# Supplementary material for: MALDI-TOF MS typing enables the classification of brewing yeasts of the genus Saccharomyces to major beer styles
Source: PLoS One. 2017 Aug 9;12(8):e0181694. doi: 10.1371/journal.pone.0181694 (PMC5549903; doi:10.1371/journal.pone.0181694)
Supplement: S17 File — The directory includes 90 raw files and was zipped to “.zip”; the folder has three strains with 30 spectra per strain; S1 Text explains the raw files with an example and Table 1 represents the yeast strains used within the experiment. (ZIP) [file pone.0181694.s020.zip › 49-51/30811-PIBB121-Dias-Dias-Dias-YPG-18h-E-E_2016-10-04_10_0_F4_1.dat]

1998.43 1682
1998.85 1635
1999.27 1666
1999.69 1714
2000.11 1679
2000.54 1612
2000.96 1567
2001.38 1605
2001.80 1659
2002.23 1606
2002.65 1539
2003.07 1649
2003.49 1725
2003.92 1705
2004.34 1615
2004.76 1692
2005.18 1669
2005.61 1645
2006.03 1684
2006.45 1846
2006.87 1797
2007.30 1738
2007.72 1725
2008.14 1679
2008.57 1662
2008.99 1642
2009.41 1653
2009.84 1582
2010.26 1517
2010.68 1502
2011.11 1453
2011.53 1424
2011.95 1473
2012.38 1404
2012.80 1495
2013.22 1529
2013.65 1519
2014.07 1625
2014.49 1665
2014.92 1782
2015.34 1613
2015.77 1565
2016.19 1687
2016.61 1651
2017.04 1717
2017.46 1676
2017.89 1610
2018.31 1541
2018.73 1490
2019.16 1515
2019.58 1489
2020.01 1409
2020.43 1420
2020.85 1419
2021.28 1448
2021.70 1549
2022.13 1508
2022.55 1510
2022.98 1425
2023.40 1488
2023.83 1405
2024.25 1450
2024.68 1472
2025.10 1357
2025.53 1366
2025.95 1452
2026.38 1462
2026.80 1527
2027.23 1490
2027.65 1473
2028.08 1425
2028.50 1392
2028.93 1428
2029.35 1486
2029.78 1452
2030.20 1474
2030.63 1439
2031.05 1450
2031.48 1500
2031.90 1545
2032.33 1470
2032.75 1430
2033.18 1446
2033.61 1501
2034.03 1519
2034.46 1460
2034.88 1489
2035.31 1505
2035.74 1539
2036.16 1538
2036.59 1603
2037.01 1551
2037.44 1490
2037.87 1582
2038.29 1588
2038.72 1571
2039.14 1615
2039.57 1613
2040.00 1560
2040.42 1587
2040.85 1576
2041.28 1560
2041.70 1448
2042.13 1580
2042.56 1572
2042.98 1555
2043.41 1406
2043.84 1433
2044.26 1500
2044.69 1576
2045.12 1512
2045.54 1541
2045.97 1557
2046.40 1590
2046.82 1520
2047.25 1545
2047.68 1559
2048.11 1558
2048.53 1560
2048.96 1552
2049.39 1540
2049.82 1512
2050.24 1515
2050.67 1409
2051.10 1548
2051.53 1527
2051.95 1475
2052.38 1444
2052.81 1463
2053.24 1546
2053.66 1477
2054.09 1471
2054.52 1501
2054.95 1476
2055.38 1407
2055.80 1449
2056.23 1407
2056.66 1412
2057.09 1436
2057.52 1469
2057.94 1456
2058.37 1421
2058.80 1430
2059.23 1532
2059.66 1533
2060.09 1568
2060.51 1568
2060.94 1506
2061.37 1551
2061.80 1602
2062.23 1643
2062.66 1636
2063.09 1651
2063.52 1657
2063.94 1698
2064.37 1663
2064.80 1735
2065.23 1601
2065.66 1579
2066.09 1538
2066.52 1620
2066.95 1592
2067.38 1595
2067.81 1564
2068.24 1503
2068.66 1494
2069.09 1488
2069.52 1571
2069.95 1546
2070.38 1588
2070.81 1560
2071.24 1636
2071.67 1543
2072.10 1532
2072.53 1591
2072.96 1556
2073.39 1454
2073.82 1516
2074.25 1574
2074.68 1626
2075.11 1655
2075.54 1645
2075.97 1587
2076.40 1701
2076.83 1714
2077.26 1631
2077.69 1690
2078.12 1609
2078.55 1729
2078.98 1681
2079.41 1626
2079.84 1697
2080.27 1755
2080.70 1655
2081.14 1604
2081.57 1660
2082.00 1591
2082.43 1591
2082.86 1537
2083.29 1630
2083.72 1618
2084.15 1622
2084.58 1517
2085.01 1543
2085.44 1500
2085.88 1423
2086.31 1455
2086.74 1513
2087.17 1460
2087.60 1463
2088.03 1551
2088.46 1678
2088.89 1653
2089.33 1763
2089.76 1762
2090.19 1863
2090.62 1964
2091.05 1914
2091.48 1869
2091.92 1840
2092.35 1906
2092.78 1810
2093.21 1801
2093.64 1695
2094.07 1690
2094.51 1634
2094.94 1586
2095.37 1570
2095.80 1528
2096.24 1563
2096.67 1443
2097.10 1489
2097.53 1394
2097.96 1408
2098.40 1351
2098.83 1360
2099.26 1429
2099.69 1496
2100.13 1520
2100.56 1567
2100.99 1531
2101.43 1602
2101.86 1560
2102.29 1547
2102.72 1567
2103.16 1600
2103.59 1587
2104.02 1637
2104.46 1608
2104.89 1653
2105.32 1716
2105.76 1755
2106.19 1791
2106.62 1653
2107.05 1687
2107.49 1712
2107.92 1637
2108.36 1606
2108.79 1485
2109.22 1604
2109.66 1548
2110.09 1545
2110.52 1540
2110.96 1459
2111.39 1389
2111.82 1490
2112.26 1500
2112.69 1438
2113.13 1392
2113.56 1406
2113.99 1375
2114.43 1349
2114.86 1323
2115.30 1339
2115.73 1394
2116.16 1411
2116.60 1360
2117.03 1391
2117.47 1458
2117.90 1439
2118.34 1471
2118.77 1499
2119.21 1478
2119.64 1515
2120.07 1548
2120.51 1418
2120.94 1458
2121.38 1404
2121.81 1375
2122.25 1409
2122.68 1408
2123.12 1441
2123.55 1438
2123.99 1394
2124.42 1454
2124.86 1518
2125.29 1533
2125.73 1509
2126.16 1476
2126.60 1587
2127.04 1537
2127.47 1637
2127.91 1700
2128.34 1739
2128.78 1733
2129.21 1782
2129.65 1745
2130.08 1694
2130.52 1732
2130.96 1649
2131.39 1612
2131.83 1720
2132.26 1650
2132.70 1820
2133.14 1827
2133.57 1796
2134.01 1744
2134.44 1886
2134.88 1863
2135.32 1818
2135.75 1787
2136.19 1843
2136.62 1775
2137.06 1757
2137.50 1627
2137.93 1557
2138.37 1509
2138.81 1475
2139.24 1443
2139.68 1487
2140.12 1432
2140.55 1416
2140.99 1318
2141.43 1319
2141.86 1333
2142.30 1391
2142.74 1452
2143.18 1447
2143.61 1392
2144.05 1452
2144.49 1529
2144.92 1580
2145.36 1738
2145.80 1770
2146.24 1913
2146.67 2000
2147.11 1971
2147.55 1990
2147.99 2150
2148.42 2224
2148.86 2184
2149.30 2181
2149.74 2121
2150.17 2061
2150.61 1962
2151.05 1874
2151.49 1763
2151.92 1772
2152.36 1675
2152.80 1641
2153.24 1611
2153.68 1584
2154.11 1567
2154.55 1584
2154.99 1515
2155.43 1488
2155.87 1487
2156.31 1612
2156.74 1570
2157.18 1550
2157.62 1608
2158.06 1633
2158.50 1591
2158.94 1538
2159.38 1637
2159.81 1626
2160.25 1590
2160.69 1666
2161.13 1684
2161.57 1776
2162.01 1692
2162.45 1780
2162.89 1674
2163.33 1676
2163.76 1793
2164.20 1796
2164.64 1807
2165.08 1798
2165.52 1796
2165.96 1806
2166.40 1777
2166.84 1755
2167.28 1780
2167.72 1755
2168.16 1775
2168.60 1761
2169.04 1845
2169.48 1753
2169.92 1772
2170.36 1752
2170.80 1790
2171.24 1730
2171.68 1648
2172.12 1644
2172.56 1688
2173.00 1664
2173.44 1632
2173.88 1643
2174.32 1642
2174.76 1662
2175.20 1758
2175.64 1746
2176.08 1740
2176.52 1730
2176.96 1781
2177.40 1838
2177.84 1808
2178.28 1691
2178.72 1714
2179.16 1667
2179.60 1597
2180.04 1624
2180.48 1552
2180.92 1576
2181.37 1581
2181.81 1571
2182.25 1642
2182.69 1617
2183.13 1641
2183.57 1639
2184.01 1640
2184.45 1587
2184.89 1542
2185.34 1604
2185.78 1695
2186.22 1737
2186.66 1762
2187.10 1676
2187.54 1680
2187.98 1756
2188.43 1717
2188.87 1658
2189.31 1691
2189.75 1645
2190.19 1580
2190.63 1607
2191.08 1641
2191.52 1593
2191.96 1526
2192.40 1555
2192.84 1603
2193.29 1608
2193.73 1651
2194.17 1679
2194.61 1605
2195.05 1591
2195.50 1640
2195.94 1647
2196.38 1592
2196.82 1657
2197.27 1545
2197.71 1528
2198.15 1592
2198.59 1581
2199.04 1601
2199.48 1502
2199.92 1547
2200.37 1442
2200.81 1451
2201.25 1602
2201.69 1612
2202.14 1620
2202.58 1558
2203.02 1658
2203.47 1642
2203.91 1702
2204.35 1683
2204.80 1715
2205.24 1735
2205.68 1779
2206.13 1761
2206.57 1748
2207.01 1871
2207.46 1900
2207.90 1814
2208.34 1755
2208.79 1740
2209.23 1683
2209.67 1662
2210.12 1720
2210.56 1632
2211.01 1605
2211.45 1540
2211.89 1595
2212.34 1613
2212.78 1574
2213.23 1510
2213.67 1597
2214.11 1482
2214.56 1494
2215.00 1484
2215.45 1531
2215.89 1527
2216.34 1511
2216.78 1546
2217.22 1614
2217.67 1540
2218.11 1601
2218.56 1680
2219.00 1806
2219.45 1917
2219.89 1955
2220.34 2145
2220.78 2191
2221.23 2483
2221.67 2529
2222.12 2618
2222.56 2637
2223.01 2652
2223.45 2595
2223.90 2537
2224.34 2485
2224.79 2321
2225.23 2187
2225.68 2059
2226.12 2044
2226.57 1941
2227.01 2001
2227.46 1873
2227.91 1910
2228.35 1854
2228.80 1850
2229.24 1886
2229.69 1887
2230.13 1907
2230.58 1872
2231.03 1880
2231.47 1886
2231.92 1825
2232.36 1833
2232.81 1818
2233.26 1786
2233.70 1855
2234.15 1846
2234.59 1792
2235.04 1755
2235.49 1747
2235.93 1697
2236.38 1828
2236.83 1795
2237.27 1722
2237.72 1732
2238.17 1779
2238.61 1741
2239.06 1624
2239.51 1649
2239.95 1701
2240.40 1669
2240.85 1656
2241.29 1601
2241.74 1519
2242.19 1499
2242.63 1473
2243.08 1524
2243.53 1538
2243.98 1561
2244.42 1583
2244.87 1587
2245.32 1588
2245.76 1567
2246.21 1686
2246.66 1599
2247.11 1573
2247.55 1549
2248.00 1475
2248.45 1623
2248.90 1520
2249.35 1515
2249.79 1584
2250.24 1517
2250.69 1434
2251.14 1532
2251.58 1535
2252.03 1534
2252.48 1513
2252.93 1464
2253.38 1396
2253.82 1407
2254.27 1416
2254.72 1448
2255.17 1506
2255.62 1539
2256.07 1577
2256.51 1540
2256.96 1532
2257.41 1571
2257.86 1681
2258.31 1777
2258.76 1752
2259.21 1781
2259.65 1897
2260.10 1929
2260.55 1923
2261.00 1929
2261.45 1956
2261.90 1958
2262.35 2040
2262.80 1925
2263.25 1908
2263.69 1940
2264.14 1869
2264.59 1982
2265.04 1939
2265.49 2001
2265.94 2037
2266.39 1960
2266.84 1868
2267.29 1872
2267.74 1896
2268.19 1874
2268.64 1825
2269.09 1809
2269.54 1791
2269.99 1775
2270.44 1740
2270.89 1761
2271.34 1617
2271.79 1623
2272.24 1555
2272.69 1555
2273.14 1541
2273.59 1555
2274.04 1455
2274.49 1480
2274.94 1546
2275.39 1505
2275.84 1646
2276.29 1656
2276.74 1606
2277.19 1680
2277.64 1691
2278.09 1735
2278.54 1817
2278.99 1902
2279.44 1892
2279.89 1881
2280.34 1964
2280.79 1966
2281.25 1879
2281.70 1734
2282.15 1716
2282.60 1746
2283.05 1673
2283.50 1741
2283.95 1733
2284.40 1792
2284.85 1841
2285.31 1975
2285.76 2134
2286.21 2250
2286.66 2382
2287.11 2496
2287.56 2657
2288.01 2654
2288.47 2764
2288.92 3003
2289.37 3032
2289.82 3129
2290.27 3170
2290.72 3290
2291.18 3187
2291.63 3061
2292.08 2875
2292.53 2826
2292.98 2809
2293.44 2766
2293.89 2595
2294.34 2382
2294.79 2339
2295.24 2382
2295.70 2270
2296.15 2086
2296.60 1891
2297.05 1899
2297.51 1767
2297.96 1681
2298.41 1641
2298.86 1654
2299.32 1658
2299.77 1703
2300.22 1665
2300.67 1553
2301.13 1577
2301.58 1572
2302.03 1588
2302.49 1624
2302.94 1602
2303.39 1603
2303.85 1598
2304.30 1629
2304.75 1741
2305.20 1728
2305.66 1830
2306.11 1997
2306.56 1999
2307.02 2141
2307.47 2298
2307.93 2267
2308.38 2371
2308.83 2364
2309.29 2334
2309.74 2305
2310.19 2277
2310.65 2108
2311.10 2058
2311.55 1984
2312.01 1836
2312.46 1711
2312.92 1685
2313.37 1714
2313.82 1705
2314.28 1656
2314.73 1758
2315.19 1654
2315.64 1722
2316.10 1657
2316.55 1718
2317.00 1719
2317.46 1722
2317.91 1799
2318.37 1773
2318.82 1839
2319.28 1844
2319.73 1828
2320.19 1803
2320.64 1731
2321.10 1703
2321.55 1792
2322.01 1728
2322.46 1667
2322.92 1717
2323.37 1713
2323.83 1676
2324.28 1675
2324.74 1672
2325.19 1744
2325.65 1757
2326.10 1849
2326.56 1786
2327.01 1744
2327.47 1937
2327.92 1936
2328.38 1842
2328.83 1860
2329.29 1850
2329.74 1816
2330.20 1834
2330.66 1723
2331.11 1800
2331.57 1742
2332.02 1724
2332.48 1682
2332.94 1724
2333.39 1721
2333.85 1612
2334.30 1727
2334.76 1867
2335.22 1838
2335.67 2009
2336.13 2059
2336.58 2159
2337.04 2318
2337.50 2306
2337.95 2484
2338.41 2563
2338.87 2629
2339.32 2732
2339.78 2543
2340.24 2535
2340.69 2417
2341.15 2369
2341.61 2341
2342.06 2235
2342.52 2271
2342.98 2307
2343.43 2360
2343.89 2319
2344.35 2334
2344.81 2356
2345.26 2295
2345.72 2183
2346.18 2116
2346.63 2169
2347.09 2241
2347.55 2063
2348.01 2022
2348.46 2081
2348.92 2036
2349.38 1934
2349.84 2015
2350.29 1880
2350.75 1847
2351.21 1813
2351.67 1785
2352.13 1709
2352.58 1837
2353.04 1849
2353.50 1821
2353.96 1753
2354.41 1677
2354.87 1656
2355.33 1630
2355.79 1704
2356.25 1645
2356.71 1772
2357.16 1795
2357.62 1769
2358.08 1870
2358.54 1882
2359.00 1841
2359.46 1885
2359.91 1990
2360.37 2058
2360.83 2031
2361.29 1992
2361.75 1969
2362.21 1894
2362.67 1886
2363.13 1995
2363.58 1921
2364.04 1954
2364.50 2080
2364.96 2008
2365.42 2053
2365.88 2066
2366.34 2014
2366.80 2006
2367.26 1813
2367.72 1833
2368.18 1857
2368.64 1759
2369.10 1762
2369.55 1782
2370.01 1680
2370.47 1588
2370.93 1637
2371.39 1568
2371.85 1579
2372.31 1596
2372.77 1650
2373.23 1742
2373.69 1654
2374.15 1681
2374.61 1704
2375.07 1651
2375.53 1670
2375.99 1728
2376.45 1720
2376.91 1681
2377.37 1797
2377.83 1808
2378.29 1807
2378.75 1730
2379.21 1800
2379.68 1812
2380.14 1867
2380.60 1801
2381.06 1765
2381.52 1723
2381.98 1673
2382.44 1687
2382.90 1782
2383.36 1797
2383.82 1706
2384.28 1706
2384.74 1721
2385.20 1637
2385.67 1651
2386.13 1695
2386.59 1746
2387.05 1618
2387.51 1676
2387.97 1672
2388.43 1613
2388.89 1732
2389.36 1616
2389.82 1702
2390.28 1678
2390.74 1656
2391.20 1712
2391.66 1599
2392.13 1541
2392.59 1592
2393.05 1586
2393.51 1579
2393.97 1576
2394.43 1601
2394.90 1492
2395.36 1540
2395.82 1630
2396.28 1569
2396.74 1527
2397.21 1602
2397.67 1644
2398.13 1654
2398.59 1586
2399.06 1593
2399.52 1512
2399.98 1565
2400.44 1509
2400.91 1490
2401.37 1532
2401.83 1593
2402.29 1629
2402.76 1556
2403.22 1589
2403.68 1581
2404.14 1613
2404.61 1631
2405.07 1659
2405.53 1684
2406.00 1701
2406.46 1662
2406.92 1630
2407.39 1536
2407.85 1539
2408.31 1534
2408.78 1590
2409.24 1655
2409.70 1538
2410.17 1518
2410.63 1604
2411.09 1664
2411.56 1714
2412.02 1623
2412.48 1640
2412.95 1767
2413.41 1828
2413.87 1831
2414.34 1881
2414.80 1796
2415.27 1836
2415.73 1935
2416.19 1978
2416.66 1907
2417.12 1798
2417.59 1937
2418.05 1940
2418.51 1842
2418.98 1936
2419.44 1844
2419.91 1993
2420.37 1935
2420.84 1935
2421.30 2009
2421.77 2049
2422.23 2245
2422.69 2198
2423.16 2226
2423.62 2356
2424.09 2550
2424.55 2791
2425.02 2783
2425.48 2861
2425.95 2866
2426.41 2906
2426.88 2750
2427.34 2622
2427.81 2451
2428.27 2470
2428.74 2356
2429.20 2064
2429.67 2061
2430.13 2011
2430.60 1856
2431.07 1905
2431.53 1937
2432.00 1924
2432.46 1894
2432.93 1928
2433.39 1873
2433.86 1915
2434.32 1950
2434.79 2077
2435.26 2166
2435.72 2149
2436.19 2225
2436.65 2416
2437.12 2648
2437.59 2778
2438.05 2823
2438.52 2877
2438.98 2938
2439.45 2974
2439.92 2912
2440.38 2827
2440.85 2776
2441.32 2541
2441.78 2412
2442.25 2223
2442.72 2060
2443.18 1897
2443.65 1826
2444.12 1806
2444.58 1708
2445.05 1697
2445.52 1716
2445.98 1713
2446.45 1728
2446.92 1773
2447.38 1577
2447.85 1661
2448.32 1616
2448.78 1597
2449.25 1562
2449.72 1684
2450.19 1663
2450.65 1670
2451.12 1654
2451.59 1706
2452.06 1603
2452.52 1588
2452.99 1573
2453.46 1577
2453.93 1607
2454.39 1592
2454.86 1643
2455.33 1667
2455.80 1779
2456.26 1726
2456.73 1616
2457.20 1619
2457.67 1554
2458.14 1671
2458.60 1715
2459.07 1648
2459.54 1742
2460.01 1628
2460.48 1749
2460.95 1703
2461.41 1741
2461.88 1718
2462.35 1706
2462.82 1836
2463.29 1840
2463.76 1867
2464.22 1817
2464.69 1862
2465.16 1940
2465.63 1929
2466.10 2024
2466.57 1996
2467.04 1953
2467.51 1927
2467.97 1785
2468.44 1877
2468.91 1791
2469.38 1751
2469.85 1696
2470.32 1802
2470.79 1740
2471.26 1754
2471.73 1655
2472.20 1664
2472.67 1651
2473.14 1565
2473.61 1638
2474.07 1721
2474.54 1798
2475.01 1888
2475.48 1923
2475.95 1970
2476.42 2031
2476.89 2062
2477.36 2187
2477.83 2323
2478.30 2365
2478.77 2391
2479.24 2322
2479.71 2280
2480.18 2266
2480.65 2050
2481.12 1933
2481.59 1913
2482.06 1922
2482.53 1772
2483.00 1627
2483.47 1692
2483.95 1721
2484.42 1575
2484.89 1560
2485.36 1562
2485.83 1538
2486.30 1620
2486.77 1672
2487.24 1663
2487.71 1618
2488.18 1650
2488.65 1715
2489.12 1775
2489.59 1828
2490.07 1823
2490.54 1799
2491.01 1910
2491.48 2005
2491.95 1814
2492.42 1880
2492.89 1936
2493.36 1975
2493.84 1943
2494.31 1905
2494.78 1912
2495.25 1768
2495.72 1831
2496.19 1867
2496.66 1722
2497.14 1672
2497.61 1686
2498.08 1637
2498.55 1674
2499.02 1569
2499.50 1662
2499.97 1681
2500.44 1643
2500.91 1640
2501.38 1649
2501.86 1610
2502.33 1671
2502.80 1755
2503.27 1836
2503.74 1800
2504.22 1803
2504.69 1938
2505.16 1942
2505.63 1936
2506.11 2042
2506.58 2106
2507.05 2142
2507.52 2177
2508.00 2172
2508.47 2170
2508.94 2182
2509.42 2028
2509.89 1982
2510.36 1976
2510.83 1889
2511.31 1944
2511.78 1928
2512.25 1831
2512.73 1845
2513.20 1819
2513.67 1761
2514.15 1760
2514.62 1686
2515.09 1730
2515.57 1803
2516.04 1752
2516.51 1713
2516.99 1693
2517.46 1685
2517.94 1615
2518.41 1634
2518.88 1598
2519.36 1569
2519.83 1628
2520.30 1632
2520.78 1560
2521.25 1573
2521.73 1647
2522.20 1622
2522.67 1638
2523.15 1604
2523.62 1634
2524.10 1629
2524.57 1655
2525.05 1600
2525.52 1595
2525.99 1642
2526.47 1575
2526.94 1652
2527.42 1603
2527.89 1589
2528.37 1500
2528.84 1511
2529.32 1538
2529.79 1650
2530.27 1655
2530.74 1628
2531.22 1662
2531.69 1785
2532.17 1705
2532.64 1711
2533.12 1872
2533.59 1832
2534.07 1776
2534.54 1800
2535.02 1827
2535.49 1881
2535.97 1868
2536.44 1883
2536.92 1826
2537.39 1879
2537.87 1856
2538.34 1922
2538.82 1839
2539.30 1811
2539.77 1768
2540.25 1795
2540.72 1827
2541.20 1832
2541.68 1838
2542.15 1739
2542.63 1775
2543.10 1855
2543.58 1837
2544.06 1832
2544.53 1961
2545.01 1908
2545.48 1922
2545.96 1980
2546.44 2045
2546.91 1988
2547.39 2008
2547.87 1989
2548.34 1976
2548.82 1882
2549.30 1976
2549.77 1994
2550.25 2007
2550.73 2135
2551.20 2237
2551.68 2387
2552.16 2485
2552.63 2510
2553.11 2529
2553.59 2711
2554.06 2815
2554.54 3022
2555.02 2967
2555.50 2887
2555.97 2723
2556.45 2603
2556.93 2565
2557.40 2231
2557.88 2110
2558.36 2042
2558.84 1892
2559.31 1869
2559.79 1836
2560.27 1860
2560.75 1748
2561.23 1716
2561.70 1673
2562.18 1700
2562.66 1633
2563.14 1609
2563.61 1637
2564.09 1700
2564.57 1593
2565.05 1575
2565.53 1579
2566.00 1677
2566.48 1644
2566.96 1562
2567.44 1595
2567.92 1619
2568.40 1504
2568.87 1560
2569.35 1500
2569.83 1544
2570.31 1603
2570.79 1634
2571.27 1642
2571.75 1594
2572.22 1595
2572.70 1794
2573.18 1745
2573.66 1708
2574.14 1695
2574.62 1755
2575.10 1767
2575.58 1690
2576.06 1702
2576.54 1666
2577.01 1748
2577.49 1672
2577.97 1657
2578.45 1640
2578.93 1641
2579.41 1672
2579.89 1669
2580.37 1665
2580.85 1717
2581.33 1685
2581.81 1643
2582.29 1700
2582.77 1670
2583.25 1728
2583.73 1728
2584.21 1690
2584.69 1740
2585.17 1716
2585.65 1680
2586.13 1689
2586.61 1735
2587.09 1774
2587.57 1745
2588.05 1667
2588.53 1795
2589.01 1813
2589.49 1773
2589.97 1917
2590.45 1980
2590.93 1996
2591.41 2029
2591.89 2149
2592.37 2114
2592.85 2119
2593.33 2217
2593.81 2179
2594.30 2229
2594.78 2274
2595.26 2242
2595.74 2140
2596.22 2165
2596.70 2059
2597.18 1926
2597.66 1897
2598.14 1927
2598.62 1742
2599.11 1734
2599.59 1699
2600.07 1691
2600.55 1684
2601.03 1648
2601.51 1599
2601.99 1664
2602.48 1679
2602.96 1761
2603.44 1756
2603.92 1800
2604.40 2008
2604.88 2135
2605.37 2141
2605.85 2317
2606.33 2466
2606.81 2499
2607.29 2553
2607.78 2594
2608.26 2598
2608.74 2548
2609.22 2628
2609.70 2451
2610.19 2337
2610.67 2214
2611.15 2135
2611.63 2104
2612.12 2104
2612.60 2023
2613.08 1897
2613.56 1829
2614.05 1713
2614.53 1708
2615.01 1760
2615.49 1761
2615.98 1669
2616.46 1716
2616.94 1650
2617.43 1617
2617.91 1575
2618.39 1597
2618.87 1520
2619.36 1570
2619.84 1620
2620.32 1638
2620.81 1694
2621.29 1609
2621.77 1629
2622.26 1630
2622.74 1671
2623.22 1658
2623.71 1614
2624.19 1629
2624.67 1609
2625.16 1663
2625.64 1619
2626.13 1655
2626.61 1682
2627.09 1585
2627.58 1601
2628.06 1606
2628.55 1638
2629.03 1754
2629.51 1649
2630.00 1700
2630.48 1675
2630.97 1705
2631.45 1701
2631.93 1686
2632.42 1717
2632.90 1636
2633.39 1660
2633.87 1603
2634.36 1643
2634.84 1611
2635.33 1610
2635.81 1686
2636.29 1659
2636.78 1659
2637.26 1635
2637.75 1667
2638.23 1692
2638.72 1706
2639.20 1652
2639.69 1643
2640.17 1691
2640.66 1709
2641.14 1617
2641.63 1705
2642.11 1721
2642.60 1634
2643.08 1559
2643.57 1639
2644.05 1616
2644.54 1702
2645.03 1669
2645.51 1593
2646.00 1600
2646.48 1741
2646.97 1715
2647.45 1723
2647.94 1739
2648.43 1656
2648.91 1630
2649.40 1626
2649.88 1561
2650.37 1576
2650.85 1554
2651.34 1583
2651.83 1652
2652.31 1615
2652.80 1624
2653.29 1651
2653.77 1645
2654.26 1638
2654.74 1612
2655.23 1641
2655.72 1652
2656.20 1580
2656.69 1522
2657.18 1592
2657.66 1601
2658.15 1627
2658.64 1606
2659.12 1535
2659.61 1521
2660.10 1545
2660.58 1586
2661.07 1579
2661.56 1681
2662.05 1623
2662.53 1677
2663.02 1685
2663.51 1575
2663.99 1566
2664.48 1680
2664.97 1706
2665.46 1654
2665.94 1641
2666.43 1648
2666.92 1654
2667.41 1712
2667.89 1812
2668.38 1725
2668.87 1793
2669.36 1928
2669.84 1902
2670.33 2030
2670.82 2061
2671.31 2190
2671.80 2239
2672.28 2250
2672.77 2293
2673.26 2303
2673.75 2373
2674.24 2361
2674.72 2346
2675.21 2215
2675.70 2328
2676.19 2366
2676.68 2308
2677.17 2375
2677.65 2421
2678.14 2532
2678.63 2758
2679.12 2777
2679.61 2896
2680.10 3059
2680.59 3082
2681.07 3058
2681.56 3051
2682.05 3161
2682.54 3287
2683.03 3043
2683.52 3057
2684.01 2853
2684.50 2758
2684.99 2683
2685.47 2503
2685.96 2392
2686.45 2156
2686.94 2078
2687.43 1821
2687.92 1907
2688.41 1830
2688.90 1782
2689.39 1753
2689.88 1746
2690.37 1684
2690.86 1732
2691.35 1755
2691.84 1672
2692.33 1635
2692.82 1637
2693.31 1729
2693.80 1746
2694.29 1757
2694.78 1850
2695.27 1868
2695.76 1864
2696.25 1831
2696.74 1987
2697.23 2039
2697.72 2049
2698.21 2122
2698.70 2200
2699.19 2173
2699.68 2153
2700.17 2126
2700.66 2181
2701.15 2155
2701.64 2133
2702.13 2050
2702.62 2063
2703.11 1966
2703.61 1924
2704.10 1836
2704.59 1797
2705.08 1790
2705.57 1821
2706.06 1748
2706.55 1735
2707.04 1716
2707.53 1692
2708.02 1756
2708.52 1702
2709.01 1648
2709.50 1664
2709.99 1656
2710.48 1616
2710.97 1550
2711.46 1660
2711.96 1687
2712.45 1704
2712.94 1610
2713.43 1665
2713.92 1633
2714.41 1638
2714.91 1590
2715.40 1562
2715.89 1560
2716.38 1598
2716.87 1672
2717.37 1697
2717.86 1713
2718.35 1668
2718.84 1665
2719.33 1724
2719.83 1790
2720.32 1731
2720.81 1855
2721.30 2032
2721.80 1931
2722.29 1795
2722.78 1809
2723.27 1829
2723.77 1820
2724.26 1729
2724.75 1785
2725.24 1780
2725.74 1617
2726.23 1631
2726.72 1559
2727.22 1629
2727.71 1578
2728.20 1595
2728.70 1607
2729.19 1555
2729.68 1611
2730.18 1698
2730.67 1649
2731.16 1686
2731.65 1701
2732.15 1659
2732.64 1740
2733.14 1769
2733.63 1817
2734.12 1820
2734.62 1762
2735.11 1810
2735.60 1849
2736.10 1814
2736.59 1892
2737.08 1844
2737.58 1843
2738.07 1780
2738.57 1872
2739.06 1813
2739.55 1702
2740.05 1672
2740.54 1703
2741.04 1653
2741.53 1628
2742.03 1595
2742.52 1555
2743.01 1532
2743.51 1479
2744.00 1558
2744.50 1543
2744.99 1528
2745.49 1524
2745.98 1622
2746.48 1577
2746.97 1469
2747.47 1652
2747.96 1518
2748.46 1555
2748.95 1596
2749.45 1613
2749.94 1626
2750.44 1677
2750.93 1743
2751.43 1772
2751.92 1814
2752.42 1819
2752.91 1751
2753.41 1755
2753.90 1803
2754.40 1795
2754.89 1790
2755.39 1682
2755.88 1701
2756.38 1686
2756.87 1705
2757.37 1695
2757.87 1702
2758.36 1639
2758.86 1573
2759.35 1573
2759.85 1631
2760.35 1604
2760.84 1643
2761.34 1545
2761.83 1643
2762.33 1589
2762.83 1546
2763.32 1533
2763.82 1599
2764.31 1627
2764.81 1676
2765.31 1620
2765.80 1664
2766.30 1647
2766.80 1624
2767.29 1656
2767.79 1646
2768.29 1750
2768.78 1685
2769.28 1704
2769.78 1789
2770.27 1806
2770.77 1795
2771.27 1852
2771.76 1853
2772.26 1844
2772.76 2015
2773.26 1999
2773.75 2184
2774.25 2214
2774.75 2212
2775.24 2307
2775.74 2213
2776.24 2229
2776.74 2265
2777.23 2127
2777.73 2107
2778.23 2104
2778.73 2058
2779.22 1979
2779.72 1945
2780.22 1994
2780.72 1862
2781.21 1888
2781.71 1919
2782.21 1842
2782.71 1885
2783.21 1867
2783.70 1854
2784.20 1783
2784.70 1766
2785.20 1761
2785.70 1683
2786.20 1763
2786.69 1770
2787.19 1733
2787.69 1734
2788.19 1666
2788.69 1679
2789.19 1664
2789.68 1718
2790.18 1728
2790.68 1803
2791.18 2002
2791.68 2123
2792.18 2222
2792.68 2345
2793.18 2511
2793.67 2727
2794.17 2993
2794.67 3177
2795.17 3513
2795.67 3516
2796.17 3562
2796.67 3461
2797.17 3379
2797.67 3256
2798.17 3059
2798.67 2921
2799.17 2691
2799.66 2584
2800.16 2359
2800.66 2327
2801.16 2141
2801.66 2246
2802.16 2181
2802.66 2163
2803.16 2355
2803.66 2682
2804.16 2839
2804.66 3012
2805.16 3455
2805.66 3807
2806.16 3897
2806.66 4190
2807.16 4359
2807.66 4401
2808.16 4401
2808.66 4316
2809.16 4089
2809.66 3844
2810.16 3383
2810.66 3183
2811.16 2886
2811.66 2533
2812.17 2410
2812.67 2287
2813.17 2198
2813.67 2124
2814.17 2028
2814.67 2060
2815.17 2017
2815.67 2129
2816.17 2049
2816.67 1986
2817.17 1989
2817.67 2004
2818.18 1947
2818.68 1964
2819.18 1955
2819.68 1880
2820.18 1874
2820.68 1878
2821.18 1979
2821.68 1864
2822.19 1958
2822.69 2047
2823.19 1964
2823.69 2030
2824.19 1987
2824.69 2018
2825.20 2051
2825.70 1942
2826.20 1933
2826.70 1863
2827.20 1764
2827.70 1797
2828.21 1840
2828.71 1888
2829.21 1832
2829.71 1873
2830.22 1927
2830.72 1941
2831.22 1943
2831.72 2022
2832.22 2032
2832.73 2002
2833.23 1962
2833.73 2044
2834.23 2016
2834.74 2020
2835.24 2021
2835.74 2036
2836.24 2007
2836.75 1946
2837.25 1923
2837.75 1913
2838.26 1858
2838.76 1782
2839.26 1889
2839.76 1792
2840.27 1873
2840.77 1802
2841.27 1756
2841.78 1714
2842.28 1841
2842.78 1848
2843.29 1833
2843.79 1978
2844.29 1987
2844.80 2039
2845.30 2038
2845.80 2064
2846.31 2123
2846.81 2062
2847.32 2093
2847.82 2007
2848.32 1941
2848.83 1888
2849.33 1932
2849.83 1871
2850.34 1817
2850.84 1762
2851.35 1809
2851.85 1751
2852.35 1694
2852.86 1739
2853.36 1663
2853.87 1756
2854.37 1797
2854.88 1805
2855.38 1859
2855.88 1878
2856.39 1838
2856.89 1829
2857.40 1819
2857.90 1865
2858.41 1947
2858.91 1975
2859.42 1932
2859.92 1825
2860.43 1889
2860.93 1914
2861.44 1787
2861.94 1738
2862.45 1685
2862.95 1630
2863.46 1536
2863.96 1664
2864.47 1598
2864.97 1556
2865.48 1562
2865.98 1469
2866.49 1565
2866.99 1574
2867.50 1594
2868.00 1628
2868.51 1608
2869.02 1662
2869.52 1699
2870.03 1778
2870.53 1697
2871.04 1666
2871.54 1751
2872.05 1762
2872.56 1703
2873.06 1712
2873.57 1797
2874.07 1738
2874.58 1691
2875.09 1650
2875.59 1735
2876.10 1711
2876.61 1724
2877.11 1755
2877.62 1666
2878.12 1658
2878.63 1714
2879.14 1745
2879.64 1721
2880.15 1812
2880.66 1874
2881.16 1975
2881.67 2060
2882.18 2216
2882.68 2423
2883.19 2538
2883.70 2797
2884.20 3036
2884.71 3229
2885.22 3360
2885.73 3462
2886.23 3438
2886.74 3392
2887.25 3310
2887.75 3059
2888.26 2979
2888.77 2663
2889.28 2517
2889.78 2459
2890.29 2217
2890.80 2035
2891.31 1998
2891.81 2000
2892.32 1966
2892.83 1910
2893.34 1936
2893.84 1978
2894.35 1887
2894.86 1984
2895.37 2049
2895.88 2097
2896.38 2109
2896.89 2162
2897.40 2272
2897.91 2246
2898.42 2211
2898.92 2396
2899.43 2467
2899.94 2595
2900.45 2560
2900.96 2524
2901.47 2432
2901.98 2454
2902.48 2329
2902.99 2336
2903.50 2264
2904.01 2292
2904.52 2290
2905.03 2285
2905.54 2218
2906.04 2061
2906.55 1958
2907.06 1979
2907.57 1965
2908.08 1890
2908.59 1833
2909.10 1822
2909.61 1844
2910.12 1841
2910.63 1843
2911.14 1936
2911.64 1918
2912.15 1867
2912.66 1846
2913.17 1856
2913.68 1842
2914.19 1839
2914.70 1839
2915.21 1793
2915.72 1886
2916.23 1848
2916.74 1706
2917.25 1718
2917.76 1834
2918.27 1737
2918.78 1948
2919.29 2085
2919.80 2328
2920.31 2592
2920.82 2838
2921.33 3140
2921.84 3370
2922.35 3868
2922.86 4271
2923.37 4314
2923.88 4591
2924.39 4720
2924.90 4581
2925.41 4461
2925.92 4058
2926.44 3686
2926.95 3474
2927.46 3112
2927.97 2857
2928.48 2455
2928.99 2248
2929.50 2162
2930.01 1988
2930.52 1963
2931.03 1919
2931.54 1919
2932.05 1838
2932.57 1848
2933.08 1984
2933.59 1863
2934.10 1878
2934.61 1977
2935.12 1967
2935.63 1892
2936.15 1927
2936.66 1867
2937.17 1927
2937.68 1806
2938.19 1901
2938.70 1885
2939.22 1820
2939.73 1835
2940.24 1861
2940.75 1839
2941.26 1834
2941.77 1955
2942.29 2093
2942.80 1997
2943.31 2047
2943.82 2123
2944.34 2149
2944.85 2228
2945.36 2310
2945.87 2291
2946.38 2190
2946.90 2193
2947.41 2167
2947.92 2154
2948.43 2073
2948.95 2004
2949.46 1969
2949.97 1975
2950.48 1994
2951.00 1969
2951.51 1915
2952.02 1990
2952.54 1961
2953.05 1977
2953.56 2030
2954.08 1921
2954.59 2002
2955.10 1947
2955.61 1978
2956.13 1959
2956.64 2026
2957.15 1969
2957.67 2006
2958.18 2143
2958.69 2185
2959.21 2233
2959.72 2200
2960.23 2359
2960.75 2258
2961.26 2352
2961.78 2335
2962.29 2129
2962.80 2192
2963.32 2093
2963.83 2008
2964.35 2041
2964.86 2049
2965.37 1900
2965.89 2012
2966.40 1861
2966.92 1798
2967.43 1916
2967.94 1860
2968.46 1688
2968.97 1645
2969.49 1737
2970.00 1747
2970.52 1687
2971.03 1739
2971.54 1741
2972.06 1793
2972.57 1716
2973.09 1685
2973.60 1712
2974.12 1740
2974.63 1741
2975.15 1695
2975.66 1724
2976.18 1796
2976.69 1736
2977.21 1830
2977.72 1832
2978.24 1751
2978.75 1733
2979.27 1789
2979.78 1832
2980.30 1816
2980.81 1941
2981.33 1864
2981.84 1901
2982.36 1857
2982.88 1833
2983.39 1940
2983.91 1981
2984.42 1989
2984.94 1890
2985.45 2003
2985.97 2057
2986.49 1987
2987.00 1947
2987.52 1936
2988.03 1864
2988.55 1859
2989.07 1778
2989.58 1804
2990.10 1917
2990.61 1959
2991.13 1923
2991.65 1952
2992.16 2085
2992.68 2266
2993.20 2282
2993.71 2385
2994.23 2585
2994.75 2558
2995.26 2639
2995.78 2792
2996.30 3047
2996.81 2967
2997.33 2896
2997.85 2868
2998.36 2867
2998.88 2683
2999.40 2810
2999.91 2791
3000.43 2789
3000.95 2815
3001.46 2890
3001.98 3132
3002.50 3147
3003.02 3213
3003.53 3154
3004.05 3109
3004.57 3092
3005.09 3061
3005.60 2807
3006.12 2582
3006.64 2405
3007.16 2244
3007.67 2168
3008.19 2033
3008.71 1897
3009.23 1834
3009.74 1713
3010.26 1729
3010.78 1786
3011.30 1782
3011.82 1748
3012.33 1844
3012.85 1905
3013.37 1743
3013.89 1858
3014.41 1918
3014.93 1986
3015.44 2025
3015.96 2039
3016.48 2065
3017.00 2126
3017.52 2114
3018.04 2088
3018.55 2240
3019.07 2319
3019.59 2363
3020.11 2489
3020.63 2616
3021.15 2526
3021.67 2680
3022.19 2701
3022.71 2651
3023.22 2669
3023.74 2785
3024.26 2803
3024.78 2633
3025.30 2558
3025.82 2415
3026.34 2363
3026.86 2372
3027.38 2165
3027.90 2051
3028.42 1972
3028.94 2000
3029.46 2028
3029.98 1941
3030.49 1972
3031.01 2131
3031.53 2222
3032.05 2354
3032.57 2409
3033.09 2543
3033.61 2579
3034.13 2620
3034.65 2582
3035.17 2490
3035.69 2514
3036.21 2442
3036.73 2325
3037.25 2338
3037.77 2209
3038.29 2134
3038.81 2129
3039.34 2061
3039.86 1927
3040.38 1873
3040.90 1859
3041.42 1896
3041.94 1934
3042.46 1974
3042.98 1863
3043.50 2020
3044.02 1970
3044.54 2064
3045.06 2093
3045.58 2020
3046.10 1959
3046.63 1898
3047.15 1870
3047.67 1871
3048.19 1842
3048.71 1930
3049.23 1856
3049.75 1813
3050.27 1694
3050.79 1763
3051.32 1717
3051.84 1670
3052.36 1738
3052.88 1714
3053.40 1713
3053.92 1695
3054.45 1654
3054.97 1687
3055.49 1640
3056.01 1684
3056.53 1730
3057.05 1733
3057.58 1764
3058.10 1758
3058.62 1761
3059.14 1731
3059.66 1696
3060.19 1703
3060.71 1737
3061.23 1770
3061.75 1846
3062.28 1729
3062.80 1760
3063.32 1753
3063.84 1812
3064.37 1762
3064.89 1820
3065.41 1839
3065.93 1820
3066.46 1830
3066.98 1814
3067.50 1832
3068.02 1789
3068.55 1843
3069.07 1789
3069.59 1784
3070.12 1821
3070.64 1893
3071.16 1893
3071.69 2018
3072.21 1954
3072.73 1930
3073.26 1936
3073.78 1982
3074.30 1959
3074.83 1948
3075.35 1959
3075.87 1965
3076.40 1927
3076.92 1934
3077.44 1879
3077.97 1918
3078.49 2007
3079.01 2008
3079.54 1962
3080.06 2062
3080.59 2003
3081.11 1956
3081.63 2022
3082.16 1974
3082.68 2013
3083.21 1988
3083.73 1865
3084.25 1977
3084.78 1972
3085.30 2022
3085.83 1923
3086.35 1914
3086.88 1851
3087.40 1949
3087.93 1883
3088.45 1790
3088.97 1747
3089.50 1799
3090.02 1851
3090.55 1808
3091.07 1767
3091.60 1877
3092.12 1823
3092.65 1820
3093.17 1907
3093.70 1918
3094.22 2008
3094.75 2035
3095.27 2115
3095.80 2239
3096.32 2407
3096.85 2539
3097.37 2678
3097.90 2959
3098.43 3099
3098.95 3425
3099.48 3895
3100.00 4366
3100.53 4581
3101.05 4925
3101.58 4960
3102.10 5047
3102.63 4999
3103.16 4702
3103.68 4155
3104.21 3765
3104.73 3537
3105.26 3191
3105.79 2767
3106.31 2630
3106.84 2522
3107.36 2505
3107.89 2497
3108.42 2298
3108.94 2273
3109.47 2423
3110.00 2406
3110.52 2309
3111.05 2403
3111.57 2289
3112.10 2188
3112.63 2123
3113.15 1989
3113.68 1929
3114.21 1755
3114.74 1773
3115.26 1747
3115.79 1725
3116.32 1650
3116.84 1758
3117.37 1692
3117.90 1629
3118.42 1686
3118.95 1738
3119.48 1816
3120.01 1766
3120.53 1710
3121.06 1692
3121.59 1671
3122.11 1692
3122.64 1666
3123.17 1765
3123.70 1744
3124.22 1651
3124.75 1749
3125.28 1744
3125.81 1712
3126.34 1728
3126.86 1788
3127.39 1677
3127.92 1636
3128.45 1616
3128.98 1648
3129.50 1624
3130.03 1583
3130.56 1617
3131.09 1624
3131.62 1628
3132.14 1716
3132.67 1750
3133.20 1693
3133.73 1751
3134.26 1816
3134.79 1700
3135.31 1713
3135.84 1680
3136.37 1796
3136.90 1796
3137.43 1771
3137.96 1706
3138.49 1768
3139.02 1680
3139.54 1751
3140.07 1748
3140.60 1640
3141.13 1699
3141.66 1791
3142.19 1737
3142.72 1799
3143.25 1835
3143.78 1951
3144.31 1976
3144.84 2022
3145.37 2202
3145.89 2177
3146.42 2138
3146.95 2168
3147.48 2218
3148.01 2246
3148.54 2189
3149.07 2224
3149.60 2097
3150.13 2049
3150.66 1935
3151.19 1896
3151.72 1986
3152.25 1912
3152.78 1902
3153.31 1873
3153.84 1853
3154.37 1923
3154.90 1958
3155.43 1991
3155.96 1951
3156.49 1986
3157.02 1951
3157.55 1958
3158.08 1950
3158.61 1893
3159.14 1892
3159.68 1832
3160.21 1763
3160.74 1803
3161.27 1825
3161.80 1872
3162.33 1749
3162.86 1647
3163.39 1716
3163.92 1810
3164.45 1754
3164.98 1784
3165.51 1749
3166.05 1842
3166.58 1843
3167.11 1776
3167.64 1828
3168.17 1889
3168.70 1826
3169.23 1658
3169.76 1684
3170.30 1830
3170.83 1753
3171.36 1756
3171.89 1691
3172.42 1767
3172.95 1775
3173.49 1857
3174.02 1821
3174.55 1777
3175.08 1805
3175.61 1784
3176.15 1863
3176.68 1936
3177.21 1870
3177.74 1813
3178.27 1784
3178.81 1799
3179.34 1823
3179.87 1769
3180.40 1726
3180.93 1660
3181.47 1686
3182.00 1619
3182.53 1655
3183.06 1576
3183.60 1602
3184.13 1708
3184.66 1606
3185.20 1628
3185.73 1491
3186.26 1546
3186.79 1587
3187.33 1572
3187.86 1521
3188.39 1614
3188.93 1549
3189.46 1559
3189.99 1570
3190.52 1516
3191.06 1538
3191.59 1575
3192.12 1564
3192.66 1613
3193.19 1613
3193.72 1655
3194.26 1629
3194.79 1673
3195.33 1628
3195.86 1754
3196.39 1765
3196.93 1701
3197.46 1779
3197.99 1829
3198.53 1820
3199.06 1846
3199.60 1919
3200.13 1947
3200.66 1949
3201.20 1914
3201.73 1930
3202.27 1895
3202.80 1979
3203.33 1864
3203.87 1758
3204.40 1761
3204.94 1820
3205.47 1826
3206.01 1804
3206.54 1875
3207.07 1908
3207.61 1992
3208.14 2044
3208.68 2071
3209.21 2195
3209.75 2287
3210.28 2317
3210.82 2290
3211.35 2202
3211.89 2228
3212.42 2228
3212.96 2112
3213.49 2073
3214.03 1980
3214.56 1942
3215.10 1957
3215.63 1847
3216.17 1881
3216.70 1900
3217.24 1815
3217.78 1799
3218.31 1792
3218.85 1842
3219.38 1812
3219.92 1777
3220.45 1756
3220.99 1695
3221.52 1651
3222.06 1594
3222.60 1651
3223.13 1694
3223.67 1562
3224.20 1660
3224.74 1680
3225.28 1657
3225.81 1615
3226.35 1639
3226.88 1621
3227.42 1639
3227.96 1620
3228.49 1712
3229.03 1596
3229.57 1661
3230.10 1674
3230.64 1662
3231.18 1694
3231.71 1725
3232.25 1710
3232.79 1722
3233.32 1744
3233.86 1781
3234.40 1718
3234.93 1789
3235.47 1814
3236.01 1903
3236.54 1854
3237.08 1798
3237.62 1933
3238.15 1797
3238.69 1770
3239.23 1777
3239.77 1850
3240.30 1833
3240.84 1704
3241.38 1701
3241.92 1649
3242.45 1573
3242.99 1552
3243.53 1546
3244.07 1566
3244.60 1605
3245.14 1609
3245.68 1642
3246.22 1677
3246.75 1666
3247.29 1702
3247.83 1698
3248.37 1745
3248.91 1813
3249.44 1789
3249.98 1829
3250.52 1764
3251.06 1734
3251.60 1788
3252.14 1847
3252.67 1858
3253.21 1868
3253.75 1984
3254.29 2009
3254.83 1996
3255.37 1926
3255.90 2005
3256.44 2090
3256.98 2204
3257.52 2291
3258.06 2453
3258.60 2348
3259.14 2592
3259.68 2675
3260.21 2689
3260.75 2602
3261.29 2776
3261.83 2731
3262.37 2543
3262.91 2482
3263.45 2664
3263.99 2407
3264.53 2335
3265.07 2341
3265.61 2200
3266.15 2156
3266.69 2138
3267.23 2111
3267.76 2051
3268.30 1930
3268.84 1883
3269.38 1820
3269.92 1734
3270.46 1776
3271.00 1701
3271.54 1755
3272.08 1711
3272.62 1768
3273.16 1817
3273.70 1797
3274.24 1793
3274.78 1830
3275.32 1758
3275.86 1792
3276.40 1864
3276.94 1883
3277.48 1836
3278.03 1841
3278.57 1870
3279.11 1878
3279.65 1904
3280.19 1894
3280.73 1913
3281.27 1940
3281.81 1853
3282.35 1920
3282.89 1952
3283.43 1945
3283.97 1881
3284.51 1901
3285.05 1895
3285.60 1916
3286.14 1808
3286.68 1794
3287.22 1808
3287.76 1736
3288.30 1833
3288.84 1895
3289.38 1910
3289.93 1940
3290.47 2026
3291.01 2212
3291.55 2261
3292.09 2366
3292.63 2491
3293.18 2595
3293.72 2777
3294.26 2847
3294.80 2916
3295.34 2808
3295.88 2751
3296.43 2663
3296.97 2567
3297.51 2397
3298.05 2393
3298.59 2292
3299.14 2143
3299.68 2114
3300.22 2053
3300.76 1946
3301.31 1942
3301.85 2048
3302.39 1935
3302.93 1902
3303.48 1805
3304.02 1847
3304.56 1954
3305.10 1949
3305.65 1927
3306.19 1929
3306.73 1954
3307.27 1946
3307.82 1876
3308.36 1919
3308.90 2082
3309.45 2049
3309.99 1999
3310.53 2133
3311.07 2334
3311.62 2497
3312.16 2692
3312.70 2723
3313.25 2952
3313.79 3102
3314.33 3247
3314.88 2989
3315.42 3054
3315.97 3128
3316.51 3024
3317.05 2878
3317.60 2798
3318.14 2741
3318.68 2767
3319.23 2690
3319.77 2692
3320.32 2673
3320.86 2634
3321.40 2705
3321.95 2630
3322.49 2511
3323.04 2391
3323.58 2348
3324.12 2303
3324.67 2189
3325.21 2174
3325.76 2088
3326.30 1992
3326.85 1936
3327.39 1908
3327.93 1934
3328.48 2019
3329.02 2074
3329.57 2217
3330.11 2412
3330.66 2545
3331.20 2809
3331.75 3164
3332.29 3516
3332.84 3890
3333.38 4276
3333.93 4768
3334.47 4913
3335.02 4853
3335.56 4772
3336.11 4534
3336.65 4487
3337.20 4176
3337.74 3852
3338.29 3489
3338.83 3230
3339.38 2856
3339.92 2622
3340.47 2494
3341.02 2243
3341.56 2249
3342.11 2248
3342.65 2133
3343.20 2067
3343.74 2073
3344.29 2060
3344.84 2086
3345.38 2084
3345.93 2096
3346.47 2068
3347.02 2065
3347.57 2087
3348.11 1986
3348.66 2016
3349.21 2039
3349.75 2115
3350.30 2232
3350.84 2281
3351.39 2327
3351.94 2353
3352.48 2515
3353.03 2579
3353.58 2675
3354.12 2682
3354.67 2669
3355.22 2749
3355.76 2592
3356.31 2580
3356.86 2390
3357.40 2340
3357.95 2173
3358.50 2027
3359.05 1958
3359.59 1951
3360.14 1878
3360.69 1746
3361.23 1729
3361.78 1740
3362.33 1753
3362.88 1771
3363.42 1778
3363.97 1774
3364.52 1748
3365.07 1694
3365.61 1696
3366.16 1658
3366.71 1652
3367.26 1712
3367.80 1665
3368.35 1663
3368.90 1644
3369.45 1773
3370.00 1702
3370.54 1779
3371.09 1748
3371.64 1746
3372.19 1704
3372.74 1694
3373.28 1746
3373.83 1772
3374.38 1776
3374.93 1777
3375.48 1664
3376.03 1617
3376.57 1666
3377.12 1617
3377.67 1557
3378.22 1629
3378.77 1692
3379.32 1660
3379.87 1707
3380.42 1616
3380.96 1630
3381.51 1580
3382.06 1564
3382.61 1533
3383.16 1613
3383.71 1603
3384.26 1612
3384.81 1595
3385.36 1616
3385.91 1609
3386.45 1621
3387.00 1636
3387.55 1597
3388.10 1612
3388.65 1612
3389.20 1631
3389.75 1668
3390.30 1603
3390.85 1657
3391.40 1620
3391.95 1627
3392.50 1696
3393.05 1595
3393.60 1610
3394.15 1594
3394.70 1655
3395.25 1601
3395.80 1582
3396.35 1547
3396.90 1566
3397.45 1564
3398.00 1587
3398.55 1512
3399.10 1540
3399.65 1586
3400.20 1584
3400.75 1532
3401.30 1536
3401.85 1505
3402.40 1496
3402.95 1491
3403.50 1579
3404.06 1514
3404.61 1545
3405.16 1530
3405.71 1508
3406.26 1430
3406.81 1480
3407.36 1465
3407.91 1446
3408.46 1470
3409.01 1552
3409.56 1559
3410.12 1551
3410.67 1690
3411.22 1600
3411.77 1632
3412.32 1599
3412.87 1623
3413.42 1646
3413.98 1589
3414.53 1609
3415.08 1599
3415.63 1591
3416.18 1557
3416.73 1563
3417.29 1513
3417.84 1611
3418.39 1561
3418.94 1568
3419.49 1617
3420.05 1561
3420.60 1724
3421.15 1692
3421.70 1810
3422.25 1738
3422.81 1775
3423.36 1824
3423.91 1822
3424.46 1692
3425.01 1702
3425.57 1706
3426.12 1642
3426.67 1616
3427.23 1582
3427.78 1561
3428.33 1502
3428.88 1500
3429.44 1617
3429.99 1548
3430.54 1640
3431.09 1562
3431.65 1468
3432.20 1549
3432.75 1569
3433.31 1623
3433.86 1614
3434.41 1510
3434.97 1446
3435.52 1504
3436.07 1521
3436.63 1557
3437.18 1508
3437.73 1603
3438.29 1620
3438.84 1530
3439.39 1565
3439.95 1527
3440.50 1537
3441.05 1466
3441.61 1434
3442.16 1464
3442.72 1382
3443.27 1402
3443.82 1466
3444.38 1445
3444.93 1442
3445.48 1474
3446.04 1570
3446.59 1488
3447.15 1459
3447.70 1500
3448.26 1498
3448.81 1443
3449.36 1408
3449.92 1290
3450.47 1423
3451.03 1432
3451.58 1373
3452.14 1298
3452.69 1390
3453.25 1397
3453.80 1415
3454.36 1434
3454.91 1387
3455.47 1407
3456.02 1392
3456.58 1452
3457.13 1402
3457.69 1368
3458.24 1430
3458.80 1429
3459.35 1377
3459.91 1461
3460.46 1417
3461.02 1390
3461.57 1372
3462.13 1463
3462.68 1408
3463.24 1422
3463.79 1487
3464.35 1450
3464.90 1552
3465.46 1508
3466.02 1417
3466.57 1478
3467.13 1503
3467.68 1581
3468.24 1522
3468.80 1560
3469.35 1533
3469.91 1475
3470.46 1435
3471.02 1465
3471.58 1536
3472.13 1512
3472.69 1519
3473.24 1525
3473.80 1472
3474.36 1516
3474.91 1634
3475.47 1636
3476.03 1582
3476.58 1589
3477.14 1757
3477.70 1723
3478.25 1708
3478.81 1697
3479.37 1714
3479.92 1694
3480.48 1788
3481.04 1723
3481.59 1756
3482.15 1739
3482.71 1722
3483.26 1730
3483.82 1739
3484.38 1732
3484.94 1863
3485.49 1861
3486.05 1921
3486.61 1981
3487.17 2057
3487.72 2097
3488.28 2199
3488.84 2421
3489.40 2522
3489.95 2638
3490.51 2614
3491.07 2709
3491.63 2741
3492.18 2659
3492.74 2566
3493.30 2622
3493.86 2536
3494.42 2343
3494.97 2543
3495.53 2639
3496.09 2783
3496.65 2954
3497.21 3142
3497.76 3369
3498.32 3475
3498.88 3695
3499.44 3851
3500.00 4179
3500.56 4571
3501.11 4665
3501.67 4995
3502.23 5316
3502.79 5857
3503.35 5989
3503.91 6166
3504.47 6044
3505.03 5853
3505.58 5495
3506.14 5203
3506.70 4686
3507.26 4137
3507.82 3769
3508.38 3372
3508.94 3054
3509.50 2845
3510.06 2643
3510.62 2346
3511.17 2210
3511.73 2074
3512.29 1983
3512.85 1948
3513.41 1931
3513.97 1859
3514.53 1779
3515.09 1742
3515.65 1832
3516.21 1872
3516.77 1921
3517.33 1934
3517.89 2044
3518.45 2121
3519.01 2237
3519.57 2224
3520.13 2377
3520.69 2494
3521.25 2722
3521.81 2854
3522.37 2927
3522.93 2928
3523.49 2922
3524.05 2800
3524.61 2597
3525.17 2523
3525.73 2361
3526.29 2177
3526.85 2151
3527.41 2041
3527.97 1958
3528.54 1960
3529.10 1912
3529.66 1969
3530.22 1950
3530.78 2036
3531.34 2043
3531.90 2104
3532.46 2242
3533.02 2277
3533.58 2183
3534.14 2158
3534.71 2198
3535.27 2112
3535.83 2098
3536.39 2025
3536.95 2012
3537.51 1943
3538.07 1876
3538.64 1855
3539.20 1855
3539.76 1920
3540.32 1834
3540.88 1898
3541.44 1940
3542.00 2013
3542.57 2016
3543.13 1971
3543.69 1964
3544.25 1935
3544.81 1968
3545.38 1856
3545.94 1896
3546.50 1801
3547.06 1796
3547.62 1787
3548.19 1810
3548.75 1920
3549.31 2050
3549.87 1979
3550.44 1940
3551.00 1950
3551.56 1857
3552.12 1857
3552.69 1786
3553.25 1794
3553.81 1764
3554.37 1721
3554.94 1611
3555.50 1604
3556.06 1658
3556.63 1612
3557.19 1524
3557.75 1617
3558.31 1676
3558.88 1668
3559.44 1660
3560.00 1703
3560.57 1743
3561.13 1628
3561.69 1707
3562.26 1687
3562.82 1690
3563.38 1698
3563.95 1710
3564.51 1648
3565.07 1665
3565.64 1542
3566.20 1596
3566.77 1599
3567.33 1598
3567.89 1561
3568.46 1468
3569.02 1540
3569.59 1619
3570.15 1534
3570.71 1574
3571.28 1578
3571.84 1562
3572.41 1584
3572.97 1612
3573.53 1624
3574.10 1583
3574.66 1613
3575.23 1623
3575.79 1617
3576.36 1734
3576.92 1616
3577.48 1611
3578.05 1546
3578.61 1575
3579.18 1509
3579.74 1453
3580.31 1457
3580.87 1462
3581.44 1417
3582.00 1376
3582.57 1348
3583.13 1351
3583.70 1450
3584.26 1415
3584.83 1493
3585.39 1465
3585.96 1433
3586.52 1453
3587.09 1422
3587.65 1451
3588.22 1497
3588.79 1508
3589.35 1558
3589.92 1595
3590.48 1569
3591.05 1556
3591.61 1628
3592.18 1573
3592.74 1463
3593.31 1533
3593.88 1513
3594.44 1569
3595.01 1570
3595.57 1626
3596.14 1720
3596.71 1683
3597.27 1621
3597.84 1611
3598.40 1609
3598.97 1658
3599.54 1660
3600.10 1627
3600.67 1633
3601.24 1629
3601.80 1594
3602.37 1557
3602.94 1513
3603.50 1506
3604.07 1479
3604.64 1395
3605.20 1381
3605.77 1503
3606.34 1419
3606.90 1420
3607.47 1442
3608.04 1428
3608.60 1426
3609.17 1479
3609.74 1453
3610.30 1541
3610.87 1669
3611.44 1744
3612.01 1957
3612.57 2289
3613.14 2613
3613.71 3008
3614.28 3419
3614.84 3984
3615.41 4438
3615.98 4958
3616.55 5522
3617.11 5574
3617.68 5548
3618.25 5340
3618.82 5018
3619.39 4545
3619.95 4197
3620.52 3668
3621.09 3127
3621.66 2784
3622.23 2412
3622.79 2174
3623.36 1935
3623.93 1844
3624.50 1795
3625.07 1633
3625.63 1670
3626.20 1640
3626.77 1604
3627.34 1687
3627.91 1632
3628.48 1597
3629.05 1521
3629.61 1547
3630.18 1603
3630.75 1521
3631.32 1513
3631.89 1505
3632.46 1543
3633.03 1544
3633.60 1655
3634.16 1553
3634.73 1584
3635.30 1522
3635.87 1545
3636.44 1568
3637.01 1664
3637.58 1600
3638.15 1663
3638.72 1709
3639.29 1704
3639.86 1750
3640.43 1793
3641.00 1835
3641.57 1866
3642.14 2011
3642.71 2008
3643.27 1953
3643.84 1925
3644.41 1971
3644.98 1999
3645.55 1975
3646.12 1883
3646.69 1900
3647.26 1966
3647.83 1947
3648.40 1887
3648.97 1937
3649.54 1969
3650.12 2090
3650.69 2058
3651.26 1995
3651.83 1884
3652.40 2030
3652.97 2147
3653.54 2160
3654.11 2229
3654.68 2147
3655.25 2221
3655.82 2235
3656.39 2356
3656.96 2297
3657.53 2217
3658.10 2199
3658.67 2218
3659.25 2094
3659.82 2023
3660.39 2072
3660.96 2006
3661.53 1952
3662.10 1901
3662.67 1924
3663.24 1967
3663.81 1917
3664.39 1972
3664.96 1869
3665.53 1971
3666.10 1884
3666.67 1860
3667.24 2052
3667.81 1849
3668.39 1743
3668.96 1829
3669.53 1835
3670.10 1857
3670.67 1852
3671.25 1834
3671.82 1803
3672.39 1870
3672.96 1817
3673.53 1806
3674.11 1865
3674.68 1871
3675.25 1837
3675.82 1803
3676.39 1813
3676.97 1870
3677.54 1793
3678.11 1741
3678.68 1685
3679.26 1753
3679.83 1691
3680.40 1697
3680.97 1704
3681.55 1682
3682.12 1680
3682.69 1706
3683.27 1760
3683.84 1824
3684.41 1813
3684.98 1930
3685.56 1939
3686.13 1939
3686.70 1962
3687.28 2052
3687.85 2019
3688.42 2097
3689.00 2121
3689.57 2120
3690.14 2046
3690.72 1899
3691.29 1915
3691.86 1824
3692.44 1745
3693.01 1778
3693.58 1613
3694.16 1618
3694.73 1613
3695.31 1627
3695.88 1521
3696.45 1554
3697.03 1574
3697.60 1575
3698.18 1623
3698.75 1683
3699.32 1639
3699.90 1583
3700.47 1644
3701.05 1693
3701.62 1644
3702.19 1602
3702.77 1650
3703.34 1648
3703.92 1648
3704.49 1572
3705.07 1631
3705.64 1676
3706.22 1618
3706.79 1614
3707.37 1634
3707.94 1584
3708.51 1619
3709.09 1574
3709.66 1662
3710.24 1635
3710.81 1644
3711.39 1643
3711.96 1591
3712.54 1580
3713.11 1553
3713.69 1608
3714.27 1607
3714.84 1569
3715.42 1612
3715.99 1650
3716.57 1603
3717.14 1608
3717.72 1582
3718.29 1613
3718.87 1641
3719.44 1615
3720.02 1546
3720.60 1488
3721.17 1483
3721.75 1419
3722.32 1412
3722.90 1445
3723.47 1421
3724.05 1508
3724.63 1542
3725.20 1489
3725.78 1463
3726.36 1610
3726.93 1683
3727.51 1749
3728.08 1770
3728.66 1837
3729.24 1992
3729.81 2094
3730.39 2222
3730.97 2261
3731.54 2344
3732.12 2422
3732.70 2494
3733.27 2400
3733.85 2340
3734.43 2281
3735.00 2166
3735.58 2124
3736.16 1987
3736.73 1800
3737.31 1803
3737.89 1751
3738.47 1664
3739.04 1623
3739.62 1531
3740.20 1537
3740.77 1508
3741.35 1595
3741.93 1605
3742.51 1559
3743.08 1519
3743.66 1513
3744.24 1434
3744.82 1423
3745.39 1525
3745.97 1553
3746.55 1605
3747.13 1536
3747.71 1439
3748.28 1499
3748.86 1485
3749.44 1493
3750.02 1461
3750.59 1474
3751.17 1541
3751.75 1428
3752.33 1412
3752.91 1416
3753.49 1446
3754.06 1511
3754.64 1452
3755.22 1393
3755.80 1372
3756.38 1482
3756.96 1413
3757.53 1519
3758.11 1520
3758.69 1516
3759.27 1591
3759.85 1609
3760.43 1524
3761.01 1574
3761.59 1590
3762.17 1472
3762.74 1424
3763.32 1329
3763.90 1426
3764.48 1444
3765.06 1385
3765.64 1439
3766.22 1413
3766.80 1399
3767.38 1348
3767.96 1347
3768.54 1358
3769.12 1426
3769.70 1397
3770.27 1428
3770.85 1510
3771.43 1441
3772.01 1459
3772.59 1388
3773.17 1408
3773.75 1415
3774.33 1444
3774.91 1394
3775.49 1469
3776.07 1416
3776.65 1376
3777.23 1421
3777.81 1317
3778.39 1382
3778.97 1366
3779.55 1426
3780.13 1443
3780.71 1395
3781.29 1404
3781.88 1395
3782.46 1346
3783.04 1390
3783.62 1359
3784.20 1366
3784.78 1400
3785.36 1435
3785.94 1476
3786.52 1377
3787.10 1378
3787.68 1287
3788.26 1333
3788.84 1424
3789.43 1475
3790.01 1413
3790.59 1374
3791.17 1446
3791.75 1358
3792.33 1439
3792.91 1441
3793.49 1429
3794.08 1563
3794.66 1483
3795.24 1470
3795.82 1468
3796.40 1412
3796.98 1445
3797.56 1505
3798.15 1569
3798.73 1538
3799.31 1553
3799.89 1593
3800.47 1617
3801.06 1630
3801.64 1667
3802.22 1680
3802.80 1716
3803.38 1671
3803.97 1612
3804.55 1654
3805.13 1656
3805.71 1631
3806.29 1565
3806.88 1694
3807.46 1621
3808.04 1590
3808.62 1597
3809.21 1704
3809.79 1674
3810.37 1728
3810.95 1786
3811.54 1818
3812.12 1881
3812.70 1837
3813.29 1792
3813.87 1881
3814.45 1900
3815.03 1833
3815.62 1821
3816.20 1656
3816.78 1568
3817.37 1598
3817.95 1523
3818.53 1460
3819.12 1503
3819.70 1382
3820.28 1448
3820.87 1373
3821.45 1416
3822.03 1395
3822.62 1412
3823.20 1400
3823.78 1407
3824.37 1410
3824.95 1479
3825.54 1466
3826.12 1491
3826.70 1444
3827.29 1455
3827.87 1496
3828.46 1605
3829.04 1625
3829.62 1620
3830.21 1533
3830.79 1530
3831.38 1587
3831.96 1555
3832.54 1552
3833.13 1509
3833.71 1518
3834.30 1532
3834.88 1546
3835.47 1475
3836.05 1379
3836.64 1533
3837.22 1526
3837.81 1428
3838.39 1408
3838.98 1431
3839.56 1446
3840.15 1391
3840.73 1400
3841.31 1468
3841.90 1425
3842.49 1375
3843.07 1385
3843.66 1394
3844.24 1423
3844.83 1374
3845.41 1380
3846.00 1395
3846.58 1408
3847.17 1420
3847.75 1432
3848.34 1476
3848.92 1479
3849.51 1510
3850.10 1566
3850.68 1590
3851.27 1647
3851.85 1620
3852.44 1614
3853.02 1565
3853.61 1610
3854.20 1698
3854.78 1771
3855.37 1926
3855.95 2068
3856.54 2375
3857.13 2574
3857.71 2926
3858.30 3315
3858.89 3787
3859.47 4148
3860.06 4388
3860.64 4601
3861.23 4636
3861.82 4577
3862.40 4451
3862.99 4187
3863.58 3876
3864.16 3593
3864.75 3286
3865.34 2993
3865.92 2808
3866.51 2582
3867.10 2459
3867.69 2363
3868.27 2159
3868.86 2146
3869.45 2069
3870.03 1997
3870.62 1972
3871.21 2069
3871.80 2043
3872.38 2101
3872.97 2107
3873.56 2031
3874.15 1980
3874.73 1887
3875.32 1891
3875.91 1822
3876.50 1749
3877.08 1764
3877.67 1701
3878.26 1591
3878.85 1620
3879.43 1567
3880.02 1648
3880.61 1545
3881.20 1495
3881.79 1580
3882.37 1529
3882.96 1503
3883.55 1548
3884.14 1489
3884.73 1518
3885.32 1609
3885.90 1693
3886.49 1712
3887.08 1723
3887.67 1735
3888.26 1725
3888.85 1741
3889.44 1852
3890.02 1941
3890.61 1930
3891.20 1915
3891.79 2032
3892.38 1988
3892.97 2019
3893.56 2114
3894.15 2033
3894.74 2105
3895.32 2107
3895.91 2116
3896.50 2126
3897.09 1978
3897.68 1941
3898.27 1963
3898.86 1896
3899.45 1913
3900.04 1755
3900.63 1773
3901.22 1790
3901.81 1704
3902.40 1590
3902.99 1567
3903.58 1486
3904.17 1419
3904.76 1392
3905.35 1367
3905.94 1466
3906.53 1448
3907.12 1392
3907.71 1384
3908.30 1366
3908.89 1333
3909.48 1322
3910.07 1242
3910.66 1250
3911.25 1255
3911.84 1266
3912.43 1357
3913.02 1299
3913.61 1307
3914.20 1332
3914.79 1316
3915.38 1384
3915.97 1374
3916.56 1320
3917.15 1356
3917.74 1305
3918.33 1339
3918.92 1334
3919.52 1369
3920.11 1457
3920.70 1426
3921.29 1423
3921.88 1388
3922.47 1331
3923.06 1384
3923.65 1435
3924.24 1358
3924.84 1363
3925.43 1367
3926.02 1399
3926.61 1433
3927.20 1460
3927.79 1412
3928.38 1429
3928.98 1432
3929.57 1405
3930.16 1386
3930.75 1393
3931.34 1398
3931.93 1339
3932.53 1317
3933.12 1339
3933.71 1340
3934.30 1385
3934.89 1383
3935.49 1326
3936.08 1325
3936.67 1424
3937.26 1400
3937.86 1307
3938.45 1399
3939.04 1381
3939.63 1388
3940.23 1396
3940.82 1405
3941.41 1345
3942.00 1394
3942.60 1422
3943.19 1279
3943.78 1229
3944.37 1279
3944.97 1300
3945.56 1273
3946.15 1307
3946.75 1290
3947.34 1259
3947.93 1281
3948.52 1268
3949.12 1288
3949.71 1321
3950.30 1269
3950.90 1409
3951.49 1315
3952.08 1310
3952.68 1307
3953.27 1377
3953.86 1389
3954.46 1372
3955.05 1330
3955.65 1388
3956.24 1390
3956.83 1336
3957.43 1299
3958.02 1326
3958.61 1383
3959.21 1345
3959.80 1298
3960.40 1337
3960.99 1312
3961.58 1516
3962.18 1590
3962.77 1596
3963.37 1667
3963.96 1714
3964.55 1743
3965.15 1771
3965.74 1738
3966.34 1722
3966.93 1726
3967.53 1758
3968.12 1693
3968.72 1624
3969.31 1487
3969.91 1450
3970.50 1360
3971.10 1365
3971.69 1280
3972.28 1296
3972.88 1327
3973.47 1294
3974.07 1287
3974.66 1353
3975.26 1253
3975.85 1264
3976.45 1325
3977.05 1241
3977.64 1266
3978.24 1264
3978.83 1335
3979.43 1287
3980.02 1255
3980.62 1250
3981.21 1309
3981.81 1339
3982.40 1242
3983.00 1276
3983.60 1320
3984.19 1263
3984.79 1241
3985.38 1268
3985.98 1309
3986.58 1264
3987.17 1296
3987.77 1369
3988.36 1324
3988.96 1302
3989.56 1362
3990.15 1364
3990.75 1364
3991.34 1393
3991.94 1391
3992.54 1436
3993.13 1515
3993.73 1395
3994.33 1364
3994.92 1366
3995.52 1350
3996.12 1445
3996.71 1463
3997.31 1406
3997.91 1425
3998.50 1397
3999.10 1420
3999.70 1454
4000.29 1417
4000.89 1478
4001.49 1528
4002.09 1554
4002.68 1544
4003.28 1503
4003.88 1531
4004.47 1488
4005.07 1523
4005.67 1575
4006.27 1574
4006.86 1518
4007.46 1522
4008.06 1581
4008.66 1554
4009.25 1555
4009.85 1616
4010.45 1647
4011.05 1775
4011.64 1739
4012.24 1785
4012.84 1991
4013.44 2010
4014.04 2061
4014.63 2095
4015.23 2208
4015.83 2287
4016.43 2226
4017.03 2192
4017.63 2136
4018.22 2055
4018.82 1906
4019.42 1819
4020.02 1692
4020.62 1543
4021.22 1494
4021.81 1506
4022.41 1428
4023.01 1404
4023.61 1395
4024.21 1359
4024.81 1363
4025.41 1402
4026.01 1486
4026.60 1467
4027.20 1436
4027.80 1521
4028.40 1490
4029.00 1544
4029.60 1435
4030.20 1547
4030.80 1524
4031.40 1532
4032.00 1526
4032.60 1542
4033.20 1523
4033.80 1507
4034.39 1498
4034.99 1487
4035.59 1469
4036.19 1476
4036.79 1459
4037.39 1440
4037.99 1458
4038.59 1458
4039.19 1389
4039.79 1351
4040.39 1329
4040.99 1286
4041.59 1412
4042.19 1323
4042.79 1331
4043.39 1406
4043.99 1440
4044.59 1385
4045.19 1465
4045.79 1459
4046.39 1454
4046.99 1529
4047.60 1471
4048.20 1527
4048.80 1572
4049.40 1611
4050.00 1594
4050.60 1569
4051.20 1588
4051.80 1598
4052.40 1519
4053.00 1516
4053.60 1517
4054.20 1429
4054.80 1407
4055.41 1355
4056.01 1332
4056.61 1256
4057.21 1288
4057.81 1261
4058.41 1251
4059.01 1231
4059.61 1223
4060.22 1199
4060.82 1215
4061.42 1211
4062.02 1226
4062.62 1221
4063.22 1233
4063.82 1170
4064.43 1180
4065.03 1089
4065.63 1125
4066.23 1258
4066.83 1205
4067.44 1219
4068.04 1267
4068.64 1235
4069.24 1233
4069.84 1237
4070.45 1238
4071.05 1275
4071.65 1258
4072.25 1247
4072.86 1256
4073.46 1264
4074.06 1286
4074.66 1271
4075.27 1277
4075.87 1314
4076.47 1304
4077.07 1256
4077.68 1253
4078.28 1312
4078.88 1357
4079.48 1403
4080.09 1386
4080.69 1378
4081.29 1385
4081.90 1402
4082.50 1346
4083.10 1432
4083.71 1355
4084.31 1418
4084.91 1405
4085.52 1390
4086.12 1484
4086.72 1428
4087.33 1415
4087.93 1446
4088.53 1564
4089.14 1555
4089.74 1675
4090.34 1723
4090.95 1909
4091.55 2055
4092.15 2230
4092.76 2356
4093.36 2566
4093.97 2632
4094.57 2569
4095.17 2539
4095.78 2381
4096.38 2288
4096.99 2017
4097.59 1802
4098.19 1654
4098.80 1567
4099.40 1469
4100.01 1334
4100.61 1409
4101.22 1337
4101.82 1238
4102.43 1203
4103.03 1234
4103.63 1223
4104.24 1225
4104.84 1256
4105.45 1297
4106.05 1271
4106.66 1287
4107.26 1296
4107.87 1216
4108.47 1306
4109.08 1233
4109.68 1234
4110.29 1146
4110.89 1155
4111.50 1204
4112.10 1241
4112.71 1201
4113.31 1190
4113.92 1139
4114.53 1157
4115.13 1165
4115.74 1162
4116.34 1202
4116.95 1276
4117.55 1249
4118.16 1227
4118.76 1230
4119.37 1301
4119.98 1288
4120.58 1295
4121.19 1402
4121.79 1358
4122.40 1324
4123.01 1319
4123.61 1343
4124.22 1300
4124.82 1331
4125.43 1299
4126.04 1230
4126.64 1251
4127.25 1304
4127.86 1268
4128.46 1284
4129.07 1273
4129.68 1250
4130.28 1325
4130.89 1347
4131.50 1339
4132.10 1357
4132.71 1371
4133.32 1398
4133.92 1434
4134.53 1427
4135.14 1461
4135.74 1470
4136.35 1471
4136.96 1482
4137.56 1554
4138.17 1507
4138.78 1544
4139.39 1578
4139.99 1587
4140.60 1591
4141.21 1536
4141.82 1462
4142.42 1556
4143.03 1451
4143.64 1394
4144.25 1352
4144.85 1312
4145.46 1310
4146.07 1261
4146.68 1195
4147.28 1158
4147.89 1266
4148.50 1238
4149.11 1187
4149.72 1235
4150.32 1223
4150.93 1178
4151.54 1189
4152.15 1251
4152.76 1141
4153.37 1152
4153.97 1180
4154.58 1191
4155.19 1132
4155.80 1228
4156.41 1158
4157.02 1198
4157.62 1116
4158.23 1116
4158.84 1183
4159.45 1160
4160.06 1174
4160.67 1204
4161.28 1229
4161.89 1263
4162.49 1378
4163.10 1375
4163.71 1366
4164.32 1319
4164.93 1366
4165.54 1369
4166.15 1357
4166.76 1400
4167.37 1409
4167.98 1399
4168.59 1321
4169.20 1333
4169.81 1392
4170.42 1359
4171.02 1355
4171.63 1396
4172.24 1433
4172.85 1410
4173.46 1332
4174.07 1438
4174.68 1464
4175.29 1364
4175.90 1437
4176.51 1435
4177.12 1419
4177.73 1385
4178.34 1294
4178.95 1390
4179.56 1443
4180.17 1294
4180.78 1256
4181.39 1278
4182.00 1241
4182.61 1179
4183.23 1204
4183.84 1214
4184.45 1243
4185.06 1269
4185.67 1263
4186.28 1232
4186.89 1218
4187.50 1222
4188.11 1242
4188.72 1295
4189.33 1358
4189.94 1410
4190.55 1449
4191.17 1555
4191.78 1625
4192.39 1709
4193.00 1864
4193.61 1784
4194.22 1691
4194.83 1692
4195.44 1705
4196.06 1670
4196.67 1725
4197.28 1628
4197.89 1525
4198.50 1516
4199.11 1470
4199.72 1483
4200.34 1414
4200.95 1396
4201.56 1403
4202.17 1459
4202.78 1479
4203.40 1399
4204.01 1354
4204.62 1404
4205.23 1380
4205.84 1340
4206.46 1346
4207.07 1389
4207.68 1276
4208.29 1324
4208.90 1351
4209.52 1389
4210.13 1390
4210.74 1428
4211.35 1499
4211.97 1482
4212.58 1505
4213.19 1585
4213.80 1607
4214.42 1657
4215.03 1754
4215.64 1876
4216.26 2031
4216.87 2225
4217.48 2483
4218.09 2647
4218.71 3068
4219.32 3375
4219.93 3663
4220.55 4120
4221.16 4213
4221.77 4528
4222.39 4706
4223.00 4764
4223.61 4508
4224.23 4432
4224.84 4100
4225.45 3910
4226.07 3739
4226.68 3462
4227.30 3182
4227.91 3010
4228.52 2783
4229.14 2621
4229.75 2425
4230.36 2270
4230.98 2151
4231.59 2159
4232.21 1910
4232.82 1888
4233.43 1775
4234.05 1696
4234.66 1725
4235.28 1640
4235.89 1583
4236.51 1541
4237.12 1539
4237.73 1469
4238.35 1406
4238.96 1419
4239.58 1401
4240.19 1415
4240.81 1420
4241.42 1375
4242.04 1356
4242.65 1376
4243.27 1401
4243.88 1403
4244.50 1380
4245.11 1434
4245.73 1426
4246.34 1438
4246.96 1494
4247.57 1422
4248.19 1459
4248.80 1409
4249.42 1491
4250.03 1441
4250.65 1440
4251.26 1403
4251.88 1394
4252.49 1416
4253.11 1372
4253.72 1371
4254.34 1427
4254.96 1438
4255.57 1381
4256.19 1410
4256.80 1446
4257.42 1402
4258.03 1516
4258.65 1503
4259.27 1473
4259.88 1573
4260.50 1607
4261.12 1579
4261.73 1540
4262.35 1498
4262.96 1546
4263.58 1551
4264.20 1513
4264.81 1457
4265.43 1473
4266.05 1578
4266.66 1514
4267.28 1468
4267.90 1506
4268.51 1465
4269.13 1500
4269.75 1469
4270.36 1491
4270.98 1438
4271.60 1483
4272.21 1484
4272.83 1463
4273.45 1470
4274.06 1506
4274.68 1519
4275.30 1490
4275.92 1635
4276.53 1511
4277.15 1489
4277.77 1482
4278.38 1461
4279.00 1339
4279.62 1371
4280.24 1338
4280.85 1296
4281.47 1235
4282.09 1290
4282.71 1284
4283.32 1264
4283.94 1284
4284.56 1286
4285.18 1301
4285.80 1305
4286.41 1325
4287.03 1289
4287.65 1284
4288.27 1237
4288.89 1175
4289.50 1227
4290.12 1225
4290.74 1227
4291.36 1212
4291.98 1159
4292.60 1216
4293.21 1226
4293.83 1222
4294.45 1210
4295.07 1245
4295.69 1215
4296.31 1273
4296.93 1319
4297.54 1292
4298.16 1284
4298.78 1314
4299.40 1255
4300.02 1288
4300.64 1316
4301.26 1318
4301.88 1304
4302.50 1333
4303.12 1378
4303.73 1389
4304.35 1372
4304.97 1392
4305.59 1453
4306.21 1501
4306.83 1538
4307.45 1600
4308.07 1574
4308.69 1632
4309.31 1748
4309.93 1755
4310.55 1670
4311.17 1678
4311.79 1599
4312.41 1587
4313.03 1468
4313.65 1422
4314.27 1368
4314.89 1325
4315.51 1334
4316.13 1316
4316.75 1230
4317.37 1298
4317.99 1271
4318.61 1144
4319.23 1232
4319.85 1227
4320.47 1308
4321.09 1314
4321.71 1428
4322.33 1373
4322.95 1288
4323.57 1372
4324.19 1409
4324.81 1346
4325.43 1251
4326.05 1324
4326.68 1332
4327.30 1257
4327.92 1243
4328.54 1295
4329.16 1231
4329.78 1163
4330.40 1129
4331.02 1211
4331.64 1172
4332.26 1141
4332.89 1134
4333.51 1235
4334.13 1270
4334.75 1281
4335.37 1247
4335.99 1286
4336.61 1321
4337.24 1299
4337.86 1266
4338.48 1230
4339.10 1307
4339.72 1276
4340.34 1320
4340.97 1380
4341.59 1501
4342.21 1479
4342.83 1593
4343.45 1690
4344.08 1689
4344.70 1728
4345.32 1805
4345.94 1791
4346.57 1929
4347.19 1833
4347.81 1682
4348.43 1620
4349.05 1539
4349.68 1478
4350.30 1452
4350.92 1466
4351.54 1380
4352.17 1311
4352.79 1303
4353.41 1280
4354.04 1271
4354.66 1239
4355.28 1286
4355.90 1257
4356.53 1242
4357.15 1293
4357.77 1252
4358.40 1276
4359.02 1298
4359.64 1324
4360.27 1233
4360.89 1263
4361.51 1275
4362.14 1258
4362.76 1289
4363.38 1270
4364.01 1280
4364.63 1283
4365.25 1257
4365.88 1273
4366.50 1309
4367.12 1308
4367.75 1251
4368.37 1324
4369.00 1311
4369.62 1267
4370.24 1298
4370.87 1233
4371.49 1234
4372.12 1249
4372.74 1319
4373.36 1319
4373.99 1303
4374.61 1311
4375.24 1331
4375.86 1332
4376.49 1434
4377.11 1468
4377.73 1517
4378.36 1510
4378.98 1557
4379.61 1624
4380.23 1722
4380.86 1686
4381.48 1739
4382.11 1751
4382.73 1854
4383.36 1953
4383.98 2188
4384.61 2388
4385.23 2505
4385.86 2878
4386.48 3143
4387.11 3417
4387.73 3607
4388.36 3823
4388.98 4023
4389.61 3942
4390.23 3721
4390.86 3456
4391.48 3070
4392.11 2669
4392.74 2613
4393.36 2355
4393.99 2103
4394.61 2051
4395.24 1969
4395.86 1956
4396.49 1953
4397.12 1976
4397.74 1965
4398.37 1900
4398.99 1811
4399.62 1764
4400.25 1804
4400.87 1854
4401.50 1796
4402.12 1709
4402.75 1679
4403.38 1633
4404.00 1659
4404.63 1720
4405.26 1767
4405.88 1746
4406.51 1782
4407.14 1739
4407.76 1744
4408.39 1722
4409.02 1765
4409.64 1648
4410.27 1571
4410.90 1516
4411.52 1446
4412.15 1449
4412.78 1352
4413.40 1350
4414.03 1377
4414.66 1373
4415.29 1299
4415.91 1330
4416.54 1260
4417.17 1239
4417.79 1284
4418.42 1258
4419.05 1295
4419.68 1301
4420.30 1281
4420.93 1243
4421.56 1298
4422.19 1249
4422.81 1224
4423.44 1170
4424.07 1117
4424.70 1188
4425.33 1210
4425.95 1206
4426.58 1129
4427.21 1141
4427.84 1122
4428.47 1234
4429.09 1207
4429.72 1138
4430.35 1087
4430.98 1131
4431.61 1127
4432.23 1116
4432.86 1120
4433.49 1198
4434.12 1183
4434.75 1221
4435.38 1181
4436.01 1108
4436.63 1118
4437.26 1110
4437.89 1124
4438.52 1128
4439.15 1115
4439.78 1083
4440.41 1107
4441.04 1122
4441.67 1173
4442.29 1183
4442.92 1206
4443.55 1199
4444.18 1164
4444.81 1159
4445.44 1156
4446.07 1177
4446.70 1141
4447.33 1237
4447.96 1212
4448.59 1201
4449.22 1194
4449.85 1153
4450.48 1050
4451.11 1071
4451.74 1084
4452.37 1164
4453.00 1105
4453.63 1073
4454.26 1120
4454.89 1179
4455.52 1106
4456.15 1149
4456.78 1114
4457.41 1157
4458.04 1115
4458.67 1056
4459.30 1079
4459.93 1075
4460.56 1136
4461.19 1124
4461.82 1072
4462.45 1068
4463.08 1019
4463.71 1034
4464.34 974
4464.97 1028
4465.60 1040
4466.23 1131
4466.86 1045
4467.49 972
4468.12 993
4468.76 1051
4469.39 990
4470.02 964
4470.65 999
4471.28 1080
4471.91 1055
4472.54 1065
4473.17 1078
4473.80 1092
4474.44 992
4475.07 1034
4475.70 1124
4476.33 1038
4476.96 1069
4477.59 1104
4478.22 1119
4478.86 1114
4479.49 1068
4480.12 1043
4480.75 1132
4481.38 1199
4482.02 1198
4482.65 1251
4483.28 1146
4483.91 1201
4484.54 1145
4485.18 1050
4485.81 1085
4486.44 1122
4487.07 1099
4487.70 1106
4488.34 1121
4488.97 1099
4489.60 1075
4490.23 1125
4490.87 1050
4491.50 1081
4492.13 1038
4492.76 1018
4493.40 1077
4494.03 1068
4494.66 1080
4495.30 1122
4495.93 1173
4496.56 1155
4497.19 1181
4497.83 1102
4498.46 1181
4499.09 1291
4499.73 1364
4500.36 1353
4500.99 1333
4501.63 1371
4502.26 1327
4502.89 1328
4503.53 1327
4504.16 1336
4504.79 1203
4505.43 1229
4506.06 1192
4506.69 1172
4507.33 1172
4507.96 1172
4508.59 1190
4509.23 1233
4509.86 1172
4510.50 1312
4511.13 1227
4511.76 1174
4512.40 1171
4513.03 1202
4513.67 1224
4514.30 1237
4514.93 1231
4515.57 1206
4516.20 1147
4516.84 1136
4517.47 1161
4518.11 1140
4518.74 1127
4519.37 1177
4520.01 1204
4520.64 1229
4521.28 1290
4521.91 1275
4522.55 1331
4523.18 1379
4523.82 1513
4524.45 1714
4525.09 1852
4525.72 2169
4526.36 2550
4526.99 2949
4527.63 3405
4528.26 4000
4528.90 4552
4529.53 4982
4530.17 5473
4530.80 5546
4531.44 5454
4532.07 5318
4532.71 4973
4533.34 4380
4533.98 3947
4534.62 3331
4535.25 2841
4535.89 2392
4536.52 2032
4537.16 1866
4537.79 1653
4538.43 1578
4539.07 1496
4539.70 1379
4540.34 1298
4540.97 1295
4541.61 1288
4542.25 1281
4542.88 1294
4543.52 1267
4544.15 1268
4544.79 1187
4545.43 1128
4546.06 1158
4546.70 1176
4547.34 1130
4547.97 1056
4548.61 1172
4549.25 1180
4549.88 1158
4550.52 1155
4551.16 1137
4551.79 1157
4552.43 1247
4553.07 1333
4553.70 1322
4554.34 1296
4554.98 1244
4555.61 1243
4556.25 1236
4556.89 1197
4557.53 1188
4558.16 1234
4558.80 1251
4559.44 1205
4560.07 1208
4560.71 1275
4561.35 1269
4561.99 1302
4562.62 1292
4563.26 1268
4563.90 1335
4564.54 1376
4565.18 1395
4565.81 1455
4566.45 1493
4567.09 1554
4567.73 1592
4568.36 1620
4569.00 1652
4569.64 1680
4570.28 1577
4570.92 1575
4571.55 1531
4572.19 1509
4572.83 1442
4573.47 1386
4574.11 1434
4574.75 1296
4575.38 1305
4576.02 1285
4576.66 1205
4577.30 1190
4577.94 1179
4578.58 1190
4579.22 1161
4579.85 1143
4580.49 1175
4581.13 1198
4581.77 1165
4582.41 1144
4583.05 1149
4583.69 1138
4584.33 1135
4584.97 1174
4585.61 1175
4586.24 1194
4586.88 1151
4587.52 1216
4588.16 1149
4588.80 1174
4589.44 1196
4590.08 1159
4590.72 1138
4591.36 1147
4592.00 1225
4592.64 1093
4593.28 1151
4593.92 1142
4594.56 1100
4595.20 1130
4595.84 1114
4596.48 1108
4597.12 1184
4597.76 1157
4598.40 1196
4599.04 1179
4599.68 1169
4600.32 1175
4600.96 1202
4601.60 1253
4602.24 1336
4602.88 1291
4603.52 1345
4604.16 1278
4604.80 1259
4605.44 1273
4606.08 1266
4606.72 1254
4607.36 1286
4608.00 1269
4608.64 1301
4609.28 1275
4609.93 1211
4610.57 1194
4611.21 1184
4611.85 1136
4612.49 1083
4613.13 1092
4613.77 1039
4614.41 1064
4615.05 1057
4615.69 1052
4616.34 1057
4616.98 1046
4617.62 1061
4618.26 986
4618.90 1016
4619.54 989
4620.18 1003
4620.83 1048
4621.47 978
4622.11 1008
4622.75 1100
4623.39 1045
4624.03 1000
4624.68 982
4625.32 1017
4625.96 1057
4626.60 1030
4627.24 995
4627.89 1041
4628.53 1109
4629.17 1102
4629.81 1100
4630.45 1138
4631.10 1101
4631.74 1168
4632.38 1197
4633.02 1180
4633.67 1199
4634.31 1227
4634.95 1203
4635.59 1185
4636.24 1226
4636.88 1216
4637.52 1192
4638.17 1142
4638.81 1178
4639.45 1170
4640.09 1097
4640.74 1112
4641.38 1091
4642.02 1098
4642.67 1100
4643.31 1148
4643.95 1114
4644.60 1102
4645.24 1150
4645.88 1136
4646.53 1215
4647.17 1318
4647.81 1275
4648.46 1301
4649.10 1442
4649.74 1465
4650.39 1481
4651.03 1573
4651.67 1650
4652.32 1600
4652.96 1584
4653.61 1456
4654.25 1391
4654.89 1374
4655.54 1337
4656.18 1239
4656.83 1178
4657.47 1109
4658.11 1051
4658.76 1105
4659.40 1118
4660.05 1057
4660.69 1043
4661.33 1036
4661.98 1026
4662.62 988
4663.27 988
4663.91 975
4664.56 966
4665.20 962
4665.85 952
4666.49 928
4667.14 978
4667.78 931
4668.43 944
4669.07 960
4669.72 956
4670.36 986
4671.01 972
4671.65 904
4672.30 938
4672.94 953
4673.59 967
4674.23 975
4674.88 970
4675.52 995
4676.17 915
4676.81 979
4677.46 1040
4678.10 1039
4678.75 1013
4679.40 1067
4680.04 1047
4680.69 1000
4681.33 1020
4681.98 1008
4682.62 983
4683.27 1043
4683.92 1049
4684.56 958
4685.21 975
4685.85 977
4686.50 919
4687.15 926
4687.79 972
4688.44 965
4689.09 968
4689.73 1043
4690.38 973
4691.02 1012
4691.67 986
4692.32 1027
4692.96 1036
4693.61 1043
4694.26 975
4694.90 1051
4695.55 1052
4696.20 1110
4696.84 1133
4697.49 1104
4698.14 1101
4698.78 1147
4699.43 1136
4700.08 1139
4700.73 1081
4701.37 1012
4702.02 1019
4702.67 1014
4703.31 1004
4703.96 927
4704.61 1036
4705.26 992
4705.90 975
4706.55 959
4707.20 1051
4707.85 1046
4708.49 1016
4709.14 967
4709.79 992
4710.44 1030
4711.09 1048
4711.73 1117
4712.38 1075
4713.03 1085
4713.68 1050
4714.33 1113
4714.97 1082
4715.62 1130
4716.27 1149
4716.92 1212
4717.57 1195
4718.21 1329
4718.86 1281
4719.51 1288
4720.16 1279
4720.81 1246
4721.46 1243
4722.11 1340
4722.75 1300
4723.40 1270
4724.05 1306
4724.70 1305
4725.35 1275
4726.00 1206
4726.65 1236
4727.30 1238
4727.94 1189
4728.59 1021
4729.24 1078
4729.89 1043
4730.54 1071
4731.19 1029
4731.84 1020
4732.49 1004
4733.14 1026
4733.79 1030
4734.44 1028
4735.09 1073
4735.74 1064
4736.38 1102
4737.03 1150
4737.68 1177
4738.33 1193
4738.98 1203
4739.63 1257
4740.28 1250
4740.93 1150
4741.58 1113
4742.23 1088
4742.88 1062
4743.53 1053
4744.18 1027
4744.83 1103
4745.48 1079
4746.13 1035
4746.78 1127
4747.43 1092
4748.08 1049
4748.73 1122
4749.39 1113
4750.04 1099
4750.69 1186
4751.34 1176
4751.99 1208
4752.64 1181
4753.29 1196
4753.94 1150
4754.59 1132
4755.24 1047
4755.89 1073
4756.54 1076
4757.19 1115
4757.84 1152
4758.50 1116
4759.15 1074
4759.80 1105
4760.45 1033
4761.10 1045
4761.75 1051
4762.40 1034
4763.05 1114
4763.71 1091
4764.36 1059
4765.01 1108
4765.66 1122
4766.31 1137
4766.96 1105
4767.62 1122
4768.27 1079
4768.92 1042
4769.57 1041
4770.22 1017
4770.87 1036
4771.53 1014
4772.18 1003
4772.83 893
4773.48 997
4774.13 1038
4774.79 904
4775.44 978
4776.09 971
4776.74 991
4777.40 982
4778.05 1038
4778.70 1054
4779.35 1009
4780.01 935
4780.66 991
4781.31 1013
4781.96 985
4782.62 1010
4783.27 1022
4783.92 930
4784.57 962
4785.23 923
4785.88 900
4786.53 1009
4787.19 945
4787.84 954
4788.49 903
4789.15 890
4789.80 891
4790.45 910
4791.11 963
4791.76 977
4792.41 927
4793.07 984
4793.72 966
4794.37 1005
4795.03 923
4795.68 925
4796.33 950
4796.99 937
4797.64 940
4798.29 961
4798.95 969
4799.60 920
4800.26 901
4800.91 866
4801.56 920
4802.22 902
4802.87 862
4803.53 864
4804.18 873
4804.83 915
4805.49 904
4806.14 909
4806.80 918
4807.45 926
4808.11 893
4808.76 886
4809.42 962
4810.07 912
4810.72 919
4811.38 948
4812.03 957
4812.69 973
4813.34 952
4814.00 932
4814.65 946
4815.31 1002
4815.96 1052
4816.62 1063
4817.27 1102
4817.93 1105
4818.58 1095
4819.24 1056
4819.89 1159
4820.55 1177
4821.20 1113
4821.86 1156
4822.52 1129
4823.17 1070
4823.83 1138
4824.48 1112
4825.14 1136
4825.79 1090
4826.45 1105
4827.10 1044
4827.76 1060
4828.42 1083
4829.07 1107
4829.73 1087
4830.38 1112
4831.04 1182
4831.70 1211
4832.35 1371
4833.01 1418
4833.66 1447
4834.32 1549
4834.98 1673
4835.63 1740
4836.29 1779
4836.95 1894
4837.60 1876
4838.26 1754
4838.92 1721
4839.57 1703
4840.23 1550
4840.89 1427
4841.54 1358
4842.20 1256
4842.86 1234
4843.51 1214
4844.17 1124
4844.83 1126
4845.48 1136
4846.14 1176
4846.80 1203
4847.45 1137
4848.11 1127
4848.77 1130
4849.43 1230
4850.08 1195
4850.74 1236
4851.40 1212
4852.06 1174
4852.71 1162
4853.37 1154
4854.03 1109
4854.69 1088
4855.34 1201
4856.00 1156
4856.66 1220
4857.32 1211
4857.97 1220
4858.63 1175
4859.29 1221
4859.95 1229
4860.61 1269
4861.26 1270
4861.92 1180
4862.58 1235
4863.24 1305
4863.90 1262
4864.55 1214
4865.21 1214
4865.87 1204
4866.53 1201
4867.19 1140
4867.85 1113
4868.51 1096
4869.16 1096
4869.82 1119
4870.48 1123
4871.14 1191
4871.80 1133
4872.46 1091
4873.12 1136
4873.78 1082
4874.43 1086
4875.09 1101
4875.75 1067
4876.41 1080
4877.07 1110
4877.73 1113
4878.39 1102
4879.05 1097
4879.71 1018
4880.37 982
4881.03 992
4881.69 1027
4882.34 1041
4883.00 1034
4883.66 953
4884.32 1003
4884.98 972
4885.64 1040
4886.30 1098
4886.96 1015
4887.62 1111
4888.28 1136
4888.94 1112
4889.60 1102
4890.26 1091
4890.92 1099
4891.58 1087
4892.24 1089
4892.90 1068
4893.56 1033
4894.22 1058
4894.88 1075
4895.54 1073
4896.20 1030
4896.86 998
4897.52 1079
4898.19 1119
4898.85 1094
4899.51 1062
4900.17 1100
4900.83 1065
4901.49 1148
4902.15 1044
4902.81 1003
4903.47 955
4904.13 1012
4904.79 1020
4905.45 923
4906.12 951
4906.78 1011
4907.44 1036
4908.10 965
4908.76 909
4909.42 961
4910.08 985
4910.74 991
4911.41 1016
4912.07 914
4912.73 908
4913.39 965
4914.05 887
4914.71 815
4915.38 891
4916.04 892
4916.70 884
4917.36 854
4918.02 818
4918.68 871
4919.35 859
4920.01 858
4920.67 899
4921.33 895
4921.99 912
4922.66 927
4923.32 910
4923.98 877
4924.64 864
4925.31 872
4925.97 914
4926.63 900
4927.29 930
4927.96 869
4928.62 873
4929.28 875
4929.94 891
4930.61 895
4931.27 936
4931.93 962
4932.59 947
4933.26 926
4933.92 883
4934.58 906
4935.25 886
4935.91 867
4936.57 922
4937.24 942
4937.90 1015
4938.56 918
4939.23 1011
4939.89 909
4940.55 937
4941.22 923
4941.88 943
4942.54 1012
4943.21 1004
4943.87 1030
4944.53 1009
4945.20 1006
4945.86 1023
4946.52 970
4947.19 947
4947.85 974
4948.52 954
4949.18 954
4949.84 978
4950.51 936
4951.17 864
4951.84 939
4952.50 917
4953.17 925
4953.83 923
4954.49 888
4955.16 953
4955.82 919
4956.49 888
4957.15 906
4957.82 925
4958.48 914
4959.15 915
4959.81 969
4960.47 1024
4961.14 1087
4961.80 1044
4962.47 989
4963.13 1003
4963.80 1105
4964.46 1057
4965.13 975
4965.79 1025
4966.46 939
4967.12 925
4967.79 1010
4968.45 982
4969.12 956
4969.79 1008
4970.45 1010
4971.12 1043
4971.78 1017
4972.45 1077
4973.11 1129
4973.78 1090
4974.44 1116
4975.11 1086
4975.78 1030
4976.44 1062
4977.11 1012
4977.77 1074
4978.44 1141
4979.11 1113
4979.77 1132
4980.44 1157
4981.10 1242
4981.77 1336
4982.44 1385
4983.10 1520
4983.77 1755
4984.43 1925
4985.10 2260
4985.77 2513
4986.43 2831
4987.10 3197
4987.77 3439
4988.43 3610
4989.10 3688
4989.77 3459
4990.43 3159
4991.10 2917
4991.77 2495
4992.43 2157
4993.10 1948
4993.77 1648
4994.43 1452
4995.10 1273
4995.77 1288
4996.44 1172
4997.10 1078
4997.77 1106
4998.44 1046
4999.10 1075
4999.77 1076
5000.44 1041
5001.11 1046
5001.77 1022
5002.44 994
5003.11 1043
5003.78 973
5004.44 967
5005.11 1016
5005.78 1013
5006.45 980
5007.12 978
5007.78 1068
5008.45 1020
5009.12 998
5009.79 1000
5010.46 987
5011.12 1072
5011.79 1020
5012.46 1043
5013.13 1168
5013.80 1197
5014.47 1194
5015.13 1198
5015.80 1206
5016.47 1329
5017.14 1441
5017.81 1536
5018.48 1586
5019.14 1736
5019.81 1901
5020.48 2032
5021.15 2124
5021.82 2048
5022.49 2149
5023.16 2192
5023.83 2114
5024.50 2007
5025.16 1933
5025.83 1816
5026.50 1682
5027.17 1637
5027.84 1451
5028.51 1424
5029.18 1306
5029.85 1239
5030.52 1220
5031.19 1176
5031.86 1115
5032.53 1110
5033.20 1119
5033.87 1055
5034.54 1017
5035.21 1039
5035.88 1020
5036.54 1019
5037.21 1021
5037.88 1045
5038.55 1012
5039.22 1048
5039.89 1018
5040.56 1034
5041.23 1024
5041.90 947
5042.58 962
5043.25 1087
5043.92 1077
5044.59 1044
5045.26 1038
5045.93 1036
5046.60 1050
5047.27 1052
5047.94 1104
5048.61 1065
5049.28 1076
5049.95 973
5050.62 977
5051.29 985
5051.96 990
5052.63 1059
5053.30 1038
5053.98 991
5054.65 933
5055.32 928
5055.99 988
5056.66 967
5057.33 992
5058.00 1023
5058.67 1001
5059.34 987
5060.02 982
5060.69 972
5061.36 999
5062.03 1105
5062.70 1044
5063.37 1003
5064.04 1043
5064.72 945
5065.39 926
5066.06 925
5066.73 887
5067.40 989
5068.08 941
5068.75 914
5069.42 955
5070.09 863
5070.76 897
5071.44 911
5072.11 898
5072.78 868
5073.45 839
5074.12 870
5074.80 894
5075.47 905
5076.14 868
5076.81 892
5077.49 871
5078.16 875
5078.83 943
5079.50 954
5080.18 947
5080.85 886
5081.52 909
5082.20 972
5082.87 879
5083.54 832
5084.21 871
5084.89 881
5085.56 879
5086.23 966
5086.91 930
5087.58 887
5088.25 875
5088.93 892
5089.60 917
5090.27 916
5090.95 907
5091.62 963
5092.29 925
5092.97 916
5093.64 910
5094.31 905
5094.99 877
5095.66 920
5096.34 906
5097.01 948
5097.68 913
5098.36 946
5099.03 897
5099.70 878
5100.38 906
5101.05 973
5101.73 963
5102.40 921
5103.08 954
5103.75 1008
5104.42 952
5105.10 925
5105.77 902
5106.45 974
5107.12 993
5107.80 918
5108.47 853
5109.15 929
5109.82 954
5110.49 926
5111.17 911
5111.84 916
5112.52 958
5113.19 939
5113.87 931
5114.54 975
5115.22 980
5115.89 950
5116.57 983
5117.24 1029
5117.92 965
5118.59 952
5119.27 872
5119.94 909
5120.62 868
5121.30 883
5121.97 823
5122.65 824
5123.32 838
5124.00 887
5124.67 870
5125.35 853
5126.02 818
5126.70 823
5127.38 815
5128.05 833
5128.73 795
5129.40 861
5130.08 868
5130.76 916
5131.43 892
5132.11 930
5132.78 912
5133.46 903
5134.14 848
5134.81 849
5135.49 899
5136.17 871
5136.84 847
5137.52 825
5138.20 845
5138.87 879
5139.55 830
5140.22 879
5140.90 846
5141.58 813
5142.26 828
5142.93 857
5143.61 842
5144.29 804
5144.96 832
5145.64 776
5146.32 805
5146.99 850
5147.67 850
5148.35 828
5149.03 830
5149.70 835
5150.38 877
5151.06 842
5151.73 793
5152.41 809
5153.09 822
5153.77 821
5154.44 823
5155.12 812
5155.80 872
5156.48 814
5157.16 825
5157.83 823
5158.51 833
5159.19 811
5159.87 764
5160.55 754
5161.22 818
5161.90 811
5162.58 841
5163.26 805
5163.94 809
5164.61 838
5165.29 815
5165.97 752
5166.65 805
5167.33 864
5168.01 800
5168.68 790
5169.36 795
5170.04 757
5170.72 782
5171.40 821
5172.08 800
5172.76 845
5173.44 843
5174.11 782
5174.79 803
5175.47 805
5176.15 764
5176.83 764
5177.51 775
5178.19 811
5178.87 804
5179.55 805
5180.23 780
5180.91 838
5181.58 761
5182.26 796
5182.94 789
5183.62 714
5184.30 717
5184.98 736
5185.66 774
5186.34 793
5187.02 742
5187.70 763
5188.38 756
5189.06 695
5189.74 748
5190.42 747
5191.10 800
5191.78 740
5192.46 740
5193.14 768
5193.82 772
5194.50 785
5195.18 728
5195.86 794
5196.54 720
5197.22 749
5197.90 742
5198.58 724
5199.26 749
5199.94 773
5200.63 770
5201.31 779
5201.99 801
5202.67 801
5203.35 807
5204.03 808
5204.71 834
5205.39 813
5206.07 807
5206.75 820
5207.43 828
5208.11 900
5208.80 840
5209.48 823
5210.16 843
5210.84 818
5211.52 844
5212.20 856
5212.88 854
5213.57 829
5214.25 850
5214.93 874
5215.61 892
5216.29 846
5216.97 889
5217.66 906
5218.34 887
5219.02 871
5219.70 861
5220.38 817
5221.06 823
5221.75 775
5222.43 764
5223.11 791
5223.79 761
5224.47 746
5225.16 775
5225.84 806
5226.52 796
5227.20 780
5227.89 785
5228.57 777
5229.25 808
5229.93 763
5230.62 798
5231.30 787
5231.98 799
5232.66 793
5233.35 817
5234.03 793
5234.71 849
5235.40 845
5236.08 819
5236.76 842
5237.44 841
5238.13 857
5238.81 783
5239.49 751
5240.18 759
5240.86 811
5241.54 795
5242.23 800
5242.91 739
5243.59 769
5244.28 783
5244.96 800
5245.64 823
5246.33 826
5247.01 762
5247.70 786
5248.38 808
5249.06 804
5249.75 750
5250.43 771
5251.11 846
5251.80 809
5252.48 732
5253.17 813
5253.85 772
5254.53 804
5255.22 836
5255.90 794
5256.59 779
5257.27 804
5257.96 778
5258.64 740
5259.32 821
5260.01 815
5260.69 848
5261.38 854
5262.06 847
5262.75 872
5263.43 833
5264.12 840
5264.80 867
5265.49 847
5266.17 824
5266.86 804
5267.54 840
5268.23 837
5268.91 869
5269.60 858
5270.28 892
5270.97 858
5271.65 799
5272.34 799
5273.02 813
5273.71 787
5274.39 811
5275.08 833
5275.76 876
5276.45 893
5277.14 882
5277.82 938
5278.51 949
5279.19 960
5279.88 934
5280.56 959
5281.25 968
5281.94 961
5282.62 886
5283.31 900
5283.99 935
5284.68 899
5285.37 881
5286.05 918
5286.74 866
5287.43 881
5288.11 857
5288.80 870
5289.48 930
5290.17 936
5290.86 978
5291.54 960
5292.23 942
5292.92 923
5293.60 990
5294.29 1008
5294.98 1075
5295.66 1148
5296.35 1193
5297.04 1252
5297.72 1385
5298.41 1564
5299.10 1716
5299.79 1862
5300.47 1798
5301.16 1833
5301.85 1867
5302.53 1713
5303.22 1569
5303.91 1467
5304.60 1413
5305.28 1297
5305.97 1192
5306.66 1046
5307.35 963
5308.03 983
5308.72 961
5309.41 951
5310.10 940
5310.78 978
5311.47 958
5312.16 959
5312.85 918
5313.54 886
5314.22 900
5314.91 882
5315.60 948
5316.29 958
5316.98 922
5317.66 874
5318.35 849
5319.04 869
5319.73 865
5320.42 916
5321.11 866
5321.80 914
5322.48 936
5323.17 871
5323.86 906
5324.55 953
5325.24 965
5325.93 992
5326.62 997
5327.30 1010
5327.99 1076
5328.68 1110
5329.37 1200
5330.06 1130
5330.75 1119
5331.44 1092
5332.13 1127
5332.82 1091
5333.51 1151
5334.20 1187
5334.88 1115
5335.57 1193
5336.26 1160
5336.95 1193
5337.64 1179
5338.33 1240
5339.02 1237
5339.71 1257
5340.40 1246
5341.09 1265
5341.78 1297
5342.47 1308
5343.16 1406
5343.85 1605
5344.54 1692
5345.23 1882
5345.92 2169
5346.61 2438
5347.30 2620
5347.99 2994
5348.68 3316
5349.37 3469
5350.06 3586
5350.75 3651
5351.44 3588
5352.13 3234
5352.82 2954
5353.51 2526
5354.20 2179
5354.90 1914
5355.59 1705
5356.28 1472
5356.97 1377
5357.66 1219
5358.35 1160
5359.04 1194
5359.73 1107
5360.42 1066
5361.11 1032
5361.80 1085
5362.49 1128
5363.19 1046
5363.88 1035
5364.57 1082
5365.26 1015
5365.95 952
5366.64 982
5367.33 960
5368.03 905
5368.72 962
5369.41 923
5370.10 1029
5370.79 1012
5371.48 973
5372.18 942
5372.87 924
5373.56 961
5374.25 994
5374.94 953
5375.63 919
5376.33 979
5377.02 939
5377.71 988
5378.40 987
5379.10 987
5379.79 1013
5380.48 974
5381.17 934
5381.86 924
5382.56 939
5383.25 885
5383.94 949
5384.63 962
5385.33 1027
5386.02 1017
5386.71 1058
5387.40 1078
5388.10 1099
5388.79 1087
5389.48 1069
5390.18 1112
5390.87 1087
5391.56 1041
5392.26 1076
5392.95 1041
5393.64 999
5394.33 975
5395.03 961
5395.72 1003
5396.41 930
5397.11 911
5397.80 867
5398.49 935
5399.19 886
5399.88 941
5400.58 864
5401.27 929
5401.96 979
5402.66 911
5403.35 824
5404.04 860
5404.74 841
5405.43 894
5406.13 883
5406.82 879
5407.51 833
5408.21 857
5408.90 853
5409.60 924
5410.29 883
5410.98 875
5411.68 871
5412.37 860
5413.07 894
5413.76 875
5414.46 878
5415.15 868
5415.84 833
5416.54 899
5417.23 900
5417.93 856
5418.62 886
5419.32 856
5420.01 863
5420.71 829
5421.40 859
5422.10 916
5422.79 921
5423.49 891
5424.18 911
5424.88 911
5425.57 841
5426.27 863
5426.96 850
5427.66 817
5428.35 821
5429.05 801
5429.74 842
5430.44 868
5431.14 897
5431.83 872
5432.53 851
5433.22 820
5433.92 874
5434.61 848
5435.31 892
5436.01 888
5436.70 887
5437.40 928
5438.09 887
5438.79 884
5439.49 856
5440.18 847
5440.88 902
5441.57 936
5442.27 891
5442.97 882
5443.66 856
5444.36 921
5445.06 921
5445.75 950
5446.45 961
5447.15 918
5447.84 936
5448.54 955
5449.24 1029
5449.93 916
5450.63 942
5451.33 935
5452.02 894
5452.72 840
5453.42 829
5454.11 817
5454.81 825
5455.51 801
5456.20 842
5456.90 831
5457.60 844
5458.30 852
5458.99 896
5459.69 870
5460.39 901
5461.09 854
5461.78 929
5462.48 906
5463.18 973
5463.88 961
5464.57 898
5465.27 921
5465.97 963
5466.67 930
5467.36 910
5468.06 948
5468.76 941
5469.46 927
5470.16 902
5470.85 945
5471.55 913
5472.25 956
5472.95 916
5473.65 989
5474.35 988
5475.04 1012
5475.74 1005
5476.44 1104
5477.14 1061
5477.84 1062
5478.54 1046
5479.23 1100
5479.93 1140
5480.63 1133
5481.33 1110
5482.03 1084
5482.73 1056
5483.43 1065
5484.13 1048
5484.83 982
5485.52 985
5486.22 1019
5486.92 1011
5487.62 1017
5488.32 1037
5489.02 992
5489.72 1049
5490.42 1095
5491.12 1039
5491.82 1065
5492.52 1145
5493.22 1113
5493.92 1116
5494.62 1140
5495.31 1155
5496.01 1195
5496.71 1340
5497.41 1410
5498.11 1480
5498.81 1518
5499.51 1586
5500.21 1626
5500.91 1568
5501.61 1488
5502.31 1536
5503.01 1447
5503.71 1360
5504.41 1235
5505.11 1255
5505.81 1220
5506.51 1145
5507.22 1198
5507.92 1190
5508.62 1252
5509.32 1210
5510.02 1243
5510.72 1243
5511.42 1346
5512.12 1420
5512.82 1403
5513.52 1444
5514.22 1470
5514.92 1460
5515.62 1364
5516.32 1294
5517.03 1193
5517.73 1178
5518.43 1184
5519.13 1235
5519.83 1200
5520.53 1122
5521.23 1101
5521.93 1104
5522.63 999
5523.34 1016
5524.04 1019
5524.74 975
5525.44 927
5526.14 1005
5526.84 938
5527.55 929
5528.25 959
5528.95 996
5529.65 962
5530.35 977
5531.05 1013
5531.76 991
5532.46 984
5533.16 985
5533.86 909
5534.56 922
5535.27 975
5535.97 939
5536.67 938
5537.37 947
5538.08 904
5538.78 929
5539.48 937
5540.18 878
5540.89 947
5541.59 925
5542.29 1002
5542.99 977
5543.70 1069
5544.40 1065
5545.10 1167
5545.80 1125
5546.51 1133
5547.21 1083
5547.91 1081
5548.62 1079
5549.32 1040
5550.02 1028
5550.73 967
5551.43 945
5552.13 943
5552.84 897
5553.54 865
5554.24 913
5554.95 881
5555.65 961
5556.35 950
5557.06 940
5557.76 981
5558.46 978
5559.17 982
5559.87 1042
5560.57 967
5561.28 986
5561.98 933
5562.69 986
5563.39 931
5564.09 888
5564.80 886
5565.50 878
5566.21 856
5566.91 894
5567.61 886
5568.32 911
5569.02 932
5569.73 847
5570.43 876
5571.14 847
5571.84 886
5572.54 886
5573.25 898
5573.95 916
5574.66 938
5575.36 916
5576.07 843
5576.77 871
5577.48 886
5578.18 904
5578.89 907
5579.59 851
5580.30 850
5581.00 862
5581.71 807
5582.41 822
5583.12 836
5583.82 838
5584.53 831
5585.23 856
5585.94 854
5586.64 812
5587.35 826
5588.06 812
5588.76 779
5589.47 847
5590.17 856
5590.88 842
5591.58 878
5592.29 851
5592.99 807
5593.70 860
5594.41 766
5595.11 778
5595.82 768
5596.52 772
5597.23 792
5597.94 805
5598.64 745
5599.35 747
5600.06 756
5600.76 749
5601.47 763
5602.17 761
5602.88 770
5603.59 775
5604.29 788
5605.00 763
5605.71 772
5606.41 742
5607.12 783
5607.83 806
5608.53 790
5609.24 804
5609.95 713
5610.65 758
5611.36 814
5612.07 802
5612.78 753
5613.48 740
5614.19 742
5614.90 736
5615.60 733
5616.31 722
5617.02 729
5617.73 757
5618.43 785
5619.14 737
5619.85 730
5620.56 665
5621.26 701
5621.97 704
5622.68 737
5623.39 768
5624.09 762
5624.80 763
5625.51 792
5626.22 803
5626.93 776
5627.63 811
5628.34 835
5629.05 861
5629.76 822
5630.47 782
5631.17 779
5631.88 791
5632.59 784
5633.30 793
5634.01 741
5634.72 689
5635.42 762
5636.13 704
5636.84 718
5637.55 694
5638.26 682
5638.97 736
5639.68 729
5640.39 766
5641.09 764
5641.80 731
5642.51 756
5643.22 746
5643.93 793
5644.64 762
5645.35 789
5646.06 739
5646.77 747
5647.48 785
5648.19 763
5648.89 769
5649.60 759
5650.31 748
5651.02 745
5651.73 714
5652.44 775
5653.15 767
5653.86 721
5654.57 767
5655.28 785
5655.99 789
5656.70 793
5657.41 737
5658.12 800
5658.83 832
5659.54 784
5660.25 837
5660.96 782
5661.67 793
5662.38 730
5663.09 764
5663.80 770
5664.51 744
5665.22 749
5665.93 673
5666.64 723
5667.35 797
5668.06 772
5668.77 768
5669.48 762
5670.19 826
5670.91 811
5671.62 782
5672.33 806
5673.04 803
5673.75 806
5674.46 761
5675.17 752
5675.88 718
5676.59 759
5677.30 797
5678.01 770
5678.73 775
5679.44 753
5680.15 740
5680.86 773
5681.57 786
5682.28 752
5682.99 778
5683.71 779
5684.42 777
5685.13 778
5685.84 780
5686.55 748
5687.26 735
5687.98 793
5688.69 864
5689.40 796
5690.11 750
5690.82 727
5691.54 785
5692.25 742
5692.96 710
5693.67 726
5694.38 732
5695.10 799
5695.81 745
5696.52 798
5697.23 758
5697.95 691
5698.66 711
5699.37 745
5700.08 767
5700.80 762
5701.51 729
5702.22 721
5702.93 742
5703.65 720
5704.36 754
5705.07 772
5705.78 754
5706.50 776
5707.21 744
5707.92 735
5708.64 753
5709.35 755
5710.06 709
5710.78 747
5711.49 755
5712.20 756
5712.92 718
5713.63 744
5714.34 756
5715.06 773
5715.77 742
5716.48 745
5717.20 750
5717.91 806
5718.62 755
5719.34 788
5720.05 784
5720.77 770
5721.48 809
5722.19 793
5722.91 766
5723.62 765
5724.33 793
5725.05 782
5725.76 791
5726.48 760
5727.19 753
5727.91 795
5728.62 861
5729.33 868
5730.05 804
5730.76 834
5731.48 864
5732.19 841
5732.91 868
5733.62 861
5734.34 885
5735.05 923
5735.77 999
5736.48 952
5737.20 905
5737.91 1003
5738.63 994
5739.34 1060
5740.06 1022
5740.77 1025
5741.49 1066
5742.20 1066
5742.92 1015
5743.63 1004
5744.35 955
5745.06 969
5745.78 982
5746.49 910
5747.21 869
5747.92 901
5748.64 903
5749.35 922
5750.07 944
5750.79 931
5751.50 930
5752.22 922
5752.93 953
5753.65 922
5754.36 971
5755.08 1007
5755.80 1020
5756.51 1138
5757.23 1110
5757.95 1153
5758.66 1203
5759.38 1245
5760.09 1218
5760.81 1256
5761.53 1296
5762.24 1277
5762.96 1236
5763.68 1174
5764.39 1216
5765.11 1170
5765.83 1170
5766.54 1185
5767.26 1169
5767.98 1098
5768.69 1092
5769.41 1123
5770.13 1063
5770.84 1075
5771.56 1053
5772.28 1066
5772.99 1108
5773.71 1089
5774.43 1085
5775.15 1088
5775.86 1116
5776.58 1125
5777.30 1165
5778.01 1173
5778.73 1164
5779.45 1174
5780.17 1127
5780.88 1156
5781.60 1215
5782.32 1241
5783.04 1246
5783.76 1234
5784.47 1188
5785.19 1279
5785.91 1307
5786.63 1309
5787.34 1309
5788.06 1380
5788.78 1375
5789.50 1352
5790.22 1407
5790.94 1422
5791.65 1505
5792.37 1521
5793.09 1609
5793.81 1709
5794.53 1786
5795.25 1873
5795.96 2104
5796.68 2320
5797.40 2679
5798.12 3305
5798.84 3850
5799.56 4514
5800.28 5139
5800.99 5767
5801.71 5858
5802.43 5776
5803.15 5185
5803.87 4553
5804.59 3941
5805.31 3405
5806.03 2762
5806.75 2527
5807.47 2193
5808.18 2096
5808.90 1998
5809.62 1951
5810.34 1918
5811.06 1931
5811.78 1970
5812.50 1981
5813.22 2011
5813.94 2018
5814.66 2031
5815.38 2042
5816.10 2029
5816.82 2039
5817.54 1990
5818.26 1920
5818.98 1913
5819.70 1844
5820.42 1793
5821.14 1859
5821.86 1806
5822.58 1684
5823.30 1533
5824.02 1544
5824.74 1530
5825.46 1408
5826.18 1358
5826.90 1321
5827.62 1332
5828.34 1341
5829.06 1309
5829.78 1270
5830.50 1244
5831.22 1301
5831.95 1294
5832.67 1249
5833.39 1234
5834.11 1312
5834.83 1325
5835.55 1228
5836.27 1215
5836.99 1255
5837.71 1230
5838.43 1199
5839.15 1201
5839.88 1207
5840.60 1179
5841.32 1210
5842.04 1170
5842.76 1115
5843.48 1104
5844.20 1133
5844.93 1148
5845.65 1087
5846.37 1111
5847.09 1105
5847.81 1018
5848.53 1078
5849.26 1123
5849.98 1114
5850.70 1090
5851.42 1067
5852.14 1050
5852.87 1085
5853.59 1038
5854.31 1089
5855.03 1071
5855.75 1074
5856.48 1051
5857.20 1093
5857.92 1044
5858.64 1014
5859.37 974
5860.09 970
5860.81 1026
5861.53 984
5862.26 1004
5862.98 986
5863.70 1036
5864.42 1004
5865.15 954
5865.87 895
5866.59 935
5867.31 972
5868.04 1030
5868.76 1016
5869.48 994
5870.21 994
5870.93 984
5871.65 1050
5872.38 1026
5873.10 1031
5873.82 1047
5874.55 1042
5875.27 961
5875.99 987
5876.72 1010
5877.44 1012
5878.16 1027
5878.89 1005
5879.61 1004
5880.33 1003
5881.06 972
5881.78 1035
5882.51 980
5883.23 960
5883.95 981
5884.68 996
5885.40 953
5886.13 961
5886.85 969
5887.57 1006
5888.30 1028
5889.02 1015
5889.75 970
5890.47 951
5891.20 983
5891.92 986
5892.64 951
5893.37 986
5894.09 1022
5894.82 998
5895.54 914
5896.27 972
5896.99 978
5897.72 956
5898.44 946
5899.17 941
5899.89 963
5900.62 1030
5901.34 986
5902.07 1027
5902.79 925
5903.52 944
5904.24 943
5904.97 896
5905.69 953
5906.42 978
5907.14 939
5907.87 923
5908.59 929
5909.32 891
5910.04 956
5910.77 930
5911.50 946
5912.22 894
5912.95 927
5913.67 911
5914.40 914
5915.12 968
5915.85 933
5916.58 934
5917.30 932
5918.03 962
5918.75 880
5919.48 922
5920.21 1007
5920.93 998
5921.66 994
5922.39 974
5923.11 1019
5923.84 979
5924.56 1015
5925.29 994
5926.02 943
5926.74 984
5927.47 1001
5928.20 1011
5928.92 1000
5929.65 1056
5930.38 1098
5931.10 1072
5931.83 1165
5932.56 1195
5933.28 1382
5934.01 1409
5934.74 1503
5935.47 1508
5936.19 1493
5936.92 1448
5937.65 1460
5938.37 1443
5939.10 1385
5939.83 1269
5940.56 1234
5941.28 1178
5942.01 1187
5942.74 1175
5943.47 1151
5944.19 1145
5944.92 1147
5945.65 1159
5946.38 1197
5947.11 1212
5947.83 1176
5948.56 1207
5949.29 1223
5950.02 1315
5950.74 1305
5951.47 1334
5952.20 1312
5952.93 1253
5953.66 1294
5954.39 1307
5955.11 1306
5955.84 1284
5956.57 1231
5957.30 1256
5958.03 1297
5958.76 1303
5959.48 1345
5960.21 1369
5960.94 1324
5961.67 1351
5962.40 1374
5963.13 1417
5963.86 1426
5964.59 1463
5965.31 1525
5966.04 1530
5966.77 1586
5967.50 1593
5968.23 1580
5968.96 1588
5969.69 1619
5970.42 1715
5971.15 1616
5971.88 1593
5972.61 1575
5973.34 1569
5974.06 1662
5974.79 1646
5975.52 1645
5976.25 1682
5976.98 1656
5977.71 1690
5978.44 1701
5979.17 1797
5979.90 1766
5980.63 1855
5981.36 1953
5982.09 1933
5982.82 1949
5983.55 1957
5984.28 1931
5985.01 1939
5985.74 1880
5986.47 1936
5987.20 1918
5987.93 1892
5988.66 1905
5989.39 1938
5990.12 1942
5990.85 1949
5991.58 2040
5992.32 2098
5993.05 2128
5993.78 2125
5994.51 2224
5995.24 2205
5995.97 2133
5996.70 2150
5997.43 2146
5998.16 2201
5998.89 2069
5999.62 2158
6000.35 2042
6001.09 2020
6001.82 2024
6002.55 2025
6003.28 2045
6004.01 2014
6004.74 2052
6005.47 2281
6006.20 2581
6006.94 2921
6007.67 3276
6008.40 3809
6009.13 4394
6009.86 4875
6010.59 5430
6011.33 5888
6012.06 6157
6012.79 6144
6013.52 6119
6014.25 5781
6014.98 5277
6015.72 4711
6016.45 4230
6017.18 3678
6017.91 3049
6018.64 2608
6019.38 2488
6020.11 2262
6020.84 2038
6021.57 1969
6022.31 1932
6023.04 1772
6023.77 1712
6024.50 1656
6025.24 1663
6025.97 1592
6026.70 1478
6027.43 1516
6028.17 1517
6028.90 1478
6029.63 1405
6030.37 1351
6031.10 1345
6031.83 1358
6032.56 1389
6033.30 1311
6034.03 1276
6034.76 1315
6035.50 1376
6036.23 1367
6036.96 1443
6037.70 1488
6038.43 1480
6039.16 1438
6039.90 1451
6040.63 1566
6041.36 1591
6042.10 1576
6042.83 1607
6043.56 1664
6044.30 1651
6045.03 1687
6045.77 1713
6046.50 1699
6047.23 1630
6047.97 1752
6048.70 1798
6049.44 1834
6050.17 1793
6050.90 1757
6051.64 1789
6052.37 1836
6053.11 1795
6053.84 1779
6054.57 1754
6055.31 1717
6056.04 1690
6056.78 1611
6057.51 1650
6058.25 1613
6058.98 1566
6059.72 1595
6060.45 1587
6061.19 1600
6061.92 1570
6062.66 1589
6063.39 1518
6064.13 1544
6064.86 1568
6065.60 1566
6066.33 1598
6067.07 1533
6067.80 1478
6068.54 1475
6069.27 1494
6070.01 1438
6070.74 1413
6071.48 1385
6072.21 1362
6072.95 1364
6073.68 1414
6074.42 1431
6075.15 1360
6075.89 1373
6076.63 1464
6077.36 1403
6078.10 1331
6078.83 1400
6079.57 1370
6080.30 1343
6081.04 1322
6081.78 1309
6082.51 1245
6083.25 1199
6083.98 1223
6084.72 1229
6085.46 1252
6086.19 1201
6086.93 1168
6087.67 1237
6088.40 1233
6089.14 1210
6089.88 1208
6090.61 1224
6091.35 1257
6092.09 1219
6092.82 1262
6093.56 1209
6094.30 1201
6095.03 1211
6095.77 1173
6096.51 1168
6097.24 1218
6097.98 1201
6098.72 1186
6099.45 1169
6100.19 1137
6100.93 1186
6101.67 1151
6102.40 1138
6103.14 1219
6103.88 1191
6104.61 1186
6105.35 1158
6106.09 1155
6106.83 1156
6107.56 1148
6108.30 1135
6109.04 1131
6109.78 1162
6110.51 1197
6111.25 1223
6111.99 1228
6112.73 1221
6113.47 1195
6114.20 1194
6114.94 1184
6115.68 1177
6116.42 1247
6117.16 1195
6117.89 1168
6118.63 1224
6119.37 1217
6120.11 1237
6120.85 1207
6121.59 1157
6122.32 1201
6123.06 1193
6123.80 1185
6124.54 1272
6125.28 1284
6126.02 1292
6126.76 1247
6127.49 1250
6128.23 1231
6128.97 1291
6129.71 1277
6130.45 1335
6131.19 1344
6131.93 1291
6132.67 1342
6133.41 1404
6134.15 1400
6134.88 1350
6135.62 1398
6136.36 1411
6137.10 1375
6137.84 1405
6138.58 1399
6139.32 1389
6140.06 1414
6140.80 1353
6141.54 1371
6142.28 1373
6143.02 1299
6143.76 1300
6144.50 1328
6145.24 1344
6145.98 1323
6146.72 1334
6147.46 1380
6148.20 1298
6148.94 1358
6149.68 1362
6150.42 1418
6151.16 1398
6151.90 1418
6152.64 1471
6153.38 1445
6154.12 1489
6154.86 1590
6155.60 1550
6156.34 1532
6157.08 1528
6157.82 1570
6158.56 1559
6159.30 1566
6160.04 1661
6160.78 1699
6161.52 1808
6162.27 1803
6163.01 1814
6163.75 1895
6164.49 1996
6165.23 2005
6165.97 1999
6166.71 2062
6167.45 2004
6168.19 2040
6168.94 1984
6169.68 2000
6170.42 2046
6171.16 1954
6171.90 1850
6172.64 1863
6173.38 1840
6174.13 1839
6174.87 1841
6175.61 1790
6176.35 1782
6177.09 1759
6177.83 1758
6178.58 1805
6179.32 1830
6180.06 1883
6180.80 1904
6181.54 1872
6182.28 1897
6183.03 1952
6183.77 1900
6184.51 1916
6185.25 1950
6186.00 1894
6186.74 1961
6187.48 1971
6188.22 2143
6188.97 2167
6189.71 2272
6190.45 2304
6191.19 2338
6191.94 2333
6192.68 2379
6193.42 2443
6194.16 2447
6194.91 2478
6195.65 2492
6196.39 2384
6197.13 2412
6197.88 2404
6198.62 2400
6199.36 2460
6200.11 2431
6200.85 2631
6201.59 2840
6202.34 3246
6203.08 3765
6203.82 4644
6204.57 5666
6205.31 6947
6206.05 8324
6206.80 9702
6207.54 10727
6208.28 11214
6209.03 11384
6209.77 10896
6210.52 9810
6211.26 8650
6212.00 7414
6212.75 6300
6213.49 5141
6214.23 4203
6214.98 3687
6215.72 3068
6216.47 2726
6217.21 2428
6217.95 2373
6218.70 2242
6219.44 2161
6220.19 2086
6220.93 2105
6221.68 2150
6222.42 2119
6223.17 2115
6223.91 2107
6224.65 2035
6225.40 2001
6226.14 1863
6226.89 1777
6227.63 1632
6228.38 1601
6229.12 1522
6229.87 1495
6230.61 1492
6231.36 1443
6232.10 1431
6232.85 1455
6233.59 1483
6234.34 1483
6235.08 1479
6235.83 1521
6236.57 1527
6237.32 1455
6238.06 1583
6238.81 1598
6239.56 1575
6240.30 1593
6241.05 1574
6241.79 1656
6242.54 1661
6243.28 1733
6244.03 1726
6244.77 1860
6245.52 2028
6246.27 2017
6247.01 2013
6247.76 2054
6248.50 2020
6249.25 1931
6250.00 1939
6250.74 1810
6251.49 1758
6252.23 1810
6252.98 1722
6253.73 1742
6254.47 1703
6255.22 1713
6255.97 1729
6256.71 1710
6257.46 1658
6258.21 1652
6258.95 1705
6259.70 1708
6260.45 1631
6261.19 1644
6261.94 1674
6262.69 1700
6263.43 1598
6264.18 1680
6264.93 1662
6265.67 1615
6266.42 1608
6267.17 1641
6267.92 1736
6268.66 1689
6269.41 1802
6270.16 1804
6270.90 1908
6271.65 1968
6272.40 2059
6273.15 2108
6273.89 2185
6274.64 2163
6275.39 2238
6276.14 2253
6276.89 2278
6277.63 2220
6278.38 2101
6279.13 2034
6279.88 1896
6280.62 1887
6281.37 1796
6282.12 1726
6282.87 1716
6283.62 1675
6284.36 1668
6285.11 1669
6285.86 1734
6286.61 1691
6287.36 1812
6288.11 1842
6288.85 1890
6289.60 1987
6290.35 2048
6291.10 1912
6291.85 1832
6292.60 1793
6293.35 1699
6294.09 1618
6294.84 1592
6295.59 1574
6296.34 1628
6297.09 1571
6297.84 1631
6298.59 1621
6299.34 1652
6300.09 1772
6300.83 1741
6301.58 1752
6302.33 1848
6303.08 1830
6303.83 1855
6304.58 1737
6305.33 1669
6306.08 1620
6306.83 1560
6307.58 1625
6308.33 1614
6309.08 1539
6309.83 1541
6310.58 1542
6311.33 1607
6312.08 1639
6312.83 1728
6313.58 1711
6314.33 1801
6315.08 1822
6315.83 1874
6316.58 1839
6317.33 1756
6318.08 1721
6318.83 1648
6319.58 1570
6320.33 1556
6321.08 1414
6321.83 1417
6322.58 1365
6323.33 1349
6324.08 1371
6324.83 1281
6325.58 1278
6326.33 1301
6327.08 1332
6327.83 1364
6328.58 1352
6329.33 1332
6330.08 1295
6330.84 1259
6331.59 1278
6332.34 1250
6333.09 1260
6333.84 1219
6334.59 1167
6335.34 1201
6336.09 1189
6336.84 1145
6337.60 1235
6338.35 1214
6339.10 1220
6339.85 1230
6340.60 1245
6341.35 1201
6342.10 1157
6342.86 1182
6343.61 1259
6344.36 1248
6345.11 1244
6345.86 1224
6346.61 1282
6347.37 1310
6348.12 1348
6348.87 1402
6349.62 1464
6350.37 1582
6351.13 1543
6351.88 1589
6352.63 1556
6353.38 1550
6354.14 1523
6354.89 1422
6355.64 1408
6356.39 1372
6357.14 1291
6357.90 1302
6358.65 1271
6359.40 1173
6360.16 1173
6360.91 1211
6361.66 1240
6362.41 1230
6363.17 1179
6363.92 1230
6364.67 1192
6365.42 1255
6366.18 1228
6366.93 1226
6367.68 1196
6368.44 1203
6369.19 1222
6369.94 1189
6370.70 1229
6371.45 1209
6372.20 1181
6372.96 1170
6373.71 1145
6374.46 1139
6375.22 1152
6375.97 1153
6376.72 1167
6377.48 1139
6378.23 1154
6378.99 1124
6379.74 1174
6380.49 1237
6381.25 1137
6382.00 1100
6382.75 1128
6383.51 1140
6384.26 1062
6385.02 1015
6385.77 1036
6386.53 1040
6387.28 1000
6388.03 1017
6388.79 1021
6389.54 1076
6390.30 1060
6391.05 1029
6391.81 1058
6392.56 1097
6393.31 1019
6394.07 1028
6394.82 1067
6395.58 980
6396.33 961
6397.09 975
6397.84 997
6398.60 969
6399.35 967
6400.11 957
6400.86 939
6401.62 957
6402.37 934
6403.13 931
6403.88 934
6404.64 957
6405.39 944
6406.15 931
6406.90 950
6407.66 1002
6408.42 1015
6409.17 990
6409.93 1014
6410.68 983
6411.44 977
6412.19 978
6412.95 926
6413.71 960
6414.46 951
6415.22 952
6415.97 941
6416.73 963
6417.48 1010
6418.24 1008
6419.00 1024
6419.75 950
6420.51 979
6421.27 983
6422.02 962
6422.78 1028
6423.53 1006
6424.29 961
6425.05 963
6425.80 1000
6426.56 994
6427.32 1039
6428.07 1034
6428.83 1014
6429.59 989
6430.34 997
6431.10 1028
6431.86 1015
6432.61 1001
6433.37 1028
6434.13 1022
6434.89 986
6435.64 1018
6436.40 1066
6437.16 1012
6437.91 1022
6438.67 1038
6439.43 1072
6440.19 1006
6440.94 959
6441.70 1005
6442.46 1023
6443.22 1037
6443.97 1026
6444.73 1000
6445.49 917
6446.25 980
6447.00 1002
6447.76 1010
6448.52 989
6449.28 1001
6450.04 1010
6450.79 1056
6451.55 1013
6452.31 1023
6453.07 1087
6453.83 1079
6454.58 1094
6455.34 1026
6456.10 1080
6456.86 1045
6457.62 1039
6458.38 1069
6459.13 1118
6459.89 1082
6460.65 1106
6461.41 1139
6462.17 1113
6462.93 1059
6463.69 1006
6464.44 1097
6465.20 1080
6465.96 1029
6466.72 1053
6467.48 1115
6468.24 1143
6469.00 1110
6469.76 1103
6470.52 1104
6471.28 1127
6472.03 1170
6472.79 1189
6473.55 1142
6474.31 1104
6475.07 1073
6475.83 1172
6476.59 1170
6477.35 1155
6478.11 1207
6478.87 1262
6479.63 1281
6480.39 1267
6481.15 1203
6481.91 1233
6482.67 1213
6483.43 1258
6484.19 1265
6484.95 1272
6485.71 1300
6486.47 1287
6487.23 1304
6487.99 1357
6488.75 1352
6489.51 1399
6490.27 1435
6491.03 1452
6491.79 1489
6492.55 1505
6493.31 1569
6494.07 1563
6494.83 1553
6495.59 1621
6496.35 1643
6497.11 1542
6497.87 1512
6498.64 1538
6499.40 1549
6500.16 1536
6500.92 1558
6501.68 1677
6502.44 1703
6503.20 1691
6503.96 1670
6504.72 1647
6505.48 1665
6506.25 1822
6507.01 1814
6507.77 1799
6508.53 1782
6509.29 1854
6510.05 1829
6510.81 1822
6511.57 1799
6512.34 1838
6513.10 1836
6513.86 1853
6514.62 1815
6515.38 1953
6516.15 2043
6516.91 2131
6517.67 2261
6518.43 2455
6519.19 2908
6519.95 3213
6520.72 3386
6521.48 3684
6522.24 3904
6523.00 4116
6523.77 4254
6524.53 4301
6525.29 4234
6526.05 4102
6526.81 4064
6527.58 3801
6528.34 3495
6529.10 3283
6529.86 3120
6530.63 3021
6531.39 2890
6532.15 2929
6532.92 3014
6533.68 3106
6534.44 3172
6535.20 3240
6535.97 3227
6536.73 3104
6537.49 2948
6538.26 2753
6539.02 2439
6539.78 2201
6540.55 1987
6541.31 1911
6542.07 1751
6542.84 1694
6543.60 1616
6544.36 1506
6545.13 1456
6545.89 1471
6546.65 1428
6547.42 1398
6548.18 1439
6548.94 1479
6549.71 1479
6550.47 1505
6551.24 1541
6552.00 1508
6552.76 1554
6553.53 1576
6554.29 1530
6555.06 1504
6555.82 1549
6556.58 1600
6557.35 1601
6558.11 1630
6558.88 1630
6559.64 1696
6560.41 1657
6561.17 1724
6561.93 1659
6562.70 1687
6563.46 1773
6564.23 1708
6564.99 1672
6565.76 1723
6566.52 1813
6567.29 1775
6568.05 1721
6568.82 1716
6569.58 1737
6570.35 1794
6571.11 1848
6571.88 1826
6572.64 1803
6573.41 1869
6574.17 1869
6574.94 1889
6575.70 1810
6576.47 1827
6577.23 1829
6578.00 1895
6578.76 1957
6579.53 1928
6580.29 1894
6581.06 1842
6581.83 1828
6582.59 1866
6583.36 1819
6584.12 1853
6584.89 1868
6585.65 1893
6586.42 1900
6587.19 1970
6587.95 2041
6588.72 2140
6589.48 2269
6590.25 2344
6591.02 2494
6591.78 2581
6592.55 2647
6593.32 2704
6594.08 2733
6594.85 2711
6595.61 2523
6596.38 2499
6597.15 2425
6597.91 2333
6598.68 2264
6599.45 2260
6600.21 2232
6600.98 2091
6601.75 2080
6602.51 2082
6603.28 2064
6604.05 2039
6604.82 2007
6605.58 1952
6606.35 1941
6607.12 1943
6607.88 1896
6608.65 1903
6609.42 1986
6610.19 1908
6610.95 1927
6611.72 1958
6612.49 1910
6613.25 2030
6614.02 1942
6614.79 2065
6615.56 2226
6616.32 2188
6617.09 2250
6617.86 2287
6618.63 2311
6619.40 2300
6620.16 2269
6620.93 2273
6621.70 2294
6622.47 2135
6623.24 2147
6624.00 2189
6624.77 2183
6625.54 2261
6626.31 2313
6627.08 2486
6627.84 2798
6628.61 3117
6629.38 3473
6630.15 4179
6630.92 4964
6631.69 5755
6632.46 6458
6633.22 6941
6633.99 7332
6634.76 7156
6635.53 6519
6636.30 5712
6637.07 5020
6637.84 4345
6638.61 3756
6639.37 3201
6640.14 2759
6640.91 2450
6641.68 2181
6642.45 2077
6643.22 2004
6643.99 1833
6644.76 1830
6645.53 1771
6646.30 1689
6647.07 1701
6647.84 1703
6648.61 1758
6649.37 1737
6650.14 1705
6650.91 1605
6651.68 1570
6652.45 1550
6653.22 1534
6653.99 1489
6654.76 1418
6655.53 1381
6656.30 1437
6657.07 1440
6657.84 1376
6658.61 1474
6659.38 1459
6660.15 1455
6660.92 1382
6661.69 1400
6662.46 1445
6663.23 1510
6664.00 1453
6664.77 1493
6665.55 1463
6666.32 1472
6667.09 1526
6667.86 1547
6668.63 1610
6669.40 1717
6670.17 1693
6670.94 1747
6671.71 1737
6672.48 1766
6673.25 1716
6674.02 1638
6674.79 1644
6675.57 1632
6676.34 1559
6677.11 1550
6677.88 1568
6678.65 1505
6679.42 1502
6680.19 1499
6680.96 1516
6681.74 1659
6682.51 1660
6683.28 1720
6684.05 1705
6684.82 1692
6685.59 1713
6686.37 1685
6687.14 1611
6687.91 1649
6688.68 1573
6689.45 1548
6690.22 1568
6691.00 1502
6691.77 1495
6692.54 1470
6693.31 1443
6694.08 1490
6694.86 1530
6695.63 1459
6696.40 1526
6697.17 1517
6697.95 1426
6698.72 1527
6699.49 1455
6700.26 1411
6701.04 1399
6701.81 1431
6702.58 1395
6703.35 1376
6704.13 1346
6704.90 1344
6705.67 1331
6706.44 1321
6707.22 1303
6707.99 1307
6708.76 1310
6709.54 1350
6710.31 1309
6711.08 1342
6711.86 1317
6712.63 1282
6713.40 1265
6714.17 1254
6714.95 1227
6715.72 1181
6716.50 1204
6717.27 1223
6718.04 1188
6718.82 1163
6719.59 1155
6720.36 1215
6721.14 1174
6721.91 1179
6722.68 1214
6723.46 1199
6724.23 1169
6725.01 1137
6725.78 1157
6726.55 1188
6727.33 1146
6728.10 1131
6728.88 1099
6729.65 1126
6730.42 1108
6731.20 1110
6731.97 1110
6732.75 1089
6733.52 1147
6734.30 1128
6735.07 1103
6735.84 1082
6736.62 1171
6737.39 1169
6738.17 1130
6738.94 1078
6739.72 1128
6740.49 1089
6741.27 1147
6742.04 1158
6742.82 1051
6743.59 1109
6744.37 1139
6745.14 1182
6745.92 1181
6746.69 1101
6747.47 1169
6748.24 1193
6749.02 1249
6749.79 1244
6750.57 1288
6751.34 1270
6752.12 1187
6752.90 1182
6753.67 1173
6754.45 1107
6755.22 1123
6756.00 1065
6756.77 1061
6757.55 1095
6758.33 1065
6759.10 1120
6759.88 1114
6760.65 1051
6761.43 1103
6762.20 1083
6762.98 1149
6763.76 1141
6764.53 1068
6765.31 1084
6766.09 1046
6766.86 1094
6767.64 1079
6768.41 1085
6769.19 1095
6769.97 1081
6770.74 1087
6771.52 1128
6772.30 1073
6773.07 1097
6773.85 1062
6774.63 1104
6775.40 1154
6776.18 1157
6776.96 1126
6777.74 1157
6778.51 1083
6779.29 1150
6780.07 1174
6780.84 1133
6781.62 1182
6782.40 1136
6783.17 1184
6783.95 1176
6784.73 1164
6785.51 1133
6786.28 1196
6787.06 1163
6787.84 1124
6788.62 1076
6789.39 1101
6790.17 1113
6790.95 1064
6791.73 1037
6792.51 1042
6793.28 1076
6794.06 1023
6794.84 1023
6795.62 1069
6796.39 1053
6797.17 1103
6797.95 1112
6798.73 1034
6799.51 1061
6800.29 1082
6801.06 1130
6801.84 1105
6802.62 1049
6803.40 1036
6804.18 1059
6804.96 1040
6805.73 1120
6806.51 1096
6807.29 1059
6808.07 1077
6808.85 1021
6809.63 1036
6810.41 1040
6811.18 1047
6811.96 1007
6812.74 1044
6813.52 1061
6814.30 1077
6815.08 1088
6815.86 1073
6816.64 1152
6817.42 1130
6818.20 1127
6818.98 1090
6819.76 1076
6820.53 1031
6821.31 1129
6822.09 1097
6822.87 1063
6823.65 1088
6824.43 1122
6825.21 1170
6825.99 1148
6826.77 1105
6827.55 1058
6828.33 1154
6829.11 1171
6829.89 1120
6830.67 1080
6831.45 1116
6832.23 1117
6833.01 1130
6833.79 1096
6834.57 1038
6835.35 1089
6836.13 1069
6836.91 1058
6837.69 1043
6838.47 1038
6839.25 1027
6840.03 1021
6840.81 1067
6841.59 1059
6842.37 1124
6843.16 1199
6843.94 1228
6844.72 1331
6845.50 1486
6846.28 1804
6847.06 2120
6847.84 2433
6848.62 2662
6849.40 2852
6850.18 3008
6850.96 2942
6851.75 2810
6852.53 2501
6853.31 2202
6854.09 1959
6854.87 1847
6855.65 1653
6856.43 1670
6857.22 1582
6858.00 1529
6858.78 1454
6859.56 1410
6860.34 1364
6861.12 1326
6861.90 1263
6862.69 1245
6863.47 1230
6864.25 1208
6865.03 1253
6865.81 1178
6866.60 1204
6867.38 1128
6868.16 1099
6868.94 1132
6869.72 1066
6870.51 1084
6871.29 1085
6872.07 997
6872.85 980
6873.64 1021
6874.42 1020
6875.20 1010
6875.98 1099
6876.77 1128
6877.55 1123
6878.33 1040
6879.11 1115
6879.90 1161
6880.68 1131
6881.46 1055
6882.25 1096
6883.03 1112
6883.81 1103
6884.59 1152
6885.38 1204
6886.16 1250
6886.94 1247
6887.73 1263
6888.51 1236
6889.29 1250
6890.08 1162
6890.86 1148
6891.64 1171
6892.43 1136
6893.21 1162
6893.99 1133
6894.78 1143
6895.56 1151
6896.35 1170
6897.13 1171
6897.91 1185
6898.70 1185
6899.48 1166
6900.26 1239
6901.05 1220
6901.83 1230
6902.62 1251
6903.40 1233
6904.18 1237
6904.97 1252
6905.75 1204
6906.54 1205
6907.32 1194
6908.11 1150
6908.89 1198
6909.67 1133
6910.46 1095
6911.24 1076
6912.03 1092
6912.81 1107
6913.60 1051
6914.38 1092
6915.17 1120
6915.95 1187
6916.74 1111
6917.52 1079
6918.31 1083
6919.09 1105
6919.88 1122
6920.66 1140
6921.45 1092
6922.23 1081
6923.02 1047
6923.80 1081
6924.59 1132
6925.37 1066
6926.16 1048
6926.94 1097
6927.73 1086
6928.51 1064
6929.30 1101
6930.09 1059
6930.87 1038
6931.66 1072
6932.44 1041
6933.23 1060
6934.01 1050
6934.80 1090
6935.59 1117
6936.37 1059
6937.16 1045
6937.94 1084
6938.73 1104
6939.52 1096
6940.30 1144
6941.09 1195
6941.88 1196
6942.66 1256
6943.45 1190
6944.23 1198
6945.02 1261
6945.81 1221
6946.59 1251
6947.38 1271
6948.17 1259
6948.95 1215
6949.74 1197
6950.53 1235
6951.31 1218
6952.10 1240
6952.89 1210
6953.67 1294
6954.46 1336
6955.25 1348
6956.04 1415
6956.82 1388
6957.61 1336
6958.40 1323
6959.18 1370
6959.97 1308
6960.76 1300
6961.55 1318
6962.33 1308
6963.12 1314
6963.91 1303
6964.70 1322
6965.48 1332
6966.27 1407
6967.06 1370
6967.85 1444
6968.63 1439
6969.42 1402
6970.21 1508
6971.00 1424
6971.79 1431
6972.57 1411
6973.36 1515
6974.15 1584
6974.94 1561
6975.73 1578
6976.52 1636
6977.30 1748
6978.09 1854
6978.88 1894
6979.67 2023
6980.46 2269
6981.25 2548
6982.03 2827
6982.82 3202
6983.61 3519
6984.40 3767
6985.19 3642
6985.98 3420
6986.77 3244
6987.55 3030
6988.34 2780
6989.13 2529
6989.92 2308
6990.71 2026
6991.50 1997
6992.29 2061
6993.08 2139
6993.87 2304
6994.66 2603
6995.45 3014
6996.24 3418
6997.02 3879
6997.81 4202
6998.60 4391
6999.39 4378
7000.18 4201
7000.97 3880
7001.76 3453
7002.55 2959
7003.34 2600
7004.13 2286
7004.92 2009
7005.71 1780
7006.50 1638
7007.29 1599
7008.08 1567
7008.87 1509
7009.66 1488
7010.45 1399
7011.24 1481
7012.03 1577
7012.82 1487
7013.61 1473
7014.40 1422
7015.19 1354
7015.98 1334
7016.77 1333
7017.56 1275
7018.35 1293
7019.15 1278
7019.94 1297
7020.73 1332
7021.52 1277
7022.31 1301
7023.10 1344
7023.89 1422
7024.68 1434
7025.47 1446
7026.26 1406
7027.05 1374
7027.85 1298
7028.64 1304
7029.43 1216
7030.22 1218
7031.01 1211
7031.80 1158
7032.59 1157
7033.38 1161
7034.18 1230
7034.97 1264
7035.76 1335
7036.55 1344
7037.34 1360
7038.13 1333
7038.93 1269
7039.72 1296
7040.51 1315
7041.30 1328
7042.09 1348
7042.89 1262
7043.68 1314
7044.47 1311
7045.26 1266
7046.05 1347
7046.85 1402
7047.64 1407
7048.43 1423
7049.22 1364
7050.01 1416
7050.81 1408
7051.60 1333
7052.39 1343
7053.18 1282
7053.98 1206
7054.77 1199
7055.56 1201
7056.36 1154
7057.15 1141
7057.94 1168
7058.73 1162
7059.53 1235
7060.32 1224
7061.11 1208
7061.91 1194
7062.70 1213
7063.49 1146
7064.29 1193
7065.08 1178
7065.87 1110
7066.66 1146
7067.46 1191
7068.25 1176
7069.04 1145
7069.84 1150
7070.63 1143
7071.43 1104
7072.22 1151
7073.01 1192
7073.81 1159
7074.60 1156
7075.39 1128
7076.19 1134
7076.98 1111
7077.78 1078
7078.57 1116
7079.36 1116
7080.16 1142
7080.95 1109
7081.75 1116
7082.54 1148
7083.33 1113
7084.13 1133
7084.92 1178
7085.72 1201
7086.51 1280
7087.31 1335
7088.10 1343
7088.90 1512
7089.69 1600
7090.48 1585
7091.28 1628
7092.07 1541
7092.87 1500
7093.66 1363
7094.46 1378
7095.25 1311
7096.05 1283
7096.84 1214
7097.64 1146
7098.43 1173
7099.23 1129
7100.02 1162
7100.82 1139
7101.61 1068
7102.41 982
7103.20 1038
7104.00 962
7104.80 962
7105.59 908
7106.39 977
7107.18 918
7107.98 912
7108.77 894
7109.57 910
7110.36 865
7111.16 853
7111.96 853
7112.75 872
7113.55 903
7114.34 885
7115.14 857
7115.94 881
7116.73 890
7117.53 912
7118.32 890
7119.12 887
7119.92 885
7120.71 880
7121.51 972
7122.31 929
7123.10 915
7123.90 911
7124.70 884
7125.49 954
7126.29 989
7127.09 959
7127.88 930
7128.68 952
7129.48 951
7130.27 905
7131.07 925
7131.87 906
7132.66 963
7133.46 951
7134.26 897
7135.06 870
7135.85 876
7136.65 879
7137.45 891
7138.24 895
7139.04 896
7139.84 876
7140.64 900
7141.43 947
7142.23 870
7143.03 880
7143.83 911
7144.62 936
7145.42 931
7146.22 887
7147.02 847
7147.82 904
7148.61 922
7149.41 886
7150.21 917
7151.01 941
7151.81 868
7152.60 929
7153.40 945
7154.20 929
7155.00 892
7155.80 901
7156.59 891
7157.39 891
7158.19 845
7158.99 854
7159.79 823
7160.59 808
7161.39 825
7162.18 821
7162.98 796
7163.78 908
7164.58 862
7165.38 806
7166.18 856
7166.98 819
7167.78 861
7168.57 849
7169.37 862
7170.17 877
7170.97 870
7171.77 856
7172.57 887
7173.37 818
7174.17 825
7174.97 857
7175.77 859
7176.57 808
7177.37 778
7178.17 870
7178.97 852
7179.77 893
7180.56 865
7181.36 876
7182.16 919
7182.96 873
7183.76 857
7184.56 825
7185.36 819
7186.16 864
7186.96 843
7187.76 862
7188.56 788
7189.36 787
7190.16 797
7190.96 747
7191.76 791
7192.57 791
7193.37 765
7194.17 767
7194.97 792
7195.77 844
7196.57 785
7197.37 769
7198.17 778
7198.97 839
7199.77 770
7200.57 760
7201.37 714
7202.17 746
7202.97 779
7203.77 809
7204.58 785
7205.38 794
7206.18 810
7206.98 794
7207.78 791
7208.58 721
7209.38 772
7210.18 791
7210.99 805
7211.79 803
7212.59 788
7213.39 754
7214.19 790
7214.99 771
7215.79 835
7216.60 830
7217.40 748
7218.20 754
7219.00 780
7219.80 774
7220.60 723
7221.41 755
7222.21 794
7223.01 819
7223.81 783
7224.62 772
7225.42 747
7226.22 802
7227.02 833
7227.82 809
7228.63 791
7229.43 772
7230.23 758
7231.03 758
7231.84 755
7232.64 769
7233.44 814
7234.24 830
7235.05 825
7235.85 847
7236.65 810
7237.45 810
7238.26 814
7239.06 822
7239.86 785
7240.67 737
7241.47 811
7242.27 809
7243.08 838
7243.88 826
7244.68 840
7245.49 862
7246.29 845
7247.09 848
7247.90 831
7248.70 787
7249.50 816
7250.31 846
7251.11 814
7251.91 851
7252.72 848
7253.52 846
7254.32 859
7255.13 910
7255.93 883
7256.74 874
7257.54 922
7258.34 875
7259.15 928
7259.95 907
7260.76 934
7261.56 992
7262.36 913
7263.17 919
7263.97 912
7264.78 929
7265.58 956
7266.39 939
7267.19 990
7268.00 1033
7268.80 1046
7269.60 1055
7270.41 1004
7271.21 1080
7272.02 1025
7272.82 1072
7273.63 1082
7274.43 1093
7275.24 1040
7276.04 1076
7276.85 1160
7277.65 1232
7278.46 1280
7279.26 1326
7280.07 1460
7280.87 1665
7281.68 1795
7282.48 1916
7283.29 1962
7284.09 1952
7284.90 1942
7285.71 1736
7286.51 1683
7287.32 1537
7288.12 1440
7288.93 1330
7289.73 1385
7290.54 1280
7291.35 1239
7292.15 1233
7292.96 1211
7293.76 1198
7294.57 1208
7295.38 1216
7296.18 1232
7296.99 1285
7297.79 1279
7298.60 1282
7299.41 1283
7300.21 1281
7301.02 1347
7301.82 1332
7302.63 1392
7303.44 1470
7304.24 1551
7305.05 1586
7305.86 1684
7306.66 1810
7307.47 1845
7308.28 2005
7309.08 2085
7309.89 2160
7310.70 2067
7311.50 2023
7312.31 1963
7313.12 1868
7313.93 1860
7314.73 1866
7315.54 1918
7316.35 2036
7317.15 2210
7317.96 2459
7318.77 2440
7319.58 2495
7320.38 2502
7321.19 2299
7322.00 2253
7322.81 2201
7323.61 2009
7324.42 1873
7325.23 1766
7326.04 1688
7326.84 1592
7327.65 1517
7328.46 1525
7329.27 1534
7330.08 1586
7330.88 1746
7331.69 1849
7332.50 2001
7333.31 2027
7334.12 2020
7334.92 2046
7335.73 2045
7336.54 1864
7337.35 1689
7338.16 1622
7338.97 1565
7339.78 1477
7340.58 1450
7341.39 1420
7342.20 1346
7343.01 1341
7343.82 1426
7344.63 1409
7345.44 1500
7346.24 1553
7347.05 1507
7347.86 1435
7348.67 1447
7349.48 1409
7350.29 1305
7351.10 1321
7351.91 1309
7352.72 1261
7353.53 1233
7354.34 1194
7355.14 1227
7355.95 1248
7356.76 1282
7357.57 1283
7358.38 1345
7359.19 1369
7360.00 1359
7360.81 1414
7361.62 1342
7362.43 1344
7363.24 1342
7364.05 1308
7364.86 1332
7365.67 1299
7366.48 1270
7367.29 1274
7368.10 1230
7368.91 1248
7369.72 1251
7370.53 1303
7371.34 1352
7372.15 1336
7372.96 1350
7373.77 1356
7374.58 1400
7375.39 1441
7376.20 1506
7377.01 1585
7377.82 1736
7378.63 1755
7379.44 1805
7380.26 1838
7381.07 1799
7381.88 1743
7382.69 1713
7383.50 1618
7384.31 1525
7385.12 1412
7385.93 1410
7386.74 1386
7387.55 1291
7388.36 1271
7389.18 1211
7389.99 1229
7390.80 1247
7391.61 1190
7392.42 1226
7393.23 1269
7394.04 1244
7394.86 1260
7395.67 1309
7396.48 1425
7397.29 1498
7398.10 1530
7398.91 1624
7399.73 1651
7400.54 1657
7401.35 1608
7402.16 1614
7402.97 1582
7403.79 1613
7404.60 1599
7405.41 1603
7406.22 1577
7407.03 1500
7407.85 1406
7408.66 1339
7409.47 1286
7410.28 1258
7411.10 1213
7411.91 1118
7412.72 1065
7413.53 1020
7414.35 1029
7415.16 1023
7415.97 998
7416.78 989
7417.60 980
7418.41 964
7419.22 962
7420.03 983
7420.85 991
7421.66 961
7422.47 989
7423.29 972
7424.10 908
7424.91 915
7425.73 904
7426.54 919
7427.35 910
7428.17 907
7428.98 917
7429.79 881
7430.61 860
7431.42 867
7432.23 917
7433.05 896
7433.86 900
7434.67 921
7435.49 907
7436.30 966
7437.12 950
7437.93 913
7438.74 956
7439.56 880
7440.37 933
7441.18 954
7442.00 863
7442.81 856
7443.63 852
7444.44 887
7445.26 837
7446.07 865
7446.88 881
7447.70 890
7448.51 898
7449.33 873
7450.14 872
7450.96 909
7451.77 873
7452.59 861
7453.40 826
7454.22 844
7455.03 912
7455.85 844
7456.66 850
7457.47 833
7458.29 884
7459.10 817
7459.92 836
7460.74 853
7461.55 889
7462.37 863
7463.18 889
7464.00 893
7464.81 855
7465.63 893
7466.44 911
7467.26 886
7468.07 888
7468.89 888
7469.70 896
7470.52 860
7471.34 877
7472.15 852
7472.97 825
7473.78 827
7474.60 808
7475.41 834
7476.23 821
7477.05 811
7477.86 797
7478.68 816
7479.49 821
7480.31 782
7481.13 830
7481.94 815
7482.76 806
7483.58 801
7484.39 819
7485.21 784
7486.03 787
7486.84 786
7487.66 824
7488.48 818
7489.29 772
7490.11 793
7490.93 809
7491.74 784
7492.56 787
7493.38 763
7494.19 774
7495.01 786
7495.83 746
7496.64 775
7497.46 775
7498.28 790
7499.10 742
7499.91 731
7500.73 720
7501.55 756
7502.36 716
7503.18 760
7504.00 755
7504.82 751
7505.63 746
7506.45 749
7507.27 767
7508.09 719
7508.90 724
7509.72 687
7510.54 710
7511.36 709
7512.18 693
7512.99 693
7513.81 683
7514.63 704
7515.45 711
7516.27 689
7517.08 689
7517.90 697
7518.72 707
7519.54 752
7520.36 732
7521.18 752
7521.99 682
7522.81 708
7523.63 648
7524.45 695
7525.27 740
7526.09 709
7526.91 718
7527.72 807
7528.54 729
7529.36 725
7530.18 751
7531.00 731
7531.82 734
7532.64 695
7533.46 750
7534.28 756
7535.10 771
7535.91 729
7536.73 761
7537.55 750
7538.37 712
7539.19 737
7540.01 773
7540.83 794
7541.65 735
7542.47 761
7543.29 783
7544.11 753
7544.93 719
7545.75 740
7546.57 742
7547.39 770
7548.21 729
7549.03 778
7549.85 738
7550.67 761
7551.49 727
7552.31 775
7553.13 768
7553.95 786
7554.77 854
7555.59 872
7556.41 827
7557.23 804
7558.05 862
7558.87 812
7559.69 838
7560.51 787
7561.33 783
7562.15 769
7562.97 781
7563.79 777
7564.61 765
7565.44 794
7566.26 788
7567.08 765
7567.90 749
7568.72 756
7569.54 773
7570.36 828
7571.18 820
7572.00 793
7572.82 739
7573.65 816
7574.47 791
7575.29 803
7576.11 776
7576.93 791
7577.75 793
7578.57 792
7579.40 769
7580.22 746
7581.04 784
7581.86 774
7582.68 814
7583.50 864
7584.33 857
7585.15 885
7585.97 936
7586.79 891
7587.61 856
7588.44 859
7589.26 879
7590.08 916
7590.90 890
7591.72 899
7592.55 906
7593.37 866
7594.19 859
7595.01 876
7595.84 916
7596.66 959
7597.48 928
7598.30 972
7599.13 1038
7599.95 1095
7600.77 1166
7601.59 1258
7602.42 1267
7603.24 1327
7604.06 1282
7604.89 1259
7605.71 1214
7606.53 1142
7607.36 1144
7608.18 1071
7609.00 1009
7609.82 960
7610.65 1007
7611.47 951
7612.29 911
7613.12 934
7613.94 941
7614.77 923
7615.59 1025
7616.41 1033
7617.24 1034
7618.06 950
7618.88 923
7619.71 922
7620.53 882
7621.35 883
7622.18 903
7623.00 921
7623.83 934
7624.65 948
7625.47 1046
7626.30 1087
7627.12 1116
7627.95 1211
7628.77 1385
7629.60 1368
7630.42 1276
7631.24 1316
7632.07 1335
7632.89 1222
7633.72 1175
7634.54 1062
7635.37 944
7636.19 912
7637.02 837
7637.84 794
7638.67 796
7639.49 840
7640.31 821
7641.14 783
7641.96 810
7642.79 798
7643.61 744
7644.44 796
7645.26 754
7646.09 804
7646.92 780
7647.74 783
7648.57 771
7649.39 784
7650.22 766
7651.04 763
7651.87 753
7652.69 758
7653.52 722
7654.34 760
7655.17 730
7656.00 702
7656.82 767
7657.65 734
7658.47 707
7659.30 741
7660.12 694
7660.95 710
7661.78 751
7662.60 715
7663.43 725
7664.25 744
7665.08 716
7665.91 733
7666.73 763
7667.56 745
7668.39 703
7669.21 736
7670.04 754
7670.87 766
7671.69 734
7672.52 698
7673.35 697
7674.17 725
7675.00 750
7675.83 702
7676.65 712
7677.48 729
7678.31 731
7679.13 689
7679.96 694
7680.79 682
7681.61 684
7682.44 697
7683.27 730
7684.10 699
7684.92 718
7685.75 697
7686.58 676
7687.40 677
7688.23 733
7689.06 681
7689.89 700
7690.71 713
7691.54 758
7692.37 750
7693.20 762
7694.03 745
7694.85 781
7695.68 740
7696.51 748
7697.34 801
7698.16 782
7698.99 764
7699.82 754
7700.65 761
7701.48 688
7702.31 725
7703.13 761
7703.96 778
7704.79 737
7705.62 755
7706.45 778
7707.28 807
7708.10 766
7708.93 734
7709.76 724
7710.59 744
7711.42 769
7712.25 746
7713.08 730
7713.90 755
7714.73 701
7715.56 727
7716.39 773
7717.22 752
7718.05 726
7718.88 718
7719.71 753
7720.54 760
7721.37 727
7722.20 692
7723.02 723
7723.85 749
7724.68 750
7725.51 727
7726.34 722
7727.17 756
7728.00 775
7728.83 775
7729.66 799
7730.49 766
7731.32 761
7732.15 775
7732.98 804
7733.81 772
7734.64 760
7735.47 744
7736.30 739
7737.13 761
7737.96 730
7738.79 713
7739.62 772
7740.45 835
7741.28 886
7742.11 976
7742.94 1127
7743.77 1237
7744.60 1449
7745.43 1488
7746.26 1569
7747.09 1466
7747.92 1448
7748.75 1371
7749.59 1241
7750.42 1138
7751.25 986
7752.08 947
7752.91 854
7753.74 797
7754.57 757
7755.40 730
7756.23 791
7757.06 753
7757.90 771
7758.73 800
7759.56 773
7760.39 801
7761.22 788
7762.05 797
7762.88 777
7763.71 766
7764.55 688
7765.38 698
7766.21 694
7767.04 685
7767.87 680
7768.70 683
7769.54 680
7770.37 656
7771.20 660
7772.03 657
7772.86 675
7773.70 675
7774.53 699
7775.36 696
7776.19 682
7777.02 689
7777.86 717
7778.69 678
7779.52 668
7780.35 690
7781.19 684
7782.02 722
7782.85 722
7783.68 760
7784.52 747
7785.35 743
7786.18 787
7787.01 718
7787.85 687
7788.68 716
7789.51 698
7790.35 699
7791.18 735
7792.01 722
7792.84 695
7793.68 655
7794.51 691
7795.34 710
7796.18 710
7797.01 680
7797.84 697
7798.68 696
7799.51 713
7800.34 737
7801.18 723
7802.01 729
7802.84 774
7803.68 717
7804.51 675
7805.35 706
7806.18 725
7807.01 770
7807.85 756
7808.68 738
7809.51 736
7810.35 718
7811.18 709
7812.02 770
7812.85 768
7813.68 740
7814.52 781
7815.35 746
7816.19 773
7817.02 705
7817.86 735
7818.69 743
7819.52 792
7820.36 756
7821.19 753
7822.03 743
7822.86 769
7823.70 801
7824.53 786
7825.37 767
7826.20 800
7827.04 771
7827.87 752
7828.71 764
7829.54 730
7830.38 746
7831.21 732
7832.05 744
7832.88 765
7833.72 722
7834.55 680
7835.39 689
7836.22 702
7837.06 694
7837.89 674
7838.73 705
7839.57 658
7840.40 649
7841.24 646
7842.07 685
7842.91 681
7843.74 674
7844.58 670
7845.42 649
7846.25 642
7847.09 615
7847.92 607
7848.76 651
7849.60 640
7850.43 673
7851.27 688
7852.10 649
7852.94 670
7853.78 669
7854.61 664
7855.45 650
7856.29 681
7857.12 665
7857.96 691
7858.79 675
7859.63 623
7860.47 673
7861.30 697
7862.14 695
7862.98 668
7863.81 672
7864.65 638
7865.49 660
7866.33 650
7867.16 647
7868.00 668
7868.84 706
7869.67 659
7870.51 656
7871.35 668
7872.19 703
7873.02 699
7873.86 708
7874.70 741
7875.54 759
7876.37 723
7877.21 721
7878.05 711
7878.89 689
7879.72 673
7880.56 646
7881.40 642
7882.24 666
7883.07 650
7883.91 678
7884.75 677
7885.59 661
7886.43 670
7887.26 672
7888.10 648
7888.94 688
7889.78 714
7890.62 692
7891.45 687
7892.29 669
7893.13 709
7893.97 701
7894.81 682
7895.65 675
7896.49 690
7897.32 671
7898.16 739
7899.00 732
7899.84 703
7900.68 671
7901.52 692
7902.36 707
7903.20 663
7904.03 644
7904.87 682
7905.71 657
7906.55 659
7907.39 660
7908.23 692
7909.07 670
7909.91 683
7910.75 733
7911.59 725
7912.43 781
7913.27 793
7914.11 922
7914.94 869
7915.78 885
7916.62 943
7917.46 908
7918.30 882
7919.14 863
7919.98 830
7920.82 796
7921.66 729
7922.50 724
7923.34 712
7924.18 677
7925.02 674
7925.86 691
7926.70 679
7927.54 656
7928.38 653
7929.22 657
7930.06 646
7930.90 661
7931.74 679
7932.59 630
7933.43 602
7934.27 637
7935.11 624
7935.95 642
7936.79 684
7937.63 668
7938.47 704
7939.31 730
7940.15 712
7940.99 772
7941.83 802
7942.67 746
7943.52 732
7944.36 705
7945.20 735
7946.04 779
7946.88 695
7947.72 671
7948.56 715
7949.40 689
7950.25 666
7951.09 720
7951.93 659
7952.77 657
7953.61 682
7954.45 710
7955.29 651
7956.14 655
7956.98 655
7957.82 647
7958.66 642
7959.50 661
7960.35 635
7961.19 643
7962.03 615
7962.87 620
7963.71 631
7964.56 627
7965.40 629
7966.24 728
7967.08 670
7967.93 671
7968.77 666
7969.61 623
7970.45 599
7971.29 600
7972.14 642
7972.98 622
7973.82 602
7974.67 577
7975.51 565
7976.35 579
7977.19 603
7978.04 635
7978.88 594
7979.72 627
7980.57 615
7981.41 614
7982.25 634
7983.09 623
7983.94 596
7984.78 596
7985.62 588
7986.47 583
7987.31 569
7988.15 566
7989.00 604
7989.84 555
7990.68 539
7991.53 563
7992.37 573
7993.22 546
7994.06 574
7994.90 547
7995.75 563
7996.59 578
7997.43 564
7998.28 596
7999.12 597
7999.97 549
8000.81 562
8001.65 563
8002.50 629
8003.34 568
8004.19 552
8005.03 579
8005.88 570
8006.72 578
8007.57 602
8008.41 570
8009.25 573
8010.10 543
8010.94 547
8011.79 539
8012.63 517
8013.48 507
8014.32 544
8015.17 567
8016.01 516
8016.86 516
8017.70 570
8018.55 558
8019.39 527
8020.24 540
8021.08 579
8021.93 536
8022.77 568
8023.62 549
8024.46 551
8025.31 570
8026.15 610
8027.00 579
8027.84 546
8028.69 566
8029.54 555
8030.38 552
8031.23 536
8032.07 574
8032.92 552
8033.76 551
8034.61 523
8035.46 557
8036.30 605
8037.15 564
8037.99 544
8038.84 557
8039.69 588
8040.53 556
8041.38 561
8042.22 547
8043.07 578
8043.92 594
8044.76 563
8045.61 574
8046.46 584
8047.30 562
8048.15 581
8049.00 578
8049.84 552
8050.69 555
8051.54 537
8052.38 532
8053.23 556
8054.08 514
8054.92 510
8055.77 542
8056.62 564
8057.46 565
8058.31 570
8059.16 554
8060.01 589
8060.85 594
8061.70 612
8062.55 548
8063.40 553
8064.24 587
8065.09 549
8065.94 535
8066.79 554
8067.63 572
8068.48 544
8069.33 513
8070.18 574
8071.02 558
8071.87 550
8072.72 560
8073.57 553
8074.42 550
8075.26 562
8076.11 548
8076.96 534
8077.81 533
8078.66 520
8079.50 564
8080.35 545
8081.20 553
8082.05 532
8082.90 499
8083.75 518
8084.59 566
8085.44 550
8086.29 577
8087.14 554
8087.99 546
8088.84 502
8089.69 486
8090.53 536
8091.38 536
8092.23 539
8093.08 573
8093.93 514
8094.78 509
8095.63 528
8096.48 562
8097.33 527
8098.18 522
8099.02 591
8099.87 576
8100.72 544
8101.57 531
8102.42 549
8103.27 538
8104.12 496
8104.97 542
8105.82 516
8106.67 535
8107.52 502
8108.37 512
8109.22 522
8110.07 529
8110.92 488
8111.77 527
8112.62 523
8113.47 522
8114.32 552
8115.17 605
8116.02 583
8116.87 567
8117.72 587
8118.57 597
8119.42 611
8120.27 574
8121.12 559
8121.97 550
8122.82 524
8123.67 538
8124.52 557
8125.37 567
8126.22 537
8127.07 511
8127.93 510
8128.78 520
8129.63 531
8130.48 503
8131.33 495
8132.18 493
8133.03 519
8133.88 521
8134.73 558
8135.58 557
8136.44 531
8137.29 535
8138.14 539
8138.99 541
8139.84 535
8140.69 527
8141.54 553
8142.39 556
8143.25 535
8144.10 531
8144.95 508
8145.80 512
8146.65 553
8147.50 606
8148.36 533
8149.21 553
8150.06 585
8150.91 579
8151.76 560
8152.62 605
8153.47 590
8154.32 614
8155.17 589
8156.02 514
8156.88 567
8157.73 516
8158.58 526
8159.43 526
8160.29 550
8161.14 505
8161.99 536
8162.84 524
8163.70 542
8164.55 522
8165.40 552
8166.25 523
8167.11 504
8167.96 528
8168.81 514
8169.67 497
8170.52 493
8171.37 513
8172.23 530
8173.08 545
8173.93 538
8174.78 534
8175.64 510
8176.49 513
8177.34 520
8178.20 500
8179.05 506
8179.90 513
8180.76 505
8181.61 493
8182.47 507
8183.32 477
8184.17 471
8185.03 493
8185.88 491
8186.73 512
8187.59 520
8188.44 532
8189.30 496
8190.15 478
8191.00 494
8191.86 501
8192.71 513
8193.57 509
8194.42 529
8195.27 529
8196.13 501
8196.98 485
8197.84 490
8198.69 508
8199.55 486
8200.40 541
8201.26 509
8202.11 483
8202.96 514
8203.82 535
8204.67 507
8205.53 513
8206.38 499
8207.24 526
8208.09 497
8208.95 511
8209.80 500
8210.66 499
8211.51 500
8212.37 475
8213.22 498
8214.08 514
8214.93 562
8215.79 524
8216.65 530
8217.50 498
8218.36 535
8219.21 530
8220.07 548
8220.92 556
8221.78 549
8222.63 607
8223.49 563
8224.35 564
8225.20 554
8226.06 531
8226.91 567
8227.77 545
8228.63 515
8229.48 516
8230.34 518
8231.19 505
8232.05 511
8232.91 538
8233.76 492
8234.62 508
8235.47 530
8236.33 508
8237.19 524
8238.04 520
8238.90 533
8239.76 509
8240.61 528
8241.47 514
8242.33 533
8243.18 466
8244.04 504
8244.90 535
8245.75 531
8246.61 546
8247.47 500
8248.33 496
8249.18 525
8250.04 535
8250.90 504
8251.75 522
8252.61 532
8253.47 502
8254.33 500
8255.18 518
8256.04 478
8256.90 465
8257.76 495
8258.61 466
8259.47 506
8260.33 457
8261.19 445
8262.04 494
8262.90 495
8263.76 505
8264.62 530
8265.48 469
8266.33 500
8267.19 505
8268.05 507
8268.91 503
8269.77 499
8270.62 506
8271.48 503
8272.34 498
8273.20 494
8274.06 490
8274.92 502
8275.77 524
8276.63 505
8277.49 509
8278.35 532
8279.21 529
8280.07 467
8280.93 498
8281.78 501
8282.64 490
8283.50 519
8284.36 513
8285.22 519
8286.08 512
8286.94 504
8287.80 491
8288.66 539
8289.51 475
8290.37 503
8291.23 489
8292.09 522
8292.95 488
8293.81 485
8294.67 507
8295.53 514
8296.39 514
8297.25 488
8298.11 499
8298.97 476
8299.83 519
8300.69 488
8301.55 508
8302.41 544
8303.27 549
8304.13 515
8304.99 530
8305.85 484
8306.71 480
8307.57 484
8308.43 526
8309.29 520
8310.15 492
8311.01 533
8311.87 530
8312.73 539
8313.59 531
8314.45 554
8315.31 524
8316.17 489
8317.03 542
8317.89 521
8318.75 523
8319.61 555
8320.47 522
8321.33 534
8322.20 535
8323.06 518
8323.92 557
8324.78 558
8325.64 517
8326.50 515
8327.36 494
8328.22 483
8329.08 528
8329.94 528
8330.81 520
8331.67 492
8332.53 531
8333.39 516
8334.25 526
8335.11 484
8335.97 498
8336.84 510
8337.70 521
8338.56 496
8339.42 514
8340.28 556
8341.15 524
8342.01 512
8342.87 519
8343.73 537
8344.59 536
8345.45 539
8346.32 500
8347.18 524
8348.04 497
8348.90 512
8349.77 567
8350.63 496
8351.49 514
8352.35 500
8353.22 533
8354.08 529
8354.94 543
8355.80 585
8356.67 549
8357.53 518
8358.39 551
8359.25 542
8360.12 537
8360.98 549
8361.84 524
8362.71 536
8363.57 542
8364.43 535
8365.29 524
8366.16 554
8367.02 536
8367.88 557
8368.75 539
8369.61 524
8370.47 541
8371.34 541
8372.20 554
8373.06 570
8373.93 568
8374.79 572
8375.65 585
8376.52 602
8377.38 583
8378.25 565
8379.11 564
8379.97 552
8380.84 600
8381.70 592
8382.56 589
8383.43 530
8384.29 546
8385.16 597
8386.02 589
8386.89 601
8387.75 601
8388.61 581
8389.48 587
8390.34 645
8391.21 610
8392.07 635
8392.94 618
8393.80 585
8394.67 641
8395.53 610
8396.39 591
8397.26 620
8398.12 642
8398.99 653
8399.85 644
8400.72 702
8401.58 709
8402.45 664
8403.31 660
8404.18 648
8405.04 649
8405.91 686
8406.77 674
8407.64 727
8408.50 669
8409.37 701
8410.24 684
8411.10 767
8411.97 726
8412.83 693
8413.70 705
8414.56 715
8415.43 720
8416.29 738
8417.16 745
8418.03 739
8418.89 760
8419.76 778
8420.62 773
8421.49 777
8422.36 785
8423.22 791
8424.09 820
8424.95 803
8425.82 859
8426.69 849
8427.55 852
8428.42 840
8429.28 908
8430.15 943
8431.02 943
8431.88 896
8432.75 937
8433.62 958
8434.48 956
8435.35 1013
8436.22 1018
8437.08 1020
8437.95 997
8438.82 1051
8439.68 1132
8440.55 1146
8441.42 1165
8442.29 1288
8443.15 1294
8444.02 1270
8444.89 1261
8445.75 1304
8446.62 1346
8447.49 1368
8448.36 1456
8449.22 1628
8450.09 1928
8450.96 2211
8451.83 2584
8452.69 2830
8453.56 3039
8454.43 3116
8455.30 2932
8456.16 2824
8457.03 2506
8457.90 2140
8458.77 1886
8459.64 1660
8460.50 1497
8461.37 1345
8462.24 1211
8463.11 1139
8463.98 1053
8464.84 987
8465.71 974
8466.58 891
8467.45 860
8468.32 855
8469.19 873
8470.05 852
8470.92 855
8471.79 903
8472.66 899
8473.53 845
8474.40 816
8475.27 817
8476.13 846
8477.00 821
8477.87 875
8478.74 838
8479.61 797
8480.48 855
8481.35 857
8482.22 860
8483.09 872
8483.96 820
8484.82 857
8485.69 802
8486.56 801
8487.43 787
8488.30 842
8489.17 876
8490.04 908
8490.91 858
8491.78 898
8492.65 895
8493.52 911
8494.39 887
8495.26 836
8496.13 830
8497.00 849
8497.87 830
8498.74 785
8499.61 753
8500.48 770
8501.35 784
8502.22 831
8503.09 763
8503.96 791
8504.83 786
8505.70 810
8506.57 854
8507.44 824
8508.31 838
8509.18 800
8510.05 815
8510.92 836
8511.79 840
8512.66 831
8513.53 881
8514.40 873
8515.27 880
8516.15 837
8517.02 904
8517.89 881
8518.76 873
8519.63 891
8520.50 890
8521.37 862
8522.24 867
8523.11 925
8523.98 854
8524.86 864
8525.73 859
8526.60 878
8527.47 870
8528.34 852
8529.21 882
8530.08 962
8530.96 925
8531.83 907
8532.70 887
8533.57 958
8534.44 919
8535.31 916
8536.19 929
8537.06 919
8537.93 856
8538.80 844
8539.67 814
8540.55 810
8541.42 786
8542.29 774
8543.16 779
8544.03 780
8544.91 757
8545.78 822
8546.65 856
8547.52 830
8548.40 947
8549.27 1039
8550.14 1148
8551.01 1209
8551.89 1259
8552.76 1200
8553.63 1150
8554.51 1146
8555.38 1081
8556.25 1043
8557.12 935
8558.00 882
8558.87 871
8559.74 848
8560.62 827
8561.49 789
8562.36 794
8563.24 798
8564.11 753
8564.98 764
8565.86 765
8566.73 766
8567.60 760
8568.48 680
8569.35 706
8570.22 690
8571.10 668
8571.97 677
8572.84 679
8573.72 697
8574.59 689
8575.46 746
8576.34 715
8577.21 719
8578.09 728
8578.96 729
8579.83 670
8580.71 707
8581.58 673
8582.46 678
8583.33 694
8584.21 646
8585.08 661
8585.95 686
8586.83 671
8587.70 733
8588.58 730
8589.45 704
8590.33 684
8591.20 673
8592.08 692
8592.95 783
8593.83 728
8594.70 708
8595.58 736
8596.45 724
8597.33 763
8598.20 713
8599.08 721
8599.95 706
8600.83 713
8601.70 729
8602.58 699
8603.45 704
8604.33 701
8605.20 715
8606.08 749
8606.95 726
8607.83 717
8608.70 735
8609.58 753
8610.45 739
8611.33 708
8612.21 719
8613.08 690
8613.96 717
8614.83 747
8615.71 749
8616.59 702
8617.46 691
8618.34 715
8619.21 692
8620.09 728
8620.97 716
8621.84 722
8622.72 725
8623.59 753
8624.47 758
8625.35 778
8626.22 756
8627.10 728
8627.98 758
8628.85 770
8629.73 762
8630.61 751
8631.48 711
8632.36 730
8633.24 729
8634.11 785
8634.99 743
8635.87 784
8636.74 732
8637.62 752
8638.50 755
8639.37 746
8640.25 791
8641.13 795
8642.01 737
8642.88 773
8643.76 755
8644.64 758
8645.52 759
8646.39 802
8647.27 793
8648.15 795
8649.03 817
8649.90 819
8650.78 818
8651.66 789
8652.54 766
8653.41 770
8654.29 802
8655.17 797
8656.05 799
8656.93 803
8657.80 844
8658.68 794
8659.56 774
8660.44 787
8661.32 796
8662.19 802
8663.07 826
8663.95 877
8664.83 828
8665.71 805
8666.59 855
8667.46 923
8668.34 900
8669.22 894
8670.10 965
8670.98 1037
8671.86 1036
8672.74 1055
8673.62 1023
8674.49 993
8675.37 986
8676.25 980
8677.13 959
8678.01 944
8678.89 931
8679.77 913
8680.65 908
8681.53 876
8682.41 897
8683.29 975
8684.16 1013
8685.04 1061
8685.92 1105
8686.80 1252
8687.68 1375
8688.56 1435
8689.44 1491
8690.32 1553
8691.20 1523
8692.08 1473
8692.96 1444
8693.84 1374
8694.72 1236
8695.60 1145
8696.48 1148
8697.36 1110
8698.24 1048
8699.12 1005
8700.00 1006
8700.88 986
8701.76 1017
8702.64 960
8703.52 1000
8704.40 1010
8705.28 1017
8706.16 995
8707.04 1001
8707.92 978
8708.80 1002
8709.69 979
8710.57 1013
8711.45 1033
8712.33 1003
8713.21 1030
8714.09 1038
8714.97 1057
8715.85 1025
8716.73 1059
8717.61 1073
8718.49 1145
8719.38 1127
8720.26 1139
8721.14 1115
8722.02 1081
8722.90 1155
8723.78 1168
8724.66 1125
8725.54 1155
8726.43 1222
8727.31 1225
8728.19 1285
8729.07 1249
8729.95 1266
8730.83 1317
8731.72 1273
8732.60 1305
8733.48 1371
8734.36 1332
8735.24 1326
8736.13 1276
8737.01 1344
8737.89 1328
8738.77 1276
8739.65 1294
8740.54 1354
8741.42 1393
8742.30 1344
8743.18 1372
8744.07 1400
8744.95 1416
8745.83 1435
8746.71 1482
8747.60 1499
8748.48 1472
8749.36 1444
8750.24 1477
8751.13 1526
8752.01 1574
8752.89 1593
8753.77 1672
8754.66 1708
8755.54 1819
8756.42 1860
8757.31 1958
8758.19 2101
8759.07 2073
8759.96 2179
8760.84 2266
8761.72 2255
8762.61 2153
8763.49 2198
8764.37 2149
8765.26 2086
8766.14 2156
8767.02 2046
8767.91 2071
8768.79 2209
8769.67 2283
8770.56 2532
8771.44 2956
8772.32 3548
8773.21 4403
8774.09 5192
8774.98 6019
8775.86 6650
8776.74 6928
8777.63 6745
8778.51 6181
8779.40 5758
8780.28 5109
8781.17 4340
8782.05 3673
8782.93 3270
8783.82 2733
8784.70 2373
8785.59 2246
8786.47 2084
8787.36 2023
8788.24 2095
8789.13 2083
8790.01 2158
8790.89 2238
8791.78 2327
8792.66 2344
8793.55 2257
8794.43 2201
8795.32 2060
8796.20 1908
8797.09 1740
8797.97 1608
8798.86 1514
8799.74 1453
8800.63 1455
8801.52 1376
8802.40 1308
8803.29 1373
8804.17 1401
8805.06 1355
8805.94 1377
8806.83 1341
8807.71 1360
8808.60 1377
8809.48 1375
8810.37 1413
8811.26 1415
8812.14 1329
8813.03 1412
8813.91 1380
8814.80 1342
8815.69 1373
8816.57 1382
8817.46 1299
8818.34 1323
8819.23 1284
8820.12 1271
8821.00 1238
8821.89 1178
8822.77 1220
8823.66 1231
8824.55 1233
8825.43 1218
8826.32 1235
8827.21 1238
8828.09 1195
8828.98 1156
8829.87 1222
8830.75 1201
8831.64 1182
8832.53 1249
8833.41 1204
8834.30 1225
8835.19 1236
8836.08 1298
8836.96 1288
8837.85 1318
8838.74 1315
8839.62 1287
8840.51 1276
8841.40 1300
8842.29 1294
8843.17 1251
8844.06 1232
8844.95 1286
8845.84 1329
8846.72 1205
8847.61 1207
8848.50 1269
8849.39 1291
8850.27 1279
8851.16 1266
8852.05 1257
8852.94 1260
8853.82 1250
8854.71 1232
8855.60 1268
8856.49 1240
8857.38 1205
8858.26 1171
8859.15 1144
8860.04 1135
8860.93 1102
8861.82 1088
8862.71 1088
8863.59 1067
8864.48 1043
8865.37 1028
8866.26 1015
8867.15 1046
8868.04 1020
8868.93 980
8869.81 960
8870.70 995
8871.59 992
8872.48 977
8873.37 940
8874.26 925
8875.15 976
8876.04 965
8876.93 939
8877.81 914
8878.70 918
8879.59 963
8880.48 943
8881.37 905
8882.26 883
8883.15 895
8884.04 878
8884.93 889
8885.82 832
8886.71 857
8887.60 831
8888.49 866
8889.38 869
8890.27 833
8891.16 854
8892.05 866
8892.94 849
8893.83 834
8894.72 786
8895.61 832
8896.50 836
8897.39 805
8898.28 775
8899.17 764
8900.06 754
8900.95 778
8901.84 820
8902.73 737
8903.62 749
8904.51 749
8905.40 802
8906.29 764
8907.18 723
8908.07 746
8908.96 720
8909.85 762
8910.74 742
8911.63 702
8912.52 710
8913.41 708
8914.31 750
8915.20 744
8916.09 718
8916.98 738
8917.87 732
8918.76 763
8919.65 780
8920.54 815
8921.43 804
8922.33 789
8923.22 769
8924.11 788
8925.00 765
8925.89 758
8926.78 714
8927.67 714
8928.57 720
8929.46 688
8930.35 662
8931.24 700
8932.13 695
8933.03 705
8933.92 676
8934.81 681
8935.70 655
8936.59 674
8937.49 678
8938.38 714
8939.27 705
8940.16 679
8941.05 623
8941.95 675
8942.84 674
8943.73 659
8944.62 679
8945.52 732
8946.41 736
8947.30 695
8948.19 721
8949.09 667
8949.98 693
8950.87 640
8951.76 643
8952.66 663
8953.55 623
8954.44 638
8955.34 619
8956.23 608
8957.12 566
8958.02 629
8958.91 614
8959.80 629
8960.69 694
8961.59 635
8962.48 640
8963.37 642
8964.27 658
8965.16 655
8966.05 644
8966.95 612
8967.84 619
8968.74 652
8969.63 603
8970.52 598
8971.42 551
8972.31 593
8973.20 585
8974.10 590
8974.99 552
8975.89 573
8976.78 566
8977.67 551
8978.57 571
8979.46 550
8980.36 552
8981.25 533
8982.15 566
8983.04 546
8983.93 548
8984.83 568
8985.72 571
8986.62 555
8987.51 552
8988.41 518
8989.30 525
8990.20 536
8991.09 558
8991.99 539
8992.88 539
8993.78 521
8994.67 562
8995.57 543
8996.46 512
8997.36 522
8998.25 550
8999.15 567
9000.04 514
9000.94 544
9001.83 490
9002.73 511
9003.62 508
9004.52 543
9005.41 525
9006.31 492
9007.20 494
9008.10 492
9009.00 507
9009.89 513
9010.79 500
9011.68 495
9012.58 515
9013.47 516
9014.37 500
9015.27 488
9016.16 507
9017.06 526
9017.95 478
9018.85 457
9019.75 486
9020.64 470
9021.54 485
9022.43 504
9023.33 492
9024.23 521
9025.12 530
9026.02 489
9026.92 495
9027.81 486
9028.71 453
9029.61 517
9030.50 493
9031.40 521
9032.30 465
9033.19 491
9034.09 494
9034.99 495
9035.88 487
9036.78 446
9037.68 455
9038.58 450
9039.47 460
9040.37 470
9041.27 491
9042.16 476
9043.06 489
9043.96 493
9044.86 496
9045.75 508
9046.65 480
9047.55 463
9048.45 489
9049.34 503
9050.24 504
9051.14 498
9052.04 481
9052.94 502
9053.83 504
9054.73 492
9055.63 437
9056.53 464
9057.43 513
9058.32 492
9059.22 468
9060.12 463
9061.02 502
9061.92 512
9062.81 504
9063.71 513
9064.61 487
9065.51 478
9066.41 487
9067.31 449
9068.21 468
9069.10 458
9070.00 480
9070.90 474
9071.80 447
9072.70 506
9073.60 438
9074.50 476
9075.40 466
9076.29 443
9077.19 466
9078.09 465
9078.99 469
9079.89 432
9080.79 446
9081.69 466
9082.59 443
9083.49 481
9084.39 469
9085.29 474
9086.19 447
9087.09 469
9087.98 477
9088.88 453
9089.78 462
9090.68 440
9091.58 456
9092.48 458
9093.38 468
9094.28 446
9095.18 465
9096.08 484
9096.98 482
9097.88 437
9098.78 467
9099.68 452
9100.58 470
9101.48 448
9102.38 456
9103.28 467
9104.18 461
9105.08 463
9105.99 453
9106.89 458
9107.79 475
9108.69 431
9109.59 452
9110.49 433
9111.39 476
9112.29 446
9113.19 432
9114.09 468
9114.99 481
9115.89 443
9116.79 455
9117.69 459
9118.60 450
9119.50 445
9120.40 485
9121.30 448
9122.20 444
9123.10 434
9124.00 448
9124.90 453
9125.81 476
9126.71 486
9127.61 469
9128.51 446
9129.41 450
9130.31 449
9131.22 471
9132.12 480
9133.02 453
9133.92 474
9134.82 467
9135.72 458
9136.63 455
9137.53 453
9138.43 447
9139.33 468
9140.23 461
9141.14 483
9142.04 459
9142.94 444
9143.84 446
9144.75 509
9145.65 489
9146.55 475
9147.45 455
9148.36 453
9149.26 447
9150.16 484
9151.06 452
9151.97 454
9152.87 454
9153.77 470
9154.67 468
9155.58 473
9156.48 465
9157.38 468
9158.29 461
9159.19 470
9160.09 444
9161.00 473
9161.90 447
9162.80 455
9163.71 487
9164.61 480
9165.51 465
9166.42 471
9167.32 491
9168.22 475
9169.13 480
9170.03 490
9170.93 471
9171.84 482
9172.74 456
9173.64 444
9174.55 474
9175.45 444
9176.36 480
9177.26 450
9178.16 485
9179.07 453
9179.97 462
9180.88 499
9181.78 471
9182.69 450
9183.59 471
9184.49 448
9185.40 463
9186.30 484
9187.21 463
9188.11 514
9189.02 512
9189.92 496
9190.82 476
9191.73 456
9192.63 455
9193.54 483
9194.44 452
9195.35 498
9196.25 472
9197.16 513
9198.06 511
9198.97 519
9199.87 503
9200.78 485
9201.68 481
9202.59 458
9203.49 481
9204.40 495
9205.30 464
9206.21 478
9207.12 472
9208.02 496
9208.93 512
9209.83 470
9210.74 514
9211.64 491
9212.55 466
9213.45 493
9214.36 532
9215.27 478
9216.17 489
9217.08 511
9217.98 502
9218.89 441
9219.80 490
9220.70 493
9221.61 461
9222.51 456
9223.42 465
9224.33 460
9225.23 449
9226.14 441
9227.05 415
9227.95 452
9228.86 475
9229.77 448
9230.67 452
9231.58 437
9232.49 438
9233.39 443
9234.30 429
9235.21 431
9236.11 429
9237.02 457
9237.93 454
9238.83 458
9239.74 430
9240.65 437
9241.55 480
9242.46 432
9243.37 467
9244.28 465
9245.18 436
9246.09 440
9247.00 474
9247.91 473
9248.81 440
9249.72 425
9250.63 483
9251.54 480
9252.44 435
9253.35 464
9254.26 459
9255.17 473
9256.07 481
9256.98 464
9257.89 489
9258.80 469
9259.71 460
9260.61 500
9261.52 509
9262.43 493
9263.34 526
9264.25 509
9265.16 524
9266.06 507
9266.97 551
9267.88 543
9268.79 557
9269.70 512
9270.61 540
9271.51 516
9272.42 555
9273.33 497
9274.24 515
9275.15 504
9276.06 498
9276.97 510
9277.88 478
9278.78 516
9279.69 471
9280.60 504
9281.51 470
9282.42 497
9283.33 480
9284.24 452
9285.15 473
9286.06 485
9286.97 472
9287.88 492
9288.79 509
9289.70 482
9290.60 485
9291.51 492
9292.42 512
9293.33 463
9294.24 487
9295.15 466
9296.06 497
9296.97 504
9297.88 492
9298.79 466
9299.70 470
9300.61 479
9301.52 481
9302.43 501
9303.34 498
9304.25 487
9305.16 459
9306.07 500
9306.98 493
9307.89 498
9308.80 481
9309.71 484
9310.63 482
9311.54 427
9312.45 453
9313.36 473
9314.27 464
9315.18 485
9316.09 466
9317.00 493
9317.91 477
9318.82 466
9319.73 479
9320.64 478
9321.55 455
9322.47 450
9323.38 472
9324.29 445
9325.20 471
9326.11 454
9327.02 437
9327.93 454
9328.84 454
9329.76 470
9330.67 453
9331.58 458
9332.49 419
9333.40 438
9334.31 426
9335.23 452
9336.14 449
9337.05 446
9337.96 434
9338.87 457
9339.78 431
9340.70 477
9341.61 444
9342.52 456
9343.43 479
9344.34 481
9345.26 488
9346.17 459
9347.08 454
9347.99 478
9348.91 455
9349.82 427
9350.73 423
9351.64 468
9352.56 482
9353.47 500
9354.38 465
9355.29 440
9356.21 460
9357.12 457
9358.03 483
9358.94 466
9359.86 467
9360.77 464
9361.68 437
9362.60 472
9363.51 477
9364.42 435
9365.34 454
9366.25 459
9367.16 454
9368.08 473
9368.99 475
9369.90 473
9370.82 469
9371.73 460
9372.64 430
9373.56 437
9374.47 458
9375.38 438
9376.30 464
9377.21 464
9378.12 450
9379.04 461
9379.95 458
9380.87 481
9381.78 448
9382.69 469
9383.61 472
9384.52 497
9385.44 510
9386.35 519
9387.27 530
9388.18 514
9389.09 519
9390.01 530
9390.92 550
9391.84 536
9392.75 514
9393.67 535
9394.58 534
9395.50 513
9396.41 499
9397.32 518
9398.24 530
9399.15 491
9400.07 471
9400.98 477
9401.90 454
9402.81 493
9403.73 499
9404.64 498
9405.56 501
9406.47 482
9407.39 481
9408.30 513
9409.22 498
9410.14 475
9411.05 482
9411.97 474
9412.88 471
9413.80 490
9414.71 487
9415.63 490
9416.54 480
9417.46 507
9418.38 464
9419.29 486
9420.21 504
9421.12 531
9422.04 504
9422.95 503
9423.87 472
9424.79 502
9425.70 484
9426.62 519
9427.54 541
9428.45 552
9429.37 535
9430.28 501
9431.20 531
9432.12 569
9433.03 567
9433.95 560
9434.87 585
9435.78 554
9436.70 540
9437.62 502
9438.53 548
9439.45 541
9440.37 522
9441.28 566
9442.20 591
9443.12 539
9444.03 531
9444.95 575
9445.87 611
9446.79 636
9447.70 704
9448.62 743
9449.54 793
9450.45 788
9451.37 773
9452.29 784
9453.21 726
9454.12 725
9455.04 680
9455.96 617
9456.88 638
9457.79 579
9458.71 613
9459.63 561
9460.55 583
9461.47 586
9462.38 552
9463.30 555
9464.22 553
9465.14 553
9466.06 534
9466.97 497
9467.89 524
9468.81 565
9469.73 556
9470.65 549
9471.56 570
9472.48 606
9473.40 653
9474.32 672
9475.24 656
9476.16 650
9477.08 642
9477.99 653
9478.91 629
9479.83 630
9480.75 591
9481.67 554
9482.59 592
9483.51 589
9484.43 549
9485.34 509
9486.26 533
9487.18 518
9488.10 500
9489.02 524
9489.94 535
9490.86 540
9491.78 537
9492.70 549
9493.62 520
9494.54 511
9495.46 498
9496.38 489
9497.30 493
9498.22 491
9499.13 503
9500.05 484
9500.97 475
9501.89 514
9502.81 567
9503.73 537
9504.65 499
9505.57 504
9506.49 520
9507.41 511
9508.33 523
9509.25 522
9510.17 532
9511.09 536
9512.01 582
9512.93 565
9513.86 548
9514.78 575
9515.70 538
9516.62 521
9517.54 507
9518.46 533
9519.38 532
9520.30 540
9521.22 543
9522.14 545
9523.06 547
9523.98 550
9524.90 605
9525.82 599
9526.75 658
9527.67 691
9528.59 682
9529.51 676
9530.43 689
9531.35 647
9532.27 668
9533.19 645
9534.11 621
9535.04 590
9535.96 580
9536.88 574
9537.80 559
9538.72 551
9539.64 531
9540.57 538
9541.49 515
9542.41 555
9543.33 523
9544.25 524
9545.17 518
9546.10 531
9547.02 503
9547.94 504
9548.86 533
9549.78 537
9550.71 564
9551.63 571
9552.55 620
9553.47 622
9554.40 619
9555.32 617
9556.24 664
9557.16 586
9558.09 581
9559.01 592
9559.93 604
9560.85 553
9561.78 515
9562.70 511
9563.62 498
9564.54 509
9565.47 522
9566.39 523
9567.31 518
9568.24 530
9569.16 536
9570.08 493
9571.00 492
9571.93 518
9572.85 515
9573.77 522
9574.70 484
9575.62 482
9576.54 481
9577.47 516
9578.39 454
9579.31 469
9580.24 431
9581.16 448
9582.09 471
9583.01 492
9583.93 457
9584.86 470
9585.78 460
9586.70 468
9587.63 485
9588.55 469
9589.48 495
9590.40 516
9591.32 501
9592.25 494
9593.17 474
9594.10 473
9595.02 467
9595.95 501
9596.87 477
9597.79 506
9598.72 523
9599.64 505
9600.57 496
9601.49 543
9602.42 505
9603.34 498
9604.27 504
9605.19 516
9606.12 504
9607.04 499
9607.97 504
9608.89 506
9609.82 522
9610.74 526
9611.67 497
9612.59 506
9613.52 547
9614.44 545
9615.37 537
9616.29 515
9617.22 518
9618.14 543
9619.07 567
9619.99 532
9620.92 498
9621.85 501
9622.77 564
9623.70 533
9624.62 541
9625.55 520
9626.47 537
9627.40 574
9628.33 557
9629.25 571
9630.18 548
9631.10 567
9632.03 548
9632.96 545
9633.88 584
9634.81 576
9635.73 596
9636.66 589
9637.59 601
9638.51 559
9639.44 585
9640.37 615
9641.29 613
9642.22 623
9643.15 690
9644.07 724
9645.00 816
9645.93 758
9646.85 761
9647.78 773
9648.71 739
9649.63 725
9650.56 708
9651.49 648
9652.41 620
9653.34 615
9654.27 597
9655.20 609
9656.12 581
9657.05 620
9657.98 599
9658.90 625
9659.83 588
9660.76 598
9661.69 615
9662.61 602
9663.54 590
9664.47 662
9665.40 666
9666.32 642
9667.25 675
9668.18 617
9669.11 617
9670.04 626
9670.96 617
9671.89 649
9672.82 630
9673.75 650
9674.68 648
9675.60 629
9676.53 638
9677.46 631
9678.39 647
9679.32 651
9680.25 645
9681.17 651
9682.10 650
9683.03 635
9683.96 639
9684.89 685
9685.82 683
9686.75 651
9687.67 659
9688.60 690
9689.53 707
9690.46 680
9691.39 691
9692.32 744
9693.25 735
9694.18 726
9695.11 775
9696.03 765
9696.96 753
9697.89 706
9698.82 686
9699.75 657
9700.68 701
9701.61 664
9702.54 644
9703.47 643
9704.40 617
9705.33 655
9706.26 679
9707.19 670
9708.12 678
9709.05 684
9709.98 690
9710.91 703
9711.84 671
9712.77 669
9713.70 647
9714.63 636
9715.56 609
9716.49 632
9717.42 619
9718.35 586
9719.28 578
9720.21 585
9721.14 596
9722.07 550
9723.00 577
9723.93 631
9724.86 619
9725.79 555
9726.72 563
9727.65 577
9728.58 585
9729.51 582
9730.44 561
9731.37 580
9732.31 572
9733.24 530
9734.17 530
9735.10 566
9736.03 540
9736.96 519
9737.89 587
9738.82 544
9739.75 545
9740.69 553
9741.62 567
9742.55 521
9743.48 483
9744.41 528
9745.34 545
9746.27 516
9747.21 511
9748.14 545
9749.07 565
9750.00 553
9750.93 550
9751.86 552
9752.80 541
9753.73 537
9754.66 579
9755.59 576
9756.52 570
9757.46 532
9758.39 559
9759.32 574
9760.25 568
9761.18 546
9762.12 564
9763.05 559
9763.98 577
9764.91 583
9765.85 573
9766.78 598
9767.71 559
9768.64 571
9769.58 595
9770.51 579
9771.44 590
9772.37 591
9773.31 622
9774.24 628
9775.17 623
9776.11 646
9777.04 634
9777.97 635
9778.91 623
9779.84 624
9780.77 650
9781.71 630
9782.64 564
9783.57 589
9784.51 593
9785.44 538
9786.37 577
9787.31 581
9788.24 556
9789.17 535
9790.11 588
9791.04 584
9791.97 606
9792.91 569
9793.84 608
9794.77 588
9795.71 620
9796.64 587
9797.58 575
9798.51 609
9799.44 585
9800.38 535
9801.31 549
9802.25 481
9803.18 504
9804.12 493
9805.05 488
9805.98 493
9806.92 470
9807.85 472
9808.79 489
9809.72 477
9810.66 457
9811.59 495
9812.53 451
9813.46 470
9814.40 463
9815.33 444
9816.27 471
9817.20 472
9818.14 481
9819.07 492
9820.01 468
9820.94 468
9821.88 499
9822.81 488
9823.75 471
9824.68 497
9825.62 495
9826.55 482
9827.49 459
9828.42 467
9829.36 474
9830.29 439
9831.23 466
9832.17 447
9833.10 448
9834.04 457
9834.97 456
9835.91 444
9836.84 438
9837.78 445
9838.72 440
9839.65 485
9840.59 447
9841.52 437
9842.46 491
9843.40 476
9844.33 466
9845.27 431
9846.20 467
9847.14 487
9848.08 481
9849.01 441
9849.95 455
9850.89 454
9851.82 426
9852.76 468
9853.70 463
9854.63 456
9855.57 468
9856.51 458
9857.44 445
9858.38 436
9859.32 446
9860.25 453
9861.19 488
9862.13 426
9863.07 493
9864.00 488
9864.94 492
9865.88 453
9866.81 460
9867.75 452
9868.69 443
9869.63 464
9870.56 449
9871.50 447
9872.44 436
9873.38 444
9874.31 471
9875.25 437
9876.19 485
9877.13 450
9878.07 447
9879.00 472
9879.94 466
9880.88 454
9881.82 457
9882.75 442
9883.69 468
9884.63 455
9885.57 415
9886.51 447
9887.45 445
9888.38 436
9889.32 406
9890.26 434
9891.20 435
9892.14 470
9893.08 431
9894.01 435
9894.95 451
9895.89 473
9896.83 458
9897.77 467
9898.71 472
9899.65 465
9900.59 470
9901.52 472
9902.46 445
9903.40 484
9904.34 461
9905.28 485
9906.22 507
9907.16 458
9908.10 477
9909.04 487
9909.98 527
9910.92 439
9911.86 451
9912.80 472
9913.73 485
9914.67 477
9915.61 510
9916.55 506
9917.49 539
9918.43 611
9919.37 653
9920.31 654
9921.25 744
9922.19 785
9923.13 771
9924.07 814
9925.01 755
9925.95 781
9926.89 687
9927.83 663
9928.77 595
9929.71 548
9930.65 537
9931.59 505
9932.53 450
9933.47 487
9934.41 441
9935.36 427
9936.30 443
9937.24 462
9938.18 432
9939.12 439
9940.06 447
9941.00 446
9941.94 429
9942.88 430
9943.82 416
9944.76 400
9945.70 440
9946.64 417
9947.59 439
9948.53 442
9949.47 407
9950.41 406
9951.35 419
9952.29 414
9953.23 428
9954.17 432
9955.12 411
9956.06 400
9957.00 408
9957.94 404
9958.88 399
9959.82 419
9960.77 450
9961.71 443
9962.65 424
9963.59 372
9964.53 434
9965.48 435
9966.42 412
9967.36 393
9968.30 394
9969.24 433
9970.19 369
9971.13 377
9972.07 398
9973.01 397
9973.95 390
9974.90 406
9975.84 391
9976.78 401
9977.72 406
9978.67 372
9979.61 390
9980.55 412
9981.50 405
9982.44 434
9983.38 395
9984.32 408
9985.27 388
9986.21 385
9987.15 382
9988.10 384
9989.04 369
9989.98 410
9990.92 374
9991.87 398
9992.81 386
9993.75 398
9994.70 394
9995.64 403
9996.58 432
9997.53 417
9998.47 392
9999.41 371
10000.36 421
10001.30 414
10002.25 428
10003.19 399
10004.13 401
10005.08 369
10006.02 381
10006.96 367
10007.91 409
10008.85 376
10009.80 398
10010.74 399
10011.68 394
10012.63 377
10013.57 346
10014.52 398
10015.46 358
10016.41 386
10017.35 399
10018.29 438
10019.24 416
10020.18 366
10021.13 400
10022.07 415
10023.02 433
10023.96 395
10024.91 408
10025.85 387
10026.80 429
10027.74 392
10028.69 354
10029.63 376
10030.58 392
10031.52 369
10032.47 382
10033.41 387
10034.36 402
10035.30 378
10036.25 361
10037.19 354
10038.14 371
10039.08 396
10040.03 373
10040.97 365
10041.92 369
10042.87 354
10043.81 350
10044.76 362
10045.70 361
10046.65 379
10047.59 350
10048.54 399
10049.49 371
10050.43 339
10051.38 364
10052.32 361
10053.27 361
10054.22 341
10055.16 336
10056.11 350
10057.05 407
10058.00 370
10058.95 354
10059.89 370
10060.84 391
10061.79 363
10062.73 355
10063.68 363
10064.63 388
10065.57 381
10066.52 365
10067.47 384
10068.41 372
10069.36 386
10070.31 338
10071.25 358
10072.20 333
10073.15 354
10074.10 363
10075.04 371
10075.99 364
10076.94 360
10077.88 344
10078.83 372
10079.78 371
10080.73 334
10081.67 355
10082.62 347
10083.57 332
10084.52 330
10085.46 392
10086.41 377
10087.36 347
10088.31 354
10089.25 372
10090.20 365
10091.15 329
10092.10 359
10093.05 356
10093.99 326
10094.94 348
10095.89 380
10096.84 333
10097.79 331
10098.73 346
10099.68 347
10100.63 356
10101.58 342
10102.53 385
10103.48 346
10104.42 312
10105.37 350
10106.32 369
10107.27 346
10108.22 344
10109.17 348
10110.12 367
10111.06 345
10112.01 338
10112.96 333
10113.91 336
10114.86 330
10115.81 332
10116.76 337
10117.71 339
10118.66 344
10119.61 335
10120.56 354
10121.50 362
10122.45 370
10123.40 324
10124.35 331
10125.30 321
10126.25 336
10127.20 345
10128.15 354
10129.10 337
10130.05 361
10131.00 336
10131.95 319
10132.90 305
10133.85 354
10134.80 403
10135.75 385
10136.70 343
10137.65 358
10138.60 387
10139.55 374
10140.50 331
10141.45 340
10142.40 336
10143.35 345
10144.30 363
10145.25 368
10146.20 353
10147.15 321
10148.10 336
10149.05 365
10150.00 343
10150.95 352
10151.90 336
10152.86 332
10153.81 324
10154.76 330
10155.71 347
10156.66 369
10157.61 375
10158.56 351
10159.51 348
10160.46 348
10161.41 361
10162.37 373
10163.32 355
10164.27 353
10165.22 338
10166.17 351
10167.12 383
10168.07 360
10169.03 349
10169.98 408
10170.93 369
10171.88 357
10172.83 339
10173.78 388
10174.74 380
10175.69 389
10176.64 375
10177.59 384
10178.54 356
10179.49 382
10180.45 390
10181.40 416
10182.35 389
10183.30 404
10184.26 398
10185.21 380
10186.16 405
10187.11 412
10188.06 424
10189.02 405
10189.97 414
10190.92 402
10191.87 376
10192.83 405
10193.78 406
10194.73 404
10195.69 390
10196.64 379
10197.59 422
10198.54 421
10199.50 425
10200.45 436
10201.40 430
10202.36 416
10203.31 418
10204.26 433
10205.22 444
10206.17 422
10207.12 400
10208.08 406
10209.03 414
10209.98 422
10210.94 392
10211.89 394
10212.84 403
10213.80 407
10214.75 395
10215.70 419
10216.66 400
10217.61 410
10218.56 389
10219.52 394
10220.47 415
10221.43 383
10222.38 395
10223.33 380
10224.29 416
10225.24 385
10226.20 363
10227.15 423
10228.11 435
10229.06 428
10230.01 470
10230.97 478
10231.92 503
10232.88 462
10233.83 473
10234.79 485
10235.74 447
10236.70 451
10237.65 439
10238.60 395
10239.56 388
10240.51 395
10241.47 400
10242.42 386
10243.38 388
10244.33 366
10245.29 363
10246.24 352
10247.20 373
10248.15 399
10249.11 354
10250.07 356
10251.02 353
10251.98 371
10252.93 373
10253.89 362
10254.84 364
10255.80 362
10256.75 374
10257.71 378
10258.67 374
10259.62 352
10260.58 342
10261.53 379
10262.49 375
10263.44 378
10264.40 394
10265.36 374
10266.31 395
10267.27 375
10268.22 331
10269.18 363
10270.14 394
10271.09 380
10272.05 355
10273.01 349
10273.96 374
10274.92 339
10275.87 336
10276.83 336
10277.79 356
10278.74 319
10279.70 340
10280.66 337
10281.61 352
10282.57 312
10283.53 342
10284.49 349
10285.44 338
10286.40 348
10287.36 348
10288.31 341
10289.27 338
10290.23 348
10291.18 331
10292.14 376
10293.10 345
10294.06 348
10295.01 329
10295.97 359
10296.93 341
10297.89 341
10298.84 354
10299.80 346
10300.76 331
10301.72 335
10302.67 347
10303.63 340
10304.59 329
10305.55 304
10306.51 357
10307.46 307
10308.42 337
10309.38 312
10310.34 351
10311.30 318
10312.25 323
10313.21 336
10314.17 361
10315.13 352
10316.09 354
10317.05 357
10318.00 314
10318.96 336
10319.92 335
10320.88 326
10321.84 330
10322.80 349
10323.76 322
10324.71 322
10325.67 323
10326.63 318
10327.59 334
10328.55 345
10329.51 336
10330.47 333
10331.43 355
10332.39 358
10333.35 325
10334.30 321
10335.26 349
10336.22 318
10337.18 335
10338.14 324
10339.10 325
10340.06 310
10341.02 341
10341.98 345
10342.94 328
10343.90 345
10344.86 340
10345.82 339
10346.78 300
10347.74 331
10348.70 364
10349.66 374
10350.62 331
10351.58 320
10352.54 354
10353.50 352
10354.46 342
10355.42 331
10356.38 347
10357.34 349
10358.30 368
10359.26 379
10360.22 344
10361.18 327
10362.14 332
10363.10 311
10364.06 341
10365.02 310
10365.98 359
10366.94 317
10367.90 315
10368.87 322
10369.83 317
10370.79 321
10371.75 349
10372.71 330
10373.67 365
10374.63 345
10375.59 343
10376.55 326
10377.51 278
10378.48 364
10379.44 345
10380.40 324
10381.36 338
10382.32 349
10383.28 322
10384.24 296
10385.21 325
10386.17 330
10387.13 338
10388.09 328
10389.05 340
10390.01 310
10390.98 331
10391.94 348
10392.90 338
10393.86 313
10394.82 336
10395.79 331
10396.75 335
10397.71 318
10398.67 342
10399.63 323
10400.60 350
10401.56 356
10402.52 321
10403.48 328
10404.45 335
10405.41 331
10406.37 317
10407.33 319
10408.30 344
10409.26 365
10410.22 371
10411.18 384
10412.15 348
10413.11 387
10414.07 410
10415.04 401
10416.00 413
10416.96 398
10417.93 382
10418.89 367
10419.85 342
10420.81 344
10421.78 353
10422.74 391
10423.70 368
10424.67 333
10425.63 327
10426.59 349
10427.56 357
10428.52 332
10429.49 325
10430.45 312
10431.41 316
10432.38 334
10433.34 337
10434.30 331
10435.27 321
10436.23 348
10437.20 315
10438.16 340
10439.12 352
10440.09 332
10441.05 297
10442.02 312
10442.98 322
10443.94 327
10444.91 293
10445.87 331
10446.84 316
10447.80 335
10448.77 329
10449.73 309
10450.70 329
10451.66 329
10452.63 309
10453.59 315
10454.55 331
10455.52 318
10456.48 329
10457.45 313
10458.41 323
10459.38 320
10460.34 320
10461.31 319
10462.27 309
10463.24 333
10464.20 309
10465.17 321
10466.14 311
10467.10 314
10468.07 307
10469.03 341
10470.00 334
10470.96 328
10471.93 310
10472.89 325
10473.86 296
10474.82 297
10475.79 299
10476.76 325
10477.72 313
10478.69 331
10479.65 336
10480.62 330
10481.59 306
10482.55 324
10483.52 303
10484.48 288
10485.45 310
10486.42 294
10487.38 328
10488.35 340
10489.32 317
10490.28 287
10491.25 325
10492.21 296
10493.18 306
10494.15 317
10495.11 330
10496.08 332
10497.05 316
10498.01 330
10498.98 321
10499.95 313
10500.92 338
10501.88 332
10502.85 306
10503.82 318
10504.78 328
10505.75 340
10506.72 300
10507.68 309
10508.65 320
10509.62 324
10510.59 325
10511.55 335
10512.52 328
10513.49 319
10514.46 328
10515.42 322
10516.39 338
10517.36 317
10518.33 303
10519.29 321
10520.26 312
10521.23 306
10522.20 307
10523.17 322
10524.13 317
10525.10 339
10526.07 336
10527.04 329
10528.01 346
10528.97 324
10529.94 331
10530.91 336
10531.88 301
10532.85 322
10533.82 337
10534.78 321
10535.75 311
10536.72 311
10537.69 348
10538.66 344
10539.63 308
10540.60 323
10541.56 338
10542.53 313
10543.50 298
10544.47 280
10545.44 324
10546.41 332
10547.38 337
10548.35 328
10549.32 338
10550.29 344
10551.25 297
10552.22 353
10553.19 362
10554.16 370
10555.13 353
10556.10 388
10557.07 368
10558.04 370
10559.01 382
10559.98 367
10560.95 346
10561.92 320
10562.89 334
10563.86 345
10564.83 326
10565.80 326
10566.77 321
10567.74 348
10568.71 304
10569.68 301
10570.65 309
10571.62 312
10572.59 306
10573.56 334
10574.53 335
10575.50 319
10576.47 309
10577.44 331
10578.41 333
10579.38 317
10580.35 336
10581.32 358
10582.29 366
10583.26 333
10584.23 329
10585.21 353
10586.18 329
10587.15 327
10588.12 317
10589.09 330
10590.06 329
10591.03 338
10592.00 344
10592.97 325
10593.94 308
10594.92 313
10595.89 338
10596.86 356
10597.83 302
10598.80 317
10599.77 329
10600.74 301
10601.71 290
10602.69 320
10603.66 323
10604.63 285
10605.60 314
10606.57 319
10607.54 327
10608.52 311
10609.49 305
10610.46 292
10611.43 308
10612.40 290
10613.38 306
10614.35 310
10615.32 268
10616.29 292
10617.27 301
10618.24 322
10619.21 305
10620.18 319
10621.15 329
10622.13 291
10623.10 305
10624.07 324
10625.04 316
10626.02 307
10626.99 307
10627.96 299
10628.94 326
10629.91 319
10630.88 311
10631.85 300
10632.83 311
10633.80 309
10634.77 304
10635.75 320
10636.72 320
10637.69 326
10638.67 321
10639.64 285
10640.61 310
10641.59 293
10642.56 293
10643.53 323
10644.51 300
10645.48 335
10646.45 351
10647.43 338
10648.40 327
10649.37 319
10650.35 340
10651.32 306
10652.30 280
10653.27 343
10654.24 322
10655.22 286
10656.19 286
10657.16 322
10658.14 306
10659.11 328
10660.09 334
10661.06 358
10662.04 374
10663.01 325
10663.98 336
10664.96 338
10665.93 303
10666.91 281
10667.88 316
10668.86 303
10669.83 309
10670.81 295
10671.78 309
10672.76 302
10673.73 316
10674.71 315
10675.68 325
10676.66 294
10677.63 287
10678.61 324
10679.58 315
10680.56 318
10681.53 303
10682.51 336
10683.48 343
10684.46 300
10685.43 285
10686.41 311
10687.38 301
10688.36 306
10689.33 305
10690.31 274
10691.28 295
10692.26 299
10693.24 300
10694.21 305
10695.19 288
10696.16 264
10697.14 302
10698.12 307
10699.09 324
10700.07 288
10701.04 298
10702.02 286
10703.00 283
10703.97 293
10704.95 307
10705.92 306
10706.90 335
10707.88 306
10708.85 311
10709.83 303
10710.81 283
10711.78 312
10712.76 276
10713.74 279
10714.71 284
10715.69 315
10716.67 293
10717.64 293
10718.62 288
10719.60 286
10720.57 286
10721.55 290
10722.53 306
10723.50 288
10724.48 296
10725.46 281
10726.44 311
10727.41 298
10728.39 294
10729.37 299
10730.35 319
10731.32 309
10732.30 297
10733.28 318
10734.26 313
10735.23 314
10736.21 315
10737.19 314
10738.17 291
10739.14 263
10740.12 295
10741.10 303
10742.08 301
10743.06 271
10744.03 286
10745.01 301
10745.99 308
10746.97 308
10747.95 330
10748.92 321
10749.90 298
10750.88 288
10751.86 291
10752.84 292
10753.82 286
10754.79 299
10755.77 310
10756.75 277
10757.73 269
10758.71 296
10759.69 287
10760.67 293
10761.65 292
10762.62 290
10763.60 281
10764.58 294
10765.56 298
10766.54 284
10767.52 289
10768.50 283
10769.48 309
10770.46 311
10771.44 298
10772.42 295
10773.39 294
10774.37 284
10775.35 318
10776.33 289
10777.31 308
10778.29 309
10779.27 280
10780.25 273
10781.23 288
10782.21 289
10783.19 287
10784.17 304
10785.15 308
10786.13 285
10787.11 289
10788.09 310
10789.07 295
10790.05 288
10791.03 303
10792.01 320
10792.99 318
10793.97 293
10794.95 306
10795.93 319
10796.91 313
10797.89 314
10798.87 290
10799.85 331
10800.83 288
10801.82 286
10802.80 311
10803.78 312
10804.76 307
10805.74 313
10806.72 323
10807.70 310
10808.68 322
10809.66 305
10810.64 302
10811.62 311
10812.61 289
10813.59 310
10814.57 318
10815.55 297
10816.53 304
10817.51 325
10818.49 315
10819.47 292
10820.46 289
10821.44 319
10822.42 314
10823.40 279
10824.38 280
10825.36 299
10826.35 317
10827.33 324
10828.31 326
10829.29 316
10830.27 277
10831.25 288
10832.24 325
10833.22 343
10834.20 326
10835.18 327
10836.17 306
10837.15 312
10838.13 328
10839.11 294
10840.09 326
10841.08 308
10842.06 307
10843.04 329
10844.02 309
10845.01 318
10845.99 300
10846.97 303
10847.96 312
10848.94 296
10849.92 325
10850.90 320
10851.89 318
10852.87 303
10853.85 300
10854.84 326
10855.82 321
10856.80 319
10857.78 330
10858.77 345
10859.75 314
10860.73 309
10861.72 348
10862.70 337
10863.68 300
10864.67 311
10865.65 314
10866.64 331
10867.62 309
10868.60 333
10869.59 323
10870.57 315
10871.55 324
10872.54 310
10873.52 327
10874.51 314
10875.49 334
10876.47 343
10877.46 336
10878.44 314
10879.43 345
10880.41 350
10881.39 331
10882.38 326
10883.36 323
10884.35 337
10885.33 368
10886.32 339
10887.30 305
10888.29 345
10889.27 352
10890.25 347
10891.24 335
10892.22 330
10893.21 362
10894.19 357
10895.18 316
10896.16 346
10897.15 372
10898.13 363
10899.12 369
10900.10 348
10901.09 332
10902.07 342
10903.06 377
10904.04 377
10905.03 344
10906.01 352
10907.00 381
10907.99 371
10908.97 360
10909.96 384
10910.94 372
10911.93 391
10912.91 367
10913.90 356
10914.88 350
10915.87 355
10916.86 382
10917.84 390
10918.83 377
10919.81 395
10920.80 399
10921.79 409
10922.77 430
10923.76 423
10924.74 389
10925.73 396
10926.72 387
10927.70 384
10928.69 402
10929.68 371
10930.66 387
10931.65 403
10932.64 407
10933.62 398
10934.61 398
10935.60 414
10936.58 418
10937.57 397
10938.56 430
10939.54 438
10940.53 472
10941.52 469
10942.50 454
10943.49 438
10944.48 451
10945.47 442
10946.45 482
10947.44 488
10948.43 510
10949.41 504
10950.40 532
10951.39 540
10952.38 547
10953.36 539
10954.35 544
10955.34 528
10956.33 525
10957.31 547
10958.30 549
10959.29 489
10960.28 475
10961.27 466
10962.25 440
10963.24 445
10964.23 458
10965.22 475
10966.21 478
10967.19 416
10968.18 440
10969.17 443
10970.16 455
10971.15 446
10972.13 439
10973.12 436
10974.11 440
10975.10 436
10976.09 471
10977.08 473
10978.07 467
10979.05 496
10980.04 521
10981.03 494
10982.02 480
10983.01 485
10984.00 513
10984.99 522
10985.98 503
10986.96 529
10987.95 549
10988.94 569
10989.93 587
10990.92 620
10991.91 661
10992.90 675
10993.89 722
10994.88 713
10995.87 736
10996.86 716
10997.85 692
10998.84 635
10999.83 629
11000.82 594
11001.81 543
11002.79 525
11003.78 526
11004.77 496
11005.76 473
11006.75 459
11007.74 473
11008.73 448
11009.72 437
11010.71 411
11011.70 406
11012.69 431
11013.68 420
11014.67 413
11015.67 414
11016.66 429
11017.65 422
11018.64 425
11019.63 424
11020.62 436
11021.61 423
11022.60 425
11023.59 402
11024.58 413
11025.57 433
11026.56 418
11027.55 402
11028.54 408
11029.53 390
11030.52 414
11031.52 383
11032.51 404
11033.50 388
11034.49 399
11035.48 415
11036.47 394
11037.46 401
11038.45 378
11039.45 392
11040.44 371
11041.43 366
11042.42 376
11043.41 367
11044.40 358
11045.39 386
11046.39 377
11047.38 375
11048.37 393
11049.36 372
11050.35 397
11051.35 388
11052.34 386
11053.33 391
11054.32 396
11055.31 377
11056.31 353
11057.30 364
11058.29 388
11059.28 369
11060.27 363
11061.27 390
11062.26 368
11063.25 361
11064.24 391
11065.24 394
11066.23 396
11067.22 372
11068.21 378
11069.21 413
11070.20 416
11071.19 384
11072.19 359
11073.18 387
11074.17 359
11075.16 374
11076.16 364
11077.15 354
11078.14 381
11079.14 364
11080.13 346
11081.12 357
11082.12 377
11083.11 351
11084.10 389
11085.10 375
11086.09 367
11087.08 365
11088.08 381
11089.07 344
11090.06 344
11091.06 346
11092.05 357
11093.04 352
11094.04 352
11095.03 369
11096.03 359
11097.02 325
11098.01 350
11099.01 351
11100.00 396
11101.00 370
11101.99 359
11102.98 358
11103.98 355
11104.97 361
11105.97 381
11106.96 369
11107.96 332
11108.95 342
11109.95 377
11110.94 366
11111.93 350
11112.93 348
11113.92 364
11114.92 373
11115.91 383
11116.91 366
11117.90 371
11118.90 369
11119.89 368
11120.89 378
11121.88 382
11122.88 366
11123.87 394
11124.87 378
11125.86 364
11126.86 375
11127.85 371
11128.85 387
11129.84 358
11130.84 344
11131.84 383
11132.83 371
11133.83 398
11134.82 396
11135.82 363
11136.81 337
11137.81 358
11138.81 373
11139.80 356
11140.80 356
11141.79 360
11142.79 357
11143.79 360
11144.78 343
11145.78 369
11146.77 341
11147.77 369
11148.77 343
11149.76 365
11150.76 337
11151.75 334
11152.75 336
11153.75 373
11154.74 368
11155.74 313
11156.74 359
11157.73 340
11158.73 342
11159.73 334
11160.72 360
11161.72 353
11162.72 333
11163.71 335
11164.71 333
11165.71 333
11166.71 335
11167.70 323
11168.70 343
11169.70 331
11170.69 325
11171.69 369
11172.69 335
11173.69 326
11174.68 354
11175.68 344
11176.68 364
11177.68 347
11178.67 356
11179.67 349
11180.67 343
11181.67 335
11182.66 344
11183.66 311
11184.66 318
11185.66 320
11186.66 342
11187.65 339
11188.65 351
11189.65 366
11190.65 309
11191.65 311
11192.64 315
11193.64 331
11194.64 332
11195.64 358
11196.64 341
11197.64 315
11198.63 322
11199.63 309
11200.63 320
11201.63 310
11202.63 323
11203.63 346
11204.63 333
11205.63 347
11206.62 332
11207.62 337
11208.62 359
11209.62 338
11210.62 336
11211.62 322
11212.62 339
11213.62 330
11214.62 307
11215.62 318
11216.61 317
11217.61 333
11218.61 326
11219.61 326
11220.61 325
11221.61 310
11222.61 314
11223.61 327
11224.61 320
11225.61 328
11226.61 308
11227.61 304
11228.61 323
11229.61 340
11230.61 338
11231.61 290
11232.61 294
11233.61 329
11234.61 357
11235.61 329
11236.61 312
11237.61 313
11238.61 313
11239.61 319
11240.61 331
11241.61 305
11242.61 336
11243.61 308
11244.61 290
11245.61 314
11246.61 326
11247.61 338
11248.62 347
11249.62 308
11250.62 339
11251.62 305
11252.62 331
11253.62 363
11254.62 354
11255.62 321
11256.62 323
11257.62 344
11258.62 338
11259.63 338
11260.63 318
11261.63 339
11262.63 328
11263.63 341
11264.63 333
11265.63 341
11266.64 370
11267.64 352
11268.64 335
11269.64 348
11270.64 339
11271.64 339
11272.65 344
11273.65 348
11274.65 375
11275.65 342
11276.65 333
11277.65 343
11278.66 338
11279.66 317
11280.66 324
11281.66 326
11282.67 341
11283.67 349
11284.67 319
11285.67 317
11286.67 342
11287.68 321
11288.68 348
11289.68 345
11290.68 309
11291.69 333
11292.69 322
11293.69 334
11294.70 333
11295.70 280
11296.70 305
11297.70 350
11298.71 352
11299.71 332
11300.71 317
11301.72 328
11302.72 380
11303.72 375
11304.72 357
11305.73 328
11306.73 350
11307.73 332
11308.74 332
11309.74 335
11310.74 329
11311.75 339
11312.75 340
11313.76 361
11314.76 349
11315.76 354
11316.77 366
11317.77 338
11318.77 341
11319.78 300
11320.78 334
11321.79 336
11322.79 318
11323.79 325
11324.80 360
11325.80 338
11326.81 337
11327.81 342
11328.81 357
11329.82 349
11330.82 354
11331.83 368
11332.83 358
11333.84 377
11334.84 394
11335.85 394
11336.85 341
11337.85 338
11338.86 330
11339.86 371
11340.87 334
11341.87 353
11342.88 345
11343.88 326
11344.89 344
11345.89 359
11346.90 350
11347.90 327
11348.91 363
11349.91 357
11350.92 328
11351.92 332
11352.93 375
11353.94 420
11354.94 381
11355.95 363
11356.95 356
11357.96 361
11358.96 356
11359.97 378
11360.97 380
11361.98 344
11362.99 340
11363.99 384
11365.00 391
11366.00 350
11367.01 351
11368.02 354
11369.02 337
11370.03 325
11371.03 339
11372.04 352
11373.05 366
11374.05 362
11375.06 369
11376.06 366
11377.07 378
11378.08 354
11379.08 358
11380.09 346
11381.10 337
11382.10 334
11383.11 336
11384.12 359
11385.12 366
11386.13 371
11387.14 360
11388.14 369
11389.15 375
11390.16 401
11391.17 374
11392.17 347
11393.18 359
11394.19 376
11395.19 375
11396.20 390
11397.21 377
11398.22 360
11399.22 384
11400.23 393
11401.24 336
11402.25 359
11403.25 388
11404.26 374
11405.27 389
11406.28 375
11407.28 367
11408.29 377
11409.30 389
11410.31 385
11411.31 352
11412.32 386
11413.33 401
11414.34 422
11415.35 379
11416.35 375
11417.36 373
11418.37 386
11419.38 412
11420.39 381
11421.40 398
11422.40 407
11423.41 405
11424.42 431
11425.43 429
11426.44 420
11427.45 393
11428.46 428
11429.46 466
11430.47 409
11431.48 415
11432.49 426
11433.50 435
11434.51 405
11435.52 433
11436.53 426
11437.54 399
11438.54 382
11439.55 424
11440.56 402
11441.57 427
11442.58 477
11443.59 462
11444.60 459
11445.61 445
11446.62 422
11447.63 446
11448.64 445
11449.65 415
11450.66 456
11451.67 454
11452.68 486
11453.69 479
11454.70 461
11455.71 480
11456.72 474
11457.73 475
11458.74 449
11459.75 479
11460.76 463
11461.77 471
11462.78 483
11463.79 476
11464.80 508
11465.81 492
11466.82 471
11467.83 476
11468.84 491
11469.85 519
11470.86 487
11471.87 489
11472.88 460
11473.89 478
11474.90 496
11475.91 489
11476.92 492
11477.93 486
11478.95 520
11479.96 503
11480.97 496
11481.98 502
11482.99 488
11484.00 475
11485.01 521
11486.02 496
11487.03 482
11488.05 526
11489.06 536
11490.07 514
11491.08 539
11492.09 520
11493.10 531
11494.11 521
11495.13 509
11496.14 537
11497.15 551
11498.16 539
11499.17 523
11500.18 529
11501.20 523
11502.21 553
11503.22 551
11504.23 536
11505.24 548
11506.26 552
11507.27 530
11508.28 582
11509.29 523
11510.30 540
11511.32 573
11512.33 604
11513.34 587
11514.35 553
11515.37 571
11516.38 628
11517.39 608
11518.40 615
11519.42 609
11520.43 616
11521.44 622
11522.45 609
11523.47 616
11524.48 607
11525.49 661
11526.51 613
11527.52 610
11528.53 637
11529.55 683
11530.56 672
11531.57 667
11532.59 642
11533.60 666
11534.61 637
11535.63 697
11536.64 701
11537.65 678
11538.67 656
11539.68 698
11540.69 748
11541.71 772
11542.72 748
11543.73 746
11544.75 779
11545.76 792
11546.78 789
11547.79 823
11548.80 846
11549.82 797
11550.83 855
11551.85 896
11552.86 867
11553.87 896
11554.89 928
11555.90 933
11556.92 910
11557.93 959
11558.95 960
11559.96 937
11560.97 929
11561.99 1024
11563.00 1011
11564.02 1034
11565.03 1049
11566.05 1087
11567.06 1047
11568.08 1020
11569.09 1144
11570.11 1125
11571.12 1180
11572.14 1177
11573.15 1246
11574.17 1281
11575.18 1314
11576.20 1405
11577.21 1498
11578.23 1503
11579.24 1556
11580.26 1556
11581.27 1653
11582.29 1693
11583.30 1693
11584.32 1780
11585.33 1816
11586.35 1886
11587.37 1930
11588.38 2146
11589.40 2319
11590.41 2492
11591.43 2833
11592.44 3183
11593.46 3479
11594.48 3793
11595.49 4160
11596.51 4445
11597.52 4453
11598.54 4297
11599.56 4311
11600.57 3985
11601.59 3528
11602.61 3238
11603.62 2931
11604.64 2515
11605.66 2250
11606.67 2096
11607.69 1874
11608.70 1676
11609.72 1609
11610.74 1443
11611.75 1415
11612.77 1330
11613.79 1309
11614.81 1290
11615.82 1282
11616.84 1204
11617.86 1150
11618.87 1171
11619.89 1116
11620.91 1107
11621.92 1090
11622.94 1048
11623.96 998
11624.98 1025
11625.99 1005
11627.01 968
11628.03 982
11629.05 949
11630.06 975
11631.08 1014
11632.10 983
11633.12 953
11634.13 1024
11635.15 1001
11636.17 1000
11637.19 929
11638.20 973
11639.22 930
11640.24 917
11641.26 842
11642.28 854
11643.29 881
11644.31 832
11645.33 842
11646.35 779
11647.37 788
11648.39 786
11649.40 786
11650.42 789
11651.44 764
11652.46 794
11653.48 822
11654.50 783
11655.51 775
11656.53 804
11657.55 824
11658.57 828
11659.59 771
11660.61 822
11661.63 819
11662.65 810
11663.67 831
11664.68 879
11665.70 822
11666.72 833
11667.74 820
11668.76 887
11669.78 857
11670.80 876
11671.82 872
11672.84 882
11673.86 868
11674.88 854
11675.90 892
11676.92 900
11677.94 908
11678.96 924
11679.98 886
11680.99 889
11682.01 884
11683.03 857
11684.05 895
11685.07 858
11686.09 868
11687.11 869
11688.13 874
11689.15 831
11690.17 829
11691.19 839
11692.21 831
11693.24 771
11694.26 804
11695.28 824
11696.30 822
11697.32 804
11698.34 778
11699.36 786
11700.38 818
11701.40 790
11702.42 733
11703.44 776
11704.46 766
11705.48 737
11706.50 748
11707.52 754
11708.54 730
11709.57 755
11710.59 737
11711.61 718
11712.63 698
11713.65 664
11714.67 722
11715.69 695
11716.71 704
11717.73 677
11718.76 678
11719.78 661
11720.80 660
11721.82 653
11722.84 640
11723.86 642
11724.89 631
11725.91 648
11726.93 644
11727.95 636
11728.97 616
11729.99 617
11731.02 600
11732.04 614
11733.06 616
11734.08 635
11735.10 634
11736.13 627
11737.15 616
11738.17 636
11739.19 601
11740.22 658
11741.24 619
11742.26 617
11743.28 652
11744.30 603
11745.33 609
11746.35 576
11747.37 563
11748.40 600
11749.42 587
11750.44 573
11751.46 605
11752.49 566
11753.51 563
11754.53 536
11755.56 539
11756.58 543
11757.60 508
11758.62 554
11759.65 519
11760.67 534
11761.69 523
11762.72 534
11763.74 515
11764.76 533
11765.79 479
11766.81 529
11767.83 541
11768.86 522
11769.88 531
11770.91 477
11771.93 467
11772.95 497
11773.98 488
11775.00 502
11776.02 474
11777.05 450
11778.07 507
11779.10 496
11780.12 490
11781.14 505
11782.17 475
11783.19 470
11784.22 467
11785.24 466
11786.26 454
11787.29 462
11788.31 450
11789.34 455
11790.36 454
11791.39 436
11792.41 444
11793.44 440
11794.46 435
11795.49 432
11796.51 424
11797.54 459
11798.56 416
11799.59 403
11800.61 404
11801.63 424
11802.66 400
11803.69 414
11804.71 391
11805.74 414
11806.76 424
11807.79 397
11808.81 410
11809.84 389
11810.86 437
11811.89 395
11812.91 447
11813.94 406
11814.96 405
11815.99 351
11817.01 376
11818.04 406
11819.07 411
11820.09 430
11821.12 421
11822.14 441
11823.17 374
11824.20 413
11825.22 389
11826.25 424
11827.27 380
11828.30 379
11829.33 376
11830.35 409
11831.38 402
11832.40 410
11833.43 418
11834.46 413
11835.48 425
11836.51 384
11837.54 392
11838.56 378
11839.59 357
11840.62 393
11841.64 422
11842.67 349
11843.70 383
11844.72 403
11845.75 360
11846.78 364
11847.80 396
11848.83 381
11849.86 371
11850.89 367
11851.91 363
11852.94 367
11853.97 396
11854.99 388
11856.02 376
11857.05 379
11858.08 354
11859.10 379
11860.13 373
11861.16 378
11862.19 373
11863.21 391
11864.24 363
11865.27 356
11866.30 375
11867.33 373
11868.35 365
11869.38 377
11870.41 377
11871.44 342
11872.47 394
11873.49 362
11874.52 390
11875.55 377
11876.58 369
11877.61 385
11878.63 392
11879.66 362
11880.69 380
11881.72 378
11882.75 367
11883.78 388
11884.81 346
11885.83 361
11886.86 365
11887.89 410
11888.92 387
11889.95 406
11890.98 374
11892.01 388
11893.04 370
11894.06 405
11895.09 378
11896.12 399
11897.15 404
11898.18 406
11899.21 408
11900.24 375
11901.27 395
11902.30 366
11903.33 394
11904.36 386
11905.39 394
11906.42 386
11907.45 387
11908.48 386
11909.50 389
11910.53 396
11911.56 382
11912.59 399
11913.62 393
11914.65 388
11915.68 392
11916.71 358
11917.74 369
11918.77 423
11919.80 394
11920.83 443
11921.86 426
11922.89 414
11923.92 409
11924.95 436
11925.99 438
11927.02 408
11928.05 392
11929.08 398
11930.11 390
11931.14 402
11932.17 383
11933.20 351
11934.23 393
11935.26 363
11936.29 379
11937.32 358
11938.35 382
11939.38 347
11940.41 344
11941.45 324
11942.48 374
11943.51 364
11944.54 369
11945.57 351
11946.60 351
11947.63 352
11948.66 352
11949.70 374
11950.73 365
11951.76 354
11952.79 332
11953.82 353
11954.85 365
11955.88 351
11956.92 369
11957.95 371
11958.98 335
11960.01 384
11961.04 348
11962.08 356
11963.11 367
11964.14 391
11965.17 387
11966.20 361
11967.24 357
11968.27 396
11969.30 392
11970.33 341
11971.36 382
11972.40 380
11973.43 399
11974.46 360
11975.49 375
11976.53 395
11977.56 387
11978.59 380
11979.62 373
11980.66 401
11981.69 358
11982.72 389
11983.76 395
11984.79 383
11985.82 386
11986.85 407
11987.89 389
11988.92 389
11989.95 385
11990.99 390
11992.02 402
11993.05 410
11994.09 388
11995.12 383
11996.15 384
11997.19 405
11998.22 418
11999.25 403
12000.29 414
12001.32 381
12002.35 421
12003.39 405
12004.42 422
12005.46 428
12006.49 419
12007.52 401
12008.56 433
12009.59 428
12010.63 405
12011.66 420
12012.69 434
12013.73 453
12014.76 439
12015.80 423
12016.83 388
12017.86 398
12018.90 384
12019.93 404
12020.97 398
12022.00 410
12023.04 432
12024.07 420
12025.11 399
12026.14 385
12027.18 400
12028.21 402
12029.25 415
12030.28 385
12031.32 396
12032.35 382
12033.39 360
12034.42 361
12035.46 370
12036.49 355
12037.53 359
12038.56 382
12039.60 420
12040.63 409
12041.67 385
12042.70 403
12043.74 408
12044.77 429
12045.81 406
12046.84 421
12047.88 400
12048.92 366
12049.95 375
12050.99 392
12052.02 375
12053.06 392
12054.09 392
12055.13 399
12056.17 392
12057.20 404
12058.24 406
12059.27 394
12060.31 410
12061.35 402
12062.38 378
12063.42 381
12064.46 409
12065.49 380
12066.53 402
12067.56 397
12068.60 424
12069.64 408
12070.67 402
12071.71 390
12072.75 388
12073.78 418
12074.82 436
12075.86 445
12076.89 416
12077.93 403
12078.97 423
12080.01 416
12081.04 403
12082.08 416
12083.12 431
12084.15 435
12085.19 421
12086.23 432
12087.27 444
12088.30 424
12089.34 458
12090.38 486
12091.41 476
12092.45 457
12093.49 481
12094.53 459
12095.57 433
12096.60 445
12097.64 446
12098.68 493
12099.72 461
12100.75 442
12101.79 433
12102.83 426
12103.87 392
12104.91 403
12105.94 405
12106.98 429
12108.02 409
12109.06 393
12110.10 380
12111.14 393
12112.17 395
12113.21 431
12114.25 419
12115.29 421
12116.33 380
12117.37 388
12118.40 382
12119.44 362
12120.48 396
12121.52 372
12122.56 373
12123.60 386
12124.64 397
12125.68 372
12126.72 379
12127.75 387
12128.79 360
12129.83 369
12130.87 395
12131.91 383
12132.95 378
12133.99 381
12135.03 370
12136.07 381
12137.11 350
12138.15 357
12139.19 354
12140.23 352
12141.27 373
12142.31 383
12143.35 361
12144.38 361
12145.42 348
12146.46 350
12147.50 368
12148.54 367
12149.58 346
12150.62 339
12151.66 343
12152.70 358
12153.74 364
12154.78 348
12155.82 345
12156.87 366
12157.91 349
12158.95 345
12159.99 326
12161.03 353
12162.07 359
12163.11 380
12164.15 364
12165.19 347
12166.23 311
12167.27 339
12168.31 315
12169.35 359
12170.39 357
12171.43 346
12172.47 358
12173.52 346
12174.56 345
12175.60 344
12176.64 341
12177.68 340
12178.72 348
12179.76 350
12180.80 345
12181.85 335
12182.89 361
12183.93 325
12184.97 328
12186.01 332
12187.05 347
12188.09 343
12189.14 348
12190.18 327
12191.22 342
12192.26 338
12193.30 338
12194.34 347
12195.39 330
12196.43 336
12197.47 314
12198.51 347
12199.55 328
12200.60 340
12201.64 332
12202.68 331
12203.72 332
12204.77 333
12205.81 321
12206.85 362
12207.89 348
12208.94 323
12209.98 327
12211.02 315
12212.06 326
12213.11 322
12214.15 319
12215.19 323
12216.23 329
12217.28 354
12218.32 340
12219.36 332
12220.41 335
12221.45 356
12222.49 337
12223.54 334
12224.58 313
12225.62 344
12226.66 329
12227.71 320
12228.75 316
12229.79 340
12230.84 326
12231.88 345
12232.93 327
12233.97 324
12235.01 321
12236.06 327
12237.10 324
12238.14 349
12239.19 323
12240.23 338
12241.28 355
12242.32 320
12243.36 335
12244.41 313
12245.45 343
12246.50 342
12247.54 338
12248.58 322
12249.63 311
12250.67 324
12251.72 320
12252.76 295
12253.80 315
12254.85 309
12255.89 331
12256.94 335
12257.98 326
12259.03 328
12260.07 304
12261.12 325
12262.16 316
12263.21 319
12264.25 328
12265.30 304
12266.34 295
12267.39 322
12268.43 310
12269.48 318
12270.52 305
12271.57 300
12272.61 306
12273.66 321
12274.70 319
12275.75 326
12276.79 318
12277.84 301
12278.88 284
12279.93 322
12280.98 347
12282.02 323
12283.07 317
12284.11 324
12285.16 308
12286.20 314
12287.25 311
12288.30 292
12289.34 294
12290.39 286
12291.43 286
12292.48 325
12293.53 318
12294.57 310
12295.62 322
12296.66 272
12297.71 301
12298.76 304
12299.80 293
12300.85 309
12301.90 303
12302.94 335
12303.99 318
12305.04 299
12306.08 275
12307.13 290
12308.18 307
12309.22 276
12310.27 301
12311.32 313
12312.36 298
12313.41 280
12314.46 262
12315.50 261
12316.55 282
12317.60 296
12318.65 304
12319.69 301
12320.74 279
12321.79 292
12322.83 286
12323.88 283
12324.93 273
12325.98 276
12327.02 302
12328.07 300
12329.12 275
12330.17 294
12331.21 282
12332.26 305
12333.31 272
12334.36 288
12335.41 266
12336.45 270
12337.50 289
12338.55 282
12339.60 301
12340.65 298
12341.69 274
12342.74 268
12343.79 289
12344.84 267
12345.89 297
12346.94 260
12347.98 280
12349.03 274
12350.08 272
12351.13 290
12352.18 287
12353.23 284
12354.28 262
12355.32 289
12356.37 284
12357.42 266
12358.47 303
12359.52 265
12360.57 254
12361.62 280
12362.67 253
12363.72 293
12364.76 285
12365.81 307
12366.86 275
12367.91 275
12368.96 308
12370.01 295
12371.06 253
12372.11 267
12373.16 292
12374.21 261
12375.26 279
12376.31 291
12377.36 273
12378.41 285
12379.46 280
12380.51 272
12381.56 300
12382.61 306
12383.66 291
12384.71 266
12385.76 286
12386.81 296
12387.86 299
12388.91 305
12389.96 304
12391.01 265
12392.06 267
12393.11 281
12394.16 294
12395.21 285
12396.26 273
12397.31 301
12398.36 281
12399.41 281
12400.46 293
12401.51 257
12402.56 268
12403.61 269
12404.66 247
12405.71 278
12406.77 284
12407.82 269
12408.87 285
12409.92 266
12410.97 274
12412.02 274
12413.07 308
12414.12 287
12415.17 286
12416.23 280
12417.28 261
12418.33 272
12419.38 289
12420.43 296
12421.48 280
12422.53 285
12423.59 269
12424.64 280
12425.69 269
12426.74 293
12427.79 287
12428.84 281
12429.90 264
12430.95 267
12432.00 288
12433.05 281
12434.10 288
12435.16 300
12436.21 258
12437.26 277
12438.31 301
12439.37 274
12440.42 263
12441.47 267
12442.52 274
12443.58 257
12444.63 283
12445.68 285
12446.73 285
12447.79 298
12448.84 270
12449.89 280
12450.94 271
12452.00 279
12453.05 285
12454.10 270
12455.16 282
12456.21 285
12457.26 257
12458.31 255
12459.37 276
12460.42 281
12461.47 296
12462.53 263
12463.58 258
12464.63 280
12465.69 263
12466.74 297
12467.79 280
12468.85 300
12469.90 273
12470.95 291
12472.01 266
12473.06 289
12474.12 299
12475.17 285
12476.22 288
12477.28 277
12478.33 300
12479.39 324
12480.44 326
12481.49 331
12482.55 344
12483.60 349
12484.66 323
12485.71 326
12486.76 373
12487.82 347
12488.87 347
12489.93 372
12490.98 350
12492.04 340
12493.09 342
12494.15 318
12495.20 324
12496.25 295
12497.31 313
12498.36 312
12499.42 270
12500.47 290
12501.53 276
12502.58 302
12503.64 310
12504.69 304
12505.75 306
12506.80 318
12507.86 308
12508.91 278
12509.97 286
12511.03 281
12512.08 285
12513.14 297
12514.19 297
12515.25 269
12516.30 279
12517.36 266
12518.41 294
12519.47 296
12520.52 274
12521.58 265
12522.64 296
12523.69 303
12524.75 306
12525.80 309
12526.86 315
12527.92 302
12528.97 277
12530.03 292
12531.08 291
12532.14 308
12533.20 294
12534.25 297
12535.31 277
12536.37 271
12537.42 300
12538.48 312
12539.54 315
12540.59 287
12541.65 274
12542.70 290
12543.76 309
12544.82 298
12545.88 316
12546.93 294
12547.99 328
12549.05 313
12550.10 306
12551.16 309
12552.22 319
12553.27 346
12554.33 324
12555.39 315
12556.45 308
12557.50 317
12558.56 312
12559.62 368
12560.67 339
12561.73 368
12562.79 348
12563.85 371
12564.90 388
12565.96 368
12567.02 365
12568.08 373
12569.14 370
12570.19 401
12571.25 421
12572.31 427
12573.37 387
12574.42 391
12575.48 401
12576.54 380
12577.60 334
12578.66 376
12579.72 355
12580.77 335
12581.83 342
12582.89 317
12583.95 344
12585.01 308
12586.07 324
12587.12 332
12588.18 320
12589.24 311
12590.30 319
12591.36 304
12592.42 311
12593.48 322
12594.53 330
12595.59 362
12596.65 313
12597.71 320
12598.77 307
12599.83 318
12600.89 300
12601.95 334
12603.01 325
12604.07 315
12605.13 312
12606.18 333
12607.24 323
12608.30 336
12609.36 339
12610.42 341
12611.48 367
12612.54 337
12613.60 332
12614.66 293
12615.72 311
12616.78 303
12617.84 321
12618.90 318
12619.96 311
12621.02 313
12622.08 327
12623.14 336
12624.20 298
12625.26 311
12626.32 338
12627.38 348
12628.44 291
12629.50 315
12630.56 315
12631.62 339
12632.68 286
12633.74 327
12634.80 313
12635.86 334
12636.92 340
12637.98 326
12639.04 361
12640.11 350
12641.17 348
12642.23 349
12643.29 365
12644.35 297
12645.41 376
12646.47 339
12647.53 365
12648.59 379
12649.65 386
12650.72 385
12651.78 401
12652.84 390
12653.90 380
12654.96 376
12656.02 363
12657.08 385
12658.14 397
12659.21 372
12660.27 358
12661.33 344
12662.39 364
12663.45 348
12664.51 340
12665.58 349
12666.64 332
12667.70 334
12668.76 323
12669.82 323
12670.89 325
12671.95 323
12673.01 361
12674.07 368
12675.13 345
12676.20 351
12677.26 357
12678.32 337
12679.38 367
12680.45 376
12681.51 369
12682.57 390
12683.63 393
12684.70 365
12685.76 382
12686.82 378
12687.88 395
12688.95 380
12690.01 397
12691.07 438
12692.14 400
12693.20 424
12694.26 408
12695.32 443
12696.39 429
12697.45 450
12698.51 433
12699.58 446
12700.64 442
12701.70 419
12702.77 418
12703.83 424
12704.89 387
12705.96 363
12707.02 394
12708.08 377
12709.15 374
12710.21 353
12711.28 346
12712.34 349
12713.40 376
12714.47 373
12715.53 400
12716.59 358
12717.66 339
12718.72 339
12719.79 343
12720.85 361
12721.92 353
12722.98 349
12724.04 381
12725.11 369
12726.17 353
12727.24 381
12728.30 334
12729.37 351
12730.43 320
12731.49 361
12732.56 328
12733.62 335
12734.69 335
12735.75 358
12736.82 342
12737.88 346
12738.95 321
12740.01 330
12741.08 337
12742.14 333
12743.21 343
12744.27 290
12745.34 322
12746.40 340
12747.47 332
12748.53 303
12749.60 309
12750.66 279
12751.73 316
12752.79 311
12753.86 280
12754.93 294
12755.99 307
12757.06 309
12758.12 289
12759.19 294
12760.25 290
12761.32 301
12762.39 268
12763.45 307
12764.52 274
12765.58 299
12766.65 294
12767.72 302
12768.78 280
12769.85 288
12770.91 285
12771.98 302
12773.05 315
12774.11 283
12775.18 295
12776.25 297
12777.31 297
12778.38 311
12779.45 292
12780.51 255
12781.58 320
12782.65 303
12783.71 310
12784.78 286
12785.85 275
12786.91 294
12787.98 316
12789.05 290
12790.11 265
12791.18 294
12792.25 296
12793.31 315
12794.38 281
12795.45 303
12796.52 275
12797.58 306
12798.65 289
12799.72 301
12800.79 277
12801.85 295
12802.92 317
12803.99 286
12805.06 293
12806.12 283
12807.19 302
12808.26 291
12809.33 308
12810.39 283
12811.46 334
12812.53 297
12813.60 299
12814.67 292
12815.73 291
12816.80 291
12817.87 290
12818.94 328
12820.01 304
12821.08 280
12822.14 269
12823.21 300
12824.28 292
12825.35 302
12826.42 267
12827.49 291
12828.55 274
12829.62 289
12830.69 281
12831.76 311
12832.83 301
12833.90 284
12834.97 277
12836.04 304
12837.11 306
12838.17 289
12839.24 265
12840.31 270
12841.38 282
12842.45 312
12843.52 288
12844.59 252
12845.66 273
12846.73 271
12847.80 278
12848.87 274
12849.94 253
12851.01 269
12852.08 287
12853.14 263
12854.21 270
12855.28 259
12856.35 264
12857.42 268
12858.49 257
12859.56 262
12860.63 271
12861.70 246
12862.77 238
12863.84 255
12864.91 255
12865.98 274
12867.05 245
12868.12 277
12869.19 246
12870.26 247
12871.34 253
12872.41 263
12873.48 265
12874.55 281
12875.62 252
12876.69 232
12877.76 251
12878.83 265
12879.90 249
12880.97 246
12882.04 230
12883.11 264
12884.18 257
12885.25 234
12886.33 242
12887.40 235
12888.47 235
12889.54 249
12890.61 240
12891.68 252
12892.75 239
12893.82 271
12894.89 254
12895.97 242
12897.04 258
12898.11 271
12899.18 265
12900.25 263
12901.32 249
12902.40 231
12903.47 231
12904.54 258
12905.61 253
12906.68 247
12907.75 227
12908.83 237
12909.90 245
12910.97 244
12912.04 235
12913.11 256
12914.19 238
12915.26 233
12916.33 236
12917.40 242
12918.48 244
12919.55 243
12920.62 245
12921.69 244
12922.77 239
12923.84 256
12924.91 259
12925.98 223
12927.06 238
12928.13 240
12929.20 236
12930.27 258
12931.35 228
12932.42 242
12933.49 223
12934.57 233
12935.64 277
12936.71 237
12937.79 230
12938.86 238
12939.93 212
12941.01 232
12942.08 224
12943.15 240
12944.23 240
12945.30 228
12946.37 224
12947.45 230
12948.52 231
12949.59 244
12950.67 238
12951.74 252
12952.81 237
12953.89 224
12954.96 253
12956.04 270
12957.11 260
12958.18 261
12959.26 257
12960.33 250
12961.41 279
12962.48 250
12963.55 239
12964.63 238
12965.70 228
12966.78 238
12967.85 236
12968.93 247
12970.00 226
12971.07 249
12972.15 227
12973.22 254
12974.30 250
12975.37 250
12976.45 228
12977.52 234
12978.60 239
12979.67 229
12980.75 223
12981.82 248
12982.90 231
12983.97 229
12985.05 227
12986.12 230
12987.20 227
12988.27 223
12989.35 233
12990.42 219
12991.50 243
12992.57 220
12993.65 252
12994.73 219
12995.80 212
12996.88 239
12997.95 253
12999.03 230
13000.10 216
13001.18 234
13002.25 218
13003.33 259
13004.41 239
13005.48 245
13006.56 236
13007.63 241
13008.71 242
13009.79 241
13010.86 234
13011.94 244
13013.02 239
13014.09 245
13015.17 258
13016.24 230
13017.32 234
13018.40 227
13019.47 224
13020.55 232
13021.63 246
13022.70 222
13023.78 244
13024.86 248
13025.93 232
13027.01 246
13028.09 245
13029.16 255
13030.24 246
13031.32 269
13032.40 246
13033.47 251
13034.55 223
13035.63 230
13036.70 228
13037.78 265
13038.86 244
13039.94 245
13041.01 255
13042.09 252
13043.17 235
13044.25 268
13045.32 251
13046.40 245
13047.48 232
13048.56 245
13049.63 240
13050.71 240
13051.79 220
13052.87 226
13053.95 231
13055.02 231
13056.10 240
13057.18 230
13058.26 271
13059.34 236
13060.41 227
13061.49 250
13062.57 234
13063.65 252
13064.73 239
13065.81 235
13066.88 235
13067.96 261
13069.04 225
13070.12 254
13071.20 244
13072.28 239
13073.36 221
13074.43 232
13075.51 211
13076.59 254
13077.67 223
13078.75 226
13079.83 216
13080.91 225
13081.99 230
13083.07 255
13084.15 255
13085.23 234
13086.30 251
13087.38 222
13088.46 246
13089.54 226
13090.62 242
13091.70 221
13092.78 241
13093.86 237
13094.94 230
13096.02 204
13097.10 231
13098.18 223
13099.26 233
13100.34 231
13101.42 235
13102.50 237
13103.58 208
13104.66 218
13105.74 242
13106.82 253
13107.90 250
13108.98 238
13110.06 232
13111.14 243
13112.22 235
13113.30 241
13114.38 219
13115.46 250
13116.54 236
13117.62 231
13118.70 231
13119.78 191
13120.86 228
13121.95 231
13123.03 233
13124.11 226
13125.19 226
13126.27 217
13127.35 240
13128.43 206
13129.51 204
13130.59 213
13131.67 224
13132.76 229
13133.84 232
13134.92 229
13136.00 219
13137.08 233
13138.16 235
13139.24 206
13140.32 211
13141.41 247
13142.49 232
13143.57 228
13144.65 204
13145.73 213
13146.81 246
13147.90 250
13148.98 228
13150.06 224
13151.14 236
13152.22 212
13153.31 220
13154.39 235
13155.47 250
13156.55 232
13157.63 213
13158.72 201
13159.80 232
13160.88 231
13161.96 229
13163.05 224
13164.13 221
13165.21 216
13166.29 245
13167.38 236
13168.46 223
13169.54 235
13170.62 240
13171.71 226
13172.79 211
13173.87 242
13174.96 211
13176.04 237
13177.12 238
13178.20 219
13179.29 231
13180.37 222
13181.45 204
13182.54 236
13183.62 226
13184.70 209
13185.79 230
13186.87 218
13187.95 225
13189.04 231
13190.12 232
13191.20 239
13192.29 227
13193.37 222
13194.46 247
13195.54 208
13196.62 218
13197.71 228
13198.79 234
13199.88 230
13200.96 218
13202.04 245
13203.13 193
13204.21 230
13205.30 226
13206.38 232
13207.46 225
13208.55 232
13209.63 218
13210.72 245
13211.80 233
13212.89 224
13213.97 236
13215.05 232
13216.14 210
13217.22 206
13218.31 235
13219.39 245
13220.48 241
13221.56 242
13222.65 243
13223.73 203
13224.82 244
13225.90 219
13226.99 235
13228.07 224
13229.16 240
13230.24 234
13231.33 228
13232.41 235
13233.50 204
13234.58 222
13235.67 237
13236.76 223
13237.84 252
13238.93 236
13240.01 241
13241.10 246
13242.18 222
13243.27 252
13244.35 218
13245.44 232
13246.53 210
13247.61 230
13248.70 206
13249.78 228
13250.87 222
13251.96 224
13253.04 241
13254.13 238
13255.21 230
13256.30 219
13257.39 240
13258.47 239
13259.56 257
13260.65 241
13261.73 251
13262.82 211
13263.91 230
13264.99 242
13266.08 254
13267.17 230
13268.25 239
13269.34 237
13270.43 231
13271.51 236
13272.60 228
13273.69 238
13274.77 220
13275.86 248
13276.95 217
13278.04 255
13279.12 228
13280.21 259
13281.30 207
13282.38 242
13283.47 241
13284.56 213
13285.65 242
13286.73 215
13287.82 240
13288.91 230
13290.00 250
13291.08 232
13292.17 250
13293.26 236
13294.35 258
13295.44 237
13296.52 226
13297.61 224
13298.70 237
13299.79 210
13300.88 243
13301.96 253
13303.05 243
13304.14 245
13305.23 234
13306.32 248
13307.41 229
13308.49 243
13309.58 235
13310.67 218
13311.76 222
13312.85 249
13313.94 246
13315.02 263
13316.11 241
13317.20 226
13318.29 219
13319.38 242
13320.47 223
13321.56 228
13322.65 263
13323.74 228
13324.82 251
13325.91 234
13327.00 229
13328.09 245
13329.18 231
13330.27 245
13331.36 247
13332.45 233
13333.54 247
13334.63 212
13335.72 234
13336.81 238
13337.90 239
13338.99 258
13340.08 229
13341.17 249
13342.26 243
13343.35 258
13344.44 242
13345.53 256
13346.61 240
13347.70 246
13348.79 217
13349.89 244
13350.98 262
13352.07 245
13353.16 268
13354.25 219
13355.34 245
13356.43 228
13357.52 257
13358.61 241
13359.70 243
13360.79 237
13361.88 283
13362.97 242
13364.06 277
13365.15 238
13366.24 236
13367.33 241
13368.42 245
13369.51 239
13370.60 260
13371.70 255
13372.79 239
13373.88 259
13374.97 228
13376.06 242
13377.15 220
13378.24 263
13379.33 236
13380.43 247
13381.52 214
13382.61 221
13383.70 230
13384.79 223
13385.88 234
13386.97 210
13388.07 227
13389.16 225
13390.25 241
13391.34 220
13392.43 238
13393.52 202
13394.62 241
13395.71 226
13396.80 248
13397.89 235
13398.98 233
13400.08 224
13401.17 228
13402.26 231
13403.35 232
13404.45 217
13405.54 209
13406.63 212
13407.72 214
13408.82 241
13409.91 210
13411.00 233
13412.09 226
13413.19 225
13414.28 237
13415.37 253
13416.46 224
13417.56 222
13418.65 240
13419.74 251
13420.84 249
13421.93 223
13423.02 245
13424.11 226
13425.21 236
13426.30 222
13427.39 264
13428.49 240
13429.58 279
13430.67 250
13431.77 247
13432.86 228
13433.95 236
13435.05 265
13436.14 247
13437.24 247
13438.33 272
13439.42 269
13440.52 235
13441.61 235
13442.70 218
13443.80 284
13444.89 271
13445.99 259
13447.08 224
13448.17 259
13449.27 246
13450.36 257
13451.46 240
13452.55 252
13453.64 250
13454.74 271
13455.83 259
13456.93 245
13458.02 265
13459.12 241
13460.21 277
13461.31 280
13462.40 248
13463.50 258
13464.59 256
13465.69 254
13466.78 266
13467.87 274
13468.97 233
13470.06 266
13471.16 256
13472.25 261
13473.35 251
13474.44 272
13475.54 268
13476.64 278
13477.73 229
13478.83 277
13479.92 261
13481.02 266
13482.11 269
13483.21 268
13484.30 271
13485.40 273
13486.49 273
13487.59 274
13488.69 274
13489.78 278
13490.88 303
13491.97 275
13493.07 277
13494.17 289
13495.26 280
13496.36 254
13497.45 279
13498.55 273
13499.65 272
13500.74 292
13501.84 270
13502.93 268
13504.03 274
13505.13 268
13506.22 258
13507.32 254
13508.42 257
13509.51 282
13510.61 268
13511.71 266
13512.80 234
13513.90 251
13515.00 230
13516.09 240
13517.19 234
13518.29 257
13519.38 229
13520.48 245
13521.58 229
13522.68 239
13523.77 232
13524.87 232
13525.97 247
13527.06 232
13528.16 232
13529.26 225
13530.36 250
13531.45 223
13532.55 229
13533.65 237
13534.75 247
13535.84 229
13536.94 247
13538.04 237
13539.14 250
13540.23 244
13541.33 238
13542.43 247
13543.53 206
13544.63 236
13545.72 227
13546.82 226
13547.92 224
13549.02 230
13550.12 232
13551.22 211
13552.31 217
13553.41 230
13554.51 259
13555.61 238
13556.71 232
13557.81 249
13558.90 243
13560.00 192
13561.10 225
13562.20 211
13563.30 243
13564.40 235
13565.50 237
13566.60 233
13567.69 218
13568.79 226
13569.89 224
13570.99 237
13572.09 244
13573.19 223
13574.29 227
13575.39 238
13576.49 224
13577.59 234
13578.69 207
13579.79 223
13580.89 224
13581.98 263
13583.08 245
13584.18 246
13585.28 218
13586.38 234
13587.48 225
13588.58 229
13589.68 237
13590.78 242
13591.88 239
13592.98 216
13594.08 230
13595.18 227
13596.28 236
13597.38 218
13598.48 245
13599.58 222
13600.68 243
13601.78 208
13602.88 226
13603.98 242
13605.08 230
13606.18 236
13607.29 236
13608.39 245
13609.49 243
13610.59 237
13611.69 228
13612.79 238
13613.89 231
13614.99 247
13616.09 219
13617.19 243
13618.29 243
13619.39 263
13620.50 262
13621.60 267
13622.70 247
13623.80 225
13624.90 264
13626.00 258
13627.10 248
13628.20 253
13629.31 243
13630.41 249
13631.51 245
13632.61 249
13633.71 249
13634.81 230
13635.91 223
13637.02 265
13638.12 233
13639.22 242
13640.32 243
13641.42 245
13642.53 254
13643.63 234
13644.73 248
13645.83 254
13646.93 208
13648.04 242
13649.14 238
13650.24 245
13651.34 230
13652.45 255
13653.55 242
13654.65 227
13655.75 251
13656.85 236
13657.96 244
13659.06 256
13660.16 263
13661.27 243
13662.37 248
13663.47 244
13664.57 270
13665.68 235
13666.78 249
13667.88 222
13668.99 256
13670.09 244
13671.19 256
13672.29 272
13673.40 262
13674.50 267
13675.60 252
13676.71 257
13677.81 240
13678.91 268
13680.02 264
13681.12 258
13682.23 242
13683.33 260
13684.43 230
13685.54 250
13686.64 266
13687.74 263
13688.85 256
13689.95 264
13691.06 268
13692.16 279
13693.26 286
13694.37 298
13695.47 269
13696.58 280
13697.68 301
13698.78 264
13699.89 333
13700.99 318
13702.10 323
13703.20 306
13704.31 300
13705.41 317
13706.51 308
13707.62 307
13708.72 296
13709.83 285
13710.93 288
13712.04 296
13713.14 267
13714.25 299
13715.35 283
13716.46 275
13717.56 254
13718.67 285
13719.77 275
13720.88 291
13721.98 268
13723.09 260
13724.19 259
13725.30 260
13726.40 241
13727.51 286
13728.61 266
13729.72 237
13730.83 259
13731.93 240
13733.04 270
13734.14 279
13735.25 255
13736.35 255
13737.46 263
13738.57 252
13739.67 244
13740.78 270
13741.88 250
13742.99 273
13744.09 244
13745.20 270
13746.31 269
13747.41 281
13748.52 248
13749.63 278
13750.73 280
13751.84 293
13752.94 264
13754.05 278
13755.16 266
13756.26 302
13757.37 280
13758.48 268
13759.58 301
13760.69 297
13761.80 283
13762.90 270
13764.01 301
13765.12 290
13766.22 324
13767.33 279
13768.44 267
13769.55 295
13770.65 311
13771.76 269
13772.87 274
13773.97 270
13775.08 275
13776.19 264
13777.30 248
13778.40 265
13779.51 244
13780.62 280
13781.73 248
13782.83 263
13783.94 226
13785.05 279
13786.16 263
13787.26 285
13788.37 246
13789.48 248
13790.59 258
13791.70 274
13792.80 273
13793.91 266
13795.02 277
13796.13 300
13797.24 293
13798.35 259
13799.45 283
13800.56 265
13801.67 308
13802.78 289
13803.89 289
13805.00 273
13806.10 287
13807.21 278
13808.32 285
13809.43 262
13810.54 278
13811.65 264
13812.76 261
13813.86 286
13814.97 233
13816.08 277
13817.19 244
13818.30 256
13819.41 243
13820.52 249
13821.63 229
13822.74 251
13823.85 265
13824.96 240
13826.06 258
13827.17 252
13828.28 244
13829.39 243
13830.50 247
13831.61 217
13832.72 250
13833.83 242
13834.94 258
13836.05 262
13837.16 228
13838.27 234
13839.38 253
13840.49 217
13841.60 237
13842.71 239
13843.82 231
13844.93 234
13846.04 221
13847.15 245
13848.26 236
13849.37 256
13850.48 245
13851.59 228
13852.70 232
13853.81 271
13854.92 256
13856.03 222
13857.14 218
13858.25 233
13859.37 228
13860.48 245
13861.59 246
13862.70 251
13863.81 225
13864.92 220
13866.03 243
13867.14 222
13868.25 250
13869.36 218
13870.47 266
13871.59 231
13872.70 226
13873.81 230
13874.92 244
13876.03 252
13877.14 265
13878.25 243
13879.36 245
13880.48 266
13881.59 248
13882.70 253
13883.81 260
13884.92 266
13886.03 257
13887.15 279
13888.26 284
13889.37 273
13890.48 258
13891.59 252
13892.71 254
13893.82 272
13894.93 252
13896.04 212
13897.15 266
13898.27 229
13899.38 239
13900.49 258
13901.60 226
13902.72 222
13903.83 232
13904.94 226
13906.05 244
13907.17 230
13908.28 253
13909.39 231
13910.50 213
13911.62 223
13912.73 221
13913.84 239
13914.95 227
13916.07 259
13917.18 204
13918.29 237
13919.41 231
13920.52 240
13921.63 241
13922.75 229
13923.86 232
13924.97 211
13926.09 233
13927.20 219
13928.31 224
13929.43 217
13930.54 230
13931.65 223
13932.77 244
13933.88 191
13934.99 201
13936.11 211
13937.22 232
13938.34 212
13939.45 218
13940.56 220
13941.68 224
13942.79 236
13943.91 225
13945.02 241
13946.13 228
13947.25 236
13948.36 213
13949.48 237
13950.59 198
13951.70 244
13952.82 252
13953.93 237
13955.05 223
13956.16 228
13957.28 216
13958.39 225
13959.51 211
13960.62 198
13961.74 235
13962.85 215
13963.97 229
13965.08 209
13966.20 227
13967.31 222
13968.43 214
13969.54 203
13970.66 232
13971.77 220
13972.89 205
13974.00 215
13975.12 220
13976.23 232
13977.35 227
13978.46 217
13979.58 236
13980.69 223
13981.81 197
13982.92 224
13984.04 225
13985.16 233
13986.27 200
13987.39 224
13988.50 200
13989.62 206
13990.74 212
13991.85 227
13992.97 228
13994.08 210
13995.20 216
13996.32 220
13997.43 210
13998.55 211
13999.66 248
14000.78 208
14001.90 205
14003.01 231
14004.13 221
14005.25 211
14006.36 219
14007.48 213
14008.60 249
14009.71 239
14010.83 199
14011.95 218
14013.06 215
14014.18 214
14015.30 208
14016.41 214
14017.53 221
14018.65 224
14019.76 213
14020.88 240
14022.00 212
14023.12 209
14024.23 215
14025.35 212
14026.47 222
14027.59 214
14028.70 231
14029.82 200
14030.94 226
14032.06 219
14033.17 200
14034.29 221
14035.41 236
14036.53 254
14037.64 207
14038.76 214
14039.88 236
14041.00 223
14042.11 230
14043.23 219
14044.35 202
14045.47 232
14046.59 224
14047.71 215
14048.82 220
14049.94 232
14051.06 229
14052.18 234
14053.30 222
14054.42 253
14055.53 233
14056.65 244
14057.77 245
14058.89 221
14060.01 229
14061.13 233
14062.25 239
14063.36 231
14064.48 263
14065.60 245
14066.72 271
14067.84 256
14068.96 249
14070.08 271
14071.20 240
14072.32 256
14073.44 258
14074.55 269
14075.67 288
14076.79 248
14077.91 254
14079.03 286
14080.15 232
14081.27 270
14082.39 253
14083.51 259
14084.63 267
14085.75 266
14086.87 254
14087.99 275
14089.11 285
14090.23 281
14091.35 249
14092.47 241
14093.59 270
14094.71 265
14095.83 276
14096.95 259
14098.07 234
14099.19 235
14100.31 263
14101.43 256
14102.55 260
14103.67 241
14104.79 248
14105.91 216
14107.03 222
14108.15 210
14109.27 222
14110.39 227
14111.51 232
14112.64 242
14113.76 224
14114.88 224
14116.00 211
14117.12 251
14118.24 216
14119.36 232
14120.48 204
14121.60 205
14122.72 215
14123.85 228
14124.97 190
14126.09 214
14127.21 232
14128.33 237
14129.45 224
14130.57 203
14131.70 218
14132.82 203
14133.94 225
14135.06 213
14136.18 209
14137.30 201
14138.43 201
14139.55 224
14140.67 235
14141.79 227
14142.91 197
14144.03 205
14145.16 219
14146.28 227
14147.40 187
14148.52 207
14149.65 220
14150.77 221
14151.89 224
14153.01 208
14154.13 210
14155.26 238
14156.38 231
14157.50 207
14158.62 220
14159.75 219
14160.87 225
14161.99 238
14163.12 204
14164.24 221
14165.36 191
14166.48 192
14167.61 216
14168.73 208
14169.85 208
14170.98 226
14172.10 247
14173.22 213
14174.35 215
14175.47 190
14176.59 213
14177.72 205
14178.84 235
14179.96 203
14181.09 200
14182.21 200
14183.33 226
14184.46 221
14185.58 215
14186.70 232
14187.83 187
14188.95 221
14190.07 225
14191.20 254
14192.32 219
14193.45 189
14194.57 217
14195.69 241
14196.82 217
14197.94 231
14199.07 207
14200.19 200
14201.32 230
14202.44 205
14203.56 209
14204.69 193
14205.81 198
14206.94 196
14208.06 217
14209.19 192
14210.31 228
14211.44 215
14212.56 220
14213.69 219
14214.81 210
14215.93 182
14217.06 187
14218.18 208
14219.31 220
14220.43 221
14221.56 212
14222.68 221
14223.81 213
14224.94 223
14226.06 190
14227.19 216
14228.31 219
14229.44 211
14230.56 195
14231.69 215
14232.81 198
14233.94 199
14235.06 217
14236.19 190
14237.32 187
14238.44 186
14239.57 235
14240.69 213
14241.82 208
14242.94 191
14244.07 210
14245.20 198
14246.32 213
14247.45 192
14248.57 192
14249.70 215
14250.83 193
14251.95 189
14253.08 162
14254.21 182
14255.33 192
14256.46 211
14257.59 193
14258.71 221
14259.84 199
14260.97 209
14262.09 203
14263.22 194
14264.35 196
14265.47 204
14266.60 190
14267.73 186
14268.85 189
14269.98 183
14271.11 212
14272.23 180
14273.36 197
14274.49 188
14275.62 199
14276.74 200
14277.87 218
14279.00 207
14280.12 183
14281.25 182
14282.38 200
14283.51 200
14284.63 196
14285.76 204
14286.89 200
14288.02 170
14289.15 185
14290.27 197
14291.40 207
14292.53 210
14293.66 189
14294.78 198
14295.91 164
14297.04 185
14298.17 229
14299.30 214
14300.42 202
14301.55 199
14302.68 200
14303.81 211
14304.94 191
14306.07 214
14307.19 217
14308.32 196
14309.45 201
14310.58 195
14311.71 216
14312.84 185
14313.97 206
14315.10 192
14316.22 188
14317.35 198
14318.48 194
14319.61 206
14320.74 192
14321.87 183
14323.00 185
14324.13 221
14325.26 189
14326.39 189
14327.51 169
14328.64 195
14329.77 167
14330.90 197
14332.03 182
14333.16 177
14334.29 187
14335.42 196
14336.55 193
14337.68 191
14338.81 200
14339.94 183
14341.07 199
14342.20 174
14343.33 186
14344.46 183
14345.59 194
14346.72 186
14347.85 192
14348.98 164
14350.11 200
14351.24 176
14352.37 189
14353.50 215
14354.63 198
14355.76 190
14356.89 178
14358.02 194
14359.15 191
14360.28 204
14361.41 188
14362.54 213
14363.67 188
14364.80 191
14365.94 189
14367.07 208
14368.20 188
14369.33 196
14370.46 190
14371.59 182
14372.72 201
14373.85 196
14374.98 190
14376.11 185
14377.25 217
14378.38 186
14379.51 215
14380.64 193
14381.77 199
14382.90 200
14384.03 189
14385.16 178
14386.30 183
14387.43 202
14388.56 209
14389.69 199
14390.82 204
14391.95 183
14393.09 183
14394.22 196
14395.35 188
14396.48 228
14397.61 206
14398.75 191
14399.88 181
14401.01 197
14402.14 187
14403.27 178
14404.41 205
14405.54 168
14406.67 186
14407.80 193
14408.94 192
14410.07 176
14411.20 173
14412.33 197
14413.47 207
14414.60 193
14415.73 208
14416.87 185
14418.00 206
14419.13 202
14420.26 185
14421.40 209
14422.53 199
14423.66 200
14424.80 200
14425.93 205
14427.06 181
14428.20 177
14429.33 186
14430.46 176
14431.59 197
14432.73 207
14433.86 198
14435.00 181
14436.13 184
14437.26 185
14438.40 194
14439.53 194
14440.66 193
14441.80 182
14442.93 204
14444.06 211
14445.20 201
14446.33 203
14447.47 191
14448.60 198
14449.73 217
14450.87 220
14452.00 200
14453.14 202
14454.27 208
14455.41 195
14456.54 193
14457.67 199
14458.81 188
14459.94 201
14461.08 183
14462.21 173
14463.35 195
14464.48 215
14465.62 192
14466.75 209
14467.89 200
14469.02 210
14470.15 180
14471.29 220
14472.42 199
14473.56 208
14474.69 181
14475.83 206
14476.96 208
14478.10 198
14479.24 186
14480.37 206
14481.51 196
14482.64 180
14483.78 212
14484.91 218
14486.05 212
14487.18 199
14488.32 211
14489.45 213
14490.59 200
14491.73 210
14492.86 210
14494.00 189
14495.13 208
14496.27 227
14497.40 203
14498.54 198
14499.68 194
14500.81 204
14501.95 208
14503.08 221
14504.22 214
14505.36 225
14506.49 188
14507.63 187
14508.77 215
14509.90 207
14511.04 189
14512.18 199
14513.31 225
14514.45 232
14515.58 211
14516.72 200
14517.86 222
14519.00 221
14520.13 193
14521.27 183
14522.41 209
14523.54 189
14524.68 208
14525.82 209
14526.95 190
14528.09 204
14529.23 193
14530.37 210
14531.50 201
14532.64 211
14533.78 190
14534.91 199
14536.05 189
14537.19 195
14538.33 207
14539.46 218
14540.60 194
14541.74 194
14542.88 177
14544.02 182
14545.15 181
14546.29 198
14547.43 191
14548.57 182
14549.70 197
14550.84 194
14551.98 192
14553.12 205
14554.26 208
14555.39 208
14556.53 203
14557.67 200
14558.81 174
14559.95 206
14561.09 198
14562.22 190
14563.36 196
14564.50 211
14565.64 224
14566.78 202
14567.92 180
14569.06 179
14570.20 184
14571.33 195
14572.47 193
14573.61 203
14574.75 218
14575.89 194
14577.03 182
14578.17 221
14579.31 198
14580.45 198
14581.59 189
14582.72 183
14583.86 190
14585.00 191
14586.14 205
14587.28 199
14588.42 187
14589.56 212
14590.70 200
14591.84 180
14592.98 184
14594.12 184
14595.26 180
14596.40 188
14597.54 188
14598.68 193
14599.82 191
14600.96 185
14602.10 201
14603.24 207
14604.38 235
14605.52 205
14606.66 204
14607.80 223
14608.94 204
14610.08 200
14611.22 192
14612.36 208
14613.50 188
14614.64 214
14615.78 213
14616.92 230
14618.06 212
14619.20 204
14620.34 222
14621.49 221
14622.63 185
14623.77 200
14624.91 212
14626.05 206
14627.19 195
14628.33 178
14629.47 178
14630.61 210
14631.75 203
14632.90 182
14634.04 190
14635.18 171
14636.32 190
14637.46 188
14638.60 222
14639.74 181
14640.88 181
14642.03 210
14643.17 191
14644.31 207
14645.45 193
14646.59 200
14647.73 184
14648.88 196
14650.02 169
14651.16 176
14652.30 197
14653.44 179
14654.59 192
14655.73 174
14656.87 171
14658.01 181
14659.16 195
14660.30 181
14661.44 179
14662.58 173
14663.72 191
14664.87 195
14666.01 188
14667.15 192
14668.29 187
14669.44 173
14670.58 194
14671.72 189
14672.87 179
14674.01 183
14675.15 166
14676.29 177
14677.44 175
14678.58 182
14679.72 179
14680.87 185
14682.01 170
14683.15 168
14684.30 196
14685.44 198
14686.58 186
14687.73 167
14688.87 191
14690.01 163
14691.16 174
14692.30 175
14693.44 194
14694.59 182
14695.73 172
14696.87 176
14698.02 176
14699.16 157
14700.30 206
14701.45 175
14702.59 170
14703.74 180
14704.88 187
14706.02 179
14707.17 177
14708.31 164
14709.46 189
14710.60 182
14711.75 181
14712.89 183
14714.03 171
14715.18 185
14716.32 204
14717.47 196
14718.61 180
14719.76 190
14720.90 181
14722.05 196
14723.19 186
14724.34 199
14725.48 166
14726.63 190
14727.77 202
14728.92 172
14730.06 177
14731.21 166
14732.35 179
14733.50 181
14734.64 168
14735.79 184
14736.93 176
14738.08 169
14739.22 191
14740.37 192
14741.51 188
14742.66 165
14743.80 181
14744.95 174
14746.09 167
14747.24 169
14748.39 173
14749.53 191
14750.68 208
14751.82 191
14752.97 168
14754.11 180
14755.26 170
14756.41 184
14757.55 177
14758.70 178
14759.85 171
14760.99 180
14762.14 153
14763.28 172
14764.43 180
14765.58 156
14766.72 170
14767.87 176
14769.02 164
14770.16 170
14771.31 182
14772.46 173
14773.60 166
14774.75 179
14775.90 184
14777.04 183
14778.19 174
14779.34 183
14780.48 154
14781.63 190
14782.78 180
14783.92 177
14785.07 167
14786.22 178
14787.37 209
14788.51 183
14789.66 162
14790.81 161
14791.96 180
14793.10 166
14794.25 171
14795.40 172
14796.54 169
14797.69 177
14798.84 191
14799.99 181
14801.14 163
14802.28 172
14803.43 167
14804.58 192
14805.73 180
14806.88 180
14808.02 181
14809.17 165
14810.32 158
14811.47 186
14812.62 178
14813.76 173
14814.91 165
14816.06 174
14817.21 172
14818.36 157
14819.51 180
14820.65 162
14821.80 153
14822.95 157
14824.10 175
14825.25 160
14826.40 169
14827.55 167
14828.69 168
14829.84 150
14830.99 157
14832.14 154
14833.29 180
14834.44 162
14835.59 170
14836.74 154
14837.89 180
14839.04 161
14840.19 167
14841.33 169
14842.48 181
14843.63 167
14844.78 155
14845.93 182
14847.08 153
14848.23 163
14849.38 155
14850.53 161
14851.68 167
14852.83 159
14853.98 161
14855.13 168
14856.28 163
14857.43 166
14858.58 172
14859.73 184
14860.88 182
14862.03 159
14863.18 158
14864.33 165
14865.48 182
14866.63 162
14867.78 180
14868.93 149
14870.08 157
14871.23 166
14872.38 162
14873.53 173
14874.68 170
14875.83 173
14876.98 172
14878.14 186
14879.29 189
14880.44 172
14881.59 181
14882.74 175
14883.89 178
14885.04 168
14886.19 168
14887.34 163
14888.49 161
14889.64 160
14890.80 161
14891.95 158
14893.10 167
14894.25 160
14895.40 184
14896.55 192
14897.70 190
14898.86 174
14900.01 172
14901.16 176
14902.31 186
14903.46 167
14904.61 174
14905.77 174
14906.92 185
14908.07 156
14909.22 168
14910.37 180
14911.53 174
14912.68 171
14913.83 176
14914.98 189
14916.13 151
14917.29 177
14918.44 184
14919.59 165
14920.74 165
14921.90 153
14923.05 156
14924.20 170
14925.35 162
14926.51 176
14927.66 170
14928.81 181
14929.96 176
14931.12 167
14932.27 174
14933.42 179
14934.57 169
14935.73 167
14936.88 165
14938.03 170
14939.19 182
14940.34 164
14941.49 165
14942.65 161
14943.80 170
14944.95 159
14946.11 174
14947.26 162
14948.41 157
14949.57 197
14950.72 139
14951.87 172
14953.03 179
14954.18 172
14955.33 168
14956.49 161
14957.64 176
14958.80 155
14959.95 177
14961.10 175
14962.26 174
14963.41 176
14964.57 182
14965.72 179
14966.87 190
14968.03 173
14969.18 187
14970.34 183
14971.49 178
14972.65 179
14973.80 179
14974.95 190
14976.11 173
14977.26 156
14978.42 167
14979.57 178
14980.73 204
14981.88 174
14983.04 160
14984.19 163
14985.35 170
14986.50 196
14987.66 173
14988.81 175
14989.97 170
14991.12 182
14992.28 173
14993.43 164
14994.59 159
14995.74 181
14996.90 189
14998.05 165
14999.21 183
15000.36 172
15001.52 182
15002.67 175
15003.83 180
15004.99 173
15006.14 174
15007.30 172
15008.45 152
15009.61 159
15010.76 173
15011.92 180
15013.08 164
15014.23 164
15015.39 168
15016.54 178
15017.70 173
15018.86 173
15020.01 147
15021.17 153
15022.32 182
15023.48 187
15024.64 159
15025.79 168
15026.95 172
15028.11 154
15029.26 170
15030.42 177
15031.58 175
15032.73 175
15033.89 177
15035.05 163
15036.20 184
15037.36 151
15038.52 172
15039.67 179
15040.83 176
15041.99 157
15043.15 155
15044.30 185
15045.46 154
15046.62 166
15047.77 172
15048.93 177
15050.09 179
15051.25 171
15052.40 161
15053.56 171
15054.72 163
15055.88 183
15057.03 173
15058.19 199
15059.35 165
15060.51 178
15061.66 182
15062.82 173
15063.98 166
15065.14 175
15066.30 182
15067.45 168
15068.61 180
15069.77 156
15070.93 156
15072.09 177
15073.24 186
15074.40 169
15075.56 169
15076.72 156
15077.88 153
15079.04 177
15080.20 200
15081.35 182
15082.51 168
15083.67 174
15084.83 170
15085.99 187
15087.15 169
15088.31 156
15089.46 147
15090.62 162
15091.78 179
15092.94 175
15094.10 177
15095.26 177
15096.42 163
15097.58 148
15098.74 146
15099.90 174
15101.06 169
15102.22 168
15103.37 165
15104.53 189
15105.69 171
15106.85 178
15108.01 184
15109.17 171
15110.33 167
15111.49 151
15112.65 153
15113.81 128
15114.97 160
15116.13 151
15117.29 173
15118.45 178
15119.61 151
15120.77 164
15121.93 177
15123.09 169
15124.25 142
15125.41 166
15126.57 168
15127.73 175
15128.89 173
15130.05 165
15131.21 176
15132.37 175
15133.53 151
15134.69 157
15135.86 166
15137.02 172
15138.18 175
15139.34 177
15140.50 166
15141.66 166
15142.82 167
15143.98 168
15145.14 143
15146.30 176
15147.46 183
15148.63 163
15149.79 161
15150.95 155
15152.11 179
15153.27 168
15154.43 174
15155.59 192
15156.75 164
15157.92 161
15159.08 153
15160.24 167
15161.40 186
15162.56 178
15163.72 184
15164.89 177
15166.05 178
15167.21 166
15168.37 154
15169.53 185
15170.69 167
15171.86 165
15173.02 172
15174.18 164
15175.34 153
15176.51 157
15177.67 171
15178.83 183
15179.99 178
15181.15 179
15182.32 163
15183.48 159
15184.64 159
15185.80 158
15186.97 176
15188.13 171
15189.29 172
15190.46 177
15191.62 143
15192.78 157
15193.94 149
15195.11 185
15196.27 189
15197.43 190
15198.60 179
15199.76 196
15200.92 175
15202.08 176
15203.25 160
15204.41 179
15205.57 168
15206.74 176
15207.90 168
15209.06 165
15210.23 203
15211.39 183
15212.56 172
15213.72 183
15214.88 180
15216.05 191
15217.21 178
15218.37 165
15219.54 169
15220.70 188
15221.87 183
15223.03 161
15224.19 161
15225.36 194
15226.52 184
15227.69 175
15228.85 172
15230.01 174
15231.18 158
15232.34 169
15233.51 187
15234.67 172
15235.84 157
15237.00 174
15238.16 174
15239.33 176
15240.49 153
15241.66 180
15242.82 192
15243.99 182
15245.15 167
15246.32 175
15247.48 173
15248.65 173
15249.81 163
15250.98 182
15252.14 152
15253.31 159
15254.47 172
15255.64 156
15256.80 167
15257.97 176
15259.13 169
15260.30 174
15261.46 170
15262.63 161
15263.80 168
15264.96 171
15266.13 162
15267.29 166
15268.46 160
15269.62 153
15270.79 175
15271.96 172
15273.12 165
15274.29 171
15275.45 163
15276.62 171
15277.79 182
15278.95 174
15280.12 150
15281.28 165
15282.45 155
15283.62 165
15284.78 171
15285.95 171
15287.12 174
15288.28 177
15289.45 184
15290.62 174
15291.78 179
15292.95 153
15294.12 166
15295.28 165
15296.45 166
15297.62 160
15298.78 170
15299.95 162
15301.12 158
15302.28 165
15303.45 174
15304.62 174
15305.78 175
15306.95 156
15308.12 156
15309.29 170
15310.45 170
15311.62 166
15312.79 179
15313.96 156
15315.12 168
15316.29 179
15317.46 156
15318.63 142
15319.79 160
15320.96 189
15322.13 154
15323.30 137
15324.46 179
15325.63 170
15326.80 182
15327.97 152
15329.14 152
15330.30 177
15331.47 190
15332.64 150
15333.81 181
15334.98 170
15336.14 146
15337.31 167
15338.48 184
15339.65 157
15340.82 147
15341.99 174
15343.16 161
15344.32 179
15345.49 162
15346.66 152
15347.83 181
15349.00 165
15350.17 153
15351.34 170
15352.51 147
15353.67 168
15354.84 184
15356.01 168
15357.18 161
15358.35 168
15359.52 167
15360.69 169
15361.86 170
15363.03 179
15364.20 149
15365.37 186
15366.54 177
15367.71 165
15368.87 167
15370.04 164
15371.21 177
15372.38 168
15373.55 196
15374.72 178
15375.89 182
15377.06 190
15378.23 190
15379.40 175
15380.57 167
15381.74 187
15382.91 179
15384.08 193
15385.25 166
15386.42 183
15387.59 168
15388.76 175
15389.93 173
15391.10 163
15392.27 173
15393.44 184
15394.62 163
15395.79 173
15396.96 173
15398.13 173
15399.30 171
15400.47 174
15401.64 169
15402.81 160
15403.98 159
15405.15 155
15406.32 161
15407.49 143
15408.66 176
15409.84 189
15411.01 160
15412.18 188
15413.35 147
15414.52 161
15415.69 152
15416.86 147
15418.03 179
15419.21 197
15420.38 160
15421.55 146
15422.72 153
15423.89 139
15425.06 177
15426.24 165
15427.41 160
15428.58 156
15429.75 164
15430.92 171
15432.09 192
15433.27 178
15434.44 171
15435.61 172
15436.78 176
15437.96 173
15439.13 180
15440.30 163
15441.47 157
15442.64 161
15443.82 183
15444.99 169
15446.16 157
15447.33 179
15448.51 168
15449.68 173
15450.85 182
15452.02 181
15453.20 161
15454.37 178
15455.54 175
15456.72 154
15457.89 163
15459.06 198
15460.23 160
15461.41 149
15462.58 160
15463.75 167
15464.93 155
15466.10 178
15467.27 166
15468.45 159
15469.62 154
15470.79 174
15471.97 171
15473.14 158
15474.31 188
15475.49 175
15476.66 153
15477.83 168
15479.01 169
15480.18 175
15481.36 170
15482.53 156
15483.70 164
15484.88 158
15486.05 173
15487.23 158
15488.40 145
15489.57 159
15490.75 170
15491.92 174
15493.10 156
15494.27 163
15495.44 176
15496.62 170
15497.79 167
15498.97 155
15500.14 155
15501.32 162
15502.49 153
15503.67 179
15504.84 177
15506.02 169
15507.19 161
15508.36 163
15509.54 176
15510.71 170
15511.89 171
15513.06 179
15514.24 166
15515.41 168
15516.59 185
15517.77 169
15518.94 165
15520.12 178
15521.29 174
15522.47 147
15523.64 161
15524.82 156
15525.99 155
15527.17 170
15528.34 180
15529.52 159
15530.69 179
15531.87 154
15533.05 164
15534.22 174
15535.40 164
15536.57 153
15537.75 147
15538.93 182
15540.10 160
15541.28 156
15542.45 168
15543.63 162
15544.81 151
15545.98 154
15547.16 145
15548.33 169
15549.51 173
15550.69 197
15551.86 157
15553.04 152
15554.22 178
15555.39 174
15556.57 155
15557.75 157
15558.92 177
15560.10 167
15561.28 170
15562.45 184
15563.63 176
15564.81 163
15565.99 177
15567.16 179
15568.34 177
15569.52 164
15570.69 169
15571.87 170
15573.05 165
15574.23 174
15575.40 172
15576.58 166
15577.76 188
15578.93 157
15580.11 165
15581.29 184
15582.47 180
15583.65 182
15584.82 166
15586.00 159
15587.18 174
15588.36 176
15589.53 176
15590.71 173
15591.89 166
15593.07 181
15594.25 177
15595.42 176
15596.60 184
15597.78 169
15598.96 173
15600.14 178
15601.32 164
15602.49 157
15603.67 167
15604.85 161
15606.03 170
15607.21 176
15608.39 178
15609.56 186
15610.74 189
15611.92 191
15613.10 200
15614.28 177
15615.46 196
15616.64 170
15617.82 195
15619.00 192
15620.17 201
15621.35 184
15622.53 177
15623.71 194
15624.89 184
15626.07 191
15627.25 199
15628.43 196
15629.61 193
15630.79 204
15631.97 196
15633.15 192
15634.33 180
15635.51 197
15636.69 187
15637.87 179
15639.05 200
15640.22 195
15641.40 192
15642.58 204
15643.76 207
15644.94 197
15646.12 173
15647.30 210
15648.48 210
15649.66 176
15650.85 187
15652.03 199
15653.21 184
15654.39 176
15655.57 191
15656.75 211
15657.93 193
15659.11 174
15660.29 172
15661.47 194
15662.65 180
15663.83 190
15665.01 181
15666.19 196
15667.37 173
15668.55 158
15669.73 175
15670.92 173
15672.10 187
15673.28 183
15674.46 175
15675.64 162
15676.82 185
15678.00 174
15679.18 173
15680.36 183
15681.55 201
15682.73 168
15683.91 204
15685.09 177
15686.27 164
15687.45 166
15688.63 174
15689.82 166
15691.00 178
15692.18 172
15693.36 183
15694.54 191
15695.73 188
15696.91 197
15698.09 171
15699.27 187
15700.45 165
15701.64 178
15702.82 214
15704.00 204
15705.18 195
15706.36 170
15707.55 187
15708.73 210
15709.91 173
15711.09 177
15712.28 181
15713.46 199
15714.64 201
15715.82 182
15717.01 199
15718.19 194
15719.37 199
15720.55 185
15721.74 171
15722.92 180
15724.10 187
15725.29 182
15726.47 214
15727.65 186
15728.84 200
15730.02 205
15731.20 196
15732.39 169
15733.57 186
15734.75 197
15735.94 210
15737.12 213
15738.30 177
15739.49 190
15740.67 210
15741.85 212
15743.04 188
15744.22 203
15745.40 197
15746.59 199
15747.77 174
15748.96 204
15750.14 196
15751.32 211
15752.51 207
15753.69 198
15754.88 202
15756.06 185
15757.24 196
15758.43 207
15759.61 183
15760.80 186
15761.98 200
15763.17 183
15764.35 189
15765.53 178
15766.72 186
15767.90 178
15769.09 194
15770.27 188
15771.46 184
15772.64 182
15773.83 169
15775.01 166
15776.20 192
15777.38 190
15778.57 192
15779.75 175
15780.94 180
15782.12 179
15783.31 185
15784.49 190
15785.68 177
15786.86 180
15788.05 163
15789.23 144
15790.42 182
15791.60 176
15792.79 161
15793.98 182
15795.16 174
15796.35 162
15797.53 175
15798.72 172
15799.90 167
15801.09 182
15802.28 190
15803.46 174
15804.65 159
15805.83 180
15807.02 172
15808.21 184
15809.39 155
15810.58 179
15811.76 178
15812.95 176
15814.14 171
15815.32 167
15816.51 163
15817.70 182
15818.88 180
15820.07 170
15821.26 168
15822.44 168
15823.63 185
15824.82 174
15826.00 177
15827.19 170
15828.38 171
15829.56 163
15830.75 174
15831.94 192
15833.12 187
15834.31 175
15835.50 186
15836.69 190
15837.87 182
15839.06 165
15840.25 192
15841.44 179
15842.62 173
15843.81 181
15845.00 179
15846.18 164
15847.37 165
15848.56 182
15849.75 184
15850.94 170
15852.12 172
15853.31 187
15854.50 162
15855.69 162
15856.87 183
15858.06 199
15859.25 173
15860.44 171
15861.63 183
15862.81 181
15864.00 175
15865.19 179
15866.38 174
15867.57 175
15868.76 152
15869.94 169
15871.13 176
15872.32 159
15873.51 163
15874.70 182
15875.89 182
15877.08 168
15878.26 223
15879.45 179
15880.64 170
15881.83 172
15883.02 172
15884.21 183
15885.40 178
15886.59 175
15887.78 176
15888.97 171
15890.15 171
15891.34 195
15892.53 176
15893.72 190
15894.91 178
15896.10 200
15897.29 175
15898.48 172
15899.67 188
15900.86 157
15902.05 177
15903.24 153
15904.43 178
15905.62 178
15906.81 194
15908.00 182
15909.19 159
15910.38 171
15911.57 184
15912.76 177
15913.95 166
15915.14 190
15916.33 182
15917.52 178
15918.71 181
15919.90 170
15921.09 177
15922.28 194
15923.47 175
15924.66 179
15925.85 153
15927.04 171
15928.23 182
15929.42 193
15930.61 167
15931.80 189
15932.99 169
15934.18 177
15935.38 167
15936.57 168
15937.76 163
15938.95 151
15940.14 171
15941.33 164
15942.52 171
15943.71 157
15944.90 189
15946.10 168
15947.29 171
15948.48 178
15949.67 172
15950.86 162
15952.05 166
15953.24 163
15954.44 166
15955.63 158
15956.82 144
15958.01 137
15959.20 158
15960.39 170
15961.59 162
15962.78 172
15963.97 154
15965.16 141
15966.35 141
15967.55 172
15968.74 160
15969.93 143
15971.12 162
15972.31 160
15973.51 149
15974.70 166
15975.89 142
15977.08 149
15978.28 154
15979.47 144
15980.66 157
15981.85 153
15983.05 168
15984.24 159
15985.43 173
15986.62 160
15987.82 165
15989.01 164
15990.20 158
15991.40 143
15992.59 169
15993.78 160
15994.98 129
15996.17 148
15997.36 145
15998.55 169
15999.75 158
16000.94 136
16002.13 157
16003.33 161
16004.52 157
16005.72 150
16006.91 163
16008.10 154
16009.30 156
16010.49 163
16011.68 150
16012.88 161
16014.07 145
16015.26 158
16016.46 159
16017.65 146
16018.85 134
16020.04 141
16021.23 163
16022.43 150
16023.62 155
16024.82 146
16026.01 150
16027.21 156
16028.40 144
16029.59 152
16030.79 154
16031.98 144
16033.18 143
16034.37 182
16035.57 153
16036.76 159
16037.96 145
16039.15 154
16040.35 147
16041.54 164
16042.73 171
16043.93 161
16045.12 150
16046.32 171
16047.51 149
16048.71 160
16049.91 141
16051.10 159
16052.30 161
16053.49 136
16054.69 159
16055.88 134
16057.08 153
16058.27 156
16059.47 169
16060.66 166
16061.86 156
16063.05 135
16064.25 164
16065.45 148
16066.64 170
16067.84 170
16069.03 150
16070.23 163
16071.42 151
16072.62 151
16073.82 167
16075.01 153
16076.21 171
16077.41 157
16078.60 149
16079.80 158
16080.99 138
16082.19 154
16083.39 163
16084.58 171
16085.78 151
16086.98 167
16088.17 153
16089.37 145
16090.57 154
16091.76 157
16092.96 148
16094.16 132
16095.35 146
16096.55 149
16097.75 151
16098.94 141
16100.14 141
16101.34 153
16102.53 147
16103.73 138
16104.93 157
16106.13 151
16107.32 160
16108.52 164
16109.72 164
16110.92 164
16112.11 140
16113.31 171
16114.51 170
16115.71 152
16116.90 148
16118.10 154
16119.30 148
16120.50 159
16121.69 152
16122.89 143
16124.09 147
16125.29 142
16126.49 148
16127.68 161
16128.88 159
16130.08 133
16131.28 151
16132.48 146
16133.67 148
16134.87 136
16136.07 164
16137.27 150
16138.47 151
16139.67 140
16140.86 146
16142.06 147
16143.26 159
16144.46 145
16145.66 146
16146.86 142
16148.06 127
16149.26 153
16150.45 153
16151.65 143
16152.85 142
16154.05 141
16155.25 150
16156.45 149
16157.65 166
16158.85 164
16160.05 143
16161.25 138
16162.45 141
16163.64 158
16164.84 135
16166.04 151
16167.24 145
16168.44 158
16169.64 160
16170.84 128
16172.04 161
16173.24 140
16174.44 146
16175.64 152
16176.84 158
16178.04 145
16179.24 132
16180.44 152
16181.64 143
16182.84 150
16184.04 144
16185.24 157
16186.44 157
16187.64 155
16188.84 140
16190.04 151
16191.24 165
16192.44 149
16193.64 152
16194.84 148
16196.04 154
16197.24 140
16198.44 136
16199.65 129
16200.85 151
16202.05 148
16203.25 154
16204.45 161
16205.65 142
16206.85 164
16208.05 156
16209.25 164
16210.45 133
16211.65 131
16212.86 143
16214.06 158
16215.26 158
16216.46 146
16217.66 166
16218.86 144
16220.06 159
16221.27 152
16222.47 155
16223.67 142
16224.87 147
16226.07 182
16227.27 146
16228.48 130
16229.68 164
16230.88 162
16232.08 148
16233.28 137
16234.48 154
16235.69 151
16236.89 163
16238.09 162
16239.29 162
16240.50 169
16241.70 153
16242.90 159
16244.10 153
16245.30 149
16246.51 152
16247.71 182
16248.91 166
16250.11 153
16251.32 160
16252.52 163
16253.72 162
16254.92 146
16256.13 147
16257.33 173
16258.53 173
16259.74 160
16260.94 154
16262.14 154
16263.35 147
16264.55 151
16265.75 181
16266.95 149
16268.16 167
16269.36 156
16270.56 169
16271.77 158
16272.97 162
16274.17 168
16275.38 158
16276.58 165
16277.79 142
16278.99 153
16280.19 175
16281.40 175
16282.60 127
16283.80 160
16285.01 147
16286.21 175
16287.42 163
16288.62 164
16289.82 154
16291.03 159
16292.23 147
16293.44 180
16294.64 149
16295.84 168
16297.05 168
16298.25 162
16299.46 165
16300.66 170
16301.87 179
16303.07 168
16304.27 146
16305.48 140
16306.68 173
16307.89 150
16309.09 147
16310.30 167
16311.50 158
16312.71 151
16313.91 140
16315.12 153
16316.32 147
16317.53 147
16318.73 145
16319.94 153
16321.14 146
16322.35 144
16323.55 140
16324.76 150
16325.96 126
16327.17 151
16328.38 147
16329.58 163
16330.79 146
16331.99 132
16333.20 160
16334.40 151
16335.61 143
16336.81 132
16338.02 153
16339.23 155
16340.43 158
16341.64 146
16342.84 142
16344.05 135
16345.26 151
16346.46 161
16347.67 146
16348.87 156
16350.08 147
16351.29 143
16352.49 153
16353.70 149
16354.91 132
16356.11 133
16357.32 146
16358.53 163
16359.73 121
16360.94 151
16362.15 145
16363.35 159
16364.56 138
16365.77 135
16366.97 143
16368.18 156
16369.39 148
16370.59 162
16371.80 177
16373.01 145
16374.21 162
16375.42 155
16376.63 131
16377.84 131
16379.04 153
16380.25 134
16381.46 139
16382.67 146
16383.87 149
16385.08 140
16386.29 151
16387.50 150
16388.70 125
16389.91 145
16391.12 153
16392.33 167
16393.53 146
16394.74 136
16395.95 137
16397.16 169
16398.37 167
16399.57 139
16400.78 155
16401.99 155
16403.20 128
16404.41 126
16405.62 151
16406.82 143
16408.03 143
16409.24 138
16410.45 149
16411.66 138
16412.87 133
16414.07 128
16415.28 163
16416.49 144
16417.70 142
16418.91 125
16420.12 144
16421.33 133
16422.54 152
16423.75 143
16424.95 163
16426.16 167
16427.37 145
16428.58 162
16429.79 145
16431.00 143
16432.21 115
16433.42 149
16434.63 155
16435.84 141
16437.05 142
16438.26 139
16439.47 114
16440.68 140
16441.88 136
16443.09 117
16444.30 154
16445.51 146
16446.72 140
16447.93 125
16449.14 147
16450.35 135
16451.56 150
16452.77 148
16453.98 138
16455.19 150
16456.40 168
16457.61 149
16458.82 148
16460.03 127
16461.24 128
16462.45 149
16463.67 136
16464.88 139
16466.09 132
16467.30 138
16468.51 132
16469.72 140
16470.93 142
16472.14 148
16473.35 135
16474.56 135
16475.77 117
16476.98 130
16478.19 125
16479.40 136
16480.62 137
16481.83 129
16483.04 151
16484.25 146
16485.46 153
16486.67 122
16487.88 129
16489.09 141
16490.31 140
16491.52 137
16492.73 138
16493.94 126
16495.15 146
16496.36 140
16497.57 137
16498.79 146
16500.00 149
16501.21 139
16502.42 117
16503.63 139
16504.85 126
16506.06 149
16507.27 129
16508.48 128
16509.69 130
16510.91 144
16512.12 132
16513.33 141
16514.54 133
16515.76 157
16516.97 142
16518.18 157
16519.39 140
16520.60 132
16521.82 136
16523.03 121
16524.24 137
16525.46 137
16526.67 145
16527.88 145
16529.09 153
16530.31 129
16531.52 144
16532.73 144
16533.95 136
16535.16 130
16536.37 140
16537.58 131
16538.80 146
16540.01 141
16541.22 146
16542.44 128
16543.65 126
16544.86 117
16546.08 143
16547.29 136
16548.50 118
16549.72 154
16550.93 133
16552.15 139
16553.36 117
16554.57 135
16555.79 147
16557.00 135
16558.21 129
16559.43 111
16560.64 132
16561.86 145
16563.07 122
16564.28 149
16565.50 133
16566.71 141
16567.93 138
16569.14 148
16570.36 136
16571.57 125
16572.78 122
16574.00 142
16575.21 144
16576.43 127
16577.64 134
16578.86 134
16580.07 137
16581.29 143
16582.50 142
16583.72 142
16584.93 119
16586.15 140
16587.36 135
16588.58 135
16589.79 138
16591.01 139
16592.22 149
16593.44 142
16594.65 147
16595.87 141
16597.08 126
16598.30 131
16599.51 155
16600.73 132
16601.94 128
16603.16 125
16604.37 144
16605.59 119
16606.81 118
16608.02 136
16609.24 139
16610.45 123
16611.67 136
16612.89 136
16614.10 131
16615.32 143
16616.53 115
16617.75 125
16618.97 122
16620.18 128
16621.40 129
16622.61 122
16623.83 127
16625.05 159
16626.26 138
16627.48 127
16628.70 143
16629.91 154
16631.13 147
16632.35 125
16633.56 146
16634.78 132
16636.00 147
16637.21 131
16638.43 141
16639.65 142
16640.86 141
16642.08 120
16643.30 120
16644.51 129
16645.73 141
16646.95 133
16648.17 156
16649.38 168
16650.60 130
16651.82 134
16653.03 138
16654.25 147
16655.47 122
16656.69 124
16657.90 124
16659.12 122
16660.34 143
16661.56 120
16662.77 133
16663.99 138
16665.21 146
16666.43 128
16667.65 119
16668.86 101
16670.08 128
16671.30 126
16672.52 130
16673.74 121
16674.95 145
16676.17 125
16677.39 149
16678.61 127
16679.83 129
16681.05 131
16682.26 132
16683.48 120
16684.70 136
16685.92 150
16687.14 134
16688.36 126
16689.58 124
16690.79 142
16692.01 132
16693.23 145
16694.45 119
16695.67 110
16696.89 129
16698.11 154
16699.33 137
16700.55 114
16701.76 120
16702.98 112
16704.20 126
16705.42 101
16706.64 111
16707.86 132
16709.08 147
16710.30 117
16711.52 119
16712.74 124
16713.96 137
16715.18 134
16716.40 123
16717.62 135
16718.84 124
16720.06 118
16721.28 139
16722.50 141
16723.72 109
16724.94 136
16726.16 137
16727.38 121
16728.60 117
16729.82 127
16731.04 119
16732.26 130
16733.48 126
16734.70 133
16735.92 143
16737.14 141
16738.36 138
16739.58 138
16740.80 134
16742.02 116
16743.24 148
16744.46 135
16745.68 137
16746.90 127
16748.12 143
16749.35 127
16750.57 115
16751.79 136
16753.01 132
16754.23 149
16755.45 127
16756.67 126
16757.89 140
16759.11 143
16760.33 130
16761.56 122
16762.78 132
16764.00 141
16765.22 117
16766.44 136
16767.66 124
16768.88 140
16770.11 144
16771.33 155
16772.55 115
16773.77 119
16774.99 138
16776.22 142
16777.44 134
16778.66 115
16779.88 142
16781.10 137
16782.33 141
16783.55 119
16784.77 125
16785.99 109
16787.21 128
16788.44 123
16789.66 117
16790.88 120
16792.10 126
16793.33 127
16794.55 133
16795.77 151
16796.99 121
16798.22 145
16799.44 148
16800.66 112
16801.88 129
16803.11 141
16804.33 132
16805.55 125
16806.78 113
16808.00 139
16809.22 139
16810.44 147
16811.67 129
16812.89 133
16814.11 132
16815.34 129
16816.56 132
16817.78 154
16819.01 160
16820.23 117
16821.45 142
16822.68 128
16823.90 123
16825.13 122
16826.35 133
16827.57 127
16828.80 133
16830.02 138
16831.24 138
16832.47 141
16833.69 127
16834.92 124
16836.14 136
16837.36 136
16838.59 118
16839.81 138
16841.04 134
16842.26 137
16843.48 140
16844.71 158
16845.93 153
16847.16 117
16848.38 133
16849.61 126
16850.83 141
16852.06 136
16853.28 130
16854.51 135
16855.73 137
16856.95 122
16858.18 127
16859.40 143
16860.63 112
16861.85 144
16863.08 145
16864.30 130
16865.53 121
16866.75 145
16867.98 135
16869.21 130
16870.43 141
16871.66 143
16872.88 139
16874.11 153
16875.33 137
16876.56 153
16877.78 126
16879.01 147
16880.23 132
16881.46 144
16882.69 147
16883.91 133
16885.14 130
16886.36 134
16887.59 147
16888.81 145
16890.04 135
16891.27 123
16892.49 116
16893.72 140
16894.94 130
16896.17 134
16897.40 137
16898.62 139
16899.85 150
16901.08 129
16902.30 124
16903.53 133
16904.76 130
16905.98 133
16907.21 139
16908.44 142
16909.66 138
16910.89 132
16912.12 123
16913.34 126
16914.57 122
16915.80 138
16917.02 141
16918.25 149
16919.48 132
16920.70 127
16921.93 129
16923.16 133
16924.39 135
16925.61 130
16926.84 106
16928.07 129
16929.30 135
16930.52 138
16931.75 125
16932.98 114
16934.21 146
16935.43 139
16936.66 116
16937.89 132
16939.12 130
16940.34 147
16941.57 129
16942.80 144
16944.03 121
16945.26 156
16946.48 129
16947.71 138
16948.94 128
16950.17 133
16951.40 134
16952.62 157
16953.85 148
16955.08 140
16956.31 132
16957.54 143
16958.77 130
16959.99 114
16961.22 122
16962.45 141
16963.68 129
16964.91 126
16966.14 151
16967.37 133
16968.60 142
16969.82 120
16971.05 146
16972.28 121
16973.51 144
16974.74 127
16975.97 136
16977.20 124
16978.43 110
16979.66 112
16980.89 140
16982.11 151
16983.34 121
16984.57 130
16985.80 142
16987.03 126
16988.26 127
16989.49 148
16990.72 137
16991.95 110
16993.18 111
16994.41 129
16995.64 118
16996.87 136
16998.10 140
16999.33 130
17000.56 104
17001.79 108
17003.02 131
17004.25 132
17005.48 142
17006.71 133
17007.94 112
17009.17 118
17010.40 105
17011.63 102
17012.86 114
17014.09 137
17015.32 135
17016.55 146
17017.78 122
17019.01 119
17020.25 117
17021.48 129
17022.71 132
17023.94 119
17025.17 143
17026.40 146
17027.63 122
17028.86 117
17030.09 122
17031.32 121
17032.55 133
17033.79 125
17035.02 150
17036.25 131
17037.48 105
17038.71 112
17039.94 119
17041.17 124
17042.41 119
17043.64 122
17044.87 139
17046.10 125
17047.33 120
17048.56 129
17049.80 120
17051.03 122
17052.26 122
17053.49 138
17054.72 139
17055.95 126
17057.19 128
17058.42 145
17059.65 123
17060.88 122
17062.12 137
17063.35 141
17064.58 114
17065.81 101
17067.04 119
17068.28 124
17069.51 128
17070.74 122
17071.97 119
17073.21 123
17074.44 126
17075.67 119
17076.90 115
17078.14 120
17079.37 130
17080.60 123
17081.84 121
17083.07 115
17084.30 110
17085.54 134
17086.77 126
17088.00 130
17089.23 126
17090.47 130
17091.70 133
17092.93 111
17094.17 106
17095.40 117
17096.63 121
17097.87 123
17099.10 124
17100.34 120
17101.57 119
17102.80 128
17104.04 119
17105.27 97
17106.50 107
17107.74 116
17108.97 121
17110.21 122
17111.44 124
17112.67 133
17113.91 132
17115.14 111
17116.38 130
17117.61 132
17118.84 118
17120.08 120
17121.31 119
17122.55 105
17123.78 113
17125.02 117
17126.25 125
17127.48 122
17128.72 119
17129.95 112
17131.19 108
17132.42 112
17133.66 130
17134.89 126
17136.13 121
17137.36 143
17138.60 123
17139.83 139
17141.07 121
17142.30 132
17143.54 106
17144.77 114
17146.01 127
17147.24 123
17148.48 126
17149.71 113
17150.95 124
17152.19 126
17153.42 116
17154.66 128
17155.89 127
17157.13 117
17158.36 130
17159.60 126
17160.83 118
17162.07 125
17163.31 113
17164.54 125
17165.78 122
17167.01 131
17168.25 120
17169.49 125
17170.72 104
17171.96 110
17173.19 115
17174.43 115
17175.67 125
17176.90 114
17178.14 124
17179.38 127
17180.61 118
17181.85 113
17183.09 126
17184.32 118
17185.56 103
17186.80 129
17188.03 113
17189.27 122
17190.51 118
17191.74 139
17192.98 117
17194.22 116
17195.45 121
17196.69 126
17197.93 129
17199.16 111
17200.40 124
17201.64 123
17202.88 123
17204.11 136
17205.35 124
17206.59 123
17207.83 119
17209.06 128
17210.30 128
17211.54 112
17212.78 130
17214.01 129
17215.25 118
17216.49 118
17217.73 102
17218.96 136
17220.20 131
17221.44 127
17222.68 124
17223.92 135
17225.15 136
17226.39 125
17227.63 113
17228.87 118
17230.11 113
17231.35 117
17232.58 121
17233.82 119
17235.06 105
17236.30 106
17237.54 121
17238.78 113
17240.01 137
17241.25 135
17242.49 117
17243.73 133
17244.97 124
17246.21 142
17247.45 136
17248.69 116
17249.93 111
17251.16 119
17252.40 116
17253.64 133
17254.88 118
17256.12 125
17257.36 129
17258.60 110
17259.84 107
17261.08 124
17262.32 103
17263.56 133
17264.80 111
17266.04 115
17267.28 134
17268.51 117
17269.75 123
17270.99 144
17272.23 118
17273.47 106
17274.71 121
17275.95 127
17277.19 127
17278.43 114
17279.67 132
17280.91 118
17282.15 111
17283.39 153
17284.63 120
17285.87 110
17287.11 124
17288.35 124
17289.60 129
17290.84 127
17292.08 114
17293.32 114
17294.56 116
17295.80 128
17297.04 123
17298.28 129
17299.52 120
17300.76 125
17302.00 137
17303.24 130
17304.48 128
17305.72 115
17306.96 122
17308.21 125
17309.45 118
17310.69 117
17311.93 98
17313.17 129
17314.41 122
17315.65 113
17316.89 125
17318.14 109
17319.38 112
17320.62 120
17321.86 119
17323.10 118
17324.34 130
17325.59 132
17326.83 104
17328.07 116
17329.31 123
17330.55 135
17331.79 120
17333.04 120
17334.28 116
17335.52 121
17336.76 121
17338.00 113
17339.25 119
17340.49 105
17341.73 123
17342.97 116
17344.22 124
17345.46 97
17346.70 118
17347.94 129
17349.19 139
17350.43 124
17351.67 111
17352.91 107
17354.16 108
17355.40 100
17356.64 109
17357.88 133
17359.13 120
17360.37 125
17361.61 113
17362.86 124
17364.10 124
17365.34 108
17366.58 123
17367.83 116
17369.07 107
17370.31 120
17371.56 108
17372.80 124
17374.04 96
17375.29 126
17376.53 111
17377.78 114
17379.02 121
17380.26 112
17381.51 118
17382.75 130
17383.99 117
17385.24 135
17386.48 108
17387.72 109
17388.97 126
17390.21 124
17391.46 132
17392.70 126
17393.94 127
17395.19 107
17396.43 124
17397.68 124
17398.92 138
17400.17 109
17401.41 102
17402.65 125
17403.90 133
17405.14 127
17406.39 112
17407.63 116
17408.88 118
17410.12 119
17411.37 109
17412.61 123
17413.86 134
17415.10 128
17416.35 131
17417.59 105
17418.84 129
17420.08 115
17421.33 110
17422.57 128
17423.82 135
17425.06 108
17426.31 130
17427.55 109
17428.80 127
17430.04 115
17431.29 133
17432.53 125
17433.78 109
17435.03 119
17436.27 121
17437.52 134
17438.76 122
17440.01 119
17441.25 126
17442.50 137
17443.75 106
17444.99 138
17446.24 126
17447.48 118
17448.73 127
17449.98 140
17451.22 113
17452.47 120
17453.71 127
17454.96 120
17456.21 134
17457.45 105
17458.70 129
17459.95 123
17461.19 125
17462.44 102
17463.69 120
17464.93 119
17466.18 136
17467.43 120
17468.67 128
17469.92 128
17471.17 107
17472.41 134
17473.66 138
17474.91 117
17476.15 115
17477.40 127
17478.65 133
17479.90 142
17481.14 119
17482.39 131
17483.64 126
17484.88 129
17486.13 96
17487.38 102
17488.63 124
17489.87 97
17491.12 119
17492.37 124
17493.62 121
17494.86 128
17496.11 123
17497.36 106
17498.61 109
17499.86 105
17501.10 133
17502.35 127
17503.60 133
17504.85 121
17506.10 143
17507.34 132
17508.59 124
17509.84 126
17511.09 134
17512.34 126
17513.59 121
17514.83 129
17516.08 142
17517.33 135
17518.58 113
17519.83 108
17521.08 109
17522.33 118
17523.57 111
17524.82 124
17526.07 116
17527.32 114
17528.57 127
17529.82 135
17531.07 125
17532.32 129
17533.57 133
17534.82 126
17536.06 124
17537.31 115
17538.56 109
17539.81 114
17541.06 121
17542.31 124
17543.56 133
17544.81 126
17546.06 127
17547.31 134
17548.56 129
17549.81 117
17551.06 133
17552.31 141
17553.56 125
17554.81 132
17556.06 114
17557.31 140
17558.56 126
17559.81 129
17561.06 125
17562.31 122
17563.56 125
17564.81 113
17566.06 116
17567.31 129
17568.56 134
17569.81 119
17571.06 127
17572.31 132
17573.56 130
17574.81 121
17576.06 126
17577.31 121
17578.56 127
17579.81 123
17581.06 126
17582.31 131
17583.57 124
17584.82 126
17586.07 131
17587.32 117
17588.57 131
17589.82 141
17591.07 128
17592.32 133
17593.57 124
17594.83 124
17596.08 129
17597.33 128
17598.58 133
17599.83 134
17601.08 134
17602.33 140
17603.59 110
17604.84 157
17606.09 129
17607.34 129
17608.59 126
17609.84 124
17611.10 139
17612.35 118
17613.60 136
17614.85 120
17616.10 134
17617.36 122
17618.61 139
17619.86 123
17621.11 121
17622.36 116
17623.62 139
17624.87 130
17626.12 114
17627.37 127
17628.63 117
17629.88 143
17631.13 132
17632.38 120
17633.64 128
17634.89 129
17636.14 116
17637.39 149
17638.65 121
17639.90 111
17641.15 119
17642.41 142
17643.66 119
17644.91 118
17646.17 140
17647.42 104
17648.67 119
17649.92 130
17651.18 122
17652.43 118
17653.68 131
17654.94 130
17656.19 154
17657.44 128
17658.70 117
17659.95 128
17661.21 133
17662.46 136
17663.71 137
17664.97 130
17666.22 139
17667.47 117
17668.73 122
17669.98 124
17671.24 137
17672.49 130
17673.74 117
17675.00 108
17676.25 117
17677.51 121
17678.76 104
17680.02 116
17681.27 108
17682.52 134
17683.78 144
17685.03 132
17686.29 120
17687.54 128
17688.80 139
17690.05 125
17691.31 120
17692.56 89
17693.82 123
17695.07 130
17696.32 114
17697.58 120
17698.83 128
17700.09 118
17701.34 119
17702.60 128
17703.86 113
17705.11 123
17706.37 123
17707.62 135
17708.88 118
17710.13 117
17711.39 121
17712.64 136
17713.90 128
17715.15 103
17716.41 126
17717.66 128
17718.92 124
17720.18 133
17721.43 143
17722.69 109
17723.94 112
17725.20 134
17726.45 131
17727.71 131
17728.97 114
17730.22 116
17731.48 139
17732.74 134
17733.99 133
17735.25 115
17736.50 125
17737.76 116
17739.02 125
17740.27 121
17741.53 121
17742.79 131
17744.04 134
17745.30 120
17746.56 129
17747.81 129
17749.07 121
17750.33 141
17751.58 123
17752.84 119
17754.10 91
17755.35 149
17756.61 116
17757.87 150
17759.12 125
17760.38 123
17761.64 152
17762.90 124
17764.15 130
17765.41 131
17766.67 129
17767.93 139
17769.18 133
17770.44 123
17771.70 125
17772.96 110
17774.21 138
17775.47 117
17776.73 119
17777.99 117
17779.24 131
17780.50 131
17781.76 132
17783.02 133
17784.28 140
17785.53 129
17786.79 115
17788.05 128
17789.31 137
17790.57 143
17791.82 115
17793.08 139
17794.34 119
17795.60 119
17796.86 140
17798.12 124
17799.37 140
17800.63 128
17801.89 126
17803.15 137
17804.41 134
17805.67 118
17806.93 124
17808.19 114
17809.44 122
17810.70 121
17811.96 138
17813.22 133
17814.48 117
17815.74 121
17817.00 117
17818.26 122
17819.52 118
17820.78 128
17822.04 126
17823.29 126
17824.55 125
17825.81 122
17827.07 122
17828.33 142
17829.59 123
17830.85 120
17832.11 107
17833.37 126
17834.63 123
17835.89 125
17837.15 118
17838.41 116
17839.67 120
17840.93 114
17842.19 126
17843.45 113
17844.71 122
17845.97 114
17847.23 116
17848.49 120
17849.75 126
17851.01 124
17852.27 111
17853.53 120
17854.79 124
17856.05 123
17857.31 100
17858.57 129
17859.84 128
17861.10 135
17862.36 115
17863.62 130
17864.88 134
17866.14 118
17867.40 118
17868.66 131
17869.92 106
17871.18 121
17872.44 126
17873.71 126
17874.97 122
17876.23 113
17877.49 113
17878.75 117
17880.01 131
17881.27 104
17882.53 131
17883.80 123
17885.06 106
17886.32 130
17887.58 134
17888.84 120
17890.10 109
17891.37 109
17892.63 131
17893.89 128
17895.15 118
17896.41 99
17897.67 120
17898.94 122
17900.20 115
17901.46 109
17902.72 118
17903.99 124
17905.25 117
17906.51 136
17907.77 125
17909.03 112
17910.30 122
17911.56 119
17912.82 109
17914.08 134
17915.35 119
17916.61 136
17917.87 111
17919.14 105
17920.40 122
17921.66 111
17922.92 106
17924.19 110
17925.45 122
17926.71 112
17927.98 116
17929.24 130
17930.50 147
17931.76 119
17933.03 123
17934.29 134
17935.55 121
17936.82 110
17938.08 130
17939.34 126
17940.61 106
17941.87 113
17943.14 129
17944.40 133
17945.66 116
17946.93 111
17948.19 122
17949.45 115
17950.72 99
17951.98 120
17953.25 110
17954.51 124
17955.77 118
17957.04 115
17958.30 119
17959.57 108
17960.83 105
17962.09 103
17963.36 130
17964.62 109
17965.89 112
17967.15 121
17968.42 124
17969.68 118
17970.95 110
17972.21 112
17973.47 128
17974.74 118
17976.00 122
17977.27 110
17978.53 115
17979.80 111
17981.06 128
17982.33 134
17983.59 114
17984.86 123
17986.12 114
17987.39 132
17988.65 117
17989.92 127
17991.18 116
17992.45 109
17993.71 110
17994.98 121
17996.25 114
17997.51 126
17998.78 114
18000.04 122
18001.31 130
18002.57 100
18003.84 119
18005.10 121
18006.37 117
18007.64 117
18008.90 110
18010.17 117
18011.43 126
18012.70 118
18013.97 108
18015.23 101
18016.50 113
18017.76 119
18019.03 103
18020.30 118
18021.56 107
18022.83 102
18024.10 111
18025.36 132
18026.63 129
18027.90 119
18029.16 122
18030.43 127
18031.70 144
18032.96 123
18034.23 126
18035.50 124
18036.76 110
18038.03 110
18039.30 120
18040.56 115
18041.83 114
18043.10 108
18044.37 112
18045.63 109
18046.90 123
18048.17 113
18049.43 130
18050.70 102
18051.97 117
18053.24 105
18054.50 108
18055.77 112
18057.04 125
18058.31 115
18059.57 98
18060.84 124
18062.11 133
18063.38 126
18064.65 125
18065.91 129
18067.18 110
18068.45 111
18069.72 121
18070.98 119
18072.25 116
18073.52 117
18074.79 123
18076.06 137
18077.33 125
18078.59 111
18079.86 114
18081.13 123
18082.40 117
18083.67 118
18084.94 130
18086.21 110
18087.47 126
18088.74 128
18090.01 131
18091.28 104
18092.55 114
18093.82 102
18095.09 128
18096.36 114
18097.62 107
18098.89 108
18100.16 112
18101.43 116
18102.70 119
18103.97 131
18105.24 127
18106.51 142
18107.78 119
18109.05 128
18110.32 120
18111.59 128
18112.86 127
18114.13 118
18115.40 118
18116.66 111
18117.93 130
18119.20 129
18120.47 130
18121.74 136
18123.01 114
18124.28 123
18125.55 111
18126.82 123
18128.09 113
18129.36 104
18130.63 131
18131.90 110
18133.17 120
18134.44 119
18135.71 100
18136.99 120
18138.26 126
18139.53 110
18140.80 112
18142.07 121
18143.34 128
18144.61 129
18145.88 124
18147.15 123
18148.42 114
18149.69 123
18150.96 105
18152.23 109
18153.50 103
18154.78 116
18156.05 127
18157.32 126
18158.59 125
18159.86 112
18161.13 116
18162.40 106
18163.67 110
18164.94 112
18166.22 119
18167.49 115
18168.76 119
18170.03 111
18171.30 110
18172.57 134
18173.85 116
18175.12 131
18176.39 119
18177.66 123
18178.93 126
18180.20 119
18181.48 106
18182.75 115
18184.02 131
18185.29 122
18186.56 119
18187.84 137
18189.11 122
18190.38 129
18191.65 129
18192.93 128
18194.20 128
18195.47 135
18196.74 114
18198.02 106
18199.29 123
18200.56 128
18201.83 107
18203.11 117
18204.38 112
18205.65 131
18206.92 133
18208.20 128
18209.47 131
18210.74 131
18212.02 101
18213.29 121
18214.56 108
18215.84 121
18217.11 128
18218.38 125
18219.65 110
18220.93 118
18222.20 123
18223.47 112
18224.75 120
18226.02 124
18227.30 123
18228.57 102
18229.84 118
18231.12 135
18232.39 108
18233.66 117
18234.94 111
18236.21 128
18237.48 103
18238.76 101
18240.03 111
18241.31 106
18242.58 115
18243.86 138
18245.13 117
18246.40 118
18247.68 113
18248.95 116
18250.23 117
18251.50 120
18252.77 140
18254.05 132
18255.32 119
18256.60 107
18257.87 105
18259.15 128
18260.42 107
18261.70 131
18262.97 125
18264.25 117
18265.52 123
18266.80 99
18268.07 119
18269.35 120
18270.62 110
18271.90 120
18273.17 115
18274.45 126
18275.72 121
18277.00 121
18278.27 120
18279.55 118
18280.82 144
18282.10 125
18283.37 129
18284.65 122
18285.93 105
18287.20 116
18288.48 116
18289.75 98
18291.03 107
18292.30 112
18293.58 126
18294.86 125
18296.13 93
18297.41 96
18298.68 115
18299.96 112
18301.24 104
18302.51 106
18303.79 123
18305.06 123
18306.34 121
18307.62 114
18308.89 108
18310.17 113
18311.45 132
18312.72 130
18314.00 123
18315.28 118
18316.55 116
18317.83 128
18319.11 109
18320.38 123
18321.66 117
18322.94 117
18324.21 122
18325.49 126
18326.77 113
18328.04 113
18329.32 117
18330.60 140
18331.88 134
18333.15 106
18334.43 113
18335.71 118
18336.98 121
18338.26 109
18339.54 108
18340.82 118
18342.09 130
18343.37 91
18344.65 115
18345.93 125
18347.20 138
18348.48 111
18349.76 121
18351.04 95
18352.32 100
18353.59 114
18354.87 140
18356.15 123
18357.43 109
18358.71 138
18359.98 105
18361.26 117
18362.54 114
18363.82 123
18365.10 117
18366.38 127
18367.65 106
18368.93 121
18370.21 131
18371.49 122
18372.77 106
18374.05 116
18375.33 116
18376.60 125
18377.88 121
18379.16 124
18380.44 133
18381.72 100
18383.00 129
18384.28 113
18385.56 111
18386.84 103
18388.11 118
18389.39 106
18390.67 114
18391.95 124
18393.23 125
18394.51 115
18395.79 126
18397.07 108
18398.35 125
18399.63 104
18400.91 104
18402.19 123
18403.47 119
18404.75 99
18406.03 100
18407.31 115
18408.59 114
18409.87 101
18411.15 114
18412.43 112
18413.71 120
18414.99 118
18416.27 124
18417.55 113
18418.83 115
18420.11 110
18421.39 113
18422.67 104
18423.95 109
18425.23 116
18426.51 125
18427.79 107
18429.07 106
18430.35 112
18431.63 116
18432.91 108
18434.19 115
18435.47 105
18436.75 117
18438.04 115
18439.32 116
18440.60 120
18441.88 116
18443.16 119
18444.44 118
18445.72 112
18447.00 105
18448.28 100
18449.57 111
18450.85 90
18452.13 120
18453.41 116
18454.69 102
18455.97 112
18457.25 121
18458.54 114
18459.82 126
18461.10 96
18462.38 108
18463.66 123
18464.94 109
18466.23 104
18467.51 100
18468.79 122
18470.07 114
18471.35 115
18472.64 101
18473.92 112
18475.20 112
18476.48 118
18477.76 114
18479.05 116
18480.33 125
18481.61 123
18482.89 106
18484.18 131
18485.46 122
18486.74 108
18488.02 126
18489.31 113
18490.59 108
18491.87 120
18493.15 115
18494.44 133
18495.72 110
18497.00 110
18498.29 114
18499.57 104
18500.85 100
18502.13 107
18503.42 146
18504.70 113
18505.98 100
18507.27 123
18508.55 109
18509.83 121
18511.12 106
18512.40 116
18513.68 116
18514.97 113
18516.25 108
18517.54 115
18518.82 118
18520.10 110
18521.39 112
18522.67 118
18523.95 120
18525.24 118
18526.52 97
18527.81 128
18529.09 110
18530.37 129
18531.66 106
18532.94 115
18534.23 122
18535.51 112
18536.79 124
18538.08 93
18539.36 116
18540.65 126
18541.93 110
18543.22 104
18544.50 117
18545.79 127
18547.07 110
18548.36 104
18549.64 123
18550.92 115
18552.21 126
18553.49 113
18554.78 122
18556.06 116
18557.35 107
18558.63 106
18559.92 138
18561.20 121
18562.49 116
18563.77 118
18565.06 112
18566.35 121
18567.63 112
18568.92 131
18570.20 98
18571.49 119
18572.77 129
18574.06 136
18575.34 127
18576.63 121
18577.92 127
18579.20 128
18580.49 129
18581.77 111
18583.06 128
18584.34 131
18585.63 149
18586.92 112
18588.20 123
18589.49 128
18590.77 123
18592.06 120
18593.35 115
18594.63 147
18595.92 121
18597.21 113
18598.49 124
18599.78 119
18601.07 116
18602.35 120
18603.64 128
18604.93 125
18606.21 106
18607.50 120
18608.79 106
18610.07 117
18611.36 126
18612.65 141
18613.93 107
18615.22 117
18616.51 105
18617.79 113
18619.08 120
18620.37 118
18621.66 110
18622.94 106
18624.23 119
18625.52 94
18626.80 115
18628.09 117
18629.38 135
18630.67 112
18631.95 123
18633.24 109
18634.53 115
18635.82 126
18637.11 105
18638.39 112
18639.68 131
18640.97 124
18642.26 119
18643.54 120
18644.83 114
18646.12 134
18647.41 109
18648.70 117
18649.99 115
18651.27 101
18652.56 109
18653.85 117
18655.14 124
18656.43 112
18657.72 107
18659.00 116
18660.29 109
18661.58 114
18662.87 120
18664.16 110
18665.45 127
18666.74 113
18668.02 102
18669.31 108
18670.60 111
18671.89 117
18673.18 112
18674.47 132
18675.76 100
18677.05 104
18678.34 109
18679.63 122
18680.92 114
18682.20 102
18683.49 109
18684.78 127
18686.07 117
18687.36 123
18688.65 111
18689.94 109
18691.23 119
18692.52 112
18693.81 114
18695.10 120
18696.39 116
18697.68 129
18698.97 121
18700.26 114
18701.55 105
18702.84 112
18704.13 123
18705.42 122
18706.71 121
18708.00 104
18709.29 123
18710.58 125
18711.87 110
18713.16 105
18714.45 95
18715.74 120
18717.03 120
18718.32 110
18719.61 117
18720.90 124
18722.20 95
18723.49 119
18724.78 113
18726.07 112
18727.36 122
18728.65 119
18729.94 120
18731.23 121
18732.52 109
18733.81 120
18735.10 126
18736.40 117
18737.69 112
18738.98 106
18740.27 114
18741.56 106
18742.85 111
18744.14 107
18745.43 101
18746.73 114
18748.02 131
18749.31 94
18750.60 120
18751.89 121
18753.18 99
18754.48 116
18755.77 109
18757.06 131
18758.35 119
18759.64 111
18760.94 100
18762.23 115
18763.52 111
18764.81 105
18766.10 115
18767.40 123
18768.69 116
18769.98 119
18771.27 116
18772.57 111
18773.86 124
18775.15 101
18776.44 108
18777.74 117
18779.03 111
18780.32 97
18781.61 107
18782.91 117
18784.20 105
18785.49 101
18786.79 118
18788.08 121
18789.37 120
18790.66 113
18791.96 108
18793.25 110
18794.54 110
18795.84 109
18797.13 120
18798.42 121
18799.72 74
18801.01 103
18802.30 107
18803.60 124
18804.89 100
18806.18 114
18807.48 104
18808.77 111
18810.07 108
18811.36 116
18812.65 116
18813.95 115
18815.24 103
18816.53 121
18817.83 119
18819.12 93
18820.42 124
18821.71 107
18823.00 108
18824.30 99
18825.59 120
18826.89 98
18828.18 117
18829.48 111
18830.77 112
18832.07 128
18833.36 121
18834.65 117
18835.95 106
18837.24 129
18838.54 92
18839.83 108
18841.13 115
18842.42 120
18843.72 100
18845.01 114
18846.31 101
18847.60 106
18848.90 114
18850.19 99
18851.49 96
18852.78 111
18854.08 103
18855.37 110
18856.67 127
18857.96 94
18859.26 109
18860.55 118
18861.85 108
18863.15 111
18864.44 117
18865.74 126
18867.03 115
18868.33 111
18869.62 121
18870.92 110
18872.22 93
18873.51 112
18874.81 120
18876.10 107
18877.40 83
18878.70 106
18879.99 118
18881.29 123
18882.58 98
18883.88 109
18885.18 109
18886.47 105
18887.77 110
18889.07 118
18890.36 113
18891.66 127
18892.95 119
18894.25 127
18895.55 105
18896.84 88
18898.14 108
18899.44 114
18900.73 107
18902.03 108
18903.33 98
18904.63 115
18905.92 108
18907.22 112
18908.52 117
18909.81 105
18911.11 115
18912.41 108
18913.71 96
18915.00 109
18916.30 96
18917.60 94
18918.89 105
18920.19 109
18921.49 116
18922.79 102
18924.09 108
18925.38 95
18926.68 112
18927.98 105
18929.28 111
18930.57 101
18931.87 113
18933.17 113
18934.47 118
18935.77 92
18937.06 112
18938.36 110
18939.66 116
18940.96 120
18942.26 121
18943.55 95
18944.85 100
18946.15 95
18947.45 126
18948.75 109
18950.05 126
18951.35 109
18952.64 117
18953.94 115
18955.24 102
18956.54 112
18957.84 103
18959.14 109
18960.44 108
18961.74 107
18963.03 112
18964.33 104
18965.63 101
18966.93 113
18968.23 100
18969.53 97
18970.83 115
18972.13 123
18973.43 96
18974.73 96
18976.03 107
18977.33 119
18978.62 107
18979.92 110
18981.22 115
18982.52 103
18983.82 107
18985.12 111
18986.42 124
18987.72 112
18989.02 96
18990.32 116
18991.62 113
18992.92 101
18994.22 90
18995.52 98
18996.82 94
18998.12 106
18999.42 90
19000.72 119
19002.02 104
19003.32 118
19004.62 114
19005.92 118
19007.22 102
19008.53 103
19009.83 117
19011.13 100
19012.43 116
19013.73 94
19015.03 101
19016.33 121
19017.63 127
19018.93 105
19020.23 113
19021.53 117
19022.83 110
19024.13 92
19025.44 117
19026.74 83
19028.04 101
19029.34 114
19030.64 114
19031.94 101
19033.24 106
19034.54 109
19035.85 116
19037.15 107
19038.45 95
19039.75 111
19041.05 114
19042.35 128
19043.66 106
19044.96 101
19046.26 101
19047.56 122
19048.86 113
19050.16 101
19051.47 84
19052.77 99
19054.07 96
19055.37 98
19056.67 104
19057.98 98
19059.28 108
19060.58 101
19061.88 110
19063.19 96
19064.49 119
19065.79 109
19067.09 96
19068.40 117
19069.70 107
19071.00 102
19072.30 120
19073.61 112
19074.91 118
19076.21 107
19077.52 94
19078.82 111
19080.12 102
19081.42 102
19082.73 109
19084.03 96
19085.33 90
19086.64 108
19087.94 91
19089.24 122
19090.55 113
19091.85 114
19093.15 110
19094.46 106
19095.76 127
19097.06 103
19098.37 117
19099.67 92
19100.97 103
19102.28 101
19103.58 116
19104.89 85
19106.19 104
19107.49 100
19108.80 107
19110.10 103
19111.40 110
19112.71 112
19114.01 108
19115.32 115
19116.62 104
19117.93 112
19119.23 107
19120.53 120
19121.84 112
19123.14 107
19124.45 98
19125.75 105
19127.06 123
19128.36 106
19129.67 100
19130.97 117
19132.28 103
19133.58 112
19134.88 91
19136.19 84
19137.49 111
19138.80 121
19140.10 105
19141.41 81
19142.71 97
19144.02 98
19145.32 98
19146.63 112
19147.94 105
19149.24 111
19150.55 108
19151.85 100
19153.16 102
19154.46 113
19155.77 129
19157.07 104
19158.38 101
19159.68 94
19160.99 102
19162.30 115
19163.60 113
19164.91 112
19166.21 108
19167.52 108
19168.83 103
19170.13 109
19171.44 98
19172.74 97
19174.05 107
19175.36 115
19176.66 126
19177.97 103
19179.27 105
19180.58 112
19181.89 112
19183.19 118
19184.50 114
19185.81 100
19187.11 119
19188.42 102
19189.73 90
19191.03 87
19192.34 111
19193.65 104
19194.95 103
19196.26 99
19197.57 104
19198.87 98
19200.18 95
19201.49 105
19202.80 107
19204.10 114
19205.41 103
19206.72 120
19208.03 118
19209.33 117
19210.64 104
19211.95 94
19213.25 120
19214.56 114
19215.87 113
19217.18 84
19218.49 112
19219.79 100
19221.10 118
19222.41 95
19223.72 97
19225.02 101
19226.33 105
19227.64 112
19228.95 106
19230.26 98
19231.56 102
19232.87 112
19234.18 122
19235.49 128
19236.80 107
19238.11 102
19239.41 89
19240.72 108
19242.03 96
19243.34 116
19244.65 91
19245.96 114
19247.26 106
19248.57 114
19249.88 83
19251.19 112
19252.50 101
19253.81 107
19255.12 99
19256.43 105
19257.74 99
19259.04 101
19260.35 112
19261.66 94
19262.97 108
19264.28 117
19265.59 115
19266.90 95
19268.21 97
19269.52 90
19270.83 115
19272.14 116
19273.45 100
19274.76 106
19276.07 102
19277.38 97
19278.69 90
19279.99 105
19281.30 95
19282.61 99
19283.92 106
19285.23 124
19286.54 107
19287.85 98
19289.16 99
19290.47 102
19291.78 115
19293.09 101
19294.40 91
19295.72 95
19297.03 107
19298.34 98
19299.65 101
19300.96 95
19302.27 106
19303.58 113
19304.89 107
19306.20 94
19307.51 103
19308.82 108
19310.13 105
19311.44 89
19312.75 122
19314.06 113
19315.37 111
19316.69 132
19318.00 97
19319.31 110
19320.62 83
19321.93 100
19323.24 111
19324.55 102
19325.86 107
19327.18 100
19328.49 98
19329.80 120
19331.11 98
19332.42 85
19333.73 120
19335.04 111
19336.36 111
19337.67 83
19338.98 93
19340.29 96
19341.60 120
19342.91 102
19344.23 90
19345.54 101
19346.85 100
19348.16 102
19349.47 109
19350.79 90
19352.10 104
19353.41 109
19354.72 108
19356.04 119
19357.35 98
19358.66 102
19359.97 79
19361.29 99
19362.60 88
19363.91 104
19365.22 97
19366.54 104
19367.85 106
19369.16 95
19370.47 96
19371.79 97
19373.10 118
19374.41 97
19375.73 115
19377.04 95
19378.35 107
19379.67 90
19380.98 105
19382.29 97
19383.60 99
19384.92 94
19386.23 122
19387.54 114
19388.86 103
19390.17 105
19391.49 94
19392.80 95
19394.11 113
19395.43 128
19396.74 97
19398.05 106
19399.37 89
19400.68 113
19402.00 99
19403.31 101
19404.62 97
19405.94 113
19407.25 109
19408.57 105
19409.88 91
19411.19 113
19412.51 105
19413.82 102
19415.14 127
19416.45 117
19417.77 120
19419.08 115
19420.39 113
19421.71 97
19423.02 112
19424.34 115
19425.65 95
19426.97 107
19428.28 106
19429.60 103
19430.91 102
19432.23 101
19433.54 112
19434.86 109
19436.17 102
19437.49 118
19438.80 99
19440.12 108
19441.43 96
19442.75 122
19444.06 120
19445.38 98
19446.69 108
19448.01 90
19449.32 99
19450.64 97
19451.96 93
19453.27 82
19454.59 102
19455.90 95
19457.22 103
19458.53 89
19459.85 102
19461.17 113
19462.48 93
19463.80 117
19465.11 99
19466.43 107
19467.75 100
19469.06 91
19470.38 115
19471.69 86
19473.01 100
19474.33 116
19475.64 110
19476.96 97
19478.28 85
19479.59 111
19480.91 108
19482.23 110
19483.54 100
19484.86 101
19486.18 104
19487.49 90
19488.81 103
19490.13 98
19491.44 103
19492.76 84
19494.08 101
19495.39 103
19496.71 102
19498.03 96
19499.35 97
19500.66 97
19501.98 107
19503.30 98
19504.61 101
19505.93 83
19507.25 89
19508.57 107
19509.88 97
19511.20 100
19512.52 97
19513.84 92
19515.15 104
19516.47 111
19517.79 94
19519.11 111
19520.43 100
19521.74 101
19523.06 92
19524.38 97
19525.70 110
19527.02 115
19528.33 104
19529.65 113
19530.97 105
19532.29 98
19533.61 116
19534.93 100
19536.24 104
19537.56 102
19538.88 112
19540.20 93
19541.52 107
19542.84 103
19544.16 97
19545.47 91
19546.79 103
19548.11 97
19549.43 101
19550.75 106
19552.07 81
19553.39 102
19554.71 110
19556.03 116
19557.34 98
19558.66 117
19559.98 105
19561.30 109
19562.62 93
19563.94 94
19565.26 88
19566.58 103
19567.90 96
19569.22 87
19570.54 105
19571.86 107
19573.18 99
19574.50 93
19575.82 107
19577.14 108
19578.46 114
19579.78 108
19581.10 107
19582.42 103
19583.74 91
19585.06 102
19586.38 91
19587.70 101
19589.02 103
19590.34 104
19591.66 91
19592.98 98
19594.30 113
19595.62 120
19596.94 91
19598.26 110
19599.58 100
19600.90 102
19602.22 93
19603.54 95
19604.86 91
19606.18 104
19607.50 103
19608.82 110
19610.15 117
19611.47 103
19612.79 103
19614.11 104
19615.43 103
19616.75 87
19618.07 106
19619.39 104
19620.71 94
19622.04 96
19623.36 110
19624.68 92
19626.00 104
19627.32 104
19628.64 96
19629.96 94
19631.29 100
19632.61 109
19633.93 90
19635.25 101
19636.57 89
19637.89 108
19639.22 103
19640.54 106
19641.86 94
19643.18 101
19644.50 102
19645.83 108
19647.15 99
19648.47 96
19649.79 97
19651.12 102
19652.44 105
19653.76 88
19655.08 109
19656.40 82
19657.73 110
19659.05 101
19660.37 113
19661.70 104
19663.02 118
19664.34 115
19665.66 111
19666.99 89
19668.31 91
19669.63 103
19670.95 110
19672.28 97
19673.60 101
19674.92 99
19676.25 98
19677.57 115
19678.89 96
19680.22 123
19681.54 103
19682.86 107
19684.19 109
19685.51 102
19686.83 111
19688.16 103
19689.48 97
19690.80 100
19692.13 103
19693.45 97
19694.78 104
19696.10 82
19697.42 98
19698.75 91
19700.07 101
19701.39 101
19702.72 104
19704.04 95
19705.37 94
19706.69 103
19708.02 118
19709.34 102
19710.66 87
19711.99 98
19713.31 98
19714.64 106
19715.96 103
19717.29 109
19718.61 93
19719.93 91
19721.26 110
19722.58 113
19723.91 94
19725.23 102
19726.56 92
19727.88 99
19729.21 98
19730.53 83
19731.86 94
19733.18 112
19734.51 104
19735.83 97
19737.16 120
19738.48 93
19739.81 99
19741.13 87
19742.46 105
19743.78 113
19745.11 112
19746.44 93
19747.76 91
19749.09 93
19750.41 95
19751.74 89
19753.06 98
19754.39 117
19755.72 106
19757.04 109
19758.37 104
19759.69 100
19761.02 97
19762.34 115
19763.67 111
19765.00 113
19766.32 102
19767.65 121
19768.98 106
19770.30 105
19771.63 114
19772.95 106
19774.28 100
19775.61 103
19776.93 115
19778.26 97
19779.59 98
19780.91 100
19782.24 96
19783.57 105
19784.89 102
19786.22 106
19787.55 97
19788.87 94
19790.20 93
19791.53 96
19792.86 93
19794.18 91
19795.51 88
19796.84 96
19798.16 110
19799.49 103
19800.82 103
19802.15 93
19803.47 89
19804.80 110
19806.13 96
19807.46 102
19808.78 103
19810.11 113
19811.44 103
19812.77 93
19814.09 114
19815.42 100
19816.75 105
19818.08 106
19819.41 96
19820.73 102
19822.06 119
19823.39 87
19824.72 106
19826.05 93
19827.37 112
19828.70 115
19830.03 105
19831.36 89
19832.69 99
19834.02 86
19835.34 93
19836.67 90
19838.00 91
19839.33 95
19840.66 111
19841.99 112
19843.32 114
19844.64 97
19845.97 96
19847.30 109
19848.63 95
19849.96 93
19851.29 88
19852.62 95
19853.95 97
19855.28 111
19856.60 94
19857.93 90
19859.26 101
19860.59 98
19861.92 98
19863.25 89
19864.58 105
19865.91 88
19867.24 109
19868.57 100
19869.90 107
19871.23 88
19872.56 93
19873.89 103
19875.22 102
19876.55 97
19877.88 104
19879.21 113
19880.54 102
19881.87 82
19883.20 93
19884.53 102
19885.86 92
19887.19 105
19888.52 95
19889.85 110
19891.18 92
19892.51 103
19893.84 96
19895.17 107
19896.50 110
19897.83 108
19899.16 106
19900.49 116
19901.82 95
19903.15 96
19904.48 117
19905.81 91
19907.15 99
19908.48 93
19909.81 96
19911.14 91
19912.47 109
19913.80 101
19915.13 105
19916.46 94
19917.79 89
19919.13 91
19920.46 98
19921.79 115
19923.12 88
19924.45 86
19925.78 90
19927.11 103
19928.45 93
19929.78 93
19931.11 100
19932.44 85
19933.77 115
19935.10 111
19936.44 91
19937.77 116
19939.10 105
19940.43 109
19941.76 100
19943.10 87
19944.43 99
19945.76 101
19947.09 112
19948.42 102
19949.76 109
19951.09 104
19952.42 106
19953.75 114
19955.09 113
19956.42 92
19957.75 90
19959.08 83
19960.42 101
19961.75 107
19963.08 104
19964.41 104
19965.75 105
19967.08 100
19968.41 93
19969.75 120
19971.08 86
19972.41 94
19973.74 106
19975.08 113
19976.41 104
19977.74 87
19979.08 93
19980.41 128
19981.74 116
19983.08 100
19984.41 102
19985.74 87
19987.08 110
19988.41 98
19989.75 93
19991.08 88
19992.41 101
19993.75 102
19995.08 120
19996.41 87
19997.75 84
19999.08 93
20000.42 129
20001.75 99
20003.08 102
20004.42 102
20005.75 112
20007.09 107
20008.42 88
20009.75 119
20011.09 83
20012.42 103
20013.76 104
20015.09 78
20016.43 87
20017.76 102
20019.10 111
20020.43 114
20021.76 111
20023.10 108
20024.43 111
20025.77 104
20027.10 98
20028.44 97
20029.77 114
20031.11 93
20032.44 110
20033.78 99
20035.11 111
20036.45 100
20037.78 110
20039.12 96
20040.46 100
20041.79 108
20043.13 102
20044.46 128
20045.80 106
20047.13 83
20048.47 105
20049.80 90
20051.14 101
20052.47 121
20053.81 93
20055.15 116
20056.48 99
20057.82 107
20059.15 109
20060.49 102
20061.83 118
20063.16 84
20064.50 109
20065.83 106
20067.17 102
20068.51 99
20069.84 111
20071.18 87
20072.52 100
20073.85 86
20075.19 107
20076.52 86
20077.86 92
20079.20 95
20080.53 101
20081.87 119
20083.21 100
20084.54 93
20085.88 99
20087.22 105
20088.56 117
20089.89 101
20091.23 99
20092.57 109
20093.90 107
20095.24 110
20096.58 82
20097.91 98
20099.25 108
20100.59 115
20101.93 100
20103.26 99
20104.60 105
20105.94 108
20107.28 95
20108.61 110
20109.95 108
20111.29 101
20112.63 92
20113.96 103
20115.30 100
20116.64 98
20117.98 86
20119.32 85
20120.65 105
20121.99 97
20123.33 103
20124.67 99
20126.01 107
