# Supplementary material for: MALDI-TOF MS typing enables the classification of brewing yeasts of the genus Saccharomyces to major beer styles
Source: PLoS One. 2017 Aug 9;12(8):e0181694. doi: 10.1371/journal.pone.0181694 (PMC5549903; doi:10.1371/journal.pone.0181694)
Supplement: S17 File — The directory includes 90 raw files and was zipped to “.zip”; the folder has three strains with 30 spectra per strain; S1 Text explains the raw files with an example and Table 1 represents the yeast strains used within the experiment. (ZIP) [file pone.0181694.s020.zip › 49-51/30811-PIBB121-Dias-Dias-Dias-YPG-18h-E-E_2016-10-04_10_0_F5_1.dat]

1998.43 2035
1998.85 2043
1999.27 1963
1999.69 1942
2000.11 1934
2000.54 1893
2000.96 1927
2001.38 1861
2001.80 1772
2002.23 1806
2002.65 1813
2003.07 1781
2003.49 1786
2003.92 1903
2004.34 1856
2004.76 1900
2005.18 1922
2005.61 2077
2006.03 2101
2006.45 2052
2006.87 2062
2007.30 2030
2007.72 1884
2008.14 1881
2008.57 1851
2008.99 1863
2009.41 1824
2009.84 1752
2010.26 1809
2010.68 1748
2011.11 1710
2011.53 1672
2011.95 1669
2012.38 1667
2012.80 1693
2013.22 1733
2013.65 1752
2014.07 1848
2014.49 1802
2014.92 1842
2015.34 1871
2015.77 1938
2016.19 1872
2016.61 1964
2017.04 1970
2017.46 1940
2017.89 1863
2018.31 1843
2018.73 1807
2019.16 1757
2019.58 1702
2020.01 1763
2020.43 1775
2020.85 1737
2021.28 1680
2021.70 1679
2022.13 1678
2022.55 1670
2022.98 1602
2023.40 1690
2023.83 1634
2024.25 1801
2024.68 1767
2025.10 1711
2025.53 1718
2025.95 1716
2026.38 1764
2026.80 1779
2027.23 1672
2027.65 1638
2028.08 1593
2028.50 1582
2028.93 1599
2029.35 1596
2029.78 1646
2030.20 1731
2030.63 1685
2031.05 1794
2031.48 1691
2031.90 1754
2032.33 1801
2032.75 1717
2033.18 1735
2033.61 1676
2034.03 1786
2034.46 1690
2034.88 1717
2035.31 1681
2035.74 1682
2036.16 1792
2036.59 1715
2037.01 1700
2037.44 1866
2037.87 1901
2038.29 1825
2038.72 1800
2039.14 1794
2039.57 1859
2040.00 1882
2040.42 1796
2040.85 1844
2041.28 1861
2041.70 1821
2042.13 1795
2042.56 1796
2042.98 1718
2043.41 1774
2043.84 1786
2044.26 1706
2044.69 1773
2045.12 1739
2045.54 1794
2045.97 1801
2046.40 1669
2046.82 1735
2047.25 1687
2047.68 1733
2048.11 1834
2048.53 1717
2048.96 1745
2049.39 1821
2049.82 1782
2050.24 1702
2050.67 1750
2051.10 1798
2051.53 1688
2051.95 1661
2052.38 1671
2052.81 1684
2053.24 1735
2053.66 1732
2054.09 1755
2054.52 1778
2054.95 1718
2055.38 1780
2055.80 1761
2056.23 1703
2056.66 1820
2057.09 1774
2057.52 1694
2057.94 1721
2058.37 1680
2058.80 1714
2059.23 1765
2059.66 1705
2060.09 1664
2060.51 1800
2060.94 1771
2061.37 1771
2061.80 1776
2062.23 1875
2062.66 1926
2063.09 2002
2063.52 2007
2063.94 2026
2064.37 2023
2064.80 2002
2065.23 1943
2065.66 1968
2066.09 1933
2066.52 1942
2066.95 1951
2067.38 1857
2067.81 1730
2068.24 1876
2068.66 1944
2069.09 1777
2069.52 1747
2069.95 1747
2070.38 1861
2070.81 1853
2071.24 1712
2071.67 1821
2072.10 1862
2072.53 1730
2072.96 1745
2073.39 1823
2073.82 1832
2074.25 1799
2074.68 1772
2075.11 1860
2075.54 1822
2075.97 1826
2076.40 1837
2076.83 1931
2077.26 1957
2077.69 2083
2078.12 2084
2078.55 1960
2078.98 2040
2079.41 2059
2079.84 2070
2080.27 2126
2080.70 1919
2081.14 1820
2081.57 1859
2082.00 1898
2082.43 1846
2082.86 1768
2083.29 1707
2083.72 1761
2084.15 1753
2084.58 1747
2085.01 1861
2085.44 1681
2085.88 1741
2086.31 1809
2086.74 1749
2087.17 1738
2087.60 1740
2088.03 1763
2088.46 1875
2088.89 1837
2089.33 1969
2089.76 2034
2090.19 2122
2090.62 2222
2091.05 2114
2091.48 2198
2091.92 2236
2092.35 2126
2092.78 2105
2093.21 2081
2093.64 2076
2094.07 1964
2094.51 1908
2094.94 1891
2095.37 1800
2095.80 1666
2096.24 1649
2096.67 1709
2097.10 1771
2097.53 1729
2097.96 1654
2098.40 1711
2098.83 1737
2099.26 1655
2099.69 1680
2100.13 1737
2100.56 1791
2100.99 1665
2101.43 1674
2101.86 1682
2102.29 1716
2102.72 1810
2103.16 1823
2103.59 1847
2104.02 1836
2104.46 1975
2104.89 2070
2105.32 1953
2105.76 2042
2106.19 2112
2106.62 2113
2107.05 1967
2107.49 1860
2107.92 1845
2108.36 1906
2108.79 1856
2109.22 1903
2109.66 1759
2110.09 1703
2110.52 1758
2110.96 1710
2111.39 1694
2111.82 1720
2112.26 1810
2112.69 1693
2113.13 1679
2113.56 1609
2113.99 1601
2114.43 1649
2114.86 1635
2115.30 1655
2115.73 1592
2116.16 1538
2116.60 1511
2117.03 1617
2117.47 1652
2117.90 1775
2118.34 1700
2118.77 1673
2119.21 1696
2119.64 1720
2120.07 1656
2120.51 1680
2120.94 1692
2121.38 1732
2121.81 1772
2122.25 1629
2122.68 1668
2123.12 1558
2123.55 1637
2123.99 1690
2124.42 1686
2124.86 1586
2125.29 1615
2125.73 1674
2126.16 1684
2126.60 1721
2127.04 1728
2127.47 1844
2127.91 1920
2128.34 1905
2128.78 1876
2129.21 1866
2129.65 1831
2130.08 1879
2130.52 1907
2130.96 1968
2131.39 1910
2131.83 1982
2132.26 1969
2132.70 1952
2133.14 2145
2133.57 2034
2134.01 2122
2134.44 2063
2134.88 2053
2135.32 2055
2135.75 2085
2136.19 2107
2136.62 2123
2137.06 1990
2137.50 1946
2137.93 1842
2138.37 1753
2138.81 1724
2139.24 1743
2139.68 1693
2140.12 1733
2140.55 1695
2140.99 1662
2141.43 1673
2141.86 1614
2142.30 1592
2142.74 1580
2143.18 1617
2143.61 1641
2144.05 1764
2144.49 1813
2144.92 1774
2145.36 1870
2145.80 2007
2146.24 2138
2146.67 2210
2147.11 2298
2147.55 2466
2147.99 2442
2148.42 2545
2148.86 2487
2149.30 2486
2149.74 2453
2150.17 2372
2150.61 2335
2151.05 2316
2151.49 2113
2151.92 1972
2152.36 1886
2152.80 1889
2153.24 1955
2153.68 1843
2154.11 1788
2154.55 1907
2154.99 1768
2155.43 1766
2155.87 1858
2156.31 1743
2156.74 1760
2157.18 1705
2157.62 1722
2158.06 1745
2158.50 1740
2158.94 1751
2159.38 1869
2159.81 1760
2160.25 1749
2160.69 1758
2161.13 1806
2161.57 1952
2162.01 1900
2162.45 1846
2162.89 2014
2163.33 2036
2163.76 1865
2164.20 1940
2164.64 1957
2165.08 2002
2165.52 2043
2165.96 2007
2166.40 2108
2166.84 2077
2167.28 2051
2167.72 2007
2168.16 2023
2168.60 2109
2169.04 2067
2169.48 2022
2169.92 2058
2170.36 2089
2170.80 2005
2171.24 1974
2171.68 1967
2172.12 1974
2172.56 1892
2173.00 1976
2173.44 2027
2173.88 2033
2174.32 2033
2174.76 1936
2175.20 2001
2175.64 1926
2176.08 1963
2176.52 1961
2176.96 2004
2177.40 2092
2177.84 2074
2178.28 2084
2178.72 1944
2179.16 1903
2179.60 1884
2180.04 1834
2180.48 1764
2180.92 1721
2181.37 1734
2181.81 1754
2182.25 1723
2182.69 1789
2183.13 1805
2183.57 1778
2184.01 1797
2184.45 1797
2184.89 1911
2185.34 1897
2185.78 1969
2186.22 2021
2186.66 2035
2187.10 2010
2187.54 1997
2187.98 2001
2188.43 1980
2188.87 1970
2189.31 1878
2189.75 1755
2190.19 1825
2190.63 1832
2191.08 1882
2191.52 1927
2191.96 1820
2192.40 1852
2192.84 2011
2193.29 1933
2193.73 1847
2194.17 1819
2194.61 1831
2195.05 1867
2195.50 1773
2195.94 1799
2196.38 1851
2196.82 1795
2197.27 1795
2197.71 1782
2198.15 1770
2198.59 1684
2199.04 1790
2199.48 1791
2199.92 1796
2200.37 1771
2200.81 1778
2201.25 1740
2201.69 1745
2202.14 1803
2202.58 1869
2203.02 1806
2203.47 1766
2203.91 1764
2204.35 1928
2204.80 1976
2205.24 1931
2205.68 1934
2206.13 1948
2206.57 1884
2207.01 1917
2207.46 1934
2207.90 1917
2208.34 1984
2208.79 1952
2209.23 1981
2209.67 2003
2210.12 1938
2210.56 1973
2211.01 1932
2211.45 1851
2211.89 1789
2212.34 1819
2212.78 1755
2213.23 1747
2213.67 1735
2214.11 1671
2214.56 1663
2215.00 1808
2215.45 1643
2215.89 1761
2216.34 1711
2216.78 1630
2217.22 1693
2217.67 1767
2218.11 1756
2218.56 1813
2219.00 1895
2219.45 2208
2219.89 2223
2220.34 2289
2220.78 2422
2221.23 2673
2221.67 2907
2222.12 2997
2222.56 3070
2223.01 2939
2223.45 2850
2223.90 3012
2224.34 2784
2224.79 2641
2225.23 2494
2225.68 2407
2226.12 2398
2226.57 2230
2227.01 2115
2227.46 2150
2227.91 2086
2228.35 2128
2228.80 2132
2229.24 2147
2229.69 2112
2230.13 2140
2230.58 2194
2231.03 2102
2231.47 2006
2231.92 2033
2232.36 2042
2232.81 2167
2233.26 2083
2233.70 2045
2234.15 2095
2234.59 2113
2235.04 2050
2235.49 2015
2235.93 2042
2236.38 2076
2236.83 2080
2237.27 2051
2237.72 2039
2238.17 2001
2238.61 2005
2239.06 1935
2239.51 1897
2239.95 1956
2240.40 1942
2240.85 1942
2241.29 1893
2241.74 1863
2242.19 1844
2242.63 1823
2243.08 1779
2243.53 1784
2243.98 1852
2244.42 1860
2244.87 1768
2245.32 1748
2245.76 1731
2246.21 1772
2246.66 1813
2247.11 1781
2247.55 1767
2248.00 1766
2248.45 1838
2248.90 1827
2249.35 1837
2249.79 1785
2250.24 1770
2250.69 1789
2251.14 1723
2251.58 1722
2252.03 1787
2252.48 1782
2252.93 1740
2253.38 1723
2253.82 1660
2254.27 1645
2254.72 1690
2255.17 1674
2255.62 1721
2256.07 1726
2256.51 1827
2256.96 1853
2257.41 1818
2257.86 1886
2258.31 2046
2258.76 1951
2259.21 2116
2259.65 2267
2260.10 2190
2260.55 2254
2261.00 2299
2261.45 2405
2261.90 2307
2262.35 2329
2262.80 2426
2263.25 2336
2263.69 2323
2264.14 2264
2264.59 2331
2265.04 2259
2265.49 2338
2265.94 2285
2266.39 2195
2266.84 2272
2267.29 2299
2267.74 2151
2268.19 2104
2268.64 2173
2269.09 2155
2269.54 2082
2269.99 1992
2270.44 2027
2270.89 2011
2271.34 1856
2271.79 1878
2272.24 1850
2272.69 1776
2273.14 1798
2273.59 1774
2274.04 1756
2274.49 1824
2274.94 1755
2275.39 1856
2275.84 1885
2276.29 1894
2276.74 1988
2277.19 2028
2277.64 2102
2278.09 2226
2278.54 2216
2278.99 2252
2279.44 2275
2279.89 2422
2280.34 2389
2280.79 2322
2281.25 2220
2281.70 2230
2282.15 2179
2282.60 2193
2283.05 2063
2283.50 1960
2283.95 2076
2284.40 2085
2284.85 2030
2285.31 2256
2285.76 2371
2286.21 2535
2286.66 2541
2287.11 2568
2287.56 2829
2288.01 3166
2288.47 3224
2288.92 3167
2289.37 3421
2289.82 3419
2290.27 3301
2290.72 3425
2291.18 3424
2291.63 3412
2292.08 3211
2292.53 3213
2292.98 3220
2293.44 2983
2293.89 2887
2294.34 2940
2294.79 2699
2295.24 2561
2295.70 2427
2296.15 2342
2296.60 2304
2297.05 2202
2297.51 2118
2297.96 2082
2298.41 2038
2298.86 1998
2299.32 1981
2299.77 1926
2300.22 1844
2300.67 1809
2301.13 1910
2301.58 1895
2302.03 1874
2302.49 1864
2302.94 1828
2303.39 1816
2303.85 1882
2304.30 1933
2304.75 2046
2305.20 2099
2305.66 2235
2306.11 2256
2306.56 2344
2307.02 2547
2307.47 2557
2307.93 2615
2308.38 2607
2308.83 2544
2309.29 2615
2309.74 2680
2310.19 2578
2310.65 2495
2311.10 2311
2311.55 2232
2312.01 2159
2312.46 2005
2312.92 2106
2313.37 2023
2313.82 1963
2314.28 1885
2314.73 1954
2315.19 1928
2315.64 1902
2316.10 1998
2316.55 2087
2317.00 2034
2317.46 2039
2317.91 2029
2318.37 2073
2318.82 2139
2319.28 2066
2319.73 2027
2320.19 2020
2320.64 1980
2321.10 2034
2321.55 2077
2322.01 2066
2322.46 2109
2322.92 2138
2323.37 1942
2323.83 2072
2324.28 2106
2324.74 1926
2325.19 2012
2325.65 2025
2326.10 2075
2326.56 2209
2327.01 2197
2327.47 2165
2327.92 2235
2328.38 2145
2328.83 2047
2329.29 2176
2329.74 2187
2330.20 2131
2330.66 2166
2331.11 2148
2331.57 2140
2332.02 2096
2332.48 2047
2332.94 1979
2333.39 2054
2333.85 2002
2334.30 2042
2334.76 2175
2335.22 2195
2335.67 2241
2336.13 2461
2336.58 2543
2337.04 2770
2337.50 2872
2337.95 3012
2338.41 3057
2338.87 3157
2339.32 3124
2339.78 3252
2340.24 3150
2340.69 3152
2341.15 2985
2341.61 2892
2342.06 2871
2342.52 2717
2342.98 2716
2343.43 2752
2343.89 2783
2344.35 2788
2344.81 2827
2345.26 2666
2345.72 2742
2346.18 2641
2346.63 2546
2347.09 2504
2347.55 2530
2348.01 2503
2348.46 2404
2348.92 2414
2349.38 2363
2349.84 2282
2350.29 2244
2350.75 2198
2351.21 2203
2351.67 2048
2352.13 2184
2352.58 2189
2353.04 2073
2353.50 2077
2353.96 2064
2354.41 2213
2354.87 2053
2355.33 2004
2355.79 2052
2356.25 2060
2356.71 2039
2357.16 2021
2357.62 2094
2358.08 2022
2358.54 2068
2359.00 2157
2359.46 2177
2359.91 2266
2360.37 2273
2360.83 2247
2361.29 2330
2361.75 2272
2362.21 2196
2362.67 2322
2363.13 2220
2363.58 2165
2364.04 2312
2364.50 2340
2364.96 2339
2365.42 2290
2365.88 2322
2366.34 2364
2366.80 2315
2367.26 2261
2367.72 2332
2368.18 2274
2368.64 2246
2369.10 2182
2369.55 2125
2370.01 2034
2370.47 2047
2370.93 2076
2371.39 1918
2371.85 1891
2372.31 1941
2372.77 2018
2373.23 2010
2373.69 1924
2374.15 1855
2374.61 1989
2375.07 1934
2375.53 1951
2375.99 1960
2376.45 2010
2376.91 2068
2377.37 2031
2377.83 2021
2378.29 2072
2378.75 2113
2379.21 2062
2379.68 2121
2380.14 1953
2380.60 1993
2381.06 2081
2381.52 2006
2381.98 2085
2382.44 2111
2382.90 2083
2383.36 2113
2383.82 2050
2384.28 1908
2384.74 1927
2385.20 1888
2385.67 1919
2386.13 1995
2386.59 2031
2387.05 1986
2387.51 2022
2387.97 2100
2388.43 1959
2388.89 2001
2389.36 1957
2389.82 1935
2390.28 1844
2390.74 1871
2391.20 1888
2391.66 1825
2392.13 1892
2392.59 1887
2393.05 1808
2393.51 1820
2393.97 1809
2394.43 1870
2394.90 1878
2395.36 1873
2395.82 1916
2396.28 1845
2396.74 1761
2397.21 1885
2397.67 1799
2398.13 1794
2398.59 1854
2399.06 1791
2399.52 1685
2399.98 1759
2400.44 1806
2400.91 1811
2401.37 1869
2401.83 1791
2402.29 1744
2402.76 1885
2403.22 1865
2403.68 1918
2404.14 1919
2404.61 1914
2405.07 1972
2405.53 1862
2406.00 1901
2406.46 1898
2406.92 1900
2407.39 1954
2407.85 1955
2408.31 1879
2408.78 1855
2409.24 1831
2409.70 1815
2410.17 1820
2410.63 1892
2411.09 1912
2411.56 1942
2412.02 1917
2412.48 1961
2412.95 2056
2413.41 2188
2413.87 2113
2414.34 2162
2414.80 2221
2415.27 2244
2415.73 2144
2416.19 2272
2416.66 2368
2417.12 2224
2417.59 2157
2418.05 2261
2418.51 2193
2418.98 2302
2419.44 2214
2419.91 2273
2420.37 2262
2420.84 2123
2421.30 2235
2421.77 2469
2422.23 2543
2422.69 2612
2423.16 2737
2423.62 2859
2424.09 3224
2424.55 3358
2425.02 3492
2425.48 3558
2425.95 3633
2426.41 3667
2426.88 3659
2427.34 3534
2427.81 3162
2428.27 3067
2428.74 2879
2429.20 2622
2429.67 2392
2430.13 2250
2430.60 2210
2431.07 2288
2431.53 2216
2432.00 2195
2432.46 2144
2432.93 2256
2433.39 2274
2433.86 2260
2434.32 2285
2434.79 2323
2435.26 2505
2435.72 2539
2436.19 2676
2436.65 2992
2437.12 3193
2437.59 3374
2438.05 3624
2438.52 3615
2438.98 3673
2439.45 3795
2439.92 3545
2440.38 3334
2440.85 3254
2441.32 3103
2441.78 2828
2442.25 2715
2442.72 2385
2443.18 2329
2443.65 2245
2444.12 2113
2444.58 2090
2445.05 2060
2445.52 1972
2445.98 2013
2446.45 2037
2446.92 1968
2447.38 1967
2447.85 2004
2448.32 2005
2448.78 1955
2449.25 1953
2449.72 1986
2450.19 1929
2450.65 2104
2451.12 2016
2451.59 2022
2452.06 1904
2452.52 1965
2452.99 2020
2453.46 2007
2453.93 2010
2454.39 1970
2454.86 1936
2455.33 1999
2455.80 2000
2456.26 1982
2456.73 1976
2457.20 2031
2457.67 2099
2458.14 2067
2458.60 1986
2459.07 1935
2459.54 1967
2460.01 2095
2460.48 1969
2460.95 1969
2461.41 2141
2461.88 2116
2462.35 2147
2462.82 2154
2463.29 2159
2463.76 2213
2464.22 2275
2464.69 2285
2465.16 2269
2465.63 2280
2466.10 2385
2466.57 2279
2467.04 2228
2467.51 2274
2467.97 2258
2468.44 2215
2468.91 2102
2469.38 2068
2469.85 2042
2470.32 1960
2470.79 2008
2471.26 2004
2471.73 1923
2472.20 1843
2472.67 1933
2473.14 1964
2473.61 1980
2474.07 2029
2474.54 2071
2475.01 2149
2475.48 2208
2475.95 2329
2476.42 2505
2476.89 2766
2477.36 2876
2477.83 2876
2478.30 2883
2478.77 2956
2479.24 2992
2479.71 2806
2480.18 2632
2480.65 2631
2481.12 2428
2481.59 2261
2482.06 2227
2482.53 2111
2483.00 2123
2483.47 2003
2483.95 1934
2484.42 1901
2484.89 1863
2485.36 1776
2485.83 1863
2486.30 1885
2486.77 1766
2487.24 1815
2487.71 1903
2488.18 1888
2488.65 1959
2489.12 2061
2489.59 2164
2490.07 2166
2490.54 2285
2491.01 2207
2491.48 2134
2491.95 2124
2492.42 2284
2492.89 2271
2493.36 2231
2493.84 2068
2494.31 2072
2494.78 2219
2495.25 2180
2495.72 2037
2496.19 2112
2496.66 2070
2497.14 2002
2497.61 1947
2498.08 1927
2498.55 1830
2499.02 1928
2499.50 2033
2499.97 1956
2500.44 2016
2500.91 1893
2501.38 1935
2501.86 1980
2502.33 2087
2502.80 2132
2503.27 2060
2503.74 2091
2504.22 2119
2504.69 2200
2505.16 2366
2505.63 2369
2506.11 2453
2506.58 2481
2507.05 2543
2507.52 2539
2508.00 2434
2508.47 2338
2508.94 2332
2509.42 2389
2509.89 2297
2510.36 2220
2510.83 2276
2511.31 2233
2511.78 2176
2512.25 2105
2512.73 2063
2513.20 1952
2513.67 1932
2514.15 1910
2514.62 1966
2515.09 1995
2515.57 1961
2516.04 1912
2516.51 1997
2516.99 2022
2517.46 2017
2517.94 2028
2518.41 1982
2518.88 1920
2519.36 1865
2519.83 1713
2520.30 1853
2520.78 1865
2521.25 1883
2521.73 1887
2522.20 1797
2522.67 1808
2523.15 1880
2523.62 1914
2524.10 1946
2524.57 1936
2525.05 1929
2525.52 1938
2525.99 1882
2526.47 1728
2526.94 1805
2527.42 1846
2527.89 1910
2528.37 1800
2528.84 1868
2529.32 1796
2529.79 1869
2530.27 1860
2530.74 1954
2531.22 1995
2531.69 1972
2532.17 1894
2532.64 2000
2533.12 2092
2533.59 2027
2534.07 1972
2534.54 2051
2535.02 2082
2535.49 2086
2535.97 2039
2536.44 2049
2536.92 2118
2537.39 2207
2537.87 2108
2538.34 2173
2538.82 2171
2539.30 2147
2539.77 2019
2540.25 2002
2540.72 2000
2541.20 1923
2541.68 2006
2542.15 2025
2542.63 2132
2543.10 2118
2543.58 2105
2544.06 2122
2544.53 2166
2545.01 2269
2545.48 2265
2545.96 2282
2546.44 2261
2546.91 2196
2547.39 2212
2547.87 2208
2548.34 2159
2548.82 2261
2549.30 2264
2549.77 2148
2550.25 2234
2550.73 2309
2551.20 2472
2551.68 2691
2552.16 2779
2552.63 3028
2553.11 3135
2553.59 3361
2554.06 3501
2554.54 3381
2555.02 3347
2555.50 3357
2555.97 3252
2556.45 2974
2556.93 3016
2557.40 2840
2557.88 2684
2558.36 2411
2558.84 2177
2559.31 2124
2559.79 2047
2560.27 2068
2560.75 1930
2561.23 1941
2561.70 1914
2562.18 1905
2562.66 1892
2563.14 1914
2563.61 1915
2564.09 1900
2564.57 1901
2565.05 1834
2565.53 1724
2566.00 1743
2566.48 1811
2566.96 1823
2567.44 1844
2567.92 1784
2568.40 1774
2568.87 1830
2569.35 1761
2569.83 1733
2570.31 1733
2570.79 1850
2571.27 1864
2571.75 2023
2572.22 2007
2572.70 1940
2573.18 1998
2573.66 1986
2574.14 2045
2574.62 1991
2575.10 1984
2575.58 2068
2576.06 1902
2576.54 1921
2577.01 1907
2577.49 1958
2577.97 1901
2578.45 1865
2578.93 2002
2579.41 1937
2579.89 1920
2580.37 1980
2580.85 1926
2581.33 1857
2581.81 1923
2582.29 1890
2582.77 1902
2583.25 1969
2583.73 1916
2584.21 1888
2584.69 1980
2585.17 1968
2585.65 1977
2586.13 1930
2586.61 1886
2587.09 1959
2587.57 1927
2588.05 1949
2588.53 1979
2589.01 2020
2589.49 2052
2589.97 2112
2590.45 2166
2590.93 2298
2591.41 2399
2591.89 2478
2592.37 2441
2592.85 2483
2593.33 2471
2593.81 2483
2594.30 2610
2594.78 2563
2595.26 2646
2595.74 2459
2596.22 2475
2596.70 2331
2597.18 2318
2597.66 2216
2598.14 2185
2598.62 2149
2599.11 2068
2599.59 2021
2600.07 1972
2600.55 1948
2601.03 1934
2601.51 1901
2601.99 1946
2602.48 1936
2602.96 1894
2603.44 1946
2603.92 2079
2604.40 2188
2604.88 2260
2605.37 2497
2605.85 2601
2606.33 2740
2606.81 2788
2607.29 3027
2607.78 3208
2608.26 3250
2608.74 3175
2609.22 3130
2609.70 3044
2610.19 2837
2610.67 2723
2611.15 2651
2611.63 2421
2612.12 2323
2612.60 2213
2613.08 2169
2613.56 2161
2614.05 2060
2614.53 1983
2615.01 2052
2615.49 1949
2615.98 1970
2616.46 2002
2616.94 1863
2617.43 1869
2617.91 1901
2618.39 1804
2618.87 1827
2619.36 1804
2619.84 1781
2620.32 1826
2620.81 1892
2621.29 1926
2621.77 1935
2622.26 1874
2622.74 1797
2623.22 1845
2623.71 1813
2624.19 1911
2624.67 1919
2625.16 1787
2625.64 1893
2626.13 1923
2626.61 1894
2627.09 1870
2627.58 1942
2628.06 1932
2628.55 1933
2629.03 1941
2629.51 1928
2630.00 2007
2630.48 2000
2630.97 1970
2631.45 2018
2631.93 2080
2632.42 2061
2632.90 1991
2633.39 1958
2633.87 1950
2634.36 1966
2634.84 1887
2635.33 1829
2635.81 1790
2636.29 1915
2636.78 1873
2637.26 1867
2637.75 1878
2638.23 1908
2638.72 1907
2639.20 1924
2639.69 1975
2640.17 1923
2640.66 2005
2641.14 2022
2641.63 1966
2642.11 2007
2642.60 1981
2643.08 1914
2643.57 1902
2644.05 1964
2644.54 1929
2645.03 1958
2645.51 1968
2646.00 2002
2646.48 1957
2646.97 2001
2647.45 1970
2647.94 1995
2648.43 1881
2648.91 1948
2649.40 1932
2649.88 1864
2650.37 1821
2650.85 1861
2651.34 1833
2651.83 1833
2652.31 1807
2652.80 1822
2653.29 1813
2653.77 1800
2654.26 1869
2654.74 1801
2655.23 1839
2655.72 1787
2656.20 1854
2656.69 1892
2657.18 1829
2657.66 1721
2658.15 1675
2658.64 1778
2659.12 1732
2659.61 1752
2660.10 1814
2660.58 1809
2661.07 1820
2661.56 1830
2662.05 1862
2662.53 1919
2663.02 1846
2663.51 1797
2663.99 1982
2664.48 1917
2664.97 1875
2665.46 1980
2665.94 1950
2666.43 1943
2666.92 1945
2667.41 2002
2667.89 1967
2668.38 2015
2668.87 2169
2669.36 2117
2669.84 2191
2670.33 2328
2670.82 2479
2671.31 2415
2671.80 2500
2672.28 2553
2672.77 2581
2673.26 2713
2673.75 2708
2674.24 2712
2674.72 2685
2675.21 2740
2675.70 2654
2676.19 2554
2676.68 2647
2677.17 2755
2677.65 2777
2678.14 3001
2678.63 3187
2679.12 3257
2679.61 3378
2680.10 3469
2680.59 3594
2681.07 3801
2681.56 3906
2682.05 3948
2682.54 3706
2683.03 3781
2683.52 3640
2684.01 3428
2684.50 3168
2684.99 2963
2685.47 2842
2685.96 2680
2686.45 2446
2686.94 2415
2687.43 2274
2687.92 2143
2688.41 2025
2688.90 1949
2689.39 1973
2689.88 1955
2690.37 1999
2690.86 2048
2691.35 2017
2691.84 1963
2692.33 1922
2692.82 1915
2693.31 2013
2693.80 1957
2694.29 2001
2694.78 2007
2695.27 2170
2695.76 2160
2696.25 2126
2696.74 2231
2697.23 2300
2697.72 2306
2698.21 2406
2698.70 2456
2699.19 2355
2699.68 2521
2700.17 2512
2700.66 2470
2701.15 2378
2701.64 2387
2702.13 2304
2702.62 2248
2703.11 2121
2703.61 2100
2704.10 2099
2704.59 2155
2705.08 2161
2705.57 1952
2706.06 1947
2706.55 1992
2707.04 1994
2707.53 2002
2708.02 1941
2708.52 1869
2709.01 1906
2709.50 1921
2709.99 1905
2710.48 1891
2710.97 1834
2711.46 1898
2711.96 1897
2712.45 1905
2712.94 1866
2713.43 1748
2713.92 1786
2714.41 1825
2714.91 1737
2715.40 1835
2715.89 1795
2716.38 1859
2716.87 1876
2717.37 1979
2717.86 2032
2718.35 2105
2718.84 1982
2719.33 2033
2719.83 2104
2720.32 2181
2720.81 2166
2721.30 2209
2721.80 2260
2722.29 2192
2722.78 2177
2723.27 2077
2723.77 2038
2724.26 1938
2724.75 1941
2725.24 1985
2725.74 1876
2726.23 1857
2726.72 1780
2727.22 1874
2727.71 1829
2728.20 1925
2728.70 1866
2729.19 1930
2729.68 1912
2730.18 1941
2730.67 1820
2731.16 1926
2731.65 1951
2732.15 1928
2732.64 1948
2733.14 1898
2733.63 1956
2734.12 1954
2734.62 2034
2735.11 1967
2735.60 2016
2736.10 2059
2736.59 2181
2737.08 2105
2737.58 2028
2738.07 2122
2738.57 2082
2739.06 2004
2739.55 2027
2740.05 1944
2740.54 1827
2741.04 1754
2741.53 1668
2742.03 1740
2742.52 1775
2743.01 1728
2743.51 1714
2744.00 1741
2744.50 1776
2744.99 1818
2745.49 1741
2745.98 1660
2746.48 1765
2746.97 1788
2747.47 1783
2747.96 1820
2748.46 1835
2748.95 1850
2749.45 1837
2749.94 1894
2750.44 2005
2750.93 2031
2751.43 2046
2751.92 2052
2752.42 2171
2752.91 2027
2753.41 2103
2753.90 2220
2754.40 2195
2754.89 2128
2755.39 2066
2755.88 2090
2756.38 1995
2756.87 2000
2757.37 1943
2757.87 1828
2758.36 1884
2758.86 1848
2759.35 1832
2759.85 1803
2760.35 1830
2760.84 1808
2761.34 1809
2761.83 1824
2762.33 1708
2762.83 1829
2763.32 1844
2763.82 1877
2764.31 1791
2764.81 1810
2765.31 1876
2765.80 1888
2766.30 1878
2766.80 1807
2767.29 1860
2767.79 1806
2768.29 1789
2768.78 1842
2769.28 2020
2769.78 1946
2770.27 2020
2770.77 1941
2771.27 1929
2771.76 1999
2772.26 2100
2772.76 2191
2773.26 2256
2773.75 2342
2774.25 2488
2774.75 2492
2775.24 2434
2775.74 2527
2776.24 2476
2776.74 2464
2777.23 2384
2777.73 2343
2778.23 2447
2778.73 2448
2779.22 2311
2779.72 2271
2780.22 2102
2780.72 2108
2781.21 2103
2781.71 2044
2782.21 2045
2782.71 1920
2783.21 1968
2783.70 1959
2784.20 2020
2784.70 2080
2785.20 1993
2785.70 1983
2786.20 2001
2786.69 1866
2787.19 1902
2787.69 1931
2788.19 1949
2788.69 1931
2789.19 1946
2789.68 2048
2790.18 2108
2790.68 2140
2791.18 2190
2791.68 2427
2792.18 2589
2792.68 2806
2793.18 2931
2793.67 3269
2794.17 3701
2794.67 3896
2795.17 3987
2795.67 4184
2796.17 4260
2796.67 4122
2797.17 4070
2797.67 3916
2798.17 3731
2798.67 3510
2799.17 3218
2799.66 2937
2800.16 2723
2800.66 2614
2801.16 2539
2801.66 2565
2802.16 2533
2802.66 2613
2803.16 2702
2803.66 2921
2804.16 3343
2804.66 3652
2805.16 3933
2805.66 4336
2806.16 4627
2806.66 4972
2807.16 5285
2807.66 5415
2808.16 5568
2808.66 5165
2809.16 4828
2809.66 4456
2810.16 4191
2810.66 3763
2811.16 3358
2811.66 2968
2812.17 2826
2812.67 2688
2813.17 2544
2813.67 2504
2814.17 2443
2814.67 2340
2815.17 2288
2815.67 2367
2816.17 2460
2816.67 2271
2817.17 2333
2817.67 2232
2818.18 2182
2818.68 2296
2819.18 2254
2819.68 2178
2820.18 2181
2820.68 2264
2821.18 2196
2821.68 2222
2822.19 2292
2822.69 2342
2823.19 2328
2823.69 2283
2824.19 2395
2824.69 2398
2825.20 2305
2825.70 2340
2826.20 2258
2826.70 2219
2827.20 2195
2827.70 2126
2828.21 2134
2828.71 2193
2829.21 2213
2829.71 2100
2830.22 2263
2830.72 2191
2831.22 2206
2831.72 2308
2832.22 2337
2832.73 2363
2833.23 2388
2833.73 2425
2834.23 2398
2834.74 2425
2835.24 2316
2835.74 2315
2836.24 2300
2836.75 2289
2837.25 2241
2837.75 2151
2838.26 2223
2838.76 2222
2839.26 2093
2839.76 2037
2840.27 2090
2840.77 2054
2841.27 2004
2841.78 2001
2842.28 2078
2842.78 2113
2843.29 2289
2843.79 2287
2844.29 2351
2844.80 2408
2845.30 2397
2845.80 2553
2846.31 2628
2846.81 2567
2847.32 2635
2847.82 2424
2848.32 2339
2848.83 2399
2849.33 2168
2849.83 2167
2850.34 2107
2850.84 2109
2851.35 2051
2851.85 2096
2852.35 1951
2852.86 2003
2853.36 1932
2853.87 1927
2854.37 1980
2854.88 1974
2855.38 1958
2855.88 2021
2856.39 2046
2856.89 2103
2857.40 2123
2857.90 2111
2858.41 2134
2858.91 2157
2859.42 2032
2859.92 2083
2860.43 2106
2860.93 2046
2861.44 1982
2861.94 1820
2862.45 1908
2862.95 1889
2863.46 1909
2863.96 1833
2864.47 1819
2864.97 1775
2865.48 1706
2865.98 1795
2866.49 1824
2866.99 1803
2867.50 1921
2868.00 1872
2868.51 1988
2869.02 1819
2869.52 1890
2870.03 1904
2870.53 1950
2871.04 1889
2871.54 1932
2872.05 1975
2872.56 1917
2873.06 1960
2873.57 1994
2874.07 1913
2874.58 1908
2875.09 1833
2875.59 1927
2876.10 1939
2876.61 1905
2877.11 1887
2877.62 2031
2878.12 1961
2878.63 1881
2879.14 1942
2879.64 1888
2880.15 1957
2880.66 2002
2881.16 2125
2881.67 2234
2882.18 2303
2882.68 2486
2883.19 2709
2883.70 2835
2884.20 3072
2884.71 3499
2885.22 3703
2885.73 3675
2886.23 3815
2886.74 3824
2887.25 3589
2887.75 3428
2888.26 3138
2888.77 2908
2889.28 2724
2889.78 2583
2890.29 2359
2890.80 2247
2891.31 2188
2891.81 2098
2892.32 2121
2892.83 2212
2893.34 2178
2893.84 2076
2894.35 2091
2894.86 2196
2895.37 2248
2895.88 2245
2896.38 2417
2896.89 2454
2897.40 2486
2897.91 2445
2898.42 2600
2898.92 2645
2899.43 2613
2899.94 2708
2900.45 2766
2900.96 2663
2901.47 2823
2901.98 2720
2902.48 2626
2902.99 2535
2903.50 2473
2904.01 2377
2904.52 2422
2905.03 2402
2905.54 2417
2906.04 2365
2906.55 2222
2907.06 2184
2907.57 2195
2908.08 2162
2908.59 2076
2909.10 2143
2909.61 2139
2910.12 2118
2910.63 2120
2911.14 2153
2911.64 2170
2912.15 2168
2912.66 2078
2913.17 2108
2913.68 2111
2914.19 1948
2914.70 1897
2915.21 2014
2915.72 2008
2916.23 2002
2916.74 2087
2917.25 2044
2917.76 2113
2918.27 2075
2918.78 2114
2919.29 2382
2919.80 2646
2920.31 2895
2920.82 3226
2921.33 3491
2921.84 3968
2922.35 4493
2922.86 4888
2923.37 5148
2923.88 5238
2924.39 5464
2924.90 5554
2925.41 5283
2925.92 4911
2926.44 4560
2926.95 4139
2927.46 3699
2927.97 3231
2928.48 2904
2928.99 2609
2929.50 2473
2930.01 2251
2930.52 2141
2931.03 2106
2931.54 2200
2932.05 2190
2932.57 2050
2933.08 2090
2933.59 2162
2934.10 2171
2934.61 2188
2935.12 2268
2935.63 2149
2936.15 2150
2936.66 2155
2937.17 2139
2937.68 2149
2938.19 2078
2938.70 1998
2939.22 2023
2939.73 2105
2940.24 2170
2940.75 2079
2941.26 2159
2941.77 2145
2942.29 2424
2942.80 2458
2943.31 2478
2943.82 2562
2944.34 2533
2944.85 2487
2945.36 2552
2945.87 2479
2946.38 2502
2946.90 2452
2947.41 2450
2947.92 2433
2948.43 2296
2948.95 2257
2949.46 2206
2949.97 2274
2950.48 2349
2951.00 2253
2951.51 2332
2952.02 2355
2952.54 2300
2953.05 2174
2953.56 2273
2954.08 2331
2954.59 2261
2955.10 2243
2955.61 2183
2956.13 2283
2956.64 2251
2957.15 2234
2957.67 2289
2958.18 2392
2958.69 2408
2959.21 2436
2959.72 2448
2960.23 2421
2960.75 2498
2961.26 2492
2961.78 2487
2962.29 2590
2962.80 2531
2963.32 2471
2963.83 2432
2964.35 2440
2964.86 2313
2965.37 2280
2965.89 2182
2966.40 2135
2966.92 2171
2967.43 2103
2967.94 2080
2968.46 2024
2968.97 2028
2969.49 2008
2970.00 1957
2970.52 2028
2971.03 2004
2971.54 2013
2972.06 2017
2972.57 2047
2973.09 1995
2973.60 1974
2974.12 1985
2974.63 1933
2975.15 1952
2975.66 1902
2976.18 1870
2976.69 2017
2977.21 2105
2977.72 2019
2978.24 2067
2978.75 2084
2979.27 2089
2979.78 2107
2980.30 2110
2980.81 2193
2981.33 2139
2981.84 2268
2982.36 2173
2982.88 2182
2983.39 2157
2983.91 2212
2984.42 2171
2984.94 2256
2985.45 2327
2985.97 2270
2986.49 2208
2987.00 2272
2987.52 2184
2988.03 2113
2988.55 2165
2989.07 2073
2989.58 2117
2990.10 2124
2990.61 2018
2991.13 2108
2991.65 2192
2992.16 2365
2992.68 2494
2993.20 2530
2993.71 2761
2994.23 2898
2994.75 3032
2995.26 3280
2995.78 3355
2996.30 3506
2996.81 3476
2997.33 3758
2997.85 3510
2998.36 3492
2998.88 3322
2999.40 3239
2999.91 3131
3000.43 3055
3000.95 3176
3001.46 3386
3001.98 3459
3002.50 3455
3003.02 3371
3003.53 3362
3004.05 3501
3004.57 3330
3005.09 3181
3005.60 3063
3006.12 2842
3006.64 2757
3007.16 2675
3007.67 2391
3008.19 2223
3008.71 2197
3009.23 2177
3009.74 2130
3010.26 2121
3010.78 2095
3011.30 2114
3011.82 2045
3012.33 2065
3012.85 2080
3013.37 2080
3013.89 2126
3014.41 2146
3014.93 2195
3015.44 2329
3015.96 2433
3016.48 2406
3017.00 2426
3017.52 2459
3018.04 2495
3018.55 2538
3019.07 2640
3019.59 2718
3020.11 2710
3020.63 2744
3021.15 2887
3021.67 3070
3022.19 3080
3022.71 3052
3023.22 3223
3023.74 3440
3024.26 3228
3024.78 3205
3025.30 3078
3025.82 3024
3026.34 2741
3026.86 2563
3027.38 2450
3027.90 2445
3028.42 2201
3028.94 2192
3029.46 2233
3029.98 2257
3030.49 2213
3031.01 2325
3031.53 2404
3032.05 2527
3032.57 2531
3033.09 2767
3033.61 2942
3034.13 2869
3034.65 3017
3035.17 3050
3035.69 2746
3036.21 2820
3036.73 2665
3037.25 2602
3037.77 2592
3038.29 2447
3038.81 2326
3039.34 2388
3039.86 2257
3040.38 2226
3040.90 2213
3041.42 2188
3041.94 2229
3042.46 2212
3042.98 2234
3043.50 2300
3044.02 2340
3044.54 2294
3045.06 2314
3045.58 2134
3046.10 2153
3046.63 2157
3047.15 2092
3047.67 2123
3048.19 2163
3048.71 1999
3049.23 2038
3049.75 2046
3050.27 1944
3050.79 1900
3051.32 1907
3051.84 1959
3052.36 2006
3052.88 1965
3053.40 1914
3053.92 1996
3054.45 1986
3054.97 1885
3055.49 1869
3056.01 1876
3056.53 1865
3057.05 1830
3057.58 1957
3058.10 1911
3058.62 1896
3059.14 2012
3059.66 1977
3060.19 1991
3060.71 2022
3061.23 2077
3061.75 2137
3062.28 2055
3062.80 2057
3063.32 2089
3063.84 2039
3064.37 1981
3064.89 1966
3065.41 1997
3065.93 2094
3066.46 2196
3066.98 2183
3067.50 2012
3068.02 2033
3068.55 2059
3069.07 2005
3069.59 2000
3070.12 2016
3070.64 2085
3071.16 2186
3071.69 2197
3072.21 2118
3072.73 2195
3073.26 2211
3073.78 2106
3074.30 2169
3074.83 2078
3075.35 2140
3075.87 2224
3076.40 2229
3076.92 2070
3077.44 2128
3077.97 2110
3078.49 2188
3079.01 2104
3079.54 2092
3080.06 2217
3080.59 2111
3081.11 2214
3081.63 2144
3082.16 2198
3082.68 2228
3083.21 2210
3083.73 2308
3084.25 2170
3084.78 2101
3085.30 2246
3085.83 2232
3086.35 2165
3086.88 2108
3087.40 2005
3087.93 2045
3088.45 2101
3088.97 2083
3089.50 2033
3090.02 2002
3090.55 2046
3091.07 2005
3091.60 2022
3092.12 2013
3092.65 2016
3093.17 2149
3093.70 2273
3094.22 2375
3094.75 2302
3095.27 2271
3095.80 2408
3096.32 2559
3096.85 2707
3097.37 2948
3097.90 3168
3098.43 3394
3098.95 3841
3099.48 4202
3100.00 4477
3100.53 4835
3101.05 5240
3101.58 5459
3102.10 5402
3102.63 5640
3103.16 5484
3103.68 5034
3104.21 4729
3104.73 4209
3105.26 3627
3105.79 3253
3106.31 3028
3106.84 2806
3107.36 2653
3107.89 2678
3108.42 2727
3108.94 2860
3109.47 2788
3110.00 2810
3110.52 2715
3111.05 2739
3111.57 2696
3112.10 2492
3112.63 2467
3113.15 2281
3113.68 2139
3114.21 2140
3114.74 2045
3115.26 1992
3115.79 1990
3116.32 1895
3116.84 1998
3117.37 1836
3117.90 1880
3118.42 1882
3118.95 2002
3119.48 2122
3120.01 2004
3120.53 2093
3121.06 2131
3121.59 2041
3122.11 2064
3122.64 2002
3123.17 2119
3123.70 2032
3124.22 1953
3124.75 1935
3125.28 1981
3125.81 1869
3126.34 1908
3126.86 1989
3127.39 1948
3127.92 1945
3128.45 1872
3128.98 1866
3129.50 1833
3130.03 1893
3130.56 1965
3131.09 1908
3131.62 1849
3132.14 1969
3132.67 2008
3133.20 1917
3133.73 1885
3134.26 1901
3134.79 1947
3135.31 1962
3135.84 2082
3136.37 2062
3136.90 2080
3137.43 2063
3137.96 1987
3138.49 2034
3139.02 1906
3139.54 1934
3140.07 1988
3140.60 1952
3141.13 1926
3141.66 1904
3142.19 1985
3142.72 2034
3143.25 1993
3143.78 2026
3144.31 2216
3144.84 2373
3145.37 2410
3145.89 2373
3146.42 2481
3146.95 2570
3147.48 2473
3148.01 2459
3148.54 2429
3149.07 2394
3149.60 2279
3150.13 2305
3150.66 2323
3151.19 2210
3151.72 2135
3152.25 2025
3152.78 2116
3153.31 2142
3153.84 2183
3154.37 2174
3154.90 2091
3155.43 2154
3155.96 2263
3156.49 2278
3157.02 2318
3157.55 2241
3158.08 2303
3158.61 2231
3159.14 2055
3159.68 2071
3160.21 2110
3160.74 2051
3161.27 1969
3161.80 2000
3162.33 2012
3162.86 2068
3163.39 2049
3163.92 2015
3164.45 2001
3164.98 2051
3165.51 2048
3166.05 2084
3166.58 2099
3167.11 2095
3167.64 2078
3168.17 2064
3168.70 2053
3169.23 1980
3169.76 1895
3170.30 1915
3170.83 2024
3171.36 1939
3171.89 1982
3172.42 1960
3172.95 1906
3173.49 1974
3174.02 2015
3174.55 1949
3175.08 2023
3175.61 2074
3176.15 2151
3176.68 2101
3177.21 2014
3177.74 2017
3178.27 2122
3178.81 2040
3179.34 1980
3179.87 1863
3180.40 1880
3180.93 1857
3181.47 1808
3182.00 1859
3182.53 1895
3183.06 1917
3183.60 1802
3184.13 1746
3184.66 1763
3185.20 1753
3185.73 1735
3186.26 1732
3186.79 1809
3187.33 1922
3187.86 1785
3188.39 1747
3188.93 1716
3189.46 1822
3189.99 1793
3190.52 1749
3191.06 1809
3191.59 1858
3192.12 1822
3192.66 1748
3193.19 1810
3193.72 1911
3194.26 1798
3194.79 1940
3195.33 1891
3195.86 1942
3196.39 1970
3196.93 1949
3197.46 1960
3197.99 1953
3198.53 1990
3199.06 2013
3199.60 2025
3200.13 2235
3200.66 2205
3201.20 2229
3201.73 2209
3202.27 2269
3202.80 2169
3203.33 2106
3203.87 2132
3204.40 2123
3204.94 1996
3205.47 1894
3206.01 1958
3206.54 2067
3207.07 2177
3207.61 2130
3208.14 2245
3208.68 2409
3209.21 2497
3209.75 2526
3210.28 2496
3210.82 2479
3211.35 2612
3211.89 2516
3212.42 2314
3212.96 2298
3213.49 2143
3214.03 2141
3214.56 2084
3215.10 1987
3215.63 2020
3216.17 2048
3216.70 1999
3217.24 1942
3217.78 1982
3218.31 1970
3218.85 1970
3219.38 1857
3219.92 1889
3220.45 1856
3220.99 1823
3221.52 1790
3222.06 1927
3222.60 1891
3223.13 1887
3223.67 1819
3224.20 1858
3224.74 1853
3225.28 1871
3225.81 1825
3226.35 1732
3226.88 1744
3227.42 1746
3227.96 1827
3228.49 1927
3229.03 1912
3229.57 1869
3230.10 2012
3230.64 1961
3231.18 1887
3231.71 1880
3232.25 1885
3232.79 1950
3233.32 1977
3233.86 1995
3234.40 2057
3234.93 2068
3235.47 2028
3236.01 2036
3236.54 2071
3237.08 2099
3237.62 2174
3238.15 2125
3238.69 2160
3239.23 2103
3239.77 1860
3240.30 1926
3240.84 1945
3241.38 1942
3241.92 1938
3242.45 1852
3242.99 1748
3243.53 1774
3244.07 1777
3244.60 1736
3245.14 1845
3245.68 1853
3246.22 1800
3246.75 1843
3247.29 1897
3247.83 1897
3248.37 1965
3248.91 1994
3249.44 1977
3249.98 2000
3250.52 1966
3251.06 1978
3251.60 1998
3252.14 2070
3252.67 2011
3253.21 2033
3253.75 2133
3254.29 2199
3254.83 2213
3255.37 2231
3255.90 2278
3256.44 2334
3256.98 2594
3257.52 2648
3258.06 2595
3258.60 2787
3259.14 2838
3259.68 2911
3260.21 3037
3260.75 3142
3261.29 3127
3261.83 3017
3262.37 2910
3262.91 2933
3263.45 2690
3263.99 2649
3264.53 2650
3265.07 2600
3265.61 2450
3266.15 2431
3266.69 2445
3267.23 2364
3267.76 2256
3268.30 2205
3268.84 2201
3269.38 2172
3269.92 2046
3270.46 2027
3271.00 1953
3271.54 1846
3272.08 1938
3272.62 1954
3273.16 2086
3273.70 2098
3274.24 2099
3274.78 2081
3275.32 2040
3275.86 2080
3276.40 2196
3276.94 2116
3277.48 2152
3278.03 2149
3278.57 2278
3279.11 2205
3279.65 2173
3280.19 2039
3280.73 2061
3281.27 2143
3281.81 2110
3282.35 2043
3282.89 2147
3283.43 2066
3283.97 2115
3284.51 2123
3285.05 2279
3285.60 2173
3286.14 2199
3286.68 2150
3287.22 1985
3287.76 2029
3288.30 2052
3288.84 2117
3289.38 2173
3289.93 2202
3290.47 2352
3291.01 2413
3291.55 2456
3292.09 2635
3292.63 2720
3293.18 2844
3293.72 3012
3294.26 3050
3294.80 3066
3295.34 3208
3295.88 3085
3296.43 2979
3296.97 2811
3297.51 2699
3298.05 2448
3298.59 2388
3299.14 2423
3299.68 2281
3300.22 2219
3300.76 2247
3301.31 2186
3301.85 2151
3302.39 2119
3302.93 2219
3303.48 2165
3304.02 2192
3304.56 2194
3305.10 2101
3305.65 2212
3306.19 2167
3306.73 2185
3307.27 2211
3307.82 2296
3308.36 2345
3308.90 2386
3309.45 2376
3309.99 2373
3310.53 2403
3311.07 2651
3311.62 2787
3312.16 2730
3312.70 2842
3313.25 2971
3313.79 3280
3314.33 3409
3314.88 3438
3315.42 3436
3315.97 3474
3316.51 3650
3317.05 3501
3317.60 3298
3318.14 3103
3318.68 3118
3319.23 3190
3319.77 3063
3320.32 3033
3320.86 2989
3321.40 2943
3321.95 2958
3322.49 2872
3323.04 2784
3323.58 2717
3324.12 2536
3324.67 2499
3325.21 2547
3325.76 2428
3326.30 2374
3326.85 2339
3327.39 2264
3327.93 2214
3328.48 2158
3329.02 2277
3329.57 2433
3330.11 2524
3330.66 2749
3331.20 3048
3331.75 3368
3332.29 3863
3332.84 4279
3333.38 4694
3333.93 5077
3334.47 5542
3335.02 5772
3335.56 5738
3336.11 5516
3336.65 5195
3337.20 4862
3337.74 4457
3338.29 4039
3338.83 3565
3339.38 3258
3339.92 2959
3340.47 2774
3341.02 2687
3341.56 2519
3342.11 2574
3342.65 2449
3343.20 2374
3343.74 2384
3344.29 2364
3344.84 2373
3345.38 2403
3345.93 2320
3346.47 2363
3347.02 2292
3347.57 2341
3348.11 2415
3348.66 2366
3349.21 2439
3349.75 2407
3350.30 2424
3350.84 2546
3351.39 2570
3351.94 2713
3352.48 2872
3353.03 2906
3353.58 3127
3354.12 3159
3354.67 3285
3355.22 3205
3355.76 3057
3356.31 3069
3356.86 2840
3357.40 2751
3357.95 2563
3358.50 2502
3359.05 2333
3359.59 2258
3360.14 2128
3360.69 2049
3361.23 1995
3361.78 1998
3362.33 2122
3362.88 2080
3363.42 1996
3363.97 1941
3364.52 1942
3365.07 1988
3365.61 1945
3366.16 1837
3366.71 1908
3367.26 1904
3367.80 1918
3368.35 1865
3368.90 1826
3369.45 1848
3370.00 1983
3370.54 2026
3371.09 1982
3371.64 1964
3372.19 1997
3372.74 2077
3373.28 2008
3373.83 1916
3374.38 1958
3374.93 1954
3375.48 2014
3376.03 2019
3376.57 1912
3377.12 1804
3377.67 1822
3378.22 1786
3378.77 1794
3379.32 1832
3379.87 1892
3380.42 1775
3380.96 1753
3381.51 1799
3382.06 1777
3382.61 1804
3383.16 1863
3383.71 1901
3384.26 1797
3384.81 1811
3385.36 1793
3385.91 1795
3386.45 1775
3387.00 1851
3387.55 1840
3388.10 1919
3388.65 1855
3389.20 1986
3389.75 1926
3390.30 1845
3390.85 1869
3391.40 1946
3391.95 1939
3392.50 1951
3393.05 1883
3393.60 1883
3394.15 1907
3394.70 1889
3395.25 1827
3395.80 1851
3396.35 1871
3396.90 1845
3397.45 1847
3398.00 1890
3398.55 1707
3399.10 1842
3399.65 1778
3400.20 1758
3400.75 1688
3401.30 1776
3401.85 1832
3402.40 1742
3402.95 1741
3403.50 1679
3404.06 1652
3404.61 1650
3405.16 1730
3405.71 1682
3406.26 1673
3406.81 1636
3407.36 1572
3407.91 1660
3408.46 1597
3409.01 1630
3409.56 1589
3410.12 1639
3410.67 1755
3411.22 1754
3411.77 1802
3412.32 1827
3412.87 1797
3413.42 1840
3413.98 1858
3414.53 1827
3415.08 1812
3415.63 1809
3416.18 1751
3416.73 1719
3417.29 1691
3417.84 1656
3418.39 1664
3418.94 1649
3419.49 1668
3420.05 1782
3420.60 1856
3421.15 1935
3421.70 1994
3422.25 1982
3422.81 2083
3423.36 2099
3423.91 2018
3424.46 2118
3425.01 2015
3425.57 1975
3426.12 1939
3426.67 1927
3427.23 1911
3427.78 1870
3428.33 1854
3428.88 1749
3429.44 1720
3429.99 1789
3430.54 1864
3431.09 1748
3431.65 1821
3432.20 1786
3432.75 1760
3433.31 1782
3433.86 1809
3434.41 1756
3434.97 1792
3435.52 1809
3436.07 1705
3436.63 1750
3437.18 1762
3437.73 1742
3438.29 1726
3438.84 1704
3439.39 1566
3439.95 1649
3440.50 1668
3441.05 1634
3441.61 1632
3442.16 1681
3442.72 1703
3443.27 1643
3443.82 1662
3444.38 1543
3444.93 1647
3445.48 1659
3446.04 1676
3446.59 1626
3447.15 1650
3447.70 1613
3448.26 1621
3448.81 1655
3449.36 1648
3449.92 1604
3450.47 1630
3451.03 1504
3451.58 1528
3452.14 1601
3452.69 1542
3453.25 1575
3453.80 1581
3454.36 1554
3454.91 1635
3455.47 1628
3456.02 1483
3456.58 1510
3457.13 1619
3457.69 1599
3458.24 1595
3458.80 1578
3459.35 1547
3459.91 1560
3460.46 1641
3461.02 1736
3461.57 1651
3462.13 1619
3462.68 1633
3463.24 1692
3463.79 1692
3464.35 1750
3464.90 1635
3465.46 1681
3466.02 1726
3466.57 1638
3467.13 1615
3467.68 1604
3468.24 1713
3468.80 1676
3469.35 1691
3469.91 1656
3470.46 1683
3471.02 1588
3471.58 1685
3472.13 1731
3472.69 1796
3473.24 1708
3473.80 1745
3474.36 1760
3474.91 1706
3475.47 1771
3476.03 1845
3476.58 1790
3477.14 1846
3477.70 1937
3478.25 1916
3478.81 1930
3479.37 1949
3479.92 1939
3480.48 1904
3481.04 1920
3481.59 1964
3482.15 1964
3482.71 1942
3483.26 1919
3483.82 2029
3484.38 1952
3484.94 1908
3485.49 2001
3486.05 2091
3486.61 2185
3487.17 2231
3487.72 2372
3488.28 2441
3488.84 2529
3489.40 2613
3489.95 2609
3490.51 2795
3491.07 2808
3491.63 2885
3492.18 2957
3492.74 2880
3493.30 2825
3493.86 2844
3494.42 2695
3494.97 2734
3495.53 2789
3496.09 2886
3496.65 3143
3497.21 3321
3497.76 3610
3498.32 3815
3498.88 4009
3499.44 4368
3500.00 4480
3500.56 4658
3501.11 4750
3501.67 5082
3502.23 5384
3502.79 5744
3503.35 5902
3503.91 6139
3504.47 6172
3505.03 6247
3505.58 5768
3506.14 5507
3506.70 5128
3507.26 4538
3507.82 3914
3508.38 3475
3508.94 3289
3509.50 3074
3510.06 2729
3510.62 2516
3511.17 2414
3511.73 2200
3512.29 2142
3512.85 2104
3513.41 2109
3513.97 1966
3514.53 2026
3515.09 2115
3515.65 2099
3516.21 2139
3516.77 2128
3517.33 2190
3517.89 2254
3518.45 2230
3519.01 2303
3519.57 2467
3520.13 2610
3520.69 2656
3521.25 2763
3521.81 2921
3522.37 3091
3522.93 3202
3523.49 3244
3524.05 2955
3524.61 2873
3525.17 2759
3525.73 2637
3526.29 2541
3526.85 2299
3527.41 2236
3527.97 2214
3528.54 2155
3529.10 2135
3529.66 2107
3530.22 2223
3530.78 2270
3531.34 2326
3531.90 2219
3532.46 2368
3533.02 2469
3533.58 2430
3534.14 2346
3534.71 2314
3535.27 2326
3535.83 2333
3536.39 2130
3536.95 2122
3537.51 2129
3538.07 2116
3538.64 2122
3539.20 2145
3539.76 2079
3540.32 2115
3540.88 2225
3541.44 2213
3542.00 2323
3542.57 2265
3543.13 2156
3543.69 2268
3544.25 2154
3544.81 2069
3545.38 2102
3545.94 2125
3546.50 2088
3547.06 2054
3547.62 1966
3548.19 2116
3548.75 2107
3549.31 2036
3549.87 2009
3550.44 2042
3551.00 2078
3551.56 2069
3552.12 2025
3552.69 1984
3553.25 2075
3553.81 2018
3554.37 1869
3554.94 1847
3555.50 1878
3556.06 1841
3556.63 1836
3557.19 1870
3557.75 1820
3558.31 1766
3558.88 1880
3559.44 1846
3560.00 1858
3560.57 1934
3561.13 1943
3561.69 1982
3562.26 1999
3562.82 1968
3563.38 1981
3563.95 1849
3564.51 1844
3565.07 1832
3565.64 1763
3566.20 1795
3566.77 1770
3567.33 1812
3567.89 1728
3568.46 1674
3569.02 1671
3569.59 1713
3570.15 1690
3570.71 1758
3571.28 1682
3571.84 1640
3572.41 1678
3572.97 1746
3573.53 1754
3574.10 1736
3574.66 1791
3575.23 1805
3575.79 1790
3576.36 1755
3576.92 1768
3577.48 1747
3578.05 1915
3578.61 1829
3579.18 1751
3579.74 1714
3580.31 1767
3580.87 1671
3581.44 1703
3582.00 1631
3582.57 1688
3583.13 1686
3583.70 1649
3584.26 1617
3584.83 1579
3585.39 1607
3585.96 1680
3586.52 1777
3587.09 1657
3587.65 1688
3588.22 1776
3588.79 1742
3589.35 1692
3589.92 1741
3590.48 1690
3591.05 1736
3591.61 1723
3592.18 1754
3592.74 1758
3593.31 1742
3593.88 1743
3594.44 1814
3595.01 1733
3595.57 1740
3596.14 1901
3596.71 1792
3597.27 1789
3597.84 1880
3598.40 1873
3598.97 1772
3599.54 1836
3600.10 1883
3600.67 1861
3601.24 1853
3601.80 1760
3602.37 1716
3602.94 1654
3603.50 1696
3604.07 1708
3604.64 1650
3605.20 1655
3605.77 1649
3606.34 1587
3606.90 1651
3607.47 1622
3608.04 1650
3608.60 1574
3609.17 1564
3609.74 1638
3610.30 1751
3610.87 1806
3611.44 1988
3612.01 2118
3612.57 2263
3613.14 2593
3613.71 3182
3614.28 3764
3614.84 4110
3615.41 4727
3615.98 5398
3616.55 5734
3617.11 5932
3617.68 6348
3618.25 6143
3618.82 5821
3619.39 5497
3619.95 4967
3620.52 4507
3621.09 3782
3621.66 3303
3622.23 2802
3622.79 2511
3623.36 2214
3623.93 2029
3624.50 1933
3625.07 1907
3625.63 1775
3626.20 1778
3626.77 1738
3627.34 1717
3627.91 1846
3628.48 1909
3629.05 1794
3629.61 1725
3630.18 1633
3630.75 1706
3631.32 1700
3631.89 1700
3632.46 1748
3633.03 1702
3633.60 1679
3634.16 1690
3634.73 1815
3635.30 1700
3635.87 1649
3636.44 1780
3637.01 1750
3637.58 1762
3638.15 1797
3638.72 2021
3639.29 1970
3639.86 2045
3640.43 2038
3641.00 2183
3641.57 2154
3642.14 2142
3642.71 2179
3643.27 2222
3643.84 2190
3644.41 2217
3644.98 2131
3645.55 2227
3646.12 2187
3646.69 2223
3647.26 2186
3647.83 2137
3648.40 2217
3648.97 2264
3649.54 2192
3650.12 2135
3650.69 2228
3651.26 2193
3651.83 2352
3652.40 2338
3652.97 2319
3653.54 2460
3654.11 2572
3654.68 2594
3655.25 2561
3655.82 2590
3656.39 2701
3656.96 2604
3657.53 2659
3658.10 2673
3658.67 2558
3659.25 2495
3659.82 2615
3660.39 2435
3660.96 2416
3661.53 2323
3662.10 2307
3662.67 2248
3663.24 2246
3663.81 2273
3664.39 2311
3664.96 2242
3665.53 2245
3666.10 2339
3666.67 2279
3667.24 2275
3667.81 2209
3668.39 2196
3668.96 2125
3669.53 2050
3670.10 2051
3670.67 2119
3671.25 1970
3671.82 2048
3672.39 2073
3672.96 2067
3673.53 2212
3674.11 2287
3674.68 2198
3675.25 2140
3675.82 2147
3676.39 2094
3676.97 2043
3677.54 2041
3678.11 2032
3678.68 2091
3679.26 2112
3679.83 1961
3680.40 1979
3680.97 1992
3681.55 1974
3682.12 1947
3682.69 2041
3683.27 1984
3683.84 2061
3684.41 2071
3684.98 2083
3685.56 2128
3686.13 2123
3686.70 2342
3687.28 2471
3687.85 2402
3688.42 2359
3689.00 2246
3689.57 2398
3690.14 2377
3690.72 2298
3691.29 2329
3691.86 2202
3692.44 2110
3693.01 2064
3693.58 1968
3694.16 1952
3694.73 1953
3695.31 1884
3695.88 1890
3696.45 1878
3697.03 1891
3697.60 1856
3698.18 1901
3698.75 1862
3699.32 1787
3699.90 1856
3700.47 1812
3701.05 1871
3701.62 1839
3702.19 1884
3702.77 1906
3703.34 1863
3703.92 1880
3704.49 1845
3705.07 1738
3705.64 1744
3706.22 1802
3706.79 1800
3707.37 1767
3707.94 1770
3708.51 1800
3709.09 1807
3709.66 1794
3710.24 1763
3710.81 1789
3711.39 1821
3711.96 1725
3712.54 1748
3713.11 1728
3713.69 1774
3714.27 1914
3714.84 1871
3715.42 1908
3715.99 1877
3716.57 1714
3717.14 1751
3717.72 1750
3718.29 1680
3718.87 1622
3719.44 1656
3720.02 1650
3720.60 1661
3721.17 1595
3721.75 1596
3722.32 1662
3722.90 1677
3723.47 1622
3724.05 1686
3724.63 1737
3725.20 1685
3725.78 1708
3726.36 1740
3726.93 1821
3727.51 1864
3728.08 1890
3728.66 2052
3729.24 2232
3729.81 2239
3730.39 2413
3730.97 2594
3731.54 2752
3732.12 2785
3732.70 2810
3733.27 2719
3733.85 2621
3734.43 2548
3735.00 2500
3735.58 2354
3736.16 2158
3736.73 2122
3737.31 2076
3737.89 1924
3738.47 1719
3739.04 1720
3739.62 1681
3740.20 1709
3740.77 1767
3741.35 1734
3741.93 1664
3742.51 1761
3743.08 1605
3743.66 1623
3744.24 1679
3744.82 1701
3745.39 1750
3745.97 1772
3746.55 1669
3747.13 1590
3747.71 1704
3748.28 1685
3748.86 1640
3749.44 1566
3750.02 1619
3750.59 1672
3751.17 1607
3751.75 1647
3752.33 1523
3752.91 1499
3753.49 1455
3754.06 1559
3754.64 1625
3755.22 1659
3755.80 1607
3756.38 1641
3756.96 1644
3757.53 1629
3758.11 1764
3758.69 1741
3759.27 1685
3759.85 1754
3760.43 1824
3761.01 1805
3761.59 1709
3762.17 1750
3762.74 1679
3763.32 1687
3763.90 1662
3764.48 1613
3765.06 1552
3765.64 1601
3766.22 1567
3766.80 1607
3767.38 1671
3767.96 1616
3768.54 1545
3769.12 1561
3769.70 1553
3770.27 1585
3770.85 1662
3771.43 1646
3772.01 1675
3772.59 1651
3773.17 1594
3773.75 1593
3774.33 1606
3774.91 1582
3775.49 1548
3776.07 1623
3776.65 1594
3777.23 1553
3777.81 1489
3778.39 1584
3778.97 1629
3779.55 1646
3780.13 1540
3780.71 1500
3781.29 1577
3781.88 1643
3782.46 1592
3783.04 1573
3783.62 1602
3784.20 1555
3784.78 1520
3785.36 1531
3785.94 1554
3786.52 1512
3787.10 1546
3787.68 1518
3788.26 1544
3788.84 1621
3789.43 1581
3790.01 1564
3790.59 1562
3791.17 1538
3791.75 1609
3792.33 1567
3792.91 1606
3793.49 1585
3794.08 1579
3794.66 1602
3795.24 1572
3795.82 1657
3796.40 1670
3796.98 1709
3797.56 1728
3798.15 1680
3798.73 1812
3799.31 1855
3799.89 1846
3800.47 1836
3801.06 1843
3801.64 1900
3802.22 1817
3802.80 1826
3803.38 1698
3803.97 1813
3804.55 1712
3805.13 1771
3805.71 1808
3806.29 1742
3806.88 1822
3807.46 1765
3808.04 1758
3808.62 1862
3809.21 1943
3809.79 1900
3810.37 1868
3810.95 1911
3811.54 1930
3812.12 1991
3812.70 2040
3813.29 1977
3813.87 2021
3814.45 2041
3815.03 1881
3815.62 1934
3816.20 1847
3816.78 1843
3817.37 1853
3817.95 1776
3818.53 1676
3819.12 1640
3819.70 1573
3820.28 1571
3820.87 1491
3821.45 1445
3822.03 1534
3822.62 1552
3823.20 1538
3823.78 1517
3824.37 1546
3824.95 1545
3825.54 1598
3826.12 1678
3826.70 1644
3827.29 1657
3827.87 1691
3828.46 1709
3829.04 1757
3829.62 1763
3830.21 1751
3830.79 1794
3831.38 1853
3831.96 1820
3832.54 1721
3833.13 1614
3833.71 1725
3834.30 1621
3834.88 1725
3835.47 1740
3836.05 1697
3836.64 1697
3837.22 1624
3837.81 1637
3838.39 1640
3838.98 1602
3839.56 1633
3840.15 1616
3840.73 1620
3841.31 1560
3841.90 1598
3842.49 1580
3843.07 1553
3843.66 1573
3844.24 1549
3844.83 1500
3845.41 1545
3846.00 1534
3846.58 1541
3847.17 1594
3847.75 1662
3848.34 1635
3848.92 1648
3849.51 1699
3850.10 1805
3850.68 1749
3851.27 1817
3851.85 1854
3852.44 1885
3853.02 1810
3853.61 1892
3854.20 1994
3854.78 2036
3855.37 2215
3855.95 2331
3856.54 2568
3857.13 2911
3857.71 3319
3858.30 3723
3858.89 4104
3859.47 4500
3860.06 4942
3860.64 5196
3861.23 5436
3861.82 5451
3862.40 5222
3862.99 4799
3863.58 4562
3864.16 4296
3864.75 4003
3865.34 3694
3865.92 3448
3866.51 3191
3867.10 3001
3867.69 2811
3868.27 2564
3868.86 2375
3869.45 2390
3870.03 2359
3870.62 2307
3871.21 2261
3871.80 2382
3872.38 2179
3872.97 2339
3873.56 2302
3874.15 2289
3874.73 2229
3875.32 2196
3875.91 2052
3876.50 2059
3877.08 2023
3877.67 1886
3878.26 1872
3878.85 1848
3879.43 1854
3880.02 1843
3880.61 1793
3881.20 1715
3881.79 1829
3882.37 1759
3882.96 1716
3883.55 1672
3884.14 1749
3884.73 1763
3885.32 1787
3885.90 1893
3886.49 1880
3887.08 1846
3887.67 1944
3888.26 1944
3888.85 2083
3889.44 2148
3890.02 2196
3890.61 2207
3891.20 2257
3891.79 2223
3892.38 2258
3892.97 2280
3893.56 2230
3894.15 2382
3894.74 2340
3895.32 2462
3895.91 2425
3896.50 2347
3897.09 2382
3897.68 2312
3898.27 2300
3898.86 2220
3899.45 2193
3900.04 2098
3900.63 1990
3901.22 1988
3901.81 2048
3902.40 1814
3902.99 1759
3903.58 1759
3904.17 1730
3904.76 1684
3905.35 1722
3905.94 1703
3906.53 1573
3907.12 1581
3907.71 1566
3908.30 1424
3908.89 1460
3909.48 1516
3910.07 1491
3910.66 1556
3911.25 1525
3911.84 1461
3912.43 1470
3913.02 1445
3913.61 1465
3914.20 1496
3914.79 1548
3915.38 1499
3915.97 1605
3916.56 1472
3917.15 1437
3917.74 1491
3918.33 1518
3918.92 1535
3919.52 1506
3920.11 1425
3920.70 1490
3921.29 1461
3921.88 1513
3922.47 1486
3923.06 1551
3923.65 1575
3924.24 1556
3924.84 1533
3925.43 1547
3926.02 1642
3926.61 1569
3927.20 1605
3927.79 1645
3928.38 1645
3928.98 1698
3929.57 1670
3930.16 1607
3930.75 1587
3931.34 1544
3931.93 1531
3932.53 1552
3933.12 1538
3933.71 1550
3934.30 1446
3934.89 1556
3935.49 1582
3936.08 1477
3936.67 1550
3937.26 1550
3937.86 1494
3938.45 1533
3939.04 1541
3939.63 1615
3940.23 1490
3940.82 1531
3941.41 1603
3942.00 1570
3942.60 1552
3943.19 1462
3943.78 1474
3944.37 1463
3944.97 1513
3945.56 1483
3946.15 1477
3946.75 1489
3947.34 1418
3947.93 1335
3948.52 1385
3949.12 1439
3949.71 1468
3950.30 1426
3950.90 1449
3951.49 1497
3952.08 1414
3952.68 1440
3953.27 1464
3953.86 1437
3954.46 1433
3955.05 1461
3955.65 1487
3956.24 1522
3956.83 1521
3957.43 1516
3958.02 1526
3958.61 1547
3959.21 1549
3959.80 1520
3960.40 1495
3960.99 1485
3961.58 1579
3962.18 1712
3962.77 1700
3963.37 1782
3963.96 1760
3964.55 1862
3965.15 2001
3965.74 1977
3966.34 1936
3966.93 1994
3967.53 1934
3968.12 1811
3968.72 1762
3969.31 1685
3969.91 1694
3970.50 1677
3971.10 1593
3971.69 1494
3972.28 1461
3972.88 1421
3973.47 1451
3974.07 1506
3974.66 1465
3975.26 1429
3975.85 1390
3976.45 1468
3977.05 1437
3977.64 1382
3978.24 1401
3978.83 1477
3979.43 1480
3980.02 1419
3980.62 1448
3981.21 1417
3981.81 1436
3982.40 1433
3983.00 1382
3983.60 1356
3984.19 1323
3984.79 1373
3985.38 1460
3985.98 1457
3986.58 1442
3987.17 1487
3987.77 1476
3988.36 1422
3988.96 1416
3989.56 1454
3990.15 1473
3990.75 1513
3991.34 1474
3991.94 1435
3992.54 1472
3993.13 1530
3993.73 1558
3994.33 1553
3994.92 1579
3995.52 1544
3996.12 1545
3996.71 1602
3997.31 1606
3997.91 1540
3998.50 1572
3999.10 1590
3999.70 1580
4000.29 1519
4000.89 1585
4001.49 1633
4002.09 1698
4002.68 1667
4003.28 1692
4003.88 1699
4004.47 1748
4005.07 1791
4005.67 1777
4006.27 1738
4006.86 1726
4007.46 1719
4008.06 1769
4008.66 1778
4009.25 1791
4009.85 1743
4010.45 1822
4011.05 1893
4011.64 1949
4012.24 2000
4012.84 2087
4013.44 2070
4014.04 2146
4014.63 2402
4015.23 2491
4015.83 2433
4016.43 2522
4017.03 2445
4017.63 2335
4018.22 2304
4018.82 2123
4019.42 1946
4020.02 1887
4020.62 1812
4021.22 1746
4021.81 1611
4022.41 1604
4023.01 1624
4023.61 1607
4024.21 1630
4024.81 1544
4025.41 1528
4026.01 1606
4026.60 1639
4027.20 1605
4027.80 1668
4028.40 1732
4029.00 1686
4029.60 1737
4030.20 1743
4030.80 1724
4031.40 1722
4032.00 1789
4032.60 1780
4033.20 1712
4033.80 1637
4034.39 1647
4034.99 1674
4035.59 1642
4036.19 1679
4036.79 1603
4037.39 1593
4037.99 1610
4038.59 1571
4039.19 1590
4039.79 1528
4040.39 1539
4040.99 1543
4041.59 1586
4042.19 1511
4042.79 1531
4043.39 1568
4043.99 1555
4044.59 1579
4045.19 1616
4045.79 1506
4046.39 1572
4046.99 1618
4047.60 1649
4048.20 1703
4048.80 1683
4049.40 1666
4050.00 1679
4050.60 1827
4051.20 1757
4051.80 1786
4052.40 1770
4053.00 1713
4053.60 1689
4054.20 1599
4054.80 1521
4055.41 1535
4056.01 1504
4056.61 1592
4057.21 1508
4057.81 1429
4058.41 1376
4059.01 1445
4059.61 1458
4060.22 1351
4060.82 1383
4061.42 1344
4062.02 1365
4062.62 1365
4063.22 1374
4063.82 1368
4064.43 1323
4065.03 1395
4065.63 1380
4066.23 1399
4066.83 1297
4067.44 1313
4068.04 1359
4068.64 1399
4069.24 1340
4069.84 1381
4070.45 1380
4071.05 1420
4071.65 1390
4072.25 1443
4072.86 1368
4073.46 1396
4074.06 1405
4074.66 1401
4075.27 1407
4075.87 1464
4076.47 1441
4077.07 1464
4077.68 1486
4078.28 1502
4078.88 1557
4079.48 1458
4080.09 1494
4080.69 1536
4081.29 1547
4081.90 1590
4082.50 1580
4083.10 1476
4083.71 1475
4084.31 1560
4084.91 1543
4085.52 1536
4086.12 1567
4086.72 1564
4087.33 1586
4087.93 1616
4088.53 1625
4089.14 1782
4089.74 1875
4090.34 1971
4090.95 2055
4091.55 2209
4092.15 2345
4092.76 2530
4093.36 2659
4093.97 2744
4094.57 2937
4095.17 2761
4095.78 2734
4096.38 2537
4096.99 2390
4097.59 2148
4098.19 1985
4098.80 1832
4099.40 1675
4100.01 1558
4100.61 1537
4101.22 1466
4101.82 1387
4102.43 1393
4103.03 1431
4103.63 1383
4104.24 1397
4104.84 1281
4105.45 1312
4106.05 1325
4106.66 1429
4107.26 1428
4107.87 1374
4108.47 1429
4109.08 1391
4109.68 1364
4110.29 1403
4110.89 1426
4111.50 1360
4112.10 1333
4112.71 1371
4113.31 1329
4113.92 1304
4114.53 1351
4115.13 1327
4115.74 1426
4116.34 1377
4116.95 1368
4117.55 1432
4118.16 1327
4118.76 1362
4119.37 1349
4119.98 1371
4120.58 1414
4121.19 1428
4121.79 1457
4122.40 1519
4123.01 1450
4123.61 1424
4124.22 1467
4124.82 1480
4125.43 1468
4126.04 1469
4126.64 1431
4127.25 1466
4127.86 1396
4128.46 1452
4129.07 1497
4129.68 1501
4130.28 1449
4130.89 1505
4131.50 1536
4132.10 1540
4132.71 1574
4133.32 1664
4133.92 1641
4134.53 1705
4135.14 1611
4135.74 1557
4136.35 1649
4136.96 1651
4137.56 1604
4138.17 1577
4138.78 1635
4139.39 1728
4139.99 1766
4140.60 1755
4141.21 1756
4141.82 1671
4142.42 1573
4143.03 1635
4143.64 1537
4144.25 1473
4144.85 1489
4145.46 1461
4146.07 1393
4146.68 1369
4147.28 1328
4147.89 1322
4148.50 1297
4149.11 1340
4149.72 1371
4150.32 1274
4150.93 1259
4151.54 1351
4152.15 1391
4152.76 1362
4153.37 1351
4153.97 1306
4154.58 1393
4155.19 1297
4155.80 1271
4156.41 1287
4157.02 1244
4157.62 1353
4158.23 1330
4158.84 1289
4159.45 1286
4160.06 1327
4160.67 1413
4161.28 1392
4161.89 1463
4162.49 1422
4163.10 1397
4163.71 1500
4164.32 1568
4164.93 1563
4165.54 1582
4166.15 1582
4166.76 1578
4167.37 1555
4167.98 1600
4168.59 1548
4169.20 1532
4169.81 1534
4170.42 1574
4171.02 1492
4171.63 1490
4172.24 1520
4172.85 1457
4173.46 1452
4174.07 1494
4174.68 1537
4175.29 1579
4175.90 1529
4176.51 1489
4177.12 1567
4177.73 1563
4178.34 1597
4178.95 1562
4179.56 1489
4180.17 1393
4180.78 1429
4181.39 1355
4182.00 1423
4182.61 1359
4183.23 1331
4183.84 1415
4184.45 1454
4185.06 1429
4185.67 1329
4186.28 1359
4186.89 1393
4187.50 1385
4188.11 1435
4188.72 1456
4189.33 1453
4189.94 1513
4190.55 1576
4191.17 1644
4191.78 1712
4192.39 1798
4193.00 1963
4193.61 1854
4194.22 1905
4194.83 1878
4195.44 1886
4196.06 1818
4196.67 1792
4197.28 1796
4197.89 1734
4198.50 1715
4199.11 1660
4199.72 1688
4200.34 1682
4200.95 1581
4201.56 1555
4202.17 1576
4202.78 1504
4203.40 1594
4204.01 1519
4204.62 1570
4205.23 1581
4205.84 1563
4206.46 1500
4207.07 1463
4207.68 1591
4208.29 1592
4208.90 1633
4209.52 1547
4210.13 1579
4210.74 1576
4211.35 1614
4211.97 1591
4212.58 1628
4213.19 1735
4213.80 1750
4214.42 1800
4215.03 1845
4215.64 1955
4216.26 2098
4216.87 2256
4217.48 2496
4218.09 2732
4218.71 2987
4219.32 3226
4219.93 3519
4220.55 4091
4221.16 4427
4221.77 4685
4222.39 4803
4223.00 4761
4223.61 4645
4224.23 4671
4224.84 4261
4225.45 4124
4226.07 3857
4226.68 3653
4227.30 3405
4227.91 3256
4228.52 3060
4229.14 2865
4229.75 2812
4230.36 2604
4230.98 2444
4231.59 2172
4232.21 2090
4232.82 1971
4233.43 1937
4234.05 1849
4234.66 1830
4235.28 1778
4235.89 1752
4236.51 1706
4237.12 1645
4237.73 1627
4238.35 1650
4238.96 1633
4239.58 1558
4240.19 1540
4240.81 1540
4241.42 1538
4242.04 1532
4242.65 1531
4243.27 1490
4243.88 1556
4244.50 1551
4245.11 1576
4245.73 1596
4246.34 1628
4246.96 1655
4247.57 1608
4248.19 1632
4248.80 1580
4249.42 1683
4250.03 1597
4250.65 1609
4251.26 1593
4251.88 1608
4252.49 1550
4253.11 1601
4253.72 1552
4254.34 1576
4254.96 1617
4255.57 1666
4256.19 1686
4256.80 1736
4257.42 1714
4258.03 1588
4258.65 1592
4259.27 1731
4259.88 1813
4260.50 1756
4261.12 1660
4261.73 1670
4262.35 1782
4262.96 1731
4263.58 1710
4264.20 1677
4264.81 1629
4265.43 1666
4266.05 1669
4266.66 1679
4267.28 1733
4267.90 1775
4268.51 1717
4269.13 1739
4269.75 1608
4270.36 1626
4270.98 1632
4271.60 1578
4272.21 1611
4272.83 1634
4273.45 1712
4274.06 1662
4274.68 1600
4275.30 1656
4275.92 1680
4276.53 1729
4277.15 1716
4277.77 1662
4278.38 1642
4279.00 1566
4279.62 1637
4280.24 1495
4280.85 1438
4281.47 1444
4282.09 1472
4282.71 1484
4283.32 1464
4283.94 1443
4284.56 1462
4285.18 1487
4285.80 1454
4286.41 1447
4287.03 1427
4287.65 1437
4288.27 1358
4288.89 1416
4289.50 1348
4290.12 1314
4290.74 1280
4291.36 1370
4291.98 1322
4292.60 1372
4293.21 1355
4293.83 1421
4294.45 1335
4295.07 1398
4295.69 1433
4296.31 1420
4296.93 1432
4297.54 1413
4298.16 1381
4298.78 1442
4299.40 1510
4300.02 1519
4300.64 1459
4301.26 1433
4301.88 1443
4302.50 1456
4303.12 1439
4303.73 1463
4304.35 1566
4304.97 1649
4305.59 1612
4306.21 1607
4306.83 1723
4307.45 1816
4308.07 1840
4308.69 1894
4309.31 1948
4309.93 1990
4310.55 1873
4311.17 1864
4311.79 1848
4312.41 1783
4313.03 1585
4313.65 1596
4314.27 1554
4314.89 1566
4315.51 1478
4316.13 1437
4316.75 1454
4317.37 1445
4317.99 1398
4318.61 1324
4319.23 1371
4319.85 1382
4320.47 1451
4321.09 1453
4321.71 1398
4322.33 1436
4322.95 1496
4323.57 1617
4324.19 1512
4324.81 1458
4325.43 1552
4326.05 1489
4326.68 1498
4327.30 1493
4327.92 1406
4328.54 1410
4329.16 1364
4329.78 1381
4330.40 1350
4331.02 1334
4331.64 1339
4332.26 1349
4332.89 1369
4333.51 1289
4334.13 1344
4334.75 1388
4335.37 1400
4335.99 1447
4336.61 1477
4337.24 1377
4337.86 1381
4338.48 1425
4339.10 1404
4339.72 1442
4340.34 1441
4340.97 1436
4341.59 1569
4342.21 1620
4342.83 1680
4343.45 1799
4344.08 1934
4344.70 1923
4345.32 1989
4345.94 2056
4346.57 2043
4347.19 2027
4347.81 1988
4348.43 1937
4349.05 1823
4349.68 1702
4350.30 1660
4350.92 1628
4351.54 1506
4352.17 1444
4352.79 1463
4353.41 1481
4354.04 1423
4354.66 1405
4355.28 1469
4355.90 1501
4356.53 1466
4357.15 1432
4357.77 1476
4358.40 1472
4359.02 1466
4359.64 1422
4360.27 1439
4360.89 1455
4361.51 1477
4362.14 1419
4362.76 1499
4363.38 1491
4364.01 1440
4364.63 1477
4365.25 1500
4365.88 1518
4366.50 1519
4367.12 1487
4367.75 1423
4368.37 1485
4369.00 1474
4369.62 1493
4370.24 1476
4370.87 1509
4371.49 1502
4372.12 1476
4372.74 1515
4373.36 1541
4373.99 1509
4374.61 1620
4375.24 1590
4375.86 1591
4376.49 1674
4377.11 1633
4377.73 1677
4378.36 1763
4378.98 1832
4379.61 1847
4380.23 1867
4380.86 1972
4381.48 1961
4382.11 2103
4382.73 2175
4383.36 2256
4383.98 2344
4384.61 2487
4385.23 2587
4385.86 3090
4386.48 3627
4387.11 3863
4387.73 4116
4388.36 4576
4388.98 4612
4389.61 4586
4390.23 4487
4390.86 4299
4391.48 3945
4392.11 3424
4392.74 3108
4393.36 2874
4393.99 2655
4394.61 2561
4395.24 2513
4395.86 2470
4396.49 2492
4397.12 2470
4397.74 2452
4398.37 2318
4398.99 2345
4399.62 2229
4400.25 2130
4400.87 2031
4401.50 2001
4402.12 1968
4402.75 2063
4403.38 1953
4404.00 1922
4404.63 2041
4405.26 2033
4405.88 1992
4406.51 2032
4407.14 2005
4407.76 2053
4408.39 2046
4409.02 1956
4409.64 2037
4410.27 1872
4410.90 1774
4411.52 1798
4412.15 1643
4412.78 1562
4413.40 1587
4414.03 1576
4414.66 1495
4415.29 1415
4415.91 1532
4416.54 1516
4417.17 1530
4417.79 1460
4418.42 1508
4419.05 1506
4419.68 1508
4420.30 1491
4420.93 1480
4421.56 1443
4422.19 1375
4422.81 1361
4423.44 1410
4424.07 1429
4424.70 1398
4425.33 1326
4425.95 1419
4426.58 1388
4427.21 1315
4427.84 1368
4428.47 1394
4429.09 1382
4429.72 1351
4430.35 1336
4430.98 1336
4431.61 1318
4432.23 1395
4432.86 1355
4433.49 1294
4434.12 1329
4434.75 1296
4435.38 1327
4436.01 1383
4436.63 1332
4437.26 1358
4437.89 1308
4438.52 1300
4439.15 1379
4439.78 1352
4440.41 1307
4441.04 1252
4441.67 1262
4442.29 1291
4442.92 1285
4443.55 1225
4444.18 1267
4444.81 1298
4445.44 1284
4446.07 1371
4446.70 1376
4447.33 1334
4447.96 1307
4448.59 1362
4449.22 1352
4449.85 1310
4450.48 1276
4451.11 1292
4451.74 1226
4452.37 1188
4453.00 1267
4453.63 1269
4454.26 1283
4454.89 1237
4455.52 1225
4456.15 1302
4456.78 1263
4457.41 1280
4458.04 1226
4458.67 1209
4459.30 1195
4459.93 1295
4460.56 1223
4461.19 1265
4461.82 1232
4462.45 1324
4463.08 1235
4463.71 1242
4464.34 1253
4464.97 1273
4465.60 1223
4466.23 1186
4466.86 1206
4467.49 1212
4468.12 1170
4468.76 1265
4469.39 1217
4470.02 1232
4470.65 1148
4471.28 1141
4471.91 1059
4472.54 1148
4473.17 1168
4473.80 1211
4474.44 1173
4475.07 1179
4475.70 1212
4476.33 1167
4476.96 1221
4477.59 1213
4478.22 1197
4478.86 1245
4479.49 1207
4480.12 1182
4480.75 1295
4481.38 1363
4482.02 1269
4482.65 1270
4483.28 1303
4483.91 1257
4484.54 1273
4485.18 1288
4485.81 1276
4486.44 1256
4487.07 1344
4487.70 1257
4488.34 1192
4488.97 1226
4489.60 1210
4490.23 1241
4490.87 1202
4491.50 1247
4492.13 1279
4492.76 1249
4493.40 1230
4494.03 1261
4494.66 1249
4495.30 1271
4495.93 1315
4496.56 1311
4497.19 1258
4497.83 1338
4498.46 1326
4499.09 1365
4499.73 1401
4500.36 1444
4500.99 1417
4501.63 1472
4502.26 1480
4502.89 1490
4503.53 1415
4504.16 1362
4504.79 1310
4505.43 1410
4506.06 1345
4506.69 1301
4507.33 1347
4507.96 1326
4508.59 1331
4509.23 1402
4509.86 1376
4510.50 1334
4511.13 1333
4511.76 1395
4512.40 1395
4513.03 1359
4513.67 1423
4514.30 1389
4514.93 1359
4515.57 1389
4516.20 1303
4516.84 1315
4517.47 1356
4518.11 1365
4518.74 1325
4519.37 1354
4520.01 1365
4520.64 1406
4521.28 1397
4521.91 1355
4522.55 1461
4523.18 1503
4523.82 1699
4524.45 1816
4525.09 2027
4525.72 2361
4526.36 2660
4526.99 3080
4527.63 3576
4528.26 4045
4528.90 4650
4529.53 5341
4530.17 5883
4530.80 6113
4531.44 6180
4532.07 6086
4532.71 5623
4533.34 5163
4533.98 4507
4534.62 3862
4535.25 3501
4535.89 2945
4536.52 2401
4537.16 2154
4537.79 1947
4538.43 1733
4539.07 1518
4539.70 1574
4540.34 1500
4540.97 1399
4541.61 1375
4542.25 1411
4542.88 1439
4543.52 1394
4544.15 1351
4544.79 1404
4545.43 1363
4546.06 1257
4546.70 1255
4547.34 1339
4547.97 1233
4548.61 1245
4549.25 1202
4549.88 1361
4550.52 1283
4551.16 1274
4551.79 1268
4552.43 1325
4553.07 1381
4553.70 1409
4554.34 1428
4554.98 1391
4555.61 1463
4556.25 1443
4556.89 1390
4557.53 1353
4558.16 1380
4558.80 1465
4559.44 1414
4560.07 1414
4560.71 1402
4561.35 1424
4561.99 1526
4562.62 1519
4563.26 1477
4563.90 1498
4564.54 1604
4565.18 1601
4565.81 1682
4566.45 1812
4567.09 1836
4567.73 1880
4568.36 1855
4569.00 1912
4569.64 1877
4570.28 1896
4570.92 1929
4571.55 1923
4572.19 1806
4572.83 1708
4573.47 1673
4574.11 1636
4574.75 1473
4575.38 1476
4576.02 1413
4576.66 1473
4577.30 1374
4577.94 1335
4578.58 1315
4579.22 1326
4579.85 1338
4580.49 1438
4581.13 1436
4581.77 1309
4582.41 1339
4583.05 1407
4583.69 1377
4584.33 1301
4584.97 1276
4585.61 1274
4586.24 1275
4586.88 1299
4587.52 1325
4588.16 1339
4588.80 1306
4589.44 1350
4590.08 1294
4590.72 1206
4591.36 1265
4592.00 1271
4592.64 1322
4593.28 1328
4593.92 1336
4594.56 1337
4595.20 1215
4595.84 1208
4596.48 1266
4597.12 1246
4597.76 1288
4598.40 1269
4599.04 1295
4599.68 1347
4600.32 1352
4600.96 1410
4601.60 1406
4602.24 1472
4602.88 1527
4603.52 1516
4604.16 1422
4604.80 1516
4605.44 1489
4606.08 1500
4606.72 1466
4607.36 1427
4608.00 1349
4608.64 1397
4609.28 1424
4609.93 1399
4610.57 1381
4611.21 1344
4611.85 1231
4612.49 1235
4613.13 1287
4613.77 1269
4614.41 1258
4615.05 1195
4615.69 1233
4616.34 1245
4616.98 1137
4617.62 1125
4618.26 1187
4618.90 1167
4619.54 1087
4620.18 1127
4620.83 1109
4621.47 1097
4622.11 1067
4622.75 1077
4623.39 1137
4624.03 1136
4624.68 1163
4625.32 1178
4625.96 1141
4626.60 1090
4627.24 1152
4627.89 1168
4628.53 1211
4629.17 1157
4629.81 1188
4630.45 1284
4631.10 1286
4631.74 1236
4632.38 1282
4633.02 1198
4633.67 1233
4634.31 1253
4634.95 1368
4635.59 1307
4636.24 1242
4636.88 1261
4637.52 1296
4638.17 1314
4638.81 1244
4639.45 1304
4640.09 1269
4640.74 1307
4641.38 1265
4642.02 1286
4642.67 1231
4643.31 1218
4643.95 1210
4644.60 1253
4645.24 1269
4645.88 1218
4646.53 1281
4647.17 1363
4647.81 1424
4648.46 1455
4649.10 1473
4649.74 1545
4650.39 1647
4651.03 1789
4651.67 1763
4652.32 1723
4652.96 1683
4653.61 1598
4654.25 1632
4654.89 1620
4655.54 1477
4656.18 1347
4656.83 1295
4657.47 1269
4658.11 1187
4658.76 1131
4659.40 1085
4660.05 1123
4660.69 1075
4661.33 1083
4661.98 1086
4662.62 1072
4663.27 1094
4663.91 1087
4664.56 1065
4665.20 1078
4665.85 1066
4666.49 993
4667.14 1043
4667.78 1070
4668.43 1016
4669.07 1016
4669.72 1078
4670.36 1061
4671.01 1087
4671.65 1051
4672.30 1021
4672.94 1071
4673.59 1045
4674.23 1073
4674.88 1053
4675.52 1095
4676.17 1064
4676.81 1118
4677.46 1078
4678.10 1070
4678.75 1128
4679.40 1121
4680.04 1112
4680.69 1130
4681.33 1097
4681.98 1117
4682.62 1106
4683.27 1049
4683.92 1065
4684.56 1100
4685.21 1104
4685.85 1124
4686.50 1078
4687.15 1091
4687.79 1136
4688.44 1118
4689.09 1150
4689.73 1078
4690.38 1110
4691.02 1112
4691.67 1089
4692.32 1097
4692.96 1139
4693.61 1131
4694.26 1162
4694.90 1164
4695.55 1176
4696.20 1215
4696.84 1245
4697.49 1192
4698.14 1193
4698.78 1180
4699.43 1203
4700.08 1270
4700.73 1217
4701.37 1224
4702.02 1204
4702.67 1187
4703.31 1150
4703.96 1123
4704.61 1124
4705.26 1201
4705.90 1183
4706.55 1205
4707.20 1203
4707.85 1211
4708.49 1079
4709.14 1097
4709.79 1072
4710.44 1091
4711.09 1185
4711.73 1202
4712.38 1150
4713.03 1131
4713.68 1235
4714.33 1226
4714.97 1187
4715.62 1286
4716.27 1254
4716.92 1310
4717.57 1350
4718.21 1373
4718.86 1371
4719.51 1389
4720.16 1439
4720.81 1476
4721.46 1447
4722.11 1471
4722.75 1506
4723.40 1512
4724.05 1438
4724.70 1386
4725.35 1428
4726.00 1462
4726.65 1382
4727.30 1320
4727.94 1335
4728.59 1333
4729.24 1183
4729.89 1139
4730.54 1165
4731.19 1191
4731.84 1136
4732.49 1090
4733.14 1121
4733.79 1165
4734.44 1178
4735.09 1185
4735.74 1189
4736.38 1157
4737.03 1287
4737.68 1240
4738.33 1219
4738.98 1290
4739.63 1304
4740.28 1317
4740.93 1322
4741.58 1317
4742.23 1241
4742.88 1283
4743.53 1279
4744.18 1211
4744.83 1220
4745.48 1229
4746.13 1210
4746.78 1187
4747.43 1248
4748.08 1212
4748.73 1297
4749.39 1284
4750.04 1243
4750.69 1269
4751.34 1239
4751.99 1262
4752.64 1286
4753.29 1248
4753.94 1294
4754.59 1253
4755.24 1322
4755.89 1267
4756.54 1220
4757.19 1211
4757.84 1237
4758.50 1189
4759.15 1197
4759.80 1164
4760.45 1177
4761.10 1148
4761.75 1223
4762.40 1231
4763.05 1197
4763.71 1279
4764.36 1242
4765.01 1308
4765.66 1259
4766.31 1222
4766.96 1226
4767.62 1256
4768.27 1247
4768.92 1147
4769.57 1233
4770.22 1245
4770.87 1193
4771.53 1210
4772.18 1120
4772.83 1116
4773.48 1093
4774.13 1102
4774.79 1142
4775.44 1115
4776.09 1106
4776.74 1130
4777.40 1063
4778.05 1111
4778.70 1113
4779.35 1194
4780.01 1186
4780.66 1131
4781.31 1069
4781.96 1059
4782.62 1085
4783.27 1128
4783.92 1102
4784.57 1034
4785.23 1049
4785.88 1059
4786.53 1072
4787.19 1037
4787.84 1014
4788.49 982
4789.15 1036
4789.80 1026
4790.45 1030
4791.11 1090
4791.76 1091
4792.41 1088
4793.07 1097
4793.72 988
4794.37 1052
4795.03 1072
4795.68 1037
4796.33 1059
4796.99 1121
4797.64 1062
4798.29 1094
4798.95 1091
4799.60 1017
4800.26 1023
4800.91 1016
4801.56 999
4802.22 1087
4802.87 1015
4803.53 1051
4804.18 1033
4804.83 1019
4805.49 1065
4806.14 1027
4806.80 1071
4807.45 1042
4808.11 1041
4808.76 1014
4809.42 1011
4810.07 1058
4810.72 1095
4811.38 1045
4812.03 1060
4812.69 1100
4813.34 1117
4814.00 1093
4814.65 1065
4815.31 1131
4815.96 1160
4816.62 1179
4817.27 1139
4817.93 1212
4818.58 1243
4819.24 1217
4819.89 1199
4820.55 1267
4821.20 1276
4821.86 1234
4822.52 1254
4823.17 1249
4823.83 1236
4824.48 1267
4825.14 1237
4825.79 1223
4826.45 1175
4827.10 1239
4827.76 1178
4828.42 1172
4829.07 1178
4829.73 1177
4830.38 1225
4831.04 1337
4831.70 1334
4832.35 1398
4833.01 1411
4833.66 1558
4834.32 1726
4834.98 1782
4835.63 1924
4836.29 2006
4836.95 1998
4837.60 1944
4838.26 1932
4838.92 1927
4839.57 1863
4840.23 1715
4840.89 1560
4841.54 1484
4842.20 1359
4842.86 1360
4843.51 1282
4844.17 1265
4844.83 1321
4845.48 1295
4846.14 1314
4846.80 1371
4847.45 1299
4848.11 1239
4848.77 1263
4849.43 1348
4850.08 1312
4850.74 1321
4851.40 1306
4852.06 1277
4852.71 1314
4853.37 1309
4854.03 1260
4854.69 1255
4855.34 1290
4856.00 1236
4856.66 1301
4857.32 1317
4857.97 1428
4858.63 1408
4859.29 1363
4859.95 1351
4860.61 1399
4861.26 1398
4861.92 1387
4862.58 1390
4863.24 1298
4863.90 1340
4864.55 1344
4865.21 1374
4865.87 1312
4866.53 1274
4867.19 1288
4867.85 1253
4868.51 1203
4869.16 1265
4869.82 1211
4870.48 1214
4871.14 1244
4871.80 1228
4872.46 1211
4873.12 1308
4873.78 1211
4874.43 1249
4875.09 1253
4875.75 1229
4876.41 1225
4877.07 1222
4877.73 1216
4878.39 1191
4879.05 1141
4879.71 1186
4880.37 1161
4881.03 1195
4881.69 1129
4882.34 1081
4883.00 1175
4883.66 1103
4884.32 1133
4884.98 1163
4885.64 1155
4886.30 1126
4886.96 1174
4887.62 1177
4888.28 1238
4888.94 1218
4889.60 1223
4890.26 1267
4890.92 1217
4891.58 1223
4892.24 1156
4892.90 1219
4893.56 1176
4894.22 1243
4894.88 1154
4895.54 1185
4896.20 1152
4896.86 1161
4897.52 1232
4898.19 1264
4898.85 1184
4899.51 1168
4900.17 1233
4900.83 1185
4901.49 1186
4902.15 1166
4902.81 1115
4903.47 1086
4904.13 1077
4904.79 1037
4905.45 1101
4906.12 1079
4906.78 1086
4907.44 1059
4908.10 1062
4908.76 1097
4909.42 1100
4910.08 1074
4910.74 1058
4911.41 1073
4912.07 1052
4912.73 1088
4913.39 1038
4914.05 1018
4914.71 1021
4915.38 1009
4916.04 990
4916.70 964
4917.36 993
4918.02 1023
4918.68 995
4919.35 953
4920.01 998
4920.67 968
4921.33 1002
4921.99 959
4922.66 1026
4923.32 1005
4923.98 1009
4924.64 1004
4925.31 971
4925.97 1041
4926.63 1063
4927.29 969
4927.96 928
4928.62 988
4929.28 1013
4929.94 1076
4930.61 992
4931.27 1068
4931.93 1022
4932.59 1071
4933.26 1023
4933.92 1048
4934.58 1050
4935.25 1015
4935.91 1039
4936.57 1017
4937.24 1067
4937.90 1021
4938.56 1065
4939.23 1069
4939.89 1094
4940.55 1112
4941.22 1107
4941.88 1089
4942.54 1112
4943.21 1056
4943.87 1082
4944.53 1109
4945.20 1099
4945.86 1070
4946.52 997
4947.19 1084
4947.85 1080
4948.52 995
4949.18 1014
4949.84 1047
4950.51 1053
4951.17 1030
4951.84 1032
4952.50 1030
4953.17 986
4953.83 984
4954.49 1025
4955.16 1037
4955.82 1000
4956.49 1004
4957.15 1030
4957.82 1029
4958.48 1057
4959.15 1045
4959.81 1074
4960.47 1087
4961.14 1149
4961.80 1129
4962.47 1112
4963.13 1161
4963.80 1272
4964.46 1222
4965.13 1138
4965.79 1190
4966.46 1190
4967.12 1182
4967.79 1091
4968.45 1135
4969.12 1126
4969.79 1121
4970.45 1135
4971.12 1172
4971.78 1239
4972.45 1254
4973.11 1199
4973.78 1261
4974.44 1195
4975.11 1187
4975.78 1268
4976.44 1239
4977.11 1267
4977.77 1231
4978.44 1213
4979.11 1275
4979.77 1280
4980.44 1284
4981.10 1285
4981.77 1408
4982.44 1468
4983.10 1591
4983.77 1865
4984.43 2076
4985.10 2282
4985.77 2652
4986.43 3004
4987.10 3345
4987.77 3700
4988.43 3797
4989.10 3916
4989.77 3997
4990.43 3614
4991.10 3414
4991.77 2983
4992.43 2582
4993.10 2228
4993.77 1916
4994.43 1669
4995.10 1537
4995.77 1414
4996.44 1377
4997.10 1324
4997.77 1228
4998.44 1181
4999.10 1183
4999.77 1199
5000.44 1158
5001.11 1189
5001.77 1113
5002.44 1130
5003.11 1170
5003.78 1183
5004.44 1050
5005.11 1110
5005.78 1171
5006.45 1160
5007.12 1188
5007.78 1144
5008.45 1161
5009.12 1110
5009.79 1176
5010.46 1141
5011.12 1226
5011.79 1192
5012.46 1235
5013.13 1221
5013.80 1287
5014.47 1313
5015.13 1408
5015.80 1432
5016.47 1416
5017.14 1492
5017.81 1583
5018.48 1731
5019.14 1911
5019.81 1977
5020.48 2018
5021.15 2234
5021.82 2332
5022.49 2421
5023.16 2379
5023.83 2359
5024.50 2265
5025.16 2189
5025.83 2039
5026.50 1887
5027.17 1861
5027.84 1789
5028.51 1710
5029.18 1501
5029.85 1378
5030.52 1370
5031.19 1363
5031.86 1324
5032.53 1291
5033.20 1305
5033.87 1241
5034.54 1203
5035.21 1179
5035.88 1208
5036.54 1198
5037.21 1141
5037.88 1151
5038.55 1157
5039.22 1146
5039.89 1177
5040.56 1148
5041.23 1138
5041.90 1173
5042.58 1171
5043.25 1119
5043.92 1123
5044.59 1158
5045.26 1173
5045.93 1134
5046.60 1173
5047.27 1169
5047.94 1121
5048.61 1110
5049.28 1098
5049.95 1160
5050.62 1101
5051.29 1123
5051.96 1139
5052.63 1177
5053.30 1110
5053.98 1102
5054.65 1050
5055.32 1071
5055.99 1080
5056.66 1079
5057.33 1051
5058.00 1131
5058.67 1190
5059.34 1173
5060.02 1099
5060.69 1115
5061.36 1184
5062.03 1198
5062.70 1170
5063.37 1091
5064.04 1122
5064.72 1198
5065.39 1176
5066.06 1041
5066.73 1112
5067.40 1062
5068.08 1063
5068.75 1102
5069.42 1035
5070.09 1025
5070.76 1080
5071.44 1017
5072.11 976
5072.78 995
5073.45 944
5074.12 969
5074.80 971
5075.47 1020
5076.14 1005
5076.81 985
5077.49 1005
5078.16 1044
5078.83 1024
5079.50 1064
5080.18 1060
5080.85 1065
5081.52 1079
5082.20 1067
5082.87 1044
5083.54 1024
5084.21 1034
5084.89 986
5085.56 1026
5086.23 930
5086.91 1083
5087.58 1058
5088.25 1043
5088.93 1016
5089.60 1081
5090.27 1065
5090.95 1036
5091.62 1030
5092.29 1016
5092.97 946
5093.64 1037
5094.31 1056
5094.99 1046
5095.66 1080
5096.34 1022
5097.01 1039
5097.68 1031
5098.36 1005
5099.03 994
5099.70 984
5100.38 1082
5101.05 1043
5101.73 1015
5102.40 1033
5103.08 1027
5103.75 1072
5104.42 1094
5105.10 1025
5105.77 1039
5106.45 1029
5107.12 1082
5107.80 1016
5108.47 989
5109.15 933
5109.82 994
5110.49 985
5111.17 1020
5111.84 1055
5112.52 998
5113.19 1030
5113.87 1027
5114.54 1045
5115.22 1050
5115.89 1103
5116.57 1075
5117.24 1103
5117.92 1100
5118.59 1060
5119.27 1026
5119.94 1013
5120.62 1044
5121.30 1009
5121.97 1020
5122.65 1030
5123.32 994
5124.00 940
5124.67 888
5125.35 936
5126.02 911
5126.70 901
5127.38 936
5128.05 942
5128.73 946
5129.40 931
5130.08 972
5130.76 971
5131.43 946
5132.11 939
5132.78 945
5133.46 922
5134.14 970
5134.81 991
5135.49 1009
5136.17 983
5136.84 967
5137.52 994
5138.20 1044
5138.87 1074
5139.55 1001
5140.22 920
5140.90 973
5141.58 975
5142.26 927
5142.93 935
5143.61 961
5144.29 907
5144.96 945
5145.64 966
5146.32 918
5146.99 933
5147.67 979
5148.35 972
5149.03 930
5149.70 918
5150.38 889
5151.06 935
5151.73 906
5152.41 925
5153.09 871
5153.77 898
5154.44 894
5155.12 899
5155.80 908
5156.48 896
5157.16 878
5157.83 897
5158.51 903
5159.19 907
5159.87 881
5160.55 848
5161.22 866
5161.90 872
5162.58 881
5163.26 902
5163.94 913
5164.61 835
5165.29 834
5165.97 877
5166.65 880
5167.33 875
5168.01 953
5168.68 898
5169.36 870
5170.04 864
5170.72 838
5171.40 852
5172.08 862
5172.76 870
5173.44 870
5174.11 890
5174.79 833
5175.47 847
5176.15 871
5176.83 853
5177.51 894
5178.19 878
5178.87 898
5179.55 921
5180.23 942
5180.91 928
5181.58 857
5182.26 886
5182.94 848
5183.62 879
5184.30 849
5184.98 844
5185.66 802
5186.34 792
5187.02 777
5187.70 808
5188.38 867
5189.06 878
5189.74 832
5190.42 835
5191.10 842
5191.78 836
5192.46 843
5193.14 801
5193.82 834
5194.50 854
5195.18 884
5195.86 866
5196.54 885
5197.22 848
5197.90 835
5198.58 819
5199.26 909
5199.94 875
5200.63 830
5201.31 926
5201.99 936
5202.67 929
5203.35 899
5204.03 908
5204.71 940
5205.39 946
5206.07 968
5206.75 940
5207.43 950
5208.11 962
5208.80 993
5209.48 1010
5210.16 973
5210.84 933
5211.52 945
5212.20 989
5212.88 956
5213.57 982
5214.25 1000
5214.93 1013
5215.61 960
5216.29 893
5216.97 924
5217.66 929
5218.34 910
5219.02 925
5219.70 903
5220.38 954
5221.06 847
5221.75 880
5222.43 839
5223.11 830
5223.79 881
5224.47 875
5225.16 851
5225.84 883
5226.52 878
5227.20 855
5227.89 846
5228.57 839
5229.25 904
5229.93 870
5230.62 883
5231.30 885
5231.98 927
5232.66 931
5233.35 962
5234.03 938
5234.71 953
5235.40 896
5236.08 890
5236.76 952
5237.44 919
5238.13 975
5238.81 915
5239.49 904
5240.18 938
5240.86 901
5241.54 887
5242.23 912
5242.91 873
5243.59 869
5244.28 872
5244.96 856
5245.64 829
5246.33 809
5247.01 908
5247.70 884
5248.38 901
5249.06 912
5249.75 957
5250.43 929
5251.11 912
5251.80 889
5252.48 863
5253.17 860
5253.85 909
5254.53 904
5255.22 913
5255.90 910
5256.59 900
5257.27 866
5257.96 863
5258.64 873
5259.32 923
5260.01 948
5260.69 872
5261.38 920
5262.06 902
5262.75 897
5263.43 910
5264.12 964
5264.80 906
5265.49 922
5266.17 882
5266.86 898
5267.54 880
5268.23 893
5268.91 907
5269.60 909
5270.28 910
5270.97 912
5271.65 951
5272.34 893
5273.02 894
5273.71 875
5274.39 947
5275.08 913
5275.76 903
5276.45 949
5277.14 982
5277.82 982
5278.51 1021
5279.19 1051
5279.88 1012
5280.56 1035
5281.25 1051
5281.94 1041
5282.62 1111
5283.31 1133
5283.99 1005
5284.68 966
5285.37 918
5286.05 950
5286.74 923
5287.43 1057
5288.11 1090
5288.80 1053
5289.48 1068
5290.17 1024
5290.86 1040
5291.54 1046
5292.23 1060
5292.92 1097
5293.60 1110
5294.29 1096
5294.98 1149
5295.66 1206
5296.35 1264
5297.04 1345
5297.72 1466
5298.41 1546
5299.10 1744
5299.79 1826
5300.47 1906
5301.16 1987
5301.85 2024
5302.53 1949
5303.22 1739
5303.91 1624
5304.60 1465
5305.28 1393
5305.97 1252
5306.66 1210
5307.35 1174
5308.03 1144
5308.72 1098
5309.41 1044
5310.10 1076
5310.78 1117
5311.47 1032
5312.16 941
5312.85 958
5313.54 1002
5314.22 1009
5314.91 1016
5315.60 1001
5316.29 950
5316.98 996
5317.66 983
5318.35 999
5319.04 1004
5319.73 1069
5320.42 1035
5321.11 1050
5321.80 1027
5322.48 1002
5323.17 1050
5323.86 1102
5324.55 1081
5325.24 1108
5325.93 1148
5326.62 1140
5327.30 1168
5327.99 1141
5328.68 1148
5329.37 1201
5330.06 1202
5330.75 1273
5331.44 1239
5332.13 1225
5332.82 1213
5333.51 1288
5334.20 1292
5334.88 1275
5335.57 1266
5336.26 1312
5336.95 1336
5337.64 1381
5338.33 1340
5339.02 1340
5339.71 1370
5340.40 1363
5341.09 1350
5341.78 1443
5342.47 1530
5343.16 1576
5343.85 1705
5344.54 1889
5345.23 2015
5345.92 2144
5346.61 2447
5347.30 2669
5347.99 2943
5348.68 3285
5349.37 3465
5350.06 3704
5350.75 3926
5351.44 3680
5352.13 3515
5352.82 3196
5353.51 2940
5354.20 2435
5354.90 2168
5355.59 1866
5356.28 1639
5356.97 1544
5357.66 1346
5358.35 1280
5359.04 1270
5359.73 1192
5360.42 1206
5361.11 1153
5361.80 1207
5362.49 1126
5363.19 1100
5363.88 1162
5364.57 1112
5365.26 1066
5365.95 1103
5366.64 1020
5367.33 1080
5368.03 1060
5368.72 1078
5369.41 1085
5370.10 1067
5370.79 1109
5371.48 1049
5372.18 993
5372.87 975
5373.56 997
5374.25 1054
5374.94 1101
5375.63 1096
5376.33 1029
5377.02 1062
5377.71 1149
5378.40 1011
5379.10 1024
5379.79 982
5380.48 1016
5381.17 1087
5381.86 1101
5382.56 1061
5383.25 1065
5383.94 1097
5384.63 1105
5385.33 1115
5386.02 1181
5386.71 1216
5387.40 1214
5388.10 1232
5388.79 1230
5389.48 1254
5390.18 1276
5390.87 1263
5391.56 1239
5392.26 1127
5392.95 1133
5393.64 1118
5394.33 1089
5395.03 1081
5395.72 1094
5396.41 1056
5397.11 1030
5397.80 1023
5398.49 1029
5399.19 1049
5399.88 1013
5400.58 920
5401.27 1061
5401.96 966
5402.66 982
5403.35 953
5404.04 943
5404.74 1009
5405.43 947
5406.13 986
5406.82 977
5407.51 978
5408.21 954
5408.90 1019
5409.60 982
5410.29 945
5410.98 968
5411.68 973
5412.37 951
5413.07 1014
5413.76 986
5414.46 1008
5415.15 1002
5415.84 1069
5416.54 1030
5417.23 992
5417.93 983
5418.62 939
5419.32 933
5420.01 990
5420.71 983
5421.40 942
5422.10 962
5422.79 931
5423.49 966
5424.18 991
5424.88 951
5425.57 988
5426.27 955
5426.96 974
5427.66 999
5428.35 957
5429.05 982
5429.74 956
5430.44 950
5431.14 956
5431.83 942
5432.53 1011
5433.22 932
5433.92 1001
5434.61 994
5435.31 969
5436.01 971
5436.70 984
5437.40 1004
5438.09 1042
5438.79 1038
5439.49 1048
5440.18 1034
5440.88 1008
5441.57 1002
5442.27 1025
5442.97 1034
5443.66 982
5444.36 1043
5445.06 1024
5445.75 1010
5446.45 1037
5447.15 1054
5447.84 1068
5448.54 1058
5449.24 1048
5449.93 1098
5450.63 1065
5451.33 965
5452.02 1004
5452.72 972
5453.42 973
5454.11 955
5454.81 967
5455.51 943
5456.20 947
5456.90 902
5457.60 958
5458.30 924
5458.99 939
5459.69 926
5460.39 993
5461.09 1024
5461.78 1053
5462.48 1015
5463.18 1006
5463.88 1020
5464.57 979
5465.27 1082
5465.97 1013
5466.67 1049
5467.36 1020
5468.06 1045
5468.76 1042
5469.46 1021
5470.16 1029
5470.85 986
5471.55 967
5472.25 1044
5472.95 1002
5473.65 1068
5474.35 1141
5475.04 1104
5475.74 1142
5476.44 1127
5477.14 1150
5477.84 1201
5478.54 1205
5479.23 1199
5479.93 1261
5480.63 1282
5481.33 1268
5482.03 1231
5482.73 1205
5483.43 1164
5484.13 1136
5484.83 1196
5485.52 1119
5486.22 1091
5486.92 1116
5487.62 1118
5488.32 1119
5489.02 1133
5489.72 1147
5490.42 1204
5491.12 1130
5491.82 1197
5492.52 1116
5493.22 1220
5493.92 1206
5494.62 1184
5495.31 1258
5496.01 1303
5496.71 1342
5497.41 1420
5498.11 1518
5498.81 1596
5499.51 1701
5500.21 1750
5500.91 1819
5501.61 1808
5502.31 1662
5503.01 1580
5503.71 1522
5504.41 1419
5505.11 1404
5505.81 1416
5506.51 1285
5507.22 1255
5507.92 1286
5508.62 1312
5509.32 1350
5510.02 1370
5510.72 1330
5511.42 1334
5512.12 1454
5512.82 1550
5513.52 1496
5514.22 1535
5514.92 1488
5515.62 1463
5516.32 1466
5517.03 1365
5517.73 1323
5518.43 1338
5519.13 1346
5519.83 1325
5520.53 1370
5521.23 1265
5521.93 1217
5522.63 1176
5523.34 1139
5524.04 1080
5524.74 1070
5525.44 1065
5526.14 1042
5526.84 1047
5527.55 1061
5528.25 1015
5528.95 998
5529.65 1061
5530.35 1076
5531.05 1078
5531.76 1073
5532.46 1123
5533.16 1120
5533.86 1067
5534.56 1061
5535.27 1118
5535.97 1048
5536.67 1018
5537.37 1060
5538.08 1090
5538.78 1138
5539.48 1061
5540.18 1023
5540.89 1044
5541.59 1089
5542.29 1102
5542.99 1125
5543.70 1145
5544.40 1238
5545.10 1202
5545.80 1307
5546.51 1254
5547.21 1190
5547.91 1213
5548.62 1214
5549.32 1155
5550.02 1157
5550.73 1125
5551.43 1130
5552.13 1091
5552.84 1013
5553.54 988
5554.24 997
5554.95 984
5555.65 1006
5556.35 1020
5557.06 966
5557.76 1045
5558.46 1097
5559.17 1120
5559.87 1112
5560.57 1144
5561.28 1175
5561.98 1188
5562.69 1091
5563.39 1037
5564.09 1061
5564.80 1044
5565.50 1002
5566.21 1023
5566.91 994
5567.61 957
5568.32 928
5569.02 926
5569.73 925
5570.43 947
5571.14 959
5571.84 997
5572.54 958
5573.25 1021
5573.95 1017
5574.66 1018
5575.36 1086
5576.07 1098
5576.77 1073
5577.48 1089
5578.18 985
5578.89 980
5579.59 970
5580.30 980
5581.00 980
5581.71 958
5582.41 931
5583.12 908
5583.82 952
5584.53 922
5585.23 899
5585.94 898
5586.64 888
5587.35 924
5588.06 1004
5588.76 928
5589.47 953
5590.17 966
5590.88 988
5591.58 928
5592.29 959
5592.99 918
5593.70 985
5594.41 922
5595.11 886
5595.82 885
5596.52 871
5597.23 901
5597.94 907
5598.64 935
5599.35 941
5600.06 908
5600.76 926
5601.47 880
5602.17 859
5602.88 899
5603.59 900
5604.29 919
5605.00 886
5605.71 862
5606.41 836
5607.12 899
5607.83 881
5608.53 891
5609.24 842
5609.95 833
5610.65 842
5611.36 818
5612.07 941
5612.78 882
5613.48 823
5614.19 824
5614.90 879
5615.60 820
5616.31 826
5617.02 872
5617.73 898
5618.43 927
5619.14 875
5619.85 838
5620.56 811
5621.26 830
5621.97 825
5622.68 840
5623.39 817
5624.09 882
5624.80 837
5625.51 852
5626.22 869
5626.93 888
5627.63 856
5628.34 915
5629.05 970
5629.76 906
5630.47 878
5631.17 871
5631.88 863
5632.59 845
5633.30 829
5634.01 841
5634.72 856
5635.42 831
5636.13 802
5636.84 765
5637.55 810
5638.26 823
5638.97 833
5639.68 874
5640.39 858
5641.09 847
5641.80 899
5642.51 871
5643.22 844
5643.93 818
5644.64 801
5645.35 804
5646.06 880
5646.77 900
5647.48 877
5648.19 855
5648.89 822
5649.60 869
5650.31 853
5651.02 812
5651.73 838
5652.44 831
5653.15 812
5653.86 827
5654.57 881
5655.28 844
5655.99 892
5656.70 881
5657.41 894
5658.12 842
5658.83 843
5659.54 852
5660.25 872
5660.96 879
5661.67 812
5662.38 829
5663.09 810
5663.80 817
5664.51 866
5665.22 876
5665.93 855
5666.64 829
5667.35 806
5668.06 850
5668.77 841
5669.48 857
5670.19 883
5670.91 879
5671.62 855
5672.33 936
5673.04 909
5673.75 851
5674.46 859
5675.17 836
5675.88 872
5676.59 815
5677.30 841
5678.01 878
5678.73 904
5679.44 844
5680.15 861
5680.86 819
5681.57 826
5682.28 847
5682.99 826
5683.71 802
5684.42 847
5685.13 864
5685.84 898
5686.55 867
5687.26 832
5687.98 876
5688.69 894
5689.40 944
5690.11 905
5690.82 907
5691.54 852
5692.25 890
5692.96 844
5693.67 849
5694.38 825
5695.10 832
5695.81 820
5696.52 815
5697.23 742
5697.95 792
5698.66 853
5699.37 935
5700.08 892
5700.80 799
5701.51 829
5702.22 908
5702.93 925
5703.65 869
5704.36 806
5705.07 886
5705.78 896
5706.50 885
5707.21 825
5707.92 832
5708.64 810
5709.35 864
5710.06 861
5710.78 831
5711.49 779
5712.20 813
5712.92 806
5713.63 830
5714.34 831
5715.06 846
5715.77 881
5716.48 826
5717.20 822
5717.91 839
5718.62 857
5719.34 856
5720.05 851
5720.77 874
5721.48 877
5722.19 873
5722.91 864
5723.62 862
5724.33 938
5725.05 850
5725.76 853
5726.48 887
5727.19 863
5727.91 948
5728.62 971
5729.33 939
5730.05 924
5730.76 968
5731.48 924
5732.19 918
5732.91 896
5733.62 949
5734.34 1002
5735.05 943
5735.77 953
5736.48 973
5737.20 994
5737.91 1023
5738.63 1015
5739.34 1062
5740.06 1071
5740.77 1093
5741.49 1052
5742.20 1050
5742.92 1085
5743.63 1057
5744.35 1022
5745.06 1048
5745.78 1039
5746.49 1062
5747.21 1046
5747.92 1047
5748.64 1046
5749.35 1028
5750.07 1040
5750.79 1035
5751.50 978
5752.22 995
5752.93 1005
5753.65 1077
5754.36 1098
5755.08 1153
5755.80 1128
5756.51 1202
5757.23 1253
5757.95 1267
5758.66 1319
5759.38 1351
5760.09 1313
5760.81 1351
5761.53 1355
5762.24 1401
5762.96 1397
5763.68 1363
5764.39 1366
5765.11 1343
5765.83 1240
5766.54 1206
5767.26 1278
5767.98 1135
5768.69 1160
5769.41 1249
5770.13 1214
5770.84 1178
5771.56 1209
5772.28 1204
5772.99 1245
5773.71 1266
5774.43 1184
5775.15 1240
5775.86 1281
5776.58 1312
5777.30 1336
5778.01 1309
5778.73 1328
5779.45 1372
5780.17 1377
5780.88 1342
5781.60 1369
5782.32 1362
5783.04 1364
5783.76 1335
5784.47 1372
5785.19 1404
5785.91 1458
5786.63 1530
5787.34 1470
5788.06 1514
5788.78 1495
5789.50 1542
5790.22 1591
5790.94 1696
5791.65 1738
5792.37 1790
5793.09 1789
5793.81 1789
5794.53 1941
5795.25 2032
5795.96 2222
5796.68 2462
5797.40 2754
5798.12 3165
5798.84 3819
5799.56 4548
5800.28 5168
5800.99 6016
5801.71 6273
5802.43 6338
5803.15 6010
5803.87 5586
5804.59 4834
5805.31 4057
5806.03 3509
5806.75 2987
5807.47 2701
5808.18 2376
5808.90 2309
5809.62 2310
5810.34 2191
5811.06 2195
5811.78 2266
5812.50 2330
5813.22 2287
5813.94 2319
5814.66 2286
5815.38 2322
5816.10 2272
5816.82 2369
5817.54 2277
5818.26 2247
5818.98 2106
5819.70 2132
5820.42 2168
5821.14 2126
5821.86 2127
5822.58 2067
5823.30 1932
5824.02 1834
5824.74 1764
5825.46 1716
5826.18 1642
5826.90 1655
5827.62 1530
5828.34 1492
5829.06 1563
5829.78 1512
5830.50 1438
5831.22 1486
5831.95 1515
5832.67 1446
5833.39 1507
5834.11 1489
5834.83 1512
5835.55 1492
5836.27 1456
5836.99 1464
5837.71 1551
5838.43 1483
5839.15 1456
5839.88 1444
5840.60 1481
5841.32 1497
5842.04 1408
5842.76 1336
5843.48 1392
5844.20 1403
5844.93 1309
5845.65 1304
5846.37 1291
5847.09 1307
5847.81 1324
5848.53 1264
5849.26 1252
5849.98 1215
5850.70 1221
5851.42 1259
5852.14 1298
5852.87 1280
5853.59 1205
5854.31 1178
5855.03 1218
5855.75 1233
5856.48 1205
5857.20 1208
5857.92 1260
5858.64 1234
5859.37 1249
5860.09 1205
5860.81 1188
5861.53 1216
5862.26 1180
5862.98 1143
5863.70 1186
5864.42 1163
5865.15 1108
5865.87 1109
5866.59 1139
5867.31 1146
5868.04 1097
5868.76 1153
5869.48 1173
5870.21 1192
5870.93 1135
5871.65 1136
5872.38 1165
5873.10 1171
5873.82 1173
5874.55 1157
5875.27 1163
5875.99 1163
5876.72 1213
5877.44 1184
5878.16 1221
5878.89 1179
5879.61 1159
5880.33 1140
5881.06 1138
5881.78 1176
5882.51 1134
5883.23 1093
5883.95 1110
5884.68 1096
5885.40 1111
5886.13 1137
5886.85 1134
5887.57 1060
5888.30 1057
5889.02 1092
5889.75 1122
5890.47 1162
5891.20 1150
5891.92 1133
5892.64 1104
5893.37 999
5894.09 1033
5894.82 1085
5895.54 1079
5896.27 1044
5896.99 1071
5897.72 1127
5898.44 1110
5899.17 1156
5899.89 1160
5900.62 1141
5901.34 1061
5902.07 1080
5902.79 1168
5903.52 1117
5904.24 1115
5904.97 1105
5905.69 1121
5906.42 1053
5907.14 1072
5907.87 1075
5908.59 1037
5909.32 1067
5910.04 1042
5910.77 1003
5911.50 1055
5912.22 1081
5912.95 1071
5913.67 1066
5914.40 1060
5915.12 1040
5915.85 1055
5916.58 1112
5917.30 1071
5918.03 1099
5918.75 1105
5919.48 1113
5920.21 1142
5920.93 1120
5921.66 1079
5922.39 1124
5923.11 1088
5923.84 1130
5924.56 1171
5925.29 1156
5926.02 1113
5926.74 1124
5927.47 1120
5928.20 1124
5928.92 1186
5929.65 1176
5930.38 1133
5931.10 1199
5931.83 1332
5932.56 1340
5933.28 1513
5934.01 1600
5934.74 1621
5935.47 1596
5936.19 1647
5936.92 1645
5937.65 1625
5938.37 1544
5939.10 1512
5939.83 1475
5940.56 1394
5941.28 1358
5942.01 1340
5942.74 1353
5943.47 1327
5944.19 1228
5944.92 1265
5945.65 1325
5946.38 1380
5947.11 1382
5947.83 1250
5948.56 1301
5949.29 1347
5950.02 1324
5950.74 1361
5951.47 1444
5952.20 1477
5952.93 1442
5953.66 1378
5954.39 1399
5955.11 1396
5955.84 1451
5956.57 1438
5957.30 1425
5958.03 1417
5958.76 1458
5959.48 1376
5960.21 1423
5960.94 1453
5961.67 1458
5962.40 1490
5963.13 1482
5963.86 1509
5964.59 1616
5965.31 1628
5966.04 1647
5966.77 1650
5967.50 1708
5968.23 1745
5968.96 1702
5969.69 1776
5970.42 1694
5971.15 1690
5971.88 1791
5972.61 1721
5973.34 1755
5974.06 1762
5974.79 1769
5975.52 1744
5976.25 1778
5976.98 1879
5977.71 1913
5978.44 1885
5979.17 1948
5979.90 1970
5980.63 1984
5981.36 2037
5982.09 2024
5982.82 2098
5983.55 2023
5984.28 2069
5985.01 2077
5985.74 2072
5986.47 2195
5987.20 2113
5987.93 2076
5988.66 2113
5989.39 2133
5990.12 2120
5990.85 2149
5991.58 2159
5992.32 2143
5993.05 2177
5993.78 2212
5994.51 2251
5995.24 2259
5995.97 2270
5996.70 2280
5997.43 2347
5998.16 2411
5998.89 2381
5999.62 2323
6000.35 2195
6001.09 2151
6001.82 2155
6002.55 2137
6003.28 2097
6004.01 2166
6004.74 2237
6005.47 2309
6006.20 2598
6006.94 2849
6007.67 3119
6008.40 3478
6009.13 3877
6009.86 4513
6010.59 5032
6011.33 5430
6012.06 5732
6012.79 5961
6013.52 6103
6014.25 5776
6014.98 5228
6015.72 4924
6016.45 4515
6017.18 3950
6017.91 3365
6018.64 2951
6019.38 2657
6020.11 2424
6020.84 2194
6021.57 2128
6022.31 2033
6023.04 1869
6023.77 1792
6024.50 1786
6025.24 1813
6025.97 1673
6026.70 1645
6027.43 1716
6028.17 1687
6028.90 1644
6029.63 1608
6030.37 1563
6031.10 1498
6031.83 1494
6032.56 1543
6033.30 1556
6034.03 1550
6034.76 1591
6035.50 1551
6036.23 1514
6036.96 1504
6037.70 1555
6038.43 1565
6039.16 1533
6039.90 1559
6040.63 1614
6041.36 1625
6042.10 1652
6042.83 1698
6043.56 1687
6044.30 1658
6045.03 1731
6045.77 1822
6046.50 1861
6047.23 1874
6047.97 1925
6048.70 1889
6049.44 1936
6050.17 1941
6050.90 2011
6051.64 2012
6052.37 2006
6053.11 1975
6053.84 1856
6054.57 1863
6055.31 1837
6056.04 1789
6056.78 1809
6057.51 1849
6058.25 1748
6058.98 1711
6059.72 1754
6060.45 1753
6061.19 1682
6061.92 1700
6062.66 1695
6063.39 1642
6064.13 1633
6064.86 1600
6065.60 1637
6066.33 1683
6067.07 1622
6067.80 1635
6068.54 1578
6069.27 1569
6070.01 1580
6070.74 1576
6071.48 1597
6072.21 1544
6072.95 1503
6073.68 1497
6074.42 1560
6075.15 1512
6075.89 1518
6076.63 1510
6077.36 1489
6078.10 1499
6078.83 1561
6079.57 1545
6080.30 1415
6081.04 1437
6081.78 1433
6082.51 1410
6083.25 1344
6083.98 1447
6084.72 1412
6085.46 1440
6086.19 1331
6086.93 1328
6087.67 1378
6088.40 1344
6089.14 1387
6089.88 1349
6090.61 1331
6091.35 1329
6092.09 1385
6092.82 1317
6093.56 1337
6094.30 1313
6095.03 1300
6095.77 1283
6096.51 1273
6097.24 1313
6097.98 1295
6098.72 1263
6099.45 1268
6100.19 1308
6100.93 1298
6101.67 1259
6102.40 1282
6103.14 1231
6103.88 1286
6104.61 1315
6105.35 1313
6106.09 1299
6106.83 1254
6107.56 1250
6108.30 1203
6109.04 1275
6109.78 1289
6110.51 1307
6111.25 1364
6111.99 1363
6112.73 1322
6113.47 1336
6114.20 1320
6114.94 1327
6115.68 1296
6116.42 1308
6117.16 1290
6117.89 1385
6118.63 1338
6119.37 1372
6120.11 1356
6120.85 1373
6121.59 1353
6122.32 1341
6123.06 1322
6123.80 1358
6124.54 1309
6125.28 1411
6126.02 1378
6126.76 1326
6127.49 1420
6128.23 1414
6128.97 1392
6129.71 1411
6130.45 1442
6131.19 1466
6131.93 1474
6132.67 1505
6133.41 1515
6134.15 1498
6134.88 1487
6135.62 1453
6136.36 1515
6137.10 1559
6137.84 1506
6138.58 1502
6139.32 1506
6140.06 1534
6140.80 1492
6141.54 1495
6142.28 1471
6143.02 1441
6143.76 1436
6144.50 1493
6145.24 1532
6145.98 1518
6146.72 1465
6147.46 1414
6148.20 1476
6148.94 1567
6149.68 1454
6150.42 1524
6151.16 1514
6151.90 1593
6152.64 1550
6153.38 1525
6154.12 1544
6154.86 1617
6155.60 1659
6156.34 1612
6157.08 1569
6157.82 1528
6158.56 1597
6159.30 1598
6160.04 1637
6160.78 1716
6161.52 1814
6162.27 1852
6163.01 1848
6163.75 2003
6164.49 2133
6165.23 2139
6165.97 2171
6166.71 2124
6167.45 2230
6168.19 2230
6168.94 2087
6169.68 2149
6170.42 2069
6171.16 2012
6171.90 2000
6172.64 1987
6173.38 1984
6174.13 2043
6174.87 1880
6175.61 1923
6176.35 1952
6177.09 1904
6177.83 1936
6178.58 2008
6179.32 2025
6180.06 2087
6180.80 2122
6181.54 2048
6182.28 2096
6183.03 2049
6183.77 2128
6184.51 2141
6185.25 2079
6186.00 2101
6186.74 2134
6187.48 2159
6188.22 2179
6188.97 2215
6189.71 2243
6190.45 2363
6191.19 2370
6191.94 2500
6192.68 2509
6193.42 2547
6194.16 2656
6194.91 2610
6195.65 2579
6196.39 2573
6197.13 2566
6197.88 2576
6198.62 2558
6199.36 2568
6200.11 2667
6200.85 2719
6201.59 3007
6202.34 3235
6203.08 3648
6203.82 4308
6204.57 5296
6205.31 6372
6206.05 7698
6206.80 9063
6207.54 10355
6208.28 11192
6209.03 11565
6209.77 11285
6210.52 10759
6211.26 9684
6212.00 8193
6212.75 7054
6213.49 5981
6214.23 4992
6214.98 4041
6215.72 3561
6216.47 3181
6217.21 2864
6217.95 2641
6218.70 2488
6219.44 2320
6220.19 2238
6220.93 2203
6221.68 2256
6222.42 2260
6223.17 2296
6223.91 2218
6224.65 2142
6225.40 2142
6226.14 2078
6226.89 1959
6227.63 1827
6228.38 1840
6229.12 1703
6229.87 1631
6230.61 1618
6231.36 1652
6232.10 1597
6232.85 1651
6233.59 1641
6234.34 1666
6235.08 1696
6235.83 1745
6236.57 1656
6237.32 1653
6238.06 1619
6238.81 1678
6239.56 1641
6240.30 1687
6241.05 1738
6241.79 1814
6242.54 1858
6243.28 1921
6244.03 2101
6244.77 2120
6245.52 2156
6246.27 2310
6247.01 2297
6247.76 2285
6248.50 2286
6249.25 2297
6250.00 2112
6250.74 2146
6251.49 2001
6252.23 1996
6252.98 1982
6253.73 1898
6254.47 1872
6255.22 1888
6255.97 1847
6256.71 1922
6257.46 1936
6258.21 1933
6258.95 1971
6259.70 1873
6260.45 1930
6261.19 1909
6261.94 1876
6262.69 1827
6263.43 1827
6264.18 1804
6264.93 1841
6265.67 1905
6266.42 1880
6267.17 1871
6267.92 1970
6268.66 1921
6269.41 1949
6270.16 2069
6270.90 2072
6271.65 2162
6272.40 2136
6273.15 2173
6273.89 2266
6274.64 2378
6275.39 2475
6276.14 2469
6276.89 2505
6277.63 2493
6278.38 2391
6279.13 2310
6279.88 2170
6280.62 2039
6281.37 2000
6282.12 1967
6282.87 1855
6283.62 1877
6284.36 1905
6285.11 1955
6285.86 1950
6286.61 1985
6287.36 2017
6288.11 2108
6288.85 2075
6289.60 2128
6290.35 2158
6291.10 2052
6291.85 2024
6292.60 2028
6293.35 1949
6294.09 1897
6294.84 1815
6295.59 1813
6296.34 1787
6297.09 1770
6297.84 1733
6298.59 1747
6299.34 1858
6300.09 1910
6300.83 1924
6301.58 2021
6302.33 2039
6303.08 1961
6303.83 1998
6304.58 1929
6305.33 1833
6306.08 1798
6306.83 1879
6307.58 1744
6308.33 1735
6309.08 1690
6309.83 1670
6310.58 1757
6311.33 1771
6312.08 1804
6312.83 1877
6313.58 1942
6314.33 2032
6315.08 2063
6315.83 2004
6316.58 2068
6317.33 2058
6318.08 2008
6318.83 1955
6319.58 1888
6320.33 1754
6321.08 1629
6321.83 1551
6322.58 1592
6323.33 1521
6324.08 1499
6324.83 1503
6325.58 1457
6326.33 1474
6327.08 1468
6327.83 1434
6328.58 1443
6329.33 1501
6330.08 1505
6330.84 1513
6331.59 1521
6332.34 1492
6333.09 1452
6333.84 1380
6334.59 1399
6335.34 1336
6336.09 1367
6336.84 1377
6337.60 1344
6338.35 1292
6339.10 1366
6339.85 1351
6340.60 1314
6341.35 1317
6342.10 1351
6342.86 1361
6343.61 1363
6344.36 1350
6345.11 1302
6345.86 1385
6346.61 1420
6347.37 1402
6348.12 1464
6348.87 1531
6349.62 1498
6350.37 1538
6351.13 1595
6351.88 1622
6352.63 1602
6353.38 1611
6354.14 1573
6354.89 1602
6355.64 1574
6356.39 1468
6357.14 1444
6357.90 1419
6358.65 1374
6359.40 1342
6360.16 1402
6360.91 1340
6361.66 1355
6362.41 1334
6363.17 1341
6363.92 1314
6364.67 1329
6365.42 1343
6366.18 1332
6366.93 1328
6367.68 1350
6368.44 1335
6369.19 1338
6369.94 1325
6370.70 1305
6371.45 1292
6372.20 1292
6372.96 1258
6373.71 1263
6374.46 1246
6375.22 1240
6375.97 1224
6376.72 1198
6377.48 1170
6378.23 1250
6378.99 1261
6379.74 1227
6380.49 1310
6381.25 1299
6382.00 1224
6382.75 1228
6383.51 1262
6384.26 1208
6385.02 1183
6385.77 1198
6386.53 1187
6387.28 1142
6388.03 1139
6388.79 1196
6389.54 1142
6390.30 1125
6391.05 1150
6391.81 1156
6392.56 1183
6393.31 1163
6394.07 1204
6394.82 1156
6395.58 1118
6396.33 1098
6397.09 1121
6397.84 1047
6398.60 1090
6399.35 1098
6400.11 1131
6400.86 1114
6401.62 1160
6402.37 1098
6403.13 1048
6403.88 1052
6404.64 1069
6405.39 1096
6406.15 1123
6406.90 1167
6407.66 1103
6408.42 1114
6409.17 1095
6409.93 1112
6410.68 1055
6411.44 1050
6412.19 1032
6412.95 1066
6413.71 1096
6414.46 1031
6415.22 1104
6415.97 1113
6416.73 1163
6417.48 1134
6418.24 1172
6419.00 1070
6419.75 1093
6420.51 1108
6421.27 1108
6422.02 1123
6422.78 1130
6423.53 1145
6424.29 1117
6425.05 1108
6425.80 1049
6426.56 1103
6427.32 1081
6428.07 1140
6428.83 1154
6429.59 1155
6430.34 1116
6431.10 1124
6431.86 1160
6432.61 1099
6433.37 1108
6434.13 1158
6434.89 1141
6435.64 1144
6436.40 1157
6437.16 1147
6437.91 1193
6438.67 1133
6439.43 1138
6440.19 1127
6440.94 1127
6441.70 1041
6442.46 1102
6443.22 1073
6443.97 1113
6444.73 1098
6445.49 1145
6446.25 1101
6447.00 1056
6447.76 1139
6448.52 1119
6449.28 1087
6450.04 1080
6450.79 1109
6451.55 1091
6452.31 1131
6453.07 1111
6453.83 1122
6454.58 1098
6455.34 1125
6456.10 1136
6456.86 1177
6457.62 1202
6458.38 1122
6459.13 1116
6459.89 1174
6460.65 1212
6461.41 1164
6462.17 1129
6462.93 1156
6463.69 1176
6464.44 1187
6465.20 1153
6465.96 1150
6466.72 1171
6467.48 1205
6468.24 1192
6469.00 1181
6469.76 1217
6470.52 1199
6471.28 1236
6472.03 1294
6472.79 1286
6473.55 1286
6474.31 1311
6475.07 1273
6475.83 1348
6476.59 1279
6477.35 1274
6478.11 1311
6478.87 1322
6479.63 1285
6480.39 1288
6481.15 1348
6481.91 1393
6482.67 1368
6483.43 1415
6484.19 1428
6484.95 1427
6485.71 1402
6486.47 1376
6487.23 1425
6487.99 1510
6488.75 1476
6489.51 1490
6490.27 1534
6491.03 1611
6491.79 1517
6492.55 1547
6493.31 1688
6494.07 1714
6494.83 1737
6495.59 1643
6496.35 1671
6497.11 1693
6497.87 1704
6498.64 1670
6499.40 1684
6500.16 1759
6500.92 1761
6501.68 1759
6502.44 1769
6503.20 1753
6503.96 1739
6504.72 1859
6505.48 1822
6506.25 1857
6507.01 1885
6507.77 1926
6508.53 1945
6509.29 1956
6510.05 1896
6510.81 1865
6511.57 1931
6512.34 1959
6513.10 1964
6513.86 1892
6514.62 1889
6515.38 2076
6516.15 2114
6516.91 2213
6517.67 2356
6518.43 2614
6519.19 2926
6519.95 3260
6520.72 3558
6521.48 3865
6522.24 4143
6523.00 4263
6523.77 4265
6524.53 4315
6525.29 4310
6526.05 4294
6526.81 4086
6527.58 4006
6528.34 3693
6529.10 3326
6529.86 3337
6530.63 3139
6531.39 3031
6532.15 3048
6532.92 3069
6533.68 3048
6534.44 3230
6535.20 3469
6535.97 3585
6536.73 3470
6537.49 3336
6538.26 3142
6539.02 2827
6539.78 2566
6540.55 2319
6541.31 2164
6542.07 1962
6542.84 1907
6543.60 1789
6544.36 1769
6545.13 1736
6545.89 1687
6546.65 1700
6547.42 1637
6548.18 1624
6548.94 1624
6549.71 1619
6550.47 1611
6551.24 1639
6552.00 1584
6552.76 1590
6553.53 1694
6554.29 1739
6555.06 1619
6555.82 1605
6556.58 1750
6557.35 1731
6558.11 1753
6558.88 1788
6559.64 1860
6560.41 1850
6561.17 1875
6561.93 1934
6562.70 1908
6563.46 1923
6564.23 1898
6564.99 1903
6565.76 1874
6566.52 1951
6567.29 1939
6568.05 1934
6568.82 1889
6569.58 2017
6570.35 2011
6571.11 2017
6571.88 2005
6572.64 2034
6573.41 2074
6574.17 2073
6574.94 2105
6575.70 2095
6576.47 2074
6577.23 2119
6578.00 2142
6578.76 2059
6579.53 2056
6580.29 2054
6581.06 2009
6581.83 2067
6582.59 2110
6583.36 2068
6584.12 2020
6584.89 2084
6585.65 2026
6586.42 2050
6587.19 2156
6587.95 2204
6588.72 2264
6589.48 2360
6590.25 2373
6591.02 2532
6591.78 2647
6592.55 2733
6593.32 2831
6594.08 2793
6594.85 2743
6595.61 2808
6596.38 2659
6597.15 2619
6597.91 2636
6598.68 2574
6599.45 2487
6600.21 2344
6600.98 2417
6601.75 2435
6602.51 2312
6603.28 2291
6604.05 2186
6604.82 2183
6605.58 2177
6606.35 2212
6607.12 2132
6607.88 2110
6608.65 2125
6609.42 2054
6610.19 2010
6610.95 2071
6611.72 2086
6612.49 2082
6613.25 2234
6614.02 2241
6614.79 2204
6615.56 2190
6616.32 2239
6617.09 2377
6617.86 2387
6618.63 2478
6619.40 2453
6620.16 2450
6620.93 2350
6621.70 2359
6622.47 2384
6623.24 2271
6624.00 2271
6624.77 2315
6625.54 2451
6626.31 2528
6627.08 2649
6627.84 2713
6628.61 3078
6629.38 3457
6630.15 3848
6630.92 4731
6631.69 5501
6632.46 6165
6633.22 6707
6633.99 7301
6634.76 7300
6635.53 7002
6636.30 6514
6637.07 5608
6637.84 4942
6638.61 4275
6639.37 3651
6640.14 3275
6640.91 2785
6641.68 2518
6642.45 2270
6643.22 2082
6643.99 1947
6644.76 1993
6645.53 1896
6646.30 1866
6647.07 1795
6647.84 1806
6648.61 1808
6649.37 1829
6650.14 1829
6650.91 1791
6651.68 1772
6652.45 1664
6653.22 1725
6653.99 1661
6654.76 1664
6655.53 1612
6656.30 1561
6657.07 1635
6657.84 1633
6658.61 1598
6659.38 1551
6660.15 1614
6660.92 1665
6661.69 1716
6662.46 1700
6663.23 1730
6664.00 1675
6664.77 1640
6665.55 1616
6666.32 1666
6667.09 1680
6667.86 1784
6668.63 1832
6669.40 1848
6670.17 1829
6670.94 1889
6671.71 1961
6672.48 1951
6673.25 1965
6674.02 1915
6674.79 1924
6675.57 1852
6676.34 1860
6677.11 1763
6677.88 1753
6678.65 1720
6679.42 1708
6680.19 1663
6680.96 1718
6681.74 1755
6682.51 1770
6683.28 1729
6684.05 1784
6684.82 1847
6685.59 1840
6686.37 1971
6687.14 1850
6687.91 1770
6688.68 1762
6689.45 1739
6690.22 1695
6691.00 1714
6691.77 1687
6692.54 1641
6693.31 1674
6694.08 1636
6694.86 1600
6695.63 1541
6696.40 1576
6697.17 1562
6697.95 1617
6698.72 1622
6699.49 1629
6700.26 1564
6701.04 1569
6701.81 1511
6702.58 1527
6703.35 1553
6704.13 1521
6704.90 1520
6705.67 1494
6706.44 1414
6707.22 1383
6707.99 1413
6708.76 1500
6709.54 1542
6710.31 1446
6711.08 1403
6711.86 1415
6712.63 1425
6713.40 1415
6714.17 1478
6714.95 1349
6715.72 1324
6716.50 1371
6717.27 1415
6718.04 1331
6718.82 1272
6719.59 1250
6720.36 1286
6721.14 1324
6721.91 1284
6722.68 1308
6723.46 1243
6724.23 1264
6725.01 1242
6725.78 1267
6726.55 1293
6727.33 1226
6728.10 1227
6728.88 1258
6729.65 1222
6730.42 1251
6731.20 1239
6731.97 1228
6732.75 1270
6733.52 1244
6734.30 1278
6735.07 1272
6735.84 1228
6736.62 1286
6737.39 1238
6738.17 1196
6738.94 1259
6739.72 1246
6740.49 1220
6741.27 1192
6742.04 1191
6742.82 1169
6743.59 1218
6744.37 1251
6745.14 1214
6745.92 1202
6746.69 1294
6747.47 1259
6748.24 1291
6749.02 1345
6749.79 1310
6750.57 1342
6751.34 1308
6752.12 1324
6752.90 1325
6753.67 1288
6754.45 1294
6755.22 1220
6756.00 1235
6756.77 1137
6757.55 1104
6758.33 1205
6759.10 1200
6759.88 1121
6760.65 1126
6761.43 1172
6762.20 1187
6762.98 1185
6763.76 1148
6764.53 1125
6765.31 1208
6766.09 1137
6766.86 1168
6767.64 1227
6768.41 1241
6769.19 1176
6769.97 1164
6770.74 1181
6771.52 1202
6772.30 1237
6773.07 1252
6773.85 1217
6774.63 1193
6775.40 1235
6776.18 1260
6776.96 1260
6777.74 1264
6778.51 1287
6779.29 1302
6780.07 1248
6780.84 1200
6781.62 1207
6782.40 1243
6783.17 1288
6783.95 1260
6784.73 1269
6785.51 1262
6786.28 1241
6787.06 1261
6787.84 1236
6788.62 1249
6789.39 1248
6790.17 1186
6790.95 1172
6791.73 1254
6792.51 1313
6793.28 1189
6794.06 1156
6794.84 1160
6795.62 1102
6796.39 1167
6797.17 1125
6797.95 1091
6798.73 1193
6799.51 1139
6800.29 1146
6801.06 1162
6801.84 1167
6802.62 1202
6803.40 1224
6804.18 1183
6804.96 1289
6805.73 1278
6806.51 1263
6807.29 1189
6808.07 1146
6808.85 1164
6809.63 1134
6810.41 1158
6811.18 1147
6811.96 1244
6812.74 1259
6813.52 1215
6814.30 1166
6815.08 1210
6815.86 1220
6816.64 1259
6817.42 1194
6818.20 1203
6818.98 1215
6819.76 1159
6820.53 1182
6821.31 1234
6822.09 1212
6822.87 1163
6823.65 1173
6824.43 1123
6825.21 1198
6825.99 1198
6826.77 1178
6827.55 1236
6828.33 1296
6829.11 1269
6829.89 1214
6830.67 1242
6831.45 1299
6832.23 1272
6833.01 1227
6833.79 1195
6834.57 1162
6835.35 1208
6836.13 1183
6836.91 1132
6837.69 1204
6838.47 1191
6839.25 1144
6840.03 1205
6840.81 1159
6841.59 1156
6842.37 1161
6843.16 1237
6843.94 1343
6844.72 1448
6845.50 1617
6846.28 1810
6847.06 2007
6847.84 2294
6848.62 2624
6849.40 3094
6850.18 3253
6850.96 3247
6851.75 3098
6852.53 3012
6853.31 2665
6854.09 2450
6854.87 2152
6855.65 2033
6856.43 1830
6857.22 1847
6858.00 1701
6858.78 1698
6859.56 1626
6860.34 1526
6861.12 1484
6861.90 1466
6862.69 1406
6863.47 1386
6864.25 1298
6865.03 1363
6865.81 1348
6866.60 1327
6867.38 1313
6868.16 1308
6868.94 1311
6869.72 1251
6870.51 1221
6871.29 1271
6872.07 1217
6872.85 1179
6873.64 1191
6874.42 1155
6875.20 1185
6875.98 1192
6876.77 1213
6877.55 1209
6878.33 1175
6879.11 1209
6879.90 1193
6880.68 1234
6881.46 1242
6882.25 1225
6883.03 1226
6883.81 1189
6884.59 1241
6885.38 1257
6886.16 1280
6886.94 1353
6887.73 1338
6888.51 1369
6889.29 1314
6890.08 1385
6890.86 1324
6891.64 1370
6892.43 1356
6893.21 1345
6893.99 1297
6894.78 1292
6895.56 1268
6896.35 1312
6897.13 1293
6897.91 1362
6898.70 1361
6899.48 1302
6900.26 1297
6901.05 1313
6901.83 1342
6902.62 1324
6903.40 1373
6904.18 1385
6904.97 1388
6905.75 1354
6906.54 1417
6907.32 1360
6908.11 1403
6908.89 1371
6909.67 1362
6910.46 1290
6911.24 1230
6912.03 1309
6912.81 1252
6913.60 1245
6914.38 1262
6915.17 1242
6915.95 1246
6916.74 1226
6917.52 1226
6918.31 1245
6919.09 1266
6919.88 1228
6920.66 1207
6921.45 1184
6922.23 1166
6923.02 1283
6923.80 1232
6924.59 1184
6925.37 1163
6926.16 1173
6926.94 1198
6927.73 1192
6928.51 1191
6929.30 1164
6930.09 1198
6930.87 1221
6931.66 1168
6932.44 1164
6933.23 1196
6934.01 1218
6934.80 1202
6935.59 1191
6936.37 1247
6937.16 1179
6937.94 1278
6938.73 1273
6939.52 1268
6940.30 1274
6941.09 1284
6941.88 1283
6942.66 1248
6943.45 1320
6944.23 1405
6945.02 1400
6945.81 1351
6946.59 1402
6947.38 1397
6948.17 1317
6948.95 1361
6949.74 1367
6950.53 1348
6951.31 1376
6952.10 1349
6952.89 1344
6953.67 1327
6954.46 1329
6955.25 1478
6956.04 1508
6956.82 1462
6957.61 1459
6958.40 1457
6959.18 1474
6959.97 1500
6960.76 1441
6961.55 1507
6962.33 1518
6963.12 1530
6963.91 1512
6964.70 1510
6965.48 1502
6966.27 1494
6967.06 1570
6967.85 1628
6968.63 1582
6969.42 1574
6970.21 1609
6971.00 1575
6971.79 1522
6972.57 1488
6973.36 1592
6974.15 1603
6974.94 1610
6975.73 1688
6976.52 1707
6977.30 1766
6978.09 1786
6978.88 1879
6979.67 2059
6980.46 2220
6981.25 2495
6982.03 2824
6982.82 3263
6983.61 3488
6984.40 3748
6985.19 3813
6985.98 3812
6986.77 3675
6987.55 3309
6988.34 3030
6989.13 2774
6989.92 2471
6990.71 2325
6991.50 2229
6992.29 2157
6993.08 2229
6993.87 2324
6994.66 2487
6995.45 2875
6996.24 3269
6997.02 3709
6997.81 4161
6998.60 4375
6999.39 4527
7000.18 4413
7000.97 4177
7001.76 3845
7002.55 3436
7003.34 3014
7004.13 2580
7004.92 2268
7005.71 2078
7006.50 1898
7007.29 1779
7008.08 1697
7008.87 1704
7009.66 1613
7010.45 1600
7011.24 1606
7012.03 1607
7012.82 1599
7013.61 1552
7014.40 1524
7015.19 1550
7015.98 1475
7016.77 1452
7017.56 1439
7018.35 1388
7019.15 1354
7019.94 1412
7020.73 1429
7021.52 1476
7022.31 1513
7023.10 1497
7023.89 1506
7024.68 1547
7025.47 1466
7026.26 1515
7027.05 1495
7027.85 1467
7028.64 1393
7029.43 1383
7030.22 1417
7031.01 1423
7031.80 1357
7032.59 1346
7033.38 1304
7034.18 1365
7034.97 1417
7035.76 1399
7036.55 1441
7037.34 1422
7038.13 1455
7038.93 1513
7039.72 1484
7040.51 1495
7041.30 1407
7042.09 1380
7042.89 1451
7043.68 1442
7044.47 1417
7045.26 1395
7046.05 1438
7046.85 1396
7047.64 1456
7048.43 1515
7049.22 1535
7050.01 1540
7050.81 1539
7051.60 1481
7052.39 1393
7053.18 1343
7053.98 1413
7054.77 1344
7055.56 1295
7056.36 1365
7057.15 1318
7057.94 1372
7058.73 1333
7059.53 1322
7060.32 1306
7061.11 1270
7061.91 1334
7062.70 1386
7063.49 1308
7064.29 1310
7065.08 1342
7065.87 1348
7066.66 1335
7067.46 1291
7068.25 1280
7069.04 1301
7069.84 1297
7070.63 1254
7071.43 1262
7072.22 1256
7073.01 1310
7073.81 1313
7074.60 1273
7075.39 1280
7076.19 1322
7076.98 1336
7077.78 1241
7078.57 1238
7079.36 1262
7080.16 1248
7080.95 1314
7081.75 1248
7082.54 1211
7083.33 1215
7084.13 1240
7084.92 1309
7085.72 1308
7086.51 1347
7087.31 1361
7088.10 1388
7088.90 1448
7089.69 1571
7090.48 1647
7091.28 1742
7092.07 1691
7092.87 1645
7093.66 1611
7094.46 1523
7095.25 1416
7096.05 1380
7096.84 1317
7097.64 1310
7098.43 1272
7099.23 1268
7100.02 1151
7100.82 1253
7101.61 1189
7102.41 1187
7103.20 1159
7104.00 1117
7104.80 1101
7105.59 1002
7106.39 1062
7107.18 1030
7107.98 1061
7108.77 1024
7109.57 1014
7110.36 1020
7111.16 965
7111.96 992
7112.75 983
7113.55 1001
7114.34 996
7115.14 949
7115.94 1003
7116.73 974
7117.53 1015
7118.32 1021
7119.12 997
7119.92 1033
7120.71 989
7121.51 1035
7122.31 1035
7123.10 1051
7123.90 1059
7124.70 1030
7125.49 1078
7126.29 1055
7127.09 1112
7127.88 1066
7128.68 1103
7129.48 1131
7130.27 1091
7131.07 1058
7131.87 1019
7132.66 1004
7133.46 1049
7134.26 1035
7135.06 978
7135.85 943
7136.65 972
7137.45 1030
7138.24 1029
7139.04 1028
7139.84 978
7140.64 1020
7141.43 1021
7142.23 1041
7143.03 1000
7143.83 1050
7144.62 1066
7145.42 1013
7146.22 1025
7147.02 1021
7147.82 964
7148.61 1030
7149.41 1007
7150.21 999
7151.01 968
7151.81 977
7152.60 987
7153.40 1038
7154.20 1040
7155.00 974
7155.80 1030
7156.59 987
7157.39 1034
7158.19 1026
7158.99 980
7159.79 917
7160.59 920
7161.39 935
7162.18 928
7162.98 904
7163.78 932
7164.58 978
7165.38 943
7166.18 938
7166.98 977
7167.78 983
7168.57 988
7169.37 941
7170.17 907
7170.97 972
7171.77 961
7172.57 981
7173.37 985
7174.17 934
7174.97 924
7175.77 922
7176.57 906
7177.37 936
7178.17 954
7178.97 926
7179.77 947
7180.56 1022
7181.36 971
7182.16 970
7182.96 1021
7183.76 998
7184.56 969
7185.36 945
7186.16 910
7186.96 954
7187.76 927
7188.56 907
7189.36 853
7190.16 856
7190.96 823
7191.76 872
7192.57 901
7193.37 858
7194.17 887
7194.97 852
7195.77 897
7196.57 908
7197.37 899
7198.17 894
7198.97 885
7199.77 905
7200.57 870
7201.37 851
7202.17 807
7202.97 846
7203.77 885
7204.58 857
7205.38 862
7206.18 847
7206.98 886
7207.78 882
7208.58 909
7209.38 854
7210.18 884
7210.99 854
7211.79 935
7212.59 892
7213.39 866
7214.19 887
7214.99 872
7215.79 908
7216.60 863
7217.40 865
7218.20 931
7219.00 934
7219.80 894
7220.60 881
7221.41 878
7222.21 880
7223.01 835
7223.81 847
7224.62 887
7225.42 870
7226.22 862
7227.02 923
7227.82 891
7228.63 872
7229.43 787
7230.23 851
7231.03 837
7231.84 882
7232.64 923
7233.44 882
7234.24 908
7235.05 860
7235.85 861
7236.65 837
7237.45 911
7238.26 908
7239.06 885
7239.86 942
7240.67 912
7241.47 920
7242.27 959
7243.08 913
7243.88 980
7244.68 940
7245.49 951
7246.29 958
7247.09 971
7247.90 982
7248.70 965
7249.50 982
7250.31 984
7251.11 991
7251.91 985
7252.72 1029
7253.52 962
7254.32 1000
7255.13 967
7255.93 954
7256.74 1019
7257.54 987
7258.34 1020
7259.15 1024
7259.95 1034
7260.76 1077
7261.56 1090
7262.36 1104
7263.17 1098
7263.97 1057
7264.78 1055
7265.58 1064
7266.39 1078
7267.19 1100
7268.00 1085
7268.80 1131
7269.60 1139
7270.41 1196
7271.21 1201
7272.02 1174
7272.82 1173
7273.63 1219
7274.43 1206
7275.24 1175
7276.04 1207
7276.85 1252
7277.65 1300
7278.46 1366
7279.26 1375
7280.07 1534
7280.87 1630
7281.68 1843
7282.48 1985
7283.29 2101
7284.09 2223
7284.90 2115
7285.71 1975
7286.51 1857
7287.32 1724
7288.12 1674
7288.93 1639
7289.73 1486
7290.54 1364
7291.35 1371
7292.15 1439
7292.96 1395
7293.76 1373
7294.57 1370
7295.38 1378
7296.18 1403
7296.99 1438
7297.79 1417
7298.60 1424
7299.41 1456
7300.21 1475
7301.02 1524
7301.82 1522
7302.63 1581
7303.44 1587
7304.24 1664
7305.05 1803
7305.86 1820
7306.66 1910
7307.47 1985
7308.28 2089
7309.08 2223
7309.89 2152
7310.70 2264
7311.50 2236
7312.31 2144
7313.12 2092
7313.93 2002
7314.73 2151
7315.54 2101
7316.35 2233
7317.15 2388
7317.96 2505
7318.77 2680
7319.58 2762
7320.38 2810
7321.19 2780
7322.00 2771
7322.81 2629
7323.61 2335
7324.42 2218
7325.23 2007
7326.04 1915
7326.84 1824
7327.65 1859
7328.46 1760
7329.27 1785
7330.08 1771
7330.88 1862
7331.69 1915
7332.50 1999
7333.31 2161
7334.12 2230
7334.92 2239
7335.73 2237
7336.54 2171
7337.35 2098
7338.16 1929
7338.97 1823
7339.78 1717
7340.58 1667
7341.39 1588
7342.20 1572
7343.01 1616
7343.82 1617
7344.63 1657
7345.44 1668
7346.24 1710
7347.05 1623
7347.86 1634
7348.67 1599
7349.48 1598
7350.29 1584
7351.10 1441
7351.91 1464
7352.72 1443
7353.53 1397
7354.34 1368
7355.14 1404
7355.95 1437
7356.76 1430
7357.57 1422
7358.38 1599
7359.19 1545
7360.00 1633
7360.81 1589
7361.62 1629
7362.43 1591
7363.24 1599
7364.05 1591
7364.86 1553
7365.67 1456
7366.48 1457
7367.29 1492
7368.10 1523
7368.91 1438
7369.72 1453
7370.53 1459
7371.34 1431
7372.15 1432
7372.96 1477
7373.77 1479
7374.58 1628
7375.39 1650
7376.20 1655
7377.01 1667
7377.82 1768
7378.63 1942
7379.44 2009
7380.26 1997
7381.07 2023
7381.88 1954
7382.69 1851
7383.50 1829
7384.31 1692
7385.12 1631
7385.93 1642
7386.74 1535
7387.55 1522
7388.36 1430
7389.18 1415
7389.99 1419
7390.80 1420
7391.61 1375
7392.42 1347
7393.23 1376
7394.04 1388
7394.86 1435
7395.67 1464
7396.48 1507
7397.29 1522
7398.10 1599
7398.91 1647
7399.73 1708
7400.54 1737
7401.35 1760
7402.16 1767
7402.97 1712
7403.79 1705
7404.60 1690
7405.41 1674
7406.22 1654
7407.03 1642
7407.85 1621
7408.66 1482
7409.47 1461
7410.28 1415
7411.10 1342
7411.91 1290
7412.72 1179
7413.53 1136
7414.35 1129
7415.16 1185
7415.97 1132
7416.78 1110
7417.60 1141
7418.41 1156
7419.22 1173
7420.03 1116
7420.85 1099
7421.66 1070
7422.47 1061
7423.29 1083
7424.10 1092
7424.91 1052
7425.73 1062
7426.54 1049
7427.35 1023
7428.17 997
7428.98 1051
7429.79 1000
7430.61 1053
7431.42 991
7432.23 967
7433.05 1028
7433.86 1013
7434.67 990
7435.49 1011
7436.30 1029
7437.12 1076
7437.93 1122
7438.74 1063
7439.56 1078
7440.37 1027
7441.18 1066
7442.00 1022
7442.81 1038
7443.63 1038
7444.44 1009
7445.26 1004
7446.07 986
7446.88 971
7447.70 1029
7448.51 1071
7449.33 1010
7450.14 976
7450.96 1001
7451.77 995
7452.59 962
7453.40 995
7454.22 975
7455.03 973
7455.85 1012
7456.66 930
7457.47 951
7458.29 973
7459.10 974
7459.92 992
7460.74 943
7461.55 1013
7462.37 987
7463.18 994
7464.00 1007
7464.81 1026
7465.63 1011
7466.44 1004
7467.26 977
7468.07 1029
7468.89 1033
7469.70 944
7470.52 953
7471.34 928
7472.15 929
7472.97 949
7473.78 935
7474.60 971
7475.41 961
7476.23 918
7477.05 916
7477.86 953
7478.68 948
7479.49 957
7480.31 965
7481.13 948
7481.94 919
7482.76 948
7483.58 958
7484.39 880
7485.21 878
7486.03 864
7486.84 891
7487.66 914
7488.48 942
7489.29 889
7490.11 912
7490.93 887
7491.74 873
7492.56 878
7493.38 857
7494.19 870
7495.01 889
7495.83 850
7496.64 873
7497.46 878
7498.28 864
7499.10 897
7499.91 848
7500.73 849
7501.55 816
7502.36 885
7503.18 859
7504.00 866
7504.82 905
7505.63 849
7506.45 820
7507.27 864
7508.09 853
7508.90 855
7509.72 809
7510.54 848
7511.36 836
7512.18 858
7512.99 817
7513.81 781
7514.63 787
7515.45 781
7516.27 839
7517.08 870
7517.90 852
7518.72 818
7519.54 816
7520.36 835
7521.18 821
7521.99 830
7522.81 799
7523.63 788
7524.45 776
7525.27 816
7526.09 798
7526.91 814
7527.72 771
7528.54 819
7529.36 848
7530.18 782
7531.00 768
7531.82 791
7532.64 815
7533.46 826
7534.28 800
7535.10 806
7535.91 835
7536.73 791
7537.55 809
7538.37 856
7539.19 844
7540.01 828
7540.83 816
7541.65 808
7542.47 798
7543.29 843
7544.11 832
7544.93 828
7545.75 821
7546.57 865
7547.39 812
7548.21 845
7549.03 829
7549.85 802
7550.67 847
7551.49 897
7552.31 902
7553.13 889
7553.95 866
7554.77 851
7555.59 877
7556.41 879
7557.23 879
7558.05 872
7558.87 913
7559.69 887
7560.51 884
7561.33 875
7562.15 910
7562.97 910
7563.79 891
7564.61 898
7565.44 854
7566.26 896
7567.08 890
7567.90 867
7568.72 844
7569.54 853
7570.36 851
7571.18 877
7572.00 871
7572.82 923
7573.65 880
7574.47 892
7575.29 903
7576.11 868
7576.93 862
7577.75 835
7578.57 822
7579.40 823
7580.22 871
7581.04 903
7581.86 902
7582.68 871
7583.50 913
7584.33 913
7585.15 960
7585.97 956
7586.79 943
7587.61 963
7588.44 953
7589.26 940
7590.08 965
7590.90 947
7591.72 918
7592.55 974
7593.37 929
7594.19 887
7595.01 951
7595.84 946
7596.66 962
7597.48 949
7598.30 1041
7599.13 1007
7599.95 1032
7600.77 1111
7601.59 1222
7602.42 1327
7603.24 1344
7604.06 1354
7604.89 1284
7605.71 1298
7606.53 1209
7607.36 1180
7608.18 1162
7609.00 1098
7609.82 1072
7610.65 1073
7611.47 1009
7612.29 1001
7613.12 1033
7613.94 1023
7614.77 1064
7615.59 1078
7616.41 1020
7617.24 1026
7618.06 1002
7618.88 1003
7619.71 982
7620.53 994
7621.35 983
7622.18 1009
7623.00 1008
7623.83 992
7624.65 1032
7625.47 1066
7626.30 1143
7627.12 1168
7627.95 1225
7628.77 1331
7629.60 1375
7630.42 1412
7631.24 1397
7632.07 1349
7632.89 1291
7633.72 1273
7634.54 1219
7635.37 1108
7636.19 1043
7637.02 980
7637.84 938
7638.67 909
7639.49 885
7640.31 873
7641.14 865
7641.96 837
7642.79 872
7643.61 866
7644.44 894
7645.26 871
7646.09 802
7646.92 860
7647.74 917
7648.57 858
7649.39 821
7650.22 832
7651.04 820
7651.87 845
7652.69 826
7653.52 785
7654.34 826
7655.17 841
7656.00 822
7656.82 794
7657.65 784
7658.47 788
7659.30 789
7660.12 868
7660.95 860
7661.78 840
7662.60 811
7663.43 771
7664.25 794
7665.08 834
7665.91 861
7666.73 822
7667.56 857
7668.39 855
7669.21 812
7670.04 824
7670.87 820
7671.69 860
7672.52 850
7673.35 815
7674.17 811
7675.00 832
7675.83 790
7676.65 769
7677.48 826
7678.31 797
7679.13 800
7679.96 761
7680.79 750
7681.61 733
7682.44 762
7683.27 806
7684.10 779
7684.92 803
7685.75 780
7686.58 831
7687.40 794
7688.23 795
7689.06 786
7689.89 782
7690.71 796
7691.54 786
7692.37 793
7693.20 791
7694.03 848
7694.85 832
7695.68 834
7696.51 832
7697.34 844
7698.16 808
7698.99 840
7699.82 859
7700.65 807
7701.48 850
7702.31 847
7703.13 845
7703.96 826
7704.79 831
7705.62 863
7706.45 845
7707.28 841
7708.10 853
7708.93 873
7709.76 830
7710.59 844
7711.42 848
7712.25 839
7713.08 861
7713.90 851
7714.73 831
7715.56 853
7716.39 780
7717.22 749
7718.05 827
7718.88 878
7719.71 835
7720.54 867
7721.37 805
7722.20 842
7723.02 812
7723.85 832
7724.68 786
7725.51 837
7726.34 810
7727.17 831
7728.00 867
7728.83 861
7729.66 833
7730.49 812
7731.32 805
7732.15 776
7732.98 778
7733.81 805
7734.64 828
7735.47 798
7736.30 785
7737.13 813
7737.96 807
7738.79 794
7739.62 854
7740.45 933
7741.28 968
7742.11 990
7742.94 1106
7743.77 1286
7744.60 1387
7745.43 1554
7746.26 1597
7747.09 1631
7747.92 1624
7748.75 1486
7749.59 1411
7750.42 1307
7751.25 1173
7752.08 1126
7752.91 993
7753.74 971
7754.57 922
7755.40 863
7756.23 821
7757.06 810
7757.90 825
7758.73 830
7759.56 859
7760.39 859
7761.22 836
7762.05 790
7762.88 780
7763.71 797
7764.55 805
7765.38 791
7766.21 752
7767.04 796
7767.87 762
7768.70 719
7769.54 721
7770.37 712
7771.20 708
7772.03 755
7772.86 733
7773.70 758
7774.53 747
7775.36 762
7776.19 768
7777.02 752
7777.86 744
7778.69 730
7779.52 763
7780.35 742
7781.19 761
7782.02 812
7782.85 826
7783.68 833
7784.52 838
7785.35 843
7786.18 883
7787.01 847
7787.85 876
7788.68 846
7789.51 783
7790.35 810
7791.18 805
7792.01 762
7792.84 785
7793.68 815
7794.51 792
7795.34 801
7796.18 770
7797.01 797
7797.84 764
7798.68 779
7799.51 799
7800.34 789
7801.18 832
7802.01 836
7802.84 803
7803.68 822
7804.51 841
7805.35 822
7806.18 799
7807.01 853
7807.85 855
7808.68 810
7809.51 791
7810.35 822
7811.18 795
7812.02 817
7812.85 826
7813.68 892
7814.52 876
7815.35 860
7816.19 853
7817.02 872
7817.86 856
7818.69 832
7819.52 797
7820.36 818
7821.19 820
7822.03 874
7822.86 843
7823.70 902
7824.53 878
7825.37 857
7826.20 867
7827.04 828
7827.87 851
7828.71 813
7829.54 838
7830.38 855
7831.21 798
7832.05 795
7832.88 779
7833.72 813
7834.55 822
7835.39 764
7836.22 767
7837.06 748
7837.89 747
7838.73 790
7839.57 775
7840.40 792
7841.24 782
7842.07 787
7842.91 779
7843.74 705
7844.58 716
7845.42 758
7846.25 719
7847.09 759
7847.92 744
7848.76 758
7849.60 721
7850.43 710
7851.27 714
7852.10 739
7852.94 711
7853.78 695
7854.61 750
7855.45 711
7856.29 766
7857.12 720
7857.96 736
7858.79 780
7859.63 767
7860.47 747
7861.30 722
7862.14 696
7862.98 685
7863.81 749
7864.65 756
7865.49 703
7866.33 722
7867.16 702
7868.00 725
7868.84 773
7869.67 745
7870.51 768
7871.35 736
7872.19 774
7873.02 778
7873.86 759
7874.70 834
7875.54 849
7876.37 834
7877.21 808
7878.05 765
7878.89 782
7879.72 812
7880.56 773
7881.40 811
7882.24 734
7883.07 707
7883.91 726
7884.75 755
7885.59 740
7886.43 739
7887.26 767
7888.10 756
7888.94 812
7889.78 763
7890.62 730
7891.45 714
7892.29 718
7893.13 726
7893.97 685
7894.81 793
7895.65 768
7896.49 776
7897.32 763
7898.16 759
7899.00 769
7899.84 775
7900.68 797
7901.52 762
7902.36 729
7903.20 694
7904.03 739
7904.87 767
7905.71 762
7906.55 729
7907.39 718
7908.23 718
7909.07 724
7909.91 760
7910.75 796
7911.59 848
7912.43 876
7913.27 877
7914.11 913
7914.94 964
7915.78 989
7916.62 1019
7917.46 1017
7918.30 975
7919.14 957
7919.98 956
7920.82 850
7921.66 831
7922.50 780
7923.34 796
7924.18 814
7925.02 786
7925.86 763
7926.70 727
7927.54 723
7928.38 750
7929.22 759
7930.06 761
7930.90 714
7931.74 703
7932.59 723
7933.43 727
7934.27 693
7935.11 720
7935.95 713
7936.79 725
7937.63 745
7938.47 771
7939.31 759
7940.15 820
7940.99 790
7941.83 861
7942.67 852
7943.52 844
7944.36 879
7945.20 798
7946.04 767
7946.88 804
7947.72 773
7948.56 774
7949.40 737
7950.25 740
7951.09 713
7951.93 751
7952.77 746
7953.61 742
7954.45 776
7955.29 739
7956.14 706
7956.98 733
7957.82 727
7958.66 715
7959.50 732
7960.35 695
7961.19 711
7962.03 707
7962.87 725
7963.71 663
7964.56 733
7965.40 718
7966.24 698
7967.08 739
7967.93 692
7968.77 694
7969.61 738
7970.45 671
7971.29 699
7972.14 700
7972.98 701
7973.82 666
7974.67 663
7975.51 689
7976.35 734
7977.19 686
7978.04 644
7978.88 691
7979.72 733
7980.57 702
7981.41 687
7982.25 715
7983.09 683
7983.94 721
7984.78 669
7985.62 672
7986.47 681
7987.31 672
7988.15 654
7989.00 675
7989.84 658
7990.68 706
7991.53 640
7992.37 612
7993.22 671
7994.06 672
7994.90 629
7995.75 624
7996.59 647
7997.43 602
7998.28 618
7999.12 598
7999.97 621
8000.81 612
8001.65 600
8002.50 612
8003.34 626
8004.19 641
8005.03 613
8005.88 614
8006.72 655
8007.57 637
8008.41 642
8009.25 664
8010.10 628
8010.94 608
8011.79 642
8012.63 660
8013.48 649
8014.32 614
8015.17 630
8016.01 619
8016.86 600
8017.70 589
8018.55 635
8019.39 616
8020.24 566
8021.08 608
8021.93 640
8022.77 614
8023.62 625
8024.46 614
8025.31 632
8026.15 644
8027.00 648
8027.84 616
8028.69 614
8029.54 649
8030.38 714
8031.23 629
8032.07 667
8032.92 629
8033.76 586
8034.61 604
8035.46 597
8036.30 594
8037.15 622
8037.99 657
8038.84 599
8039.69 618
8040.53 607
8041.38 628
8042.22 656
8043.07 626
8043.92 644
8044.76 633
8045.61 650
8046.46 637
8047.30 663
8048.15 653
8049.00 656
8049.84 622
8050.69 675
8051.54 645
8052.38 602
8053.23 629
8054.08 631
8054.92 636
8055.77 610
8056.62 620
8057.46 582
8058.31 605
8059.16 627
8060.01 633
8060.85 614
8061.70 638
8062.55 615
8063.40 642
8064.24 670
8065.09 649
8065.94 621
8066.79 595
8067.63 616
8068.48 596
8069.33 603
8070.18 609
8071.02 627
8071.87 589
8072.72 638
8073.57 617
8074.42 624
8075.26 620
8076.11 622
8076.96 585
8077.81 603
8078.66 598
8079.50 591
8080.35 612
8081.20 626
8082.05 626
8082.90 607
8083.75 609
8084.59 617
8085.44 646
8086.29 588
8087.14 628
8087.99 598
8088.84 614
8089.69 561
8090.53 572
8091.38 600
8092.23 624
8093.08 590
8093.93 616
8094.78 616
8095.63 575
8096.48 591
8097.33 565
8098.18 595
8099.02 628
8099.87 637
8100.72 602
8101.57 556
8102.42 608
8103.27 603
8104.12 632
8104.97 592
8105.82 608
8106.67 573
8107.52 573
8108.37 578
8109.22 598
8110.07 583
8110.92 611
8111.77 592
8112.62 586
8113.47 586
8114.32 630
8115.17 592
8116.02 638
8116.87 639
8117.72 623
8118.57 616
8119.42 643
8120.27 657
8121.12 642
8121.97 645
8122.82 642
8123.67 609
8124.52 562
8125.37 583
8126.22 576
8127.07 581
8127.93 573
8128.78 604
8129.63 574
8130.48 594
8131.33 619
8132.18 609
8133.03 614
8133.88 606
8134.73 608
8135.58 584
8136.44 593
8137.29 609
8138.14 577
8138.99 636
8139.84 626
8140.69 567
8141.54 621
8142.39 588
8143.25 628
8144.10 620
8144.95 626
8145.80 599
8146.65 574
8147.50 615
8148.36 614
8149.21 617
8150.06 640
8150.91 611
8151.76 670
8152.62 650
8153.47 653
8154.32 678
8155.17 663
8156.02 693
8156.88 671
8157.73 571
8158.58 563
8159.43 608
8160.29 595
8161.14 617
8161.99 598
8162.84 554
8163.70 626
8164.55 626
8165.40 598
8166.25 581
8167.11 565
8167.96 533
8168.81 593
8169.67 592
8170.52 601
8171.37 552
8172.23 578
8173.08 561
8173.93 514
8174.78 573
8175.64 562
8176.49 556
8177.34 554
8178.20 540
8179.05 554
8179.90 591
8180.76 628
8181.61 553
8182.47 550
8183.32 546
8184.17 533
8185.03 550
8185.88 541
8186.73 554
8187.59 554
8188.44 595
8189.30 576
8190.15 576
8191.00 590
8191.86 556
8192.71 549
8193.57 548
8194.42 550
8195.27 583
8196.13 545
8196.98 538
8197.84 540
8198.69 512
8199.55 561
8200.40 565
8201.26 531
8202.11 548
8202.96 536
8203.82 542
8204.67 540
8205.53 582
8206.38 556
8207.24 556
8208.09 536
8208.95 559
8209.80 565
8210.66 530
8211.51 562
8212.37 594
8213.22 564
8214.08 571
8214.93 609
8215.79 605
8216.65 605
8217.50 589
8218.36 623
8219.21 667
8220.07 634
8220.92 643
8221.78 622
8222.63 640
8223.49 626
8224.35 611
8225.20 640
8226.06 612
8226.91 567
8227.77 629
8228.63 597
8229.48 560
8230.34 571
8231.19 565
8232.05 550
8232.91 570
8233.76 586
8234.62 559
8235.47 549
8236.33 518
8237.19 550
8238.04 568
8238.90 586
8239.76 582
8240.61 605
8241.47 553
8242.33 549
8243.18 572
8244.04 566
8244.90 589
8245.75 585
8246.61 612
8247.47 627
8248.33 623
8249.18 592
8250.04 615
8250.90 593
8251.75 589
8252.61 565
8253.47 528
8254.33 563
8255.18 571
8256.04 547
8256.90 594
8257.76 600
8258.61 567
8259.47 539
8260.33 534
8261.19 558
8262.04 569
8262.90 523
8263.76 574
8264.62 558
8265.48 515
8266.33 567
8267.19 550
8268.05 570
8268.91 562
8269.77 592
8270.62 516
8271.48 556
8272.34 578
8273.20 551
8274.06 522
8274.92 530
8275.77 521
8276.63 551
8277.49 580
8278.35 556
8279.21 553
8280.07 578
8280.93 536
8281.78 548
8282.64 531
8283.50 560
8284.36 571
8285.22 533
8286.08 536
8286.94 520
8287.80 523
8288.66 586
8289.51 551
8290.37 555
8291.23 562
8292.09 536
8292.95 511
8293.81 550
8294.67 536
8295.53 563
8296.39 566
8297.25 553
8298.11 559
8298.97 572
8299.83 535
8300.69 565
8301.55 594
8302.41 579
8303.27 588
8304.13 527
8304.99 559
8305.85 567
8306.71 562
8307.57 584
8308.43 606
8309.29 557
8310.15 564
8311.01 555
8311.87 625
8312.73 594
8313.59 571
8314.45 601
8315.31 602
8316.17 546
8317.03 564
8317.89 597
8318.75 560
8319.61 562
8320.47 573
8321.33 576
8322.20 612
8323.06 557
8323.92 558
8324.78 602
8325.64 549
8326.50 551
8327.36 610
8328.22 559
8329.08 538
8329.94 577
8330.81 580
8331.67 551
8332.53 528
8333.39 552
8334.25 589
8335.11 578
8335.97 579
8336.84 559
8337.70 534
8338.56 553
8339.42 548
8340.28 549
8341.15 562
8342.01 556
8342.87 564
8343.73 604
8344.59 593
8345.45 565
8346.32 533
8347.18 567
8348.04 611
8348.90 572
8349.77 614
8350.63 631
8351.49 630
8352.35 619
8353.22 581
8354.08 619
8354.94 577
8355.80 560
8356.67 617
8357.53 587
8358.39 555
8359.25 578
8360.12 622
8360.98 609
8361.84 591
8362.71 585
8363.57 605
8364.43 580
8365.29 552
8366.16 571
8367.02 643
8367.88 623
8368.75 568
8369.61 575
8370.47 574
8371.34 561
8372.20 622
8373.06 647
8373.93 637
8374.79 627
8375.65 588
8376.52 625
8377.38 630
8378.25 650
8379.11 594
8379.97 580
8380.84 613
8381.70 593
8382.56 638
8383.43 634
8384.29 639
8385.16 650
8386.02 651
8386.89 676
8387.75 663
8388.61 713
8389.48 674
8390.34 637
8391.21 675
8392.07 661
8392.94 690
8393.80 653
8394.67 690
8395.53 694
8396.39 654
8397.26 641
8398.12 682
8398.99 728
8399.85 724
8400.72 712
8401.58 731
8402.45 728
8403.31 693
8404.18 696
8405.04 754
8405.91 776
8406.77 777
8407.64 778
8408.50 771
8409.37 734
8410.24 756
8411.10 785
8411.97 828
8412.83 822
8413.70 818
8414.56 808
8415.43 809
8416.29 765
8417.16 800
8418.03 852
8418.89 870
8419.76 798
8420.62 805
8421.49 895
8422.36 863
8423.22 884
8424.09 896
8424.95 911
8425.82 914
8426.69 902
8427.55 914
8428.42 959
8429.28 924
8430.15 919
8431.02 920
8431.88 975
8432.75 977
8433.62 952
8434.48 983
8435.35 1031
8436.22 1037
8437.08 1074
8437.95 1116
8438.82 1096
8439.68 1136
8440.55 1101
8441.42 1212
8442.29 1264
8443.15 1307
8444.02 1373
8444.89 1377
8445.75 1366
8446.62 1442
8447.49 1430
8448.36 1531
8449.22 1569
8450.09 1663
8450.96 2063
8451.83 2347
8452.69 2670
8453.56 2881
8454.43 2918
8455.30 2945
8456.16 2772
8457.03 2655
8457.90 2352
8458.77 2118
8459.64 1904
8460.50 1692
8461.37 1436
8462.24 1318
8463.11 1209
8463.98 1197
8464.84 1166
8465.71 1056
8466.58 1032
8467.45 1018
8468.32 954
8469.19 930
8470.05 942
8470.92 964
8471.79 929
8472.66 953
8473.53 983
8474.40 943
8475.27 950
8476.13 925
8477.00 890
8477.87 869
8478.74 891
8479.61 888
8480.48 936
8481.35 858
8482.22 866
8483.09 894
8483.96 880
8484.82 902
8485.69 881
8486.56 896
8487.43 873
8488.30 915
8489.17 850
8490.04 906
8490.91 942
8491.78 986
8492.65 995
8493.52 935
8494.39 965
8495.26 972
8496.13 923
8497.00 885
8497.87 897
8498.74 862
8499.61 855
8500.48 882
8501.35 859
8502.22 842
8503.09 869
8503.96 871
8504.83 887
8505.70 850
8506.57 864
8507.44 856
8508.31 892
8509.18 926
8510.05 948
8510.92 912
8511.79 930
8512.66 931
8513.53 909
8514.40 972
8515.27 936
8516.15 932
8517.02 943
8517.89 963
8518.76 974
8519.63 969
8520.50 940
8521.37 924
8522.24 971
8523.11 921
8523.98 961
8524.86 1012
8525.73 1055
8526.60 1000
8527.47 951
8528.34 924
8529.21 1010
8530.08 993
8530.96 1047
8531.83 1024
8532.70 1029
8533.57 1040
8534.44 1045
8535.31 1010
8536.19 969
8537.06 1027
8537.93 986
8538.80 974
8539.67 941
8540.55 935
8541.42 895
8542.29 856
8543.16 870
8544.03 848
8544.91 871
8545.78 888
8546.65 931
8547.52 954
8548.40 928
8549.27 982
8550.14 1075
8551.01 1143
8551.89 1203
8552.76 1223
8553.63 1238
8554.51 1256
8555.38 1186
8556.25 1067
8557.12 1070
8558.00 1000
8558.87 1006
8559.74 916
8560.62 917
8561.49 913
8562.36 874
8563.24 848
8564.11 838
8564.98 847
8565.86 796
8566.73 812
8567.60 859
8568.48 825
8569.35 779
8570.22 771
8571.10 796
8571.97 785
8572.84 783
8573.72 769
8574.59 808
8575.46 808
8576.34 776
8577.21 758
8578.09 760
8578.96 724
8579.83 761
8580.71 754
8581.58 761
8582.46 799
8583.33 734
8584.21 768
8585.08 752
8585.95 758
8586.83 770
8587.70 777
8588.58 747
8589.45 737
8590.33 772
8591.20 803
8592.08 824
8592.95 783
8593.83 826
8594.70 863
8595.58 827
8596.45 789
8597.33 764
8598.20 778
8599.08 809
8599.95 804
8600.83 802
8601.70 811
8602.58 784
8603.45 779
8604.33 860
8605.20 836
8606.08 767
8606.95 772
8607.83 806
8608.70 823
8609.58 815
8610.45 808
8611.33 795
8612.21 756
8613.08 778
8613.96 788
8614.83 812
8615.71 794
8616.59 791
8617.46 833
8618.34 840
8619.21 799
8620.09 793
8620.97 800
8621.84 824
8622.72 815
8623.59 842
8624.47 827
8625.35 850
8626.22 844
8627.10 827
8627.98 814
8628.85 827
8629.73 851
8630.61 843
8631.48 830
8632.36 824
8633.24 811
8634.11 821
8634.99 783
8635.87 817
8636.74 855
8637.62 839
8638.50 839
8639.37 879
8640.25 864
8641.13 897
8642.01 870
8642.88 908
8643.76 865
8644.64 889
8645.52 874
8646.39 879
8647.27 893
8648.15 898
8649.03 872
8649.90 906
8650.78 921
8651.66 907
8652.54 885
8653.41 880
8654.29 910
8655.17 918
8656.05 934
8656.93 897
8657.80 946
8658.68 861
8659.56 862
8660.44 918
8661.32 914
8662.19 882
8663.07 904
8663.95 959
8664.83 964
8665.71 964
8666.59 985
8667.46 973
8668.34 978
8669.22 1028
8670.10 1084
8670.98 1081
8671.86 1083
8672.74 1075
8673.62 1084
8674.49 1109
8675.37 1063
8676.25 1014
8677.13 1011
8678.01 1024
8678.89 1034
8679.77 1055
8680.65 1013
8681.53 966
8682.41 1019
8683.29 1027
8684.16 1024
8685.04 1114
8685.92 1153
8686.80 1265
8687.68 1368
8688.56 1453
8689.44 1588
8690.32 1546
8691.20 1564
8692.08 1567
8692.96 1546
8693.84 1518
8694.72 1439
8695.60 1389
8696.48 1337
8697.36 1229
8698.24 1139
8699.12 1148
8700.00 1152
8700.88 1104
8701.76 1164
8702.64 1162
8703.52 1124
8704.40 1101
8705.28 1132
8706.16 1105
8707.04 1136
8707.92 1129
8708.80 1100
8709.69 1128
8710.57 1149
8711.45 1195
8712.33 1165
8713.21 1154
8714.09 1180
8714.97 1220
8715.85 1256
8716.73 1220
8717.61 1201
8718.49 1282
8719.38 1263
8720.26 1208
8721.14 1215
8722.02 1256
8722.90 1227
8723.78 1226
8724.66 1275
8725.54 1262
8726.43 1344
8727.31 1372
8728.19 1441
8729.07 1436
8729.95 1498
8730.83 1496
8731.72 1486
8732.60 1496
8733.48 1479
8734.36 1551
8735.24 1528
8736.13 1468
8737.01 1504
8737.89 1524
8738.77 1517
8739.65 1506
8740.54 1493
8741.42 1527
8742.30 1511
8743.18 1511
8744.07 1545
8744.95 1542
8745.83 1560
8746.71 1616
8747.60 1601
8748.48 1651
8749.36 1615
8750.24 1671
8751.13 1718
8752.01 1764
8752.89 1738
8753.77 1745
8754.66 1893
8755.54 1927
8756.42 1980
8757.31 2096
8758.19 2263
8759.07 2293
8759.96 2310
8760.84 2371
8761.72 2422
8762.61 2433
8763.49 2412
8764.37 2448
8765.26 2423
8766.14 2317
8767.02 2288
8767.91 2298
8768.79 2313
8769.67 2453
8770.56 2618
8771.44 2935
8772.32 3387
8773.21 3981
8774.09 4874
8774.98 5667
8775.86 6426
8776.74 6897
8777.63 7001
8778.51 6849
8779.40 6518
8780.28 5736
8781.17 5136
8782.05 4485
8782.93 3962
8783.82 3564
8784.70 3030
8785.59 2669
8786.47 2455
8787.36 2280
8788.24 2206
8789.13 2217
8790.01 2195
8790.89 2283
8791.78 2370
8792.66 2388
8793.55 2514
8794.43 2417
8795.32 2243
8796.20 2102
8797.09 2009
8797.97 1941
8798.86 1816
8799.74 1648
8800.63 1610
8801.52 1601
8802.40 1619
8803.29 1523
8804.17 1548
8805.06 1542
8805.94 1534
8806.83 1545
8807.71 1606
8808.60 1571
8809.48 1482
8810.37 1530
8811.26 1516
8812.14 1527
8813.03 1621
8813.91 1592
8814.80 1591
8815.69 1568
8816.57 1661
8817.46 1525
8818.34 1531
8819.23 1508
8820.12 1478
8821.00 1428
8821.89 1376
8822.77 1388
8823.66 1373
8824.55 1295
8825.43 1292
8826.32 1381
8827.21 1342
8828.09 1330
8828.98 1392
8829.87 1369
8830.75 1421
8831.64 1421
8832.53 1362
8833.41 1400
8834.30 1409
8835.19 1335
8836.08 1421
8836.96 1428
8837.85 1479
8838.74 1483
8839.62 1458
8840.51 1454
8841.40 1420
8842.29 1402
8843.17 1445
8844.06 1486
8844.95 1463
8845.84 1407
8846.72 1418
8847.61 1380
8848.50 1452
8849.39 1459
8850.27 1524
8851.16 1446
8852.05 1449
8852.94 1484
8853.82 1420
8854.71 1375
8855.60 1355
8856.49 1348
8857.38 1397
8858.26 1298
8859.15 1292
8860.04 1325
8860.93 1292
8861.82 1213
8862.71 1226
8863.59 1205
8864.48 1221
8865.37 1172
8866.26 1171
8867.15 1185
8868.04 1118
8868.93 1090
8869.81 1120
8870.70 1133
8871.59 1086
8872.48 1090
8873.37 1083
8874.26 1086
8875.15 1077
8876.04 1102
8876.93 1115
8877.81 1126
8878.70 1081
8879.59 1053
8880.48 1045
8881.37 1055
8882.26 1029
8883.15 999
8884.04 1011
8884.93 989
8885.82 957
8886.71 939
8887.60 981
8888.49 1000
8889.38 939
8890.27 939
8891.16 949
8892.05 974
8892.94 979
8893.83 971
8894.72 908
8895.61 920
8896.50 925
8897.39 923
8898.28 903
8899.17 882
8900.06 908
8900.95 901
8901.84 861
8902.73 845
8903.62 844
8904.51 843
8905.40 831
8906.29 887
8907.18 834
8908.07 869
8908.96 820
8909.85 843
8910.74 870
8911.63 815
8912.52 843
8913.41 842
8914.31 839
8915.20 837
8916.09 837
8916.98 883
8917.87 846
8918.76 851
8919.65 884
8920.54 884
8921.43 884
8922.33 871
8923.22 848
8924.11 870
8925.00 822
8925.89 830
8926.78 855
8927.67 827
8928.57 800
8929.46 860
8930.35 785
8931.24 741
8932.13 734
8933.03 771
8933.92 801
8934.81 761
8935.70 750
8936.59 778
8937.49 741
8938.38 780
8939.27 773
8940.16 725
8941.05 765
8941.95 727
8942.84 727
8943.73 762
8944.62 736
8945.52 759
8946.41 784
8947.30 748
8948.19 751
8949.09 778
8949.98 754
8950.87 757
8951.76 680
8952.66 698
8953.55 726
8954.44 732
8955.34 715
8956.23 693
8957.12 694
8958.02 729
8958.91 706
8959.80 662
8960.69 682
8961.59 700
8962.48 744
8963.37 747
8964.27 702
8965.16 677
8966.05 709
8966.95 714
8967.84 690
8968.74 697
8969.63 704
8970.52 665
8971.42 635
8972.31 659
8973.20 658
8974.10 630
8974.99 648
8975.89 662
8976.78 640
8977.67 589
8978.57 586
8979.46 596
8980.36 667
8981.25 640
8982.15 596
8983.04 637
8983.93 647
8984.83 586
8985.72 632
8986.62 587
8987.51 594
8988.41 596
8989.30 596
8990.20 606
8991.09 600
8991.99 602
8992.88 618
8993.78 639
8994.67 626
8995.57 595
8996.46 608
8997.36 587
8998.25 574
8999.15 594
9000.04 544
9000.94 590
9001.83 603
9002.73 586
9003.62 562
9004.52 542
9005.41 565
9006.31 570
9007.20 572
9008.10 579
9009.00 579
9009.89 560
9010.79 539
9011.68 548
9012.58 555
9013.47 559
9014.37 580
9015.27 606
9016.16 566
9017.06 565
9017.95 539
9018.85 551
9019.75 555
9020.64 581
9021.54 544
9022.43 541
9023.33 545
9024.23 539
9025.12 536
9026.02 544
9026.92 548
9027.81 519
9028.71 533
9029.61 516
9030.50 545
9031.40 545
9032.30 530
9033.19 518
9034.09 563
9034.99 529
9035.88 533
9036.78 547
9037.68 571
9038.58 552
9039.47 572
9040.37 568
9041.27 544
9042.16 600
9043.06 548
9043.96 560
9044.86 540
9045.75 571
9046.65 536
9047.55 547
9048.45 530
9049.34 540
9050.24 566
9051.14 545
9052.04 538
9052.94 551
9053.83 516
9054.73 526
9055.63 530
9056.53 520
9057.43 505
9058.32 526
9059.22 556
9060.12 565
9061.02 546
9061.92 528
9062.81 543
9063.71 544
9064.61 566
9065.51 555
9066.41 549
9067.31 542
9068.21 532
9069.10 529
9070.00 542
9070.90 561
9071.80 529
9072.70 555
9073.60 529
9074.50 537
9075.40 500
9076.29 527
9077.19 523
9078.09 492
9078.99 492
9079.89 504
9080.79 519
9081.69 536
9082.59 552
9083.49 522
9084.39 498
9085.29 542
9086.19 538
9087.09 531
9087.98 535
9088.88 523
9089.78 529
9090.68 547
9091.58 515
9092.48 508
9093.38 530
9094.28 510
9095.18 491
9096.08 511
9096.98 524
9097.88 485
9098.78 472
9099.68 522
9100.58 548
9101.48 534
9102.38 521
9103.28 540
9104.18 535
9105.08 516
9105.99 513
9106.89 542
9107.79 516
9108.69 528
9109.59 474
9110.49 500
9111.39 540
9112.29 530
9113.19 518
9114.09 501
9114.99 549
9115.89 490
9116.79 529
9117.69 506
9118.60 521
9119.50 536
9120.40 548
9121.30 520
9122.20 507
9123.10 488
9124.00 485
9124.90 495
9125.81 507
9126.71 540
9127.61 521
9128.51 519
9129.41 513
9130.31 500
9131.22 514
9132.12 511
9133.02 520
9133.92 538
9134.82 487
9135.72 504
9136.63 515
9137.53 496
9138.43 485
9139.33 496
9140.23 543
9141.14 481
9142.04 480
9142.94 495
9143.84 490
9144.75 511
9145.65 517
9146.55 485
9147.45 543
9148.36 489
9149.26 517
9150.16 520
9151.06 560
9151.97 522
9152.87 511
9153.77 521
9154.67 536
9155.58 515
9156.48 483
9157.38 509
9158.29 516
9159.19 495
9160.09 495
9161.00 511
9161.90 535
9162.80 521
9163.71 520
9164.61 551
9165.51 556
9166.42 515
9167.32 523
9168.22 507
9169.13 520
9170.03 541
9170.93 504
9171.84 477
9172.74 498
9173.64 493
9174.55 527
9175.45 492
9176.36 514
9177.26 535
9178.16 535
9179.07 494
9179.97 511
9180.88 555
9181.78 495
9182.69 539
9183.59 525
9184.49 513
9185.40 546
9186.30 521
9187.21 542
9188.11 528
9189.02 530
9189.92 506
9190.82 543
9191.73 525
9192.63 500
9193.54 527
9194.44 543
9195.35 572
9196.25 569
9197.16 569
9198.06 550
9198.97 528
9199.87 493
9200.78 556
9201.68 576
9202.59 563
9203.49 560
9204.40 541
9205.30 577
9206.21 500
9207.12 502
9208.02 530
9208.93 499
9209.83 506
9210.74 532
9211.64 520
9212.55 552
9213.45 522
9214.36 560
9215.27 551
9216.17 539
9217.08 584
9217.98 539
9218.89 564
9219.80 538
9220.70 502
9221.61 537
9222.51 524
9223.42 508
9224.33 519
9225.23 506
9226.14 488
9227.05 475
9227.95 465
9228.86 504
9229.77 481
9230.67 513
9231.58 474
9232.49 522
9233.39 498
9234.30 486
9235.21 522
9236.11 494
9237.02 532
9237.93 521
9238.83 474
9239.74 503
9240.65 504
9241.55 516
9242.46 524
9243.37 504
9244.28 509
9245.18 486
9246.09 505
9247.00 517
9247.91 460
9248.81 490
9249.72 495
9250.63 505
9251.54 496
9252.44 496
9253.35 482
9254.26 520
9255.17 528
9256.07 514
9256.98 459
9257.89 509
9258.80 477
9259.71 516
9260.61 508
9261.52 535
9262.43 547
9263.34 568
9264.25 545
9265.16 577
9266.06 520
9266.97 532
9267.88 571
9268.79 554
9269.70 569
9270.61 547
9271.51 560
9272.42 537
9273.33 575
9274.24 548
9275.15 564
9276.06 577
9276.97 540
9277.88 531
9278.78 518
9279.69 525
9280.60 498
9281.51 504
9282.42 514
9283.33 520
9284.24 513
9285.15 532
9286.06 551
9286.97 549
9287.88 542
9288.79 532
9289.70 536
9290.60 583
9291.51 528
9292.42 528
9293.33 544
9294.24 529
9295.15 560
9296.06 500
9296.97 505
9297.88 528
9298.79 526
9299.70 533
9300.61 533
9301.52 515
9302.43 517
9303.34 534
9304.25 513
9305.16 563
9306.07 550
9306.98 537
9307.89 550
9308.80 548
9309.71 530
9310.63 531
9311.54 534
9312.45 536
9313.36 492
9314.27 500
9315.18 505
9316.09 504
9317.00 513
9317.91 506
9318.82 522
9319.73 485
9320.64 529
9321.55 536
9322.47 519
9323.38 521
9324.29 483
9325.20 491
9326.11 510
9327.02 486
9327.93 509
9328.84 508
9329.76 473
9330.67 474
9331.58 503
9332.49 501
9333.40 484
9334.31 472
9335.23 497
9336.14 507
9337.05 535
9337.96 530
9338.87 523
9339.78 501
9340.70 485
9341.61 516
9342.52 513
9343.43 547
9344.34 499
9345.26 491
9346.17 518
9347.08 507
9347.99 484
9348.91 494
9349.82 523
9350.73 486
9351.64 500
9352.56 498
9353.47 531
9354.38 491
9355.29 506
9356.21 483
9357.12 490
9358.03 491
9358.94 487
9359.86 477
9360.77 488
9361.68 528
9362.60 506
9363.51 522
9364.42 494
9365.34 495
9366.25 523
9367.16 485
9368.08 486
9368.99 506
9369.90 495
9370.82 461
9371.73 526
9372.64 519
9373.56 500
9374.47 539
9375.38 484
9376.30 514
9377.21 520
9378.12 510
9379.04 492
9379.95 484
9380.87 522
9381.78 500
9382.69 516
9383.61 531
9384.52 524
9385.44 497
9386.35 531
9387.27 583
9388.18 549
9389.09 571
9390.01 569
9390.92 595
9391.84 563
9392.75 567
9393.67 541
9394.58 574
9395.50 604
9396.41 571
9397.32 601
9398.24 569
9399.15 570
9400.07 541
9400.98 524
9401.90 515
9402.81 516
9403.73 561
9404.64 534
9405.56 523
9406.47 547
9407.39 542
9408.30 533
9409.22 511
9410.14 548
9411.05 581
9411.97 537
9412.88 565
9413.80 569
9414.71 556
9415.63 554
9416.54 570
9417.46 569
9418.38 526
9419.29 537
9420.21 525
9421.12 550
9422.04 536
9422.95 576
9423.87 556
9424.79 585
9425.70 550
9426.62 557
9427.54 546
9428.45 598
9429.37 576
9430.28 629
9431.20 596
9432.12 605
9433.03 635
9433.95 608
9434.87 586
9435.78 592
9436.70 616
9437.62 605
9438.53 579
9439.45 608
9440.37 604
9441.28 607
9442.20 629
9443.12 602
9444.03 639
9444.95 648
9445.87 665
9446.79 686
9447.70 738
9448.62 794
9449.54 836
9450.45 866
9451.37 856
9452.29 845
9453.21 841
9454.12 846
9455.04 752
9455.96 729
9456.88 680
9457.79 663
9458.71 648
9459.63 613
9460.55 690
9461.47 626
9462.38 582
9463.30 629
9464.22 601
9465.14 576
9466.06 566
9466.97 573
9467.89 610
9468.81 614
9469.73 596
9470.65 611
9471.56 610
9472.48 658
9473.40 669
9474.32 697
9475.24 701
9476.16 694
9477.08 688
9477.99 673
9478.91 721
9479.83 701
9480.75 684
9481.67 664
9482.59 659
9483.51 589
9484.43 611
9485.34 591
9486.26 572
9487.18 582
9488.10 559
9489.02 597
9489.94 580
9490.86 562
9491.78 565
9492.70 579
9493.62 601
9494.54 570
9495.46 590
9496.38 567
9497.30 538
9498.22 562
9499.13 549
9500.05 521
9500.97 541
9501.89 569
9502.81 577
9503.73 544
9504.65 576
9505.57 578
9506.49 551
9507.41 564
9508.33 560
9509.25 602
9510.17 570
9511.09 572
9512.01 589
9512.93 587
9513.86 591
9514.78 575
9515.70 602
9516.62 601
9517.54 595
9518.46 608
9519.38 607
9520.30 598
9521.22 589
9522.14 578
9523.06 641
9523.98 629
9524.90 595
9525.82 600
9526.75 662
9527.67 653
9528.59 728
9529.51 756
9530.43 713
9531.35 731
9532.27 688
9533.19 709
9534.11 730
9535.04 674
9535.96 605
9536.88 634
9537.80 602
9538.72 606
9539.64 613
9540.57 601
9541.49 603
9542.41 595
9543.33 567
9544.25 598
9545.17 585
9546.10 587
9547.02 603
9547.94 598
9548.86 577
9549.78 597
9550.71 603
9551.63 565
9552.55 593
9553.47 604
9554.40 679
9555.32 723
9556.24 715
9557.16 712
9558.09 692
9559.01 659
9559.93 639
9560.85 667
9561.78 601
9562.70 582
9563.62 581
9564.54 597
9565.47 536
9566.39 563
9567.31 601
9568.24 551
9569.16 612
9570.08 548
9571.00 559
9571.93 553
9572.85 514
9573.77 502
9574.70 579
9575.62 540
9576.54 543
9577.47 576
9578.39 562
9579.31 519
9580.24 507
9581.16 527
9582.09 498
9583.01 520
9583.93 504
9584.86 507
9585.78 551
9586.70 550
9587.63 554
9588.55 500
9589.48 518
9590.40 545
9591.32 519
9592.25 552
9593.17 531
9594.10 514
9595.02 558
9595.95 561
9596.87 545
9597.79 535
9598.72 549
9599.64 582
9600.57 557
9601.49 566
9602.42 560
9603.34 565
9604.27 574
9605.19 571
9606.12 548
9607.04 544
9607.97 565
9608.89 589
9609.82 562
9610.74 554
9611.67 570
9612.59 570
9613.52 584
9614.44 537
9615.37 576
9616.29 585
9617.22 573
9618.14 568
9619.07 565
9619.99 590
9620.92 572
9621.85 616
9622.77 609
9623.70 581
9624.62 597
9625.55 612
9626.47 612
9627.40 588
9628.33 623
9629.25 590
9630.18 603
9631.10 600
9632.03 661
9632.96 649
9633.88 571
9634.81 631
9635.73 657
9636.66 669
9637.59 642
9638.51 630
9639.44 656
9640.37 666
9641.29 695
9642.22 687
9643.15 680
9644.07 768
9645.00 793
9645.93 833
9646.85 820
9647.78 829
9648.71 786
9649.63 747
9650.56 765
9651.49 726
9652.41 746
9653.34 740
9654.27 716
9655.20 680
9656.12 642
9657.05 656
9657.98 705
9658.90 622
9659.83 626
9660.76 679
9661.69 689
9662.61 672
9663.54 659
9664.47 680
9665.40 694
9666.32 676
9667.25 733
9668.18 671
9669.11 666
9670.04 682
9670.96 687
9671.89 710
9672.82 681
9673.75 666
9674.68 713
9675.60 686
9676.53 709
9677.46 712
9678.39 662
9679.32 658
9680.25 678
9681.17 711
9682.10 662
9683.03 681
9683.96 679
9684.89 741
9685.82 694
9686.75 708
9687.67 718
9688.60 708
9689.53 709
9690.46 715
9691.39 770
9692.32 776
9693.25 733
9694.18 778
9695.11 766
9696.03 800
9696.96 790
9697.89 755
9698.82 788
9699.75 774
9700.68 714
9701.61 727
9702.54 739
9703.47 709
9704.40 730
9705.33 714
9706.26 676
9707.19 688
9708.12 688
9709.05 707
9709.98 719
9710.91 752
9711.84 738
9712.77 741
9713.70 690
9714.63 678
9715.56 684
9716.49 664
9717.42 656
9718.35 645
9719.28 646
9720.21 623
9721.14 658
9722.07 647
9723.00 628
9723.93 626
9724.86 662
9725.79 623
9726.72 644
9727.65 647
9728.58 600
9729.51 620
9730.44 588
9731.37 602
9732.31 622
9733.24 598
9734.17 638
9735.10 615
9736.03 616
9736.96 620
9737.89 578
9738.82 597
9739.75 605
9740.69 605
9741.62 616
9742.55 587
9743.48 588
9744.41 596
9745.34 577
9746.27 594
9747.21 561
9748.14 558
9749.07 561
9750.00 557
9750.93 573
9751.86 553
9752.80 586
9753.73 555
9754.66 587
9755.59 602
9756.52 596
9757.46 590
9758.39 612
9759.32 619
9760.25 597
9761.18 616
9762.12 633
9763.05 628
9763.98 608
9764.91 593
9765.85 610
9766.78 607
9767.71 592
9768.64 606
9769.58 600
9770.51 607
9771.44 655
9772.37 652
9773.31 665
9774.24 640
9775.17 700
9776.11 678
9777.04 706
9777.97 704
9778.91 703
9779.84 683
9780.77 682
9781.71 658
9782.64 671
9783.57 663
9784.51 624
9785.44 648
9786.37 648
9787.31 621
9788.24 595
9789.17 585
9790.11 641
9791.04 629
9791.97 573
9792.91 627
9793.84 599
9794.77 653
9795.71 615
9796.64 641
9797.58 637
9798.51 633
9799.44 589
9800.38 581
9801.31 609
9802.25 566
9803.18 551
9804.12 537
9805.05 578
9805.98 532
9806.92 550
9807.85 508
9808.79 528
9809.72 499
9810.66 539
9811.59 529
9812.53 495
9813.46 537
9814.40 554
9815.33 548
9816.27 528
9817.20 540
9818.14 519
9819.07 507
9820.01 517
9820.94 560
9821.88 517
9822.81 558
9823.75 493
9824.68 509
9825.62 520
9826.55 513
9827.49 482
9828.42 508
9829.36 506
9830.29 487
9831.23 504
9832.17 504
9833.10 518
9834.04 472
9834.97 528
9835.91 509
9836.84 532
9837.78 511
9838.72 524
9839.65 501
9840.59 529
9841.52 504
9842.46 523
9843.40 517
9844.33 509
9845.27 504
9846.20 513
9847.14 507
9848.08 495
9849.01 518
9849.95 513
9850.89 554
9851.82 460
9852.76 506
9853.70 470
9854.63 507
9855.57 500
9856.51 508
9857.44 508
9858.38 540
9859.32 524
9860.25 501
9861.19 487
9862.13 484
9863.07 500
9864.00 498
9864.94 533
9865.88 512
9866.81 511
9867.75 483
9868.69 504
9869.63 502
9870.56 520
9871.50 493
9872.44 497
9873.38 463
9874.31 501
9875.25 511
9876.19 486
9877.13 509
9878.07 483
9879.00 515
9879.94 534
9880.88 486
9881.82 491
9882.75 533
9883.69 476
9884.63 483
9885.57 499
9886.51 495
9887.45 529
9888.38 520
9889.32 510
9890.26 465
9891.20 497
9892.14 508
9893.08 495
9894.01 467
9894.95 501
9895.89 496
9896.83 480
9897.77 480
9898.71 511
9899.65 498
9900.59 486
9901.52 496
9902.46 485
9903.40 483
9904.34 501
9905.28 509
9906.22 481
9907.16 502
9908.10 497
9909.04 497
9909.98 526
9910.92 519
9911.86 476
9912.80 479
9913.73 494
9914.67 498
9915.61 516
9916.55 489
9917.49 535
9918.43 604
9919.37 648
9920.31 653
9921.25 710
9922.19 765
9923.13 832
9924.07 799
9925.01 828
9925.95 760
9926.89 777
9927.83 716
9928.77 703
9929.71 612
9930.65 612
9931.59 551
9932.53 554
9933.47 554
9934.41 499
9935.36 501
9936.30 525
9937.24 498
9938.18 480
9939.12 486
9940.06 479
9941.00 487
9941.94 476
9942.88 481
9943.82 468
9944.76 451
9945.70 440
9946.64 458
9947.59 453
9948.53 460
9949.47 469
9950.41 451
9951.35 476
9952.29 470
9953.23 489
9954.17 454
9955.12 434
9956.06 463
9957.00 448
9957.94 465
9958.88 453
9959.82 430
9960.77 439
9961.71 462
9962.65 434
9963.59 459
9964.53 440
9965.48 476
9966.42 446
9967.36 454
9968.30 442
9969.24 420
9970.19 442
9971.13 465
9972.07 426
9973.01 455
9973.95 448
9974.90 462
9975.84 436
9976.78 439
9977.72 465
9978.67 424
9979.61 432
9980.55 393
9981.50 415
9982.44 413
9983.38 460
9984.32 418
9985.27 427
9986.21 423
9987.15 445
9988.10 443
9989.04 475
9989.98 470
9990.92 418
9991.87 450
9992.81 453
9993.75 437
9994.70 420
9995.64 439
9996.58 437
9997.53 446
9998.47 434
9999.41 459
10000.36 465
10001.30 451
10002.25 439
10003.19 441
10004.13 434
10005.08 432
10006.02 452
10006.96 435
10007.91 414
10008.85 441
10009.80 446
10010.74 432
10011.68 464
10012.63 420
10013.57 439
10014.52 408
10015.46 412
10016.41 414
10017.35 448
10018.29 399
10019.24 418
10020.18 452
10021.13 441
10022.07 461
10023.02 425
10023.96 429
10024.91 430
10025.85 424
10026.80 402
10027.74 420
10028.69 431
10029.63 429
10030.58 401
10031.52 412
10032.47 404
10033.41 378
10034.36 433
10035.30 398
10036.25 421
10037.19 374
10038.14 410
10039.08 401
10040.03 406
10040.97 415
10041.92 432
10042.87 432
10043.81 432
10044.76 422
10045.70 431
10046.65 411
10047.59 409
10048.54 410
10049.49 395
10050.43 386
10051.38 417
10052.32 383
10053.27 407
10054.22 390
10055.16 396
10056.11 396
10057.05 424
10058.00 398
10058.95 407
10059.89 379
10060.84 394
10061.79 401
10062.73 402
10063.68 389
10064.63 394
10065.57 409
10066.52 400
10067.47 400
10068.41 384
10069.36 382
10070.31 398
10071.25 417
10072.20 423
10073.15 403
10074.10 412
10075.04 406
10075.99 411
10076.94 408
10077.88 387
10078.83 386
10079.78 385
10080.73 369
10081.67 382
10082.62 391
10083.57 396
10084.52 385
10085.46 404
10086.41 410
10087.36 403
10088.31 371
10089.25 401
10090.20 393
10091.15 401
10092.10 396
10093.05 400
10093.99 425
10094.94 412
10095.89 412
10096.84 382
10097.79 399
10098.73 402
10099.68 421
10100.63 415
10101.58 397
10102.53 389
10103.48 415
10104.42 393
10105.37 388
10106.32 372
10107.27 366
10108.22 385
10109.17 397
10110.12 398
10111.06 395
10112.01 395
10112.96 393
10113.91 373
10114.86 407
10115.81 376
10116.76 356
10117.71 379
10118.66 398
10119.61 385
10120.56 393
10121.50 390
10122.45 399
10123.40 393
10124.35 367
10125.30 389
10126.25 380
10127.20 366
10128.15 404
10129.10 397
10130.05 405
10131.00 343
10131.95 359
10132.90 395
10133.85 375
10134.80 385
10135.75 378
10136.70 366
10137.65 370
10138.60 376
10139.55 402
10140.50 390
10141.45 405
10142.40 370
10143.35 352
10144.30 377
10145.25 375
10146.20 388
10147.15 359
10148.10 355
10149.05 368
10150.00 406
10150.95 374
10151.90 401
10152.86 379
10153.81 384
10154.76 387
10155.71 418
10156.66 394
10157.61 394
10158.56 386
10159.51 409
10160.46 394
10161.41 360
10162.37 383
10163.32 385
10164.27 392
10165.22 413
10166.17 399
10167.12 407
10168.07 401
10169.03 412
10169.98 424
10170.93 408
10171.88 371
10172.83 402
10173.78 390
10174.74 412
10175.69 426
10176.64 393
10177.59 421
10178.54 401
10179.49 435
10180.45 415
10181.40 443
10182.35 412
10183.30 455
10184.26 418
10185.21 403
10186.16 435
10187.11 463
10188.06 466
10189.02 458
10189.97 494
10190.92 457
10191.87 452
10192.83 457
10193.78 474
10194.73 446
10195.69 426
10196.64 434
10197.59 393
10198.54 433
10199.50 476
10200.45 452
10201.40 498
10202.36 441
10203.31 450
10204.26 470
10205.22 462
10206.17 442
10207.12 426
10208.08 442
10209.03 447
10209.98 445
10210.94 426
10211.89 423
10212.84 434
10213.80 442
10214.75 414
10215.70 430
10216.66 408
10217.61 455
10218.56 434
10219.52 404
10220.47 418
10221.43 425
10222.38 414
10223.33 425
10224.29 405
10225.24 407
10226.20 431
10227.15 464
10228.11 473
10229.06 480
10230.01 480
10230.97 497
10231.92 529
10232.88 435
10233.83 475
10234.79 477
10235.74 460
10236.70 465
10237.65 444
10238.60 434
10239.56 477
10240.51 446
10241.47 411
10242.42 372
10243.38 398
10244.33 382
10245.29 407
10246.24 411
10247.20 378
10248.15 412
10249.11 400
10250.07 392
10251.02 393
10251.98 372
10252.93 379
10253.89 415
10254.84 424
10255.80 411
10256.75 395
10257.71 426
10258.67 401
10259.62 396
10260.58 360
10261.53 367
10262.49 373
10263.44 401
10264.40 373
10265.36 385
10266.31 413
10267.27 426
10268.22 375
10269.18 373
10270.14 353
10271.09 365
10272.05 398
10273.01 394
10273.96 375
10274.92 382
10275.87 350
10276.83 349
10277.79 361
10278.74 371
10279.70 362
10280.66 399
10281.61 394
10282.57 385
10283.53 369
10284.49 424
10285.44 374
10286.40 343
10287.36 397
10288.31 353
10289.27 345
10290.23 341
10291.18 347
10292.14 350
10293.10 367
10294.06 356
10295.01 349
10295.97 372
10296.93 355
10297.89 366
10298.84 349
10299.80 383
10300.76 338
10301.72 385
10302.67 362
10303.63 333
10304.59 342
10305.55 358
10306.51 352
10307.46 346
10308.42 377
10309.38 379
10310.34 373
10311.30 366
10312.25 369
10313.21 321
10314.17 337
10315.13 379
10316.09 356
10317.05 358
10318.00 366
10318.96 367
10319.92 348
10320.88 344
10321.84 371
10322.80 361
10323.76 376
10324.71 348
10325.67 364
10326.63 361
10327.59 366
10328.55 373
10329.51 364
10330.47 356
10331.43 319
10332.39 368
10333.35 312
10334.30 335
10335.26 332
10336.22 346
10337.18 319
10338.14 378
10339.10 363
10340.06 361
10341.02 361
10341.98 376
10342.94 374
10343.90 350
10344.86 365
10345.82 353
10346.78 374
10347.74 335
10348.70 361
10349.66 359
10350.62 386
10351.58 346
10352.54 369
10353.50 361
10354.46 345
10355.42 357
10356.38 366
10357.34 363
10358.30 365
10359.26 344
10360.22 351
10361.18 375
10362.14 354
10363.10 355
10364.06 352
10365.02 359
10365.98 335
10366.94 369
10367.90 370
10368.87 362
10369.83 363
10370.79 310
10371.75 329
10372.71 349
10373.67 369
10374.63 351
10375.59 357
10376.55 333
10377.51 340
10378.48 334
10379.44 345
10380.40 356
10381.36 335
10382.32 324
10383.28 345
10384.24 346
10385.21 356
10386.17 346
10387.13 368
10388.09 364
10389.05 339
10390.01 340
10390.98 334
10391.94 357
10392.90 341
10393.86 347
10394.82 354
10395.79 342
10396.75 311
10397.71 347
10398.67 322
10399.63 362
10400.60 359
10401.56 348
10402.52 347
10403.48 355
10404.45 376
10405.41 364
10406.37 384
10407.33 371
10408.30 365
10409.26 374
10410.22 381
10411.18 376
10412.15 389
10413.11 431
10414.07 403
10415.04 425
10416.00 453
10416.96 393
10417.93 407
10418.89 406
10419.85 423
10420.81 381
10421.78 337
10422.74 399
10423.70 386
10424.67 378
10425.63 344
10426.59 378
10427.56 367
10428.52 376
10429.49 367
10430.45 366
10431.41 372
10432.38 359
10433.34 346
10434.30 369
10435.27 371
10436.23 349
10437.20 328
10438.16 379
10439.12 382
10440.09 358
10441.05 366
10442.02 320
10442.98 316
10443.94 332
10444.91 350
10445.87 329
10446.84 327
10447.80 346
10448.77 349
10449.73 347
10450.70 337
10451.66 342
10452.63 341
10453.59 359
10454.55 352
10455.52 352
10456.48 349
10457.45 345
10458.41 337
10459.38 371
10460.34 337
10461.31 322
10462.27 360
10463.24 336
10464.20 332
10465.17 327
10466.14 332
10467.10 344
10468.07 350
10469.03 336
10470.00 362
10470.96 335
10471.93 353
10472.89 357
10473.86 340
10474.82 342
10475.79 313
10476.76 358
10477.72 364
10478.69 333
10479.65 343
10480.62 381
10481.59 382
10482.55 361
10483.52 339
10484.48 347
10485.45 338
10486.42 325
10487.38 338
10488.35 342
10489.32 363
10490.28 323
10491.25 344
10492.21 361
10493.18 323
10494.15 313
10495.11 299
10496.08 329
10497.05 326
10498.01 319
10498.98 365
10499.95 359
10500.92 348
10501.88 333
10502.85 341
10503.82 340
10504.78 348
10505.75 366
10506.72 341
10507.68 308
10508.65 328
10509.62 366
10510.59 331
10511.55 349
10512.52 360
10513.49 371
10514.46 341
10515.42 348
10516.39 348
10517.36 356
10518.33 310
10519.29 324
10520.26 324
10521.23 332
10522.20 339
10523.17 374
10524.13 349
10525.10 323
10526.07 352
10527.04 348
10528.01 331
10528.97 330
10529.94 323
10530.91 340
10531.88 346
10532.85 336
10533.82 347
10534.78 306
10535.75 325
10536.72 323
10537.69 337
10538.66 296
10539.63 310
10540.60 334
10541.56 337
10542.53 340
10543.50 328
10544.47 330
10545.44 348
10546.41 356
10547.38 361
10548.35 363
10549.32 343
10550.29 330
10551.25 361
10552.22 342
10553.19 354
10554.16 379
10555.13 353
10556.10 385
10557.07 405
10558.04 357
10559.01 389
10559.98 414
10560.95 370
10561.92 380
10562.89 385
10563.86 368
10564.83 366
10565.80 338
10566.77 362
10567.74 366
10568.71 367
10569.68 370
10570.65 357
10571.62 336
10572.59 319
10573.56 373
10574.53 356
10575.50 341
10576.47 335
10577.44 353
10578.41 356
10579.38 336
10580.35 370
10581.32 351
10582.29 362
10583.26 337
10584.23 375
10585.21 387
10586.18 363
10587.15 367
10588.12 356
10589.09 333
10590.06 339
10591.03 363
10592.00 341
10592.97 352
10593.94 332
10594.92 346
10595.89 340
10596.86 345
10597.83 334
10598.80 354
10599.77 345
10600.74 344
10601.71 339
10602.69 358
10603.66 314
10604.63 314
10605.60 322
10606.57 338
10607.54 322
10608.52 332
10609.49 331
10610.46 352
10611.43 347
10612.40 348
10613.38 334
10614.35 322
10615.32 321
10616.29 327
10617.27 383
10618.24 323
10619.21 348
10620.18 318
10621.15 313
10622.13 327
10623.10 309
10624.07 369
10625.04 361
10626.02 330
10626.99 319
10627.96 319
10628.94 318
10629.91 353
10630.88 341
10631.85 324
10632.83 341
10633.80 343
10634.77 338
10635.75 346
10636.72 351
10637.69 358
10638.67 320
10639.64 327
10640.61 312
10641.59 351
10642.56 316
10643.53 331
10644.51 338
10645.48 331
10646.45 355
10647.43 338
10648.40 308
10649.37 294
10650.35 330
10651.32 330
10652.30 331
10653.27 352
10654.24 336
10655.22 321
10656.19 339
10657.16 314
10658.14 324
10659.11 335
10660.09 342
10661.06 357
10662.04 339
10663.01 354
10663.98 382
10664.96 360
10665.93 337
10666.91 324
10667.88 337
10668.86 322
10669.83 322
10670.81 324
10671.78 340
10672.76 351
10673.73 341
10674.71 313
10675.68 346
10676.66 315
10677.63 321
10678.61 348
10679.58 333
10680.56 313
10681.53 334
10682.51 341
10683.48 339
10684.46 351
10685.43 326
10686.41 321
10687.38 303
10688.36 295
10689.33 319
10690.31 323
10691.28 315
10692.26 323
10693.24 305
10694.21 317
10695.19 332
10696.16 306
10697.14 312
10698.12 323
10699.09 334
10700.07 323
10701.04 313
10702.02 301
10703.00 340
10703.97 317
10704.95 348
10705.92 306
10706.90 325
10707.88 327
10708.85 333
10709.83 326
10710.81 361
10711.78 337
10712.76 337
10713.74 338
10714.71 318
10715.69 334
10716.67 307
10717.64 342
10718.62 315
10719.60 317
10720.57 327
10721.55 343
10722.53 348
10723.50 324
10724.48 297
10725.46 311
10726.44 325
10727.41 338
10728.39 327
10729.37 313
10730.35 324
10731.32 319
10732.30 362
10733.28 330
10734.26 344
10735.23 335
10736.21 337
10737.19 336
10738.17 337
10739.14 322
10740.12 326
10741.10 318
10742.08 316
10743.06 301
10744.03 309
10745.01 321
10745.99 354
10746.97 343
10747.95 330
10748.92 285
10749.90 321
10750.88 322
10751.86 335
10752.84 284
10753.82 330
10754.79 332
10755.77 294
10756.75 286
10757.73 300
10758.71 326
10759.69 332
10760.67 297
10761.65 336
10762.62 348
10763.60 354
10764.58 308
10765.56 308
10766.54 331
10767.52 313
10768.50 329
10769.48 321
10770.46 316
10771.44 316
10772.42 338
10773.39 337
10774.37 350
10775.35 314
10776.33 312
10777.31 311
10778.29 325
10779.27 330
10780.25 327
10781.23 302
10782.21 311
10783.19 319
10784.17 307
10785.15 297
10786.13 344
10787.11 319
10788.09 284
10789.07 297
10790.05 317
10791.03 338
10792.01 326
10792.99 323
10793.97 318
10794.95 338
10795.93 322
10796.91 326
10797.89 311
10798.87 318
10799.85 308
10800.83 310
10801.82 328
10802.80 324
10803.78 313
10804.76 302
10805.74 347
10806.72 342
10807.70 341
10808.68 342
10809.66 311
10810.64 344
10811.62 337
10812.61 311
10813.59 329
10814.57 331
10815.55 351
10816.53 333
10817.51 303
10818.49 291
10819.47 338
10820.46 353
10821.44 325
10822.42 321
10823.40 364
10824.38 363
10825.36 323
10826.35 335
10827.33 333
10828.31 326
10829.29 333
10830.27 334
10831.25 329
10832.24 335
10833.22 344
10834.20 333
10835.18 347
10836.17 337
10837.15 320
10838.13 333
10839.11 327
10840.09 325
10841.08 362
10842.06 356
10843.04 371
10844.02 345
10845.01 332
10845.99 317
10846.97 334
10847.96 340
10848.94 353
10849.92 344
10850.90 342
10851.89 330
10852.87 333
10853.85 320
10854.84 337
10855.82 332
10856.80 353
10857.78 328
10858.77 363
10859.75 363
10860.73 353
10861.72 359
10862.70 343
10863.68 335
10864.67 377
10865.65 342
10866.64 320
10867.62 340
10868.60 367
10869.59 342
10870.57 350
10871.55 352
10872.54 350
10873.52 365
10874.51 388
10875.49 355
10876.47 368
10877.46 376
10878.44 381
10879.43 359
10880.41 358
10881.39 355
10882.38 378
10883.36 368
10884.35 349
10885.33 361
10886.32 369
10887.30 371
10888.29 356
10889.27 348
10890.25 350
10891.24 354
10892.22 341
10893.21 342
10894.19 376
10895.18 390
10896.16 382
10897.15 384
10898.13 373
10899.12 394
10900.10 381
10901.09 392
10902.07 418
10903.06 406
10904.04 381
10905.03 366
10906.01 350
10907.00 403
10907.99 408
10908.97 379
10909.96 380
10910.94 378
10911.93 421
10912.91 421
10913.90 408
10914.88 430
10915.87 414
10916.86 408
10917.84 404
10918.83 391
10919.81 422
10920.80 429
10921.79 409
10922.77 396
10923.76 446
10924.74 411
10925.73 381
10926.72 389
10927.70 418
10928.69 411
10929.68 418
10930.66 433
10931.65 416
10932.64 436
10933.62 455
10934.61 465
10935.60 462
10936.58 433
10937.57 474
10938.56 498
10939.54 476
10940.53 469
10941.52 478
10942.50 468
10943.49 491
10944.48 487
10945.47 513
10946.45 487
10947.44 478
10948.43 499
10949.41 530
10950.40 537
10951.39 537
10952.38 536
10953.36 560
10954.35 596
10955.34 570
10956.33 609
10957.31 552
10958.30 568
10959.29 538
10960.28 512
10961.27 498
10962.25 505
10963.24 500
10964.23 475
10965.22 450
10966.21 494
10967.19 494
10968.18 462
10969.17 468
10970.16 477
10971.15 503
10972.13 477
10973.12 459
10974.11 471
10975.10 489
10976.09 482
10977.08 467
10978.07 470
10979.05 455
10980.04 480
10981.03 525
10982.02 532
10983.01 476
10984.00 511
10984.99 519
10985.98 554
10986.96 543
10987.95 543
10988.94 548
10989.93 596
10990.92 634
10991.91 647
10992.90 639
10993.89 682
10994.88 724
10995.87 749
10996.86 709
10997.85 710
10998.84 729
10999.83 670
11000.82 619
11001.81 585
11002.79 569
11003.78 536
11004.77 521
11005.76 525
11006.75 490
11007.74 499
11008.73 464
11009.72 473
11010.71 457
11011.70 424
11012.69 458
11013.68 471
11014.67 446
11015.67 436
11016.66 424
11017.65 447
11018.64 451
11019.63 456
11020.62 446
11021.61 475
11022.60 464
11023.59 459
11024.58 458
11025.57 451
11026.56 404
11027.55 429
11028.54 428
11029.53 432
11030.52 431
11031.52 419
11032.51 459
11033.50 443
11034.49 375
11035.48 428
11036.47 472
11037.46 445
11038.45 437
11039.45 393
11040.44 382
11041.43 410
11042.42 375
11043.41 371
11044.40 420
11045.39 410
11046.39 371
11047.38 362
11048.37 406
11049.36 439
11050.35 409
11051.35 421
11052.34 399
11053.33 440
11054.32 416
11055.31 400
11056.31 410
11057.30 405
11058.29 442
11059.28 397
11060.27 429
11061.27 419
11062.26 417
11063.25 414
11064.24 397
11065.24 430
11066.23 458
11067.22 414
11068.21 411
11069.21 408
11070.20 424
11071.19 395
11072.19 379
11073.18 384
11074.17 387
11075.16 368
11076.16 404
11077.15 406
11078.14 372
11079.14 394
11080.13 407
11081.12 418
11082.12 389
11083.11 412
11084.10 390
11085.10 386
11086.09 411
11087.08 417
11088.08 385
11089.07 357
11090.06 382
11091.06 382
11092.05 358
11093.04 377
11094.04 423
11095.03 410
11096.03 414
11097.02 383
11098.01 392
11099.01 392
11100.00 396
11101.00 391
11101.99 418
11102.98 414
11103.98 398
11104.97 419
11105.97 406
11106.96 396
11107.96 362
11108.95 381
11109.95 384
11110.94 382
11111.93 420
11112.93 420
11113.92 370
11114.92 372
11115.91 391
11116.91 418
11117.90 408
11118.90 400
11119.89 379
11120.89 394
11121.88 416
11122.88 436
11123.87 439
11124.87 400
11125.86 402
11126.86 381
11127.85 402
11128.85 388
11129.84 390
11130.84 400
11131.84 388
11132.83 369
11133.83 375
11134.82 382
11135.82 427
11136.81 380
11137.81 393
11138.81 434
11139.80 426
11140.80 404
11141.79 380
11142.79 398
11143.79 408
11144.78 395
11145.78 403
11146.77 393
11147.77 364
11148.77 372
11149.76 386
11150.76 431
11151.75 375
11152.75 406
11153.75 397
11154.74 403
11155.74 383
11156.74 371
11157.73 376
11158.73 378
11159.73 362
11160.72 356
11161.72 352
11162.72 355
11163.71 373
11164.71 359
11165.71 383
11166.71 358
11167.70 385
11168.70 412
11169.70 380
11170.69 350
11171.69 343
11172.69 363
11173.69 350
11174.68 361
11175.68 341
11176.68 372
11177.68 365
11178.67 355
11179.67 374
11180.67 398
11181.67 378
11182.66 358
11183.66 340
11184.66 337
11185.66 364
11186.66 377
11187.65 356
11188.65 352
11189.65 343
11190.65 363
11191.65 344
11192.64 341
11193.64 372
11194.64 375
11195.64 367
11196.64 338
11197.64 363
11198.63 366
11199.63 342
11200.63 346
11201.63 378
11202.63 360
11203.63 334
11204.63 353
11205.63 335
11206.62 368
11207.62 371
11208.62 367
11209.62 363
11210.62 390
11211.62 340
11212.62 378
11213.62 375
11214.62 343
11215.62 354
11216.61 363
11217.61 352
11218.61 317
11219.61 344
11220.61 336
11221.61 373
11222.61 341
11223.61 392
11224.61 343
11225.61 389
11226.61 402
11227.61 382
11228.61 364
11229.61 347
11230.61 358
11231.61 347
11232.61 373
11233.61 352
11234.61 343
11235.61 353
11236.61 333
11237.61 356
11238.61 344
11239.61 352
11240.61 373
11241.61 357
11242.61 370
11243.61 379
11244.61 362
11245.61 340
11246.61 350
11247.61 357
11248.62 347
11249.62 342
11250.62 374
11251.62 376
11252.62 335
11253.62 367
11254.62 357
11255.62 331
11256.62 358
11257.62 356
11258.62 354
11259.63 356
11260.63 350
11261.63 359
11262.63 348
11263.63 371
11264.63 387
11265.63 371
11266.64 338
11267.64 361
11268.64 382
11269.64 387
11270.64 356
11271.64 354
11272.65 372
11273.65 392
11274.65 422
11275.65 403
11276.65 408
11277.65 375
11278.66 358
11279.66 361
11280.66 363
11281.66 401
11282.67 362
11283.67 384
11284.67 343
11285.67 344
11286.67 361
11287.68 383
11288.68 370
11289.68 365
11290.68 358
11291.69 344
11292.69 357
11293.69 356
11294.70 374
11295.70 384
11296.70 341
11297.70 367
11298.71 345
11299.71 346
11300.71 341
11301.72 351
11302.72 389
11303.72 398
11304.72 379
11305.73 362
11306.73 404
11307.73 407
11308.74 437
11309.74 367
11310.74 380
11311.75 386
11312.75 383
11313.76 395
11314.76 359
11315.76 409
11316.77 360
11317.77 394
11318.77 390
11319.78 355
11320.78 353
11321.79 394
11322.79 368
11323.79 355
11324.80 366
11325.80 372
11326.81 340
11327.81 383
11328.81 392
11329.82 383
11330.82 383
11331.83 400
11332.83 400
11333.84 352
11334.84 356
11335.85 392
11336.85 415
11337.85 403
11338.86 402
11339.86 378
11340.87 370
11341.87 383
11342.88 378
11343.88 371
11344.89 379
11345.89 410
11346.90 387
11347.90 384
11348.91 389
11349.91 404
11350.92 388
11351.92 390
11352.93 354
11353.94 379
11354.94 381
11355.95 386
11356.95 395
11357.96 383
11358.96 393
11359.97 358
11360.97 361
11361.98 387
11362.99 399
11363.99 394
11365.00 377
11366.00 394
11367.01 389
11368.02 378
11369.02 371
11370.03 368
11371.03 375
11372.04 368
11373.05 416
11374.05 389
11375.06 382
11376.06 375
11377.07 400
11378.08 389
11379.08 358
11380.09 396
11381.10 406
11382.10 380
11383.11 366
11384.12 398
11385.12 414
11386.13 412
11387.14 381
11388.14 379
11389.15 378
11390.16 449
11391.17 445
11392.17 410
11393.18 408
11394.19 393
11395.19 413
11396.20 427
11397.21 416
11398.22 412
11399.22 441
11400.23 411
11401.24 462
11402.25 448
11403.25 421
11404.26 396
11405.27 438
11406.28 455
11407.28 415
11408.29 399
11409.30 401
11410.31 454
11411.31 434
11412.32 422
11413.33 406
11414.34 409
11415.35 402
11416.35 410
11417.36 408
11418.37 439
11419.38 445
11420.39 419
11421.40 437
11422.40 419
11423.41 424
11424.42 440
11425.43 435
11426.44 483
11427.45 458
11428.46 443
11429.46 454
11430.47 445
11431.48 426
11432.49 451
11433.50 472
11434.51 477
11435.52 452
11436.53 471
11437.54 477
11438.54 483
11439.55 500
11440.56 483
11441.57 457
11442.58 471
11443.59 477
11444.60 482
11445.61 416
11446.62 449
11447.63 485
11448.64 513
11449.65 482
11450.66 476
11451.67 471
11452.68 464
11453.69 485
11454.70 484
11455.71 503
11456.72 512
11457.73 512
11458.74 489
11459.75 525
11460.76 510
11461.77 539
11462.78 537
11463.79 518
11464.80 505
11465.81 556
11466.82 546
11467.83 524
11468.84 518
11469.85 550
11470.86 554
11471.87 553
11472.88 571
11473.89 564
11474.90 549
11475.91 523
11476.92 536
11477.93 545
11478.95 565
11479.96 549
11480.97 544
11481.98 550
11482.99 541
11484.00 571
11485.01 564
11486.02 539
11487.03 580
11488.05 595
11489.06 564
11490.07 574
11491.08 579
11492.09 562
11493.10 549
11494.11 599
11495.13 618
11496.14 582
11497.15 563
11498.16 568
11499.17 598
11500.18 582
11501.20 604
11502.21 609
11503.22 625
11504.23 612
11505.24 596
11506.26 599
11507.27 584
11508.28 632
11509.29 628
11510.30 599
11511.32 611
11512.33 641
11513.34 630
11514.35 586
11515.37 629
11516.38 618
11517.39 626
11518.40 660
11519.42 661
11520.43 669
11521.44 624
11522.45 656
11523.47 675
11524.48 706
11525.49 683
11526.51 663
11527.52 676
11528.53 728
11529.55 717
11530.56 682
11531.57 690
11532.59 708
11533.60 726
11534.61 734
11535.63 730
11536.64 759
11537.65 765
11538.67 791
11539.68 809
11540.69 815
11541.71 791
11542.72 840
11543.73 807
11544.75 776
11545.76 791
11546.78 794
11547.79 864
11548.80 868
11549.82 879
11550.83 893
11551.85 892
11552.86 884
11553.87 913
11554.89 939
11555.90 981
11556.92 1038
11557.93 1000
11558.95 988
11559.96 973
11560.97 966
11561.99 1064
11563.00 1086
11564.02 1093
11565.03 1095
11566.05 1146
11567.06 1147
11568.08 1158
11569.09 1193
11570.11 1215
11571.12 1182
11572.14 1211
11573.15 1334
11574.17 1319
11575.18 1405
11576.20 1469
11577.21 1517
11578.23 1562
11579.24 1617
11580.26 1596
11581.27 1655
11582.29 1691
11583.30 1642
11584.32 1733
11585.33 1819
11586.35 1869
11587.37 1995
11588.38 2035
11589.40 2128
11590.41 2365
11591.43 2619
11592.44 2948
11593.46 3242
11594.48 3473
11595.49 3815
11596.51 4167
11597.52 4379
11598.54 4313
11599.56 4348
11600.57 4241
11601.59 3883
11602.61 3584
11603.62 3270
11604.64 2916
11605.66 2613
11606.67 2372
11607.69 2154
11608.70 1906
11609.72 1771
11610.74 1691
11611.75 1572
11612.77 1499
11613.79 1398
11614.81 1353
11615.82 1361
11616.84 1316
11617.86 1226
11618.87 1226
11619.89 1216
11620.91 1184
11621.92 1133
11622.94 1106
11623.96 1121
11624.98 1097
11625.99 1066
11627.01 1106
11628.03 1081
11629.05 1043
11630.06 1117
11631.08 1053
11632.10 1051
11633.12 1071
11634.13 1108
11635.15 1081
11636.17 1090
11637.19 1054
11638.20 1071
11639.22 1021
11640.24 1030
11641.26 997
11642.28 977
11643.29 912
11644.31 903
11645.33 896
11646.35 873
11647.37 868
11648.39 847
11649.40 849
11650.42 818
11651.44 847
11652.46 863
11653.48 855
11654.50 866
11655.51 847
11656.53 856
11657.55 832
11658.57 879
11659.59 889
11660.61 861
11661.63 880
11662.65 925
11663.67 874
11664.68 897
11665.70 917
11666.72 890
11667.74 932
11668.76 932
11669.78 899
11670.80 957
11671.82 943
11672.84 954
11673.86 964
11674.88 986
11675.90 984
11676.92 1031
11677.94 984
11678.96 966
11679.98 984
11680.99 1017
11682.01 1030
11683.03 972
11684.05 956
11685.07 945
11686.09 942
11687.11 892
11688.13 878
11689.15 898
11690.17 876
11691.19 867
11692.21 907
11693.24 925
11694.26 872
11695.28 891
11696.30 876
11697.32 850
11698.34 859
11699.36 867
11700.38 869
11701.40 867
11702.42 845
11703.44 833
11704.46 815
11705.48 841
11706.50 839
11707.52 835
11708.54 833
11709.57 794
11710.59 771
11711.61 772
11712.63 825
11713.65 807
11714.67 777
11715.69 789
11716.71 769
11717.73 767
11718.76 749
11719.78 744
11720.80 724
11721.82 731
11722.84 700
11723.86 720
11724.89 710
11725.91 710
11726.93 699
11727.95 656
11728.97 677
11729.99 675
11731.02 650
11732.04 674
11733.06 671
11734.08 672
11735.10 678
11736.13 661
11737.15 693
11738.17 707
11739.19 689
11740.22 648
11741.24 708
11742.26 663
11743.28 686
11744.30 678
11745.33 681
11746.35 673
11747.37 650
11748.40 665
11749.42 639
11750.44 651
11751.46 652
11752.49 643
11753.51 639
11754.53 642
11755.56 612
11756.58 648
11757.60 611
11758.62 600
11759.65 586
11760.67 588
11761.69 582
11762.72 572
11763.74 576
11764.76 528
11765.79 560
11766.81 564
11767.83 563
11768.86 581
11769.88 587
11770.91 558
11771.93 585
11772.95 528
11773.98 565
11775.00 546
11776.02 552
11777.05 502
11778.07 523
11779.10 521
11780.12 521
11781.14 521
11782.17 514
11783.19 506
11784.22 524
11785.24 537
11786.26 553
11787.29 551
11788.31 506
11789.34 507
11790.36 493
11791.39 512
11792.41 506
11793.44 487
11794.46 500
11795.49 502
11796.51 468
11797.54 444
11798.56 461
11799.59 443
11800.61 470
11801.63 479
11802.66 473
11803.69 442
11804.71 476
11805.74 433
11806.76 462
11807.79 421
11808.81 462
11809.84 448
11810.86 441
11811.89 426
11812.91 447
11813.94 462
11814.96 438
11815.99 439
11817.01 442
11818.04 481
11819.07 445
11820.09 428
11821.12 453
11822.14 449
11823.17 442
11824.20 427
11825.22 434
11826.25 421
11827.27 426
11828.30 454
11829.33 439
11830.35 441
11831.38 433
11832.40 420
11833.43 439
11834.46 412
11835.48 413
11836.51 405
11837.54 459
11838.56 442
11839.59 418
11840.62 405
11841.64 432
11842.67 434
11843.70 438
11844.72 417
11845.75 444
11846.78 431
11847.80 420
11848.83 429
11849.86 431
11850.89 399
11851.91 446
11852.94 447
11853.97 395
11854.99 410
11856.02 411
11857.05 400
11858.08 407
11859.10 419
11860.13 415
11861.16 408
11862.19 412
11863.21 425
11864.24 441
11865.27 413
11866.30 408
11867.33 392
11868.35 420
11869.38 430
11870.41 405
11871.44 442
11872.47 426
11873.49 400
11874.52 399
11875.55 413
11876.58 404
11877.61 450
11878.63 438
11879.66 385
11880.69 383
11881.72 393
11882.75 405
11883.78 434
11884.81 444
11885.83 399
11886.86 402
11887.89 425
11888.92 431
11889.95 403
11890.98 436
11892.01 412
11893.04 432
11894.06 433
11895.09 461
11896.12 434
11897.15 434
11898.18 430
11899.21 410
11900.24 440
11901.27 430
11902.30 420
11903.33 431
11904.36 414
11905.39 400
11906.42 431
11907.45 432
11908.48 432
11909.50 437
11910.53 406
11911.56 423
11912.59 422
11913.62 405
11914.65 410
11915.68 404
11916.71 427
11917.74 429
11918.77 438
11919.80 408
11920.83 418
11921.86 416
11922.89 444
11923.92 431
11924.95 436
11925.99 422
11927.02 427
11928.05 407
11929.08 435
11930.11 461
11931.14 455
11932.17 453
11933.20 437
11934.23 405
11935.26 414
11936.29 405
11937.32 380
11938.35 431
11939.38 407
11940.41 386
11941.45 410
11942.48 410
11943.51 399
11944.54 377
11945.57 411
11946.60 396
11947.63 384
11948.66 405
11949.70 356
11950.73 422
11951.76 401
11952.79 375
11953.82 382
11954.85 374
11955.88 381
11956.92 381
11957.95 364
11958.98 394
11960.01 382
11961.04 383
11962.08 397
11963.11 417
11964.14 409
11965.17 408
11966.20 392
11967.24 403
11968.27 409
11969.30 398
11970.33 406
11971.36 407
11972.40 405
11973.43 410
11974.46 413
11975.49 396
11976.53 425
11977.56 418
11978.59 391
11979.62 395
11980.66 409
11981.69 390
11982.72 411
11983.76 385
11984.79 399
11985.82 428
11986.85 393
11987.89 399
11988.92 398
11989.95 387
11990.99 419
11992.02 424
11993.05 423
11994.09 438
11995.12 431
11996.15 426
11997.19 422
11998.22 439
11999.25 430
12000.29 398
12001.32 418
12002.35 416
12003.39 452
12004.42 426
12005.46 430
12006.49 440
12007.52 468
12008.56 457
12009.59 459
12010.63 451
12011.66 453
12012.69 489
12013.73 455
12014.76 467
12015.80 416
12016.83 452
12017.86 448
12018.90 439
12019.93 448
12020.97 450
12022.00 427
12023.04 445
12024.07 457
12025.11 446
12026.14 457
12027.18 419
12028.21 445
12029.25 456
12030.28 426
12031.32 418
12032.35 423
12033.39 400
12034.42 373
12035.46 403
12036.49 399
12037.53 409
12038.56 400
12039.60 424
12040.63 433
12041.67 419
12042.70 413
12043.74 401
12044.77 391
12045.81 423
12046.84 395
12047.88 424
12048.92 419
12049.95 444
12050.99 425
12052.02 402
12053.06 401
12054.09 426
12055.13 420
12056.17 441
12057.20 435
12058.24 406
12059.27 410
12060.31 385
12061.35 421
12062.38 399
12063.42 435
12064.46 401
12065.49 411
12066.53 444
12067.56 425
12068.60 386
12069.64 370
12070.67 408
12071.71 414
12072.75 403
12073.78 416
12074.82 403
12075.86 404
12076.89 439
12077.93 423
12078.97 432
12080.01 428
12081.04 448
12082.08 442
12083.12 435
12084.15 435
12085.19 423
12086.23 463
12087.27 456
12088.30 412
12089.34 469
12090.38 480
12091.41 477
12092.45 459
12093.49 474
12094.53 506
12095.57 487
12096.60 472
12097.64 454
12098.68 449
12099.72 481
12100.75 452
12101.79 473
12102.83 457
12103.87 449
12104.91 460
12105.94 430
12106.98 421
12108.02 436
12109.06 423
12110.10 427
12111.14 412
12112.17 411
12113.21 419
12114.25 426
12115.29 441
12116.33 445
12117.37 427
12118.40 408
12119.44 427
12120.48 412
12121.52 402
12122.56 412
12123.60 381
12124.64 390
12125.68 399
12126.72 382
12127.75 405
12128.79 394
12129.83 370
12130.87 379
12131.91 376
12132.95 405
12133.99 383
12135.03 408
12136.07 382
12137.11 399
12138.15 395
12139.19 390
12140.23 390
12141.27 393
12142.31 392
12143.35 388
12144.38 403
12145.42 372
12146.46 358
12147.50 390
12148.54 385
12149.58 393
12150.62 386
12151.66 398
12152.70 391
12153.74 381
12154.78 392
12155.82 377
12156.87 369
12157.91 374
12158.95 402
12159.99 401
12161.03 380
12162.07 380
12163.11 367
12164.15 370
12165.19 387
12166.23 379
12167.27 340
12168.31 355
12169.35 356
12170.39 369
12171.43 369
12172.47 364
12173.52 366
12174.56 351
12175.60 374
12176.64 385
12177.68 362
12178.72 369
12179.76 365
12180.80 344
12181.85 348
12182.89 367
12183.93 371
12184.97 369
12186.01 349
12187.05 346
12188.09 339
12189.14 352
12190.18 377
12191.22 369
12192.26 366
12193.30 357
12194.34 369
12195.39 354
12196.43 391
12197.47 370
12198.51 358
12199.55 377
12200.60 340
12201.64 345
12202.68 368
12203.72 374
12204.77 362
12205.81 368
12206.85 362
12207.89 357
12208.94 360
12209.98 374
12211.02 375
12212.06 379
12213.11 382
12214.15 353
12215.19 363
12216.23 337
12217.28 379
12218.32 359
12219.36 325
12220.41 344
12221.45 341
12222.49 360
12223.54 343
12224.58 356
12225.62 363
12226.66 347
12227.71 384
12228.75 365
12229.79 343
12230.84 327
12231.88 344
12232.93 329
12233.97 368
12235.01 375
12236.06 350
12237.10 375
12238.14 333
12239.19 328
12240.23 381
12241.28 326
12242.32 349
12243.36 361
12244.41 354
12245.45 363
12246.50 374
12247.54 363
12248.58 312
12249.63 343
12250.67 334
12251.72 370
12252.76 337
12253.80 338
12254.85 351
12255.89 359
12256.94 339
12257.98 327
12259.03 354
12260.07 311
12261.12 342
12262.16 330
12263.21 348
12264.25 342
12265.30 333
12266.34 323
12267.39 327
12268.43 350
12269.48 331
12270.52 335
12271.57 352
12272.61 330
12273.66 315
12274.70 319
12275.75 303
12276.79 321
12277.84 314
12278.88 330
12279.93 327
12280.98 315
12282.02 305
12283.07 326
12284.11 319
12285.16 331
12286.20 324
12287.25 315
12288.30 338
12289.34 349
12290.39 341
12291.43 325
12292.48 318
12293.53 299
12294.57 345
12295.62 303
12296.66 322
12297.71 292
12298.76 304
12299.80 299
12300.85 323
12301.90 320
12302.94 319
12303.99 325
12305.04 310
12306.08 303
12307.13 323
12308.18 297
12309.22 313
12310.27 308
12311.32 305
12312.36 287
12313.41 302
12314.46 310
12315.50 300
12316.55 308
12317.60 307
12318.65 298
12319.69 308
12320.74 307
12321.79 333
12322.83 309
12323.88 310
12324.93 319
12325.98 324
12327.02 307
12328.07 315
12329.12 302
12330.17 279
12331.21 292
12332.26 319
12333.31 295
12334.36 314
12335.41 320
12336.45 286
12337.50 276
12338.55 288
12339.60 298
12340.65 332
12341.69 303
12342.74 291
12343.79 326
12344.84 294
12345.89 300
12346.94 280
12347.98 297
12349.03 270
12350.08 282
12351.13 292
12352.18 285
12353.23 285
12354.28 283
12355.32 311
12356.37 325
12357.42 300
12358.47 312
12359.52 300
12360.57 303
12361.62 313
12362.67 299
12363.72 291
12364.76 296
12365.81 305
12366.86 277
12367.91 292
12368.96 315
12370.01 314
12371.06 297
12372.11 277
12373.16 283
12374.21 292
12375.26 307
12376.31 303
12377.36 293
12378.41 283
12379.46 297
12380.51 272
12381.56 299
12382.61 281
12383.66 273
12384.71 294
12385.76 307
12386.81 292
12387.86 310
12388.91 304
12389.96 311
12391.01 298
12392.06 295
12393.11 304
12394.16 306
12395.21 302
12396.26 286
12397.31 310
12398.36 305
12399.41 302
12400.46 294
12401.51 287
12402.56 321
12403.61 296
12404.66 316
12405.71 285
12406.77 279
12407.82 293
12408.87 287
12409.92 280
12410.97 278
12412.02 315
12413.07 281
12414.12 318
12415.17 312
12416.23 323
12417.28 317
12418.33 303
12419.38 311
12420.43 296
12421.48 284
12422.53 292
12423.59 325
12424.64 304
12425.69 312
12426.74 313
12427.79 298
12428.84 287
12429.90 294
12430.95 270
12432.00 300
12433.05 305
12434.10 310
12435.16 314
12436.21 315
12437.26 313
12438.31 311
12439.37 288
12440.42 290
12441.47 296
12442.52 325
12443.58 285
12444.63 273
12445.68 285
12446.73 324
12447.79 320
12448.84 308
12449.89 310
12450.94 293
12452.00 292
12453.05 287
12454.10 283
12455.16 286
12456.21 295
12457.26 300
12458.31 288
12459.37 275
12460.42 289
12461.47 311
12462.53 306
12463.58 312
12464.63 329
12465.69 328
12466.74 308
12467.79 276
12468.85 291
12469.90 295
12470.95 321
12472.01 300
12473.06 307
12474.12 312
12475.17 335
12476.22 300
12477.28 298
12478.33 302
12479.39 329
12480.44 329
12481.49 342
12482.55 371
12483.60 345
12484.66 317
12485.71 342
12486.76 358
12487.82 364
12488.87 364
12489.93 346
12490.98 359
12492.04 347
12493.09 334
12494.15 345
12495.20 341
12496.25 318
12497.31 330
12498.36 325
12499.42 328
12500.47 325
12501.53 332
12502.58 352
12503.64 295
12504.69 310
12505.75 319
12506.80 307
12507.86 291
12508.91 294
12509.97 334
12511.03 293
12512.08 292
12513.14 302
12514.19 298
12515.25 305
12516.30 319
12517.36 311
12518.41 321
12519.47 296
12520.52 317
12521.58 283
12522.64 272
12523.69 305
12524.75 309
12525.80 311
12526.86 279
12527.92 300
12528.97 318
12530.03 291
12531.08 291
12532.14 298
12533.20 273
12534.25 280
12535.31 292
12536.37 302
12537.42 301
12538.48 315
12539.54 292
12540.59 319
12541.65 307
12542.70 285
12543.76 303
12544.82 316
12545.88 333
12546.93 297
12547.99 294
12549.05 339
12550.10 354
12551.16 324
12552.22 340
12553.27 316
12554.33 332
12555.39 327
12556.45 355
12557.50 341
12558.56 330
12559.62 335
12560.67 347
12561.73 335
12562.79 328
12563.85 350
12564.90 361
12565.96 414
12567.02 395
12568.08 366
12569.14 401
12570.19 410
12571.25 409
12572.31 412
12573.37 411
12574.42 404
12575.48 407
12576.54 423
12577.60 391
12578.66 358
12579.72 383
12580.77 387
12581.83 383
12582.89 367
12583.95 351
12585.01 334
12586.07 324
12587.12 305
12588.18 321
12589.24 327
12590.30 333
12591.36 306
12592.42 313
12593.48 317
12594.53 298
12595.59 340
12596.65 339
12597.71 336
12598.77 304
12599.83 335
12600.89 325
12601.95 330
12603.01 323
12604.07 322
12605.13 328
12606.18 347
12607.24 320
12608.30 370
12609.36 329
12610.42 369
12611.48 361
12612.54 356
12613.60 358
12614.66 330
12615.72 353
12616.78 327
12617.84 347
12618.90 318
12619.96 332
12621.02 330
12622.08 328
12623.14 328
12624.20 338
12625.26 325
12626.32 356
12627.38 334
12628.44 334
12629.50 332
12630.56 309
12631.62 336
12632.68 343
12633.74 339
12634.80 305
12635.86 329
12636.92 354
12637.98 343
12639.04 334
12640.11 346
12641.17 333
12642.23 333
12643.29 387
12644.35 362
12645.41 347
12646.47 316
12647.53 363
12648.59 364
12649.65 378
12650.72 345
12651.78 378
12652.84 383
12653.90 403
12654.96 385
12656.02 392
12657.08 374
12658.14 410
12659.21 377
12660.27 382
12661.33 347
12662.39 324
12663.45 330
12664.51 333
12665.58 355
12666.64 336
12667.70 380
12668.76 349
12669.82 375
12670.89 337
12671.95 338
12673.01 357
12674.07 350
12675.13 368
12676.20 375
12677.26 344
12678.32 347
12679.38 367
12680.45 330
12681.51 365
12682.57 365
12683.63 356
12684.70 356
12685.76 360
12686.82 351
12687.88 394
12688.95 382
12690.01 387
12691.07 372
12692.14 372
12693.20 408
12694.26 413
12695.32 395
12696.39 403
12697.45 399
12698.51 404
12699.58 429
12700.64 384
12701.70 386
12702.77 384
12703.83 402
12704.89 376
12705.96 362
12707.02 361
12708.08 373
12709.15 359
12710.21 334
12711.28 376
12712.34 355
12713.40 360
12714.47 345
12715.53 391
12716.59 372
12717.66 354
12718.72 375
12719.79 364
12720.85 352
12721.92 357
12722.98 336
12724.04 356
12725.11 367
12726.17 377
12727.24 382
12728.30 341
12729.37 355
12730.43 326
12731.49 368
12732.56 316
12733.62 341
12734.69 315
12735.75 330
12736.82 355
12737.88 351
12738.95 374
12740.01 383
12741.08 351
12742.14 300
12743.21 326
12744.27 315
12745.34 344
12746.40 316
12747.47 337
12748.53 283
12749.60 315
12750.66 287
12751.73 304
12752.79 322
12753.86 331
12754.93 302
12755.99 327
12757.06 297
12758.12 314
12759.19 309
12760.25 325
12761.32 309
12762.39 291
12763.45 328
12764.52 285
12765.58 306
12766.65 322
12767.72 320
12768.78 300
12769.85 288
12770.91 300
12771.98 277
12773.05 323
12774.11 306
12775.18 338
12776.25 320
12777.31 325
12778.38 291
12779.45 304
12780.51 314
12781.58 302
12782.65 266
12783.71 272
12784.78 312
12785.85 279
12786.91 271
12787.98 288
12789.05 284
12790.11 312
12791.18 298
12792.25 287
12793.31 280
12794.38 299
12795.45 311
12796.52 274
12797.58 292
12798.65 307
12799.72 296
12800.79 293
12801.85 279
12802.92 319
12803.99 298
12805.06 279
12806.12 288
12807.19 297
12808.26 280
12809.33 338
12810.39 291
12811.46 296
12812.53 292
12813.60 299
12814.67 324
12815.73 300
12816.80 282
12817.87 299
12818.94 300
12820.01 282
12821.08 303
12822.14 292
12823.21 296
12824.28 302
12825.35 280
12826.42 287
12827.49 287
12828.55 287
12829.62 315
12830.69 271
12831.76 301
12832.83 327
12833.90 304
12834.97 281
12836.04 296
12837.11 313
12838.17 315
12839.24 307
12840.31 295
12841.38 289
12842.45 273
12843.52 295
12844.59 279
12845.66 257
12846.73 272
12847.80 279
12848.87 267
12849.94 286
12851.01 276
12852.08 285
12853.14 276
12854.21 266
12855.28 253
12856.35 254
12857.42 260
12858.49 272
12859.56 260
12860.63 256
12861.70 292
12862.77 259
12863.84 261
12864.91 264
12865.98 264
12867.05 269
12868.12 272
12869.19 261
12870.26 278
12871.34 263
12872.41 252
12873.48 274
12874.55 250
12875.62 273
12876.69 262
12877.76 258
12878.83 279
12879.90 265
12880.97 263
12882.04 265
12883.11 274
12884.18 282
12885.25 264
12886.33 250
12887.40 259
12888.47 261
12889.54 268
12890.61 243
12891.68 270
12892.75 266
12893.82 250
12894.89 233
12895.97 237
12897.04 267
12898.11 294
12899.18 253
12900.25 256
12901.32 260
12902.40 236
12903.47 225
12904.54 241
12905.61 263
12906.68 250
12907.75 259
12908.83 259
12909.90 257
12910.97 239
12912.04 256
12913.11 250
12914.19 231
12915.26 254
12916.33 269
12917.40 266
12918.48 227
12919.55 245
12920.62 248
12921.69 262
12922.77 247
12923.84 230
12924.91 251
12925.98 251
12927.06 258
12928.13 263
12929.20 257
12930.27 282
12931.35 250
12932.42 256
12933.49 236
12934.57 238
12935.64 242
12936.71 248
12937.79 262
12938.86 243
12939.93 256
12941.01 251
12942.08 251
12943.15 260
12944.23 233
12945.30 236
12946.37 227
12947.45 237
12948.52 268
12949.59 236
12950.67 254
12951.74 261
12952.81 248
12953.89 259
12954.96 258
12956.04 257
12957.11 229
12958.18 246
12959.26 237
12960.33 227
12961.41 255
12962.48 242
12963.55 213
12964.63 228
12965.70 227
12966.78 241
12967.85 230
12968.93 235
12970.00 263
12971.07 260
12972.15 268
12973.22 257
12974.30 232
12975.37 245
12976.45 248
12977.52 228
12978.60 261
12979.67 231
12980.75 252
12981.82 267
12982.90 240
12983.97 251
12985.05 252
12986.12 237
12987.20 234
12988.27 245
12989.35 202
12990.42 234
12991.50 253
12992.57 260
12993.65 240
12994.73 252
12995.80 237
12996.88 250
12997.95 269
12999.03 235
13000.10 268
13001.18 240
13002.25 250
13003.33 245
13004.41 254
13005.48 259
13006.56 228
13007.63 234
13008.71 256
13009.79 247
13010.86 242
13011.94 229
13013.02 247
13014.09 207
13015.17 228
13016.24 251
13017.32 237
13018.40 262
13019.47 232
13020.55 268
13021.63 225
13022.70 249
13023.78 250
13024.86 260
13025.93 231
13027.01 245
13028.09 247
13029.16 261
13030.24 236
13031.32 224
13032.40 267
13033.47 234
13034.55 229
13035.63 237
13036.70 249
13037.78 257
13038.86 243
13039.94 247
13041.01 246
13042.09 253
13043.17 260
13044.25 268
13045.32 262
13046.40 237
13047.48 247
13048.56 280
13049.63 252
13050.71 256
13051.79 242
13052.87 300
13053.95 239
13055.02 230
13056.10 243
13057.18 247
13058.26 242
13059.34 252
13060.41 237
13061.49 239
13062.57 224
13063.65 260
13064.73 233
13065.81 229
13066.88 235
13067.96 237
13069.04 267
13070.12 249
13071.20 210
13072.28 234
13073.36 234
13074.43 226
13075.51 243
13076.59 233
13077.67 246
13078.75 231
13079.83 237
13080.91 236
13081.99 226
13083.07 231
13084.15 247
13085.23 231
13086.30 230
13087.38 224
13088.46 235
13089.54 250
13090.62 225
13091.70 236
13092.78 211
13093.86 244
13094.94 236
13096.02 234
13097.10 247
13098.18 214
13099.26 222
13100.34 222
13101.42 232
13102.50 232
13103.58 265
13104.66 245
13105.74 247
13106.82 232
13107.90 236
13108.98 221
13110.06 262
13111.14 236
13112.22 242
13113.30 231
13114.38 205
13115.46 208
13116.54 215
13117.62 229
13118.70 236
13119.78 255
13120.86 230
13121.95 243
13123.03 232
13124.11 260
13125.19 234
13126.27 243
13127.35 223
13128.43 230
13129.51 265
13130.59 217
13131.67 230
13132.76 220
13133.84 242
13134.92 220
13136.00 222
13137.08 227
13138.16 221
13139.24 244
13140.32 239
13141.41 224
13142.49 228
13143.57 231
13144.65 253
13145.73 243
13146.81 238
13147.90 243
13148.98 221
13150.06 241
13151.14 233
13152.22 246
13153.31 241
13154.39 229
13155.47 231
13156.55 240
13157.63 220
13158.72 215
13159.80 216
13160.88 212
13161.96 239
13163.05 229
13164.13 231
13165.21 245
13166.29 211
13167.38 227
13168.46 241
13169.54 211
13170.62 228
13171.71 226
13172.79 235
13173.87 244
13174.96 232
13176.04 252
13177.12 254
13178.20 231
13179.29 234
13180.37 237
13181.45 229
13182.54 233
13183.62 219
13184.70 245
13185.79 220
13186.87 217
13187.95 223
13189.04 250
13190.12 230
13191.20 248
13192.29 218
13193.37 238
13194.46 216
13195.54 238
13196.62 218
13197.71 224
13198.79 240
13199.88 244
13200.96 227
13202.04 227
13203.13 259
13204.21 253
13205.30 224
13206.38 222
13207.46 248
13208.55 235
13209.63 230
13210.72 224
13211.80 241
13212.89 249
13213.97 222
13215.05 230
13216.14 238
13217.22 246
13218.31 215
13219.39 231
13220.48 234
13221.56 227
13222.65 226
13223.73 241
13224.82 229
13225.90 227
13226.99 215
13228.07 219
13229.16 229
13230.24 231
13231.33 211
13232.41 233
13233.50 211
13234.58 237
13235.67 233
13236.76 223
13237.84 239
13238.93 206
13240.01 217
13241.10 216
13242.18 230
13243.27 238
13244.35 239
13245.44 233
13246.53 232
13247.61 229
13248.70 235
13249.78 222
13250.87 216
13251.96 250
13253.04 225
13254.13 225
13255.21 217
13256.30 255
13257.39 234
13258.47 216
13259.56 208
13260.65 233
13261.73 223
13262.82 223
13263.91 210
13264.99 241
13266.08 236
13267.17 234
13268.25 236
13269.34 236
13270.43 224
13271.51 200
13272.60 264
13273.69 268
13274.77 246
13275.86 241
13276.95 253
13278.04 259
13279.12 257
13280.21 249
13281.30 226
13282.38 228
13283.47 230
13284.56 232
13285.65 236
13286.73 239
13287.82 214
13288.91 241
13290.00 222
13291.08 220
13292.17 223
13293.26 254
13294.35 234
13295.44 228
13296.52 236
13297.61 266
13298.70 265
13299.79 250
13300.88 255
13301.96 232
13303.05 236
13304.14 233
13305.23 238
13306.32 260
13307.41 242
13308.49 241
13309.58 259
13310.67 241
13311.76 227
13312.85 240
13313.94 244
13315.02 252
13316.11 240
13317.20 259
13318.29 256
13319.38 234
13320.47 230
13321.56 246
13322.65 254
13323.74 240
13324.82 257
13325.91 252
13327.00 228
13328.09 217
13329.18 233
13330.27 258
13331.36 244
13332.45 258
13333.54 276
13334.63 248
13335.72 241
13336.81 226
13337.90 241
13338.99 250
13340.08 231
13341.17 237
13342.26 256
13343.35 268
13344.44 233
13345.53 240
13346.61 264
13347.70 258
13348.79 249
13349.89 263
13350.98 235
13352.07 254
13353.16 261
13354.25 277
13355.34 252
13356.43 252
13357.52 273
13358.61 273
13359.70 273
13360.79 226
13361.88 262
13362.97 258
13364.06 254
13365.15 262
13366.24 281
13367.33 261
13368.42 244
13369.51 262
13370.60 267
13371.70 248
13372.79 244
13373.88 229
13374.97 233
13376.06 255
13377.15 261
13378.24 272
13379.33 251
13380.43 238
13381.52 239
13382.61 242
13383.70 226
13384.79 243
13385.88 226
13386.97 232
13388.07 229
13389.16 234
13390.25 240
13391.34 252
13392.43 240
13393.52 222
13394.62 245
13395.71 227
13396.80 225
13397.89 255
13398.98 249
13400.08 237
13401.17 221
13402.26 243
13403.35 285
13404.45 235
13405.54 229
13406.63 232
13407.72 256
13408.82 254
13409.91 230
13411.00 234
13412.09 240
13413.19 245
13414.28 273
13415.37 247
13416.46 226
13417.56 226
13418.65 229
13419.74 239
13420.84 206
13421.93 249
13423.02 260
13424.11 234
13425.21 232
13426.30 232
13427.39 240
13428.49 244
13429.58 253
13430.67 251
13431.77 240
13432.86 249
13433.95 244
13435.05 260
13436.14 238
13437.24 236
13438.33 255
13439.42 244
13440.52 248
13441.61 238
13442.70 248
13443.80 256
13444.89 241
13445.99 255
13447.08 286
13448.17 261
13449.27 246
13450.36 280
13451.46 243
13452.55 270
13453.64 226
13454.74 255
13455.83 272
13456.93 255
13458.02 248
13459.12 267
13460.21 255
13461.31 252
13462.40 247
13463.50 274
13464.59 272
13465.69 255
13466.78 258
13467.87 263
13468.97 274
13470.06 234
13471.16 260
13472.25 256
13473.35 251
13474.44 264
13475.54 281
13476.64 285
13477.73 265
13478.83 266
13479.92 247
13481.02 268
13482.11 252
13483.21 289
13484.30 265
13485.40 265
13486.49 262
13487.59 275
13488.69 273
13489.78 271
13490.88 263
13491.97 282
13493.07 288
13494.17 281
13495.26 273
13496.36 286
13497.45 278
13498.55 262
13499.65 269
13500.74 281
13501.84 276
13502.93 257
13504.03 284
13505.13 257
13506.22 257
13507.32 268
13508.42 269
13509.51 265
13510.61 236
13511.71 243
13512.80 255
13513.90 267
13515.00 244
13516.09 246
13517.19 218
13518.29 247
13519.38 243
13520.48 262
13521.58 240
13522.68 268
13523.77 251
13524.87 261
13525.97 228
13527.06 264
13528.16 276
13529.26 249
13530.36 239
13531.45 230
13532.55 240
13533.65 256
13534.75 235
13535.84 210
13536.94 234
13538.04 244
13539.14 232
13540.23 245
13541.33 251
13542.43 268
13543.53 263
13544.63 237
13545.72 235
13546.82 238
13547.92 245
13549.02 268
13550.12 241
13551.22 231
13552.31 226
13553.41 243
13554.51 254
13555.61 230
13556.71 253
13557.81 258
13558.90 246
13560.00 236
13561.10 212
13562.20 232
13563.30 234
13564.40 261
13565.50 258
13566.60 242
13567.69 248
13568.79 253
13569.89 252
13570.99 246
13572.09 211
13573.19 234
13574.29 238
13575.39 245
13576.49 230
13577.59 223
13578.69 214
13579.79 234
13580.89 250
13581.98 247
13583.08 261
13584.18 240
13585.28 236
13586.38 221
13587.48 244
13588.58 211
13589.68 249
13590.78 256
13591.88 238
13592.98 265
13594.08 227
13595.18 222
13596.28 256
13597.38 234
13598.48 255
13599.58 246
13600.68 245
13601.78 258
13602.88 262
13603.98 253
13605.08 267
13606.18 238
13607.29 256
13608.39 261
13609.49 250
13610.59 243
13611.69 226
13612.79 250
13613.89 258
13614.99 258
13616.09 230
13617.19 255
13618.29 222
13619.39 245
13620.50 247
13621.60 259
13622.70 258
13623.80 238
13624.90 229
13626.00 241
13627.10 232
13628.20 233
13629.31 248
13630.41 263
13631.51 239
13632.61 243
13633.71 257
13634.81 224
13635.91 227
13637.02 241
13638.12 254
13639.22 207
13640.32 270
13641.42 231
13642.53 237
13643.63 228
13644.73 252
13645.83 251
13646.93 272
13648.04 257
13649.14 248
13650.24 250
13651.34 228
13652.45 254
13653.55 233
13654.65 249
13655.75 246
13656.85 259
13657.96 235
13659.06 266
13660.16 213
13661.27 229
13662.37 273
13663.47 260
13664.57 255
13665.68 237
13666.78 255
13667.88 252
13668.99 252
13670.09 258
13671.19 247
13672.29 250
13673.40 268
13674.50 266
13675.60 266
13676.71 246
13677.81 225
13678.91 282
13680.02 279
13681.12 253
13682.23 260
13683.33 270
13684.43 245
13685.54 244
13686.64 278
13687.74 250
13688.85 255
13689.95 272
13691.06 260
13692.16 260
13693.26 265
13694.37 290
13695.47 309
13696.58 300
13697.68 279
13698.78 267
13699.89 307
13700.99 276
13702.10 315
13703.20 330
13704.31 325
13705.41 306
13706.51 328
13707.62 332
13708.72 321
13709.83 304
13710.93 308
13712.04 314
13713.14 298
13714.25 296
13715.35 269
13716.46 280
13717.56 276
13718.67 286
13719.77 279
13720.88 275
13721.98 267
13723.09 281
13724.19 270
13725.30 271
13726.40 277
13727.51 296
13728.61 264
13729.72 261
13730.83 253
13731.93 265
13733.04 290
13734.14 272
13735.25 267
13736.35 280
13737.46 266
13738.57 266
13739.67 256
13740.78 230
13741.88 249
13742.99 230
13744.09 229
13745.20 251
13746.31 255
13747.41 258
13748.52 257
13749.63 259
13750.73 287
13751.84 264
13752.94 268
13754.05 281
13755.16 264
13756.26 282
13757.37 277
13758.48 261
13759.58 279
13760.69 293
13761.80 283
13762.90 247
13764.01 280
13765.12 308
13766.22 325
13767.33 264
13768.44 268
13769.55 285
13770.65 298
13771.76 280
13772.87 288
13773.97 260
13775.08 260
13776.19 261
13777.30 268
13778.40 287
13779.51 244
13780.62 253
13781.73 255
13782.83 270
13783.94 271
13785.05 253
13786.16 268
13787.26 280
13788.37 251
13789.48 257
13790.59 267
13791.70 283
13792.80 290
13793.91 261
13795.02 276
13796.13 263
13797.24 256
13798.35 289
13799.45 296
13800.56 285
13801.67 295
13802.78 298
13803.89 278
13805.00 277
13806.10 295
13807.21 307
13808.32 287
13809.43 254
13810.54 286
13811.65 277
13812.76 276
13813.86 265
13814.97 277
13816.08 274
13817.19 267
13818.30 258
13819.41 269
13820.52 230
13821.63 235
13822.74 256
13823.85 255
13824.96 252
13826.06 250
13827.17 250
13828.28 245
13829.39 246
13830.50 263
13831.61 265
13832.72 271
13833.83 236
13834.94 238
13836.05 245
13837.16 237
13838.27 246
13839.38 266
13840.49 250
13841.60 221
13842.71 233
13843.82 256
13844.93 228
13846.04 239
13847.15 233
13848.26 260
13849.37 247
13850.48 265
13851.59 242
13852.70 232
13853.81 248
13854.92 236
13856.03 246
13857.14 245
13858.25 221
13859.37 256
13860.48 220
13861.59 240
13862.70 236
13863.81 243
13864.92 245
13866.03 245
13867.14 259
13868.25 247
13869.36 272
13870.47 276
13871.59 236
13872.70 230
13873.81 269
13874.92 235
13876.03 258
13877.14 251
13878.25 243
13879.36 219
13880.48 253
13881.59 279
13882.70 246
13883.81 237
13884.92 246
13886.03 249
13887.15 247
13888.26 265
13889.37 262
13890.48 259
13891.59 251
13892.71 252
13893.82 245
13894.93 252
13896.04 260
13897.15 260
13898.27 264
13899.38 232
13900.49 234
13901.60 254
13902.72 235
13903.83 233
13904.94 265
13906.05 270
13907.17 248
13908.28 239
13909.39 237
13910.50 235
13911.62 233
13912.73 238
13913.84 252
13914.95 235
13916.07 230
13917.18 248
13918.29 226
13919.41 243
13920.52 233
13921.63 241
13922.75 227
13923.86 237
13924.97 225
13926.09 228
13927.20 226
13928.31 248
13929.43 235
13930.54 231
13931.65 244
13932.77 235
13933.88 226
13934.99 233
13936.11 259
13937.22 233
13938.34 230
13939.45 253
13940.56 232
13941.68 217
13942.79 240
13943.91 216
13945.02 224
13946.13 224
13947.25 222
13948.36 210
13949.48 227
13950.59 220
13951.70 228
13952.82 239
13953.93 217
13955.05 235
13956.16 231
13957.28 207
13958.39 228
13959.51 233
13960.62 223
13961.74 234
13962.85 237
13963.97 235
13965.08 242
13966.20 242
13967.31 223
13968.43 223
13969.54 243
13970.66 220
13971.77 231
13972.89 224
13974.00 241
13975.12 227
13976.23 216
13977.35 219
13978.46 221
13979.58 233
13980.69 257
13981.81 244
13982.92 243
13984.04 227
13985.16 235
13986.27 227
13987.39 234
13988.50 210
13989.62 239
13990.74 217
13991.85 247
13992.97 231
13994.08 219
13995.20 238
13996.32 221
13997.43 215
13998.55 191
13999.66 209
14000.78 199
14001.90 181
14003.01 214
14004.13 231
14005.25 227
14006.36 226
14007.48 218
14008.60 213
14009.71 187
14010.83 235
14011.95 228
14013.06 232
14014.18 219
14015.30 219
14016.41 225
14017.53 232
14018.65 233
14019.76 244
14020.88 246
14022.00 239
14023.12 253
14024.23 224
14025.35 196
14026.47 236
14027.59 225
14028.70 224
14029.82 235
14030.94 235
14032.06 226
14033.17 237
14034.29 224
14035.41 234
14036.53 243
14037.64 221
14038.76 221
14039.88 217
14041.00 242
14042.11 229
14043.23 239
14044.35 242
14045.47 239
14046.59 238
14047.71 234
14048.82 235
14049.94 235
14051.06 240
14052.18 225
14053.30 235
14054.42 245
14055.53 246
14056.65 236
14057.77 236
14058.89 244
14060.01 259
14061.13 234
14062.25 252
14063.36 222
14064.48 257
14065.60 248
14066.72 253
14067.84 234
14068.96 245
14070.08 263
14071.20 263
14072.32 266
14073.44 271
14074.55 266
14075.67 266
14076.79 302
14077.91 265
14079.03 273
14080.15 277
14081.27 273
14082.39 254
14083.51 269
14084.63 282
14085.75 263
14086.87 289
14087.99 293
14089.11 292
14090.23 274
14091.35 273
14092.47 275
14093.59 270
14094.71 271
14095.83 293
14096.95 284
14098.07 248
14099.19 254
14100.31 249
14101.43 241
14102.55 232
14103.67 244
14104.79 252
14105.91 232
14107.03 219
14108.15 234
14109.27 195
14110.39 238
14111.51 247
14112.64 247
14113.76 237
14114.88 249
14116.00 254
14117.12 273
14118.24 229
14119.36 221
14120.48 240
14121.60 208
14122.72 227
14123.85 218
14124.97 227
14126.09 237
14127.21 246
14128.33 226
14129.45 208
14130.57 214
14131.70 244
14132.82 227
14133.94 207
14135.06 201
14136.18 231
14137.30 236
14138.43 212
14139.55 213
14140.67 215
14141.79 230
14142.91 233
14144.03 228
14145.16 217
14146.28 238
14147.40 215
14148.52 210
14149.65 227
14150.77 229
14151.89 221
14153.01 217
14154.13 203
14155.26 227
14156.38 232
14157.50 219
14158.62 229
14159.75 217
14160.87 221
14161.99 209
14163.12 237
14164.24 216
14165.36 197
14166.48 209
14167.61 211
14168.73 216
14169.85 210
14170.98 204
14172.10 228
14173.22 236
14174.35 224
14175.47 219
14176.59 219
14177.72 228
14178.84 215
14179.96 226
14181.09 227
14182.21 228
14183.33 203
14184.46 218
14185.58 208
14186.70 220
14187.83 217
14188.95 248
14190.07 216
14191.20 210
14192.32 235
14193.45 202
14194.57 208
14195.69 214
14196.82 232
14197.94 211
14199.07 208
14200.19 207
14201.32 230
14202.44 188
14203.56 221
14204.69 213
14205.81 198
14206.94 211
14208.06 232
14209.19 216
14210.31 212
14211.44 205
14212.56 217
14213.69 214
14214.81 209
14215.93 211
14217.06 193
14218.18 198
14219.31 212
14220.43 210
14221.56 226
14222.68 222
14223.81 204
14224.94 220
14226.06 215
14227.19 200
14228.31 199
14229.44 235
14230.56 236
14231.69 202
14232.81 215
14233.94 211
14235.06 222
14236.19 204
14237.32 209
14238.44 195
14239.57 199
14240.69 191
14241.82 188
14242.94 200
14244.07 199
14245.20 212
14246.32 229
14247.45 219
14248.57 210
14249.70 213
14250.83 182
14251.95 227
14253.08 204
14254.21 212
14255.33 206
14256.46 213
14257.59 205
14258.71 193
14259.84 196
14260.97 190
14262.09 194
14263.22 188
14264.35 228
14265.47 195
14266.60 188
14267.73 197
14268.85 228
14269.98 222
14271.11 198
14272.23 221
14273.36 198
14274.49 204
14275.62 198
14276.74 212
14277.87 186
14279.00 211
14280.12 192
14281.25 197
14282.38 202
14283.51 208
14284.63 200
14285.76 208
14286.89 210
14288.02 222
14289.15 203
14290.27 206
14291.40 194
14292.53 207
14293.66 194
14294.78 188
14295.91 222
14297.04 209
14298.17 208
14299.30 191
14300.42 192
14301.55 204
14302.68 205
14303.81 193
14304.94 210
14306.07 205
14307.19 201
14308.32 193
14309.45 194
14310.58 198
14311.71 185
14312.84 193
14313.97 199
14315.10 217
14316.22 204
14317.35 199
14318.48 191
14319.61 198
14320.74 212
14321.87 210
14323.00 184
14324.13 222
14325.26 193
14326.39 201
14327.51 171
14328.64 197
14329.77 194
14330.90 203
14332.03 192
14333.16 188
14334.29 200
14335.42 193
14336.55 207
14337.68 176
14338.81 198
14339.94 192
14341.07 222
14342.20 203
14343.33 205
14344.46 215
14345.59 191
14346.72 202
14347.85 192
14348.98 208
14350.11 208
14351.24 200
14352.37 191
14353.50 220
14354.63 197
14355.76 197
14356.89 198
14358.02 206
14359.15 185
14360.28 179
14361.41 184
14362.54 184
14363.67 200
14364.80 188
14365.94 225
14367.07 175
14368.20 187
14369.33 179
14370.46 197
14371.59 187
14372.72 205
14373.85 188
14374.98 217
14376.11 198
14377.25 195
14378.38 207
14379.51 194
14380.64 206
14381.77 195
14382.90 201
14384.03 180
14385.16 203
14386.30 196
14387.43 194
14388.56 197
14389.69 204
14390.82 191
14391.95 216
14393.09 223
14394.22 218
14395.35 194
14396.48 202
14397.61 208
14398.75 222
14399.88 205
14401.01 191
14402.14 228
14403.27 199
14404.41 197
14405.54 188
14406.67 226
14407.80 206
14408.94 198
14410.07 204
14411.20 214
14412.33 198
14413.47 178
14414.60 198
14415.73 196
14416.87 212
14418.00 216
14419.13 221
14420.26 205
14421.40 230
14422.53 218
14423.66 206
14424.80 188
14425.93 201
14427.06 193
14428.20 206
14429.33 218
14430.46 220
14431.59 205
14432.73 197
14433.86 199
14435.00 211
14436.13 220
14437.26 198
14438.40 194
14439.53 208
14440.66 222
14441.80 207
14442.93 182
14444.06 189
14445.20 220
14446.33 205
14447.47 197
14448.60 185
14449.73 202
14450.87 196
14452.00 206
14453.14 203
14454.27 198
14455.41 237
14456.54 204
14457.67 220
14458.81 209
14459.94 220
14461.08 203
14462.21 214
14463.35 193
14464.48 197
14465.62 219
14466.75 189
14467.89 196
14469.02 168
14470.15 207
14471.29 190
14472.42 205
14473.56 183
14474.69 225
14475.83 198
14476.96 215
14478.10 194
14479.24 225
14480.37 185
14481.51 194
14482.64 193
14483.78 202
14484.91 218
14486.05 189
14487.18 191
14488.32 192
14489.45 225
14490.59 190
14491.73 228
14492.86 213
14494.00 214
14495.13 191
14496.27 213
14497.40 193
14498.54 213
14499.68 216
14500.81 220
14501.95 196
14503.08 181
14504.22 206
14505.36 212
14506.49 200
14507.63 190
14508.77 232
14509.90 217
14511.04 217
14512.18 227
14513.31 234
14514.45 223
14515.58 220
14516.72 211
14517.86 218
14519.00 205
14520.13 202
14521.27 229
14522.41 211
14523.54 225
14524.68 219
14525.82 233
14526.95 202
14528.09 210
14529.23 215
14530.37 252
14531.50 202
14532.64 210
14533.78 200
14534.91 226
14536.05 200
14537.19 184
14538.33 197
14539.46 220
14540.60 213
14541.74 181
14542.88 214
14544.02 202
14545.15 210
14546.29 204
14547.43 225
14548.57 196
14549.70 219
14550.84 225
14551.98 217
14553.12 184
14554.26 215
14555.39 195
14556.53 209
14557.67 200
14558.81 175
14559.95 196
14561.09 201
14562.22 206
14563.36 183
14564.50 221
14565.64 204
14566.78 211
14567.92 196
14569.06 198
14570.20 205
14571.33 197
14572.47 201
14573.61 190
14574.75 186
14575.89 189
14577.03 215
14578.17 180
14579.31 207
14580.45 196
14581.59 217
14582.72 193
14583.86 224
14585.00 208
14586.14 213
14587.28 179
14588.42 180
14589.56 193
14590.70 188
14591.84 208
14592.98 208
14594.12 203
14595.26 194
14596.40 205
14597.54 187
14598.68 201
14599.82 196
14600.96 220
14602.10 181
14603.24 191
14604.38 178
14605.52 209
14606.66 200
14607.80 186
14608.94 199
14610.08 209
14611.22 207
14612.36 188
14613.50 211
14614.64 185
14615.78 211
14616.92 201
14618.06 222
14619.20 209
14620.34 208
14621.49 227
14622.63 204
14623.77 186
14624.91 213
14626.05 211
14627.19 209
14628.33 207
14629.47 217
14630.61 217
14631.75 182
14632.90 214
14634.04 190
14635.18 209
14636.32 202
14637.46 203
14638.60 176
14639.74 208
14640.88 193
14642.03 187
14643.17 186
14644.31 205
14645.45 209
14646.59 202
14647.73 190
14648.88 177
14650.02 184
14651.16 169
14652.30 160
14653.44 196
14654.59 203
14655.73 186
14656.87 203
14658.01 200
14659.16 202
14660.30 170
14661.44 181
14662.58 215
14663.72 196
14664.87 204
14666.01 199
14667.15 200
14668.29 180
14669.44 203
14670.58 176
14671.72 200
14672.87 163
14674.01 178
14675.15 168
14676.29 199
14677.44 168
14678.58 174
14679.72 195
14680.87 190
14682.01 187
14683.15 176
14684.30 181
14685.44 165
14686.58 203
14687.73 193
14688.87 196
14690.01 180
14691.16 183
14692.30 172
14693.44 190
14694.59 168
14695.73 170
14696.87 170
14698.02 173
14699.16 178
14700.30 171
14701.45 168
14702.59 180
14703.74 207
14704.88 200
14706.02 200
14707.17 173
14708.31 189
14709.46 195
14710.60 197
14711.75 188
14712.89 175
14714.03 180
14715.18 167
14716.32 175
14717.47 168
14718.61 187
14719.76 185
14720.90 197
14722.05 187
14723.19 188
14724.34 152
14725.48 186
14726.63 190
14727.77 194
14728.92 200
14730.06 192
14731.21 175
14732.35 173
14733.50 187
14734.64 188
14735.79 173
14736.93 170
14738.08 185
14739.22 184
14740.37 194
14741.51 172
14742.66 176
14743.80 172
14744.95 182
14746.09 174
14747.24 175
14748.39 181
14749.53 180
14750.68 170
14751.82 144
14752.97 187
14754.11 161
14755.26 190
14756.41 177
14757.55 185
14758.70 175
14759.85 180
14760.99 168
14762.14 169
14763.28 172
14764.43 191
14765.58 174
14766.72 146
14767.87 168
14769.02 171
14770.16 168
14771.31 199
14772.46 186
14773.60 175
14774.75 196
14775.90 173
14777.04 187
14778.19 195
14779.34 170
14780.48 159
14781.63 184
14782.78 190
14783.92 167
14785.07 162
14786.22 191
14787.37 180
14788.51 150
14789.66 194
14790.81 173
14791.96 188
14793.10 179
14794.25 206
14795.40 168
14796.54 175
14797.69 166
14798.84 175
14799.99 198
14801.14 171
14802.28 160
14803.43 184
14804.58 198
14805.73 161
14806.88 192
14808.02 175
14809.17 194
14810.32 167
14811.47 185
14812.62 168
14813.76 174
14814.91 173
14816.06 158
14817.21 179
14818.36 188
14819.51 147
14820.65 158
14821.80 180
14822.95 172
14824.10 175
14825.25 187
14826.40 174
14827.55 165
14828.69 179
14829.84 165
14830.99 179
14832.14 161
14833.29 165
14834.44 160
14835.59 173
14836.74 181
14837.89 151
14839.04 172
14840.19 178
14841.33 186
14842.48 164
14843.63 166
14844.78 168
14845.93 161
14847.08 183
14848.23 161
14849.38 172
14850.53 170
14851.68 194
14852.83 167
14853.98 171
14855.13 184
14856.28 172
14857.43 172
14858.58 189
14859.73 162
14860.88 172
14862.03 167
14863.18 172
14864.33 188
14865.48 169
14866.63 159
14867.78 161
14868.93 163
14870.08 139
14871.23 162
14872.38 182
14873.53 169
14874.68 156
14875.83 174
14876.98 149
14878.14 150
14879.29 176
14880.44 184
14881.59 179
14882.74 185
14883.89 185
14885.04 166
14886.19 167
14887.34 169
14888.49 172
14889.64 180
14890.80 171
14891.95 157
14893.10 158
14894.25 179
14895.40 164
14896.55 189
14897.70 164
14898.86 170
14900.01 170
14901.16 180
14902.31 167
14903.46 179
14904.61 157
14905.77 162
14906.92 170
14908.07 175
14909.22 170
14910.37 187
14911.53 160
14912.68 166
14913.83 162
14914.98 182
14916.13 178
14917.29 177
14918.44 186
14919.59 175
14920.74 187
14921.90 177
14923.05 178
14924.20 143
14925.35 168
14926.51 153
14927.66 187
14928.81 173
14929.96 165
14931.12 166
14932.27 168
14933.42 187
14934.57 166
14935.73 179
14936.88 180
14938.03 187
14939.19 168
14940.34 165
14941.49 180
14942.65 154
14943.80 154
14944.95 191
14946.11 169
14947.26 187
14948.41 178
14949.57 173
14950.72 200
14951.87 178
14953.03 182
14954.18 184
14955.33 181
14956.49 182
14957.64 169
14958.80 178
14959.95 173
14961.10 175
14962.26 168
14963.41 166
14964.57 194
14965.72 172
14966.87 161
14968.03 158
14969.18 163
14970.34 204
14971.49 161
14972.65 168
14973.80 155
14974.95 172
14976.11 180
14977.26 185
14978.42 161
14979.57 196
14980.73 170
14981.88 163
14983.04 156
14984.19 164
14985.35 171
14986.50 167
14987.66 192
14988.81 197
14989.97 182
14991.12 172
14992.28 178
14993.43 185
14994.59 174
14995.74 155
14996.90 171
14998.05 172
14999.21 148
15000.36 173
15001.52 181
15002.67 176
15003.83 168
15004.99 159
15006.14 178
15007.30 163
15008.45 160
15009.61 170
15010.76 190
15011.92 192
15013.08 189
15014.23 178
15015.39 162
15016.54 175
15017.70 159
15018.86 187
15020.01 161
15021.17 171
15022.32 193
15023.48 165
15024.64 175
15025.79 164
15026.95 156
15028.11 156
15029.26 163
15030.42 151
15031.58 173
15032.73 159
15033.89 162
15035.05 151
15036.20 167
15037.36 175
15038.52 178
15039.67 166
15040.83 177
15041.99 153
15043.15 169
15044.30 198
15045.46 171
15046.62 161
15047.77 164
15048.93 175
15050.09 164
15051.25 150
15052.40 159
15053.56 171
15054.72 176
15055.88 168
15057.03 173
15058.19 176
15059.35 165
15060.51 177
15061.66 185
15062.82 160
15063.98 174
15065.14 193
15066.30 191
15067.45 178
15068.61 173
15069.77 171
15070.93 188
15072.09 184
15073.24 165
15074.40 149
15075.56 159
15076.72 178
15077.88 166
15079.04 183
15080.20 166
15081.35 158
15082.51 173
15083.67 188
15084.83 162
15085.99 160
15087.15 171
15088.31 180
15089.46 190
15090.62 168
15091.78 151
15092.94 172
15094.10 155
15095.26 155
15096.42 171
15097.58 160
15098.74 153
15099.90 183
15101.06 179
15102.22 149
15103.37 158
15104.53 167
15105.69 156
15106.85 158
15108.01 171
15109.17 177
15110.33 183
15111.49 181
15112.65 160
15113.81 160
15114.97 154
15116.13 165
15117.29 170
15118.45 162
15119.61 168
15120.77 175
15121.93 156
15123.09 175
15124.25 177
15125.41 168
15126.57 163
15127.73 156
15128.89 161
15130.05 158
15131.21 159
15132.37 165
15133.53 160
15134.69 145
15135.86 173
15137.02 175
15138.18 155
15139.34 166
15140.50 168
15141.66 178
15142.82 156
15143.98 163
15145.14 183
15146.30 169
15147.46 162
15148.63 161
15149.79 172
15150.95 164
15152.11 197
15153.27 174
15154.43 147
15155.59 146
15156.75 153
15157.92 146
15159.08 173
15160.24 168
15161.40 164
15162.56 192
15163.72 162
15164.89 152
15166.05 166
15167.21 182
15168.37 166
15169.53 170
15170.69 178
15171.86 171
15173.02 161
15174.18 157
15175.34 165
15176.51 162
15177.67 172
15178.83 170
15179.99 193
15181.15 165
15182.32 172
15183.48 166
15184.64 186
15185.80 178
15186.97 168
15188.13 177
15189.29 159
15190.46 174
15191.62 183
15192.78 161
15193.94 157
15195.11 159
15196.27 190
15197.43 204
15198.60 168
15199.76 173
15200.92 165
15202.08 185
15203.25 183
15204.41 195
15205.57 183
15206.74 169
15207.90 178
15209.06 177
15210.23 166
15211.39 168
15212.56 165
15213.72 173
15214.88 198
15216.05 178
15217.21 189
15218.37 181
15219.54 177
15220.70 179
15221.87 178
15223.03 177
15224.19 184
15225.36 162
15226.52 172
15227.69 168
15228.85 174
15230.01 170
15231.18 186
15232.34 187
15233.51 164
15234.67 177
15235.84 167
15237.00 169
15238.16 167
15239.33 151
15240.49 191
15241.66 178
15242.82 175
15243.99 181
15245.15 164
15246.32 166
15247.48 192
15248.65 193
15249.81 174
15250.98 154
15252.14 192
15253.31 173
15254.47 175
15255.64 169
15256.80 170
15257.97 182
15259.13 155
15260.30 175
15261.46 163
15262.63 178
15263.80 164
15264.96 187
15266.13 179
15267.29 152
15268.46 150
15269.62 164
15270.79 158
15271.96 173
15273.12 172
15274.29 175
15275.45 187
15276.62 184
15277.79 162
15278.95 145
15280.12 169
15281.28 192
15282.45 164
15283.62 170
15284.78 168
15285.95 157
15287.12 164
15288.28 184
15289.45 162
15290.62 172
15291.78 155
15292.95 170
15294.12 176
15295.28 181
15296.45 179
15297.62 161
15298.78 170
15299.95 188
15301.12 144
15302.28 153
15303.45 167
15304.62 178
15305.78 186
15306.95 169
15308.12 177
15309.29 182
15310.45 182
15311.62 144
15312.79 150
15313.96 174
15315.12 204
15316.29 151
15317.46 149
15318.63 172
15319.79 154
15320.96 177
15322.13 169
15323.30 138
15324.46 164
15325.63 171
15326.80 188
15327.97 174
15329.14 152
15330.30 181
15331.47 176
15332.64 162
15333.81 160
15334.98 167
15336.14 169
15337.31 178
15338.48 162
15339.65 158
15340.82 167
15341.99 164
15343.16 174
15344.32 179
15345.49 173
15346.66 152
15347.83 181
15349.00 168
15350.17 174
15351.34 197
15352.51 187
15353.67 172
15354.84 170
15356.01 170
15357.18 187
15358.35 185
15359.52 178
15360.69 176
15361.86 173
15363.03 162
15364.20 158
15365.37 181
15366.54 165
15367.71 159
15368.87 169
15370.04 160
15371.21 185
15372.38 166
15373.55 170
15374.72 163
15375.89 168
15377.06 185
15378.23 186
15379.40 159
15380.57 169
15381.74 152
15382.91 201
15384.08 184
15385.25 177
15386.42 194
15387.59 169
15388.76 188
15389.93 193
15391.10 186
15392.27 172
15393.44 166
15394.62 157
15395.79 167
15396.96 164
15398.13 175
15399.30 160
15400.47 196
15401.64 193
15402.81 158
15403.98 173
15405.15 163
15406.32 179
15407.49 164
15408.66 174
15409.84 172
15411.01 180
15412.18 184
15413.35 158
15414.52 159
15415.69 173
15416.86 172
15418.03 178
15419.21 174
15420.38 199
15421.55 186
15422.72 193
15423.89 163
15425.06 162
15426.24 159
15427.41 173
15428.58 181
15429.75 155
15430.92 168
15432.09 166
15433.27 163
15434.44 161
15435.61 161
15436.78 146
15437.96 151
15439.13 159
15440.30 173
15441.47 176
15442.64 156
15443.82 164
15444.99 169
15446.16 161
15447.33 165
15448.51 165
15449.68 156
15450.85 161
15452.02 168
15453.20 191
15454.37 150
15455.54 162
15456.72 181
15457.89 173
15459.06 165
15460.23 161
15461.41 163
15462.58 175
15463.75 164
15464.93 174
15466.10 156
15467.27 142
15468.45 169
15469.62 166
15470.79 163
15471.97 150
15473.14 149
15474.31 154
15475.49 154
15476.66 160
15477.83 167
15479.01 171
15480.18 162
15481.36 151
15482.53 155
15483.70 168
15484.88 146
15486.05 159
15487.23 162
15488.40 168
15489.57 151
15490.75 161
15491.92 159
15493.10 161
15494.27 159
15495.44 162
15496.62 174
15497.79 152
15498.97 172
15500.14 159
15501.32 164
15502.49 165
15503.67 175
15504.84 164
15506.02 184
15507.19 152
15508.36 143
15509.54 155
15510.71 168
15511.89 172
15513.06 167
15514.24 163
15515.41 162
15516.59 150
15517.77 148
15518.94 157
15520.12 161
15521.29 175
15522.47 174
15523.64 164
15524.82 167
15525.99 155
15527.17 161
15528.34 175
15529.52 160
15530.69 161
15531.87 159
15533.05 163
15534.22 174
15535.40 171
15536.57 160
15537.75 148
15538.93 178
15540.10 175
15541.28 169
15542.45 147
15543.63 183
15544.81 172
15545.98 169
15547.16 170
15548.33 171
15549.51 173
15550.69 174
15551.86 181
15553.04 147
15554.22 171
15555.39 172
15556.57 193
15557.75 170
15558.92 183
15560.10 148
15561.28 164
15562.45 180
15563.63 175
15564.81 165
15565.99 181
15567.16 171
15568.34 174
15569.52 167
15570.69 159
15571.87 180
15573.05 192
15574.23 204
15575.40 170
15576.58 170
15577.76 160
15578.93 174
15580.11 173
15581.29 151
15582.47 176
15583.65 157
15584.82 174
15586.00 176
15587.18 183
15588.36 164
15589.53 179
15590.71 172
15591.89 179
15593.07 169
15594.25 185
15595.42 178
15596.60 187
15597.78 173
15598.96 187
15600.14 195
15601.32 195
15602.49 182
15603.67 192
15604.85 185
15606.03 187
15607.21 196
15608.39 191
15609.56 186
15610.74 196
15611.92 172
15613.10 179
15614.28 165
15615.46 188
15616.64 192
15617.82 191
15619.00 204
15620.17 178
15621.35 189
15622.53 188
15623.71 185
15624.89 202
15626.07 174
15627.25 180
15628.43 182
15629.61 188
15630.79 199
15631.97 180
15633.15 193
15634.33 200
15635.51 186
15636.69 192
15637.87 165
15639.05 208
15640.22 191
15641.40 187
15642.58 197
15643.76 165
15644.94 195
15646.12 183
15647.30 208
15648.48 192
15649.66 179
15650.85 192
15652.03 193
15653.21 188
15654.39 189
15655.57 207
15656.75 220
15657.93 188
15659.11 197
15660.29 182
15661.47 191
15662.65 185
15663.83 163
15665.01 186
15666.19 172
15667.37 188
15668.55 193
15669.73 179
15670.92 187
15672.10 203
15673.28 181
15674.46 213
15675.64 206
15676.82 175
15678.00 205
15679.18 191
15680.36 184
15681.55 178
15682.73 191
15683.91 164
15685.09 196
15686.27 179
15687.45 193
15688.63 175
15689.82 185
15691.00 169
15692.18 170
15693.36 192
15694.54 175
15695.73 201
15696.91 181
15698.09 198
15699.27 211
15700.45 187
15701.64 171
15702.82 197
15704.00 173
15705.18 207
15706.36 200
15707.55 185
15708.73 167
15709.91 182
15711.09 197
15712.28 208
15713.46 185
15714.64 206
15715.82 186
15717.01 200
15718.19 179
15719.37 197
15720.55 199
15721.74 201
15722.92 182
15724.10 162
15725.29 162
15726.47 179
15727.65 190
15728.84 204
15730.02 202
15731.20 198
15732.39 177
15733.57 207
15734.75 212
15735.94 190
15737.12 191
15738.30 207
15739.49 194
15740.67 196
15741.85 188
15743.04 193
15744.22 216
15745.40 219
15746.59 188
15747.77 201
15748.96 194
15750.14 178
15751.32 199
15752.51 190
15753.69 190
15754.88 189
15756.06 203
15757.24 172
15758.43 175
15759.61 183
15760.80 207
15761.98 191
15763.17 174
15764.35 192
15765.53 166
15766.72 208
15767.90 183
15769.09 186
15770.27 185
15771.46 182
15772.64 215
15773.83 169
15775.01 195
15776.20 159
15777.38 184
15778.57 190
15779.75 191
15780.94 175
15782.12 168
15783.31 184
15784.49 188
15785.68 171
15786.86 166
15788.05 187
15789.23 185
15790.42 167
15791.60 186
15792.79 172
15793.98 173
15795.16 165
15796.35 171
15797.53 190
15798.72 177
15799.90 180
15801.09 158
15802.28 160
15803.46 166
15804.65 196
15805.83 177
15807.02 182
15808.21 174
15809.39 192
15810.58 163
15811.76 192
15812.95 176
15814.14 175
15815.32 195
15816.51 197
15817.70 186
15818.88 176
15820.07 204
15821.26 170
15822.44 175
15823.63 177
15824.82 181
15826.00 193
15827.19 178
15828.38 172
15829.56 158
15830.75 163
15831.94 182
15833.12 159
15834.31 157
15835.50 167
15836.69 184
15837.87 206
15839.06 188
15840.25 181
15841.44 174
15842.62 175
15843.81 160
15845.00 167
15846.18 158
15847.37 170
15848.56 180
15849.75 174
15850.94 139
15852.12 155
15853.31 188
15854.50 209
15855.69 161
15856.87 161
15858.06 167
15859.25 212
15860.44 166
15861.63 179
15862.81 168
15864.00 182
15865.19 188
15866.38 164
15867.57 181
15868.76 155
15869.94 184
15871.13 177
15872.32 171
15873.51 166
15874.70 180
15875.89 179
15877.08 185
15878.26 174
15879.45 190
15880.64 189
15881.83 189
15883.02 176
15884.21 177
15885.40 204
15886.59 193
15887.78 156
15888.97 181
15890.15 181
15891.34 183
15892.53 178
15893.72 184
15894.91 179
15896.10 181
15897.29 186
15898.48 186
15899.67 173
15900.86 162
15902.05 166
15903.24 204
15904.43 178
15905.62 193
15906.81 192
15908.00 172
15909.19 195
15910.38 163
15911.57 175
15912.76 186
15913.95 184
15915.14 191
15916.33 175
15917.52 167
15918.71 176
15919.90 191
15921.09 210
15922.28 206
15923.47 174
15924.66 190
15925.85 170
15927.04 164
15928.23 177
15929.42 184
15930.61 173
15931.80 148
15932.99 155
15934.18 170
15935.38 177
15936.57 186
15937.76 157
15938.95 172
15940.14 172
15941.33 168
15942.52 162
15943.71 164
15944.90 156
15946.10 148
15947.29 183
15948.48 183
15949.67 153
15950.86 150
15952.05 161
15953.24 166
15954.44 167
15955.63 170
15956.82 178
15958.01 143
15959.20 143
15960.39 166
15961.59 161
15962.78 173
15963.97 128
15965.16 154
15966.35 178
15967.55 147
15968.74 160
15969.93 152
15971.12 158
15972.31 155
15973.51 175
15974.70 168
15975.89 162
15977.08 145
15978.28 166
15979.47 169
15980.66 155
15981.85 146
15983.05 141
15984.24 138
15985.43 140
15986.62 153
15987.82 163
15989.01 152
15990.20 149
15991.40 146
15992.59 170
15993.78 155
15994.98 149
15996.17 168
15997.36 159
15998.55 174
15999.75 165
16000.94 158
16002.13 165
16003.33 158
16004.52 144
16005.72 173
16006.91 154
16008.10 164
16009.30 146
16010.49 174
16011.68 184
16012.88 154
16014.07 177
16015.26 154
16016.46 162
16017.65 155
16018.85 162
16020.04 160
16021.23 150
16022.43 160
16023.62 164
16024.82 153
16026.01 158
16027.21 165
16028.40 173
16029.59 170
16030.79 156
16031.98 158
16033.18 159
16034.37 175
16035.57 147
16036.76 176
16037.96 135
16039.15 135
16040.35 142
16041.54 174
16042.73 155
16043.93 150
16045.12 142
16046.32 157
16047.51 159
16048.71 151
16049.91 148
16051.10 160
16052.30 164
16053.49 152
16054.69 136
16055.88 174
16057.08 163
16058.27 134
16059.47 152
16060.66 156
16061.86 173
16063.05 160
16064.25 182
16065.45 151
16066.64 144
16067.84 172
16069.03 185
16070.23 164
16071.42 157
16072.62 153
16073.82 156
16075.01 183
16076.21 143
16077.41 139
16078.60 144
16079.80 157
16080.99 149
16082.19 189
16083.39 159
16084.58 155
16085.78 168
16086.98 163
16088.17 141
16089.37 131
16090.57 155
16091.76 161
16092.96 165
16094.16 140
16095.35 183
16096.55 151
16097.75 171
16098.94 172
16100.14 161
16101.34 158
16102.53 138
16103.73 172
16104.93 148
16106.13 139
16107.32 141
16108.52 138
16109.72 171
16110.92 159
16112.11 155
16113.31 153
16114.51 139
16115.71 154
16116.90 169
16118.10 185
16119.30 156
16120.50 144
16121.69 163
16122.89 153
16124.09 161
16125.29 172
16126.49 150
16127.68 141
16128.88 141
16130.08 132
16131.28 150
16132.48 171
16133.67 147
16134.87 130
16136.07 153
16137.27 140
16138.47 123
16139.67 175
16140.86 137
16142.06 131
16143.26 135
16144.46 139
16145.66 166
16146.86 161
16148.06 148
16149.26 148
16150.45 155
16151.65 148
16152.85 138
16154.05 161
16155.25 142
16156.45 162
16157.65 134
16158.85 149
16160.05 152
16161.25 161
16162.45 154
16163.64 153
16164.84 137
16166.04 133
16167.24 148
16168.44 150
16169.64 144
16170.84 150
16172.04 174
16173.24 168
16174.44 142
16175.64 152
16176.84 153
16178.04 148
16179.24 145
16180.44 157
16181.64 148
16182.84 150
16184.04 133
16185.24 160
16186.44 148
16187.64 154
16188.84 142
16190.04 157
16191.24 150
16192.44 134
16193.64 133
16194.84 160
16196.04 156
16197.24 161
16198.44 148
16199.65 149
16200.85 154
16202.05 140
16203.25 140
16204.45 141
16205.65 153
16206.85 137
16208.05 167
16209.25 155
16210.45 147
16211.65 164
16212.86 173
16214.06 151
16215.26 150
16216.46 153
16217.66 167
16218.86 158
16220.06 133
16221.27 165
16222.47 170
16223.67 185
16224.87 146
16226.07 151
16227.27 164
16228.48 148
16229.68 143
16230.88 165
16232.08 146
16233.28 138
16234.48 145
16235.69 148
16236.89 157
16238.09 150
16239.29 151
16240.50 155
16241.70 184
16242.90 152
16244.10 146
16245.30 136
16246.51 178
16247.71 146
16248.91 147
16250.11 150
16251.32 161
16252.52 173
16253.72 149
16254.92 172
16256.13 154
16257.33 174
16258.53 164
16259.74 155
16260.94 157
16262.14 146
16263.35 152
16264.55 165
16265.75 138
16266.95 141
16268.16 148
16269.36 162
16270.56 159
16271.77 150
16272.97 149
16274.17 160
16275.38 170
16276.58 158
16277.79 147
16278.99 144
16280.19 166
16281.40 161
16282.60 172
16283.80 141
16285.01 145
16286.21 150
16287.42 143
16288.62 157
16289.82 179
16291.03 157
16292.23 178
16293.44 156
16294.64 175
16295.84 183
16297.05 144
16298.25 162
16299.46 164
16300.66 161
16301.87 159
16303.07 184
16304.27 175
16305.48 135
16306.68 153
16307.89 164
16309.09 163
16310.30 142
16311.50 166
16312.71 157
16313.91 154
16315.12 139
16316.32 142
16317.53 152
16318.73 153
16319.94 150
16321.14 157
16322.35 162
16323.55 140
16324.76 145
16325.96 150
16327.17 153
16328.38 159
16329.58 149
16330.79 165
16331.99 168
16333.20 148
16334.40 140
16335.61 152
16336.81 149
16338.02 142
16339.23 158
16340.43 150
16341.64 151
16342.84 153
16344.05 153
16345.26 138
16346.46 143
16347.67 147
16348.87 130
16350.08 157
16351.29 152
16352.49 157
16353.70 158
16354.91 146
16356.11 133
16357.32 150
16358.53 153
16359.73 144
16360.94 127
16362.15 148
16363.35 160
16364.56 135
16365.77 148
16366.97 133
16368.18 161
16369.39 136
16370.59 160
16371.80 144
16373.01 144
16374.21 157
16375.42 165
16376.63 140
16377.84 140
16379.04 129
16380.25 138
16381.46 140
16382.67 144
16383.87 148
16385.08 147
16386.29 158
16387.50 144
16388.70 146
16389.91 139
16391.12 141
16392.33 144
16393.53 156
16394.74 151
16395.95 163
16397.16 149
16398.37 162
16399.57 162
16400.78 171
16401.99 158
16403.20 150
16404.41 122
16405.62 132
16406.82 150
16408.03 128
16409.24 134
16410.45 144
16411.66 143
16412.87 148
16414.07 126
16415.28 153
16416.49 138
16417.70 146
16418.91 144
16420.12 137
16421.33 126
16422.54 131
16423.75 132
16424.95 155
16426.16 154
16427.37 134
16428.58 153
16429.79 136
16431.00 152
16432.21 134
16433.42 148
16434.63 148
16435.84 144
16437.05 149
16438.26 143
16439.47 140
16440.68 141
16441.88 145
16443.09 146
16444.30 154
16445.51 140
16446.72 149
16447.93 163
16449.14 148
16450.35 136
16451.56 146
16452.77 157
16453.98 160
16455.19 126
16456.40 158
16457.61 157
16458.82 155
16460.03 141
16461.24 137
16462.45 141
16463.67 128
16464.88 152
16466.09 149
16467.30 146
16468.51 139
16469.72 153
16470.93 143
16472.14 136
16473.35 132
16474.56 140
16475.77 151
16476.98 168
16478.19 129
16479.40 149
16480.62 147
16481.83 139
16483.04 142
16484.25 147
16485.46 139
16486.67 122
16487.88 153
16489.09 153
16490.31 135
16491.52 142
16492.73 132
16493.94 118
16495.15 117
16496.36 155
16497.57 142
16498.79 130
16500.00 120
16501.21 141
16502.42 140
16503.63 134
16504.85 142
16506.06 158
16507.27 146
16508.48 150
16509.69 135
16510.91 137
16512.12 135
16513.33 149
16514.54 153
16515.76 139
16516.97 129
16518.18 146
16519.39 146
16520.60 146
16521.82 132
16523.03 121
16524.24 148
16525.46 142
16526.67 112
16527.88 120
16529.09 140
16530.31 149
16531.52 152
16532.73 139
16533.95 141
16535.16 129
16536.37 144
16537.58 154
16538.80 134
16540.01 124
16541.22 128
16542.44 136
16543.65 128
16544.86 131
16546.08 131
16547.29 147
16548.50 129
16549.72 152
16550.93 139
16552.15 138
16553.36 138
16554.57 155
16555.79 110
16557.00 134
16558.21 137
16559.43 151
16560.64 151
16561.86 126
16563.07 141
16564.28 128
16565.50 138
16566.71 138
16567.93 133
16569.14 135
16570.36 139
16571.57 144
16572.78 136
16574.00 152
16575.21 148
16576.43 126
16577.64 119
16578.86 143
16580.07 146
16581.29 138
16582.50 144
16583.72 132
16584.93 115
16586.15 148
16587.36 146
16588.58 137
16589.79 128
16591.01 132
16592.22 123
16593.44 135
16594.65 140
16595.87 122
16597.08 136
16598.30 123
16599.51 124
16600.73 118
16601.94 130
16603.16 112
16604.37 120
16605.59 145
16606.81 143
16608.02 140
16609.24 160
16610.45 147
16611.67 123
16612.89 137
16614.10 148
16615.32 141
16616.53 136
16617.75 139
16618.97 108
16620.18 142
16621.40 129
16622.61 160
16623.83 142
16625.05 140
16626.26 136
16627.48 143
16628.70 146
16629.91 128
16631.13 131
16632.35 143
16633.56 141
16634.78 123
16636.00 136
16637.21 138
16638.43 145
16639.65 140
16640.86 160
16642.08 139
16643.30 137
16644.51 115
16645.73 150
16646.95 151
16648.17 129
16649.38 145
16650.60 137
16651.82 137
16653.03 130
16654.25 140
16655.47 131
16656.69 125
16657.90 124
16659.12 154
16660.34 133
16661.56 134
16662.77 129
16663.99 150
16665.21 136
16666.43 128
16667.65 117
16668.86 144
16670.08 134
16671.30 137
16672.52 126
16673.74 136
16674.95 126
16676.17 141
16677.39 147
16678.61 112
16679.83 125
16681.05 124
16682.26 143
16683.48 130
16684.70 135
16685.92 138
16687.14 145
16688.36 124
16689.58 126
16690.79 131
16692.01 132
16693.23 143
16694.45 137
16695.67 148
16696.89 144
16698.11 155
16699.33 124
16700.55 140
16701.76 145
16702.98 117
16704.20 131
16705.42 112
16706.64 146
16707.86 150
16709.08 132
16710.30 126
16711.52 123
16712.74 137
16713.96 133
16715.18 128
16716.40 143
16717.62 127
16718.84 141
16720.06 130
16721.28 134
16722.50 130
16723.72 144
16724.94 118
16726.16 143
16727.38 137
16728.60 142
16729.82 123
16731.04 118
16732.26 142
16733.48 109
16734.70 123
16735.92 121
16737.14 145
16738.36 115
16739.58 120
16740.80 115
16742.02 114
16743.24 139
16744.46 120
16745.68 144
16746.90 128
16748.12 132
16749.35 134
16750.57 131
16751.79 138
16753.01 144
16754.23 102
16755.45 129
16756.67 107
16757.89 126
16759.11 117
16760.33 129
16761.56 127
16762.78 141
16764.00 143
16765.22 117
16766.44 121
16767.66 127
16768.88 136
16770.11 105
16771.33 144
16772.55 116
16773.77 134
16774.99 126
16776.22 126
16777.44 116
16778.66 127
16779.88 121
16781.10 116
16782.33 133
16783.55 123
16784.77 126
16785.99 133
16787.21 146
16788.44 131
16789.66 132
16790.88 124
16792.10 124
16793.33 143
16794.55 143
16795.77 124
16796.99 144
16798.22 127
16799.44 123
16800.66 136
16801.88 126
16803.11 123
16804.33 134
16805.55 136
16806.78 123
16808.00 134
16809.22 127
16810.44 151
16811.67 118
16812.89 131
16814.11 118
16815.34 142
16816.56 120
16817.78 149
16819.01 135
16820.23 138
16821.45 150
16822.68 137
16823.90 127
16825.13 122
16826.35 135
16827.57 126
16828.80 136
16830.02 131
16831.24 133
16832.47 109
16833.69 135
16834.92 137
16836.14 138
16837.36 145
16838.59 130
16839.81 140
16841.04 121
16842.26 149
16843.48 155
16844.71 142
16845.93 127
16847.16 144
16848.38 129
16849.61 151
16850.83 113
16852.06 131
16853.28 144
16854.51 128
16855.73 116
16856.95 125
16858.18 130
16859.40 151
16860.63 122
16861.85 131
16863.08 148
16864.30 130
16865.53 143
16866.75 150
16867.98 163
16869.21 130
16870.43 131
16871.66 131
16872.88 157
16874.11 158
16875.33 136
16876.56 128
16877.78 122
16879.01 137
16880.23 132
16881.46 137
16882.69 105
16883.91 128
16885.14 127
16886.36 138
16887.59 119
16888.81 140
16890.04 136
16891.27 131
16892.49 129
16893.72 123
16894.94 126
16896.17 128
16897.40 145
16898.62 157
16899.85 154
16901.08 140
16902.30 122
16903.53 130
16904.76 127
16905.98 118
16907.21 119
16908.44 142
16909.66 117
16910.89 132
16912.12 122
16913.34 133
16914.57 118
16915.80 130
16917.02 135
16918.25 134
16919.48 135
16920.70 145
16921.93 145
16923.16 127
16924.39 131
16925.61 125
16926.84 130
16928.07 141
16929.30 135
16930.52 139
16931.75 136
16932.98 141
16934.21 153
16935.43 130
16936.66 129
16937.89 121
16939.12 126
16940.34 137
16941.57 125
16942.80 117
16944.03 135
16945.26 132
16946.48 138
16947.71 117
16948.94 128
16950.17 134
16951.40 141
16952.62 135
16953.85 127
16955.08 139
16956.31 137
16957.54 125
16958.77 126
16959.99 117
16961.22 118
16962.45 143
16963.68 135
16964.91 126
16966.14 124
16967.37 131
16968.60 115
16969.82 144
16971.05 126
16972.28 135
16973.51 130
16974.74 116
16975.97 110
16977.20 124
16978.43 135
16979.66 109
16980.89 137
16982.11 125
16983.34 122
16984.57 131
16985.80 135
16987.03 122
16988.26 115
16989.49 122
16990.72 153
16991.95 117
16993.18 133
16994.41 152
16995.64 138
16996.87 118
16998.10 127
16999.33 136
17000.56 136
17001.79 126
17003.02 131
17004.25 122
17005.48 126
17006.71 130
17007.94 126
17009.17 125
17010.40 120
17011.63 112
17012.86 126
17014.09 125
17015.32 129
17016.55 130
17017.78 125
17019.01 106
17020.25 114
17021.48 108
17022.71 123
17023.94 109
17025.17 117
17026.40 128
17027.63 139
17028.86 141
17030.09 143
17031.32 134
17032.55 123
17033.79 122
17035.02 110
17036.25 132
17037.48 116
17038.71 127
17039.94 119
17041.17 123
17042.41 115
17043.64 118
17044.87 123
17046.10 141
17047.33 118
17048.56 132
17049.80 145
17051.03 135
17052.26 124
17053.49 122
17054.72 132
17055.95 117
17057.19 119
17058.42 136
17059.65 123
17060.88 109
17062.12 139
17063.35 131
17064.58 107
17065.81 116
17067.04 116
17068.28 127
17069.51 124
17070.74 124
17071.97 125
17073.21 131
17074.44 143
17075.67 142
17076.90 121
17078.14 127
17079.37 123
17080.60 123
17081.84 129
17083.07 120
17084.30 111
17085.54 136
17086.77 114
17088.00 138
17089.23 129
17090.47 134
17091.70 115
17092.93 118
17094.17 139
17095.40 119
17096.63 112
17097.87 116
17099.10 128
17100.34 111
17101.57 117
17102.80 112
17104.04 127
17105.27 119
17106.50 126
17107.74 115
17108.97 143
17110.21 127
17111.44 130
17112.67 126
17113.91 128
17115.14 137
17116.38 129
17117.61 122
17118.84 113
17120.08 136
17121.31 129
17122.55 132
17123.78 131
17125.02 129
17126.25 125
17127.48 131
17128.72 121
17129.95 122
17131.19 119
17132.42 111
17133.66 129
17134.89 101
17136.13 111
17137.36 134
17138.60 103
17139.83 120
17141.07 122
17142.30 129
17143.54 111
17144.77 116
17146.01 116
17147.24 120
17148.48 120
17149.71 141
17150.95 124
17152.19 138
17153.42 120
17154.66 129
17155.89 121
17157.13 116
17158.36 138
17159.60 122
17160.83 118
17162.07 122
17163.31 114
17164.54 140
17165.78 124
17167.01 121
17168.25 116
17169.49 129
17170.72 110
17171.96 110
17173.19 118
17174.43 139
17175.67 130
17176.90 119
17178.14 126
17179.38 116
17180.61 138
17181.85 138
17183.09 128
17184.32 109
17185.56 97
17186.80 137
17188.03 136
17189.27 133
17190.51 111
17191.74 104
17192.98 132
17194.22 121
17195.45 115
17196.69 120
17197.93 122
17199.16 113
17200.40 127
17201.64 135
17202.88 117
17204.11 120
17205.35 128
17206.59 130
17207.83 120
17209.06 123
17210.30 124
17211.54 131
17212.78 131
17214.01 124
17215.25 117
17216.49 108
17217.73 123
17218.96 122
17220.20 116
17221.44 118
17222.68 110
17223.92 130
17225.15 135
17226.39 125
17227.63 120
17228.87 102
17230.11 136
17231.35 133
17232.58 126
17233.82 111
17235.06 108
17236.30 130
17237.54 115
17238.78 121
17240.01 116
17241.25 112
17242.49 125
17243.73 120
17244.97 124
17246.21 116
17247.45 102
17248.69 132
17249.93 110
17251.16 118
17252.40 121
17253.64 120
17254.88 118
17256.12 132
17257.36 140
17258.60 113
17259.84 134
17261.08 132
17262.32 128
17263.56 124
17264.80 126
17266.04 138
17267.28 126
17268.51 124
17269.75 113
17270.99 113
17272.23 112
17273.47 136
17274.71 118
17275.95 118
17277.19 118
17278.43 92
17279.67 136
17280.91 136
17282.15 124
17283.39 135
17284.63 133
17285.87 131
17287.11 123
17288.35 142
17289.60 114
17290.84 124
17292.08 119
17293.32 107
17294.56 132
17295.80 123
17297.04 128
17298.28 117
17299.52 104
17300.76 104
17302.00 135
17303.24 113
17304.48 125
17305.72 117
17306.96 111
17308.21 109
17309.45 108
17310.69 113
17311.93 117
17313.17 118
17314.41 121
17315.65 123
17316.89 139
17318.14 125
17319.38 118
17320.62 118
17321.86 130
17323.10 127
17324.34 116
17325.59 120
17326.83 120
17328.07 114
17329.31 99
17330.55 124
17331.79 128
17333.04 134
17334.28 138
17335.52 120
17336.76 126
17338.00 122
17339.25 132
17340.49 115
17341.73 123
17342.97 117
17344.22 117
17345.46 129
17346.70 125
17347.94 114
17349.19 127
17350.43 124
17351.67 124
17352.91 115
17354.16 131
17355.40 140
17356.64 136
17357.88 99
17359.13 112
17360.37 127
17361.61 125
17362.86 117
17364.10 126
17365.34 129
17366.58 109
17367.83 122
17369.07 123
17370.31 110
17371.56 125
17372.80 117
17374.04 131
17375.29 105
17376.53 119
17377.78 107
17379.02 125
17380.26 137
17381.51 123
17382.75 118
17383.99 102
17385.24 128
17386.48 132
17387.72 117
17388.97 112
17390.21 114
17391.46 124
17392.70 137
17393.94 121
17395.19 131
17396.43 125
17397.68 131
17398.92 134
17400.17 128
17401.41 108
17402.65 102
17403.90 135
17405.14 125
17406.39 117
17407.63 116
17408.88 110
17410.12 124
17411.37 129
17412.61 121
17413.86 133
17415.10 133
17416.35 137
17417.59 122
17418.84 108
17420.08 117
17421.33 107
17422.57 113
17423.82 119
17425.06 128
17426.31 118
17427.55 116
17428.80 113
17430.04 138
17431.29 120
17432.53 110
17433.78 121
17435.03 119
17436.27 113
17437.52 117
17438.76 131
17440.01 136
17441.25 120
17442.50 122
17443.75 117
17444.99 106
17446.24 113
17447.48 114
17448.73 126
17449.98 134
17451.22 126
17452.47 123
17453.71 129
17454.96 121
17456.21 122
17457.45 142
17458.70 125
17459.95 124
17461.19 136
17462.44 110
17463.69 118
17464.93 138
17466.18 145
17467.43 137
17468.67 114
17469.92 125
17471.17 127
17472.41 115
17473.66 131
17474.91 118
17476.15 123
17477.40 122
17478.65 118
17479.90 118
17481.14 104
17482.39 122
17483.64 113
17484.88 124
17486.13 115
17487.38 126
17488.63 118
17489.87 135
17491.12 129
17492.37 111
17493.62 127
17494.86 133
17496.11 108
17497.36 116
17498.61 150
17499.86 109
17501.10 128
17502.35 124
17503.60 118
17504.85 126
17506.10 135
17507.34 140
17508.59 107
17509.84 103
17511.09 127
17512.34 129
17513.59 117
17514.83 111
17516.08 125
17517.33 122
17518.58 110
17519.83 130
17521.08 107
17522.33 129
17523.57 135
17524.82 127
17526.07 142
17527.32 136
17528.57 121
17529.82 106
17531.07 127
17532.32 141
17533.57 114
17534.82 122
17536.06 134
17537.31 128
17538.56 136
17539.81 133
17541.06 131
17542.31 127
17543.56 109
17544.81 126
17546.06 132
17547.31 139
17548.56 146
17549.81 116
17551.06 123
17552.31 120
17553.56 126
17554.81 114
17556.06 125
17557.31 130
17558.56 110
17559.81 140
17561.06 126
17562.31 131
17563.56 127
17564.81 125
17566.06 128
17567.31 113
17568.56 116
17569.81 121
17571.06 124
17572.31 118
17573.56 118
17574.81 107
17576.06 117
17577.31 115
17578.56 124
17579.81 111
17581.06 120
17582.31 125
17583.57 106
17584.82 140
17586.07 138
17587.32 130
17588.57 121
17589.82 131
17591.07 136
17592.32 133
17593.57 121
17594.83 123
17596.08 121
17597.33 137
17598.58 126
17599.83 135
17601.08 132
17602.33 124
17603.59 128
17604.84 134
17606.09 126
17607.34 146
17608.59 125
17609.84 118
17611.10 124
17612.35 123
17613.60 130
17614.85 128
17616.10 127
17617.36 104
17618.61 144
17619.86 115
17621.11 120
17622.36 116
17623.62 130
17624.87 124
17626.12 137
17627.37 123
17628.63 116
17629.88 124
17631.13 123
17632.38 132
17633.64 114
17634.89 125
17636.14 158
17637.39 126
17638.65 140
17639.90 118
17641.15 126
17642.41 153
17643.66 141
17644.91 129
17646.17 132
17647.42 133
17648.67 131
17649.92 126
17651.18 126
17652.43 114
17653.68 131
17654.94 143
17656.19 119
17657.44 125
17658.70 135
17659.95 132
17661.21 127
17662.46 106
17663.71 115
17664.97 107
17666.22 115
17667.47 101
17668.73 122
17669.98 128
17671.24 125
17672.49 108
17673.74 111
17675.00 110
17676.25 130
17677.51 117
17678.76 130
17680.02 141
17681.27 125
17682.52 117
17683.78 111
17685.03 114
17686.29 140
17687.54 136
17688.80 124
17690.05 130
17691.31 104
17692.56 125
17693.82 124
17695.07 132
17696.32 112
17697.58 116
17698.83 128
17700.09 128
17701.34 122
17702.60 122
17703.86 118
17705.11 122
17706.37 122
17707.62 114
17708.88 110
17710.13 128
17711.39 125
17712.64 119
17713.90 144
17715.15 119
17716.41 120
17717.66 108
17718.92 110
17720.18 137
17721.43 133
17722.69 110
17723.94 119
17725.20 124
17726.45 116
17727.71 121
17728.97 129
17730.22 138
17731.48 126
17732.74 122
17733.99 114
17735.25 129
17736.50 118
17737.76 96
17739.02 119
17740.27 126
17741.53 120
17742.79 124
17744.04 136
17745.30 136
17746.56 120
17747.81 128
17749.07 114
17750.33 143
17751.58 137
17752.84 111
17754.10 126
17755.35 119
17756.61 125
17757.87 122
17759.12 135
17760.38 124
17761.64 136
17762.90 124
17764.15 116
17765.41 111
17766.67 114
17767.93 117
17769.18 106
17770.44 116
17771.70 137
17772.96 137
17774.21 138
17775.47 114
17776.73 117
17777.99 133
17779.24 127
17780.50 133
17781.76 136
17783.02 135
17784.28 134
17785.53 127
17786.79 114
17788.05 131
17789.31 125
17790.57 140
17791.82 115
17793.08 123
17794.34 144
17795.60 152
17796.86 118
17798.12 121
17799.37 110
17800.63 112
17801.89 130
17803.15 116
17804.41 107
17805.67 138
17806.93 122
17808.19 132
17809.44 132
17810.70 113
17811.96 128
17813.22 106
17814.48 111
17815.74 130
17817.00 104
17818.26 122
17819.52 120
17820.78 117
17822.04 127
17823.29 114
17824.55 111
17825.81 129
17827.07 112
17828.33 125
17829.59 137
17830.85 121
17832.11 109
17833.37 105
17834.63 117
17835.89 110
17837.15 123
17838.41 129
17839.67 122
17840.93 130
17842.19 112
17843.45 122
17844.71 122
17845.97 120
17847.23 116
17848.49 111
17849.75 106
17851.01 110
17852.27 112
17853.53 129
17854.79 112
17856.05 114
17857.31 125
17858.57 128
17859.84 119
17861.10 121
17862.36 113
17863.62 133
17864.88 116
17866.14 120
17867.40 139
17868.66 103
17869.92 117
17871.18 98
17872.44 97
17873.71 115
17874.97 135
17876.23 114
17877.49 106
17878.75 120
17880.01 124
17881.27 123
17882.53 104
17883.80 121
17885.06 114
17886.32 128
17887.58 122
17888.84 110
17890.10 125
17891.37 116
17892.63 98
17893.89 118
17895.15 97
17896.41 104
17897.67 116
17898.94 123
17900.20 108
17901.46 120
17902.72 112
17903.99 118
17905.25 110
17906.51 114
17907.77 117
17909.03 100
17910.30 121
17911.56 95
17912.82 115
17914.08 92
17915.35 131
17916.61 112
17917.87 114
17919.14 112
17920.40 121
17921.66 100
17922.92 118
17924.19 123
17925.45 122
17926.71 128
17927.98 117
17929.24 121
17930.50 111
17931.76 113
17933.03 126
17934.29 110
17935.55 112
17936.82 129
17938.08 120
17939.34 116
17940.61 87
17941.87 116
17943.14 124
17944.40 105
17945.66 112
17946.93 117
17948.19 123
17949.45 99
17950.72 109
17951.98 109
17953.25 114
17954.51 117
17955.77 105
17957.04 115
17958.30 133
17959.57 105
17960.83 131
17962.09 128
17963.36 116
17964.62 103
17965.89 120
17967.15 114
17968.42 103
17969.68 120
17970.95 109
17972.21 131
17973.47 109
17974.74 121
17976.00 122
17977.27 114
17978.53 118
17979.80 112
17981.06 112
17982.33 120
17983.59 108
17984.86 116
17986.12 123
17987.39 120
17988.65 122
17989.92 117
17991.18 114
17992.45 133
17993.71 116
17994.98 112
17996.25 114
17997.51 117
17998.78 114
18000.04 115
18001.31 121
18002.57 118
18003.84 114
18005.10 112
18006.37 107
18007.64 109
18008.90 105
18010.17 120
18011.43 101
18012.70 120
18013.97 111
18015.23 125
18016.50 112
18017.76 105
18019.03 129
18020.30 109
18021.56 100
18022.83 118
18024.10 105
18025.36 106
18026.63 112
18027.90 111
18029.16 139
18030.43 131
18031.70 107
18032.96 94
18034.23 109
18035.50 112
18036.76 132
18038.03 111
18039.30 124
18040.56 133
18041.83 118
18043.10 128
18044.37 121
18045.63 108
18046.90 119
18048.17 120
18049.43 108
18050.70 125
18051.97 100
18053.24 113
18054.50 117
18055.77 102
18057.04 126
18058.31 105
18059.57 127
18060.84 113
18062.11 116
18063.38 116
18064.65 122
18065.91 124
18067.18 112
18068.45 114
18069.72 129
18070.98 142
18072.25 129
18073.52 116
18074.79 122
18076.06 132
18077.33 104
18078.59 124
18079.86 122
18081.13 118
18082.40 106
18083.67 120
18084.94 122
18086.21 102
18087.47 117
18088.74 127
18090.01 113
18091.28 122
18092.55 121
18093.82 132
18095.09 117
18096.36 130
18097.62 133
18098.89 134
18100.16 132
18101.43 111
18102.70 119
18103.97 124
18105.24 124
18106.51 134
18107.78 112
18109.05 96
18110.32 98
18111.59 116
18112.86 99
18114.13 113
18115.40 110
18116.66 109
18117.93 127
18119.20 123
18120.47 115
18121.74 104
18123.01 126
18124.28 121
18125.55 121
18126.82 129
18128.09 100
18129.36 107
18130.63 117
18131.90 116
18133.17 109
18134.44 116
18135.71 104
18136.99 116
18138.26 108
18139.53 96
18140.80 109
18142.07 127
18143.34 119
18144.61 122
18145.88 129
18147.15 116
18148.42 127
18149.69 131
18150.96 103
18152.23 123
18153.50 119
18154.78 127
18156.05 116
18157.32 118
18158.59 125
18159.86 113
18161.13 115
18162.40 120
18163.67 123
18164.94 138
18166.22 122
18167.49 121
18168.76 111
18170.03 118
18171.30 108
18172.57 97
18173.85 117
18175.12 109
18176.39 104
18177.66 131
18178.93 126
18180.20 119
18181.48 119
18182.75 136
18184.02 125
18185.29 109
18186.56 108
18187.84 146
18189.11 137
18190.38 112
18191.65 119
18192.93 130
18194.20 122
18195.47 116
18196.74 107
18198.02 108
18199.29 132
18200.56 123
18201.83 121
18203.11 113
18204.38 122
18205.65 126
18206.92 130
18208.20 129
18209.47 112
18210.74 116
18212.02 119
18213.29 123
18214.56 119
18215.84 111
18217.11 115
18218.38 132
18219.65 129
18220.93 129
18222.20 126
18223.47 122
18224.75 114
18226.02 132
18227.30 121
18228.57 122
18229.84 134
18231.12 124
18232.39 135
18233.66 122
18234.94 103
18236.21 110
18237.48 115
18238.76 112
18240.03 132
18241.31 123
18242.58 117
18243.86 101
18245.13 128
18246.40 104
18247.68 128
18248.95 124
18250.23 104
18251.50 115
18252.77 115
18254.05 114
18255.32 112
18256.60 136
18257.87 114
18259.15 108
18260.42 124
18261.70 117
18262.97 111
18264.25 113
18265.52 105
18266.80 107
18268.07 132
18269.35 123
18270.62 111
18271.90 115
18273.17 107
18274.45 111
18275.72 128
18277.00 129
18278.27 119
18279.55 122
18280.82 98
18282.10 108
18283.37 118
18284.65 103
18285.93 104
18287.20 113
18288.48 117
18289.75 109
18291.03 105
18292.30 115
18293.58 129
18294.86 133
18296.13 97
18297.41 112
18298.68 103
18299.96 123
18301.24 125
18302.51 112
18303.79 115
18305.06 129
18306.34 124
18307.62 113
18308.89 109
18310.17 121
18311.45 113
18312.72 110
18314.00 121
18315.28 115
18316.55 121
18317.83 126
18319.11 102
18320.38 104
18321.66 97
18322.94 112
18324.21 131
18325.49 112
18326.77 106
18328.04 110
18329.32 121
18330.60 119
18331.88 117
18333.15 121
18334.43 111
18335.71 116
18336.98 126
18338.26 130
18339.54 120
18340.82 136
18342.09 110
18343.37 129
18344.65 112
18345.93 122
18347.20 130
18348.48 131
18349.76 121
18351.04 121
18352.32 112
18353.59 111
18354.87 124
18356.15 114
18357.43 119
18358.71 105
18359.98 119
18361.26 106
18362.54 134
18363.82 112
18365.10 118
18366.38 110
18367.65 120
18368.93 123
18370.21 103
18371.49 105
18372.77 118
18374.05 130
18375.33 121
18376.60 116
18377.88 115
18379.16 131
18380.44 117
18381.72 120
18383.00 126
18384.28 121
18385.56 117
18386.84 93
18388.11 114
18389.39 114
18390.67 110
18391.95 107
18393.23 121
18394.51 119
18395.79 115
18397.07 122
18398.35 122
18399.63 108
18400.91 124
18402.19 117
18403.47 118
18404.75 115
18406.03 112
18407.31 118
18408.59 118
18409.87 122
18411.15 104
18412.43 131
18413.71 113
18414.99 113
18416.27 128
18417.55 138
18418.83 102
18420.11 98
18421.39 103
18422.67 99
18423.95 114
18425.23 117
18426.51 119
18427.79 113
18429.07 118
18430.35 121
18431.63 98
18432.91 117
18434.19 124
18435.47 123
18436.75 117
18438.04 127
18439.32 134
18440.60 135
18441.88 113
18443.16 111
18444.44 134
18445.72 134
18447.00 123
18448.28 119
18449.57 124
18450.85 132
18452.13 139
18453.41 120
18454.69 108
18455.97 110
18457.25 108
18458.54 105
18459.82 111
18461.10 132
18462.38 103
18463.66 118
18464.94 119
18466.23 124
18467.51 121
18468.79 113
18470.07 125
18471.35 110
18472.64 115
18473.92 118
18475.20 108
18476.48 121
18477.76 125
18479.05 106
18480.33 99
18481.61 112
18482.89 116
18484.18 99
18485.46 114
18486.74 107
18488.02 116
18489.31 112
18490.59 115
18491.87 122
18493.15 112
18494.44 112
18495.72 122
18497.00 129
18498.29 110
18499.57 113
18500.85 114
18502.13 116
18503.42 114
18504.70 112
18505.98 116
18507.27 122
18508.55 131
18509.83 101
18511.12 103
18512.40 93
18513.68 110
18514.97 116
18516.25 108
18517.54 109
18518.82 108
18520.10 116
18521.39 114
18522.67 115
18523.95 114
18525.24 113
18526.52 106
18527.81 114
18529.09 120
18530.37 127
18531.66 108
18532.94 105
18534.23 106
18535.51 121
18536.79 94
18538.08 99
18539.36 114
18540.65 134
18541.93 113
18543.22 109
18544.50 131
18545.79 106
18547.07 122
18548.36 128
18549.64 119
18550.92 100
18552.21 113
18553.49 125
18554.78 115
18556.06 106
18557.35 124
18558.63 120
18559.92 139
18561.20 127
18562.49 102
18563.77 117
18565.06 126
18566.35 121
18567.63 110
18568.92 145
18570.20 115
18571.49 116
18572.77 130
18574.06 131
18575.34 135
18576.63 133
18577.92 127
18579.20 146
18580.49 122
18581.77 121
18583.06 121
18584.34 116
18585.63 133
18586.92 118
18588.20 123
18589.49 110
18590.77 99
18592.06 116
18593.35 125
18594.63 128
18595.92 112
18597.21 106
18598.49 110
18599.78 123
18601.07 116
18602.35 126
18603.64 114
18604.93 123
18606.21 119
18607.50 113
18608.79 112
18610.07 126
18611.36 130
18612.65 124
18613.93 116
18615.22 123
18616.51 112
18617.79 131
18619.08 110
18620.37 103
18621.66 113
18622.94 109
18624.23 110
18625.52 123
18626.80 114
18628.09 89
18629.38 115
18630.67 111
18631.95 105
18633.24 115
18634.53 108
18635.82 115
18637.11 101
18638.39 97
18639.68 109
18640.97 125
18642.26 113
18643.54 109
18644.83 106
18646.12 139
18647.41 113
18648.70 114
18649.99 105
18651.27 120
18652.56 108
18653.85 116
18655.14 103
18656.43 121
18657.72 105
18659.00 107
18660.29 110
18661.58 120
18662.87 121
18664.16 113
18665.45 110
18666.74 101
18668.02 117
18669.31 118
18670.60 110
18671.89 128
18673.18 105
18674.47 109
18675.76 124
18677.05 112
18678.34 101
18679.63 130
18680.92 103
18682.20 105
18683.49 87
18684.78 105
18686.07 125
18687.36 92
18688.65 117
18689.94 112
18691.23 106
18692.52 100
18693.81 102
18695.10 115
18696.39 111
18697.68 118
18698.97 123
18700.26 108
18701.55 89
18702.84 98
18704.13 108
18705.42 116
18706.71 92
18708.00 108
18709.29 98
18710.58 110
18711.87 100
18713.16 117
18714.45 122
18715.74 114
18717.03 120
18718.32 127
18719.61 102
18720.90 95
18722.20 122
18723.49 117
18724.78 97
18726.07 87
18727.36 109
18728.65 111
18729.94 105
18731.23 116
18732.52 119
18733.81 98
18735.10 119
18736.40 111
18737.69 112
18738.98 120
18740.27 116
18741.56 109
18742.85 111
18744.14 105
18745.43 110
18746.73 143
18748.02 119
18749.31 118
18750.60 95
18751.89 101
18753.18 107
18754.48 97
18755.77 99
18757.06 118
18758.35 121
18759.64 116
18760.94 102
18762.23 99
18763.52 98
18764.81 111
18766.10 126
18767.40 116
18768.69 112
18769.98 116
18771.27 118
18772.57 109
18773.86 111
18775.15 116
18776.44 95
18777.74 116
18779.03 117
18780.32 105
18781.61 102
18782.91 115
18784.20 117
18785.49 112
18786.79 112
18788.08 127
18789.37 122
18790.66 114
18791.96 111
18793.25 121
18794.54 118
18795.84 107
18797.13 103
18798.42 87
18799.72 113
18801.01 117
18802.30 102
18803.60 114
18804.89 111
18806.18 109
18807.48 130
18808.77 103
18810.07 119
18811.36 110
18812.65 113
18813.95 104
18815.24 130
18816.53 100
18817.83 103
18819.12 98
18820.42 119
18821.71 123
18823.00 97
18824.30 106
18825.59 101
18826.89 135
18828.18 110
18829.48 119
18830.77 107
18832.07 118
18833.36 107
18834.65 112
18835.95 103
18837.24 100
18838.54 101
18839.83 118
18841.13 115
18842.42 95
18843.72 112
18845.01 105
18846.31 110
18847.60 107
18848.90 101
18850.19 106
18851.49 115
18852.78 99
18854.08 105
18855.37 109
18856.67 116
18857.96 106
18859.26 100
18860.55 111
18861.85 118
18863.15 105
18864.44 90
18865.74 106
18867.03 93
18868.33 117
18869.62 109
18870.92 103
18872.22 105
18873.51 103
18874.81 100
18876.10 97
18877.40 107
18878.70 109
18879.99 116
18881.29 113
18882.58 94
18883.88 114
18885.18 120
18886.47 112
18887.77 100
18889.07 120
18890.36 100
18891.66 108
18892.95 107
18894.25 113
18895.55 106
18896.84 118
18898.14 133
18899.44 125
18900.73 106
18902.03 106
18903.33 127
18904.63 103
18905.92 114
18907.22 121
18908.52 109
18909.81 115
18911.11 99
18912.41 105
18913.71 102
18915.00 97
18916.30 113
18917.60 127
18918.89 100
18920.19 105
18921.49 88
18922.79 115
18924.09 105
18925.38 104
18926.68 117
18927.98 103
18929.28 100
18930.57 106
18931.87 106
18933.17 100
18934.47 103
18935.77 100
18937.06 125
18938.36 120
18939.66 113
18940.96 99
18942.26 121
18943.55 118
18944.85 101
18946.15 110
18947.45 90
18948.75 109
18950.05 108
18951.35 116
18952.64 117
18953.94 127
18955.24 98
18956.54 118
18957.84 118
18959.14 113
18960.44 101
18961.74 117
18963.03 122
18964.33 123
18965.63 121
18966.93 114
18968.23 116
18969.53 120
18970.83 115
18972.13 103
18973.43 107
18974.73 108
18976.03 109
18977.33 114
18978.62 101
18979.92 98
18981.22 113
18982.52 91
18983.82 97
18985.12 108
18986.42 110
18987.72 108
18989.02 102
18990.32 112
18991.62 99
18992.92 90
18994.22 114
18995.52 123
18996.82 111
18998.12 94
18999.42 100
19000.72 113
19002.02 99
19003.32 96
19004.62 103
19005.92 110
19007.22 117
19008.53 104
19009.83 109
19011.13 97
19012.43 102
19013.73 117
19015.03 113
19016.33 101
19017.63 105
19018.93 98
19020.23 107
19021.53 98
19022.83 107
19024.13 108
19025.44 98
19026.74 126
19028.04 101
19029.34 110
19030.64 100
19031.94 100
19033.24 92
19034.54 92
19035.85 105
19037.15 108
19038.45 106
19039.75 109
19041.05 107
19042.35 105
19043.66 111
19044.96 103
19046.26 114
19047.56 105
19048.86 102
19050.16 117
19051.47 94
19052.77 112
19054.07 91
19055.37 105
19056.67 112
19057.98 105
19059.28 112
19060.58 117
19061.88 116
19063.19 104
19064.49 104
19065.79 120
19067.09 105
19068.40 115
19069.70 100
19071.00 86
19072.30 102
19073.61 114
19074.91 105
19076.21 113
19077.52 103
19078.82 100
19080.12 97
19081.42 110
19082.73 109
19084.03 120
19085.33 111
19086.64 90
19087.94 101
19089.24 106
19090.55 104
19091.85 89
19093.15 103
19094.46 110
19095.76 101
19097.06 118
19098.37 108
19099.67 100
19100.97 106
19102.28 116
19103.58 121
19104.89 102
19106.19 97
19107.49 109
19108.80 110
19110.10 99
19111.40 103
19112.71 93
19114.01 103
19115.32 100
19116.62 103
19117.93 99
19119.23 100
19120.53 119
19121.84 118
19123.14 101
19124.45 91
19125.75 114
19127.06 110
19128.36 116
19129.67 85
19130.97 99
19132.28 112
19133.58 121
19134.88 107
19136.19 96
19137.49 105
19138.80 97
19140.10 108
19141.41 102
19142.71 104
19144.02 99
19145.32 100
19146.63 91
19147.94 110
19149.24 112
19150.55 93
19151.85 109
19153.16 117
19154.46 105
19155.77 102
19157.07 98
19158.38 108
19159.68 85
19160.99 103
19162.30 115
19163.60 108
19164.91 121
19166.21 122
19167.52 110
19168.83 111
19170.13 106
19171.44 106
19172.74 96
19174.05 109
19175.36 105
19176.66 124
19177.97 122
19179.27 109
19180.58 98
19181.89 92
19183.19 112
19184.50 100
19185.81 109
19187.11 107
19188.42 97
19189.73 106
19191.03 102
19192.34 117
19193.65 100
19194.95 110
19196.26 118
19197.57 98
19198.87 108
19200.18 105
19201.49 125
19202.80 98
19204.10 118
19205.41 110
19206.72 102
19208.03 107
19209.33 104
19210.64 87
19211.95 109
19213.25 110
19214.56 106
19215.87 114
19217.18 128
19218.49 105
19219.79 100
19221.10 99
19222.41 100
19223.72 115
19225.02 104
19226.33 117
19227.64 102
19228.95 96
19230.26 112
19231.56 99
19232.87 99
19234.18 118
19235.49 98
19236.80 111
19238.11 99
19239.41 95
19240.72 131
19242.03 103
19243.34 89
19244.65 113
19245.96 112
19247.26 115
19248.57 103
19249.88 97
19251.19 100
19252.50 101
19253.81 121
19255.12 84
19256.43 105
19257.74 104
19259.04 113
19260.35 98
19261.66 95
19262.97 103
19264.28 95
19265.59 107
19266.90 110
19268.21 111
19269.52 82
19270.83 102
19272.14 98
19273.45 115
19274.76 81
19276.07 104
19277.38 92
19278.69 104
19279.99 101
19281.30 95
19282.61 106
19283.92 98
19285.23 99
19286.54 83
19287.85 93
19289.16 105
19290.47 107
19291.78 105
19293.09 118
19294.40 98
19295.72 99
19297.03 107
19298.34 96
19299.65 95
19300.96 104
19302.27 95
19303.58 114
19304.89 101
19306.20 108
19307.51 100
19308.82 99
19310.13 119
19311.44 101
19312.75 118
19314.06 100
19315.37 113
19316.69 102
19318.00 92
19319.31 105
19320.62 111
19321.93 112
19323.24 110
19324.55 103
19325.86 93
19327.18 93
19328.49 97
19329.80 114
19331.11 97
19332.42 99
19333.73 114
19335.04 118
19336.36 105
19337.67 103
19338.98 106
19340.29 110
19341.60 106
19342.91 98
19344.23 99
19345.54 97
19346.85 98
19348.16 92
19349.47 100
19350.79 102
19352.10 109
19353.41 90
19354.72 98
19356.04 96
19357.35 97
19358.66 96
19359.97 99
19361.29 112
19362.60 104
19363.91 111
19365.22 95
19366.54 102
19367.85 99
19369.16 109
19370.47 87
19371.79 108
19373.10 97
19374.41 108
19375.73 104
19377.04 107
19378.35 90
19379.67 95
19380.98 120
19382.29 98
19383.60 113
19384.92 125
19386.23 88
19387.54 87
19388.86 109
19390.17 99
19391.49 104
19392.80 107
19394.11 105
19395.43 97
19396.74 100
19398.05 88
19399.37 100
19400.68 112
19402.00 93
19403.31 109
19404.62 122
19405.94 99
19407.25 96
19408.57 105
19409.88 92
19411.19 107
19412.51 103
19413.82 122
19415.14 97
19416.45 100
19417.77 96
19419.08 109
19420.39 91
19421.71 106
19423.02 96
19424.34 110
19425.65 86
19426.97 110
19428.28 103
19429.60 91
19430.91 104
19432.23 92
19433.54 100
19434.86 86
19436.17 112
19437.49 98
19438.80 108
19440.12 99
19441.43 113
19442.75 104
19444.06 97
19445.38 92
19446.69 113
19448.01 118
19449.32 101
19450.64 102
19451.96 90
19453.27 121
19454.59 111
19455.90 102
19457.22 102
19458.53 98
19459.85 93
19461.17 101
19462.48 108
19463.80 96
19465.11 95
19466.43 104
19467.75 122
19469.06 118
19470.38 110
19471.69 108
19473.01 99
19474.33 98
19475.64 90
19476.96 105
19478.28 93
19479.59 101
19480.91 103
19482.23 110
19483.54 105
19484.86 107
19486.18 99
19487.49 113
19488.81 100
19490.13 113
19491.44 96
19492.76 98
19494.08 103
19495.39 87
19496.71 106
19498.03 99
19499.35 82
19500.66 104
19501.98 119
19503.30 109
19504.61 98
19505.93 93
19507.25 114
19508.57 107
19509.88 114
19511.20 83
19512.52 98
19513.84 99
19515.15 96
19516.47 91
19517.79 102
19519.11 94
19520.43 112
19521.74 104
19523.06 82
19524.38 102
19525.70 115
19527.02 110
19528.33 95
19529.65 105
19530.97 103
19532.29 108
19533.61 97
19534.93 99
19536.24 99
19537.56 103
19538.88 103
19540.20 115
19541.52 96
19542.84 94
19544.16 89
19545.47 112
19546.79 99
19548.11 89
19549.43 105
19550.75 115
19552.07 111
19553.39 96
19554.71 100
19556.03 104
19557.34 104
19558.66 82
19559.98 95
19561.30 96
19562.62 112
19563.94 104
19565.26 105
19566.58 106
19567.90 91
19569.22 98
19570.54 100
19571.86 103
19573.18 97
19574.50 113
19575.82 115
19577.14 127
19578.46 97
19579.78 104
19581.10 112
19582.42 118
19583.74 98
19585.06 108
19586.38 104
19587.70 109
19589.02 95
19590.34 108
19591.66 103
19592.98 89
19594.30 106
19595.62 128
19596.94 127
19598.26 104
19599.58 107
19600.90 102
19602.22 91
19603.54 78
19604.86 104
19606.18 98
19607.50 88
19608.82 99
19610.15 107
19611.47 88
19612.79 88
19614.11 102
19615.43 116
19616.75 91
19618.07 104
19619.39 101
19620.71 107
19622.04 108
19623.36 98
19624.68 105
19626.00 90
19627.32 95
19628.64 89
19629.96 93
19631.29 116
19632.61 92
19633.93 102
19635.25 106
19636.57 90
19637.89 87
19639.22 102
19640.54 107
19641.86 92
19643.18 82
19644.50 101
19645.83 92
19647.15 97
19648.47 106
19649.79 82
19651.12 87
19652.44 77
19653.76 99
19655.08 82
19656.40 101
19657.73 93
19659.05 90
19660.37 102
19661.70 120
19663.02 90
19664.34 90
19665.66 87
19666.99 109
19668.31 111
19669.63 95
19670.95 78
19672.28 90
19673.60 105
19674.92 81
19676.25 77
19677.57 102
19678.89 107
19680.22 103
19681.54 112
19682.86 94
19684.19 101
19685.51 102
19686.83 104
19688.16 87
19689.48 104
19690.80 89
19692.13 100
19693.45 99
19694.78 98
19696.10 102
19697.42 107
19698.75 112
19700.07 110
19701.39 96
19702.72 84
19704.04 101
19705.37 100
19706.69 113
19708.02 105
19709.34 92
19710.66 81
19711.99 93
19713.31 119
19714.64 99
19715.96 77
19717.29 104
19718.61 96
19719.93 74
19721.26 90
19722.58 116
19723.91 103
19725.23 94
19726.56 104
19727.88 98
19729.21 102
19730.53 79
19731.86 100
19733.18 80
19734.51 105
19735.83 90
19737.16 111
19738.48 95
19739.81 88
19741.13 96
19742.46 90
19743.78 105
19745.11 114
19746.44 106
19747.76 102
19749.09 104
19750.41 91
19751.74 105
19753.06 108
19754.39 111
19755.72 101
19757.04 115
19758.37 109
19759.69 94
19761.02 102
19762.34 115
19763.67 105
19765.00 97
19766.32 91
19767.65 101
19768.98 114
19770.30 98
19771.63 106
19772.95 97
19774.28 110
19775.61 93
19776.93 107
19778.26 115
19779.59 90
19780.91 101
19782.24 106
19783.57 87
19784.89 96
19786.22 105
19787.55 100
19788.87 96
19790.20 93
19791.53 77
19792.86 108
19794.18 98
19795.51 97
19796.84 101
19798.16 101
19799.49 97
19800.82 103
19802.15 95
19803.47 97
19804.80 99
19806.13 97
19807.46 108
19808.78 98
19810.11 112
19811.44 107
19812.77 94
19814.09 113
19815.42 114
19816.75 102
19818.08 103
19819.41 78
19820.73 105
19822.06 101
19823.39 104
19824.72 102
19826.05 99
19827.37 97
19828.70 105
19830.03 97
19831.36 85
19832.69 109
19834.02 108
19835.34 92
19836.67 102
19838.00 88
19839.33 96
19840.66 104
19841.99 110
19843.32 94
19844.64 94
19845.97 97
19847.30 90
19848.63 95
19849.96 117
19851.29 96
19852.62 101
19853.95 101
19855.28 100
19856.60 118
19857.93 101
19859.26 81
19860.59 112
19861.92 97
19863.25 88
19864.58 103
19865.91 104
19867.24 93
19868.57 101
19869.90 99
19871.23 117
19872.56 106
19873.89 99
19875.22 82
19876.55 98
19877.88 98
19879.21 96
19880.54 106
19881.87 97
19883.20 105
19884.53 114
19885.86 93
19887.19 90
19888.52 89
19889.85 102
19891.18 99
19892.51 87
19893.84 103
19895.17 108
19896.50 107
19897.83 96
19899.16 102
19900.49 95
19901.82 112
19903.15 101
19904.48 96
19905.81 93
19907.15 95
19908.48 88
19909.81 106
19911.14 91
19912.47 109
19913.80 104
19915.13 103
19916.46 93
19917.79 94
19919.13 101
19920.46 101
19921.79 92
19923.12 100
19924.45 104
19925.78 109
19927.11 101
19928.45 102
19929.78 98
19931.11 105
19932.44 95
19933.77 103
19935.10 108
19936.44 97
19937.77 100
19939.10 89
19940.43 105
19941.76 102
19943.10 117
19944.43 106
19945.76 107
19947.09 103
19948.42 98
19949.76 113
19951.09 104
19952.42 107
19953.75 106
19955.09 112
19956.42 108
19957.75 93
19959.08 110
19960.42 106
19961.75 111
19963.08 91
19964.41 116
19965.75 112
19967.08 79
19968.41 92
19969.75 102
19971.08 93
19972.41 104
19973.74 103
19975.08 102
19976.41 91
19977.74 103
19979.08 110
19980.41 131
19981.74 100
19983.08 86
19984.41 97
19985.74 98
19987.08 104
19988.41 88
19989.75 96
19991.08 97
19992.41 101
19993.75 114
19995.08 108
19996.41 97
19997.75 105
19999.08 100
20000.42 94
20001.75 99
20003.08 99
20004.42 105
20005.75 109
20007.09 92
20008.42 77
20009.75 95
20011.09 95
20012.42 103
20013.76 83
20015.09 84
20016.43 96
20017.76 100
20019.10 91
20020.43 100
20021.76 94
20023.10 92
20024.43 92
20025.77 94
20027.10 112
20028.44 104
20029.77 108
20031.11 90
20032.44 98
20033.78 105
20035.11 109
20036.45 88
20037.78 104
20039.12 91
20040.46 106
20041.79 111
20043.13 103
20044.46 101
20045.80 93
20047.13 94
20048.47 117
20049.80 92
20051.14 99
20052.47 92
20053.81 102
20055.15 107
20056.48 100
20057.82 109
20059.15 99
20060.49 101
20061.83 88
20063.16 101
20064.50 102
20065.83 102
20067.17 81
20068.51 85
20069.84 95
20071.18 93
20072.52 98
20073.85 102
20075.19 103
20076.52 97
20077.86 104
20079.20 108
20080.53 106
20081.87 86
20083.21 91
20084.54 100
20085.88 89
20087.22 120
20088.56 100
20089.89 112
20091.23 87
20092.57 105
20093.90 98
20095.24 89
20096.58 88
20097.91 107
20099.25 103
20100.59 102
20101.93 98
20103.26 87
20104.60 85
20105.94 80
20107.28 99
20108.61 95
20109.95 96
20111.29 88
20112.63 122
20113.96 96
20115.30 94
20116.64 85
20117.98 95
20119.32 92
20120.65 105
20121.99 86
20123.33 97
20124.67 106
20126.01 85
