# Supplementary material for: MALDI-TOF MS typing enables the classification of brewing yeasts of the genus Saccharomyces to major beer styles
Source: PLoS One. 2017 Aug 9;12(8):e0181694. doi: 10.1371/journal.pone.0181694 (PMC5549903; doi:10.1371/journal.pone.0181694)
Supplement: S17 File — The directory includes 90 raw files and was zipped to “.zip”; the folder has three strains with 30 spectra per strain; S1 Text explains the raw files with an example and Table 1 represents the yeast strains used within the experiment. (ZIP) [file pone.0181694.s020.zip › 49-51/30811-PIBB121-Dias-Dias-Dias-YPG-18h-E-E_2016-10-04_10_0_F6_1.dat]

1998.43 1660
1998.85 1621
1999.27 1656
1999.69 1672
2000.11 1745
2000.54 1616
2000.96 1761
2001.38 1713
2001.80 1633
2002.23 1597
2002.65 1620
2003.07 1619
2003.49 1571
2003.92 1577
2004.34 1490
2004.76 1626
2005.18 1661
2005.61 1644
2006.03 1644
2006.45 1703
2006.87 1644
2007.30 1629
2007.72 1567
2008.14 1609
2008.57 1604
2008.99 1588
2009.41 1617
2009.84 1577
2010.26 1543
2010.68 1492
2011.11 1552
2011.53 1428
2011.95 1336
2012.38 1463
2012.80 1500
2013.22 1558
2013.65 1548
2014.07 1479
2014.49 1509
2014.92 1541
2015.34 1577
2015.77 1590
2016.19 1643
2016.61 1707
2017.04 1665
2017.46 1600
2017.89 1611
2018.31 1610
2018.73 1568
2019.16 1491
2019.58 1560
2020.01 1584
2020.43 1565
2020.85 1528
2021.28 1508
2021.70 1415
2022.13 1367
2022.55 1427
2022.98 1459
2023.40 1490
2023.83 1381
2024.25 1420
2024.68 1476
2025.10 1457
2025.53 1509
2025.95 1428
2026.38 1478
2026.80 1460
2027.23 1357
2027.65 1416
2028.08 1420
2028.50 1352
2028.93 1378
2029.35 1435
2029.78 1408
2030.20 1456
2030.63 1404
2031.05 1438
2031.48 1479
2031.90 1458
2032.33 1432
2032.75 1388
2033.18 1481
2033.61 1420
2034.03 1376
2034.46 1476
2034.88 1445
2035.31 1465
2035.74 1542
2036.16 1519
2036.59 1552
2037.01 1590
2037.44 1584
2037.87 1607
2038.29 1627
2038.72 1672
2039.14 1605
2039.57 1613
2040.00 1590
2040.42 1577
2040.85 1509
2041.28 1587
2041.70 1592
2042.13 1595
2042.56 1472
2042.98 1461
2043.41 1459
2043.84 1456
2044.26 1530
2044.69 1510
2045.12 1507
2045.54 1549
2045.97 1533
2046.40 1516
2046.82 1483
2047.25 1454
2047.68 1464
2048.11 1502
2048.53 1470
2048.96 1477
2049.39 1571
2049.82 1563
2050.24 1530
2050.67 1500
2051.10 1509
2051.53 1412
2051.95 1403
2052.38 1513
2052.81 1438
2053.24 1449
2053.66 1427
2054.09 1477
2054.52 1401
2054.95 1494
2055.38 1509
2055.80 1530
2056.23 1474
2056.66 1454
2057.09 1510
2057.52 1491
2057.94 1504
2058.37 1404
2058.80 1471
2059.23 1557
2059.66 1496
2060.09 1459
2060.51 1443
2060.94 1511
2061.37 1629
2061.80 1585
2062.23 1545
2062.66 1656
2063.09 1601
2063.52 1621
2063.94 1673
2064.37 1642
2064.80 1624
2065.23 1561
2065.66 1543
2066.09 1560
2066.52 1531
2066.95 1510
2067.38 1542
2067.81 1505
2068.24 1536
2068.66 1579
2069.09 1530
2069.52 1537
2069.95 1458
2070.38 1499
2070.81 1419
2071.24 1385
2071.67 1401
2072.10 1487
2072.53 1610
2072.96 1547
2073.39 1516
2073.82 1480
2074.25 1435
2074.68 1505
2075.11 1484
2075.54 1580
2075.97 1549
2076.40 1531
2076.83 1584
2077.26 1667
2077.69 1703
2078.12 1649
2078.55 1748
2078.98 1629
2079.41 1644
2079.84 1635
2080.27 1652
2080.70 1606
2081.14 1543
2081.57 1606
2082.00 1549
2082.43 1472
2082.86 1431
2083.29 1514
2083.72 1599
2084.15 1513
2084.58 1457
2085.01 1458
2085.44 1463
2085.88 1463
2086.31 1465
2086.74 1436
2087.17 1476
2087.60 1438
2088.03 1418
2088.46 1485
2088.89 1523
2089.33 1572
2089.76 1654
2090.19 1773
2090.62 1793
2091.05 1788
2091.48 1801
2091.92 1738
2092.35 1772
2092.78 1900
2093.21 1710
2093.64 1735
2094.07 1705
2094.51 1572
2094.94 1612
2095.37 1600
2095.80 1485
2096.24 1406
2096.67 1453
2097.10 1380
2097.53 1276
2097.96 1372
2098.40 1387
2098.83 1380
2099.26 1381
2099.69 1526
2100.13 1514
2100.56 1499
2100.99 1432
2101.43 1492
2101.86 1462
2102.29 1467
2102.72 1511
2103.16 1584
2103.59 1649
2104.02 1594
2104.46 1528
2104.89 1575
2105.32 1629
2105.76 1663
2106.19 1687
2106.62 1656
2107.05 1669
2107.49 1659
2107.92 1558
2108.36 1497
2108.79 1440
2109.22 1446
2109.66 1408
2110.09 1389
2110.52 1454
2110.96 1397
2111.39 1399
2111.82 1469
2112.26 1492
2112.69 1415
2113.13 1398
2113.56 1372
2113.99 1308
2114.43 1392
2114.86 1367
2115.30 1315
2115.73 1295
2116.16 1283
2116.60 1344
2117.03 1401
2117.47 1511
2117.90 1445
2118.34 1387
2118.77 1406
2119.21 1415
2119.64 1333
2120.07 1432
2120.51 1464
2120.94 1437
2121.38 1347
2121.81 1403
2122.25 1462
2122.68 1272
2123.12 1339
2123.55 1323
2123.99 1358
2124.42 1409
2124.86 1304
2125.29 1361
2125.73 1436
2126.16 1451
2126.60 1465
2127.04 1514
2127.47 1548
2127.91 1525
2128.34 1575
2128.78 1584
2129.21 1565
2129.65 1605
2130.08 1683
2130.52 1599
2130.96 1570
2131.39 1630
2131.83 1532
2132.26 1568
2132.70 1573
2133.14 1566
2133.57 1685
2134.01 1675
2134.44 1665
2134.88 1644
2135.32 1637
2135.75 1725
2136.19 1736
2136.62 1684
2137.06 1676
2137.50 1582
2137.93 1556
2138.37 1496
2138.81 1487
2139.24 1559
2139.68 1418
2140.12 1371
2140.55 1393
2140.99 1363
2141.43 1275
2141.86 1250
2142.30 1271
2142.74 1305
2143.18 1313
2143.61 1425
2144.05 1447
2144.49 1406
2144.92 1398
2145.36 1493
2145.80 1563
2146.24 1713
2146.67 1746
2147.11 1913
2147.55 1971
2147.99 2015
2148.42 2045
2148.86 2137
2149.30 2248
2149.74 2085
2150.17 2024
2150.61 1896
2151.05 1873
2151.49 1770
2151.92 1749
2152.36 1651
2152.80 1616
2153.24 1660
2153.68 1597
2154.11 1517
2154.55 1495
2154.99 1419
2155.43 1386
2155.87 1465
2156.31 1475
2156.74 1527
2157.18 1516
2157.62 1454
2158.06 1457
2158.50 1427
2158.94 1505
2159.38 1515
2159.81 1492
2160.25 1545
2160.69 1539
2161.13 1542
2161.57 1567
2162.01 1618
2162.45 1627
2162.89 1620
2163.33 1610
2163.76 1597
2164.20 1559
2164.64 1777
2165.08 1741
2165.52 1666
2165.96 1745
2166.40 1754
2166.84 1695
2167.28 1696
2167.72 1683
2168.16 1709
2168.60 1585
2169.04 1696
2169.48 1775
2169.92 1730
2170.36 1668
2170.80 1684
2171.24 1536
2171.68 1571
2172.12 1549
2172.56 1627
2173.00 1615
2173.44 1620
2173.88 1529
2174.32 1664
2174.76 1641
2175.20 1588
2175.64 1589
2176.08 1620
2176.52 1649
2176.96 1690
2177.40 1768
2177.84 1741
2178.28 1712
2178.72 1642
2179.16 1685
2179.60 1555
2180.04 1521
2180.48 1557
2180.92 1485
2181.37 1403
2181.81 1416
2182.25 1386
2182.69 1420
2183.13 1432
2183.57 1489
2184.01 1518
2184.45 1561
2184.89 1515
2185.34 1544
2185.78 1632
2186.22 1684
2186.66 1676
2187.10 1726
2187.54 1715
2187.98 1634
2188.43 1669
2188.87 1719
2189.31 1662
2189.75 1518
2190.19 1492
2190.63 1625
2191.08 1545
2191.52 1595
2191.96 1592
2192.40 1534
2192.84 1486
2193.29 1463
2193.73 1472
2194.17 1552
2194.61 1523
2195.05 1471
2195.50 1511
2195.94 1478
2196.38 1437
2196.82 1479
2197.27 1501
2197.71 1476
2198.15 1502
2198.59 1527
2199.04 1481
2199.48 1419
2199.92 1475
2200.37 1494
2200.81 1478
2201.25 1521
2201.69 1473
2202.14 1577
2202.58 1593
2203.02 1527
2203.47 1529
2203.91 1535
2204.35 1569
2204.80 1606
2205.24 1637
2205.68 1674
2206.13 1684
2206.57 1705
2207.01 1647
2207.46 1695
2207.90 1754
2208.34 1675
2208.79 1710
2209.23 1617
2209.67 1646
2210.12 1605
2210.56 1484
2211.01 1557
2211.45 1426
2211.89 1414
2212.34 1485
2212.78 1449
2213.23 1431
2213.67 1484
2214.11 1546
2214.56 1482
2215.00 1416
2215.45 1442
2215.89 1480
2216.34 1462
2216.78 1438
2217.22 1423
2217.67 1533
2218.11 1536
2218.56 1459
2219.00 1624
2219.45 1676
2219.89 1770
2220.34 1907
2220.78 2026
2221.23 2100
2221.67 2189
2222.12 2314
2222.56 2445
2223.01 2392
2223.45 2517
2223.90 2508
2224.34 2333
2224.79 2248
2225.23 2166
2225.68 2063
2226.12 1971
2226.57 1830
2227.01 1913
2227.46 1823
2227.91 1711
2228.35 1759
2228.80 1790
2229.24 1793
2229.69 1811
2230.13 1767
2230.58 1792
2231.03 1762
2231.47 1792
2231.92 1812
2232.36 1785
2232.81 1804
2233.26 1796
2233.70 1738
2234.15 1700
2234.59 1753
2235.04 1764
2235.49 1760
2235.93 1724
2236.38 1626
2236.83 1754
2237.27 1779
2237.72 1724
2238.17 1744
2238.61 1678
2239.06 1670
2239.51 1635
2239.95 1545
2240.40 1567
2240.85 1553
2241.29 1562
2241.74 1496
2242.19 1538
2242.63 1633
2243.08 1589
2243.53 1533
2243.98 1588
2244.42 1534
2244.87 1487
2245.32 1532
2245.76 1521
2246.21 1514
2246.66 1576
2247.11 1603
2247.55 1561
2248.00 1458
2248.45 1439
2248.90 1535
2249.35 1462
2249.79 1471
2250.24 1609
2250.69 1482
2251.14 1463
2251.58 1472
2252.03 1479
2252.48 1456
2252.93 1507
2253.38 1411
2253.82 1388
2254.27 1432
2254.72 1445
2255.17 1434
2255.62 1403
2256.07 1452
2256.51 1514
2256.96 1562
2257.41 1587
2257.86 1559
2258.31 1563
2258.76 1656
2259.21 1758
2259.65 1810
2260.10 1873
2260.55 1933
2261.00 1892
2261.45 1952
2261.90 1984
2262.35 1917
2262.80 1988
2263.25 1931
2263.69 2007
2264.14 1919
2264.59 1876
2265.04 1929
2265.49 1948
2265.94 1975
2266.39 1892
2266.84 1887
2267.29 1862
2267.74 1791
2268.19 1826
2268.64 1809
2269.09 1757
2269.54 1753
2269.99 1661
2270.44 1712
2270.89 1686
2271.34 1622
2271.79 1589
2272.24 1520
2272.69 1589
2273.14 1530
2273.59 1472
2274.04 1485
2274.49 1488
2274.94 1544
2275.39 1478
2275.84 1459
2276.29 1470
2276.74 1570
2277.19 1708
2277.64 1744
2278.09 1777
2278.54 1822
2278.99 1833
2279.44 1902
2279.89 1908
2280.34 1837
2280.79 1891
2281.25 1865
2281.70 1857
2282.15 1800
2282.60 1769
2283.05 1707
2283.50 1678
2283.95 1737
2284.40 1743
2284.85 1720
2285.31 1726
2285.76 1896
2286.21 1958
2286.66 2013
2287.11 2059
2287.56 2270
2288.01 2481
2288.47 2491
2288.92 2664
2289.37 2834
2289.82 2838
2290.27 2836
2290.72 2896
2291.18 2757
2291.63 2814
2292.08 2688
2292.53 2662
2292.98 2477
2293.44 2410
2293.89 2494
2294.34 2347
2294.79 2230
2295.24 2092
2295.70 1958
2296.15 1937
2296.60 1935
2297.05 1837
2297.51 1717
2297.96 1728
2298.41 1704
2298.86 1644
2299.32 1502
2299.77 1553
2300.22 1603
2300.67 1584
2301.13 1574
2301.58 1583
2302.03 1625
2302.49 1571
2302.94 1576
2303.39 1624
2303.85 1619
2304.30 1535
2304.75 1602
2305.20 1705
2305.66 1843
2306.11 1830
2306.56 1842
2307.02 2048
2307.47 2090
2307.93 2208
2308.38 2160
2308.83 2227
2309.29 2342
2309.74 2246
2310.19 2183
2310.65 2131
2311.10 2074
2311.55 1921
2312.01 1792
2312.46 1720
2312.92 1678
2313.37 1637
2313.82 1657
2314.28 1574
2314.73 1568
2315.19 1529
2315.64 1545
2316.10 1591
2316.55 1778
2317.00 1669
2317.46 1625
2317.91 1764
2318.37 1673
2318.82 1730
2319.28 1737
2319.73 1693
2320.19 1689
2320.64 1603
2321.10 1601
2321.55 1675
2322.01 1623
2322.46 1631
2322.92 1680
2323.37 1611
2323.83 1567
2324.28 1606
2324.74 1641
2325.19 1573
2325.65 1694
2326.10 1765
2326.56 1748
2327.01 1750
2327.47 1841
2327.92 1737
2328.38 1757
2328.83 1835
2329.29 1838
2329.74 1822
2330.20 1844
2330.66 1738
2331.11 1767
2331.57 1675
2332.02 1631
2332.48 1556
2332.94 1711
2333.39 1682
2333.85 1634
2334.30 1584
2334.76 1721
2335.22 1701
2335.67 1859
2336.13 2008
2336.58 2018
2337.04 2136
2337.50 2229
2337.95 2415
2338.41 2486
2338.87 2582
2339.32 2665
2339.78 2617
2340.24 2547
2340.69 2448
2341.15 2374
2341.61 2326
2342.06 2341
2342.52 2204
2342.98 2224
2343.43 2264
2343.89 2276
2344.35 2349
2344.81 2275
2345.26 2183
2345.72 2220
2346.18 2086
2346.63 2047
2347.09 2089
2347.55 2122
2348.01 2050
2348.46 2023
2348.92 2035
2349.38 1995
2349.84 1903
2350.29 1960
2350.75 1928
2351.21 1765
2351.67 1829
2352.13 1769
2352.58 1717
2353.04 1732
2353.50 1709
2353.96 1736
2354.41 1700
2354.87 1604
2355.33 1626
2355.79 1772
2356.25 1676
2356.71 1665
2357.16 1787
2357.62 1790
2358.08 1670
2358.54 1774
2359.00 1826
2359.46 1855
2359.91 1856
2360.37 1826
2360.83 1892
2361.29 1811
2361.75 1797
2362.21 1849
2362.67 1818
2363.13 1886
2363.58 1878
2364.04 1825
2364.50 1869
2364.96 1930
2365.42 1940
2365.88 1884
2366.34 1896
2366.80 1848
2367.26 1936
2367.72 1972
2368.18 1876
2368.64 1809
2369.10 1705
2369.55 1748
2370.01 1723
2370.47 1615
2370.93 1522
2371.39 1634
2371.85 1633
2372.31 1563
2372.77 1550
2373.23 1665
2373.69 1753
2374.15 1692
2374.61 1614
2375.07 1611
2375.53 1642
2375.99 1634
2376.45 1555
2376.91 1627
2377.37 1707
2377.83 1677
2378.29 1623
2378.75 1689
2379.21 1701
2379.68 1627
2380.14 1619
2380.60 1694
2381.06 1715
2381.52 1781
2381.98 1653
2382.44 1671
2382.90 1753
2383.36 1747
2383.82 1722
2384.28 1721
2384.74 1611
2385.20 1628
2385.67 1640
2386.13 1597
2386.59 1693
2387.05 1561
2387.51 1527
2387.97 1513
2388.43 1542
2388.89 1587
2389.36 1557
2389.82 1615
2390.28 1588
2390.74 1632
2391.20 1554
2391.66 1536
2392.13 1548
2392.59 1609
2393.05 1582
2393.51 1534
2393.97 1590
2394.43 1491
2394.90 1538
2395.36 1533
2395.82 1589
2396.28 1544
2396.74 1605
2397.21 1572
2397.67 1555
2398.13 1509
2398.59 1572
2399.06 1554
2399.52 1542
2399.98 1568
2400.44 1426
2400.91 1421
2401.37 1479
2401.83 1473
2402.29 1488
2402.76 1449
2403.22 1490
2403.68 1519
2404.14 1577
2404.61 1622
2405.07 1694
2405.53 1635
2406.00 1680
2406.46 1538
2406.92 1532
2407.39 1584
2407.85 1633
2408.31 1560
2408.78 1528
2409.24 1541
2409.70 1514
2410.17 1513
2410.63 1495
2411.09 1492
2411.56 1557
2412.02 1619
2412.48 1609
2412.95 1670
2413.41 1659
2413.87 1753
2414.34 1756
2414.80 1744
2415.27 1782
2415.73 1815
2416.19 1871
2416.66 1882
2417.12 1818
2417.59 1794
2418.05 1833
2418.51 1760
2418.98 1813
2419.44 1806
2419.91 1805
2420.37 1852
2420.84 1906
2421.30 1921
2421.77 1968
2422.23 1988
2422.69 2060
2423.16 2215
2423.62 2335
2424.09 2483
2424.55 2637
2425.02 2801
2425.48 2816
2425.95 2902
2426.41 3021
2426.88 2851
2427.34 2719
2427.81 2626
2428.27 2435
2428.74 2328
2429.20 2149
2429.67 2030
2430.13 1911
2430.60 1864
2431.07 1813
2431.53 1774
2432.00 1781
2432.46 1769
2432.93 1731
2433.39 1699
2433.86 1762
2434.32 1873
2434.79 1873
2435.26 1916
2435.72 1976
2436.19 2135
2436.65 2207
2437.12 2428
2437.59 2595
2438.05 2797
2438.52 2937
2438.98 2950
2439.45 2874
2439.92 2861
2440.38 2819
2440.85 2697
2441.32 2639
2441.78 2377
2442.25 2214
2442.72 2120
2443.18 2037
2443.65 1881
2444.12 1773
2444.58 1730
2445.05 1726
2445.52 1676
2445.98 1675
2446.45 1616
2446.92 1604
2447.38 1605
2447.85 1542
2448.32 1604
2448.78 1570
2449.25 1591
2449.72 1608
2450.19 1642
2450.65 1576
2451.12 1581
2451.59 1567
2452.06 1544
2452.52 1600
2452.99 1700
2453.46 1629
2453.93 1613
2454.39 1565
2454.86 1549
2455.33 1642
2455.80 1532
2456.26 1566
2456.73 1711
2457.20 1546
2457.67 1653
2458.14 1652
2458.60 1502
2459.07 1596
2459.54 1638
2460.01 1606
2460.48 1647
2460.95 1670
2461.41 1671
2461.88 1764
2462.35 1677
2462.82 1723
2463.29 1821
2463.76 1749
2464.22 1896
2464.69 1866
2465.16 1831
2465.63 1897
2466.10 1820
2466.57 1853
2467.04 1848
2467.51 1836
2467.97 1818
2468.44 1752
2468.91 1737
2469.38 1819
2469.85 1651
2470.32 1646
2470.79 1615
2471.26 1574
2471.73 1661
2472.20 1557
2472.67 1520
2473.14 1596
2473.61 1571
2474.07 1637
2474.54 1620
2475.01 1650
2475.48 1851
2475.95 1871
2476.42 1891
2476.89 2064
2477.36 2339
2477.83 2209
2478.30 2262
2478.77 2337
2479.24 2244
2479.71 2239
2480.18 2231
2480.65 2091
2481.12 2043
2481.59 2128
2482.06 1885
2482.53 1729
2483.00 1677
2483.47 1661
2483.95 1610
2484.42 1564
2484.89 1521
2485.36 1603
2485.83 1608
2486.30 1574
2486.77 1583
2487.24 1521
2487.71 1506
2488.18 1546
2488.65 1602
2489.12 1623
2489.59 1702
2490.07 1688
2490.54 1801
2491.01 1824
2491.48 1702
2491.95 1683
2492.42 1839
2492.89 1877
2493.36 1786
2493.84 1849
2494.31 1837
2494.78 1756
2495.25 1832
2495.72 1843
2496.19 1790
2496.66 1700
2497.14 1674
2497.61 1694
2498.08 1624
2498.55 1584
2499.02 1566
2499.50 1618
2499.97 1663
2500.44 1645
2500.91 1674
2501.38 1683
2501.86 1602
2502.33 1651
2502.80 1646
2503.27 1686
2503.74 1807
2504.22 1794
2504.69 1897
2505.16 1850
2505.63 1936
2506.11 1905
2506.58 1978
2507.05 1928
2507.52 1948
2508.00 1985
2508.47 1961
2508.94 1911
2509.42 1956
2509.89 1956
2510.36 1912
2510.83 1817
2511.31 1734
2511.78 1727
2512.25 1735
2512.73 1714
2513.20 1679
2513.67 1645
2514.15 1756
2514.62 1793
2515.09 1672
2515.57 1644
2516.04 1744
2516.51 1630
2516.99 1766
2517.46 1732
2517.94 1671
2518.41 1702
2518.88 1620
2519.36 1496
2519.83 1536
2520.30 1484
2520.78 1570
2521.25 1589
2521.73 1576
2522.20 1555
2522.67 1485
2523.15 1616
2523.62 1656
2524.10 1474
2524.57 1448
2525.05 1543
2525.52 1524
2525.99 1522
2526.47 1547
2526.94 1537
2527.42 1605
2527.89 1641
2528.37 1474
2528.84 1508
2529.32 1515
2529.79 1560
2530.27 1524
2530.74 1558
2531.22 1529
2531.69 1521
2532.17 1521
2532.64 1608
2533.12 1603
2533.59 1596
2534.07 1622
2534.54 1672
2535.02 1685
2535.49 1638
2535.97 1735
2536.44 1716
2536.92 1780
2537.39 1758
2537.87 1761
2538.34 1792
2538.82 1688
2539.30 1706
2539.77 1701
2540.25 1746
2540.72 1689
2541.20 1628
2541.68 1607
2542.15 1547
2542.63 1572
2543.10 1714
2543.58 1675
2544.06 1740
2544.53 1753
2545.01 1791
2545.48 1887
2545.96 1858
2546.44 1783
2546.91 1854
2547.39 1957
2547.87 1861
2548.34 1859
2548.82 1902
2549.30 1845
2549.77 2015
2550.25 1956
2550.73 2001
2551.20 2062
2551.68 2261
2552.16 2253
2552.63 2416
2553.11 2621
2553.59 2734
2554.06 2900
2554.54 2898
2555.02 2873
2555.50 2882
2555.97 2694
2556.45 2579
2556.93 2487
2557.40 2374
2557.88 2124
2558.36 2001
2558.84 1955
2559.31 1801
2559.79 1728
2560.27 1676
2560.75 1669
2561.23 1642
2561.70 1659
2562.18 1587
2562.66 1527
2563.14 1576
2563.61 1616
2564.09 1545
2564.57 1505
2565.05 1599
2565.53 1596
2566.00 1583
2566.48 1526
2566.96 1478
2567.44 1483
2567.92 1467
2568.40 1448
2568.87 1505
2569.35 1507
2569.83 1410
2570.31 1551
2570.79 1565
2571.27 1594
2571.75 1468
2572.22 1477
2572.70 1611
2573.18 1617
2573.66 1597
2574.14 1595
2574.62 1660
2575.10 1510
2575.58 1612
2576.06 1648
2576.54 1681
2577.01 1666
2577.49 1656
2577.97 1488
2578.45 1560
2578.93 1627
2579.41 1639
2579.89 1667
2580.37 1592
2580.85 1584
2581.33 1595
2581.81 1603
2582.29 1585
2582.77 1652
2583.25 1624
2583.73 1672
2584.21 1609
2584.69 1572
2585.17 1570
2585.65 1621
2586.13 1609
2586.61 1706
2587.09 1570
2587.57 1650
2588.05 1686
2588.53 1721
2589.01 1689
2589.49 1704
2589.97 1747
2590.45 1834
2590.93 1850
2591.41 1857
2591.89 2005
2592.37 2011
2592.85 2018
2593.33 2061
2593.81 2106
2594.30 2151
2594.78 2205
2595.26 2239
2595.74 2122
2596.22 2034
2596.70 2067
2597.18 2007
2597.66 1942
2598.14 1849
2598.62 1774
2599.11 1697
2599.59 1758
2600.07 1685
2600.55 1569
2601.03 1557
2601.51 1550
2601.99 1577
2602.48 1536
2602.96 1539
2603.44 1599
2603.92 1642
2604.40 1720
2604.88 1821
2605.37 2026
2605.85 2133
2606.33 2140
2606.81 2306
2607.29 2381
2607.78 2362
2608.26 2528
2608.74 2572
2609.22 2519
2609.70 2407
2610.19 2375
2610.67 2297
2611.15 2191
2611.63 2144
2612.12 2056
2612.60 1909
2613.08 1906
2613.56 1754
2614.05 1737
2614.53 1743
2615.01 1725
2615.49 1661
2615.98 1596
2616.46 1637
2616.94 1561
2617.43 1666
2617.91 1616
2618.39 1559
2618.87 1565
2619.36 1584
2619.84 1542
2620.32 1493
2620.81 1557
2621.29 1560
2621.77 1462
2622.26 1591
2622.74 1529
2623.22 1523
2623.71 1683
2624.19 1542
2624.67 1576
2625.16 1631
2625.64 1580
2626.13 1511
2626.61 1516
2627.09 1516
2627.58 1471
2628.06 1585
2628.55 1501
2629.03 1605
2629.51 1497
2630.00 1562
2630.48 1625
2630.97 1637
2631.45 1660
2631.93 1697
2632.42 1641
2632.90 1642
2633.39 1635
2633.87 1622
2634.36 1604
2634.84 1545
2635.33 1580
2635.81 1598
2636.29 1585
2636.78 1573
2637.26 1538
2637.75 1579
2638.23 1563
2638.72 1592
2639.20 1588
2639.69 1550
2640.17 1647
2640.66 1618
2641.14 1651
2641.63 1592
2642.11 1475
2642.60 1520
2643.08 1549
2643.57 1570
2644.05 1484
2644.54 1504
2645.03 1557
2645.51 1595
2646.00 1602
2646.48 1551
2646.97 1587
2647.45 1607
2647.94 1582
2648.43 1547
2648.91 1582
2649.40 1528
2649.88 1544
2650.37 1498
2650.85 1538
2651.34 1521
2651.83 1493
2652.31 1518
2652.80 1574
2653.29 1500
2653.77 1556
2654.26 1578
2654.74 1579
2655.23 1561
2655.72 1498
2656.20 1462
2656.69 1462
2657.18 1509
2657.66 1453
2658.15 1478
2658.64 1513
2659.12 1486
2659.61 1443
2660.10 1387
2660.58 1487
2661.07 1473
2661.56 1396
2662.05 1477
2662.53 1604
2663.02 1666
2663.51 1512
2663.99 1507
2664.48 1595
2664.97 1682
2665.46 1668
2665.94 1649
2666.43 1618
2666.92 1664
2667.41 1656
2667.89 1607
2668.38 1573
2668.87 1734
2669.36 1827
2669.84 1851
2670.33 1806
2670.82 1954
2671.31 1962
2671.80 1953
2672.28 2072
2672.77 2204
2673.26 2103
2673.75 2025
2674.24 2026
2674.72 2097
2675.21 2093
2675.70 2161
2676.19 2115
2676.68 2143
2677.17 2199
2677.65 2338
2678.14 2444
2678.63 2484
2679.12 2581
2679.61 2700
2680.10 2782
2680.59 2832
2681.07 2942
2681.56 3030
2682.05 2926
2682.54 2958
2683.03 2959
2683.52 2986
2684.01 3034
2684.50 2755
2684.99 2511
2685.47 2339
2685.96 2236
2686.45 2120
2686.94 1991
2687.43 1910
2687.92 1898
2688.41 1764
2688.90 1750
2689.39 1760
2689.88 1656
2690.37 1617
2690.86 1560
2691.35 1548
2691.84 1565
2692.33 1631
2692.82 1642
2693.31 1608
2693.80 1611
2694.29 1614
2694.78 1700
2695.27 1708
2695.76 1786
2696.25 1715
2696.74 1735
2697.23 1792
2697.72 1795
2698.21 1903
2698.70 1980
2699.19 2075
2699.68 2048
2700.17 2070
2700.66 2019
2701.15 2000
2701.64 1974
2702.13 1914
2702.62 1967
2703.11 1853
2703.61 1752
2704.10 1802
2704.59 1733
2705.08 1739
2705.57 1659
2706.06 1614
2706.55 1666
2707.04 1674
2707.53 1634
2708.02 1621
2708.52 1631
2709.01 1620
2709.50 1640
2709.99 1573
2710.48 1510
2710.97 1551
2711.46 1543
2711.96 1563
2712.45 1630
2712.94 1566
2713.43 1498
2713.92 1550
2714.41 1567
2714.91 1517
2715.40 1545
2715.89 1577
2716.38 1559
2716.87 1544
2717.37 1523
2717.86 1557
2718.35 1620
2718.84 1665
2719.33 1696
2719.83 1686
2720.32 1659
2720.81 1807
2721.30 1841
2721.80 1860
2722.29 1667
2722.78 1692
2723.27 1685
2723.77 1651
2724.26 1642
2724.75 1627
2725.24 1643
2725.74 1581
2726.23 1549
2726.72 1558
2727.22 1516
2727.71 1416
2728.20 1501
2728.70 1457
2729.19 1475
2729.68 1514
2730.18 1563
2730.67 1595
2731.16 1571
2731.65 1588
2732.15 1605
2732.64 1638
2733.14 1667
2733.63 1671
2734.12 1654
2734.62 1647
2735.11 1652
2735.60 1670
2736.10 1675
2736.59 1661
2737.08 1613
2737.58 1671
2738.07 1776
2738.57 1725
2739.06 1679
2739.55 1643
2740.05 1499
2740.54 1431
2741.04 1438
2741.53 1536
2742.03 1515
2742.52 1529
2743.01 1452
2743.51 1442
2744.00 1459
2744.50 1467
2744.99 1522
2745.49 1453
2745.98 1430
2746.48 1457
2746.97 1438
2747.47 1452
2747.96 1516
2748.46 1528
2748.95 1500
2749.45 1533
2749.94 1560
2750.44 1537
2750.93 1559
2751.43 1604
2751.92 1646
2752.42 1653
2752.91 1666
2753.41 1724
2753.90 1764
2754.40 1805
2754.89 1783
2755.39 1722
2755.88 1619
2756.38 1654
2756.87 1591
2757.37 1592
2757.87 1526
2758.36 1447
2758.86 1451
2759.35 1512
2759.85 1512
2760.35 1479
2760.84 1427
2761.34 1500
2761.83 1519
2762.33 1517
2762.83 1591
2763.32 1572
2763.82 1597
2764.31 1583
2764.81 1460
2765.31 1468
2765.80 1507
2766.30 1552
2766.80 1520
2767.29 1553
2767.79 1549
2768.29 1579
2768.78 1567
2769.28 1550
2769.78 1705
2770.27 1668
2770.77 1691
2771.27 1630
2771.76 1688
2772.26 1766
2772.76 1872
2773.26 1852
2773.75 1913
2774.25 1981
2774.75 2030
2775.24 1989
2775.74 2064
2776.24 2100
2776.74 2090
2777.23 2086
2777.73 2003
2778.23 2009
2778.73 1958
2779.22 1847
2779.72 1771
2780.22 1787
2780.72 1836
2781.21 1747
2781.71 1758
2782.21 1699
2782.71 1638
2783.21 1684
2783.70 1682
2784.20 1576
2784.70 1597
2785.20 1638
2785.70 1719
2786.20 1608
2786.69 1666
2787.19 1610
2787.69 1517
2788.19 1554
2788.69 1585
2789.19 1568
2789.68 1491
2790.18 1593
2790.68 1615
2791.18 1703
2791.68 1778
2792.18 1864
2792.68 2078
2793.18 2400
2793.67 2579
2794.17 2879
2794.67 3037
2795.17 3210
2795.67 3458
2796.17 3555
2796.67 3508
2797.17 3423
2797.67 3362
2798.17 3110
2798.67 2781
2799.17 2737
2799.66 2551
2800.16 2398
2800.66 2208
2801.16 2222
2801.66 2077
2802.16 1990
2802.66 2019
2803.16 2165
2803.66 2248
2804.16 2426
2804.66 2647
2805.16 3155
2805.66 3391
2806.16 3779
2806.66 4141
2807.16 4359
2807.66 4416
2808.16 4468
2808.66 4321
2809.16 4140
2809.66 3843
2810.16 3615
2810.66 3290
2811.16 2956
2811.66 2710
2812.17 2453
2812.67 2304
2813.17 2118
2813.67 2080
2814.17 1918
2814.67 1918
2815.17 1871
2815.67 1945
2816.17 1880
2816.67 1878
2817.17 1854
2817.67 1850
2818.18 1797
2818.68 1812
2819.18 1773
2819.68 1800
2820.18 1776
2820.68 1767
2821.18 1760
2821.68 1713
2822.19 1880
2822.69 1936
2823.19 1891
2823.69 1847
2824.19 1963
2824.69 1966
2825.20 2017
2825.70 1989
2826.20 1932
2826.70 1866
2827.20 1808
2827.70 1749
2828.21 1711
2828.71 1736
2829.21 1728
2829.71 1744
2830.22 1859
2830.72 1851
2831.22 1833
2831.72 1818
2832.22 1854
2832.73 1868
2833.23 1893
2833.73 1844
2834.23 1936
2834.74 2015
2835.24 2003
2835.74 1935
2836.24 1875
2836.75 1788
2837.25 1775
2837.75 1792
2838.26 1677
2838.76 1639
2839.26 1593
2839.76 1561
2840.27 1721
2840.77 1713
2841.27 1657
2841.78 1589
2842.28 1693
2842.78 1726
2843.29 1793
2843.79 1754
2844.29 1768
2844.80 1814
2845.30 1791
2845.80 1922
2846.31 2084
2846.81 1943
2847.32 2056
2847.82 1921
2848.32 1888
2848.83 1930
2849.33 1900
2849.83 1818
2850.34 1700
2850.84 1672
2851.35 1603
2851.85 1606
2852.35 1666
2852.86 1643
2853.36 1593
2853.87 1584
2854.37 1669
2854.88 1647
2855.38 1631
2855.88 1709
2856.39 1725
2856.89 1709
2857.40 1722
2857.90 1823
2858.41 1709
2858.91 1755
2859.42 1800
2859.92 1720
2860.43 1720
2860.93 1742
2861.44 1671
2861.94 1581
2862.45 1506
2862.95 1559
2863.46 1597
2863.96 1480
2864.47 1452
2864.97 1439
2865.48 1456
2865.98 1487
2866.49 1506
2866.99 1586
2867.50 1570
2868.00 1608
2868.51 1560
2869.02 1601
2869.52 1582
2870.03 1523
2870.53 1571
2871.04 1603
2871.54 1572
2872.05 1594
2872.56 1589
2873.06 1613
2873.57 1585
2874.07 1517
2874.58 1636
2875.09 1574
2875.59 1541
2876.10 1530
2876.61 1589
2877.11 1622
2877.62 1579
2878.12 1569
2878.63 1569
2879.14 1583
2879.64 1559
2880.15 1585
2880.66 1760
2881.16 1861
2881.67 1847
2882.18 1918
2882.68 2036
2883.19 2307
2883.70 2497
2884.20 2478
2884.71 2716
2885.22 2996
2885.73 2995
2886.23 3106
2886.74 3079
2887.25 3028
2887.75 3110
2888.26 2773
2888.77 2579
2889.28 2303
2889.78 2110
2890.29 1980
2890.80 1878
2891.31 1924
2891.81 1812
2892.32 1772
2892.83 1863
2893.34 1823
2893.84 1788
2894.35 1706
2894.86 1799
2895.37 1839
2895.88 1795
2896.38 1790
2896.89 1865
2897.40 1914
2897.91 2017
2898.42 1904
2898.92 2026
2899.43 2167
2899.94 2214
2900.45 2232
2900.96 2178
2901.47 2191
2901.98 2224
2902.48 2219
2902.99 2137
2903.50 2113
2904.01 2017
2904.52 1983
2905.03 1906
2905.54 1859
2906.04 1807
2906.55 1746
2907.06 1835
2907.57 1765
2908.08 1773
2908.59 1652
2909.10 1685
2909.61 1797
2910.12 1675
2910.63 1702
2911.14 1787
2911.64 1702
2912.15 1686
2912.66 1725
2913.17 1678
2913.68 1782
2914.19 1759
2914.70 1676
2915.21 1680
2915.72 1724
2916.23 1699
2916.74 1596
2917.25 1631
2917.76 1714
2918.27 1649
2918.78 1755
2919.29 1877
2919.80 1945
2920.31 2158
2920.82 2435
2921.33 2749
2921.84 3097
2922.35 3489
2922.86 3869
2923.37 4255
2923.88 4495
2924.39 4575
2924.90 4630
2925.41 4473
2925.92 4247
2926.44 3906
2926.95 3395
2927.46 3154
2927.97 2822
2928.48 2554
2928.99 2231
2929.50 2010
2930.01 1914
2930.52 1799
2931.03 1717
2931.54 1675
2932.05 1754
2932.57 1685
2933.08 1778
2933.59 1798
2934.10 1833
2934.61 1774
2935.12 1745
2935.63 1753
2936.15 1748
2936.66 1750
2937.17 1691
2937.68 1692
2938.19 1758
2938.70 1685
2939.22 1819
2939.73 1829
2940.24 1808
2940.75 1718
2941.26 1789
2941.77 1876
2942.29 1935
2942.80 1935
2943.31 2039
2943.82 1950
2944.34 1963
2944.85 2026
2945.36 2025
2945.87 2112
2946.38 2012
2946.90 2001
2947.41 2004
2947.92 2015
2948.43 1949
2948.95 1955
2949.46 1908
2949.97 1870
2950.48 1915
2951.00 1826
2951.51 1821
2952.02 1803
2952.54 1804
2953.05 1785
2953.56 1929
2954.08 1881
2954.59 1827
2955.10 1835
2955.61 1874
2956.13 1836
2956.64 1888
2957.15 1903
2957.67 1912
2958.18 1958
2958.69 2028
2959.21 1993
2959.72 2077
2960.23 2139
2960.75 2158
2961.26 2143
2961.78 2194
2962.29 2120
2962.80 2080
2963.32 2104
2963.83 2004
2964.35 1938
2964.86 1907
2965.37 1902
2965.89 1912
2966.40 1820
2966.92 1638
2967.43 1658
2967.94 1636
2968.46 1698
2968.97 1674
2969.49 1648
2970.00 1627
2970.52 1569
2971.03 1616
2971.54 1575
2972.06 1564
2972.57 1502
2973.09 1667
2973.60 1699
2974.12 1674
2974.63 1602
2975.15 1591
2975.66 1631
2976.18 1592
2976.69 1649
2977.21 1648
2977.72 1616
2978.24 1666
2978.75 1724
2979.27 1735
2979.78 1714
2980.30 1716
2980.81 1766
2981.33 1801
2981.84 1795
2982.36 1757
2982.88 1816
2983.39 1799
2983.91 1893
2984.42 1814
2984.94 1928
2985.45 1790
2985.97 1759
2986.49 1743
2987.00 1831
2987.52 1830
2988.03 1747
2988.55 1751
2989.07 1743
2989.58 1762
2990.10 1748
2990.61 1748
2991.13 1633
2991.65 1750
2992.16 1885
2992.68 1805
2993.20 1940
2993.71 2169
2994.23 2325
2994.75 2412
2995.26 2505
2995.78 2680
2996.30 2797
2996.81 2853
2997.33 2967
2997.85 2846
2998.36 2866
2998.88 2705
2999.40 2716
2999.91 2731
3000.43 2614
3000.95 2561
3001.46 2619
3001.98 2667
3002.50 2763
3003.02 2757
3003.53 2916
3004.05 2956
3004.57 2853
3005.09 2772
3005.60 2606
3006.12 2508
3006.64 2381
3007.16 2139
3007.67 1911
3008.19 1971
3008.71 1837
3009.23 1726
3009.74 1695
3010.26 1716
3010.78 1626
3011.30 1699
3011.82 1740
3012.33 1624
3012.85 1750
3013.37 1761
3013.89 1710
3014.41 1759
3014.93 1816
3015.44 1798
3015.96 1856
3016.48 1946
3017.00 1887
3017.52 1941
3018.04 2009
3018.55 2037
3019.07 2106
3019.59 2093
3020.11 2174
3020.63 2367
3021.15 2203
3021.67 2416
3022.19 2639
3022.71 2719
3023.22 2516
3023.74 2622
3024.26 2738
3024.78 2632
3025.30 2532
3025.82 2387
3026.34 2243
3026.86 2297
3027.38 2166
3027.90 1933
3028.42 1831
3028.94 1801
3029.46 1932
3029.98 1838
3030.49 1864
3031.01 2118
3031.53 2055
3032.05 2098
3032.57 2180
3033.09 2206
3033.61 2269
3034.13 2405
3034.65 2402
3035.17 2420
3035.69 2335
3036.21 2373
3036.73 2319
3037.25 2113
3037.77 2022
3038.29 1969
3038.81 1971
3039.34 1994
3039.86 1881
3040.38 1774
3040.90 1749
3041.42 1879
3041.94 1798
3042.46 1830
3042.98 1896
3043.50 1878
3044.02 1877
3044.54 1836
3045.06 1923
3045.58 1894
3046.10 1807
3046.63 1713
3047.15 1737
3047.67 1771
3048.19 1780
3048.71 1698
3049.23 1633
3049.75 1579
3050.27 1666
3050.79 1673
3051.32 1555
3051.84 1677
3052.36 1606
3052.88 1591
3053.40 1610
3053.92 1626
3054.45 1604
3054.97 1557
3055.49 1558
3056.01 1559
3056.53 1600
3057.05 1584
3057.58 1603
3058.10 1587
3058.62 1706
3059.14 1685
3059.66 1682
3060.19 1596
3060.71 1652
3061.23 1567
3061.75 1626
3062.28 1745
3062.80 1745
3063.32 1694
3063.84 1739
3064.37 1665
3064.89 1669
3065.41 1663
3065.93 1559
3066.46 1594
3066.98 1604
3067.50 1634
3068.02 1620
3068.55 1544
3069.07 1556
3069.59 1643
3070.12 1668
3070.64 1678
3071.16 1719
3071.69 1809
3072.21 1831
3072.73 1815
3073.26 1776
3073.78 1885
3074.30 1823
3074.83 1857
3075.35 1872
3075.87 1887
3076.40 1814
3076.92 1780
3077.44 1743
3077.97 1798
3078.49 1736
3079.01 1807
3079.54 1803
3080.06 1765
3080.59 1782
3081.11 1738
3081.63 1833
3082.16 1856
3082.68 1861
3083.21 1935
3083.73 1889
3084.25 1776
3084.78 1794
3085.30 1725
3085.83 1773
3086.35 1721
3086.88 1664
3087.40 1702
3087.93 1668
3088.45 1682
3088.97 1706
3089.50 1701
3090.02 1530
3090.55 1603
3091.07 1717
3091.60 1762
3092.12 1732
3092.65 1719
3093.17 1749
3093.70 1795
3094.22 1846
3094.75 1877
3095.27 1908
3095.80 1953
3096.32 2006
3096.85 2095
3097.37 2181
3097.90 2349
3098.43 2569
3098.95 2937
3099.48 3166
3100.00 3353
3100.53 3707
3101.05 3946
3101.58 4277
3102.10 4377
3102.63 4522
3103.16 4483
3103.68 4069
3104.21 3716
3104.73 3262
3105.26 3057
3105.79 2653
3106.31 2385
3106.84 2311
3107.36 2264
3107.89 2282
3108.42 2160
3108.94 2207
3109.47 2175
3110.00 2247
3110.52 2342
3111.05 2289
3111.57 2097
3112.10 2004
3112.63 1884
3113.15 1875
3113.68 1785
3114.21 1808
3114.74 1737
3115.26 1644
3115.79 1716
3116.32 1663
3116.84 1611
3117.37 1580
3117.90 1605
3118.42 1607
3118.95 1618
3119.48 1546
3120.01 1560
3120.53 1619
3121.06 1702
3121.59 1645
3122.11 1771
3122.64 1695
3123.17 1593
3123.70 1548
3124.22 1649
3124.75 1638
3125.28 1617
3125.81 1715
3126.34 1586
3126.86 1601
3127.39 1633
3127.92 1614
3128.45 1509
3128.98 1586
3129.50 1568
3130.03 1521
3130.56 1474
3131.09 1490
3131.62 1571
3132.14 1516
3132.67 1488
3133.20 1531
3133.73 1591
3134.26 1666
3134.79 1598
3135.31 1651
3135.84 1596
3136.37 1668
3136.90 1604
3137.43 1603
3137.96 1603
3138.49 1700
3139.02 1655
3139.54 1563
3140.07 1551
3140.60 1652
3141.13 1553
3141.66 1565
3142.19 1590
3142.72 1606
3143.25 1668
3143.78 1739
3144.31 1759
3144.84 1815
3145.37 1914
3145.89 1891
3146.42 2033
3146.95 2062
3147.48 2063
3148.01 2067
3148.54 2064
3149.07 2005
3149.60 1958
3150.13 1837
3150.66 1781
3151.19 1845
3151.72 1791
3152.25 1709
3152.78 1619
3153.31 1609
3153.84 1631
3154.37 1678
3154.90 1674
3155.43 1676
3155.96 1784
3156.49 1765
3157.02 1866
3157.55 1848
3158.08 1826
3158.61 1834
3159.14 1722
3159.68 1656
3160.21 1701
3160.74 1780
3161.27 1606
3161.80 1592
3162.33 1613
3162.86 1654
3163.39 1698
3163.92 1633
3164.45 1596
3164.98 1646
3165.51 1714
3166.05 1730
3166.58 1725
3167.11 1659
3167.64 1709
3168.17 1673
3168.70 1662
3169.23 1627
3169.76 1676
3170.30 1673
3170.83 1588
3171.36 1541
3171.89 1550
3172.42 1648
3172.95 1583
3173.49 1586
3174.02 1575
3174.55 1750
3175.08 1657
3175.61 1582
3176.15 1653
3176.68 1753
3177.21 1767
3177.74 1715
3178.27 1706
3178.81 1697
3179.34 1619
3179.87 1695
3180.40 1595
3180.93 1527
3181.47 1646
3182.00 1548
3182.53 1491
3183.06 1497
3183.60 1465
3184.13 1487
3184.66 1457
3185.20 1497
3185.73 1563
3186.26 1471
3186.79 1517
3187.33 1497
3187.86 1466
3188.39 1473
3188.93 1476
3189.46 1452
3189.99 1419
3190.52 1524
3191.06 1487
3191.59 1360
3192.12 1458
3192.66 1471
3193.19 1482
3193.72 1505
3194.26 1619
3194.79 1529
3195.33 1593
3195.86 1562
3196.39 1578
3196.93 1668
3197.46 1621
3197.99 1557
3198.53 1588
3199.06 1643
3199.60 1712
3200.13 1692
3200.66 1648
3201.20 1731
3201.73 1739
3202.27 1769
3202.80 1776
3203.33 1669
3203.87 1723
3204.40 1736
3204.94 1674
3205.47 1692
3206.01 1647
3206.54 1654
3207.07 1729
3207.61 1787
3208.14 1803
3208.68 2006
3209.21 1951
3209.75 1963
3210.28 2055
3210.82 2055
3211.35 1995
3211.89 2119
3212.42 1996
3212.96 1967
3213.49 1869
3214.03 1794
3214.56 1673
3215.10 1711
3215.63 1661
3216.17 1666
3216.70 1745
3217.24 1700
3217.78 1615
3218.31 1636
3218.85 1679
3219.38 1638
3219.92 1592
3220.45 1515
3220.99 1484
3221.52 1450
3222.06 1419
3222.60 1547
3223.13 1565
3223.67 1648
3224.20 1643
3224.74 1564
3225.28 1542
3225.81 1542
3226.35 1458
3226.88 1481
3227.42 1464
3227.96 1386
3228.49 1450
3229.03 1509
3229.57 1525
3230.10 1614
3230.64 1506
3231.18 1524
3231.71 1595
3232.25 1585
3232.79 1678
3233.32 1587
3233.86 1565
3234.40 1611
3234.93 1653
3235.47 1744
3236.01 1678
3236.54 1663
3237.08 1698
3237.62 1691
3238.15 1690
3238.69 1757
3239.23 1723
3239.77 1676
3240.30 1630
3240.84 1531
3241.38 1485
3241.92 1517
3242.45 1454
3242.99 1441
3243.53 1521
3244.07 1531
3244.60 1411
3245.14 1461
3245.68 1554
3246.22 1503
3246.75 1460
3247.29 1471
3247.83 1512
3248.37 1438
3248.91 1516
3249.44 1532
3249.98 1541
3250.52 1648
3251.06 1635
3251.60 1633
3252.14 1632
3252.67 1766
3253.21 1697
3253.75 1698
3254.29 1725
3254.83 1846
3255.37 1840
3255.90 1927
3256.44 1849
3256.98 2049
3257.52 2052
3258.06 2288
3258.60 2292
3259.14 2301
3259.68 2402
3260.21 2419
3260.75 2440
3261.29 2356
3261.83 2392
3262.37 2432
3262.91 2393
3263.45 2298
3263.99 2201
3264.53 2237
3265.07 2039
3265.61 2027
3266.15 1969
3266.69 1898
3267.23 1942
3267.76 2021
3268.30 1867
3268.84 1782
3269.38 1716
3269.92 1620
3270.46 1714
3271.00 1614
3271.54 1625
3272.08 1636
3272.62 1677
3273.16 1698
3273.70 1654
3274.24 1676
3274.78 1726
3275.32 1648
3275.86 1741
3276.40 1784
3276.94 1700
3277.48 1616
3278.03 1676
3278.57 1719
3279.11 1630
3279.65 1651
3280.19 1711
3280.73 1753
3281.27 1797
3281.81 1669
3282.35 1720
3282.89 1736
3283.43 1793
3283.97 1754
3284.51 1742
3285.05 1810
3285.60 1723
3286.14 1712
3286.68 1693
3287.22 1653
3287.76 1663
3288.30 1665
3288.84 1748
3289.38 1779
3289.93 1801
3290.47 1777
3291.01 1882
3291.55 2007
3292.09 2213
3292.63 2225
3293.18 2311
3293.72 2453
3294.26 2524
3294.80 2497
3295.34 2591
3295.88 2536
3296.43 2585
3296.97 2474
3297.51 2370
3298.05 2235
3298.59 2169
3299.14 1969
3299.68 1936
3300.22 1885
3300.76 1796
3301.31 1815
3301.85 1871
3302.39 1800
3302.93 1748
3303.48 1795
3304.02 1747
3304.56 1768
3305.10 1718
3305.65 1695
3306.19 1845
3306.73 1902
3307.27 1858
3307.82 1846
3308.36 1850
3308.90 1944
3309.45 1919
3309.99 1842
3310.53 1955
3311.07 2052
3311.62 2052
3312.16 2240
3312.70 2301
3313.25 2410
3313.79 2616
3314.33 2723
3314.88 2812
3315.42 2928
3315.97 2874
3316.51 2916
3317.05 2885
3317.60 2762
3318.14 2608
3318.68 2542
3319.23 2481
3319.77 2531
3320.32 2553
3320.86 2449
3321.40 2401
3321.95 2379
3322.49 2279
3323.04 2245
3323.58 2244
3324.12 2159
3324.67 2179
3325.21 2119
3325.76 1953
3326.30 1940
3326.85 1953
3327.39 1795
3327.93 1753
3328.48 1855
3329.02 1777
3329.57 1897
3330.11 1987
3330.66 2150
3331.20 2327
3331.75 2691
3332.29 3213
3332.84 3542
3333.38 3859
3333.93 4264
3334.47 4574
3335.02 4655
3335.56 4795
3336.11 4766
3336.65 4627
3337.20 4271
3337.74 3887
3338.29 3532
3338.83 3174
3339.38 2794
3339.92 2529
3340.47 2353
3341.02 2226
3341.56 2179
3342.11 2005
3342.65 1911
3343.20 1886
3343.74 1878
3344.29 2023
3344.84 1953
3345.38 2032
3345.93 1905
3346.47 1956
3347.02 1943
3347.57 1897
3348.11 1921
3348.66 1865
3349.21 2000
3349.75 1951
3350.30 2025
3350.84 2117
3351.39 2109
3351.94 2165
3352.48 2374
3353.03 2411
3353.58 2539
3354.12 2608
3354.67 2740
3355.22 2713
3355.76 2575
3356.31 2516
3356.86 2358
3357.40 2224
3357.95 2059
3358.50 1947
3359.05 1954
3359.59 1821
3360.14 1740
3360.69 1682
3361.23 1733
3361.78 1723
3362.33 1581
3362.88 1629
3363.42 1657
3363.97 1616
3364.52 1537
3365.07 1508
3365.61 1540
3366.16 1552
3366.71 1596
3367.26 1603
3367.80 1591
3368.35 1543
3368.90 1548
3369.45 1706
3370.00 1577
3370.54 1594
3371.09 1620
3371.64 1760
3372.19 1744
3372.74 1688
3373.28 1681
3373.83 1669
3374.38 1697
3374.93 1600
3375.48 1593
3376.03 1551
3376.57 1573
3377.12 1513
3377.67 1567
3378.22 1462
3378.77 1417
3379.32 1474
3379.87 1484
3380.42 1489
3380.96 1510
3381.51 1465
3382.06 1485
3382.61 1447
3383.16 1448
3383.71 1420
3384.26 1358
3384.81 1438
3385.36 1508
3385.91 1409
3386.45 1425
3387.00 1533
3387.55 1399
3388.10 1501
3388.65 1546
3389.20 1507
3389.75 1561
3390.30 1630
3390.85 1581
3391.40 1585
3391.95 1524
3392.50 1658
3393.05 1551
3393.60 1591
3394.15 1521
3394.70 1442
3395.25 1541
3395.80 1575
3396.35 1573
3396.90 1495
3397.45 1532
3398.00 1497
3398.55 1488
3399.10 1432
3399.65 1442
3400.20 1460
3400.75 1361
3401.30 1400
3401.85 1402
3402.40 1364
3402.95 1520
3403.50 1443
3404.06 1387
3404.61 1412
3405.16 1339
3405.71 1343
3406.26 1395
3406.81 1399
3407.36 1357
3407.91 1406
3408.46 1375
3409.01 1456
3409.56 1389
3410.12 1350
3410.67 1456
3411.22 1454
3411.77 1503
3412.32 1508
3412.87 1463
3413.42 1475
3413.98 1414
3414.53 1471
3415.08 1403
3415.63 1463
3416.18 1529
3416.73 1400
3417.29 1405
3417.84 1376
3418.39 1371
3418.94 1387
3419.49 1458
3420.05 1470
3420.60 1623
3421.15 1674
3421.70 1705
3422.25 1723
3422.81 1652
3423.36 1694
3423.91 1757
3424.46 1710
3425.01 1675
3425.57 1657
3426.12 1563
3426.67 1572
3427.23 1456
3427.78 1423
3428.33 1421
3428.88 1385
3429.44 1468
3429.99 1481
3430.54 1473
3431.09 1450
3431.65 1430
3432.20 1493
3432.75 1466
3433.31 1487
3433.86 1518
3434.41 1450
3434.97 1387
3435.52 1394
3436.07 1348
3436.63 1407
3437.18 1393
3437.73 1360
3438.29 1366
3438.84 1408
3439.39 1435
3439.95 1446
3440.50 1372
3441.05 1348
3441.61 1405
3442.16 1382
3442.72 1359
3443.27 1288
3443.82 1261
3444.38 1300
3444.93 1327
3445.48 1292
3446.04 1322
3446.59 1357
3447.15 1393
3447.70 1370
3448.26 1355
3448.81 1342
3449.36 1246
3449.92 1279
3450.47 1326
3451.03 1255
3451.58 1246
3452.14 1336
3452.69 1377
3453.25 1349
3453.80 1257
3454.36 1232
3454.91 1235
3455.47 1303
3456.02 1344
3456.58 1357
3457.13 1316
3457.69 1273
3458.24 1356
3458.80 1368
3459.35 1325
3459.91 1281
3460.46 1232
3461.02 1287
3461.57 1407
3462.13 1325
3462.68 1359
3463.24 1343
3463.79 1293
3464.35 1412
3464.90 1359
3465.46 1356
3466.02 1384
3466.57 1363
3467.13 1422
3467.68 1316
3468.24 1343
3468.80 1380
3469.35 1395
3469.91 1255
3470.46 1340
3471.02 1370
3471.58 1329
3472.13 1291
3472.69 1273
3473.24 1342
3473.80 1359
3474.36 1379
3474.91 1298
3475.47 1391
3476.03 1460
3476.58 1470
3477.14 1586
3477.70 1595
3478.25 1601
3478.81 1620
3479.37 1602
3479.92 1616
3480.48 1575
3481.04 1579
3481.59 1584
3482.15 1519
3482.71 1584
3483.26 1586
3483.82 1590
3484.38 1601
3484.94 1609
3485.49 1660
3486.05 1661
3486.61 1696
3487.17 1809
3487.72 1934
3488.28 1945
3488.84 2000
3489.40 2171
3489.95 2086
3490.51 2225
3491.07 2339
3491.63 2415
3492.18 2302
3492.74 2318
3493.30 2273
3493.86 2190
3494.42 2205
3494.97 2178
3495.53 2209
3496.09 2250
3496.65 2441
3497.21 2736
3497.76 2953
3498.32 3066
3498.88 3220
3499.44 3238
3500.00 3342
3500.56 3614
3501.11 3766
3501.67 4035
3502.23 4273
3502.79 4489
3503.35 4901
3503.91 5034
3504.47 5159
3505.03 5295
3505.58 4927
3506.14 4671
3506.70 4242
3507.26 3721
3507.82 3327
3508.38 3085
3508.94 2785
3509.50 2471
3510.06 2252
3510.62 2143
3511.17 1917
3511.73 1817
3512.29 1775
3512.85 1732
3513.41 1654
3513.97 1664
3514.53 1731
3515.09 1731
3515.65 1736
3516.21 1669
3516.77 1654
3517.33 1748
3517.89 1801
3518.45 1895
3519.01 1913
3519.57 1976
3520.13 2089
3520.69 2193
3521.25 2296
3521.81 2542
3522.37 2575
3522.93 2524
3523.49 2572
3524.05 2555
3524.61 2507
3525.17 2269
3525.73 2251
3526.29 2093
3526.85 1955
3527.41 1897
3527.97 1785
3528.54 1734
3529.10 1742
3529.66 1717
3530.22 1762
3530.78 1825
3531.34 1860
3531.90 1841
3532.46 1883
3533.02 1913
3533.58 1945
3534.14 1889
3534.71 2011
3535.27 1957
3535.83 1832
3536.39 1761
3536.95 1696
3537.51 1752
3538.07 1817
3538.64 1727
3539.20 1664
3539.76 1766
3540.32 1792
3540.88 1713
3541.44 1784
3542.00 1939
3542.57 1937
3543.13 1863
3543.69 1827
3544.25 1825
3544.81 1810
3545.38 1788
3545.94 1768
3546.50 1697
3547.06 1553
3547.62 1623
3548.19 1696
3548.75 1754
3549.31 1741
3549.87 1681
3550.44 1704
3551.00 1679
3551.56 1766
3552.12 1695
3552.69 1657
3553.25 1596
3553.81 1546
3554.37 1565
3554.94 1528
3555.50 1491
3556.06 1508
3556.63 1498
3557.19 1464
3557.75 1509
3558.31 1486
3558.88 1523
3559.44 1436
3560.00 1490
3560.57 1519
3561.13 1567
3561.69 1623
3562.26 1639
3562.82 1623
3563.38 1550
3563.95 1516
3564.51 1597
3565.07 1500
3565.64 1416
3566.20 1488
3566.77 1432
3567.33 1394
3567.89 1431
3568.46 1383
3569.02 1393
3569.59 1472
3570.15 1402
3570.71 1388
3571.28 1457
3571.84 1392
3572.41 1513
3572.97 1416
3573.53 1430
3574.10 1429
3574.66 1433
3575.23 1480
3575.79 1495
3576.36 1463
3576.92 1478
3577.48 1506
3578.05 1469
3578.61 1428
3579.18 1464
3579.74 1423
3580.31 1441
3580.87 1399
3581.44 1336
3582.00 1372
3582.57 1363
3583.13 1386
3583.70 1342
3584.26 1344
3584.83 1403
3585.39 1353
3585.96 1333
3586.52 1369
3587.09 1397
3587.65 1409
3588.22 1339
3588.79 1441
3589.35 1526
3589.92 1498
3590.48 1526
3591.05 1435
3591.61 1390
3592.18 1363
3592.74 1405
3593.31 1381
3593.88 1483
3594.44 1434
3595.01 1460
3595.57 1401
3596.14 1439
3596.71 1487
3597.27 1506
3597.84 1501
3598.40 1500
3598.97 1538
3599.54 1504
3600.10 1505
3600.67 1483
3601.24 1471
3601.80 1429
3602.37 1454
3602.94 1397
3603.50 1393
3604.07 1391
3604.64 1373
3605.20 1385
3605.77 1372
3606.34 1323
3606.90 1355
3607.47 1344
3608.04 1305
3608.60 1316
3609.17 1315
3609.74 1350
3610.30 1430
3610.87 1385
3611.44 1475
3612.01 1555
3612.57 1745
3613.14 2043
3613.71 2483
3614.28 2841
3614.84 3349
3615.41 3780
3615.98 4259
3616.55 4752
3617.11 5016
3617.68 5077
3618.25 5124
3618.82 4978
3619.39 4617
3619.95 3983
3620.52 3480
3621.09 3163
3621.66 2685
3622.23 2387
3622.79 2103
3623.36 1911
3623.93 1733
3624.50 1677
3625.07 1602
3625.63 1482
3626.20 1468
3626.77 1484
3627.34 1464
3627.91 1466
3628.48 1567
3629.05 1454
3629.61 1535
3630.18 1478
3630.75 1436
3631.32 1367
3631.89 1431
3632.46 1495
3633.03 1440
3633.60 1477
3634.16 1435
3634.73 1357
3635.30 1382
3635.87 1396
3636.44 1432
3637.01 1422
3637.58 1542
3638.15 1534
3638.72 1600
3639.29 1597
3639.86 1521
3640.43 1541
3641.00 1682
3641.57 1693
3642.14 1685
3642.71 1759
3643.27 1752
3643.84 1842
3644.41 1790
3644.98 1837
3645.55 1845
3646.12 1807
3646.69 1847
3647.26 1706
3647.83 1708
3648.40 1819
3648.97 1859
3649.54 1781
3650.12 1771
3650.69 1870
3651.26 1914
3651.83 1819
3652.40 1784
3652.97 1778
3653.54 1845
3654.11 2092
3654.68 2106
3655.25 2080
3655.82 2094
3656.39 2093
3656.96 2102
3657.53 2114
3658.10 2066
3658.67 2048
3659.25 2137
3659.82 2034
3660.39 2055
3660.96 2022
3661.53 1905
3662.10 1869
3662.67 1766
3663.24 1736
3663.81 1836
3664.39 1735
3664.96 1805
3665.53 1807
3666.10 1845
3666.67 1806
3667.24 1806
3667.81 1791
3668.39 1762
3668.96 1717
3669.53 1667
3670.10 1587
3670.67 1606
3671.25 1638
3671.82 1655
3672.39 1612
3672.96 1666
3673.53 1816
3674.11 1728
3674.68 1747
3675.25 1784
3675.82 1828
3676.39 1700
3676.97 1675
3677.54 1673
3678.11 1649
3678.68 1628
3679.26 1595
3679.83 1591
3680.40 1550
3680.97 1556
3681.55 1572
3682.12 1589
3682.69 1576
3683.27 1546
3683.84 1556
3684.41 1663
3684.98 1674
3685.56 1668
3686.13 1787
3686.70 1841
3687.28 1874
3687.85 2005
3688.42 2018
3689.00 2001
3689.57 1918
3690.14 1972
3690.72 1980
3691.29 1874
3691.86 1784
3692.44 1687
3693.01 1667
3693.58 1541
3694.16 1598
3694.73 1560
3695.31 1532
3695.88 1558
3696.45 1557
3697.03 1510
3697.60 1471
3698.18 1539
3698.75 1523
3699.32 1563
3699.90 1496
3700.47 1529
3701.05 1576
3701.62 1574
3702.19 1651
3702.77 1611
3703.34 1662
3703.92 1499
3704.49 1459
3705.07 1474
3705.64 1578
3706.22 1485
3706.79 1367
3707.37 1433
3707.94 1471
3708.51 1452
3709.09 1463
3709.66 1513
3710.24 1489
3710.81 1502
3711.39 1534
3711.96 1549
3712.54 1491
3713.11 1557
3713.69 1501
3714.27 1471
3714.84 1476
3715.42 1501
3715.99 1510
3716.57 1512
3717.14 1547
3717.72 1457
3718.29 1456
3718.87 1481
3719.44 1507
3720.02 1463
3720.60 1377
3721.17 1297
3721.75 1434
3722.32 1367
3722.90 1282
3723.47 1337
3724.05 1452
3724.63 1386
3725.20 1364
3725.78 1397
3726.36 1416
3726.93 1472
3727.51 1536
3728.08 1552
3728.66 1665
3729.24 1785
3729.81 1849
3730.39 1887
3730.97 2003
3731.54 2189
3732.12 2229
3732.70 2231
3733.27 2333
3733.85 2215
3734.43 2144
3735.00 2095
3735.58 2016
3736.16 1874
3736.73 1693
3737.31 1620
3737.89 1586
3738.47 1434
3739.04 1408
3739.62 1525
3740.20 1464
3740.77 1407
3741.35 1372
3741.93 1386
3742.51 1458
3743.08 1440
3743.66 1424
3744.24 1341
3744.82 1377
3745.39 1412
3745.97 1413
3746.55 1351
3747.13 1337
3747.71 1340
3748.28 1415
3748.86 1307
3749.44 1282
3750.02 1387
3750.59 1362
3751.17 1308
3751.75 1353
3752.33 1342
3752.91 1276
3753.49 1298
3754.06 1308
3754.64 1339
3755.22 1314
3755.80 1295
3756.38 1316
3756.96 1324
3757.53 1311
3758.11 1388
3758.69 1391
3759.27 1434
3759.85 1470
3760.43 1415
3761.01 1427
3761.59 1412
3762.17 1455
3762.74 1450
3763.32 1350
3763.90 1396
3764.48 1314
3765.06 1303
3765.64 1278
3766.22 1269
3766.80 1358
3767.38 1411
3767.96 1382
3768.54 1371
3769.12 1375
3769.70 1328
3770.27 1441
3770.85 1469
3771.43 1434
3772.01 1394
3772.59 1436
3773.17 1285
3773.75 1262
3774.33 1339
3774.91 1306
3775.49 1267
3776.07 1283
3776.65 1332
3777.23 1298
3777.81 1335
3778.39 1266
3778.97 1331
3779.55 1294
3780.13 1257
3780.71 1275
3781.29 1308
3781.88 1223
3782.46 1237
3783.04 1273
3783.62 1283
3784.20 1263
3784.78 1252
3785.36 1322
3785.94 1330
3786.52 1325
3787.10 1382
3787.68 1301
3788.26 1237
3788.84 1282
3789.43 1224
3790.01 1296
3790.59 1241
3791.17 1239
3791.75 1326
3792.33 1288
3792.91 1329
3793.49 1388
3794.08 1327
3794.66 1361
3795.24 1383
3795.82 1388
3796.40 1377
3796.98 1376
3797.56 1376
3798.15 1394
3798.73 1516
3799.31 1531
3799.89 1489
3800.47 1518
3801.06 1543
3801.64 1500
3802.22 1486
3802.80 1481
3803.38 1489
3803.97 1453
3804.55 1409
3805.13 1425
3805.71 1441
3806.29 1419
3806.88 1471
3807.46 1442
3808.04 1437
3808.62 1441
3809.21 1537
3809.79 1545
3810.37 1567
3810.95 1652
3811.54 1632
3812.12 1695
3812.70 1664
3813.29 1701
3813.87 1723
3814.45 1681
3815.03 1694
3815.62 1705
3816.20 1693
3816.78 1605
3817.37 1403
3817.95 1414
3818.53 1429
3819.12 1318
3819.70 1272
3820.28 1263
3820.87 1257
3821.45 1291
3822.03 1241
3822.62 1259
3823.20 1311
3823.78 1289
3824.37 1289
3824.95 1315
3825.54 1274
3826.12 1279
3826.70 1290
3827.29 1378
3827.87 1324
3828.46 1401
3829.04 1407
3829.62 1501
3830.21 1563
3830.79 1443
3831.38 1496
3831.96 1463
3832.54 1471
3833.13 1472
3833.71 1403
3834.30 1427
3834.88 1469
3835.47 1466
3836.05 1423
3836.64 1309
3837.22 1339
3837.81 1378
3838.39 1339
3838.98 1366
3839.56 1262
3840.15 1321
3840.73 1340
3841.31 1281
3841.90 1235
3842.49 1258
3843.07 1290
3843.66 1230
3844.24 1242
3844.83 1311
3845.41 1258
3846.00 1263
3846.58 1292
3847.17 1377
3847.75 1362
3848.34 1359
3848.92 1313
3849.51 1392
3850.10 1382
3850.68 1383
3851.27 1447
3851.85 1473
3852.44 1467
3853.02 1482
3853.61 1449
3854.20 1497
3854.78 1506
3855.37 1702
3855.95 1742
3856.54 1936
3857.13 2188
3857.71 2500
3858.30 2846
3858.89 3169
3859.47 3671
3860.06 4185
3860.64 4415
3861.23 4436
3861.82 4245
3862.40 4074
3862.99 4111
3863.58 3962
3864.16 3605
3864.75 3273
3865.34 3064
3865.92 2911
3866.51 2748
3867.10 2584
3867.69 2396
3868.27 2082
3868.86 2048
3869.45 2014
3870.03 1879
3870.62 1809
3871.21 1853
3871.80 1906
3872.38 1956
3872.97 2008
3873.56 1912
3874.15 1969
3874.73 1916
3875.32 1779
3875.91 1758
3876.50 1662
3877.08 1573
3877.67 1569
3878.26 1600
3878.85 1519
3879.43 1496
3880.02 1492
3880.61 1472
3881.20 1467
3881.79 1406
3882.37 1392
3882.96 1393
3883.55 1365
3884.14 1369
3884.73 1328
3885.32 1366
3885.90 1417
3886.49 1393
3887.08 1549
3887.67 1615
3888.26 1688
3888.85 1647
3889.44 1647
3890.02 1755
3890.61 1852
3891.20 1830
3891.79 1835
3892.38 1805
3892.97 1898
3893.56 1930
3894.15 1945
3894.74 1863
3895.32 1932
3895.91 1881
3896.50 1897
3897.09 1906
3897.68 1831
3898.27 1770
3898.86 1823
3899.45 1890
3900.04 1836
3900.63 1600
3901.22 1662
3901.81 1667
3902.40 1563
3902.99 1438
3903.58 1420
3904.17 1476
3904.76 1332
3905.35 1332
3905.94 1350
3906.53 1305
3907.12 1373
3907.71 1293
3908.30 1282
3908.89 1264
3909.48 1225
3910.07 1177
3910.66 1220
3911.25 1168
3911.84 1153
3912.43 1161
3913.02 1218
3913.61 1187
3914.20 1232
3914.79 1177
3915.38 1252
3915.97 1245
3916.56 1165
3917.15 1242
3917.74 1249
3918.33 1244
3918.92 1260
3919.52 1279
3920.11 1275
3920.70 1300
3921.29 1342
3921.88 1329
3922.47 1198
3923.06 1219
3923.65 1233
3924.24 1208
3924.84 1321
3925.43 1285
3926.02 1274
3926.61 1314
3927.20 1312
3927.79 1314
3928.38 1340
3928.98 1355
3929.57 1290
3930.16 1366
3930.75 1369
3931.34 1339
3931.93 1300
3932.53 1324
3933.12 1295
3933.71 1335
3934.30 1284
3934.89 1270
3935.49 1262
3936.08 1229
3936.67 1234
3937.26 1319
3937.86 1268
3938.45 1267
3939.04 1221
3939.63 1309
3940.23 1294
3940.82 1296
3941.41 1313
3942.00 1227
3942.60 1221
3943.19 1264
3943.78 1262
3944.37 1234
3944.97 1218
3945.56 1257
3946.15 1234
3946.75 1142
3947.34 1155
3947.93 1224
3948.52 1162
3949.12 1187
3949.71 1227
3950.30 1241
3950.90 1297
3951.49 1257
3952.08 1182
3952.68 1158
3953.27 1220
3953.86 1233
3954.46 1208
3955.05 1215
3955.65 1142
3956.24 1264
3956.83 1169
3957.43 1238
3958.02 1174
3958.61 1198
3959.21 1234
3959.80 1197
3960.40 1214
3960.99 1182
3961.58 1232
3962.18 1296
3962.77 1326
3963.37 1421
3963.96 1585
3964.55 1558
3965.15 1656
3965.74 1655
3966.34 1687
3966.93 1674
3967.53 1615
3968.12 1571
3968.72 1404
3969.31 1398
3969.91 1399
3970.50 1292
3971.10 1392
3971.69 1275
3972.28 1257
3972.88 1162
3973.47 1148
3974.07 1202
3974.66 1174
3975.26 1202
3975.85 1242
3976.45 1198
3977.05 1202
3977.64 1226
3978.24 1216
3978.83 1147
3979.43 1231
3980.02 1230
3980.62 1190
3981.21 1209
3981.81 1194
3982.40 1121
3983.00 1157
3983.60 1174
3984.19 1182
3984.79 1160
3985.38 1133
3985.98 1214
3986.58 1147
3987.17 1141
3987.77 1166
3988.36 1190
3988.96 1139
3989.56 1129
3990.15 1239
3990.75 1245
3991.34 1143
3991.94 1233
3992.54 1256
3993.13 1270
3993.73 1267
3994.33 1277
3994.92 1279
3995.52 1270
3996.12 1259
3996.71 1297
3997.31 1319
3997.91 1280
3998.50 1246
3999.10 1213
3999.70 1304
4000.29 1316
4000.89 1309
4001.49 1294
4002.09 1290
4002.68 1309
4003.28 1413
4003.88 1485
4004.47 1427
4005.07 1502
4005.67 1451
4006.27 1370
4006.86 1429
4007.46 1387
4008.06 1384
4008.66 1381
4009.25 1404
4009.85 1427
4010.45 1355
4011.05 1461
4011.64 1600
4012.24 1537
4012.84 1700
4013.44 1780
4014.04 1769
4014.63 1899
4015.23 1900
4015.83 2048
4016.43 2151
4017.03 2091
4017.63 2065
4018.22 1888
4018.82 1918
4019.42 1817
4020.02 1615
4020.62 1555
4021.22 1501
4021.81 1438
4022.41 1278
4023.01 1269
4023.61 1262
4024.21 1189
4024.81 1253
4025.41 1347
4026.01 1378
4026.60 1353
4027.20 1414
4027.80 1441
4028.40 1358
4029.00 1346
4029.60 1438
4030.20 1398
4030.80 1417
4031.40 1364
4032.00 1369
4032.60 1392
4033.20 1332
4033.80 1279
4034.39 1297
4034.99 1352
4035.59 1315
4036.19 1390
4036.79 1402
4037.39 1326
4037.99 1322
4038.59 1271
4039.19 1230
4039.79 1312
4040.39 1320
4040.99 1312
4041.59 1204
4042.19 1236
4042.79 1283
4043.39 1313
4043.99 1317
4044.59 1280
4045.19 1327
4045.79 1354
4046.39 1361
4046.99 1338
4047.60 1440
4048.20 1461
4048.80 1359
4049.40 1384
4050.00 1425
4050.60 1519
4051.20 1498
4051.80 1482
4052.40 1452
4053.00 1389
4053.60 1408
4054.20 1336
4054.80 1369
4055.41 1257
4056.01 1231
4056.61 1317
4057.21 1285
4057.81 1247
4058.41 1223
4059.01 1177
4059.61 1157
4060.22 1151
4060.82 1124
4061.42 1155
4062.02 1162
4062.62 1135
4063.22 1123
4063.82 1102
4064.43 1125
4065.03 1130
4065.63 1157
4066.23 1200
4066.83 1193
4067.44 1128
4068.04 1183
4068.64 1119
4069.24 1095
4069.84 1121
4070.45 1168
4071.05 1196
4071.65 1132
4072.25 1172
4072.86 1164
4073.46 1131
4074.06 1201
4074.66 1225
4075.27 1208
4075.87 1181
4076.47 1189
4077.07 1127
4077.68 1158
4078.28 1219
4078.88 1136
4079.48 1163
4080.09 1264
4080.69 1286
4081.29 1261
4081.90 1288
4082.50 1316
4083.10 1258
4083.71 1284
4084.31 1316
4084.91 1398
4085.52 1429
4086.12 1307
4086.72 1306
4087.33 1368
4087.93 1350
4088.53 1422
4089.14 1423
4089.74 1397
4090.34 1557
4090.95 1665
4091.55 1838
4092.15 1955
4092.76 2054
4093.36 2206
4093.97 2359
4094.57 2348
4095.17 2221
4095.78 2195
4096.38 2240
4096.99 2058
4097.59 1832
4098.19 1687
4098.80 1527
4099.40 1423
4100.01 1335
4100.61 1205
4101.22 1234
4101.82 1153
4102.43 1165
4103.03 1173
4103.63 1121
4104.24 1160
4104.84 1056
4105.45 1130
4106.05 1122
4106.66 1143
4107.26 1134
4107.87 1211
4108.47 1160
4109.08 1137
4109.68 1138
4110.29 1128
4110.89 1231
4111.50 1147
4112.10 1088
4112.71 1123
4113.31 1129
4113.92 1085
4114.53 1085
4115.13 1124
4115.74 1148
4116.34 1080
4116.95 1081
4117.55 1097
4118.16 1054
4118.76 1088
4119.37 1140
4119.98 1138
4120.58 1153
4121.19 1134
4121.79 1189
4122.40 1186
4123.01 1261
4123.61 1189
4124.22 1250
4124.82 1207
4125.43 1196
4126.04 1248
4126.64 1207
4127.25 1174
4127.86 1175
4128.46 1216
4129.07 1197
4129.68 1167
4130.28 1203
4130.89 1267
4131.50 1260
4132.10 1178
4132.71 1316
4133.32 1331
4133.92 1346
4134.53 1343
4135.14 1335
4135.74 1318
4136.35 1269
4136.96 1375
4137.56 1414
4138.17 1482
4138.78 1439
4139.39 1474
4139.99 1454
4140.60 1356
4141.21 1425
4141.82 1342
4142.42 1306
4143.03 1381
4143.64 1300
4144.25 1281
4144.85 1239
4145.46 1152
4146.07 1125
4146.68 1090
4147.28 1088
4147.89 1100
4148.50 1073
4149.11 1139
4149.72 1044
4150.32 1057
4150.93 1106
4151.54 1051
4152.15 1107
4152.76 1150
4153.37 1106
4153.97 1062
4154.58 1179
4155.19 1108
4155.80 1074
4156.41 1116
4157.02 1011
4157.62 1052
4158.23 994
4158.84 997
4159.45 1023
4160.06 1004
4160.67 1090
4161.28 1097
4161.89 1167
4162.49 1194
4163.10 1215
4163.71 1313
4164.32 1225
4164.93 1309
4165.54 1318
4166.15 1276
4166.76 1367
4167.37 1381
4167.98 1329
4168.59 1280
4169.20 1244
4169.81 1217
4170.42 1179
4171.02 1230
4171.63 1208
4172.24 1268
4172.85 1284
4173.46 1322
4174.07 1238
4174.68 1229
4175.29 1315
4175.90 1282
4176.51 1264
4177.12 1232
4177.73 1298
4178.34 1284
4178.95 1291
4179.56 1230
4180.17 1217
4180.78 1266
4181.39 1192
4182.00 1195
4182.61 1166
4183.23 1178
4183.84 1134
4184.45 1123
4185.06 1057
4185.67 1108
4186.28 1129
4186.89 1087
4187.50 1073
4188.11 1079
4188.72 1124
4189.33 1206
4189.94 1298
4190.55 1277
4191.17 1335
4191.78 1417
4192.39 1411
4193.00 1446
4193.61 1497
4194.22 1579
4194.83 1581
4195.44 1606
4196.06 1465
4196.67 1430
4197.28 1451
4197.89 1467
4198.50 1459
4199.11 1360
4199.72 1357
4200.34 1393
4200.95 1302
4201.56 1180
4202.17 1163
4202.78 1247
4203.40 1176
4204.01 1301
4204.62 1298
4205.23 1256
4205.84 1232
4206.46 1254
4207.07 1300
4207.68 1276
4208.29 1277
4208.90 1263
4209.52 1256
4210.13 1207
4210.74 1259
4211.35 1315
4211.97 1365
4212.58 1250
4213.19 1366
4213.80 1394
4214.42 1448
4215.03 1522
4215.64 1533
4216.26 1663
4216.87 1680
4217.48 1902
4218.09 2163
4218.71 2429
4219.32 2769
4219.93 3104
4220.55 3267
4221.16 3594
4221.77 4021
4222.39 4108
4223.00 4210
4223.61 4120
4224.23 3960
4224.84 3867
4225.45 3713
4226.07 3447
4226.68 3145
4227.30 3035
4227.91 2838
4228.52 2673
4229.14 2495
4229.75 2397
4230.36 2177
4230.98 1976
4231.59 1935
4232.21 1851
4232.82 1766
4233.43 1651
4234.05 1623
4234.66 1578
4235.28 1523
4235.89 1477
4236.51 1459
4237.12 1477
4237.73 1447
4238.35 1370
4238.96 1296
4239.58 1264
4240.19 1288
4240.81 1250
4241.42 1251
4242.04 1283
4242.65 1292
4243.27 1316
4243.88 1396
4244.50 1328
4245.11 1271
4245.73 1294
4246.34 1353
4246.96 1395
4247.57 1443
4248.19 1412
4248.80 1333
4249.42 1294
4250.03 1304
4250.65 1312
4251.26 1373
4251.88 1295
4252.49 1264
4253.11 1303
4253.72 1336
4254.34 1381
4254.96 1368
4255.57 1301
4256.19 1363
4256.80 1352
4257.42 1451
4258.03 1423
4258.65 1421
4259.27 1397
4259.88 1406
4260.50 1334
4261.12 1388
4261.73 1430
4262.35 1349
4262.96 1395
4263.58 1416
4264.20 1453
4264.81 1379
4265.43 1460
4266.05 1408
4266.66 1405
4267.28 1404
4267.90 1452
4268.51 1400
4269.13 1351
4269.75 1410
4270.36 1362
4270.98 1330
4271.60 1277
4272.21 1310
4272.83 1366
4273.45 1409
4274.06 1403
4274.68 1407
4275.30 1454
4275.92 1549
4276.53 1471
4277.15 1457
4277.77 1321
4278.38 1354
4279.00 1314
4279.62 1302
4280.24 1314
4280.85 1262
4281.47 1213
4282.09 1151
4282.71 1210
4283.32 1237
4283.94 1201
4284.56 1112
4285.18 1184
4285.80 1186
4286.41 1266
4287.03 1242
4287.65 1169
4288.27 1177
4288.89 1115
4289.50 1139
4290.12 1179
4290.74 1146
4291.36 1147
4291.98 1102
4292.60 1150
4293.21 1149
4293.83 1163
4294.45 1163
4295.07 1120
4295.69 1100
4296.31 1152
4296.93 1148
4297.54 1158
4298.16 1127
4298.78 1201
4299.40 1221
4300.02 1193
4300.64 1268
4301.26 1208
4301.88 1205
4302.50 1213
4303.12 1264
4303.73 1266
4304.35 1284
4304.97 1266
4305.59 1289
4306.21 1323
4306.83 1412
4307.45 1489
4308.07 1506
4308.69 1535
4309.31 1541
4309.93 1577
4310.55 1491
4311.17 1576
4311.79 1519
4312.41 1436
4313.03 1423
4313.65 1314
4314.27 1364
4314.89 1238
4315.51 1146
4316.13 1193
4316.75 1239
4317.37 1181
4317.99 1221
4318.61 1127
4319.23 1144
4319.85 1151
4320.47 1232
4321.09 1221
4321.71 1204
4322.33 1245
4322.95 1229
4323.57 1270
4324.19 1301
4324.81 1233
4325.43 1224
4326.05 1239
4326.68 1188
4327.30 1161
4327.92 1147
4328.54 1168
4329.16 1131
4329.78 1051
4330.40 1111
4331.02 1105
4331.64 1102
4332.26 1147
4332.89 1158
4333.51 1083
4334.13 1124
4334.75 1155
4335.37 1162
4335.99 1167
4336.61 1166
4337.24 1197
4337.86 1142
4338.48 1149
4339.10 1148
4339.72 1135
4340.34 1179
4340.97 1176
4341.59 1263
4342.21 1307
4342.83 1344
4343.45 1320
4344.08 1525
4344.70 1624
4345.32 1661
4345.94 1741
4346.57 1770
4347.19 1668
4347.81 1626
4348.43 1657
4349.05 1502
4349.68 1411
4350.30 1395
4350.92 1339
4351.54 1286
4352.17 1231
4352.79 1303
4353.41 1188
4354.04 1202
4354.66 1219
4355.28 1200
4355.90 1199
4356.53 1232
4357.15 1230
4357.77 1119
4358.40 1175
4359.02 1185
4359.64 1169
4360.27 1240
4360.89 1247
4361.51 1219
4362.14 1201
4362.76 1146
4363.38 1188
4364.01 1158
4364.63 1221
4365.25 1203
4365.88 1262
4366.50 1259
4367.12 1254
4367.75 1237
4368.37 1228
4369.00 1216
4369.62 1193
4370.24 1245
4370.87 1152
4371.49 1148
4372.12 1195
4372.74 1196
4373.36 1281
4373.99 1295
4374.61 1295
4375.24 1259
4375.86 1242
4376.49 1262
4377.11 1335
4377.73 1406
4378.36 1394
4378.98 1475
4379.61 1527
4380.23 1527
4380.86 1521
4381.48 1599
4382.11 1589
4382.73 1646
4383.36 1741
4383.98 1823
4384.61 1972
4385.23 2216
4385.86 2433
4386.48 2605
4387.11 2844
4387.73 3114
4388.36 3535
4388.98 3732
4389.61 3674
4390.23 3615
4390.86 3483
4391.48 3144
4392.11 2877
4392.74 2483
4393.36 2287
4393.99 2188
4394.61 2057
4395.24 1955
4395.86 1933
4396.49 2030
4397.12 1991
4397.74 2008
4398.37 1990
4398.99 1831
4399.62 1774
4400.25 1738
4400.87 1695
4401.50 1711
4402.12 1718
4402.75 1620
4403.38 1573
4404.00 1613
4404.63 1654
4405.26 1636
4405.88 1638
4406.51 1716
4407.14 1699
4407.76 1672
4408.39 1729
4409.02 1624
4409.64 1611
4410.27 1546
4410.90 1563
4411.52 1436
4412.15 1330
4412.78 1419
4413.40 1415
4414.03 1279
4414.66 1291
4415.29 1239
4415.91 1220
4416.54 1224
4417.17 1211
4417.79 1276
4418.42 1251
4419.05 1162
4419.68 1185
4420.30 1247
4420.93 1208
4421.56 1161
4422.19 1199
4422.81 1164
4423.44 1184
4424.07 1170
4424.70 1162
4425.33 1171
4425.95 1127
4426.58 1138
4427.21 1085
4427.84 1085
4428.47 1179
4429.09 1124
4429.72 1125
4430.35 1029
4430.98 1073
4431.61 1166
4432.23 1097
4432.86 1080
4433.49 993
4434.12 1084
4434.75 1111
4435.38 1113
4436.01 1097
4436.63 1066
4437.26 1151
4437.89 1140
4438.52 1097
4439.15 1090
4439.78 1088
4440.41 1143
4441.04 1101
4441.67 1095
4442.29 1073
4442.92 1048
4443.55 1034
4444.18 1060
4444.81 1046
4445.44 1101
4446.07 1175
4446.70 1129
4447.33 1089
4447.96 1042
4448.59 1091
4449.22 1129
4449.85 1061
4450.48 1113
4451.11 1046
4451.74 1036
4452.37 1071
4453.00 1002
4453.63 1002
4454.26 942
4454.89 978
4455.52 1057
4456.15 1007
4456.78 1035
4457.41 1037
4458.04 1050
4458.67 1038
4459.30 1056
4459.93 1030
4460.56 934
4461.19 1072
4461.82 1043
4462.45 950
4463.08 964
4463.71 983
4464.34 1006
4464.97 979
4465.60 970
4466.23 979
4466.86 991
4467.49 1033
4468.12 1092
4468.76 1014
4469.39 993
4470.02 978
4470.65 959
4471.28 991
4471.91 990
4472.54 939
4473.17 953
4473.80 989
4474.44 1003
4475.07 971
4475.70 1006
4476.33 1060
4476.96 981
4477.59 1015
4478.22 1023
4478.86 1015
4479.49 1044
4480.12 1005
4480.75 1019
4481.38 1032
4482.02 1033
4482.65 1033
4483.28 1021
4483.91 1028
4484.54 1074
4485.18 1058
4485.81 1029
4486.44 1066
4487.07 1029
4487.70 1097
4488.34 1100
4488.97 1089
4489.60 1011
4490.23 1016
4490.87 1086
4491.50 1047
4492.13 1074
4492.76 1000
4493.40 1039
4494.03 1032
4494.66 1012
4495.30 974
4495.93 1039
4496.56 967
4497.19 991
4497.83 1043
4498.46 1078
4499.09 1157
4499.73 1158
4500.36 1125
4500.99 1142
4501.63 1114
4502.26 1113
4502.89 1103
4503.53 1113
4504.16 1152
4504.79 1087
4505.43 1111
4506.06 1127
4506.69 1090
4507.33 1048
4507.96 1091
4508.59 1102
4509.23 1099
4509.86 1131
4510.50 1143
4511.13 1080
4511.76 1122
4512.40 1127
4513.03 1179
4513.67 1175
4514.30 1077
4514.93 1119
4515.57 1169
4516.20 1093
4516.84 1103
4517.47 1108
4518.11 1096
4518.74 1117
4519.37 1099
4520.01 1090
4520.64 1149
4521.28 1176
4521.91 1167
4522.55 1160
4523.18 1253
4523.82 1314
4524.45 1373
4525.09 1506
4525.72 1726
4526.36 1946
4526.99 2293
4527.63 2650
4528.26 3229
4528.90 3788
4529.53 4250
4530.17 4654
4530.80 5035
4531.44 5194
4532.07 5144
4532.71 4909
4533.34 4494
4533.98 4112
4534.62 3436
4535.25 3054
4535.89 2544
4536.52 2142
4537.16 1888
4537.79 1682
4538.43 1492
4539.07 1412
4539.70 1298
4540.34 1307
4540.97 1259
4541.61 1252
4542.25 1223
4542.88 1130
4543.52 1113
4544.15 1077
4544.79 1096
4545.43 1048
4546.06 1022
4546.70 1003
4547.34 934
4547.97 992
4548.61 1000
4549.25 991
4549.88 1039
4550.52 1032
4551.16 1110
4551.79 1068
4552.43 1026
4553.07 1081
4553.70 1095
4554.34 1101
4554.98 1128
4555.61 1147
4556.25 1097
4556.89 1066
4557.53 1120
4558.16 1134
4558.80 1129
4559.44 1175
4560.07 1102
4560.71 1130
4561.35 1135
4561.99 1135
4562.62 1190
4563.26 1181
4563.90 1226
4564.54 1272
4565.18 1342
4565.81 1329
4566.45 1388
4567.09 1463
4567.73 1472
4568.36 1587
4569.00 1560
4569.64 1618
4570.28 1596
4570.92 1521
4571.55 1440
4572.19 1486
4572.83 1381
4573.47 1375
4574.11 1357
4574.75 1194
4575.38 1207
4576.02 1115
4576.66 1059
4577.30 1122
4577.94 1104
4578.58 1109
4579.22 1166
4579.85 1084
4580.49 1124
4581.13 1040
4581.77 1056
4582.41 1128
4583.05 1106
4583.69 1069
4584.33 1100
4584.97 1089
4585.61 1102
4586.24 1070
4586.88 1109
4587.52 1143
4588.16 1106
4588.80 1080
4589.44 1170
4590.08 1063
4590.72 1069
4591.36 1058
4592.00 1064
4592.64 1141
4593.28 1081
4593.92 1042
4594.56 1042
4595.20 1089
4595.84 1057
4596.48 1026
4597.12 1079
4597.76 1108
4598.40 1088
4599.04 1053
4599.68 1054
4600.32 1078
4600.96 1046
4601.60 1098
4602.24 1147
4602.88 1210
4603.52 1226
4604.16 1156
4604.80 1239
4605.44 1221
4606.08 1282
4606.72 1199
4607.36 1219
4608.00 1240
4608.64 1292
4609.28 1169
4609.93 1142
4610.57 1149
4611.21 1141
4611.85 1153
4612.49 1138
4613.13 1045
4613.77 1014
4614.41 983
4615.05 1045
4615.69 1010
4616.34 934
4616.98 934
4617.62 997
4618.26 907
4618.90 888
4619.54 971
4620.18 949
4620.83 918
4621.47 930
4622.11 942
4622.75 905
4623.39 927
4624.03 950
4624.68 944
4625.32 967
4625.96 902
4626.60 954
4627.24 979
4627.89 993
4628.53 942
4629.17 967
4629.81 991
4630.45 992
4631.10 1052
4631.74 1040
4632.38 1020
4633.02 1036
4633.67 1005
4634.31 1061
4634.95 1044
4635.59 1067
4636.24 1035
4636.88 1117
4637.52 1069
4638.17 991
4638.81 996
4639.45 1014
4640.09 1037
4640.74 1003
4641.38 975
4642.02 981
4642.67 1016
4643.31 996
4643.95 1079
4644.60 999
4645.24 984
4645.88 1058
4646.53 1059
4647.17 1114
4647.81 1128
4648.46 1146
4649.10 1264
4649.74 1286
4650.39 1392
4651.03 1487
4651.67 1479
4652.32 1468
4652.96 1431
4653.61 1439
4654.25 1382
4654.89 1276
4655.54 1254
4656.18 1179
4656.83 1186
4657.47 1073
4658.11 1035
4658.76 1004
4659.40 976
4660.05 939
4660.69 912
4661.33 969
4661.98 915
4662.62 914
4663.27 978
4663.91 998
4664.56 947
4665.20 953
4665.85 918
4666.49 932
4667.14 908
4667.78 909
4668.43 885
4669.07 880
4669.72 893
4670.36 927
4671.01 892
4671.65 946
4672.30 927
4672.94 933
4673.59 957
4674.23 953
4674.88 895
4675.52 888
4676.17 909
4676.81 958
4677.46 926
4678.10 934
4678.75 932
4679.40 906
4680.04 961
4680.69 946
4681.33 970
4681.98 922
4682.62 946
4683.27 935
4683.92 901
4684.56 927
4685.21 932
4685.85 935
4686.50 946
4687.15 905
4687.79 918
4688.44 863
4689.09 917
4689.73 940
4690.38 946
4691.02 932
4691.67 952
4692.32 973
4692.96 964
4693.61 945
4694.26 944
4694.90 1008
4695.55 951
4696.20 988
4696.84 1060
4697.49 955
4698.14 1038
4698.78 994
4699.43 1080
4700.08 1059
4700.73 949
4701.37 955
4702.02 979
4702.67 909
4703.31 926
4703.96 930
4704.61 1027
4705.26 991
4705.90 937
4706.55 1003
4707.20 986
4707.85 966
4708.49 931
4709.14 943
4709.79 923
4710.44 928
4711.09 989
4711.73 983
4712.38 917
4713.03 969
4713.68 961
4714.33 959
4714.97 1019
4715.62 975
4716.27 1035
4716.92 1071
4717.57 1148
4718.21 1149
4718.86 1169
4719.51 1163
4720.16 1180
4720.81 1209
4721.46 1223
4722.11 1223
4722.75 1227
4723.40 1229
4724.05 1200
4724.70 1205
4725.35 1230
4726.00 1182
4726.65 1243
4727.30 1142
4727.94 1112
4728.59 1091
4729.24 1064
4729.89 1004
4730.54 959
4731.19 962
4731.84 910
4732.49 933
4733.14 919
4733.79 986
4734.44 951
4735.09 947
4735.74 948
4736.38 983
4737.03 1025
4737.68 958
4738.33 1102
4738.98 1084
4739.63 1136
4740.28 1081
4740.93 984
4741.58 1026
4742.23 1072
4742.88 1045
4743.53 1080
4744.18 1055
4744.83 988
4745.48 983
4746.13 1003
4746.78 995
4747.43 1015
4748.08 1030
4748.73 1089
4749.39 1045
4750.04 1063
4750.69 1089
4751.34 1002
4751.99 1025
4752.64 1098
4753.29 1093
4753.94 1011
4754.59 1059
4755.24 1138
4755.89 1026
4756.54 1063
4757.19 1077
4757.84 1023
4758.50 977
4759.15 1003
4759.80 1095
4760.45 1091
4761.10 1034
4761.75 979
4762.40 974
4763.05 1041
4763.71 980
4764.36 1010
4765.01 959
4765.66 1036
4766.31 947
4766.96 957
4767.62 970
4768.27 996
4768.92 1006
4769.57 957
4770.22 980
4770.87 949
4771.53 919
4772.18 895
4772.83 920
4773.48 925
4774.13 983
4774.79 936
4775.44 880
4776.09 909
4776.74 904
4777.40 927
4778.05 927
4778.70 957
4779.35 892
4780.01 964
4780.66 932
4781.31 949
4781.96 949
4782.62 979
4783.27 905
4783.92 906
4784.57 916
4785.23 895
4785.88 860
4786.53 851
4787.19 866
4787.84 876
4788.49 922
4789.15 856
4789.80 852
4790.45 926
4791.11 941
4791.76 826
4792.41 925
4793.07 892
4793.72 874
4794.37 874
4795.03 865
4795.68 873
4796.33 866
4796.99 904
4797.64 913
4798.29 896
4798.95 820
4799.60 774
4800.26 854
4800.91 857
4801.56 837
4802.22 893
4802.87 843
4803.53 898
4804.18 893
4804.83 880
4805.49 895
4806.14 865
4806.80 865
4807.45 840
4808.11 851
4808.76 823
4809.42 880
4810.07 886
4810.72 944
4811.38 880
4812.03 844
4812.69 925
4813.34 881
4814.00 933
4814.65 904
4815.31 923
4815.96 976
4816.62 964
4817.27 966
4817.93 968
4818.58 1018
4819.24 1021
4819.89 986
4820.55 1043
4821.20 1064
4821.86 1015
4822.52 1035
4823.17 1043
4823.83 1016
4824.48 1077
4825.14 1042
4825.79 1065
4826.45 1048
4827.10 989
4827.76 989
4828.42 961
4829.07 949
4829.73 986
4830.38 984
4831.04 984
4831.70 1111
4832.35 1148
4833.01 1218
4833.66 1328
4834.32 1387
4834.98 1471
4835.63 1619
4836.29 1624
4836.95 1643
4837.60 1624
4838.26 1725
4838.92 1619
4839.57 1406
4840.23 1413
4840.89 1369
4841.54 1255
4842.20 1174
4842.86 1163
4843.51 1081
4844.17 1025
4844.83 1027
4845.48 1029
4846.14 1094
4846.80 1064
4847.45 1074
4848.11 1073
4848.77 1080
4849.43 1135
4850.08 1165
4850.74 1096
4851.40 1111
4852.06 1082
4852.71 1025
4853.37 943
4854.03 1011
4854.69 1038
4855.34 1085
4856.00 990
4856.66 1034
4857.32 1087
4857.97 1085
4858.63 1120
4859.29 1126
4859.95 1099
4860.61 1136
4861.26 1162
4861.92 1063
4862.58 1134
4863.24 1234
4863.90 1184
4864.55 1062
4865.21 1139
4865.87 1120
4866.53 1143
4867.19 1074
4867.85 1024
4868.51 1026
4869.16 992
4869.82 969
4870.48 1002
4871.14 1040
4871.80 1051
4872.46 1064
4873.12 1079
4873.78 1065
4874.43 1060
4875.09 1065
4875.75 1018
4876.41 1067
4877.07 979
4877.73 1015
4878.39 1050
4879.05 1017
4879.71 1004
4880.37 947
4881.03 949
4881.69 950
4882.34 884
4883.00 859
4883.66 939
4884.32 980
4884.98 919
4885.64 966
4886.30 924
4886.96 958
4887.62 993
4888.28 979
4888.94 1023
4889.60 1077
4890.26 1037
4890.92 975
4891.58 1030
4892.24 1006
4892.90 926
4893.56 984
4894.22 991
4894.88 951
4895.54 952
4896.20 1003
4896.86 948
4897.52 1011
4898.19 1000
4898.85 992
4899.51 1041
4900.17 1024
4900.83 973
4901.49 975
4902.15 984
4902.81 983
4903.47 966
4904.13 996
4904.79 967
4905.45 917
4906.12 886
4906.78 893
4907.44 904
4908.10 939
4908.76 886
4909.42 902
4910.08 874
4910.74 911
4911.41 830
4912.07 868
4912.73 849
4913.39 920
4914.05 889
4914.71 888
4915.38 828
4916.04 858
4916.70 851
4917.36 832
4918.02 847
4918.68 805
4919.35 845
4920.01 887
4920.67 802
4921.33 833
4921.99 821
4922.66 839
4923.32 826
4923.98 798
4924.64 872
4925.31 831
4925.97 883
4926.63 952
4927.29 842
4927.96 845
4928.62 862
4929.28 848
4929.94 827
4930.61 869
4931.27 801
4931.93 786
4932.59 851
4933.26 822
4933.92 835
4934.58 837
4935.25 872
4935.91 880
4936.57 867
4937.24 908
4937.90 870
4938.56 881
4939.23 897
4939.89 891
4940.55 887
4941.22 952
4941.88 963
4942.54 907
4943.21 919
4943.87 950
4944.53 957
4945.20 951
4945.86 879
4946.52 868
4947.19 913
4947.85 873
4948.52 838
4949.18 877
4949.84 862
4950.51 828
4951.17 852
4951.84 817
4952.50 832
4953.17 828
4953.83 826
4954.49 835
4955.16 806
4955.82 756
4956.49 828
4957.15 828
4957.82 786
4958.48 860
4959.15 900
4959.81 924
4960.47 867
4961.14 900
4961.80 903
4962.47 988
4963.13 970
4963.80 1003
4964.46 967
4965.13 938
4965.79 924
4966.46 957
4967.12 898
4967.79 907
4968.45 902
4969.12 943
4969.79 959
4970.45 943
4971.12 943
4971.78 960
4972.45 1035
4973.11 1002
4973.78 937
4974.44 956
4975.11 944
4975.78 1010
4976.44 1015
4977.11 977
4977.77 981
4978.44 989
4979.11 991
4979.77 1017
4980.44 1091
4981.10 995
4981.77 1070
4982.44 1163
4983.10 1212
4983.77 1363
4984.43 1622
4985.10 1833
4985.77 2095
4986.43 2404
4987.10 2768
4987.77 3126
4988.43 3362
4989.10 3344
4989.77 3341
4990.43 3252
4991.10 2917
4991.77 2569
4992.43 2339
4993.10 1996
4993.77 1649
4994.43 1427
4995.10 1298
4995.77 1223
4996.44 1184
4997.10 1071
4997.77 996
4998.44 1030
4999.10 1043
4999.77 973
5000.44 971
5001.11 1002
5001.77 974
5002.44 1000
5003.11 959
5003.78 997
5004.44 973
5005.11 945
5005.78 919
5006.45 960
5007.12 935
5007.78 963
5008.45 971
5009.12 917
5009.79 983
5010.46 1058
5011.12 1001
5011.79 962
5012.46 955
5013.13 988
5013.80 1063
5014.47 1086
5015.13 1052
5015.80 1115
5016.47 1206
5017.14 1241
5017.81 1241
5018.48 1356
5019.14 1482
5019.81 1586
5020.48 1751
5021.15 1772
5021.82 1785
5022.49 1966
5023.16 2117
5023.83 1980
5024.50 1894
5025.16 1806
5025.83 1729
5026.50 1630
5027.17 1536
5027.84 1414
5028.51 1430
5029.18 1360
5029.85 1227
5030.52 1196
5031.19 1089
5031.86 1080
5032.53 1033
5033.20 1016
5033.87 958
5034.54 944
5035.21 949
5035.88 907
5036.54 928
5037.21 998
5037.88 981
5038.55 908
5039.22 980
5039.89 1026
5040.56 939
5041.23 934
5041.90 934
5042.58 927
5043.25 940
5043.92 945
5044.59 992
5045.26 1004
5045.93 954
5046.60 987
5047.27 1037
5047.94 964
5048.61 993
5049.28 979
5049.95 983
5050.62 915
5051.29 914
5051.96 949
5052.63 937
5053.30 885
5053.98 887
5054.65 891
5055.32 903
5055.99 891
5056.66 915
5057.33 923
5058.00 945
5058.67 954
5059.34 941
5060.02 969
5060.69 923
5061.36 971
5062.03 1011
5062.70 999
5063.37 907
5064.04 915
5064.72 950
5065.39 941
5066.06 912
5066.73 867
5067.40 920
5068.08 872
5068.75 859
5069.42 869
5070.09 827
5070.76 855
5071.44 847
5072.11 847
5072.78 819
5073.45 802
5074.12 775
5074.80 813
5075.47 858
5076.14 875
5076.81 839
5077.49 841
5078.16 827
5078.83 859
5079.50 872
5080.18 806
5080.85 812
5081.52 804
5082.20 868
5082.87 835
5083.54 876
5084.21 829
5084.89 839
5085.56 836
5086.23 833
5086.91 886
5087.58 849
5088.25 833
5088.93 855
5089.60 854
5090.27 843
5090.95 857
5091.62 805
5092.29 889
5092.97 861
5093.64 795
5094.31 835
5094.99 841
5095.66 846
5096.34 802
5097.01 832
5097.68 814
5098.36 778
5099.03 821
5099.70 810
5100.38 778
5101.05 817
5101.73 870
5102.40 838
5103.08 879
5103.75 893
5104.42 868
5105.10 890
5105.77 849
5106.45 900
5107.12 814
5107.80 771
5108.47 865
5109.15 798
5109.82 803
5110.49 774
5111.17 837
5111.84 846
5112.52 851
5113.19 817
5113.87 836
5114.54 885
5115.22 903
5115.89 933
5116.57 912
5117.24 905
5117.92 905
5118.59 810
5119.27 832
5119.94 835
5120.62 797
5121.30 847
5121.97 863
5122.65 806
5123.32 773
5124.00 824
5124.67 870
5125.35 795
5126.02 781
5126.70 820
5127.38 828
5128.05 804
5128.73 798
5129.40 808
5130.08 819
5130.76 866
5131.43 846
5132.11 778
5132.78 805
5133.46 832
5134.14 815
5134.81 843
5135.49 837
5136.17 836
5136.84 823
5137.52 821
5138.20 879
5138.87 837
5139.55 819
5140.22 819
5140.90 831
5141.58 748
5142.26 774
5142.93 788
5143.61 792
5144.29 747
5144.96 755
5145.64 763
5146.32 756
5146.99 724
5147.67 760
5148.35 755
5149.03 747
5149.70 776
5150.38 795
5151.06 802
5151.73 732
5152.41 762
5153.09 784
5153.77 758
5154.44 741
5155.12 765
5155.80 785
5156.48 722
5157.16 745
5157.83 782
5158.51 734
5159.19 701
5159.87 711
5160.55 745
5161.22 747
5161.90 759
5162.58 742
5163.26 738
5163.94 792
5164.61 783
5165.29 759
5165.97 758
5166.65 791
5167.33 744
5168.01 780
5168.68 802
5169.36 809
5170.04 810
5170.72 720
5171.40 698
5172.08 785
5172.76 733
5173.44 721
5174.11 730
5174.79 790
5175.47 756
5176.15 803
5176.83 754
5177.51 747
5178.19 769
5178.87 785
5179.55 763
5180.23 772
5180.91 776
5181.58 748
5182.26 767
5182.94 674
5183.62 728
5184.30 661
5184.98 678
5185.66 708
5186.34 722
5187.02 737
5187.70 723
5188.38 751
5189.06 712
5189.74 748
5190.42 709
5191.10 726
5191.78 697
5192.46 757
5193.14 782
5193.82 705
5194.50 704
5195.18 747
5195.86 738
5196.54 702
5197.22 649
5197.90 687
5198.58 720
5199.26 729
5199.94 735
5200.63 699
5201.31 722
5201.99 712
5202.67 736
5203.35 779
5204.03 732
5204.71 741
5205.39 747
5206.07 711
5206.75 727
5207.43 802
5208.11 752
5208.80 829
5209.48 803
5210.16 808
5210.84 793
5211.52 843
5212.20 781
5212.88 820
5213.57 802
5214.25 813
5214.93 819
5215.61 833
5216.29 778
5216.97 815
5217.66 830
5218.34 780
5219.02 766
5219.70 769
5220.38 731
5221.06 778
5221.75 764
5222.43 754
5223.11 748
5223.79 740
5224.47 766
5225.16 681
5225.84 730
5226.52 782
5227.20 786
5227.89 721
5228.57 749
5229.25 755
5229.93 732
5230.62 771
5231.30 799
5231.98 797
5232.66 797
5233.35 772
5234.03 770
5234.71 804
5235.40 756
5236.08 794
5236.76 748
5237.44 753
5238.13 769
5238.81 774
5239.49 734
5240.18 765
5240.86 782
5241.54 769
5242.23 716
5242.91 689
5243.59 736
5244.28 759
5244.96 763
5245.64 678
5246.33 742
5247.01 770
5247.70 772
5248.38 750
5249.06 706
5249.75 754
5250.43 785
5251.11 765
5251.80 778
5252.48 752
5253.17 765
5253.85 765
5254.53 773
5255.22 747
5255.90 743
5256.59 748
5257.27 755
5257.96 806
5258.64 764
5259.32 812
5260.01 746
5260.69 720
5261.38 744
5262.06 725
5262.75 739
5263.43 779
5264.12 783
5264.80 718
5265.49 805
5266.17 782
5266.86 747
5267.54 771
5268.23 777
5268.91 751
5269.60 705
5270.28 826
5270.97 816
5271.65 760
5272.34 821
5273.02 771
5273.71 755
5274.39 752
5275.08 801
5275.76 813
5276.45 783
5277.14 820
5277.82 820
5278.51 860
5279.19 882
5279.88 840
5280.56 846
5281.25 891
5281.94 907
5282.62 943
5283.31 911
5283.99 875
5284.68 880
5285.37 821
5286.05 826
5286.74 774
5287.43 817
5288.11 865
5288.80 854
5289.48 845
5290.17 877
5290.86 901
5291.54 841
5292.23 852
5292.92 917
5293.60 877
5294.29 954
5294.98 973
5295.66 976
5296.35 1066
5297.04 1116
5297.72 1219
5298.41 1310
5299.10 1389
5299.79 1569
5300.47 1773
5301.16 1728
5301.85 1742
5302.53 1609
5303.22 1452
5303.91 1396
5304.60 1260
5305.28 1175
5305.97 1189
5306.66 1039
5307.35 966
5308.03 881
5308.72 893
5309.41 864
5310.10 902
5310.78 855
5311.47 880
5312.16 889
5312.85 827
5313.54 815
5314.22 830
5314.91 838
5315.60 867
5316.29 836
5316.98 845
5317.66 834
5318.35 817
5319.04 776
5319.73 832
5320.42 848
5321.11 897
5321.80 851
5322.48 829
5323.17 851
5323.86 900
5324.55 885
5325.24 894
5325.93 927
5326.62 900
5327.30 987
5327.99 963
5328.68 923
5329.37 963
5330.06 1008
5330.75 969
5331.44 1035
5332.13 1025
5332.82 1017
5333.51 1045
5334.20 1040
5334.88 1023
5335.57 991
5336.26 1085
5336.95 1091
5337.64 1153
5338.33 1122
5339.02 1040
5339.71 1045
5340.40 1159
5341.09 1069
5341.78 1071
5342.47 1116
5343.16 1172
5343.85 1262
5344.54 1361
5345.23 1537
5345.92 1700
5346.61 1903
5347.30 2100
5347.99 2399
5348.68 2683
5349.37 2947
5350.06 3123
5350.75 3137
5351.44 3133
5352.13 2982
5352.82 2794
5353.51 2576
5354.20 2288
5354.90 1885
5355.59 1621
5356.28 1505
5356.97 1317
5357.66 1213
5358.35 1134
5359.04 1094
5359.73 1046
5360.42 995
5361.11 971
5361.80 956
5362.49 1032
5363.19 1010
5363.88 938
5364.57 951
5365.26 935
5365.95 971
5366.64 929
5367.33 890
5368.03 869
5368.72 877
5369.41 857
5370.10 815
5370.79 865
5371.48 849
5372.18 872
5372.87 845
5373.56 909
5374.25 843
5374.94 898
5375.63 881
5376.33 865
5377.02 869
5377.71 891
5378.40 873
5379.10 864
5379.79 793
5380.48 801
5381.17 854
5381.86 871
5382.56 901
5383.25 892
5383.94 873
5384.63 946
5385.33 905
5386.02 937
5386.71 951
5387.40 993
5388.10 975
5388.79 1008
5389.48 1029
5390.18 980
5390.87 1016
5391.56 956
5392.26 967
5392.95 918
5393.64 955
5394.33 952
5395.03 897
5395.72 912
5396.41 907
5397.11 809
5397.80 841
5398.49 842
5399.19 856
5399.88 800
5400.58 824
5401.27 809
5401.96 808
5402.66 826
5403.35 805
5404.04 854
5404.74 831
5405.43 847
5406.13 828
5406.82 778
5407.51 807
5408.21 818
5408.90 801
5409.60 789
5410.29 811
5410.98 795
5411.68 792
5412.37 759
5413.07 872
5413.76 845
5414.46 837
5415.15 842
5415.84 776
5416.54 813
5417.23 777
5417.93 778
5418.62 788
5419.32 808
5420.01 786
5420.71 771
5421.40 811
5422.10 800
5422.79 770
5423.49 797
5424.18 828
5424.88 808
5425.57 809
5426.27 814
5426.96 760
5427.66 819
5428.35 843
5429.05 856
5429.74 798
5430.44 760
5431.14 796
5431.83 813
5432.53 788
5433.22 758
5433.92 754
5434.61 809
5435.31 847
5436.01 801
5436.70 800
5437.40 866
5438.09 925
5438.79 842
5439.49 771
5440.18 797
5440.88 798
5441.57 763
5442.27 761
5442.97 778
5443.66 786
5444.36 824
5445.06 810
5445.75 834
5446.45 826
5447.15 828
5447.84 827
5448.54 861
5449.24 852
5449.93 882
5450.63 807
5451.33 794
5452.02 790
5452.72 817
5453.42 848
5454.11 814
5454.81 803
5455.51 764
5456.20 786
5456.90 790
5457.60 784
5458.30 770
5458.99 762
5459.69 771
5460.39 782
5461.09 826
5461.78 791
5462.48 807
5463.18 846
5463.88 769
5464.57 811
5465.27 849
5465.97 877
5466.67 882
5467.36 868
5468.06 839
5468.76 858
5469.46 839
5470.16 855
5470.85 842
5471.55 840
5472.25 814
5472.95 877
5473.65 871
5474.35 852
5475.04 941
5475.74 911
5476.44 898
5477.14 941
5477.84 928
5478.54 981
5479.23 1043
5479.93 1006
5480.63 1089
5481.33 1016
5482.03 964
5482.73 980
5483.43 898
5484.13 921
5484.83 925
5485.52 901
5486.22 867
5486.92 954
5487.62 993
5488.32 911
5489.02 963
5489.72 1022
5490.42 923
5491.12 958
5491.82 965
5492.52 1003
5493.22 978
5493.92 1007
5494.62 1039
5495.31 1047
5496.01 1083
5496.71 1097
5497.41 1171
5498.11 1148
5498.81 1334
5499.51 1382
5500.21 1480
5500.91 1426
5501.61 1469
5502.31 1409
5503.01 1331
5503.71 1215
5504.41 1207
5505.11 1172
5505.81 1149
5506.51 1142
5507.22 1091
5507.92 1050
5508.62 1077
5509.32 1079
5510.02 1199
5510.72 1084
5511.42 1128
5512.12 1218
5512.82 1181
5513.52 1208
5514.22 1313
5514.92 1320
5515.62 1249
5516.32 1248
5517.03 1176
5517.73 1190
5518.43 1173
5519.13 1122
5519.83 1042
5520.53 1022
5521.23 1055
5521.93 1037
5522.63 1050
5523.34 1010
5524.04 962
5524.74 894
5525.44 885
5526.14 905
5526.84 882
5527.55 802
5528.25 833
5528.95 826
5529.65 838
5530.35 878
5531.05 935
5531.76 930
5532.46 901
5533.16 883
5533.86 950
5534.56 965
5535.27 949
5535.97 918
5536.67 848
5537.37 864
5538.08 842
5538.78 851
5539.48 859
5540.18 825
5540.89 859
5541.59 904
5542.29 829
5542.99 842
5543.70 881
5544.40 949
5545.10 967
5545.80 990
5546.51 1038
5547.21 983
5547.91 979
5548.62 945
5549.32 963
5550.02 949
5550.73 904
5551.43 844
5552.13 881
5552.84 866
5553.54 798
5554.24 808
5554.95 859
5555.65 794
5556.35 831
5557.06 849
5557.76 867
5558.46 938
5559.17 931
5559.87 980
5560.57 926
5561.28 869
5561.98 927
5562.69 910
5563.39 902
5564.09 881
5564.80 851
5565.50 866
5566.21 798
5566.91 774
5567.61 711
5568.32 759
5569.02 806
5569.73 769
5570.43 797
5571.14 791
5571.84 805
5572.54 813
5573.25 830
5573.95 861
5574.66 834
5575.36 787
5576.07 844
5576.77 839
5577.48 883
5578.18 844
5578.89 813
5579.59 791
5580.30 796
5581.00 794
5581.71 771
5582.41 772
5583.12 765
5583.82 775
5584.53 800
5585.23 732
5585.94 748
5586.64 754
5587.35 728
5588.06 738
5588.76 745
5589.47 830
5590.17 818
5590.88 843
5591.58 795
5592.29 783
5592.99 793
5593.70 747
5594.41 766
5595.11 754
5595.82 759
5596.52 785
5597.23 770
5597.94 737
5598.64 708
5599.35 726
5600.06 721
5600.76 703
5601.47 685
5602.17 738
5602.88 748
5603.59 670
5604.29 742
5605.00 664
5605.71 686
5606.41 690
5607.12 716
5607.83 706
5608.53 714
5609.24 697
5609.95 695
5610.65 706
5611.36 749
5612.07 713
5612.78 723
5613.48 684
5614.19 713
5614.90 741
5615.60 703
5616.31 703
5617.02 697
5617.73 697
5618.43 744
5619.14 721
5619.85 694
5620.56 646
5621.26 655
5621.97 723
5622.68 726
5623.39 746
5624.09 702
5624.80 761
5625.51 752
5626.22 698
5626.93 677
5627.63 713
5628.34 769
5629.05 716
5629.76 713
5630.47 726
5631.17 668
5631.88 678
5632.59 719
5633.30 752
5634.01 700
5634.72 681
5635.42 655
5636.13 702
5636.84 708
5637.55 675
5638.26 753
5638.97 746
5639.68 680
5640.39 634
5641.09 654
5641.80 732
5642.51 700
5643.22 699
5643.93 631
5644.64 635
5645.35 648
5646.06 674
5646.77 696
5647.48 717
5648.19 644
5648.89 647
5649.60 724
5650.31 708
5651.02 650
5651.73 668
5652.44 681
5653.15 715
5653.86 705
5654.57 697
5655.28 705
5655.99 684
5656.70 684
5657.41 691
5658.12 766
5658.83 747
5659.54 721
5660.25 726
5660.96 687
5661.67 643
5662.38 674
5663.09 695
5663.80 687
5664.51 725
5665.22 699
5665.93 742
5666.64 689
5667.35 617
5668.06 715
5668.77 689
5669.48 743
5670.19 738
5670.91 736
5671.62 776
5672.33 718
5673.04 733
5673.75 752
5674.46 742
5675.17 686
5675.88 701
5676.59 681
5677.30 643
5678.01 672
5678.73 699
5679.44 686
5680.15 652
5680.86 677
5681.57 728
5682.28 744
5682.99 711
5683.71 697
5684.42 660
5685.13 690
5685.84 690
5686.55 689
5687.26 741
5687.98 723
5688.69 660
5689.40 733
5690.11 718
5690.82 703
5691.54 718
5692.25 693
5692.96 698
5693.67 712
5694.38 695
5695.10 716
5695.81 693
5696.52 725
5697.23 713
5697.95 707
5698.66 673
5699.37 712
5700.08 719
5700.80 705
5701.51 727
5702.22 733
5702.93 700
5703.65 704
5704.36 703
5705.07 682
5705.78 705
5706.50 712
5707.21 705
5707.92 684
5708.64 703
5709.35 699
5710.06 681
5710.78 691
5711.49 687
5712.20 675
5712.92 700
5713.63 693
5714.34 736
5715.06 706
5715.77 733
5716.48 691
5717.20 663
5717.91 706
5718.62 697
5719.34 740
5720.05 717
5720.77 726
5721.48 725
5722.19 710
5722.91 666
5723.62 730
5724.33 771
5725.05 781
5725.76 707
5726.48 706
5727.19 753
5727.91 746
5728.62 754
5729.33 759
5730.05 710
5730.76 720
5731.48 733
5732.19 722
5732.91 741
5733.62 744
5734.34 772
5735.05 805
5735.77 777
5736.48 800
5737.20 842
5737.91 906
5738.63 875
5739.34 982
5740.06 942
5740.77 975
5741.49 901
5742.20 888
5742.92 874
5743.63 927
5744.35 839
5745.06 829
5745.78 862
5746.49 877
5747.21 854
5747.92 805
5748.64 863
5749.35 870
5750.07 871
5750.79 860
5751.50 821
5752.22 825
5752.93 824
5753.65 843
5754.36 895
5755.08 881
5755.80 891
5756.51 919
5757.23 985
5757.95 1049
5758.66 1064
5759.38 1000
5760.09 1086
5760.81 1130
5761.53 1215
5762.24 1172
5762.96 1141
5763.68 1108
5764.39 1116
5765.11 1116
5765.83 1116
5766.54 1091
5767.26 1042
5767.98 984
5768.69 986
5769.41 970
5770.13 956
5770.84 975
5771.56 981
5772.28 997
5772.99 959
5773.71 1046
5774.43 977
5775.15 1006
5775.86 1057
5776.58 1077
5777.30 1081
5778.01 1133
5778.73 1062
5779.45 1126
5780.17 1147
5780.88 1140
5781.60 1110
5782.32 1120
5783.04 1099
5783.76 1148
5784.47 1122
5785.19 1075
5785.91 1170
5786.63 1167
5787.34 1191
5788.06 1196
5788.78 1256
5789.50 1199
5790.22 1307
5790.94 1401
5791.65 1397
5792.37 1383
5793.09 1599
5793.81 1530
5794.53 1631
5795.25 1613
5795.96 1699
5796.68 1845
5797.40 2104
5798.12 2488
5798.84 2973
5799.56 3647
5800.28 4338
5800.99 5063
5801.71 5588
5802.43 5638
5803.15 5612
5803.87 5136
5804.59 4535
5805.31 3769
5806.03 3050
5806.75 2604
5807.47 2260
5808.18 2114
5808.90 2027
5809.62 1916
5810.34 1851
5811.06 1865
5811.78 1817
5812.50 1792
5813.22 1822
5813.94 1871
5814.66 1940
5815.38 1917
5816.10 1984
5816.82 1930
5817.54 1976
5818.26 1899
5818.98 1927
5819.70 1934
5820.42 1884
5821.14 1899
5821.86 1847
5822.58 1715
5823.30 1538
5824.02 1537
5824.74 1424
5825.46 1444
5826.18 1376
5826.90 1316
5827.62 1239
5828.34 1254
5829.06 1304
5829.78 1281
5830.50 1230
5831.22 1238
5831.95 1221
5832.67 1246
5833.39 1184
5834.11 1257
5834.83 1257
5835.55 1212
5836.27 1175
5836.99 1231
5837.71 1223
5838.43 1243
5839.15 1207
5839.88 1175
5840.60 1151
5841.32 1152
5842.04 1225
5842.76 1110
5843.48 1108
5844.20 1065
5844.93 1054
5845.65 1079
5846.37 1026
5847.09 1044
5847.81 1045
5848.53 1076
5849.26 1019
5849.98 992
5850.70 1043
5851.42 1042
5852.14 1039
5852.87 1005
5853.59 992
5854.31 1043
5855.03 1032
5855.75 971
5856.48 968
5857.20 997
5857.92 990
5858.64 1002
5859.37 954
5860.09 943
5860.81 1002
5861.53 1014
5862.26 987
5862.98 903
5863.70 954
5864.42 936
5865.15 951
5865.87 943
5866.59 911
5867.31 928
5868.04 887
5868.76 846
5869.48 880
5870.21 929
5870.93 886
5871.65 945
5872.38 955
5873.10 919
5873.82 984
5874.55 1032
5875.27 1062
5875.99 984
5876.72 915
5877.44 952
5878.16 926
5878.89 929
5879.61 960
5880.33 922
5881.06 965
5881.78 977
5882.51 960
5883.23 872
5883.95 941
5884.68 938
5885.40 919
5886.13 915
5886.85 951
5887.57 951
5888.30 988
5889.02 962
5889.75 931
5890.47 913
5891.20 871
5891.92 870
5892.64 878
5893.37 870
5894.09 852
5894.82 932
5895.54 866
5896.27 889
5896.99 935
5897.72 880
5898.44 927
5899.17 971
5899.89 911
5900.62 911
5901.34 959
5902.07 910
5902.79 959
5903.52 935
5904.24 898
5904.97 832
5905.69 832
5906.42 796
5907.14 871
5907.87 845
5908.59 810
5909.32 857
5910.04 885
5910.77 900
5911.50 831
5912.22 819
5912.95 822
5913.67 851
5914.40 782
5915.12 804
5915.85 809
5916.58 881
5917.30 830
5918.03 887
5918.75 885
5919.48 818
5920.21 851
5920.93 876
5921.66 901
5922.39 901
5923.11 871
5923.84 831
5924.56 836
5925.29 872
5926.02 859
5926.74 910
5927.47 851
5928.20 915
5928.92 928
5929.65 877
5930.38 919
5931.10 1036
5931.83 1036
5932.56 1046
5933.28 1096
5934.01 1192
5934.74 1280
5935.47 1379
5936.19 1364
5936.92 1340
5937.65 1361
5938.37 1312
5939.10 1250
5939.83 1186
5940.56 1181
5941.28 1110
5942.01 1097
5942.74 1000
5943.47 989
5944.19 1008
5944.92 1099
5945.65 988
5946.38 1073
5947.11 1068
5947.83 1045
5948.56 1038
5949.29 1093
5950.02 1057
5950.74 1066
5951.47 1113
5952.20 1119
5952.93 1157
5953.66 1144
5954.39 1158
5955.11 1130
5955.84 1154
5956.57 1109
5957.30 1095
5958.03 1194
5958.76 1230
5959.48 1199
5960.21 1159
5960.94 1107
5961.67 1213
5962.40 1191
5963.13 1147
5963.86 1159
5964.59 1262
5965.31 1286
5966.04 1286
5966.77 1290
5967.50 1312
5968.23 1362
5968.96 1350
5969.69 1376
5970.42 1343
5971.15 1294
5971.88 1387
5972.61 1335
5973.34 1305
5974.06 1350
5974.79 1359
5975.52 1337
5976.25 1377
5976.98 1431
5977.71 1516
5978.44 1510
5979.17 1473
5979.90 1521
5980.63 1506
5981.36 1544
5982.09 1577
5982.82 1588
5983.55 1500
5984.28 1542
5985.01 1626
5985.74 1644
5986.47 1601
5987.20 1658
5987.93 1562
5988.66 1564
5989.39 1625
5990.12 1613
5990.85 1611
5991.58 1607
5992.32 1648
5993.05 1660
5993.78 1694
5994.51 1735
5995.24 1792
5995.97 1843
5996.70 1788
5997.43 1836
5998.16 1872
5998.89 1836
5999.62 1678
6000.35 1658
6001.09 1672
6001.82 1749
6002.55 1682
6003.28 1600
6004.01 1696
6004.74 1721
6005.47 1727
6006.20 1852
6006.94 2051
6007.67 2255
6008.40 2675
6009.13 3045
6009.86 3426
6010.59 3931
6011.33 4245
6012.06 4657
6012.79 4768
6013.52 4798
6014.25 4682
6014.98 4393
6015.72 4066
6016.45 3681
6017.18 3260
6017.91 2830
6018.64 2574
6019.38 2299
6020.11 1906
6020.84 1769
6021.57 1704
6022.31 1627
6023.04 1531
6023.77 1475
6024.50 1436
6025.24 1407
6025.97 1381
6026.70 1288
6027.43 1361
6028.17 1327
6028.90 1294
6029.63 1268
6030.37 1230
6031.10 1214
6031.83 1244
6032.56 1210
6033.30 1209
6034.03 1219
6034.76 1162
6035.50 1194
6036.23 1192
6036.96 1239
6037.70 1229
6038.43 1298
6039.16 1282
6039.90 1280
6040.63 1305
6041.36 1268
6042.10 1259
6042.83 1376
6043.56 1380
6044.30 1385
6045.03 1408
6045.77 1450
6046.50 1472
6047.23 1487
6047.97 1456
6048.70 1618
6049.44 1658
6050.17 1541
6050.90 1575
6051.64 1570
6052.37 1646
6053.11 1614
6053.84 1588
6054.57 1569
6055.31 1469
6056.04 1448
6056.78 1433
6057.51 1412
6058.25 1328
6058.98 1378
6059.72 1494
6060.45 1480
6061.19 1376
6061.92 1408
6062.66 1429
6063.39 1400
6064.13 1386
6064.86 1343
6065.60 1355
6066.33 1294
6067.07 1349
6067.80 1360
6068.54 1382
6069.27 1328
6070.01 1340
6070.74 1316
6071.48 1289
6072.21 1242
6072.95 1219
6073.68 1231
6074.42 1240
6075.15 1227
6075.89 1185
6076.63 1178
6077.36 1218
6078.10 1213
6078.83 1225
6079.57 1185
6080.30 1182
6081.04 1199
6081.78 1173
6082.51 1143
6083.25 1087
6083.98 1107
6084.72 1141
6085.46 1140
6086.19 1095
6086.93 1148
6087.67 1103
6088.40 1111
6089.14 1108
6089.88 1097
6090.61 1111
6091.35 1103
6092.09 1115
6092.82 1048
6093.56 1036
6094.30 1060
6095.03 1067
6095.77 1052
6096.51 1060
6097.24 1058
6097.98 1059
6098.72 1032
6099.45 1062
6100.19 1038
6100.93 994
6101.67 1040
6102.40 1062
6103.14 1015
6103.88 1028
6104.61 960
6105.35 1039
6106.09 1008
6106.83 1004
6107.56 1004
6108.30 1006
6109.04 1010
6109.78 1021
6110.51 1009
6111.25 1071
6111.99 1065
6112.73 1087
6113.47 1055
6114.20 991
6114.94 1004
6115.68 1049
6116.42 1073
6117.16 1017
6117.89 1043
6118.63 1049
6119.37 1044
6120.11 988
6120.85 1076
6121.59 1127
6122.32 1071
6123.06 1075
6123.80 1150
6124.54 1073
6125.28 1059
6126.02 1073
6126.76 1115
6127.49 1119
6128.23 1114
6128.97 1116
6129.71 1114
6130.45 1138
6131.19 1146
6131.93 1174
6132.67 1163
6133.41 1151
6134.15 1196
6134.88 1191
6135.62 1158
6136.36 1207
6137.10 1203
6137.84 1167
6138.58 1211
6139.32 1180
6140.06 1145
6140.80 1206
6141.54 1222
6142.28 1218
6143.02 1164
6143.76 1155
6144.50 1127
6145.24 1109
6145.98 1117
6146.72 1141
6147.46 1139
6148.20 1174
6148.94 1181
6149.68 1166
6150.42 1160
6151.16 1222
6151.90 1261
6152.64 1232
6153.38 1239
6154.12 1260
6154.86 1295
6155.60 1341
6156.34 1325
6157.08 1359
6157.82 1397
6158.56 1414
6159.30 1325
6160.04 1329
6160.78 1302
6161.52 1411
6162.27 1439
6163.01 1517
6163.75 1603
6164.49 1591
6165.23 1637
6165.97 1719
6166.71 1777
6167.45 1764
6168.19 1640
6168.94 1747
6169.68 1638
6170.42 1576
6171.16 1637
6171.90 1547
6172.64 1612
6173.38 1664
6174.13 1625
6174.87 1537
6175.61 1539
6176.35 1504
6177.09 1508
6177.83 1492
6178.58 1575
6179.32 1604
6180.06 1520
6180.80 1556
6181.54 1624
6182.28 1559
6183.03 1552
6183.77 1583
6184.51 1604
6185.25 1599
6186.00 1629
6186.74 1680
6187.48 1636
6188.22 1649
6188.97 1727
6189.71 1758
6190.45 1826
6191.19 1826
6191.94 1947
6192.68 2008
6193.42 1996
6194.16 1941
6194.91 2019
6195.65 1953
6196.39 1922
6197.13 1883
6197.88 1933
6198.62 1954
6199.36 1931
6200.11 1927
6200.85 2019
6201.59 2127
6202.34 2323
6203.08 2548
6203.82 2988
6204.57 3659
6205.31 4548
6206.05 5512
6206.80 6597
6207.54 7816
6208.28 8748
6209.03 9193
6209.77 9040
6210.52 8781
6211.26 7950
6212.00 6952
6212.75 5924
6213.49 4927
6214.23 4100
6214.98 3455
6215.72 2994
6216.47 2603
6217.21 2228
6217.95 2063
6218.70 1935
6219.44 1899
6220.19 1902
6220.93 1807
6221.68 1804
6222.42 1776
6223.17 1845
6223.91 1884
6224.65 1822
6225.40 1785
6226.14 1712
6226.89 1636
6227.63 1539
6228.38 1496
6229.12 1438
6229.87 1329
6230.61 1248
6231.36 1322
6232.10 1278
6232.85 1267
6233.59 1274
6234.34 1257
6235.08 1279
6235.83 1331
6236.57 1300
6237.32 1392
6238.06 1362
6238.81 1369
6239.56 1357
6240.30 1369
6241.05 1379
6241.79 1382
6242.54 1462
6243.28 1507
6244.03 1530
6244.77 1668
6245.52 1716
6246.27 1790
6247.01 1811
6247.76 1874
6248.50 1895
6249.25 1876
6250.00 1802
6250.74 1721
6251.49 1669
6252.23 1621
6252.98 1517
6253.73 1469
6254.47 1486
6255.22 1579
6255.97 1490
6256.71 1535
6257.46 1518
6258.21 1492
6258.95 1447
6259.70 1459
6260.45 1463
6261.19 1421
6261.94 1405
6262.69 1415
6263.43 1496
6264.18 1512
6264.93 1461
6265.67 1443
6266.42 1474
6267.17 1440
6267.92 1440
6268.66 1493
6269.41 1522
6270.16 1664
6270.90 1602
6271.65 1643
6272.40 1746
6273.15 1804
6273.89 1854
6274.64 1981
6275.39 1982
6276.14 2053
6276.89 2081
6277.63 2099
6278.38 1927
6279.13 1831
6279.88 1740
6280.62 1642
6281.37 1599
6282.12 1547
6282.87 1526
6283.62 1566
6284.36 1467
6285.11 1490
6285.86 1491
6286.61 1518
6287.36 1605
6288.11 1613
6288.85 1645
6289.60 1707
6290.35 1729
6291.10 1747
6291.85 1664
6292.60 1668
6293.35 1583
6294.09 1468
6294.84 1475
6295.59 1401
6296.34 1415
6297.09 1329
6297.84 1338
6298.59 1345
6299.34 1449
6300.09 1469
6300.83 1576
6301.58 1643
6302.33 1677
6303.08 1670
6303.83 1682
6304.58 1579
6305.33 1549
6306.08 1495
6306.83 1457
6307.58 1404
6308.33 1345
6309.08 1325
6309.83 1367
6310.58 1378
6311.33 1473
6312.08 1390
6312.83 1427
6313.58 1474
6314.33 1540
6315.08 1628
6315.83 1701
6316.58 1701
6317.33 1694
6318.08 1679
6318.83 1605
6319.58 1527
6320.33 1504
6321.08 1420
6321.83 1351
6322.58 1229
6323.33 1218
6324.08 1234
6324.83 1195
6325.58 1171
6326.33 1084
6327.08 1158
6327.83 1131
6328.58 1166
6329.33 1231
6330.08 1219
6330.84 1170
6331.59 1220
6332.34 1146
6333.09 1106
6333.84 1092
6334.59 1121
6335.34 1069
6336.09 1097
6336.84 1090
6337.60 1064
6338.35 1115
6339.10 1118
6339.85 1096
6340.60 1088
6341.35 1068
6342.10 1093
6342.86 1096
6343.61 1090
6344.36 1050
6345.11 1076
6345.86 1123
6346.61 1119
6347.37 1148
6348.12 1133
6348.87 1166
6349.62 1179
6350.37 1282
6351.13 1281
6351.88 1319
6352.63 1375
6353.38 1389
6354.14 1381
6354.89 1373
6355.64 1240
6356.39 1242
6357.14 1206
6357.90 1177
6358.65 1143
6359.40 1108
6360.16 1087
6360.91 1080
6361.66 1106
6362.41 1115
6363.17 1101
6363.92 1081
6364.67 1121
6365.42 1096
6366.18 1044
6366.93 1116
6367.68 1090
6368.44 1078
6369.19 1033
6369.94 1087
6370.70 1071
6371.45 1102
6372.20 1039
6372.96 1050
6373.71 1037
6374.46 1040
6375.22 1078
6375.97 1003
6376.72 1061
6377.48 1026
6378.23 1097
6378.99 1019
6379.74 1007
6380.49 1054
6381.25 1006
6382.00 1018
6382.75 1014
6383.51 1042
6384.26 1033
6385.02 1006
6385.77 956
6386.53 985
6387.28 977
6388.03 977
6388.79 933
6389.54 914
6390.30 981
6391.05 933
6391.81 947
6392.56 935
6393.31 905
6394.07 917
6394.82 947
6395.58 939
6396.33 883
6397.09 891
6397.84 932
6398.60 989
6399.35 950
6400.11 905
6400.86 880
6401.62 862
6402.37 890
6403.13 840
6403.88 840
6404.64 882
6405.39 834
6406.15 904
6406.90 928
6407.66 912
6408.42 887
6409.17 880
6409.93 900
6410.68 931
6411.44 896
6412.19 882
6412.95 884
6413.71 858
6414.46 882
6415.22 862
6415.97 860
6416.73 907
6417.48 929
6418.24 856
6419.00 915
6419.75 868
6420.51 902
6421.27 884
6422.02 832
6422.78 846
6423.53 931
6424.29 904
6425.05 880
6425.80 901
6426.56 911
6427.32 902
6428.07 917
6428.83 934
6429.59 958
6430.34 895
6431.10 891
6431.86 934
6432.61 915
6433.37 926
6434.13 900
6434.89 914
6435.64 916
6436.40 916
6437.16 897
6437.91 923
6438.67 937
6439.43 930
6440.19 924
6440.94 902
6441.70 904
6442.46 912
6443.22 859
6443.97 865
6444.73 883
6445.49 932
6446.25 900
6447.00 956
6447.76 920
6448.52 923
6449.28 896
6450.04 881
6450.79 919
6451.55 943
6452.31 914
6453.07 945
6453.83 922
6454.58 923
6455.34 960
6456.10 944
6456.86 934
6457.62 989
6458.38 898
6459.13 951
6459.89 969
6460.65 927
6461.41 923
6462.17 937
6462.93 944
6463.69 966
6464.44 943
6465.20 910
6465.96 922
6466.72 967
6467.48 938
6468.24 981
6469.00 995
6469.76 987
6470.52 947
6471.28 942
6472.03 1005
6472.79 978
6473.55 995
6474.31 1013
6475.07 986
6475.83 1015
6476.59 973
6477.35 1028
6478.11 1025
6478.87 1002
6479.63 1026
6480.39 1077
6481.15 1082
6481.91 1036
6482.67 1113
6483.43 1152
6484.19 1120
6484.95 1128
6485.71 1103
6486.47 1144
6487.23 1169
6487.99 1107
6488.75 1104
6489.51 1130
6490.27 1175
6491.03 1238
6491.79 1296
6492.55 1290
6493.31 1346
6494.07 1355
6494.83 1336
6495.59 1392
6496.35 1310
6497.11 1306
6497.87 1335
6498.64 1339
6499.40 1325
6500.16 1351
6500.92 1355
6501.68 1386
6502.44 1400
6503.20 1394
6503.96 1391
6504.72 1431
6505.48 1477
6506.25 1562
6507.01 1554
6507.77 1579
6508.53 1467
6509.29 1560
6510.05 1663
6510.81 1596
6511.57 1454
6512.34 1522
6513.10 1551
6513.86 1567
6514.62 1526
6515.38 1502
6516.15 1525
6516.91 1632
6517.67 1734
6518.43 1945
6519.19 2172
6519.95 2516
6520.72 2769
6521.48 2996
6522.24 3241
6523.00 3344
6523.77 3485
6524.53 3608
6525.29 3435
6526.05 3462
6526.81 3375
6527.58 3388
6528.34 3146
6529.10 2963
6529.86 2746
6530.63 2543
6531.39 2402
6532.15 2415
6532.92 2429
6533.68 2578
6534.44 2655
6535.20 2799
6535.97 2862
6536.73 2840
6537.49 2855
6538.26 2598
6539.02 2391
6539.78 2158
6540.55 1878
6541.31 1762
6542.07 1645
6542.84 1496
6543.60 1407
6544.36 1375
6545.13 1435
6545.89 1415
6546.65 1335
6547.42 1281
6548.18 1322
6548.94 1258
6549.71 1277
6550.47 1358
6551.24 1315
6552.00 1360
6552.76 1304
6553.53 1246
6554.29 1321
6555.06 1338
6555.82 1284
6556.58 1375
6557.35 1371
6558.11 1433
6558.88 1412
6559.64 1472
6560.41 1455
6561.17 1495
6561.93 1511
6562.70 1518
6563.46 1548
6564.23 1532
6564.99 1534
6565.76 1565
6566.52 1561
6567.29 1528
6568.05 1452
6568.82 1531
6569.58 1600
6570.35 1632
6571.11 1661
6571.88 1559
6572.64 1596
6573.41 1633
6574.17 1592
6574.94 1650
6575.70 1628
6576.47 1554
6577.23 1581
6578.00 1675
6578.76 1678
6579.53 1528
6580.29 1567
6581.06 1636
6581.83 1605
6582.59 1628
6583.36 1605
6584.12 1562
6584.89 1568
6585.65 1602
6586.42 1617
6587.19 1620
6587.95 1748
6588.72 1766
6589.48 1852
6590.25 1947
6591.02 1969
6591.78 2087
6592.55 2188
6593.32 2221
6594.08 2223
6594.85 2272
6595.61 2297
6596.38 2186
6597.15 2121
6597.91 2063
6598.68 2031
6599.45 1956
6600.21 1967
6600.98 1961
6601.75 1908
6602.51 1917
6603.28 1888
6604.05 1904
6604.82 1844
6605.58 1753
6606.35 1741
6607.12 1746
6607.88 1735
6608.65 1729
6609.42 1663
6610.19 1580
6610.95 1607
6611.72 1706
6612.49 1632
6613.25 1663
6614.02 1701
6614.79 1745
6615.56 1868
6616.32 1899
6617.09 1898
6617.86 1956
6618.63 1987
6619.40 1945
6620.16 1990
6620.93 1944
6621.70 1912
6622.47 1881
6623.24 1870
6624.00 1902
6624.77 1894
6625.54 1941
6626.31 1936
6627.08 2078
6627.84 2120
6628.61 2230
6629.38 2558
6630.15 2972
6630.92 3591
6631.69 4266
6632.46 5046
6633.22 5709
6633.99 6090
6634.76 6328
6635.53 6140
6636.30 5634
6637.07 5090
6637.84 4478
6638.61 3734
6639.37 3211
6640.14 2683
6640.91 2354
6641.68 2116
6642.45 1919
6643.22 1794
6643.99 1666
6644.76 1609
6645.53 1538
6646.30 1565
6647.07 1554
6647.84 1542
6648.61 1574
6649.37 1490
6650.14 1593
6650.91 1454
6651.68 1454
6652.45 1474
6653.22 1404
6653.99 1368
6654.76 1339
6655.53 1313
6656.30 1315
6657.07 1326
6657.84 1334
6658.61 1254
6659.38 1301
6660.15 1342
6660.92 1282
6661.69 1296
6662.46 1312
6663.23 1313
6664.00 1291
6664.77 1333
6665.55 1359
6666.32 1405
6667.09 1336
6667.86 1332
6668.63 1395
6669.40 1455
6670.17 1560
6670.94 1552
6671.71 1579
6672.48 1669
6673.25 1633
6674.02 1597
6674.79 1603
6675.57 1547
6676.34 1537
6677.11 1438
6677.88 1415
6678.65 1396
6679.42 1391
6680.19 1400
6680.96 1395
6681.74 1378
6682.51 1346
6683.28 1447
6684.05 1523
6684.82 1513
6685.59 1524
6686.37 1513
6687.14 1482
6687.91 1438
6688.68 1429
6689.45 1387
6690.22 1304
6691.00 1332
6691.77 1335
6692.54 1311
6693.31 1287
6694.08 1285
6694.86 1339
6695.63 1362
6696.40 1384
6697.17 1346
6697.95 1380
6698.72 1310
6699.49 1254
6700.26 1234
6701.04 1268
6701.81 1242
6702.58 1278
6703.35 1292
6704.13 1227
6704.90 1191
6705.67 1175
6706.44 1250
6707.22 1215
6707.99 1227
6708.76 1168
6709.54 1179
6710.31 1207
6711.08 1186
6711.86 1164
6712.63 1237
6713.40 1258
6714.17 1140
6714.95 1070
6715.72 1104
6716.50 1074
6717.27 1040
6718.04 1030
6718.82 1018
6719.59 1020
6720.36 1078
6721.14 1044
6721.91 977
6722.68 1071
6723.46 1023
6724.23 1024
6725.01 1087
6725.78 1026
6726.55 1021
6727.33 1014
6728.10 965
6728.88 977
6729.65 1020
6730.42 1028
6731.20 999
6731.97 1003
6732.75 1033
6733.52 1038
6734.30 982
6735.07 1000
6735.84 1012
6736.62 994
6737.39 1029
6738.17 1051
6738.94 1009
6739.72 989
6740.49 962
6741.27 986
6742.04 976
6742.82 949
6743.59 1014
6744.37 1054
6745.14 1027
6745.92 984
6746.69 1031
6747.47 1058
6748.24 1069
6749.02 1085
6749.79 1088
6750.57 1120
6751.34 1067
6752.12 1049
6752.90 1087
6753.67 1027
6754.45 1088
6755.22 1022
6756.00 977
6756.77 965
6757.55 969
6758.33 915
6759.10 938
6759.88 970
6760.65 989
6761.43 937
6762.20 974
6762.98 944
6763.76 920
6764.53 971
6765.31 973
6766.09 952
6766.86 924
6767.64 953
6768.41 985
6769.19 960
6769.97 984
6770.74 950
6771.52 952
6772.30 913
6773.07 944
6773.85 998
6774.63 965
6775.40 958
6776.18 999
6776.96 1009
6777.74 989
6778.51 1048
6779.29 1051
6780.07 1046
6780.84 940
6781.62 910
6782.40 964
6783.17 971
6783.95 1065
6784.73 1051
6785.51 1064
6786.28 1008
6787.06 1036
6787.84 978
6788.62 1028
6789.39 1041
6790.17 958
6790.95 957
6791.73 938
6792.51 931
6793.28 940
6794.06 965
6794.84 915
6795.62 966
6796.39 970
6797.17 944
6797.95 899
6798.73 963
6799.51 961
6800.29 975
6801.06 1000
6801.84 998
6802.62 991
6803.40 1041
6804.18 1033
6804.96 1004
6805.73 982
6806.51 984
6807.29 1005
6808.07 955
6808.85 962
6809.63 959
6810.41 940
6811.18 889
6811.96 908
6812.74 928
6813.52 1024
6814.30 993
6815.08 1007
6815.86 1019
6816.64 998
6817.42 980
6818.20 970
6818.98 975
6819.76 999
6820.53 936
6821.31 972
6822.09 967
6822.87 1004
6823.65 984
6824.43 966
6825.21 963
6825.99 988
6826.77 961
6827.55 955
6828.33 1011
6829.11 1050
6829.89 952
6830.67 986
6831.45 1019
6832.23 1059
6833.01 1017
6833.79 1032
6834.57 998
6835.35 929
6836.13 955
6836.91 941
6837.69 942
6838.47 992
6839.25 1006
6840.03 946
6840.81 958
6841.59 999
6842.37 980
6843.16 1005
6843.94 1032
6844.72 1128
6845.50 1196
6846.28 1339
6847.06 1514
6847.84 1782
6848.62 2082
6849.40 2387
6850.18 2546
6850.96 2691
6851.75 2597
6852.53 2420
6853.31 2219
6854.09 1987
6854.87 1863
6855.65 1674
6856.43 1571
6857.22 1459
6858.00 1405
6858.78 1336
6859.56 1270
6860.34 1269
6861.12 1246
6861.90 1159
6862.69 1161
6863.47 1162
6864.25 1158
6865.03 1156
6865.81 1106
6866.60 1086
6867.38 1087
6868.16 1077
6868.94 1081
6869.72 1019
6870.51 978
6871.29 991
6872.07 996
6872.85 928
6873.64 922
6874.42 927
6875.20 923
6875.98 964
6876.77 961
6877.55 1030
6878.33 975
6879.11 993
6879.90 1014
6880.68 954
6881.46 970
6882.25 1009
6883.03 1008
6883.81 1004
6884.59 1022
6885.38 1000
6886.16 1059
6886.94 1095
6887.73 1106
6888.51 1036
6889.29 1071
6890.08 1152
6890.86 1144
6891.64 1044
6892.43 1018
6893.21 1068
6893.99 1036
6894.78 1005
6895.56 1063
6896.35 1060
6897.13 1077
6897.91 1020
6898.70 997
6899.48 1071
6900.26 1019
6901.05 1037
6901.83 1084
6902.62 1079
6903.40 1055
6904.18 1034
6904.97 1085
6905.75 1037
6906.54 1043
6907.32 1129
6908.11 1066
6908.89 1090
6909.67 1106
6910.46 1032
6911.24 1043
6912.03 1014
6912.81 1021
6913.60 1045
6914.38 1027
6915.17 979
6915.95 994
6916.74 980
6917.52 975
6918.31 1033
6919.09 1014
6919.88 967
6920.66 977
6921.45 1002
6922.23 941
6923.02 1003
6923.80 966
6924.59 1010
6925.37 989
6926.16 1055
6926.94 1015
6927.73 1014
6928.51 991
6929.30 973
6930.09 1004
6930.87 984
6931.66 975
6932.44 936
6933.23 976
6934.01 897
6934.80 908
6935.59 988
6936.37 996
6937.16 925
6937.94 952
6938.73 941
6939.52 995
6940.30 993
6941.09 1046
6941.88 1076
6942.66 1062
6943.45 1053
6944.23 1048
6945.02 1105
6945.81 1128
6946.59 1131
6947.38 1111
6948.17 1111
6948.95 1094
6949.74 1141
6950.53 1089
6951.31 1126
6952.10 1033
6952.89 1061
6953.67 1080
6954.46 1157
6955.25 1153
6956.04 1146
6956.82 1181
6957.61 1162
6958.40 1157
6959.18 1170
6959.97 1080
6960.76 1129
6961.55 1167
6962.33 1135
6963.12 1151
6963.91 1101
6964.70 1115
6965.48 1133
6966.27 1247
6967.06 1255
6967.85 1241
6968.63 1255
6969.42 1230
6970.21 1294
6971.00 1263
6971.79 1235
6972.57 1197
6973.36 1247
6974.15 1233
6974.94 1272
6975.73 1335
6976.52 1317
6977.30 1376
6978.09 1404
6978.88 1489
6979.67 1591
6980.46 1735
6981.25 1973
6982.03 2160
6982.82 2530
6983.61 2730
6984.40 2917
6985.19 3054
6985.98 3137
6986.77 3030
6987.55 2741
6988.34 2568
6989.13 2229
6989.92 1991
6990.71 1964
6991.50 1774
6992.29 1682
6993.08 1723
6993.87 1872
6994.66 2007
6995.45 2310
6996.24 2501
6997.02 2843
6997.81 3158
6998.60 3517
6999.39 3692
7000.18 3695
7000.97 3436
7001.76 3338
7002.55 2901
7003.34 2561
7004.13 2316
7004.92 1961
7005.71 1780
7006.50 1653
7007.29 1537
7008.08 1414
7008.87 1395
7009.66 1368
7010.45 1298
7011.24 1364
7012.03 1309
7012.82 1311
7013.61 1311
7014.40 1335
7015.19 1268
7015.98 1272
7016.77 1238
7017.56 1215
7018.35 1161
7019.15 1195
7019.94 1189
7020.73 1224
7021.52 1107
7022.31 1186
7023.10 1264
7023.89 1315
7024.68 1251
7025.47 1250
7026.26 1242
7027.05 1251
7027.85 1238
7028.64 1194
7029.43 1160
7030.22 1152
7031.01 1104
7031.80 1136
7032.59 1137
7033.38 1117
7034.18 1181
7034.97 1198
7035.76 1141
7036.55 1200
7037.34 1243
7038.13 1233
7038.93 1199
7039.72 1185
7040.51 1227
7041.30 1203
7042.09 1229
7042.89 1141
7043.68 1168
7044.47 1214
7045.26 1216
7046.05 1208
7046.85 1230
7047.64 1198
7048.43 1233
7049.22 1194
7050.01 1272
7050.81 1268
7051.60 1167
7052.39 1179
7053.18 1161
7053.98 1110
7054.77 1099
7055.56 1067
7056.36 1039
7057.15 1073
7057.94 1099
7058.73 1093
7059.53 1070
7060.32 1080
7061.11 1051
7061.91 1070
7062.70 1093
7063.49 1077
7064.29 1060
7065.08 1071
7065.87 1112
7066.66 1051
7067.46 1057
7068.25 1064
7069.04 1005
7069.84 1092
7070.63 1040
7071.43 1057
7072.22 1047
7073.01 1016
7073.81 1051
7074.60 1125
7075.39 1049
7076.19 1027
7076.98 1035
7077.78 1002
7078.57 1041
7079.36 1004
7080.16 990
7080.95 983
7081.75 1023
7082.54 1009
7083.33 1009
7084.13 1013
7084.92 1084
7085.72 1029
7086.51 1035
7087.31 1102
7088.10 1199
7088.90 1232
7089.69 1332
7090.48 1363
7091.28 1382
7092.07 1382
7092.87 1376
7093.66 1334
7094.46 1263
7095.25 1200
7096.05 1153
7096.84 1062
7097.64 1046
7098.43 1055
7099.23 1047
7100.02 1037
7100.82 981
7101.61 935
7102.41 957
7103.20 910
7104.00 934
7104.80 929
7105.59 899
7106.39 843
7107.18 869
7107.98 859
7108.77 831
7109.57 825
7110.36 845
7111.16 825
7111.96 816
7112.75 882
7113.55 834
7114.34 859
7115.14 867
7115.94 849
7116.73 820
7117.53 841
7118.32 819
7119.12 872
7119.92 870
7120.71 886
7121.51 840
7122.31 808
7123.10 840
7123.90 830
7124.70 841
7125.49 889
7126.29 844
7127.09 897
7127.88 854
7128.68 885
7129.48 898
7130.27 859
7131.07 887
7131.87 800
7132.66 832
7133.46 839
7134.26 791
7135.06 779
7135.85 809
7136.65 846
7137.45 791
7138.24 856
7139.04 838
7139.84 779
7140.64 777
7141.43 815
7142.23 850
7143.03 935
7143.83 905
7144.62 828
7145.42 879
7146.22 824
7147.02 848
7147.82 831
7148.61 808
7149.41 833
7150.21 772
7151.01 794
7151.81 812
7152.60 816
7153.40 829
7154.20 849
7155.00 764
7155.80 809
7156.59 787
7157.39 772
7158.19 766
7158.99 799
7159.79 781
7160.59 784
7161.39 794
7162.18 796
7162.98 779
7163.78 734
7164.58 775
7165.38 761
7166.18 752
7166.98 826
7167.78 832
7168.57 795
7169.37 825
7170.17 811
7170.97 802
7171.77 796
7172.57 781
7173.37 776
7174.17 786
7174.97 799
7175.77 774
7176.57 741
7177.37 816
7178.17 815
7178.97 796
7179.77 772
7180.56 784
7181.36 793
7182.16 855
7182.96 821
7183.76 890
7184.56 888
7185.36 796
7186.16 784
7186.96 792
7187.76 781
7188.56 798
7189.36 739
7190.16 726
7190.96 752
7191.76 754
7192.57 705
7193.37 703
7194.17 718
7194.97 711
7195.77 735
7196.57 704
7197.37 748
7198.17 735
7198.97 700
7199.77 718
7200.57 744
7201.37 713
7202.17 730
7202.97 765
7203.77 726
7204.58 702
7205.38 688
7206.18 695
7206.98 743
7207.78 705
7208.58 748
7209.38 720
7210.18 755
7210.99 730
7211.79 711
7212.59 720
7213.39 728
7214.19 701
7214.99 740
7215.79 738
7216.60 731
7217.40 709
7218.20 757
7219.00 760
7219.80 747
7220.60 764
7221.41 721
7222.21 719
7223.01 714
7223.81 698
7224.62 725
7225.42 716
7226.22 736
7227.02 741
7227.82 683
7228.63 658
7229.43 696
7230.23 711
7231.03 702
7231.84 718
7232.64 680
7233.44 700
7234.24 661
7235.05 749
7235.85 734
7236.65 738
7237.45 712
7238.26 706
7239.06 746
7239.86 721
7240.67 753
7241.47 782
7242.27 716
7243.08 747
7243.88 739
7244.68 795
7245.49 802
7246.29 786
7247.09 747
7247.90 742
7248.70 782
7249.50 797
7250.31 803
7251.11 760
7251.91 793
7252.72 792
7253.52 759
7254.32 726
7255.13 767
7255.93 762
7256.74 790
7257.54 842
7258.34 829
7259.15 868
7259.95 865
7260.76 838
7261.56 842
7262.36 843
7263.17 894
7263.97 851
7264.78 889
7265.58 870
7266.39 835
7267.19 872
7268.00 863
7268.80 869
7269.60 955
7270.41 929
7271.21 891
7272.02 927
7272.82 921
7273.63 925
7274.43 916
7275.24 985
7276.04 1012
7276.85 983
7277.65 996
7278.46 1045
7279.26 1094
7280.07 1131
7280.87 1258
7281.68 1390
7282.48 1513
7283.29 1677
7284.09 1729
7284.90 1705
7285.71 1601
7286.51 1549
7287.32 1497
7288.12 1365
7288.93 1254
7289.73 1184
7290.54 1170
7291.35 1171
7292.15 1114
7292.96 1077
7293.76 1120
7294.57 1114
7295.38 1094
7296.18 1137
7296.99 1151
7297.79 1151
7298.60 1123
7299.41 1173
7300.21 1176
7301.02 1165
7301.82 1173
7302.63 1196
7303.44 1231
7304.24 1279
7305.05 1339
7305.86 1400
7306.66 1521
7307.47 1556
7308.28 1656
7309.08 1746
7309.89 1814
7310.70 1825
7311.50 1816
7312.31 1733
7313.12 1696
7313.93 1685
7314.73 1624
7315.54 1585
7316.35 1692
7317.15 1838
7317.96 2011
7318.77 2103
7319.58 2315
7320.38 2410
7321.19 2417
7322.00 2332
7322.81 2203
7323.61 2042
7324.42 1923
7325.23 1734
7326.04 1631
7326.84 1538
7327.65 1431
7328.46 1393
7329.27 1433
7330.08 1476
7330.88 1458
7331.69 1548
7332.50 1720
7333.31 1841
7334.12 1842
7334.92 1914
7335.73 1878
7336.54 1787
7337.35 1777
7338.16 1711
7338.97 1533
7339.78 1474
7340.58 1372
7341.39 1306
7342.20 1297
7343.01 1227
7343.82 1340
7344.63 1333
7345.44 1351
7346.24 1357
7347.05 1349
7347.86 1397
7348.67 1356
7349.48 1257
7350.29 1244
7351.10 1241
7351.91 1252
7352.72 1176
7353.53 1106
7354.34 1136
7355.14 1132
7355.95 1119
7356.76 1130
7357.57 1183
7358.38 1199
7359.19 1233
7360.00 1270
7360.81 1228
7361.62 1238
7362.43 1293
7363.24 1316
7364.05 1285
7364.86 1219
7365.67 1158
7366.48 1130
7367.29 1139
7368.10 1196
7368.91 1140
7369.72 1086
7370.53 1142
7371.34 1197
7372.15 1193
7372.96 1198
7373.77 1188
7374.58 1209
7375.39 1236
7376.20 1286
7377.01 1375
7377.82 1408
7378.63 1517
7379.44 1566
7380.26 1576
7381.07 1650
7381.88 1646
7382.69 1649
7383.50 1565
7384.31 1525
7385.12 1376
7385.93 1313
7386.74 1255
7387.55 1278
7388.36 1175
7389.18 1150
7389.99 1089
7390.80 1149
7391.61 1118
7392.42 1124
7393.23 1152
7394.04 1074
7394.86 1075
7395.67 1143
7396.48 1204
7397.29 1248
7398.10 1329
7398.91 1358
7399.73 1480
7400.54 1472
7401.35 1452
7402.16 1420
7402.97 1461
7403.79 1426
7404.60 1399
7405.41 1382
7406.22 1386
7407.03 1356
7407.85 1335
7408.66 1299
7409.47 1211
7410.28 1155
7411.10 1115
7411.91 1018
7412.72 994
7413.53 1019
7414.35 976
7415.16 962
7415.97 912
7416.78 967
7417.60 938
7418.41 943
7419.22 921
7420.03 871
7420.85 855
7421.66 851
7422.47 931
7423.29 895
7424.10 855
7424.91 893
7425.73 909
7426.54 889
7427.35 848
7428.17 807
7428.98 835
7429.79 848
7430.61 843
7431.42 801
7432.23 814
7433.05 818
7433.86 841
7434.67 847
7435.49 820
7436.30 817
7437.12 836
7437.93 828
7438.74 899
7439.56 886
7440.37 837
7441.18 800
7442.00 848
7442.81 841
7443.63 849
7444.44 902
7445.26 867
7446.07 873
7446.88 828
7447.70 860
7448.51 837
7449.33 795
7450.14 822
7450.96 767
7451.77 767
7452.59 809
7453.40 813
7454.22 815
7455.03 831
7455.85 782
7456.66 777
7457.47 777
7458.29 813
7459.10 805
7459.92 776
7460.74 809
7461.55 804
7462.37 781
7463.18 766
7464.00 827
7464.81 829
7465.63 821
7466.44 832
7467.26 835
7468.07 807
7468.89 814
7469.70 834
7470.52 795
7471.34 800
7472.15 783
7472.97 736
7473.78 707
7474.60 735
7475.41 763
7476.23 724
7477.05 734
7477.86 794
7478.68 739
7479.49 739
7480.31 720
7481.13 749
7481.94 751
7482.76 686
7483.58 731
7484.39 739
7485.21 734
7486.03 733
7486.84 689
7487.66 699
7488.48 741
7489.29 713
7490.11 738
7490.93 734
7491.74 733
7492.56 752
7493.38 745
7494.19 742
7495.01 713
7495.83 697
7496.64 698
7497.46 682
7498.28 679
7499.10 675
7499.91 714
7500.73 662
7501.55 658
7502.36 707
7503.18 711
7504.00 660
7504.82 704
7505.63 722
7506.45 763
7507.27 740
7508.09 699
7508.90 708
7509.72 701
7510.54 707
7511.36 666
7512.18 661
7512.99 684
7513.81 674
7514.63 660
7515.45 693
7516.27 647
7517.08 631
7517.90 634
7518.72 683
7519.54 660
7520.36 660
7521.18 682
7521.99 654
7522.81 683
7523.63 675
7524.45 696
7525.27 665
7526.09 679
7526.91 692
7527.72 663
7528.54 667
7529.36 645
7530.18 640
7531.00 659
7531.82 690
7532.64 669
7533.46 695
7534.28 697
7535.10 671
7535.91 668
7536.73 667
7537.55 642
7538.37 700
7539.19 631
7540.01 690
7540.83 664
7541.65 670
7542.47 701
7543.29 739
7544.11 678
7544.93 684
7545.75 652
7546.57 696
7547.39 659
7548.21 729
7549.03 665
7549.85 686
7550.67 710
7551.49 713
7552.31 699
7553.13 768
7553.95 730
7554.77 752
7555.59 723
7556.41 768
7557.23 722
7558.05 719
7558.87 711
7559.69 704
7560.51 728
7561.33 726
7562.15 732
7562.97 705
7563.79 703
7564.61 684
7565.44 647
7566.26 710
7567.08 711
7567.90 700
7568.72 688
7569.54 702
7570.36 728
7571.18 707
7572.00 752
7572.82 692
7573.65 684
7574.47 639
7575.29 646
7576.11 694
7576.93 706
7577.75 703
7578.57 698
7579.40 707
7580.22 724
7581.04 746
7581.86 667
7582.68 701
7583.50 742
7584.33 757
7585.15 734
7585.97 762
7586.79 761
7587.61 759
7588.44 764
7589.26 763
7590.08 791
7590.90 794
7591.72 769
7592.55 740
7593.37 786
7594.19 776
7595.01 748
7595.84 749
7596.66 763
7597.48 779
7598.30 792
7599.13 851
7599.95 890
7600.77 1003
7601.59 1007
7602.42 1077
7603.24 1117
7604.06 1132
7604.89 1078
7605.71 1083
7606.53 1128
7607.36 1038
7608.18 987
7609.00 956
7609.82 853
7610.65 899
7611.47 804
7612.29 828
7613.12 808
7613.94 838
7614.77 901
7615.59 901
7616.41 842
7617.24 872
7618.06 880
7618.88 863
7619.71 793
7620.53 806
7621.35 817
7622.18 798
7623.00 866
7623.83 826
7624.65 828
7625.47 850
7626.30 893
7627.12 984
7627.95 1055
7628.77 1057
7629.60 1133
7630.42 1190
7631.24 1183
7632.07 1229
7632.89 1141
7633.72 1065
7634.54 1029
7635.37 968
7636.19 904
7637.02 849
7637.84 857
7638.67 769
7639.49 727
7640.31 749
7641.14 743
7641.96 735
7642.79 728
7643.61 759
7644.44 745
7645.26 705
7646.09 685
7646.92 709
7647.74 728
7648.57 684
7649.39 728
7650.22 720
7651.04 725
7651.87 677
7652.69 662
7653.52 663
7654.34 714
7655.17 668
7656.00 698
7656.82 700
7657.65 643
7658.47 639
7659.30 668
7660.12 684
7660.95 673
7661.78 708
7662.60 646
7663.43 673
7664.25 685
7665.08 716
7665.91 688
7666.73 674
7667.56 675
7668.39 666
7669.21 688
7670.04 691
7670.87 690
7671.69 665
7672.52 686
7673.35 623
7674.17 678
7675.00 682
7675.83 611
7676.65 629
7677.48 694
7678.31 676
7679.13 651
7679.96 630
7680.79 639
7681.61 664
7682.44 671
7683.27 611
7684.10 653
7684.92 686
7685.75 647
7686.58 691
7687.40 709
7688.23 652
7689.06 654
7689.89 679
7690.71 682
7691.54 671
7692.37 653
7693.20 632
7694.03 662
7694.85 677
7695.68 693
7696.51 719
7697.34 709
7698.16 660
7698.99 717
7699.82 692
7700.65 679
7701.48 702
7702.31 698
7703.13 620
7703.96 670
7704.79 662
7705.62 652
7706.45 683
7707.28 674
7708.10 655
7708.93 725
7709.76 676
7710.59 701
7711.42 723
7712.25 680
7713.08 656
7713.90 701
7714.73 666
7715.56 700
7716.39 692
7717.22 696
7718.05 690
7718.88 696
7719.71 646
7720.54 649
7721.37 673
7722.20 649
7723.02 616
7723.85 647
7724.68 691
7725.51 670
7726.34 656
7727.17 691
7728.00 696
7728.83 628
7729.66 645
7730.49 704
7731.32 686
7732.15 666
7732.98 680
7733.81 672
7734.64 647
7735.47 678
7736.30 681
7737.13 670
7737.96 657
7738.79 682
7739.62 681
7740.45 685
7741.28 738
7742.11 854
7742.94 858
7743.77 996
7744.60 1144
7745.43 1305
7746.26 1370
7747.09 1403
7747.92 1398
7748.75 1375
7749.59 1234
7750.42 1121
7751.25 995
7752.08 908
7752.91 837
7753.74 808
7754.57 781
7755.40 727
7756.23 736
7757.06 723
7757.90 715
7758.73 693
7759.56 732
7760.39 718
7761.22 673
7762.05 733
7762.88 725
7763.71 711
7764.55 688
7765.38 671
7766.21 662
7767.04 626
7767.87 622
7768.70 620
7769.54 622
7770.37 625
7771.20 585
7772.03 613
7772.86 616
7773.70 621
7774.53 616
7775.36 624
7776.19 650
7777.02 647
7777.86 614
7778.69 647
7779.52 668
7780.35 650
7781.19 651
7782.02 675
7782.85 684
7783.68 695
7784.52 684
7785.35 729
7786.18 702
7787.01 732
7787.85 708
7788.68 688
7789.51 686
7790.35 705
7791.18 676
7792.01 646
7792.84 620
7793.68 643
7794.51 617
7795.34 636
7796.18 627
7797.01 650
7797.84 638
7798.68 664
7799.51 668
7800.34 683
7801.18 648
7802.01 661
7802.84 639
7803.68 653
7804.51 641
7805.35 632
7806.18 680
7807.01 646
7807.85 698
7808.68 686
7809.51 699
7810.35 731
7811.18 656
7812.02 695
7812.85 691
7813.68 712
7814.52 748
7815.35 775
7816.19 700
7817.02 725
7817.86 702
7818.69 714
7819.52 738
7820.36 679
7821.19 680
7822.03 697
7822.86 708
7823.70 719
7824.53 772
7825.37 734
7826.20 733
7827.04 730
7827.87 713
7828.71 677
7829.54 692
7830.38 683
7831.21 696
7832.05 690
7832.88 678
7833.72 680
7834.55 695
7835.39 690
7836.22 700
7837.06 651
7837.89 653
7838.73 658
7839.57 649
7840.40 679
7841.24 619
7842.07 656
7842.91 641
7843.74 632
7844.58 636
7845.42 613
7846.25 589
7847.09 600
7847.92 631
7848.76 660
7849.60 565
7850.43 572
7851.27 593
7852.10 604
7852.94 608
7853.78 632
7854.61 630
7855.45 630
7856.29 670
7857.12 609
7857.96 580
7858.79 612
7859.63 650
7860.47 652
7861.30 664
7862.14 602
7862.98 602
7863.81 597
7864.65 569
7865.49 603
7866.33 601
7867.16 625
7868.00 623
7868.84 627
7869.67 640
7870.51 666
7871.35 638
7872.19 617
7873.02 657
7873.86 698
7874.70 713
7875.54 709
7876.37 698
7877.21 722
7878.05 658
7878.89 695
7879.72 715
7880.56 649
7881.40 668
7882.24 597
7883.07 585
7883.91 645
7884.75 607
7885.59 633
7886.43 647
7887.26 630
7888.10 621
7888.94 655
7889.78 612
7890.62 620
7891.45 646
7892.29 655
7893.13 632
7893.97 644
7894.81 621
7895.65 643
7896.49 612
7897.32 658
7898.16 641
7899.00 686
7899.84 666
7900.68 670
7901.52 694
7902.36 674
7903.20 655
7904.03 630
7904.87 635
7905.71 607
7906.55 603
7907.39 611
7908.23 576
7909.07 627
7909.91 640
7910.75 661
7911.59 635
7912.43 698
7913.27 725
7914.11 800
7914.94 777
7915.78 803
7916.62 768
7917.46 818
7918.30 863
7919.14 823
7919.98 751
7920.82 761
7921.66 722
7922.50 692
7923.34 624
7924.18 608
7925.02 624
7925.86 688
7926.70 624
7927.54 626
7928.38 607
7929.22 571
7930.06 581
7930.90 595
7931.74 592
7932.59 594
7933.43 601
7934.27 573
7935.11 576
7935.95 586
7936.79 615
7937.63 590
7938.47 593
7939.31 650
7940.15 660
7940.99 688
7941.83 693
7942.67 693
7943.52 685
7944.36 698
7945.20 695
7946.04 688
7946.88 643
7947.72 636
7948.56 639
7949.40 655
7950.25 644
7951.09 659
7951.93 656
7952.77 630
7953.61 641
7954.45 619
7955.29 626
7956.14 614
7956.98 604
7957.82 605
7958.66 616
7959.50 592
7960.35 593
7961.19 589
7962.03 589
7962.87 606
7963.71 603
7964.56 606
7965.40 609
7966.24 597
7967.08 633
7967.93 608
7968.77 584
7969.61 598
7970.45 569
7971.29 581
7972.14 583
7972.98 558
7973.82 524
7974.67 581
7975.51 546
7976.35 588
7977.19 548
7978.04 570
7978.88 619
7979.72 642
7980.57 630
7981.41 576
7982.25 610
7983.09 555
7983.94 573
7984.78 562
7985.62 575
7986.47 547
7987.31 538
7988.15 563
7989.00 563
7989.84 563
7990.68 563
7991.53 560
7992.37 538
7993.22 505
7994.06 513
7994.90 527
7995.75 528
7996.59 515
7997.43 517
7998.28 534
7999.12 516
7999.97 562
8000.81 542
8001.65 553
8002.50 532
8003.34 555
8004.19 533
8005.03 542
8005.88 520
8006.72 555
8007.57 544
8008.41 501
8009.25 502
8010.10 473
8010.94 517
8011.79 542
8012.63 497
8013.48 506
8014.32 566
8015.17 559
8016.01 518
8016.86 488
8017.70 526
8018.55 542
8019.39 508
8020.24 510
8021.08 500
8021.93 551
8022.77 504
8023.62 509
8024.46 500
8025.31 506
8026.15 518
8027.00 536
8027.84 541
8028.69 514
8029.54 490
8030.38 555
8031.23 558
8032.07 567
8032.92 551
8033.76 521
8034.61 497
8035.46 496
8036.30 518
8037.15 518
8037.99 521
8038.84 485
8039.69 500
8040.53 521
8041.38 526
8042.22 508
8043.07 519
8043.92 521
8044.76 537
8045.61 562
8046.46 517
8047.30 509
8048.15 516
8049.00 553
8049.84 539
8050.69 493
8051.54 489
8052.38 489
8053.23 471
8054.08 496
8054.92 470
8055.77 488
8056.62 524
8057.46 544
8058.31 501
8059.16 523
8060.01 545
8060.85 495
8061.70 524
8062.55 538
8063.40 534
8064.24 491
8065.09 536
8065.94 508
8066.79 526
8067.63 509
8068.48 496
8069.33 524
8070.18 492
8071.02 521
8071.87 532
8072.72 481
8073.57 492
8074.42 494
8075.26 524
8076.11 524
8076.96 500
8077.81 529
8078.66 505
8079.50 536
8080.35 467
8081.20 468
8082.05 501
8082.90 526
8083.75 472
8084.59 503
8085.44 505
8086.29 500
8087.14 511
8087.99 528
8088.84 494
8089.69 469
8090.53 515
8091.38 518
8092.23 520
8093.08 508
8093.93 499
8094.78 505
8095.63 496
8096.48 511
8097.33 511
8098.18 522
8099.02 526
8099.87 492
8100.72 503
8101.57 518
8102.42 512
8103.27 518
8104.12 481
8104.97 484
8105.82 501
8106.67 528
8107.52 484
8108.37 510
8109.22 485
8110.07 483
8110.92 507
8111.77 490
8112.62 504
8113.47 511
8114.32 470
8115.17 547
8116.02 539
8116.87 517
8117.72 544
8118.57 505
8119.42 549
8120.27 552
8121.12 571
8121.97 543
8122.82 482
8123.67 522
8124.52 488
8125.37 488
8126.22 480
8127.07 495
8127.93 508
8128.78 491
8129.63 466
8130.48 501
8131.33 476
8132.18 480
8133.03 491
8133.88 498
8134.73 479
8135.58 479
8136.44 503
8137.29 505
8138.14 472
8138.99 512
8139.84 473
8140.69 508
8141.54 479
8142.39 485
8143.25 499
8144.10 478
8144.95 531
8145.80 491
8146.65 493
8147.50 509
8148.36 532
8149.21 512
8150.06 534
8150.91 538
8151.76 528
8152.62 511
8153.47 550
8154.32 540
8155.17 525
8156.02 596
8156.88 563
8157.73 554
8158.58 490
8159.43 505
8160.29 485
8161.14 529
8161.99 488
8162.84 485
8163.70 502
8164.55 501
8165.40 476
8166.25 474
8167.11 505
8167.96 479
8168.81 444
8169.67 493
8170.52 524
8171.37 467
8172.23 462
8173.08 480
8173.93 459
8174.78 479
8175.64 461
8176.49 486
8177.34 466
8178.20 458
8179.05 469
8179.90 460
8180.76 455
8181.61 500
8182.47 480
8183.32 487
8184.17 489
8185.03 454
8185.88 460
8186.73 469
8187.59 462
8188.44 468
8189.30 431
8190.15 457
8191.00 434
8191.86 454
8192.71 461
8193.57 460
8194.42 494
8195.27 470
8196.13 484
8196.98 486
8197.84 464
8198.69 478
8199.55 472
8200.40 452
8201.26 470
8202.11 473
8202.96 450
8203.82 459
8204.67 505
8205.53 478
8206.38 465
8207.24 450
8208.09 471
8208.95 468
8209.80 475
8210.66 458
8211.51 455
8212.37 481
8213.22 442
8214.08 500
8214.93 457
8215.79 464
8216.65 464
8217.50 504
8218.36 494
8219.21 523
8220.07 584
8220.92 510
8221.78 527
8222.63 518
8223.49 516
8224.35 524
8225.20 514
8226.06 504
8226.91 519
8227.77 475
8228.63 456
8229.48 478
8230.34 510
8231.19 485
8232.05 455
8232.91 485
8233.76 497
8234.62 518
8235.47 457
8236.33 455
8237.19 478
8238.04 467
8238.90 470
8239.76 468
8240.61 480
8241.47 482
8242.33 483
8243.18 476
8244.04 452
8244.90 468
8245.75 484
8246.61 479
8247.47 490
8248.33 494
8249.18 488
8250.04 441
8250.90 458
8251.75 449
8252.61 481
8253.47 452
8254.33 442
8255.18 478
8256.04 493
8256.90 473
8257.76 449
8258.61 472
8259.47 448
8260.33 449
8261.19 452
8262.04 471
8262.90 466
8263.76 476
8264.62 472
8265.48 473
8266.33 433
8267.19 475
8268.05 488
8268.91 474
8269.77 496
8270.62 470
8271.48 469
8272.34 481
8273.20 466
8274.06 440
8274.92 420
8275.77 453
8276.63 467
8277.49 463
8278.35 497
8279.21 474
8280.07 452
8280.93 475
8281.78 494
8282.64 462
8283.50 456
8284.36 439
8285.22 423
8286.08 463
8286.94 458
8287.80 461
8288.66 471
8289.51 470
8290.37 459
8291.23 483
8292.09 466
8292.95 445
8293.81 507
8294.67 457
8295.53 472
8296.39 479
8297.25 525
8298.11 503
8298.97 470
8299.83 450
8300.69 461
8301.55 474
8302.41 457
8303.27 460
8304.13 442
8304.99 419
8305.85 437
8306.71 459
8307.57 490
8308.43 463
8309.29 472
8310.15 477
8311.01 490
8311.87 509
8312.73 513
8313.59 490
8314.45 459
8315.31 476
8316.17 454
8317.03 496
8317.89 463
8318.75 471
8319.61 478
8320.47 429
8321.33 475
8322.20 470
8323.06 462
8323.92 450
8324.78 480
8325.64 473
8326.50 488
8327.36 480
8328.22 451
8329.08 455
8329.94 505
8330.81 470
8331.67 464
8332.53 495
8333.39 475
8334.25 429
8335.11 466
8335.97 491
8336.84 451
8337.70 426
8338.56 468
8339.42 446
8340.28 432
8341.15 470
8342.01 475
8342.87 489
8343.73 465
8344.59 439
8345.45 469
8346.32 476
8347.18 465
8348.04 465
8348.90 451
8349.77 477
8350.63 458
8351.49 473
8352.35 512
8353.22 481
8354.08 522
8354.94 484
8355.80 495
8356.67 448
8357.53 445
8358.39 492
8359.25 511
8360.12 496
8360.98 506
8361.84 522
8362.71 510
8363.57 479
8364.43 480
8365.29 473
8366.16 477
8367.02 483
8367.88 497
8368.75 488
8369.61 482
8370.47 481
8371.34 497
8372.20 511
8373.06 538
8373.93 505
8374.79 526
8375.65 516
8376.52 520
8377.38 510
8378.25 530
8379.11 555
8379.97 523
8380.84 518
8381.70 534
8382.56 528
8383.43 540
8384.29 516
8385.16 544
8386.02 519
8386.89 460
8387.75 527
8388.61 519
8389.48 552
8390.34 586
8391.21 531
8392.07 532
8392.94 540
8393.80 596
8394.67 605
8395.53 531
8396.39 571
8397.26 589
8398.12 604
8398.99 601
8399.85 551
8400.72 567
8401.58 592
8402.45 580
8403.31 622
8404.18 614
8405.04 616
8405.91 674
8406.77 620
8407.64 593
8408.50 649
8409.37 670
8410.24 627
8411.10 620
8411.97 628
8412.83 614
8413.70 609
8414.56 646
8415.43 649
8416.29 599
8417.16 683
8418.03 627
8418.89 649
8419.76 616
8420.62 653
8421.49 647
8422.36 688
8423.22 658
8424.09 693
8424.95 682
8425.82 722
8426.69 750
8427.55 787
8428.42 782
8429.28 795
8430.15 770
8431.02 787
8431.88 768
8432.75 764
8433.62 827
8434.48 833
8435.35 866
8436.22 903
8437.08 890
8437.95 925
8438.82 922
8439.68 929
8440.55 929
8441.42 971
8442.29 1035
8443.15 1071
8444.02 1127
8444.89 1143
8445.75 1169
8446.62 1260
8447.49 1199
8448.36 1206
8449.22 1287
8450.09 1352
8450.96 1611
8451.83 1906
8452.69 2133
8453.56 2436
8454.43 2583
8455.30 2651
8456.16 2515
8457.03 2348
8457.90 2180
8458.77 1876
8459.64 1613
8460.50 1477
8461.37 1375
8462.24 1165
8463.11 1082
8463.98 1008
8464.84 968
8465.71 928
8466.58 884
8467.45 859
8468.32 828
8469.19 826
8470.05 745
8470.92 748
8471.79 766
8472.66 804
8473.53 768
8474.40 751
8475.27 745
8476.13 726
8477.00 769
8477.87 729
8478.74 738
8479.61 738
8480.48 742
8481.35 743
8482.22 736
8483.09 762
8483.96 773
8484.82 743
8485.69 752
8486.56 735
8487.43 767
8488.30 769
8489.17 810
8490.04 734
8490.91 768
8491.78 856
8492.65 825
8493.52 851
8494.39 820
8495.26 854
8496.13 728
8497.00 767
8497.87 742
8498.74 714
8499.61 695
8500.48 687
8501.35 671
8502.22 687
8503.09 713
8503.96 667
8504.83 681
8505.70 711
8506.57 760
8507.44 782
8508.31 765
8509.18 716
8510.05 763
8510.92 753
8511.79 724
8512.66 761
8513.53 801
8514.40 810
8515.27 733
8516.15 770
8517.02 799
8517.89 794
8518.76 812
8519.63 768
8520.50 798
8521.37 787
8522.24 794
8523.11 809
8523.98 759
8524.86 828
8525.73 784
8526.60 802
8527.47 825
8528.34 805
8529.21 787
8530.08 816
8530.96 823
8531.83 825
8532.70 836
8533.57 850
8534.44 872
8535.31 821
8536.19 842
8537.06 797
8537.93 825
8538.80 829
8539.67 779
8540.55 733
8541.42 711
8542.29 735
8543.16 719
8544.03 723
8544.91 721
8545.78 739
8546.65 754
8547.52 774
8548.40 803
8549.27 882
8550.14 914
8551.01 1040
8551.89 999
8552.76 1048
8553.63 1056
8554.51 1053
8555.38 1021
8556.25 1013
8557.12 935
8558.00 899
8558.87 825
8559.74 810
8560.62 785
8561.49 740
8562.36 760
8563.24 735
8564.11 728
8564.98 698
8565.86 679
8566.73 698
8567.60 684
8568.48 639
8569.35 671
8570.22 651
8571.10 652
8571.97 681
8572.84 612
8573.72 608
8574.59 604
8575.46 637
8576.34 616
8577.21 655
8578.09 613
8578.96 611
8579.83 601
8580.71 627
8581.58 601
8582.46 598
8583.33 602
8584.21 562
8585.08 589
8585.95 592
8586.83 609
8587.70 596
8588.58 674
8589.45 616
8590.33 629
8591.20 626
8592.08 670
8592.95 656
8593.83 663
8594.70 695
8595.58 650
8596.45 637
8597.33 637
8598.20 658
8599.08 609
8599.95 611
8600.83 652
8601.70 668
8602.58 651
8603.45 671
8604.33 666
8605.20 672
8606.08 645
8606.95 606
8607.83 586
8608.70 690
8609.58 698
8610.45 647
8611.33 678
8612.21 649
8613.08 675
8613.96 666
8614.83 664
8615.71 610
8616.59 655
8617.46 649
8618.34 663
8619.21 650
8620.09 608
8620.97 635
8621.84 653
8622.72 660
8623.59 662
8624.47 680
8625.35 645
8626.22 682
8627.10 666
8627.98 672
8628.85 687
8629.73 674
8630.61 680
8631.48 680
8632.36 700
8633.24 668
8634.11 676
8634.99 698
8635.87 663
8636.74 651
8637.62 756
8638.50 747
8639.37 723
8640.25 689
8641.13 708
8642.01 709
8642.88 693
8643.76 702
8644.64 701
8645.52 711
8646.39 715
8647.27 719
8648.15 697
8649.03 737
8649.90 738
8650.78 704
8651.66 691
8652.54 720
8653.41 737
8654.29 697
8655.17 692
8656.05 742
8656.93 657
8657.80 713
8658.68 748
8659.56 706
8660.44 755
8661.32 720
8662.19 732
8663.07 712
8663.95 719
8664.83 702
8665.71 714
8666.59 757
8667.46 748
8668.34 805
8669.22 840
8670.10 812
8670.98 838
8671.86 790
8672.74 854
8673.62 857
8674.49 829
8675.37 885
8676.25 810
8677.13 820
8678.01 794
8678.89 847
8679.77 766
8680.65 791
8681.53 771
8682.41 766
8683.29 824
8684.16 842
8685.04 859
8685.92 963
8686.80 995
8687.68 1066
8688.56 1168
8689.44 1235
8690.32 1298
8691.20 1323
8692.08 1336
8692.96 1331
8693.84 1281
8694.72 1200
8695.60 1123
8696.48 1099
8697.36 1051
8698.24 954
8699.12 915
8700.00 953
8700.88 947
8701.76 898
8702.64 886
8703.52 882
8704.40 867
8705.28 884
8706.16 900
8707.04 887
8707.92 895
8708.80 882
8709.69 937
8710.57 926
8711.45 935
8712.33 922
8713.21 940
8714.09 976
8714.97 925
8715.85 937
8716.73 945
8717.61 923
8718.49 964
8719.38 1012
8720.26 976
8721.14 998
8722.02 993
8722.90 998
8723.78 1043
8724.66 1031
8725.54 1050
8726.43 1099
8727.31 1106
8728.19 1112
8729.07 1068
8729.95 1150
8730.83 1156
8731.72 1195
8732.60 1164
8733.48 1155
8734.36 1121
8735.24 1139
8736.13 1145
8737.01 1201
8737.89 1119
8738.77 1168
8739.65 1130
8740.54 1194
8741.42 1164
8742.30 1197
8743.18 1186
8744.07 1218
8744.95 1207
8745.83 1261
8746.71 1214
8747.60 1218
8748.48 1240
8749.36 1311
8750.24 1252
8751.13 1301
8752.01 1349
8752.89 1311
8753.77 1396
8754.66 1420
8755.54 1428
8756.42 1512
8757.31 1660
8758.19 1719
8759.07 1808
8759.96 1881
8760.84 1865
8761.72 1891
8762.61 1918
8763.49 1936
8764.37 1916
8765.26 1915
8766.14 1881
8767.02 1845
8767.91 1837
8768.79 1904
8769.67 1862
8770.56 1941
8771.44 2102
8772.32 2477
8773.21 2991
8774.09 3638
8774.98 4499
8775.86 5224
8776.74 5644
8777.63 5841
8778.51 5732
8779.40 5538
8780.28 5119
8781.17 4494
8782.05 3919
8782.93 3345
8783.82 3015
8784.70 2599
8785.59 2298
8786.47 2125
8787.36 1943
8788.24 1902
8789.13 1883
8790.01 1937
8790.89 1995
8791.78 2168
8792.66 2125
8793.55 2129
8794.43 2088
8795.32 2005
8796.20 1965
8797.09 1847
8797.97 1690
8798.86 1614
8799.74 1468
8800.63 1346
8801.52 1355
8802.40 1340
8803.29 1335
8804.17 1314
8805.06 1307
8805.94 1352
8806.83 1310
8807.71 1293
8808.60 1318
8809.48 1316
8810.37 1303
8811.26 1298
8812.14 1242
8813.03 1308
8813.91 1333
8814.80 1328
8815.69 1310
8816.57 1328
8817.46 1332
8818.34 1314
8819.23 1241
8820.12 1228
8821.00 1163
8821.89 1186
8822.77 1151
8823.66 1155
8824.55 1138
8825.43 1146
8826.32 1125
8827.21 1153
8828.09 1105
8828.98 1099
8829.87 1121
8830.75 1125
8831.64 1152
8832.53 1147
8833.41 1123
8834.30 1087
8835.19 1180
8836.08 1203
8836.96 1162
8837.85 1143
8838.74 1218
8839.62 1192
8840.51 1162
8841.40 1176
8842.29 1171
8843.17 1169
8844.06 1145
8844.95 1127
8845.84 1112
8846.72 1121
8847.61 1167
8848.50 1136
8849.39 1173
8850.27 1174
8851.16 1183
8852.05 1189
8852.94 1199
8853.82 1148
8854.71 1110
8855.60 1158
8856.49 1161
8857.38 1156
8858.26 1121
8859.15 1047
8860.04 1040
8860.93 975
8861.82 997
8862.71 1021
8863.59 1013
8864.48 984
8865.37 972
8866.26 942
8867.15 962
8868.04 1011
8868.93 979
8869.81 922
8870.70 924
8871.59 933
8872.48 938
8873.37 923
8874.26 868
8875.15 908
8876.04 908
8876.93 906
8877.81 878
8878.70 876
8879.59 884
8880.48 894
8881.37 872
8882.26 845
8883.15 841
8884.04 836
8884.93 791
8885.82 736
8886.71 796
8887.60 756
8888.49 795
8889.38 822
8890.27 841
8891.16 762
8892.05 733
8892.94 764
8893.83 784
8894.72 791
8895.61 745
8896.50 755
8897.39 727
8898.28 698
8899.17 703
8900.06 695
8900.95 686
8901.84 729
8902.73 714
8903.62 702
8904.51 747
8905.40 750
8906.29 697
8907.18 734
8908.07 708
8908.96 672
8909.85 686
8910.74 674
8911.63 644
8912.52 681
8913.41 691
8914.31 672
8915.20 656
8916.09 647
8916.98 663
8917.87 666
8918.76 702
8919.65 735
8920.54 717
8921.43 715
8922.33 717
8923.22 744
8924.11 714
8925.00 704
8925.89 719
8926.78 697
8927.67 689
8928.57 702
8929.46 701
8930.35 663
8931.24 644
8932.13 611
8933.03 637
8933.92 639
8934.81 649
8935.70 647
8936.59 635
8937.49 636
8938.38 611
8939.27 639
8940.16 617
8941.05 579
8941.95 629
8942.84 627
8943.73 607
8944.62 636
8945.52 621
8946.41 619
8947.30 639
8948.19 647
8949.09 655
8949.98 664
8950.87 616
8951.76 639
8952.66 603
8953.55 586
8954.44 626
8955.34 583
8956.23 578
8957.12 540
8958.02 594
8958.91 590
8959.80 558
8960.69 580
8961.59 589
8962.48 591
8963.37 618
8964.27 587
8965.16 626
8966.05 605
8966.95 578
8967.84 567
8968.74 564
8969.63 546
8970.52 547
8971.42 563
8972.31 586
8973.20 569
8974.10 529
8974.99 553
8975.89 550
8976.78 522
8977.67 523
8978.57 489
8979.46 545
8980.36 569
8981.25 538
8982.15 519
8983.04 526
8983.93 516
8984.83 561
8985.72 566
8986.62 507
8987.51 527
8988.41 508
8989.30 538
8990.20 531
8991.09 540
8991.99 494
8992.88 483
8993.78 509
8994.67 500
8995.57 486
8996.46 494
8997.36 484
8998.25 509
8999.15 469
9000.04 482
9000.94 487
9001.83 502
9002.73 526
9003.62 505
9004.52 491
9005.41 502
9006.31 478
9007.20 458
9008.10 487
9009.00 495
9009.89 480
9010.79 468
9011.68 488
9012.58 470
9013.47 466
9014.37 466
9015.27 447
9016.16 498
9017.06 493
9017.95 443
9018.85 460
9019.75 453
9020.64 468
9021.54 483
9022.43 484
9023.33 453
9024.23 450
9025.12 457
9026.02 473
9026.92 455
9027.81 470
9028.71 470
9029.61 467
9030.50 451
9031.40 452
9032.30 446
9033.19 470
9034.09 470
9034.99 451
9035.88 452
9036.78 441
9037.68 467
9038.58 478
9039.47 443
9040.37 452
9041.27 460
9042.16 456
9043.06 453
9043.96 467
9044.86 473
9045.75 450
9046.65 446
9047.55 477
9048.45 450
9049.34 471
9050.24 483
9051.14 483
9052.04 442
9052.94 427
9053.83 471
9054.73 444
9055.63 444
9056.53 445
9057.43 455
9058.32 456
9059.22 442
9060.12 461
9061.02 453
9061.92 456
9062.81 475
9063.71 523
9064.61 490
9065.51 440
9066.41 470
9067.31 454
9068.21 462
9069.10 448
9070.00 426
9070.90 483
9071.80 445
9072.70 457
9073.60 459
9074.50 415
9075.40 468
9076.29 459
9077.19 413
9078.09 422
9078.99 439
9079.89 425
9080.79 478
9081.69 452
9082.59 425
9083.49 459
9084.39 432
9085.29 411
9086.19 441
9087.09 434
9087.98 413
9088.88 463
9089.78 453
9090.68 453
9091.58 450
9092.48 432
9093.38 460
9094.28 402
9095.18 417
9096.08 418
9096.98 427
9097.88 398
9098.78 411
9099.68 456
9100.58 428
9101.48 394
9102.38 411
9103.28 457
9104.18 415
9105.08 423
9105.99 466
9106.89 422
9107.79 411
9108.69 432
9109.59 419
9110.49 422
9111.39 414
9112.29 408
9113.19 426
9114.09 423
9114.99 419
9115.89 440
9116.79 391
9117.69 404
9118.60 442
9119.50 439
9120.40 450
9121.30 407
9122.20 432
9123.10 444
9124.00 422
9124.90 434
9125.81 423
9126.71 456
9127.61 445
9128.51 441
9129.41 453
9130.31 439
9131.22 429
9132.12 471
9133.02 468
9133.92 441
9134.82 408
9135.72 427
9136.63 445
9137.53 424
9138.43 431
9139.33 428
9140.23 448
9141.14 434
9142.04 424
9142.94 436
9143.84 481
9144.75 459
9145.65 409
9146.55 418
9147.45 389
9148.36 402
9149.26 436
9150.16 413
9151.06 420
9151.97 441
9152.87 418
9153.77 436
9154.67 440
9155.58 417
9156.48 450
9157.38 426
9158.29 427
9159.19 413
9160.09 405
9161.00 417
9161.90 426
9162.80 427
9163.71 446
9164.61 416
9165.51 422
9166.42 414
9167.32 437
9168.22 417
9169.13 430
9170.03 445
9170.93 395
9171.84 424
9172.74 411
9173.64 453
9174.55 438
9175.45 433
9176.36 433
9177.26 469
9178.16 441
9179.07 403
9179.97 422
9180.88 440
9181.78 438
9182.69 453
9183.59 434
9184.49 423
9185.40 454
9186.30 440
9187.21 459
9188.11 435
9189.02 438
9189.92 432
9190.82 459
9191.73 430
9192.63 416
9193.54 443
9194.44 429
9195.35 454
9196.25 453
9197.16 450
9198.06 441
9198.97 491
9199.87 441
9200.78 446
9201.68 450
9202.59 446
9203.49 432
9204.40 456
9205.30 436
9206.21 434
9207.12 452
9208.02 433
9208.93 418
9209.83 417
9210.74 446
9211.64 459
9212.55 409
9213.45 435
9214.36 426
9215.27 459
9216.17 470
9217.08 452
9217.98 436
9218.89 414
9219.80 435
9220.70 453
9221.61 471
9222.51 442
9223.42 452
9224.33 447
9225.23 489
9226.14 452
9227.05 428
9227.95 422
9228.86 424
9229.77 446
9230.67 430
9231.58 440
9232.49 429
9233.39 445
9234.30 440
9235.21 428
9236.11 420
9237.02 416
9237.93 426
9238.83 418
9239.74 421
9240.65 404
9241.55 410
9242.46 426
9243.37 429
9244.28 432
9245.18 416
9246.09 407
9247.00 428
9247.91 415
9248.81 405
9249.72 399
9250.63 418
9251.54 433
9252.44 436
9253.35 441
9254.26 424
9255.17 407
9256.07 398
9256.98 426
9257.89 453
9258.80 476
9259.71 430
9260.61 447
9261.52 456
9262.43 433
9263.34 462
9264.25 479
9265.16 451
9266.06 440
9266.97 409
9267.88 443
9268.79 490
9269.70 481
9270.61 483
9271.51 486
9272.42 515
9273.33 469
9274.24 487
9275.15 466
9276.06 477
9276.97 487
9277.88 471
9278.78 487
9279.69 481
9280.60 479
9281.51 435
9282.42 451
9283.33 448
9284.24 448
9285.15 441
9286.06 476
9286.97 466
9287.88 442
9288.79 458
9289.70 435
9290.60 439
9291.51 443
9292.42 457
9293.33 453
9294.24 424
9295.15 443
9296.06 447
9296.97 459
9297.88 479
9298.79 492
9299.70 469
9300.61 449
9301.52 442
9302.43 424
9303.34 456
9304.25 456
9305.16 474
9306.07 432
9306.98 444
9307.89 478
9308.80 446
9309.71 447
9310.63 436
9311.54 443
9312.45 436
9313.36 441
9314.27 469
9315.18 486
9316.09 425
9317.00 393
9317.91 411
9318.82 410
9319.73 440
9320.64 450
9321.55 427
9322.47 421
9323.38 443
9324.29 417
9325.20 416
9326.11 444
9327.02 445
9327.93 432
9328.84 445
9329.76 418
9330.67 406
9331.58 431
9332.49 405
9333.40 429
9334.31 433
9335.23 429
9336.14 418
9337.05 427
9337.96 376
9338.87 422
9339.78 443
9340.70 449
9341.61 426
9342.52 416
9343.43 391
9344.34 450
9345.26 430
9346.17 434
9347.08 405
9347.99 434
9348.91 434
9349.82 439
9350.73 403
9351.64 386
9352.56 437
9353.47 448
9354.38 426
9355.29 405
9356.21 431
9357.12 446
9358.03 427
9358.94 419
9359.86 437
9360.77 408
9361.68 419
9362.60 431
9363.51 390
9364.42 377
9365.34 388
9366.25 385
9367.16 419
9368.08 414
9368.99 429
9369.90 419
9370.82 421
9371.73 422
9372.64 435
9373.56 463
9374.47 397
9375.38 446
9376.30 436
9377.21 400
9378.12 414
9379.04 436
9379.95 403
9380.87 416
9381.78 417
9382.69 380
9383.61 434
9384.52 481
9385.44 437
9386.35 446
9387.27 441
9388.18 428
9389.09 443
9390.01 483
9390.92 484
9391.84 450
9392.75 482
9393.67 477
9394.58 478
9395.50 468
9396.41 461
9397.32 454
9398.24 423
9399.15 446
9400.07 435
9400.98 443
9401.90 453
9402.81 455
9403.73 462
9404.64 427
9405.56 442
9406.47 455
9407.39 469
9408.30 448
9409.22 458
9410.14 443
9411.05 416
9411.97 435
9412.88 452
9413.80 458
9414.71 454
9415.63 433
9416.54 455
9417.46 456
9418.38 425
9419.29 434
9420.21 465
9421.12 471
9422.04 458
9422.95 448
9423.87 427
9424.79 451
9425.70 464
9426.62 457
9427.54 483
9428.45 450
9429.37 469
9430.28 490
9431.20 501
9432.12 498
9433.03 492
9433.95 482
9434.87 504
9435.78 503
9436.70 495
9437.62 518
9438.53 535
9439.45 498
9440.37 465
9441.28 486
9442.20 509
9443.12 461
9444.03 531
9444.95 545
9445.87 569
9446.79 564
9447.70 637
9448.62 637
9449.54 716
9450.45 691
9451.37 724
9452.29 720
9453.21 726
9454.12 648
9455.04 623
9455.96 613
9456.88 593
9457.79 579
9458.71 548
9459.63 538
9460.55 559
9461.47 543
9462.38 519
9463.30 510
9464.22 495
9465.14 502
9466.06 499
9466.97 504
9467.89 495
9468.81 470
9469.73 512
9470.65 497
9471.56 513
9472.48 539
9473.40 520
9474.32 571
9475.24 590
9476.16 597
9477.08 624
9477.99 601
9478.91 625
9479.83 608
9480.75 586
9481.67 538
9482.59 560
9483.51 543
9484.43 524
9485.34 522
9486.26 516
9487.18 499
9488.10 489
9489.02 483
9489.94 472
9490.86 477
9491.78 463
9492.70 479
9493.62 486
9494.54 451
9495.46 455
9496.38 455
9497.30 437
9498.22 455
9499.13 457
9500.05 442
9500.97 478
9501.89 442
9502.81 449
9503.73 440
9504.65 435
9505.57 452
9506.49 442
9507.41 467
9508.33 423
9509.25 472
9510.17 466
9511.09 464
9512.01 508
9512.93 494
9513.86 467
9514.78 466
9515.70 477
9516.62 500
9517.54 508
9518.46 476
9519.38 498
9520.30 508
9521.22 488
9522.14 467
9523.06 499
9523.98 496
9524.90 501
9525.82 560
9526.75 556
9527.67 537
9528.59 593
9529.51 633
9530.43 599
9531.35 573
9532.27 617
9533.19 650
9534.11 620
9535.04 580
9535.96 539
9536.88 537
9537.80 524
9538.72 493
9539.64 485
9540.57 521
9541.49 495
9542.41 491
9543.33 496
9544.25 510
9545.17 490
9546.10 502
9547.02 472
9547.94 469
9548.86 488
9549.78 462
9550.71 472
9551.63 539
9552.55 516
9553.47 516
9554.40 541
9555.32 544
9556.24 570
9557.16 545
9558.09 558
9559.01 551
9559.93 521
9560.85 514
9561.78 510
9562.70 488
9563.62 499
9564.54 491
9565.47 457
9566.39 429
9567.31 432
9568.24 461
9569.16 475
9570.08 457
9571.00 487
9571.93 475
9572.85 473
9573.77 436
9574.70 446
9575.62 427
9576.54 433
9577.47 450
9578.39 452
9579.31 445
9580.24 439
9581.16 438
9582.09 428
9583.01 414
9583.93 448
9584.86 448
9585.78 416
9586.70 432
9587.63 433
9588.55 447
9589.48 425
9590.40 447
9591.32 430
9592.25 474
9593.17 476
9594.10 429
9595.02 470
9595.95 469
9596.87 424
9597.79 456
9598.72 444
9599.64 489
9600.57 509
9601.49 470
9602.42 481
9603.34 452
9604.27 468
9605.19 428
9606.12 475
9607.04 497
9607.97 473
9608.89 471
9609.82 451
9610.74 462
9611.67 474
9612.59 484
9613.52 458
9614.44 419
9615.37 435
9616.29 453
9617.22 472
9618.14 450
9619.07 441
9619.99 497
9620.92 482
9621.85 495
9622.77 494
9623.70 496
9624.62 485
9625.55 490
9626.47 494
9627.40 506
9628.33 501
9629.25 480
9630.18 491
9631.10 502
9632.03 510
9632.96 480
9633.88 534
9634.81 526
9635.73 531
9636.66 529
9637.59 532
9638.51 518
9639.44 523
9640.37 515
9641.29 524
9642.22 562
9643.15 550
9644.07 590
9645.00 590
9645.93 625
9646.85 650
9647.78 666
9648.71 641
9649.63 616
9650.56 627
9651.49 639
9652.41 600
9653.34 557
9654.27 560
9655.20 551
9656.12 509
9657.05 516
9657.98 534
9658.90 554
9659.83 559
9660.76 524
9661.69 503
9662.61 530
9663.54 551
9664.47 573
9665.40 589
9666.32 588
9667.25 592
9668.18 561
9669.11 553
9670.04 564
9670.96 556
9671.89 539
9672.82 541
9673.75 543
9674.68 544
9675.60 579
9676.53 575
9677.46 585
9678.39 556
9679.32 577
9680.25 589
9681.17 588
9682.10 559
9683.03 536
9683.96 588
9684.89 572
9685.82 587
9686.75 575
9687.67 601
9688.60 575
9689.53 587
9690.46 595
9691.39 644
9692.32 596
9693.25 658
9694.18 639
9695.11 658
9696.03 627
9696.96 655
9697.89 641
9698.82 651
9699.75 655
9700.68 598
9701.61 591
9702.54 578
9703.47 590
9704.40 558
9705.33 561
9706.26 581
9707.19 571
9708.12 556
9709.05 605
9709.98 605
9710.91 628
9711.84 584
9712.77 565
9713.70 565
9714.63 587
9715.56 570
9716.49 544
9717.42 523
9718.35 534
9719.28 527
9720.21 490
9721.14 518
9722.07 552
9723.00 505
9723.93 480
9724.86 499
9725.79 521
9726.72 512
9727.65 523
9728.58 549
9729.51 519
9730.44 485
9731.37 511
9732.31 509
9733.24 512
9734.17 521
9735.10 486
9736.03 502
9736.96 503
9737.89 436
9738.82 510
9739.75 516
9740.69 476
9741.62 506
9742.55 506
9743.48 499
9744.41 505
9745.34 486
9746.27 468
9747.21 482
9748.14 514
9749.07 481
9750.00 493
9750.93 510
9751.86 495
9752.80 514
9753.73 505
9754.66 510
9755.59 496
9756.52 506
9757.46 465
9758.39 446
9759.32 537
9760.25 551
9761.18 530
9762.12 511
9763.05 538
9763.98 532
9764.91 516
9765.85 478
9766.78 493
9767.71 500
9768.64 492
9769.58 477
9770.51 518
9771.44 512
9772.37 509
9773.31 518
9774.24 512
9775.17 547
9776.11 559
9777.04 560
9777.97 534
9778.91 588
9779.84 577
9780.77 591
9781.71 571
9782.64 605
9783.57 579
9784.51 540
9785.44 522
9786.37 548
9787.31 522
9788.24 510
9789.17 458
9790.11 476
9791.04 517
9791.97 518
9792.91 552
9793.84 522
9794.77 525
9795.71 537
9796.64 564
9797.58 550
9798.51 549
9799.44 541
9800.38 536
9801.31 469
9802.25 491
9803.18 488
9804.12 484
9805.05 487
9805.98 443
9806.92 460
9807.85 430
9808.79 479
9809.72 457
9810.66 445
9811.59 466
9812.53 475
9813.46 436
9814.40 470
9815.33 418
9816.27 443
9817.20 451
9818.14 400
9819.07 394
9820.01 411
9820.94 433
9821.88 451
9822.81 461
9823.75 427
9824.68 401
9825.62 414
9826.55 432
9827.49 384
9828.42 425
9829.36 447
9830.29 437
9831.23 411
9832.17 421
9833.10 454
9834.04 409
9834.97 450
9835.91 427
9836.84 392
9837.78 388
9838.72 411
9839.65 426
9840.59 438
9841.52 423
9842.46 428
9843.40 403
9844.33 426
9845.27 379
9846.20 410
9847.14 461
9848.08 422
9849.01 435
9849.95 453
9850.89 432
9851.82 459
9852.76 445
9853.70 423
9854.63 442
9855.57 439
9856.51 462
9857.44 459
9858.38 445
9859.32 397
9860.25 404
9861.19 418
9862.13 427
9863.07 411
9864.00 418
9864.94 423
9865.88 393
9866.81 385
9867.75 394
9868.69 410
9869.63 424
9870.56 414
9871.50 387
9872.44 394
9873.38 415
9874.31 431
9875.25 424
9876.19 412
9877.13 425
9878.07 416
9879.00 425
9879.94 414
9880.88 403
9881.82 368
9882.75 432
9883.69 411
9884.63 410
9885.57 403
9886.51 418
9887.45 394
9888.38 415
9889.32 407
9890.26 405
9891.20 405
9892.14 393
9893.08 414
9894.01 403
9894.95 398
9895.89 390
9896.83 428
9897.77 378
9898.71 399
9899.65 392
9900.59 396
9901.52 362
9902.46 402
9903.40 411
9904.34 400
9905.28 414
9906.22 404
9907.16 401
9908.10 405
9909.04 440
9909.98 427
9910.92 429
9911.86 398
9912.80 445
9913.73 424
9914.67 392
9915.61 385
9916.55 423
9917.49 431
9918.43 460
9919.37 496
9920.31 524
9921.25 609
9922.19 646
9923.13 676
9924.07 757
9925.01 702
9925.95 706
9926.89 712
9927.83 610
9928.77 580
9929.71 519
9930.65 530
9931.59 473
9932.53 458
9933.47 488
9934.41 448
9935.36 405
9936.30 445
9937.24 414
9938.18 410
9939.12 435
9940.06 417
9941.00 428
9941.94 386
9942.88 387
9943.82 405
9944.76 408
9945.70 370
9946.64 347
9947.59 389
9948.53 412
9949.47 393
9950.41 379
9951.35 374
9952.29 390
9953.23 374
9954.17 429
9955.12 415
9956.06 356
9957.00 396
9957.94 362
9958.88 393
9959.82 391
9960.77 366
9961.71 364
9962.65 369
9963.59 378
9964.53 390
9965.48 423
9966.42 394
9967.36 382
9968.30 370
9969.24 365
9970.19 387
9971.13 380
9972.07 363
9973.01 364
9973.95 361
9974.90 371
9975.84 345
9976.78 347
9977.72 338
9978.67 346
9979.61 377
9980.55 361
9981.50 342
9982.44 362
9983.38 367
9984.32 377
9985.27 386
9986.21 362
9987.15 404
9988.10 387
9989.04 374
9989.98 340
9990.92 401
9991.87 377
9992.81 388
9993.75 385
9994.70 389
9995.64 376
9996.58 387
9997.53 378
9998.47 352
9999.41 387
10000.36 375
10001.30 359
10002.25 384
10003.19 401
10004.13 397
10005.08 391
10006.02 373
10006.96 364
10007.91 380
10008.85 403
10009.80 372
10010.74 346
10011.68 356
10012.63 356
10013.57 388
10014.52 376
10015.46 340
10016.41 359
10017.35 344
10018.29 353
10019.24 400
10020.18 373
10021.13 371
10022.07 381
10023.02 360
10023.96 384
10024.91 367
10025.85 342
10026.80 395
10027.74 362
10028.69 341
10029.63 360
10030.58 362
10031.52 370
10032.47 366
10033.41 348
10034.36 344
10035.30 353
10036.25 338
10037.19 345
10038.14 320
10039.08 356
10040.03 355
10040.97 351
10041.92 347
10042.87 365
10043.81 317
10044.76 317
10045.70 327
10046.65 360
10047.59 353
10048.54 339
10049.49 337
10050.43 338
10051.38 358
10052.32 332
10053.27 348
10054.22 336
10055.16 337
10056.11 358
10057.05 343
10058.00 316
10058.95 326
10059.89 349
10060.84 364
10061.79 334
10062.73 336
10063.68 345
10064.63 332
10065.57 322
10066.52 317
10067.47 340
10068.41 358
10069.36 344
10070.31 330
10071.25 332
10072.20 305
10073.15 300
10074.10 311
10075.04 324
10075.99 314
10076.94 326
10077.88 342
10078.83 310
10079.78 337
10080.73 325
10081.67 332
10082.62 313
10083.57 327
10084.52 342
10085.46 337
10086.41 312
10087.36 294
10088.31 322
10089.25 299
10090.20 307
10091.15 330
10092.10 310
10093.05 323
10093.99 332
10094.94 314
10095.89 336
10096.84 334
10097.79 349
10098.73 322
10099.68 313
10100.63 328
10101.58 327
10102.53 332
10103.48 336
10104.42 337
10105.37 318
10106.32 332
10107.27 312
10108.22 344
10109.17 324
10110.12 350
10111.06 329
10112.01 351
10112.96 362
10113.91 324
10114.86 308
10115.81 330
10116.76 329
10117.71 333
10118.66 321
10119.61 317
10120.56 324
10121.50 291
10122.45 321
10123.40 309
10124.35 338
10125.30 319
10126.25 353
10127.20 324
10128.15 325
10129.10 324
10130.05 311
10131.00 317
10131.95 330
10132.90 303
10133.85 327
10134.80 350
10135.75 308
10136.70 316
10137.65 323
10138.60 350
10139.55 308
10140.50 322
10141.45 337
10142.40 361
10143.35 331
10144.30 334
10145.25 318
10146.20 328
10147.15 318
10148.10 335
10149.05 375
10150.00 332
10150.95 330
10151.90 324
10152.86 321
10153.81 320
10154.76 329
10155.71 318
10156.66 316
10157.61 314
10158.56 348
10159.51 318
10160.46 299
10161.41 316
10162.37 331
10163.32 327
10164.27 302
10165.22 311
10166.17 326
10167.12 342
10168.07 356
10169.03 334
10169.98 331
10170.93 333
10171.88 316
10172.83 332
10173.78 329
10174.74 342
10175.69 357
10176.64 385
10177.59 339
10178.54 317
10179.49 359
10180.45 351
10181.40 327
10182.35 357
10183.30 355
10184.26 332
10185.21 378
10186.16 324
10187.11 371
10188.06 372
10189.02 388
10189.97 359
10190.92 370
10191.87 378
10192.83 364
10193.78 385
10194.73 346
10195.69 330
10196.64 381
10197.59 398
10198.54 378
10199.50 361
10200.45 340
10201.40 366
10202.36 356
10203.31 380
10204.26 399
10205.22 397
10206.17 369
10207.12 398
10208.08 359
10209.03 363
10209.98 386
10210.94 404
10211.89 376
10212.84 358
10213.80 352
10214.75 387
10215.70 350
10216.66 331
10217.61 368
10218.56 364
10219.52 376
10220.47 389
10221.43 342
10222.38 369
10223.33 404
10224.29 367
10225.24 367
10226.20 363
10227.15 359
10228.11 399
10229.06 388
10230.01 421
10230.97 397
10231.92 406
10232.88 464
10233.83 438
10234.79 436
10235.74 420
10236.70 407
10237.65 383
10238.60 408
10239.56 394
10240.51 389
10241.47 391
10242.42 346
10243.38 319
10244.33 362
10245.29 372
10246.24 341
10247.20 344
10248.15 332
10249.11 360
10250.07 351
10251.02 349
10251.98 377
10252.93 319
10253.89 326
10254.84 342
10255.80 326
10256.75 332
10257.71 355
10258.67 343
10259.62 313
10260.58 319
10261.53 346
10262.49 310
10263.44 325
10264.40 330
10265.36 331
10266.31 345
10267.27 322
10268.22 341
10269.18 367
10270.14 327
10271.09 311
10272.05 343
10273.01 328
10273.96 339
10274.92 334
10275.87 322
10276.83 325
10277.79 308
10278.74 309
10279.70 299
10280.66 355
10281.61 311
10282.57 326
10283.53 306
10284.49 332
10285.44 318
10286.40 346
10287.36 306
10288.31 313
10289.27 334
10290.23 329
10291.18 332
10292.14 341
10293.10 318
10294.06 311
10295.01 310
10295.97 317
10296.93 331
10297.89 326
10298.84 299
10299.80 313
10300.76 321
10301.72 321
10302.67 283
10303.63 293
10304.59 295
10305.55 316
10306.51 315
10307.46 305
10308.42 336
10309.38 335
10310.34 305
10311.30 311
10312.25 299
10313.21 305
10314.17 292
10315.13 276
10316.09 314
10317.05 313
10318.00 296
10318.96 319
10319.92 307
10320.88 303
10321.84 320
10322.80 321
10323.76 302
10324.71 293
10325.67 310
10326.63 297
10327.59 292
10328.55 294
10329.51 334
10330.47 308
10331.43 284
10332.39 309
10333.35 287
10334.30 305
10335.26 307
10336.22 295
10337.18 289
10338.14 303
10339.10 308
10340.06 294
10341.02 297
10341.98 287
10342.94 337
10343.90 354
10344.86 331
10345.82 283
10346.78 294
10347.74 319
10348.70 299
10349.66 344
10350.62 341
10351.58 319
10352.54 297
10353.50 302
10354.46 306
10355.42 285
10356.38 284
10357.34 306
10358.30 335
10359.26 309
10360.22 286
10361.18 281
10362.14 331
10363.10 316
10364.06 305
10365.02 307
10365.98 302
10366.94 304
10367.90 266
10368.87 293
10369.83 305
10370.79 282
10371.75 316
10372.71 326
10373.67 273
10374.63 295
10375.59 307
10376.55 309
10377.51 292
10378.48 279
10379.44 290
10380.40 285
10381.36 310
10382.32 277
10383.28 281
10384.24 287
10385.21 306
10386.17 287
10387.13 281
10388.09 299
10389.05 305
10390.01 273
10390.98 301
10391.94 323
10392.90 304
10393.86 305
10394.82 316
10395.79 324
10396.75 295
10397.71 325
10398.67 289
10399.63 275
10400.60 321
10401.56 310
10402.52 325
10403.48 310
10404.45 314
10405.41 340
10406.37 316
10407.33 302
10408.30 337
10409.26 334
10410.22 322
10411.18 351
10412.15 365
10413.11 326
10414.07 349
10415.04 376
10416.00 348
10416.96 331
10417.93 349
10418.89 375
10419.85 372
10420.81 313
10421.78 335
10422.74 363
10423.70 331
10424.67 311
10425.63 297
10426.59 332
10427.56 341
10428.52 331
10429.49 300
10430.45 325
10431.41 290
10432.38 298
10433.34 302
10434.30 307
10435.27 303
10436.23 329
10437.20 316
10438.16 333
10439.12 279
10440.09 275
10441.05 316
10442.02 327
10442.98 293
10443.94 287
10444.91 293
10445.87 300
10446.84 302
10447.80 283
10448.77 289
10449.73 301
10450.70 306
10451.66 328
10452.63 292
10453.59 294
10454.55 286
10455.52 315
10456.48 296
10457.45 247
10458.41 286
10459.38 303
10460.34 267
10461.31 294
10462.27 289
10463.24 307
10464.20 279
10465.17 294
10466.14 288
10467.10 295
10468.07 271
10469.03 295
10470.00 296
10470.96 245
10471.93 281
10472.89 294
10473.86 308
10474.82 303
10475.79 294
10476.76 290
10477.72 277
10478.69 291
10479.65 285
10480.62 312
10481.59 289
10482.55 268
10483.52 285
10484.48 289
10485.45 293
10486.42 299
10487.38 294
10488.35 283
10489.32 295
10490.28 272
10491.25 295
10492.21 324
10493.18 302
10494.15 292
10495.11 324
10496.08 292
10497.05 295
10498.01 311
10498.98 304
10499.95 290
10500.92 312
10501.88 281
10502.85 270
10503.82 271
10504.78 282
10505.75 302
10506.72 298
10507.68 301
10508.65 305
10509.62 299
10510.59 302
10511.55 280
10512.52 290
10513.49 307
10514.46 286
10515.42 294
10516.39 268
10517.36 257
10518.33 275
10519.29 256
10520.26 288
10521.23 296
10522.20 282
10523.17 284
10524.13 303
10525.10 290
10526.07 287
10527.04 292
10528.01 320
10528.97 289
10529.94 291
10530.91 290
10531.88 286
10532.85 270
10533.82 281
10534.78 303
10535.75 291
10536.72 281
10537.69 308
10538.66 308
10539.63 288
10540.60 321
10541.56 288
10542.53 292
10543.50 266
10544.47 295
10545.44 275
10546.41 324
10547.38 301
10548.35 303
10549.32 278
10550.29 261
10551.25 270
10552.22 303
10553.19 333
10554.16 306
10555.13 316
10556.10 329
10557.07 355
10558.04 314
10559.01 332
10559.98 327
10560.95 333
10561.92 332
10562.89 317
10563.86 316
10564.83 292
10565.80 297
10566.77 313
10567.74 321
10568.71 287
10569.68 283
10570.65 267
10571.62 311
10572.59 287
10573.56 274
10574.53 274
10575.50 277
10576.47 313
10577.44 272
10578.41 284
10579.38 339
10580.35 307
10581.32 277
10582.29 308
10583.26 288
10584.23 344
10585.21 319
10586.18 305
10587.15 311
10588.12 303
10589.09 336
10590.06 330
10591.03 339
10592.00 286
10592.97 283
10593.94 278
10594.92 300
10595.89 269
10596.86 306
10597.83 291
10598.80 297
10599.77 295
10600.74 294
10601.71 268
10602.69 298
10603.66 299
10604.63 302
10605.60 287
10606.57 286
10607.54 302
10608.52 318
10609.49 304
10610.46 301
10611.43 314
10612.40 288
10613.38 308
10614.35 272
10615.32 255
10616.29 303
10617.27 277
10618.24 297
10619.21 282
10620.18 270
10621.15 250
10622.13 266
10623.10 289
10624.07 280
10625.04 273
10626.02 316
10626.99 280
10627.96 267
10628.94 273
10629.91 277
10630.88 269
10631.85 298
10632.83 289
10633.80 299
10634.77 294
10635.75 300
10636.72 285
10637.69 275
10638.67 285
10639.64 292
10640.61 292
10641.59 287
10642.56 317
10643.53 277
10644.51 286
10645.48 303
10646.45 286
10647.43 291
10648.40 307
10649.37 293
10650.35 291
10651.32 275
10652.30 300
10653.27 298
10654.24 286
10655.22 299
10656.19 298
10657.16 256
10658.14 293
10659.11 258
10660.09 291
10661.06 301
10662.04 284
10663.01 278
10663.98 319
10664.96 307
10665.93 290
10666.91 316
10667.88 301
10668.86 304
10669.83 271
10670.81 305
10671.78 310
10672.76 284
10673.73 284
10674.71 275
10675.68 281
10676.66 296
10677.63 266
10678.61 277
10679.58 274
10680.56 273
10681.53 285
10682.51 272
10683.48 291
10684.46 299
10685.43 320
10686.41 273
10687.38 280
10688.36 295
10689.33 272
10690.31 279
10691.28 309
10692.26 274
10693.24 270
10694.21 255
10695.19 293
10696.16 288
10697.14 272
10698.12 295
10699.09 287
10700.07 263
10701.04 267
10702.02 282
10703.00 274
10703.97 245
10704.95 268
10705.92 290
10706.90 289
10707.88 258
10708.85 276
10709.83 270
10710.81 286
10711.78 263
10712.76 271
10713.74 290
10714.71 298
10715.69 291
10716.67 273
10717.64 258
10718.62 257
10719.60 285
10720.57 278
10721.55 290
10722.53 301
10723.50 257
10724.48 260
10725.46 283
10726.44 261
10727.41 251
10728.39 262
10729.37 268
10730.35 270
10731.32 254
10732.30 254
10733.28 280
10734.26 277
10735.23 269
10736.21 304
10737.19 283
10738.17 272
10739.14 296
10740.12 294
10741.10 273
10742.08 293
10743.06 277
10744.03 287
10745.01 283
10745.99 289
10746.97 262
10747.95 286
10748.92 253
10749.90 286
10750.88 277
10751.86 275
10752.84 274
10753.82 301
10754.79 283
10755.77 271
10756.75 259
10757.73 269
10758.71 283
10759.69 243
10760.67 272
10761.65 284
10762.62 274
10763.60 263
10764.58 274
10765.56 280
10766.54 273
10767.52 294
10768.50 291
10769.48 284
10770.46 270
10771.44 298
10772.42 261
10773.39 251
10774.37 251
10775.35 289
10776.33 301
10777.31 283
10778.29 295
10779.27 264
10780.25 278
10781.23 267
10782.21 259
10783.19 253
10784.17 274
10785.15 296
10786.13 289
10787.11 266
10788.09 294
10789.07 241
10790.05 258
10791.03 259
10792.01 262
10792.99 274
10793.97 272
10794.95 257
10795.93 258
10796.91 271
10797.89 273
10798.87 235
10799.85 250
10800.83 276
10801.82 280
10802.80 283
10803.78 269
10804.76 298
10805.74 262
10806.72 260
10807.70 262
10808.68 289
10809.66 279
10810.64 260
10811.62 276
10812.61 289
10813.59 284
10814.57 260
10815.55 282
10816.53 278
10817.51 286
10818.49 286
10819.47 292
10820.46 253
10821.44 253
10822.42 278
10823.40 283
10824.38 253
10825.36 244
10826.35 266
10827.33 291
10828.31 281
10829.29 272
10830.27 279
10831.25 273
10832.24 286
10833.22 287
10834.20 267
10835.18 245
10836.17 279
10837.15 287
10838.13 291
10839.11 283
10840.09 309
10841.08 278
10842.06 300
10843.04 262
10844.02 268
10845.01 284
10845.99 277
10846.97 304
10847.96 267
10848.94 279
10849.92 264
10850.90 291
10851.89 277
10852.87 291
10853.85 281
10854.84 268
10855.82 268
10856.80 296
10857.78 294
10858.77 264
10859.75 282
10860.73 277
10861.72 276
10862.70 290
10863.68 305
10864.67 309
10865.65 304
10866.64 285
10867.62 303
10868.60 296
10869.59 308
10870.57 286
10871.55 293
10872.54 292
10873.52 284
10874.51 275
10875.49 285
10876.47 295
10877.46 293
10878.44 307
10879.43 303
10880.41 329
10881.39 296
10882.38 273
10883.36 283
10884.35 303
10885.33 294
10886.32 300
10887.30 299
10888.29 294
10889.27 285
10890.25 306
10891.24 312
10892.22 306
10893.21 316
10894.19 329
10895.18 333
10896.16 309
10897.15 367
10898.13 304
10899.12 312
10900.10 322
10901.09 295
10902.07 300
10903.06 314
10904.04 351
10905.03 348
10906.01 331
10907.00 290
10907.99 297
10908.97 312
10909.96 324
10910.94 322
10911.93 359
10912.91 316
10913.90 330
10914.88 347
10915.87 337
10916.86 317
10917.84 323
10918.83 354
10919.81 355
10920.80 328
10921.79 323
10922.77 353
10923.76 352
10924.74 367
10925.73 346
10926.72 368
10927.70 344
10928.69 344
10929.68 366
10930.66 360
10931.65 339
10932.64 377
10933.62 384
10934.61 367
10935.60 393
10936.58 404
10937.57 387
10938.56 383
10939.54 395
10940.53 370
10941.52 427
10942.50 389
10943.49 391
10944.48 366
10945.47 411
10946.45 438
10947.44 414
10948.43 427
10949.41 431
10950.40 438
10951.39 451
10952.38 465
10953.36 465
10954.35 449
10955.34 459
10956.33 484
10957.31 493
10958.30 461
10959.29 448
10960.28 423
10961.27 420
10962.25 441
10963.24 376
10964.23 368
10965.22 381
10966.21 411
10967.19 398
10968.18 412
10969.17 410
10970.16 394
10971.15 418
10972.13 393
10973.12 394
10974.11 413
10975.10 407
10976.09 394
10977.08 438
10978.07 430
10979.05 423
10980.04 446
10981.03 427
10982.02 442
10983.01 430
10984.00 407
10984.99 404
10985.98 433
10986.96 439
10987.95 445
10988.94 449
10989.93 456
10990.92 475
10991.91 547
10992.90 543
10993.89 561
10994.88 570
10995.87 613
10996.86 609
10997.85 601
10998.84 610
10999.83 549
11000.82 494
11001.81 479
11002.79 459
11003.78 474
11004.77 462
11005.76 424
11006.75 452
11007.74 413
11008.73 409
11009.72 426
11010.71 394
11011.70 398
11012.69 372
11013.68 400
11014.67 394
11015.67 377
11016.66 393
11017.65 371
11018.64 377
11019.63 391
11020.62 379
11021.61 384
11022.60 357
11023.59 382
11024.58 400
11025.57 398
11026.56 399
11027.55 376
11028.54 401
11029.53 402
11030.52 379
11031.52 355
11032.51 368
11033.50 370
11034.49 372
11035.48 338
11036.47 355
11037.46 374
11038.45 375
11039.45 381
11040.44 365
11041.43 312
11042.42 350
11043.41 347
11044.40 370
11045.39 343
11046.39 325
11047.38 328
11048.37 331
11049.36 366
11050.35 347
11051.35 347
11052.34 349
11053.33 339
11054.32 314
11055.31 361
11056.31 320
11057.30 338
11058.29 336
11059.28 349
11060.27 326
11061.27 346
11062.26 322
11063.25 340
11064.24 347
11065.24 317
11066.23 329
11067.22 350
11068.21 362
11069.21 339
11070.20 337
11071.19 331
11072.19 368
11073.18 317
11074.17 349
11075.16 325
11076.16 354
11077.15 348
11078.14 351
11079.14 342
11080.13 332
11081.12 327
11082.12 336
11083.11 355
11084.10 318
11085.10 342
11086.09 351
11087.08 342
11088.08 307
11089.07 324
11090.06 328
11091.06 324
11092.05 327
11093.04 336
11094.04 336
11095.03 322
11096.03 312
11097.02 318
11098.01 317
11099.01 314
11100.00 321
11101.00 316
11101.99 314
11102.98 298
11103.98 315
11104.97 334
11105.97 347
11106.96 326
11107.96 344
11108.95 336
11109.95 342
11110.94 339
11111.93 336
11112.93 333
11113.92 367
11114.92 350
11115.91 316
11116.91 311
11117.90 322
11118.90 354
11119.89 327
11120.89 332
11121.88 322
11122.88 344
11123.87 348
11124.87 346
11125.86 343
11126.86 341
11127.85 335
11128.85 326
11129.84 332
11130.84 339
11131.84 353
11132.83 329
11133.83 338
11134.82 333
11135.82 320
11136.81 356
11137.81 355
11138.81 334
11139.80 341
11140.80 313
11141.79 325
11142.79 339
11143.79 341
11144.78 362
11145.78 332
11146.77 366
11147.77 322
11148.77 318
11149.76 336
11150.76 335
11151.75 303
11152.75 315
11153.75 330
11154.74 307
11155.74 299
11156.74 317
11157.73 344
11158.73 299
11159.73 336
11160.72 322
11161.72 317
11162.72 284
11163.71 282
11164.71 322
11165.71 327
11166.71 339
11167.70 320
11168.70 314
11169.70 333
11170.69 330
11171.69 311
11172.69 314
11173.69 314
11174.68 300
11175.68 309
11176.68 312
11177.68 305
11178.67 292
11179.67 310
11180.67 301
11181.67 321
11182.66 294
11183.66 289
11184.66 307
11185.66 340
11186.66 296
11187.65 288
11188.65 279
11189.65 303
11190.65 305
11191.65 325
11192.64 314
11193.64 337
11194.64 303
11195.64 303
11196.64 301
11197.64 304
11198.63 284
11199.63 321
11200.63 321
11201.63 330
11202.63 307
11203.63 270
11204.63 320
11205.63 305
11206.62 314
11207.62 301
11208.62 299
11209.62 282
11210.62 311
11211.62 307
11212.62 305
11213.62 311
11214.62 303
11215.62 289
11216.61 281
11217.61 268
11218.61 304
11219.61 307
11220.61 338
11221.61 303
11222.61 321
11223.61 312
11224.61 293
11225.61 311
11226.61 305
11227.61 292
11228.61 310
11229.61 313
11230.61 312
11231.61 280
11232.61 296
11233.61 308
11234.61 307
11235.61 309
11236.61 289
11237.61 294
11238.61 300
11239.61 321
11240.61 309
11241.61 301
11242.61 292
11243.61 321
11244.61 312
11245.61 304
11246.61 309
11247.61 312
11248.62 312
11249.62 327
11250.62 305
11251.62 278
11252.62 309
11253.62 320
11254.62 305
11255.62 295
11256.62 320
11257.62 302
11258.62 274
11259.63 305
11260.63 291
11261.63 282
11262.63 321
11263.63 300
11264.63 341
11265.63 289
11266.64 285
11267.64 310
11268.64 331
11269.64 319
11270.64 295
11271.64 308
11272.65 312
11273.65 322
11274.65 356
11275.65 333
11276.65 334
11277.65 330
11278.66 335
11279.66 325
11280.66 309
11281.66 344
11282.67 345
11283.67 309
11284.67 302
11285.67 326
11286.67 316
11287.68 318
11288.68 318
11289.68 326
11290.68 310
11291.69 306
11292.69 312
11293.69 324
11294.70 318
11295.70 286
11296.70 297
11297.70 316
11298.71 291
11299.71 283
11300.71 298
11301.72 300
11302.72 334
11303.72 334
11304.72 320
11305.73 316
11306.73 329
11307.73 353
11308.74 323
11309.74 338
11310.74 342
11311.75 316
11312.75 317
11313.76 329
11314.76 316
11315.76 318
11316.77 308
11317.77 309
11318.77 316
11319.78 315
11320.78 306
11321.79 377
11322.79 321
11323.79 327
11324.80 324
11325.80 313
11326.81 305
11327.81 313
11328.81 317
11329.82 312
11330.82 331
11331.83 349
11332.83 318
11333.84 316
11334.84 317
11335.85 316
11336.85 340
11337.85 332
11338.86 340
11339.86 355
11340.87 326
11341.87 309
11342.88 329
11343.88 348
11344.89 338
11345.89 334
11346.90 325
11347.90 312
11348.91 335
11349.91 315
11350.92 327
11351.92 318
11352.93 337
11353.94 299
11354.94 311
11355.95 337
11356.95 327
11357.96 346
11358.96 332
11359.97 322
11360.97 332
11361.98 335
11362.99 339
11363.99 343
11365.00 321
11366.00 337
11367.01 317
11368.02 339
11369.02 331
11370.03 297
11371.03 302
11372.04 328
11373.05 329
11374.05 333
11375.06 318
11376.06 319
11377.07 302
11378.08 317
11379.08 318
11380.09 344
11381.10 320
11382.10 329
11383.11 335
11384.12 310
11385.12 340
11386.13 326
11387.14 326
11388.14 334
11389.15 302
11390.16 335
11391.17 336
11392.17 323
11393.18 321
11394.19 322
11395.19 333
11396.20 327
11397.21 337
11398.22 337
11399.22 351
11400.23 370
11401.24 333
11402.25 349
11403.25 315
11404.26 350
11405.27 335
11406.28 337
11407.28 353
11408.29 350
11409.30 357
11410.31 331
11411.31 351
11412.32 350
11413.33 355
11414.34 346
11415.35 328
11416.35 324
11417.36 331
11418.37 349
11419.38 370
11420.39 358
11421.40 369
11422.40 355
11423.41 360
11424.42 351
11425.43 362
11426.44 356
11427.45 355
11428.46 363
11429.46 395
11430.47 364
11431.48 366
11432.49 398
11433.50 394
11434.51 378
11435.52 388
11436.53 385
11437.54 354
11438.54 392
11439.55 388
11440.56 402
11441.57 364
11442.58 388
11443.59 411
11444.60 389
11445.61 366
11446.62 366
11447.63 419
11448.64 399
11449.65 381
11450.66 390
11451.67 389
11452.68 406
11453.69 406
11454.70 434
11455.71 431
11456.72 424
11457.73 428
11458.74 440
11459.75 389
11460.76 410
11461.77 429
11462.78 430
11463.79 427
11464.80 413
11465.81 432
11466.82 431
11467.83 423
11468.84 441
11469.85 451
11470.86 428
11471.87 437
11472.88 459
11473.89 451
11474.90 426
11475.91 416
11476.92 464
11477.93 476
11478.95 435
11479.96 445
11480.97 449
11481.98 463
11482.99 448
11484.00 474
11485.01 453
11486.02 456
11487.03 467
11488.05 425
11489.06 464
11490.07 478
11491.08 467
11492.09 462
11493.10 503
11494.11 495
11495.13 491
11496.14 453
11497.15 481
11498.16 452
11499.17 493
11500.18 469
11501.20 495
11502.21 495
11503.22 496
11504.23 462
11505.24 493
11506.26 516
11507.27 512
11508.28 494
11509.29 485
11510.30 503
11511.32 515
11512.33 496
11513.34 513
11514.35 502
11515.37 504
11516.38 515
11517.39 512
11518.40 506
11519.42 515
11520.43 535
11521.44 568
11522.45 548
11523.47 555
11524.48 550
11525.49 566
11526.51 573
11527.52 585
11528.53 533
11529.55 554
11530.56 568
11531.57 552
11532.59 571
11533.60 620
11534.61 628
11535.63 589
11536.64 601
11537.65 616
11538.67 623
11539.68 614
11540.69 623
11541.71 643
11542.72 643
11543.73 628
11544.75 686
11545.76 656
11546.78 688
11547.79 708
11548.80 671
11549.82 708
11550.83 729
11551.85 754
11552.86 727
11553.87 749
11554.89 741
11555.90 764
11556.92 786
11557.93 781
11558.95 804
11559.96 817
11560.97 829
11561.99 815
11563.00 818
11564.02 860
11565.03 806
11566.05 881
11567.06 869
11568.08 881
11569.09 969
11570.11 963
11571.12 1015
11572.14 995
11573.15 1030
11574.17 1091
11575.18 1164
11576.20 1153
11577.21 1180
11578.23 1196
11579.24 1277
11580.26 1359
11581.27 1394
11582.29 1450
11583.30 1512
11584.32 1456
11585.33 1454
11586.35 1531
11587.37 1639
11588.38 1731
11589.40 1766
11590.41 1959
11591.43 2113
11592.44 2337
11593.46 2611
11594.48 3030
11595.49 3267
11596.51 3479
11597.52 3685
11598.54 3805
11599.56 3787
11600.57 3698
11601.59 3447
11602.61 3320
11603.62 3085
11604.64 2768
11605.66 2443
11606.67 2151
11607.69 1971
11608.70 1838
11609.72 1625
11610.74 1504
11611.75 1413
11612.77 1362
11613.79 1367
11614.81 1239
11615.82 1187
11616.84 1152
11617.86 1144
11618.87 1060
11619.89 1015
11620.91 1019
11621.92 1032
11622.94 1020
11623.96 972
11624.98 965
11625.99 923
11627.01 924
11628.03 920
11629.05 923
11630.06 943
11631.08 950
11632.10 939
11633.12 954
11634.13 932
11635.15 977
11636.17 961
11637.19 934
11638.20 931
11639.22 923
11640.24 949
11641.26 907
11642.28 911
11643.29 828
11644.31 849
11645.33 796
11646.35 762
11647.37 796
11648.39 749
11649.40 709
11650.42 725
11651.44 712
11652.46 732
11653.48 723
11654.50 736
11655.51 743
11656.53 680
11657.55 713
11658.57 749
11659.59 765
11660.61 758
11661.63 753
11662.65 748
11663.67 768
11664.68 769
11665.70 751
11666.72 780
11667.74 760
11668.76 774
11669.78 748
11670.80 767
11671.82 805
11672.84 811
11673.86 822
11674.88 804
11675.90 840
11676.92 891
11677.94 859
11678.96 872
11679.98 879
11680.99 846
11682.01 839
11683.03 818
11684.05 815
11685.07 807
11686.09 811
11687.11 790
11688.13 801
11689.15 783
11690.17 755
11691.19 753
11692.21 766
11693.24 784
11694.26 770
11695.28 772
11696.30 731
11697.32 729
11698.34 747
11699.36 735
11700.38 692
11701.40 673
11702.42 664
11703.44 674
11704.46 713
11705.48 695
11706.50 674
11707.52 669
11708.54 682
11709.57 683
11710.59 674
11711.61 626
11712.63 649
11713.65 672
11714.67 660
11715.69 623
11716.71 633
11717.73 652
11718.76 656
11719.78 630
11720.80 563
11721.82 586
11722.84 594
11723.86 576
11724.89 611
11725.91 608
11726.93 602
11727.95 594
11728.97 587
11729.99 566
11731.02 552
11732.04 536
11733.06 544
11734.08 554
11735.10 575
11736.13 596
11737.15 542
11738.17 568
11739.19 546
11740.22 582
11741.24 607
11742.26 586
11743.28 584
11744.30 579
11745.33 552
11746.35 559
11747.37 582
11748.40 561
11749.42 541
11750.44 538
11751.46 535
11752.49 527
11753.51 508
11754.53 496
11755.56 527
11756.58 506
11757.60 496
11758.62 512
11759.65 486
11760.67 489
11761.69 505
11762.72 466
11763.74 453
11764.76 489
11765.79 462
11766.81 491
11767.83 520
11768.86 477
11769.88 469
11770.91 458
11771.93 461
11772.95 445
11773.98 458
11775.00 465
11776.02 455
11777.05 464
11778.07 487
11779.10 468
11780.12 469
11781.14 452
11782.17 448
11783.19 458
11784.22 473
11785.24 437
11786.26 438
11787.29 427
11788.31 439
11789.34 426
11790.36 400
11791.39 441
11792.41 410
11793.44 398
11794.46 379
11795.49 427
11796.51 430
11797.54 432
11798.56 397
11799.59 387
11800.61 376
11801.63 419
11802.66 363
11803.69 384
11804.71 406
11805.74 376
11806.76 410
11807.79 402
11808.81 371
11809.84 369
11810.86 395
11811.89 380
11812.91 369
11813.94 379
11814.96 400
11815.99 393
11817.01 377
11818.04 359
11819.07 396
11820.09 376
11821.12 378
11822.14 398
11823.17 364
11824.20 371
11825.22 375
11826.25 379
11827.27 356
11828.30 376
11829.33 393
11830.35 387
11831.38 343
11832.40 362
11833.43 377
11834.46 376
11835.48 410
11836.51 321
11837.54 350
11838.56 377
11839.59 364
11840.62 384
11841.64 345
11842.67 351
11843.70 354
11844.72 346
11845.75 356
11846.78 347
11847.80 366
11848.83 344
11849.86 402
11850.89 368
11851.91 354
11852.94 363
11853.97 359
11854.99 361
11856.02 360
11857.05 367
11858.08 385
11859.10 362
11860.13 356
11861.16 373
11862.19 344
11863.21 351
11864.24 331
11865.27 357
11866.30 345
11867.33 323
11868.35 341
11869.38 322
11870.41 343
11871.44 351
11872.47 346
11873.49 350
11874.52 330
11875.55 360
11876.58 346
11877.61 345
11878.63 363
11879.66 359
11880.69 341
11881.72 343
11882.75 372
11883.78 350
11884.81 364
11885.83 348
11886.86 310
11887.89 369
11888.92 368
11889.95 367
11890.98 340
11892.01 358
11893.04 383
11894.06 371
11895.09 372
11896.12 353
11897.15 379
11898.18 359
11899.21 386
11900.24 366
11901.27 375
11902.30 370
11903.33 353
11904.36 352
11905.39 352
11906.42 332
11907.45 352
11908.48 349
11909.50 348
11910.53 310
11911.56 336
11912.59 371
11913.62 332
11914.65 361
11915.68 345
11916.71 329
11917.74 371
11918.77 380
11919.80 341
11920.83 349
11921.86 377
11922.89 386
11923.92 365
11924.95 365
11925.99 383
11927.02 378
11928.05 390
11929.08 397
11930.11 381
11931.14 394
11932.17 374
11933.20 363
11934.23 377
11935.26 347
11936.29 363
11937.32 366
11938.35 373
11939.38 347
11940.41 324
11941.45 344
11942.48 335
11943.51 307
11944.54 339
11945.57 341
11946.60 347
11947.63 346
11948.66 344
11949.70 342
11950.73 340
11951.76 311
11952.79 313
11953.82 313
11954.85 334
11955.88 325
11956.92 373
11957.95 312
11958.98 327
11960.01 350
11961.04 330
11962.08 314
11963.11 348
11964.14 353
11965.17 341
11966.20 341
11967.24 333
11968.27 318
11969.30 362
11970.33 326
11971.36 320
11972.40 347
11973.43 351
11974.46 353
11975.49 340
11976.53 348
11977.56 361
11978.59 312
11979.62 331
11980.66 354
11981.69 354
11982.72 331
11983.76 328
11984.79 368
11985.82 356
11986.85 327
11987.89 331
11988.92 334
11989.95 327
11990.99 364
11992.02 385
11993.05 354
11994.09 327
11995.12 339
11996.15 356
11997.19 365
11998.22 376
11999.25 357
12000.29 327
12001.32 359
12002.35 350
12003.39 388
12004.42 393
12005.46 380
12006.49 401
12007.52 398
12008.56 410
12009.59 400
12010.63 410
12011.66 397
12012.69 394
12013.73 394
12014.76 379
12015.80 407
12016.83 387
12017.86 394
12018.90 371
12019.93 390
12020.97 370
12022.00 369
12023.04 376
12024.07 350
12025.11 355
12026.14 364
12027.18 358
12028.21 352
12029.25 378
12030.28 374
12031.32 357
12032.35 384
12033.39 370
12034.42 346
12035.46 305
12036.49 344
12037.53 338
12038.56 341
12039.60 355
12040.63 340
12041.67 333
12042.70 350
12043.74 362
12044.77 372
12045.81 348
12046.84 348
12047.88 345
12048.92 359
12049.95 382
12050.99 362
12052.02 334
12053.06 367
12054.09 395
12055.13 353
12056.17 340
12057.20 349
12058.24 368
12059.27 325
12060.31 337
12061.35 360
12062.38 345
12063.42 357
12064.46 394
12065.49 381
12066.53 360
12067.56 374
12068.60 377
12069.64 361
12070.67 364
12071.71 338
12072.75 379
12073.78 391
12074.82 378
12075.86 335
12076.89 365
12077.93 385
12078.97 371
12080.01 398
12081.04 380
12082.08 390
12083.12 366
12084.15 411
12085.19 435
12086.23 424
12087.27 418
12088.30 372
12089.34 426
12090.38 407
12091.41 451
12092.45 420
12093.49 396
12094.53 401
12095.57 423
12096.60 456
12097.64 441
12098.68 426
12099.72 427
12100.75 382
12101.79 387
12102.83 394
12103.87 417
12104.91 348
12105.94 376
12106.98 367
12108.02 375
12109.06 368
12110.10 357
12111.14 351
12112.17 333
12113.21 359
12114.25 331
12115.29 365
12116.33 351
12117.37 342
12118.40 355
12119.44 391
12120.48 384
12121.52 346
12122.56 357
12123.60 359
12124.64 346
12125.68 361
12126.72 347
12127.75 359
12128.79 372
12129.83 336
12130.87 336
12131.91 350
12132.95 340
12133.99 342
12135.03 366
12136.07 341
12137.11 339
12138.15 318
12139.19 337
12140.23 322
12141.27 330
12142.31 341
12143.35 303
12144.38 302
12145.42 305
12146.46 325
12147.50 359
12148.54 313
12149.58 304
12150.62 347
12151.66 345
12152.70 321
12153.74 350
12154.78 335
12155.82 316
12156.87 324
12157.91 321
12158.95 308
12159.99 324
12161.03 331
12162.07 318
12163.11 313
12164.15 295
12165.19 318
12166.23 339
12167.27 342
12168.31 317
12169.35 321
12170.39 308
12171.43 295
12172.47 286
12173.52 302
12174.56 348
12175.60 331
12176.64 317
12177.68 324
12178.72 310
12179.76 303
12180.80 311
12181.85 317
12182.89 319
12183.93 296
12184.97 314
12186.01 332
12187.05 301
12188.09 311
12189.14 336
12190.18 328
12191.22 335
12192.26 299
12193.30 330
12194.34 325
12195.39 331
12196.43 320
12197.47 297
12198.51 297
12199.55 314
12200.60 346
12201.64 328
12202.68 306
12203.72 305
12204.77 308
12205.81 334
12206.85 321
12207.89 316
12208.94 310
12209.98 306
12211.02 295
12212.06 268
12213.11 341
12214.15 311
12215.19 312
12216.23 320
12217.28 304
12218.32 299
12219.36 317
12220.41 310
12221.45 324
12222.49 324
12223.54 301
12224.58 309
12225.62 302
12226.66 302
12227.71 295
12228.75 304
12229.79 310
12230.84 304
12231.88 305
12232.93 299
12233.97 282
12235.01 300
12236.06 305
12237.10 276
12238.14 297
12239.19 302
12240.23 335
12241.28 310
12242.32 305
12243.36 337
12244.41 305
12245.45 276
12246.50 320
12247.54 297
12248.58 273
12249.63 279
12250.67 306
12251.72 294
12252.76 290
12253.80 299
12254.85 313
12255.89 297
12256.94 280
12257.98 280
12259.03 274
12260.07 305
12261.12 309
12262.16 286
12263.21 286
12264.25 280
12265.30 288
12266.34 306
12267.39 294
12268.43 290
12269.48 287
12270.52 294
12271.57 299
12272.61 315
12273.66 285
12274.70 272
12275.75 316
12276.79 269
12277.84 321
12278.88 290
12279.93 295
12280.98 270
12282.02 286
12283.07 279
12284.11 260
12285.16 277
12286.20 296
12287.25 285
12288.30 282
12289.34 285
12290.39 254
12291.43 286
12292.48 279
12293.53 283
12294.57 276
12295.62 271
12296.66 260
12297.71 266
12298.76 259
12299.80 281
12300.85 275
12301.90 283
12302.94 285
12303.99 271
12305.04 282
12306.08 265
12307.13 280
12308.18 289
12309.22 300
12310.27 285
12311.32 274
12312.36 282
12313.41 282
12314.46 277
12315.50 267
12316.55 247
12317.60 295
12318.65 284
12319.69 267
12320.74 252
12321.79 260
12322.83 266
12323.88 271
12324.93 272
12325.98 262
12327.02 264
12328.07 254
12329.12 272
12330.17 275
12331.21 276
12332.26 249
12333.31 271
12334.36 265
12335.41 255
12336.45 254
12337.50 253
12338.55 251
12339.60 263
12340.65 270
12341.69 256
12342.74 270
12343.79 245
12344.84 249
12345.89 257
12346.94 270
12347.98 267
12349.03 247
12350.08 283
12351.13 271
12352.18 265
12353.23 260
12354.28 267
12355.32 269
12356.37 255
12357.42 265
12358.47 247
12359.52 263
12360.57 237
12361.62 278
12362.67 259
12363.72 252
12364.76 258
12365.81 261
12366.86 269
12367.91 246
12368.96 244
12370.01 253
12371.06 249
12372.11 263
12373.16 254
12374.21 266
12375.26 253
12376.31 283
12377.36 274
12378.41 268
12379.46 274
12380.51 262
12381.56 254
12382.61 261
12383.66 254
12384.71 246
12385.76 252
12386.81 260
12387.86 286
12388.91 272
12389.96 253
12391.01 245
12392.06 261
12393.11 275
12394.16 283
12395.21 245
12396.26 281
12397.31 265
12398.36 235
12399.41 249
12400.46 267
12401.51 263
12402.56 252
12403.61 254
12404.66 248
12405.71 269
12406.77 253
12407.82 278
12408.87 273
12409.92 242
12410.97 257
12412.02 237
12413.07 257
12414.12 222
12415.17 226
12416.23 258
12417.28 294
12418.33 263
12419.38 239
12420.43 256
12421.48 245
12422.53 261
12423.59 262
12424.64 240
12425.69 291
12426.74 264
12427.79 251
12428.84 237
12429.90 246
12430.95 228
12432.00 257
12433.05 286
12434.10 265
12435.16 269
12436.21 269
12437.26 258
12438.31 260
12439.37 251
12440.42 252
12441.47 254
12442.52 246
12443.58 270
12444.63 274
12445.68 254
12446.73 256
12447.79 254
12448.84 259
12449.89 237
12450.94 233
12452.00 265
12453.05 261
12454.10 247
12455.16 252
12456.21 253
12457.26 271
12458.31 260
12459.37 254
12460.42 280
12461.47 260
12462.53 260
12463.58 260
12464.63 260
12465.69 252
12466.74 253
12467.79 266
12468.85 268
12469.90 255
12470.95 292
12472.01 299
12473.06 268
12474.12 269
12475.17 289
12476.22 276
12477.28 266
12478.33 261
12479.39 282
12480.44 273
12481.49 282
12482.55 271
12483.60 271
12484.66 279
12485.71 300
12486.76 302
12487.82 326
12488.87 319
12489.93 296
12490.98 329
12492.04 289
12493.09 306
12494.15 314
12495.20 315
12496.25 308
12497.31 264
12498.36 249
12499.42 278
12500.47 268
12501.53 279
12502.58 262
12503.64 270
12504.69 294
12505.75 279
12506.80 268
12507.86 266
12508.91 260
12509.97 254
12511.03 270
12512.08 262
12513.14 279
12514.19 251
12515.25 258
12516.30 229
12517.36 265
12518.41 236
12519.47 251
12520.52 276
12521.58 264
12522.64 253
12523.69 252
12524.75 278
12525.80 238
12526.86 263
12527.92 264
12528.97 259
12530.03 256
12531.08 268
12532.14 277
12533.20 224
12534.25 267
12535.31 267
12536.37 276
12537.42 241
12538.48 255
12539.54 265
12540.59 260
12541.65 247
12542.70 259
12543.76 256
12544.82 253
12545.88 252
12546.93 284
12547.99 284
12549.05 283
12550.10 283
12551.16 270
12552.22 285
12553.27 265
12554.33 285
12555.39 270
12556.45 283
12557.50 276
12558.56 296
12559.62 279
12560.67 287
12561.73 289
12562.79 330
12563.85 319
12564.90 288
12565.96 311
12567.02 325
12568.08 332
12569.14 359
12570.19 368
12571.25 354
12572.31 341
12573.37 358
12574.42 331
12575.48 315
12576.54 327
12577.60 327
12578.66 330
12579.72 317
12580.77 325
12581.83 319
12582.89 310
12583.95 326
12585.01 300
12586.07 292
12587.12 298
12588.18 288
12589.24 289
12590.30 297
12591.36 302
12592.42 294
12593.48 277
12594.53 288
12595.59 302
12596.65 294
12597.71 288
12598.77 280
12599.83 305
12600.89 275
12601.95 274
12603.01 264
12604.07 281
12605.13 272
12606.18 299
12607.24 282
12608.30 281
12609.36 275
12610.42 317
12611.48 299
12612.54 263
12613.60 291
12614.66 291
12615.72 291
12616.78 303
12617.84 292
12618.90 285
12619.96 283
12621.02 288
12622.08 299
12623.14 284
12624.20 291
12625.26 300
12626.32 289
12627.38 284
12628.44 292
12629.50 268
12630.56 291
12631.62 310
12632.68 278
12633.74 321
12634.80 270
12635.86 303
12636.92 316
12637.98 303
12639.04 271
12640.11 293
12641.17 287
12642.23 297
12643.29 270
12644.35 270
12645.41 322
12646.47 323
12647.53 292
12648.59 305
12649.65 355
12650.72 347
12651.78 339
12652.84 314
12653.90 341
12654.96 322
12656.02 336
12657.08 347
12658.14 349
12659.21 303
12660.27 310
12661.33 308
12662.39 325
12663.45 314
12664.51 315
12665.58 321
12666.64 307
12667.70 334
12668.76 294
12669.82 310
12670.89 302
12671.95 308
12673.01 310
12674.07 323
12675.13 300
12676.20 274
12677.26 274
12678.32 301
12679.38 309
12680.45 305
12681.51 301
12682.57 337
12683.63 321
12684.70 335
12685.76 321
12686.82 309
12687.88 308
12688.95 317
12690.01 353
12691.07 339
12692.14 317
12693.20 346
12694.26 342
12695.32 332
12696.39 371
12697.45 350
12698.51 364
12699.58 355
12700.64 363
12701.70 334
12702.77 350
12703.83 341
12704.89 344
12705.96 334
12707.02 299
12708.08 328
12709.15 335
12710.21 326
12711.28 330
12712.34 307
12713.40 297
12714.47 299
12715.53 320
12716.59 302
12717.66 321
12718.72 330
12719.79 329
12720.85 313
12721.92 310
12722.98 310
12724.04 308
12725.11 295
12726.17 303
12727.24 312
12728.30 334
12729.37 306
12730.43 301
12731.49 312
12732.56 305
12733.62 299
12734.69 280
12735.75 280
12736.82 283
12737.88 297
12738.95 299
12740.01 281
12741.08 268
12742.14 290
12743.21 300
12744.27 263
12745.34 273
12746.40 280
12747.47 270
12748.53 280
12749.60 270
12750.66 263
12751.73 252
12752.79 295
12753.86 259
12754.93 271
12755.99 262
12757.06 280
12758.12 268
12759.19 275
12760.25 278
12761.32 268
12762.39 287
12763.45 263
12764.52 267
12765.58 253
12766.65 267
12767.72 255
12768.78 258
12769.85 271
12770.91 271
12771.98 253
12773.05 265
12774.11 274
12775.18 262
12776.25 248
12777.31 247
12778.38 239
12779.45 257
12780.51 274
12781.58 267
12782.65 277
12783.71 246
12784.78 258
12785.85 255
12786.91 255
12787.98 226
12789.05 267
12790.11 272
12791.18 240
12792.25 263
12793.31 267
12794.38 269
12795.45 251
12796.52 238
12797.58 268
12798.65 278
12799.72 260
12800.79 266
12801.85 266
12802.92 248
12803.99 267
12805.06 263
12806.12 288
12807.19 274
12808.26 290
12809.33 259
12810.39 289
12811.46 271
12812.53 291
12813.60 256
12814.67 265
12815.73 282
12816.80 272
12817.87 258
12818.94 273
12820.01 268
12821.08 284
12822.14 263
12823.21 273
12824.28 259
12825.35 227
12826.42 240
12827.49 269
12828.55 274
12829.62 250
12830.69 266
12831.76 260
12832.83 273
12833.90 259
12834.97 230
12836.04 241
12837.11 242
12838.17 248
12839.24 265
12840.31 269
12841.38 244
12842.45 259
12843.52 277
12844.59 270
12845.66 270
12846.73 262
12847.80 251
12848.87 265
12849.94 236
12851.01 253
12852.08 234
12853.14 249
12854.21 251
12855.28 287
12856.35 258
12857.42 254
12858.49 238
12859.56 253
12860.63 264
12861.70 249
12862.77 242
12863.84 243
12864.91 239
12865.98 224
12867.05 251
12868.12 227
12869.19 238
12870.26 257
12871.34 245
12872.41 244
12873.48 240
12874.55 238
12875.62 269
12876.69 227
12877.76 209
12878.83 217
12879.90 222
12880.97 213
12882.04 235
12883.11 214
12884.18 228
12885.25 235
12886.33 245
12887.40 229
12888.47 228
12889.54 221
12890.61 222
12891.68 212
12892.75 230
12893.82 224
12894.89 236
12895.97 232
12897.04 232
12898.11 220
12899.18 234
12900.25 217
12901.32 215
12902.40 218
12903.47 222
12904.54 209
12905.61 233
12906.68 208
12907.75 204
12908.83 214
12909.90 215
12910.97 223
12912.04 226
12913.11 242
12914.19 223
12915.26 189
12916.33 206
12917.40 222
12918.48 232
12919.55 204
12920.62 186
12921.69 223
12922.77 246
12923.84 235
12924.91 197
12925.98 228
12927.06 219
12928.13 226
12929.20 239
12930.27 213
12931.35 223
12932.42 192
12933.49 223
12934.57 207
12935.64 227
12936.71 229
12937.79 225
12938.86 204
12939.93 207
12941.01 224
12942.08 225
12943.15 236
12944.23 214
12945.30 219
12946.37 218
12947.45 218
12948.52 218
12949.59 228
12950.67 210
12951.74 205
12952.81 216
12953.89 223
12954.96 204
12956.04 222
12957.11 224
12958.18 199
12959.26 211
12960.33 222
12961.41 226
12962.48 232
12963.55 199
12964.63 213
12965.70 210
12966.78 234
12967.85 235
12968.93 212
12970.00 212
12971.07 215
12972.15 228
12973.22 195
12974.30 215
12975.37 210
12976.45 223
12977.52 217
12978.60 209
12979.67 201
12980.75 232
12981.82 217
12982.90 217
12983.97 217
12985.05 214
12986.12 228
12987.20 208
12988.27 219
12989.35 207
12990.42 242
12991.50 232
12992.57 234
12993.65 212
12994.73 208
12995.80 197
12996.88 224
12997.95 239
12999.03 196
13000.10 226
13001.18 237
13002.25 220
13003.33 209
13004.41 231
13005.48 212
13006.56 228
13007.63 227
13008.71 226
13009.79 211
13010.86 202
13011.94 202
13013.02 196
13014.09 210
13015.17 219
13016.24 227
13017.32 215
13018.40 222
13019.47 196
13020.55 214
13021.63 229
13022.70 243
13023.78 213
13024.86 211
13025.93 206
13027.01 218
13028.09 216
13029.16 201
13030.24 207
13031.32 201
13032.40 227
13033.47 203
13034.55 215
13035.63 191
13036.70 228
13037.78 208
13038.86 232
13039.94 224
13041.01 248
13042.09 246
13043.17 214
13044.25 250
13045.32 256
13046.40 239
13047.48 218
13048.56 229
13049.63 247
13050.71 233
13051.79 230
13052.87 228
13053.95 226
13055.02 218
13056.10 234
13057.18 224
13058.26 225
13059.34 211
13060.41 210
13061.49 186
13062.57 217
13063.65 192
13064.73 215
13065.81 226
13066.88 199
13067.96 204
13069.04 215
13070.12 227
13071.20 216
13072.28 202
13073.36 198
13074.43 202
13075.51 230
13076.59 216
13077.67 243
13078.75 198
13079.83 202
13080.91 219
13081.99 221
13083.07 230
13084.15 199
13085.23 219
13086.30 242
13087.38 203
13088.46 204
13089.54 210
13090.62 199
13091.70 208
13092.78 198
13093.86 208
13094.94 202
13096.02 175
13097.10 191
13098.18 207
13099.26 201
13100.34 199
13101.42 221
13102.50 220
13103.58 194
13104.66 207
13105.74 198
13106.82 196
13107.90 196
13108.98 232
13110.06 216
13111.14 216
13112.22 206
13113.30 232
13114.38 200
13115.46 216
13116.54 204
13117.62 220
13118.70 223
13119.78 209
13120.86 210
13121.95 202
13123.03 206
13124.11 196
13125.19 216
13126.27 206
13127.35 198
13128.43 210
13129.51 231
13130.59 201
13131.67 194
13132.76 212
13133.84 214
13134.92 197
13136.00 188
13137.08 232
13138.16 212
13139.24 194
13140.32 214
13141.41 208
13142.49 229
13143.57 217
13144.65 187
13145.73 201
13146.81 198
13147.90 212
13148.98 216
13150.06 221
13151.14 210
13152.22 217
13153.31 217
13154.39 238
13155.47 194
13156.55 207
13157.63 223
13158.72 210
13159.80 180
13160.88 216
13161.96 205
13163.05 215
13164.13 206
13165.21 197
13166.29 222
13167.38 187
13168.46 187
13169.54 204
13170.62 209
13171.71 189
13172.79 206
13173.87 206
13174.96 211
13176.04 193
13177.12 213
13178.20 196
13179.29 206
13180.37 190
13181.45 189
13182.54 198
13183.62 214
13184.70 209
13185.79 210
13186.87 235
13187.95 201
13189.04 202
13190.12 208
13191.20 189
13192.29 203
13193.37 212
13194.46 255
13195.54 221
13196.62 221
13197.71 199
13198.79 240
13199.88 205
13200.96 191
13202.04 207
13203.13 215
13204.21 208
13205.30 218
13206.38 217
13207.46 198
13208.55 200
13209.63 199
13210.72 177
13211.80 197
13212.89 208
13213.97 193
13215.05 207
13216.14 172
13217.22 207
13218.31 202
13219.39 225
13220.48 215
13221.56 204
13222.65 176
13223.73 196
13224.82 198
13225.90 214
13226.99 212
13228.07 171
13229.16 219
13230.24 203
13231.33 216
13232.41 187
13233.50 193
13234.58 211
13235.67 217
13236.76 194
13237.84 199
13238.93 209
13240.01 215
13241.10 210
13242.18 194
13243.27 201
13244.35 217
13245.44 200
13246.53 214
13247.61 209
13248.70 202
13249.78 197
13250.87 193
13251.96 226
13253.04 201
13254.13 207
13255.21 184
13256.30 203
13257.39 200
13258.47 220
13259.56 198
13260.65 198
13261.73 202
13262.82 199
13263.91 207
13264.99 208
13266.08 205
13267.17 214
13268.25 190
13269.34 193
13270.43 220
13271.51 202
13272.60 204
13273.69 219
13274.77 207
13275.86 196
13276.95 216
13278.04 231
13279.12 206
13280.21 211
13281.30 222
13282.38 217
13283.47 205
13284.56 228
13285.65 194
13286.73 219
13287.82 202
13288.91 216
13290.00 211
13291.08 209
13292.17 224
13293.26 202
13294.35 210
13295.44 220
13296.52 220
13297.61 224
13298.70 225
13299.79 221
13300.88 230
13301.96 217
13303.05 213
13304.14 212
13305.23 200
13306.32 207
13307.41 232
13308.49 233
13309.58 219
13310.67 217
13311.76 206
13312.85 233
13313.94 202
13315.02 199
13316.11 231
13317.20 210
13318.29 209
13319.38 214
13320.47 202
13321.56 223
13322.65 199
13323.74 225
13324.82 197
13325.91 194
13327.00 200
13328.09 207
13329.18 215
13330.27 219
13331.36 201
13332.45 190
13333.54 213
13334.63 199
13335.72 232
13336.81 221
13337.90 211
13338.99 206
13340.08 215
13341.17 229
13342.26 192
13343.35 216
13344.44 198
13345.53 211
13346.61 213
13347.70 225
13348.79 223
13349.89 219
13350.98 221
13352.07 235
13353.16 209
13354.25 230
13355.34 230
13356.43 219
13357.52 238
13358.61 246
13359.70 221
13360.79 203
13361.88 236
13362.97 230
13364.06 209
13365.15 233
13366.24 231
13367.33 232
13368.42 241
13369.51 239
13370.60 232
13371.70 230
13372.79 212
13373.88 211
13374.97 210
13376.06 210
13377.15 189
13378.24 225
13379.33 217
13380.43 217
13381.52 218
13382.61 224
13383.70 207
13384.79 205
13385.88 217
13386.97 215
13388.07 204
13389.16 220
13390.25 208
13391.34 220
13392.43 205
13393.52 213
13394.62 220
13395.71 194
13396.80 197
13397.89 213
13398.98 216
13400.08 203
13401.17 215
13402.26 202
13403.35 202
13404.45 214
13405.54 200
13406.63 215
13407.72 208
13408.82 224
13409.91 224
13411.00 205
13412.09 195
13413.19 201
13414.28 203
13415.37 222
13416.46 191
13417.56 197
13418.65 214
13419.74 205
13420.84 195
13421.93 224
13423.02 204
13424.11 225
13425.21 216
13426.30 187
13427.39 220
13428.49 237
13429.58 221
13430.67 224
13431.77 201
13432.86 214
13433.95 236
13435.05 215
13436.14 214
13437.24 201
13438.33 211
13439.42 209
13440.52 207
13441.61 197
13442.70 226
13443.80 206
13444.89 207
13445.99 213
13447.08 214
13448.17 199
13449.27 211
13450.36 210
13451.46 224
13452.55 197
13453.64 233
13454.74 228
13455.83 200
13456.93 214
13458.02 233
13459.12 232
13460.21 227
13461.31 213
13462.40 223
13463.50 235
13464.59 233
13465.69 206
13466.78 213
13467.87 204
13468.97 206
13470.06 238
13471.16 216
13472.25 245
13473.35 240
13474.44 223
13475.54 232
13476.64 245
13477.73 232
13478.83 225
13479.92 230
13481.02 242
13482.11 236
13483.21 243
13484.30 232
13485.40 227
13486.49 235
13487.59 266
13488.69 263
13489.78 256
13490.88 236
13491.97 257
13493.07 246
13494.17 260
13495.26 270
13496.36 258
13497.45 240
13498.55 216
13499.65 236
13500.74 234
13501.84 235
13502.93 237
13504.03 232
13505.13 216
13506.22 241
13507.32 214
13508.42 199
13509.51 221
13510.61 208
13511.71 216
13512.80 225
13513.90 229
13515.00 187
13516.09 224
13517.19 236
13518.29 225
13519.38 215
13520.48 201
13521.58 205
13522.68 199
13523.77 217
13524.87 204
13525.97 217
13527.06 204
13528.16 215
13529.26 226
13530.36 214
13531.45 187
13532.55 226
13533.65 213
13534.75 198
13535.84 193
13536.94 210
13538.04 199
13539.14 211
13540.23 194
13541.33 222
13542.43 207
13543.53 193
13544.63 197
13545.72 218
13546.82 210
13547.92 201
13549.02 227
13550.12 205
13551.22 203
13552.31 209
13553.41 214
13554.51 225
13555.61 189
13556.71 195
13557.81 203
13558.90 203
13560.00 209
13561.10 197
13562.20 211
13563.30 228
13564.40 230
13565.50 211
13566.60 206
13567.69 176
13568.79 208
13569.89 202
13570.99 233
13572.09 215
13573.19 193
13574.29 217
13575.39 206
13576.49 190
13577.59 209
13578.69 241
13579.79 228
13580.89 216
13581.98 218
13583.08 240
13584.18 225
13585.28 223
13586.38 207
13587.48 236
13588.58 196
13589.68 212
13590.78 233
13591.88 220
13592.98 181
13594.08 199
13595.18 208
13596.28 215
13597.38 216
13598.48 208
13599.58 227
13600.68 222
13601.78 222
13602.88 209
13603.98 210
13605.08 203
13606.18 213
13607.29 229
13608.39 230
13609.49 214
13610.59 220
13611.69 229
13612.79 221
13613.89 216
13614.99 228
13616.09 207
13617.19 207
13618.29 176
13619.39 196
13620.50 224
13621.60 221
13622.70 226
13623.80 197
13624.90 215
13626.00 220
13627.10 229
13628.20 208
13629.31 219
13630.41 212
13631.51 222
13632.61 214
13633.71 217
13634.81 218
13635.91 210
13637.02 227
13638.12 233
13639.22 246
13640.32 211
13641.42 224
13642.53 227
13643.63 232
13644.73 234
13645.83 223
13646.93 219
13648.04 217
13649.14 228
13650.24 216
13651.34 194
13652.45 219
13653.55 208
13654.65 203
13655.75 231
13656.85 218
13657.96 219
13659.06 191
13660.16 222
13661.27 232
13662.37 239
13663.47 205
13664.57 223
13665.68 227
13666.78 207
13667.88 216
13668.99 207
13670.09 234
13671.19 228
13672.29 231
13673.40 231
13674.50 213
13675.60 217
13676.71 226
13677.81 227
13678.91 205
13680.02 217
13681.12 222
13682.23 219
13683.33 228
13684.43 216
13685.54 209
13686.64 221
13687.74 236
13688.85 231
13689.95 224
13691.06 235
13692.16 202
13693.26 241
13694.37 234
13695.47 253
13696.58 249
13697.68 270
13698.78 253
13699.89 255
13700.99 258
13702.10 275
13703.20 263
13704.31 268
13705.41 285
13706.51 236
13707.62 264
13708.72 255
13709.83 280
13710.93 256
13712.04 256
13713.14 273
13714.25 249
13715.35 229
13716.46 240
13717.56 238
13718.67 253
13719.77 251
13720.88 226
13721.98 245
13723.09 240
13724.19 251
13725.30 224
13726.40 242
13727.51 232
13728.61 244
13729.72 224
13730.83 261
13731.93 253
13733.04 228
13734.14 244
13735.25 246
13736.35 246
13737.46 218
13738.57 240
13739.67 221
13740.78 237
13741.88 219
13742.99 251
13744.09 233
13745.20 208
13746.31 222
13747.41 234
13748.52 216
13749.63 227
13750.73 230
13751.84 255
13752.94 233
13754.05 241
13755.16 265
13756.26 268
13757.37 263
13758.48 244
13759.58 257
13760.69 248
13761.80 259
13762.90 249
13764.01 276
13765.12 257
13766.22 239
13767.33 258
13768.44 258
13769.55 255
13770.65 241
13771.76 238
13772.87 249
13773.97 238
13775.08 241
13776.19 241
13777.30 221
13778.40 247
13779.51 229
13780.62 237
13781.73 222
13782.83 234
13783.94 219
13785.05 246
13786.16 217
13787.26 238
13788.37 226
13789.48 223
13790.59 238
13791.70 226
13792.80 217
13793.91 204
13795.02 229
13796.13 241
13797.24 256
13798.35 245
13799.45 260
13800.56 255
13801.67 274
13802.78 242
13803.89 237
13805.00 238
13806.10 248
13807.21 245
13808.32 256
13809.43 257
13810.54 218
13811.65 248
13812.76 239
13813.86 223
13814.97 252
13816.08 248
13817.19 215
13818.30 226
13819.41 235
13820.52 238
13821.63 224
13822.74 223
13823.85 244
13824.96 215
13826.06 230
13827.17 194
13828.28 218
13829.39 228
13830.50 237
13831.61 215
13832.72 218
13833.83 211
13834.94 225
13836.05 217
13837.16 221
13838.27 229
13839.38 214
13840.49 226
13841.60 214
13842.71 236
13843.82 207
13844.93 214
13846.04 217
13847.15 212
13848.26 206
13849.37 215
13850.48 200
13851.59 230
13852.70 210
13853.81 230
13854.92 222
13856.03 216
13857.14 229
13858.25 206
13859.37 201
13860.48 194
13861.59 210
13862.70 244
13863.81 235
13864.92 197
13866.03 217
13867.14 210
13868.25 234
13869.36 221
13870.47 248
13871.59 225
13872.70 239
13873.81 232
13874.92 223
13876.03 236
13877.14 212
13878.25 233
13879.36 231
13880.48 244
13881.59 223
13882.70 237
13883.81 247
13884.92 249
13886.03 218
13887.15 215
13888.26 242
13889.37 241
13890.48 226
13891.59 241
13892.71 200
13893.82 211
13894.93 219
13896.04 213
13897.15 238
13898.27 215
13899.38 240
13900.49 218
13901.60 210
13902.72 205
13903.83 242
13904.94 226
13906.05 207
13907.17 215
13908.28 226
13909.39 209
13910.50 218
13911.62 195
13912.73 222
13913.84 228
13914.95 216
13916.07 216
13917.18 206
13918.29 244
13919.41 205
13920.52 208
13921.63 218
13922.75 208
13923.86 192
13924.97 222
13926.09 212
13927.20 194
13928.31 193
13929.43 197
13930.54 227
13931.65 215
13932.77 218
13933.88 200
13934.99 203
13936.11 199
13937.22 190
13938.34 191
13939.45 196
13940.56 205
13941.68 215
13942.79 203
13943.91 209
13945.02 187
13946.13 202
13947.25 209
13948.36 200
13949.48 204
13950.59 188
13951.70 209
13952.82 213
13953.93 213
13955.05 193
13956.16 214
13957.28 206
13958.39 227
13959.51 234
13960.62 217
13961.74 221
13962.85 216
13963.97 217
13965.08 197
13966.20 191
13967.31 216
13968.43 243
13969.54 191
13970.66 205
13971.77 217
13972.89 208
13974.00 217
13975.12 206
13976.23 175
13977.35 181
13978.46 183
13979.58 221
13980.69 199
13981.81 193
13982.92 213
13984.04 207
13985.16 191
13986.27 201
13987.39 185
13988.50 188
13989.62 209
13990.74 204
13991.85 214
13992.97 192
13994.08 194
13995.20 178
13996.32 198
13997.43 184
13998.55 202
13999.66 191
14000.78 191
14001.90 199
14003.01 203
14004.13 208
14005.25 206
14006.36 190
14007.48 199
14008.60 187
14009.71 209
14010.83 183
14011.95 185
14013.06 191
14014.18 222
14015.30 209
14016.41 189
14017.53 183
14018.65 217
14019.76 199
14020.88 190
14022.00 209
14023.12 198
14024.23 190
14025.35 205
14026.47 207
14027.59 209
14028.70 203
14029.82 194
14030.94 204
14032.06 193
14033.17 196
14034.29 209
14035.41 226
14036.53 198
14037.64 198
14038.76 218
14039.88 234
14041.00 222
14042.11 209
14043.23 226
14044.35 209
14045.47 209
14046.59 223
14047.71 203
14048.82 217
14049.94 214
14051.06 216
14052.18 205
14053.30 185
14054.42 191
14055.53 186
14056.65 197
14057.77 220
14058.89 227
14060.01 194
14061.13 201
14062.25 211
14063.36 186
14064.48 203
14065.60 217
14066.72 202
14067.84 189
14068.96 235
14070.08 210
14071.20 204
14072.32 218
14073.44 230
14074.55 213
14075.67 212
14076.79 242
14077.91 226
14079.03 233
14080.15 225
14081.27 255
14082.39 227
14083.51 216
14084.63 244
14085.75 243
14086.87 265
14087.99 243
14089.11 239
14090.23 233
14091.35 250
14092.47 246
14093.59 263
14094.71 247
14095.83 249
14096.95 241
14098.07 230
14099.19 250
14100.31 217
14101.43 198
14102.55 240
14103.67 211
14104.79 220
14105.91 213
14107.03 200
14108.15 207
14109.27 208
14110.39 208
14111.51 211
14112.64 192
14113.76 206
14114.88 194
14116.00 184
14117.12 196
14118.24 196
14119.36 194
14120.48 189
14121.60 201
14122.72 200
14123.85 202
14124.97 205
14126.09 199
14127.21 223
14128.33 193
14129.45 193
14130.57 208
14131.70 211
14132.82 201
14133.94 198
14135.06 198
14136.18 196
14137.30 192
14138.43 193
14139.55 194
14140.67 173
14141.79 206
14142.91 187
14144.03 180
14145.16 210
14146.28 191
14147.40 199
14148.52 204
14149.65 202
14150.77 204
14151.89 188
14153.01 183
14154.13 190
14155.26 197
14156.38 188
14157.50 182
14158.62 184
14159.75 202
14160.87 168
14161.99 209
14163.12 198
14164.24 206
14165.36 204
14166.48 196
14167.61 179
14168.73 193
14169.85 179
14170.98 183
14172.10 195
14173.22 221
14174.35 182
14175.47 183
14176.59 197
14177.72 184
14178.84 200
14179.96 179
14181.09 204
14182.21 201
14183.33 213
14184.46 176
14185.58 197
14186.70 211
14187.83 190
14188.95 205
14190.07 183
14191.20 191
14192.32 204
14193.45 217
14194.57 212
14195.69 195
14196.82 193
14197.94 172
14199.07 184
14200.19 188
14201.32 195
14202.44 217
14203.56 208
14204.69 188
14205.81 183
14206.94 183
14208.06 167
14209.19 192
14210.31 188
14211.44 184
14212.56 162
14213.69 151
14214.81 190
14215.93 206
14217.06 186
14218.18 182
14219.31 187
14220.43 187
14221.56 189
14222.68 203
14223.81 174
14224.94 171
14226.06 193
14227.19 187
14228.31 177
14229.44 158
14230.56 176
14231.69 169
14232.81 181
14233.94 182
14235.06 179
14236.19 178
14237.32 210
14238.44 177
14239.57 197
14240.69 173
14241.82 183
14242.94 196
14244.07 178
14245.20 167
14246.32 181
14247.45 203
14248.57 186
14249.70 184
14250.83 196
14251.95 190
14253.08 190
14254.21 171
14255.33 186
14256.46 188
14257.59 182
14258.71 182
14259.84 179
14260.97 176
14262.09 183
14263.22 197
14264.35 181
14265.47 195
14266.60 174
14267.73 183
14268.85 173
14269.98 192
14271.11 175
14272.23 155
14273.36 185
14274.49 191
14275.62 167
14276.74 187
14277.87 181
14279.00 192
14280.12 175
14281.25 160
14282.38 193
14283.51 178
14284.63 194
14285.76 191
14286.89 177
14288.02 197
14289.15 191
14290.27 169
14291.40 185
14292.53 181
14293.66 164
14294.78 173
14295.91 173
14297.04 193
14298.17 170
14299.30 198
14300.42 184
14301.55 175
14302.68 174
14303.81 175
14304.94 176
14306.07 175
14307.19 187
14308.32 187
14309.45 177
14310.58 158
14311.71 191
14312.84 195
14313.97 176
14315.10 179
14316.22 167
14317.35 182
14318.48 178
14319.61 184
14320.74 186
14321.87 172
14323.00 154
14324.13 186
14325.26 198
14326.39 168
14327.51 177
14328.64 181
14329.77 185
14330.90 172
14332.03 166
14333.16 179
14334.29 181
14335.42 167
14336.55 167
14337.68 178
14338.81 170
14339.94 185
14341.07 168
14342.20 177
14343.33 170
14344.46 177
14345.59 185
14346.72 197
14347.85 170
14348.98 176
14350.11 167
14351.24 178
14352.37 178
14353.50 168
14354.63 169
14355.76 182
14356.89 183
14358.02 198
14359.15 174
14360.28 156
14361.41 181
14362.54 175
14363.67 201
14364.80 156
14365.94 177
14367.07 214
14368.20 176
14369.33 200
14370.46 204
14371.59 188
14372.72 187
14373.85 168
14374.98 170
14376.11 173
14377.25 171
14378.38 182
14379.51 179
14380.64 167
14381.77 167
14382.90 178
14384.03 213
14385.16 194
14386.30 179
14387.43 185
14388.56 185
14389.69 167
14390.82 181
14391.95 173
14393.09 166
14394.22 152
14395.35 172
14396.48 161
14397.61 175
14398.75 178
14399.88 202
14401.01 197
14402.14 172
14403.27 174
14404.41 174
14405.54 201
14406.67 166
14407.80 198
14408.94 203
14410.07 186
14411.20 194
14412.33 187
14413.47 179
14414.60 183
14415.73 201
14416.87 181
14418.00 178
14419.13 168
14420.26 171
14421.40 177
14422.53 170
14423.66 188
14424.80 175
14425.93 183
14427.06 183
14428.20 189
14429.33 177
14430.46 174
14431.59 181
14432.73 163
14433.86 181
14435.00 179
14436.13 176
14437.26 186
14438.40 189
14439.53 175
14440.66 166
14441.80 173
14442.93 192
14444.06 178
14445.20 164
14446.33 178
14447.47 183
14448.60 185
14449.73 173
14450.87 168
14452.00 175
14453.14 179
14454.27 186
14455.41 188
14456.54 181
14457.67 188
14458.81 187
14459.94 167
14461.08 175
14462.21 173
14463.35 167
14464.48 196
14465.62 181
14466.75 177
14467.89 176
14469.02 170
14470.15 182
14471.29 173
14472.42 192
14473.56 175
14474.69 178
14475.83 175
14476.96 176
14478.10 177
14479.24 187
14480.37 203
14481.51 204
14482.64 194
14483.78 175
14484.91 183
14486.05 196
14487.18 197
14488.32 181
14489.45 206
14490.59 199
14491.73 207
14492.86 167
14494.00 184
14495.13 189
14496.27 179
14497.40 180
14498.54 193
14499.68 187
14500.81 193
14501.95 201
14503.08 202
14504.22 179
14505.36 185
14506.49 209
14507.63 194
14508.77 185
14509.90 176
14511.04 183
14512.18 189
14513.31 192
14514.45 196
14515.58 191
14516.72 175
14517.86 202
14519.00 204
14520.13 198
14521.27 173
14522.41 203
14523.54 203
14524.68 199
14525.82 191
14526.95 188
14528.09 183
14529.23 195
14530.37 195
14531.50 189
14532.64 194
14533.78 194
14534.91 206
14536.05 168
14537.19 174
14538.33 156
14539.46 171
14540.60 195
14541.74 178
14542.88 170
14544.02 161
14545.15 180
14546.29 202
14547.43 169
14548.57 158
14549.70 185
14550.84 194
14551.98 178
14553.12 169
14554.26 165
14555.39 160
14556.53 164
14557.67 193
14558.81 171
14559.95 178
14561.09 192
14562.22 185
14563.36 186
14564.50 171
14565.64 172
14566.78 170
14567.92 171
14569.06 161
14570.20 152
14571.33 184
14572.47 184
14573.61 194
14574.75 182
14575.89 165
14577.03 190
14578.17 183
14579.31 187
14580.45 161
14581.59 169
14582.72 178
14583.86 184
14585.00 174
14586.14 176
14587.28 172
14588.42 194
14589.56 185
14590.70 179
14591.84 187
14592.98 170
14594.12 183
14595.26 179
14596.40 172
14597.54 176
14598.68 185
14599.82 189
14600.96 194
14602.10 185
14603.24 172
14604.38 187
14605.52 183
14606.66 170
14607.80 165
14608.94 179
14610.08 188
14611.22 191
14612.36 200
14613.50 195
14614.64 193
14615.78 200
14616.92 174
14618.06 196
14619.20 173
14620.34 179
14621.49 186
14622.63 195
14623.77 197
14624.91 191
14626.05 197
14627.19 185
14628.33 186
14629.47 170
14630.61 179
14631.75 186
14632.90 170
14634.04 206
14635.18 197
14636.32 178
14637.46 182
14638.60 186
14639.74 198
14640.88 191
14642.03 178
14643.17 176
14644.31 179
14645.45 185
14646.59 180
14647.73 183
14648.88 161
14650.02 174
14651.16 179
14652.30 176
14653.44 172
14654.59 182
14655.73 180
14656.87 175
14658.01 183
14659.16 176
14660.30 162
14661.44 170
14662.58 182
14663.72 167
14664.87 182
14666.01 150
14667.15 163
14668.29 172
14669.44 175
14670.58 151
14671.72 166
14672.87 156
14674.01 175
14675.15 170
14676.29 151
14677.44 188
14678.58 185
14679.72 188
14680.87 174
14682.01 177
14683.15 179
14684.30 175
14685.44 160
14686.58 180
14687.73 175
14688.87 177
14690.01 164
14691.16 164
14692.30 167
14693.44 155
14694.59 183
14695.73 191
14696.87 188
14698.02 165
14699.16 176
14700.30 173
14701.45 167
14702.59 161
14703.74 159
14704.88 167
14706.02 186
14707.17 165
14708.31 165
14709.46 166
14710.60 172
14711.75 158
14712.89 173
14714.03 146
14715.18 154
14716.32 179
14717.47 146
14718.61 170
14719.76 160
14720.90 163
14722.05 156
14723.19 169
14724.34 158
14725.48 166
14726.63 163
14727.77 167
14728.92 179
14730.06 179
14731.21 157
14732.35 172
14733.50 177
14734.64 162
14735.79 158
14736.93 161
14738.08 164
14739.22 165
14740.37 171
14741.51 172
14742.66 152
14743.80 137
14744.95 160
14746.09 164
14747.24 162
14748.39 158
14749.53 169
14750.68 149
14751.82 177
14752.97 165
14754.11 155
14755.26 170
14756.41 162
14757.55 187
14758.70 167
14759.85 154
14760.99 148
14762.14 158
14763.28 164
14764.43 152
14765.58 173
14766.72 171
14767.87 155
14769.02 169
14770.16 165
14771.31 174
14772.46 143
14773.60 173
14774.75 168
14775.90 154
14777.04 164
14778.19 163
14779.34 173
14780.48 171
14781.63 172
14782.78 153
14783.92 155
14785.07 142
14786.22 157
14787.37 164
14788.51 166
14789.66 164
14790.81 153
14791.96 165
14793.10 174
14794.25 153
14795.40 139
14796.54 168
14797.69 170
14798.84 168
14799.99 159
14801.14 162
14802.28 153
14803.43 179
14804.58 167
14805.73 140
14806.88 157
14808.02 157
14809.17 164
14810.32 178
14811.47 157
14812.62 143
14813.76 153
14814.91 165
14816.06 178
14817.21 160
14818.36 156
14819.51 165
14820.65 159
14821.80 160
14822.95 144
14824.10 152
14825.25 175
14826.40 160
14827.55 174
14828.69 160
14829.84 153
14830.99 164
14832.14 153
14833.29 155
14834.44 158
14835.59 159
14836.74 155
14837.89 162
14839.04 161
14840.19 153
14841.33 155
14842.48 157
14843.63 180
14844.78 165
14845.93 154
14847.08 143
14848.23 183
14849.38 172
14850.53 162
14851.68 161
14852.83 162
14853.98 174
14855.13 165
14856.28 173
14857.43 155
14858.58 144
14859.73 175
14860.88 147
14862.03 180
14863.18 154
14864.33 160
14865.48 156
14866.63 159
14867.78 158
14868.93 152
14870.08 145
14871.23 164
14872.38 172
14873.53 153
14874.68 160
14875.83 154
14876.98 165
14878.14 148
14879.29 160
14880.44 142
14881.59 151
14882.74 151
14883.89 161
14885.04 163
14886.19 141
14887.34 140
14888.49 147
14889.64 153
14890.80 172
14891.95 142
14893.10 147
14894.25 160
14895.40 164
14896.55 162
14897.70 166
14898.86 167
14900.01 140
14901.16 138
14902.31 158
14903.46 151
14904.61 168
14905.77 151
14906.92 152
14908.07 164
14909.22 169
14910.37 164
14911.53 163
14912.68 162
14913.83 158
14914.98 156
14916.13 158
14917.29 167
14918.44 151
14919.59 157
14920.74 168
14921.90 158
14923.05 149
14924.20 148
14925.35 147
14926.51 160
14927.66 161
14928.81 165
14929.96 162
14931.12 175
14932.27 164
14933.42 155
14934.57 176
14935.73 146
14936.88 159
14938.03 142
14939.19 162
14940.34 162
14941.49 168
14942.65 156
14943.80 181
14944.95 175
14946.11 181
14947.26 176
14948.41 167
14949.57 160
14950.72 177
14951.87 167
14953.03 170
14954.18 166
14955.33 164
14956.49 166
14957.64 171
14958.80 147
14959.95 167
14961.10 161
14962.26 170
14963.41 169
14964.57 147
14965.72 156
14966.87 152
14968.03 158
14969.18 153
14970.34 182
14971.49 152
14972.65 155
14973.80 149
14974.95 170
14976.11 160
14977.26 139
14978.42 148
14979.57 158
14980.73 155
14981.88 166
14983.04 192
14984.19 161
14985.35 157
14986.50 156
14987.66 148
14988.81 159
14989.97 165
14991.12 160
14992.28 155
14993.43 155
14994.59 166
14995.74 149
14996.90 159
14998.05 167
14999.21 152
15000.36 164
15001.52 153
15002.67 177
15003.83 156
15004.99 155
15006.14 162
15007.30 173
15008.45 162
15009.61 164
15010.76 171
15011.92 157
15013.08 154
15014.23 159
15015.39 159
15016.54 145
15017.70 164
15018.86 132
15020.01 149
15021.17 158
15022.32 179
15023.48 146
15024.64 145
15025.79 169
15026.95 175
15028.11 167
15029.26 146
15030.42 160
15031.58 156
15032.73 131
15033.89 162
15035.05 157
15036.20 133
15037.36 175
15038.52 157
15039.67 169
15040.83 166
15041.99 161
15043.15 143
15044.30 176
15045.46 176
15046.62 168
15047.77 147
15048.93 168
15050.09 168
15051.25 161
15052.40 158
15053.56 171
15054.72 188
15055.88 150
15057.03 149
15058.19 129
15059.35 148
15060.51 135
15061.66 161
15062.82 150
15063.98 145
15065.14 155
15066.30 153
15067.45 159
15068.61 133
15069.77 169
15070.93 160
15072.09 179
15073.24 157
15074.40 165
15075.56 144
15076.72 147
15077.88 157
15079.04 149
15080.20 164
15081.35 157
15082.51 151
15083.67 154
15084.83 160
15085.99 143
15087.15 177
15088.31 153
15089.46 159
15090.62 137
15091.78 181
15092.94 159
15094.10 164
15095.26 140
15096.42 161
15097.58 167
15098.74 167
15099.90 144
15101.06 155
15102.22 174
15103.37 161
15104.53 174
15105.69 159
15106.85 165
15108.01 143
15109.17 169
15110.33 139
15111.49 146
15112.65 156
15113.81 138
15114.97 168
15116.13 148
15117.29 151
15118.45 151
15119.61 157
15120.77 149
15121.93 148
15123.09 156
15124.25 162
15125.41 140
15126.57 168
15127.73 144
15128.89 156
15130.05 155
15131.21 175
15132.37 158
15133.53 159
15134.69 163
15135.86 169
15137.02 158
15138.18 152
15139.34 168
15140.50 161
15141.66 163
15142.82 147
15143.98 143
15145.14 152
15146.30 148
15147.46 165
15148.63 152
15149.79 148
15150.95 146
15152.11 158
15153.27 156
15154.43 161
15155.59 152
15156.75 144
15157.92 157
15159.08 155
15160.24 146
15161.40 162
15162.56 141
15163.72 151
15164.89 138
15166.05 148
15167.21 129
15168.37 152
15169.53 157
15170.69 177
15171.86 149
15173.02 168
15174.18 154
15175.34 156
15176.51 158
15177.67 148
15178.83 155
15179.99 170
15181.15 140
15182.32 151
15183.48 161
15184.64 135
15185.80 166
15186.97 159
15188.13 169
15189.29 160
15190.46 153
15191.62 157
15192.78 160
15193.94 140
15195.11 153
15196.27 162
15197.43 138
15198.60 158
15199.76 163
15200.92 180
15202.08 154
15203.25 152
15204.41 165
15205.57 146
15206.74 144
15207.90 186
15209.06 182
15210.23 155
15211.39 169
15212.56 166
15213.72 171
15214.88 150
15216.05 161
15217.21 161
15218.37 165
15219.54 154
15220.70 174
15221.87 152
15223.03 177
15224.19 157
15225.36 176
15226.52 172
15227.69 178
15228.85 164
15230.01 136
15231.18 156
15232.34 161
15233.51 157
15234.67 156
15235.84 161
15237.00 150
15238.16 183
15239.33 144
15240.49 163
15241.66 166
15242.82 153
15243.99 177
15245.15 155
15246.32 162
15247.48 151
15248.65 139
15249.81 145
15250.98 166
15252.14 148
15253.31 173
15254.47 157
15255.64 151
15256.80 156
15257.97 160
15259.13 154
15260.30 164
15261.46 168
15262.63 159
15263.80 141
15264.96 160
15266.13 157
15267.29 149
15268.46 142
15269.62 160
15270.79 176
15271.96 146
15273.12 161
15274.29 139
15275.45 144
15276.62 150
15277.79 169
15278.95 157
15280.12 143
15281.28 148
15282.45 163
15283.62 158
15284.78 128
15285.95 140
15287.12 146
15288.28 150
15289.45 165
15290.62 170
15291.78 123
15292.95 164
15294.12 158
15295.28 174
15296.45 138
15297.62 153
15298.78 160
15299.95 152
15301.12 154
15302.28 159
15303.45 163
15304.62 147
15305.78 158
15306.95 158
15308.12 161
15309.29 146
15310.45 151
15311.62 156
15312.79 164
15313.96 158
15315.12 165
15316.29 143
15317.46 159
15318.63 163
15319.79 153
15320.96 150
15322.13 150
15323.30 148
15324.46 135
15325.63 168
15326.80 141
15327.97 149
15329.14 159
15330.30 173
15331.47 140
15332.64 155
15333.81 140
15334.98 160
15336.14 124
15337.31 146
15338.48 172
15339.65 162
15340.82 168
15341.99 155
15343.16 159
15344.32 157
15345.49 160
15346.66 147
15347.83 168
15349.00 166
15350.17 153
15351.34 162
15352.51 155
15353.67 174
15354.84 170
15356.01 154
15357.18 164
15358.35 166
15359.52 156
15360.69 164
15361.86 161
15363.03 170
15364.20 162
15365.37 161
15366.54 173
15367.71 158
15368.87 150
15370.04 165
15371.21 150
15372.38 180
15373.55 163
15374.72 156
15375.89 141
15377.06 149
15378.23 143
15379.40 154
15380.57 161
15381.74 153
15382.91 142
15384.08 148
15385.25 168
15386.42 160
15387.59 173
15388.76 172
15389.93 168
15391.10 168
15392.27 151
15393.44 164
15394.62 163
15395.79 164
15396.96 154
15398.13 169
15399.30 159
15400.47 160
15401.64 164
15402.81 158
15403.98 153
15405.15 163
15406.32 168
15407.49 158
15408.66 144
15409.84 152
15411.01 163
15412.18 167
15413.35 132
15414.52 142
15415.69 163
15416.86 161
15418.03 168
15419.21 182
15420.38 158
15421.55 155
15422.72 167
15423.89 159
15425.06 166
15426.24 152
15427.41 156
15428.58 165
15429.75 147
15430.92 171
15432.09 138
15433.27 174
15434.44 152
15435.61 155
15436.78 142
15437.96 162
15439.13 138
15440.30 147
15441.47 145
15442.64 139
15443.82 151
15444.99 144
15446.16 163
15447.33 143
15448.51 132
15449.68 132
15450.85 161
15452.02 148
15453.20 150
15454.37 140
15455.54 158
15456.72 135
15457.89 162
15459.06 128
15460.23 154
15461.41 138
15462.58 146
15463.75 135
15464.93 132
15466.10 136
15467.27 147
15468.45 174
15469.62 152
15470.79 157
15471.97 158
15473.14 168
15474.31 155
15475.49 155
15476.66 138
15477.83 161
15479.01 145
15480.18 164
15481.36 145
15482.53 130
15483.70 139
15484.88 132
15486.05 152
15487.23 142
15488.40 158
15489.57 140
15490.75 173
15491.92 131
15493.10 155
15494.27 147
15495.44 161
15496.62 146
15497.79 178
15498.97 152
15500.14 143
15501.32 146
15502.49 148
15503.67 146
15504.84 142
15506.02 150
15507.19 138
15508.36 151
15509.54 141
15510.71 151
15511.89 154
15513.06 167
15514.24 136
15515.41 151
15516.59 154
15517.77 145
15518.94 130
15520.12 148
15521.29 181
15522.47 167
15523.64 155
15524.82 157
15525.99 151
15527.17 148
15528.34 147
15529.52 156
15530.69 154
15531.87 141
15533.05 156
15534.22 160
15535.40 158
15536.57 145
15537.75 155
15538.93 164
15540.10 168
15541.28 167
15542.45 155
15543.63 174
15544.81 139
15545.98 167
15547.16 130
15548.33 160
15549.51 158
15550.69 160
15551.86 154
15553.04 151
15554.22 145
15555.39 146
15556.57 160
15557.75 149
15558.92 177
15560.10 173
15561.28 153
15562.45 150
15563.63 170
15564.81 156
15565.99 166
15567.16 133
15568.34 164
15569.52 177
15570.69 165
15571.87 154
15573.05 176
15574.23 165
15575.40 151
15576.58 159
15577.76 165
15578.93 165
15580.11 165
15581.29 168
15582.47 145
15583.65 165
15584.82 143
15586.00 173
15587.18 165
15588.36 160
15589.53 164
15590.71 170
15591.89 173
15593.07 153
15594.25 151
15595.42 152
15596.60 150
15597.78 154
15598.96 176
15600.14 152
15601.32 163
15602.49 156
15603.67 170
15604.85 160
15606.03 168
15607.21 148
15608.39 171
15609.56 169
15610.74 164
15611.92 157
15613.10 162
15614.28 193
15615.46 170
15616.64 180
15617.82 173
15619.00 188
15620.17 159
15621.35 180
15622.53 179
15623.71 185
15624.89 169
15626.07 186
15627.25 163
15628.43 179
15629.61 160
15630.79 172
15631.97 165
15633.15 166
15634.33 186
15635.51 161
15636.69 159
15637.87 161
15639.05 191
15640.22 205
15641.40 167
15642.58 150
15643.76 191
15644.94 179
15646.12 177
15647.30 187
15648.48 167
15649.66 175
15650.85 178
15652.03 186
15653.21 176
15654.39 201
15655.57 188
15656.75 195
15657.93 180
15659.11 177
15660.29 171
15661.47 192
15662.65 181
15663.83 154
15665.01 167
15666.19 169
15667.37 165
15668.55 170
15669.73 161
15670.92 171
15672.10 200
15673.28 179
15674.46 181
15675.64 172
15676.82 189
15678.00 151
15679.18 152
15680.36 162
15681.55 169
15682.73 143
15683.91 178
15685.09 172
15686.27 158
15687.45 173
15688.63 174
15689.82 176
15691.00 155
15692.18 157
15693.36 145
15694.54 152
15695.73 144
15696.91 184
15698.09 166
15699.27 159
15700.45 173
15701.64 189
15702.82 183
15704.00 179
15705.18 184
15706.36 158
15707.55 183
15708.73 187
15709.91 187
15711.09 171
15712.28 180
15713.46 169
15714.64 170
15715.82 151
15717.01 172
15718.19 183
15719.37 173
15720.55 206
15721.74 163
15722.92 179
15724.10 169
15725.29 188
15726.47 187
15727.65 179
15728.84 186
15730.02 188
15731.20 166
15732.39 170
15733.57 171
15734.75 185
15735.94 186
15737.12 189
15738.30 187
15739.49 193
15740.67 181
15741.85 171
15743.04 181
15744.22 180
15745.40 200
15746.59 174
15747.77 176
15748.96 186
15750.14 187
15751.32 172
15752.51 180
15753.69 183
15754.88 191
15756.06 191
15757.24 185
15758.43 166
15759.61 157
15760.80 173
15761.98 162
15763.17 174
15764.35 184
15765.53 171
15766.72 168
15767.90 182
15769.09 169
15770.27 171
15771.46 170
15772.64 181
15773.83 192
15775.01 176
15776.20 183
15777.38 179
15778.57 184
15779.75 175
15780.94 158
15782.12 170
15783.31 159
15784.49 154
15785.68 167
15786.86 179
15788.05 175
15789.23 185
15790.42 171
15791.60 175
15792.79 170
15793.98 182
15795.16 172
15796.35 189
15797.53 141
15798.72 162
15799.90 157
15801.09 159
15802.28 153
15803.46 178
15804.65 173
15805.83 171
15807.02 182
15808.21 166
15809.39 161
15810.58 158
15811.76 166
15812.95 149
15814.14 175
15815.32 178
15816.51 167
15817.70 156
15818.88 158
15820.07 160
15821.26 167
15822.44 148
15823.63 162
15824.82 181
15826.00 170
15827.19 183
15828.38 165
15829.56 147
15830.75 170
15831.94 143
15833.12 150
15834.31 149
15835.50 152
15836.69 152
15837.87 154
15839.06 167
15840.25 178
15841.44 158
15842.62 165
15843.81 171
15845.00 153
15846.18 155
15847.37 161
15848.56 148
15849.75 172
15850.94 158
15852.12 138
15853.31 163
15854.50 164
15855.69 152
15856.87 171
15858.06 185
15859.25 150
15860.44 158
15861.63 172
15862.81 141
15864.00 180
15865.19 146
15866.38 143
15867.57 161
15868.76 135
15869.94 170
15871.13 176
15872.32 171
15873.51 164
15874.70 172
15875.89 147
15877.08 157
15878.26 147
15879.45 169
15880.64 171
15881.83 159
15883.02 163
15884.21 156
15885.40 162
15886.59 160
15887.78 174
15888.97 188
15890.15 169
15891.34 173
15892.53 180
15893.72 147
15894.91 168
15896.10 161
15897.29 175
15898.48 166
15899.67 174
15900.86 157
15902.05 183
15903.24 145
15904.43 166
15905.62 155
15906.81 164
15908.00 154
15909.19 148
15910.38 159
15911.57 165
15912.76 173
15913.95 182
15915.14 187
15916.33 159
15917.52 173
15918.71 167
15919.90 160
15921.09 140
15922.28 161
15923.47 176
15924.66 176
15925.85 169
15927.04 167
15928.23 174
15929.42 170
15930.61 169
15931.80 179
15932.99 160
15934.18 156
15935.38 161
15936.57 140
15937.76 168
15938.95 160
15940.14 179
15941.33 185
15942.52 167
15943.71 153
15944.90 163
15946.10 165
15947.29 150
15948.48 149
15949.67 153
15950.86 153
15952.05 157
15953.24 149
15954.44 156
15955.63 161
15956.82 144
15958.01 150
15959.20 150
15960.39 163
15961.59 153
15962.78 161
15963.97 156
15965.16 155
15966.35 167
15967.55 174
15968.74 145
15969.93 142
15971.12 147
15972.31 141
15973.51 156
15974.70 133
15975.89 152
15977.08 153
15978.28 142
15979.47 140
15980.66 124
15981.85 165
15983.05 164
15984.24 156
15985.43 146
15986.62 142
15987.82 146
15989.01 147
15990.20 140
15991.40 142
15992.59 151
15993.78 146
15994.98 135
15996.17 147
15997.36 148
15998.55 145
15999.75 151
16000.94 151
16002.13 157
16003.33 164
16004.52 166
16005.72 145
16006.91 174
16008.10 163
16009.30 156
16010.49 130
16011.68 143
16012.88 139
16014.07 148
16015.26 149
16016.46 157
16017.65 119
16018.85 148
16020.04 160
16021.23 150
16022.43 126
16023.62 148
16024.82 164
16026.01 142
16027.21 155
16028.40 154
16029.59 163
16030.79 143
16031.98 133
16033.18 127
16034.37 122
16035.57 139
16036.76 124
16037.96 151
16039.15 118
16040.35 125
16041.54 138
16042.73 137
16043.93 156
16045.12 153
16046.32 145
16047.51 144
16048.71 127
16049.91 145
16051.10 124
16052.30 132
16053.49 157
16054.69 125
16055.88 140
16057.08 154
16058.27 148
16059.47 160
16060.66 143
16061.86 133
16063.05 146
16064.25 161
16065.45 150
16066.64 140
16067.84 147
16069.03 129
16070.23 131
16071.42 128
16072.62 132
16073.82 151
16075.01 156
16076.21 148
16077.41 143
16078.60 159
16079.80 147
16080.99 141
16082.19 166
16083.39 151
16084.58 143
16085.78 165
16086.98 147
16088.17 143
16089.37 137
16090.57 154
16091.76 149
16092.96 154
16094.16 155
16095.35 137
16096.55 151
16097.75 153
16098.94 149
16100.14 137
16101.34 164
16102.53 143
16103.73 147
16104.93 161
16106.13 154
16107.32 129
16108.52 134
16109.72 149
16110.92 145
16112.11 135
16113.31 134
16114.51 135
16115.71 141
16116.90 132
16118.10 155
16119.30 155
16120.50 137
16121.69 137
16122.89 143
16124.09 137
16125.29 139
16126.49 153
16127.68 146
16128.88 157
16130.08 157
16131.28 142
16132.48 144
16133.67 151
16134.87 144
16136.07 149
16137.27 140
16138.47 132
16139.67 160
16140.86 150
16142.06 161
16143.26 134
16144.46 138
16145.66 135
16146.86 131
16148.06 131
16149.26 151
16150.45 151
16151.65 140
16152.85 151
16154.05 150
16155.25 149
16156.45 136
16157.65 150
16158.85 147
16160.05 146
16161.25 136
16162.45 147
16163.64 134
16164.84 148
16166.04 148
16167.24 137
16168.44 137
16169.64 136
16170.84 129
16172.04 150
16173.24 145
16174.44 126
16175.64 141
16176.84 120
16178.04 137
16179.24 130
16180.44 155
16181.64 130
16182.84 137
16184.04 149
16185.24 147
16186.44 143
16187.64 146
16188.84 142
16190.04 145
16191.24 141
16192.44 134
16193.64 134
16194.84 129
16196.04 150
16197.24 134
16198.44 137
16199.65 141
16200.85 150
16202.05 133
16203.25 128
16204.45 146
16205.65 154
16206.85 137
16208.05 134
16209.25 116
16210.45 163
16211.65 138
16212.86 146
16214.06 132
16215.26 135
16216.46 125
16217.66 138
16218.86 130
16220.06 136
16221.27 149
16222.47 127
16223.67 153
16224.87 125
16226.07 143
16227.27 128
16228.48 124
16229.68 151
16230.88 143
16232.08 122
16233.28 147
16234.48 146
16235.69 138
16236.89 143
16238.09 135
16239.29 170
16240.50 127
16241.70 157
16242.90 156
16244.10 141
16245.30 139
16246.51 134
16247.71 140
16248.91 133
16250.11 157
16251.32 149
16252.52 145
16253.72 136
16254.92 151
16256.13 153
16257.33 159
16258.53 152
16259.74 163
16260.94 141
16262.14 124
16263.35 135
16264.55 136
16265.75 150
16266.95 140
16268.16 145
16269.36 153
16270.56 118
16271.77 150
16272.97 138
16274.17 125
16275.38 138
16276.58 129
16277.79 154
16278.99 144
16280.19 154
16281.40 140
16282.60 139
16283.80 144
16285.01 160
16286.21 156
16287.42 166
16288.62 155
16289.82 150
16291.03 148
16292.23 134
16293.44 156
16294.64 159
16295.84 182
16297.05 156
16298.25 142
16299.46 131
16300.66 151
16301.87 155
16303.07 156
16304.27 141
16305.48 136
16306.68 129
16307.89 146
16309.09 147
16310.30 157
16311.50 145
16312.71 157
16313.91 176
16315.12 157
16316.32 143
16317.53 132
16318.73 127
16319.94 151
16321.14 129
16322.35 148
16323.55 133
16324.76 133
16325.96 144
16327.17 142
16328.38 124
16329.58 141
16330.79 133
16331.99 150
16333.20 129
16334.40 130
16335.61 134
16336.81 160
16338.02 155
16339.23 125
16340.43 125
16341.64 129
16342.84 138
16344.05 143
16345.26 137
16346.46 143
16347.67 150
16348.87 137
16350.08 125
16351.29 137
16352.49 147
16353.70 131
16354.91 132
16356.11 144
16357.32 129
16358.53 138
16359.73 129
16360.94 126
16362.15 147
16363.35 131
16364.56 158
16365.77 148
16366.97 137
16368.18 158
16369.39 124
16370.59 119
16371.80 129
16373.01 115
16374.21 136
16375.42 139
16376.63 136
16377.84 126
16379.04 133
16380.25 146
16381.46 142
16382.67 119
16383.87 139
16385.08 138
16386.29 137
16387.50 144
16388.70 130
16389.91 135
16391.12 125
16392.33 128
16393.53 133
16394.74 132
16395.95 132
16397.16 150
16398.37 146
16399.57 136
16400.78 148
16401.99 134
16403.20 130
16404.41 133
16405.62 131
16406.82 128
16408.03 132
16409.24 143
16410.45 144
16411.66 132
16412.87 121
16414.07 135
16415.28 122
16416.49 133
16417.70 136
16418.91 136
16420.12 152
16421.33 133
16422.54 138
16423.75 134
16424.95 137
16426.16 142
16427.37 127
16428.58 137
16429.79 140
16431.00 120
16432.21 134
16433.42 131
16434.63 148
16435.84 129
16437.05 135
16438.26 133
16439.47 127
16440.68 136
16441.88 144
16443.09 147
16444.30 126
16445.51 140
16446.72 142
16447.93 137
16449.14 127
16450.35 146
16451.56 145
16452.77 124
16453.98 116
16455.19 134
16456.40 121
16457.61 121
16458.82 138
16460.03 131
16461.24 121
16462.45 139
16463.67 122
16464.88 145
16466.09 153
16467.30 143
16468.51 109
16469.72 113
16470.93 124
16472.14 130
16473.35 139
16474.56 118
16475.77 123
16476.98 110
16478.19 126
16479.40 103
16480.62 121
16481.83 129
16483.04 136
16484.25 133
16485.46 124
16486.67 147
16487.88 135
16489.09 137
16490.31 122
16491.52 143
16492.73 139
16493.94 127
16495.15 128
16496.36 119
16497.57 125
16498.79 121
16500.00 127
16501.21 122
16502.42 126
16503.63 127
16504.85 112
16506.06 134
16507.27 132
16508.48 125
16509.69 140
16510.91 155
16512.12 130
16513.33 132
16514.54 138
16515.76 124
16516.97 133
16518.18 120
16519.39 127
16520.60 118
16521.82 115
16523.03 118
16524.24 112
16525.46 134
16526.67 114
16527.88 132
16529.09 140
16530.31 129
16531.52 136
16532.73 145
16533.95 123
16535.16 130
16536.37 135
16537.58 114
16538.80 125
16540.01 131
16541.22 134
16542.44 134
16543.65 120
16544.86 124
16546.08 122
16547.29 126
16548.50 131
16549.72 135
16550.93 138
16552.15 138
16553.36 129
16554.57 140
16555.79 122
16557.00 136
16558.21 109
16559.43 140
16560.64 123
16561.86 124
16563.07 115
16564.28 146
16565.50 140
16566.71 132
16567.93 124
16569.14 142
16570.36 128
16571.57 119
16572.78 131
16574.00 141
16575.21 127
16576.43 114
16577.64 136
16578.86 133
16580.07 119
16581.29 116
16582.50 132
16583.72 134
16584.93 116
16586.15 109
16587.36 120
16588.58 131
16589.79 121
16591.01 123
16592.22 133
16593.44 110
16594.65 136
16595.87 127
16597.08 132
16598.30 141
16599.51 128
16600.73 146
16601.94 134
16603.16 111
16604.37 109
16605.59 132
16606.81 142
16608.02 149
16609.24 139
16610.45 126
16611.67 112
16612.89 115
16614.10 128
16615.32 126
16616.53 128
16617.75 131
16618.97 134
16620.18 133
16621.40 110
16622.61 136
16623.83 128
16625.05 127
16626.26 141
16627.48 128
16628.70 129
16629.91 105
16631.13 124
16632.35 110
16633.56 97
16634.78 106
16636.00 135
16637.21 116
16638.43 124
16639.65 130
16640.86 138
16642.08 126
16643.30 126
16644.51 118
16645.73 131
16646.95 111
16648.17 119
16649.38 121
16650.60 126
16651.82 125
16653.03 133
16654.25 126
16655.47 143
16656.69 116
16657.90 137
16659.12 130
16660.34 126
16661.56 116
16662.77 126
16663.99 130
16665.21 119
16666.43 109
16667.65 121
16668.86 117
16670.08 126
16671.30 119
16672.52 120
16673.74 124
16674.95 126
16676.17 112
16677.39 109
16678.61 127
16679.83 118
16681.05 118
16682.26 136
16683.48 121
16684.70 103
16685.92 124
16687.14 139
16688.36 118
16689.58 114
16690.79 151
16692.01 136
16693.23 107
16694.45 111
16695.67 137
16696.89 119
16698.11 139
16699.33 120
16700.55 122
16701.76 132
16702.98 124
16704.20 115
16705.42 123
16706.64 111
16707.86 133
16709.08 114
16710.30 113
16711.52 114
16712.74 103
16713.96 120
16715.18 135
16716.40 139
16717.62 133
16718.84 118
16720.06 124
16721.28 126
16722.50 138
16723.72 119
16724.94 120
16726.16 133
16727.38 134
16728.60 121
16729.82 132
16731.04 116
16732.26 123
16733.48 126
16734.70 125
16735.92 114
16737.14 135
16738.36 119
16739.58 114
16740.80 127
16742.02 112
16743.24 124
16744.46 94
16745.68 125
16746.90 117
16748.12 127
16749.35 123
16750.57 123
16751.79 110
16753.01 125
16754.23 115
16755.45 113
16756.67 134
16757.89 103
16759.11 117
16760.33 121
16761.56 113
16762.78 111
16764.00 113
16765.22 128
16766.44 117
16767.66 134
16768.88 119
16770.11 109
16771.33 119
16772.55 107
16773.77 121
16774.99 111
16776.22 119
16777.44 127
16778.66 131
16779.88 120
16781.10 119
16782.33 115
16783.55 131
16784.77 126
16785.99 120
16787.21 129
16788.44 109
16789.66 131
16790.88 107
16792.10 132
16793.33 129
16794.55 119
16795.77 129
16796.99 121
16798.22 118
16799.44 128
16800.66 118
16801.88 122
16803.11 113
16804.33 116
16805.55 132
16806.78 115
16808.00 126
16809.22 116
16810.44 116
16811.67 125
16812.89 117
16814.11 113
16815.34 119
16816.56 105
16817.78 124
16819.01 109
16820.23 120
16821.45 133
16822.68 109
16823.90 125
16825.13 123
16826.35 103
16827.57 117
16828.80 123
16830.02 119
16831.24 120
16832.47 131
16833.69 111
16834.92 109
16836.14 135
16837.36 127
16838.59 124
16839.81 125
16841.04 110
16842.26 130
16843.48 125
16844.71 116
16845.93 99
16847.16 131
16848.38 129
16849.61 113
16850.83 120
16852.06 126
16853.28 101
16854.51 135
16855.73 121
16856.95 144
16858.18 133
16859.40 124
16860.63 107
16861.85 128
16863.08 150
16864.30 140
16865.53 141
16866.75 144
16867.98 129
16869.21 151
16870.43 137
16871.66 124
16872.88 118
16874.11 139
16875.33 130
16876.56 128
16877.78 123
16879.01 132
16880.23 133
16881.46 117
16882.69 106
16883.91 138
16885.14 132
16886.36 141
16887.59 122
16888.81 121
16890.04 129
16891.27 126
16892.49 121
16893.72 118
16894.94 162
16896.17 130
16897.40 119
16898.62 129
16899.85 130
16901.08 128
16902.30 132
16903.53 124
16904.76 143
16905.98 131
16907.21 140
16908.44 126
16909.66 136
16910.89 116
16912.12 133
16913.34 142
16914.57 123
16915.80 124
16917.02 123
16918.25 149
16919.48 103
16920.70 124
16921.93 132
16923.16 127
16924.39 125
16925.61 126
16926.84 124
16928.07 124
16929.30 131
16930.52 138
16931.75 118
16932.98 122
16934.21 123
16935.43 122
16936.66 139
16937.89 135
16939.12 110
16940.34 104
16941.57 123
16942.80 122
16944.03 136
16945.26 121
16946.48 126
16947.71 110
16948.94 134
16950.17 120
16951.40 122
16952.62 124
16953.85 124
16955.08 136
16956.31 100
16957.54 122
16958.77 128
16959.99 120
16961.22 127
16962.45 127
16963.68 116
16964.91 136
16966.14 128
16967.37 128
16968.60 123
16969.82 116
16971.05 127
16972.28 128
16973.51 119
16974.74 117
16975.97 127
16977.20 130
16978.43 134
16979.66 131
16980.89 126
16982.11 129
16983.34 118
16984.57 101
16985.80 130
16987.03 136
16988.26 128
16989.49 113
16990.72 118
16991.95 121
16993.18 117
16994.41 137
16995.64 133
16996.87 122
16998.10 106
16999.33 138
17000.56 112
17001.79 118
17003.02 135
17004.25 119
17005.48 108
17006.71 111
17007.94 123
17009.17 107
17010.40 114
17011.63 121
17012.86 106
17014.09 119
17015.32 133
17016.55 127
17017.78 121
17019.01 121
17020.25 121
17021.48 129
17022.71 134
17023.94 122
17025.17 129
17026.40 130
17027.63 134
17028.86 118
17030.09 120
17031.32 126
17032.55 118
17033.79 119
17035.02 120
17036.25 136
17037.48 110
17038.71 112
17039.94 110
17041.17 132
17042.41 135
17043.64 115
17044.87 138
17046.10 118
17047.33 114
17048.56 124
17049.80 133
17051.03 121
17052.26 119
17053.49 110
17054.72 108
17055.95 114
17057.19 110
17058.42 107
17059.65 126
17060.88 131
17062.12 126
17063.35 113
17064.58 127
17065.81 106
17067.04 131
17068.28 111
17069.51 114
17070.74 115
17071.97 124
17073.21 123
17074.44 109
17075.67 119
17076.90 122
17078.14 132
17079.37 114
17080.60 119
17081.84 122
17083.07 108
17084.30 105
17085.54 108
17086.77 118
17088.00 104
17089.23 127
17090.47 130
17091.70 138
17092.93 110
17094.17 109
17095.40 127
17096.63 117
17097.87 120
17099.10 115
17100.34 118
17101.57 118
17102.80 129
17104.04 125
17105.27 103
17106.50 117
17107.74 117
17108.97 123
17110.21 126
17111.44 114
17112.67 113
17113.91 114
17115.14 128
17116.38 125
17117.61 130
17118.84 121
17120.08 122
17121.31 105
17122.55 120
17123.78 137
17125.02 130
17126.25 118
17127.48 101
17128.72 123
17129.95 129
17131.19 139
17132.42 111
17133.66 117
17134.89 95
17136.13 108
17137.36 113
17138.60 122
17139.83 126
17141.07 146
17142.30 128
17143.54 122
17144.77 113
17146.01 99
17147.24 128
17148.48 119
17149.71 123
17150.95 117
17152.19 113
17153.42 111
17154.66 114
17155.89 134
17157.13 124
17158.36 108
17159.60 119
17160.83 114
17162.07 116
17163.31 127
17164.54 128
17165.78 125
17167.01 104
17168.25 114
17169.49 122
17170.72 138
17171.96 116
17173.19 117
17174.43 116
17175.67 132
17176.90 114
17178.14 118
17179.38 119
17180.61 122
17181.85 114
17183.09 111
17184.32 116
17185.56 126
17186.80 129
17188.03 111
17189.27 117
17190.51 98
17191.74 124
17192.98 110
17194.22 119
17195.45 105
17196.69 115
17197.93 125
17199.16 121
17200.40 121
17201.64 114
17202.88 125
17204.11 129
17205.35 139
17206.59 119
17207.83 115
17209.06 104
17210.30 112
17211.54 125
17212.78 129
17214.01 120
17215.25 129
17216.49 125
17217.73 115
17218.96 123
17220.20 125
17221.44 134
17222.68 109
17223.92 110
17225.15 117
17226.39 109
17227.63 123
17228.87 120
17230.11 118
17231.35 128
17232.58 116
17233.82 111
17235.06 117
17236.30 107
17237.54 116
17238.78 132
17240.01 117
17241.25 132
17242.49 130
17243.73 121
17244.97 122
17246.21 128
17247.45 119
17248.69 116
17249.93 111
17251.16 120
17252.40 120
17253.64 131
17254.88 132
17256.12 114
17257.36 110
17258.60 96
17259.84 115
17261.08 128
17262.32 124
17263.56 124
17264.80 121
17266.04 123
17267.28 115
17268.51 118
17269.75 116
17270.99 122
17272.23 110
17273.47 113
17274.71 133
17275.95 112
17277.19 106
17278.43 117
17279.67 119
17280.91 111
17282.15 129
17283.39 111
17284.63 123
17285.87 112
17287.11 110
17288.35 117
17289.60 103
17290.84 114
17292.08 124
17293.32 128
17294.56 111
17295.80 108
17297.04 117
17298.28 117
17299.52 101
17300.76 117
17302.00 110
17303.24 120
17304.48 124
17305.72 115
17306.96 109
17308.21 93
17309.45 107
17310.69 115
17311.93 111
17313.17 99
17314.41 97
17315.65 124
17316.89 118
17318.14 94
17319.38 109
17320.62 114
17321.86 125
17323.10 109
17324.34 116
17325.59 117
17326.83 109
17328.07 100
17329.31 116
17330.55 120
17331.79 118
17333.04 124
17334.28 120
17335.52 122
17336.76 108
17338.00 124
17339.25 126
17340.49 116
17341.73 128
17342.97 117
17344.22 103
17345.46 110
17346.70 107
17347.94 127
17349.19 123
17350.43 109
17351.67 132
17352.91 124
17354.16 107
17355.40 105
17356.64 124
17357.88 108
17359.13 129
17360.37 116
17361.61 104
17362.86 108
17364.10 113
17365.34 138
17366.58 114
17367.83 117
17369.07 116
17370.31 128
17371.56 119
17372.80 115
17374.04 100
17375.29 118
17376.53 106
17377.78 133
17379.02 117
17380.26 118
17381.51 107
17382.75 110
17383.99 124
17385.24 128
17386.48 117
17387.72 108
17388.97 134
17390.21 126
17391.46 96
17392.70 108
17393.94 122
17395.19 113
17396.43 123
17397.68 119
17398.92 108
17400.17 113
17401.41 119
17402.65 125
17403.90 105
17405.14 103
17406.39 107
17407.63 143
17408.88 129
17410.12 115
17411.37 98
17412.61 111
17413.86 122
17415.10 111
17416.35 120
17417.59 115
17418.84 117
17420.08 102
17421.33 111
17422.57 109
17423.82 116
17425.06 118
17426.31 117
17427.55 108
17428.80 98
17430.04 123
17431.29 135
17432.53 122
17433.78 106
17435.03 109
17436.27 137
17437.52 112
17438.76 115
17440.01 126
17441.25 110
17442.50 115
17443.75 124
17444.99 105
17446.24 104
17447.48 101
17448.73 105
17449.98 124
17451.22 115
17452.47 122
17453.71 114
17454.96 122
17456.21 109
17457.45 116
17458.70 113
17459.95 117
17461.19 106
17462.44 129
17463.69 121
17464.93 109
17466.18 109
17467.43 127
17468.67 111
17469.92 113
17471.17 122
17472.41 112
17473.66 124
17474.91 122
17476.15 101
17477.40 111
17478.65 104
17479.90 119
17481.14 119
17482.39 115
17483.64 96
17484.88 98
17486.13 134
17487.38 109
17488.63 99
17489.87 107
17491.12 119
17492.37 131
17493.62 113
17494.86 101
17496.11 106
17497.36 124
17498.61 111
17499.86 106
17501.10 110
17502.35 104
17503.60 121
17504.85 116
17506.10 109
17507.34 99
17508.59 132
17509.84 126
17511.09 129
17512.34 114
17513.59 119
17514.83 117
17516.08 125
17517.33 115
17518.58 125
17519.83 135
17521.08 120
17522.33 120
17523.57 144
17524.82 130
17526.07 108
17527.32 133
17528.57 115
17529.82 121
17531.07 118
17532.32 120
17533.57 106
17534.82 111
17536.06 121
17537.31 120
17538.56 130
17539.81 99
17541.06 138
17542.31 106
17543.56 127
17544.81 119
17546.06 129
17547.31 120
17548.56 118
17549.81 120
17551.06 129
17552.31 118
17553.56 111
17554.81 116
17556.06 105
17557.31 114
17558.56 118
17559.81 126
17561.06 127
17562.31 99
17563.56 117
17564.81 120
17566.06 112
17567.31 129
17568.56 122
17569.81 134
17571.06 123
17572.31 109
17573.56 121
17574.81 126
17576.06 117
17577.31 105
17578.56 125
17579.81 148
17581.06 115
17582.31 121
17583.57 127
17584.82 135
17586.07 123
17587.32 138
17588.57 132
17589.82 121
17591.07 116
17592.32 120
17593.57 125
17594.83 110
17596.08 117
17597.33 124
17598.58 116
17599.83 133
17601.08 114
17602.33 127
17603.59 93
17604.84 100
17606.09 114
17607.34 127
17608.59 124
17609.84 96
17611.10 115
17612.35 124
17613.60 124
17614.85 108
17616.10 122
17617.36 134
17618.61 124
17619.86 124
17621.11 122
17622.36 128
17623.62 109
17624.87 122
17626.12 129
17627.37 125
17628.63 110
17629.88 131
17631.13 142
17632.38 115
17633.64 100
17634.89 127
17636.14 129
17637.39 115
17638.65 103
17639.90 123
17641.15 124
17642.41 128
17643.66 115
17644.91 132
17646.17 134
17647.42 102
17648.67 119
17649.92 128
17651.18 115
17652.43 108
17653.68 112
17654.94 112
17656.19 118
17657.44 137
17658.70 133
17659.95 129
17661.21 106
17662.46 134
17663.71 141
17664.97 127
17666.22 116
17667.47 103
17668.73 125
17669.98 130
17671.24 136
17672.49 125
17673.74 109
17675.00 117
17676.25 118
17677.51 112
17678.76 125
17680.02 134
17681.27 138
17682.52 117
17683.78 122
17685.03 111
17686.29 122
17687.54 130
17688.80 114
17690.05 106
17691.31 114
17692.56 112
17693.82 131
17695.07 123
17696.32 120
17697.58 126
17698.83 123
17700.09 118
17701.34 120
17702.60 118
17703.86 116
17705.11 119
17706.37 97
17707.62 110
17708.88 114
17710.13 127
17711.39 107
17712.64 115
17713.90 121
17715.15 119
17716.41 104
17717.66 121
17718.92 123
17720.18 125
17721.43 114
17722.69 109
17723.94 119
17725.20 101
17726.45 114
17727.71 115
17728.97 115
17730.22 92
17731.48 116
17732.74 125
17733.99 110
17735.25 102
17736.50 124
17737.76 126
17739.02 126
17740.27 114
17741.53 103
17742.79 126
17744.04 136
17745.30 132
17746.56 115
17747.81 134
17749.07 92
17750.33 107
17751.58 111
17752.84 117
17754.10 98
17755.35 143
17756.61 135
17757.87 126
17759.12 111
17760.38 118
17761.64 135
17762.90 90
17764.15 119
17765.41 125
17766.67 131
17767.93 110
17769.18 111
17770.44 122
17771.70 111
17772.96 115
17774.21 109
17775.47 125
17776.73 125
17777.99 103
17779.24 112
17780.50 141
17781.76 114
17783.02 131
17784.28 134
17785.53 139
17786.79 130
17788.05 123
17789.31 108
17790.57 116
17791.82 115
17793.08 111
17794.34 112
17795.60 119
17796.86 114
17798.12 126
17799.37 112
17800.63 104
17801.89 120
17803.15 108
17804.41 124
17805.67 112
17806.93 110
17808.19 117
17809.44 117
17810.70 126
17811.96 106
17813.22 111
17814.48 115
17815.74 114
17817.00 104
17818.26 114
17819.52 111
17820.78 112
17822.04 120
17823.29 118
17824.55 96
17825.81 120
17827.07 113
17828.33 118
17829.59 95
17830.85 128
17832.11 113
17833.37 108
17834.63 107
17835.89 112
17837.15 127
17838.41 122
17839.67 118
17840.93 104
17842.19 121
17843.45 103
17844.71 109
17845.97 102
17847.23 95
17848.49 114
17849.75 110
17851.01 132
17852.27 123
17853.53 109
17854.79 117
17856.05 116
17857.31 128
17858.57 116
17859.84 111
17861.10 116
17862.36 115
17863.62 128
17864.88 96
17866.14 95
17867.40 111
17868.66 130
17869.92 111
17871.18 102
17872.44 110
17873.71 109
17874.97 127
17876.23 100
17877.49 113
17878.75 128
17880.01 121
17881.27 100
17882.53 130
17883.80 106
17885.06 115
17886.32 115
17887.58 114
17888.84 118
17890.10 115
17891.37 134
17892.63 111
17893.89 121
17895.15 120
17896.41 119
17897.67 105
17898.94 113
17900.20 111
17901.46 123
17902.72 114
17903.99 103
17905.25 118
17906.51 124
17907.77 105
17909.03 121
17910.30 116
17911.56 113
17912.82 101
17914.08 110
17915.35 128
17916.61 111
17917.87 100
17919.14 92
17920.40 123
17921.66 124
17922.92 108
17924.19 104
17925.45 98
17926.71 108
17927.98 108
17929.24 107
17930.50 121
17931.76 118
17933.03 129
17934.29 112
17935.55 103
17936.82 114
17938.08 112
17939.34 116
17940.61 93
17941.87 105
17943.14 121
17944.40 120
17945.66 104
17946.93 95
17948.19 116
17949.45 110
17950.72 110
17951.98 117
17953.25 119
17954.51 100
17955.77 108
17957.04 99
17958.30 114
17959.57 129
17960.83 134
17962.09 122
17963.36 104
17964.62 120
17965.89 113
17967.15 109
17968.42 104
17969.68 108
17970.95 129
17972.21 116
17973.47 105
17974.74 103
17976.00 111
17977.27 125
17978.53 124
17979.80 116
17981.06 131
17982.33 104
17983.59 93
17984.86 104
17986.12 99
17987.39 107
17988.65 113
17989.92 109
17991.18 106
17992.45 111
17993.71 128
17994.98 127
17996.25 109
17997.51 106
17998.78 99
18000.04 103
18001.31 104
18002.57 117
18003.84 104
18005.10 89
18006.37 114
18007.64 91
18008.90 100
18010.17 112
18011.43 113
18012.70 122
18013.97 109
18015.23 121
18016.50 96
18017.76 103
18019.03 112
18020.30 128
18021.56 103
18022.83 122
18024.10 102
18025.36 111
18026.63 104
18027.90 124
18029.16 104
18030.43 108
18031.70 121
18032.96 123
18034.23 118
18035.50 116
18036.76 117
18038.03 111
18039.30 122
18040.56 108
18041.83 126
18043.10 126
18044.37 101
18045.63 115
18046.90 113
18048.17 100
18049.43 111
18050.70 117
18051.97 99
18053.24 112
18054.50 98
18055.77 100
18057.04 108
18058.31 100
18059.57 98
18060.84 102
18062.11 121
18063.38 104
18064.65 119
18065.91 101
18067.18 114
18068.45 123
18069.72 117
18070.98 116
18072.25 108
18073.52 110
18074.79 112
18076.06 119
18077.33 122
18078.59 99
18079.86 120
18081.13 121
18082.40 112
18083.67 112
18084.94 120
18086.21 111
18087.47 132
18088.74 119
18090.01 115
18091.28 122
18092.55 104
18093.82 116
18095.09 119
18096.36 112
18097.62 94
18098.89 118
18100.16 129
18101.43 110
18102.70 99
18103.97 108
18105.24 109
18106.51 113
18107.78 123
18109.05 115
18110.32 115
18111.59 108
18112.86 109
18114.13 111
18115.40 116
18116.66 116
18117.93 133
18119.20 99
18120.47 120
18121.74 100
18123.01 130
18124.28 106
18125.55 117
18126.82 100
18128.09 104
18129.36 115
18130.63 111
18131.90 114
18133.17 113
18134.44 113
18135.71 100
18136.99 124
18138.26 106
18139.53 99
18140.80 104
18142.07 104
18143.34 110
18144.61 100
18145.88 115
18147.15 113
18148.42 127
18149.69 109
18150.96 110
18152.23 116
18153.50 108
18154.78 109
18156.05 105
18157.32 104
18158.59 122
18159.86 110
18161.13 119
18162.40 104
18163.67 112
18164.94 97
18166.22 130
18167.49 116
18168.76 120
18170.03 124
18171.30 119
18172.57 107
18173.85 115
18175.12 116
18176.39 99
18177.66 108
18178.93 120
18180.20 113
18181.48 107
18182.75 113
18184.02 122
18185.29 98
18186.56 111
18187.84 108
18189.11 113
18190.38 116
18191.65 103
18192.93 111
18194.20 98
18195.47 116
18196.74 106
18198.02 84
18199.29 105
18200.56 120
18201.83 103
18203.11 116
18204.38 114
18205.65 107
18206.92 118
18208.20 123
18209.47 110
18210.74 107
18212.02 110
18213.29 106
18214.56 95
18215.84 110
18217.11 129
18218.38 114
18219.65 128
18220.93 115
18222.20 103
18223.47 102
18224.75 116
18226.02 103
18227.30 99
18228.57 117
18229.84 116
18231.12 117
18232.39 90
18233.66 102
18234.94 103
18236.21 108
18237.48 113
18238.76 95
18240.03 110
18241.31 113
18242.58 103
18243.86 107
18245.13 115
18246.40 104
18247.68 113
18248.95 113
18250.23 103
18251.50 121
18252.77 111
18254.05 95
18255.32 91
18256.60 106
18257.87 103
18259.15 120
18260.42 119
18261.70 109
18262.97 117
18264.25 102
18265.52 103
18266.80 104
18268.07 99
18269.35 99
18270.62 129
18271.90 133
18273.17 100
18274.45 103
18275.72 126
18277.00 117
18278.27 108
18279.55 107
18280.82 105
18282.10 91
18283.37 103
18284.65 135
18285.93 128
18287.20 111
18288.48 105
18289.75 109
18291.03 122
18292.30 109
18293.58 114
18294.86 118
18296.13 105
18297.41 118
18298.68 110
18299.96 121
18301.24 104
18302.51 90
18303.79 110
18305.06 105
18306.34 114
18307.62 106
18308.89 120
18310.17 110
18311.45 102
18312.72 107
18314.00 102
18315.28 122
18316.55 109
18317.83 99
18319.11 111
18320.38 116
18321.66 103
18322.94 103
18324.21 112
18325.49 96
18326.77 111
18328.04 105
18329.32 103
18330.60 96
18331.88 113
18333.15 120
18334.43 99
18335.71 106
18336.98 103
18338.26 112
18339.54 107
18340.82 110
18342.09 105
18343.37 103
18344.65 109
18345.93 97
18347.20 104
18348.48 106
18349.76 113
18351.04 99
18352.32 96
18353.59 96
18354.87 114
18356.15 133
18357.43 110
18358.71 101
18359.98 114
18361.26 113
18362.54 111
18363.82 100
18365.10 100
18366.38 111
18367.65 113
18368.93 106
18370.21 94
18371.49 116
18372.77 112
18374.05 122
18375.33 116
18376.60 118
18377.88 99
18379.16 111
18380.44 104
18381.72 107
18383.00 112
18384.28 117
18385.56 109
18386.84 90
18388.11 99
18389.39 108
18390.67 116
18391.95 112
18393.23 113
18394.51 103
18395.79 112
18397.07 107
18398.35 116
18399.63 103
18400.91 104
18402.19 107
18403.47 103
18404.75 103
18406.03 92
18407.31 94
18408.59 103
18409.87 87
18411.15 106
18412.43 110
18413.71 106
18414.99 100
18416.27 95
18417.55 96
18418.83 111
18420.11 115
18421.39 107
18422.67 107
18423.95 112
18425.23 121
18426.51 104
18427.79 116
18429.07 109
18430.35 105
18431.63 111
18432.91 108
18434.19 105
18435.47 92
18436.75 99
18438.04 101
18439.32 111
18440.60 99
18441.88 103
18443.16 113
18444.44 121
18445.72 90
18447.00 92
18448.28 107
18449.57 101
18450.85 120
18452.13 122
18453.41 110
18454.69 107
18455.97 115
18457.25 116
18458.54 122
18459.82 99
18461.10 115
18462.38 123
18463.66 112
18464.94 93
18466.23 119
18467.51 86
18468.79 86
18470.07 95
18471.35 104
18472.64 107
18473.92 107
18475.20 104
18476.48 109
18477.76 98
18479.05 94
18480.33 100
18481.61 112
18482.89 120
18484.18 96
18485.46 114
18486.74 104
18488.02 109
18489.31 117
18490.59 115
18491.87 100
18493.15 116
18494.44 100
18495.72 106
18497.00 108
18498.29 104
18499.57 118
18500.85 110
18502.13 101
18503.42 106
18504.70 116
18505.98 118
18507.27 97
18508.55 108
18509.83 93
18511.12 120
18512.40 115
18513.68 107
18514.97 125
18516.25 119
18517.54 113
18518.82 119
18520.10 117
18521.39 121
18522.67 94
18523.95 109
18525.24 109
18526.52 105
18527.81 94
18529.09 110
18530.37 100
18531.66 113
18532.94 102
18534.23 105
18535.51 100
18536.79 108
18538.08 111
18539.36 109
18540.65 118
18541.93 102
18543.22 124
18544.50 117
18545.79 104
18547.07 91
18548.36 102
18549.64 114
18550.92 104
18552.21 97
18553.49 95
18554.78 124
18556.06 110
18557.35 110
18558.63 102
18559.92 95
18561.20 111
18562.49 106
18563.77 114
18565.06 99
18566.35 118
18567.63 119
18568.92 125
18570.20 121
18571.49 101
18572.77 123
18574.06 103
18575.34 108
18576.63 122
18577.92 124
18579.20 117
18580.49 126
18581.77 117
18583.06 108
18584.34 127
18585.63 124
18586.92 109
18588.20 124
18589.49 119
18590.77 117
18592.06 120
18593.35 118
18594.63 126
18595.92 122
18597.21 137
18598.49 116
18599.78 108
18601.07 107
18602.35 112
18603.64 117
18604.93 98
18606.21 107
18607.50 118
18608.79 127
18610.07 123
18611.36 125
18612.65 117
18613.93 116
18615.22 107
18616.51 119
18617.79 117
18619.08 123
18620.37 116
18621.66 109
18622.94 119
18624.23 102
18625.52 104
18626.80 104
18628.09 119
18629.38 91
18630.67 110
18631.95 97
18633.24 110
18634.53 106
18635.82 107
18637.11 124
18638.39 126
18639.68 117
18640.97 114
18642.26 126
18643.54 117
18644.83 111
18646.12 116
18647.41 121
18648.70 93
18649.99 101
18651.27 99
18652.56 90
18653.85 108
18655.14 108
18656.43 109
18657.72 118
18659.00 108
18660.29 101
18661.58 126
18662.87 101
18664.16 120
18665.45 113
18666.74 115
18668.02 90
18669.31 118
18670.60 101
18671.89 113
18673.18 107
18674.47 140
18675.76 118
18677.05 125
18678.34 97
18679.63 101
18680.92 117
18682.20 99
18683.49 110
18684.78 105
18686.07 115
18687.36 102
18688.65 121
18689.94 112
18691.23 113
18692.52 109
18693.81 122
18695.10 96
18696.39 88
18697.68 98
18698.97 117
18700.26 112
18701.55 103
18702.84 115
18704.13 117
18705.42 117
18706.71 103
18708.00 120
18709.29 102
18710.58 99
18711.87 99
18713.16 121
18714.45 95
18715.74 106
18717.03 107
18718.32 90
18719.61 103
18720.90 94
18722.20 107
18723.49 111
18724.78 106
18726.07 103
18727.36 104
18728.65 113
18729.94 115
18731.23 86
18732.52 121
18733.81 107
18735.10 108
18736.40 108
18737.69 97
18738.98 98
18740.27 81
18741.56 109
18742.85 90
18744.14 109
18745.43 93
18746.73 122
18748.02 101
18749.31 102
18750.60 115
18751.89 108
18753.18 104
18754.48 94
18755.77 101
18757.06 115
18758.35 97
18759.64 106
18760.94 110
18762.23 93
18763.52 109
18764.81 90
18766.10 120
18767.40 116
18768.69 104
18769.98 96
18771.27 105
18772.57 108
18773.86 113
18775.15 105
18776.44 107
18777.74 92
18779.03 93
18780.32 114
18781.61 110
18782.91 114
18784.20 115
18785.49 113
18786.79 84
18788.08 96
18789.37 113
18790.66 123
18791.96 105
18793.25 119
18794.54 111
18795.84 89
18797.13 88
18798.42 90
18799.72 99
18801.01 73
18802.30 109
18803.60 101
18804.89 113
18806.18 95
18807.48 112
18808.77 108
18810.07 117
18811.36 87
18812.65 106
18813.95 103
18815.24 109
18816.53 104
18817.83 82
18819.12 95
18820.42 106
18821.71 120
18823.00 82
18824.30 96
18825.59 91
18826.89 95
18828.18 88
18829.48 114
18830.77 89
18832.07 106
18833.36 104
18834.65 99
18835.95 106
18837.24 101
18838.54 104
18839.83 106
18841.13 108
18842.42 84
18843.72 119
18845.01 90
18846.31 107
18847.60 105
18848.90 96
18850.19 83
18851.49 96
18852.78 102
18854.08 90
18855.37 91
18856.67 103
18857.96 103
18859.26 93
18860.55 109
18861.85 93
18863.15 105
18864.44 106
18865.74 90
18867.03 103
18868.33 119
18869.62 95
18870.92 105
18872.22 111
18873.51 103
18874.81 110
18876.10 101
18877.40 94
18878.70 101
18879.99 116
18881.29 102
18882.58 111
18883.88 91
18885.18 97
18886.47 92
18887.77 115
18889.07 93
18890.36 115
18891.66 123
18892.95 104
18894.25 109
18895.55 114
18896.84 116
18898.14 103
18899.44 125
18900.73 114
18902.03 110
18903.33 92
18904.63 97
18905.92 95
18907.22 99
18908.52 118
18909.81 100
18911.11 102
18912.41 95
18913.71 97
18915.00 107
18916.30 103
18917.60 109
18918.89 128
18920.19 111
18921.49 110
18922.79 107
18924.09 104
18925.38 90
18926.68 129
18927.98 96
18929.28 90
18930.57 81
18931.87 105
18933.17 120
18934.47 119
18935.77 123
18937.06 97
18938.36 107
18939.66 99
18940.96 113
18942.26 105
18943.55 94
18944.85 86
18946.15 105
18947.45 96
18948.75 100
18950.05 99
18951.35 106
18952.64 98
18953.94 110
18955.24 101
18956.54 112
18957.84 124
18959.14 97
18960.44 93
18961.74 99
18963.03 94
18964.33 86
18965.63 98
18966.93 95
18968.23 105
18969.53 95
18970.83 101
18972.13 91
18973.43 104
18974.73 111
18976.03 95
18977.33 103
18978.62 110
18979.92 105
18981.22 95
18982.52 119
18983.82 98
18985.12 121
18986.42 107
18987.72 100
18989.02 125
18990.32 107
18991.62 111
18992.92 96
18994.22 97
18995.52 97
18996.82 107
18998.12 117
18999.42 117
19000.72 96
19002.02 107
19003.32 101
19004.62 109
19005.92 124
19007.22 112
19008.53 89
19009.83 95
19011.13 100
19012.43 107
19013.73 104
19015.03 85
19016.33 90
19017.63 94
19018.93 108
19020.23 99
19021.53 99
19022.83 95
19024.13 91
19025.44 94
19026.74 101
19028.04 109
19029.34 100
19030.64 103
19031.94 109
19033.24 103
19034.54 101
19035.85 105
19037.15 120
19038.45 103
19039.75 105
19041.05 106
19042.35 95
19043.66 100
19044.96 91
19046.26 82
19047.56 124
19048.86 102
19050.16 112
19051.47 88
19052.77 118
19054.07 103
19055.37 107
19056.67 110
19057.98 111
19059.28 97
19060.58 98
19061.88 106
19063.19 107
19064.49 99
19065.79 100
19067.09 92
19068.40 95
19069.70 100
19071.00 99
19072.30 98
19073.61 94
19074.91 80
19076.21 97
19077.52 90
19078.82 118
19080.12 96
19081.42 85
19082.73 90
19084.03 99
19085.33 100
19086.64 98
19087.94 97
19089.24 100
19090.55 105
19091.85 104
19093.15 97
19094.46 104
19095.76 95
19097.06 88
19098.37 96
19099.67 91
19100.97 92
19102.28 121
19103.58 117
19104.89 102
19106.19 83
19107.49 92
19108.80 83
19110.10 98
19111.40 107
19112.71 94
19114.01 93
19115.32 123
19116.62 115
19117.93 106
19119.23 96
19120.53 113
19121.84 89
19123.14 90
19124.45 92
19125.75 114
19127.06 99
19128.36 82
19129.67 88
19130.97 101
19132.28 94
19133.58 84
19134.88 110
19136.19 111
19137.49 104
19138.80 97
19140.10 90
19141.41 95
19142.71 96
19144.02 96
19145.32 95
19146.63 104
19147.94 85
19149.24 91
19150.55 108
19151.85 104
19153.16 116
19154.46 124
19155.77 104
19157.07 116
19158.38 92
19159.68 100
19160.99 106
19162.30 100
19163.60 100
19164.91 105
19166.21 100
19167.52 109
19168.83 86
19170.13 96
19171.44 100
19172.74 108
19174.05 93
19175.36 91
19176.66 115
19177.97 102
19179.27 121
19180.58 89
19181.89 95
19183.19 115
19184.50 120
19185.81 88
19187.11 98
19188.42 113
19189.73 108
19191.03 112
19192.34 100
19193.65 110
19194.95 84
19196.26 112
19197.57 106
19198.87 91
19200.18 108
19201.49 96
19202.80 94
19204.10 100
19205.41 105
19206.72 104
19208.03 96
19209.33 110
19210.64 105
19211.95 81
19213.25 114
19214.56 92
19215.87 113
19217.18 97
19218.49 113
19219.79 99
19221.10 111
19222.41 89
19223.72 98
19225.02 92
19226.33 106
19227.64 107
19228.95 98
19230.26 91
19231.56 102
19232.87 88
19234.18 95
19235.49 104
19236.80 93
19238.11 93
19239.41 91
19240.72 103
19242.03 108
19243.34 91
19244.65 94
19245.96 96
19247.26 102
19248.57 92
19249.88 107
19251.19 87
19252.50 106
19253.81 101
19255.12 114
19256.43 100
19257.74 103
19259.04 105
19260.35 113
19261.66 84
19262.97 106
19264.28 102
19265.59 91
19266.90 93
19268.21 89
19269.52 90
19270.83 78
19272.14 103
19273.45 85
19274.76 98
19276.07 102
19277.38 102
19278.69 104
19279.99 103
19281.30 102
19282.61 104
19283.92 105
19285.23 109
19286.54 107
19287.85 109
19289.16 93
19290.47 79
19291.78 110
19293.09 82
19294.40 100
19295.72 85
19297.03 107
19298.34 104
19299.65 94
19300.96 96
19302.27 114
19303.58 76
19304.89 92
19306.20 88
19307.51 93
19308.82 93
19310.13 104
19311.44 123
19312.75 105
19314.06 97
19315.37 101
19316.69 94
19318.00 102
19319.31 84
19320.62 102
19321.93 105
19323.24 103
19324.55 106
19325.86 96
19327.18 112
19328.49 99
19329.80 103
19331.11 93
19332.42 93
19333.73 94
19335.04 105
19336.36 109
19337.67 87
19338.98 107
19340.29 106
19341.60 100
19342.91 110
19344.23 98
19345.54 89
19346.85 104
19348.16 100
19349.47 100
19350.79 102
19352.10 84
19353.41 113
19354.72 104
19356.04 102
19357.35 80
19358.66 91
19359.97 89
19361.29 110
19362.60 101
19363.91 97
19365.22 95
19366.54 108
19367.85 98
19369.16 99
19370.47 100
19371.79 106
19373.10 93
19374.41 95
19375.73 100
19377.04 86
19378.35 98
19379.67 98
19380.98 105
19382.29 94
19383.60 78
19384.92 113
19386.23 105
19387.54 116
19388.86 106
19390.17 108
19391.49 100
19392.80 104
19394.11 97
19395.43 98
19396.74 94
19398.05 102
19399.37 109
19400.68 106
19402.00 89
19403.31 111
19404.62 103
19405.94 86
19407.25 93
19408.57 97
19409.88 114
19411.19 104
19412.51 102
19413.82 101
19415.14 101
19416.45 94
19417.77 100
19419.08 107
19420.39 127
19421.71 102
19423.02 102
19424.34 110
19425.65 97
19426.97 93
19428.28 106
19429.60 102
19430.91 108
19432.23 98
19433.54 85
19434.86 109
19436.17 109
19437.49 105
19438.80 95
19440.12 100
19441.43 82
19442.75 91
19444.06 99
19445.38 99
19446.69 84
19448.01 89
19449.32 103
19450.64 110
19451.96 106
19453.27 99
19454.59 96
19455.90 103
19457.22 93
19458.53 113
19459.85 109
19461.17 97
19462.48 98
19463.80 95
19465.11 107
19466.43 87
19467.75 96
19469.06 105
19470.38 102
19471.69 81
19473.01 105
19474.33 97
19475.64 89
19476.96 87
19478.28 109
19479.59 97
19480.91 98
19482.23 95
19483.54 95
19484.86 103
19486.18 97
19487.49 98
19488.81 111
19490.13 91
19491.44 96
19492.76 89
19494.08 104
19495.39 101
19496.71 90
19498.03 102
19499.35 78
19500.66 90
19501.98 100
19503.30 101
19504.61 97
19505.93 112
19507.25 102
19508.57 84
19509.88 91
19511.20 95
19512.52 94
19513.84 91
19515.15 100
19516.47 96
19517.79 95
19519.11 110
19520.43 106
19521.74 101
19523.06 106
19524.38 98
19525.70 102
19527.02 101
19528.33 106
19529.65 100
19530.97 94
19532.29 109
19533.61 96
19534.93 103
19536.24 116
19537.56 103
19538.88 98
19540.20 90
19541.52 90
19542.84 89
19544.16 89
19545.47 96
19546.79 88
19548.11 95
19549.43 81
19550.75 101
19552.07 93
19553.39 98
19554.71 95
19556.03 96
19557.34 103
19558.66 98
19559.98 92
19561.30 89
19562.62 102
19563.94 101
19565.26 90
19566.58 101
19567.90 109
19569.22 86
19570.54 90
19571.86 95
19573.18 103
19574.50 85
19575.82 97
19577.14 94
19578.46 100
19579.78 117
19581.10 95
19582.42 100
19583.74 86
19585.06 92
19586.38 102
19587.70 97
19589.02 103
19590.34 103
19591.66 87
19592.98 95
19594.30 87
19595.62 110
19596.94 115
19598.26 95
19599.58 93
19600.90 95
19602.22 86
19603.54 95
19604.86 103
19606.18 106
19607.50 108
19608.82 114
19610.15 103
19611.47 92
19612.79 94
19614.11 96
19615.43 107
19616.75 107
19618.07 110
19619.39 94
19620.71 90
19622.04 97
19623.36 101
19624.68 101
19626.00 97
19627.32 103
19628.64 97
19629.96 91
19631.29 95
19632.61 95
19633.93 105
19635.25 106
19636.57 99
19637.89 115
19639.22 96
19640.54 106
19641.86 107
19643.18 84
19644.50 82
19645.83 113
19647.15 97
19648.47 94
19649.79 93
19651.12 86
19652.44 87
19653.76 96
19655.08 93
19656.40 86
19657.73 95
19659.05 79
19660.37 118
19661.70 102
19663.02 105
19664.34 82
19665.66 98
19666.99 80
19668.31 108
19669.63 105
19670.95 76
19672.28 95
19673.60 105
19674.92 105
19676.25 104
19677.57 105
19678.89 96
19680.22 96
19681.54 95
19682.86 89
19684.19 78
19685.51 90
19686.83 97
19688.16 96
19689.48 79
19690.80 96
19692.13 106
19693.45 98
19694.78 91
19696.10 99
19697.42 91
19698.75 91
19700.07 92
19701.39 79
19702.72 98
19704.04 87
19705.37 91
19706.69 99
19708.02 106
19709.34 95
19710.66 93
19711.99 91
19713.31 90
19714.64 104
19715.96 103
19717.29 99
19718.61 99
19719.93 105
19721.26 99
19722.58 93
19723.91 98
19725.23 108
19726.56 98
19727.88 102
19729.21 101
19730.53 93
19731.86 88
19733.18 95
19734.51 97
19735.83 94
19737.16 106
19738.48 86
19739.81 94
19741.13 93
19742.46 90
19743.78 93
19745.11 104
19746.44 91
19747.76 101
19749.09 89
19750.41 84
19751.74 98
19753.06 97
19754.39 102
19755.72 86
19757.04 93
19758.37 96
19759.69 91
19761.02 89
19762.34 95
19763.67 92
19765.00 112
19766.32 108
19767.65 110
19768.98 99
19770.30 90
19771.63 104
19772.95 95
19774.28 90
19775.61 86
19776.93 100
19778.26 99
19779.59 100
19780.91 98
19782.24 85
19783.57 88
19784.89 99
19786.22 95
19787.55 101
19788.87 89
19790.20 81
19791.53 92
19792.86 88
19794.18 96
19795.51 85
19796.84 88
19798.16 89
19799.49 103
19800.82 88
19802.15 76
19803.47 80
19804.80 114
19806.13 87
19807.46 88
19808.78 95
19810.11 96
19811.44 104
19812.77 76
19814.09 92
19815.42 103
19816.75 92
19818.08 100
19819.41 99
19820.73 88
19822.06 93
19823.39 91
19824.72 92
19826.05 98
19827.37 97
19828.70 93
19830.03 105
19831.36 90
19832.69 75
19834.02 92
19835.34 90
19836.67 105
19838.00 80
19839.33 103
19840.66 87
19841.99 96
19843.32 89
19844.64 87
19845.97 80
19847.30 96
19848.63 94
19849.96 94
19851.29 102
19852.62 95
19853.95 91
19855.28 113
19856.60 89
19857.93 91
19859.26 102
19860.59 84
19861.92 104
19863.25 77
19864.58 96
19865.91 92
19867.24 108
19868.57 88
19869.90 83
19871.23 104
19872.56 95
19873.89 106
19875.22 97
19876.55 114
19877.88 95
19879.21 99
19880.54 94
19881.87 105
19883.20 83
19884.53 109
19885.86 85
19887.19 99
19888.52 99
19889.85 100
19891.18 85
19892.51 87
19893.84 95
19895.17 86
19896.50 105
19897.83 100
19899.16 92
19900.49 88
19901.82 101
19903.15 91
19904.48 97
19905.81 104
19907.15 106
19908.48 88
19909.81 105
19911.14 90
19912.47 90
19913.80 98
19915.13 102
19916.46 80
19917.79 87
19919.13 99
19920.46 87
19921.79 107
19923.12 80
19924.45 107
19925.78 90
19927.11 106
19928.45 79
19929.78 77
19931.11 102
19932.44 96
19933.77 97
19935.10 84
19936.44 91
19937.77 96
19939.10 98
19940.43 90
19941.76 105
19943.10 85
19944.43 93
19945.76 65
19947.09 97
19948.42 93
19949.76 97
19951.09 102
19952.42 88
19953.75 99
19955.09 96
19956.42 76
19957.75 92
19959.08 92
19960.42 92
19961.75 98
19963.08 82
19964.41 86
19965.75 90
19967.08 107
19968.41 89
19969.75 86
19971.08 102
19972.41 91
19973.74 80
19975.08 86
19976.41 88
19977.74 96
19979.08 98
19980.41 88
19981.74 101
19983.08 106
19984.41 109
19985.74 92
19987.08 109
19988.41 94
19989.75 91
19991.08 104
19992.41 106
19993.75 97
19995.08 103
19996.41 92
19997.75 113
19999.08 102
20000.42 103
20001.75 111
20003.08 94
20004.42 92
20005.75 98
20007.09 108
20008.42 90
20009.75 86
20011.09 104
20012.42 97
20013.76 92
20015.09 86
20016.43 100
20017.76 103
20019.10 103
20020.43 92
20021.76 96
20023.10 92
20024.43 96
20025.77 90
20027.10 98
20028.44 106
20029.77 109
20031.11 94
20032.44 102
20033.78 91
20035.11 111
20036.45 82
20037.78 106
20039.12 98
20040.46 89
20041.79 108
20043.13 97
20044.46 107
20045.80 95
20047.13 92
20048.47 92
20049.80 96
20051.14 92
20052.47 93
20053.81 92
20055.15 68
20056.48 95
20057.82 98
20059.15 107
20060.49 107
20061.83 93
20063.16 87
20064.50 99
20065.83 93
20067.17 115
20068.51 84
20069.84 90
20071.18 87
20072.52 90
20073.85 102
20075.19 90
20076.52 93
20077.86 99
20079.20 110
20080.53 94
20081.87 98
20083.21 88
20084.54 95
20085.88 102
20087.22 96
20088.56 95
20089.89 89
20091.23 104
20092.57 96
20093.90 92
20095.24 97
20096.58 89
20097.91 79
20099.25 97
20100.59 93
20101.93 91
20103.26 82
20104.60 98
20105.94 107
20107.28 91
20108.61 81
20109.95 86
20111.29 80
20112.63 95
20113.96 93
20115.30 84
20116.64 82
20117.98 93
20119.32 94
20120.65 101
20121.99 93
20123.33 105
20124.67 106
20126.01 101
