# Supplementary material for: MALDI-TOF MS typing enables the classification of brewing yeasts of the genus Saccharomyces to major beer styles
Source: PLoS One. 2017 Aug 9;12(8):e0181694. doi: 10.1371/journal.pone.0181694 (PMC5549903; doi:10.1371/journal.pone.0181694)
Supplement: S17 File — The directory includes 90 raw files and was zipped to “.zip”; the folder has three strains with 30 spectra per strain; S1 Text explains the raw files with an example and Table 1 represents the yeast strains used within the experiment. (ZIP) [file pone.0181694.s020.zip › 49-51/30811-PIBB121-Dias-Dias-Dias-YPG-18h-E-E_2016-10-04_3_0_B1_1.dat]

1998.43 1705
1998.85 1721
1999.27 1621
1999.69 1459
2000.11 1502
2000.54 1480
2000.96 1422
2001.38 1404
2001.80 1493
2002.23 1467
2002.65 1462
2003.07 1493
2003.49 1571
2003.92 1675
2004.34 1692
2004.76 1625
2005.18 1680
2005.61 1737
2006.03 1741
2006.45 1732
2006.87 1695
2007.30 1640
2007.72 1634
2008.14 1642
2008.57 1586
2008.99 1587
2009.41 1481
2009.84 1450
2010.26 1406
2010.68 1393
2011.11 1389
2011.53 1394
2011.95 1384
2012.38 1345
2012.80 1344
2013.22 1378
2013.65 1427
2014.07 1447
2014.49 1435
2014.92 1427
2015.34 1483
2015.77 1478
2016.19 1406
2016.61 1448
2017.04 1491
2017.46 1514
2017.89 1484
2018.31 1467
2018.73 1457
2019.16 1503
2019.58 1431
2020.01 1497
2020.43 1476
2020.85 1490
2021.28 1372
2021.70 1442
2022.13 1414
2022.55 1466
2022.98 1476
2023.40 1460
2023.83 1481
2024.25 1437
2024.68 1508
2025.10 1503
2025.53 1508
2025.95 1587
2026.38 1487
2026.80 1436
2027.23 1532
2027.65 1581
2028.08 1517
2028.50 1525
2028.93 1564
2029.35 1557
2029.78 1551
2030.20 1514
2030.63 1456
2031.05 1469
2031.48 1561
2031.90 1524
2032.33 1503
2032.75 1489
2033.18 1514
2033.61 1545
2034.03 1472
2034.46 1505
2034.88 1485
2035.31 1519
2035.74 1496
2036.16 1497
2036.59 1736
2037.01 1667
2037.44 1645
2037.87 1663
2038.29 1674
2038.72 1649
2039.14 1631
2039.57 1520
2040.00 1549
2040.42 1561
2040.85 1502
2041.28 1444
2041.70 1420
2042.13 1351
2042.56 1526
2042.98 1578
2043.41 1530
2043.84 1498
2044.26 1514
2044.69 1529
2045.12 1492
2045.54 1524
2045.97 1501
2046.40 1501
2046.82 1457
2047.25 1474
2047.68 1476
2048.11 1507
2048.53 1489
2048.96 1401
2049.39 1382
2049.82 1434
2050.24 1381
2050.67 1436
2051.10 1480
2051.53 1457
2051.95 1453
2052.38 1419
2052.81 1432
2053.24 1474
2053.66 1442
2054.09 1387
2054.52 1492
2054.95 1513
2055.38 1471
2055.80 1390
2056.23 1424
2056.66 1410
2057.09 1448
2057.52 1415
2057.94 1361
2058.37 1311
2058.80 1368
2059.23 1364
2059.66 1340
2060.09 1400
2060.51 1467
2060.94 1551
2061.37 1585
2061.80 1723
2062.23 1718
2062.66 1822
2063.09 1769
2063.52 1710
2063.94 1874
2064.37 1853
2064.80 1824
2065.23 1703
2065.66 1689
2066.09 1636
2066.52 1569
2066.95 1499
2067.38 1510
2067.81 1453
2068.24 1469
2068.66 1398
2069.09 1418
2069.52 1407
2069.95 1413
2070.38 1479
2070.81 1526
2071.24 1470
2071.67 1528
2072.10 1567
2072.53 1522
2072.96 1600
2073.39 1614
2073.82 1661
2074.25 1706
2074.68 1695
2075.11 1556
2075.54 1667
2075.97 1708
2076.40 1833
2076.83 1743
2077.26 1734
2077.69 1614
2078.12 1681
2078.55 1643
2078.98 1619
2079.41 1540
2079.84 1540
2080.27 1612
2080.70 1574
2081.14 1557
2081.57 1551
2082.00 1461
2082.43 1471
2082.86 1399
2083.29 1424
2083.72 1438
2084.15 1445
2084.58 1466
2085.01 1363
2085.44 1433
2085.88 1402
2086.31 1331
2086.74 1350
2087.17 1384
2087.60 1407
2088.03 1366
2088.46 1415
2088.89 1423
2089.33 1468
2089.76 1523
2090.19 1557
2090.62 1631
2091.05 1567
2091.48 1591
2091.92 1562
2092.35 1631
2092.78 1655
2093.21 1589
2093.64 1635
2094.07 1629
2094.51 1568
2094.94 1532
2095.37 1534
2095.80 1511
2096.24 1477
2096.67 1425
2097.10 1419
2097.53 1345
2097.96 1306
2098.40 1358
2098.83 1396
2099.26 1468
2099.69 1557
2100.13 1403
2100.56 1399
2100.99 1423
2101.43 1441
2101.86 1427
2102.29 1418
2102.72 1461
2103.16 1410
2103.59 1486
2104.02 1433
2104.46 1488
2104.89 1556
2105.32 1484
2105.76 1451
2106.19 1458
2106.62 1473
2107.05 1523
2107.49 1530
2107.92 1428
2108.36 1452
2108.79 1386
2109.22 1461
2109.66 1515
2110.09 1442
2110.52 1465
2110.96 1406
2111.39 1373
2111.82 1360
2112.26 1269
2112.69 1392
2113.13 1373
2113.56 1325
2113.99 1453
2114.43 1375
2114.86 1248
2115.30 1313
2115.73 1300
2116.16 1392
2116.60 1456
2117.03 1347
2117.47 1292
2117.90 1396
2118.34 1454
2118.77 1466
2119.21 1501
2119.64 1463
2120.07 1459
2120.51 1485
2120.94 1454
2121.38 1597
2121.81 1493
2122.25 1420
2122.68 1488
2123.12 1552
2123.55 1423
2123.99 1419
2124.42 1351
2124.86 1328
2125.29 1400
2125.73 1360
2126.16 1322
2126.60 1377
2127.04 1358
2127.47 1448
2127.91 1466
2128.34 1482
2128.78 1477
2129.21 1503
2129.65 1523
2130.08 1521
2130.52 1556
2130.96 1544
2131.39 1615
2131.83 1685
2132.26 1792
2132.70 1836
2133.14 1838
2133.57 1919
2134.01 1875
2134.44 1996
2134.88 1966
2135.32 1995
2135.75 1961
2136.19 1870
2136.62 1815
2137.06 1759
2137.50 1639
2137.93 1641
2138.37 1574
2138.81 1377
2139.24 1471
2139.68 1407
2140.12 1365
2140.55 1366
2140.99 1298
2141.43 1326
2141.86 1357
2142.30 1366
2142.74 1338
2143.18 1363
2143.61 1381
2144.05 1395
2144.49 1388
2144.92 1360
2145.36 1413
2145.80 1471
2146.24 1527
2146.67 1651
2147.11 1641
2147.55 1656
2147.99 1695
2148.42 1680
2148.86 1711
2149.30 1619
2149.74 1651
2150.17 1669
2150.61 1621
2151.05 1622
2151.49 1552
2151.92 1519
2152.36 1500
2152.80 1415
2153.24 1391
2153.68 1498
2154.11 1526
2154.55 1453
2154.99 1459
2155.43 1466
2155.87 1516
2156.31 1530
2156.74 1524
2157.18 1485
2157.62 1455
2158.06 1412
2158.50 1504
2158.94 1535
2159.38 1523
2159.81 1475
2160.25 1483
2160.69 1517
2161.13 1585
2161.57 1602
2162.01 1572
2162.45 1547
2162.89 1516
2163.33 1522
2163.76 1556
2164.20 1523
2164.64 1596
2165.08 1570
2165.52 1572
2165.96 1561
2166.40 1575
2166.84 1578
2167.28 1695
2167.72 1690
2168.16 1786
2168.60 1800
2169.04 1762
2169.48 1814
2169.92 1884
2170.36 1901
2170.80 1833
2171.24 1874
2171.68 1786
2172.12 1805
2172.56 1769
2173.00 1642
2173.44 1627
2173.88 1639
2174.32 1617
2174.76 1622
2175.20 1715
2175.64 1674
2176.08 1617
2176.52 1645
2176.96 1672
2177.40 1682
2177.84 1684
2178.28 1607
2178.72 1588
2179.16 1564
2179.60 1517
2180.04 1577
2180.48 1552
2180.92 1560
2181.37 1465
2181.81 1485
2182.25 1585
2182.69 1583
2183.13 1486
2183.57 1583
2184.01 1516
2184.45 1481
2184.89 1528
2185.34 1619
2185.78 1635
2186.22 1712
2186.66 1656
2187.10 1605
2187.54 1603
2187.98 1582
2188.43 1569
2188.87 1533
2189.31 1578
2189.75 1662
2190.19 1609
2190.63 1531
2191.08 1631
2191.52 1593
2191.96 1638
2192.40 1680
2192.84 1579
2193.29 1726
2193.73 1743
2194.17 1612
2194.61 1640
2195.05 1572
2195.50 1668
2195.94 1607
2196.38 1607
2196.82 1573
2197.27 1544
2197.71 1636
2198.15 1651
2198.59 1552
2199.04 1594
2199.48 1554
2199.92 1554
2200.37 1641
2200.81 1647
2201.25 1625
2201.69 1627
2202.14 1605
2202.58 1668
2203.02 1630
2203.47 1604
2203.91 1622
2204.35 1697
2204.80 1691
2205.24 1648
2205.68 1685
2206.13 1677
2206.57 1714
2207.01 1769
2207.46 1801
2207.90 1750
2208.34 1773
2208.79 1730
2209.23 1736
2209.67 1711
2210.12 1665
2210.56 1580
2211.01 1637
2211.45 1555
2211.89 1568
2212.34 1634
2212.78 1543
2213.23 1467
2213.67 1501
2214.11 1437
2214.56 1465
2215.00 1520
2215.45 1485
2215.89 1484
2216.34 1451
2216.78 1461
2217.22 1505
2217.67 1469
2218.11 1495
2218.56 1607
2219.00 1579
2219.45 1492
2219.89 1600
2220.34 1718
2220.78 1721
2221.23 1700
2221.67 1700
2222.12 1828
2222.56 1885
2223.01 1827
2223.45 1814
2223.90 1859
2224.34 1835
2224.79 1674
2225.23 1705
2225.68 1708
2226.12 1659
2226.57 1612
2227.01 1697
2227.46 1737
2227.91 1751
2228.35 1716
2228.80 1708
2229.24 1755
2229.69 1896
2230.13 1925
2230.58 1957
2231.03 2006
2231.47 2041
2231.92 2024
2232.36 2123
2232.81 2072
2233.26 2029
2233.70 2073
2234.15 2077
2234.59 2111
2235.04 2022
2235.49 2093
2235.93 2066
2236.38 2092
2236.83 2010
2237.27 1952
2237.72 1909
2238.17 1907
2238.61 1931
2239.06 1780
2239.51 1730
2239.95 1640
2240.40 1606
2240.85 1596
2241.29 1528
2241.74 1517
2242.19 1480
2242.63 1483
2243.08 1551
2243.53 1510
2243.98 1453
2244.42 1455
2244.87 1446
2245.32 1502
2245.76 1526
2246.21 1517
2246.66 1556
2247.11 1500
2247.55 1480
2248.00 1484
2248.45 1528
2248.90 1494
2249.35 1487
2249.79 1495
2250.24 1432
2250.69 1424
2251.14 1474
2251.58 1423
2252.03 1444
2252.48 1384
2252.93 1385
2253.38 1384
2253.82 1410
2254.27 1432
2254.72 1370
2255.17 1336
2255.62 1284
2256.07 1365
2256.51 1398
2256.96 1409
2257.41 1413
2257.86 1507
2258.31 1506
2258.76 1618
2259.21 1700
2259.65 1636
2260.10 1654
2260.55 1672
2261.00 1759
2261.45 1805
2261.90 1645
2262.35 1728
2262.80 1709
2263.25 1743
2263.69 1789
2264.14 1673
2264.59 1702
2265.04 1719
2265.49 1845
2265.94 1678
2266.39 1698
2266.84 1696
2267.29 1647
2267.74 1703
2268.19 1582
2268.64 1716
2269.09 1709
2269.54 1687
2269.99 1656
2270.44 1615
2270.89 1583
2271.34 1656
2271.79 1580
2272.24 1623
2272.69 1570
2273.14 1577
2273.59 1471
2274.04 1479
2274.49 1443
2274.94 1500
2275.39 1446
2275.84 1436
2276.29 1455
2276.74 1490
2277.19 1553
2277.64 1603
2278.09 1567
2278.54 1660
2278.99 1729
2279.44 1628
2279.89 1735
2280.34 1711
2280.79 1674
2281.25 1659
2281.70 1646
2282.15 1734
2282.60 1728
2283.05 1608
2283.50 1687
2283.95 1726
2284.40 1696
2284.85 1749
2285.31 1807
2285.76 1843
2286.21 1972
2286.66 2062
2287.11 2182
2287.56 2371
2288.01 2543
2288.47 2704
2288.92 2789
2289.37 2876
2289.82 2951
2290.27 2973
2290.72 2979
2291.18 2864
2291.63 2889
2292.08 2943
2292.53 2901
2292.98 2772
2293.44 2736
2293.89 2750
2294.34 2605
2294.79 2380
2295.24 2327
2295.70 2213
2296.15 2037
2296.60 1898
2297.05 1794
2297.51 1807
2297.96 1754
2298.41 1675
2298.86 1665
2299.32 1564
2299.77 1619
2300.22 1577
2300.67 1577
2301.13 1482
2301.58 1409
2302.03 1476
2302.49 1486
2302.94 1514
2303.39 1558
2303.85 1610
2304.30 1578
2304.75 1571
2305.20 1673
2305.66 1724
2306.11 1845
2306.56 1898
2307.02 1938
2307.47 1968
2307.93 2098
2308.38 2113
2308.83 2110
2309.29 2088
2309.74 2014
2310.19 1911
2310.65 1904
2311.10 1879
2311.55 1791
2312.01 1870
2312.46 1823
2312.92 1669
2313.37 1725
2313.82 1693
2314.28 1726
2314.73 1843
2315.19 1789
2315.64 1706
2316.10 1779
2316.55 1773
2317.00 1749
2317.46 1876
2317.91 1870
2318.37 1806
2318.82 1758
2319.28 1798
2319.73 1824
2320.19 1815
2320.64 1896
2321.10 1926
2321.55 1771
2322.01 1792
2322.46 1724
2322.92 1791
2323.37 1803
2323.83 1824
2324.28 1751
2324.74 1804
2325.19 1850
2325.65 1813
2326.10 1777
2326.56 1857
2327.01 1960
2327.47 2006
2327.92 1874
2328.38 1830
2328.83 1738
2329.29 1769
2329.74 1804
2330.20 1794
2330.66 1708
2331.11 1685
2331.57 1632
2332.02 1694
2332.48 1668
2332.94 1746
2333.39 1738
2333.85 1763
2334.30 1822
2334.76 1742
2335.22 1765
2335.67 1803
2336.13 1782
2336.58 1775
2337.04 1883
2337.50 1921
2337.95 1907
2338.41 1916
2338.87 1833
2339.32 1788
2339.78 1828
2340.24 1788
2340.69 1722
2341.15 1794
2341.61 1702
2342.06 1771
2342.52 1706
2342.98 1664
2343.43 1699
2343.89 1660
2344.35 1692
2344.81 1637
2345.26 1646
2345.72 1677
2346.18 1692
2346.63 1681
2347.09 1702
2347.55 1520
2348.01 1530
2348.46 1602
2348.92 1635
2349.38 1653
2349.84 1616
2350.29 1562
2350.75 1532
2351.21 1552
2351.67 1643
2352.13 1608
2352.58 1642
2353.04 1613
2353.50 1625
2353.96 1522
2354.41 1596
2354.87 1589
2355.33 1622
2355.79 1577
2356.25 1615
2356.71 1596
2357.16 1638
2357.62 1654
2358.08 1725
2358.54 1766
2359.00 1704
2359.46 1680
2359.91 1792
2360.37 1798
2360.83 1696
2361.29 1694
2361.75 1702
2362.21 1793
2362.67 1935
2363.13 1839
2363.58 1925
2364.04 1874
2364.50 1895
2364.96 1848
2365.42 1792
2365.88 1730
2366.34 1829
2366.80 1801
2367.26 1691
2367.72 1621
2368.18 1623
2368.64 1523
2369.10 1539
2369.55 1517
2370.01 1522
2370.47 1477
2370.93 1506
2371.39 1547
2371.85 1554
2372.31 1494
2372.77 1539
2373.23 1577
2373.69 1578
2374.15 1540
2374.61 1558
2375.07 1498
2375.53 1460
2375.99 1497
2376.45 1547
2376.91 1600
2377.37 1494
2377.83 1593
2378.29 1565
2378.75 1559
2379.21 1549
2379.68 1572
2380.14 1589
2380.60 1583
2381.06 1580
2381.52 1562
2381.98 1545
2382.44 1550
2382.90 1573
2383.36 1611
2383.82 1714
2384.28 1661
2384.74 1671
2385.20 1650
2385.67 1574
2386.13 1644
2386.59 1679
2387.05 1661
2387.51 1607
2387.97 1654
2388.43 1570
2388.89 1634
2389.36 1623
2389.82 1658
2390.28 1528
2390.74 1551
2391.20 1519
2391.66 1572
2392.13 1561
2392.59 1520
2393.05 1534
2393.51 1470
2393.97 1569
2394.43 1569
2394.90 1455
2395.36 1457
2395.82 1513
2396.28 1513
2396.74 1460
2397.21 1473
2397.67 1450
2398.13 1490
2398.59 1445
2399.06 1480
2399.52 1446
2399.98 1457
2400.44 1434
2400.91 1440
2401.37 1498
2401.83 1449
2402.29 1503
2402.76 1552
2403.22 1544
2403.68 1552
2404.14 1501
2404.61 1509
2405.07 1561
2405.53 1598
2406.00 1524
2406.46 1534
2406.92 1483
2407.39 1535
2407.85 1492
2408.31 1383
2408.78 1475
2409.24 1458
2409.70 1441
2410.17 1400
2410.63 1519
2411.09 1453
2411.56 1424
2412.02 1481
2412.48 1555
2412.95 1615
2413.41 1589
2413.87 1654
2414.34 1664
2414.80 1674
2415.27 1805
2415.73 1872
2416.19 1872
2416.66 1904
2417.12 1869
2417.59 1794
2418.05 1845
2418.51 1830
2418.98 1795
2419.44 1742
2419.91 1849
2420.37 1884
2420.84 1839
2421.30 1897
2421.77 1945
2422.23 1914
2422.69 1985
2423.16 2036
2423.62 2031
2424.09 1977
2424.55 1881
2425.02 1844
2425.48 1834
2425.95 1761
2426.41 1779
2426.88 1751
2427.34 1763
2427.81 1683
2428.27 1602
2428.74 1562
2429.20 1615
2429.67 1626
2430.13 1555
2430.60 1565
2431.07 1576
2431.53 1608
2432.00 1576
2432.46 1642
2432.93 1676
2433.39 1679
2433.86 1680
2434.32 1742
2434.79 1752
2435.26 1780
2435.72 1826
2436.19 1974
2436.65 2130
2437.12 2222
2437.59 2112
2438.05 2173
2438.52 2267
2438.98 2319
2439.45 2221
2439.92 2147
2440.38 2147
2440.85 2116
2441.32 2026
2441.78 1846
2442.25 1802
2442.72 1794
2443.18 1666
2443.65 1661
2444.12 1714
2444.58 1729
2445.05 1676
2445.52 1670
2445.98 1625
2446.45 1539
2446.92 1583
2447.38 1578
2447.85 1567
2448.32 1592
2448.78 1618
2449.25 1540
2449.72 1515
2450.19 1557
2450.65 1539
2451.12 1533
2451.59 1578
2452.06 1595
2452.52 1541
2452.99 1509
2453.46 1443
2453.93 1459
2454.39 1498
2454.86 1507
2455.33 1470
2455.80 1549
2456.26 1467
2456.73 1510
2457.20 1564
2457.67 1529
2458.14 1571
2458.60 1500
2459.07 1543
2459.54 1592
2460.01 1651
2460.48 1641
2460.95 1644
2461.41 1751
2461.88 1692
2462.35 1695
2462.82 1657
2463.29 1663
2463.76 1746
2464.22 1716
2464.69 1807
2465.16 1729
2465.63 1802
2466.10 1769
2466.57 1726
2467.04 1655
2467.51 1649
2467.97 1593
2468.44 1608
2468.91 1542
2469.38 1608
2469.85 1511
2470.32 1466
2470.79 1436
2471.26 1422
2471.73 1459
2472.20 1442
2472.67 1457
2473.14 1498
2473.61 1495
2474.07 1552
2474.54 1637
2475.01 1646
2475.48 1659
2475.95 1719
2476.42 1773
2476.89 1846
2477.36 1977
2477.83 1965
2478.30 1993
2478.77 1868
2479.24 1857
2479.71 1886
2480.18 1799
2480.65 1706
2481.12 1680
2481.59 1657
2482.06 1581
2482.53 1667
2483.00 1496
2483.47 1498
2483.95 1546
2484.42 1548
2484.89 1516
2485.36 1540
2485.83 1487
2486.30 1489
2486.77 1482
2487.24 1488
2487.71 1526
2488.18 1677
2488.65 1610
2489.12 1640
2489.59 1760
2490.07 1749
2490.54 1754
2491.01 1748
2491.48 1724
2491.95 1720
2492.42 1753
2492.89 1788
2493.36 1751
2493.84 1761
2494.31 1757
2494.78 1699
2495.25 1677
2495.72 1643
2496.19 1566
2496.66 1644
2497.14 1526
2497.61 1517
2498.08 1541
2498.55 1498
2499.02 1470
2499.50 1468
2499.97 1631
2500.44 1566
2500.91 1547
2501.38 1536
2501.86 1518
2502.33 1530
2502.80 1689
2503.27 1622
2503.74 1632
2504.22 1744
2504.69 1777
2505.16 1767
2505.63 1820
2506.11 1907
2506.58 1868
2507.05 1880
2507.52 1929
2508.00 1886
2508.47 1896
2508.94 1879
2509.42 1763
2509.89 1781
2510.36 1769
2510.83 1747
2511.31 1654
2511.78 1649
2512.25 1637
2512.73 1641
2513.20 1559
2513.67 1573
2514.15 1617
2514.62 1709
2515.09 1708
2515.57 1667
2516.04 1645
2516.51 1641
2516.99 1625
2517.46 1686
2517.94 1768
2518.41 1834
2518.88 1767
2519.36 1744
2519.83 1719
2520.30 1696
2520.78 1773
2521.25 1669
2521.73 1518
2522.20 1550
2522.67 1562
2523.15 1471
2523.62 1541
2524.10 1607
2524.57 1545
2525.05 1477
2525.52 1498
2525.99 1604
2526.47 1586
2526.94 1483
2527.42 1518
2527.89 1590
2528.37 1626
2528.84 1602
2529.32 1630
2529.79 1645
2530.27 1553
2530.74 1655
2531.22 1675
2531.69 1651
2532.17 1644
2532.64 1698
2533.12 1747
2533.59 1811
2534.07 1754
2534.54 1748
2535.02 1779
2535.49 1786
2535.97 1730
2536.44 1725
2536.92 1791
2537.39 1778
2537.87 1699
2538.34 1671
2538.82 1690
2539.30 1551
2539.77 1629
2540.25 1748
2540.72 1657
2541.20 1558
2541.68 1584
2542.15 1597
2542.63 1614
2543.10 1591
2543.58 1577
2544.06 1579
2544.53 1552
2545.01 1601
2545.48 1622
2545.96 1666
2546.44 1629
2546.91 1679
2547.39 1738
2547.87 1704
2548.34 1689
2548.82 1751
2549.30 1676
2549.77 1706
2550.25 1748
2550.73 1807
2551.20 1765
2551.68 1817
2552.16 1853
2552.63 1882
2553.11 1919
2553.59 2012
2554.06 1951
2554.54 1889
2555.02 1998
2555.50 1867
2555.97 1736
2556.45 1635
2556.93 1558
2557.40 1572
2557.88 1558
2558.36 1565
2558.84 1469
2559.31 1556
2559.79 1605
2560.27 1556
2560.75 1520
2561.23 1587
2561.70 1546
2562.18 1543
2562.66 1484
2563.14 1410
2563.61 1434
2564.09 1472
2564.57 1482
2565.05 1504
2565.53 1482
2566.00 1437
2566.48 1452
2566.96 1474
2567.44 1519
2567.92 1457
2568.40 1411
2568.87 1456
2569.35 1504
2569.83 1466
2570.31 1498
2570.79 1431
2571.27 1452
2571.75 1440
2572.22 1455
2572.70 1549
2573.18 1558
2573.66 1513
2574.14 1549
2574.62 1547
2575.10 1600
2575.58 1603
2576.06 1568
2576.54 1530
2577.01 1491
2577.49 1497
2577.97 1476
2578.45 1523
2578.93 1520
2579.41 1438
2579.89 1409
2580.37 1438
2580.85 1449
2581.33 1472
2581.81 1511
2582.29 1399
2582.77 1433
2583.25 1465
2583.73 1426
2584.21 1428
2584.69 1518
2585.17 1476
2585.65 1475
2586.13 1450
2586.61 1434
2587.09 1488
2587.57 1559
2588.05 1557
2588.53 1541
2589.01 1553
2589.49 1596
2589.97 1586
2590.45 1579
2590.93 1609
2591.41 1612
2591.89 1613
2592.37 1661
2592.85 1674
2593.33 1686
2593.81 1628
2594.30 1573
2594.78 1547
2595.26 1504
2595.74 1466
2596.22 1471
2596.70 1443
2597.18 1454
2597.66 1482
2598.14 1445
2598.62 1406
2599.11 1393
2599.59 1390
2600.07 1390
2600.55 1388
2601.03 1416
2601.51 1391
2601.99 1449
2602.48 1399
2602.96 1540
2603.44 1397
2603.92 1486
2604.40 1625
2604.88 1550
2605.37 1661
2605.85 1702
2606.33 1743
2606.81 1761
2607.29 1691
2607.78 1845
2608.26 1705
2608.74 1707
2609.22 1727
2609.70 1692
2610.19 1663
2610.67 1633
2611.15 1629
2611.63 1546
2612.12 1510
2612.60 1535
2613.08 1439
2613.56 1463
2614.05 1498
2614.53 1424
2615.01 1495
2615.49 1531
2615.98 1562
2616.46 1536
2616.94 1552
2617.43 1640
2617.91 1691
2618.39 1655
2618.87 1648
2619.36 1731
2619.84 1656
2620.32 1755
2620.81 1733
2621.29 1574
2621.77 1595
2622.26 1535
2622.74 1518
2623.22 1493
2623.71 1470
2624.19 1498
2624.67 1477
2625.16 1463
2625.64 1559
2626.13 1453
2626.61 1474
2627.09 1463
2627.58 1405
2628.06 1392
2628.55 1354
2629.03 1464
2629.51 1475
2630.00 1410
2630.48 1499
2630.97 1443
2631.45 1548
2631.93 1508
2632.42 1463
2632.90 1447
2633.39 1519
2633.87 1462
2634.36 1450
2634.84 1453
2635.33 1494
2635.81 1530
2636.29 1481
2636.78 1416
2637.26 1469
2637.75 1496
2638.23 1517
2638.72 1513
2639.20 1560
2639.69 1524
2640.17 1482
2640.66 1407
2641.14 1406
2641.63 1466
2642.11 1455
2642.60 1422
2643.08 1468
2643.57 1445
2644.05 1504
2644.54 1494
2645.03 1407
2645.51 1422
2646.00 1522
2646.48 1560
2646.97 1543
2647.45 1486
2647.94 1411
2648.43 1445
2648.91 1408
2649.40 1448
2649.88 1420
2650.37 1403
2650.85 1392
2651.34 1418
2651.83 1365
2652.31 1463
2652.80 1458
2653.29 1437
2653.77 1464
2654.26 1429
2654.74 1461
2655.23 1458
2655.72 1525
2656.20 1466
2656.69 1436
2657.18 1533
2657.66 1457
2658.15 1435
2658.64 1513
2659.12 1465
2659.61 1487
2660.10 1528
2660.58 1479
2661.07 1484
2661.56 1492
2662.05 1556
2662.53 1565
2663.02 1490
2663.51 1518
2663.99 1560
2664.48 1593
2664.97 1637
2665.46 1590
2665.94 1571
2666.43 1484
2666.92 1521
2667.41 1558
2667.89 1590
2668.38 1515
2668.87 1549
2669.36 1644
2669.84 1652
2670.33 1666
2670.82 1737
2671.31 1771
2671.80 1799
2672.28 1792
2672.77 1739
2673.26 1772
2673.75 1738
2674.24 1793
2674.72 1734
2675.21 1767
2675.70 1791
2676.19 1756
2676.68 1708
2677.17 1717
2677.65 1823
2678.14 1800
2678.63 1791
2679.12 1793
2679.61 1763
2680.10 1797
2680.59 1827
2681.07 1799
2681.56 1801
2682.05 1753
2682.54 1678
2683.03 1758
2683.52 1709
2684.01 1725
2684.50 1537
2684.99 1605
2685.47 1636
2685.96 1603
2686.45 1519
2686.94 1468
2687.43 1475
2687.92 1474
2688.41 1511
2688.90 1475
2689.39 1512
2689.88 1511
2690.37 1508
2690.86 1535
2691.35 1500
2691.84 1434
2692.33 1483
2692.82 1471
2693.31 1565
2693.80 1563
2694.29 1567
2694.78 1594
2695.27 1705
2695.76 1732
2696.25 1863
2696.74 2013
2697.23 2055
2697.72 2146
2698.21 2227
2698.70 2191
2699.19 2233
2699.68 2251
2700.17 2190
2700.66 2134
2701.15 1985
2701.64 1959
2702.13 1833
2702.62 1804
2703.11 1769
2703.61 1723
2704.10 1667
2704.59 1619
2705.08 1575
2705.57 1556
2706.06 1508
2706.55 1571
2707.04 1572
2707.53 1445
2708.02 1479
2708.52 1547
2709.01 1509
2709.50 1440
2709.99 1437
2710.48 1474
2710.97 1321
2711.46 1347
2711.96 1307
2712.45 1440
2712.94 1444
2713.43 1397
2713.92 1302
2714.41 1346
2714.91 1354
2715.40 1405
2715.89 1333
2716.38 1425
2716.87 1442
2717.37 1407
2717.86 1486
2718.35 1488
2718.84 1585
2719.33 1584
2719.83 1535
2720.32 1602
2720.81 1661
2721.30 1550
2721.80 1620
2722.29 1578
2722.78 1576
2723.27 1588
2723.77 1505
2724.26 1502
2724.75 1558
2725.24 1509
2725.74 1426
2726.23 1455
2726.72 1420
2727.22 1578
2727.71 1491
2728.20 1420
2728.70 1424
2729.19 1504
2729.68 1514
2730.18 1479
2730.67 1426
2731.16 1439
2731.65 1508
2732.15 1463
2732.64 1481
2733.14 1485
2733.63 1489
2734.12 1541
2734.62 1606
2735.11 1544
2735.60 1508
2736.10 1515
2736.59 1539
2737.08 1583
2737.58 1549
2738.07 1486
2738.57 1547
2739.06 1510
2739.55 1469
2740.05 1397
2740.54 1366
2741.04 1373
2741.53 1364
2742.03 1309
2742.52 1273
2743.01 1326
2743.51 1327
2744.00 1363
2744.50 1331
2744.99 1404
2745.49 1429
2745.98 1400
2746.48 1408
2746.97 1463
2747.47 1441
2747.96 1442
2748.46 1495
2748.95 1498
2749.45 1417
2749.94 1305
2750.44 1438
2750.93 1430
2751.43 1466
2751.92 1440
2752.42 1443
2752.91 1498
2753.41 1430
2753.90 1461
2754.40 1554
2754.89 1472
2755.39 1498
2755.88 1542
2756.38 1442
2756.87 1485
2757.37 1484
2757.87 1420
2758.36 1374
2758.86 1451
2759.35 1463
2759.85 1415
2760.35 1392
2760.84 1486
2761.34 1417
2761.83 1394
2762.33 1366
2762.83 1430
2763.32 1386
2763.82 1343
2764.31 1416
2764.81 1457
2765.31 1448
2765.80 1453
2766.30 1454
2766.80 1439
2767.29 1491
2767.79 1513
2768.29 1494
2768.78 1447
2769.28 1521
2769.78 1505
2770.27 1536
2770.77 1586
2771.27 1585
2771.76 1487
2772.26 1538
2772.76 1556
2773.26 1546
2773.75 1518
2774.25 1532
2774.75 1543
2775.24 1438
2775.74 1490
2776.24 1507
2776.74 1548
2777.23 1605
2777.73 1594
2778.23 1543
2778.73 1479
2779.22 1585
2779.72 1589
2780.22 1519
2780.72 1455
2781.21 1534
2781.71 1473
2782.21 1499
2782.71 1564
2783.21 1612
2783.70 1553
2784.20 1541
2784.70 1540
2785.20 1561
2785.70 1543
2786.20 1502
2786.69 1478
2787.19 1477
2787.69 1448
2788.19 1394
2788.69 1388
2789.19 1497
2789.68 1473
2790.18 1529
2790.68 1523
2791.18 1615
2791.68 1631
2792.18 1726
2792.68 1694
2793.18 1702
2793.67 1771
2794.17 1917
2794.67 1990
2795.17 2009
2795.67 2057
2796.17 1986
2796.67 1904
2797.17 1938
2797.67 2111
2798.17 2087
2798.67 1936
2799.17 1931
2799.66 1978
2800.16 1836
2800.66 1747
2801.16 1676
2801.66 1735
2802.16 1636
2802.66 1644
2803.16 1690
2803.66 1791
2804.16 1844
2804.66 1884
2805.16 1951
2805.66 2004
2806.16 1993
2806.66 2105
2807.16 2154
2807.66 2102
2808.16 2056
2808.66 1946
2809.16 1872
2809.66 1848
2810.16 1796
2810.66 1788
2811.16 1693
2811.66 1678
2812.17 1741
2812.67 1791
2813.17 1847
2813.67 1811
2814.17 1818
2814.67 1854
2815.17 1782
2815.67 1758
2816.17 1782
2816.67 1780
2817.17 1742
2817.67 1663
2818.18 1698
2818.68 1656
2819.18 1668
2819.68 1642
2820.18 1618
2820.68 1630
2821.18 1570
2821.68 1635
2822.19 1589
2822.69 1658
2823.19 1579
2823.69 1621
2824.19 1560
2824.69 1646
2825.20 1594
2825.70 1554
2826.20 1535
2826.70 1543
2827.20 1479
2827.70 1541
2828.21 1557
2828.71 1467
2829.21 1449
2829.71 1501
2830.22 1525
2830.72 1512
2831.22 1501
2831.72 1537
2832.22 1591
2832.73 1503
2833.23 1556
2833.73 1611
2834.23 1526
2834.74 1509
2835.24 1485
2835.74 1428
2836.24 1476
2836.75 1473
2837.25 1486
2837.75 1402
2838.26 1463
2838.76 1483
2839.26 1474
2839.76 1489
2840.27 1490
2840.77 1550
2841.27 1496
2841.78 1463
2842.28 1459
2842.78 1493
2843.29 1488
2843.79 1491
2844.29 1430
2844.80 1473
2845.30 1512
2845.80 1516
2846.31 1523
2846.81 1569
2847.32 1487
2847.82 1549
2848.32 1597
2848.83 1527
2849.33 1452
2849.83 1499
2850.34 1481
2850.84 1423
2851.35 1412
2851.85 1466
2852.35 1452
2852.86 1502
2853.36 1451
2853.87 1437
2854.37 1490
2854.88 1485
2855.38 1530
2855.88 1560
2856.39 1558
2856.89 1524
2857.40 1493
2857.90 1522
2858.41 1543
2858.91 1513
2859.42 1547
2859.92 1523
2860.43 1493
2860.93 1492
2861.44 1481
2861.94 1379
2862.45 1358
2862.95 1398
2863.46 1412
2863.96 1396
2864.47 1416
2864.97 1446
2865.48 1435
2865.98 1475
2866.49 1474
2866.99 1420
2867.50 1373
2868.00 1475
2868.51 1525
2869.02 1475
2869.52 1456
2870.03 1439
2870.53 1504
2871.04 1536
2871.54 1497
2872.05 1422
2872.56 1421
2873.06 1486
2873.57 1424
2874.07 1411
2874.58 1448
2875.09 1521
2875.59 1403
2876.10 1409
2876.61 1496
2877.11 1505
2877.62 1446
2878.12 1455
2878.63 1477
2879.14 1492
2879.64 1450
2880.15 1500
2880.66 1620
2881.16 1685
2881.67 1709
2882.18 1779
2882.68 1966
2883.19 2048
2883.70 2197
2884.20 2370
2884.71 2451
2885.22 2445
2885.73 2539
2886.23 2484
2886.74 2407
2887.25 2361
2887.75 2308
2888.26 2324
2888.77 2176
2889.28 1968
2889.78 1896
2890.29 1842
2890.80 1929
2891.31 1827
2891.81 1825
2892.32 1878
2892.83 1893
2893.34 1846
2893.84 1821
2894.35 1992
2894.86 2017
2895.37 2138
2895.88 2150
2896.38 2135
2896.89 2173
2897.40 2202
2897.91 2293
2898.42 2272
2898.92 2325
2899.43 2366
2899.94 2451
2900.45 2600
2900.96 2539
2901.47 2656
2901.98 2535
2902.48 2492
2902.99 2350
2903.50 2446
2904.01 2345
2904.52 2236
2905.03 2188
2905.54 2184
2906.04 2119
2906.55 2003
2907.06 1901
2907.57 1749
2908.08 1734
2908.59 1703
2909.10 1681
2909.61 1690
2910.12 1620
2910.63 1649
2911.14 1642
2911.64 1650
2912.15 1578
2912.66 1571
2913.17 1633
2913.68 1590
2914.19 1606
2914.70 1658
2915.21 1605
2915.72 1524
2916.23 1573
2916.74 1512
2917.25 1468
2917.76 1505
2918.27 1513
2918.78 1557
2919.29 1595
2919.80 1696
2920.31 1804
2920.82 2004
2921.33 2233
2921.84 2293
2922.35 2367
2922.86 2415
2923.37 2470
2923.88 2507
2924.39 2405
2924.90 2335
2925.41 2206
2925.92 2031
2926.44 1937
2926.95 1813
2927.46 1767
2927.97 1713
2928.48 1672
2928.99 1692
2929.50 1712
2930.01 1652
2930.52 1654
2931.03 1633
2931.54 1662
2932.05 1664
2932.57 1681
2933.08 1673
2933.59 1709
2934.10 1718
2934.61 1734
2935.12 1717
2935.63 1724
2936.15 1726
2936.66 1641
2937.17 1617
2937.68 1638
2938.19 1597
2938.70 1645
2939.22 1669
2939.73 1791
2940.24 1720
2940.75 1665
2941.26 1715
2941.77 1799
2942.29 1809
2942.80 1930
2943.31 2038
2943.82 2019
2944.34 1888
2944.85 1910
2945.36 1821
2945.87 1852
2946.38 1800
2946.90 1754
2947.41 1754
2947.92 1731
2948.43 1671
2948.95 1660
2949.46 1656
2949.97 1634
2950.48 1636
2951.00 1555
2951.51 1484
2952.02 1494
2952.54 1555
2953.05 1451
2953.56 1540
2954.08 1504
2954.59 1524
2955.10 1460
2955.61 1437
2956.13 1515
2956.64 1541
2957.15 1490
2957.67 1488
2958.18 1468
2958.69 1473
2959.21 1492
2959.72 1541
2960.23 1523
2960.75 1618
2961.26 1585
2961.78 1604
2962.29 1666
2962.80 1598
2963.32 1611
2963.83 1553
2964.35 1572
2964.86 1581
2965.37 1586
2965.89 1614
2966.40 1665
2966.92 1653
2967.43 1595
2967.94 1580
2968.46 1635
2968.97 1652
2969.49 1605
2970.00 1632
2970.52 1603
2971.03 1592
2971.54 1574
2972.06 1587
2972.57 1552
2973.09 1576
2973.60 1628
2974.12 1586
2974.63 1570
2975.15 1603
2975.66 1697
2976.18 1603
2976.69 1631
2977.21 1668
2977.72 1675
2978.24 1707
2978.75 1772
2979.27 1680
2979.78 1738
2980.30 1749
2980.81 1715
2981.33 1786
2981.84 1905
2982.36 1938
2982.88 2000
2983.39 1839
2983.91 1974
2984.42 2091
2984.94 2064
2985.45 1991
2985.97 2047
2986.49 2029
2987.00 1973
2987.52 1939
2988.03 1880
2988.55 1919
2989.07 1815
2989.58 1865
2990.10 1899
2990.61 1857
2991.13 1946
2991.65 1927
2992.16 1922
2992.68 2069
2993.20 2224
2993.71 2454
2994.23 2740
2994.75 2575
2995.26 2782
2995.78 2912
2996.30 2928
2996.81 2881
2997.33 2895
2997.85 2993
2998.36 2905
2998.88 2831
2999.40 2948
2999.91 3163
3000.43 3401
3000.95 3737
3001.46 4178
3001.98 4653
3002.50 4990
3003.02 5424
3003.53 5578
3004.05 5454
3004.57 5273
3005.09 4966
3005.60 4536
3006.12 3993
3006.64 3615
3007.16 3140
3007.67 2766
3008.19 2445
3008.71 2295
3009.23 2163
3009.74 2141
3010.26 2043
3010.78 2052
3011.30 2085
3011.82 1998
3012.33 1972
3012.85 2145
3013.37 2267
3013.89 2103
3014.41 2169
3014.93 2160
3015.44 2140
3015.96 2194
3016.48 2162
3017.00 2129
3017.52 2196
3018.04 2172
3018.55 2142
3019.07 2154
3019.59 2213
3020.11 2081
3020.63 2173
3021.15 2194
3021.67 2143
3022.19 2219
3022.71 2181
3023.22 2095
3023.74 2022
3024.26 2061
3024.78 2014
3025.30 1910
3025.82 1936
3026.34 1876
3026.86 1916
3027.38 1784
3027.90 1726
3028.42 1769
3028.94 1760
3029.46 1756
3029.98 1720
3030.49 1685
3031.01 1824
3031.53 1829
3032.05 1950
3032.57 1824
3033.09 1832
3033.61 1898
3034.13 1987
3034.65 1972
3035.17 2028
3035.69 2083
3036.21 1940
3036.73 1925
3037.25 1812
3037.77 1865
3038.29 1785
3038.81 1749
3039.34 1720
3039.86 1728
3040.38 1751
3040.90 1819
3041.42 1860
3041.94 1781
3042.46 1799
3042.98 1782
3043.50 1753
3044.02 1762
3044.54 1721
3045.06 1678
3045.58 1724
3046.10 1585
3046.63 1620
3047.15 1608
3047.67 1579
3048.19 1555
3048.71 1603
3049.23 1616
3049.75 1552
3050.27 1677
3050.79 1578
3051.32 1529
3051.84 1583
3052.36 1631
3052.88 1653
3053.40 1625
3053.92 1625
3054.45 1602
3054.97 1574
3055.49 1543
3056.01 1492
3056.53 1577
3057.05 1585
3057.58 1576
3058.10 1663
3058.62 1614
3059.14 1643
3059.66 1680
3060.19 1704
3060.71 1707
3061.23 1722
3061.75 1659
3062.28 1677
3062.80 1655
3063.32 1666
3063.84 1618
3064.37 1630
3064.89 1666
3065.41 1673
3065.93 1678
3066.46 1723
3066.98 1755
3067.50 1647
3068.02 1564
3068.55 1603
3069.07 1662
3069.59 1692
3070.12 1659
3070.64 1694
3071.16 1802
3071.69 1795
3072.21 1739
3072.73 1816
3073.26 1786
3073.78 1766
3074.30 1841
3074.83 1920
3075.35 1996
3075.87 2001
3076.40 1990
3076.92 2055
3077.44 2054
3077.97 2154
3078.49 2154
3079.01 2120
3079.54 2212
3080.06 2248
3080.59 2259
3081.11 2176
3081.63 2116
3082.16 2190
3082.68 2132
3083.21 2105
3083.73 2042
3084.25 2038
3084.78 1971
3085.30 1892
3085.83 1962
3086.35 2026
3086.88 1949
3087.40 1967
3087.93 2132
3088.45 2032
3088.97 2024
3089.50 2001
3090.02 2096
3090.55 2195
3091.07 2155
3091.60 2364
3092.12 2436
3092.65 2521
3093.17 2586
3093.70 2738
3094.22 3018
3094.75 3001
3095.27 3073
3095.80 3048
3096.32 3245
3096.85 3526
3097.37 3738
3097.90 4213
3098.43 4539
3098.95 5352
3099.48 6172
3100.00 7245
3100.53 7842
3101.05 8374
3101.58 8878
3102.10 8860
3102.63 8498
3103.16 7676
3103.68 6923
3104.21 5956
3104.73 5121
3105.26 4430
3105.79 3804
3106.31 3311
3106.84 2956
3107.36 2754
3107.89 2658
3108.42 2614
3108.94 2526
3109.47 2554
3110.00 2603
3110.52 2520
3111.05 2465
3111.57 2324
3112.10 2356
3112.63 2258
3113.15 2021
3113.68 1982
3114.21 1950
3114.74 1877
3115.26 1963
3115.79 1919
3116.32 1849
3116.84 1904
3117.37 1942
3117.90 1941
3118.42 1996
3118.95 2076
3119.48 2028
3120.01 2172
3120.53 2277
3121.06 2235
3121.59 2158
3122.11 2147
3122.64 2094
3123.17 2089
3123.70 2029
3124.22 2015
3124.75 1995
3125.28 2017
3125.81 1961
3126.34 1854
3126.86 1861
3127.39 1938
3127.92 1880
3128.45 1839
3128.98 1806
3129.50 1782
3130.03 1752
3130.56 1791
3131.09 1730
3131.62 1751
3132.14 1873
3132.67 1818
3133.20 1830
3133.73 1841
3134.26 1909
3134.79 1891
3135.31 1899
3135.84 1850
3136.37 1750
3136.90 1781
3137.43 1791
3137.96 1835
3138.49 1845
3139.02 1814
3139.54 1795
3140.07 1706
3140.60 1714
3141.13 1735
3141.66 1706
3142.19 1792
3142.72 1835
3143.25 1948
3143.78 1988
3144.31 2028
3144.84 2023
3145.37 2101
3145.89 2082
3146.42 2121
3146.95 2124
3147.48 2062
3148.01 2136
3148.54 2153
3149.07 2154
3149.60 2051
3150.13 1985
3150.66 1827
3151.19 1781
3151.72 1837
3152.25 1879
3152.78 1957
3153.31 2027
3153.84 2020
3154.37 2120
3154.90 2062
3155.43 2088
3155.96 2029
3156.49 1875
3157.02 1849
3157.55 1906
3158.08 1884
3158.61 1758
3159.14 1703
3159.68 1654
3160.21 1650
3160.74 1722
3161.27 1765
3161.80 1660
3162.33 1620
3162.86 1636
3163.39 1582
3163.92 1662
3164.45 1685
3164.98 1595
3165.51 1639
3166.05 1600
3166.58 1622
3167.11 1588
3167.64 1554
3168.17 1580
3168.70 1592
3169.23 1583
3169.76 1603
3170.30 1577
3170.83 1569
3171.36 1605
3171.89 1637
3172.42 1572
3172.95 1641
3173.49 1733
3174.02 1625
3174.55 1740
3175.08 1780
3175.61 1660
3176.15 1715
3176.68 1757
3177.21 1619
3177.74 1635
3178.27 1646
3178.81 1622
3179.34 1608
3179.87 1592
3180.40 1690
3180.93 1644
3181.47 1631
3182.00 1549
3182.53 1620
3183.06 1626
3183.60 1585
3184.13 1493
3184.66 1505
3185.20 1613
3185.73 1609
3186.26 1611
3186.79 1625
3187.33 1655
3187.86 1598
3188.39 1576
3188.93 1594
3189.46 1548
3189.99 1523
3190.52 1489
3191.06 1504
3191.59 1557
3192.12 1608
3192.66 1586
3193.19 1569
3193.72 1537
3194.26 1628
3194.79 1559
3195.33 1610
3195.86 1579
3196.39 1598
3196.93 1534
3197.46 1527
3197.99 1652
3198.53 1770
3199.06 1798
3199.60 1764
3200.13 1838
3200.66 1877
3201.20 1847
3201.73 1728
3202.27 1696
3202.80 1806
3203.33 1792
3203.87 1748
3204.40 1761
3204.94 1688
3205.47 1731
3206.01 1825
3206.54 1871
3207.07 1933
3207.61 1954
3208.14 2071
3208.68 2139
3209.21 2139
3209.75 2122
3210.28 2208
3210.82 2088
3211.35 2006
3211.89 1984
3212.42 1981
3212.96 1852
3213.49 1802
3214.03 1747
3214.56 1678
3215.10 1612
3215.63 1606
3216.17 1632
3216.70 1676
3217.24 1644
3217.78 1664
3218.31 1691
3218.85 1664
3219.38 1711
3219.92 1679
3220.45 1682
3220.99 1718
3221.52 1700
3222.06 1718
3222.60 1825
3223.13 1819
3223.67 1810
3224.20 1766
3224.74 1842
3225.28 1799
3225.81 1761
3226.35 1746
3226.88 1777
3227.42 1689
3227.96 1728
3228.49 1687
3229.03 1670
3229.57 1608
3230.10 1668
3230.64 1637
3231.18 1613
3231.71 1627
3232.25 1690
3232.79 1672
3233.32 1660
3233.86 1767
3234.40 1793
3234.93 1854
3235.47 1858
3236.01 1905
3236.54 1953
3237.08 1956
3237.62 2013
3238.15 1976
3238.69 1928
3239.23 1892
3239.77 1859
3240.30 1899
3240.84 1868
3241.38 1796
3241.92 1772
3242.45 1801
3242.99 1808
3243.53 1742
3244.07 1734
3244.60 1817
3245.14 1805
3245.68 1835
3246.22 1923
3246.75 1876
3247.29 1909
3247.83 1840
3248.37 1843
3248.91 1886
3249.44 2019
3249.98 2062
3250.52 2010
3251.06 2021
3251.60 1986
3252.14 2109
3252.67 2204
3253.21 2281
3253.75 2298
3254.29 2344
3254.83 2587
3255.37 2798
3255.90 2924
3256.44 3178
3256.98 3472
3257.52 3920
3258.06 4213
3258.60 4719
3259.14 5237
3259.68 5552
3260.21 5700
3260.75 5707
3261.29 5802
3261.83 5767
3262.37 5565
3262.91 5036
3263.45 4756
3263.99 4412
3264.53 4183
3265.07 3989
3265.61 3810
3266.15 3607
3266.69 3422
3267.23 3179
3267.76 3016
3268.30 2798
3268.84 2667
3269.38 2530
3269.92 2401
3270.46 2332
3271.00 2186
3271.54 2218
3272.08 2228
3272.62 2190
3273.16 2237
3273.70 2169
3274.24 2203
3274.78 2281
3275.32 2364
3275.86 2262
3276.40 2195
3276.94 2204
3277.48 2276
3278.03 2259
3278.57 2344
3279.11 2347
3279.65 2337
3280.19 2153
3280.73 2173
3281.27 2197
3281.81 2225
3282.35 2093
3282.89 2180
3283.43 2157
3283.97 2115
3284.51 2091
3285.05 2103
3285.60 2176
3286.14 2130
3286.68 2150
3287.22 2174
3287.76 2232
3288.30 2293
3288.84 2304
3289.38 2391
3289.93 2525
3290.47 2521
3291.01 2822
3291.55 3025
3292.09 3205
3292.63 3413
3293.18 3666
3293.72 3798
3294.26 3945
3294.80 3988
3295.34 3782
3295.88 3742
3296.43 3620
3296.97 3400
3297.51 3151
3298.05 2954
3298.59 2776
3299.14 2543
3299.68 2520
3300.22 2354
3300.76 2307
3301.31 2298
3301.85 2227
3302.39 2223
3302.93 2147
3303.48 2135
3304.02 2149
3304.56 2138
3305.10 2195
3305.65 2082
3306.19 2167
3306.73 2203
3307.27 2247
3307.82 2286
3308.36 2239
3308.90 2255
3309.45 2327
3309.99 2366
3310.53 2480
3311.07 2593
3311.62 2697
3312.16 2843
3312.70 2991
3313.25 3104
3313.79 3254
3314.33 3352
3314.88 3415
3315.42 3423
3315.97 3326
3316.51 3274
3317.05 3347
3317.60 3246
3318.14 3163
3318.68 3015
3319.23 2904
3319.77 2855
3320.32 2887
3320.86 2810
3321.40 2668
3321.95 2646
3322.49 2552
3323.04 2530
3323.58 2545
3324.12 2441
3324.67 2385
3325.21 2439
3325.76 2485
3326.30 2413
3326.85 2345
3327.39 2433
3327.93 2535
3328.48 2740
3329.02 3116
3329.57 3849
3330.11 4735
3330.66 5952
3331.20 7360
3331.75 9040
3332.29 10732
3332.84 12180
3333.38 13612
3333.93 14405
3334.47 14827
3335.02 14528
3335.56 14017
3336.11 12868
3336.65 11661
3337.20 10122
3337.74 8885
3338.29 7275
3338.83 6102
3339.38 5101
3339.92 4356
3340.47 3761
3341.02 3394
3341.56 3107
3342.11 2898
3342.65 2794
3343.20 2668
3343.74 2548
3344.29 2561
3344.84 2450
3345.38 2364
3345.93 2423
3346.47 2340
3347.02 2342
3347.57 2243
3348.11 2241
3348.66 2272
3349.21 2304
3349.75 2327
3350.30 2228
3350.84 2332
3351.39 2314
3351.94 2359
3352.48 2454
3353.03 2376
3353.58 2371
3354.12 2364
3354.67 2418
3355.22 2419
3355.76 2324
3356.31 2186
3356.86 2158
3357.40 2209
3357.95 2106
3358.50 2066
3359.05 2094
3359.59 2023
3360.14 2086
3360.69 2002
3361.23 1978
3361.78 2030
3362.33 2148
3362.88 2016
3363.42 2028
3363.97 1959
3364.52 1959
3365.07 1931
3365.61 1971
3366.16 1968
3366.71 1982
3367.26 1935
3367.80 1925
3368.35 2034
3368.90 2062
3369.45 2157
3370.00 2269
3370.54 2455
3371.09 2569
3371.64 2654
3372.19 2585
3372.74 2671
3373.28 2580
3373.83 2485
3374.38 2487
3374.93 2306
3375.48 2151
3376.03 2089
3376.57 1936
3377.12 1893
3377.67 1863
3378.22 1809
3378.77 1836
3379.32 1787
3379.87 1853
3380.42 1839
3380.96 1779
3381.51 1785
3382.06 1773
3382.61 1775
3383.16 1736
3383.71 1738
3384.26 1776
3384.81 1726
3385.36 1701
3385.91 1766
3386.45 1750
3387.00 1730
3387.55 1775
3388.10 1756
3388.65 1667
3389.20 1745
3389.75 1768
3390.30 1711
3390.85 1720
3391.40 1801
3391.95 1773
3392.50 1823
3393.05 1758
3393.60 1738
3394.15 1789
3394.70 1821
3395.25 1795
3395.80 1766
3396.35 1816
3396.90 1823
3397.45 1854
3398.00 1763
3398.55 1790
3399.10 1683
3399.65 1629
3400.20 1651
3400.75 1690
3401.30 1694
3401.85 1632
3402.40 1618
3402.95 1576
3403.50 1522
3404.06 1600
3404.61 1676
3405.16 1573
3405.71 1510
3406.26 1508
3406.81 1566
3407.36 1640
3407.91 1695
3408.46 1707
3409.01 1766
3409.56 1912
3410.12 1913
3410.67 1933
3411.22 1982
3411.77 1993
3412.32 1946
3412.87 1890
3413.42 1821
3413.98 1850
3414.53 1830
3415.08 1883
3415.63 1834
3416.18 1754
3416.73 1734
3417.29 1701
3417.84 1747
3418.39 1698
3418.94 1797
3419.49 1830
3420.05 1877
3420.60 1937
3421.15 1940
3421.70 2135
3422.25 2268
3422.81 2229
3423.36 2297
3423.91 2253
3424.46 2088
3425.01 1966
3425.57 1899
3426.12 1793
3426.67 1707
3427.23 1793
3427.78 1703
3428.33 1707
3428.88 1609
3429.44 1653
3429.99 1727
3430.54 1685
3431.09 1710
3431.65 1747
3432.20 1652
3432.75 1663
3433.31 1673
3433.86 1672
3434.41 1761
3434.97 1766
3435.52 1726
3436.07 1666
3436.63 1683
3437.18 1690
3437.73 1752
3438.29 1638
3438.84 1646
3439.39 1658
3439.95 1616
3440.50 1623
3441.05 1577
3441.61 1535
3442.16 1556
3442.72 1560
3443.27 1621
3443.82 1656
3444.38 1689
3444.93 1571
3445.48 1591
3446.04 1584
3446.59 1578
3447.15 1604
3447.70 1627
3448.26 1615
3448.81 1497
3449.36 1474
3449.92 1509
3450.47 1547
3451.03 1544
3451.58 1554
3452.14 1501
3452.69 1506
3453.25 1465
3453.80 1430
3454.36 1456
3454.91 1434
3455.47 1450
3456.02 1530
3456.58 1593
3457.13 1504
3457.69 1525
3458.24 1533
3458.80 1505
3459.35 1486
3459.91 1567
3460.46 1598
3461.02 1582
3461.57 1583
3462.13 1533
3462.68 1553
3463.24 1590
3463.79 1595
3464.35 1573
3464.90 1608
3465.46 1570
3466.02 1634
3466.57 1608
3467.13 1719
3467.68 1708
3468.24 1631
3468.80 1654
3469.35 1632
3469.91 1648
3470.46 1611
3471.02 1673
3471.58 1668
3472.13 1704
3472.69 1658
3473.24 1652
3473.80 1714
3474.36 1698
3474.91 1726
3475.47 1790
3476.03 1918
3476.58 1953
3477.14 1998
3477.70 1973
3478.25 1993
3478.81 2095
3479.37 2087
3479.92 2087
3480.48 2179
3481.04 2094
3481.59 2063
3482.15 2038
3482.71 2047
3483.26 1994
3483.82 2047
3484.38 2062
3484.94 2102
3485.49 2293
3486.05 2398
3486.61 2533
3487.17 2836
3487.72 3244
3488.28 3391
3488.84 3502
3489.40 3910
3489.95 4148
3490.51 4109
3491.07 4160
3491.63 4193
3492.18 4115
3492.74 3874
3493.30 3780
3493.86 3699
3494.42 3618
3494.97 3790
3495.53 4137
3496.09 4537
3496.65 4997
3497.21 5057
3497.76 5303
3498.32 5553
3498.88 5776
3499.44 5888
3500.00 5879
3500.56 6308
3501.11 6472
3501.67 6805
3502.23 7269
3502.79 7721
3503.35 7796
3503.91 7634
3504.47 7525
3505.03 7087
3505.58 6671
3506.14 5916
3506.70 5332
3507.26 4746
3507.82 4062
3508.38 3660
3508.94 3320
3509.50 3074
3510.06 2779
3510.62 2675
3511.17 2451
3511.73 2233
3512.29 2236
3512.85 2236
3513.41 2028
3513.97 2072
3514.53 1996
3515.09 2042
3515.65 2123
3516.21 2160
3516.77 2230
3517.33 2152
3517.89 2285
3518.45 2551
3519.01 2616
3519.57 2738
3520.13 2902
3520.69 3114
3521.25 3305
3521.81 3508
3522.37 3460
3522.93 3534
3523.49 3471
3524.05 3271
3524.61 3100
3525.17 2894
3525.73 2661
3526.29 2417
3526.85 2275
3527.41 2175
3527.97 2146
3528.54 2030
3529.10 2028
3529.66 2052
3530.22 1924
3530.78 1944
3531.34 2044
3531.90 2068
3532.46 2019
3533.02 1967
3533.58 1969
3534.14 1941
3534.71 1931
3535.27 1976
3535.83 1976
3536.39 1841
3536.95 1890
3537.51 1854
3538.07 1843
3538.64 1834
3539.20 1790
3539.76 1870
3540.32 1923
3540.88 1988
3541.44 1995
3542.00 1982
3542.57 1950
3543.13 1970
3543.69 2001
3544.25 1967
3544.81 1836
3545.38 1817
3545.94 1795
3546.50 1848
3547.06 1770
3547.62 1768
3548.19 1774
3548.75 1789
3549.31 1856
3549.87 1825
3550.44 1870
3551.00 1876
3551.56 1868
3552.12 1894
3552.69 1825
3553.25 1825
3553.81 1783
3554.37 1659
3554.94 1720
3555.50 1745
3556.06 1667
3556.63 1657
3557.19 1661
3557.75 1716
3558.31 1749
3558.88 1724
3559.44 1794
3560.00 1808
3560.57 1764
3561.13 1737
3561.69 1716
3562.26 1757
3562.82 1767
3563.38 1694
3563.95 1649
3564.51 1685
3565.07 1585
3565.64 1590
3566.20 1599
3566.77 1612
3567.33 1612
3567.89 1541
3568.46 1608
3569.02 1551
3569.59 1546
3570.15 1540
3570.71 1661
3571.28 1631
3571.84 1659
3572.41 1636
3572.97 1678
3573.53 1677
3574.10 1671
3574.66 1738
3575.23 1769
3575.79 1762
3576.36 1708
3576.92 1740
3577.48 1671
3578.05 1685
3578.61 1643
3579.18 1639
3579.74 1639
3580.31 1591
3580.87 1503
3581.44 1566
3582.00 1568
3582.57 1613
3583.13 1529
3583.70 1457
3584.26 1447
3584.83 1551
3585.39 1545
3585.96 1432
3586.52 1459
3587.09 1499
3587.65 1413
3588.22 1363
3588.79 1459
3589.35 1521
3589.92 1512
3590.48 1507
3591.05 1438
3591.61 1451
3592.18 1500
3592.74 1513
3593.31 1534
3593.88 1531
3594.44 1540
3595.01 1558
3595.57 1503
3596.14 1541
3596.71 1599
3597.27 1470
3597.84 1436
3598.40 1543
3598.97 1507
3599.54 1461
3600.10 1441
3600.67 1375
3601.24 1435
3601.80 1400
3602.37 1362
3602.94 1358
3603.50 1340
3604.07 1259
3604.64 1279
3605.20 1240
3605.77 1294
3606.34 1268
3606.90 1297
3607.47 1308
3608.04 1277
3608.60 1311
3609.17 1320
3609.74 1306
3610.30 1391
3610.87 1332
3611.44 1433
3612.01 1554
3612.57 1517
3613.14 1723
3613.71 1891
3614.28 1989
3614.84 2177
3615.41 2350
3615.98 2378
3616.55 2422
3617.11 2466
3617.68 2346
3618.25 2316
3618.82 2318
3619.39 2095
3619.95 2079
3620.52 1873
3621.09 1654
3621.66 1550
3622.23 1525
3622.79 1495
3623.36 1426
3623.93 1443
3624.50 1376
3625.07 1376
3625.63 1301
3626.20 1359
3626.77 1449
3627.34 1396
3627.91 1359
3628.48 1442
3629.05 1485
3629.61 1438
3630.18 1477
3630.75 1516
3631.32 1510
3631.89 1517
3632.46 1461
3633.03 1463
3633.60 1491
3634.16 1576
3634.73 1552
3635.30 1543
3635.87 1574
3636.44 1637
3637.01 1767
3637.58 1771
3638.15 1816
3638.72 1863
3639.29 2037
3639.86 2102
3640.43 2110
3641.00 2100
3641.57 2014
3642.14 2095
3642.71 2044
3643.27 1912
3643.84 1937
3644.41 1917
3644.98 1864
3645.55 1736
3646.12 1767
3646.69 1756
3647.26 1815
3647.83 1823
3648.40 1893
3648.97 1902
3649.54 1982
3650.12 2018
3650.69 2047
3651.26 2078
3651.83 2322
3652.40 2198
3652.97 2258
3653.54 2293
3654.11 2301
3654.68 2375
3655.25 2451
3655.82 2483
3656.39 2531
3656.96 2705
3657.53 2772
3658.10 2796
3658.67 2699
3659.25 2660
3659.82 2739
3660.39 2758
3660.96 2566
3661.53 2408
3662.10 2319
3662.67 2371
3663.24 2423
3663.81 2480
3664.39 2501
3664.96 2569
3665.53 2655
3666.10 2562
3666.67 2521
3667.24 2345
3667.81 2231
3668.39 2219
3668.96 2081
3669.53 2029
3670.10 1989
3670.67 1937
3671.25 2004
3671.82 2028
3672.39 2017
3672.96 2097
3673.53 2054
3674.11 1951
3674.68 1938
3675.25 2027
3675.82 1904
3676.39 1912
3676.97 1902
3677.54 1822
3678.11 1901
3678.68 1858
3679.26 1730
3679.83 1747
3680.40 1789
3680.97 1808
3681.55 1745
3682.12 1735
3682.69 1756
3683.27 1734
3683.84 1814
3684.41 1936
3684.98 2046
3685.56 2150
3686.13 2238
3686.70 2345
3687.28 2285
3687.85 2439
3688.42 2577
3689.00 2594
3689.57 2456
3690.14 2328
3690.72 2279
3691.29 2170
3691.86 2059
3692.44 1896
3693.01 1897
3693.58 1890
3694.16 1819
3694.73 1762
3695.31 1862
3695.88 1996
3696.45 1950
3697.03 1882
3697.60 1929
3698.18 1948
3698.75 1918
3699.32 2081
3699.90 2059
3700.47 2035
3701.05 2031
3701.62 2088
3702.19 2020
3702.77 1967
3703.34 1959
3703.92 1833
3704.49 1950
3705.07 1854
3705.64 1765
3706.22 1849
3706.79 1924
3707.37 2008
3707.94 1972
3708.51 2012
3709.09 1980
3709.66 1956
3710.24 1888
3710.81 1783
3711.39 1674
3711.96 1818
3712.54 1650
3713.11 1571
3713.69 1636
3714.27 1627
3714.84 1593
3715.42 1594
3715.99 1606
3716.57 1723
3717.14 1681
3717.72 1680
3718.29 1626
3718.87 1649
3719.44 1577
3720.02 1542
3720.60 1580
3721.17 1577
3721.75 1579
3722.32 1560
3722.90 1476
3723.47 1478
3724.05 1493
3724.63 1444
3725.20 1571
3725.78 1520
3726.36 1493
3726.93 1589
3727.51 1649
3728.08 1683
3728.66 1699
3729.24 1767
3729.81 1806
3730.39 1958
3730.97 2003
3731.54 1905
3732.12 1917
3732.70 1886
3733.27 1785
3733.85 1725
3734.43 1688
3735.00 1658
3735.58 1690
3736.16 1553
3736.73 1522
3737.31 1448
3737.89 1433
3738.47 1437
3739.04 1443
3739.62 1414
3740.20 1410
3740.77 1443
3741.35 1495
3741.93 1452
3742.51 1491
3743.08 1517
3743.66 1520
3744.24 1570
3744.82 1558
3745.39 1538
3745.97 1586
3746.55 1568
3747.13 1632
3747.71 1528
3748.28 1481
3748.86 1479
3749.44 1479
3750.02 1474
3750.59 1435
3751.17 1448
3751.75 1426
3752.33 1379
3752.91 1381
3753.49 1331
3754.06 1326
3754.64 1346
3755.22 1404
3755.80 1343
3756.38 1408
3756.96 1398
3757.53 1443
3758.11 1429
3758.69 1431
3759.27 1516
3759.85 1477
3760.43 1441
3761.01 1550
3761.59 1452
3762.17 1442
3762.74 1450
3763.32 1378
3763.90 1399
3764.48 1363
3765.06 1427
3765.64 1305
3766.22 1280
3766.80 1316
3767.38 1302
3767.96 1408
3768.54 1420
3769.12 1391
3769.70 1439
3770.27 1441
3770.85 1416
3771.43 1419
3772.01 1434
3772.59 1487
3773.17 1388
3773.75 1322
3774.33 1355
3774.91 1364
3775.49 1388
3776.07 1411
3776.65 1390
3777.23 1468
3777.81 1276
3778.39 1331
3778.97 1380
3779.55 1365
3780.13 1442
3780.71 1455
3781.29 1411
3781.88 1407
3782.46 1445
3783.04 1385
3783.62 1432
3784.20 1368
3784.78 1350
3785.36 1397
3785.94 1443
3786.52 1379
3787.10 1467
3787.68 1540
3788.26 1512
3788.84 1456
3789.43 1407
3790.01 1420
3790.59 1503
3791.17 1483
3791.75 1521
3792.33 1541
3792.91 1486
3793.49 1546
3794.08 1667
3794.66 1554
3795.24 1468
3795.82 1563
3796.40 1593
3796.98 1698
3797.56 1752
3798.15 1912
3798.73 2082
3799.31 2045
3799.89 2103
3800.47 2176
3801.06 2104
3801.64 2067
3802.22 2001
3802.80 1998
3803.38 1979
3803.97 1834
3804.55 1825
3805.13 1800
3805.71 1779
3806.29 1810
3806.88 1909
3807.46 1992
3808.04 1865
3808.62 1863
3809.21 2072
3809.79 2100
3810.37 2058
3810.95 2153
3811.54 2288
3812.12 2430
3812.70 2640
3813.29 2671
3813.87 2531
3814.45 2447
3815.03 2336
3815.62 2163
3816.20 1984
3816.78 1933
3817.37 1820
3817.95 1748
3818.53 1691
3819.12 1636
3819.70 1542
3820.28 1473
3820.87 1514
3821.45 1455
3822.03 1493
3822.62 1538
3823.20 1515
3823.78 1575
3824.37 1426
3824.95 1391
3825.54 1439
3826.12 1475
3826.70 1433
3827.29 1501
3827.87 1499
3828.46 1527
3829.04 1488
3829.62 1545
3830.21 1611
3830.79 1627
3831.38 1624
3831.96 1612
3832.54 1547
3833.13 1504
3833.71 1509
3834.30 1513
3834.88 1456
3835.47 1514
3836.05 1472
3836.64 1420
3837.22 1474
3837.81 1474
3838.39 1381
3838.98 1430
3839.56 1435
3840.15 1400
3840.73 1380
3841.31 1352
3841.90 1303
3842.49 1338
3843.07 1331
3843.66 1326
3844.24 1366
3844.83 1393
3845.41 1331
3846.00 1356
3846.58 1314
3847.17 1338
3847.75 1365
3848.34 1437
3848.92 1357
3849.51 1390
3850.10 1518
3850.68 1486
3851.27 1504
3851.85 1523
3852.44 1604
3853.02 1474
3853.61 1523
3854.20 1495
3854.78 1569
3855.37 1719
3855.95 1773
3856.54 1866
3857.13 2115
3857.71 2247
3858.30 2289
3858.89 2301
3859.47 2524
3860.06 2705
3860.64 2813
3861.23 2796
3861.82 2996
3862.40 3111
3862.99 3257
3863.58 3630
3864.16 3823
3864.75 4104
3865.34 4183
3865.92 4262
3866.51 4264
3867.10 4023
3867.69 3580
3868.27 3294
3868.86 2997
3869.45 2765
3870.03 2644
3870.62 2684
3871.21 2731
3871.80 2540
3872.38 2439
3872.97 2488
3873.56 2418
3874.15 2372
3874.73 2252
3875.32 2276
3875.91 2244
3876.50 2141
3877.08 2071
3877.67 2005
3878.26 1981
3878.85 1945
3879.43 1918
3880.02 1915
3880.61 1824
3881.20 1745
3881.79 1602
3882.37 1598
3882.96 1551
3883.55 1644
3884.14 1799
3884.73 1718
3885.32 1603
3885.90 1711
3886.49 1799
3887.08 1707
3887.67 1758
3888.26 1757
3888.85 1830
3889.44 1814
3890.02 1784
3890.61 1788
3891.20 1802
3891.79 1817
3892.38 1748
3892.97 1775
3893.56 1737
3894.15 1697
3894.74 1608
3895.32 1582
3895.91 1594
3896.50 1564
3897.09 1524
3897.68 1525
3898.27 1546
3898.86 1552
3899.45 1550
3900.04 1487
3900.63 1501
3901.22 1488
3901.81 1471
3902.40 1402
3902.99 1416
3903.58 1457
3904.17 1466
3904.76 1416
3905.35 1396
3905.94 1399
3906.53 1353
3907.12 1353
3907.71 1413
3908.30 1305
3908.89 1285
3909.48 1343
3910.07 1318
3910.66 1270
3911.25 1270
3911.84 1311
3912.43 1239
3913.02 1241
3913.61 1256
3914.20 1308
3914.79 1337
3915.38 1286
3915.97 1271
3916.56 1337
3917.15 1334
3917.74 1349
3918.33 1330
3918.92 1288
3919.52 1296
3920.11 1351
3920.70 1405
3921.29 1341
3921.88 1278
3922.47 1352
3923.06 1314
3923.65 1325
3924.24 1353
3924.84 1286
3925.43 1306
3926.02 1233
3926.61 1226
3927.20 1321
3927.79 1347
3928.38 1329
3928.98 1272
3929.57 1298
3930.16 1331
3930.75 1296
3931.34 1232
3931.93 1256
3932.53 1238
3933.12 1231
3933.71 1221
3934.30 1202
3934.89 1153
3935.49 1168
3936.08 1296
3936.67 1314
3937.26 1208
3937.86 1225
3938.45 1221
3939.04 1281
3939.63 1292
3940.23 1272
3940.82 1319
3941.41 1269
3942.00 1249
3942.60 1253
3943.19 1232
3943.78 1267
3944.37 1217
3944.97 1209
3945.56 1170
3946.15 1149
3946.75 1213
3947.34 1236
3947.93 1179
3948.52 1248
3949.12 1278
3949.71 1224
3950.30 1182
3950.90 1237
3951.49 1270
3952.08 1295
3952.68 1273
3953.27 1267
3953.86 1343
3954.46 1359
3955.05 1313
3955.65 1307
3956.24 1320
3956.83 1274
3957.43 1300
3958.02 1292
3958.61 1312
3959.21 1264
3959.80 1225
3960.40 1223
3960.99 1319
3961.58 1246
3962.18 1311
3962.77 1334
3963.37 1337
3963.96 1370
3964.55 1338
3965.15 1420
3965.74 1457
3966.34 1405
3966.93 1380
3967.53 1323
3968.12 1288
3968.72 1304
3969.31 1290
3969.91 1240
3970.50 1325
3971.10 1283
3971.69 1192
3972.28 1214
3972.88 1215
3973.47 1273
3974.07 1274
3974.66 1241
3975.26 1294
3975.85 1258
3976.45 1317
3977.05 1342
3977.64 1330
3978.24 1295
3978.83 1291
3979.43 1314
3980.02 1295
3980.62 1276
3981.21 1295
3981.81 1339
3982.40 1360
3983.00 1373
3983.60 1438
3984.19 1350
3984.79 1384
3985.38 1353
3985.98 1284
3986.58 1243
3987.17 1295
3987.77 1305
3988.36 1332
3988.96 1297
3989.56 1282
3990.15 1407
3990.75 1396
3991.34 1468
3991.94 1402
3992.54 1432
3993.13 1388
3993.73 1410
3994.33 1432
3994.92 1458
3995.52 1407
3996.12 1428
3996.71 1431
3997.31 1381
3997.91 1457
3998.50 1436
3999.10 1391
3999.70 1465
4000.29 1450
4000.89 1493
4001.49 1462
4002.09 1390
4002.68 1503
4003.28 1465
4003.88 1506
4004.47 1489
4005.07 1446
4005.67 1460
4006.27 1401
4006.86 1490
4007.46 1432
4008.06 1409
4008.66 1476
4009.25 1447
4009.85 1410
4010.45 1495
4011.05 1470
4011.64 1503
4012.24 1597
4012.84 1549
4013.44 1492
4014.04 1535
4014.63 1554
4015.23 1560
4015.83 1631
4016.43 1610
4017.03 1536
4017.63 1539
4018.22 1492
4018.82 1486
4019.42 1385
4020.02 1412
4020.62 1356
4021.22 1338
4021.81 1318
4022.41 1301
4023.01 1276
4023.61 1252
4024.21 1212
4024.81 1256
4025.41 1308
4026.01 1310
4026.60 1310
4027.20 1290
4027.80 1288
4028.40 1304
4029.00 1284
4029.60 1334
4030.20 1340
4030.80 1370
4031.40 1393
4032.00 1310
4032.60 1345
4033.20 1345
4033.80 1358
4034.39 1293
4034.99 1203
4035.59 1267
4036.19 1291
4036.79 1255
4037.39 1274
4037.99 1254
4038.59 1295
4039.19 1269
4039.79 1224
4040.39 1185
4040.99 1155
4041.59 1218
4042.19 1143
4042.79 1158
4043.39 1189
4043.99 1284
4044.59 1315
4045.19 1314
4045.79 1234
4046.39 1268
4046.99 1387
4047.60 1328
4048.20 1348
4048.80 1407
4049.40 1456
4050.00 1379
4050.60 1389
4051.20 1381
4051.80 1326
4052.40 1337
4053.00 1312
4053.60 1312
4054.20 1302
4054.80 1312
4055.41 1279
4056.01 1164
4056.61 1209
4057.21 1156
4057.81 1151
4058.41 1198
4059.01 1134
4059.61 1154
4060.22 1136
4060.82 1178
4061.42 1130
4062.02 1052
4062.62 1072
4063.22 1066
4063.82 1150
4064.43 1121
4065.03 1097
4065.63 1101
4066.23 1120
4066.83 1127
4067.44 1152
4068.04 1160
4068.64 1163
4069.24 1146
4069.84 1136
4070.45 1162
4071.05 1206
4071.65 1205
4072.25 1160
4072.86 1230
4073.46 1249
4074.06 1179
4074.66 1136
4075.27 1234
4075.87 1187
4076.47 1150
4077.07 1148
4077.68 1131
4078.28 1166
4078.88 1213
4079.48 1136
4080.09 1116
4080.69 1154
4081.29 1133
4081.90 1169
4082.50 1151
4083.10 1171
4083.71 1097
4084.31 1126
4084.91 1240
4085.52 1258
4086.12 1164
4086.72 1192
4087.33 1166
4087.93 1136
4088.53 1161
4089.14 1202
4089.74 1202
4090.34 1183
4090.95 1191
4091.55 1261
4092.15 1293
4092.76 1279
4093.36 1218
4093.97 1264
4094.57 1271
4095.17 1264
4095.78 1262
4096.38 1204
4096.99 1211
4097.59 1203
4098.19 1145
4098.80 1143
4099.40 1100
4100.01 1116
4100.61 1083
4101.22 1023
4101.82 1045
4102.43 1048
4103.03 979
4103.63 1044
4104.24 1039
4104.84 1064
4105.45 1024
4106.05 1016
4106.66 1056
4107.26 1116
4107.87 1099
4108.47 1121
4109.08 1111
4109.68 1106
4110.29 1118
4110.89 1161
4111.50 1179
4112.10 1111
4112.71 1130
4113.31 1117
4113.92 1111
4114.53 1155
4115.13 1147
4115.74 1116
4116.34 1169
4116.95 1160
4117.55 1154
4118.16 1153
4118.76 1193
4119.37 1175
4119.98 1195
4120.58 1200
4121.19 1114
4121.79 1118
4122.40 1134
4123.01 1121
4123.61 1171
4124.22 1108
4124.82 1170
4125.43 1124
4126.04 1196
4126.64 1197
4127.25 1206
4127.86 1212
4128.46 1202
4129.07 1252
4129.68 1234
4130.28 1232
4130.89 1286
4131.50 1302
4132.10 1286
4132.71 1274
4133.32 1272
4133.92 1323
4134.53 1396
4135.14 1333
4135.74 1339
4136.35 1364
4136.96 1420
4137.56 1455
4138.17 1361
4138.78 1391
4139.39 1430
4139.99 1393
4140.60 1399
4141.21 1359
4141.82 1279
4142.42 1270
4143.03 1181
4143.64 1169
4144.25 1185
4144.85 1180
4145.46 1150
4146.07 1133
4146.68 1090
4147.28 1057
4147.89 1125
4148.50 1162
4149.11 1112
4149.72 1098
4150.32 1150
4150.93 1161
4151.54 1174
4152.15 1161
4152.76 1172
4153.37 1183
4153.97 1129
4154.58 1101
4155.19 1108
4155.80 1066
4156.41 1107
4157.02 1100
4157.62 1178
4158.23 1160
4158.84 1114
4159.45 1199
4160.06 1220
4160.67 1225
4161.28 1210
4161.89 1305
4162.49 1257
4163.10 1347
4163.71 1422
4164.32 1375
4164.93 1301
4165.54 1344
4166.15 1333
4166.76 1326
4167.37 1338
4167.98 1311
4168.59 1323
4169.20 1364
4169.81 1310
4170.42 1250
4171.02 1271
4171.63 1262
4172.24 1294
4172.85 1275
4173.46 1243
4174.07 1241
4174.68 1255
4175.29 1312
4175.90 1276
4176.51 1282
4177.12 1196
4177.73 1194
4178.34 1288
4178.95 1228
4179.56 1133
4180.17 1157
4180.78 1181
4181.39 1169
4182.00 1203
4182.61 1236
4183.23 1096
4183.84 1163
4184.45 1219
4185.06 1199
4185.67 1220
4186.28 1171
4186.89 1210
4187.50 1256
4188.11 1299
4188.72 1337
4189.33 1429
4189.94 1462
4190.55 1548
4191.17 1614
4191.78 1670
4192.39 1767
4193.00 1745
4193.61 1735
4194.22 1754
4194.83 1751
4195.44 1765
4196.06 1699
4196.67 1740
4197.28 1636
4197.89 1549
4198.50 1493
4199.11 1412
4199.72 1464
4200.34 1495
4200.95 1436
4201.56 1350
4202.17 1423
4202.78 1407
4203.40 1407
4204.01 1445
4204.62 1480
4205.23 1520
4205.84 1433
4206.46 1362
4207.07 1336
4207.68 1412
4208.29 1406
4208.90 1418
4209.52 1441
4210.13 1451
4210.74 1459
4211.35 1416
4211.97 1451
4212.58 1436
4213.19 1510
4213.80 1549
4214.42 1667
4215.03 1689
4215.64 1724
4216.26 1789
4216.87 1893
4217.48 2027
4218.09 2201
4218.71 2262
4219.32 2350
4219.93 2632
4220.55 2750
4221.16 2946
4221.77 3153
4222.39 3306
4223.00 3555
4223.61 3654
4224.23 4014
4224.84 4397
4225.45 4685
4226.07 4798
4226.68 4930
4227.30 4730
4227.91 4300
4228.52 3897
4229.14 3551
4229.75 3178
4230.36 2750
4230.98 2421
4231.59 2276
4232.21 2165
4232.82 2101
4233.43 2086
4234.05 1975
4234.66 1929
4235.28 1888
4235.89 1913
4236.51 1868
4237.12 1858
4237.73 2013
4238.35 1914
4238.96 1860
4239.58 1825
4240.19 1817
4240.81 1792
4241.42 1686
4242.04 1598
4242.65 1658
4243.27 1752
4243.88 1815
4244.50 1788
4245.11 1801
4245.73 1775
4246.34 1729
4246.96 1762
4247.57 1781
4248.19 1747
4248.80 1614
4249.42 1574
4250.03 1518
4250.65 1483
4251.26 1403
4251.88 1389
4252.49 1528
4253.11 1512
4253.72 1480
4254.34 1528
4254.96 1469
4255.57 1500
4256.19 1485
4256.80 1452
4257.42 1443
4258.03 1419
4258.65 1471
4259.27 1518
4259.88 1476
4260.50 1422
4261.12 1446
4261.73 1467
4262.35 1445
4262.96 1539
4263.58 1452
4264.20 1510
4264.81 1584
4265.43 1562
4266.05 1606
4266.66 1592
4267.28 1572
4267.90 1607
4268.51 1580
4269.13 1562
4269.75 1510
4270.36 1482
4270.98 1477
4271.60 1534
4272.21 1465
4272.83 1559
4273.45 1580
4274.06 1570
4274.68 1642
4275.30 1661
4275.92 1604
4276.53 1673
4277.15 1671
4277.77 1503
4278.38 1496
4279.00 1467
4279.62 1462
4280.24 1376
4280.85 1387
4281.47 1345
4282.09 1360
4282.71 1350
4283.32 1352
4283.94 1342
4284.56 1348
4285.18 1297
4285.80 1302
4286.41 1349
4287.03 1290
4287.65 1269
4288.27 1230
4288.89 1284
4289.50 1274
4290.12 1290
4290.74 1259
4291.36 1257
4291.98 1260
4292.60 1163
4293.21 1177
4293.83 1208
4294.45 1203
4295.07 1246
4295.69 1338
4296.31 1395
4296.93 1389
4297.54 1326
4298.16 1309
4298.78 1303
4299.40 1353
4300.02 1337
4300.64 1321
4301.26 1290
4301.88 1285
4302.50 1281
4303.12 1418
4303.73 1406
4304.35 1328
4304.97 1320
4305.59 1367
4306.21 1303
4306.83 1356
4307.45 1369
4308.07 1409
4308.69 1384
4309.31 1388
4309.93 1400
4310.55 1334
4311.17 1380
4311.79 1386
4312.41 1345
4313.03 1396
4313.65 1452
4314.27 1368
4314.89 1392
4315.51 1430
4316.13 1379
4316.75 1401
4317.37 1359
4317.99 1399
4318.61 1363
4319.23 1336
4319.85 1387
4320.47 1435
4321.09 1452
4321.71 1517
4322.33 1382
4322.95 1436
4323.57 1493
4324.19 1559
4324.81 1444
4325.43 1436
4326.05 1447
4326.68 1399
4327.30 1366
4327.92 1319
4328.54 1364
4329.16 1311
4329.78 1426
4330.40 1440
4331.02 1437
4331.64 1348
4332.26 1352
4332.89 1465
4333.51 1580
4334.13 1556
4334.75 1501
4335.37 1635
4335.99 1628
4336.61 1638
4337.24 1640
4337.86 1589
4338.48 1621
4339.10 1601
4339.72 1569
4340.34 1660
4340.97 1827
4341.59 2019
4342.21 2139
4342.83 2415
4343.45 2688
4344.08 2841
4344.70 3078
4345.32 3101
4345.94 3042
4346.57 2906
4347.19 2671
4347.81 2443
4348.43 2178
4349.05 1898
4349.68 1776
4350.30 1692
4350.92 1613
4351.54 1556
4352.17 1599
4352.79 1538
4353.41 1523
4354.04 1470
4354.66 1489
4355.28 1482
4355.90 1500
4356.53 1579
4357.15 1631
4357.77 1600
4358.40 1549
4359.02 1619
4359.64 1525
4360.27 1546
4360.89 1542
4361.51 1606
4362.14 1567
4362.76 1516
4363.38 1647
4364.01 1699
4364.63 1710
4365.25 1763
4365.88 1667
4366.50 1611
4367.12 1619
4367.75 1585
4368.37 1588
4369.00 1565
4369.62 1600
4370.24 1583
4370.87 1611
4371.49 1675
4372.12 1624
4372.74 1660
4373.36 1687
4373.99 1761
4374.61 1893
4375.24 1900
4375.86 2056
4376.49 2163
4377.11 2196
4377.73 2211
4378.36 2343
4378.98 2413
4379.61 2546
4380.23 2540
4380.86 2619
4381.48 2589
4382.11 2753
4382.73 2787
4383.36 3005
4383.98 3479
4384.61 3875
4385.23 4543
4385.86 5359
4386.48 6214
4387.11 6969
4387.73 7158
4388.36 7488
4388.98 7379
4389.61 6801
4390.23 6160
4390.86 5573
4391.48 4966
4392.11 4240
4392.74 3772
4393.36 3584
4393.99 3411
4394.61 3373
4395.24 3311
4395.86 3396
4396.49 3245
4397.12 3391
4397.74 3309
4398.37 2944
4398.99 2805
4399.62 2841
4400.25 2584
4400.87 2622
4401.50 2593
4402.12 2379
4402.75 2467
4403.38 2497
4404.00 2348
4404.63 2145
4405.26 2208
4405.88 2423
4406.51 2381
4407.14 2297
4407.76 2290
4408.39 2210
4409.02 2191
4409.64 2033
4410.27 2014
4410.90 1878
4411.52 1821
4412.15 1840
4412.78 1841
4413.40 1754
4414.03 1768
4414.66 1749
4415.29 1677
4415.91 1597
4416.54 1695
4417.17 1580
4417.79 1596
4418.42 1603
4419.05 1606
4419.68 1618
4420.30 1542
4420.93 1509
4421.56 1521
4422.19 1491
4422.81 1463
4423.44 1502
4424.07 1486
4424.70 1489
4425.33 1477
4425.95 1468
4426.58 1422
4427.21 1399
4427.84 1436
4428.47 1427
4429.09 1346
4429.72 1418
4430.35 1431
4430.98 1425
4431.61 1402
4432.23 1434
4432.86 1370
4433.49 1335
4434.12 1405
4434.75 1460
4435.38 1390
4436.01 1407
4436.63 1369
4437.26 1427
4437.89 1409
4438.52 1397
4439.15 1397
4439.78 1287
4440.41 1294
4441.04 1380
4441.67 1316
4442.29 1327
4442.92 1332
4443.55 1375
4444.18 1345
4444.81 1379
4445.44 1337
4446.07 1374
4446.70 1351
4447.33 1355
4447.96 1381
4448.59 1327
4449.22 1376
4449.85 1352
4450.48 1314
4451.11 1322
4451.74 1343
4452.37 1322
4453.00 1340
4453.63 1304
4454.26 1311
4454.89 1268
4455.52 1296
4456.15 1223
4456.78 1251
4457.41 1274
4458.04 1249
4458.67 1249
4459.30 1269
4459.93 1212
4460.56 1228
4461.19 1282
4461.82 1271
4462.45 1228
4463.08 1205
4463.71 1182
4464.34 1185
4464.97 1113
4465.60 1145
4466.23 1220
4466.86 1230
4467.49 1187
4468.12 1193
4468.76 1241
4469.39 1112
4470.02 1137
4470.65 1138
4471.28 1195
4471.91 1239
4472.54 1186
4473.17 1207
4473.80 1189
4474.44 1157
4475.07 1142
4475.70 1140
4476.33 1136
4476.96 1101
4477.59 1141
4478.22 1169
4478.86 1278
4479.49 1295
4480.12 1255
4480.75 1283
4481.38 1295
4482.02 1317
4482.65 1345
4483.28 1345
4483.91 1260
4484.54 1276
4485.18 1270
4485.81 1239
4486.44 1157
4487.07 1194
4487.70 1184
4488.34 1173
4488.97 1170
4489.60 1167
4490.23 1153
4490.87 1178
4491.50 1179
4492.13 1147
4492.76 1198
4493.40 1140
4494.03 1161
4494.66 1120
4495.30 1078
4495.93 1133
4496.56 1174
4497.19 1190
4497.83 1218
4498.46 1268
4499.09 1217
4499.73 1215
4500.36 1265
4500.99 1270
4501.63 1275
4502.26 1264
4502.89 1171
4503.53 1195
4504.16 1179
4504.79 1104
4505.43 1117
4506.06 1186
4506.69 1116
4507.33 1138
4507.96 1244
4508.59 1181
4509.23 1220
4509.86 1166
4510.50 1225
4511.13 1165
4511.76 1162
4512.40 1139
4513.03 1197
4513.67 1177
4514.30 1169
4514.93 1073
4515.57 1092
4516.20 1081
4516.84 1043
4517.47 1074
4518.11 1100
4518.74 1146
4519.37 1114
4520.01 1171
4520.64 1201
4521.28 1171
4521.91 1192
4522.55 1159
4523.18 1173
4523.82 1311
4524.45 1326
4525.09 1433
4525.72 1631
4526.36 1784
4526.99 1936
4527.63 2208
4528.26 2475
4528.90 2710
4529.53 2980
4530.17 2900
4530.80 2954
4531.44 2832
4532.07 2609
4532.71 2394
4533.34 2198
4533.98 1925
4534.62 1741
4535.25 1588
4535.89 1525
4536.52 1372
4537.16 1271
4537.79 1236
4538.43 1223
4539.07 1212
4539.70 1212
4540.34 1146
4540.97 1098
4541.61 1153
4542.25 1127
4542.88 1138
4543.52 1103
4544.15 1114
4544.79 1069
4545.43 1103
4546.06 1108
4546.70 1045
4547.34 1079
4547.97 1173
4548.61 1116
4549.25 1111
4549.88 1134
4550.52 1142
4551.16 1165
4551.79 1183
4552.43 1281
4553.07 1209
4553.70 1168
4554.34 1145
4554.98 1136
4555.61 1060
4556.25 1050
4556.89 1072
4557.53 1126
4558.16 1138
4558.80 1130
4559.44 1112
4560.07 1145
4560.71 1150
4561.35 1087
4561.99 1045
4562.62 1114
4563.26 1115
4563.90 1120
4564.54 1168
4565.18 1242
4565.81 1313
4566.45 1274
4567.09 1270
4567.73 1275
4568.36 1367
4569.00 1277
4569.64 1251
4570.28 1330
4570.92 1315
4571.55 1344
4572.19 1261
4572.83 1266
4573.47 1256
4574.11 1199
4574.75 1113
4575.38 1086
4576.02 1134
4576.66 1058
4577.30 1125
4577.94 1132
4578.58 1165
4579.22 1097
4579.85 1048
4580.49 1109
4581.13 1114
4581.77 1077
4582.41 1119
4583.05 1119
4583.69 1091
4584.33 1071
4584.97 1086
4585.61 1119
4586.24 1136
4586.88 1111
4587.52 1092
4588.16 1175
4588.80 1130
4589.44 1159
4590.08 1231
4590.72 1155
4591.36 1122
4592.00 1100
4592.64 1112
4593.28 1071
4593.92 999
4594.56 1097
4595.20 1131
4595.84 1148
4596.48 1099
4597.12 1090
4597.76 1094
4598.40 1150
4599.04 1129
4599.68 1156
4600.32 1153
4600.96 1122
4601.60 1080
4602.24 1136
4602.88 1129
4603.52 1188
4604.16 1216
4604.80 1165
4605.44 1169
4606.08 1167
4606.72 1116
4607.36 1119
4608.00 1182
4608.64 1167
4609.28 1152
4609.93 1149
4610.57 1149
4611.21 1137
4611.85 1063
4612.49 1095
4613.13 1097
4613.77 1098
4614.41 1043
4615.05 1027
4615.69 1084
4616.34 1052
4616.98 1102
4617.62 1044
4618.26 1002
4618.90 1049
4619.54 1102
4620.18 1042
4620.83 1042
4621.47 1063
4622.11 1146
4622.75 1149
4623.39 1153
4624.03 1115
4624.68 1099
4625.32 1063
4625.96 1064
4626.60 1073
4627.24 1053
4627.89 1029
4628.53 1071
4629.17 1012
4629.81 1111
4630.45 1107
4631.10 1137
4631.74 1185
4632.38 1130
4633.02 1107
4633.67 1175
4634.31 1203
4634.95 1252
4635.59 1314
4636.24 1279
4636.88 1321
4637.52 1215
4638.17 1283
4638.81 1286
4639.45 1282
4640.09 1267
4640.74 1148
4641.38 1134
4642.02 1124
4642.67 1123
4643.31 1083
4643.95 1182
4644.60 1189
4645.24 1141
4645.88 1151
4646.53 1176
4647.17 1233
4647.81 1314
4648.46 1425
4649.10 1517
4649.74 1569
4650.39 1636
4651.03 1644
4651.67 1683
4652.32 1689
4652.96 1572
4653.61 1489
4654.25 1406
4654.89 1337
4655.54 1302
4656.18 1206
4656.83 1169
4657.47 1111
4658.11 1131
4658.76 1137
4659.40 1075
4660.05 1136
4660.69 1138
4661.33 1085
4661.98 1057
4662.62 1026
4663.27 1061
4663.91 1053
4664.56 1022
4665.20 1026
4665.85 1009
4666.49 969
4667.14 972
4667.78 1009
4668.43 954
4669.07 997
4669.72 1019
4670.36 1021
4671.01 1000
4671.65 1000
4672.30 972
4672.94 1044
4673.59 1050
4674.23 1057
4674.88 999
4675.52 1045
4676.17 1070
4676.81 1056
4677.46 1094
4678.10 1101
4678.75 1129
4679.40 1100
4680.04 1177
4680.69 1168
4681.33 1077
4681.98 1083
4682.62 1156
4683.27 1086
4683.92 1036
4684.56 1077
4685.21 1130
4685.85 1114
4686.50 1085
4687.15 1070
4687.79 1076
4688.44 1127
4689.09 1143
4689.73 1104
4690.38 1051
4691.02 1149
4691.67 1113
4692.32 1098
4692.96 1141
4693.61 1272
4694.26 1229
4694.90 1238
4695.55 1256
4696.20 1304
4696.84 1396
4697.49 1346
4698.14 1480
4698.78 1437
4699.43 1340
4700.08 1341
4700.73 1278
4701.37 1199
4702.02 1104
4702.67 1132
4703.31 1102
4703.96 1104
4704.61 1091
4705.26 1100
4705.90 1113
4706.55 1120
4707.20 1054
4707.85 1082
4708.49 1189
4709.14 1157
4709.79 1156
4710.44 1153
4711.09 1120
4711.73 1164
4712.38 1146
4713.03 1106
4713.68 1142
4714.33 1193
4714.97 1194
4715.62 1162
4716.27 1194
4716.92 1225
4717.57 1255
4718.21 1296
4718.86 1267
4719.51 1273
4720.16 1297
4720.81 1229
4721.46 1306
4722.11 1346
4722.75 1396
4723.40 1336
4724.05 1368
4724.70 1465
4725.35 1411
4726.00 1427
4726.65 1385
4727.30 1436
4727.94 1280
4728.59 1212
4729.24 1214
4729.89 1184
4730.54 1209
4731.19 1238
4731.84 1200
4732.49 1191
4733.14 1123
4733.79 1170
4734.44 1180
4735.09 1177
4735.74 1257
4736.38 1321
4737.03 1364
4737.68 1367
4738.33 1385
4738.98 1416
4739.63 1428
4740.28 1385
4740.93 1393
4741.58 1361
4742.23 1290
4742.88 1284
4743.53 1207
4744.18 1240
4744.83 1233
4745.48 1312
4746.13 1370
4746.78 1325
4747.43 1418
4748.08 1462
4748.73 1433
4749.39 1453
4750.04 1498
4750.69 1525
4751.34 1522
4751.99 1403
4752.64 1409
4753.29 1460
4753.94 1463
4754.59 1384
4755.24 1359
4755.89 1372
4756.54 1308
4757.19 1283
4757.84 1267
4758.50 1214
4759.15 1272
4759.80 1233
4760.45 1273
4761.10 1338
4761.75 1371
4762.40 1374
4763.05 1532
4763.71 1603
4764.36 1694
4765.01 1738
4765.66 1765
4766.31 1683
4766.96 1645
4767.62 1566
4768.27 1446
4768.92 1405
4769.57 1365
4770.22 1366
4770.87 1244
4771.53 1254
4772.18 1266
4772.83 1184
4773.48 1191
4774.13 1249
4774.79 1307
4775.44 1327
4776.09 1365
4776.74 1460
4777.40 1564
4778.05 1622
4778.70 1628
4779.35 1562
4780.01 1527
4780.66 1489
4781.31 1352
4781.96 1274
4782.62 1250
4783.27 1240
4783.92 1180
4784.57 1173
4785.23 1284
4785.88 1276
4786.53 1138
4787.19 1156
4787.84 1183
4788.49 1153
4789.15 1207
4789.80 1231
4790.45 1156
4791.11 1195
4791.76 1152
4792.41 1162
4793.07 1118
4793.72 1155
4794.37 1126
4795.03 1137
4795.68 1195
4796.33 1059
4796.99 1142
4797.64 1119
4798.29 1117
4798.95 1092
4799.60 1081
4800.26 1048
4800.91 1068
4801.56 1160
4802.22 1116
4802.87 1111
4803.53 1118
4804.18 1064
4804.83 1079
4805.49 1068
4806.14 1104
4806.80 1097
4807.45 1082
4808.11 1075
4808.76 1073
4809.42 1109
4810.07 1068
4810.72 1130
4811.38 1105
4812.03 1064
4812.69 1135
4813.34 1092
4814.00 1146
4814.65 1191
4815.31 1228
4815.96 1211
4816.62 1283
4817.27 1293
4817.93 1320
4818.58 1250
4819.24 1322
4819.89 1348
4820.55 1365
4821.20 1403
4821.86 1392
4822.52 1462
4823.17 1537
4823.83 1540
4824.48 1556
4825.14 1595
4825.79 1484
4826.45 1421
4827.10 1357
4827.76 1263
4828.42 1269
4829.07 1204
4829.73 1238
4830.38 1306
4831.04 1343
4831.70 1357
4832.35 1498
4833.01 1561
4833.66 1568
4834.32 1684
4834.98 1698
4835.63 1728
4836.29 1757
4836.95 1800
4837.60 1768
4838.26 1735
4838.92 1692
4839.57 1631
4840.23 1536
4840.89 1429
4841.54 1459
4842.20 1454
4842.86 1394
4843.51 1405
4844.17 1444
4844.83 1519
4845.48 1478
4846.14 1451
4846.80 1583
4847.45 1671
4848.11 1629
4848.77 1577
4849.43 1557
4850.08 1468
4850.74 1518
4851.40 1529
4852.06 1494
4852.71 1536
4853.37 1486
4854.03 1600
4854.69 1625
4855.34 1642
4856.00 1703
4856.66 1821
4857.32 1800
4857.97 1773
4858.63 1731
4859.29 1683
4859.95 1649
4860.61 1645
4861.26 1603
4861.92 1491
4862.58 1599
4863.24 1527
4863.90 1564
4864.55 1509
4865.21 1483
4865.87 1532
4866.53 1508
4867.19 1477
4867.85 1446
4868.51 1504
4869.16 1399
4869.82 1425
4870.48 1370
4871.14 1346
4871.80 1445
4872.46 1453
4873.12 1462
4873.78 1436
4874.43 1433
4875.09 1422
4875.75 1391
4876.41 1370
4877.07 1377
4877.73 1404
4878.39 1353
4879.05 1333
4879.71 1315
4880.37 1322
4881.03 1291
4881.69 1273
4882.34 1291
4883.00 1255
4883.66 1280
4884.32 1315
4884.98 1402
4885.64 1489
4886.30 1485
4886.96 1601
4887.62 1627
4888.28 1756
4888.94 1846
4889.60 1718
4890.26 1712
4890.92 1771
4891.58 1579
4892.24 1512
4892.90 1499
4893.56 1557
4894.22 1451
4894.88 1514
4895.54 1476
4896.20 1553
4896.86 1581
4897.52 1591
4898.19 1646
4898.85 1628
4899.51 1711
4900.17 1667
4900.83 1537
4901.49 1465
4902.15 1493
4902.81 1392
4903.47 1341
4904.13 1313
4904.79 1264
4905.45 1344
4906.12 1301
4906.78 1219
4907.44 1281
4908.10 1249
4908.76 1166
4909.42 1204
4910.08 1217
4910.74 1254
4911.41 1210
4912.07 1144
4912.73 1132
4913.39 1162
4914.05 1175
4914.71 1237
4915.38 1151
4916.04 1093
4916.70 1091
4917.36 1134
4918.02 1083
4918.68 1076
4919.35 1147
4920.01 1081
4920.67 1134
4921.33 1086
4921.99 1085
4922.66 1046
4923.32 1053
4923.98 1114
4924.64 1095
4925.31 1055
4925.97 1089
4926.63 1140
4927.29 1206
4927.96 1190
4928.62 1151
4929.28 1190
4929.94 1203
4930.61 1144
4931.27 1099
4931.93 1104
4932.59 1069
4933.26 1086
4933.92 1141
4934.58 1099
4935.25 1146
4935.91 1152
4936.57 1130
4937.24 1130
4937.90 1072
4938.56 1083
4939.23 1120
4939.89 1099
4940.55 1132
4941.22 1134
4941.88 1068
4942.54 1114
4943.21 1122
4943.87 1095
4944.53 1084
4945.20 1047
4945.86 1034
4946.52 1077
4947.19 1094
4947.85 1039
4948.52 1067
4949.18 1061
4949.84 1026
4950.51 1035
4951.17 997
4951.84 1027
4952.50 1027
4953.17 1065
4953.83 1060
4954.49 1121
4955.16 1115
4955.82 1078
4956.49 1122
4957.15 1176
4957.82 1184
4958.48 1223
4959.15 1271
4959.81 1368
4960.47 1473
4961.14 1550
4961.80 1613
4962.47 1580
4963.13 1684
4963.80 1692
4964.46 1569
4965.13 1449
4965.79 1348
4966.46 1314
4967.12 1275
4967.79 1238
4968.45 1257
4969.12 1212
4969.79 1214
4970.45 1231
4971.12 1230
4971.78 1261
4972.45 1238
4973.11 1299
4973.78 1288
4974.44 1226
4975.11 1262
4975.78 1235
4976.44 1256
4977.11 1264
4977.77 1280
4978.44 1217
4979.11 1178
4979.77 1269
4980.44 1249
4981.10 1281
4981.77 1354
4982.44 1500
4983.10 1591
4983.77 1817
4984.43 2055
4985.10 2307
4985.77 2769
4986.43 2945
4987.10 3094
4987.77 3153
4988.43 3084
4989.10 2962
4989.77 2657
4990.43 2486
4991.10 2135
4991.77 1878
4992.43 1724
4993.10 1563
4993.77 1408
4994.43 1282
4995.10 1175
4995.77 1150
4996.44 1124
4997.10 1150
4997.77 1103
4998.44 1087
4999.10 1105
4999.77 1069
5000.44 1046
5001.11 1086
5001.77 1103
5002.44 1094
5003.11 1075
5003.78 1024
5004.44 1052
5005.11 1097
5005.78 1116
5006.45 1094
5007.12 1092
5007.78 1105
5008.45 1157
5009.12 1107
5009.79 1129
5010.46 1155
5011.12 1134
5011.79 1174
5012.46 1143
5013.13 1125
5013.80 1262
5014.47 1317
5015.13 1361
5015.80 1343
5016.47 1360
5017.14 1472
5017.81 1577
5018.48 1799
5019.14 1866
5019.81 1927
5020.48 2021
5021.15 2047
5021.82 2064
5022.49 2106
5023.16 2072
5023.83 1980
5024.50 1825
5025.16 1785
5025.83 1669
5026.50 1541
5027.17 1399
5027.84 1310
5028.51 1272
5029.18 1238
5029.85 1217
5030.52 1143
5031.19 1137
5031.86 1113
5032.53 1101
5033.20 1116
5033.87 1089
5034.54 1140
5035.21 1162
5035.88 1086
5036.54 1046
5037.21 1067
5037.88 1078
5038.55 1040
5039.22 1025
5039.89 1068
5040.56 999
5041.23 1030
5041.90 1011
5042.58 993
5043.25 1009
5043.92 1048
5044.59 1094
5045.26 1064
5045.93 1079
5046.60 1072
5047.27 1030
5047.94 1054
5048.61 1054
5049.28 1041
5049.95 1057
5050.62 1060
5051.29 1101
5051.96 1059
5052.63 1034
5053.30 1004
5053.98 1040
5054.65 1040
5055.32 1083
5055.99 1088
5056.66 1064
5057.33 1087
5058.00 1029
5058.67 1077
5059.34 1086
5060.02 1114
5060.69 1154
5061.36 1085
5062.03 1047
5062.70 1049
5063.37 1033
5064.04 1020
5064.72 1046
5065.39 1001
5066.06 1016
5066.73 1017
5067.40 1054
5068.08 1035
5068.75 974
5069.42 920
5070.09 953
5070.76 960
5071.44 920
5072.11 929
5072.78 976
5073.45 916
5074.12 972
5074.80 992
5075.47 982
5076.14 944
5076.81 1015
5077.49 1006
5078.16 967
5078.83 939
5079.50 993
5080.18 1059
5080.85 1021
5081.52 1029
5082.20 938
5082.87 951
5083.54 977
5084.21 955
5084.89 983
5085.56 986
5086.23 1027
5086.91 1033
5087.58 1079
5088.25 1073
5088.93 1101
5089.60 1151
5090.27 1156
5090.95 1140
5091.62 1112
5092.29 1120
5092.97 1066
5093.64 1065
5094.31 1054
5094.99 1020
5095.66 1023
5096.34 972
5097.01 1030
5097.68 981
5098.36 937
5099.03 953
5099.70 1002
5100.38 1047
5101.05 998
5101.73 1025
5102.40 1061
5103.08 1113
5103.75 1075
5104.42 1019
5105.10 1018
5105.77 1050
5106.45 931
5107.12 930
5107.80 961
5108.47 957
5109.15 938
5109.82 887
5110.49 948
5111.17 957
5111.84 949
5112.52 999
5113.19 986
5113.87 997
5114.54 1044
5115.22 1122
5115.89 1172
5116.57 1150
5117.24 1163
5117.92 1208
5118.59 1180
5119.27 1116
5119.94 1073
5120.62 992
5121.30 988
5121.97 990
5122.65 928
5123.32 953
5124.00 941
5124.67 971
5125.35 941
5126.02 964
5126.70 952
5127.38 964
5128.05 941
5128.73 959
5129.40 941
5130.08 980
5130.76 969
5131.43 987
5132.11 1022
5132.78 1029
5133.46 1023
5134.14 949
5134.81 1040
5135.49 1064
5136.17 1036
5136.84 1093
5137.52 1136
5138.20 1061
5138.87 1062
5139.55 1031
5140.22 1019
5140.90 1004
5141.58 1000
5142.26 955
5142.93 944
5143.61 925
5144.29 892
5144.96 889
5145.64 907
5146.32 869
5146.99 888
5147.67 900
5148.35 911
5149.03 940
5149.70 921
5150.38 948
5151.06 973
5151.73 938
5152.41 922
5153.09 888
5153.77 912
5154.44 923
5155.12 928
5155.80 861
5156.48 835
5157.16 798
5157.83 842
5158.51 904
5159.19 867
5159.87 855
5160.55 835
5161.22 829
5161.90 828
5162.58 869
5163.26 872
5163.94 899
5164.61 954
5165.29 961
5165.97 921
5166.65 907
5167.33 942
5168.01 892
5168.68 880
5169.36 883
5170.04 897
5170.72 892
5171.40 856
5172.08 874
5172.76 882
5173.44 862
5174.11 841
5174.79 907
5175.47 903
5176.15 901
5176.83 927
5177.51 915
5178.19 930
5178.87 952
5179.55 945
5180.23 919
5180.91 875
5181.58 889
5182.26 914
5182.94 859
5183.62 876
5184.30 834
5184.98 869
5185.66 867
5186.34 845
5187.02 884
5187.70 856
5188.38 875
5189.06 881
5189.74 881
5190.42 841
5191.10 867
5191.78 867
5192.46 856
5193.14 796
5193.82 818
5194.50 818
5195.18 899
5195.86 913
5196.54 904
5197.22 883
5197.90 858
5198.58 882
5199.26 918
5199.94 892
5200.63 887
5201.31 940
5201.99 906
5202.67 919
5203.35 883
5204.03 895
5204.71 944
5205.39 956
5206.07 941
5206.75 1012
5207.43 1024
5208.11 1082
5208.80 1148
5209.48 1054
5210.16 1032
5210.84 1032
5211.52 1126
5212.20 1098
5212.88 1078
5213.57 1074
5214.25 1052
5214.93 1034
5215.61 1071
5216.29 1050
5216.97 1007
5217.66 1008
5218.34 973
5219.02 962
5219.70 952
5220.38 999
5221.06 974
5221.75 1009
5222.43 972
5223.11 990
5223.79 981
5224.47 971
5225.16 935
5225.84 948
5226.52 893
5227.20 937
5227.89 926
5228.57 958
5229.25 930
5229.93 944
5230.62 1010
5231.30 977
5231.98 1007
5232.66 984
5233.35 1005
5234.03 1042
5234.71 1015
5235.40 1019
5236.08 1017
5236.76 1038
5237.44 1015
5238.13 989
5238.81 925
5239.49 939
5240.18 942
5240.86 1016
5241.54 984
5242.23 914
5242.91 912
5243.59 947
5244.28 872
5244.96 930
5245.64 943
5246.33 902
5247.01 904
5247.70 905
5248.38 986
5249.06 981
5249.75 957
5250.43 912
5251.11 914
5251.80 938
5252.48 885
5253.17 868
5253.85 884
5254.53 855
5255.22 895
5255.90 888
5256.59 935
5257.27 908
5257.96 906
5258.64 998
5259.32 983
5260.01 928
5260.69 918
5261.38 974
5262.06 978
5262.75 970
5263.43 973
5264.12 1026
5264.80 964
5265.49 969
5266.17 967
5266.86 1039
5267.54 980
5268.23 938
5268.91 983
5269.60 982
5270.28 927
5270.97 918
5271.65 900
5272.34 917
5273.02 920
5273.71 910
5274.39 983
5275.08 974
5275.76 917
5276.45 944
5277.14 1018
5277.82 1049
5278.51 1081
5279.19 1093
5279.88 1097
5280.56 1155
5281.25 1143
5281.94 1158
5282.62 1071
5283.31 992
5283.99 992
5284.68 1037
5285.37 992
5286.05 990
5286.74 958
5287.43 952
5288.11 951
5288.80 951
5289.48 992
5290.17 961
5290.86 972
5291.54 993
5292.23 1029
5292.92 1039
5293.60 1087
5294.29 1073
5294.98 1036
5295.66 1017
5296.35 1123
5297.04 1185
5297.72 1260
5298.41 1287
5299.10 1338
5299.79 1265
5300.47 1301
5301.16 1289
5301.85 1272
5302.53 1203
5303.22 1096
5303.91 1061
5304.60 1122
5305.28 1103
5305.97 1031
5306.66 1028
5307.35 946
5308.03 963
5308.72 948
5309.41 978
5310.10 988
5310.78 947
5311.47 937
5312.16 953
5312.85 962
5313.54 934
5314.22 924
5314.91 955
5315.60 1004
5316.29 949
5316.98 965
5317.66 971
5318.35 980
5319.04 1007
5319.73 968
5320.42 937
5321.11 958
5321.80 932
5322.48 922
5323.17 958
5323.86 975
5324.55 960
5325.24 933
5325.93 943
5326.62 1022
5327.30 1089
5327.99 1050
5328.68 956
5329.37 1036
5330.06 1071
5330.75 1071
5331.44 1059
5332.13 1115
5332.82 1147
5333.51 1092
5334.20 1125
5334.88 1086
5335.57 1104
5336.26 1033
5336.95 1037
5337.64 1048
5338.33 1007
5339.02 1063
5339.71 1043
5340.40 1081
5341.09 1130
5341.78 1226
5342.47 1256
5343.16 1303
5343.85 1432
5344.54 1433
5345.23 1623
5345.92 1759
5346.61 1911
5347.30 2043
5347.99 2172
5348.68 2236
5349.37 2303
5350.06 2256
5350.75 2202
5351.44 2022
5352.13 1924
5352.82 1624
5353.51 1549
5354.20 1468
5354.90 1329
5355.59 1196
5356.28 1136
5356.97 1116
5357.66 1065
5358.35 996
5359.04 1055
5359.73 1030
5360.42 1040
5361.11 1010
5361.80 1048
5362.49 1084
5363.19 980
5363.88 961
5364.57 932
5365.26 953
5365.95 907
5366.64 953
5367.33 936
5368.03 954
5368.72 959
5369.41 947
5370.10 993
5370.79 1004
5371.48 985
5372.18 957
5372.87 969
5373.56 1000
5374.25 939
5374.94 923
5375.63 1004
5376.33 941
5377.02 922
5377.71 928
5378.40 923
5379.10 953
5379.79 929
5380.48 870
5381.17 910
5381.86 961
5382.56 904
5383.25 910
5383.94 1005
5384.63 1022
5385.33 1033
5386.02 1110
5386.71 1051
5387.40 1084
5388.10 1072
5388.79 1068
5389.48 1119
5390.18 1086
5390.87 1035
5391.56 1064
5392.26 985
5392.95 985
5393.64 971
5394.33 972
5395.03 983
5395.72 947
5396.41 974
5397.11 952
5397.80 883
5398.49 918
5399.19 866
5399.88 900
5400.58 915
5401.27 961
5401.96 1004
5402.66 955
5403.35 899
5404.04 859
5404.74 868
5405.43 914
5406.13 968
5406.82 953
5407.51 977
5408.21 895
5408.90 932
5409.60 932
5410.29 915
5410.98 926
5411.68 938
5412.37 982
5413.07 924
5413.76 867
5414.46 880
5415.15 950
5415.84 948
5416.54 916
5417.23 964
5417.93 1010
5418.62 963
5419.32 967
5420.01 1023
5420.71 997
5421.40 906
5422.10 909
5422.79 954
5423.49 956
5424.18 919
5424.88 938
5425.57 966
5426.27 923
5426.96 937
5427.66 987
5428.35 956
5429.05 998
5429.74 990
5430.44 959
5431.14 952
5431.83 934
5432.53 997
5433.22 1066
5433.92 1000
5434.61 1066
5435.31 1156
5436.01 1082
5436.70 1053
5437.40 1063
5438.09 1046
5438.79 1025
5439.49 1102
5440.18 1000
5440.88 1091
5441.57 1097
5442.27 1094
5442.97 1106
5443.66 1165
5444.36 1145
5445.06 1203
5445.75 1283
5446.45 1311
5447.15 1293
5447.84 1235
5448.54 1218
5449.24 1186
5449.93 1184
5450.63 1112
5451.33 1125
5452.02 1136
5452.72 1029
5453.42 1034
5454.11 987
5454.81 962
5455.51 998
5456.20 1026
5456.90 1009
5457.60 992
5458.30 972
5458.99 994
5459.69 1021
5460.39 1043
5461.09 1054
5461.78 1043
5462.48 1110
5463.18 1122
5463.88 1108
5464.57 1070
5465.27 1026
5465.97 1103
5466.67 1062
5467.36 1106
5468.06 1088
5468.76 1124
5469.46 1211
5470.16 1225
5470.85 1270
5471.55 1290
5472.25 1343
5472.95 1345
5473.65 1459
5474.35 1401
5475.04 1429
5475.74 1450
5476.44 1552
5477.14 1626
5477.84 1661
5478.54 1713
5479.23 1654
5479.93 1606
5480.63 1619
5481.33 1459
5482.03 1399
5482.73 1374
5483.43 1286
5484.13 1212
5484.83 1253
5485.52 1292
5486.22 1290
5486.92 1276
5487.62 1269
5488.32 1288
5489.02 1288
5489.72 1314
5490.42 1378
5491.12 1449
5491.82 1420
5492.52 1409
5493.22 1397
5493.92 1385
5494.62 1464
5495.31 1596
5496.01 1733
5496.71 2029
5497.41 2212
5498.11 2408
5498.81 2541
5499.51 2589
5500.21 2564
5500.91 2478
5501.61 2294
5502.31 2031
5503.01 1820
5503.71 1648
5504.41 1621
5505.11 1519
5505.81 1378
5506.51 1407
5507.22 1384
5507.92 1399
5508.62 1362
5509.32 1369
5510.02 1382
5510.72 1461
5511.42 1458
5512.12 1474
5512.82 1473
5513.52 1477
5514.22 1514
5514.92 1366
5515.62 1396
5516.32 1459
5517.03 1422
5517.73 1387
5518.43 1452
5519.13 1372
5519.83 1361
5520.53 1258
5521.23 1245
5521.93 1156
5522.63 1088
5523.34 1144
5524.04 1105
5524.74 1182
5525.44 1093
5526.14 1068
5526.84 1048
5527.55 1056
5528.25 1091
5528.95 1049
5529.65 1075
5530.35 1137
5531.05 1164
5531.76 1219
5532.46 1211
5533.16 1152
5533.86 1108
5534.56 1113
5535.27 1156
5535.97 1128
5536.67 1078
5537.37 1110
5538.08 1074
5538.78 1115
5539.48 1081
5540.18 1083
5540.89 1073
5541.59 1063
5542.29 1091
5542.99 1150
5543.70 1148
5544.40 1149
5545.10 1284
5545.80 1279
5546.51 1176
5547.21 1202
5547.91 1093
5548.62 1087
5549.32 1121
5550.02 1085
5550.73 1011
5551.43 986
5552.13 1026
5552.84 1038
5553.54 961
5554.24 1027
5554.95 1062
5555.65 1079
5556.35 1091
5557.06 1126
5557.76 1124
5558.46 1141
5559.17 1170
5559.87 1151
5560.57 1134
5561.28 1130
5561.98 1075
5562.69 1145
5563.39 1114
5564.09 1032
5564.80 1064
5565.50 1098
5566.21 1075
5566.91 1018
5567.61 991
5568.32 1010
5569.02 985
5569.73 1042
5570.43 1042
5571.14 1059
5571.84 1058
5572.54 1139
5573.25 1093
5573.95 1097
5574.66 1069
5575.36 1086
5576.07 1050
5576.77 1086
5577.48 1101
5578.18 1052
5578.89 1065
5579.59 979
5580.30 975
5581.00 1001
5581.71 964
5582.41 957
5583.12 958
5583.82 1002
5584.53 992
5585.23 1011
5585.94 1015
5586.64 971
5587.35 917
5588.06 1029
5588.76 1026
5589.47 991
5590.17 994
5590.88 1001
5591.58 986
5592.29 1009
5592.99 987
5593.70 928
5594.41 1002
5595.11 922
5595.82 964
5596.52 975
5597.23 925
5597.94 907
5598.64 895
5599.35 915
5600.06 914
5600.76 1008
5601.47 967
5602.17 921
5602.88 953
5603.59 931
5604.29 945
5605.00 918
5605.71 928
5606.41 935
5607.12 924
5607.83 892
5608.53 864
5609.24 874
5609.95 917
5610.65 850
5611.36 850
5612.07 926
5612.78 946
5613.48 934
5614.19 900
5614.90 929
5615.60 878
5616.31 857
5617.02 872
5617.73 867
5618.43 852
5619.14 838
5619.85 889
5620.56 890
5621.26 926
5621.97 919
5622.68 906
5623.39 923
5624.09 881
5624.80 857
5625.51 868
5626.22 934
5626.93 953
5627.63 962
5628.34 949
5629.05 943
5629.76 924
5630.47 891
5631.17 900
5631.88 889
5632.59 880
5633.30 879
5634.01 877
5634.72 916
5635.42 934
5636.13 962
5636.84 965
5637.55 954
5638.26 927
5638.97 959
5639.68 980
5640.39 978
5641.09 979
5641.80 955
5642.51 987
5643.22 917
5643.93 952
5644.64 980
5645.35 1000
5646.06 986
5646.77 998
5647.48 940
5648.19 987
5648.89 942
5649.60 1009
5650.31 989
5651.02 913
5651.73 985
5652.44 953
5653.15 920
5653.86 928
5654.57 1033
5655.28 1059
5655.99 1014
5656.70 1052
5657.41 1044
5658.12 975
5658.83 955
5659.54 949
5660.25 972
5660.96 948
5661.67 960
5662.38 908
5663.09 987
5663.80 1016
5664.51 916
5665.22 933
5665.93 970
5666.64 1025
5667.35 967
5668.06 1026
5668.77 1068
5669.48 1067
5670.19 1048
5670.91 1015
5671.62 1056
5672.33 1086
5673.04 1043
5673.75 1049
5674.46 1002
5675.17 932
5675.88 927
5676.59 978
5677.30 987
5678.01 942
5678.73 1031
5679.44 970
5680.15 998
5680.86 973
5681.57 978
5682.28 951
5682.99 967
5683.71 1003
5684.42 1012
5685.13 992
5685.84 962
5686.55 1002
5687.26 1021
5687.98 1057
5688.69 1072
5689.40 1016
5690.11 973
5690.82 1026
5691.54 994
5692.25 999
5692.96 952
5693.67 941
5694.38 968
5695.10 1004
5695.81 951
5696.52 987
5697.23 978
5697.95 1028
5698.66 970
5699.37 963
5700.08 977
5700.80 988
5701.51 1055
5702.22 1011
5702.93 984
5703.65 931
5704.36 944
5705.07 935
5705.78 935
5706.50 936
5707.21 950
5707.92 939
5708.64 1040
5709.35 1037
5710.06 999
5710.78 994
5711.49 1018
5712.20 994
5712.92 990
5713.63 1000
5714.34 1034
5715.06 988
5715.77 1011
5716.48 1023
5717.20 1025
5717.91 1105
5718.62 1089
5719.34 1102
5720.05 1062
5720.77 1054
5721.48 1056
5722.19 1082
5722.91 1095
5723.62 1115
5724.33 1134
5725.05 1069
5725.76 1075
5726.48 1114
5727.19 1139
5727.91 1136
5728.62 1124
5729.33 1163
5730.05 1163
5730.76 1195
5731.48 1192
5732.19 1168
5732.91 1246
5733.62 1316
5734.34 1384
5735.05 1451
5735.77 1545
5736.48 1642
5737.20 1761
5737.91 1827
5738.63 1840
5739.34 1889
5740.06 1826
5740.77 1805
5741.49 1714
5742.20 1631
5742.92 1502
5743.63 1459
5744.35 1461
5745.06 1524
5745.78 1421
5746.49 1335
5747.21 1409
5747.92 1441
5748.64 1320
5749.35 1311
5750.07 1354
5750.79 1381
5751.50 1382
5752.22 1319
5752.93 1344
5753.65 1395
5754.36 1450
5755.08 1509
5755.80 1520
5756.51 1522
5757.23 1571
5757.95 1591
5758.66 1600
5759.38 1638
5760.09 1628
5760.81 1637
5761.53 1792
5762.24 1802
5762.96 1886
5763.68 1838
5764.39 1957
5765.11 1915
5765.83 1875
5766.54 1841
5767.26 1820
5767.98 1787
5768.69 1799
5769.41 1784
5770.13 1784
5770.84 1826
5771.56 1808
5772.28 1829
5772.99 1808
5773.71 1807
5774.43 1816
5775.15 1972
5775.86 2026
5776.58 2124
5777.30 2120
5778.01 2140
5778.73 2235
5779.45 2252
5780.17 2296
5780.88 2297
5781.60 2273
5782.32 2212
5783.04 2195
5783.76 2324
5784.47 2336
5785.19 2432
5785.91 2419
5786.63 2416
5787.34 2582
5788.06 2689
5788.78 2775
5789.50 2817
5790.22 3085
5790.94 3244
5791.65 3544
5792.37 3692
5793.09 3773
5793.81 3986
5794.53 4273
5795.25 4648
5795.96 5479
5796.68 6708
5797.40 8861
5798.12 11316
5798.84 14399
5799.56 17460
5800.28 19748
5800.99 20600
5801.71 19961
5802.43 17746
5803.15 14725
5803.87 12168
5804.59 9604
5805.31 7783
5806.03 6452
5806.75 5561
5807.47 5337
5808.18 5188
5808.90 5033
5809.62 4900
5810.34 4805
5811.06 4829
5811.78 4785
5812.50 4994
5813.22 5144
5813.94 5118
5814.66 5127
5815.38 5120
5816.10 5014
5816.82 5028
5817.54 5005
5818.26 4978
5818.98 4755
5819.70 4546
5820.42 4434
5821.14 4165
5821.86 4024
5822.58 3752
5823.30 3593
5824.02 3389
5824.74 3178
5825.46 3098
5826.18 2971
5826.90 2818
5827.62 2665
5828.34 2705
5829.06 2647
5829.78 2607
5830.50 2621
5831.22 2696
5831.95 2610
5832.67 2611
5833.39 2538
5834.11 2523
5834.83 2395
5835.55 2359
5836.27 2388
5836.99 2434
5837.71 2476
5838.43 2455
5839.15 2429
5839.88 2360
5840.60 2350
5841.32 2295
5842.04 2222
5842.76 2140
5843.48 2104
5844.20 1929
5844.93 1897
5845.65 1939
5846.37 1941
5847.09 1881
5847.81 1949
5848.53 1883
5849.26 1935
5849.98 1981
5850.70 2002
5851.42 2021
5852.14 1918
5852.87 1870
5853.59 1900
5854.31 1904
5855.03 1910
5855.75 1901
5856.48 1833
5857.20 1809
5857.92 1760
5858.64 1850
5859.37 1838
5860.09 1804
5860.81 1790
5861.53 1761
5862.26 1668
5862.98 1622
5863.70 1692
5864.42 1719
5865.15 1659
5865.87 1643
5866.59 1710
5867.31 1676
5868.04 1708
5868.76 1731
5869.48 1776
5870.21 1777
5870.93 1896
5871.65 1876
5872.38 1881
5873.10 1967
5873.82 1877
5874.55 1842
5875.27 1814
5875.99 1843
5876.72 1847
5877.44 1772
5878.16 1693
5878.89 1681
5879.61 1684
5880.33 1634
5881.06 1651
5881.78 1649
5882.51 1667
5883.23 1680
5883.95 1627
5884.68 1729
5885.40 1790
5886.13 1729
5886.85 1745
5887.57 1716
5888.30 1616
5889.02 1607
5889.75 1545
5890.47 1484
5891.20 1548
5891.92 1472
5892.64 1533
5893.37 1544
5894.09 1519
5894.82 1557
5895.54 1570
5896.27 1577
5896.99 1567
5897.72 1469
5898.44 1533
5899.17 1462
5899.89 1449
5900.62 1425
5901.34 1361
5902.07 1407
5902.79 1379
5903.52 1395
5904.24 1355
5904.97 1435
5905.69 1354
5906.42 1389
5907.14 1349
5907.87 1372
5908.59 1333
5909.32 1325
5910.04 1312
5910.77 1393
5911.50 1372
5912.22 1377
5912.95 1318
5913.67 1329
5914.40 1287
5915.12 1340
5915.85 1378
5916.58 1306
5917.30 1333
5918.03 1313
5918.75 1331
5919.48 1314
5920.21 1348
5920.93 1337
5921.66 1346
5922.39 1340
5923.11 1349
5923.84 1415
5924.56 1384
5925.29 1331
5926.02 1338
5926.74 1423
5927.47 1426
5928.20 1412
5928.92 1435
5929.65 1453
5930.38 1501
5931.10 1516
5931.83 1689
5932.56 1745
5933.28 1776
5934.01 1905
5934.74 1946
5935.47 1845
5936.19 1895
5936.92 1894
5937.65 1867
5938.37 1854
5939.10 1747
5939.83 1674
5940.56 1707
5941.28 1674
5942.01 1709
5942.74 1720
5943.47 1785
5944.19 1795
5944.92 1817
5945.65 1774
5946.38 1727
5947.11 1751
5947.83 1775
5948.56 1849
5949.29 1844
5950.02 1931
5950.74 1925
5951.47 2026
5952.20 1988
5952.93 1985
5953.66 1932
5954.39 1979
5955.11 1970
5955.84 1994
5956.57 1985
5957.30 1962
5958.03 2046
5958.76 1981
5959.48 2036
5960.21 2008
5960.94 2045
5961.67 2101
5962.40 2160
5963.13 2255
5963.86 2399
5964.59 2397
5965.31 2451
5966.04 2567
5966.77 2629
5967.50 2533
5968.23 2409
5968.96 2556
5969.69 2517
5970.42 2481
5971.15 2407
5971.88 2445
5972.61 2407
5973.34 2457
5974.06 2478
5974.79 2591
5975.52 2657
5976.25 2672
5976.98 2715
5977.71 2792
5978.44 2901
5979.17 2984
5979.90 3049
5980.63 3022
5981.36 3090
5982.09 3043
5982.82 3038
5983.55 3075
5984.28 3152
5985.01 3095
5985.74 3180
5986.47 3131
5987.20 3193
5987.93 3191
5988.66 3054
5989.39 3125
5990.12 3232
5990.85 3271
5991.58 3349
5992.32 3428
5993.05 3478
5993.78 3592
5994.51 3613
5995.24 3669
5995.97 3680
5996.70 3548
5997.43 3612
5998.16 3599
5998.89 3552
5999.62 3515
6000.35 3486
6001.09 3319
6001.82 3347
6002.55 3392
6003.28 3410
6004.01 3480
6004.74 3770
6005.47 4166
6006.20 4669
6006.94 5565
6007.67 6612
6008.40 7974
6009.13 9545
6009.86 11013
6010.59 12281
6011.33 13248
6012.06 13494
6012.79 13267
6013.52 12619
6014.25 11621
6014.98 10317
6015.72 8799
6016.45 7603
6017.18 6517
6017.91 5430
6018.64 4633
6019.38 4038
6020.11 3656
6020.84 3317
6021.57 2995
6022.31 2840
6023.04 2778
6023.77 2701
6024.50 2603
6025.24 2491
6025.97 2477
6026.70 2356
6027.43 2296
6028.17 2239
6028.90 2137
6029.63 2032
6030.37 2004
6031.10 1957
6031.83 1907
6032.56 1912
6033.30 1921
6034.03 1969
6034.76 2071
6035.50 2127
6036.23 2125
6036.96 2145
6037.70 2225
6038.43 2254
6039.16 2321
6039.90 2303
6040.63 2324
6041.36 2388
6042.10 2404
6042.83 2328
6043.56 2381
6044.30 2346
6045.03 2346
6045.77 2396
6046.50 2550
6047.23 2648
6047.97 2784
6048.70 2790
6049.44 2790
6050.17 3012
6050.90 2989
6051.64 3040
6052.37 2935
6053.11 2789
6053.84 2689
6054.57 2658
6055.31 2659
6056.04 2595
6056.78 2459
6057.51 2411
6058.25 2394
6058.98 2424
6059.72 2430
6060.45 2392
6061.19 2333
6061.92 2295
6062.66 2311
6063.39 2303
6064.13 2317
6064.86 2309
6065.60 2194
6066.33 2200
6067.07 2197
6067.80 2203
6068.54 2124
6069.27 2086
6070.01 2091
6070.74 2122
6071.48 2162
6072.21 2100
6072.95 2125
6073.68 2133
6074.42 2127
6075.15 2065
6075.89 2028
6076.63 2053
6077.36 2051
6078.10 2044
6078.83 1997
6079.57 1911
6080.30 1890
6081.04 1922
6081.78 1899
6082.51 1799
6083.25 1823
6083.98 1818
6084.72 1769
6085.46 1763
6086.19 1790
6086.93 1725
6087.67 1815
6088.40 1821
6089.14 1850
6089.88 1867
6090.61 1812
6091.35 1759
6092.09 1834
6092.82 1786
6093.56 1730
6094.30 1765
6095.03 1726
6095.77 1663
6096.51 1693
6097.24 1698
6097.98 1660
6098.72 1680
6099.45 1663
6100.19 1577
6100.93 1574
6101.67 1603
6102.40 1576
6103.14 1557
6103.88 1599
6104.61 1604
6105.35 1586
6106.09 1614
6106.83 1663
6107.56 1602
6108.30 1670
6109.04 1651
6109.78 1666
6110.51 1705
6111.25 1657
6111.99 1700
6112.73 1661
6113.47 1623
6114.20 1601
6114.94 1638
6115.68 1695
6116.42 1652
6117.16 1642
6117.89 1643
6118.63 1660
6119.37 1698
6120.11 1662
6120.85 1659
6121.59 1744
6122.32 1722
6123.06 1745
6123.80 1701
6124.54 1759
6125.28 1784
6126.02 1796
6126.76 1737
6127.49 1772
6128.23 1757
6128.97 1788
6129.71 1790
6130.45 1847
6131.19 1746
6131.93 1816
6132.67 1888
6133.41 1820
6134.15 1845
6134.88 1867
6135.62 1964
6136.36 1942
6137.10 1867
6137.84 1885
6138.58 1873
6139.32 1861
6140.06 1776
6140.80 1764
6141.54 1797
6142.28 1807
6143.02 1797
6143.76 1747
6144.50 1781
6145.24 1830
6145.98 1877
6146.72 1865
6147.46 1915
6148.20 1925
6148.94 2009
6149.68 2005
6150.42 1992
6151.16 2003
6151.90 1988
6152.64 2030
6153.38 1995
6154.12 2050
6154.86 2047
6155.60 2082
6156.34 2162
6157.08 2106
6157.82 2136
6158.56 2173
6159.30 2238
6160.04 2426
6160.78 2495
6161.52 2586
6162.27 2770
6163.01 2993
6163.75 3005
6164.49 3122
6165.23 3267
6165.97 3277
6166.71 3253
6167.45 3102
6168.19 3130
6168.94 3055
6169.68 3003
6170.42 2897
6171.16 2842
6171.90 2751
6172.64 2691
6173.38 2703
6174.13 2703
6174.87 2658
6175.61 2646
6176.35 2666
6177.09 2732
6177.83 2800
6178.58 2837
6179.32 2896
6180.06 2939
6180.80 2868
6181.54 2998
6182.28 3132
6183.03 3142
6183.77 3124
6184.51 3108
6185.25 3139
6186.00 3161
6186.74 3123
6187.48 3215
6188.22 3444
6188.97 3660
6189.71 3733
6190.45 3710
6191.19 3849
6191.94 3933
6192.68 3822
6193.42 3792
6194.16 3883
6194.91 3941
6195.65 3861
6196.39 3774
6197.13 3772
6197.88 3851
6198.62 3940
6199.36 4075
6200.11 4253
6200.85 4655
6201.59 5317
6202.34 6411
6203.08 8217
6203.82 10564
6204.57 13856
6205.31 17113
6206.05 19955
6206.80 22178
6207.54 23116
6208.28 22665
6209.03 21175
6209.77 19223
6210.52 16631
6211.26 14151
6212.00 11784
6212.75 9658
6213.49 7956
6214.23 6539
6214.98 5508
6215.72 4735
6216.47 4354
6217.21 3921
6217.95 3636
6218.70 3552
6219.44 3497
6220.19 3505
6220.93 3515
6221.68 3508
6222.42 3493
6223.17 3372
6223.91 3383
6224.65 3187
6225.40 3041
6226.14 2740
6226.89 2595
6227.63 2390
6228.38 2184
6229.12 2126
6229.87 2137
6230.61 2093
6231.36 2118
6232.10 2198
6232.85 2211
6233.59 2212
6234.34 2160
6235.08 2218
6235.83 2243
6236.57 2201
6237.32 2242
6238.06 2232
6238.81 2289
6239.56 2358
6240.30 2317
6241.05 2422
6241.79 2495
6242.54 2647
6243.28 2953
6244.03 3146
6244.77 3328
6245.52 3344
6246.27 3381
6247.01 3412
6247.76 3394
6248.50 3205
6249.25 2942
6250.00 2919
6250.74 2715
6251.49 2718
6252.23 2652
6252.98 2591
6253.73 2556
6254.47 2577
6255.22 2611
6255.97 2547
6256.71 2487
6257.46 2540
6258.21 2500
6258.95 2449
6259.70 2489
6260.45 2433
6261.19 2428
6261.94 2352
6262.69 2318
6263.43 2337
6264.18 2351
6264.93 2356
6265.67 2409
6266.42 2320
6267.17 2461
6267.92 2565
6268.66 2649
6269.41 2617
6270.16 2648
6270.90 2722
6271.65 2847
6272.40 2870
6273.15 2814
6273.89 2896
6274.64 3066
6275.39 2953
6276.14 2909
6276.89 2903
6277.63 2728
6278.38 2590
6279.13 2572
6279.88 2505
6280.62 2466
6281.37 2404
6282.12 2408
6282.87 2349
6283.62 2411
6284.36 2364
6285.11 2463
6285.86 2562
6286.61 2511
6287.36 2642
6288.11 2644
6288.85 2671
6289.60 2598
6290.35 2557
6291.10 2475
6291.85 2497
6292.60 2278
6293.35 2148
6294.09 2140
6294.84 2105
6295.59 2060
6296.34 2072
6297.09 2027
6297.84 2021
6298.59 2015
6299.34 2002
6300.09 2065
6300.83 2050
6301.58 2053
6302.33 2061
6303.08 2000
6303.83 2060
6304.58 2082
6305.33 2065
6306.08 2052
6306.83 2085
6307.58 2067
6308.33 2089
6309.08 2104
6309.83 2139
6310.58 2093
6311.33 2196
6312.08 2264
6312.83 2248
6313.58 2283
6314.33 2349
6315.08 2348
6315.83 2325
6316.58 2312
6317.33 2239
6318.08 2139
6318.83 2090
6319.58 2040
6320.33 1960
6321.08 1858
6321.83 1909
6322.58 1853
6323.33 1833
6324.08 1768
6324.83 1860
6325.58 1805
6326.33 1778
6327.08 1801
6327.83 1888
6328.58 1918
6329.33 1932
6330.08 1965
6330.84 2016
6331.59 1843
6332.34 1690
6333.09 1731
6333.84 1747
6334.59 1660
6335.34 1732
6336.09 1642
6336.84 1625
6337.60 1574
6338.35 1598
6339.10 1583
6339.85 1561
6340.60 1608
6341.35 1599
6342.10 1574
6342.86 1627
6343.61 1643
6344.36 1600
6345.11 1614
6345.86 1591
6346.61 1654
6347.37 1723
6348.12 1797
6348.87 1851
6349.62 1944
6350.37 2002
6351.13 2016
6351.88 2027
6352.63 2132
6353.38 2040
6354.14 1978
6354.89 1827
6355.64 1853
6356.39 1782
6357.14 1746
6357.90 1713
6358.65 1744
6359.40 1672
6360.16 1696
6360.91 1642
6361.66 1632
6362.41 1640
6363.17 1618
6363.92 1630
6364.67 1717
6365.42 1699
6366.18 1650
6366.93 1687
6367.68 1778
6368.44 1733
6369.19 1819
6369.94 1761
6370.70 1700
6371.45 1682
6372.20 1626
6372.96 1655
6373.71 1652
6374.46 1556
6375.22 1593
6375.97 1661
6376.72 1668
6377.48 1658
6378.23 1722
6378.99 1721
6379.74 1739
6380.49 1750
6381.25 1777
6382.00 1777
6382.75 1644
6383.51 1619
6384.26 1584
6385.02 1516
6385.77 1517
6386.53 1498
6387.28 1469
6388.03 1441
6388.79 1440
6389.54 1398
6390.30 1356
6391.05 1425
6391.81 1379
6392.56 1444
6393.31 1479
6394.07 1437
6394.82 1441
6395.58 1374
6396.33 1372
6397.09 1374
6397.84 1351
6398.60 1365
6399.35 1357
6400.11 1384
6400.86 1345
6401.62 1337
6402.37 1304
6403.13 1282
6403.88 1291
6404.64 1313
6405.39 1361
6406.15 1381
6406.90 1382
6407.66 1361
6408.42 1400
6409.17 1392
6409.93 1376
6410.68 1375
6411.44 1376
6412.19 1348
6412.95 1323
6413.71 1308
6414.46 1347
6415.22 1359
6415.97 1329
6416.73 1330
6417.48 1368
6418.24 1399
6419.00 1359
6419.75 1380
6420.51 1392
6421.27 1374
6422.02 1348
6422.78 1363
6423.53 1344
6424.29 1402
6425.05 1413
6425.80 1345
6426.56 1354
6427.32 1345
6428.07 1442
6428.83 1388
6429.59 1397
6430.34 1433
6431.10 1441
6431.86 1419
6432.61 1436
6433.37 1437
6434.13 1489
6434.89 1445
6435.64 1445
6436.40 1553
6437.16 1552
6437.91 1534
6438.67 1528
6439.43 1603
6440.19 1509
6440.94 1587
6441.70 1505
6442.46 1471
6443.22 1491
6443.97 1499
6444.73 1473
6445.49 1483
6446.25 1423
6447.00 1425
6447.76 1443
6448.52 1437
6449.28 1518
6450.04 1508
6450.79 1507
6451.55 1510
6452.31 1579
6453.07 1512
6453.83 1521
6454.58 1631
6455.34 1661
6456.10 1609
6456.86 1617
6457.62 1594
6458.38 1597
6459.13 1623
6459.89 1622
6460.65 1565
6461.41 1608
6462.17 1648
6462.93 1744
6463.69 1659
6464.44 1709
6465.20 1651
6465.96 1651
6466.72 1701
6467.48 1760
6468.24 1754
6469.00 1769
6469.76 1757
6470.52 1756
6471.28 1757
6472.03 1799
6472.79 1818
6473.55 1829
6474.31 1936
6475.07 1926
6475.83 1874
6476.59 1894
6477.35 1980
6478.11 2017
6478.87 1938
6479.63 2013
6480.39 2160
6481.15 2106
6481.91 2074
6482.67 2161
6483.43 2178
6484.19 2209
6484.95 2185
6485.71 2247
6486.47 2327
6487.23 2291
6487.99 2410
6488.75 2454
6489.51 2571
6490.27 2670
6491.03 2746
6491.79 2886
6492.55 2850
6493.31 2871
6494.07 2863
6494.83 2880
6495.59 2877
6496.35 2841
6497.11 2805
6497.87 2836
6498.64 2771
6499.40 2825
6500.16 2911
6500.92 2894
6501.68 2985
6502.44 3028
6503.20 3037
6503.96 3118
6504.72 3186
6505.48 3159
6506.25 3317
6507.01 3457
6507.77 3429
6508.53 3496
6509.29 3507
6510.05 3473
6510.81 3574
6511.57 3448
6512.34 3530
6513.10 3513
6513.86 3529
6514.62 3529
6515.38 3789
6516.15 4076
6516.91 4533
6517.67 5181
6518.43 6050
6519.19 6816
6519.95 7461
6520.72 8042
6521.48 8654
6522.24 9455
6523.00 10231
6523.77 10531
6524.53 11028
6525.29 11328
6526.05 11352
6526.81 11074
6527.58 10218
6528.34 9369
6529.10 8457
6529.86 7755
6530.63 7273
6531.39 7102
6532.15 6972
6532.92 7005
6533.68 7267
6534.44 7208
6535.20 7007
6535.97 6589
6536.73 6054
6537.49 5440
6538.26 4851
6539.02 4271
6539.78 3843
6540.55 3435
6541.31 3167
6542.07 3041
6542.84 2905
6543.60 2764
6544.36 2632
6545.13 2493
6545.89 2459
6546.65 2425
6547.42 2458
6548.18 2482
6548.94 2504
6549.71 2499
6550.47 2572
6551.24 2489
6552.00 2501
6552.76 2591
6553.53 2671
6554.29 2677
6555.06 2599
6555.82 2638
6556.58 2732
6557.35 2887
6558.11 2914
6558.88 2946
6559.64 3123
6560.41 3148
6561.17 3288
6561.93 3143
6562.70 3260
6563.46 3297
6564.23 3238
6564.99 3129
6565.76 3109
6566.52 3098
6567.29 3127
6568.05 3068
6568.82 3063
6569.58 3148
6570.35 3102
6571.11 3218
6571.88 3189
6572.64 3231
6573.41 3271
6574.17 3413
6574.94 3385
6575.70 3394
6576.47 3438
6577.23 3578
6578.00 3500
6578.76 3509
6579.53 3512
6580.29 3426
6581.06 3313
6581.83 3257
6582.59 3250
6583.36 3256
6584.12 3165
6584.89 3253
6585.65 3307
6586.42 3466
6587.19 3550
6587.95 3726
6588.72 4012
6589.48 4395
6590.25 4873
6591.02 5426
6591.78 5790
6592.55 5978
6593.32 6159
6594.08 6072
6594.85 5728
6595.61 5424
6596.38 5081
6597.15 4766
6597.91 4593
6598.68 4310
6599.45 4027
6600.21 3791
6600.98 3650
6601.75 3575
6602.51 3431
6603.28 3248
6604.05 3243
6604.82 3139
6605.58 3091
6606.35 2953
6607.12 2870
6607.88 2802
6608.65 2705
6609.42 2682
6610.19 2666
6610.95 2644
6611.72 2529
6612.49 2547
6613.25 2607
6614.02 2628
6614.79 2722
6615.56 2797
6616.32 2820
6617.09 2800
6617.86 2837
6618.63 2828
6619.40 2743
6620.16 2773
6620.93 2736
6621.70 2691
6622.47 2606
6623.24 2635
6624.00 2625
6624.77 2602
6625.54 2746
6626.31 2744
6627.08 2973
6627.84 3224
6628.61 3683
6629.38 4295
6630.15 4863
6630.92 5565
6631.69 6258
6632.46 6563
6633.22 6403
6633.99 6390
6634.76 5865
6635.53 5384
6636.30 4709
6637.07 4100
6637.84 3729
6638.61 3310
6639.37 2986
6640.14 2771
6640.91 2674
6641.68 2560
6642.45 2421
6643.22 2361
6643.99 2310
6644.76 2300
6645.53 2245
6646.30 2290
6647.07 2223
6647.84 2192
6648.61 2230
6649.37 2194
6650.14 2211
6650.91 2225
6651.68 2206
6652.45 2136
6653.22 2058
6653.99 2051
6654.76 2113
6655.53 2090
6656.30 2108
6657.07 2138
6657.84 2012
6658.61 2063
6659.38 2125
6660.15 2096
6660.92 2136
6661.69 2105
6662.46 2086
6663.23 2130
6664.00 2132
6664.77 2048
6665.55 2063
6666.32 2174
6667.09 2208
6667.86 2193
6668.63 2244
6669.40 2310
6670.17 2303
6670.94 2306
6671.71 2340
6672.48 2271
6673.25 2307
6674.02 2245
6674.79 2153
6675.57 2148
6676.34 2157
6677.11 2137
6677.88 2056
6678.65 2107
6679.42 2175
6680.19 2192
6680.96 2268
6681.74 2364
6682.51 2450
6683.28 2573
6684.05 2646
6684.82 2590
6685.59 2493
6686.37 2384
6687.14 2304
6687.91 2222
6688.68 2169
6689.45 2107
6690.22 1983
6691.00 1909
6691.77 1840
6692.54 1894
6693.31 1952
6694.08 1954
6694.86 1928
6695.63 1893
6696.40 1899
6697.17 1884
6697.95 1886
6698.72 1830
6699.49 1821
6700.26 1849
6701.04 1810
6701.81 1845
6702.58 1757
6703.35 1706
6704.13 1709
6704.90 1756
6705.67 1738
6706.44 1719
6707.22 1730
6707.99 1715
6708.76 1757
6709.54 1782
6710.31 1778
6711.08 1680
6711.86 1663
6712.63 1697
6713.40 1631
6714.17 1632
6714.95 1611
6715.72 1554
6716.50 1591
6717.27 1563
6718.04 1604
6718.82 1525
6719.59 1537
6720.36 1572
6721.14 1561
6721.91 1510
6722.68 1491
6723.46 1529
6724.23 1509
6725.01 1537
6725.78 1536
6726.55 1514
6727.33 1495
6728.10 1460
6728.88 1504
6729.65 1507
6730.42 1547
6731.20 1548
6731.97 1559
6732.75 1525
6733.52 1526
6734.30 1572
6735.07 1547
6735.84 1489
6736.62 1502
6737.39 1490
6738.17 1573
6738.94 1533
6739.72 1520
6740.49 1542
6741.27 1535
6742.04 1537
6742.82 1518
6743.59 1559
6744.37 1546
6745.14 1558
6745.92 1542
6746.69 1636
6747.47 1694
6748.24 1724
6749.02 1848
6749.79 1871
6750.57 1929
6751.34 1896
6752.12 1926
6752.90 1796
6753.67 1700
6754.45 1701
6755.22 1591
6756.00 1544
6756.77 1545
6757.55 1539
6758.33 1448
6759.10 1421
6759.88 1495
6760.65 1486
6761.43 1507
6762.20 1454
6762.98 1518
6763.76 1432
6764.53 1449
6765.31 1450
6766.09 1507
6766.86 1498
6767.64 1483
6768.41 1464
6769.19 1506
6769.97 1521
6770.74 1481
6771.52 1485
6772.30 1401
6773.07 1495
6773.85 1535
6774.63 1513
6775.40 1501
6776.18 1545
6776.96 1539
6777.74 1622
6778.51 1569
6779.29 1540
6780.07 1492
6780.84 1553
6781.62 1592
6782.40 1520
6783.17 1610
6783.95 1596
6784.73 1568
6785.51 1534
6786.28 1599
6787.06 1573
6787.84 1508
6788.62 1458
6789.39 1455
6790.17 1425
6790.95 1392
6791.73 1499
6792.51 1455
6793.28 1462
6794.06 1449
6794.84 1407
6795.62 1436
6796.39 1430
6797.17 1402
6797.95 1495
6798.73 1447
6799.51 1487
6800.29 1490
6801.06 1481
6801.84 1520
6802.62 1520
6803.40 1433
6804.18 1429
6804.96 1471
6805.73 1413
6806.51 1415
6807.29 1392
6808.07 1341
6808.85 1402
6809.63 1445
6810.41 1425
6811.18 1438
6811.96 1410
6812.74 1458
6813.52 1454
6814.30 1505
6815.08 1523
6815.86 1463
6816.64 1492
6817.42 1417
6818.20 1455
6818.98 1534
6819.76 1438
6820.53 1502
6821.31 1516
6822.09 1547
6822.87 1489
6823.65 1512
6824.43 1614
6825.21 1551
6825.99 1560
6826.77 1603
6827.55 1554
6828.33 1548
6829.11 1517
6829.89 1577
6830.67 1507
6831.45 1484
6832.23 1554
6833.01 1526
6833.79 1478
6834.57 1501
6835.35 1437
6836.13 1477
6836.91 1456
6837.69 1456
6838.47 1432
6839.25 1419
6840.03 1404
6840.81 1453
6841.59 1532
6842.37 1592
6843.16 1595
6843.94 1871
6844.72 2184
6845.50 2577
6846.28 3134
6847.06 3804
6847.84 4102
6848.62 4484
6849.40 4434
6850.18 4370
6850.96 4062
6851.75 3673
6852.53 3267
6853.31 2953
6854.09 2731
6854.87 2517
6855.65 2475
6856.43 2454
6857.22 2366
6858.00 2304
6858.78 2087
6859.56 2122
6860.34 1891
6861.12 1841
6861.90 1721
6862.69 1730
6863.47 1745
6864.25 1698
6865.03 1708
6865.81 1764
6866.60 1618
6867.38 1628
6868.16 1620
6868.94 1656
6869.72 1608
6870.51 1571
6871.29 1546
6872.07 1537
6872.85 1576
6873.64 1611
6874.42 1603
6875.20 1591
6875.98 1558
6876.77 1560
6877.55 1542
6878.33 1593
6879.11 1612
6879.90 1559
6880.68 1539
6881.46 1590
6882.25 1574
6883.03 1698
6883.81 1814
6884.59 1857
6885.38 1795
6886.16 1884
6886.94 1926
6887.73 1785
6888.51 1770
6889.29 1696
6890.08 1741
6890.86 1745
6891.64 1661
6892.43 1580
6893.21 1654
6893.99 1608
6894.78 1637
6895.56 1594
6896.35 1645
6897.13 1734
6897.91 1692
6898.70 1646
6899.48 1679
6900.26 1664
6901.05 1695
6901.83 1700
6902.62 1694
6903.40 1678
6904.18 1638
6904.97 1683
6905.75 1633
6906.54 1541
6907.32 1631
6908.11 1581
6908.89 1542
6909.67 1490
6910.46 1518
6911.24 1502
6912.03 1559
6912.81 1501
6913.60 1605
6914.38 1660
6915.17 1622
6915.95 1539
6916.74 1603
6917.52 1487
6918.31 1512
6919.09 1539
6919.88 1529
6920.66 1511
6921.45 1524
6922.23 1561
6923.02 1541
6923.80 1556
6924.59 1567
6925.37 1519
6926.16 1494
6926.94 1540
6927.73 1513
6928.51 1474
6929.30 1479
6930.09 1501
6930.87 1546
6931.66 1518
6932.44 1496
6933.23 1531
6934.01 1541
6934.80 1536
6935.59 1605
6936.37 1576
6937.16 1680
6937.94 1715
6938.73 1751
6939.52 1731
6940.30 1693
6941.09 1778
6941.88 1860
6942.66 1846
6943.45 1801
6944.23 1834
6945.02 1880
6945.81 1873
6946.59 1874
6947.38 1886
6948.17 1888
6948.95 1805
6949.74 1851
6950.53 1862
6951.31 1948
6952.10 2003
6952.89 1998
6953.67 2052
6954.46 2084
6955.25 2097
6956.04 2104
6956.82 2089
6957.61 2051
6958.40 2071
6959.18 2027
6959.97 2064
6960.76 2126
6961.55 2053
6962.33 1995
6963.12 2065
6963.91 2172
6964.70 2238
6965.48 2210
6966.27 2259
6967.06 2314
6967.85 2308
6968.63 2385
6969.42 2354
6970.21 2307
6971.00 2385
6971.79 2372
6972.57 2485
6973.36 2635
6974.15 2663
6974.94 2833
6975.73 2951
6976.52 3100
6977.30 3289
6978.09 3434
6978.88 3837
6979.67 4322
6980.46 5004
6981.25 5660
6982.03 6405
6982.82 6954
6983.61 7301
6984.40 7319
6985.19 6822
6985.98 6293
6986.77 5658
6987.55 5054
6988.34 4527
6989.13 4071
6989.92 3757
6990.71 3619
6991.50 3566
6992.29 3770
6993.08 4172
6993.87 4898
6994.66 5768
6995.45 6944
6996.24 8124
6997.02 8762
6997.81 9096
6998.60 8986
6999.39 8393
7000.18 7527
7000.97 6687
7001.76 5713
7002.55 4962
7003.34 4218
7004.13 3717
7004.92 3232
7005.71 2889
7006.50 2671
7007.29 2585
7008.08 2432
7008.87 2389
7009.66 2376
7010.45 2425
7011.24 2368
7012.03 2287
7012.82 2256
7013.61 2248
7014.40 2199
7015.19 2082
7015.98 2045
7016.77 1995
7017.56 1918
7018.35 2002
7019.15 1982
7019.94 1933
7020.73 2023
7021.52 2227
7022.31 2225
7023.10 2187
7023.89 2184
7024.68 2203
7025.47 2164
7026.26 2087
7027.05 2065
7027.85 1989
7028.64 1956
7029.43 1932
7030.22 1914
7031.01 1839
7031.80 1785
7032.59 1848
7033.38 1954
7034.18 2056
7034.97 2088
7035.76 2139
7036.55 2125
7037.34 2234
7038.13 2105
7038.93 2051
7039.72 2071
7040.51 2092
7041.30 1990
7042.09 1969
7042.89 2056
7043.68 2046
7044.47 2042
7045.26 2243
7046.05 2289
7046.85 2418
7047.64 2450
7048.43 2483
7049.22 2458
7050.01 2436
7050.81 2219
7051.60 2075
7052.39 1978
7053.18 1950
7053.98 1835
7054.77 1871
7055.56 1880
7056.36 1801
7057.15 1789
7057.94 1759
7058.73 1717
7059.53 1844
7060.32 1893
7061.11 1906
7061.91 1848
7062.70 1917
7063.49 1819
7064.29 1836
7065.08 1791
7065.87 1789
7066.66 1766
7067.46 1702
7068.25 1749
7069.04 1673
7069.84 1704
7070.63 1759
7071.43 1700
7072.22 1656
7073.01 1640
7073.81 1654
7074.60 1660
7075.39 1668
7076.19 1626
7076.98 1596
7077.78 1579
7078.57 1631
7079.36 1532
7080.16 1588
7080.95 1546
7081.75 1554
7082.54 1501
7083.33 1542
7084.13 1538
7084.92 1447
7085.72 1517
7086.51 1573
7087.31 1602
7088.10 1609
7088.90 1623
7089.69 1622
7090.48 1657
7091.28 1563
7092.07 1565
7092.87 1574
7093.66 1551
7094.46 1462
7095.25 1461
7096.05 1433
7096.84 1454
7097.64 1479
7098.43 1457
7099.23 1403
7100.02 1401
7100.82 1423
7101.61 1382
7102.41 1239
7103.20 1189
7104.00 1256
7104.80 1275
7105.59 1250
7106.39 1246
7107.18 1225
7107.98 1200
7108.77 1213
7109.57 1161
7110.36 1208
7111.16 1228
7111.96 1215
7112.75 1178
7113.55 1198
7114.34 1232
7115.14 1181
7115.94 1280
7116.73 1205
7117.53 1210
7118.32 1191
7119.12 1167
7119.92 1215
7120.71 1212
7121.51 1209
7122.31 1185
7123.10 1229
7123.90 1254
7124.70 1271
7125.49 1195
7126.29 1250
7127.09 1274
7127.88 1258
7128.68 1222
7129.48 1211
7130.27 1220
7131.07 1129
7131.87 1216
7132.66 1279
7133.46 1222
7134.26 1226
7135.06 1170
7135.85 1227
7136.65 1220
7137.45 1170
7138.24 1202
7139.04 1239
7139.84 1217
7140.64 1297
7141.43 1265
7142.23 1214
7143.03 1221
7143.83 1223
7144.62 1178
7145.42 1216
7146.22 1147
7147.02 1151
7147.82 1225
7148.61 1154
7149.41 1137
7150.21 1107
7151.01 1167
7151.81 1182
7152.60 1180
7153.40 1189
7154.20 1165
7155.00 1180
7155.80 1171
7156.59 1173
7157.39 1098
7158.19 1130
7158.99 1103
7159.79 1066
7160.59 1055
7161.39 1126
7162.18 1133
7162.98 1156
7163.78 1125
7164.58 1171
7165.38 1156
7166.18 1141
7166.98 1178
7167.78 1209
7168.57 1175
7169.37 1172
7170.17 1164
7170.97 1176
7171.77 1157
7172.57 1114
7173.37 1135
7174.17 1110
7174.97 1117
7175.77 1159
7176.57 1166
7177.37 1228
7178.17 1248
7178.97 1243
7179.77 1251
7180.56 1268
7181.36 1267
7182.16 1306
7182.96 1237
7183.76 1243
7184.56 1181
7185.36 1129
7186.16 1151
7186.96 1113
7187.76 1062
7188.56 1135
7189.36 1170
7190.16 1113
7190.96 1102
7191.76 1071
7192.57 1095
7193.37 1119
7194.17 1091
7194.97 1035
7195.77 1065
7196.57 1085
7197.37 1094
7198.17 1044
7198.97 1077
7199.77 1107
7200.57 1080
7201.37 1082
7202.17 1091
7202.97 1058
7203.77 1042
7204.58 1070
7205.38 1107
7206.18 1030
7206.98 1041
7207.78 1047
7208.58 1101
7209.38 1107
7210.18 1043
7210.99 1035
7211.79 1024
7212.59 1077
7213.39 1095
7214.19 1079
7214.99 1052
7215.79 1127
7216.60 1147
7217.40 1099
7218.20 1052
7219.00 1042
7219.80 1053
7220.60 1094
7221.41 1089
7222.21 1027
7223.01 1052
7223.81 1036
7224.62 1013
7225.42 1045
7226.22 1069
7227.02 1081
7227.82 1066
7228.63 1040
7229.43 1050
7230.23 1041
7231.03 1054
7231.84 1084
7232.64 1100
7233.44 1099
7234.24 1116
7235.05 1160
7235.85 1121
7236.65 1114
7237.45 1116
7238.26 1133
7239.06 1106
7239.86 1162
7240.67 1201
7241.47 1135
7242.27 1147
7243.08 1184
7243.88 1195
7244.68 1168
7245.49 1143
7246.29 1180
7247.09 1192
7247.90 1168
7248.70 1200
7249.50 1238
7250.31 1198
7251.11 1192
7251.91 1248
7252.72 1261
7253.52 1265
7254.32 1273
7255.13 1292
7255.93 1290
7256.74 1379
7257.54 1427
7258.34 1468
7259.15 1481
7259.95 1520
7260.76 1495
7261.56 1423
7262.36 1481
7263.17 1466
7263.97 1484
7264.78 1502
7265.58 1453
7266.39 1455
7267.19 1496
7268.00 1502
7268.80 1512
7269.60 1585
7270.41 1517
7271.21 1561
7272.02 1606
7272.82 1588
7273.63 1660
7274.43 1681
7275.24 1714
7276.04 1769
7276.85 1873
7277.65 2055
7278.46 2211
7279.26 2572
7280.07 3000
7280.87 3321
7281.68 3495
7282.48 3700
7283.29 3601
7284.09 3321
7284.90 2961
7285.71 2730
7286.51 2557
7287.32 2387
7288.12 2239
7288.93 2131
7289.73 2014
7290.54 1904
7291.35 1842
7292.15 1832
7292.96 1795
7293.76 1856
7294.57 1849
7295.38 1829
7296.18 1835
7296.99 1832
7297.79 1884
7298.60 1978
7299.41 1982
7300.21 2015
7301.02 2054
7301.82 2085
7302.63 2170
7303.44 2276
7304.24 2380
7305.05 2603
7305.86 2775
7306.66 3017
7307.47 3184
7308.28 3272
7309.08 3349
7309.89 3307
7310.70 3093
7311.50 3005
7312.31 2929
7313.12 2944
7313.93 2940
7314.73 3110
7315.54 3369
7316.35 3823
7317.15 4229
7317.96 4570
7318.77 4672
7319.58 4702
7320.38 4479
7321.19 4054
7322.00 3748
7322.81 3398
7323.61 3165
7324.42 2876
7325.23 2621
7326.04 2529
7326.84 2443
7327.65 2384
7328.46 2480
7329.27 2647
7330.08 2911
7330.88 3267
7331.69 3411
7332.50 3531
7333.31 3598
7334.12 3442
7334.92 3314
7335.73 3064
7336.54 2859
7337.35 2633
7338.16 2487
7338.97 2295
7339.78 2234
7340.58 2073
7341.39 2088
7342.20 2070
7343.01 2089
7343.82 2164
7344.63 2187
7345.44 2174
7346.24 2149
7347.05 2105
7347.86 2057
7348.67 2002
7349.48 1968
7350.29 1888
7351.10 1818
7351.91 1773
7352.72 1754
7353.53 1768
7354.34 1873
7355.14 1799
7355.95 1892
7356.76 1998
7357.57 1972
7358.38 2058
7359.19 1991
7360.00 1990
7360.81 2139
7361.62 2053
7362.43 2086
7363.24 2044
7364.05 2038
7364.86 1957
7365.67 1868
7366.48 2008
7367.29 1934
7368.10 1909
7368.91 2003
7369.72 2010
7370.53 2018
7371.34 2059
7372.15 2075
7372.96 2146
7373.77 2246
7374.58 2423
7375.39 2607
7376.20 2871
7377.01 3053
7377.82 3294
7378.63 3436
7379.44 3435
7380.26 3423
7381.07 3241
7381.88 3001
7382.69 2827
7383.50 2634
7384.31 2442
7385.12 2296
7385.93 2161
7386.74 2139
7387.55 2016
7388.36 1992
7389.18 1938
7389.99 1928
7390.80 1886
7391.61 1917
7392.42 1913
7393.23 1978
7394.04 2070
7394.86 2207
7395.67 2430
7396.48 2628
7397.29 2825
7398.10 2968
7398.91 2995
7399.73 2897
7400.54 2912
7401.35 2755
7402.16 2780
7402.97 2804
7403.79 2748
7404.60 2706
7405.41 2575
7406.22 2507
7407.03 2430
7407.85 2301
7408.66 2137
7409.47 2017
7410.28 1840
7411.10 1740
7411.91 1757
7412.72 1702
7413.53 1583
7414.35 1541
7415.16 1578
7415.97 1537
7416.78 1427
7417.60 1458
7418.41 1431
7419.22 1442
7420.03 1414
7420.85 1419
7421.66 1391
7422.47 1326
7423.29 1351
7424.10 1358
7424.91 1361
7425.73 1369
7426.54 1333
7427.35 1311
7428.17 1336
7428.98 1314
7429.79 1272
7430.61 1281
7431.42 1289
7432.23 1325
7433.05 1351
7433.86 1368
7434.67 1383
7435.49 1370
7436.30 1414
7437.12 1405
7437.93 1347
7438.74 1363
7439.56 1414
7440.37 1356
7441.18 1352
7442.00 1399
7442.81 1419
7443.63 1371
7444.44 1332
7445.26 1333
7446.07 1289
7446.88 1333
7447.70 1326
7448.51 1266
7449.33 1345
7450.14 1330
7450.96 1250
7451.77 1312
7452.59 1289
7453.40 1286
7454.22 1290
7455.03 1292
7455.85 1330
7456.66 1304
7457.47 1257
7458.29 1285
7459.10 1287
7459.92 1321
7460.74 1323
7461.55 1321
7462.37 1387
7463.18 1400
7464.00 1405
7464.81 1462
7465.63 1507
7466.44 1493
7467.26 1522
7468.07 1523
7468.89 1458
7469.70 1340
7470.52 1371
7471.34 1363
7472.15 1309
7472.97 1263
7473.78 1222
7474.60 1269
7475.41 1265
7476.23 1240
7477.05 1206
7477.86 1209
7478.68 1200
7479.49 1226
7480.31 1169
7481.13 1163
7481.94 1173
7482.76 1205
7483.58 1230
7484.39 1232
7485.21 1216
7486.03 1200
7486.84 1238
7487.66 1213
7488.48 1158
7489.29 1157
7490.11 1140
7490.93 1193
7491.74 1169
7492.56 1140
7493.38 1219
7494.19 1191
7495.01 1162
7495.83 1092
7496.64 1081
7497.46 1122
7498.28 1090
7499.10 1144
7499.91 1087
7500.73 1128
7501.55 1084
7502.36 1076
7503.18 1059
7504.00 1090
7504.82 1153
7505.63 1109
7506.45 1097
7507.27 1045
7508.09 1058
7508.90 1066
7509.72 1015
7510.54 1030
7511.36 1041
7512.18 1091
7512.99 1010
7513.81 1014
7514.63 1011
7515.45 1006
7516.27 1072
7517.08 1029
7517.90 1049
7518.72 1069
7519.54 1033
7520.36 1023
7521.18 1025
7521.99 1008
7522.81 1066
7523.63 1064
7524.45 1053
7525.27 1007
7526.09 1027
7526.91 1024
7527.72 1021
7528.54 1076
7529.36 1030
7530.18 1052
7531.00 1098
7531.82 1011
7532.64 1041
7533.46 1014
7534.28 1071
7535.10 1088
7535.91 1104
7536.73 1105
7537.55 1145
7538.37 1109
7539.19 1108
7540.01 1143
7540.83 1111
7541.65 1064
7542.47 1122
7543.29 1139
7544.11 1080
7544.93 1088
7545.75 1069
7546.57 1091
7547.39 1097
7548.21 1103
7549.03 1109
7549.85 1092
7550.67 1139
7551.49 1183
7552.31 1201
7553.13 1173
7553.95 1187
7554.77 1258
7555.59 1269
7556.41 1275
7557.23 1256
7558.05 1245
7558.87 1291
7559.69 1257
7560.51 1265
7561.33 1246
7562.15 1219
7562.97 1203
7563.79 1209
7564.61 1163
7565.44 1230
7566.26 1197
7567.08 1227
7567.90 1223
7568.72 1214
7569.54 1203
7570.36 1185
7571.18 1168
7572.00 1176
7572.82 1209
7573.65 1217
7574.47 1220
7575.29 1164
7576.11 1241
7576.93 1194
7577.75 1240
7578.57 1220
7579.40 1225
7580.22 1229
7581.04 1299
7581.86 1325
7582.68 1377
7583.50 1409
7584.33 1445
7585.15 1479
7585.97 1558
7586.79 1523
7587.61 1471
7588.44 1405
7589.26 1425
7590.08 1423
7590.90 1376
7591.72 1385
7592.55 1355
7593.37 1381
7594.19 1372
7595.01 1417
7595.84 1493
7596.66 1590
7597.48 1656
7598.30 1784
7599.13 2027
7599.95 2269
7600.77 2420
7601.59 2520
7602.42 2659
7603.24 2660
7604.06 2491
7604.89 2388
7605.71 2252
7606.53 2027
7607.36 1919
7608.18 1843
7609.00 1712
7609.82 1634
7610.65 1590
7611.47 1542
7612.29 1569
7613.12 1683
7613.94 1633
7614.77 1660
7615.59 1664
7616.41 1594
7617.24 1623
7618.06 1613
7618.88 1597
7619.71 1632
7620.53 1600
7621.35 1561
7622.18 1564
7623.00 1566
7623.83 1657
7624.65 1774
7625.47 1998
7626.30 2259
7627.12 2527
7627.95 2690
7628.77 2790
7629.60 2743
7630.42 2679
7631.24 2536
7632.07 2480
7632.89 2216
7633.72 2008
7634.54 1823
7635.37 1671
7636.19 1592
7637.02 1485
7637.84 1403
7638.67 1323
7639.49 1300
7640.31 1322
7641.14 1273
7641.96 1278
7642.79 1314
7643.61 1252
7644.44 1232
7645.26 1202
7646.09 1211
7646.92 1286
7647.74 1261
7648.57 1255
7649.39 1158
7650.22 1171
7651.04 1146
7651.87 1123
7652.69 1054
7653.52 1068
7654.34 1098
7655.17 1143
7656.00 1139
7656.82 1168
7657.65 1080
7658.47 1078
7659.30 1106
7660.12 1142
7660.95 1116
7661.78 1129
7662.60 1130
7663.43 1109
7664.25 1101
7665.08 1136
7665.91 1167
7666.73 1178
7667.56 1155
7668.39 1123
7669.21 1129
7670.04 1142
7670.87 1078
7671.69 1058
7672.52 1048
7673.35 1053
7674.17 1049
7675.00 1012
7675.83 1037
7676.65 1055
7677.48 1065
7678.31 1045
7679.13 1080
7679.96 1080
7680.79 1085
7681.61 1085
7682.44 1063
7683.27 1107
7684.10 1053
7684.92 1064
7685.75 1053
7686.58 1064
7687.40 1065
7688.23 1040
7689.06 1010
7689.89 1087
7690.71 1051
7691.54 1042
7692.37 1063
7693.20 1046
7694.03 1089
7694.85 1152
7695.68 1125
7696.51 1113
7697.34 1104
7698.16 1123
7698.99 1087
7699.82 1040
7700.65 1072
7701.48 1063
7702.31 1062
7703.13 1108
7703.96 1111
7704.79 1128
7705.62 1036
7706.45 1091
7707.28 1091
7708.10 1068
7708.93 1082
7709.76 1058
7710.59 1071
7711.42 1085
7712.25 1069
7713.08 1047
7713.90 1077
7714.73 1041
7715.56 1048
7716.39 1026
7717.22 996
7718.05 1045
7718.88 1079
7719.71 1068
7720.54 1037
7721.37 1027
7722.20 1025
7723.02 1030
7723.85 1085
7724.68 1074
7725.51 1099
7726.34 1073
7727.17 1118
7728.00 1079
7728.83 1061
7729.66 1029
7730.49 1050
7731.32 1086
7732.15 1119
7732.98 1111
7733.81 1101
7734.64 1116
7735.47 1087
7736.30 1081
7737.13 1077
7737.96 1131
7738.79 1149
7739.62 1175
7740.45 1323
7741.28 1541
7742.11 1737
7742.94 1991
7743.77 2240
7744.60 2315
7745.43 2369
7746.26 2327
7747.09 2102
7747.92 1988
7748.75 1849
7749.59 1571
7750.42 1438
7751.25 1381
7752.08 1273
7752.91 1210
7753.74 1125
7754.57 1068
7755.40 1046
7756.23 1105
7757.06 1071
7757.90 1162
7758.73 1127
7759.56 1074
7760.39 1135
7761.22 1082
7762.05 1062
7762.88 1038
7763.71 1009
7764.55 959
7765.38 928
7766.21 906
7767.04 948
7767.87 919
7768.70 892
7769.54 934
7770.37 911
7771.20 916
7772.03 898
7772.86 867
7773.70 938
7774.53 923
7775.36 909
7776.19 927
7777.02 871
7777.86 949
7778.69 957
7779.52 942
7780.35 975
7781.19 1016
7782.02 1021
7782.85 1051
7783.68 1006
7784.52 1010
7785.35 1038
7786.18 1000
7787.01 972
7787.85 978
7788.68 984
7789.51 947
7790.35 971
7791.18 933
7792.01 921
7792.84 941
7793.68 911
7794.51 933
7795.34 937
7796.18 961
7797.01 977
7797.84 927
7798.68 920
7799.51 915
7800.34 929
7801.18 994
7802.01 969
7802.84 959
7803.68 980
7804.51 1006
7805.35 965
7806.18 1027
7807.01 1025
7807.85 1001
7808.68 959
7809.51 1041
7810.35 1082
7811.18 1095
7812.02 1065
7812.85 1124
7813.68 1070
7814.52 1089
7815.35 1044
7816.19 1055
7817.02 1102
7817.86 1023
7818.69 1063
7819.52 1030
7820.36 1007
7821.19 986
7822.03 1031
7822.86 1034
7823.70 1096
7824.53 1025
7825.37 1025
7826.20 1009
7827.04 1024
7827.87 1036
7828.71 1062
7829.54 976
7830.38 997
7831.21 974
7832.05 958
7832.88 980
7833.72 973
7834.55 990
7835.39 913
7836.22 911
7837.06 964
7837.89 966
7838.73 913
7839.57 908
7840.40 927
7841.24 935
7842.07 904
7842.91 902
7843.74 913
7844.58 938
7845.42 937
7846.25 928
7847.09 908
7847.92 888
7848.76 908
7849.60 913
7850.43 888
7851.27 932
7852.10 954
7852.94 974
7853.78 953
7854.61 924
7855.45 908
7856.29 944
7857.12 950
7857.96 979
7858.79 951
7859.63 934
7860.47 907
7861.30 872
7862.14 918
7862.98 931
7863.81 920
7864.65 918
7865.49 902
7866.33 891
7867.16 949
7868.00 917
7868.84 886
7869.67 903
7870.51 923
7871.35 956
7872.19 942
7873.02 976
7873.86 978
7874.70 995
7875.54 1010
7876.37 1035
7877.21 1030
7878.05 964
7878.89 930
7879.72 963
7880.56 915
7881.40 906
7882.24 926
7883.07 940
7883.91 941
7884.75 957
7885.59 955
7886.43 918
7887.26 934
7888.10 935
7888.94 958
7889.78 913
7890.62 904
7891.45 915
7892.29 898
7893.13 906
7893.97 902
7894.81 912
7895.65 930
7896.49 922
7897.32 851
7898.16 867
7899.00 864
7899.84 870
7900.68 895
7901.52 883
7902.36 880
7903.20 935
7904.03 917
7904.87 923
7905.71 944
7906.55 915
7907.39 930
7908.23 998
7909.07 995
7909.91 1078
7910.75 1048
7911.59 1144
7912.43 1227
7913.27 1258
7914.11 1236
7914.94 1217
7915.78 1234
7916.62 1166
7917.46 1144
7918.30 1066
7919.14 1037
7919.98 1008
7920.82 923
7921.66 939
7922.50 916
7923.34 904
7924.18 886
7925.02 897
7925.86 890
7926.70 888
7927.54 895
7928.38 805
7929.22 824
7930.06 827
7930.90 821
7931.74 874
7932.59 895
7933.43 830
7934.27 830
7935.11 805
7935.95 824
7936.79 867
7937.63 858
7938.47 877
7939.31 889
7940.15 892
7940.99 917
7941.83 872
7942.67 872
7943.52 929
7944.36 942
7945.20 910
7946.04 889
7946.88 845
7947.72 878
7948.56 887
7949.40 802
7950.25 822
7951.09 845
7951.93 880
7952.77 848
7953.61 850
7954.45 830
7955.29 847
7956.14 872
7956.98 860
7957.82 851
7958.66 851
7959.50 825
7960.35 815
7961.19 863
7962.03 836
7962.87 884
7963.71 881
7964.56 883
7965.40 912
7966.24 889
7967.08 879
7967.93 894
7968.77 878
7969.61 869
7970.45 830
7971.29 843
7972.14 855
7972.98 824
7973.82 799
7974.67 780
7975.51 842
7976.35 826
7977.19 819
7978.04 787
7978.88 830
7979.72 797
7980.57 840
7981.41 819
7982.25 807
7983.09 803
7983.94 792
7984.78 799
7985.62 801
7986.47 817
7987.31 809
7988.15 780
7989.00 793
7989.84 734
7990.68 764
7991.53 808
7992.37 751
7993.22 738
7994.06 756
7994.90 752
7995.75 772
7996.59 789
7997.43 783
7998.28 753
7999.12 788
7999.97 809
8000.81 838
8001.65 802
8002.50 761
8003.34 820
8004.19 762
8005.03 801
8005.88 809
8006.72 760
8007.57 759
8008.41 785
8009.25 783
8010.10 770
8010.94 741
8011.79 739
8012.63 717
8013.48 738
8014.32 704
8015.17 698
8016.01 721
8016.86 741
8017.70 736
8018.55 724
8019.39 743
8020.24 704
8021.08 709
8021.93 746
8022.77 761
8023.62 712
8024.46 720
8025.31 777
8026.15 774
8027.00 834
8027.84 811
8028.69 759
8029.54 745
8030.38 759
8031.23 767
8032.07 745
8032.92 700
8033.76 769
8034.61 713
8035.46 729
8036.30 719
8037.15 724
8037.99 731
8038.84 746
8039.69 725
8040.53 713
8041.38 756
8042.22 785
8043.07 746
8043.92 760
8044.76 771
8045.61 753
8046.46 713
8047.30 758
8048.15 743
8049.00 723
8049.84 706
8050.69 729
8051.54 740
8052.38 735
8053.23 736
8054.08 758
8054.92 768
8055.77 756
8056.62 735
8057.46 745
8058.31 767
8059.16 707
8060.01 715
8060.85 749
8061.70 742
8062.55 762
8063.40 773
8064.24 738
8065.09 745
8065.94 736
8066.79 720
8067.63 732
8068.48 727
8069.33 681
8070.18 679
8071.02 708
8071.87 730
8072.72 719
8073.57 711
8074.42 695
8075.26 747
8076.11 730
8076.96 725
8077.81 713
8078.66 759
8079.50 745
8080.35 727
8081.20 733
8082.05 717
8082.90 719
8083.75 750
8084.59 747
8085.44 730
8086.29 708
8087.14 739
8087.99 753
8088.84 744
8089.69 706
8090.53 696
8091.38 733
8092.23 718
8093.08 743
8093.93 729
8094.78 727
8095.63 721
8096.48 711
8097.33 721
8098.18 721
8099.02 761
8099.87 717
8100.72 739
8101.57 736
8102.42 685
8103.27 697
8104.12 722
8104.97 702
8105.82 734
8106.67 733
8107.52 679
8108.37 742
8109.22 707
8110.07 711
8110.92 718
8111.77 729
8112.62 745
8113.47 764
8114.32 804
8115.17 823
8116.02 851
8116.87 840
8117.72 831
8118.57 777
8119.42 796
8120.27 785
8121.12 782
8121.97 774
8122.82 764
8123.67 791
8124.52 767
8125.37 697
8126.22 760
8127.07 811
8127.93 756
8128.78 755
8129.63 746
8130.48 764
8131.33 756
8132.18 753
8133.03 757
8133.88 741
8134.73 726
8135.58 762
8136.44 776
8137.29 758
8138.14 761
8138.99 811
8139.84 782
8140.69 798
8141.54 843
8142.39 861
8143.25 860
8144.10 795
8144.95 830
8145.80 824
8146.65 828
8147.50 868
8148.36 811
8149.21 890
8150.06 1009
8150.91 959
8151.76 1049
8152.62 1040
8153.47 1001
8154.32 1012
8155.17 963
8156.02 886
8156.88 890
8157.73 929
8158.58 812
8159.43 817
8160.29 781
8161.14 792
8161.99 760
8162.84 780
8163.70 704
8164.55 738
8165.40 775
8166.25 808
8167.11 746
8167.96 776
8168.81 795
8169.67 822
8170.52 767
8171.37 770
8172.23 737
8173.08 698
8173.93 703
8174.78 716
8175.64 714
8176.49 668
8177.34 691
8178.20 727
8179.05 675
8179.90 702
8180.76 677
8181.61 692
8182.47 712
8183.32 693
8184.17 711
8185.03 696
8185.88 719
8186.73 658
8187.59 689
8188.44 708
8189.30 713
8190.15 699
8191.00 674
8191.86 668
8192.71 682
8193.57 673
8194.42 687
8195.27 655
8196.13 639
8196.98 670
8197.84 728
8198.69 684
8199.55 685
8200.40 657
8201.26 675
8202.11 695
8202.96 692
8203.82 693
8204.67 665
8205.53 676
8206.38 702
8207.24 683
8208.09 704
8208.95 724
8209.80 675
8210.66 678
8211.51 687
8212.37 703
8213.22 691
8214.08 696
8214.93 740
8215.79 774
8216.65 739
8217.50 728
8218.36 760
8219.21 768
8220.07 786
8220.92 739
8221.78 753
8222.63 744
8223.49 720
8224.35 717
8225.20 728
8226.06 717
8226.91 745
8227.77 725
8228.63 758
8229.48 698
8230.34 652
8231.19 647
8232.05 692
8232.91 694
8233.76 674
8234.62 695
8235.47 697
8236.33 712
8237.19 704
8238.04 664
8238.90 689
8239.76 707
8240.61 700
8241.47 682
8242.33 664
8243.18 690
8244.04 706
8244.90 672
8245.75 698
8246.61 716
8247.47 747
8248.33 724
8249.18 737
8250.04 717
8250.90 705
8251.75 734
8252.61 690
8253.47 685
8254.33 728
8255.18 684
8256.04 664
8256.90 665
8257.76 714
8258.61 684
8259.47 692
8260.33 675
8261.19 667
8262.04 662
8262.90 673
8263.76 670
8264.62 699
8265.48 688
8266.33 668
8267.19 650
8268.05 679
8268.91 705
8269.77 711
8270.62 712
8271.48 708
8272.34 688
8273.20 701
8274.06 722
8274.92 676
8275.77 665
8276.63 663
8277.49 670
8278.35 718
8279.21 689
8280.07 698
8280.93 682
8281.78 649
8282.64 659
8283.50 697
8284.36 713
8285.22 712
8286.08 679
8286.94 684
8287.80 658
8288.66 662
8289.51 699
8290.37 709
8291.23 699
8292.09 684
8292.95 710
8293.81 758
8294.67 735
8295.53 713
8296.39 713
8297.25 704
8298.11 695
8298.97 719
8299.83 695
8300.69 729
8301.55 758
8302.41 752
8303.27 727
8304.13 682
8304.99 721
8305.85 677
8306.71 714
8307.57 695
8308.43 721
8309.29 734
8310.15 751
8311.01 723
8311.87 762
8312.73 796
8313.59 797
8314.45 771
8315.31 746
8316.17 748
8317.03 719
8317.89 739
8318.75 683
8319.61 698
8320.47 708
8321.33 760
8322.20 738
8323.06 683
8323.92 745
8324.78 795
8325.64 767
8326.50 710
8327.36 759
8328.22 727
8329.08 703
8329.94 699
8330.81 754
8331.67 754
8332.53 741
8333.39 698
8334.25 679
8335.11 708
8335.97 723
8336.84 710
8337.70 759
8338.56 792
8339.42 722
8340.28 718
8341.15 775
8342.01 769
8342.87 744
8343.73 789
8344.59 754
8345.45 784
8346.32 775
8347.18 764
8348.04 729
8348.90 786
8349.77 779
8350.63 733
8351.49 772
8352.35 824
8353.22 777
8354.08 731
8354.94 804
8355.80 733
8356.67 821
8357.53 797
8358.39 784
8359.25 753
8360.12 754
8360.98 800
8361.84 797
8362.71 806
8363.57 759
8364.43 748
8365.29 781
8366.16 771
8367.02 809
8367.88 833
8368.75 830
8369.61 822
8370.47 806
8371.34 797
8372.20 846
8373.06 826
8373.93 862
8374.79 842
8375.65 854
8376.52 856
8377.38 839
8378.25 873
8379.11 908
8379.97 945
8380.84 972
8381.70 898
8382.56 922
8383.43 898
8384.29 871
8385.16 939
8386.02 926
8386.89 967
8387.75 958
8388.61 910
8389.48 919
8390.34 962
8391.21 969
8392.07 1022
8392.94 954
8393.80 988
8394.67 1011
8395.53 1035
8396.39 1025
8397.26 1105
8398.12 1069
8398.99 1065
8399.85 1080
8400.72 1096
8401.58 1098
8402.45 1097
8403.31 1164
8404.18 1168
8405.04 1210
8405.91 1208
8406.77 1195
8407.64 1225
8408.50 1253
8409.37 1240
8410.24 1276
8411.10 1241
8411.97 1284
8412.83 1313
8413.70 1299
8414.56 1280
8415.43 1240
8416.29 1265
8417.16 1290
8418.03 1362
8418.89 1379
8419.76 1400
8420.62 1362
8421.49 1448
8422.36 1512
8423.22 1554
8424.09 1567
8424.95 1514
8425.82 1571
8426.69 1566
8427.55 1626
8428.42 1656
8429.28 1683
8430.15 1699
8431.02 1739
8431.88 1790
8432.75 1823
8433.62 1989
8434.48 2018
8435.35 2104
8436.22 2149
8437.08 2169
8437.95 2261
8438.82 2324
8439.68 2393
8440.55 2448
8441.42 2521
8442.29 2573
8443.15 2586
8444.02 2617
8444.89 2712
8445.75 2850
8446.62 2995
8447.49 3472
8448.36 4303
8449.22 5194
8450.09 6331
8450.96 7539
8451.83 8185
8452.69 8505
8453.56 8359
8454.43 7967
8455.30 7231
8456.16 6455
8457.03 5585
8457.90 4869
8458.77 4124
8459.64 3508
8460.50 3048
8461.37 2692
8462.24 2444
8463.11 2190
8463.98 2043
8464.84 1895
8465.71 1785
8466.58 1748
8467.45 1684
8468.32 1618
8469.19 1588
8470.05 1555
8470.92 1558
8471.79 1559
8472.66 1463
8473.53 1521
8474.40 1485
8475.27 1513
8476.13 1531
8477.00 1534
8477.87 1505
8478.74 1505
8479.61 1494
8480.48 1472
8481.35 1498
8482.22 1504
8483.09 1526
8483.96 1455
8484.82 1401
8485.69 1442
8486.56 1454
8487.43 1531
8488.30 1569
8489.17 1702
8490.04 1696
8490.91 1717
8491.78 1664
8492.65 1640
8493.52 1594
8494.39 1542
8495.26 1456
8496.13 1441
8497.00 1387
8497.87 1378
8498.74 1364
8499.61 1304
8500.48 1281
8501.35 1310
8502.22 1290
8503.09 1305
8503.96 1339
8504.83 1379
8505.70 1394
8506.57 1350
8507.44 1385
8508.31 1386
8509.18 1421
8510.05 1440
8510.92 1403
8511.79 1436
8512.66 1450
8513.53 1460
8514.40 1520
8515.27 1546
8516.15 1545
8517.02 1513
8517.89 1497
8518.76 1555
8519.63 1482
8520.50 1505
8521.37 1481
8522.24 1480
8523.11 1495
8523.98 1462
8524.86 1490
8525.73 1522
8526.60 1574
8527.47 1576
8528.34 1618
8529.21 1709
8530.08 1681
8530.96 1677
8531.83 1701
8532.70 1643
8533.57 1616
8534.44 1579
8535.31 1600
8536.19 1496
8537.06 1452
8537.93 1451
8538.80 1399
8539.67 1379
8540.55 1347
8541.42 1306
8542.29 1335
8543.16 1313
8544.03 1310
8544.91 1320
8545.78 1347
8546.65 1434
8547.52 1468
8548.40 1511
8549.27 1623
8550.14 1716
8551.01 1660
8551.89 1648
8552.76 1655
8553.63 1627
8554.51 1537
8555.38 1532
8556.25 1488
8557.12 1422
8558.00 1410
8558.87 1380
8559.74 1291
8560.62 1247
8561.49 1245
8562.36 1229
8563.24 1149
8564.11 1160
8564.98 1167
8565.86 1207
8566.73 1140
8567.60 1130
8568.48 1128
8569.35 1073
8570.22 1101
8571.10 1088
8571.97 1073
8572.84 1072
8573.72 1020
8574.59 1023
8575.46 1048
8576.34 1115
8577.21 1061
8578.09 1023
8578.96 977
8579.83 1019
8580.71 1038
8581.58 1038
8582.46 1025
8583.33 1013
8584.21 1047
8585.08 1035
8585.95 1084
8586.83 1031
8587.70 1037
8588.58 1065
8589.45 1099
8590.33 1086
8591.20 1104
8592.08 1139
8592.95 1098
8593.83 1089
8594.70 1070
8595.58 1094
8596.45 1113
8597.33 1091
8598.20 1062
8599.08 1085
8599.95 1113
8600.83 1098
8601.70 1040
8602.58 1055
8603.45 1067
8604.33 1128
8605.20 1097
8606.08 1101
8606.95 1136
8607.83 1108
8608.70 1125
8609.58 1107
8610.45 1080
8611.33 1107
8612.21 1108
8613.08 1024
8613.96 1077
8614.83 1128
8615.71 1118
8616.59 1146
8617.46 1110
8618.34 1108
8619.21 1135
8620.09 1182
8620.97 1151
8621.84 1176
8622.72 1200
8623.59 1227
8624.47 1196
8625.35 1195
8626.22 1211
8627.10 1247
8627.98 1215
8628.85 1199
8629.73 1181
8630.61 1137
8631.48 1171
8632.36 1168
8633.24 1185
8634.11 1230
8634.99 1242
8635.87 1222
8636.74 1223
8637.62 1232
8638.50 1241
8639.37 1250
8640.25 1285
8641.13 1318
8642.01 1288
8642.88 1345
8643.76 1400
8644.64 1390
8645.52 1370
8646.39 1313
8647.27 1393
8648.15 1360
8649.03 1311
8649.90 1322
8650.78 1315
8651.66 1346
8652.54 1323
8653.41 1288
8654.29 1305
8655.17 1363
8656.05 1351
8656.93 1354
8657.80 1310
8658.68 1280
8659.56 1354
8660.44 1316
8661.32 1350
8662.19 1411
8663.07 1375
8663.95 1449
8664.83 1500
8665.71 1536
8666.59 1555
8667.46 1617
8668.34 1737
8669.22 1806
8670.10 1945
8670.98 1963
8671.86 1812
8672.74 1835
8673.62 1849
8674.49 1740
8675.37 1752
8676.25 1714
8677.13 1698
8678.01 1665
8678.89 1611
8679.77 1606
8680.65 1634
8681.53 1693
8682.41 1778
8683.29 1864
8684.16 2078
8685.04 2356
8685.92 2675
8686.80 2982
8687.68 3381
8688.56 3495
8689.44 3547
8690.32 3373
8691.20 3248
8692.08 3045
8692.96 2845
8693.84 2652
8694.72 2429
8695.60 2263
8696.48 2074
8697.36 1926
8698.24 1855
8699.12 1813
8700.00 1731
8700.88 1707
8701.76 1703
8702.64 1726
8703.52 1692
8704.40 1726
8705.28 1625
8706.16 1619
8707.04 1586
8707.92 1656
8708.80 1631
8709.69 1608
8710.57 1623
8711.45 1697
8712.33 1681
8713.21 1703
8714.09 1682
8714.97 1742
8715.85 1819
8716.73 1795
8717.61 1712
8718.49 1749
8719.38 1761
8720.26 1789
8721.14 1786
8722.02 1867
8722.90 1907
8723.78 1905
8724.66 1915
8725.54 2027
8726.43 2067
8727.31 2061
8728.19 2135
8729.07 2159
8729.95 2137
8730.83 2175
8731.72 2132
8732.60 2129
8733.48 2205
8734.36 2132
8735.24 2096
8736.13 2141
8737.01 2102
8737.89 2127
8738.77 2132
8739.65 2184
8740.54 2270
8741.42 2257
8742.30 2268
8743.18 2288
8744.07 2366
8744.95 2386
8745.83 2459
8746.71 2452
8747.60 2530
8748.48 2573
8749.36 2667
8750.24 2681
8751.13 2871
8752.01 3013
8752.89 3055
8753.77 3265
8754.66 3506
8755.54 3595
8756.42 3716
8757.31 3741
8758.19 3775
8759.07 3858
8759.96 3980
8760.84 3944
8761.72 3826
8762.61 3911
8763.49 3784
8764.37 3745
8765.26 3822
8766.14 3707
8767.02 3676
8767.91 3885
8768.79 4326
8769.67 4870
8770.56 5732
8771.44 6953
8772.32 8452
8773.21 9995
8774.09 11329
8774.98 12279
8775.86 12457
8776.74 12149
8777.63 11527
8778.51 10360
8779.40 9129
8780.28 7925
8781.17 6850
8782.05 5955
8782.93 5258
8783.82 4651
8784.70 4215
8785.59 3940
8786.47 3803
8787.36 3748
8788.24 3839
8789.13 4079
8790.01 4174
8790.89 4158
8791.78 4198
8792.66 4051
8793.55 3892
8794.43 3667
8795.32 3399
8796.20 3119
8797.09 2871
8797.97 2741
8798.86 2573
8799.74 2467
8800.63 2378
8801.52 2385
8802.40 2376
8803.29 2348
8804.17 2340
8805.06 2357
8805.94 2364
8806.83 2414
8807.71 2438
8808.60 2339
8809.48 2295
8810.37 2346
8811.26 2373
8812.14 2364
8813.03 2387
8813.91 2350
8814.80 2324
8815.69 2250
8816.57 2173
8817.46 2185
8818.34 2162
8819.23 2123
8820.12 2047
8821.00 2020
8821.89 1938
8822.77 1903
8823.66 1868
8824.55 1871
8825.43 1899
8826.32 1949
8827.21 1891
8828.09 1868
8828.98 1865
8829.87 1872
8830.75 1907
8831.64 1941
8832.53 1955
8833.41 1976
8834.30 1959
8835.19 1944
8836.08 2027
8836.96 2021
8837.85 2004
8838.74 2016
8839.62 1976
8840.51 1987
8841.40 1963
8842.29 2019
8843.17 2001
8844.06 1966
8844.95 1927
8845.84 1991
8846.72 1981
8847.61 1925
8848.50 1993
8849.39 1969
8850.27 1954
8851.16 1967
8852.05 1971
8852.94 1983
8853.82 2011
8854.71 1969
8855.60 1941
8856.49 1833
8857.38 1847
8858.26 1803
8859.15 1828
8860.04 1760
8860.93 1762
8861.82 1683
8862.71 1666
8863.59 1680
8864.48 1572
8865.37 1586
8866.26 1590
8867.15 1555
8868.04 1548
8868.93 1525
8869.81 1528
8870.70 1543
8871.59 1514
8872.48 1502
8873.37 1504
8874.26 1515
8875.15 1520
8876.04 1510
8876.93 1418
8877.81 1440
8878.70 1418
8879.59 1421
8880.48 1393
8881.37 1420
8882.26 1389
8883.15 1334
8884.04 1317
8884.93 1292
8885.82 1355
8886.71 1279
8887.60 1323
8888.49 1329
8889.38 1342
8890.27 1358
8891.16 1309
8892.05 1308
8892.94 1287
8893.83 1297
8894.72 1303
8895.61 1261
8896.50 1210
8897.39 1194
8898.28 1190
8899.17 1197
8900.06 1216
8900.95 1251
8901.84 1270
8902.73 1291
8903.62 1242
8904.51 1225
8905.40 1268
8906.29 1240
8907.18 1236
8908.07 1268
8908.96 1163
8909.85 1127
8910.74 1085
8911.63 1156
8912.52 1113
8913.41 1066
8914.31 1091
8915.20 1087
8916.09 1160
8916.98 1143
8917.87 1189
8918.76 1206
8919.65 1212
8920.54 1212
8921.43 1165
8922.33 1180
8923.22 1152
8924.11 1172
8925.00 1155
8925.89 1131
8926.78 1097
8927.67 1057
8928.57 1074
8929.46 1060
8930.35 1044
8931.24 1072
8932.13 1040
8933.03 1093
8933.92 1063
8934.81 1007
8935.70 998
8936.59 1003
8937.49 982
8938.38 992
8939.27 982
8940.16 964
8941.05 947
8941.95 954
8942.84 973
8943.73 952
8944.62 1005
8945.52 994
8946.41 1042
8947.30 1032
8948.19 1012
8949.09 994
8949.98 963
8950.87 950
8951.76 954
8952.66 894
8953.55 883
8954.44 916
8955.34 941
8956.23 931
8957.12 887
8958.02 921
8958.91 975
8959.80 1016
8960.69 986
8961.59 982
8962.48 992
8963.37 1001
8964.27 961
8965.16 920
8966.05 900
8966.95 938
8967.84 884
8968.74 846
8969.63 857
8970.52 840
8971.42 880
8972.31 868
8973.20 850
8974.10 869
8974.99 867
8975.89 856
8976.78 847
8977.67 822
8978.57 797
8979.46 813
8980.36 810
8981.25 824
8982.15 824
8983.04 757
8983.93 796
8984.83 772
8985.72 817
8986.62 811
8987.51 809
8988.41 820
8989.30 794
8990.20 772
8991.09 775
8991.99 753
8992.88 773
8993.78 749
8994.67 773
8995.57 775
8996.46 750
8997.36 720
8998.25 738
8999.15 764
9000.04 738
9000.94 778
9001.83 767
9002.73 756
9003.62 742
9004.52 738
9005.41 747
9006.31 735
9007.20 699
9008.10 736
9009.00 741
9009.89 725
9010.79 682
9011.68 684
9012.58 700
9013.47 727
9014.37 670
9015.27 697
9016.16 712
9017.06 655
9017.95 693
9018.85 725
9019.75 699
9020.64 719
9021.54 685
9022.43 702
9023.33 663
9024.23 688
9025.12 662
9026.02 714
9026.92 687
9027.81 688
9028.71 715
9029.61 706
9030.50 671
9031.40 663
9032.30 692
9033.19 726
9034.09 686
9034.99 670
9035.88 707
9036.78 675
9037.68 645
9038.58 660
9039.47 699
9040.37 677
9041.27 632
9042.16 671
9043.06 688
9043.96 700
9044.86 723
9045.75 689
9046.65 689
9047.55 681
9048.45 700
9049.34 695
9050.24 658
9051.14 669
9052.04 699
9052.94 707
9053.83 676
9054.73 704
9055.63 698
9056.53 751
9057.43 767
9058.32 757
9059.22 733
9060.12 799
9061.02 811
9061.92 830
9062.81 782
9063.71 811
9064.61 806
9065.51 752
9066.41 764
9067.31 726
9068.21 707
9069.10 720
9070.00 686
9070.90 658
9071.80 689
9072.70 687
9073.60 689
9074.50 723
9075.40 705
9076.29 679
9077.19 684
9078.09 682
9078.99 714
9079.89 653
9080.79 694
9081.69 694
9082.59 702
9083.49 680
9084.39 711
9085.29 701
9086.19 656
9087.09 655
9087.98 686
9088.88 708
9089.78 713
9090.68 691
9091.58 707
9092.48 673
9093.38 702
9094.28 648
9095.18 653
9096.08 692
9096.98 696
9097.88 635
9098.78 662
9099.68 658
9100.58 709
9101.48 678
9102.38 690
9103.28 718
9104.18 694
9105.08 706
9105.99 668
9106.89 682
9107.79 672
9108.69 661
9109.59 688
9110.49 665
9111.39 631
9112.29 679
9113.19 652
9114.09 674
9114.99 674
9115.89 677
9116.79 724
9117.69 704
9118.60 704
9119.50 652
9120.40 658
9121.30 646
9122.20 673
9123.10 695
9124.00 652
9124.90 680
9125.81 636
9126.71 638
9127.61 660
9128.51 652
9129.41 635
9130.31 659
9131.22 645
9132.12 643
9133.02 634
9133.92 676
9134.82 680
9135.72 675
9136.63 681
9137.53 688
9138.43 651
9139.33 651
9140.23 662
9141.14 661
9142.04 630
9142.94 676
9143.84 638
9144.75 664
9145.65 674
9146.55 655
9147.45 664
9148.36 679
9149.26 670
9150.16 681
9151.06 668
9151.97 664
9152.87 634
9153.77 653
9154.67 682
9155.58 685
9156.48 635
9157.38 659
9158.29 638
9159.19 679
9160.09 674
9161.00 654
9161.90 615
9162.80 664
9163.71 657
9164.61 685
9165.51 628
9166.42 639
9167.32 645
9168.22 636
9169.13 651
9170.03 655
9170.93 643
9171.84 658
9172.74 704
9173.64 675
9174.55 648
9175.45 674
9176.36 639
9177.26 675
9178.16 657
9179.07 695
9179.97 674
9180.88 677
9181.78 707
9182.69 736
9183.59 682
9184.49 682
9185.40 661
9186.30 693
9187.21 714
9188.11 680
9189.02 699
9189.92 666
9190.82 683
9191.73 673
9192.63 648
9193.54 690
9194.44 714
9195.35 715
9196.25 682
9197.16 701
9198.06 674
9198.97 656
9199.87 692
9200.78 711
9201.68 649
9202.59 697
9203.49 661
9204.40 666
9205.30 669
9206.21 673
9207.12 642
9208.02 655
9208.93 656
9209.83 663
9210.74 669
9211.64 666
9212.55 701
9213.45 712
9214.36 716
9215.27 718
9216.17 742
9217.08 696
9217.98 673
9218.89 679
9219.80 694
9220.70 694
9221.61 666
9222.51 701
9223.42 672
9224.33 647
9225.23 668
9226.14 691
9227.05 672
9227.95 677
9228.86 674
9229.77 657
9230.67 688
9231.58 698
9232.49 651
9233.39 639
9234.30 637
9235.21 636
9236.11 659
9237.02 646
9237.93 689
9238.83 690
9239.74 652
9240.65 686
9241.55 655
9242.46 691
9243.37 682
9244.28 666
9245.18 637
9246.09 639
9247.00 613
9247.91 657
9248.81 639
9249.72 622
9250.63 630
9251.54 638
9252.44 670
9253.35 628
9254.26 608
9255.17 616
9256.07 642
9256.98 639
9257.89 633
9258.80 618
9259.71 638
9260.61 666
9261.52 656
9262.43 672
9263.34 689
9264.25 673
9265.16 679
9266.06 685
9266.97 657
9267.88 648
9268.79 669
9269.70 689
9270.61 718
9271.51 746
9272.42 690
9273.33 688
9274.24 700
9275.15 693
9276.06 697
9276.97 668
9277.88 662
9278.78 693
9279.69 689
9280.60 660
9281.51 646
9282.42 687
9283.33 672
9284.24 667
9285.15 699
9286.06 709
9286.97 672
9287.88 693
9288.79 703
9289.70 704
9290.60 700
9291.51 741
9292.42 715
9293.33 732
9294.24 697
9295.15 735
9296.06 727
9296.97 743
9297.88 770
9298.79 730
9299.70 742
9300.61 716
9301.52 704
9302.43 687
9303.34 698
9304.25 726
9305.16 743
9306.07 736
9306.98 732
9307.89 724
9308.80 703
9309.71 677
9310.63 696
9311.54 660
9312.45 652
9313.36 708
9314.27 709
9315.18 704
9316.09 710
9317.00 673
9317.91 669
9318.82 725
9319.73 669
9320.64 666
9321.55 657
9322.47 643
9323.38 679
9324.29 628
9325.20 655
9326.11 649
9327.02 721
9327.93 692
9328.84 649
9329.76 655
9330.67 664
9331.58 660
9332.49 668
9333.40 668
9334.31 681
9335.23 661
9336.14 638
9337.05 678
9337.96 673
9338.87 648
9339.78 672
9340.70 692
9341.61 690
9342.52 667
9343.43 671
9344.34 690
9345.26 660
9346.17 691
9347.08 702
9347.99 702
9348.91 684
9349.82 648
9350.73 658
9351.64 671
9352.56 663
9353.47 653
9354.38 704
9355.29 664
9356.21 649
9357.12 644
9358.03 667
9358.94 665
9359.86 651
9360.77 681
9361.68 669
9362.60 669
9363.51 610
9364.42 681
9365.34 713
9366.25 686
9367.16 677
9368.08 658
9368.99 646
9369.90 682
9370.82 697
9371.73 671
9372.64 657
9373.56 708
9374.47 715
9375.38 677
9376.30 682
9377.21 686
9378.12 691
9379.04 726
9379.95 741
9380.87 747
9381.78 726
9382.69 778
9383.61 773
9384.52 790
9385.44 793
9386.35 796
9387.27 792
9388.18 825
9389.09 822
9390.01 842
9390.92 829
9391.84 818
9392.75 848
9393.67 834
9394.58 811
9395.50 766
9396.41 795
9397.32 781
9398.24 738
9399.15 763
9400.07 754
9400.98 762
9401.90 748
9402.81 720
9403.73 729
9404.64 737
9405.56 722
9406.47 737
9407.39 737
9408.30 764
9409.22 740
9410.14 714
9411.05 678
9411.97 744
9412.88 735
9413.80 738
9414.71 734
9415.63 722
9416.54 695
9417.46 728
9418.38 708
9419.29 752
9420.21 726
9421.12 773
9422.04 743
9422.95 739
9423.87 763
9424.79 762
9425.70 763
9426.62 767
9427.54 805
9428.45 825
9429.37 816
9430.28 825
9431.20 844
9432.12 842
9433.03 834
9433.95 817
9434.87 824
9435.78 822
9436.70 816
9437.62 818
9438.53 871
9439.45 856
9440.37 865
9441.28 883
9442.20 878
9443.12 891
9444.03 947
9444.95 1021
9445.87 1063
9446.79 1108
9447.70 1201
9448.62 1255
9449.54 1247
9450.45 1243
9451.37 1200
9452.29 1178
9453.21 1124
9454.12 1098
9455.04 1045
9455.96 967
9456.88 938
9457.79 932
9458.71 950
9459.63 908
9460.55 869
9461.47 878
9462.38 909
9463.30 857
9464.22 853
9465.14 848
9466.06 856
9466.97 883
9467.89 874
9468.81 884
9469.73 863
9470.65 936
9471.56 1005
9472.48 1009
9473.40 1019
9474.32 1076
9475.24 1066
9476.16 1059
9477.08 1037
9477.99 1072
9478.91 1050
9479.83 1029
9480.75 968
9481.67 961
9482.59 937
9483.51 938
9484.43 919
9485.34 913
9486.26 876
9487.18 870
9488.10 843
9489.02 867
9489.94 880
9490.86 892
9491.78 864
9492.70 850
9493.62 836
9494.54 876
9495.46 862
9496.38 876
9497.30 891
9498.22 836
9499.13 853
9500.05 868
9500.97 864
9501.89 809
9502.81 869
9503.73 913
9504.65 895
9505.57 896
9506.49 924
9507.41 904
9508.33 908
9509.25 924
9510.17 971
9511.09 935
9512.01 972
9512.93 971
9513.86 980
9514.78 937
9515.70 923
9516.62 934
9517.54 985
9518.46 972
9519.38 1000
9520.30 991
9521.22 984
9522.14 1054
9523.06 1158
9523.98 1241
9524.90 1266
9525.82 1451
9526.75 1527
9527.67 1643
9528.59 1645
9529.51 1608
9530.43 1560
9531.35 1547
9532.27 1380
9533.19 1361
9534.11 1277
9535.04 1219
9535.96 1173
9536.88 1140
9537.80 1064
9538.72 1030
9539.64 978
9540.57 995
9541.49 990
9542.41 986
9543.33 994
9544.25 970
9545.17 911
9546.10 956
9547.02 985
9547.94 985
9548.86 1013
9549.78 1051
9550.71 1098
9551.63 1115
9552.55 1170
9553.47 1283
9554.40 1286
9555.32 1283
9556.24 1275
9557.16 1264
9558.09 1203
9559.01 1169
9559.93 1123
9560.85 1040
9561.78 1010
9562.70 981
9563.62 916
9564.54 906
9565.47 895
9566.39 865
9567.31 868
9568.24 862
9569.16 856
9570.08 843
9571.00 838
9571.93 860
9572.85 809
9573.77 840
9574.70 806
9575.62 800
9576.54 837
9577.47 768
9578.39 783
9579.31 777
9580.24 750
9581.16 766
9582.09 799
9583.01 801
9583.93 818
9584.86 851
9585.78 838
9586.70 811
9587.63 782
9588.55 768
9589.48 825
9590.40 849
9591.32 826
9592.25 871
9593.17 852
9594.10 847
9595.02 783
9595.95 801
9596.87 857
9597.79 847
9598.72 890
9599.64 931
9600.57 878
9601.49 865
9602.42 908
9603.34 917
9604.27 855
9605.19 899
9606.12 878
9607.04 939
9607.97 903
9608.89 883
9609.82 932
9610.74 948
9611.67 933
9612.59 925
9613.52 994
9614.44 923
9615.37 906
9616.29 947
9617.22 940
9618.14 935
9619.07 947
9619.99 939
9620.92 938
9621.85 926
9622.77 905
9623.70 975
9624.62 988
9625.55 1021
9626.47 1042
9627.40 1055
9628.33 1073
9629.25 1058
9630.18 1034
9631.10 1068
9632.03 1066
9632.96 1045
9633.88 1100
9634.81 1097
9635.73 1071
9636.66 1130
9637.59 1153
9638.51 1158
9639.44 1211
9640.37 1308
9641.29 1354
9642.22 1409
9643.15 1573
9644.07 1630
9645.00 1577
9645.93 1603
9646.85 1594
9647.78 1540
9648.71 1454
9649.63 1391
9650.56 1353
9651.49 1273
9652.41 1194
9653.34 1146
9654.27 1157
9655.20 1154
9656.12 1127
9657.05 1125
9657.98 1127
9658.90 1154
9659.83 1132
9660.76 1161
9661.69 1187
9662.61 1162
9663.54 1170
9664.47 1191
9665.40 1221
9666.32 1210
9667.25 1217
9668.18 1260
9669.11 1204
9670.04 1198
9670.96 1246
9671.89 1246
9672.82 1221
9673.75 1200
9674.68 1188
9675.60 1222
9676.53 1188
9677.46 1151
9678.39 1155
9679.32 1182
9680.25 1177
9681.17 1207
9682.10 1228
9683.03 1204
9683.96 1234
9684.89 1259
9685.82 1339
9686.75 1317
9687.67 1308
9688.60 1305
9689.53 1294
9690.46 1281
9691.39 1281
9692.32 1314
9693.25 1387
9694.18 1403
9695.11 1381
9696.03 1403
9696.96 1326
9697.89 1325
9698.82 1318
9699.75 1276
9700.68 1259
9701.61 1215
9702.54 1192
9703.47 1198
9704.40 1261
9705.33 1266
9706.26 1292
9707.19 1315
9708.12 1291
9709.05 1254
9709.98 1327
9710.91 1360
9711.84 1340
9712.77 1310
9713.70 1241
9714.63 1239
9715.56 1189
9716.49 1149
9717.42 1192
9718.35 1131
9719.28 1110
9720.21 1106
9721.14 1091
9722.07 1106
9723.00 1077
9723.93 1080
9724.86 1088
9725.79 1073
9726.72 1071
9727.65 1077
9728.58 1069
9729.51 1101
9730.44 1080
9731.37 1084
9732.31 1066
9733.24 1011
9734.17 1022
9735.10 1022
9736.03 1010
9736.96 980
9737.89 1014
9738.82 987
9739.75 973
9740.69 1019
9741.62 1009
9742.55 985
9743.48 1029
9744.41 1012
9745.34 966
9746.27 967
9747.21 1001
9748.14 1011
9749.07 982
9750.00 922
9750.93 954
9751.86 992
9752.80 1002
9753.73 1047
9754.66 1050
9755.59 1014
9756.52 1029
9757.46 994
9758.39 1057
9759.32 1094
9760.25 1072
9761.18 1030
9762.12 1066
9763.05 1036
9763.98 1027
9764.91 1084
9765.85 1083
9766.78 1039
9767.71 1114
9768.64 1113
9769.58 1187
9770.51 1218
9771.44 1229
9772.37 1300
9773.31 1263
9774.24 1348
9775.17 1446
9776.11 1481
9777.04 1426
9777.97 1433
9778.91 1446
9779.84 1374
9780.77 1343
9781.71 1302
9782.64 1286
9783.57 1228
9784.51 1191
9785.44 1127
9786.37 1116
9787.31 1133
9788.24 1120
9789.17 1146
9790.11 1158
9791.04 1166
9791.97 1185
9792.91 1224
9793.84 1255
9794.77 1267
9795.71 1248
9796.64 1194
9797.58 1191
9798.51 1149
9799.44 1085
9800.38 1040
9801.31 1023
9802.25 976
9803.18 973
9804.12 957
9805.05 893
9805.98 916
9806.92 909
9807.85 832
9808.79 868
9809.72 882
9810.66 857
9811.59 842
9812.53 857
9813.46 882
9814.40 884
9815.33 877
9816.27 865
9817.20 835
9818.14 844
9819.07 831
9820.01 806
9820.94 831
9821.88 793
9822.81 801
9823.75 767
9824.68 738
9825.62 809
9826.55 803
9827.49 760
9828.42 826
9829.36 777
9830.29 796
9831.23 802
9832.17 813
9833.10 792
9834.04 802
9834.97 808
9835.91 785
9836.84 767
9837.78 818
9838.72 787
9839.65 790
9840.59 814
9841.52 799
9842.46 819
9843.40 809
9844.33 828
9845.27 831
9846.20 839
9847.14 828
9848.08 799
9849.01 807
9849.95 808
9850.89 815
9851.82 837
9852.76 832
9853.70 822
9854.63 867
9855.57 827
9856.51 813
9857.44 862
9858.38 844
9859.32 845
9860.25 833
9861.19 765
9862.13 835
9863.07 787
9864.00 785
9864.94 817
9865.88 799
9866.81 786
9867.75 783
9868.69 745
9869.63 804
9870.56 787
9871.50 820
9872.44 806
9873.38 789
9874.31 801
9875.25 826
9876.19 816
9877.13 800
9878.07 794
9879.00 823
9879.94 847
9880.88 814
9881.82 770
9882.75 758
9883.69 735
9884.63 775
9885.57 766
9886.51 751
9887.45 757
9888.38 782
9889.32 759
9890.26 764
9891.20 780
9892.14 804
9893.08 790
9894.01 765
9894.95 762
9895.89 756
9896.83 761
9897.77 797
9898.71 784
9899.65 809
9900.59 805
9901.52 804
9902.46 833
9903.40 832
9904.34 857
9905.28 837
9906.22 808
9907.16 820
9908.10 836
9909.04 854
9909.98 798
9910.92 834
9911.86 836
9912.80 822
9913.73 869
9914.67 901
9915.61 1005
9916.55 1132
9917.49 1255
9918.43 1398
9919.37 1557
9920.31 1637
9921.25 1805
9922.19 1841
9923.13 1809
9924.07 1803
9925.01 1661
9925.95 1551
9926.89 1395
9927.83 1265
9928.77 1176
9929.71 1049
9930.65 1001
9931.59 929
9932.53 928
9933.47 881
9934.41 823
9935.36 801
9936.30 828
9937.24 777
9938.18 775
9939.12 798
9940.06 791
9941.00 751
9941.94 751
9942.88 731
9943.82 714
9944.76 678
9945.70 681
9946.64 703
9947.59 716
9948.53 726
9949.47 703
9950.41 714
9951.35 727
9952.29 708
9953.23 711
9954.17 714
9955.12 693
9956.06 748
9957.00 705
9957.94 737
9958.88 733
9959.82 737
9960.77 735
9961.71 744
9962.65 708
9963.59 704
9964.53 688
9965.48 644
9966.42 678
9967.36 689
9968.30 675
9969.24 645
9970.19 675
9971.13 636
9972.07 620
9973.01 651
9973.95 658
9974.90 645
9975.84 608
9976.78 600
9977.72 619
9978.67 625
9979.61 630
9980.55 584
9981.50 601
9982.44 619
9983.38 602
9984.32 624
9985.27 621
9986.21 612
9987.15 662
9988.10 653
9989.04 644
9989.98 634
9990.92 629
9991.87 640
9992.81 648
9993.75 627
9994.70 643
9995.64 689
9996.58 648
9997.53 657
9998.47 668
9999.41 661
10000.36 686
10001.30 679
10002.25 685
10003.19 656
10004.13 651
10005.08 677
10006.02 673
10006.96 661
10007.91 653
10008.85 633
10009.80 661
10010.74 664
10011.68 656
10012.63 640
10013.57 654
10014.52 664
10015.46 675
10016.41 671
10017.35 643
10018.29 664
10019.24 672
10020.18 655
10021.13 644
10022.07 637
10023.02 670
10023.96 721
10024.91 662
10025.85 683
10026.80 712
10027.74 737
10028.69 680
10029.63 616
10030.58 622
10031.52 642
10032.47 627
10033.41 621
10034.36 614
10035.30 621
10036.25 616
10037.19 631
10038.14 613
10039.08 661
10040.03 611
10040.97 649
10041.92 613
10042.87 577
10043.81 606
10044.76 603
10045.70 593
10046.65 605
10047.59 609
10048.54 592
10049.49 617
10050.43 600
10051.38 586
10052.32 606
10053.27 564
10054.22 581
10055.16 586
10056.11 588
10057.05 578
10058.00 562
10058.95 561
10059.89 585
10060.84 607
10061.79 610
10062.73 601
10063.68 581
10064.63 613
10065.57 615
10066.52 581
10067.47 563
10068.41 566
10069.36 599
10070.31 561
10071.25 562
10072.20 582
10073.15 592
10074.10 567
10075.04 576
10075.99 582
10076.94 590
10077.88 583
10078.83 604
10079.78 579
10080.73 574
10081.67 520
10082.62 523
10083.57 532
10084.52 541
10085.46 534
10086.41 572
10087.36 570
10088.31 547
10089.25 522
10090.20 547
10091.15 536
10092.10 559
10093.05 535
10093.99 540
10094.94 521
10095.89 512
10096.84 578
10097.79 549
10098.73 534
10099.68 531
10100.63 558
10101.58 565
10102.53 531
10103.48 540
10104.42 572
10105.37 533
10106.32 521
10107.27 535
10108.22 550
10109.17 530
10110.12 531
10111.06 534
10112.01 530
10112.96 558
10113.91 514
10114.86 572
10115.81 580
10116.76 518
10117.71 525
10118.66 569
10119.61 525
10120.56 530
10121.50 538
10122.45 499
10123.40 519
10124.35 560
10125.30 536
10126.25 528
10127.20 543
10128.15 505
10129.10 513
10130.05 528
10131.00 538
10131.95 527
10132.90 517
10133.85 524
10134.80 528
10135.75 528
10136.70 506
10137.65 528
10138.60 534
10139.55 560
10140.50 516
10141.45 526
10142.40 535
10143.35 574
10144.30 587
10145.25 540
10146.20 535
10147.15 513
10148.10 525
10149.05 549
10150.00 567
10150.95 532
10151.90 535
10152.86 556
10153.81 557
10154.76 555
10155.71 532
10156.66 525
10157.61 545
10158.56 583
10159.51 531
10160.46 547
10161.41 566
10162.37 565
10163.32 552
10164.27 576
10165.22 552
10166.17 585
10167.12 580
10168.07 570
10169.03 556
10169.98 569
10170.93 560
10171.88 595
10172.83 603
10173.78 614
10174.74 602
10175.69 599
10176.64 600
10177.59 608
10178.54 622
10179.49 605
10180.45 607
10181.40 599
10182.35 631
10183.30 642
10184.26 707
10185.21 721
10186.16 712
10187.11 698
10188.06 682
10189.02 684
10189.97 677
10190.92 707
10191.87 645
10192.83 675
10193.78 688
10194.73 650
10195.69 650
10196.64 656
10197.59 641
10198.54 641
10199.50 622
10200.45 639
10201.40 660
10202.36 686
10203.31 647
10204.26 665
10205.22 635
10206.17 608
10207.12 633
10208.08 648
10209.03 635
10209.98 592
10210.94 663
10211.89 639
10212.84 628
10213.80 652
10214.75 593
10215.70 601
10216.66 608
10217.61 590
10218.56 599
10219.52 595
10220.47 597
10221.43 645
10222.38 584
10223.33 632
10224.29 660
10225.24 668
10226.20 703
10227.15 750
10228.11 751
10229.06 810
10230.01 828
10230.97 854
10231.92 848
10232.88 814
10233.83 780
10234.79 748
10235.74 718
10236.70 685
10237.65 683
10238.60 657
10239.56 631
10240.51 632
10241.47 588
10242.42 593
10243.38 583
10244.33 590
10245.29 558
10246.24 580
10247.20 574
10248.15 580
10249.11 586
10250.07 572
10251.02 559
10251.98 554
10252.93 532
10253.89 539
10254.84 534
10255.80 550
10256.75 561
10257.71 560
10258.67 533
10259.62 527
10260.58 541
10261.53 519
10262.49 547
10263.44 576
10264.40 575
10265.36 568
10266.31 564
10267.27 548
10268.22 549
10269.18 532
10270.14 554
10271.09 547
10272.05 512
10273.01 557
10273.96 533
10274.92 516
10275.87 536
10276.83 524
10277.79 501
10278.74 512
10279.70 504
10280.66 510
10281.61 514
10282.57 521
10283.53 520
10284.49 497
10285.44 494
10286.40 527
10287.36 515
10288.31 471
10289.27 521
10290.23 516
10291.18 493
10292.14 515
10293.10 494
10294.06 520
10295.01 515
10295.97 491
10296.93 529
10297.89 509
10298.84 484
10299.80 520
10300.76 540
10301.72 491
10302.67 502
10303.63 525
10304.59 527
10305.55 498
10306.51 510
10307.46 518
10308.42 495
10309.38 505
10310.34 504
10311.30 485
10312.25 502
10313.21 518
10314.17 534
10315.13 521
10316.09 493
10317.05 496
10318.00 506
10318.96 505
10319.92 497
10320.88 523
10321.84 524
10322.80 519
10323.76 498
10324.71 491
10325.67 508
10326.63 512
10327.59 519
10328.55 480
10329.51 515
10330.47 506
10331.43 514
10332.39 509
10333.35 517
10334.30 517
10335.26 506
10336.22 484
10337.18 508
10338.14 518
10339.10 513
10340.06 513
10341.02 525
10341.98 506
10342.94 479
10343.90 499
10344.86 488
10345.82 524
10346.78 506
10347.74 477
10348.70 487
10349.66 522
10350.62 518
10351.58 500
10352.54 537
10353.50 533
10354.46 528
10355.42 535
10356.38 538
10357.34 511
10358.30 540
10359.26 533
10360.22 497
10361.18 485
10362.14 511
10363.10 504
10364.06 478
10365.02 461
10365.98 489
10366.94 470
10367.90 438
10368.87 491
10369.83 480
10370.79 497
10371.75 499
10372.71 484
10373.67 514
10374.63 503
10375.59 532
10376.55 517
10377.51 502
10378.48 514
10379.44 503
10380.40 481
10381.36 487
10382.32 474
10383.28 499
10384.24 480
10385.21 511
10386.17 481
10387.13 485
10388.09 503
10389.05 496
10390.01 508
10390.98 524
10391.94 534
10392.90 495
10393.86 501
10394.82 500
10395.79 509
10396.75 486
10397.71 515
10398.67 534
10399.63 530
10400.60 510
10401.56 508
10402.52 516
10403.48 525
10404.45 517
10405.41 500
10406.37 546
10407.33 541
10408.30 577
10409.26 596
10410.22 607
10411.18 609
10412.15 659
10413.11 685
10414.07 676
10415.04 646
10416.00 659
10416.96 668
10417.93 653
10418.89 627
10419.85 651
10420.81 638
10421.78 657
10422.74 666
10423.70 626
10424.67 612
10425.63 593
10426.59 570
10427.56 580
10428.52 563
10429.49 546
10430.45 535
10431.41 533
10432.38 542
10433.34 493
10434.30 509
10435.27 483
10436.23 493
10437.20 529
10438.16 537
10439.12 502
10440.09 465
10441.05 514
10442.02 521
10442.98 496
10443.94 511
10444.91 494
10445.87 464
10446.84 471
10447.80 469
10448.77 491
10449.73 466
10450.70 458
10451.66 500
10452.63 480
10453.59 485
10454.55 471
10455.52 486
10456.48 506
10457.45 502
10458.41 477
10459.38 464
10460.34 489
10461.31 452
10462.27 484
10463.24 459
10464.20 470
10465.17 485
10466.14 501
10467.10 528
10468.07 481
10469.03 475
10470.00 483
10470.96 461
10471.93 487
10472.89 492
10473.86 470
10474.82 464
10475.79 500
10476.76 490
10477.72 471
10478.69 456
10479.65 493
10480.62 503
10481.59 483
10482.55 488
10483.52 513
10484.48 504
10485.45 464
10486.42 448
10487.38 468
10488.35 456
10489.32 445
10490.28 517
10491.25 481
10492.21 485
10493.18 460
10494.15 474
10495.11 500
10496.08 468
10497.05 460
10498.01 492
10498.98 494
10499.95 460
10500.92 461
10501.88 472
10502.85 473
10503.82 480
10504.78 467
10505.75 466
10506.72 480
10507.68 497
10508.65 510
10509.62 469
10510.59 487
10511.55 465
10512.52 465
10513.49 475
10514.46 475
10515.42 470
10516.39 460
10517.36 499
10518.33 504
10519.29 514
10520.26 474
10521.23 459
10522.20 470
10523.17 478
10524.13 479
10525.10 465
10526.07 463
10527.04 439
10528.01 474
10528.97 484
10529.94 497
10530.91 496
10531.88 496
10532.85 478
10533.82 484
10534.78 475
10535.75 496
10536.72 489
10537.69 486
10538.66 472
10539.63 494
10540.60 502
10541.56 546
10542.53 510
10543.50 488
10544.47 495
10545.44 503
10546.41 520
10547.38 490
10548.35 503
10549.32 507
10550.29 527
10551.25 548
10552.22 561
10553.19 539
10554.16 574
10555.13 611
10556.10 583
10557.07 583
10558.04 585
10559.01 600
10559.98 561
10560.95 535
10561.92 517
10562.89 528
10563.86 540
10564.83 548
10565.80 503
10566.77 502
10567.74 488
10568.71 500
10569.68 490
10570.65 497
10571.62 491
10572.59 506
10573.56 550
10574.53 522
10575.50 519
10576.47 515
10577.44 526
10578.41 525
10579.38 507
10580.35 507
10581.32 551
10582.29 521
10583.26 524
10584.23 536
10585.21 544
10586.18 544
10587.15 546
10588.12 506
10589.09 512
10590.06 520
10591.03 496
10592.00 476
10592.97 488
10593.94 545
10594.92 497
10595.89 487
10596.86 522
10597.83 491
10598.80 484
10599.77 471
10600.74 475
10601.71 467
10602.69 488
10603.66 470
10604.63 458
10605.60 464
10606.57 462
10607.54 457
10608.52 442
10609.49 461
10610.46 465
10611.43 459
10612.40 479
10613.38 490
10614.35 476
10615.32 481
10616.29 476
10617.27 541
10618.24 503
10619.21 473
10620.18 490
10621.15 494
10622.13 484
10623.10 443
10624.07 479
10625.04 482
10626.02 469
10626.99 471
10627.96 514
10628.94 478
10629.91 502
10630.88 514
10631.85 504
10632.83 530
10633.80 511
10634.77 541
10635.75 515
10636.72 502
10637.69 488
10638.67 472
10639.64 490
10640.61 457
10641.59 456
10642.56 482
10643.53 476
10644.51 453
10645.48 483
10646.45 468
10647.43 507
10648.40 506
10649.37 515
10650.35 447
10651.32 511
10652.30 515
10653.27 506
10654.24 510
10655.22 520
10656.19 528
10657.16 511
10658.14 528
10659.11 518
10660.09 523
10661.06 562
10662.04 538
10663.01 552
10663.98 503
10664.96 547
10665.93 539
10666.91 541
10667.88 564
10668.86 503
10669.83 508
10670.81 490
10671.78 509
10672.76 535
10673.73 475
10674.71 525
10675.68 515
10676.66 495
10677.63 487
10678.61 519
10679.58 533
10680.56 487
10681.53 472
10682.51 498
10683.48 484
10684.46 489
10685.43 474
10686.41 467
10687.38 478
10688.36 458
10689.33 511
10690.31 520
10691.28 484
10692.26 481
10693.24 493
10694.21 478
10695.19 484
10696.16 490
10697.14 480
10698.12 459
10699.09 456
10700.07 490
10701.04 460
10702.02 455
10703.00 450
10703.97 463
10704.95 416
10705.92 461
10706.90 476
10707.88 475
10708.85 481
10709.83 462
10710.81 439
10711.78 430
10712.76 461
10713.74 453
10714.71 478
10715.69 492
10716.67 468
10717.64 456
10718.62 406
10719.60 473
10720.57 444
10721.55 462
10722.53 465
10723.50 462
10724.48 451
10725.46 474
10726.44 471
10727.41 471
10728.39 464
10729.37 455
10730.35 464
10731.32 471
10732.30 472
10733.28 459
10734.26 508
10735.23 508
10736.21 482
10737.19 486
10738.17 466
10739.14 491
10740.12 465
10741.10 470
10742.08 439
10743.06 466
10744.03 487
10745.01 476
10745.99 468
10746.97 475
10747.95 476
10748.92 470
10749.90 432
10750.88 455
10751.86 454
10752.84 443
10753.82 442
10754.79 458
10755.77 452
10756.75 460
10757.73 467
10758.71 460
10759.69 453
10760.67 441
10761.65 451
10762.62 463
10763.60 490
10764.58 444
10765.56 443
10766.54 473
10767.52 470
10768.50 444
10769.48 429
10770.46 437
10771.44 448
10772.42 450
10773.39 444
10774.37 456
10775.35 450
10776.33 446
10777.31 475
10778.29 443
10779.27 453
10780.25 446
10781.23 435
10782.21 429
10783.19 417
10784.17 459
10785.15 430
10786.13 423
10787.11 456
10788.09 436
10789.07 409
10790.05 437
10791.03 456
10792.01 442
10792.99 436
10793.97 451
10794.95 466
10795.93 448
10796.91 452
10797.89 476
10798.87 459
10799.85 416
10800.83 421
10801.82 421
10802.80 435
10803.78 430
10804.76 434
10805.74 448
10806.72 468
10807.70 483
10808.68 477
10809.66 468
10810.64 453
10811.62 459
10812.61 450
10813.59 457
10814.57 452
10815.55 444
10816.53 476
10817.51 461
10818.49 449
10819.47 460
10820.46 445
10821.44 448
10822.42 438
10823.40 476
10824.38 462
10825.36 437
10826.35 451
10827.33 432
10828.31 429
10829.29 431
10830.27 469
10831.25 473
10832.24 463
10833.22 425
10834.20 478
10835.18 469
10836.17 450
10837.15 469
10838.13 472
10839.11 467
10840.09 449
10841.08 469
10842.06 442
10843.04 455
10844.02 464
10845.01 450
10845.99 464
10846.97 459
10847.96 455
10848.94 454
10849.92 490
10850.90 459
10851.89 486
10852.87 498
10853.85 488
10854.84 498
10855.82 476
10856.80 498
10857.78 472
10858.77 465
10859.75 486
10860.73 483
10861.72 469
10862.70 469
10863.68 472
10864.67 446
10865.65 482
10866.64 484
10867.62 498
10868.60 495
10869.59 463
10870.57 496
10871.55 485
10872.54 492
10873.52 494
10874.51 513
10875.49 506
10876.47 499
10877.46 509
10878.44 542
10879.43 507
10880.41 487
10881.39 496
10882.38 522
10883.36 481
10884.35 525
10885.33 558
10886.32 541
10887.30 534
10888.29 515
10889.27 535
10890.25 520
10891.24 537
10892.22 564
10893.21 533
10894.19 568
10895.18 529
10896.16 574
10897.15 579
10898.13 578
10899.12 583
10900.10 601
10901.09 561
10902.07 590
10903.06 588
10904.04 577
10905.03 571
10906.01 605
10907.00 576
10907.99 606
10908.97 589
10909.96 614
10910.94 591
10911.93 616
10912.91 616
10913.90 589
10914.88 587
10915.87 607
10916.86 625
10917.84 615
10918.83 631
10919.81 574
10920.80 610
10921.79 650
10922.77 622
10923.76 653
10924.74 626
10925.73 676
10926.72 676
10927.70 690
10928.69 673
10929.68 717
10930.66 728
10931.65 703
10932.64 697
10933.62 760
10934.61 765
10935.60 771
10936.58 818
10937.57 822
10938.56 854
10939.54 870
10940.53 918
10941.52 906
10942.50 863
10943.49 893
10944.48 925
10945.47 980
10946.45 984
10947.44 939
10948.43 960
10949.41 973
10950.40 996
10951.39 1002
10952.38 1033
10953.36 1003
10954.35 1007
10955.34 1004
10956.33 958
10957.31 870
10958.30 899
10959.29 880
10960.28 827
10961.27 823
10962.25 788
10963.24 778
10964.23 820
10965.22 791
10966.21 802
10967.19 774
10968.18 734
10969.17 816
10970.16 801
10971.15 789
10972.13 792
10973.12 829
10974.11 804
10975.10 811
10976.09 829
10977.08 817
10978.07 865
10979.05 864
10980.04 875
10981.03 886
10982.02 901
10983.01 916
10984.00 954
10984.99 954
10985.98 968
10986.96 1065
10987.95 1129
10988.94 1189
10989.93 1216
10990.92 1277
10991.91 1296
10992.90 1379
10993.89 1375
10994.88 1329
10995.87 1287
10996.86 1276
10997.85 1241
10998.84 1160
10999.83 1093
11000.82 1058
11001.81 984
11002.79 934
11003.78 922
11004.77 885
11005.76 880
11006.75 826
11007.74 790
11008.73 814
11009.72 801
11010.71 772
11011.70 724
11012.69 706
11013.68 730
11014.67 708
11015.67 714
11016.66 721
11017.65 734
11018.64 719
11019.63 692
11020.62 755
11021.61 700
11022.60 717
11023.59 723
11024.58 707
11025.57 682
11026.56 688
11027.55 678
11028.54 686
11029.53 705
11030.52 708
11031.52 699
11032.51 705
11033.50 735
11034.49 665
11035.48 657
11036.47 656
11037.46 676
11038.45 620
11039.45 641
11040.44 657
11041.43 620
11042.42 600
11043.41 612
11044.40 622
11045.39 606
11046.39 639
11047.38 612
11048.37 590
11049.36 575
11050.35 563
11051.35 613
11052.34 613
11053.33 613
11054.32 616
11055.31 611
11056.31 621
11057.30 610
11058.29 625
11059.28 639
11060.27 607
11061.27 589
11062.26 622
11063.25 616
11064.24 592
11065.24 580
11066.23 605
11067.22 611
11068.21 598
11069.21 615
11070.20 607
11071.19 571
11072.19 592
11073.18 607
11074.17 617
11075.16 615
11076.16 606
11077.15 546
11078.14 584
11079.14 576
11080.13 581
11081.12 577
11082.12 619
11083.11 603
11084.10 609
11085.10 602
11086.09 575
11087.08 590
11088.08 592
11089.07 579
11090.06 576
11091.06 593
11092.05 561
11093.04 566
11094.04 592
11095.03 612
11096.03 604
11097.02 595
11098.01 575
11099.01 563
11100.00 576
11101.00 567
11101.99 557
11102.98 552
11103.98 541
11104.97 539
11105.97 547
11106.96 583
11107.96 562
11108.95 575
11109.95 559
11110.94 563
11111.93 539
11112.93 561
11113.92 553
11114.92 609
11115.91 603
11116.91 598
11117.90 608
11118.90 595
11119.89 567
11120.89 591
11121.88 615
11122.88 624
11123.87 619
11124.87 644
11125.86 605
11126.86 606
11127.85 616
11128.85 592
11129.84 619
11130.84 600
11131.84 601
11132.83 587
11133.83 558
11134.82 584
11135.82 579
11136.81 580
11137.81 642
11138.81 579
11139.80 576
11140.80 580
11141.79 589
11142.79 596
11143.79 573
11144.78 549
11145.78 592
11146.77 572
11147.77 556
11148.77 574
11149.76 561
11150.76 567
11151.75 554
11152.75 546
11153.75 535
11154.74 561
11155.74 561
11156.74 507
11157.73 545
11158.73 541
11159.73 560
11160.72 524
11161.72 536
11162.72 528
11163.71 527
11164.71 544
11165.71 537
11166.71 522
11167.70 557
11168.70 535
11169.70 531
11170.69 530
11171.69 508
11172.69 561
11173.69 520
11174.68 557
11175.68 525
11176.68 528
11177.68 532
11178.67 516
11179.67 478
11180.67 512
11181.67 565
11182.66 524
11183.66 535
11184.66 489
11185.66 520
11186.66 518
11187.65 545
11188.65 536
11189.65 526
11190.65 541
11191.65 526
11192.64 513
11193.64 488
11194.64 483
11195.64 518
11196.64 529
11197.64 515
11198.63 496
11199.63 482
11200.63 524
11201.63 506
11202.63 499
11203.63 477
11204.63 509
11205.63 465
11206.62 465
11207.62 523
11208.62 467
11209.62 500
11210.62 509
11211.62 506
11212.62 469
11213.62 495
11214.62 528
11215.62 515
11216.61 487
11217.61 532
11218.61 506
11219.61 506
11220.61 514
11221.61 490
11222.61 474
11223.61 478
11224.61 505
11225.61 521
11226.61 507
11227.61 503
11228.61 509
11229.61 503
11230.61 503
11231.61 472
11232.61 528
11233.61 491
11234.61 478
11235.61 518
11236.61 510
11237.61 533
11238.61 511
11239.61 510
11240.61 508
11241.61 544
11242.61 513
11243.61 508
11244.61 524
11245.61 557
11246.61 519
11247.61 516
11248.62 521
11249.62 549
11250.62 504
11251.62 515
11252.62 497
11253.62 502
11254.62 502
11255.62 514
11256.62 521
11257.62 533
11258.62 538
11259.63 520
11260.63 509
11261.63 524
11262.63 537
11263.63 515
11264.63 541
11265.63 553
11266.64 540
11267.64 526
11268.64 554
11269.64 589
11270.64 576
11271.64 566
11272.65 575
11273.65 575
11274.65 589
11275.65 546
11276.65 556
11277.65 604
11278.66 579
11279.66 599
11280.66 559
11281.66 568
11282.67 578
11283.67 573
11284.67 565
11285.67 557
11286.67 582
11287.68 580
11288.68 562
11289.68 592
11290.68 577
11291.69 530
11292.69 559
11293.69 563
11294.70 551
11295.70 569
11296.70 543
11297.70 590
11298.71 588
11299.71 592
11300.71 586
11301.72 610
11302.72 574
11303.72 614
11304.72 556
11305.73 599
11306.73 606
11307.73 656
11308.74 621
11309.74 633
11310.74 623
11311.75 583
11312.75 618
11313.76 587
11314.76 573
11315.76 566
11316.77 558
11317.77 611
11318.77 582
11319.78 588
11320.78 561
11321.79 553
11322.79 553
11323.79 579
11324.80 595
11325.80 596
11326.81 604
11327.81 596
11328.81 597
11329.82 600
11330.82 585
11331.83 593
11332.83 611
11333.84 627
11334.84 617
11335.85 635
11336.85 618
11337.85 616
11338.86 627
11339.86 634
11340.87 602
11341.87 614
11342.88 590
11343.88 602
11344.89 622
11345.89 611
11346.90 619
11347.90 607
11348.91 603
11349.91 588
11350.92 591
11351.92 583
11352.93 557
11353.94 624
11354.94 610
11355.95 602
11356.95 578
11357.96 616
11358.96 627
11359.97 620
11360.97 575
11361.98 604
11362.99 595
11363.99 614
11365.00 608
11366.00 630
11367.01 585
11368.02 591
11369.02 557
11370.03 604
11371.03 595
11372.04 594
11373.05 600
11374.05 585
11375.06 614
11376.06 609
11377.07 584
11378.08 615
11379.08 623
11380.09 619
11381.10 624
11382.10 593
11383.11 595
11384.12 607
11385.12 613
11386.13 625
11387.14 613
11388.14 618
11389.15 611
11390.16 633
11391.17 605
11392.17 665
11393.18 612
11394.19 670
11395.19 621
11396.20 656
11397.21 614
11398.22 650
11399.22 632
11400.23 676
11401.24 648
11402.25 627
11403.25 618
11404.26 661
11405.27 668
11406.28 655
11407.28 685
11408.29 709
11409.30 676
11410.31 669
11411.31 690
11412.32 665
11413.33 674
11414.34 689
11415.35 691
11416.35 698
11417.36 732
11418.37 719
11419.38 720
11420.39 715
11421.40 728
11422.40 755
11423.41 718
11424.42 742
11425.43 743
11426.44 738
11427.45 753
11428.46 763
11429.46 786
11430.47 770
11431.48 758
11432.49 786
11433.50 772
11434.51 814
11435.52 791
11436.53 798
11437.54 799
11438.54 805
11439.55 800
11440.56 791
11441.57 805
11442.58 801
11443.59 793
11444.60 834
11445.61 830
11446.62 878
11447.63 847
11448.64 837
11449.65 855
11450.66 829
11451.67 851
11452.68 809
11453.69 815
11454.70 883
11455.71 896
11456.72 906
11457.73 884
11458.74 883
11459.75 931
11460.76 988
11461.77 986
11462.78 946
11463.79 965
11464.80 958
11465.81 1008
11466.82 979
11467.83 973
11468.84 1023
11469.85 1025
11470.86 1021
11471.87 1014
11472.88 992
11473.89 973
11474.90 1003
11475.91 1029
11476.92 1017
11477.93 940
11478.95 1004
11479.96 1007
11480.97 999
11481.98 940
11482.99 1022
11484.00 1017
11485.01 1032
11486.02 1034
11487.03 1079
11488.05 1045
11489.06 1066
11490.07 1071
11491.08 1034
11492.09 1070
11493.10 1061
11494.11 1045
11495.13 1095
11496.14 1059
11497.15 1104
11498.16 1120
11499.17 1094
11500.18 1094
11501.20 1150
11502.21 1124
11503.22 1147
11504.23 1147
11505.24 1097
11506.26 1143
11507.27 1094
11508.28 1163
11509.29 1160
11510.30 1187
11511.32 1181
11512.33 1195
11513.34 1214
11514.35 1218
11515.37 1253
11516.38 1256
11517.39 1258
11518.40 1296
11519.42 1284
11520.43 1312
11521.44 1330
11522.45 1358
11523.47 1347
11524.48 1404
11525.49 1367
11526.51 1384
11527.52 1423
11528.53 1393
11529.55 1426
11530.56 1367
11531.57 1456
11532.59 1524
11533.60 1505
11534.61 1520
11535.63 1565
11536.64 1618
11537.65 1642
11538.67 1645
11539.68 1643
11540.69 1726
11541.71 1714
11542.72 1720
11543.73 1766
11544.75 1825
11545.76 1828
11546.78 1862
11547.79 1931
11548.80 1964
11549.82 2020
11550.83 2073
11551.85 2091
11552.86 2159
11553.87 2207
11554.89 2250
11555.90 2284
11556.92 2280
11557.93 2268
11558.95 2390
11559.96 2445
11560.97 2493
11561.99 2497
11563.00 2569
11564.02 2600
11565.03 2650
11566.05 2803
11567.06 2885
11568.08 2958
11569.09 3054
11570.11 3073
11571.12 3225
11572.14 3375
11573.15 3555
11574.17 3736
11575.18 3940
11576.20 4061
11577.21 4338
11578.23 4379
11579.24 4577
11580.26 4704
11581.27 4863
11582.29 5157
11583.30 5297
11584.32 5568
11585.33 6007
11586.35 6365
11587.37 6963
11588.38 7541
11589.40 8319
11590.41 9258
11591.43 10133
11592.44 10910
11593.46 11783
11594.48 12700
11595.49 13325
11596.51 13372
11597.52 13324
11598.54 12927
11599.56 12413
11600.57 11655
11601.59 10688
11602.61 9766
11603.62 8921
11604.64 7961
11605.66 7070
11606.67 6355
11607.69 5692
11608.70 5262
11609.72 4831
11610.74 4520
11611.75 4232
11612.77 3981
11613.79 3743
11614.81 3573
11615.82 3495
11616.84 3341
11617.86 3325
11618.87 3150
11619.89 3100
11620.91 3109
11621.92 2979
11622.94 2864
11623.96 2836
11624.98 2823
11625.99 2752
11627.01 2759
11628.03 2718
11629.05 2669
11630.06 2676
11631.08 2666
11632.10 2630
11633.12 2584
11634.13 2574
11635.15 2606
11636.17 2549
11637.19 2531
11638.20 2461
11639.22 2400
11640.24 2348
11641.26 2206
11642.28 2151
11643.29 2055
11644.31 2028
11645.33 1945
11646.35 1865
11647.37 1834
11648.39 1851
11649.40 1830
11650.42 1863
11651.44 1862
11652.46 1876
11653.48 1848
11654.50 1838
11655.51 1891
11656.53 1907
11657.55 1902
11658.57 1863
11659.59 1943
11660.61 1958
11661.63 1964
11662.65 1976
11663.67 1939
11664.68 1946
11665.70 1924
11666.72 2014
11667.74 2008
11668.76 2035
11669.78 2095
11670.80 2103
11671.82 2171
11672.84 2184
11673.86 2171
11674.88 2159
11675.90 2143
11676.92 2163
11677.94 2193
11678.96 2171
11679.98 2145
11680.99 2102
11682.01 2123
11683.03 2103
11684.05 2129
11685.07 2060
11686.09 2006
11687.11 1990
11688.13 2002
11689.15 1962
11690.17 1919
11691.19 1985
11692.21 1964
11693.24 1959
11694.26 1933
11695.28 1944
11696.30 1946
11697.32 1878
11698.34 1878
11699.36 1838
11700.38 1814
11701.40 1844
11702.42 1811
11703.44 1773
11704.46 1747
11705.48 1736
11706.50 1737
11707.52 1729
11708.54 1752
11709.57 1635
11710.59 1694
11711.61 1714
11712.63 1595
11713.65 1619
11714.67 1621
11715.69 1636
11716.71 1613
11717.73 1536
11718.76 1539
11719.78 1523
11720.80 1476
11721.82 1493
11722.84 1496
11723.86 1420
11724.89 1387
11725.91 1408
11726.93 1425
11727.95 1377
11728.97 1370
11729.99 1369
11731.02 1347
11732.04 1328
11733.06 1331
11734.08 1373
11735.10 1392
11736.13 1380
11737.15 1406
11738.17 1373
11739.19 1377
11740.22 1416
11741.24 1375
11742.26 1357
11743.28 1354
11744.30 1343
11745.33 1346
11746.35 1355
11747.37 1270
11748.40 1190
11749.42 1245
11750.44 1269
11751.46 1213
11752.49 1172
11753.51 1153
11754.53 1148
11755.56 1114
11756.58 1148
11757.60 1135
11758.62 1153
11759.65 1093
11760.67 1094
11761.69 1098
11762.72 1126
11763.74 1094
11764.76 1096
11765.79 1114
11766.81 1116
11767.83 1087
11768.86 1061
11769.88 1069
11770.91 1048
11771.93 1047
11772.95 1012
11773.98 992
11775.00 989
11776.02 1042
11777.05 1013
11778.07 1017
11779.10 1032
11780.12 1010
11781.14 976
11782.17 975
11783.19 971
11784.22 976
11785.24 913
11786.26 941
11787.29 933
11788.31 918
11789.34 913
11790.36 877
11791.39 871
11792.41 886
11793.44 872
11794.46 845
11795.49 820
11796.51 789
11797.54 828
11798.56 828
11799.59 816
11800.61 797
11801.63 816
11802.66 794
11803.69 816
11804.71 803
11805.74 780
11806.76 782
11807.79 770
11808.81 770
11809.84 786
11810.86 768
11811.89 769
11812.91 758
11813.94 711
11814.96 760
11815.99 759
11817.01 764
11818.04 780
11819.07 766
11820.09 766
11821.12 724
11822.14 739
11823.17 735
11824.20 716
11825.22 745
11826.25 745
11827.27 736
11828.30 740
11829.33 748
11830.35 739
11831.38 714
11832.40 721
11833.43 733
11834.46 719
11835.48 725
11836.51 667
11837.54 691
11838.56 693
11839.59 678
11840.62 707
11841.64 705
11842.67 673
11843.70 680
11844.72 715
11845.75 667
11846.78 635
11847.80 686
11848.83 717
11849.86 700
11850.89 658
11851.91 647
11852.94 664
11853.97 675
11854.99 669
11856.02 657
11857.05 669
11858.08 634
11859.10 658
11860.13 654
11861.16 641
11862.19 673
11863.21 676
11864.24 674
11865.27 631
11866.30 672
11867.33 687
11868.35 704
11869.38 663
11870.41 641
11871.44 634
11872.47 704
11873.49 645
11874.52 637
11875.55 672
11876.58 700
11877.61 668
11878.63 704
11879.66 677
11880.69 655
11881.72 656
11882.75 711
11883.78 684
11884.81 686
11885.83 660
11886.86 715
11887.89 653
11888.92 688
11889.95 701
11890.98 736
11892.01 758
11893.04 688
11894.06 691
11895.09 725
11896.12 703
11897.15 667
11898.18 705
11899.21 711
11900.24 678
11901.27 664
11902.30 706
11903.33 695
11904.36 670
11905.39 688
11906.42 679
11907.45 667
11908.48 653
11909.50 687
11910.53 716
11911.56 671
11912.59 664
11913.62 701
11914.65 712
11915.68 700
11916.71 676
11917.74 713
11918.77 702
11919.80 725
11920.83 768
11921.86 763
11922.89 769
11923.92 757
11924.95 763
11925.99 778
11927.02 767
11928.05 754
11929.08 725
11930.11 718
11931.14 705
11932.17 679
11933.20 667
11934.23 656
11935.26 652
11936.29 647
11937.32 624
11938.35 599
11939.38 604
11940.41 591
11941.45 585
11942.48 612
11943.51 578
11944.54 615
11945.57 604
11946.60 593
11947.63 571
11948.66 571
11949.70 566
11950.73 585
11951.76 592
11952.79 607
11953.82 591
11954.85 618
11955.88 566
11956.92 569
11957.95 583
11958.98 588
11960.01 572
11961.04 595
11962.08 608
11963.11 608
11964.14 586
11965.17 568
11966.20 603
11967.24 609
11968.27 597
11969.30 599
11970.33 586
11971.36 599
11972.40 638
11973.43 610
11974.46 556
11975.49 585
11976.53 638
11977.56 661
11978.59 601
11979.62 611
11980.66 601
11981.69 597
11982.72 578
11983.76 619
11984.79 574
11985.82 581
11986.85 599
11987.89 626
11988.92 583
11989.95 600
11990.99 625
11992.02 612
11993.05 603
11994.09 601
11995.12 619
11996.15 626
11997.19 640
11998.22 648
11999.25 617
12000.29 664
12001.32 688
12002.35 635
12003.39 659
12004.42 703
12005.46 646
12006.49 681
12007.52 682
12008.56 693
12009.59 705
12010.63 713
12011.66 728
12012.69 670
12013.73 695
12014.76 693
12015.80 697
12016.83 704
12017.86 697
12018.90 688
12019.93 656
12020.97 682
12022.00 661
12023.04 685
12024.07 702
12025.11 650
12026.14 691
12027.18 694
12028.21 715
12029.25 655
12030.28 669
12031.32 638
12032.35 657
12033.39 678
12034.42 670
12035.46 644
12036.49 670
12037.53 668
12038.56 670
12039.60 661
12040.63 674
12041.67 659
12042.70 658
12043.74 675
12044.77 697
12045.81 685
12046.84 653
12047.88 663
12048.92 671
12049.95 710
12050.99 691
12052.02 686
12053.06 668
12054.09 673
12055.13 706
12056.17 676
12057.20 652
12058.24 622
12059.27 645
12060.31 676
12061.35 698
12062.38 687
12063.42 658
12064.46 650
12065.49 637
12066.53 656
12067.56 656
12068.60 634
12069.64 689
12070.67 694
12071.71 667
12072.75 675
12073.78 661
12074.82 642
12075.86 650
12076.89 673
12077.93 642
12078.97 684
12080.01 685
12081.04 680
12082.08 659
12083.12 714
12084.15 699
12085.19 722
12086.23 721
12087.27 704
12088.30 717
12089.34 696
12090.38 716
12091.41 711
12092.45 742
12093.49 752
12094.53 754
12095.57 730
12096.60 708
12097.64 730
12098.68 716
12099.72 752
12100.75 710
12101.79 677
12102.83 686
12103.87 683
12104.91 652
12105.94 679
12106.98 713
12108.02 692
12109.06 676
12110.10 637
12111.14 629
12112.17 638
12113.21 614
12114.25 631
12115.29 626
12116.33 664
12117.37 637
12118.40 637
12119.44 623
12120.48 615
12121.52 659
12122.56 606
12123.60 629
12124.64 609
12125.68 624
12126.72 584
12127.75 602
12128.79 607
12129.83 612
12130.87 617
12131.91 592
12132.95 614
12133.99 614
12135.03 620
12136.07 602
12137.11 594
12138.15 606
12139.19 614
12140.23 619
12141.27 585
12142.31 599
12143.35 600
12144.38 592
12145.42 606
12146.46 594
12147.50 575
12148.54 592
12149.58 619
12150.62 622
12151.66 602
12152.70 604
12153.74 606
12154.78 589
12155.82 580
12156.87 631
12157.91 621
12158.95 586
12159.99 610
12161.03 609
12162.07 550
12163.11 573
12164.15 576
12165.19 598
12166.23 583
12167.27 590
12168.31 588
12169.35 583
12170.39 590
12171.43 589
12172.47 607
12173.52 586
12174.56 597
12175.60 595
12176.64 604
12177.68 587
12178.72 599
12179.76 574
12180.80 559
12181.85 597
12182.89 607
12183.93 586
12184.97 585
12186.01 588
12187.05 566
12188.09 571
12189.14 596
12190.18 582
12191.22 609
12192.26 632
12193.30 577
12194.34 583
12195.39 573
12196.43 566
12197.47 583
12198.51 582
12199.55 588
12200.60 581
12201.64 596
12202.68 613
12203.72 602
12204.77 609
12205.81 619
12206.85 639
12207.89 626
12208.94 601
12209.98 605
12211.02 618
12212.06 651
12213.11 647
12214.15 605
12215.19 582
12216.23 609
12217.28 602
12218.32 604
12219.36 598
12220.41 599
12221.45 595
12222.49 589
12223.54 592
12224.58 611
12225.62 599
12226.66 593
12227.71 605
12228.75 594
12229.79 645
12230.84 612
12231.88 601
12232.93 590
12233.97 592
12235.01 578
12236.06 585
12237.10 611
12238.14 592
12239.19 599
12240.23 616
12241.28 608
12242.32 599
12243.36 615
12244.41 636
12245.45 601
12246.50 589
12247.54 584
12248.58 587
12249.63 600
12250.67 571
12251.72 582
12252.76 583
12253.80 549
12254.85 554
12255.89 550
12256.94 560
12257.98 567
12259.03 561
12260.07 539
12261.12 558
12262.16 584
12263.21 553
12264.25 558
12265.30 550
12266.34 551
12267.39 550
12268.43 534
12269.48 535
12270.52 512
12271.57 571
12272.61 543
12273.66 544
12274.70 541
12275.75 530
12276.79 538
12277.84 543
12278.88 519
12279.93 521
12280.98 526
12282.02 525
12283.07 542
12284.11 522
12285.16 518
12286.20 539
12287.25 539
12288.30 488
12289.34 491
12290.39 489
12291.43 516
12292.48 534
12293.53 492
12294.57 510
12295.62 545
12296.66 534
12297.71 511
12298.76 506
12299.80 493
12300.85 529
12301.90 529
12302.94 490
12303.99 485
12305.04 493
12306.08 497
12307.13 505
12308.18 468
12309.22 461
12310.27 473
12311.32 471
12312.36 494
12313.41 478
12314.46 487
12315.50 491
12316.55 482
12317.60 502
12318.65 455
12319.69 472
12320.74 490
12321.79 454
12322.83 459
12323.88 486
12324.93 480
12325.98 488
12327.02 477
12328.07 459
12329.12 501
12330.17 489
12331.21 478
12332.26 475
12333.31 475
12334.36 480
12335.41 493
12336.45 474
12337.50 474
12338.55 471
12339.60 467
12340.65 485
12341.69 491
12342.74 470
12343.79 464
12344.84 471
12345.89 477
12346.94 458
12347.98 467
12349.03 482
12350.08 467
12351.13 469
12352.18 443
12353.23 435
12354.28 452
12355.32 483
12356.37 469
12357.42 481
12358.47 458
12359.52 445
12360.57 455
12361.62 457
12362.67 461
12363.72 493
12364.76 480
12365.81 477
12366.86 485
12367.91 469
12368.96 452
12370.01 452
12371.06 485
12372.11 493
12373.16 451
12374.21 459
12375.26 466
12376.31 506
12377.36 524
12378.41 479
12379.46 490
12380.51 468
12381.56 468
12382.61 483
12383.66 493
12384.71 464
12385.76 456
12386.81 467
12387.86 490
12388.91 480
12389.96 487
12391.01 456
12392.06 509
12393.11 455
12394.16 467
12395.21 462
12396.26 449
12397.31 456
12398.36 432
12399.41 463
12400.46 474
12401.51 452
12402.56 447
12403.61 434
12404.66 452
12405.71 473
12406.77 475
12407.82 457
12408.87 465
12409.92 471
12410.97 482
12412.02 463
12413.07 442
12414.12 435
12415.17 491
12416.23 460
12417.28 471
12418.33 465
12419.38 473
12420.43 463
12421.48 447
12422.53 429
12423.59 457
12424.64 475
12425.69 442
12426.74 430
12427.79 456
12428.84 467
12429.90 473
12430.95 472
12432.00 465
12433.05 449
12434.10 479
12435.16 467
12436.21 440
12437.26 446
12438.31 474
12439.37 466
12440.42 479
12441.47 416
12442.52 466
12443.58 470
12444.63 451
12445.68 428
12446.73 431
12447.79 454
12448.84 450
12449.89 449
12450.94 444
12452.00 462
12453.05 395
12454.10 454
12455.16 476
12456.21 426
12457.26 444
12458.31 481
12459.37 446
12460.42 450
12461.47 457
12462.53 436
12463.58 474
12464.63 453
12465.69 478
12466.74 466
12467.79 474
12468.85 474
12469.90 504
12470.95 486
12472.01 487
12473.06 485
12474.12 485
12475.17 507
12476.22 527
12477.28 508
12478.33 515
12479.39 554
12480.44 531
12481.49 546
12482.55 592
12483.60 582
12484.66 576
12485.71 561
12486.76 603
12487.82 577
12488.87 568
12489.93 575
12490.98 550
12492.04 594
12493.09 562
12494.15 528
12495.20 516
12496.25 505
12497.31 497
12498.36 502
12499.42 511
12500.47 486
12501.53 480
12502.58 479
12503.64 451
12504.69 480
12505.75 489
12506.80 454
12507.86 463
12508.91 472
12509.97 474
12511.03 456
12512.08 473
12513.14 456
12514.19 476
12515.25 471
12516.30 472
12517.36 495
12518.41 484
12519.47 453
12520.52 477
12521.58 497
12522.64 473
12523.69 462
12524.75 471
12525.80 455
12526.86 469
12527.92 476
12528.97 505
12530.03 489
12531.08 487
12532.14 501
12533.20 525
12534.25 487
12535.31 497
12536.37 488
12537.42 475
12538.48 466
12539.54 494
12540.59 480
12541.65 516
12542.70 484
12543.76 510
12544.82 478
12545.88 492
12546.93 512
12547.99 517
12549.05 530
12550.10 535
12551.16 516
12552.22 549
12553.27 560
12554.33 583
12555.39 560
12556.45 563
12557.50 602
12558.56 625
12559.62 599
12560.67 604
12561.73 642
12562.79 650
12563.85 682
12564.90 679
12565.96 704
12567.02 758
12568.08 761
12569.14 755
12570.19 764
12571.25 752
12572.31 789
12573.37 786
12574.42 744
12575.48 752
12576.54 720
12577.60 686
12578.66 647
12579.72 611
12580.77 632
12581.83 613
12582.89 590
12583.95 575
12585.01 568
12586.07 535
12587.12 554
12588.18 569
12589.24 504
12590.30 535
12591.36 519
12592.42 553
12593.48 523
12594.53 515
12595.59 501
12596.65 519
12597.71 551
12598.77 552
12599.83 510
12600.89 518
12601.95 528
12603.01 547
12604.07 549
12605.13 548
12606.18 573
12607.24 564
12608.30 529
12609.36 570
12610.42 560
12611.48 532
12612.54 525
12613.60 568
12614.66 557
12615.72 518
12616.78 541
12617.84 517
12618.90 515
12619.96 503
12621.02 503
12622.08 498
12623.14 517
12624.20 509
12625.26 489
12626.32 480
12627.38 530
12628.44 527
12629.50 534
12630.56 544
12631.62 528
12632.68 535
12633.74 550
12634.80 556
12635.86 543
12636.92 573
12637.98 600
12639.04 607
12640.11 592
12641.17 581
12642.23 594
12643.29 628
12644.35 630
12645.41 641
12646.47 616
12647.53 671
12648.59 707
12649.65 669
12650.72 654
12651.78 674
12652.84 707
12653.90 724
12654.96 692
12656.02 671
12657.08 671
12658.14 678
12659.21 667
12660.27 626
12661.33 616
12662.39 628
12663.45 616
12664.51 606
12665.58 603
12666.64 599
12667.70 554
12668.76 554
12669.82 578
12670.89 568
12671.95 543
12673.01 573
12674.07 593
12675.13 585
12676.20 532
12677.26 580
12678.32 581
12679.38 593
12680.45 603
12681.51 545
12682.57 558
12683.63 587
12684.70 607
12685.76 605
12686.82 588
12687.88 608
12688.95 633
12690.01 645
12691.07 650
12692.14 633
12693.20 646
12694.26 662
12695.32 619
12696.39 624
12697.45 632
12698.51 611
12699.58 610
12700.64 618
12701.70 608
12702.77 616
12703.83 608
12704.89 619
12705.96 582
12707.02 579
12708.08 597
12709.15 614
12710.21 604
12711.28 591
12712.34 574
12713.40 596
12714.47 578
12715.53 566
12716.59 583
12717.66 578
12718.72 588
12719.79 569
12720.85 584
12721.92 607
12722.98 620
12724.04 605
12725.11 573
12726.17 640
12727.24 587
12728.30 638
12729.37 627
12730.43 617
12731.49 601
12732.56 584
12733.62 621
12734.69 606
12735.75 599
12736.82 569
12737.88 558
12738.95 553
12740.01 563
12741.08 544
12742.14 521
12743.21 531
12744.27 533
12745.34 518
12746.40 509
12747.47 491
12748.53 484
12749.60 518
12750.66 519
12751.73 483
12752.79 481
12753.86 493
12754.93 461
12755.99 479
12757.06 475
12758.12 458
12759.19 466
12760.25 472
12761.32 483
12762.39 475
12763.45 494
12764.52 481
12765.58 493
12766.65 470
12767.72 457
12768.78 442
12769.85 462
12770.91 471
12771.98 440
12773.05 455
12774.11 467
12775.18 480
12776.25 450
12777.31 432
12778.38 445
12779.45 448
12780.51 429
12781.58 457
12782.65 456
12783.71 436
12784.78 452
12785.85 434
12786.91 424
12787.98 420
12789.05 414
12790.11 431
12791.18 453
12792.25 462
12793.31 449
12794.38 444
12795.45 439
12796.52 461
12797.58 420
12798.65 415
12799.72 456
12800.79 450
12801.85 450
12802.92 435
12803.99 427
12805.06 441
12806.12 438
12807.19 420
12808.26 464
12809.33 447
12810.39 424
12811.46 463
12812.53 471
12813.60 430
12814.67 443
12815.73 436
12816.80 438
12817.87 436
12818.94 440
12820.01 438
12821.08 447
12822.14 443
12823.21 416
12824.28 424
12825.35 403
12826.42 411
12827.49 428
12828.55 425
12829.62 401
12830.69 421
12831.76 423
12832.83 423
12833.90 412
12834.97 419
12836.04 426
12837.11 431
12838.17 424
12839.24 420
12840.31 426
12841.38 425
12842.45 416
12843.52 447
12844.59 429
12845.66 411
12846.73 418
12847.80 429
12848.87 416
12849.94 408
12851.01 381
12852.08 426
12853.14 395
12854.21 409
12855.28 418
12856.35 371
12857.42 381
12858.49 398
12859.56 405
12860.63 402
12861.70 367
12862.77 409
12863.84 359
12864.91 370
12865.98 377
12867.05 418
12868.12 389
12869.19 398
12870.26 403
12871.34 395
12872.41 394
12873.48 374
12874.55 404
12875.62 395
12876.69 375
12877.76 361
12878.83 396
12879.90 397
12880.97 371
12882.04 363
12883.11 377
12884.18 397
12885.25 375
12886.33 389
12887.40 404
12888.47 384
12889.54 380
12890.61 375
12891.68 390
12892.75 400
12893.82 381
12894.89 378
12895.97 376
12897.04 347
12898.11 347
12899.18 376
12900.25 346
12901.32 363
12902.40 373
12903.47 354
12904.54 349
12905.61 350
12906.68 355
12907.75 363
12908.83 368
12909.90 339
12910.97 359
12912.04 363
12913.11 350
12914.19 334
12915.26 361
12916.33 393
12917.40 367
12918.48 336
12919.55 348
12920.62 333
12921.69 342
12922.77 378
12923.84 358
12924.91 348
12925.98 349
12927.06 360
12928.13 366
12929.20 371
12930.27 370
12931.35 349
12932.42 348
12933.49 370
12934.57 354
12935.64 358
12936.71 355
12937.79 377
12938.86 352
12939.93 358
12941.01 355
12942.08 373
12943.15 398
12944.23 367
12945.30 347
12946.37 341
12947.45 382
12948.52 364
12949.59 340
12950.67 335
12951.74 347
12952.81 349
12953.89 372
12954.96 353
12956.04 372
12957.11 342
12958.18 336
12959.26 333
12960.33 349
12961.41 360
12962.48 347
12963.55 382
12964.63 358
12965.70 347
12966.78 319
12967.85 345
12968.93 353
12970.00 376
12971.07 345
12972.15 348
12973.22 332
12974.30 360
12975.37 355
12976.45 360
12977.52 356
12978.60 361
12979.67 387
12980.75 368
12981.82 344
12982.90 356
12983.97 364
12985.05 334
12986.12 363
12987.20 390
12988.27 357
12989.35 354
12990.42 339
12991.50 356
12992.57 345
12993.65 358
12994.73 375
12995.80 391
12996.88 356
12997.95 363
12999.03 348
13000.10 373
13001.18 365
13002.25 366
13003.33 372
13004.41 382
13005.48 371
13006.56 365
13007.63 381
13008.71 373
13009.79 347
13010.86 377
13011.94 390
13013.02 357
13014.09 343
13015.17 345
13016.24 373
13017.32 362
13018.40 357
13019.47 367
13020.55 378
13021.63 350
13022.70 358
13023.78 373
13024.86 397
13025.93 369
13027.01 343
13028.09 368
13029.16 353
13030.24 370
13031.32 384
13032.40 371
13033.47 376
13034.55 388
13035.63 371
13036.70 391
13037.78 372
13038.86 363
13039.94 397
13041.01 401
13042.09 399
13043.17 374
13044.25 373
13045.32 394
13046.40 376
13047.48 379
13048.56 385
13049.63 344
13050.71 379
13051.79 378
13052.87 381
13053.95 384
13055.02 359
13056.10 360
13057.18 368
13058.26 372
13059.34 371
13060.41 350
13061.49 357
13062.57 360
13063.65 345
13064.73 380
13065.81 373
13066.88 384
13067.96 357
13069.04 354
13070.12 331
13071.20 358
13072.28 343
13073.36 366
13074.43 351
13075.51 344
13076.59 352
13077.67 350
13078.75 358
13079.83 327
13080.91 358
13081.99 338
13083.07 397
13084.15 337
13085.23 369
13086.30 360
13087.38 351
13088.46 355
13089.54 354
13090.62 357
13091.70 356
13092.78 358
13093.86 346
13094.94 333
13096.02 362
13097.10 365
13098.18 342
13099.26 377
13100.34 353
13101.42 354
13102.50 333
13103.58 332
13104.66 370
13105.74 345
13106.82 362
13107.90 325
13108.98 365
13110.06 382
13111.14 377
13112.22 372
13113.30 349
13114.38 359
13115.46 390
13116.54 362
13117.62 350
13118.70 366
13119.78 369
13120.86 343
13121.95 340
13123.03 373
13124.11 361
13125.19 336
13126.27 333
13127.35 348
13128.43 326
13129.51 362
13130.59 340
13131.67 356
13132.76 351
13133.84 346
13134.92 318
13136.00 349
13137.08 350
13138.16 353
13139.24 334
13140.32 319
13141.41 350
13142.49 352
13143.57 329
13144.65 354
13145.73 339
13146.81 332
13147.90 339
13148.98 350
13150.06 360
13151.14 354
13152.22 365
13153.31 366
13154.39 326
13155.47 317
13156.55 353
13157.63 364
13158.72 373
13159.80 362
13160.88 369
13161.96 349
13163.05 344
13164.13 358
13165.21 339
13166.29 337
13167.38 321
13168.46 333
13169.54 326
13170.62 323
13171.71 344
13172.79 350
13173.87 350
13174.96 346
13176.04 346
13177.12 343
13178.20 346
13179.29 340
13180.37 346
13181.45 316
13182.54 338
13183.62 353
13184.70 323
13185.79 343
13186.87 337
13187.95 349
13189.04 367
13190.12 332
13191.20 333
13192.29 363
13193.37 361
13194.46 347
13195.54 337
13196.62 337
13197.71 350
13198.79 351
13199.88 331
13200.96 360
13202.04 361
13203.13 343
13204.21 334
13205.30 340
13206.38 334
13207.46 337
13208.55 348
13209.63 344
13210.72 337
13211.80 319
13212.89 362
13213.97 370
13215.05 334
13216.14 358
13217.22 359
13218.31 355
13219.39 334
13220.48 348
13221.56 349
13222.65 339
13223.73 364
13224.82 378
13225.90 345
13226.99 370
13228.07 348
13229.16 337
13230.24 339
13231.33 368
13232.41 353
13233.50 358
13234.58 340
13235.67 360
13236.76 336
13237.84 362
13238.93 333
13240.01 345
13241.10 325
13242.18 342
13243.27 336
13244.35 361
13245.44 334
13246.53 341
13247.61 359
13248.70 351
13249.78 361
13250.87 362
13251.96 336
13253.04 356
13254.13 355
13255.21 364
13256.30 363
13257.39 345
13258.47 353
13259.56 347
13260.65 363
13261.73 370
13262.82 362
13263.91 385
13264.99 381
13266.08 355
13267.17 346
13268.25 383
13269.34 392
13270.43 369
13271.51 353
13272.60 372
13273.69 372
13274.77 365
13275.86 384
13276.95 392
13278.04 340
13279.12 374
13280.21 380
13281.30 376
13282.38 366
13283.47 355
13284.56 369
13285.65 396
13286.73 384
13287.82 387
13288.91 399
13290.00 394
13291.08 405
13292.17 369
13293.26 387
13294.35 392
13295.44 392
13296.52 417
13297.61 412
13298.70 396
13299.79 399
13300.88 405
13301.96 389
13303.05 399
13304.14 400
13305.23 392
13306.32 397
13307.41 431
13308.49 374
13309.58 383
13310.67 426
13311.76 399
13312.85 378
13313.94 394
13315.02 408
13316.11 374
13317.20 354
13318.29 390
13319.38 372
13320.47 403
13321.56 448
13322.65 394
13323.74 388
13324.82 369
13325.91 374
13327.00 374
13328.09 380
13329.18 366
13330.27 383
13331.36 400
13332.45 391
13333.54 382
13334.63 401
13335.72 410
13336.81 397
13337.90 404
13338.99 401
13340.08 396
13341.17 423
13342.26 414
13343.35 381
13344.44 396
13345.53 394
13346.61 414
13347.70 432
13348.79 417
13349.89 392
13350.98 401
13352.07 424
13353.16 433
13354.25 442
13355.34 443
13356.43 457
13357.52 436
13358.61 460
13359.70 405
13360.79 438
13361.88 393
13362.97 430
13364.06 426
13365.15 443
13366.24 401
13367.33 402
13368.42 417
13369.51 390
13370.60 417
13371.70 392
13372.79 400
13373.88 392
13374.97 404
13376.06 397
13377.15 380
13378.24 353
13379.33 402
13380.43 372
13381.52 351
13382.61 377
13383.70 391
13384.79 401
13385.88 379
13386.97 389
13388.07 366
13389.16 366
13390.25 358
13391.34 372
13392.43 354
13393.52 354
13394.62 333
13395.71 368
13396.80 384
13397.89 374
13398.98 372
13400.08 374
13401.17 385
13402.26 358
13403.35 367
13404.45 366
13405.54 401
13406.63 389
13407.72 385
13408.82 345
13409.91 329
13411.00 340
13412.09 356
13413.19 380
13414.28 382
13415.37 315
13416.46 358
13417.56 362
13418.65 361
13419.74 355
13420.84 378
13421.93 389
13423.02 382
13424.11 379
13425.21 335
13426.30 349
13427.39 350
13428.49 374
13429.58 380
13430.67 381
13431.77 374
13432.86 356
13433.95 390
13435.05 388
13436.14 389
13437.24 372
13438.33 405
13439.42 404
13440.52 382
13441.61 404
13442.70 391
13443.80 378
13444.89 387
13445.99 416
13447.08 410
13448.17 401
13449.27 394
13450.36 396
13451.46 405
13452.55 419
13453.64 414
13454.74 410
13455.83 429
13456.93 411
13458.02 397
13459.12 404
13460.21 397
13461.31 406
13462.40 396
13463.50 427
13464.59 417
13465.69 400
13466.78 423
13467.87 406
13468.97 400
13470.06 379
13471.16 445
13472.25 426
13473.35 429
13474.44 414
13475.54 431
13476.64 405
13477.73 409
13478.83 412
13479.92 457
13481.02 456
13482.11 462
13483.21 468
13484.30 463
13485.40 457
13486.49 451
13487.59 479
13488.69 476
13489.78 496
13490.88 510
13491.97 498
13493.07 481
13494.17 518
13495.26 484
13496.36 465
13497.45 463
13498.55 471
13499.65 477
13500.74 460
13501.84 443
13502.93 399
13504.03 439
13505.13 449
13506.22 442
13507.32 430
13508.42 448
13509.51 432
13510.61 450
13511.71 424
13512.80 407
13513.90 429
13515.00 397
13516.09 406
13517.19 388
13518.29 404
13519.38 383
13520.48 401
13521.58 376
13522.68 380
13523.77 372
13524.87 386
13525.97 392
13527.06 402
13528.16 391
13529.26 356
13530.36 365
13531.45 364
13532.55 389
13533.65 385
13534.75 379
13535.84 374
13536.94 401
13538.04 385
13539.14 397
13540.23 358
13541.33 349
13542.43 352
13543.53 331
13544.63 371
13545.72 376
13546.82 340
13547.92 362
13549.02 339
13550.12 341
13551.22 367
13552.31 364
13553.41 389
13554.51 330
13555.61 366
13556.71 365
13557.81 364
13558.90 348
13560.00 381
13561.10 353
13562.20 336
13563.30 368
13564.40 362
13565.50 354
13566.60 347
13567.69 352
13568.79 340
13569.89 339
13570.99 355
13572.09 353
13573.19 362
13574.29 348
13575.39 358
13576.49 344
13577.59 363
13578.69 375
13579.79 343
13580.89 327
13581.98 362
13583.08 351
13584.18 359
13585.28 369
13586.38 336
13587.48 361
13588.58 369
13589.68 374
13590.78 373
13591.88 361
13592.98 367
13594.08 374
13595.18 362
13596.28 381
13597.38 366
13598.48 352
13599.58 377
13600.68 399
13601.78 364
13602.88 377
13603.98 352
13605.08 354
13606.18 371
13607.29 372
13608.39 340
13609.49 349
13610.59 376
13611.69 364
13612.79 336
13613.89 350
13614.99 381
13616.09 342
13617.19 384
13618.29 346
13619.39 364
13620.50 382
13621.60 349
13622.70 375
13623.80 346
13624.90 360
13626.00 352
13627.10 344
13628.20 353
13629.31 372
13630.41 338
13631.51 367
13632.61 344
13633.71 355
13634.81 344
13635.91 351
13637.02 345
13638.12 363
13639.22 408
13640.32 389
13641.42 362
13642.53 340
13643.63 349
13644.73 376
13645.83 345
13646.93 346
13648.04 371
13649.14 357
13650.24 355
13651.34 381
13652.45 374
13653.55 357
13654.65 360
13655.75 365
13656.85 375
13657.96 349
13659.06 364
13660.16 359
13661.27 364
13662.37 364
13663.47 370
13664.57 379
13665.68 389
13666.78 382
13667.88 381
13668.99 424
13670.09 393
13671.19 403
13672.29 411
13673.40 414
13674.50 387
13675.60 387
13676.71 378
13677.81 401
13678.91 385
13680.02 356
13681.12 385
13682.23 392
13683.33 432
13684.43 403
13685.54 441
13686.64 424
13687.74 416
13688.85 431
13689.95 421
13691.06 400
13692.16 423
13693.26 447
13694.37 457
13695.47 432
13696.58 483
13697.68 461
13698.78 502
13699.89 538
13700.99 476
13702.10 522
13703.20 478
13704.31 500
13705.41 538
13706.51 526
13707.62 524
13708.72 530
13709.83 522
13710.93 506
13712.04 472
13713.14 480
13714.25 441
13715.35 412
13716.46 412
13717.56 436
13718.67 443
13719.77 415
13720.88 430
13721.98 422
13723.09 396
13724.19 399
13725.30 412
13726.40 419
13727.51 388
13728.61 390
13729.72 403
13730.83 417
13731.93 409
13733.04 419
13734.14 379
13735.25 418
13736.35 391
13737.46 394
13738.57 412
13739.67 408
13740.78 429
13741.88 435
13742.99 410
13744.09 414
13745.20 420
13746.31 426
13747.41 415
13748.52 457
13749.63 441
13750.73 425
13751.84 462
13752.94 414
13754.05 440
13755.16 436
13756.26 452
13757.37 451
13758.48 445
13759.58 452
13760.69 443
13761.80 450
13762.90 478
13764.01 472
13765.12 456
13766.22 442
13767.33 421
13768.44 442
13769.55 403
13770.65 418
13771.76 426
13772.87 433
13773.97 417
13775.08 411
13776.19 395
13777.30 408
13778.40 410
13779.51 417
13780.62 429
13781.73 384
13782.83 388
13783.94 349
13785.05 379
13786.16 378
13787.26 408
13788.37 393
13789.48 347
13790.59 366
13791.70 357
13792.80 365
13793.91 360
13795.02 378
13796.13 368
13797.24 391
13798.35 394
13799.45 392
13800.56 374
13801.67 397
13802.78 387
13803.89 396
13805.00 403
13806.10 393
13807.21 385
13808.32 376
13809.43 370
13810.54 378
13811.65 373
13812.76 379
13813.86 382
13814.97 413
13816.08 357
13817.19 390
13818.30 380
13819.41 358
13820.52 364
13821.63 371
13822.74 380
13823.85 352
13824.96 368
13826.06 341
13827.17 351
13828.28 317
13829.39 336
13830.50 351
13831.61 341
13832.72 342
13833.83 324
13834.94 326
13836.05 335
13837.16 364
13838.27 343
13839.38 358
13840.49 387
13841.60 373
13842.71 354
13843.82 364
13844.93 360
13846.04 364
13847.15 349
13848.26 350
13849.37 370
13850.48 350
13851.59 352
13852.70 340
13853.81 336
13854.92 346
13856.03 359
13857.14 359
13858.25 370
13859.37 355
13860.48 359
13861.59 338
13862.70 354
13863.81 374
13864.92 356
13866.03 329
13867.14 347
13868.25 367
13869.36 341
13870.47 385
13871.59 362
13872.70 357
13873.81 351
13874.92 392
13876.03 378
13877.14 378
13878.25 382
13879.36 402
13880.48 396
13881.59 372
13882.70 388
13883.81 361
13884.92 407
13886.03 397
13887.15 389
13888.26 375
13889.37 388
13890.48 395
13891.59 386
13892.71 359
13893.82 363
13894.93 361
13896.04 340
13897.15 335
13898.27 344
13899.38 389
13900.49 354
13901.60 397
13902.72 353
13903.83 318
13904.94 325
13906.05 369
13907.17 338
13908.28 354
13909.39 342
13910.50 372
13911.62 374
13912.73 335
13913.84 343
13914.95 350
13916.07 354
13917.18 355
13918.29 353
13919.41 350
13920.52 344
13921.63 347
13922.75 365
13923.86 334
13924.97 326
13926.09 329
13927.20 375
13928.31 368
13929.43 346
13930.54 343
13931.65 351
13932.77 352
13933.88 354
13934.99 350
13936.11 321
13937.22 331
13938.34 316
13939.45 349
13940.56 341
13941.68 336
13942.79 320
13943.91 330
13945.02 312
13946.13 325
13947.25 347
13948.36 339
13949.48 342
13950.59 347
13951.70 358
13952.82 326
13953.93 336
13955.05 357
13956.16 365
13957.28 321
13958.39 352
13959.51 322
13960.62 351
13961.74 319
13962.85 319
13963.97 323
13965.08 332
13966.20 341
13967.31 327
13968.43 341
13969.54 342
13970.66 332
13971.77 334
13972.89 341
13974.00 309
13975.12 326
13976.23 311
13977.35 338
13978.46 314
13979.58 329
13980.69 300
13981.81 322
13982.92 331
13984.04 327
13985.16 326
13986.27 348
13987.39 332
13988.50 342
13989.62 325
13990.74 317
13991.85 338
13992.97 313
13994.08 335
13995.20 335
13996.32 308
13997.43 357
13998.55 339
13999.66 341
14000.78 347
14001.90 339
14003.01 317
14004.13 350
14005.25 331
14006.36 358
14007.48 316
14008.60 343
14009.71 300
14010.83 324
14011.95 323
14013.06 339
14014.18 326
14015.30 334
14016.41 351
14017.53 361
14018.65 322
14019.76 347
14020.88 304
14022.00 321
14023.12 343
14024.23 342
14025.35 353
14026.47 344
14027.59 328
14028.70 330
14029.82 368
14030.94 361
14032.06 345
14033.17 357
14034.29 365
14035.41 369
14036.53 361
14037.64 347
14038.76 349
14039.88 355
14041.00 361
14042.11 360
14043.23 343
14044.35 365
14045.47 373
14046.59 342
14047.71 351
14048.82 376
14049.94 381
14051.06 404
14052.18 377
14053.30 381
14054.42 386
14055.53 388
14056.65 390
14057.77 382
14058.89 412
14060.01 413
14061.13 443
14062.25 411
14063.36 388
14064.48 437
14065.60 434
14066.72 442
14067.84 457
14068.96 435
14070.08 431
14071.20 467
14072.32 455
14073.44 473
14074.55 460
14075.67 480
14076.79 484
14077.91 498
14079.03 487
14080.15 498
14081.27 486
14082.39 484
14083.51 511
14084.63 549
14085.75 516
14086.87 544
14087.99 567
14089.11 509
14090.23 488
14091.35 502
14092.47 512
14093.59 489
14094.71 499
14095.83 481
14096.95 523
14098.07 454
14099.19 455
14100.31 470
14101.43 449
14102.55 436
14103.67 406
14104.79 399
14105.91 369
14107.03 388
14108.15 360
14109.27 390
14110.39 363
14111.51 400
14112.64 380
14113.76 387
14114.88 393
14116.00 358
14117.12 356
14118.24 363
14119.36 368
14120.48 374
14121.60 373
14122.72 384
14123.85 370
14124.97 343
14126.09 364
14127.21 343
14128.33 352
14129.45 384
14130.57 361
14131.70 372
14132.82 352
14133.94 362
14135.06 330
14136.18 328
14137.30 349
14138.43 343
14139.55 351
14140.67 343
14141.79 333
14142.91 362
14144.03 316
14145.16 348
14146.28 312
14147.40 329
14148.52 312
14149.65 332
14150.77 337
14151.89 374
14153.01 366
14154.13 360
14155.26 335
14156.38 352
14157.50 324
14158.62 340
14159.75 336
14160.87 345
14161.99 313
14163.12 333
14164.24 353
14165.36 348
14166.48 337
14167.61 329
14168.73 337
14169.85 347
14170.98 318
14172.10 340
14173.22 356
14174.35 340
14175.47 345
14176.59 347
14177.72 336
14178.84 349
14179.96 325
14181.09 329
14182.21 338
14183.33 345
14184.46 331
14185.58 329
14186.70 326
14187.83 312
14188.95 341
14190.07 334
14191.20 328
14192.32 332
14193.45 340
14194.57 308
14195.69 350
14196.82 333
14197.94 307
14199.07 324
14200.19 307
14201.32 336
14202.44 318
14203.56 312
14204.69 309
14205.81 308
14206.94 306
14208.06 288
14209.19 328
14210.31 324
14211.44 321
14212.56 304
14213.69 312
14214.81 316
14215.93 303
14217.06 308
14218.18 296
14219.31 314
14220.43 315
14221.56 315
14222.68 290
14223.81 295
14224.94 300
14226.06 283
14227.19 317
14228.31 335
14229.44 306
14230.56 308
14231.69 290
14232.81 299
14233.94 304
14235.06 321
14236.19 329
14237.32 336
14238.44 304
14239.57 311
14240.69 304
14241.82 302
14242.94 300
14244.07 306
14245.20 312
14246.32 334
14247.45 328
14248.57 307
14249.70 279
14250.83 308
14251.95 304
14253.08 305
14254.21 315
14255.33 313
14256.46 312
14257.59 307
14258.71 307
14259.84 303
14260.97 308
14262.09 279
14263.22 310
14264.35 320
14265.47 293
14266.60 302
14267.73 312
14268.85 302
14269.98 308
14271.11 299
14272.23 296
14273.36 315
14274.49 309
14275.62 308
14276.74 304
14277.87 294
14279.00 297
14280.12 300
14281.25 284
14282.38 270
14283.51 306
14284.63 290
14285.76 281
14286.89 266
14288.02 291
14289.15 297
14290.27 287
14291.40 292
14292.53 306
14293.66 292
14294.78 299
14295.91 301
14297.04 281
14298.17 275
14299.30 297
14300.42 273
14301.55 276
14302.68 281
14303.81 282
14304.94 290
14306.07 309
14307.19 290
14308.32 292
14309.45 282
14310.58 302
14311.71 288
14312.84 296
14313.97 293
14315.10 288
14316.22 246
14317.35 281
14318.48 285
14319.61 289
14320.74 268
14321.87 264
14323.00 284
14324.13 287
14325.26 276
14326.39 274
14327.51 278
14328.64 298
14329.77 297
14330.90 280
14332.03 265
14333.16 269
14334.29 294
14335.42 284
14336.55 278
14337.68 265
14338.81 273
14339.94 267
14341.07 261
14342.20 279
14343.33 270
14344.46 284
14345.59 275
14346.72 262
14347.85 261
14348.98 293
14350.11 251
14351.24 271
14352.37 264
14353.50 258
14354.63 288
14355.76 278
14356.89 273
14358.02 295
14359.15 277
14360.28 274
14361.41 306
14362.54 278
14363.67 305
14364.80 269
14365.94 271
14367.07 273
14368.20 273
14369.33 281
14370.46 267
14371.59 262
14372.72 293
14373.85 287
14374.98 276
14376.11 289
14377.25 266
14378.38 269
14379.51 264
14380.64 274
14381.77 266
14382.90 306
14384.03 277
14385.16 282
14386.30 296
14387.43 298
14388.56 275
14389.69 299
14390.82 278
14391.95 289
14393.09 257
14394.22 276
14395.35 310
14396.48 287
14397.61 291
14398.75 278
14399.88 298
14401.01 287
14402.14 259
14403.27 278
14404.41 293
14405.54 287
14406.67 275
14407.80 302
14408.94 279
14410.07 280
14411.20 313
14412.33 308
14413.47 292
14414.60 286
14415.73 273
14416.87 286
14418.00 289
14419.13 312
14420.26 283
14421.40 274
14422.53 284
14423.66 292
14424.80 283
14425.93 265
14427.06 281
14428.20 299
14429.33 308
14430.46 298
14431.59 287
14432.73 291
14433.86 311
14435.00 309
14436.13 290
14437.26 289
14438.40 306
14439.53 292
14440.66 302
14441.80 303
14442.93 296
14444.06 320
14445.20 314
14446.33 289
14447.47 288
14448.60 260
14449.73 293
14450.87 323
14452.00 327
14453.14 280
14454.27 265
14455.41 301
14456.54 307
14457.67 295
14458.81 294
14459.94 312
14461.08 302
14462.21 334
14463.35 314
14464.48 296
14465.62 301
14466.75 307
14467.89 305
14469.02 326
14470.15 285
14471.29 305
14472.42 318
14473.56 303
14474.69 324
14475.83 319
14476.96 338
14478.10 311
14479.24 318
14480.37 341
14481.51 311
14482.64 335
14483.78 322
14484.91 324
14486.05 297
14487.18 317
14488.32 328
14489.45 325
14490.59 318
14491.73 325
14492.86 343
14494.00 330
14495.13 335
14496.27 355
14497.40 346
14498.54 347
14499.68 366
14500.81 353
14501.95 354
14503.08 378
14504.22 422
14505.36 372
14506.49 387
14507.63 380
14508.77 390
14509.90 390
14511.04 407
14512.18 385
14513.31 362
14514.45 378
14515.58 371
14516.72 367
14517.86 360
14519.00 365
14520.13 362
14521.27 330
14522.41 345
14523.54 321
14524.68 338
14525.82 340
14526.95 343
14528.09 351
14529.23 329
14530.37 336
14531.50 345
14532.64 340
14533.78 354
14534.91 334
14536.05 327
14537.19 337
14538.33 349
14539.46 338
14540.60 331
14541.74 312
14542.88 357
14544.02 307
14545.15 314
14546.29 324
14547.43 304
14548.57 306
14549.70 307
14550.84 310
14551.98 314
14553.12 295
14554.26 299
14555.39 273
14556.53 329
14557.67 288
14558.81 282
14559.95 308
14561.09 301
14562.22 321
14563.36 318
14564.50 297
14565.64 302
14566.78 316
14567.92 311
14569.06 286
14570.20 293
14571.33 293
14572.47 296
14573.61 299
14574.75 279
14575.89 278
14577.03 292
14578.17 273
14579.31 285
14580.45 293
14581.59 299
14582.72 284
14583.86 295
14585.00 284
14586.14 291
14587.28 303
14588.42 300
14589.56 330
14590.70 287
14591.84 291
14592.98 299
14594.12 298
14595.26 304
14596.40 308
14597.54 303
14598.68 312
14599.82 314
14600.96 304
14602.10 340
14603.24 308
14604.38 319
14605.52 328
14606.66 327
14607.80 321
14608.94 296
14610.08 311
14611.22 319
14612.36 312
14613.50 324
14614.64 290
14615.78 308
14616.92 293
14618.06 331
14619.20 316
14620.34 300
14621.49 324
14622.63 308
14623.77 302
14624.91 302
14626.05 305
14627.19 323
14628.33 312
14629.47 334
14630.61 318
14631.75 277
14632.90 279
14634.04 313
14635.18 301
14636.32 304
14637.46 311
14638.60 286
14639.74 307
14640.88 282
14642.03 291
14643.17 303
14644.31 297
14645.45 311
14646.59 287
14647.73 305
14648.88 297
14650.02 285
14651.16 291
14652.30 318
14653.44 280
14654.59 307
14655.73 298
14656.87 299
14658.01 271
14659.16 311
14660.30 280
14661.44 293
14662.58 267
14663.72 294
14664.87 276
14666.01 257
14667.15 321
14668.29 307
14669.44 298
14670.58 314
14671.72 279
14672.87 275
14674.01 280
14675.15 291
14676.29 275
14677.44 277
14678.58 259
14679.72 267
14680.87 269
14682.01 281
14683.15 272
14684.30 302
14685.44 260
14686.58 288
14687.73 270
14688.87 276
14690.01 286
14691.16 276
14692.30 299
14693.44 276
14694.59 281
14695.73 287
14696.87 279
14698.02 270
14699.16 276
14700.30 274
14701.45 280
14702.59 284
14703.74 274
14704.88 272
14706.02 277
14707.17 279
14708.31 288
14709.46 274
14710.60 269
14711.75 264
14712.89 271
14714.03 264
14715.18 268
14716.32 265
14717.47 264
14718.61 297
14719.76 277
14720.90 282
14722.05 259
14723.19 274
14724.34 260
14725.48 278
14726.63 266
14727.77 281
14728.92 295
14730.06 267
14731.21 267
14732.35 258
14733.50 270
14734.64 258
14735.79 257
14736.93 286
14738.08 261
14739.22 271
14740.37 268
14741.51 277
14742.66 303
14743.80 284
14744.95 272
14746.09 274
14747.24 269
14748.39 266
14749.53 263
14750.68 262
14751.82 292
14752.97 282
14754.11 268
14755.26 271
14756.41 282
14757.55 279
14758.70 280
14759.85 282
14760.99 267
14762.14 257
14763.28 295
14764.43 270
14765.58 274
14766.72 287
14767.87 295
14769.02 258
14770.16 269
14771.31 298
14772.46 271
14773.60 274
14774.75 268
14775.90 286
14777.04 272
14778.19 256
14779.34 271
14780.48 276
14781.63 234
14782.78 276
14783.92 279
14785.07 261
14786.22 273
14787.37 283
14788.51 265
14789.66 277
14790.81 264
14791.96 279
14793.10 278
14794.25 280
14795.40 282
14796.54 270
14797.69 267
14798.84 259
14799.99 259
14801.14 247
14802.28 234
14803.43 251
14804.58 252
14805.73 262
14806.88 258
14808.02 253
14809.17 277
14810.32 254
14811.47 276
14812.62 248
14813.76 262
14814.91 235
14816.06 246
14817.21 257
14818.36 262
14819.51 246
14820.65 287
14821.80 241
14822.95 257
14824.10 269
14825.25 265
14826.40 273
14827.55 251
14828.69 272
14829.84 240
14830.99 250
14832.14 247
14833.29 275
14834.44 246
14835.59 258
14836.74 259
14837.89 257
14839.04 250
14840.19 265
14841.33 271
14842.48 273
14843.63 241
14844.78 251
14845.93 271
14847.08 261
14848.23 251
14849.38 260
14850.53 288
14851.68 239
14852.83 254
14853.98 247
14855.13 259
14856.28 271
14857.43 273
14858.58 254
14859.73 234
14860.88 239
14862.03 283
14863.18 264
14864.33 265
14865.48 273
14866.63 245
14867.78 251
14868.93 241
14870.08 255
14871.23 256
14872.38 269
14873.53 252
14874.68 266
14875.83 254
14876.98 258
14878.14 249
14879.29 280
14880.44 255
14881.59 239
14882.74 257
14883.89 271
14885.04 270
14886.19 245
14887.34 275
14888.49 256
14889.64 279
14890.80 254
14891.95 276
14893.10 256
14894.25 250
14895.40 266
14896.55 262
14897.70 268
14898.86 256
14900.01 283
14901.16 258
14902.31 290
14903.46 281
14904.61 253
14905.77 258
14906.92 261
14908.07 249
14909.22 245
14910.37 258
14911.53 268
14912.68 265
14913.83 270
14914.98 278
14916.13 265
14917.29 265
14918.44 281
14919.59 273
14920.74 287
14921.90 275
14923.05 291
14924.20 283
14925.35 281
14926.51 273
14927.66 279
14928.81 253
14929.96 261
14931.12 274
14932.27 264
14933.42 251
14934.57 260
14935.73 260
14936.88 264
14938.03 258
14939.19 285
14940.34 285
14941.49 264
14942.65 251
14943.80 291
14944.95 274
14946.11 251
14947.26 255
14948.41 285
14949.57 289
14950.72 267
14951.87 300
14953.03 291
14954.18 274
14955.33 268
14956.49 282
14957.64 284
14958.80 286
14959.95 258
14961.10 293
14962.26 282
14963.41 277
14964.57 267
14965.72 297
14966.87 287
14968.03 280
14969.18 300
14970.34 283
14971.49 277
14972.65 265
14973.80 266
14974.95 292
14976.11 272
14977.26 263
14978.42 295
14979.57 295
14980.73 276
14981.88 277
14983.04 293
14984.19 261
14985.35 290
14986.50 292
14987.66 265
14988.81 267
14989.97 264
14991.12 252
14992.28 284
14993.43 286
14994.59 269
14995.74 267
14996.90 252
14998.05 230
14999.21 263
15000.36 282
15001.52 277
15002.67 276
15003.83 283
15004.99 268
15006.14 260
15007.30 238
15008.45 260
15009.61 250
15010.76 257
15011.92 263
15013.08 269
15014.23 244
15015.39 256
15016.54 243
15017.70 250
15018.86 263
15020.01 270
15021.17 266
15022.32 257
15023.48 233
15024.64 250
15025.79 263
15026.95 264
15028.11 250
15029.26 251
15030.42 272
15031.58 264
15032.73 264
15033.89 254
15035.05 242
15036.20 245
15037.36 271
15038.52 265
15039.67 251
15040.83 249
15041.99 274
15043.15 287
15044.30 251
15045.46 249
15046.62 260
15047.77 256
15048.93 257
15050.09 249
15051.25 233
15052.40 262
15053.56 260
15054.72 259
15055.88 248
15057.03 251
15058.19 237
15059.35 234
15060.51 237
15061.66 233
15062.82 252
15063.98 265
15065.14 234
15066.30 263
15067.45 256
15068.61 243
15069.77 244
15070.93 239
15072.09 252
15073.24 259
15074.40 255
15075.56 253
15076.72 239
15077.88 259
15079.04 256
15080.20 250
15081.35 253
15082.51 263
15083.67 246
15084.83 235
15085.99 236
15087.15 256
15088.31 246
15089.46 280
15090.62 271
15091.78 289
15092.94 274
15094.10 244
15095.26 256
15096.42 250
15097.58 244
15098.74 253
15099.90 288
15101.06 276
15102.22 254
15103.37 246
15104.53 276
15105.69 252
15106.85 263
15108.01 236
15109.17 259
15110.33 233
15111.49 248
15112.65 232
15113.81 223
15114.97 228
15116.13 276
15117.29 273
15118.45 240
15119.61 234
15120.77 238
15121.93 258
15123.09 242
15124.25 245
15125.41 245
15126.57 246
15127.73 241
15128.89 253
15130.05 216
15131.21 213
15132.37 226
15133.53 261
15134.69 252
15135.86 238
15137.02 241
15138.18 225
15139.34 235
15140.50 250
15141.66 254
15142.82 252
15143.98 256
15145.14 231
15146.30 236
15147.46 239
15148.63 249
15149.79 239
15150.95 255
15152.11 241
15153.27 254
15154.43 229
15155.59 217
15156.75 237
15157.92 222
15159.08 252
15160.24 255
15161.40 221
15162.56 228
15163.72 221
15164.89 224
15166.05 257
15167.21 237
15168.37 255
15169.53 250
15170.69 232
15171.86 225
15173.02 225
15174.18 231
15175.34 232
15176.51 237
15177.67 263
15178.83 238
15179.99 226
15181.15 223
15182.32 263
15183.48 230
15184.64 235
15185.80 235
15186.97 250
15188.13 272
15189.29 236
15190.46 205
15191.62 235
15192.78 232
15193.94 268
15195.11 242
15196.27 253
15197.43 251
15198.60 259
15199.76 257
15200.92 269
15202.08 266
15203.25 263
15204.41 264
15205.57 269
15206.74 233
15207.90 239
15209.06 245
15210.23 268
15211.39 267
15212.56 279
15213.72 260
15214.88 269
15216.05 247
15217.21 244
15218.37 258
15219.54 250
15220.70 274
15221.87 273
15223.03 247
15224.19 248
15225.36 241
15226.52 255
15227.69 256
15228.85 258
15230.01 256
15231.18 265
15232.34 260
15233.51 284
15234.67 279
15235.84 257
15237.00 266
15238.16 266
15239.33 258
15240.49 261
15241.66 276
15242.82 248
15243.99 254
15245.15 245
15246.32 274
15247.48 246
15248.65 253
15249.81 230
15250.98 253
15252.14 233
15253.31 230
15254.47 260
15255.64 249
15256.80 235
15257.97 241
15259.13 255
15260.30 230
15261.46 236
15262.63 248
15263.80 260
15264.96 262
15266.13 268
15267.29 237
15268.46 259
15269.62 252
15270.79 227
15271.96 220
15273.12 217
15274.29 248
15275.45 262
15276.62 259
15277.79 239
15278.95 253
15280.12 259
15281.28 260
15282.45 256
15283.62 276
15284.78 256
15285.95 248
15287.12 248
15288.28 243
15289.45 237
15290.62 254
15291.78 238
15292.95 254
15294.12 257
15295.28 235
15296.45 245
15297.62 254
15298.78 230
15299.95 235
15301.12 247
15302.28 245
15303.45 240
15304.62 275
15305.78 260
15306.95 240
15308.12 272
15309.29 270
15310.45 247
15311.62 259
15312.79 250
15313.96 253
15315.12 253
15316.29 229
15317.46 234
15318.63 261
15319.79 256
15320.96 229
15322.13 235
15323.30 264
15324.46 240
15325.63 260
15326.80 248
15327.97 264
15329.14 259
15330.30 236
15331.47 259
15332.64 260
15333.81 235
15334.98 221
15336.14 246
15337.31 221
15338.48 237
15339.65 234
15340.82 247
15341.99 237
15343.16 252
15344.32 248
15345.49 242
15346.66 259
15347.83 249
15349.00 257
15350.17 256
15351.34 240
15352.51 234
15353.67 246
15354.84 233
15356.01 243
15357.18 267
15358.35 261
15359.52 259
15360.69 248
15361.86 240
15363.03 271
15364.20 255
15365.37 249
15366.54 236
15367.71 260
15368.87 242
15370.04 265
15371.21 263
15372.38 250
15373.55 251
15374.72 277
15375.89 265
15377.06 254
15378.23 266
15379.40 244
15380.57 251
15381.74 249
15382.91 231
15384.08 259
15385.25 253
15386.42 261
15387.59 276
15388.76 259
15389.93 256
15391.10 234
15392.27 251
15393.44 242
15394.62 250
15395.79 258
15396.96 268
15398.13 246
15399.30 249
15400.47 235
15401.64 248
15402.81 250
15403.98 259
15405.15 231
15406.32 256
15407.49 241
15408.66 270
15409.84 270
15411.01 261
15412.18 206
15413.35 247
15414.52 256
15415.69 258
15416.86 246
15418.03 250
15419.21 243
15420.38 261
15421.55 256
15422.72 230
15423.89 242
15425.06 247
15426.24 239
15427.41 222
15428.58 231
15429.75 250
15430.92 240
15432.09 242
15433.27 249
15434.44 246
15435.61 241
15436.78 236
15437.96 226
15439.13 239
15440.30 241
15441.47 244
15442.64 236
15443.82 239
15444.99 231
15446.16 244
15447.33 231
15448.51 233
15449.68 236
15450.85 243
15452.02 242
15453.20 238
15454.37 273
15455.54 235
15456.72 230
15457.89 234
15459.06 253
15460.23 224
15461.41 237
15462.58 243
15463.75 237
15464.93 220
15466.10 242
15467.27 262
15468.45 220
15469.62 228
15470.79 245
15471.97 233
15473.14 242
15474.31 238
15475.49 251
15476.66 253
15477.83 222
15479.01 234
15480.18 226
15481.36 226
15482.53 241
15483.70 267
15484.88 223
15486.05 212
15487.23 211
15488.40 227
15489.57 233
15490.75 243
15491.92 243
15493.10 248
15494.27 210
15495.44 226
15496.62 226
15497.79 230
15498.97 224
15500.14 197
15501.32 231
15502.49 232
15503.67 227
15504.84 210
15506.02 228
15507.19 218
15508.36 216
15509.54 234
15510.71 244
15511.89 240
15513.06 236
15514.24 228
15515.41 247
15516.59 229
15517.77 220
15518.94 225
15520.12 223
15521.29 254
15522.47 242
15523.64 215
15524.82 219
15525.99 233
15527.17 230
15528.34 235
15529.52 241
15530.69 215
15531.87 221
15533.05 223
15534.22 227
15535.40 232
15536.57 252
15537.75 241
15538.93 238
15540.10 260
15541.28 239
15542.45 226
15543.63 237
15544.81 236
15545.98 229
15547.16 244
15548.33 230
15549.51 222
15550.69 253
15551.86 227
15553.04 215
15554.22 239
15555.39 250
15556.57 238
15557.75 210
15558.92 227
15560.10 244
15561.28 234
15562.45 236
15563.63 232
15564.81 240
15565.99 233
15567.16 231
15568.34 229
15569.52 214
15570.69 238
15571.87 236
15573.05 246
15574.23 219
15575.40 223
15576.58 240
15577.76 262
15578.93 232
15580.11 233
15581.29 236
15582.47 234
15583.65 244
15584.82 240
15586.00 230
15587.18 256
15588.36 246
15589.53 253
15590.71 255
15591.89 245
15593.07 242
15594.25 257
15595.42 250
15596.60 248
15597.78 236
15598.96 271
15600.14 258
15601.32 251
15602.49 239
15603.67 258
15604.85 261
15606.03 253
15607.21 250
15608.39 259
15609.56 272
15610.74 259
15611.92 257
15613.10 290
15614.28 266
15615.46 284
15616.64 280
15617.82 294
15619.00 279
15620.17 261
15621.35 272
15622.53 271
15623.71 265
15624.89 262
15626.07 275
15627.25 271
15628.43 263
15629.61 294
15630.79 259
15631.97 246
15633.15 264
15634.33 282
15635.51 268
15636.69 269
15637.87 277
15639.05 270
15640.22 296
15641.40 279
15642.58 289
15643.76 277
15644.94 282
15646.12 268
15647.30 280
15648.48 247
15649.66 246
15650.85 313
15652.03 273
15653.21 254
15654.39 266
15655.57 272
15656.75 260
15657.93 281
15659.11 265
15660.29 245
15661.47 266
15662.65 280
15663.83 245
15665.01 260
15666.19 238
15667.37 262
15668.55 266
15669.73 255
15670.92 273
15672.10 269
15673.28 260
15674.46 248
15675.64 275
15676.82 266
15678.00 254
15679.18 257
15680.36 278
15681.55 276
15682.73 272
15683.91 269
15685.09 260
15686.27 274
15687.45 264
15688.63 262
15689.82 263
15691.00 288
15692.18 263
15693.36 287
15694.54 257
15695.73 271
15696.91 270
15698.09 262
15699.27 261
15700.45 287
15701.64 278
15702.82 267
15704.00 285
15705.18 274
15706.36 274
15707.55 276
15708.73 271
15709.91 258
15711.09 272
15712.28 260
15713.46 289
15714.64 279
15715.82 288
15717.01 271
15718.19 277
15719.37 277
15720.55 282
15721.74 282
15722.92 305
15724.10 288
15725.29 284
15726.47 273
15727.65 268
15728.84 314
15730.02 312
15731.20 289
15732.39 281
15733.57 293
15734.75 295
15735.94 306
15737.12 298
15738.30 301
15739.49 297
15740.67 297
15741.85 305
15743.04 301
15744.22 304
15745.40 293
15746.59 299
15747.77 265
15748.96 290
15750.14 293
15751.32 281
15752.51 277
15753.69 267
15754.88 283
15756.06 284
15757.24 282
15758.43 275
15759.61 283
15760.80 294
15761.98 303
15763.17 280
15764.35 299
15765.53 262
15766.72 282
15767.90 275
15769.09 262
15770.27 269
15771.46 284
15772.64 251
15773.83 254
15775.01 255
15776.20 290
15777.38 256
15778.57 271
15779.75 276
15780.94 271
15782.12 270
15783.31 260
15784.49 280
15785.68 260
15786.86 252
15788.05 257
15789.23 271
15790.42 241
15791.60 274
15792.79 256
15793.98 266
15795.16 251
15796.35 237
15797.53 248
15798.72 254
15799.90 260
15801.09 230
15802.28 240
15803.46 256
15804.65 269
15805.83 232
15807.02 234
15808.21 257
15809.39 256
15810.58 253
15811.76 242
15812.95 238
15814.14 240
15815.32 238
15816.51 245
15817.70 240
15818.88 234
15820.07 252
15821.26 239
15822.44 238
15823.63 233
15824.82 282
15826.00 256
15827.19 257
15828.38 226
15829.56 252
15830.75 244
15831.94 237
15833.12 243
15834.31 248
15835.50 250
15836.69 250
15837.87 258
15839.06 252
15840.25 229
15841.44 251
15842.62 241
15843.81 245
15845.00 268
15846.18 258
15847.37 234
15848.56 253
15849.75 251
15850.94 268
15852.12 254
15853.31 236
15854.50 244
15855.69 234
15856.87 263
15858.06 270
15859.25 233
15860.44 257
15861.63 254
15862.81 260
15864.00 250
15865.19 242
15866.38 233
15867.57 245
15868.76 232
15869.94 247
15871.13 230
15872.32 222
15873.51 251
15874.70 218
15875.89 226
15877.08 229
15878.26 267
15879.45 254
15880.64 252
15881.83 250
15883.02 242
15884.21 243
15885.40 262
15886.59 264
15887.78 281
15888.97 229
15890.15 251
15891.34 242
15892.53 261
15893.72 244
15894.91 241
15896.10 264
15897.29 260
15898.48 258
15899.67 252
15900.86 253
15902.05 250
15903.24 271
15904.43 257
15905.62 250
15906.81 246
15908.00 257
15909.19 244
15910.38 252
15911.57 260
15912.76 260
15913.95 267
15915.14 288
15916.33 285
15917.52 247
15918.71 244
15919.90 251
15921.09 265
15922.28 255
15923.47 274
15924.66 275
15925.85 266
15927.04 246
15928.23 243
15929.42 249
15930.61 273
15931.80 282
15932.99 255
15934.18 261
15935.38 223
15936.57 222
15937.76 219
15938.95 256
15940.14 257
15941.33 250
15942.52 261
15943.71 244
15944.90 198
15946.10 236
15947.29 232
15948.48 208
15949.67 225
15950.86 244
15952.05 232
15953.24 220
15954.44 228
15955.63 253
15956.82 253
15958.01 237
15959.20 227
15960.39 217
15961.59 229
15962.78 241
15963.97 237
15965.16 230
15966.35 229
15967.55 236
15968.74 253
15969.93 254
15971.12 219
15972.31 218
15973.51 222
15974.70 221
15975.89 230
15977.08 221
15978.28 243
15979.47 246
15980.66 222
15981.85 224
15983.05 235
15984.24 234
15985.43 248
15986.62 228
15987.82 218
15989.01 209
15990.20 230
15991.40 228
15992.59 231
15993.78 205
15994.98 230
15996.17 235
15997.36 234
15998.55 230
15999.75 225
16000.94 231
16002.13 241
16003.33 246
16004.52 231
16005.72 257
16006.91 239
16008.10 235
16009.30 218
16010.49 228
16011.68 217
16012.88 238
16014.07 219
16015.26 240
16016.46 223
16017.65 220
16018.85 249
16020.04 240
16021.23 237
16022.43 232
16023.62 252
16024.82 229
16026.01 246
16027.21 227
16028.40 235
16029.59 215
16030.79 250
16031.98 243
16033.18 259
16034.37 237
16035.57 237
16036.76 228
16037.96 239
16039.15 239
16040.35 223
16041.54 233
16042.73 222
16043.93 250
16045.12 237
16046.32 238
16047.51 220
16048.71 233
16049.91 231
16051.10 219
16052.30 235
16053.49 251
16054.69 241
16055.88 233
16057.08 230
16058.27 225
16059.47 230
16060.66 231
16061.86 224
16063.05 231
16064.25 210
16065.45 234
16066.64 243
16067.84 210
16069.03 227
16070.23 239
16071.42 234
16072.62 231
16073.82 235
16075.01 218
16076.21 235
16077.41 236
16078.60 243
16079.80 236
16080.99 237
16082.19 234
16083.39 239
16084.58 238
16085.78 234
16086.98 223
16088.17 239
16089.37 227
16090.57 228
16091.76 207
16092.96 232
16094.16 247
16095.35 215
16096.55 216
16097.75 214
16098.94 226
16100.14 204
16101.34 215
16102.53 251
16103.73 252
16104.93 251
16106.13 209
16107.32 233
16108.52 207
16109.72 246
16110.92 229
16112.11 219
16113.31 208
16114.51 214
16115.71 226
16116.90 223
16118.10 229
16119.30 236
16120.50 234
16121.69 219
16122.89 217
16124.09 225
16125.29 253
16126.49 223
16127.68 238
16128.88 219
16130.08 223
16131.28 221
16132.48 229
16133.67 220
16134.87 228
16136.07 223
16137.27 217
16138.47 227
16139.67 216
16140.86 220
16142.06 232
16143.26 227
16144.46 216
16145.66 209
16146.86 225
16148.06 250
16149.26 234
16150.45 216
16151.65 219
16152.85 221
16154.05 224
16155.25 232
16156.45 220
16157.65 201
16158.85 205
16160.05 230
16161.25 232
16162.45 208
16163.64 218
16164.84 233
16166.04 230
16167.24 211
16168.44 217
16169.64 221
16170.84 246
16172.04 229
16173.24 233
16174.44 233
16175.64 209
16176.84 237
16178.04 233
16179.24 248
16180.44 222
16181.64 231
16182.84 237
16184.04 223
16185.24 212
16186.44 226
16187.64 226
16188.84 239
16190.04 206
16191.24 218
16192.44 229
16193.64 212
16194.84 233
16196.04 230
16197.24 227
16198.44 237
16199.65 231
16200.85 234
16202.05 227
16203.25 230
16204.45 216
16205.65 206
16206.85 247
16208.05 222
16209.25 225
16210.45 239
16211.65 223
16212.86 222
16214.06 234
16215.26 244
16216.46 230
16217.66 241
16218.86 250
16220.06 245
16221.27 233
16222.47 239
16223.67 262
16224.87 239
16226.07 237
16227.27 235
16228.48 248
16229.68 230
16230.88 250
16232.08 232
16233.28 228
16234.48 233
16235.69 249
16236.89 267
16238.09 246
16239.29 246
16240.50 249
16241.70 233
16242.90 245
16244.10 228
16245.30 242
16246.51 241
16247.71 245
16248.91 241
16250.11 237
16251.32 266
16252.52 248
16253.72 257
16254.92 236
16256.13 269
16257.33 260
16258.53 245
16259.74 266
16260.94 245
16262.14 250
16263.35 259
16264.55 249
16265.75 265
16266.95 265
16268.16 258
16269.36 255
16270.56 277
16271.77 285
16272.97 282
16274.17 248
16275.38 260
16276.58 288
16277.79 266
16278.99 264
16280.19 266
16281.40 300
16282.60 273
16283.80 275
16285.01 275
16286.21 253
16287.42 283
16288.62 284
16289.82 312
16291.03 275
16292.23 275
16293.44 252
16294.64 283
16295.84 283
16297.05 265
16298.25 293
16299.46 281
16300.66 292
16301.87 257
16303.07 297
16304.27 272
16305.48 277
16306.68 264
16307.89 274
16309.09 242
16310.30 260
16311.50 255
16312.71 266
16313.91 245
16315.12 257
16316.32 246
16317.53 275
16318.73 259
16319.94 251
16321.14 241
16322.35 250
16323.55 239
16324.76 247
16325.96 242
16327.17 214
16328.38 236
16329.58 218
16330.79 220
16331.99 197
16333.20 232
16334.40 246
16335.61 222
16336.81 242
16338.02 234
16339.23 228
16340.43 234
16341.64 217
16342.84 218
16344.05 232
16345.26 247
16346.46 203
16347.67 199
16348.87 229
16350.08 208
16351.29 238
16352.49 224
16353.70 251
16354.91 242
16356.11 231
16357.32 217
16358.53 235
16359.73 213
16360.94 214
16362.15 244
16363.35 228
16364.56 218
16365.77 200
16366.97 210
16368.18 209
16369.39 218
16370.59 222
16371.80 232
16373.01 197
16374.21 219
16375.42 207
16376.63 238
16377.84 219
16379.04 234
16380.25 237
16381.46 236
16382.67 234
16383.87 227
16385.08 213
16386.29 214
16387.50 217
16388.70 222
16389.91 214
16391.12 220
16392.33 223
16393.53 219
16394.74 224
16395.95 218
16397.16 213
16398.37 228
16399.57 213
16400.78 218
16401.99 208
16403.20 217
16404.41 222
16405.62 209
16406.82 215
16408.03 225
16409.24 224
16410.45 227
16411.66 230
16412.87 201
16414.07 182
16415.28 201
16416.49 215
16417.70 231
16418.91 231
16420.12 215
16421.33 215
16422.54 201
16423.75 227
16424.95 227
16426.16 207
16427.37 217
16428.58 203
16429.79 215
16431.00 205
16432.21 207
16433.42 226
16434.63 223
16435.84 224
16437.05 195
16438.26 203
16439.47 239
16440.68 236
16441.88 226
16443.09 219
16444.30 206
16445.51 204
16446.72 209
16447.93 199
16449.14 217
16450.35 200
16451.56 206
16452.77 203
16453.98 221
16455.19 215
16456.40 218
16457.61 210
16458.82 207
16460.03 205
16461.24 206
16462.45 226
16463.67 201
16464.88 245
16466.09 183
16467.30 187
16468.51 218
16469.72 205
16470.93 203
16472.14 195
16473.35 211
16474.56 187
16475.77 194
16476.98 203
16478.19 209
16479.40 205
16480.62 221
16481.83 207
16483.04 219
16484.25 209
16485.46 176
16486.67 219
16487.88 199
16489.09 205
16490.31 216
16491.52 207
16492.73 192
16493.94 214
16495.15 196
16496.36 200
16497.57 206
16498.79 205
16500.00 222
16501.21 218
16502.42 207
16503.63 202
16504.85 205
16506.06 195
16507.27 217
16508.48 189
16509.69 192
16510.91 210
16512.12 210
16513.33 190
16514.54 195
16515.76 192
16516.97 203
16518.18 182
16519.39 196
16520.60 201
16521.82 197
16523.03 207
16524.24 208
16525.46 196
16526.67 199
16527.88 209
16529.09 232
16530.31 223
16531.52 210
16532.73 199
16533.95 210
16535.16 225
16536.37 196
16537.58 191
16538.80 191
16540.01 194
16541.22 201
16542.44 196
16543.65 215
16544.86 223
16546.08 216
16547.29 203
16548.50 197
16549.72 204
16550.93 204
16552.15 218
16553.36 181
16554.57 199
16555.79 190
16557.00 190
16558.21 216
16559.43 190
16560.64 195
16561.86 181
16563.07 180
16564.28 195
16565.50 197
16566.71 196
16567.93 204
16569.14 187
16570.36 199
16571.57 212
16572.78 196
16574.00 204
16575.21 208
16576.43 214
16577.64 200
16578.86 191
16580.07 200
16581.29 189
16582.50 188
16583.72 204
16584.93 213
16586.15 203
16587.36 211
16588.58 216
16589.79 203
16591.01 194
16592.22 207
16593.44 210
16594.65 183
16595.87 203
16597.08 190
16598.30 181
16599.51 204
16600.73 200
16601.94 188
16603.16 198
16604.37 194
16605.59 187
16606.81 192
16608.02 185
16609.24 214
16610.45 194
16611.67 193
16612.89 168
16614.10 177
16615.32 202
16616.53 201
16617.75 203
16618.97 194
16620.18 184
16621.40 170
16622.61 190
16623.83 189
16625.05 201
16626.26 203
16627.48 182
16628.70 176
16629.91 182
16631.13 215
16632.35 195
16633.56 173
16634.78 190
16636.00 177
16637.21 193
16638.43 194
16639.65 171
16640.86 183
16642.08 211
16643.30 218
16644.51 215
16645.73 170
16646.95 182
16648.17 178
16649.38 204
16650.60 191
16651.82 179
16653.03 179
16654.25 195
16655.47 198
16656.69 176
16657.90 183
16659.12 184
16660.34 186
16661.56 200
16662.77 183
16663.99 179
16665.21 181
16666.43 210
16667.65 195
16668.86 195
16670.08 192
16671.30 198
16672.52 212
16673.74 203
16674.95 186
16676.17 191
16677.39 178
16678.61 170
16679.83 193
16681.05 187
16682.26 178
16683.48 208
16684.70 205
16685.92 185
16687.14 169
16688.36 177
16689.58 209
16690.79 203
16692.01 208
16693.23 188
16694.45 182
16695.67 198
16696.89 176
16698.11 171
16699.33 202
16700.55 192
16701.76 186
16702.98 207
16704.20 181
16705.42 194
16706.64 191
16707.86 155
16709.08 197
16710.30 192
16711.52 185
16712.74 192
16713.96 183
16715.18 178
16716.40 174
16717.62 203
16718.84 197
16720.06 174
16721.28 189
16722.50 172
16723.72 185
16724.94 201
16726.16 186
16727.38 195
16728.60 191
16729.82 204
16731.04 164
16732.26 154
16733.48 177
16734.70 179
16735.92 177
16737.14 183
16738.36 171
16739.58 189
16740.80 188
16742.02 199
16743.24 192
16744.46 175
16745.68 185
16746.90 187
16748.12 175
16749.35 195
16750.57 200
16751.79 186
16753.01 186
16754.23 163
16755.45 190
16756.67 194
16757.89 187
16759.11 176
16760.33 201
16761.56 200
16762.78 192
16764.00 172
16765.22 193
16766.44 191
16767.66 193
16768.88 198
16770.11 197
16771.33 204
16772.55 197
16773.77 167
16774.99 165
16776.22 171
16777.44 157
16778.66 178
16779.88 191
16781.10 175
16782.33 195
16783.55 181
16784.77 201
16785.99 163
16787.21 172
16788.44 170
16789.66 180
16790.88 176
16792.10 181
16793.33 197
16794.55 176
16795.77 194
16796.99 183
16798.22 188
16799.44 191
16800.66 216
16801.88 203
16803.11 208
16804.33 181
16805.55 195
16806.78 178
16808.00 190
16809.22 182
16810.44 194
16811.67 173
16812.89 180
16814.11 207
16815.34 204
16816.56 205
16817.78 196
16819.01 190
16820.23 191
16821.45 171
16822.68 198
16823.90 188
16825.13 185
16826.35 216
16827.57 193
16828.80 210
16830.02 175
16831.24 193
16832.47 182
16833.69 181
16834.92 202
16836.14 190
16837.36 184
16838.59 189
16839.81 196
16841.04 199
16842.26 189
16843.48 180
16844.71 205
16845.93 198
16847.16 205
16848.38 203
16849.61 207
16850.83 197
16852.06 179
16853.28 189
16854.51 204
16855.73 200
16856.95 198
16858.18 212
16859.40 216
16860.63 192
16861.85 190
16863.08 197
16864.30 203
16865.53 217
16866.75 198
16867.98 196
16869.21 188
16870.43 193
16871.66 195
16872.88 206
16874.11 208
16875.33 203
16876.56 188
16877.78 191
16879.01 169
16880.23 186
16881.46 209
16882.69 200
16883.91 216
16885.14 182
16886.36 205
16887.59 197
16888.81 192
16890.04 188
16891.27 189
16892.49 198
16893.72 200
16894.94 181
16896.17 188
16897.40 201
16898.62 199
16899.85 221
16901.08 206
16902.30 197
16903.53 182
16904.76 210
16905.98 187
16907.21 167
16908.44 175
16909.66 201
16910.89 200
16912.12 183
16913.34 180
16914.57 184
16915.80 185
16917.02 186
16918.25 188
16919.48 173
16920.70 184
16921.93 193
16923.16 200
16924.39 191
16925.61 192
16926.84 203
16928.07 215
16929.30 187
16930.52 178
16931.75 186
16932.98 176
16934.21 192
16935.43 188
16936.66 202
16937.89 184
16939.12 211
16940.34 182
16941.57 186
16942.80 195
16944.03 180
16945.26 195
16946.48 207
16947.71 192
16948.94 173
16950.17 190
16951.40 171
16952.62 179
16953.85 162
16955.08 201
16956.31 201
16957.54 196
16958.77 204
16959.99 205
16961.22 187
16962.45 173
16963.68 190
16964.91 208
16966.14 168
16967.37 187
16968.60 172
16969.82 190
16971.05 174
16972.28 176
16973.51 169
16974.74 185
16975.97 182
16977.20 189
16978.43 194
16979.66 184
16980.89 194
16982.11 181
16983.34 204
16984.57 194
16985.80 191
16987.03 178
16988.26 186
16989.49 180
16990.72 192
16991.95 198
16993.18 192
16994.41 212
16995.64 197
16996.87 188
16998.10 197
16999.33 189
17000.56 185
17001.79 177
17003.02 187
17004.25 185
17005.48 174
17006.71 180
17007.94 192
17009.17 180
17010.40 203
17011.63 188
17012.86 182
17014.09 178
17015.32 197
17016.55 190
17017.78 199
17019.01 199
17020.25 208
17021.48 181
17022.71 177
17023.94 169
17025.17 204
17026.40 174
17027.63 190
17028.86 194
17030.09 186
17031.32 175
17032.55 187
17033.79 201
17035.02 166
17036.25 194
17037.48 193
17038.71 200
17039.94 188
17041.17 188
17042.41 191
17043.64 219
17044.87 209
17046.10 157
17047.33 191
17048.56 188
17049.80 188
17051.03 182
17052.26 207
17053.49 177
17054.72 211
17055.95 199
17057.19 207
17058.42 184
17059.65 170
17060.88 183
17062.12 195
17063.35 193
17064.58 167
17065.81 191
17067.04 193
17068.28 192
17069.51 200
17070.74 201
17071.97 174
17073.21 186
17074.44 178
17075.67 192
17076.90 179
17078.14 192
17079.37 199
17080.60 192
17081.84 195
17083.07 181
17084.30 186
17085.54 183
17086.77 191
17088.00 189
17089.23 210
17090.47 177
17091.70 187
17092.93 184
17094.17 198
17095.40 170
17096.63 184
17097.87 202
17099.10 204
17100.34 176
17101.57 165
17102.80 185
17104.04 175
17105.27 174
17106.50 190
17107.74 186
17108.97 191
17110.21 186
17111.44 152
17112.67 173
17113.91 164
17115.14 184
17116.38 185
17117.61 186
17118.84 185
17120.08 160
17121.31 183
17122.55 173
17123.78 173
17125.02 173
17126.25 182
17127.48 185
17128.72 194
17129.95 175
17131.19 193
17132.42 173
17133.66 185
17134.89 199
17136.13 218
17137.36 177
17138.60 170
17139.83 184
17141.07 189
17142.30 184
17143.54 187
17144.77 178
17146.01 158
17147.24 171
17148.48 195
17149.71 180
17150.95 150
17152.19 195
17153.42 178
17154.66 161
17155.89 171
17157.13 172
17158.36 174
17159.60 173
17160.83 181
17162.07 188
17163.31 184
17164.54 185
17165.78 229
17167.01 211
17168.25 194
17169.49 169
17170.72 168
17171.96 169
17173.19 172
17174.43 178
17175.67 181
17176.90 178
17178.14 193
17179.38 185
17180.61 184
17181.85 178
17183.09 191
17184.32 186
17185.56 175
17186.80 182
17188.03 185
17189.27 218
17190.51 207
17191.74 196
17192.98 172
17194.22 169
17195.45 193
17196.69 192
17197.93 188
17199.16 167
17200.40 200
17201.64 198
17202.88 200
17204.11 190
17205.35 170
17206.59 194
17207.83 191
17209.06 195
17210.30 180
17211.54 183
17212.78 176
17214.01 198
17215.25 213
17216.49 202
17217.73 173
17218.96 187
17220.20 192
17221.44 208
17222.68 192
17223.92 171
17225.15 192
17226.39 235
17227.63 211
17228.87 172
17230.11 179
17231.35 187
17232.58 201
17233.82 205
17235.06 191
17236.30 189
17237.54 182
17238.78 166
17240.01 177
17241.25 176
17242.49 200
17243.73 184
17244.97 194
17246.21 187
17247.45 186
17248.69 170
17249.93 179
17251.16 178
17252.40 198
17253.64 182
17254.88 173
17256.12 183
17257.36 161
17258.60 197
17259.84 190
17261.08 194
17262.32 179
17263.56 180
17264.80 186
17266.04 193
17267.28 190
17268.51 181
17269.75 189
17270.99 171
17272.23 179
17273.47 189
17274.71 188
17275.95 163
17277.19 197
17278.43 190
17279.67 193
17280.91 186
17282.15 173
17283.39 175
17284.63 194
17285.87 183
17287.11 190
17288.35 172
17289.60 175
17290.84 187
17292.08 189
17293.32 188
17294.56 161
17295.80 181
17297.04 180
17298.28 186
17299.52 176
17300.76 179
17302.00 181
17303.24 181
17304.48 170
17305.72 179
17306.96 179
17308.21 191
17309.45 210
17310.69 175
17311.93 165
17313.17 167
17314.41 187
17315.65 183
17316.89 176
17318.14 153
17319.38 185
17320.62 187
17321.86 185
17323.10 171
17324.34 179
17325.59 185
17326.83 178
17328.07 152
17329.31 143
17330.55 157
17331.79 179
17333.04 207
17334.28 171
17335.52 166
17336.76 182
17338.00 182
17339.25 182
17340.49 180
17341.73 175
17342.97 177
17344.22 180
17345.46 186
17346.70 162
17347.94 163
17349.19 185
17350.43 189
17351.67 188
17352.91 174
17354.16 190
17355.40 158
17356.64 194
17357.88 187
17359.13 174
17360.37 191
17361.61 208
17362.86 166
17364.10 166
17365.34 196
17366.58 192
17367.83 167
17369.07 178
17370.31 180
17371.56 179
17372.80 166
17374.04 179
17375.29 176
17376.53 190
17377.78 180
17379.02 194
17380.26 174
17381.51 176
17382.75 152
17383.99 179
17385.24 176
17386.48 161
17387.72 170
17388.97 176
17390.21 183
17391.46 174
17392.70 168
17393.94 174
17395.19 169
17396.43 185
17397.68 181
17398.92 184
17400.17 176
17401.41 168
17402.65 172
17403.90 176
17405.14 163
17406.39 170
17407.63 192
17408.88 182
17410.12 183
17411.37 149
17412.61 168
17413.86 166
17415.10 184
17416.35 173
17417.59 168
17418.84 174
17420.08 200
17421.33 175
17422.57 166
17423.82 178
17425.06 180
17426.31 201
17427.55 181
17428.80 181
17430.04 168
17431.29 175
17432.53 186
17433.78 201
17435.03 183
17436.27 180
17437.52 167
17438.76 176
17440.01 182
17441.25 180
17442.50 183
17443.75 174
17444.99 172
17446.24 189
17447.48 181
17448.73 175
17449.98 181
17451.22 158
17452.47 189
17453.71 193
17454.96 186
17456.21 182
17457.45 183
17458.70 178
17459.95 192
17461.19 176
17462.44 175
17463.69 189
17464.93 184
17466.18 183
17467.43 173
17468.67 196
17469.92 179
17471.17 164
17472.41 174
17473.66 179
17474.91 189
17476.15 189
17477.40 189
17478.65 200
17479.90 193
17481.14 190
17482.39 188
17483.64 180
17484.88 180
17486.13 195
17487.38 181
17488.63 172
17489.87 172
17491.12 175
17492.37 196
17493.62 185
17494.86 199
17496.11 193
17497.36 178
17498.61 183
17499.86 193
17501.10 202
17502.35 194
17503.60 196
17504.85 185
17506.10 182
17507.34 195
17508.59 195
17509.84 192
17511.09 195
17512.34 166
17513.59 205
17514.83 214
17516.08 199
17517.33 157
17518.58 197
17519.83 209
17521.08 198
17522.33 192
17523.57 212
17524.82 206
17526.07 191
17527.32 200
17528.57 198
17529.82 219
17531.07 192
17532.32 208
17533.57 196
17534.82 226
17536.06 196
17537.31 182
17538.56 188
17539.81 207
17541.06 187
17542.31 197
17543.56 220
17544.81 198
17546.06 199
17547.31 197
17548.56 199
17549.81 181
17551.06 192
17552.31 173
17553.56 189
17554.81 193
17556.06 179
17557.31 194
17558.56 211
17559.81 198
17561.06 173
17562.31 178
17563.56 199
17564.81 211
17566.06 216
17567.31 198
17568.56 178
17569.81 227
17571.06 209
17572.31 170
17573.56 167
17574.81 195
17576.06 191
17577.31 210
17578.56 170
17579.81 191
17581.06 204
17582.31 218
17583.57 211
17584.82 207
17586.07 223
17587.32 193
17588.57 214
17589.82 207
17591.07 209
17592.32 201
17593.57 212
17594.83 214
17596.08 203
17597.33 195
17598.58 211
17599.83 211
17601.08 193
17602.33 208
17603.59 208
17604.84 200
17606.09 233
17607.34 226
17608.59 214
17609.84 202
17611.10 177
17612.35 183
17613.60 181
17614.85 191
17616.10 188
17617.36 177
17618.61 217
17619.86 193
17621.11 196
17622.36 186
17623.62 202
17624.87 204
17626.12 203
17627.37 194
17628.63 176
17629.88 174
17631.13 182
17632.38 190
17633.64 208
17634.89 178
17636.14 173
17637.39 185
17638.65 181
17639.90 177
17641.15 184
17642.41 179
17643.66 171
17644.91 191
17646.17 220
17647.42 186
17648.67 187
17649.92 191
17651.18 190
17652.43 194
17653.68 180
17654.94 190
17656.19 172
17657.44 175
17658.70 167
17659.95 179
17661.21 188
17662.46 187
17663.71 189
17664.97 177
17666.22 178
17667.47 168
17668.73 181
17669.98 202
17671.24 197
17672.49 189
17673.74 209
17675.00 183
17676.25 178
17677.51 187
17678.76 192
17680.02 187
17681.27 186
17682.52 182
17683.78 181
17685.03 178
17686.29 179
17687.54 200
17688.80 180
17690.05 188
17691.31 190
17692.56 195
17693.82 164
17695.07 166
17696.32 179
17697.58 190
17698.83 173
17700.09 184
17701.34 206
17702.60 188
17703.86 205
17705.11 213
17706.37 200
17707.62 185
17708.88 193
17710.13 174
17711.39 182
17712.64 180
17713.90 176
17715.15 170
17716.41 203
17717.66 169
17718.92 181
17720.18 175
17721.43 195
17722.69 198
17723.94 196
17725.20 192
17726.45 184
17727.71 205
17728.97 191
17730.22 213
17731.48 204
17732.74 188
17733.99 178
17735.25 197
17736.50 196
17737.76 170
17739.02 188
17740.27 203
17741.53 203
17742.79 203
17744.04 194
17745.30 208
17746.56 199
17747.81 193
17749.07 215
17750.33 204
17751.58 201
17752.84 199
17754.10 197
17755.35 212
17756.61 215
17757.87 198
17759.12 204
17760.38 202
17761.64 187
17762.90 199
17764.15 184
17765.41 204
17766.67 187
17767.93 212
17769.18 195
17770.44 218
17771.70 206
17772.96 210
17774.21 210
17775.47 212
17776.73 215
17777.99 214
17779.24 220
17780.50 205
17781.76 217
17783.02 205
17784.28 216
17785.53 214
17786.79 201
17788.05 185
17789.31 202
17790.57 210
17791.82 213
17793.08 210
17794.34 212
17795.60 217
17796.86 217
17798.12 214
17799.37 218
17800.63 205
17801.89 204
17803.15 222
17804.41 191
17805.67 201
17806.93 201
17808.19 199
17809.44 203
17810.70 198
17811.96 198
17813.22 204
17814.48 215
17815.74 220
17817.00 204
17818.26 172
17819.52 192
17820.78 210
17822.04 191
17823.29 176
17824.55 185
17825.81 186
17827.07 203
17828.33 189
17829.59 198
17830.85 197
17832.11 188
17833.37 197
17834.63 198
17835.89 177
17837.15 191
17838.41 185
17839.67 177
17840.93 196
17842.19 178
17843.45 181
17844.71 178
17845.97 180
17847.23 174
17848.49 166
17849.75 164
17851.01 195
17852.27 188
17853.53 186
17854.79 182
17856.05 194
17857.31 195
17858.57 189
17859.84 189
17861.10 185
17862.36 191
17863.62 185
17864.88 194
17866.14 190
17867.40 169
17868.66 172
17869.92 184
17871.18 178
17872.44 186
17873.71 186
17874.97 209
17876.23 186
17877.49 166
17878.75 190
17880.01 180
17881.27 185
17882.53 178
17883.80 189
17885.06 174
17886.32 194
17887.58 184
17888.84 192
17890.10 177
17891.37 179
17892.63 183
17893.89 181
17895.15 182
17896.41 179
17897.67 185
17898.94 174
17900.20 181
17901.46 188
17902.72 178
17903.99 181
17905.25 187
17906.51 178
17907.77 170
17909.03 175
17910.30 185
17911.56 179
17912.82 162
17914.08 164
17915.35 186
17916.61 185
17917.87 195
17919.14 190
17920.40 189
17921.66 177
17922.92 172
17924.19 162
17925.45 179
17926.71 188
17927.98 166
17929.24 191
17930.50 182
17931.76 176
17933.03 179
17934.29 173
17935.55 181
17936.82 168
17938.08 172
17939.34 165
17940.61 178
17941.87 180
17943.14 146
17944.40 175
17945.66 175
17946.93 179
17948.19 204
17949.45 178
17950.72 187
17951.98 187
17953.25 198
17954.51 177
17955.77 195
17957.04 184
17958.30 176
17959.57 161
17960.83 182
17962.09 195
17963.36 178
17964.62 172
17965.89 170
17967.15 187
17968.42 177
17969.68 193
17970.95 196
17972.21 178
17973.47 183
17974.74 170
17976.00 187
17977.27 187
17978.53 179
17979.80 152
17981.06 182
17982.33 183
17983.59 178
17984.86 177
17986.12 170
17987.39 185
17988.65 175
17989.92 182
17991.18 177
17992.45 168
17993.71 172
17994.98 180
17996.25 196
17997.51 173
17998.78 189
18000.04 186
18001.31 194
18002.57 179
18003.84 180
18005.10 188
18006.37 199
18007.64 171
18008.90 189
18010.17 182
18011.43 189
18012.70 182
18013.97 185
18015.23 196
18016.50 169
18017.76 177
18019.03 201
18020.30 175
18021.56 176
18022.83 180
18024.10 182
18025.36 177
18026.63 175
18027.90 180
18029.16 185
18030.43 185
18031.70 182
18032.96 187
18034.23 192
18035.50 188
18036.76 178
18038.03 194
18039.30 210
18040.56 168
18041.83 203
18043.10 183
18044.37 173
18045.63 183
18046.90 185
18048.17 186
18049.43 184
18050.70 175
18051.97 192
18053.24 163
18054.50 168
18055.77 186
18057.04 203
18058.31 188
18059.57 180
18060.84 194
18062.11 212
18063.38 188
18064.65 174
18065.91 189
18067.18 205
18068.45 221
18069.72 187
18070.98 206
18072.25 206
18073.52 189
18074.79 185
18076.06 202
18077.33 215
18078.59 181
18079.86 211
18081.13 197
18082.40 220
18083.67 205
18084.94 226
18086.21 207
18087.47 195
18088.74 179
18090.01 203
18091.28 216
18092.55 193
18093.82 174
18095.09 206
18096.36 172
18097.62 201
18098.89 223
18100.16 212
18101.43 211
18102.70 224
18103.97 222
18105.24 204
18106.51 204
18107.78 192
18109.05 221
18110.32 220
18111.59 195
18112.86 189
18114.13 221
18115.40 206
18116.66 207
18117.93 210
18119.20 206
18120.47 186
18121.74 197
18123.01 221
18124.28 207
18125.55 191
18126.82 186
18128.09 211
18129.36 201
18130.63 209
18131.90 218
18133.17 186
18134.44 204
18135.71 236
18136.99 210
18138.26 180
18139.53 205
18140.80 210
18142.07 203
18143.34 189
18144.61 196
18145.88 206
18147.15 209
18148.42 188
18149.69 196
18150.96 206
18152.23 196
18153.50 186
18154.78 169
18156.05 209
18157.32 188
18158.59 204
18159.86 203
18161.13 227
18162.40 201
18163.67 161
18164.94 185
18166.22 193
18167.49 198
18168.76 185
18170.03 206
18171.30 212
18172.57 195
18173.85 190
18175.12 207
18176.39 194
18177.66 191
18178.93 205
18180.20 214
18181.48 215
18182.75 202
18184.02 194
18185.29 211
18186.56 201
18187.84 210
18189.11 224
18190.38 226
18191.65 201
18192.93 207
18194.20 190
18195.47 221
18196.74 200
18198.02 203
18199.29 197
18200.56 179
18201.83 199
18203.11 180
18204.38 186
18205.65 192
18206.92 199
18208.20 208
18209.47 199
18210.74 179
18212.02 190
18213.29 223
18214.56 211
18215.84 197
18217.11 185
18218.38 200
18219.65 182
18220.93 186
18222.20 185
18223.47 211
18224.75 173
18226.02 201
18227.30 197
18228.57 199
18229.84 190
18231.12 201
18232.39 207
18233.66 200
18234.94 159
18236.21 185
18237.48 202
18238.76 208
18240.03 178
18241.31 198
18242.58 179
18243.86 170
18245.13 186
18246.40 202
18247.68 203
18248.95 179
18250.23 192
18251.50 186
18252.77 203
18254.05 188
18255.32 189
18256.60 179
18257.87 193
18259.15 161
18260.42 191
18261.70 186
18262.97 192
18264.25 180
18265.52 179
18266.80 191
18268.07 178
18269.35 187
18270.62 176
18271.90 206
18273.17 187
18274.45 186
18275.72 171
18277.00 178
18278.27 191
18279.55 197
18280.82 197
18282.10 173
18283.37 199
18284.65 200
18285.93 183
18287.20 174
18288.48 196
18289.75 175
18291.03 195
18292.30 181
18293.58 176
18294.86 182
18296.13 195
18297.41 174
18298.68 188
18299.96 171
18301.24 186
18302.51 175
18303.79 190
18305.06 174
18306.34 174
18307.62 187
18308.89 183
18310.17 170
18311.45 206
18312.72 188
18314.00 180
18315.28 188
18316.55 182
18317.83 188
18319.11 176
18320.38 170
18321.66 198
18322.94 180
18324.21 163
18325.49 169
18326.77 192
18328.04 181
18329.32 185
18330.60 172
18331.88 165
18333.15 168
18334.43 193
18335.71 204
18336.98 186
18338.26 173
18339.54 166
18340.82 210
18342.09 173
18343.37 163
18344.65 177
18345.93 201
18347.20 188
18348.48 190
18349.76 178
18351.04 171
18352.32 203
18353.59 205
18354.87 181
18356.15 180
18357.43 180
18358.71 185
18359.98 187
18361.26 179
18362.54 180
18363.82 166
18365.10 187
18366.38 168
18367.65 188
18368.93 190
18370.21 175
18371.49 158
18372.77 185
18374.05 188
18375.33 205
18376.60 194
18377.88 191
18379.16 186
18380.44 182
18381.72 167
18383.00 174
18384.28 202
18385.56 182
18386.84 172
18388.11 174
18389.39 169
18390.67 160
18391.95 190
18393.23 171
18394.51 188
18395.79 170
18397.07 180
18398.35 175
18399.63 165
18400.91 175
18402.19 183
18403.47 175
18404.75 170
18406.03 196
18407.31 189
18408.59 184
18409.87 176
18411.15 181
18412.43 188
18413.71 198
18414.99 190
18416.27 204
18417.55 173
18418.83 150
18420.11 171
18421.39 196
18422.67 192
18423.95 169
18425.23 176
18426.51 169
18427.79 183
18429.07 182
18430.35 198
18431.63 188
18432.91 183
18434.19 173
18435.47 187
18436.75 174
18438.04 166
18439.32 188
18440.60 178
18441.88 171
18443.16 169
18444.44 174
18445.72 187
18447.00 186
18448.28 166
18449.57 160
18450.85 174
18452.13 191
18453.41 164
18454.69 179
18455.97 185
18457.25 186
18458.54 173
18459.82 175
18461.10 181
18462.38 182
18463.66 198
18464.94 180
18466.23 173
18467.51 169
18468.79 167
18470.07 177
18471.35 206
18472.64 169
18473.92 182
18475.20 179
18476.48 180
18477.76 169
18479.05 184
18480.33 170
18481.61 175
18482.89 170
18484.18 177
18485.46 171
18486.74 177
18488.02 185
18489.31 191
18490.59 176
18491.87 192
18493.15 192
18494.44 180
18495.72 163
18497.00 175
18498.29 194
18499.57 188
18500.85 192
18502.13 170
18503.42 184
18504.70 180
18505.98 189
18507.27 171
18508.55 157
18509.83 187
18511.12 184
18512.40 189
18513.68 167
18514.97 178
18516.25 196
18517.54 206
18518.82 188
18520.10 190
18521.39 180
18522.67 174
18523.95 197
18525.24 174
18526.52 184
18527.81 203
18529.09 198
18530.37 182
18531.66 195
18532.94 179
18534.23 201
18535.51 201
18536.79 206
18538.08 181
18539.36 196
18540.65 174
18541.93 218
18543.22 195
18544.50 208
18545.79 186
18547.07 192
18548.36 202
18549.64 196
18550.92 219
18552.21 197
18553.49 214
18554.78 200
18556.06 214
18557.35 188
18558.63 216
18559.92 208
18561.20 211
18562.49 192
18563.77 181
18565.06 189
18566.35 200
18567.63 189
18568.92 182
18570.20 189
18571.49 171
18572.77 194
18574.06 192
18575.34 213
18576.63 216
18577.92 222
18579.20 210
18580.49 216
18581.77 195
18583.06 190
18584.34 189
18585.63 199
18586.92 210
18588.20 207
18589.49 208
18590.77 189
18592.06 216
18593.35 196
18594.63 208
18595.92 192
18597.21 204
18598.49 203
18599.78 212
18601.07 195
18602.35 191
18603.64 211
18604.93 186
18606.21 193
18607.50 194
18608.79 197
18610.07 172
18611.36 183
18612.65 173
18613.93 182
18615.22 179
18616.51 212
18617.79 179
18619.08 168
18620.37 182
18621.66 186
18622.94 188
18624.23 192
18625.52 179
18626.80 189
18628.09 198
18629.38 179
18630.67 198
18631.95 169
18633.24 183
18634.53 176
18635.82 190
18637.11 180
18638.39 169
18639.68 181
18640.97 177
18642.26 185
18643.54 169
18644.83 188
18646.12 185
18647.41 197
18648.70 171
18649.99 178
18651.27 175
18652.56 179
18653.85 188
18655.14 192
18656.43 194
18657.72 189
18659.00 179
18660.29 168
18661.58 195
18662.87 180
18664.16 188
18665.45 164
18666.74 169
18668.02 182
18669.31 171
18670.60 169
18671.89 160
18673.18 176
18674.47 186
18675.76 188
18677.05 207
18678.34 195
18679.63 198
18680.92 167
18682.20 173
18683.49 160
18684.78 180
18686.07 176
18687.36 151
18688.65 166
18689.94 185
18691.23 179
18692.52 167
18693.81 156
18695.10 178
18696.39 197
18697.68 186
18698.97 180
18700.26 167
18701.55 180
18702.84 193
18704.13 155
18705.42 156
18706.71 166
18708.00 172
18709.29 166
18710.58 172
18711.87 184
18713.16 168
18714.45 155
18715.74 173
18717.03 177
18718.32 189
18719.61 185
18720.90 166
18722.20 183
18723.49 194
18724.78 170
18726.07 164
18727.36 169
18728.65 164
18729.94 171
18731.23 174
18732.52 158
18733.81 154
18735.10 184
18736.40 161
18737.69 163
18738.98 178
18740.27 181
18741.56 164
18742.85 170
18744.14 171
18745.43 148
18746.73 157
18748.02 161
18749.31 176
18750.60 172
18751.89 175
18753.18 152
18754.48 166
18755.77 163
18757.06 162
18758.35 167
18759.64 170
18760.94 171
18762.23 178
18763.52 170
18764.81 145
18766.10 172
18767.40 166
18768.69 157
18769.98 170
18771.27 192
18772.57 187
18773.86 184
18775.15 173
18776.44 172
18777.74 182
18779.03 193
18780.32 156
18781.61 183
18782.91 171
18784.20 159
18785.49 164
18786.79 169
18788.08 198
18789.37 150
18790.66 148
18791.96 170
18793.25 170
18794.54 179
18795.84 175
18797.13 172
18798.42 166
18799.72 141
18801.01 172
18802.30 174
18803.60 175
18804.89 154
18806.18 148
18807.48 161
18808.77 165
18810.07 156
18811.36 186
18812.65 194
18813.95 172
18815.24 172
18816.53 164
18817.83 163
18819.12 160
18820.42 166
18821.71 155
18823.00 165
18824.30 164
18825.59 165
18826.89 177
18828.18 179
18829.48 176
18830.77 167
18832.07 182
18833.36 175
18834.65 148
18835.95 167
18837.24 173
18838.54 182
18839.83 172
18841.13 174
18842.42 156
18843.72 163
18845.01 168
18846.31 177
18847.60 179
18848.90 179
18850.19 185
18851.49 175
18852.78 167
18854.08 165
18855.37 163
18856.67 187
18857.96 187
18859.26 189
18860.55 186
18861.85 189
18863.15 177
18864.44 190
18865.74 189
18867.03 172
18868.33 180
18869.62 188
18870.92 172
18872.22 163
18873.51 198
18874.81 179
18876.10 187
18877.40 181
18878.70 184
18879.99 166
18881.29 168
18882.58 189
18883.88 191
18885.18 168
18886.47 164
18887.77 166
18889.07 176
18890.36 185
18891.66 177
18892.95 148
18894.25 190
18895.55 192
18896.84 178
18898.14 173
18899.44 179
18900.73 168
18902.03 162
18903.33 170
18904.63 160
18905.92 191
18907.22 170
18908.52 175
18909.81 169
18911.11 173
18912.41 169
18913.71 165
18915.00 185
18916.30 174
18917.60 181
18918.89 193
18920.19 187
18921.49 187
18922.79 179
18924.09 178
18925.38 178
18926.68 202
18927.98 177
18929.28 187
18930.57 181
18931.87 194
18933.17 185
18934.47 172
18935.77 184
18937.06 183
18938.36 167
18939.66 183
18940.96 174
18942.26 179
18943.55 179
18944.85 186
18946.15 162
18947.45 168
18948.75 167
18950.05 166
18951.35 166
18952.64 200
18953.94 187
18955.24 178
18956.54 167
18957.84 172
18959.14 162
18960.44 184
18961.74 187
18963.03 163
18964.33 184
18965.63 178
18966.93 177
18968.23 175
18969.53 171
18970.83 157
18972.13 177
18973.43 168
18974.73 163
18976.03 174
18977.33 173
18978.62 177
18979.92 170
18981.22 169
18982.52 183
18983.82 180
18985.12 181
18986.42 197
18987.72 185
18989.02 186
18990.32 171
18991.62 177
18992.92 168
18994.22 166
18995.52 186
18996.82 184
18998.12 173
18999.42 161
19000.72 178
19002.02 163
19003.32 176
19004.62 156
19005.92 191
19007.22 180
19008.53 187
19009.83 169
19011.13 162
19012.43 158
19013.73 156
19015.03 161
19016.33 149
19017.63 159
19018.93 170
19020.23 184
19021.53 177
19022.83 165
19024.13 164
19025.44 155
19026.74 160
19028.04 180
19029.34 152
19030.64 147
19031.94 168
19033.24 162
19034.54 175
19035.85 188
19037.15 171
19038.45 157
19039.75 162
19041.05 164
19042.35 173
19043.66 172
19044.96 163
19046.26 147
19047.56 170
19048.86 176
19050.16 175
19051.47 152
19052.77 167
19054.07 179
19055.37 159
19056.67 153
19057.98 181
19059.28 178
19060.58 152
19061.88 173
19063.19 161
19064.49 176
19065.79 182
19067.09 182
19068.40 144
19069.70 173
19071.00 183
19072.30 168
19073.61 168
19074.91 178
19076.21 182
19077.52 162
19078.82 163
19080.12 160
19081.42 144
19082.73 155
19084.03 166
19085.33 151
19086.64 160
19087.94 158
19089.24 163
19090.55 165
19091.85 146
19093.15 160
19094.46 162
19095.76 164
19097.06 172
19098.37 185
19099.67 162
19100.97 152
19102.28 160
19103.58 168
19104.89 189
19106.19 175
19107.49 171
19108.80 163
19110.10 153
19111.40 172
19112.71 164
19114.01 162
19115.32 147
19116.62 149
19117.93 149
19119.23 162
19120.53 168
19121.84 167
19123.14 155
19124.45 155
19125.75 164
19127.06 172
19128.36 166
19129.67 150
19130.97 173
19132.28 167
19133.58 171
19134.88 176
19136.19 163
19137.49 175
19138.80 163
19140.10 156
19141.41 169
19142.71 175
19144.02 150
19145.32 161
19146.63 170
19147.94 180
19149.24 172
19150.55 162
19151.85 165
19153.16 165
19154.46 157
19155.77 147
19157.07 151
19158.38 154
19159.68 148
19160.99 163
19162.30 186
19163.60 171
19164.91 159
19166.21 175
19167.52 171
19168.83 170
19170.13 134
19171.44 170
19172.74 171
19174.05 181
19175.36 185
19176.66 171
19177.97 158
19179.27 153
19180.58 164
19181.89 186
19183.19 173
19184.50 156
19185.81 162
19187.11 167
19188.42 177
19189.73 173
19191.03 155
19192.34 156
19193.65 168
19194.95 167
19196.26 161
19197.57 153
19198.87 171
19200.18 177
19201.49 181
19202.80 168
19204.10 174
19205.41 169
19206.72 169
19208.03 176
19209.33 163
19210.64 180
19211.95 168
19213.25 180
19214.56 174
19215.87 172
19217.18 168
19218.49 157
19219.79 166
19221.10 179
19222.41 164
19223.72 179
19225.02 191
19226.33 173
19227.64 159
19228.95 165
19230.26 158
19231.56 171
19232.87 173
19234.18 146
19235.49 158
19236.80 167
19238.11 149
19239.41 167
19240.72 150
19242.03 166
19243.34 167
19244.65 158
19245.96 157
19247.26 165
19248.57 166
19249.88 160
19251.19 158
19252.50 161
19253.81 170
19255.12 168
19256.43 171
19257.74 162
19259.04 177
19260.35 170
19261.66 160
19262.97 164
19264.28 177
19265.59 164
19266.90 167
19268.21 161
19269.52 160
19270.83 153
19272.14 156
19273.45 168
19274.76 153
19276.07 163
19277.38 154
19278.69 174
19279.99 171
19281.30 158
19282.61 152
19283.92 177
19285.23 160
19286.54 172
19287.85 167
19289.16 171
19290.47 169
19291.78 157
19293.09 146
19294.40 159
19295.72 161
19297.03 161
19298.34 178
19299.65 162
19300.96 135
19302.27 177
19303.58 159
19304.89 165
19306.20 164
19307.51 173
19308.82 140
19310.13 160
19311.44 137
19312.75 164
19314.06 165
19315.37 161
19316.69 166
19318.00 161
19319.31 144
19320.62 176
19321.93 151
19323.24 165
19324.55 144
19325.86 154
19327.18 153
19328.49 152
19329.80 165
19331.11 144
19332.42 160
19333.73 155
19335.04 163
19336.36 158
19337.67 173
19338.98 167
19340.29 151
19341.60 165
19342.91 166
19344.23 163
19345.54 160
19346.85 169
19348.16 168
19349.47 178
19350.79 171
19352.10 166
19353.41 162
19354.72 164
19356.04 161
19357.35 142
19358.66 142
19359.97 161
19361.29 159
19362.60 164
19363.91 152
19365.22 157
19366.54 167
19367.85 164
19369.16 171
19370.47 150
19371.79 180
19373.10 142
19374.41 148
19375.73 151
19377.04 161
19378.35 164
19379.67 172
19380.98 153
19382.29 146
19383.60 154
19384.92 145
19386.23 152
19387.54 161
19388.86 146
19390.17 153
19391.49 176
19392.80 148
19394.11 158
19395.43 153
19396.74 168
19398.05 154
19399.37 151
19400.68 161
19402.00 158
19403.31 156
19404.62 165
19405.94 168
19407.25 163
19408.57 166
19409.88 159
19411.19 171
19412.51 154
19413.82 186
19415.14 170
19416.45 142
19417.77 145
19419.08 148
19420.39 158
19421.71 158
19423.02 155
19424.34 172
19425.65 145
19426.97 148
19428.28 165
19429.60 145
19430.91 154
19432.23 147
19433.54 156
19434.86 167
19436.17 150
19437.49 141
19438.80 167
19440.12 143
19441.43 148
19442.75 147
19444.06 145
19445.38 167
19446.69 156
19448.01 164
19449.32 147
19450.64 179
19451.96 134
19453.27 148
19454.59 169
19455.90 131
19457.22 149
19458.53 156
19459.85 151
19461.17 156
19462.48 158
19463.80 155
19465.11 161
19466.43 143
19467.75 160
19469.06 157
19470.38 157
19471.69 127
19473.01 145
19474.33 156
19475.64 142
19476.96 143
19478.28 159
19479.59 136
19480.91 156
19482.23 135
19483.54 137
19484.86 148
19486.18 154
19487.49 153
19488.81 130
19490.13 153
19491.44 150
19492.76 152
19494.08 144
19495.39 149
19496.71 150
19498.03 156
19499.35 145
19500.66 140
19501.98 148
19503.30 157
19504.61 160
19505.93 153
19507.25 139
19508.57 147
19509.88 165
19511.20 147
19512.52 160
19513.84 167
19515.15 149
19516.47 149
19517.79 147
19519.11 147
19520.43 149
19521.74 168
19523.06 128
19524.38 133
19525.70 149
19527.02 163
19528.33 148
19529.65 155
19530.97 146
19532.29 153
19533.61 150
19534.93 133
19536.24 143
19537.56 167
19538.88 164
19540.20 145
19541.52 134
19542.84 139
19544.16 151
19545.47 138
19546.79 160
19548.11 144
19549.43 160
19550.75 138
19552.07 169
19553.39 159
19554.71 170
19556.03 150
19557.34 164
19558.66 170
19559.98 159
19561.30 162
19562.62 140
19563.94 178
19565.26 162
19566.58 163
19567.90 162
19569.22 160
19570.54 129
19571.86 155
19573.18 157
19574.50 143
19575.82 150
19577.14 145
19578.46 144
19579.78 154
19581.10 161
19582.42 134
19583.74 167
19585.06 146
19586.38 149
19587.70 143
19589.02 144
19590.34 141
19591.66 159
19592.98 161
19594.30 166
19595.62 130
19596.94 145
19598.26 148
19599.58 154
19600.90 166
19602.22 151
19603.54 147
19604.86 147
19606.18 148
19607.50 158
19608.82 152
19610.15 152
19611.47 155
19612.79 158
19614.11 161
19615.43 140
19616.75 148
19618.07 147
19619.39 140
19620.71 166
19622.04 168
19623.36 163
19624.68 141
19626.00 159
19627.32 177
19628.64 180
19629.96 144
19631.29 160
19632.61 161
19633.93 142
19635.25 147
19636.57 155
19637.89 165
19639.22 147
19640.54 129
19641.86 150
19643.18 149
19644.50 164
19645.83 148
19647.15 147
19648.47 146
19649.79 149
19651.12 152
19652.44 163
19653.76 152
19655.08 143
19656.40 163
19657.73 150
19659.05 134
19660.37 155
19661.70 139
19663.02 155
19664.34 140
19665.66 150
19666.99 168
19668.31 159
19669.63 156
19670.95 142
19672.28 164
19673.60 149
19674.92 146
19676.25 160
19677.57 145
19678.89 142
19680.22 156
19681.54 159
19682.86 137
19684.19 186
19685.51 153
19686.83 161
19688.16 150
19689.48 132
19690.80 158
19692.13 151
19693.45 131
19694.78 142
19696.10 140
19697.42 130
19698.75 151
19700.07 144
19701.39 144
19702.72 129
19704.04 140
19705.37 175
19706.69 161
19708.02 137
19709.34 156
19710.66 163
19711.99 139
19713.31 149
19714.64 148
19715.96 171
19717.29 157
19718.61 150
19719.93 156
19721.26 149
19722.58 158
19723.91 149
19725.23 155
19726.56 156
19727.88 155
19729.21 150
19730.53 177
19731.86 141
19733.18 147
19734.51 144
19735.83 155
19737.16 169
19738.48 144
19739.81 127
19741.13 161
19742.46 137
19743.78 152
19745.11 155
19746.44 156
19747.76 170
19749.09 143
19750.41 138
19751.74 151
19753.06 164
19754.39 158
19755.72 161
19757.04 162
19758.37 149
19759.69 138
19761.02 155
19762.34 154
19763.67 156
19765.00 152
19766.32 164
19767.65 171
19768.98 152
19770.30 155
19771.63 144
19772.95 149
19774.28 143
19775.61 158
19776.93 154
19778.26 151
19779.59 155
19780.91 163
19782.24 142
19783.57 163
19784.89 165
19786.22 148
19787.55 153
19788.87 153
19790.20 151
19791.53 153
19792.86 143
19794.18 150
19795.51 159
19796.84 143
19798.16 141
19799.49 162
19800.82 142
19802.15 140
19803.47 140
19804.80 134
19806.13 145
19807.46 146
19808.78 144
19810.11 171
19811.44 147
19812.77 145
19814.09 148
19815.42 144
19816.75 140
19818.08 138
19819.41 139
19820.73 153
19822.06 141
19823.39 141
19824.72 161
19826.05 148
19827.37 155
19828.70 145
19830.03 157
19831.36 150
19832.69 156
19834.02 159
19835.34 151
19836.67 157
19838.00 155
19839.33 148
19840.66 157
19841.99 131
19843.32 154
19844.64 153
19845.97 169
19847.30 162
19848.63 165
19849.96 179
19851.29 149
19852.62 135
19853.95 163
19855.28 149
19856.60 159
19857.93 166
19859.26 127
19860.59 150
19861.92 159
19863.25 157
19864.58 150
19865.91 153
19867.24 156
19868.57 144
19869.90 148
19871.23 144
19872.56 146
19873.89 166
19875.22 166
19876.55 134
19877.88 141
19879.21 156
19880.54 173
19881.87 143
19883.20 150
19884.53 136
19885.86 160
19887.19 155
19888.52 158
19889.85 158
19891.18 148
19892.51 145
19893.84 141
19895.17 163
19896.50 145
19897.83 133
19899.16 131
19900.49 154
19901.82 121
19903.15 161
19904.48 156
19905.81 157
19907.15 146
19908.48 154
19909.81 154
19911.14 144
19912.47 140
19913.80 141
19915.13 152
19916.46 159
19917.79 151
19919.13 164
19920.46 174
19921.79 178
19923.12 167
19924.45 156
19925.78 153
19927.11 155
19928.45 152
19929.78 150
19931.11 137
19932.44 158
19933.77 153
19935.10 180
19936.44 136
19937.77 135
19939.10 141
19940.43 162
19941.76 154
19943.10 146
19944.43 147
19945.76 148
19947.09 153
19948.42 167
19949.76 181
19951.09 150
19952.42 147
19953.75 136
19955.09 150
19956.42 131
19957.75 147
19959.08 156
19960.42 178
19961.75 167
19963.08 157
19964.41 154
19965.75 148
19967.08 155
19968.41 157
19969.75 155
19971.08 148
19972.41 149
19973.74 153
19975.08 166
19976.41 142
19977.74 168
19979.08 166
19980.41 173
19981.74 146
19983.08 162
19984.41 126
19985.74 133
19987.08 161
19988.41 166
19989.75 168
19991.08 130
19992.41 143
19993.75 149
19995.08 145
19996.41 122
19997.75 155
19999.08 164
20000.42 167
20001.75 161
20003.08 163
20004.42 176
20005.75 156
20007.09 160
20008.42 165
20009.75 173
20011.09 162
20012.42 153
20013.76 185
20015.09 190
20016.43 163
20017.76 167
20019.10 177
20020.43 163
20021.76 145
20023.10 145
20024.43 162
20025.77 165
20027.10 167
20028.44 168
20029.77 198
20031.11 149
20032.44 159
20033.78 158
20035.11 175
20036.45 161
20037.78 185
20039.12 182
20040.46 178
20041.79 183
20043.13 180
20044.46 167
20045.80 194
20047.13 185
20048.47 185
20049.80 183
20051.14 169
20052.47 172
20053.81 167
20055.15 183
20056.48 165
20057.82 157
20059.15 176
20060.49 189
20061.83 177
20063.16 164
20064.50 145
20065.83 160
20067.17 157
20068.51 160
20069.84 166
20071.18 181
20072.52 167
20073.85 156
20075.19 170
20076.52 149
20077.86 178
20079.20 169
20080.53 176
20081.87 161
20083.21 164
20084.54 148
20085.88 154
20087.22 137
20088.56 156
20089.89 169
20091.23 153
20092.57 148
20093.90 149
20095.24 156
20096.58 153
20097.91 150
20099.25 149
20100.59 160
20101.93 125
20103.26 159
20104.60 166
20105.94 140
20107.28 165
20108.61 177
20109.95 152
20111.29 153
20112.63 163
20113.96 173
20115.30 192
20116.64 141
20117.98 168
20119.32 133
20120.65 159
20121.99 152
20123.33 156
20124.67 142
20126.01 152
