# Supplementary material for: MALDI-TOF MS typing enables the classification of brewing yeasts of the genus Saccharomyces to major beer styles
Source: PLoS One. 2017 Aug 9;12(8):e0181694. doi: 10.1371/journal.pone.0181694 (PMC5549903; doi:10.1371/journal.pone.0181694)
Supplement: S17 File — The directory includes 90 raw files and was zipped to “.zip”; the folder has three strains with 30 spectra per strain; S1 Text explains the raw files with an example and Table 1 represents the yeast strains used within the experiment. (ZIP) [file pone.0181694.s020.zip › 49-51/30811-PIBB121-Dias-Dias-Dias-YPG-18h-E-E_2016-10-04_3_0_B2_1.dat]

1998.43 1183
1998.85 1196
1999.27 1135
1999.69 1137
2000.11 1074
2000.54 1119
2000.96 1116
2001.38 1097
2001.80 1077
2002.23 1014
2002.65 1079
2003.07 1061
2003.49 1096
2003.92 1164
2004.34 1206
2004.76 1156
2005.18 1257
2005.61 1312
2006.03 1298
2006.45 1241
2006.87 1164
2007.30 1193
2007.72 1162
2008.14 1182
2008.57 1095
2008.99 1048
2009.41 1065
2009.84 1014
2010.26 967
2010.68 961
2011.11 957
2011.53 967
2011.95 977
2012.38 936
2012.80 934
2013.22 921
2013.65 967
2014.07 1013
2014.49 920
2014.92 982
2015.34 994
2015.77 1064
2016.19 977
2016.61 1022
2017.04 1023
2017.46 1038
2017.89 1092
2018.31 1103
2018.73 1079
2019.16 1075
2019.58 1086
2020.01 1012
2020.43 1022
2020.85 1004
2021.28 1088
2021.70 1081
2022.13 1090
2022.55 1103
2022.98 1167
2023.40 1157
2023.83 1157
2024.25 1123
2024.68 1062
2025.10 1045
2025.53 1090
2025.95 1106
2026.38 1072
2026.80 1038
2027.23 1097
2027.65 1148
2028.08 1167
2028.50 1204
2028.93 1152
2029.35 1084
2029.78 1017
2030.20 1021
2030.63 1037
2031.05 1036
2031.48 1021
2031.90 1081
2032.33 1107
2032.75 1086
2033.18 1064
2033.61 1077
2034.03 1110
2034.46 1028
2034.88 1020
2035.31 1097
2035.74 1129
2036.16 1138
2036.59 1213
2037.01 1221
2037.44 1197
2037.87 1193
2038.29 1189
2038.72 1235
2039.14 1138
2039.57 1165
2040.00 1098
2040.42 1105
2040.85 1149
2041.28 1110
2041.70 1135
2042.13 1090
2042.56 1038
2042.98 1112
2043.41 1110
2043.84 1057
2044.26 1090
2044.69 1091
2045.12 1136
2045.54 1120
2045.97 1052
2046.40 1106
2046.82 1106
2047.25 1042
2047.68 1038
2048.11 1042
2048.53 1054
2048.96 1008
2049.39 1030
2049.82 1032
2050.24 1024
2050.67 972
2051.10 970
2051.53 996
2051.95 1032
2052.38 1015
2052.81 1012
2053.24 1048
2053.66 1026
2054.09 1005
2054.52 1038
2054.95 1079
2055.38 1066
2055.80 1031
2056.23 1042
2056.66 1019
2057.09 1046
2057.52 1031
2057.94 1028
2058.37 1009
2058.80 1002
2059.23 997
2059.66 1072
2060.09 1044
2060.51 1009
2060.94 1064
2061.37 1110
2061.80 1136
2062.23 1139
2062.66 1238
2063.09 1304
2063.52 1313
2063.94 1227
2064.37 1233
2064.80 1171
2065.23 1189
2065.66 1154
2066.09 1111
2066.52 1058
2066.95 1111
2067.38 1097
2067.81 1045
2068.24 1072
2068.66 988
2069.09 1000
2069.52 945
2069.95 1018
2070.38 1096
2070.81 1037
2071.24 985
2071.67 999
2072.10 1119
2072.53 1202
2072.96 1219
2073.39 1146
2073.82 1142
2074.25 1173
2074.68 1176
2075.11 1176
2075.54 1181
2075.97 1178
2076.40 1211
2076.83 1231
2077.26 1104
2077.69 1148
2078.12 1148
2078.55 1130
2078.98 1149
2079.41 1088
2079.84 1114
2080.27 1164
2080.70 1122
2081.14 1090
2081.57 1038
2082.00 1083
2082.43 1027
2082.86 980
2083.29 1042
2083.72 1080
2084.15 1036
2084.58 1044
2085.01 1016
2085.44 1005
2085.88 1050
2086.31 1029
2086.74 1012
2087.17 933
2087.60 953
2088.03 1044
2088.46 1008
2088.89 1082
2089.33 1089
2089.76 1123
2090.19 1148
2090.62 1150
2091.05 1116
2091.48 1105
2091.92 1122
2092.35 1143
2092.78 1260
2093.21 1261
2093.64 1144
2094.07 1100
2094.51 1131
2094.94 1221
2095.37 1147
2095.80 1032
2096.24 1011
2096.67 986
2097.10 1021
2097.53 959
2097.96 965
2098.40 1029
2098.83 1045
2099.26 1013
2099.69 946
2100.13 952
2100.56 971
2100.99 985
2101.43 1038
2101.86 1053
2102.29 1015
2102.72 1030
2103.16 1092
2103.59 1078
2104.02 1121
2104.46 1149
2104.89 1129
2105.32 1031
2105.76 1078
2106.19 1075
2106.62 954
2107.05 990
2107.49 1037
2107.92 1031
2108.36 1021
2108.79 1020
2109.22 1043
2109.66 1040
2110.09 947
2110.52 1025
2110.96 1003
2111.39 954
2111.82 954
2112.26 1017
2112.69 934
2113.13 953
2113.56 918
2113.99 942
2114.43 907
2114.86 958
2115.30 960
2115.73 1036
2116.16 948
2116.60 937
2117.03 1035
2117.47 1022
2117.90 936
2118.34 1030
2118.77 1037
2119.21 1091
2119.64 1098
2120.07 1101
2120.51 1054
2120.94 1062
2121.38 1102
2121.81 1036
2122.25 1080
2122.68 1095
2123.12 1073
2123.55 1085
2123.99 1030
2124.42 1025
2124.86 1033
2125.29 1036
2125.73 1035
2126.16 983
2126.60 983
2127.04 1024
2127.47 1039
2127.91 1025
2128.34 999
2128.78 1090
2129.21 1073
2129.65 1124
2130.08 1132
2130.52 1183
2130.96 1145
2131.39 1132
2131.83 1207
2132.26 1314
2132.70 1406
2133.14 1486
2133.57 1468
2134.01 1446
2134.44 1427
2134.88 1444
2135.32 1411
2135.75 1435
2136.19 1384
2136.62 1386
2137.06 1360
2137.50 1290
2137.93 1212
2138.37 1122
2138.81 1100
2139.24 1088
2139.68 1067
2140.12 996
2140.55 964
2140.99 942
2141.43 896
2141.86 901
2142.30 924
2142.74 937
2143.18 1023
2143.61 1013
2144.05 984
2144.49 993
2144.92 1042
2145.36 1059
2145.80 1145
2146.24 1241
2146.67 1122
2147.11 1160
2147.55 1155
2147.99 1217
2148.42 1201
2148.86 1221
2149.30 1266
2149.74 1251
2150.17 1180
2150.61 1209
2151.05 1142
2151.49 1055
2151.92 1029
2152.36 1077
2152.80 1028
2153.24 1070
2153.68 1105
2154.11 1050
2154.55 1105
2154.99 1083
2155.43 1087
2155.87 1106
2156.31 1126
2156.74 1041
2157.18 1068
2157.62 1094
2158.06 1101
2158.50 1143
2158.94 1027
2159.38 1120
2159.81 1121
2160.25 1119
2160.69 1201
2161.13 1213
2161.57 1192
2162.01 1132
2162.45 1141
2162.89 1138
2163.33 1070
2163.76 1066
2164.20 1100
2164.64 1124
2165.08 1081
2165.52 1101
2165.96 1148
2166.40 1129
2166.84 1143
2167.28 1287
2167.72 1309
2168.16 1241
2168.60 1297
2169.04 1259
2169.48 1298
2169.92 1264
2170.36 1256
2170.80 1352
2171.24 1332
2171.68 1398
2172.12 1407
2172.56 1333
2173.00 1267
2173.44 1264
2173.88 1307
2174.32 1348
2174.76 1306
2175.20 1187
2175.64 1302
2176.08 1361
2176.52 1380
2176.96 1338
2177.40 1250
2177.84 1306
2178.28 1266
2178.72 1202
2179.16 1202
2179.60 1255
2180.04 1143
2180.48 1094
2180.92 1075
2181.37 1103
2181.81 1083
2182.25 1071
2182.69 1037
2183.13 1087
2183.57 1093
2184.01 1104
2184.45 1104
2184.89 1188
2185.34 1206
2185.78 1174
2186.22 1272
2186.66 1224
2187.10 1234
2187.54 1168
2187.98 1235
2188.43 1179
2188.87 1236
2189.31 1130
2189.75 1158
2190.19 1237
2190.63 1219
2191.08 1253
2191.52 1238
2191.96 1229
2192.40 1219
2192.84 1267
2193.29 1177
2193.73 1190
2194.17 1272
2194.61 1262
2195.05 1163
2195.50 1228
2195.94 1226
2196.38 1170
2196.82 1183
2197.27 1135
2197.71 1140
2198.15 1098
2198.59 1086
2199.04 1107
2199.48 1169
2199.92 1168
2200.37 1166
2200.81 1146
2201.25 1174
2201.69 1209
2202.14 1202
2202.58 1200
2203.02 1247
2203.47 1240
2203.91 1197
2204.35 1275
2204.80 1253
2205.24 1224
2205.68 1174
2206.13 1220
2206.57 1243
2207.01 1309
2207.46 1231
2207.90 1304
2208.34 1274
2208.79 1183
2209.23 1278
2209.67 1228
2210.12 1200
2210.56 1256
2211.01 1249
2211.45 1176
2211.89 1136
2212.34 1170
2212.78 1205
2213.23 1140
2213.67 1119
2214.11 1140
2214.56 1092
2215.00 1064
2215.45 1094
2215.89 1045
2216.34 1096
2216.78 1090
2217.22 1079
2217.67 1032
2218.11 1096
2218.56 1153
2219.00 1177
2219.45 1172
2219.89 1213
2220.34 1210
2220.78 1341
2221.23 1360
2221.67 1375
2222.12 1383
2222.56 1425
2223.01 1447
2223.45 1419
2223.90 1352
2224.34 1323
2224.79 1299
2225.23 1288
2225.68 1292
2226.12 1258
2226.57 1182
2227.01 1275
2227.46 1305
2227.91 1308
2228.35 1337
2228.80 1297
2229.24 1382
2229.69 1523
2230.13 1580
2230.58 1604
2231.03 1614
2231.47 1604
2231.92 1595
2232.36 1599
2232.81 1607
2233.26 1663
2233.70 1731
2234.15 1549
2234.59 1556
2235.04 1522
2235.49 1523
2235.93 1551
2236.38 1502
2236.83 1491
2237.27 1557
2237.72 1424
2238.17 1442
2238.61 1408
2239.06 1287
2239.51 1273
2239.95 1230
2240.40 1196
2240.85 1146
2241.29 1139
2241.74 1116
2242.19 1148
2242.63 1166
2243.08 1148
2243.53 1108
2243.98 1120
2244.42 1063
2244.87 1090
2245.32 1079
2245.76 1078
2246.21 1083
2246.66 1077
2247.11 1125
2247.55 1092
2248.00 1121
2248.45 1087
2248.90 1082
2249.35 1025
2249.79 1033
2250.24 1069
2250.69 1113
2251.14 1077
2251.58 1096
2252.03 1001
2252.48 1020
2252.93 990
2253.38 992
2253.82 990
2254.27 966
2254.72 968
2255.17 1076
2255.62 1074
2256.07 1052
2256.51 969
2256.96 1052
2257.41 988
2257.86 1010
2258.31 1068
2258.76 1165
2259.21 1222
2259.65 1196
2260.10 1206
2260.55 1217
2261.00 1210
2261.45 1249
2261.90 1325
2262.35 1268
2262.80 1297
2263.25 1324
2263.69 1313
2264.14 1261
2264.59 1325
2265.04 1399
2265.49 1313
2265.94 1253
2266.39 1253
2266.84 1267
2267.29 1229
2267.74 1196
2268.19 1281
2268.64 1225
2269.09 1340
2269.54 1212
2269.99 1222
2270.44 1172
2270.89 1175
2271.34 1206
2271.79 1263
2272.24 1171
2272.69 1121
2273.14 1098
2273.59 1077
2274.04 1070
2274.49 1124
2274.94 1206
2275.39 1095
2275.84 1024
2276.29 1128
2276.74 1193
2277.19 1156
2277.64 1251
2278.09 1314
2278.54 1319
2278.99 1237
2279.44 1268
2279.89 1326
2280.34 1407
2280.79 1314
2281.25 1331
2281.70 1290
2282.15 1249
2282.60 1249
2283.05 1249
2283.50 1133
2283.95 1202
2284.40 1243
2284.85 1283
2285.31 1407
2285.76 1526
2286.21 1560
2286.66 1650
2287.11 1837
2287.56 1994
2288.01 2191
2288.47 2327
2288.92 2332
2289.37 2328
2289.82 2408
2290.27 2447
2290.72 2508
2291.18 2531
2291.63 2457
2292.08 2430
2292.53 2268
2292.98 2275
2293.44 2174
2293.89 2198
2294.34 2116
2294.79 1967
2295.24 1797
2295.70 1812
2296.15 1680
2296.60 1585
2297.05 1518
2297.51 1434
2297.96 1357
2298.41 1304
2298.86 1288
2299.32 1286
2299.77 1180
2300.22 1230
2300.67 1233
2301.13 1160
2301.58 1165
2302.03 1124
2302.49 1158
2302.94 1150
2303.39 1163
2303.85 1145
2304.30 1172
2304.75 1243
2305.20 1344
2305.66 1276
2306.11 1319
2306.56 1348
2307.02 1428
2307.47 1463
2307.93 1464
2308.38 1485
2308.83 1503
2309.29 1495
2309.74 1575
2310.19 1478
2310.65 1430
2311.10 1415
2311.55 1348
2312.01 1354
2312.46 1321
2312.92 1317
2313.37 1378
2313.82 1329
2314.28 1283
2314.73 1397
2315.19 1463
2315.64 1388
2316.10 1307
2316.55 1363
2317.00 1435
2317.46 1417
2317.91 1397
2318.37 1368
2318.82 1466
2319.28 1442
2319.73 1441
2320.19 1367
2320.64 1321
2321.10 1384
2321.55 1297
2322.01 1320
2322.46 1311
2322.92 1367
2323.37 1400
2323.83 1278
2324.28 1258
2324.74 1292
2325.19 1312
2325.65 1338
2326.10 1321
2326.56 1396
2327.01 1406
2327.47 1461
2327.92 1407
2328.38 1464
2328.83 1548
2329.29 1374
2329.74 1346
2330.20 1267
2330.66 1270
2331.11 1358
2331.57 1333
2332.02 1335
2332.48 1319
2332.94 1383
2333.39 1334
2333.85 1349
2334.30 1282
2334.76 1288
2335.22 1319
2335.67 1367
2336.13 1375
2336.58 1376
2337.04 1419
2337.50 1419
2337.95 1473
2338.41 1390
2338.87 1344
2339.32 1393
2339.78 1378
2340.24 1337
2340.69 1313
2341.15 1330
2341.61 1327
2342.06 1348
2342.52 1330
2342.98 1254
2343.43 1311
2343.89 1299
2344.35 1330
2344.81 1290
2345.26 1267
2345.72 1266
2346.18 1271
2346.63 1285
2347.09 1266
2347.55 1264
2348.01 1273
2348.46 1192
2348.92 1263
2349.38 1268
2349.84 1249
2350.29 1124
2350.75 1199
2351.21 1234
2351.67 1176
2352.13 1184
2352.58 1222
2353.04 1233
2353.50 1181
2353.96 1202
2354.41 1202
2354.87 1187
2355.33 1271
2355.79 1230
2356.25 1222
2356.71 1344
2357.16 1268
2357.62 1349
2358.08 1313
2358.54 1211
2359.00 1320
2359.46 1297
2359.91 1236
2360.37 1269
2360.83 1329
2361.29 1373
2361.75 1403
2362.21 1389
2362.67 1400
2363.13 1370
2363.58 1389
2364.04 1483
2364.50 1502
2364.96 1421
2365.42 1347
2365.88 1377
2366.34 1342
2366.80 1289
2367.26 1290
2367.72 1248
2368.18 1257
2368.64 1199
2369.10 1196
2369.55 1124
2370.01 1101
2370.47 1135
2370.93 1179
2371.39 1153
2371.85 1165
2372.31 1145
2372.77 1159
2373.23 1132
2373.69 1120
2374.15 1190
2374.61 1174
2375.07 1148
2375.53 1098
2375.99 1158
2376.45 1177
2376.91 1161
2377.37 1128
2377.83 1152
2378.29 1218
2378.75 1244
2379.21 1270
2379.68 1204
2380.14 1187
2380.60 1158
2381.06 1179
2381.52 1216
2381.98 1225
2382.44 1212
2382.90 1199
2383.36 1238
2383.82 1232
2384.28 1194
2384.74 1180
2385.20 1257
2385.67 1259
2386.13 1207
2386.59 1170
2387.05 1108
2387.51 1177
2387.97 1311
2388.43 1328
2388.89 1275
2389.36 1207
2389.82 1173
2390.28 1197
2390.74 1162
2391.20 1136
2391.66 1130
2392.13 1191
2392.59 1117
2393.05 1096
2393.51 1085
2393.97 1148
2394.43 1165
2394.90 1215
2395.36 1151
2395.82 1128
2396.28 1105
2396.74 1079
2397.21 1136
2397.67 1098
2398.13 1107
2398.59 1093
2399.06 1124
2399.52 1082
2399.98 1038
2400.44 1062
2400.91 1078
2401.37 1121
2401.83 1129
2402.29 1086
2402.76 1122
2403.22 1125
2403.68 1183
2404.14 1246
2404.61 1158
2405.07 1126
2405.53 1202
2406.00 1234
2406.46 1193
2406.92 1149
2407.39 1176
2407.85 1143
2408.31 1131
2408.78 1152
2409.24 1109
2409.70 1093
2410.17 1087
2410.63 1031
2411.09 1006
2411.56 1048
2412.02 1076
2412.48 1158
2412.95 1281
2413.41 1298
2413.87 1288
2414.34 1339
2414.80 1448
2415.27 1407
2415.73 1473
2416.19 1451
2416.66 1516
2417.12 1499
2417.59 1484
2418.05 1486
2418.51 1467
2418.98 1468
2419.44 1423
2419.91 1425
2420.37 1499
2420.84 1557
2421.30 1519
2421.77 1558
2422.23 1478
2422.69 1438
2423.16 1484
2423.62 1454
2424.09 1447
2424.55 1395
2425.02 1370
2425.48 1395
2425.95 1385
2426.41 1387
2426.88 1335
2427.34 1289
2427.81 1274
2428.27 1157
2428.74 1122
2429.20 1214
2429.67 1195
2430.13 1159
2430.60 1233
2431.07 1237
2431.53 1198
2432.00 1233
2432.46 1270
2432.93 1244
2433.39 1323
2433.86 1246
2434.32 1315
2434.79 1357
2435.26 1382
2435.72 1508
2436.19 1535
2436.65 1567
2437.12 1687
2437.59 1731
2438.05 1758
2438.52 1784
2438.98 1738
2439.45 1757
2439.92 1655
2440.38 1655
2440.85 1557
2441.32 1463
2441.78 1409
2442.25 1391
2442.72 1306
2443.18 1354
2443.65 1339
2444.12 1344
2444.58 1368
2445.05 1280
2445.52 1264
2445.98 1243
2446.45 1278
2446.92 1182
2447.38 1211
2447.85 1192
2448.32 1155
2448.78 1187
2449.25 1198
2449.72 1163
2450.19 1187
2450.65 1228
2451.12 1170
2451.59 1176
2452.06 1236
2452.52 1242
2452.99 1147
2453.46 1093
2453.93 1119
2454.39 1138
2454.86 1171
2455.33 1190
2455.80 1174
2456.26 1228
2456.73 1185
2457.20 1152
2457.67 1197
2458.14 1153
2458.60 1254
2459.07 1270
2459.54 1220
2460.01 1213
2460.48 1305
2460.95 1336
2461.41 1395
2461.88 1371
2462.35 1316
2462.82 1334
2463.29 1372
2463.76 1416
2464.22 1333
2464.69 1356
2465.16 1329
2465.63 1314
2466.10 1370
2466.57 1307
2467.04 1321
2467.51 1389
2467.97 1281
2468.44 1142
2468.91 1086
2469.38 1135
2469.85 1151
2470.32 1074
2470.79 1114
2471.26 1100
2471.73 1068
2472.20 1087
2472.67 1090
2473.14 1088
2473.61 1066
2474.07 1141
2474.54 1207
2475.01 1189
2475.48 1224
2475.95 1318
2476.42 1349
2476.89 1313
2477.36 1412
2477.83 1425
2478.30 1330
2478.77 1411
2479.24 1423
2479.71 1363
2480.18 1374
2480.65 1296
2481.12 1284
2481.59 1243
2482.06 1224
2482.53 1188
2483.00 1121
2483.47 1113
2483.95 1098
2484.42 1124
2484.89 1158
2485.36 1102
2485.83 1102
2486.30 1163
2486.77 1221
2487.24 1134
2487.71 1244
2488.18 1273
2488.65 1323
2489.12 1302
2489.59 1357
2490.07 1322
2490.54 1338
2491.01 1395
2491.48 1281
2491.95 1336
2492.42 1380
2492.89 1319
2493.36 1306
2493.84 1310
2494.31 1308
2494.78 1247
2495.25 1250
2495.72 1301
2496.19 1301
2496.66 1210
2497.14 1268
2497.61 1275
2498.08 1154
2498.55 1204
2499.02 1170
2499.50 1209
2499.97 1159
2500.44 1220
2500.91 1202
2501.38 1188
2501.86 1190
2502.33 1303
2502.80 1264
2503.27 1285
2503.74 1318
2504.22 1299
2504.69 1382
2505.16 1391
2505.63 1403
2506.11 1406
2506.58 1466
2507.05 1477
2507.52 1481
2508.00 1513
2508.47 1489
2508.94 1404
2509.42 1366
2509.89 1271
2510.36 1276
2510.83 1284
2511.31 1311
2511.78 1304
2512.25 1245
2512.73 1270
2513.20 1248
2513.67 1246
2514.15 1278
2514.62 1224
2515.09 1256
2515.57 1284
2516.04 1234
2516.51 1289
2516.99 1290
2517.46 1298
2517.94 1372
2518.41 1327
2518.88 1377
2519.36 1386
2519.83 1295
2520.30 1252
2520.78 1325
2521.25 1289
2521.73 1233
2522.20 1141
2522.67 1163
2523.15 1144
2523.62 1179
2524.10 1204
2524.57 1197
2525.05 1242
2525.52 1185
2525.99 1229
2526.47 1196
2526.94 1193
2527.42 1184
2527.89 1119
2528.37 1119
2528.84 1207
2529.32 1184
2529.79 1245
2530.27 1159
2530.74 1221
2531.22 1253
2531.69 1267
2532.17 1275
2532.64 1284
2533.12 1361
2533.59 1295
2534.07 1383
2534.54 1370
2535.02 1417
2535.49 1434
2535.97 1366
2536.44 1302
2536.92 1285
2537.39 1295
2537.87 1324
2538.34 1270
2538.82 1285
2539.30 1275
2539.77 1308
2540.25 1296
2540.72 1255
2541.20 1188
2541.68 1217
2542.15 1243
2542.63 1224
2543.10 1220
2543.58 1216
2544.06 1246
2544.53 1280
2545.01 1278
2545.48 1269
2545.96 1320
2546.44 1395
2546.91 1323
2547.39 1322
2547.87 1357
2548.34 1329
2548.82 1322
2549.30 1379
2549.77 1403
2550.25 1445
2550.73 1457
2551.20 1422
2551.68 1463
2552.16 1498
2552.63 1495
2553.11 1515
2553.59 1481
2554.06 1461
2554.54 1453
2555.02 1433
2555.50 1356
2555.97 1384
2556.45 1349
2556.93 1311
2557.40 1196
2557.88 1254
2558.36 1260
2558.84 1218
2559.31 1257
2559.79 1202
2560.27 1252
2560.75 1206
2561.23 1163
2561.70 1156
2562.18 1184
2562.66 1243
2563.14 1227
2563.61 1190
2564.09 1208
2564.57 1242
2565.05 1164
2565.53 1194
2566.00 1200
2566.48 1158
2566.96 1142
2567.44 1209
2567.92 1130
2568.40 1182
2568.87 1188
2569.35 1154
2569.83 1151
2570.31 1183
2570.79 1159
2571.27 1184
2571.75 1205
2572.22 1212
2572.70 1184
2573.18 1185
2573.66 1225
2574.14 1225
2574.62 1260
2575.10 1264
2575.58 1195
2576.06 1203
2576.54 1232
2577.01 1184
2577.49 1207
2577.97 1218
2578.45 1202
2578.93 1308
2579.41 1188
2579.89 1234
2580.37 1134
2580.85 1185
2581.33 1150
2581.81 1096
2582.29 1188
2582.77 1121
2583.25 1142
2583.73 1203
2584.21 1179
2584.69 1118
2585.17 1174
2585.65 1088
2586.13 1134
2586.61 1096
2587.09 1146
2587.57 1142
2588.05 1216
2588.53 1208
2589.01 1192
2589.49 1247
2589.97 1272
2590.45 1271
2590.93 1284
2591.41 1259
2591.89 1234
2592.37 1197
2592.85 1284
2593.33 1187
2593.81 1168
2594.30 1198
2594.78 1193
2595.26 1186
2595.74 1173
2596.22 1238
2596.70 1192
2597.18 1223
2597.66 1132
2598.14 1030
2598.62 1075
2599.11 1048
2599.59 1095
2600.07 1102
2600.55 1141
2601.03 1161
2601.51 1116
2601.99 1177
2602.48 1187
2602.96 1104
2603.44 1158
2603.92 1214
2604.40 1194
2604.88 1231
2605.37 1318
2605.85 1407
2606.33 1361
2606.81 1372
2607.29 1345
2607.78 1314
2608.26 1324
2608.74 1328
2609.22 1319
2609.70 1335
2610.19 1225
2610.67 1191
2611.15 1166
2611.63 1230
2612.12 1193
2612.60 1107
2613.08 1205
2613.56 1166
2614.05 1148
2614.53 1144
2615.01 1158
2615.49 1083
2615.98 1133
2616.46 1170
2616.94 1152
2617.43 1206
2617.91 1238
2618.39 1297
2618.87 1357
2619.36 1318
2619.84 1278
2620.32 1241
2620.81 1345
2621.29 1248
2621.77 1221
2622.26 1306
2622.74 1226
2623.22 1293
2623.71 1184
2624.19 1222
2624.67 1177
2625.16 1107
2625.64 1207
2626.13 1075
2626.61 1057
2627.09 1099
2627.58 1135
2628.06 1107
2628.55 1133
2629.03 1170
2629.51 1188
2630.00 1151
2630.48 1184
2630.97 1154
2631.45 1128
2631.93 1133
2632.42 1135
2632.90 1129
2633.39 1144
2633.87 1111
2634.36 1083
2634.84 1100
2635.33 1140
2635.81 1149
2636.29 1112
2636.78 1184
2637.26 1183
2637.75 1138
2638.23 1148
2638.72 1300
2639.20 1186
2639.69 1159
2640.17 1248
2640.66 1281
2641.14 1227
2641.63 1219
2642.11 1238
2642.60 1190
2643.08 1207
2643.57 1133
2644.05 1119
2644.54 1114
2645.03 1170
2645.51 1128
2646.00 1161
2646.48 1165
2646.97 1210
2647.45 1238
2647.94 1200
2648.43 1147
2648.91 1123
2649.40 1136
2649.88 1145
2650.37 1165
2650.85 1182
2651.34 1125
2651.83 1192
2652.31 1215
2652.80 1211
2653.29 1229
2653.77 1216
2654.26 1206
2654.74 1201
2655.23 1132
2655.72 1176
2656.20 1223
2656.69 1184
2657.18 1222
2657.66 1165
2658.15 1155
2658.64 1113
2659.12 1151
2659.61 1160
2660.10 1181
2660.58 1170
2661.07 1188
2661.56 1177
2662.05 1161
2662.53 1202
2663.02 1161
2663.51 1246
2663.99 1273
2664.48 1309
2664.97 1278
2665.46 1228
2665.94 1292
2666.43 1219
2666.92 1292
2667.41 1289
2667.89 1297
2668.38 1297
2668.87 1312
2669.36 1236
2669.84 1284
2670.33 1384
2670.82 1490
2671.31 1499
2671.80 1525
2672.28 1507
2672.77 1487
2673.26 1453
2673.75 1463
2674.24 1442
2674.72 1496
2675.21 1466
2675.70 1432
2676.19 1508
2676.68 1496
2677.17 1479
2677.65 1482
2678.14 1487
2678.63 1434
2679.12 1472
2679.61 1479
2680.10 1422
2680.59 1549
2681.07 1458
2681.56 1481
2682.05 1480
2682.54 1361
2683.03 1314
2683.52 1265
2684.01 1327
2684.50 1261
2684.99 1241
2685.47 1217
2685.96 1189
2686.45 1160
2686.94 1178
2687.43 1119
2687.92 1223
2688.41 1155
2688.90 1161
2689.39 1204
2689.88 1165
2690.37 1233
2690.86 1149
2691.35 1226
2691.84 1272
2692.33 1257
2692.82 1223
2693.31 1279
2693.80 1368
2694.29 1346
2694.78 1348
2695.27 1404
2695.76 1431
2696.25 1588
2696.74 1700
2697.23 1745
2697.72 1806
2698.21 1842
2698.70 1852
2699.19 1832
2699.68 1785
2700.17 1817
2700.66 1780
2701.15 1735
2701.64 1663
2702.13 1632
2702.62 1559
2703.11 1430
2703.61 1421
2704.10 1341
2704.59 1289
2705.08 1330
2705.57 1332
2706.06 1190
2706.55 1176
2707.04 1167
2707.53 1141
2708.02 1136
2708.52 1180
2709.01 1179
2709.50 1062
2709.99 1076
2710.48 1145
2710.97 1143
2711.46 1138
2711.96 1151
2712.45 1118
2712.94 1100
2713.43 1129
2713.92 1088
2714.41 1095
2714.91 1133
2715.40 1081
2715.89 1082
2716.38 1134
2716.87 1029
2717.37 1090
2717.86 1166
2718.35 1168
2718.84 1199
2719.33 1176
2719.83 1237
2720.32 1298
2720.81 1255
2721.30 1324
2721.80 1379
2722.29 1347
2722.78 1228
2723.27 1198
2723.77 1211
2724.26 1220
2724.75 1238
2725.24 1166
2725.74 1165
2726.23 1165
2726.72 1138
2727.22 1149
2727.71 1184
2728.20 1248
2728.70 1218
2729.19 1206
2729.68 1206
2730.18 1216
2730.67 1232
2731.16 1219
2731.65 1278
2732.15 1255
2732.64 1250
2733.14 1255
2733.63 1243
2734.12 1204
2734.62 1191
2735.11 1160
2735.60 1218
2736.10 1190
2736.59 1164
2737.08 1204
2737.58 1163
2738.07 1243
2738.57 1185
2739.06 1159
2739.55 1148
2740.05 1127
2740.54 1091
2741.04 1126
2741.53 1101
2742.03 1123
2742.52 1074
2743.01 1122
2743.51 1065
2744.00 1093
2744.50 1080
2744.99 1124
2745.49 1148
2745.98 1146
2746.48 1086
2746.97 1132
2747.47 1194
2747.96 1157
2748.46 1161
2748.95 1184
2749.45 1168
2749.94 1263
2750.44 1210
2750.93 1159
2751.43 1136
2751.92 1177
2752.42 1201
2752.91 1230
2753.41 1157
2753.90 1113
2754.40 1105
2754.89 1234
2755.39 1269
2755.88 1175
2756.38 1168
2756.87 1199
2757.37 1160
2757.87 1128
2758.36 1136
2758.86 1160
2759.35 1140
2759.85 1132
2760.35 1071
2760.84 1096
2761.34 1139
2761.83 1120
2762.33 1109
2762.83 1135
2763.32 1121
2763.82 1194
2764.31 1140
2764.81 1128
2765.31 1140
2765.80 1191
2766.30 1144
2766.80 1169
2767.29 1143
2767.79 1138
2768.29 1243
2768.78 1179
2769.28 1213
2769.78 1259
2770.27 1229
2770.77 1226
2771.27 1177
2771.76 1157
2772.26 1189
2772.76 1219
2773.26 1254
2773.75 1310
2774.25 1201
2774.75 1255
2775.24 1284
2775.74 1330
2776.24 1263
2776.74 1288
2777.23 1333
2777.73 1255
2778.23 1237
2778.73 1296
2779.22 1324
2779.72 1237
2780.22 1308
2780.72 1288
2781.21 1247
2781.71 1283
2782.21 1240
2782.71 1218
2783.21 1207
2783.70 1281
2784.20 1306
2784.70 1257
2785.20 1221
2785.70 1153
2786.20 1112
2786.69 1195
2787.19 1279
2787.69 1223
2788.19 1202
2788.69 1227
2789.19 1228
2789.68 1285
2790.18 1303
2790.68 1230
2791.18 1301
2791.68 1316
2792.18 1407
2792.68 1415
2793.18 1443
2793.67 1539
2794.17 1644
2794.67 1616
2795.17 1669
2795.67 1681
2796.17 1584
2796.67 1571
2797.17 1539
2797.67 1569
2798.17 1620
2798.67 1632
2799.17 1565
2799.66 1507
2800.16 1463
2800.66 1414
2801.16 1432
2801.66 1343
2802.16 1365
2802.66 1350
2803.16 1342
2803.66 1429
2804.16 1484
2804.66 1455
2805.16 1475
2805.66 1472
2806.16 1586
2806.66 1610
2807.16 1599
2807.66 1535
2808.16 1561
2808.66 1515
2809.16 1498
2809.66 1457
2810.16 1427
2810.66 1331
2811.16 1315
2811.66 1356
2812.17 1360
2812.67 1339
2813.17 1370
2813.67 1392
2814.17 1394
2814.67 1287
2815.17 1317
2815.67 1424
2816.17 1347
2816.67 1307
2817.17 1334
2817.67 1281
2818.18 1227
2818.68 1311
2819.18 1386
2819.68 1371
2820.18 1289
2820.68 1304
2821.18 1323
2821.68 1268
2822.19 1144
2822.69 1191
2823.19 1286
2823.69 1301
2824.19 1254
2824.69 1270
2825.20 1207
2825.70 1211
2826.20 1233
2826.70 1099
2827.20 1249
2827.70 1212
2828.21 1253
2828.71 1249
2829.21 1197
2829.71 1248
2830.22 1190
2830.72 1294
2831.22 1233
2831.72 1187
2832.22 1262
2832.73 1182
2833.23 1199
2833.73 1222
2834.23 1264
2834.74 1262
2835.24 1168
2835.74 1229
2836.24 1295
2836.75 1181
2837.25 1111
2837.75 1154
2838.26 1178
2838.76 1229
2839.26 1216
2839.76 1182
2840.27 1151
2840.77 1148
2841.27 1220
2841.78 1199
2842.28 1150
2842.78 1163
2843.29 1161
2843.79 1165
2844.29 1244
2844.80 1183
2845.30 1148
2845.80 1144
2846.31 1149
2846.81 1179
2847.32 1223
2847.82 1205
2848.32 1180
2848.83 1184
2849.33 1181
2849.83 1153
2850.34 1148
2850.84 1164
2851.35 1222
2851.85 1171
2852.35 1140
2852.86 1124
2853.36 1077
2853.87 1196
2854.37 1128
2854.88 1179
2855.38 1196
2855.88 1150
2856.39 1214
2856.89 1259
2857.40 1244
2857.90 1260
2858.41 1280
2858.91 1240
2859.42 1207
2859.92 1238
2860.43 1239
2860.93 1187
2861.44 1178
2861.94 1160
2862.45 1122
2862.95 1216
2863.46 1083
2863.96 1110
2864.47 1159
2864.97 1191
2865.48 1094
2865.98 1150
2866.49 1186
2866.99 1161
2867.50 1124
2868.00 1132
2868.51 1127
2869.02 1208
2869.52 1240
2870.03 1261
2870.53 1221
2871.04 1218
2871.54 1184
2872.05 1245
2872.56 1186
2873.06 1228
2873.57 1154
2874.07 1240
2874.58 1183
2875.09 1111
2875.59 1227
2876.10 1158
2876.61 1134
2877.11 1117
2877.62 1206
2878.12 1256
2878.63 1201
2879.14 1199
2879.64 1251
2880.15 1281
2880.66 1348
2881.16 1423
2881.67 1501
2882.18 1673
2882.68 1639
2883.19 1758
2883.70 1777
2884.20 1920
2884.71 1990
2885.22 2046
2885.73 2142
2886.23 2110
2886.74 2057
2887.25 2057
2887.75 1974
2888.26 1898
2888.77 1755
2889.28 1610
2889.78 1585
2890.29 1603
2890.80 1454
2891.31 1472
2891.81 1545
2892.32 1509
2892.83 1539
2893.34 1458
2893.84 1502
2894.35 1556
2894.86 1638
2895.37 1586
2895.88 1633
2896.38 1678
2896.89 1821
2897.40 1846
2897.91 1965
2898.42 2062
2898.92 2043
2899.43 2083
2899.94 2135
2900.45 2172
2900.96 2169
2901.47 2266
2901.98 2217
2902.48 2228
2902.99 2163
2903.50 2161
2904.01 2031
2904.52 2034
2905.03 1906
2905.54 1914
2906.04 1888
2906.55 1814
2907.06 1681
2907.57 1655
2908.08 1490
2908.59 1521
2909.10 1418
2909.61 1388
2910.12 1374
2910.63 1420
2911.14 1353
2911.64 1409
2912.15 1417
2912.66 1477
2913.17 1387
2913.68 1340
2914.19 1230
2914.70 1265
2915.21 1288
2915.72 1288
2916.23 1266
2916.74 1243
2917.25 1242
2917.76 1211
2918.27 1330
2918.78 1326
2919.29 1333
2919.80 1378
2920.31 1441
2920.82 1539
2921.33 1590
2921.84 1673
2922.35 1751
2922.86 1837
2923.37 1863
2923.88 1816
2924.39 1778
2924.90 1759
2925.41 1783
2925.92 1675
2926.44 1536
2926.95 1433
2927.46 1388
2927.97 1298
2928.48 1326
2928.99 1296
2929.50 1289
2930.01 1316
2930.52 1377
2931.03 1334
2931.54 1308
2932.05 1383
2932.57 1406
2933.08 1380
2933.59 1422
2934.10 1460
2934.61 1341
2935.12 1435
2935.63 1373
2936.15 1372
2936.66 1351
2937.17 1332
2937.68 1366
2938.19 1376
2938.70 1365
2939.22 1382
2939.73 1371
2940.24 1365
2940.75 1436
2941.26 1477
2941.77 1488
2942.29 1512
2942.80 1441
2943.31 1457
2943.82 1493
2944.34 1517
2944.85 1488
2945.36 1451
2945.87 1417
2946.38 1386
2946.90 1370
2947.41 1370
2947.92 1336
2948.43 1365
2948.95 1295
2949.46 1314
2949.97 1290
2950.48 1245
2951.00 1257
2951.51 1254
2952.02 1268
2952.54 1192
2953.05 1229
2953.56 1244
2954.08 1169
2954.59 1253
2955.10 1279
2955.61 1217
2956.13 1192
2956.64 1227
2957.15 1263
2957.67 1267
2958.18 1310
2958.69 1289
2959.21 1309
2959.72 1237
2960.23 1222
2960.75 1282
2961.26 1361
2961.78 1283
2962.29 1316
2962.80 1320
2963.32 1358
2963.83 1388
2964.35 1360
2964.86 1299
2965.37 1343
2965.89 1375
2966.40 1332
2966.92 1386
2967.43 1363
2967.94 1431
2968.46 1481
2968.97 1370
2969.49 1298
2970.00 1292
2970.52 1267
2971.03 1334
2971.54 1330
2972.06 1325
2972.57 1301
2973.09 1246
2973.60 1339
2974.12 1280
2974.63 1297
2975.15 1244
2975.66 1326
2976.18 1286
2976.69 1253
2977.21 1390
2977.72 1385
2978.24 1328
2978.75 1329
2979.27 1425
2979.78 1426
2980.30 1454
2980.81 1429
2981.33 1500
2981.84 1520
2982.36 1613
2982.88 1572
2983.39 1608
2983.91 1679
2984.42 1698
2984.94 1656
2985.45 1720
2985.97 1670
2986.49 1558
2987.00 1641
2987.52 1522
2988.03 1575
2988.55 1640
2989.07 1553
2989.58 1586
2990.10 1484
2990.61 1455
2991.13 1597
2991.65 1676
2992.16 1700
2992.68 1819
2993.20 1847
2993.71 1902
2994.23 2044
2994.75 2100
2995.26 2171
2995.78 2264
2996.30 2321
2996.81 2397
2997.33 2327
2997.85 2265
2998.36 2339
2998.88 2427
2999.40 2453
2999.91 2622
3000.43 2925
3000.95 3348
3001.46 3567
3001.98 3974
3002.50 4632
3003.02 5071
3003.53 5061
3004.05 5003
3004.57 4885
3005.09 4611
3005.60 4231
3006.12 3703
3006.64 3286
3007.16 2830
3007.67 2402
3008.19 2221
3008.71 2143
3009.23 1863
3009.74 1800
3010.26 1785
3010.78 1758
3011.30 1718
3011.82 1682
3012.33 1734
3012.85 1834
3013.37 1778
3013.89 1702
3014.41 1802
3014.93 1887
3015.44 1907
3015.96 1947
3016.48 1902
3017.00 1933
3017.52 1854
3018.04 1916
3018.55 1810
3019.07 1753
3019.59 1647
3020.11 1679
3020.63 1673
3021.15 1605
3021.67 1645
3022.19 1752
3022.71 1789
3023.22 1794
3023.74 1593
3024.26 1629
3024.78 1630
3025.30 1599
3025.82 1560
3026.34 1540
3026.86 1449
3027.38 1316
3027.90 1361
3028.42 1355
3028.94 1405
3029.46 1441
3029.98 1441
3030.49 1466
3031.01 1426
3031.53 1451
3032.05 1441
3032.57 1490
3033.09 1648
3033.61 1544
3034.13 1593
3034.65 1547
3035.17 1583
3035.69 1571
3036.21 1644
3036.73 1617
3037.25 1455
3037.77 1436
3038.29 1523
3038.81 1518
3039.34 1490
3039.86 1429
3040.38 1303
3040.90 1417
3041.42 1400
3041.94 1470
3042.46 1509
3042.98 1574
3043.50 1605
3044.02 1513
3044.54 1509
3045.06 1470
3045.58 1483
3046.10 1463
3046.63 1441
3047.15 1381
3047.67 1340
3048.19 1364
3048.71 1335
3049.23 1332
3049.75 1293
3050.27 1312
3050.79 1288
3051.32 1297
3051.84 1315
3052.36 1275
3052.88 1215
3053.40 1288
3053.92 1333
3054.45 1308
3054.97 1346
3055.49 1359
3056.01 1343
3056.53 1320
3057.05 1282
3057.58 1264
3058.10 1330
3058.62 1395
3059.14 1405
3059.66 1363
3060.19 1404
3060.71 1342
3061.23 1398
3061.75 1421
3062.28 1378
3062.80 1379
3063.32 1358
3063.84 1327
3064.37 1328
3064.89 1351
3065.41 1360
3065.93 1332
3066.46 1361
3066.98 1397
3067.50 1327
3068.02 1272
3068.55 1328
3069.07 1338
3069.59 1347
3070.12 1432
3070.64 1393
3071.16 1401
3071.69 1472
3072.21 1467
3072.73 1430
3073.26 1453
3073.78 1525
3074.30 1560
3074.83 1611
3075.35 1626
3075.87 1766
3076.40 1701
3076.92 1762
3077.44 1795
3077.97 1900
3078.49 2007
3079.01 2005
3079.54 1896
3080.06 1959
3080.59 1843
3081.11 1861
3081.63 1828
3082.16 1868
3082.68 1737
3083.21 1676
3083.73 1750
3084.25 1762
3084.78 1705
3085.30 1680
3085.83 1725
3086.35 1651
3086.88 1666
3087.40 1628
3087.93 1616
3088.45 1619
3088.97 1661
3089.50 1689
3090.02 1684
3090.55 1797
3091.07 1891
3091.60 1979
3092.12 1969
3092.65 2122
3093.17 2222
3093.70 2298
3094.22 2495
3094.75 2651
3095.27 2684
3095.80 2819
3096.32 2820
3096.85 2970
3097.37 3147
3097.90 3580
3098.43 3988
3098.95 4581
3099.48 5418
3100.00 6081
3100.53 6874
3101.05 7385
3101.58 7760
3102.10 7585
3102.63 7418
3103.16 6925
3103.68 5994
3104.21 5037
3104.73 4353
3105.26 3663
3105.79 3049
3106.31 2720
3106.84 2551
3107.36 2312
3107.89 2204
3108.42 2142
3108.94 2084
3109.47 2036
3110.00 1845
3110.52 1883
3111.05 1882
3111.57 1883
3112.10 1828
3112.63 1787
3113.15 1753
3113.68 1726
3114.21 1641
3114.74 1551
3115.26 1432
3115.79 1446
3116.32 1476
3116.84 1536
3117.37 1596
3117.90 1589
3118.42 1561
3118.95 1531
3119.48 1657
3120.01 1701
3120.53 1662
3121.06 1535
3121.59 1569
3122.11 1594
3122.64 1637
3123.17 1607
3123.70 1593
3124.22 1557
3124.75 1623
3125.28 1607
3125.81 1536
3126.34 1593
3126.86 1574
3127.39 1504
3127.92 1448
3128.45 1544
3128.98 1450
3129.50 1367
3130.03 1416
3130.56 1388
3131.09 1344
3131.62 1416
3132.14 1428
3132.67 1540
3133.20 1454
3133.73 1489
3134.26 1550
3134.79 1587
3135.31 1485
3135.84 1457
3136.37 1446
3136.90 1560
3137.43 1401
3137.96 1363
3138.49 1304
3139.02 1334
3139.54 1409
3140.07 1457
3140.60 1410
3141.13 1436
3141.66 1472
3142.19 1507
3142.72 1449
3143.25 1533
3143.78 1631
3144.31 1625
3144.84 1644
3145.37 1732
3145.89 1779
3146.42 1807
3146.95 1812
3147.48 1710
3148.01 1735
3148.54 1693
3149.07 1649
3149.60 1652
3150.13 1676
3150.66 1529
3151.19 1530
3151.72 1532
3152.25 1540
3152.78 1553
3153.31 1543
3153.84 1486
3154.37 1509
3154.90 1572
3155.43 1541
3155.96 1512
3156.49 1469
3157.02 1456
3157.55 1484
3158.08 1533
3158.61 1479
3159.14 1388
3159.68 1439
3160.21 1419
3160.74 1382
3161.27 1289
3161.80 1251
3162.33 1322
3162.86 1329
3163.39 1322
3163.92 1389
3164.45 1264
3164.98 1208
3165.51 1281
3166.05 1312
3166.58 1339
3167.11 1302
3167.64 1244
3168.17 1316
3168.70 1322
3169.23 1333
3169.76 1306
3170.30 1253
3170.83 1270
3171.36 1232
3171.89 1322
3172.42 1365
3172.95 1294
3173.49 1351
3174.02 1431
3174.55 1514
3175.08 1462
3175.61 1486
3176.15 1349
3176.68 1334
3177.21 1296
3177.74 1371
3178.27 1393
3178.81 1371
3179.34 1293
3179.87 1278
3180.40 1288
3180.93 1268
3181.47 1254
3182.00 1195
3182.53 1239
3183.06 1247
3183.60 1230
3184.13 1241
3184.66 1221
3185.20 1223
3185.73 1352
3186.26 1387
3186.79 1290
3187.33 1270
3187.86 1279
3188.39 1259
3188.93 1210
3189.46 1196
3189.99 1153
3190.52 1159
3191.06 1231
3191.59 1251
3192.12 1271
3192.66 1256
3193.19 1318
3193.72 1334
3194.26 1233
3194.79 1214
3195.33 1250
3195.86 1239
3196.39 1341
3196.93 1375
3197.46 1432
3197.99 1422
3198.53 1496
3199.06 1480
3199.60 1576
3200.13 1576
3200.66 1529
3201.20 1618
3201.73 1535
3202.27 1448
3202.80 1463
3203.33 1545
3203.87 1504
3204.40 1368
3204.94 1404
3205.47 1527
3206.01 1584
3206.54 1661
3207.07 1683
3207.61 1728
3208.14 1903
3208.68 1917
3209.21 1835
3209.75 1920
3210.28 1934
3210.82 1875
3211.35 1867
3211.89 1868
3212.42 1738
3212.96 1582
3213.49 1599
3214.03 1504
3214.56 1413
3215.10 1451
3215.63 1455
3216.17 1391
3216.70 1334
3217.24 1416
3217.78 1416
3218.31 1367
3218.85 1420
3219.38 1349
3219.92 1364
3220.45 1401
3220.99 1419
3221.52 1462
3222.06 1454
3222.60 1486
3223.13 1505
3223.67 1505
3224.20 1521
3224.74 1484
3225.28 1478
3225.81 1423
3226.35 1436
3226.88 1495
3227.42 1500
3227.96 1440
3228.49 1408
3229.03 1379
3229.57 1374
3230.10 1350
3230.64 1387
3231.18 1378
3231.71 1364
3232.25 1383
3232.79 1324
3233.32 1352
3233.86 1429
3234.40 1531
3234.93 1513
3235.47 1505
3236.01 1521
3236.54 1700
3237.08 1689
3237.62 1689
3238.15 1651
3238.69 1665
3239.23 1622
3239.77 1526
3240.30 1512
3240.84 1543
3241.38 1537
3241.92 1442
3242.45 1421
3242.99 1433
3243.53 1438
3244.07 1464
3244.60 1466
3245.14 1546
3245.68 1540
3246.22 1588
3246.75 1478
3247.29 1481
3247.83 1564
3248.37 1633
3248.91 1569
3249.44 1619
3249.98 1593
3250.52 1632
3251.06 1694
3251.60 1797
3252.14 1737
3252.67 1761
3253.21 1809
3253.75 1880
3254.29 1948
3254.83 2137
3255.37 2265
3255.90 2409
3256.44 2684
3256.98 2934
3257.52 3219
3258.06 3447
3258.60 3974
3259.14 4381
3259.68 4567
3260.21 4793
3260.75 4750
3261.29 4975
3261.83 4781
3262.37 4605
3262.91 4144
3263.45 3946
3263.99 3719
3264.53 3439
3265.07 3229
3265.61 3020
3266.15 2921
3266.69 2772
3267.23 2511
3267.76 2344
3268.30 2329
3268.84 2214
3269.38 2015
3269.92 1899
3270.46 1817
3271.00 1859
3271.54 1829
3272.08 1780
3272.62 1651
3273.16 1714
3273.70 1773
3274.24 1831
3274.78 1837
3275.32 1795
3275.86 1836
3276.40 1810
3276.94 1869
3277.48 1863
3278.03 1890
3278.57 1820
3279.11 1871
3279.65 1884
3280.19 1867
3280.73 1858
3281.27 1721
3281.81 1720
3282.35 1693
3282.89 1640
3283.43 1684
3283.97 1661
3284.51 1651
3285.05 1675
3285.60 1667
3286.14 1744
3286.68 1825
3287.22 1822
3287.76 1761
3288.30 1808
3288.84 1862
3289.38 1938
3289.93 1962
3290.47 2076
3291.01 2253
3291.55 2465
3292.09 2670
3292.63 2838
3293.18 3050
3293.72 3049
3294.26 3127
3294.80 3228
3295.34 3119
3295.88 3104
3296.43 3021
3296.97 2681
3297.51 2568
3298.05 2173
3298.59 2108
3299.14 2041
3299.68 1992
3300.22 1860
3300.76 1732
3301.31 1791
3301.85 1688
3302.39 1703
3302.93 1675
3303.48 1657
3304.02 1697
3304.56 1738
3305.10 1726
3305.65 1746
3306.19 1742
3306.73 1744
3307.27 1703
3307.82 1677
3308.36 1690
3308.90 1748
3309.45 1780
3309.99 1872
3310.53 1860
3311.07 1985
3311.62 2123
3312.16 2151
3312.70 2360
3313.25 2548
3313.79 2593
3314.33 2689
3314.88 2812
3315.42 2798
3315.97 2665
3316.51 2472
3317.05 2380
3317.60 2302
3318.14 2350
3318.68 2252
3319.23 2120
3319.77 2193
3320.32 2072
3320.86 2073
3321.40 2082
3321.95 2059
3322.49 2111
3323.04 1979
3323.58 1951
3324.12 1903
3324.67 1768
3325.21 1729
3325.76 1813
3326.30 1720
3326.85 1696
3327.39 1744
3327.93 1754
3328.48 2019
3329.02 2240
3329.57 2432
3330.11 2968
3330.66 3624
3331.20 4488
3331.75 5297
3332.29 6240
3332.84 7133
3333.38 7976
3333.93 8214
3334.47 8720
3335.02 8600
3335.56 8255
3336.11 7779
3336.65 7169
3337.20 6321
3337.74 5569
3338.29 4782
3338.83 4066
3339.38 3377
3339.92 2931
3340.47 2707
3341.02 2437
3341.56 2205
3342.11 2045
3342.65 1888
3343.20 1839
3343.74 1896
3344.29 1864
3344.84 1800
3345.38 1778
3345.93 1740
3346.47 1732
3347.02 1689
3347.57 1650
3348.11 1751
3348.66 1756
3349.21 1703
3349.75 1743
3350.30 1759
3350.84 1672
3351.39 1805
3351.94 1811
3352.48 1830
3353.03 1868
3353.58 1864
3354.12 1802
3354.67 1726
3355.22 1834
3355.76 1753
3356.31 1689
3356.86 1615
3357.40 1615
3357.95 1521
3358.50 1441
3359.05 1430
3359.59 1482
3360.14 1517
3360.69 1437
3361.23 1429
3361.78 1477
3362.33 1443
3362.88 1431
3363.42 1471
3363.97 1440
3364.52 1485
3365.07 1499
3365.61 1485
3366.16 1465
3366.71 1454
3367.26 1433
3367.80 1421
3368.35 1415
3368.90 1481
3369.45 1520
3370.00 1573
3370.54 1557
3371.09 1620
3371.64 1632
3372.19 1663
3372.74 1684
3373.28 1687
3373.83 1627
3374.38 1575
3374.93 1484
3375.48 1458
3376.03 1466
3376.57 1470
3377.12 1374
3377.67 1299
3378.22 1346
3378.77 1346
3379.32 1353
3379.87 1404
3380.42 1369
3380.96 1370
3381.51 1385
3382.06 1407
3382.61 1424
3383.16 1336
3383.71 1276
3384.26 1309
3384.81 1348
3385.36 1336
3385.91 1355
3386.45 1283
3387.00 1303
3387.55 1295
3388.10 1331
3388.65 1247
3389.20 1332
3389.75 1324
3390.30 1351
3390.85 1376
3391.40 1322
3391.95 1353
3392.50 1395
3393.05 1410
3393.60 1380
3394.15 1361
3394.70 1425
3395.25 1444
3395.80 1470
3396.35 1424
3396.90 1502
3397.45 1458
3398.00 1416
3398.55 1425
3399.10 1359
3399.65 1361
3400.20 1356
3400.75 1269
3401.30 1288
3401.85 1265
3402.40 1252
3402.95 1265
3403.50 1261
3404.06 1238
3404.61 1292
3405.16 1192
3405.71 1182
3406.26 1169
3406.81 1179
3407.36 1191
3407.91 1257
3408.46 1217
3409.01 1214
3409.56 1390
3410.12 1374
3410.67 1408
3411.22 1495
3411.77 1467
3412.32 1380
3412.87 1404
3413.42 1391
3413.98 1480
3414.53 1407
3415.08 1477
3415.63 1365
3416.18 1325
3416.73 1312
3417.29 1291
3417.84 1313
3418.39 1400
3418.94 1399
3419.49 1466
3420.05 1536
3420.60 1596
3421.15 1618
3421.70 1648
3422.25 1730
3422.81 1748
3423.36 1767
3423.91 1770
3424.46 1648
3425.01 1610
3425.57 1514
3426.12 1496
3426.67 1487
3427.23 1362
3427.78 1391
3428.33 1359
3428.88 1377
3429.44 1320
3429.99 1348
3430.54 1316
3431.09 1375
3431.65 1318
3432.20 1387
3432.75 1362
3433.31 1373
3433.86 1380
3434.41 1411
3434.97 1409
3435.52 1404
3436.07 1393
3436.63 1328
3437.18 1409
3437.73 1408
3438.29 1310
3438.84 1309
3439.39 1330
3439.95 1358
3440.50 1279
3441.05 1292
3441.61 1323
3442.16 1270
3442.72 1218
3443.27 1190
3443.82 1244
3444.38 1312
3444.93 1216
3445.48 1299
3446.04 1225
3446.59 1160
3447.15 1259
3447.70 1303
3448.26 1336
3448.81 1274
3449.36 1257
3449.92 1212
3450.47 1186
3451.03 1154
3451.58 1158
3452.14 1128
3452.69 1151
3453.25 1187
3453.80 1198
3454.36 1163
3454.91 1203
3455.47 1252
3456.02 1256
3456.58 1309
3457.13 1228
3457.69 1239
3458.24 1193
3458.80 1242
3459.35 1224
3459.91 1305
3460.46 1269
3461.02 1302
3461.57 1272
3462.13 1369
3462.68 1353
3463.24 1395
3463.79 1363
3464.35 1404
3464.90 1380
3465.46 1315
3466.02 1370
3466.57 1392
3467.13 1339
3467.68 1304
3468.24 1375
3468.80 1359
3469.35 1352
3469.91 1431
3470.46 1339
3471.02 1422
3471.58 1332
3472.13 1361
3472.69 1385
3473.24 1413
3473.80 1370
3474.36 1398
3474.91 1456
3475.47 1485
3476.03 1552
3476.58 1576
3477.14 1621
3477.70 1753
3478.25 1731
3478.81 1742
3479.37 1697
3479.92 1765
3480.48 1628
3481.04 1627
3481.59 1746
3482.15 1611
3482.71 1665
3483.26 1677
3483.82 1775
3484.38 1872
3484.94 1786
3485.49 1852
3486.05 1977
3486.61 2070
3487.17 2388
3487.72 2533
3488.28 2770
3488.84 3127
3489.40 3278
3489.95 3611
3490.51 3550
3491.07 3526
3491.63 3535
3492.18 3435
3492.74 3229
3493.30 3230
3493.86 3177
3494.42 3338
3494.97 3428
3495.53 3569
3496.09 3902
3496.65 4284
3497.21 4444
3497.76 4571
3498.32 4649
3498.88 4981
3499.44 4952
3500.00 5107
3500.56 5342
3501.11 5635
3501.67 5606
3502.23 5703
3502.79 5867
3503.35 6093
3503.91 6094
3504.47 5972
3505.03 5538
3505.58 5159
3506.14 4744
3506.70 4126
3507.26 3760
3507.82 3296
3508.38 2950
3508.94 2649
3509.50 2348
3510.06 2235
3510.62 2012
3511.17 1897
3511.73 1818
3512.29 1765
3512.85 1676
3513.41 1762
3513.97 1658
3514.53 1615
3515.09 1586
3515.65 1581
3516.21 1707
3516.77 1673
3517.33 1755
3517.89 1970
3518.45 2119
3519.01 2374
3519.57 2447
3520.13 2651
3520.69 2883
3521.25 3261
3521.81 3321
3522.37 3245
3522.93 3291
3523.49 3247
3524.05 3049
3524.61 2895
3525.17 2621
3525.73 2388
3526.29 2148
3526.85 2032
3527.41 1980
3527.97 1764
3528.54 1789
3529.10 1702
3529.66 1674
3530.22 1681
3530.78 1666
3531.34 1672
3531.90 1653
3532.46 1574
3533.02 1561
3533.58 1614
3534.14 1582
3534.71 1557
3535.27 1544
3535.83 1464
3536.39 1541
3536.95 1489
3537.51 1425
3538.07 1427
3538.64 1515
3539.20 1573
3539.76 1488
3540.32 1496
3540.88 1593
3541.44 1674
3542.00 1629
3542.57 1597
3543.13 1638
3543.69 1613
3544.25 1556
3544.81 1544
3545.38 1497
3545.94 1471
3546.50 1498
3547.06 1460
3547.62 1493
3548.19 1414
3548.75 1442
3549.31 1388
3549.87 1525
3550.44 1557
3551.00 1559
3551.56 1602
3552.12 1482
3552.69 1501
3553.25 1544
3553.81 1426
3554.37 1432
3554.94 1499
3555.50 1381
3556.06 1400
3556.63 1503
3557.19 1442
3557.75 1400
3558.31 1395
3558.88 1443
3559.44 1487
3560.00 1474
3560.57 1434
3561.13 1477
3561.69 1453
3562.26 1389
3562.82 1315
3563.38 1361
3563.95 1421
3564.51 1350
3565.07 1381
3565.64 1289
3566.20 1249
3566.77 1250
3567.33 1203
3567.89 1292
3568.46 1291
3569.02 1250
3569.59 1265
3570.15 1285
3570.71 1313
3571.28 1267
3571.84 1208
3572.41 1290
3572.97 1350
3573.53 1386
3574.10 1307
3574.66 1327
3575.23 1425
3575.79 1376
3576.36 1376
3576.92 1385
3577.48 1343
3578.05 1317
3578.61 1294
3579.18 1320
3579.74 1284
3580.31 1295
3580.87 1300
3581.44 1260
3582.00 1216
3582.57 1189
3583.13 1230
3583.70 1236
3584.26 1202
3584.83 1146
3585.39 1214
3585.96 1211
3586.52 1196
3587.09 1180
3587.65 1199
3588.22 1176
3588.79 1200
3589.35 1285
3589.92 1225
3590.48 1229
3591.05 1231
3591.61 1282
3592.18 1269
3592.74 1283
3593.31 1306
3593.88 1262
3594.44 1196
3595.01 1282
3595.57 1286
3596.14 1322
3596.71 1276
3597.27 1240
3597.84 1287
3598.40 1171
3598.97 1172
3599.54 1129
3600.10 1139
3600.67 1203
3601.24 1199
3601.80 1153
3602.37 1197
3602.94 1167
3603.50 1147
3604.07 1139
3604.64 1153
3605.20 1107
3605.77 1113
3606.34 1095
3606.90 1046
3607.47 1049
3608.04 1033
3608.60 1039
3609.17 1051
3609.74 1132
3610.30 1143
3610.87 1133
3611.44 1126
3612.01 1202
3612.57 1355
3613.14 1413
3613.71 1598
3614.28 1721
3614.84 1774
3615.41 1964
3615.98 1991
3616.55 2032
3617.11 2014
3617.68 1949
3618.25 1887
3618.82 1861
3619.39 1697
3619.95 1666
3620.52 1515
3621.09 1418
3621.66 1356
3622.23 1282
3622.79 1224
3623.36 1209
3623.93 1212
3624.50 1181
3625.07 1142
3625.63 1185
3626.20 1172
3626.77 1153
3627.34 1232
3627.91 1232
3628.48 1213
3629.05 1178
3629.61 1176
3630.18 1162
3630.75 1232
3631.32 1295
3631.89 1312
3632.46 1233
3633.03 1197
3633.60 1205
3634.16 1189
3634.73 1208
3635.30 1267
3635.87 1315
3636.44 1403
3637.01 1405
3637.58 1468
3638.15 1652
3638.72 1681
3639.29 1605
3639.86 1600
3640.43 1714
3641.00 1770
3641.57 1698
3642.14 1599
3642.71 1664
3643.27 1619
3643.84 1497
3644.41 1496
3644.98 1431
3645.55 1486
3646.12 1464
3646.69 1474
3647.26 1531
3647.83 1455
3648.40 1487
3648.97 1513
3649.54 1516
3650.12 1574
3650.69 1689
3651.26 1730
3651.83 1806
3652.40 1876
3652.97 1865
3653.54 1861
3654.11 1829
3654.68 1938
3655.25 1999
3655.82 2008
3656.39 1996
3656.96 2123
3657.53 2126
3658.10 2190
3658.67 2213
3659.25 2252
3659.82 2186
3660.39 2085
3660.96 1973
3661.53 1907
3662.10 1827
3662.67 1846
3663.24 1954
3663.81 2022
3664.39 2133
3664.96 2164
3665.53 2108
3666.10 2049
3666.67 2081
3667.24 1852
3667.81 1823
3668.39 1782
3668.96 1714
3669.53 1645
3670.10 1639
3670.67 1606
3671.25 1546
3671.82 1553
3672.39 1562
3672.96 1659
3673.53 1655
3674.11 1673
3674.68 1675
3675.25 1584
3675.82 1518
3676.39 1536
3676.97 1521
3677.54 1530
3678.11 1465
3678.68 1431
3679.26 1419
3679.83 1407
3680.40 1386
3680.97 1438
3681.55 1431
3682.12 1492
3682.69 1523
3683.27 1397
3683.84 1488
3684.41 1500
3684.98 1642
3685.56 1800
3686.13 1897
3686.70 1930
3687.28 2041
3687.85 2052
3688.42 1975
3689.00 2098
3689.57 1970
3690.14 1955
3690.72 1919
3691.29 1761
3691.86 1654
3692.44 1615
3693.01 1490
3693.58 1430
3694.16 1431
3694.73 1504
3695.31 1573
3695.88 1492
3696.45 1481
3697.03 1506
3697.60 1546
3698.18 1480
3698.75 1572
3699.32 1634
3699.90 1603
3700.47 1648
3701.05 1709
3701.62 1684
3702.19 1641
3702.77 1623
3703.34 1531
3703.92 1530
3704.49 1566
3705.07 1577
3705.64 1588
3706.22 1579
3706.79 1657
3707.37 1635
3707.94 1625
3708.51 1656
3709.09 1635
3709.66 1582
3710.24 1567
3710.81 1495
3711.39 1472
3711.96 1411
3712.54 1389
3713.11 1288
3713.69 1317
3714.27 1335
3714.84 1324
3715.42 1286
3715.99 1281
3716.57 1238
3717.14 1372
3717.72 1289
3718.29 1247
3718.87 1297
3719.44 1226
3720.02 1259
3720.60 1295
3721.17 1250
3721.75 1245
3722.32 1286
3722.90 1207
3723.47 1242
3724.05 1235
3724.63 1120
3725.20 1207
3725.78 1294
3726.36 1232
3726.93 1327
3727.51 1432
3728.08 1464
3728.66 1380
3729.24 1494
3729.81 1602
3730.39 1588
3730.97 1587
3731.54 1588
3732.12 1698
3732.70 1653
3733.27 1579
3733.85 1483
3734.43 1475
3735.00 1384
3735.58 1286
3736.16 1298
3736.73 1300
3737.31 1237
3737.89 1221
3738.47 1190
3739.04 1159
3739.62 1162
3740.20 1203
3740.77 1186
3741.35 1202
3741.93 1205
3742.51 1251
3743.08 1324
3743.66 1268
3744.24 1328
3744.82 1332
3745.39 1273
3745.97 1309
3746.55 1322
3747.13 1349
3747.71 1283
3748.28 1273
3748.86 1269
3749.44 1255
3750.02 1190
3750.59 1221
3751.17 1118
3751.75 1173
3752.33 1144
3752.91 1112
3753.49 1134
3754.06 1202
3754.64 1176
3755.22 1186
3755.80 1154
3756.38 1184
3756.96 1190
3757.53 1244
3758.11 1247
3758.69 1206
3759.27 1224
3759.85 1283
3760.43 1267
3761.01 1231
3761.59 1208
3762.17 1163
3762.74 1176
3763.32 1147
3763.90 1142
3764.48 1112
3765.06 1102
3765.64 1054
3766.22 1070
3766.80 1155
3767.38 1199
3767.96 1125
3768.54 1150
3769.12 1163
3769.70 1127
3770.27 1159
3770.85 1152
3771.43 1200
3772.01 1162
3772.59 1098
3773.17 1112
3773.75 1126
3774.33 1116
3774.91 1094
3775.49 1155
3776.07 1013
3776.65 1047
3777.23 1138
3777.81 1188
3778.39 1161
3778.97 1138
3779.55 1093
3780.13 1240
3780.71 1172
3781.29 1088
3781.88 1139
3782.46 1162
3783.04 1095
3783.62 1140
3784.20 1170
3784.78 1093
3785.36 1079
3785.94 1114
3786.52 1200
3787.10 1189
3787.68 1159
3788.26 1151
3788.84 1196
3789.43 1220
3790.01 1184
3790.59 1202
3791.17 1224
3791.75 1251
3792.33 1134
3792.91 1153
3793.49 1249
3794.08 1186
3794.66 1204
3795.24 1243
3795.82 1218
3796.40 1288
3796.98 1325
3797.56 1330
3798.15 1409
3798.73 1419
3799.31 1561
3799.89 1533
3800.47 1503
3801.06 1564
3801.64 1532
3802.22 1449
3802.80 1362
3803.38 1359
3803.97 1367
3804.55 1399
3805.13 1392
3805.71 1298
3806.29 1379
3806.88 1407
3807.46 1407
3808.04 1442
3808.62 1479
3809.21 1575
3809.79 1588
3810.37 1582
3810.95 1730
3811.54 1721
3812.12 1681
3812.70 1731
3813.29 1816
3813.87 1876
3814.45 1728
3815.03 1678
3815.62 1537
3816.20 1506
3816.78 1436
3817.37 1408
3817.95 1311
3818.53 1244
3819.12 1169
3819.70 1170
3820.28 1093
3820.87 1126
3821.45 1210
3822.03 1215
3822.62 1145
3823.20 1156
3823.78 1168
3824.37 1189
3824.95 1137
3825.54 1096
3826.12 1117
3826.70 1177
3827.29 1215
3827.87 1289
3828.46 1274
3829.04 1255
3829.62 1181
3830.21 1203
3830.79 1216
3831.38 1302
3831.96 1231
3832.54 1218
3833.13 1241
3833.71 1176
3834.30 1153
3834.88 1195
3835.47 1142
3836.05 1156
3836.64 1125
3837.22 1094
3837.81 1147
3838.39 1164
3838.98 1099
3839.56 1125
3840.15 1166
3840.73 1116
3841.31 1143
3841.90 1167
3842.49 1095
3843.07 1055
3843.66 1061
3844.24 1044
3844.83 1076
3845.41 1076
3846.00 1141
3846.58 1172
3847.17 1150
3847.75 1177
3848.34 1214
3848.92 1194
3849.51 1188
3850.10 1184
3850.68 1207
3851.27 1148
3851.85 1193
3852.44 1192
3853.02 1188
3853.61 1177
3854.20 1252
3854.78 1258
3855.37 1329
3855.95 1438
3856.54 1523
3857.13 1609
3857.71 1692
3858.30 1801
3858.89 1975
3859.47 2078
3860.06 2163
3860.64 2096
3861.23 2148
3861.82 2242
3862.40 2365
3862.99 2481
3863.58 2817
3864.16 2993
3864.75 3136
3865.34 3165
3865.92 3095
3866.51 2950
3867.10 2729
3867.69 2547
3868.27 2348
3868.86 2112
3869.45 2008
3870.03 1970
3870.62 1960
3871.21 1892
3871.80 1872
3872.38 1903
3872.97 1908
3873.56 1857
3874.15 1900
3874.73 1712
3875.32 1562
3875.91 1561
3876.50 1565
3877.08 1590
3877.67 1456
3878.26 1477
3878.85 1441
3879.43 1474
3880.02 1340
3880.61 1275
3881.20 1245
3881.79 1311
3882.37 1222
3882.96 1190
3883.55 1265
3884.14 1216
3884.73 1248
3885.32 1319
3885.90 1367
3886.49 1403
3887.08 1415
3887.67 1532
3888.26 1587
3888.85 1562
3889.44 1479
3890.02 1505
3890.61 1499
3891.20 1518
3891.79 1482
3892.38 1492
3892.97 1410
3893.56 1308
3894.15 1327
3894.74 1324
3895.32 1338
3895.91 1274
3896.50 1349
3897.09 1263
3897.68 1233
3898.27 1242
3898.86 1230
3899.45 1203
3900.04 1188
3900.63 1158
3901.22 1170
3901.81 1131
3902.40 1107
3902.99 1148
3903.58 1184
3904.17 1104
3904.76 1106
3905.35 1106
3905.94 1156
3906.53 1130
3907.12 1143
3907.71 1081
3908.30 1059
3908.89 1087
3909.48 985
3910.07 1027
3910.66 1017
3911.25 1090
3911.84 1024
3912.43 1020
3913.02 1043
3913.61 999
3914.20 1072
3914.79 1102
3915.38 1038
3915.97 1127
3916.56 1117
3917.15 1083
3917.74 1077
3918.33 1091
3918.92 1063
3919.52 1016
3920.11 1090
3920.70 1067
3921.29 1083
3921.88 1062
3922.47 1099
3923.06 1128
3923.65 1093
3924.24 1158
3924.84 1090
3925.43 1031
3926.02 1064
3926.61 1086
3927.20 1065
3927.79 1100
3928.38 1104
3928.98 1114
3929.57 1085
3930.16 1061
3930.75 1026
3931.34 1027
3931.93 1023
3932.53 1012
3933.12 970
3933.71 1011
3934.30 1011
3934.89 1091
3935.49 1039
3936.08 1061
3936.67 1076
3937.26 1086
3937.86 1112
3938.45 1027
3939.04 1022
3939.63 1030
3940.23 1057
3940.82 1063
3941.41 1042
3942.00 1066
3942.60 1059
3943.19 1077
3943.78 1000
3944.37 1044
3944.97 1033
3945.56 1090
3946.15 1026
3946.75 1023
3947.34 983
3947.93 951
3948.52 1030
3949.12 1026
3949.71 1064
3950.30 1042
3950.90 968
3951.49 1019
3952.08 1059
3952.68 1087
3953.27 1056
3953.86 1017
3954.46 1066
3955.05 1123
3955.65 1123
3956.24 1109
3956.83 1109
3957.43 1032
3958.02 1100
3958.61 1066
3959.21 1010
3959.80 1010
3960.40 1054
3960.99 1027
3961.58 997
3962.18 1042
3962.77 1087
3963.37 1081
3963.96 1081
3964.55 1164
3965.15 1169
3965.74 1165
3966.34 1173
3966.93 1209
3967.53 1174
3968.12 1154
3968.72 1159
3969.31 1072
3969.91 1111
3970.50 1105
3971.10 1099
3971.69 1015
3972.28 1071
3972.88 1052
3973.47 1091
3974.07 1068
3974.66 1064
3975.26 1027
3975.85 1086
3976.45 1081
3977.05 1012
3977.64 1029
3978.24 997
3978.83 998
3979.43 1026
3980.02 1081
3980.62 1045
3981.21 1016
3981.81 1063
3982.40 990
3983.00 1075
3983.60 1078
3984.19 1058
3984.79 1085
3985.38 1090
3985.98 1043
3986.58 1050
3987.17 1044
3987.77 1073
3988.36 1035
3988.96 1035
3989.56 1111
3990.15 1049
3990.75 1141
3991.34 1174
3991.94 1163
3992.54 1196
3993.13 1202
3993.73 1187
3994.33 1247
3994.92 1214
3995.52 1141
3996.12 1197
3996.71 1245
3997.31 1167
3997.91 1183
3998.50 1185
3999.10 1199
3999.70 1191
4000.29 1253
4000.89 1265
4001.49 1257
4002.09 1256
4002.68 1168
4003.28 1254
4003.88 1270
4004.47 1212
4005.07 1167
4005.67 1161
4006.27 1230
4006.86 1217
4007.46 1355
4008.06 1266
4008.66 1214
4009.25 1243
4009.85 1182
4010.45 1197
4011.05 1161
4011.64 1267
4012.24 1330
4012.84 1282
4013.44 1338
4014.04 1349
4014.63 1398
4015.23 1353
4015.83 1423
4016.43 1364
4017.03 1366
4017.63 1317
4018.22 1233
4018.82 1201
4019.42 1158
4020.02 1233
4020.62 1095
4021.22 1063
4021.81 1052
4022.41 1120
4023.01 1180
4023.61 1170
4024.21 1153
4024.81 1112
4025.41 1179
4026.01 1145
4026.60 1136
4027.20 1063
4027.80 1109
4028.40 1161
4029.00 1184
4029.60 1166
4030.20 1172
4030.80 1200
4031.40 1227
4032.00 1171
4032.60 1133
4033.20 1171
4033.80 1152
4034.39 1110
4034.99 1136
4035.59 1072
4036.19 1041
4036.79 1002
4037.39 1075
4037.99 1084
4038.59 1047
4039.19 998
4039.79 981
4040.39 1068
4040.99 941
4041.59 971
4042.19 996
4042.79 960
4043.39 1011
4043.99 1027
4044.59 1001
4045.19 1062
4045.79 1035
4046.39 1087
4046.99 1103
4047.60 1110
4048.20 1167
4048.80 1110
4049.40 1190
4050.00 1236
4050.60 1156
4051.20 1097
4051.80 1173
4052.40 1129
4053.00 1087
4053.60 1088
4054.20 1099
4054.80 1103
4055.41 1052
4056.01 992
4056.61 1004
4057.21 986
4057.81 1007
4058.41 991
4059.01 991
4059.61 941
4060.22 939
4060.82 908
4061.42 934
4062.02 939
4062.62 909
4063.22 894
4063.82 876
4064.43 924
4065.03 957
4065.63 1004
4066.23 974
4066.83 920
4067.44 920
4068.04 948
4068.64 936
4069.24 943
4069.84 903
4070.45 986
4071.05 1013
4071.65 932
4072.25 972
4072.86 938
4073.46 975
4074.06 1045
4074.66 968
4075.27 1002
4075.87 992
4076.47 969
4077.07 957
4077.68 967
4078.28 902
4078.88 966
4079.48 998
4080.09 949
4080.69 1000
4081.29 956
4081.90 919
4082.50 967
4083.10 1038
4083.71 961
4084.31 943
4084.91 938
4085.52 937
4086.12 966
4086.72 948
4087.33 976
4087.93 1048
4088.53 945
4089.14 979
4089.74 1011
4090.34 977
4090.95 1034
4091.55 1054
4092.15 1105
4092.76 1082
4093.36 1105
4093.97 1082
4094.57 1056
4095.17 1109
4095.78 1052
4096.38 975
4096.99 907
4097.59 990
4098.19 992
4098.80 936
4099.40 945
4100.01 906
4100.61 934
4101.22 951
4101.82 892
4102.43 888
4103.03 865
4103.63 869
4104.24 921
4104.84 900
4105.45 891
4106.05 925
4106.66 967
4107.26 887
4107.87 888
4108.47 862
4109.08 851
4109.68 827
4110.29 919
4110.89 889
4111.50 940
4112.10 940
4112.71 884
4113.31 939
4113.92 947
4114.53 936
4115.13 931
4115.74 966
4116.34 977
4116.95 991
4117.55 985
4118.16 988
4118.76 980
4119.37 935
4119.98 896
4120.58 1020
4121.19 1000
4121.79 952
4122.40 984
4123.01 1048
4123.61 1020
4124.22 1006
4124.82 1042
4125.43 1026
4126.04 1085
4126.64 967
4127.25 1013
4127.86 1019
4128.46 1041
4129.07 1041
4129.68 1108
4130.28 1054
4130.89 1064
4131.50 1124
4132.10 1104
4132.71 1090
4133.32 1120
4133.92 1117
4134.53 1151
4135.14 1141
4135.74 1148
4136.35 1207
4136.96 1287
4137.56 1252
4138.17 1235
4138.78 1252
4139.39 1257
4139.99 1253
4140.60 1164
4141.21 1174
4141.82 1193
4142.42 1153
4143.03 1144
4143.64 1050
4144.25 1026
4144.85 1066
4145.46 1034
4146.07 958
4146.68 949
4147.28 914
4147.89 923
4148.50 932
4149.11 925
4149.72 963
4150.32 969
4150.93 1002
4151.54 894
4152.15 969
4152.76 980
4153.37 955
4153.97 895
4154.58 918
4155.19 931
4155.80 945
4156.41 928
4157.02 881
4157.62 897
4158.23 898
4158.84 942
4159.45 956
4160.06 943
4160.67 1023
4161.28 1034
4161.89 1029
4162.49 1119
4163.10 1154
4163.71 1099
4164.32 1148
4164.93 1196
4165.54 1231
4166.15 1248
4166.76 1185
4167.37 1190
4167.98 1170
4168.59 1175
4169.20 1139
4169.81 1111
4170.42 1090
4171.02 1111
4171.63 1060
4172.24 1092
4172.85 1017
4173.46 1082
4174.07 1097
4174.68 1041
4175.29 1039
4175.90 1071
4176.51 1083
4177.12 1031
4177.73 1007
4178.34 947
4178.95 1040
4179.56 1043
4180.17 1000
4180.78 997
4181.39 980
4182.00 989
4182.61 1047
4183.23 1013
4183.84 969
4184.45 1018
4185.06 1021
4185.67 966
4186.28 984
4186.89 1049
4187.50 1014
4188.11 1081
4188.72 1124
4189.33 1277
4189.94 1323
4190.55 1344
4191.17 1450
4191.78 1567
4192.39 1610
4193.00 1606
4193.61 1547
4194.22 1593
4194.83 1535
4195.44 1519
4196.06 1391
4196.67 1409
4197.28 1375
4197.89 1299
4198.50 1289
4199.11 1251
4199.72 1258
4200.34 1303
4200.95 1198
4201.56 1150
4202.17 1184
4202.78 1061
4203.40 1172
4204.01 1111
4204.62 1162
4205.23 1081
4205.84 1052
4206.46 1086
4207.07 1044
4207.68 1085
4208.29 1089
4208.90 1108
4209.52 1090
4210.13 1095
4210.74 1127
4211.35 1197
4211.97 1248
4212.58 1250
4213.19 1200
4213.80 1237
4214.42 1328
4215.03 1361
4215.64 1397
4216.26 1527
4216.87 1608
4217.48 1620
4218.09 1806
4218.71 1916
4219.32 2185
4219.93 2422
4220.55 2419
4221.16 2706
4221.77 2710
4222.39 2814
4223.00 2885
4223.61 3216
4224.23 3462
4224.84 3490
4225.45 3573
4226.07 3869
4226.68 3942
4227.30 3810
4227.91 3375
4228.52 3229
4229.14 2933
4229.75 2558
4230.36 2322
4230.98 2084
4231.59 1845
4232.21 1730
4232.82 1621
4233.43 1647
4234.05 1664
4234.66 1533
4235.28 1527
4235.89 1539
4236.51 1576
4237.12 1518
4237.73 1480
4238.35 1485
4238.96 1511
4239.58 1409
4240.19 1361
4240.81 1425
4241.42 1367
4242.04 1317
4242.65 1257
4243.27 1296
4243.88 1372
4244.50 1320
4245.11 1393
4245.73 1328
4246.34 1319
4246.96 1303
4247.57 1369
4248.19 1344
4248.80 1229
4249.42 1253
4250.03 1254
4250.65 1256
4251.26 1256
4251.88 1212
4252.49 1209
4253.11 1195
4253.72 1251
4254.34 1214
4254.96 1154
4255.57 1226
4256.19 1256
4256.80 1194
4257.42 1160
4258.03 1131
4258.65 1159
4259.27 1236
4259.88 1163
4260.50 1169
4261.12 1182
4261.73 1208
4262.35 1175
4262.96 1207
4263.58 1304
4264.20 1336
4264.81 1372
4265.43 1371
4266.05 1366
4266.66 1282
4267.28 1243
4267.90 1223
4268.51 1294
4269.13 1258
4269.75 1201
4270.36 1173
4270.98 1146
4271.60 1157
4272.21 1260
4272.83 1189
4273.45 1179
4274.06 1234
4274.68 1260
4275.30 1304
4275.92 1248
4276.53 1197
4277.15 1193
4277.77 1157
4278.38 1178
4279.00 1107
4279.62 1092
4280.24 1131
4280.85 1062
4281.47 1068
4282.09 1103
4282.71 1009
4283.32 1004
4283.94 1048
4284.56 1054
4285.18 1070
4285.80 1052
4286.41 1046
4287.03 1061
4287.65 1063
4288.27 1008
4288.89 983
4289.50 917
4290.12 1015
4290.74 985
4291.36 993
4291.98 1004
4292.60 956
4293.21 996
4293.83 1016
4294.45 1012
4295.07 1017
4295.69 989
4296.31 1014
4296.93 1056
4297.54 1080
4298.16 1090
4298.78 1066
4299.40 1091
4300.02 1116
4300.64 1085
4301.26 1101
4301.88 1155
4302.50 1142
4303.12 1093
4303.73 1122
4304.35 1163
4304.97 1216
4305.59 1165
4306.21 1130
4306.83 1124
4307.45 1111
4308.07 1126
4308.69 1190
4309.31 1166
4309.93 1144
4310.55 1158
4311.17 1148
4311.79 1111
4312.41 1099
4313.03 1154
4313.65 1131
4314.27 1147
4314.89 1139
4315.51 1131
4316.13 1105
4316.75 1094
4317.37 1051
4317.99 1126
4318.61 1114
4319.23 1148
4319.85 1249
4320.47 1248
4321.09 1263
4321.71 1251
4322.33 1340
4322.95 1358
4323.57 1341
4324.19 1338
4324.81 1268
4325.43 1242
4326.05 1206
4326.68 1182
4327.30 1230
4327.92 1178
4328.54 1136
4329.16 1145
4329.78 1172
4330.40 1141
4331.02 1123
4331.64 1094
4332.26 1162
4332.89 1221
4333.51 1203
4334.13 1254
4334.75 1327
4335.37 1313
4335.99 1391
4336.61 1386
4337.24 1311
4337.86 1317
4338.48 1296
4339.10 1350
4339.72 1347
4340.34 1398
4340.97 1565
4341.59 1602
4342.21 1724
4342.83 1833
4343.45 2063
4344.08 2201
4344.70 2238
4345.32 2384
4345.94 2352
4346.57 2225
4347.19 2019
4347.81 2035
4348.43 1874
4349.05 1607
4349.68 1503
4350.30 1369
4350.92 1312
4351.54 1312
4352.17 1289
4352.79 1226
4353.41 1226
4354.04 1247
4354.66 1206
4355.28 1113
4355.90 1201
4356.53 1247
4357.15 1237
4357.77 1168
4358.40 1196
4359.02 1221
4359.64 1260
4360.27 1279
4360.89 1274
4361.51 1282
4362.14 1211
4362.76 1281
4363.38 1299
4364.01 1344
4364.63 1334
4365.25 1332
4365.88 1379
4366.50 1337
4367.12 1345
4367.75 1294
4368.37 1329
4369.00 1287
4369.62 1362
4370.24 1303
4370.87 1311
4371.49 1372
4372.12 1316
4372.74 1324
4373.36 1464
4373.99 1497
4374.61 1566
4375.24 1611
4375.86 1701
4376.49 1761
4377.11 1833
4377.73 1954
4378.36 2144
4378.98 2072
4379.61 2073
4380.23 2046
4380.86 2038
4381.48 2078
4382.11 2141
4382.73 2216
4383.36 2530
4383.98 2902
4384.61 3354
4385.23 3918
4385.86 4477
4386.48 5220
4387.11 5861
4387.73 6360
4388.36 6419
4388.98 6064
4389.61 5722
4390.23 5243
4390.86 4603
4391.48 4024
4392.11 3474
4392.74 3031
4393.36 2632
4393.99 2477
4394.61 2527
4395.24 2412
4395.86 2415
4396.49 2396
4397.12 2223
4397.74 2201
4398.37 2134
4398.99 2080
4399.62 2075
4400.25 1997
4400.87 1956
4401.50 1859
4402.12 1816
4402.75 1759
4403.38 1733
4404.00 1702
4404.63 1799
4405.26 1750
4405.88 1733
4406.51 1786
4407.14 1709
4407.76 1625
4408.39 1658
4409.02 1638
4409.64 1559
4410.27 1523
4410.90 1527
4411.52 1460
4412.15 1423
4412.78 1374
4413.40 1298
4414.03 1308
4414.66 1295
4415.29 1290
4415.91 1253
4416.54 1209
4417.17 1336
4417.79 1331
4418.42 1283
4419.05 1265
4419.68 1261
4420.30 1266
4420.93 1155
4421.56 1263
4422.19 1231
4422.81 1146
4423.44 1160
4424.07 1188
4424.70 1143
4425.33 1106
4425.95 1214
4426.58 1181
4427.21 1135
4427.84 1186
4428.47 1139
4429.09 1108
4429.72 1152
4430.35 1120
4430.98 1175
4431.61 1121
4432.23 1121
4432.86 1107
4433.49 1096
4434.12 1112
4434.75 1137
4435.38 1112
4436.01 1097
4436.63 1150
4437.26 1115
4437.89 1070
4438.52 1070
4439.15 1083
4439.78 1060
4440.41 1100
4441.04 1088
4441.67 1055
4442.29 1128
4442.92 1174
4443.55 1078
4444.18 1069
4444.81 1210
4445.44 1173
4446.07 1159
4446.70 1187
4447.33 1183
4447.96 1098
4448.59 1148
4449.22 1131
4449.85 1090
4450.48 1079
4451.11 1113
4451.74 1090
4452.37 1124
4453.00 1071
4453.63 1051
4454.26 1152
4454.89 1070
4455.52 1057
4456.15 1089
4456.78 1058
4457.41 1041
4458.04 1018
4458.67 1003
4459.30 1060
4459.93 1083
4460.56 1048
4461.19 988
4461.82 1018
4462.45 1033
4463.08 1023
4463.71 993
4464.34 998
4464.97 977
4465.60 957
4466.23 1012
4466.86 983
4467.49 963
4468.12 936
4468.76 940
4469.39 922
4470.02 869
4470.65 930
4471.28 970
4471.91 960
4472.54 969
4473.17 951
4473.80 956
4474.44 1018
4475.07 1041
4475.70 987
4476.33 920
4476.96 930
4477.59 1002
4478.22 1069
4478.86 1046
4479.49 1019
4480.12 1077
4480.75 1183
4481.38 1167
4482.02 1124
4482.65 1068
4483.28 1104
4483.91 1164
4484.54 1087
4485.18 1055
4485.81 989
4486.44 1007
4487.07 957
4487.70 989
4488.34 952
4488.97 951
4489.60 997
4490.23 950
4490.87 933
4491.50 955
4492.13 894
4492.76 863
4493.40 971
4494.03 995
4494.66 973
4495.30 955
4495.93 984
4496.56 942
4497.19 1005
4497.83 1034
4498.46 1082
4499.09 1060
4499.73 1006
4500.36 1068
4500.99 1040
4501.63 1047
4502.26 1072
4502.89 1108
4503.53 1060
4504.16 998
4504.79 996
4505.43 920
4506.06 956
4506.69 973
4507.33 961
4507.96 1035
4508.59 952
4509.23 1000
4509.86 975
4510.50 982
4511.13 1052
4511.76 971
4512.40 995
4513.03 998
4513.67 937
4514.30 924
4514.93 932
4515.57 899
4516.20 880
4516.84 904
4517.47 956
4518.11 946
4518.74 871
4519.37 894
4520.01 903
4520.64 876
4521.28 906
4521.91 1012
4522.55 1033
4523.18 1023
4523.82 1114
4524.45 1190
4525.09 1251
4525.72 1310
4526.36 1586
4526.99 1842
4527.63 1989
4528.26 2166
4528.90 2277
4529.53 2522
4530.17 2615
4530.80 2628
4531.44 2516
4532.07 2330
4532.71 2224
4533.34 2016
4533.98 1764
4534.62 1547
4535.25 1418
4535.89 1301
4536.52 1227
4537.16 1186
4537.79 1056
4538.43 1035
4539.07 1091
4539.70 1032
4540.34 945
4540.97 922
4541.61 992
4542.25 1021
4542.88 985
4543.52 919
4544.15 969
4544.79 908
4545.43 943
4546.06 945
4546.70 914
4547.34 952
4547.97 954
4548.61 900
4549.25 914
4549.88 964
4550.52 1017
4551.16 1041
4551.79 1020
4552.43 987
4553.07 1082
4553.70 1117
4554.34 1001
4554.98 1038
4555.61 1059
4556.25 989
4556.89 1007
4557.53 937
4558.16 992
4558.80 967
4559.44 925
4560.07 972
4560.71 918
4561.35 955
4561.99 936
4562.62 929
4563.26 1025
4563.90 925
4564.54 1008
4565.18 963
4565.81 1019
4566.45 1068
4567.09 1043
4567.73 1127
4568.36 1099
4569.00 1136
4569.64 1144
4570.28 1115
4570.92 1154
4571.55 1062
4572.19 1045
4572.83 1081
4573.47 1030
4574.11 993
4574.75 933
4575.38 935
4576.02 926
4576.66 909
4577.30 953
4577.94 931
4578.58 932
4579.22 956
4579.85 932
4580.49 931
4581.13 897
4581.77 941
4582.41 976
4583.05 942
4583.69 934
4584.33 935
4584.97 922
4585.61 871
4586.24 896
4586.88 912
4587.52 889
4588.16 909
4588.80 896
4589.44 963
4590.08 935
4590.72 1002
4591.36 950
4592.00 931
4592.64 925
4593.28 884
4593.92 890
4594.56 884
4595.20 839
4595.84 941
4596.48 918
4597.12 911
4597.76 923
4598.40 992
4599.04 990
4599.68 950
4600.32 993
4600.96 1037
4601.60 1033
4602.24 984
4602.88 1008
4603.52 997
4604.16 986
4604.80 1031
4605.44 986
4606.08 995
4606.72 987
4607.36 1016
4608.00 1003
4608.64 1025
4609.28 1011
4609.93 1031
4610.57 980
4611.21 918
4611.85 900
4612.49 903
4613.13 951
4613.77 915
4614.41 905
4615.05 874
4615.69 954
4616.34 988
4616.98 951
4617.62 927
4618.26 868
4618.90 839
4619.54 867
4620.18 878
4620.83 920
4621.47 840
4622.11 915
4622.75 955
4623.39 928
4624.03 910
4624.68 890
4625.32 959
4625.96 903
4626.60 1003
4627.24 993
4627.89 934
4628.53 976
4629.17 902
4629.81 900
4630.45 960
4631.10 989
4631.74 1072
4632.38 1027
4633.02 999
4633.67 1042
4634.31 1054
4634.95 1060
4635.59 1169
4636.24 1194
4636.88 1234
4637.52 1190
4638.17 1149
4638.81 1160
4639.45 1212
4640.09 1145
4640.74 1021
4641.38 1010
4642.02 1004
4642.67 1017
4643.31 942
4643.95 949
4644.60 915
4645.24 984
4645.88 1030
4646.53 1062
4647.17 1139
4647.81 1242
4648.46 1335
4649.10 1379
4649.74 1499
4650.39 1497
4651.03 1645
4651.67 1607
4652.32 1620
4652.96 1481
4653.61 1399
4654.25 1343
4654.89 1249
4655.54 1197
4656.18 1087
4656.83 1011
4657.47 1016
4658.11 1001
4658.76 925
4659.40 1023
4660.05 1005
4660.69 985
4661.33 932
4661.98 903
4662.62 894
4663.27 876
4663.91 863
4664.56 883
4665.20 814
4665.85 827
4666.49 827
4667.14 841
4667.78 797
4668.43 855
4669.07 883
4669.72 862
4670.36 876
4671.01 857
4671.65 832
4672.30 831
4672.94 840
4673.59 810
4674.23 875
4674.88 889
4675.52 856
4676.17 860
4676.81 907
4677.46 959
4678.10 944
4678.75 932
4679.40 955
4680.04 949
4680.69 898
4681.33 895
4681.98 946
4682.62 945
4683.27 834
4683.92 910
4684.56 919
4685.21 929
4685.85 851
4686.50 850
4687.15 906
4687.79 872
4688.44 933
4689.09 908
4689.73 867
4690.38 837
4691.02 838
4691.67 864
4692.32 879
4692.96 959
4693.61 981
4694.26 1027
4694.90 1021
4695.55 1024
4696.20 1079
4696.84 1042
4697.49 1068
4698.14 1152
4698.78 1094
4699.43 1012
4700.08 1068
4700.73 1032
4701.37 977
4702.02 941
4702.67 944
4703.31 972
4703.96 972
4704.61 972
4705.26 947
4705.90 968
4706.55 928
4707.20 946
4707.85 1026
4708.49 1013
4709.14 973
4709.79 965
4710.44 882
4711.09 912
4711.73 969
4712.38 936
4713.03 970
4713.68 912
4714.33 966
4714.97 946
4715.62 969
4716.27 957
4716.92 988
4717.57 1011
4718.21 970
4718.86 1088
4719.51 1058
4720.16 1056
4720.81 1060
4721.46 1097
4722.11 1091
4722.75 1121
4723.40 1136
4724.05 1184
4724.70 1149
4725.35 1188
4726.00 1181
4726.65 1184
4727.30 1172
4727.94 1131
4728.59 1036
4729.24 1004
4729.89 989
4730.54 982
4731.19 970
4731.84 987
4732.49 950
4733.14 1000
4733.79 987
4734.44 952
4735.09 1001
4735.74 1007
4736.38 1101
4737.03 1128
4737.68 1188
4738.33 1168
4738.98 1143
4739.63 1127
4740.28 1107
4740.93 1112
4741.58 1076
4742.23 1065
4742.88 1045
4743.53 1028
4744.18 1072
4744.83 1076
4745.48 1140
4746.13 1196
4746.78 1107
4747.43 1190
4748.08 1200
4748.73 1205
4749.39 1293
4750.04 1231
4750.69 1213
4751.34 1299
4751.99 1234
4752.64 1229
4753.29 1238
4753.94 1187
4754.59 1218
4755.24 1169
4755.89 1191
4756.54 1105
4757.19 1062
4757.84 1074
4758.50 1080
4759.15 1096
4759.80 1090
4760.45 1080
4761.10 1095
4761.75 1108
4762.40 1113
4763.05 1215
4763.71 1392
4764.36 1399
4765.01 1352
4765.66 1390
4766.31 1472
4766.96 1393
4767.62 1290
4768.27 1222
4768.92 1175
4769.57 1097
4770.22 1052
4770.87 979
4771.53 1100
4772.18 1103
4772.83 1045
4773.48 972
4774.13 987
4774.79 1057
4775.44 1103
4776.09 1213
4776.74 1279
4777.40 1332
4778.05 1264
4778.70 1296
4779.35 1242
4780.01 1183
4780.66 1177
4781.31 1113
4781.96 1056
4782.62 1018
4783.27 1008
4783.92 1026
4784.57 1009
4785.23 976
4785.88 1020
4786.53 1013
4787.19 943
4787.84 960
4788.49 988
4789.15 1007
4789.80 999
4790.45 907
4791.11 931
4791.76 902
4792.41 964
4793.07 928
4793.72 951
4794.37 940
4795.03 893
4795.68 889
4796.33 882
4796.99 922
4797.64 969
4798.29 953
4798.95 987
4799.60 918
4800.26 894
4800.91 948
4801.56 938
4802.22 905
4802.87 895
4803.53 921
4804.18 937
4804.83 879
4805.49 891
4806.14 954
4806.80 914
4807.45 973
4808.11 926
4808.76 912
4809.42 958
4810.07 996
4810.72 966
4811.38 905
4812.03 905
4812.69 891
4813.34 918
4814.00 956
4814.65 993
4815.31 986
4815.96 1006
4816.62 1050
4817.27 1055
4817.93 1057
4818.58 1135
4819.24 1110
4819.89 1163
4820.55 1204
4821.20 1259
4821.86 1200
4822.52 1252
4823.17 1269
4823.83 1252
4824.48 1350
4825.14 1334
4825.79 1242
4826.45 1238
4827.10 1076
4827.76 1100
4828.42 1084
4829.07 1118
4829.73 1110
4830.38 1122
4831.04 1031
4831.70 1180
4832.35 1238
4833.01 1342
4833.66 1421
4834.32 1471
4834.98 1514
4835.63 1588
4836.29 1673
4836.95 1545
4837.60 1659
4838.26 1557
4838.92 1535
4839.57 1429
4840.23 1365
4840.89 1342
4841.54 1273
4842.20 1252
4842.86 1229
4843.51 1211
4844.17 1231
4844.83 1191
4845.48 1238
4846.14 1312
4846.80 1269
4847.45 1355
4848.11 1465
4848.77 1406
4849.43 1403
4850.08 1308
4850.74 1318
4851.40 1261
4852.06 1301
4852.71 1251
4853.37 1231
4854.03 1320
4854.69 1412
4855.34 1457
4856.00 1482
4856.66 1624
4857.32 1615
4857.97 1548
4858.63 1515
4859.29 1539
4859.95 1359
4860.61 1350
4861.26 1425
4861.92 1396
4862.58 1368
4863.24 1410
4863.90 1381
4864.55 1339
4865.21 1362
4865.87 1316
4866.53 1345
4867.19 1293
4867.85 1267
4868.51 1273
4869.16 1205
4869.82 1216
4870.48 1258
4871.14 1197
4871.80 1186
4872.46 1171
4873.12 1188
4873.78 1113
4874.43 1085
4875.09 1071
4875.75 1074
4876.41 1079
4877.07 1117
4877.73 1065
4878.39 1097
4879.05 1136
4879.71 1089
4880.37 993
4881.03 1003
4881.69 1023
4882.34 1063
4883.00 1070
4883.66 1052
4884.32 1030
4884.98 1091
4885.64 1186
4886.30 1254
4886.96 1245
4887.62 1320
4888.28 1419
4888.94 1362
4889.60 1433
4890.26 1407
4890.92 1390
4891.58 1326
4892.24 1232
4892.90 1233
4893.56 1209
4894.22 1137
4894.88 1166
4895.54 1219
4896.20 1232
4896.86 1177
4897.52 1191
4898.19 1258
4898.85 1262
4899.51 1308
4900.17 1199
4900.83 1127
4901.49 1115
4902.15 1093
4902.81 1034
4903.47 1054
4904.13 1063
4904.79 1093
4905.45 1125
4906.12 1066
4906.78 1042
4907.44 1012
4908.10 1044
4908.76 1041
4909.42 966
4910.08 968
4910.74 946
4911.41 952
4912.07 882
4912.73 938
4913.39 920
4914.05 877
4914.71 832
4915.38 823
4916.04 938
4916.70 930
4917.36 867
4918.02 896
4918.68 922
4919.35 945
4920.01 875
4920.67 925
4921.33 891
4921.99 918
4922.66 877
4923.32 888
4923.98 839
4924.64 912
4925.31 851
4925.97 886
4926.63 892
4927.29 923
4927.96 950
4928.62 878
4929.28 959
4929.94 961
4930.61 929
4931.27 887
4931.93 889
4932.59 931
4933.26 908
4933.92 884
4934.58 857
4935.25 886
4935.91 880
4936.57 898
4937.24 918
4937.90 866
4938.56 929
4939.23 913
4939.89 960
4940.55 929
4941.22 917
4941.88 893
4942.54 902
4943.21 952
4943.87 914
4944.53 903
4945.20 895
4945.86 875
4946.52 857
4947.19 862
4947.85 893
4948.52 916
4949.18 904
4949.84 927
4950.51 868
4951.17 859
4951.84 872
4952.50 893
4953.17 875
4953.83 879
4954.49 841
4955.16 836
4955.82 916
4956.49 863
4957.15 890
4957.82 879
4958.48 988
4959.15 1048
4959.81 1036
4960.47 1149
4961.14 1172
4961.80 1216
4962.47 1260
4963.13 1271
4963.80 1255
4964.46 1212
4965.13 1078
4965.79 1066
4966.46 1043
4967.12 1010
4967.79 1000
4968.45 1007
4969.12 1002
4969.79 993
4970.45 969
4971.12 974
4971.78 1012
4972.45 1040
4973.11 1009
4973.78 1008
4974.44 1017
4975.11 1008
4975.78 1072
4976.44 1094
4977.11 1117
4977.77 1063
4978.44 1024
4979.11 994
4979.77 980
4980.44 1082
4981.10 1064
4981.77 1162
4982.44 1180
4983.10 1342
4983.77 1586
4984.43 1798
4985.10 2127
4985.77 2360
4986.43 2660
4987.10 2884
4987.77 3021
4988.43 2859
4989.10 2699
4989.77 2606
4990.43 2364
4991.10 2091
4991.77 1819
4992.43 1591
4993.10 1384
4993.77 1248
4994.43 1142
4995.10 1084
4995.77 1040
4996.44 1021
4997.10 1003
4997.77 900
4998.44 940
4999.10 928
4999.77 928
5000.44 943
5001.11 947
5001.77 938
5002.44 919
5003.11 974
5003.78 953
5004.44 963
5005.11 997
5005.78 997
5006.45 1033
5007.12 966
5007.78 991
5008.45 1026
5009.12 938
5009.79 960
5010.46 948
5011.12 994
5011.79 1019
5012.46 1027
5013.13 1021
5013.80 1054
5014.47 1064
5015.13 1159
5015.80 1195
5016.47 1202
5017.14 1377
5017.81 1483
5018.48 1615
5019.14 1756
5019.81 1926
5020.48 1924
5021.15 1985
5021.82 2023
5022.49 2026
5023.16 1919
5023.83 1792
5024.50 1720
5025.16 1556
5025.83 1447
5026.50 1413
5027.17 1261
5027.84 1245
5028.51 1090
5029.18 1026
5029.85 1074
5030.52 999
5031.19 994
5031.86 948
5032.53 926
5033.20 895
5033.87 963
5034.54 995
5035.21 988
5035.88 900
5036.54 921
5037.21 968
5037.88 929
5038.55 909
5039.22 895
5039.89 863
5040.56 926
5041.23 935
5041.90 877
5042.58 859
5043.25 865
5043.92 915
5044.59 898
5045.26 924
5045.93 986
5046.60 993
5047.27 959
5047.94 911
5048.61 891
5049.28 883
5049.95 962
5050.62 938
5051.29 909
5051.96 897
5052.63 894
5053.30 855
5053.98 885
5054.65 901
5055.32 919
5055.99 909
5056.66 902
5057.33 895
5058.00 880
5058.67 880
5059.34 930
5060.02 937
5060.69 866
5061.36 918
5062.03 883
5062.70 872
5063.37 812
5064.04 907
5064.72 898
5065.39 803
5066.06 883
5066.73 874
5067.40 871
5068.08 841
5068.75 858
5069.42 820
5070.09 879
5070.76 894
5071.44 831
5072.11 821
5072.78 791
5073.45 791
5074.12 820
5074.80 822
5075.47 771
5076.14 814
5076.81 851
5077.49 819
5078.16 844
5078.83 879
5079.50 886
5080.18 905
5080.85 854
5081.52 862
5082.20 822
5082.87 797
5083.54 847
5084.21 787
5084.89 822
5085.56 850
5086.23 869
5086.91 898
5087.58 940
5088.25 997
5088.93 1013
5089.60 1034
5090.27 980
5090.95 1005
5091.62 969
5092.29 917
5092.97 936
5093.64 929
5094.31 842
5094.99 845
5095.66 881
5096.34 887
5097.01 902
5097.68 813
5098.36 862
5099.03 918
5099.70 879
5100.38 870
5101.05 863
5101.73 893
5102.40 924
5103.08 968
5103.75 949
5104.42 881
5105.10 867
5105.77 793
5106.45 815
5107.12 863
5107.80 877
5108.47 831
5109.15 836
5109.82 826
5110.49 783
5111.17 818
5111.84 851
5112.52 837
5113.19 839
5113.87 859
5114.54 919
5115.22 932
5115.89 924
5116.57 924
5117.24 913
5117.92 949
5118.59 934
5119.27 932
5119.94 935
5120.62 899
5121.30 861
5121.97 853
5122.65 883
5123.32 843
5124.00 834
5124.67 881
5125.35 842
5126.02 840
5126.70 872
5127.38 764
5128.05 812
5128.73 857
5129.40 890
5130.08 811
5130.76 883
5131.43 841
5132.11 874
5132.78 842
5133.46 836
5134.14 825
5134.81 929
5135.49 899
5136.17 966
5136.84 938
5137.52 872
5138.20 896
5138.87 906
5139.55 918
5140.22 891
5140.90 864
5141.58 804
5142.26 846
5142.93 794
5143.61 760
5144.29 755
5144.96 722
5145.64 762
5146.32 749
5146.99 755
5147.67 770
5148.35 741
5149.03 740
5149.70 780
5150.38 788
5151.06 779
5151.73 721
5152.41 803
5153.09 730
5153.77 730
5154.44 738
5155.12 751
5155.80 762
5156.48 726
5157.16 785
5157.83 809
5158.51 796
5159.19 734
5159.87 789
5160.55 744
5161.22 743
5161.90 765
5162.58 769
5163.26 785
5163.94 842
5164.61 808
5165.29 772
5165.97 739
5166.65 745
5167.33 777
5168.01 751
5168.68 705
5169.36 765
5170.04 763
5170.72 710
5171.40 745
5172.08 721
5172.76 734
5173.44 709
5174.11 765
5174.79 757
5175.47 766
5176.15 787
5176.83 777
5177.51 763
5178.19 770
5178.87 769
5179.55 813
5180.23 846
5180.91 833
5181.58 792
5182.26 802
5182.94 791
5183.62 710
5184.30 683
5184.98 706
5185.66 657
5186.34 665
5187.02 735
5187.70 775
5188.38 732
5189.06 754
5189.74 798
5190.42 780
5191.10 716
5191.78 784
5192.46 778
5193.14 710
5193.82 712
5194.50 767
5195.18 747
5195.86 721
5196.54 770
5197.22 733
5197.90 730
5198.58 739
5199.26 744
5199.94 703
5200.63 744
5201.31 778
5201.99 739
5202.67 751
5203.35 774
5204.03 745
5204.71 830
5205.39 835
5206.07 809
5206.75 817
5207.43 815
5208.11 846
5208.80 834
5209.48 851
5210.16 818
5210.84 829
5211.52 818
5212.20 841
5212.88 805
5213.57 869
5214.25 938
5214.93 880
5215.61 861
5216.29 906
5216.97 812
5217.66 801
5218.34 846
5219.02 815
5219.70 809
5220.38 847
5221.06 904
5221.75 890
5222.43 868
5223.11 819
5223.79 781
5224.47 764
5225.16 776
5225.84 827
5226.52 783
5227.20 848
5227.89 828
5228.57 834
5229.25 798
5229.93 825
5230.62 850
5231.30 865
5231.98 882
5232.66 848
5233.35 860
5234.03 816
5234.71 839
5235.40 899
5236.08 929
5236.76 931
5237.44 833
5238.13 866
5238.81 859
5239.49 820
5240.18 823
5240.86 816
5241.54 776
5242.23 829
5242.91 810
5243.59 785
5244.28 769
5244.96 743
5245.64 764
5246.33 764
5247.01 778
5247.70 725
5248.38 761
5249.06 740
5249.75 787
5250.43 816
5251.11 785
5251.80 766
5252.48 802
5253.17 771
5253.85 757
5254.53 796
5255.22 772
5255.90 762
5256.59 778
5257.27 885
5257.96 770
5258.64 839
5259.32 845
5260.01 808
5260.69 814
5261.38 797
5262.06 837
5262.75 832
5263.43 850
5264.12 844
5264.80 837
5265.49 810
5266.17 827
5266.86 834
5267.54 785
5268.23 779
5268.91 794
5269.60 847
5270.28 818
5270.97 803
5271.65 791
5272.34 787
5273.02 790
5273.71 782
5274.39 759
5275.08 819
5275.76 820
5276.45 839
5277.14 856
5277.82 901
5278.51 901
5279.19 876
5279.88 967
5280.56 901
5281.25 912
5281.94 956
5282.62 914
5283.31 855
5283.99 830
5284.68 851
5285.37 867
5286.05 848
5286.74 837
5287.43 867
5288.11 774
5288.80 779
5289.48 849
5290.17 817
5290.86 852
5291.54 830
5292.23 843
5292.92 942
5293.60 960
5294.29 950
5294.98 901
5295.66 944
5296.35 1032
5297.04 1006
5297.72 1072
5298.41 1110
5299.10 1188
5299.79 1198
5300.47 1191
5301.16 1131
5301.85 1161
5302.53 1053
5303.22 1076
5303.91 990
5304.60 942
5305.28 890
5305.97 812
5306.66 860
5307.35 880
5308.03 877
5308.72 862
5309.41 873
5310.10 857
5310.78 868
5311.47 845
5312.16 830
5312.85 813
5313.54 801
5314.22 812
5314.91 836
5315.60 839
5316.29 825
5316.98 809
5317.66 839
5318.35 857
5319.04 837
5319.73 890
5320.42 838
5321.11 871
5321.80 854
5322.48 850
5323.17 814
5323.86 868
5324.55 858
5325.24 813
5325.93 882
5326.62 943
5327.30 984
5327.99 972
5328.68 913
5329.37 954
5330.06 949
5330.75 971
5331.44 998
5332.13 1004
5332.82 962
5333.51 1020
5334.20 951
5334.88 957
5335.57 985
5336.26 1028
5336.95 959
5337.64 933
5338.33 917
5339.02 1007
5339.71 960
5340.40 953
5341.09 1007
5341.78 1021
5342.47 1131
5343.16 1207
5343.85 1302
5344.54 1439
5345.23 1518
5345.92 1619
5346.61 1829
5347.30 2029
5347.99 2064
5348.68 2227
5349.37 2393
5350.06 2348
5350.75 2231
5351.44 2024
5352.13 1878
5352.82 1747
5353.51 1481
5354.20 1377
5354.90 1248
5355.59 1094
5356.28 1024
5356.97 980
5357.66 951
5358.35 905
5359.04 917
5359.73 876
5360.42 911
5361.11 870
5361.80 959
5362.49 938
5363.19 900
5363.88 916
5364.57 876
5365.26 846
5365.95 872
5366.64 796
5367.33 800
5368.03 804
5368.72 795
5369.41 794
5370.10 821
5370.79 814
5371.48 768
5372.18 835
5372.87 805
5373.56 761
5374.25 794
5374.94 855
5375.63 832
5376.33 810
5377.02 841
5377.71 835
5378.40 808
5379.10 774
5379.79 825
5380.48 800
5381.17 809
5381.86 772
5382.56 779
5383.25 841
5383.94 895
5384.63 914
5385.33 888
5386.02 893
5386.71 964
5387.40 963
5388.10 953
5388.79 971
5389.48 971
5390.18 938
5390.87 938
5391.56 924
5392.26 868
5392.95 881
5393.64 886
5394.33 801
5395.03 772
5395.72 850
5396.41 824
5397.11 771
5397.80 811
5398.49 790
5399.19 823
5399.88 820
5400.58 778
5401.27 794
5401.96 780
5402.66 809
5403.35 823
5404.04 791
5404.74 776
5405.43 797
5406.13 807
5406.82 800
5407.51 845
5408.21 804
5408.90 860
5409.60 806
5410.29 803
5410.98 823
5411.68 780
5412.37 771
5413.07 798
5413.76 771
5414.46 801
5415.15 828
5415.84 820
5416.54 847
5417.23 835
5417.93 813
5418.62 871
5419.32 904
5420.01 836
5420.71 823
5421.40 853
5422.10 862
5422.79 817
5423.49 847
5424.18 835
5424.88 794
5425.57 789
5426.27 790
5426.96 786
5427.66 789
5428.35 808
5429.05 843
5429.74 783
5430.44 816
5431.14 806
5431.83 831
5432.53 875
5433.22 913
5433.92 934
5434.61 948
5435.31 944
5436.01 1011
5436.70 1043
5437.40 990
5438.09 908
5438.79 875
5439.49 892
5440.18 917
5440.88 894
5441.57 935
5442.27 938
5442.97 949
5443.66 1006
5444.36 1113
5445.06 1129
5445.75 1133
5446.45 1102
5447.15 1151
5447.84 1127
5448.54 1074
5449.24 1111
5449.93 1055
5450.63 1003
5451.33 982
5452.02 922
5452.72 906
5453.42 934
5454.11 900
5454.81 873
5455.51 872
5456.20 887
5456.90 866
5457.60 877
5458.30 862
5458.99 905
5459.69 920
5460.39 960
5461.09 870
5461.78 951
5462.48 962
5463.18 965
5463.88 924
5464.57 894
5465.27 892
5465.97 944
5466.67 948
5467.36 1027
5468.06 976
5468.76 1028
5469.46 1031
5470.16 1061
5470.85 1106
5471.55 1121
5472.25 1164
5472.95 1174
5473.65 1227
5474.35 1227
5475.04 1185
5475.74 1173
5476.44 1251
5477.14 1342
5477.84 1438
5478.54 1428
5479.23 1431
5479.93 1416
5480.63 1370
5481.33 1274
5482.03 1198
5482.73 1115
5483.43 1124
5484.13 1157
5484.83 1159
5485.52 1121
5486.22 1106
5486.92 1079
5487.62 1093
5488.32 1137
5489.02 1140
5489.72 1109
5490.42 1146
5491.12 1218
5491.82 1247
5492.52 1241
5493.22 1235
5493.92 1214
5494.62 1283
5495.31 1373
5496.01 1480
5496.71 1632
5497.41 1813
5498.11 2117
5498.81 2298
5499.51 2294
5500.21 2168
5500.91 2053
5501.61 1943
5502.31 1688
5503.01 1531
5503.71 1524
5504.41 1425
5505.11 1346
5505.81 1319
5506.51 1270
5507.22 1198
5507.92 1165
5508.62 1185
5509.32 1165
5510.02 1197
5510.72 1207
5511.42 1248
5512.12 1227
5512.82 1212
5513.52 1278
5514.22 1245
5514.92 1273
5515.62 1208
5516.32 1188
5517.03 1202
5517.73 1140
5518.43 1134
5519.13 1123
5519.83 1135
5520.53 1112
5521.23 1049
5521.93 996
5522.63 931
5523.34 934
5524.04 890
5524.74 976
5525.44 894
5526.14 940
5526.84 934
5527.55 953
5528.25 903
5528.95 974
5529.65 984
5530.35 1001
5531.05 995
5531.76 1022
5532.46 1037
5533.16 990
5533.86 1034
5534.56 1004
5535.27 1012
5535.97 983
5536.67 972
5537.37 968
5538.08 930
5538.78 865
5539.48 961
5540.18 931
5540.89 924
5541.59 960
5542.29 1015
5542.99 1039
5543.70 1086
5544.40 1075
5545.10 1115
5545.80 1086
5546.51 1107
5547.21 1096
5547.91 1092
5548.62 1020
5549.32 970
5550.02 985
5550.73 945
5551.43 891
5552.13 927
5552.84 898
5553.54 850
5554.24 869
5554.95 864
5555.65 929
5556.35 905
5557.06 948
5557.76 960
5558.46 1049
5559.17 1054
5559.87 1049
5560.57 1042
5561.28 1006
5561.98 1043
5562.69 917
5563.39 987
5564.09 965
5564.80 924
5565.50 929
5566.21 897
5566.91 896
5567.61 934
5568.32 940
5569.02 877
5569.73 904
5570.43 865
5571.14 929
5571.84 917
5572.54 939
5573.25 913
5573.95 966
5574.66 954
5575.36 995
5576.07 946
5576.77 891
5577.48 902
5578.18 895
5578.89 961
5579.59 914
5580.30 860
5581.00 896
5581.71 890
5582.41 855
5583.12 848
5583.82 817
5584.53 844
5585.23 893
5585.94 850
5586.64 904
5587.35 831
5588.06 843
5588.76 859
5589.47 842
5590.17 874
5590.88 897
5591.58 849
5592.29 852
5592.99 847
5593.70 822
5594.41 852
5595.11 828
5595.82 798
5596.52 806
5597.23 808
5597.94 764
5598.64 797
5599.35 787
5600.06 829
5600.76 829
5601.47 790
5602.17 796
5602.88 785
5603.59 762
5604.29 747
5605.00 767
5605.71 797
5606.41 791
5607.12 752
5607.83 764
5608.53 742
5609.24 760
5609.95 761
5610.65 789
5611.36 746
5612.07 786
5612.78 797
5613.48 771
5614.19 789
5614.90 790
5615.60 810
5616.31 817
5617.02 750
5617.73 792
5618.43 761
5619.14 741
5619.85 785
5620.56 801
5621.26 814
5621.97 774
5622.68 824
5623.39 796
5624.09 778
5624.80 763
5625.51 807
5626.22 835
5626.93 834
5627.63 769
5628.34 711
5629.05 802
5629.76 801
5630.47 812
5631.17 789
5631.88 750
5632.59 757
5633.30 761
5634.01 771
5634.72 793
5635.42 798
5636.13 801
5636.84 808
5637.55 802
5638.26 824
5638.97 790
5639.68 807
5640.39 824
5641.09 801
5641.80 814
5642.51 828
5643.22 827
5643.93 794
5644.64 823
5645.35 805
5646.06 877
5646.77 846
5647.48 818
5648.19 801
5648.89 855
5649.60 855
5650.31 801
5651.02 780
5651.73 791
5652.44 834
5653.15 826
5653.86 820
5654.57 878
5655.28 884
5655.99 881
5656.70 847
5657.41 855
5658.12 819
5658.83 881
5659.54 899
5660.25 843
5660.96 812
5661.67 833
5662.38 862
5663.09 830
5663.80 797
5664.51 812
5665.22 849
5665.93 854
5666.64 852
5667.35 877
5668.06 924
5668.77 959
5669.48 994
5670.19 947
5670.91 984
5671.62 930
5672.33 901
5673.04 922
5673.75 883
5674.46 841
5675.17 835
5675.88 797
5676.59 809
5677.30 831
5678.01 832
5678.73 856
5679.44 826
5680.15 848
5680.86 850
5681.57 859
5682.28 809
5682.99 797
5683.71 805
5684.42 799
5685.13 823
5685.84 875
5686.55 824
5687.26 792
5687.98 812
5688.69 845
5689.40 851
5690.11 791
5690.82 817
5691.54 902
5692.25 817
5692.96 851
5693.67 863
5694.38 790
5695.10 874
5695.81 863
5696.52 793
5697.23 835
5697.95 806
5698.66 751
5699.37 788
5700.08 804
5700.80 825
5701.51 798
5702.22 795
5702.93 811
5703.65 793
5704.36 780
5705.07 881
5705.78 832
5706.50 815
5707.21 847
5707.92 816
5708.64 827
5709.35 848
5710.06 825
5710.78 864
5711.49 868
5712.20 883
5712.92 872
5713.63 809
5714.34 790
5715.06 871
5715.77 892
5716.48 867
5717.20 840
5717.91 883
5718.62 948
5719.34 870
5720.05 906
5720.77 899
5721.48 941
5722.19 905
5722.91 943
5723.62 915
5724.33 924
5725.05 929
5725.76 955
5726.48 975
5727.19 938
5727.91 932
5728.62 954
5729.33 933
5730.05 927
5730.76 1019
5731.48 1007
5732.19 1063
5732.91 1084
5733.62 1083
5734.34 1126
5735.05 1139
5735.77 1140
5736.48 1273
5737.20 1344
5737.91 1407
5738.63 1437
5739.34 1431
5740.06 1368
5740.77 1363
5741.49 1359
5742.20 1318
5742.92 1311
5743.63 1198
5744.35 1182
5745.06 1211
5745.78 1150
5746.49 1159
5747.21 1156
5747.92 1164
5748.64 1205
5749.35 1195
5750.07 1188
5750.79 1208
5751.50 1091
5752.22 1092
5752.93 1148
5753.65 1191
5754.36 1162
5755.08 1192
5755.80 1229
5756.51 1322
5757.23 1211
5757.95 1283
5758.66 1343
5759.38 1453
5760.09 1422
5760.81 1419
5761.53 1483
5762.24 1508
5762.96 1516
5763.68 1470
5764.39 1539
5765.11 1532
5765.83 1458
5766.54 1540
5767.26 1488
5767.98 1521
5768.69 1465
5769.41 1539
5770.13 1572
5770.84 1476
5771.56 1477
5772.28 1495
5772.99 1507
5773.71 1556
5774.43 1577
5775.15 1560
5775.86 1704
5776.58 1707
5777.30 1727
5778.01 1868
5778.73 1849
5779.45 1922
5780.17 1852
5780.88 1827
5781.60 1843
5782.32 1842
5783.04 1894
5783.76 2021
5784.47 1991
5785.19 2010
5785.91 1949
5786.63 2008
5787.34 2204
5788.06 2092
5788.78 2246
5789.50 2393
5790.22 2471
5790.94 2754
5791.65 2894
5792.37 3046
5793.09 3284
5793.81 3313
5794.53 3470
5795.25 3605
5795.96 4220
5796.68 5224
5797.40 6946
5798.12 9272
5798.84 11809
5799.56 14281
5800.28 16644
5800.99 17180
5801.71 16552
5802.43 15277
5803.15 12926
5803.87 10177
5804.59 8082
5805.31 6647
5806.03 5587
5806.75 4725
5807.47 4175
5808.18 4027
5808.90 3869
5809.62 3710
5810.34 3763
5811.06 3758
5811.78 3947
5812.50 4001
5813.22 4004
5813.94 4117
5814.66 4113
5815.38 4182
5816.10 4040
5816.82 4052
5817.54 3838
5818.26 3715
5818.98 3577
5819.70 3453
5820.42 3373
5821.14 3241
5821.86 3004
5822.58 2811
5823.30 2699
5824.02 2575
5824.74 2489
5825.46 2306
5826.18 2223
5826.90 2201
5827.62 2246
5828.34 2180
5829.06 2200
5829.78 2118
5830.50 2137
5831.22 2172
5831.95 2092
5832.67 1951
5833.39 1959
5834.11 2043
5834.83 2092
5835.55 2019
5836.27 1952
5836.99 1890
5837.71 1872
5838.43 1912
5839.15 1948
5839.88 1831
5840.60 1836
5841.32 1779
5842.04 1700
5842.76 1651
5843.48 1602
5844.20 1695
5844.93 1627
5845.65 1561
5846.37 1497
5847.09 1543
5847.81 1557
5848.53 1562
5849.26 1529
5849.98 1549
5850.70 1565
5851.42 1570
5852.14 1576
5852.87 1596
5853.59 1604
5854.31 1498
5855.03 1501
5855.75 1474
5856.48 1517
5857.20 1511
5857.92 1487
5858.64 1410
5859.37 1418
5860.09 1406
5860.81 1418
5861.53 1400
5862.26 1411
5862.98 1473
5863.70 1398
5864.42 1392
5865.15 1372
5865.87 1371
5866.59 1427
5867.31 1454
5868.04 1415
5868.76 1398
5869.48 1434
5870.21 1441
5870.93 1479
5871.65 1550
5872.38 1592
5873.10 1615
5873.82 1562
5874.55 1596
5875.27 1560
5875.99 1571
5876.72 1497
5877.44 1382
5878.16 1388
5878.89 1319
5879.61 1357
5880.33 1328
5881.06 1308
5881.78 1319
5882.51 1364
5883.23 1382
5883.95 1410
5884.68 1452
5885.40 1448
5886.13 1475
5886.85 1440
5887.57 1396
5888.30 1411
5889.02 1369
5889.75 1301
5890.47 1317
5891.20 1257
5891.92 1254
5892.64 1290
5893.37 1328
5894.09 1377
5894.82 1320
5895.54 1335
5896.27 1371
5896.99 1290
5897.72 1312
5898.44 1328
5899.17 1257
5899.89 1330
5900.62 1337
5901.34 1217
5902.07 1269
5902.79 1256
5903.52 1198
5904.24 1202
5904.97 1265
5905.69 1224
5906.42 1224
5907.14 1248
5907.87 1239
5908.59 1209
5909.32 1180
5910.04 1190
5910.77 1199
5911.50 1213
5912.22 1192
5912.95 1159
5913.67 1213
5914.40 1224
5915.12 1212
5915.85 1229
5916.58 1164
5917.30 1163
5918.03 1226
5918.75 1164
5919.48 1159
5920.21 1188
5920.93 1259
5921.66 1317
5922.39 1296
5923.11 1284
5923.84 1269
5924.56 1293
5925.29 1277
5926.02 1287
5926.74 1261
5927.47 1346
5928.20 1369
5928.92 1353
5929.65 1356
5930.38 1392
5931.10 1481
5931.83 1585
5932.56 1727
5933.28 1808
5934.01 1873
5934.74 1909
5935.47 1937
5936.19 1963
5936.92 1963
5937.65 1841
5938.37 1694
5939.10 1785
5939.83 1764
5940.56 1703
5941.28 1703
5942.01 1757
5942.74 1711
5943.47 1707
5944.19 1783
5944.92 1805
5945.65 1790
5946.38 1787
5947.11 1863
5947.83 1890
5948.56 1858
5949.29 1973
5950.02 1970
5950.74 1905
5951.47 1978
5952.20 2048
5952.93 2042
5953.66 2014
5954.39 2012
5955.11 1975
5955.84 1957
5956.57 1980
5957.30 2047
5958.03 2044
5958.76 1939
5959.48 1990
5960.21 2028
5960.94 2062
5961.67 2035
5962.40 2155
5963.13 2309
5963.86 2461
5964.59 2499
5965.31 2598
5966.04 2699
5966.77 2617
5967.50 2643
5968.23 2697
5968.96 2721
5969.69 2678
5970.42 2649
5971.15 2618
5971.88 2574
5972.61 2645
5973.34 2748
5974.06 2694
5974.79 2753
5975.52 2854
5976.25 2876
5976.98 3014
5977.71 3086
5978.44 3221
5979.17 3255
5979.90 3486
5980.63 3508
5981.36 3412
5982.09 3419
5982.82 3428
5983.55 3508
5984.28 3520
5985.01 3518
5985.74 3516
5986.47 3562
5987.20 3625
5987.93 3525
5988.66 3627
5989.39 3693
5990.12 3679
5990.85 3693
5991.58 3793
5992.32 3953
5993.05 3981
5993.78 4097
5994.51 4050
5995.24 4143
5995.97 4368
5996.70 4372
5997.43 4317
5998.16 4188
5998.89 4097
5999.62 4015
6000.35 3981
6001.09 3914
6001.82 3759
6002.55 3758
6003.28 3762
6004.01 3917
6004.74 4032
6005.47 4476
6006.20 5051
6006.94 5893
6007.67 7173
6008.40 8912
6009.13 10627
6009.86 12799
6010.59 14908
6011.33 16266
6012.06 17107
6012.79 17191
6013.52 16412
6014.25 15111
6014.98 13316
6015.72 11451
6016.45 9695
6017.18 8037
6017.91 6703
6018.64 5783
6019.38 4955
6020.11 4235
6020.84 3717
6021.57 3353
6022.31 3070
6023.04 2951
6023.77 2746
6024.50 2635
6025.24 2578
6025.97 2535
6026.70 2517
6027.43 2376
6028.17 2357
6028.90 2298
6029.63 2226
6030.37 2115
6031.10 2019
6031.83 1869
6032.56 1863
6033.30 1923
6034.03 1907
6034.76 2010
6035.50 2127
6036.23 2190
6036.96 2321
6037.70 2372
6038.43 2367
6039.16 2410
6039.90 2459
6040.63 2514
6041.36 2506
6042.10 2429
6042.83 2433
6043.56 2361
6044.30 2369
6045.03 2454
6045.77 2384
6046.50 2480
6047.23 2612
6047.97 2645
6048.70 2764
6049.44 2841
6050.17 2964
6050.90 2918
6051.64 3032
6052.37 2962
6053.11 2899
6053.84 2836
6054.57 2749
6055.31 2674
6056.04 2612
6056.78 2612
6057.51 2565
6058.25 2551
6058.98 2499
6059.72 2495
6060.45 2491
6061.19 2560
6061.92 2485
6062.66 2432
6063.39 2429
6064.13 2344
6064.86 2391
6065.60 2404
6066.33 2346
6067.07 2201
6067.80 2242
6068.54 2262
6069.27 2231
6070.01 2161
6070.74 2159
6071.48 2160
6072.21 2177
6072.95 2251
6073.68 2220
6074.42 2178
6075.15 2186
6075.89 2166
6076.63 2162
6077.36 2088
6078.10 2104
6078.83 2099
6079.57 2015
6080.30 1964
6081.04 1903
6081.78 1886
6082.51 1868
6083.25 1876
6083.98 1849
6084.72 1775
6085.46 1808
6086.19 1835
6086.93 1806
6087.67 1844
6088.40 1770
6089.14 1795
6089.88 1768
6090.61 1827
6091.35 1803
6092.09 1734
6092.82 1761
6093.56 1753
6094.30 1665
6095.03 1705
6095.77 1692
6096.51 1685
6097.24 1628
6097.98 1535
6098.72 1610
6099.45 1585
6100.19 1534
6100.93 1562
6101.67 1490
6102.40 1509
6103.14 1534
6103.88 1550
6104.61 1545
6105.35 1546
6106.09 1495
6106.83 1583
6107.56 1560
6108.30 1604
6109.04 1577
6109.78 1576
6110.51 1621
6111.25 1585
6111.99 1604
6112.73 1541
6113.47 1521
6114.20 1555
6114.94 1583
6115.68 1533
6116.42 1568
6117.16 1639
6117.89 1613
6118.63 1546
6119.37 1633
6120.11 1660
6120.85 1702
6121.59 1689
6122.32 1618
6123.06 1675
6123.80 1616
6124.54 1570
6125.28 1609
6126.02 1636
6126.76 1679
6127.49 1709
6128.23 1615
6128.97 1733
6129.71 1771
6130.45 1731
6131.19 1766
6131.93 1770
6132.67 1867
6133.41 1954
6134.15 1929
6134.88 1918
6135.62 1979
6136.36 1990
6137.10 1878
6137.84 1867
6138.58 1875
6139.32 1891
6140.06 1858
6140.80 1875
6141.54 1842
6142.28 1815
6143.02 1764
6143.76 1791
6144.50 1786
6145.24 1800
6145.98 1872
6146.72 1859
6147.46 1920
6148.20 2010
6148.94 2051
6149.68 2028
6150.42 2057
6151.16 2008
6151.90 2022
6152.64 2098
6153.38 2047
6154.12 2088
6154.86 2118
6155.60 2181
6156.34 2162
6157.08 2240
6157.82 2265
6158.56 2212
6159.30 2288
6160.04 2453
6160.78 2523
6161.52 2706
6162.27 2934
6163.01 3094
6163.75 3223
6164.49 3427
6165.23 3441
6165.97 3415
6166.71 3377
6167.45 3388
6168.19 3433
6168.94 3299
6169.68 3214
6170.42 3083
6171.16 2945
6171.90 3016
6172.64 2834
6173.38 2874
6174.13 2795
6174.87 2900
6175.61 2894
6176.35 2994
6177.09 2906
6177.83 2936
6178.58 3003
6179.32 3138
6180.06 3099
6180.80 3067
6181.54 3074
6182.28 3261
6183.03 3322
6183.77 3195
6184.51 3315
6185.25 3345
6186.00 3343
6186.74 3397
6187.48 3633
6188.22 3764
6188.97 3833
6189.71 4040
6190.45 4082
6191.19 4180
6191.94 4314
6192.68 4263
6193.42 4302
6194.16 4285
6194.91 4184
6195.65 4123
6196.39 4259
6197.13 4235
6197.88 4187
6198.62 4238
6199.36 4346
6200.11 4702
6200.85 4821
6201.59 5568
6202.34 6792
6203.08 8856
6203.82 11613
6204.57 14831
6205.31 18694
6206.05 21929
6206.80 24724
6207.54 25827
6208.28 26048
6209.03 24763
6209.77 22379
6210.52 19610
6211.26 16563
6212.00 13626
6212.75 10974
6213.49 9108
6214.23 7457
6214.98 6109
6215.72 5161
6216.47 4530
6217.21 3986
6217.95 3776
6218.70 3591
6219.44 3377
6220.19 3446
6220.93 3457
6221.68 3387
6222.42 3368
6223.17 3318
6223.91 3189
6224.65 3035
6225.40 2853
6226.14 2614
6226.89 2380
6227.63 2241
6228.38 2078
6229.12 1963
6229.87 1970
6230.61 1989
6231.36 2001
6232.10 2008
6232.85 2047
6233.59 2120
6234.34 2134
6235.08 2127
6235.83 2155
6236.57 2141
6237.32 2207
6238.06 2116
6238.81 2141
6239.56 2139
6240.30 2171
6241.05 2251
6241.79 2342
6242.54 2459
6243.28 2641
6244.03 2851
6244.77 2891
6245.52 2999
6246.27 3083
6247.01 3168
6247.76 3075
6248.50 3032
6249.25 2836
6250.00 2650
6250.74 2669
6251.49 2624
6252.23 2582
6252.98 2525
6253.73 2519
6254.47 2531
6255.22 2555
6255.97 2530
6256.71 2478
6257.46 2525
6258.21 2493
6258.95 2433
6259.70 2445
6260.45 2472
6261.19 2396
6261.94 2389
6262.69 2369
6263.43 2390
6264.18 2324
6264.93 2291
6265.67 2398
6266.42 2385
6267.17 2438
6267.92 2460
6268.66 2506
6269.41 2546
6270.16 2696
6270.90 2703
6271.65 2842
6272.40 2831
6273.15 2843
6273.89 2944
6274.64 3002
6275.39 3028
6276.14 3017
6276.89 2836
6277.63 2771
6278.38 2642
6279.13 2513
6279.88 2419
6280.62 2334
6281.37 2176
6282.12 2305
6282.87 2228
6283.62 2302
6284.36 2288
6285.11 2323
6285.86 2334
6286.61 2439
6287.36 2509
6288.11 2496
6288.85 2552
6289.60 2524
6290.35 2414
6291.10 2426
6291.85 2298
6292.60 2108
6293.35 2067
6294.09 2026
6294.84 1924
6295.59 1875
6296.34 1929
6297.09 1960
6297.84 1935
6298.59 1861
6299.34 1996
6300.09 2021
6300.83 1942
6301.58 1943
6302.33 1956
6303.08 1931
6303.83 2003
6304.58 1945
6305.33 1855
6306.08 1900
6306.83 1857
6307.58 1898
6308.33 1951
6309.08 1817
6309.83 1880
6310.58 1920
6311.33 2006
6312.08 2026
6312.83 2038
6313.58 2115
6314.33 2090
6315.08 2141
6315.83 2100
6316.58 2024
6317.33 2097
6318.08 2012
6318.83 1976
6319.58 1927
6320.33 1832
6321.08 1712
6321.83 1670
6322.58 1701
6323.33 1697
6324.08 1641
6324.83 1677
6325.58 1625
6326.33 1639
6327.08 1716
6327.83 1721
6328.58 1686
6329.33 1808
6330.08 1851
6330.84 1749
6331.59 1693
6332.34 1735
6333.09 1627
6333.84 1593
6334.59 1517
6335.34 1560
6336.09 1544
6336.84 1575
6337.60 1539
6338.35 1531
6339.10 1523
6339.85 1465
6340.60 1534
6341.35 1414
6342.10 1501
6342.86 1522
6343.61 1417
6344.36 1490
6345.11 1535
6345.86 1518
6346.61 1523
6347.37 1634
6348.12 1687
6348.87 1772
6349.62 1850
6350.37 1918
6351.13 1979
6351.88 2015
6352.63 2099
6353.38 1924
6354.14 1932
6354.89 1833
6355.64 1739
6356.39 1705
6357.14 1661
6357.90 1598
6358.65 1559
6359.40 1498
6360.16 1540
6360.91 1530
6361.66 1515
6362.41 1507
6363.17 1564
6363.92 1582
6364.67 1596
6365.42 1508
6366.18 1487
6366.93 1584
6367.68 1623
6368.44 1508
6369.19 1541
6369.94 1580
6370.70 1612
6371.45 1580
6372.20 1522
6372.96 1538
6373.71 1484
6374.46 1443
6375.22 1464
6375.97 1444
6376.72 1537
6377.48 1557
6378.23 1587
6378.99 1587
6379.74 1615
6380.49 1581
6381.25 1610
6382.00 1660
6382.75 1604
6383.51 1582
6384.26 1490
6385.02 1416
6385.77 1414
6386.53 1418
6387.28 1375
6388.03 1288
6388.79 1288
6389.54 1248
6390.30 1348
6391.05 1295
6391.81 1304
6392.56 1311
6393.31 1270
6394.07 1269
6394.82 1272
6395.58 1330
6396.33 1295
6397.09 1241
6397.84 1209
6398.60 1219
6399.35 1201
6400.11 1141
6400.86 1177
6401.62 1177
6402.37 1172
6403.13 1272
6403.88 1212
6404.64 1217
6405.39 1183
6406.15 1207
6406.90 1271
6407.66 1207
6408.42 1198
6409.17 1208
6409.93 1320
6410.68 1279
6411.44 1263
6412.19 1270
6412.95 1256
6413.71 1186
6414.46 1258
6415.22 1329
6415.97 1271
6416.73 1299
6417.48 1311
6418.24 1289
6419.00 1265
6419.75 1247
6420.51 1312
6421.27 1277
6422.02 1331
6422.78 1268
6423.53 1309
6424.29 1334
6425.05 1297
6425.80 1304
6426.56 1248
6427.32 1273
6428.07 1271
6428.83 1256
6429.59 1328
6430.34 1279
6431.10 1271
6431.86 1351
6432.61 1302
6433.37 1323
6434.13 1344
6434.89 1372
6435.64 1418
6436.40 1462
6437.16 1385
6437.91 1416
6438.67 1441
6439.43 1440
6440.19 1416
6440.94 1463
6441.70 1439
6442.46 1406
6443.22 1451
6443.97 1397
6444.73 1415
6445.49 1321
6446.25 1358
6447.00 1384
6447.76 1339
6448.52 1397
6449.28 1437
6450.04 1399
6450.79 1435
6451.55 1441
6452.31 1509
6453.07 1532
6453.83 1506
6454.58 1561
6455.34 1555
6456.10 1594
6456.86 1541
6457.62 1566
6458.38 1545
6459.13 1555
6459.89 1545
6460.65 1568
6461.41 1587
6462.17 1594
6462.93 1558
6463.69 1583
6464.44 1598
6465.20 1659
6465.96 1641
6466.72 1636
6467.48 1708
6468.24 1672
6469.00 1708
6469.76 1729
6470.52 1789
6471.28 1733
6472.03 1772
6472.79 1756
6473.55 1759
6474.31 1846
6475.07 1889
6475.83 1963
6476.59 2013
6477.35 2010
6478.11 1913
6478.87 1988
6479.63 2045
6480.39 2072
6481.15 2018
6481.91 2195
6482.67 2230
6483.43 2246
6484.19 2330
6484.95 2337
6485.71 2329
6486.47 2326
6487.23 2415
6487.99 2483
6488.75 2495
6489.51 2649
6490.27 2675
6491.03 2721
6491.79 2865
6492.55 2920
6493.31 2962
6494.07 2977
6494.83 3034
6495.59 3029
6496.35 2972
6497.11 2999
6497.87 3069
6498.64 2988
6499.40 3010
6500.16 3025
6500.92 2944
6501.68 3117
6502.44 3084
6503.20 3099
6503.96 3181
6504.72 3379
6505.48 3524
6506.25 3545
6507.01 3581
6507.77 3649
6508.53 3675
6509.29 3835
6510.05 3798
6510.81 3785
6511.57 3737
6512.34 3698
6513.10 3704
6513.86 3720
6514.62 3950
6515.38 4090
6516.15 4480
6516.91 4841
6517.67 5558
6518.43 6347
6519.19 7109
6519.95 7946
6520.72 8682
6521.48 9429
6522.24 10181
6523.00 10870
6523.77 11557
6524.53 12167
6525.29 12538
6526.05 12670
6526.81 12204
6527.58 11490
6528.34 10369
6529.10 9429
6529.86 8478
6530.63 7875
6531.39 7485
6532.15 7368
6532.92 7479
6533.68 7953
6534.44 7882
6535.20 7656
6535.97 7228
6536.73 6613
6537.49 5985
6538.26 5367
6539.02 4785
6539.78 4250
6540.55 3721
6541.31 3324
6542.07 2990
6542.84 2863
6543.60 2720
6544.36 2546
6545.13 2438
6545.89 2503
6546.65 2435
6547.42 2475
6548.18 2512
6548.94 2502
6549.71 2474
6550.47 2559
6551.24 2562
6552.00 2583
6552.76 2534
6553.53 2555
6554.29 2671
6555.06 2614
6555.82 2591
6556.58 2611
6557.35 2655
6558.11 2762
6558.88 2822
6559.64 3046
6560.41 3026
6561.17 3099
6561.93 3051
6562.70 3156
6563.46 3139
6564.23 3092
6564.99 3070
6565.76 3058
6566.52 2994
6567.29 3083
6568.05 3032
6568.82 2957
6569.58 2979
6570.35 3097
6571.11 3092
6571.88 3205
6572.64 3247
6573.41 3258
6574.17 3273
6574.94 3335
6575.70 3380
6576.47 3513
6577.23 3451
6578.00 3542
6578.76 3496
6579.53 3494
6580.29 3424
6581.06 3366
6581.83 3335
6582.59 3353
6583.36 3285
6584.12 3267
6584.89 3284
6585.65 3366
6586.42 3516
6587.19 3579
6587.95 3694
6588.72 4179
6589.48 4555
6590.25 5195
6591.02 5703
6591.78 6198
6592.55 6640
6593.32 6730
6594.08 6633
6594.85 6399
6595.61 5897
6596.38 5520
6597.15 5154
6597.91 4711
6598.68 4365
6599.45 4229
6600.21 3817
6600.98 3626
6601.75 3409
6602.51 3346
6603.28 3256
6604.05 3153
6604.82 3078
6605.58 2974
6606.35 2874
6607.12 2857
6607.88 2732
6608.65 2686
6609.42 2567
6610.19 2548
6610.95 2518
6611.72 2514
6612.49 2564
6613.25 2461
6614.02 2524
6614.79 2550
6615.56 2678
6616.32 2632
6617.09 2673
6617.86 2723
6618.63 2670
6619.40 2755
6620.16 2776
6620.93 2700
6621.70 2684
6622.47 2606
6623.24 2571
6624.00 2624
6624.77 2579
6625.54 2717
6626.31 2807
6627.08 2960
6627.84 3176
6628.61 3588
6629.38 4182
6630.15 4955
6630.92 5675
6631.69 6370
6632.46 6939
6633.22 7079
6633.99 6815
6634.76 6534
6635.53 5793
6636.30 5077
6637.07 4390
6637.84 3926
6638.61 3397
6639.37 2963
6640.14 2677
6640.91 2560
6641.68 2337
6642.45 2345
6643.22 2309
6643.99 2161
6644.76 2240
6645.53 2191
6646.30 2134
6647.07 2144
6647.84 2144
6648.61 2123
6649.37 2111
6650.14 2103
6650.91 2058
6651.68 2018
6652.45 1980
6653.22 2020
6653.99 2007
6654.76 1895
6655.53 1991
6656.30 1983
6657.07 1911
6657.84 1967
6658.61 1982
6659.38 1979
6660.15 2008
6660.92 1982
6661.69 1957
6662.46 1886
6663.23 1895
6664.00 1945
6664.77 1932
6665.55 1889
6666.32 1939
6667.09 1991
6667.86 2033
6668.63 2048
6669.40 2146
6670.17 2136
6670.94 2153
6671.71 2114
6672.48 2102
6673.25 2048
6674.02 2087
6674.79 2055
6675.57 1971
6676.34 2053
6677.11 1954
6677.88 1937
6678.65 2045
6679.42 2082
6680.19 2057
6680.96 2125
6681.74 2191
6682.51 2197
6683.28 2271
6684.05 2353
6684.82 2397
6685.59 2403
6686.37 2220
6687.14 2102
6687.91 1963
6688.68 1998
6689.45 1973
6690.22 1846
6691.00 1795
6691.77 1769
6692.54 1802
6693.31 1813
6694.08 1775
6694.86 1761
6695.63 1827
6696.40 1795
6697.17 1804
6697.95 1762
6698.72 1817
6699.49 1775
6700.26 1748
6701.04 1775
6701.81 1653
6702.58 1589
6703.35 1591
6704.13 1627
6704.90 1554
6705.67 1548
6706.44 1503
6707.22 1563
6707.99 1523
6708.76 1514
6709.54 1551
6710.31 1522
6711.08 1535
6711.86 1526
6712.63 1506
6713.40 1525
6714.17 1448
6714.95 1376
6715.72 1425
6716.50 1452
6717.27 1430
6718.04 1421
6718.82 1361
6719.59 1327
6720.36 1334
6721.14 1353
6721.91 1304
6722.68 1309
6723.46 1329
6724.23 1283
6725.01 1307
6725.78 1318
6726.55 1325
6727.33 1324
6728.10 1367
6728.88 1348
6729.65 1337
6730.42 1387
6731.20 1321
6731.97 1350
6732.75 1369
6733.52 1332
6734.30 1311
6735.07 1490
6735.84 1339
6736.62 1384
6737.39 1361
6738.17 1371
6738.94 1371
6739.72 1371
6740.49 1380
6741.27 1425
6742.04 1393
6742.82 1421
6743.59 1424
6744.37 1429
6745.14 1482
6745.92 1463
6746.69 1485
6747.47 1576
6748.24 1573
6749.02 1627
6749.79 1705
6750.57 1757
6751.34 1720
6752.12 1697
6752.90 1709
6753.67 1608
6754.45 1614
6755.22 1476
6756.00 1402
6756.77 1463
6757.55 1444
6758.33 1461
6759.10 1482
6759.88 1458
6760.65 1475
6761.43 1377
6762.20 1363
6762.98 1315
6763.76 1355
6764.53 1389
6765.31 1387
6766.09 1460
6766.86 1447
6767.64 1312
6768.41 1309
6769.19 1399
6769.97 1395
6770.74 1385
6771.52 1370
6772.30 1387
6773.07 1415
6773.85 1371
6774.63 1387
6775.40 1397
6776.18 1434
6776.96 1445
6777.74 1464
6778.51 1395
6779.29 1438
6780.07 1470
6780.84 1462
6781.62 1489
6782.40 1554
6783.17 1525
6783.95 1512
6784.73 1476
6785.51 1512
6786.28 1450
6787.06 1358
6787.84 1360
6788.62 1347
6789.39 1332
6790.17 1348
6790.95 1312
6791.73 1357
6792.51 1312
6793.28 1299
6794.06 1317
6794.84 1276
6795.62 1292
6796.39 1275
6797.17 1277
6797.95 1326
6798.73 1246
6799.51 1271
6800.29 1369
6801.06 1393
6801.84 1327
6802.62 1335
6803.40 1319
6804.18 1271
6804.96 1304
6805.73 1294
6806.51 1315
6807.29 1218
6808.07 1243
6808.85 1230
6809.63 1269
6810.41 1279
6811.18 1310
6811.96 1310
6812.74 1368
6813.52 1354
6814.30 1355
6815.08 1395
6815.86 1324
6816.64 1379
6817.42 1386
6818.20 1343
6818.98 1342
6819.76 1357
6820.53 1399
6821.31 1354
6822.09 1315
6822.87 1360
6823.65 1372
6824.43 1391
6825.21 1419
6825.99 1485
6826.77 1467
6827.55 1422
6828.33 1463
6829.11 1489
6829.89 1547
6830.67 1518
6831.45 1436
6832.23 1479
6833.01 1420
6833.79 1398
6834.57 1381
6835.35 1431
6836.13 1358
6836.91 1359
6837.69 1281
6838.47 1309
6839.25 1341
6840.03 1389
6840.81 1382
6841.59 1480
6842.37 1477
6843.16 1507
6843.94 1670
6844.72 2031
6845.50 2481
6846.28 3151
6847.06 3844
6847.84 4376
6848.62 4660
6849.40 4850
6850.18 4712
6850.96 4340
6851.75 3776
6852.53 3350
6853.31 3076
6854.09 2629
6854.87 2461
6855.65 2322
6856.43 2250
6857.22 2182
6858.00 2032
6858.78 1880
6859.56 1779
6860.34 1706
6861.12 1636
6861.90 1587
6862.69 1563
6863.47 1544
6864.25 1509
6865.03 1507
6865.81 1495
6866.60 1464
6867.38 1524
6868.16 1420
6868.94 1379
6869.72 1424
6870.51 1414
6871.29 1420
6872.07 1442
6872.85 1331
6873.64 1300
6874.42 1377
6875.20 1427
6875.98 1429
6876.77 1386
6877.55 1370
6878.33 1376
6879.11 1390
6879.90 1408
6880.68 1445
6881.46 1394
6882.25 1416
6883.03 1514
6883.81 1596
6884.59 1593
6885.38 1670
6886.16 1698
6886.94 1718
6887.73 1605
6888.51 1625
6889.29 1558
6890.08 1502
6890.86 1433
6891.64 1447
6892.43 1502
6893.21 1434
6893.99 1451
6894.78 1486
6895.56 1583
6896.35 1614
6897.13 1578
6897.91 1542
6898.70 1612
6899.48 1619
6900.26 1653
6901.05 1656
6901.83 1553
6902.62 1597
6903.40 1567
6904.18 1550
6904.97 1527
6905.75 1491
6906.54 1485
6907.32 1527
6908.11 1435
6908.89 1473
6909.67 1472
6910.46 1458
6911.24 1436
6912.03 1485
6912.81 1423
6913.60 1521
6914.38 1517
6915.17 1465
6915.95 1476
6916.74 1497
6917.52 1529
6918.31 1512
6919.09 1490
6919.88 1494
6920.66 1433
6921.45 1445
6922.23 1412
6923.02 1406
6923.80 1484
6924.59 1483
6925.37 1460
6926.16 1482
6926.94 1399
6927.73 1378
6928.51 1393
6929.30 1405
6930.09 1367
6930.87 1425
6931.66 1484
6932.44 1460
6933.23 1483
6934.01 1443
6934.80 1520
6935.59 1512
6936.37 1501
6937.16 1562
6937.94 1660
6938.73 1668
6939.52 1703
6940.30 1734
6941.09 1821
6941.88 1882
6942.66 1856
6943.45 1901
6944.23 1894
6945.02 1873
6945.81 1961
6946.59 1974
6947.38 1870
6948.17 1838
6948.95 1877
6949.74 1783
6950.53 1852
6951.31 1892
6952.10 1971
6952.89 2055
6953.67 2107
6954.46 2135
6955.25 2109
6956.04 2167
6956.82 2216
6957.61 2250
6958.40 2176
6959.18 2128
6959.97 2096
6960.76 2125
6961.55 2086
6962.33 2110
6963.12 2161
6963.91 2266
6964.70 2251
6965.48 2245
6966.27 2317
6967.06 2360
6967.85 2399
6968.63 2442
6969.42 2418
6970.21 2422
6971.00 2486
6971.79 2428
6972.57 2493
6973.36 2662
6974.15 2709
6974.94 2829
6975.73 2983
6976.52 3102
6977.30 3257
6978.09 3518
6978.88 3974
6979.67 4614
6980.46 5297
6981.25 6272
6982.03 7267
6982.82 7785
6983.61 8173
6984.40 8192
6985.19 7989
6985.98 7516
6986.77 6679
6987.55 5805
6988.34 5072
6989.13 4556
6989.92 4147
6990.71 3774
6991.50 3762
6992.29 3961
6993.08 4467
6993.87 5261
6994.66 6380
6995.45 7525
6996.24 8808
6997.02 9753
6997.81 10293
6998.60 10258
6999.39 9814
7000.18 8960
7000.97 7785
7001.76 6592
7002.55 5420
7003.34 4556
7004.13 3983
7004.92 3403
7005.71 2959
7006.50 2659
7007.29 2481
7008.08 2396
7008.87 2401
7009.66 2388
7010.45 2335
7011.24 2378
7012.03 2360
7012.82 2328
7013.61 2211
7014.40 2056
7015.19 1957
7015.98 1924
7016.77 1912
7017.56 1874
7018.35 1758
7019.15 1799
7019.94 1838
7020.73 1919
7021.52 1974
7022.31 2034
7023.10 2157
7023.89 2158
7024.68 2104
7025.47 2071
7026.26 2026
7027.05 1920
7027.85 1848
7028.64 1872
7029.43 1798
7030.22 1743
7031.01 1710
7031.80 1672
7032.59 1787
7033.38 1740
7034.18 1752
7034.97 1855
7035.76 1940
7036.55 1899
7037.34 1913
7038.13 1940
7038.93 1892
7039.72 1897
7040.51 1845
7041.30 1816
7042.09 1748
7042.89 1798
7043.68 1885
7044.47 1896
7045.26 1947
7046.05 2019
7046.85 2244
7047.64 2325
7048.43 2255
7049.22 2212
7050.01 2160
7050.81 2089
7051.60 2020
7052.39 1878
7053.18 1811
7053.98 1754
7054.77 1762
7055.56 1688
7056.36 1622
7057.15 1599
7057.94 1634
7058.73 1667
7059.53 1725
7060.32 1770
7061.11 1717
7061.91 1734
7062.70 1741
7063.49 1763
7064.29 1724
7065.08 1629
7065.87 1596
7066.66 1545
7067.46 1591
7068.25 1543
7069.04 1534
7069.84 1509
7070.63 1554
7071.43 1473
7072.22 1449
7073.01 1434
7073.81 1438
7074.60 1474
7075.39 1434
7076.19 1458
7076.98 1469
7077.78 1511
7078.57 1424
7079.36 1462
7080.16 1460
7080.95 1442
7081.75 1429
7082.54 1372
7083.33 1368
7084.13 1406
7084.92 1341
7085.72 1371
7086.51 1390
7087.31 1493
7088.10 1521
7088.90 1613
7089.69 1587
7090.48 1588
7091.28 1563
7092.07 1604
7092.87 1556
7093.66 1415
7094.46 1349
7095.25 1367
7096.05 1368
7096.84 1390
7097.64 1325
7098.43 1324
7099.23 1317
7100.02 1256
7100.82 1249
7101.61 1244
7102.41 1193
7103.20 1175
7104.00 1157
7104.80 1166
7105.59 1089
7106.39 1116
7107.18 1103
7107.98 1131
7108.77 1131
7109.57 1100
7110.36 1125
7111.16 1121
7111.96 1100
7112.75 1045
7113.55 1123
7114.34 1109
7115.14 1074
7115.94 1090
7116.73 1106
7117.53 1082
7118.32 1076
7119.12 1085
7119.92 1025
7120.71 1056
7121.51 1097
7122.31 1071
7123.10 1069
7123.90 1043
7124.70 1097
7125.49 1099
7126.29 1145
7127.09 1143
7127.88 1138
7128.68 1120
7129.48 1137
7130.27 1109
7131.07 1081
7131.87 1034
7132.66 1089
7133.46 1107
7134.26 1127
7135.06 1062
7135.85 1036
7136.65 1070
7137.45 1088
7138.24 1071
7139.04 1081
7139.84 1129
7140.64 1176
7141.43 1207
7142.23 1158
7143.03 1126
7143.83 1171
7144.62 1193
7145.42 1110
7146.22 1095
7147.02 1096
7147.82 1119
7148.61 1114
7149.41 1070
7150.21 1059
7151.01 1054
7151.81 1017
7152.60 1082
7153.40 1119
7154.20 1029
7155.00 1004
7155.80 1083
7156.59 1066
7157.39 1032
7158.19 1035
7158.99 1032
7159.79 1018
7160.59 990
7161.39 982
7162.18 974
7162.98 995
7163.78 1016
7164.58 1000
7165.38 1054
7166.18 1063
7166.98 996
7167.78 1034
7168.57 1100
7169.37 1073
7170.17 1006
7170.97 1029
7171.77 1035
7172.57 1054
7173.37 1024
7174.17 993
7174.97 1039
7175.77 1002
7176.57 1044
7177.37 1103
7178.17 1094
7178.97 1093
7179.77 1082
7180.56 1098
7181.36 1197
7182.16 1180
7182.96 1132
7183.76 1114
7184.56 1118
7185.36 1052
7186.16 1050
7186.96 1044
7187.76 985
7188.56 983
7189.36 1012
7190.16 936
7190.96 982
7191.76 942
7192.57 934
7193.37 1004
7194.17 1005
7194.97 972
7195.77 984
7196.57 1000
7197.37 958
7198.17 951
7198.97 962
7199.77 960
7200.57 993
7201.37 972
7202.17 960
7202.97 976
7203.77 999
7204.58 1020
7205.38 968
7206.18 950
7206.98 998
7207.78 915
7208.58 1027
7209.38 999
7210.18 901
7210.99 997
7211.79 1001
7212.59 1008
7213.39 978
7214.19 945
7214.99 929
7215.79 989
7216.60 954
7217.40 964
7218.20 921
7219.00 936
7219.80 964
7220.60 949
7221.41 948
7222.21 984
7223.01 968
7223.81 930
7224.62 949
7225.42 946
7226.22 995
7227.02 981
7227.82 1015
7228.63 992
7229.43 993
7230.23 988
7231.03 958
7231.84 1012
7232.64 1037
7233.44 1014
7234.24 1030
7235.05 1018
7235.85 1014
7236.65 1016
7237.45 1036
7238.26 1084
7239.06 1035
7239.86 1113
7240.67 1085
7241.47 1069
7242.27 1076
7243.08 1131
7243.88 1080
7244.68 1080
7245.49 1109
7246.29 1127
7247.09 1120
7247.90 1097
7248.70 1093
7249.50 1135
7250.31 1179
7251.11 1167
7251.91 1141
7252.72 1118
7253.52 1220
7254.32 1215
7255.13 1207
7255.93 1263
7256.74 1327
7257.54 1374
7258.34 1321
7259.15 1414
7259.95 1400
7260.76 1435
7261.56 1446
7262.36 1475
7263.17 1412
7263.97 1417
7264.78 1408
7265.58 1467
7266.39 1473
7267.19 1456
7268.00 1421
7268.80 1511
7269.60 1498
7270.41 1501
7271.21 1577
7272.02 1585
7272.82 1601
7273.63 1556
7274.43 1706
7275.24 1706
7276.04 1777
7276.85 1765
7277.65 1967
7278.46 2217
7279.26 2581
7280.07 2987
7280.87 3402
7281.68 3727
7282.48 3786
7283.29 3724
7284.09 3593
7284.90 3267
7285.71 2946
7286.51 2697
7287.32 2520
7288.12 2312
7288.93 2170
7289.73 2026
7290.54 1978
7291.35 1972
7292.15 1859
7292.96 1862
7293.76 1809
7294.57 1856
7295.38 1840
7296.18 1881
7296.99 1850
7297.79 1822
7298.60 1894
7299.41 1900
7300.21 1979
7301.02 2037
7301.82 2052
7302.63 2022
7303.44 2163
7304.24 2330
7305.05 2586
7305.86 2818
7306.66 3103
7307.47 3433
7308.28 3483
7309.08 3466
7309.89 3372
7310.70 3232
7311.50 3154
7312.31 2998
7313.12 2943
7313.93 3107
7314.73 3176
7315.54 3367
7316.35 3811
7317.15 4209
7317.96 4583
7318.77 4855
7319.58 4944
7320.38 4657
7321.19 4325
7322.00 3874
7322.81 3530
7323.61 3153
7324.42 2901
7325.23 2651
7326.04 2561
7326.84 2395
7327.65 2336
7328.46 2522
7329.27 2620
7330.08 2858
7330.88 3153
7331.69 3448
7332.50 3648
7333.31 3791
7334.12 3636
7334.92 3512
7335.73 3202
7336.54 3018
7337.35 2704
7338.16 2494
7338.97 2191
7339.78 2079
7340.58 1989
7341.39 1981
7342.20 1975
7343.01 1984
7343.82 2115
7344.63 2217
7345.44 2122
7346.24 2064
7347.05 2046
7347.86 1927
7348.67 1954
7349.48 1907
7350.29 1874
7351.10 1767
7351.91 1793
7352.72 1731
7353.53 1764
7354.34 1750
7355.14 1785
7355.95 1854
7356.76 1860
7357.57 1903
7358.38 1988
7359.19 1993
7360.00 1984
7360.81 2034
7361.62 2037
7362.43 2076
7363.24 2020
7364.05 2031
7364.86 1925
7365.67 1959
7366.48 1927
7367.29 1935
7368.10 1941
7368.91 1916
7369.72 1958
7370.53 1959
7371.34 1992
7372.15 2011
7372.96 2072
7373.77 2168
7374.58 2337
7375.39 2441
7376.20 2778
7377.01 3084
7377.82 3329
7378.63 3555
7379.44 3635
7380.26 3467
7381.07 3290
7381.88 3076
7382.69 2857
7383.50 2604
7384.31 2341
7385.12 2200
7385.93 2125
7386.74 2097
7387.55 1961
7388.36 1905
7389.18 1873
7389.99 1896
7390.80 1798
7391.61 1829
7392.42 1857
7393.23 1898
7394.04 1953
7394.86 2111
7395.67 2265
7396.48 2471
7397.29 2689
7398.10 2831
7398.91 2897
7399.73 2849
7400.54 2816
7401.35 2824
7402.16 2772
7402.97 2698
7403.79 2710
7404.60 2744
7405.41 2563
7406.22 2487
7407.03 2450
7407.85 2288
7408.66 2013
7409.47 1989
7410.28 1829
7411.10 1698
7411.91 1641
7412.72 1521
7413.53 1509
7414.35 1501
7415.16 1435
7415.97 1488
7416.78 1396
7417.60 1281
7418.41 1299
7419.22 1349
7420.03 1312
7420.85 1261
7421.66 1270
7422.47 1267
7423.29 1272
7424.10 1209
7424.91 1244
7425.73 1248
7426.54 1240
7427.35 1254
7428.17 1304
7428.98 1214
7429.79 1206
7430.61 1238
7431.42 1169
7432.23 1208
7433.05 1209
7433.86 1273
7434.67 1313
7435.49 1244
7436.30 1245
7437.12 1281
7437.93 1277
7438.74 1267
7439.56 1312
7440.37 1304
7441.18 1266
7442.00 1255
7442.81 1323
7443.63 1300
7444.44 1229
7445.26 1224
7446.07 1272
7446.88 1228
7447.70 1220
7448.51 1238
7449.33 1201
7450.14 1217
7450.96 1205
7451.77 1233
7452.59 1227
7453.40 1224
7454.22 1176
7455.03 1170
7455.85 1196
7456.66 1158
7457.47 1194
7458.29 1226
7459.10 1203
7459.92 1167
7460.74 1162
7461.55 1268
7462.37 1245
7463.18 1309
7464.00 1393
7464.81 1431
7465.63 1411
7466.44 1386
7467.26 1384
7468.07 1349
7468.89 1324
7469.70 1276
7470.52 1291
7471.34 1263
7472.15 1188
7472.97 1104
7473.78 1089
7474.60 1166
7475.41 1157
7476.23 1085
7477.05 1119
7477.86 1102
7478.68 1114
7479.49 1085
7480.31 1083
7481.13 1085
7481.94 1096
7482.76 1072
7483.58 1117
7484.39 1071
7485.21 1106
7486.03 1090
7486.84 1106
7487.66 1107
7488.48 1104
7489.29 1139
7490.11 1109
7490.93 1151
7491.74 1143
7492.56 1091
7493.38 1024
7494.19 1054
7495.01 1071
7495.83 1104
7496.64 1009
7497.46 1002
7498.28 993
7499.10 1023
7499.91 990
7500.73 1006
7501.55 1023
7502.36 1030
7503.18 1021
7504.00 991
7504.82 1043
7505.63 975
7506.45 973
7507.27 955
7508.09 969
7508.90 950
7509.72 942
7510.54 942
7511.36 901
7512.18 954
7512.99 919
7513.81 928
7514.63 936
7515.45 934
7516.27 937
7517.08 950
7517.90 944
7518.72 948
7519.54 952
7520.36 923
7521.18 923
7521.99 932
7522.81 966
7523.63 903
7524.45 889
7525.27 936
7526.09 945
7526.91 944
7527.72 912
7528.54 898
7529.36 926
7530.18 939
7531.00 874
7531.82 920
7532.64 910
7533.46 965
7534.28 934
7535.10 982
7535.91 951
7536.73 912
7537.55 959
7538.37 981
7539.19 930
7540.01 1026
7540.83 1023
7541.65 1013
7542.47 965
7543.29 954
7544.11 1034
7544.93 983
7545.75 1011
7546.57 1050
7547.39 992
7548.21 934
7549.03 982
7549.85 1018
7550.67 1031
7551.49 1049
7552.31 1061
7553.13 1045
7553.95 1050
7554.77 1030
7555.59 1080
7556.41 1109
7557.23 1084
7558.05 1087
7558.87 1087
7559.69 1023
7560.51 1015
7561.33 992
7562.15 1040
7562.97 1073
7563.79 1007
7564.61 1019
7565.44 1030
7566.26 1050
7567.08 992
7567.90 1031
7568.72 1045
7569.54 973
7570.36 982
7571.18 1015
7572.00 1004
7572.82 1045
7573.65 980
7574.47 1008
7575.29 1022
7576.11 983
7576.93 949
7577.75 1033
7578.57 1017
7579.40 993
7580.22 1017
7581.04 1084
7581.86 1105
7582.68 1125
7583.50 1187
7584.33 1235
7585.15 1188
7585.97 1182
7586.79 1194
7587.61 1227
7588.44 1218
7589.26 1203
7590.08 1149
7590.90 1103
7591.72 1108
7592.55 1162
7593.37 1127
7594.19 1097
7595.01 1083
7595.84 1107
7596.66 1200
7597.48 1286
7598.30 1346
7599.13 1444
7599.95 1648
7600.77 1857
7601.59 1911
7602.42 1912
7603.24 2010
7604.06 1885
7604.89 1811
7605.71 1743
7606.53 1633
7607.36 1444
7608.18 1401
7609.00 1335
7609.82 1353
7610.65 1278
7611.47 1227
7612.29 1300
7613.12 1284
7613.94 1284
7614.77 1328
7615.59 1390
7616.41 1336
7617.24 1323
7618.06 1293
7618.88 1295
7619.71 1280
7620.53 1223
7621.35 1112
7622.18 1153
7623.00 1258
7623.83 1306
7624.65 1387
7625.47 1530
7626.30 1655
7627.12 1839
7627.95 1942
7628.77 1984
7629.60 2087
7630.42 2131
7631.24 2040
7632.07 1896
7632.89 1702
7633.72 1574
7634.54 1442
7635.37 1321
7636.19 1211
7637.02 1132
7637.84 1099
7638.67 1083
7639.49 1013
7640.31 1048
7641.14 998
7641.96 960
7642.79 977
7643.61 988
7644.44 984
7645.26 1010
7646.09 1030
7646.92 999
7647.74 978
7648.57 971
7649.39 958
7650.22 931
7651.04 939
7651.87 901
7652.69 955
7653.52 948
7654.34 951
7655.17 992
7656.00 991
7656.82 989
7657.65 954
7658.47 935
7659.30 977
7660.12 922
7660.95 971
7661.78 952
7662.60 922
7663.43 918
7664.25 926
7665.08 958
7665.91 942
7666.73 931
7667.56 944
7668.39 931
7669.21 939
7670.04 964
7670.87 935
7671.69 984
7672.52 897
7673.35 895
7674.17 945
7675.00 893
7675.83 859
7676.65 918
7677.48 901
7678.31 891
7679.13 876
7679.96 887
7680.79 888
7681.61 937
7682.44 928
7683.27 955
7684.10 908
7684.92 927
7685.75 912
7686.58 908
7687.40 952
7688.23 895
7689.06 884
7689.89 875
7690.71 926
7691.54 888
7692.37 887
7693.20 934
7694.03 899
7694.85 932
7695.68 968
7696.51 943
7697.34 907
7698.16 938
7698.99 915
7699.82 909
7700.65 903
7701.48 954
7702.31 942
7703.13 944
7703.96 886
7704.79 922
7705.62 921
7706.45 989
7707.28 1011
7708.10 938
7708.93 960
7709.76 953
7710.59 958
7711.42 972
7712.25 937
7713.08 957
7713.90 983
7714.73 930
7715.56 938
7716.39 957
7717.22 897
7718.05 941
7718.88 962
7719.71 950
7720.54 960
7721.37 953
7722.20 942
7723.02 921
7723.85 903
7724.68 935
7725.51 938
7726.34 958
7727.17 980
7728.00 971
7728.83 977
7729.66 970
7730.49 968
7731.32 969
7732.15 993
7732.98 1012
7733.81 985
7734.64 992
7735.47 992
7736.30 993
7737.13 1006
7737.96 1030
7738.79 1003
7739.62 1028
7740.45 1214
7741.28 1349
7742.11 1533
7742.94 1792
7743.77 2127
7744.60 2285
7745.43 2340
7746.26 2417
7747.09 2225
7747.92 2041
7748.75 1814
7749.59 1583
7750.42 1451
7751.25 1327
7752.08 1210
7752.91 1107
7753.74 1062
7754.57 1002
7755.40 961
7756.23 962
7757.06 1012
7757.90 1018
7758.73 1013
7759.56 1072
7760.39 997
7761.22 962
7762.05 965
7762.88 1000
7763.71 903
7764.55 899
7765.38 870
7766.21 840
7767.04 832
7767.87 801
7768.70 803
7769.54 794
7770.37 777
7771.20 792
7772.03 801
7772.86 837
7773.70 774
7774.53 818
7775.36 842
7776.19 806
7777.02 777
7777.86 835
7778.69 822
7779.52 842
7780.35 818
7781.19 864
7782.02 897
7782.85 917
7783.68 904
7784.52 933
7785.35 946
7786.18 933
7787.01 875
7787.85 890
7788.68 894
7789.51 839
7790.35 839
7791.18 877
7792.01 835
7792.84 826
7793.68 892
7794.51 840
7795.34 803
7796.18 810
7797.01 848
7797.84 888
7798.68 882
7799.51 851
7800.34 869
7801.18 866
7802.01 872
7802.84 883
7803.68 900
7804.51 920
7805.35 883
7806.18 867
7807.01 894
7807.85 923
7808.68 982
7809.51 990
7810.35 963
7811.18 972
7812.02 1004
7812.85 1027
7813.68 1061
7814.52 982
7815.35 978
7816.19 1023
7817.02 976
7817.86 929
7818.69 896
7819.52 974
7820.36 959
7821.19 950
7822.03 912
7822.86 881
7823.70 924
7824.53 959
7825.37 980
7826.20 928
7827.04 903
7827.87 947
7828.71 913
7829.54 877
7830.38 857
7831.21 889
7832.05 939
7832.88 873
7833.72 841
7834.55 862
7835.39 918
7836.22 856
7837.06 887
7837.89 894
7838.73 891
7839.57 883
7840.40 890
7841.24 867
7842.07 849
7842.91 851
7843.74 860
7844.58 825
7845.42 844
7846.25 804
7847.09 782
7847.92 847
7848.76 811
7849.60 814
7850.43 804
7851.27 799
7852.10 810
7852.94 809
7853.78 793
7854.61 822
7855.45 859
7856.29 892
7857.12 882
7857.96 852
7858.79 756
7859.63 814
7860.47 838
7861.30 802
7862.14 821
7862.98 802
7863.81 801
7864.65 795
7865.49 808
7866.33 787
7867.16 825
7868.00 795
7868.84 853
7869.67 829
7870.51 857
7871.35 860
7872.19 861
7873.02 857
7873.86 867
7874.70 901
7875.54 915
7876.37 827
7877.21 820
7878.05 878
7878.89 858
7879.72 855
7880.56 814
7881.40 861
7882.24 899
7883.07 851
7883.91 876
7884.75 861
7885.59 863
7886.43 885
7887.26 860
7888.10 871
7888.94 870
7889.78 807
7890.62 867
7891.45 834
7892.29 865
7893.13 884
7893.97 832
7894.81 819
7895.65 858
7896.49 846
7897.32 825
7898.16 829
7899.00 795
7899.84 833
7900.68 827
7901.52 820
7902.36 822
7903.20 802
7904.03 818
7904.87 777
7905.71 815
7906.55 839
7907.39 894
7908.23 944
7909.07 945
7909.91 996
7910.75 1088
7911.59 1173
7912.43 1249
7913.27 1295
7914.11 1257
7914.94 1278
7915.78 1263
7916.62 1193
7917.46 1164
7918.30 1064
7919.14 1008
7919.98 987
7920.82 950
7921.66 861
7922.50 874
7923.34 853
7924.18 815
7925.02 842
7925.86 860
7926.70 834
7927.54 796
7928.38 762
7929.22 777
7930.06 758
7930.90 735
7931.74 769
7932.59 754
7933.43 779
7934.27 782
7935.11 763
7935.95 741
7936.79 729
7937.63 824
7938.47 823
7939.31 836
7940.15 824
7940.99 870
7941.83 864
7942.67 861
7943.52 840
7944.36 879
7945.20 864
7946.04 837
7946.88 840
7947.72 796
7948.56 780
7949.40 791
7950.25 761
7951.09 784
7951.93 824
7952.77 793
7953.61 774
7954.45 757
7955.29 747
7956.14 755
7956.98 779
7957.82 745
7958.66 724
7959.50 685
7960.35 727
7961.19 783
7962.03 755
7962.87 772
7963.71 837
7964.56 857
7965.40 875
7966.24 790
7967.08 801
7967.93 779
7968.77 734
7969.61 765
7970.45 704
7971.29 741
7972.14 766
7972.98 740
7973.82 764
7974.67 756
7975.51 734
7976.35 705
7977.19 709
7978.04 770
7978.88 768
7979.72 746
7980.57 747
7981.41 666
7982.25 740
7983.09 738
7983.94 685
7984.78 695
7985.62 714
7986.47 680
7987.31 688
7988.15 682
7989.00 725
7989.84 702
7990.68 707
7991.53 743
7992.37 737
7993.22 666
7994.06 662
7994.90 671
7995.75 662
7996.59 684
7997.43 667
7998.28 677
7999.12 727
7999.97 721
8000.81 678
8001.65 735
8002.50 745
8003.34 744
8004.19 716
8005.03 729
8005.88 711
8006.72 750
8007.57 757
8008.41 712
8009.25 705
8010.10 679
8010.94 664
8011.79 714
8012.63 680
8013.48 638
8014.32 684
8015.17 670
8016.01 670
8016.86 656
8017.70 708
8018.55 651
8019.39 693
8020.24 703
8021.08 672
8021.93 670
8022.77 673
8023.62 694
8024.46 697
8025.31 710
8026.15 708
8027.00 709
8027.84 747
8028.69 742
8029.54 737
8030.38 672
8031.23 742
8032.07 726
8032.92 691
8033.76 710
8034.61 690
8035.46 713
8036.30 692
8037.15 716
8037.99 683
8038.84 660
8039.69 628
8040.53 672
8041.38 673
8042.22 689
8043.07 724
8043.92 686
8044.76 735
8045.61 712
8046.46 716
8047.30 730
8048.15 697
8049.00 686
8049.84 688
8050.69 669
8051.54 678
8052.38 694
8053.23 691
8054.08 648
8054.92 669
8055.77 641
8056.62 631
8057.46 697
8058.31 659
8059.16 656
8060.01 668
8060.85 688
8061.70 720
8062.55 696
8063.40 706
8064.24 639
8065.09 682
8065.94 676
8066.79 687
8067.63 704
8068.48 678
8069.33 653
8070.18 632
8071.02 713
8071.87 657
8072.72 643
8073.57 669
8074.42 668
8075.26 672
8076.11 646
8076.96 651
8077.81 681
8078.66 646
8079.50 627
8080.35 640
8081.20 616
8082.05 648
8082.90 662
8083.75 682
8084.59 662
8085.44 651
8086.29 675
8087.14 681
8087.99 680
8088.84 685
8089.69 637
8090.53 642
8091.38 663
8092.23 649
8093.08 674
8093.93 712
8094.78 655
8095.63 657
8096.48 670
8097.33 706
8098.18 673
8099.02 636
8099.87 699
8100.72 659
8101.57 652
8102.42 666
8103.27 649
8104.12 663
8104.97 624
8105.82 658
8106.67 673
8107.52 642
8108.37 639
8109.22 621
8110.07 679
8110.92 701
8111.77 688
8112.62 717
8113.47 713
8114.32 703
8115.17 765
8116.02 729
8116.87 795
8117.72 752
8118.57 778
8119.42 774
8120.27 717
8121.12 704
8121.97 707
8122.82 718
8123.67 729
8124.52 643
8125.37 674
8126.22 644
8127.07 742
8127.93 685
8128.78 678
8129.63 651
8130.48 689
8131.33 681
8132.18 668
8133.03 665
8133.88 659
8134.73 677
8135.58 710
8136.44 708
8137.29 727
8138.14 714
8138.99 660
8139.84 668
8140.69 702
8141.54 721
8142.39 733
8143.25 730
8144.10 725
8144.95 715
8145.80 734
8146.65 726
8147.50 753
8148.36 741
8149.21 724
8150.06 754
8150.91 936
8151.76 946
8152.62 919
8153.47 896
8154.32 848
8155.17 780
8156.02 777
8156.88 762
8157.73 716
8158.58 684
8159.43 684
8160.29 677
8161.14 704
8161.99 667
8162.84 662
8163.70 707
8164.55 681
8165.40 652
8166.25 697
8167.11 685
8167.96 678
8168.81 663
8169.67 651
8170.52 665
8171.37 646
8172.23 663
8173.08 658
8173.93 615
8174.78 626
8175.64 628
8176.49 647
8177.34 674
8178.20 607
8179.05 597
8179.90 604
8180.76 614
8181.61 596
8182.47 570
8183.32 632
8184.17 613
8185.03 618
8185.88 602
8186.73 608
8187.59 645
8188.44 648
8189.30 619
8190.15 629
8191.00 595
8191.86 612
8192.71 598
8193.57 617
8194.42 604
8195.27 617
8196.13 580
8196.98 559
8197.84 656
8198.69 619
8199.55 633
8200.40 580
8201.26 572
8202.11 620
8202.96 631
8203.82 619
8204.67 605
8205.53 629
8206.38 590
8207.24 598
8208.09 590
8208.95 639
8209.80 596
8210.66 579
8211.51 603
8212.37 610
8213.22 591
8214.08 626
8214.93 631
8215.79 670
8216.65 678
8217.50 676
8218.36 666
8219.21 668
8220.07 661
8220.92 719
8221.78 727
8222.63 707
8223.49 663
8224.35 662
8225.20 630
8226.06 643
8226.91 660
8227.77 619
8228.63 632
8229.48 622
8230.34 651
8231.19 613
8232.05 646
8232.91 634
8233.76 597
8234.62 640
8235.47 631
8236.33 608
8237.19 607
8238.04 638
8238.90 612
8239.76 634
8240.61 639
8241.47 648
8242.33 628
8243.18 627
8244.04 572
8244.90 606
8245.75 660
8246.61 638
8247.47 632
8248.33 689
8249.18 650
8250.04 653
8250.90 643
8251.75 637
8252.61 647
8253.47 646
8254.33 618
8255.18 635
8256.04 591
8256.90 611
8257.76 624
8258.61 616
8259.47 597
8260.33 621
8261.19 645
8262.04 617
8262.90 632
8263.76 612
8264.62 598
8265.48 631
8266.33 644
8267.19 643
8268.05 620
8268.91 580
8269.77 624
8270.62 593
8271.48 609
8272.34 617
8273.20 608
8274.06 589
8274.92 629
8275.77 615
8276.63 644
8277.49 654
8278.35 674
8279.21 610
8280.07 677
8280.93 646
8281.78 661
8282.64 618
8283.50 571
8284.36 587
8285.22 626
8286.08 626
8286.94 563
8287.80 540
8288.66 592
8289.51 622
8290.37 607
8291.23 651
8292.09 643
8292.95 640
8293.81 653
8294.67 659
8295.53 610
8296.39 653
8297.25 633
8298.11 631
8298.97 622
8299.83 687
8300.69 688
8301.55 663
8302.41 643
8303.27 654
8304.13 675
8304.99 647
8305.85 644
8306.71 684
8307.57 712
8308.43 691
8309.29 653
8310.15 659
8311.01 706
8311.87 712
8312.73 718
8313.59 701
8314.45 712
8315.31 683
8316.17 679
8317.03 707
8317.89 688
8318.75 662
8319.61 695
8320.47 671
8321.33 636
8322.20 683
8323.06 693
8323.92 713
8324.78 741
8325.64 706
8326.50 684
8327.36 661
8328.22 678
8329.08 676
8329.94 717
8330.81 726
8331.67 705
8332.53 687
8333.39 662
8334.25 620
8335.11 676
8335.97 670
8336.84 710
8337.70 689
8338.56 667
8339.42 678
8340.28 685
8341.15 700
8342.01 755
8342.87 761
8343.73 707
8344.59 703
8345.45 700
8346.32 721
8347.18 681
8348.04 689
8348.90 728
8349.77 740
8350.63 706
8351.49 694
8352.35 704
8353.22 696
8354.08 710
8354.94 733
8355.80 727
8356.67 746
8357.53 722
8358.39 739
8359.25 745
8360.12 726
8360.98 687
8361.84 727
8362.71 743
8363.57 778
8364.43 760
8365.29 779
8366.16 740
8367.02 728
8367.88 768
8368.75 791
8369.61 774
8370.47 759
8371.34 796
8372.20 781
8373.06 812
8373.93 779
8374.79 791
8375.65 857
8376.52 859
8377.38 851
8378.25 811
8379.11 881
8379.97 851
8380.84 859
8381.70 838
8382.56 835
8383.43 871
8384.29 906
8385.16 897
8386.02 941
8386.89 919
8387.75 932
8388.61 953
8389.48 963
8390.34 959
8391.21 1004
8392.07 937
8392.94 940
8393.80 985
8394.67 992
8395.53 1017
8396.39 1042
8397.26 1055
8398.12 1048
8398.99 1012
8399.85 1040
8400.72 1099
8401.58 1045
8402.45 1082
8403.31 1095
8404.18 1084
8405.04 1088
8405.91 1086
8406.77 1135
8407.64 1198
8408.50 1185
8409.37 1203
8410.24 1240
8411.10 1232
8411.97 1212
8412.83 1212
8413.70 1254
8414.56 1296
8415.43 1277
8416.29 1278
8417.16 1281
8418.03 1271
8418.89 1266
8419.76 1287
8420.62 1336
8421.49 1347
8422.36 1456
8423.22 1450
8424.09 1449
8424.95 1469
8425.82 1528
8426.69 1590
8427.55 1577
8428.42 1669
8429.28 1693
8430.15 1606
8431.02 1706
8431.88 1794
8432.75 1861
8433.62 1830
8434.48 1953
8435.35 2044
8436.22 2145
8437.08 2261
8437.95 2217
8438.82 2268
8439.68 2422
8440.55 2434
8441.42 2515
8442.29 2594
8443.15 2605
8444.02 2733
8444.89 2732
8445.75 2743
8446.62 2992
8447.49 3340
8448.36 3909
8449.22 4925
8450.09 6141
8450.96 7395
8451.83 8349
8452.69 9026
8453.56 8971
8454.43 8443
8455.30 7731
8456.16 6920
8457.03 5926
8457.90 5010
8458.77 4236
8459.64 3645
8460.50 3094
8461.37 2657
8462.24 2303
8463.11 2065
8463.98 1884
8464.84 1808
8465.71 1691
8466.58 1639
8467.45 1543
8468.32 1537
8469.19 1448
8470.05 1457
8470.92 1467
8471.79 1386
8472.66 1352
8473.53 1373
8474.40 1317
8475.27 1336
8476.13 1273
8477.00 1361
8477.87 1384
8478.74 1366
8479.61 1370
8480.48 1407
8481.35 1391
8482.22 1408
8483.09 1399
8483.96 1378
8484.82 1374
8485.69 1334
8486.56 1294
8487.43 1317
8488.30 1362
8489.17 1452
8490.04 1466
8490.91 1475
8491.78 1498
8492.65 1416
8493.52 1376
8494.39 1347
8495.26 1319
8496.13 1325
8497.00 1305
8497.87 1215
8498.74 1253
8499.61 1195
8500.48 1173
8501.35 1225
8502.22 1214
8503.09 1294
8503.96 1245
8504.83 1270
8505.70 1302
8506.57 1306
8507.44 1333
8508.31 1366
8509.18 1363
8510.05 1316
8510.92 1409
8511.79 1400
8512.66 1389
8513.53 1416
8514.40 1444
8515.27 1502
8516.15 1528
8517.02 1485
8517.89 1441
8518.76 1499
8519.63 1455
8520.50 1434
8521.37 1414
8522.24 1411
8523.11 1366
8523.98 1390
8524.86 1408
8525.73 1357
8526.60 1414
8527.47 1448
8528.34 1467
8529.21 1484
8530.08 1527
8530.96 1512
8531.83 1524
8532.70 1559
8533.57 1508
8534.44 1513
8535.31 1466
8536.19 1427
8537.06 1380
8537.93 1315
8538.80 1243
8539.67 1244
8540.55 1258
8541.42 1226
8542.29 1149
8543.16 1157
8544.03 1186
8544.91 1186
8545.78 1194
8546.65 1272
8547.52 1330
8548.40 1342
8549.27 1364
8550.14 1433
8551.01 1484
8551.89 1425
8552.76 1445
8553.63 1384
8554.51 1351
8555.38 1330
8556.25 1281
8557.12 1287
8558.00 1232
8558.87 1254
8559.74 1193
8560.62 1133
8561.49 1139
8562.36 1112
8563.24 1106
8564.11 1106
8564.98 1049
8565.86 1061
8566.73 1066
8567.60 1043
8568.48 1032
8569.35 1028
8570.22 1024
8571.10 990
8571.97 983
8572.84 996
8573.72 978
8574.59 963
8575.46 941
8576.34 939
8577.21 969
8578.09 970
8578.96 967
8579.83 961
8580.71 982
8581.58 962
8582.46 936
8583.33 941
8584.21 970
8585.08 990
8585.95 945
8586.83 909
8587.70 918
8588.58 957
8589.45 987
8590.33 962
8591.20 929
8592.08 949
8592.95 999
8593.83 1026
8594.70 1036
8595.58 1046
8596.45 998
8597.33 1079
8598.20 1045
8599.08 1038
8599.95 1065
8600.83 1033
8601.70 1082
8602.58 993
8603.45 999
8604.33 1061
8605.20 1049
8606.08 1059
8606.95 1013
8607.83 1001
8608.70 1011
8609.58 994
8610.45 1017
8611.33 1024
8612.21 1022
8613.08 1023
8613.96 988
8614.83 1047
8615.71 1065
8616.59 1012
8617.46 1006
8618.34 1039
8619.21 1038
8620.09 1040
8620.97 1034
8621.84 1113
8622.72 1114
8623.59 1107
8624.47 1109
8625.35 1142
8626.22 1124
8627.10 1111
8627.98 1140
8628.85 1117
8629.73 1115
8630.61 1142
8631.48 1104
8632.36 1150
8633.24 1152
8634.11 1154
8634.99 1175
8635.87 1249
8636.74 1158
8637.62 1173
8638.50 1248
8639.37 1276
8640.25 1270
8641.13 1214
8642.01 1199
8642.88 1233
8643.76 1276
8644.64 1322
8645.52 1288
8646.39 1281
8647.27 1261
8648.15 1348
8649.03 1337
8649.90 1281
8650.78 1329
8651.66 1359
8652.54 1295
8653.41 1230
8654.29 1283
8655.17 1252
8656.05 1264
8656.93 1310
8657.80 1299
8658.68 1360
8659.56 1364
8660.44 1393
8661.32 1399
8662.19 1347
8663.07 1390
8663.95 1407
8664.83 1426
8665.71 1478
8666.59 1574
8667.46 1629
8668.34 1672
8669.22 1739
8670.10 1850
8670.98 1920
8671.86 1983
8672.74 2046
8673.62 1973
8674.49 1925
8675.37 1786
8676.25 1753
8677.13 1706
8678.01 1624
8678.89 1571
8679.77 1625
8680.65 1660
8681.53 1613
8682.41 1675
8683.29 1725
8684.16 1989
8685.04 2218
8685.92 2549
8686.80 2870
8687.68 3184
8688.56 3384
8689.44 3551
8690.32 3543
8691.20 3407
8692.08 3254
8692.96 2908
8693.84 2744
8694.72 2432
8695.60 2254
8696.48 2088
8697.36 1950
8698.24 1811
8699.12 1770
8700.00 1669
8700.88 1700
8701.76 1621
8702.64 1646
8703.52 1669
8704.40 1642
8705.28 1671
8706.16 1611
8707.04 1669
8707.92 1661
8708.80 1658
8709.69 1668
8710.57 1653
8711.45 1665
8712.33 1627
8713.21 1617
8714.09 1673
8714.97 1715
8715.85 1735
8716.73 1757
8717.61 1724
8718.49 1799
8719.38 1816
8720.26 1749
8721.14 1850
8722.02 1827
8722.90 1850
8723.78 1872
8724.66 1908
8725.54 1937
8726.43 1992
8727.31 2057
8728.19 2035
8729.07 2127
8729.95 2166
8730.83 2207
8731.72 2238
8732.60 2245
8733.48 2271
8734.36 2231
8735.24 2245
8736.13 2216
8737.01 2169
8737.89 2132
8738.77 2207
8739.65 2201
8740.54 2233
8741.42 2247
8742.30 2215
8743.18 2263
8744.07 2378
8744.95 2430
8745.83 2417
8746.71 2440
8747.60 2549
8748.48 2608
8749.36 2674
8750.24 2745
8751.13 2898
8752.01 2932
8752.89 3118
8753.77 3282
8754.66 3372
8755.54 3629
8756.42 3832
8757.31 3858
8758.19 3965
8759.07 4092
8759.96 4137
8760.84 4177
8761.72 4137
8762.61 4074
8763.49 3988
8764.37 3870
8765.26 3812
8766.14 3879
8767.02 3891
8767.91 3972
8768.79 4308
8769.67 4824
8770.56 5841
8771.44 7243
8772.32 8620
8773.21 10405
8774.09 12188
8774.98 13379
8775.86 14161
8776.74 13946
8777.63 13268
8778.51 12232
8779.40 10778
8780.28 9377
8781.17 7961
8782.05 6732
8782.93 5707
8783.82 4878
8784.70 4314
8785.59 3853
8786.47 3608
8787.36 3496
8788.24 3407
8789.13 3440
8790.01 3478
8790.89 3548
8791.78 3523
8792.66 3531
8793.55 3351
8794.43 3213
8795.32 3045
8796.20 2819
8797.09 2619
8797.97 2432
8798.86 2317
8799.74 2181
8800.63 2170
8801.52 2062
8802.40 2120
8803.29 2157
8804.17 2242
8805.06 2318
8805.94 2225
8806.83 2152
8807.71 2156
8808.60 2070
8809.48 2031
8810.37 2141
8811.26 2004
8812.14 2120
8813.03 2082
8813.91 2059
8814.80 2060
8815.69 2034
8816.57 2050
8817.46 1951
8818.34 1945
8819.23 1929
8820.12 1818
8821.00 1732
8821.89 1827
8822.77 1786
8823.66 1774
8824.55 1802
8825.43 1791
8826.32 1704
8827.21 1709
8828.09 1705
8828.98 1744
8829.87 1772
8830.75 1765
8831.64 1831
8832.53 1783
8833.41 1837
8834.30 1858
8835.19 1840
8836.08 1927
8836.96 1993
8837.85 2003
8838.74 1973
8839.62 1969
8840.51 2043
8841.40 1967
8842.29 1966
8843.17 1985
8844.06 1944
8844.95 1973
8845.84 1889
8846.72 1935
8847.61 1909
8848.50 1858
8849.39 1885
8850.27 1899
8851.16 1843
8852.05 1925
8852.94 1934
8853.82 1904
8854.71 1850
8855.60 1835
8856.49 1813
8857.38 1806
8858.26 1772
8859.15 1712
8860.04 1683
8860.93 1661
8861.82 1685
8862.71 1617
8863.59 1610
8864.48 1556
8865.37 1586
8866.26 1582
8867.15 1483
8868.04 1410
8868.93 1480
8869.81 1460
8870.70 1443
8871.59 1461
8872.48 1436
8873.37 1437
8874.26 1411
8875.15 1448
8876.04 1423
8876.93 1370
8877.81 1422
8878.70 1398
8879.59 1327
8880.48 1294
8881.37 1270
8882.26 1280
8883.15 1258
8884.04 1304
8884.93 1280
8885.82 1250
8886.71 1262
8887.60 1285
8888.49 1195
8889.38 1266
8890.27 1258
8891.16 1181
8892.05 1181
8892.94 1181
8893.83 1215
8894.72 1165
8895.61 1177
8896.50 1176
8897.39 1133
8898.28 1141
8899.17 1143
8900.06 1177
8900.95 1250
8901.84 1268
8902.73 1235
8903.62 1241
8904.51 1221
8905.40 1219
8906.29 1173
8907.18 1158
8908.07 1075
8908.96 1131
8909.85 1083
8910.74 1038
8911.63 1076
8912.52 1030
8913.41 1035
8914.31 994
8915.20 1021
8916.09 1064
8916.98 1108
8917.87 1112
8918.76 1115
8919.65 1142
8920.54 1161
8921.43 1164
8922.33 1151
8923.22 1105
8924.11 1100
8925.00 1095
8925.89 1062
8926.78 1010
8927.67 1035
8928.57 957
8929.46 926
8930.35 950
8931.24 938
8932.13 964
8933.03 949
8933.92 934
8934.81 941
8935.70 955
8936.59 912
8937.49 924
8938.38 913
8939.27 929
8940.16 877
8941.05 881
8941.95 883
8942.84 903
8943.73 928
8944.62 969
8945.52 937
8946.41 990
8947.30 970
8948.19 943
8949.09 977
8949.98 942
8950.87 929
8951.76 924
8952.66 957
8953.55 901
8954.44 866
8955.34 821
8956.23 889
8957.12 861
8958.02 891
8958.91 846
8959.80 903
8960.69 899
8961.59 897
8962.48 897
8963.37 912
8964.27 895
8965.16 888
8966.05 858
8966.95 852
8967.84 840
8968.74 842
8969.63 833
8970.52 761
8971.42 772
8972.31 789
8973.20 769
8974.10 772
8974.99 757
8975.89 792
8976.78 754
8977.67 729
8978.57 764
8979.46 727
8980.36 720
8981.25 757
8982.15 785
8983.04 721
8983.93 737
8984.83 725
8985.72 676
8986.62 703
8987.51 712
8988.41 760
8989.30 733
8990.20 710
8991.09 700
8991.99 721
8992.88 711
8993.78 699
8994.67 707
8995.57 678
8996.46 669
8997.36 714
8998.25 717
8999.15 711
9000.04 703
9000.94 682
9001.83 691
9002.73 704
9003.62 681
9004.52 644
9005.41 703
9006.31 669
9007.20 703
9008.10 676
9009.00 657
9009.89 684
9010.79 654
9011.68 640
9012.58 641
9013.47 656
9014.37 653
9015.27 657
9016.16 666
9017.06 645
9017.95 693
9018.85 666
9019.75 632
9020.64 628
9021.54 635
9022.43 665
9023.33 665
9024.23 653
9025.12 644
9026.02 644
9026.92 671
9027.81 604
9028.71 620
9029.61 614
9030.50 639
9031.40 637
9032.30 608
9033.19 661
9034.09 635
9034.99 644
9035.88 607
9036.78 645
9037.68 596
9038.58 647
9039.47 655
9040.37 659
9041.27 674
9042.16 646
9043.06 643
9043.96 654
9044.86 674
9045.75 707
9046.65 663
9047.55 600
9048.45 671
9049.34 652
9050.24 662
9051.14 672
9052.04 696
9052.94 684
9053.83 699
9054.73 656
9055.63 693
9056.53 729
9057.43 735
9058.32 730
9059.22 789
9060.12 763
9061.02 764
9061.92 793
9062.81 783
9063.71 794
9064.61 753
9065.51 733
9066.41 759
9067.31 781
9068.21 751
9069.10 726
9070.00 681
9070.90 679
9071.80 710
9072.70 701
9073.60 659
9074.50 667
9075.40 670
9076.29 648
9077.19 646
9078.09 664
9078.99 668
9079.89 671
9080.79 642
9081.69 641
9082.59 679
9083.49 675
9084.39 691
9085.29 681
9086.19 618
9087.09 654
9087.98 645
9088.88 621
9089.78 605
9090.68 646
9091.58 677
9092.48 691
9093.38 659
9094.28 661
9095.18 666
9096.08 643
9096.98 670
9097.88 682
9098.78 668
9099.68 641
9100.58 652
9101.48 605
9102.38 637
9103.28 655
9104.18 666
9105.08 661
9105.99 668
9106.89 623
9107.79 601
9108.69 622
9109.59 634
9110.49 669
9111.39 669
9112.29 629
9113.19 660
9114.09 659
9114.99 627
9115.89 651
9116.79 646
9117.69 669
9118.60 656
9119.50 633
9120.40 595
9121.30 630
9122.20 645
9123.10 655
9124.00 676
9124.90 613
9125.81 647
9126.71 626
9127.61 602
9128.51 598
9129.41 645
9130.31 585
9131.22 605
9132.12 624
9133.02 634
9133.92 614
9134.82 573
9135.72 610
9136.63 594
9137.53 622
9138.43 650
9139.33 622
9140.23 598
9141.14 630
9142.04 596
9142.94 636
9143.84 591
9144.75 654
9145.65 620
9146.55 585
9147.45 581
9148.36 605
9149.26 604
9150.16 621
9151.06 605
9151.97 658
9152.87 594
9153.77 594
9154.67 615
9155.58 684
9156.48 668
9157.38 619
9158.29 605
9159.19 602
9160.09 599
9161.00 603
9161.90 600
9162.80 634
9163.71 615
9164.61 588
9165.51 626
9166.42 601
9167.32 626
9168.22 630
9169.13 619
9170.03 630
9170.93 605
9171.84 639
9172.74 619
9173.64 589
9174.55 619
9175.45 602
9176.36 598
9177.26 590
9178.16 595
9179.07 585
9179.97 599
9180.88 588
9181.78 593
9182.69 604
9183.59 636
9184.49 629
9185.40 628
9186.30 616
9187.21 643
9188.11 662
9189.02 647
9189.92 671
9190.82 676
9191.73 683
9192.63 657
9193.54 649
9194.44 646
9195.35 678
9196.25 689
9197.16 685
9198.06 662
9198.97 690
9199.87 702
9200.78 662
9201.68 633
9202.59 654
9203.49 641
9204.40 646
9205.30 638
9206.21 652
9207.12 664
9208.02 631
9208.93 620
9209.83 697
9210.74 681
9211.64 662
9212.55 678
9213.45 696
9214.36 693
9215.27 716
9216.17 717
9217.08 664
9217.98 677
9218.89 646
9219.80 666
9220.70 643
9221.61 619
9222.51 639
9223.42 628
9224.33 636
9225.23 623
9226.14 637
9227.05 616
9227.95 611
9228.86 644
9229.77 638
9230.67 588
9231.58 630
9232.49 617
9233.39 642
9234.30 631
9235.21 619
9236.11 596
9237.02 589
9237.93 639
9238.83 656
9239.74 638
9240.65 630
9241.55 641
9242.46 606
9243.37 599
9244.28 609
9245.18 606
9246.09 582
9247.00 597
9247.91 591
9248.81 594
9249.72 630
9250.63 600
9251.54 653
9252.44 590
9253.35 587
9254.26 590
9255.17 645
9256.07 628
9256.98 588
9257.89 600
9258.80 614
9259.71 594
9260.61 633
9261.52 600
9262.43 619
9263.34 639
9264.25 658
9265.16 633
9266.06 639
9266.97 677
9267.88 689
9268.79 691
9269.70 668
9270.61 658
9271.51 664
9272.42 725
9273.33 659
9274.24 649
9275.15 632
9276.06 637
9276.97 674
9277.88 642
9278.78 649
9279.69 642
9280.60 632
9281.51 673
9282.42 661
9283.33 624
9284.24 653
9285.15 695
9286.06 697
9286.97 661
9287.88 632
9288.79 692
9289.70 702
9290.60 700
9291.51 731
9292.42 698
9293.33 708
9294.24 722
9295.15 724
9296.06 719
9296.97 686
9297.88 687
9298.79 715
9299.70 737
9300.61 740
9301.52 731
9302.43 716
9303.34 720
9304.25 686
9305.16 670
9306.07 710
9306.98 692
9307.89 682
9308.80 671
9309.71 676
9310.63 669
9311.54 659
9312.45 615
9313.36 599
9314.27 601
9315.18 652
9316.09 638
9317.00 632
9317.91 635
9318.82 621
9319.73 608
9320.64 602
9321.55 636
9322.47 626
9323.38 601
9324.29 594
9325.20 613
9326.11 600
9327.02 646
9327.93 576
9328.84 618
9329.76 666
9330.67 666
9331.58 652
9332.49 647
9333.40 649
9334.31 631
9335.23 645
9336.14 646
9337.05 651
9337.96 626
9338.87 619
9339.78 634
9340.70 642
9341.61 609
9342.52 627
9343.43 644
9344.34 633
9345.26 634
9346.17 626
9347.08 628
9347.99 664
9348.91 638
9349.82 644
9350.73 612
9351.64 619
9352.56 614
9353.47 640
9354.38 654
9355.29 657
9356.21 642
9357.12 631
9358.03 594
9358.94 608
9359.86 640
9360.77 648
9361.68 652
9362.60 629
9363.51 656
9364.42 655
9365.34 642
9366.25 648
9367.16 629
9368.08 640
9368.99 621
9369.90 603
9370.82 630
9371.73 630
9372.64 643
9373.56 669
9374.47 672
9375.38 666
9376.30 699
9377.21 656
9378.12 654
9379.04 645
9379.95 637
9380.87 638
9381.78 710
9382.69 705
9383.61 712
9384.52 719
9385.44 744
9386.35 782
9387.27 798
9388.18 751
9389.09 792
9390.01 810
9390.92 811
9391.84 825
9392.75 773
9393.67 777
9394.58 737
9395.50 775
9396.41 760
9397.32 744
9398.24 758
9399.15 743
9400.07 727
9400.98 682
9401.90 664
9402.81 692
9403.73 697
9404.64 717
9405.56 740
9406.47 718
9407.39 717
9408.30 683
9409.22 724
9410.14 685
9411.05 708
9411.97 686
9412.88 694
9413.80 709
9414.71 677
9415.63 678
9416.54 719
9417.46 750
9418.38 754
9419.29 734
9420.21 680
9421.12 698
9422.04 683
9422.95 726
9423.87 758
9424.79 722
9425.70 737
9426.62 741
9427.54 776
9428.45 804
9429.37 768
9430.28 835
9431.20 831
9432.12 815
9433.03 862
9433.95 842
9434.87 827
9435.78 841
9436.70 833
9437.62 828
9438.53 815
9439.45 835
9440.37 872
9441.28 876
9442.20 885
9443.12 900
9444.03 939
9444.95 1026
9445.87 1101
9446.79 1112
9447.70 1228
9448.62 1253
9449.54 1251
9450.45 1275
9451.37 1270
9452.29 1220
9453.21 1157
9454.12 1136
9455.04 1033
9455.96 1000
9456.88 976
9457.79 940
9458.71 891
9459.63 874
9460.55 896
9461.47 864
9462.38 889
9463.30 880
9464.22 848
9465.14 872
9466.06 872
9466.97 840
9467.89 833
9468.81 844
9469.73 885
9470.65 903
9471.56 928
9472.48 1012
9473.40 1036
9474.32 1093
9475.24 1060
9476.16 1079
9477.08 1050
9477.99 1033
9478.91 1067
9479.83 1050
9480.75 974
9481.67 917
9482.59 907
9483.51 875
9484.43 911
9485.34 905
9486.26 905
9487.18 910
9488.10 873
9489.02 883
9489.94 856
9490.86 866
9491.78 875
9492.70 841
9493.62 864
9494.54 805
9495.46 795
9496.38 808
9497.30 821
9498.22 881
9499.13 829
9500.05 832
9500.97 835
9501.89 823
9502.81 836
9503.73 845
9504.65 896
9505.57 895
9506.49 918
9507.41 894
9508.33 907
9509.25 994
9510.17 939
9511.09 970
9512.01 973
9512.93 1027
9513.86 987
9514.78 952
9515.70 1027
9516.62 1002
9517.54 990
9518.46 1002
9519.38 1013
9520.30 967
9521.22 1031
9522.14 1041
9523.06 1105
9523.98 1158
9524.90 1286
9525.82 1403
9526.75 1464
9527.67 1605
9528.59 1683
9529.51 1655
9530.43 1625
9531.35 1607
9532.27 1499
9533.19 1406
9534.11 1342
9535.04 1278
9535.96 1213
9536.88 1137
9537.80 1078
9538.72 1039
9539.64 1012
9540.57 971
9541.49 969
9542.41 934
9543.33 972
9544.25 921
9545.17 911
9546.10 909
9547.02 925
9547.94 1010
9548.86 1015
9549.78 993
9550.71 1050
9551.63 1110
9552.55 1210
9553.47 1243
9554.40 1273
9555.32 1326
9556.24 1300
9557.16 1259
9558.09 1212
9559.01 1192
9559.93 1130
9560.85 1064
9561.78 957
9562.70 987
9563.62 933
9564.54 887
9565.47 872
9566.39 879
9567.31 856
9568.24 850
9569.16 853
9570.08 782
9571.00 848
9571.93 831
9572.85 767
9573.77 781
9574.70 808
9575.62 796
9576.54 753
9577.47 759
9578.39 771
9579.31 786
9580.24 748
9581.16 753
9582.09 768
9583.01 745
9583.93 774
9584.86 814
9585.78 799
9586.70 780
9587.63 859
9588.55 778
9589.48 779
9590.40 817
9591.32 837
9592.25 816
9593.17 780
9594.10 824
9595.02 793
9595.95 811
9596.87 804
9597.79 828
9598.72 848
9599.64 873
9600.57 821
9601.49 849
9602.42 837
9603.34 853
9604.27 899
9605.19 887
9606.12 857
9607.04 885
9607.97 873
9608.89 882
9609.82 926
9610.74 898
9611.67 894
9612.59 934
9613.52 946
9614.44 880
9615.37 920
9616.29 911
9617.22 926
9618.14 872
9619.07 932
9619.99 926
9620.92 950
9621.85 926
9622.77 967
9623.70 936
9624.62 982
9625.55 1005
9626.47 972
9627.40 992
9628.33 1028
9629.25 1065
9630.18 1019
9631.10 1062
9632.03 1079
9632.96 1068
9633.88 1018
9634.81 1004
9635.73 1012
9636.66 1076
9637.59 1172
9638.51 1113
9639.44 1164
9640.37 1233
9641.29 1314
9642.22 1419
9643.15 1526
9644.07 1631
9645.00 1700
9645.93 1655
9646.85 1699
9647.78 1702
9648.71 1557
9649.63 1448
9650.56 1429
9651.49 1276
9652.41 1229
9653.34 1204
9654.27 1210
9655.20 1184
9656.12 1170
9657.05 1114
9657.98 1077
9658.90 1114
9659.83 1160
9660.76 1181
9661.69 1205
9662.61 1175
9663.54 1183
9664.47 1236
9665.40 1216
9666.32 1184
9667.25 1226
9668.18 1242
9669.11 1275
9670.04 1211
9670.96 1228
9671.89 1241
9672.82 1238
9673.75 1227
9674.68 1252
9675.60 1269
9676.53 1222
9677.46 1227
9678.39 1215
9679.32 1210
9680.25 1232
9681.17 1211
9682.10 1240
9683.03 1260
9683.96 1294
9684.89 1316
9685.82 1330
9686.75 1305
9687.67 1333
9688.60 1363
9689.53 1307
9690.46 1372
9691.39 1382
9692.32 1423
9693.25 1397
9694.18 1406
9695.11 1407
9696.03 1452
9696.96 1472
9697.89 1430
9698.82 1341
9699.75 1329
9700.68 1296
9701.61 1254
9702.54 1249
9703.47 1230
9704.40 1206
9705.33 1233
9706.26 1300
9707.19 1287
9708.12 1314
9709.05 1288
9709.98 1381
9710.91 1382
9711.84 1359
9712.77 1394
9713.70 1360
9714.63 1295
9715.56 1226
9716.49 1166
9717.42 1145
9718.35 1114
9719.28 1136
9720.21 1102
9721.14 1059
9722.07 1034
9723.00 1068
9723.93 1095
9724.86 1056
9725.79 1055
9726.72 1098
9727.65 1101
9728.58 1087
9729.51 1086
9730.44 1084
9731.37 1045
9732.31 1032
9733.24 1036
9734.17 1018
9735.10 1029
9736.03 999
9736.96 1014
9737.89 960
9738.82 980
9739.75 984
9740.69 954
9741.62 972
9742.55 979
9743.48 977
9744.41 972
9745.34 950
9746.27 981
9747.21 946
9748.14 937
9749.07 960
9750.00 995
9750.93 956
9751.86 923
9752.80 969
9753.73 950
9754.66 978
9755.59 926
9756.52 992
9757.46 982
9758.39 982
9759.32 998
9760.25 979
9761.18 994
9762.12 1026
9763.05 1014
9763.98 1003
9764.91 1042
9765.85 1054
9766.78 1009
9767.71 1040
9768.64 1023
9769.58 1058
9770.51 1128
9771.44 1131
9772.37 1281
9773.31 1244
9774.24 1286
9775.17 1308
9776.11 1318
9777.04 1344
9777.97 1341
9778.91 1333
9779.84 1238
9780.77 1251
9781.71 1222
9782.64 1172
9783.57 1128
9784.51 1064
9785.44 1006
9786.37 1019
9787.31 1027
9788.24 1052
9789.17 1007
9790.11 1038
9791.04 1060
9791.97 1068
9792.91 1096
9793.84 1082
9794.77 1110
9795.71 1106
9796.64 1045
9797.58 1011
9798.51 984
9799.44 965
9800.38 947
9801.31 908
9802.25 888
9803.18 882
9804.12 839
9805.05 828
9805.98 781
9806.92 807
9807.85 795
9808.79 851
9809.72 824
9810.66 762
9811.59 788
9812.53 778
9813.46 768
9814.40 807
9815.33 791
9816.27 790
9817.20 765
9818.14 760
9819.07 776
9820.01 765
9820.94 765
9821.88 765
9822.81 743
9823.75 750
9824.68 743
9825.62 748
9826.55 734
9827.49 718
9828.42 741
9829.36 736
9830.29 716
9831.23 716
9832.17 730
9833.10 737
9834.04 721
9834.97 730
9835.91 742
9836.84 741
9837.78 726
9838.72 754
9839.65 722
9840.59 759
9841.52 724
9842.46 709
9843.40 743
9844.33 762
9845.27 730
9846.20 732
9847.14 738
9848.08 742
9849.01 747
9849.95 740
9850.89 778
9851.82 806
9852.76 756
9853.70 786
9854.63 792
9855.57 791
9856.51 802
9857.44 763
9858.38 750
9859.32 746
9860.25 756
9861.19 770
9862.13 796
9863.07 781
9864.00 758
9864.94 766
9865.88 752
9866.81 743
9867.75 745
9868.69 719
9869.63 714
9870.56 735
9871.50 722
9872.44 715
9873.38 704
9874.31 754
9875.25 710
9876.19 718
9877.13 712
9878.07 692
9879.00 707
9879.94 730
9880.88 745
9881.82 731
9882.75 721
9883.69 693
9884.63 702
9885.57 721
9886.51 719
9887.45 708
9888.38 702
9889.32 723
9890.26 734
9891.20 732
9892.14 693
9893.08 683
9894.01 681
9894.95 702
9895.89 724
9896.83 696
9897.77 666
9898.71 727
9899.65 718
9900.59 746
9901.52 700
9902.46 742
9903.40 745
9904.34 748
9905.28 753
9906.22 719
9907.16 759
9908.10 752
9909.04 730
9909.98 715
9910.92 762
9911.86 751
9912.80 828
9913.73 760
9914.67 791
9915.61 806
9916.55 896
9917.49 994
9918.43 1156
9919.37 1269
9920.31 1365
9921.25 1504
9922.19 1702
9923.13 1654
9924.07 1579
9925.01 1462
9925.95 1430
9926.89 1289
9927.83 1201
9928.77 1112
9929.71 985
9930.65 906
9931.59 831
9932.53 820
9933.47 789
9934.41 748
9935.36 726
9936.30 728
9937.24 707
9938.18 702
9939.12 723
9940.06 725
9941.00 694
9941.94 673
9942.88 676
9943.82 634
9944.76 609
9945.70 659
9946.64 669
9947.59 624
9948.53 629
9949.47 669
9950.41 643
9951.35 620
9952.29 587
9953.23 635
9954.17 647
9955.12 665
9956.06 652
9957.00 629
9957.94 656
9958.88 638
9959.82 616
9960.77 625
9961.71 596
9962.65 615
9963.59 622
9964.53 626
9965.48 626
9966.42 595
9967.36 587
9968.30 582
9969.24 593
9970.19 593
9971.13 580
9972.07 571
9973.01 578
9973.95 590
9974.90 575
9975.84 572
9976.78 604
9977.72 547
9978.67 561
9979.61 590
9980.55 582
9981.50 607
9982.44 596
9983.38 617
9984.32 598
9985.27 590
9986.21 569
9987.15 604
9988.10 605
9989.04 580
9989.98 585
9990.92 610
9991.87 598
9992.81 609
9993.75 602
9994.70 590
9995.64 605
9996.58 597
9997.53 651
9998.47 612
9999.41 608
10000.36 596
10001.30 600
10002.25 601
10003.19 642
10004.13 653
10005.08 592
10006.02 596
10006.96 631
10007.91 620
10008.85 628
10009.80 601
10010.74 598
10011.68 603
10012.63 603
10013.57 599
10014.52 608
10015.46 600
10016.41 577
10017.35 657
10018.29 653
10019.24 618
10020.18 666
10021.13 668
10022.07 635
10023.02 662
10023.96 715
10024.91 689
10025.85 660
10026.80 679
10027.74 647
10028.69 600
10029.63 628
10030.58 633
10031.52 662
10032.47 617
10033.41 608
10034.36 615
10035.30 610
10036.25 623
10037.19 586
10038.14 538
10039.08 567
10040.03 568
10040.97 560
10041.92 577
10042.87 605
10043.81 579
10044.76 586
10045.70 572
10046.65 572
10047.59 565
10048.54 566
10049.49 582
10050.43 541
10051.38 527
10052.32 554
10053.27 585
10054.22 573
10055.16 551
10056.11 538
10057.05 547
10058.00 546
10058.95 524
10059.89 559
10060.84 541
10061.79 516
10062.73 550
10063.68 522
10064.63 510
10065.57 518
10066.52 528
10067.47 524
10068.41 576
10069.36 560
10070.31 552
10071.25 523
10072.20 513
10073.15 529
10074.10 518
10075.04 518
10075.99 540
10076.94 529
10077.88 497
10078.83 550
10079.78 506
10080.73 520
10081.67 532
10082.62 545
10083.57 533
10084.52 516
10085.46 461
10086.41 504
10087.36 502
10088.31 545
10089.25 496
10090.20 518
10091.15 510
10092.10 521
10093.05 479
10093.99 510
10094.94 529
10095.89 538
10096.84 522
10097.79 512
10098.73 467
10099.68 480
10100.63 512
10101.58 510
10102.53 497
10103.48 525
10104.42 518
10105.37 526
10106.32 490
10107.27 502
10108.22 510
10109.17 531
10110.12 534
10111.06 506
10112.01 496
10112.96 496
10113.91 533
10114.86 542
10115.81 521
10116.76 512
10117.71 526
10118.66 534
10119.61 514
10120.56 500
10121.50 523
10122.45 489
10123.40 521
10124.35 525
10125.30 504
10126.25 518
10127.20 514
10128.15 509
10129.10 514
10130.05 526
10131.00 515
10131.95 515
10132.90 510
10133.85 500
10134.80 523
10135.75 547
10136.70 530
10137.65 583
10138.60 562
10139.55 534
10140.50 533
10141.45 527
10142.40 517
10143.35 512
10144.30 562
10145.25 514
10146.20 558
10147.15 515
10148.10 524
10149.05 519
10150.00 531
10150.95 513
10151.90 536
10152.86 531
10153.81 513
10154.76 525
10155.71 522
10156.66 505
10157.61 537
10158.56 541
10159.51 542
10160.46 513
10161.41 527
10162.37 526
10163.32 584
10164.27 546
10165.22 561
10166.17 575
10167.12 582
10168.07 556
10169.03 575
10169.98 569
10170.93 555
10171.88 566
10172.83 586
10173.78 563
10174.74 580
10175.69 576
10176.64 654
10177.59 606
10178.54 607
10179.49 603
10180.45 645
10181.40 639
10182.35 680
10183.30 672
10184.26 722
10185.21 731
10186.16 724
10187.11 720
10188.06 729
10189.02 785
10189.97 708
10190.92 742
10191.87 674
10192.83 632
10193.78 624
10194.73 656
10195.69 650
10196.64 633
10197.59 661
10198.54 680
10199.50 667
10200.45 638
10201.40 652
10202.36 641
10203.31 673
10204.26 630
10205.22 610
10206.17 597
10207.12 613
10208.08 617
10209.03 570
10209.98 557
10210.94 569
10211.89 588
10212.84 625
10213.80 609
10214.75 634
10215.70 607
10216.66 620
10217.61 569
10218.56 578
10219.52 600
10220.47 590
10221.43 553
10222.38 593
10223.33 621
10224.29 605
10225.24 632
10226.20 686
10227.15 656
10228.11 720
10229.06 738
10230.01 789
10230.97 792
10231.92 798
10232.88 766
10233.83 754
10234.79 714
10235.74 702
10236.70 681
10237.65 656
10238.60 599
10239.56 595
10240.51 567
10241.47 600
10242.42 577
10243.38 550
10244.33 572
10245.29 551
10246.24 547
10247.20 527
10248.15 522
10249.11 524
10250.07 529
10251.02 569
10251.98 542
10252.93 513
10253.89 527
10254.84 531
10255.80 515
10256.75 503
10257.71 492
10258.67 541
10259.62 568
10260.58 554
10261.53 538
10262.49 541
10263.44 535
10264.40 533
10265.36 520
10266.31 528
10267.27 540
10268.22 535
10269.18 524
10270.14 504
10271.09 533
10272.05 508
10273.01 517
10273.96 504
10274.92 505
10275.87 508
10276.83 507
10277.79 487
10278.74 489
10279.70 493
10280.66 491
10281.61 477
10282.57 480
10283.53 458
10284.49 499
10285.44 474
10286.40 508
10287.36 486
10288.31 524
10289.27 508
10290.23 520
10291.18 485
10292.14 490
10293.10 488
10294.06 513
10295.01 503
10295.97 498
10296.93 523
10297.89 489
10298.84 500
10299.80 515
10300.76 515
10301.72 483
10302.67 456
10303.63 482
10304.59 472
10305.55 512
10306.51 488
10307.46 473
10308.42 440
10309.38 472
10310.34 492
10311.30 484
10312.25 466
10313.21 481
10314.17 487
10315.13 513
10316.09 475
10317.05 488
10318.00 523
10318.96 507
10319.92 498
10320.88 468
10321.84 494
10322.80 475
10323.76 466
10324.71 479
10325.67 493
10326.63 494
10327.59 487
10328.55 505
10329.51 513
10330.47 473
10331.43 476
10332.39 489
10333.35 458
10334.30 480
10335.26 467
10336.22 508
10337.18 511
10338.14 510
10339.10 485
10340.06 499
10341.02 506
10341.98 507
10342.94 496
10343.90 516
10344.86 491
10345.82 492
10346.78 499
10347.74 470
10348.70 486
10349.66 500
10350.62 503
10351.58 475
10352.54 501
10353.50 498
10354.46 558
10355.42 531
10356.38 511
10357.34 489
10358.30 482
10359.26 477
10360.22 492
10361.18 491
10362.14 483
10363.10 499
10364.06 498
10365.02 501
10365.98 455
10366.94 500
10367.90 523
10368.87 541
10369.83 516
10370.79 483
10371.75 452
10372.71 487
10373.67 517
10374.63 498
10375.59 492
10376.55 472
10377.51 493
10378.48 477
10379.44 460
10380.40 453
10381.36 477
10382.32 464
10383.28 461
10384.24 463
10385.21 495
10386.17 467
10387.13 471
10388.09 466
10389.05 451
10390.01 472
10390.98 468
10391.94 486
10392.90 501
10393.86 483
10394.82 474
10395.79 475
10396.75 513
10397.71 548
10398.67 483
10399.63 472
10400.60 500
10401.56 509
10402.52 473
10403.48 518
10404.45 513
10405.41 511
10406.37 541
10407.33 527
10408.30 523
10409.26 553
10410.22 561
10411.18 532
10412.15 572
10413.11 594
10414.07 589
10415.04 588
10416.00 621
10416.96 567
10417.93 564
10418.89 616
10419.85 581
10420.81 626
10421.78 587
10422.74 610
10423.70 621
10424.67 630
10425.63 560
10426.59 564
10427.56 565
10428.52 580
10429.49 532
10430.45 529
10431.41 511
10432.38 502
10433.34 492
10434.30 478
10435.27 451
10436.23 487
10437.20 470
10438.16 445
10439.12 481
10440.09 456
10441.05 463
10442.02 443
10442.98 474
10443.94 468
10444.91 431
10445.87 449
10446.84 457
10447.80 438
10448.77 450
10449.73 488
10450.70 453
10451.66 470
10452.63 441
10453.59 443
10454.55 436
10455.52 451
10456.48 469
10457.45 449
10458.41 450
10459.38 485
10460.34 440
10461.31 447
10462.27 451
10463.24 435
10464.20 448
10465.17 430
10466.14 422
10467.10 441
10468.07 450
10469.03 424
10470.00 455
10470.96 425
10471.93 430
10472.89 450
10473.86 432
10474.82 437
10475.79 458
10476.76 489
10477.72 452
10478.69 453
10479.65 441
10480.62 453
10481.59 432
10482.55 423
10483.52 447
10484.48 496
10485.45 474
10486.42 423
10487.38 428
10488.35 461
10489.32 422
10490.28 408
10491.25 436
10492.21 458
10493.18 456
10494.15 456
10495.11 430
10496.08 451
10497.05 458
10498.01 440
10498.98 446
10499.95 473
10500.92 489
10501.88 479
10502.85 451
10503.82 455
10504.78 438
10505.75 439
10506.72 451
10507.68 456
10508.65 454
10509.62 430
10510.59 450
10511.55 468
10512.52 465
10513.49 455
10514.46 450
10515.42 465
10516.39 455
10517.36 454
10518.33 479
10519.29 446
10520.26 463
10521.23 458
10522.20 457
10523.17 500
10524.13 467
10525.10 469
10526.07 478
10527.04 468
10528.01 477
10528.97 467
10529.94 497
10530.91 471
10531.88 454
10532.85 492
10533.82 498
10534.78 490
10535.75 493
10536.72 481
10537.69 458
10538.66 477
10539.63 461
10540.60 484
10541.56 474
10542.53 451
10543.50 505
10544.47 481
10545.44 464
10546.41 481
10547.38 466
10548.35 478
10549.32 502
10550.29 521
10551.25 547
10552.22 513
10553.19 548
10554.16 560
10555.13 566
10556.10 589
10557.07 586
10558.04 556
10559.01 568
10559.98 549
10560.95 552
10561.92 504
10562.89 526
10563.86 525
10564.83 523
10565.80 522
10566.77 474
10567.74 460
10568.71 488
10569.68 481
10570.65 453
10571.62 493
10572.59 478
10573.56 502
10574.53 505
10575.50 498
10576.47 476
10577.44 510
10578.41 542
10579.38 522
10580.35 515
10581.32 527
10582.29 538
10583.26 497
10584.23 499
10585.21 472
10586.18 514
10587.15 526
10588.12 500
10589.09 516
10590.06 506
10591.03 483
10592.00 469
10592.97 494
10593.94 455
10594.92 503
10595.89 474
10596.86 503
10597.83 478
10598.80 451
10599.77 443
10600.74 457
10601.71 467
10602.69 489
10603.66 457
10604.63 466
10605.60 418
10606.57 454
10607.54 453
10608.52 489
10609.49 464
10610.46 463
10611.43 476
10612.40 459
10613.38 465
10614.35 454
10615.32 481
10616.29 490
10617.27 447
10618.24 455
10619.21 481
10620.18 502
10621.15 487
10622.13 492
10623.10 486
10624.07 462
10625.04 486
10626.02 455
10626.99 471
10627.96 454
10628.94 480
10629.91 486
10630.88 529
10631.85 517
10632.83 472
10633.80 479
10634.77 541
10635.75 487
10636.72 508
10637.69 498
10638.67 510
10639.64 503
10640.61 500
10641.59 479
10642.56 438
10643.53 520
10644.51 538
10645.48 482
10646.45 500
10647.43 464
10648.40 474
10649.37 492
10650.35 499
10651.32 484
10652.30 512
10653.27 506
10654.24 503
10655.22 491
10656.19 501
10657.16 507
10658.14 525
10659.11 550
10660.09 559
10661.06 576
10662.04 513
10663.01 547
10663.98 542
10664.96 506
10665.93 526
10666.91 546
10667.88 506
10668.86 497
10669.83 506
10670.81 536
10671.78 522
10672.76 491
10673.73 507
10674.71 495
10675.68 477
10676.66 460
10677.63 504
10678.61 479
10679.58 446
10680.56 476
10681.53 479
10682.51 488
10683.48 465
10684.46 465
10685.43 485
10686.41 460
10687.38 473
10688.36 452
10689.33 465
10690.31 484
10691.28 468
10692.26 454
10693.24 443
10694.21 462
10695.19 433
10696.16 482
10697.14 497
10698.12 457
10699.09 436
10700.07 458
10701.04 475
10702.02 459
10703.00 461
10703.97 456
10704.95 455
10705.92 430
10706.90 452
10707.88 438
10708.85 449
10709.83 428
10710.81 479
10711.78 449
10712.76 469
10713.74 453
10714.71 479
10715.69 489
10716.67 440
10717.64 434
10718.62 446
10719.60 445
10720.57 414
10721.55 446
10722.53 430
10723.50 438
10724.48 460
10725.46 481
10726.44 466
10727.41 464
10728.39 465
10729.37 466
10730.35 489
10731.32 469
10732.30 448
10733.28 462
10734.26 499
10735.23 460
10736.21 471
10737.19 468
10738.17 451
10739.14 476
10740.12 471
10741.10 439
10742.08 448
10743.06 419
10744.03 445
10745.01 457
10745.99 468
10746.97 431
10747.95 473
10748.92 464
10749.90 437
10750.88 467
10751.86 477
10752.84 485
10753.82 423
10754.79 436
10755.77 455
10756.75 490
10757.73 493
10758.71 466
10759.69 449
10760.67 455
10761.65 452
10762.62 471
10763.60 458
10764.58 430
10765.56 457
10766.54 439
10767.52 456
10768.50 448
10769.48 470
10770.46 439
10771.44 455
10772.42 441
10773.39 480
10774.37 420
10775.35 469
10776.33 443
10777.31 457
10778.29 429
10779.27 439
10780.25 456
10781.23 441
10782.21 425
10783.19 477
10784.17 450
10785.15 440
10786.13 443
10787.11 389
10788.09 412
10789.07 407
10790.05 444
10791.03 444
10792.01 441
10792.99 424
10793.97 426
10794.95 429
10795.93 462
10796.91 431
10797.89 422
10798.87 442
10799.85 432
10800.83 434
10801.82 454
10802.80 446
10803.78 440
10804.76 464
10805.74 417
10806.72 479
10807.70 444
10808.68 436
10809.66 430
10810.64 446
10811.62 443
10812.61 422
10813.59 428
10814.57 439
10815.55 424
10816.53 453
10817.51 424
10818.49 480
10819.47 468
10820.46 456
10821.44 474
10822.42 441
10823.40 414
10824.38 446
10825.36 487
10826.35 450
10827.33 421
10828.31 445
10829.29 467
10830.27 471
10831.25 458
10832.24 428
10833.22 400
10834.20 441
10835.18 476
10836.17 466
10837.15 458
10838.13 461
10839.11 450
10840.09 477
10841.08 448
10842.06 469
10843.04 499
10844.02 459
10845.01 459
10845.99 460
10846.97 453
10847.96 466
10848.94 499
10849.92 519
10850.90 509
10851.89 482
10852.87 501
10853.85 543
10854.84 522
10855.82 497
10856.80 479
10857.78 486
10858.77 474
10859.75 470
10860.73 469
10861.72 502
10862.70 468
10863.68 483
10864.67 479
10865.65 518
10866.64 483
10867.62 476
10868.60 501
10869.59 516
10870.57 495
10871.55 506
10872.54 497
10873.52 478
10874.51 506
10875.49 496
10876.47 498
10877.46 497
10878.44 507
10879.43 520
10880.41 538
10881.39 519
10882.38 544
10883.36 505
10884.35 526
10885.33 530
10886.32 535
10887.30 537
10888.29 532
10889.27 533
10890.25 574
10891.24 535
10892.22 526
10893.21 572
10894.19 563
10895.18 605
10896.16 556
10897.15 571
10898.13 559
10899.12 559
10900.10 585
10901.09 597
10902.07 600
10903.06 589
10904.04 575
10905.03 584
10906.01 591
10907.00 596
10907.99 622
10908.97 631
10909.96 647
10910.94 636
10911.93 637
10912.91 624
10913.90 665
10914.88 649
10915.87 620
10916.86 659
10917.84 690
10918.83 683
10919.81 661
10920.80 630
10921.79 634
10922.77 658
10923.76 677
10924.74 677
10925.73 664
10926.72 709
10927.70 668
10928.69 664
10929.68 704
10930.66 702
10931.65 779
10932.64 790
10933.62 774
10934.61 780
10935.60 856
10936.58 837
10937.57 849
10938.56 884
10939.54 912
10940.53 954
10941.52 955
10942.50 953
10943.49 990
10944.48 960
10945.47 991
10946.45 1011
10947.44 975
10948.43 1020
10949.41 1029
10950.40 1011
10951.39 1027
10952.38 1085
10953.36 1116
10954.35 1088
10955.34 1031
10956.33 1024
10957.31 999
10958.30 1027
10959.29 952
10960.28 933
10961.27 856
10962.25 885
10963.24 886
10964.23 847
10965.22 853
10966.21 792
10967.19 813
10968.18 817
10969.17 797
10970.16 795
10971.15 794
10972.13 817
10973.12 824
10974.11 866
10975.10 892
10976.09 851
10977.08 840
10978.07 837
10979.05 898
10980.04 910
10981.03 908
10982.02 882
10983.01 929
10984.00 919
10984.99 957
10985.98 971
10986.96 1046
10987.95 1139
10988.94 1185
10989.93 1266
10990.92 1316
10991.91 1354
10992.90 1451
10993.89 1424
10994.88 1439
10995.87 1439
10996.86 1415
10997.85 1396
10998.84 1256
10999.83 1223
11000.82 1097
11001.81 1036
11002.79 950
11003.78 915
11004.77 923
11005.76 861
11006.75 827
11007.74 792
11008.73 798
11009.72 778
11010.71 773
11011.70 767
11012.69 770
11013.68 745
11014.67 748
11015.67 730
11016.66 750
11017.65 728
11018.64 713
11019.63 737
11020.62 723
11021.61 724
11022.60 727
11023.59 716
11024.58 709
11025.57 715
11026.56 715
11027.55 704
11028.54 672
11029.53 691
11030.52 671
11031.52 680
11032.51 683
11033.50 653
11034.49 673
11035.48 653
11036.47 660
11037.46 636
11038.45 651
11039.45 656
11040.44 634
11041.43 639
11042.42 644
11043.41 637
11044.40 668
11045.39 544
11046.39 606
11047.38 611
11048.37 586
11049.36 600
11050.35 587
11051.35 617
11052.34 611
11053.33 605
11054.32 612
11055.31 621
11056.31 593
11057.30 636
11058.29 586
11059.28 613
11060.27 638
11061.27 601
11062.26 586
11063.25 598
11064.24 625
11065.24 619
11066.23 641
11067.22 620
11068.21 581
11069.21 614
11070.20 614
11071.19 631
11072.19 652
11073.18 619
11074.17 603
11075.16 642
11076.16 628
11077.15 609
11078.14 595
11079.14 622
11080.13 615
11081.12 599
11082.12 580
11083.11 585
11084.10 621
11085.10 608
11086.09 599
11087.08 581
11088.08 601
11089.07 582
11090.06 575
11091.06 609
11092.05 561
11093.04 589
11094.04 567
11095.03 548
11096.03 605
11097.02 605
11098.01 557
11099.01 613
11100.00 597
11101.00 616
11101.99 538
11102.98 573
11103.98 567
11104.97 567
11105.97 553
11106.96 577
11107.96 574
11108.95 591
11109.95 565
11110.94 615
11111.93 569
11112.93 550
11113.92 586
11114.92 618
11115.91 592
11116.91 577
11117.90 622
11118.90 586
11119.89 597
11120.89 577
11121.88 650
11122.88 631
11123.87 614
11124.87 661
11125.86 665
11126.86 629
11127.85 624
11128.85 624
11129.84 604
11130.84 602
11131.84 634
11132.83 573
11133.83 594
11134.82 560
11135.82 561
11136.81 590
11137.81 577
11138.81 562
11139.80 583
11140.80 619
11141.79 587
11142.79 558
11143.79 591
11144.78 613
11145.78 577
11146.77 585
11147.77 573
11148.77 578
11149.76 569
11150.76 557
11151.75 560
11152.75 520
11153.75 507
11154.74 548
11155.74 570
11156.74 536
11157.73 508
11158.73 525
11159.73 554
11160.72 550
11161.72 539
11162.72 546
11163.71 548
11164.71 519
11165.71 571
11166.71 560
11167.70 541
11168.70 504
11169.70 497
11170.69 534
11171.69 540
11172.69 496
11173.69 544
11174.68 493
11175.68 504
11176.68 541
11177.68 524
11178.67 495
11179.67 489
11180.67 536
11181.67 525
11182.66 489
11183.66 492
11184.66 544
11185.66 539
11186.66 513
11187.65 529
11188.65 515
11189.65 515
11190.65 498
11191.65 538
11192.64 478
11193.64 488
11194.64 514
11195.64 532
11196.64 492
11197.64 502
11198.63 511
11199.63 546
11200.63 536
11201.63 528
11202.63 474
11203.63 538
11204.63 515
11205.63 537
11206.62 524
11207.62 519
11208.62 535
11209.62 547
11210.62 526
11211.62 497
11212.62 491
11213.62 502
11214.62 506
11215.62 516
11216.61 498
11217.61 485
11218.61 517
11219.61 505
11220.61 519
11221.61 539
11222.61 520
11223.61 517
11224.61 542
11225.61 515
11226.61 523
11227.61 533
11228.61 523
11229.61 524
11230.61 483
11231.61 478
11232.61 476
11233.61 488
11234.61 476
11235.61 480
11236.61 517
11237.61 518
11238.61 488
11239.61 519
11240.61 549
11241.61 533
11242.61 516
11243.61 504
11244.61 496
11245.61 510
11246.61 527
11247.61 531
11248.62 526
11249.62 475
11250.62 554
11251.62 543
11252.62 552
11253.62 548
11254.62 547
11255.62 590
11256.62 573
11257.62 545
11258.62 532
11259.63 525
11260.63 541
11261.63 560
11262.63 521
11263.63 532
11264.63 533
11265.63 558
11266.64 579
11267.64 562
11268.64 543
11269.64 582
11270.64 603
11271.64 608
11272.65 583
11273.65 590
11274.65 600
11275.65 576
11276.65 576
11277.65 571
11278.66 561
11279.66 567
11280.66 582
11281.66 603
11282.67 590
11283.67 564
11284.67 563
11285.67 576
11286.67 575
11287.68 558
11288.68 563
11289.68 585
11290.68 574
11291.69 556
11292.69 615
11293.69 606
11294.70 595
11295.70 614
11296.70 575
11297.70 581
11298.71 553
11299.71 570
11300.71 599
11301.72 598
11302.72 603
11303.72 636
11304.72 659
11305.73 607
11306.73 604
11307.73 610
11308.74 649
11309.74 641
11310.74 569
11311.75 622
11312.75 607
11313.76 595
11314.76 587
11315.76 595
11316.77 585
11317.77 578
11318.77 594
11319.78 575
11320.78 531
11321.79 553
11322.79 556
11323.79 566
11324.80 547
11325.80 576
11326.81 577
11327.81 591
11328.81 592
11329.82 609
11330.82 646
11331.83 638
11332.83 660
11333.84 646
11334.84 675
11335.85 647
11336.85 663
11337.85 675
11338.86 665
11339.86 645
11340.87 605
11341.87 609
11342.88 612
11343.88 631
11344.89 639
11345.89 627
11346.90 613
11347.90 604
11348.91 587
11349.91 653
11350.92 621
11351.92 606
11352.93 621
11353.94 617
11354.94 620
11355.95 582
11356.95 614
11357.96 648
11358.96 643
11359.97 640
11360.97 634
11361.98 640
11362.99 585
11363.99 601
11365.00 622
11366.00 608
11367.01 582
11368.02 592
11369.02 634
11370.03 623
11371.03 630
11372.04 610
11373.05 633
11374.05 615
11375.06 602
11376.06 602
11377.07 596
11378.08 606
11379.08 631
11380.09 612
11381.10 625
11382.10 631
11383.11 647
11384.12 621
11385.12 624
11386.13 614
11387.14 596
11388.14 663
11389.15 648
11390.16 632
11391.17 645
11392.17 656
11393.18 659
11394.19 660
11395.19 638
11396.20 680
11397.21 637
11398.22 691
11399.22 666
11400.23 680
11401.24 647
11402.25 708
11403.25 716
11404.26 662
11405.27 665
11406.28 692
11407.28 691
11408.29 704
11409.30 734
11410.31 727
11411.31 729
11412.32 726
11413.33 716
11414.34 741
11415.35 749
11416.35 725
11417.36 754
11418.37 761
11419.38 759
11420.39 764
11421.40 720
11422.40 760
11423.41 755
11424.42 779
11425.43 781
11426.44 775
11427.45 751
11428.46 806
11429.46 801
11430.47 792
11431.48 792
11432.49 789
11433.50 815
11434.51 827
11435.52 838
11436.53 833
11437.54 790
11438.54 858
11439.55 887
11440.56 869
11441.57 887
11442.58 894
11443.59 875
11444.60 881
11445.61 906
11446.62 865
11447.63 883
11448.64 858
11449.65 863
11450.66 883
11451.67 937
11452.68 971
11453.69 936
11454.70 943
11455.71 931
11456.72 944
11457.73 916
11458.74 949
11459.75 956
11460.76 963
11461.77 903
11462.78 954
11463.79 951
11464.80 994
11465.81 1003
11466.82 1013
11467.83 1015
11468.84 1016
11469.85 1059
11470.86 1067
11471.87 1021
11472.88 1017
11473.89 1035
11474.90 1008
11475.91 1013
11476.92 1008
11477.93 1047
11478.95 1073
11479.96 1027
11480.97 1034
11481.98 1089
11482.99 1038
11484.00 1026
11485.01 1088
11486.02 1073
11487.03 1096
11488.05 1113
11489.06 1118
11490.07 1114
11491.08 1143
11492.09 1098
11493.10 1123
11494.11 1131
11495.13 1139
11496.14 1172
11497.15 1180
11498.16 1179
11499.17 1150
11500.18 1159
11501.20 1185
11502.21 1185
11503.22 1201
11504.23 1162
11505.24 1196
11506.26 1202
11507.27 1175
11508.28 1241
11509.29 1215
11510.30 1232
11511.32 1239
11512.33 1276
11513.34 1298
11514.35 1289
11515.37 1352
11516.38 1311
11517.39 1275
11518.40 1388
11519.42 1379
11520.43 1331
11521.44 1366
11522.45 1406
11523.47 1449
11524.48 1456
11525.49 1522
11526.51 1517
11527.52 1513
11528.53 1510
11529.55 1508
11530.56 1544
11531.57 1558
11532.59 1563
11533.60 1589
11534.61 1558
11535.63 1657
11536.64 1687
11537.65 1716
11538.67 1750
11539.68 1792
11540.69 1836
11541.71 1809
11542.72 1849
11543.73 1863
11544.75 1929
11545.76 1973
11546.78 1924
11547.79 2049
11548.80 2077
11549.82 2146
11550.83 2196
11551.85 2251
11552.86 2296
11553.87 2312
11554.89 2343
11555.90 2433
11556.92 2438
11557.93 2529
11558.95 2542
11559.96 2530
11560.97 2621
11561.99 2644
11563.00 2686
11564.02 2759
11565.03 2877
11566.05 2914
11567.06 2964
11568.08 3073
11569.09 3182
11570.11 3280
11571.12 3419
11572.14 3657
11573.15 3739
11574.17 3912
11575.18 4131
11576.20 4291
11577.21 4504
11578.23 4727
11579.24 4898
11580.26 5046
11581.27 5171
11582.29 5351
11583.30 5551
11584.32 5744
11585.33 6114
11586.35 6538
11587.37 7044
11588.38 7650
11589.40 8332
11590.41 9269
11591.43 10457
11592.44 11304
11593.46 12344
11594.48 13333
11595.49 13934
11596.51 14362
11597.52 14622
11598.54 14403
11599.56 13910
11600.57 13030
11601.59 12245
11602.61 10999
11603.62 9825
11604.64 8811
11605.66 7768
11606.67 6844
11607.69 6245
11608.70 5643
11609.72 5186
11610.74 4662
11611.75 4324
11612.77 4120
11613.79 3858
11614.81 3667
11615.82 3506
11616.84 3408
11617.86 3284
11618.87 3146
11619.89 2994
11620.91 2943
11621.92 2882
11622.94 2810
11623.96 2771
11624.98 2732
11625.99 2651
11627.01 2580
11628.03 2574
11629.05 2631
11630.06 2496
11631.08 2483
11632.10 2496
11633.12 2515
11634.13 2405
11635.15 2377
11636.17 2338
11637.19 2245
11638.20 2243
11639.22 2198
11640.24 2128
11641.26 2102
11642.28 2022
11643.29 1936
11644.31 1925
11645.33 1840
11646.35 1793
11647.37 1785
11648.39 1753
11649.40 1801
11650.42 1772
11651.44 1807
11652.46 1789
11653.48 1805
11654.50 1797
11655.51 1867
11656.53 1892
11657.55 1884
11658.57 1916
11659.59 1938
11660.61 1945
11661.63 1894
11662.65 1939
11663.67 1979
11664.68 2005
11665.70 1972
11666.72 2015
11667.74 2019
11668.76 2017
11669.78 1985
11670.80 2084
11671.82 2106
11672.84 2113
11673.86 2130
11674.88 2177
11675.90 2139
11676.92 2164
11677.94 2194
11678.96 2187
11679.98 2186
11680.99 2215
11682.01 2126
11683.03 2088
11684.05 2040
11685.07 2000
11686.09 2062
11687.11 2040
11688.13 2017
11689.15 1977
11690.17 1981
11691.19 1980
11692.21 1908
11693.24 1883
11694.26 1915
11695.28 1912
11696.30 1915
11697.32 1904
11698.34 1952
11699.36 1923
11700.38 1813
11701.40 1853
11702.42 1841
11703.44 1752
11704.46 1768
11705.48 1758
11706.50 1714
11707.52 1713
11708.54 1691
11709.57 1697
11710.59 1668
11711.61 1633
11712.63 1618
11713.65 1570
11714.67 1606
11715.69 1592
11716.71 1552
11717.73 1502
11718.76 1519
11719.78 1510
11720.80 1501
11721.82 1485
11722.84 1426
11723.86 1416
11724.89 1430
11725.91 1364
11726.93 1317
11727.95 1323
11728.97 1333
11729.99 1367
11731.02 1365
11732.04 1319
11733.06 1330
11734.08 1377
11735.10 1337
11736.13 1330
11737.15 1296
11738.17 1343
11739.19 1352
11740.22 1295
11741.24 1334
11742.26 1373
11743.28 1265
11744.30 1310
11745.33 1269
11746.35 1261
11747.37 1227
11748.40 1212
11749.42 1221
11750.44 1154
11751.46 1115
11752.49 1119
11753.51 1129
11754.53 1104
11755.56 1092
11756.58 1065
11757.60 1033
11758.62 1033
11759.65 1035
11760.67 1045
11761.69 1047
11762.72 1037
11763.74 1045
11764.76 1081
11765.79 1014
11766.81 1037
11767.83 998
11768.86 1037
11769.88 1016
11770.91 1021
11771.93 1032
11772.95 989
11773.98 977
11775.00 985
11776.02 965
11777.05 955
11778.07 938
11779.10 896
11780.12 931
11781.14 953
11782.17 930
11783.19 917
11784.22 934
11785.24 928
11786.26 899
11787.29 892
11788.31 890
11789.34 831
11790.36 806
11791.39 842
11792.41 822
11793.44 833
11794.46 805
11795.49 808
11796.51 768
11797.54 776
11798.56 780
11799.59 755
11800.61 775
11801.63 772
11802.66 785
11803.69 748
11804.71 754
11805.74 752
11806.76 711
11807.79 720
11808.81 750
11809.84 736
11810.86 719
11811.89 707
11812.91 699
11813.94 741
11814.96 718
11815.99 729
11817.01 734
11818.04 740
11819.07 695
11820.09 679
11821.12 731
11822.14 704
11823.17 697
11824.20 696
11825.22 667
11826.25 720
11827.27 706
11828.30 690
11829.33 706
11830.35 705
11831.38 697
11832.40 690
11833.43 709
11834.46 673
11835.48 672
11836.51 683
11837.54 644
11838.56 642
11839.59 659
11840.62 648
11841.64 674
11842.67 671
11843.70 662
11844.72 653
11845.75 672
11846.78 661
11847.80 657
11848.83 665
11849.86 656
11850.89 690
11851.91 638
11852.94 626
11853.97 635
11854.99 636
11856.02 661
11857.05 649
11858.08 662
11859.10 648
11860.13 679
11861.16 681
11862.19 659
11863.21 639
11864.24 634
11865.27 636
11866.30 623
11867.33 658
11868.35 643
11869.38 670
11870.41 634
11871.44 597
11872.47 639
11873.49 653
11874.52 655
11875.55 647
11876.58 644
11877.61 624
11878.63 657
11879.66 628
11880.69 636
11881.72 641
11882.75 635
11883.78 652
11884.81 653
11885.83 642
11886.86 651
11887.89 680
11888.92 708
11889.95 698
11890.98 674
11892.01 657
11893.04 699
11894.06 697
11895.09 673
11896.12 663
11897.15 686
11898.18 700
11899.21 674
11900.24 674
11901.27 676
11902.30 696
11903.33 664
11904.36 668
11905.39 658
11906.42 656
11907.45 664
11908.48 662
11909.50 649
11910.53 621
11911.56 673
11912.59 648
11913.62 618
11914.65 629
11915.68 662
11916.71 640
11917.74 674
11918.77 710
11919.80 703
11920.83 721
11921.86 712
11922.89 722
11923.92 735
11924.95 757
11925.99 788
11927.02 739
11928.05 769
11929.08 716
11930.11 683
11931.14 710
11932.17 672
11933.20 675
11934.23 631
11935.26 646
11936.29 610
11937.32 619
11938.35 553
11939.38 581
11940.41 590
11941.45 586
11942.48 562
11943.51 567
11944.54 564
11945.57 545
11946.60 543
11947.63 590
11948.66 585
11949.70 584
11950.73 549
11951.76 529
11952.79 598
11953.82 606
11954.85 556
11955.88 571
11956.92 565
11957.95 546
11958.98 566
11960.01 567
11961.04 592
11962.08 570
11963.11 562
11964.14 564
11965.17 569
11966.20 569
11967.24 557
11968.27 600
11969.30 551
11970.33 565
11971.36 573
11972.40 579
11973.43 592
11974.46 603
11975.49 579
11976.53 563
11977.56 572
11978.59 610
11979.62 593
11980.66 606
11981.69 604
11982.72 561
11983.76 587
11984.79 561
11985.82 570
11986.85 595
11987.89 651
11988.92 619
11989.95 633
11990.99 593
11992.02 628
11993.05 638
11994.09 625
11995.12 638
11996.15 630
11997.19 604
11998.22 652
11999.25 686
12000.29 662
12001.32 659
12002.35 646
12003.39 657
12004.42 657
12005.46 687
12006.49 671
12007.52 700
12008.56 702
12009.59 696
12010.63 672
12011.66 665
12012.69 678
12013.73 671
12014.76 704
12015.80 686
12016.83 686
12017.86 687
12018.90 666
12019.93 673
12020.97 650
12022.00 650
12023.04 671
12024.07 665
12025.11 665
12026.14 681
12027.18 675
12028.21 652
12029.25 640
12030.28 643
12031.32 662
12032.35 673
12033.39 656
12034.42 664
12035.46 654
12036.49 682
12037.53 644
12038.56 654
12039.60 631
12040.63 640
12041.67 667
12042.70 655
12043.74 650
12044.77 643
12045.81 662
12046.84 640
12047.88 638
12048.92 611
12049.95 630
12050.99 608
12052.02 621
12053.06 657
12054.09 692
12055.13 688
12056.17 646
12057.20 651
12058.24 644
12059.27 655
12060.31 652
12061.35 699
12062.38 674
12063.42 674
12064.46 641
12065.49 644
12066.53 653
12067.56 645
12068.60 669
12069.64 655
12070.67 630
12071.71 655
12072.75 653
12073.78 665
12074.82 664
12075.86 642
12076.89 696
12077.93 684
12078.97 683
12080.01 713
12081.04 705
12082.08 710
12083.12 726
12084.15 711
12085.19 719
12086.23 681
12087.27 720
12088.30 752
12089.34 758
12090.38 692
12091.41 729
12092.45 771
12093.49 780
12094.53 776
12095.57 771
12096.60 784
12097.64 747
12098.68 760
12099.72 750
12100.75 764
12101.79 752
12102.83 700
12103.87 714
12104.91 695
12105.94 676
12106.98 677
12108.02 719
12109.06 656
12110.10 640
12111.14 649
12112.17 641
12113.21 637
12114.25 639
12115.29 657
12116.33 669
12117.37 647
12118.40 681
12119.44 655
12120.48 640
12121.52 631
12122.56 625
12123.60 635
12124.64 610
12125.68 625
12126.72 629
12127.75 618
12128.79 603
12129.83 634
12130.87 606
12131.91 612
12132.95 621
12133.99 639
12135.03 642
12136.07 624
12137.11 619
12138.15 613
12139.19 655
12140.23 616
12141.27 623
12142.31 611
12143.35 614
12144.38 596
12145.42 612
12146.46 588
12147.50 586
12148.54 577
12149.58 594
12150.62 613
12151.66 601
12152.70 601
12153.74 648
12154.78 614
12155.82 598
12156.87 572
12157.91 633
12158.95 635
12159.99 602
12161.03 594
12162.07 611
12163.11 587
12164.15 610
12165.19 622
12166.23 600
12167.27 588
12168.31 580
12169.35 619
12170.39 602
12171.43 598
12172.47 576
12173.52 625
12174.56 645
12175.60 623
12176.64 604
12177.68 601
12178.72 635
12179.76 649
12180.80 652
12181.85 624
12182.89 602
12183.93 618
12184.97 668
12186.01 625
12187.05 587
12188.09 600
12189.14 617
12190.18 616
12191.22 601
12192.26 595
12193.30 613
12194.34 616
12195.39 575
12196.43 592
12197.47 598
12198.51 629
12199.55 613
12200.60 609
12201.64 585
12202.68 603
12203.72 626
12204.77 625
12205.81 584
12206.85 631
12207.89 657
12208.94 657
12209.98 650
12211.02 619
12212.06 624
12213.11 630
12214.15 625
12215.19 634
12216.23 619
12217.28 624
12218.32 623
12219.36 605
12220.41 632
12221.45 636
12222.49 632
12223.54 594
12224.58 648
12225.62 614
12226.66 588
12227.71 613
12228.75 634
12229.79 590
12230.84 569
12231.88 586
12232.93 578
12233.97 597
12235.01 606
12236.06 599
12237.10 597
12238.14 566
12239.19 588
12240.23 605
12241.28 601
12242.32 582
12243.36 582
12244.41 582
12245.45 589
12246.50 578
12247.54 569
12248.58 596
12249.63 567
12250.67 567
12251.72 567
12252.76 573
12253.80 593
12254.85 558
12255.89 568
12256.94 566
12257.98 596
12259.03 538
12260.07 561
12261.12 545
12262.16 535
12263.21 566
12264.25 572
12265.30 543
12266.34 549
12267.39 568
12268.43 540
12269.48 560
12270.52 520
12271.57 523
12272.61 522
12273.66 554
12274.70 531
12275.75 523
12276.79 555
12277.84 540
12278.88 521
12279.93 511
12280.98 498
12282.02 498
12283.07 521
12284.11 521
12285.16 514
12286.20 508
12287.25 520
12288.30 523
12289.34 537
12290.39 512
12291.43 558
12292.48 526
12293.53 509
12294.57 538
12295.62 533
12296.66 503
12297.71 510
12298.76 505
12299.80 532
12300.85 533
12301.90 560
12302.94 506
12303.99 489
12305.04 530
12306.08 504
12307.13 487
12308.18 481
12309.22 506
12310.27 502
12311.32 515
12312.36 484
12313.41 493
12314.46 475
12315.50 475
12316.55 496
12317.60 490
12318.65 496
12319.69 474
12320.74 509
12321.79 498
12322.83 500
12323.88 475
12324.93 479
12325.98 469
12327.02 472
12328.07 482
12329.12 481
12330.17 499
12331.21 487
12332.26 491
12333.31 479
12334.36 473
12335.41 471
12336.45 492
12337.50 493
12338.55 476
12339.60 458
12340.65 506
12341.69 486
12342.74 481
12343.79 442
12344.84 472
12345.89 466
12346.94 494
12347.98 515
12349.03 479
12350.08 476
12351.13 473
12352.18 496
12353.23 476
12354.28 474
12355.32 472
12356.37 468
12357.42 495
12358.47 490
12359.52 461
12360.57 454
12361.62 497
12362.67 479
12363.72 493
12364.76 504
12365.81 464
12366.86 427
12367.91 505
12368.96 482
12370.01 452
12371.06 467
12372.11 485
12373.16 460
12374.21 499
12375.26 471
12376.31 473
12377.36 481
12378.41 451
12379.46 513
12380.51 481
12381.56 464
12382.61 466
12383.66 492
12384.71 503
12385.76 488
12386.81 468
12387.86 491
12388.91 483
12389.96 470
12391.01 470
12392.06 481
12393.11 496
12394.16 457
12395.21 487
12396.26 465
12397.31 448
12398.36 453
12399.41 495
12400.46 481
12401.51 458
12402.56 463
12403.61 471
12404.66 490
12405.71 492
12406.77 459
12407.82 472
12408.87 481
12409.92 500
12410.97 521
12412.02 436
12413.07 449
12414.12 432
12415.17 475
12416.23 458
12417.28 459
12418.33 482
12419.38 490
12420.43 469
12421.48 486
12422.53 455
12423.59 480
12424.64 475
12425.69 470
12426.74 498
12427.79 499
12428.84 449
12429.90 496
12430.95 480
12432.00 461
12433.05 508
12434.10 516
12435.16 499
12436.21 428
12437.26 477
12438.31 467
12439.37 490
12440.42 455
12441.47 463
12442.52 433
12443.58 429
12444.63 470
12445.68 455
12446.73 475
12447.79 460
12448.84 459
12449.89 473
12450.94 450
12452.00 440
12453.05 452
12454.10 448
12455.16 487
12456.21 477
12457.26 479
12458.31 471
12459.37 476
12460.42 452
12461.47 500
12462.53 522
12463.58 495
12464.63 497
12465.69 486
12466.74 522
12467.79 499
12468.85 486
12469.90 511
12470.95 532
12472.01 500
12473.06 507
12474.12 523
12475.17 544
12476.22 503
12477.28 525
12478.33 558
12479.39 592
12480.44 601
12481.49 591
12482.55 623
12483.60 601
12484.66 665
12485.71 689
12486.76 707
12487.82 674
12488.87 648
12489.93 684
12490.98 663
12492.04 639
12493.09 589
12494.15 592
12495.20 560
12496.25 570
12497.31 573
12498.36 566
12499.42 528
12500.47 510
12501.53 503
12502.58 518
12503.64 515
12504.69 507
12505.75 484
12506.80 492
12507.86 498
12508.91 498
12509.97 500
12511.03 511
12512.08 483
12513.14 531
12514.19 523
12515.25 470
12516.30 521
12517.36 489
12518.41 529
12519.47 510
12520.52 493
12521.58 493
12522.64 516
12523.69 498
12524.75 507
12525.80 509
12526.86 506
12527.92 494
12528.97 538
12530.03 514
12531.08 510
12532.14 533
12533.20 515
12534.25 524
12535.31 526
12536.37 537
12537.42 509
12538.48 534
12539.54 515
12540.59 531
12541.65 531
12542.70 546
12543.76 523
12544.82 533
12545.88 530
12546.93 532
12547.99 567
12549.05 527
12550.10 593
12551.16 575
12552.22 579
12553.27 590
12554.33 580
12555.39 577
12556.45 617
12557.50 645
12558.56 652
12559.62 660
12560.67 663
12561.73 695
12562.79 707
12563.85 749
12564.90 766
12565.96 788
12567.02 773
12568.08 807
12569.14 815
12570.19 832
12571.25 857
12572.31 843
12573.37 795
12574.42 829
12575.48 803
12576.54 754
12577.60 749
12578.66 690
12579.72 700
12580.77 685
12581.83 688
12582.89 698
12583.95 630
12585.01 636
12586.07 615
12587.12 591
12588.18 553
12589.24 568
12590.30 583
12591.36 574
12592.42 561
12593.48 534
12594.53 518
12595.59 534
12596.65 559
12597.71 554
12598.77 527
12599.83 581
12600.89 573
12601.95 564
12603.01 548
12604.07 559
12605.13 591
12606.18 541
12607.24 542
12608.30 559
12609.36 554
12610.42 591
12611.48 611
12612.54 547
12613.60 543
12614.66 554
12615.72 575
12616.78 567
12617.84 529
12618.90 561
12619.96 551
12621.02 554
12622.08 564
12623.14 535
12624.20 538
12625.26 544
12626.32 562
12627.38 581
12628.44 552
12629.50 565
12630.56 579
12631.62 531
12632.68 546
12633.74 566
12634.80 582
12635.86 605
12636.92 614
12637.98 582
12639.04 620
12640.11 621
12641.17 602
12642.23 650
12643.29 633
12644.35 665
12645.41 662
12646.47 692
12647.53 726
12648.59 760
12649.65 757
12650.72 769
12651.78 736
12652.84 751
12653.90 752
12654.96 739
12656.02 714
12657.08 739
12658.14 734
12659.21 730
12660.27 692
12661.33 678
12662.39 651
12663.45 670
12664.51 624
12665.58 622
12666.64 632
12667.70 618
12668.76 591
12669.82 614
12670.89 586
12671.95 615
12673.01 591
12674.07 616
12675.13 594
12676.20 582
12677.26 601
12678.32 623
12679.38 632
12680.45 644
12681.51 656
12682.57 640
12683.63 620
12684.70 637
12685.76 612
12686.82 637
12687.88 681
12688.95 703
12690.01 688
12691.07 688
12692.14 700
12693.20 759
12694.26 770
12695.32 722
12696.39 699
12697.45 723
12698.51 706
12699.58 724
12700.64 727
12701.70 716
12702.77 666
12703.83 670
12704.89 669
12705.96 661
12707.02 670
12708.08 681
12709.15 681
12710.21 658
12711.28 614
12712.34 621
12713.40 631
12714.47 620
12715.53 642
12716.59 640
12717.66 659
12718.72 650
12719.79 641
12720.85 642
12721.92 652
12722.98 630
12724.04 664
12725.11 632
12726.17 598
12727.24 618
12728.30 606
12729.37 632
12730.43 622
12731.49 628
12732.56 600
12733.62 640
12734.69 622
12735.75 643
12736.82 628
12737.88 590
12738.95 581
12740.01 584
12741.08 572
12742.14 580
12743.21 564
12744.27 559
12745.34 557
12746.40 531
12747.47 541
12748.53 504
12749.60 532
12750.66 533
12751.73 541
12752.79 513
12753.86 517
12754.93 480
12755.99 481
12757.06 502
12758.12 486
12759.19 487
12760.25 477
12761.32 494
12762.39 491
12763.45 483
12764.52 493
12765.58 464
12766.65 481
12767.72 501
12768.78 502
12769.85 474
12770.91 464
12771.98 473
12773.05 482
12774.11 484
12775.18 461
12776.25 456
12777.31 509
12778.38 489
12779.45 454
12780.51 453
12781.58 462
12782.65 486
12783.71 482
12784.78 467
12785.85 479
12786.91 475
12787.98 460
12789.05 461
12790.11 459
12791.18 477
12792.25 461
12793.31 478
12794.38 445
12795.45 435
12796.52 441
12797.58 473
12798.65 459
12799.72 457
12800.79 454
12801.85 448
12802.92 463
12803.99 424
12805.06 450
12806.12 461
12807.19 444
12808.26 469
12809.33 489
12810.39 440
12811.46 441
12812.53 458
12813.60 452
12814.67 426
12815.73 409
12816.80 431
12817.87 464
12818.94 460
12820.01 458
12821.08 450
12822.14 446
12823.21 434
12824.28 470
12825.35 435
12826.42 475
12827.49 488
12828.55 483
12829.62 474
12830.69 449
12831.76 443
12832.83 429
12833.90 483
12834.97 488
12836.04 468
12837.11 481
12838.17 475
12839.24 458
12840.31 433
12841.38 480
12842.45 455
12843.52 489
12844.59 450
12845.66 442
12846.73 443
12847.80 434
12848.87 449
12849.94 455
12851.01 440
12852.08 415
12853.14 447
12854.21 428
12855.28 409
12856.35 415
12857.42 427
12858.49 437
12859.56 418
12860.63 405
12861.70 410
12862.77 429
12863.84 404
12864.91 409
12865.98 434
12867.05 416
12868.12 401
12869.19 409
12870.26 382
12871.34 384
12872.41 362
12873.48 405
12874.55 436
12875.62 403
12876.69 404
12877.76 374
12878.83 359
12879.90 370
12880.97 379
12882.04 383
12883.11 379
12884.18 411
12885.25 403
12886.33 410
12887.40 375
12888.47 411
12889.54 416
12890.61 361
12891.68 387
12892.75 361
12893.82 379
12894.89 402
12895.97 355
12897.04 385
12898.11 391
12899.18 413
12900.25 358
12901.32 374
12902.40 350
12903.47 341
12904.54 357
12905.61 395
12906.68 368
12907.75 363
12908.83 361
12909.90 383
12910.97 363
12912.04 400
12913.11 368
12914.19 385
12915.26 358
12916.33 361
12917.40 384
12918.48 364
12919.55 381
12920.62 366
12921.69 387
12922.77 353
12923.84 353
12924.91 355
12925.98 348
12927.06 323
12928.13 342
12929.20 381
12930.27 378
12931.35 357
12932.42 375
12933.49 389
12934.57 357
12935.64 364
12936.71 345
12937.79 369
12938.86 343
12939.93 362
12941.01 347
12942.08 353
12943.15 341
12944.23 345
12945.30 373
12946.37 396
12947.45 336
12948.52 354
12949.59 346
12950.67 357
12951.74 377
12952.81 357
12953.89 375
12954.96 351
12956.04 354
12957.11 382
12958.18 344
12959.26 327
12960.33 372
12961.41 350
12962.48 348
12963.55 371
12964.63 349
12965.70 375
12966.78 369
12967.85 388
12968.93 370
12970.00 367
12971.07 336
12972.15 388
12973.22 397
12974.30 371
12975.37 355
12976.45 374
12977.52 373
12978.60 376
12979.67 375
12980.75 356
12981.82 379
12982.90 351
12983.97 399
12985.05 365
12986.12 355
12987.20 377
12988.27 388
12989.35 359
12990.42 382
12991.50 363
12992.57 355
12993.65 380
12994.73 386
12995.80 387
12996.88 384
12997.95 376
12999.03 369
13000.10 397
13001.18 372
13002.25 383
13003.33 375
13004.41 395
13005.48 390
13006.56 384
13007.63 364
13008.71 366
13009.79 384
13010.86 381
13011.94 386
13013.02 369
13014.09 399
13015.17 361
13016.24 399
13017.32 367
13018.40 371
13019.47 367
13020.55 383
13021.63 376
13022.70 374
13023.78 359
13024.86 403
13025.93 382
13027.01 390
13028.09 396
13029.16 411
13030.24 413
13031.32 399
13032.40 401
13033.47 398
13034.55 383
13035.63 383
13036.70 403
13037.78 407
13038.86 425
13039.94 405
13041.01 409
13042.09 384
13043.17 402
13044.25 401
13045.32 404
13046.40 428
13047.48 392
13048.56 439
13049.63 425
13050.71 405
13051.79 391
13052.87 381
13053.95 403
13055.02 389
13056.10 388
13057.18 404
13058.26 395
13059.34 377
13060.41 366
13061.49 396
13062.57 369
13063.65 372
13064.73 384
13065.81 367
13066.88 393
13067.96 402
13069.04 411
13070.12 389
13071.20 401
13072.28 389
13073.36 407
13074.43 386
13075.51 381
13076.59 388
13077.67 360
13078.75 371
13079.83 359
13080.91 372
13081.99 354
13083.07 390
13084.15 378
13085.23 382
13086.30 366
13087.38 358
13088.46 394
13089.54 402
13090.62 398
13091.70 390
13092.78 396
13093.86 381
13094.94 404
13096.02 336
13097.10 374
13098.18 398
13099.26 409
13100.34 370
13101.42 346
13102.50 386
13103.58 377
13104.66 370
13105.74 376
13106.82 378
13107.90 368
13108.98 356
13110.06 340
13111.14 393
13112.22 372
13113.30 364
13114.38 345
13115.46 365
13116.54 386
13117.62 396
13118.70 374
13119.78 376
13120.86 370
13121.95 364
13123.03 344
13124.11 387
13125.19 394
13126.27 379
13127.35 369
13128.43 335
13129.51 384
13130.59 402
13131.67 376
13132.76 362
13133.84 391
13134.92 370
13136.00 357
13137.08 344
13138.16 376
13139.24 375
13140.32 386
13141.41 391
13142.49 357
13143.57 378
13144.65 359
13145.73 346
13146.81 348
13147.90 375
13148.98 381
13150.06 363
13151.14 352
13152.22 365
13153.31 363
13154.39 357
13155.47 368
13156.55 369
13157.63 407
13158.72 386
13159.80 352
13160.88 371
13161.96 396
13163.05 368
13164.13 332
13165.21 372
13166.29 367
13167.38 378
13168.46 382
13169.54 349
13170.62 381
13171.71 370
13172.79 387
13173.87 384
13174.96 394
13176.04 360
13177.12 350
13178.20 389
13179.29 398
13180.37 367
13181.45 385
13182.54 398
13183.62 372
13184.70 389
13185.79 373
13186.87 391
13187.95 400
13189.04 405
13190.12 350
13191.20 359
13192.29 400
13193.37 361
13194.46 355
13195.54 357
13196.62 358
13197.71 389
13198.79 377
13199.88 388
13200.96 375
13202.04 383
13203.13 353
13204.21 382
13205.30 374
13206.38 364
13207.46 347
13208.55 358
13209.63 353
13210.72 388
13211.80 364
13212.89 382
13213.97 393
13215.05 375
13216.14 381
13217.22 381
13218.31 392
13219.39 375
13220.48 367
13221.56 385
13222.65 371
13223.73 368
13224.82 379
13225.90 377
13226.99 395
13228.07 367
13229.16 355
13230.24 375
13231.33 374
13232.41 378
13233.50 370
13234.58 359
13235.67 368
13236.76 365
13237.84 370
13238.93 397
13240.01 386
13241.10 365
13242.18 369
13243.27 382
13244.35 417
13245.44 384
13246.53 382
13247.61 364
13248.70 368
13249.78 365
13250.87 386
13251.96 372
13253.04 360
13254.13 378
13255.21 383
13256.30 395
13257.39 383
13258.47 362
13259.56 351
13260.65 379
13261.73 364
13262.82 395
13263.91 394
13264.99 393
13266.08 381
13267.17 362
13268.25 358
13269.34 353
13270.43 384
13271.51 392
13272.60 422
13273.69 417
13274.77 413
13275.86 380
13276.95 391
13278.04 402
13279.12 430
13280.21 393
13281.30 400
13282.38 407
13283.47 422
13284.56 378
13285.65 419
13286.73 419
13287.82 403
13288.91 421
13290.00 421
13291.08 420
13292.17 418
13293.26 403
13294.35 410
13295.44 402
13296.52 423
13297.61 424
13298.70 428
13299.79 387
13300.88 400
13301.96 430
13303.05 416
13304.14 430
13305.23 431
13306.32 458
13307.41 434
13308.49 459
13309.58 466
13310.67 437
13311.76 412
13312.85 423
13313.94 423
13315.02 449
13316.11 450
13317.20 399
13318.29 441
13319.38 442
13320.47 421
13321.56 414
13322.65 440
13323.74 421
13324.82 424
13325.91 435
13327.00 444
13328.09 416
13329.18 439
13330.27 437
13331.36 419
13332.45 431
13333.54 439
13334.63 427
13335.72 451
13336.81 456
13337.90 442
13338.99 443
13340.08 428
13341.17 448
13342.26 445
13343.35 430
13344.44 450
13345.53 445
13346.61 444
13347.70 458
13348.79 469
13349.89 481
13350.98 472
13352.07 480
13353.16 496
13354.25 481
13355.34 486
13356.43 469
13357.52 492
13358.61 498
13359.70 479
13360.79 492
13361.88 517
13362.97 476
13364.06 463
13365.15 457
13366.24 432
13367.33 426
13368.42 418
13369.51 421
13370.60 443
13371.70 424
13372.79 398
13373.88 410
13374.97 427
13376.06 403
13377.15 409
13378.24 413
13379.33 406
13380.43 424
13381.52 416
13382.61 432
13383.70 420
13384.79 412
13385.88 398
13386.97 401
13388.07 387
13389.16 389
13390.25 408
13391.34 419
13392.43 399
13393.52 402
13394.62 391
13395.71 385
13396.80 379
13397.89 387
13398.98 393
13400.08 411
13401.17 406
13402.26 399
13403.35 408
13404.45 422
13405.54 395
13406.63 403
13407.72 403
13408.82 419
13409.91 407
13411.00 397
13412.09 405
13413.19 420
13414.28 398
13415.37 391
13416.46 395
13417.56 396
13418.65 418
13419.74 379
13420.84 381
13421.93 390
13423.02 434
13424.11 463
13425.21 408
13426.30 404
13427.39 401
13428.49 385
13429.58 424
13430.67 403
13431.77 436
13432.86 426
13433.95 415
13435.05 441
13436.14 418
13437.24 390
13438.33 421
13439.42 417
13440.52 446
13441.61 461
13442.70 436
13443.80 438
13444.89 435
13445.99 439
13447.08 456
13448.17 434
13449.27 439
13450.36 477
13451.46 482
13452.55 460
13453.64 452
13454.74 476
13455.83 456
13456.93 460
13458.02 442
13459.12 452
13460.21 469
13461.31 442
13462.40 503
13463.50 475
13464.59 484
13465.69 478
13466.78 479
13467.87 468
13468.97 459
13470.06 485
13471.16 455
13472.25 461
13473.35 434
13474.44 462
13475.54 483
13476.64 497
13477.73 510
13478.83 511
13479.92 513
13481.02 519
13482.11 525
13483.21 515
13484.30 525
13485.40 517
13486.49 542
13487.59 522
13488.69 579
13489.78 562
13490.88 564
13491.97 555
13493.07 584
13494.17 586
13495.26 562
13496.36 552
13497.45 571
13498.55 557
13499.65 549
13500.74 561
13501.84 525
13502.93 523
13504.03 491
13505.13 502
13506.22 490
13507.32 478
13508.42 428
13509.51 447
13510.61 443
13511.71 482
13512.80 446
13513.90 467
13515.00 453
13516.09 414
13517.19 424
13518.29 453
13519.38 449
13520.48 435
13521.58 445
13522.68 418
13523.77 413
13524.87 415
13525.97 406
13527.06 449
13528.16 432
13529.26 389
13530.36 417
13531.45 383
13532.55 404
13533.65 395
13534.75 392
13535.84 392
13536.94 415
13538.04 416
13539.14 409
13540.23 415
13541.33 387
13542.43 413
13543.53 394
13544.63 409
13545.72 419
13546.82 379
13547.92 404
13549.02 394
13550.12 386
13551.22 391
13552.31 383
13553.41 342
13554.51 403
13555.61 389
13556.71 417
13557.81 378
13558.90 380
13560.00 408
13561.10 408
13562.20 355
13563.30 365
13564.40 410
13565.50 390
13566.60 408
13567.69 374
13568.79 368
13569.89 386
13570.99 401
13572.09 395
13573.19 386
13574.29 384
13575.39 393
13576.49 389
13577.59 399
13578.69 388
13579.79 387
13580.89 394
13581.98 343
13583.08 371
13584.18 403
13585.28 422
13586.38 423
13587.48 410
13588.58 419
13589.68 413
13590.78 389
13591.88 382
13592.98 406
13594.08 417
13595.18 397
13596.28 440
13597.38 385
13598.48 400
13599.58 381
13600.68 406
13601.78 420
13602.88 422
13603.98 409
13605.08 418
13606.18 397
13607.29 388
13608.39 404
13609.49 387
13610.59 420
13611.69 392
13612.79 413
13613.89 428
13614.99 419
13616.09 401
13617.19 406
13618.29 409
13619.39 395
13620.50 382
13621.60 393
13622.70 407
13623.80 408
13624.90 423
13626.00 412
13627.10 385
13628.20 364
13629.31 360
13630.41 379
13631.51 376
13632.61 378
13633.71 363
13634.81 366
13635.91 392
13637.02 381
13638.12 380
13639.22 376
13640.32 404
13641.42 384
13642.53 368
13643.63 378
13644.73 376
13645.83 403
13646.93 368
13648.04 352
13649.14 376
13650.24 413
13651.34 394
13652.45 391
13653.55 402
13654.65 378
13655.75 411
13656.85 394
13657.96 384
13659.06 378
13660.16 415
13661.27 408
13662.37 394
13663.47 411
13664.57 396
13665.68 424
13666.78 406
13667.88 409
13668.99 420
13670.09 408
13671.19 422
13672.29 458
13673.40 425
13674.50 427
13675.60 436
13676.71 431
13677.81 405
13678.91 405
13680.02 414
13681.12 394
13682.23 423
13683.33 430
13684.43 454
13685.54 429
13686.64 439
13687.74 457
13688.85 471
13689.95 434
13691.06 465
13692.16 500
13693.26 463
13694.37 477
13695.47 509
13696.58 477
13697.68 510
13698.78 505
13699.89 510
13700.99 539
13702.10 548
13703.20 536
13704.31 558
13705.41 594
13706.51 589
13707.62 535
13708.72 541
13709.83 558
13710.93 539
13712.04 518
13713.14 479
13714.25 495
13715.35 482
13716.46 471
13717.56 460
13718.67 474
13719.77 467
13720.88 497
13721.98 459
13723.09 408
13724.19 453
13725.30 429
13726.40 457
13727.51 419
13728.61 423
13729.72 423
13730.83 405
13731.93 424
13733.04 428
13734.14 414
13735.25 448
13736.35 425
13737.46 413
13738.57 454
13739.67 432
13740.78 450
13741.88 450
13742.99 431
13744.09 446
13745.20 443
13746.31 444
13747.41 412
13748.52 443
13749.63 440
13750.73 447
13751.84 442
13752.94 449
13754.05 419
13755.16 458
13756.26 449
13757.37 458
13758.48 447
13759.58 450
13760.69 449
13761.80 472
13762.90 479
13764.01 477
13765.12 469
13766.22 490
13767.33 453
13768.44 446
13769.55 444
13770.65 461
13771.76 449
13772.87 438
13773.97 442
13775.08 417
13776.19 399
13777.30 380
13778.40 409
13779.51 401
13780.62 411
13781.73 395
13782.83 391
13783.94 396
13785.05 413
13786.16 422
13787.26 394
13788.37 384
13789.48 400
13790.59 409
13791.70 387
13792.80 381
13793.91 401
13795.02 410
13796.13 412
13797.24 395
13798.35 400
13799.45 381
13800.56 398
13801.67 402
13802.78 400
13803.89 402
13805.00 409
13806.10 412
13807.21 370
13808.32 400
13809.43 394
13810.54 399
13811.65 417
13812.76 379
13813.86 372
13814.97 360
13816.08 419
13817.19 402
13818.30 405
13819.41 391
13820.52 370
13821.63 402
13822.74 372
13823.85 347
13824.96 367
13826.06 374
13827.17 379
13828.28 369
13829.39 396
13830.50 387
13831.61 399
13832.72 390
13833.83 400
13834.94 374
13836.05 368
13837.16 355
13838.27 363
13839.38 380
13840.49 371
13841.60 384
13842.71 382
13843.82 381
13844.93 367
13846.04 366
13847.15 399
13848.26 395
13849.37 368
13850.48 417
13851.59 400
13852.70 401
13853.81 383
13854.92 390
13856.03 383
13857.14 387
13858.25 398
13859.37 388
13860.48 380
13861.59 377
13862.70 388
13863.81 396
13864.92 381
13866.03 379
13867.14 364
13868.25 379
13869.36 411
13870.47 379
13871.59 383
13872.70 378
13873.81 395
13874.92 395
13876.03 386
13877.14 381
13878.25 401
13879.36 422
13880.48 431
13881.59 415
13882.70 416
13883.81 419
13884.92 436
13886.03 439
13887.15 409
13888.26 405
13889.37 435
13890.48 410
13891.59 406
13892.71 393
13893.82 425
13894.93 415
13896.04 390
13897.15 393
13898.27 385
13899.38 389
13900.49 383
13901.60 403
13902.72 409
13903.83 370
13904.94 399
13906.05 383
13907.17 376
13908.28 350
13909.39 351
13910.50 391
13911.62 381
13912.73 365
13913.84 403
13914.95 350
13916.07 383
13917.18 359
13918.29 348
13919.41 377
13920.52 374
13921.63 385
13922.75 405
13923.86 368
13924.97 368
13926.09 368
13927.20 384
13928.31 379
13929.43 372
13930.54 380
13931.65 358
13932.77 348
13933.88 367
13934.99 370
13936.11 363
13937.22 357
13938.34 359
13939.45 329
13940.56 363
13941.68 349
13942.79 374
13943.91 360
13945.02 362
13946.13 336
13947.25 373
13948.36 357
13949.48 374
13950.59 375
13951.70 368
13952.82 341
13953.93 345
13955.05 368
13956.16 378
13957.28 346
13958.39 342
13959.51 367
13960.62 371
13961.74 358
13962.85 354
13963.97 372
13965.08 369
13966.20 364
13967.31 369
13968.43 326
13969.54 365
13970.66 354
13971.77 357
13972.89 350
13974.00 344
13975.12 372
13976.23 347
13977.35 368
13978.46 340
13979.58 322
13980.69 354
13981.81 354
13982.92 374
13984.04 356
13985.16 345
13986.27 369
13987.39 339
13988.50 349
13989.62 346
13990.74 341
13991.85 379
13992.97 369
13994.08 360
13995.20 339
13996.32 346
13997.43 361
13998.55 349
13999.66 331
14000.78 336
14001.90 352
14003.01 368
14004.13 362
14005.25 345
14006.36 334
14007.48 347
14008.60 326
14009.71 331
14010.83 366
14011.95 355
14013.06 334
14014.18 341
14015.30 333
14016.41 355
14017.53 363
14018.65 376
14019.76 360
14020.88 355
14022.00 353
14023.12 371
14024.23 349
14025.35 357
14026.47 392
14027.59 369
14028.70 389
14029.82 378
14030.94 371
14032.06 349
14033.17 364
14034.29 370
14035.41 354
14036.53 372
14037.64 387
14038.76 383
14039.88 375
14041.00 362
14042.11 394
14043.23 395
14044.35 383
14045.47 378
14046.59 380
14047.71 384
14048.82 391
14049.94 399
14051.06 394
14052.18 386
14053.30 408
14054.42 429
14055.53 417
14056.65 421
14057.77 416
14058.89 416
14060.01 420
14061.13 432
14062.25 439
14063.36 409
14064.48 404
14065.60 413
14066.72 479
14067.84 451
14068.96 475
14070.08 453
14071.20 470
14072.32 454
14073.44 467
14074.55 471
14075.67 489
14076.79 496
14077.91 480
14079.03 487
14080.15 474
14081.27 531
14082.39 545
14083.51 555
14084.63 558
14085.75 560
14086.87 569
14087.99 541
14089.11 514
14090.23 542
14091.35 527
14092.47 545
14093.59 568
14094.71 518
14095.83 476
14096.95 477
14098.07 468
14099.19 458
14100.31 448
14101.43 458
14102.55 458
14103.67 433
14104.79 428
14105.91 422
14107.03 402
14108.15 400
14109.27 386
14110.39 376
14111.51 363
14112.64 373
14113.76 371
14114.88 377
14116.00 396
14117.12 371
14118.24 350
14119.36 364
14120.48 377
14121.60 375
14122.72 359
14123.85 381
14124.97 361
14126.09 368
14127.21 380
14128.33 382
14129.45 375
14130.57 362
14131.70 351
14132.82 350
14133.94 372
14135.06 366
14136.18 364
14137.30 371
14138.43 361
14139.55 315
14140.67 342
14141.79 354
14142.91 354
14144.03 354
14145.16 347
14146.28 346
14147.40 339
14148.52 387
14149.65 365
14150.77 337
14151.89 368
14153.01 353
14154.13 363
14155.26 381
14156.38 337
14157.50 343
14158.62 373
14159.75 376
14160.87 377
14161.99 348
14163.12 342
14164.24 352
14165.36 366
14166.48 337
14167.61 376
14168.73 355
14169.85 358
14170.98 329
14172.10 335
14173.22 322
14174.35 335
14175.47 358
14176.59 339
14177.72 352
14178.84 346
14179.96 359
14181.09 331
14182.21 371
14183.33 350
14184.46 319
14185.58 322
14186.70 330
14187.83 341
14188.95 348
14190.07 333
14191.20 366
14192.32 337
14193.45 312
14194.57 333
14195.69 315
14196.82 336
14197.94 351
14199.07 321
14200.19 326
14201.32 310
14202.44 319
14203.56 350
14204.69 351
14205.81 373
14206.94 326
14208.06 346
14209.19 352
14210.31 338
14211.44 345
14212.56 342
14213.69 328
14214.81 328
14215.93 332
14217.06 321
14218.18 315
14219.31 342
14220.43 287
14221.56 308
14222.68 331
14223.81 319
14224.94 328
14226.06 346
14227.19 352
14228.31 305
14229.44 322
14230.56 337
14231.69 351
14232.81 348
14233.94 337
14235.06 312
14236.19 349
14237.32 327
14238.44 365
14239.57 339
14240.69 298
14241.82 317
14242.94 350
14244.07 307
14245.20 282
14246.32 341
14247.45 310
14248.57 312
14249.70 317
14250.83 345
14251.95 279
14253.08 305
14254.21 328
14255.33 344
14256.46 319
14257.59 318
14258.71 337
14259.84 317
14260.97 342
14262.09 277
14263.22 312
14264.35 317
14265.47 338
14266.60 317
14267.73 316
14268.85 324
14269.98 326
14271.11 330
14272.23 317
14273.36 284
14274.49 298
14275.62 345
14276.74 325
14277.87 295
14279.00 324
14280.12 332
14281.25 329
14282.38 301
14283.51 292
14284.63 313
14285.76 308
14286.89 322
14288.02 315
14289.15 308
14290.27 306
14291.40 322
14292.53 328
14293.66 313
14294.78 298
14295.91 309
14297.04 323
14298.17 324
14299.30 298
14300.42 301
14301.55 318
14302.68 318
14303.81 310
14304.94 310
14306.07 300
14307.19 326
14308.32 308
14309.45 325
14310.58 306
14311.71 310
14312.84 300
14313.97 310
14315.10 301
14316.22 303
14317.35 316
14318.48 301
14319.61 282
14320.74 292
14321.87 294
14323.00 298
14324.13 295
14325.26 286
14326.39 318
14327.51 310
14328.64 311
14329.77 301
14330.90 295
14332.03 294
14333.16 287
14334.29 296
14335.42 307
14336.55 308
14337.68 298
14338.81 294
14339.94 299
14341.07 288
14342.20 290
14343.33 300
14344.46 282
14345.59 293
14346.72 294
14347.85 334
14348.98 319
14350.11 296
14351.24 298
14352.37 311
14353.50 310
14354.63 324
14355.76 297
14356.89 310
14358.02 311
14359.15 283
14360.28 291
14361.41 272
14362.54 297
14363.67 294
14364.80 316
14365.94 285
14367.07 293
14368.20 318
14369.33 311
14370.46 306
14371.59 302
14372.72 315
14373.85 292
14374.98 288
14376.11 311
14377.25 328
14378.38 307
14379.51 307
14380.64 291
14381.77 293
14382.90 301
14384.03 290
14385.16 313
14386.30 312
14387.43 299
14388.56 322
14389.69 328
14390.82 317
14391.95 331
14393.09 314
14394.22 320
14395.35 311
14396.48 298
14397.61 308
14398.75 316
14399.88 308
14401.01 303
14402.14 305
14403.27 301
14404.41 289
14405.54 292
14406.67 311
14407.80 301
14408.94 309
14410.07 297
14411.20 305
14412.33 313
14413.47 301
14414.60 312
14415.73 300
14416.87 305
14418.00 299
14419.13 310
14420.26 322
14421.40 278
14422.53 314
14423.66 349
14424.80 341
14425.93 340
14427.06 358
14428.20 330
14429.33 348
14430.46 324
14431.59 295
14432.73 321
14433.86 315
14435.00 312
14436.13 319
14437.26 308
14438.40 318
14439.53 330
14440.66 326
14441.80 308
14442.93 310
14444.06 307
14445.20 349
14446.33 290
14447.47 314
14448.60 310
14449.73 325
14450.87 279
14452.00 292
14453.14 324
14454.27 341
14455.41 331
14456.54 326
14457.67 324
14458.81 316
14459.94 340
14461.08 331
14462.21 323
14463.35 325
14464.48 322
14465.62 345
14466.75 324
14467.89 316
14469.02 330
14470.15 316
14471.29 320
14472.42 346
14473.56 365
14474.69 332
14475.83 354
14476.96 349
14478.10 341
14479.24 339
14480.37 369
14481.51 338
14482.64 335
14483.78 319
14484.91 351
14486.05 338
14487.18 314
14488.32 347
14489.45 351
14490.59 378
14491.73 356
14492.86 362
14494.00 359
14495.13 383
14496.27 362
14497.40 381
14498.54 364
14499.68 391
14500.81 370
14501.95 383
14503.08 399
14504.22 392
14505.36 410
14506.49 440
14507.63 410
14508.77 370
14509.90 396
14511.04 394
14512.18 391
14513.31 367
14514.45 391
14515.58 400
14516.72 393
14517.86 374
14519.00 388
14520.13 370
14521.27 347
14522.41 369
14523.54 349
14524.68 329
14525.82 348
14526.95 345
14528.09 355
14529.23 350
14530.37 340
14531.50 347
14532.64 358
14533.78 369
14534.91 385
14536.05 366
14537.19 368
14538.33 353
14539.46 335
14540.60 360
14541.74 352
14542.88 389
14544.02 360
14545.15 347
14546.29 333
14547.43 339
14548.57 357
14549.70 333
14550.84 315
14551.98 323
14553.12 325
14554.26 339
14555.39 324
14556.53 339
14557.67 335
14558.81 357
14559.95 343
14561.09 341
14562.22 325
14563.36 347
14564.50 315
14565.64 323
14566.78 306
14567.92 342
14569.06 321
14570.20 325
14571.33 319
14572.47 313
14573.61 338
14574.75 319
14575.89 343
14577.03 333
14578.17 317
14579.31 313
14580.45 341
14581.59 337
14582.72 339
14583.86 335
14585.00 329
14586.14 326
14587.28 347
14588.42 344
14589.56 315
14590.70 372
14591.84 327
14592.98 339
14594.12 334
14595.26 332
14596.40 327
14597.54 344
14598.68 318
14599.82 330
14600.96 350
14602.10 329
14603.24 313
14604.38 350
14605.52 338
14606.66 327
14607.80 337
14608.94 347
14610.08 323
14611.22 345
14612.36 327
14613.50 342
14614.64 380
14615.78 352
14616.92 356
14618.06 361
14619.20 350
14620.34 354
14621.49 358
14622.63 334
14623.77 350
14624.91 348
14626.05 342
14627.19 376
14628.33 354
14629.47 364
14630.61 336
14631.75 379
14632.90 325
14634.04 350
14635.18 363
14636.32 351
14637.46 341
14638.60 344
14639.74 320
14640.88 355
14642.03 337
14643.17 330
14644.31 339
14645.45 340
14646.59 331
14647.73 342
14648.88 369
14650.02 354
14651.16 350
14652.30 314
14653.44 337
14654.59 371
14655.73 357
14656.87 320
14658.01 330
14659.16 333
14660.30 325
14661.44 319
14662.58 316
14663.72 325
14664.87 335
14666.01 353
14667.15 335
14668.29 335
14669.44 310
14670.58 335
14671.72 311
14672.87 316
14674.01 335
14675.15 300
14676.29 331
14677.44 305
14678.58 296
14679.72 288
14680.87 322
14682.01 313
14683.15 311
14684.30 318
14685.44 298
14686.58 332
14687.73 349
14688.87 314
14690.01 317
14691.16 311
14692.30 310
14693.44 312
14694.59 310
14695.73 324
14696.87 300
14698.02 306
14699.16 306
14700.30 292
14701.45 317
14702.59 322
14703.74 345
14704.88 327
14706.02 301
14707.17 326
14708.31 324
14709.46 317
14710.60 299
14711.75 305
14712.89 318
14714.03 320
14715.18 347
14716.32 301
14717.47 290
14718.61 306
14719.76 319
14720.90 305
14722.05 315
14723.19 304
14724.34 298
14725.48 282
14726.63 313
14727.77 309
14728.92 319
14730.06 311
14731.21 293
14732.35 319
14733.50 305
14734.64 294
14735.79 299
14736.93 317
14738.08 292
14739.22 301
14740.37 307
14741.51 290
14742.66 306
14743.80 330
14744.95 337
14746.09 310
14747.24 281
14748.39 305
14749.53 302
14750.68 307
14751.82 299
14752.97 298
14754.11 330
14755.26 307
14756.41 295
14757.55 295
14758.70 299
14759.85 313
14760.99 328
14762.14 331
14763.28 316
14764.43 296
14765.58 310
14766.72 304
14767.87 304
14769.02 321
14770.16 286
14771.31 301
14772.46 306
14773.60 320
14774.75 302
14775.90 320
14777.04 317
14778.19 321
14779.34 320
14780.48 321
14781.63 322
14782.78 320
14783.92 298
14785.07 309
14786.22 276
14787.37 298
14788.51 306
14789.66 308
14790.81 299
14791.96 316
14793.10 312
14794.25 264
14795.40 296
14796.54 289
14797.69 311
14798.84 294
14799.99 310
14801.14 307
14802.28 281
14803.43 293
14804.58 297
14805.73 281
14806.88 284
14808.02 283
14809.17 278
14810.32 277
14811.47 292
14812.62 288
14813.76 300
14814.91 278
14816.06 262
14817.21 296
14818.36 318
14819.51 289
14820.65 295
14821.80 278
14822.95 283
14824.10 254
14825.25 288
14826.40 281
14827.55 285
14828.69 271
14829.84 280
14830.99 291
14832.14 284
14833.29 274
14834.44 297
14835.59 266
14836.74 294
14837.89 271
14839.04 270
14840.19 293
14841.33 284
14842.48 305
14843.63 270
14844.78 285
14845.93 272
14847.08 307
14848.23 271
14849.38 306
14850.53 281
14851.68 301
14852.83 278
14853.98 283
14855.13 286
14856.28 284
14857.43 271
14858.58 298
14859.73 306
14860.88 267
14862.03 285
14863.18 279
14864.33 302
14865.48 291
14866.63 292
14867.78 315
14868.93 281
14870.08 280
14871.23 264
14872.38 302
14873.53 315
14874.68 285
14875.83 275
14876.98 296
14878.14 277
14879.29 298
14880.44 292
14881.59 279
14882.74 265
14883.89 298
14885.04 296
14886.19 284
14887.34 278
14888.49 273
14889.64 293
14890.80 303
14891.95 278
14893.10 294
14894.25 317
14895.40 303
14896.55 300
14897.70 278
14898.86 285
14900.01 308
14901.16 312
14902.31 296
14903.46 295
14904.61 305
14905.77 325
14906.92 281
14908.07 278
14909.22 285
14910.37 301
14911.53 315
14912.68 311
14913.83 296
14914.98 298
14916.13 338
14917.29 297
14918.44 297
14919.59 314
14920.74 337
14921.90 318
14923.05 301
14924.20 305
14925.35 274
14926.51 314
14927.66 297
14928.81 327
14929.96 306
14931.12 295
14932.27 302
14933.42 324
14934.57 325
14935.73 291
14936.88 306
14938.03 303
14939.19 334
14940.34 311
14941.49 315
14942.65 299
14943.80 308
14944.95 304
14946.11 315
14947.26 332
14948.41 328
14949.57 333
14950.72 312
14951.87 302
14953.03 321
14954.18 317
14955.33 330
14956.49 309
14957.64 323
14958.80 322
14959.95 306
14961.10 307
14962.26 318
14963.41 318
14964.57 335
14965.72 344
14966.87 312
14968.03 311
14969.18 308
14970.34 316
14971.49 325
14972.65 324
14973.80 292
14974.95 333
14976.11 339
14977.26 336
14978.42 320
14979.57 337
14980.73 322
14981.88 322
14983.04 317
14984.19 301
14985.35 306
14986.50 307
14987.66 319
14988.81 301
14989.97 315
14991.12 307
14992.28 303
14993.43 281
14994.59 290
14995.74 281
14996.90 283
14998.05 285
14999.21 294
15000.36 312
15001.52 280
15002.67 281
15003.83 298
15004.99 293
15006.14 281
15007.30 296
15008.45 273
15009.61 297
15010.76 300
15011.92 281
15013.08 283
15014.23 291
15015.39 289
15016.54 281
15017.70 293
15018.86 294
15020.01 299
15021.17 268
15022.32 295
15023.48 303
15024.64 305
15025.79 286
15026.95 288
15028.11 270
15029.26 277
15030.42 279
15031.58 290
15032.73 295
15033.89 285
15035.05 320
15036.20 298
15037.36 278
15038.52 291
15039.67 291
15040.83 307
15041.99 313
15043.15 265
15044.30 266
15045.46 270
15046.62 277
15047.77 304
15048.93 273
15050.09 304
15051.25 273
15052.40 294
15053.56 269
15054.72 275
15055.88 287
15057.03 290
15058.19 295
15059.35 320
15060.51 273
15061.66 259
15062.82 296
15063.98 297
15065.14 274
15066.30 296
15067.45 287
15068.61 292
15069.77 292
15070.93 295
15072.09 305
15073.24 289
15074.40 303
15075.56 290
15076.72 298
15077.88 299
15079.04 290
15080.20 289
15081.35 287
15082.51 261
15083.67 267
15084.83 301
15085.99 273
15087.15 298
15088.31 294
15089.46 286
15090.62 282
15091.78 297
15092.94 299
15094.10 302
15095.26 262
15096.42 295
15097.58 279
15098.74 278
15099.90 304
15101.06 296
15102.22 289
15103.37 297
15104.53 293
15105.69 289
15106.85 276
15108.01 286
15109.17 280
15110.33 308
15111.49 285
15112.65 291
15113.81 283
15114.97 276
15116.13 265
15117.29 271
15118.45 272
15119.61 275
15120.77 250
15121.93 293
15123.09 269
15124.25 273
15125.41 267
15126.57 288
15127.73 278
15128.89 277
15130.05 272
15131.21 273
15132.37 296
15133.53 274
15134.69 288
15135.86 286
15137.02 269
15138.18 270
15139.34 278
15140.50 280
15141.66 293
15142.82 271
15143.98 318
15145.14 281
15146.30 275
15147.46 279
15148.63 294
15149.79 312
15150.95 274
15152.11 275
15153.27 272
15154.43 289
15155.59 270
15156.75 308
15157.92 278
15159.08 271
15160.24 278
15161.40 279
15162.56 255
15163.72 269
15164.89 294
15166.05 275
15167.21 288
15168.37 267
15169.53 290
15170.69 271
15171.86 278
15173.02 278
15174.18 280
15175.34 292
15176.51 259
15177.67 261
15178.83 275
15179.99 293
15181.15 275
15182.32 279
15183.48 277
15184.64 299
15185.80 245
15186.97 280
15188.13 293
15189.29 274
15190.46 266
15191.62 307
15192.78 277
15193.94 292
15195.11 261
15196.27 290
15197.43 269
15198.60 281
15199.76 283
15200.92 283
15202.08 296
15203.25 269
15204.41 279
15205.57 291
15206.74 303
15207.90 274
15209.06 289
15210.23 279
15211.39 289
15212.56 282
15213.72 292
15214.88 278
15216.05 298
15217.21 320
15218.37 307
15219.54 321
15220.70 284
15221.87 307
15223.03 291
15224.19 311
15225.36 276
15226.52 310
15227.69 308
15228.85 288
15230.01 299
15231.18 284
15232.34 274
15233.51 276
15234.67 283
15235.84 265
15237.00 270
15238.16 290
15239.33 308
15240.49 255
15241.66 276
15242.82 277
15243.99 280
15245.15 280
15246.32 270
15247.48 269
15248.65 268
15249.81 263
15250.98 295
15252.14 282
15253.31 279
15254.47 295
15255.64 279
15256.80 263
15257.97 263
15259.13 285
15260.30 272
15261.46 295
15262.63 301
15263.80 279
15264.96 282
15266.13 275
15267.29 271
15268.46 292
15269.62 290
15270.79 291
15271.96 306
15273.12 302
15274.29 269
15275.45 288
15276.62 322
15277.79 285
15278.95 281
15280.12 283
15281.28 290
15282.45 325
15283.62 307
15284.78 300
15285.95 295
15287.12 321
15288.28 277
15289.45 292
15290.62 273
15291.78 298
15292.95 296
15294.12 293
15295.28 261
15296.45 283
15297.62 277
15298.78 290
15299.95 297
15301.12 304
15302.28 276
15303.45 297
15304.62 290
15305.78 293
15306.95 250
15308.12 284
15309.29 302
15310.45 285
15311.62 287
15312.79 309
15313.96 281
15315.12 263
15316.29 265
15317.46 266
15318.63 269
15319.79 264
15320.96 283
15322.13 308
15323.30 279
15324.46 301
15325.63 276
15326.80 281
15327.97 278
15329.14 286
15330.30 283
15331.47 273
15332.64 269
15333.81 267
15334.98 245
15336.14 264
15337.31 270
15338.48 296
15339.65 261
15340.82 264
15341.99 276
15343.16 266
15344.32 262
15345.49 284
15346.66 291
15347.83 284
15349.00 303
15350.17 297
15351.34 278
15352.51 273
15353.67 294
15354.84 273
15356.01 284
15357.18 291
15358.35 304
15359.52 289
15360.69 295
15361.86 273
15363.03 283
15364.20 307
15365.37 268
15366.54 266
15367.71 272
15368.87 271
15370.04 263
15371.21 301
15372.38 282
15373.55 292
15374.72 282
15375.89 288
15377.06 273
15378.23 271
15379.40 282
15380.57 268
15381.74 275
15382.91 283
15384.08 294
15385.25 300
15386.42 276
15387.59 273
15388.76 279
15389.93 286
15391.10 291
15392.27 279
15393.44 322
15394.62 298
15395.79 274
15396.96 272
15398.13 290
15399.30 304
15400.47 284
15401.64 286
15402.81 294
15403.98 307
15405.15 289
15406.32 298
15407.49 255
15408.66 280
15409.84 314
15411.01 286
15412.18 263
15413.35 294
15414.52 265
15415.69 285
15416.86 268
15418.03 263
15419.21 286
15420.38 304
15421.55 295
15422.72 272
15423.89 307
15425.06 285
15426.24 273
15427.41 278
15428.58 309
15429.75 297
15430.92 267
15432.09 284
15433.27 285
15434.44 282
15435.61 296
15436.78 300
15437.96 269
15439.13 269
15440.30 267
15441.47 294
15442.64 257
15443.82 267
15444.99 285
15446.16 276
15447.33 240
15448.51 257
15449.68 276
15450.85 279
15452.02 290
15453.20 282
15454.37 293
15455.54 273
15456.72 271
15457.89 252
15459.06 275
15460.23 276
15461.41 269
15462.58 280
15463.75 248
15464.93 287
15466.10 283
15467.27 268
15468.45 278
15469.62 295
15470.79 273
15471.97 274
15473.14 260
15474.31 273
15475.49 249
15476.66 272
15477.83 252
15479.01 258
15480.18 262
15481.36 263
15482.53 239
15483.70 265
15484.88 280
15486.05 276
15487.23 257
15488.40 259
15489.57 284
15490.75 279
15491.92 272
15493.10 250
15494.27 253
15495.44 231
15496.62 278
15497.79 256
15498.97 264
15500.14 253
15501.32 268
15502.49 291
15503.67 270
15504.84 250
15506.02 277
15507.19 250
15508.36 247
15509.54 276
15510.71 260
15511.89 278
15513.06 245
15514.24 254
15515.41 264
15516.59 284
15517.77 260
15518.94 264
15520.12 269
15521.29 247
15522.47 258
15523.64 269
15524.82 271
15525.99 240
15527.17 244
15528.34 266
15529.52 256
15530.69 249
15531.87 264
15533.05 268
15534.22 264
15535.40 267
15536.57 262
15537.75 260
15538.93 270
15540.10 264
15541.28 269
15542.45 275
15543.63 262
15544.81 283
15545.98 272
15547.16 286
15548.33 264
15549.51 277
15550.69 262
15551.86 278
15553.04 258
15554.22 292
15555.39 280
15556.57 259
15557.75 285
15558.92 262
15560.10 283
15561.28 267
15562.45 330
15563.63 290
15564.81 254
15565.99 259
15567.16 301
15568.34 287
15569.52 293
15570.69 267
15571.87 306
15573.05 288
15574.23 302
15575.40 302
15576.58 270
15577.76 305
15578.93 297
15580.11 320
15581.29 289
15582.47 296
15583.65 283
15584.82 289
15586.00 287
15587.18 283
15588.36 276
15589.53 310
15590.71 312
15591.89 258
15593.07 293
15594.25 287
15595.42 296
15596.60 285
15597.78 294
15598.96 278
15600.14 312
15601.32 296
15602.49 301
15603.67 274
15604.85 288
15606.03 313
15607.21 302
15608.39 274
15609.56 279
15610.74 305
15611.92 283
15613.10 303
15614.28 286
15615.46 319
15616.64 318
15617.82 298
15619.00 307
15620.17 323
15621.35 290
15622.53 299
15623.71 300
15624.89 322
15626.07 306
15627.25 316
15628.43 308
15629.61 295
15630.79 289
15631.97 286
15633.15 323
15634.33 308
15635.51 301
15636.69 306
15637.87 334
15639.05 299
15640.22 340
15641.40 325
15642.58 310
15643.76 296
15644.94 294
15646.12 311
15647.30 334
15648.48 333
15649.66 309
15650.85 326
15652.03 298
15653.21 327
15654.39 291
15655.57 313
15656.75 310
15657.93 297
15659.11 283
15660.29 289
15661.47 320
15662.65 316
15663.83 324
15665.01 298
15666.19 299
15667.37 292
15668.55 325
15669.73 298
15670.92 286
15672.10 306
15673.28 321
15674.46 318
15675.64 302
15676.82 303
15678.00 295
15679.18 302
15680.36 288
15681.55 321
15682.73 287
15683.91 325
15685.09 288
15686.27 300
15687.45 276
15688.63 301
15689.82 311
15691.00 319
15692.18 290
15693.36 317
15694.54 312
15695.73 315
15696.91 308
15698.09 282
15699.27 318
15700.45 349
15701.64 319
15702.82 316
15704.00 303
15705.18 302
15706.36 326
15707.55 308
15708.73 338
15709.91 325
15711.09 324
15712.28 330
15713.46 327
15714.64 295
15715.82 280
15717.01 329
15718.19 295
15719.37 321
15720.55 337
15721.74 346
15722.92 321
15724.10 315
15725.29 331
15726.47 329
15727.65 315
15728.84 311
15730.02 341
15731.20 335
15732.39 319
15733.57 321
15734.75 339
15735.94 338
15737.12 364
15738.30 360
15739.49 343
15740.67 307
15741.85 326
15743.04 337
15744.22 349
15745.40 315
15746.59 322
15747.77 323
15748.96 355
15750.14 332
15751.32 337
15752.51 325
15753.69 329
15754.88 338
15756.06 321
15757.24 326
15758.43 323
15759.61 330
15760.80 338
15761.98 348
15763.17 305
15764.35 342
15765.53 318
15766.72 305
15767.90 321
15769.09 294
15770.27 319
15771.46 284
15772.64 317
15773.83 320
15775.01 315
15776.20 306
15777.38 314
15778.57 303
15779.75 292
15780.94 288
15782.12 282
15783.31 312
15784.49 313
15785.68 294
15786.86 310
15788.05 295
15789.23 290
15790.42 305
15791.60 305
15792.79 295
15793.98 302
15795.16 283
15796.35 275
15797.53 288
15798.72 267
15799.90 306
15801.09 287
15802.28 278
15803.46 297
15804.65 274
15805.83 274
15807.02 272
15808.21 304
15809.39 307
15810.58 282
15811.76 289
15812.95 272
15814.14 294
15815.32 287
15816.51 290
15817.70 299
15818.88 312
15820.07 299
15821.26 278
15822.44 271
15823.63 288
15824.82 309
15826.00 305
15827.19 269
15828.38 279
15829.56 283
15830.75 257
15831.94 279
15833.12 279
15834.31 293
15835.50 308
15836.69 282
15837.87 292
15839.06 282
15840.25 296
15841.44 298
15842.62 289
15843.81 284
15845.00 288
15846.18 281
15847.37 268
15848.56 284
15849.75 299
15850.94 282
15852.12 278
15853.31 308
15854.50 278
15855.69 282
15856.87 280
15858.06 269
15859.25 273
15860.44 282
15861.63 267
15862.81 276
15864.00 291
15865.19 274
15866.38 285
15867.57 275
15868.76 271
15869.94 282
15871.13 326
15872.32 305
15873.51 300
15874.70 294
15875.89 290
15877.08 294
15878.26 315
15879.45 272
15880.64 287
15881.83 266
15883.02 296
15884.21 271
15885.40 277
15886.59 291
15887.78 288
15888.97 331
15890.15 310
15891.34 290
15892.53 306
15893.72 313
15894.91 282
15896.10 294
15897.29 280
15898.48 307
15899.67 306
15900.86 300
15902.05 284
15903.24 272
15904.43 299
15905.62 318
15906.81 279
15908.00 278
15909.19 277
15910.38 281
15911.57 305
15912.76 286
15913.95 291
15915.14 317
15916.33 310
15917.52 324
15918.71 290
15919.90 295
15921.09 301
15922.28 311
15923.47 312
15924.66 328
15925.85 315
15927.04 283
15928.23 280
15929.42 292
15930.61 293
15931.80 288
15932.99 288
15934.18 287
15935.38 289
15936.57 288
15937.76 288
15938.95 311
15940.14 294
15941.33 280
15942.52 275
15943.71 265
15944.90 279
15946.10 265
15947.29 261
15948.48 279
15949.67 287
15950.86 246
15952.05 263
15953.24 260
15954.44 270
15955.63 265
15956.82 279
15958.01 263
15959.20 266
15960.39 267
15961.59 269
15962.78 276
15963.97 271
15965.16 279
15966.35 278
15967.55 282
15968.74 241
15969.93 276
15971.12 274
15972.31 267
15973.51 273
15974.70 258
15975.89 273
15977.08 280
15978.28 241
15979.47 270
15980.66 263
15981.85 262
15983.05 278
15984.24 280
15985.43 269
15986.62 262
15987.82 265
15989.01 255
15990.20 268
15991.40 260
15992.59 243
15993.78 269
15994.98 261
15996.17 257
15997.36 257
15998.55 253
15999.75 260
16000.94 283
16002.13 264
16003.33 264
16004.52 258
16005.72 256
16006.91 260
16008.10 261
16009.30 269
16010.49 270
16011.68 280
16012.88 267
16014.07 269
16015.26 283
16016.46 249
16017.65 244
16018.85 243
16020.04 251
16021.23 250
16022.43 259
16023.62 270
16024.82 249
16026.01 265
16027.21 268
16028.40 262
16029.59 256
16030.79 280
16031.98 279
16033.18 279
16034.37 260
16035.57 257
16036.76 252
16037.96 241
16039.15 239
16040.35 239
16041.54 256
16042.73 255
16043.93 286
16045.12 250
16046.32 272
16047.51 272
16048.71 277
16049.91 275
16051.10 281
16052.30 260
16053.49 277
16054.69 258
16055.88 270
16057.08 248
16058.27 263
16059.47 246
16060.66 268
16061.86 267
16063.05 232
16064.25 272
16065.45 280
16066.64 268
16067.84 259
16069.03 274
16070.23 267
16071.42 254
16072.62 269
16073.82 262
16075.01 252
16076.21 285
16077.41 277
16078.60 265
16079.80 234
16080.99 254
16082.19 269
16083.39 250
16084.58 278
16085.78 253
16086.98 266
16088.17 256
16089.37 272
16090.57 275
16091.76 281
16092.96 266
16094.16 266
16095.35 287
16096.55 255
16097.75 243
16098.94 247
16100.14 272
16101.34 265
16102.53 264
16103.73 282
16104.93 286
16106.13 258
16107.32 255
16108.52 271
16109.72 274
16110.92 275
16112.11 277
16113.31 255
16114.51 284
16115.71 252
16116.90 265
16118.10 246
16119.30 266
16120.50 275
16121.69 266
16122.89 259
16124.09 239
16125.29 250
16126.49 255
16127.68 260
16128.88 249
16130.08 269
16131.28 237
16132.48 238
16133.67 268
16134.87 267
16136.07 251
16137.27 231
16138.47 272
16139.67 266
16140.86 244
16142.06 256
16143.26 253
16144.46 236
16145.66 276
16146.86 248
16148.06 265
16149.26 260
16150.45 257
16151.65 272
16152.85 265
16154.05 259
16155.25 261
16156.45 259
16157.65 264
16158.85 262
16160.05 246
16161.25 271
16162.45 248
16163.64 246
16164.84 260
16166.04 255
16167.24 250
16168.44 268
16169.64 244
16170.84 261
16172.04 242
16173.24 262
16174.44 251
16175.64 228
16176.84 260
16178.04 242
16179.24 248
16180.44 262
16181.64 259
16182.84 251
16184.04 246
16185.24 271
16186.44 263
16187.64 236
16188.84 272
16190.04 255
16191.24 246
16192.44 259
16193.64 264
16194.84 247
16196.04 266
16197.24 260
16198.44 249
16199.65 241
16200.85 267
16202.05 252
16203.25 257
16204.45 244
16205.65 225
16206.85 250
16208.05 275
16209.25 255
16210.45 251
16211.65 276
16212.86 267
16214.06 248
16215.26 260
16216.46 262
16217.66 263
16218.86 262
16220.06 272
16221.27 276
16222.47 281
16223.67 257
16224.87 280
16226.07 290
16227.27 279
16228.48 270
16229.68 269
16230.88 271
16232.08 277
16233.28 273
16234.48 268
16235.69 267
16236.89 273
16238.09 300
16239.29 257
16240.50 281
16241.70 280
16242.90 286
16244.10 284
16245.30 265
16246.51 268
16247.71 302
16248.91 284
16250.11 266
16251.32 277
16252.52 280
16253.72 301
16254.92 283
16256.13 277
16257.33 274
16258.53 290
16259.74 268
16260.94 282
16262.14 295
16263.35 292
16264.55 259
16265.75 286
16266.95 281
16268.16 296
16269.36 280
16270.56 298
16271.77 295
16272.97 276
16274.17 297
16275.38 278
16276.58 309
16277.79 310
16278.99 304
16280.19 315
16281.40 300
16282.60 307
16283.80 320
16285.01 313
16286.21 304
16287.42 309
16288.62 309
16289.82 308
16291.03 312
16292.23 309
16293.44 284
16294.64 356
16295.84 331
16297.05 334
16298.25 318
16299.46 313
16300.66 298
16301.87 296
16303.07 277
16304.27 319
16305.48 323
16306.68 307
16307.89 333
16309.09 298
16310.30 291
16311.50 299
16312.71 295
16313.91 275
16315.12 313
16316.32 290
16317.53 276
16318.73 266
16319.94 289
16321.14 273
16322.35 292
16323.55 263
16324.76 281
16325.96 250
16327.17 266
16328.38 289
16329.58 278
16330.79 252
16331.99 266
16333.20 272
16334.40 250
16335.61 258
16336.81 249
16338.02 258
16339.23 263
16340.43 272
16341.64 263
16342.84 243
16344.05 268
16345.26 267
16346.46 251
16347.67 253
16348.87 243
16350.08 234
16351.29 245
16352.49 264
16353.70 240
16354.91 240
16356.11 239
16357.32 235
16358.53 265
16359.73 243
16360.94 247
16362.15 257
16363.35 243
16364.56 252
16365.77 247
16366.97 255
16368.18 265
16369.39 269
16370.59 244
16371.80 253
16373.01 256
16374.21 261
16375.42 257
16376.63 283
16377.84 248
16379.04 250
16380.25 257
16381.46 238
16382.67 242
16383.87 223
16385.08 255
16386.29 254
16387.50 239
16388.70 254
16389.91 257
16391.12 213
16392.33 259
16393.53 244
16394.74 223
16395.95 236
16397.16 246
16398.37 271
16399.57 264
16400.78 238
16401.99 237
16403.20 254
16404.41 251
16405.62 234
16406.82 234
16408.03 249
16409.24 264
16410.45 274
16411.66 230
16412.87 226
16414.07 272
16415.28 236
16416.49 241
16417.70 220
16418.91 260
16420.12 234
16421.33 273
16422.54 230
16423.75 252
16424.95 227
16426.16 214
16427.37 248
16428.58 246
16429.79 236
16431.00 252
16432.21 270
16433.42 259
16434.63 259
16435.84 252
16437.05 248
16438.26 237
16439.47 218
16440.68 229
16441.88 254
16443.09 261
16444.30 222
16445.51 255
16446.72 265
16447.93 260
16449.14 251
16450.35 248
16451.56 248
16452.77 236
16453.98 238
16455.19 235
16456.40 220
16457.61 223
16458.82 239
16460.03 258
16461.24 273
16462.45 246
16463.67 236
16464.88 246
16466.09 231
16467.30 249
16468.51 256
16469.72 245
16470.93 222
16472.14 223
16473.35 237
16474.56 244
16475.77 225
16476.98 227
16478.19 250
16479.40 241
16480.62 227
16481.83 205
16483.04 235
16484.25 230
16485.46 245
16486.67 224
16487.88 246
16489.09 207
16490.31 235
16491.52 244
16492.73 245
16493.94 226
16495.15 231
16496.36 235
16497.57 229
16498.79 232
16500.00 227
16501.21 233
16502.42 220
16503.63 223
16504.85 233
16506.06 232
16507.27 220
16508.48 225
16509.69 216
16510.91 227
16512.12 226
16513.33 220
16514.54 228
16515.76 214
16516.97 224
16518.18 223
16519.39 246
16520.60 231
16521.82 217
16523.03 253
16524.24 217
16525.46 208
16526.67 230
16527.88 214
16529.09 240
16530.31 212
16531.52 220
16532.73 230
16533.95 222
16535.16 220
16536.37 249
16537.58 223
16538.80 207
16540.01 234
16541.22 257
16542.44 247
16543.65 236
16544.86 216
16546.08 250
16547.29 246
16548.50 212
16549.72 234
16550.93 260
16552.15 233
16553.36 253
16554.57 228
16555.79 242
16557.00 228
16558.21 229
16559.43 232
16560.64 229
16561.86 209
16563.07 244
16564.28 227
16565.50 225
16566.71 233
16567.93 230
16569.14 234
16570.36 216
16571.57 234
16572.78 246
16574.00 233
16575.21 215
16576.43 236
16577.64 229
16578.86 224
16580.07 224
16581.29 207
16582.50 233
16583.72 240
16584.93 230
16586.15 238
16587.36 245
16588.58 227
16589.79 225
16591.01 218
16592.22 240
16593.44 220
16594.65 217
16595.87 223
16597.08 228
16598.30 209
16599.51 251
16600.73 231
16601.94 230
16603.16 230
16604.37 216
16605.59 222
16606.81 251
16608.02 214
16609.24 210
16610.45 238
16611.67 229
16612.89 221
16614.10 230
16615.32 209
16616.53 212
16617.75 234
16618.97 206
16620.18 191
16621.40 201
16622.61 231
16623.83 228
16625.05 229
16626.26 224
16627.48 223
16628.70 232
16629.91 223
16631.13 240
16632.35 220
16633.56 213
16634.78 224
16636.00 239
16637.21 245
16638.43 231
16639.65 226
16640.86 233
16642.08 215
16643.30 201
16644.51 216
16645.73 214
16646.95 227
16648.17 204
16649.38 200
16650.60 230
16651.82 204
16653.03 219
16654.25 229
16655.47 202
16656.69 214
16657.90 218
16659.12 219
16660.34 229
16661.56 200
16662.77 230
16663.99 221
16665.21 226
16666.43 208
16667.65 222
16668.86 184
16670.08 211
16671.30 215
16672.52 230
16673.74 212
16674.95 232
16676.17 210
16677.39 224
16678.61 209
16679.83 228
16681.05 235
16682.26 222
16683.48 241
16684.70 228
16685.92 229
16687.14 229
16688.36 211
16689.58 209
16690.79 237
16692.01 218
16693.23 233
16694.45 210
16695.67 203
16696.89 212
16698.11 197
16699.33 224
16700.55 226
16701.76 206
16702.98 203
16704.20 228
16705.42 209
16706.64 199
16707.86 194
16709.08 229
16710.30 206
16711.52 202
16712.74 214
16713.96 219
16715.18 219
16716.40 212
16717.62 230
16718.84 218
16720.06 223
16721.28 224
16722.50 208
16723.72 218
16724.94 217
16726.16 211
16727.38 233
16728.60 215
16729.82 212
16731.04 220
16732.26 215
16733.48 218
16734.70 223
16735.92 240
16737.14 234
16738.36 230
16739.58 218
16740.80 231
16742.02 205
16743.24 213
16744.46 217
16745.68 232
16746.90 202
16748.12 231
16749.35 235
16750.57 210
16751.79 209
16753.01 188
16754.23 217
16755.45 218
16756.67 212
16757.89 211
16759.11 222
16760.33 230
16761.56 212
16762.78 201
16764.00 196
16765.22 219
16766.44 220
16767.66 232
16768.88 208
16770.11 205
16771.33 219
16772.55 209
16773.77 215
16774.99 231
16776.22 222
16777.44 227
16778.66 225
16779.88 215
16781.10 191
16782.33 237
16783.55 221
16784.77 214
16785.99 228
16787.21 239
16788.44 201
16789.66 195
16790.88 232
16792.10 197
16793.33 225
16794.55 218
16795.77 217
16796.99 213
16798.22 212
16799.44 214
16800.66 230
16801.88 223
16803.11 194
16804.33 205
16805.55 213
16806.78 208
16808.00 209
16809.22 208
16810.44 223
16811.67 211
16812.89 219
16814.11 218
16815.34 211
16816.56 212
16817.78 230
16819.01 228
16820.23 228
16821.45 234
16822.68 226
16823.90 240
16825.13 222
16826.35 241
16827.57 211
16828.80 216
16830.02 226
16831.24 219
16832.47 228
16833.69 225
16834.92 203
16836.14 212
16837.36 230
16838.59 217
16839.81 235
16841.04 226
16842.26 212
16843.48 230
16844.71 230
16845.93 213
16847.16 214
16848.38 259
16849.61 239
16850.83 222
16852.06 225
16853.28 251
16854.51 222
16855.73 233
16856.95 223
16858.18 238
16859.40 221
16860.63 226
16861.85 225
16863.08 217
16864.30 222
16865.53 238
16866.75 239
16867.98 232
16869.21 240
16870.43 237
16871.66 239
16872.88 234
16874.11 255
16875.33 225
16876.56 240
16877.78 230
16879.01 215
16880.23 232
16881.46 224
16882.69 235
16883.91 224
16885.14 244
16886.36 243
16887.59 241
16888.81 230
16890.04 219
16891.27 228
16892.49 233
16893.72 227
16894.94 240
16896.17 243
16897.40 230
16898.62 232
16899.85 227
16901.08 226
16902.30 217
16903.53 244
16904.76 234
16905.98 230
16907.21 245
16908.44 215
16909.66 222
16910.89 247
16912.12 242
16913.34 226
16914.57 223
16915.80 237
16917.02 221
16918.25 220
16919.48 222
16920.70 219
16921.93 245
16923.16 226
16924.39 236
16925.61 218
16926.84 215
16928.07 219
16929.30 240
16930.52 247
16931.75 223
16932.98 233
16934.21 215
16935.43 230
16936.66 212
16937.89 224
16939.12 205
16940.34 221
16941.57 240
16942.80 238
16944.03 217
16945.26 221
16946.48 206
16947.71 227
16948.94 225
16950.17 220
16951.40 225
16952.62 212
16953.85 219
16955.08 239
16956.31 218
16957.54 220
16958.77 222
16959.99 229
16961.22 241
16962.45 217
16963.68 215
16964.91 191
16966.14 228
16967.37 215
16968.60 201
16969.82 225
16971.05 224
16972.28 229
16973.51 223
16974.74 235
16975.97 245
16977.20 209
16978.43 230
16979.66 224
16980.89 219
16982.11 219
16983.34 209
16984.57 200
16985.80 200
16987.03 222
16988.26 209
16989.49 215
16990.72 239
16991.95 228
16993.18 221
16994.41 221
16995.64 231
16996.87 234
16998.10 239
16999.33 197
17000.56 224
17001.79 206
17003.02 225
17004.25 217
17005.48 211
17006.71 241
17007.94 217
17009.17 208
17010.40 206
17011.63 191
17012.86 217
17014.09 231
17015.32 203
17016.55 225
17017.78 213
17019.01 223
17020.25 204
17021.48 218
17022.71 197
17023.94 227
17025.17 227
17026.40 198
17027.63 210
17028.86 189
17030.09 219
17031.32 213
17032.55 244
17033.79 221
17035.02 221
17036.25 238
17037.48 196
17038.71 223
17039.94 228
17041.17 222
17042.41 204
17043.64 205
17044.87 219
17046.10 225
17047.33 209
17048.56 209
17049.80 231
17051.03 235
17052.26 240
17053.49 239
17054.72 213
17055.95 230
17057.19 218
17058.42 250
17059.65 214
17060.88 209
17062.12 237
17063.35 218
17064.58 220
17065.81 228
17067.04 214
17068.28 225
17069.51 248
17070.74 231
17071.97 226
17073.21 218
17074.44 212
17075.67 223
17076.90 249
17078.14 218
17079.37 198
17080.60 211
17081.84 227
17083.07 231
17084.30 229
17085.54 217
17086.77 227
17088.00 232
17089.23 233
17090.47 225
17091.70 213
17092.93 214
17094.17 228
17095.40 229
17096.63 228
17097.87 201
17099.10 218
17100.34 228
17101.57 227
17102.80 225
17104.04 208
17105.27 236
17106.50 238
17107.74 204
17108.97 215
17110.21 235
17111.44 200
17112.67 226
17113.91 240
17115.14 225
17116.38 211
17117.61 210
17118.84 226
17120.08 217
17121.31 215
17122.55 220
17123.78 220
17125.02 231
17126.25 202
17127.48 229
17128.72 208
17129.95 214
17131.19 209
17132.42 214
17133.66 230
17134.89 216
17136.13 226
17137.36 219
17138.60 205
17139.83 200
17141.07 224
17142.30 219
17143.54 233
17144.77 214
17146.01 228
17147.24 213
17148.48 222
17149.71 227
17150.95 251
17152.19 222
17153.42 219
17154.66 247
17155.89 241
17157.13 237
17158.36 202
17159.60 221
17160.83 216
17162.07 241
17163.31 222
17164.54 226
17165.78 230
17167.01 215
17168.25 228
17169.49 221
17170.72 208
17171.96 228
17173.19 238
17174.43 228
17175.67 214
17176.90 211
17178.14 226
17179.38 206
17180.61 223
17181.85 229
17183.09 235
17184.32 240
17185.56 201
17186.80 216
17188.03 241
17189.27 239
17190.51 245
17191.74 248
17192.98 237
17194.22 235
17195.45 225
17196.69 228
17197.93 235
17199.16 210
17200.40 243
17201.64 237
17202.88 253
17204.11 236
17205.35 236
17206.59 245
17207.83 257
17209.06 217
17210.30 234
17211.54 212
17212.78 243
17214.01 242
17215.25 212
17216.49 235
17217.73 246
17218.96 218
17220.20 227
17221.44 228
17222.68 225
17223.92 229
17225.15 256
17226.39 232
17227.63 229
17228.87 231
17230.11 241
17231.35 223
17232.58 225
17233.82 223
17235.06 223
17236.30 229
17237.54 241
17238.78 220
17240.01 225
17241.25 214
17242.49 226
17243.73 239
17244.97 228
17246.21 215
17247.45 222
17248.69 222
17249.93 236
17251.16 207
17252.40 208
17253.64 224
17254.88 218
17256.12 211
17257.36 241
17258.60 226
17259.84 213
17261.08 225
17262.32 220
17263.56 231
17264.80 230
17266.04 201
17267.28 225
17268.51 202
17269.75 214
17270.99 207
17272.23 234
17273.47 208
17274.71 216
17275.95 214
17277.19 224
17278.43 213
17279.67 212
17280.91 227
17282.15 227
17283.39 200
17284.63 213
17285.87 196
17287.11 215
17288.35 184
17289.60 212
17290.84 218
17292.08 223
17293.32 202
17294.56 201
17295.80 215
17297.04 219
17298.28 213
17299.52 213
17300.76 220
17302.00 192
17303.24 200
17304.48 192
17305.72 217
17306.96 211
17308.21 202
17309.45 195
17310.69 217
17311.93 199
17313.17 194
17314.41 194
17315.65 222
17316.89 216
17318.14 186
17319.38 203
17320.62 189
17321.86 224
17323.10 221
17324.34 219
17325.59 214
17326.83 197
17328.07 220
17329.31 226
17330.55 195
17331.79 225
17333.04 214
17334.28 207
17335.52 226
17336.76 190
17338.00 223
17339.25 213
17340.49 213
17341.73 195
17342.97 209
17344.22 181
17345.46 191
17346.70 215
17347.94 198
17349.19 211
17350.43 209
17351.67 221
17352.91 208
17354.16 192
17355.40 195
17356.64 219
17357.88 199
17359.13 209
17360.37 222
17361.61 234
17362.86 214
17364.10 211
17365.34 215
17366.58 221
17367.83 201
17369.07 221
17370.31 229
17371.56 200
17372.80 191
17374.04 224
17375.29 203
17376.53 223
17377.78 195
17379.02 239
17380.26 222
17381.51 209
17382.75 199
17383.99 218
17385.24 210
17386.48 233
17387.72 214
17388.97 204
17390.21 218
17391.46 192
17392.70 221
17393.94 212
17395.19 200
17396.43 219
17397.68 249
17398.92 236
17400.17 206
17401.41 203
17402.65 204
17403.90 209
17405.14 224
17406.39 212
17407.63 214
17408.88 215
17410.12 223
17411.37 206
17412.61 206
17413.86 230
17415.10 222
17416.35 231
17417.59 226
17418.84 215
17420.08 205
17421.33 234
17422.57 218
17423.82 233
17425.06 226
17426.31 220
17427.55 208
17428.80 203
17430.04 221
17431.29 230
17432.53 227
17433.78 207
17435.03 213
17436.27 198
17437.52 199
17438.76 227
17440.01 213
17441.25 221
17442.50 208
17443.75 234
17444.99 227
17446.24 205
17447.48 232
17448.73 245
17449.98 212
17451.22 188
17452.47 198
17453.71 219
17454.96 207
17456.21 216
17457.45 211
17458.70 232
17459.95 227
17461.19 205
17462.44 250
17463.69 241
17464.93 224
17466.18 225
17467.43 236
17468.67 236
17469.92 227
17471.17 233
17472.41 229
17473.66 188
17474.91 211
17476.15 223
17477.40 244
17478.65 212
17479.90 238
17481.14 213
17482.39 237
17483.64 234
17484.88 218
17486.13 234
17487.38 228
17488.63 211
17489.87 238
17491.12 239
17492.37 243
17493.62 227
17494.86 221
17496.11 242
17497.36 234
17498.61 214
17499.86 236
17501.10 246
17502.35 252
17503.60 229
17504.85 225
17506.10 236
17507.34 249
17508.59 239
17509.84 238
17511.09 232
17512.34 228
17513.59 264
17514.83 254
17516.08 217
17517.33 248
17518.58 241
17519.83 238
17521.08 253
17522.33 261
17523.57 233
17524.82 254
17526.07 245
17527.32 254
17528.57 250
17529.82 235
17531.07 242
17532.32 236
17533.57 264
17534.82 250
17536.06 263
17537.31 280
17538.56 243
17539.81 255
17541.06 278
17542.31 263
17543.56 258
17544.81 251
17546.06 258
17547.31 228
17548.56 255
17549.81 244
17551.06 233
17552.31 274
17553.56 261
17554.81 258
17556.06 250
17557.31 224
17558.56 247
17559.81 277
17561.06 258
17562.31 226
17563.56 243
17564.81 270
17566.06 251
17567.31 249
17568.56 233
17569.81 270
17571.06 266
17572.31 260
17573.56 254
17574.81 250
17576.06 262
17577.31 230
17578.56 262
17579.81 252
17581.06 255
17582.31 240
17583.57 288
17584.82 268
17586.07 232
17587.32 248
17588.57 258
17589.82 266
17591.07 255
17592.32 251
17593.57 264
17594.83 270
17596.08 259
17597.33 237
17598.58 259
17599.83 255
17601.08 252
17602.33 252
17603.59 255
17604.84 263
17606.09 275
17607.34 259
17608.59 266
17609.84 247
17611.10 259
17612.35 282
17613.60 249
17614.85 250
17616.10 250
17617.36 259
17618.61 248
17619.86 248
17621.11 238
17622.36 256
17623.62 242
17624.87 231
17626.12 252
17627.37 236
17628.63 222
17629.88 240
17631.13 238
17632.38 233
17633.64 236
17634.89 240
17636.14 233
17637.39 223
17638.65 235
17639.90 247
17641.15 232
17642.41 237
17643.66 244
17644.91 240
17646.17 246
17647.42 247
17648.67 250
17649.92 222
17651.18 217
17652.43 229
17653.68 229
17654.94 223
17656.19 226
17657.44 251
17658.70 215
17659.95 223
17661.21 217
17662.46 223
17663.71 234
17664.97 215
17666.22 227
17667.47 222
17668.73 228
17669.98 229
17671.24 218
17672.49 240
17673.74 225
17675.00 208
17676.25 234
17677.51 241
17678.76 237
17680.02 233
17681.27 223
17682.52 246
17683.78 235
17685.03 222
17686.29 217
17687.54 215
17688.80 230
17690.05 246
17691.31 236
17692.56 235
17693.82 226
17695.07 231
17696.32 248
17697.58 252
17698.83 245
17700.09 255
17701.34 243
17702.60 231
17703.86 239
17705.11 237
17706.37 223
17707.62 227
17708.88 232
17710.13 240
17711.39 240
17712.64 258
17713.90 230
17715.15 234
17716.41 253
17717.66 256
17718.92 223
17720.18 240
17721.43 230
17722.69 239
17723.94 243
17725.20 243
17726.45 239
17727.71 249
17728.97 257
17730.22 241
17731.48 239
17732.74 243
17733.99 235
17735.25 227
17736.50 256
17737.76 216
17739.02 242
17740.27 246
17741.53 254
17742.79 251
17744.04 251
17745.30 233
17746.56 249
17747.81 259
17749.07 258
17750.33 252
17751.58 250
17752.84 230
17754.10 260
17755.35 252
17756.61 259
17757.87 257
17759.12 257
17760.38 278
17761.64 262
17762.90 290
17764.15 242
17765.41 267
17766.67 250
17767.93 251
17769.18 281
17770.44 292
17771.70 265
17772.96 258
17774.21 294
17775.47 285
17776.73 274
17777.99 269
17779.24 283
17780.50 265
17781.76 299
17783.02 278
17784.28 266
17785.53 295
17786.79 294
17788.05 260
17789.31 308
17790.57 274
17791.82 286
17793.08 291
17794.34 290
17795.60 294
17796.86 266
17798.12 287
17799.37 272
17800.63 285
17801.89 254
17803.15 269
17804.41 260
17805.67 258
17806.93 254
17808.19 249
17809.44 280
17810.70 271
17811.96 252
17813.22 242
17814.48 276
17815.74 246
17817.00 251
17818.26 232
17819.52 268
17820.78 247
17822.04 228
17823.29 230
17824.55 241
17825.81 220
17827.07 244
17828.33 254
17829.59 244
17830.85 248
17832.11 225
17833.37 251
17834.63 239
17835.89 239
17837.15 235
17838.41 224
17839.67 224
17840.93 247
17842.19 223
17843.45 232
17844.71 223
17845.97 250
17847.23 234
17848.49 235
17849.75 254
17851.01 232
17852.27 224
17853.53 223
17854.79 234
17856.05 229
17857.31 233
17858.57 221
17859.84 244
17861.10 224
17862.36 237
17863.62 225
17864.88 236
17866.14 205
17867.40 227
17868.66 215
17869.92 239
17871.18 234
17872.44 234
17873.71 228
17874.97 211
17876.23 233
17877.49 218
17878.75 218
17880.01 223
17881.27 249
17882.53 234
17883.80 245
17885.06 228
17886.32 219
17887.58 219
17888.84 232
17890.10 218
17891.37 196
17892.63 206
17893.89 222
17895.15 243
17896.41 232
17897.67 215
17898.94 216
17900.20 239
17901.46 213
17902.72 201
17903.99 226
17905.25 216
17906.51 232
17907.77 227
17909.03 215
17910.30 234
17911.56 237
17912.82 230
17914.08 245
17915.35 204
17916.61 228
17917.87 192
17919.14 216
17920.40 244
17921.66 223
17922.92 234
17924.19 229
17925.45 232
17926.71 239
17927.98 227
17929.24 204
17930.50 222
17931.76 242
17933.03 231
17934.29 220
17935.55 214
17936.82 212
17938.08 223
17939.34 221
17940.61 214
17941.87 207
17943.14 224
17944.40 223
17945.66 225
17946.93 230
17948.19 222
17949.45 217
17950.72 219
17951.98 239
17953.25 229
17954.51 225
17955.77 217
17957.04 225
17958.30 217
17959.57 241
17960.83 235
17962.09 207
17963.36 211
17964.62 214
17965.89 198
17967.15 197
17968.42 217
17969.68 225
17970.95 188
17972.21 191
17973.47 230
17974.74 216
17976.00 209
17977.27 215
17978.53 232
17979.80 233
17981.06 221
17982.33 224
17983.59 221
17984.86 230
17986.12 216
17987.39 232
17988.65 205
17989.92 222
17991.18 215
17992.45 226
17993.71 201
17994.98 213
17996.25 216
17997.51 231
17998.78 223
18000.04 212
18001.31 236
18002.57 216
18003.84 226
18005.10 208
18006.37 210
18007.64 223
18008.90 218
18010.17 216
18011.43 246
18012.70 230
18013.97 207
18015.23 219
18016.50 233
18017.76 217
18019.03 216
18020.30 239
18021.56 217
18022.83 223
18024.10 215
18025.36 213
18026.63 216
18027.90 219
18029.16 229
18030.43 233
18031.70 202
18032.96 219
18034.23 224
18035.50 234
18036.76 215
18038.03 215
18039.30 228
18040.56 225
18041.83 214
18043.10 222
18044.37 221
18045.63 216
18046.90 235
18048.17 199
18049.43 227
18050.70 229
18051.97 245
18053.24 221
18054.50 256
18055.77 233
18057.04 212
18058.31 227
18059.57 253
18060.84 221
18062.11 221
18063.38 238
18064.65 246
18065.91 263
18067.18 253
18068.45 270
18069.72 232
18070.98 234
18072.25 228
18073.52 238
18074.79 232
18076.06 240
18077.33 261
18078.59 271
18079.86 237
18081.13 233
18082.40 251
18083.67 259
18084.94 257
18086.21 245
18087.47 254
18088.74 225
18090.01 268
18091.28 282
18092.55 259
18093.82 257
18095.09 261
18096.36 260
18097.62 268
18098.89 267
18100.16 256
18101.43 260
18102.70 272
18103.97 257
18105.24 258
18106.51 267
18107.78 250
18109.05 280
18110.32 267
18111.59 270
18112.86 250
18114.13 265
18115.40 265
18116.66 279
18117.93 261
18119.20 256
18120.47 279
18121.74 282
18123.01 257
18124.28 267
18125.55 268
18126.82 277
18128.09 251
18129.36 230
18130.63 263
18131.90 256
18133.17 264
18134.44 232
18135.71 257
18136.99 250
18138.26 265
18139.53 263
18140.80 259
18142.07 232
18143.34 229
18144.61 253
18145.88 260
18147.15 243
18148.42 247
18149.69 251
18150.96 249
18152.23 238
18153.50 224
18154.78 246
18156.05 258
18157.32 245
18158.59 242
18159.86 248
18161.13 252
18162.40 250
18163.67 247
18164.94 238
18166.22 259
18167.49 257
18168.76 288
18170.03 263
18171.30 245
18172.57 247
18173.85 229
18175.12 263
18176.39 250
18177.66 219
18178.93 252
18180.20 243
18181.48 250
18182.75 260
18184.02 224
18185.29 256
18186.56 264
18187.84 278
18189.11 254
18190.38 248
18191.65 250
18192.93 253
18194.20 251
18195.47 253
18196.74 241
18198.02 260
18199.29 278
18200.56 236
18201.83 230
18203.11 238
18204.38 248
18205.65 241
18206.92 255
18208.20 234
18209.47 270
18210.74 273
18212.02 256
18213.29 250
18214.56 277
18215.84 260
18217.11 243
18218.38 232
18219.65 235
18220.93 241
18222.20 232
18223.47 265
18224.75 259
18226.02 235
18227.30 242
18228.57 274
18229.84 243
18231.12 245
18232.39 252
18233.66 258
18234.94 227
18236.21 252
18237.48 242
18238.76 241
18240.03 253
18241.31 222
18242.58 255
18243.86 252
18245.13 245
18246.40 234
18247.68 236
18248.95 249
18250.23 235
18251.50 242
18252.77 222
18254.05 242
18255.32 237
18256.60 257
18257.87 226
18259.15 234
18260.42 253
18261.70 241
18262.97 243
18264.25 244
18265.52 225
18266.80 229
18268.07 226
18269.35 242
18270.62 223
18271.90 221
18273.17 223
18274.45 227
18275.72 231
18277.00 215
18278.27 225
18279.55 223
18280.82 226
18282.10 195
18283.37 238
18284.65 207
18285.93 227
18287.20 223
18288.48 232
18289.75 246
18291.03 245
18292.30 208
18293.58 230
18294.86 243
18296.13 240
18297.41 238
18298.68 224
18299.96 242
18301.24 242
18302.51 229
18303.79 210
18305.06 227
18306.34 202
18307.62 243
18308.89 219
18310.17 220
18311.45 221
18312.72 240
18314.00 225
18315.28 237
18316.55 249
18317.83 236
18319.11 234
18320.38 209
18321.66 224
18322.94 217
18324.21 248
18325.49 222
18326.77 214
18328.04 231
18329.32 205
18330.60 219
18331.88 211
18333.15 215
18334.43 226
18335.71 236
18336.98 229
18338.26 232
18339.54 231
18340.82 219
18342.09 234
18343.37 217
18344.65 209
18345.93 225
18347.20 220
18348.48 228
18349.76 214
18351.04 212
18352.32 240
18353.59 239
18354.87 208
18356.15 232
18357.43 212
18358.71 230
18359.98 257
18361.26 213
18362.54 233
18363.82 209
18365.10 216
18366.38 232
18367.65 233
18368.93 222
18370.21 224
18371.49 223
18372.77 232
18374.05 208
18375.33 207
18376.60 230
18377.88 229
18379.16 232
18380.44 219
18381.72 226
18383.00 217
18384.28 243
18385.56 205
18386.84 208
18388.11 232
18389.39 226
18390.67 223
18391.95 212
18393.23 238
18394.51 229
18395.79 206
18397.07 226
18398.35 237
18399.63 219
18400.91 255
18402.19 220
18403.47 226
18404.75 231
18406.03 230
18407.31 214
18408.59 213
18409.87 207
18411.15 232
18412.43 233
18413.71 228
18414.99 222
18416.27 221
18417.55 224
18418.83 221
18420.11 217
18421.39 195
18422.67 198
18423.95 223
18425.23 223
18426.51 242
18427.79 247
18429.07 236
18430.35 233
18431.63 222
18432.91 220
18434.19 224
18435.47 214
18436.75 226
18438.04 199
18439.32 206
18440.60 229
18441.88 238
18443.16 214
18444.44 223
18445.72 202
18447.00 233
18448.28 213
18449.57 225
18450.85 236
18452.13 225
18453.41 202
18454.69 231
18455.97 210
18457.25 212
18458.54 240
18459.82 224
18461.10 238
18462.38 234
18463.66 217
18464.94 224
18466.23 228
18467.51 213
18468.79 228
18470.07 207
18471.35 231
18472.64 222
18473.92 208
18475.20 212
18476.48 206
18477.76 230
18479.05 223
18480.33 223
18481.61 210
18482.89 212
18484.18 196
18485.46 237
18486.74 235
18488.02 225
18489.31 240
18490.59 240
18491.87 238
18493.15 229
18494.44 247
18495.72 215
18497.00 208
18498.29 210
18499.57 224
18500.85 218
18502.13 231
18503.42 208
18504.70 228
18505.98 211
18507.27 211
18508.55 223
18509.83 235
18511.12 226
18512.40 212
18513.68 227
18514.97 225
18516.25 240
18517.54 237
18518.82 225
18520.10 236
18521.39 234
18522.67 240
18523.95 228
18525.24 238
18526.52 234
18527.81 240
18529.09 247
18530.37 259
18531.66 238
18532.94 240
18534.23 239
18535.51 254
18536.79 253
18538.08 252
18539.36 256
18540.65 262
18541.93 247
18543.22 246
18544.50 245
18545.79 255
18547.07 251
18548.36 234
18549.64 220
18550.92 218
18552.21 232
18553.49 237
18554.78 223
18556.06 239
18557.35 251
18558.63 263
18559.92 255
18561.20 248
18562.49 250
18563.77 256
18565.06 251
18566.35 256
18567.63 270
18568.92 259
18570.20 255
18571.49 267
18572.77 267
18574.06 257
18575.34 243
18576.63 243
18577.92 264
18579.20 249
18580.49 217
18581.77 250
18583.06 242
18584.34 273
18585.63 254
18586.92 254
18588.20 254
18589.49 235
18590.77 249
18592.06 244
18593.35 243
18594.63 250
18595.92 242
18597.21 255
18598.49 233
18599.78 240
18601.07 231
18602.35 228
18603.64 245
18604.93 220
18606.21 239
18607.50 230
18608.79 257
18610.07 234
18611.36 234
18612.65 233
18613.93 230
18615.22 224
18616.51 209
18617.79 246
18619.08 225
18620.37 236
18621.66 233
18622.94 218
18624.23 215
18625.52 244
18626.80 240
18628.09 206
18629.38 217
18630.67 223
18631.95 226
18633.24 215
18634.53 231
18635.82 227
18637.11 258
18638.39 242
18639.68 217
18640.97 212
18642.26 233
18643.54 213
18644.83 218
18646.12 232
18647.41 232
18648.70 234
18649.99 203
18651.27 217
18652.56 236
18653.85 213
18655.14 238
18656.43 221
18657.72 203
18659.00 214
18660.29 229
18661.58 240
18662.87 230
18664.16 214
18665.45 207
18666.74 193
18668.02 241
18669.31 214
18670.60 236
18671.89 228
18673.18 242
18674.47 220
18675.76 225
18677.05 216
18678.34 228
18679.63 203
18680.92 232
18682.20 209
18683.49 211
18684.78 216
18686.07 206
18687.36 216
18688.65 234
18689.94 214
18691.23 219
18692.52 201
18693.81 202
18695.10 227
18696.39 223
18697.68 226
18698.97 212
18700.26 221
18701.55 218
18702.84 226
18704.13 209
18705.42 184
18706.71 213
18708.00 214
18709.29 204
18710.58 207
18711.87 228
18713.16 203
18714.45 200
18715.74 201
18717.03 219
18718.32 193
18719.61 225
18720.90 220
18722.20 228
18723.49 203
18724.78 204
18726.07 243
18727.36 230
18728.65 194
18729.94 200
18731.23 202
18732.52 205
18733.81 205
18735.10 213
18736.40 185
18737.69 210
18738.98 218
18740.27 202
18741.56 208
18742.85 205
18744.14 204
18745.43 206
18746.73 199
18748.02 211
18749.31 210
18750.60 215
18751.89 183
18753.18 209
18754.48 212
18755.77 199
18757.06 200
18758.35 212
18759.64 237
18760.94 216
18762.23 213
18763.52 226
18764.81 230
18766.10 213
18767.40 200
18768.69 224
18769.98 210
18771.27 224
18772.57 192
18773.86 219
18775.15 203
18776.44 204
18777.74 195
18779.03 198
18780.32 213
18781.61 197
18782.91 204
18784.20 197
18785.49 210
18786.79 209
18788.08 175
18789.37 194
18790.66 208
18791.96 212
18793.25 216
18794.54 195
18795.84 186
18797.13 191
18798.42 202
18799.72 211
18801.01 200
18802.30 194
18803.60 203
18804.89 196
18806.18 198
18807.48 198
18808.77 213
18810.07 220
18811.36 191
18812.65 208
18813.95 196
18815.24 204
18816.53 185
18817.83 198
18819.12 196
18820.42 204
18821.71 198
18823.00 210
18824.30 219
18825.59 217
18826.89 231
18828.18 229
18829.48 229
18830.77 216
18832.07 220
18833.36 219
18834.65 202
18835.95 202
18837.24 213
18838.54 223
18839.83 221
18841.13 224
18842.42 229
18843.72 216
18845.01 230
18846.31 231
18847.60 228
18848.90 237
18850.19 220
18851.49 221
18852.78 211
18854.08 216
18855.37 220
18856.67 232
18857.96 222
18859.26 208
18860.55 216
18861.85 210
18863.15 219
18864.44 196
18865.74 250
18867.03 241
18868.33 239
18869.62 223
18870.92 213
18872.22 237
18873.51 220
18874.81 222
18876.10 244
18877.40 210
18878.70 206
18879.99 210
18881.29 246
18882.58 206
18883.88 230
18885.18 231
18886.47 232
18887.77 228
18889.07 224
18890.36 221
18891.66 238
18892.95 220
18894.25 224
18895.55 255
18896.84 219
18898.14 218
18899.44 205
18900.73 219
18902.03 229
18903.33 217
18904.63 223
18905.92 244
18907.22 239
18908.52 224
18909.81 236
18911.11 225
18912.41 222
18913.71 248
18915.00 249
18916.30 214
18917.60 223
18918.89 226
18920.19 249
18921.49 229
18922.79 241
18924.09 222
18925.38 253
18926.68 220
18927.98 214
18929.28 213
18930.57 238
18931.87 215
18933.17 227
18934.47 244
18935.77 231
18937.06 215
18938.36 218
18939.66 222
18940.96 222
18942.26 214
18943.55 206
18944.85 240
18946.15 222
18947.45 212
18948.75 220
18950.05 199
18951.35 208
18952.64 219
18953.94 226
18955.24 195
18956.54 204
18957.84 208
18959.14 198
18960.44 207
18961.74 221
18963.03 227
18964.33 212
18965.63 226
18966.93 236
18968.23 210
18969.53 229
18970.83 215
18972.13 209
18973.43 195
18974.73 205
18976.03 214
18977.33 203
18978.62 213
18979.92 218
18981.22 204
18982.52 201
18983.82 206
18985.12 200
18986.42 197
18987.72 206
18989.02 231
18990.32 203
18991.62 194
18992.92 221
18994.22 213
18995.52 214
18996.82 219
18998.12 216
18999.42 229
19000.72 231
19002.02 205
19003.32 215
19004.62 190
19005.92 182
19007.22 192
19008.53 227
19009.83 197
19011.13 210
19012.43 203
19013.73 215
19015.03 224
19016.33 211
19017.63 208
19018.93 211
19020.23 203
19021.53 197
19022.83 212
19024.13 200
19025.44 192
19026.74 182
19028.04 212
19029.34 201
19030.64 203
19031.94 220
19033.24 182
19034.54 199
19035.85 190
19037.15 207
19038.45 219
19039.75 187
19041.05 211
19042.35 207
19043.66 200
19044.96 202
19046.26 210
19047.56 209
19048.86 207
19050.16 203
19051.47 192
19052.77 185
19054.07 206
19055.37 196
19056.67 205
19057.98 195
19059.28 182
19060.58 226
19061.88 222
19063.19 211
19064.49 221
19065.79 192
19067.09 191
19068.40 195
19069.70 220
19071.00 224
19072.30 196
19073.61 202
19074.91 201
19076.21 191
19077.52 198
19078.82 190
19080.12 213
19081.42 197
19082.73 186
19084.03 185
19085.33 196
19086.64 207
19087.94 217
19089.24 224
19090.55 205
19091.85 212
19093.15 212
19094.46 229
19095.76 208
19097.06 184
19098.37 203
19099.67 189
19100.97 205
19102.28 176
19103.58 199
19104.89 217
19106.19 208
19107.49 179
19108.80 190
19110.10 220
19111.40 192
19112.71 193
19114.01 204
19115.32 207
19116.62 199
19117.93 193
19119.23 186
19120.53 188
19121.84 194
19123.14 234
19124.45 217
19125.75 182
19127.06 198
19128.36 200
19129.67 218
19130.97 237
19132.28 205
19133.58 210
19134.88 193
19136.19 198
19137.49 198
19138.80 194
19140.10 205
19141.41 192
19142.71 194
19144.02 190
19145.32 181
19146.63 215
19147.94 196
19149.24 204
19150.55 201
19151.85 199
19153.16 191
19154.46 221
19155.77 196
19157.07 200
19158.38 201
19159.68 213
19160.99 212
19162.30 197
19163.60 196
19164.91 215
19166.21 214
19167.52 216
19168.83 206
19170.13 199
19171.44 197
19172.74 208
19174.05 197
19175.36 190
19176.66 196
19177.97 218
19179.27 195
19180.58 209
19181.89 197
19183.19 207
19184.50 197
19185.81 202
19187.11 209
19188.42 214
19189.73 199
19191.03 208
19192.34 220
19193.65 215
19194.95 212
19196.26 208
19197.57 189
19198.87 197
19200.18 208
19201.49 198
19202.80 208
19204.10 192
19205.41 183
19206.72 194
19208.03 209
19209.33 216
19210.64 195
19211.95 209
19213.25 204
19214.56 210
19215.87 208
19217.18 208
19218.49 186
19219.79 208
19221.10 211
19222.41 186
19223.72 213
19225.02 210
19226.33 198
19227.64 200
19228.95 201
19230.26 176
19231.56 207
19232.87 188
19234.18 185
19235.49 183
19236.80 186
19238.11 224
19239.41 220
19240.72 213
19242.03 217
19243.34 207
19244.65 178
19245.96 185
19247.26 222
19248.57 191
19249.88 176
19251.19 173
19252.50 187
19253.81 216
19255.12 190
19256.43 181
19257.74 190
19259.04 182
19260.35 193
19261.66 187
19262.97 199
19264.28 210
19265.59 185
19266.90 174
19268.21 193
19269.52 183
19270.83 196
19272.14 208
19273.45 207
19274.76 220
19276.07 195
19277.38 180
19278.69 196
19279.99 190
19281.30 207
19282.61 195
19283.92 208
19285.23 192
19286.54 200
19287.85 173
19289.16 193
19290.47 186
19291.78 201
19293.09 189
19294.40 196
19295.72 186
19297.03 196
19298.34 213
19299.65 206
19300.96 210
19302.27 181
19303.58 196
19304.89 200
19306.20 189
19307.51 213
19308.82 196
19310.13 193
19311.44 223
19312.75 207
19314.06 186
19315.37 195
19316.69 189
19318.00 202
19319.31 207
19320.62 203
19321.93 203
19323.24 193
19324.55 198
19325.86 190
19327.18 176
19328.49 197
19329.80 217
19331.11 199
19332.42 206
19333.73 201
19335.04 176
19336.36 181
19337.67 196
19338.98 201
19340.29 177
19341.60 175
19342.91 209
19344.23 204
19345.54 174
19346.85 176
19348.16 185
19349.47 204
19350.79 192
19352.10 183
19353.41 201
19354.72 200
19356.04 184
19357.35 202
19358.66 190
19359.97 194
19361.29 193
19362.60 204
19363.91 193
19365.22 184
19366.54 182
19367.85 179
19369.16 196
19370.47 195
19371.79 193
19373.10 181
19374.41 195
19375.73 188
19377.04 185
19378.35 179
19379.67 181
19380.98 186
19382.29 195
19383.60 187
19384.92 188
19386.23 186
19387.54 204
19388.86 177
19390.17 179
19391.49 196
19392.80 193
19394.11 191
19395.43 176
19396.74 202
19398.05 183
19399.37 193
19400.68 205
19402.00 214
19403.31 173
19404.62 195
19405.94 197
19407.25 189
19408.57 171
19409.88 185
19411.19 183
19412.51 220
19413.82 186
19415.14 194
19416.45 186
19417.77 193
19419.08 197
19420.39 202
19421.71 193
19423.02 174
19424.34 175
19425.65 175
19426.97 181
19428.28 190
19429.60 180
19430.91 213
19432.23 200
19433.54 166
19434.86 194
19436.17 188
19437.49 190
19438.80 199
19440.12 193
19441.43 168
19442.75 187
19444.06 167
19445.38 180
19446.69 186
19448.01 191
19449.32 198
19450.64 193
19451.96 201
19453.27 179
19454.59 176
19455.90 189
19457.22 178
19458.53 189
19459.85 183
19461.17 175
19462.48 199
19463.80 183
19465.11 204
19466.43 192
19467.75 177
19469.06 198
19470.38 188
19471.69 195
19473.01 160
19474.33 164
19475.64 189
19476.96 201
19478.28 187
19479.59 174
19480.91 171
19482.23 184
19483.54 172
19484.86 186
19486.18 192
19487.49 156
19488.81 182
19490.13 192
19491.44 190
19492.76 177
19494.08 192
19495.39 203
19496.71 183
19498.03 176
19499.35 205
19500.66 213
19501.98 193
19503.30 217
19504.61 199
19505.93 207
19507.25 185
19508.57 196
19509.88 184
19511.20 194
19512.52 197
19513.84 190
19515.15 190
19516.47 186
19517.79 187
19519.11 196
19520.43 192
19521.74 188
19523.06 186
19524.38 172
19525.70 192
19527.02 175
19528.33 196
19529.65 168
19530.97 185
19532.29 166
19533.61 178
19534.93 171
19536.24 178
19537.56 180
19538.88 186
19540.20 168
19541.52 189
19542.84 169
19544.16 183
19545.47 184
19546.79 177
19548.11 161
19549.43 186
19550.75 192
19552.07 171
19553.39 185
19554.71 193
19556.03 187
19557.34 176
19558.66 189
19559.98 192
19561.30 180
19562.62 186
19563.94 186
19565.26 205
19566.58 183
19567.90 188
19569.22 182
19570.54 192
19571.86 162
19573.18 182
19574.50 200
19575.82 183
19577.14 198
19578.46 198
19579.78 175
19581.10 164
19582.42 190
19583.74 182
19585.06 193
19586.38 176
19587.70 162
19589.02 195
19590.34 177
19591.66 165
19592.98 167
19594.30 170
19595.62 177
19596.94 171
19598.26 180
19599.58 177
19600.90 176
19602.22 182
19603.54 194
19604.86 173
19606.18 162
19607.50 178
19608.82 191
19610.15 190
19611.47 197
19612.79 183
19614.11 191
19615.43 205
19616.75 197
19618.07 191
19619.39 157
19620.71 168
19622.04 195
19623.36 200
19624.68 174
19626.00 195
19627.32 182
19628.64 208
19629.96 186
19631.29 183
19632.61 170
19633.93 184
19635.25 185
19636.57 190
19637.89 185
19639.22 167
19640.54 183
19641.86 198
19643.18 187
19644.50 183
19645.83 175
19647.15 162
19648.47 177
19649.79 193
19651.12 170
19652.44 178
19653.76 178
19655.08 186
19656.40 179
19657.73 178
19659.05 168
19660.37 190
19661.70 191
19663.02 186
19664.34 194
19665.66 188
19666.99 180
19668.31 196
19669.63 178
19670.95 192
19672.28 174
19673.60 164
19674.92 176
19676.25 191
19677.57 190
19678.89 174
19680.22 187
19681.54 191
19682.86 188
19684.19 189
19685.51 176
19686.83 186
19688.16 175
19689.48 190
19690.80 164
19692.13 179
19693.45 192
19694.78 185
19696.10 175
19697.42 176
19698.75 197
19700.07 168
19701.39 192
19702.72 186
19704.04 184
19705.37 193
19706.69 192
19708.02 182
19709.34 188
19710.66 200
19711.99 195
19713.31 186
19714.64 182
19715.96 195
19717.29 189
19718.61 194
19719.93 199
19721.26 169
19722.58 171
19723.91 182
19725.23 172
19726.56 184
19727.88 183
19729.21 180
19730.53 195
19731.86 171
19733.18 179
19734.51 191
19735.83 183
19737.16 205
19738.48 184
19739.81 178
19741.13 193
19742.46 175
19743.78 188
19745.11 177
19746.44 187
19747.76 180
19749.09 181
19750.41 196
19751.74 168
19753.06 187
19754.39 181
19755.72 181
19757.04 197
19758.37 176
19759.69 172
19761.02 176
19762.34 194
19763.67 186
19765.00 186
19766.32 192
19767.65 178
19768.98 193
19770.30 188
19771.63 159
19772.95 166
19774.28 167
19775.61 179
19776.93 181
19778.26 178
19779.59 163
19780.91 183
19782.24 184
19783.57 201
19784.89 182
19786.22 192
19787.55 184
19788.87 184
19790.20 185
19791.53 165
19792.86 178
19794.18 183
19795.51 186
19796.84 176
19798.16 166
19799.49 156
19800.82 186
19802.15 164
19803.47 172
19804.80 167
19806.13 181
19807.46 175
19808.78 154
19810.11 180
19811.44 152
19812.77 178
19814.09 175
19815.42 174
19816.75 176
19818.08 188
19819.41 184
19820.73 190
19822.06 165
19823.39 189
19824.72 175
19826.05 184
19827.37 154
19828.70 181
19830.03 189
19831.36 166
19832.69 185
19834.02 160
19835.34 174
19836.67 178
19838.00 178
19839.33 166
19840.66 182
19841.99 183
19843.32 195
19844.64 193
19845.97 175
19847.30 169
19848.63 185
19849.96 199
19851.29 177
19852.62 183
19853.95 185
19855.28 191
19856.60 209
19857.93 160
19859.26 181
19860.59 177
19861.92 164
19863.25 198
19864.58 167
19865.91 183
19867.24 180
19868.57 181
19869.90 181
19871.23 180
19872.56 190
19873.89 192
19875.22 191
19876.55 183
19877.88 168
19879.21 184
19880.54 193
19881.87 197
19883.20 193
19884.53 178
19885.86 195
19887.19 190
19888.52 191
19889.85 192
19891.18 171
19892.51 194
19893.84 178
19895.17 179
19896.50 203
19897.83 182
19899.16 171
19900.49 189
19901.82 185
19903.15 181
19904.48 194
19905.81 192
19907.15 192
19908.48 185
19909.81 215
19911.14 171
19912.47 199
19913.80 193
19915.13 193
19916.46 184
19917.79 182
19919.13 183
19920.46 187
19921.79 173
19923.12 182
19924.45 171
19925.78 180
19927.11 180
19928.45 195
19929.78 175
19931.11 189
19932.44 177
19933.77 188
19935.10 199
19936.44 163
19937.77 193
19939.10 200
19940.43 201
19941.76 180
19943.10 173
19944.43 183
19945.76 179
19947.09 196
19948.42 196
19949.76 181
19951.09 166
19952.42 192
19953.75 185
19955.09 205
19956.42 213
19957.75 203
19959.08 192
19960.42 192
19961.75 180
19963.08 182
19964.41 194
19965.75 186
19967.08 191
19968.41 170
19969.75 192
19971.08 189
19972.41 208
19973.74 189
19975.08 167
19976.41 197
19977.74 210
19979.08 194
19980.41 215
19981.74 190
19983.08 206
19984.41 196
19985.74 200
19987.08 209
19988.41 223
19989.75 200
19991.08 214
19992.41 204
19993.75 200
19995.08 204
19996.41 224
19997.75 206
19999.08 193
20000.42 218
20001.75 204
20003.08 204
20004.42 186
20005.75 238
20007.09 219
20008.42 232
20009.75 215
20011.09 200
20012.42 217
20013.76 201
20015.09 221
20016.43 218
20017.76 209
20019.10 209
20020.43 226
20021.76 241
20023.10 214
20024.43 194
20025.77 220
20027.10 235
20028.44 232
20029.77 229
20031.11 221
20032.44 214
20033.78 220
20035.11 208
20036.45 193
20037.78 215
20039.12 203
20040.46 234
20041.79 220
20043.13 207
20044.46 195
20045.80 221
20047.13 248
20048.47 221
20049.80 227
20051.14 225
20052.47 232
20053.81 210
20055.15 213
20056.48 191
20057.82 202
20059.15 220
20060.49 214
20061.83 226
20063.16 188
20064.50 188
20065.83 207
20067.17 189
20068.51 193
20069.84 196
20071.18 201
20072.52 195
20073.85 184
20075.19 190
20076.52 188
20077.86 200
20079.20 217
20080.53 205
20081.87 211
20083.21 192
20084.54 187
20085.88 184
20087.22 180
20088.56 195
20089.89 208
20091.23 190
20092.57 204
20093.90 182
20095.24 186
20096.58 196
20097.91 201
20099.25 220
20100.59 204
20101.93 182
20103.26 192
20104.60 205
20105.94 192
20107.28 184
20108.61 189
20109.95 204
20111.29 183
20112.63 174
20113.96 187
20115.30 194
20116.64 191
20117.98 194
20119.32 190
20120.65 232
20121.99 195
20123.33 177
20124.67 194
20126.01 220
