# Supplementary material for: MALDI-TOF MS typing enables the classification of brewing yeasts of the genus Saccharomyces to major beer styles
Source: PLoS One. 2017 Aug 9;12(8):e0181694. doi: 10.1371/journal.pone.0181694 (PMC5549903; doi:10.1371/journal.pone.0181694)
Supplement: S17 File — The directory includes 90 raw files and was zipped to “.zip”; the folder has three strains with 30 spectra per strain; S1 Text explains the raw files with an example and Table 1 represents the yeast strains used within the experiment. (ZIP) [file pone.0181694.s020.zip › 49-51/30811-PIBB121-Dias-Dias-Dias-YPG-18h-E-E_2016-10-04_3_0_B3_1.dat]

1998.43 2038
1998.85 1931
1999.27 1911
1999.69 1983
2000.11 1955
2000.54 1925
2000.96 1770
2001.38 1747
2001.80 1807
2002.23 1760
2002.65 1776
2003.07 1907
2003.49 1924
2003.92 1956
2004.34 1950
2004.76 2096
2005.18 2084
2005.61 1977
2006.03 2107
2006.45 2178
2006.87 2127
2007.30 2184
2007.72 2104
2008.14 2042
2008.57 1919
2008.99 1863
2009.41 1760
2009.84 1756
2010.26 1769
2010.68 1775
2011.11 1672
2011.53 1695
2011.95 1659
2012.38 1651
2012.80 1656
2013.22 1623
2013.65 1691
2014.07 1688
2014.49 1707
2014.92 1810
2015.34 1754
2015.77 1775
2016.19 1853
2016.61 1831
2017.04 1879
2017.46 1780
2017.89 1831
2018.31 1861
2018.73 1947
2019.16 1900
2019.58 1775
2020.01 1741
2020.43 1772
2020.85 1750
2021.28 1744
2021.70 1719
2022.13 1846
2022.55 1831
2022.98 1799
2023.40 1870
2023.83 1856
2024.25 1809
2024.68 1811
2025.10 1869
2025.53 1897
2025.95 1891
2026.38 1851
2026.80 1837
2027.23 1882
2027.65 1882
2028.08 1889
2028.50 1895
2028.93 1925
2029.35 1874
2029.78 1849
2030.20 1758
2030.63 1819
2031.05 1848
2031.48 1856
2031.90 1778
2032.33 1722
2032.75 1717
2033.18 1801
2033.61 1836
2034.03 1886
2034.46 1902
2034.88 1934
2035.31 1957
2035.74 1986
2036.16 2035
2036.59 2083
2037.01 1998
2037.44 1934
2037.87 1954
2038.29 1895
2038.72 1899
2039.14 1903
2039.57 2014
2040.00 2018
2040.42 1979
2040.85 1919
2041.28 1815
2041.70 1836
2042.13 1808
2042.56 1824
2042.98 1803
2043.41 1859
2043.84 1844
2044.26 1771
2044.69 1865
2045.12 1819
2045.54 1752
2045.97 1860
2046.40 1832
2046.82 1899
2047.25 1796
2047.68 1755
2048.11 1819
2048.53 1738
2048.96 1704
2049.39 1540
2049.82 1641
2050.24 1650
2050.67 1685
2051.10 1692
2051.53 1672
2051.95 1575
2052.38 1613
2052.81 1690
2053.24 1656
2053.66 1691
2054.09 1746
2054.52 1830
2054.95 1738
2055.38 1736
2055.80 1749
2056.23 1774
2056.66 1689
2057.09 1766
2057.52 1724
2057.94 1762
2058.37 1678
2058.80 1732
2059.23 1694
2059.66 1806
2060.09 1760
2060.51 1710
2060.94 1873
2061.37 1846
2061.80 1899
2062.23 1965
2062.66 2098
2063.09 2141
2063.52 2229
2063.94 2206
2064.37 2241
2064.80 2185
2065.23 2102
2065.66 1918
2066.09 1855
2066.52 1862
2066.95 1877
2067.38 1797
2067.81 1810
2068.24 1741
2068.66 1728
2069.09 1752
2069.52 1830
2069.95 1892
2070.38 1843
2070.81 1807
2071.24 1770
2071.67 1847
2072.10 1911
2072.53 1891
2072.96 1931
2073.39 1927
2073.82 1924
2074.25 1973
2074.68 2050
2075.11 2016
2075.54 2093
2075.97 2121
2076.40 2138
2076.83 2087
2077.26 2169
2077.69 2234
2078.12 2142
2078.55 2043
2078.98 2064
2079.41 2039
2079.84 1952
2080.27 1953
2080.70 1859
2081.14 1885
2081.57 1797
2082.00 1745
2082.43 1836
2082.86 1844
2083.29 1739
2083.72 1752
2084.15 1782
2084.58 1749
2085.01 1755
2085.44 1790
2085.88 1653
2086.31 1736
2086.74 1786
2087.17 1733
2087.60 1714
2088.03 1679
2088.46 1749
2088.89 1753
2089.33 1765
2089.76 1770
2090.19 1857
2090.62 1924
2091.05 1957
2091.48 1935
2091.92 2006
2092.35 2066
2092.78 1986
2093.21 1929
2093.64 1936
2094.07 1993
2094.51 1889
2094.94 1884
2095.37 1840
2095.80 1890
2096.24 1795
2096.67 1745
2097.10 1724
2097.53 1757
2097.96 1744
2098.40 1754
2098.83 1702
2099.26 1794
2099.69 1764
2100.13 1745
2100.56 1748
2100.99 1767
2101.43 1795
2101.86 1749
2102.29 1746
2102.72 1725
2103.16 1805
2103.59 1805
2104.02 1761
2104.46 1811
2104.89 1864
2105.32 1895
2105.76 1787
2106.19 1779
2106.62 1845
2107.05 1876
2107.49 1866
2107.92 1894
2108.36 1928
2108.79 1804
2109.22 1764
2109.66 1771
2110.09 1650
2110.52 1746
2110.96 1705
2111.39 1693
2111.82 1671
2112.26 1657
2112.69 1626
2113.13 1644
2113.56 1645
2113.99 1612
2114.43 1615
2114.86 1588
2115.30 1646
2115.73 1693
2116.16 1595
2116.60 1642
2117.03 1693
2117.47 1726
2117.90 1658
2118.34 1684
2118.77 1772
2119.21 1801
2119.64 1855
2120.07 1774
2120.51 1834
2120.94 1943
2121.38 1871
2121.81 1862
2122.25 1856
2122.68 1883
2123.12 1813
2123.55 1798
2123.99 1753
2124.42 1766
2124.86 1756
2125.29 1685
2125.73 1652
2126.16 1672
2126.60 1723
2127.04 1708
2127.47 1660
2127.91 1703
2128.34 1883
2128.78 1747
2129.21 1854
2129.65 1809
2130.08 1773
2130.52 1908
2130.96 1925
2131.39 1971
2131.83 2100
2132.26 2042
2132.70 2156
2133.14 2145
2133.57 2344
2134.01 2449
2134.44 2452
2134.88 2385
2135.32 2428
2135.75 2428
2136.19 2290
2136.62 2251
2137.06 2218
2137.50 2092
2137.93 1988
2138.37 1956
2138.81 2003
2139.24 1867
2139.68 1781
2140.12 1653
2140.55 1711
2140.99 1688
2141.43 1723
2141.86 1631
2142.30 1562
2142.74 1596
2143.18 1649
2143.61 1669
2144.05 1706
2144.49 1654
2144.92 1714
2145.36 1791
2145.80 1739
2146.24 1803
2146.67 1986
2147.11 2064
2147.55 2077
2147.99 2110
2148.42 1990
2148.86 2113
2149.30 2089
2149.74 2027
2150.17 2040
2150.61 1950
2151.05 1913
2151.49 1980
2151.92 1843
2152.36 1846
2152.80 1838
2153.24 1765
2153.68 1745
2154.11 1738
2154.55 1822
2154.99 1833
2155.43 1878
2155.87 1876
2156.31 1801
2156.74 1821
2157.18 1806
2157.62 1801
2158.06 1832
2158.50 1883
2158.94 1858
2159.38 1785
2159.81 1847
2160.25 1893
2160.69 1892
2161.13 1865
2161.57 1884
2162.01 1814
2162.45 1914
2162.89 1941
2163.33 1884
2163.76 1896
2164.20 1909
2164.64 1963
2165.08 1935
2165.52 2007
2165.96 1900
2166.40 1934
2166.84 1947
2167.28 1977
2167.72 2034
2168.16 2102
2168.60 2116
2169.04 2206
2169.48 2300
2169.92 2345
2170.36 2307
2170.80 2179
2171.24 2199
2171.68 2135
2172.12 2079
2172.56 2026
2173.00 2085
2173.44 2147
2173.88 2139
2174.32 2162
2174.76 2088
2175.20 2114
2175.64 2139
2176.08 2105
2176.52 2075
2176.96 2043
2177.40 2030
2177.84 2065
2178.28 1985
2178.72 1987
2179.16 1962
2179.60 1974
2180.04 1920
2180.48 1692
2180.92 1709
2181.37 1835
2181.81 1903
2182.25 1856
2182.69 1780
2183.13 1875
2183.57 1837
2184.01 1907
2184.45 1874
2184.89 1884
2185.34 1944
2185.78 2038
2186.22 2087
2186.66 1921
2187.10 2009
2187.54 1984
2187.98 1886
2188.43 2003
2188.87 1991
2189.31 1939
2189.75 1920
2190.19 1986
2190.63 1970
2191.08 1926
2191.52 1902
2191.96 2004
2192.40 1985
2192.84 2029
2193.29 1990
2193.73 1962
2194.17 2002
2194.61 1985
2195.05 1963
2195.50 1917
2195.94 1924
2196.38 1898
2196.82 1957
2197.27 1915
2197.71 1992
2198.15 1970
2198.59 1987
2199.04 2014
2199.48 1984
2199.92 2040
2200.37 1988
2200.81 1931
2201.25 1895
2201.69 2007
2202.14 2001
2202.58 2015
2203.02 2033
2203.47 2025
2203.91 1986
2204.35 1996
2204.80 1875
2205.24 1982
2205.68 2039
2206.13 2175
2206.57 2125
2207.01 2060
2207.46 2027
2207.90 2016
2208.34 2138
2208.79 2144
2209.23 2028
2209.67 2070
2210.12 1973
2210.56 1918
2211.01 2002
2211.45 1910
2211.89 1938
2212.34 1900
2212.78 1863
2213.23 1834
2213.67 1818
2214.11 1807
2214.56 1802
2215.00 1798
2215.45 1748
2215.89 1805
2216.34 1802
2216.78 1736
2217.22 1766
2217.67 1881
2218.11 1846
2218.56 1835
2219.00 1940
2219.45 1966
2219.89 1941
2220.34 1971
2220.78 1995
2221.23 2071
2221.67 2103
2222.12 2144
2222.56 2219
2223.01 2240
2223.45 2318
2223.90 2245
2224.34 2202
2224.79 2230
2225.23 2269
2225.68 2184
2226.12 2044
2226.57 2040
2227.01 1968
2227.46 1982
2227.91 2059
2228.35 2120
2228.80 2135
2229.24 2213
2229.69 2299
2230.13 2330
2230.58 2395
2231.03 2619
2231.47 2583
2231.92 2513
2232.36 2566
2232.81 2584
2233.26 2539
2233.70 2428
2234.15 2545
2234.59 2550
2235.04 2565
2235.49 2578
2235.93 2541
2236.38 2635
2236.83 2631
2237.27 2484
2237.72 2477
2238.17 2383
2238.61 2321
2239.06 2197
2239.51 2219
2239.95 2080
2240.40 1991
2240.85 1942
2241.29 1937
2241.74 1891
2242.19 1868
2242.63 1838
2243.08 1839
2243.53 1791
2243.98 1772
2244.42 1836
2244.87 1750
2245.32 1694
2245.76 1846
2246.21 1926
2246.66 1876
2247.11 1737
2247.55 1743
2248.00 1845
2248.45 1801
2248.90 1873
2249.35 1827
2249.79 1885
2250.24 1910
2250.69 1902
2251.14 1886
2251.58 1790
2252.03 1770
2252.48 1786
2252.93 1706
2253.38 1758
2253.82 1773
2254.27 1732
2254.72 1765
2255.17 1770
2255.62 1786
2256.07 1736
2256.51 1657
2256.96 1759
2257.41 1748
2257.86 1844
2258.31 1890
2258.76 1834
2259.21 1985
2259.65 2032
2260.10 2002
2260.55 2084
2261.00 2020
2261.45 2076
2261.90 2131
2262.35 2113
2262.80 2092
2263.25 2030
2263.69 2063
2264.14 2048
2264.59 2110
2265.04 2075
2265.49 2113
2265.94 2053
2266.39 2139
2266.84 2040
2267.29 2120
2267.74 1973
2268.19 2017
2268.64 2033
2269.09 2095
2269.54 2089
2269.99 2058
2270.44 1997
2270.89 1964
2271.34 1940
2271.79 1950
2272.24 1977
2272.69 1889
2273.14 1893
2273.59 1881
2274.04 1931
2274.49 1828
2274.94 1838
2275.39 1898
2275.84 1919
2276.29 1854
2276.74 1867
2277.19 1885
2277.64 1962
2278.09 1947
2278.54 2035
2278.99 2096
2279.44 2134
2279.89 2044
2280.34 2100
2280.79 2156
2281.25 2065
2281.70 2110
2282.15 2079
2282.60 2103
2283.05 2069
2283.50 2015
2283.95 2046
2284.40 2032
2284.85 2085
2285.31 2173
2285.76 2218
2286.21 2369
2286.66 2564
2287.11 2802
2287.56 2842
2288.01 2960
2288.47 3044
2288.92 3270
2289.37 3313
2289.82 3488
2290.27 3569
2290.72 3462
2291.18 3540
2291.63 3480
2292.08 3508
2292.53 3462
2292.98 3381
2293.44 3171
2293.89 3078
2294.34 2993
2294.79 2846
2295.24 2832
2295.70 2494
2296.15 2418
2296.60 2394
2297.05 2443
2297.51 2286
2297.96 2206
2298.41 2171
2298.86 2028
2299.32 2054
2299.77 1960
2300.22 1992
2300.67 1874
2301.13 1867
2301.58 1787
2302.03 1885
2302.49 1843
2302.94 1884
2303.39 1866
2303.85 1893
2304.30 1905
2304.75 1920
2305.20 1987
2305.66 2075
2306.11 2106
2306.56 2194
2307.02 2344
2307.47 2341
2307.93 2467
2308.38 2546
2308.83 2491
2309.29 2485
2309.74 2458
2310.19 2362
2310.65 2404
2311.10 2351
2311.55 2179
2312.01 2208
2312.46 2123
2312.92 2131
2313.37 2157
2313.82 2129
2314.28 2121
2314.73 2088
2315.19 2234
2315.64 2213
2316.10 2253
2316.55 2263
2317.00 2317
2317.46 2261
2317.91 2234
2318.37 2227
2318.82 2161
2319.28 2301
2319.73 2282
2320.19 2143
2320.64 2317
2321.10 2258
2321.55 2182
2322.01 2155
2322.46 2127
2322.92 2152
2323.37 2119
2323.83 2166
2324.28 2088
2324.74 2242
2325.19 2165
2325.65 2131
2326.10 2201
2326.56 2238
2327.01 2312
2327.47 2354
2327.92 2300
2328.38 2358
2328.83 2330
2329.29 2202
2329.74 2303
2330.20 2240
2330.66 2181
2331.11 2128
2331.57 2102
2332.02 2154
2332.48 2108
2332.94 2104
2333.39 2165
2333.85 2122
2334.30 2120
2334.76 2167
2335.22 2089
2335.67 2160
2336.13 2251
2336.58 2320
2337.04 2272
2337.50 2342
2337.95 2407
2338.41 2437
2338.87 2255
2339.32 2182
2339.78 2155
2340.24 2201
2340.69 2176
2341.15 2174
2341.61 2171
2342.06 2130
2342.52 2177
2342.98 2105
2343.43 2136
2343.89 2180
2344.35 2149
2344.81 2118
2345.26 2212
2345.72 2120
2346.18 2135
2346.63 2092
2347.09 2201
2347.55 2074
2348.01 1944
2348.46 1917
2348.92 1982
2349.38 2112
2349.84 2032
2350.29 2009
2350.75 1998
2351.21 2005
2351.67 1948
2352.13 1948
2352.58 1984
2353.04 1927
2353.50 2007
2353.96 1993
2354.41 1908
2354.87 1917
2355.33 1977
2355.79 1899
2356.25 1958
2356.71 1987
2357.16 2069
2357.62 2087
2358.08 2045
2358.54 2116
2359.00 2140
2359.46 2076
2359.91 2106
2360.37 2101
2360.83 2097
2361.29 2234
2361.75 2123
2362.21 2247
2362.67 2305
2363.13 2247
2363.58 2246
2364.04 2330
2364.50 2333
2364.96 2268
2365.42 2224
2365.88 2300
2366.34 2201
2366.80 2130
2367.26 2163
2367.72 2134
2368.18 2008
2368.64 2035
2369.10 1939
2369.55 1861
2370.01 1885
2370.47 1887
2370.93 1880
2371.39 1847
2371.85 1840
2372.31 1837
2372.77 1915
2373.23 1881
2373.69 1922
2374.15 1934
2374.61 1877
2375.07 1971
2375.53 1971
2375.99 1957
2376.45 1982
2376.91 1945
2377.37 1910
2377.83 1867
2378.29 1874
2378.75 1903
2379.21 1888
2379.68 2020
2380.14 1955
2380.60 1870
2381.06 1953
2381.52 1902
2381.98 1951
2382.44 1938
2382.90 2002
2383.36 2001
2383.82 2016
2384.28 1971
2384.74 1961
2385.20 1989
2385.67 1927
2386.13 1943
2386.59 1934
2387.05 1962
2387.51 1917
2387.97 1931
2388.43 1880
2388.89 2013
2389.36 2025
2389.82 1946
2390.28 1904
2390.74 1976
2391.20 1989
2391.66 1932
2392.13 2026
2392.59 1901
2393.05 1887
2393.51 1866
2393.97 1807
2394.43 1787
2394.90 1822
2395.36 1873
2395.82 1888
2396.28 1879
2396.74 1853
2397.21 1960
2397.67 1879
2398.13 1732
2398.59 1734
2399.06 1739
2399.52 1764
2399.98 1766
2400.44 1783
2400.91 1839
2401.37 1823
2401.83 1811
2402.29 1872
2402.76 1774
2403.22 1802
2403.68 1859
2404.14 1914
2404.61 1987
2405.07 1893
2405.53 1909
2406.00 1977
2406.46 1891
2406.92 1919
2407.39 1944
2407.85 1755
2408.31 1792
2408.78 1726
2409.24 1782
2409.70 1819
2410.17 1796
2410.63 1778
2411.09 1924
2411.56 1911
2412.02 1864
2412.48 1853
2412.95 1870
2413.41 1958
2413.87 2009
2414.34 2016
2414.80 2111
2415.27 2228
2415.73 2297
2416.19 2413
2416.66 2311
2417.12 2249
2417.59 2307
2418.05 2365
2418.51 2359
2418.98 2288
2419.44 2370
2419.91 2224
2420.37 2252
2420.84 2271
2421.30 2203
2421.77 2222
2422.23 2301
2422.69 2404
2423.16 2414
2423.62 2348
2424.09 2299
2424.55 2327
2425.02 2389
2425.48 2337
2425.95 2263
2426.41 2218
2426.88 2233
2427.34 2243
2427.81 2152
2428.27 2012
2428.74 1997
2429.20 1955
2429.67 1971
2430.13 1929
2430.60 1989
2431.07 1984
2431.53 2017
2432.00 1977
2432.46 2019
2432.93 1999
2433.39 1994
2433.86 2065
2434.32 2049
2434.79 2126
2435.26 2276
2435.72 2367
2436.19 2416
2436.65 2482
2437.12 2760
2437.59 2838
2438.05 2886
2438.52 2849
2438.98 2783
2439.45 2762
2439.92 2726
2440.38 2541
2440.85 2539
2441.32 2460
2441.78 2408
2442.25 2345
2442.72 2304
2443.18 2195
2443.65 2161
2444.12 2179
2444.58 2109
2445.05 2082
2445.52 2005
2445.98 2082
2446.45 2113
2446.92 2028
2447.38 1995
2447.85 1984
2448.32 1933
2448.78 1974
2449.25 1950
2449.72 1904
2450.19 1865
2450.65 1824
2451.12 1885
2451.59 1808
2452.06 1823
2452.52 1845
2452.99 1914
2453.46 1850
2453.93 1896
2454.39 1938
2454.86 1918
2455.33 1865
2455.80 1864
2456.26 1873
2456.73 1865
2457.20 1943
2457.67 1969
2458.14 1936
2458.60 1952
2459.07 2033
2459.54 1965
2460.01 2070
2460.48 2006
2460.95 2001
2461.41 2108
2461.88 2103
2462.35 2176
2462.82 2303
2463.29 2233
2463.76 2291
2464.22 2127
2464.69 2091
2465.16 2175
2465.63 2232
2466.10 2136
2466.57 2137
2467.04 2139
2467.51 2084
2467.97 1954
2468.44 1944
2468.91 1875
2469.38 1895
2469.85 1961
2470.32 1805
2470.79 1754
2471.26 1813
2471.73 1789
2472.20 1805
2472.67 1828
2473.14 1832
2473.61 1831
2474.07 1926
2474.54 1900
2475.01 1963
2475.48 1987
2475.95 2089
2476.42 2149
2476.89 2192
2477.36 2363
2477.83 2425
2478.30 2523
2478.77 2443
2479.24 2495
2479.71 2432
2480.18 2378
2480.65 2246
2481.12 2185
2481.59 2077
2482.06 2017
2482.53 1967
2483.00 1876
2483.47 1775
2483.95 1758
2484.42 1875
2484.89 1896
2485.36 1914
2485.83 1852
2486.30 1826
2486.77 1846
2487.24 1829
2487.71 1867
2488.18 1975
2488.65 2032
2489.12 2072
2489.59 2135
2490.07 2120
2490.54 2183
2491.01 2212
2491.48 2246
2491.95 2138
2492.42 2096
2492.89 2138
2493.36 2086
2493.84 2023
2494.31 2085
2494.78 2147
2495.25 2061
2495.72 2050
2496.19 1962
2496.66 1860
2497.14 1948
2497.61 1885
2498.08 1823
2498.55 1953
2499.02 1941
2499.50 1920
2499.97 1919
2500.44 1852
2500.91 1858
2501.38 1844
2501.86 2041
2502.33 2071
2502.80 2047
2503.27 2006
2503.74 2051
2504.22 2082
2504.69 2121
2505.16 2183
2505.63 2273
2506.11 2317
2506.58 2373
2507.05 2273
2507.52 2408
2508.00 2382
2508.47 2318
2508.94 2172
2509.42 2140
2509.89 2132
2510.36 2129
2510.83 2115
2511.31 2127
2511.78 2009
2512.25 2009
2512.73 1996
2513.20 2030
2513.67 2043
2514.15 2035
2514.62 2054
2515.09 1985
2515.57 2037
2516.04 2089
2516.51 2110
2516.99 2164
2517.46 2135
2517.94 2084
2518.41 2158
2518.88 2236
2519.36 2163
2519.83 2184
2520.30 2017
2520.78 2018
2521.25 2063
2521.73 2098
2522.20 2053
2522.67 1845
2523.15 1792
2523.62 1816
2524.10 1840
2524.57 1859
2525.05 1902
2525.52 1871
2525.99 1919
2526.47 1900
2526.94 1837
2527.42 1820
2527.89 1912
2528.37 1939
2528.84 1946
2529.32 1908
2529.79 1925
2530.27 2007
2530.74 1977
2531.22 2111
2531.69 2042
2532.17 2060
2532.64 2022
2533.12 1991
2533.59 2020
2534.07 2046
2534.54 2136
2535.02 2245
2535.49 2306
2535.97 2235
2536.44 2266
2536.92 2177
2537.39 2196
2537.87 2125
2538.34 2088
2538.82 2096
2539.30 2091
2539.77 2056
2540.25 2025
2540.72 2010
2541.20 1866
2541.68 1920
2542.15 1984
2542.63 1905
2543.10 1920
2543.58 1969
2544.06 2042
2544.53 2091
2545.01 1999
2545.48 2022
2545.96 2118
2546.44 2097
2546.91 2049
2547.39 2030
2547.87 2196
2548.34 2207
2548.82 2125
2549.30 2167
2549.77 2109
2550.25 2178
2550.73 2174
2551.20 2166
2551.68 2244
2552.16 2304
2552.63 2388
2553.11 2299
2553.59 2269
2554.06 2366
2554.54 2371
2555.02 2378
2555.50 2392
2555.97 2171
2556.45 2144
2556.93 2082
2557.40 2072
2557.88 2020
2558.36 2018
2558.84 1907
2559.31 1944
2559.79 1942
2560.27 1885
2560.75 1876
2561.23 1932
2561.70 1962
2562.18 1842
2562.66 1870
2563.14 1855
2563.61 1858
2564.09 1855
2564.57 1803
2565.05 1808
2565.53 1805
2566.00 1790
2566.48 1697
2566.96 1741
2567.44 1786
2567.92 1723
2568.40 1772
2568.87 1805
2569.35 1767
2569.83 1859
2570.31 1847
2570.79 1866
2571.27 1836
2571.75 1893
2572.22 1883
2572.70 1800
2573.18 1880
2573.66 1843
2574.14 1879
2574.62 1841
2575.10 1795
2575.58 1776
2576.06 1895
2576.54 1865
2577.01 1916
2577.49 1917
2577.97 1937
2578.45 1975
2578.93 1905
2579.41 1886
2579.89 1874
2580.37 1854
2580.85 1883
2581.33 1799
2581.81 1824
2582.29 1791
2582.77 1886
2583.25 1802
2583.73 1742
2584.21 1742
2584.69 1733
2585.17 1734
2585.65 1794
2586.13 1781
2586.61 1763
2587.09 1797
2587.57 1897
2588.05 1930
2588.53 1966
2589.01 1930
2589.49 2028
2589.97 1957
2590.45 1901
2590.93 1986
2591.41 1931
2591.89 1987
2592.37 1979
2592.85 2071
2593.33 2019
2593.81 1990
2594.30 1950
2594.78 1934
2595.26 1980
2595.74 1934
2596.22 1860
2596.70 1779
2597.18 1798
2597.66 1807
2598.14 1840
2598.62 1800
2599.11 1818
2599.59 1807
2600.07 1738
2600.55 1628
2601.03 1661
2601.51 1696
2601.99 1701
2602.48 1709
2602.96 1803
2603.44 1850
2603.92 1909
2604.40 1908
2604.88 1902
2605.37 1988
2605.85 2126
2606.33 2133
2606.81 2139
2607.29 2151
2607.78 2241
2608.26 2206
2608.74 2151
2609.22 2140
2609.70 2071
2610.19 2023
2610.67 2080
2611.15 2017
2611.63 2017
2612.12 1948
2612.60 1942
2613.08 1910
2613.56 1931
2614.05 1828
2614.53 1834
2615.01 1853
2615.49 1892
2615.98 1913
2616.46 1895
2616.94 1889
2617.43 1940
2617.91 1983
2618.39 2048
2618.87 2057
2619.36 2058
2619.84 2053
2620.32 2131
2620.81 2099
2621.29 1974
2621.77 1987
2622.26 1953
2622.74 1900
2623.22 1843
2623.71 1837
2624.19 1911
2624.67 1936
2625.16 1893
2625.64 1827
2626.13 1867
2626.61 1849
2627.09 1812
2627.58 1771
2628.06 1811
2628.55 1857
2629.03 1882
2629.51 1872
2630.00 1829
2630.48 1809
2630.97 1795
2631.45 1808
2631.93 1812
2632.42 1763
2632.90 1779
2633.39 1731
2633.87 1703
2634.36 1700
2634.84 1718
2635.33 1837
2635.81 1861
2636.29 1802
2636.78 1830
2637.26 1884
2637.75 1867
2638.23 1940
2638.72 1917
2639.20 1936
2639.69 1958
2640.17 1996
2640.66 1971
2641.14 1913
2641.63 1913
2642.11 1841
2642.60 1785
2643.08 1829
2643.57 1797
2644.05 1750
2644.54 1880
2645.03 1847
2645.51 1737
2646.00 1741
2646.48 1782
2646.97 1859
2647.45 1818
2647.94 1822
2648.43 1868
2648.91 1764
2649.40 1771
2649.88 1794
2650.37 1789
2650.85 1850
2651.34 1799
2651.83 1822
2652.31 1824
2652.80 1844
2653.29 1858
2653.77 1816
2654.26 1827
2654.74 1772
2655.23 1845
2655.72 1767
2656.20 1708
2656.69 1800
2657.18 1874
2657.66 1823
2658.15 1780
2658.64 1891
2659.12 1847
2659.61 1790
2660.10 1834
2660.58 1801
2661.07 1822
2661.56 1817
2662.05 1829
2662.53 1886
2663.02 1883
2663.51 1895
2663.99 1992
2664.48 2040
2664.97 1992
2665.46 1971
2665.94 1957
2666.43 1956
2666.92 1919
2667.41 1855
2667.89 1921
2668.38 1959
2668.87 1992
2669.36 2034
2669.84 2023
2670.33 2047
2670.82 2075
2671.31 2120
2671.80 2131
2672.28 2107
2672.77 2230
2673.26 2154
2673.75 2134
2674.24 2097
2674.72 2117
2675.21 2155
2675.70 2180
2676.19 2261
2676.68 2158
2677.17 2174
2677.65 2097
2678.14 2181
2678.63 2174
2679.12 2334
2679.61 2263
2680.10 2291
2680.59 2272
2681.07 2300
2681.56 2320
2682.05 2298
2682.54 2212
2683.03 2147
2683.52 2156
2684.01 2233
2684.50 2138
2684.99 2011
2685.47 2122
2685.96 2052
2686.45 1986
2686.94 1896
2687.43 1910
2687.92 1912
2688.41 1799
2688.90 1807
2689.39 1822
2689.88 1840
2690.37 1832
2690.86 1916
2691.35 1766
2691.84 1885
2692.33 1926
2692.82 1889
2693.31 1976
2693.80 1967
2694.29 1979
2694.78 2004
2695.27 2111
2695.76 2184
2696.25 2229
2696.74 2336
2697.23 2567
2697.72 2671
2698.21 2683
2698.70 2731
2699.19 2761
2699.68 2708
2700.17 2763
2700.66 2678
2701.15 2542
2701.64 2562
2702.13 2504
2702.62 2375
2703.11 2239
2703.61 2160
2704.10 2225
2704.59 2170
2705.08 2032
2705.57 2041
2706.06 2000
2706.55 1914
2707.04 1902
2707.53 1841
2708.02 1839
2708.52 1887
2709.01 1899
2709.50 1691
2709.99 1781
2710.48 1854
2710.97 1811
2711.46 1769
2711.96 1793
2712.45 1750
2712.94 1717
2713.43 1761
2713.92 1780
2714.41 1722
2714.91 1777
2715.40 1729
2715.89 1763
2716.38 1678
2716.87 1705
2717.37 1711
2717.86 1775
2718.35 1930
2718.84 1815
2719.33 1927
2719.83 2021
2720.32 2058
2720.81 2089
2721.30 2028
2721.80 1953
2722.29 2002
2722.78 1945
2723.27 1912
2723.77 1889
2724.26 1909
2724.75 1793
2725.24 1819
2725.74 1738
2726.23 1744
2726.72 1763
2727.22 1764
2727.71 1797
2728.20 1810
2728.70 1859
2729.19 1883
2729.68 1831
2730.18 1857
2730.67 1865
2731.16 1857
2731.65 1877
2732.15 1835
2732.64 1871
2733.14 1946
2733.63 1879
2734.12 1987
2734.62 2021
2735.11 1947
2735.60 1961
2736.10 1970
2736.59 2009
2737.08 1943
2737.58 1954
2738.07 1822
2738.57 1857
2739.06 1806
2739.55 1846
2740.05 1781
2740.54 1744
2741.04 1659
2741.53 1708
2742.03 1720
2742.52 1737
2743.01 1697
2743.51 1652
2744.00 1748
2744.50 1803
2744.99 1748
2745.49 1841
2745.98 1857
2746.48 1843
2746.97 1750
2747.47 1722
2747.96 1706
2748.46 1777
2748.95 1767
2749.45 1719
2749.94 1754
2750.44 1809
2750.93 1861
2751.43 1796
2751.92 1775
2752.42 1710
2752.91 1782
2753.41 1868
2753.90 1788
2754.40 1824
2754.89 1887
2755.39 1904
2755.88 1849
2756.38 1770
2756.87 1772
2757.37 1909
2757.87 1863
2758.36 1816
2758.86 1773
2759.35 1793
2759.85 1857
2760.35 1885
2760.84 1768
2761.34 1783
2761.83 1764
2762.33 1774
2762.83 1757
2763.32 1755
2763.82 1722
2764.31 1752
2764.81 1840
2765.31 1812
2765.80 1852
2766.30 1801
2766.80 1760
2767.29 1753
2767.79 1830
2768.29 1837
2768.78 1788
2769.28 1854
2769.78 1843
2770.27 1797
2770.77 1850
2771.27 1829
2771.76 1809
2772.26 1874
2772.76 1844
2773.26 1836
2773.75 1901
2774.25 1880
2774.75 1881
2775.24 1940
2775.74 1910
2776.24 1820
2776.74 1871
2777.23 1933
2777.73 1966
2778.23 1910
2778.73 1973
2779.22 1886
2779.72 1837
2780.22 1951
2780.72 1949
2781.21 1922
2781.71 1942
2782.21 1968
2782.71 1894
2783.21 1903
2783.70 1865
2784.20 1883
2784.70 1793
2785.20 1898
2785.70 1914
2786.20 1850
2786.69 1811
2787.19 1769
2787.69 1825
2788.19 1813
2788.69 1799
2789.19 1820
2789.68 1874
2790.18 1885
2790.68 1938
2791.18 2094
2791.68 2108
2792.18 2139
2792.68 2180
2793.18 2169
2793.67 2334
2794.17 2400
2794.67 2348
2795.17 2450
2795.67 2530
2796.17 2480
2796.67 2514
2797.17 2460
2797.67 2454
2798.17 2438
2798.67 2420
2799.17 2395
2799.66 2334
2800.16 2304
2800.66 2274
2801.16 2244
2801.66 2170
2802.16 1992
2802.66 2105
2803.16 2148
2803.66 2157
2804.16 2253
2804.66 2233
2805.16 2386
2805.66 2414
2806.16 2472
2806.66 2565
2807.16 2552
2807.66 2518
2808.16 2475
2808.66 2434
2809.16 2397
2809.66 2294
2810.16 2180
2810.66 2174
2811.16 2176
2811.66 2088
2812.17 2112
2812.67 2176
2813.17 2147
2813.67 2182
2814.17 2103
2814.67 2242
2815.17 2313
2815.67 2222
2816.17 2159
2816.67 2175
2817.17 2146
2817.67 2151
2818.18 2104
2818.68 1985
2819.18 2015
2819.68 2022
2820.18 2025
2820.68 2079
2821.18 2009
2821.68 1958
2822.19 2025
2822.69 2081
2823.19 2098
2823.69 1997
2824.19 1991
2824.69 2004
2825.20 1897
2825.70 1910
2826.20 1890
2826.70 1933
2827.20 1861
2827.70 1897
2828.21 1889
2828.71 1869
2829.21 1903
2829.71 1841
2830.22 1785
2830.72 1832
2831.22 1984
2831.72 1936
2832.22 1907
2832.73 1892
2833.23 1867
2833.73 1799
2834.23 1810
2834.74 1901
2835.24 1848
2835.74 1841
2836.24 1787
2836.75 1791
2837.25 1874
2837.75 1848
2838.26 1843
2838.76 1850
2839.26 1851
2839.76 1841
2840.27 1846
2840.77 1848
2841.27 1786
2841.78 1796
2842.28 1844
2842.78 1748
2843.29 1776
2843.79 1886
2844.29 1888
2844.80 1831
2845.30 1830
2845.80 1835
2846.31 1834
2846.81 1877
2847.32 1848
2847.82 1924
2848.32 1951
2848.83 1866
2849.33 1845
2849.83 1853
2850.34 1843
2850.84 1842
2851.35 1843
2851.85 1728
2852.35 1724
2852.86 1692
2853.36 1782
2853.87 1805
2854.37 1837
2854.88 1764
2855.38 1859
2855.88 1850
2856.39 1795
2856.89 1902
2857.40 1949
2857.90 1898
2858.41 1891
2858.91 1859
2859.42 1858
2859.92 1901
2860.43 1863
2860.93 1898
2861.44 1878
2861.94 1859
2862.45 1845
2862.95 1838
2863.46 1764
2863.96 1856
2864.47 1800
2864.97 1787
2865.48 1952
2865.98 1722
2866.49 1810
2866.99 1872
2867.50 1968
2868.00 1911
2868.51 1839
2869.02 1793
2869.52 1829
2870.03 1849
2870.53 1784
2871.04 1875
2871.54 1842
2872.05 1779
2872.56 1849
2873.06 1934
2873.57 1804
2874.07 1780
2874.58 1764
2875.09 1795
2875.59 1782
2876.10 1737
2876.61 1785
2877.11 1836
2877.62 1795
2878.12 1874
2878.63 1876
2879.14 1821
2879.64 1815
2880.15 1897
2880.66 1966
2881.16 2009
2881.67 2032
2882.18 2143
2882.68 2387
2883.19 2556
2883.70 2625
2884.20 2830
2884.71 2959
2885.22 3137
2885.73 3294
2886.23 3287
2886.74 3282
2887.25 3092
2887.75 2970
2888.26 2953
2888.77 2754
2889.28 2527
2889.78 2390
2890.29 2354
2890.80 2353
2891.31 2437
2891.81 2277
2892.32 2282
2892.83 2287
2893.34 2267
2893.84 2246
2894.35 2345
2894.86 2381
2895.37 2490
2895.88 2387
2896.38 2583
2896.89 2644
2897.40 2603
2897.91 2715
2898.42 2745
2898.92 2855
2899.43 2922
2899.94 2992
2900.45 2979
2900.96 3071
2901.47 3090
2901.98 3112
2902.48 3097
2902.99 3009
2903.50 2998
2904.01 3101
2904.52 2934
2905.03 2816
2905.54 2822
2906.04 2779
2906.55 2606
2907.06 2474
2907.57 2330
2908.08 2245
2908.59 2120
2909.10 2021
2909.61 2020
2910.12 2070
2910.63 2027
2911.14 1983
2911.64 2021
2912.15 2015
2912.66 2090
2913.17 2218
2913.68 2036
2914.19 2101
2914.70 2081
2915.21 1938
2915.72 1998
2916.23 1862
2916.74 1878
2917.25 1872
2917.76 1923
2918.27 1952
2918.78 1914
2919.29 1992
2919.80 2092
2920.31 2210
2920.82 2521
2921.33 2597
2921.84 2822
2922.35 2968
2922.86 3152
2923.37 3151
2923.88 3014
2924.39 2924
2924.90 2947
2925.41 2781
2925.92 2560
2926.44 2578
2926.95 2393
2927.46 2340
2927.97 2296
2928.48 2133
2928.99 2053
2929.50 2090
2930.01 2081
2930.52 2020
2931.03 1932
2931.54 1961
2932.05 1987
2932.57 2106
2933.08 2168
2933.59 2191
2934.10 2100
2934.61 2082
2935.12 2004
2935.63 2044
2936.15 2053
2936.66 2054
2937.17 2030
2937.68 2059
2938.19 2051
2938.70 2100
2939.22 2081
2939.73 2124
2940.24 2116
2940.75 2140
2941.26 2149
2941.77 2308
2942.29 2363
2942.80 2354
2943.31 2431
2943.82 2497
2944.34 2477
2944.85 2456
2945.36 2341
2945.87 2383
2946.38 2264
2946.90 2252
2947.41 2145
2947.92 2151
2948.43 2055
2948.95 2032
2949.46 2026
2949.97 2018
2950.48 2022
2951.00 2050
2951.51 2022
2952.02 1923
2952.54 1896
2953.05 1789
2953.56 1810
2954.08 1903
2954.59 1848
2955.10 1831
2955.61 1893
2956.13 1848
2956.64 1818
2957.15 1839
2957.67 1956
2958.18 1903
2958.69 1857
2959.21 1903
2959.72 1987
2960.23 2020
2960.75 1968
2961.26 2028
2961.78 2010
2962.29 2115
2962.80 2235
2963.32 2160
2963.83 1976
2964.35 2042
2964.86 2041
2965.37 2165
2965.89 2179
2966.40 2154
2966.92 2025
2967.43 2065
2967.94 2038
2968.46 2037
2968.97 1975
2969.49 1955
2970.00 2046
2970.52 2080
2971.03 2018
2971.54 2025
2972.06 1932
2972.57 1944
2973.09 1948
2973.60 1911
2974.12 2009
2974.63 1963
2975.15 2031
2975.66 2119
2976.18 1968
2976.69 1966
2977.21 1982
2977.72 2054
2978.24 2027
2978.75 2036
2979.27 2073
2979.78 2077
2980.30 2171
2980.81 2226
2981.33 2293
2981.84 2422
2982.36 2501
2982.88 2447
2983.39 2552
2983.91 2538
2984.42 2508
2984.94 2428
2985.45 2600
2985.97 2554
2986.49 2396
2987.00 2521
2987.52 2468
2988.03 2486
2988.55 2329
2989.07 2297
2989.58 2368
2990.10 2275
2990.61 2273
2991.13 2242
2991.65 2331
2992.16 2455
2992.68 2498
2993.20 2625
2993.71 2890
2994.23 3017
2994.75 3159
2995.26 3365
2995.78 3500
2996.30 3578
2996.81 3709
2997.33 3757
2997.85 3665
2998.36 3502
2998.88 3486
2999.40 3468
2999.91 3639
3000.43 3973
3000.95 4281
3001.46 4719
3001.98 5214
3002.50 5850
3003.02 6147
3003.53 6414
3004.05 6694
3004.57 6668
3005.09 6212
3005.60 5487
3006.12 5074
3006.64 4538
3007.16 4169
3007.67 3777
3008.19 3323
3008.71 3145
3009.23 2915
3009.74 2659
3010.26 2611
3010.78 2545
3011.30 2572
3011.82 2532
3012.33 2563
3012.85 2564
3013.37 2607
3013.89 2606
3014.41 2647
3014.93 2715
3015.44 2779
3015.96 2749
3016.48 2744
3017.00 2714
3017.52 2718
3018.04 2753
3018.55 2713
3019.07 2632
3019.59 2662
3020.11 2665
3020.63 2623
3021.15 2665
3021.67 2852
3022.19 2729
3022.71 2678
3023.22 2729
3023.74 2799
3024.26 2560
3024.78 2467
3025.30 2442
3025.82 2440
3026.34 2453
3026.86 2309
3027.38 2158
3027.90 2265
3028.42 2132
3028.94 2167
3029.46 2187
3029.98 2183
3030.49 2210
3031.01 2193
3031.53 2358
3032.05 2319
3032.57 2381
3033.09 2407
3033.61 2443
3034.13 2519
3034.65 2599
3035.17 2453
3035.69 2464
3036.21 2406
3036.73 2351
3037.25 2427
3037.77 2356
3038.29 2282
3038.81 2230
3039.34 2248
3039.86 2187
3040.38 2188
3040.90 2148
3041.42 2149
3041.94 2127
3042.46 2176
3042.98 2258
3043.50 2286
3044.02 2261
3044.54 2259
3045.06 2201
3045.58 2152
3046.10 2046
3046.63 2064
3047.15 2040
3047.67 1982
3048.19 1906
3048.71 1940
3049.23 1910
3049.75 2032
3050.27 2048
3050.79 2019
3051.32 2062
3051.84 2104
3052.36 1956
3052.88 1985
3053.40 1966
3053.92 1994
3054.45 1958
3054.97 1934
3055.49 1929
3056.01 2003
3056.53 2031
3057.05 1912
3057.58 1912
3058.10 1994
3058.62 1982
3059.14 2054
3059.66 1999
3060.19 1977
3060.71 2010
3061.23 2031
3061.75 1986
3062.28 2058
3062.80 2149
3063.32 2049
3063.84 2077
3064.37 2064
3064.89 2023
3065.41 2048
3065.93 2000
3066.46 2025
3066.98 2110
3067.50 2075
3068.02 2040
3068.55 2043
3069.07 2079
3069.59 2128
3070.12 2256
3070.64 2219
3071.16 2245
3071.69 2188
3072.21 2224
3072.73 2292
3073.26 2257
3073.78 2249
3074.30 2220
3074.83 2239
3075.35 2335
3075.87 2352
3076.40 2303
3076.92 2495
3077.44 2605
3077.97 2621
3078.49 2709
3079.01 2731
3079.54 2662
3080.06 2682
3080.59 2726
3081.11 2739
3081.63 2699
3082.16 2683
3082.68 2495
3083.21 2629
3083.73 2467
3084.25 2459
3084.78 2479
3085.30 2397
3085.83 2364
3086.35 2457
3086.88 2403
3087.40 2458
3087.93 2406
3088.45 2375
3088.97 2425
3089.50 2405
3090.02 2568
3090.55 2578
3091.07 2630
3091.60 2587
3092.12 2823
3092.65 3064
3093.17 3027
3093.70 3333
3094.22 3489
3094.75 3428
3095.27 3556
3095.80 3755
3096.32 3797
3096.85 3992
3097.37 4180
3097.90 4557
3098.43 5081
3098.95 5681
3099.48 6483
3100.00 7406
3100.53 8222
3101.05 9330
3101.58 9872
3102.10 10102
3102.63 9890
3103.16 9260
3103.68 8414
3104.21 7156
3104.73 6090
3105.26 5262
3105.79 4482
3106.31 3932
3106.84 3720
3107.36 3404
3107.89 3244
3108.42 3196
3108.94 3072
3109.47 3039
3110.00 2980
3110.52 3038
3111.05 2894
3111.57 2908
3112.10 2889
3112.63 2660
3113.15 2493
3113.68 2520
3114.21 2432
3114.74 2334
3115.26 2259
3115.79 2280
3116.32 2289
3116.84 2155
3117.37 2160
3117.90 2298
3118.42 2394
3118.95 2479
3119.48 2428
3120.01 2525
3120.53 2662
3121.06 2701
3121.59 2659
3122.11 2587
3122.64 2630
3123.17 2555
3123.70 2488
3124.22 2599
3124.75 2513
3125.28 2546
3125.81 2512
3126.34 2370
3126.86 2424
3127.39 2425
3127.92 2425
3128.45 2242
3128.98 2157
3129.50 2154
3130.03 2093
3130.56 2075
3131.09 2146
3131.62 2118
3132.14 2167
3132.67 2122
3133.20 2179
3133.73 2166
3134.26 2176
3134.79 2253
3135.31 2300
3135.84 2294
3136.37 2294
3136.90 2262
3137.43 2167
3137.96 2156
3138.49 2100
3139.02 2229
3139.54 2199
3140.07 2148
3140.60 2089
3141.13 2083
3141.66 2087
3142.19 2190
3142.72 2226
3143.25 2218
3143.78 2257
3144.31 2351
3144.84 2372
3145.37 2448
3145.89 2514
3146.42 2608
3146.95 2543
3147.48 2663
3148.01 2546
3148.54 2475
3149.07 2485
3149.60 2384
3150.13 2313
3150.66 2183
3151.19 2138
3151.72 2188
3152.25 2211
3152.78 2106
3153.31 2123
3153.84 2170
3154.37 2350
3154.90 2377
3155.43 2288
3155.96 2262
3156.49 2254
3157.02 2414
3157.55 2323
3158.08 2197
3158.61 2185
3159.14 2209
3159.68 2163
3160.21 2124
3160.74 2081
3161.27 2092
3161.80 2049
3162.33 1995
3162.86 1959
3163.39 1974
3163.92 1969
3164.45 2065
3164.98 1953
3165.51 2039
3166.05 1935
3166.58 1982
3167.11 1954
3167.64 2031
3168.17 1945
3168.70 1834
3169.23 1884
3169.76 1808
3170.30 1886
3170.83 1879
3171.36 1911
3171.89 1993
3172.42 1976
3172.95 2047
3173.49 2076
3174.02 2136
3174.55 2209
3175.08 2041
3175.61 2171
3176.15 2183
3176.68 2117
3177.21 2061
3177.74 2175
3178.27 2146
3178.81 2000
3179.34 2051
3179.87 2028
3180.40 1953
3180.93 2041
3181.47 1954
3182.00 1946
3182.53 1925
3183.06 1878
3183.60 1898
3184.13 1929
3184.66 1948
3185.20 1926
3185.73 1902
3186.26 1886
3186.79 2020
3187.33 1925
3187.86 2007
3188.39 2007
3188.93 1934
3189.46 1876
3189.99 1839
3190.52 1877
3191.06 1774
3191.59 1783
3192.12 1873
3192.66 1909
3193.19 1870
3193.72 1870
3194.26 1926
3194.79 2012
3195.33 1991
3195.86 2056
3196.39 2060
3196.93 2117
3197.46 2099
3197.99 2004
3198.53 2080
3199.06 2135
3199.60 2246
3200.13 2283
3200.66 2258
3201.20 2248
3201.73 2332
3202.27 2301
3202.80 2255
3203.33 2194
3203.87 2156
3204.40 2236
3204.94 2158
3205.47 2171
3206.01 2232
3206.54 2279
3207.07 2444
3207.61 2518
3208.14 2560
3208.68 2599
3209.21 2788
3209.75 2874
3210.28 2725
3210.82 2643
3211.35 2552
3211.89 2403
3212.42 2483
3212.96 2312
3213.49 2218
3214.03 2144
3214.56 2116
3215.10 2067
3215.63 2154
3216.17 2077
3216.70 2019
3217.24 2033
3217.78 1966
3218.31 2061
3218.85 2015
3219.38 1915
3219.92 1874
3220.45 1998
3220.99 2040
3221.52 2090
3222.06 2164
3222.60 2275
3223.13 2189
3223.67 2192
3224.20 2223
3224.74 2283
3225.28 2241
3225.81 2072
3226.35 2124
3226.88 2055
3227.42 2121
3227.96 2136
3228.49 2096
3229.03 2109
3229.57 2062
3230.10 1902
3230.64 1935
3231.18 1970
3231.71 2042
3232.25 1996
3232.79 2136
3233.32 1985
3233.86 1964
3234.40 2160
3234.93 2243
3235.47 2280
3236.01 2374
3236.54 2476
3237.08 2357
3237.62 2346
3238.15 2384
3238.69 2530
3239.23 2419
3239.77 2309
3240.30 2241
3240.84 2290
3241.38 2231
3241.92 2216
3242.45 2298
3242.99 2254
3243.53 2261
3244.07 2238
3244.60 2197
3245.14 2218
3245.68 2253
3246.22 2319
3246.75 2336
3247.29 2342
3247.83 2330
3248.37 2344
3248.91 2250
3249.44 2306
3249.98 2393
3250.52 2424
3251.06 2467
3251.60 2529
3252.14 2589
3252.67 2490
3253.21 2607
3253.75 2733
3254.29 2791
3254.83 2802
3255.37 2951
3255.90 3149
3256.44 3525
3256.98 3784
3257.52 4046
3258.06 4518
3258.60 4981
3259.14 5510
3259.68 5971
3260.21 6422
3260.75 6608
3261.29 6663
3261.83 6638
3262.37 6382
3262.91 6074
3263.45 5799
3263.99 5289
3264.53 5020
3265.07 4687
3265.61 4471
3266.15 4359
3266.69 3920
3267.23 3755
3267.76 3624
3268.30 3291
3268.84 3136
3269.38 2924
3269.92 2864
3270.46 2770
3271.00 2754
3271.54 2682
3272.08 2638
3272.62 2566
3273.16 2623
3273.70 2648
3274.24 2678
3274.78 2718
3275.32 2697
3275.86 2774
3276.40 2885
3276.94 2803
3277.48 2740
3278.03 2703
3278.57 2780
3279.11 2799
3279.65 2804
3280.19 2781
3280.73 2699
3281.27 2681
3281.81 2693
3282.35 2641
3282.89 2612
3283.43 2660
3283.97 2615
3284.51 2600
3285.05 2613
3285.60 2629
3286.14 2697
3286.68 2693
3287.22 2655
3287.76 2639
3288.30 2687
3288.84 2806
3289.38 2817
3289.93 2810
3290.47 3027
3291.01 3366
3291.55 3593
3292.09 3783
3292.63 4148
3293.18 4354
3293.72 4574
3294.26 4829
3294.80 4834
3295.34 4701
3295.88 4559
3296.43 4550
3296.97 4279
3297.51 3921
3298.05 3547
3298.59 3381
3299.14 3180
3299.68 3097
3300.22 3026
3300.76 2906
3301.31 2850
3301.85 2729
3302.39 2586
3302.93 2578
3303.48 2486
3304.02 2559
3304.56 2611
3305.10 2648
3305.65 2546
3306.19 2655
3306.73 2655
3307.27 2692
3307.82 2750
3308.36 2758
3308.90 2792
3309.45 2830
3309.99 2779
3310.53 2956
3311.07 2851
3311.62 2978
3312.16 3293
3312.70 3423
3313.25 3595
3313.79 3944
3314.33 4130
3314.88 4167
3315.42 4274
3315.97 4397
3316.51 4177
3317.05 4026
3317.60 3995
3318.14 3918
3318.68 3832
3319.23 3655
3319.77 3714
3320.32 3643
3320.86 3514
3321.40 3430
3321.95 3371
3322.49 3303
3323.04 3256
3323.58 3167
3324.12 3170
3324.67 3136
3325.21 3042
3325.76 2932
3326.30 2944
3326.85 2874
3327.39 2946
3327.93 2926
3328.48 3128
3329.02 3379
3329.57 3827
3330.11 4525
3330.66 5562
3331.20 6945
3331.75 8529
3332.29 10506
3332.84 12879
3333.38 14820
3333.93 16158
3334.47 16995
3335.02 17213
3335.56 16887
3336.11 15863
3336.65 14489
3337.20 12750
3337.74 10927
3338.29 9414
3338.83 8079
3339.38 6667
3339.92 5520
3340.47 4667
3341.02 4263
3341.56 3864
3342.11 3350
3342.65 3227
3343.20 3125
3343.74 3022
3344.29 2949
3344.84 2969
3345.38 3035
3345.93 2873
3346.47 2823
3347.02 2855
3347.57 2821
3348.11 2811
3348.66 2802
3349.21 2875
3349.75 2851
3350.30 2801
3350.84 2866
3351.39 2888
3351.94 2879
3352.48 3002
3353.03 2890
3353.58 2917
3354.12 2987
3354.67 2857
3355.22 2881
3355.76 2863
3356.31 2856
3356.86 2735
3357.40 2632
3357.95 2608
3358.50 2578
3359.05 2518
3359.59 2423
3360.14 2405
3360.69 2472
3361.23 2436
3361.78 2478
3362.33 2401
3362.88 2439
3363.42 2392
3363.97 2490
3364.52 2501
3365.07 2354
3365.61 2416
3366.16 2391
3366.71 2323
3367.26 2390
3367.80 2368
3368.35 2419
3368.90 2517
3369.45 2590
3370.00 2704
3370.54 2810
3371.09 2916
3371.64 3150
3372.19 3243
3372.74 3209
3373.28 3078
3373.83 3016
3374.38 2928
3374.93 2798
3375.48 2690
3376.03 2675
3376.57 2491
3377.12 2421
3377.67 2351
3378.22 2243
3378.77 2189
3379.32 2299
3379.87 2254
3380.42 2220
3380.96 2253
3381.51 2135
3382.06 2214
3382.61 2193
3383.16 2160
3383.71 2228
3384.26 2160
3384.81 2106
3385.36 2081
3385.91 2073
3386.45 2042
3387.00 2112
3387.55 2072
3388.10 2064
3388.65 2115
3389.20 2113
3389.75 2241
3390.30 2192
3390.85 2109
3391.40 2089
3391.95 2144
3392.50 2169
3393.05 2139
3393.60 2122
3394.15 2090
3394.70 2101
3395.25 2114
3395.80 2161
3396.35 2181
3396.90 2203
3397.45 2323
3398.00 2187
3398.55 2144
3399.10 2138
3399.65 2089
3400.20 2043
3400.75 1980
3401.30 2033
3401.85 2047
3402.40 2024
3402.95 1988
3403.50 2014
3404.06 1915
3404.61 1842
3405.16 1821
3405.71 1969
3406.26 1989
3406.81 2011
3407.36 1954
3407.91 1990
3408.46 2025
3409.01 2161
3409.56 2251
3410.12 2247
3410.67 2254
3411.22 2308
3411.77 2320
3412.32 2434
3412.87 2399
3413.42 2346
3413.98 2323
3414.53 2332
3415.08 2159
3415.63 2114
3416.18 2085
3416.73 2097
3417.29 2058
3417.84 2017
3418.39 2030
3418.94 2013
3419.49 2005
3420.05 2135
3420.60 2282
3421.15 2505
3421.70 2518
3422.25 2687
3422.81 2745
3423.36 2697
3423.91 2723
3424.46 2644
3425.01 2483
3425.57 2296
3426.12 2232
3426.67 2200
3427.23 2205
3427.78 2131
3428.33 2020
3428.88 1995
3429.44 2038
3429.99 2022
3430.54 2015
3431.09 2042
3431.65 1997
3432.20 1980
3432.75 1981
3433.31 2052
3433.86 2154
3434.41 2076
3434.97 2115
3435.52 2073
3436.07 2086
3436.63 2073
3437.18 2021
3437.73 2035
3438.29 1957
3438.84 1944
3439.39 1928
3439.95 1967
3440.50 1958
3441.05 2021
3441.61 1926
3442.16 1790
3442.72 1833
3443.27 1914
3443.82 1877
3444.38 1843
3444.93 1922
3445.48 1934
3446.04 1947
3446.59 2035
3447.15 1999
3447.70 2005
3448.26 1961
3448.81 1874
3449.36 1864
3449.92 1921
3450.47 1881
3451.03 1858
3451.58 1843
3452.14 1828
3452.69 1793
3453.25 1776
3453.80 1742
3454.36 1779
3454.91 1750
3455.47 1770
3456.02 1819
3456.58 1782
3457.13 1890
3457.69 1859
3458.24 1792
3458.80 1851
3459.35 1914
3459.91 1969
3460.46 2001
3461.02 2054
3461.57 2101
3462.13 2030
3462.68 1944
3463.24 1921
3463.79 2087
3464.35 1974
3464.90 1903
3465.46 1959
3466.02 2017
3466.57 2046
3467.13 2009
3467.68 1986
3468.24 2037
3468.80 2191
3469.35 2158
3469.91 2114
3470.46 2060
3471.02 2053
3471.58 2137
3472.13 2108
3472.69 2124
3473.24 2064
3473.80 2088
3474.36 2144
3474.91 2062
3475.47 2120
3476.03 2224
3476.58 2315
3477.14 2353
3477.70 2500
3478.25 2517
3478.81 2501
3479.37 2547
3479.92 2600
3480.48 2662
3481.04 2516
3481.59 2465
3482.15 2411
3482.71 2456
3483.26 2543
3483.82 2566
3484.38 2528
3484.94 2576
3485.49 2642
3486.05 2809
3486.61 3084
3487.17 3125
3487.72 3379
3488.28 3732
3488.84 4083
3489.40 4406
3489.95 4734
3490.51 5033
3491.07 5439
3491.63 5432
3492.18 5054
3492.74 4788
3493.30 4663
3493.86 4459
3494.42 4321
3494.97 4478
3495.53 4696
3496.09 5006
3496.65 5646
3497.21 5822
3497.76 5987
3498.32 6507
3498.88 6741
3499.44 6845
3500.00 6956
3500.56 7154
3501.11 7257
3501.67 7499
3502.23 8160
3502.79 8460
3503.35 8831
3503.91 8954
3504.47 8996
3505.03 8542
3505.58 8137
3506.14 7445
3506.70 6796
3507.26 6033
3507.82 5304
3508.38 4617
3508.94 4250
3509.50 3749
3510.06 3396
3510.62 3246
3511.17 3049
3511.73 2782
3512.29 2648
3512.85 2671
3513.41 2593
3513.97 2485
3514.53 2544
3515.09 2444
3515.65 2496
3516.21 2553
3516.77 2499
3517.33 2572
3517.89 2721
3518.45 2832
3519.01 3085
3519.57 3324
3520.13 3598
3520.69 3974
3521.25 4198
3521.81 4490
3522.37 4431
3522.93 4501
3523.49 4489
3524.05 4284
3524.61 4048
3525.17 3729
3525.73 3471
3526.29 3021
3526.85 2820
3527.41 2672
3527.97 2705
3528.54 2539
3529.10 2450
3529.66 2456
3530.22 2315
3530.78 2393
3531.34 2481
3531.90 2451
3532.46 2478
3533.02 2477
3533.58 2394
3534.14 2370
3534.71 2275
3535.27 2187
3535.83 2261
3536.39 2233
3536.95 2294
3537.51 2206
3538.07 2291
3538.64 2313
3539.20 2290
3539.76 2332
3540.32 2354
3540.88 2454
3541.44 2428
3542.00 2436
3542.57 2509
3543.13 2383
3543.69 2405
3544.25 2392
3544.81 2355
3545.38 2300
3545.94 2291
3546.50 2314
3547.06 2247
3547.62 2251
3548.19 2283
3548.75 2262
3549.31 2266
3549.87 2321
3550.44 2307
3551.00 2463
3551.56 2300
3552.12 2250
3552.69 2151
3553.25 2236
3553.81 2170
3554.37 2247
3554.94 2191
3555.50 2157
3556.06 2112
3556.63 2098
3557.19 2182
3557.75 2167
3558.31 2105
3558.88 2137
3559.44 2202
3560.00 2193
3560.57 2182
3561.13 2222
3561.69 2270
3562.26 2173
3562.82 2096
3563.38 2085
3563.95 2026
3564.51 2049
3565.07 2048
3565.64 1948
3566.20 1983
3566.77 2007
3567.33 1951
3567.89 1890
3568.46 1838
3569.02 1856
3569.59 1915
3570.15 1953
3570.71 1936
3571.28 1913
3571.84 1999
3572.41 1992
3572.97 1972
3573.53 2042
3574.10 2056
3574.66 2079
3575.23 2015
3575.79 2082
3576.36 2081
3576.92 2108
3577.48 2136
3578.05 2047
3578.61 1991
3579.18 2061
3579.74 2127
3580.31 1954
3580.87 1982
3581.44 1985
3582.00 2001
3582.57 1939
3583.13 1843
3583.70 1875
3584.26 1836
3584.83 1791
3585.39 1883
3585.96 1871
3586.52 1822
3587.09 1744
3587.65 1827
3588.22 1867
3588.79 1839
3589.35 1868
3589.92 1867
3590.48 1894
3591.05 1826
3591.61 1808
3592.18 1797
3592.74 1848
3593.31 1862
3593.88 1890
3594.44 1883
3595.01 1877
3595.57 1888
3596.14 1939
3596.71 1912
3597.27 1858
3597.84 1860
3598.40 1839
3598.97 1913
3599.54 1889
3600.10 1894
3600.67 1816
3601.24 1839
3601.80 1809
3602.37 1689
3602.94 1755
3603.50 1810
3604.07 1678
3604.64 1652
3605.20 1732
3605.77 1657
3606.34 1627
3606.90 1617
3607.47 1608
3608.04 1559
3608.60 1631
3609.17 1640
3609.74 1663
3610.30 1675
3610.87 1717
3611.44 1675
3612.01 1722
3612.57 1911
3613.14 1968
3613.71 2257
3614.28 2496
3614.84 2701
3615.41 2966
3615.98 3024
3616.55 3096
3617.11 3231
3617.68 3318
3618.25 3252
3618.82 3046
3619.39 2744
3619.95 2662
3620.52 2469
3621.09 2389
3621.66 2122
3622.23 2051
3622.79 2015
3623.36 1901
3623.93 1820
3624.50 1756
3625.07 1757
3625.63 1697
3626.20 1736
3626.77 1757
3627.34 1721
3627.91 1721
3628.48 1812
3629.05 1881
3629.61 1788
3630.18 1822
3630.75 1893
3631.32 1852
3631.89 1886
3632.46 1914
3633.03 1895
3633.60 1862
3634.16 1836
3634.73 1915
3635.30 2037
3635.87 2018
3636.44 1945
3637.01 2045
3637.58 2162
3638.15 2233
3638.72 2268
3639.29 2431
3639.86 2488
3640.43 2716
3641.00 2533
3641.57 2602
3642.14 2634
3642.71 2493
3643.27 2426
3643.84 2323
3644.41 2368
3644.98 2198
3645.55 2249
3646.12 2174
3646.69 2110
3647.26 2237
3647.83 2195
3648.40 2248
3648.97 2327
3649.54 2375
3650.12 2426
3650.69 2416
3651.26 2444
3651.83 2566
3652.40 2527
3652.97 2729
3653.54 2973
3654.11 2852
3654.68 2953
3655.25 2913
3655.82 3021
3656.39 3023
3656.96 3136
3657.53 3283
3658.10 3332
3658.67 3508
3659.25 3507
3659.82 3474
3660.39 3211
3660.96 3147
3661.53 2898
3662.10 2938
3662.67 2834
3663.24 2885
3663.81 3014
3664.39 3071
3664.96 3012
3665.53 3169
3666.10 3105
3666.67 3122
3667.24 3018
3667.81 2912
3668.39 2735
3668.96 2661
3669.53 2464
3670.10 2439
3670.67 2449
3671.25 2445
3671.82 2465
3672.39 2329
3672.96 2362
3673.53 2430
3674.11 2458
3674.68 2446
3675.25 2395
3675.82 2391
3676.39 2347
3676.97 2430
3677.54 2482
3678.11 2311
3678.68 2214
3679.26 2150
3679.83 2185
3680.40 2121
3680.97 2158
3681.55 2116
3682.12 2077
3682.69 2154
3683.27 2205
3683.84 2236
3684.41 2302
3684.98 2408
3685.56 2567
3686.13 2558
3686.70 2657
3687.28 2922
3687.85 3114
3688.42 3240
3689.00 3193
3689.57 3123
3690.14 3033
3690.72 2906
3691.29 2717
3691.86 2625
3692.44 2437
3693.01 2357
3693.58 2298
3694.16 2225
3694.73 2188
3695.31 2198
3695.88 2193
3696.45 2113
3697.03 2117
3697.60 2225
3698.18 2359
3698.75 2374
3699.32 2415
3699.90 2371
3700.47 2404
3701.05 2427
3701.62 2548
3702.19 2417
3702.77 2409
3703.34 2338
3703.92 2262
3704.49 2152
3705.07 2240
3705.64 2252
3706.22 2274
3706.79 2365
3707.37 2378
3707.94 2417
3708.51 2425
3709.09 2401
3709.66 2405
3710.24 2336
3710.81 2227
3711.39 2185
3711.96 2110
3712.54 2119
3713.11 2068
3713.69 2016
3714.27 2107
3714.84 1943
3715.42 1914
3715.99 2098
3716.57 2060
3717.14 2000
3717.72 1968
3718.29 1957
3718.87 2019
3719.44 1972
3720.02 1911
3720.60 1963
3721.17 2013
3721.75 1997
3722.32 1877
3722.90 1764
3723.47 1779
3724.05 1863
3724.63 1783
3725.20 1887
3725.78 1836
3726.36 1840
3726.93 2003
3727.51 1993
3728.08 2048
3728.66 2087
3729.24 2139
3729.81 2249
3730.39 2315
3730.97 2265
3731.54 2425
3732.12 2462
3732.70 2388
3733.27 2309
3733.85 2171
3734.43 2314
3735.00 2249
3735.58 2068
3736.16 2074
3736.73 1970
3737.31 1856
3737.89 1807
3738.47 1906
3739.04 1802
3739.62 1718
3740.20 1729
3740.77 1849
3741.35 1806
3741.93 1798
3742.51 1846
3743.08 1795
3743.66 1941
3744.24 1964
3744.82 1934
3745.39 1971
3745.97 2006
3746.55 1992
3747.13 2003
3747.71 1968
3748.28 1872
3748.86 1813
3749.44 1891
3750.02 1781
3750.59 1741
3751.17 1733
3751.75 1715
3752.33 1713
3752.91 1657
3753.49 1678
3754.06 1634
3754.64 1684
3755.22 1677
3755.80 1686
3756.38 1718
3756.96 1734
3757.53 1775
3758.11 1797
3758.69 1793
3759.27 1836
3759.85 1892
3760.43 1866
3761.01 1877
3761.59 1895
3762.17 1780
3762.74 1722
3763.32 1832
3763.90 1780
3764.48 1710
3765.06 1699
3765.64 1680
3766.22 1655
3766.80 1667
3767.38 1717
3767.96 1759
3768.54 1764
3769.12 1724
3769.70 1704
3770.27 1733
3770.85 1775
3771.43 1701
3772.01 1848
3772.59 1792
3773.17 1689
3773.75 1740
3774.33 1746
3774.91 1751
3775.49 1775
3776.07 1696
3776.65 1675
3777.23 1712
3777.81 1715
3778.39 1778
3778.97 1678
3779.55 1634
3780.13 1694
3780.71 1744
3781.29 1672
3781.88 1662
3782.46 1664
3783.04 1756
3783.62 1749
3784.20 1749
3784.78 1782
3785.36 1701
3785.94 1828
3786.52 1769
3787.10 1757
3787.68 1868
3788.26 1776
3788.84 1794
3789.43 1816
3790.01 1831
3790.59 1798
3791.17 1836
3791.75 1853
3792.33 1857
3792.91 1913
3793.49 1825
3794.08 1853
3794.66 1921
3795.24 1896
3795.82 1902
3796.40 1973
3796.98 1974
3797.56 2032
3798.15 2103
3798.73 2259
3799.31 2334
3799.89 2405
3800.47 2561
3801.06 2596
3801.64 2536
3802.22 2460
3802.80 2394
3803.38 2182
3803.97 2125
3804.55 2158
3805.13 2119
3805.71 2129
3806.29 2094
3806.88 2150
3807.46 2179
3808.04 2160
3808.62 2197
3809.21 2212
3809.79 2281
3810.37 2448
3810.95 2513
3811.54 2552
3812.12 2600
3812.70 2767
3813.29 2825
3813.87 2855
3814.45 2986
3815.03 2979
3815.62 2667
3816.20 2665
3816.78 2502
3817.37 2217
3817.95 2050
3818.53 1958
3819.12 1898
3819.70 1892
3820.28 1879
3820.87 1799
3821.45 1873
3822.03 1791
3822.62 1758
3823.20 1802
3823.78 1821
3824.37 1773
3824.95 1686
3825.54 1821
3826.12 1782
3826.70 1738
3827.29 1773
3827.87 1755
3828.46 1820
3829.04 1858
3829.62 1887
3830.21 2019
3830.79 1989
3831.38 1899
3831.96 1887
3832.54 1860
3833.13 1948
3833.71 1868
3834.30 1874
3834.88 1729
3835.47 1842
3836.05 1767
3836.64 1812
3837.22 1861
3837.81 1762
3838.39 1783
3838.98 1711
3839.56 1670
3840.15 1715
3840.73 1718
3841.31 1772
3841.90 1734
3842.49 1776
3843.07 1717
3843.66 1684
3844.24 1665
3844.83 1693
3845.41 1681
3846.00 1695
3846.58 1711
3847.17 1753
3847.75 1786
3848.34 1705
3848.92 1813
3849.51 1852
3850.10 1834
3850.68 1865
3851.27 1832
3851.85 1836
3852.44 1834
3853.02 1848
3853.61 1852
3854.20 1866
3854.78 1860
3855.37 2043
3855.95 2165
3856.54 2150
3857.13 2344
3857.71 2591
3858.30 2813
3858.89 3089
3859.47 3201
3860.06 3263
3860.64 3360
3861.23 3391
3861.82 3433
3862.40 3638
3862.99 3758
3863.58 4089
3864.16 4430
3864.75 4631
3865.34 5087
3865.92 5268
3866.51 5293
3867.10 4994
3867.69 4369
3868.27 3902
3868.86 3612
3869.45 3185
3870.03 3091
3870.62 2982
3871.21 3115
3871.80 3152
3872.38 2966
3872.97 3022
3873.56 2930
3874.15 2873
3874.73 2765
3875.32 2708
3875.91 2621
3876.50 2664
3877.08 2647
3877.67 2537
3878.26 2405
3878.85 2333
3879.43 2361
3880.02 2385
3880.61 2127
3881.20 2085
3881.79 2107
3882.37 2043
3882.96 1991
3883.55 2019
3884.14 2002
3884.73 2009
3885.32 2037
3885.90 2121
3886.49 2121
3887.08 2179
3887.67 2273
3888.26 2293
3888.85 2259
3889.44 2249
3890.02 2287
3890.61 2276
3891.20 2301
3891.79 2220
3892.38 2280
3892.97 2221
3893.56 2198
3894.15 2138
3894.74 2001
3895.32 1987
3895.91 1999
3896.50 1901
3897.09 1938
3897.68 1994
3898.27 1909
3898.86 1884
3899.45 1854
3900.04 1882
3900.63 1885
3901.22 1908
3901.81 1808
3902.40 1756
3902.99 1743
3903.58 1730
3904.17 1753
3904.76 1695
3905.35 1800
3905.94 1774
3906.53 1735
3907.12 1692
3907.71 1650
3908.30 1683
3908.89 1661
3909.48 1680
3910.07 1583
3910.66 1624
3911.25 1608
3911.84 1594
3912.43 1572
3913.02 1587
3913.61 1612
3914.20 1592
3914.79 1647
3915.38 1679
3915.97 1582
3916.56 1606
3917.15 1621
3917.74 1658
3918.33 1687
3918.92 1746
3919.52 1693
3920.11 1716
3920.70 1724
3921.29 1708
3921.88 1709
3922.47 1640
3923.06 1667
3923.65 1652
3924.24 1675
3924.84 1679
3925.43 1637
3926.02 1652
3926.61 1654
3927.20 1657
3927.79 1642
3928.38 1713
3928.98 1612
3929.57 1631
3930.16 1634
3930.75 1699
3931.34 1672
3931.93 1658
3932.53 1622
3933.12 1590
3933.71 1689
3934.30 1555
3934.89 1619
3935.49 1591
3936.08 1483
3936.67 1550
3937.26 1607
3937.86 1582
3938.45 1644
3939.04 1662
3939.63 1614
3940.23 1645
3940.82 1593
3941.41 1637
3942.00 1678
3942.60 1592
3943.19 1568
3943.78 1558
3944.37 1542
3944.97 1582
3945.56 1524
3946.15 1532
3946.75 1487
3947.34 1587
3947.93 1547
3948.52 1622
3949.12 1561
3949.71 1584
3950.30 1563
3950.90 1572
3951.49 1494
3952.08 1577
3952.68 1627
3953.27 1557
3953.86 1564
3954.46 1610
3955.05 1674
3955.65 1657
3956.24 1647
3956.83 1639
3957.43 1707
3958.02 1681
3958.61 1614
3959.21 1559
3959.80 1579
3960.40 1515
3960.99 1515
3961.58 1505
3962.18 1590
3962.77 1571
3963.37 1643
3963.96 1676
3964.55 1737
3965.15 1791
3965.74 1741
3966.34 1755
3966.93 1719
3967.53 1696
3968.12 1689
3968.72 1638
3969.31 1653
3969.91 1635
3970.50 1569
3971.10 1607
3971.69 1554
3972.28 1512
3972.88 1571
3973.47 1570
3974.07 1572
3974.66 1577
3975.26 1598
3975.85 1452
3976.45 1493
3977.05 1560
3977.64 1597
3978.24 1497
3978.83 1589
3979.43 1558
3980.02 1535
3980.62 1557
3981.21 1600
3981.81 1619
3982.40 1618
3983.00 1703
3983.60 1653
3984.19 1678
3984.79 1699
3985.38 1660
3985.98 1636
3986.58 1635
3987.17 1596
3987.77 1594
3988.36 1658
3988.96 1614
3989.56 1602
3990.15 1645
3990.75 1706
3991.34 1647
3991.94 1647
3992.54 1615
3993.13 1720
3993.73 1732
3994.33 1822
3994.92 1778
3995.52 1781
3996.12 1711
3996.71 1747
3997.31 1843
3997.91 1809
3998.50 1755
3999.10 1751
3999.70 1772
4000.29 1781
4000.89 1783
4001.49 1730
4002.09 1771
4002.68 1882
4003.28 1730
4003.88 1735
4004.47 1824
4005.07 1892
4005.67 1836
4006.27 1791
4006.86 1848
4007.46 1877
4008.06 1899
4008.66 1879
4009.25 1913
4009.85 1821
4010.45 1828
4011.05 1717
4011.64 1779
4012.24 1913
4012.84 1864
4013.44 1955
4014.04 2018
4014.63 1982
4015.23 1990
4015.83 1996
4016.43 1995
4017.03 2005
4017.63 1983
4018.22 1870
4018.82 1779
4019.42 1794
4020.02 1759
4020.62 1602
4021.22 1626
4021.81 1596
4022.41 1642
4023.01 1609
4023.61 1665
4024.21 1683
4024.81 1640
4025.41 1690
4026.01 1666
4026.60 1691
4027.20 1677
4027.80 1698
4028.40 1703
4029.00 1743
4029.60 1760
4030.20 1756
4030.80 1703
4031.40 1773
4032.00 1724
4032.60 1686
4033.20 1638
4033.80 1722
4034.39 1689
4034.99 1649
4035.59 1660
4036.19 1610
4036.79 1623
4037.39 1620
4037.99 1565
4038.59 1580
4039.19 1539
4039.79 1506
4040.39 1521
4040.99 1481
4041.59 1449
4042.19 1493
4042.79 1504
4043.39 1556
4043.99 1496
4044.59 1578
4045.19 1602
4045.79 1585
4046.39 1586
4046.99 1609
4047.60 1661
4048.20 1664
4048.80 1731
4049.40 1742
4050.00 1708
4050.60 1734
4051.20 1772
4051.80 1765
4052.40 1701
4053.00 1659
4053.60 1704
4054.20 1607
4054.80 1578
4055.41 1534
4056.01 1564
4056.61 1534
4057.21 1483
4057.81 1496
4058.41 1494
4059.01 1429
4059.61 1434
4060.22 1409
4060.82 1416
4061.42 1436
4062.02 1467
4062.62 1424
4063.22 1406
4063.82 1397
4064.43 1416
4065.03 1373
4065.63 1397
4066.23 1429
4066.83 1379
4067.44 1360
4068.04 1390
4068.64 1356
4069.24 1424
4069.84 1440
4070.45 1472
4071.05 1482
4071.65 1547
4072.25 1444
4072.86 1539
4073.46 1472
4074.06 1502
4074.66 1536
4075.27 1444
4075.87 1474
4076.47 1452
4077.07 1439
4077.68 1446
4078.28 1434
4078.88 1375
4079.48 1454
4080.09 1413
4080.69 1382
4081.29 1475
4081.90 1503
4082.50 1480
4083.10 1455
4083.71 1463
4084.31 1516
4084.91 1477
4085.52 1466
4086.12 1465
4086.72 1485
4087.33 1431
4087.93 1398
4088.53 1364
4089.14 1398
4089.74 1441
4090.34 1454
4090.95 1535
4091.55 1590
4092.15 1620
4092.76 1617
4093.36 1607
4093.97 1649
4094.57 1624
4095.17 1602
4095.78 1619
4096.38 1542
4096.99 1540
4097.59 1449
4098.19 1511
4098.80 1432
4099.40 1419
4100.01 1411
4100.61 1367
4101.22 1391
4101.82 1382
4102.43 1390
4103.03 1322
4103.63 1370
4104.24 1386
4104.84 1387
4105.45 1346
4106.05 1302
4106.66 1366
4107.26 1396
4107.87 1380
4108.47 1356
4109.08 1393
4109.68 1435
4110.29 1458
4110.89 1373
4111.50 1363
4112.10 1420
4112.71 1391
4113.31 1465
4113.92 1407
4114.53 1409
4115.13 1401
4115.74 1400
4116.34 1395
4116.95 1416
4117.55 1441
4118.16 1489
4118.76 1484
4119.37 1443
4119.98 1445
4120.58 1390
4121.19 1440
4121.79 1539
4122.40 1502
4123.01 1499
4123.61 1473
4124.22 1484
4124.82 1432
4125.43 1434
4126.04 1473
4126.64 1414
4127.25 1460
4127.86 1404
4128.46 1455
4129.07 1478
4129.68 1458
4130.28 1501
4130.89 1584
4131.50 1571
4132.10 1566
4132.71 1659
4133.32 1628
4133.92 1650
4134.53 1612
4135.14 1667
4135.74 1734
4136.35 1708
4136.96 1736
4137.56 1746
4138.17 1770
4138.78 1785
4139.39 1806
4139.99 1829
4140.60 1742
4141.21 1760
4141.82 1726
4142.42 1627
4143.03 1587
4143.64 1544
4144.25 1535
4144.85 1570
4145.46 1472
4146.07 1398
4146.68 1467
4147.28 1412
4147.89 1465
4148.50 1450
4149.11 1392
4149.72 1368
4150.32 1420
4150.93 1473
4151.54 1477
4152.15 1436
4152.76 1471
4153.37 1429
4153.97 1443
4154.58 1528
4155.19 1468
4155.80 1488
4156.41 1359
4157.02 1349
4157.62 1364
4158.23 1373
4158.84 1428
4159.45 1451
4160.06 1405
4160.67 1402
4161.28 1525
4161.89 1505
4162.49 1623
4163.10 1622
4163.71 1666
4164.32 1662
4164.93 1706
4165.54 1641
4166.15 1683
4166.76 1676
4167.37 1706
4167.98 1654
4168.59 1663
4169.20 1705
4169.81 1680
4170.42 1643
4171.02 1590
4171.63 1589
4172.24 1574
4172.85 1644
4173.46 1651
4174.07 1610
4174.68 1585
4175.29 1613
4175.90 1568
4176.51 1589
4177.12 1578
4177.73 1538
4178.34 1538
4178.95 1502
4179.56 1519
4180.17 1495
4180.78 1502
4181.39 1427
4182.00 1547
4182.61 1401
4183.23 1395
4183.84 1425
4184.45 1417
4185.06 1415
4185.67 1503
4186.28 1500
4186.89 1550
4187.50 1499
4188.11 1564
4188.72 1656
4189.33 1701
4189.94 1775
4190.55 1739
4191.17 1917
4191.78 2012
4192.39 2090
4193.00 2082
4193.61 2190
4194.22 2157
4194.83 2164
4195.44 2053
4196.06 2142
4196.67 2067
4197.28 1971
4197.89 1909
4198.50 1877
4199.11 1815
4199.72 1772
4200.34 1802
4200.95 1746
4201.56 1680
4202.17 1629
4202.78 1688
4203.40 1719
4204.01 1692
4204.62 1697
4205.23 1740
4205.84 1694
4206.46 1610
4207.07 1613
4207.68 1644
4208.29 1722
4208.90 1726
4209.52 1603
4210.13 1586
4210.74 1690
4211.35 1731
4211.97 1774
4212.58 1821
4213.19 1809
4213.80 1919
4214.42 1987
4215.03 1998
4215.64 2002
4216.26 1988
4216.87 2196
4217.48 2257
4218.09 2446
4218.71 2678
4219.32 2776
4219.93 3062
4220.55 3246
4221.16 3390
4221.77 3503
4222.39 3791
4223.00 3816
4223.61 4078
4224.23 4447
4224.84 4636
4225.45 4998
4226.07 5227
4226.68 5309
4227.30 5314
4227.91 5140
4228.52 4865
4229.14 4556
4229.75 3851
4230.36 3327
4230.98 3039
4231.59 2850
4232.21 2679
4232.82 2478
4233.43 2440
4234.05 2426
4234.66 2377
4235.28 2390
4235.89 2335
4236.51 2268
4237.12 2281
4237.73 2223
4238.35 2190
4238.96 2085
4239.58 2188
4240.19 2084
4240.81 2171
4241.42 2137
4242.04 2047
4242.65 2131
4243.27 2030
4243.88 2104
4244.50 2066
4245.11 2049
4245.73 2107
4246.34 2144
4246.96 2082
4247.57 2053
4248.19 2120
4248.80 1933
4249.42 1953
4250.03 1934
4250.65 1851
4251.26 1836
4251.88 1856
4252.49 1772
4253.11 1798
4253.72 1850
4254.34 1853
4254.96 1950
4255.57 1870
4256.19 1793
4256.80 1814
4257.42 1865
4258.03 1815
4258.65 1845
4259.27 1871
4259.88 1901
4260.50 1789
4261.12 1754
4261.73 1776
4262.35 1769
4262.96 1839
4263.58 1889
4264.20 1926
4264.81 1997
4265.43 1980
4266.05 1990
4266.66 1929
4267.28 1982
4267.90 2033
4268.51 1965
4269.13 1890
4269.75 1920
4270.36 1777
4270.98 1799
4271.60 1818
4272.21 1863
4272.83 1848
4273.45 1933
4274.06 1936
4274.68 1957
4275.30 1965
4275.92 1969
4276.53 1998
4277.15 1979
4277.77 1959
4278.38 1859
4279.00 1826
4279.62 1770
4280.24 1699
4280.85 1741
4281.47 1738
4282.09 1675
4282.71 1660
4283.32 1698
4283.94 1721
4284.56 1639
4285.18 1583
4285.80 1604
4286.41 1674
4287.03 1563
4287.65 1638
4288.27 1554
4288.89 1532
4289.50 1542
4290.12 1511
4290.74 1491
4291.36 1500
4291.98 1540
4292.60 1524
4293.21 1555
4293.83 1560
4294.45 1518
4295.07 1626
4295.69 1702
4296.31 1679
4296.93 1640
4297.54 1638
4298.16 1595
4298.78 1612
4299.40 1684
4300.02 1609
4300.64 1664
4301.26 1603
4301.88 1643
4302.50 1625
4303.12 1665
4303.73 1648
4304.35 1652
4304.97 1661
4305.59 1671
4306.21 1689
4306.83 1679
4307.45 1694
4308.07 1761
4308.69 1705
4309.31 1778
4309.93 1775
4310.55 1853
4311.17 1833
4311.79 1749
4312.41 1783
4313.03 1748
4313.65 1763
4314.27 1698
4314.89 1663
4315.51 1653
4316.13 1714
4316.75 1652
4317.37 1796
4317.99 1737
4318.61 1671
4319.23 1683
4319.85 1675
4320.47 1761
4321.09 1834
4321.71 1866
4322.33 1888
4322.95 1987
4323.57 2059
4324.19 2044
4324.81 1822
4325.43 1827
4326.05 1735
4326.68 1773
4327.30 1772
4327.92 1739
4328.54 1752
4329.16 1741
4329.78 1763
4330.40 1735
4331.02 1643
4331.64 1696
4332.26 1695
4332.89 1763
4333.51 1788
4334.13 1844
4334.75 1884
4335.37 1913
4335.99 1975
4336.61 1984
4337.24 1982
4337.86 2059
4338.48 1991
4339.10 1911
4339.72 1889
4340.34 1948
4340.97 2122
4341.59 2104
4342.21 2234
4342.83 2363
4343.45 2694
4344.08 3139
4344.70 3363
4345.32 3412
4345.94 3510
4346.57 3392
4347.19 3327
4347.81 2994
4348.43 2789
4349.05 2495
4349.68 2237
4350.30 2063
4350.92 2022
4351.54 1902
4352.17 1882
4352.79 1889
4353.41 1774
4354.04 1847
4354.66 1846
4355.28 1741
4355.90 1875
4356.53 1928
4357.15 1867
4357.77 1898
4358.40 1959
4359.02 1967
4359.64 2058
4360.27 1950
4360.89 1943
4361.51 1996
4362.14 1977
4362.76 1941
4363.38 1989
4364.01 2049
4364.63 2049
4365.25 2084
4365.88 2052
4366.50 2074
4367.12 2048
4367.75 1998
4368.37 2037
4369.00 2023
4369.62 1982
4370.24 2057
4370.87 2016
4371.49 2037
4372.12 1999
4372.74 2100
4373.36 2029
4373.99 2197
4374.61 2237
4375.24 2337
4375.86 2350
4376.49 2488
4377.11 2594
4377.73 2818
4378.36 2813
4378.98 2922
4379.61 3083
4380.23 3127
4380.86 3208
4381.48 3232
4382.11 3353
4382.73 3360
4383.36 3547
4383.98 3741
4384.61 4111
4385.23 4721
4385.86 5449
4386.48 6364
4387.11 7483
4387.73 8502
4388.36 9006
4388.98 9458
4389.61 9475
4390.23 8721
4390.86 7778
4391.48 6730
4392.11 5712
4392.74 5000
4393.36 4554
4393.99 4202
4394.61 3986
4395.24 3890
4395.86 3944
4396.49 3935
4397.12 3972
4397.74 3842
4398.37 3772
4398.99 3577
4399.62 3507
4400.25 3393
4400.87 3211
4401.50 3203
4402.12 2958
4402.75 3006
4403.38 3026
4404.00 2882
4404.63 2872
4405.26 2957
4405.88 2844
4406.51 2769
4407.14 2777
4407.76 2820
4408.39 2679
4409.02 2709
4409.64 2686
4410.27 2562
4410.90 2451
4411.52 2420
4412.15 2320
4412.78 2326
4413.40 2186
4414.03 2163
4414.66 2112
4415.29 2111
4415.91 2068
4416.54 2007
4417.17 2027
4417.79 1961
4418.42 1939
4419.05 2026
4419.68 1966
4420.30 1982
4420.93 1862
4421.56 1871
4422.19 1894
4422.81 1769
4423.44 1869
4424.07 1873
4424.70 1887
4425.33 1881
4425.95 1874
4426.58 1892
4427.21 1891
4427.84 1789
4428.47 1777
4429.09 1788
4429.72 1698
4430.35 1744
4430.98 1736
4431.61 1670
4432.23 1693
4432.86 1836
4433.49 1779
4434.12 1723
4434.75 1815
4435.38 1773
4436.01 1667
4436.63 1722
4437.26 1638
4437.89 1622
4438.52 1682
4439.15 1645
4439.78 1658
4440.41 1684
4441.04 1709
4441.67 1729
4442.29 1658
4442.92 1681
4443.55 1667
4444.18 1626
4444.81 1674
4445.44 1667
4446.07 1757
4446.70 1741
4447.33 1728
4447.96 1722
4448.59 1667
4449.22 1614
4449.85 1610
4450.48 1544
4451.11 1525
4451.74 1552
4452.37 1554
4453.00 1600
4453.63 1636
4454.26 1703
4454.89 1654
4455.52 1630
4456.15 1563
4456.78 1572
4457.41 1619
4458.04 1554
4458.67 1590
4459.30 1582
4459.93 1540
4460.56 1574
4461.19 1568
4461.82 1612
4462.45 1551
4463.08 1482
4463.71 1524
4464.34 1505
4464.97 1519
4465.60 1516
4466.23 1530
4466.86 1517
4467.49 1479
4468.12 1490
4468.76 1414
4469.39 1443
4470.02 1458
4470.65 1471
4471.28 1485
4471.91 1460
4472.54 1451
4473.17 1496
4473.80 1364
4474.44 1423
4475.07 1479
4475.70 1420
4476.33 1400
4476.96 1419
4477.59 1419
4478.22 1456
4478.86 1488
4479.49 1532
4480.12 1574
4480.75 1567
4481.38 1633
4482.02 1682
4482.65 1674
4483.28 1579
4483.91 1659
4484.54 1615
4485.18 1544
4485.81 1533
4486.44 1549
4487.07 1511
4487.70 1529
4488.34 1485
4488.97 1439
4489.60 1428
4490.23 1436
4490.87 1443
4491.50 1428
4492.13 1441
4492.76 1547
4493.40 1466
4494.03 1402
4494.66 1460
4495.30 1426
4495.93 1383
4496.56 1391
4497.19 1391
4497.83 1461
4498.46 1518
4499.09 1508
4499.73 1551
4500.36 1496
4500.99 1538
4501.63 1474
4502.26 1538
4502.89 1613
4503.53 1544
4504.16 1532
4504.79 1549
4505.43 1532
4506.06 1390
4506.69 1430
4507.33 1411
4507.96 1472
4508.59 1441
4509.23 1448
4509.86 1472
4510.50 1604
4511.13 1495
4511.76 1462
4512.40 1545
4513.03 1442
4513.67 1378
4514.30 1411
4514.93 1366
4515.57 1344
4516.20 1426
4516.84 1407
4517.47 1412
4518.11 1397
4518.74 1435
4519.37 1475
4520.01 1457
4520.64 1449
4521.28 1486
4521.91 1500
4522.55 1529
4523.18 1561
4523.82 1540
4524.45 1711
4525.09 1708
4525.72 1793
4526.36 2071
4526.99 2248
4527.63 2516
4528.26 2923
4528.90 3369
4529.53 3667
4530.17 3890
4530.80 4039
4531.44 3989
4532.07 3764
4532.71 3419
4533.34 3137
4533.98 2890
4534.62 2515
4535.25 2233
4535.89 2085
4536.52 1928
4537.16 1716
4537.79 1571
4538.43 1560
4539.07 1541
4539.70 1405
4540.34 1406
4540.97 1439
4541.61 1417
4542.25 1412
4542.88 1410
4543.52 1427
4544.15 1404
4544.79 1376
4545.43 1379
4546.06 1356
4546.70 1320
4547.34 1281
4547.97 1287
4548.61 1341
4549.25 1362
4549.88 1369
4550.52 1437
4551.16 1529
4551.79 1504
4552.43 1433
4553.07 1527
4553.70 1511
4554.34 1460
4554.98 1425
4555.61 1452
4556.25 1428
4556.89 1418
4557.53 1410
4558.16 1494
4558.80 1495
4559.44 1485
4560.07 1435
4560.71 1489
4561.35 1471
4561.99 1448
4562.62 1470
4563.26 1405
4563.90 1438
4564.54 1521
4565.18 1564
4565.81 1543
4566.45 1553
4567.09 1584
4567.73 1603
4568.36 1640
4569.00 1762
4569.64 1707
4570.28 1673
4570.92 1727
4571.55 1728
4572.19 1745
4572.83 1617
4573.47 1550
4574.11 1501
4574.75 1430
4575.38 1372
4576.02 1351
4576.66 1420
4577.30 1470
4577.94 1397
4578.58 1341
4579.22 1362
4579.85 1393
4580.49 1386
4581.13 1454
4581.77 1391
4582.41 1461
4583.05 1412
4583.69 1390
4584.33 1341
4584.97 1347
4585.61 1372
4586.24 1345
4586.88 1410
4587.52 1485
4588.16 1417
4588.80 1423
4589.44 1414
4590.08 1424
4590.72 1470
4591.36 1417
4592.00 1425
4592.64 1368
4593.28 1371
4593.92 1340
4594.56 1303
4595.20 1333
4595.84 1347
4596.48 1363
4597.12 1296
4597.76 1409
4598.40 1428
4599.04 1383
4599.68 1398
4600.32 1469
4600.96 1459
4601.60 1441
4602.24 1420
4602.88 1447
4603.52 1498
4604.16 1509
4604.80 1500
4605.44 1493
4606.08 1442
4606.72 1475
4607.36 1500
4608.00 1409
4608.64 1503
4609.28 1458
4609.93 1467
4610.57 1500
4611.21 1488
4611.85 1412
4612.49 1394
4613.13 1307
4613.77 1375
4614.41 1381
4615.05 1332
4615.69 1333
4616.34 1391
4616.98 1356
4617.62 1347
4618.26 1334
4618.90 1340
4619.54 1325
4620.18 1350
4620.83 1419
4621.47 1368
4622.11 1369
4622.75 1306
4623.39 1354
4624.03 1283
4624.68 1322
4625.32 1348
4625.96 1417
4626.60 1474
4627.24 1385
4627.89 1414
4628.53 1363
4629.17 1350
4629.81 1457
4630.45 1499
4631.10 1414
4631.74 1487
4632.38 1451
4633.02 1511
4633.67 1535
4634.31 1562
4634.95 1484
4635.59 1497
4636.24 1706
4636.88 1786
4637.52 1679
4638.17 1658
4638.81 1675
4639.45 1617
4640.09 1596
4640.74 1563
4641.38 1561
4642.02 1507
4642.67 1422
4643.31 1421
4643.95 1400
4644.60 1453
4645.24 1467
4645.88 1464
4646.53 1508
4647.17 1578
4647.81 1652
4648.46 1871
4649.10 1931
4649.74 1939
4650.39 2112
4651.03 2233
4651.67 2224
4652.32 2212
4652.96 2119
4653.61 1956
4654.25 1922
4654.89 1784
4655.54 1679
4656.18 1614
4656.83 1556
4657.47 1442
4658.11 1448
4658.76 1375
4659.40 1386
4660.05 1407
4660.69 1351
4661.33 1331
4661.98 1369
4662.62 1345
4663.27 1239
4663.91 1280
4664.56 1349
4665.20 1243
4665.85 1296
4666.49 1252
4667.14 1311
4667.78 1293
4668.43 1217
4669.07 1248
4669.72 1305
4670.36 1350
4671.01 1243
4671.65 1269
4672.30 1291
4672.94 1285
4673.59 1272
4674.23 1255
4674.88 1282
4675.52 1286
4676.17 1328
4676.81 1382
4677.46 1345
4678.10 1358
4678.75 1343
4679.40 1343
4680.04 1346
4680.69 1359
4681.33 1413
4681.98 1395
4682.62 1389
4683.27 1337
4683.92 1345
4684.56 1302
4685.21 1324
4685.85 1376
4686.50 1322
4687.15 1332
4687.79 1399
4688.44 1380
4689.09 1351
4689.73 1389
4690.38 1339
4691.02 1367
4691.67 1316
4692.32 1348
4692.96 1409
4693.61 1426
4694.26 1461
4694.90 1576
4695.55 1570
4696.20 1598
4696.84 1670
4697.49 1649
4698.14 1718
4698.78 1696
4699.43 1664
4700.08 1655
4700.73 1582
4701.37 1523
4702.02 1516
4702.67 1454
4703.31 1437
4703.96 1442
4704.61 1439
4705.26 1426
4705.90 1414
4706.55 1331
4707.20 1396
4707.85 1435
4708.49 1425
4709.14 1464
4709.79 1404
4710.44 1395
4711.09 1442
4711.73 1461
4712.38 1428
4713.03 1452
4713.68 1381
4714.33 1370
4714.97 1368
4715.62 1462
4716.27 1384
4716.92 1406
4717.57 1503
4718.21 1489
4718.86 1494
4719.51 1495
4720.16 1498
4720.81 1586
4721.46 1625
4722.11 1571
4722.75 1670
4723.40 1644
4724.05 1689
4724.70 1729
4725.35 1668
4726.00 1828
4726.65 1807
4727.30 1747
4727.94 1693
4728.59 1625
4729.24 1594
4729.89 1521
4730.54 1515
4731.19 1437
4731.84 1470
4732.49 1412
4733.14 1417
4733.79 1362
4734.44 1459
4735.09 1571
4735.74 1484
4736.38 1508
4737.03 1598
4737.68 1621
4738.33 1755
4738.98 1697
4739.63 1683
4740.28 1642
4740.93 1728
4741.58 1619
4742.23 1595
4742.88 1538
4743.53 1564
4744.18 1627
4744.83 1639
4745.48 1581
4746.13 1662
4746.78 1758
4747.43 1739
4748.08 1745
4748.73 1779
4749.39 1877
4750.04 1842
4750.69 1923
4751.34 1911
4751.99 1859
4752.64 1817
4753.29 1747
4753.94 1797
4754.59 1796
4755.24 1736
4755.89 1660
4756.54 1697
4757.19 1651
4757.84 1554
4758.50 1644
4759.15 1619
4759.80 1608
4760.45 1599
4761.10 1594
4761.75 1566
4762.40 1651
4763.05 1728
4763.71 1815
4764.36 1893
4765.01 1958
4765.66 2084
4766.31 2047
4766.96 2082
4767.62 2031
4768.27 1877
4768.92 1882
4769.57 1780
4770.22 1698
4770.87 1614
4771.53 1570
4772.18 1553
4772.83 1492
4773.48 1526
4774.13 1559
4774.79 1493
4775.44 1583
4776.09 1589
4776.74 1731
4777.40 1866
4778.05 1968
4778.70 2058
4779.35 1990
4780.01 1933
4780.66 1794
4781.31 1783
4781.96 1684
4782.62 1626
4783.27 1532
4783.92 1511
4784.57 1479
4785.23 1547
4785.88 1532
4786.53 1513
4787.19 1530
4787.84 1537
4788.49 1474
4789.15 1517
4789.80 1482
4790.45 1527
4791.11 1409
4791.76 1479
4792.41 1409
4793.07 1540
4793.72 1462
4794.37 1411
4795.03 1504
4795.68 1470
4796.33 1421
4796.99 1436
4797.64 1384
4798.29 1382
4798.95 1393
4799.60 1422
4800.26 1507
4800.91 1503
4801.56 1422
4802.22 1430
4802.87 1422
4803.53 1462
4804.18 1435
4804.83 1485
4805.49 1474
4806.14 1434
4806.80 1461
4807.45 1427
4808.11 1351
4808.76 1431
4809.42 1443
4810.07 1387
4810.72 1320
4811.38 1437
4812.03 1450
4812.69 1454
4813.34 1416
4814.00 1376
4814.65 1495
4815.31 1542
4815.96 1499
4816.62 1539
4817.27 1560
4817.93 1540
4818.58 1605
4819.24 1582
4819.89 1627
4820.55 1736
4821.20 1674
4821.86 1687
4822.52 1757
4823.17 1838
4823.83 1944
4824.48 1914
4825.14 1820
4825.79 1903
4826.45 1829
4827.10 1769
4827.76 1694
4828.42 1648
4829.07 1638
4829.73 1604
4830.38 1637
4831.04 1646
4831.70 1756
4832.35 1757
4833.01 1904
4833.66 1912
4834.32 2023
4834.98 2125
4835.63 2268
4836.29 2275
4836.95 2309
4837.60 2263
4838.26 2217
4838.92 2125
4839.57 2118
4840.23 1978
4840.89 1913
4841.54 1777
4842.20 1737
4842.86 1853
4843.51 1805
4844.17 1783
4844.83 1758
4845.48 1820
4846.14 1821
4846.80 1896
4847.45 1881
4848.11 2009
4848.77 2067
4849.43 2006
4850.08 2000
4850.74 1968
4851.40 1893
4852.06 1964
4852.71 1804
4853.37 1849
4854.03 1830
4854.69 1823
4855.34 1962
4856.00 2071
4856.66 2058
4857.32 2143
4857.97 2152
4858.63 2146
4859.29 2120
4859.95 2120
4860.61 2053
4861.26 1997
4861.92 2015
4862.58 1937
4863.24 1929
4863.90 1859
4864.55 1936
4865.21 1998
4865.87 1879
4866.53 1833
4867.19 1861
4867.85 1830
4868.51 1796
4869.16 1794
4869.82 1744
4870.48 1750
4871.14 1789
4871.80 1790
4872.46 1813
4873.12 1810
4873.78 1759
4874.43 1775
4875.09 1622
4875.75 1699
4876.41 1720
4877.07 1760
4877.73 1692
4878.39 1721
4879.05 1701
4879.71 1615
4880.37 1569
4881.03 1588
4881.69 1649
4882.34 1564
4883.00 1574
4883.66 1570
4884.32 1566
4884.98 1522
4885.64 1627
4886.30 1683
4886.96 1842
4887.62 1897
4888.28 2019
4888.94 2046
4889.60 2136
4890.26 2217
4890.92 2215
4891.58 2102
4892.24 2023
4892.90 1972
4893.56 1852
4894.22 1803
4894.88 1754
4895.54 1734
4896.20 1794
4896.86 1872
4897.52 1998
4898.19 2028
4898.85 1934
4899.51 1946
4900.17 1933
4900.83 2024
4901.49 1853
4902.15 1719
4902.81 1754
4903.47 1756
4904.13 1685
4904.79 1661
4905.45 1567
4906.12 1598
4906.78 1617
4907.44 1550
4908.10 1550
4908.76 1533
4909.42 1532
4910.08 1507
4910.74 1523
4911.41 1492
4912.07 1438
4912.73 1409
4913.39 1403
4914.05 1400
4914.71 1376
4915.38 1331
4916.04 1320
4916.70 1321
4917.36 1322
4918.02 1337
4918.68 1314
4919.35 1283
4920.01 1370
4920.67 1315
4921.33 1321
4921.99 1303
4922.66 1362
4923.32 1355
4923.98 1359
4924.64 1312
4925.31 1331
4925.97 1333
4926.63 1385
4927.29 1401
4927.96 1369
4928.62 1369
4929.28 1415
4929.94 1398
4930.61 1377
4931.27 1368
4931.93 1373
4932.59 1431
4933.26 1379
4933.92 1435
4934.58 1453
4935.25 1468
4935.91 1407
4936.57 1348
4937.24 1452
4937.90 1361
4938.56 1395
4939.23 1413
4939.89 1425
4940.55 1429
4941.22 1387
4941.88 1432
4942.54 1445
4943.21 1381
4943.87 1387
4944.53 1351
4945.20 1326
4945.86 1377
4946.52 1329
4947.19 1365
4947.85 1351
4948.52 1353
4949.18 1390
4949.84 1313
4950.51 1392
4951.17 1391
4951.84 1349
4952.50 1299
4953.17 1356
4953.83 1336
4954.49 1336
4955.16 1306
4955.82 1265
4956.49 1289
4957.15 1409
4957.82 1382
4958.48 1336
4959.15 1402
4959.81 1525
4960.47 1600
4961.14 1702
4961.80 1748
4962.47 1927
4963.13 1921
4963.80 1972
4964.46 1938
4965.13 1816
4965.79 1681
4966.46 1602
4967.12 1539
4967.79 1495
4968.45 1513
4969.12 1468
4969.79 1507
4970.45 1477
4971.12 1544
4971.78 1580
4972.45 1473
4973.11 1534
4973.78 1559
4974.44 1614
4975.11 1640
4975.78 1579
4976.44 1560
4977.11 1464
4977.77 1532
4978.44 1588
4979.11 1601
4979.77 1615
4980.44 1531
4981.10 1522
4981.77 1645
4982.44 1735
4983.10 1794
4983.77 2040
4984.43 2395
4985.10 2781
4985.77 3273
4986.43 3711
4987.10 3985
4987.77 4233
4988.43 4460
4989.10 4277
4989.77 3977
4990.43 3639
4991.10 3247
4991.77 2891
4992.43 2526
4993.10 2245
4993.77 1911
4994.43 1808
4995.10 1687
4995.77 1478
4996.44 1475
4997.10 1454
4997.77 1423
4998.44 1459
4999.10 1388
4999.77 1351
5000.44 1363
5001.11 1353
5001.77 1395
5002.44 1354
5003.11 1419
5003.78 1428
5004.44 1411
5005.11 1417
5005.78 1333
5006.45 1456
5007.12 1440
5007.78 1441
5008.45 1327
5009.12 1417
5009.79 1491
5010.46 1463
5011.12 1437
5011.79 1467
5012.46 1436
5013.13 1421
5013.80 1543
5014.47 1549
5015.13 1574
5015.80 1671
5016.47 1717
5017.14 1884
5017.81 1916
5018.48 2052
5019.14 2276
5019.81 2483
5020.48 2593
5021.15 2716
5021.82 2786
5022.49 2839
5023.16 2783
5023.83 2805
5024.50 2646
5025.16 2415
5025.83 2332
5026.50 2095
5027.17 2045
5027.84 1912
5028.51 1748
5029.18 1656
5029.85 1670
5030.52 1549
5031.19 1508
5031.86 1497
5032.53 1447
5033.20 1438
5033.87 1468
5034.54 1418
5035.21 1345
5035.88 1372
5036.54 1443
5037.21 1444
5037.88 1357
5038.55 1349
5039.22 1359
5039.89 1365
5040.56 1314
5041.23 1313
5041.90 1338
5042.58 1321
5043.25 1344
5043.92 1374
5044.59 1382
5045.26 1376
5045.93 1356
5046.60 1380
5047.27 1391
5047.94 1276
5048.61 1309
5049.28 1353
5049.95 1345
5050.62 1386
5051.29 1324
5051.96 1292
5052.63 1302
5053.30 1287
5053.98 1274
5054.65 1278
5055.32 1245
5055.99 1350
5056.66 1383
5057.33 1325
5058.00 1324
5058.67 1400
5059.34 1378
5060.02 1380
5060.69 1372
5061.36 1354
5062.03 1310
5062.70 1386
5063.37 1308
5064.04 1270
5064.72 1329
5065.39 1342
5066.06 1338
5066.73 1290
5067.40 1247
5068.08 1268
5068.75 1270
5069.42 1224
5070.09 1200
5070.76 1193
5071.44 1158
5072.11 1190
5072.78 1229
5073.45 1224
5074.12 1197
5074.80 1204
5075.47 1205
5076.14 1165
5076.81 1260
5077.49 1296
5078.16 1243
5078.83 1252
5079.50 1229
5080.18 1249
5080.85 1204
5081.52 1151
5082.20 1221
5082.87 1198
5083.54 1246
5084.21 1193
5084.89 1207
5085.56 1232
5086.23 1327
5086.91 1310
5087.58 1274
5088.25 1366
5088.93 1355
5089.60 1429
5090.27 1414
5090.95 1379
5091.62 1340
5092.29 1376
5092.97 1294
5093.64 1302
5094.31 1265
5094.99 1260
5095.66 1289
5096.34 1232
5097.01 1315
5097.68 1297
5098.36 1267
5099.03 1267
5099.70 1288
5100.38 1294
5101.05 1286
5101.73 1271
5102.40 1334
5103.08 1339
5103.75 1324
5104.42 1308
5105.10 1287
5105.77 1252
5106.45 1317
5107.12 1287
5107.80 1268
5108.47 1183
5109.15 1165
5109.82 1164
5110.49 1254
5111.17 1271
5111.84 1209
5112.52 1185
5113.19 1169
5113.87 1296
5114.54 1281
5115.22 1301
5115.89 1355
5116.57 1356
5117.24 1362
5117.92 1427
5118.59 1406
5119.27 1367
5119.94 1321
5120.62 1283
5121.30 1344
5121.97 1297
5122.65 1305
5123.32 1254
5124.00 1267
5124.67 1224
5125.35 1166
5126.02 1135
5126.70 1187
5127.38 1188
5128.05 1181
5128.73 1172
5129.40 1162
5130.08 1203
5130.76 1190
5131.43 1216
5132.11 1215
5132.78 1227
5133.46 1201
5134.14 1250
5134.81 1243
5135.49 1263
5136.17 1278
5136.84 1310
5137.52 1346
5138.20 1337
5138.87 1340
5139.55 1296
5140.22 1265
5140.90 1288
5141.58 1254
5142.26 1189
5142.93 1188
5143.61 1121
5144.29 1113
5144.96 1156
5145.64 1151
5146.32 1143
5146.99 1119
5147.67 1174
5148.35 1103
5149.03 1093
5149.70 1146
5150.38 1171
5151.06 1172
5151.73 1209
5152.41 1192
5153.09 1109
5153.77 1090
5154.44 1124
5155.12 1088
5155.80 1083
5156.48 1083
5157.16 1042
5157.83 1096
5158.51 1069
5159.19 1132
5159.87 1096
5160.55 1160
5161.22 1139
5161.90 1123
5162.58 1170
5163.26 1127
5163.94 1094
5164.61 1102
5165.29 1161
5165.97 1129
5166.65 1109
5167.33 1159
5168.01 1178
5168.68 1144
5169.36 1123
5170.04 1063
5170.72 1086
5171.40 1102
5172.08 1092
5172.76 1099
5173.44 1135
5174.11 1175
5174.79 1170
5175.47 1159
5176.15 1154
5176.83 1129
5177.51 1141
5178.19 1160
5178.87 1114
5179.55 1140
5180.23 1126
5180.91 1205
5181.58 1132
5182.26 1082
5182.94 1094
5183.62 1064
5184.30 1104
5184.98 1124
5185.66 1112
5186.34 1111
5187.02 1076
5187.70 1144
5188.38 1129
5189.06 1113
5189.74 1108
5190.42 1060
5191.10 1038
5191.78 1017
5192.46 1046
5193.14 1017
5193.82 1033
5194.50 1071
5195.18 1114
5195.86 1127
5196.54 1126
5197.22 1102
5197.90 1051
5198.58 1059
5199.26 1088
5199.94 1160
5200.63 1132
5201.31 1146
5201.99 1103
5202.67 1155
5203.35 1145
5204.03 1153
5204.71 1140
5205.39 1214
5206.07 1224
5206.75 1211
5207.43 1284
5208.11 1256
5208.80 1248
5209.48 1293
5210.16 1293
5210.84 1283
5211.52 1299
5212.20 1320
5212.88 1297
5213.57 1342
5214.25 1327
5214.93 1294
5215.61 1291
5216.29 1339
5216.97 1263
5217.66 1227
5218.34 1247
5219.02 1214
5219.70 1171
5220.38 1223
5221.06 1200
5221.75 1247
5222.43 1240
5223.11 1170
5223.79 1176
5224.47 1139
5225.16 1091
5225.84 1138
5226.52 1170
5227.20 1152
5227.89 1186
5228.57 1198
5229.25 1209
5229.93 1173
5230.62 1171
5231.30 1214
5231.98 1275
5232.66 1258
5233.35 1197
5234.03 1248
5234.71 1225
5235.40 1262
5236.08 1287
5236.76 1275
5237.44 1265
5238.13 1248
5238.81 1299
5239.49 1224
5240.18 1185
5240.86 1210
5241.54 1169
5242.23 1184
5242.91 1147
5243.59 1135
5244.28 1133
5244.96 1133
5245.64 1145
5246.33 1075
5247.01 1105
5247.70 1183
5248.38 1155
5249.06 1135
5249.75 1141
5250.43 1209
5251.11 1118
5251.80 1094
5252.48 1136
5253.17 1162
5253.85 1122
5254.53 1112
5255.22 1101
5255.90 1124
5256.59 1170
5257.27 1138
5257.96 1172
5258.64 1110
5259.32 1134
5260.01 1193
5260.69 1181
5261.38 1256
5262.06 1209
5262.75 1184
5263.43 1264
5264.12 1264
5264.80 1177
5265.49 1188
5266.17 1266
5266.86 1218
5267.54 1207
5268.23 1190
5268.91 1206
5269.60 1165
5270.28 1118
5270.97 1159
5271.65 1144
5272.34 1183
5273.02 1169
5273.71 1136
5274.39 1212
5275.08 1170
5275.76 1248
5276.45 1196
5277.14 1259
5277.82 1327
5278.51 1361
5279.19 1411
5279.88 1376
5280.56 1448
5281.25 1425
5281.94 1376
5282.62 1311
5283.31 1306
5283.99 1272
5284.68 1287
5285.37 1167
5286.05 1184
5286.74 1245
5287.43 1222
5288.11 1187
5288.80 1150
5289.48 1169
5290.17 1303
5290.86 1281
5291.54 1251
5292.23 1238
5292.92 1208
5293.60 1171
5294.29 1213
5294.98 1268
5295.66 1313
5296.35 1326
5297.04 1426
5297.72 1550
5298.41 1556
5299.10 1552
5299.79 1662
5300.47 1695
5301.16 1623
5301.85 1632
5302.53 1596
5303.22 1537
5303.91 1447
5304.60 1339
5305.28 1367
5305.97 1312
5306.66 1252
5307.35 1252
5308.03 1232
5308.72 1237
5309.41 1244
5310.10 1250
5310.78 1240
5311.47 1166
5312.16 1185
5312.85 1203
5313.54 1196
5314.22 1206
5314.91 1140
5315.60 1191
5316.29 1211
5316.98 1202
5317.66 1228
5318.35 1220
5319.04 1205
5319.73 1276
5320.42 1287
5321.11 1247
5321.80 1266
5322.48 1258
5323.17 1200
5323.86 1174
5324.55 1191
5325.24 1257
5325.93 1259
5326.62 1277
5327.30 1327
5327.99 1310
5328.68 1329
5329.37 1346
5330.06 1358
5330.75 1322
5331.44 1415
5332.13 1433
5332.82 1488
5333.51 1402
5334.20 1352
5334.88 1468
5335.57 1409
5336.26 1382
5336.95 1446
5337.64 1412
5338.33 1372
5339.02 1382
5339.71 1479
5340.40 1435
5341.09 1431
5341.78 1495
5342.47 1536
5343.16 1627
5343.85 1703
5344.54 1845
5345.23 1966
5345.92 2111
5346.61 2319
5347.30 2513
5347.99 2733
5348.68 2885
5349.37 3128
5350.06 3150
5350.75 3090
5351.44 2862
5352.13 2624
5352.82 2460
5353.51 2235
5354.20 1914
5354.90 1769
5355.59 1657
5356.28 1568
5356.97 1416
5357.66 1376
5358.35 1340
5359.04 1368
5359.73 1346
5360.42 1236
5361.11 1254
5361.80 1293
5362.49 1315
5363.19 1300
5363.88 1280
5364.57 1231
5365.26 1191
5365.95 1201
5366.64 1244
5367.33 1173
5368.03 1137
5368.72 1182
5369.41 1140
5370.10 1167
5370.79 1162
5371.48 1204
5372.18 1215
5372.87 1227
5373.56 1192
5374.25 1209
5374.94 1200
5375.63 1232
5376.33 1272
5377.02 1232
5377.71 1216
5378.40 1181
5379.10 1164
5379.79 1169
5380.48 1094
5381.17 1140
5381.86 1188
5382.56 1199
5383.25 1144
5383.94 1260
5384.63 1318
5385.33 1292
5386.02 1283
5386.71 1350
5387.40 1309
5388.10 1381
5388.79 1323
5389.48 1358
5390.18 1352
5390.87 1338
5391.56 1299
5392.26 1287
5392.95 1286
5393.64 1280
5394.33 1195
5395.03 1196
5395.72 1181
5396.41 1168
5397.11 1152
5397.80 1203
5398.49 1198
5399.19 1174
5399.88 1183
5400.58 1129
5401.27 1142
5401.96 1140
5402.66 1161
5403.35 1227
5404.04 1229
5404.74 1152
5405.43 1169
5406.13 1168
5406.82 1212
5407.51 1137
5408.21 1141
5408.90 1209
5409.60 1174
5410.29 1175
5410.98 1179
5411.68 1129
5412.37 1199
5413.07 1244
5413.76 1173
5414.46 1127
5415.15 1193
5415.84 1243
5416.54 1208
5417.23 1272
5417.93 1247
5418.62 1191
5419.32 1224
5420.01 1223
5420.71 1192
5421.40 1176
5422.10 1231
5422.79 1208
5423.49 1176
5424.18 1150
5424.88 1154
5425.57 1268
5426.27 1243
5426.96 1215
5427.66 1198
5428.35 1172
5429.05 1172
5429.74 1215
5430.44 1207
5431.14 1167
5431.83 1232
5432.53 1279
5433.22 1274
5433.92 1292
5434.61 1286
5435.31 1358
5436.01 1439
5436.70 1461
5437.40 1405
5438.09 1363
5438.79 1264
5439.49 1240
5440.18 1255
5440.88 1271
5441.57 1283
5442.27 1316
5442.97 1298
5443.66 1426
5444.36 1462
5445.06 1440
5445.75 1453
5446.45 1552
5447.15 1564
5447.84 1540
5448.54 1587
5449.24 1566
5449.93 1495
5450.63 1442
5451.33 1446
5452.02 1420
5452.72 1337
5453.42 1249
5454.11 1321
5454.81 1350
5455.51 1339
5456.20 1327
5456.90 1300
5457.60 1273
5458.30 1284
5458.99 1332
5459.69 1377
5460.39 1349
5461.09 1331
5461.78 1319
5462.48 1417
5463.18 1442
5463.88 1350
5464.57 1389
5465.27 1391
5465.97 1390
5466.67 1381
5467.36 1437
5468.06 1501
5468.76 1431
5469.46 1476
5470.16 1462
5470.85 1492
5471.55 1621
5472.25 1707
5472.95 1681
5473.65 1703
5474.35 1748
5475.04 1760
5475.74 1705
5476.44 1769
5477.14 1785
5477.84 1874
5478.54 1975
5479.23 1974
5479.93 2066
5480.63 1984
5481.33 1919
5482.03 1868
5482.73 1747
5483.43 1700
5484.13 1645
5484.83 1694
5485.52 1648
5486.22 1579
5486.92 1626
5487.62 1610
5488.32 1544
5489.02 1663
5489.72 1592
5490.42 1663
5491.12 1649
5491.82 1753
5492.52 1736
5493.22 1755
5493.92 1772
5494.62 1788
5495.31 1817
5496.01 1899
5496.71 2072
5497.41 2264
5498.11 2474
5498.81 2724
5499.51 3034
5500.21 3332
5500.91 3076
5501.61 2825
5502.31 2671
5503.01 2493
5503.71 2155
5504.41 2058
5505.11 1973
5505.81 1812
5506.51 1774
5507.22 1795
5507.92 1784
5508.62 1665
5509.32 1657
5510.02 1667
5510.72 1659
5511.42 1746
5512.12 1720
5512.82 1831
5513.52 1806
5514.22 1802
5514.92 1889
5515.62 1748
5516.32 1751
5517.03 1695
5517.73 1674
5518.43 1698
5519.13 1750
5519.83 1692
5520.53 1721
5521.23 1651
5521.93 1577
5522.63 1540
5523.34 1485
5524.04 1507
5524.74 1413
5525.44 1407
5526.14 1371
5526.84 1343
5527.55 1366
5528.25 1308
5528.95 1375
5529.65 1358
5530.35 1396
5531.05 1464
5531.76 1483
5532.46 1456
5533.16 1475
5533.86 1416
5534.56 1494
5535.27 1477
5535.97 1442
5536.67 1437
5537.37 1441
5538.08 1424
5538.78 1353
5539.48 1337
5540.18 1389
5540.89 1391
5541.59 1353
5542.29 1363
5542.99 1383
5543.70 1486
5544.40 1465
5545.10 1546
5545.80 1555
5546.51 1485
5547.21 1513
5547.91 1509
5548.62 1497
5549.32 1400
5550.02 1410
5550.73 1388
5551.43 1341
5552.13 1295
5552.84 1279
5553.54 1289
5554.24 1282
5554.95 1310
5555.65 1267
5556.35 1361
5557.06 1368
5557.76 1378
5558.46 1438
5559.17 1434
5559.87 1414
5560.57 1426
5561.28 1456
5561.98 1455
5562.69 1465
5563.39 1444
5564.09 1387
5564.80 1452
5565.50 1395
5566.21 1376
5566.91 1408
5567.61 1359
5568.32 1355
5569.02 1341
5569.73 1310
5570.43 1321
5571.14 1375
5571.84 1383
5572.54 1383
5573.25 1382
5573.95 1372
5574.66 1369
5575.36 1403
5576.07 1404
5576.77 1370
5577.48 1374
5578.18 1285
5578.89 1337
5579.59 1378
5580.30 1331
5581.00 1294
5581.71 1227
5582.41 1218
5583.12 1206
5583.82 1222
5584.53 1264
5585.23 1215
5585.94 1247
5586.64 1249
5587.35 1210
5588.06 1235
5588.76 1244
5589.47 1267
5590.17 1269
5590.88 1235
5591.58 1273
5592.29 1311
5592.99 1234
5593.70 1255
5594.41 1274
5595.11 1217
5595.82 1195
5596.52 1191
5597.23 1195
5597.94 1178
5598.64 1151
5599.35 1171
5600.06 1148
5600.76 1195
5601.47 1139
5602.17 1195
5602.88 1170
5603.59 1208
5604.29 1221
5605.00 1184
5605.71 1143
5606.41 1130
5607.12 1147
5607.83 1172
5608.53 1070
5609.24 1111
5609.95 1143
5610.65 1186
5611.36 1139
5612.07 1169
5612.78 1112
5613.48 1180
5614.19 1168
5614.90 1158
5615.60 1171
5616.31 1143
5617.02 1192
5617.73 1182
5618.43 1145
5619.14 1103
5619.85 1156
5620.56 1153
5621.26 1137
5621.97 1133
5622.68 1181
5623.39 1180
5624.09 1119
5624.80 1117
5625.51 1141
5626.22 1165
5626.93 1204
5627.63 1215
5628.34 1199
5629.05 1140
5629.76 1110
5630.47 1167
5631.17 1158
5631.88 1118
5632.59 1192
5633.30 1173
5634.01 1133
5634.72 1069
5635.42 1142
5636.13 1104
5636.84 1085
5637.55 1121
5638.26 1191
5638.97 1178
5639.68 1180
5640.39 1206
5641.09 1150
5641.80 1161
5642.51 1221
5643.22 1175
5643.93 1154
5644.64 1196
5645.35 1276
5646.06 1170
5646.77 1190
5647.48 1227
5648.19 1205
5648.89 1194
5649.60 1170
5650.31 1134
5651.02 1142
5651.73 1183
5652.44 1143
5653.15 1253
5653.86 1246
5654.57 1264
5655.28 1286
5655.99 1317
5656.70 1347
5657.41 1320
5658.12 1287
5658.83 1343
5659.54 1240
5660.25 1227
5660.96 1227
5661.67 1214
5662.38 1192
5663.09 1208
5663.80 1207
5664.51 1191
5665.22 1194
5665.93 1141
5666.64 1142
5667.35 1217
5668.06 1306
5668.77 1347
5669.48 1322
5670.19 1373
5670.91 1410
5671.62 1420
5672.33 1325
5673.04 1313
5673.75 1269
5674.46 1243
5675.17 1278
5675.88 1287
5676.59 1199
5677.30 1224
5678.01 1308
5678.73 1283
5679.44 1221
5680.15 1258
5680.86 1276
5681.57 1255
5682.28 1274
5682.99 1288
5683.71 1251
5684.42 1265
5685.13 1226
5685.84 1222
5686.55 1270
5687.26 1228
5687.98 1249
5688.69 1278
5689.40 1294
5690.11 1272
5690.82 1279
5691.54 1269
5692.25 1198
5692.96 1245
5693.67 1216
5694.38 1226
5695.10 1196
5695.81 1174
5696.52 1221
5697.23 1256
5697.95 1238
5698.66 1227
5699.37 1258
5700.08 1315
5700.80 1295
5701.51 1253
5702.22 1250
5702.93 1299
5703.65 1220
5704.36 1238
5705.07 1183
5705.78 1191
5706.50 1221
5707.21 1215
5707.92 1178
5708.64 1247
5709.35 1229
5710.06 1190
5710.78 1234
5711.49 1234
5712.20 1292
5712.92 1283
5713.63 1332
5714.34 1264
5715.06 1320
5715.77 1283
5716.48 1260
5717.20 1272
5717.91 1278
5718.62 1317
5719.34 1343
5720.05 1347
5720.77 1328
5721.48 1306
5722.19 1296
5722.91 1385
5723.62 1391
5724.33 1385
5725.05 1370
5725.76 1324
5726.48 1416
5727.19 1444
5727.91 1411
5728.62 1413
5729.33 1431
5730.05 1421
5730.76 1519
5731.48 1521
5732.19 1518
5732.91 1570
5733.62 1552
5734.34 1513
5735.05 1580
5735.77 1618
5736.48 1799
5737.20 1929
5737.91 1929
5738.63 2069
5739.34 2103
5740.06 2022
5740.77 1994
5741.49 2019
5742.20 1904
5742.92 1863
5743.63 1887
5744.35 1830
5745.06 1725
5745.78 1684
5746.49 1707
5747.21 1667
5747.92 1715
5748.64 1677
5749.35 1649
5750.07 1738
5750.79 1769
5751.50 1730
5752.22 1659
5752.93 1632
5753.65 1707
5754.36 1738
5755.08 1821
5755.80 1822
5756.51 1832
5757.23 1891
5757.95 1968
5758.66 1999
5759.38 1998
5760.09 2045
5760.81 2149
5761.53 2121
5762.24 2207
5762.96 2248
5763.68 2203
5764.39 2326
5765.11 2329
5765.83 2271
5766.54 2173
5767.26 2141
5767.98 2213
5768.69 2186
5769.41 2243
5770.13 2282
5770.84 2211
5771.56 2292
5772.28 2227
5772.99 2365
5773.71 2439
5774.43 2388
5775.15 2415
5775.86 2447
5776.58 2513
5777.30 2558
5778.01 2717
5778.73 2799
5779.45 2857
5780.17 2773
5780.88 2865
5781.60 2932
5782.32 2895
5783.04 2832
5783.76 2835
5784.47 2885
5785.19 2929
5785.91 2997
5786.63 3017
5787.34 3194
5788.06 3193
5788.78 3352
5789.50 3524
5790.22 3606
5790.94 3815
5791.65 4155
5792.37 4394
5793.09 4596
5793.81 4855
5794.53 5093
5795.25 5296
5795.96 5454
5796.68 6100
5797.40 7150
5798.12 9284
5798.84 12083
5799.56 15534
5800.28 19647
5800.99 22905
5801.71 24552
5802.43 24134
5803.15 22004
5803.87 18512
5804.59 14937
5805.31 11984
5806.03 9626
5806.75 8304
5807.47 7073
5808.18 6615
5808.90 6316
5809.62 6052
5810.34 5850
5811.06 5796
5811.78 5863
5812.50 5912
5813.22 5961
5813.94 5960
5814.66 6218
5815.38 6510
5816.10 6296
5816.82 6194
5817.54 6167
5818.26 6065
5818.98 5979
5819.70 6105
5820.42 5902
5821.14 5630
5821.86 5267
5822.58 5033
5823.30 4853
5824.02 4473
5824.74 4278
5825.46 4041
5826.18 3793
5826.90 3700
5827.62 3655
5828.34 3444
5829.06 3366
5829.78 3359
5830.50 3337
5831.22 3290
5831.95 3311
5832.67 3332
5833.39 3334
5834.11 3241
5834.83 3135
5835.55 3058
5836.27 3027
5836.99 2969
5837.71 2980
5838.43 2999
5839.15 3025
5839.88 3096
5840.60 2978
5841.32 3014
5842.04 2858
5842.76 2798
5843.48 2638
5844.20 2569
5844.93 2528
5845.65 2474
5846.37 2504
5847.09 2446
5847.81 2338
5848.53 2417
5849.26 2439
5849.98 2460
5850.70 2400
5851.42 2445
5852.14 2461
5852.87 2343
5853.59 2429
5854.31 2342
5855.03 2304
5855.75 2368
5856.48 2349
5857.20 2303
5857.92 2426
5858.64 2360
5859.37 2417
5860.09 2395
5860.81 2374
5861.53 2263
5862.26 2224
5862.98 2210
5863.70 2182
5864.42 2240
5865.15 2188
5865.87 2102
5866.59 2109
5867.31 2128
5868.04 2146
5868.76 2131
5869.48 2091
5870.21 2123
5870.93 2209
5871.65 2315
5872.38 2442
5873.10 2373
5873.82 2328
5874.55 2343
5875.27 2374
5875.99 2325
5876.72 2258
5877.44 2169
5878.16 2126
5878.89 2145
5879.61 2131
5880.33 2079
5881.06 2049
5881.78 2065
5882.51 2035
5883.23 2093
5883.95 2065
5884.68 2098
5885.40 2103
5886.13 2171
5886.85 2184
5887.57 2314
5888.30 2123
5889.02 2069
5889.75 2020
5890.47 1993
5891.20 2022
5891.92 1943
5892.64 1929
5893.37 1934
5894.09 1881
5894.82 1968
5895.54 1969
5896.27 1954
5896.99 1940
5897.72 1911
5898.44 1909
5899.17 1833
5899.89 1823
5900.62 1807
5901.34 1848
5902.07 1825
5902.79 1818
5903.52 1716
5904.24 1711
5904.97 1772
5905.69 1749
5906.42 1782
5907.14 1714
5907.87 1684
5908.59 1731
5909.32 1682
5910.04 1658
5910.77 1726
5911.50 1711
5912.22 1724
5912.95 1740
5913.67 1645
5914.40 1737
5915.12 1760
5915.85 1763
5916.58 1683
5917.30 1694
5918.03 1724
5918.75 1692
5919.48 1767
5920.21 1763
5920.93 1742
5921.66 1792
5922.39 1803
5923.11 1846
5923.84 1867
5924.56 1791
5925.29 1817
5926.02 1829
5926.74 1891
5927.47 1860
5928.20 1776
5928.92 1849
5929.65 1922
5930.38 1909
5931.10 1968
5931.83 2044
5932.56 2190
5933.28 2323
5934.01 2410
5934.74 2510
5935.47 2639
5936.19 2667
5936.92 2536
5937.65 2501
5938.37 2431
5939.10 2393
5939.83 2420
5940.56 2343
5941.28 2387
5942.01 2396
5942.74 2319
5943.47 2369
5944.19 2390
5944.92 2382
5945.65 2330
5946.38 2311
5947.11 2391
5947.83 2441
5948.56 2328
5949.29 2437
5950.02 2486
5950.74 2661
5951.47 2695
5952.20 2658
5952.93 2670
5953.66 2650
5954.39 2629
5955.11 2641
5955.84 2704
5956.57 2645
5957.30 2758
5958.03 2792
5958.76 2751
5959.48 2786
5960.21 2769
5960.94 2724
5961.67 2722
5962.40 2778
5963.13 2875
5963.86 2981
5964.59 3054
5965.31 3232
5966.04 3474
5966.77 3405
5967.50 3432
5968.23 3507
5968.96 3463
5969.69 3434
5970.42 3555
5971.15 3459
5971.88 3381
5972.61 3320
5973.34 3409
5974.06 3464
5974.79 3517
5975.52 3518
5976.25 3536
5976.98 3794
5977.71 3854
5978.44 3991
5979.17 4105
5979.90 4141
5980.63 4157
5981.36 4282
5982.09 4240
5982.82 4262
5983.55 4367
5984.28 4307
5985.01 4211
5985.74 4311
5986.47 4277
5987.20 4234
5987.93 4303
5988.66 4323
5989.39 4415
5990.12 4423
5990.85 4425
5991.58 4609
5992.32 4716
5993.05 4637
5993.78 4795
5994.51 4859
5995.24 4922
5995.97 5077
5996.70 5219
5997.43 5136
5998.16 5076
5998.89 5061
5999.62 4895
6000.35 4858
6001.09 4832
6001.82 4745
6002.55 4631
6003.28 4569
6004.01 4689
6004.74 4716
6005.47 4935
6006.20 5258
6006.94 5762
6007.67 6583
6008.40 7981
6009.13 9709
6009.86 11758
6010.59 13957
6011.33 15866
6012.06 17090
6012.79 17583
6013.52 17432
6014.25 16775
6014.98 15485
6015.72 13548
6016.45 11860
6017.18 10294
6017.91 8654
6018.64 7263
6019.38 6255
6020.11 5539
6020.84 4795
6021.57 4368
6022.31 4058
6023.04 3799
6023.77 3615
6024.50 3477
6025.24 3498
6025.97 3333
6026.70 3299
6027.43 3183
6028.17 3111
6028.90 2933
6029.63 2839
6030.37 2842
6031.10 2769
6031.83 2697
6032.56 2629
6033.30 2576
6034.03 2617
6034.76 2677
6035.50 2788
6036.23 2805
6036.96 2787
6037.70 2896
6038.43 2988
6039.16 3133
6039.90 3165
6040.63 3103
6041.36 3180
6042.10 3187
6042.83 3169
6043.56 3111
6044.30 3215
6045.03 3160
6045.77 3200
6046.50 3244
6047.23 3319
6047.97 3366
6048.70 3512
6049.44 3687
6050.17 3836
6050.90 3842
6051.64 3911
6052.37 3828
6053.11 3744
6053.84 3765
6054.57 3594
6055.31 3599
6056.04 3476
6056.78 3483
6057.51 3465
6058.25 3359
6058.98 3346
6059.72 3349
6060.45 3272
6061.19 3271
6061.92 3257
6062.66 3173
6063.39 3197
6064.13 3171
6064.86 3106
6065.60 3041
6066.33 2938
6067.07 2934
6067.80 3013
6068.54 2945
6069.27 2854
6070.01 2847
6070.74 2837
6071.48 2806
6072.21 2828
6072.95 2791
6073.68 2711
6074.42 2751
6075.15 2819
6075.89 2802
6076.63 2722
6077.36 2710
6078.10 2667
6078.83 2556
6079.57 2612
6080.30 2598
6081.04 2523
6081.78 2478
6082.51 2443
6083.25 2386
6083.98 2334
6084.72 2345
6085.46 2396
6086.19 2402
6086.93 2343
6087.67 2375
6088.40 2347
6089.14 2431
6089.88 2391
6090.61 2426
6091.35 2399
6092.09 2375
6092.82 2368
6093.56 2327
6094.30 2324
6095.03 2309
6095.77 2227
6096.51 2177
6097.24 2193
6097.98 2217
6098.72 2093
6099.45 2114
6100.19 2113
6100.93 2144
6101.67 2119
6102.40 2126
6103.14 2010
6103.88 2107
6104.61 2160
6105.35 2141
6106.09 2155
6106.83 2099
6107.56 2108
6108.30 2144
6109.04 2145
6109.78 2163
6110.51 2211
6111.25 2162
6111.99 2151
6112.73 2164
6113.47 2139
6114.20 2098
6114.94 2094
6115.68 2151
6116.42 2134
6117.16 2078
6117.89 2151
6118.63 2164
6119.37 2200
6120.11 2189
6120.85 2174
6121.59 2237
6122.32 2290
6123.06 2255
6123.80 2264
6124.54 2269
6125.28 2284
6126.02 2256
6126.76 2344
6127.49 2343
6128.23 2310
6128.97 2340
6129.71 2335
6130.45 2385
6131.19 2334
6131.93 2415
6132.67 2273
6133.41 2334
6134.15 2398
6134.88 2513
6135.62 2530
6136.36 2445
6137.10 2476
6137.84 2530
6138.58 2571
6139.32 2533
6140.06 2455
6140.80 2464
6141.54 2437
6142.28 2411
6143.02 2437
6143.76 2401
6144.50 2412
6145.24 2478
6145.98 2486
6146.72 2476
6147.46 2452
6148.20 2555
6148.94 2653
6149.68 2625
6150.42 2595
6151.16 2574
6151.90 2656
6152.64 2666
6153.38 2727
6154.12 2731
6154.86 2672
6155.60 2780
6156.34 2783
6157.08 2694
6157.82 2847
6158.56 2905
6159.30 2963
6160.04 2994
6160.78 3207
6161.52 3367
6162.27 3470
6163.01 3746
6163.75 4019
6164.49 4149
6165.23 4320
6165.97 4306
6166.71 4359
6167.45 4246
6168.19 4170
6168.94 4080
6169.68 4017
6170.42 3951
6171.16 3897
6171.90 3876
6172.64 3681
6173.38 3677
6174.13 3696
6174.87 3679
6175.61 3637
6176.35 3513
6177.09 3682
6177.83 3809
6178.58 3765
6179.32 3813
6180.06 3797
6180.80 3910
6181.54 4001
6182.28 4086
6183.03 4042
6183.77 4070
6184.51 4108
6185.25 4107
6186.00 4213
6186.74 4390
6187.48 4483
6188.22 4607
6188.97 4755
6189.71 4824
6190.45 4969
6191.19 5081
6191.94 5124
6192.68 5213
6193.42 5180
6194.16 5184
6194.91 5228
6195.65 5400
6196.39 5212
6197.13 5139
6197.88 5160
6198.62 5102
6199.36 5282
6200.11 5353
6200.85 5569
6201.59 6015
6202.34 6612
6203.08 7819
6203.82 9779
6204.57 12544
6205.31 16117
6206.05 20291
6206.80 23762
6207.54 26013
6208.28 27134
6209.03 27049
6209.77 25917
6210.52 23814
6211.26 20705
6212.00 17786
6212.75 14665
6213.49 12067
6214.23 10078
6214.98 8455
6215.72 7188
6216.47 6211
6217.21 5556
6217.95 4934
6218.70 4675
6219.44 4430
6220.19 4289
6220.93 4228
6221.68 4252
6222.42 4340
6223.17 4356
6223.91 4276
6224.65 4087
6225.40 3860
6226.14 3571
6226.89 3468
6227.63 3213
6228.38 3019
6229.12 2863
6229.87 2738
6230.61 2758
6231.36 2665
6232.10 2711
6232.85 2751
6233.59 2850
6234.34 2804
6235.08 2857
6235.83 2920
6236.57 2906
6237.32 2900
6238.06 2942
6238.81 2936
6239.56 2859
6240.30 2905
6241.05 3033
6241.79 3073
6242.54 3192
6243.28 3373
6244.03 3679
6244.77 3823
6245.52 4027
6246.27 4235
6247.01 4385
6247.76 4258
6248.50 4135
6249.25 4003
6250.00 3897
6250.74 3668
6251.49 3588
6252.23 3521
6252.98 3414
6253.73 3314
6254.47 3283
6255.22 3345
6255.97 3253
6256.71 3303
6257.46 3279
6258.21 3268
6258.95 3226
6259.70 3252
6260.45 3226
6261.19 3160
6261.94 3155
6262.69 3050
6263.43 3140
6264.18 3083
6264.93 3005
6265.67 2996
6266.42 2981
6267.17 3045
6267.92 3128
6268.66 3156
6269.41 3300
6270.16 3303
6270.90 3434
6271.65 3514
6272.40 3511
6273.15 3512
6273.89 3659
6274.64 3739
6275.39 3774
6276.14 3735
6276.89 3697
6277.63 3625
6278.38 3440
6279.13 3383
6279.88 3243
6280.62 3180
6281.37 3062
6282.12 2989
6282.87 2968
6283.62 2890
6284.36 2925
6285.11 3001
6285.86 2961
6286.61 3097
6287.36 3245
6288.11 3263
6288.85 3365
6289.60 3413
6290.35 3390
6291.10 3308
6291.85 3203
6292.60 3051
6293.35 2889
6294.09 2769
6294.84 2771
6295.59 2623
6296.34 2565
6297.09 2601
6297.84 2613
6298.59 2538
6299.34 2590
6300.09 2531
6300.83 2583
6301.58 2687
6302.33 2659
6303.08 2569
6303.83 2687
6304.58 2560
6305.33 2559
6306.08 2506
6306.83 2429
6307.58 2382
6308.33 2437
6309.08 2440
6309.83 2563
6310.58 2568
6311.33 2611
6312.08 2703
6312.83 2721
6313.58 2771
6314.33 2789
6315.08 2785
6315.83 2748
6316.58 2850
6317.33 2815
6318.08 2680
6318.83 2657
6319.58 2645
6320.33 2566
6321.08 2501
6321.83 2368
6322.58 2390
6323.33 2291
6324.08 2280
6324.83 2182
6325.58 2079
6326.33 2174
6327.08 2206
6327.83 2330
6328.58 2341
6329.33 2384
6330.08 2431
6330.84 2394
6331.59 2278
6332.34 2338
6333.09 2277
6333.84 2197
6334.59 2157
6335.34 2161
6336.09 2023
6336.84 2068
6337.60 2052
6338.35 2026
6339.10 2045
6339.85 2034
6340.60 2050
6341.35 2045
6342.10 2092
6342.86 2068
6343.61 2091
6344.36 2028
6345.11 2006
6345.86 2018
6346.61 2041
6347.37 2103
6348.12 2179
6348.87 2242
6349.62 2380
6350.37 2426
6351.13 2461
6351.88 2626
6352.63 2666
6353.38 2648
6354.14 2531
6354.89 2449
6355.64 2298
6356.39 2271
6357.14 2255
6357.90 2179
6358.65 2133
6359.40 2132
6360.16 2049
6360.91 2080
6361.66 2081
6362.41 2084
6363.17 2008
6363.92 2093
6364.67 2127
6365.42 2113
6366.18 2041
6366.93 2127
6367.68 2138
6368.44 2119
6369.19 2182
6369.94 2017
6370.70 2130
6371.45 2107
6372.20 2095
6372.96 2044
6373.71 2080
6374.46 2017
6375.22 1979
6375.97 2040
6376.72 2039
6377.48 2051
6378.23 2122
6378.99 2095
6379.74 2131
6380.49 2168
6381.25 2139
6382.00 2197
6382.75 2176
6383.51 2156
6384.26 2064
6385.02 1982
6385.77 1948
6386.53 1951
6387.28 1856
6388.03 1779
6388.79 1815
6389.54 1796
6390.30 1786
6391.05 1821
6391.81 1785
6392.56 1829
6393.31 1813
6394.07 1815
6394.82 1786
6395.58 1818
6396.33 1782
6397.09 1812
6397.84 1856
6398.60 1750
6399.35 1693
6400.11 1653
6400.86 1698
6401.62 1704
6402.37 1703
6403.13 1674
6403.88 1674
6404.64 1649
6405.39 1666
6406.15 1695
6406.90 1726
6407.66 1770
6408.42 1802
6409.17 1725
6409.93 1796
6410.68 1736
6411.44 1740
6412.19 1754
6412.95 1758
6413.71 1731
6414.46 1734
6415.22 1811
6415.97 1772
6416.73 1718
6417.48 1679
6418.24 1727
6419.00 1825
6419.75 1737
6420.51 1736
6421.27 1760
6422.02 1809
6422.78 1746
6423.53 1758
6424.29 1784
6425.05 1736
6425.80 1799
6426.56 1797
6427.32 1759
6428.07 1767
6428.83 1811
6429.59 1816
6430.34 1840
6431.10 1837
6431.86 1776
6432.61 1739
6433.37 1824
6434.13 1875
6434.89 1901
6435.64 1929
6436.40 1890
6437.16 1880
6437.91 1919
6438.67 1915
6439.43 1878
6440.19 1884
6440.94 1882
6441.70 1963
6442.46 1936
6443.22 1897
6443.97 1936
6444.73 1871
6445.49 1870
6446.25 1955
6447.00 1846
6447.76 1878
6448.52 2010
6449.28 1981
6450.04 1977
6450.79 2005
6451.55 1973
6452.31 2015
6453.07 2014
6453.83 2099
6454.58 2115
6455.34 2174
6456.10 2165
6456.86 2132
6457.62 2177
6458.38 2125
6459.13 2131
6459.89 2125
6460.65 2142
6461.41 2189
6462.17 2147
6462.93 2141
6463.69 2259
6464.44 2231
6465.20 2194
6465.96 2240
6466.72 2257
6467.48 2335
6468.24 2219
6469.00 2335
6469.76 2311
6470.52 2281
6471.28 2306
6472.03 2366
6472.79 2366
6473.55 2381
6474.31 2428
6475.07 2502
6475.83 2548
6476.59 2531
6477.35 2594
6478.11 2569
6478.87 2574
6479.63 2726
6480.39 2782
6481.15 2826
6481.91 2845
6482.67 3029
6483.43 2970
6484.19 3135
6484.95 3142
6485.71 3078
6486.47 3084
6487.23 3073
6487.99 3167
6488.75 3244
6489.51 3348
6490.27 3456
6491.03 3530
6491.79 3687
6492.55 3734
6493.31 3849
6494.07 3809
6494.83 3865
6495.59 3843
6496.35 3842
6497.11 3822
6497.87 3779
6498.64 3870
6499.40 3798
6500.16 3774
6500.92 3876
6501.68 3999
6502.44 4000
6503.20 3916
6503.96 4109
6504.72 4121
6505.48 4187
6506.25 4225
6507.01 4376
6507.77 4366
6508.53 4593
6509.29 4655
6510.05 4629
6510.81 4710
6511.57 4772
6512.34 4685
6513.10 4579
6513.86 4570
6514.62 4682
6515.38 4703
6516.15 4899
6516.91 5259
6517.67 5942
6518.43 6545
6519.19 7337
6519.95 8316
6520.72 9292
6521.48 9990
6522.24 10805
6523.00 11417
6523.77 12026
6524.53 12783
6525.29 13363
6526.05 13784
6526.81 13713
6527.58 13304
6528.34 12622
6529.10 11716
6529.86 10648
6530.63 9689
6531.39 8946
6532.15 8658
6532.92 8828
6533.68 8799
6534.44 9006
6535.20 8966
6535.97 8744
6536.73 8286
6537.49 7714
6538.26 7055
6539.02 6177
6539.78 5554
6540.55 4910
6541.31 4570
6542.07 4138
6542.84 3882
6543.60 3672
6544.36 3528
6545.13 3344
6545.89 3337
6546.65 3249
6547.42 3197
6548.18 3276
6548.94 3306
6549.71 3321
6550.47 3331
6551.24 3310
6552.00 3204
6552.76 3310
6553.53 3343
6554.29 3352
6555.06 3408
6555.82 3446
6556.58 3482
6557.35 3587
6558.11 3647
6558.88 3819
6559.64 3927
6560.41 3989
6561.17 4078
6561.93 4092
6562.70 4166
6563.46 4197
6564.23 4186
6564.99 4197
6565.76 4218
6566.52 4271
6567.29 4156
6568.05 4161
6568.82 4134
6569.58 4102
6570.35 4058
6571.11 4088
6571.88 4126
6572.64 4146
6573.41 4252
6574.17 4289
6574.94 4259
6575.70 4433
6576.47 4481
6577.23 4479
6578.00 4482
6578.76 4572
6579.53 4562
6580.29 4462
6581.06 4450
6581.83 4378
6582.59 4324
6583.36 4237
6584.12 4214
6584.89 4169
6585.65 4100
6586.42 4188
6587.19 4368
6587.95 4460
6588.72 4682
6589.48 4968
6590.25 5316
6591.02 5817
6591.78 6424
6592.55 7024
6593.32 7207
6594.08 7356
6594.85 7248
6595.61 7040
6596.38 6904
6597.15 6501
6597.91 6176
6598.68 5826
6599.45 5516
6600.21 5249
6600.98 4934
6601.75 4813
6602.51 4670
6603.28 4484
6604.05 4387
6604.82 4253
6605.58 4156
6606.35 4013
6607.12 3856
6607.88 3665
6608.65 3704
6609.42 3581
6610.19 3495
6610.95 3413
6611.72 3455
6612.49 3362
6613.25 3430
6614.02 3495
6614.79 3453
6615.56 3488
6616.32 3437
6617.09 3556
6617.86 3488
6618.63 3650
6619.40 3701
6620.16 3591
6620.93 3573
6621.70 3524
6622.47 3515
6623.24 3487
6624.00 3525
6624.77 3325
6625.54 3421
6626.31 3463
6627.08 3647
6627.84 3845
6628.61 4037
6629.38 4552
6630.15 5123
6630.92 5921
6631.69 6751
6632.46 7433
6633.22 8102
6633.99 8364
6634.76 8076
6635.53 7558
6636.30 7025
6637.07 6320
6637.84 5653
6638.61 5009
6639.37 4376
6640.14 4045
6640.91 3752
6641.68 3492
6642.45 3299
6643.22 3147
6643.99 3019
6644.76 2979
6645.53 3003
6646.30 2929
6647.07 2826
6647.84 2882
6648.61 2887
6649.37 2854
6650.14 2830
6650.91 2791
6651.68 2837
6652.45 2766
6653.22 2710
6653.99 2764
6654.76 2746
6655.53 2759
6656.30 2705
6657.07 2681
6657.84 2624
6658.61 2673
6659.38 2716
6660.15 2718
6660.92 2628
6661.69 2650
6662.46 2529
6663.23 2566
6664.00 2606
6664.77 2663
6665.55 2602
6666.32 2618
6667.09 2662
6667.86 2669
6668.63 2688
6669.40 2794
6670.17 2931
6670.94 2972
6671.71 2936
6672.48 2924
6673.25 2915
6674.02 2946
6674.79 2836
6675.57 2785
6676.34 2720
6677.11 2702
6677.88 2696
6678.65 2668
6679.42 2593
6680.19 2682
6680.96 2754
6681.74 2904
6682.51 2998
6683.28 3028
6684.05 3158
6684.82 3183
6685.59 3133
6686.37 3144
6687.14 3143
6687.91 2936
6688.68 2789
6689.45 2646
6690.22 2589
6691.00 2573
6691.77 2539
6692.54 2437
6693.31 2432
6694.08 2416
6694.86 2493
6695.63 2440
6696.40 2283
6697.17 2324
6697.95 2335
6698.72 2291
6699.49 2356
6700.26 2354
6701.04 2311
6701.81 2278
6702.58 2264
6703.35 2255
6704.13 2217
6704.90 2127
6705.67 2231
6706.44 2131
6707.22 2117
6707.99 2176
6708.76 2162
6709.54 2180
6710.31 2131
6711.08 2115
6711.86 2151
6712.63 2222
6713.40 2148
6714.17 2129
6714.95 2129
6715.72 1990
6716.50 1955
6717.27 1961
6718.04 1945
6718.82 1940
6719.59 1960
6720.36 1917
6721.14 1900
6721.91 1923
6722.68 1894
6723.46 1858
6724.23 1874
6725.01 1937
6725.78 1925
6726.55 1885
6727.33 1870
6728.10 1879
6728.88 1867
6729.65 1853
6730.42 1836
6731.20 1858
6731.97 1874
6732.75 1856
6733.52 1836
6734.30 1845
6735.07 1880
6735.84 1963
6736.62 1940
6737.39 1885
6738.17 1849
6738.94 1884
6739.72 1885
6740.49 1843
6741.27 1910
6742.04 1960
6742.82 1941
6743.59 1884
6744.37 1896
6745.14 1899
6745.92 1915
6746.69 1931
6747.47 2000
6748.24 2086
6749.02 2099
6749.79 2228
6750.57 2235
6751.34 2363
6752.12 2353
6752.90 2305
6753.67 2252
6754.45 2171
6755.22 2134
6756.00 2050
6756.77 1973
6757.55 1933
6758.33 1897
6759.10 1888
6759.88 1873
6760.65 1875
6761.43 1904
6762.20 1892
6762.98 1851
6763.76 1841
6764.53 1816
6765.31 1779
6766.09 1851
6766.86 1850
6767.64 1853
6768.41 1871
6769.19 1848
6769.97 1862
6770.74 1893
6771.52 1853
6772.30 1806
6773.07 1899
6773.85 1907
6774.63 1959
6775.40 1945
6776.18 1908
6776.96 1933
6777.74 1935
6778.51 1961
6779.29 1916
6780.07 1884
6780.84 1950
6781.62 1960
6782.40 1950
6783.17 2007
6783.95 2051
6784.73 2032
6785.51 2021
6786.28 1977
6787.06 2015
6787.84 1940
6788.62 1884
6789.39 1854
6790.17 1820
6790.95 1792
6791.73 1822
6792.51 1818
6793.28 1774
6794.06 1748
6794.84 1753
6795.62 1808
6796.39 1820
6797.17 1727
6797.95 1825
6798.73 1845
6799.51 1803
6800.29 1805
6801.06 1791
6801.84 1807
6802.62 1850
6803.40 1854
6804.18 1860
6804.96 1890
6805.73 1854
6806.51 1817
6807.29 1807
6808.07 1764
6808.85 1801
6809.63 1708
6810.41 1703
6811.18 1723
6811.96 1810
6812.74 1788
6813.52 1778
6814.30 1796
6815.08 1845
6815.86 1841
6816.64 1832
6817.42 1823
6818.20 1838
6818.98 1882
6819.76 1893
6820.53 1836
6821.31 1913
6822.09 1927
6822.87 1915
6823.65 1955
6824.43 1908
6825.21 1895
6825.99 1948
6826.77 1927
6827.55 1975
6828.33 1944
6829.11 1984
6829.89 2080
6830.67 2017
6831.45 1936
6832.23 2000
6833.01 1959
6833.79 1918
6834.57 1888
6835.35 1912
6836.13 1885
6836.91 1910
6837.69 1900
6838.47 1857
6839.25 1919
6840.03 1920
6840.81 1845
6841.59 1875
6842.37 1904
6843.16 1976
6843.94 2026
6844.72 2165
6845.50 2656
6846.28 3190
6847.06 3837
6847.84 4580
6848.62 5282
6849.40 5627
6850.18 5920
6850.96 5634
6851.75 5327
6852.53 4818
6853.31 4353
6854.09 3839
6854.87 3594
6855.65 3302
6856.43 3200
6857.22 3054
6858.00 2977
6858.78 2774
6859.56 2639
6860.34 2480
6861.12 2329
6861.90 2298
6862.69 2198
6863.47 2184
6864.25 2285
6865.03 2250
6865.81 2166
6866.60 2136
6867.38 2166
6868.16 2110
6868.94 2045
6869.72 1992
6870.51 1963
6871.29 2074
6872.07 2012
6872.85 1968
6873.64 1983
6874.42 1947
6875.20 2007
6875.98 1963
6876.77 1987
6877.55 1937
6878.33 2008
6879.11 2046
6879.90 1995
6880.68 2009
6881.46 1961
6882.25 1977
6883.03 2052
6883.81 2129
6884.59 2082
6885.38 2233
6886.16 2361
6886.94 2372
6887.73 2386
6888.51 2381
6889.29 2301
6890.08 2325
6890.86 2210
6891.64 2146
6892.43 2122
6893.21 2115
6893.99 2099
6894.78 2050
6895.56 2144
6896.35 2160
6897.13 2157
6897.91 2250
6898.70 2231
6899.48 2202
6900.26 2228
6901.05 2218
6901.83 2259
6902.62 2259
6903.40 2193
6904.18 2179
6904.97 2160
6905.75 2114
6906.54 2032
6907.32 2081
6908.11 2095
6908.89 2068
6909.67 2064
6910.46 2012
6911.24 2047
6912.03 2066
6912.81 2053
6913.60 2018
6914.38 1986
6915.17 1935
6915.95 2029
6916.74 2035
6917.52 2089
6918.31 2058
6919.09 2065
6919.88 2043
6920.66 1985
6921.45 2003
6922.23 2014
6923.02 2059
6923.80 2008
6924.59 2057
6925.37 2017
6926.16 2040
6926.94 2051
6927.73 1992
6928.51 1979
6929.30 2092
6930.09 2050
6930.87 2009
6931.66 2036
6932.44 1997
6933.23 2027
6934.01 1971
6934.80 2017
6935.59 2054
6936.37 2098
6937.16 2108
6937.94 2154
6938.73 2307
6939.52 2298
6940.30 2348
6941.09 2403
6941.88 2522
6942.66 2490
6943.45 2461
6944.23 2526
6945.02 2469
6945.81 2432
6946.59 2491
6947.38 2463
6948.17 2458
6948.95 2517
6949.74 2455
6950.53 2468
6951.31 2492
6952.10 2574
6952.89 2636
6953.67 2695
6954.46 2742
6955.25 2870
6956.04 2834
6956.82 2886
6957.61 2915
6958.40 2821
6959.18 2813
6959.97 2842
6960.76 2852
6961.55 2902
6962.33 2821
6963.12 2797
6963.91 2898
6964.70 3007
6965.48 3038
6966.27 2998
6967.06 3069
6967.85 3035
6968.63 3139
6969.42 3148
6970.21 3240
6971.00 3162
6971.79 3222
6972.57 3269
6973.36 3347
6974.15 3471
6974.94 3584
6975.73 3715
6976.52 3939
6977.30 4173
6978.09 4299
6978.88 4381
6979.67 4832
6980.46 5435
6981.25 6342
6982.03 7351
6982.82 8162
6983.61 8987
6984.40 9464
6985.19 9446
6985.98 9212
6986.77 8429
6987.55 7876
6988.34 7068
6989.13 6253
6989.92 5674
6990.71 5274
6991.50 4936
6992.29 4721
6993.08 4939
6993.87 5419
6994.66 6157
6995.45 7309
6996.24 8586
6997.02 9877
6997.81 10831
6998.60 11464
6999.39 11533
7000.18 10844
7000.97 10019
7001.76 9082
7002.55 8066
7003.34 6924
7004.13 5770
7004.92 4868
7005.71 4370
7006.50 3909
7007.29 3587
7008.08 3375
7008.87 3196
7009.66 3128
7010.45 3152
7011.24 3092
7012.03 3067
7012.82 3052
7013.61 3006
7014.40 2993
7015.19 2837
7015.98 2715
7016.77 2663
7017.56 2555
7018.35 2500
7019.15 2473
7019.94 2498
7020.73 2564
7021.52 2598
7022.31 2684
7023.10 2738
7023.89 2845
7024.68 2818
7025.47 2883
7026.26 2786
7027.05 2798
7027.85 2735
7028.64 2606
7029.43 2558
7030.22 2453
7031.01 2441
7031.80 2413
7032.59 2460
7033.38 2485
7034.18 2452
7034.97 2605
7035.76 2684
7036.55 2666
7037.34 2695
7038.13 2664
7038.93 2704
7039.72 2691
7040.51 2603
7041.30 2621
7042.09 2625
7042.89 2545
7043.68 2604
7044.47 2543
7045.26 2521
7046.05 2562
7046.85 2686
7047.64 2818
7048.43 2871
7049.22 3041
7050.01 3002
7050.81 2913
7051.60 2823
7052.39 2633
7053.18 2580
7053.98 2589
7054.77 2418
7055.56 2295
7056.36 2246
7057.15 2299
7057.94 2317
7058.73 2297
7059.53 2362
7060.32 2380
7061.11 2294
7061.91 2307
7062.70 2338
7063.49 2276
7064.29 2321
7065.08 2331
7065.87 2316
7066.66 2262
7067.46 2273
7068.25 2228
7069.04 2219
7069.84 2070
7070.63 2142
7071.43 2109
7072.22 2116
7073.01 2106
7073.81 2050
7074.60 2069
7075.39 2081
7076.19 2054
7076.98 2050
7077.78 2034
7078.57 2027
7079.36 1993
7080.16 2030
7080.95 2013
7081.75 1961
7082.54 1866
7083.33 1914
7084.13 1949
7084.92 1937
7085.72 1930
7086.51 1924
7087.31 1941
7088.10 2046
7088.90 2064
7089.69 2089
7090.48 2102
7091.28 2128
7092.07 2121
7092.87 2039
7093.66 2014
7094.46 1975
7095.25 1907
7096.05 1882
7096.84 1850
7097.64 1877
7098.43 1892
7099.23 1863
7100.02 1841
7100.82 1803
7101.61 1801
7102.41 1772
7103.20 1729
7104.00 1675
7104.80 1611
7105.59 1587
7106.39 1596
7107.18 1554
7107.98 1498
7108.77 1511
7109.57 1532
7110.36 1507
7111.16 1567
7111.96 1571
7112.75 1548
7113.55 1579
7114.34 1501
7115.14 1484
7115.94 1496
7116.73 1507
7117.53 1535
7118.32 1526
7119.12 1538
7119.92 1507
7120.71 1440
7121.51 1477
7122.31 1506
7123.10 1468
7123.90 1518
7124.70 1537
7125.49 1518
7126.29 1533
7127.09 1520
7127.88 1568
7128.68 1583
7129.48 1611
7130.27 1631
7131.07 1614
7131.87 1577
7132.66 1550
7133.46 1569
7134.26 1546
7135.06 1496
7135.85 1531
7136.65 1535
7137.45 1510
7138.24 1484
7139.04 1488
7139.84 1560
7140.64 1611
7141.43 1612
7142.23 1565
7143.03 1606
7143.83 1605
7144.62 1540
7145.42 1594
7146.22 1575
7147.02 1545
7147.82 1509
7148.61 1487
7149.41 1442
7150.21 1392
7151.01 1443
7151.81 1452
7152.60 1492
7153.40 1477
7154.20 1506
7155.00 1456
7155.80 1490
7156.59 1462
7157.39 1420
7158.19 1437
7158.99 1446
7159.79 1496
7160.59 1479
7161.39 1427
7162.18 1404
7162.98 1373
7163.78 1393
7164.58 1415
7165.38 1511
7166.18 1496
7166.98 1422
7167.78 1485
7168.57 1472
7169.37 1461
7170.17 1448
7170.97 1471
7171.77 1475
7172.57 1439
7173.37 1402
7174.17 1446
7174.97 1440
7175.77 1453
7176.57 1472
7177.37 1438
7178.17 1482
7178.97 1508
7179.77 1552
7180.56 1509
7181.36 1546
7182.16 1532
7182.96 1602
7183.76 1552
7184.56 1500
7185.36 1472
7186.16 1485
7186.96 1398
7187.76 1460
7188.56 1438
7189.36 1403
7190.16 1374
7190.96 1343
7191.76 1376
7192.57 1384
7193.37 1383
7194.17 1358
7194.97 1365
7195.77 1358
7196.57 1360
7197.37 1354
7198.17 1348
7198.97 1360
7199.77 1379
7200.57 1335
7201.37 1343
7202.17 1362
7202.97 1370
7203.77 1336
7204.58 1392
7205.38 1394
7206.18 1351
7206.98 1314
7207.78 1325
7208.58 1304
7209.38 1392
7210.18 1319
7210.99 1351
7211.79 1354
7212.59 1350
7213.39 1383
7214.19 1388
7214.99 1425
7215.79 1339
7216.60 1322
7217.40 1312
7218.20 1318
7219.00 1372
7219.80 1393
7220.60 1375
7221.41 1320
7222.21 1346
7223.01 1388
7223.81 1434
7224.62 1358
7225.42 1383
7226.22 1367
7227.02 1333
7227.82 1358
7228.63 1355
7229.43 1374
7230.23 1384
7231.03 1393
7231.84 1397
7232.64 1407
7233.44 1379
7234.24 1356
7235.05 1435
7235.85 1388
7236.65 1401
7237.45 1375
7238.26 1431
7239.06 1409
7239.86 1419
7240.67 1469
7241.47 1509
7242.27 1509
7243.08 1482
7243.88 1533
7244.68 1543
7245.49 1573
7246.29 1515
7247.09 1562
7247.90 1575
7248.70 1516
7249.50 1564
7250.31 1548
7251.11 1577
7251.91 1642
7252.72 1650
7253.52 1681
7254.32 1712
7255.13 1678
7255.93 1739
7256.74 1796
7257.54 1852
7258.34 1943
7259.15 1876
7259.95 1858
7260.76 1961
7261.56 1969
7262.36 2041
7263.17 2008
7263.97 1975
7264.78 2006
7265.58 2037
7266.39 2030
7267.19 2049
7268.00 2003
7268.80 1982
7269.60 2005
7270.41 1998
7271.21 2036
7272.02 2062
7272.82 2136
7273.63 2180
7274.43 2192
7275.24 2174
7276.04 2233
7276.85 2256
7277.65 2436
7278.46 2615
7279.26 2853
7280.07 3104
7280.87 3571
7281.68 4001
7282.48 4424
7283.29 4500
7284.09 4580
7284.90 4412
7285.71 4055
7286.51 3719
7287.32 3601
7288.12 3346
7288.93 3016
7289.73 2877
7290.54 2766
7291.35 2643
7292.15 2609
7292.96 2570
7293.76 2543
7294.57 2504
7295.38 2471
7296.18 2474
7296.99 2557
7297.79 2523
7298.60 2495
7299.41 2587
7300.21 2607
7301.02 2715
7301.82 2740
7302.63 2805
7303.44 2842
7304.24 2913
7305.05 3062
7305.86 3300
7306.66 3563
7307.47 3795
7308.28 4060
7309.08 4102
7309.89 4290
7310.70 4195
7311.50 4120
7312.31 4050
7313.12 3916
7313.93 3810
7314.73 3823
7315.54 3987
7316.35 4250
7317.15 4681
7317.96 5177
7318.77 5607
7319.58 5824
7320.38 5862
7321.19 5749
7322.00 5524
7322.81 5030
7323.61 4608
7324.42 4206
7325.23 3885
7326.04 3645
7326.84 3377
7327.65 3278
7328.46 3254
7329.27 3303
7330.08 3340
7330.88 3685
7331.69 3882
7332.50 4182
7333.31 4338
7334.12 4501
7334.92 4583
7335.73 4450
7336.54 4175
7337.35 3921
7338.16 3568
7338.97 3328
7339.78 3083
7340.58 2916
7341.39 2773
7342.20 2696
7343.01 2717
7343.82 2734
7344.63 2723
7345.44 2813
7346.24 2818
7347.05 2762
7347.86 2725
7348.67 2734
7349.48 2687
7350.29 2567
7351.10 2497
7351.91 2424
7352.72 2420
7353.53 2389
7354.34 2372
7355.14 2438
7355.95 2402
7356.76 2507
7357.57 2578
7358.38 2580
7359.19 2781
7360.00 2722
7360.81 2761
7361.62 2793
7362.43 2768
7363.24 2730
7364.05 2659
7364.86 2664
7365.67 2711
7366.48 2622
7367.29 2601
7368.10 2578
7368.91 2612
7369.72 2617
7370.53 2571
7371.34 2657
7372.15 2727
7372.96 2758
7373.77 2797
7374.58 2942
7375.39 3079
7376.20 3148
7377.01 3474
7377.82 3776
7378.63 4095
7379.44 4144
7380.26 4218
7381.07 4174
7381.88 4063
7382.69 3866
7383.50 3652
7384.31 3466
7385.12 3192
7385.93 3049
7386.74 2860
7387.55 2737
7388.36 2665
7389.18 2647
7389.99 2562
7390.80 2525
7391.61 2474
7392.42 2502
7393.23 2498
7394.04 2546
7394.86 2613
7395.67 2713
7396.48 3014
7397.29 3106
7398.10 3354
7398.91 3597
7399.73 3633
7400.54 3605
7401.35 3644
7402.16 3552
7402.97 3390
7403.79 3385
7404.60 3377
7405.41 3348
7406.22 3237
7407.03 3190
7407.85 2985
7408.66 2866
7409.47 2769
7410.28 2587
7411.10 2464
7411.91 2348
7412.72 2177
7413.53 2138
7414.35 2100
7415.16 2017
7415.97 2012
7416.78 2007
7417.60 1899
7418.41 1854
7419.22 1906
7420.03 1865
7420.85 1807
7421.66 1767
7422.47 1784
7423.29 1752
7424.10 1702
7424.91 1686
7425.73 1763
7426.54 1742
7427.35 1741
7428.17 1746
7428.98 1707
7429.79 1722
7430.61 1741
7431.42 1707
7432.23 1701
7433.05 1768
7433.86 1713
7434.67 1713
7435.49 1729
7436.30 1706
7437.12 1704
7437.93 1786
7438.74 1814
7439.56 1756
7440.37 1715
7441.18 1726
7442.00 1796
7442.81 1779
7443.63 1722
7444.44 1717
7445.26 1770
7446.07 1720
7446.88 1716
7447.70 1721
7448.51 1745
7449.33 1682
7450.14 1664
7450.96 1734
7451.77 1730
7452.59 1759
7453.40 1752
7454.22 1678
7455.03 1666
7455.85 1653
7456.66 1734
7457.47 1660
7458.29 1625
7459.10 1669
7459.92 1621
7460.74 1633
7461.55 1671
7462.37 1712
7463.18 1741
7464.00 1795
7464.81 1814
7465.63 1811
7466.44 1780
7467.26 1772
7468.07 1781
7468.89 1899
7469.70 1782
7470.52 1791
7471.34 1745
7472.15 1660
7472.97 1657
7473.78 1633
7474.60 1538
7475.41 1598
7476.23 1583
7477.05 1596
7477.86 1605
7478.68 1580
7479.49 1512
7480.31 1523
7481.13 1495
7481.94 1532
7482.76 1517
7483.58 1527
7484.39 1511
7485.21 1542
7486.03 1458
7486.84 1521
7487.66 1505
7488.48 1472
7489.29 1509
7490.11 1449
7490.93 1464
7491.74 1478
7492.56 1532
7493.38 1530
7494.19 1507
7495.01 1542
7495.83 1459
7496.64 1414
7497.46 1406
7498.28 1395
7499.10 1397
7499.91 1429
7500.73 1454
7501.55 1332
7502.36 1380
7503.18 1390
7504.00 1394
7504.82 1441
7505.63 1435
7506.45 1423
7507.27 1439
7508.09 1382
7508.90 1364
7509.72 1361
7510.54 1351
7511.36 1332
7512.18 1337
7512.99 1323
7513.81 1314
7514.63 1326
7515.45 1338
7516.27 1351
7517.08 1297
7517.90 1353
7518.72 1315
7519.54 1279
7520.36 1375
7521.18 1419
7521.99 1311
7522.81 1351
7523.63 1332
7524.45 1379
7525.27 1355
7526.09 1339
7526.91 1344
7527.72 1360
7528.54 1348
7529.36 1385
7530.18 1349
7531.00 1377
7531.82 1323
7532.64 1363
7533.46 1387
7534.28 1333
7535.10 1347
7535.91 1366
7536.73 1328
7537.55 1328
7538.37 1359
7539.19 1418
7540.01 1394
7540.83 1448
7541.65 1444
7542.47 1469
7543.29 1417
7544.11 1422
7544.93 1408
7545.75 1362
7546.57 1350
7547.39 1414
7548.21 1488
7549.03 1483
7549.85 1466
7550.67 1473
7551.49 1488
7552.31 1498
7553.13 1467
7553.95 1492
7554.77 1494
7555.59 1581
7556.41 1593
7557.23 1634
7558.05 1586
7558.87 1575
7559.69 1589
7560.51 1569
7561.33 1585
7562.15 1594
7562.97 1556
7563.79 1562
7564.61 1566
7565.44 1532
7566.26 1535
7567.08 1587
7567.90 1477
7568.72 1531
7569.54 1490
7570.36 1535
7571.18 1457
7572.00 1473
7572.82 1524
7573.65 1544
7574.47 1479
7575.29 1457
7576.11 1524
7576.93 1534
7577.75 1532
7578.57 1517
7579.40 1554
7580.22 1520
7581.04 1591
7581.86 1613
7582.68 1578
7583.50 1692
7584.33 1718
7585.15 1759
7585.97 1852
7586.79 1817
7587.61 1810
7588.44 1786
7589.26 1853
7590.08 1785
7590.90 1710
7591.72 1746
7592.55 1685
7593.37 1696
7594.19 1683
7595.01 1709
7595.84 1747
7596.66 1797
7597.48 1864
7598.30 1913
7599.13 2063
7599.95 2267
7600.77 2513
7601.59 2673
7602.42 2829
7603.24 2932
7604.06 2957
7604.89 2894
7605.71 2799
7606.53 2591
7607.36 2482
7608.18 2305
7609.00 2241
7609.82 2121
7610.65 2035
7611.47 1971
7612.29 1993
7613.12 1941
7613.94 1972
7614.77 1943
7615.59 1930
7616.41 1973
7617.24 1995
7618.06 1921
7618.88 1903
7619.71 1896
7620.53 1839
7621.35 1817
7622.18 1787
7623.00 1877
7623.83 1873
7624.65 1926
7625.47 2090
7626.30 2244
7627.12 2400
7627.95 2634
7628.77 2853
7629.60 3079
7630.42 3114
7631.24 3033
7632.07 3009
7632.89 2797
7633.72 2638
7634.54 2451
7635.37 2228
7636.19 2056
7637.02 1915
7637.84 1842
7638.67 1767
7639.49 1665
7640.31 1595
7641.14 1620
7641.96 1566
7642.79 1589
7643.61 1517
7644.44 1495
7645.26 1505
7646.09 1524
7646.92 1470
7647.74 1523
7648.57 1442
7649.39 1416
7650.22 1368
7651.04 1428
7651.87 1394
7652.69 1364
7653.52 1397
7654.34 1359
7655.17 1402
7656.00 1390
7656.82 1428
7657.65 1355
7658.47 1393
7659.30 1444
7660.12 1381
7660.95 1355
7661.78 1399
7662.60 1393
7663.43 1396
7664.25 1429
7665.08 1391
7665.91 1409
7666.73 1460
7667.56 1392
7668.39 1388
7669.21 1383
7670.04 1422
7670.87 1438
7671.69 1378
7672.52 1427
7673.35 1405
7674.17 1342
7675.00 1356
7675.83 1305
7676.65 1367
7677.48 1268
7678.31 1311
7679.13 1308
7679.96 1398
7680.79 1315
7681.61 1346
7682.44 1290
7683.27 1320
7684.10 1372
7684.92 1420
7685.75 1380
7686.58 1390
7687.40 1379
7688.23 1327
7689.06 1346
7689.89 1344
7690.71 1351
7691.54 1339
7692.37 1335
7693.20 1346
7694.03 1343
7694.85 1334
7695.68 1401
7696.51 1405
7697.34 1409
7698.16 1380
7698.99 1329
7699.82 1302
7700.65 1354
7701.48 1341
7702.31 1366
7703.13 1335
7703.96 1373
7704.79 1439
7705.62 1398
7706.45 1420
7707.28 1393
7708.10 1380
7708.93 1404
7709.76 1395
7710.59 1355
7711.42 1329
7712.25 1365
7713.08 1414
7713.90 1368
7714.73 1397
7715.56 1372
7716.39 1284
7717.22 1287
7718.05 1333
7718.88 1330
7719.71 1322
7720.54 1306
7721.37 1290
7722.20 1261
7723.02 1304
7723.85 1310
7724.68 1328
7725.51 1306
7726.34 1344
7727.17 1377
7728.00 1340
7728.83 1333
7729.66 1357
7730.49 1347
7731.32 1369
7732.15 1316
7732.98 1389
7733.81 1320
7734.64 1459
7735.47 1444
7736.30 1427
7737.13 1407
7737.96 1328
7738.79 1442
7739.62 1457
7740.45 1418
7741.28 1539
7742.11 1783
7742.94 2040
7743.77 2345
7744.60 2583
7745.43 2798
7746.26 2808
7747.09 2861
7747.92 2808
7748.75 2628
7749.59 2325
7750.42 2169
7751.25 1977
7752.08 1830
7752.91 1678
7753.74 1564
7754.57 1440
7755.40 1416
7756.23 1404
7757.06 1357
7757.90 1427
7758.73 1398
7759.56 1401
7760.39 1399
7761.22 1372
7762.05 1392
7762.88 1341
7763.71 1326
7764.55 1324
7765.38 1235
7766.21 1236
7767.04 1185
7767.87 1195
7768.70 1138
7769.54 1136
7770.37 1176
7771.20 1154
7772.03 1131
7772.86 1191
7773.70 1175
7774.53 1228
7775.36 1166
7776.19 1124
7777.02 1185
7777.86 1131
7778.69 1121
7779.52 1189
7780.35 1225
7781.19 1275
7782.02 1288
7782.85 1270
7783.68 1309
7784.52 1341
7785.35 1311
7786.18 1298
7787.01 1300
7787.85 1274
7788.68 1260
7789.51 1276
7790.35 1215
7791.18 1230
7792.01 1248
7792.84 1206
7793.68 1285
7794.51 1238
7795.34 1190
7796.18 1121
7797.01 1227
7797.84 1210
7798.68 1283
7799.51 1212
7800.34 1202
7801.18 1205
7802.01 1235
7802.84 1221
7803.68 1251
7804.51 1255
7805.35 1219
7806.18 1241
7807.01 1241
7807.85 1239
7808.68 1258
7809.51 1226
7810.35 1289
7811.18 1334
7812.02 1333
7812.85 1363
7813.68 1401
7814.52 1339
7815.35 1334
7816.19 1328
7817.02 1309
7817.86 1326
7818.69 1330
7819.52 1329
7820.36 1261
7821.19 1279
7822.03 1271
7822.86 1314
7823.70 1288
7824.53 1276
7825.37 1265
7826.20 1299
7827.04 1287
7827.87 1273
7828.71 1255
7829.54 1248
7830.38 1205
7831.21 1169
7832.05 1207
7832.88 1183
7833.72 1167
7834.55 1160
7835.39 1193
7836.22 1191
7837.06 1246
7837.89 1268
7838.73 1209
7839.57 1162
7840.40 1173
7841.24 1183
7842.07 1112
7842.91 1104
7843.74 1153
7844.58 1180
7845.42 1181
7846.25 1115
7847.09 1134
7847.92 1145
7848.76 1115
7849.60 1095
7850.43 1194
7851.27 1129
7852.10 1153
7852.94 1155
7853.78 1208
7854.61 1120
7855.45 1155
7856.29 1190
7857.12 1204
7857.96 1131
7858.79 1139
7859.63 1146
7860.47 1132
7861.30 1159
7862.14 1140
7862.98 1082
7863.81 1126
7864.65 1097
7865.49 1086
7866.33 1159
7867.16 1148
7868.00 1124
7868.84 1133
7869.67 1126
7870.51 1152
7871.35 1161
7872.19 1165
7873.02 1180
7873.86 1168
7874.70 1212
7875.54 1251
7876.37 1321
7877.21 1216
7878.05 1222
7878.89 1230
7879.72 1235
7880.56 1236
7881.40 1189
7882.24 1141
7883.07 1146
7883.91 1131
7884.75 1097
7885.59 1164
7886.43 1107
7887.26 1138
7888.10 1167
7888.94 1169
7889.78 1211
7890.62 1118
7891.45 1189
7892.29 1157
7893.13 1193
7893.97 1169
7894.81 1141
7895.65 1116
7896.49 1130
7897.32 1142
7898.16 1146
7899.00 1176
7899.84 1182
7900.68 1181
7901.52 1190
7902.36 1157
7903.20 1103
7904.03 1143
7904.87 1139
7905.71 1149
7906.55 1123
7907.39 1142
7908.23 1176
7909.07 1224
7909.91 1297
7910.75 1301
7911.59 1375
7912.43 1458
7913.27 1452
7914.11 1565
7914.94 1607
7915.78 1608
7916.62 1624
7917.46 1594
7918.30 1517
7919.14 1460
7919.98 1391
7920.82 1292
7921.66 1258
7922.50 1162
7923.34 1194
7924.18 1179
7925.02 1111
7925.86 1114
7926.70 1072
7927.54 1104
7928.38 1094
7929.22 1102
7930.06 1040
7930.90 1036
7931.74 1012
7932.59 1023
7933.43 1062
7934.27 1058
7935.11 1043
7935.95 1022
7936.79 1067
7937.63 1074
7938.47 1074
7939.31 1127
7940.15 1154
7940.99 1164
7941.83 1169
7942.67 1144
7943.52 1196
7944.36 1187
7945.20 1143
7946.04 1097
7946.88 1111
7947.72 1154
7948.56 1115
7949.40 1125
7950.25 1107
7951.09 1112
7951.93 1107
7952.77 1081
7953.61 1014
7954.45 1051
7955.29 1061
7956.14 1014
7956.98 1053
7957.82 1078
7958.66 1060
7959.50 1031
7960.35 1081
7961.19 1015
7962.03 1065
7962.87 1085
7963.71 1096
7964.56 1120
7965.40 1098
7966.24 1095
7967.08 1036
7967.93 1114
7968.77 1132
7969.61 1008
7970.45 1068
7971.29 1056
7972.14 1013
7972.98 1016
7973.82 1089
7974.67 1020
7975.51 1046
7976.35 1012
7977.19 997
7978.04 1025
7978.88 1034
7979.72 1010
7980.57 1028
7981.41 1029
7982.25 1038
7983.09 1025
7983.94 1025
7984.78 1006
7985.62 978
7986.47 1053
7987.31 1046
7988.15 985
7989.00 1054
7989.84 990
7990.68 955
7991.53 964
7992.37 959
7993.22 963
7994.06 954
7994.90 938
7995.75 920
7996.59 963
7997.43 968
7998.28 974
7999.12 948
7999.97 994
8000.81 981
8001.65 960
8002.50 997
8003.34 1045
8004.19 1035
8005.03 1031
8005.88 1007
8006.72 1003
8007.57 995
8008.41 1019
8009.25 1018
8010.10 1015
8010.94 926
8011.79 932
8012.63 932
8013.48 940
8014.32 972
8015.17 948
8016.01 971
8016.86 934
8017.70 923
8018.55 927
8019.39 945
8020.24 956
8021.08 906
8021.93 922
8022.77 947
8023.62 935
8024.46 1017
8025.31 1001
8026.15 985
8027.00 975
8027.84 964
8028.69 983
8029.54 969
8030.38 1016
8031.23 962
8032.07 951
8032.92 987
8033.76 908
8034.61 870
8035.46 899
8036.30 905
8037.15 924
8037.99 909
8038.84 900
8039.69 920
8040.53 923
8041.38 977
8042.22 948
8043.07 953
8043.92 974
8044.76 991
8045.61 936
8046.46 953
8047.30 955
8048.15 960
8049.00 910
8049.84 950
8050.69 917
8051.54 952
8052.38 901
8053.23 909
8054.08 937
8054.92 907
8055.77 963
8056.62 949
8057.46 952
8058.31 927
8059.16 927
8060.01 934
8060.85 946
8061.70 911
8062.55 934
8063.40 931
8064.24 912
8065.09 957
8065.94 955
8066.79 954
8067.63 965
8068.48 878
8069.33 914
8070.18 907
8071.02 912
8071.87 885
8072.72 867
8073.57 903
8074.42 875
8075.26 874
8076.11 920
8076.96 909
8077.81 903
8078.66 860
8079.50 896
8080.35 903
8081.20 926
8082.05 921
8082.90 910
8083.75 872
8084.59 867
8085.44 863
8086.29 952
8087.14 914
8087.99 889
8088.84 881
8089.69 840
8090.53 908
8091.38 862
8092.23 914
8093.08 882
8093.93 851
8094.78 875
8095.63 901
8096.48 912
8097.33 944
8098.18 913
8099.02 933
8099.87 958
8100.72 965
8101.57 911
8102.42 915
8103.27 905
8104.12 919
8104.97 908
8105.82 899
8106.67 866
8107.52 893
8108.37 922
8109.22 924
8110.07 870
8110.92 906
8111.77 957
8112.62 939
8113.47 966
8114.32 971
8115.17 1052
8116.02 1002
8116.87 1008
8117.72 1029
8118.57 1057
8119.42 1043
8120.27 1037
8121.12 1021
8121.97 1035
8122.82 958
8123.67 1014
8124.52 1024
8125.37 984
8126.22 952
8127.07 925
8127.93 938
8128.78 977
8129.63 954
8130.48 969
8131.33 984
8132.18 963
8133.03 942
8133.88 919
8134.73 919
8135.58 917
8136.44 971
8137.29 975
8138.14 955
8138.99 972
8139.84 988
8140.69 963
8141.54 992
8142.39 955
8143.25 956
8144.10 1000
8144.95 996
8145.80 1012
8146.65 1002
8147.50 1031
8148.36 1025
8149.21 1017
8150.06 1039
8150.91 1100
8151.76 1155
8152.62 1167
8153.47 1208
8154.32 1265
8155.17 1209
8156.02 1150
8156.88 1142
8157.73 1087
8158.58 1083
8159.43 1052
8160.29 1022
8161.14 959
8161.99 966
8162.84 993
8163.70 962
8164.55 934
8165.40 934
8166.25 976
8167.11 971
8167.96 931
8168.81 949
8169.67 970
8170.52 941
8171.37 952
8172.23 985
8173.08 956
8173.93 906
8174.78 913
8175.64 917
8176.49 877
8177.34 889
8178.20 850
8179.05 887
8179.90 881
8180.76 856
8181.61 845
8182.47 894
8183.32 885
8184.17 905
8185.03 904
8185.88 868
8186.73 922
8187.59 866
8188.44 861
8189.30 886
8190.15 832
8191.00 850
8191.86 881
8192.71 893
8193.57 838
8194.42 865
8195.27 839
8196.13 802
8196.98 831
8197.84 834
8198.69 851
8199.55 867
8200.40 884
8201.26 870
8202.11 862
8202.96 874
8203.82 844
8204.67 863
8205.53 858
8206.38 835
8207.24 847
8208.09 856
8208.95 860
8209.80 876
8210.66 877
8211.51 854
8212.37 852
8213.22 864
8214.08 877
8214.93 888
8215.79 870
8216.65 855
8217.50 955
8218.36 951
8219.21 931
8220.07 908
8220.92 931
8221.78 924
8222.63 947
8223.49 960
8224.35 877
8225.20 854
8226.06 874
8226.91 932
8227.77 951
8228.63 913
8229.48 875
8230.34 869
8231.19 860
8232.05 897
8232.91 848
8233.76 886
8234.62 872
8235.47 878
8236.33 851
8237.19 867
8238.04 828
8238.90 866
8239.76 857
8240.61 833
8241.47 866
8242.33 856
8243.18 894
8244.04 888
8244.90 903
8245.75 897
8246.61 909
8247.47 894
8248.33 879
8249.18 889
8250.04 889
8250.90 922
8251.75 926
8252.61 875
8253.47 888
8254.33 897
8255.18 917
8256.04 916
8256.90 815
8257.76 836
8258.61 857
8259.47 852
8260.33 851
8261.19 874
8262.04 874
8262.90 902
8263.76 922
8264.62 876
8265.48 935
8266.33 865
8267.19 836
8268.05 871
8268.91 806
8269.77 892
8270.62 927
8271.48 896
8272.34 908
8273.20 815
8274.06 852
8274.92 860
8275.77 866
8276.63 884
8277.49 902
8278.35 831
8279.21 854
8280.07 831
8280.93 884
8281.78 835
8282.64 888
8283.50 829
8284.36 870
8285.22 845
8286.08 876
8286.94 900
8287.80 843
8288.66 879
8289.51 907
8290.37 944
8291.23 888
8292.09 865
8292.95 897
8293.81 908
8294.67 934
8295.53 900
8296.39 907
8297.25 904
8298.11 900
8298.97 919
8299.83 919
8300.69 958
8301.55 938
8302.41 865
8303.27 924
8304.13 922
8304.99 920
8305.85 900
8306.71 923
8307.57 925
8308.43 916
8309.29 880
8310.15 938
8311.01 946
8311.87 980
8312.73 965
8313.59 947
8314.45 925
8315.31 947
8316.17 973
8317.03 973
8317.89 912
8318.75 936
8319.61 920
8320.47 936
8321.33 965
8322.20 957
8323.06 913
8323.92 956
8324.78 958
8325.64 1001
8326.50 960
8327.36 945
8328.22 940
8329.08 973
8329.94 957
8330.81 940
8331.67 951
8332.53 934
8333.39 914
8334.25 935
8335.11 942
8335.97 954
8336.84 914
8337.70 970
8338.56 967
8339.42 939
8340.28 943
8341.15 944
8342.01 965
8342.87 1002
8343.73 1002
8344.59 1001
8345.45 972
8346.32 968
8347.18 990
8348.04 990
8348.90 1026
8349.77 1009
8350.63 970
8351.49 939
8352.35 953
8353.22 1015
8354.08 1035
8354.94 981
8355.80 992
8356.67 968
8357.53 958
8358.39 990
8359.25 1028
8360.12 1023
8360.98 1022
8361.84 1051
8362.71 1046
8363.57 995
8364.43 1037
8365.29 1039
8366.16 1084
8367.02 1051
8367.88 1080
8368.75 1072
8369.61 1073
8370.47 1086
8371.34 1020
8372.20 1021
8373.06 1035
8373.93 1088
8374.79 1068
8375.65 1112
8376.52 1108
8377.38 1115
8378.25 1096
8379.11 1151
8379.97 1131
8380.84 1191
8381.70 1173
8382.56 1181
8383.43 1197
8384.29 1184
8385.16 1236
8386.02 1215
8386.89 1257
8387.75 1217
8388.61 1169
8389.48 1187
8390.34 1258
8391.21 1314
8392.07 1305
8392.94 1337
8393.80 1362
8394.67 1331
8395.53 1345
8396.39 1336
8397.26 1368
8398.12 1396
8398.99 1369
8399.85 1413
8400.72 1446
8401.58 1425
8402.45 1444
8403.31 1493
8404.18 1501
8405.04 1537
8405.91 1537
8406.77 1524
8407.64 1545
8408.50 1577
8409.37 1622
8410.24 1645
8411.10 1627
8411.97 1697
8412.83 1644
8413.70 1653
8414.56 1679
8415.43 1699
8416.29 1697
8417.16 1685
8418.03 1717
8418.89 1757
8419.76 1855
8420.62 1847
8421.49 1847
8422.36 1856
8423.22 1907
8424.09 1901
8424.95 2010
8425.82 2033
8426.69 2084
8427.55 2164
8428.42 2088
8429.28 2107
8430.15 2157
8431.02 2206
8431.88 2241
8432.75 2301
8433.62 2355
8434.48 2471
8435.35 2592
8436.22 2633
8437.08 2661
8437.95 2832
8438.82 2909
8439.68 2993
8440.55 3069
8441.42 3050
8442.29 3025
8443.15 3143
8444.02 3292
8444.89 3321
8445.75 3378
8446.62 3547
8447.49 3772
8448.36 4151
8449.22 4770
8450.09 5611
8450.96 6696
8451.83 7745
8452.69 8680
8453.56 9303
8454.43 9272
8455.30 9050
8456.16 8647
8457.03 8028
8457.90 7122
8458.77 6322
8459.64 5467
8460.50 4704
8461.37 4188
8462.24 3787
8463.11 3360
8463.98 2998
8464.84 2750
8465.71 2542
8466.58 2380
8467.45 2281
8468.32 2182
8469.19 2063
8470.05 2053
8470.92 1967
8471.79 1990
8472.66 1899
8473.53 1936
8474.40 1882
8475.27 1889
8476.13 1851
8477.00 1877
8477.87 1927
8478.74 1909
8479.61 1953
8480.48 1998
8481.35 1909
8482.22 1916
8483.09 1908
8483.96 1822
8484.82 1838
8485.69 1876
8486.56 1830
8487.43 1913
8488.30 1936
8489.17 2002
8490.04 2003
8490.91 2093
8491.78 2229
8492.65 2172
8493.52 2066
8494.39 2065
8495.26 2019
8496.13 1966
8497.00 1905
8497.87 1769
8498.74 1792
8499.61 1771
8500.48 1740
8501.35 1764
8502.22 1670
8503.09 1666
8503.96 1714
8504.83 1708
8505.70 1761
8506.57 1810
8507.44 1764
8508.31 1823
8509.18 1836
8510.05 1830
8510.92 1881
8511.79 1899
8512.66 1997
8513.53 2001
8514.40 1991
8515.27 1913
8516.15 1991
8517.02 1996
8517.89 1987
8518.76 2049
8519.63 1981
8520.50 2025
8521.37 2002
8522.24 2007
8523.11 1952
8523.98 2019
8524.86 1956
8525.73 1945
8526.60 1966
8527.47 2005
8528.34 2017
8529.21 2085
8530.08 2053
8530.96 2132
8531.83 2223
8532.70 2195
8533.57 2123
8534.44 2131
8535.31 2101
8536.19 1974
8537.06 1976
8537.93 1951
8538.80 1900
8539.67 1835
8540.55 1763
8541.42 1650
8542.29 1686
8543.16 1652
8544.03 1640
8544.91 1639
8545.78 1625
8546.65 1688
8547.52 1800
8548.40 1804
8549.27 1844
8550.14 1932
8551.01 2054
8551.89 2005
8552.76 2023
8553.63 2031
8554.51 2006
8555.38 1946
8556.25 1978
8557.12 1805
8558.00 1776
8558.87 1709
8559.74 1676
8560.62 1691
8561.49 1666
8562.36 1550
8563.24 1516
8564.11 1548
8564.98 1520
8565.86 1418
8566.73 1462
8567.60 1448
8568.48 1434
8569.35 1450
8570.22 1409
8571.10 1462
8571.97 1440
8572.84 1387
8573.72 1399
8574.59 1362
8575.46 1387
8576.34 1379
8577.21 1358
8578.09 1422
8578.96 1319
8579.83 1357
8580.71 1389
8581.58 1324
8582.46 1306
8583.33 1301
8584.21 1347
8585.08 1344
8585.95 1369
8586.83 1353
8587.70 1338
8588.58 1325
8589.45 1376
8590.33 1366
8591.20 1359
8592.08 1360
8592.95 1454
8593.83 1418
8594.70 1404
8595.58 1410
8596.45 1387
8597.33 1474
8598.20 1443
8599.08 1442
8599.95 1447
8600.83 1450
8601.70 1386
8602.58 1468
8603.45 1480
8604.33 1499
8605.20 1410
8606.08 1442
8606.95 1445
8607.83 1491
8608.70 1468
8609.58 1467
8610.45 1503
8611.33 1513
8612.21 1546
8613.08 1460
8613.96 1462
8614.83 1466
8615.71 1438
8616.59 1493
8617.46 1464
8618.34 1499
8619.21 1503
8620.09 1483
8620.97 1455
8621.84 1517
8622.72 1585
8623.59 1584
8624.47 1528
8625.35 1538
8626.22 1533
8627.10 1584
8627.98 1607
8628.85 1522
8629.73 1590
8630.61 1606
8631.48 1597
8632.36 1570
8633.24 1571
8634.11 1610
8634.99 1592
8635.87 1618
8636.74 1617
8637.62 1693
8638.50 1744
8639.37 1710
8640.25 1757
8641.13 1722
8642.01 1739
8642.88 1723
8643.76 1724
8644.64 1752
8645.52 1714
8646.39 1748
8647.27 1784
8648.15 1766
8649.03 1792
8649.90 1858
8650.78 1791
8651.66 1804
8652.54 1849
8653.41 1762
8654.29 1727
8655.17 1816
8656.05 1748
8656.93 1717
8657.80 1807
8658.68 1787
8659.56 1779
8660.44 1828
8661.32 1783
8662.19 1914
8663.07 1885
8663.95 1873
8664.83 1930
8665.71 1982
8666.59 2024
8667.46 2076
8668.34 2129
8669.22 2231
8670.10 2316
8670.98 2399
8671.86 2500
8672.74 2451
8673.62 2478
8674.49 2467
8675.37 2377
8676.25 2415
8677.13 2269
8678.01 2306
8678.89 2249
8679.77 2226
8680.65 2222
8681.53 2219
8682.41 2327
8683.29 2353
8684.16 2428
8685.04 2591
8685.92 2790
8686.80 3137
8687.68 3561
8688.56 3841
8689.44 4012
8690.32 4152
8691.20 4166
8692.08 4168
8692.96 3941
8693.84 3738
8694.72 3494
8695.60 3246
8696.48 3071
8697.36 2917
8698.24 2699
8699.12 2628
8700.00 2548
8700.88 2432
8701.76 2428
8702.64 2387
8703.52 2386
8704.40 2374
8705.28 2352
8706.16 2377
8707.04 2391
8707.92 2354
8708.80 2346
8709.69 2323
8710.57 2392
8711.45 2360
8712.33 2333
8713.21 2323
8714.09 2403
8714.97 2429
8715.85 2492
8716.73 2504
8717.61 2547
8718.49 2581
8719.38 2550
8720.26 2563
8721.14 2504
8722.02 2596
8722.90 2676
8723.78 2608
8724.66 2685
8725.54 2766
8726.43 2776
8727.31 2833
8728.19 2949
8729.07 2906
8729.95 2989
8730.83 3052
8731.72 3106
8732.60 3149
8733.48 3068
8734.36 3062
8735.24 3152
8736.13 3105
8737.01 3025
8737.89 3016
8738.77 3129
8739.65 3014
8740.54 3053
8741.42 3123
8742.30 3175
8743.18 3171
8744.07 3086
8744.95 3284
8745.83 3261
8746.71 3323
8747.60 3438
8748.48 3550
8749.36 3695
8750.24 3693
8751.13 3818
8752.01 3993
8752.89 4163
8753.77 4258
8754.66 4413
8755.54 4665
8756.42 4810
8757.31 4928
8758.19 5105
8759.07 5183
8759.96 5136
8760.84 5230
8761.72 5330
8762.61 5300
8763.49 5283
8764.37 5320
8765.26 5210
8766.14 5089
8767.02 5027
8767.91 5143
8768.79 5311
8769.67 5564
8770.56 6117
8771.44 6946
8772.32 8070
8773.21 9776
8774.09 11551
8774.98 13136
8775.86 14246
8776.74 15216
8777.63 15417
8778.51 15013
8779.40 14093
8780.28 13115
8781.17 11666
8782.05 10443
8782.93 9244
8783.82 8055
8784.70 7197
8785.59 6545
8786.47 5841
8787.36 5409
8788.24 5148
8789.13 5019
8790.01 4980
8790.89 5062
8791.78 5194
8792.66 5224
8793.55 5083
8794.43 4931
8795.32 4744
8796.20 4420
8797.09 4257
8797.97 4006
8798.86 3792
8799.74 3509
8800.63 3418
8801.52 3318
8802.40 3256
8803.29 3225
8804.17 3195
8805.06 3159
8805.94 3068
8806.83 3116
8807.71 3107
8808.60 3052
8809.48 2990
8810.37 3034
8811.26 3088
8812.14 3044
8813.03 3103
8813.91 3175
8814.80 3061
8815.69 3098
8816.57 3065
8817.46 3026
8818.34 2932
8819.23 2909
8820.12 2862
8821.00 2801
8821.89 2796
8822.77 2776
8823.66 2804
8824.55 2700
8825.43 2671
8826.32 2589
8827.21 2631
8828.09 2619
8828.98 2599
8829.87 2640
8830.75 2647
8831.64 2636
8832.53 2633
8833.41 2632
8834.30 2658
8835.19 2774
8836.08 2719
8836.96 2655
8837.85 2809
8838.74 2793
8839.62 2779
8840.51 2817
8841.40 2756
8842.29 2763
8843.17 2787
8844.06 2800
8844.95 2790
8845.84 2798
8846.72 2805
8847.61 2754
8848.50 2667
8849.39 2681
8850.27 2777
8851.16 2696
8852.05 2697
8852.94 2733
8853.82 2659
8854.71 2714
8855.60 2684
8856.49 2575
8857.38 2585
8858.26 2567
8859.15 2580
8860.04 2517
8860.93 2512
8861.82 2469
8862.71 2324
8863.59 2331
8864.48 2335
8865.37 2248
8866.26 2229
8867.15 2201
8868.04 2150
8868.93 2076
8869.81 2151
8870.70 2133
8871.59 2114
8872.48 2106
8873.37 2112
8874.26 2086
8875.15 2060
8876.04 2100
8876.93 2056
8877.81 2005
8878.70 2008
8879.59 2074
8880.48 1987
8881.37 1890
8882.26 1883
8883.15 1920
8884.04 1881
8884.93 1801
8885.82 1804
8886.71 1749
8887.60 1813
8888.49 1789
8889.38 1742
8890.27 1762
8891.16 1760
8892.05 1739
8892.94 1728
8893.83 1725
8894.72 1671
8895.61 1674
8896.50 1701
8897.39 1646
8898.28 1589
8899.17 1656
8900.06 1633
8900.95 1656
8901.84 1634
8902.73 1664
8903.62 1625
8904.51 1612
8905.40 1655
8906.29 1626
8907.18 1586
8908.07 1565
8908.96 1571
8909.85 1498
8910.74 1485
8911.63 1477
8912.52 1430
8913.41 1465
8914.31 1435
8915.20 1443
8916.09 1516
8916.98 1506
8917.87 1484
8918.76 1551
8919.65 1537
8920.54 1556
8921.43 1541
8922.33 1619
8923.22 1588
8924.11 1571
8925.00 1542
8925.89 1529
8926.78 1484
8927.67 1482
8928.57 1474
8929.46 1407
8930.35 1390
8931.24 1430
8932.13 1364
8933.03 1354
8933.92 1344
8934.81 1343
8935.70 1324
8936.59 1306
8937.49 1269
8938.38 1255
8939.27 1267
8940.16 1281
8941.05 1270
8941.95 1270
8942.84 1242
8943.73 1257
8944.62 1288
8945.52 1281
8946.41 1351
8947.30 1348
8948.19 1296
8949.09 1291
8949.98 1282
8950.87 1297
8951.76 1250
8952.66 1270
8953.55 1177
8954.44 1246
8955.34 1130
8956.23 1151
8957.12 1187
8958.02 1180
8958.91 1155
8959.80 1261
8960.69 1222
8961.59 1208
8962.48 1230
8963.37 1253
8964.27 1229
8965.16 1203
8966.05 1205
8966.95 1243
8967.84 1190
8968.74 1153
8969.63 1160
8970.52 1144
8971.42 1143
8972.31 1111
8973.20 1122
8974.10 1115
8974.99 1077
8975.89 1046
8976.78 1021
8977.67 1040
8978.57 1030
8979.46 1005
8980.36 1044
8981.25 1035
8982.15 1038
8983.04 1030
8983.93 1001
8984.83 974
8985.72 986
8986.62 971
8987.51 966
8988.41 972
8989.30 968
8990.20 980
8991.09 1004
8991.99 991
8992.88 978
8993.78 985
8994.67 965
8995.57 952
8996.46 981
8997.36 967
8998.25 966
8999.15 976
9000.04 925
9000.94 1001
9001.83 954
9002.73 968
9003.62 962
9004.52 966
9005.41 941
9006.31 947
9007.20 942
9008.10 882
9009.00 933
9009.89 946
9010.79 931
9011.68 885
9012.58 914
9013.47 883
9014.37 881
9015.27 891
9016.16 895
9017.06 930
9017.95 898
9018.85 901
9019.75 912
9020.64 903
9021.54 898
9022.43 867
9023.33 859
9024.23 909
9025.12 896
9026.02 877
9026.92 864
9027.81 892
9028.71 843
9029.61 857
9030.50 889
9031.40 901
9032.30 868
9033.19 871
9034.09 860
9034.99 894
9035.88 866
9036.78 880
9037.68 890
9038.58 848
9039.47 869
9040.37 865
9041.27 845
9042.16 883
9043.06 856
9043.96 864
9044.86 882
9045.75 887
9046.65 893
9047.55 922
9048.45 911
9049.34 860
9050.24 871
9051.14 865
9052.04 862
9052.94 882
9053.83 902
9054.73 884
9055.63 873
9056.53 891
9057.43 884
9058.32 905
9059.22 941
9060.12 919
9061.02 960
9061.92 992
9062.81 998
9063.71 1022
9064.61 997
9065.51 977
9066.41 959
9067.31 948
9068.21 949
9069.10 938
9070.00 894
9070.90 896
9071.80 923
9072.70 871
9073.60 845
9074.50 833
9075.40 910
9076.29 853
9077.19 860
9078.09 880
9078.99 871
9079.89 833
9080.79 839
9081.69 857
9082.59 843
9083.49 850
9084.39 860
9085.29 865
9086.19 844
9087.09 869
9087.98 830
9088.88 893
9089.78 835
9090.68 852
9091.58 816
9092.48 795
9093.38 854
9094.28 849
9095.18 852
9096.08 837
9096.98 853
9097.88 848
9098.78 859
9099.68 844
9100.58 817
9101.48 814
9102.38 822
9103.28 846
9104.18 849
9105.08 852
9105.99 862
9106.89 878
9107.79 866
9108.69 861
9109.59 829
9110.49 803
9111.39 820
9112.29 843
9113.19 820
9114.09 817
9114.99 879
9115.89 921
9116.79 867
9117.69 848
9118.60 862
9119.50 847
9120.40 864
9121.30 870
9122.20 865
9123.10 864
9124.00 876
9124.90 840
9125.81 842
9126.71 811
9127.61 819
9128.51 837
9129.41 864
9130.31 807
9131.22 808
9132.12 840
9133.02 863
9133.92 842
9134.82 843
9135.72 808
9136.63 801
9137.53 824
9138.43 842
9139.33 831
9140.23 821
9141.14 846
9142.04 784
9142.94 833
9143.84 822
9144.75 805
9145.65 837
9146.55 828
9147.45 807
9148.36 806
9149.26 822
9150.16 849
9151.06 843
9151.97 842
9152.87 826
9153.77 843
9154.67 874
9155.58 832
9156.48 851
9157.38 787
9158.29 823
9159.19 825
9160.09 826
9161.00 828
9161.90 836
9162.80 822
9163.71 831
9164.61 835
9165.51 848
9166.42 818
9167.32 811
9168.22 839
9169.13 866
9170.03 817
9170.93 835
9171.84 838
9172.74 832
9173.64 812
9174.55 820
9175.45 840
9176.36 849
9177.26 827
9178.16 810
9179.07 792
9179.97 803
9180.88 800
9181.78 806
9182.69 796
9183.59 798
9184.49 816
9185.40 807
9186.30 817
9187.21 836
9188.11 855
9189.02 874
9189.92 880
9190.82 846
9191.73 805
9192.63 842
9193.54 883
9194.44 833
9195.35 852
9196.25 838
9197.16 861
9198.06 855
9198.97 878
9199.87 865
9200.78 876
9201.68 814
9202.59 817
9203.49 828
9204.40 823
9205.30 821
9206.21 862
9207.12 874
9208.02 846
9208.93 860
9209.83 855
9210.74 849
9211.64 868
9212.55 868
9213.45 921
9214.36 887
9215.27 896
9216.17 890
9217.08 902
9217.98 863
9218.89 888
9219.80 874
9220.70 856
9221.61 827
9222.51 815
9223.42 820
9224.33 799
9225.23 826
9226.14 828
9227.05 841
9227.95 825
9228.86 847
9229.77 819
9230.67 812
9231.58 841
9232.49 849
9233.39 857
9234.30 831
9235.21 792
9236.11 830
9237.02 860
9237.93 840
9238.83 836
9239.74 818
9240.65 815
9241.55 817
9242.46 794
9243.37 816
9244.28 775
9245.18 774
9246.09 796
9247.00 808
9247.91 817
9248.81 793
9249.72 811
9250.63 808
9251.54 845
9252.44 801
9253.35 838
9254.26 799
9255.17 799
9256.07 806
9256.98 792
9257.89 793
9258.80 810
9259.71 803
9260.61 818
9261.52 817
9262.43 819
9263.34 820
9264.25 796
9265.16 786
9266.06 816
9266.97 836
9267.88 835
9268.79 816
9269.70 850
9270.61 888
9271.51 894
9272.42 834
9273.33 837
9274.24 853
9275.15 865
9276.06 891
9276.97 846
9277.88 877
9278.78 878
9279.69 858
9280.60 862
9281.51 875
9282.42 845
9283.33 858
9284.24 897
9285.15 836
9286.06 855
9286.97 856
9287.88 840
9288.79 865
9289.70 875
9290.60 856
9291.51 872
9292.42 893
9293.33 922
9294.24 911
9295.15 864
9296.06 884
9296.97 922
9297.88 909
9298.79 868
9299.70 928
9300.61 941
9301.52 908
9302.43 914
9303.34 871
9304.25 870
9305.16 884
9306.07 882
9306.98 874
9307.89 899
9308.80 914
9309.71 919
9310.63 903
9311.54 865
9312.45 871
9313.36 825
9314.27 807
9315.18 828
9316.09 876
9317.00 874
9317.91 837
9318.82 879
9319.73 845
9320.64 818
9321.55 820
9322.47 836
9323.38 827
9324.29 783
9325.20 823
9326.11 838
9327.02 839
9327.93 792
9328.84 775
9329.76 869
9330.67 847
9331.58 809
9332.49 834
9333.40 829
9334.31 829
9335.23 833
9336.14 855
9337.05 851
9337.96 838
9338.87 821
9339.78 870
9340.70 847
9341.61 838
9342.52 813
9343.43 848
9344.34 849
9345.26 866
9346.17 841
9347.08 866
9347.99 879
9348.91 843
9349.82 863
9350.73 841
9351.64 802
9352.56 843
9353.47 888
9354.38 884
9355.29 845
9356.21 824
9357.12 803
9358.03 828
9358.94 832
9359.86 847
9360.77 836
9361.68 819
9362.60 865
9363.51 877
9364.42 880
9365.34 872
9366.25 882
9367.16 860
9368.08 863
9368.99 861
9369.90 882
9370.82 913
9371.73 854
9372.64 882
9373.56 834
9374.47 863
9375.38 866
9376.30 908
9377.21 939
9378.12 865
9379.04 855
9379.95 894
9380.87 860
9381.78 894
9382.69 867
9383.61 916
9384.52 963
9385.44 962
9386.35 954
9387.27 996
9388.18 1018
9389.09 1044
9390.01 1045
9390.92 1043
9391.84 1062
9392.75 1031
9393.67 1058
9394.58 1039
9395.50 1022
9396.41 995
9397.32 966
9398.24 978
9399.15 966
9400.07 1009
9400.98 988
9401.90 941
9402.81 935
9403.73 952
9404.64 960
9405.56 916
9406.47 942
9407.39 966
9408.30 941
9409.22 960
9410.14 929
9411.05 955
9411.97 973
9412.88 1006
9413.80 931
9414.71 912
9415.63 950
9416.54 970
9417.46 985
9418.38 991
9419.29 946
9420.21 946
9421.12 1009
9422.04 993
9422.95 983
9423.87 986
9424.79 990
9425.70 1032
9426.62 1006
9427.54 1107
9428.45 1072
9429.37 1049
9430.28 1061
9431.20 1068
9432.12 1121
9433.03 1109
9433.95 1081
9434.87 1061
9435.78 1098
9436.70 1074
9437.62 1131
9438.53 1159
9439.45 1181
9440.37 1179
9441.28 1138
9442.20 1123
9443.12 1138
9444.03 1186
9444.95 1163
9445.87 1246
9446.79 1336
9447.70 1416
9448.62 1437
9449.54 1486
9450.45 1522
9451.37 1521
9452.29 1555
9453.21 1550
9454.12 1462
9455.04 1395
9455.96 1375
9456.88 1340
9457.79 1260
9458.71 1265
9459.63 1232
9460.55 1224
9461.47 1162
9462.38 1186
9463.30 1195
9464.22 1133
9465.14 1129
9466.06 1146
9466.97 1103
9467.89 1092
9468.81 1104
9469.73 1155
9470.65 1189
9471.56 1137
9472.48 1219
9473.40 1294
9474.32 1294
9475.24 1325
9476.16 1386
9477.08 1373
9477.99 1396
9478.91 1336
9479.83 1336
9480.75 1337
9481.67 1262
9482.59 1280
9483.51 1288
9484.43 1224
9485.34 1209
9486.26 1214
9487.18 1199
9488.10 1216
9489.02 1173
9489.94 1185
9490.86 1142
9491.78 1177
9492.70 1111
9493.62 1114
9494.54 1102
9495.46 1065
9496.38 1092
9497.30 1107
9498.22 1086
9499.13 1088
9500.05 1078
9500.97 1116
9501.89 1092
9502.81 1145
9503.73 1175
9504.65 1184
9505.57 1135
9506.49 1175
9507.41 1173
9508.33 1161
9509.25 1213
9510.17 1215
9511.09 1233
9512.01 1267
9512.93 1260
9513.86 1273
9514.78 1283
9515.70 1227
9516.62 1290
9517.54 1318
9518.46 1303
9519.38 1273
9520.30 1264
9521.22 1289
9522.14 1351
9523.06 1391
9523.98 1424
9524.90 1430
9525.82 1591
9526.75 1662
9527.67 1836
9528.59 1974
9529.51 2034
9530.43 2044
9531.35 1958
9532.27 1936
9533.19 1923
9534.11 1885
9535.04 1814
9535.96 1660
9536.88 1576
9537.80 1564
9538.72 1488
9539.64 1363
9540.57 1376
9541.49 1303
9542.41 1345
9543.33 1290
9544.25 1227
9545.17 1238
9546.10 1247
9547.02 1205
9547.94 1215
9548.86 1245
9549.78 1301
9550.71 1286
9551.63 1342
9552.55 1455
9553.47 1515
9554.40 1563
9555.32 1543
9556.24 1598
9557.16 1591
9558.09 1571
9559.01 1505
9559.93 1494
9560.85 1457
9561.78 1393
9562.70 1317
9563.62 1331
9564.54 1239
9565.47 1295
9566.39 1263
9567.31 1224
9568.24 1188
9569.16 1138
9570.08 1113
9571.00 1144
9571.93 1099
9572.85 1112
9573.77 1091
9574.70 1066
9575.62 1030
9576.54 1057
9577.47 1095
9578.39 1059
9579.31 1061
9580.24 1039
9581.16 1055
9582.09 1073
9583.01 1073
9583.93 1040
9584.86 1047
9585.78 1023
9586.70 1082
9587.63 1090
9588.55 1052
9589.48 1088
9590.40 1080
9591.32 1114
9592.25 1139
9593.17 1100
9594.10 1130
9595.02 1116
9595.95 1134
9596.87 1123
9597.79 1114
9598.72 1107
9599.64 1136
9600.57 1213
9601.49 1158
9602.42 1130
9603.34 1130
9604.27 1148
9605.19 1196
9606.12 1169
9607.04 1148
9607.97 1168
9608.89 1173
9609.82 1168
9610.74 1232
9611.67 1250
9612.59 1256
9613.52 1239
9614.44 1249
9615.37 1255
9616.29 1214
9617.22 1218
9618.14 1277
9619.07 1273
9619.99 1208
9620.92 1233
9621.85 1277
9622.77 1298
9623.70 1292
9624.62 1306
9625.55 1270
9626.47 1259
9627.40 1294
9628.33 1343
9629.25 1375
9630.18 1375
9631.10 1371
9632.03 1421
9632.96 1373
9633.88 1363
9634.81 1381
9635.73 1428
9636.66 1432
9637.59 1425
9638.51 1412
9639.44 1477
9640.37 1581
9641.29 1672
9642.22 1741
9643.15 1781
9644.07 1804
9645.00 1898
9645.93 1945
9646.85 1962
9647.78 1903
9648.71 1967
9649.63 1994
9650.56 1933
9651.49 1732
9652.41 1730
9653.34 1690
9654.27 1630
9655.20 1625
9656.12 1561
9657.05 1548
9657.98 1518
9658.90 1475
9659.83 1512
9660.76 1481
9661.69 1517
9662.61 1535
9663.54 1565
9664.47 1581
9665.40 1543
9666.32 1537
9667.25 1547
9668.18 1560
9669.11 1571
9670.04 1590
9670.96 1575
9671.89 1610
9672.82 1648
9673.75 1626
9674.68 1600
9675.60 1544
9676.53 1527
9677.46 1602
9678.39 1538
9679.32 1541
9680.25 1560
9681.17 1613
9682.10 1638
9683.03 1587
9683.96 1562
9684.89 1621
9685.82 1670
9686.75 1627
9687.67 1630
9688.60 1655
9689.53 1640
9690.46 1686
9691.39 1660
9692.32 1716
9693.25 1713
9694.18 1787
9695.11 1773
9696.03 1746
9696.96 1773
9697.89 1778
9698.82 1743
9699.75 1709
9700.68 1665
9701.61 1615
9702.54 1597
9703.47 1514
9704.40 1577
9705.33 1573
9706.26 1589
9707.19 1572
9708.12 1612
9709.05 1652
9709.98 1746
9710.91 1743
9711.84 1758
9712.77 1700
9713.70 1701
9714.63 1643
9715.56 1621
9716.49 1630
9717.42 1515
9718.35 1522
9719.28 1489
9720.21 1465
9721.14 1434
9722.07 1425
9723.00 1466
9723.93 1409
9724.86 1372
9725.79 1421
9726.72 1370
9727.65 1371
9728.58 1383
9729.51 1437
9730.44 1378
9731.37 1382
9732.31 1403
9733.24 1356
9734.17 1341
9735.10 1338
9736.03 1327
9736.96 1303
9737.89 1340
9738.82 1304
9739.75 1305
9740.69 1263
9741.62 1374
9742.55 1309
9743.48 1288
9744.41 1248
9745.34 1267
9746.27 1282
9747.21 1318
9748.14 1272
9749.07 1305
9750.00 1250
9750.93 1243
9751.86 1288
9752.80 1252
9753.73 1289
9754.66 1271
9755.59 1278
9756.52 1312
9757.46 1257
9758.39 1287
9759.32 1308
9760.25 1305
9761.18 1377
9762.12 1322
9763.05 1342
9763.98 1352
9764.91 1341
9765.85 1399
9766.78 1390
9767.71 1363
9768.64 1319
9769.58 1418
9770.51 1460
9771.44 1519
9772.37 1549
9773.31 1593
9774.24 1655
9775.17 1677
9776.11 1653
9777.04 1711
9777.97 1736
9778.91 1736
9779.84 1727
9780.77 1684
9781.71 1660
9782.64 1668
9783.57 1619
9784.51 1599
9785.44 1548
9786.37 1534
9787.31 1407
9788.24 1424
9789.17 1373
9790.11 1326
9791.04 1392
9791.97 1397
9792.91 1492
9793.84 1434
9794.77 1501
9795.71 1500
9796.64 1473
9797.58 1524
9798.51 1447
9799.44 1407
9800.38 1324
9801.31 1279
9802.25 1296
9803.18 1228
9804.12 1209
9805.05 1161
9805.98 1141
9806.92 1118
9807.85 1139
9808.79 1113
9809.72 1085
9810.66 1061
9811.59 1087
9812.53 1097
9813.46 1060
9814.40 1070
9815.33 1033
9816.27 1008
9817.20 1045
9818.14 1105
9819.07 1036
9820.01 1030
9820.94 1019
9821.88 1042
9822.81 1042
9823.75 1034
9824.68 982
9825.62 1025
9826.55 1033
9827.49 998
9828.42 958
9829.36 978
9830.29 998
9831.23 999
9832.17 993
9833.10 996
9834.04 1026
9834.97 1060
9835.91 1053
9836.84 1035
9837.78 1043
9838.72 993
9839.65 1018
9840.59 1034
9841.52 1016
9842.46 993
9843.40 985
9844.33 1014
9845.27 993
9846.20 979
9847.14 983
9848.08 1006
9849.01 1045
9849.95 1029
9850.89 1069
9851.82 1080
9852.76 1064
9853.70 1065
9854.63 1069
9855.57 1069
9856.51 1060
9857.44 1064
9858.38 1074
9859.32 1075
9860.25 1036
9861.19 1030
9862.13 1040
9863.07 1044
9864.00 1062
9864.94 1028
9865.88 1028
9866.81 979
9867.75 989
9868.69 985
9869.63 995
9870.56 971
9871.50 1008
9872.44 1009
9873.38 1003
9874.31 1002
9875.25 1003
9876.19 1009
9877.13 975
9878.07 993
9879.00 1006
9879.94 975
9880.88 971
9881.82 1036
9882.75 1001
9883.69 941
9884.63 931
9885.57 971
9886.51 1018
9887.45 1008
9888.38 966
9889.32 975
9890.26 1000
9891.20 947
9892.14 984
9893.08 966
9894.01 962
9894.95 952
9895.89 967
9896.83 963
9897.77 967
9898.71 974
9899.65 1015
9900.59 1030
9901.52 1021
9902.46 977
9903.40 958
9904.34 993
9905.28 963
9906.22 1021
9907.16 1041
9908.10 1014
9909.04 1042
9909.98 986
9910.92 1027
9911.86 1050
9912.80 1018
9913.73 1030
9914.67 1084
9915.61 1146
9916.55 1157
9917.49 1250
9918.43 1368
9919.37 1479
9920.31 1653
9921.25 1806
9922.19 1913
9923.13 1980
9924.07 2027
9925.01 2021
9925.95 1948
9926.89 1852
9927.83 1735
9928.77 1659
9929.71 1559
9930.65 1481
9931.59 1418
9932.53 1314
9933.47 1243
9934.41 1187
9935.36 1124
9936.30 1072
9937.24 1051
9938.18 1017
9939.12 985
9940.06 969
9941.00 965
9941.94 935
9942.88 920
9943.82 923
9944.76 907
9945.70 899
9946.64 918
9947.59 888
9948.53 911
9949.47 892
9950.41 863
9951.35 878
9952.29 869
9953.23 881
9954.17 840
9955.12 861
9956.06 893
9957.00 861
9957.94 868
9958.88 875
9959.82 886
9960.77 850
9961.71 810
9962.65 860
9963.59 857
9964.53 855
9965.48 826
9966.42 839
9967.36 845
9968.30 861
9969.24 814
9970.19 829
9971.13 836
9972.07 803
9973.01 804
9973.95 805
9974.90 814
9975.84 769
9976.78 765
9977.72 783
9978.67 795
9979.61 774
9980.55 810
9981.50 786
9982.44 771
9983.38 799
9984.32 787
9985.27 802
9986.21 820
9987.15 793
9988.10 813
9989.04 794
9989.98 809
9990.92 797
9991.87 775
9992.81 785
9993.75 778
9994.70 813
9995.64 806
9996.58 786
9997.53 812
9998.47 831
9999.41 815
10000.36 809
10001.30 853
10002.25 846
10003.19 797
10004.13 801
10005.08 807
10006.02 813
10006.96 804
10007.91 782
10008.85 804
10009.80 807
10010.74 798
10011.68 808
10012.63 805
10013.57 823
10014.52 782
10015.46 816
10016.41 817
10017.35 781
10018.29 790
10019.24 814
10020.18 822
10021.13 830
10022.07 832
10023.02 823
10023.96 791
10024.91 830
10025.85 863
10026.80 858
10027.74 834
10028.69 797
10029.63 808
10030.58 806
10031.52 780
10032.47 803
10033.41 769
10034.36 772
10035.30 788
10036.25 793
10037.19 780
10038.14 759
10039.08 750
10040.03 783
10040.97 745
10041.92 741
10042.87 726
10043.81 733
10044.76 740
10045.70 745
10046.65 757
10047.59 758
10048.54 779
10049.49 774
10050.43 746
10051.38 719
10052.32 733
10053.27 767
10054.22 731
10055.16 736
10056.11 749
10057.05 744
10058.00 746
10058.95 732
10059.89 696
10060.84 722
10061.79 725
10062.73 702
10063.68 704
10064.63 743
10065.57 712
10066.52 718
10067.47 722
10068.41 727
10069.36 700
10070.31 687
10071.25 683
10072.20 701
10073.15 706
10074.10 740
10075.04 696
10075.99 704
10076.94 693
10077.88 692
10078.83 747
10079.78 733
10080.73 681
10081.67 703
10082.62 690
10083.57 696
10084.52 676
10085.46 661
10086.41 667
10087.36 691
10088.31 686
10089.25 679
10090.20 672
10091.15 679
10092.10 675
10093.05 702
10093.99 674
10094.94 668
10095.89 705
10096.84 694
10097.79 654
10098.73 670
10099.68 670
10100.63 681
10101.58 642
10102.53 645
10103.48 635
10104.42 656
10105.37 680
10106.32 654
10107.27 626
10108.22 659
10109.17 692
10110.12 727
10111.06 676
10112.01 678
10112.96 696
10113.91 702
10114.86 671
10115.81 630
10116.76 622
10117.71 696
10118.66 669
10119.61 657
10120.56 613
10121.50 654
10122.45 705
10123.40 651
10124.35 664
10125.30 658
10126.25 671
10127.20 626
10128.15 663
10129.10 688
10130.05 619
10131.00 653
10131.95 664
10132.90 642
10133.85 656
10134.80 671
10135.75 694
10136.70 682
10137.65 658
10138.60 606
10139.55 666
10140.50 696
10141.45 690
10142.40 681
10143.35 681
10144.30 664
10145.25 680
10146.20 693
10147.15 702
10148.10 689
10149.05 693
10150.00 679
10150.95 678
10151.90 694
10152.86 661
10153.81 654
10154.76 672
10155.71 695
10156.66 697
10157.61 702
10158.56 673
10159.51 711
10160.46 681
10161.41 673
10162.37 661
10163.32 702
10164.27 678
10165.22 665
10166.17 628
10167.12 687
10168.07 664
10169.03 704
10169.98 727
10170.93 705
10171.88 707
10172.83 710
10173.78 738
10174.74 744
10175.69 721
10176.64 760
10177.59 743
10178.54 803
10179.49 757
10180.45 754
10181.40 796
10182.35 786
10183.30 791
10184.26 832
10185.21 855
10186.16 841
10187.11 834
10188.06 850
10189.02 889
10189.97 885
10190.92 909
10191.87 892
10192.83 864
10193.78 847
10194.73 853
10195.69 846
10196.64 822
10197.59 812
10198.54 806
10199.50 814
10200.45 806
10201.40 811
10202.36 811
10203.31 817
10204.26 783
10205.22 812
10206.17 757
10207.12 782
10208.08 749
10209.03 745
10209.98 750
10210.94 748
10211.89 761
10212.84 796
10213.80 754
10214.75 725
10215.70 776
10216.66 766
10217.61 780
10218.56 735
10219.52 740
10220.47 823
10221.43 798
10222.38 782
10223.33 771
10224.29 756
10225.24 792
10226.20 799
10227.15 838
10228.11 871
10229.06 873
10230.01 943
10230.97 962
10231.92 926
10232.88 961
10233.83 982
10234.79 973
10235.74 878
10236.70 866
10237.65 876
10238.60 845
10239.56 818
10240.51 795
10241.47 823
10242.42 733
10243.38 766
10244.33 742
10245.29 736
10246.24 719
10247.20 691
10248.15 712
10249.11 683
10250.07 751
10251.02 709
10251.98 683
10252.93 664
10253.89 651
10254.84 668
10255.80 695
10256.75 681
10257.71 683
10258.67 666
10259.62 667
10260.58 684
10261.53 663
10262.49 681
10263.44 706
10264.40 729
10265.36 685
10266.31 708
10267.27 708
10268.22 691
10269.18 649
10270.14 708
10271.09 674
10272.05 706
10273.01 687
10273.96 652
10274.92 659
10275.87 637
10276.83 675
10277.79 646
10278.74 649
10279.70 662
10280.66 685
10281.61 633
10282.57 656
10283.53 661
10284.49 620
10285.44 632
10286.40 642
10287.36 637
10288.31 620
10289.27 595
10290.23 622
10291.18 652
10292.14 665
10293.10 650
10294.06 632
10295.01 642
10295.97 645
10296.93 624
10297.89 666
10298.84 629
10299.80 632
10300.76 650
10301.72 621
10302.67 640
10303.63 616
10304.59 610
10305.55 641
10306.51 638
10307.46 645
10308.42 647
10309.38 621
10310.34 645
10311.30 659
10312.25 603
10313.21 627
10314.17 664
10315.13 612
10316.09 629
10317.05 610
10318.00 621
10318.96 609
10319.92 657
10320.88 614
10321.84 606
10322.80 656
10323.76 622
10324.71 618
10325.67 653
10326.63 638
10327.59 637
10328.55 629
10329.51 627
10330.47 643
10331.43 655
10332.39 577
10333.35 624
10334.30 628
10335.26 634
10336.22 668
10337.18 625
10338.14 615
10339.10 652
10340.06 647
10341.02 595
10341.98 613
10342.94 645
10343.90 653
10344.86 693
10345.82 650
10346.78 620
10347.74 610
10348.70 611
10349.66 628
10350.62 618
10351.58 623
10352.54 651
10353.50 637
10354.46 640
10355.42 643
10356.38 635
10357.34 619
10358.30 633
10359.26 639
10360.22 636
10361.18 628
10362.14 637
10363.10 639
10364.06 638
10365.02 639
10365.98 609
10366.94 601
10367.90 625
10368.87 608
10369.83 639
10370.79 625
10371.75 592
10372.71 633
10373.67 648
10374.63 635
10375.59 595
10376.55 607
10377.51 625
10378.48 619
10379.44 580
10380.40 618
10381.36 632
10382.32 607
10383.28 591
10384.24 636
10385.21 662
10386.17 649
10387.13 592
10388.09 574
10389.05 572
10390.01 598
10390.98 623
10391.94 589
10392.90 605
10393.86 653
10394.82 647
10395.79 600
10396.75 633
10397.71 642
10398.67 610
10399.63 610
10400.60 682
10401.56 648
10402.52 627
10403.48 624
10404.45 638
10405.41 676
10406.37 656
10407.33 669
10408.30 667
10409.26 736
10410.22 740
10411.18 773
10412.15 756
10413.11 793
10414.07 788
10415.04 794
10416.00 813
10416.96 783
10417.93 792
10418.89 768
10419.85 768
10420.81 757
10421.78 763
10422.74 727
10423.70 804
10424.67 741
10425.63 771
10426.59 770
10427.56 766
10428.52 735
10429.49 700
10430.45 720
10431.41 650
10432.38 673
10433.34 674
10434.30 672
10435.27 655
10436.23 619
10437.20 617
10438.16 625
10439.12 633
10440.09 608
10441.05 620
10442.02 601
10442.98 580
10443.94 622
10444.91 596
10445.87 596
10446.84 587
10447.80 577
10448.77 621
10449.73 610
10450.70 594
10451.66 588
10452.63 573
10453.59 581
10454.55 610
10455.52 605
10456.48 623
10457.45 616
10458.41 594
10459.38 570
10460.34 576
10461.31 644
10462.27 574
10463.24 592
10464.20 591
10465.17 582
10466.14 579
10467.10 629
10468.07 631
10469.03 593
10470.00 595
10470.96 608
10471.93 584
10472.89 589
10473.86 599
10474.82 597
10475.79 611
10476.76 590
10477.72 591
10478.69 583
10479.65 607
10480.62 630
10481.59 616
10482.55 614
10483.52 596
10484.48 617
10485.45 573
10486.42 535
10487.38 579
10488.35 574
10489.32 582
10490.28 616
10491.25 597
10492.21 612
10493.18 589
10494.15 593
10495.11 592
10496.08 597
10497.05 572
10498.01 589
10498.98 600
10499.95 561
10500.92 585
10501.88 594
10502.85 595
10503.82 561
10504.78 559
10505.75 579
10506.72 605
10507.68 579
10508.65 592
10509.62 622
10510.59 623
10511.55 615
10512.52 608
10513.49 557
10514.46 627
10515.42 616
10516.39 611
10517.36 607
10518.33 614
10519.29 606
10520.26 583
10521.23 617
10522.20 573
10523.17 578
10524.13 595
10525.10 594
10526.07 566
10527.04 610
10528.01 576
10528.97 607
10529.94 604
10530.91 609
10531.88 613
10532.85 610
10533.82 665
10534.78 623
10535.75 605
10536.72 591
10537.69 646
10538.66 615
10539.63 607
10540.60 618
10541.56 629
10542.53 591
10543.50 628
10544.47 620
10545.44 634
10546.41 644
10547.38 618
10548.35 641
10549.32 622
10550.29 635
10551.25 633
10552.22 661
10553.19 649
10554.16 707
10555.13 653
10556.10 671
10557.07 709
10558.04 682
10559.01 690
10559.98 693
10560.95 703
10561.92 702
10562.89 684
10563.86 654
10564.83 641
10565.80 608
10566.77 628
10567.74 631
10568.71 642
10569.68 607
10570.65 653
10571.62 586
10572.59 594
10573.56 602
10574.53 627
10575.50 616
10576.47 614
10577.44 640
10578.41 629
10579.38 635
10580.35 632
10581.32 639
10582.29 633
10583.26 656
10584.23 624
10585.21 631
10586.18 670
10587.15 677
10588.12 628
10589.09 634
10590.06 594
10591.03 622
10592.00 645
10592.97 585
10593.94 624
10594.92 603
10595.89 615
10596.86 588
10597.83 585
10598.80 576
10599.77 623
10600.74 565
10601.71 587
10602.69 586
10603.66 591
10604.63 616
10605.60 620
10606.57 560
10607.54 570
10608.52 578
10609.49 590
10610.46 619
10611.43 572
10612.40 599
10613.38 603
10614.35 610
10615.32 533
10616.29 584
10617.27 607
10618.24 602
10619.21 632
10620.18 633
10621.15 612
10622.13 609
10623.10 587
10624.07 625
10625.04 609
10626.02 619
10626.99 607
10627.96 589
10628.94 649
10629.91 576
10630.88 636
10631.85 636
10632.83 634
10633.80 620
10634.77 659
10635.75 658
10636.72 639
10637.69 612
10638.67 636
10639.64 644
10640.61 612
10641.59 605
10642.56 612
10643.53 633
10644.51 593
10645.48 625
10646.45 615
10647.43 643
10648.40 618
10649.37 634
10650.35 611
10651.32 611
10652.30 619
10653.27 611
10654.24 617
10655.22 613
10656.19 639
10657.16 643
10658.14 688
10659.11 660
10660.09 667
10661.06 633
10662.04 653
10663.01 646
10663.98 675
10664.96 687
10665.93 643
10666.91 670
10667.88 686
10668.86 640
10669.83 641
10670.81 654
10671.78 687
10672.76 636
10673.73 637
10674.71 642
10675.68 632
10676.66 623
10677.63 610
10678.61 635
10679.58 595
10680.56 607
10681.53 629
10682.51 622
10683.48 615
10684.46 610
10685.43 585
10686.41 583
10687.38 600
10688.36 583
10689.33 595
10690.31 565
10691.28 601
10692.26 619
10693.24 598
10694.21 605
10695.19 606
10696.16 594
10697.14 616
10698.12 582
10699.09 569
10700.07 576
10701.04 597
10702.02 580
10703.00 574
10703.97 585
10704.95 567
10705.92 574
10706.90 570
10707.88 583
10708.85 562
10709.83 557
10710.81 562
10711.78 585
10712.76 586
10713.74 583
10714.71 586
10715.69 591
10716.67 598
10717.64 586
10718.62 579
10719.60 579
10720.57 585
10721.55 568
10722.53 585
10723.50 610
10724.48 587
10725.46 554
10726.44 593
10727.41 607
10728.39 625
10729.37 605
10730.35 584
10731.32 589
10732.30 586
10733.28 591
10734.26 607
10735.23 606
10736.21 631
10737.19 611
10738.17 589
10739.14 630
10740.12 635
10741.10 600
10742.08 595
10743.06 585
10744.03 601
10745.01 611
10745.99 605
10746.97 607
10747.95 584
10748.92 558
10749.90 593
10750.88 549
10751.86 574
10752.84 560
10753.82 569
10754.79 579
10755.77 596
10756.75 594
10757.73 588
10758.71 591
10759.69 584
10760.67 597
10761.65 570
10762.62 555
10763.60 598
10764.58 559
10765.56 572
10766.54 609
10767.52 591
10768.50 614
10769.48 566
10770.46 574
10771.44 573
10772.42 604
10773.39 571
10774.37 589
10775.35 596
10776.33 604
10777.31 585
10778.29 555
10779.27 580
10780.25 600
10781.23 581
10782.21 570
10783.19 579
10784.17 562
10785.15 576
10786.13 573
10787.11 561
10788.09 555
10789.07 554
10790.05 583
10791.03 592
10792.01 601
10792.99 608
10793.97 560
10794.95 572
10795.93 610
10796.91 580
10797.89 561
10798.87 573
10799.85 574
10800.83 595
10801.82 590
10802.80 548
10803.78 549
10804.76 592
10805.74 563
10806.72 569
10807.70 559
10808.68 594
10809.66 554
10810.64 586
10811.62 568
10812.61 595
10813.59 581
10814.57 607
10815.55 589
10816.53 587
10817.51 578
10818.49 583
10819.47 584
10820.46 563
10821.44 583
10822.42 577
10823.40 606
10824.38 593
10825.36 582
10826.35 610
10827.33 606
10828.31 579
10829.29 577
10830.27 569
10831.25 574
10832.24 581
10833.22 581
10834.20 604
10835.18 602
10836.17 605
10837.15 608
10838.13 583
10839.11 589
10840.09 588
10841.08 585
10842.06 595
10843.04 557
10844.02 581
10845.01 594
10845.99 618
10846.97 637
10847.96 617
10848.94 589
10849.92 611
10850.90 633
10851.89 614
10852.87 628
10853.85 596
10854.84 644
10855.82 649
10856.80 640
10857.78 650
10858.77 649
10859.75 645
10860.73 645
10861.72 629
10862.70 640
10863.68 646
10864.67 649
10865.65 626
10866.64 670
10867.62 655
10868.60 657
10869.59 659
10870.57 643
10871.55 645
10872.54 668
10873.52 673
10874.51 674
10875.49 660
10876.47 658
10877.46 659
10878.44 641
10879.43 703
10880.41 677
10881.39 662
10882.38 664
10883.36 665
10884.35 680
10885.33 669
10886.32 709
10887.30 719
10888.29 696
10889.27 711
10890.25 688
10891.24 666
10892.22 679
10893.21 723
10894.19 756
10895.18 795
10896.16 740
10897.15 738
10898.13 742
10899.12 774
10900.10 746
10901.09 733
10902.07 766
10903.06 799
10904.04 765
10905.03 767
10906.01 743
10907.00 766
10907.99 816
10908.97 793
10909.96 782
10910.94 781
10911.93 758
10912.91 784
10913.90 827
10914.88 841
10915.87 837
10916.86 801
10917.84 819
10918.83 814
10919.81 821
10920.80 813
10921.79 826
10922.77 816
10923.76 819
10924.74 819
10925.73 838
10926.72 839
10927.70 834
10928.69 888
10929.68 884
10930.66 846
10931.65 859
10932.64 888
10933.62 921
10934.61 970
10935.60 958
10936.58 1033
10937.57 1022
10938.56 1035
10939.54 1076
10940.53 1111
10941.52 1085
10942.50 1152
10943.49 1154
10944.48 1161
10945.47 1175
10946.45 1170
10947.44 1184
10948.43 1199
10949.41 1195
10950.40 1255
10951.39 1282
10952.38 1256
10953.36 1224
10954.35 1207
10955.34 1235
10956.33 1260
10957.31 1217
10958.30 1195
10959.29 1143
10960.28 1154
10961.27 1110
10962.25 1106
10963.24 1061
10964.23 1045
10965.22 1047
10966.21 1070
10967.19 1032
10968.18 1028
10969.17 995
10970.16 1010
10971.15 1008
10972.13 998
10973.12 989
10974.11 1004
10975.10 1036
10976.09 1008
10977.08 1054
10978.07 1018
10979.05 1079
10980.04 1103
10981.03 1067
10982.02 1103
10983.01 1075
10984.00 1100
10984.99 1149
10985.98 1195
10986.96 1185
10987.95 1229
10988.94 1241
10989.93 1345
10990.92 1412
10991.91 1459
10992.90 1526
10993.89 1560
10994.88 1615
10995.87 1570
10996.86 1519
10997.85 1558
10998.84 1531
10999.83 1505
11000.82 1436
11001.81 1333
11002.79 1290
11003.78 1261
11004.77 1190
11005.76 1168
11006.75 1124
11007.74 1110
11008.73 1077
11009.72 1042
11010.71 1013
11011.70 982
11012.69 999
11013.68 963
11014.67 938
11015.67 944
11016.66 951
11017.65 953
11018.64 907
11019.63 973
11020.62 962
11021.61 920
11022.60 946
11023.59 918
11024.58 918
11025.57 893
11026.56 913
11027.55 937
11028.54 904
11029.53 859
11030.52 901
11031.52 866
11032.51 836
11033.50 853
11034.49 882
11035.48 878
11036.47 851
11037.46 846
11038.45 845
11039.45 828
11040.44 858
11041.43 816
11042.42 807
11043.41 790
11044.40 829
11045.39 774
11046.39 762
11047.38 793
11048.37 827
11049.36 813
11050.35 800
11051.35 779
11052.34 779
11053.33 778
11054.32 773
11055.31 791
11056.31 794
11057.30 790
11058.29 777
11059.28 801
11060.27 798
11061.27 793
11062.26 777
11063.25 802
11064.24 778
11065.24 763
11066.23 784
11067.22 816
11068.21 794
11069.21 784
11070.20 780
11071.19 758
11072.19 773
11073.18 843
11074.17 760
11075.16 791
11076.16 776
11077.15 780
11078.14 797
11079.14 781
11080.13 766
11081.12 781
11082.12 751
11083.11 769
11084.10 746
11085.10 753
11086.09 775
11087.08 759
11088.08 789
11089.07 800
11090.06 783
11091.06 756
11092.05 766
11093.04 784
11094.04 750
11095.03 746
11096.03 736
11097.02 770
11098.01 740
11099.01 767
11100.00 738
11101.00 759
11101.99 722
11102.98 741
11103.98 782
11104.97 783
11105.97 745
11106.96 778
11107.96 754
11108.95 760
11109.95 774
11110.94 783
11111.93 738
11112.93 760
11113.92 756
11114.92 751
11115.91 773
11116.91 756
11117.90 781
11118.90 770
11119.89 773
11120.89 765
11121.88 790
11122.88 822
11123.87 790
11124.87 783
11125.86 813
11126.86 854
11127.85 826
11128.85 787
11129.84 804
11130.84 816
11131.84 826
11132.83 798
11133.83 787
11134.82 757
11135.82 767
11136.81 771
11137.81 769
11138.81 761
11139.80 762
11140.80 787
11141.79 779
11142.79 754
11143.79 723
11144.78 771
11145.78 745
11146.77 756
11147.77 724
11148.77 709
11149.76 753
11150.76 735
11151.75 693
11152.75 715
11153.75 702
11154.74 765
11155.74 701
11156.74 678
11157.73 662
11158.73 690
11159.73 665
11160.72 725
11161.72 723
11162.72 705
11163.71 692
11164.71 653
11165.71 704
11166.71 703
11167.70 695
11168.70 723
11169.70 687
11170.69 657
11171.69 687
11172.69 685
11173.69 672
11174.68 706
11175.68 692
11176.68 683
11177.68 663
11178.67 655
11179.67 667
11180.67 686
11181.67 701
11182.66 700
11183.66 665
11184.66 666
11185.66 679
11186.66 666
11187.65 700
11188.65 698
11189.65 712
11190.65 696
11191.65 666
11192.64 657
11193.64 638
11194.64 643
11195.64 646
11196.64 645
11197.64 680
11198.63 688
11199.63 659
11200.63 643
11201.63 671
11202.63 674
11203.63 665
11204.63 703
11205.63 678
11206.62 656
11207.62 640
11208.62 649
11209.62 692
11210.62 662
11211.62 675
11212.62 658
11213.62 663
11214.62 682
11215.62 640
11216.61 660
11217.61 673
11218.61 677
11219.61 667
11220.61 674
11221.61 669
11222.61 661
11223.61 681
11224.61 673
11225.61 690
11226.61 691
11227.61 705
11228.61 689
11229.61 684
11230.61 679
11231.61 691
11232.61 657
11233.61 672
11234.61 666
11235.61 707
11236.61 673
11237.61 691
11238.61 696
11239.61 678
11240.61 694
11241.61 670
11242.61 680
11243.61 714
11244.61 709
11245.61 695
11246.61 711
11247.61 682
11248.62 711
11249.62 686
11250.62 691
11251.62 671
11252.62 704
11253.62 684
11254.62 667
11255.62 699
11256.62 707
11257.62 702
11258.62 700
11259.63 714
11260.63 684
11261.63 704
11262.63 693
11263.63 728
11264.63 711
11265.63 702
11266.64 702
11267.64 707
11268.64 737
11269.64 701
11270.64 728
11271.64 738
11272.65 762
11273.65 800
11274.65 749
11275.65 732
11276.65 748
11277.65 754
11278.66 778
11279.66 770
11280.66 779
11281.66 782
11282.67 743
11283.67 729
11284.67 742
11285.67 775
11286.67 770
11287.68 774
11288.68 755
11289.68 752
11290.68 755
11291.69 728
11292.69 734
11293.69 763
11294.70 773
11295.70 746
11296.70 749
11297.70 751
11298.71 731
11299.71 741
11300.71 773
11301.72 774
11302.72 780
11303.72 811
11304.72 812
11305.73 835
11306.73 828
11307.73 793
11308.74 781
11309.74 876
11310.74 839
11311.75 834
11312.75 842
11313.76 791
11314.76 798
11315.76 795
11316.77 782
11317.77 766
11318.77 799
11319.78 785
11320.78 806
11321.79 774
11322.79 798
11323.79 764
11324.80 761
11325.80 791
11326.81 738
11327.81 778
11328.81 768
11329.82 766
11330.82 820
11331.83 843
11332.83 802
11333.84 830
11334.84 835
11335.85 834
11336.85 859
11337.85 829
11338.86 820
11339.86 809
11340.87 847
11341.87 868
11342.88 804
11343.88 821
11344.89 779
11345.89 820
11346.90 838
11347.90 809
11348.91 827
11349.91 809
11350.92 845
11351.92 843
11352.93 820
11353.94 781
11354.94 791
11355.95 799
11356.95 812
11357.96 810
11358.96 853
11359.97 857
11360.97 809
11361.98 797
11362.99 843
11363.99 823
11365.00 855
11366.00 845
11367.01 828
11368.02 844
11369.02 839
11370.03 849
11371.03 843
11372.04 846
11373.05 837
11374.05 862
11375.06 806
11376.06 825
11377.07 843
11378.08 810
11379.08 863
11380.09 841
11381.10 876
11382.10 855
11383.11 884
11384.12 899
11385.12 919
11386.13 879
11387.14 899
11388.14 861
11389.15 880
11390.16 871
11391.17 849
11392.17 889
11393.18 897
11394.19 887
11395.19 898
11396.20 891
11397.21 874
11398.22 897
11399.22 913
11400.23 915
11401.24 902
11402.25 947
11403.25 953
11404.26 959
11405.27 972
11406.28 980
11407.28 962
11408.29 990
11409.30 974
11410.31 943
11411.31 930
11412.32 978
11413.33 977
11414.34 971
11415.35 998
11416.35 1017
11417.36 1015
11418.37 1030
11419.38 1019
11420.39 1008
11421.40 1012
11422.40 1058
11423.41 1056
11424.42 1047
11425.43 1048
11426.44 1109
11427.45 1089
11428.46 1089
11429.46 1091
11430.47 1135
11431.48 1131
11432.49 1110
11433.50 1079
11434.51 1082
11435.52 1120
11436.53 1117
11437.54 1125
11438.54 1141
11439.55 1166
11440.56 1178
11441.57 1211
11442.58 1232
11443.59 1194
11444.60 1194
11445.61 1246
11446.62 1229
11447.63 1187
11448.64 1213
11449.65 1284
11450.66 1261
11451.67 1289
11452.68 1260
11453.69 1281
11454.70 1306
11455.71 1247
11456.72 1282
11457.73 1329
11458.74 1280
11459.75 1305
11460.76 1362
11461.77 1356
11462.78 1355
11463.79 1379
11464.80 1400
11465.81 1406
11466.82 1433
11467.83 1420
11468.84 1448
11469.85 1420
11470.86 1481
11471.87 1459
11472.88 1409
11473.89 1471
11474.90 1457
11475.91 1480
11476.92 1504
11477.93 1456
11478.95 1439
11479.96 1479
11480.97 1485
11481.98 1527
11482.99 1466
11484.00 1510
11485.01 1540
11486.02 1523
11487.03 1574
11488.05 1568
11489.06 1533
11490.07 1569
11491.08 1539
11492.09 1541
11493.10 1582
11494.11 1639
11495.13 1601
11496.14 1641
11497.15 1656
11498.16 1661
11499.17 1669
11500.18 1690
11501.20 1691
11502.21 1655
11503.22 1677
11504.23 1722
11505.24 1706
11506.26 1726
11507.27 1762
11508.28 1792
11509.29 1771
11510.30 1816
11511.32 1792
11512.33 1829
11513.34 1816
11514.35 1831
11515.37 1860
11516.38 1862
11517.39 1848
11518.40 1880
11519.42 1921
11520.43 1908
11521.44 1935
11522.45 1992
11523.47 1985
11524.48 1993
11525.49 2018
11526.51 2063
11527.52 2072
11528.53 2143
11529.55 2113
11530.56 2195
11531.57 2236
11532.59 2239
11533.60 2222
11534.61 2262
11535.63 2349
11536.64 2377
11537.65 2381
11538.67 2436
11539.68 2472
11540.69 2511
11541.71 2535
11542.72 2557
11543.73 2598
11544.75 2654
11545.76 2679
11546.78 2793
11547.79 2836
11548.80 2809
11549.82 2922
11550.83 2957
11551.85 2943
11552.86 3005
11553.87 3130
11554.89 3184
11555.90 3194
11556.92 3203
11557.93 3227
11558.95 3348
11559.96 3420
11560.97 3512
11561.99 3568
11563.00 3597
11564.02 3583
11565.03 3645
11566.05 3826
11567.06 3922
11568.08 3934
11569.09 4077
11570.11 4154
11571.12 4335
11572.14 4508
11573.15 4680
11574.17 4881
11575.18 5039
11576.20 5252
11577.21 5436
11578.23 5617
11579.24 5859
11580.26 6007
11581.27 6268
11582.29 6449
11583.30 6649
11584.32 6944
11585.33 7217
11586.35 7589
11587.37 8001
11588.38 8575
11589.40 9282
11590.41 9940
11591.43 10800
11592.44 11891
11593.46 12702
11594.48 13414
11595.49 14372
11596.51 15127
11597.52 15530
11598.54 15832
11599.56 15817
11600.57 15436
11601.59 14959
11602.61 14470
11603.62 13557
11604.64 12651
11605.66 11933
11606.67 10939
11607.69 9973
11608.70 9218
11609.72 8456
11610.74 7896
11611.75 7359
11612.77 6774
11613.79 6142
11614.81 5805
11615.82 5428
11616.84 5113
11617.86 4963
11618.87 4710
11619.89 4412
11620.91 4291
11621.92 4164
11622.94 4076
11623.96 3959
11624.98 3864
11625.99 3810
11627.01 3808
11628.03 3756
11629.05 3683
11630.06 3619
11631.08 3673
11632.10 3554
11633.12 3600
11634.13 3615
11635.15 3544
11636.17 3525
11637.19 3481
11638.20 3454
11639.22 3374
11640.24 3222
11641.26 3261
11642.28 3224
11643.29 3099
11644.31 3072
11645.33 2959
11646.35 2912
11647.37 2822
11648.39 2842
11649.40 2794
11650.42 2739
11651.44 2694
11652.46 2671
11653.48 2611
11654.50 2684
11655.51 2746
11656.53 2713
11657.55 2684
11658.57 2682
11659.59 2711
11660.61 2668
11661.63 2725
11662.65 2751
11663.67 2832
11664.68 2855
11665.70 2799
11666.72 2773
11667.74 2834
11668.76 2922
11669.78 2809
11670.80 2870
11671.82 2961
11672.84 2967
11673.86 3001
11674.88 3035
11675.90 3052
11676.92 3082
11677.94 3127
11678.96 3076
11679.98 3153
11680.99 3103
11682.01 3037
11683.03 3024
11684.05 2981
11685.07 3071
11686.09 3027
11687.11 2997
11688.13 2898
11689.15 2937
11690.17 2860
11691.19 2823
11692.21 2786
11693.24 2791
11694.26 2782
11695.28 2786
11696.30 2729
11697.32 2684
11698.34 2645
11699.36 2639
11700.38 2633
11701.40 2624
11702.42 2577
11703.44 2580
11704.46 2566
11705.48 2510
11706.50 2460
11707.52 2465
11708.54 2452
11709.57 2479
11710.59 2423
11711.61 2385
11712.63 2339
11713.65 2350
11714.67 2297
11715.69 2249
11716.71 2233
11717.73 2275
11718.76 2219
11719.78 2184
11720.80 2233
11721.82 2158
11722.84 2092
11723.86 2128
11724.89 2085
11725.91 2024
11726.93 1969
11727.95 1906
11728.97 1949
11729.99 1927
11731.02 1907
11732.04 1904
11733.06 1911
11734.08 1913
11735.10 1900
11736.13 1875
11737.15 1853
11738.17 1893
11739.19 1846
11740.22 1895
11741.24 1836
11742.26 1859
11743.28 1852
11744.30 1810
11745.33 1777
11746.35 1800
11747.37 1780
11748.40 1745
11749.42 1783
11750.44 1730
11751.46 1697
11752.49 1668
11753.51 1652
11754.53 1653
11755.56 1620
11756.58 1595
11757.60 1552
11758.62 1567
11759.65 1541
11760.67 1525
11761.69 1513
11762.72 1524
11763.74 1482
11764.76 1473
11765.79 1484
11766.81 1468
11767.83 1499
11768.86 1509
11769.88 1491
11770.91 1446
11771.93 1417
11772.95 1413
11773.98 1406
11775.00 1387
11776.02 1399
11777.05 1382
11778.07 1358
11779.10 1357
11780.12 1347
11781.14 1305
11782.17 1329
11783.19 1351
11784.22 1349
11785.24 1335
11786.26 1273
11787.29 1297
11788.31 1267
11789.34 1228
11790.36 1218
11791.39 1220
11792.41 1221
11793.44 1221
11794.46 1192
11795.49 1119
11796.51 1140
11797.54 1117
11798.56 1137
11799.59 1066
11800.61 1082
11801.63 1067
11802.66 1079
11803.69 1061
11804.71 1050
11805.74 1079
11806.76 1055
11807.79 1040
11808.81 1023
11809.84 1036
11810.86 1030
11811.89 1033
11812.91 1044
11813.94 1040
11814.96 1017
11815.99 1009
11817.01 980
11818.04 986
11819.07 1011
11820.09 998
11821.12 1007
11822.14 1024
11823.17 992
11824.20 975
11825.22 959
11826.25 981
11827.27 1008
11828.30 1006
11829.33 958
11830.35 950
11831.38 950
11832.40 961
11833.43 959
11834.46 949
11835.48 949
11836.51 955
11837.54 972
11838.56 923
11839.59 933
11840.62 915
11841.64 945
11842.67 934
11843.70 928
11844.72 929
11845.75 924
11846.78 908
11847.80 892
11848.83 905
11849.86 929
11850.89 940
11851.91 912
11852.94 916
11853.97 882
11854.99 926
11856.02 864
11857.05 862
11858.08 862
11859.10 873
11860.13 887
11861.16 864
11862.19 881
11863.21 869
11864.24 883
11865.27 873
11866.30 863
11867.33 828
11868.35 837
11869.38 888
11870.41 893
11871.44 886
11872.47 874
11873.49 890
11874.52 846
11875.55 820
11876.58 873
11877.61 810
11878.63 852
11879.66 868
11880.69 849
11881.72 844
11882.75 843
11883.78 850
11884.81 835
11885.83 907
11886.86 896
11887.89 893
11888.92 881
11889.95 868
11890.98 860
11892.01 892
11893.04 901
11894.06 894
11895.09 894
11896.12 908
11897.15 903
11898.18 888
11899.21 939
11900.24 890
11901.27 886
11902.30 844
11903.33 902
11904.36 919
11905.39 872
11906.42 890
11907.45 889
11908.48 915
11909.50 886
11910.53 886
11911.56 913
11912.59 872
11913.62 889
11914.65 904
11915.68 879
11916.71 869
11917.74 863
11918.77 889
11919.80 877
11920.83 888
11921.86 905
11922.89 922
11923.92 947
11924.95 945
11925.99 954
11927.02 906
11928.05 938
11929.08 932
11930.11 958
11931.14 951
11932.17 930
11933.20 922
11934.23 910
11935.26 849
11936.29 876
11937.32 881
11938.35 859
11939.38 789
11940.41 788
11941.45 803
11942.48 811
11943.51 806
11944.54 762
11945.57 783
11946.60 791
11947.63 760
11948.66 789
11949.70 748
11950.73 764
11951.76 800
11952.79 773
11953.82 837
11954.85 815
11955.88 777
11956.92 740
11957.95 743
11958.98 755
11960.01 767
11961.04 797
11962.08 730
11963.11 753
11964.14 759
11965.17 732
11966.20 768
11967.24 760
11968.27 739
11969.30 765
11970.33 783
11971.36 792
11972.40 777
11973.43 787
11974.46 817
11975.49 765
11976.53 751
11977.56 764
11978.59 791
11979.62 762
11980.66 785
11981.69 762
11982.72 761
11983.76 763
11984.79 785
11985.82 795
11986.85 812
11987.89 814
11988.92 799
11989.95 790
11990.99 765
11992.02 814
11993.05 813
11994.09 801
11995.12 803
11996.15 840
11997.19 820
11998.22 794
11999.25 815
12000.29 831
12001.32 799
12002.35 821
12003.39 852
12004.42 870
12005.46 868
12006.49 865
12007.52 901
12008.56 906
12009.59 900
12010.63 886
12011.66 884
12012.69 871
12013.73 894
12014.76 875
12015.80 883
12016.83 897
12017.86 914
12018.90 906
12019.93 927
12020.97 859
12022.00 892
12023.04 906
12024.07 881
12025.11 910
12026.14 895
12027.18 871
12028.21 841
12029.25 880
12030.28 860
12031.32 884
12032.35 840
12033.39 830
12034.42 834
12035.46 849
12036.49 881
12037.53 845
12038.56 838
12039.60 834
12040.63 849
12041.67 843
12042.70 853
12043.74 817
12044.77 835
12045.81 855
12046.84 841
12047.88 863
12048.92 856
12049.95 860
12050.99 818
12052.02 812
12053.06 840
12054.09 824
12055.13 848
12056.17 848
12057.20 847
12058.24 833
12059.27 868
12060.31 860
12061.35 797
12062.38 856
12063.42 874
12064.46 840
12065.49 899
12066.53 885
12067.56 841
12068.60 845
12069.64 856
12070.67 853
12071.71 865
12072.75 851
12073.78 825
12074.82 838
12075.86 878
12076.89 881
12077.93 888
12078.97 845
12080.01 864
12081.04 872
12082.08 901
12083.12 895
12084.15 884
12085.19 882
12086.23 902
12087.27 871
12088.30 909
12089.34 898
12090.38 917
12091.41 904
12092.45 902
12093.49 906
12094.53 902
12095.57 934
12096.60 913
12097.64 944
12098.68 902
12099.72 944
12100.75 930
12101.79 910
12102.83 907
12103.87 875
12104.91 879
12105.94 887
12106.98 852
12108.02 859
12109.06 844
12110.10 827
12111.14 857
12112.17 807
12113.21 805
12114.25 806
12115.29 804
12116.33 820
12117.37 844
12118.40 810
12119.44 800
12120.48 838
12121.52 815
12122.56 843
12123.60 825
12124.64 788
12125.68 798
12126.72 802
12127.75 798
12128.79 802
12129.83 797
12130.87 799
12131.91 801
12132.95 798
12133.99 773
12135.03 790
12136.07 813
12137.11 787
12138.15 787
12139.19 777
12140.23 783
12141.27 777
12142.31 778
12143.35 783
12144.38 811
12145.42 806
12146.46 790
12147.50 757
12148.54 803
12149.58 751
12150.62 762
12151.66 766
12152.70 762
12153.74 817
12154.78 826
12155.82 777
12156.87 763
12157.91 756
12158.95 770
12159.99 786
12161.03 777
12162.07 769
12163.11 760
12164.15 809
12165.19 799
12166.23 774
12167.27 762
12168.31 772
12169.35 788
12170.39 755
12171.43 759
12172.47 766
12173.52 749
12174.56 755
12175.60 740
12176.64 770
12177.68 776
12178.72 768
12179.76 783
12180.80 763
12181.85 759
12182.89 775
12183.93 782
12184.97 783
12186.01 762
12187.05 779
12188.09 778
12189.14 783
12190.18 778
12191.22 757
12192.26 760
12193.30 755
12194.34 755
12195.39 775
12196.43 736
12197.47 717
12198.51 779
12199.55 821
12200.60 790
12201.64 767
12202.68 790
12203.72 804
12204.77 776
12205.81 750
12206.85 772
12207.89 804
12208.94 766
12209.98 772
12211.02 789
12212.06 782
12213.11 783
12214.15 815
12215.19 812
12216.23 786
12217.28 783
12218.32 757
12219.36 780
12220.41 791
12221.45 794
12222.49 780
12223.54 765
12224.58 789
12225.62 741
12226.66 762
12227.71 747
12228.75 739
12229.79 751
12230.84 734
12231.88 737
12232.93 762
12233.97 773
12235.01 759
12236.06 754
12237.10 762
12238.14 805
12239.19 768
12240.23 761
12241.28 764
12242.32 763
12243.36 747
12244.41 713
12245.45 776
12246.50 740
12247.54 721
12248.58 749
12249.63 732
12250.67 702
12251.72 716
12252.76 704
12253.80 758
12254.85 750
12255.89 731
12256.94 741
12257.98 699
12259.03 710
12260.07 714
12261.12 710
12262.16 708
12263.21 708
12264.25 702
12265.30 688
12266.34 673
12267.39 702
12268.43 682
12269.48 699
12270.52 669
12271.57 674
12272.61 695
12273.66 729
12274.70 693
12275.75 670
12276.79 655
12277.84 694
12278.88 677
12279.93 676
12280.98 659
12282.02 667
12283.07 681
12284.11 694
12285.16 684
12286.20 678
12287.25 684
12288.30 666
12289.34 661
12290.39 674
12291.43 627
12292.48 649
12293.53 646
12294.57 671
12295.62 683
12296.66 664
12297.71 654
12298.76 661
12299.80 655
12300.85 654
12301.90 622
12302.94 599
12303.99 650
12305.04 687
12306.08 674
12307.13 611
12308.18 639
12309.22 621
12310.27 612
12311.32 621
12312.36 629
12313.41 643
12314.46 650
12315.50 635
12316.55 639
12317.60 633
12318.65 659
12319.69 635
12320.74 628
12321.79 593
12322.83 586
12323.88 628
12324.93 604
12325.98 618
12327.02 616
12328.07 593
12329.12 587
12330.17 594
12331.21 594
12332.26 612
12333.31 587
12334.36 596
12335.41 586
12336.45 589
12337.50 597
12338.55 606
12339.60 602
12340.65 540
12341.69 599
12342.74 568
12343.79 581
12344.84 610
12345.89 622
12346.94 622
12347.98 597
12349.03 636
12350.08 621
12351.13 602
12352.18 584
12353.23 587
12354.28 603
12355.32 620
12356.37 569
12357.42 575
12358.47 602
12359.52 599
12360.57 578
12361.62 582
12362.67 578
12363.72 619
12364.76 622
12365.81 619
12366.86 634
12367.91 616
12368.96 618
12370.01 601
12371.06 579
12372.11 595
12373.16 614
12374.21 584
12375.26 564
12376.31 556
12377.36 602
12378.41 605
12379.46 603
12380.51 600
12381.56 587
12382.61 607
12383.66 641
12384.71 623
12385.76 662
12386.81 636
12387.86 590
12388.91 568
12389.96 611
12391.01 629
12392.06 604
12393.11 598
12394.16 585
12395.21 577
12396.26 598
12397.31 571
12398.36 584
12399.41 590
12400.46 613
12401.51 636
12402.56 606
12403.61 572
12404.66 589
12405.71 579
12406.77 589
12407.82 581
12408.87 590
12409.92 578
12410.97 557
12412.02 558
12413.07 574
12414.12 589
12415.17 610
12416.23 550
12417.28 557
12418.33 602
12419.38 577
12420.43 600
12421.48 582
12422.53 588
12423.59 585
12424.64 560
12425.69 587
12426.74 582
12427.79 580
12428.84 590
12429.90 575
12430.95 562
12432.00 568
12433.05 573
12434.10 611
12435.16 566
12436.21 571
12437.26 559
12438.31 580
12439.37 586
12440.42 569
12441.47 586
12442.52 633
12443.58 574
12444.63 570
12445.68 581
12446.73 589
12447.79 611
12448.84 593
12449.89 555
12450.94 549
12452.00 573
12453.05 571
12454.10 575
12455.16 581
12456.21 585
12457.26 585
12458.31 565
12459.37 609
12460.42 617
12461.47 596
12462.53 583
12463.58 608
12464.63 580
12465.69 610
12466.74 609
12467.79 602
12468.85 614
12469.90 598
12470.95 593
12472.01 582
12473.06 601
12474.12 642
12475.17 628
12476.22 626
12477.28 658
12478.33 624
12479.39 661
12480.44 670
12481.49 684
12482.55 662
12483.60 707
12484.66 698
12485.71 698
12486.76 745
12487.82 744
12488.87 733
12489.93 737
12490.98 750
12492.04 737
12493.09 730
12494.15 678
12495.20 695
12496.25 712
12497.31 695
12498.36 694
12499.42 673
12500.47 651
12501.53 661
12502.58 639
12503.64 641
12504.69 610
12505.75 604
12506.80 619
12507.86 611
12508.91 612
12509.97 600
12511.03 639
12512.08 623
12513.14 629
12514.19 625
12515.25 595
12516.30 617
12517.36 608
12518.41 618
12519.47 608
12520.52 666
12521.58 627
12522.64 621
12523.69 613
12524.75 607
12525.80 595
12526.86 640
12527.92 609
12528.97 620
12530.03 644
12531.08 654
12532.14 630
12533.20 641
12534.25 630
12535.31 613
12536.37 642
12537.42 608
12538.48 616
12539.54 601
12540.59 621
12541.65 645
12542.70 663
12543.76 631
12544.82 644
12545.88 658
12546.93 622
12547.99 634
12549.05 651
12550.10 655
12551.16 672
12552.22 708
12553.27 698
12554.33 654
12555.39 702
12556.45 723
12557.50 708
12558.56 730
12559.62 731
12560.67 740
12561.73 773
12562.79 783
12563.85 769
12564.90 800
12565.96 828
12567.02 849
12568.08 908
12569.14 860
12570.19 941
12571.25 919
12572.31 905
12573.37 888
12574.42 900
12575.48 899
12576.54 905
12577.60 878
12578.66 889
12579.72 835
12580.77 815
12581.83 802
12582.89 793
12583.95 795
12585.01 762
12586.07 733
12587.12 730
12588.18 713
12589.24 695
12590.30 712
12591.36 716
12592.42 689
12593.48 716
12594.53 676
12595.59 650
12596.65 644
12597.71 643
12598.77 671
12599.83 644
12600.89 665
12601.95 665
12603.01 664
12604.07 670
12605.13 678
12606.18 723
12607.24 693
12608.30 634
12609.36 673
12610.42 667
12611.48 688
12612.54 670
12613.60 672
12614.66 690
12615.72 689
12616.78 675
12617.84 640
12618.90 683
12619.96 680
12621.02 642
12622.08 671
12623.14 666
12624.20 692
12625.26 642
12626.32 643
12627.38 656
12628.44 675
12629.50 686
12630.56 698
12631.62 683
12632.68 668
12633.74 703
12634.80 688
12635.86 643
12636.92 695
12637.98 732
12639.04 737
12640.11 764
12641.17 744
12642.23 710
12643.29 737
12644.35 777
12645.41 808
12646.47 774
12647.53 790
12648.59 809
12649.65 834
12650.72 846
12651.78 825
12652.84 825
12653.90 849
12654.96 864
12656.02 865
12657.08 829
12658.14 865
12659.21 868
12660.27 822
12661.33 812
12662.39 829
12663.45 765
12664.51 743
12665.58 785
12666.64 742
12667.70 759
12668.76 796
12669.82 761
12670.89 754
12671.95 729
12673.01 757
12674.07 700
12675.13 713
12676.20 744
12677.26 715
12678.32 713
12679.38 737
12680.45 732
12681.51 757
12682.57 762
12683.63 734
12684.70 774
12685.76 767
12686.82 774
12687.88 767
12688.95 758
12690.01 748
12691.07 802
12692.14 808
12693.20 797
12694.26 786
12695.32 824
12696.39 817
12697.45 848
12698.51 830
12699.58 797
12700.64 786
12701.70 850
12702.77 819
12703.83 809
12704.89 806
12705.96 794
12707.02 819
12708.08 767
12709.15 770
12710.21 744
12711.28 749
12712.34 736
12713.40 790
12714.47 754
12715.53 727
12716.59 751
12717.66 751
12718.72 752
12719.79 730
12720.85 756
12721.92 724
12722.98 741
12724.04 736
12725.11 747
12726.17 722
12727.24 761
12728.30 725
12729.37 739
12730.43 741
12731.49 748
12732.56 737
12733.62 738
12734.69 711
12735.75 743
12736.82 729
12737.88 694
12738.95 696
12740.01 685
12741.08 704
12742.14 711
12743.21 682
12744.27 631
12745.34 627
12746.40 634
12747.47 611
12748.53 618
12749.60 630
12750.66 620
12751.73 642
12752.79 609
12753.86 604
12754.93 599
12755.99 582
12757.06 613
12758.12 597
12759.19 602
12760.25 605
12761.32 596
12762.39 567
12763.45 584
12764.52 586
12765.58 621
12766.65 591
12767.72 590
12768.78 620
12769.85 583
12770.91 589
12771.98 593
12773.05 571
12774.11 602
12775.18 605
12776.25 592
12777.31 556
12778.38 557
12779.45 548
12780.51 549
12781.58 588
12782.65 556
12783.71 567
12784.78 545
12785.85 543
12786.91 545
12787.98 551
12789.05 584
12790.11 542
12791.18 547
12792.25 565
12793.31 552
12794.38 550
12795.45 555
12796.52 551
12797.58 568
12798.65 542
12799.72 553
12800.79 554
12801.85 554
12802.92 570
12803.99 543
12805.06 565
12806.12 567
12807.19 541
12808.26 580
12809.33 566
12810.39 563
12811.46 523
12812.53 527
12813.60 572
12814.67 527
12815.73 526
12816.80 549
12817.87 589
12818.94 552
12820.01 546
12821.08 544
12822.14 557
12823.21 530
12824.28 543
12825.35 544
12826.42 511
12827.49 537
12828.55 508
12829.62 531
12830.69 548
12831.76 546
12832.83 537
12833.90 552
12834.97 548
12836.04 523
12837.11 544
12838.17 538
12839.24 531
12840.31 537
12841.38 521
12842.45 513
12843.52 515
12844.59 538
12845.66 514
12846.73 505
12847.80 527
12848.87 520
12849.94 527
12851.01 506
12852.08 536
12853.14 508
12854.21 500
12855.28 514
12856.35 492
12857.42 506
12858.49 496
12859.56 524
12860.63 499
12861.70 497
12862.77 489
12863.84 488
12864.91 491
12865.98 470
12867.05 479
12868.12 527
12869.19 498
12870.26 495
12871.34 482
12872.41 511
12873.48 482
12874.55 447
12875.62 449
12876.69 452
12877.76 482
12878.83 501
12879.90 484
12880.97 478
12882.04 464
12883.11 456
12884.18 472
12885.25 480
12886.33 453
12887.40 465
12888.47 474
12889.54 476
12890.61 467
12891.68 455
12892.75 436
12893.82 445
12894.89 452
12895.97 455
12897.04 455
12898.11 433
12899.18 475
12900.25 468
12901.32 461
12902.40 480
12903.47 442
12904.54 468
12905.61 439
12906.68 451
12907.75 462
12908.83 447
12909.90 440
12910.97 441
12912.04 452
12913.11 449
12914.19 426
12915.26 457
12916.33 446
12917.40 439
12918.48 429
12919.55 423
12920.62 440
12921.69 445
12922.77 435
12923.84 412
12924.91 432
12925.98 430
12927.06 456
12928.13 432
12929.20 434
12930.27 432
12931.35 426
12932.42 432
12933.49 446
12934.57 424
12935.64 464
12936.71 466
12937.79 484
12938.86 443
12939.93 458
12941.01 448
12942.08 444
12943.15 412
12944.23 426
12945.30 427
12946.37 419
12947.45 417
12948.52 430
12949.59 427
12950.67 410
12951.74 438
12952.81 456
12953.89 435
12954.96 421
12956.04 415
12957.11 449
12958.18 412
12959.26 427
12960.33 445
12961.41 443
12962.48 432
12963.55 420
12964.63 440
12965.70 432
12966.78 427
12967.85 420
12968.93 460
12970.00 426
12971.07 440
12972.15 448
12973.22 443
12974.30 428
12975.37 445
12976.45 449
12977.52 435
12978.60 442
12979.67 440
12980.75 434
12981.82 410
12982.90 415
12983.97 451
12985.05 445
12986.12 462
12987.20 404
12988.27 426
12989.35 446
12990.42 430
12991.50 425
12992.57 447
12993.65 436
12994.73 451
12995.80 422
12996.88 433
12997.95 433
12999.03 415
13000.10 425
13001.18 417
13002.25 434
13003.33 460
13004.41 464
13005.48 467
13006.56 451
13007.63 429
13008.71 465
13009.79 463
13010.86 445
13011.94 440
13013.02 453
13014.09 464
13015.17 448
13016.24 455
13017.32 429
13018.40 457
13019.47 423
13020.55 438
13021.63 439
13022.70 461
13023.78 423
13024.86 441
13025.93 496
13027.01 471
13028.09 460
13029.16 463
13030.24 452
13031.32 462
13032.40 460
13033.47 461
13034.55 447
13035.63 476
13036.70 472
13037.78 453
13038.86 483
13039.94 494
13041.01 507
13042.09 466
13043.17 452
13044.25 458
13045.32 478
13046.40 478
13047.48 468
13048.56 464
13049.63 505
13050.71 495
13051.79 457
13052.87 497
13053.95 491
13055.02 495
13056.10 477
13057.18 499
13058.26 457
13059.34 437
13060.41 443
13061.49 462
13062.57 464
13063.65 458
13064.73 478
13065.81 454
13066.88 457
13067.96 442
13069.04 444
13070.12 440
13071.20 471
13072.28 451
13073.36 483
13074.43 461
13075.51 447
13076.59 454
13077.67 447
13078.75 438
13079.83 445
13080.91 421
13081.99 446
13083.07 455
13084.15 463
13085.23 460
13086.30 469
13087.38 463
13088.46 462
13089.54 441
13090.62 423
13091.70 443
13092.78 427
13093.86 437
13094.94 420
13096.02 455
13097.10 444
13098.18 448
13099.26 435
13100.34 412
13101.42 416
13102.50 440
13103.58 448
13104.66 427
13105.74 427
13106.82 446
13107.90 432
13108.98 436
13110.06 452
13111.14 439
13112.22 462
13113.30 471
13114.38 450
13115.46 444
13116.54 422
13117.62 420
13118.70 422
13119.78 406
13120.86 424
13121.95 462
13123.03 419
13124.11 442
13125.19 454
13126.27 436
13127.35 448
13128.43 414
13129.51 452
13130.59 444
13131.67 424
13132.76 426
13133.84 417
13134.92 418
13136.00 407
13137.08 386
13138.16 413
13139.24 406
13140.32 417
13141.41 424
13142.49 460
13143.57 430
13144.65 410
13145.73 408
13146.81 423
13147.90 441
13148.98 440
13150.06 468
13151.14 449
13152.22 461
13153.31 410
13154.39 439
13155.47 451
13156.55 460
13157.63 450
13158.72 443
13159.80 420
13160.88 433
13161.96 438
13163.05 424
13164.13 421
13165.21 426
13166.29 434
13167.38 435
13168.46 411
13169.54 405
13170.62 457
13171.71 461
13172.79 440
13173.87 422
13174.96 424
13176.04 449
13177.12 424
13178.20 442
13179.29 455
13180.37 415
13181.45 422
13182.54 434
13183.62 417
13184.70 412
13185.79 409
13186.87 420
13187.95 434
13189.04 427
13190.12 430
13191.20 442
13192.29 445
13193.37 419
13194.46 420
13195.54 442
13196.62 465
13197.71 407
13198.79 427
13199.88 441
13200.96 459
13202.04 432
13203.13 430
13204.21 418
13205.30 458
13206.38 403
13207.46 429
13208.55 440
13209.63 402
13210.72 424
13211.80 439
13212.89 410
13213.97 425
13215.05 433
13216.14 434
13217.22 421
13218.31 438
13219.39 417
13220.48 421
13221.56 419
13222.65 463
13223.73 435
13224.82 440
13225.90 427
13226.99 392
13228.07 437
13229.16 405
13230.24 429
13231.33 451
13232.41 433
13233.50 462
13234.58 446
13235.67 438
13236.76 420
13237.84 428
13238.93 443
13240.01 425
13241.10 437
13242.18 411
13243.27 446
13244.35 437
13245.44 427
13246.53 425
13247.61 426
13248.70 428
13249.78 473
13250.87 430
13251.96 462
13253.04 443
13254.13 440
13255.21 418
13256.30 413
13257.39 445
13258.47 467
13259.56 459
13260.65 461
13261.73 438
13262.82 442
13263.91 447
13264.99 435
13266.08 432
13267.17 433
13268.25 469
13269.34 441
13270.43 475
13271.51 435
13272.60 472
13273.69 474
13274.77 465
13275.86 443
13276.95 476
13278.04 488
13279.12 456
13280.21 467
13281.30 473
13282.38 451
13283.47 448
13284.56 483
13285.65 465
13286.73 458
13287.82 487
13288.91 490
13290.00 484
13291.08 498
13292.17 527
13293.26 511
13294.35 487
13295.44 482
13296.52 488
13297.61 466
13298.70 492
13299.79 484
13300.88 496
13301.96 499
13303.05 493
13304.14 505
13305.23 515
13306.32 520
13307.41 502
13308.49 467
13309.58 463
13310.67 516
13311.76 502
13312.85 503
13313.94 496
13315.02 475
13316.11 505
13317.20 517
13318.29 488
13319.38 506
13320.47 490
13321.56 490
13322.65 502
13323.74 497
13324.82 475
13325.91 479
13327.00 484
13328.09 520
13329.18 481
13330.27 497
13331.36 522
13332.45 496
13333.54 478
13334.63 497
13335.72 498
13336.81 502
13337.90 500
13338.99 531
13340.08 509
13341.17 502
13342.26 518
13343.35 514
13344.44 519
13345.53 496
13346.61 500
13347.70 530
13348.79 494
13349.89 487
13350.98 522
13352.07 529
13353.16 529
13354.25 547
13355.34 531
13356.43 552
13357.52 536
13358.61 526
13359.70 546
13360.79 543
13361.88 543
13362.97 525
13364.06 527
13365.15 554
13366.24 506
13367.33 481
13368.42 533
13369.51 536
13370.60 543
13371.70 519
13372.79 486
13373.88 505
13374.97 515
13376.06 517
13377.15 473
13378.24 516
13379.33 514
13380.43 486
13381.52 476
13382.61 506
13383.70 440
13384.79 467
13385.88 462
13386.97 478
13388.07 497
13389.16 488
13390.25 463
13391.34 457
13392.43 455
13393.52 478
13394.62 475
13395.71 477
13396.80 474
13397.89 469
13398.98 493
13400.08 474
13401.17 489
13402.26 498
13403.35 501
13404.45 460
13405.54 468
13406.63 453
13407.72 514
13408.82 465
13409.91 458
13411.00 455
13412.09 460
13413.19 485
13414.28 468
13415.37 455
13416.46 454
13417.56 480
13418.65 444
13419.74 482
13420.84 472
13421.93 484
13423.02 480
13424.11 485
13425.21 459
13426.30 457
13427.39 488
13428.49 500
13429.58 471
13430.67 483
13431.77 479
13432.86 489
13433.95 506
13435.05 488
13436.14 499
13437.24 479
13438.33 487
13439.42 489
13440.52 520
13441.61 466
13442.70 463
13443.80 487
13444.89 511
13445.99 495
13447.08 501
13448.17 486
13449.27 496
13450.36 497
13451.46 484
13452.55 545
13453.64 504
13454.74 520
13455.83 527
13456.93 547
13458.02 525
13459.12 530
13460.21 527
13461.31 546
13462.40 520
13463.50 516
13464.59 517
13465.69 540
13466.78 551
13467.87 509
13468.97 535
13470.06 526
13471.16 509
13472.25 500
13473.35 553
13474.44 547
13475.54 569
13476.64 559
13477.73 564
13478.83 559
13479.92 557
13481.02 586
13482.11 560
13483.21 527
13484.30 551
13485.40 565
13486.49 581
13487.59 599
13488.69 572
13489.78 616
13490.88 588
13491.97 617
13493.07 636
13494.17 635
13495.26 591
13496.36 599
13497.45 584
13498.55 625
13499.65 604
13500.74 579
13501.84 613
13502.93 596
13504.03 573
13505.13 579
13506.22 540
13507.32 504
13508.42 567
13509.51 578
13510.61 572
13511.71 529
13512.80 550
13513.90 525
13515.00 520
13516.09 508
13517.19 509
13518.29 515
13519.38 498
13520.48 515
13521.58 512
13522.68 509
13523.77 485
13524.87 495
13525.97 472
13527.06 469
13528.16 467
13529.26 475
13530.36 469
13531.45 477
13532.55 476
13533.65 466
13534.75 500
13535.84 483
13536.94 458
13538.04 472
13539.14 485
13540.23 442
13541.33 473
13542.43 482
13543.53 491
13544.63 473
13545.72 491
13546.82 462
13547.92 476
13549.02 464
13550.12 458
13551.22 466
13552.31 471
13553.41 458
13554.51 446
13555.61 444
13556.71 417
13557.81 429
13558.90 431
13560.00 441
13561.10 449
13562.20 466
13563.30 433
13564.40 431
13565.50 446
13566.60 460
13567.69 442
13568.79 462
13569.89 429
13570.99 442
13572.09 473
13573.19 418
13574.29 455
13575.39 452
13576.49 469
13577.59 441
13578.69 433
13579.79 428
13580.89 457
13581.98 460
13583.08 467
13584.18 471
13585.28 460
13586.38 474
13587.48 439
13588.58 487
13589.68 464
13590.78 459
13591.88 447
13592.98 473
13594.08 442
13595.18 431
13596.28 457
13597.38 442
13598.48 469
13599.58 443
13600.68 445
13601.78 453
13602.88 460
13603.98 447
13605.08 481
13606.18 465
13607.29 474
13608.39 455
13609.49 456
13610.59 463
13611.69 454
13612.79 449
13613.89 454
13614.99 445
13616.09 453
13617.19 448
13618.29 455
13619.39 470
13620.50 456
13621.60 435
13622.70 475
13623.80 488
13624.90 459
13626.00 470
13627.10 445
13628.20 447
13629.31 458
13630.41 450
13631.51 419
13632.61 478
13633.71 475
13634.81 478
13635.91 463
13637.02 478
13638.12 485
13639.22 479
13640.32 477
13641.42 493
13642.53 496
13643.63 479
13644.73 464
13645.83 458
13646.93 475
13648.04 463
13649.14 466
13650.24 454
13651.34 458
13652.45 441
13653.55 456
13654.65 490
13655.75 495
13656.85 460
13657.96 458
13659.06 491
13660.16 501
13661.27 465
13662.37 458
13663.47 470
13664.57 506
13665.68 510
13666.78 501
13667.88 458
13668.99 473
13670.09 463
13671.19 487
13672.29 485
13673.40 477
13674.50 474
13675.60 466
13676.71 504
13677.81 476
13678.91 459
13680.02 489
13681.12 496
13682.23 474
13683.33 502
13684.43 521
13685.54 481
13686.64 508
13687.74 510
13688.85 508
13689.95 502
13691.06 525
13692.16 517
13693.26 537
13694.37 556
13695.47 540
13696.58 564
13697.68 547
13698.78 597
13699.89 604
13700.99 621
13702.10 596
13703.20 593
13704.31 614
13705.41 623
13706.51 607
13707.62 652
13708.72 621
13709.83 638
13710.93 637
13712.04 633
13713.14 613
13714.25 612
13715.35 581
13716.46 590
13717.56 569
13718.67 567
13719.77 563
13720.88 569
13721.98 601
13723.09 539
13724.19 523
13725.30 531
13726.40 524
13727.51 517
13728.61 530
13729.72 521
13730.83 520
13731.93 494
13733.04 506
13734.14 528
13735.25 512
13736.35 512
13737.46 498
13738.57 504
13739.67 497
13740.78 509
13741.88 505
13742.99 503
13744.09 522
13745.20 529
13746.31 522
13747.41 513
13748.52 515
13749.63 520
13750.73 530
13751.84 523
13752.94 550
13754.05 517
13755.16 545
13756.26 505
13757.37 561
13758.48 545
13759.58 569
13760.69 531
13761.80 585
13762.90 562
13764.01 566
13765.12 554
13766.22 548
13767.33 546
13768.44 520
13769.55 522
13770.65 545
13771.76 566
13772.87 548
13773.97 530
13775.08 512
13776.19 515
13777.30 522
13778.40 486
13779.51 490
13780.62 482
13781.73 498
13782.83 487
13783.94 488
13785.05 471
13786.16 490
13787.26 472
13788.37 465
13789.48 480
13790.59 472
13791.70 451
13792.80 484
13793.91 471
13795.02 481
13796.13 469
13797.24 461
13798.35 480
13799.45 464
13800.56 468
13801.67 445
13802.78 464
13803.89 488
13805.00 481
13806.10 453
13807.21 455
13808.32 473
13809.43 481
13810.54 490
13811.65 486
13812.76 444
13813.86 421
13814.97 460
13816.08 450
13817.19 464
13818.30 465
13819.41 484
13820.52 457
13821.63 495
13822.74 442
13823.85 448
13824.96 435
13826.06 493
13827.17 434
13828.28 484
13829.39 453
13830.50 482
13831.61 480
13832.72 437
13833.83 448
13834.94 443
13836.05 502
13837.16 484
13838.27 432
13839.38 432
13840.49 447
13841.60 449
13842.71 432
13843.82 427
13844.93 438
13846.04 461
13847.15 459
13848.26 488
13849.37 454
13850.48 432
13851.59 446
13852.70 420
13853.81 457
13854.92 453
13856.03 465
13857.14 457
13858.25 466
13859.37 444
13860.48 447
13861.59 461
13862.70 429
13863.81 433
13864.92 431
13866.03 440
13867.14 449
13868.25 465
13869.36 428
13870.47 451
13871.59 448
13872.70 436
13873.81 472
13874.92 446
13876.03 468
13877.14 430
13878.25 486
13879.36 452
13880.48 447
13881.59 467
13882.70 458
13883.81 456
13884.92 487
13886.03 475
13887.15 491
13888.26 491
13889.37 460
13890.48 485
13891.59 465
13892.71 486
13893.82 475
13894.93 453
13896.04 458
13897.15 446
13898.27 437
13899.38 455
13900.49 440
13901.60 473
13902.72 438
13903.83 443
13904.94 448
13906.05 438
13907.17 454
13908.28 466
13909.39 443
13910.50 412
13911.62 435
13912.73 441
13913.84 427
13914.95 424
13916.07 427
13917.18 417
13918.29 429
13919.41 406
13920.52 454
13921.63 416
13922.75 402
13923.86 422
13924.97 420
13926.09 428
13927.20 435
13928.31 409
13929.43 435
13930.54 429
13931.65 447
13932.77 450
13933.88 438
13934.99 442
13936.11 441
13937.22 445
13938.34 412
13939.45 409
13940.56 423
13941.68 431
13942.79 428
13943.91 441
13945.02 441
13946.13 423
13947.25 436
13948.36 399
13949.48 439
13950.59 417
13951.70 456
13952.82 431
13953.93 419
13955.05 418
13956.16 400
13957.28 449
13958.39 413
13959.51 400
13960.62 424
13961.74 446
13962.85 423
13963.97 415
13965.08 396
13966.20 408
13967.31 397
13968.43 423
13969.54 403
13970.66 392
13971.77 421
13972.89 423
13974.00 397
13975.12 431
13976.23 418
13977.35 386
13978.46 395
13979.58 411
13980.69 405
13981.81 396
13982.92 411
13984.04 385
13985.16 381
13986.27 365
13987.39 422
13988.50 405
13989.62 425
13990.74 407
13991.85 409
13992.97 421
13994.08 424
13995.20 403
13996.32 444
13997.43 414
13998.55 407
13999.66 440
14000.78 418
14001.90 412
14003.01 407
14004.13 412
14005.25 406
14006.36 423
14007.48 424
14008.60 417
14009.71 410
14010.83 432
14011.95 441
14013.06 409
14014.18 419
14015.30 428
14016.41 431
14017.53 412
14018.65 409
14019.76 396
14020.88 437
14022.00 402
14023.12 447
14024.23 422
14025.35 401
14026.47 444
14027.59 434
14028.70 422
14029.82 445
14030.94 443
14032.06 437
14033.17 460
14034.29 448
14035.41 428
14036.53 429
14037.64 439
14038.76 444
14039.88 478
14041.00 440
14042.11 447
14043.23 425
14044.35 489
14045.47 466
14046.59 476
14047.71 442
14048.82 439
14049.94 481
14051.06 478
14052.18 496
14053.30 467
14054.42 491
14055.53 506
14056.65 506
14057.77 483
14058.89 462
14060.01 506
14061.13 524
14062.25 539
14063.36 506
14064.48 527
14065.60 502
14066.72 544
14067.84 551
14068.96 506
14070.08 526
14071.20 575
14072.32 568
14073.44 570
14074.55 558
14075.67 544
14076.79 573
14077.91 581
14079.03 565
14080.15 585
14081.27 591
14082.39 602
14083.51 605
14084.63 604
14085.75 616
14086.87 624
14087.99 649
14089.11 618
14090.23 619
14091.35 627
14092.47 643
14093.59 638
14094.71 615
14095.83 592
14096.95 609
14098.07 596
14099.19 588
14100.31 608
14101.43 568
14102.55 584
14103.67 536
14104.79 548
14105.91 499
14107.03 521
14108.15 496
14109.27 486
14110.39 459
14111.51 491
14112.64 446
14113.76 481
14114.88 482
14116.00 458
14117.12 461
14118.24 441
14119.36 445
14120.48 433
14121.60 441
14122.72 422
14123.85 449
14124.97 442
14126.09 456
14127.21 438
14128.33 472
14129.45 436
14130.57 463
14131.70 450
14132.82 418
14133.94 448
14135.06 438
14136.18 416
14137.30 428
14138.43 434
14139.55 416
14140.67 417
14141.79 417
14142.91 419
14144.03 419
14145.16 414
14146.28 416
14147.40 394
14148.52 394
14149.65 416
14150.77 430
14151.89 434
14153.01 436
14154.13 420
14155.26 417
14156.38 400
14157.50 431
14158.62 444
14159.75 460
14160.87 429
14161.99 422
14163.12 402
14164.24 453
14165.36 402
14166.48 413
14167.61 423
14168.73 424
14169.85 414
14170.98 376
14172.10 409
14173.22 410
14174.35 378
14175.47 421
14176.59 406
14177.72 419
14178.84 422
14179.96 432
14181.09 438
14182.21 436
14183.33 407
14184.46 408
14185.58 415
14186.70 398
14187.83 404
14188.95 421
14190.07 415
14191.20 417
14192.32 417
14193.45 418
14194.57 402
14195.69 388
14196.82 413
14197.94 400
14199.07 382
14200.19 397
14201.32 393
14202.44 405
14203.56 410
14204.69 406
14205.81 416
14206.94 399
14208.06 365
14209.19 401
14210.31 392
14211.44 400
14212.56 385
14213.69 399
14214.81 421
14215.93 403
14217.06 370
14218.18 387
14219.31 407
14220.43 382
14221.56 408
14222.68 386
14223.81 362
14224.94 362
14226.06 415
14227.19 396
14228.31 378
14229.44 409
14230.56 381
14231.69 365
14232.81 389
14233.94 366
14235.06 413
14236.19 393
14237.32 373
14238.44 359
14239.57 388
14240.69 378
14241.82 373
14242.94 401
14244.07 389
14245.20 377
14246.32 378
14247.45 375
14248.57 370
14249.70 369
14250.83 367
14251.95 364
14253.08 378
14254.21 376
14255.33 364
14256.46 356
14257.59 382
14258.71 356
14259.84 396
14260.97 381
14262.09 378
14263.22 367
14264.35 390
14265.47 372
14266.60 370
14267.73 378
14268.85 379
14269.98 365
14271.11 358
14272.23 379
14273.36 368
14274.49 367
14275.62 363
14276.74 351
14277.87 335
14279.00 351
14280.12 359
14281.25 371
14282.38 379
14283.51 360
14284.63 364
14285.76 346
14286.89 367
14288.02 357
14289.15 355
14290.27 368
14291.40 345
14292.53 345
14293.66 368
14294.78 340
14295.91 361
14297.04 356
14298.17 378
14299.30 370
14300.42 343
14301.55 342
14302.68 389
14303.81 337
14304.94 352
14306.07 356
14307.19 378
14308.32 373
14309.45 347
14310.58 388
14311.71 359
14312.84 357
14313.97 334
14315.10 352
14316.22 341
14317.35 357
14318.48 337
14319.61 363
14320.74 345
14321.87 337
14323.00 345
14324.13 355
14325.26 358
14326.39 350
14327.51 368
14328.64 342
14329.77 339
14330.90 343
14332.03 387
14333.16 348
14334.29 361
14335.42 331
14336.55 345
14337.68 349
14338.81 327
14339.94 336
14341.07 335
14342.20 367
14343.33 324
14344.46 348
14345.59 329
14346.72 338
14347.85 337
14348.98 378
14350.11 331
14351.24 348
14352.37 347
14353.50 360
14354.63 349
14355.76 360
14356.89 365
14358.02 346
14359.15 340
14360.28 334
14361.41 356
14362.54 317
14363.67 382
14364.80 351
14365.94 365
14367.07 338
14368.20 362
14369.33 351
14370.46 373
14371.59 349
14372.72 354
14373.85 349
14374.98 354
14376.11 336
14377.25 368
14378.38 353
14379.51 336
14380.64 345
14381.77 352
14382.90 359
14384.03 342
14385.16 355
14386.30 359
14387.43 357
14388.56 364
14389.69 371
14390.82 358
14391.95 365
14393.09 359
14394.22 339
14395.35 347
14396.48 347
14397.61 341
14398.75 335
14399.88 358
14401.01 354
14402.14 370
14403.27 366
14404.41 340
14405.54 325
14406.67 348
14407.80 327
14408.94 370
14410.07 333
14411.20 351
14412.33 364
14413.47 356
14414.60 349
14415.73 372
14416.87 390
14418.00 372
14419.13 352
14420.26 378
14421.40 367
14422.53 328
14423.66 366
14424.80 357
14425.93 363
14427.06 322
14428.20 366
14429.33 355
14430.46 346
14431.59 363
14432.73 372
14433.86 381
14435.00 347
14436.13 335
14437.26 362
14438.40 371
14439.53 362
14440.66 384
14441.80 372
14442.93 375
14444.06 371
14445.20 364
14446.33 337
14447.47 358
14448.60 370
14449.73 379
14450.87 346
14452.00 340
14453.14 395
14454.27 363
14455.41 379
14456.54 371
14457.67 360
14458.81 353
14459.94 369
14461.08 370
14462.21 379
14463.35 376
14464.48 389
14465.62 372
14466.75 384
14467.89 369
14469.02 380
14470.15 368
14471.29 383
14472.42 378
14473.56 353
14474.69 403
14475.83 403
14476.96 404
14478.10 375
14479.24 399
14480.37 393
14481.51 429
14482.64 398
14483.78 389
14484.91 404
14486.05 391
14487.18 395
14488.32 390
14489.45 434
14490.59 375
14491.73 425
14492.86 414
14494.00 417
14495.13 403
14496.27 458
14497.40 438
14498.54 424
14499.68 439
14500.81 456
14501.95 477
14503.08 457
14504.22 445
14505.36 462
14506.49 474
14507.63 470
14508.77 481
14509.90 475
14511.04 466
14512.18 461
14513.31 482
14514.45 457
14515.58 451
14516.72 468
14517.86 453
14519.00 444
14520.13 452
14521.27 462
14522.41 428
14523.54 454
14524.68 458
14525.82 471
14526.95 454
14528.09 431
14529.23 398
14530.37 422
14531.50 440
14532.64 460
14533.78 424
14534.91 404
14536.05 431
14537.19 410
14538.33 430
14539.46 415
14540.60 389
14541.74 402
14542.88 417
14544.02 380
14545.15 371
14546.29 393
14547.43 402
14548.57 392
14549.70 393
14550.84 376
14551.98 378
14553.12 382
14554.26 376
14555.39 371
14556.53 352
14557.67 392
14558.81 416
14559.95 377
14561.09 341
14562.22 391
14563.36 344
14564.50 381
14565.64 359
14566.78 381
14567.92 357
14569.06 355
14570.20 368
14571.33 389
14572.47 364
14573.61 372
14574.75 375
14575.89 367
14577.03 351
14578.17 371
14579.31 370
14580.45 395
14581.59 381
14582.72 366
14583.86 388
14585.00 361
14586.14 389
14587.28 372
14588.42 401
14589.56 376
14590.70 382
14591.84 380
14592.98 384
14594.12 370
14595.26 373
14596.40 405
14597.54 387
14598.68 412
14599.82 382
14600.96 408
14602.10 383
14603.24 383
14604.38 390
14605.52 375
14606.66 383
14607.80 372
14608.94 384
14610.08 370
14611.22 381
14612.36 374
14613.50 377
14614.64 365
14615.78 355
14616.92 356
14618.06 410
14619.20 402
14620.34 403
14621.49 394
14622.63 416
14623.77 395
14624.91 396
14626.05 406
14627.19 382
14628.33 401
14629.47 387
14630.61 404
14631.75 377
14632.90 387
14634.04 382
14635.18 389
14636.32 373
14637.46 410
14638.60 369
14639.74 392
14640.88 378
14642.03 378
14643.17 381
14644.31 377
14645.45 371
14646.59 353
14647.73 373
14648.88 369
14650.02 368
14651.16 361
14652.30 375
14653.44 360
14654.59 385
14655.73 374
14656.87 372
14658.01 365
14659.16 363
14660.30 335
14661.44 364
14662.58 347
14663.72 325
14664.87 369
14666.01 349
14667.15 357
14668.29 357
14669.44 380
14670.58 352
14671.72 355
14672.87 366
14674.01 382
14675.15 353
14676.29 339
14677.44 373
14678.58 350
14679.72 332
14680.87 337
14682.01 359
14683.15 359
14684.30 342
14685.44 323
14686.58 361
14687.73 326
14688.87 335
14690.01 334
14691.16 336
14692.30 330
14693.44 342
14694.59 346
14695.73 378
14696.87 355
14698.02 367
14699.16 347
14700.30 351
14701.45 350
14702.59 350
14703.74 351
14704.88 347
14706.02 347
14707.17 353
14708.31 348
14709.46 331
14710.60 339
14711.75 326
14712.89 346
14714.03 327
14715.18 350
14716.32 347
14717.47 323
14718.61 328
14719.76 339
14720.90 360
14722.05 359
14723.19 336
14724.34 324
14725.48 358
14726.63 348
14727.77 350
14728.92 332
14730.06 349
14731.21 331
14732.35 329
14733.50 376
14734.64 344
14735.79 336
14736.93 330
14738.08 371
14739.22 344
14740.37 340
14741.51 334
14742.66 375
14743.80 326
14744.95 346
14746.09 331
14747.24 336
14748.39 325
14749.53 328
14750.68 325
14751.82 341
14752.97 339
14754.11 332
14755.26 348
14756.41 335
14757.55 343
14758.70 348
14759.85 332
14760.99 307
14762.14 329
14763.28 353
14764.43 353
14765.58 321
14766.72 339
14767.87 334
14769.02 371
14770.16 314
14771.31 306
14772.46 344
14773.60 352
14774.75 342
14775.90 359
14777.04 363
14778.19 347
14779.34 365
14780.48 359
14781.63 325
14782.78 317
14783.92 339
14785.07 321
14786.22 330
14787.37 332
14788.51 304
14789.66 326
14790.81 342
14791.96 325
14793.10 339
14794.25 324
14795.40 329
14796.54 330
14797.69 355
14798.84 330
14799.99 321
14801.14 327
14802.28 315
14803.43 325
14804.58 312
14805.73 321
14806.88 325
14808.02 342
14809.17 315
14810.32 309
14811.47 301
14812.62 303
14813.76 334
14814.91 320
14816.06 336
14817.21 292
14818.36 344
14819.51 318
14820.65 324
14821.80 306
14822.95 328
14824.10 331
14825.25 339
14826.40 340
14827.55 292
14828.69 297
14829.84 293
14830.99 310
14832.14 313
14833.29 322
14834.44 312
14835.59 355
14836.74 317
14837.89 331
14839.04 292
14840.19 307
14841.33 307
14842.48 344
14843.63 318
14844.78 315
14845.93 332
14847.08 309
14848.23 306
14849.38 302
14850.53 319
14851.68 311
14852.83 320
14853.98 303
14855.13 311
14856.28 305
14857.43 316
14858.58 301
14859.73 332
14860.88 317
14862.03 312
14863.18 324
14864.33 298
14865.48 309
14866.63 311
14867.78 326
14868.93 344
14870.08 337
14871.23 318
14872.38 295
14873.53 315
14874.68 316
14875.83 318
14876.98 312
14878.14 301
14879.29 302
14880.44 297
14881.59 296
14882.74 334
14883.89 327
14885.04 319
14886.19 327
14887.34 327
14888.49 312
14889.64 308
14890.80 316
14891.95 341
14893.10 320
14894.25 320
14895.40 306
14896.55 344
14897.70 332
14898.86 300
14900.01 309
14901.16 285
14902.31 333
14903.46 320
14904.61 328
14905.77 332
14906.92 326
14908.07 329
14909.22 332
14910.37 335
14911.53 335
14912.68 331
14913.83 342
14914.98 340
14916.13 333
14917.29 312
14918.44 345
14919.59 353
14920.74 339
14921.90 356
14923.05 359
14924.20 357
14925.35 305
14926.51 325
14927.66 321
14928.81 346
14929.96 323
14931.12 360
14932.27 352
14933.42 346
14934.57 341
14935.73 342
14936.88 356
14938.03 352
14939.19 343
14940.34 346
14941.49 329
14942.65 329
14943.80 329
14944.95 331
14946.11 330
14947.26 314
14948.41 329
14949.57 368
14950.72 350
14951.87 306
14953.03 331
14954.18 328
14955.33 325
14956.49 335
14957.64 332
14958.80 347
14959.95 343
14961.10 382
14962.26 336
14963.41 353
14964.57 315
14965.72 330
14966.87 344
14968.03 343
14969.18 340
14970.34 352
14971.49 325
14972.65 346
14973.80 325
14974.95 329
14976.11 347
14977.26 337
14978.42 329
14979.57 341
14980.73 323
14981.88 357
14983.04 365
14984.19 346
14985.35 322
14986.50 319
14987.66 342
14988.81 328
14989.97 323
14991.12 300
14992.28 325
14993.43 321
14994.59 339
14995.74 339
14996.90 304
14998.05 360
14999.21 310
15000.36 307
15001.52 327
15002.67 303
15003.83 310
15004.99 315
15006.14 310
15007.30 302
15008.45 309
15009.61 322
15010.76 324
15011.92 294
15013.08 297
15014.23 327
15015.39 320
15016.54 315
15017.70 342
15018.86 321
15020.01 317
15021.17 311
15022.32 340
15023.48 332
15024.64 311
15025.79 306
15026.95 336
15028.11 312
15029.26 295
15030.42 322
15031.58 297
15032.73 333
15033.89 316
15035.05 309
15036.20 317
15037.36 321
15038.52 321
15039.67 326
15040.83 312
15041.99 319
15043.15 327
15044.30 351
15045.46 304
15046.62 329
15047.77 329
15048.93 286
15050.09 313
15051.25 328
15052.40 312
15053.56 324
15054.72 311
15055.88 334
15057.03 329
15058.19 304
15059.35 314
15060.51 320
15061.66 313
15062.82 306
15063.98 317
15065.14 335
15066.30 335
15067.45 288
15068.61 302
15069.77 303
15070.93 317
15072.09 316
15073.24 332
15074.40 314
15075.56 308
15076.72 281
15077.88 286
15079.04 327
15080.20 291
15081.35 313
15082.51 310
15083.67 329
15084.83 324
15085.99 321
15087.15 289
15088.31 304
15089.46 309
15090.62 324
15091.78 335
15092.94 332
15094.10 309
15095.26 307
15096.42 329
15097.58 311
15098.74 291
15099.90 324
15101.06 309
15102.22 313
15103.37 313
15104.53 339
15105.69 308
15106.85 323
15108.01 321
15109.17 328
15110.33 302
15111.49 318
15112.65 328
15113.81 310
15114.97 321
15116.13 322
15117.29 339
15118.45 311
15119.61 336
15120.77 295
15121.93 336
15123.09 319
15124.25 305
15125.41 302
15126.57 310
15127.73 302
15128.89 310
15130.05 318
15131.21 305
15132.37 299
15133.53 292
15134.69 318
15135.86 319
15137.02 303
15138.18 306
15139.34 315
15140.50 309
15141.66 294
15142.82 308
15143.98 320
15145.14 302
15146.30 316
15147.46 288
15148.63 320
15149.79 311
15150.95 304
15152.11 318
15153.27 284
15154.43 299
15155.59 308
15156.75 319
15157.92 301
15159.08 264
15160.24 307
15161.40 300
15162.56 310
15163.72 286
15164.89 317
15166.05 294
15167.21 311
15168.37 317
15169.53 318
15170.69 292
15171.86 311
15173.02 302
15174.18 308
15175.34 313
15176.51 294
15177.67 308
15178.83 306
15179.99 308
15181.15 299
15182.32 309
15183.48 308
15184.64 289
15185.80 308
15186.97 315
15188.13 299
15189.29 321
15190.46 321
15191.62 317
15192.78 288
15193.94 300
15195.11 298
15196.27 305
15197.43 321
15198.60 310
15199.76 315
15200.92 297
15202.08 308
15203.25 335
15204.41 311
15205.57 293
15206.74 313
15207.90 331
15209.06 332
15210.23 323
15211.39 342
15212.56 343
15213.72 312
15214.88 314
15216.05 313
15217.21 330
15218.37 310
15219.54 311
15220.70 299
15221.87 311
15223.03 310
15224.19 319
15225.36 322
15226.52 325
15227.69 285
15228.85 311
15230.01 316
15231.18 320
15232.34 331
15233.51 318
15234.67 308
15235.84 323
15237.00 327
15238.16 321
15239.33 326
15240.49 322
15241.66 298
15242.82 305
15243.99 313
15245.15 312
15246.32 303
15247.48 307
15248.65 335
15249.81 300
15250.98 299
15252.14 307
15253.31 292
15254.47 308
15255.64 329
15256.80 315
15257.97 319
15259.13 305
15260.30 315
15261.46 322
15262.63 314
15263.80 301
15264.96 297
15266.13 293
15267.29 299
15268.46 293
15269.62 328
15270.79 323
15271.96 310
15273.12 295
15274.29 277
15275.45 286
15276.62 313
15277.79 315
15278.95 305
15280.12 302
15281.28 312
15282.45 313
15283.62 306
15284.78 328
15285.95 316
15287.12 335
15288.28 315
15289.45 325
15290.62 315
15291.78 314
15292.95 315
15294.12 308
15295.28 321
15296.45 321
15297.62 303
15298.78 292
15299.95 333
15301.12 320
15302.28 327
15303.45 324
15304.62 297
15305.78 320
15306.95 297
15308.12 298
15309.29 320
15310.45 319
15311.62 334
15312.79 323
15313.96 278
15315.12 283
15316.29 303
15317.46 308
15318.63 287
15319.79 296
15320.96 279
15322.13 296
15323.30 295
15324.46 311
15325.63 302
15326.80 296
15327.97 292
15329.14 303
15330.30 326
15331.47 308
15332.64 296
15333.81 312
15334.98 293
15336.14 310
15337.31 299
15338.48 315
15339.65 305
15340.82 308
15341.99 304
15343.16 311
15344.32 309
15345.49 298
15346.66 310
15347.83 330
15349.00 307
15350.17 311
15351.34 325
15352.51 292
15353.67 307
15354.84 311
15356.01 327
15357.18 296
15358.35 285
15359.52 320
15360.69 313
15361.86 331
15363.03 330
15364.20 291
15365.37 320
15366.54 296
15367.71 320
15368.87 301
15370.04 329
15371.21 309
15372.38 339
15373.55 318
15374.72 307
15375.89 322
15377.06 307
15378.23 325
15379.40 314
15380.57 326
15381.74 306
15382.91 328
15384.08 289
15385.25 318
15386.42 314
15387.59 327
15388.76 306
15389.93 298
15391.10 321
15392.27 317
15393.44 305
15394.62 322
15395.79 334
15396.96 312
15398.13 311
15399.30 311
15400.47 323
15401.64 298
15402.81 312
15403.98 311
15405.15 313
15406.32 289
15407.49 312
15408.66 308
15409.84 309
15411.01 334
15412.18 301
15413.35 299
15414.52 285
15415.69 307
15416.86 302
15418.03 312
15419.21 299
15420.38 301
15421.55 289
15422.72 313
15423.89 322
15425.06 331
15426.24 310
15427.41 287
15428.58 329
15429.75 312
15430.92 310
15432.09 306
15433.27 298
15434.44 311
15435.61 320
15436.78 321
15437.96 308
15439.13 303
15440.30 329
15441.47 318
15442.64 331
15443.82 309
15444.99 321
15446.16 316
15447.33 314
15448.51 309
15449.68 305
15450.85 317
15452.02 287
15453.20 300
15454.37 288
15455.54 282
15456.72 290
15457.89 305
15459.06 281
15460.23 262
15461.41 299
15462.58 291
15463.75 285
15464.93 289
15466.10 278
15467.27 271
15468.45 291
15469.62 297
15470.79 309
15471.97 288
15473.14 279
15474.31 312
15475.49 302
15476.66 306
15477.83 314
15479.01 292
15480.18 323
15481.36 330
15482.53 290
15483.70 290
15484.88 302
15486.05 296
15487.23 299
15488.40 285
15489.57 305
15490.75 289
15491.92 281
15493.10 318
15494.27 263
15495.44 299
15496.62 276
15497.79 289
15498.97 286
15500.14 286
15501.32 296
15502.49 274
15503.67 283
15504.84 297
15506.02 305
15507.19 317
15508.36 311
15509.54 298
15510.71 315
15511.89 315
15513.06 293
15514.24 297
15515.41 315
15516.59 286
15517.77 302
15518.94 284
15520.12 299
15521.29 302
15522.47 292
15523.64 287
15524.82 299
15525.99 298
15527.17 324
15528.34 289
15529.52 270
15530.69 293
15531.87 301
15533.05 292
15534.22 271
15535.40 290
15536.57 272
15537.75 271
15538.93 297
15540.10 279
15541.28 299
15542.45 291
15543.63 280
15544.81 279
15545.98 285
15547.16 296
15548.33 313
15549.51 288
15550.69 301
15551.86 268
15553.04 303
15554.22 289
15555.39 290
15556.57 289
15557.75 297
15558.92 281
15560.10 315
15561.28 289
15562.45 280
15563.63 298
15564.81 302
15565.99 299
15567.16 294
15568.34 312
15569.52 295
15570.69 295
15571.87 275
15573.05 294
15574.23 294
15575.40 286
15576.58 293
15577.76 303
15578.93 311
15580.11 330
15581.29 331
15582.47 323
15583.65 301
15584.82 314
15586.00 296
15587.18 310
15588.36 320
15589.53 289
15590.71 292
15591.89 301
15593.07 314
15594.25 321
15595.42 317
15596.60 320
15597.78 316
15598.96 306
15600.14 307
15601.32 308
15602.49 302
15603.67 308
15604.85 303
15606.03 325
15607.21 309
15608.39 313
15609.56 277
15610.74 311
15611.92 329
15613.10 323
15614.28 328
15615.46 307
15616.64 356
15617.82 314
15619.00 319
15620.17 319
15621.35 339
15622.53 316
15623.71 314
15624.89 338
15626.07 348
15627.25 348
15628.43 353
15629.61 342
15630.79 333
15631.97 339
15633.15 342
15634.33 329
15635.51 329
15636.69 324
15637.87 328
15639.05 354
15640.22 321
15641.40 342
15642.58 322
15643.76 336
15644.94 317
15646.12 338
15647.30 335
15648.48 343
15649.66 348
15650.85 331
15652.03 393
15653.21 349
15654.39 336
15655.57 314
15656.75 319
15657.93 339
15659.11 339
15660.29 337
15661.47 341
15662.65 296
15663.83 315
15665.01 328
15666.19 359
15667.37 329
15668.55 325
15669.73 346
15670.92 329
15672.10 326
15673.28 332
15674.46 338
15675.64 316
15676.82 352
15678.00 323
15679.18 328
15680.36 330
15681.55 344
15682.73 317
15683.91 331
15685.09 327
15686.27 367
15687.45 339
15688.63 324
15689.82 344
15691.00 350
15692.18 356
15693.36 343
15694.54 345
15695.73 354
15696.91 357
15698.09 337
15699.27 354
15700.45 321
15701.64 338
15702.82 324
15704.00 326
15705.18 347
15706.36 351
15707.55 348
15708.73 340
15709.91 359
15711.09 346
15712.28 365
15713.46 338
15714.64 358
15715.82 366
15717.01 388
15718.19 322
15719.37 353
15720.55 349
15721.74 369
15722.92 347
15724.10 326
15725.29 356
15726.47 362
15727.65 386
15728.84 361
15730.02 367
15731.20 345
15732.39 363
15733.57 372
15734.75 351
15735.94 324
15737.12 365
15738.30 378
15739.49 381
15740.67 361
15741.85 371
15743.04 376
15744.22 375
15745.40 369
15746.59 352
15747.77 354
15748.96 357
15750.14 390
15751.32 373
15752.51 367
15753.69 349
15754.88 389
15756.06 357
15757.24 400
15758.43 367
15759.61 343
15760.80 353
15761.98 345
15763.17 366
15764.35 324
15765.53 346
15766.72 336
15767.90 366
15769.09 332
15770.27 333
15771.46 347
15772.64 348
15773.83 333
15775.01 328
15776.20 337
15777.38 320
15778.57 346
15779.75 337
15780.94 352
15782.12 344
15783.31 365
15784.49 334
15785.68 357
15786.86 331
15788.05 337
15789.23 335
15790.42 344
15791.60 336
15792.79 330
15793.98 310
15795.16 333
15796.35 318
15797.53 338
15798.72 315
15799.90 316
15801.09 320
15802.28 310
15803.46 313
15804.65 291
15805.83 310
15807.02 327
15808.21 337
15809.39 319
15810.58 293
15811.76 321
15812.95 313
15814.14 332
15815.32 328
15816.51 323
15817.70 298
15818.88 330
15820.07 306
15821.26 303
15822.44 291
15823.63 324
15824.82 305
15826.00 322
15827.19 325
15828.38 297
15829.56 312
15830.75 327
15831.94 300
15833.12 306
15834.31 314
15835.50 309
15836.69 340
15837.87 310
15839.06 327
15840.25 292
15841.44 330
15842.62 309
15843.81 343
15845.00 304
15846.18 314
15847.37 333
15848.56 328
15849.75 305
15850.94 312
15852.12 319
15853.31 312
15854.50 338
15855.69 312
15856.87 307
15858.06 303
15859.25 339
15860.44 292
15861.63 308
15862.81 286
15864.00 315
15865.19 321
15866.38 317
15867.57 301
15868.76 294
15869.94 316
15871.13 303
15872.32 300
15873.51 306
15874.70 346
15875.89 318
15877.08 316
15878.26 330
15879.45 304
15880.64 308
15881.83 341
15883.02 318
15884.21 322
15885.40 301
15886.59 333
15887.78 336
15888.97 302
15890.15 301
15891.34 310
15892.53 340
15893.72 324
15894.91 328
15896.10 288
15897.29 312
15898.48 326
15899.67 326
15900.86 350
15902.05 349
15903.24 311
15904.43 311
15905.62 335
15906.81 330
15908.00 337
15909.19 344
15910.38 357
15911.57 330
15912.76 331
15913.95 320
15915.14 348
15916.33 318
15917.52 313
15918.71 311
15919.90 345
15921.09 337
15922.28 336
15923.47 309
15924.66 321
15925.85 354
15927.04 338
15928.23 350
15929.42 319
15930.61 317
15931.80 340
15932.99 297
15934.18 315
15935.38 318
15936.57 298
15937.76 318
15938.95 344
15940.14 318
15941.33 311
15942.52 298
15943.71 309
15944.90 302
15946.10 289
15947.29 312
15948.48 293
15949.67 301
15950.86 323
15952.05 315
15953.24 333
15954.44 302
15955.63 306
15956.82 319
15958.01 318
15959.20 301
15960.39 276
15961.59 301
15962.78 297
15963.97 301
15965.16 272
15966.35 307
15967.55 314
15968.74 283
15969.93 284
15971.12 296
15972.31 312
15973.51 285
15974.70 300
15975.89 290
15977.08 297
15978.28 299
15979.47 320
15980.66 304
15981.85 284
15983.05 294
15984.24 308
15985.43 313
15986.62 292
15987.82 289
15989.01 307
15990.20 295
15991.40 302
15992.59 290
15993.78 288
15994.98 272
15996.17 298
15997.36 289
15998.55 288
15999.75 281
16000.94 279
16002.13 325
16003.33 299
16004.52 275
16005.72 255
16006.91 296
16008.10 280
16009.30 295
16010.49 293
16011.68 298
16012.88 300
16014.07 277
16015.26 283
16016.46 277
16017.65 314
16018.85 291
16020.04 272
16021.23 285
16022.43 271
16023.62 287
16024.82 284
16026.01 291
16027.21 310
16028.40 301
16029.59 285
16030.79 310
16031.98 266
16033.18 294
16034.37 304
16035.57 303
16036.76 268
16037.96 305
16039.15 279
16040.35 296
16041.54 291
16042.73 306
16043.93 272
16045.12 293
16046.32 297
16047.51 316
16048.71 293
16049.91 271
16051.10 282
16052.30 328
16053.49 323
16054.69 295
16055.88 296
16057.08 295
16058.27 302
16059.47 307
16060.66 273
16061.86 272
16063.05 306
16064.25 298
16065.45 327
16066.64 303
16067.84 289
16069.03 288
16070.23 321
16071.42 315
16072.62 278
16073.82 287
16075.01 289
16076.21 315
16077.41 287
16078.60 284
16079.80 261
16080.99 283
16082.19 294
16083.39 292
16084.58 264
16085.78 255
16086.98 293
16088.17 293
16089.37 279
16090.57 258
16091.76 284
16092.96 270
16094.16 268
16095.35 284
16096.55 281
16097.75 293
16098.94 295
16100.14 282
16101.34 302
16102.53 296
16103.73 302
16104.93 302
16106.13 295
16107.32 292
16108.52 302
16109.72 305
16110.92 303
16112.11 293
16113.31 305
16114.51 300
16115.71 270
16116.90 283
16118.10 264
16119.30 294
16120.50 264
16121.69 278
16122.89 274
16124.09 280
16125.29 287
16126.49 277
16127.68 312
16128.88 290
16130.08 302
16131.28 285
16132.48 289
16133.67 270
16134.87 293
16136.07 281
16137.27 283
16138.47 288
16139.67 296
16140.86 295
16142.06 300
16143.26 295
16144.46 280
16145.66 293
16146.86 285
16148.06 259
16149.26 275
16150.45 288
16151.65 284
16152.85 290
16154.05 300
16155.25 242
16156.45 275
16157.65 298
16158.85 309
16160.05 297
16161.25 290
16162.45 284
16163.64 297
16164.84 289
16166.04 302
16167.24 303
16168.44 318
16169.64 292
16170.84 297
16172.04 284
16173.24 291
16174.44 279
16175.64 299
16176.84 293
16178.04 289
16179.24 287
16180.44 283
16181.64 288
16182.84 276
16184.04 284
16185.24 280
16186.44 299
16187.64 266
16188.84 284
16190.04 301
16191.24 317
16192.44 280
16193.64 284
16194.84 286
16196.04 296
16197.24 288
16198.44 310
16199.65 281
16200.85 273
16202.05 306
16203.25 295
16204.45 297
16205.65 274
16206.85 315
16208.05 317
16209.25 304
16210.45 305
16211.65 301
16212.86 306
16214.06 307
16215.26 311
16216.46 277
16217.66 295
16218.86 291
16220.06 304
16221.27 299
16222.47 283
16223.67 282
16224.87 302
16226.07 286
16227.27 312
16228.48 287
16229.68 304
16230.88 329
16232.08 313
16233.28 337
16234.48 323
16235.69 312
16236.89 301
16238.09 334
16239.29 337
16240.50 331
16241.70 302
16242.90 315
16244.10 322
16245.30 329
16246.51 310
16247.71 319
16248.91 334
16250.11 305
16251.32 306
16252.52 317
16253.72 356
16254.92 344
16256.13 344
16257.33 334
16258.53 324
16259.74 309
16260.94 338
16262.14 340
16263.35 345
16264.55 323
16265.75 337
16266.95 341
16268.16 350
16269.36 343
16270.56 357
16271.77 346
16272.97 335
16274.17 349
16275.38 356
16276.58 328
16277.79 338
16278.99 372
16280.19 373
16281.40 361
16282.60 334
16283.80 324
16285.01 333
16286.21 357
16287.42 356
16288.62 357
16289.82 358
16291.03 355
16292.23 353
16293.44 371
16294.64 361
16295.84 351
16297.05 365
16298.25 352
16299.46 327
16300.66 340
16301.87 340
16303.07 341
16304.27 338
16305.48 354
16306.68 350
16307.89 336
16309.09 308
16310.30 333
16311.50 335
16312.71 339
16313.91 311
16315.12 343
16316.32 319
16317.53 341
16318.73 323
16319.94 344
16321.14 310
16322.35 296
16323.55 310
16324.76 341
16325.96 322
16327.17 301
16328.38 305
16329.58 285
16330.79 331
16331.99 307
16333.20 288
16334.40 308
16335.61 307
16336.81 303
16338.02 300
16339.23 288
16340.43 308
16341.64 293
16342.84 301
16344.05 294
16345.26 283
16346.46 284
16347.67 280
16348.87 271
16350.08 284
16351.29 290
16352.49 298
16353.70 311
16354.91 296
16356.11 295
16357.32 271
16358.53 271
16359.73 293
16360.94 296
16362.15 270
16363.35 278
16364.56 281
16365.77 281
16366.97 268
16368.18 266
16369.39 286
16370.59 281
16371.80 303
16373.01 267
16374.21 286
16375.42 274
16376.63 286
16377.84 285
16379.04 284
16380.25 274
16381.46 282
16382.67 287
16383.87 270
16385.08 281
16386.29 252
16387.50 287
16388.70 268
16389.91 266
16391.12 273
16392.33 272
16393.53 285
16394.74 276
16395.95 274
16397.16 268
16398.37 269
16399.57 290
16400.78 268
16401.99 295
16403.20 303
16404.41 280
16405.62 278
16406.82 275
16408.03 258
16409.24 273
16410.45 286
16411.66 260
16412.87 275
16414.07 264
16415.28 272
16416.49 268
16417.70 274
16418.91 287
16420.12 251
16421.33 281
16422.54 267
16423.75 261
16424.95 276
16426.16 252
16427.37 279
16428.58 289
16429.79 296
16431.00 300
16432.21 268
16433.42 273
16434.63 274
16435.84 260
16437.05 284
16438.26 277
16439.47 279
16440.68 263
16441.88 269
16443.09 280
16444.30 269
16445.51 275
16446.72 268
16447.93 260
16449.14 284
16450.35 295
16451.56 269
16452.77 241
16453.98 243
16455.19 249
16456.40 256
16457.61 270
16458.82 261
16460.03 268
16461.24 269
16462.45 257
16463.67 273
16464.88 257
16466.09 248
16467.30 262
16468.51 260
16469.72 247
16470.93 260
16472.14 265
16473.35 253
16474.56 241
16475.77 249
16476.98 259
16478.19 267
16479.40 252
16480.62 248
16481.83 263
16483.04 257
16484.25 265
16485.46 260
16486.67 252
16487.88 258
16489.09 254
16490.31 263
16491.52 248
16492.73 258
16493.94 267
16495.15 237
16496.36 246
16497.57 246
16498.79 262
16500.00 234
16501.21 262
16502.42 240
16503.63 256
16504.85 236
16506.06 258
16507.27 249
16508.48 255
16509.69 258
16510.91 230
16512.12 253
16513.33 242
16514.54 245
16515.76 265
16516.97 261
16518.18 248
16519.39 253
16520.60 251
16521.82 264
16523.03 263
16524.24 266
16525.46 241
16526.67 271
16527.88 267
16529.09 252
16530.31 261
16531.52 241
16532.73 256
16533.95 251
16535.16 254
16536.37 241
16537.58 231
16538.80 244
16540.01 231
16541.22 257
16542.44 258
16543.65 278
16544.86 253
16546.08 256
16547.29 236
16548.50 253
16549.72 249
16550.93 245
16552.15 239
16553.36 249
16554.57 242
16555.79 255
16557.00 257
16558.21 244
16559.43 239
16560.64 257
16561.86 258
16563.07 249
16564.28 256
16565.50 267
16566.71 258
16567.93 240
16569.14 259
16570.36 241
16571.57 256
16572.78 256
16574.00 234
16575.21 255
16576.43 266
16577.64 245
16578.86 254
16580.07 226
16581.29 240
16582.50 225
16583.72 236
16584.93 256
16586.15 258
16587.36 239
16588.58 244
16589.79 259
16591.01 259
16592.22 252
16593.44 234
16594.65 229
16595.87 257
16597.08 233
16598.30 243
16599.51 259
16600.73 267
16601.94 231
16603.16 254
16604.37 255
16605.59 255
16606.81 236
16608.02 240
16609.24 229
16610.45 235
16611.67 244
16612.89 234
16614.10 236
16615.32 249
16616.53 245
16617.75 234
16618.97 253
16620.18 247
16621.40 238
16622.61 256
16623.83 242
16625.05 247
16626.26 250
16627.48 244
16628.70 246
16629.91 240
16631.13 253
16632.35 245
16633.56 236
16634.78 246
16636.00 243
16637.21 235
16638.43 241
16639.65 251
16640.86 244
16642.08 234
16643.30 231
16644.51 253
16645.73 236
16646.95 242
16648.17 238
16649.38 241
16650.60 243
16651.82 253
16653.03 248
16654.25 233
16655.47 244
16656.69 247
16657.90 257
16659.12 233
16660.34 239
16661.56 228
16662.77 238
16663.99 243
16665.21 234
16666.43 246
16667.65 254
16668.86 229
16670.08 240
16671.30 241
16672.52 226
16673.74 240
16674.95 252
16676.17 238
16677.39 244
16678.61 245
16679.83 255
16681.05 240
16682.26 233
16683.48 227
16684.70 241
16685.92 241
16687.14 230
16688.36 227
16689.58 249
16690.79 259
16692.01 248
16693.23 216
16694.45 222
16695.67 222
16696.89 234
16698.11 231
16699.33 268
16700.55 226
16701.76 236
16702.98 237
16704.20 265
16705.42 229
16706.64 243
16707.86 248
16709.08 237
16710.30 233
16711.52 219
16712.74 194
16713.96 236
16715.18 242
16716.40 233
16717.62 230
16718.84 241
16720.06 240
16721.28 228
16722.50 223
16723.72 227
16724.94 238
16726.16 238
16727.38 250
16728.60 228
16729.82 234
16731.04 220
16732.26 245
16733.48 226
16734.70 228
16735.92 240
16737.14 218
16738.36 212
16739.58 235
16740.80 246
16742.02 211
16743.24 247
16744.46 261
16745.68 251
16746.90 233
16748.12 230
16749.35 222
16750.57 229
16751.79 232
16753.01 218
16754.23 240
16755.45 233
16756.67 209
16757.89 213
16759.11 256
16760.33 240
16761.56 251
16762.78 253
16764.00 256
16765.22 237
16766.44 251
16767.66 250
16768.88 237
16770.11 241
16771.33 241
16772.55 251
16773.77 225
16774.99 215
16776.22 232
16777.44 241
16778.66 222
16779.88 232
16781.10 225
16782.33 215
16783.55 224
16784.77 240
16785.99 256
16787.21 227
16788.44 236
16789.66 235
16790.88 244
16792.10 226
16793.33 246
16794.55 255
16795.77 239
16796.99 231
16798.22 229
16799.44 233
16800.66 234
16801.88 231
16803.11 241
16804.33 243
16805.55 229
16806.78 233
16808.00 231
16809.22 233
16810.44 241
16811.67 234
16812.89 243
16814.11 248
16815.34 243
16816.56 266
16817.78 251
16819.01 239
16820.23 239
16821.45 228
16822.68 230
16823.90 236
16825.13 230
16826.35 220
16827.57 235
16828.80 248
16830.02 247
16831.24 254
16832.47 245
16833.69 234
16834.92 261
16836.14 243
16837.36 235
16838.59 242
16839.81 246
16841.04 231
16842.26 210
16843.48 234
16844.71 220
16845.93 264
16847.16 237
16848.38 240
16849.61 246
16850.83 254
16852.06 234
16853.28 255
16854.51 273
16855.73 242
16856.95 244
16858.18 254
16859.40 259
16860.63 239
16861.85 260
16863.08 252
16864.30 258
16865.53 239
16866.75 247
16867.98 264
16869.21 253
16870.43 256
16871.66 270
16872.88 263
16874.11 271
16875.33 237
16876.56 253
16877.78 265
16879.01 236
16880.23 249
16881.46 234
16882.69 274
16883.91 252
16885.14 262
16886.36 268
16887.59 252
16888.81 274
16890.04 244
16891.27 226
16892.49 242
16893.72 235
16894.94 274
16896.17 236
16897.40 243
16898.62 257
16899.85 239
16901.08 281
16902.30 256
16903.53 254
16904.76 262
16905.98 255
16907.21 234
16908.44 241
16909.66 254
16910.89 259
16912.12 252
16913.34 266
16914.57 263
16915.80 261
16917.02 253
16918.25 234
16919.48 235
16920.70 229
16921.93 239
16923.16 267
16924.39 233
16925.61 259
16926.84 239
16928.07 241
16929.30 252
16930.52 243
16931.75 264
16932.98 231
16934.21 233
16935.43 261
16936.66 250
16937.89 264
16939.12 222
16940.34 223
16941.57 250
16942.80 251
16944.03 232
16945.26 236
16946.48 233
16947.71 234
16948.94 244
16950.17 236
16951.40 260
16952.62 223
16953.85 252
16955.08 275
16956.31 266
16957.54 264
16958.77 260
16959.99 259
16961.22 243
16962.45 273
16963.68 247
16964.91 251
16966.14 247
16967.37 238
16968.60 232
16969.82 249
16971.05 239
16972.28 250
16973.51 222
16974.74 237
16975.97 233
16977.20 237
16978.43 239
16979.66 233
16980.89 247
16982.11 242
16983.34 261
16984.57 253
16985.80 239
16987.03 225
16988.26 236
16989.49 237
16990.72 237
16991.95 242
16993.18 219
16994.41 237
16995.64 214
16996.87 227
16998.10 226
16999.33 247
17000.56 241
17001.79 236
17003.02 239
17004.25 235
17005.48 235
17006.71 248
17007.94 233
17009.17 251
17010.40 224
17011.63 219
17012.86 230
17014.09 218
17015.32 231
17016.55 249
17017.78 227
17019.01 237
17020.25 221
17021.48 251
17022.71 251
17023.94 241
17025.17 238
17026.40 218
17027.63 225
17028.86 229
17030.09 246
17031.32 233
17032.55 260
17033.79 252
17035.02 225
17036.25 238
17037.48 212
17038.71 215
17039.94 246
17041.17 235
17042.41 212
17043.64 223
17044.87 215
17046.10 234
17047.33 262
17048.56 227
17049.80 235
17051.03 248
17052.26 259
17053.49 217
17054.72 234
17055.95 236
17057.19 236
17058.42 264
17059.65 233
17060.88 253
17062.12 244
17063.35 241
17064.58 234
17065.81 233
17067.04 227
17068.28 221
17069.51 218
17070.74 220
17071.97 226
17073.21 241
17074.44 226
17075.67 203
17076.90 235
17078.14 227
17079.37 230
17080.60 243
17081.84 225
17083.07 229
17084.30 230
17085.54 244
17086.77 241
17088.00 225
17089.23 247
17090.47 230
17091.70 257
17092.93 227
17094.17 219
17095.40 244
17096.63 222
17097.87 248
17099.10 236
17100.34 234
17101.57 224
17102.80 247
17104.04 218
17105.27 239
17106.50 234
17107.74 230
17108.97 218
17110.21 230
17111.44 225
17112.67 232
17113.91 243
17115.14 227
17116.38 228
17117.61 241
17118.84 218
17120.08 250
17121.31 252
17122.55 230
17123.78 230
17125.02 236
17126.25 258
17127.48 226
17128.72 222
17129.95 229
17131.19 252
17132.42 229
17133.66 240
17134.89 240
17136.13 219
17137.36 237
17138.60 239
17139.83 243
17141.07 237
17142.30 235
17143.54 206
17144.77 255
17146.01 221
17147.24 228
17148.48 238
17149.71 227
17150.95 248
17152.19 224
17153.42 220
17154.66 243
17155.89 258
17157.13 238
17158.36 236
17159.60 206
17160.83 248
17162.07 214
17163.31 256
17164.54 225
17165.78 221
17167.01 225
17168.25 245
17169.49 236
17170.72 227
17171.96 227
17173.19 230
17174.43 237
17175.67 264
17176.90 234
17178.14 234
17179.38 239
17180.61 212
17181.85 244
17183.09 241
17184.32 223
17185.56 234
17186.80 257
17188.03 240
17189.27 212
17190.51 239
17191.74 229
17192.98 243
17194.22 226
17195.45 237
17196.69 217
17197.93 225
17199.16 235
17200.40 230
17201.64 242
17202.88 240
17204.11 231
17205.35 244
17206.59 256
17207.83 251
17209.06 232
17210.30 242
17211.54 243
17212.78 244
17214.01 256
17215.25 233
17216.49 246
17217.73 241
17218.96 231
17220.20 231
17221.44 259
17222.68 216
17223.92 244
17225.15 243
17226.39 239
17227.63 231
17228.87 224
17230.11 249
17231.35 235
17232.58 251
17233.82 231
17235.06 229
17236.30 223
17237.54 223
17238.78 236
17240.01 230
17241.25 253
17242.49 252
17243.73 235
17244.97 224
17246.21 227
17247.45 226
17248.69 223
17249.93 219
17251.16 239
17252.40 233
17253.64 233
17254.88 226
17256.12 228
17257.36 210
17258.60 225
17259.84 218
17261.08 229
17262.32 227
17263.56 210
17264.80 241
17266.04 255
17267.28 223
17268.51 217
17269.75 223
17270.99 210
17272.23 228
17273.47 227
17274.71 236
17275.95 226
17277.19 212
17278.43 228
17279.67 208
17280.91 213
17282.15 236
17283.39 229
17284.63 223
17285.87 234
17287.11 225
17288.35 204
17289.60 220
17290.84 226
17292.08 231
17293.32 227
17294.56 223
17295.80 216
17297.04 223
17298.28 220
17299.52 206
17300.76 245
17302.00 220
17303.24 252
17304.48 240
17305.72 211
17306.96 225
17308.21 238
17309.45 247
17310.69 217
17311.93 215
17313.17 215
17314.41 213
17315.65 235
17316.89 237
17318.14 212
17319.38 236
17320.62 238
17321.86 222
17323.10 216
17324.34 212
17325.59 220
17326.83 218
17328.07 240
17329.31 215
17330.55 214
17331.79 221
17333.04 227
17334.28 231
17335.52 225
17336.76 203
17338.00 239
17339.25 230
17340.49 239
17341.73 218
17342.97 230
17344.22 225
17345.46 216
17346.70 225
17347.94 224
17349.19 230
17350.43 212
17351.67 220
17352.91 207
17354.16 218
17355.40 206
17356.64 231
17357.88 232
17359.13 229
17360.37 222
17361.61 227
17362.86 214
17364.10 197
17365.34 221
17366.58 236
17367.83 233
17369.07 237
17370.31 209
17371.56 238
17372.80 221
17374.04 230
17375.29 246
17376.53 238
17377.78 210
17379.02 225
17380.26 232
17381.51 209
17382.75 237
17383.99 227
17385.24 229
17386.48 213
17387.72 198
17388.97 212
17390.21 246
17391.46 238
17392.70 230
17393.94 231
17395.19 215
17396.43 224
17397.68 240
17398.92 220
17400.17 206
17401.41 215
17402.65 237
17403.90 214
17405.14 224
17406.39 221
17407.63 215
17408.88 233
17410.12 230
17411.37 212
17412.61 220
17413.86 220
17415.10 231
17416.35 229
17417.59 238
17418.84 229
17420.08 248
17421.33 225
17422.57 236
17423.82 237
17425.06 228
17426.31 232
17427.55 213
17428.80 209
17430.04 225
17431.29 227
17432.53 228
17433.78 235
17435.03 240
17436.27 246
17437.52 241
17438.76 217
17440.01 222
17441.25 224
17442.50 223
17443.75 240
17444.99 226
17446.24 221
17447.48 201
17448.73 213
17449.98 242
17451.22 226
17452.47 232
17453.71 237
17454.96 232
17456.21 220
17457.45 222
17458.70 216
17459.95 226
17461.19 211
17462.44 219
17463.69 218
17464.93 239
17466.18 228
17467.43 225
17468.67 256
17469.92 224
17471.17 223
17472.41 234
17473.66 226
17474.91 235
17476.15 220
17477.40 203
17478.65 237
17479.90 236
17481.14 231
17482.39 239
17483.64 251
17484.88 222
17486.13 235
17487.38 242
17488.63 244
17489.87 240
17491.12 247
17492.37 249
17493.62 228
17494.86 243
17496.11 236
17497.36 241
17498.61 233
17499.86 272
17501.10 225
17502.35 239
17503.60 240
17504.85 234
17506.10 218
17507.34 253
17508.59 250
17509.84 274
17511.09 237
17512.34 278
17513.59 238
17514.83 247
17516.08 258
17517.33 238
17518.58 251
17519.83 263
17521.08 250
17522.33 227
17523.57 252
17524.82 246
17526.07 253
17527.32 244
17528.57 245
17529.82 256
17531.07 243
17532.32 254
17533.57 240
17534.82 258
17536.06 254
17537.31 255
17538.56 256
17539.81 250
17541.06 246
17542.31 265
17543.56 252
17544.81 263
17546.06 247
17547.31 257
17548.56 255
17549.81 247
17551.06 284
17552.31 256
17553.56 282
17554.81 249
17556.06 226
17557.31 236
17558.56 261
17559.81 252
17561.06 264
17562.31 251
17563.56 253
17564.81 259
17566.06 270
17567.31 281
17568.56 261
17569.81 282
17571.06 246
17572.31 244
17573.56 262
17574.81 252
17576.06 272
17577.31 261
17578.56 272
17579.81 256
17581.06 264
17582.31 269
17583.57 267
17584.82 270
17586.07 254
17587.32 265
17588.57 263
17589.82 259
17591.07 260
17592.32 268
17593.57 257
17594.83 270
17596.08 256
17597.33 243
17598.58 283
17599.83 276
17601.08 256
17602.33 248
17603.59 270
17604.84 277
17606.09 255
17607.34 269
17608.59 261
17609.84 240
17611.10 255
17612.35 271
17613.60 254
17614.85 256
17616.10 254
17617.36 241
17618.61 255
17619.86 296
17621.11 251
17622.36 234
17623.62 252
17624.87 255
17626.12 250
17627.37 226
17628.63 255
17629.88 257
17631.13 245
17632.38 229
17633.64 247
17634.89 224
17636.14 238
17637.39 273
17638.65 254
17639.90 258
17641.15 238
17642.41 256
17643.66 235
17644.91 241
17646.17 234
17647.42 241
17648.67 255
17649.92 231
17651.18 231
17652.43 245
17653.68 221
17654.94 241
17656.19 258
17657.44 233
17658.70 223
17659.95 251
17661.21 226
17662.46 230
17663.71 245
17664.97 224
17666.22 261
17667.47 265
17668.73 244
17669.98 216
17671.24 243
17672.49 243
17673.74 244
17675.00 243
17676.25 227
17677.51 255
17678.76 233
17680.02 244
17681.27 243
17682.52 248
17683.78 237
17685.03 243
17686.29 250
17687.54 233
17688.80 231
17690.05 251
17691.31 248
17692.56 223
17693.82 217
17695.07 232
17696.32 246
17697.58 228
17698.83 231
17700.09 242
17701.34 254
17702.60 271
17703.86 255
17705.11 238
17706.37 243
17707.62 227
17708.88 243
17710.13 224
17711.39 252
17712.64 241
17713.90 236
17715.15 215
17716.41 227
17717.66 253
17718.92 239
17720.18 226
17721.43 241
17722.69 246
17723.94 237
17725.20 255
17726.45 245
17727.71 236
17728.97 256
17730.22 222
17731.48 247
17732.74 250
17733.99 258
17735.25 234
17736.50 250
17737.76 233
17739.02 258
17740.27 256
17741.53 256
17742.79 251
17744.04 251
17745.30 246
17746.56 258
17747.81 261
17749.07 258
17750.33 235
17751.58 229
17752.84 238
17754.10 261
17755.35 264
17756.61 229
17757.87 245
17759.12 261
17760.38 263
17761.64 258
17762.90 259
17764.15 257
17765.41 273
17766.67 269
17767.93 276
17769.18 271
17770.44 249
17771.70 256
17772.96 245
17774.21 268
17775.47 295
17776.73 287
17777.99 281
17779.24 273
17780.50 242
17781.76 254
17783.02 283
17784.28 277
17785.53 264
17786.79 260
17788.05 261
17789.31 284
17790.57 273
17791.82 278
17793.08 267
17794.34 263
17795.60 269
17796.86 260
17798.12 268
17799.37 271
17800.63 267
17801.89 264
17803.15 286
17804.41 254
17805.67 262
17806.93 283
17808.19 240
17809.44 280
17810.70 258
17811.96 269
17813.22 254
17814.48 244
17815.74 257
17817.00 260
17818.26 244
17819.52 224
17820.78 247
17822.04 238
17823.29 258
17824.55 244
17825.81 251
17827.07 244
17828.33 258
17829.59 270
17830.85 247
17832.11 258
17833.37 247
17834.63 226
17835.89 255
17837.15 228
17838.41 245
17839.67 233
17840.93 243
17842.19 227
17843.45 255
17844.71 241
17845.97 223
17847.23 230
17848.49 236
17849.75 254
17851.01 248
17852.27 236
17853.53 230
17854.79 216
17856.05 233
17857.31 256
17858.57 227
17859.84 213
17861.10 236
17862.36 245
17863.62 240
17864.88 237
17866.14 246
17867.40 245
17868.66 239
17869.92 230
17871.18 236
17872.44 220
17873.71 221
17874.97 218
17876.23 247
17877.49 232
17878.75 228
17880.01 244
17881.27 270
17882.53 248
17883.80 239
17885.06 217
17886.32 253
17887.58 249
17888.84 222
17890.10 234
17891.37 208
17892.63 232
17893.89 230
17895.15 260
17896.41 223
17897.67 236
17898.94 248
17900.20 253
17901.46 227
17902.72 220
17903.99 235
17905.25 237
17906.51 239
17907.77 220
17909.03 234
17910.30 255
17911.56 240
17912.82 236
17914.08 249
17915.35 221
17916.61 223
17917.87 218
17919.14 234
17920.40 233
17921.66 218
17922.92 204
17924.19 209
17925.45 218
17926.71 198
17927.98 238
17929.24 252
17930.50 235
17931.76 245
17933.03 258
17934.29 219
17935.55 252
17936.82 226
17938.08 242
17939.34 246
17940.61 248
17941.87 237
17943.14 233
17944.40 235
17945.66 232
17946.93 226
17948.19 241
17949.45 237
17950.72 214
17951.98 222
17953.25 225
17954.51 235
17955.77 224
17957.04 256
17958.30 222
17959.57 241
17960.83 234
17962.09 230
17963.36 228
17964.62 225
17965.89 247
17967.15 223
17968.42 220
17969.68 249
17970.95 238
17972.21 213
17973.47 224
17974.74 246
17976.00 230
17977.27 229
17978.53 231
17979.80 229
17981.06 238
17982.33 237
17983.59 206
17984.86 239
17986.12 212
17987.39 211
17988.65 224
17989.92 229
17991.18 216
17992.45 224
17993.71 203
17994.98 223
17996.25 216
17997.51 247
17998.78 242
18000.04 241
18001.31 219
18002.57 234
18003.84 224
18005.10 238
18006.37 222
18007.64 237
18008.90 247
18010.17 239
18011.43 234
18012.70 221
18013.97 227
18015.23 214
18016.50 216
18017.76 221
18019.03 215
18020.30 213
18021.56 236
18022.83 236
18024.10 219
18025.36 233
18026.63 223
18027.90 227
18029.16 230
18030.43 224
18031.70 232
18032.96 228
18034.23 223
18035.50 249
18036.76 231
18038.03 252
18039.30 237
18040.56 242
18041.83 226
18043.10 227
18044.37 220
18045.63 220
18046.90 228
18048.17 242
18049.43 256
18050.70 247
18051.97 222
18053.24 229
18054.50 233
18055.77 254
18057.04 251
18058.31 250
18059.57 239
18060.84 225
18062.11 220
18063.38 221
18064.65 265
18065.91 244
18067.18 229
18068.45 248
18069.72 236
18070.98 235
18072.25 253
18073.52 237
18074.79 240
18076.06 257
18077.33 237
18078.59 256
18079.86 255
18081.13 230
18082.40 242
18083.67 271
18084.94 292
18086.21 278
18087.47 262
18088.74 253
18090.01 236
18091.28 230
18092.55 264
18093.82 264
18095.09 276
18096.36 277
18097.62 260
18098.89 258
18100.16 264
18101.43 286
18102.70 275
18103.97 270
18105.24 245
18106.51 265
18107.78 276
18109.05 261
18110.32 265
18111.59 257
18112.86 259
18114.13 272
18115.40 254
18116.66 250
18117.93 249
18119.20 257
18120.47 270
18121.74 242
18123.01 263
18124.28 260
18125.55 297
18126.82 252
18128.09 246
18129.36 253
18130.63 274
18131.90 245
18133.17 266
18134.44 261
18135.71 280
18136.99 248
18138.26 293
18139.53 255
18140.80 245
18142.07 250
18143.34 256
18144.61 257
18145.88 221
18147.15 231
18148.42 248
18149.69 281
18150.96 243
18152.23 279
18153.50 254
18154.78 258
18156.05 244
18157.32 238
18158.59 242
18159.86 258
18161.13 271
18162.40 267
18163.67 239
18164.94 251
18166.22 241
18167.49 215
18168.76 251
18170.03 252
18171.30 261
18172.57 248
18173.85 270
18175.12 254
18176.39 250
18177.66 233
18178.93 241
18180.20 258
18181.48 243
18182.75 240
18184.02 242
18185.29 275
18186.56 248
18187.84 255
18189.11 248
18190.38 262
18191.65 228
18192.93 231
18194.20 281
18195.47 251
18196.74 245
18198.02 234
18199.29 253
18200.56 244
18201.83 258
18203.11 266
18204.38 258
18205.65 277
18206.92 233
18208.20 271
18209.47 300
18210.74 244
18212.02 259
18213.29 257
18214.56 262
18215.84 241
18217.11 258
18218.38 255
18219.65 254
18220.93 267
18222.20 242
18223.47 244
18224.75 232
18226.02 259
18227.30 249
18228.57 266
18229.84 259
18231.12 274
18232.39 249
18233.66 256
18234.94 246
18236.21 241
18237.48 245
18238.76 241
18240.03 249
18241.31 249
18242.58 233
18243.86 241
18245.13 249
18246.40 266
18247.68 237
18248.95 206
18250.23 233
18251.50 259
18252.77 236
18254.05 234
18255.32 266
18256.60 246
18257.87 245
18259.15 238
18260.42 233
18261.70 265
18262.97 231
18264.25 255
18265.52 251
18266.80 257
18268.07 237
18269.35 250
18270.62 231
18271.90 254
18273.17 233
18274.45 227
18275.72 224
18277.00 255
18278.27 230
18279.55 251
18280.82 226
18282.10 233
18283.37 250
18284.65 251
18285.93 224
18287.20 204
18288.48 223
18289.75 253
18291.03 262
18292.30 223
18293.58 232
18294.86 239
18296.13 233
18297.41 232
18298.68 227
18299.96 228
18301.24 241
18302.51 221
18303.79 221
18305.06 245
18306.34 223
18307.62 231
18308.89 254
18310.17 259
18311.45 248
18312.72 244
18314.00 237
18315.28 225
18316.55 219
18317.83 254
18319.11 246
18320.38 234
18321.66 234
18322.94 237
18324.21 258
18325.49 255
18326.77 252
18328.04 248
18329.32 249
18330.60 229
18331.88 242
18333.15 223
18334.43 236
18335.71 234
18336.98 234
18338.26 216
18339.54 229
18340.82 247
18342.09 228
18343.37 235
18344.65 210
18345.93 228
18347.20 222
18348.48 246
18349.76 232
18351.04 249
18352.32 238
18353.59 233
18354.87 232
18356.15 238
18357.43 244
18358.71 238
18359.98 247
18361.26 249
18362.54 229
18363.82 223
18365.10 232
18366.38 218
18367.65 237
18368.93 233
18370.21 218
18371.49 250
18372.77 242
18374.05 230
18375.33 231
18376.60 212
18377.88 228
18379.16 224
18380.44 249
18381.72 252
18383.00 243
18384.28 239
18385.56 228
18386.84 233
18388.11 222
18389.39 213
18390.67 216
18391.95 217
18393.23 237
18394.51 213
18395.79 230
18397.07 216
18398.35 214
18399.63 237
18400.91 230
18402.19 225
18403.47 226
18404.75 254
18406.03 240
18407.31 213
18408.59 223
18409.87 211
18411.15 250
18412.43 250
18413.71 242
18414.99 240
18416.27 242
18417.55 248
18418.83 249
18420.11 237
18421.39 223
18422.67 237
18423.95 244
18425.23 249
18426.51 252
18427.79 242
18429.07 236
18430.35 236
18431.63 235
18432.91 230
18434.19 249
18435.47 222
18436.75 242
18438.04 247
18439.32 223
18440.60 241
18441.88 222
18443.16 244
18444.44 248
18445.72 216
18447.00 237
18448.28 229
18449.57 215
18450.85 244
18452.13 226
18453.41 230
18454.69 221
18455.97 236
18457.25 256
18458.54 221
18459.82 229
18461.10 231
18462.38 236
18463.66 215
18464.94 236
18466.23 225
18467.51 218
18468.79 234
18470.07 232
18471.35 218
18472.64 234
18473.92 224
18475.20 234
18476.48 230
18477.76 218
18479.05 222
18480.33 248
18481.61 216
18482.89 239
18484.18 230
18485.46 222
18486.74 256
18488.02 225
18489.31 215
18490.59 216
18491.87 195
18493.15 225
18494.44 214
18495.72 234
18497.00 229
18498.29 232
18499.57 232
18500.85 223
18502.13 234
18503.42 228
18504.70 229
18505.98 253
18507.27 245
18508.55 235
18509.83 232
18511.12 212
18512.40 233
18513.68 259
18514.97 252
18516.25 230
18517.54 227
18518.82 239
18520.10 233
18521.39 231
18522.67 252
18523.95 225
18525.24 247
18526.52 240
18527.81 260
18529.09 219
18530.37 248
18531.66 221
18532.94 252
18534.23 259
18535.51 230
18536.79 232
18538.08 238
18539.36 248
18540.65 236
18541.93 255
18543.22 228
18544.50 232
18545.79 235
18547.07 234
18548.36 220
18549.64 234
18550.92 249
18552.21 237
18553.49 252
18554.78 245
18556.06 256
18557.35 266
18558.63 244
18559.92 237
18561.20 266
18562.49 243
18563.77 230
18565.06 250
18566.35 274
18567.63 235
18568.92 272
18570.20 256
18571.49 272
18572.77 259
18574.06 262
18575.34 252
18576.63 254
18577.92 243
18579.20 248
18580.49 244
18581.77 259
18583.06 275
18584.34 269
18585.63 253
18586.92 245
18588.20 261
18589.49 252
18590.77 255
18592.06 260
18593.35 252
18594.63 268
18595.92 266
18597.21 252
18598.49 260
18599.78 240
18601.07 229
18602.35 231
18603.64 225
18604.93 234
18606.21 247
18607.50 232
18608.79 225
18610.07 237
18611.36 272
18612.65 247
18613.93 243
18615.22 235
18616.51 220
18617.79 251
18619.08 248
18620.37 233
18621.66 223
18622.94 216
18624.23 234
18625.52 223
18626.80 215
18628.09 239
18629.38 232
18630.67 219
18631.95 246
18633.24 235
18634.53 256
18635.82 241
18637.11 217
18638.39 229
18639.68 240
18640.97 234
18642.26 234
18643.54 220
18644.83 224
18646.12 234
18647.41 225
18648.70 216
18649.99 226
18651.27 223
18652.56 223
18653.85 224
18655.14 213
18656.43 217
18657.72 222
18659.00 230
18660.29 231
18661.58 244
18662.87 241
18664.16 238
18665.45 236
18666.74 197
18668.02 216
18669.31 225
18670.60 226
18671.89 236
18673.18 220
18674.47 226
18675.76 220
18677.05 225
18678.34 205
18679.63 212
18680.92 217
18682.20 233
18683.49 240
18684.78 222
18686.07 215
18687.36 219
18688.65 209
18689.94 222
18691.23 215
18692.52 219
18693.81 241
18695.10 243
18696.39 219
18697.68 212
18698.97 212
18700.26 220
18701.55 226
18702.84 206
18704.13 212
18705.42 217
18706.71 214
18708.00 218
18709.29 225
18710.58 218
18711.87 227
18713.16 230
18714.45 248
18715.74 227
18717.03 205
18718.32 247
18719.61 230
18720.90 240
18722.20 225
18723.49 228
18724.78 243
18726.07 236
18727.36 222
18728.65 209
18729.94 225
18731.23 230
18732.52 213
18733.81 209
18735.10 214
18736.40 228
18737.69 235
18738.98 222
18740.27 216
18741.56 225
18742.85 237
18744.14 233
18745.43 227
18746.73 215
18748.02 215
18749.31 215
18750.60 206
18751.89 221
18753.18 209
18754.48 235
18755.77 206
18757.06 223
18758.35 198
18759.64 233
18760.94 226
18762.23 208
18763.52 228
18764.81 197
18766.10 191
18767.40 226
18768.69 210
18769.98 229
18771.27 224
18772.57 211
18773.86 206
18775.15 195
18776.44 229
18777.74 226
18779.03 210
18780.32 220
18781.61 208
18782.91 197
18784.20 223
18785.49 209
18786.79 229
18788.08 225
18789.37 237
18790.66 226
18791.96 216
18793.25 212
18794.54 207
18795.84 239
18797.13 221
18798.42 222
18799.72 207
18801.01 229
18802.30 232
18803.60 224
18804.89 219
18806.18 221
18807.48 233
18808.77 215
18810.07 219
18811.36 212
18812.65 237
18813.95 234
18815.24 216
18816.53 222
18817.83 236
18819.12 217
18820.42 213
18821.71 229
18823.00 215
18824.30 244
18825.59 227
18826.89 209
18828.18 233
18829.48 209
18830.77 235
18832.07 231
18833.36 218
18834.65 224
18835.95 202
18837.24 214
18838.54 225
18839.83 222
18841.13 214
18842.42 217
18843.72 220
18845.01 230
18846.31 216
18847.60 212
18848.90 201
18850.19 218
18851.49 236
18852.78 241
18854.08 230
18855.37 236
18856.67 250
18857.96 228
18859.26 250
18860.55 228
18861.85 203
18863.15 237
18864.44 222
18865.74 222
18867.03 229
18868.33 218
18869.62 222
18870.92 242
18872.22 225
18873.51 227
18874.81 195
18876.10 222
18877.40 235
18878.70 227
18879.99 241
18881.29 233
18882.58 247
18883.88 254
18885.18 256
18886.47 227
18887.77 228
18889.07 228
18890.36 239
18891.66 221
18892.95 234
18894.25 238
18895.55 247
18896.84 225
18898.14 252
18899.44 225
18900.73 237
18902.03 253
18903.33 234
18904.63 222
18905.92 229
18907.22 234
18908.52 247
18909.81 248
18911.11 222
18912.41 231
18913.71 248
18915.00 231
18916.30 224
18917.60 230
18918.89 236
18920.19 217
18921.49 247
18922.79 249
18924.09 202
18925.38 214
18926.68 227
18927.98 228
18929.28 233
18930.57 226
18931.87 232
18933.17 232
18934.47 244
18935.77 231
18937.06 231
18938.36 235
18939.66 261
18940.96 221
18942.26 220
18943.55 218
18944.85 223
18946.15 229
18947.45 218
18948.75 237
18950.05 229
18951.35 238
18952.64 219
18953.94 254
18955.24 233
18956.54 223
18957.84 224
18959.14 217
18960.44 221
18961.74 230
18963.03 217
18964.33 230
18965.63 234
18966.93 221
18968.23 231
18969.53 200
18970.83 226
18972.13 237
18973.43 236
18974.73 225
18976.03 256
18977.33 216
18978.62 205
18979.92 205
18981.22 251
18982.52 225
18983.82 216
18985.12 233
18986.42 231
18987.72 235
18989.02 231
18990.32 226
18991.62 207
18992.92 213
18994.22 232
18995.52 212
18996.82 235
18998.12 234
18999.42 209
19000.72 216
19002.02 216
19003.32 213
19004.62 214
19005.92 220
19007.22 218
19008.53 226
19009.83 223
19011.13 189
19012.43 215
19013.73 217
19015.03 236
19016.33 201
19017.63 217
19018.93 215
19020.23 212
19021.53 229
19022.83 203
19024.13 212
19025.44 210
19026.74 218
19028.04 207
19029.34 192
19030.64 206
19031.94 207
19033.24 223
19034.54 214
19035.85 212
19037.15 200
19038.45 212
19039.75 206
19041.05 206
19042.35 208
19043.66 208
19044.96 210
19046.26 200
19047.56 198
19048.86 224
19050.16 227
19051.47 219
19052.77 215
19054.07 220
19055.37 210
19056.67 202
19057.98 200
19059.28 199
19060.58 209
19061.88 214
19063.19 226
19064.49 222
19065.79 226
19067.09 226
19068.40 219
19069.70 219
19071.00 204
19072.30 196
19073.61 225
19074.91 204
19076.21 218
19077.52 194
19078.82 210
19080.12 218
19081.42 210
19082.73 202
19084.03 225
19085.33 204
19086.64 229
19087.94 210
19089.24 198
19090.55 209
19091.85 217
19093.15 215
19094.46 205
19095.76 204
19097.06 219
19098.37 209
19099.67 202
19100.97 193
19102.28 186
19103.58 213
19104.89 211
19106.19 223
19107.49 205
19108.80 220
19110.10 220
19111.40 195
19112.71 213
19114.01 210
19115.32 217
19116.62 213
19117.93 225
19119.23 201
19120.53 207
19121.84 216
19123.14 226
19124.45 206
19125.75 197
19127.06 214
19128.36 240
19129.67 204
19130.97 215
19132.28 197
19133.58 213
19134.88 216
19136.19 211
19137.49 222
19138.80 216
19140.10 198
19141.41 204
19142.71 201
19144.02 198
19145.32 189
19146.63 198
19147.94 199
19149.24 228
19150.55 201
19151.85 187
19153.16 194
19154.46 215
19155.77 214
19157.07 210
19158.38 206
19159.68 216
19160.99 235
19162.30 209
19163.60 217
19164.91 209
19166.21 206
19167.52 209
19168.83 206
19170.13 201
19171.44 208
19172.74 215
19174.05 227
19175.36 202
19176.66 177
19177.97 198
19179.27 212
19180.58 210
19181.89 200
19183.19 189
19184.50 208
19185.81 199
19187.11 219
19188.42 198
19189.73 206
19191.03 231
19192.34 228
19193.65 201
19194.95 192
19196.26 218
19197.57 212
19198.87 214
19200.18 212
19201.49 206
19202.80 200
19204.10 187
19205.41 216
19206.72 227
19208.03 199
19209.33 211
19210.64 216
19211.95 212
19213.25 212
19214.56 208
19215.87 201
19217.18 214
19218.49 214
19219.79 216
19221.10 233
19222.41 186
19223.72 209
19225.02 191
19226.33 190
19227.64 206
19228.95 201
19230.26 205
19231.56 201
19232.87 209
19234.18 224
19235.49 221
19236.80 195
19238.11 207
19239.41 212
19240.72 214
19242.03 196
19243.34 218
19244.65 190
19245.96 202
19247.26 214
19248.57 203
19249.88 201
19251.19 190
19252.50 216
19253.81 203
19255.12 203
19256.43 197
19257.74 204
19259.04 192
19260.35 221
19261.66 210
19262.97 209
19264.28 188
19265.59 200
19266.90 184
19268.21 210
19269.52 187
19270.83 215
19272.14 200
19273.45 200
19274.76 194
19276.07 181
19277.38 187
19278.69 194
19279.99 196
19281.30 204
19282.61 208
19283.92 206
19285.23 188
19286.54 202
19287.85 201
19289.16 205
19290.47 218
19291.78 199
19293.09 187
19294.40 180
19295.72 193
19297.03 208
19298.34 223
19299.65 210
19300.96 194
19302.27 203
19303.58 201
19304.89 199
19306.20 216
19307.51 213
19308.82 209
19310.13 212
19311.44 209
19312.75 206
19314.06 201
19315.37 202
19316.69 201
19318.00 202
19319.31 215
19320.62 209
19321.93 199
19323.24 191
19324.55 216
19325.86 217
19327.18 216
19328.49 184
19329.80 191
19331.11 204
19332.42 207
19333.73 206
19335.04 217
19336.36 213
19337.67 198
19338.98 223
19340.29 196
19341.60 203
19342.91 209
19344.23 220
19345.54 204
19346.85 229
19348.16 203
19349.47 213
19350.79 199
19352.10 201
19353.41 187
19354.72 218
19356.04 196
19357.35 194
19358.66 217
19359.97 203
19361.29 197
19362.60 195
19363.91 183
19365.22 198
19366.54 200
19367.85 200
19369.16 207
19370.47 198
19371.79 209
19373.10 190
19374.41 191
19375.73 210
19377.04 195
19378.35 218
19379.67 206
19380.98 173
19382.29 212
19383.60 190
19384.92 214
19386.23 205
19387.54 183
19388.86 221
19390.17 213
19391.49 213
19392.80 198
19394.11 206
19395.43 222
19396.74 191
19398.05 216
19399.37 203
19400.68 222
19402.00 198
19403.31 228
19404.62 202
19405.94 185
19407.25 183
19408.57 208
19409.88 193
19411.19 225
19412.51 218
19413.82 187
19415.14 214
19416.45 197
19417.77 198
19419.08 196
19420.39 221
19421.71 212
19423.02 208
19424.34 195
19425.65 207
19426.97 207
19428.28 210
19429.60 185
19430.91 203
19432.23 182
19433.54 213
19434.86 203
19436.17 199
19437.49 196
19438.80 209
19440.12 172
19441.43 187
19442.75 203
19444.06 202
19445.38 207
19446.69 199
19448.01 186
19449.32 187
19450.64 207
19451.96 204
19453.27 205
19454.59 201
19455.90 185
19457.22 200
19458.53 193
19459.85 190
19461.17 177
19462.48 205
19463.80 201
19465.11 199
19466.43 199
19467.75 187
19469.06 183
19470.38 193
19471.69 186
19473.01 179
19474.33 210
19475.64 193
19476.96 210
19478.28 192
19479.59 176
19480.91 165
19482.23 200
19483.54 198
19484.86 213
19486.18 187
19487.49 218
19488.81 201
19490.13 213
19491.44 215
19492.76 206
19494.08 227
19495.39 201
19496.71 209
19498.03 187
19499.35 204
19500.66 191
19501.98 196
19503.30 201
19504.61 196
19505.93 197
19507.25 194
19508.57 182
19509.88 193
19511.20 215
19512.52 203
19513.84 199
19515.15 199
19516.47 201
19517.79 197
19519.11 191
19520.43 193
19521.74 194
19523.06 194
19524.38 184
19525.70 171
19527.02 193
19528.33 196
19529.65 212
19530.97 192
19532.29 194
19533.61 199
19534.93 194
19536.24 200
19537.56 201
19538.88 202
19540.20 190
19541.52 188
19542.84 188
19544.16 177
19545.47 207
19546.79 203
19548.11 196
19549.43 195
19550.75 206
19552.07 207
19553.39 188
19554.71 187
19556.03 203
19557.34 213
19558.66 197
19559.98 201
19561.30 191
19562.62 192
19563.94 206
19565.26 205
19566.58 201
19567.90 196
19569.22 204
19570.54 210
19571.86 192
19573.18 187
19574.50 203
19575.82 171
19577.14 189
19578.46 203
19579.78 193
19581.10 199
19582.42 199
19583.74 194
19585.06 201
19586.38 188
19587.70 194
19589.02 212
19590.34 218
19591.66 210
19592.98 200
19594.30 203
19595.62 192
19596.94 204
19598.26 186
19599.58 200
19600.90 200
19602.22 179
19603.54 203
19604.86 198
19606.18 195
19607.50 186
19608.82 189
19610.15 194
19611.47 193
19612.79 192
19614.11 189
19615.43 191
19616.75 203
19618.07 173
19619.39 213
19620.71 201
19622.04 185
19623.36 205
19624.68 201
19626.00 178
19627.32 180
19628.64 216
19629.96 187
19631.29 199
19632.61 206
19633.93 192
19635.25 205
19636.57 191
19637.89 170
19639.22 182
19640.54 191
19641.86 194
19643.18 189
19644.50 208
19645.83 198
19647.15 210
19648.47 210
19649.79 181
19651.12 172
19652.44 199
19653.76 196
19655.08 191
19656.40 201
19657.73 199
19659.05 187
19660.37 188
19661.70 191
19663.02 208
19664.34 195
19665.66 188
19666.99 185
19668.31 184
19669.63 190
19670.95 190
19672.28 204
19673.60 203
19674.92 184
19676.25 209
19677.57 192
19678.89 174
19680.22 193
19681.54 180
19682.86 210
19684.19 202
19685.51 200
19686.83 193
19688.16 167
19689.48 187
19690.80 186
19692.13 208
19693.45 202
19694.78 209
19696.10 206
19697.42 191
19698.75 195
19700.07 207
19701.39 210
19702.72 183
19704.04 211
19705.37 185
19706.69 178
19708.02 201
19709.34 194
19710.66 177
19711.99 174
19713.31 201
19714.64 199
19715.96 189
19717.29 209
19718.61 220
19719.93 206
19721.26 185
19722.58 209
19723.91 183
19725.23 193
19726.56 194
19727.88 185
19729.21 176
19730.53 196
19731.86 193
19733.18 181
19734.51 196
19735.83 192
19737.16 211
19738.48 194
19739.81 193
19741.13 196
19742.46 214
19743.78 202
19745.11 182
19746.44 201
19747.76 185
19749.09 199
19750.41 195
19751.74 193
19753.06 197
19754.39 199
19755.72 209
19757.04 199
19758.37 199
19759.69 207
19761.02 198
19762.34 221
19763.67 186
19765.00 198
19766.32 194
19767.65 199
19768.98 185
19770.30 199
19771.63 182
19772.95 186
19774.28 203
19775.61 189
19776.93 177
19778.26 177
19779.59 189
19780.91 173
19782.24 169
19783.57 205
19784.89 175
19786.22 201
19787.55 176
19788.87 194
19790.20 191
19791.53 204
19792.86 181
19794.18 181
19795.51 204
19796.84 178
19798.16 190
19799.49 198
19800.82 190
19802.15 206
19803.47 193
19804.80 187
19806.13 186
19807.46 181
19808.78 208
19810.11 179
19811.44 193
19812.77 196
19814.09 223
19815.42 206
19816.75 190
19818.08 180
19819.41 204
19820.73 192
19822.06 186
19823.39 205
19824.72 179
19826.05 194
19827.37 186
19828.70 185
19830.03 183
19831.36 208
19832.69 188
19834.02 182
19835.34 181
19836.67 180
19838.00 180
19839.33 179
19840.66 186
19841.99 177
19843.32 195
19844.64 192
19845.97 192
19847.30 167
19848.63 202
19849.96 199
19851.29 197
19852.62 188
19853.95 189
19855.28 184
19856.60 196
19857.93 204
19859.26 202
19860.59 199
19861.92 183
19863.25 174
19864.58 184
19865.91 185
19867.24 187
19868.57 203
19869.90 182
19871.23 179
19872.56 169
19873.89 181
19875.22 205
19876.55 194
19877.88 183
19879.21 189
19880.54 189
19881.87 179
19883.20 191
19884.53 181
19885.86 177
19887.19 207
19888.52 197
19889.85 197
19891.18 192
19892.51 208
19893.84 197
19895.17 178
19896.50 195
19897.83 196
19899.16 172
19900.49 196
19901.82 210
19903.15 206
19904.48 184
19905.81 199
19907.15 185
19908.48 203
19909.81 183
19911.14 193
19912.47 181
19913.80 197
19915.13 188
19916.46 188
19917.79 171
19919.13 180
19920.46 199
19921.79 188
19923.12 196
19924.45 183
19925.78 177
19927.11 203
19928.45 188
19929.78 212
19931.11 194
19932.44 190
19933.77 202
19935.10 210
19936.44 199
19937.77 176
19939.10 186
19940.43 193
19941.76 202
19943.10 207
19944.43 218
19945.76 200
19947.09 200
19948.42 193
19949.76 180
19951.09 198
19952.42 196
19953.75 201
19955.09 199
19956.42 210
19957.75 171
19959.08 222
19960.42 194
19961.75 210
19963.08 219
19964.41 207
19965.75 191
19967.08 186
19968.41 241
19969.75 210
19971.08 213
19972.41 217
19973.74 214
19975.08 189
19976.41 193
19977.74 202
19979.08 193
19980.41 200
19981.74 187
19983.08 196
19984.41 211
19985.74 191
19987.08 219
19988.41 224
19989.75 216
19991.08 200
19992.41 213
19993.75 204
19995.08 198
19996.41 212
19997.75 206
19999.08 208
20000.42 225
20001.75 226
20003.08 205
20004.42 220
20005.75 197
20007.09 224
20008.42 226
20009.75 220
20011.09 190
20012.42 231
20013.76 240
20015.09 218
20016.43 227
20017.76 217
20019.10 223
20020.43 214
20021.76 225
20023.10 234
20024.43 237
20025.77 225
20027.10 223
20028.44 233
20029.77 229
20031.11 214
20032.44 204
20033.78 234
20035.11 213
20036.45 246
20037.78 224
20039.12 221
20040.46 217
20041.79 196
20043.13 214
20044.46 236
20045.80 205
20047.13 223
20048.47 208
20049.80 248
20051.14 225
20052.47 203
20053.81 225
20055.15 212
20056.48 209
20057.82 237
20059.15 229
20060.49 218
20061.83 206
20063.16 207
20064.50 233
20065.83 213
20067.17 224
20068.51 236
20069.84 223
20071.18 213
20072.52 208
20073.85 201
20075.19 230
20076.52 230
20077.86 209
20079.20 192
20080.53 193
20081.87 245
20083.21 212
20084.54 206
20085.88 190
20087.22 181
20088.56 214
20089.89 190
20091.23 196
20092.57 212
20093.90 225
20095.24 218
20096.58 198
20097.91 214
20099.25 215
20100.59 213
20101.93 198
20103.26 195
20104.60 209
20105.94 205
20107.28 211
20108.61 198
20109.95 201
20111.29 194
20112.63 188
20113.96 189
20115.30 189
20116.64 209
20117.98 199
20119.32 190
20120.65 204
20121.99 201
20123.33 201
20124.67 196
20126.01 181
