# Supplementary material for: MALDI-TOF MS typing enables the classification of brewing yeasts of the genus Saccharomyces to major beer styles
Source: PLoS One. 2017 Aug 9;12(8):e0181694. doi: 10.1371/journal.pone.0181694 (PMC5549903; doi:10.1371/journal.pone.0181694)
Supplement: S17 File — The directory includes 90 raw files and was zipped to “.zip”; the folder has three strains with 30 spectra per strain; S1 Text explains the raw files with an example and Table 1 represents the yeast strains used within the experiment. (ZIP) [file pone.0181694.s020.zip › 49-51/30811-PIBB121-Dias-Dias-Dias-YPG-18h-E-E_2016-10-04_4_0_B4_1.dat]

1998.43 2239
1998.85 2179
1999.27 2211
1999.69 2074
2000.11 2092
2000.54 2076
2000.96 1982
2001.38 1973
2001.80 1889
2002.23 1921
2002.65 1928
2003.07 1976
2003.49 2086
2003.92 2088
2004.34 2176
2004.76 2162
2005.18 2188
2005.61 2231
2006.03 2222
2006.45 2299
2006.87 2306
2007.30 2218
2007.72 2256
2008.14 2177
2008.57 2142
2008.99 2034
2009.41 1993
2009.84 1902
2010.26 1858
2010.68 1813
2011.11 1852
2011.53 1780
2011.95 1707
2012.38 1861
2012.80 1856
2013.22 1896
2013.65 1842
2014.07 1879
2014.49 1851
2014.92 1934
2015.34 1949
2015.77 1992
2016.19 1955
2016.61 2059
2017.04 2049
2017.46 2038
2017.89 2052
2018.31 1905
2018.73 2014
2019.16 2032
2019.58 2057
2020.01 1977
2020.43 1913
2020.85 1938
2021.28 1966
2021.70 1988
2022.13 1999
2022.55 2030
2022.98 1986
2023.40 2005
2023.83 1996
2024.25 2007
2024.68 1929
2025.10 2058
2025.53 2021
2025.95 2027
2026.38 1984
2026.80 2018
2027.23 2063
2027.65 1975
2028.08 1905
2028.50 1967
2028.93 2019
2029.35 1989
2029.78 2013
2030.20 2111
2030.63 2018
2031.05 2040
2031.48 2025
2031.90 1970
2032.33 1901
2032.75 1940
2033.18 1949
2033.61 1952
2034.03 1984
2034.46 1969
2034.88 2038
2035.31 2028
2035.74 2054
2036.16 2140
2036.59 2060
2037.01 2119
2037.44 2157
2037.87 2210
2038.29 2119
2038.72 2109
2039.14 2105
2039.57 2117
2040.00 2067
2040.42 1978
2040.85 1958
2041.28 1998
2041.70 1976
2042.13 1950
2042.56 1952
2042.98 1872
2043.41 1947
2043.84 2001
2044.26 1999
2044.69 2029
2045.12 1950
2045.54 1969
2045.97 2102
2046.40 2038
2046.82 1945
2047.25 1900
2047.68 1881
2048.11 1912
2048.53 1933
2048.96 1893
2049.39 1794
2049.82 1776
2050.24 1773
2050.67 1854
2051.10 1830
2051.53 1874
2051.95 1919
2052.38 1807
2052.81 1793
2053.24 1881
2053.66 1893
2054.09 1915
2054.52 1928
2054.95 1890
2055.38 1907
2055.80 2042
2056.23 1895
2056.66 1962
2057.09 1856
2057.52 1835
2057.94 1950
2058.37 1898
2058.80 1885
2059.23 1892
2059.66 1953
2060.09 1966
2060.51 1931
2060.94 1954
2061.37 1871
2061.80 1977
2062.23 2094
2062.66 2230
2063.09 2274
2063.52 2328
2063.94 2245
2064.37 2360
2064.80 2402
2065.23 2319
2065.66 2249
2066.09 2199
2066.52 2094
2066.95 2052
2067.38 2049
2067.81 1995
2068.24 1959
2068.66 1893
2069.09 1964
2069.52 1929
2069.95 1902
2070.38 1852
2070.81 1789
2071.24 1867
2071.67 1966
2072.10 1969
2072.53 1999
2072.96 1933
2073.39 2136
2073.82 2113
2074.25 2128
2074.68 2098
2075.11 2123
2075.54 2115
2075.97 2070
2076.40 2095
2076.83 2229
2077.26 2283
2077.69 2320
2078.12 2249
2078.55 2196
2078.98 2339
2079.41 2166
2079.84 2056
2080.27 2075
2080.70 2077
2081.14 1987
2081.57 1999
2082.00 1905
2082.43 2009
2082.86 1925
2083.29 1905
2083.72 1866
2084.15 1829
2084.58 1920
2085.01 1928
2085.44 1914
2085.88 1940
2086.31 1874
2086.74 1775
2087.17 1809
2087.60 1795
2088.03 1821
2088.46 1808
2088.89 1797
2089.33 1940
2089.76 1948
2090.19 1940
2090.62 2009
2091.05 2051
2091.48 2033
2091.92 2044
2092.35 2130
2092.78 2178
2093.21 2190
2093.64 2110
2094.07 2020
2094.51 2093
2094.94 2080
2095.37 1994
2095.80 2045
2096.24 1971
2096.67 1875
2097.10 1847
2097.53 1875
2097.96 1829
2098.40 1798
2098.83 1845
2099.26 1822
2099.69 1825
2100.13 1855
2100.56 1936
2100.99 1982
2101.43 1988
2101.86 1972
2102.29 1988
2102.72 1900
2103.16 1902
2103.59 1916
2104.02 1997
2104.46 1967
2104.89 1935
2105.32 1941
2105.76 2015
2106.19 1988
2106.62 1939
2107.05 1852
2107.49 1845
2107.92 1938
2108.36 1953
2108.79 1949
2109.22 2034
2109.66 1875
2110.09 1879
2110.52 1901
2110.96 1904
2111.39 1865
2111.82 1873
2112.26 1893
2112.69 1758
2113.13 1757
2113.56 1819
2113.99 1770
2114.43 1810
2114.86 1776
2115.30 1692
2115.73 1697
2116.16 1767
2116.60 1820
2117.03 1752
2117.47 1794
2117.90 1800
2118.34 1979
2118.77 1922
2119.21 1900
2119.64 1866
2120.07 1949
2120.51 1947
2120.94 1987
2121.38 2025
2121.81 2069
2122.25 1993
2122.68 1892
2123.12 1954
2123.55 1902
2123.99 1936
2124.42 1934
2124.86 1890
2125.29 1864
2125.73 1900
2126.16 1895
2126.60 1760
2127.04 1822
2127.47 1899
2127.91 1881
2128.34 1903
2128.78 1859
2129.21 1871
2129.65 1906
2130.08 1965
2130.52 1890
2130.96 1959
2131.39 2008
2131.83 2170
2132.26 2123
2132.70 2203
2133.14 2317
2133.57 2384
2134.01 2306
2134.44 2390
2134.88 2503
2135.32 2514
2135.75 2496
2136.19 2551
2136.62 2380
2137.06 2312
2137.50 2347
2137.93 2292
2138.37 2124
2138.81 2058
2139.24 1857
2139.68 1870
2140.12 1855
2140.55 1794
2140.99 1808
2141.43 1721
2141.86 1722
2142.30 1794
2142.74 1905
2143.18 1749
2143.61 1797
2144.05 1893
2144.49 1858
2144.92 1814
2145.36 1945
2145.80 1957
2146.24 1917
2146.67 1890
2147.11 1963
2147.55 2094
2147.99 2101
2148.42 2170
2148.86 2124
2149.30 2132
2149.74 2161
2150.17 2153
2150.61 2130
2151.05 2081
2151.49 1952
2151.92 1942
2152.36 1829
2152.80 1916
2153.24 1851
2153.68 1818
2154.11 1893
2154.55 1879
2154.99 1848
2155.43 1896
2155.87 1911
2156.31 1976
2156.74 2039
2157.18 2043
2157.62 1996
2158.06 2097
2158.50 1954
2158.94 1931
2159.38 2012
2159.81 1975
2160.25 1896
2160.69 1885
2161.13 1903
2161.57 2017
2162.01 2027
2162.45 2001
2162.89 2012
2163.33 1984
2163.76 1982
2164.20 1956
2164.64 1909
2165.08 1969
2165.52 1920
2165.96 2002
2166.40 2009
2166.84 2102
2167.28 2013
2167.72 2019
2168.16 2092
2168.60 2215
2169.04 2262
2169.48 2344
2169.92 2357
2170.36 2323
2170.80 2380
2171.24 2442
2171.68 2374
2172.12 2377
2172.56 2294
2173.00 2208
2173.44 2175
2173.88 2217
2174.32 2202
2174.76 2257
2175.20 2155
2175.64 2239
2176.08 2202
2176.52 2216
2176.96 2206
2177.40 2164
2177.84 2203
2178.28 2104
2178.72 2039
2179.16 2111
2179.60 2100
2180.04 1916
2180.48 2033
2180.92 1937
2181.37 1901
2181.81 2034
2182.25 1999
2182.69 1873
2183.13 1895
2183.57 2009
2184.01 2036
2184.45 1948
2184.89 2047
2185.34 2076
2185.78 2022
2186.22 2099
2186.66 2077
2187.10 2143
2187.54 2119
2187.98 2162
2188.43 2166
2188.87 2142
2189.31 2121
2189.75 2066
2190.19 2020
2190.63 2027
2191.08 2030
2191.52 2056
2191.96 2144
2192.40 2195
2192.84 2112
2193.29 2271
2193.73 2249
2194.17 2024
2194.61 2044
2195.05 2052
2195.50 2003
2195.94 2102
2196.38 2059
2196.82 2008
2197.27 2063
2197.71 2079
2198.15 2111
2198.59 2026
2199.04 2085
2199.48 2058
2199.92 2073
2200.37 2114
2200.81 2106
2201.25 2155
2201.69 2047
2202.14 1995
2202.58 2096
2203.02 2044
2203.47 2032
2203.91 2067
2204.35 2089
2204.80 2157
2205.24 2074
2205.68 2095
2206.13 2177
2206.57 2144
2207.01 2181
2207.46 2174
2207.90 2189
2208.34 2280
2208.79 2178
2209.23 2066
2209.67 2104
2210.12 2156
2210.56 2102
2211.01 2160
2211.45 2049
2211.89 1978
2212.34 1954
2212.78 1854
2213.23 1807
2213.67 1851
2214.11 1895
2214.56 2000
2215.00 1933
2215.45 1874
2215.89 1938
2216.34 1892
2216.78 1888
2217.22 1834
2217.67 1806
2218.11 1845
2218.56 1920
2219.00 1996
2219.45 2017
2219.89 1963
2220.34 2120
2220.78 2113
2221.23 2226
2221.67 2320
2222.12 2328
2222.56 2403
2223.01 2404
2223.45 2492
2223.90 2392
2224.34 2351
2224.79 2310
2225.23 2289
2225.68 2239
2226.12 2121
2226.57 2136
2227.01 2236
2227.46 2110
2227.91 2180
2228.35 2146
2228.80 2244
2229.24 2261
2229.69 2325
2230.13 2400
2230.58 2552
2231.03 2610
2231.47 2659
2231.92 2638
2232.36 2723
2232.81 2614
2233.26 2647
2233.70 2753
2234.15 2766
2234.59 2753
2235.04 2800
2235.49 2835
2235.93 2854
2236.38 2961
2236.83 2956
2237.27 2940
2237.72 2871
2238.17 2831
2238.61 2658
2239.06 2593
2239.51 2463
2239.95 2369
2240.40 2253
2240.85 2079
2241.29 2001
2241.74 2058
2242.19 1901
2242.63 1910
2243.08 1882
2243.53 1922
2243.98 1949
2244.42 1956
2244.87 1917
2245.32 1941
2245.76 1984
2246.21 1954
2246.66 2012
2247.11 2014
2247.55 2061
2248.00 2077
2248.45 2063
2248.90 1987
2249.35 1964
2249.79 1918
2250.24 1960
2250.69 1969
2251.14 1959
2251.58 1952
2252.03 1910
2252.48 1948
2252.93 1927
2253.38 1839
2253.82 1884
2254.27 1865
2254.72 1804
2255.17 1758
2255.62 1784
2256.07 1768
2256.51 1827
2256.96 1816
2257.41 1834
2257.86 1898
2258.31 1931
2258.76 2000
2259.21 2017
2259.65 2001
2260.10 2028
2260.55 2174
2261.00 2248
2261.45 2152
2261.90 2171
2262.35 2139
2262.80 2149
2263.25 2130
2263.69 2174
2264.14 2212
2264.59 2218
2265.04 2220
2265.49 2222
2265.94 2102
2266.39 2107
2266.84 2178
2267.29 2113
2267.74 2077
2268.19 2054
2268.64 2141
2269.09 2087
2269.54 2131
2269.99 2216
2270.44 2176
2270.89 2051
2271.34 2102
2271.79 2182
2272.24 2055
2272.69 1977
2273.14 1957
2273.59 1946
2274.04 1866
2274.49 1853
2274.94 1950
2275.39 1894
2275.84 1974
2276.29 1983
2276.74 1979
2277.19 1942
2277.64 2040
2278.09 2234
2278.54 2215
2278.99 2262
2279.44 2222
2279.89 2178
2280.34 2243
2280.79 2188
2281.25 2222
2281.70 2145
2282.15 2135
2282.60 2114
2283.05 2110
2283.50 2137
2283.95 2010
2284.40 2092
2284.85 2167
2285.31 2166
2285.76 2306
2286.21 2409
2286.66 2471
2287.11 2597
2287.56 2736
2288.01 3072
2288.47 3284
2288.92 3425
2289.37 3375
2289.82 3554
2290.27 3630
2290.72 3632
2291.18 3552
2291.63 3423
2292.08 3412
2292.53 3476
2292.98 3334
2293.44 3349
2293.89 3215
2294.34 3064
2294.79 3044
2295.24 2862
2295.70 2834
2296.15 2643
2296.60 2519
2297.05 2582
2297.51 2405
2297.96 2283
2298.41 2240
2298.86 2197
2299.32 2074
2299.77 2041
2300.22 2015
2300.67 2023
2301.13 1994
2301.58 2009
2302.03 1938
2302.49 1935
2302.94 1956
2303.39 1977
2303.85 1902
2304.30 1985
2304.75 2033
2305.20 2156
2305.66 2175
2306.11 2187
2306.56 2289
2307.02 2291
2307.47 2359
2307.93 2462
2308.38 2697
2308.83 2540
2309.29 2525
2309.74 2643
2310.19 2505
2310.65 2463
2311.10 2433
2311.55 2445
2312.01 2406
2312.46 2286
2312.92 2255
2313.37 2213
2313.82 2261
2314.28 2185
2314.73 2211
2315.19 2177
2315.64 2224
2316.10 2275
2316.55 2299
2317.00 2382
2317.46 2227
2317.91 2256
2318.37 2235
2318.82 2282
2319.28 2259
2319.73 2274
2320.19 2191
2320.64 2266
2321.10 2144
2321.55 2148
2322.01 2170
2322.46 2291
2322.92 2271
2323.37 2279
2323.83 2346
2324.28 2371
2324.74 2270
2325.19 2196
2325.65 2275
2326.10 2198
2326.56 2216
2327.01 2396
2327.47 2393
2327.92 2370
2328.38 2366
2328.83 2400
2329.29 2309
2329.74 2337
2330.20 2380
2330.66 2371
2331.11 2277
2331.57 2193
2332.02 2172
2332.48 2140
2332.94 2229
2333.39 2232
2333.85 2133
2334.30 2186
2334.76 2253
2335.22 2224
2335.67 2170
2336.13 2273
2336.58 2320
2337.04 2321
2337.50 2421
2337.95 2466
2338.41 2501
2338.87 2472
2339.32 2455
2339.78 2414
2340.24 2417
2340.69 2331
2341.15 2340
2341.61 2220
2342.06 2182
2342.52 2113
2342.98 2123
2343.43 2189
2343.89 2197
2344.35 2268
2344.81 2191
2345.26 2185
2345.72 2169
2346.18 2248
2346.63 2190
2347.09 2275
2347.55 2179
2348.01 2099
2348.46 2056
2348.92 2061
2349.38 2078
2349.84 2096
2350.29 2044
2350.75 2055
2351.21 2076
2351.67 2012
2352.13 1971
2352.58 1965
2353.04 1990
2353.50 2014
2353.96 1940
2354.41 2048
2354.87 2033
2355.33 2038
2355.79 2040
2356.25 2108
2356.71 2216
2357.16 2158
2357.62 2210
2358.08 2117
2358.54 2147
2359.00 2160
2359.46 2199
2359.91 2077
2360.37 2187
2360.83 2158
2361.29 2115
2361.75 2283
2362.21 2217
2362.67 2389
2363.13 2386
2363.58 2480
2364.04 2398
2364.50 2464
2364.96 2470
2365.42 2427
2365.88 2423
2366.34 2354
2366.80 2340
2367.26 2245
2367.72 2120
2368.18 2163
2368.64 2101
2369.10 2058
2369.55 2004
2370.01 1971
2370.47 1937
2370.93 1877
2371.39 1910
2371.85 2045
2372.31 1898
2372.77 1903
2373.23 2020
2373.69 2019
2374.15 2030
2374.61 1984
2375.07 1958
2375.53 1910
2375.99 1931
2376.45 1962
2376.91 1950
2377.37 1899
2377.83 1944
2378.29 1929
2378.75 1979
2379.21 2039
2379.68 2080
2380.14 2093
2380.60 2021
2381.06 1970
2381.52 1939
2381.98 2026
2382.44 2057
2382.90 2032
2383.36 2148
2383.82 2069
2384.28 2002
2384.74 1952
2385.20 2014
2385.67 2029
2386.13 2009
2386.59 1978
2387.05 2018
2387.51 2032
2387.97 1959
2388.43 1967
2388.89 2088
2389.36 2069
2389.82 2093
2390.28 2145
2390.74 2138
2391.20 2085
2391.66 2018
2392.13 1966
2392.59 1890
2393.05 1908
2393.51 1925
2393.97 2008
2394.43 1942
2394.90 1926
2395.36 2010
2395.82 2036
2396.28 1997
2396.74 1998
2397.21 1922
2397.67 1856
2398.13 1856
2398.59 1776
2399.06 1852
2399.52 1879
2399.98 1796
2400.44 1878
2400.91 1859
2401.37 1819
2401.83 1949
2402.29 1944
2402.76 1975
2403.22 1969
2403.68 1987
2404.14 1939
2404.61 1938
2405.07 2020
2405.53 1983
2406.00 1950
2406.46 2049
2406.92 1968
2407.39 1931
2407.85 1885
2408.31 1837
2408.78 1815
2409.24 1802
2409.70 1829
2410.17 1864
2410.63 1900
2411.09 1919
2411.56 1856
2412.02 1822
2412.48 1924
2412.95 1939
2413.41 1838
2413.87 1943
2414.34 2038
2414.80 2135
2415.27 2298
2415.73 2349
2416.19 2390
2416.66 2401
2417.12 2359
2417.59 2441
2418.05 2438
2418.51 2476
2418.98 2539
2419.44 2329
2419.91 2371
2420.37 2341
2420.84 2380
2421.30 2362
2421.77 2299
2422.23 2324
2422.69 2324
2423.16 2389
2423.62 2392
2424.09 2371
2424.55 2360
2425.02 2387
2425.48 2291
2425.95 2395
2426.41 2336
2426.88 2257
2427.34 2166
2427.81 2165
2428.27 2025
2428.74 2068
2429.20 2021
2429.67 2002
2430.13 1957
2430.60 1993
2431.07 1991
2431.53 2042
2432.00 2015
2432.46 2004
2432.93 2054
2433.39 2084
2433.86 1926
2434.32 2047
2434.79 2147
2435.26 2130
2435.72 2298
2436.19 2408
2436.65 2590
2437.12 2680
2437.59 2682
2438.05 2792
2438.52 2757
2438.98 2760
2439.45 2822
2439.92 2912
2440.38 2848
2440.85 2577
2441.32 2416
2441.78 2328
2442.25 2398
2442.72 2370
2443.18 2302
2443.65 2167
2444.12 2133
2444.58 2168
2445.05 2104
2445.52 2139
2445.98 2079
2446.45 2151
2446.92 2139
2447.38 1978
2447.85 1976
2448.32 1949
2448.78 1933
2449.25 1997
2449.72 1973
2450.19 2010
2450.65 1948
2451.12 1963
2451.59 1982
2452.06 1910
2452.52 1893
2452.99 1843
2453.46 1884
2453.93 1924
2454.39 1880
2454.86 1874
2455.33 1825
2455.80 1813
2456.26 1927
2456.73 1896
2457.20 1965
2457.67 2020
2458.14 1977
2458.60 1965
2459.07 1982
2459.54 2005
2460.01 2059
2460.48 2007
2460.95 2075
2461.41 2151
2461.88 2158
2462.35 2153
2462.82 2233
2463.29 2278
2463.76 2196
2464.22 2236
2464.69 2237
2465.16 2315
2465.63 2274
2466.10 2222
2466.57 2141
2467.04 2079
2467.51 2023
2467.97 2082
2468.44 1983
2468.91 2002
2469.38 2018
2469.85 1905
2470.32 1944
2470.79 1861
2471.26 1855
2471.73 1737
2472.20 1838
2472.67 1858
2473.14 1805
2473.61 1793
2474.07 1926
2474.54 1980
2475.01 1956
2475.48 2017
2475.95 2115
2476.42 2284
2476.89 2270
2477.36 2325
2477.83 2470
2478.30 2553
2478.77 2553
2479.24 2533
2479.71 2487
2480.18 2423
2480.65 2404
2481.12 2315
2481.59 2256
2482.06 2147
2482.53 2115
2483.00 2060
2483.47 2027
2483.95 2045
2484.42 2012
2484.89 1876
2485.36 1928
2485.83 1986
2486.30 1972
2486.77 1899
2487.24 1899
2487.71 2045
2488.18 2120
2488.65 2095
2489.12 2225
2489.59 2287
2490.07 2212
2490.54 2200
2491.01 2232
2491.48 2186
2491.95 2205
2492.42 2251
2492.89 2326
2493.36 2328
2493.84 2284
2494.31 2261
2494.78 2235
2495.25 2038
2495.72 2077
2496.19 2099
2496.66 2054
2497.14 1929
2497.61 2021
2498.08 1920
2498.55 2017
2499.02 1987
2499.50 1925
2499.97 1935
2500.44 1976
2500.91 2061
2501.38 2018
2501.86 1942
2502.33 1994
2502.80 2008
2503.27 2026
2503.74 2132
2504.22 2116
2504.69 2262
2505.16 2268
2505.63 2239
2506.11 2262
2506.58 2394
2507.05 2315
2507.52 2263
2508.00 2312
2508.47 2263
2508.94 2222
2509.42 2280
2509.89 2183
2510.36 2105
2510.83 2100
2511.31 2227
2511.78 2213
2512.25 2129
2512.73 2123
2513.20 2133
2513.67 2028
2514.15 1999
2514.62 2061
2515.09 2071
2515.57 2007
2516.04 2089
2516.51 2156
2516.99 2144
2517.46 2089
2517.94 2103
2518.41 2209
2518.88 2235
2519.36 2289
2519.83 2223
2520.30 2102
2520.78 2103
2521.25 2052
2521.73 2062
2522.20 2132
2522.67 1991
2523.15 1949
2523.62 1969
2524.10 1924
2524.57 1932
2525.05 2011
2525.52 1980
2525.99 1953
2526.47 1979
2526.94 1984
2527.42 1911
2527.89 1958
2528.37 1967
2528.84 1923
2529.32 2017
2529.79 2032
2530.27 2186
2530.74 2189
2531.22 2082
2531.69 1979
2532.17 2033
2532.64 2078
2533.12 2115
2533.59 2082
2534.07 2148
2534.54 2185
2535.02 2209
2535.49 2235
2535.97 2206
2536.44 2256
2536.92 2234
2537.39 2225
2537.87 2179
2538.34 2220
2538.82 2148
2539.30 2088
2539.77 2206
2540.25 2204
2540.72 2095
2541.20 1998
2541.68 2005
2542.15 2033
2542.63 2028
2543.10 2065
2543.58 2023
2544.06 1954
2544.53 2068
2545.01 2129
2545.48 2153
2545.96 2235
2546.44 2236
2546.91 2173
2547.39 2203
2547.87 2324
2548.34 2295
2548.82 2297
2549.30 2272
2549.77 2265
2550.25 2137
2550.73 2126
2551.20 2248
2551.68 2291
2552.16 2339
2552.63 2298
2553.11 2426
2553.59 2556
2554.06 2431
2554.54 2450
2555.02 2449
2555.50 2464
2555.97 2428
2556.45 2413
2556.93 2276
2557.40 2211
2557.88 2087
2558.36 2038
2558.84 2001
2559.31 1964
2559.79 1817
2560.27 1929
2560.75 1948
2561.23 1983
2561.70 1976
2562.18 1975
2562.66 2007
2563.14 1927
2563.61 1961
2564.09 1869
2564.57 1832
2565.05 1777
2565.53 1908
2566.00 1903
2566.48 1872
2566.96 1905
2567.44 1861
2567.92 1860
2568.40 1763
2568.87 1800
2569.35 1878
2569.83 1825
2570.31 1856
2570.79 1893
2571.27 1963
2571.75 1995
2572.22 1922
2572.70 1966
2573.18 1990
2573.66 1966
2574.14 1922
2574.62 2006
2575.10 1999
2575.58 1905
2576.06 1891
2576.54 1987
2577.01 2014
2577.49 2007
2577.97 2055
2578.45 1954
2578.93 2019
2579.41 1957
2579.89 1978
2580.37 1918
2580.85 1872
2581.33 1788
2581.81 1860
2582.29 1890
2582.77 1946
2583.25 1908
2583.73 1879
2584.21 1944
2584.69 1927
2585.17 1864
2585.65 1856
2586.13 1946
2586.61 1877
2587.09 1877
2587.57 1797
2588.05 1886
2588.53 1948
2589.01 2058
2589.49 1974
2589.97 2048
2590.45 2025
2590.93 2100
2591.41 1989
2591.89 2004
2592.37 2120
2592.85 2102
2593.33 2072
2593.81 2108
2594.30 2135
2594.78 2152
2595.26 2015
2595.74 1973
2596.22 1915
2596.70 1916
2597.18 1856
2597.66 1803
2598.14 1818
2598.62 1854
2599.11 1908
2599.59 1757
2600.07 1714
2600.55 1850
2601.03 1874
2601.51 1841
2601.99 1781
2602.48 1848
2602.96 1832
2603.44 1915
2603.92 1890
2604.40 1872
2604.88 1992
2605.37 2058
2605.85 2058
2606.33 2084
2606.81 2041
2607.29 2147
2607.78 2093
2608.26 2140
2608.74 2113
2609.22 2167
2609.70 2091
2610.19 2066
2610.67 2047
2611.15 2042
2611.63 1972
2612.12 1925
2612.60 2031
2613.08 2008
2613.56 1956
2614.05 1923
2614.53 1924
2615.01 1905
2615.49 1890
2615.98 1855
2616.46 1971
2616.94 2002
2617.43 1999
2617.91 2039
2618.39 2182
2618.87 2202
2619.36 2231
2619.84 2264
2620.32 2297
2620.81 2296
2621.29 2308
2621.77 2191
2622.26 2037
2622.74 2044
2623.22 2008
2623.71 1975
2624.19 1916
2624.67 1923
2625.16 1822
2625.64 1831
2626.13 1837
2626.61 1826
2627.09 1815
2627.58 1811
2628.06 1819
2628.55 1843
2629.03 1879
2629.51 1822
2630.00 1757
2630.48 1809
2630.97 1859
2631.45 1855
2631.93 1745
2632.42 1860
2632.90 1821
2633.39 1849
2633.87 1776
2634.36 1846
2634.84 1853
2635.33 1855
2635.81 1883
2636.29 1919
2636.78 1978
2637.26 1898
2637.75 1929
2638.23 2072
2638.72 2079
2639.20 2050
2639.69 2069
2640.17 2100
2640.66 2065
2641.14 2080
2641.63 2115
2642.11 1993
2642.60 1928
2643.08 1841
2643.57 1855
2644.05 1841
2644.54 1834
2645.03 1882
2645.51 1810
2646.00 1766
2646.48 1770
2646.97 1832
2647.45 1873
2647.94 1871
2648.43 1915
2648.91 1943
2649.40 1801
2649.88 1901
2650.37 1886
2650.85 1842
2651.34 1857
2651.83 1846
2652.31 1789
2652.80 1806
2653.29 1900
2653.77 1840
2654.26 1947
2654.74 1901
2655.23 1902
2655.72 1988
2656.20 1862
2656.69 1912
2657.18 1867
2657.66 1879
2658.15 1789
2658.64 1835
2659.12 1925
2659.61 1803
2660.10 1780
2660.58 1811
2661.07 1865
2661.56 1914
2662.05 1828
2662.53 1844
2663.02 1880
2663.51 1960
2663.99 1858
2664.48 1855
2664.97 1914
2665.46 1906
2665.94 1916
2666.43 1922
2666.92 2030
2667.41 2028
2667.89 2003
2668.38 2027
2668.87 2074
2669.36 2010
2669.84 2061
2670.33 2088
2670.82 2138
2671.31 2187
2671.80 2156
2672.28 2184
2672.77 2274
2673.26 2228
2673.75 2202
2674.24 2102
2674.72 2213
2675.21 2252
2675.70 2192
2676.19 2193
2676.68 2200
2677.17 2156
2677.65 2192
2678.14 2178
2678.63 2146
2679.12 2137
2679.61 2179
2680.10 2268
2680.59 2204
2681.07 2321
2681.56 2304
2682.05 2292
2682.54 2280
2683.03 2336
2683.52 2282
2684.01 2231
2684.50 2198
2684.99 2142
2685.47 2096
2685.96 2037
2686.45 1910
2686.94 1847
2687.43 1937
2687.92 1902
2688.41 1874
2688.90 1966
2689.39 1927
2689.88 1950
2690.37 1901
2690.86 1839
2691.35 1896
2691.84 1927
2692.33 1913
2692.82 1897
2693.31 1963
2693.80 1954
2694.29 1986
2694.78 2033
2695.27 1958
2695.76 2004
2696.25 2189
2696.74 2224
2697.23 2216
2697.72 2256
2698.21 2331
2698.70 2517
2699.19 2599
2699.68 2553
2700.17 2497
2700.66 2497
2701.15 2514
2701.64 2431
2702.13 2350
2702.62 2171
2703.11 2190
2703.61 2151
2704.10 2065
2704.59 2031
2705.08 2075
2705.57 2003
2706.06 1936
2706.55 1952
2707.04 1928
2707.53 1954
2708.02 1876
2708.52 1825
2709.01 1837
2709.50 1725
2709.99 1745
2710.48 1785
2710.97 1802
2711.46 1774
2711.96 1782
2712.45 1865
2712.94 1819
2713.43 1899
2713.92 1878
2714.41 1882
2714.91 1776
2715.40 1810
2715.89 1819
2716.38 1746
2716.87 1744
2717.37 1709
2717.86 1813
2718.35 1793
2718.84 1817
2719.33 1897
2719.83 1905
2720.32 1954
2720.81 1960
2721.30 2054
2721.80 2089
2722.29 1993
2722.78 2003
2723.27 1918
2723.77 2029
2724.26 1958
2724.75 1845
2725.24 1803
2725.74 1703
2726.23 1762
2726.72 1851
2727.22 1810
2727.71 1791
2728.20 1784
2728.70 1822
2729.19 1910
2729.68 1909
2730.18 1968
2730.67 1852
2731.16 1885
2731.65 1901
2732.15 1935
2732.64 1988
2733.14 1972
2733.63 1991
2734.12 1977
2734.62 2078
2735.11 2057
2735.60 2049
2736.10 1971
2736.59 2009
2737.08 1989
2737.58 2047
2738.07 2091
2738.57 1947
2739.06 1892
2739.55 1868
2740.05 1788
2740.54 1736
2741.04 1718
2741.53 1735
2742.03 1752
2742.52 1729
2743.01 1778
2743.51 1780
2744.00 1687
2744.50 1772
2744.99 1765
2745.49 1788
2745.98 1880
2746.48 1844
2746.97 1805
2747.47 1844
2747.96 1800
2748.46 1848
2748.95 1844
2749.45 1848
2749.94 1844
2750.44 1920
2750.93 1750
2751.43 1769
2751.92 1745
2752.42 1789
2752.91 1797
2753.41 1859
2753.90 1861
2754.40 1823
2754.89 2008
2755.39 1994
2755.88 1895
2756.38 1808
2756.87 1819
2757.37 1854
2757.87 1804
2758.36 1797
2758.86 1809
2759.35 1843
2759.85 1894
2760.35 1840
2760.84 1811
2761.34 1770
2761.83 1788
2762.33 1726
2762.83 1756
2763.32 1764
2763.82 1708
2764.31 1733
2764.81 1815
2765.31 1771
2765.80 1746
2766.30 1851
2766.80 1810
2767.29 1862
2767.79 1801
2768.29 1825
2768.78 1902
2769.28 1893
2769.78 1970
2770.27 1962
2770.77 1943
2771.27 1960
2771.76 1998
2772.26 1941
2772.76 1900
2773.26 1920
2773.75 1911
2774.25 1864
2774.75 1858
2775.24 1927
2775.74 1962
2776.24 1992
2776.74 1929
2777.23 1921
2777.73 1885
2778.23 1887
2778.73 1852
2779.22 1902
2779.72 1890
2780.22 1931
2780.72 1923
2781.21 1939
2781.71 1890
2782.21 1945
2782.71 1861
2783.21 1943
2783.70 1923
2784.20 1916
2784.70 1854
2785.20 1899
2785.70 1963
2786.20 1901
2786.69 1798
2787.19 1788
2787.69 1779
2788.19 1718
2788.69 1886
2789.19 1850
2789.68 1932
2790.18 1859
2790.68 1769
2791.18 1921
2791.68 2087
2792.18 2060
2792.68 2159
2793.18 2206
2793.67 2223
2794.17 2263
2794.67 2299
2795.17 2295
2795.67 2351
2796.17 2242
2796.67 2248
2797.17 2386
2797.67 2323
2798.17 2319
2798.67 2330
2799.17 2270
2799.66 2241
2800.16 2126
2800.66 2067
2801.16 2075
2801.66 2181
2802.16 2085
2802.66 2163
2803.16 1998
2803.66 2101
2804.16 2113
2804.66 2134
2805.16 2271
2805.66 2340
2806.16 2366
2806.66 2513
2807.16 2452
2807.66 2437
2808.16 2457
2808.66 2409
2809.16 2284
2809.66 2252
2810.16 2186
2810.66 2121
2811.16 2151
2811.66 2128
2812.17 2206
2812.67 2212
2813.17 2170
2813.67 2189
2814.17 2261
2814.67 2246
2815.17 2277
2815.67 2329
2816.17 2357
2816.67 2169
2817.17 2141
2817.67 2164
2818.18 2078
2818.68 2104
2819.18 2153
2819.68 2013
2820.18 2095
2820.68 2136
2821.18 2057
2821.68 2103
2822.19 2051
2822.69 2000
2823.19 2011
2823.69 2058
2824.19 2110
2824.69 1979
2825.20 1952
2825.70 1942
2826.20 1886
2826.70 2011
2827.20 1997
2827.70 1921
2828.21 1845
2828.71 1844
2829.21 1890
2829.71 1903
2830.22 1865
2830.72 1849
2831.22 1876
2831.72 1939
2832.22 1951
2832.73 1909
2833.23 1921
2833.73 1883
2834.23 1847
2834.74 1901
2835.24 1856
2835.74 1802
2836.24 1841
2836.75 1868
2837.25 1800
2837.75 1835
2838.26 1824
2838.76 1853
2839.26 1838
2839.76 1880
2840.27 1876
2840.77 1854
2841.27 1868
2841.78 1893
2842.28 1847
2842.78 1865
2843.29 1900
2843.79 1872
2844.29 1850
2844.80 1898
2845.30 1857
2845.80 1821
2846.31 1817
2846.81 1808
2847.32 1896
2847.82 1838
2848.32 1782
2848.83 1824
2849.33 1849
2849.83 1900
2850.34 1836
2850.84 1777
2851.35 1742
2851.85 1817
2852.35 1854
2852.86 1846
2853.36 1793
2853.87 1884
2854.37 1809
2854.88 1794
2855.38 1780
2855.88 1850
2856.39 1905
2856.89 1951
2857.40 1866
2857.90 1882
2858.41 1889
2858.91 1932
2859.42 1881
2859.92 1918
2860.43 1876
2860.93 1964
2861.44 1967
2861.94 1905
2862.45 1836
2862.95 1814
2863.46 1818
2863.96 1810
2864.47 1844
2864.97 1809
2865.48 1826
2865.98 1927
2866.49 1894
2866.99 1881
2867.50 1927
2868.00 1998
2868.51 1894
2869.02 1875
2869.52 1882
2870.03 1867
2870.53 1924
2871.04 1948
2871.54 1924
2872.05 1883
2872.56 1839
2873.06 1846
2873.57 1805
2874.07 1729
2874.58 1774
2875.09 1852
2875.59 1894
2876.10 1826
2876.61 1846
2877.11 1867
2877.62 1923
2878.12 1835
2878.63 1862
2879.14 1891
2879.64 1915
2880.15 2013
2880.66 2007
2881.16 2046
2881.67 2099
2882.18 2088
2882.68 2150
2883.19 2296
2883.70 2559
2884.20 2634
2884.71 2636
2885.22 2847
2885.73 2832
2886.23 2856
2886.74 2859
2887.25 2710
2887.75 2729
2888.26 2768
2888.77 2617
2889.28 2457
2889.78 2230
2890.29 2252
2890.80 2347
2891.31 2196
2891.81 2207
2892.32 2268
2892.83 2276
2893.34 2239
2893.84 2405
2894.35 2377
2894.86 2444
2895.37 2457
2895.88 2563
2896.38 2596
2896.89 2596
2897.40 2641
2897.91 2838
2898.42 2708
2898.92 2643
2899.43 2801
2899.94 2832
2900.45 2912
2900.96 2866
2901.47 2932
2901.98 2928
2902.48 2925
2902.99 2973
2903.50 2958
2904.01 2882
2904.52 2869
2905.03 2788
2905.54 2705
2906.04 2640
2906.55 2581
2907.06 2510
2907.57 2453
2908.08 2260
2908.59 2184
2909.10 2077
2909.61 2034
2910.12 1965
2910.63 1956
2911.14 1981
2911.64 1904
2912.15 2030
2912.66 1944
2913.17 1983
2913.68 1985
2914.19 2087
2914.70 2048
2915.21 1998
2915.72 1910
2916.23 1935
2916.74 2014
2917.25 1940
2917.76 1943
2918.27 1931
2918.78 1987
2919.29 1990
2919.80 1978
2920.31 2017
2920.82 2185
2921.33 2379
2921.84 2521
2922.35 2777
2922.86 2898
2923.37 2915
2923.88 2825
2924.39 2673
2924.90 2663
2925.41 2618
2925.92 2617
2926.44 2539
2926.95 2411
2927.46 2330
2927.97 2144
2928.48 2166
2928.99 2131
2929.50 2069
2930.01 2067
2930.52 2129
2931.03 2048
2931.54 1870
2932.05 1993
2932.57 2115
2933.08 2077
2933.59 2065
2934.10 2168
2934.61 2232
2935.12 2050
2935.63 2123
2936.15 2107
2936.66 2073
2937.17 2054
2937.68 2095
2938.19 2093
2938.70 2086
2939.22 2050
2939.73 2036
2940.24 2064
2940.75 2085
2941.26 2089
2941.77 2215
2942.29 2258
2942.80 2327
2943.31 2335
2943.82 2390
2944.34 2374
2944.85 2425
2945.36 2485
2945.87 2442
2946.38 2280
2946.90 2193
2947.41 2181
2947.92 2123
2948.43 2091
2948.95 2134
2949.46 2037
2949.97 1946
2950.48 1966
2951.00 1954
2951.51 1910
2952.02 1889
2952.54 1937
2953.05 1874
2953.56 1850
2954.08 1826
2954.59 1782
2955.10 1811
2955.61 1830
2956.13 1723
2956.64 1787
2957.15 1872
2957.67 1849
2958.18 1811
2958.69 1861
2959.21 1875
2959.72 1866
2960.23 1916
2960.75 2020
2961.26 1944
2961.78 2057
2962.29 2081
2962.80 2026
2963.32 2068
2963.83 1988
2964.35 1983
2964.86 2012
2965.37 2144
2965.89 2058
2966.40 2037
2966.92 2003
2967.43 1970
2967.94 2016
2968.46 1999
2968.97 2145
2969.49 2005
2970.00 1887
2970.52 1923
2971.03 1949
2971.54 1854
2972.06 1887
2972.57 1909
2973.09 1894
2973.60 2043
2974.12 2023
2974.63 1924
2975.15 1929
2975.66 1937
2976.18 1993
2976.69 1990
2977.21 2043
2977.72 2108
2978.24 2097
2978.75 2117
2979.27 2195
2979.78 2088
2980.30 2070
2980.81 2146
2981.33 2161
2981.84 2244
2982.36 2346
2982.88 2340
2983.39 2306
2983.91 2357
2984.42 2439
2984.94 2404
2985.45 2416
2985.97 2420
2986.49 2402
2987.00 2403
2987.52 2416
2988.03 2452
2988.55 2393
2989.07 2373
2989.58 2325
2990.10 2354
2990.61 2342
2991.13 2365
2991.65 2392
2992.16 2335
2992.68 2565
2993.20 2606
2993.71 2786
2994.23 3045
2994.75 3131
2995.26 3213
2995.78 3419
2996.30 3674
2996.81 3777
2997.33 3832
2997.85 3701
2998.36 3650
2998.88 3615
2999.40 3623
2999.91 3648
3000.43 3945
3000.95 4152
3001.46 4532
3001.98 5041
3002.50 5642
3003.02 6156
3003.53 6753
3004.05 6857
3004.57 7013
3005.09 6772
3005.60 6283
3006.12 5411
3006.64 4937
3007.16 4389
3007.67 3984
3008.19 3525
3008.71 3136
3009.23 2871
3009.74 2750
3010.26 2709
3010.78 2570
3011.30 2503
3011.82 2463
3012.33 2548
3012.85 2542
3013.37 2504
3013.89 2503
3014.41 2580
3014.93 2634
3015.44 2725
3015.96 2779
3016.48 2713
3017.00 2758
3017.52 2774
3018.04 2703
3018.55 2717
3019.07 2763
3019.59 2684
3020.11 2725
3020.63 2639
3021.15 2638
3021.67 2639
3022.19 2699
3022.71 2680
3023.22 2768
3023.74 2646
3024.26 2603
3024.78 2545
3025.30 2378
3025.82 2354
3026.34 2321
3026.86 2384
3027.38 2293
3027.90 2282
3028.42 2288
3028.94 2237
3029.46 2153
3029.98 2124
3030.49 2183
3031.01 2166
3031.53 2229
3032.05 2298
3032.57 2389
3033.09 2406
3033.61 2447
3034.13 2513
3034.65 2537
3035.17 2559
3035.69 2498
3036.21 2567
3036.73 2545
3037.25 2409
3037.77 2398
3038.29 2287
3038.81 2190
3039.34 2181
3039.86 2248
3040.38 2149
3040.90 2205
3041.42 2241
3041.94 2254
3042.46 2307
3042.98 2246
3043.50 2321
3044.02 2266
3044.54 2259
3045.06 2215
3045.58 2284
3046.10 2190
3046.63 2162
3047.15 2049
3047.67 1990
3048.19 1981
3048.71 1977
3049.23 1993
3049.75 1971
3050.27 1944
3050.79 1972
3051.32 1917
3051.84 2077
3052.36 2038
3052.88 2000
3053.40 1986
3053.92 2024
3054.45 2060
3054.97 2068
3055.49 1924
3056.01 1981
3056.53 2041
3057.05 2035
3057.58 1956
3058.10 2054
3058.62 2024
3059.14 1977
3059.66 1990
3060.19 1900
3060.71 2088
3061.23 2096
3061.75 2144
3062.28 2119
3062.80 2129
3063.32 2048
3063.84 2078
3064.37 2150
3064.89 2118
3065.41 2030
3065.93 2095
3066.46 2063
3066.98 2015
3067.50 2076
3068.02 2010
3068.55 2129
3069.07 2115
3069.59 2129
3070.12 2163
3070.64 2005
3071.16 2037
3071.69 1958
3072.21 2089
3072.73 2205
3073.26 2202
3073.78 2278
3074.30 2210
3074.83 2308
3075.35 2359
3075.87 2370
3076.40 2423
3076.92 2484
3077.44 2597
3077.97 2608
3078.49 2646
3079.01 2827
3079.54 2873
3080.06 2832
3080.59 2877
3081.11 2807
3081.63 2689
3082.16 2539
3082.68 2559
3083.21 2536
3083.73 2542
3084.25 2522
3084.78 2508
3085.30 2465
3085.83 2391
3086.35 2441
3086.88 2442
3087.40 2455
3087.93 2511
3088.45 2486
3088.97 2503
3089.50 2396
3090.02 2381
3090.55 2417
3091.07 2422
3091.60 2525
3092.12 2701
3092.65 2778
3093.17 3029
3093.70 3050
3094.22 3205
3094.75 3450
3095.27 3642
3095.80 3747
3096.32 3892
3096.85 3731
3097.37 3884
3097.90 4238
3098.43 4616
3098.95 5079
3099.48 5856
3100.00 6732
3100.53 7809
3101.05 9075
3101.58 10055
3102.10 10529
3102.63 10537
3103.16 10048
3103.68 9284
3104.21 8127
3104.73 6796
3105.26 5933
3105.79 5099
3106.31 4325
3106.84 3613
3107.36 3439
3107.89 3325
3108.42 3160
3108.94 3096
3109.47 3155
3110.00 3136
3110.52 3040
3111.05 2980
3111.57 2957
3112.10 2904
3112.63 2729
3113.15 2722
3113.68 2697
3114.21 2461
3114.74 2434
3115.26 2324
3115.79 2204
3116.32 2191
3116.84 2130
3117.37 2230
3117.90 2212
3118.42 2323
3118.95 2412
3119.48 2483
3120.01 2546
3120.53 2590
3121.06 2624
3121.59 2780
3122.11 2600
3122.64 2593
3123.17 2596
3123.70 2495
3124.22 2438
3124.75 2367
3125.28 2463
3125.81 2575
3126.34 2416
3126.86 2351
3127.39 2302
3127.92 2386
3128.45 2267
3128.98 2225
3129.50 2266
3130.03 2296
3130.56 2254
3131.09 2143
3131.62 2130
3132.14 2100
3132.67 2176
3133.20 2290
3133.73 2272
3134.26 2366
3134.79 2413
3135.31 2256
3135.84 2352
3136.37 2303
3136.90 2300
3137.43 2245
3137.96 2204
3138.49 2267
3139.02 2230
3139.54 2163
3140.07 2230
3140.60 2264
3141.13 2123
3141.66 2055
3142.19 2254
3142.72 2263
3143.25 2237
3143.78 2177
3144.31 2319
3144.84 2398
3145.37 2469
3145.89 2557
3146.42 2518
3146.95 2530
3147.48 2578
3148.01 2419
3148.54 2381
3149.07 2462
3149.60 2389
3150.13 2388
3150.66 2356
3151.19 2248
3151.72 2328
3152.25 2251
3152.78 2182
3153.31 2169
3153.84 2241
3154.37 2300
3154.90 2318
3155.43 2389
3155.96 2338
3156.49 2367
3157.02 2408
3157.55 2426
3158.08 2303
3158.61 2289
3159.14 2216
3159.68 2228
3160.21 2237
3160.74 2077
3161.27 2067
3161.80 2127
3162.33 2106
3162.86 2005
3163.39 1959
3163.92 1920
3164.45 1961
3164.98 1976
3165.51 1965
3166.05 1979
3166.58 1900
3167.11 1982
3167.64 1930
3168.17 1918
3168.70 2017
3169.23 1984
3169.76 1949
3170.30 1969
3170.83 1907
3171.36 1976
3171.89 1944
3172.42 2003
3172.95 1938
3173.49 2007
3174.02 2154
3174.55 2200
3175.08 2178
3175.61 2196
3176.15 2192
3176.68 2050
3177.21 2103
3177.74 2081
3178.27 2025
3178.81 1942
3179.34 1888
3179.87 1967
3180.40 2008
3180.93 2001
3181.47 1951
3182.00 1883
3182.53 1815
3183.06 1914
3183.60 1962
3184.13 1891
3184.66 1963
3185.20 1940
3185.73 1873
3186.26 1964
3186.79 1953
3187.33 1999
3187.86 1924
3188.39 2032
3188.93 1938
3189.46 1967
3189.99 1958
3190.52 1976
3191.06 1893
3191.59 1866
3192.12 1872
3192.66 1950
3193.19 1936
3193.72 1868
3194.26 1884
3194.79 1895
3195.33 1956
3195.86 1955
3196.39 1948
3196.93 1955
3197.46 1928
3197.99 2005
3198.53 2051
3199.06 2033
3199.60 2057
3200.13 2245
3200.66 2248
3201.20 2317
3201.73 2284
3202.27 2229
3202.80 2278
3203.33 2141
3203.87 2090
3204.40 2138
3204.94 2035
3205.47 2120
3206.01 2218
3206.54 2274
3207.07 2463
3207.61 2342
3208.14 2463
3208.68 2541
3209.21 2543
3209.75 2650
3210.28 2713
3210.82 2722
3211.35 2666
3211.89 2582
3212.42 2586
3212.96 2352
3213.49 2329
3214.03 2131
3214.56 2014
3215.10 2095
3215.63 2039
3216.17 1961
3216.70 2032
3217.24 2073
3217.78 2028
3218.31 2072
3218.85 2069
3219.38 2098
3219.92 2025
3220.45 2083
3220.99 2106
3221.52 2075
3222.06 2167
3222.60 2184
3223.13 2227
3223.67 2247
3224.20 2351
3224.74 2333
3225.28 2272
3225.81 2285
3226.35 2302
3226.88 2113
3227.42 2088
3227.96 2028
3228.49 2085
3229.03 2162
3229.57 2087
3230.10 1996
3230.64 1955
3231.18 2024
3231.71 1914
3232.25 2001
3232.79 2052
3233.32 1999
3233.86 2178
3234.40 2122
3234.93 2185
3235.47 2346
3236.01 2367
3236.54 2411
3237.08 2466
3237.62 2426
3238.15 2323
3238.69 2447
3239.23 2411
3239.77 2397
3240.30 2318
3240.84 2317
3241.38 2272
3241.92 2203
3242.45 2370
3242.99 2258
3243.53 2179
3244.07 2209
3244.60 2266
3245.14 2222
3245.68 2261
3246.22 2296
3246.75 2263
3247.29 2381
3247.83 2424
3248.37 2393
3248.91 2342
3249.44 2383
3249.98 2443
3250.52 2450
3251.06 2376
3251.60 2369
3252.14 2384
3252.67 2541
3253.21 2555
3253.75 2601
3254.29 2835
3254.83 2863
3255.37 2928
3255.90 3196
3256.44 3362
3256.98 3560
3257.52 3991
3258.06 4601
3258.60 4806
3259.14 5469
3259.68 6146
3260.21 6704
3260.75 6909
3261.29 7115
3261.83 7343
3262.37 7293
3262.91 6967
3263.45 6486
3263.99 6000
3264.53 5570
3265.07 5341
3265.61 4961
3266.15 4789
3266.69 4429
3267.23 3980
3267.76 3895
3268.30 3673
3268.84 3347
3269.38 3258
3269.92 3016
3270.46 2955
3271.00 2843
3271.54 2717
3272.08 2657
3272.62 2714
3273.16 2773
3273.70 2772
3274.24 2821
3274.78 2931
3275.32 2851
3275.86 2880
3276.40 2831
3276.94 2873
3277.48 2907
3278.03 2856
3278.57 2813
3279.11 2942
3279.65 2830
3280.19 2886
3280.73 2794
3281.27 2702
3281.81 2780
3282.35 2775
3282.89 2675
3283.43 2590
3283.97 2589
3284.51 2544
3285.05 2567
3285.60 2612
3286.14 2679
3286.68 2708
3287.22 2695
3287.76 2684
3288.30 2695
3288.84 2676
3289.38 2797
3289.93 2912
3290.47 3123
3291.01 3270
3291.55 3406
3292.09 3598
3292.63 3924
3293.18 4320
3293.72 4625
3294.26 4835
3294.80 4878
3295.34 5115
3295.88 4946
3296.43 4781
3296.97 4538
3297.51 4147
3298.05 3822
3298.59 3551
3299.14 3429
3299.68 3114
3300.22 2985
3300.76 2870
3301.31 2723
3301.85 2723
3302.39 2682
3302.93 2545
3303.48 2527
3304.02 2449
3304.56 2564
3305.10 2636
3305.65 2616
3306.19 2653
3306.73 2687
3307.27 2722
3307.82 2718
3308.36 2675
3308.90 2774
3309.45 2769
3309.99 2778
3310.53 2812
3311.07 2773
3311.62 2892
3312.16 3079
3312.70 3343
3313.25 3446
3313.79 3751
3314.33 3822
3314.88 3886
3315.42 4038
3315.97 4290
3316.51 4110
3317.05 3965
3317.60 3867
3318.14 3684
3318.68 3612
3319.23 3572
3319.77 3623
3320.32 3456
3320.86 3381
3321.40 3311
3321.95 3136
3322.49 3205
3323.04 3158
3323.58 2975
3324.12 2975
3324.67 2990
3325.21 2802
3325.76 2740
3326.30 2682
3326.85 2740
3327.39 2674
3327.93 2728
3328.48 2844
3329.02 2957
3329.57 3403
3330.11 4102
3330.66 4808
3331.20 5835
3331.75 7335
3332.29 9154
3332.84 10888
3333.38 12813
3333.93 14691
3334.47 15847
3335.02 16743
3335.56 16330
3336.11 15598
3336.65 14471
3337.20 12892
3337.74 11278
3338.29 9628
3338.83 8093
3339.38 6664
3339.92 5645
3340.47 4807
3341.02 4243
3341.56 3923
3342.11 3492
3342.65 3359
3343.20 3046
3343.74 2985
3344.29 2992
3344.84 2822
3345.38 2767
3345.93 2746
3346.47 2771
3347.02 2755
3347.57 2827
3348.11 2684
3348.66 2666
3349.21 2754
3349.75 2708
3350.30 2739
3350.84 2767
3351.39 2883
3351.94 2827
3352.48 2836
3353.03 2888
3353.58 2853
3354.12 2905
3354.67 2744
3355.22 2705
3355.76 2691
3356.31 2647
3356.86 2631
3357.40 2479
3357.95 2449
3358.50 2437
3359.05 2375
3359.59 2282
3360.14 2270
3360.69 2407
3361.23 2325
3361.78 2397
3362.33 2297
3362.88 2306
3363.42 2331
3363.97 2328
3364.52 2384
3365.07 2323
3365.61 2292
3366.16 2255
3366.71 2322
3367.26 2300
3367.80 2342
3368.35 2319
3368.90 2431
3369.45 2532
3370.00 2532
3370.54 2671
3371.09 2900
3371.64 2959
3372.19 3031
3372.74 3186
3373.28 3187
3373.83 3083
3374.38 2947
3374.93 2806
3375.48 2750
3376.03 2645
3376.57 2487
3377.12 2436
3377.67 2303
3378.22 2136
3378.77 2160
3379.32 2109
3379.87 2166
3380.42 2179
3380.96 2238
3381.51 2146
3382.06 2108
3382.61 2115
3383.16 2200
3383.71 2188
3384.26 2061
3384.81 2032
3385.36 2057
3385.91 2027
3386.45 1998
3387.00 2065
3387.55 2032
3388.10 2047
3388.65 2054
3389.20 2038
3389.75 2111
3390.30 2155
3390.85 2148
3391.40 2077
3391.95 2068
3392.50 2009
3393.05 2048
3393.60 2046
3394.15 2028
3394.70 2139
3395.25 2124
3395.80 2124
3396.35 2052
3396.90 2076
3397.45 2088
3398.00 2096
3398.55 2055
3399.10 2076
3399.65 2009
3400.20 1993
3400.75 1952
3401.30 1899
3401.85 1944
3402.40 1920
3402.95 1948
3403.50 1853
3404.06 1870
3404.61 1918
3405.16 1905
3405.71 1826
3406.26 1844
3406.81 1861
3407.36 1926
3407.91 1942
3408.46 2021
3409.01 2093
3409.56 2036
3410.12 2093
3410.67 2224
3411.22 2235
3411.77 2286
3412.32 2325
3412.87 2349
3413.42 2358
3413.98 2335
3414.53 2224
3415.08 2281
3415.63 2152
3416.18 2099
3416.73 2006
3417.29 1836
3417.84 1867
3418.39 1972
3418.94 1939
3419.49 1954
3420.05 2023
3420.60 2185
3421.15 2208
3421.70 2384
3422.25 2600
3422.81 2672
3423.36 2635
3423.91 2657
3424.46 2687
3425.01 2584
3425.57 2397
3426.12 2306
3426.67 2299
3427.23 2135
3427.78 2153
3428.33 2041
3428.88 1977
3429.44 1943
3429.99 1935
3430.54 1955
3431.09 2018
3431.65 2085
3432.20 2098
3432.75 2004
3433.31 2049
3433.86 2083
3434.41 2056
3434.97 2121
3435.52 2108
3436.07 2120
3436.63 2027
3437.18 2071
3437.73 2093
3438.29 1972
3438.84 2040
3439.39 2026
3439.95 1911
3440.50 1947
3441.05 1984
3441.61 1902
3442.16 1976
3442.72 1974
3443.27 1924
3443.82 1891
3444.38 1879
3444.93 1967
3445.48 1944
3446.04 1953
3446.59 1968
3447.15 2055
3447.70 1952
3448.26 1987
3448.81 2004
3449.36 1973
3449.92 1877
3450.47 1839
3451.03 1825
3451.58 1827
3452.14 1837
3452.69 1802
3453.25 1790
3453.80 1806
3454.36 1757
3454.91 1817
3455.47 1852
3456.02 1809
3456.58 1753
3457.13 1768
3457.69 1744
3458.24 1817
3458.80 1879
3459.35 1933
3459.91 1935
3460.46 1894
3461.02 1910
3461.57 1890
3462.13 1861
3462.68 1849
3463.24 1938
3463.79 1998
3464.35 2013
3464.90 2051
3465.46 1963
3466.02 1940
3466.57 1973
3467.13 2037
3467.68 1933
3468.24 1939
3468.80 2016
3469.35 1959
3469.91 2000
3470.46 1998
3471.02 1978
3471.58 1944
3472.13 1993
3472.69 1985
3473.24 2039
3473.80 2044
3474.36 2148
3474.91 2110
3475.47 2138
3476.03 2189
3476.58 2316
3477.14 2493
3477.70 2458
3478.25 2549
3478.81 2557
3479.37 2534
3479.92 2639
3480.48 2665
3481.04 2538
3481.59 2508
3482.15 2501
3482.71 2498
3483.26 2505
3483.82 2526
3484.38 2538
3484.94 2525
3485.49 2668
3486.05 2630
3486.61 2675
3487.17 2889
3487.72 3230
3488.28 3540
3488.84 3917
3489.40 4265
3489.95 4697
3490.51 5024
3491.07 5432
3491.63 5416
3492.18 5322
3492.74 5096
3493.30 4820
3493.86 4683
3494.42 4556
3494.97 4422
3495.53 4703
3496.09 4978
3496.65 5413
3497.21 6040
3497.76 6687
3498.32 6888
3498.88 6780
3499.44 6855
3500.00 6906
3500.56 6751
3501.11 6688
3501.67 7096
3502.23 7324
3502.79 7715
3503.35 7910
3503.91 7961
3504.47 8011
3505.03 7849
3505.58 7351
3506.14 6903
3506.70 6304
3507.26 5687
3507.82 5073
3508.38 4611
3508.94 4165
3509.50 3736
3510.06 3562
3510.62 3159
3511.17 2996
3511.73 2841
3512.29 2670
3512.85 2492
3513.41 2514
3513.97 2502
3514.53 2264
3515.09 2455
3515.65 2471
3516.21 2438
3516.77 2499
3517.33 2482
3517.89 2635
3518.45 2608
3519.01 2827
3519.57 2798
3520.13 3110
3520.69 3274
3521.25 3364
3521.81 3555
3522.37 3801
3522.93 3837
3523.49 3854
3524.05 3634
3524.61 3465
3525.17 3295
3525.73 3044
3526.29 2869
3526.85 2648
3527.41 2515
3527.97 2460
3528.54 2372
3529.10 2378
3529.66 2376
3530.22 2271
3530.78 2345
3531.34 2335
3531.90 2278
3532.46 2235
3533.02 2302
3533.58 2264
3534.14 2261
3534.71 2379
3535.27 2328
3535.83 2214
3536.39 2181
3536.95 2285
3537.51 2153
3538.07 2078
3538.64 2228
3539.20 2273
3539.76 2330
3540.32 2304
3540.88 2373
3541.44 2369
3542.00 2365
3542.57 2507
3543.13 2401
3543.69 2254
3544.25 2373
3544.81 2417
3545.38 2282
3545.94 2244
3546.50 2214
3547.06 2201
3547.62 2164
3548.19 2162
3548.75 2124
3549.31 2249
3549.87 2237
3550.44 2353
3551.00 2332
3551.56 2255
3552.12 2214
3552.69 2178
3553.25 2119
3553.81 2046
3554.37 2106
3554.94 2130
3555.50 2083
3556.06 2105
3556.63 2148
3557.19 2128
3557.75 2107
3558.31 2164
3558.88 2101
3559.44 2191
3560.00 2221
3560.57 2188
3561.13 2209
3561.69 2167
3562.26 2114
3562.82 2106
3563.38 2101
3563.95 2075
3564.51 2014
3565.07 1972
3565.64 1875
3566.20 1876
3566.77 1896
3567.33 1902
3567.89 1938
3568.46 1962
3569.02 1963
3569.59 1870
3570.15 1917
3570.71 1945
3571.28 1928
3571.84 1869
3572.41 1865
3572.97 1924
3573.53 1914
3574.10 1942
3574.66 2023
3575.23 2060
3575.79 2046
3576.36 2068
3576.92 2043
3577.48 2048
3578.05 1917
3578.61 1963
3579.18 1999
3579.74 1970
3580.31 1919
3580.87 1935
3581.44 1853
3582.00 1899
3582.57 1863
3583.13 1934
3583.70 1940
3584.26 1885
3584.83 1787
3585.39 1675
3585.96 1678
3586.52 1721
3587.09 1839
3587.65 1851
3588.22 1685
3588.79 1775
3589.35 1794
3589.92 1805
3590.48 1822
3591.05 1790
3591.61 1814
3592.18 1775
3592.74 1804
3593.31 1878
3593.88 1863
3594.44 1906
3595.01 1854
3595.57 1894
3596.14 1910
3596.71 1989
3597.27 1897
3597.84 1860
3598.40 1848
3598.97 1862
3599.54 1730
3600.10 1758
3600.67 1755
3601.24 1739
3601.80 1691
3602.37 1647
3602.94 1704
3603.50 1651
3604.07 1696
3604.64 1636
3605.20 1568
3605.77 1646
3606.34 1601
3606.90 1522
3607.47 1607
3608.04 1608
3608.60 1637
3609.17 1554
3609.74 1617
3610.30 1616
3610.87 1606
3611.44 1723
3612.01 1734
3612.57 1900
3613.14 1921
3613.71 2012
3614.28 2112
3614.84 2336
3615.41 2487
3615.98 2698
3616.55 2682
3617.11 2855
3617.68 2954
3618.25 2893
3618.82 2755
3619.39 2595
3619.95 2419
3620.52 2360
3621.09 2242
3621.66 1960
3622.23 1944
3622.79 1914
3623.36 1930
3623.93 1818
3624.50 1766
3625.07 1795
3625.63 1735
3626.20 1656
3626.77 1678
3627.34 1716
3627.91 1719
3628.48 1801
3629.05 1722
3629.61 1707
3630.18 1721
3630.75 1890
3631.32 1949
3631.89 1831
3632.46 1755
3633.03 1752
3633.60 1792
3634.16 1797
3634.73 1863
3635.30 1729
3635.87 1820
3636.44 1892
3637.01 1913
3637.58 1991
3638.15 2066
3638.72 2147
3639.29 2226
3639.86 2406
3640.43 2467
3641.00 2547
3641.57 2536
3642.14 2545
3642.71 2501
3643.27 2283
3643.84 2233
3644.41 2198
3644.98 2135
3645.55 2190
3646.12 2125
3646.69 2068
3647.26 2101
3647.83 2103
3648.40 2154
3648.97 2221
3649.54 2151
3650.12 2279
3650.69 2352
3651.26 2426
3651.83 2510
3652.40 2559
3652.97 2601
3653.54 2720
3654.11 2758
3654.68 2796
3655.25 2714
3655.82 2713
3656.39 2890
3656.96 2955
3657.53 2950
3658.10 3013
3658.67 3080
3659.25 3045
3659.82 2994
3660.39 2958
3660.96 2923
3661.53 2798
3662.10 2663
3662.67 2734
3663.24 2734
3663.81 2827
3664.39 2930
3664.96 2922
3665.53 3072
3666.10 3074
3666.67 2983
3667.24 2915
3667.81 2805
3668.39 2687
3668.96 2497
3669.53 2338
3670.10 2292
3670.67 2270
3671.25 2313
3671.82 2270
3672.39 2172
3672.96 2286
3673.53 2266
3674.11 2281
3674.68 2385
3675.25 2361
3675.82 2366
3676.39 2257
3676.97 2218
3677.54 2137
3678.11 2136
3678.68 2171
3679.26 2208
3679.83 2097
3680.40 2098
3680.97 2109
3681.55 2108
3682.12 2020
3682.69 2079
3683.27 2115
3683.84 2084
3684.41 2080
3684.98 2077
3685.56 2246
3686.13 2437
3686.70 2592
3687.28 2671
3687.85 2760
3688.42 2853
3689.00 3016
3689.57 3032
3690.14 2907
3690.72 2886
3691.29 2728
3691.86 2660
3692.44 2505
3693.01 2319
3693.58 2240
3694.16 2177
3694.73 2138
3695.31 2154
3695.88 2090
3696.45 2059
3697.03 2192
3697.60 2223
3698.18 2232
3698.75 2166
3699.32 2242
3699.90 2278
3700.47 2377
3701.05 2483
3701.62 2376
3702.19 2332
3702.77 2255
3703.34 2347
3703.92 2271
3704.49 2171
3705.07 2245
3705.64 2143
3706.22 2282
3706.79 2236
3707.37 2295
3707.94 2293
3708.51 2342
3709.09 2302
3709.66 2234
3710.24 2142
3710.81 2115
3711.39 2122
3711.96 2088
3712.54 1999
3713.11 1981
3713.69 1980
3714.27 1911
3714.84 1952
3715.42 1941
3715.99 1966
3716.57 1991
3717.14 1958
3717.72 1940
3718.29 2032
3718.87 2015
3719.44 1952
3720.02 1882
3720.60 1930
3721.17 1878
3721.75 1874
3722.32 1763
3722.90 1826
3723.47 1846
3724.05 1851
3724.63 1736
3725.20 1840
3725.78 1928
3726.36 1891
3726.93 1858
3727.51 2005
3728.08 1977
3728.66 2022
3729.24 2071
3729.81 2156
3730.39 2178
3730.97 2284
3731.54 2387
3732.12 2350
3732.70 2292
3733.27 2201
3733.85 2198
3734.43 2154
3735.00 2191
3735.58 2104
3736.16 1917
3736.73 1879
3737.31 1799
3737.89 1799
3738.47 1817
3739.04 1850
3739.62 1736
3740.20 1765
3740.77 1765
3741.35 1762
3741.93 1822
3742.51 1846
3743.08 1807
3743.66 1860
3744.24 1956
3744.82 1958
3745.39 1923
3745.97 1903
3746.55 2019
3747.13 1980
3747.71 2007
3748.28 1942
3748.86 1885
3749.44 1963
3750.02 1823
3750.59 1753
3751.17 1685
3751.75 1792
3752.33 1732
3752.91 1776
3753.49 1744
3754.06 1628
3754.64 1659
3755.22 1743
3755.80 1704
3756.38 1676
3756.96 1738
3757.53 1750
3758.11 1838
3758.69 1854
3759.27 1882
3759.85 1863
3760.43 1864
3761.01 1862
3761.59 1828
3762.17 1815
3762.74 1833
3763.32 1842
3763.90 1794
3764.48 1755
3765.06 1672
3765.64 1640
3766.22 1655
3766.80 1658
3767.38 1644
3767.96 1645
3768.54 1696
3769.12 1759
3769.70 1739
3770.27 1798
3770.85 1772
3771.43 1733
3772.01 1753
3772.59 1754
3773.17 1704
3773.75 1729
3774.33 1761
3774.91 1687
3775.49 1696
3776.07 1667
3776.65 1776
3777.23 1731
3777.81 1724
3778.39 1627
3778.97 1736
3779.55 1751
3780.13 1763
3780.71 1691
3781.29 1678
3781.88 1739
3782.46 1791
3783.04 1760
3783.62 1761
3784.20 1782
3784.78 1781
3785.36 1711
3785.94 1751
3786.52 1723
3787.10 1700
3787.68 1821
3788.26 1780
3788.84 1761
3789.43 1840
3790.01 1840
3790.59 1825
3791.17 1779
3791.75 1697
3792.33 1805
3792.91 1832
3793.49 1771
3794.08 1872
3794.66 1882
3795.24 1939
3795.82 1850
3796.40 1910
3796.98 1875
3797.56 2011
3798.15 2153
3798.73 2278
3799.31 2325
3799.89 2309
3800.47 2397
3801.06 2564
3801.64 2591
3802.22 2457
3802.80 2308
3803.38 2219
3803.97 2286
3804.55 2116
3805.13 2098
3805.71 2057
3806.29 2111
3806.88 2129
3807.46 2046
3808.04 2210
3808.62 2145
3809.21 2148
3809.79 2242
3810.37 2363
3810.95 2427
3811.54 2617
3812.12 2737
3812.70 2758
3813.29 2837
3813.87 2997
3814.45 2976
3815.03 2894
3815.62 2800
3816.20 2730
3816.78 2528
3817.37 2292
3817.95 2160
3818.53 2118
3819.12 1967
3819.70 1883
3820.28 1826
3820.87 1866
3821.45 1831
3822.03 1786
3822.62 1799
3823.20 1771
3823.78 1731
3824.37 1877
3824.95 1754
3825.54 1693
3826.12 1748
3826.70 1851
3827.29 1857
3827.87 1813
3828.46 1829
3829.04 1866
3829.62 1935
3830.21 1913
3830.79 1865
3831.38 1912
3831.96 1928
3832.54 1819
3833.13 1841
3833.71 1901
3834.30 1869
3834.88 1851
3835.47 1834
3836.05 1856
3836.64 1829
3837.22 1829
3837.81 1775
3838.39 1732
3838.98 1716
3839.56 1655
3840.15 1715
3840.73 1734
3841.31 1682
3841.90 1700
3842.49 1676
3843.07 1694
3843.66 1739
3844.24 1709
3844.83 1735
3845.41 1753
3846.00 1744
3846.58 1722
3847.17 1732
3847.75 1775
3848.34 1731
3848.92 1776
3849.51 1815
3850.10 1803
3850.68 1806
3851.27 1843
3851.85 1897
3852.44 1927
3853.02 1945
3853.61 1941
3854.20 1840
3854.78 1874
3855.37 1897
3855.95 2014
3856.54 2000
3857.13 2150
3857.71 2369
3858.30 2563
3858.89 2607
3859.47 2881
3860.06 3068
3860.64 3070
3861.23 3133
3861.82 3191
3862.40 3316
3862.99 3505
3863.58 3654
3864.16 3838
3864.75 4282
3865.34 4768
3865.92 5134
3866.51 5060
3867.10 5079
3867.69 4646
3868.27 4105
3868.86 3831
3869.45 3557
3870.03 3182
3870.62 2933
3871.21 2924
3871.80 2905
3872.38 2930
3872.97 2864
3873.56 2876
3874.15 2738
3874.73 2671
3875.32 2667
3875.91 2718
3876.50 2563
3877.08 2639
3877.67 2558
3878.26 2480
3878.85 2529
3879.43 2430
3880.02 2299
3880.61 2200
3881.20 2107
3881.79 2078
3882.37 1999
3882.96 1969
3883.55 2002
3884.14 1975
3884.73 1991
3885.32 2004
3885.90 2050
3886.49 2077
3887.08 2178
3887.67 2161
3888.26 2158
3888.85 2162
3889.44 2252
3890.02 2297
3890.61 2309
3891.20 2361
3891.79 2259
3892.38 2128
3892.97 2103
3893.56 2073
3894.15 2024
3894.74 1995
3895.32 2003
3895.91 1971
3896.50 1927
3897.09 1891
3897.68 1898
3898.27 1871
3898.86 1825
3899.45 1850
3900.04 1925
3900.63 1891
3901.22 1747
3901.81 1708
3902.40 1775
3902.99 1733
3903.58 1779
3904.17 1764
3904.76 1787
3905.35 1781
3905.94 1778
3906.53 1718
3907.12 1700
3907.71 1739
3908.30 1770
3908.89 1720
3909.48 1752
3910.07 1619
3910.66 1620
3911.25 1626
3911.84 1584
3912.43 1573
3913.02 1648
3913.61 1579
3914.20 1613
3914.79 1688
3915.38 1687
3915.97 1627
3916.56 1628
3917.15 1655
3917.74 1729
3918.33 1656
3918.92 1657
3919.52 1690
3920.11 1706
3920.70 1680
3921.29 1685
3921.88 1603
3922.47 1644
3923.06 1692
3923.65 1642
3924.24 1700
3924.84 1731
3925.43 1595
3926.02 1623
3926.61 1591
3927.20 1665
3927.79 1603
3928.38 1491
3928.98 1487
3929.57 1575
3930.16 1597
3930.75 1570
3931.34 1544
3931.93 1537
3932.53 1525
3933.12 1541
3933.71 1563
3934.30 1570
3934.89 1504
3935.49 1490
3936.08 1530
3936.67 1560
3937.26 1590
3937.86 1613
3938.45 1555
3939.04 1549
3939.63 1642
3940.23 1681
3940.82 1685
3941.41 1677
3942.00 1637
3942.60 1584
3943.19 1570
3943.78 1558
3944.37 1520
3944.97 1593
3945.56 1570
3946.15 1493
3946.75 1443
3947.34 1453
3947.93 1524
3948.52 1503
3949.12 1558
3949.71 1567
3950.30 1606
3950.90 1654
3951.49 1644
3952.08 1658
3952.68 1592
3953.27 1606
3953.86 1615
3954.46 1680
3955.05 1628
3955.65 1621
3956.24 1663
3956.83 1573
3957.43 1638
3958.02 1509
3958.61 1586
3959.21 1627
3959.80 1574
3960.40 1580
3960.99 1548
3961.58 1592
3962.18 1582
3962.77 1566
3963.37 1576
3963.96 1661
3964.55 1698
3965.15 1817
3965.74 1806
3966.34 1720
3966.93 1767
3967.53 1707
3968.12 1743
3968.72 1649
3969.31 1637
3969.91 1659
3970.50 1550
3971.10 1592
3971.69 1530
3972.28 1524
3972.88 1570
3973.47 1542
3974.07 1570
3974.66 1582
3975.26 1561
3975.85 1603
3976.45 1586
3977.05 1595
3977.64 1620
3978.24 1584
3978.83 1589
3979.43 1628
3980.02 1524
3980.62 1595
3981.21 1605
3981.81 1562
3982.40 1556
3983.00 1603
3983.60 1695
3984.19 1664
3984.79 1653
3985.38 1713
3985.98 1584
3986.58 1626
3987.17 1625
3987.77 1570
3988.36 1586
3988.96 1677
3989.56 1700
3990.15 1676
3990.75 1648
3991.34 1636
3991.94 1649
3992.54 1649
3993.13 1722
3993.73 1675
3994.33 1746
3994.92 1770
3995.52 1779
3996.12 1783
3996.71 1805
3997.31 1714
3997.91 1800
3998.50 1821
3999.10 1801
3999.70 1803
4000.29 1777
4000.89 1803
4001.49 1834
4002.09 1863
4002.68 1805
4003.28 1816
4003.88 1857
4004.47 1806
4005.07 1795
4005.67 1829
4006.27 1777
4006.86 1908
4007.46 1859
4008.06 1758
4008.66 1759
4009.25 1783
4009.85 1728
4010.45 1615
4011.05 1745
4011.64 1719
4012.24 1726
4012.84 1811
4013.44 1851
4014.04 1709
4014.63 1783
4015.23 1882
4015.83 1994
4016.43 1974
4017.03 1933
4017.63 1842
4018.22 1769
4018.82 1801
4019.42 1722
4020.02 1725
4020.62 1609
4021.22 1623
4021.81 1635
4022.41 1678
4023.01 1642
4023.61 1645
4024.21 1614
4024.81 1682
4025.41 1647
4026.01 1621
4026.60 1637
4027.20 1645
4027.80 1682
4028.40 1689
4029.00 1681
4029.60 1804
4030.20 1725
4030.80 1688
4031.40 1800
4032.00 1733
4032.60 1823
4033.20 1662
4033.80 1648
4034.39 1756
4034.99 1755
4035.59 1653
4036.19 1645
4036.79 1580
4037.39 1561
4037.99 1564
4038.59 1560
4039.19 1503
4039.79 1516
4040.39 1521
4040.99 1556
4041.59 1503
4042.19 1397
4042.79 1551
4043.39 1584
4043.99 1540
4044.59 1532
4045.19 1538
4045.79 1560
4046.39 1620
4046.99 1607
4047.60 1667
4048.20 1756
4048.80 1765
4049.40 1803
4050.00 1789
4050.60 1807
4051.20 1785
4051.80 1844
4052.40 1815
4053.00 1746
4053.60 1790
4054.20 1726
4054.80 1666
4055.41 1555
4056.01 1519
4056.61 1574
4057.21 1561
4057.81 1522
4058.41 1516
4059.01 1560
4059.61 1549
4060.22 1514
4060.82 1487
4061.42 1470
4062.02 1501
4062.62 1530
4063.22 1466
4063.82 1432
4064.43 1399
4065.03 1397
4065.63 1381
4066.23 1367
4066.83 1476
4067.44 1377
4068.04 1352
4068.64 1381
4069.24 1456
4069.84 1443
4070.45 1485
4071.05 1498
4071.65 1448
4072.25 1505
4072.86 1578
4073.46 1482
4074.06 1458
4074.66 1506
4075.27 1623
4075.87 1511
4076.47 1408
4077.07 1423
4077.68 1461
4078.28 1472
4078.88 1451
4079.48 1355
4080.09 1355
4080.69 1423
4081.29 1385
4081.90 1431
4082.50 1474
4083.10 1457
4083.71 1374
4084.31 1424
4084.91 1438
4085.52 1524
4086.12 1481
4086.72 1485
4087.33 1425
4087.93 1466
4088.53 1452
4089.14 1451
4089.74 1429
4090.34 1475
4090.95 1506
4091.55 1434
4092.15 1531
4092.76 1616
4093.36 1643
4093.97 1574
4094.57 1537
4095.17 1538
4095.78 1506
4096.38 1513
4096.99 1446
4097.59 1426
4098.19 1430
4098.80 1401
4099.40 1409
4100.01 1380
4100.61 1341
4101.22 1337
4101.82 1274
4102.43 1325
4103.03 1417
4103.63 1447
4104.24 1384
4104.84 1329
4105.45 1328
4106.05 1362
4106.66 1334
4107.26 1279
4107.87 1310
4108.47 1370
4109.08 1399
4109.68 1401
4110.29 1379
4110.89 1415
4111.50 1422
4112.10 1409
4112.71 1379
4113.31 1428
4113.92 1400
4114.53 1370
4115.13 1315
4115.74 1372
4116.34 1437
4116.95 1465
4117.55 1474
4118.16 1499
4118.76 1458
4119.37 1406
4119.98 1437
4120.58 1444
4121.19 1474
4121.79 1439
4122.40 1444
4123.01 1462
4123.61 1404
4124.22 1475
4124.82 1436
4125.43 1401
4126.04 1547
4126.64 1487
4127.25 1433
4127.86 1397
4128.46 1443
4129.07 1482
4129.68 1470
4130.28 1450
4130.89 1492
4131.50 1484
4132.10 1521
4132.71 1560
4133.32 1569
4133.92 1606
4134.53 1636
4135.14 1603
4135.74 1587
4136.35 1625
4136.96 1640
4137.56 1675
4138.17 1641
4138.78 1639
4139.39 1693
4139.99 1647
4140.60 1633
4141.21 1688
4141.82 1667
4142.42 1608
4143.03 1598
4143.64 1594
4144.25 1499
4144.85 1513
4145.46 1501
4146.07 1454
4146.68 1411
4147.28 1396
4147.89 1427
4148.50 1410
4149.11 1339
4149.72 1394
4150.32 1388
4150.93 1488
4151.54 1423
4152.15 1476
4152.76 1531
4153.37 1492
4153.97 1420
4154.58 1424
4155.19 1437
4155.80 1421
4156.41 1377
4157.02 1350
4157.62 1327
4158.23 1371
4158.84 1385
4159.45 1412
4160.06 1380
4160.67 1410
4161.28 1480
4161.89 1569
4162.49 1535
4163.10 1522
4163.71 1651
4164.32 1674
4164.93 1677
4165.54 1719
4166.15 1687
4166.76 1645
4167.37 1615
4167.98 1614
4168.59 1613
4169.20 1618
4169.81 1627
4170.42 1644
4171.02 1627
4171.63 1613
4172.24 1515
4172.85 1500
4173.46 1589
4174.07 1576
4174.68 1549
4175.29 1564
4175.90 1535
4176.51 1547
4177.12 1620
4177.73 1567
4178.34 1549
4178.95 1566
4179.56 1531
4180.17 1556
4180.78 1530
4181.39 1423
4182.00 1470
4182.61 1432
4183.23 1475
4183.84 1515
4184.45 1411
4185.06 1432
4185.67 1389
4186.28 1516
4186.89 1467
4187.50 1481
4188.11 1489
4188.72 1590
4189.33 1656
4189.94 1697
4190.55 1743
4191.17 1763
4191.78 1947
4192.39 2167
4193.00 2179
4193.61 2310
4194.22 2249
4194.83 2305
4195.44 2181
4196.06 2097
4196.67 2119
4197.28 1942
4197.89 1998
4198.50 1894
4199.11 1803
4199.72 1733
4200.34 1700
4200.95 1728
4201.56 1679
4202.17 1740
4202.78 1742
4203.40 1658
4204.01 1648
4204.62 1671
4205.23 1713
4205.84 1569
4206.46 1550
4207.07 1636
4207.68 1680
4208.29 1637
4208.90 1600
4209.52 1673
4210.13 1679
4210.74 1730
4211.35 1728
4211.97 1682
4212.58 1669
4213.19 1824
4213.80 1885
4214.42 1922
4215.03 1837
4215.64 1825
4216.26 1951
4216.87 1979
4217.48 2225
4218.09 2326
4218.71 2451
4219.32 2649
4219.93 2753
4220.55 2932
4221.16 3166
4221.77 3322
4222.39 3490
4223.00 3624
4223.61 3865
4224.23 4100
4224.84 4614
4225.45 4948
4226.07 5362
4226.68 5684
4227.30 5799
4227.91 5869
4228.52 5485
4229.14 4980
4229.75 4373
4230.36 4046
4230.98 3527
4231.59 3127
4232.21 2767
4232.82 2712
4233.43 2524
4234.05 2509
4234.66 2573
4235.28 2412
4235.89 2417
4236.51 2401
4237.12 2289
4237.73 2212
4238.35 2265
4238.96 2169
4239.58 2228
4240.19 2251
4240.81 2248
4241.42 2227
4242.04 2204
4242.65 2153
4243.27 2150
4243.88 2006
4244.50 2104
4245.11 2147
4245.73 2195
4246.34 2218
4246.96 2238
4247.57 2178
4248.19 2168
4248.80 2034
4249.42 2024
4250.03 1924
4250.65 1775
4251.26 1853
4251.88 1873
4252.49 1809
4253.11 1697
4253.72 1802
4254.34 1725
4254.96 1751
4255.57 1907
4256.19 1914
4256.80 1846
4257.42 1803
4258.03 1874
4258.65 1826
4259.27 1750
4259.88 1872
4260.50 1866
4261.12 1821
4261.73 1788
4262.35 1869
4262.96 1812
4263.58 1810
4264.20 1866
4264.81 1974
4265.43 2002
4266.05 2060
4266.66 2006
4267.28 2038
4267.90 1936
4268.51 2009
4269.13 1960
4269.75 1825
4270.36 1834
4270.98 1854
4271.60 1805
4272.21 1828
4272.83 1865
4273.45 1915
4274.06 1957
4274.68 2012
4275.30 2045
4275.92 2013
4276.53 2088
4277.15 2110
4277.77 1982
4278.38 1879
4279.00 1828
4279.62 1722
4280.24 1753
4280.85 1754
4281.47 1624
4282.09 1681
4282.71 1688
4283.32 1642
4283.94 1573
4284.56 1671
4285.18 1683
4285.80 1605
4286.41 1622
4287.03 1577
4287.65 1534
4288.27 1543
4288.89 1550
4289.50 1501
4290.12 1557
4290.74 1540
4291.36 1520
4291.98 1506
4292.60 1594
4293.21 1514
4293.83 1609
4294.45 1536
4295.07 1495
4295.69 1565
4296.31 1618
4296.93 1642
4297.54 1652
4298.16 1612
4298.78 1636
4299.40 1553
4300.02 1575
4300.64 1688
4301.26 1650
4301.88 1656
4302.50 1626
4303.12 1659
4303.73 1678
4304.35 1663
4304.97 1641
4305.59 1810
4306.21 1672
4306.83 1683
4307.45 1823
4308.07 1707
4308.69 1712
4309.31 1734
4309.93 1681
4310.55 1668
4311.17 1685
4311.79 1708
4312.41 1754
4313.03 1717
4313.65 1746
4314.27 1657
4314.89 1638
4315.51 1632
4316.13 1656
4316.75 1682
4317.37 1687
4317.99 1694
4318.61 1670
4319.23 1627
4319.85 1678
4320.47 1711
4321.09 1772
4321.71 1858
4322.33 1878
4322.95 1906
4323.57 1844
4324.19 1869
4324.81 1967
4325.43 1847
4326.05 1771
4326.68 1800
4327.30 1750
4327.92 1693
4328.54 1681
4329.16 1746
4329.78 1727
4330.40 1640
4331.02 1693
4331.64 1697
4332.26 1738
4332.89 1781
4333.51 1820
4334.13 1723
4334.75 1779
4335.37 1784
4335.99 1939
4336.61 1984
4337.24 1971
4337.86 2039
4338.48 2052
4339.10 2007
4339.72 1921
4340.34 2007
4340.97 1996
4341.59 2029
4342.21 2248
4342.83 2452
4343.45 2819
4344.08 3249
4344.70 3446
4345.32 3620
4345.94 3970
4346.57 3933
4347.19 3826
4347.81 3644
4348.43 3227
4349.05 2752
4349.68 2541
4350.30 2312
4350.92 2105
4351.54 2009
4352.17 1906
4352.79 1947
4353.41 1870
4354.04 1857
4354.66 1869
4355.28 1896
4355.90 1932
4356.53 1872
4357.15 1833
4357.77 1860
4358.40 1899
4359.02 1958
4359.64 1931
4360.27 1939
4360.89 1941
4361.51 2047
4362.14 2005
4362.76 2022
4363.38 2130
4364.01 2039
4364.63 2012
4365.25 2142
4365.88 2048
4366.50 2065
4367.12 2061
4367.75 2034
4368.37 2127
4369.00 2010
4369.62 1980
4370.24 1995
4370.87 1947
4371.49 2000
4372.12 2048
4372.74 2038
4373.36 2054
4373.99 2110
4374.61 2157
4375.24 2175
4375.86 2278
4376.49 2460
4377.11 2475
4377.73 2644
4378.36 2665
4378.98 2820
4379.61 2804
4380.23 2826
4380.86 3048
4381.48 3092
4382.11 3045
4382.73 3114
4383.36 3203
4383.98 3375
4384.61 3628
4385.23 3980
4385.86 4656
4386.48 5703
4387.11 6477
4387.73 7379
4388.36 8392
4388.98 8881
4389.61 8718
4390.23 8426
4390.86 7709
4391.48 6747
4392.11 5839
4392.74 4993
4393.36 4469
4393.99 4033
4394.61 3901
4395.24 3851
4395.86 3968
4396.49 4101
4397.12 3892
4397.74 3802
4398.37 3778
4398.99 3650
4399.62 3502
4400.25 3376
4400.87 3107
4401.50 2933
4402.12 2949
4402.75 2942
4403.38 2840
4404.00 2838
4404.63 2809
4405.26 2935
4405.88 2794
4406.51 2728
4407.14 2669
4407.76 2625
4408.39 2642
4409.02 2586
4409.64 2528
4410.27 2570
4410.90 2451
4411.52 2234
4412.15 2120
4412.78 2166
4413.40 2163
4414.03 2200
4414.66 2143
4415.29 2026
4415.91 2009
4416.54 2007
4417.17 2000
4417.79 1970
4418.42 2003
4419.05 2036
4419.68 2002
4420.30 1904
4420.93 1901
4421.56 1873
4422.19 1856
4422.81 1793
4423.44 1803
4424.07 1798
4424.70 1776
4425.33 1764
4425.95 1698
4426.58 1677
4427.21 1728
4427.84 1751
4428.47 1747
4429.09 1790
4429.72 1764
4430.35 1763
4430.98 1757
4431.61 1780
4432.23 1765
4432.86 1711
4433.49 1772
4434.12 1668
4434.75 1683
4435.38 1688
4436.01 1747
4436.63 1681
4437.26 1686
4437.89 1705
4438.52 1662
4439.15 1612
4439.78 1617
4440.41 1659
4441.04 1585
4441.67 1652
4442.29 1669
4442.92 1603
4443.55 1623
4444.18 1630
4444.81 1691
4445.44 1684
4446.07 1727
4446.70 1665
4447.33 1739
4447.96 1730
4448.59 1689
4449.22 1660
4449.85 1583
4450.48 1585
4451.11 1650
4451.74 1566
4452.37 1575
4453.00 1589
4453.63 1549
4454.26 1602
4454.89 1622
4455.52 1572
4456.15 1637
4456.78 1638
4457.41 1656
4458.04 1602
4458.67 1613
4459.30 1548
4459.93 1603
4460.56 1594
4461.19 1544
4461.82 1606
4462.45 1581
4463.08 1523
4463.71 1541
4464.34 1517
4464.97 1535
4465.60 1501
4466.23 1510
4466.86 1505
4467.49 1457
4468.12 1470
4468.76 1420
4469.39 1416
4470.02 1487
4470.65 1471
4471.28 1515
4471.91 1497
4472.54 1462
4473.17 1476
4473.80 1458
4474.44 1553
4475.07 1483
4475.70 1476
4476.33 1466
4476.96 1447
4477.59 1400
4478.22 1427
4478.86 1500
4479.49 1532
4480.12 1520
4480.75 1618
4481.38 1591
4482.02 1632
4482.65 1599
4483.28 1693
4483.91 1607
4484.54 1682
4485.18 1616
4485.81 1547
4486.44 1577
4487.07 1572
4487.70 1542
4488.34 1511
4488.97 1451
4489.60 1478
4490.23 1469
4490.87 1429
4491.50 1402
4492.13 1408
4492.76 1444
4493.40 1414
4494.03 1429
4494.66 1431
4495.30 1418
4495.93 1349
4496.56 1376
4497.19 1440
4497.83 1424
4498.46 1426
4499.09 1561
4499.73 1632
4500.36 1558
4500.99 1625
4501.63 1678
4502.26 1635
4502.89 1627
4503.53 1704
4504.16 1532
4504.79 1446
4505.43 1543
4506.06 1495
4506.69 1413
4507.33 1504
4507.96 1489
4508.59 1520
4509.23 1539
4509.86 1514
4510.50 1501
4511.13 1516
4511.76 1552
4512.40 1565
4513.03 1524
4513.67 1481
4514.30 1472
4514.93 1448
4515.57 1477
4516.20 1388
4516.84 1383
4517.47 1395
4518.11 1475
4518.74 1447
4519.37 1443
4520.01 1427
4520.64 1406
4521.28 1463
4521.91 1403
4522.55 1399
4523.18 1448
4523.82 1466
4524.45 1526
4525.09 1592
4525.72 1713
4526.36 1841
4526.99 2121
4527.63 2359
4528.26 2657
4528.90 2848
4529.53 3160
4530.17 3503
4530.80 3630
4531.44 3650
4532.07 3525
4532.71 3305
4533.34 2956
4533.98 2774
4534.62 2533
4535.25 2304
4535.89 2076
4536.52 1998
4537.16 1823
4537.79 1705
4538.43 1634
4539.07 1500
4539.70 1392
4540.34 1393
4540.97 1417
4541.61 1386
4542.25 1416
4542.88 1409
4543.52 1363
4544.15 1348
4544.79 1418
4545.43 1455
4546.06 1383
4546.70 1367
4547.34 1305
4547.97 1286
4548.61 1294
4549.25 1355
4549.88 1406
4550.52 1477
4551.16 1446
4551.79 1471
4552.43 1493
4553.07 1509
4553.70 1450
4554.34 1489
4554.98 1439
4555.61 1439
4556.25 1420
4556.89 1392
4557.53 1450
4558.16 1402
4558.80 1399
4559.44 1400
4560.07 1359
4560.71 1349
4561.35 1382
4561.99 1414
4562.62 1423
4563.26 1420
4563.90 1356
4564.54 1423
4565.18 1479
4565.81 1514
4566.45 1564
4567.09 1556
4567.73 1694
4568.36 1726
4569.00 1731
4569.64 1729
4570.28 1752
4570.92 1718
4571.55 1653
4572.19 1686
4572.83 1696
4573.47 1603
4574.11 1510
4574.75 1435
4575.38 1428
4576.02 1477
4576.66 1433
4577.30 1378
4577.94 1391
4578.58 1387
4579.22 1406
4579.85 1394
4580.49 1354
4581.13 1403
4581.77 1366
4582.41 1375
4583.05 1441
4583.69 1450
4584.33 1432
4584.97 1439
4585.61 1388
4586.24 1346
4586.88 1381
4587.52 1434
4588.16 1421
4588.80 1395
4589.44 1412
4590.08 1447
4590.72 1458
4591.36 1413
4592.00 1443
4592.64 1461
4593.28 1414
4593.92 1402
4594.56 1351
4595.20 1374
4595.84 1385
4596.48 1362
4597.12 1338
4597.76 1367
4598.40 1416
4599.04 1438
4599.68 1375
4600.32 1391
4600.96 1495
4601.60 1507
4602.24 1556
4602.88 1475
4603.52 1447
4604.16 1441
4604.80 1467
4605.44 1526
4606.08 1422
4606.72 1427
4607.36 1502
4608.00 1527
4608.64 1466
4609.28 1491
4609.93 1426
4610.57 1407
4611.21 1375
4611.85 1427
4612.49 1307
4613.13 1388
4613.77 1367
4614.41 1321
4615.05 1328
4615.69 1271
4616.34 1402
4616.98 1386
4617.62 1315
4618.26 1367
4618.90 1412
4619.54 1312
4620.18 1368
4620.83 1374
4621.47 1319
4622.11 1371
4622.75 1401
4623.39 1375
4624.03 1350
4624.68 1318
4625.32 1352
4625.96 1308
4626.60 1416
4627.24 1393
4627.89 1367
4628.53 1361
4629.17 1402
4629.81 1380
4630.45 1381
4631.10 1372
4631.74 1408
4632.38 1463
4633.02 1488
4633.67 1469
4634.31 1459
4634.95 1506
4635.59 1603
4636.24 1646
4636.88 1639
4637.52 1666
4638.17 1638
4638.81 1690
4639.45 1676
4640.09 1568
4640.74 1555
4641.38 1500
4642.02 1489
4642.67 1542
4643.31 1466
4643.95 1473
4644.60 1373
4645.24 1392
4645.88 1404
4646.53 1489
4647.17 1514
4647.81 1524
4648.46 1566
4649.10 1661
4649.74 1689
4650.39 1815
4651.03 1844
4651.67 1956
4652.32 1952
4652.96 1848
4653.61 1809
4654.25 1760
4654.89 1676
4655.54 1631
4656.18 1574
4656.83 1462
4657.47 1492
4658.11 1462
4658.76 1464
4659.40 1425
4660.05 1405
4660.69 1385
4661.33 1384
4661.98 1358
4662.62 1285
4663.27 1262
4663.91 1302
4664.56 1281
4665.20 1279
4665.85 1254
4666.49 1258
4667.14 1249
4667.78 1181
4668.43 1201
4669.07 1239
4669.72 1233
4670.36 1262
4671.01 1253
4671.65 1292
4672.30 1276
4672.94 1271
4673.59 1298
4674.23 1297
4674.88 1290
4675.52 1241
4676.17 1288
4676.81 1303
4677.46 1269
4678.10 1375
4678.75 1383
4679.40 1386
4680.04 1357
4680.69 1386
4681.33 1402
4681.98 1342
4682.62 1381
4683.27 1329
4683.92 1283
4684.56 1363
4685.21 1348
4685.85 1292
4686.50 1278
4687.15 1314
4687.79 1441
4688.44 1348
4689.09 1377
4689.73 1329
4690.38 1335
4691.02 1334
4691.67 1356
4692.32 1336
4692.96 1363
4693.61 1379
4694.26 1373
4694.90 1526
4695.55 1526
4696.20 1561
4696.84 1597
4697.49 1677
4698.14 1711
4698.78 1785
4699.43 1720
4700.08 1744
4700.73 1690
4701.37 1494
4702.02 1477
4702.67 1457
4703.31 1488
4703.96 1485
4704.61 1384
4705.26 1371
4705.90 1369
4706.55 1393
4707.20 1389
4707.85 1433
4708.49 1429
4709.14 1384
4709.79 1418
4710.44 1399
4711.09 1380
4711.73 1477
4712.38 1477
4713.03 1473
4713.68 1440
4714.33 1365
4714.97 1361
4715.62 1403
4716.27 1447
4716.92 1458
4717.57 1463
4718.21 1547
4718.86 1529
4719.51 1542
4720.16 1574
4720.81 1624
4721.46 1614
4722.11 1599
4722.75 1629
4723.40 1678
4724.05 1675
4724.70 1760
4725.35 1808
4726.00 1810
4726.65 1799
4727.30 1711
4727.94 1717
4728.59 1657
4729.24 1636
4729.89 1525
4730.54 1446
4731.19 1423
4731.84 1459
4732.49 1449
4733.14 1408
4733.79 1478
4734.44 1448
4735.09 1464
4735.74 1491
4736.38 1553
4737.03 1682
4737.68 1595
4738.33 1707
4738.98 1775
4739.63 1681
4740.28 1754
4740.93 1724
4741.58 1664
4742.23 1549
4742.88 1568
4743.53 1591
4744.18 1552
4744.83 1559
4745.48 1608
4746.13 1557
4746.78 1655
4747.43 1688
4748.08 1700
4748.73 1819
4749.39 1815
4750.04 1849
4750.69 1907
4751.34 1900
4751.99 1953
4752.64 1986
4753.29 1881
4753.94 1840
4754.59 1878
4755.24 1740
4755.89 1715
4756.54 1715
4757.19 1663
4757.84 1636
4758.50 1619
4759.15 1613
4759.80 1565
4760.45 1589
4761.10 1540
4761.75 1565
4762.40 1629
4763.05 1640
4763.71 1743
4764.36 1862
4765.01 1944
4765.66 2069
4766.31 2144
4766.96 2081
4767.62 2092
4768.27 2017
4768.92 1793
4769.57 1770
4770.22 1678
4770.87 1663
4771.53 1585
4772.18 1495
4772.83 1486
4773.48 1501
4774.13 1550
4774.79 1496
4775.44 1573
4776.09 1609
4776.74 1696
4777.40 1776
4778.05 1882
4778.70 1897
4779.35 2009
4780.01 1979
4780.66 1847
4781.31 1754
4781.96 1732
4782.62 1721
4783.27 1628
4783.92 1537
4784.57 1551
4785.23 1497
4785.88 1448
4786.53 1476
4787.19 1503
4787.84 1488
4788.49 1508
4789.15 1524
4789.80 1590
4790.45 1482
4791.11 1472
4791.76 1470
4792.41 1419
4793.07 1441
4793.72 1491
4794.37 1396
4795.03 1406
4795.68 1471
4796.33 1395
4796.99 1355
4797.64 1463
4798.29 1410
4798.95 1361
4799.60 1441
4800.26 1388
4800.91 1413
4801.56 1432
4802.22 1405
4802.87 1396
4803.53 1441
4804.18 1355
4804.83 1417
4805.49 1428
4806.14 1397
4806.80 1410
4807.45 1445
4808.11 1389
4808.76 1291
4809.42 1312
4810.07 1316
4810.72 1344
4811.38 1405
4812.03 1356
4812.69 1405
4813.34 1489
4814.00 1465
4814.65 1435
4815.31 1433
4815.96 1449
4816.62 1469
4817.27 1601
4817.93 1577
4818.58 1638
4819.24 1650
4819.89 1577
4820.55 1605
4821.20 1672
4821.86 1678
4822.52 1731
4823.17 1796
4823.83 1889
4824.48 1853
4825.14 1802
4825.79 1790
4826.45 1742
4827.10 1764
4827.76 1742
4828.42 1678
4829.07 1591
4829.73 1614
4830.38 1552
4831.04 1563
4831.70 1572
4832.35 1626
4833.01 1740
4833.66 1863
4834.32 1989
4834.98 2097
4835.63 2097
4836.29 2132
4836.95 2115
4837.60 2131
4838.26 2160
4838.92 2070
4839.57 1986
4840.23 1959
4840.89 1824
4841.54 1769
4842.20 1824
4842.86 1797
4843.51 1797
4844.17 1768
4844.83 1761
4845.48 1783
4846.14 1841
4846.80 1888
4847.45 2002
4848.11 2055
4848.77 2133
4849.43 2097
4850.08 2164
4850.74 2076
4851.40 2047
4852.06 1846
4852.71 1906
4853.37 1940
4854.03 1979
4854.69 1939
4855.34 2090
4856.00 2277
4856.66 2198
4857.32 2359
4857.97 2456
4858.63 2490
4859.29 2350
4859.95 2201
4860.61 2253
4861.26 2098
4861.92 2112
4862.58 2056
4863.24 2042
4863.90 2093
4864.55 2108
4865.21 2017
4865.87 2083
4866.53 2074
4867.19 2019
4867.85 1919
4868.51 1835
4869.16 1958
4869.82 1930
4870.48 1902
4871.14 1860
4871.80 1807
4872.46 1845
4873.12 1835
4873.78 1832
4874.43 1778
4875.09 1807
4875.75 1778
4876.41 1743
4877.07 1752
4877.73 1807
4878.39 1817
4879.05 1712
4879.71 1648
4880.37 1685
4881.03 1668
4881.69 1652
4882.34 1574
4883.00 1546
4883.66 1679
4884.32 1594
4884.98 1651
4885.64 1740
4886.30 1701
4886.96 1798
4887.62 1948
4888.28 2074
4888.94 2047
4889.60 2030
4890.26 2115
4890.92 2123
4891.58 2093
4892.24 2089
4892.90 1934
4893.56 1879
4894.22 1842
4894.88 1841
4895.54 1808
4896.20 1780
4896.86 1773
4897.52 1870
4898.19 1919
4898.85 1991
4899.51 2077
4900.17 2066
4900.83 1903
4901.49 1790
4902.15 1840
4902.81 1758
4903.47 1766
4904.13 1720
4904.79 1660
4905.45 1643
4906.12 1681
4906.78 1615
4907.44 1612
4908.10 1585
4908.76 1654
4909.42 1538
4910.08 1551
4910.74 1494
4911.41 1555
4912.07 1598
4912.73 1490
4913.39 1439
4914.05 1454
4914.71 1424
4915.38 1433
4916.04 1371
4916.70 1344
4917.36 1322
4918.02 1366
4918.68 1416
4919.35 1365
4920.01 1334
4920.67 1390
4921.33 1406
4921.99 1424
4922.66 1337
4923.32 1358
4923.98 1316
4924.64 1312
4925.31 1326
4925.97 1354
4926.63 1384
4927.29 1349
4927.96 1401
4928.62 1408
4929.28 1373
4929.94 1383
4930.61 1391
4931.27 1433
4931.93 1471
4932.59 1388
4933.26 1402
4933.92 1330
4934.58 1376
4935.25 1388
4935.91 1379
4936.57 1472
4937.24 1432
4937.90 1423
4938.56 1372
4939.23 1343
4939.89 1341
4940.55 1383
4941.22 1449
4941.88 1381
4942.54 1322
4943.21 1365
4943.87 1421
4944.53 1391
4945.20 1389
4945.86 1367
4946.52 1434
4947.19 1391
4947.85 1360
4948.52 1385
4949.18 1346
4949.84 1307
4950.51 1265
4951.17 1309
4951.84 1363
4952.50 1252
4953.17 1268
4953.83 1283
4954.49 1340
4955.16 1356
4955.82 1323
4956.49 1376
4957.15 1351
4957.82 1378
4958.48 1335
4959.15 1346
4959.81 1438
4960.47 1568
4961.14 1643
4961.80 1810
4962.47 1851
4963.13 1873
4963.80 1907
4964.46 1888
4965.13 1851
4965.79 1772
4966.46 1668
4967.12 1575
4967.79 1462
4968.45 1454
4969.12 1455
4969.79 1447
4970.45 1510
4971.12 1548
4971.78 1601
4972.45 1563
4973.11 1535
4973.78 1489
4974.44 1503
4975.11 1547
4975.78 1521
4976.44 1622
4977.11 1552
4977.77 1555
4978.44 1566
4979.11 1514
4979.77 1562
4980.44 1514
4981.10 1558
4981.77 1621
4982.44 1630
4983.10 1803
4983.77 1939
4984.43 2053
4985.10 2324
4985.77 2770
4986.43 3172
4987.10 3539
4987.77 3929
4988.43 4144
4989.10 4084
4989.77 3913
4990.43 3636
4991.10 3331
4991.77 2854
4992.43 2435
4993.10 2201
4993.77 1986
4994.43 1823
4995.10 1639
4995.77 1602
4996.44 1530
4997.10 1485
4997.77 1388
4998.44 1367
4999.10 1411
4999.77 1391
5000.44 1348
5001.11 1355
5001.77 1435
5002.44 1400
5003.11 1413
5003.78 1345
5004.44 1352
5005.11 1291
5005.78 1349
5006.45 1357
5007.12 1419
5007.78 1342
5008.45 1384
5009.12 1391
5009.79 1481
5010.46 1425
5011.12 1430
5011.79 1453
5012.46 1403
5013.13 1426
5013.80 1416
5014.47 1479
5015.13 1520
5015.80 1494
5016.47 1586
5017.14 1666
5017.81 1752
5018.48 1875
5019.14 2066
5019.81 2209
5020.48 2479
5021.15 2550
5021.82 2634
5022.49 2585
5023.16 2670
5023.83 2560
5024.50 2513
5025.16 2324
5025.83 2201
5026.50 1985
5027.17 1923
5027.84 1733
5028.51 1787
5029.18 1629
5029.85 1575
5030.52 1484
5031.19 1432
5031.86 1433
5032.53 1385
5033.20 1409
5033.87 1449
5034.54 1432
5035.21 1411
5035.88 1408
5036.54 1390
5037.21 1374
5037.88 1352
5038.55 1346
5039.22 1351
5039.89 1363
5040.56 1344
5041.23 1389
5041.90 1369
5042.58 1298
5043.25 1302
5043.92 1375
5044.59 1404
5045.26 1394
5045.93 1388
5046.60 1417
5047.27 1463
5047.94 1416
5048.61 1323
5049.28 1287
5049.95 1320
5050.62 1313
5051.29 1296
5051.96 1289
5052.63 1315
5053.30 1327
5053.98 1326
5054.65 1322
5055.32 1281
5055.99 1304
5056.66 1322
5057.33 1294
5058.00 1349
5058.67 1403
5059.34 1310
5060.02 1354
5060.69 1420
5061.36 1425
5062.03 1366
5062.70 1355
5063.37 1349
5064.04 1373
5064.72 1342
5065.39 1281
5066.06 1316
5066.73 1298
5067.40 1280
5068.08 1301
5068.75 1307
5069.42 1286
5070.09 1215
5070.76 1207
5071.44 1174
5072.11 1166
5072.78 1225
5073.45 1190
5074.12 1233
5074.80 1329
5075.47 1295
5076.14 1223
5076.81 1223
5077.49 1348
5078.16 1289
5078.83 1252
5079.50 1277
5080.18 1343
5080.85 1289
5081.52 1240
5082.20 1210
5082.87 1220
5083.54 1198
5084.21 1218
5084.89 1240
5085.56 1234
5086.23 1301
5086.91 1243
5087.58 1320
5088.25 1334
5088.93 1435
5089.60 1484
5090.27 1455
5090.95 1449
5091.62 1428
5092.29 1370
5092.97 1369
5093.64 1397
5094.31 1354
5094.99 1295
5095.66 1273
5096.34 1243
5097.01 1353
5097.68 1243
5098.36 1209
5099.03 1261
5099.70 1191
5100.38 1180
5101.05 1250
5101.73 1338
5102.40 1354
5103.08 1319
5103.75 1391
5104.42 1329
5105.10 1286
5105.77 1341
5106.45 1296
5107.12 1279
5107.80 1263
5108.47 1291
5109.15 1284
5109.82 1182
5110.49 1103
5111.17 1157
5111.84 1172
5112.52 1184
5113.19 1125
5113.87 1215
5114.54 1225
5115.22 1271
5115.89 1319
5116.57 1321
5117.24 1399
5117.92 1416
5118.59 1407
5119.27 1403
5119.94 1349
5120.62 1345
5121.30 1315
5121.97 1331
5122.65 1300
5123.32 1286
5124.00 1228
5124.67 1274
5125.35 1279
5126.02 1179
5126.70 1150
5127.38 1205
5128.05 1226
5128.73 1228
5129.40 1190
5130.08 1190
5130.76 1239
5131.43 1305
5132.11 1330
5132.78 1363
5133.46 1261
5134.14 1301
5134.81 1312
5135.49 1269
5136.17 1278
5136.84 1305
5137.52 1383
5138.20 1372
5138.87 1329
5139.55 1274
5140.22 1304
5140.90 1300
5141.58 1264
5142.26 1227
5142.93 1193
5143.61 1254
5144.29 1205
5144.96 1191
5145.64 1211
5146.32 1151
5146.99 1183
5147.67 1179
5148.35 1206
5149.03 1138
5149.70 1185
5150.38 1239
5151.06 1201
5151.73 1173
5152.41 1184
5153.09 1207
5153.77 1150
5154.44 1117
5155.12 1106
5155.80 1166
5156.48 1096
5157.16 1103
5157.83 1134
5158.51 1131
5159.19 1140
5159.87 1146
5160.55 1136
5161.22 1139
5161.90 1097
5162.58 1136
5163.26 1107
5163.94 1109
5164.61 1183
5165.29 1201
5165.97 1126
5166.65 1108
5167.33 1111
5168.01 1117
5168.68 1169
5169.36 1152
5170.04 1120
5170.72 1132
5171.40 1162
5172.08 1137
5172.76 1072
5173.44 1128
5174.11 1097
5174.79 1102
5175.47 1122
5176.15 1139
5176.83 1162
5177.51 1170
5178.19 1179
5178.87 1179
5179.55 1184
5180.23 1247
5180.91 1165
5181.58 1168
5182.26 1179
5182.94 1183
5183.62 1133
5184.30 1099
5184.98 1082
5185.66 1133
5186.34 1030
5187.02 1076
5187.70 1068
5188.38 1095
5189.06 1116
5189.74 1101
5190.42 1101
5191.10 1110
5191.78 1144
5192.46 1188
5193.14 1115
5193.82 1069
5194.50 1078
5195.18 1089
5195.86 1118
5196.54 1143
5197.22 1161
5197.90 1129
5198.58 1183
5199.26 1154
5199.94 1055
5200.63 1181
5201.31 1166
5201.99 1144
5202.67 1186
5203.35 1151
5204.03 1150
5204.71 1220
5205.39 1223
5206.07 1298
5206.75 1263
5207.43 1260
5208.11 1327
5208.80 1361
5209.48 1347
5210.16 1318
5210.84 1318
5211.52 1360
5212.20 1337
5212.88 1349
5213.57 1292
5214.25 1308
5214.93 1333
5215.61 1389
5216.29 1352
5216.97 1270
5217.66 1318
5218.34 1266
5219.02 1227
5219.70 1205
5220.38 1270
5221.06 1266
5221.75 1283
5222.43 1241
5223.11 1268
5223.79 1220
5224.47 1238
5225.16 1214
5225.84 1292
5226.52 1255
5227.20 1213
5227.89 1251
5228.57 1254
5229.25 1183
5229.93 1152
5230.62 1190
5231.30 1206
5231.98 1252
5232.66 1283
5233.35 1301
5234.03 1376
5234.71 1289
5235.40 1244
5236.08 1345
5236.76 1311
5237.44 1281
5238.13 1260
5238.81 1289
5239.49 1246
5240.18 1255
5240.86 1162
5241.54 1235
5242.23 1219
5242.91 1114
5243.59 1091
5244.28 1158
5244.96 1152
5245.64 1162
5246.33 1173
5247.01 1132
5247.70 1165
5248.38 1216
5249.06 1196
5249.75 1175
5250.43 1145
5251.11 1147
5251.80 1278
5252.48 1188
5253.17 1137
5253.85 1119
5254.53 1160
5255.22 1122
5255.90 1161
5256.59 1168
5257.27 1203
5257.96 1243
5258.64 1153
5259.32 1138
5260.01 1166
5260.69 1205
5261.38 1303
5262.06 1285
5262.75 1230
5263.43 1214
5264.12 1290
5264.80 1235
5265.49 1239
5266.17 1164
5266.86 1268
5267.54 1203
5268.23 1226
5268.91 1251
5269.60 1186
5270.28 1171
5270.97 1122
5271.65 1163
5272.34 1167
5273.02 1221
5273.71 1166
5274.39 1169
5275.08 1153
5275.76 1163
5276.45 1282
5277.14 1261
5277.82 1246
5278.51 1357
5279.19 1438
5279.88 1437
5280.56 1434
5281.25 1437
5281.94 1455
5282.62 1416
5283.31 1354
5283.99 1330
5284.68 1278
5285.37 1268
5286.05 1241
5286.74 1231
5287.43 1216
5288.11 1187
5288.80 1272
5289.48 1210
5290.17 1199
5290.86 1203
5291.54 1285
5292.23 1298
5292.92 1324
5293.60 1308
5294.29 1254
5294.98 1281
5295.66 1321
5296.35 1293
5297.04 1382
5297.72 1495
5298.41 1560
5299.10 1536
5299.79 1626
5300.47 1661
5301.16 1661
5301.85 1574
5302.53 1559
5303.22 1514
5303.91 1457
5304.60 1425
5305.28 1438
5305.97 1412
5306.66 1366
5307.35 1301
5308.03 1270
5308.72 1324
5309.41 1285
5310.10 1215
5310.78 1270
5311.47 1233
5312.16 1241
5312.85 1229
5313.54 1209
5314.22 1173
5314.91 1207
5315.60 1175
5316.29 1225
5316.98 1242
5317.66 1247
5318.35 1221
5319.04 1251
5319.73 1273
5320.42 1317
5321.11 1262
5321.80 1211
5322.48 1221
5323.17 1215
5323.86 1216
5324.55 1184
5325.24 1187
5325.93 1262
5326.62 1215
5327.30 1247
5327.99 1246
5328.68 1241
5329.37 1301
5330.06 1374
5330.75 1388
5331.44 1306
5332.13 1333
5332.82 1337
5333.51 1365
5334.20 1380
5334.88 1417
5335.57 1384
5336.26 1359
5336.95 1340
5337.64 1249
5338.33 1290
5339.02 1317
5339.71 1350
5340.40 1347
5341.09 1374
5341.78 1413
5342.47 1381
5343.16 1467
5343.85 1554
5344.54 1656
5345.23 1761
5345.92 1917
5346.61 2029
5347.30 2178
5347.99 2300
5348.68 2421
5349.37 2657
5350.06 2742
5350.75 2619
5351.44 2548
5352.13 2412
5352.82 2200
5353.51 1970
5354.20 1810
5354.90 1779
5355.59 1650
5356.28 1562
5356.97 1453
5357.66 1410
5358.35 1330
5359.04 1321
5359.73 1315
5360.42 1345
5361.11 1391
5361.80 1356
5362.49 1338
5363.19 1297
5363.88 1228
5364.57 1207
5365.26 1166
5365.95 1207
5366.64 1246
5367.33 1264
5368.03 1269
5368.72 1209
5369.41 1218
5370.10 1218
5370.79 1224
5371.48 1307
5372.18 1261
5372.87 1160
5373.56 1129
5374.25 1184
5374.94 1219
5375.63 1176
5376.33 1147
5377.02 1181
5377.71 1243
5378.40 1232
5379.10 1154
5379.79 1184
5380.48 1122
5381.17 1160
5381.86 1185
5382.56 1105
5383.25 1160
5383.94 1176
5384.63 1170
5385.33 1211
5386.02 1179
5386.71 1203
5387.40 1299
5388.10 1307
5388.79 1305
5389.48 1318
5390.18 1284
5390.87 1340
5391.56 1372
5392.26 1334
5392.95 1274
5393.64 1209
5394.33 1193
5395.03 1213
5395.72 1172
5396.41 1167
5397.11 1173
5397.80 1229
5398.49 1155
5399.19 1164
5399.88 1144
5400.58 1252
5401.27 1178
5401.96 1114
5402.66 1168
5403.35 1183
5404.04 1161
5404.74 1168
5405.43 1212
5406.13 1187
5406.82 1177
5407.51 1105
5408.21 1116
5408.90 1125
5409.60 1212
5410.29 1157
5410.98 1128
5411.68 1208
5412.37 1218
5413.07 1189
5413.76 1158
5414.46 1149
5415.15 1201
5415.84 1191
5416.54 1201
5417.23 1250
5417.93 1238
5418.62 1257
5419.32 1190
5420.01 1156
5420.71 1172
5421.40 1186
5422.10 1193
5422.79 1180
5423.49 1231
5424.18 1254
5424.88 1211
5425.57 1257
5426.27 1190
5426.96 1182
5427.66 1163
5428.35 1151
5429.05 1175
5429.74 1222
5430.44 1219
5431.14 1161
5431.83 1154
5432.53 1152
5433.22 1215
5433.92 1214
5434.61 1340
5435.31 1359
5436.01 1385
5436.70 1362
5437.40 1424
5438.09 1384
5438.79 1387
5439.49 1312
5440.18 1239
5440.88 1306
5441.57 1285
5442.27 1270
5442.97 1299
5443.66 1327
5444.36 1406
5445.06 1492
5445.75 1487
5446.45 1530
5447.15 1535
5447.84 1607
5448.54 1608
5449.24 1569
5449.93 1580
5450.63 1471
5451.33 1406
5452.02 1437
5452.72 1446
5453.42 1362
5454.11 1309
5454.81 1322
5455.51 1345
5456.20 1300
5456.90 1284
5457.60 1333
5458.30 1322
5458.99 1285
5459.69 1318
5460.39 1335
5461.09 1352
5461.78 1357
5462.48 1389
5463.18 1391
5463.88 1462
5464.57 1493
5465.27 1495
5465.97 1492
5466.67 1382
5467.36 1388
5468.06 1364
5468.76 1416
5469.46 1449
5470.16 1521
5470.85 1599
5471.55 1644
5472.25 1709
5472.95 1746
5473.65 1815
5474.35 1802
5475.04 1835
5475.74 1811
5476.44 1803
5477.14 1891
5477.84 2042
5478.54 2132
5479.23 2200
5479.93 2267
5480.63 2165
5481.33 2028
5482.03 1897
5482.73 1783
5483.43 1798
5484.13 1762
5484.83 1730
5485.52 1666
5486.22 1621
5486.92 1647
5487.62 1666
5488.32 1596
5489.02 1559
5489.72 1654
5490.42 1629
5491.12 1675
5491.82 1757
5492.52 1733
5493.22 1828
5493.92 1694
5494.62 1751
5495.31 1804
5496.01 1930
5496.71 2005
5497.41 2287
5498.11 2539
5498.81 2883
5499.51 3066
5500.21 3314
5500.91 3373
5501.61 3276
5502.31 2970
5503.01 2666
5503.71 2424
5504.41 2166
5505.11 2034
5505.81 1893
5506.51 1890
5507.22 1799
5507.92 1755
5508.62 1762
5509.32 1763
5510.02 1767
5510.72 1708
5511.42 1765
5512.12 1796
5512.82 1842
5513.52 1880
5514.22 1876
5514.92 1871
5515.62 1842
5516.32 1777
5517.03 1841
5517.73 1866
5518.43 1907
5519.13 1755
5519.83 1796
5520.53 1817
5521.23 1821
5521.93 1791
5522.63 1673
5523.34 1566
5524.04 1489
5524.74 1503
5525.44 1471
5526.14 1451
5526.84 1454
5527.55 1446
5528.25 1377
5528.95 1377
5529.65 1447
5530.35 1507
5531.05 1459
5531.76 1441
5532.46 1495
5533.16 1495
5533.86 1518
5534.56 1531
5535.27 1584
5535.97 1515
5536.67 1422
5537.37 1358
5538.08 1468
5538.78 1376
5539.48 1418
5540.18 1426
5540.89 1387
5541.59 1359
5542.29 1445
5542.99 1448
5543.70 1445
5544.40 1535
5545.10 1577
5545.80 1627
5546.51 1634
5547.21 1577
5547.91 1567
5548.62 1547
5549.32 1536
5550.02 1419
5550.73 1353
5551.43 1339
5552.13 1325
5552.84 1366
5553.54 1302
5554.24 1255
5554.95 1322
5555.65 1264
5556.35 1346
5557.06 1329
5557.76 1312
5558.46 1341
5559.17 1451
5559.87 1508
5560.57 1467
5561.28 1434
5561.98 1488
5562.69 1494
5563.39 1390
5564.09 1344
5564.80 1294
5565.50 1374
5566.21 1371
5566.91 1384
5567.61 1310
5568.32 1279
5569.02 1279
5569.73 1276
5570.43 1265
5571.14 1312
5571.84 1325
5572.54 1306
5573.25 1338
5573.95 1359
5574.66 1353
5575.36 1316
5576.07 1392
5576.77 1460
5577.48 1412
5578.18 1370
5578.89 1400
5579.59 1304
5580.30 1266
5581.00 1261
5581.71 1256
5582.41 1251
5583.12 1281
5583.82 1269
5584.53 1249
5585.23 1265
5585.94 1283
5586.64 1294
5587.35 1297
5588.06 1312
5588.76 1242
5589.47 1300
5590.17 1212
5590.88 1279
5591.58 1264
5592.29 1260
5592.99 1212
5593.70 1174
5594.41 1271
5595.11 1247
5595.82 1216
5596.52 1210
5597.23 1186
5597.94 1155
5598.64 1120
5599.35 1225
5600.06 1186
5600.76 1228
5601.47 1259
5602.17 1118
5602.88 1143
5603.59 1190
5604.29 1172
5605.00 1188
5605.71 1171
5606.41 1236
5607.12 1164
5607.83 1160
5608.53 1140
5609.24 1128
5609.95 1161
5610.65 1187
5611.36 1160
5612.07 1143
5612.78 1163
5613.48 1131
5614.19 1143
5614.90 1134
5615.60 1134
5616.31 1111
5617.02 1104
5617.73 1106
5618.43 1071
5619.14 1165
5619.85 1161
5620.56 1116
5621.26 1180
5621.97 1150
5622.68 1126
5623.39 1161
5624.09 1138
5624.80 1198
5625.51 1168
5626.22 1099
5626.93 1157
5627.63 1185
5628.34 1166
5629.05 1163
5629.76 1213
5630.47 1166
5631.17 1172
5631.88 1188
5632.59 1172
5633.30 1111
5634.01 1116
5634.72 1109
5635.42 1162
5636.13 1138
5636.84 1125
5637.55 1181
5638.26 1187
5638.97 1150
5639.68 1141
5640.39 1215
5641.09 1284
5641.80 1226
5642.51 1263
5643.22 1163
5643.93 1170
5644.64 1177
5645.35 1209
5646.06 1183
5646.77 1206
5647.48 1202
5648.19 1186
5648.89 1198
5649.60 1224
5650.31 1177
5651.02 1228
5651.73 1270
5652.44 1211
5653.15 1218
5653.86 1244
5654.57 1219
5655.28 1265
5655.99 1373
5656.70 1295
5657.41 1299
5658.12 1303
5658.83 1236
5659.54 1199
5660.25 1234
5660.96 1218
5661.67 1233
5662.38 1173
5663.09 1157
5663.80 1222
5664.51 1187
5665.22 1225
5665.93 1185
5666.64 1204
5667.35 1244
5668.06 1313
5668.77 1386
5669.48 1311
5670.19 1383
5670.91 1401
5671.62 1392
5672.33 1385
5673.04 1343
5673.75 1323
5674.46 1333
5675.17 1281
5675.88 1296
5676.59 1242
5677.30 1209
5678.01 1242
5678.73 1235
5679.44 1198
5680.15 1170
5680.86 1229
5681.57 1253
5682.28 1288
5682.99 1235
5683.71 1236
5684.42 1234
5685.13 1243
5685.84 1221
5686.55 1215
5687.26 1195
5687.98 1289
5688.69 1253
5689.40 1274
5690.11 1247
5690.82 1217
5691.54 1273
5692.25 1270
5692.96 1259
5693.67 1185
5694.38 1139
5695.10 1244
5695.81 1257
5696.52 1228
5697.23 1219
5697.95 1225
5698.66 1246
5699.37 1192
5700.08 1242
5700.80 1215
5701.51 1225
5702.22 1212
5702.93 1196
5703.65 1221
5704.36 1255
5705.07 1218
5705.78 1199
5706.50 1213
5707.21 1260
5707.92 1283
5708.64 1219
5709.35 1298
5710.06 1196
5710.78 1231
5711.49 1246
5712.20 1303
5712.92 1330
5713.63 1298
5714.34 1273
5715.06 1253
5715.77 1260
5716.48 1272
5717.20 1252
5717.91 1267
5718.62 1323
5719.34 1308
5720.05 1374
5720.77 1361
5721.48 1348
5722.19 1308
5722.91 1331
5723.62 1249
5724.33 1385
5725.05 1363
5725.76 1426
5726.48 1381
5727.19 1384
5727.91 1361
5728.62 1398
5729.33 1428
5730.05 1366
5730.76 1489
5731.48 1465
5732.19 1462
5732.91 1482
5733.62 1500
5734.34 1607
5735.05 1689
5735.77 1665
5736.48 1769
5737.20 1892
5737.91 2082
5738.63 2145
5739.34 2227
5740.06 2161
5740.77 2151
5741.49 2143
5742.20 2128
5742.92 2016
5743.63 1950
5744.35 1896
5745.06 1770
5745.78 1792
5746.49 1722
5747.21 1729
5747.92 1657
5748.64 1676
5749.35 1647
5750.07 1669
5750.79 1689
5751.50 1662
5752.22 1647
5752.93 1597
5753.65 1694
5754.36 1718
5755.08 1741
5755.80 1783
5756.51 1855
5757.23 1872
5757.95 1917
5758.66 1931
5759.38 2045
5760.09 2109
5760.81 2111
5761.53 2196
5762.24 2176
5762.96 2213
5763.68 2326
5764.39 2373
5765.11 2311
5765.83 2410
5766.54 2419
5767.26 2399
5767.98 2241
5768.69 2221
5769.41 2237
5770.13 2255
5770.84 2218
5771.56 2233
5772.28 2239
5772.99 2156
5773.71 2217
5774.43 2319
5775.15 2301
5775.86 2369
5776.58 2369
5777.30 2439
5778.01 2564
5778.73 2563
5779.45 2611
5780.17 2754
5780.88 2814
5781.60 2651
5782.32 2648
5783.04 2609
5783.76 2669
5784.47 2716
5785.19 2741
5785.91 2802
5786.63 2934
5787.34 2954
5788.06 2990
5788.78 3055
5789.50 3136
5790.22 3273
5790.94 3513
5791.65 3742
5792.37 4061
5793.09 4356
5793.81 4479
5794.53 4750
5795.25 4771
5795.96 4894
5796.68 5345
5797.40 6268
5798.12 7663
5798.84 10413
5799.56 13550
5800.28 17604
5800.99 21874
5801.71 24557
5802.43 25245
5803.15 23228
5803.87 20203
5804.59 16396
5805.31 13164
5806.03 10312
5806.75 8443
5807.47 7347
5808.18 6591
5808.90 6273
5809.62 5966
5810.34 5793
5811.06 5780
5811.78 5567
5812.50 5740
5813.22 5870
5813.94 5977
5814.66 6048
5815.38 6081
5816.10 6165
5816.82 6108
5817.54 6074
5818.26 5969
5818.98 6032
5819.70 5753
5820.42 5649
5821.14 5598
5821.86 5430
5822.58 5133
5823.30 4857
5824.02 4590
5824.74 4186
5825.46 3915
5826.18 3721
5826.90 3480
5827.62 3399
5828.34 3272
5829.06 3385
5829.78 3408
5830.50 3194
5831.22 3143
5831.95 3220
5832.67 3185
5833.39 3166
5834.11 3095
5834.83 3012
5835.55 2917
5836.27 2940
5836.99 2941
5837.71 2861
5838.43 2868
5839.15 2909
5839.88 2976
5840.60 2882
5841.32 2943
5842.04 2999
5842.76 2923
5843.48 2706
5844.20 2568
5844.93 2490
5845.65 2440
5846.37 2408
5847.09 2315
5847.81 2315
5848.53 2286
5849.26 2261
5849.98 2352
5850.70 2362
5851.42 2309
5852.14 2394
5852.87 2320
5853.59 2357
5854.31 2316
5855.03 2259
5855.75 2251
5856.48 2282
5857.20 2243
5857.92 2219
5858.64 2194
5859.37 2186
5860.09 2243
5860.81 2249
5861.53 2188
5862.26 2178
5862.98 2178
5863.70 2167
5864.42 2134
5865.15 2103
5865.87 2207
5866.59 2107
5867.31 2134
5868.04 2067
5868.76 2033
5869.48 2059
5870.21 2075
5870.93 2050
5871.65 2206
5872.38 2194
5873.10 2160
5873.82 2263
5874.55 2361
5875.27 2356
5875.99 2265
5876.72 2132
5877.44 2100
5878.16 2198
5878.89 2123
5879.61 2017
5880.33 1999
5881.06 2029
5881.78 2035
5882.51 1981
5883.23 2044
5883.95 1987
5884.68 1915
5885.40 2015
5886.13 2057
5886.85 2160
5887.57 2101
5888.30 2114
5889.02 2075
5889.75 1965
5890.47 1987
5891.20 1998
5891.92 1873
5892.64 1827
5893.37 1773
5894.09 1840
5894.82 1909
5895.54 1994
5896.27 1864
5896.99 1892
5897.72 1828
5898.44 1940
5899.17 1849
5899.89 1793
5900.62 1805
5901.34 1756
5902.07 1756
5902.79 1789
5903.52 1723
5904.24 1732
5904.97 1715
5905.69 1687
5906.42 1674
5907.14 1758
5907.87 1677
5908.59 1619
5909.32 1639
5910.04 1667
5910.77 1717
5911.50 1697
5912.22 1678
5912.95 1666
5913.67 1662
5914.40 1647
5915.12 1741
5915.85 1633
5916.58 1676
5917.30 1699
5918.03 1689
5918.75 1634
5919.48 1724
5920.21 1695
5920.93 1665
5921.66 1758
5922.39 1717
5923.11 1724
5923.84 1592
5924.56 1689
5925.29 1716
5926.02 1731
5926.74 1703
5927.47 1681
5928.20 1694
5928.92 1744
5929.65 1735
5930.38 1719
5931.10 1789
5931.83 1865
5932.56 1911
5933.28 1997
5934.01 2110
5934.74 2192
5935.47 2313
5936.19 2263
5936.92 2358
5937.65 2405
5938.37 2244
5939.10 2236
5939.83 2203
5940.56 2128
5941.28 2091
5942.01 2106
5942.74 2165
5943.47 2165
5944.19 2159
5944.92 2124
5945.65 2222
5946.38 2262
5947.11 2252
5947.83 2292
5948.56 2314
5949.29 2438
5950.02 2463
5950.74 2451
5951.47 2486
5952.20 2585
5952.93 2641
5953.66 2576
5954.39 2518
5955.11 2608
5955.84 2457
5956.57 2453
5957.30 2540
5958.03 2509
5958.76 2508
5959.48 2510
5960.21 2624
5960.94 2609
5961.67 2598
5962.40 2587
5963.13 2664
5963.86 2727
5964.59 2857
5965.31 2940
5966.04 3142
5966.77 3308
5967.50 3394
5968.23 3305
5968.96 3217
5969.69 3244
5970.42 3288
5971.15 3247
5971.88 3156
5972.61 3238
5973.34 3208
5974.06 3160
5974.79 3106
5975.52 3157
5976.25 3168
5976.98 3382
5977.71 3469
5978.44 3535
5979.17 3661
5979.90 3753
5980.63 3875
5981.36 3894
5982.09 3966
5982.82 4006
5983.55 3983
5984.28 3968
5985.01 3903
5985.74 3800
5986.47 3981
5987.20 4005
5987.93 4096
5988.66 4135
5989.39 4074
5990.12 3973
5990.85 3988
5991.58 4086
5992.32 4208
5993.05 4384
5993.78 4509
5994.51 4737
5995.24 4649
5995.97 4642
5996.70 4747
5997.43 4709
5998.16 4765
5998.89 4726
5999.62 4645
6000.35 4520
6001.09 4439
6001.82 4423
6002.55 4374
6003.28 4203
6004.01 4257
6004.74 4289
6005.47 4441
6006.20 4691
6006.94 5123
6007.67 5924
6008.40 7096
6009.13 8535
6009.86 10485
6010.59 12412
6011.33 14429
6012.06 16124
6012.79 17093
6013.52 17575
6014.25 17032
6014.98 15887
6015.72 14364
6016.45 12416
6017.18 10626
6017.91 8815
6018.64 7635
6019.38 6670
6020.11 5571
6020.84 4885
6021.57 4424
6022.31 4041
6023.04 3715
6023.77 3590
6024.50 3376
6025.24 3327
6025.97 3206
6026.70 3021
6027.43 2992
6028.17 3054
6028.90 2903
6029.63 2794
6030.37 2828
6031.10 2686
6031.83 2551
6032.56 2542
6033.30 2486
6034.03 2419
6034.76 2387
6035.50 2448
6036.23 2508
6036.96 2631
6037.70 2652
6038.43 2770
6039.16 2889
6039.90 2940
6040.63 3056
6041.36 2974
6042.10 3087
6042.83 2975
6043.56 2971
6044.30 2987
6045.03 3111
6045.77 3137
6046.50 3151
6047.23 3112
6047.97 3276
6048.70 3394
6049.44 3544
6050.17 3734
6050.90 3824
6051.64 3921
6052.37 3911
6053.11 3937
6053.84 3787
6054.57 3584
6055.31 3511
6056.04 3369
6056.78 3365
6057.51 3204
6058.25 3137
6058.98 3074
6059.72 3134
6060.45 3178
6061.19 3175
6061.92 3068
6062.66 3078
6063.39 3023
6064.13 2975
6064.86 2979
6065.60 2926
6066.33 2809
6067.07 2819
6067.80 2748
6068.54 2730
6069.27 2782
6070.01 2758
6070.74 2688
6071.48 2651
6072.21 2674
6072.95 2626
6073.68 2560
6074.42 2589
6075.15 2577
6075.89 2615
6076.63 2599
6077.36 2585
6078.10 2542
6078.83 2569
6079.57 2467
6080.30 2517
6081.04 2441
6081.78 2355
6082.51 2382
6083.25 2369
6083.98 2295
6084.72 2240
6085.46 2282
6086.19 2276
6086.93 2317
6087.67 2290
6088.40 2312
6089.14 2437
6089.88 2370
6090.61 2349
6091.35 2346
6092.09 2311
6092.82 2293
6093.56 2189
6094.30 2191
6095.03 2182
6095.77 2128
6096.51 2165
6097.24 2160
6097.98 2124
6098.72 2121
6099.45 2058
6100.19 2023
6100.93 2029
6101.67 2060
6102.40 1967
6103.14 1999
6103.88 2017
6104.61 1939
6105.35 1967
6106.09 1983
6106.83 1910
6107.56 1999
6108.30 2019
6109.04 2048
6109.78 2082
6110.51 2120
6111.25 2083
6111.99 2079
6112.73 2046
6113.47 2112
6114.20 2155
6114.94 2058
6115.68 2076
6116.42 2183
6117.16 2086
6117.89 2125
6118.63 2116
6119.37 2024
6120.11 2059
6120.85 2107
6121.59 2184
6122.32 2136
6123.06 2153
6123.80 2263
6124.54 2200
6125.28 2172
6126.02 2196
6126.76 2157
6127.49 2096
6128.23 2173
6128.97 2224
6129.71 2207
6130.45 2184
6131.19 2198
6131.93 2270
6132.67 2222
6133.41 2276
6134.15 2273
6134.88 2300
6135.62 2299
6136.36 2340
6137.10 2440
6137.84 2405
6138.58 2325
6139.32 2347
6140.06 2382
6140.80 2333
6141.54 2263
6142.28 2281
6143.02 2254
6143.76 2201
6144.50 2225
6145.24 2292
6145.98 2209
6146.72 2280
6147.46 2382
6148.20 2402
6148.94 2439
6149.68 2399
6150.42 2406
6151.16 2366
6151.90 2365
6152.64 2478
6153.38 2575
6154.12 2547
6154.86 2586
6155.60 2556
6156.34 2581
6157.08 2600
6157.82 2597
6158.56 2657
6159.30 2755
6160.04 2649
6160.78 2779
6161.52 2899
6162.27 3111
6163.01 3261
6163.75 3465
6164.49 3661
6165.23 3814
6165.97 3896
6166.71 3937
6167.45 3988
6168.19 3880
6168.94 3860
6169.68 3720
6170.42 3681
6171.16 3543
6171.90 3444
6172.64 3411
6173.38 3277
6174.13 3280
6174.87 3194
6175.61 3292
6176.35 3297
6177.09 3407
6177.83 3266
6178.58 3475
6179.32 3597
6180.06 3553
6180.80 3559
6181.54 3691
6182.28 3677
6183.03 3776
6183.77 3677
6184.51 3708
6185.25 3715
6186.00 3797
6186.74 3873
6187.48 3892
6188.22 3973
6188.97 4084
6189.71 4314
6190.45 4553
6191.19 4511
6191.94 4526
6192.68 4656
6193.42 4748
6194.16 4803
6194.91 4822
6195.65 4659
6196.39 4731
6197.13 4732
6197.88 4648
6198.62 4617
6199.36 4691
6200.11 4736
6200.85 4832
6201.59 5060
6202.34 5601
6203.08 6415
6203.82 7854
6204.57 10268
6205.31 13464
6206.05 17241
6206.80 21366
6207.54 25078
6208.28 27043
6209.03 27454
6209.77 26541
6210.52 24574
6211.26 21693
6212.00 18832
6212.75 15699
6213.49 12873
6214.23 10568
6214.98 8749
6215.72 7374
6216.47 6278
6217.21 5487
6217.95 4874
6218.70 4616
6219.44 4341
6220.19 4180
6220.93 4149
6221.68 4113
6222.42 4184
6223.17 4320
6223.91 4250
6224.65 4085
6225.40 3913
6226.14 3725
6226.89 3419
6227.63 3200
6228.38 2932
6229.12 2704
6229.87 2694
6230.61 2685
6231.36 2515
6232.10 2506
6232.85 2599
6233.59 2619
6234.34 2612
6235.08 2659
6235.83 2741
6236.57 2738
6237.32 2749
6238.06 2731
6238.81 2749
6239.56 2791
6240.30 2790
6241.05 2844
6241.79 2840
6242.54 3037
6243.28 3257
6244.03 3329
6244.77 3554
6245.52 3811
6246.27 3923
6247.01 4065
6247.76 4229
6248.50 4213
6249.25 4041
6250.00 3935
6250.74 3692
6251.49 3455
6252.23 3309
6252.98 3235
6253.73 3116
6254.47 3152
6255.22 3125
6255.97 3169
6256.71 3130
6257.46 3114
6258.21 3121
6258.95 3074
6259.70 3067
6260.45 3020
6261.19 2955
6261.94 2971
6262.69 2902
6263.43 2878
6264.18 2841
6264.93 2866
6265.67 2803
6266.42 2826
6267.17 2801
6267.92 2992
6268.66 2978
6269.41 3076
6270.16 3189
6270.90 3173
6271.65 3214
6272.40 3439
6273.15 3482
6273.89 3603
6274.64 3618
6275.39 3663
6276.14 3702
6276.89 3672
6277.63 3629
6278.38 3577
6279.13 3423
6279.88 3181
6280.62 3029
6281.37 2995
6282.12 2959
6282.87 2878
6283.62 2810
6284.36 2943
6285.11 2913
6285.86 2872
6286.61 3013
6287.36 3094
6288.11 3241
6288.85 3314
6289.60 3402
6290.35 3324
6291.10 3335
6291.85 3258
6292.60 3162
6293.35 2979
6294.09 2771
6294.84 2688
6295.59 2620
6296.34 2517
6297.09 2419
6297.84 2464
6298.59 2421
6299.34 2427
6300.09 2439
6300.83 2459
6301.58 2473
6302.33 2397
6303.08 2421
6303.83 2525
6304.58 2453
6305.33 2389
6306.08 2473
6306.83 2422
6307.58 2364
6308.33 2366
6309.08 2464
6309.83 2473
6310.58 2460
6311.33 2538
6312.08 2592
6312.83 2528
6313.58 2613
6314.33 2728
6315.08 2736
6315.83 2799
6316.58 2769
6317.33 2869
6318.08 2786
6318.83 2582
6319.58 2514
6320.33 2521
6321.08 2486
6321.83 2313
6322.58 2287
6323.33 2304
6324.08 2276
6324.83 2161
6325.58 2220
6326.33 2185
6327.08 2198
6327.83 2229
6328.58 2229
6329.33 2285
6330.08 2372
6330.84 2345
6331.59 2310
6332.34 2303
6333.09 2277
6333.84 2246
6334.59 2161
6335.34 2122
6336.09 2132
6336.84 2046
6337.60 2032
6338.35 2045
6339.10 2013
6339.85 1990
6340.60 1957
6341.35 2015
6342.10 1966
6342.86 1978
6343.61 1977
6344.36 1979
6345.11 1900
6345.86 1975
6346.61 2021
6347.37 2020
6348.12 2134
6348.87 2218
6349.62 2251
6350.37 2315
6351.13 2368
6351.88 2426
6352.63 2449
6353.38 2519
6354.14 2509
6354.89 2398
6355.64 2357
6356.39 2266
6357.14 2165
6357.90 2183
6358.65 2115
6359.40 2066
6360.16 2051
6360.91 2033
6361.66 2058
6362.41 2061
6363.17 2083
6363.92 2089
6364.67 2098
6365.42 2071
6366.18 2016
6366.93 2085
6367.68 2149
6368.44 2115
6369.19 2053
6369.94 2013
6370.70 2051
6371.45 2101
6372.20 2057
6372.96 2033
6373.71 2036
6374.46 1989
6375.22 1985
6375.97 1960
6376.72 2002
6377.48 2042
6378.23 2168
6378.99 2011
6379.74 2058
6380.49 2071
6381.25 2148
6382.00 2145
6382.75 2067
6383.51 2012
6384.26 1973
6385.02 1993
6385.77 1940
6386.53 1857
6387.28 1830
6388.03 1820
6388.79 1753
6389.54 1726
6390.30 1704
6391.05 1734
6391.81 1807
6392.56 1749
6393.31 1766
6394.07 1810
6394.82 1829
6395.58 1831
6396.33 1785
6397.09 1735
6397.84 1713
6398.60 1747
6399.35 1728
6400.11 1691
6400.86 1694
6401.62 1643
6402.37 1613
6403.13 1643
6403.88 1637
6404.64 1657
6405.39 1645
6406.15 1661
6406.90 1734
6407.66 1688
6408.42 1656
6409.17 1739
6409.93 1766
6410.68 1735
6411.44 1724
6412.19 1744
6412.95 1779
6413.71 1784
6414.46 1740
6415.22 1706
6415.97 1785
6416.73 1765
6417.48 1757
6418.24 1768
6419.00 1771
6419.75 1716
6420.51 1731
6421.27 1697
6422.02 1703
6422.78 1720
6423.53 1746
6424.29 1741
6425.05 1732
6425.80 1729
6426.56 1765
6427.32 1772
6428.07 1721
6428.83 1736
6429.59 1710
6430.34 1744
6431.10 1811
6431.86 1815
6432.61 1798
6433.37 1853
6434.13 1811
6434.89 1830
6435.64 1849
6436.40 1842
6437.16 1787
6437.91 1871
6438.67 1903
6439.43 1921
6440.19 1916
6440.94 1892
6441.70 1892
6442.46 1895
6443.22 1860
6443.97 1875
6444.73 1802
6445.49 1791
6446.25 1786
6447.00 1794
6447.76 1801
6448.52 1822
6449.28 1748
6450.04 1803
6450.79 1781
6451.55 1880
6452.31 1928
6453.07 1976
6453.83 1932
6454.58 1949
6455.34 1909
6456.10 2013
6456.86 2035
6457.62 1997
6458.38 2013
6459.13 1985
6459.89 2060
6460.65 2005
6461.41 1977
6462.17 2011
6462.93 2048
6463.69 2072
6464.44 2162
6465.20 2092
6465.96 2123
6466.72 2133
6467.48 2130
6468.24 2171
6469.00 2196
6469.76 2260
6470.52 2223
6471.28 2207
6472.03 2275
6472.79 2269
6473.55 2319
6474.31 2321
6475.07 2323
6475.83 2275
6476.59 2357
6477.35 2433
6478.11 2449
6478.87 2534
6479.63 2497
6480.39 2483
6481.15 2593
6481.91 2635
6482.67 2780
6483.43 2798
6484.19 2860
6484.95 2859
6485.71 2880
6486.47 2858
6487.23 2983
6487.99 3036
6488.75 3012
6489.51 3095
6490.27 3085
6491.03 3157
6491.79 3368
6492.55 3437
6493.31 3451
6494.07 3636
6494.83 3658
6495.59 3718
6496.35 3715
6497.11 3650
6497.87 3691
6498.64 3653
6499.40 3741
6500.16 3582
6500.92 3583
6501.68 3666
6502.44 3687
6503.20 3668
6503.96 3750
6504.72 3919
6505.48 3997
6506.25 4107
6507.01 4173
6507.77 4355
6508.53 4416
6509.29 4479
6510.05 4376
6510.81 4454
6511.57 4586
6512.34 4589
6513.10 4504
6513.86 4353
6514.62 4408
6515.38 4344
6516.15 4472
6516.91 4875
6517.67 5185
6518.43 5863
6519.19 6907
6519.95 8103
6520.72 9005
6521.48 9735
6522.24 10313
6523.00 11213
6523.77 11977
6524.53 12670
6525.29 13507
6526.05 14195
6526.81 14486
6527.58 14402
6528.34 13701
6529.10 12619
6529.86 11605
6530.63 10398
6531.39 9536
6532.15 8889
6532.92 8800
6533.68 9072
6534.44 9294
6535.20 9570
6535.97 9442
6536.73 8976
6537.49 8394
6538.26 7675
6539.02 6942
6539.78 6095
6540.55 5331
6541.31 4848
6542.07 4375
6542.84 4042
6543.60 3740
6544.36 3508
6545.13 3431
6545.89 3309
6546.65 3204
6547.42 3213
6548.18 3114
6548.94 3144
6549.71 3047
6550.47 3191
6551.24 3260
6552.00 3292
6552.76 3227
6553.53 3314
6554.29 3228
6555.06 3230
6555.82 3246
6556.58 3331
6557.35 3354
6558.11 3493
6558.88 3502
6559.64 3516
6560.41 3745
6561.17 3789
6561.93 3887
6562.70 4078
6563.46 4059
6564.23 4069
6564.99 4098
6565.76 4056
6566.52 4006
6567.29 4021
6568.05 3991
6568.82 3947
6569.58 3985
6570.35 4062
6571.11 3973
6571.88 3977
6572.64 4004
6573.41 4069
6574.17 4139
6574.94 4117
6575.70 4183
6576.47 4224
6577.23 4296
6578.00 4340
6578.76 4396
6579.53 4388
6580.29 4318
6581.06 4325
6581.83 4285
6582.59 4147
6583.36 4067
6584.12 4060
6584.89 3936
6585.65 3921
6586.42 3905
6587.19 4061
6587.95 4180
6588.72 4361
6589.48 4552
6590.25 4949
6591.02 5485
6591.78 6241
6592.55 6823
6593.32 7224
6594.08 7549
6594.85 7552
6595.61 7403
6596.38 7279
6597.15 6747
6597.91 6240
6598.68 5904
6599.45 5576
6600.21 5226
6600.98 4952
6601.75 4713
6602.51 4555
6603.28 4404
6604.05 4280
6604.82 4165
6605.58 4092
6606.35 3946
6607.12 3796
6607.88 3669
6608.65 3538
6609.42 3438
6610.19 3515
6610.95 3417
6611.72 3282
6612.49 3235
6613.25 3204
6614.02 3210
6614.79 3248
6615.56 3306
6616.32 3331
6617.09 3407
6617.86 3380
6618.63 3405
6619.40 3496
6620.16 3428
6620.93 3377
6621.70 3391
6622.47 3373
6623.24 3330
6624.00 3309
6624.77 3327
6625.54 3232
6626.31 3386
6627.08 3400
6627.84 3438
6628.61 3593
6629.38 3964
6630.15 4485
6630.92 5330
6631.69 6137
6632.46 7116
6633.22 7759
6633.99 8025
6634.76 8062
6635.53 7596
6636.30 6961
6637.07 6305
6637.84 5610
6638.61 4984
6639.37 4389
6640.14 3984
6640.91 3618
6641.68 3355
6642.45 3233
6643.22 3149
6643.99 3001
6644.76 2940
6645.53 2851
6646.30 2732
6647.07 2762
6647.84 2772
6648.61 2838
6649.37 2767
6650.14 2779
6650.91 2847
6651.68 2760
6652.45 2690
6653.22 2599
6653.99 2579
6654.76 2608
6655.53 2629
6656.30 2666
6657.07 2615
6657.84 2610
6658.61 2528
6659.38 2515
6660.15 2603
6660.92 2648
6661.69 2620
6662.46 2518
6663.23 2560
6664.00 2494
6664.77 2530
6665.55 2456
6666.32 2517
6667.09 2597
6667.86 2611
6668.63 2633
6669.40 2773
6670.17 2927
6670.94 2934
6671.71 2890
6672.48 2852
6673.25 2896
6674.02 2861
6674.79 2763
6675.57 2772
6676.34 2777
6677.11 2729
6677.88 2666
6678.65 2574
6679.42 2617
6680.19 2722
6680.96 2774
6681.74 2778
6682.51 2857
6683.28 2977
6684.05 3134
6684.82 3159
6685.59 3184
6686.37 3114
6687.14 3036
6687.91 2956
6688.68 2814
6689.45 2635
6690.22 2526
6691.00 2546
6691.77 2542
6692.54 2419
6693.31 2307
6694.08 2358
6694.86 2363
6695.63 2284
6696.40 2371
6697.17 2359
6697.95 2271
6698.72 2354
6699.49 2320
6700.26 2366
6701.04 2251
6701.81 2253
6702.58 2363
6703.35 2242
6704.13 2139
6704.90 2088
6705.67 2197
6706.44 2200
6707.22 2218
6707.99 2147
6708.76 2171
6709.54 2196
6710.31 2151
6711.08 2143
6711.86 2155
6712.63 2186
6713.40 2207
6714.17 2063
6714.95 2078
6715.72 2029
6716.50 2001
6717.27 2041
6718.04 1988
6718.82 1861
6719.59 1929
6720.36 1911
6721.14 1954
6721.91 1982
6722.68 1955
6723.46 1962
6724.23 1892
6725.01 1991
6725.78 1968
6726.55 1976
6727.33 1837
6728.10 1863
6728.88 1900
6729.65 1949
6730.42 1969
6731.20 1943
6731.97 1931
6732.75 1940
6733.52 1899
6734.30 1935
6735.07 1964
6735.84 1966
6736.62 1961
6737.39 1940
6738.17 1895
6738.94 1913
6739.72 1895
6740.49 1874
6741.27 1816
6742.04 1860
6742.82 1988
6743.59 1929
6744.37 1926
6745.14 1976
6745.92 2018
6746.69 2054
6747.47 2106
6748.24 2071
6749.02 2122
6749.79 2252
6750.57 2405
6751.34 2479
6752.12 2518
6752.90 2523
6753.67 2472
6754.45 2373
6755.22 2183
6756.00 2083
6756.77 1969
6757.55 1969
6758.33 1980
6759.10 1838
6759.88 1869
6760.65 1851
6761.43 1843
6762.20 1849
6762.98 1850
6763.76 1882
6764.53 1886
6765.31 1915
6766.09 1824
6766.86 1837
6767.64 1809
6768.41 1858
6769.19 1831
6769.97 1898
6770.74 1841
6771.52 1888
6772.30 1931
6773.07 1791
6773.85 1781
6774.63 1871
6775.40 1973
6776.18 1966
6776.96 1885
6777.74 1910
6778.51 1905
6779.29 1880
6780.07 1857
6780.84 1890
6781.62 1886
6782.40 1959
6783.17 1959
6783.95 2003
6784.73 1964
6785.51 1968
6786.28 1974
6787.06 1961
6787.84 1921
6788.62 1891
6789.39 1782
6790.17 1795
6790.95 1687
6791.73 1754
6792.51 1744
6793.28 1736
6794.06 1736
6794.84 1725
6795.62 1658
6796.39 1721
6797.17 1722
6797.95 1784
6798.73 1783
6799.51 1790
6800.29 1770
6801.06 1773
6801.84 1789
6802.62 1834
6803.40 1916
6804.18 1826
6804.96 1866
6805.73 1806
6806.51 1787
6807.29 1774
6808.07 1780
6808.85 1688
6809.63 1667
6810.41 1694
6811.18 1693
6811.96 1789
6812.74 1806
6813.52 1789
6814.30 1770
6815.08 1768
6815.86 1766
6816.64 1804
6817.42 1859
6818.20 1921
6818.98 1857
6819.76 1828
6820.53 1818
6821.31 1814
6822.09 1848
6822.87 1892
6823.65 1894
6824.43 1880
6825.21 1861
6825.99 1890
6826.77 1892
6827.55 1817
6828.33 1833
6829.11 1857
6829.89 1891
6830.67 1897
6831.45 1913
6832.23 1932
6833.01 1927
6833.79 1853
6834.57 1961
6835.35 1864
6836.13 1796
6836.91 1789
6837.69 1803
6838.47 1758
6839.25 1793
6840.03 1784
6840.81 1779
6841.59 1871
6842.37 1764
6843.16 1836
6843.94 1886
6844.72 2048
6845.50 2234
6846.28 2600
6847.06 3187
6847.84 4037
6848.62 4647
6849.40 5127
6850.18 5455
6850.96 5351
6851.75 5101
6852.53 4862
6853.31 4247
6854.09 3858
6854.87 3530
6855.65 3248
6856.43 3107
6857.22 2922
6858.00 2888
6858.78 2900
6859.56 2696
6860.34 2511
6861.12 2445
6861.90 2302
6862.69 2188
6863.47 2180
6864.25 2196
6865.03 2158
6865.81 2121
6866.60 2152
6867.38 2075
6868.16 2063
6868.94 1981
6869.72 2029
6870.51 2023
6871.29 2046
6872.07 2020
6872.85 1930
6873.64 1869
6874.42 1941
6875.20 1953
6875.98 1888
6876.77 1868
6877.55 1951
6878.33 1936
6879.11 1957
6879.90 1909
6880.68 1851
6881.46 1906
6882.25 1942
6883.03 1916
6883.81 2048
6884.59 2108
6885.38 2215
6886.16 2312
6886.94 2415
6887.73 2353
6888.51 2369
6889.29 2336
6890.08 2274
6890.86 2203
6891.64 2128
6892.43 2045
6893.21 2004
6893.99 2010
6894.78 2014
6895.56 2024
6896.35 2069
6897.13 2014
6897.91 2010
6898.70 2066
6899.48 2128
6900.26 2031
6901.05 2084
6901.83 2133
6902.62 2059
6903.40 2015
6904.18 1952
6904.97 2010
6905.75 2053
6906.54 1985
6907.32 1971
6908.11 1967
6908.89 1943
6909.67 1935
6910.46 1902
6911.24 1920
6912.03 1946
6912.81 1944
6913.60 1933
6914.38 1934
6915.17 1950
6915.95 1947
6916.74 1916
6917.52 1890
6918.31 1915
6919.09 1991
6919.88 1921
6920.66 1918
6921.45 1926
6922.23 1966
6923.02 2056
6923.80 1932
6924.59 1924
6925.37 2016
6926.16 1973
6926.94 1953
6927.73 1978
6928.51 1966
6929.30 1928
6930.09 1944
6930.87 1969
6931.66 1944
6932.44 1909
6933.23 1946
6934.01 1922
6934.80 1943
6935.59 2032
6936.37 2038
6937.16 1999
6937.94 2092
6938.73 2085
6939.52 2207
6940.30 2196
6941.09 2251
6941.88 2288
6942.66 2259
6943.45 2349
6944.23 2307
6945.02 2400
6945.81 2456
6946.59 2471
6947.38 2462
6948.17 2370
6948.95 2430
6949.74 2427
6950.53 2350
6951.31 2394
6952.10 2405
6952.89 2467
6953.67 2618
6954.46 2606
6955.25 2716
6956.04 2711
6956.82 2668
6957.61 2782
6958.40 2814
6959.18 2697
6959.97 2682
6960.76 2635
6961.55 2610
6962.33 2646
6963.12 2687
6963.91 2719
6964.70 2785
6965.48 2786
6966.27 2779
6967.06 2870
6967.85 3027
6968.63 3075
6969.42 3003
6970.21 3042
6971.00 3065
6971.79 3061
6972.57 3135
6973.36 3211
6974.15 3327
6974.94 3355
6975.73 3447
6976.52 3648
6977.30 3897
6978.09 4026
6978.88 4113
6979.67 4431
6980.46 4992
6981.25 5609
6982.03 6707
6982.82 7767
6983.61 8821
6984.40 9505
6985.19 9826
6985.98 9715
6986.77 8976
6987.55 8257
6988.34 7451
6989.13 6547
6989.92 5771
6990.71 5327
6991.50 4823
6992.29 4698
6993.08 4663
6993.87 4846
6994.66 5529
6995.45 6487
6996.24 7965
6997.02 9563
6997.81 10946
6998.60 11732
6999.39 12181
7000.18 11900
7000.97 11148
7001.76 9958
7002.55 8737
7003.34 7400
7004.13 6373
7004.92 5434
7005.71 4606
7006.50 4054
7007.29 3716
7008.08 3485
7008.87 3264
7009.66 3175
7010.45 3141
7011.24 3131
7012.03 3089
7012.82 3118
7013.61 3074
7014.40 2945
7015.19 2839
7015.98 2848
7016.77 2726
7017.56 2602
7018.35 2561
7019.15 2491
7019.94 2559
7020.73 2613
7021.52 2625
7022.31 2679
7023.10 2789
7023.89 2874
7024.68 2903
7025.47 2975
7026.26 2918
7027.05 2876
7027.85 2737
7028.64 2662
7029.43 2544
7030.22 2451
7031.01 2354
7031.80 2400
7032.59 2414
7033.38 2407
7034.18 2451
7034.97 2515
7035.76 2694
7036.55 2673
7037.34 2732
7038.13 2803
7038.93 2772
7039.72 2830
7040.51 2762
7041.30 2721
7042.09 2605
7042.89 2624
7043.68 2598
7044.47 2642
7045.26 2694
7046.05 2691
7046.85 2746
7047.64 2978
7048.43 3166
7049.22 3238
7050.01 3204
7050.81 3210
7051.60 3133
7052.39 2968
7053.18 2739
7053.98 2646
7054.77 2561
7055.56 2416
7056.36 2408
7057.15 2370
7057.94 2354
7058.73 2382
7059.53 2371
7060.32 2352
7061.11 2351
7061.91 2388
7062.70 2387
7063.49 2440
7064.29 2368
7065.08 2346
7065.87 2345
7066.66 2336
7067.46 2305
7068.25 2316
7069.04 2336
7069.84 2263
7070.63 2215
7071.43 2191
7072.22 2148
7073.01 2186
7073.81 2228
7074.60 2097
7075.39 2132
7076.19 2152
7076.98 2111
7077.78 2143
7078.57 2107
7079.36 2050
7080.16 2107
7080.95 2006
7081.75 2122
7082.54 2076
7083.33 2026
7084.13 2023
7084.92 2031
7085.72 1977
7086.51 2092
7087.31 2065
7088.10 2059
7088.90 2110
7089.69 2226
7090.48 2294
7091.28 2364
7092.07 2224
7092.87 2185
7093.66 2153
7094.46 2087
7095.25 2074
7096.05 2102
7096.84 2083
7097.64 2122
7098.43 2084
7099.23 2018
7100.02 1937
7100.82 1992
7101.61 1941
7102.41 1939
7103.20 1885
7104.00 1779
7104.80 1673
7105.59 1669
7106.39 1679
7107.18 1632
7107.98 1659
7108.77 1664
7109.57 1583
7110.36 1521
7111.16 1540
7111.96 1557
7112.75 1602
7113.55 1631
7114.34 1580
7115.14 1573
7115.94 1615
7116.73 1598
7117.53 1592
7118.32 1616
7119.12 1597
7119.92 1640
7120.71 1551
7121.51 1600
7122.31 1588
7123.10 1543
7123.90 1512
7124.70 1521
7125.49 1508
7126.29 1563
7127.09 1603
7127.88 1638
7128.68 1651
7129.48 1613
7130.27 1596
7131.07 1637
7131.87 1649
7132.66 1599
7133.46 1550
7134.26 1594
7135.06 1511
7135.85 1510
7136.65 1493
7137.45 1521
7138.24 1543
7139.04 1532
7139.84 1492
7140.64 1536
7141.43 1607
7142.23 1602
7143.03 1540
7143.83 1592
7144.62 1594
7145.42 1596
7146.22 1595
7147.02 1537
7147.82 1478
7148.61 1512
7149.41 1502
7150.21 1473
7151.01 1482
7151.81 1491
7152.60 1479
7153.40 1492
7154.20 1517
7155.00 1471
7155.80 1533
7156.59 1541
7157.39 1497
7158.19 1504
7158.99 1432
7159.79 1498
7160.59 1441
7161.39 1451
7162.18 1418
7162.98 1372
7163.78 1486
7164.58 1393
7165.38 1393
7166.18 1464
7166.98 1475
7167.78 1480
7168.57 1509
7169.37 1520
7170.17 1438
7170.97 1492
7171.77 1500
7172.57 1467
7173.37 1461
7174.17 1425
7174.97 1391
7175.77 1393
7176.57 1469
7177.37 1398
7178.17 1378
7178.97 1517
7179.77 1554
7180.56 1541
7181.36 1590
7182.16 1584
7182.96 1576
7183.76 1610
7184.56 1510
7185.36 1435
7186.16 1468
7186.96 1461
7187.76 1456
7188.56 1403
7189.36 1393
7190.16 1404
7190.96 1368
7191.76 1433
7192.57 1370
7193.37 1402
7194.17 1389
7194.97 1387
7195.77 1405
7196.57 1310
7197.37 1382
7198.17 1376
7198.97 1418
7199.77 1333
7200.57 1390
7201.37 1404
7202.17 1369
7202.97 1323
7203.77 1316
7204.58 1357
7205.38 1258
7206.18 1295
7206.98 1294
7207.78 1323
7208.58 1264
7209.38 1285
7210.18 1265
7210.99 1291
7211.79 1328
7212.59 1352
7213.39 1366
7214.19 1303
7214.99 1264
7215.79 1307
7216.60 1313
7217.40 1326
7218.20 1396
7219.00 1331
7219.80 1307
7220.60 1312
7221.41 1384
7222.21 1295
7223.01 1266
7223.81 1254
7224.62 1341
7225.42 1302
7226.22 1274
7227.02 1313
7227.82 1362
7228.63 1300
7229.43 1271
7230.23 1327
7231.03 1306
7231.84 1315
7232.64 1277
7233.44 1283
7234.24 1280
7235.05 1343
7235.85 1388
7236.65 1391
7237.45 1400
7238.26 1412
7239.06 1385
7239.86 1400
7240.67 1408
7241.47 1357
7242.27 1407
7243.08 1475
7243.88 1507
7244.68 1476
7245.49 1503
7246.29 1428
7247.09 1432
7247.90 1459
7248.70 1383
7249.50 1403
7250.31 1454
7251.11 1446
7251.91 1521
7252.72 1496
7253.52 1561
7254.32 1542
7255.13 1502
7255.93 1577
7256.74 1572
7257.54 1619
7258.34 1685
7259.15 1785
7259.95 1802
7260.76 1828
7261.56 1831
7262.36 1917
7263.17 1898
7263.97 1785
7264.78 1789
7265.58 1788
7266.39 1838
7267.19 1778
7268.00 1758
7268.80 1823
7269.60 1833
7270.41 1843
7271.21 1907
7272.02 1908
7272.82 1906
7273.63 1937
7274.43 1938
7275.24 1989
7276.04 1972
7276.85 1951
7277.65 2019
7278.46 2195
7279.26 2333
7280.07 2632
7280.87 3009
7281.68 3548
7282.48 3837
7283.29 4053
7284.09 4259
7284.90 4034
7285.71 3874
7286.51 3669
7287.32 3330
7288.12 2991
7288.93 2733
7289.73 2555
7290.54 2449
7291.35 2305
7292.15 2232
7292.96 2198
7293.76 2203
7294.57 2139
7295.38 2138
7296.18 2236
7296.99 2277
7297.79 2174
7298.60 2208
7299.41 2194
7300.21 2188
7301.02 2210
7301.82 2481
7302.63 2429
7303.44 2503
7304.24 2516
7305.05 2638
7305.86 2753
7306.66 2945
7307.47 3315
7308.28 3571
7309.08 3768
7309.89 3912
7310.70 3778
7311.50 3767
7312.31 3587
7313.12 3446
7313.93 3313
7314.73 3252
7315.54 3296
7316.35 3559
7317.15 3796
7317.96 4247
7318.77 4621
7319.58 4815
7320.38 5111
7321.19 4947
7322.00 4823
7322.81 4509
7323.61 4106
7324.42 3834
7325.23 3486
7326.04 3098
7326.84 2899
7327.65 2837
7328.46 2634
7329.27 2682
7330.08 2709
7330.88 2980
7331.69 3270
7332.50 3552
7333.31 3729
7334.12 3865
7334.92 3958
7335.73 3990
7336.54 3837
7337.35 3494
7338.16 3203
7338.97 2946
7339.78 2784
7340.58 2589
7341.39 2497
7342.20 2426
7343.01 2311
7343.82 2287
7344.63 2390
7345.44 2404
7346.24 2333
7347.05 2353
7347.86 2319
7348.67 2414
7349.48 2322
7350.29 2270
7351.10 2241
7351.91 2182
7352.72 2149
7353.53 2192
7354.34 2138
7355.14 2084
7355.95 2138
7356.76 2193
7357.57 2150
7358.38 2228
7359.19 2320
7360.00 2273
7360.81 2366
7361.62 2382
7362.43 2401
7363.24 2333
7364.05 2311
7364.86 2282
7365.67 2261
7366.48 2292
7367.29 2237
7368.10 2278
7368.91 2308
7369.72 2356
7370.53 2358
7371.34 2312
7372.15 2412
7372.96 2316
7373.77 2345
7374.58 2485
7375.39 2608
7376.20 2778
7377.01 2998
7377.82 3280
7378.63 3539
7379.44 3751
7380.26 3958
7381.07 3942
7381.88 3872
7382.69 3763
7383.50 3538
7384.31 3186
7385.12 2919
7385.93 2756
7386.74 2623
7387.55 2447
7388.36 2440
7389.18 2311
7389.99 2318
7390.80 2271
7391.61 2238
7392.42 2161
7393.23 2238
7394.04 2315
7394.86 2310
7395.67 2391
7396.48 2479
7397.29 2735
7398.10 2982
7398.91 3172
7399.73 3322
7400.54 3315
7401.35 3274
7402.16 3225
7402.97 3126
7403.79 3050
7404.60 3027
7405.41 3037
7406.22 3027
7407.03 3094
7407.85 2887
7408.66 2756
7409.47 2625
7410.28 2433
7411.10 2253
7411.91 2216
7412.72 2099
7413.53 1997
7414.35 1942
7415.16 1896
7415.97 1793
7416.78 1815
7417.60 1871
7418.41 1811
7419.22 1791
7420.03 1715
7420.85 1653
7421.66 1640
7422.47 1691
7423.29 1665
7424.10 1696
7424.91 1680
7425.73 1650
7426.54 1668
7427.35 1719
7428.17 1562
7428.98 1587
7429.79 1593
7430.61 1550
7431.42 1615
7432.23 1597
7433.05 1552
7433.86 1551
7434.67 1559
7435.49 1622
7436.30 1640
7437.12 1648
7437.93 1664
7438.74 1674
7439.56 1654
7440.37 1644
7441.18 1680
7442.00 1650
7442.81 1644
7443.63 1616
7444.44 1621
7445.26 1646
7446.07 1599
7446.88 1641
7447.70 1609
7448.51 1569
7449.33 1608
7450.14 1531
7450.96 1561
7451.77 1545
7452.59 1534
7453.40 1542
7454.22 1575
7455.03 1580
7455.85 1548
7456.66 1585
7457.47 1613
7458.29 1555
7459.10 1489
7459.92 1573
7460.74 1542
7461.55 1518
7462.37 1487
7463.18 1528
7464.00 1598
7464.81 1665
7465.63 1643
7466.44 1707
7467.26 1756
7468.07 1756
7468.89 1796
7469.70 1721
7470.52 1676
7471.34 1665
7472.15 1632
7472.97 1605
7473.78 1567
7474.60 1530
7475.41 1464
7476.23 1543
7477.05 1493
7477.86 1398
7478.68 1393
7479.49 1404
7480.31 1433
7481.13 1375
7481.94 1416
7482.76 1483
7483.58 1407
7484.39 1471
7485.21 1449
7486.03 1458
7486.84 1432
7487.66 1451
7488.48 1413
7489.29 1382
7490.11 1410
7490.93 1455
7491.74 1491
7492.56 1483
7493.38 1480
7494.19 1421
7495.01 1381
7495.83 1429
7496.64 1405
7497.46 1300
7498.28 1402
7499.10 1318
7499.91 1319
7500.73 1359
7501.55 1355
7502.36 1334
7503.18 1371
7504.00 1363
7504.82 1354
7505.63 1338
7506.45 1363
7507.27 1333
7508.09 1305
7508.90 1318
7509.72 1334
7510.54 1306
7511.36 1274
7512.18 1305
7512.99 1253
7513.81 1225
7514.63 1247
7515.45 1260
7516.27 1267
7517.08 1255
7517.90 1242
7518.72 1259
7519.54 1318
7520.36 1253
7521.18 1269
7521.99 1332
7522.81 1285
7523.63 1283
7524.45 1327
7525.27 1290
7526.09 1227
7526.91 1248
7527.72 1257
7528.54 1295
7529.36 1253
7530.18 1283
7531.00 1292
7531.82 1257
7532.64 1289
7533.46 1301
7534.28 1295
7535.10 1336
7535.91 1358
7536.73 1359
7537.55 1328
7538.37 1272
7539.19 1312
7540.01 1330
7540.83 1378
7541.65 1372
7542.47 1434
7543.29 1393
7544.11 1368
7544.93 1381
7545.75 1366
7546.57 1409
7547.39 1403
7548.21 1374
7549.03 1372
7549.85 1389
7550.67 1349
7551.49 1390
7552.31 1364
7553.13 1448
7553.95 1464
7554.77 1571
7555.59 1492
7556.41 1502
7557.23 1507
7558.05 1498
7558.87 1492
7559.69 1487
7560.51 1581
7561.33 1517
7562.15 1542
7562.97 1534
7563.79 1505
7564.61 1496
7565.44 1476
7566.26 1456
7567.08 1434
7567.90 1398
7568.72 1518
7569.54 1444
7570.36 1496
7571.18 1464
7572.00 1403
7572.82 1474
7573.65 1475
7574.47 1445
7575.29 1410
7576.11 1450
7576.93 1441
7577.75 1452
7578.57 1480
7579.40 1473
7580.22 1468
7581.04 1491
7581.86 1529
7582.68 1595
7583.50 1604
7584.33 1636
7585.15 1710
7585.97 1683
7586.79 1743
7587.61 1754
7588.44 1804
7589.26 1703
7590.08 1663
7590.90 1655
7591.72 1712
7592.55 1661
7593.37 1707
7594.19 1673
7595.01 1649
7595.84 1675
7596.66 1713
7597.48 1692
7598.30 1832
7599.13 1922
7599.95 2144
7600.77 2324
7601.59 2497
7602.42 2721
7603.24 2938
7604.06 3034
7604.89 2998
7605.71 2900
7606.53 2730
7607.36 2555
7608.18 2423
7609.00 2215
7609.82 2106
7610.65 1986
7611.47 1960
7612.29 1947
7613.12 1898
7613.94 1945
7614.77 1985
7615.59 1920
7616.41 1965
7617.24 1885
7618.06 1945
7618.88 1907
7619.71 1910
7620.53 1839
7621.35 1873
7622.18 1801
7623.00 1928
7623.83 1893
7624.65 1861
7625.47 1910
7626.30 2034
7627.12 2203
7627.95 2489
7628.77 2706
7629.60 2844
7630.42 3144
7631.24 3175
7632.07 3025
7632.89 2936
7633.72 2813
7634.54 2526
7635.37 2312
7636.19 2116
7637.02 1968
7637.84 1796
7638.67 1718
7639.49 1625
7640.31 1528
7641.14 1578
7641.96 1540
7642.79 1534
7643.61 1515
7644.44 1485
7645.26 1462
7646.09 1507
7646.92 1470
7647.74 1476
7648.57 1474
7649.39 1404
7650.22 1371
7651.04 1365
7651.87 1421
7652.69 1397
7653.52 1429
7654.34 1424
7655.17 1400
7656.00 1383
7656.82 1403
7657.65 1353
7658.47 1369
7659.30 1366
7660.12 1373
7660.95 1381
7661.78 1371
7662.60 1358
7663.43 1309
7664.25 1385
7665.08 1400
7665.91 1417
7666.73 1410
7667.56 1471
7668.39 1441
7669.21 1426
7670.04 1364
7670.87 1418
7671.69 1411
7672.52 1392
7673.35 1339
7674.17 1283
7675.00 1313
7675.83 1283
7676.65 1382
7677.48 1320
7678.31 1227
7679.13 1250
7679.96 1284
7680.79 1272
7681.61 1261
7682.44 1280
7683.27 1257
7684.10 1305
7684.92 1335
7685.75 1319
7686.58 1320
7687.40 1351
7688.23 1293
7689.06 1272
7689.89 1327
7690.71 1280
7691.54 1233
7692.37 1343
7693.20 1259
7694.03 1321
7694.85 1338
7695.68 1370
7696.51 1385
7697.34 1327
7698.16 1343
7698.99 1344
7699.82 1357
7700.65 1302
7701.48 1326
7702.31 1314
7703.13 1351
7703.96 1309
7704.79 1308
7705.62 1357
7706.45 1342
7707.28 1356
7708.10 1301
7708.93 1326
7709.76 1337
7710.59 1335
7711.42 1305
7712.25 1327
7713.08 1293
7713.90 1279
7714.73 1280
7715.56 1269
7716.39 1325
7717.22 1327
7718.05 1285
7718.88 1320
7719.71 1256
7720.54 1294
7721.37 1277
7722.20 1275
7723.02 1255
7723.85 1246
7724.68 1190
7725.51 1253
7726.34 1303
7727.17 1298
7728.00 1258
7728.83 1268
7729.66 1303
7730.49 1273
7731.32 1295
7732.15 1339
7732.98 1339
7733.81 1306
7734.64 1303
7735.47 1356
7736.30 1313
7737.13 1357
7737.96 1352
7738.79 1315
7739.62 1372
7740.45 1287
7741.28 1407
7742.11 1551
7742.94 1747
7743.77 2089
7744.60 2290
7745.43 2495
7746.26 2703
7747.09 2693
7747.92 2604
7748.75 2502
7749.59 2292
7750.42 2096
7751.25 1960
7752.08 1788
7752.91 1656
7753.74 1556
7754.57 1470
7755.40 1371
7756.23 1308
7757.06 1370
7757.90 1389
7758.73 1322
7759.56 1392
7760.39 1339
7761.22 1361
7762.05 1330
7762.88 1315
7763.71 1321
7764.55 1227
7765.38 1254
7766.21 1221
7767.04 1172
7767.87 1176
7768.70 1208
7769.54 1144
7770.37 1122
7771.20 1134
7772.03 1134
7772.86 1148
7773.70 1143
7774.53 1123
7775.36 1111
7776.19 1123
7777.02 1137
7777.86 1112
7778.69 1168
7779.52 1173
7780.35 1163
7781.19 1218
7782.02 1162
7782.85 1238
7783.68 1261
7784.52 1293
7785.35 1292
7786.18 1276
7787.01 1236
7787.85 1244
7788.68 1265
7789.51 1239
7790.35 1177
7791.18 1184
7792.01 1168
7792.84 1159
7793.68 1132
7794.51 1172
7795.34 1149
7796.18 1157
7797.01 1180
7797.84 1183
7798.68 1159
7799.51 1180
7800.34 1222
7801.18 1227
7802.01 1149
7802.84 1211
7803.68 1233
7804.51 1189
7805.35 1196
7806.18 1203
7807.01 1241
7807.85 1220
7808.68 1202
7809.51 1206
7810.35 1276
7811.18 1292
7812.02 1314
7812.85 1244
7813.68 1393
7814.52 1376
7815.35 1335
7816.19 1329
7817.02 1354
7817.86 1298
7818.69 1290
7819.52 1324
7820.36 1244
7821.19 1252
7822.03 1284
7822.86 1305
7823.70 1329
7824.53 1322
7825.37 1320
7826.20 1346
7827.04 1328
7827.87 1282
7828.71 1266
7829.54 1240
7830.38 1294
7831.21 1281
7832.05 1273
7832.88 1291
7833.72 1266
7834.55 1319
7835.39 1279
7836.22 1253
7837.06 1240
7837.89 1232
7838.73 1214
7839.57 1199
7840.40 1191
7841.24 1174
7842.07 1195
7842.91 1189
7843.74 1165
7844.58 1177
7845.42 1199
7846.25 1158
7847.09 1147
7847.92 1092
7848.76 1059
7849.60 1128
7850.43 1120
7851.27 1096
7852.10 1125
7852.94 1155
7853.78 1130
7854.61 1103
7855.45 1160
7856.29 1180
7857.12 1195
7857.96 1166
7858.79 1171
7859.63 1152
7860.47 1133
7861.30 1129
7862.14 1149
7862.98 1086
7863.81 1091
7864.65 1145
7865.49 1108
7866.33 1147
7867.16 1150
7868.00 1146
7868.84 1082
7869.67 1116
7870.51 1131
7871.35 1103
7872.19 1165
7873.02 1231
7873.86 1278
7874.70 1274
7875.54 1339
7876.37 1314
7877.21 1319
7878.05 1315
7878.89 1323
7879.72 1309
7880.56 1251
7881.40 1199
7882.24 1222
7883.07 1195
7883.91 1221
7884.75 1187
7885.59 1171
7886.43 1178
7887.26 1223
7888.10 1176
7888.94 1224
7889.78 1247
7890.62 1215
7891.45 1193
7892.29 1180
7893.13 1222
7893.97 1144
7894.81 1119
7895.65 1154
7896.49 1180
7897.32 1190
7898.16 1232
7899.00 1194
7899.84 1193
7900.68 1173
7901.52 1195
7902.36 1171
7903.20 1118
7904.03 1148
7904.87 1117
7905.71 1134
7906.55 1099
7907.39 1066
7908.23 1148
7909.07 1209
7909.91 1208
7910.75 1328
7911.59 1306
7912.43 1376
7913.27 1485
7914.11 1509
7914.94 1542
7915.78 1574
7916.62 1567
7917.46 1549
7918.30 1524
7919.14 1436
7919.98 1366
7920.82 1306
7921.66 1230
7922.50 1208
7923.34 1150
7924.18 1136
7925.02 1190
7925.86 1152
7926.70 1126
7927.54 1138
7928.38 1131
7929.22 1081
7930.06 1108
7930.90 1095
7931.74 1022
7932.59 1032
7933.43 1089
7934.27 1055
7935.11 1027
7935.95 1048
7936.79 1081
7937.63 1082
7938.47 1102
7939.31 1136
7940.15 1131
7940.99 1145
7941.83 1159
7942.67 1177
7943.52 1155
7944.36 1209
7945.20 1179
7946.04 1131
7946.88 1099
7947.72 1108
7948.56 1100
7949.40 1102
7950.25 1091
7951.09 1071
7951.93 1098
7952.77 1168
7953.61 1080
7954.45 1071
7955.29 1036
7956.14 1049
7956.98 1057
7957.82 1076
7958.66 1070
7959.50 1073
7960.35 1090
7961.19 1049
7962.03 1022
7962.87 1101
7963.71 1099
7964.56 1185
7965.40 1208
7966.24 1224
7967.08 1169
7967.93 1170
7968.77 1221
7969.61 1184
7970.45 1166
7971.29 1165
7972.14 1116
7972.98 1041
7973.82 1084
7974.67 1064
7975.51 1077
7976.35 1073
7977.19 1116
7978.04 1097
7978.88 1071
7979.72 1099
7980.57 1060
7981.41 1066
7982.25 1111
7983.09 1046
7983.94 1075
7984.78 1015
7985.62 1029
7986.47 1049
7987.31 1035
7988.15 1054
7989.00 1055
7989.84 1008
7990.68 970
7991.53 1006
7992.37 977
7993.22 956
7994.06 952
7994.90 1007
7995.75 939
7996.59 983
7997.43 1031
7998.28 1033
7999.12 1006
7999.97 1032
8000.81 1044
8001.65 996
8002.50 1026
8003.34 1043
8004.19 1028
8005.03 987
8005.88 982
8006.72 1020
8007.57 1007
8008.41 1017
8009.25 1037
8010.10 984
8010.94 971
8011.79 1025
8012.63 997
8013.48 963
8014.32 957
8015.17 967
8016.01 951
8016.86 950
8017.70 961
8018.55 974
8019.39 985
8020.24 977
8021.08 922
8021.93 948
8022.77 899
8023.62 902
8024.46 915
8025.31 901
8026.15 985
8027.00 966
8027.84 1028
8028.69 1034
8029.54 1058
8030.38 1019
8031.23 971
8032.07 912
8032.92 960
8033.76 966
8034.61 978
8035.46 975
8036.30 921
8037.15 927
8037.99 930
8038.84 950
8039.69 927
8040.53 887
8041.38 935
8042.22 878
8043.07 920
8043.92 963
8044.76 912
8045.61 953
8046.46 957
8047.30 993
8048.15 915
8049.00 918
8049.84 904
8050.69 954
8051.54 987
8052.38 929
8053.23 931
8054.08 919
8054.92 929
8055.77 912
8056.62 945
8057.46 904
8058.31 937
8059.16 931
8060.01 918
8060.85 914
8061.70 918
8062.55 963
8063.40 943
8064.24 958
8065.09 941
8065.94 925
8066.79 961
8067.63 946
8068.48 883
8069.33 918
8070.18 903
8071.02 893
8071.87 879
8072.72 922
8073.57 921
8074.42 901
8075.26 930
8076.11 914
8076.96 963
8077.81 924
8078.66 882
8079.50 869
8080.35 861
8081.20 937
8082.05 916
8082.90 923
8083.75 941
8084.59 917
8085.44 919
8086.29 883
8087.14 931
8087.99 964
8088.84 928
8089.69 995
8090.53 941
8091.38 937
8092.23 944
8093.08 917
8093.93 949
8094.78 912
8095.63 951
8096.48 928
8097.33 920
8098.18 955
8099.02 947
8099.87 928
8100.72 905
8101.57 950
8102.42 932
8103.27 900
8104.12 904
8104.97 933
8105.82 942
8106.67 940
8107.52 958
8108.37 928
8109.22 862
8110.07 892
8110.92 906
8111.77 915
8112.62 921
8113.47 895
8114.32 971
8115.17 970
8116.02 961
8116.87 1018
8117.72 986
8118.57 1015
8119.42 1011
8120.27 1006
8121.12 996
8121.97 971
8122.82 964
8123.67 936
8124.52 928
8125.37 928
8126.22 923
8127.07 939
8127.93 976
8128.78 979
8129.63 939
8130.48 926
8131.33 956
8132.18 954
8133.03 1015
8133.88 964
8134.73 957
8135.58 929
8136.44 916
8137.29 991
8138.14 1023
8138.99 1012
8139.84 1006
8140.69 953
8141.54 991
8142.39 1051
8143.25 1023
8144.10 1015
8144.95 987
8145.80 1001
8146.65 1000
8147.50 1021
8148.36 974
8149.21 980
8150.06 1046
8150.91 1095
8151.76 1134
8152.62 1199
8153.47 1224
8154.32 1262
8155.17 1304
8156.02 1296
8156.88 1288
8157.73 1164
8158.58 1153
8159.43 1114
8160.29 1068
8161.14 1041
8161.99 1011
8162.84 954
8163.70 984
8164.55 1001
8165.40 951
8166.25 943
8167.11 945
8167.96 937
8168.81 992
8169.67 943
8170.52 917
8171.37 955
8172.23 967
8173.08 958
8173.93 955
8174.78 960
8175.64 949
8176.49 966
8177.34 926
8178.20 919
8179.05 870
8179.90 898
8180.76 917
8181.61 871
8182.47 853
8183.32 859
8184.17 930
8185.03 916
8185.88 906
8186.73 901
8187.59 851
8188.44 901
8189.30 914
8190.15 859
8191.00 861
8191.86 859
8192.71 877
8193.57 893
8194.42 871
8195.27 851
8196.13 836
8196.98 846
8197.84 853
8198.69 874
8199.55 851
8200.40 852
8201.26 860
8202.11 864
8202.96 856
8203.82 887
8204.67 895
8205.53 855
8206.38 866
8207.24 885
8208.09 885
8208.95 874
8209.80 900
8210.66 794
8211.51 833
8212.37 874
8213.22 873
8214.08 893
8214.93 896
8215.79 902
8216.65 901
8217.50 924
8218.36 931
8219.21 960
8220.07 966
8220.92 935
8221.78 963
8222.63 966
8223.49 959
8224.35 901
8225.20 936
8226.06 924
8226.91 931
8227.77 945
8228.63 935
8229.48 910
8230.34 874
8231.19 871
8232.05 861
8232.91 857
8233.76 866
8234.62 888
8235.47 872
8236.33 875
8237.19 894
8238.04 893
8238.90 905
8239.76 894
8240.61 847
8241.47 834
8242.33 921
8243.18 905
8244.04 885
8244.90 895
8245.75 866
8246.61 937
8247.47 879
8248.33 903
8249.18 897
8250.04 920
8250.90 894
8251.75 889
8252.61 919
8253.47 895
8254.33 873
8255.18 901
8256.04 888
8256.90 887
8257.76 858
8258.61 808
8259.47 890
8260.33 853
8261.19 898
8262.04 886
8262.90 872
8263.76 864
8264.62 861
8265.48 830
8266.33 841
8267.19 861
8268.05 882
8268.91 864
8269.77 900
8270.62 905
8271.48 886
8272.34 850
8273.20 896
8274.06 880
8274.92 862
8275.77 888
8276.63 879
8277.49 875
8278.35 847
8279.21 894
8280.07 905
8280.93 917
8281.78 887
8282.64 900
8283.50 873
8284.36 871
8285.22 875
8286.08 855
8286.94 883
8287.80 846
8288.66 869
8289.51 897
8290.37 925
8291.23 868
8292.09 880
8292.95 886
8293.81 921
8294.67 894
8295.53 907
8296.39 911
8297.25 980
8298.11 913
8298.97 921
8299.83 879
8300.69 899
8301.55 937
8302.41 876
8303.27 867
8304.13 931
8304.99 901
8305.85 881
8306.71 957
8307.57 887
8308.43 907
8309.29 891
8310.15 919
8311.01 898
8311.87 946
8312.73 922
8313.59 957
8314.45 949
8315.31 984
8316.17 981
8317.03 920
8317.89 957
8318.75 917
8319.61 964
8320.47 937
8321.33 887
8322.20 854
8323.06 934
8323.92 989
8324.78 965
8325.64 988
8326.50 969
8327.36 955
8328.22 921
8329.08 944
8329.94 946
8330.81 953
8331.67 939
8332.53 953
8333.39 942
8334.25 921
8335.11 896
8335.97 956
8336.84 906
8337.70 924
8338.56 934
8339.42 937
8340.28 977
8341.15 1002
8342.01 1003
8342.87 978
8343.73 936
8344.59 965
8345.45 973
8346.32 959
8347.18 989
8348.04 968
8348.90 963
8349.77 968
8350.63 958
8351.49 976
8352.35 986
8353.22 996
8354.08 1002
8354.94 977
8355.80 969
8356.67 1050
8357.53 994
8358.39 1026
8359.25 1041
8360.12 991
8360.98 1010
8361.84 1043
8362.71 1050
8363.57 1005
8364.43 1026
8365.29 1077
8366.16 993
8367.02 1021
8367.88 1046
8368.75 1052
8369.61 1045
8370.47 1054
8371.34 1061
8372.20 1092
8373.06 1078
8373.93 1064
8374.79 1105
8375.65 1129
8376.52 1164
8377.38 1108
8378.25 1098
8379.11 1119
8379.97 1181
8380.84 1109
8381.70 1135
8382.56 1153
8383.43 1168
8384.29 1207
8385.16 1191
8386.02 1201
8386.89 1194
8387.75 1215
8388.61 1266
8389.48 1234
8390.34 1222
8391.21 1253
8392.07 1280
8392.94 1290
8393.80 1298
8394.67 1278
8395.53 1323
8396.39 1352
8397.26 1341
8398.12 1362
8398.99 1408
8399.85 1370
8400.72 1390
8401.58 1388
8402.45 1359
8403.31 1387
8404.18 1423
8405.04 1432
8405.91 1489
8406.77 1490
8407.64 1479
8408.50 1497
8409.37 1538
8410.24 1579
8411.10 1557
8411.97 1530
8412.83 1598
8413.70 1595
8414.56 1633
8415.43 1616
8416.29 1698
8417.16 1654
8418.03 1685
8418.89 1729
8419.76 1692
8420.62 1753
8421.49 1793
8422.36 1791
8423.22 1885
8424.09 1829
8424.95 1865
8425.82 1889
8426.69 1978
8427.55 2049
8428.42 2043
8429.28 1989
8430.15 2025
8431.02 2073
8431.88 2081
8432.75 2243
8433.62 2353
8434.48 2368
8435.35 2487
8436.22 2498
8437.08 2625
8437.95 2672
8438.82 2740
8439.68 2838
8440.55 2820
8441.42 2941
8442.29 3044
8443.15 3146
8444.02 3125
8444.89 3284
8445.75 3366
8446.62 3350
8447.49 3458
8448.36 3808
8449.22 4306
8450.09 5067
8450.96 6354
8451.83 7736
8452.69 9034
8453.56 9922
8454.43 10524
8455.30 10645
8456.16 10024
8457.03 9203
8457.90 8301
8458.77 7278
8459.64 6320
8460.50 5453
8461.37 4775
8462.24 4141
8463.11 3681
8463.98 3182
8464.84 2884
8465.71 2679
8466.58 2441
8467.45 2346
8468.32 2158
8469.19 2145
8470.05 2114
8470.92 2036
8471.79 1967
8472.66 1959
8473.53 1931
8474.40 1885
8475.27 1887
8476.13 1877
8477.00 1821
8477.87 1901
8478.74 1963
8479.61 1883
8480.48 1959
8481.35 2002
8482.22 1997
8483.09 1945
8483.96 1938
8484.82 1946
8485.69 1879
8486.56 1877
8487.43 1835
8488.30 1921
8489.17 1991
8490.04 2127
8490.91 2104
8491.78 2225
8492.65 2243
8493.52 2185
8494.39 2227
8495.26 2148
8496.13 2009
8497.00 1995
8497.87 1903
8498.74 1850
8499.61 1748
8500.48 1742
8501.35 1678
8502.22 1712
8503.09 1648
8503.96 1710
8504.83 1712
8505.70 1683
8506.57 1746
8507.44 1714
8508.31 1760
8509.18 1803
8510.05 1835
8510.92 1827
8511.79 1826
8512.66 1816
8513.53 1939
8514.40 1908
8515.27 1941
8516.15 1966
8517.02 2014
8517.89 1992
8518.76 1969
8519.63 2021
8520.50 1994
8521.37 1964
8522.24 1945
8523.11 1890
8523.98 1920
8524.86 1942
8525.73 1922
8526.60 1945
8527.47 1973
8528.34 1962
8529.21 1989
8530.08 2031
8530.96 2104
8531.83 2120
8532.70 2116
8533.57 2137
8534.44 2117
8535.31 2016
8536.19 2067
8537.06 1983
8537.93 1933
8538.80 1801
8539.67 1804
8540.55 1789
8541.42 1744
8542.29 1718
8543.16 1612
8544.03 1663
8544.91 1659
8545.78 1667
8546.65 1713
8547.52 1685
8548.40 1754
8549.27 1838
8550.14 1942
8551.01 2037
8551.89 2100
8552.76 2173
8553.63 2107
8554.51 2112
8555.38 2053
8556.25 1927
8557.12 1922
8558.00 1890
8558.87 1859
8559.74 1732
8560.62 1689
8561.49 1590
8562.36 1600
8563.24 1524
8564.11 1523
8564.98 1506
8565.86 1531
8566.73 1519
8567.60 1516
8568.48 1507
8569.35 1499
8570.22 1452
8571.10 1403
8571.97 1427
8572.84 1398
8573.72 1404
8574.59 1356
8575.46 1363
8576.34 1376
8577.21 1382
8578.09 1296
8578.96 1350
8579.83 1352
8580.71 1361
8581.58 1317
8582.46 1314
8583.33 1287
8584.21 1336
8585.08 1335
8585.95 1344
8586.83 1345
8587.70 1313
8588.58 1312
8589.45 1377
8590.33 1398
8591.20 1377
8592.08 1390
8592.95 1379
8593.83 1314
8594.70 1355
8595.58 1417
8596.45 1317
8597.33 1342
8598.20 1392
8599.08 1383
8599.95 1404
8600.83 1401
8601.70 1367
8602.58 1348
8603.45 1416
8604.33 1411
8605.20 1427
8606.08 1434
8606.95 1433
8607.83 1400
8608.70 1430
8609.58 1419
8610.45 1403
8611.33 1359
8612.21 1316
8613.08 1380
8613.96 1415
8614.83 1437
8615.71 1441
8616.59 1427
8617.46 1371
8618.34 1424
8619.21 1419
8620.09 1470
8620.97 1459
8621.84 1515
8622.72 1506
8623.59 1531
8624.47 1508
8625.35 1477
8626.22 1504
8627.10 1548
8627.98 1547
8628.85 1542
8629.73 1503
8630.61 1539
8631.48 1501
8632.36 1516
8633.24 1586
8634.11 1524
8634.99 1530
8635.87 1534
8636.74 1590
8637.62 1636
8638.50 1579
8639.37 1595
8640.25 1615
8641.13 1622
8642.01 1702
8642.88 1689
8643.76 1697
8644.64 1647
8645.52 1696
8646.39 1698
8647.27 1668
8648.15 1688
8649.03 1740
8649.90 1737
8650.78 1673
8651.66 1665
8652.54 1729
8653.41 1725
8654.29 1725
8655.17 1707
8656.05 1716
8656.93 1762
8657.80 1724
8658.68 1720
8659.56 1741
8660.44 1734
8661.32 1727
8662.19 1701
8663.07 1781
8663.95 1755
8664.83 1782
8665.71 1806
8666.59 1926
8667.46 2002
8668.34 2040
8669.22 2141
8670.10 2147
8670.98 2280
8671.86 2281
8672.74 2344
8673.62 2395
8674.49 2429
8675.37 2377
8676.25 2295
8677.13 2268
8678.01 2212
8678.89 2136
8679.77 2096
8680.65 2088
8681.53 2127
8682.41 2135
8683.29 2159
8684.16 2306
8685.04 2461
8685.92 2719
8686.80 3034
8687.68 3387
8688.56 3832
8689.44 4246
8690.32 4519
8691.20 4679
8692.08 4696
8692.96 4507
8693.84 4177
8694.72 3814
8695.60 3558
8696.48 3227
8697.36 2968
8698.24 2779
8699.12 2562
8700.00 2446
8700.88 2352
8701.76 2259
8702.64 2259
8703.52 2126
8704.40 2147
8705.28 2112
8706.16 2099
8707.04 2130
8707.92 2109
8708.80 2134
8709.69 2092
8710.57 2080
8711.45 2099
8712.33 2024
8713.21 2038
8714.09 2095
8714.97 2022
8715.85 2072
8716.73 2121
8717.61 2129
8718.49 2179
8719.38 2206
8720.26 2134
8721.14 2169
8722.02 2291
8722.90 2332
8723.78 2284
8724.66 2354
8725.54 2425
8726.43 2443
8727.31 2455
8728.19 2486
8729.07 2572
8729.95 2631
8730.83 2685
8731.72 2664
8732.60 2670
8733.48 2645
8734.36 2711
8735.24 2650
8736.13 2670
8737.01 2612
8737.89 2617
8738.77 2660
8739.65 2654
8740.54 2661
8741.42 2752
8742.30 2709
8743.18 2756
8744.07 2792
8744.95 2784
8745.83 2839
8746.71 2917
8747.60 2977
8748.48 2953
8749.36 3089
8750.24 3193
8751.13 3214
8752.01 3326
8752.89 3508
8753.77 3608
8754.66 3691
8755.54 3941
8756.42 4163
8757.31 4225
8758.19 4368
8759.07 4473
8759.96 4503
8760.84 4601
8761.72 4722
8762.61 4667
8763.49 4593
8764.37 4540
8765.26 4427
8766.14 4488
8767.02 4532
8767.91 4514
8768.79 4515
8769.67 4657
8770.56 5077
8771.44 5709
8772.32 6635
8773.21 7808
8774.09 9255
8774.98 10934
8775.86 12268
8776.74 13551
8777.63 13958
8778.51 13874
8779.40 13294
8780.28 12583
8781.17 11239
8782.05 9867
8782.93 8558
8783.82 7559
8784.70 6628
8785.59 5836
8786.47 5348
8787.36 5026
8788.24 4747
8789.13 4521
8790.01 4623
8790.89 4683
8791.78 4819
8792.66 4909
8793.55 5034
8794.43 4887
8795.32 4732
8796.20 4448
8797.09 4187
8797.97 3846
8798.86 3629
8799.74 3413
8800.63 3262
8801.52 2922
8802.40 2923
8803.29 2911
8804.17 2955
8805.06 2904
8805.94 2920
8806.83 2934
8807.71 2924
8808.60 2894
8809.48 2823
8810.37 2825
8811.26 2852
8812.14 2862
8813.03 2810
8813.91 2882
8814.80 2914
8815.69 2846
8816.57 2732
8817.46 2800
8818.34 2747
8819.23 2582
8820.12 2569
8821.00 2584
8821.89 2428
8822.77 2443
8823.66 2424
8824.55 2435
8825.43 2393
8826.32 2415
8827.21 2341
8828.09 2375
8828.98 2386
8829.87 2326
8830.75 2339
8831.64 2331
8832.53 2358
8833.41 2350
8834.30 2387
8835.19 2347
8836.08 2315
8836.96 2387
8837.85 2374
8838.74 2471
8839.62 2469
8840.51 2466
8841.40 2442
8842.29 2418
8843.17 2350
8844.06 2402
8844.95 2420
8845.84 2358
8846.72 2404
8847.61 2353
8848.50 2318
8849.39 2360
8850.27 2322
8851.16 2399
8852.05 2413
8852.94 2364
8853.82 2392
8854.71 2367
8855.60 2392
8856.49 2286
8857.38 2267
8858.26 2262
8859.15 2229
8860.04 2223
8860.93 2224
8861.82 2144
8862.71 2151
8863.59 2073
8864.48 2047
8865.37 2058
8866.26 2006
8867.15 1989
8868.04 1915
8868.93 1943
8869.81 1911
8870.70 1894
8871.59 1842
8872.48 1890
8873.37 1887
8874.26 1868
8875.15 1866
8876.04 1815
8876.93 1774
8877.81 1774
8878.70 1812
8879.59 1750
8880.48 1783
8881.37 1739
8882.26 1748
8883.15 1731
8884.04 1693
8884.93 1689
8885.82 1653
8886.71 1584
8887.60 1620
8888.49 1651
8889.38 1583
8890.27 1658
8891.16 1627
8892.05 1554
8892.94 1625
8893.83 1538
8894.72 1564
8895.61 1557
8896.50 1541
8897.39 1466
8898.28 1453
8899.17 1460
8900.06 1508
8900.95 1471
8901.84 1455
8902.73 1451
8903.62 1513
8904.51 1544
8905.40 1503
8906.29 1556
8907.18 1545
8908.07 1504
8908.96 1457
8909.85 1439
8910.74 1384
8911.63 1374
8912.52 1388
8913.41 1396
8914.31 1297
8915.20 1365
8916.09 1357
8916.98 1391
8917.87 1413
8918.76 1446
8919.65 1423
8920.54 1446
8921.43 1443
8922.33 1455
8923.22 1476
8924.11 1422
8925.00 1433
8925.89 1432
8926.78 1360
8927.67 1334
8928.57 1357
8929.46 1308
8930.35 1327
8931.24 1292
8932.13 1276
8933.03 1271
8933.92 1310
8934.81 1310
8935.70 1247
8936.59 1272
8937.49 1234
8938.38 1183
8939.27 1232
8940.16 1228
8941.05 1230
8941.95 1230
8942.84 1210
8943.73 1222
8944.62 1193
8945.52 1190
8946.41 1255
8947.30 1262
8948.19 1254
8949.09 1286
8949.98 1233
8950.87 1235
8951.76 1221
8952.66 1227
8953.55 1167
8954.44 1123
8955.34 1158
8956.23 1164
8957.12 1165
8958.02 1157
8958.91 1092
8959.80 1104
8960.69 1123
8961.59 1164
8962.48 1228
8963.37 1192
8964.27 1222
8965.16 1197
8966.05 1215
8966.95 1179
8967.84 1139
8968.74 1134
8969.63 1160
8970.52 1142
8971.42 1090
8972.31 1065
8973.20 1077
8974.10 1031
8974.99 1040
8975.89 1042
8976.78 1003
8977.67 1012
8978.57 1046
8979.46 1018
8980.36 997
8981.25 1012
8982.15 1009
8983.04 978
8983.93 1001
8984.83 981
8985.72 981
8986.62 936
8987.51 976
8988.41 980
8989.30 977
8990.20 928
8991.09 972
8991.99 999
8992.88 945
8993.78 910
8994.67 923
8995.57 944
8996.46 930
8997.36 943
8998.25 931
8999.15 949
9000.04 956
9000.94 961
9001.83 945
9002.73 917
9003.62 889
9004.52 932
9005.41 880
9006.31 901
9007.20 943
9008.10 911
9009.00 901
9009.89 870
9010.79 872
9011.68 892
9012.58 879
9013.47 893
9014.37 895
9015.27 932
9016.16 927
9017.06 878
9017.95 883
9018.85 870
9019.75 841
9020.64 878
9021.54 863
9022.43 875
9023.33 832
9024.23 849
9025.12 890
9026.02 860
9026.92 884
9027.81 865
9028.71 874
9029.61 874
9030.50 833
9031.40 860
9032.30 857
9033.19 869
9034.09 870
9034.99 870
9035.88 845
9036.78 875
9037.68 871
9038.58 821
9039.47 831
9040.37 911
9041.27 896
9042.16 866
9043.06 918
9043.96 929
9044.86 856
9045.75 857
9046.65 842
9047.55 877
9048.45 903
9049.34 866
9050.24 809
9051.14 910
9052.04 852
9052.94 867
9053.83 841
9054.73 904
9055.63 832
9056.53 840
9057.43 880
9058.32 951
9059.22 936
9060.12 949
9061.02 932
9061.92 949
9062.81 976
9063.71 1003
9064.61 943
9065.51 978
9066.41 995
9067.31 970
9068.21 967
9069.10 883
9070.00 922
9070.90 896
9071.80 876
9072.70 859
9073.60 899
9074.50 892
9075.40 859
9076.29 869
9077.19 880
9078.09 875
9078.99 853
9079.89 865
9080.79 870
9081.69 924
9082.59 846
9083.49 830
9084.39 837
9085.29 892
9086.19 863
9087.09 876
9087.98 848
9088.88 845
9089.78 857
9090.68 847
9091.58 837
9092.48 842
9093.38 836
9094.28 842
9095.18 866
9096.08 844
9096.98 834
9097.88 889
9098.78 870
9099.68 840
9100.58 852
9101.48 812
9102.38 845
9103.28 854
9104.18 835
9105.08 813
9105.99 824
9106.89 863
9107.79 857
9108.69 857
9109.59 809
9110.49 812
9111.39 791
9112.29 821
9113.19 820
9114.09 823
9114.99 845
9115.89 864
9116.79 844
9117.69 813
9118.60 824
9119.50 826
9120.40 857
9121.30 836
9122.20 865
9123.10 809
9124.00 837
9124.90 815
9125.81 819
9126.71 822
9127.61 849
9128.51 822
9129.41 828
9130.31 800
9131.22 837
9132.12 818
9133.02 812
9133.92 826
9134.82 808
9135.72 812
9136.63 803
9137.53 811
9138.43 809
9139.33 824
9140.23 801
9141.14 808
9142.04 838
9142.94 793
9143.84 807
9144.75 822
9145.65 858
9146.55 816
9147.45 836
9148.36 825
9149.26 836
9150.16 820
9151.06 860
9151.97 860
9152.87 825
9153.77 851
9154.67 817
9155.58 820
9156.48 787
9157.38 774
9158.29 802
9159.19 830
9160.09 745
9161.00 788
9161.90 800
9162.80 815
9163.71 827
9164.61 814
9165.51 805
9166.42 829
9167.32 796
9168.22 813
9169.13 792
9170.03 803
9170.93 810
9171.84 785
9172.74 819
9173.64 786
9174.55 792
9175.45 779
9176.36 819
9177.26 810
9178.16 850
9179.07 805
9179.97 779
9180.88 849
9181.78 815
9182.69 826
9183.59 832
9184.49 832
9185.40 809
9186.30 769
9187.21 789
9188.11 831
9189.02 810
9189.92 800
9190.82 837
9191.73 850
9192.63 822
9193.54 851
9194.44 824
9195.35 860
9196.25 851
9197.16 843
9198.06 854
9198.97 880
9199.87 865
9200.78 889
9201.68 896
9202.59 821
9203.49 859
9204.40 822
9205.30 850
9206.21 843
9207.12 800
9208.02 815
9208.93 823
9209.83 823
9210.74 818
9211.64 849
9212.55 904
9213.45 880
9214.36 857
9215.27 876
9216.17 887
9217.08 885
9217.98 872
9218.89 841
9219.80 838
9220.70 841
9221.61 839
9222.51 885
9223.42 871
9224.33 836
9225.23 841
9226.14 804
9227.05 817
9227.95 823
9228.86 769
9229.77 778
9230.67 793
9231.58 799
9232.49 782
9233.39 809
9234.30 879
9235.21 862
9236.11 844
9237.02 807
9237.93 846
9238.83 824
9239.74 798
9240.65 800
9241.55 802
9242.46 841
9243.37 854
9244.28 841
9245.18 810
9246.09 808
9247.00 799
9247.91 821
9248.81 833
9249.72 795
9250.63 785
9251.54 791
9252.44 830
9253.35 808
9254.26 780
9255.17 820
9256.07 833
9256.98 771
9257.89 817
9258.80 793
9259.71 819
9260.61 806
9261.52 812
9262.43 818
9263.34 835
9264.25 831
9265.16 825
9266.06 809
9266.97 860
9267.88 840
9268.79 878
9269.70 834
9270.61 855
9271.51 936
9272.42 897
9273.33 913
9274.24 886
9275.15 894
9276.06 872
9276.97 900
9277.88 878
9278.78 843
9279.69 859
9280.60 852
9281.51 860
9282.42 839
9283.33 852
9284.24 886
9285.15 852
9286.06 822
9286.97 824
9287.88 856
9288.79 869
9289.70 847
9290.60 882
9291.51 884
9292.42 884
9293.33 854
9294.24 862
9295.15 851
9296.06 831
9296.97 925
9297.88 869
9298.79 891
9299.70 899
9300.61 873
9301.52 862
9302.43 867
9303.34 875
9304.25 880
9305.16 873
9306.07 923
9306.98 903
9307.89 850
9308.80 858
9309.71 857
9310.63 843
9311.54 865
9312.45 824
9313.36 820
9314.27 859
9315.18 851
9316.09 849
9317.00 845
9317.91 824
9318.82 862
9319.73 840
9320.64 787
9321.55 838
9322.47 822
9323.38 812
9324.29 831
9325.20 824
9326.11 839
9327.02 827
9327.93 812
9328.84 832
9329.76 838
9330.67 811
9331.58 789
9332.49 784
9333.40 843
9334.31 874
9335.23 858
9336.14 785
9337.05 839
9337.96 880
9338.87 861
9339.78 833
9340.70 855
9341.61 853
9342.52 844
9343.43 846
9344.34 883
9345.26 890
9346.17 864
9347.08 862
9347.99 881
9348.91 839
9349.82 823
9350.73 854
9351.64 840
9352.56 815
9353.47 848
9354.38 816
9355.29 830
9356.21 867
9357.12 829
9358.03 788
9358.94 784
9359.86 822
9360.77 811
9361.68 823
9362.60 842
9363.51 866
9364.42 816
9365.34 796
9366.25 833
9367.16 852
9368.08 806
9368.99 833
9369.90 798
9370.82 846
9371.73 879
9372.64 845
9373.56 813
9374.47 864
9375.38 875
9376.30 858
9377.21 867
9378.12 850
9379.04 831
9379.95 819
9380.87 872
9381.78 864
9382.69 904
9383.61 882
9384.52 911
9385.44 916
9386.35 942
9387.27 935
9388.18 980
9389.09 993
9390.01 962
9390.92 1004
9391.84 1008
9392.75 1033
9393.67 987
9394.58 981
9395.50 1008
9396.41 1008
9397.32 971
9398.24 949
9399.15 913
9400.07 931
9400.98 930
9401.90 939
9402.81 916
9403.73 933
9404.64 868
9405.56 919
9406.47 872
9407.39 908
9408.30 927
9409.22 917
9410.14 912
9411.05 895
9411.97 943
9412.88 898
9413.80 898
9414.71 901
9415.63 938
9416.54 919
9417.46 935
9418.38 912
9419.29 882
9420.21 910
9421.12 933
9422.04 949
9422.95 942
9423.87 948
9424.79 975
9425.70 958
9426.62 990
9427.54 959
9428.45 956
9429.37 929
9430.28 1007
9431.20 1010
9432.12 1042
9433.03 1088
9433.95 1052
9434.87 1010
9435.78 1102
9436.70 1072
9437.62 1045
9438.53 991
9439.45 1045
9440.37 1061
9441.28 1013
9442.20 1025
9443.12 1084
9444.03 1105
9444.95 1103
9445.87 1145
9446.79 1177
9447.70 1278
9448.62 1327
9449.54 1443
9450.45 1491
9451.37 1450
9452.29 1473
9453.21 1482
9454.12 1429
9455.04 1361
9455.96 1363
9456.88 1293
9457.79 1282
9458.71 1256
9459.63 1213
9460.55 1212
9461.47 1180
9462.38 1138
9463.30 1100
9464.22 1098
9465.14 1050
9466.06 1045
9466.97 1049
9467.89 1101
9468.81 1107
9469.73 1092
9470.65 1054
9471.56 1083
9472.48 1159
9473.40 1188
9474.32 1227
9475.24 1301
9476.16 1243
9477.08 1243
9477.99 1293
9478.91 1307
9479.83 1204
9480.75 1251
9481.67 1332
9482.59 1255
9483.51 1199
9484.43 1206
9485.34 1166
9486.26 1132
9487.18 1146
9488.10 1099
9489.02 1170
9489.94 1098
9490.86 1161
9491.78 1088
9492.70 1025
9493.62 1019
9494.54 1059
9495.46 1038
9496.38 1066
9497.30 1039
9498.22 1031
9499.13 1008
9500.05 1019
9500.97 1057
9501.89 1003
9502.81 1038
9503.73 1053
9504.65 1071
9505.57 1039
9506.49 1045
9507.41 1088
9508.33 1136
9509.25 1145
9510.17 1124
9511.09 1144
9512.01 1168
9512.93 1169
9513.86 1179
9514.78 1233
9515.70 1159
9516.62 1194
9517.54 1147
9518.46 1153
9519.38 1151
9520.30 1164
9521.22 1161
9522.14 1206
9523.06 1246
9523.98 1267
9524.90 1278
9525.82 1379
9526.75 1522
9527.67 1616
9528.59 1778
9529.51 1821
9530.43 1833
9531.35 1885
9532.27 1956
9533.19 1902
9534.11 1794
9535.04 1693
9535.96 1660
9536.88 1523
9537.80 1423
9538.72 1385
9539.64 1380
9540.57 1378
9541.49 1256
9542.41 1236
9543.33 1248
9544.25 1188
9545.17 1156
9546.10 1157
9547.02 1191
9547.94 1202
9548.86 1217
9549.78 1183
9550.71 1226
9551.63 1252
9552.55 1301
9553.47 1366
9554.40 1404
9555.32 1455
9556.24 1507
9557.16 1527
9558.09 1518
9559.01 1525
9559.93 1500
9560.85 1379
9561.78 1372
9562.70 1297
9563.62 1237
9564.54 1263
9565.47 1196
9566.39 1151
9567.31 1144
9568.24 1127
9569.16 1072
9570.08 1088
9571.00 1065
9571.93 1106
9572.85 1017
9573.77 1045
9574.70 1052
9575.62 1000
9576.54 986
9577.47 986
9578.39 956
9579.31 1009
9580.24 1014
9581.16 998
9582.09 971
9583.01 996
9583.93 1018
9584.86 989
9585.78 962
9586.70 952
9587.63 1027
9588.55 997
9589.48 1003
9590.40 973
9591.32 1017
9592.25 993
9593.17 1009
9594.10 1014
9595.02 1039
9595.95 1055
9596.87 1078
9597.79 1060
9598.72 1034
9599.64 1068
9600.57 1097
9601.49 1086
9602.42 1075
9603.34 1067
9604.27 1066
9605.19 1087
9606.12 1104
9607.04 1067
9607.97 1128
9608.89 1142
9609.82 1142
9610.74 1097
9611.67 1088
9612.59 1150
9613.52 1130
9614.44 1122
9615.37 1165
9616.29 1109
9617.22 1161
9618.14 1188
9619.07 1189
9619.99 1146
9620.92 1130
9621.85 1130
9622.77 1203
9623.70 1229
9624.62 1244
9625.55 1224
9626.47 1215
9627.40 1214
9628.33 1228
9629.25 1233
9630.18 1250
9631.10 1255
9632.03 1249
9632.96 1265
9633.88 1290
9634.81 1275
9635.73 1304
9636.66 1313
9637.59 1349
9638.51 1322
9639.44 1346
9640.37 1364
9641.29 1441
9642.22 1507
9643.15 1651
9644.07 1672
9645.00 1727
9645.93 1777
9646.85 1866
9647.78 1808
9648.71 1793
9649.63 1747
9650.56 1716
9651.49 1650
9652.41 1607
9653.34 1615
9654.27 1555
9655.20 1495
9656.12 1472
9657.05 1412
9657.98 1339
9658.90 1416
9659.83 1440
9660.76 1409
9661.69 1438
9662.61 1480
9663.54 1468
9664.47 1498
9665.40 1439
9666.32 1447
9667.25 1479
9668.18 1479
9669.11 1521
9670.04 1439
9670.96 1486
9671.89 1440
9672.82 1448
9673.75 1455
9674.68 1511
9675.60 1529
9676.53 1526
9677.46 1536
9678.39 1494
9679.32 1551
9680.25 1496
9681.17 1532
9682.10 1481
9683.03 1487
9683.96 1496
9684.89 1540
9685.82 1560
9686.75 1587
9687.67 1572
9688.60 1615
9689.53 1547
9690.46 1578
9691.39 1634
9692.32 1660
9693.25 1686
9694.18 1634
9695.11 1728
9696.03 1754
9696.96 1760
9697.89 1732
9698.82 1749
9699.75 1717
9700.68 1626
9701.61 1643
9702.54 1598
9703.47 1556
9704.40 1528
9705.33 1564
9706.26 1553
9707.19 1571
9708.12 1588
9709.05 1644
9709.98 1688
9710.91 1736
9711.84 1727
9712.77 1722
9713.70 1704
9714.63 1733
9715.56 1681
9716.49 1605
9717.42 1592
9718.35 1585
9719.28 1565
9720.21 1495
9721.14 1449
9722.07 1390
9723.00 1367
9723.93 1386
9724.86 1342
9725.79 1343
9726.72 1375
9727.65 1401
9728.58 1383
9729.51 1375
9730.44 1393
9731.37 1387
9732.31 1376
9733.24 1325
9734.17 1349
9735.10 1296
9736.03 1362
9736.96 1349
9737.89 1313
9738.82 1342
9739.75 1304
9740.69 1290
9741.62 1240
9742.55 1226
9743.48 1289
9744.41 1241
9745.34 1259
9746.27 1267
9747.21 1200
9748.14 1224
9749.07 1308
9750.00 1263
9750.93 1254
9751.86 1219
9752.80 1234
9753.73 1228
9754.66 1202
9755.59 1236
9756.52 1204
9757.46 1231
9758.39 1275
9759.32 1262
9760.25 1309
9761.18 1270
9762.12 1342
9763.05 1301
9763.98 1290
9764.91 1310
9765.85 1333
9766.78 1302
9767.71 1304
9768.64 1332
9769.58 1338
9770.51 1380
9771.44 1374
9772.37 1386
9773.31 1464
9774.24 1490
9775.17 1575
9776.11 1604
9777.04 1686
9777.97 1697
9778.91 1652
9779.84 1669
9780.77 1680
9781.71 1709
9782.64 1641
9783.57 1596
9784.51 1533
9785.44 1528
9786.37 1475
9787.31 1410
9788.24 1366
9789.17 1333
9790.11 1293
9791.04 1258
9791.97 1366
9792.91 1454
9793.84 1431
9794.77 1423
9795.71 1447
9796.64 1491
9797.58 1451
9798.51 1470
9799.44 1370
9800.38 1345
9801.31 1349
9802.25 1308
9803.18 1251
9804.12 1184
9805.05 1135
9805.98 1186
9806.92 1152
9807.85 1082
9808.79 1053
9809.72 1000
9810.66 1074
9811.59 1079
9812.53 1087
9813.46 1018
9814.40 1005
9815.33 1049
9816.27 1069
9817.20 1077
9818.14 1007
9819.07 1001
9820.01 1049
9820.94 999
9821.88 994
9822.81 1002
9823.75 1001
9824.68 982
9825.62 1012
9826.55 975
9827.49 973
9828.42 940
9829.36 948
9830.29 962
9831.23 949
9832.17 908
9833.10 1001
9834.04 983
9834.97 988
9835.91 977
9836.84 937
9837.78 984
9838.72 970
9839.65 991
9840.59 989
9841.52 1005
9842.46 998
9843.40 958
9844.33 999
9845.27 975
9846.20 964
9847.14 931
9848.08 981
9849.01 969
9849.95 966
9850.89 1021
9851.82 1021
9852.76 1059
9853.70 1006
9854.63 983
9855.57 1007
9856.51 976
9857.44 1018
9858.38 1023
9859.32 1028
9860.25 1020
9861.19 1004
9862.13 1041
9863.07 1055
9864.00 987
9864.94 959
9865.88 945
9866.81 950
9867.75 948
9868.69 959
9869.63 977
9870.56 966
9871.50 997
9872.44 932
9873.38 971
9874.31 996
9875.25 1008
9876.19 1030
9877.13 965
9878.07 980
9879.00 969
9879.94 989
9880.88 977
9881.82 992
9882.75 968
9883.69 971
9884.63 959
9885.57 950
9886.51 909
9887.45 849
9888.38 908
9889.32 948
9890.26 939
9891.20 898
9892.14 921
9893.08 928
9894.01 958
9894.95 903
9895.89 926
9896.83 926
9897.77 936
9898.71 946
9899.65 958
9900.59 956
9901.52 947
9902.46 932
9903.40 981
9904.34 999
9905.28 957
9906.22 963
9907.16 1012
9908.10 1037
9909.04 991
9909.98 1028
9910.92 972
9911.86 981
9912.80 1025
9913.73 1002
9914.67 1028
9915.61 1083
9916.55 1079
9917.49 1155
9918.43 1233
9919.37 1334
9920.31 1457
9921.25 1606
9922.19 1749
9923.13 1901
9924.07 1934
9925.01 2035
9925.95 1978
9926.89 1861
9927.83 1797
9928.77 1670
9929.71 1550
9930.65 1430
9931.59 1307
9932.53 1242
9933.47 1152
9934.41 1135
9935.36 1053
9936.30 1015
9937.24 998
9938.18 985
9939.12 925
9940.06 926
9941.00 917
9941.94 963
9942.88 942
9943.82 915
9944.76 904
9945.70 893
9946.64 891
9947.59 870
9948.53 817
9949.47 828
9950.41 847
9951.35 857
9952.29 886
9953.23 861
9954.17 901
9955.12 869
9956.06 840
9957.00 832
9957.94 837
9958.88 853
9959.82 902
9960.77 828
9961.71 855
9962.65 853
9963.59 850
9964.53 854
9965.48 842
9966.42 846
9967.36 840
9968.30 860
9969.24 825
9970.19 817
9971.13 764
9972.07 768
9973.01 738
9973.95 796
9974.90 771
9975.84 765
9976.78 756
9977.72 780
9978.67 785
9979.61 754
9980.55 769
9981.50 764
9982.44 741
9983.38 748
9984.32 742
9985.27 740
9986.21 763
9987.15 722
9988.10 726
9989.04 745
9989.98 805
9990.92 811
9991.87 818
9992.81 750
9993.75 768
9994.70 799
9995.64 819
9996.58 788
9997.53 779
9998.47 833
9999.41 787
10000.36 794
10001.30 818
10002.25 770
10003.19 760
10004.13 760
10005.08 782
10006.02 777
10006.96 779
10007.91 767
10008.85 807
10009.80 770
10010.74 758
10011.68 793
10012.63 791
10013.57 787
10014.52 801
10015.46 773
10016.41 746
10017.35 773
10018.29 744
10019.24 743
10020.18 709
10021.13 759
10022.07 773
10023.02 768
10023.96 731
10024.91 769
10025.85 803
10026.80 838
10027.74 827
10028.69 826
10029.63 794
10030.58 819
10031.52 786
10032.47 791
10033.41 810
10034.36 778
10035.30 784
10036.25 753
10037.19 740
10038.14 754
10039.08 766
10040.03 754
10040.97 728
10041.92 711
10042.87 758
10043.81 756
10044.76 746
10045.70 741
10046.65 725
10047.59 743
10048.54 718
10049.49 690
10050.43 746
10051.38 704
10052.32 736
10053.27 740
10054.22 752
10055.16 755
10056.11 737
10057.05 729
10058.00 704
10058.95 677
10059.89 648
10060.84 665
10061.79 723
10062.73 695
10063.68 713
10064.63 706
10065.57 736
10066.52 696
10067.47 694
10068.41 733
10069.36 749
10070.31 696
10071.25 684
10072.20 703
10073.15 692
10074.10 738
10075.04 713
10075.99 669
10076.94 649
10077.88 661
10078.83 688
10079.78 697
10080.73 675
10081.67 690
10082.62 687
10083.57 688
10084.52 690
10085.46 678
10086.41 681
10087.36 651
10088.31 658
10089.25 659
10090.20 690
10091.15 683
10092.10 708
10093.05 716
10093.99 696
10094.94 661
10095.89 675
10096.84 681
10097.79 663
10098.73 692
10099.68 657
10100.63 663
10101.58 685
10102.53 661
10103.48 682
10104.42 654
10105.37 686
10106.32 663
10107.27 645
10108.22 657
10109.17 622
10110.12 658
10111.06 645
10112.01 657
10112.96 661
10113.91 665
10114.86 660
10115.81 633
10116.76 644
10117.71 642
10118.66 639
10119.61 661
10120.56 596
10121.50 632
10122.45 624
10123.40 614
10124.35 652
10125.30 626
10126.25 649
10127.20 634
10128.15 660
10129.10 668
10130.05 647
10131.00 652
10131.95 646
10132.90 630
10133.85 662
10134.80 647
10135.75 636
10136.70 636
10137.65 633
10138.60 657
10139.55 677
10140.50 664
10141.45 656
10142.40 648
10143.35 660
10144.30 684
10145.25 679
10146.20 664
10147.15 674
10148.10 675
10149.05 673
10150.00 636
10150.95 679
10151.90 692
10152.86 696
10153.81 682
10154.76 675
10155.71 668
10156.66 677
10157.61 656
10158.56 657
10159.51 670
10160.46 678
10161.41 716
10162.37 700
10163.32 676
10164.27 666
10165.22 672
10166.17 702
10167.12 711
10168.07 663
10169.03 684
10169.98 653
10170.93 665
10171.88 671
10172.83 712
10173.78 736
10174.74 727
10175.69 689
10176.64 674
10177.59 700
10178.54 720
10179.49 753
10180.45 693
10181.40 738
10182.35 781
10183.30 790
10184.26 809
10185.21 804
10186.16 806
10187.11 804
10188.06 834
10189.02 856
10189.97 862
10190.92 861
10191.87 831
10192.83 846
10193.78 828
10194.73 806
10195.69 835
10196.64 819
10197.59 814
10198.54 858
10199.50 798
10200.45 772
10201.40 774
10202.36 814
10203.31 816
10204.26 837
10205.22 820
10206.17 827
10207.12 797
10208.08 774
10209.03 770
10209.98 788
10210.94 765
10211.89 753
10212.84 752
10213.80 743
10214.75 727
10215.70 752
10216.66 747
10217.61 783
10218.56 743
10219.52 754
10220.47 762
10221.43 781
10222.38 747
10223.33 797
10224.29 754
10225.24 826
10226.20 817
10227.15 804
10228.11 819
10229.06 858
10230.01 842
10230.97 866
10231.92 942
10232.88 956
10233.83 897
10234.79 888
10235.74 915
10236.70 900
10237.65 843
10238.60 817
10239.56 777
10240.51 811
10241.47 796
10242.42 763
10243.38 749
10244.33 740
10245.29 729
10246.24 696
10247.20 676
10248.15 689
10249.11 727
10250.07 715
10251.02 709
10251.98 658
10252.93 670
10253.89 632
10254.84 687
10255.80 677
10256.75 639
10257.71 648
10258.67 691
10259.62 680
10260.58 699
10261.53 643
10262.49 654
10263.44 675
10264.40 677
10265.36 671
10266.31 714
10267.27 697
10268.22 669
10269.18 699
10270.14 688
10271.09 682
10272.05 685
10273.01 725
10273.96 669
10274.92 671
10275.87 643
10276.83 647
10277.79 646
10278.74 671
10279.70 627
10280.66 646
10281.61 677
10282.57 651
10283.53 608
10284.49 616
10285.44 658
10286.40 610
10287.36 662
10288.31 611
10289.27 596
10290.23 620
10291.18 678
10292.14 666
10293.10 644
10294.06 635
10295.01 623
10295.97 631
10296.93 663
10297.89 630
10298.84 599
10299.80 632
10300.76 645
10301.72 643
10302.67 626
10303.63 656
10304.59 594
10305.55 589
10306.51 616
10307.46 602
10308.42 601
10309.38 620
10310.34 630
10311.30 649
10312.25 629
10313.21 622
10314.17 609
10315.13 569
10316.09 643
10317.05 598
10318.00 640
10318.96 612
10319.92 618
10320.88 641
10321.84 629
10322.80 637
10323.76 634
10324.71 630
10325.67 631
10326.63 638
10327.59 617
10328.55 622
10329.51 609
10330.47 628
10331.43 613
10332.39 608
10333.35 608
10334.30 623
10335.26 584
10336.22 608
10337.18 607
10338.14 595
10339.10 590
10340.06 627
10341.02 646
10341.98 615
10342.94 636
10343.90 618
10344.86 635
10345.82 597
10346.78 635
10347.74 611
10348.70 614
10349.66 608
10350.62 608
10351.58 618
10352.54 617
10353.50 656
10354.46 633
10355.42 666
10356.38 656
10357.34 671
10358.30 673
10359.26 654
10360.22 633
10361.18 680
10362.14 641
10363.10 634
10364.06 632
10365.02 628
10365.98 624
10366.94 589
10367.90 617
10368.87 577
10369.83 613
10370.79 600
10371.75 633
10372.71 594
10373.67 598
10374.63 639
10375.59 659
10376.55 612
10377.51 622
10378.48 638
10379.44 639
10380.40 622
10381.36 624
10382.32 627
10383.28 616
10384.24 618
10385.21 619
10386.17 595
10387.13 589
10388.09 575
10389.05 607
10390.01 599
10390.98 592
10391.94 596
10392.90 585
10393.86 612
10394.82 602
10395.79 612
10396.75 607
10397.71 608
10398.67 594
10399.63 612
10400.60 637
10401.56 644
10402.52 640
10403.48 632
10404.45 627
10405.41 622
10406.37 635
10407.33 660
10408.30 639
10409.26 654
10410.22 667
10411.18 701
10412.15 724
10413.11 706
10414.07 731
10415.04 783
10416.00 785
10416.96 779
10417.93 761
10418.89 786
10419.85 776
10420.81 817
10421.78 817
10422.74 795
10423.70 820
10424.67 746
10425.63 742
10426.59 783
10427.56 755
10428.52 737
10429.49 759
10430.45 753
10431.41 723
10432.38 689
10433.34 676
10434.30 633
10435.27 629
10436.23 651
10437.20 623
10438.16 593
10439.12 563
10440.09 589
10441.05 611
10442.02 610
10442.98 596
10443.94 577
10444.91 557
10445.87 574
10446.84 614
10447.80 584
10448.77 591
10449.73 577
10450.70 606
10451.66 571
10452.63 588
10453.59 575
10454.55 597
10455.52 574
10456.48 595
10457.45 597
10458.41 589
10459.38 553
10460.34 560
10461.31 572
10462.27 599
10463.24 594
10464.20 580
10465.17 611
10466.14 557
10467.10 561
10468.07 568
10469.03 580
10470.00 582
10470.96 560
10471.93 542
10472.89 557
10473.86 591
10474.82 560
10475.79 595
10476.76 588
10477.72 568
10478.69 586
10479.65 596
10480.62 622
10481.59 593
10482.55 636
10483.52 602
10484.48 599
10485.45 596
10486.42 614
10487.38 590
10488.35 569
10489.32 573
10490.28 603
10491.25 595
10492.21 567
10493.18 549
10494.15 572
10495.11 560
10496.08 570
10497.05 623
10498.01 609
10498.98 640
10499.95 610
10500.92 573
10501.88 568
10502.85 610
10503.82 585
10504.78 549
10505.75 588
10506.72 612
10507.68 590
10508.65 625
10509.62 597
10510.59 560
10511.55 552
10512.52 574
10513.49 582
10514.46 572
10515.42 599
10516.39 607
10517.36 615
10518.33 579
10519.29 587
10520.26 631
10521.23 602
10522.20 577
10523.17 557
10524.13 578
10525.10 600
10526.07 586
10527.04 607
10528.01 582
10528.97 558
10529.94 585
10530.91 613
10531.88 616
10532.85 611
10533.82 607
10534.78 593
10535.75 600
10536.72 572
10537.69 604
10538.66 611
10539.63 625
10540.60 624
10541.56 608
10542.53 591
10543.50 594
10544.47 619
10545.44 623
10546.41 613
10547.38 614
10548.35 637
10549.32 624
10550.29 630
10551.25 640
10552.22 678
10553.19 649
10554.16 658
10555.13 687
10556.10 733
10557.07 741
10558.04 703
10559.01 724
10559.98 702
10560.95 690
10561.92 675
10562.89 700
10563.86 693
10564.83 672
10565.80 661
10566.77 632
10567.74 605
10568.71 615
10569.68 647
10570.65 635
10571.62 610
10572.59 626
10573.56 648
10574.53 637
10575.50 611
10576.47 627
10577.44 632
10578.41 641
10579.38 676
10580.35 655
10581.32 630
10582.29 637
10583.26 610
10584.23 658
10585.21 661
10586.18 644
10587.15 646
10588.12 649
10589.09 650
10590.06 632
10591.03 600
10592.00 621
10592.97 631
10593.94 648
10594.92 620
10595.89 625
10596.86 594
10597.83 577
10598.80 589
10599.77 591
10600.74 582
10601.71 575
10602.69 576
10603.66 559
10604.63 559
10605.60 551
10606.57 567
10607.54 560
10608.52 597
10609.49 558
10610.46 575
10611.43 600
10612.40 597
10613.38 557
10614.35 536
10615.32 551
10616.29 593
10617.27 554
10618.24 554
10619.21 564
10620.18 587
10621.15 607
10622.13 587
10623.10 546
10624.07 593
10625.04 603
10626.02 584
10626.99 616
10627.96 608
10628.94 630
10629.91 652
10630.88 625
10631.85 592
10632.83 622
10633.80 626
10634.77 661
10635.75 647
10636.72 629
10637.69 579
10638.67 617
10639.64 592
10640.61 635
10641.59 628
10642.56 613
10643.53 644
10644.51 613
10645.48 595
10646.45 578
10647.43 562
10648.40 609
10649.37 598
10650.35 637
10651.32 607
10652.30 641
10653.27 601
10654.24 607
10655.22 605
10656.19 639
10657.16 607
10658.14 623
10659.11 614
10660.09 645
10661.06 619
10662.04 626
10663.01 644
10663.98 654
10664.96 656
10665.93 648
10666.91 636
10667.88 626
10668.86 659
10669.83 615
10670.81 621
10671.78 605
10672.76 611
10673.73 591
10674.71 617
10675.68 616
10676.66 605
10677.63 595
10678.61 594
10679.58 588
10680.56 579
10681.53 605
10682.51 577
10683.48 570
10684.46 583
10685.43 605
10686.41 567
10687.38 539
10688.36 562
10689.33 569
10690.31 558
10691.28 567
10692.26 542
10693.24 551
10694.21 571
10695.19 568
10696.16 542
10697.14 589
10698.12 594
10699.09 585
10700.07 571
10701.04 543
10702.02 587
10703.00 556
10703.97 614
10704.95 609
10705.92 549
10706.90 554
10707.88 571
10708.85 582
10709.83 585
10710.81 572
10711.78 587
10712.76 586
10713.74 553
10714.71 540
10715.69 558
10716.67 555
10717.64 557
10718.62 590
10719.60 528
10720.57 579
10721.55 566
10722.53 558
10723.50 542
10724.48 549
10725.46 531
10726.44 553
10727.41 571
10728.39 553
10729.37 557
10730.35 566
10731.32 567
10732.30 550
10733.28 544
10734.26 576
10735.23 606
10736.21 601
10737.19 601
10738.17 601
10739.14 592
10740.12 601
10741.10 585
10742.08 606
10743.06 613
10744.03 608
10745.01 604
10745.99 587
10746.97 574
10747.95 561
10748.92 557
10749.90 573
10750.88 558
10751.86 568
10752.84 556
10753.82 591
10754.79 558
10755.77 533
10756.75 526
10757.73 558
10758.71 545
10759.69 546
10760.67 546
10761.65 539
10762.62 568
10763.60 591
10764.58 559
10765.56 599
10766.54 578
10767.52 573
10768.50 558
10769.48 545
10770.46 566
10771.44 559
10772.42 560
10773.39 536
10774.37 550
10775.35 567
10776.33 529
10777.31 552
10778.29 558
10779.27 604
10780.25 574
10781.23 567
10782.21 538
10783.19 543
10784.17 572
10785.15 522
10786.13 525
10787.11 527
10788.09 562
10789.07 561
10790.05 544
10791.03 543
10792.01 554
10792.99 555
10793.97 577
10794.95 547
10795.93 537
10796.91 552
10797.89 572
10798.87 548
10799.85 548
10800.83 543
10801.82 579
10802.80 552
10803.78 566
10804.76 543
10805.74 582
10806.72 549
10807.70 542
10808.68 542
10809.66 547
10810.64 570
10811.62 569
10812.61 568
10813.59 544
10814.57 579
10815.55 562
10816.53 535
10817.51 547
10818.49 548
10819.47 561
10820.46 536
10821.44 523
10822.42 557
10823.40 560
10824.38 559
10825.36 563
10826.35 569
10827.33 564
10828.31 545
10829.29 588
10830.27 576
10831.25 564
10832.24 559
10833.22 573
10834.20 569
10835.18 552
10836.17 565
10837.15 598
10838.13 615
10839.11 576
10840.09 604
10841.08 575
10842.06 565
10843.04 578
10844.02 555
10845.01 589
10845.99 564
10846.97 606
10847.96 595
10848.94 590
10849.92 590
10850.90 614
10851.89 610
10852.87 590
10853.85 583
10854.84 577
10855.82 551
10856.80 586
10857.78 568
10858.77 583
10859.75 519
10860.73 580
10861.72 563
10862.70 573
10863.68 593
10864.67 558
10865.65 588
10866.64 612
10867.62 609
10868.60 580
10869.59 610
10870.57 622
10871.55 610
10872.54 600
10873.52 635
10874.51 644
10875.49 638
10876.47 673
10877.46 648
10878.44 650
10879.43 654
10880.41 649
10881.39 616
10882.38 628
10883.36 680
10884.35 658
10885.33 639
10886.32 670
10887.30 643
10888.29 651
10889.27 636
10890.25 661
10891.24 698
10892.22 700
10893.21 672
10894.19 667
10895.18 693
10896.16 678
10897.15 703
10898.13 696
10899.12 726
10900.10 679
10901.09 716
10902.07 701
10903.06 770
10904.04 731
10905.03 755
10906.01 740
10907.00 755
10907.99 802
10908.97 752
10909.96 746
10910.94 728
10911.93 762
10912.91 765
10913.90 791
10914.88 760
10915.87 746
10916.86 753
10917.84 781
10918.83 760
10919.81 787
10920.80 826
10921.79 831
10922.77 821
10923.76 791
10924.74 833
10925.73 844
10926.72 894
10927.70 857
10928.69 847
10929.68 862
10930.66 861
10931.65 836
10932.64 885
10933.62 867
10934.61 874
10935.60 928
10936.58 961
10937.57 1016
10938.56 993
10939.54 1046
10940.53 1074
10941.52 1116
10942.50 1138
10943.49 1167
10944.48 1183
10945.47 1183
10946.45 1190
10947.44 1220
10948.43 1170
10949.41 1132
10950.40 1214
10951.39 1200
10952.38 1204
10953.36 1256
10954.35 1277
10955.34 1222
10956.33 1214
10957.31 1220
10958.30 1205
10959.29 1216
10960.28 1183
10961.27 1152
10962.25 1137
10963.24 1081
10964.23 1065
10965.22 1037
10966.21 1069
10967.19 1033
10968.18 977
10969.17 1000
10970.16 979
10971.15 977
10972.13 993
10973.12 1009
10974.11 1015
10975.10 1029
10976.09 1022
10977.08 1017
10978.07 1022
10979.05 1055
10980.04 1072
10981.03 1116
10982.02 1079
10983.01 1150
10984.00 1096
10984.99 1066
10985.98 1171
10986.96 1188
10987.95 1219
10988.94 1269
10989.93 1344
10990.92 1349
10991.91 1427
10992.90 1438
10993.89 1541
10994.88 1562
10995.87 1660
10996.86 1657
10997.85 1666
10998.84 1651
10999.83 1566
11000.82 1502
11001.81 1455
11002.79 1447
11003.78 1359
11004.77 1279
11005.76 1195
11006.75 1098
11007.74 1078
11008.73 1069
11009.72 1027
11010.71 1019
11011.70 1012
11012.69 995
11013.68 940
11014.67 922
11015.67 937
11016.66 947
11017.65 912
11018.64 899
11019.63 918
11020.62 888
11021.61 932
11022.60 924
11023.59 954
11024.58 947
11025.57 890
11026.56 873
11027.55 871
11028.54 857
11029.53 898
11030.52 900
11031.52 900
11032.51 885
11033.50 836
11034.49 890
11035.48 856
11036.47 835
11037.46 843
11038.45 836
11039.45 833
11040.44 825
11041.43 836
11042.42 811
11043.41 776
11044.40 762
11045.39 788
11046.39 747
11047.38 774
11048.37 775
11049.36 771
11050.35 787
11051.35 796
11052.34 751
11053.33 764
11054.32 753
11055.31 778
11056.31 760
11057.30 766
11058.29 767
11059.28 753
11060.27 749
11061.27 746
11062.26 753
11063.25 750
11064.24 713
11065.24 754
11066.23 755
11067.22 761
11068.21 759
11069.21 723
11070.20 747
11071.19 741
11072.19 752
11073.18 744
11074.17 759
11075.16 747
11076.16 757
11077.15 768
11078.14 760
11079.14 734
11080.13 744
11081.12 743
11082.12 701
11083.11 701
11084.10 741
11085.10 712
11086.09 711
11087.08 701
11088.08 744
11089.07 701
11090.06 749
11091.06 735
11092.05 720
11093.04 708
11094.04 708
11095.03 713
11096.03 737
11097.02 746
11098.01 772
11099.01 708
11100.00 726
11101.00 714
11101.99 730
11102.98 729
11103.98 709
11104.97 727
11105.97 674
11106.96 694
11107.96 702
11108.95 726
11109.95 741
11110.94 742
11111.93 724
11112.93 725
11113.92 716
11114.92 722
11115.91 733
11116.91 737
11117.90 722
11118.90 715
11119.89 750
11120.89 745
11121.88 751
11122.88 753
11123.87 764
11124.87 749
11125.86 735
11126.86 733
11127.85 776
11128.85 767
11129.84 786
11130.84 726
11131.84 754
11132.83 737
11133.83 711
11134.82 749
11135.82 727
11136.81 719
11137.81 736
11138.81 757
11139.80 721
11140.80 740
11141.79 706
11142.79 754
11143.79 720
11144.78 717
11145.78 681
11146.77 710
11147.77 699
11148.77 709
11149.76 735
11150.76 699
11151.75 686
11152.75 676
11153.75 702
11154.74 689
11155.74 636
11156.74 678
11157.73 682
11158.73 678
11159.73 683
11160.72 646
11161.72 669
11162.72 680
11163.71 638
11164.71 611
11165.71 639
11166.71 652
11167.70 698
11168.70 683
11169.70 687
11170.69 675
11171.69 676
11172.69 677
11173.69 698
11174.68 666
11175.68 644
11176.68 649
11177.68 633
11178.67 642
11179.67 639
11180.67 629
11181.67 649
11182.66 639
11183.66 663
11184.66 639
11185.66 669
11186.66 642
11187.65 665
11188.65 650
11189.65 666
11190.65 624
11191.65 663
11192.64 654
11193.64 612
11194.64 647
11195.64 649
11196.64 666
11197.64 638
11198.63 624
11199.63 624
11200.63 679
11201.63 637
11202.63 669
11203.63 660
11204.63 659
11205.63 647
11206.62 655
11207.62 655
11208.62 636
11209.62 625
11210.62 642
11211.62 621
11212.62 661
11213.62 651
11214.62 630
11215.62 665
11216.61 607
11217.61 609
11218.61 627
11219.61 632
11220.61 638
11221.61 666
11222.61 638
11223.61 622
11224.61 589
11225.61 654
11226.61 630
11227.61 643
11228.61 652
11229.61 620
11230.61 616
11231.61 655
11232.61 637
11233.61 605
11234.61 643
11235.61 618
11236.61 618
11237.61 608
11238.61 604
11239.61 633
11240.61 654
11241.61 628
11242.61 657
11243.61 648
11244.61 667
11245.61 664
11246.61 630
11247.61 643
11248.62 645
11249.62 666
11250.62 627
11251.62 638
11252.62 628
11253.62 629
11254.62 635
11255.62 668
11256.62 642
11257.62 674
11258.62 655
11259.63 642
11260.63 638
11261.63 641
11262.63 684
11263.63 652
11264.63 663
11265.63 643
11266.64 669
11267.64 650
11268.64 671
11269.64 661
11270.64 686
11271.64 633
11272.65 695
11273.65 665
11274.65 650
11275.65 711
11276.65 714
11277.65 729
11278.66 670
11279.66 716
11280.66 719
11281.66 699
11282.67 732
11283.67 729
11284.67 684
11285.67 702
11286.67 688
11287.68 679
11288.68 679
11289.68 702
11290.68 698
11291.69 693
11292.69 710
11293.69 723
11294.70 722
11295.70 703
11296.70 734
11297.70 715
11298.71 703
11299.71 709
11300.71 711
11301.72 718
11302.72 708
11303.72 703
11304.72 755
11305.73 746
11306.73 728
11307.73 701
11308.74 717
11309.74 725
11310.74 732
11311.75 718
11312.75 787
11313.76 728
11314.76 703
11315.76 716
11316.77 718
11317.77 692
11318.77 688
11319.78 724
11320.78 744
11321.79 700
11322.79 722
11323.79 744
11324.80 723
11325.80 696
11326.81 721
11327.81 727
11328.81 722
11329.82 700
11330.82 710
11331.83 691
11332.83 752
11333.84 782
11334.84 769
11335.85 754
11336.85 757
11337.85 795
11338.86 754
11339.86 809
11340.87 751
11341.87 748
11342.88 772
11343.88 741
11344.89 727
11345.89 761
11346.90 730
11347.90 720
11348.91 759
11349.91 749
11350.92 742
11351.92 740
11352.93 734
11353.94 738
11354.94 733
11355.95 738
11356.95 749
11357.96 752
11358.96 790
11359.97 734
11360.97 762
11361.98 765
11362.99 744
11363.99 721
11365.00 713
11366.00 741
11367.01 752
11368.02 723
11369.02 736
11370.03 696
11371.03 748
11372.04 751
11373.05 761
11374.05 721
11375.06 706
11376.06 729
11377.07 744
11378.08 744
11379.08 712
11380.09 742
11381.10 774
11382.10 768
11383.11 752
11384.12 735
11385.12 753
11386.13 779
11387.14 782
11388.14 796
11389.15 757
11390.16 766
11391.17 823
11392.17 759
11393.18 781
11394.19 760
11395.19 762
11396.20 770
11397.21 784
11398.22 804
11399.22 834
11400.23 832
11401.24 812
11402.25 813
11403.25 819
11404.26 786
11405.27 793
11406.28 831
11407.28 796
11408.29 843
11409.30 843
11410.31 831
11411.31 855
11412.32 836
11413.33 840
11414.34 858
11415.35 892
11416.35 873
11417.36 871
11418.37 885
11419.38 878
11420.39 845
11421.40 881
11422.40 903
11423.41 908
11424.42 884
11425.43 913
11426.44 927
11427.45 913
11428.46 895
11429.46 919
11430.47 908
11431.48 968
11432.49 968
11433.50 1002
11434.51 983
11435.52 965
11436.53 967
11437.54 983
11438.54 982
11439.55 1003
11440.56 1008
11441.57 989
11442.58 988
11443.59 994
11444.60 993
11445.61 1025
11446.62 1030
11447.63 1066
11448.64 1070
11449.65 1095
11450.66 1075
11451.67 1084
11452.68 1063
11453.69 1071
11454.70 1108
11455.71 1111
11456.72 1128
11457.73 1075
11458.74 1117
11459.75 1099
11460.76 1094
11461.77 1170
11462.78 1170
11463.79 1183
11464.80 1182
11465.81 1164
11466.82 1196
11467.83 1166
11468.84 1180
11469.85 1195
11470.86 1226
11471.87 1190
11472.88 1224
11473.89 1193
11474.90 1209
11475.91 1252
11476.92 1247
11477.93 1209
11478.95 1196
11479.96 1241
11480.97 1250
11481.98 1280
11482.99 1260
11484.00 1268
11485.01 1252
11486.02 1278
11487.03 1261
11488.05 1291
11489.06 1303
11490.07 1278
11491.08 1245
11492.09 1293
11493.10 1306
11494.11 1329
11495.13 1335
11496.14 1316
11497.15 1322
11498.16 1317
11499.17 1368
11500.18 1413
11501.20 1403
11502.21 1392
11503.22 1415
11504.23 1406
11505.24 1365
11506.26 1428
11507.27 1465
11508.28 1458
11509.29 1530
11510.30 1528
11511.32 1534
11512.33 1527
11513.34 1458
11514.35 1545
11515.37 1490
11516.38 1525
11517.39 1571
11518.40 1573
11519.42 1554
11520.43 1527
11521.44 1546
11522.45 1661
11523.47 1708
11524.48 1686
11525.49 1670
11526.51 1670
11527.52 1692
11528.53 1790
11529.55 1846
11530.56 1801
11531.57 1793
11532.59 1793
11533.60 1868
11534.61 1838
11535.63 1854
11536.64 1862
11537.65 1957
11538.67 1971
11539.68 2049
11540.69 2047
11541.71 2079
11542.72 2055
11543.73 2111
11544.75 2127
11545.76 2137
11546.78 2170
11547.79 2248
11548.80 2339
11549.82 2367
11550.83 2410
11551.85 2542
11552.86 2531
11553.87 2546
11554.89 2661
11555.90 2665
11556.92 2685
11557.93 2718
11558.95 2798
11559.96 2868
11560.97 2868
11561.99 2890
11563.00 2989
11564.02 3008
11565.03 3060
11566.05 3172
11567.06 3263
11568.08 3335
11569.09 3441
11570.11 3619
11571.12 3710
11572.14 3904
11573.15 4011
11574.17 4212
11575.18 4374
11576.20 4562
11577.21 4696
11578.23 4873
11579.24 5042
11580.26 5261
11581.27 5386
11582.29 5544
11583.30 5737
11584.32 5925
11585.33 6361
11586.35 6608
11587.37 6992
11588.38 7374
11589.40 8022
11590.41 8645
11591.43 9457
11592.44 10297
11593.46 11095
11594.48 11855
11595.49 12643
11596.51 13511
11597.52 14210
11598.54 14568
11599.56 14903
11600.57 14998
11601.59 14707
11602.61 14272
11603.62 13508
11604.64 12639
11605.66 11802
11606.67 10725
11607.69 9759
11608.70 8851
11609.72 7989
11610.74 7253
11611.75 6728
11612.77 6066
11613.79 5600
11614.81 5256
11615.82 4947
11616.84 4657
11617.86 4414
11618.87 4215
11619.89 4093
11620.91 3985
11621.92 3843
11622.94 3765
11623.96 3681
11624.98 3623
11625.99 3502
11627.01 3437
11628.03 3383
11629.05 3374
11630.06 3282
11631.08 3304
11632.10 3215
11633.12 3265
11634.13 3307
11635.15 3256
11636.17 3307
11637.19 3224
11638.20 3157
11639.22 3077
11640.24 3035
11641.26 3028
11642.28 2961
11643.29 2882
11644.31 2826
11645.33 2671
11646.35 2557
11647.37 2510
11648.39 2416
11649.40 2375
11650.42 2374
11651.44 2338
11652.46 2333
11653.48 2352
11654.50 2338
11655.51 2372
11656.53 2337
11657.55 2332
11658.57 2325
11659.59 2351
11660.61 2329
11661.63 2369
11662.65 2435
11663.67 2392
11664.68 2317
11665.70 2364
11666.72 2387
11667.74 2401
11668.76 2414
11669.78 2480
11670.80 2528
11671.82 2521
11672.84 2631
11673.86 2590
11674.88 2664
11675.90 2613
11676.92 2643
11677.94 2687
11678.96 2726
11679.98 2711
11680.99 2638
11682.01 2654
11683.03 2672
11684.05 2648
11685.07 2588
11686.09 2594
11687.11 2571
11688.13 2455
11689.15 2451
11690.17 2445
11691.19 2381
11692.21 2417
11693.24 2464
11694.26 2410
11695.28 2373
11696.30 2369
11697.32 2361
11698.34 2271
11699.36 2283
11700.38 2286
11701.40 2302
11702.42 2221
11703.44 2202
11704.46 2236
11705.48 2218
11706.50 2172
11707.52 2128
11708.54 2101
11709.57 2079
11710.59 2081
11711.61 2065
11712.63 2053
11713.65 2047
11714.67 2029
11715.69 1977
11716.71 2009
11717.73 1946
11718.76 1898
11719.78 1915
11720.80 1868
11721.82 1862
11722.84 1844
11723.86 1887
11724.89 1859
11725.91 1747
11726.93 1762
11727.95 1734
11728.97 1754
11729.99 1717
11731.02 1719
11732.04 1709
11733.06 1661
11734.08 1645
11735.10 1634
11736.13 1680
11737.15 1665
11738.17 1675
11739.19 1651
11740.22 1636
11741.24 1700
11742.26 1696
11743.28 1673
11744.30 1671
11745.33 1638
11746.35 1618
11747.37 1599
11748.40 1564
11749.42 1577
11750.44 1587
11751.46 1572
11752.49 1511
11753.51 1507
11754.53 1454
11755.56 1500
11756.58 1431
11757.60 1421
11758.62 1373
11759.65 1374
11760.67 1403
11761.69 1404
11762.72 1360
11763.74 1370
11764.76 1377
11765.79 1336
11766.81 1345
11767.83 1369
11768.86 1398
11769.88 1363
11770.91 1349
11771.93 1285
11772.95 1304
11773.98 1306
11775.00 1240
11776.02 1249
11777.05 1252
11778.07 1240
11779.10 1212
11780.12 1207
11781.14 1235
11782.17 1194
11783.19 1227
11784.22 1229
11785.24 1187
11786.26 1205
11787.29 1192
11788.31 1174
11789.34 1176
11790.36 1116
11791.39 1147
11792.41 1188
11793.44 1128
11794.46 1131
11795.49 1079
11796.51 1064
11797.54 1028
11798.56 1029
11799.59 1055
11800.61 1012
11801.63 1001
11802.66 999
11803.69 1021
11804.71 1024
11805.74 1029
11806.76 975
11807.79 955
11808.81 1001
11809.84 1002
11810.86 935
11811.89 971
11812.91 921
11813.94 934
11814.96 955
11815.99 985
11817.01 935
11818.04 905
11819.07 954
11820.09 940
11821.12 947
11822.14 921
11823.17 933
11824.20 909
11825.22 941
11826.25 941
11827.27 906
11828.30 912
11829.33 903
11830.35 890
11831.38 902
11832.40 907
11833.43 886
11834.46 936
11835.48 937
11836.51 896
11837.54 889
11838.56 902
11839.59 864
11840.62 874
11841.64 849
11842.67 878
11843.70 908
11844.72 867
11845.75 850
11846.78 900
11847.80 856
11848.83 855
11849.86 837
11850.89 861
11851.91 843
11852.94 785
11853.97 848
11854.99 861
11856.02 836
11857.05 842
11858.08 828
11859.10 843
11860.13 845
11861.16 851
11862.19 813
11863.21 826
11864.24 844
11865.27 861
11866.30 840
11867.33 838
11868.35 841
11869.38 865
11870.41 822
11871.44 824
11872.47 841
11873.49 839
11874.52 823
11875.55 840
11876.58 841
11877.61 820
11878.63 822
11879.66 834
11880.69 806
11881.72 813
11882.75 830
11883.78 831
11884.81 846
11885.83 824
11886.86 876
11887.89 839
11888.92 860
11889.95 866
11890.98 830
11892.01 842
11893.04 859
11894.06 871
11895.09 866
11896.12 906
11897.15 913
11898.18 889
11899.21 826
11900.24 898
11901.27 902
11902.30 877
11903.33 906
11904.36 874
11905.39 891
11906.42 895
11907.45 884
11908.48 907
11909.50 903
11910.53 890
11911.56 878
11912.59 878
11913.62 864
11914.65 861
11915.68 884
11916.71 869
11917.74 856
11918.77 877
11919.80 919
11920.83 895
11921.86 871
11922.89 886
11923.92 946
11924.95 939
11925.99 961
11927.02 928
11928.05 935
11929.08 990
11930.11 925
11931.14 907
11932.17 924
11933.20 902
11934.23 888
11935.26 931
11936.29 871
11937.32 840
11938.35 864
11939.38 838
11940.41 796
11941.45 799
11942.48 781
11943.51 772
11944.54 761
11945.57 800
11946.60 773
11947.63 750
11948.66 755
11949.70 723
11950.73 745
11951.76 761
11952.79 750
11953.82 738
11954.85 721
11955.88 749
11956.92 734
11957.95 742
11958.98 751
11960.01 734
11961.04 725
11962.08 759
11963.11 730
11964.14 795
11965.17 756
11966.20 770
11967.24 724
11968.27 731
11969.30 786
11970.33 771
11971.36 750
11972.40 750
11973.43 745
11974.46 742
11975.49 705
11976.53 728
11977.56 727
11978.59 743
11979.62 737
11980.66 769
11981.69 789
11982.72 792
11983.76 790
11984.79 772
11985.82 799
11986.85 768
11987.89 747
11988.92 771
11989.95 744
11990.99 776
11992.02 761
11993.05 741
11994.09 753
11995.12 787
11996.15 769
11997.19 760
11998.22 762
11999.25 785
12000.29 803
12001.32 797
12002.35 799
12003.39 803
12004.42 840
12005.46 839
12006.49 816
12007.52 831
12008.56 813
12009.59 812
12010.63 868
12011.66 892
12012.69 859
12013.73 873
12014.76 863
12015.80 888
12016.83 883
12017.86 886
12018.90 883
12019.93 868
12020.97 834
12022.00 837
12023.04 866
12024.07 862
12025.11 829
12026.14 835
12027.18 835
12028.21 846
12029.25 849
12030.28 827
12031.32 812
12032.35 825
12033.39 828
12034.42 844
12035.46 849
12036.49 854
12037.53 853
12038.56 827
12039.60 829
12040.63 837
12041.67 823
12042.70 825
12043.74 819
12044.77 823
12045.81 814
12046.84 831
12047.88 809
12048.92 839
12049.95 839
12050.99 817
12052.02 843
12053.06 829
12054.09 822
12055.13 825
12056.17 821
12057.20 800
12058.24 815
12059.27 826
12060.31 831
12061.35 829
12062.38 817
12063.42 833
12064.46 853
12065.49 815
12066.53 803
12067.56 834
12068.60 841
12069.64 808
12070.67 797
12071.71 838
12072.75 874
12073.78 882
12074.82 861
12075.86 867
12076.89 858
12077.93 841
12078.97 872
12080.01 857
12081.04 868
12082.08 895
12083.12 880
12084.15 883
12085.19 889
12086.23 851
12087.27 883
12088.30 920
12089.34 922
12090.38 903
12091.41 945
12092.45 938
12093.49 951
12094.53 944
12095.57 964
12096.60 941
12097.64 959
12098.68 990
12099.72 987
12100.75 981
12101.79 1006
12102.83 955
12103.87 921
12104.91 908
12105.94 899
12106.98 886
12108.02 916
12109.06 917
12110.10 866
12111.14 843
12112.17 855
12113.21 864
12114.25 816
12115.29 805
12116.33 842
12117.37 826
12118.40 823
12119.44 832
12120.48 824
12121.52 792
12122.56 823
12123.60 795
12124.64 828
12125.68 789
12126.72 788
12127.75 763
12128.79 785
12129.83 831
12130.87 816
12131.91 797
12132.95 780
12133.99 783
12135.03 763
12136.07 773
12137.11 786
12138.15 794
12139.19 763
12140.23 758
12141.27 781
12142.31 780
12143.35 756
12144.38 779
12145.42 785
12146.46 767
12147.50 751
12148.54 734
12149.58 751
12150.62 759
12151.66 783
12152.70 796
12153.74 789
12154.78 763
12155.82 738
12156.87 742
12157.91 771
12158.95 781
12159.99 780
12161.03 767
12162.07 770
12163.11 725
12164.15 751
12165.19 743
12166.23 751
12167.27 783
12168.31 731
12169.35 741
12170.39 728
12171.43 757
12172.47 739
12173.52 752
12174.56 736
12175.60 737
12176.64 708
12177.68 706
12178.72 752
12179.76 761
12180.80 738
12181.85 720
12182.89 757
12183.93 753
12184.97 722
12186.01 769
12187.05 762
12188.09 752
12189.14 746
12190.18 749
12191.22 772
12192.26 769
12193.30 732
12194.34 748
12195.39 714
12196.43 776
12197.47 763
12198.51 784
12199.55 727
12200.60 773
12201.64 767
12202.68 763
12203.72 765
12204.77 752
12205.81 759
12206.85 744
12207.89 734
12208.94 739
12209.98 764
12211.02 760
12212.06 752
12213.11 743
12214.15 792
12215.19 774
12216.23 790
12217.28 773
12218.32 771
12219.36 769
12220.41 808
12221.45 767
12222.49 752
12223.54 759
12224.58 761
12225.62 752
12226.66 769
12227.71 760
12228.75 742
12229.79 735
12230.84 723
12231.88 776
12232.93 755
12233.97 762
12235.01 727
12236.06 733
12237.10 745
12238.14 753
12239.19 738
12240.23 760
12241.28 752
12242.32 766
12243.36 753
12244.41 714
12245.45 727
12246.50 697
12247.54 726
12248.58 734
12249.63 728
12250.67 723
12251.72 730
12252.76 732
12253.80 717
12254.85 733
12255.89 708
12256.94 719
12257.98 739
12259.03 696
12260.07 720
12261.12 721
12262.16 695
12263.21 711
12264.25 708
12265.30 732
12266.34 724
12267.39 682
12268.43 663
12269.48 696
12270.52 683
12271.57 659
12272.61 672
12273.66 691
12274.70 655
12275.75 658
12276.79 652
12277.84 658
12278.88 691
12279.93 663
12280.98 680
12282.02 633
12283.07 675
12284.11 645
12285.16 628
12286.20 623
12287.25 648
12288.30 659
12289.34 654
12290.39 628
12291.43 653
12292.48 654
12293.53 624
12294.57 622
12295.62 629
12296.66 642
12297.71 654
12298.76 638
12299.80 626
12300.85 648
12301.90 650
12302.94 640
12303.99 620
12305.04 629
12306.08 610
12307.13 625
12308.18 660
12309.22 611
12310.27 636
12311.32 618
12312.36 614
12313.41 598
12314.46 627
12315.50 603
12316.55 625
12317.60 610
12318.65 605
12319.69 597
12320.74 611
12321.79 577
12322.83 580
12323.88 608
12324.93 597
12325.98 628
12327.02 583
12328.07 587
12329.12 579
12330.17 574
12331.21 595
12332.26 616
12333.31 559
12334.36 592
12335.41 590
12336.45 595
12337.50 567
12338.55 593
12339.60 571
12340.65 587
12341.69 593
12342.74 592
12343.79 577
12344.84 565
12345.89 574
12346.94 567
12347.98 598
12349.03 579
12350.08 590
12351.13 623
12352.18 625
12353.23 589
12354.28 593
12355.32 596
12356.37 576
12357.42 569
12358.47 598
12359.52 626
12360.57 584
12361.62 599
12362.67 538
12363.72 594
12364.76 617
12365.81 598
12366.86 555
12367.91 566
12368.96 566
12370.01 568
12371.06 600
12372.11 586
12373.16 589
12374.21 609
12375.26 611
12376.31 606
12377.36 631
12378.41 586
12379.46 601
12380.51 584
12381.56 600
12382.61 575
12383.66 602
12384.71 572
12385.76 576
12386.81 594
12387.86 605
12388.91 594
12389.96 594
12391.01 591
12392.06 567
12393.11 596
12394.16 580
12395.21 577
12396.26 583
12397.31 549
12398.36 582
12399.41 588
12400.46 567
12401.51 608
12402.56 581
12403.61 570
12404.66 572
12405.71 600
12406.77 588
12407.82 576
12408.87 546
12409.92 547
12410.97 578
12412.02 553
12413.07 570
12414.12 582
12415.17 558
12416.23 531
12417.28 581
12418.33 566
12419.38 586
12420.43 541
12421.48 545
12422.53 580
12423.59 583
12424.64 578
12425.69 552
12426.74 585
12427.79 576
12428.84 586
12429.90 546
12430.95 586
12432.00 567
12433.05 567
12434.10 579
12435.16 568
12436.21 544
12437.26 557
12438.31 530
12439.37 537
12440.42 542
12441.47 553
12442.52 582
12443.58 562
12444.63 573
12445.68 569
12446.73 555
12447.79 572
12448.84 591
12449.89 573
12450.94 564
12452.00 552
12453.05 568
12454.10 547
12455.16 573
12456.21 576
12457.26 549
12458.31 563
12459.37 553
12460.42 564
12461.47 537
12462.53 564
12463.58 555
12464.63 578
12465.69 556
12466.74 590
12467.79 562
12468.85 586
12469.90 609
12470.95 570
12472.01 563
12473.06 592
12474.12 634
12475.17 636
12476.22 613
12477.28 627
12478.33 625
12479.39 658
12480.44 616
12481.49 649
12482.55 637
12483.60 667
12484.66 663
12485.71 686
12486.76 722
12487.82 706
12488.87 763
12489.93 752
12490.98 735
12492.04 716
12493.09 712
12494.15 712
12495.20 712
12496.25 699
12497.31 725
12498.36 704
12499.42 645
12500.47 647
12501.53 634
12502.58 615
12503.64 646
12504.69 621
12505.75 605
12506.80 622
12507.86 642
12508.91 600
12509.97 602
12511.03 613
12512.08 593
12513.14 584
12514.19 602
12515.25 596
12516.30 616
12517.36 570
12518.41 554
12519.47 594
12520.52 595
12521.58 583
12522.64 576
12523.69 612
12524.75 600
12525.80 608
12526.86 597
12527.92 580
12528.97 606
12530.03 626
12531.08 612
12532.14 607
12533.20 612
12534.25 631
12535.31 619
12536.37 643
12537.42 649
12538.48 601
12539.54 635
12540.59 648
12541.65 677
12542.70 606
12543.76 630
12544.82 620
12545.88 629
12546.93 634
12547.99 652
12549.05 662
12550.10 670
12551.16 624
12552.22 650
12553.27 680
12554.33 657
12555.39 691
12556.45 719
12557.50 735
12558.56 684
12559.62 767
12560.67 783
12561.73 789
12562.79 783
12563.85 799
12564.90 812
12565.96 830
12567.02 827
12568.08 836
12569.14 894
12570.19 891
12571.25 918
12572.31 891
12573.37 925
12574.42 883
12575.48 919
12576.54 896
12577.60 888
12578.66 857
12579.72 856
12580.77 875
12581.83 836
12582.89 788
12583.95 751
12585.01 771
12586.07 770
12587.12 736
12588.18 690
12589.24 709
12590.30 672
12591.36 668
12592.42 665
12593.48 641
12594.53 653
12595.59 650
12596.65 662
12597.71 669
12598.77 652
12599.83 645
12600.89 630
12601.95 657
12603.01 656
12604.07 629
12605.13 672
12606.18 671
12607.24 645
12608.30 673
12609.36 682
12610.42 638
12611.48 690
12612.54 651
12613.60 657
12614.66 606
12615.72 652
12616.78 647
12617.84 669
12618.90 640
12619.96 623
12621.02 631
12622.08 641
12623.14 635
12624.20 610
12625.26 618
12626.32 619
12627.38 644
12628.44 634
12629.50 628
12630.56 645
12631.62 656
12632.68 640
12633.74 642
12634.80 692
12635.86 688
12636.92 714
12637.98 698
12639.04 679
12640.11 693
12641.17 734
12642.23 710
12643.29 733
12644.35 702
12645.41 729
12646.47 760
12647.53 781
12648.59 760
12649.65 797
12650.72 816
12651.78 846
12652.84 794
12653.90 809
12654.96 848
12656.02 857
12657.08 871
12658.14 854
12659.21 817
12660.27 836
12661.33 829
12662.39 766
12663.45 757
12664.51 754
12665.58 773
12666.64 746
12667.70 718
12668.76 702
12669.82 707
12670.89 694
12671.95 687
12673.01 762
12674.07 714
12675.13 709
12676.20 717
12677.26 713
12678.32 679
12679.38 704
12680.45 682
12681.51 704
12682.57 726
12683.63 737
12684.70 770
12685.76 705
12686.82 702
12687.88 722
12688.95 735
12690.01 722
12691.07 725
12692.14 736
12693.20 742
12694.26 769
12695.32 722
12696.39 746
12697.45 734
12698.51 761
12699.58 769
12700.64 774
12701.70 774
12702.77 771
12703.83 752
12704.89 761
12705.96 734
12707.02 752
12708.08 735
12709.15 753
12710.21 729
12711.28 691
12712.34 713
12713.40 715
12714.47 695
12715.53 709
12716.59 724
12717.66 724
12718.72 719
12719.79 712
12720.85 725
12721.92 715
12722.98 708
12724.04 703
12725.11 726
12726.17 725
12727.24 753
12728.30 727
12729.37 733
12730.43 733
12731.49 719
12732.56 780
12733.62 742
12734.69 733
12735.75 758
12736.82 721
12737.88 704
12738.95 747
12740.01 732
12741.08 707
12742.14 671
12743.21 696
12744.27 698
12745.34 638
12746.40 636
12747.47 647
12748.53 652
12749.60 661
12750.66 632
12751.73 616
12752.79 601
12753.86 614
12754.93 646
12755.99 614
12757.06 617
12758.12 622
12759.19 615
12760.25 605
12761.32 585
12762.39 613
12763.45 593
12764.52 612
12765.58 561
12766.65 576
12767.72 558
12768.78 566
12769.85 554
12770.91 609
12771.98 606
12773.05 582
12774.11 570
12775.18 585
12776.25 554
12777.31 542
12778.38 554
12779.45 556
12780.51 577
12781.58 572
12782.65 574
12783.71 556
12784.78 585
12785.85 529
12786.91 542
12787.98 562
12789.05 561
12790.11 545
12791.18 533
12792.25 577
12793.31 556
12794.38 557
12795.45 526
12796.52 576
12797.58 539
12798.65 542
12799.72 554
12800.79 568
12801.85 542
12802.92 540
12803.99 555
12805.06 544
12806.12 535
12807.19 562
12808.26 555
12809.33 505
12810.39 528
12811.46 554
12812.53 513
12813.60 535
12814.67 534
12815.73 543
12816.80 533
12817.87 554
12818.94 522
12820.01 534
12821.08 539
12822.14 533
12823.21 564
12824.28 557
12825.35 526
12826.42 520
12827.49 560
12828.55 531
12829.62 519
12830.69 552
12831.76 551
12832.83 548
12833.90 538
12834.97 542
12836.04 526
12837.11 538
12838.17 575
12839.24 533
12840.31 523
12841.38 520
12842.45 505
12843.52 527
12844.59 513
12845.66 513
12846.73 512
12847.80 509
12848.87 553
12849.94 547
12851.01 518
12852.08 521
12853.14 487
12854.21 505
12855.28 487
12856.35 498
12857.42 516
12858.49 501
12859.56 477
12860.63 520
12861.70 507
12862.77 487
12863.84 491
12864.91 514
12865.98 482
12867.05 473
12868.12 475
12869.19 442
12870.26 483
12871.34 487
12872.41 495
12873.48 466
12874.55 487
12875.62 477
12876.69 486
12877.76 478
12878.83 495
12879.90 471
12880.97 493
12882.04 487
12883.11 465
12884.18 447
12885.25 486
12886.33 485
12887.40 494
12888.47 467
12889.54 440
12890.61 478
12891.68 492
12892.75 447
12893.82 452
12894.89 469
12895.97 466
12897.04 449
12898.11 429
12899.18 449
12900.25 452
12901.32 478
12902.40 448
12903.47 451
12904.54 437
12905.61 439
12906.68 435
12907.75 453
12908.83 449
12909.90 422
12910.97 447
12912.04 471
12913.11 417
12914.19 454
12915.26 442
12916.33 460
12917.40 438
12918.48 428
12919.55 447
12920.62 432
12921.69 406
12922.77 443
12923.84 442
12924.91 426
12925.98 438
12927.06 425
12928.13 426
12929.20 448
12930.27 455
12931.35 443
12932.42 427
12933.49 465
12934.57 461
12935.64 430
12936.71 422
12937.79 437
12938.86 420
12939.93 460
12941.01 433
12942.08 468
12943.15 477
12944.23 420
12945.30 449
12946.37 440
12947.45 433
12948.52 443
12949.59 436
12950.67 442
12951.74 433
12952.81 446
12953.89 422
12954.96 428
12956.04 434
12957.11 426
12958.18 459
12959.26 435
12960.33 426
12961.41 428
12962.48 429
12963.55 431
12964.63 412
12965.70 401
12966.78 463
12967.85 419
12968.93 444
12970.00 432
12971.07 405
12972.15 412
12973.22 429
12974.30 451
12975.37 441
12976.45 428
12977.52 421
12978.60 430
12979.67 438
12980.75 425
12981.82 465
12982.90 456
12983.97 415
12985.05 425
12986.12 423
12987.20 430
12988.27 433
12989.35 462
12990.42 428
12991.50 419
12992.57 419
12993.65 437
12994.73 456
12995.80 439
12996.88 431
12997.95 453
12999.03 424
13000.10 462
13001.18 465
13002.25 434
13003.33 465
13004.41 465
13005.48 455
13006.56 465
13007.63 420
13008.71 444
13009.79 449
13010.86 473
13011.94 457
13013.02 463
13014.09 454
13015.17 454
13016.24 453
13017.32 453
13018.40 460
13019.47 458
13020.55 439
13021.63 426
13022.70 450
13023.78 482
13024.86 462
13025.93 439
13027.01 467
13028.09 493
13029.16 471
13030.24 456
13031.32 435
13032.40 453
13033.47 451
13034.55 473
13035.63 482
13036.70 449
13037.78 465
13038.86 480
13039.94 473
13041.01 478
13042.09 449
13043.17 488
13044.25 472
13045.32 460
13046.40 471
13047.48 460
13048.56 495
13049.63 479
13050.71 460
13051.79 469
13052.87 452
13053.95 448
13055.02 470
13056.10 459
13057.18 459
13058.26 465
13059.34 459
13060.41 449
13061.49 465
13062.57 488
13063.65 468
13064.73 425
13065.81 437
13066.88 452
13067.96 451
13069.04 466
13070.12 467
13071.20 440
13072.28 465
13073.36 454
13074.43 445
13075.51 432
13076.59 403
13077.67 432
13078.75 428
13079.83 421
13080.91 432
13081.99 437
13083.07 468
13084.15 444
13085.23 434
13086.30 433
13087.38 437
13088.46 439
13089.54 463
13090.62 430
13091.70 426
13092.78 441
13093.86 463
13094.94 444
13096.02 454
13097.10 458
13098.18 434
13099.26 425
13100.34 412
13101.42 474
13102.50 465
13103.58 444
13104.66 413
13105.74 438
13106.82 431
13107.90 425
13108.98 435
13110.06 438
13111.14 422
13112.22 443
13113.30 453
13114.38 407
13115.46 418
13116.54 454
13117.62 460
13118.70 455
13119.78 448
13120.86 390
13121.95 431
13123.03 429
13124.11 458
13125.19 464
13126.27 449
13127.35 451
13128.43 451
13129.51 458
13130.59 455
13131.67 439
13132.76 440
13133.84 451
13134.92 438
13136.00 450
13137.08 442
13138.16 446
13139.24 480
13140.32 461
13141.41 434
13142.49 407
13143.57 425
13144.65 411
13145.73 411
13146.81 417
13147.90 451
13148.98 438
13150.06 457
13151.14 426
13152.22 441
13153.31 450
13154.39 409
13155.47 427
13156.55 437
13157.63 414
13158.72 410
13159.80 428
13160.88 439
13161.96 429
13163.05 409
13164.13 421
13165.21 427
13166.29 433
13167.38 437
13168.46 429
13169.54 427
13170.62 433
13171.71 424
13172.79 417
13173.87 435
13174.96 441
13176.04 422
13177.12 440
13178.20 439
13179.29 453
13180.37 440
13181.45 452
13182.54 453
13183.62 432
13184.70 446
13185.79 463
13186.87 456
13187.95 429
13189.04 465
13190.12 437
13191.20 435
13192.29 448
13193.37 457
13194.46 441
13195.54 441
13196.62 436
13197.71 443
13198.79 442
13199.88 446
13200.96 437
13202.04 424
13203.13 434
13204.21 455
13205.30 465
13206.38 416
13207.46 450
13208.55 431
13209.63 405
13210.72 395
13211.80 421
13212.89 437
13213.97 441
13215.05 416
13216.14 430
13217.22 410
13218.31 434
13219.39 427
13220.48 446
13221.56 434
13222.65 429
13223.73 416
13224.82 406
13225.90 417
13226.99 436
13228.07 446
13229.16 451
13230.24 440
13231.33 444
13232.41 426
13233.50 424
13234.58 427
13235.67 413
13236.76 411
13237.84 433
13238.93 415
13240.01 433
13241.10 443
13242.18 423
13243.27 414
13244.35 420
13245.44 437
13246.53 435
13247.61 425
13248.70 432
13249.78 438
13250.87 450
13251.96 434
13253.04 441
13254.13 444
13255.21 433
13256.30 439
13257.39 436
13258.47 444
13259.56 449
13260.65 474
13261.73 447
13262.82 459
13263.91 463
13264.99 449
13266.08 451
13267.17 450
13268.25 465
13269.34 453
13270.43 458
13271.51 460
13272.60 464
13273.69 476
13274.77 485
13275.86 470
13276.95 474
13278.04 461
13279.12 483
13280.21 457
13281.30 440
13282.38 454
13283.47 459
13284.56 467
13285.65 481
13286.73 446
13287.82 478
13288.91 472
13290.00 481
13291.08 495
13292.17 488
13293.26 480
13294.35 505
13295.44 511
13296.52 499
13297.61 496
13298.70 493
13299.79 519
13300.88 498
13301.96 486
13303.05 511
13304.14 535
13305.23 522
13306.32 516
13307.41 495
13308.49 511
13309.58 524
13310.67 527
13311.76 529
13312.85 513
13313.94 500
13315.02 519
13316.11 545
13317.20 521
13318.29 480
13319.38 500
13320.47 498
13321.56 498
13322.65 480
13323.74 501
13324.82 512
13325.91 506
13327.00 512
13328.09 477
13329.18 476
13330.27 515
13331.36 528
13332.45 520
13333.54 512
13334.63 481
13335.72 495
13336.81 515
13337.90 481
13338.99 495
13340.08 490
13341.17 499
13342.26 523
13343.35 497
13344.44 506
13345.53 493
13346.61 522
13347.70 559
13348.79 543
13349.89 548
13350.98 562
13352.07 561
13353.16 556
13354.25 596
13355.34 569
13356.43 544
13357.52 559
13358.61 574
13359.70 559
13360.79 586
13361.88 589
13362.97 561
13364.06 583
13365.15 564
13366.24 531
13367.33 558
13368.42 562
13369.51 509
13370.60 542
13371.70 554
13372.79 518
13373.88 524
13374.97 511
13376.06 497
13377.15 501
13378.24 485
13379.33 473
13380.43 516
13381.52 508
13382.61 511
13383.70 499
13384.79 490
13385.88 459
13386.97 460
13388.07 451
13389.16 456
13390.25 438
13391.34 453
13392.43 490
13393.52 482
13394.62 483
13395.71 485
13396.80 471
13397.89 487
13398.98 485
13400.08 489
13401.17 498
13402.26 462
13403.35 493
13404.45 467
13405.54 479
13406.63 491
13407.72 462
13408.82 453
13409.91 452
13411.00 457
13412.09 488
13413.19 476
13414.28 472
13415.37 470
13416.46 472
13417.56 502
13418.65 447
13419.74 503
13420.84 498
13421.93 488
13423.02 472
13424.11 478
13425.21 474
13426.30 493
13427.39 472
13428.49 497
13429.58 523
13430.67 488
13431.77 500
13432.86 511
13433.95 479
13435.05 476
13436.14 524
13437.24 476
13438.33 472
13439.42 498
13440.52 479
13441.61 498
13442.70 491
13443.80 530
13444.89 517
13445.99 510
13447.08 540
13448.17 496
13449.27 494
13450.36 515
13451.46 520
13452.55 508
13453.64 520
13454.74 511
13455.83 517
13456.93 546
13458.02 517
13459.12 549
13460.21 557
13461.31 538
13462.40 540
13463.50 520
13464.59 544
13465.69 545
13466.78 565
13467.87 561
13468.97 549
13470.06 549
13471.16 541
13472.25 571
13473.35 574
13474.44 550
13475.54 544
13476.64 584
13477.73 565
13478.83 595
13479.92 606
13481.02 595
13482.11 606
13483.21 605
13484.30 609
13485.40 628
13486.49 631
13487.59 665
13488.69 631
13489.78 651
13490.88 629
13491.97 628
13493.07 666
13494.17 646
13495.26 634
13496.36 639
13497.45 655
13498.55 627
13499.65 651
13500.74 655
13501.84 646
13502.93 593
13504.03 594
13505.13 614
13506.22 636
13507.32 591
13508.42 582
13509.51 554
13510.61 550
13511.71 565
13512.80 554
13513.90 549
13515.00 521
13516.09 536
13517.19 515
13518.29 521
13519.38 497
13520.48 520
13521.58 523
13522.68 502
13523.77 497
13524.87 519
13525.97 470
13527.06 495
13528.16 491
13529.26 479
13530.36 492
13531.45 488
13532.55 476
13533.65 492
13534.75 498
13535.84 464
13536.94 499
13538.04 484
13539.14 476
13540.23 488
13541.33 490
13542.43 459
13543.53 454
13544.63 455
13545.72 441
13546.82 456
13547.92 480
13549.02 461
13550.12 426
13551.22 461
13552.31 472
13553.41 449
13554.51 490
13555.61 470
13556.71 448
13557.81 476
13558.90 431
13560.00 458
13561.10 465
13562.20 452
13563.30 453
13564.40 443
13565.50 475
13566.60 438
13567.69 452
13568.79 485
13569.89 453
13570.99 429
13572.09 434
13573.19 444
13574.29 439
13575.39 436
13576.49 415
13577.59 448
13578.69 446
13579.79 453
13580.89 448
13581.98 439
13583.08 419
13584.18 445
13585.28 469
13586.38 461
13587.48 441
13588.58 460
13589.68 468
13590.78 499
13591.88 463
13592.98 466
13594.08 457
13595.18 487
13596.28 500
13597.38 460
13598.48 469
13599.58 471
13600.68 466
13601.78 474
13602.88 434
13603.98 482
13605.08 472
13606.18 471
13607.29 439
13608.39 457
13609.49 474
13610.59 446
13611.69 462
13612.79 473
13613.89 458
13614.99 441
13616.09 460
13617.19 463
13618.29 467
13619.39 491
13620.50 506
13621.60 445
13622.70 450
13623.80 434
13624.90 442
13626.00 457
13627.10 441
13628.20 477
13629.31 451
13630.41 480
13631.51 469
13632.61 455
13633.71 434
13634.81 443
13635.91 440
13637.02 468
13638.12 431
13639.22 437
13640.32 449
13641.42 456
13642.53 457
13643.63 466
13644.73 450
13645.83 471
13646.93 454
13648.04 456
13649.14 455
13650.24 439
13651.34 455
13652.45 428
13653.55 439
13654.65 423
13655.75 454
13656.85 426
13657.96 450
13659.06 442
13660.16 487
13661.27 475
13662.37 493
13663.47 493
13664.57 497
13665.68 483
13666.78 485
13667.88 496
13668.99 464
13670.09 468
13671.19 461
13672.29 473
13673.40 499
13674.50 481
13675.60 478
13676.71 476
13677.81 476
13678.91 496
13680.02 474
13681.12 488
13682.23 492
13683.33 520
13684.43 526
13685.54 489
13686.64 511
13687.74 505
13688.85 489
13689.95 475
13691.06 510
13692.16 517
13693.26 551
13694.37 574
13695.47 579
13696.58 566
13697.68 565
13698.78 582
13699.89 591
13700.99 618
13702.10 612
13703.20 582
13704.31 638
13705.41 655
13706.51 648
13707.62 645
13708.72 623
13709.83 641
13710.93 607
13712.04 623
13713.14 636
13714.25 632
13715.35 637
13716.46 586
13717.56 561
13718.67 574
13719.77 566
13720.88 545
13721.98 529
13723.09 532
13724.19 592
13725.30 544
13726.40 516
13727.51 502
13728.61 533
13729.72 515
13730.83 504
13731.93 534
13733.04 525
13734.14 538
13735.25 527
13736.35 524
13737.46 530
13738.57 527
13739.67 487
13740.78 512
13741.88 489
13742.99 526
13744.09 502
13745.20 502
13746.31 513
13747.41 506
13748.52 516
13749.63 489
13750.73 514
13751.84 507
13752.94 492
13754.05 514
13755.16 560
13756.26 543
13757.37 544
13758.48 549
13759.58 542
13760.69 572
13761.80 569
13762.90 541
13764.01 547
13765.12 532
13766.22 509
13767.33 558
13768.44 565
13769.55 565
13770.65 524
13771.76 520
13772.87 547
13773.97 544
13775.08 537
13776.19 529
13777.30 506
13778.40 481
13779.51 489
13780.62 486
13781.73 479
13782.83 482
13783.94 464
13785.05 489
13786.16 480
13787.26 471
13788.37 468
13789.48 457
13790.59 476
13791.70 477
13792.80 454
13793.91 474
13795.02 483
13796.13 496
13797.24 475
13798.35 468
13799.45 468
13800.56 460
13801.67 471
13802.78 471
13803.89 473
13805.00 487
13806.10 497
13807.21 488
13808.32 473
13809.43 513
13810.54 478
13811.65 453
13812.76 466
13813.86 434
13814.97 441
13816.08 451
13817.19 456
13818.30 451
13819.41 451
13820.52 440
13821.63 434
13822.74 424
13823.85 472
13824.96 450
13826.06 442
13827.17 454
13828.28 436
13829.39 439
13830.50 465
13831.61 426
13832.72 386
13833.83 420
13834.94 446
13836.05 444
13837.16 436
13838.27 445
13839.38 444
13840.49 453
13841.60 461
13842.71 473
13843.82 430
13844.93 481
13846.04 480
13847.15 495
13848.26 459
13849.37 453
13850.48 452
13851.59 441
13852.70 443
13853.81 439
13854.92 449
13856.03 421
13857.14 460
13858.25 446
13859.37 422
13860.48 424
13861.59 477
13862.70 459
13863.81 440
13864.92 437
13866.03 440
13867.14 425
13868.25 433
13869.36 449
13870.47 458
13871.59 446
13872.70 440
13873.81 456
13874.92 454
13876.03 461
13877.14 428
13878.25 469
13879.36 452
13880.48 430
13881.59 446
13882.70 463
13883.81 459
13884.92 442
13886.03 465
13887.15 455
13888.26 477
13889.37 460
13890.48 451
13891.59 474
13892.71 477
13893.82 476
13894.93 488
13896.04 466
13897.15 480
13898.27 475
13899.38 480
13900.49 479
13901.60 443
13902.72 422
13903.83 442
13904.94 443
13906.05 417
13907.17 495
13908.28 421
13909.39 451
13910.50 424
13911.62 427
13912.73 431
13913.84 415
13914.95 420
13916.07 424
13917.18 435
13918.29 414
13919.41 441
13920.52 431
13921.63 425
13922.75 435
13923.86 419
13924.97 442
13926.09 424
13927.20 422
13928.31 441
13929.43 444
13930.54 437
13931.65 441
13932.77 436
13933.88 416
13934.99 405
13936.11 414
13937.22 418
13938.34 419
13939.45 410
13940.56 408
13941.68 439
13942.79 409
13943.91 404
13945.02 416
13946.13 407
13947.25 401
13948.36 402
13949.48 401
13950.59 431
13951.70 404
13952.82 412
13953.93 440
13955.05 390
13956.16 425
13957.28 402
13958.39 403
13959.51 401
13960.62 409
13961.74 390
13962.85 385
13963.97 399
13965.08 435
13966.20 421
13967.31 402
13968.43 416
13969.54 405
13970.66 428
13971.77 415
13972.89 379
13974.00 394
13975.12 420
13976.23 411
13977.35 416
13978.46 405
13979.58 416
13980.69 415
13981.81 399
13982.92 409
13984.04 404
13985.16 394
13986.27 379
13987.39 396
13988.50 383
13989.62 427
13990.74 412
13991.85 405
13992.97 391
13994.08 410
13995.20 429
13996.32 396
13997.43 446
13998.55 433
13999.66 426
14000.78 420
14001.90 433
14003.01 438
14004.13 407
14005.25 390
14006.36 404
14007.48 442
14008.60 442
14009.71 448
14010.83 411
14011.95 439
14013.06 416
14014.18 446
14015.30 419
14016.41 426
14017.53 437
14018.65 406
14019.76 415
14020.88 434
14022.00 432
14023.12 457
14024.23 460
14025.35 429
14026.47 415
14027.59 434
14028.70 447
14029.82 438
14030.94 430
14032.06 445
14033.17 445
14034.29 455
14035.41 445
14036.53 446
14037.64 436
14038.76 418
14039.88 449
14041.00 428
14042.11 465
14043.23 462
14044.35 490
14045.47 478
14046.59 445
14047.71 480
14048.82 438
14049.94 482
14051.06 467
14052.18 460
14053.30 448
14054.42 491
14055.53 481
14056.65 468
14057.77 447
14058.89 457
14060.01 491
14061.13 526
14062.25 528
14063.36 490
14064.48 497
14065.60 536
14066.72 576
14067.84 575
14068.96 528
14070.08 557
14071.20 589
14072.32 576
14073.44 567
14074.55 560
14075.67 589
14076.79 618
14077.91 620
14079.03 631
14080.15 662
14081.27 652
14082.39 663
14083.51 659
14084.63 646
14085.75 705
14086.87 674
14087.99 696
14089.11 684
14090.23 689
14091.35 684
14092.47 707
14093.59 736
14094.71 693
14095.83 686
14096.95 658
14098.07 635
14099.19 629
14100.31 616
14101.43 619
14102.55 592
14103.67 615
14104.79 581
14105.91 542
14107.03 573
14108.15 497
14109.27 506
14110.39 507
14111.51 525
14112.64 503
14113.76 507
14114.88 507
14116.00 472
14117.12 466
14118.24 472
14119.36 494
14120.48 480
14121.60 482
14122.72 481
14123.85 490
14124.97 479
14126.09 487
14127.21 451
14128.33 440
14129.45 449
14130.57 474
14131.70 453
14132.82 456
14133.94 454
14135.06 446
14136.18 471
14137.30 437
14138.43 465
14139.55 426
14140.67 422
14141.79 417
14142.91 412
14144.03 424
14145.16 439
14146.28 434
14147.40 440
14148.52 409
14149.65 439
14150.77 418
14151.89 436
14153.01 437
14154.13 428
14155.26 442
14156.38 407
14157.50 421
14158.62 438
14159.75 434
14160.87 425
14161.99 428
14163.12 415
14164.24 388
14165.36 398
14166.48 437
14167.61 432
14168.73 446
14169.85 395
14170.98 388
14172.10 422
14173.22 446
14174.35 414
14175.47 439
14176.59 412
14177.72 381
14178.84 392
14179.96 412
14181.09 420
14182.21 429
14183.33 443
14184.46 400
14185.58 419
14186.70 416
14187.83 412
14188.95 409
14190.07 420
14191.20 396
14192.32 410
14193.45 390
14194.57 389
14195.69 389
14196.82 393
14197.94 402
14199.07 402
14200.19 402
14201.32 389
14202.44 403
14203.56 420
14204.69 394
14205.81 421
14206.94 399
14208.06 383
14209.19 406
14210.31 396
14211.44 394
14212.56 393
14213.69 369
14214.81 390
14215.93 395
14217.06 392
14218.18 395
14219.31 419
14220.43 410
14221.56 412
14222.68 406
14223.81 399
14224.94 384
14226.06 381
14227.19 393
14228.31 407
14229.44 399
14230.56 388
14231.69 428
14232.81 420
14233.94 383
14235.06 408
14236.19 373
14237.32 375
14238.44 395
14239.57 400
14240.69 391
14241.82 378
14242.94 369
14244.07 379
14245.20 390
14246.32 411
14247.45 409
14248.57 376
14249.70 365
14250.83 379
14251.95 399
14253.08 380
14254.21 388
14255.33 370
14256.46 389
14257.59 377
14258.71 368
14259.84 373
14260.97 355
14262.09 371
14263.22 393
14264.35 385
14265.47 410
14266.60 381
14267.73 364
14268.85 352
14269.98 367
14271.11 373
14272.23 338
14273.36 397
14274.49 366
14275.62 370
14276.74 367
14277.87 366
14279.00 362
14280.12 371
14281.25 342
14282.38 360
14283.51 361
14284.63 349
14285.76 335
14286.89 353
14288.02 347
14289.15 374
14290.27 372
14291.40 371
14292.53 380
14293.66 374
14294.78 343
14295.91 384
14297.04 364
14298.17 349
14299.30 347
14300.42 342
14301.55 340
14302.68 359
14303.81 361
14304.94 338
14306.07 341
14307.19 355
14308.32 352
14309.45 342
14310.58 357
14311.71 333
14312.84 332
14313.97 369
14315.10 352
14316.22 354
14317.35 368
14318.48 347
14319.61 361
14320.74 340
14321.87 347
14323.00 343
14324.13 330
14325.26 329
14326.39 353
14327.51 339
14328.64 300
14329.77 303
14330.90 373
14332.03 330
14333.16 341
14334.29 328
14335.42 362
14336.55 342
14337.68 331
14338.81 323
14339.94 333
14341.07 366
14342.20 358
14343.33 341
14344.46 331
14345.59 333
14346.72 344
14347.85 350
14348.98 345
14350.11 352
14351.24 313
14352.37 354
14353.50 327
14354.63 354
14355.76 335
14356.89 350
14358.02 361
14359.15 354
14360.28 329
14361.41 360
14362.54 358
14363.67 353
14364.80 346
14365.94 330
14367.07 362
14368.20 326
14369.33 349
14370.46 355
14371.59 364
14372.72 326
14373.85 328
14374.98 368
14376.11 361
14377.25 330
14378.38 346
14379.51 312
14380.64 314
14381.77 349
14382.90 347
14384.03 337
14385.16 314
14386.30 330
14387.43 350
14388.56 335
14389.69 352
14390.82 348
14391.95 356
14393.09 358
14394.22 328
14395.35 343
14396.48 373
14397.61 370
14398.75 360
14399.88 376
14401.01 364
14402.14 368
14403.27 377
14404.41 334
14405.54 363
14406.67 372
14407.80 345
14408.94 335
14410.07 330
14411.20 347
14412.33 399
14413.47 356
14414.60 348
14415.73 363
14416.87 363
14418.00 345
14419.13 366
14420.26 352
14421.40 361
14422.53 358
14423.66 339
14424.80 359
14425.93 342
14427.06 340
14428.20 346
14429.33 334
14430.46 371
14431.59 372
14432.73 354
14433.86 369
14435.00 374
14436.13 332
14437.26 375
14438.40 368
14439.53 360
14440.66 373
14441.80 379
14442.93 364
14444.06 360
14445.20 375
14446.33 393
14447.47 376
14448.60 365
14449.73 397
14450.87 357
14452.00 362
14453.14 351
14454.27 345
14455.41 357
14456.54 349
14457.67 408
14458.81 372
14459.94 366
14461.08 360
14462.21 378
14463.35 395
14464.48 386
14465.62 380
14466.75 374
14467.89 390
14469.02 378
14470.15 391
14471.29 376
14472.42 374
14473.56 406
14474.69 404
14475.83 404
14476.96 359
14478.10 383
14479.24 379
14480.37 379
14481.51 392
14482.64 414
14483.78 429
14484.91 406
14486.05 393
14487.18 397
14488.32 412
14489.45 386
14490.59 404
14491.73 413
14492.86 403
14494.00 403
14495.13 450
14496.27 460
14497.40 460
14498.54 414
14499.68 415
14500.81 431
14501.95 449
14503.08 469
14504.22 443
14505.36 450
14506.49 455
14507.63 470
14508.77 454
14509.90 466
14511.04 451
14512.18 490
14513.31 433
14514.45 446
14515.58 459
14516.72 467
14517.86 470
14519.00 460
14520.13 458
14521.27 452
14522.41 426
14523.54 423
14524.68 442
14525.82 451
14526.95 426
14528.09 448
14529.23 439
14530.37 436
14531.50 415
14532.64 448
14533.78 435
14534.91 447
14536.05 398
14537.19 417
14538.33 422
14539.46 395
14540.60 401
14541.74 409
14542.88 420
14544.02 391
14545.15 395
14546.29 414
14547.43 401
14548.57 422
14549.70 393
14550.84 392
14551.98 374
14553.12 391
14554.26 377
14555.39 376
14556.53 386
14557.67 389
14558.81 377
14559.95 371
14561.09 349
14562.22 388
14563.36 401
14564.50 375
14565.64 387
14566.78 353
14567.92 363
14569.06 363
14570.20 366
14571.33 362
14572.47 362
14573.61 358
14574.75 370
14575.89 369
14577.03 382
14578.17 394
14579.31 373
14580.45 375
14581.59 338
14582.72 383
14583.86 354
14585.00 366
14586.14 366
14587.28 371
14588.42 356
14589.56 342
14590.70 371
14591.84 400
14592.98 354
14594.12 372
14595.26 384
14596.40 391
14597.54 376
14598.68 358
14599.82 367
14600.96 360
14602.10 378
14603.24 368
14604.38 367
14605.52 389
14606.66 392
14607.80 365
14608.94 372
14610.08 390
14611.22 381
14612.36 390
14613.50 386
14614.64 386
14615.78 388
14616.92 392
14618.06 406
14619.20 412
14620.34 438
14621.49 403
14622.63 395
14623.77 375
14624.91 416
14626.05 433
14627.19 412
14628.33 440
14629.47 380
14630.61 414
14631.75 409
14632.90 421
14634.04 391
14635.18 390
14636.32 401
14637.46 406
14638.60 391
14639.74 383
14640.88 365
14642.03 383
14643.17 393
14644.31 405
14645.45 382
14646.59 386
14647.73 378
14648.88 376
14650.02 371
14651.16 390
14652.30 375
14653.44 386
14654.59 392
14655.73 396
14656.87 369
14658.01 384
14659.16 374
14660.30 356
14661.44 368
14662.58 378
14663.72 364
14664.87 381
14666.01 351
14667.15 359
14668.29 353
14669.44 361
14670.58 336
14671.72 340
14672.87 351
14674.01 365
14675.15 356
14676.29 325
14677.44 336
14678.58 338
14679.72 335
14680.87 357
14682.01 316
14683.15 345
14684.30 347
14685.44 354
14686.58 361
14687.73 342
14688.87 369
14690.01 358
14691.16 341
14692.30 334
14693.44 314
14694.59 349
14695.73 338
14696.87 327
14698.02 330
14699.16 342
14700.30 341
14701.45 358
14702.59 339
14703.74 326
14704.88 320
14706.02 369
14707.17 384
14708.31 310
14709.46 356
14710.60 324
14711.75 327
14712.89 332
14714.03 339
14715.18 329
14716.32 327
14717.47 352
14718.61 338
14719.76 352
14720.90 337
14722.05 332
14723.19 343
14724.34 342
14725.48 331
14726.63 333
14727.77 339
14728.92 339
14730.06 319
14731.21 332
14732.35 329
14733.50 336
14734.64 322
14735.79 336
14736.93 365
14738.08 365
14739.22 338
14740.37 341
14741.51 335
14742.66 341
14743.80 329
14744.95 307
14746.09 363
14747.24 321
14748.39 349
14749.53 320
14750.68 338
14751.82 309
14752.97 323
14754.11 320
14755.26 326
14756.41 328
14757.55 344
14758.70 349
14759.85 337
14760.99 324
14762.14 324
14763.28 336
14764.43 338
14765.58 352
14766.72 329
14767.87 322
14769.02 344
14770.16 333
14771.31 319
14772.46 348
14773.60 349
14774.75 339
14775.90 325
14777.04 323
14778.19 340
14779.34 359
14780.48 354
14781.63 334
14782.78 342
14783.92 346
14785.07 353
14786.22 316
14787.37 366
14788.51 348
14789.66 313
14790.81 319
14791.96 316
14793.10 335
14794.25 328
14795.40 340
14796.54 321
14797.69 313
14798.84 300
14799.99 324
14801.14 317
14802.28 325
14803.43 297
14804.58 339
14805.73 336
14806.88 347
14808.02 318
14809.17 317
14810.32 349
14811.47 317
14812.62 332
14813.76 346
14814.91 337
14816.06 317
14817.21 302
14818.36 306
14819.51 319
14820.65 307
14821.80 328
14822.95 318
14824.10 308
14825.25 310
14826.40 328
14827.55 329
14828.69 289
14829.84 315
14830.99 315
14832.14 290
14833.29 286
14834.44 319
14835.59 324
14836.74 311
14837.89 283
14839.04 320
14840.19 331
14841.33 323
14842.48 299
14843.63 314
14844.78 319
14845.93 299
14847.08 300
14848.23 314
14849.38 326
14850.53 306
14851.68 302
14852.83 298
14853.98 302
14855.13 292
14856.28 315
14857.43 338
14858.58 312
14859.73 317
14860.88 329
14862.03 336
14863.18 324
14864.33 306
14865.48 328
14866.63 327
14867.78 314
14868.93 320
14870.08 317
14871.23 322
14872.38 311
14873.53 309
14874.68 307
14875.83 303
14876.98 303
14878.14 320
14879.29 308
14880.44 284
14881.59 307
14882.74 317
14883.89 338
14885.04 319
14886.19 302
14887.34 322
14888.49 326
14889.64 316
14890.80 316
14891.95 302
14893.10 321
14894.25 306
14895.40 323
14896.55 329
14897.70 335
14898.86 315
14900.01 310
14901.16 321
14902.31 297
14903.46 342
14904.61 316
14905.77 323
14906.92 314
14908.07 315
14909.22 312
14910.37 340
14911.53 344
14912.68 339
14913.83 322
14914.98 333
14916.13 328
14917.29 313
14918.44 312
14919.59 330
14920.74 347
14921.90 324
14923.05 330
14924.20 309
14925.35 336
14926.51 328
14927.66 347
14928.81 345
14929.96 345
14931.12 330
14932.27 316
14933.42 342
14934.57 341
14935.73 325
14936.88 334
14938.03 340
14939.19 340
14940.34 336
14941.49 307
14942.65 331
14943.80 324
14944.95 344
14946.11 333
14947.26 364
14948.41 349
14949.57 328
14950.72 339
14951.87 338
14953.03 325
14954.18 329
14955.33 333
14956.49 342
14957.64 325
14958.80 314
14959.95 333
14961.10 328
14962.26 353
14963.41 317
14964.57 321
14965.72 339
14966.87 341
14968.03 320
14969.18 323
14970.34 335
14971.49 352
14972.65 336
14973.80 332
14974.95 347
14976.11 316
14977.26 325
14978.42 345
14979.57 327
14980.73 340
14981.88 344
14983.04 326
14984.19 314
14985.35 342
14986.50 328
14987.66 337
14988.81 328
14989.97 312
14991.12 344
14992.28 326
14993.43 315
14994.59 304
14995.74 331
14996.90 326
14998.05 304
14999.21 291
15000.36 328
15001.52 310
15002.67 317
15003.83 308
15004.99 292
15006.14 327
15007.30 298
15008.45 308
15009.61 312
15010.76 292
15011.92 322
15013.08 332
15014.23 318
15015.39 312
15016.54 320
15017.70 324
15018.86 303
15020.01 300
15021.17 306
15022.32 286
15023.48 303
15024.64 299
15025.79 292
15026.95 297
15028.11 275
15029.26 305
15030.42 315
15031.58 348
15032.73 318
15033.89 295
15035.05 312
15036.20 291
15037.36 312
15038.52 301
15039.67 307
15040.83 310
15041.99 322
15043.15 310
15044.30 326
15045.46 284
15046.62 317
15047.77 307
15048.93 319
15050.09 324
15051.25 289
15052.40 305
15053.56 309
15054.72 312
15055.88 299
15057.03 301
15058.19 296
15059.35 293
15060.51 280
15061.66 305
15062.82 284
15063.98 295
15065.14 304
15066.30 313
15067.45 307
15068.61 295
15069.77 305
15070.93 330
15072.09 305
15073.24 309
15074.40 319
15075.56 299
15076.72 315
15077.88 306
15079.04 305
15080.20 316
15081.35 297
15082.51 307
15083.67 297
15084.83 310
15085.99 308
15087.15 320
15088.31 308
15089.46 298
15090.62 301
15091.78 308
15092.94 312
15094.10 285
15095.26 333
15096.42 305
15097.58 305
15098.74 313
15099.90 321
15101.06 296
15102.22 288
15103.37 332
15104.53 349
15105.69 309
15106.85 323
15108.01 327
15109.17 290
15110.33 302
15111.49 307
15112.65 308
15113.81 308
15114.97 297
15116.13 300
15117.29 323
15118.45 324
15119.61 279
15120.77 294
15121.93 307
15123.09 285
15124.25 285
15125.41 279
15126.57 304
15127.73 314
15128.89 301
15130.05 290
15131.21 271
15132.37 284
15133.53 289
15134.69 306
15135.86 332
15137.02 338
15138.18 313
15139.34 297
15140.50 294
15141.66 310
15142.82 300
15143.98 289
15145.14 301
15146.30 279
15147.46 285
15148.63 297
15149.79 298
15150.95 326
15152.11 283
15153.27 309
15154.43 292
15155.59 315
15156.75 297
15157.92 300
15159.08 302
15160.24 312
15161.40 290
15162.56 306
15163.72 295
15164.89 291
15166.05 299
15167.21 289
15168.37 313
15169.53 322
15170.69 317
15171.86 326
15173.02 302
15174.18 296
15175.34 294
15176.51 308
15177.67 310
15178.83 309
15179.99 308
15181.15 307
15182.32 326
15183.48 332
15184.64 307
15185.80 300
15186.97 311
15188.13 314
15189.29 297
15190.46 312
15191.62 297
15192.78 311
15193.94 312
15195.11 312
15196.27 286
15197.43 314
15198.60 304
15199.76 306
15200.92 310
15202.08 313
15203.25 311
15204.41 311
15205.57 340
15206.74 288
15207.90 303
15209.06 327
15210.23 322
15211.39 308
15212.56 298
15213.72 306
15214.88 302
15216.05 339
15217.21 319
15218.37 305
15219.54 319
15220.70 339
15221.87 317
15223.03 333
15224.19 315
15225.36 341
15226.52 322
15227.69 316
15228.85 351
15230.01 348
15231.18 295
15232.34 312
15233.51 313
15234.67 318
15235.84 322
15237.00 313
15238.16 310
15239.33 288
15240.49 299
15241.66 306
15242.82 291
15243.99 308
15245.15 298
15246.32 301
15247.48 326
15248.65 296
15249.81 307
15250.98 293
15252.14 305
15253.31 317
15254.47 317
15255.64 319
15256.80 296
15257.97 304
15259.13 285
15260.30 319
15261.46 303
15262.63 325
15263.80 286
15264.96 291
15266.13 308
15267.29 283
15268.46 309
15269.62 309
15270.79 309
15271.96 323
15273.12 298
15274.29 303
15275.45 306
15276.62 302
15277.79 300
15278.95 301
15280.12 316
15281.28 305
15282.45 306
15283.62 298
15284.78 300
15285.95 349
15287.12 284
15288.28 310
15289.45 303
15290.62 309
15291.78 309
15292.95 308
15294.12 302
15295.28 320
15296.45 336
15297.62 313
15298.78 308
15299.95 319
15301.12 324
15302.28 312
15303.45 322
15304.62 339
15305.78 326
15306.95 336
15308.12 332
15309.29 297
15310.45 336
15311.62 298
15312.79 322
15313.96 313
15315.12 326
15316.29 309
15317.46 326
15318.63 298
15319.79 325
15320.96 302
15322.13 316
15323.30 317
15324.46 305
15325.63 293
15326.80 278
15327.97 300
15329.14 296
15330.30 323
15331.47 312
15332.64 314
15333.81 292
15334.98 334
15336.14 301
15337.31 317
15338.48 288
15339.65 291
15340.82 271
15341.99 291
15343.16 322
15344.32 276
15345.49 301
15346.66 296
15347.83 290
15349.00 307
15350.17 330
15351.34 287
15352.51 304
15353.67 313
15354.84 312
15356.01 295
15357.18 297
15358.35 312
15359.52 319
15360.69 334
15361.86 289
15363.03 289
15364.20 303
15365.37 320
15366.54 309
15367.71 315
15368.87 293
15370.04 314
15371.21 319
15372.38 328
15373.55 308
15374.72 304
15375.89 302
15377.06 285
15378.23 323
15379.40 305
15380.57 324
15381.74 336
15382.91 332
15384.08 329
15385.25 319
15386.42 311
15387.59 333
15388.76 312
15389.93 310
15391.10 325
15392.27 309
15393.44 327
15394.62 306
15395.79 331
15396.96 290
15398.13 326
15399.30 305
15400.47 311
15401.64 292
15402.81 323
15403.98 314
15405.15 279
15406.32 298
15407.49 286
15408.66 292
15409.84 331
15411.01 315
15412.18 284
15413.35 293
15414.52 290
15415.69 315
15416.86 290
15418.03 300
15419.21 296
15420.38 292
15421.55 314
15422.72 338
15423.89 312
15425.06 312
15426.24 294
15427.41 309
15428.58 295
15429.75 295
15430.92 280
15432.09 304
15433.27 333
15434.44 288
15435.61 321
15436.78 285
15437.96 306
15439.13 315
15440.30 305
15441.47 302
15442.64 297
15443.82 306
15444.99 318
15446.16 300
15447.33 307
15448.51 292
15449.68 282
15450.85 282
15452.02 272
15453.20 305
15454.37 316
15455.54 290
15456.72 246
15457.89 295
15459.06 283
15460.23 278
15461.41 313
15462.58 293
15463.75 300
15464.93 282
15466.10 286
15467.27 304
15468.45 287
15469.62 256
15470.79 302
15471.97 288
15473.14 278
15474.31 269
15475.49 308
15476.66 289
15477.83 302
15479.01 291
15480.18 318
15481.36 260
15482.53 278
15483.70 280
15484.88 285
15486.05 276
15487.23 281
15488.40 304
15489.57 308
15490.75 316
15491.92 292
15493.10 295
15494.27 264
15495.44 295
15496.62 295
15497.79 284
15498.97 294
15500.14 291
15501.32 287
15502.49 288
15503.67 272
15504.84 274
15506.02 292
15507.19 286
15508.36 273
15509.54 271
15510.71 289
15511.89 297
15513.06 301
15514.24 301
15515.41 299
15516.59 282
15517.77 287
15518.94 264
15520.12 290
15521.29 299
15522.47 275
15523.64 307
15524.82 276
15525.99 280
15527.17 258
15528.34 299
15529.52 282
15530.69 280
15531.87 288
15533.05 294
15534.22 297
15535.40 307
15536.57 301
15537.75 309
15538.93 298
15540.10 289
15541.28 282
15542.45 261
15543.63 295
15544.81 307
15545.98 309
15547.16 276
15548.33 305
15549.51 300
15550.69 298
15551.86 295
15553.04 322
15554.22 309
15555.39 311
15556.57 308
15557.75 302
15558.92 300
15560.10 300
15561.28 310
15562.45 274
15563.63 290
15564.81 292
15565.99 302
15567.16 310
15568.34 304
15569.52 282
15570.69 291
15571.87 328
15573.05 320
15574.23 293
15575.40 324
15576.58 315
15577.76 308
15578.93 295
15580.11 290
15581.29 294
15582.47 306
15583.65 327
15584.82 326
15586.00 314
15587.18 276
15588.36 293
15589.53 301
15590.71 322
15591.89 286
15593.07 305
15594.25 303
15595.42 280
15596.60 286
15597.78 328
15598.96 320
15600.14 290
15601.32 296
15602.49 316
15603.67 329
15604.85 326
15606.03 305
15607.21 315
15608.39 317
15609.56 288
15610.74 300
15611.92 330
15613.10 332
15614.28 330
15615.46 328
15616.64 338
15617.82 312
15619.00 345
15620.17 346
15621.35 347
15622.53 336
15623.71 341
15624.89 334
15626.07 346
15627.25 335
15628.43 339
15629.61 331
15630.79 329
15631.97 343
15633.15 331
15634.33 342
15635.51 343
15636.69 322
15637.87 341
15639.05 316
15640.22 326
15641.40 381
15642.58 326
15643.76 321
15644.94 312
15646.12 358
15647.30 352
15648.48 342
15649.66 328
15650.85 325
15652.03 344
15653.21 350
15654.39 310
15655.57 344
15656.75 350
15657.93 334
15659.11 333
15660.29 341
15661.47 353
15662.65 333
15663.83 358
15665.01 319
15666.19 338
15667.37 311
15668.55 351
15669.73 343
15670.92 305
15672.10 325
15673.28 335
15674.46 339
15675.64 320
15676.82 329
15678.00 318
15679.18 336
15680.36 305
15681.55 321
15682.73 320
15683.91 347
15685.09 351
15686.27 333
15687.45 316
15688.63 330
15689.82 333
15691.00 348
15692.18 357
15693.36 332
15694.54 331
15695.73 330
15696.91 360
15698.09 342
15699.27 352
15700.45 329
15701.64 361
15702.82 334
15704.00 357
15705.18 339
15706.36 360
15707.55 328
15708.73 319
15709.91 366
15711.09 349
15712.28 368
15713.46 312
15714.64 350
15715.82 338
15717.01 333
15718.19 336
15719.37 336
15720.55 341
15721.74 336
15722.92 364
15724.10 358
15725.29 358
15726.47 349
15727.65 328
15728.84 349
15730.02 351
15731.20 344
15732.39 379
15733.57 356
15734.75 361
15735.94 389
15737.12 398
15738.30 394
15739.49 389
15740.67 341
15741.85 370
15743.04 352
15744.22 359
15745.40 367
15746.59 373
15747.77 359
15748.96 373
15750.14 389
15751.32 352
15752.51 381
15753.69 360
15754.88 388
15756.06 346
15757.24 330
15758.43 342
15759.61 375
15760.80 354
15761.98 352
15763.17 331
15764.35 330
15765.53 364
15766.72 357
15767.90 355
15769.09 351
15770.27 365
15771.46 337
15772.64 356
15773.83 320
15775.01 350
15776.20 323
15777.38 370
15778.57 305
15779.75 330
15780.94 344
15782.12 339
15783.31 332
15784.49 351
15785.68 347
15786.86 321
15788.05 339
15789.23 284
15790.42 310
15791.60 297
15792.79 313
15793.98 328
15795.16 337
15796.35 308
15797.53 316
15798.72 329
15799.90 336
15801.09 315
15802.28 309
15803.46 286
15804.65 312
15805.83 315
15807.02 323
15808.21 314
15809.39 311
15810.58 332
15811.76 339
15812.95 326
15814.14 319
15815.32 313
15816.51 303
15817.70 300
15818.88 299
15820.07 290
15821.26 305
15822.44 301
15823.63 318
15824.82 328
15826.00 340
15827.19 315
15828.38 321
15829.56 278
15830.75 293
15831.94 320
15833.12 314
15834.31 311
15835.50 284
15836.69 306
15837.87 312
15839.06 312
15840.25 305
15841.44 308
15842.62 300
15843.81 312
15845.00 305
15846.18 321
15847.37 308
15848.56 342
15849.75 308
15850.94 328
15852.12 309
15853.31 315
15854.50 307
15855.69 310
15856.87 296
15858.06 293
15859.25 332
15860.44 325
15861.63 319
15862.81 294
15864.00 318
15865.19 308
15866.38 328
15867.57 276
15868.76 307
15869.94 310
15871.13 327
15872.32 322
15873.51 294
15874.70 311
15875.89 338
15877.08 303
15878.26 309
15879.45 301
15880.64 301
15881.83 337
15883.02 341
15884.21 347
15885.40 323
15886.59 313
15887.78 313
15888.97 337
15890.15 343
15891.34 327
15892.53 310
15893.72 327
15894.91 303
15896.10 328
15897.29 323
15898.48 332
15899.67 313
15900.86 325
15902.05 352
15903.24 314
15904.43 335
15905.62 331
15906.81 336
15908.00 340
15909.19 325
15910.38 318
15911.57 338
15912.76 325
15913.95 340
15915.14 352
15916.33 336
15917.52 346
15918.71 327
15919.90 346
15921.09 335
15922.28 336
15923.47 342
15924.66 365
15925.85 320
15927.04 359
15928.23 317
15929.42 352
15930.61 343
15931.80 355
15932.99 303
15934.18 332
15935.38 338
15936.57 326
15937.76 311
15938.95 319
15940.14 336
15941.33 315
15942.52 314
15943.71 293
15944.90 294
15946.10 311
15947.29 307
15948.48 304
15949.67 304
15950.86 300
15952.05 283
15953.24 300
15954.44 295
15955.63 312
15956.82 303
15958.01 342
15959.20 315
15960.39 301
15961.59 282
15962.78 298
15963.97 297
15965.16 300
15966.35 283
15967.55 324
15968.74 286
15969.93 282
15971.12 299
15972.31 279
15973.51 301
15974.70 304
15975.89 313
15977.08 299
15978.28 309
15979.47 295
15980.66 301
15981.85 262
15983.05 288
15984.24 292
15985.43 289
15986.62 288
15987.82 292
15989.01 290
15990.20 292
15991.40 287
15992.59 268
15993.78 290
15994.98 276
15996.17 289
15997.36 285
15998.55 297
15999.75 286
16000.94 286
16002.13 277
16003.33 279
16004.52 249
16005.72 286
16006.91 276
16008.10 275
16009.30 290
16010.49 288
16011.68 284
16012.88 285
16014.07 303
16015.26 257
16016.46 277
16017.65 283
16018.85 286
16020.04 256
16021.23 270
16022.43 272
16023.62 277
16024.82 279
16026.01 284
16027.21 277
16028.40 273
16029.59 318
16030.79 265
16031.98 283
16033.18 266
16034.37 298
16035.57 288
16036.76 297
16037.96 241
16039.15 277
16040.35 281
16041.54 280
16042.73 282
16043.93 269
16045.12 282
16046.32 298
16047.51 298
16048.71 268
16049.91 283
16051.10 277
16052.30 300
16053.49 275
16054.69 306
16055.88 257
16057.08 268
16058.27 266
16059.47 273
16060.66 275
16061.86 281
16063.05 274
16064.25 280
16065.45 264
16066.64 258
16067.84 272
16069.03 288
16070.23 281
16071.42 264
16072.62 273
16073.82 279
16075.01 288
16076.21 306
16077.41 277
16078.60 300
16079.80 275
16080.99 276
16082.19 285
16083.39 288
16084.58 268
16085.78 298
16086.98 269
16088.17 289
16089.37 276
16090.57 281
16091.76 283
16092.96 279
16094.16 320
16095.35 288
16096.55 275
16097.75 255
16098.94 301
16100.14 280
16101.34 257
16102.53 254
16103.73 274
16104.93 263
16106.13 296
16107.32 267
16108.52 277
16109.72 260
16110.92 303
16112.11 292
16113.31 261
16114.51 272
16115.71 270
16116.90 271
16118.10 265
16119.30 275
16120.50 266
16121.69 289
16122.89 276
16124.09 292
16125.29 249
16126.49 284
16127.68 271
16128.88 285
16130.08 269
16131.28 296
16132.48 273
16133.67 286
16134.87 291
16136.07 260
16137.27 261
16138.47 273
16139.67 258
16140.86 268
16142.06 290
16143.26 289
16144.46 290
16145.66 279
16146.86 277
16148.06 266
16149.26 272
16150.45 278
16151.65 270
16152.85 279
16154.05 274
16155.25 283
16156.45 285
16157.65 295
16158.85 284
16160.05 284
16161.25 281
16162.45 284
16163.64 278
16164.84 295
16166.04 294
16167.24 306
16168.44 282
16169.64 256
16170.84 253
16172.04 255
16173.24 279
16174.44 278
16175.64 292
16176.84 274
16178.04 294
16179.24 267
16180.44 288
16181.64 265
16182.84 270
16184.04 284
16185.24 298
16186.44 286
16187.64 286
16188.84 268
16190.04 279
16191.24 279
16192.44 266
16193.64 299
16194.84 262
16196.04 282
16197.24 260
16198.44 284
16199.65 272
16200.85 303
16202.05 261
16203.25 294
16204.45 281
16205.65 261
16206.85 294
16208.05 275
16209.25 275
16210.45 270
16211.65 279
16212.86 273
16214.06 286
16215.26 289
16216.46 275
16217.66 310
16218.86 298
16220.06 287
16221.27 261
16222.47 272
16223.67 301
16224.87 285
16226.07 288
16227.27 291
16228.48 288
16229.68 280
16230.88 291
16232.08 292
16233.28 289
16234.48 303
16235.69 284
16236.89 296
16238.09 289
16239.29 295
16240.50 297
16241.70 301
16242.90 295
16244.10 331
16245.30 319
16246.51 315
16247.71 309
16248.91 310
16250.11 298
16251.32 289
16252.52 274
16253.72 322
16254.92 315
16256.13 301
16257.33 337
16258.53 301
16259.74 314
16260.94 321
16262.14 316
16263.35 315
16264.55 325
16265.75 353
16266.95 320
16268.16 340
16269.36 333
16270.56 319
16271.77 326
16272.97 308
16274.17 313
16275.38 324
16276.58 316
16277.79 321
16278.99 335
16280.19 328
16281.40 363
16282.60 335
16283.80 345
16285.01 324
16286.21 352
16287.42 335
16288.62 339
16289.82 349
16291.03 347
16292.23 359
16293.44 349
16294.64 372
16295.84 359
16297.05 353
16298.25 360
16299.46 344
16300.66 332
16301.87 367
16303.07 367
16304.27 335
16305.48 316
16306.68 333
16307.89 342
16309.09 324
16310.30 319
16311.50 325
16312.71 338
16313.91 330
16315.12 329
16316.32 323
16317.53 314
16318.73 289
16319.94 304
16321.14 301
16322.35 325
16323.55 313
16324.76 296
16325.96 324
16327.17 308
16328.38 290
16329.58 306
16330.79 310
16331.99 302
16333.20 275
16334.40 282
16335.61 287
16336.81 276
16338.02 286
16339.23 288
16340.43 296
16341.64 281
16342.84 281
16344.05 291
16345.26 304
16346.46 292
16347.67 289
16348.87 278
16350.08 264
16351.29 258
16352.49 286
16353.70 263
16354.91 272
16356.11 290
16357.32 282
16358.53 264
16359.73 272
16360.94 288
16362.15 277
16363.35 280
16364.56 260
16365.77 274
16366.97 291
16368.18 268
16369.39 266
16370.59 275
16371.80 264
16373.01 273
16374.21 257
16375.42 268
16376.63 272
16377.84 259
16379.04 261
16380.25 274
16381.46 265
16382.67 273
16383.87 280
16385.08 281
16386.29 258
16387.50 262
16388.70 280
16389.91 266
16391.12 256
16392.33 268
16393.53 280
16394.74 266
16395.95 282
16397.16 302
16398.37 275
16399.57 274
16400.78 285
16401.99 286
16403.20 261
16404.41 253
16405.62 254
16406.82 253
16408.03 243
16409.24 262
16410.45 274
16411.66 267
16412.87 263
16414.07 275
16415.28 269
16416.49 274
16417.70 269
16418.91 250
16420.12 265
16421.33 260
16422.54 257
16423.75 244
16424.95 252
16426.16 242
16427.37 230
16428.58 251
16429.79 263
16431.00 241
16432.21 254
16433.42 275
16434.63 254
16435.84 246
16437.05 255
16438.26 261
16439.47 255
16440.68 254
16441.88 249
16443.09 267
16444.30 257
16445.51 263
16446.72 273
16447.93 243
16449.14 249
16450.35 251
16451.56 262
16452.77 238
16453.98 242
16455.19 252
16456.40 243
16457.61 266
16458.82 259
16460.03 249
16461.24 247
16462.45 261
16463.67 235
16464.88 246
16466.09 228
16467.30 244
16468.51 255
16469.72 273
16470.93 243
16472.14 239
16473.35 268
16474.56 230
16475.77 240
16476.98 258
16478.19 255
16479.40 259
16480.62 236
16481.83 237
16483.04 260
16484.25 228
16485.46 277
16486.67 250
16487.88 239
16489.09 231
16490.31 246
16491.52 264
16492.73 255
16493.94 254
16495.15 242
16496.36 248
16497.57 250
16498.79 247
16500.00 264
16501.21 231
16502.42 229
16503.63 234
16504.85 231
16506.06 260
16507.27 243
16508.48 243
16509.69 256
16510.91 264
16512.12 250
16513.33 233
16514.54 254
16515.76 297
16516.97 238
16518.18 242
16519.39 254
16520.60 256
16521.82 233
16523.03 235
16524.24 249
16525.46 271
16526.67 266
16527.88 239
16529.09 252
16530.31 243
16531.52 223
16532.73 222
16533.95 267
16535.16 248
16536.37 223
16537.58 242
16538.80 242
16540.01 252
16541.22 272
16542.44 230
16543.65 225
16544.86 251
16546.08 219
16547.29 232
16548.50 235
16549.72 268
16550.93 243
16552.15 244
16553.36 233
16554.57 259
16555.79 237
16557.00 272
16558.21 247
16559.43 243
16560.64 250
16561.86 248
16563.07 232
16564.28 232
16565.50 238
16566.71 244
16567.93 233
16569.14 234
16570.36 248
16571.57 230
16572.78 230
16574.00 244
16575.21 234
16576.43 242
16577.64 247
16578.86 224
16580.07 276
16581.29 262
16582.50 249
16583.72 244
16584.93 237
16586.15 239
16587.36 245
16588.58 252
16589.79 247
16591.01 256
16592.22 235
16593.44 237
16594.65 248
16595.87 254
16597.08 247
16598.30 247
16599.51 246
16600.73 247
16601.94 241
16603.16 223
16604.37 250
16605.59 246
16606.81 237
16608.02 249
16609.24 220
16610.45 252
16611.67 228
16612.89 229
16614.10 221
16615.32 252
16616.53 234
16617.75 236
16618.97 234
16620.18 225
16621.40 215
16622.61 227
16623.83 221
16625.05 239
16626.26 249
16627.48 262
16628.70 216
16629.91 244
16631.13 228
16632.35 203
16633.56 251
16634.78 248
16636.00 262
16637.21 231
16638.43 240
16639.65 247
16640.86 226
16642.08 262
16643.30 231
16644.51 230
16645.73 224
16646.95 228
16648.17 219
16649.38 240
16650.60 249
16651.82 230
16653.03 255
16654.25 259
16655.47 254
16656.69 219
16657.90 244
16659.12 241
16660.34 264
16661.56 235
16662.77 236
16663.99 247
16665.21 243
16666.43 244
16667.65 228
16668.86 218
16670.08 224
16671.30 246
16672.52 243
16673.74 226
16674.95 225
16676.17 254
16677.39 218
16678.61 217
16679.83 208
16681.05 227
16682.26 251
16683.48 251
16684.70 225
16685.92 207
16687.14 242
16688.36 237
16689.58 226
16690.79 226
16692.01 219
16693.23 224
16694.45 243
16695.67 227
16696.89 199
16698.11 248
16699.33 253
16700.55 214
16701.76 221
16702.98 214
16704.20 248
16705.42 245
16706.64 226
16707.86 232
16709.08 227
16710.30 229
16711.52 231
16712.74 216
16713.96 213
16715.18 220
16716.40 231
16717.62 236
16718.84 223
16720.06 211
16721.28 225
16722.50 233
16723.72 238
16724.94 212
16726.16 225
16727.38 233
16728.60 207
16729.82 204
16731.04 235
16732.26 234
16733.48 236
16734.70 245
16735.92 219
16737.14 215
16738.36 227
16739.58 219
16740.80 240
16742.02 199
16743.24 210
16744.46 244
16745.68 228
16746.90 226
16748.12 230
16749.35 242
16750.57 208
16751.79 223
16753.01 229
16754.23 209
16755.45 212
16756.67 222
16757.89 217
16759.11 211
16760.33 200
16761.56 219
16762.78 240
16764.00 228
16765.22 220
16766.44 223
16767.66 229
16768.88 218
16770.11 220
16771.33 240
16772.55 217
16773.77 224
16774.99 235
16776.22 222
16777.44 239
16778.66 227
16779.88 223
16781.10 227
16782.33 206
16783.55 221
16784.77 229
16785.99 208
16787.21 239
16788.44 248
16789.66 222
16790.88 231
16792.10 230
16793.33 221
16794.55 237
16795.77 230
16796.99 216
16798.22 235
16799.44 245
16800.66 235
16801.88 201
16803.11 221
16804.33 228
16805.55 252
16806.78 227
16808.00 213
16809.22 246
16810.44 226
16811.67 215
16812.89 234
16814.11 225
16815.34 215
16816.56 245
16817.78 241
16819.01 235
16820.23 255
16821.45 244
16822.68 253
16823.90 229
16825.13 214
16826.35 234
16827.57 238
16828.80 224
16830.02 242
16831.24 228
16832.47 233
16833.69 241
16834.92 242
16836.14 266
16837.36 245
16838.59 211
16839.81 228
16841.04 232
16842.26 222
16843.48 227
16844.71 240
16845.93 243
16847.16 224
16848.38 235
16849.61 235
16850.83 234
16852.06 252
16853.28 255
16854.51 231
16855.73 229
16856.95 230
16858.18 223
16859.40 238
16860.63 236
16861.85 230
16863.08 250
16864.30 237
16865.53 252
16866.75 242
16867.98 246
16869.21 231
16870.43 240
16871.66 270
16872.88 254
16874.11 246
16875.33 240
16876.56 249
16877.78 228
16879.01 229
16880.23 240
16881.46 238
16882.69 224
16883.91 241
16885.14 237
16886.36 242
16887.59 258
16888.81 258
16890.04 267
16891.27 244
16892.49 240
16893.72 228
16894.94 235
16896.17 232
16897.40 231
16898.62 254
16899.85 242
16901.08 248
16902.30 247
16903.53 232
16904.76 235
16905.98 235
16907.21 243
16908.44 239
16909.66 230
16910.89 238
16912.12 232
16913.34 252
16914.57 253
16915.80 233
16917.02 227
16918.25 259
16919.48 241
16920.70 238
16921.93 247
16923.16 232
16924.39 265
16925.61 245
16926.84 269
16928.07 223
16929.30 244
16930.52 246
16931.75 217
16932.98 243
16934.21 247
16935.43 225
16936.66 256
16937.89 240
16939.12 211
16940.34 211
16941.57 224
16942.80 242
16944.03 232
16945.26 236
16946.48 243
16947.71 244
16948.94 227
16950.17 260
16951.40 225
16952.62 244
16953.85 239
16955.08 242
16956.31 248
16957.54 240
16958.77 239
16959.99 240
16961.22 240
16962.45 245
16963.68 238
16964.91 234
16966.14 237
16967.37 235
16968.60 242
16969.82 231
16971.05 224
16972.28 231
16973.51 232
16974.74 246
16975.97 224
16977.20 221
16978.43 228
16979.66 241
16980.89 234
16982.11 256
16983.34 207
16984.57 233
16985.80 248
16987.03 216
16988.26 234
16989.49 235
16990.72 235
16991.95 264
16993.18 229
16994.41 225
16995.64 237
16996.87 238
16998.10 243
16999.33 230
17000.56 223
17001.79 233
17003.02 240
17004.25 230
17005.48 226
17006.71 237
17007.94 251
17009.17 240
17010.40 239
17011.63 222
17012.86 240
17014.09 243
17015.32 241
17016.55 260
17017.78 248
17019.01 238
17020.25 250
17021.48 237
17022.71 213
17023.94 223
17025.17 203
17026.40 222
17027.63 234
17028.86 221
17030.09 211
17031.32 225
17032.55 231
17033.79 236
17035.02 244
17036.25 229
17037.48 218
17038.71 218
17039.94 243
17041.17 224
17042.41 233
17043.64 224
17044.87 219
17046.10 240
17047.33 247
17048.56 226
17049.80 256
17051.03 252
17052.26 232
17053.49 218
17054.72 230
17055.95 234
17057.19 216
17058.42 203
17059.65 205
17060.88 218
17062.12 234
17063.35 213
17064.58 218
17065.81 232
17067.04 232
17068.28 227
17069.51 233
17070.74 229
17071.97 256
17073.21 225
17074.44 247
17075.67 228
17076.90 223
17078.14 238
17079.37 214
17080.60 214
17081.84 215
17083.07 216
17084.30 229
17085.54 214
17086.77 233
17088.00 226
17089.23 227
17090.47 233
17091.70 218
17092.93 222
17094.17 217
17095.40 242
17096.63 222
17097.87 239
17099.10 228
17100.34 237
17101.57 210
17102.80 240
17104.04 208
17105.27 229
17106.50 230
17107.74 228
17108.97 242
17110.21 219
17111.44 202
17112.67 214
17113.91 233
17115.14 226
17116.38 230
17117.61 229
17118.84 224
17120.08 205
17121.31 217
17122.55 238
17123.78 214
17125.02 213
17126.25 220
17127.48 238
17128.72 228
17129.95 225
17131.19 235
17132.42 225
17133.66 232
17134.89 221
17136.13 230
17137.36 216
17138.60 210
17139.83 222
17141.07 245
17142.30 212
17143.54 215
17144.77 219
17146.01 223
17147.24 195
17148.48 216
17149.71 209
17150.95 232
17152.19 216
17153.42 219
17154.66 226
17155.89 207
17157.13 203
17158.36 212
17159.60 223
17160.83 223
17162.07 217
17163.31 215
17164.54 232
17165.78 224
17167.01 213
17168.25 224
17169.49 218
17170.72 221
17171.96 236
17173.19 212
17174.43 212
17175.67 202
17176.90 232
17178.14 225
17179.38 205
17180.61 216
17181.85 233
17183.09 230
17184.32 205
17185.56 210
17186.80 243
17188.03 241
17189.27 244
17190.51 266
17191.74 235
17192.98 209
17194.22 223
17195.45 210
17196.69 210
17197.93 249
17199.16 227
17200.40 234
17201.64 196
17202.88 220
17204.11 227
17205.35 239
17206.59 223
17207.83 235
17209.06 247
17210.30 217
17211.54 229
17212.78 212
17214.01 216
17215.25 229
17216.49 226
17217.73 233
17218.96 221
17220.20 234
17221.44 212
17222.68 245
17223.92 221
17225.15 215
17226.39 229
17227.63 238
17228.87 220
17230.11 220
17231.35 225
17232.58 243
17233.82 202
17235.06 203
17236.30 219
17237.54 218
17238.78 233
17240.01 227
17241.25 233
17242.49 240
17243.73 217
17244.97 220
17246.21 238
17247.45 225
17248.69 220
17249.93 232
17251.16 211
17252.40 220
17253.64 214
17254.88 214
17256.12 217
17257.36 208
17258.60 218
17259.84 222
17261.08 232
17262.32 196
17263.56 218
17264.80 246
17266.04 211
17267.28 219
17268.51 204
17269.75 229
17270.99 215
17272.23 228
17273.47 224
17274.71 230
17275.95 214
17277.19 214
17278.43 227
17279.67 221
17280.91 216
17282.15 234
17283.39 215
17284.63 194
17285.87 198
17287.11 205
17288.35 226
17289.60 209
17290.84 223
17292.08 237
17293.32 197
17294.56 208
17295.80 219
17297.04 205
17298.28 223
17299.52 231
17300.76 217
17302.00 220
17303.24 215
17304.48 201
17305.72 206
17306.96 213
17308.21 215
17309.45 213
17310.69 223
17311.93 211
17313.17 216
17314.41 207
17315.65 236
17316.89 198
17318.14 198
17319.38 219
17320.62 216
17321.86 195
17323.10 214
17324.34 211
17325.59 232
17326.83 207
17328.07 243
17329.31 221
17330.55 212
17331.79 209
17333.04 202
17334.28 208
17335.52 226
17336.76 214
17338.00 218
17339.25 212
17340.49 214
17341.73 210
17342.97 217
17344.22 206
17345.46 194
17346.70 210
17347.94 229
17349.19 233
17350.43 200
17351.67 223
17352.91 198
17354.16 216
17355.40 222
17356.64 203
17357.88 218
17359.13 198
17360.37 218
17361.61 206
17362.86 231
17364.10 217
17365.34 220
17366.58 228
17367.83 214
17369.07 199
17370.31 225
17371.56 201
17372.80 215
17374.04 219
17375.29 199
17376.53 223
17377.78 210
17379.02 200
17380.26 193
17381.51 224
17382.75 223
17383.99 246
17385.24 232
17386.48 201
17387.72 210
17388.97 233
17390.21 198
17391.46 244
17392.70 232
17393.94 226
17395.19 232
17396.43 230
17397.68 218
17398.92 194
17400.17 225
17401.41 235
17402.65 214
17403.90 203
17405.14 223
17406.39 217
17407.63 225
17408.88 195
17410.12 223
17411.37 211
17412.61 230
17413.86 206
17415.10 219
17416.35 219
17417.59 224
17418.84 248
17420.08 216
17421.33 233
17422.57 209
17423.82 229
17425.06 214
17426.31 217
17427.55 208
17428.80 229
17430.04 214
17431.29 206
17432.53 220
17433.78 245
17435.03 231
17436.27 219
17437.52 209
17438.76 201
17440.01 225
17441.25 216
17442.50 205
17443.75 236
17444.99 230
17446.24 200
17447.48 202
17448.73 227
17449.98 226
17451.22 208
17452.47 210
17453.71 212
17454.96 187
17456.21 237
17457.45 228
17458.70 232
17459.95 189
17461.19 197
17462.44 201
17463.69 217
17464.93 212
17466.18 220
17467.43 201
17468.67 201
17469.92 213
17471.17 216
17472.41 214
17473.66 212
17474.91 226
17476.15 195
17477.40 207
17478.65 218
17479.90 230
17481.14 201
17482.39 206
17483.64 205
17484.88 222
17486.13 232
17487.38 238
17488.63 221
17489.87 212
17491.12 202
17492.37 216
17493.62 252
17494.86 237
17496.11 242
17497.36 219
17498.61 244
17499.86 209
17501.10 223
17502.35 232
17503.60 226
17504.85 215
17506.10 229
17507.34 224
17508.59 232
17509.84 231
17511.09 218
17512.34 231
17513.59 224
17514.83 231
17516.08 238
17517.33 228
17518.58 210
17519.83 219
17521.08 213
17522.33 239
17523.57 243
17524.82 235
17526.07 248
17527.32 255
17528.57 221
17529.82 236
17531.07 231
17532.32 209
17533.57 221
17534.82 241
17536.06 230
17537.31 218
17538.56 233
17539.81 209
17541.06 234
17542.31 243
17543.56 235
17544.81 222
17546.06 246
17547.31 223
17548.56 223
17549.81 241
17551.06 227
17552.31 238
17553.56 271
17554.81 256
17556.06 202
17557.31 230
17558.56 232
17559.81 232
17561.06 237
17562.31 230
17563.56 234
17564.81 237
17566.06 250
17567.31 226
17568.56 257
17569.81 244
17571.06 228
17572.31 245
17573.56 242
17574.81 241
17576.06 267
17577.31 241
17578.56 264
17579.81 235
17581.06 260
17582.31 264
17583.57 267
17584.82 244
17586.07 251
17587.32 247
17588.57 252
17589.82 270
17591.07 267
17592.32 260
17593.57 249
17594.83 251
17596.08 253
17597.33 263
17598.58 248
17599.83 240
17601.08 281
17602.33 257
17603.59 242
17604.84 267
17606.09 247
17607.34 254
17608.59 265
17609.84 273
17611.10 254
17612.35 209
17613.60 236
17614.85 240
17616.10 239
17617.36 230
17618.61 243
17619.86 228
17621.11 227
17622.36 221
17623.62 242
17624.87 230
17626.12 240
17627.37 224
17628.63 251
17629.88 228
17631.13 225
17632.38 236
17633.64 215
17634.89 248
17636.14 226
17637.39 251
17638.65 246
17639.90 211
17641.15 231
17642.41 236
17643.66 225
17644.91 234
17646.17 212
17647.42 223
17648.67 247
17649.92 240
17651.18 215
17652.43 224
17653.68 226
17654.94 253
17656.19 244
17657.44 232
17658.70 234
17659.95 253
17661.21 240
17662.46 226
17663.71 228
17664.97 215
17666.22 248
17667.47 220
17668.73 223
17669.98 225
17671.24 218
17672.49 230
17673.74 206
17675.00 219
17676.25 230
17677.51 217
17678.76 221
17680.02 197
17681.27 235
17682.52 200
17683.78 212
17685.03 235
17686.29 223
17687.54 196
17688.80 196
17690.05 222
17691.31 236
17692.56 223
17693.82 220
17695.07 224
17696.32 228
17697.58 239
17698.83 244
17700.09 226
17701.34 212
17702.60 231
17703.86 244
17705.11 210
17706.37 206
17707.62 222
17708.88 223
17710.13 214
17711.39 207
17712.64 240
17713.90 234
17715.15 235
17716.41 242
17717.66 233
17718.92 217
17720.18 231
17721.43 251
17722.69 243
17723.94 221
17725.20 219
17726.45 249
17727.71 248
17728.97 238
17730.22 235
17731.48 235
17732.74 231
17733.99 228
17735.25 219
17736.50 243
17737.76 211
17739.02 229
17740.27 219
17741.53 228
17742.79 209
17744.04 218
17745.30 225
17746.56 229
17747.81 230
17749.07 227
17750.33 234
17751.58 223
17752.84 221
17754.10 242
17755.35 255
17756.61 241
17757.87 235
17759.12 223
17760.38 247
17761.64 220
17762.90 234
17764.15 240
17765.41 241
17766.67 247
17767.93 242
17769.18 226
17770.44 220
17771.70 228
17772.96 243
17774.21 256
17775.47 240
17776.73 225
17777.99 237
17779.24 242
17780.50 225
17781.76 262
17783.02 232
17784.28 264
17785.53 258
17786.79 236
17788.05 254
17789.31 244
17790.57 240
17791.82 251
17793.08 244
17794.34 254
17795.60 260
17796.86 265
17798.12 273
17799.37 251
17800.63 253
17801.89 249
17803.15 265
17804.41 258
17805.67 245
17806.93 265
17808.19 247
17809.44 231
17810.70 232
17811.96 238
17813.22 247
17814.48 229
17815.74 255
17817.00 255
17818.26 236
17819.52 240
17820.78 221
17822.04 245
17823.29 240
17824.55 245
17825.81 236
17827.07 234
17828.33 256
17829.59 231
17830.85 236
17832.11 203
17833.37 246
17834.63 232
17835.89 227
17837.15 233
17838.41 223
17839.67 217
17840.93 229
17842.19 243
17843.45 251
17844.71 217
17845.97 222
17847.23 254
17848.49 221
17849.75 225
17851.01 209
17852.27 210
17853.53 203
17854.79 237
17856.05 229
17857.31 220
17858.57 217
17859.84 235
17861.10 227
17862.36 221
17863.62 205
17864.88 257
17866.14 213
17867.40 214
17868.66 219
17869.92 209
17871.18 229
17872.44 223
17873.71 212
17874.97 215
17876.23 216
17877.49 236
17878.75 217
17880.01 216
17881.27 213
17882.53 206
17883.80 220
17885.06 229
17886.32 205
17887.58 234
17888.84 215
17890.10 222
17891.37 228
17892.63 237
17893.89 229
17895.15 223
17896.41 219
17897.67 179
17898.94 216
17900.20 198
17901.46 210
17902.72 216
17903.99 217
17905.25 207
17906.51 231
17907.77 219
17909.03 218
17910.30 217
17911.56 230
17912.82 221
17914.08 226
17915.35 222
17916.61 227
17917.87 206
17919.14 221
17920.40 220
17921.66 218
17922.92 204
17924.19 210
17925.45 202
17926.71 209
17927.98 231
17929.24 202
17930.50 211
17931.76 234
17933.03 239
17934.29 209
17935.55 210
17936.82 235
17938.08 220
17939.34 232
17940.61 223
17941.87 219
17943.14 215
17944.40 238
17945.66 221
17946.93 202
17948.19 204
17949.45 224
17950.72 228
17951.98 219
17953.25 209
17954.51 207
17955.77 227
17957.04 219
17958.30 218
17959.57 230
17960.83 213
17962.09 213
17963.36 235
17964.62 216
17965.89 219
17967.15 224
17968.42 238
17969.68 230
17970.95 236
17972.21 221
17973.47 229
17974.74 219
17976.00 221
17977.27 197
17978.53 220
17979.80 220
17981.06 227
17982.33 225
17983.59 214
17984.86 214
17986.12 240
17987.39 216
17988.65 237
17989.92 220
17991.18 224
17992.45 223
17993.71 219
17994.98 225
17996.25 190
17997.51 235
17998.78 219
18000.04 215
18001.31 225
18002.57 220
18003.84 221
18005.10 239
18006.37 225
18007.64 253
18008.90 228
18010.17 219
18011.43 215
18012.70 223
18013.97 229
18015.23 217
18016.50 216
18017.76 199
18019.03 214
18020.30 220
18021.56 211
18022.83 214
18024.10 214
18025.36 226
18026.63 233
18027.90 202
18029.16 220
18030.43 212
18031.70 214
18032.96 225
18034.23 251
18035.50 228
18036.76 208
18038.03 228
18039.30 222
18040.56 214
18041.83 208
18043.10 238
18044.37 207
18045.63 218
18046.90 216
18048.17 232
18049.43 229
18050.70 214
18051.97 204
18053.24 217
18054.50 204
18055.77 221
18057.04 231
18058.31 214
18059.57 221
18060.84 227
18062.11 229
18063.38 223
18064.65 240
18065.91 227
18067.18 222
18068.45 218
18069.72 226
18070.98 239
18072.25 243
18073.52 241
18074.79 225
18076.06 220
18077.33 237
18078.59 250
18079.86 213
18081.13 233
18082.40 238
18083.67 221
18084.94 251
18086.21 266
18087.47 235
18088.74 244
18090.01 251
18091.28 256
18092.55 229
18093.82 239
18095.09 221
18096.36 230
18097.62 218
18098.89 227
18100.16 245
18101.43 265
18102.70 249
18103.97 235
18105.24 243
18106.51 247
18107.78 247
18109.05 244
18110.32 238
18111.59 249
18112.86 271
18114.13 271
18115.40 272
18116.66 252
18117.93 261
18119.20 267
18120.47 243
18121.74 231
18123.01 244
18124.28 240
18125.55 234
18126.82 240
18128.09 252
18129.36 272
18130.63 259
18131.90 263
18133.17 250
18134.44 254
18135.71 251
18136.99 262
18138.26 248
18139.53 246
18140.80 252
18142.07 240
18143.34 240
18144.61 259
18145.88 236
18147.15 255
18148.42 257
18149.69 238
18150.96 250
18152.23 229
18153.50 237
18154.78 226
18156.05 238
18157.32 249
18158.59 242
18159.86 242
18161.13 222
18162.40 231
18163.67 243
18164.94 230
18166.22 227
18167.49 244
18168.76 216
18170.03 233
18171.30 233
18172.57 252
18173.85 229
18175.12 248
18176.39 247
18177.66 266
18178.93 239
18180.20 232
18181.48 206
18182.75 220
18184.02 243
18185.29 255
18186.56 247
18187.84 242
18189.11 260
18190.38 223
18191.65 236
18192.93 236
18194.20 241
18195.47 232
18196.74 238
18198.02 278
18199.29 234
18200.56 223
18201.83 242
18203.11 239
18204.38 236
18205.65 240
18206.92 224
18208.20 251
18209.47 247
18210.74 229
18212.02 228
18213.29 226
18214.56 241
18215.84 237
18217.11 226
18218.38 219
18219.65 233
18220.93 262
18222.20 242
18223.47 258
18224.75 230
18226.02 236
18227.30 241
18228.57 228
18229.84 251
18231.12 237
18232.39 214
18233.66 222
18234.94 244
18236.21 220
18237.48 240
18238.76 229
18240.03 239
18241.31 202
18242.58 227
18243.86 242
18245.13 243
18246.40 227
18247.68 251
18248.95 244
18250.23 219
18251.50 209
18252.77 224
18254.05 243
18255.32 224
18256.60 209
18257.87 216
18259.15 221
18260.42 241
18261.70 239
18262.97 239
18264.25 231
18265.52 208
18266.80 234
18268.07 229
18269.35 235
18270.62 243
18271.90 225
18273.17 197
18274.45 218
18275.72 220
18277.00 209
18278.27 240
18279.55 229
18280.82 222
18282.10 230
18283.37 220
18284.65 224
18285.93 205
18287.20 213
18288.48 223
18289.75 233
18291.03 242
18292.30 223
18293.58 208
18294.86 227
18296.13 226
18297.41 206
18298.68 220
18299.96 236
18301.24 229
18302.51 215
18303.79 209
18305.06 216
18306.34 219
18307.62 240
18308.89 239
18310.17 206
18311.45 228
18312.72 210
18314.00 210
18315.28 195
18316.55 205
18317.83 224
18319.11 200
18320.38 221
18321.66 247
18322.94 243
18324.21 245
18325.49 256
18326.77 224
18328.04 226
18329.32 218
18330.60 246
18331.88 210
18333.15 223
18334.43 199
18335.71 222
18336.98 224
18338.26 217
18339.54 215
18340.82 214
18342.09 207
18343.37 217
18344.65 223
18345.93 215
18347.20 235
18348.48 195
18349.76 219
18351.04 190
18352.32 218
18353.59 224
18354.87 205
18356.15 221
18357.43 223
18358.71 226
18359.98 235
18361.26 212
18362.54 206
18363.82 220
18365.10 197
18366.38 208
18367.65 226
18368.93 255
18370.21 203
18371.49 221
18372.77 217
18374.05 212
18375.33 192
18376.60 211
18377.88 220
18379.16 212
18380.44 216
18381.72 212
18383.00 226
18384.28 200
18385.56 216
18386.84 215
18388.11 219
18389.39 232
18390.67 216
18391.95 196
18393.23 224
18394.51 208
18395.79 217
18397.07 211
18398.35 223
18399.63 203
18400.91 214
18402.19 209
18403.47 205
18404.75 216
18406.03 211
18407.31 224
18408.59 228
18409.87 212
18411.15 223
18412.43 213
18413.71 215
18414.99 212
18416.27 224
18417.55 212
18418.83 228
18420.11 219
18421.39 226
18422.67 214
18423.95 198
18425.23 195
18426.51 229
18427.79 226
18429.07 226
18430.35 210
18431.63 224
18432.91 208
18434.19 227
18435.47 229
18436.75 215
18438.04 197
18439.32 204
18440.60 213
18441.88 202
18443.16 190
18444.44 213
18445.72 230
18447.00 206
18448.28 218
18449.57 231
18450.85 238
18452.13 209
18453.41 208
18454.69 217
18455.97 224
18457.25 212
18458.54 227
18459.82 209
18461.10 210
18462.38 226
18463.66 215
18464.94 207
18466.23 210
18467.51 205
18468.79 223
18470.07 227
18471.35 227
18472.64 212
18473.92 225
18475.20 223
18476.48 196
18477.76 239
18479.05 196
18480.33 216
18481.61 212
18482.89 213
18484.18 205
18485.46 207
18486.74 201
18488.02 216
18489.31 210
18490.59 185
18491.87 224
18493.15 222
18494.44 227
18495.72 195
18497.00 196
18498.29 242
18499.57 219
18500.85 214
18502.13 212
18503.42 218
18504.70 196
18505.98 215
18507.27 211
18508.55 191
18509.83 223
18511.12 228
18512.40 243
18513.68 220
18514.97 214
18516.25 222
18517.54 227
18518.82 211
18520.10 210
18521.39 216
18522.67 231
18523.95 203
18525.24 220
18526.52 226
18527.81 208
18529.09 198
18530.37 236
18531.66 254
18532.94 235
18534.23 234
18535.51 251
18536.79 235
18538.08 209
18539.36 239
18540.65 217
18541.93 214
18543.22 228
18544.50 224
18545.79 221
18547.07 200
18548.36 239
18549.64 231
18550.92 229
18552.21 252
18553.49 225
18554.78 217
18556.06 245
18557.35 227
18558.63 254
18559.92 239
18561.20 233
18562.49 236
18563.77 200
18565.06 224
18566.35 244
18567.63 226
18568.92 235
18570.20 243
18571.49 256
18572.77 241
18574.06 246
18575.34 232
18576.63 243
18577.92 247
18579.20 253
18580.49 229
18581.77 215
18583.06 248
18584.34 231
18585.63 224
18586.92 252
18588.20 250
18589.49 241
18590.77 209
18592.06 208
18593.35 233
18594.63 253
18595.92 231
18597.21 222
18598.49 249
18599.78 234
18601.07 233
18602.35 227
18603.64 225
18604.93 222
18606.21 200
18607.50 219
18608.79 220
18610.07 233
18611.36 224
18612.65 220
18613.93 215
18615.22 214
18616.51 221
18617.79 218
18619.08 215
18620.37 224
18621.66 205
18622.94 215
18624.23 222
18625.52 210
18626.80 219
18628.09 228
18629.38 230
18630.67 198
18631.95 202
18633.24 234
18634.53 224
18635.82 211
18637.11 212
18638.39 202
18639.68 213
18640.97 228
18642.26 208
18643.54 211
18644.83 211
18646.12 213
18647.41 201
18648.70 196
18649.99 206
18651.27 209
18652.56 218
18653.85 217
18655.14 222
18656.43 227
18657.72 220
18659.00 208
18660.29 202
18661.58 212
18662.87 210
18664.16 212
18665.45 196
18666.74 221
18668.02 216
18669.31 203
18670.60 206
18671.89 210
18673.18 224
18674.47 215
18675.76 208
18677.05 205
18678.34 239
18679.63 214
18680.92 217
18682.20 211
18683.49 196
18684.78 197
18686.07 200
18687.36 216
18688.65 225
18689.94 221
18691.23 217
18692.52 220
18693.81 208
18695.10 225
18696.39 211
18697.68 223
18698.97 208
18700.26 212
18701.55 208
18702.84 193
18704.13 207
18705.42 219
18706.71 214
18708.00 205
18709.29 207
18710.58 212
18711.87 200
18713.16 222
18714.45 192
18715.74 208
18717.03 200
18718.32 193
18719.61 206
18720.90 213
18722.20 231
18723.49 214
18724.78 205
18726.07 214
18727.36 223
18728.65 207
18729.94 212
18731.23 235
18732.52 220
18733.81 189
18735.10 213
18736.40 195
18737.69 196
18738.98 182
18740.27 194
18741.56 217
18742.85 229
18744.14 207
18745.43 212
18746.73 203
18748.02 224
18749.31 219
18750.60 214
18751.89 213
18753.18 210
18754.48 212
18755.77 215
18757.06 196
18758.35 195
18759.64 188
18760.94 226
18762.23 211
18763.52 194
18764.81 203
18766.10 197
18767.40 187
18768.69 204
18769.98 209
18771.27 182
18772.57 204
18773.86 191
18775.15 193
18776.44 218
18777.74 212
18779.03 211
18780.32 216
18781.61 190
18782.91 207
18784.20 212
18785.49 183
18786.79 214
18788.08 218
18789.37 213
18790.66 198
18791.96 206
18793.25 193
18794.54 185
18795.84 203
18797.13 205
18798.42 188
18799.72 199
18801.01 195
18802.30 212
18803.60 221
18804.89 205
18806.18 182
18807.48 188
18808.77 184
18810.07 189
18811.36 202
18812.65 205
18813.95 227
18815.24 215
18816.53 193
18817.83 195
18819.12 176
18820.42 199
18821.71 207
18823.00 209
18824.30 213
18825.59 197
18826.89 179
18828.18 203
18829.48 208
18830.77 225
18832.07 231
18833.36 207
18834.65 204
18835.95 207
18837.24 198
18838.54 210
18839.83 194
18841.13 196
18842.42 210
18843.72 211
18845.01 191
18846.31 205
18847.60 205
18848.90 208
18850.19 202
18851.49 218
18852.78 203
18854.08 199
18855.37 209
18856.67 212
18857.96 199
18859.26 196
18860.55 205
18861.85 220
18863.15 202
18864.44 214
18865.74 214
18867.03 198
18868.33 188
18869.62 211
18870.92 205
18872.22 205
18873.51 209
18874.81 226
18876.10 205
18877.40 180
18878.70 214
18879.99 199
18881.29 228
18882.58 230
18883.88 229
18885.18 202
18886.47 198
18887.77 216
18889.07 214
18890.36 224
18891.66 202
18892.95 205
18894.25 212
18895.55 221
18896.84 208
18898.14 223
18899.44 234
18900.73 224
18902.03 219
18903.33 228
18904.63 232
18905.92 212
18907.22 200
18908.52 227
18909.81 228
18911.11 206
18912.41 233
18913.71 207
18915.00 203
18916.30 198
18917.60 213
18918.89 199
18920.19 214
18921.49 222
18922.79 205
18924.09 219
18925.38 220
18926.68 198
18927.98 221
18929.28 227
18930.57 213
18931.87 212
18933.17 218
18934.47 215
18935.77 173
18937.06 193
18938.36 218
18939.66 189
18940.96 194
18942.26 198
18943.55 225
18944.85 208
18946.15 193
18947.45 193
18948.75 224
18950.05 203
18951.35 209
18952.64 186
18953.94 204
18955.24 195
18956.54 188
18957.84 206
18959.14 218
18960.44 200
18961.74 216
18963.03 212
18964.33 204
18965.63 201
18966.93 207
18968.23 199
18969.53 193
18970.83 217
18972.13 174
18973.43 190
18974.73 180
18976.03 221
18977.33 179
18978.62 206
18979.92 204
18981.22 191
18982.52 211
18983.82 199
18985.12 227
18986.42 215
18987.72 230
18989.02 210
18990.32 230
18991.62 206
18992.92 234
18994.22 203
18995.52 198
18996.82 186
18998.12 203
18999.42 213
19000.72 208
19002.02 203
19003.32 194
19004.62 182
19005.92 192
19007.22 205
19008.53 194
19009.83 173
19011.13 186
19012.43 214
19013.73 193
19015.03 213
19016.33 184
19017.63 190
19018.93 183
19020.23 186
19021.53 197
19022.83 205
19024.13 205
19025.44 210
19026.74 200
19028.04 210
19029.34 214
19030.64 188
19031.94 212
19033.24 190
19034.54 199
19035.85 192
19037.15 200
19038.45 212
19039.75 204
19041.05 187
19042.35 181
19043.66 192
19044.96 199
19046.26 202
19047.56 196
19048.86 199
19050.16 208
19051.47 211
19052.77 189
19054.07 188
19055.37 199
19056.67 193
19057.98 183
19059.28 201
19060.58 192
19061.88 204
19063.19 199
19064.49 185
19065.79 193
19067.09 183
19068.40 194
19069.70 199
19071.00 191
19072.30 165
19073.61 206
19074.91 221
19076.21 203
19077.52 190
19078.82 187
19080.12 180
19081.42 170
19082.73 188
19084.03 183
19085.33 191
19086.64 169
19087.94 187
19089.24 173
19090.55 167
19091.85 194
19093.15 189
19094.46 182
19095.76 174
19097.06 176
19098.37 216
19099.67 195
19100.97 192
19102.28 204
19103.58 195
19104.89 201
19106.19 192
19107.49 205
19108.80 191
19110.10 200
19111.40 215
19112.71 190
19114.01 186
19115.32 210
19116.62 200
19117.93 203
19119.23 179
19120.53 180
19121.84 196
19123.14 201
19124.45 193
19125.75 198
19127.06 191
19128.36 199
19129.67 192
19130.97 190
19132.28 200
19133.58 183
19134.88 191
19136.19 197
19137.49 198
19138.80 189
19140.10 195
19141.41 198
19142.71 182
19144.02 190
19145.32 200
19146.63 208
19147.94 197
19149.24 191
19150.55 160
19151.85 181
19153.16 185
19154.46 190
19155.77 200
19157.07 190
19158.38 197
19159.68 182
19160.99 203
19162.30 163
19163.60 205
19164.91 204
19166.21 184
19167.52 188
19168.83 199
19170.13 196
19171.44 192
19172.74 208
19174.05 192
19175.36 195
19176.66 219
19177.97 187
19179.27 191
19180.58 201
19181.89 193
19183.19 197
19184.50 220
19185.81 219
19187.11 190
19188.42 210
19189.73 189
19191.03 214
19192.34 197
19193.65 216
19194.95 192
19196.26 194
19197.57 205
19198.87 199
19200.18 229
19201.49 203
19202.80 202
19204.10 189
19205.41 201
19206.72 197
19208.03 200
19209.33 217
19210.64 208
19211.95 215
19213.25 191
19214.56 187
19215.87 186
19217.18 192
19218.49 194
19219.79 198
19221.10 197
19222.41 187
19223.72 207
19225.02 235
19226.33 196
19227.64 193
19228.95 208
19230.26 213
19231.56 208
19232.87 211
19234.18 202
19235.49 201
19236.80 217
19238.11 176
19239.41 185
19240.72 196
19242.03 210
19243.34 186
19244.65 197
19245.96 187
19247.26 173
19248.57 190
19249.88 204
19251.19 208
19252.50 198
19253.81 201
19255.12 211
19256.43 191
19257.74 174
19259.04 199
19260.35 183
19261.66 181
19262.97 161
19264.28 172
19265.59 178
19266.90 201
19268.21 194
19269.52 208
19270.83 207
19272.14 203
19273.45 211
19274.76 203
19276.07 195
19277.38 185
19278.69 200
19279.99 192
19281.30 205
19282.61 196
19283.92 185
19285.23 196
19286.54 178
19287.85 192
19289.16 178
19290.47 193
19291.78 184
19293.09 182
19294.40 177
19295.72 198
19297.03 178
19298.34 200
19299.65 212
19300.96 184
19302.27 175
19303.58 187
19304.89 186
19306.20 180
19307.51 181
19308.82 178
19310.13 180
19311.44 210
19312.75 201
19314.06 179
19315.37 173
19316.69 193
19318.00 224
19319.31 189
19320.62 196
19321.93 184
19323.24 204
19324.55 211
19325.86 189
19327.18 197
19328.49 175
19329.80 198
19331.11 206
19332.42 197
19333.73 167
19335.04 189
19336.36 182
19337.67 190
19338.98 181
19340.29 184
19341.60 201
19342.91 182
19344.23 200
19345.54 180
19346.85 178
19348.16 184
19349.47 211
19350.79 180
19352.10 187
19353.41 202
19354.72 203
19356.04 183
19357.35 195
19358.66 171
19359.97 166
19361.29 177
19362.60 198
19363.91 202
19365.22 195
19366.54 184
19367.85 189
19369.16 184
19370.47 179
19371.79 198
19373.10 193
19374.41 168
19375.73 192
19377.04 172
19378.35 195
19379.67 197
19380.98 188
19382.29 185
19383.60 170
19384.92 190
19386.23 202
19387.54 192
19388.86 196
19390.17 160
19391.49 180
19392.80 190
19394.11 203
19395.43 190
19396.74 205
19398.05 199
19399.37 194
19400.68 196
19402.00 197
19403.31 189
19404.62 185
19405.94 195
19407.25 186
19408.57 177
19409.88 192
19411.19 201
19412.51 193
19413.82 190
19415.14 188
19416.45 177
19417.77 186
19419.08 172
19420.39 200
19421.71 196
19423.02 191
19424.34 189
19425.65 215
19426.97 184
19428.28 191
19429.60 185
19430.91 185
19432.23 194
19433.54 184
19434.86 160
19436.17 199
19437.49 190
19438.80 204
19440.12 202
19441.43 183
19442.75 191
19444.06 200
19445.38 209
19446.69 170
19448.01 195
19449.32 169
19450.64 206
19451.96 193
19453.27 171
19454.59 159
19455.90 173
19457.22 177
19458.53 171
19459.85 181
19461.17 184
19462.48 184
19463.80 194
19465.11 159
19466.43 183
19467.75 187
19469.06 178
19470.38 191
19471.69 177
19473.01 189
19474.33 185
19475.64 209
19476.96 184
19478.28 178
19479.59 176
19480.91 179
19482.23 177
19483.54 193
19484.86 178
19486.18 165
19487.49 162
19488.81 176
19490.13 179
19491.44 175
19492.76 191
19494.08 186
19495.39 186
19496.71 177
19498.03 176
19499.35 177
19500.66 186
19501.98 179
19503.30 168
19504.61 215
19505.93 178
19507.25 189
19508.57 197
19509.88 192
19511.20 179
19512.52 177
19513.84 188
19515.15 175
19516.47 175
19517.79 185
19519.11 182
19520.43 183
19521.74 174
19523.06 172
19524.38 184
19525.70 178
19527.02 179
19528.33 188
19529.65 178
19530.97 178
19532.29 201
19533.61 179
19534.93 191
19536.24 170
19537.56 197
19538.88 194
19540.20 172
19541.52 180
19542.84 186
19544.16 181
19545.47 190
19546.79 201
19548.11 176
19549.43 169
19550.75 176
19552.07 176
19553.39 203
19554.71 189
19556.03 195
19557.34 196
19558.66 194
19559.98 181
19561.30 188
19562.62 186
19563.94 176
19565.26 172
19566.58 170
19567.90 184
19569.22 206
19570.54 154
19571.86 194
19573.18 180
19574.50 200
19575.82 183
19577.14 185
19578.46 177
19579.78 180
19581.10 185
19582.42 179
19583.74 198
19585.06 166
19586.38 167
19587.70 214
19589.02 208
19590.34 168
19591.66 177
19592.98 193
19594.30 179
19595.62 182
19596.94 189
19598.26 176
19599.58 184
19600.90 177
19602.22 195
19603.54 177
19604.86 151
19606.18 183
19607.50 179
19608.82 181
19610.15 179
19611.47 167
19612.79 201
19614.11 189
19615.43 173
19616.75 183
19618.07 177
19619.39 170
19620.71 175
19622.04 185
19623.36 176
19624.68 173
19626.00 181
19627.32 195
19628.64 186
19629.96 177
19631.29 177
19632.61 191
19633.93 184
19635.25 174
19636.57 182
19637.89 181
19639.22 181
19640.54 176
19641.86 196
19643.18 192
19644.50 175
19645.83 179
19647.15 181
19648.47 181
19649.79 161
19651.12 182
19652.44 167
19653.76 158
19655.08 188
19656.40 188
19657.73 194
19659.05 186
19660.37 180
19661.70 172
19663.02 175
19664.34 175
19665.66 162
19666.99 167
19668.31 190
19669.63 175
19670.95 188
19672.28 191
19673.60 180
19674.92 183
19676.25 190
19677.57 176
19678.89 165
19680.22 175
19681.54 181
19682.86 195
19684.19 177
19685.51 185
19686.83 174
19688.16 179
19689.48 180
19690.80 193
19692.13 191
19693.45 163
19694.78 191
19696.10 179
19697.42 159
19698.75 180
19700.07 172
19701.39 174
19702.72 180
19704.04 166
19705.37 176
19706.69 178
19708.02 160
19709.34 178
19710.66 182
19711.99 178
19713.31 162
19714.64 169
19715.96 176
19717.29 172
19718.61 176
19719.93 184
19721.26 178
19722.58 168
19723.91 157
19725.23 168
19726.56 166
19727.88 179
19729.21 175
19730.53 172
19731.86 178
19733.18 170
19734.51 179
19735.83 174
19737.16 161
19738.48 174
19739.81 188
19741.13 185
19742.46 178
19743.78 169
19745.11 182
19746.44 200
19747.76 190
19749.09 165
19750.41 191
19751.74 180
19753.06 178
19754.39 175
19755.72 183
19757.04 169
19758.37 167
19759.69 183
19761.02 174
19762.34 165
19763.67 173
19765.00 201
19766.32 180
19767.65 168
19768.98 179
19770.30 171
19771.63 198
19772.95 176
19774.28 158
19775.61 177
19776.93 191
19778.26 177
19779.59 182
19780.91 153
19782.24 174
19783.57 161
19784.89 173
19786.22 156
19787.55 182
19788.87 162
19790.20 166
19791.53 170
19792.86 175
19794.18 163
19795.51 187
19796.84 180
19798.16 166
19799.49 179
19800.82 179
19802.15 181
19803.47 166
19804.80 163
19806.13 172
19807.46 190
19808.78 171
19810.11 181
19811.44 172
19812.77 171
19814.09 179
19815.42 188
19816.75 159
19818.08 174
19819.41 178
19820.73 162
19822.06 156
19823.39 169
19824.72 188
19826.05 179
19827.37 176
19828.70 164
19830.03 167
19831.36 177
19832.69 189
19834.02 173
19835.34 192
19836.67 176
19838.00 183
19839.33 167
19840.66 181
19841.99 183
19843.32 170
19844.64 186
19845.97 164
19847.30 166
19848.63 155
19849.96 173
19851.29 181
19852.62 173
19853.95 176
19855.28 174
19856.60 192
19857.93 183
19859.26 187
19860.59 155
19861.92 174
19863.25 186
19864.58 160
19865.91 175
19867.24 186
19868.57 186
19869.90 186
19871.23 172
19872.56 180
19873.89 181
19875.22 196
19876.55 165
19877.88 171
19879.21 188
19880.54 188
19881.87 172
19883.20 153
19884.53 180
19885.86 164
19887.19 170
19888.52 177
19889.85 182
19891.18 175
19892.51 188
19893.84 172
19895.17 175
19896.50 178
19897.83 187
19899.16 186
19900.49 178
19901.82 166
19903.15 178
19904.48 191
19905.81 164
19907.15 160
19908.48 158
19909.81 182
19911.14 186
19912.47 194
19913.80 181
19915.13 192
19916.46 170
19917.79 194
19919.13 171
19920.46 178
19921.79 200
19923.12 185
19924.45 179
19925.78 178
19927.11 177
19928.45 177
19929.78 196
19931.11 179
19932.44 178
19933.77 170
19935.10 188
19936.44 173
19937.77 184
19939.10 182
19940.43 172
19941.76 192
19943.10 180
19944.43 177
19945.76 168
19947.09 178
19948.42 179
19949.76 170
19951.09 178
19952.42 192
19953.75 169
19955.09 205
19956.42 200
19957.75 186
19959.08 209
19960.42 183
19961.75 201
19963.08 188
19964.41 178
19965.75 182
19967.08 183
19968.41 181
19969.75 196
19971.08 178
19972.41 189
19973.74 189
19975.08 192
19976.41 191
19977.74 191
19979.08 209
19980.41 194
19981.74 184
19983.08 184
19984.41 181
19985.74 207
19987.08 182
19988.41 179
19989.75 201
19991.08 186
19992.41 203
19993.75 177
19995.08 203
19996.41 200
19997.75 205
19999.08 197
20000.42 200
20001.75 201
20003.08 186
20004.42 206
20005.75 191
20007.09 195
20008.42 192
20009.75 203
20011.09 201
20012.42 209
20013.76 200
20015.09 202
20016.43 186
20017.76 212
20019.10 217
20020.43 210
20021.76 208
20023.10 200
20024.43 207
20025.77 188
20027.10 216
20028.44 201
20029.77 217
20031.11 206
20032.44 205
20033.78 183
20035.11 208
20036.45 203
20037.78 234
20039.12 221
20040.46 213
20041.79 211
20043.13 218
20044.46 200
20045.80 192
20047.13 211
20048.47 202
20049.80 207
20051.14 197
20052.47 203
20053.81 194
20055.15 209
20056.48 193
20057.82 213
20059.15 221
20060.49 205
20061.83 233
20063.16 192
20064.50 190
20065.83 192
20067.17 189
20068.51 207
20069.84 215
20071.18 179
20072.52 207
20073.85 159
20075.19 166
20076.52 180
20077.86 184
20079.20 185
20080.53 200
20081.87 212
20083.21 174
20084.54 202
20085.88 194
20087.22 195
20088.56 221
20089.89 217
20091.23 204
20092.57 187
20093.90 197
20095.24 203
20096.58 190
20097.91 193
20099.25 197
20100.59 205
20101.93 211
20103.26 181
20104.60 168
20105.94 178
20107.28 193
20108.61 186
20109.95 196
20111.29 191
20112.63 211
20113.96 169
20115.30 200
20116.64 201
20117.98 173
20119.32 183
20120.65 195
20121.99 192
20123.33 183
20124.67 193
20126.01 212
