# Supplementary material for: MALDI-TOF MS typing enables the classification of brewing yeasts of the genus Saccharomyces to major beer styles
Source: PLoS One. 2017 Aug 9;12(8):e0181694. doi: 10.1371/journal.pone.0181694 (PMC5549903; doi:10.1371/journal.pone.0181694)
Supplement: S17 File — The directory includes 90 raw files and was zipped to “.zip”; the folder has three strains with 30 spectra per strain; S1 Text explains the raw files with an example and Table 1 represents the yeast strains used within the experiment. (ZIP) [file pone.0181694.s020.zip › 49-51/30811-PIBB121-Dias-Dias-Dias-YPG-18h-E-E_2016-10-04_4_0_B5_1.dat]

1998.43 1919
1998.85 1998
1999.27 1898
1999.69 1851
2000.11 1838
2000.54 1817
2000.96 1849
2001.38 1867
2001.80 1781
2002.23 1703
2002.65 1738
2003.07 1735
2003.49 1774
2003.92 1742
2004.34 1742
2004.76 1902
2005.18 1973
2005.61 2012
2006.03 1994
2006.45 2128
2006.87 2071
2007.30 2068
2007.72 2048
2008.14 2003
2008.57 1921
2008.99 1846
2009.41 1811
2009.84 1762
2010.26 1727
2010.68 1685
2011.11 1702
2011.53 1670
2011.95 1662
2012.38 1633
2012.80 1566
2013.22 1627
2013.65 1688
2014.07 1586
2014.49 1678
2014.92 1781
2015.34 1757
2015.77 1738
2016.19 1673
2016.61 1696
2017.04 1729
2017.46 1752
2017.89 1719
2018.31 1677
2018.73 1707
2019.16 1744
2019.58 1663
2020.01 1715
2020.43 1763
2020.85 1698
2021.28 1680
2021.70 1738
2022.13 1675
2022.55 1729
2022.98 1652
2023.40 1715
2023.83 1745
2024.25 1761
2024.68 1820
2025.10 1808
2025.53 1674
2025.95 1721
2026.38 1714
2026.80 1695
2027.23 1756
2027.65 1787
2028.08 1819
2028.50 1755
2028.93 1685
2029.35 1795
2029.78 1769
2030.20 1881
2030.63 1849
2031.05 1775
2031.48 1758
2031.90 1739
2032.33 1773
2032.75 1725
2033.18 1693
2033.61 1691
2034.03 1699
2034.46 1740
2034.88 1773
2035.31 1769
2035.74 1812
2036.16 1856
2036.59 1905
2037.01 1925
2037.44 1911
2037.87 1758
2038.29 1913
2038.72 1908
2039.14 1912
2039.57 1816
2040.00 1861
2040.42 1780
2040.85 1708
2041.28 1707
2041.70 1631
2042.13 1664
2042.56 1706
2042.98 1728
2043.41 1729
2043.84 1757
2044.26 1749
2044.69 1770
2045.12 1791
2045.54 1715
2045.97 1730
2046.40 1751
2046.82 1656
2047.25 1654
2047.68 1669
2048.11 1616
2048.53 1715
2048.96 1661
2049.39 1712
2049.82 1621
2050.24 1578
2050.67 1557
2051.10 1595
2051.53 1693
2051.95 1646
2052.38 1637
2052.81 1651
2053.24 1662
2053.66 1593
2054.09 1598
2054.52 1638
2054.95 1653
2055.38 1727
2055.80 1706
2056.23 1724
2056.66 1701
2057.09 1623
2057.52 1698
2057.94 1707
2058.37 1665
2058.80 1765
2059.23 1672
2059.66 1711
2060.09 1710
2060.51 1615
2060.94 1684
2061.37 1730
2061.80 1768
2062.23 1946
2062.66 1923
2063.09 2043
2063.52 2156
2063.94 2117
2064.37 2102
2064.80 2214
2065.23 2077
2065.66 2030
2066.09 1958
2066.52 1915
2066.95 1780
2067.38 1734
2067.81 1712
2068.24 1665
2068.66 1702
2069.09 1725
2069.52 1685
2069.95 1684
2070.38 1668
2070.81 1659
2071.24 1800
2071.67 1728
2072.10 1722
2072.53 1827
2072.96 1833
2073.39 1828
2073.82 1861
2074.25 1882
2074.68 1928
2075.11 1825
2075.54 1880
2075.97 1935
2076.40 1898
2076.83 1911
2077.26 1914
2077.69 1983
2078.12 2044
2078.55 2023
2078.98 1954
2079.41 1951
2079.84 1897
2080.27 1855
2080.70 1871
2081.14 1810
2081.57 1835
2082.00 1727
2082.43 1678
2082.86 1729
2083.29 1743
2083.72 1646
2084.15 1716
2084.58 1701
2085.01 1721
2085.44 1673
2085.88 1735
2086.31 1632
2086.74 1608
2087.17 1584
2087.60 1609
2088.03 1591
2088.46 1651
2088.89 1651
2089.33 1763
2089.76 1750
2090.19 1741
2090.62 1802
2091.05 1957
2091.48 1925
2091.92 1815
2092.35 1893
2092.78 1968
2093.21 1943
2093.64 1915
2094.07 1941
2094.51 1921
2094.94 1869
2095.37 1801
2095.80 1776
2096.24 1755
2096.67 1728
2097.10 1745
2097.53 1761
2097.96 1632
2098.40 1715
2098.83 1661
2099.26 1672
2099.69 1632
2100.13 1766
2100.56 1714
2100.99 1574
2101.43 1697
2101.86 1698
2102.29 1674
2102.72 1686
2103.16 1740
2103.59 1729
2104.02 1661
2104.46 1638
2104.89 1612
2105.32 1737
2105.76 1715
2106.19 1681
2106.62 1704
2107.05 1735
2107.49 1744
2107.92 1795
2108.36 1800
2108.79 1687
2109.22 1636
2109.66 1646
2110.09 1702
2110.52 1648
2110.96 1685
2111.39 1736
2111.82 1686
2112.26 1628
2112.69 1609
2113.13 1566
2113.56 1557
2113.99 1540
2114.43 1532
2114.86 1544
2115.30 1647
2115.73 1634
2116.16 1632
2116.60 1605
2117.03 1509
2117.47 1632
2117.90 1659
2118.34 1632
2118.77 1677
2119.21 1782
2119.64 1664
2120.07 1687
2120.51 1678
2120.94 1654
2121.38 1735
2121.81 1816
2122.25 1687
2122.68 1754
2123.12 1695
2123.55 1828
2123.99 1713
2124.42 1644
2124.86 1652
2125.29 1634
2125.73 1597
2126.16 1563
2126.60 1519
2127.04 1509
2127.47 1603
2127.91 1603
2128.34 1699
2128.78 1735
2129.21 1710
2129.65 1748
2130.08 1762
2130.52 1631
2130.96 1740
2131.39 1750
2131.83 1847
2132.26 1940
2132.70 1938
2133.14 1978
2133.57 2088
2134.01 2224
2134.44 2197
2134.88 2167
2135.32 2242
2135.75 2287
2136.19 2152
2136.62 2103
2137.06 1980
2137.50 2003
2137.93 1883
2138.37 1806
2138.81 1819
2139.24 1667
2139.68 1698
2140.12 1619
2140.55 1682
2140.99 1549
2141.43 1528
2141.86 1526
2142.30 1547
2142.74 1544
2143.18 1539
2143.61 1516
2144.05 1542
2144.49 1587
2144.92 1643
2145.36 1689
2145.80 1576
2146.24 1609
2146.67 1683
2147.11 1746
2147.55 1761
2147.99 1863
2148.42 1963
2148.86 1922
2149.30 1855
2149.74 1920
2150.17 1924
2150.61 1870
2151.05 1822
2151.49 1761
2151.92 1684
2152.36 1695
2152.80 1650
2153.24 1584
2153.68 1568
2154.11 1560
2154.55 1664
2154.99 1624
2155.43 1678
2155.87 1641
2156.31 1589
2156.74 1688
2157.18 1796
2157.62 1689
2158.06 1711
2158.50 1852
2158.94 1780
2159.38 1723
2159.81 1686
2160.25 1805
2160.69 1754
2161.13 1753
2161.57 1775
2162.01 1814
2162.45 1786
2162.89 1775
2163.33 1801
2163.76 1720
2164.20 1645
2164.64 1597
2165.08 1670
2165.52 1678
2165.96 1667
2166.40 1693
2166.84 1696
2167.28 1753
2167.72 1819
2168.16 1871
2168.60 2046
2169.04 2019
2169.48 2039
2169.92 2118
2170.36 2181
2170.80 2278
2171.24 2283
2171.68 2215
2172.12 2125
2172.56 2011
2173.00 2011
2173.44 1978
2173.88 2047
2174.32 1905
2174.76 1947
2175.20 1914
2175.64 1866
2176.08 1822
2176.52 1844
2176.96 1879
2177.40 1778
2177.84 1862
2178.28 1871
2178.72 1864
2179.16 1891
2179.60 1839
2180.04 1853
2180.48 1748
2180.92 1755
2181.37 1764
2181.81 1711
2182.25 1669
2182.69 1703
2183.13 1663
2183.57 1776
2184.01 1771
2184.45 1716
2184.89 1768
2185.34 1819
2185.78 1838
2186.22 1844
2186.66 1826
2187.10 1925
2187.54 1944
2187.98 1832
2188.43 1887
2188.87 1821
2189.31 1893
2189.75 1860
2190.19 1809
2190.63 1791
2191.08 1817
2191.52 1778
2191.96 1912
2192.40 1930
2192.84 1960
2193.29 2028
2193.73 1894
2194.17 1844
2194.61 1908
2195.05 1938
2195.50 1937
2195.94 1880
2196.38 1910
2196.82 1837
2197.27 1783
2197.71 1829
2198.15 1862
2198.59 1841
2199.04 1791
2199.48 1751
2199.92 1798
2200.37 1856
2200.81 1868
2201.25 1848
2201.69 1835
2202.14 1843
2202.58 1867
2203.02 1838
2203.47 1876
2203.91 1852
2204.35 1946
2204.80 1933
2205.24 1836
2205.68 1826
2206.13 1906
2206.57 1963
2207.01 1913
2207.46 1891
2207.90 1885
2208.34 1846
2208.79 1947
2209.23 1947
2209.67 1842
2210.12 1889
2210.56 1860
2211.01 1821
2211.45 1760
2211.89 1698
2212.34 1643
2212.78 1637
2213.23 1672
2213.67 1677
2214.11 1751
2214.56 1747
2215.00 1613
2215.45 1612
2215.89 1656
2216.34 1675
2216.78 1761
2217.22 1688
2217.67 1649
2218.11 1697
2218.56 1740
2219.00 1845
2219.45 1784
2219.89 1763
2220.34 1838
2220.78 1915
2221.23 1983
2221.67 2009
2222.12 1962
2222.56 2123
2223.01 2163
2223.45 2126
2223.90 2035
2224.34 2113
2224.79 2069
2225.23 2027
2225.68 2086
2226.12 1987
2226.57 1877
2227.01 1790
2227.46 1896
2227.91 1993
2228.35 2102
2228.80 1950
2229.24 1974
2229.69 2059
2230.13 2128
2230.58 2210
2231.03 2373
2231.47 2288
2231.92 2383
2232.36 2399
2232.81 2363
2233.26 2383
2233.70 2374
2234.15 2470
2234.59 2507
2235.04 2541
2235.49 2530
2235.93 2507
2236.38 2607
2236.83 2606
2237.27 2593
2237.72 2533
2238.17 2395
2238.61 2351
2239.06 2296
2239.51 2174
2239.95 2118
2240.40 2014
2240.85 1916
2241.29 1897
2241.74 1825
2242.19 1747
2242.63 1800
2243.08 1800
2243.53 1792
2243.98 1727
2244.42 1717
2244.87 1686
2245.32 1719
2245.76 1722
2246.21 1651
2246.66 1708
2247.11 1768
2247.55 1780
2248.00 1742
2248.45 1664
2248.90 1659
2249.35 1696
2249.79 1791
2250.24 1785
2250.69 1803
2251.14 1691
2251.58 1731
2252.03 1743
2252.48 1697
2252.93 1582
2253.38 1621
2253.82 1653
2254.27 1612
2254.72 1541
2255.17 1556
2255.62 1558
2256.07 1658
2256.51 1657
2256.96 1590
2257.41 1635
2257.86 1630
2258.31 1687
2258.76 1726
2259.21 1744
2259.65 1825
2260.10 1848
2260.55 2006
2261.00 2001
2261.45 1963
2261.90 1862
2262.35 1954
2262.80 1994
2263.25 1997
2263.69 1967
2264.14 1938
2264.59 1946
2265.04 1987
2265.49 1942
2265.94 1893
2266.39 1891
2266.84 1915
2267.29 1898
2267.74 1795
2268.19 1925
2268.64 1948
2269.09 1913
2269.54 1820
2269.99 1894
2270.44 1770
2270.89 1739
2271.34 1836
2271.79 1866
2272.24 1782
2272.69 1806
2273.14 1753
2273.59 1681
2274.04 1725
2274.49 1781
2274.94 1703
2275.39 1604
2275.84 1646
2276.29 1743
2276.74 1733
2277.19 1695
2277.64 1752
2278.09 1832
2278.54 1860
2278.99 1889
2279.44 1927
2279.89 2026
2280.34 1981
2280.79 2024
2281.25 2049
2281.70 1993
2282.15 1979
2282.60 1934
2283.05 1868
2283.50 1834
2283.95 1735
2284.40 1769
2284.85 1906
2285.31 1927
2285.76 2027
2286.21 2096
2286.66 2251
2287.11 2403
2287.56 2475
2288.01 2703
2288.47 2805
2288.92 3042
2289.37 3098
2289.82 3085
2290.27 3169
2290.72 3126
2291.18 3237
2291.63 3264
2292.08 3128
2292.53 3056
2292.98 2871
2293.44 2810
2293.89 2947
2294.34 2862
2294.79 2745
2295.24 2455
2295.70 2607
2296.15 2408
2296.60 2363
2297.05 2242
2297.51 2035
2297.96 2099
2298.41 1970
2298.86 1855
2299.32 1915
2299.77 1865
2300.22 1724
2300.67 1655
2301.13 1777
2301.58 1711
2302.03 1659
2302.49 1643
2302.94 1685
2303.39 1702
2303.85 1624
2304.30 1749
2304.75 1750
2305.20 1786
2305.66 1796
2306.11 1844
2306.56 1934
2307.02 2059
2307.47 2192
2307.93 2185
2308.38 2218
2308.83 2288
2309.29 2309
2309.74 2259
2310.19 2104
2310.65 2185
2311.10 2117
2311.55 2118
2312.01 2008
2312.46 1983
2312.92 1836
2313.37 1842
2313.82 1940
2314.28 1974
2314.73 2008
2315.19 2033
2315.64 2027
2316.10 2081
2316.55 2084
2317.00 2033
2317.46 2030
2317.91 2005
2318.37 1953
2318.82 2007
2319.28 1957
2319.73 1995
2320.19 2053
2320.64 2042
2321.10 2020
2321.55 1965
2322.01 2029
2322.46 1992
2322.92 2025
2323.37 2005
2323.83 2097
2324.28 2037
2324.74 2028
2325.19 2104
2325.65 2193
2326.10 2040
2326.56 2016
2327.01 2086
2327.47 2186
2327.92 2169
2328.38 2130
2328.83 2208
2329.29 2220
2329.74 2156
2330.20 2104
2330.66 2022
2331.11 2016
2331.57 1951
2332.02 1970
2332.48 1928
2332.94 1858
2333.39 1898
2333.85 1888
2334.30 1931
2334.76 2101
2335.22 1977
2335.67 2078
2336.13 2043
2336.58 2038
2337.04 2109
2337.50 2154
2337.95 2175
2338.41 2133
2338.87 2255
2339.32 2151
2339.78 2146
2340.24 2098
2340.69 1993
2341.15 1999
2341.61 1907
2342.06 1827
2342.52 1882
2342.98 1874
2343.43 1875
2343.89 1870
2344.35 1866
2344.81 1895
2345.26 1990
2345.72 1929
2346.18 1906
2346.63 1819
2347.09 1857
2347.55 1875
2348.01 1965
2348.46 1805
2348.92 1830
2349.38 1847
2349.84 1783
2350.29 1825
2350.75 1775
2351.21 1857
2351.67 1921
2352.13 1823
2352.58 1914
2353.04 1896
2353.50 1860
2353.96 1724
2354.41 1787
2354.87 1792
2355.33 1859
2355.79 1891
2356.25 1893
2356.71 1833
2357.16 1837
2357.62 1959
2358.08 1877
2358.54 1850
2359.00 1999
2359.46 2010
2359.91 1916
2360.37 2022
2360.83 1930
2361.29 1962
2361.75 2019
2362.21 2009
2362.67 1992
2363.13 2035
2363.58 2087
2364.04 2078
2364.50 2209
2364.96 2172
2365.42 2139
2365.88 2123
2366.34 2067
2366.80 1921
2367.26 2095
2367.72 1973
2368.18 1848
2368.64 1777
2369.10 1802
2369.55 1841
2370.01 1712
2370.47 1687
2370.93 1739
2371.39 1698
2371.85 1739
2372.31 1736
2372.77 1777
2373.23 1737
2373.69 1683
2374.15 1728
2374.61 1825
2375.07 1804
2375.53 1766
2375.99 1776
2376.45 1749
2376.91 1764
2377.37 1746
2377.83 1760
2378.29 1747
2378.75 1791
2379.21 1810
2379.68 1728
2380.14 1726
2380.60 1724
2381.06 1748
2381.52 1766
2381.98 1863
2382.44 1904
2382.90 1813
2383.36 1784
2383.82 1832
2384.28 1872
2384.74 1729
2385.20 1775
2385.67 1725
2386.13 1732
2386.59 1761
2387.05 1689
2387.51 1764
2387.97 1756
2388.43 1747
2388.89 1737
2389.36 1787
2389.82 1844
2390.28 1827
2390.74 1820
2391.20 1768
2391.66 1800
2392.13 1788
2392.59 1754
2393.05 1749
2393.51 1795
2393.97 1716
2394.43 1725
2394.90 1776
2395.36 1810
2395.82 1715
2396.28 1672
2396.74 1554
2397.21 1656
2397.67 1623
2398.13 1668
2398.59 1621
2399.06 1646
2399.52 1618
2399.98 1636
2400.44 1670
2400.91 1664
2401.37 1547
2401.83 1661
2402.29 1702
2402.76 1754
2403.22 1720
2403.68 1721
2404.14 1736
2404.61 1755
2405.07 1711
2405.53 1747
2406.00 1679
2406.46 1783
2406.92 1787
2407.39 1744
2407.85 1695
2408.31 1603
2408.78 1571
2409.24 1523
2409.70 1549
2410.17 1549
2410.63 1571
2411.09 1571
2411.56 1561
2412.02 1603
2412.48 1665
2412.95 1750
2413.41 1834
2413.87 1822
2414.34 1901
2414.80 1918
2415.27 1977
2415.73 2083
2416.19 2070
2416.66 2197
2417.12 2143
2417.59 2134
2418.05 2106
2418.51 2152
2418.98 2045
2419.44 2106
2419.91 2127
2420.37 2048
2420.84 2033
2421.30 1962
2421.77 2033
2422.23 2026
2422.69 2027
2423.16 2092
2423.62 2095
2424.09 2119
2424.55 2042
2425.02 2107
2425.48 2121
2425.95 2162
2426.41 2070
2426.88 1953
2427.34 1960
2427.81 1910
2428.27 1868
2428.74 1834
2429.20 1836
2429.67 1877
2430.13 1812
2430.60 1822
2431.07 1876
2431.53 1840
2432.00 1798
2432.46 1856
2432.93 1780
2433.39 1824
2433.86 1773
2434.32 1832
2434.79 1883
2435.26 1923
2435.72 2023
2436.19 2120
2436.65 2194
2437.12 2287
2437.59 2373
2438.05 2478
2438.52 2610
2438.98 2463
2439.45 2523
2439.92 2481
2440.38 2436
2440.85 2373
2441.32 2141
2441.78 2082
2442.25 2060
2442.72 1975
2443.18 1952
2443.65 1976
2444.12 1944
2444.58 1891
2445.05 1829
2445.52 1944
2445.98 1922
2446.45 1914
2446.92 1906
2447.38 1801
2447.85 1730
2448.32 1774
2448.78 1802
2449.25 1726
2449.72 1712
2450.19 1739
2450.65 1723
2451.12 1734
2451.59 1694
2452.06 1696
2452.52 1684
2452.99 1744
2453.46 1727
2453.93 1704
2454.39 1764
2454.86 1793
2455.33 1821
2455.80 1780
2456.26 1698
2456.73 1708
2457.20 1754
2457.67 1770
2458.14 1725
2458.60 1740
2459.07 1743
2459.54 1752
2460.01 1755
2460.48 1743
2460.95 1819
2461.41 1925
2461.88 1926
2462.35 1951
2462.82 2010
2463.29 2111
2463.76 2000
2464.22 2035
2464.69 2025
2465.16 2065
2465.63 2055
2466.10 1993
2466.57 1948
2467.04 1936
2467.51 1928
2467.97 1837
2468.44 1760
2468.91 1755
2469.38 1743
2469.85 1678
2470.32 1687
2470.79 1633
2471.26 1585
2471.73 1611
2472.20 1578
2472.67 1568
2473.14 1674
2473.61 1687
2474.07 1717
2474.54 1653
2475.01 1726
2475.48 1765
2475.95 1791
2476.42 1850
2476.89 2032
2477.36 2122
2477.83 2249
2478.30 2284
2478.77 2230
2479.24 2191
2479.71 2050
2480.18 2136
2480.65 2151
2481.12 2059
2481.59 1903
2482.06 1843
2482.53 1873
2483.00 1755
2483.47 1741
2483.95 1676
2484.42 1647
2484.89 1709
2485.36 1665
2485.83 1614
2486.30 1738
2486.77 1720
2487.24 1747
2487.71 1746
2488.18 1805
2488.65 1908
2489.12 1829
2489.59 1943
2490.07 2028
2490.54 2046
2491.01 2046
2491.48 1957
2491.95 1988
2492.42 1976
2492.89 1954
2493.36 1965
2493.84 1851
2494.31 1805
2494.78 1871
2495.25 1820
2495.72 1856
2496.19 1822
2496.66 1796
2497.14 1840
2497.61 1760
2498.08 1761
2498.55 1719
2499.02 1651
2499.50 1593
2499.97 1717
2500.44 1663
2500.91 1647
2501.38 1707
2501.86 1784
2502.33 1772
2502.80 1836
2503.27 1770
2503.74 1861
2504.22 1885
2504.69 1854
2505.16 1836
2505.63 1995
2506.11 1991
2506.58 2095
2507.05 2049
2507.52 2010
2508.00 2114
2508.47 2055
2508.94 2046
2509.42 2016
2509.89 2064
2510.36 1938
2510.83 1886
2511.31 1925
2511.78 1932
2512.25 1927
2512.73 1850
2513.20 1785
2513.67 1768
2514.15 1866
2514.62 1798
2515.09 1801
2515.57 1783
2516.04 1818
2516.51 1870
2516.99 1913
2517.46 1925
2517.94 1961
2518.41 1944
2518.88 1939
2519.36 1974
2519.83 1904
2520.30 1841
2520.78 1815
2521.25 1927
2521.73 1849
2522.20 1818
2522.67 1764
2523.15 1799
2523.62 1725
2524.10 1740
2524.57 1732
2525.05 1739
2525.52 1767
2525.99 1774
2526.47 1746
2526.94 1755
2527.42 1802
2527.89 1695
2528.37 1740
2528.84 1655
2529.32 1740
2529.79 1806
2530.27 1796
2530.74 1850
2531.22 1847
2531.69 1845
2532.17 1864
2532.64 1820
2533.12 1874
2533.59 1949
2534.07 1961
2534.54 1894
2535.02 1968
2535.49 2043
2535.97 2093
2536.44 1974
2536.92 1905
2537.39 1949
2537.87 1938
2538.34 1936
2538.82 1969
2539.30 1860
2539.77 1850
2540.25 1881
2540.72 1854
2541.20 1802
2541.68 1647
2542.15 1703
2542.63 1688
2543.10 1790
2543.58 1821
2544.06 1775
2544.53 1914
2545.01 1803
2545.48 1904
2545.96 1859
2546.44 1896
2546.91 1971
2547.39 1949
2547.87 1894
2548.34 1918
2548.82 1991
2549.30 1994
2549.77 1986
2550.25 1959
2550.73 1924
2551.20 2015
2551.68 1984
2552.16 2114
2552.63 2095
2553.11 1968
2553.59 2005
2554.06 2112
2554.54 2055
2555.02 2175
2555.50 2131
2555.97 2004
2556.45 1993
2556.93 1941
2557.40 1907
2557.88 1765
2558.36 1767
2558.84 1730
2559.31 1758
2559.79 1741
2560.27 1771
2560.75 1766
2561.23 1706
2561.70 1688
2562.18 1668
2562.66 1792
2563.14 1710
2563.61 1599
2564.09 1687
2564.57 1579
2565.05 1686
2565.53 1680
2566.00 1594
2566.48 1624
2566.96 1652
2567.44 1638
2567.92 1573
2568.40 1586
2568.87 1555
2569.35 1597
2569.83 1708
2570.31 1715
2570.79 1655
2571.27 1582
2571.75 1640
2572.22 1709
2572.70 1740
2573.18 1766
2573.66 1756
2574.14 1783
2574.62 1799
2575.10 1813
2575.58 1730
2576.06 1723
2576.54 1739
2577.01 1731
2577.49 1733
2577.97 1852
2578.45 1789
2578.93 1760
2579.41 1643
2579.89 1629
2580.37 1662
2580.85 1665
2581.33 1695
2581.81 1603
2582.29 1671
2582.77 1713
2583.25 1668
2583.73 1713
2584.21 1656
2584.69 1628
2585.17 1615
2585.65 1580
2586.13 1647
2586.61 1653
2587.09 1593
2587.57 1612
2588.05 1703
2588.53 1716
2589.01 1636
2589.49 1713
2589.97 1761
2590.45 1800
2590.93 1809
2591.41 1805
2591.89 1859
2592.37 1850
2592.85 1775
2593.33 1726
2593.81 1699
2594.30 1666
2594.78 1732
2595.26 1705
2595.74 1688
2596.22 1650
2596.70 1633
2597.18 1687
2597.66 1670
2598.14 1697
2598.62 1603
2599.11 1608
2599.59 1519
2600.07 1585
2600.55 1655
2601.03 1676
2601.51 1671
2601.99 1673
2602.48 1654
2602.96 1644
2603.44 1663
2603.92 1766
2604.40 1767
2604.88 1704
2605.37 1707
2605.85 1843
2606.33 1784
2606.81 1878
2607.29 2000
2607.78 1861
2608.26 1825
2608.74 1964
2609.22 1860
2609.70 1773
2610.19 1776
2610.67 1716
2611.15 1675
2611.63 1692
2612.12 1749
2612.60 1692
2613.08 1759
2613.56 1708
2614.05 1600
2614.53 1607
2615.01 1676
2615.49 1691
2615.98 1643
2616.46 1687
2616.94 1614
2617.43 1720
2617.91 1729
2618.39 1863
2618.87 1975
2619.36 1900
2619.84 1962
2620.32 1957
2620.81 1941
2621.29 1967
2621.77 1981
2622.26 1845
2622.74 1819
2623.22 1748
2623.71 1812
2624.19 1824
2624.67 1750
2625.16 1643
2625.64 1650
2626.13 1606
2626.61 1668
2627.09 1653
2627.58 1652
2628.06 1708
2628.55 1675
2629.03 1598
2629.51 1589
2630.00 1606
2630.48 1626
2630.97 1647
2631.45 1563
2631.93 1568
2632.42 1611
2632.90 1639
2633.39 1626
2633.87 1549
2634.36 1589
2634.84 1640
2635.33 1687
2635.81 1657
2636.29 1719
2636.78 1666
2637.26 1780
2637.75 1744
2638.23 1741
2638.72 1720
2639.20 1779
2639.69 1831
2640.17 1720
2640.66 1791
2641.14 1844
2641.63 1772
2642.11 1764
2642.60 1704
2643.08 1613
2643.57 1546
2644.05 1582
2644.54 1622
2645.03 1630
2645.51 1626
2646.00 1605
2646.48 1644
2646.97 1687
2647.45 1650
2647.94 1660
2648.43 1694
2648.91 1588
2649.40 1573
2649.88 1645
2650.37 1674
2650.85 1604
2651.34 1621
2651.83 1566
2652.31 1620
2652.80 1735
2653.29 1630
2653.77 1680
2654.26 1620
2654.74 1606
2655.23 1620
2655.72 1684
2656.20 1732
2656.69 1770
2657.18 1633
2657.66 1631
2658.15 1630
2658.64 1597
2659.12 1672
2659.61 1619
2660.10 1736
2660.58 1629
2661.07 1625
2661.56 1742
2662.05 1694
2662.53 1665
2663.02 1685
2663.51 1728
2663.99 1712
2664.48 1667
2664.97 1723
2665.46 1703
2665.94 1678
2666.43 1790
2666.92 1773
2667.41 1667
2667.89 1782
2668.38 1793
2668.87 1868
2669.36 1749
2669.84 1836
2670.33 1813
2670.82 1835
2671.31 1893
2671.80 1878
2672.28 1860
2672.77 1985
2673.26 2022
2673.75 1941
2674.24 1980
2674.72 1953
2675.21 1810
2675.70 1950
2676.19 1954
2676.68 1885
2677.17 1876
2677.65 1864
2678.14 1876
2678.63 1989
2679.12 1909
2679.61 1985
2680.10 2060
2680.59 1965
2681.07 1997
2681.56 2008
2682.05 1989
2682.54 1972
2683.03 1862
2683.52 1899
2684.01 1918
2684.50 1869
2684.99 1873
2685.47 1812
2685.96 1775
2686.45 1721
2686.94 1725
2687.43 1694
2687.92 1638
2688.41 1602
2688.90 1545
2689.39 1576
2689.88 1681
2690.37 1700
2690.86 1643
2691.35 1641
2691.84 1670
2692.33 1703
2692.82 1633
2693.31 1699
2693.80 1733
2694.29 1706
2694.78 1756
2695.27 1724
2695.76 1876
2696.25 1955
2696.74 1931
2697.23 1935
2697.72 1951
2698.21 2149
2698.70 2188
2699.19 2152
2699.68 2185
2700.17 2258
2700.66 2151
2701.15 2104
2701.64 2125
2702.13 2179
2702.62 2170
2703.11 2092
2703.61 1927
2704.10 1923
2704.59 1791
2705.08 1821
2705.57 1808
2706.06 1679
2706.55 1704
2707.04 1675
2707.53 1636
2708.02 1646
2708.52 1686
2709.01 1624
2709.50 1557
2709.99 1541
2710.48 1498
2710.97 1597
2711.46 1551
2711.96 1605
2712.45 1532
2712.94 1589
2713.43 1587
2713.92 1617
2714.41 1617
2714.91 1597
2715.40 1536
2715.89 1494
2716.38 1567
2716.87 1536
2717.37 1564
2717.86 1632
2718.35 1612
2718.84 1737
2719.33 1687
2719.83 1715
2720.32 1724
2720.81 1797
2721.30 1815
2721.80 1839
2722.29 1858
2722.78 1762
2723.27 1776
2723.77 1750
2724.26 1707
2724.75 1658
2725.24 1613
2725.74 1651
2726.23 1628
2726.72 1603
2727.22 1597
2727.71 1567
2728.20 1640
2728.70 1674
2729.19 1688
2729.68 1700
2730.18 1721
2730.67 1625
2731.16 1641
2731.65 1798
2732.15 1723
2732.64 1650
2733.14 1705
2733.63 1841
2734.12 1872
2734.62 1773
2735.11 1824
2735.60 1809
2736.10 1846
2736.59 1840
2737.08 1752
2737.58 1764
2738.07 1783
2738.57 1661
2739.06 1649
2739.55 1580
2740.05 1571
2740.54 1513
2741.04 1600
2741.53 1555
2742.03 1538
2742.52 1554
2743.01 1526
2743.51 1444
2744.00 1562
2744.50 1560
2744.99 1587
2745.49 1669
2745.98 1714
2746.48 1718
2746.97 1736
2747.47 1662
2747.96 1628
2748.46 1680
2748.95 1626
2749.45 1613
2749.94 1574
2750.44 1604
2750.93 1712
2751.43 1657
2751.92 1590
2752.42 1638
2752.91 1559
2753.41 1599
2753.90 1596
2754.40 1670
2754.89 1664
2755.39 1774
2755.88 1724
2756.38 1667
2756.87 1647
2757.37 1602
2757.87 1588
2758.36 1628
2758.86 1572
2759.35 1562
2759.85 1637
2760.35 1599
2760.84 1571
2761.34 1582
2761.83 1698
2762.33 1664
2762.83 1504
2763.32 1560
2763.82 1604
2764.31 1533
2764.81 1531
2765.31 1532
2765.80 1607
2766.30 1587
2766.80 1594
2767.29 1571
2767.79 1580
2768.29 1580
2768.78 1670
2769.28 1643
2769.78 1724
2770.27 1683
2770.77 1715
2771.27 1699
2771.76 1738
2772.26 1728
2772.76 1699
2773.26 1728
2773.75 1681
2774.25 1628
2774.75 1755
2775.24 1780
2775.74 1734
2776.24 1681
2776.74 1873
2777.23 1695
2777.73 1758
2778.23 1771
2778.73 1705
2779.22 1694
2779.72 1744
2780.22 1642
2780.72 1645
2781.21 1757
2781.71 1689
2782.21 1708
2782.71 1607
2783.21 1698
2783.70 1741
2784.20 1690
2784.70 1692
2785.20 1651
2785.70 1677
2786.20 1655
2786.69 1610
2787.19 1669
2787.69 1641
2788.19 1572
2788.69 1585
2789.19 1592
2789.68 1642
2790.18 1676
2790.68 1657
2791.18 1679
2791.68 1682
2792.18 1758
2792.68 1733
2793.18 1808
2793.67 1927
2794.17 1989
2794.67 1993
2795.17 2079
2795.67 1964
2796.17 1978
2796.67 2145
2797.17 2166
2797.67 2131
2798.17 2014
2798.67 2042
2799.17 2058
2799.66 2064
2800.16 1979
2800.66 1866
2801.16 1826
2801.66 1748
2802.16 1779
2802.66 1814
2803.16 1834
2803.66 1817
2804.16 1816
2804.66 1866
2805.16 1953
2805.66 1964
2806.16 1907
2806.66 2094
2807.16 2094
2807.66 2163
2808.16 2102
2808.66 2161
2809.16 2051
2809.66 1927
2810.16 1897
2810.66 1795
2811.16 1821
2811.66 1791
2812.17 1834
2812.67 1804
2813.17 1929
2813.67 1919
2814.17 1944
2814.67 2102
2815.17 2108
2815.67 2099
2816.17 2109
2816.67 2132
2817.17 2059
2817.67 2020
2818.18 1891
2818.68 1941
2819.18 1862
2819.68 1823
2820.18 1771
2820.68 1833
2821.18 1842
2821.68 1859
2822.19 1814
2822.69 1824
2823.19 1750
2823.69 1831
2824.19 1693
2824.69 1696
2825.20 1734
2825.70 1757
2826.20 1723
2826.70 1755
2827.20 1721
2827.70 1650
2828.21 1690
2828.71 1665
2829.21 1773
2829.71 1727
2830.22 1772
2830.72 1722
2831.22 1729
2831.72 1779
2832.22 1796
2832.73 1769
2833.23 1712
2833.73 1748
2834.23 1709
2834.74 1613
2835.24 1656
2835.74 1675
2836.24 1699
2836.75 1679
2837.25 1572
2837.75 1599
2838.26 1613
2838.76 1651
2839.26 1521
2839.76 1564
2840.27 1568
2840.77 1568
2841.27 1634
2841.78 1659
2842.28 1613
2842.78 1656
2843.29 1714
2843.79 1669
2844.29 1578
2844.80 1551
2845.30 1625
2845.80 1609
2846.31 1662
2846.81 1622
2847.32 1635
2847.82 1659
2848.32 1632
2848.83 1605
2849.33 1625
2849.83 1568
2850.34 1562
2850.84 1670
2851.35 1662
2851.85 1630
2852.35 1656
2852.86 1639
2853.36 1546
2853.87 1575
2854.37 1631
2854.88 1598
2855.38 1617
2855.88 1664
2856.39 1649
2856.89 1652
2857.40 1669
2857.90 1641
2858.41 1676
2858.91 1685
2859.42 1660
2859.92 1737
2860.43 1656
2860.93 1652
2861.44 1685
2861.94 1693
2862.45 1701
2862.95 1606
2863.46 1558
2863.96 1574
2864.47 1557
2864.97 1696
2865.48 1629
2865.98 1684
2866.49 1666
2866.99 1633
2867.50 1756
2868.00 1737
2868.51 1668
2869.02 1677
2869.52 1725
2870.03 1695
2870.53 1702
2871.04 1613
2871.54 1692
2872.05 1641
2872.56 1608
2873.06 1590
2873.57 1573
2874.07 1575
2874.58 1598
2875.09 1563
2875.59 1583
2876.10 1583
2876.61 1623
2877.11 1679
2877.62 1604
2878.12 1638
2878.63 1636
2879.14 1624
2879.64 1701
2880.15 1711
2880.66 1639
2881.16 1719
2881.67 1701
2882.18 1818
2882.68 1970
2883.19 1993
2883.70 2076
2884.20 2224
2884.71 2342
2885.22 2363
2885.73 2581
2886.23 2631
2886.74 2583
2887.25 2485
2887.75 2543
2888.26 2450
2888.77 2421
2889.28 2244
2889.78 2088
2890.29 2008
2890.80 1948
2891.31 1976
2891.81 1996
2892.32 2028
2892.83 2004
2893.34 2105
2893.84 2162
2894.35 2253
2894.86 2119
2895.37 2235
2895.88 2213
2896.38 2285
2896.89 2282
2897.40 2383
2897.91 2403
2898.42 2540
2898.92 2571
2899.43 2690
2899.94 2588
2900.45 2622
2900.96 2677
2901.47 2760
2901.98 2684
2902.48 2687
2902.99 2609
2903.50 2507
2904.01 2461
2904.52 2442
2905.03 2477
2905.54 2419
2906.04 2422
2906.55 2246
2907.06 2210
2907.57 2197
2908.08 2100
2908.59 2095
2909.10 1962
2909.61 1807
2910.12 1805
2910.63 1792
2911.14 1759
2911.64 1750
2912.15 1708
2912.66 1751
2913.17 1796
2913.68 1929
2914.19 1857
2914.70 1791
2915.21 1819
2915.72 1794
2916.23 1756
2916.74 1754
2917.25 1691
2917.76 1687
2918.27 1631
2918.78 1694
2919.29 1785
2919.80 1807
2920.31 1828
2920.82 2047
2921.33 2120
2921.84 2164
2922.35 2408
2922.86 2687
2923.37 2728
2923.88 2641
2924.39 2599
2924.90 2501
2925.41 2423
2925.92 2400
2926.44 2259
2926.95 2075
2927.46 2028
2927.97 1998
2928.48 1937
2928.99 1908
2929.50 1853
2930.01 1774
2930.52 1767
2931.03 1807
2931.54 1827
2932.05 1814
2932.57 1827
2933.08 1936
2933.59 1883
2934.10 1907
2934.61 1878
2935.12 1873
2935.63 1947
2936.15 1912
2936.66 1914
2937.17 1881
2937.68 1887
2938.19 1782
2938.70 1748
2939.22 1741
2939.73 1779
2940.24 1836
2940.75 1890
2941.26 1871
2941.77 1952
2942.29 1975
2942.80 2033
2943.31 2025
2943.82 2080
2944.34 2156
2944.85 2083
2945.36 2187
2945.87 2044
2946.38 2054
2946.90 1931
2947.41 1947
2947.92 1921
2948.43 1855
2948.95 1834
2949.46 1766
2949.97 1750
2950.48 1662
2951.00 1668
2951.51 1738
2952.02 1669
2952.54 1648
2953.05 1591
2953.56 1636
2954.08 1598
2954.59 1564
2955.10 1569
2955.61 1550
2956.13 1542
2956.64 1544
2957.15 1611
2957.67 1629
2958.18 1665
2958.69 1643
2959.21 1580
2959.72 1582
2960.23 1667
2960.75 1722
2961.26 1776
2961.78 1801
2962.29 1809
2962.80 1841
2963.32 1870
2963.83 1718
2964.35 1777
2964.86 1709
2965.37 1762
2965.89 1738
2966.40 1868
2966.92 1801
2967.43 1751
2967.94 1831
2968.46 1786
2968.97 1789
2969.49 1741
2970.00 1768
2970.52 1768
2971.03 1738
2971.54 1657
2972.06 1713
2972.57 1656
2973.09 1775
2973.60 1714
2974.12 1791
2974.63 1753
2975.15 1746
2975.66 1693
2976.18 1695
2976.69 1748
2977.21 1779
2977.72 1764
2978.24 1858
2978.75 1799
2979.27 1866
2979.78 1872
2980.30 1852
2980.81 2000
2981.33 2081
2981.84 2037
2982.36 2001
2982.88 2061
2983.39 2151
2983.91 2175
2984.42 2221
2984.94 2159
2985.45 2164
2985.97 2273
2986.49 2222
2987.00 2157
2987.52 2134
2988.03 2293
2988.55 2219
2989.07 2164
2989.58 2248
2990.10 2220
2990.61 2081
2991.13 2100
2991.65 2146
2992.16 2177
2992.68 2216
2993.20 2262
2993.71 2292
2994.23 2583
2994.75 2731
2995.26 2991
2995.78 3138
2996.30 3244
2996.81 3381
2997.33 3329
2997.85 3274
2998.36 3195
2998.88 3088
2999.40 3170
2999.91 3190
3000.43 3330
3000.95 3628
3001.46 4144
3001.98 4581
3002.50 5073
3003.02 5910
3003.53 6411
3004.05 6661
3004.57 7054
3005.09 6601
3005.60 6150
3006.12 5553
3006.64 4866
3007.16 4223
3007.67 3573
3008.19 3292
3008.71 3006
3009.23 2768
3009.74 2544
3010.26 2314
3010.78 2236
3011.30 2308
3011.82 2387
3012.33 2419
3012.85 2331
3013.37 2301
3013.89 2386
3014.41 2303
3014.93 2363
3015.44 2367
3015.96 2409
3016.48 2474
3017.00 2472
3017.52 2549
3018.04 2423
3018.55 2361
3019.07 2427
3019.59 2412
3020.11 2350
3020.63 2359
3021.15 2438
3021.67 2310
3022.19 2471
3022.71 2528
3023.22 2489
3023.74 2422
3024.26 2287
3024.78 2177
3025.30 2199
3025.82 2207
3026.34 2158
3026.86 2196
3027.38 2064
3027.90 1927
3028.42 1902
3028.94 1915
3029.46 1922
3029.98 1931
3030.49 2016
3031.01 1960
3031.53 1981
3032.05 2023
3032.57 2101
3033.09 2173
3033.61 2168
3034.13 2229
3034.65 2244
3035.17 2200
3035.69 2101
3036.21 2086
3036.73 2178
3037.25 2074
3037.77 2112
3038.29 2204
3038.81 2023
3039.34 1899
3039.86 1888
3040.38 1925
3040.90 1918
3041.42 1840
3041.94 1937
3042.46 2022
3042.98 1972
3043.50 1975
3044.02 2001
3044.54 2063
3045.06 2041
3045.58 1987
3046.10 2041
3046.63 1923
3047.15 1748
3047.67 1803
3048.19 1841
3048.71 1726
3049.23 1794
3049.75 1754
3050.27 1696
3050.79 1771
3051.32 1737
3051.84 1795
3052.36 1773
3052.88 1759
3053.40 1836
3053.92 1893
3054.45 1844
3054.97 1832
3055.49 1815
3056.01 1795
3056.53 1823
3057.05 1845
3057.58 1771
3058.10 1743
3058.62 1753
3059.14 1785
3059.66 1891
3060.19 1827
3060.71 1788
3061.23 1824
3061.75 1886
3062.28 1822
3062.80 1834
3063.32 1806
3063.84 1812
3064.37 1838
3064.89 1838
3065.41 1850
3065.93 1827
3066.46 1777
3066.98 1774
3067.50 1863
3068.02 1772
3068.55 1845
3069.07 1772
3069.59 1878
3070.12 1942
3070.64 1877
3071.16 1887
3071.69 1975
3072.21 1999
3072.73 1949
3073.26 1883
3073.78 2001
3074.30 2054
3074.83 2124
3075.35 2136
3075.87 2164
3076.40 2186
3076.92 2235
3077.44 2330
3077.97 2313
3078.49 2411
3079.01 2513
3079.54 2515
3080.06 2511
3080.59 2584
3081.11 2423
3081.63 2409
3082.16 2414
3082.68 2432
3083.21 2428
3083.73 2442
3084.25 2292
3084.78 2222
3085.30 2120
3085.83 2180
3086.35 2188
3086.88 2142
3087.40 2104
3087.93 2147
3088.45 2131
3088.97 2120
3089.50 2090
3090.02 2161
3090.55 2220
3091.07 2273
3091.60 2307
3092.12 2403
3092.65 2539
3093.17 2661
3093.70 2921
3094.22 3082
3094.75 3153
3095.27 3349
3095.80 3494
3096.32 3498
3096.85 3502
3097.37 3516
3097.90 3693
3098.43 3981
3098.95 4528
3099.48 5364
3100.00 6292
3100.53 7411
3101.05 8332
3101.58 9536
3102.10 10366
3102.63 10434
3103.16 10035
3103.68 9394
3104.21 8401
3104.73 7035
3105.26 5864
3105.79 4907
3106.31 4116
3106.84 3653
3107.36 3110
3107.89 3013
3108.42 2861
3108.94 2822
3109.47 2739
3110.00 2722
3110.52 2736
3111.05 2787
3111.57 2742
3112.10 2684
3112.63 2576
3113.15 2416
3113.68 2437
3114.21 2340
3114.74 2238
3115.26 2109
3115.79 2025
3116.32 2032
3116.84 2043
3117.37 2038
3117.90 2070
3118.42 2014
3118.95 2136
3119.48 2279
3120.01 2274
3120.53 2397
3121.06 2446
3121.59 2516
3122.11 2468
3122.64 2630
3123.17 2480
3123.70 2314
3124.22 2257
3124.75 2279
3125.28 2234
3125.81 2214
3126.34 2210
3126.86 2167
3127.39 2184
3127.92 2092
3128.45 2118
3128.98 2144
3129.50 2018
3130.03 1980
3130.56 1905
3131.09 1828
3131.62 1880
3132.14 1840
3132.67 1911
3133.20 1911
3133.73 1979
3134.26 2042
3134.79 2090
3135.31 2100
3135.84 2104
3136.37 2078
3136.90 2123
3137.43 2167
3137.96 2160
3138.49 2086
3139.02 1972
3139.54 1954
3140.07 1920
3140.60 1956
3141.13 1988
3141.66 1951
3142.19 1993
3142.72 1949
3143.25 2032
3143.78 2105
3144.31 2082
3144.84 2033
3145.37 2170
3145.89 2220
3146.42 2240
3146.95 2325
3147.48 2380
3148.01 2322
3148.54 2362
3149.07 2358
3149.60 2350
3150.13 2186
3150.66 2163
3151.19 2123
3151.72 2000
3152.25 2103
3152.78 2016
3153.31 1960
3153.84 1993
3154.37 2151
3154.90 2085
3155.43 2140
3155.96 2213
3156.49 2254
3157.02 2142
3157.55 2208
3158.08 2157
3158.61 2063
3159.14 1993
3159.68 2043
3160.21 2041
3160.74 1942
3161.27 1887
3161.80 1922
3162.33 1862
3162.86 1811
3163.39 1819
3163.92 1795
3164.45 1748
3164.98 1772
3165.51 1749
3166.05 1768
3166.58 1723
3167.11 1795
3167.64 1732
3168.17 1701
3168.70 1801
3169.23 1920
3169.76 1860
3170.30 1755
3170.83 1783
3171.36 1751
3171.89 1792
3172.42 1823
3172.95 1834
3173.49 1917
3174.02 1916
3174.55 2087
3175.08 2047
3175.61 1887
3176.15 1973
3176.68 2035
3177.21 2005
3177.74 1944
3178.27 1841
3178.81 1833
3179.34 1786
3179.87 1768
3180.40 1806
3180.93 1830
3181.47 1705
3182.00 1806
3182.53 1723
3183.06 1767
3183.60 1727
3184.13 1787
3184.66 1804
3185.20 1723
3185.73 1742
3186.26 1695
3186.79 1762
3187.33 1806
3187.86 1787
3188.39 1800
3188.93 1765
3189.46 1758
3189.99 1766
3190.52 1656
3191.06 1631
3191.59 1636
3192.12 1637
3192.66 1642
3193.19 1731
3193.72 1751
3194.26 1734
3194.79 1733
3195.33 1683
3195.86 1630
3196.39 1702
3196.93 1786
3197.46 1808
3197.99 1831
3198.53 1752
3199.06 1809
3199.60 1877
3200.13 1966
3200.66 1952
3201.20 2024
3201.73 2063
3202.27 1977
3202.80 2001
3203.33 1982
3203.87 1922
3204.40 1924
3204.94 1934
3205.47 1962
3206.01 1986
3206.54 2000
3207.07 2032
3207.61 2058
3208.14 2267
3208.68 2261
3209.21 2296
3209.75 2484
3210.28 2456
3210.82 2495
3211.35 2435
3211.89 2267
3212.42 2247
3212.96 2152
3213.49 2074
3214.03 1932
3214.56 1927
3215.10 1897
3215.63 1804
3216.17 1834
3216.70 1845
3217.24 1845
3217.78 1855
3218.31 1873
3218.85 1889
3219.38 1928
3219.92 1841
3220.45 1826
3220.99 1880
3221.52 1893
3222.06 2003
3222.60 1992
3223.13 2160
3223.67 2032
3224.20 2052
3224.74 2078
3225.28 2035
3225.81 2031
3226.35 1983
3226.88 2007
3227.42 1953
3227.96 1942
3228.49 1917
3229.03 1853
3229.57 1877
3230.10 1790
3230.64 1745
3231.18 1761
3231.71 1799
3232.25 1822
3232.79 1805
3233.32 1881
3233.86 1839
3234.40 1906
3234.93 2052
3235.47 1987
3236.01 2065
3236.54 2278
3237.08 2136
3237.62 2186
3238.15 2288
3238.69 2293
3239.23 2142
3239.77 2119
3240.30 2169
3240.84 2206
3241.38 2182
3241.92 2106
3242.45 2000
3242.99 2034
3243.53 2066
3244.07 2034
3244.60 2084
3245.14 2122
3245.68 1987
3246.22 2058
3246.75 2250
3247.29 2210
3247.83 2141
3248.37 2162
3248.91 2193
3249.44 2222
3249.98 2182
3250.52 2174
3251.06 2225
3251.60 2224
3252.14 2257
3252.67 2338
3253.21 2351
3253.75 2427
3254.29 2453
3254.83 2576
3255.37 2718
3255.90 2906
3256.44 2952
3256.98 3349
3257.52 3785
3258.06 4137
3258.60 4689
3259.14 5178
3259.68 5719
3260.21 6413
3260.75 6634
3261.29 6962
3261.83 7034
3262.37 6998
3262.91 6714
3263.45 6358
3263.99 5730
3264.53 5454
3265.07 5263
3265.61 4929
3266.15 4833
3266.69 4365
3267.23 4164
3267.76 3724
3268.30 3420
3268.84 3189
3269.38 2945
3269.92 2763
3270.46 2697
3271.00 2549
3271.54 2605
3272.08 2528
3272.62 2568
3273.16 2562
3273.70 2616
3274.24 2698
3274.78 2532
3275.32 2440
3275.86 2477
3276.40 2560
3276.94 2631
3277.48 2660
3278.03 2665
3278.57 2641
3279.11 2605
3279.65 2621
3280.19 2601
3280.73 2540
3281.27 2544
3281.81 2586
3282.35 2406
3282.89 2475
3283.43 2364
3283.97 2315
3284.51 2332
3285.05 2398
3285.60 2428
3286.14 2375
3286.68 2463
3287.22 2517
3287.76 2347
3288.30 2488
3288.84 2555
3289.38 2596
3289.93 2661
3290.47 2699
3291.01 2983
3291.55 3159
3292.09 3269
3292.63 3528
3293.18 3885
3293.72 4227
3294.26 4317
3294.80 4653
3295.34 4726
3295.88 4855
3296.43 4442
3296.97 4257
3297.51 4049
3298.05 3590
3298.59 3347
3299.14 3140
3299.68 2869
3300.22 2719
3300.76 2729
3301.31 2618
3301.85 2516
3302.39 2479
3302.93 2416
3303.48 2396
3304.02 2350
3304.56 2434
3305.10 2357
3305.65 2291
3306.19 2331
3306.73 2445
3307.27 2605
3307.82 2539
3308.36 2558
3308.90 2501
3309.45 2437
3309.99 2518
3310.53 2546
3311.07 2496
3311.62 2597
3312.16 2872
3312.70 3088
3313.25 3305
3313.79 3537
3314.33 3596
3314.88 3721
3315.42 3912
3315.97 3988
3316.51 3908
3317.05 3767
3317.60 3603
3318.14 3580
3318.68 3554
3319.23 3342
3319.77 3244
3320.32 3298
3320.86 3187
3321.40 3084
3321.95 3057
3322.49 3082
3323.04 2947
3323.58 2903
3324.12 2707
3324.67 2726
3325.21 2664
3325.76 2586
3326.30 2542
3326.85 2511
3327.39 2543
3327.93 2581
3328.48 2639
3329.02 2748
3329.57 3022
3330.11 3553
3330.66 4288
3331.20 5207
3331.75 6550
3332.29 8210
3332.84 10117
3333.38 12247
3333.93 14069
3334.47 15457
3335.02 16295
3335.56 16260
3336.11 15506
3336.65 14597
3337.20 13192
3337.74 11257
3338.29 9585
3338.83 7957
3339.38 6613
3339.92 5578
3340.47 4902
3341.02 4193
3341.56 3755
3342.11 3375
3342.65 3035
3343.20 2822
3343.74 2854
3344.29 2694
3344.84 2624
3345.38 2694
3345.93 2579
3346.47 2530
3347.02 2529
3347.57 2550
3348.11 2508
3348.66 2423
3349.21 2393
3349.75 2467
3350.30 2494
3350.84 2514
3351.39 2470
3351.94 2629
3352.48 2715
3353.03 2562
3353.58 2459
3354.12 2636
3354.67 2639
3355.22 2536
3355.76 2506
3356.31 2418
3356.86 2307
3357.40 2239
3357.95 2191
3358.50 2239
3359.05 2136
3359.59 2186
3360.14 2118
3360.69 2076
3361.23 2054
3361.78 2110
3362.33 2204
3362.88 2124
3363.42 2232
3363.97 2161
3364.52 2125
3365.07 2159
3365.61 2125
3366.16 2093
3366.71 2055
3367.26 1981
3367.80 2080
3368.35 2114
3368.90 2138
3369.45 2262
3370.00 2324
3370.54 2298
3371.09 2545
3371.64 2732
3372.19 2760
3372.74 2824
3373.28 3030
3373.83 2873
3374.38 2793
3374.93 2742
3375.48 2646
3376.03 2434
3376.57 2225
3377.12 2234
3377.67 2205
3378.22 2098
3378.77 2060
3379.32 2036
3379.87 1968
3380.42 1935
3380.96 1880
3381.51 1915
3382.06 1882
3382.61 1889
3383.16 1948
3383.71 1887
3384.26 1849
3384.81 1870
3385.36 1838
3385.91 1802
3386.45 1800
3387.00 1765
3387.55 1791
3388.10 1910
3388.65 1903
3389.20 1910
3389.75 1858
3390.30 1915
3390.85 1999
3391.40 1927
3391.95 1849
3392.50 1850
3393.05 1814
3393.60 1882
3394.15 1867
3394.70 1883
3395.25 1827
3395.80 1898
3396.35 1868
3396.90 1875
3397.45 1860
3398.00 1892
3398.55 1882
3399.10 1889
3399.65 1815
3400.20 1772
3400.75 1753
3401.30 1712
3401.85 1723
3402.40 1755
3402.95 1697
3403.50 1704
3404.06 1704
3404.61 1775
3405.16 1746
3405.71 1679
3406.26 1689
3406.81 1755
3407.36 1720
3407.91 1679
3408.46 1802
3409.01 1988
3409.56 2059
3410.12 2066
3410.67 2022
3411.22 1967
3411.77 1995
3412.32 2021
3412.87 2073
3413.42 2065
3413.98 2060
3414.53 2014
3415.08 1969
3415.63 2005
3416.18 1893
3416.73 1819
3417.29 1793
3417.84 1795
3418.39 1723
3418.94 1782
3419.49 1750
3420.05 1824
3420.60 1957
3421.15 2040
3421.70 2166
3422.25 2298
3422.81 2327
3423.36 2489
3423.91 2610
3424.46 2581
3425.01 2400
3425.57 2340
3426.12 2127
3426.67 1984
3427.23 1982
3427.78 1924
3428.33 1832
3428.88 1795
3429.44 1764
3429.99 1796
3430.54 1805
3431.09 1788
3431.65 1833
3432.20 1775
3432.75 1766
3433.31 1808
3433.86 1804
3434.41 1716
3434.97 1767
3435.52 1852
3436.07 1824
3436.63 1855
3437.18 1822
3437.73 1818
3438.29 1863
3438.84 1938
3439.39 1810
3439.95 1849
3440.50 1731
3441.05 1713
3441.61 1680
3442.16 1800
3442.72 1752
3443.27 1761
3443.82 1767
3444.38 1756
3444.93 1816
3445.48 1744
3446.04 1701
3446.59 1780
3447.15 1766
3447.70 1812
3448.26 1836
3448.81 1854
3449.36 1848
3449.92 1747
3450.47 1690
3451.03 1630
3451.58 1666
3452.14 1610
3452.69 1660
3453.25 1563
3453.80 1574
3454.36 1575
3454.91 1525
3455.47 1722
3456.02 1670
3456.58 1635
3457.13 1676
3457.69 1719
3458.24 1723
3458.80 1649
3459.35 1650
3459.91 1678
3460.46 1689
3461.02 1715
3461.57 1684
3462.13 1741
3462.68 1789
3463.24 1775
3463.79 1776
3464.35 1870
3464.90 1827
3465.46 1838
3466.02 1846
3466.57 1809
3467.13 1761
3467.68 1758
3468.24 1797
3468.80 1857
3469.35 1818
3469.91 1708
3470.46 1754
3471.02 1798
3471.58 1858
3472.13 1843
3472.69 1829
3473.24 1816
3473.80 1807
3474.36 1892
3474.91 1928
3475.47 2008
3476.03 2064
3476.58 2183
3477.14 2143
3477.70 2139
3478.25 2260
3478.81 2346
3479.37 2224
3479.92 2384
3480.48 2404
3481.04 2273
3481.59 2259
3482.15 2290
3482.71 2230
3483.26 2132
3483.82 2240
3484.38 2187
3484.94 2223
3485.49 2197
3486.05 2281
3486.61 2416
3487.17 2753
3487.72 2880
3488.28 3046
3488.84 3423
3489.40 3872
3489.95 4359
3490.51 4893
3491.07 5029
3491.63 5007
3492.18 5102
3492.74 4848
3493.30 4632
3493.86 4387
3494.42 4023
3494.97 4075
3495.53 4288
3496.09 4496
3496.65 4954
3497.21 5614
3497.76 5972
3498.32 6473
3498.88 6634
3499.44 6559
3500.00 6438
3500.56 6401
3501.11 6423
3501.67 6295
3502.23 6478
3502.79 6809
3503.35 6996
3503.91 7278
3504.47 7328
3505.03 7032
3505.58 6870
3506.14 6264
3506.70 5583
3507.26 5138
3507.82 4398
3508.38 3945
3508.94 3681
3509.50 3278
3510.06 3088
3510.62 2924
3511.17 2854
3511.73 2614
3512.29 2606
3512.85 2363
3513.41 2254
3513.97 2195
3514.53 2146
3515.09 2183
3515.65 2126
3516.21 2150
3516.77 2158
3517.33 2262
3517.89 2384
3518.45 2469
3519.01 2465
3519.57 2548
3520.13 2780
3520.69 2917
3521.25 3198
3521.81 3132
3522.37 3299
3522.93 3388
3523.49 3432
3524.05 3355
3524.61 3277
3525.17 3118
3525.73 2963
3526.29 2615
3526.85 2450
3527.41 2264
3527.97 2137
3528.54 2083
3529.10 2110
3529.66 2106
3530.22 2092
3530.78 2078
3531.34 2078
3531.90 2085
3532.46 2064
3533.02 2096
3533.58 1930
3534.14 1997
3534.71 2056
3535.27 1981
3535.83 1963
3536.39 1914
3536.95 1956
3537.51 1939
3538.07 1966
3538.64 1920
3539.20 1976
3539.76 1939
3540.32 2100
3540.88 2140
3541.44 2162
3542.00 2103
3542.57 2172
3543.13 2250
3543.69 2180
3544.25 2090
3544.81 2096
3545.38 2082
3545.94 2014
3546.50 2014
3547.06 2045
3547.62 1904
3548.19 1935
3548.75 1976
3549.31 1945
3549.87 2063
3550.44 1994
3551.00 2008
3551.56 2076
3552.12 1949
3552.69 1939
3553.25 1958
3553.81 1869
3554.37 1779
3554.94 1833
3555.50 1762
3556.06 1825
3556.63 1822
3557.19 1908
3557.75 1817
3558.31 1918
3558.88 1921
3559.44 1940
3560.00 1980
3560.57 1908
3561.13 1932
3561.69 1893
3562.26 1898
3562.82 1897
3563.38 1797
3563.95 1836
3564.51 1882
3565.07 1863
3565.64 1843
3566.20 1700
3566.77 1698
3567.33 1692
3567.89 1784
3568.46 1770
3569.02 1771
3569.59 1743
3570.15 1740
3570.71 1711
3571.28 1721
3571.84 1732
3572.41 1755
3572.97 1714
3573.53 1710
3574.10 1796
3574.66 1771
3575.23 1800
3575.79 1850
3576.36 1881
3576.92 1844
3577.48 1822
3578.05 1851
3578.61 1789
3579.18 1764
3579.74 1824
3580.31 1731
3580.87 1657
3581.44 1582
3582.00 1640
3582.57 1693
3583.13 1719
3583.70 1685
3584.26 1697
3584.83 1603
3585.39 1669
3585.96 1645
3586.52 1585
3587.09 1557
3587.65 1623
3588.22 1652
3588.79 1649
3589.35 1715
3589.92 1614
3590.48 1600
3591.05 1621
3591.61 1572
3592.18 1608
3592.74 1776
3593.31 1749
3593.88 1673
3594.44 1700
3595.01 1715
3595.57 1708
3596.14 1651
3596.71 1677
3597.27 1699
3597.84 1669
3598.40 1673
3598.97 1631
3599.54 1640
3600.10 1592
3600.67 1680
3601.24 1626
3601.80 1561
3602.37 1551
3602.94 1534
3603.50 1542
3604.07 1463
3604.64 1481
3605.20 1467
3605.77 1500
3606.34 1440
3606.90 1401
3607.47 1411
3608.04 1480
3608.60 1379
3609.17 1415
3609.74 1413
3610.30 1403
3610.87 1403
3611.44 1357
3612.01 1433
3612.57 1499
3613.14 1651
3613.71 1715
3614.28 1800
3614.84 2013
3615.41 2137
3615.98 2344
3616.55 2436
3617.11 2568
3617.68 2560
3618.25 2586
3618.82 2538
3619.39 2354
3619.95 2295
3620.52 2098
3621.09 2035
3621.66 1834
3622.23 1813
3622.79 1741
3623.36 1630
3623.93 1566
3624.50 1529
3625.07 1539
3625.63 1481
3626.20 1631
3626.77 1575
3627.34 1498
3627.91 1546
3628.48 1578
3629.05 1521
3629.61 1542
3630.18 1631
3630.75 1632
3631.32 1600
3631.89 1547
3632.46 1621
3633.03 1634
3633.60 1605
3634.16 1677
3634.73 1639
3635.30 1710
3635.87 1717
3636.44 1691
3637.01 1717
3637.58 1807
3638.15 1821
3638.72 1933
3639.29 2112
3639.86 2185
3640.43 2305
3641.00 2290
3641.57 2321
3642.14 2310
3642.71 2318
3643.27 2319
3643.84 2132
3644.41 2091
3644.98 1905
3645.55 1991
3646.12 1918
3646.69 1968
3647.26 1968
3647.83 1964
3648.40 1938
3648.97 2026
3649.54 2083
3650.12 2071
3650.69 2176
3651.26 2229
3651.83 2320
3652.40 2373
3652.97 2322
3653.54 2434
3654.11 2490
3654.68 2618
3655.25 2486
3655.82 2514
3656.39 2495
3656.96 2510
3657.53 2598
3658.10 2683
3658.67 2802
3659.25 2821
3659.82 2803
3660.39 2832
3660.96 2688
3661.53 2631
3662.10 2452
3662.67 2580
3663.24 2526
3663.81 2469
3664.39 2497
3664.96 2637
3665.53 2747
3666.10 2748
3666.67 2846
3667.24 2920
3667.81 2648
3668.39 2392
3668.96 2168
3669.53 2136
3670.10 2118
3670.67 2050
3671.25 2059
3671.82 2017
3672.39 1953
3672.96 2097
3673.53 2041
3674.11 2120
3674.68 2098
3675.25 2043
3675.82 2069
3676.39 2017
3676.97 1929
3677.54 1932
3678.11 2035
3678.68 1977
3679.26 1930
3679.83 1885
3680.40 1928
3680.97 1925
3681.55 1821
3682.12 1779
3682.69 1819
3683.27 1817
3683.84 1783
3684.41 1889
3684.98 1971
3685.56 2055
3686.13 2224
3686.70 2387
3687.28 2506
3687.85 2612
3688.42 2677
3689.00 2757
3689.57 2805
3690.14 2767
3690.72 2636
3691.29 2557
3691.86 2376
3692.44 2217
3693.01 2104
3693.58 1935
3694.16 1931
3694.73 1860
3695.31 1752
3695.88 1861
3696.45 1936
3697.03 1956
3697.60 2045
3698.18 2068
3698.75 2148
3699.32 2121
3699.90 2131
3700.47 2116
3701.05 2145
3701.62 2143
3702.19 2150
3702.77 2177
3703.34 2035
3703.92 2103
3704.49 2042
3705.07 2001
3705.64 1977
3706.22 2055
3706.79 2069
3707.37 2018
3707.94 2049
3708.51 2035
3709.09 2048
3709.66 2024
3710.24 2068
3710.81 2042
3711.39 1964
3711.96 1850
3712.54 1697
3713.11 1675
3713.69 1747
3714.27 1835
3714.84 1777
3715.42 1750
3715.99 1781
3716.57 1763
3717.14 1735
3717.72 1765
3718.29 1769
3718.87 1665
3719.44 1604
3720.02 1736
3720.60 1704
3721.17 1616
3721.75 1706
3722.32 1637
3722.90 1622
3723.47 1640
3724.05 1592
3724.63 1575
3725.20 1676
3725.78 1616
3726.36 1619
3726.93 1654
3727.51 1663
3728.08 1679
3728.66 1744
3729.24 1807
3729.81 1850
3730.39 1875
3730.97 1994
3731.54 2048
3732.12 2103
3732.70 2000
3733.27 1993
3733.85 2041
3734.43 2060
3735.00 1877
3735.58 1727
3736.16 1736
3736.73 1685
3737.31 1556
3737.89 1576
3738.47 1581
3739.04 1536
3739.62 1528
3740.20 1547
3740.77 1628
3741.35 1560
3741.93 1560
3742.51 1594
3743.08 1574
3743.66 1635
3744.24 1723
3744.82 1667
3745.39 1673
3745.97 1749
3746.55 1837
3747.13 1789
3747.71 1725
3748.28 1710
3748.86 1701
3749.44 1733
3750.02 1663
3750.59 1585
3751.17 1575
3751.75 1542
3752.33 1516
3752.91 1557
3753.49 1477
3754.06 1484
3754.64 1552
3755.22 1531
3755.80 1490
3756.38 1482
3756.96 1489
3757.53 1560
3758.11 1570
3758.69 1602
3759.27 1671
3759.85 1591
3760.43 1633
3761.01 1608
3761.59 1569
3762.17 1572
3762.74 1550
3763.32 1600
3763.90 1585
3764.48 1499
3765.06 1493
3765.64 1503
3766.22 1501
3766.80 1545
3767.38 1491
3767.96 1457
3768.54 1503
3769.12 1515
3769.70 1593
3770.27 1552
3770.85 1537
3771.43 1589
3772.01 1602
3772.59 1552
3773.17 1512
3773.75 1519
3774.33 1536
3774.91 1536
3775.49 1618
3776.07 1606
3776.65 1498
3777.23 1596
3777.81 1596
3778.39 1588
3778.97 1585
3779.55 1546
3780.13 1571
3780.71 1545
3781.29 1474
3781.88 1479
3782.46 1500
3783.04 1472
3783.62 1523
3784.20 1576
3784.78 1487
3785.36 1557
3785.94 1527
3786.52 1589
3787.10 1574
3787.68 1574
3788.26 1580
3788.84 1595
3789.43 1565
3790.01 1638
3790.59 1658
3791.17 1658
3791.75 1706
3792.33 1666
3792.91 1594
3793.49 1706
3794.08 1683
3794.66 1704
3795.24 1725
3795.82 1720
3796.40 1739
3796.98 1719
3797.56 1750
3798.15 1813
3798.73 1910
3799.31 2018
3799.89 2238
3800.47 2436
3801.06 2390
3801.64 2333
3802.22 2285
3802.80 2283
3803.38 2150
3803.97 2048
3804.55 2065
3805.13 1956
3805.71 1887
3806.29 1831
3806.88 1921
3807.46 1859
3808.04 1851
3808.62 1921
3809.21 2031
3809.79 2041
3810.37 2105
3810.95 2084
3811.54 2104
3812.12 2259
3812.70 2492
3813.29 2574
3813.87 2686
3814.45 2667
3815.03 2841
3815.62 2694
3816.20 2648
3816.78 2429
3817.37 2214
3817.95 2076
3818.53 1878
3819.12 1757
3819.70 1725
3820.28 1684
3820.87 1670
3821.45 1676
3822.03 1627
3822.62 1542
3823.20 1618
3823.78 1633
3824.37 1576
3824.95 1562
3825.54 1608
3826.12 1591
3826.70 1565
3827.29 1590
3827.87 1579
3828.46 1603
3829.04 1630
3829.62 1668
3830.21 1635
3830.79 1642
3831.38 1688
3831.96 1707
3832.54 1676
3833.13 1697
3833.71 1610
3834.30 1613
3834.88 1667
3835.47 1669
3836.05 1633
3836.64 1635
3837.22 1687
3837.81 1608
3838.39 1524
3838.98 1588
3839.56 1529
3840.15 1445
3840.73 1513
3841.31 1632
3841.90 1570
3842.49 1500
3843.07 1480
3843.66 1500
3844.24 1524
3844.83 1527
3845.41 1462
3846.00 1495
3846.58 1523
3847.17 1522
3847.75 1548
3848.34 1496
3848.92 1595
3849.51 1664
3850.10 1672
3850.68 1641
3851.27 1629
3851.85 1600
3852.44 1619
3853.02 1677
3853.61 1643
3854.20 1765
3854.78 1778
3855.37 1805
3855.95 1870
3856.54 1858
3857.13 1896
3857.71 2048
3858.30 2331
3858.89 2381
3859.47 2479
3860.06 2630
3860.64 2814
3861.23 2857
3861.82 2928
3862.40 3020
3862.99 3154
3863.58 3373
3864.16 3728
3864.75 4182
3865.34 4708
3865.92 5094
3866.51 5234
3867.10 5361
3867.69 5015
3868.27 4587
3868.86 4013
3869.45 3577
3870.03 3256
3870.62 2898
3871.21 2795
3871.80 2851
3872.38 2684
3872.97 2808
3873.56 2747
3874.15 2723
3874.73 2627
3875.32 2555
3875.91 2639
3876.50 2630
3877.08 2485
3877.67 2380
3878.26 2401
3878.85 2270
3879.43 2276
3880.02 2280
3880.61 2208
3881.20 2097
3881.79 1973
3882.37 1871
3882.96 1811
3883.55 1771
3884.14 1816
3884.73 1861
3885.32 1792
3885.90 1862
3886.49 1887
3887.08 1886
3887.67 1955
3888.26 1937
3888.85 2040
3889.44 2092
3890.02 2153
3890.61 2047
3891.20 2028
3891.79 2026
3892.38 1989
3892.97 1956
3893.56 1905
3894.15 1910
3894.74 1891
3895.32 1776
3895.91 1812
3896.50 1690
3897.09 1678
3897.68 1664
3898.27 1703
3898.86 1734
3899.45 1648
3900.04 1651
3900.63 1571
3901.22 1649
3901.81 1635
3902.40 1738
3902.99 1625
3903.58 1600
3904.17 1592
3904.76 1609
3905.35 1629
3905.94 1561
3906.53 1632
3907.12 1610
3907.71 1551
3908.30 1542
3908.89 1546
3909.48 1499
3910.07 1486
3910.66 1429
3911.25 1365
3911.84 1360
3912.43 1410
3913.02 1359
3913.61 1385
3914.20 1455
3914.79 1453
3915.38 1496
3915.97 1512
3916.56 1482
3917.15 1444
3917.74 1448
3918.33 1500
3918.92 1571
3919.52 1548
3920.11 1522
3920.70 1464
3921.29 1484
3921.88 1448
3922.47 1508
3923.06 1476
3923.65 1449
3924.24 1374
3924.84 1398
3925.43 1457
3926.02 1464
3926.61 1432
3927.20 1452
3927.79 1423
3928.38 1445
3928.98 1492
3929.57 1396
3930.16 1416
3930.75 1432
3931.34 1394
3931.93 1407
3932.53 1374
3933.12 1381
3933.71 1408
3934.30 1402
3934.89 1335
3935.49 1426
3936.08 1353
3936.67 1379
3937.26 1417
3937.86 1462
3938.45 1416
3939.04 1482
3939.63 1477
3940.23 1495
3940.82 1558
3941.41 1508
3942.00 1459
3942.60 1424
3943.19 1421
3943.78 1422
3944.37 1414
3944.97 1328
3945.56 1409
3946.15 1401
3946.75 1379
3947.34 1414
3947.93 1369
3948.52 1415
3949.12 1451
3949.71 1438
3950.30 1460
3950.90 1451
3951.49 1402
3952.08 1396
3952.68 1412
3953.27 1455
3953.86 1447
3954.46 1426
3955.05 1411
3955.65 1577
3956.24 1476
3956.83 1420
3957.43 1375
3958.02 1389
3958.61 1405
3959.21 1379
3959.80 1350
3960.40 1317
3960.99 1394
3961.58 1385
3962.18 1478
3962.77 1451
3963.37 1434
3963.96 1447
3964.55 1526
3965.15 1588
3965.74 1624
3966.34 1587
3966.93 1593
3967.53 1619
3968.12 1621
3968.72 1571
3969.31 1525
3969.91 1529
3970.50 1466
3971.10 1456
3971.69 1441
3972.28 1405
3972.88 1454
3973.47 1423
3974.07 1401
3974.66 1435
3975.26 1505
3975.85 1476
3976.45 1444
3977.05 1403
3977.64 1477
3978.24 1530
3978.83 1422
3979.43 1443
3980.02 1421
3980.62 1490
3981.21 1441
3981.81 1406
3982.40 1483
3983.00 1514
3983.60 1549
3984.19 1624
3984.79 1562
3985.38 1536
3985.98 1593
3986.58 1435
3987.17 1373
3987.77 1446
3988.36 1481
3988.96 1464
3989.56 1444
3990.15 1526
3990.75 1499
3991.34 1454
3991.94 1483
3992.54 1517
3993.13 1491
3993.73 1545
3994.33 1532
3994.92 1562
3995.52 1536
3996.12 1600
3996.71 1650
3997.31 1549
3997.91 1590
3998.50 1531
3999.10 1617
3999.70 1642
4000.29 1596
4000.89 1627
4001.49 1556
4002.09 1529
4002.68 1649
4003.28 1676
4003.88 1730
4004.47 1686
4005.07 1658
4005.67 1707
4006.27 1764
4006.86 1686
4007.46 1659
4008.06 1666
4008.66 1674
4009.25 1617
4009.85 1517
4010.45 1598
4011.05 1577
4011.64 1556
4012.24 1526
4012.84 1591
4013.44 1529
4014.04 1628
4014.63 1765
4015.23 1676
4015.83 1735
4016.43 1745
4017.03 1628
4017.63 1696
4018.22 1618
4018.82 1498
4019.42 1519
4020.02 1494
4020.62 1490
4021.22 1475
4021.81 1500
4022.41 1500
4023.01 1452
4023.61 1418
4024.21 1407
4024.81 1461
4025.41 1436
4026.01 1513
4026.60 1494
4027.20 1453
4027.80 1469
4028.40 1477
4029.00 1535
4029.60 1551
4030.20 1559
4030.80 1537
4031.40 1454
4032.00 1551
4032.60 1526
4033.20 1532
4033.80 1564
4034.39 1499
4034.99 1508
4035.59 1451
4036.19 1495
4036.79 1548
4037.39 1467
4037.99 1363
4038.59 1386
4039.19 1316
4039.79 1372
4040.39 1304
4040.99 1315
4041.59 1337
4042.19 1301
4042.79 1220
4043.39 1288
4043.99 1373
4044.59 1339
4045.19 1348
4045.79 1377
4046.39 1378
4046.99 1386
4047.60 1456
4048.20 1460
4048.80 1510
4049.40 1527
4050.00 1555
4050.60 1687
4051.20 1641
4051.80 1584
4052.40 1547
4053.00 1594
4053.60 1588
4054.20 1538
4054.80 1460
4055.41 1482
4056.01 1439
4056.61 1353
4057.21 1328
4057.81 1355
4058.41 1313
4059.01 1317
4059.61 1261
4060.22 1307
4060.82 1290
4061.42 1329
4062.02 1346
4062.62 1327
4063.22 1300
4063.82 1267
4064.43 1295
4065.03 1320
4065.63 1290
4066.23 1251
4066.83 1235
4067.44 1249
4068.04 1273
4068.64 1275
4069.24 1295
4069.84 1245
4070.45 1199
4071.05 1239
4071.65 1228
4072.25 1275
4072.86 1285
4073.46 1232
4074.06 1332
4074.66 1377
4075.27 1325
4075.87 1400
4076.47 1327
4077.07 1298
4077.68 1302
4078.28 1231
4078.88 1249
4079.48 1249
4080.09 1288
4080.69 1333
4081.29 1252
4081.90 1172
4082.50 1216
4083.10 1274
4083.71 1291
4084.31 1331
4084.91 1309
4085.52 1288
4086.12 1251
4086.72 1284
4087.33 1291
4087.93 1310
4088.53 1293
4089.14 1343
4089.74 1365
4090.34 1359
4090.95 1391
4091.55 1334
4092.15 1348
4092.76 1414
4093.36 1334
4093.97 1421
4094.57 1434
4095.17 1373
4095.78 1409
4096.38 1288
4096.99 1316
4097.59 1361
4098.19 1328
4098.80 1316
4099.40 1240
4100.01 1219
4100.61 1269
4101.22 1176
4101.82 1212
4102.43 1184
4103.03 1194
4103.63 1156
4104.24 1167
4104.84 1127
4105.45 1122
4106.05 1133
4106.66 1166
4107.26 1160
4107.87 1213
4108.47 1186
4109.08 1254
4109.68 1204
4110.29 1215
4110.89 1284
4111.50 1271
4112.10 1269
4112.71 1212
4113.31 1203
4113.92 1209
4114.53 1303
4115.13 1258
4115.74 1240
4116.34 1242
4116.95 1235
4117.55 1229
4118.16 1260
4118.76 1267
4119.37 1268
4119.98 1213
4120.58 1277
4121.19 1235
4121.79 1334
4122.40 1342
4123.01 1323
4123.61 1255
4124.22 1295
4124.82 1249
4125.43 1325
4126.04 1319
4126.64 1349
4127.25 1282
4127.86 1229
4128.46 1276
4129.07 1254
4129.68 1313
4130.28 1340
4130.89 1357
4131.50 1328
4132.10 1340
4132.71 1322
4133.32 1382
4133.92 1340
4134.53 1389
4135.14 1484
4135.74 1471
4136.35 1418
4136.96 1501
4137.56 1447
4138.17 1506
4138.78 1526
4139.39 1495
4139.99 1545
4140.60 1544
4141.21 1514
4141.82 1458
4142.42 1438
4143.03 1434
4143.64 1439
4144.25 1387
4144.85 1326
4145.46 1318
4146.07 1321
4146.68 1282
4147.28 1345
4147.89 1314
4148.50 1219
4149.11 1245
4149.72 1254
4150.32 1202
4150.93 1242
4151.54 1237
4152.15 1222
4152.76 1235
4153.37 1240
4153.97 1263
4154.58 1268
4155.19 1263
4155.80 1249
4156.41 1223
4157.02 1244
4157.62 1267
4158.23 1239
4158.84 1275
4159.45 1320
4160.06 1296
4160.67 1279
4161.28 1289
4161.89 1347
4162.49 1468
4163.10 1426
4163.71 1497
4164.32 1499
4164.93 1528
4165.54 1555
4166.15 1500
4166.76 1500
4167.37 1478
4167.98 1508
4168.59 1561
4169.20 1450
4169.81 1433
4170.42 1429
4171.02 1456
4171.63 1413
4172.24 1431
4172.85 1460
4173.46 1394
4174.07 1344
4174.68 1377
4175.29 1420
4175.90 1444
4176.51 1402
4177.12 1368
4177.73 1423
4178.34 1396
4178.95 1344
4179.56 1377
4180.17 1303
4180.78 1366
4181.39 1349
4182.00 1243
4182.61 1234
4183.23 1247
4183.84 1288
4184.45 1353
4185.06 1344
4185.67 1314
4186.28 1275
4186.89 1300
4187.50 1344
4188.11 1355
4188.72 1442
4189.33 1457
4189.94 1496
4190.55 1569
4191.17 1724
4191.78 1655
4192.39 1824
4193.00 1927
4193.61 2024
4194.22 1983
4194.83 2065
4195.44 2097
4196.06 2047
4196.67 1868
4197.28 1954
4197.89 1847
4198.50 1704
4199.11 1760
4199.72 1689
4200.34 1682
4200.95 1569
4201.56 1591
4202.17 1578
4202.78 1555
4203.40 1536
4204.01 1540
4204.62 1527
4205.23 1549
4205.84 1454
4206.46 1504
4207.07 1497
4207.68 1504
4208.29 1542
4208.90 1452
4209.52 1531
4210.13 1490
4210.74 1545
4211.35 1524
4211.97 1571
4212.58 1655
4213.19 1644
4213.80 1590
4214.42 1649
4215.03 1659
4215.64 1578
4216.26 1721
4216.87 1874
4217.48 1933
4218.09 2061
4218.71 2212
4219.32 2359
4219.93 2532
4220.55 2772
4221.16 2871
4221.77 3147
4222.39 3279
4223.00 3292
4223.61 3505
4224.23 3746
4224.84 4266
4225.45 4610
4226.07 5026
4226.68 5430
4227.30 5728
4227.91 5787
4228.52 5561
4229.14 5421
4229.75 4695
4230.36 4024
4230.98 3593
4231.59 3028
4232.21 2661
4232.82 2511
4233.43 2396
4234.05 2368
4234.66 2209
4235.28 2149
4235.89 2118
4236.51 2115
4237.12 2245
4237.73 2122
4238.35 2076
4238.96 2011
4239.58 2077
4240.19 2115
4240.81 2080
4241.42 1928
4242.04 1905
4242.65 1832
4243.27 1917
4243.88 1957
4244.50 1928
4245.11 1957
4245.73 2038
4246.34 2112
4246.96 2072
4247.57 2102
4248.19 2029
4248.80 1958
4249.42 1916
4250.03 1847
4250.65 1715
4251.26 1731
4251.88 1653
4252.49 1701
4253.11 1699
4253.72 1579
4254.34 1680
4254.96 1702
4255.57 1715
4256.19 1731
4256.80 1708
4257.42 1766
4258.03 1792
4258.65 1710
4259.27 1749
4259.88 1710
4260.50 1712
4261.12 1608
4261.73 1592
4262.35 1634
4262.96 1661
4263.58 1703
4264.20 1731
4264.81 1764
4265.43 1829
4266.05 1900
4266.66 1796
4267.28 1840
4267.90 1792
4268.51 1779
4269.13 1775
4269.75 1648
4270.36 1617
4270.98 1698
4271.60 1685
4272.21 1686
4272.83 1676
4273.45 1686
4274.06 1769
4274.68 1825
4275.30 1912
4275.92 1874
4276.53 1936
4277.15 1940
4277.77 1877
4278.38 1854
4279.00 1798
4279.62 1659
4280.24 1591
4280.85 1530
4281.47 1602
4282.09 1634
4282.71 1570
4283.32 1460
4283.94 1472
4284.56 1524
4285.18 1496
4285.80 1501
4286.41 1507
4287.03 1528
4287.65 1534
4288.27 1489
4288.89 1529
4289.50 1427
4290.12 1435
4290.74 1427
4291.36 1444
4291.98 1425
4292.60 1446
4293.21 1435
4293.83 1377
4294.45 1373
4295.07 1410
4295.69 1486
4296.31 1402
4296.93 1444
4297.54 1472
4298.16 1497
4298.78 1474
4299.40 1490
4300.02 1498
4300.64 1498
4301.26 1467
4301.88 1533
4302.50 1567
4303.12 1524
4303.73 1542
4304.35 1446
4304.97 1515
4305.59 1568
4306.21 1502
4306.83 1508
4307.45 1528
4308.07 1514
4308.69 1582
4309.31 1555
4309.93 1572
4310.55 1580
4311.17 1632
4311.79 1533
4312.41 1468
4313.03 1542
4313.65 1435
4314.27 1459
4314.89 1504
4315.51 1577
4316.13 1487
4316.75 1512
4317.37 1573
4317.99 1532
4318.61 1486
4319.23 1547
4319.85 1518
4320.47 1571
4321.09 1582
4321.71 1601
4322.33 1622
4322.95 1734
4323.57 1767
4324.19 1780
4324.81 1800
4325.43 1786
4326.05 1665
4326.68 1601
4327.30 1531
4327.92 1604
4328.54 1515
4329.16 1506
4329.78 1560
4330.40 1466
4331.02 1551
4331.64 1548
4332.26 1500
4332.89 1543
4333.51 1665
4334.13 1662
4334.75 1706
4335.37 1788
4335.99 1839
4336.61 1797
4337.24 1876
4337.86 1929
4338.48 1935
4339.10 1955
4339.72 1935
4340.34 1907
4340.97 1822
4341.59 1824
4342.21 2041
4342.83 2258
4343.45 2406
4344.08 2802
4344.70 3143
4345.32 3526
4345.94 3807
4346.57 3934
4347.19 3876
4347.81 3515
4348.43 3225
4349.05 2765
4349.68 2431
4350.30 2373
4350.92 2098
4351.54 1891
4352.17 1841
4352.79 1777
4353.41 1760
4354.04 1720
4354.66 1787
4355.28 1681
4355.90 1778
4356.53 1687
4357.15 1761
4357.77 1884
4358.40 1869
4359.02 1868
4359.64 1909
4360.27 1830
4360.89 1755
4361.51 1786
4362.14 1739
4362.76 1763
4363.38 1816
4364.01 1843
4364.63 1902
4365.25 1936
4365.88 1919
4366.50 1946
4367.12 1860
4367.75 1832
4368.37 1731
4369.00 1814
4369.62 1781
4370.24 1756
4370.87 1696
4371.49 1693
4372.12 1772
4372.74 1802
4373.36 1849
4373.99 1879
4374.61 1943
4375.24 1988
4375.86 2120
4376.49 2190
4377.11 2288
4377.73 2305
4378.36 2471
4378.98 2546
4379.61 2638
4380.23 2660
4380.86 2862
4381.48 3026
4382.11 2834
4382.73 2936
4383.36 2950
4383.98 3002
4384.61 3216
4385.23 3529
4385.86 4023
4386.48 4923
4387.11 5766
4387.73 6638
4388.36 7500
4388.98 8368
4389.61 8562
4390.23 8419
4390.86 7668
4391.48 6822
4392.11 6030
4392.74 5092
4393.36 4385
4393.99 3904
4394.61 3654
4395.24 3484
4395.86 3622
4396.49 3698
4397.12 3683
4397.74 3622
4398.37 3638
4398.99 3522
4399.62 3502
4400.25 3196
4400.87 3034
4401.50 2814
4402.12 2805
4402.75 2816
4403.38 2688
4404.00 2618
4404.63 2660
4405.26 2601
4405.88 2660
4406.51 2612
4407.14 2503
4407.76 2497
4408.39 2480
4409.02 2491
4409.64 2475
4410.27 2493
4410.90 2297
4411.52 2250
4412.15 2158
4412.78 2010
4413.40 1967
4414.03 1932
4414.66 1994
4415.29 1867
4415.91 1840
4416.54 1851
4417.17 1831
4417.79 1754
4418.42 1834
4419.05 1793
4419.68 1833
4420.30 1729
4420.93 1748
4421.56 1744
4422.19 1663
4422.81 1630
4423.44 1666
4424.07 1573
4424.70 1561
4425.33 1601
4425.95 1691
4426.58 1666
4427.21 1504
4427.84 1575
4428.47 1611
4429.09 1605
4429.72 1610
4430.35 1562
4430.98 1589
4431.61 1528
4432.23 1612
4432.86 1617
4433.49 1589
4434.12 1602
4434.75 1605
4435.38 1625
4436.01 1597
4436.63 1584
4437.26 1581
4437.89 1546
4438.52 1485
4439.15 1544
4439.78 1514
4440.41 1497
4441.04 1486
4441.67 1455
4442.29 1503
4442.92 1532
4443.55 1515
4444.18 1495
4444.81 1577
4445.44 1559
4446.07 1546
4446.70 1538
4447.33 1563
4447.96 1541
4448.59 1500
4449.22 1582
4449.85 1540
4450.48 1487
4451.11 1501
4451.74 1393
4452.37 1470
4453.00 1533
4453.63 1508
4454.26 1546
4454.89 1507
4455.52 1443
4456.15 1512
4456.78 1532
4457.41 1513
4458.04 1454
4458.67 1377
4459.30 1436
4459.93 1401
4460.56 1452
4461.19 1388
4461.82 1309
4462.45 1380
4463.08 1345
4463.71 1405
4464.34 1393
4464.97 1370
4465.60 1343
4466.23 1306
4466.86 1392
4467.49 1299
4468.12 1337
4468.76 1347
4469.39 1241
4470.02 1362
4470.65 1353
4471.28 1316
4471.91 1355
4472.54 1374
4473.17 1366
4473.80 1356
4474.44 1308
4475.07 1334
4475.70 1322
4476.33 1365
4476.96 1332
4477.59 1275
4478.22 1299
4478.86 1337
4479.49 1388
4480.12 1431
4480.75 1409
4481.38 1452
4482.02 1468
4482.65 1416
4483.28 1481
4483.91 1486
4484.54 1433
4485.18 1472
4485.81 1410
4486.44 1439
4487.07 1416
4487.70 1409
4488.34 1391
4488.97 1360
4489.60 1413
4490.23 1356
4490.87 1324
4491.50 1290
4492.13 1323
4492.76 1351
4493.40 1328
4494.03 1374
4494.66 1282
4495.30 1264
4495.93 1250
4496.56 1250
4497.19 1228
4497.83 1289
4498.46 1361
4499.09 1396
4499.73 1466
4500.36 1557
4500.99 1622
4501.63 1569
4502.26 1618
4502.89 1607
4503.53 1559
4504.16 1407
4504.79 1372
4505.43 1459
4506.06 1402
4506.69 1390
4507.33 1291
4507.96 1321
4508.59 1372
4509.23 1312
4509.86 1339
4510.50 1306
4511.13 1312
4511.76 1316
4512.40 1354
4513.03 1337
4513.67 1344
4514.30 1347
4514.93 1287
4515.57 1258
4516.20 1202
4516.84 1251
4517.47 1283
4518.11 1229
4518.74 1111
4519.37 1207
4520.01 1249
4520.64 1230
4521.28 1266
4521.91 1247
4522.55 1287
4523.18 1225
4523.82 1275
4524.45 1400
4525.09 1399
4525.72 1403
4526.36 1492
4526.99 1708
4527.63 1922
4528.26 2066
4528.90 2229
4529.53 2640
4530.17 2949
4530.80 2984
4531.44 3046
4532.07 3040
4532.71 2835
4533.34 2761
4533.98 2547
4534.62 2136
4535.25 1983
4535.89 1855
4536.52 1739
4537.16 1549
4537.79 1494
4538.43 1424
4539.07 1416
4539.70 1299
4540.34 1368
4540.97 1338
4541.61 1263
4542.25 1292
4542.88 1355
4543.52 1268
4544.15 1260
4544.79 1240
4545.43 1230
4546.06 1218
4546.70 1160
4547.34 1168
4547.97 1171
4548.61 1234
4549.25 1212
4549.88 1303
4550.52 1312
4551.16 1337
4551.79 1322
4552.43 1333
4553.07 1411
4553.70 1328
4554.34 1378
4554.98 1322
4555.61 1261
4556.25 1275
4556.89 1370
4557.53 1425
4558.16 1263
4558.80 1228
4559.44 1277
4560.07 1262
4560.71 1255
4561.35 1247
4561.99 1251
4562.62 1211
4563.26 1206
4563.90 1233
4564.54 1285
4565.18 1390
4565.81 1342
4566.45 1374
4567.09 1378
4567.73 1367
4568.36 1523
4569.00 1505
4569.64 1517
4570.28 1553
4570.92 1583
4571.55 1584
4572.19 1555
4572.83 1538
4573.47 1499
4574.11 1434
4574.75 1386
4575.38 1372
4576.02 1326
4576.66 1287
4577.30 1273
4577.94 1302
4578.58 1321
4579.22 1251
4579.85 1253
4580.49 1253
4581.13 1244
4581.77 1236
4582.41 1253
4583.05 1239
4583.69 1353
4584.33 1268
4584.97 1218
4585.61 1197
4586.24 1243
4586.88 1285
4587.52 1241
4588.16 1234
4588.80 1297
4589.44 1295
4590.08 1304
4590.72 1373
4591.36 1345
4592.00 1270
4592.64 1267
4593.28 1226
4593.92 1230
4594.56 1185
4595.20 1278
4595.84 1182
4596.48 1217
4597.12 1211
4597.76 1224
4598.40 1245
4599.04 1243
4599.68 1248
4600.32 1289
4600.96 1313
4601.60 1304
4602.24 1359
4602.88 1380
4603.52 1340
4604.16 1292
4604.80 1378
4605.44 1372
4606.08 1365
4606.72 1317
4607.36 1329
4608.00 1306
4608.64 1357
4609.28 1376
4609.93 1390
4610.57 1271
4611.21 1217
4611.85 1247
4612.49 1268
4613.13 1285
4613.77 1252
4614.41 1263
4615.05 1253
4615.69 1199
4616.34 1202
4616.98 1164
4617.62 1166
4618.26 1263
4618.90 1263
4619.54 1214
4620.18 1212
4620.83 1274
4621.47 1313
4622.11 1278
4622.75 1325
4623.39 1247
4624.03 1315
4624.68 1278
4625.32 1292
4625.96 1212
4626.60 1236
4627.24 1289
4627.89 1263
4628.53 1231
4629.17 1196
4629.81 1181
4630.45 1151
4631.10 1223
4631.74 1260
4632.38 1296
4633.02 1319
4633.67 1301
4634.31 1347
4634.95 1356
4635.59 1315
4636.24 1386
4636.88 1539
4637.52 1606
4638.17 1559
4638.81 1525
4639.45 1482
4640.09 1542
4640.74 1472
4641.38 1404
4642.02 1458
4642.67 1341
4643.31 1293
4643.95 1315
4644.60 1221
4645.24 1242
4645.88 1263
4646.53 1285
4647.17 1329
4647.81 1325
4648.46 1390
4649.10 1470
4649.74 1532
4650.39 1636
4651.03 1659
4651.67 1676
4652.32 1721
4652.96 1692
4653.61 1660
4654.25 1629
4654.89 1515
4655.54 1445
4656.18 1428
4656.83 1389
4657.47 1242
4658.11 1245
4658.76 1257
4659.40 1251
4660.05 1261
4660.69 1162
4661.33 1184
4661.98 1140
4662.62 1186
4663.27 1213
4663.91 1198
4664.56 1109
4665.20 1140
4665.85 1183
4666.49 1133
4667.14 1187
4667.78 1202
4668.43 1214
4669.07 1169
4669.72 1088
4670.36 1135
4671.01 1137
4671.65 1114
4672.30 1126
4672.94 1109
4673.59 1104
4674.23 1088
4674.88 1122
4675.52 1138
4676.17 1147
4676.81 1221
4677.46 1234
4678.10 1241
4678.75 1178
4679.40 1199
4680.04 1204
4680.69 1262
4681.33 1208
4681.98 1252
4682.62 1250
4683.27 1200
4683.92 1227
4684.56 1232
4685.21 1211
4685.85 1190
4686.50 1189
4687.15 1158
4687.79 1173
4688.44 1192
4689.09 1200
4689.73 1266
4690.38 1198
4691.02 1262
4691.67 1227
4692.32 1229
4692.96 1273
4693.61 1348
4694.26 1361
4694.90 1343
4695.55 1389
4696.20 1397
4696.84 1364
4697.49 1477
4698.14 1496
4698.78 1594
4699.43 1618
4700.08 1628
4700.73 1607
4701.37 1512
4702.02 1458
4702.67 1397
4703.31 1362
4703.96 1359
4704.61 1334
4705.26 1335
4705.90 1320
4706.55 1296
4707.20 1261
4707.85 1308
4708.49 1359
4709.14 1320
4709.79 1318
4710.44 1283
4711.09 1305
4711.73 1338
4712.38 1345
4713.03 1272
4713.68 1268
4714.33 1343
4714.97 1333
4715.62 1355
4716.27 1256
4716.92 1263
4717.57 1356
4718.21 1407
4718.86 1379
4719.51 1413
4720.16 1436
4720.81 1392
4721.46 1500
4722.11 1408
4722.75 1406
4723.40 1441
4724.05 1438
4724.70 1476
4725.35 1629
4726.00 1692
4726.65 1736
4727.30 1683
4727.94 1607
4728.59 1622
4729.24 1595
4729.89 1523
4730.54 1364
4731.19 1418
4731.84 1350
4732.49 1348
4733.14 1307
4733.79 1328
4734.44 1296
4735.09 1331
4735.74 1400
4736.38 1377
4737.03 1421
4737.68 1462
4738.33 1501
4738.98 1547
4739.63 1605
4740.28 1570
4740.93 1558
4741.58 1604
4742.23 1607
4742.88 1522
4743.53 1516
4744.18 1416
4744.83 1417
4745.48 1438
4746.13 1439
4746.78 1417
4747.43 1541
4748.08 1538
4748.73 1720
4749.39 1721
4750.04 1706
4750.69 1730
4751.34 1695
4751.99 1721
4752.64 1797
4753.29 1815
4753.94 1708
4754.59 1643
4755.24 1596
4755.89 1664
4756.54 1496
4757.19 1435
4757.84 1512
4758.50 1476
4759.15 1416
4759.80 1456
4760.45 1471
4761.10 1399
4761.75 1367
4762.40 1415
4763.05 1450
4763.71 1622
4764.36 1573
4765.01 1805
4765.66 1903
4766.31 2034
4766.96 2077
4767.62 1989
4768.27 1809
4768.92 1727
4769.57 1716
4770.22 1560
4770.87 1495
4771.53 1414
4772.18 1403
4772.83 1342
4773.48 1263
4774.13 1314
4774.79 1380
4775.44 1399
4776.09 1432
4776.74 1440
4777.40 1516
4778.05 1559
4778.70 1625
4779.35 1748
4780.01 1730
4780.66 1771
4781.31 1671
4781.96 1564
4782.62 1503
4783.27 1473
4783.92 1414
4784.57 1418
4785.23 1321
4785.88 1365
4786.53 1334
4787.19 1383
4787.84 1381
4788.49 1335
4789.15 1307
4789.80 1330
4790.45 1292
4791.11 1338
4791.76 1345
4792.41 1329
4793.07 1296
4793.72 1324
4794.37 1277
4795.03 1278
4795.68 1345
4796.33 1274
4796.99 1320
4797.64 1279
4798.29 1253
4798.95 1286
4799.60 1339
4800.26 1333
4800.91 1323
4801.56 1371
4802.22 1355
4802.87 1285
4803.53 1280
4804.18 1296
4804.83 1313
4805.49 1252
4806.14 1231
4806.80 1272
4807.45 1264
4808.11 1230
4808.76 1268
4809.42 1309
4810.07 1261
4810.72 1273
4811.38 1255
4812.03 1244
4812.69 1275
4813.34 1290
4814.00 1238
4814.65 1318
4815.31 1319
4815.96 1403
4816.62 1362
4817.27 1372
4817.93 1414
4818.58 1456
4819.24 1508
4819.89 1492
4820.55 1532
4821.20 1517
4821.86 1581
4822.52 1627
4823.17 1616
4823.83 1650
4824.48 1625
4825.14 1704
4825.79 1720
4826.45 1591
4827.10 1621
4827.76 1629
4828.42 1607
4829.07 1555
4829.73 1498
4830.38 1523
4831.04 1478
4831.70 1451
4832.35 1573
4833.01 1542
4833.66 1651
4834.32 1731
4834.98 1822
4835.63 1917
4836.29 1887
4836.95 1947
4837.60 2024
4838.26 1993
4838.92 1913
4839.57 1905
4840.23 1831
4840.89 1857
4841.54 1848
4842.20 1744
4842.86 1656
4843.51 1668
4844.17 1658
4844.83 1706
4845.48 1669
4846.14 1696
4846.80 1702
4847.45 1770
4848.11 1834
4848.77 2042
4849.43 1974
4850.08 1976
4850.74 2052
4851.40 1885
4852.06 1835
4852.71 1826
4853.37 1752
4854.03 1731
4854.69 1796
4855.34 1906
4856.00 2046
4856.66 2084
4857.32 2276
4857.97 2284
4858.63 2335
4859.29 2304
4859.95 2181
4860.61 2088
4861.26 1999
4861.92 2003
4862.58 1977
4863.24 1939
4863.90 1918
4864.55 1898
4865.21 1910
4865.87 1868
4866.53 1827
4867.19 1809
4867.85 1752
4868.51 1737
4869.16 1764
4869.82 1752
4870.48 1689
4871.14 1699
4871.80 1767
4872.46 1776
4873.12 1749
4873.78 1752
4874.43 1704
4875.09 1654
4875.75 1665
4876.41 1645
4877.07 1705
4877.73 1651
4878.39 1577
4879.05 1583
4879.71 1550
4880.37 1562
4881.03 1598
4881.69 1520
4882.34 1492
4883.00 1422
4883.66 1425
4884.32 1498
4884.98 1450
4885.64 1502
4886.30 1613
4886.96 1677
4887.62 1817
4888.28 1913
4888.94 1994
4889.60 2044
4890.26 2025
4890.92 2045
4891.58 2074
4892.24 1991
4892.90 1897
4893.56 1788
4894.22 1796
4894.88 1715
4895.54 1637
4896.20 1656
4896.86 1730
4897.52 1720
4898.19 1757
4898.85 1833
4899.51 1965
4900.17 1911
4900.83 1852
4901.49 1791
4902.15 1731
4902.81 1660
4903.47 1516
4904.13 1476
4904.79 1554
4905.45 1475
4906.12 1506
4906.78 1485
4907.44 1486
4908.10 1507
4908.76 1452
4909.42 1460
4910.08 1450
4910.74 1375
4911.41 1392
4912.07 1456
4912.73 1377
4913.39 1328
4914.05 1289
4914.71 1294
4915.38 1254
4916.04 1206
4916.70 1283
4917.36 1220
4918.02 1248
4918.68 1225
4919.35 1196
4920.01 1288
4920.67 1231
4921.33 1314
4921.99 1345
4922.66 1281
4923.32 1279
4923.98 1294
4924.64 1192
4925.31 1255
4925.97 1217
4926.63 1230
4927.29 1294
4927.96 1328
4928.62 1313
4929.28 1282
4929.94 1333
4930.61 1340
4931.27 1319
4931.93 1355
4932.59 1267
4933.26 1265
4933.92 1299
4934.58 1283
4935.25 1244
4935.91 1292
4936.57 1233
4937.24 1338
4937.90 1346
4938.56 1295
4939.23 1280
4939.89 1313
4940.55 1278
4941.22 1235
4941.88 1205
4942.54 1290
4943.21 1302
4943.87 1283
4944.53 1240
4945.20 1283
4945.86 1292
4946.52 1236
4947.19 1221
4947.85 1185
4948.52 1163
4949.18 1230
4949.84 1222
4950.51 1208
4951.17 1221
4951.84 1194
4952.50 1184
4953.17 1281
4953.83 1169
4954.49 1116
4955.16 1211
4955.82 1199
4956.49 1177
4957.15 1213
4957.82 1246
4958.48 1225
4959.15 1269
4959.81 1293
4960.47 1313
4961.14 1397
4961.80 1467
4962.47 1659
4963.13 1714
4963.80 1800
4964.46 1782
4965.13 1750
4965.79 1688
4966.46 1540
4967.12 1439
4967.79 1411
4968.45 1447
4969.12 1396
4969.79 1372
4970.45 1363
4971.12 1368
4971.78 1320
4972.45 1391
4973.11 1368
4973.78 1367
4974.44 1375
4975.11 1296
4975.78 1411
4976.44 1370
4977.11 1378
4977.77 1395
4978.44 1357
4979.11 1374
4979.77 1399
4980.44 1279
4981.10 1364
4981.77 1384
4982.44 1416
4983.10 1489
4983.77 1596
4984.43 1729
4985.10 1869
4985.77 2241
4986.43 2651
4987.10 3056
4987.77 3309
4988.43 3426
4989.10 3455
4989.77 3439
4990.43 3213
4991.10 2953
4991.77 2736
4992.43 2432
4993.10 2213
4993.77 1865
4994.43 1696
4995.10 1530
4995.77 1515
4996.44 1333
4997.10 1257
4997.77 1198
4998.44 1203
4999.10 1247
4999.77 1221
5000.44 1198
5001.11 1163
5001.77 1208
5002.44 1264
5003.11 1247
5003.78 1115
5004.44 1193
5005.11 1198
5005.78 1256
5006.45 1235
5007.12 1252
5007.78 1149
5008.45 1212
5009.12 1196
5009.79 1266
5010.46 1302
5011.12 1261
5011.79 1263
5012.46 1300
5013.13 1270
5013.80 1225
5014.47 1338
5015.13 1380
5015.80 1374
5016.47 1395
5017.14 1479
5017.81 1548
5018.48 1595
5019.14 1726
5019.81 1983
5020.48 2143
5021.15 2257
5021.82 2265
5022.49 2341
5023.16 2434
5023.83 2363
5024.50 2266
5025.16 2132
5025.83 1996
5026.50 1962
5027.17 1796
5027.84 1715
5028.51 1579
5029.18 1448
5029.85 1388
5030.52 1357
5031.19 1336
5031.86 1319
5032.53 1327
5033.20 1265
5033.87 1225
5034.54 1240
5035.21 1249
5035.88 1228
5036.54 1223
5037.21 1214
5037.88 1205
5038.55 1228
5039.22 1186
5039.89 1205
5040.56 1161
5041.23 1130
5041.90 1210
5042.58 1264
5043.25 1169
5043.92 1141
5044.59 1150
5045.26 1166
5045.93 1159
5046.60 1193
5047.27 1178
5047.94 1214
5048.61 1217
5049.28 1238
5049.95 1230
5050.62 1180
5051.29 1142
5051.96 1189
5052.63 1251
5053.30 1202
5053.98 1184
5054.65 1198
5055.32 1167
5055.99 1156
5056.66 1145
5057.33 1193
5058.00 1267
5058.67 1270
5059.34 1233
5060.02 1268
5060.69 1230
5061.36 1245
5062.03 1243
5062.70 1207
5063.37 1228
5064.04 1198
5064.72 1170
5065.39 1134
5066.06 1145
5066.73 1186
5067.40 1170
5068.08 1103
5068.75 1092
5069.42 1106
5070.09 1064
5070.76 1041
5071.44 1042
5072.11 1132
5072.78 1123
5073.45 1087
5074.12 1145
5074.80 1041
5075.47 1097
5076.14 1158
5076.81 1162
5077.49 1105
5078.16 1155
5078.83 1177
5079.50 1176
5080.18 1136
5080.85 1177
5081.52 1199
5082.20 1123
5082.87 1138
5083.54 1133
5084.21 1141
5084.89 1124
5085.56 1106
5086.23 1143
5086.91 1188
5087.58 1148
5088.25 1199
5088.93 1283
5089.60 1274
5090.27 1267
5090.95 1217
5091.62 1299
5092.29 1303
5092.97 1256
5093.64 1233
5094.31 1261
5094.99 1258
5095.66 1253
5096.34 1172
5097.01 1173
5097.68 1152
5098.36 1092
5099.03 1152
5099.70 1135
5100.38 1112
5101.05 1190
5101.73 1241
5102.40 1151
5103.08 1211
5103.75 1192
5104.42 1174
5105.10 1143
5105.77 1181
5106.45 1177
5107.12 1201
5107.80 1211
5108.47 1178
5109.15 1096
5109.82 1118
5110.49 1020
5111.17 1058
5111.84 1046
5112.52 1067
5113.19 1084
5113.87 1075
5114.54 1108
5115.22 1108
5115.89 1130
5116.57 1166
5117.24 1247
5117.92 1242
5118.59 1173
5119.27 1244
5119.94 1215
5120.62 1255
5121.30 1225
5121.97 1228
5122.65 1159
5123.32 1095
5124.00 1066
5124.67 1060
5125.35 1109
5126.02 1148
5126.70 1130
5127.38 1148
5128.05 1086
5128.73 1059
5129.40 1045
5130.08 1104
5130.76 1125
5131.43 1131
5132.11 1093
5132.78 1119
5133.46 1186
5134.14 1223
5134.81 1163
5135.49 1170
5136.17 1136
5136.84 1134
5137.52 1203
5138.20 1266
5138.87 1233
5139.55 1160
5140.22 1214
5140.90 1156
5141.58 1130
5142.26 1155
5142.93 1130
5143.61 1089
5144.29 1037
5144.96 1092
5145.64 1034
5146.32 1042
5146.99 1010
5147.67 1044
5148.35 1018
5149.03 1087
5149.70 1081
5150.38 1082
5151.06 1084
5151.73 1074
5152.41 1061
5153.09 1056
5153.77 1048
5154.44 1000
5155.12 1025
5155.80 971
5156.48 920
5157.16 998
5157.83 1013
5158.51 989
5159.19 1013
5159.87 1054
5160.55 1062
5161.22 1037
5161.90 987
5162.58 1004
5163.26 979
5163.94 1046
5164.61 1078
5165.29 1077
5165.97 1070
5166.65 1052
5167.33 960
5168.01 1016
5168.68 1025
5169.36 1016
5170.04 1023
5170.72 1003
5171.40 1008
5172.08 981
5172.76 973
5173.44 1029
5174.11 1039
5174.79 1014
5175.47 998
5176.15 1005
5176.83 1018
5177.51 1091
5178.19 1097
5178.87 1027
5179.55 1049
5180.23 1039
5180.91 1008
5181.58 1031
5182.26 1078
5182.94 1016
5183.62 991
5184.30 1015
5184.98 1022
5185.66 968
5186.34 948
5187.02 948
5187.70 932
5188.38 975
5189.06 965
5189.74 959
5190.42 953
5191.10 1003
5191.78 991
5192.46 1045
5193.14 1032
5193.82 944
5194.50 1022
5195.18 965
5195.86 942
5196.54 947
5197.22 1039
5197.90 1038
5198.58 995
5199.26 1046
5199.94 993
5200.63 1024
5201.31 984
5201.99 953
5202.67 994
5203.35 1029
5204.03 1114
5204.71 1119
5205.39 1134
5206.07 1088
5206.75 1160
5207.43 1090
5208.11 1153
5208.80 1219
5209.48 1223
5210.16 1155
5210.84 1196
5211.52 1230
5212.20 1208
5212.88 1233
5213.57 1278
5214.25 1244
5214.93 1201
5215.61 1272
5216.29 1253
5216.97 1236
5217.66 1230
5218.34 1191
5219.02 1148
5219.70 1157
5220.38 1135
5221.06 1127
5221.75 1091
5222.43 1091
5223.11 1065
5223.79 1110
5224.47 1107
5225.16 1032
5225.84 998
5226.52 1045
5227.20 1018
5227.89 1045
5228.57 1111
5229.25 1102
5229.93 1122
5230.62 1147
5231.30 1127
5231.98 1137
5232.66 1158
5233.35 1089
5234.03 1131
5234.71 1102
5235.40 1148
5236.08 1141
5236.76 1192
5237.44 1171
5238.13 1145
5238.81 1126
5239.49 1128
5240.18 1141
5240.86 1190
5241.54 1095
5242.23 1112
5242.91 1073
5243.59 1034
5244.28 1098
5244.96 1075
5245.64 1081
5246.33 1122
5247.01 1133
5247.70 1134
5248.38 1142
5249.06 1094
5249.75 1116
5250.43 1169
5251.11 1150
5251.80 1132
5252.48 1112
5253.17 1073
5253.85 1121
5254.53 1125
5255.22 1093
5255.90 1133
5256.59 1031
5257.27 1081
5257.96 1067
5258.64 1037
5259.32 1071
5260.01 1058
5260.69 1078
5261.38 1104
5262.06 1103
5262.75 1158
5263.43 1165
5264.12 1217
5264.80 1157
5265.49 1101
5266.17 1079
5266.86 1069
5267.54 1057
5268.23 1170
5268.91 1137
5269.60 1078
5270.28 1067
5270.97 1080
5271.65 1107
5272.34 1004
5273.02 1028
5273.71 1064
5274.39 1064
5275.08 1050
5275.76 1093
5276.45 1048
5277.14 1126
5277.82 1194
5278.51 1255
5279.19 1200
5279.88 1239
5280.56 1316
5281.25 1268
5281.94 1298
5282.62 1260
5283.31 1224
5283.99 1169
5284.68 1177
5285.37 1193
5286.05 1098
5286.74 1073
5287.43 1065
5288.11 1142
5288.80 1096
5289.48 1125
5290.17 1103
5290.86 1111
5291.54 1105
5292.23 1127
5292.92 1149
5293.60 1202
5294.29 1168
5294.98 1140
5295.66 1177
5296.35 1107
5297.04 1179
5297.72 1210
5298.41 1363
5299.10 1376
5299.79 1403
5300.47 1478
5301.16 1480
5301.85 1483
5302.53 1447
5303.22 1362
5303.91 1304
5304.60 1212
5305.28 1167
5305.97 1177
5306.66 1176
5307.35 1210
5308.03 1170
5308.72 1144
5309.41 1130
5310.10 1158
5310.78 1159
5311.47 1202
5312.16 1166
5312.85 1131
5313.54 1092
5314.22 1071
5314.91 1073
5315.60 1096
5316.29 1147
5316.98 1150
5317.66 1136
5318.35 1118
5319.04 1136
5319.73 1170
5320.42 1149
5321.11 1127
5321.80 1160
5322.48 1119
5323.17 1129
5323.86 1091
5324.55 1090
5325.24 1071
5325.93 1084
5326.62 1121
5327.30 1177
5327.99 1111
5328.68 1167
5329.37 1164
5330.06 1249
5330.75 1171
5331.44 1211
5332.13 1228
5332.82 1242
5333.51 1271
5334.20 1243
5334.88 1307
5335.57 1281
5336.26 1182
5336.95 1245
5337.64 1241
5338.33 1192
5339.02 1218
5339.71 1206
5340.40 1202
5341.09 1173
5341.78 1175
5342.47 1230
5343.16 1259
5343.85 1326
5344.54 1419
5345.23 1510
5345.92 1603
5346.61 1674
5347.30 1803
5347.99 1967
5348.68 2189
5349.37 2379
5350.06 2424
5350.75 2393
5351.44 2441
5352.13 2209
5352.82 2108
5353.51 1963
5354.20 1773
5354.90 1636
5355.59 1463
5356.28 1369
5356.97 1312
5357.66 1278
5358.35 1286
5359.04 1197
5359.73 1188
5360.42 1194
5361.11 1178
5361.80 1147
5362.49 1205
5363.19 1229
5363.88 1173
5364.57 1102
5365.26 1074
5365.95 1086
5366.64 1113
5367.33 1108
5368.03 1115
5368.72 1139
5369.41 1132
5370.10 1094
5370.79 1071
5371.48 1110
5372.18 1095
5372.87 1148
5373.56 1102
5374.25 1093
5374.94 1141
5375.63 1176
5376.33 1134
5377.02 1102
5377.71 1024
5378.40 1015
5379.10 1041
5379.79 1016
5380.48 988
5381.17 1038
5381.86 1097
5382.56 1111
5383.25 1093
5383.94 1116
5384.63 1041
5385.33 1103
5386.02 1115
5386.71 1161
5387.40 1193
5388.10 1134
5388.79 1165
5389.48 1199
5390.18 1191
5390.87 1194
5391.56 1231
5392.26 1176
5392.95 1124
5393.64 1082
5394.33 1037
5395.03 1097
5395.72 1114
5396.41 1083
5397.11 1051
5397.80 1057
5398.49 1041
5399.19 1048
5399.88 1037
5400.58 1027
5401.27 1011
5401.96 1014
5402.66 1057
5403.35 1057
5404.04 1037
5404.74 1064
5405.43 1012
5406.13 1110
5406.82 1068
5407.51 1067
5408.21 1034
5408.90 1030
5409.60 1077
5410.29 1082
5410.98 1098
5411.68 1082
5412.37 1094
5413.07 1073
5413.76 1105
5414.46 1098
5415.15 1130
5415.84 1123
5416.54 1093
5417.23 1097
5417.93 1060
5418.62 1059
5419.32 1139
5420.01 1065
5420.71 1119
5421.40 1072
5422.10 1124
5422.79 1081
5423.49 1132
5424.18 1099
5424.88 1023
5425.57 1065
5426.27 1109
5426.96 1114
5427.66 1065
5428.35 1153
5429.05 1172
5429.74 1079
5430.44 1072
5431.14 1075
5431.83 1064
5432.53 1068
5433.22 1093
5433.92 1127
5434.61 1178
5435.31 1251
5436.01 1228
5436.70 1210
5437.40 1216
5438.09 1238
5438.79 1194
5439.49 1162
5440.18 1152
5440.88 1185
5441.57 1219
5442.27 1192
5442.97 1243
5443.66 1266
5444.36 1281
5445.06 1229
5445.75 1308
5446.45 1410
5447.15 1499
5447.84 1488
5448.54 1441
5449.24 1377
5449.93 1379
5450.63 1406
5451.33 1323
5452.02 1257
5452.72 1245
5453.42 1274
5454.11 1256
5454.81 1243
5455.51 1160
5456.20 1139
5456.90 1151
5457.60 1189
5458.30 1260
5458.99 1236
5459.69 1226
5460.39 1272
5461.09 1248
5461.78 1243
5462.48 1303
5463.18 1348
5463.88 1349
5464.57 1303
5465.27 1301
5465.97 1297
5466.67 1304
5467.36 1386
5468.06 1264
5468.76 1266
5469.46 1378
5470.16 1333
5470.85 1327
5471.55 1431
5472.25 1478
5472.95 1527
5473.65 1645
5474.35 1717
5475.04 1695
5475.74 1582
5476.44 1690
5477.14 1724
5477.84 1766
5478.54 1782
5479.23 1876
5479.93 1972
5480.63 2067
5481.33 2057
5482.03 1880
5482.73 1740
5483.43 1650
5484.13 1607
5484.83 1587
5485.52 1565
5486.22 1564
5486.92 1539
5487.62 1536
5488.32 1558
5489.02 1534
5489.72 1519
5490.42 1535
5491.12 1562
5491.82 1554
5492.52 1667
5493.22 1637
5493.92 1627
5494.62 1663
5495.31 1733
5496.01 1702
5496.71 1854
5497.41 2059
5498.11 2219
5498.81 2410
5499.51 2787
5500.21 3047
5500.91 3258
5501.61 3048
5502.31 2923
5503.01 2695
5503.71 2383
5504.41 2056
5505.11 1928
5505.81 1846
5506.51 1759
5507.22 1652
5507.92 1583
5508.62 1597
5509.32 1572
5510.02 1531
5510.72 1586
5511.42 1561
5512.12 1600
5512.82 1671
5513.52 1795
5514.22 1719
5514.92 1763
5515.62 1707
5516.32 1634
5517.03 1560
5517.73 1645
5518.43 1691
5519.13 1643
5519.83 1702
5520.53 1628
5521.23 1658
5521.93 1626
5522.63 1538
5523.34 1476
5524.04 1410
5524.74 1339
5525.44 1310
5526.14 1292
5526.84 1335
5527.55 1280
5528.25 1242
5528.95 1272
5529.65 1289
5530.35 1289
5531.05 1393
5531.76 1396
5532.46 1396
5533.16 1431
5533.86 1395
5534.56 1438
5535.27 1362
5535.97 1346
5536.67 1366
5537.37 1397
5538.08 1339
5538.78 1307
5539.48 1258
5540.18 1211
5540.89 1235
5541.59 1187
5542.29 1209
5542.99 1298
5543.70 1335
5544.40 1333
5545.10 1365
5545.80 1391
5546.51 1381
5547.21 1475
5547.91 1456
5548.62 1425
5549.32 1389
5550.02 1295
5550.73 1282
5551.43 1225
5552.13 1197
5552.84 1172
5553.54 1109
5554.24 1154
5554.95 1167
5555.65 1135
5556.35 1195
5557.06 1197
5557.76 1246
5558.46 1304
5559.17 1313
5559.87 1305
5560.57 1339
5561.28 1370
5561.98 1300
5562.69 1257
5563.39 1248
5564.09 1254
5564.80 1306
5565.50 1297
5566.21 1267
5566.91 1227
5567.61 1227
5568.32 1237
5569.02 1154
5569.73 1194
5570.43 1195
5571.14 1211
5571.84 1191
5572.54 1179
5573.25 1219
5573.95 1216
5574.66 1197
5575.36 1224
5576.07 1261
5576.77 1309
5577.48 1266
5578.18 1240
5578.89 1209
5579.59 1168
5580.30 1187
5581.00 1189
5581.71 1137
5582.41 1106
5583.12 1117
5583.82 1194
5584.53 1126
5585.23 1095
5585.94 1138
5586.64 1125
5587.35 1109
5588.06 1125
5588.76 1097
5589.47 1150
5590.17 1164
5590.88 1145
5591.58 1102
5592.29 1097
5592.99 1074
5593.70 1099
5594.41 1140
5595.11 1122
5595.82 1093
5596.52 1100
5597.23 1043
5597.94 1056
5598.64 1037
5599.35 1058
5600.06 1080
5600.76 1032
5601.47 1083
5602.17 1074
5602.88 1070
5603.59 1096
5604.29 1011
5605.00 1029
5605.71 1040
5606.41 1027
5607.12 1047
5607.83 1005
5608.53 1014
5609.24 1009
5609.95 1055
5610.65 1027
5611.36 1082
5612.07 1041
5612.78 1020
5613.48 1023
5614.19 1012
5614.90 1065
5615.60 1095
5616.31 1008
5617.02 1040
5617.73 1044
5618.43 994
5619.14 1036
5619.85 1032
5620.56 1013
5621.26 1043
5621.97 1023
5622.68 1033
5623.39 993
5624.09 1005
5624.80 1058
5625.51 1049
5626.22 1058
5626.93 1095
5627.63 1095
5628.34 1058
5629.05 1041
5629.76 1107
5630.47 1016
5631.17 996
5631.88 999
5632.59 1076
5633.30 1025
5634.01 1003
5634.72 1045
5635.42 1029
5636.13 1055
5636.84 1085
5637.55 1040
5638.26 1083
5638.97 1063
5639.68 1031
5640.39 1084
5641.09 1057
5641.80 1120
5642.51 1126
5643.22 1131
5643.93 1097
5644.64 1095
5645.35 1052
5646.06 1054
5646.77 1107
5647.48 1087
5648.19 1097
5648.89 1083
5649.60 1115
5650.31 1080
5651.02 1091
5651.73 1124
5652.44 1065
5653.15 1071
5653.86 1107
5654.57 1102
5655.28 1174
5655.99 1136
5656.70 1182
5657.41 1186
5658.12 1219
5658.83 1203
5659.54 1153
5660.25 1123
5660.96 1090
5661.67 1049
5662.38 1176
5663.09 1108
5663.80 1076
5664.51 1131
5665.22 1126
5665.93 1108
5666.64 1115
5667.35 1131
5668.06 1123
5668.77 1168
5669.48 1220
5670.19 1212
5670.91 1300
5671.62 1317
5672.33 1278
5673.04 1185
5673.75 1175
5674.46 1162
5675.17 1101
5675.88 1092
5676.59 1166
5677.30 1084
5678.01 1065
5678.73 1094
5679.44 1149
5680.15 1155
5680.86 1179
5681.57 1171
5682.28 1190
5682.99 1182
5683.71 1145
5684.42 1123
5685.13 1117
5685.84 1085
5686.55 1115
5687.26 1200
5687.98 1094
5688.69 1133
5689.40 1183
5690.11 1115
5690.82 1071
5691.54 1103
5692.25 1139
5692.96 1145
5693.67 1156
5694.38 1124
5695.10 1097
5695.81 1066
5696.52 1070
5697.23 1110
5697.95 1118
5698.66 1105
5699.37 1120
5700.08 1137
5700.80 1073
5701.51 1167
5702.22 1128
5702.93 1122
5703.65 1055
5704.36 1086
5705.07 1111
5705.78 1160
5706.50 1122
5707.21 1126
5707.92 1109
5708.64 1112
5709.35 1194
5710.06 1169
5710.78 1135
5711.49 1156
5712.20 1181
5712.92 1164
5713.63 1140
5714.34 1129
5715.06 1153
5715.77 1142
5716.48 1168
5717.20 1135
5717.91 1177
5718.62 1179
5719.34 1174
5720.05 1237
5720.77 1205
5721.48 1207
5722.19 1223
5722.91 1262
5723.62 1232
5724.33 1332
5725.05 1340
5725.76 1266
5726.48 1248
5727.19 1236
5727.91 1281
5728.62 1263
5729.33 1307
5730.05 1233
5730.76 1232
5731.48 1249
5732.19 1295
5732.91 1307
5733.62 1343
5734.34 1402
5735.05 1474
5735.77 1451
5736.48 1502
5737.20 1696
5737.91 1778
5738.63 1873
5739.34 1939
5740.06 1982
5740.77 1951
5741.49 1944
5742.20 1868
5742.92 1836
5743.63 1733
5744.35 1672
5745.06 1585
5745.78 1571
5746.49 1647
5747.21 1533
5747.92 1579
5748.64 1595
5749.35 1576
5750.07 1489
5750.79 1500
5751.50 1568
5752.22 1557
5752.93 1605
5753.65 1624
5754.36 1565
5755.08 1563
5755.80 1576
5756.51 1653
5757.23 1712
5757.95 1681
5758.66 1802
5759.38 1791
5760.09 1800
5760.81 1901
5761.53 1948
5762.24 2106
5762.96 2074
5763.68 2008
5764.39 2099
5765.11 2067
5765.83 2112
5766.54 2182
5767.26 2159
5767.98 2075
5768.69 2010
5769.41 1985
5770.13 1967
5770.84 2053
5771.56 2037
5772.28 2069
5772.99 2080
5773.71 2018
5774.43 2034
5775.15 2179
5775.86 2115
5776.58 2239
5777.30 2258
5778.01 2365
5778.73 2429
5779.45 2479
5780.17 2637
5780.88 2619
5781.60 2538
5782.32 2477
5783.04 2565
5783.76 2544
5784.47 2615
5785.19 2592
5785.91 2592
5786.63 2651
5787.34 2752
5788.06 2711
5788.78 2880
5789.50 3012
5790.22 3136
5790.94 3289
5791.65 3478
5792.37 3691
5793.09 3948
5793.81 4241
5794.53 4414
5795.25 4564
5795.96 4815
5796.68 5047
5797.40 5527
5798.12 6476
5798.84 8366
5799.56 10896
5800.28 14512
5800.99 18759
5801.71 22187
5802.43 24139
5803.15 23661
5803.87 21681
5804.59 18466
5805.31 14885
5806.03 11809
5806.75 9484
5807.47 7707
5808.18 6704
5808.90 6229
5809.62 5867
5810.34 5647
5811.06 5595
5811.78 5653
5812.50 5433
5813.22 5413
5813.94 5585
5814.66 5832
5815.38 5926
5816.10 5900
5816.82 6050
5817.54 5935
5818.26 5795
5818.98 5684
5819.70 5652
5820.42 5644
5821.14 5571
5821.86 5268
5822.58 4989
5823.30 4642
5824.02 4261
5824.74 4149
5825.46 3843
5826.18 3670
5826.90 3544
5827.62 3352
5828.34 3274
5829.06 3070
5829.78 3102
5830.50 3076
5831.22 3012
5831.95 2985
5832.67 3024
5833.39 2955
5834.11 2980
5834.83 2899
5835.55 2783
5836.27 2808
5836.99 2656
5837.71 2676
5838.43 2634
5839.15 2657
5839.88 2767
5840.60 2845
5841.32 2826
5842.04 2679
5842.76 2679
5843.48 2501
5844.20 2437
5844.93 2298
5845.65 2155
5846.37 2206
5847.09 2118
5847.81 2141
5848.53 2162
5849.26 2100
5849.98 2123
5850.70 2175
5851.42 2182
5852.14 2156
5852.87 2156
5853.59 2188
5854.31 2032
5855.03 2173
5855.75 2176
5856.48 2118
5857.20 2132
5857.92 2058
5858.64 2157
5859.37 2173
5860.09 2111
5860.81 2098
5861.53 2096
5862.26 2072
5862.98 2095
5863.70 2108
5864.42 2053
5865.15 1928
5865.87 1962
5866.59 1938
5867.31 1957
5868.04 1878
5868.76 1934
5869.48 1898
5870.21 1955
5870.93 2012
5871.65 2015
5872.38 2067
5873.10 2166
5873.82 2149
5874.55 2120
5875.27 2132
5875.99 2087
5876.72 2031
5877.44 2032
5878.16 2079
5878.89 1963
5879.61 1949
5880.33 1898
5881.06 1865
5881.78 1872
5882.51 1852
5883.23 1815
5883.95 1815
5884.68 1857
5885.40 1880
5886.13 1919
5886.85 1949
5887.57 1977
5888.30 1967
5889.02 1925
5889.75 1857
5890.47 1840
5891.20 1738
5891.92 1778
5892.64 1669
5893.37 1689
5894.09 1718
5894.82 1793
5895.54 1820
5896.27 1684
5896.99 1696
5897.72 1735
5898.44 1715
5899.17 1707
5899.89 1668
5900.62 1666
5901.34 1625
5902.07 1646
5902.79 1679
5903.52 1630
5904.24 1608
5904.97 1680
5905.69 1572
5906.42 1568
5907.14 1599
5907.87 1597
5908.59 1525
5909.32 1472
5910.04 1496
5910.77 1561
5911.50 1514
5912.22 1477
5912.95 1460
5913.67 1498
5914.40 1520
5915.12 1569
5915.85 1526
5916.58 1491
5917.30 1582
5918.03 1605
5918.75 1525
5919.48 1508
5920.21 1547
5920.93 1527
5921.66 1587
5922.39 1560
5923.11 1507
5923.84 1497
5924.56 1546
5925.29 1581
5926.02 1506
5926.74 1543
5927.47 1611
5928.20 1590
5928.92 1583
5929.65 1615
5930.38 1650
5931.10 1729
5931.83 1711
5932.56 1755
5933.28 1840
5934.01 1879
5934.74 2027
5935.47 2100
5936.19 2094
5936.92 2154
5937.65 2177
5938.37 2121
5939.10 1995
5939.83 1913
5940.56 1941
5941.28 1987
5942.01 1920
5942.74 1976
5943.47 1934
5944.19 1992
5944.92 2039
5945.65 2043
5946.38 2043
5947.11 2009
5947.83 2058
5948.56 2045
5949.29 2157
5950.02 2221
5950.74 2167
5951.47 2313
5952.20 2376
5952.93 2394
5953.66 2353
5954.39 2265
5955.11 2365
5955.84 2254
5956.57 2221
5957.30 2263
5958.03 2339
5958.76 2400
5959.48 2282
5960.21 2328
5960.94 2345
5961.67 2301
5962.40 2443
5963.13 2464
5963.86 2557
5964.59 2665
5965.31 2769
5966.04 2869
5966.77 3019
5967.50 3166
5968.23 2997
5968.96 3042
5969.69 3106
5970.42 2963
5971.15 2845
5971.88 2818
5972.61 2961
5973.34 2916
5974.06 2765
5974.79 2900
5975.52 3010
5976.25 3053
5976.98 3042
5977.71 3086
5978.44 3144
5979.17 3364
5979.90 3456
5980.63 3528
5981.36 3594
5982.09 3619
5982.82 3664
5983.55 3686
5984.28 3653
5985.01 3687
5985.74 3617
5986.47 3554
5987.20 3671
5987.93 3693
5988.66 3718
5989.39 3662
5990.12 3673
5990.85 3728
5991.58 3868
5992.32 3928
5993.05 3965
5993.78 4069
5994.51 4130
5995.24 4058
5995.97 4138
5996.70 4306
5997.43 4250
5998.16 4173
5998.89 4212
5999.62 4081
6000.35 4177
6001.09 4037
6001.82 4038
6002.55 4001
6003.28 3835
6004.01 3820
6004.74 3808
6005.47 3986
6006.20 4109
6006.94 4450
6007.67 4819
6008.40 5666
6009.13 6955
6009.86 8518
6010.59 10221
6011.33 12293
6012.06 14122
6012.79 15435
6013.52 15874
6014.25 15875
6014.98 15276
6015.72 13981
6016.45 12117
6017.18 10688
6017.91 9172
6018.64 7618
6019.38 6384
6020.11 5491
6020.84 4719
6021.57 4264
6022.31 3872
6023.04 3697
6023.77 3414
6024.50 3210
6025.24 3067
6025.97 3052
6026.70 2918
6027.43 2848
6028.17 2768
6028.90 2739
6029.63 2685
6030.37 2524
6031.10 2400
6031.83 2399
6032.56 2291
6033.30 2177
6034.03 2172
6034.76 2244
6035.50 2268
6036.23 2350
6036.96 2348
6037.70 2361
6038.43 2546
6039.16 2566
6039.90 2650
6040.63 2727
6041.36 2784
6042.10 2713
6042.83 2698
6043.56 2760
6044.30 2781
6045.03 2702
6045.77 2695
6046.50 2818
6047.23 2829
6047.97 2927
6048.70 3049
6049.44 3258
6050.17 3149
6050.90 3325
6051.64 3474
6052.37 3580
6053.11 3593
6053.84 3512
6054.57 3407
6055.31 3267
6056.04 3065
6056.78 2983
6057.51 3006
6058.25 2943
6058.98 2854
6059.72 2915
6060.45 2885
6061.19 2839
6061.92 2790
6062.66 2789
6063.39 2763
6064.13 2719
6064.86 2679
6065.60 2605
6066.33 2628
6067.07 2626
6067.80 2573
6068.54 2553
6069.27 2556
6070.01 2494
6070.74 2431
6071.48 2476
6072.21 2443
6072.95 2418
6073.68 2367
6074.42 2393
6075.15 2313
6075.89 2386
6076.63 2371
6077.36 2319
6078.10 2362
6078.83 2373
6079.57 2279
6080.30 2153
6081.04 2218
6081.78 2263
6082.51 2207
6083.25 2135
6083.98 2047
6084.72 2013
6085.46 2103
6086.19 2070
6086.93 2103
6087.67 2049
6088.40 2044
6089.14 2079
6089.88 2185
6090.61 2194
6091.35 2110
6092.09 2092
6092.82 2098
6093.56 2081
6094.30 2015
6095.03 1996
6095.77 2009
6096.51 1985
6097.24 1841
6097.98 1874
6098.72 1811
6099.45 1883
6100.19 1858
6100.93 1846
6101.67 1910
6102.40 1846
6103.14 1888
6103.88 1938
6104.61 1853
6105.35 1809
6106.09 1796
6106.83 1822
6107.56 1888
6108.30 1857
6109.04 1879
6109.78 1907
6110.51 1910
6111.25 1916
6111.99 1860
6112.73 1861
6113.47 1880
6114.20 1933
6114.94 1880
6115.68 1820
6116.42 1898
6117.16 1837
6117.89 1911
6118.63 1887
6119.37 1884
6120.11 1872
6120.85 1980
6121.59 2009
6122.32 1913
6123.06 1904
6123.80 1919
6124.54 1971
6125.28 1968
6126.02 1974
6126.76 1983
6127.49 2003
6128.23 1958
6128.97 2045
6129.71 1985
6130.45 1944
6131.19 2091
6131.93 2063
6132.67 2073
6133.41 2091
6134.15 2060
6134.88 2031
6135.62 2032
6136.36 2061
6137.10 2090
6137.84 2168
6138.58 2202
6139.32 2173
6140.06 2125
6140.80 2027
6141.54 2077
6142.28 2048
6143.02 2099
6143.76 2080
6144.50 2012
6145.24 2117
6145.98 2152
6146.72 2151
6147.46 2093
6148.20 2131
6148.94 2137
6149.68 2149
6150.42 2126
6151.16 2149
6151.90 2143
6152.64 2250
6153.38 2261
6154.12 2377
6154.86 2334
6155.60 2364
6156.34 2437
6157.08 2456
6157.82 2470
6158.56 2487
6159.30 2456
6160.04 2514
6160.78 2580
6161.52 2777
6162.27 2829
6163.01 2945
6163.75 3119
6164.49 3218
6165.23 3339
6165.97 3573
6166.71 3679
6167.45 3685
6168.19 3555
6168.94 3624
6169.68 3502
6170.42 3314
6171.16 3238
6171.90 3220
6172.64 3133
6173.38 3086
6174.13 3033
6174.87 2983
6175.61 2998
6176.35 2899
6177.09 2987
6177.83 3152
6178.58 3062
6179.32 3068
6180.06 3120
6180.80 3270
6181.54 3267
6182.28 3326
6183.03 3300
6183.77 3411
6184.51 3376
6185.25 3385
6186.00 3452
6186.74 3513
6187.48 3510
6188.22 3434
6188.97 3633
6189.71 3922
6190.45 4025
6191.19 3975
6191.94 4246
6192.68 4364
6193.42 4293
6194.16 4158
6194.91 4180
6195.65 4238
6196.39 4397
6197.13 4261
6197.88 4398
6198.62 4353
6199.36 4222
6200.11 4274
6200.85 4338
6201.59 4553
6202.34 4930
6203.08 5535
6203.82 6541
6204.57 8246
6205.31 10618
6206.05 13765
6206.80 17556
6207.54 20660
6208.28 23350
6209.03 25080
6209.77 25043
6210.52 23481
6211.26 21066
6212.00 18511
6212.75 15592
6213.49 12802
6214.23 10686
6214.98 8788
6215.72 7264
6216.47 6202
6217.21 5490
6217.95 4688
6218.70 4235
6219.44 4091
6220.19 3869
6220.93 3792
6221.68 3780
6222.42 3811
6223.17 3770
6223.91 3823
6224.65 3828
6225.40 3648
6226.14 3535
6226.89 3351
6227.63 3007
6228.38 2865
6229.12 2615
6229.87 2472
6230.61 2359
6231.36 2364
6232.10 2425
6232.85 2285
6233.59 2398
6234.34 2387
6235.08 2327
6235.83 2453
6236.57 2438
6237.32 2479
6238.06 2497
6238.81 2519
6239.56 2501
6240.30 2537
6241.05 2599
6241.79 2653
6242.54 2630
6243.28 2779
6244.03 2954
6244.77 3180
6245.52 3429
6246.27 3654
6247.01 3698
6247.76 3712
6248.50 3775
6249.25 3701
6250.00 3576
6250.74 3436
6251.49 3247
6252.23 3079
6252.98 2986
6253.73 2984
6254.47 2852
6255.22 2842
6255.97 2821
6256.71 2873
6257.46 2788
6258.21 2680
6258.95 2786
6259.70 2770
6260.45 2758
6261.19 2737
6261.94 2619
6262.69 2660
6263.43 2612
6264.18 2578
6264.93 2607
6265.67 2555
6266.42 2541
6267.17 2581
6267.92 2631
6268.66 2651
6269.41 2685
6270.16 2760
6270.90 2815
6271.65 2928
6272.40 2976
6273.15 3029
6273.89 3125
6274.64 3206
6275.39 3182
6276.14 3290
6276.89 3302
6277.63 3246
6278.38 3148
6279.13 3058
6279.88 2961
6280.62 2795
6281.37 2719
6282.12 2573
6282.87 2491
6283.62 2514
6284.36 2545
6285.11 2534
6285.86 2620
6286.61 2741
6287.36 2757
6288.11 2815
6288.85 2866
6289.60 3033
6290.35 3101
6291.10 3163
6291.85 2988
6292.60 2809
6293.35 2789
6294.09 2646
6294.84 2454
6295.59 2382
6296.34 2254
6297.09 2233
6297.84 2196
6298.59 2175
6299.34 2172
6300.09 2148
6300.83 2146
6301.58 2219
6302.33 2254
6303.08 2232
6303.83 2158
6304.58 2189
6305.33 2237
6306.08 2218
6306.83 2173
6307.58 2123
6308.33 2187
6309.08 2137
6309.83 2206
6310.58 2195
6311.33 2219
6312.08 2248
6312.83 2245
6313.58 2344
6314.33 2317
6315.08 2350
6315.83 2400
6316.58 2520
6317.33 2456
6318.08 2387
6318.83 2390
6319.58 2369
6320.33 2242
6321.08 2167
6321.83 2070
6322.58 2120
6323.33 2100
6324.08 1996
6324.83 1923
6325.58 1923
6326.33 1977
6327.08 1939
6327.83 1968
6328.58 2021
6329.33 2056
6330.08 2083
6330.84 2202
6331.59 2168
6332.34 2157
6333.09 2035
6333.84 2068
6334.59 1976
6335.34 1915
6336.09 1827
6336.84 1783
6337.60 1880
6338.35 1789
6339.10 1759
6339.85 1740
6340.60 1757
6341.35 1821
6342.10 1767
6342.86 1747
6343.61 1761
6344.36 1798
6345.11 1830
6345.86 1844
6346.61 1819
6347.37 1854
6348.12 1828
6348.87 1907
6349.62 1975
6350.37 2146
6351.13 2192
6351.88 2194
6352.63 2307
6353.38 2347
6354.14 2211
6354.89 2199
6355.64 2184
6356.39 2171
6357.14 2040
6357.90 2007
6358.65 1949
6359.40 1950
6360.16 1894
6360.91 1772
6361.66 1783
6362.41 1861
6363.17 1820
6363.92 1795
6364.67 1760
6365.42 1799
6366.18 1794
6366.93 1875
6367.68 1899
6368.44 1850
6369.19 1851
6369.94 1818
6370.70 1866
6371.45 1858
6372.20 1909
6372.96 1901
6373.71 1914
6374.46 1846
6375.22 1867
6375.97 1892
6376.72 1850
6377.48 1820
6378.23 1763
6378.99 1822
6379.74 1869
6380.49 1979
6381.25 1917
6382.00 1940
6382.75 1914
6383.51 1876
6384.26 1871
6385.02 1803
6385.77 1747
6386.53 1637
6387.28 1693
6388.03 1656
6388.79 1611
6389.54 1577
6390.30 1544
6391.05 1634
6391.81 1640
6392.56 1563
6393.31 1629
6394.07 1546
6394.82 1585
6395.58 1603
6396.33 1565
6397.09 1505
6397.84 1509
6398.60 1510
6399.35 1443
6400.11 1541
6400.86 1461
6401.62 1479
6402.37 1502
6403.13 1516
6403.88 1441
6404.64 1441
6405.39 1477
6406.15 1510
6406.90 1493
6407.66 1559
6408.42 1574
6409.17 1548
6409.93 1560
6410.68 1564
6411.44 1605
6412.19 1547
6412.95 1522
6413.71 1575
6414.46 1539
6415.22 1553
6415.97 1553
6416.73 1487
6417.48 1525
6418.24 1576
6419.00 1592
6419.75 1551
6420.51 1527
6421.27 1484
6422.02 1500
6422.78 1461
6423.53 1522
6424.29 1598
6425.05 1567
6425.80 1501
6426.56 1473
6427.32 1472
6428.07 1569
6428.83 1612
6429.59 1550
6430.34 1584
6431.10 1590
6431.86 1566
6432.61 1564
6433.37 1618
6434.13 1662
6434.89 1649
6435.64 1656
6436.40 1666
6437.16 1660
6437.91 1652
6438.67 1657
6439.43 1742
6440.19 1751
6440.94 1736
6441.70 1695
6442.46 1664
6443.22 1670
6443.97 1686
6444.73 1721
6445.49 1613
6446.25 1614
6447.00 1666
6447.76 1712
6448.52 1698
6449.28 1663
6450.04 1752
6450.79 1679
6451.55 1676
6452.31 1706
6453.07 1674
6453.83 1685
6454.58 1786
6455.34 1816
6456.10 1796
6456.86 1860
6457.62 1850
6458.38 1805
6459.13 1828
6459.89 1810
6460.65 1824
6461.41 1812
6462.17 1808
6462.93 1854
6463.69 1840
6464.44 1898
6465.20 1896
6465.96 1941
6466.72 1830
6467.48 1899
6468.24 1974
6469.00 1979
6469.76 1942
6470.52 2014
6471.28 2020
6472.03 1973
6472.79 2011
6473.55 2009
6474.31 2079
6475.07 2162
6475.83 2116
6476.59 2102
6477.35 2112
6478.11 2186
6478.87 2337
6479.63 2331
6480.39 2290
6481.15 2360
6481.91 2486
6482.67 2491
6483.43 2566
6484.19 2597
6484.95 2559
6485.71 2625
6486.47 2604
6487.23 2646
6487.99 2614
6488.75 2772
6489.51 2843
6490.27 2874
6491.03 2898
6491.79 2974
6492.55 3086
6493.31 3116
6494.07 3185
6494.83 3242
6495.59 3207
6496.35 3251
6497.11 3314
6497.87 3367
6498.64 3434
6499.40 3328
6500.16 3334
6500.92 3176
6501.68 3201
6502.44 3387
6503.20 3370
6503.96 3471
6504.72 3534
6505.48 3583
6506.25 3628
6507.01 3799
6507.77 3875
6508.53 3898
6509.29 3946
6510.05 4036
6510.81 3998
6511.57 4135
6512.34 4228
6513.10 4033
6513.86 4107
6514.62 4065
6515.38 4121
6516.15 4167
6516.91 4266
6517.67 4554
6518.43 5079
6519.19 5728
6519.95 6737
6520.72 7615
6521.48 8361
6522.24 9140
6523.00 9772
6523.77 10239
6524.53 11001
6525.29 11863
6526.05 12601
6526.81 13191
6527.58 13291
6528.34 12720
6529.10 12049
6529.86 11270
6530.63 10111
6531.39 9079
6532.15 8326
6532.92 8086
6533.68 8172
6534.44 8274
6535.20 8582
6535.97 8585
6536.73 8579
6537.49 7778
6538.26 7274
6539.02 6538
6539.78 5717
6540.55 5144
6541.31 4562
6542.07 4057
6542.84 3792
6543.60 3551
6544.36 3348
6545.13 3182
6545.89 3013
6546.65 2891
6547.42 2854
6548.18 2853
6548.94 2803
6549.71 2874
6550.47 2867
6551.24 2873
6552.00 2896
6552.76 2892
6553.53 2944
6554.29 2898
6555.06 2901
6555.82 2920
6556.58 2914
6557.35 2972
6558.11 3051
6558.88 3106
6559.64 3218
6560.41 3341
6561.17 3509
6561.93 3521
6562.70 3605
6563.46 3720
6564.23 3773
6564.99 3670
6565.76 3682
6566.52 3664
6567.29 3598
6568.05 3523
6568.82 3527
6569.58 3476
6570.35 3491
6571.11 3552
6571.88 3600
6572.64 3632
6573.41 3684
6574.17 3631
6574.94 3739
6575.70 3876
6576.47 3786
6577.23 3909
6578.00 3892
6578.76 3932
6579.53 4074
6580.29 3871
6581.06 3815
6581.83 3851
6582.59 3892
6583.36 3642
6584.12 3610
6584.89 3722
6585.65 3595
6586.42 3575
6587.19 3621
6587.95 3772
6588.72 3767
6589.48 4036
6590.25 4301
6591.02 4746
6591.78 5167
6592.55 5653
6593.32 6333
6594.08 6618
6594.85 6926
6595.61 6704
6596.38 6513
6597.15 6062
6597.91 5845
6598.68 5447
6599.45 5178
6600.21 4803
6600.98 4480
6601.75 4314
6602.51 4108
6603.28 4028
6604.05 3955
6604.82 3724
6605.58 3635
6606.35 3503
6607.12 3372
6607.88 3405
6608.65 3336
6609.42 3127
6610.19 3034
6610.95 3006
6611.72 2993
6612.49 2887
6613.25 2879
6614.02 2836
6614.79 2918
6615.56 2943
6616.32 2931
6617.09 2965
6617.86 3031
6618.63 3054
6619.40 3123
6620.16 3141
6620.93 3160
6621.70 3139
6622.47 3154
6623.24 3043
6624.00 2967
6624.77 2967
6625.54 2920
6626.31 2884
6627.08 2980
6627.84 3068
6628.61 3182
6629.38 3387
6630.15 3713
6630.92 4368
6631.69 4989
6632.46 5718
6633.22 6620
6633.99 7002
6634.76 7061
6635.53 7002
6636.30 6558
6637.07 6012
6637.84 5315
6638.61 4833
6639.37 4273
6640.14 3770
6640.91 3421
6641.68 3158
6642.45 2991
6643.22 2820
6643.99 2768
6644.76 2580
6645.53 2631
6646.30 2593
6647.07 2519
6647.84 2496
6648.61 2502
6649.37 2461
6650.14 2566
6650.91 2517
6651.68 2517
6652.45 2484
6653.22 2448
6653.99 2431
6654.76 2495
6655.53 2400
6656.30 2442
6657.07 2468
6657.84 2418
6658.61 2305
6659.38 2296
6660.15 2268
6660.92 2284
6661.69 2316
6662.46 2312
6663.23 2235
6664.00 2295
6664.77 2324
6665.55 2276
6666.32 2269
6667.09 2223
6667.86 2331
6668.63 2357
6669.40 2427
6670.17 2465
6670.94 2546
6671.71 2665
6672.48 2635
6673.25 2694
6674.02 2600
6674.79 2548
6675.57 2540
6676.34 2541
6677.11 2403
6677.88 2440
6678.65 2381
6679.42 2326
6680.19 2363
6680.96 2370
6681.74 2447
6682.51 2499
6683.28 2552
6684.05 2685
6684.82 2774
6685.59 2827
6686.37 2850
6687.14 2792
6687.91 2666
6688.68 2560
6689.45 2511
6690.22 2430
6691.00 2294
6691.77 2226
6692.54 2184
6693.31 2146
6694.08 2125
6694.86 2121
6695.63 2070
6696.40 2121
6697.17 2128
6697.95 2134
6698.72 2102
6699.49 2081
6700.26 2116
6701.04 2195
6701.81 2117
6702.58 2062
6703.35 2027
6704.13 2024
6704.90 2002
6705.67 1952
6706.44 1918
6707.22 1907
6707.99 1941
6708.76 1954
6709.54 1950
6710.31 1974
6711.08 1893
6711.86 1903
6712.63 1928
6713.40 1927
6714.17 1886
6714.95 1896
6715.72 1830
6716.50 1828
6717.27 1822
6718.04 1773
6718.82 1812
6719.59 1714
6720.36 1741
6721.14 1706
6721.91 1728
6722.68 1731
6723.46 1705
6724.23 1676
6725.01 1667
6725.78 1694
6726.55 1666
6727.33 1766
6728.10 1766
6728.88 1755
6729.65 1752
6730.42 1763
6731.20 1709
6731.97 1683
6732.75 1634
6733.52 1674
6734.30 1716
6735.07 1698
6735.84 1800
6736.62 1789
6737.39 1702
6738.17 1670
6738.94 1710
6739.72 1745
6740.49 1732
6741.27 1825
6742.04 1823
6742.82 1809
6743.59 1733
6744.37 1786
6745.14 1789
6745.92 1810
6746.69 1777
6747.47 1864
6748.24 1897
6749.02 1931
6749.79 1995
6750.57 1992
6751.34 2192
6752.12 2220
6752.90 2275
6753.67 2235
6754.45 2241
6755.22 2205
6756.00 2036
6756.77 1863
6757.55 1800
6758.33 1768
6759.10 1755
6759.88 1762
6760.65 1704
6761.43 1644
6762.20 1715
6762.98 1735
6763.76 1731
6764.53 1703
6765.31 1688
6766.09 1699
6766.86 1792
6767.64 1751
6768.41 1747
6769.19 1680
6769.97 1667
6770.74 1691
6771.52 1670
6772.30 1689
6773.07 1625
6773.85 1653
6774.63 1629
6775.40 1737
6776.18 1714
6776.96 1701
6777.74 1742
6778.51 1780
6779.29 1751
6780.07 1749
6780.84 1717
6781.62 1664
6782.40 1757
6783.17 1690
6783.95 1756
6784.73 1760
6785.51 1764
6786.28 1785
6787.06 1723
6787.84 1762
6788.62 1738
6789.39 1672
6790.17 1654
6790.95 1643
6791.73 1631
6792.51 1644
6793.28 1621
6794.06 1549
6794.84 1531
6795.62 1494
6796.39 1625
6797.17 1622
6797.95 1605
6798.73 1622
6799.51 1584
6800.29 1559
6801.06 1591
6801.84 1650
6802.62 1586
6803.40 1653
6804.18 1647
6804.96 1638
6805.73 1679
6806.51 1559
6807.29 1583
6808.07 1672
6808.85 1583
6809.63 1528
6810.41 1570
6811.18 1547
6811.96 1555
6812.74 1542
6813.52 1550
6814.30 1572
6815.08 1622
6815.86 1609
6816.64 1623
6817.42 1707
6818.20 1671
6818.98 1624
6819.76 1664
6820.53 1660
6821.31 1621
6822.09 1637
6822.87 1674
6823.65 1686
6824.43 1636
6825.21 1642
6825.99 1655
6826.77 1720
6827.55 1658
6828.33 1693
6829.11 1711
6829.89 1693
6830.67 1665
6831.45 1712
6832.23 1712
6833.01 1656
6833.79 1693
6834.57 1600
6835.35 1683
6836.13 1645
6836.91 1610
6837.69 1568
6838.47 1615
6839.25 1632
6840.03 1700
6840.81 1649
6841.59 1666
6842.37 1647
6843.16 1667
6843.94 1784
6844.72 1779
6845.50 1917
6846.28 2210
6847.06 2537
6847.84 3155
6848.62 3806
6849.40 4306
6850.18 4782
6850.96 4787
6851.75 4596
6852.53 4358
6853.31 4008
6854.09 3621
6854.87 3309
6855.65 3030
6856.43 2754
6857.22 2770
6858.00 2689
6858.78 2645
6859.56 2452
6860.34 2424
6861.12 2293
6861.90 2138
6862.69 2096
6863.47 1993
6864.25 1935
6865.03 1926
6865.81 1874
6866.60 1926
6867.38 1870
6868.16 1873
6868.94 1795
6869.72 1769
6870.51 1768
6871.29 1755
6872.07 1787
6872.85 1792
6873.64 1773
6874.42 1762
6875.20 1711
6875.98 1661
6876.77 1675
6877.55 1724
6878.33 1776
6879.11 1729
6879.90 1724
6880.68 1689
6881.46 1749
6882.25 1758
6883.03 1792
6883.81 1797
6884.59 1828
6885.38 1894
6886.16 1948
6886.94 2035
6887.73 2117
6888.51 2137
6889.29 2170
6890.08 2058
6890.86 1930
6891.64 1881
6892.43 1796
6893.21 1885
6893.99 1858
6894.78 1752
6895.56 1808
6896.35 1815
6897.13 1858
6897.91 1840
6898.70 1824
6899.48 1885
6900.26 1883
6901.05 1820
6901.83 1791
6902.62 1811
6903.40 1805
6904.18 1813
6904.97 1770
6905.75 1827
6906.54 1853
6907.32 1828
6908.11 1762
6908.89 1770
6909.67 1747
6910.46 1765
6911.24 1658
6912.03 1735
6912.81 1775
6913.60 1757
6914.38 1742
6915.17 1713
6915.95 1749
6916.74 1735
6917.52 1705
6918.31 1683
6919.09 1763
6919.88 1733
6920.66 1712
6921.45 1751
6922.23 1771
6923.02 1707
6923.80 1757
6924.59 1756
6925.37 1745
6926.16 1791
6926.94 1749
6927.73 1724
6928.51 1758
6929.30 1681
6930.09 1741
6930.87 1680
6931.66 1719
6932.44 1706
6933.23 1727
6934.01 1714
6934.80 1749
6935.59 1768
6936.37 1714
6937.16 1716
6937.94 1751
6938.73 1891
6939.52 1955
6940.30 1955
6941.09 2017
6941.88 2068
6942.66 2042
6943.45 2050
6944.23 2121
6945.02 2088
6945.81 2110
6946.59 2128
6947.38 2198
6948.17 2206
6948.95 2137
6949.74 2061
6950.53 2153
6951.31 2139
6952.10 2158
6952.89 2202
6953.67 2238
6954.46 2392
6955.25 2312
6956.04 2333
6956.82 2410
6957.61 2496
6958.40 2477
6959.18 2486
6959.97 2463
6960.76 2501
6961.55 2446
6962.33 2457
6963.12 2463
6963.91 2442
6964.70 2430
6965.48 2495
6966.27 2576
6967.06 2581
6967.85 2745
6968.63 2795
6969.42 2780
6970.21 2732
6971.00 2773
6971.79 2846
6972.57 2718
6973.36 2808
6974.15 2887
6974.94 2943
6975.73 3073
6976.52 3129
6977.30 3317
6978.09 3497
6978.88 3642
6979.67 3914
6980.46 4301
6981.25 4732
6982.03 5504
6982.82 6511
6983.61 7593
6984.40 8389
6985.19 8808
6985.98 8817
6986.77 8413
6987.55 7826
6988.34 7239
6989.13 6334
6989.92 5819
6990.71 5242
6991.50 4823
6992.29 4499
6993.08 4296
6993.87 4413
6994.66 4816
6995.45 5509
6996.24 6622
6997.02 7985
6997.81 9270
6998.60 10408
6999.39 10946
7000.18 10864
7000.97 10213
7001.76 9532
7002.55 8566
7003.34 7385
7004.13 6359
7004.92 5371
7005.71 4692
7006.50 4052
7007.29 3628
7008.08 3232
7008.87 3057
7009.66 2926
7010.45 2819
7011.24 2789
7012.03 2832
7012.82 2787
7013.61 2751
7014.40 2738
7015.19 2661
7015.98 2516
7016.77 2563
7017.56 2401
7018.35 2365
7019.15 2303
7019.94 2308
7020.73 2332
7021.52 2370
7022.31 2356
7023.10 2492
7023.89 2573
7024.68 2560
7025.47 2601
7026.26 2670
7027.05 2692
7027.85 2577
7028.64 2475
7029.43 2357
7030.22 2425
7031.01 2291
7031.80 2197
7032.59 2152
7033.38 2211
7034.18 2194
7034.97 2279
7035.76 2353
7036.55 2442
7037.34 2456
7038.13 2513
7038.93 2588
7039.72 2629
7040.51 2622
7041.30 2581
7042.09 2516
7042.89 2488
7043.68 2418
7044.47 2398
7045.26 2389
7046.05 2373
7046.85 2551
7047.64 2613
7048.43 2758
7049.22 2991
7050.01 3016
7050.81 2934
7051.60 2900
7052.39 2773
7053.18 2591
7053.98 2498
7054.77 2457
7055.56 2301
7056.36 2228
7057.15 2225
7057.94 2206
7058.73 2171
7059.53 2175
7060.32 2171
7061.11 2176
7061.91 2128
7062.70 2165
7063.49 2217
7064.29 2168
7065.08 2304
7065.87 2154
7066.66 2135
7067.46 2162
7068.25 2115
7069.04 2074
7069.84 2073
7070.63 2128
7071.43 2021
7072.22 1997
7073.01 1927
7073.81 1930
7074.60 1887
7075.39 1927
7076.19 1934
7076.98 1844
7077.78 1908
7078.57 1779
7079.36 1839
7080.16 1834
7080.95 1875
7081.75 1818
7082.54 1823
7083.33 1820
7084.13 1771
7084.92 1780
7085.72 1833
7086.51 1768
7087.31 1792
7088.10 1840
7088.90 1890
7089.69 1931
7090.48 1968
7091.28 2031
7092.07 2128
7092.87 2035
7093.66 1978
7094.46 1949
7095.25 1909
7096.05 1837
7096.84 1830
7097.64 1827
7098.43 1809
7099.23 1813
7100.02 1861
7100.82 1810
7101.61 1803
7102.41 1772
7103.20 1717
7104.00 1633
7104.80 1587
7105.59 1586
7106.39 1486
7107.18 1416
7107.98 1403
7108.77 1431
7109.57 1448
7110.36 1451
7111.16 1475
7111.96 1407
7112.75 1400
7113.55 1387
7114.34 1391
7115.14 1477
7115.94 1448
7116.73 1442
7117.53 1444
7118.32 1427
7119.12 1447
7119.92 1400
7120.71 1322
7121.51 1374
7122.31 1372
7123.10 1365
7123.90 1351
7124.70 1335
7125.49 1402
7126.29 1392
7127.09 1376
7127.88 1442
7128.68 1438
7129.48 1505
7130.27 1460
7131.07 1419
7131.87 1473
7132.66 1452
7133.46 1376
7134.26 1427
7135.06 1455
7135.85 1361
7136.65 1347
7137.45 1400
7138.24 1351
7139.04 1403
7139.84 1452
7140.64 1418
7141.43 1420
7142.23 1446
7143.03 1394
7143.83 1437
7144.62 1444
7145.42 1382
7146.22 1429
7147.02 1415
7147.82 1384
7148.61 1371
7149.41 1401
7150.21 1324
7151.01 1364
7151.81 1379
7152.60 1380
7153.40 1322
7154.20 1340
7155.00 1390
7155.80 1400
7156.59 1371
7157.39 1391
7158.19 1349
7158.99 1324
7159.79 1290
7160.59 1211
7161.39 1237
7162.18 1290
7162.98 1271
7163.78 1208
7164.58 1250
7165.38 1231
7166.18 1277
7166.98 1352
7167.78 1343
7168.57 1359
7169.37 1335
7170.17 1353
7170.97 1361
7171.77 1309
7172.57 1261
7173.37 1256
7174.17 1238
7174.97 1259
7175.77 1258
7176.57 1257
7177.37 1254
7178.17 1182
7178.97 1317
7179.77 1357
7180.56 1315
7181.36 1309
7182.16 1394
7182.96 1394
7183.76 1398
7184.56 1357
7185.36 1335
7186.16 1309
7186.96 1290
7187.76 1293
7188.56 1320
7189.36 1240
7190.16 1206
7190.96 1258
7191.76 1257
7192.57 1187
7193.37 1204
7194.17 1240
7194.97 1219
7195.77 1264
7196.57 1243
7197.37 1239
7198.17 1226
7198.97 1201
7199.77 1202
7200.57 1219
7201.37 1231
7202.17 1201
7202.97 1229
7203.77 1210
7204.58 1201
7205.38 1206
7206.18 1148
7206.98 1167
7207.78 1227
7208.58 1217
7209.38 1166
7210.18 1187
7210.99 1202
7211.79 1168
7212.59 1168
7213.39 1169
7214.19 1188
7214.99 1182
7215.79 1155
7216.60 1171
7217.40 1142
7218.20 1181
7219.00 1160
7219.80 1154
7220.60 1144
7221.41 1219
7222.21 1196
7223.01 1204
7223.81 1169
7224.62 1183
7225.42 1191
7226.22 1139
7227.02 1102
7227.82 1150
7228.63 1153
7229.43 1170
7230.23 1180
7231.03 1191
7231.84 1161
7232.64 1151
7233.44 1207
7234.24 1172
7235.05 1234
7235.85 1180
7236.65 1203
7237.45 1205
7238.26 1213
7239.06 1188
7239.86 1186
7240.67 1218
7241.47 1223
7242.27 1225
7243.08 1202
7243.88 1234
7244.68 1267
7245.49 1293
7246.29 1278
7247.09 1336
7247.90 1326
7248.70 1329
7249.50 1318
7250.31 1305
7251.11 1310
7251.91 1292
7252.72 1363
7253.52 1359
7254.32 1418
7255.13 1423
7255.93 1461
7256.74 1404
7257.54 1446
7258.34 1448
7259.15 1598
7259.95 1578
7260.76 1663
7261.56 1655
7262.36 1696
7263.17 1670
7263.97 1650
7264.78 1642
7265.58 1709
7266.39 1648
7267.19 1633
7268.00 1626
7268.80 1601
7269.60 1642
7270.41 1577
7271.21 1624
7272.02 1681
7272.82 1660
7273.63 1670
7274.43 1744
7275.24 1855
7276.04 1785
7276.85 1809
7277.65 1853
7278.46 1863
7279.26 2093
7280.07 2262
7280.87 2488
7281.68 2931
7282.48 3210
7283.29 3563
7284.09 3638
7284.90 3534
7285.71 3486
7286.51 3310
7287.32 3079
7288.12 2865
7288.93 2638
7289.73 2381
7290.54 2281
7291.35 2219
7292.15 2097
7292.96 2067
7293.76 2003
7294.57 1987
7295.38 2000
7296.18 1911
7296.99 1937
7297.79 1934
7298.60 1966
7299.41 1931
7300.21 1999
7301.02 1981
7301.82 2076
7302.63 2116
7303.44 2179
7304.24 2194
7305.05 2215
7305.86 2370
7306.66 2566
7307.47 2750
7308.28 3037
7309.08 3195
7309.89 3284
7310.70 3405
7311.50 3255
7312.31 3133
7313.12 3044
7313.93 2878
7314.73 2798
7315.54 2874
7316.35 3007
7317.15 3207
7317.96 3456
7318.77 3797
7319.58 4130
7320.38 4329
7321.19 4403
7322.00 4179
7322.81 4017
7323.61 3960
7324.42 3498
7325.23 3071
7326.04 2838
7326.84 2732
7327.65 2560
7328.46 2493
7329.27 2371
7330.08 2446
7330.88 2574
7331.69 2703
7332.50 2974
7333.31 3133
7334.12 3294
7334.92 3426
7335.73 3414
7336.54 3376
7337.35 3105
7338.16 2970
7338.97 2780
7339.78 2508
7340.58 2336
7341.39 2216
7342.20 2172
7343.01 2094
7343.82 2072
7344.63 2053
7345.44 2108
7346.24 2134
7347.05 2123
7347.86 2138
7348.67 2150
7349.48 2097
7350.29 2078
7351.10 1993
7351.91 1939
7352.72 1953
7353.53 1873
7354.34 1908
7355.14 1796
7355.95 1803
7356.76 1856
7357.57 1925
7358.38 1928
7359.19 1981
7360.00 1978
7360.81 2121
7361.62 2100
7362.43 2070
7363.24 2070
7364.05 2067
7364.86 1994
7365.67 2015
7366.48 1995
7367.29 1983
7368.10 2044
7368.91 1971
7369.72 1963
7370.53 1988
7371.34 2091
7372.15 2104
7372.96 2141
7373.77 2178
7374.58 2209
7375.39 2226
7376.20 2339
7377.01 2452
7377.82 2668
7378.63 2894
7379.44 3227
7380.26 3452
7381.07 3391
7381.88 3415
7382.69 3384
7383.50 3080
7384.31 2961
7385.12 2735
7385.93 2557
7386.74 2448
7387.55 2287
7388.36 2158
7389.18 2096
7389.99 2065
7390.80 2027
7391.61 2003
7392.42 1923
7393.23 1936
7394.04 2006
7394.86 1949
7395.67 1993
7396.48 2144
7397.29 2333
7398.10 2499
7398.91 2717
7399.73 2790
7400.54 2911
7401.35 2979
7402.16 2899
7402.97 2837
7403.79 2781
7404.60 2822
7405.41 2849
7406.22 2748
7407.03 2697
7407.85 2605
7408.66 2518
7409.47 2402
7410.28 2286
7411.10 2167
7411.91 1964
7412.72 1893
7413.53 1810
7414.35 1815
7415.16 1661
7415.97 1649
7416.78 1683
7417.60 1623
7418.41 1568
7419.22 1530
7420.03 1534
7420.85 1540
7421.66 1516
7422.47 1487
7423.29 1459
7424.10 1530
7424.91 1475
7425.73 1449
7426.54 1365
7427.35 1392
7428.17 1461
7428.98 1458
7429.79 1435
7430.61 1378
7431.42 1434
7432.23 1459
7433.05 1394
7433.86 1421
7434.67 1397
7435.49 1428
7436.30 1397
7437.12 1433
7437.93 1502
7438.74 1478
7439.56 1465
7440.37 1454
7441.18 1432
7442.00 1456
7442.81 1440
7443.63 1427
7444.44 1430
7445.26 1486
7446.07 1461
7446.88 1379
7447.70 1458
7448.51 1404
7449.33 1430
7450.14 1409
7450.96 1405
7451.77 1377
7452.59 1394
7453.40 1394
7454.22 1371
7455.03 1392
7455.85 1433
7456.66 1390
7457.47 1366
7458.29 1333
7459.10 1391
7459.92 1401
7460.74 1377
7461.55 1393
7462.37 1421
7463.18 1423
7464.00 1453
7464.81 1475
7465.63 1510
7466.44 1548
7467.26 1498
7468.07 1531
7468.89 1606
7469.70 1617
7470.52 1575
7471.34 1562
7472.15 1546
7472.97 1445
7473.78 1441
7474.60 1365
7475.41 1333
7476.23 1356
7477.05 1331
7477.86 1358
7478.68 1316
7479.49 1341
7480.31 1280
7481.13 1323
7481.94 1300
7482.76 1334
7483.58 1327
7484.39 1317
7485.21 1291
7486.03 1288
7486.84 1326
7487.66 1355
7488.48 1243
7489.29 1285
7490.11 1256
7490.93 1287
7491.74 1250
7492.56 1259
7493.38 1258
7494.19 1270
7495.01 1225
7495.83 1257
7496.64 1238
7497.46 1234
7498.28 1197
7499.10 1171
7499.91 1210
7500.73 1218
7501.55 1207
7502.36 1162
7503.18 1131
7504.00 1146
7504.82 1166
7505.63 1228
7506.45 1196
7507.27 1156
7508.09 1180
7508.90 1174
7509.72 1191
7510.54 1144
7511.36 1197
7512.18 1165
7512.99 1169
7513.81 1132
7514.63 1110
7515.45 1159
7516.27 1150
7517.08 1137
7517.90 1099
7518.72 1073
7519.54 1089
7520.36 1096
7521.18 1118
7521.99 1133
7522.81 1187
7523.63 1141
7524.45 1110
7525.27 1117
7526.09 1137
7526.91 1120
7527.72 1171
7528.54 1193
7529.36 1163
7530.18 1147
7531.00 1103
7531.82 1115
7532.64 1137
7533.46 1164
7534.28 1131
7535.10 1204
7535.91 1200
7536.73 1130
7537.55 1189
7538.37 1164
7539.19 1166
7540.01 1144
7540.83 1202
7541.65 1239
7542.47 1223
7543.29 1255
7544.11 1265
7544.93 1258
7545.75 1247
7546.57 1221
7547.39 1290
7548.21 1244
7549.03 1220
7549.85 1197
7550.67 1224
7551.49 1299
7552.31 1252
7553.13 1282
7553.95 1303
7554.77 1272
7555.59 1274
7556.41 1294
7557.23 1335
7558.05 1367
7558.87 1403
7559.69 1386
7560.51 1390
7561.33 1333
7562.15 1298
7562.97 1357
7563.79 1325
7564.61 1274
7565.44 1312
7566.26 1286
7567.08 1308
7567.90 1314
7568.72 1324
7569.54 1328
7570.36 1317
7571.18 1335
7572.00 1303
7572.82 1347
7573.65 1328
7574.47 1329
7575.29 1323
7576.11 1300
7576.93 1286
7577.75 1346
7578.57 1327
7579.40 1336
7580.22 1311
7581.04 1296
7581.86 1316
7582.68 1309
7583.50 1341
7584.33 1413
7585.15 1454
7585.97 1488
7586.79 1472
7587.61 1533
7588.44 1529
7589.26 1547
7590.08 1534
7590.90 1473
7591.72 1496
7592.55 1517
7593.37 1546
7594.19 1501
7595.01 1489
7595.84 1455
7596.66 1562
7597.48 1562
7598.30 1572
7599.13 1675
7599.95 1743
7600.77 1922
7601.59 2115
7602.42 2384
7603.24 2474
7604.06 2608
7604.89 2585
7605.71 2602
7606.53 2587
7607.36 2367
7608.18 2116
7609.00 1983
7609.82 1907
7610.65 1876
7611.47 1826
7612.29 1707
7613.12 1715
7613.94 1692
7614.77 1666
7615.59 1830
7616.41 1748
7617.24 1682
7618.06 1686
7618.88 1708
7619.71 1748
7620.53 1711
7621.35 1694
7622.18 1695
7623.00 1626
7623.83 1588
7624.65 1675
7625.47 1697
7626.30 1765
7627.12 1987
7627.95 2080
7628.77 2339
7629.60 2503
7630.42 2751
7631.24 2768
7632.07 2758
7632.89 2718
7633.72 2551
7634.54 2363
7635.37 2205
7636.19 1971
7637.02 1768
7637.84 1637
7638.67 1599
7639.49 1537
7640.31 1456
7641.14 1468
7641.96 1449
7642.79 1409
7643.61 1332
7644.44 1321
7645.26 1350
7646.09 1369
7646.92 1339
7647.74 1363
7648.57 1395
7649.39 1321
7650.22 1278
7651.04 1277
7651.87 1273
7652.69 1216
7653.52 1243
7654.34 1240
7655.17 1247
7656.00 1207
7656.82 1246
7657.65 1184
7658.47 1279
7659.30 1220
7660.12 1186
7660.95 1223
7661.78 1209
7662.60 1268
7663.43 1222
7664.25 1235
7665.08 1252
7665.91 1238
7666.73 1219
7667.56 1197
7668.39 1268
7669.21 1270
7670.04 1277
7670.87 1252
7671.69 1265
7672.52 1246
7673.35 1164
7674.17 1150
7675.00 1116
7675.83 1197
7676.65 1151
7677.48 1121
7678.31 1110
7679.13 1182
7679.96 1162
7680.79 1090
7681.61 1165
7682.44 1129
7683.27 1180
7684.10 1175
7684.92 1181
7685.75 1186
7686.58 1137
7687.40 1164
7688.23 1192
7689.06 1219
7689.89 1161
7690.71 1130
7691.54 1168
7692.37 1159
7693.20 1172
7694.03 1177
7694.85 1194
7695.68 1196
7696.51 1202
7697.34 1228
7698.16 1161
7698.99 1190
7699.82 1209
7700.65 1228
7701.48 1173
7702.31 1173
7703.13 1174
7703.96 1173
7704.79 1203
7705.62 1138
7706.45 1165
7707.28 1201
7708.10 1198
7708.93 1181
7709.76 1177
7710.59 1127
7711.42 1136
7712.25 1164
7713.08 1170
7713.90 1147
7714.73 1080
7715.56 1109
7716.39 1167
7717.22 1151
7718.05 1099
7718.88 1142
7719.71 1140
7720.54 1153
7721.37 1128
7722.20 1155
7723.02 1139
7723.85 1183
7724.68 1173
7725.51 1186
7726.34 1107
7727.17 1175
7728.00 1247
7728.83 1247
7729.66 1227
7730.49 1178
7731.32 1191
7732.15 1179
7732.98 1149
7733.81 1137
7734.64 1193
7735.47 1226
7736.30 1220
7737.13 1250
7737.96 1182
7738.79 1249
7739.62 1165
7740.45 1213
7741.28 1266
7742.11 1312
7742.94 1529
7743.77 1666
7744.60 1907
7745.43 2151
7746.26 2361
7747.09 2428
7747.92 2406
7748.75 2285
7749.59 2219
7750.42 2018
7751.25 1855
7752.08 1674
7752.91 1531
7753.74 1377
7754.57 1323
7755.40 1235
7756.23 1227
7757.06 1172
7757.90 1174
7758.73 1213
7759.56 1238
7760.39 1192
7761.22 1262
7762.05 1241
7762.88 1153
7763.71 1157
7764.55 1146
7765.38 1120
7766.21 1105
7767.04 1078
7767.87 1025
7768.70 999
7769.54 1021
7770.37 977
7771.20 960
7772.03 1000
7772.86 991
7773.70 1019
7774.53 1034
7775.36 1029
7776.19 1008
7777.02 1017
7777.86 1037
7778.69 997
7779.52 955
7780.35 1054
7781.19 1044
7782.02 1047
7782.85 1052
7783.68 1082
7784.52 1171
7785.35 1146
7786.18 1102
7787.01 1121
7787.85 1154
7788.68 1134
7789.51 1083
7790.35 1097
7791.18 1077
7792.01 1115
7792.84 1063
7793.68 1063
7794.51 1025
7795.34 981
7796.18 1110
7797.01 1088
7797.84 1018
7798.68 983
7799.51 1058
7800.34 1110
7801.18 1078
7802.01 1067
7802.84 1081
7803.68 1136
7804.51 1106
7805.35 1110
7806.18 1061
7807.01 1043
7807.85 1066
7808.68 1113
7809.51 1121
7810.35 1103
7811.18 1123
7812.02 1107
7812.85 1160
7813.68 1189
7814.52 1186
7815.35 1196
7816.19 1194
7817.02 1192
7817.86 1172
7818.69 1183
7819.52 1158
7820.36 1094
7821.19 1126
7822.03 1130
7822.86 1143
7823.70 1165
7824.53 1124
7825.37 1132
7826.20 1186
7827.04 1206
7827.87 1109
7828.71 1125
7829.54 1158
7830.38 1129
7831.21 1130
7832.05 1054
7832.88 1155
7833.72 1110
7834.55 1093
7835.39 1064
7836.22 1104
7837.06 1072
7837.89 1101
7838.73 1109
7839.57 1124
7840.40 1075
7841.24 1118
7842.07 1032
7842.91 1073
7843.74 1051
7844.58 1044
7845.42 1038
7846.25 1033
7847.09 1031
7847.92 992
7848.76 938
7849.60 1004
7850.43 1052
7851.27 995
7852.10 1002
7852.94 1006
7853.78 1007
7854.61 1061
7855.45 1058
7856.29 1067
7857.12 1095
7857.96 1087
7858.79 1049
7859.63 1067
7860.47 996
7861.30 1013
7862.14 1018
7862.98 1060
7863.81 1049
7864.65 1020
7865.49 944
7866.33 1020
7867.16 1024
7868.00 1012
7868.84 1035
7869.67 1030
7870.51 1041
7871.35 1086
7872.19 1052
7873.02 1055
7873.86 1094
7874.70 1099
7875.54 1173
7876.37 1152
7877.21 1209
7878.05 1161
7878.89 1191
7879.72 1119
7880.56 1116
7881.40 1067
7882.24 1109
7883.07 1078
7883.91 1059
7884.75 1045
7885.59 1069
7886.43 1068
7887.26 1053
7888.10 1040
7888.94 1065
7889.78 1061
7890.62 1077
7891.45 1076
7892.29 1043
7893.13 1031
7893.97 1024
7894.81 1037
7895.65 1100
7896.49 1078
7897.32 1063
7898.16 1059
7899.00 1080
7899.84 1051
7900.68 1059
7901.52 1073
7902.36 1060
7903.20 1059
7904.03 1014
7904.87 1009
7905.71 1021
7906.55 1009
7907.39 995
7908.23 1018
7909.07 1055
7909.91 1061
7910.75 1143
7911.59 1160
7912.43 1167
7913.27 1180
7914.11 1273
7914.94 1290
7915.78 1332
7916.62 1324
7917.46 1355
7918.30 1308
7919.14 1284
7919.98 1186
7920.82 1136
7921.66 1137
7922.50 1095
7923.34 1122
7924.18 1037
7925.02 1041
7925.86 1026
7926.70 1018
7927.54 1001
7928.38 944
7929.22 947
7930.06 958
7930.90 937
7931.74 969
7932.59 941
7933.43 947
7934.27 945
7935.11 924
7935.95 963
7936.79 938
7937.63 940
7938.47 947
7939.31 965
7940.15 970
7940.99 1017
7941.83 1025
7942.67 1046
7943.52 1097
7944.36 1081
7945.20 1044
7946.04 973
7946.88 995
7947.72 962
7948.56 1006
7949.40 1002
7950.25 961
7951.09 953
7951.93 961
7952.77 1012
7953.61 993
7954.45 987
7955.29 950
7956.14 952
7956.98 963
7957.82 986
7958.66 933
7959.50 943
7960.35 898
7961.19 926
7962.03 939
7962.87 970
7963.71 939
7964.56 1015
7965.40 999
7966.24 980
7967.08 1040
7967.93 1087
7968.77 1129
7969.61 1058
7970.45 1026
7971.29 1026
7972.14 970
7972.98 955
7973.82 946
7974.67 935
7975.51 947
7976.35 937
7977.19 961
7978.04 946
7978.88 945
7979.72 941
7980.57 932
7981.41 932
7982.25 930
7983.09 978
7983.94 922
7984.78 898
7985.62 911
7986.47 978
7987.31 932
7988.15 930
7989.00 906
7989.84 911
7990.68 893
7991.53 838
7992.37 849
7993.22 879
7994.06 872
7994.90 886
7995.75 857
7996.59 878
7997.43 866
7998.28 872
7999.12 914
7999.97 868
8000.81 920
8001.65 888
8002.50 916
8003.34 916
8004.19 893
8005.03 876
8005.88 908
8006.72 935
8007.57 896
8008.41 933
8009.25 927
8010.10 907
8010.94 877
8011.79 833
8012.63 855
8013.48 850
8014.32 822
8015.17 842
8016.01 847
8016.86 825
8017.70 835
8018.55 775
8019.39 846
8020.24 830
8021.08 818
8021.93 835
8022.77 866
8023.62 849
8024.46 829
8025.31 828
8026.15 828
8027.00 906
8027.84 872
8028.69 917
8029.54 899
8030.38 871
8031.23 869
8032.07 916
8032.92 910
8033.76 856
8034.61 890
8035.46 838
8036.30 835
8037.15 865
8037.99 826
8038.84 824
8039.69 806
8040.53 809
8041.38 865
8042.22 831
8043.07 815
8043.92 876
8044.76 898
8045.61 890
8046.46 846
8047.30 873
8048.15 843
8049.00 857
8049.84 907
8050.69 884
8051.54 853
8052.38 818
8053.23 827
8054.08 815
8054.92 828
8055.77 805
8056.62 850
8057.46 813
8058.31 818
8059.16 828
8060.01 846
8060.85 860
8061.70 863
8062.55 870
8063.40 859
8064.24 813
8065.09 836
8065.94 866
8066.79 848
8067.63 816
8068.48 891
8069.33 814
8070.18 849
8071.02 819
8071.87 795
8072.72 836
8073.57 806
8074.42 823
8075.26 829
8076.11 841
8076.96 775
8077.81 798
8078.66 833
8079.50 809
8080.35 781
8081.20 799
8082.05 807
8082.90 835
8083.75 851
8084.59 829
8085.44 829
8086.29 825
8087.14 791
8087.99 814
8088.84 857
8089.69 840
8090.53 814
8091.38 796
8092.23 804
8093.08 784
8093.93 762
8094.78 811
8095.63 807
8096.48 822
8097.33 798
8098.18 809
8099.02 806
8099.87 832
8100.72 816
8101.57 887
8102.42 829
8103.27 778
8104.12 813
8104.97 819
8105.82 823
8106.67 813
8107.52 830
8108.37 804
8109.22 793
8110.07 792
8110.92 864
8111.77 853
8112.62 800
8113.47 812
8114.32 815
8115.17 880
8116.02 847
8116.87 918
8117.72 873
8118.57 911
8119.42 917
8120.27 912
8121.12 882
8121.97 867
8122.82 895
8123.67 906
8124.52 881
8125.37 848
8126.22 808
8127.07 865
8127.93 879
8128.78 874
8129.63 859
8130.48 854
8131.33 835
8132.18 848
8133.03 862
8133.88 864
8134.73 893
8135.58 865
8136.44 853
8137.29 868
8138.14 861
8138.99 852
8139.84 919
8140.69 909
8141.54 926
8142.39 911
8143.25 922
8144.10 897
8144.95 883
8145.80 904
8146.65 929
8147.50 928
8148.36 940
8149.21 963
8150.06 993
8150.91 985
8151.76 1041
8152.62 1080
8153.47 1187
8154.32 1192
8155.17 1154
8156.02 1166
8156.88 1162
8157.73 1097
8158.58 1073
8159.43 1012
8160.29 1004
8161.14 923
8161.99 938
8162.84 885
8163.70 882
8164.55 907
8165.40 901
8166.25 897
8167.11 882
8167.96 846
8168.81 874
8169.67 924
8170.52 862
8171.37 869
8172.23 848
8173.08 824
8173.93 867
8174.78 837
8175.64 842
8176.49 827
8177.34 845
8178.20 782
8179.05 815
8179.90 813
8180.76 809
8181.61 833
8182.47 819
8183.32 766
8184.17 788
8185.03 791
8185.88 799
8186.73 751
8187.59 782
8188.44 777
8189.30 833
8190.15 812
8191.00 795
8191.86 812
8192.71 824
8193.57 780
8194.42 776
8195.27 815
8196.13 782
8196.98 796
8197.84 790
8198.69 755
8199.55 753
8200.40 806
8201.26 789
8202.11 748
8202.96 785
8203.82 760
8204.67 744
8205.53 733
8206.38 808
8207.24 738
8208.09 770
8208.95 783
8209.80 746
8210.66 773
8211.51 758
8212.37 773
8213.22 828
8214.08 765
8214.93 762
8215.79 807
8216.65 819
8217.50 834
8218.36 830
8219.21 901
8220.07 857
8220.92 835
8221.78 844
8222.63 880
8223.49 847
8224.35 826
8225.20 831
8226.06 875
8226.91 850
8227.77 820
8228.63 787
8229.48 789
8230.34 817
8231.19 793
8232.05 808
8232.91 787
8233.76 787
8234.62 800
8235.47 788
8236.33 739
8237.19 705
8238.04 755
8238.90 760
8239.76 741
8240.61 751
8241.47 848
8242.33 821
8243.18 763
8244.04 792
8244.90 811
8245.75 802
8246.61 796
8247.47 782
8248.33 784
8249.18 796
8250.04 804
8250.90 788
8251.75 792
8252.61 812
8253.47 793
8254.33 798
8255.18 772
8256.04 816
8256.90 774
8257.76 794
8258.61 775
8259.47 803
8260.33 801
8261.19 815
8262.04 805
8262.90 793
8263.76 740
8264.62 762
8265.48 783
8266.33 789
8267.19 764
8268.05 760
8268.91 736
8269.77 741
8270.62 805
8271.48 777
8272.34 780
8273.20 773
8274.06 744
8274.92 805
8275.77 752
8276.63 773
8277.49 797
8278.35 781
8279.21 795
8280.07 791
8280.93 827
8281.78 810
8282.64 791
8283.50 782
8284.36 797
8285.22 820
8286.08 802
8286.94 834
8287.80 785
8288.66 758
8289.51 783
8290.37 772
8291.23 790
8292.09 781
8292.95 807
8293.81 777
8294.67 791
8295.53 759
8296.39 741
8297.25 774
8298.11 803
8298.97 790
8299.83 803
8300.69 806
8301.55 844
8302.41 861
8303.27 841
8304.13 827
8304.99 784
8305.85 787
8306.71 808
8307.57 865
8308.43 840
8309.29 801
8310.15 796
8311.01 853
8311.87 791
8312.73 786
8313.59 824
8314.45 864
8315.31 864
8316.17 871
8317.03 873
8317.89 849
8318.75 854
8319.61 855
8320.47 839
8321.33 854
8322.20 832
8323.06 844
8323.92 821
8324.78 840
8325.64 894
8326.50 880
8327.36 863
8328.22 811
8329.08 865
8329.94 855
8330.81 847
8331.67 898
8332.53 870
8333.39 820
8334.25 823
8335.11 813
8335.97 789
8336.84 777
8337.70 782
8338.56 837
8339.42 881
8340.28 830
8341.15 805
8342.01 775
8342.87 843
8343.73 868
8344.59 886
8345.45 896
8346.32 880
8347.18 869
8348.04 860
8348.90 850
8349.77 895
8350.63 857
8351.49 920
8352.35 850
8353.22 867
8354.08 866
8354.94 894
8355.80 899
8356.67 870
8357.53 871
8358.39 873
8359.25 877
8360.12 919
8360.98 910
8361.84 893
8362.71 887
8363.57 877
8364.43 912
8365.29 862
8366.16 897
8367.02 889
8367.88 945
8368.75 922
8369.61 895
8370.47 929
8371.34 920
8372.20 931
8373.06 956
8373.93 986
8374.79 973
8375.65 974
8376.52 1009
8377.38 1036
8378.25 1018
8379.11 1017
8379.97 1066
8380.84 1024
8381.70 996
8382.56 1059
8383.43 1074
8384.29 1060
8385.16 1084
8386.02 1065
8386.89 1078
8387.75 1063
8388.61 1121
8389.48 1111
8390.34 1149
8391.21 1124
8392.07 1150
8392.94 1149
8393.80 1128
8394.67 1202
8395.53 1180
8396.39 1280
8397.26 1240
8398.12 1211
8398.99 1175
8399.85 1194
8400.72 1261
8401.58 1224
8402.45 1233
8403.31 1252
8404.18 1290
8405.04 1298
8405.91 1300
8406.77 1300
8407.64 1298
8408.50 1358
8409.37 1373
8410.24 1403
8411.10 1439
8411.97 1482
8412.83 1437
8413.70 1453
8414.56 1477
8415.43 1484
8416.29 1480
8417.16 1526
8418.03 1527
8418.89 1503
8419.76 1569
8420.62 1577
8421.49 1653
8422.36 1627
8423.22 1624
8424.09 1706
8424.95 1725
8425.82 1694
8426.69 1732
8427.55 1801
8428.42 1833
8429.28 1915
8430.15 1884
8431.02 1886
8431.88 1901
8432.75 1981
8433.62 2034
8434.48 2149
8435.35 2148
8436.22 2364
8437.08 2342
8437.95 2478
8438.82 2513
8439.68 2530
8440.55 2645
8441.42 2656
8442.29 2736
8443.15 2792
8444.02 2835
8444.89 2969
8445.75 2990
8446.62 2882
8447.49 3060
8448.36 3450
8449.22 3679
8450.09 4263
8450.96 5230
8451.83 6289
8452.69 7556
8453.56 8657
8454.43 9294
8455.30 9548
8456.16 9527
8457.03 8998
8457.90 8171
8458.77 7352
8459.64 6371
8460.50 5560
8461.37 4741
8462.24 4066
8463.11 3670
8463.98 3200
8464.84 2881
8465.71 2612
8466.58 2403
8467.45 2199
8468.32 2079
8469.19 1997
8470.05 1961
8470.92 1890
8471.79 1842
8472.66 1783
8473.53 1727
8474.40 1697
8475.27 1659
8476.13 1700
8477.00 1733
8477.87 1730
8478.74 1710
8479.61 1719
8480.48 1760
8481.35 1785
8482.22 1759
8483.09 1805
8483.96 1795
8484.82 1778
8485.69 1705
8486.56 1695
8487.43 1683
8488.30 1735
8489.17 1763
8490.04 1799
8490.91 1962
8491.78 1991
8492.65 2038
8493.52 2071
8494.39 1966
8495.26 1919
8496.13 1850
8497.00 1764
8497.87 1773
8498.74 1704
8499.61 1561
8500.48 1581
8501.35 1595
8502.22 1555
8503.09 1565
8503.96 1578
8504.83 1563
8505.70 1550
8506.57 1547
8507.44 1564
8508.31 1602
8509.18 1620
8510.05 1660
8510.92 1700
8511.79 1689
8512.66 1745
8513.53 1678
8514.40 1717
8515.27 1666
8516.15 1748
8517.02 1776
8517.89 1798
8518.76 1766
8519.63 1812
8520.50 1773
8521.37 1744
8522.24 1723
8523.11 1733
8523.98 1721
8524.86 1779
8525.73 1821
8526.60 1808
8527.47 1818
8528.34 1860
8529.21 1822
8530.08 1821
8530.96 1817
8531.83 1837
8532.70 1871
8533.57 1911
8534.44 1985
8535.31 1900
8536.19 1890
8537.06 1824
8537.93 1832
8538.80 1736
8539.67 1661
8540.55 1626
8541.42 1607
8542.29 1560
8543.16 1483
8544.03 1493
8544.91 1472
8545.78 1466
8546.65 1435
8547.52 1523
8548.40 1602
8549.27 1640
8550.14 1690
8551.01 1791
8551.89 1895
8552.76 1913
8553.63 1914
8554.51 1915
8555.38 1847
8556.25 1796
8557.12 1794
8558.00 1763
8558.87 1728
8559.74 1611
8560.62 1617
8561.49 1588
8562.36 1568
8563.24 1461
8564.11 1399
8564.98 1429
8565.86 1419
8566.73 1412
8567.60 1303
8568.48 1332
8569.35 1291
8570.22 1310
8571.10 1267
8571.97 1284
8572.84 1280
8573.72 1345
8574.59 1232
8575.46 1210
8576.34 1256
8577.21 1253
8578.09 1220
8578.96 1263
8579.83 1187
8580.71 1202
8581.58 1205
8582.46 1172
8583.33 1213
8584.21 1179
8585.08 1184
8585.95 1176
8586.83 1194
8587.70 1138
8588.58 1217
8589.45 1256
8590.33 1221
8591.20 1291
8592.08 1257
8592.95 1261
8593.83 1284
8594.70 1280
8595.58 1290
8596.45 1280
8597.33 1261
8598.20 1316
8599.08 1253
8599.95 1246
8600.83 1249
8601.70 1253
8602.58 1277
8603.45 1301
8604.33 1310
8605.20 1245
8606.08 1260
8606.95 1327
8607.83 1318
8608.70 1261
8609.58 1277
8610.45 1283
8611.33 1274
8612.21 1274
8613.08 1337
8613.96 1285
8614.83 1290
8615.71 1258
8616.59 1247
8617.46 1219
8618.34 1262
8619.21 1243
8620.09 1233
8620.97 1263
8621.84 1295
8622.72 1287
8623.59 1287
8624.47 1317
8625.35 1329
8626.22 1367
8627.10 1317
8627.98 1374
8628.85 1359
8629.73 1347
8630.61 1420
8631.48 1360
8632.36 1378
8633.24 1410
8634.11 1393
8634.99 1382
8635.87 1384
8636.74 1371
8637.62 1380
8638.50 1452
8639.37 1459
8640.25 1463
8641.13 1485
8642.01 1495
8642.88 1504
8643.76 1519
8644.64 1536
8645.52 1511
8646.39 1576
8647.27 1604
8648.15 1571
8649.03 1571
8649.90 1548
8650.78 1589
8651.66 1602
8652.54 1566
8653.41 1584
8654.29 1586
8655.17 1571
8656.05 1540
8656.93 1554
8657.80 1604
8658.68 1555
8659.56 1575
8660.44 1584
8661.32 1548
8662.19 1641
8663.07 1633
8663.95 1649
8664.83 1683
8665.71 1733
8666.59 1816
8667.46 1806
8668.34 1799
8669.22 1868
8670.10 1955
8670.98 2083
8671.86 2174
8672.74 2236
8673.62 2247
8674.49 2300
8675.37 2234
8676.25 2177
8677.13 2094
8678.01 2061
8678.89 2048
8679.77 2017
8680.65 1992
8681.53 1889
8682.41 1930
8683.29 2028
8684.16 2106
8685.04 2187
8685.92 2400
8686.80 2617
8687.68 2913
8688.56 3290
8689.44 3632
8690.32 3961
8691.20 4230
8692.08 4298
8692.96 4204
8693.84 3984
8694.72 3723
8695.60 3490
8696.48 3146
8697.36 2881
8698.24 2619
8699.12 2434
8700.00 2281
8700.88 2225
8701.76 2175
8702.64 2073
8703.52 1997
8704.40 2013
8705.28 1948
8706.16 1930
8707.04 1882
8707.92 1857
8708.80 1879
8709.69 1872
8710.57 1872
8711.45 1904
8712.33 1944
8713.21 1910
8714.09 1886
8714.97 1832
8715.85 1828
8716.73 1941
8717.61 1948
8718.49 1968
8719.38 1976
8720.26 2032
8721.14 2053
8722.02 1986
8722.90 2032
8723.78 2011
8724.66 1999
8725.54 2081
8726.43 2135
8727.31 2252
8728.19 2318
8729.07 2281
8729.95 2299
8730.83 2372
8731.72 2391
8732.60 2429
8733.48 2442
8734.36 2423
8735.24 2500
8736.13 2497
8737.01 2411
8737.89 2379
8738.77 2400
8739.65 2410
8740.54 2350
8741.42 2376
8742.30 2418
8743.18 2468
8744.07 2492
8744.95 2523
8745.83 2495
8746.71 2531
8747.60 2602
8748.48 2673
8749.36 2730
8750.24 2742
8751.13 2799
8752.01 2987
8752.89 2984
8753.77 3113
8754.66 3220
8755.54 3511
8756.42 3729
8757.31 3676
8758.19 3760
8759.07 4052
8759.96 4003
8760.84 4204
8761.72 4193
8762.61 4147
8763.49 4284
8764.37 4083
8765.26 4100
8766.14 4047
8767.02 3978
8767.91 3976
8768.79 4055
8769.67 4175
8770.56 4360
8771.44 4708
8772.32 5386
8773.21 6368
8774.09 7529
8774.98 8843
8775.86 10320
8776.74 11486
8777.63 12065
8778.51 12409
8779.40 12143
8780.28 11527
8781.17 10649
8782.05 9611
8782.93 8547
8783.82 7575
8784.70 6562
8785.59 5717
8786.47 5133
8787.36 4771
8788.24 4418
8789.13 4199
8790.01 4150
8790.89 4209
8791.78 4270
8792.66 4371
8793.55 4445
8794.43 4441
8795.32 4295
8796.20 4118
8797.09 3938
8797.97 3634
8798.86 3435
8799.74 3135
8800.63 3005
8801.52 2900
8802.40 2661
8803.29 2686
8804.17 2605
8805.06 2604
8805.94 2559
8806.83 2498
8807.71 2542
8808.60 2528
8809.48 2472
8810.37 2536
8811.26 2526
8812.14 2529
8813.03 2482
8813.91 2544
8814.80 2510
8815.69 2553
8816.57 2596
8817.46 2490
8818.34 2415
8819.23 2384
8820.12 2399
8821.00 2326
8821.89 2258
8822.77 2244
8823.66 2191
8824.55 2141
8825.43 2096
8826.32 1973
8827.21 2001
8828.09 1995
8828.98 1971
8829.87 2046
8830.75 2074
8831.64 2095
8832.53 2141
8833.41 2101
8834.30 2150
8835.19 2092
8836.08 2050
8836.96 2094
8837.85 2110
8838.74 2090
8839.62 2160
8840.51 2158
8841.40 2166
8842.29 2109
8843.17 2139
8844.06 2162
8844.95 2132
8845.84 2137
8846.72 2070
8847.61 2160
8848.50 2060
8849.39 2058
8850.27 2092
8851.16 2163
8852.05 2093
8852.94 2149
8853.82 2171
8854.71 2128
8855.60 2038
8856.49 2115
8857.38 2058
8858.26 2053
8859.15 2013
8860.04 1978
8860.93 1937
8861.82 1951
8862.71 1868
8863.59 1871
8864.48 1857
8865.37 1825
8866.26 1801
8867.15 1774
8868.04 1760
8868.93 1704
8869.81 1675
8870.70 1649
8871.59 1677
8872.48 1692
8873.37 1690
8874.26 1665
8875.15 1585
8876.04 1609
8876.93 1657
8877.81 1577
8878.70 1602
8879.59 1590
8880.48 1641
8881.37 1641
8882.26 1573
8883.15 1541
8884.04 1523
8884.93 1528
8885.82 1491
8886.71 1435
8887.60 1436
8888.49 1406
8889.38 1385
8890.27 1478
8891.16 1459
8892.05 1456
8892.94 1389
8893.83 1419
8894.72 1380
8895.61 1390
8896.50 1403
8897.39 1363
8898.28 1311
8899.17 1303
8900.06 1272
8900.95 1326
8901.84 1369
8902.73 1374
8903.62 1332
8904.51 1376
8905.40 1416
8906.29 1366
8907.18 1320
8908.07 1354
8908.96 1340
8909.85 1341
8910.74 1301
8911.63 1263
8912.52 1243
8913.41 1230
8914.31 1227
8915.20 1235
8916.09 1203
8916.98 1306
8917.87 1281
8918.76 1260
8919.65 1284
8920.54 1285
8921.43 1306
8922.33 1348
8923.22 1335
8924.11 1309
8925.00 1279
8925.89 1260
8926.78 1282
8927.67 1293
8928.57 1235
8929.46 1257
8930.35 1192
8931.24 1183
8932.13 1154
8933.03 1152
8933.92 1092
8934.81 1144
8935.70 1102
8936.59 1116
8937.49 1142
8938.38 1135
8939.27 1133
8940.16 1080
8941.05 1090
8941.95 1153
8942.84 1146
8943.73 1134
8944.62 1126
8945.52 1109
8946.41 1122
8947.30 1128
8948.19 1100
8949.09 1134
8949.98 1113
8950.87 1135
8951.76 1157
8952.66 1104
8953.55 1111
8954.44 1066
8955.34 1025
8956.23 1060
8957.12 1032
8958.02 1016
8958.91 1029
8959.80 1017
8960.69 967
8961.59 999
8962.48 1036
8963.37 1023
8964.27 1047
8965.16 1076
8966.05 1077
8966.95 1098
8967.84 1114
8968.74 1055
8969.63 1029
8970.52 1024
8971.42 974
8972.31 1001
8973.20 1009
8974.10 923
8974.99 924
8975.89 911
8976.78 931
8977.67 926
8978.57 889
8979.46 936
8980.36 949
8981.25 904
8982.15 924
8983.04 883
8983.93 907
8984.83 846
8985.72 882
8986.62 880
8987.51 878
8988.41 858
8989.30 878
8990.20 882
8991.09 855
8991.99 853
8992.88 884
8993.78 862
8994.67 829
8995.57 883
8996.46 867
8997.36 873
8998.25 844
8999.15 861
9000.04 860
9000.94 830
9001.83 844
9002.73 803
9003.62 816
9004.52 899
9005.41 891
9006.31 837
9007.20 818
9008.10 845
9009.00 837
9009.89 782
9010.79 785
9011.68 776
9012.58 780
9013.47 809
9014.37 819
9015.27 808
9016.16 791
9017.06 794
9017.95 816
9018.85 813
9019.75 794
9020.64 791
9021.54 787
9022.43 819
9023.33 804
9024.23 775
9025.12 806
9026.02 791
9026.92 809
9027.81 738
9028.71 802
9029.61 765
9030.50 840
9031.40 810
9032.30 808
9033.19 808
9034.09 796
9034.99 781
9035.88 795
9036.78 780
9037.68 758
9038.58 735
9039.47 739
9040.37 774
9041.27 774
9042.16 770
9043.06 739
9043.96 769
9044.86 798
9045.75 780
9046.65 779
9047.55 791
9048.45 823
9049.34 803
9050.24 765
9051.14 747
9052.04 824
9052.94 842
9053.83 828
9054.73 791
9055.63 737
9056.53 808
9057.43 828
9058.32 856
9059.22 824
9060.12 872
9061.02 852
9061.92 894
9062.81 901
9063.71 853
9064.61 879
9065.51 901
9066.41 877
9067.31 874
9068.21 865
9069.10 851
9070.00 792
9070.90 805
9071.80 820
9072.70 848
9073.60 835
9074.50 780
9075.40 786
9076.29 836
9077.19 815
9078.09 801
9078.99 787
9079.89 814
9080.79 785
9081.69 743
9082.59 758
9083.49 764
9084.39 741
9085.29 778
9086.19 798
9087.09 781
9087.98 829
9088.88 798
9089.78 823
9090.68 785
9091.58 801
9092.48 773
9093.38 777
9094.28 767
9095.18 738
9096.08 763
9096.98 804
9097.88 780
9098.78 741
9099.68 743
9100.58 761
9101.48 797
9102.38 763
9103.28 791
9104.18 766
9105.08 758
9105.99 743
9106.89 769
9107.79 787
9108.69 761
9109.59 757
9110.49 717
9111.39 752
9112.29 760
9113.19 756
9114.09 751
9114.99 778
9115.89 798
9116.79 799
9117.69 793
9118.60 771
9119.50 778
9120.40 794
9121.30 743
9122.20 790
9123.10 803
9124.00 751
9124.90 762
9125.81 791
9126.71 783
9127.61 765
9128.51 779
9129.41 748
9130.31 790
9131.22 740
9132.12 738
9133.02 722
9133.92 756
9134.82 752
9135.72 729
9136.63 747
9137.53 758
9138.43 717
9139.33 715
9140.23 741
9141.14 762
9142.04 772
9142.94 760
9143.84 748
9144.75 725
9145.65 721
9146.55 714
9147.45 711
9148.36 759
9149.26 787
9150.16 741
9151.06 735
9151.97 732
9152.87 759
9153.77 762
9154.67 720
9155.58 732
9156.48 707
9157.38 743
9158.29 737
9159.19 751
9160.09 741
9161.00 743
9161.90 736
9162.80 712
9163.71 709
9164.61 700
9165.51 705
9166.42 742
9167.32 715
9168.22 727
9169.13 779
9170.03 779
9170.93 759
9171.84 722
9172.74 745
9173.64 781
9174.55 800
9175.45 689
9176.36 737
9177.26 705
9178.16 734
9179.07 754
9179.97 723
9180.88 730
9181.78 757
9182.69 740
9183.59 749
9184.49 778
9185.40 757
9186.30 761
9187.21 739
9188.11 764
9189.02 735
9189.92 781
9190.82 707
9191.73 728
9192.63 773
9193.54 755
9194.44 710
9195.35 733
9196.25 769
9197.16 758
9198.06 758
9198.97 782
9199.87 769
9200.78 786
9201.68 796
9202.59 786
9203.49 765
9204.40 706
9205.30 767
9206.21 766
9207.12 743
9208.02 755
9208.93 757
9209.83 728
9210.74 768
9211.64 764
9212.55 758
9213.45 779
9214.36 759
9215.27 790
9216.17 813
9217.08 800
9217.98 788
9218.89 778
9219.80 729
9220.70 752
9221.61 770
9222.51 733
9223.42 752
9224.33 798
9225.23 765
9226.14 727
9227.05 769
9227.95 756
9228.86 765
9229.77 742
9230.67 764
9231.58 738
9232.49 735
9233.39 739
9234.30 773
9235.21 726
9236.11 687
9237.02 724
9237.93 731
9238.83 758
9239.74 749
9240.65 730
9241.55 739
9242.46 775
9243.37 748
9244.28 709
9245.18 718
9246.09 742
9247.00 729
9247.91 695
9248.81 733
9249.72 756
9250.63 749
9251.54 715
9252.44 758
9253.35 712
9254.26 748
9255.17 740
9256.07 769
9256.98 721
9257.89 716
9258.80 742
9259.71 733
9260.61 725
9261.52 712
9262.43 740
9263.34 699
9264.25 733
9265.16 732
9266.06 733
9266.97 718
9267.88 755
9268.79 739
9269.70 752
9270.61 757
9271.51 804
9272.42 782
9273.33 817
9274.24 801
9275.15 806
9276.06 766
9276.97 761
9277.88 756
9278.78 758
9279.69 759
9280.60 750
9281.51 755
9282.42 734
9283.33 809
9284.24 767
9285.15 787
9286.06 775
9286.97 778
9287.88 776
9288.79 810
9289.70 757
9290.60 759
9291.51 781
9292.42 851
9293.33 810
9294.24 783
9295.15 786
9296.06 787
9296.97 793
9297.88 786
9298.79 824
9299.70 791
9300.61 842
9301.52 798
9302.43 791
9303.34 782
9304.25 830
9305.16 782
9306.07 820
9306.98 814
9307.89 837
9308.80 818
9309.71 762
9310.63 776
9311.54 794
9312.45 770
9313.36 779
9314.27 818
9315.18 768
9316.09 773
9317.00 745
9317.91 772
9318.82 749
9319.73 759
9320.64 758
9321.55 775
9322.47 768
9323.38 753
9324.29 725
9325.20 736
9326.11 746
9327.02 760
9327.93 747
9328.84 740
9329.76 783
9330.67 763
9331.58 736
9332.49 776
9333.40 765
9334.31 761
9335.23 737
9336.14 742
9337.05 766
9337.96 787
9338.87 765
9339.78 760
9340.70 716
9341.61 797
9342.52 744
9343.43 781
9344.34 731
9345.26 785
9346.17 739
9347.08 754
9347.99 754
9348.91 747
9349.82 753
9350.73 753
9351.64 759
9352.56 744
9353.47 758
9354.38 736
9355.29 773
9356.21 753
9357.12 733
9358.03 765
9358.94 759
9359.86 730
9360.77 745
9361.68 705
9362.60 720
9363.51 719
9364.42 717
9365.34 719
9366.25 748
9367.16 726
9368.08 727
9368.99 743
9369.90 730
9370.82 754
9371.73 714
9372.64 754
9373.56 759
9374.47 746
9375.38 759
9376.30 791
9377.21 799
9378.12 760
9379.04 820
9379.95 805
9380.87 800
9381.78 776
9382.69 784
9383.61 760
9384.52 771
9385.44 838
9386.35 817
9387.27 827
9388.18 871
9389.09 874
9390.01 888
9390.92 924
9391.84 906
9392.75 936
9393.67 900
9394.58 922
9395.50 928
9396.41 880
9397.32 859
9398.24 892
9399.15 871
9400.07 862
9400.98 838
9401.90 855
9402.81 808
9403.73 853
9404.64 806
9405.56 817
9406.47 837
9407.39 844
9408.30 855
9409.22 825
9410.14 857
9411.05 827
9411.97 824
9412.88 841
9413.80 855
9414.71 827
9415.63 823
9416.54 826
9417.46 826
9418.38 764
9419.29 829
9420.21 847
9421.12 815
9422.04 848
9422.95 892
9423.87 879
9424.79 889
9425.70 811
9426.62 829
9427.54 851
9428.45 900
9429.37 885
9430.28 885
9431.20 898
9432.12 937
9433.03 957
9433.95 952
9434.87 951
9435.78 983
9436.70 975
9437.62 961
9438.53 952
9439.45 940
9440.37 961
9441.28 965
9442.20 968
9443.12 958
9444.03 962
9444.95 1022
9445.87 1029
9446.79 1087
9447.70 1096
9448.62 1174
9449.54 1294
9450.45 1343
9451.37 1315
9452.29 1321
9453.21 1362
9454.12 1312
9455.04 1278
9455.96 1240
9456.88 1222
9457.79 1205
9458.71 1088
9459.63 1025
9460.55 1035
9461.47 1066
9462.38 1051
9463.30 955
9464.22 961
9465.14 1027
9466.06 972
9466.97 935
9467.89 959
9468.81 1001
9469.73 980
9470.65 1005
9471.56 967
9472.48 972
9473.40 1041
9474.32 1039
9475.24 1118
9476.16 1170
9477.08 1189
9477.99 1198
9478.91 1148
9479.83 1190
9480.75 1173
9481.67 1136
9482.59 1085
9483.51 1147
9484.43 1161
9485.34 1104
9486.26 1089
9487.18 1033
9488.10 1035
9489.02 1018
9489.94 964
9490.86 920
9491.78 1003
9492.70 982
9493.62 936
9494.54 916
9495.46 967
9496.38 991
9497.30 951
9498.22 908
9499.13 890
9500.05 926
9500.97 962
9501.89 912
9502.81 913
9503.73 960
9504.65 961
9505.57 987
9506.49 1022
9507.41 1040
9508.33 1031
9509.25 1006
9510.17 1022
9511.09 1037
9512.01 1034
9512.93 1033
9513.86 1069
9514.78 1079
9515.70 1047
9516.62 1084
9517.54 1064
9518.46 1034
9519.38 1043
9520.30 1035
9521.22 1047
9522.14 1045
9523.06 1072
9523.98 1149
9524.90 1177
9525.82 1244
9526.75 1322
9527.67 1403
9528.59 1520
9529.51 1607
9530.43 1632
9531.35 1714
9532.27 1641
9533.19 1636
9534.11 1634
9535.04 1547
9535.96 1516
9536.88 1487
9537.80 1340
9538.72 1325
9539.64 1267
9540.57 1245
9541.49 1150
9542.41 1115
9543.33 1088
9544.25 1079
9545.17 1072
9546.10 1035
9547.02 1056
9547.94 1030
9548.86 1041
9549.78 1062
9550.71 1051
9551.63 1142
9552.55 1171
9553.47 1232
9554.40 1259
9555.32 1279
9556.24 1336
9557.16 1349
9558.09 1346
9559.01 1406
9559.93 1331
9560.85 1302
9561.78 1244
9562.70 1216
9563.62 1181
9564.54 1105
9565.47 1122
9566.39 1076
9567.31 1068
9568.24 1046
9569.16 987
9570.08 1004
9571.00 975
9571.93 932
9572.85 971
9573.77 947
9574.70 951
9575.62 965
9576.54 980
9577.47 922
9578.39 964
9579.31 887
9580.24 805
9581.16 858
9582.09 893
9583.01 895
9583.93 916
9584.86 881
9585.78 903
9586.70 911
9587.63 893
9588.55 928
9589.48 917
9590.40 941
9591.32 934
9592.25 937
9593.17 934
9594.10 962
9595.02 989
9595.95 998
9596.87 964
9597.79 948
9598.72 974
9599.64 943
9600.57 950
9601.49 981
9602.42 1002
9603.34 960
9604.27 985
9605.19 955
9606.12 981
9607.04 984
9607.97 1017
9608.89 989
9609.82 1001
9610.74 987
9611.67 1020
9612.59 992
9613.52 982
9614.44 1036
9615.37 1019
9616.29 1048
9617.22 1054
9618.14 1048
9619.07 1071
9619.99 1067
9620.92 1101
9621.85 1088
9622.77 1085
9623.70 1071
9624.62 1040
9625.55 1069
9626.47 1114
9627.40 1080
9628.33 1114
9629.25 1088
9630.18 1093
9631.10 1141
9632.03 1182
9632.96 1201
9633.88 1190
9634.81 1139
9635.73 1178
9636.66 1173
9637.59 1207
9638.51 1173
9639.44 1242
9640.37 1219
9641.29 1255
9642.22 1324
9643.15 1374
9644.07 1484
9645.00 1547
9645.93 1626
9646.85 1567
9647.78 1562
9648.71 1625
9649.63 1638
9650.56 1585
9651.49 1540
9652.41 1534
9653.34 1484
9654.27 1422
9655.20 1432
9656.12 1358
9657.05 1362
9657.98 1271
9658.90 1270
9659.83 1299
9660.76 1283
9661.69 1296
9662.61 1309
9663.54 1289
9664.47 1286
9665.40 1315
9666.32 1320
9667.25 1390
9668.18 1350
9669.11 1397
9670.04 1338
9670.96 1364
9671.89 1415
9672.82 1376
9673.75 1360
9674.68 1349
9675.60 1396
9676.53 1406
9677.46 1361
9678.39 1388
9679.32 1401
9680.25 1406
9681.17 1379
9682.10 1340
9683.03 1366
9683.96 1380
9684.89 1399
9685.82 1395
9686.75 1425
9687.67 1470
9688.60 1428
9689.53 1512
9690.46 1450
9691.39 1483
9692.32 1537
9693.25 1517
9694.18 1571
9695.11 1568
9696.03 1599
9696.96 1633
9697.89 1611
9698.82 1563
9699.75 1622
9700.68 1579
9701.61 1468
9702.54 1490
9703.47 1475
9704.40 1461
9705.33 1495
9706.26 1441
9707.19 1383
9708.12 1441
9709.05 1473
9709.98 1531
9710.91 1533
9711.84 1553
9712.77 1614
9713.70 1613
9714.63 1596
9715.56 1557
9716.49 1481
9717.42 1479
9718.35 1499
9719.28 1418
9720.21 1366
9721.14 1328
9722.07 1331
9723.00 1333
9723.93 1316
9724.86 1245
9725.79 1264
9726.72 1198
9727.65 1339
9728.58 1360
9729.51 1327
9730.44 1219
9731.37 1232
9732.31 1209
9733.24 1244
9734.17 1251
9735.10 1224
9736.03 1189
9736.96 1133
9737.89 1217
9738.82 1237
9739.75 1203
9740.69 1104
9741.62 1182
9742.55 1191
9743.48 1155
9744.41 1149
9745.34 1125
9746.27 1146
9747.21 1147
9748.14 1159
9749.07 1138
9750.00 1123
9750.93 1111
9751.86 1126
9752.80 1093
9753.73 1141
9754.66 1107
9755.59 1128
9756.52 1116
9757.46 1127
9758.39 1154
9759.32 1144
9760.25 1170
9761.18 1191
9762.12 1153
9763.05 1191
9763.98 1227
9764.91 1228
9765.85 1209
9766.78 1196
9767.71 1230
9768.64 1197
9769.58 1207
9770.51 1186
9771.44 1262
9772.37 1269
9773.31 1334
9774.24 1380
9775.17 1453
9776.11 1489
9777.04 1453
9777.97 1509
9778.91 1524
9779.84 1589
9780.77 1581
9781.71 1528
9782.64 1467
9783.57 1489
9784.51 1461
9785.44 1416
9786.37 1400
9787.31 1366
9788.24 1311
9789.17 1269
9790.11 1234
9791.04 1265
9791.97 1215
9792.91 1246
9793.84 1334
9794.77 1269
9795.71 1304
9796.64 1335
9797.58 1332
9798.51 1305
9799.44 1283
9800.38 1296
9801.31 1256
9802.25 1218
9803.18 1192
9804.12 1078
9805.05 1078
9805.98 1044
9806.92 1028
9807.85 1023
9808.79 984
9809.72 1002
9810.66 1000
9811.59 976
9812.53 955
9813.46 975
9814.40 952
9815.33 942
9816.27 936
9817.20 933
9818.14 928
9819.07 952
9820.01 925
9820.94 933
9821.88 905
9822.81 920
9823.75 937
9824.68 901
9825.62 906
9826.55 866
9827.49 884
9828.42 902
9829.36 885
9830.29 913
9831.23 882
9832.17 866
9833.10 926
9834.04 904
9834.97 899
9835.91 898
9836.84 876
9837.78 885
9838.72 889
9839.65 922
9840.59 931
9841.52 926
9842.46 882
9843.40 874
9844.33 869
9845.27 845
9846.20 853
9847.14 887
9848.08 839
9849.01 849
9849.95 842
9850.89 900
9851.82 876
9852.76 896
9853.70 888
9854.63 905
9855.57 879
9856.51 912
9857.44 942
9858.38 915
9859.32 967
9860.25 921
9861.19 923
9862.13 889
9863.07 923
9864.00 923
9864.94 873
9865.88 862
9866.81 910
9867.75 892
9868.69 860
9869.63 871
9870.56 869
9871.50 812
9872.44 860
9873.38 883
9874.31 870
9875.25 884
9876.19 888
9877.13 888
9878.07 920
9879.00 897
9879.94 894
9880.88 897
9881.82 869
9882.75 867
9883.69 860
9884.63 842
9885.57 862
9886.51 828
9887.45 872
9888.38 856
9889.32 855
9890.26 835
9891.20 799
9892.14 844
9893.08 809
9894.01 839
9894.95 808
9895.89 798
9896.83 830
9897.77 848
9898.71 852
9899.65 827
9900.59 881
9901.52 818
9902.46 873
9903.40 872
9904.34 905
9905.28 845
9906.22 877
9907.16 885
9908.10 910
9909.04 879
9909.98 887
9910.92 864
9911.86 874
9912.80 882
9913.73 899
9914.67 916
9915.61 934
9916.55 949
9917.49 992
9918.43 1064
9919.37 1140
9920.31 1267
9921.25 1417
9922.19 1489
9923.13 1546
9924.07 1675
9925.01 1698
9925.95 1693
9926.89 1614
9927.83 1656
9928.77 1567
9929.71 1443
9930.65 1307
9931.59 1240
9932.53 1175
9933.47 1114
9934.41 1044
9935.36 976
9936.30 971
9937.24 946
9938.18 909
9939.12 868
9940.06 841
9941.00 852
9941.94 832
9942.88 815
9943.82 804
9944.76 806
9945.70 808
9946.64 807
9947.59 739
9948.53 739
9949.47 767
9950.41 786
9951.35 781
9952.29 772
9953.23 731
9954.17 772
9955.12 805
9956.06 762
9957.00 779
9957.94 762
9958.88 750
9959.82 757
9960.77 764
9961.71 773
9962.65 764
9963.59 778
9964.53 772
9965.48 795
9966.42 732
9967.36 728
9968.30 716
9969.24 730
9970.19 755
9971.13 728
9972.07 751
9973.01 707
9973.95 726
9974.90 661
9975.84 699
9976.78 698
9977.72 688
9978.67 679
9979.61 677
9980.55 686
9981.50 688
9982.44 718
9983.38 674
9984.32 661
9985.27 687
9986.21 695
9987.15 675
9988.10 698
9989.04 718
9989.98 688
9990.92 650
9991.87 678
9992.81 683
9993.75 719
9994.70 731
9995.64 673
9996.58 685
9997.53 701
9998.47 720
9999.41 703
10000.36 701
10001.30 682
10002.25 687
10003.19 699
10004.13 674
10005.08 708
10006.02 718
10006.96 693
10007.91 674
10008.85 739
10009.80 735
10010.74 668
10011.68 646
10012.63 642
10013.57 662
10014.52 679
10015.46 700
10016.41 712
10017.35 739
10018.29 711
10019.24 682
10020.18 701
10021.13 679
10022.07 692
10023.02 724
10023.96 709
10024.91 703
10025.85 726
10026.80 750
10027.74 739
10028.69 713
10029.63 684
10030.58 712
10031.52 732
10032.47 708
10033.41 679
10034.36 694
10035.30 717
10036.25 678
10037.19 688
10038.14 669
10039.08 682
10040.03 664
10040.97 671
10041.92 652
10042.87 631
10043.81 653
10044.76 649
10045.70 688
10046.65 693
10047.59 664
10048.54 672
10049.49 688
10050.43 649
10051.38 643
10052.32 653
10053.27 633
10054.22 675
10055.16 672
10056.11 648
10057.05 671
10058.00 677
10058.95 630
10059.89 623
10060.84 641
10061.79 617
10062.73 612
10063.68 619
10064.63 609
10065.57 616
10066.52 624
10067.47 607
10068.41 624
10069.36 639
10070.31 597
10071.25 623
10072.20 611
10073.15 601
10074.10 608
10075.04 594
10075.99 662
10076.94 649
10077.88 590
10078.83 657
10079.78 605
10080.73 626
10081.67 601
10082.62 605
10083.57 598
10084.52 595
10085.46 587
10086.41 598
10087.36 629
10088.31 623
10089.25 612
10090.20 625
10091.15 609
10092.10 599
10093.05 630
10093.99 640
10094.94 646
10095.89 604
10096.84 592
10097.79 594
10098.73 580
10099.68 582
10100.63 591
10101.58 584
10102.53 601
10103.48 606
10104.42 611
10105.37 603
10106.32 602
10107.27 581
10108.22 586
10109.17 592
10110.12 559
10111.06 598
10112.01 593
10112.96 592
10113.91 592
10114.86 561
10115.81 604
10116.76 618
10117.71 611
10118.66 557
10119.61 560
10120.56 581
10121.50 587
10122.45 577
10123.40 596
10124.35 564
10125.30 543
10126.25 582
10127.20 580
10128.15 555
10129.10 582
10130.05 610
10131.00 602
10131.95 559
10132.90 586
10133.85 600
10134.80 584
10135.75 547
10136.70 589
10137.65 556
10138.60 547
10139.55 559
10140.50 605
10141.45 604
10142.40 614
10143.35 611
10144.30 638
10145.25 642
10146.20 621
10147.15 636
10148.10 623
10149.05 600
10150.00 616
10150.95 581
10151.90 577
10152.86 614
10153.81 581
10154.76 587
10155.71 606
10156.66 597
10157.61 597
10158.56 588
10159.51 583
10160.46 580
10161.41 589
10162.37 625
10163.32 581
10164.27 601
10165.22 609
10166.17 588
10167.12 597
10168.07 627
10169.03 660
10169.98 604
10170.93 628
10171.88 655
10172.83 675
10173.78 651
10174.74 607
10175.69 657
10176.64 686
10177.59 672
10178.54 641
10179.49 658
10180.45 668
10181.40 718
10182.35 667
10183.30 704
10184.26 687
10185.21 716
10186.16 692
10187.11 730
10188.06 775
10189.02 759
10189.97 780
10190.92 773
10191.87 747
10192.83 727
10193.78 737
10194.73 745
10195.69 714
10196.64 734
10197.59 724
10198.54 747
10199.50 715
10200.45 702
10201.40 747
10202.36 734
10203.31 716
10204.26 740
10205.22 727
10206.17 691
10207.12 736
10208.08 735
10209.03 654
10209.98 674
10210.94 662
10211.89 661
10212.84 692
10213.80 657
10214.75 644
10215.70 625
10216.66 683
10217.61 651
10218.56 642
10219.52 658
10220.47 670
10221.43 681
10222.38 651
10223.33 653
10224.29 720
10225.24 708
10226.20 710
10227.15 694
10228.11 741
10229.06 777
10230.01 768
10230.97 791
10231.92 775
10232.88 809
10233.83 806
10234.79 783
10235.74 807
10236.70 770
10237.65 741
10238.60 763
10239.56 755
10240.51 694
10241.47 672
10242.42 648
10243.38 644
10244.33 667
10245.29 650
10246.24 679
10247.20 672
10248.15 632
10249.11 638
10250.07 610
10251.02 660
10251.98 621
10252.93 584
10253.89 615
10254.84 651
10255.80 590
10256.75 640
10257.71 610
10258.67 592
10259.62 637
10260.58 641
10261.53 657
10262.49 614
10263.44 613
10264.40 619
10265.36 604
10266.31 584
10267.27 621
10268.22 598
10269.18 606
10270.14 572
10271.09 593
10272.05 608
10273.01 611
10273.96 580
10274.92 572
10275.87 611
10276.83 625
10277.79 587
10278.74 595
10279.70 588
10280.66 590
10281.61 591
10282.57 590
10283.53 567
10284.49 541
10285.44 541
10286.40 556
10287.36 558
10288.31 550
10289.27 581
10290.23 580
10291.18 539
10292.14 563
10293.10 587
10294.06 552
10295.01 555
10295.97 601
10296.93 559
10297.89 593
10298.84 567
10299.80 573
10300.76 585
10301.72 580
10302.67 560
10303.63 582
10304.59 592
10305.55 570
10306.51 556
10307.46 588
10308.42 560
10309.38 574
10310.34 591
10311.30 543
10312.25 575
10313.21 592
10314.17 586
10315.13 555
10316.09 536
10317.05 548
10318.00 553
10318.96 554
10319.92 585
10320.88 562
10321.84 563
10322.80 549
10323.76 540
10324.71 570
10325.67 555
10326.63 555
10327.59 511
10328.55 516
10329.51 526
10330.47 549
10331.43 539
10332.39 556
10333.35 551
10334.30 567
10335.26 580
10336.22 573
10337.18 550
10338.14 588
10339.10 569
10340.06 588
10341.02 537
10341.98 587
10342.94 567
10343.90 556
10344.86 553
10345.82 539
10346.78 541
10347.74 550
10348.70 556
10349.66 541
10350.62 550
10351.58 553
10352.54 580
10353.50 576
10354.46 561
10355.42 573
10356.38 572
10357.34 566
10358.30 571
10359.26 544
10360.22 535
10361.18 591
10362.14 573
10363.10 583
10364.06 563
10365.02 557
10365.98 553
10366.94 546
10367.90 538
10368.87 544
10369.83 535
10370.79 574
10371.75 560
10372.71 533
10373.67 549
10374.63 543
10375.59 574
10376.55 521
10377.51 542
10378.48 529
10379.44 559
10380.40 552
10381.36 544
10382.32 543
10383.28 553
10384.24 541
10385.21 532
10386.17 513
10387.13 528
10388.09 556
10389.05 576
10390.01 519
10390.98 542
10391.94 536
10392.90 552
10393.86 549
10394.82 520
10395.79 533
10396.75 589
10397.71 596
10398.67 541
10399.63 561
10400.60 534
10401.56 575
10402.52 604
10403.48 560
10404.45 577
10405.41 565
10406.37 583
10407.33 588
10408.30 647
10409.26 638
10410.22 618
10411.18 635
10412.15 641
10413.11 650
10414.07 607
10415.04 668
10416.00 716
10416.96 703
10417.93 701
10418.89 725
10419.85 682
10420.81 701
10421.78 728
10422.74 721
10423.70 677
10424.67 688
10425.63 708
10426.59 690
10427.56 633
10428.52 682
10429.49 654
10430.45 661
10431.41 612
10432.38 611
10433.34 614
10434.30 578
10435.27 602
10436.23 583
10437.20 619
10438.16 559
10439.12 576
10440.09 563
10441.05 545
10442.02 518
10442.98 505
10443.94 543
10444.91 555
10445.87 519
10446.84 533
10447.80 557
10448.77 524
10449.73 529
10450.70 540
10451.66 559
10452.63 506
10453.59 536
10454.55 531
10455.52 542
10456.48 531
10457.45 507
10458.41 496
10459.38 496
10460.34 530
10461.31 512
10462.27 548
10463.24 506
10464.20 522
10465.17 539
10466.14 547
10467.10 533
10468.07 522
10469.03 532
10470.00 517
10470.96 472
10471.93 527
10472.89 544
10473.86 502
10474.82 516
10475.79 518
10476.76 531
10477.72 488
10478.69 542
10479.65 514
10480.62 540
10481.59 513
10482.55 566
10483.52 548
10484.48 525
10485.45 490
10486.42 515
10487.38 520
10488.35 552
10489.32 527
10490.28 530
10491.25 525
10492.21 537
10493.18 516
10494.15 514
10495.11 523
10496.08 523
10497.05 502
10498.01 528
10498.98 519
10499.95 519
10500.92 543
10501.88 500
10502.85 537
10503.82 524
10504.78 539
10505.75 531
10506.72 514
10507.68 521
10508.65 493
10509.62 544
10510.59 543
10511.55 542
10512.52 551
10513.49 572
10514.46 534
10515.42 536
10516.39 522
10517.36 524
10518.33 516
10519.29 522
10520.26 532
10521.23 538
10522.20 522
10523.17 528
10524.13 541
10525.10 524
10526.07 519
10527.04 528
10528.01 536
10528.97 511
10529.94 539
10530.91 531
10531.88 519
10532.85 528
10533.82 538
10534.78 537
10535.75 562
10536.72 542
10537.69 514
10538.66 550
10539.63 526
10540.60 505
10541.56 521
10542.53 556
10543.50 534
10544.47 532
10545.44 571
10546.41 532
10547.38 536
10548.35 578
10549.32 556
10550.29 548
10551.25 597
10552.22 610
10553.19 609
10554.16 600
10555.13 614
10556.10 632
10557.07 682
10558.04 623
10559.01 637
10559.98 594
10560.95 627
10561.92 588
10562.89 634
10563.86 602
10564.83 575
10565.80 619
10566.77 581
10567.74 580
10568.71 565
10569.68 554
10570.65 556
10571.62 543
10572.59 498
10573.56 560
10574.53 526
10575.50 554
10576.47 569
10577.44 556
10578.41 533
10579.38 540
10580.35 551
10581.32 526
10582.29 555
10583.26 527
10584.23 563
10585.21 584
10586.18 621
10587.15 591
10588.12 532
10589.09 532
10590.06 565
10591.03 580
10592.00 551
10592.97 565
10593.94 553
10594.92 520
10595.89 543
10596.86 539
10597.83 525
10598.80 542
10599.77 558
10600.74 546
10601.71 489
10602.69 515
10603.66 499
10604.63 520
10605.60 515
10606.57 520
10607.54 500
10608.52 535
10609.49 548
10610.46 503
10611.43 505
10612.40 499
10613.38 531
10614.35 526
10615.32 504
10616.29 508
10617.27 527
10618.24 534
10619.21 539
10620.18 511
10621.15 541
10622.13 518
10623.10 538
10624.07 522
10625.04 507
10626.02 535
10626.99 514
10627.96 534
10628.94 536
10629.91 576
10630.88 554
10631.85 569
10632.83 540
10633.80 552
10634.77 554
10635.75 540
10636.72 573
10637.69 582
10638.67 598
10639.64 572
10640.61 578
10641.59 596
10642.56 553
10643.53 552
10644.51 535
10645.48 544
10646.45 517
10647.43 530
10648.40 552
10649.37 553
10650.35 555
10651.32 551
10652.30 583
10653.27 556
10654.24 541
10655.22 562
10656.19 552
10657.16 583
10658.14 567
10659.11 572
10660.09 570
10661.06 560
10662.04 576
10663.01 589
10663.98 578
10664.96 581
10665.93 612
10666.91 597
10667.88 560
10668.86 586
10669.83 578
10670.81 598
10671.78 589
10672.76 573
10673.73 549
10674.71 550
10675.68 559
10676.66 541
10677.63 539
10678.61 550
10679.58 558
10680.56 550
10681.53 545
10682.51 511
10683.48 524
10684.46 560
10685.43 529
10686.41 523
10687.38 504
10688.36 508
10689.33 497
10690.31 540
10691.28 503
10692.26 545
10693.24 532
10694.21 525
10695.19 515
10696.16 516
10697.14 528
10698.12 491
10699.09 490
10700.07 529
10701.04 536
10702.02 535
10703.00 479
10703.97 493
10704.95 510
10705.92 516
10706.90 519
10707.88 508
10708.85 495
10709.83 509
10710.81 499
10711.78 486
10712.76 492
10713.74 467
10714.71 481
10715.69 506
10716.67 529
10717.64 525
10718.62 502
10719.60 495
10720.57 485
10721.55 503
10722.53 476
10723.50 497
10724.48 518
10725.46 493
10726.44 497
10727.41 516
10728.39 520
10729.37 504
10730.35 503
10731.32 498
10732.30 534
10733.28 523
10734.26 527
10735.23 526
10736.21 559
10737.19 532
10738.17 482
10739.14 550
10740.12 517
10741.10 523
10742.08 489
10743.06 492
10744.03 519
10745.01 542
10745.99 509
10746.97 531
10747.95 512
10748.92 509
10749.90 541
10750.88 532
10751.86 510
10752.84 491
10753.82 495
10754.79 526
10755.77 484
10756.75 533
10757.73 552
10758.71 529
10759.69 512
10760.67 483
10761.65 500
10762.62 507
10763.60 495
10764.58 490
10765.56 491
10766.54 483
10767.52 488
10768.50 495
10769.48 509
10770.46 507
10771.44 549
10772.42 518
10773.39 530
10774.37 528
10775.35 512
10776.33 541
10777.31 509
10778.29 517
10779.27 507
10780.25 518
10781.23 548
10782.21 512
10783.19 469
10784.17 503
10785.15 483
10786.13 527
10787.11 491
10788.09 492
10789.07 475
10790.05 475
10791.03 503
10792.01 498
10792.99 499
10793.97 498
10794.95 519
10795.93 526
10796.91 495
10797.89 528
10798.87 525
10799.85 483
10800.83 507
10801.82 522
10802.80 491
10803.78 515
10804.76 474
10805.74 453
10806.72 505
10807.70 486
10808.68 508
10809.66 505
10810.64 528
10811.62 494
10812.61 511
10813.59 496
10814.57 464
10815.55 493
10816.53 478
10817.51 486
10818.49 522
10819.47 488
10820.46 524
10821.44 477
10822.42 509
10823.40 551
10824.38 520
10825.36 531
10826.35 507
10827.33 502
10828.31 533
10829.29 527
10830.27 517
10831.25 512
10832.24 487
10833.22 518
10834.20 519
10835.18 504
10836.17 520
10837.15 502
10838.13 540
10839.11 509
10840.09 518
10841.08 509
10842.06 527
10843.04 501
10844.02 532
10845.01 526
10845.99 502
10846.97 520
10847.96 535
10848.94 520
10849.92 510
10850.90 535
10851.89 505
10852.87 566
10853.85 569
10854.84 515
10855.82 539
10856.80 547
10857.78 514
10858.77 556
10859.75 538
10860.73 545
10861.72 511
10862.70 533
10863.68 528
10864.67 545
10865.65 541
10866.64 560
10867.62 532
10868.60 532
10869.59 570
10870.57 550
10871.55 553
10872.54 582
10873.52 578
10874.51 558
10875.49 574
10876.47 558
10877.46 547
10878.44 557
10879.43 581
10880.41 558
10881.39 570
10882.38 557
10883.36 562
10884.35 577
10885.33 570
10886.32 560
10887.30 577
10888.29 600
10889.27 608
10890.25 635
10891.24 626
10892.22 617
10893.21 603
10894.19 620
10895.18 617
10896.16 629
10897.15 604
10898.13 629
10899.12 645
10900.10 652
10901.09 642
10902.07 651
10903.06 674
10904.04 688
10905.03 686
10906.01 652
10907.00 698
10907.99 664
10908.97 690
10909.96 668
10910.94 632
10911.93 629
10912.91 668
10913.90 679
10914.88 633
10915.87 700
10916.86 695
10917.84 725
10918.83 689
10919.81 708
10920.80 671
10921.79 701
10922.77 690
10923.76 702
10924.74 757
10925.73 715
10926.72 700
10927.70 758
10928.69 794
10929.68 737
10930.66 777
10931.65 801
10932.64 781
10933.62 756
10934.61 808
10935.60 848
10936.58 857
10937.57 884
10938.56 928
10939.54 914
10940.53 1016
10941.52 966
10942.50 971
10943.49 997
10944.48 1060
10945.47 1082
10946.45 1059
10947.44 1071
10948.43 1048
10949.41 1132
10950.40 1126
10951.39 1105
10952.38 1105
10953.36 1143
10954.35 1164
10955.34 1110
10956.33 1111
10957.31 1150
10958.30 1106
10959.29 1075
10960.28 1058
10961.27 1055
10962.25 1048
10963.24 1026
10964.23 976
10965.22 951
10966.21 954
10967.19 904
10968.18 936
10969.17 919
10970.16 869
10971.15 881
10972.13 881
10973.12 871
10974.11 881
10975.10 892
10976.09 877
10977.08 915
10978.07 935
10979.05 969
10980.04 952
10981.03 977
10982.02 981
10983.01 991
10984.00 970
10984.99 1016
10985.98 1002
10986.96 1094
10987.95 1107
10988.94 1097
10989.93 1139
10990.92 1228
10991.91 1302
10992.90 1301
10993.89 1382
10994.88 1439
10995.87 1526
10996.86 1516
10997.85 1487
10998.84 1453
10999.83 1438
11000.82 1440
11001.81 1352
11002.79 1237
11003.78 1210
11004.77 1163
11005.76 1124
11006.75 1068
11007.74 1008
11008.73 976
11009.72 942
11010.71 889
11011.70 859
11012.69 850
11013.68 858
11014.67 857
11015.67 841
11016.66 834
11017.65 795
11018.64 800
11019.63 833
11020.62 805
11021.61 851
11022.60 820
11023.59 830
11024.58 837
11025.57 844
11026.56 823
11027.55 834
11028.54 794
11029.53 828
11030.52 786
11031.52 779
11032.51 804
11033.50 782
11034.49 752
11035.48 747
11036.47 741
11037.46 807
11038.45 781
11039.45 758
11040.44 761
11041.43 702
11042.42 737
11043.41 713
11044.40 733
11045.39 705
11046.39 692
11047.38 667
11048.37 704
11049.36 685
11050.35 678
11051.35 686
11052.34 675
11053.33 676
11054.32 673
11055.31 677
11056.31 674
11057.30 660
11058.29 687
11059.28 708
11060.27 714
11061.27 688
11062.26 681
11063.25 662
11064.24 653
11065.24 690
11066.23 676
11067.22 702
11068.21 699
11069.21 695
11070.20 742
11071.19 670
11072.19 699
11073.18 692
11074.17 699
11075.16 693
11076.16 706
11077.15 696
11078.14 698
11079.14 693
11080.13 711
11081.12 684
11082.12 660
11083.11 682
11084.10 666
11085.10 680
11086.09 680
11087.08 650
11088.08 673
11089.07 644
11090.06 644
11091.06 657
11092.05 663
11093.04 658
11094.04 637
11095.03 660
11096.03 681
11097.02 688
11098.01 633
11099.01 659
11100.00 659
11101.00 664
11101.99 645
11102.98 640
11103.98 637
11104.97 627
11105.97 665
11106.96 647
11107.96 646
11108.95 638
11109.95 639
11110.94 663
11111.93 649
11112.93 648
11113.92 644
11114.92 672
11115.91 668
11116.91 651
11117.90 655
11118.90 643
11119.89 638
11120.89 690
11121.88 674
11122.88 643
11123.87 643
11124.87 675
11125.86 698
11126.86 678
11127.85 693
11128.85 660
11129.84 696
11130.84 660
11131.84 703
11132.83 696
11133.83 679
11134.82 660
11135.82 671
11136.81 685
11137.81 653
11138.81 644
11139.80 658
11140.80 686
11141.79 646
11142.79 670
11143.79 675
11144.78 681
11145.78 633
11146.77 634
11147.77 649
11148.77 647
11149.76 653
11150.76 631
11151.75 584
11152.75 631
11153.75 632
11154.74 621
11155.74 597
11156.74 625
11157.73 603
11158.73 615
11159.73 606
11160.72 585
11161.72 596
11162.72 596
11163.71 577
11164.71 590
11165.71 604
11166.71 588
11167.70 594
11168.70 586
11169.70 625
11170.69 586
11171.69 573
11172.69 590
11173.69 584
11174.68 584
11175.68 567
11176.68 613
11177.68 600
11178.67 590
11179.67 602
11180.67 601
11181.67 570
11182.66 581
11183.66 601
11184.66 611
11185.66 570
11186.66 573
11187.65 564
11188.65 569
11189.65 558
11190.65 593
11191.65 577
11192.64 551
11193.64 588
11194.64 585
11195.64 564
11196.64 558
11197.64 574
11198.63 583
11199.63 578
11200.63 596
11201.63 593
11202.63 583
11203.63 543
11204.63 596
11205.63 597
11206.62 599
11207.62 603
11208.62 567
11209.62 565
11210.62 595
11211.62 572
11212.62 584
11213.62 552
11214.62 581
11215.62 570
11216.61 564
11217.61 552
11218.61 572
11219.61 557
11220.61 588
11221.61 557
11222.61 580
11223.61 583
11224.61 564
11225.61 569
11226.61 581
11227.61 562
11228.61 543
11229.61 577
11230.61 550
11231.61 581
11232.61 573
11233.61 565
11234.61 566
11235.61 595
11236.61 577
11237.61 594
11238.61 613
11239.61 573
11240.61 580
11241.61 605
11242.61 601
11243.61 579
11244.61 563
11245.61 552
11246.61 574
11247.61 581
11248.62 612
11249.62 592
11250.62 621
11251.62 602
11252.62 583
11253.62 560
11254.62 567
11255.62 567
11256.62 617
11257.62 560
11258.62 579
11259.63 649
11260.63 616
11261.63 584
11262.63 544
11263.63 600
11264.63 610
11265.63 646
11266.64 609
11267.64 626
11268.64 628
11269.64 628
11270.64 623
11271.64 607
11272.65 622
11273.65 633
11274.65 647
11275.65 663
11276.65 642
11277.65 647
11278.66 658
11279.66 641
11280.66 632
11281.66 650
11282.67 637
11283.67 663
11284.67 636
11285.67 611
11286.67 608
11287.68 649
11288.68 644
11289.68 649
11290.68 643
11291.69 637
11292.69 668
11293.69 661
11294.70 653
11295.70 634
11296.70 626
11297.70 672
11298.71 668
11299.71 658
11300.71 648
11301.72 691
11302.72 694
11303.72 680
11304.72 675
11305.73 673
11306.73 674
11307.73 690
11308.74 697
11309.74 686
11310.74 667
11311.75 696
11312.75 689
11313.76 655
11314.76 681
11315.76 706
11316.77 726
11317.77 698
11318.77 659
11319.78 679
11320.78 679
11321.79 630
11322.79 674
11323.79 654
11324.80 645
11325.80 653
11326.81 641
11327.81 618
11328.81 668
11329.82 652
11330.82 655
11331.83 654
11332.83 715
11333.84 722
11334.84 717
11335.85 678
11336.85 694
11337.85 733
11338.86 724
11339.86 685
11340.87 707
11341.87 722
11342.88 707
11343.88 712
11344.89 713
11345.89 686
11346.90 696
11347.90 694
11348.91 689
11349.91 694
11350.92 672
11351.92 691
11352.93 667
11353.94 697
11354.94 658
11355.95 705
11356.95 707
11357.96 710
11358.96 712
11359.97 687
11360.97 667
11361.98 703
11362.99 702
11363.99 666
11365.00 712
11366.00 657
11367.01 696
11368.02 694
11369.02 681
11370.03 651
11371.03 672
11372.04 681
11373.05 673
11374.05 687
11375.06 706
11376.06 693
11377.07 680
11378.08 698
11379.08 682
11380.09 686
11381.10 700
11382.10 711
11383.11 719
11384.12 704
11385.12 688
11386.13 679
11387.14 692
11388.14 704
11389.15 720
11390.16 710
11391.17 711
11392.17 703
11393.18 721
11394.19 698
11395.19 692
11396.20 731
11397.21 749
11398.22 699
11399.22 731
11400.23 723
11401.24 707
11402.25 694
11403.25 715
11404.26 747
11405.27 748
11406.28 776
11407.28 738
11408.29 737
11409.30 754
11410.31 771
11411.31 782
11412.32 783
11413.33 762
11414.34 766
11415.35 833
11416.35 802
11417.36 828
11418.37 815
11419.38 812
11420.39 798
11421.40 788
11422.40 800
11423.41 803
11424.42 815
11425.43 862
11426.44 872
11427.45 878
11428.46 857
11429.46 840
11430.47 838
11431.48 872
11432.49 852
11433.50 849
11434.51 853
11435.52 910
11436.53 909
11437.54 883
11438.54 885
11439.55 910
11440.56 907
11441.57 913
11442.58 902
11443.59 911
11444.60 900
11445.61 904
11446.62 960
11447.63 933
11448.64 949
11449.65 932
11450.66 956
11451.67 952
11452.68 999
11453.69 975
11454.70 970
11455.71 995
11456.72 1038
11457.73 1003
11458.74 1017
11459.75 1042
11460.76 1059
11461.77 1025
11462.78 993
11463.79 1058
11464.80 1077
11465.81 1066
11466.82 1099
11467.83 1103
11468.84 1089
11469.85 1100
11470.86 1126
11471.87 1102
11472.88 1080
11473.89 1120
11474.90 1146
11475.91 1141
11476.92 1119
11477.93 1132
11478.95 1123
11479.96 1172
11480.97 1192
11481.98 1149
11482.99 1191
11484.00 1175
11485.01 1130
11486.02 1161
11487.03 1202
11488.05 1255
11489.06 1200
11490.07 1182
11491.08 1175
11492.09 1234
11493.10 1209
11494.11 1185
11495.13 1154
11496.14 1197
11497.15 1194
11498.16 1242
11499.17 1259
11500.18 1242
11501.20 1202
11502.21 1199
11503.22 1254
11504.23 1252
11505.24 1263
11506.26 1253
11507.27 1236
11508.28 1275
11509.29 1325
11510.30 1329
11511.32 1316
11512.33 1328
11513.34 1378
11514.35 1407
11515.37 1400
11516.38 1358
11517.39 1393
11518.40 1430
11519.42 1409
11520.43 1452
11521.44 1495
11522.45 1487
11523.47 1485
11524.48 1530
11525.49 1546
11526.51 1591
11527.52 1583
11528.53 1618
11529.55 1629
11530.56 1647
11531.57 1634
11532.59 1662
11533.60 1668
11534.61 1730
11535.63 1735
11536.64 1750
11537.65 1777
11538.67 1843
11539.68 1854
11540.69 1887
11541.71 1945
11542.72 1922
11543.73 1944
11544.75 1983
11545.76 2022
11546.78 2058
11547.79 2061
11548.80 2105
11549.82 2163
11550.83 2180
11551.85 2295
11552.86 2331
11553.87 2347
11554.89 2395
11555.90 2393
11556.92 2441
11557.93 2516
11558.95 2526
11559.96 2562
11560.97 2607
11561.99 2624
11563.00 2708
11564.02 2813
11565.03 2850
11566.05 2923
11567.06 2982
11568.08 3078
11569.09 3118
11570.11 3271
11571.12 3389
11572.14 3415
11573.15 3544
11574.17 3703
11575.18 3842
11576.20 3985
11577.21 4206
11578.23 4314
11579.24 4568
11580.26 4771
11581.27 4933
11582.29 5028
11583.30 5224
11584.32 5512
11585.33 5656
11586.35 5906
11587.37 6223
11588.38 6592
11589.40 7073
11590.41 7583
11591.43 8245
11592.44 9039
11593.46 9771
11594.48 10575
11595.49 11305
11596.51 12143
11597.52 12867
11598.54 13358
11599.56 13615
11600.57 13831
11601.59 13758
11602.61 13416
11603.62 12901
11604.64 12246
11605.66 11340
11606.67 10412
11607.69 9460
11608.70 8661
11609.72 7993
11610.74 7261
11611.75 6563
11612.77 6082
11613.79 5601
11614.81 5238
11615.82 4882
11616.84 4593
11617.86 4438
11618.87 4087
11619.89 3955
11620.91 3766
11621.92 3653
11622.94 3524
11623.96 3392
11624.98 3288
11625.99 3237
11627.01 3182
11628.03 3225
11629.05 3179
11630.06 3074
11631.08 3079
11632.10 2998
11633.12 2948
11634.13 3020
11635.15 3008
11636.17 3000
11637.19 2985
11638.20 2907
11639.22 2893
11640.24 2887
11641.26 2721
11642.28 2707
11643.29 2683
11644.31 2590
11645.33 2476
11646.35 2413
11647.37 2348
11648.39 2331
11649.40 2248
11650.42 2217
11651.44 2193
11652.46 2147
11653.48 2115
11654.50 2167
11655.51 2154
11656.53 2119
11657.55 2132
11658.57 2130
11659.59 2170
11660.61 2130
11661.63 2122
11662.65 2153
11663.67 2167
11664.68 2199
11665.70 2167
11666.72 2165
11667.74 2202
11668.76 2253
11669.78 2287
11670.80 2304
11671.82 2398
11672.84 2389
11673.86 2374
11674.88 2422
11675.90 2453
11676.92 2445
11677.94 2463
11678.96 2472
11679.98 2512
11680.99 2444
11682.01 2467
11683.03 2460
11684.05 2480
11685.07 2385
11686.09 2392
11687.11 2367
11688.13 2331
11689.15 2304
11690.17 2279
11691.19 2217
11692.21 2211
11693.24 2212
11694.26 2206
11695.28 2191
11696.30 2245
11697.32 2154
11698.34 2155
11699.36 2199
11700.38 2128
11701.40 2067
11702.42 2116
11703.44 2032
11704.46 2066
11705.48 2017
11706.50 2017
11707.52 1999
11708.54 2020
11709.57 1975
11710.59 1952
11711.61 1952
11712.63 1897
11713.65 1864
11714.67 1855
11715.69 1917
11716.71 1813
11717.73 1809
11718.76 1815
11719.78 1812
11720.80 1746
11721.82 1704
11722.84 1681
11723.86 1670
11724.89 1668
11725.91 1630
11726.93 1593
11727.95 1681
11728.97 1618
11729.99 1610
11731.02 1561
11732.04 1526
11733.06 1555
11734.08 1503
11735.10 1555
11736.13 1542
11737.15 1489
11738.17 1561
11739.19 1501
11740.22 1533
11741.24 1595
11742.26 1536
11743.28 1502
11744.30 1574
11745.33 1523
11746.35 1532
11747.37 1526
11748.40 1499
11749.42 1498
11750.44 1461
11751.46 1459
11752.49 1422
11753.51 1423
11754.53 1387
11755.56 1377
11756.58 1340
11757.60 1314
11758.62 1317
11759.65 1298
11760.67 1220
11761.69 1230
11762.72 1217
11763.74 1235
11764.76 1230
11765.79 1274
11766.81 1283
11767.83 1209
11768.86 1229
11769.88 1232
11770.91 1224
11771.93 1267
11772.95 1193
11773.98 1222
11775.00 1192
11776.02 1146
11777.05 1162
11778.07 1171
11779.10 1136
11780.12 1112
11781.14 1141
11782.17 1122
11783.19 1135
11784.22 1128
11785.24 1129
11786.26 1086
11787.29 1071
11788.31 1061
11789.34 1065
11790.36 1044
11791.39 1042
11792.41 1032
11793.44 1015
11794.46 1025
11795.49 991
11796.51 1019
11797.54 979
11798.56 949
11799.59 949
11800.61 935
11801.63 893
11802.66 932
11803.69 900
11804.71 901
11805.74 895
11806.76 949
11807.79 893
11808.81 857
11809.84 903
11810.86 833
11811.89 821
11812.91 873
11813.94 901
11814.96 861
11815.99 843
11817.01 866
11818.04 873
11819.07 895
11820.09 874
11821.12 837
11822.14 882
11823.17 879
11824.20 874
11825.22 849
11826.25 828
11827.27 892
11828.30 868
11829.33 881
11830.35 856
11831.38 849
11832.40 823
11833.43 851
11834.46 839
11835.48 835
11836.51 798
11837.54 833
11838.56 836
11839.59 842
11840.62 843
11841.64 830
11842.67 815
11843.70 836
11844.72 783
11845.75 749
11846.78 777
11847.80 797
11848.83 802
11849.86 816
11850.89 778
11851.91 799
11852.94 813
11853.97 794
11854.99 791
11856.02 782
11857.05 795
11858.08 746
11859.10 786
11860.13 775
11861.16 770
11862.19 758
11863.21 791
11864.24 786
11865.27 770
11866.30 748
11867.33 722
11868.35 749
11869.38 781
11870.41 775
11871.44 731
11872.47 771
11873.49 740
11874.52 743
11875.55 782
11876.58 772
11877.61 781
11878.63 761
11879.66 778
11880.69 787
11881.72 776
11882.75 767
11883.78 770
11884.81 760
11885.83 731
11886.86 762
11887.89 785
11888.92 757
11889.95 777
11890.98 833
11892.01 796
11893.04 796
11894.06 794
11895.09 830
11896.12 825
11897.15 822
11898.18 835
11899.21 831
11900.24 854
11901.27 862
11902.30 811
11903.33 816
11904.36 807
11905.39 799
11906.42 791
11907.45 832
11908.48 780
11909.50 802
11910.53 806
11911.56 786
11912.59 773
11913.62 790
11914.65 777
11915.68 790
11916.71 761
11917.74 758
11918.77 790
11919.80 780
11920.83 820
11921.86 829
11922.89 827
11923.92 854
11924.95 865
11925.99 866
11927.02 913
11928.05 893
11929.08 875
11930.11 862
11931.14 856
11932.17 864
11933.20 824
11934.23 850
11935.26 799
11936.29 820
11937.32 794
11938.35 739
11939.38 755
11940.41 731
11941.45 788
11942.48 725
11943.51 722
11944.54 692
11945.57 728
11946.60 706
11947.63 685
11948.66 699
11949.70 739
11950.73 691
11951.76 698
11952.79 677
11953.82 670
11954.85 672
11955.88 670
11956.92 677
11957.95 649
11958.98 666
11960.01 673
11961.04 720
11962.08 704
11963.11 682
11964.14 686
11965.17 696
11966.20 695
11967.24 678
11968.27 694
11969.30 660
11970.33 667
11971.36 688
11972.40 693
11973.43 660
11974.46 655
11975.49 725
11976.53 703
11977.56 711
11978.59 692
11979.62 656
11980.66 694
11981.69 670
11982.72 688
11983.76 730
11984.79 692
11985.82 719
11986.85 695
11987.89 688
11988.92 690
11989.95 722
11990.99 769
11992.02 722
11993.05 667
11994.09 724
11995.12 710
11996.15 693
11997.19 722
11998.22 719
11999.25 724
12000.29 746
12001.32 746
12002.35 700
12003.39 753
12004.42 775
12005.46 749
12006.49 782
12007.52 800
12008.56 827
12009.59 776
12010.63 774
12011.66 811
12012.69 818
12013.73 805
12014.76 834
12015.80 793
12016.83 843
12017.86 820
12018.90 801
12019.93 801
12020.97 814
12022.00 773
12023.04 750
12024.07 781
12025.11 757
12026.14 756
12027.18 763
12028.21 782
12029.25 802
12030.28 802
12031.32 776
12032.35 755
12033.39 719
12034.42 790
12035.46 741
12036.49 768
12037.53 743
12038.56 742
12039.60 750
12040.63 767
12041.67 784
12042.70 779
12043.74 791
12044.77 780
12045.81 763
12046.84 765
12047.88 753
12048.92 761
12049.95 777
12050.99 748
12052.02 775
12053.06 753
12054.09 767
12055.13 744
12056.17 802
12057.20 807
12058.24 776
12059.27 759
12060.31 757
12061.35 773
12062.38 758
12063.42 740
12064.46 750
12065.49 797
12066.53 765
12067.56 730
12068.60 754
12069.64 783
12070.67 811
12071.71 776
12072.75 738
12073.78 763
12074.82 781
12075.86 759
12076.89 750
12077.93 758
12078.97 786
12080.01 766
12081.04 807
12082.08 808
12083.12 785
12084.15 826
12085.19 811
12086.23 849
12087.27 851
12088.30 836
12089.34 806
12090.38 838
12091.41 842
12092.45 877
12093.49 843
12094.53 883
12095.57 867
12096.60 889
12097.64 899
12098.68 849
12099.72 886
12100.75 862
12101.79 843
12102.83 814
12103.87 819
12104.91 827
12105.94 846
12106.98 805
12108.02 789
12109.06 768
12110.10 789
12111.14 757
12112.17 745
12113.21 743
12114.25 784
12115.29 755
12116.33 746
12117.37 731
12118.40 763
12119.44 786
12120.48 735
12121.52 763
12122.56 763
12123.60 753
12124.64 732
12125.68 719
12126.72 703
12127.75 720
12128.79 706
12129.83 700
12130.87 703
12131.91 683
12132.95 693
12133.99 683
12135.03 702
12136.07 748
12137.11 706
12138.15 694
12139.19 704
12140.23 708
12141.27 695
12142.31 718
12143.35 699
12144.38 699
12145.42 692
12146.46 680
12147.50 704
12148.54 695
12149.58 707
12150.62 698
12151.66 648
12152.70 688
12153.74 688
12154.78 685
12155.82 674
12156.87 689
12157.91 685
12158.95 713
12159.99 674
12161.03 685
12162.07 692
12163.11 684
12164.15 667
12165.19 673
12166.23 714
12167.27 716
12168.31 687
12169.35 653
12170.39 682
12171.43 674
12172.47 688
12173.52 668
12174.56 682
12175.60 665
12176.64 663
12177.68 702
12178.72 681
12179.76 651
12180.80 681
12181.85 670
12182.89 686
12183.93 676
12184.97 676
12186.01 695
12187.05 686
12188.09 683
12189.14 689
12190.18 669
12191.22 691
12192.26 693
12193.30 657
12194.34 677
12195.39 652
12196.43 686
12197.47 696
12198.51 643
12199.55 705
12200.60 678
12201.64 666
12202.68 733
12203.72 696
12204.77 689
12205.81 715
12206.85 703
12207.89 704
12208.94 666
12209.98 668
12211.02 702
12212.06 672
12213.11 672
12214.15 720
12215.19 676
12216.23 686
12217.28 723
12218.32 736
12219.36 727
12220.41 712
12221.45 701
12222.49 715
12223.54 689
12224.58 701
12225.62 688
12226.66 670
12227.71 668
12228.75 658
12229.79 662
12230.84 653
12231.88 648
12232.93 641
12233.97 649
12235.01 633
12236.06 666
12237.10 692
12238.14 674
12239.19 704
12240.23 670
12241.28 658
12242.32 663
12243.36 719
12244.41 648
12245.45 630
12246.50 652
12247.54 660
12248.58 691
12249.63 659
12250.67 632
12251.72 655
12252.76 651
12253.80 633
12254.85 662
12255.89 656
12256.94 651
12257.98 630
12259.03 619
12260.07 652
12261.12 652
12262.16 642
12263.21 619
12264.25 632
12265.30 629
12266.34 626
12267.39 638
12268.43 623
12269.48 617
12270.52 580
12271.57 600
12272.61 610
12273.66 567
12274.70 607
12275.75 586
12276.79 585
12277.84 599
12278.88 571
12279.93 574
12280.98 560
12282.02 580
12283.07 611
12284.11 614
12285.16 570
12286.20 587
12287.25 575
12288.30 583
12289.34 576
12290.39 598
12291.43 564
12292.48 557
12293.53 587
12294.57 583
12295.62 605
12296.66 571
12297.71 581
12298.76 575
12299.80 577
12300.85 587
12301.90 578
12302.94 587
12303.99 565
12305.04 562
12306.08 578
12307.13 573
12308.18 610
12309.22 575
12310.27 575
12311.32 535
12312.36 556
12313.41 526
12314.46 590
12315.50 562
12316.55 554
12317.60 527
12318.65 535
12319.69 564
12320.74 557
12321.79 557
12322.83 535
12323.88 573
12324.93 522
12325.98 510
12327.02 541
12328.07 542
12329.12 550
12330.17 556
12331.21 548
12332.26 517
12333.31 535
12334.36 547
12335.41 541
12336.45 508
12337.50 540
12338.55 546
12339.60 555
12340.65 543
12341.69 527
12342.74 531
12343.79 533
12344.84 516
12345.89 553
12346.94 537
12347.98 542
12349.03 553
12350.08 533
12351.13 506
12352.18 511
12353.23 531
12354.28 518
12355.32 548
12356.37 522
12357.42 503
12358.47 515
12359.52 545
12360.57 553
12361.62 527
12362.67 525
12363.72 504
12364.76 530
12365.81 531
12366.86 534
12367.91 526
12368.96 520
12370.01 509
12371.06 516
12372.11 528
12373.16 506
12374.21 503
12375.26 500
12376.31 551
12377.36 541
12378.41 500
12379.46 527
12380.51 522
12381.56 570
12382.61 548
12383.66 524
12384.71 535
12385.76 491
12386.81 521
12387.86 514
12388.91 543
12389.96 541
12391.01 521
12392.06 515
12393.11 542
12394.16 520
12395.21 527
12396.26 510
12397.31 538
12398.36 543
12399.41 491
12400.46 510
12401.51 504
12402.56 537
12403.61 505
12404.66 523
12405.71 521
12406.77 517
12407.82 490
12408.87 522
12409.92 542
12410.97 508
12412.02 499
12413.07 517
12414.12 529
12415.17 524
12416.23 513
12417.28 545
12418.33 512
12419.38 494
12420.43 501
12421.48 496
12422.53 518
12423.59 524
12424.64 505
12425.69 512
12426.74 501
12427.79 539
12428.84 498
12429.90 486
12430.95 509
12432.00 534
12433.05 512
12434.10 508
12435.16 507
12436.21 548
12437.26 512
12438.31 510
12439.37 511
12440.42 514
12441.47 526
12442.52 498
12443.58 516
12444.63 503
12445.68 508
12446.73 521
12447.79 513
12448.84 493
12449.89 492
12450.94 492
12452.00 525
12453.05 473
12454.10 519
12455.16 501
12456.21 518
12457.26 471
12458.31 506
12459.37 569
12460.42 512
12461.47 513
12462.53 522
12463.58 541
12464.63 535
12465.69 526
12466.74 538
12467.79 526
12468.85 524
12469.90 542
12470.95 551
12472.01 534
12473.06 530
12474.12 550
12475.17 548
12476.22 553
12477.28 560
12478.33 553
12479.39 589
12480.44 600
12481.49 561
12482.55 580
12483.60 608
12484.66 622
12485.71 644
12486.76 640
12487.82 675
12488.87 654
12489.93 690
12490.98 687
12492.04 657
12493.09 654
12494.15 631
12495.20 644
12496.25 639
12497.31 613
12498.36 614
12499.42 631
12500.47 598
12501.53 593
12502.58 551
12503.64 573
12504.69 582
12505.75 544
12506.80 547
12507.86 543
12508.91 550
12509.97 552
12511.03 557
12512.08 546
12513.14 540
12514.19 538
12515.25 553
12516.30 560
12517.36 515
12518.41 512
12519.47 543
12520.52 553
12521.58 519
12522.64 570
12523.69 558
12524.75 516
12525.80 548
12526.86 526
12527.92 518
12528.97 535
12530.03 527
12531.08 577
12532.14 556
12533.20 584
12534.25 571
12535.31 580
12536.37 554
12537.42 552
12538.48 595
12539.54 539
12540.59 545
12541.65 539
12542.70 531
12543.76 526
12544.82 568
12545.88 547
12546.93 582
12547.99 628
12549.05 607
12550.10 581
12551.16 578
12552.22 592
12553.27 598
12554.33 591
12555.39 618
12556.45 603
12557.50 601
12558.56 632
12559.62 626
12560.67 666
12561.73 692
12562.79 705
12563.85 681
12564.90 716
12565.96 704
12567.02 745
12568.08 772
12569.14 757
12570.19 764
12571.25 770
12572.31 798
12573.37 828
12574.42 834
12575.48 801
12576.54 828
12577.60 812
12578.66 812
12579.72 780
12580.77 726
12581.83 727
12582.89 740
12583.95 731
12585.01 726
12586.07 684
12587.12 655
12588.18 663
12589.24 645
12590.30 628
12591.36 631
12592.42 620
12593.48 592
12594.53 592
12595.59 576
12596.65 569
12597.71 553
12598.77 590
12599.83 588
12600.89 602
12601.95 567
12603.01 590
12604.07 594
12605.13 612
12606.18 630
12607.24 604
12608.30 596
12609.36 619
12610.42 568
12611.48 580
12612.54 604
12613.60 616
12614.66 600
12615.72 593
12616.78 568
12617.84 583
12618.90 598
12619.96 607
12621.02 613
12622.08 572
12623.14 586
12624.20 582
12625.26 577
12626.32 560
12627.38 561
12628.44 542
12629.50 522
12630.56 579
12631.62 567
12632.68 579
12633.74 554
12634.80 607
12635.86 644
12636.92 653
12637.98 594
12639.04 619
12640.11 614
12641.17 623
12642.23 664
12643.29 640
12644.35 669
12645.41 640
12646.47 677
12647.53 708
12648.59 679
12649.65 684
12650.72 726
12651.78 766
12652.84 754
12653.90 740
12654.96 754
12656.02 755
12657.08 743
12658.14 752
12659.21 747
12660.27 759
12661.33 741
12662.39 740
12663.45 732
12664.51 724
12665.58 681
12666.64 683
12667.70 654
12668.76 656
12669.82 644
12670.89 644
12671.95 642
12673.01 622
12674.07 649
12675.13 626
12676.20 620
12677.26 649
12678.32 627
12679.38 633
12680.45 647
12681.51 597
12682.57 634
12683.63 611
12684.70 653
12685.76 639
12686.82 665
12687.88 657
12688.95 655
12690.01 627
12691.07 687
12692.14 675
12693.20 674
12694.26 654
12695.32 681
12696.39 686
12697.45 661
12698.51 661
12699.58 710
12700.64 696
12701.70 683
12702.77 680
12703.83 699
12704.89 660
12705.96 652
12707.02 648
12708.08 657
12709.15 660
12710.21 668
12711.28 658
12712.34 642
12713.40 642
12714.47 703
12715.53 669
12716.59 677
12717.66 667
12718.72 656
12719.79 642
12720.85 629
12721.92 675
12722.98 667
12724.04 642
12725.11 654
12726.17 632
12727.24 671
12728.30 623
12729.37 640
12730.43 637
12731.49 636
12732.56 654
12733.62 653
12734.69 695
12735.75 661
12736.82 641
12737.88 631
12738.95 634
12740.01 659
12741.08 629
12742.14 636
12743.21 602
12744.27 616
12745.34 612
12746.40 620
12747.47 566
12748.53 564
12749.60 569
12750.66 570
12751.73 566
12752.79 559
12753.86 559
12754.93 576
12755.99 538
12757.06 548
12758.12 548
12759.19 552
12760.25 532
12761.32 562
12762.39 551
12763.45 533
12764.52 528
12765.58 540
12766.65 505
12767.72 515
12768.78 497
12769.85 521
12770.91 511
12771.98 510
12773.05 497
12774.11 523
12775.18 494
12776.25 528
12777.31 530
12778.38 512
12779.45 495
12780.51 489
12781.58 522
12782.65 531
12783.71 501
12784.78 493
12785.85 526
12786.91 513
12787.98 467
12789.05 489
12790.11 519
12791.18 530
12792.25 490
12793.31 515
12794.38 466
12795.45 479
12796.52 511
12797.58 465
12798.65 471
12799.72 470
12800.79 491
12801.85 465
12802.92 494
12803.99 464
12805.06 459
12806.12 464
12807.19 485
12808.26 512
12809.33 465
12810.39 504
12811.46 508
12812.53 528
12813.60 496
12814.67 468
12815.73 487
12816.80 491
12817.87 507
12818.94 477
12820.01 503
12821.08 469
12822.14 447
12823.21 474
12824.28 477
12825.35 480
12826.42 456
12827.49 455
12828.55 470
12829.62 452
12830.69 476
12831.76 478
12832.83 483
12833.90 480
12834.97 468
12836.04 464
12837.11 491
12838.17 473
12839.24 471
12840.31 465
12841.38 457
12842.45 489
12843.52 439
12844.59 465
12845.66 466
12846.73 462
12847.80 483
12848.87 469
12849.94 497
12851.01 464
12852.08 454
12853.14 442
12854.21 471
12855.28 457
12856.35 452
12857.42 434
12858.49 433
12859.56 458
12860.63 451
12861.70 444
12862.77 435
12863.84 443
12864.91 427
12865.98 425
12867.05 419
12868.12 442
12869.19 443
12870.26 408
12871.34 444
12872.41 458
12873.48 425
12874.55 376
12875.62 416
12876.69 444
12877.76 434
12878.83 442
12879.90 408
12880.97 441
12882.04 412
12883.11 386
12884.18 404
12885.25 402
12886.33 414
12887.40 396
12888.47 401
12889.54 411
12890.61 407
12891.68 416
12892.75 415
12893.82 417
12894.89 419
12895.97 442
12897.04 409
12898.11 413
12899.18 418
12900.25 404
12901.32 426
12902.40 413
12903.47 424
12904.54 403
12905.61 407
12906.68 382
12907.75 432
12908.83 383
12909.90 377
12910.97 380
12912.04 413
12913.11 392
12914.19 421
12915.26 404
12916.33 392
12917.40 423
12918.48 391
12919.55 378
12920.62 417
12921.69 389
12922.77 390
12923.84 417
12924.91 402
12925.98 389
12927.06 379
12928.13 440
12929.20 412
12930.27 386
12931.35 383
12932.42 363
12933.49 395
12934.57 409
12935.64 410
12936.71 399
12937.79 397
12938.86 386
12939.93 397
12941.01 378
12942.08 424
12943.15 391
12944.23 382
12945.30 386
12946.37 378
12947.45 381
12948.52 418
12949.59 391
12950.67 378
12951.74 388
12952.81 380
12953.89 378
12954.96 397
12956.04 366
12957.11 377
12958.18 384
12959.26 384
12960.33 401
12961.41 392
12962.48 380
12963.55 400
12964.63 373
12965.70 356
12966.78 385
12967.85 412
12968.93 401
12970.00 384
12971.07 371
12972.15 384
12973.22 388
12974.30 383
12975.37 413
12976.45 391
12977.52 374
12978.60 367
12979.67 376
12980.75 398
12981.82 384
12982.90 385
12983.97 400
12985.05 373
12986.12 379
12987.20 403
12988.27 396
12989.35 407
12990.42 374
12991.50 374
12992.57 361
12993.65 375
12994.73 403
12995.80 412
12996.88 374
12997.95 397
12999.03 406
13000.10 419
13001.18 399
13002.25 419
13003.33 410
13004.41 389
13005.48 394
13006.56 364
13007.63 382
13008.71 401
13009.79 406
13010.86 442
13011.94 406
13013.02 417
13014.09 392
13015.17 405
13016.24 383
13017.32 387
13018.40 411
13019.47 427
13020.55 406
13021.63 408
13022.70 424
13023.78 409
13024.86 414
13025.93 409
13027.01 376
13028.09 394
13029.16 424
13030.24 406
13031.32 399
13032.40 427
13033.47 433
13034.55 416
13035.63 424
13036.70 388
13037.78 411
13038.86 444
13039.94 441
13041.01 411
13042.09 404
13043.17 426
13044.25 429
13045.32 415
13046.40 429
13047.48 427
13048.56 388
13049.63 438
13050.71 440
13051.79 446
13052.87 418
13053.95 409
13055.02 412
13056.10 406
13057.18 392
13058.26 387
13059.34 413
13060.41 417
13061.49 401
13062.57 424
13063.65 433
13064.73 407
13065.81 419
13066.88 413
13067.96 415
13069.04 401
13070.12 411
13071.20 396
13072.28 397
13073.36 388
13074.43 423
13075.51 410
13076.59 401
13077.67 392
13078.75 409
13079.83 397
13080.91 372
13081.99 381
13083.07 410
13084.15 388
13085.23 406
13086.30 388
13087.38 409
13088.46 408
13089.54 393
13090.62 376
13091.70 384
13092.78 372
13093.86 381
13094.94 390
13096.02 392
13097.10 377
13098.18 388
13099.26 387
13100.34 383
13101.42 394
13102.50 425
13103.58 407
13104.66 391
13105.74 380
13106.82 405
13107.90 399
13108.98 375
13110.06 377
13111.14 384
13112.22 402
13113.30 399
13114.38 399
13115.46 363
13116.54 399
13117.62 389
13118.70 384
13119.78 393
13120.86 384
13121.95 415
13123.03 426
13124.11 412
13125.19 386
13126.27 382
13127.35 416
13128.43 409
13129.51 409
13130.59 400
13131.67 391
13132.76 393
13133.84 398
13134.92 411
13136.00 383
13137.08 390
13138.16 436
13139.24 410
13140.32 389
13141.41 413
13142.49 382
13143.57 363
13144.65 377
13145.73 369
13146.81 390
13147.90 380
13148.98 381
13150.06 379
13151.14 391
13152.22 404
13153.31 384
13154.39 379
13155.47 388
13156.55 382
13157.63 392
13158.72 392
13159.80 401
13160.88 422
13161.96 395
13163.05 426
13164.13 399
13165.21 382
13166.29 373
13167.38 398
13168.46 392
13169.54 376
13170.62 403
13171.71 389
13172.79 386
13173.87 383
13174.96 398
13176.04 395
13177.12 387
13178.20 385
13179.29 395
13180.37 364
13181.45 415
13182.54 395
13183.62 401
13184.70 401
13185.79 385
13186.87 392
13187.95 375
13189.04 396
13190.12 388
13191.20 409
13192.29 395
13193.37 405
13194.46 402
13195.54 419
13196.62 415
13197.71 390
13198.79 398
13199.88 398
13200.96 383
13202.04 384
13203.13 395
13204.21 379
13205.30 416
13206.38 381
13207.46 400
13208.55 374
13209.63 401
13210.72 389
13211.80 385
13212.89 387
13213.97 394
13215.05 404
13216.14 414
13217.22 397
13218.31 396
13219.39 385
13220.48 401
13221.56 421
13222.65 380
13223.73 389
13224.82 407
13225.90 371
13226.99 364
13228.07 376
13229.16 364
13230.24 365
13231.33 383
13232.41 392
13233.50 390
13234.58 363
13235.67 405
13236.76 407
13237.84 402
13238.93 402
13240.01 384
13241.10 378
13242.18 380
13243.27 388
13244.35 405
13245.44 367
13246.53 386
13247.61 359
13248.70 383
13249.78 415
13250.87 402
13251.96 413
13253.04 416
13254.13 415
13255.21 384
13256.30 392
13257.39 398
13258.47 426
13259.56 428
13260.65 406
13261.73 375
13262.82 421
13263.91 408
13264.99 421
13266.08 405
13267.17 377
13268.25 410
13269.34 427
13270.43 424
13271.51 395
13272.60 424
13273.69 413
13274.77 414
13275.86 414
13276.95 421
13278.04 429
13279.12 430
13280.21 419
13281.30 432
13282.38 408
13283.47 418
13284.56 422
13285.65 442
13286.73 441
13287.82 475
13288.91 455
13290.00 442
13291.08 457
13292.17 426
13293.26 465
13294.35 455
13295.44 483
13296.52 450
13297.61 428
13298.70 472
13299.79 461
13300.88 415
13301.96 450
13303.05 473
13304.14 467
13305.23 464
13306.32 466
13307.41 455
13308.49 452
13309.58 451
13310.67 465
13311.76 444
13312.85 476
13313.94 429
13315.02 433
13316.11 449
13317.20 428
13318.29 441
13319.38 460
13320.47 480
13321.56 461
13322.65 463
13323.74 447
13324.82 435
13325.91 451
13327.00 416
13328.09 459
13329.18 451
13330.27 456
13331.36 432
13332.45 461
13333.54 444
13334.63 466
13335.72 429
13336.81 451
13337.90 495
13338.99 468
13340.08 446
13341.17 423
13342.26 470
13343.35 464
13344.44 472
13345.53 442
13346.61 497
13347.70 481
13348.79 476
13349.89 461
13350.98 496
13352.07 477
13353.16 485
13354.25 520
13355.34 516
13356.43 508
13357.52 520
13358.61 523
13359.70 498
13360.79 510
13361.88 534
13362.97 563
13364.06 549
13365.15 517
13366.24 509
13367.33 513
13368.42 526
13369.51 505
13370.60 533
13371.70 492
13372.79 494
13373.88 470
13374.97 473
13376.06 454
13377.15 466
13378.24 469
13379.33 480
13380.43 439
13381.52 476
13382.61 434
13383.70 453
13384.79 444
13385.88 437
13386.97 411
13388.07 460
13389.16 412
13390.25 418
13391.34 447
13392.43 424
13393.52 444
13394.62 422
13395.71 441
13396.80 432
13397.89 447
13398.98 448
13400.08 463
13401.17 414
13402.26 375
13403.35 435
13404.45 448
13405.54 428
13406.63 427
13407.72 447
13408.82 414
13409.91 429
13411.00 408
13412.09 402
13413.19 425
13414.28 409
13415.37 451
13416.46 434
13417.56 427
13418.65 433
13419.74 427
13420.84 412
13421.93 451
13423.02 433
13424.11 442
13425.21 457
13426.30 466
13427.39 390
13428.49 423
13429.58 419
13430.67 416
13431.77 412
13432.86 453
13433.95 428
13435.05 435
13436.14 451
13437.24 414
13438.33 446
13439.42 432
13440.52 419
13441.61 419
13442.70 433
13443.80 448
13444.89 445
13445.99 432
13447.08 471
13448.17 471
13449.27 480
13450.36 456
13451.46 449
13452.55 450
13453.64 468
13454.74 457
13455.83 460
13456.93 464
13458.02 454
13459.12 461
13460.21 487
13461.31 486
13462.40 497
13463.50 471
13464.59 461
13465.69 546
13466.78 498
13467.87 500
13468.97 514
13470.06 486
13471.16 487
13472.25 530
13473.35 483
13474.44 473
13475.54 473
13476.64 479
13477.73 517
13478.83 506
13479.92 528
13481.02 519
13482.11 528
13483.21 516
13484.30 532
13485.40 555
13486.49 556
13487.59 523
13488.69 573
13489.78 561
13490.88 567
13491.97 573
13493.07 612
13494.17 602
13495.26 613
13496.36 593
13497.45 615
13498.55 626
13499.65 599
13500.74 601
13501.84 587
13502.93 567
13504.03 583
13505.13 549
13506.22 568
13507.32 553
13508.42 531
13509.51 534
13510.61 541
13511.71 515
13512.80 521
13513.90 506
13515.00 512
13516.09 494
13517.19 506
13518.29 476
13519.38 463
13520.48 479
13521.58 455
13522.68 463
13523.77 461
13524.87 472
13525.97 470
13527.06 462
13528.16 432
13529.26 455
13530.36 446
13531.45 427
13532.55 447
13533.65 439
13534.75 429
13535.84 427
13536.94 432
13538.04 433
13539.14 434
13540.23 433
13541.33 431
13542.43 436
13543.53 415
13544.63 418
13545.72 438
13546.82 440
13547.92 443
13549.02 398
13550.12 432
13551.22 433
13552.31 426
13553.41 421
13554.51 440
13555.61 391
13556.71 433
13557.81 408
13558.90 402
13560.00 413
13561.10 437
13562.20 414
13563.30 430
13564.40 409
13565.50 392
13566.60 423
13567.69 410
13568.79 412
13569.89 387
13570.99 397
13572.09 391
13573.19 399
13574.29 378
13575.39 402
13576.49 404
13577.59 427
13578.69 430
13579.79 414
13580.89 395
13581.98 406
13583.08 405
13584.18 430
13585.28 439
13586.38 401
13587.48 401
13588.58 438
13589.68 409
13590.78 413
13591.88 399
13592.98 454
13594.08 428
13595.18 391
13596.28 404
13597.38 405
13598.48 412
13599.58 412
13600.68 419
13601.78 447
13602.88 430
13603.98 437
13605.08 401
13606.18 412
13607.29 410
13608.39 436
13609.49 439
13610.59 402
13611.69 397
13612.79 398
13613.89 415
13614.99 417
13616.09 433
13617.19 403
13618.29 431
13619.39 423
13620.50 422
13621.60 436
13622.70 432
13623.80 440
13624.90 432
13626.00 421
13627.10 403
13628.20 425
13629.31 410
13630.41 417
13631.51 420
13632.61 433
13633.71 392
13634.81 435
13635.91 409
13637.02 413
13638.12 403
13639.22 404
13640.32 406
13641.42 420
13642.53 389
13643.63 424
13644.73 399
13645.83 400
13646.93 397
13648.04 411
13649.14 448
13650.24 428
13651.34 412
13652.45 454
13653.55 461
13654.65 430
13655.75 430
13656.85 425
13657.96 426
13659.06 419
13660.16 406
13661.27 428
13662.37 426
13663.47 426
13664.57 448
13665.68 444
13666.78 429
13667.88 433
13668.99 466
13670.09 436
13671.19 439
13672.29 432
13673.40 396
13674.50 419
13675.60 434
13676.71 448
13677.81 452
13678.91 406
13680.02 434
13681.12 458
13682.23 453
13683.33 446
13684.43 443
13685.54 440
13686.64 491
13687.74 458
13688.85 468
13689.95 494
13691.06 498
13692.16 497
13693.26 506
13694.37 460
13695.47 501
13696.58 528
13697.68 507
13698.78 511
13699.89 523
13700.99 550
13702.10 533
13703.20 555
13704.31 542
13705.41 612
13706.51 616
13707.62 598
13708.72 601
13709.83 570
13710.93 590
13712.04 573
13713.14 564
13714.25 565
13715.35 543
13716.46 541
13717.56 547
13718.67 555
13719.77 529
13720.88 471
13721.98 521
13723.09 523
13724.19 519
13725.30 472
13726.40 499
13727.51 471
13728.61 445
13729.72 435
13730.83 456
13731.93 438
13733.04 449
13734.14 453
13735.25 428
13736.35 427
13737.46 436
13738.57 476
13739.67 457
13740.78 429
13741.88 464
13742.99 476
13744.09 499
13745.20 490
13746.31 487
13747.41 480
13748.52 435
13749.63 461
13750.73 487
13751.84 465
13752.94 467
13754.05 468
13755.16 492
13756.26 464
13757.37 484
13758.48 509
13759.58 507
13760.69 507
13761.80 495
13762.90 529
13764.01 508
13765.12 522
13766.22 494
13767.33 496
13768.44 465
13769.55 484
13770.65 508
13771.76 511
13772.87 489
13773.97 486
13775.08 476
13776.19 476
13777.30 465
13778.40 471
13779.51 470
13780.62 497
13781.73 425
13782.83 431
13783.94 433
13785.05 420
13786.16 407
13787.26 431
13788.37 427
13789.48 404
13790.59 415
13791.70 419
13792.80 418
13793.91 421
13795.02 426
13796.13 429
13797.24 432
13798.35 396
13799.45 442
13800.56 448
13801.67 462
13802.78 431
13803.89 449
13805.00 449
13806.10 411
13807.21 405
13808.32 432
13809.43 421
13810.54 436
13811.65 449
13812.76 414
13813.86 398
13814.97 408
13816.08 420
13817.19 434
13818.30 399
13819.41 418
13820.52 426
13821.63 413
13822.74 411
13823.85 425
13824.96 430
13826.06 411
13827.17 433
13828.28 407
13829.39 367
13830.50 417
13831.61 399
13832.72 396
13833.83 373
13834.94 382
13836.05 404
13837.16 379
13838.27 396
13839.38 406
13840.49 389
13841.60 387
13842.71 415
13843.82 409
13844.93 423
13846.04 403
13847.15 365
13848.26 383
13849.37 395
13850.48 396
13851.59 377
13852.70 402
13853.81 403
13854.92 387
13856.03 387
13857.14 437
13858.25 407
13859.37 417
13860.48 396
13861.59 400
13862.70 388
13863.81 423
13864.92 379
13866.03 391
13867.14 417
13868.25 398
13869.36 416
13870.47 405
13871.59 430
13872.70 405
13873.81 404
13874.92 417
13876.03 427
13877.14 402
13878.25 388
13879.36 415
13880.48 411
13881.59 409
13882.70 397
13883.81 424
13884.92 436
13886.03 417
13887.15 399
13888.26 397
13889.37 420
13890.48 434
13891.59 439
13892.71 434
13893.82 443
13894.93 452
13896.04 403
13897.15 399
13898.27 425
13899.38 418
13900.49 418
13901.60 431
13902.72 400
13903.83 387
13904.94 385
13906.05 387
13907.17 418
13908.28 405
13909.39 431
13910.50 350
13911.62 387
13912.73 362
13913.84 380
13914.95 390
13916.07 408
13917.18 397
13918.29 390
13919.41 392
13920.52 355
13921.63 394
13922.75 382
13923.86 389
13924.97 408
13926.09 393
13927.20 383
13928.31 378
13929.43 389
13930.54 393
13931.65 397
13932.77 387
13933.88 379
13934.99 406
13936.11 387
13937.22 378
13938.34 387
13939.45 377
13940.56 378
13941.68 382
13942.79 386
13943.91 355
13945.02 389
13946.13 379
13947.25 379
13948.36 376
13949.48 385
13950.59 375
13951.70 377
13952.82 371
13953.93 351
13955.05 354
13956.16 363
13957.28 355
13958.39 388
13959.51 373
13960.62 376
13961.74 387
13962.85 377
13963.97 385
13965.08 392
13966.20 378
13967.31 370
13968.43 348
13969.54 348
13970.66 388
13971.77 390
13972.89 391
13974.00 366
13975.12 378
13976.23 391
13977.35 369
13978.46 358
13979.58 349
13980.69 384
13981.81 376
13982.92 364
13984.04 380
13985.16 386
13986.27 371
13987.39 384
13988.50 383
13989.62 363
13990.74 375
13991.85 364
13992.97 400
13994.08 355
13995.20 339
13996.32 360
13997.43 386
13998.55 361
13999.66 376
14000.78 380
14001.90 382
14003.01 406
14004.13 382
14005.25 371
14006.36 366
14007.48 373
14008.60 383
14009.71 391
14010.83 389
14011.95 360
14013.06 378
14014.18 372
14015.30 383
14016.41 401
14017.53 401
14018.65 380
14019.76 393
14020.88 388
14022.00 362
14023.12 396
14024.23 407
14025.35 425
14026.47 391
14027.59 386
14028.70 398
14029.82 416
14030.94 402
14032.06 388
14033.17 381
14034.29 404
14035.41 392
14036.53 407
14037.64 410
14038.76 408
14039.88 391
14041.00 411
14042.11 400
14043.23 405
14044.35 412
14045.47 440
14046.59 429
14047.71 393
14048.82 394
14049.94 424
14051.06 443
14052.18 425
14053.30 427
14054.42 417
14055.53 410
14056.65 443
14057.77 432
14058.89 457
14060.01 474
14061.13 448
14062.25 459
14063.36 453
14064.48 468
14065.60 484
14066.72 461
14067.84 504
14068.96 489
14070.08 498
14071.20 497
14072.32 499
14073.44 515
14074.55 535
14075.67 534
14076.79 542
14077.91 556
14079.03 537
14080.15 551
14081.27 562
14082.39 571
14083.51 585
14084.63 555
14085.75 573
14086.87 608
14087.99 601
14089.11 623
14090.23 624
14091.35 679
14092.47 655
14093.59 648
14094.71 614
14095.83 619
14096.95 604
14098.07 587
14099.19 575
14100.31 558
14101.43 566
14102.55 540
14103.67 541
14104.79 519
14105.91 501
14107.03 482
14108.15 481
14109.27 465
14110.39 467
14111.51 461
14112.64 443
14113.76 446
14114.88 435
14116.00 436
14117.12 415
14118.24 442
14119.36 452
14120.48 426
14121.60 439
14122.72 427
14123.85 427
14124.97 411
14126.09 417
14127.21 437
14128.33 414
14129.45 390
14130.57 419
14131.70 416
14132.82 413
14133.94 404
14135.06 379
14136.18 400
14137.30 391
14138.43 398
14139.55 422
14140.67 394
14141.79 422
14142.91 411
14144.03 413
14145.16 405
14146.28 395
14147.40 412
14148.52 406
14149.65 407
14150.77 368
14151.89 376
14153.01 382
14154.13 398
14155.26 362
14156.38 359
14157.50 392
14158.62 393
14159.75 416
14160.87 375
14161.99 368
14163.12 371
14164.24 390
14165.36 385
14166.48 401
14167.61 380
14168.73 386
14169.85 366
14170.98 378
14172.10 398
14173.22 383
14174.35 382
14175.47 374
14176.59 340
14177.72 379
14178.84 372
14179.96 356
14181.09 369
14182.21 350
14183.33 380
14184.46 363
14185.58 381
14186.70 338
14187.83 360
14188.95 397
14190.07 392
14191.20 370
14192.32 388
14193.45 399
14194.57 358
14195.69 365
14196.82 377
14197.94 367
14199.07 359
14200.19 356
14201.32 355
14202.44 351
14203.56 359
14204.69 388
14205.81 387
14206.94 358
14208.06 376
14209.19 378
14210.31 376
14211.44 360
14212.56 341
14213.69 341
14214.81 377
14215.93 342
14217.06 337
14218.18 355
14219.31 346
14220.43 352
14221.56 349
14222.68 331
14223.81 341
14224.94 360
14226.06 366
14227.19 344
14228.31 350
14229.44 338
14230.56 341
14231.69 369
14232.81 338
14233.94 344
14235.06 339
14236.19 351
14237.32 356
14238.44 349
14239.57 348
14240.69 338
14241.82 337
14242.94 319
14244.07 344
14245.20 341
14246.32 345
14247.45 340
14248.57 355
14249.70 326
14250.83 329
14251.95 325
14253.08 355
14254.21 346
14255.33 327
14256.46 350
14257.59 355
14258.71 342
14259.84 343
14260.97 335
14262.09 338
14263.22 346
14264.35 322
14265.47 333
14266.60 319
14267.73 335
14268.85 328
14269.98 316
14271.11 317
14272.23 338
14273.36 318
14274.49 316
14275.62 333
14276.74 332
14277.87 353
14279.00 346
14280.12 336
14281.25 351
14282.38 325
14283.51 299
14284.63 318
14285.76 333
14286.89 294
14288.02 315
14289.15 314
14290.27 321
14291.40 312
14292.53 311
14293.66 292
14294.78 323
14295.91 344
14297.04 316
14298.17 318
14299.30 350
14300.42 313
14301.55 325
14302.68 326
14303.81 303
14304.94 294
14306.07 293
14307.19 312
14308.32 302
14309.45 312
14310.58 314
14311.71 306
14312.84 309
14313.97 299
14315.10 320
14316.22 328
14317.35 329
14318.48 318
14319.61 314
14320.74 311
14321.87 303
14323.00 330
14324.13 331
14325.26 296
14326.39 306
14327.51 324
14328.64 342
14329.77 289
14330.90 301
14332.03 304
14333.16 317
14334.29 337
14335.42 321
14336.55 327
14337.68 317
14338.81 314
14339.94 290
14341.07 302
14342.20 298
14343.33 299
14344.46 309
14345.59 289
14346.72 294
14347.85 309
14348.98 298
14350.11 305
14351.24 313
14352.37 300
14353.50 302
14354.63 283
14355.76 289
14356.89 311
14358.02 307
14359.15 286
14360.28 313
14361.41 298
14362.54 300
14363.67 343
14364.80 345
14365.94 290
14367.07 325
14368.20 319
14369.33 337
14370.46 324
14371.59 320
14372.72 306
14373.85 338
14374.98 353
14376.11 304
14377.25 322
14378.38 319
14379.51 320
14380.64 297
14381.77 299
14382.90 308
14384.03 329
14385.16 360
14386.30 324
14387.43 306
14388.56 320
14389.69 305
14390.82 322
14391.95 306
14393.09 300
14394.22 294
14395.35 300
14396.48 335
14397.61 301
14398.75 296
14399.88 310
14401.01 314
14402.14 316
14403.27 314
14404.41 306
14405.54 295
14406.67 298
14407.80 312
14408.94 301
14410.07 307
14411.20 299
14412.33 320
14413.47 301
14414.60 312
14415.73 340
14416.87 326
14418.00 328
14419.13 292
14420.26 314
14421.40 316
14422.53 350
14423.66 320
14424.80 320
14425.93 307
14427.06 312
14428.20 351
14429.33 321
14430.46 342
14431.59 326
14432.73 345
14433.86 362
14435.00 333
14436.13 341
14437.26 345
14438.40 324
14439.53 308
14440.66 319
14441.80 320
14442.93 356
14444.06 329
14445.20 314
14446.33 323
14447.47 317
14448.60 340
14449.73 340
14450.87 329
14452.00 330
14453.14 339
14454.27 351
14455.41 373
14456.54 320
14457.67 313
14458.81 290
14459.94 337
14461.08 319
14462.21 328
14463.35 309
14464.48 351
14465.62 311
14466.75 335
14467.89 330
14469.02 336
14470.15 338
14471.29 342
14472.42 357
14473.56 353
14474.69 335
14475.83 314
14476.96 348
14478.10 369
14479.24 373
14480.37 355
14481.51 352
14482.64 350
14483.78 325
14484.91 354
14486.05 355
14487.18 352
14488.32 346
14489.45 396
14490.59 386
14491.73 396
14492.86 357
14494.00 359
14495.13 377
14496.27 383
14497.40 362
14498.54 391
14499.68 411
14500.81 414
14501.95 382
14503.08 400
14504.22 407
14505.36 432
14506.49 444
14507.63 428
14508.77 399
14509.90 404
14511.04 461
14512.18 457
14513.31 436
14514.45 421
14515.58 434
14516.72 443
14517.86 444
14519.00 428
14520.13 431
14521.27 430
14522.41 421
14523.54 387
14524.68 401
14525.82 389
14526.95 392
14528.09 378
14529.23 371
14530.37 402
14531.50 384
14532.64 364
14533.78 397
14534.91 363
14536.05 359
14537.19 359
14538.33 388
14539.46 371
14540.60 375
14541.74 389
14542.88 384
14544.02 354
14545.15 360
14546.29 369
14547.43 364
14548.57 373
14549.70 395
14550.84 375
14551.98 364
14553.12 370
14554.26 357
14555.39 350
14556.53 364
14557.67 348
14558.81 343
14559.95 333
14561.09 326
14562.22 326
14563.36 324
14564.50 323
14565.64 340
14566.78 327
14567.92 347
14569.06 335
14570.20 335
14571.33 337
14572.47 305
14573.61 334
14574.75 323
14575.89 356
14577.03 355
14578.17 343
14579.31 352
14580.45 333
14581.59 346
14582.72 342
14583.86 333
14585.00 321
14586.14 349
14587.28 345
14588.42 333
14589.56 323
14590.70 338
14591.84 339
14592.98 349
14594.12 334
14595.26 350
14596.40 347
14597.54 352
14598.68 342
14599.82 352
14600.96 355
14602.10 371
14603.24 369
14604.38 348
14605.52 357
14606.66 341
14607.80 331
14608.94 349
14610.08 371
14611.22 362
14612.36 364
14613.50 355
14614.64 361
14615.78 348
14616.92 377
14618.06 381
14619.20 374
14620.34 354
14621.49 328
14622.63 380
14623.77 353
14624.91 402
14626.05 382
14627.19 372
14628.33 369
14629.47 363
14630.61 355
14631.75 392
14632.90 351
14634.04 362
14635.18 368
14636.32 367
14637.46 351
14638.60 352
14639.74 351
14640.88 330
14642.03 348
14643.17 370
14644.31 379
14645.45 400
14646.59 339
14647.73 338
14648.88 358
14650.02 333
14651.16 342
14652.30 357
14653.44 334
14654.59 330
14655.73 342
14656.87 326
14658.01 331
14659.16 311
14660.30 318
14661.44 334
14662.58 329
14663.72 304
14664.87 315
14666.01 304
14667.15 334
14668.29 330
14669.44 310
14670.58 322
14671.72 348
14672.87 335
14674.01 324
14675.15 305
14676.29 315
14677.44 312
14678.58 320
14679.72 296
14680.87 319
14682.01 318
14683.15 290
14684.30 293
14685.44 321
14686.58 336
14687.73 318
14688.87 318
14690.01 303
14691.16 321
14692.30 329
14693.44 316
14694.59 302
14695.73 325
14696.87 304
14698.02 325
14699.16 330
14700.30 308
14701.45 303
14702.59 313
14703.74 336
14704.88 284
14706.02 306
14707.17 288
14708.31 312
14709.46 314
14710.60 320
14711.75 316
14712.89 323
14714.03 310
14715.18 312
14716.32 317
14717.47 289
14718.61 318
14719.76 289
14720.90 289
14722.05 291
14723.19 302
14724.34 329
14725.48 327
14726.63 299
14727.77 326
14728.92 319
14730.06 303
14731.21 285
14732.35 299
14733.50 315
14734.64 309
14735.79 300
14736.93 302
14738.08 331
14739.22 309
14740.37 337
14741.51 302
14742.66 335
14743.80 297
14744.95 320
14746.09 285
14747.24 296
14748.39 299
14749.53 309
14750.68 336
14751.82 291
14752.97 290
14754.11 286
14755.26 299
14756.41 309
14757.55 287
14758.70 285
14759.85 293
14760.99 283
14762.14 285
14763.28 317
14764.43 310
14765.58 331
14766.72 308
14767.87 281
14769.02 310
14770.16 291
14771.31 305
14772.46 309
14773.60 274
14774.75 299
14775.90 292
14777.04 322
14778.19 287
14779.34 310
14780.48 284
14781.63 296
14782.78 296
14783.92 276
14785.07 269
14786.22 284
14787.37 293
14788.51 288
14789.66 311
14790.81 304
14791.96 300
14793.10 305
14794.25 293
14795.40 272
14796.54 268
14797.69 293
14798.84 295
14799.99 287
14801.14 302
14802.28 292
14803.43 284
14804.58 285
14805.73 275
14806.88 291
14808.02 284
14809.17 284
14810.32 272
14811.47 285
14812.62 257
14813.76 286
14814.91 279
14816.06 263
14817.21 277
14818.36 294
14819.51 280
14820.65 307
14821.80 283
14822.95 253
14824.10 299
14825.25 279
14826.40 293
14827.55 277
14828.69 297
14829.84 293
14830.99 326
14832.14 273
14833.29 261
14834.44 275
14835.59 306
14836.74 295
14837.89 288
14839.04 267
14840.19 286
14841.33 293
14842.48 290
14843.63 275
14844.78 288
14845.93 286
14847.08 265
14848.23 275
14849.38 267
14850.53 299
14851.68 293
14852.83 284
14853.98 283
14855.13 251
14856.28 290
14857.43 283
14858.58 301
14859.73 277
14860.88 277
14862.03 289
14863.18 281
14864.33 284
14865.48 282
14866.63 276
14867.78 281
14868.93 257
14870.08 280
14871.23 295
14872.38 275
14873.53 293
14874.68 287
14875.83 267
14876.98 306
14878.14 268
14879.29 268
14880.44 283
14881.59 292
14882.74 298
14883.89 261
14885.04 300
14886.19 282
14887.34 283
14888.49 267
14889.64 267
14890.80 297
14891.95 298
14893.10 290
14894.25 275
14895.40 256
14896.55 283
14897.70 325
14898.86 303
14900.01 291
14901.16 287
14902.31 277
14903.46 289
14904.61 281
14905.77 288
14906.92 289
14908.07 294
14909.22 284
14910.37 282
14911.53 299
14912.68 294
14913.83 279
14914.98 302
14916.13 297
14917.29 263
14918.44 255
14919.59 286
14920.74 293
14921.90 300
14923.05 297
14924.20 324
14925.35 299
14926.51 296
14927.66 311
14928.81 281
14929.96 316
14931.12 315
14932.27 319
14933.42 283
14934.57 305
14935.73 300
14936.88 301
14938.03 298
14939.19 298
14940.34 304
14941.49 309
14942.65 305
14943.80 297
14944.95 290
14946.11 303
14947.26 316
14948.41 297
14949.57 282
14950.72 294
14951.87 294
14953.03 292
14954.18 290
14955.33 299
14956.49 280
14957.64 274
14958.80 302
14959.95 289
14961.10 292
14962.26 299
14963.41 300
14964.57 267
14965.72 281
14966.87 288
14968.03 283
14969.18 309
14970.34 300
14971.49 280
14972.65 288
14973.80 310
14974.95 324
14976.11 293
14977.26 303
14978.42 289
14979.57 307
14980.73 303
14981.88 280
14983.04 298
14984.19 291
14985.35 265
14986.50 309
14987.66 295
14988.81 297
14989.97 285
14991.12 279
14992.28 307
14993.43 296
14994.59 289
14995.74 294
14996.90 282
14998.05 290
14999.21 292
15000.36 275
15001.52 296
15002.67 267
15003.83 265
15004.99 267
15006.14 258
15007.30 279
15008.45 309
15009.61 303
15010.76 267
15011.92 281
15013.08 267
15014.23 270
15015.39 259
15016.54 285
15017.70 301
15018.86 280
15020.01 269
15021.17 244
15022.32 256
15023.48 269
15024.64 280
15025.79 250
15026.95 253
15028.11 264
15029.26 266
15030.42 246
15031.58 286
15032.73 289
15033.89 283
15035.05 255
15036.20 266
15037.36 276
15038.52 256
15039.67 272
15040.83 276
15041.99 277
15043.15 273
15044.30 261
15045.46 292
15046.62 262
15047.77 278
15048.93 289
15050.09 294
15051.25 282
15052.40 274
15053.56 265
15054.72 270
15055.88 287
15057.03 285
15058.19 301
15059.35 289
15060.51 274
15061.66 301
15062.82 281
15063.98 256
15065.14 277
15066.30 276
15067.45 270
15068.61 260
15069.77 265
15070.93 274
15072.09 289
15073.24 277
15074.40 270
15075.56 292
15076.72 277
15077.88 301
15079.04 270
15080.20 305
15081.35 264
15082.51 280
15083.67 265
15084.83 299
15085.99 299
15087.15 266
15088.31 265
15089.46 260
15090.62 277
15091.78 258
15092.94 281
15094.10 269
15095.26 244
15096.42 248
15097.58 276
15098.74 268
15099.90 263
15101.06 283
15102.22 307
15103.37 278
15104.53 277
15105.69 267
15106.85 292
15108.01 280
15109.17 237
15110.33 255
15111.49 262
15112.65 250
15113.81 247
15114.97 251
15116.13 244
15117.29 254
15118.45 257
15119.61 254
15120.77 251
15121.93 265
15123.09 260
15124.25 274
15125.41 281
15126.57 274
15127.73 287
15128.89 285
15130.05 260
15131.21 275
15132.37 269
15133.53 239
15134.69 249
15135.86 278
15137.02 270
15138.18 266
15139.34 285
15140.50 277
15141.66 258
15142.82 275
15143.98 261
15145.14 275
15146.30 261
15147.46 278
15148.63 289
15149.79 305
15150.95 269
15152.11 286
15153.27 278
15154.43 268
15155.59 243
15156.75 259
15157.92 245
15159.08 255
15160.24 272
15161.40 277
15162.56 272
15163.72 266
15164.89 263
15166.05 277
15167.21 292
15168.37 267
15169.53 254
15170.69 277
15171.86 261
15173.02 247
15174.18 253
15175.34 260
15176.51 268
15177.67 276
15178.83 268
15179.99 276
15181.15 274
15182.32 266
15183.48 295
15184.64 265
15185.80 249
15186.97 265
15188.13 274
15189.29 278
15190.46 258
15191.62 269
15192.78 270
15193.94 249
15195.11 274
15196.27 274
15197.43 279
15198.60 285
15199.76 293
15200.92 266
15202.08 278
15203.25 253
15204.41 254
15205.57 265
15206.74 285
15207.90 259
15209.06 260
15210.23 265
15211.39 288
15212.56 289
15213.72 274
15214.88 282
15216.05 288
15217.21 281
15218.37 280
15219.54 293
15220.70 281
15221.87 287
15223.03 291
15224.19 298
15225.36 290
15226.52 297
15227.69 302
15228.85 301
15230.01 260
15231.18 288
15232.34 283
15233.51 295
15234.67 291
15235.84 290
15237.00 260
15238.16 273
15239.33 293
15240.49 263
15241.66 284
15242.82 286
15243.99 285
15245.15 299
15246.32 293
15247.48 274
15248.65 297
15249.81 278
15250.98 264
15252.14 285
15253.31 271
15254.47 272
15255.64 250
15256.80 279
15257.97 278
15259.13 292
15260.30 272
15261.46 279
15262.63 272
15263.80 265
15264.96 254
15266.13 262
15267.29 287
15268.46 274
15269.62 266
15270.79 290
15271.96 266
15273.12 285
15274.29 307
15275.45 289
15276.62 267
15277.79 287
15278.95 276
15280.12 300
15281.28 294
15282.45 298
15283.62 307
15284.78 302
15285.95 268
15287.12 256
15288.28 266
15289.45 298
15290.62 264
15291.78 273
15292.95 289
15294.12 271
15295.28 278
15296.45 277
15297.62 257
15298.78 248
15299.95 274
15301.12 275
15302.28 281
15303.45 276
15304.62 263
15305.78 277
15306.95 267
15308.12 276
15309.29 273
15310.45 288
15311.62 270
15312.79 257
15313.96 277
15315.12 274
15316.29 268
15317.46 257
15318.63 260
15319.79 270
15320.96 251
15322.13 262
15323.30 250
15324.46 256
15325.63 269
15326.80 280
15327.97 284
15329.14 243
15330.30 281
15331.47 285
15332.64 295
15333.81 269
15334.98 273
15336.14 265
15337.31 267
15338.48 282
15339.65 280
15340.82 265
15341.99 245
15343.16 259
15344.32 252
15345.49 285
15346.66 264
15347.83 247
15349.00 266
15350.17 262
15351.34 262
15352.51 259
15353.67 273
15354.84 283
15356.01 277
15357.18 269
15358.35 265
15359.52 290
15360.69 288
15361.86 275
15363.03 268
15364.20 287
15365.37 288
15366.54 303
15367.71 254
15368.87 271
15370.04 280
15371.21 268
15372.38 271
15373.55 246
15374.72 274
15375.89 280
15377.06 267
15378.23 286
15379.40 285
15380.57 271
15381.74 284
15382.91 254
15384.08 302
15385.25 275
15386.42 294
15387.59 269
15388.76 273
15389.93 282
15391.10 265
15392.27 296
15393.44 282
15394.62 279
15395.79 315
15396.96 266
15398.13 273
15399.30 268
15400.47 279
15401.64 296
15402.81 273
15403.98 278
15405.15 240
15406.32 267
15407.49 275
15408.66 274
15409.84 278
15411.01 287
15412.18 242
15413.35 267
15414.52 282
15415.69 258
15416.86 272
15418.03 261
15419.21 268
15420.38 281
15421.55 275
15422.72 268
15423.89 269
15425.06 257
15426.24 271
15427.41 273
15428.58 266
15429.75 249
15430.92 266
15432.09 256
15433.27 280
15434.44 276
15435.61 275
15436.78 284
15437.96 291
15439.13 249
15440.30 258
15441.47 272
15442.64 272
15443.82 254
15444.99 264
15446.16 269
15447.33 249
15448.51 276
15449.68 265
15450.85 266
15452.02 282
15453.20 257
15454.37 242
15455.54 278
15456.72 248
15457.89 249
15459.06 236
15460.23 262
15461.41 271
15462.58 256
15463.75 254
15464.93 252
15466.10 263
15467.27 239
15468.45 242
15469.62 277
15470.79 300
15471.97 256
15473.14 267
15474.31 257
15475.49 250
15476.66 250
15477.83 258
15479.01 250
15480.18 273
15481.36 258
15482.53 275
15483.70 256
15484.88 280
15486.05 263
15487.23 262
15488.40 252
15489.57 231
15490.75 253
15491.92 261
15493.10 265
15494.27 239
15495.44 252
15496.62 256
15497.79 254
15498.97 250
15500.14 240
15501.32 259
15502.49 252
15503.67 262
15504.84 252
15506.02 279
15507.19 272
15508.36 252
15509.54 243
15510.71 227
15511.89 245
15513.06 280
15514.24 282
15515.41 247
15516.59 252
15517.77 252
15518.94 245
15520.12 271
15521.29 260
15522.47 268
15523.64 285
15524.82 249
15525.99 258
15527.17 247
15528.34 273
15529.52 265
15530.69 252
15531.87 266
15533.05 274
15534.22 265
15535.40 272
15536.57 259
15537.75 244
15538.93 269
15540.10 253
15541.28 270
15542.45 249
15543.63 251
15544.81 264
15545.98 253
15547.16 266
15548.33 270
15549.51 267
15550.69 258
15551.86 290
15553.04 250
15554.22 258
15555.39 270
15556.57 241
15557.75 257
15558.92 241
15560.10 279
15561.28 273
15562.45 264
15563.63 253
15564.81 270
15565.99 281
15567.16 258
15568.34 277
15569.52 282
15570.69 284
15571.87 264
15573.05 267
15574.23 267
15575.40 281
15576.58 296
15577.76 269
15578.93 286
15580.11 274
15581.29 253
15582.47 282
15583.65 299
15584.82 267
15586.00 265
15587.18 259
15588.36 276
15589.53 308
15590.71 293
15591.89 271
15593.07 290
15594.25 279
15595.42 280
15596.60 281
15597.78 273
15598.96 265
15600.14 272
15601.32 305
15602.49 282
15603.67 283
15604.85 262
15606.03 294
15607.21 300
15608.39 304
15609.56 278
15610.74 293
15611.92 269
15613.10 287
15614.28 302
15615.46 308
15616.64 287
15617.82 293
15619.00 277
15620.17 307
15621.35 298
15622.53 300
15623.71 299
15624.89 300
15626.07 297
15627.25 297
15628.43 305
15629.61 282
15630.79 315
15631.97 314
15633.15 313
15634.33 307
15635.51 340
15636.69 317
15637.87 304
15639.05 294
15640.22 326
15641.40 327
15642.58 303
15643.76 313
15644.94 304
15646.12 308
15647.30 297
15648.48 323
15649.66 335
15650.85 296
15652.03 323
15653.21 299
15654.39 287
15655.57 284
15656.75 301
15657.93 333
15659.11 341
15660.29 325
15661.47 307
15662.65 336
15663.83 301
15665.01 340
15666.19 297
15667.37 309
15668.55 298
15669.73 313
15670.92 306
15672.10 291
15673.28 331
15674.46 318
15675.64 271
15676.82 304
15678.00 283
15679.18 313
15680.36 311
15681.55 324
15682.73 289
15683.91 287
15685.09 312
15686.27 302
15687.45 287
15688.63 308
15689.82 293
15691.00 275
15692.18 295
15693.36 326
15694.54 283
15695.73 302
15696.91 323
15698.09 318
15699.27 310
15700.45 326
15701.64 292
15702.82 308
15704.00 304
15705.18 320
15706.36 349
15707.55 312
15708.73 308
15709.91 344
15711.09 350
15712.28 303
15713.46 315
15714.64 299
15715.82 326
15717.01 331
15718.19 306
15719.37 307
15720.55 357
15721.74 325
15722.92 329
15724.10 315
15725.29 299
15726.47 297
15727.65 326
15728.84 315
15730.02 314
15731.20 318
15732.39 325
15733.57 320
15734.75 308
15735.94 345
15737.12 338
15738.30 341
15739.49 333
15740.67 305
15741.85 339
15743.04 320
15744.22 334
15745.40 335
15746.59 336
15747.77 299
15748.96 324
15750.14 310
15751.32 334
15752.51 335
15753.69 324
15754.88 332
15756.06 331
15757.24 311
15758.43 305
15759.61 330
15760.80 339
15761.98 319
15763.17 315
15764.35 316
15765.53 304
15766.72 287
15767.90 321
15769.09 342
15770.27 331
15771.46 334
15772.64 285
15773.83 296
15775.01 317
15776.20 304
15777.38 299
15778.57 316
15779.75 305
15780.94 311
15782.12 333
15783.31 295
15784.49 301
15785.68 305
15786.86 296
15788.05 296
15789.23 296
15790.42 319
15791.60 305
15792.79 309
15793.98 278
15795.16 287
15796.35 273
15797.53 275
15798.72 292
15799.90 310
15801.09 281
15802.28 287
15803.46 278
15804.65 296
15805.83 274
15807.02 302
15808.21 298
15809.39 287
15810.58 296
15811.76 311
15812.95 267
15814.14 291
15815.32 271
15816.51 268
15817.70 259
15818.88 293
15820.07 282
15821.26 246
15822.44 266
15823.63 251
15824.82 282
15826.00 267
15827.19 283
15828.38 259
15829.56 269
15830.75 267
15831.94 259
15833.12 289
15834.31 272
15835.50 288
15836.69 311
15837.87 278
15839.06 304
15840.25 297
15841.44 283
15842.62 285
15843.81 266
15845.00 290
15846.18 303
15847.37 286
15848.56 300
15849.75 294
15850.94 266
15852.12 280
15853.31 283
15854.50 269
15855.69 266
15856.87 277
15858.06 268
15859.25 269
15860.44 281
15861.63 251
15862.81 264
15864.00 264
15865.19 277
15866.38 273
15867.57 285
15868.76 278
15869.94 288
15871.13 288
15872.32 302
15873.51 289
15874.70 311
15875.89 278
15877.08 265
15878.26 264
15879.45 288
15880.64 277
15881.83 279
15883.02 289
15884.21 282
15885.40 299
15886.59 291
15887.78 291
15888.97 295
15890.15 282
15891.34 288
15892.53 313
15893.72 323
15894.91 289
15896.10 283
15897.29 267
15898.48 305
15899.67 305
15900.86 288
15902.05 304
15903.24 314
15904.43 321
15905.62 302
15906.81 326
15908.00 288
15909.19 302
15910.38 317
15911.57 297
15912.76 309
15913.95 302
15915.14 307
15916.33 302
15917.52 306
15918.71 315
15919.90 291
15921.09 314
15922.28 280
15923.47 309
15924.66 302
15925.85 297
15927.04 322
15928.23 327
15929.42 318
15930.61 289
15931.80 283
15932.99 278
15934.18 279
15935.38 292
15936.57 282
15937.76 271
15938.95 302
15940.14 286
15941.33 251
15942.52 260
15943.71 274
15944.90 277
15946.10 298
15947.29 270
15948.48 256
15949.67 288
15950.86 277
15952.05 259
15953.24 269
15954.44 281
15955.63 271
15956.82 284
15958.01 266
15959.20 257
15960.39 261
15961.59 261
15962.78 285
15963.97 250
15965.16 271
15966.35 248
15967.55 246
15968.74 268
15969.93 245
15971.12 247
15972.31 264
15973.51 265
15974.70 269
15975.89 264
15977.08 257
15978.28 248
15979.47 258
15980.66 271
15981.85 250
15983.05 270
15984.24 233
15985.43 252
15986.62 259
15987.82 283
15989.01 269
15990.20 257
15991.40 261
15992.59 282
15993.78 250
15994.98 259
15996.17 244
15997.36 243
15998.55 272
15999.75 258
16000.94 239
16002.13 252
16003.33 254
16004.52 260
16005.72 249
16006.91 252
16008.10 237
16009.30 251
16010.49 276
16011.68 242
16012.88 276
16014.07 240
16015.26 251
16016.46 265
16017.65 234
16018.85 268
16020.04 236
16021.23 248
16022.43 261
16023.62 248
16024.82 229
16026.01 240
16027.21 237
16028.40 260
16029.59 237
16030.79 253
16031.98 282
16033.18 266
16034.37 255
16035.57 266
16036.76 252
16037.96 275
16039.15 242
16040.35 250
16041.54 230
16042.73 259
16043.93 271
16045.12 266
16046.32 258
16047.51 262
16048.71 279
16049.91 249
16051.10 257
16052.30 256
16053.49 228
16054.69 254
16055.88 255
16057.08 236
16058.27 243
16059.47 268
16060.66 266
16061.86 247
16063.05 248
16064.25 271
16065.45 243
16066.64 257
16067.84 247
16069.03 271
16070.23 269
16071.42 254
16072.62 241
16073.82 252
16075.01 238
16076.21 267
16077.41 250
16078.60 254
16079.80 268
16080.99 265
16082.19 257
16083.39 250
16084.58 263
16085.78 245
16086.98 248
16088.17 232
16089.37 243
16090.57 247
16091.76 266
16092.96 247
16094.16 256
16095.35 262
16096.55 244
16097.75 268
16098.94 247
16100.14 235
16101.34 246
16102.53 269
16103.73 260
16104.93 254
16106.13 243
16107.32 241
16108.52 238
16109.72 259
16110.92 247
16112.11 242
16113.31 225
16114.51 251
16115.71 250
16116.90 246
16118.10 216
16119.30 262
16120.50 243
16121.69 246
16122.89 238
16124.09 238
16125.29 234
16126.49 246
16127.68 258
16128.88 233
16130.08 252
16131.28 258
16132.48 242
16133.67 252
16134.87 269
16136.07 248
16137.27 254
16138.47 271
16139.67 251
16140.86 263
16142.06 242
16143.26 271
16144.46 250
16145.66 251
16146.86 255
16148.06 294
16149.26 255
16150.45 242
16151.65 226
16152.85 233
16154.05 251
16155.25 236
16156.45 224
16157.65 241
16158.85 223
16160.05 223
16161.25 240
16162.45 236
16163.64 251
16164.84 238
16166.04 257
16167.24 249
16168.44 258
16169.64 239
16170.84 233
16172.04 255
16173.24 283
16174.44 265
16175.64 228
16176.84 232
16178.04 257
16179.24 253
16180.44 226
16181.64 253
16182.84 227
16184.04 270
16185.24 257
16186.44 238
16187.64 252
16188.84 252
16190.04 246
16191.24 275
16192.44 233
16193.64 232
16194.84 217
16196.04 242
16197.24 250
16198.44 255
16199.65 248
16200.85 255
16202.05 260
16203.25 225
16204.45 242
16205.65 249
16206.85 253
16208.05 263
16209.25 240
16210.45 259
16211.65 267
16212.86 258
16214.06 259
16215.26 278
16216.46 276
16217.66 294
16218.86 261
16220.06 262
16221.27 260
16222.47 259
16223.67 251
16224.87 267
16226.07 226
16227.27 259
16228.48 272
16229.68 278
16230.88 280
16232.08 280
16233.28 268
16234.48 258
16235.69 275
16236.89 254
16238.09 295
16239.29 270
16240.50 288
16241.70 253
16242.90 286
16244.10 276
16245.30 273
16246.51 264
16247.71 279
16248.91 289
16250.11 298
16251.32 283
16252.52 271
16253.72 283
16254.92 260
16256.13 319
16257.33 266
16258.53 263
16259.74 273
16260.94 289
16262.14 305
16263.35 268
16264.55 285
16265.75 298
16266.95 298
16268.16 283
16269.36 301
16270.56 269
16271.77 287
16272.97 280
16274.17 314
16275.38 299
16276.58 322
16277.79 298
16278.99 304
16280.19 296
16281.40 311
16282.60 309
16283.80 314
16285.01 339
16286.21 320
16287.42 330
16288.62 328
16289.82 339
16291.03 315
16292.23 320
16293.44 318
16294.64 336
16295.84 328
16297.05 334
16298.25 308
16299.46 311
16300.66 314
16301.87 338
16303.07 328
16304.27 328
16305.48 322
16306.68 298
16307.89 321
16309.09 322
16310.30 326
16311.50 314
16312.71 294
16313.91 302
16315.12 325
16316.32 286
16317.53 292
16318.73 267
16319.94 286
16321.14 284
16322.35 290
16323.55 279
16324.76 281
16325.96 288
16327.17 259
16328.38 281
16329.58 284
16330.79 287
16331.99 240
16333.20 260
16334.40 274
16335.61 281
16336.81 244
16338.02 264
16339.23 265
16340.43 274
16341.64 260
16342.84 231
16344.05 267
16345.26 275
16346.46 277
16347.67 264
16348.87 263
16350.08 251
16351.29 263
16352.49 252
16353.70 263
16354.91 235
16356.11 273
16357.32 261
16358.53 271
16359.73 258
16360.94 245
16362.15 266
16363.35 237
16364.56 256
16365.77 241
16366.97 275
16368.18 252
16369.39 253
16370.59 241
16371.80 262
16373.01 233
16374.21 250
16375.42 256
16376.63 233
16377.84 240
16379.04 271
16380.25 269
16381.46 233
16382.67 243
16383.87 252
16385.08 253
16386.29 259
16387.50 255
16388.70 254
16389.91 245
16391.12 244
16392.33 250
16393.53 218
16394.74 231
16395.95 217
16397.16 262
16398.37 249
16399.57 222
16400.78 262
16401.99 259
16403.20 261
16404.41 250
16405.62 238
16406.82 242
16408.03 256
16409.24 247
16410.45 256
16411.66 243
16412.87 222
16414.07 230
16415.28 235
16416.49 241
16417.70 247
16418.91 235
16420.12 231
16421.33 250
16422.54 234
16423.75 231
16424.95 253
16426.16 230
16427.37 241
16428.58 250
16429.79 213
16431.00 258
16432.21 230
16433.42 241
16434.63 236
16435.84 226
16437.05 249
16438.26 233
16439.47 231
16440.68 238
16441.88 250
16443.09 237
16444.30 241
16445.51 247
16446.72 257
16447.93 220
16449.14 235
16450.35 250
16451.56 240
16452.77 227
16453.98 220
16455.19 213
16456.40 228
16457.61 244
16458.82 245
16460.03 239
16461.24 219
16462.45 224
16463.67 234
16464.88 235
16466.09 220
16467.30 230
16468.51 248
16469.72 249
16470.93 213
16472.14 224
16473.35 234
16474.56 221
16475.77 226
16476.98 248
16478.19 235
16479.40 218
16480.62 227
16481.83 239
16483.04 231
16484.25 204
16485.46 221
16486.67 226
16487.88 237
16489.09 219
16490.31 237
16491.52 233
16492.73 219
16493.94 213
16495.15 207
16496.36 231
16497.57 212
16498.79 219
16500.00 214
16501.21 220
16502.42 233
16503.63 218
16504.85 221
16506.06 209
16507.27 214
16508.48 238
16509.69 237
16510.91 244
16512.12 216
16513.33 209
16514.54 219
16515.76 233
16516.97 230
16518.18 199
16519.39 217
16520.60 214
16521.82 202
16523.03 214
16524.24 200
16525.46 239
16526.67 208
16527.88 211
16529.09 228
16530.31 204
16531.52 213
16532.73 189
16533.95 228
16535.16 232
16536.37 227
16537.58 238
16538.80 215
16540.01 214
16541.22 217
16542.44 223
16543.65 204
16544.86 236
16546.08 221
16547.29 234
16548.50 246
16549.72 222
16550.93 229
16552.15 212
16553.36 189
16554.57 215
16555.79 210
16557.00 209
16558.21 243
16559.43 202
16560.64 231
16561.86 206
16563.07 200
16564.28 232
16565.50 215
16566.71 233
16567.93 234
16569.14 232
16570.36 218
16571.57 197
16572.78 218
16574.00 226
16575.21 223
16576.43 211
16577.64 219
16578.86 235
16580.07 217
16581.29 220
16582.50 193
16583.72 215
16584.93 225
16586.15 221
16587.36 212
16588.58 243
16589.79 218
16591.01 223
16592.22 209
16593.44 218
16594.65 209
16595.87 229
16597.08 210
16598.30 204
16599.51 196
16600.73 186
16601.94 195
16603.16 205
16604.37 206
16605.59 211
16606.81 228
16608.02 224
16609.24 213
16610.45 226
16611.67 224
16612.89 213
16614.10 226
16615.32 222
16616.53 212
16617.75 220
16618.97 215
16620.18 208
16621.40 190
16622.61 195
16623.83 194
16625.05 194
16626.26 205
16627.48 203
16628.70 217
16629.91 208
16631.13 212
16632.35 212
16633.56 222
16634.78 219
16636.00 209
16637.21 209
16638.43 178
16639.65 223
16640.86 203
16642.08 223
16643.30 216
16644.51 201
16645.73 194
16646.95 201
16648.17 224
16649.38 213
16650.60 190
16651.82 191
16653.03 201
16654.25 208
16655.47 202
16656.69 213
16657.90 208
16659.12 214
16660.34 220
16661.56 220
16662.77 209
16663.99 187
16665.21 205
16666.43 201
16667.65 188
16668.86 194
16670.08 214
16671.30 217
16672.52 234
16673.74 214
16674.95 220
16676.17 223
16677.39 207
16678.61 213
16679.83 199
16681.05 200
16682.26 208
16683.48 218
16684.70 205
16685.92 193
16687.14 187
16688.36 217
16689.58 208
16690.79 214
16692.01 235
16693.23 197
16694.45 210
16695.67 213
16696.89 205
16698.11 229
16699.33 205
16700.55 217
16701.76 222
16702.98 214
16704.20 207
16705.42 215
16706.64 196
16707.86 214
16709.08 213
16710.30 216
16711.52 205
16712.74 201
16713.96 194
16715.18 221
16716.40 226
16717.62 198
16718.84 217
16720.06 203
16721.28 202
16722.50 199
16723.72 215
16724.94 219
16726.16 188
16727.38 196
16728.60 210
16729.82 212
16731.04 210
16732.26 193
16733.48 219
16734.70 209
16735.92 186
16737.14 177
16738.36 226
16739.58 198
16740.80 200
16742.02 215
16743.24 194
16744.46 212
16745.68 209
16746.90 244
16748.12 229
16749.35 226
16750.57 208
16751.79 195
16753.01 195
16754.23 195
16755.45 189
16756.67 225
16757.89 213
16759.11 208
16760.33 230
16761.56 195
16762.78 175
16764.00 189
16765.22 202
16766.44 204
16767.66 207
16768.88 211
16770.11 210
16771.33 201
16772.55 198
16773.77 214
16774.99 220
16776.22 208
16777.44 229
16778.66 198
16779.88 224
16781.10 192
16782.33 182
16783.55 209
16784.77 188
16785.99 201
16787.21 195
16788.44 209
16789.66 194
16790.88 206
16792.10 200
16793.33 199
16794.55 193
16795.77 214
16796.99 227
16798.22 225
16799.44 214
16800.66 207
16801.88 177
16803.11 191
16804.33 198
16805.55 194
16806.78 196
16808.00 191
16809.22 206
16810.44 200
16811.67 216
16812.89 202
16814.11 222
16815.34 194
16816.56 190
16817.78 214
16819.01 197
16820.23 197
16821.45 205
16822.68 222
16823.90 207
16825.13 224
16826.35 194
16827.57 210
16828.80 201
16830.02 214
16831.24 210
16832.47 232
16833.69 218
16834.92 195
16836.14 211
16837.36 205
16838.59 218
16839.81 211
16841.04 237
16842.26 217
16843.48 207
16844.71 224
16845.93 234
16847.16 199
16848.38 193
16849.61 180
16850.83 224
16852.06 207
16853.28 215
16854.51 207
16855.73 215
16856.95 232
16858.18 212
16859.40 219
16860.63 199
16861.85 215
16863.08 228
16864.30 234
16865.53 220
16866.75 225
16867.98 236
16869.21 239
16870.43 235
16871.66 206
16872.88 219
16874.11 218
16875.33 255
16876.56 224
16877.78 225
16879.01 205
16880.23 228
16881.46 227
16882.69 230
16883.91 231
16885.14 218
16886.36 217
16887.59 239
16888.81 187
16890.04 218
16891.27 212
16892.49 215
16893.72 197
16894.94 220
16896.17 233
16897.40 229
16898.62 209
16899.85 215
16901.08 222
16902.30 196
16903.53 226
16904.76 209
16905.98 213
16907.21 216
16908.44 210
16909.66 212
16910.89 202
16912.12 219
16913.34 217
16914.57 236
16915.80 228
16917.02 208
16918.25 195
16919.48 207
16920.70 211
16921.93 232
16923.16 193
16924.39 226
16925.61 196
16926.84 206
16928.07 207
16929.30 226
16930.52 228
16931.75 196
16932.98 223
16934.21 200
16935.43 206
16936.66 215
16937.89 222
16939.12 190
16940.34 203
16941.57 206
16942.80 223
16944.03 190
16945.26 219
16946.48 214
16947.71 222
16948.94 217
16950.17 223
16951.40 203
16952.62 215
16953.85 230
16955.08 208
16956.31 216
16957.54 213
16958.77 226
16959.99 204
16961.22 208
16962.45 195
16963.68 224
16964.91 221
16966.14 207
16967.37 205
16968.60 227
16969.82 219
16971.05 200
16972.28 212
16973.51 208
16974.74 229
16975.97 237
16977.20 234
16978.43 197
16979.66 201
16980.89 193
16982.11 222
16983.34 221
16984.57 217
16985.80 223
16987.03 190
16988.26 218
16989.49 187
16990.72 200
16991.95 210
16993.18 219
16994.41 219
16995.64 217
16996.87 187
16998.10 228
16999.33 207
17000.56 205
17001.79 204
17003.02 193
17004.25 206
17005.48 221
17006.71 223
17007.94 210
17009.17 211
17010.40 221
17011.63 217
17012.86 206
17014.09 219
17015.32 206
17016.55 223
17017.78 214
17019.01 210
17020.25 199
17021.48 205
17022.71 220
17023.94 204
17025.17 211
17026.40 209
17027.63 209
17028.86 189
17030.09 219
17031.32 200
17032.55 219
17033.79 186
17035.02 206
17036.25 221
17037.48 212
17038.71 201
17039.94 211
17041.17 210
17042.41 182
17043.64 199
17044.87 204
17046.10 197
17047.33 211
17048.56 220
17049.80 207
17051.03 217
17052.26 200
17053.49 190
17054.72 205
17055.95 217
17057.19 195
17058.42 198
17059.65 195
17060.88 199
17062.12 211
17063.35 215
17064.58 207
17065.81 201
17067.04 208
17068.28 199
17069.51 220
17070.74 195
17071.97 219
17073.21 218
17074.44 210
17075.67 205
17076.90 203
17078.14 214
17079.37 192
17080.60 203
17081.84 225
17083.07 226
17084.30 221
17085.54 199
17086.77 210
17088.00 221
17089.23 222
17090.47 207
17091.70 210
17092.93 200
17094.17 227
17095.40 212
17096.63 194
17097.87 211
17099.10 199
17100.34 213
17101.57 214
17102.80 218
17104.04 211
17105.27 214
17106.50 230
17107.74 204
17108.97 230
17110.21 211
17111.44 199
17112.67 189
17113.91 187
17115.14 199
17116.38 183
17117.61 196
17118.84 205
17120.08 184
17121.31 203
17122.55 216
17123.78 212
17125.02 233
17126.25 200
17127.48 197
17128.72 212
17129.95 195
17131.19 242
17132.42 190
17133.66 199
17134.89 190
17136.13 186
17137.36 230
17138.60 202
17139.83 196
17141.07 196
17142.30 205
17143.54 217
17144.77 212
17146.01 221
17147.24 195
17148.48 172
17149.71 196
17150.95 215
17152.19 229
17153.42 184
17154.66 214
17155.89 210
17157.13 212
17158.36 201
17159.60 192
17160.83 186
17162.07 197
17163.31 214
17164.54 207
17165.78 191
17167.01 198
17168.25 215
17169.49 183
17170.72 214
17171.96 191
17173.19 199
17174.43 197
17175.67 195
17176.90 194
17178.14 211
17179.38 200
17180.61 211
17181.85 211
17183.09 218
17184.32 185
17185.56 189
17186.80 215
17188.03 195
17189.27 202
17190.51 210
17191.74 205
17192.98 212
17194.22 201
17195.45 209
17196.69 195
17197.93 197
17199.16 227
17200.40 225
17201.64 216
17202.88 185
17204.11 212
17205.35 216
17206.59 197
17207.83 204
17209.06 211
17210.30 217
17211.54 214
17212.78 207
17214.01 212
17215.25 220
17216.49 199
17217.73 224
17218.96 202
17220.20 218
17221.44 212
17222.68 205
17223.92 221
17225.15 208
17226.39 195
17227.63 209
17228.87 203
17230.11 208
17231.35 197
17232.58 203
17233.82 216
17235.06 186
17236.30 211
17237.54 217
17238.78 212
17240.01 208
17241.25 213
17242.49 210
17243.73 197
17244.97 209
17246.21 208
17247.45 202
17248.69 191
17249.93 175
17251.16 195
17252.40 196
17253.64 203
17254.88 209
17256.12 200
17257.36 213
17258.60 197
17259.84 198
17261.08 201
17262.32 194
17263.56 199
17264.80 209
17266.04 210
17267.28 184
17268.51 199
17269.75 211
17270.99 200
17272.23 203
17273.47 183
17274.71 187
17275.95 211
17277.19 200
17278.43 209
17279.67 217
17280.91 209
17282.15 219
17283.39 216
17284.63 220
17285.87 221
17287.11 201
17288.35 194
17289.60 208
17290.84 186
17292.08 227
17293.32 209
17294.56 218
17295.80 185
17297.04 204
17298.28 213
17299.52 212
17300.76 206
17302.00 196
17303.24 212
17304.48 211
17305.72 189
17306.96 186
17308.21 192
17309.45 196
17310.69 211
17311.93 187
17313.17 206
17314.41 198
17315.65 203
17316.89 203
17318.14 211
17319.38 172
17320.62 193
17321.86 198
17323.10 174
17324.34 195
17325.59 194
17326.83 206
17328.07 186
17329.31 200
17330.55 204
17331.79 217
17333.04 197
17334.28 215
17335.52 172
17336.76 178
17338.00 182
17339.25 203
17340.49 211
17341.73 180
17342.97 168
17344.22 181
17345.46 203
17346.70 192
17347.94 201
17349.19 206
17350.43 191
17351.67 182
17352.91 191
17354.16 191
17355.40 204
17356.64 210
17357.88 187
17359.13 173
17360.37 196
17361.61 222
17362.86 200
17364.10 207
17365.34 204
17366.58 190
17367.83 209
17369.07 203
17370.31 200
17371.56 203
17372.80 183
17374.04 196
17375.29 181
17376.53 199
17377.78 207
17379.02 191
17380.26 213
17381.51 195
17382.75 208
17383.99 189
17385.24 196
17386.48 201
17387.72 207
17388.97 192
17390.21 182
17391.46 220
17392.70 226
17393.94 182
17395.19 187
17396.43 192
17397.68 191
17398.92 178
17400.17 218
17401.41 191
17402.65 187
17403.90 197
17405.14 199
17406.39 214
17407.63 184
17408.88 200
17410.12 209
17411.37 221
17412.61 207
17413.86 201
17415.10 198
17416.35 189
17417.59 197
17418.84 185
17420.08 200
17421.33 171
17422.57 228
17423.82 211
17425.06 227
17426.31 194
17427.55 198
17428.80 189
17430.04 210
17431.29 193
17432.53 228
17433.78 195
17435.03 205
17436.27 202
17437.52 191
17438.76 211
17440.01 198
17441.25 179
17442.50 183
17443.75 204
17444.99 175
17446.24 198
17447.48 197
17448.73 215
17449.98 200
17451.22 225
17452.47 204
17453.71 203
17454.96 199
17456.21 210
17457.45 210
17458.70 184
17459.95 219
17461.19 196
17462.44 212
17463.69 182
17464.93 207
17466.18 202
17467.43 187
17468.67 183
17469.92 196
17471.17 194
17472.41 201
17473.66 199
17474.91 199
17476.15 198
17477.40 193
17478.65 215
17479.90 206
17481.14 194
17482.39 210
17483.64 216
17484.88 197
17486.13 206
17487.38 189
17488.63 193
17489.87 175
17491.12 194
17492.37 189
17493.62 218
17494.86 191
17496.11 195
17497.36 212
17498.61 194
17499.86 225
17501.10 203
17502.35 192
17503.60 202
17504.85 206
17506.10 185
17507.34 206
17508.59 190
17509.84 231
17511.09 211
17512.34 211
17513.59 208
17514.83 205
17516.08 209
17517.33 208
17518.58 232
17519.83 209
17521.08 235
17522.33 202
17523.57 221
17524.82 193
17526.07 207
17527.32 220
17528.57 221
17529.82 215
17531.07 219
17532.32 205
17533.57 212
17534.82 233
17536.06 211
17537.31 228
17538.56 200
17539.81 234
17541.06 219
17542.31 211
17543.56 211
17544.81 201
17546.06 211
17547.31 214
17548.56 205
17549.81 218
17551.06 242
17552.31 214
17553.56 240
17554.81 213
17556.06 217
17557.31 200
17558.56 237
17559.81 221
17561.06 224
17562.31 205
17563.56 227
17564.81 236
17566.06 228
17567.31 229
17568.56 212
17569.81 210
17571.06 198
17572.31 204
17573.56 218
17574.81 204
17576.06 211
17577.31 227
17578.56 196
17579.81 218
17581.06 228
17582.31 226
17583.57 217
17584.82 238
17586.07 220
17587.32 220
17588.57 246
17589.82 213
17591.07 230
17592.32 212
17593.57 231
17594.83 230
17596.08 240
17597.33 231
17598.58 234
17599.83 249
17601.08 247
17602.33 180
17603.59 219
17604.84 236
17606.09 241
17607.34 221
17608.59 235
17609.84 213
17611.10 228
17612.35 216
17613.60 212
17614.85 213
17616.10 203
17617.36 222
17618.61 232
17619.86 240
17621.11 229
17622.36 243
17623.62 222
17624.87 206
17626.12 228
17627.37 219
17628.63 211
17629.88 210
17631.13 217
17632.38 194
17633.64 216
17634.89 226
17636.14 221
17637.39 207
17638.65 217
17639.90 222
17641.15 209
17642.41 213
17643.66 208
17644.91 187
17646.17 221
17647.42 206
17648.67 212
17649.92 216
17651.18 221
17652.43 228
17653.68 222
17654.94 206
17656.19 210
17657.44 194
17658.70 199
17659.95 203
17661.21 192
17662.46 195
17663.71 204
17664.97 197
17666.22 203
17667.47 196
17668.73 214
17669.98 222
17671.24 215
17672.49 194
17673.74 210
17675.00 189
17676.25 200
17677.51 210
17678.76 203
17680.02 204
17681.27 208
17682.52 200
17683.78 204
17685.03 199
17686.29 217
17687.54 203
17688.80 195
17690.05 197
17691.31 198
17692.56 201
17693.82 216
17695.07 199
17696.32 186
17697.58 209
17698.83 217
17700.09 214
17701.34 206
17702.60 212
17703.86 199
17705.11 202
17706.37 196
17707.62 209
17708.88 203
17710.13 211
17711.39 213
17712.64 220
17713.90 224
17715.15 203
17716.41 227
17717.66 212
17718.92 206
17720.18 228
17721.43 217
17722.69 204
17723.94 202
17725.20 203
17726.45 214
17727.71 204
17728.97 228
17730.22 185
17731.48 193
17732.74 192
17733.99 206
17735.25 209
17736.50 218
17737.76 212
17739.02 239
17740.27 234
17741.53 207
17742.79 221
17744.04 228
17745.30 219
17746.56 210
17747.81 216
17749.07 198
17750.33 216
17751.58 199
17752.84 212
17754.10 218
17755.35 196
17756.61 213
17757.87 218
17759.12 241
17760.38 207
17761.64 206
17762.90 223
17764.15 230
17765.41 214
17766.67 228
17767.93 192
17769.18 219
17770.44 225
17771.70 223
17772.96 230
17774.21 231
17775.47 215
17776.73 221
17777.99 217
17779.24 202
17780.50 243
17781.76 223
17783.02 235
17784.28 247
17785.53 244
17786.79 236
17788.05 248
17789.31 243
17790.57 226
17791.82 231
17793.08 225
17794.34 241
17795.60 249
17796.86 235
17798.12 233
17799.37 239
17800.63 220
17801.89 240
17803.15 205
17804.41 218
17805.67 202
17806.93 206
17808.19 225
17809.44 216
17810.70 217
17811.96 213
17813.22 216
17814.48 225
17815.74 216
17817.00 224
17818.26 236
17819.52 237
17820.78 226
17822.04 229
17823.29 227
17824.55 199
17825.81 239
17827.07 213
17828.33 208
17829.59 208
17830.85 186
17832.11 207
17833.37 231
17834.63 235
17835.89 215
17837.15 228
17838.41 217
17839.67 224
17840.93 204
17842.19 217
17843.45 189
17844.71 213
17845.97 203
17847.23 223
17848.49 202
17849.75 185
17851.01 209
17852.27 205
17853.53 187
17854.79 185
17856.05 222
17857.31 193
17858.57 204
17859.84 189
17861.10 202
17862.36 191
17863.62 209
17864.88 218
17866.14 199
17867.40 201
17868.66 197
17869.92 192
17871.18 230
17872.44 212
17873.71 204
17874.97 206
17876.23 206
17877.49 210
17878.75 194
17880.01 209
17881.27 207
17882.53 194
17883.80 214
17885.06 220
17886.32 187
17887.58 190
17888.84 189
17890.10 198
17891.37 187
17892.63 213
17893.89 197
17895.15 215
17896.41 207
17897.67 199
17898.94 213
17900.20 206
17901.46 200
17902.72 187
17903.99 209
17905.25 177
17906.51 207
17907.77 200
17909.03 199
17910.30 211
17911.56 213
17912.82 216
17914.08 194
17915.35 192
17916.61 190
17917.87 201
17919.14 195
17920.40 200
17921.66 202
17922.92 200
17924.19 205
17925.45 209
17926.71 206
17927.98 211
17929.24 191
17930.50 205
17931.76 209
17933.03 189
17934.29 203
17935.55 176
17936.82 205
17938.08 198
17939.34 195
17940.61 195
17941.87 197
17943.14 172
17944.40 207
17945.66 207
17946.93 207
17948.19 182
17949.45 203
17950.72 188
17951.98 210
17953.25 201
17954.51 223
17955.77 218
17957.04 224
17958.30 216
17959.57 212
17960.83 198
17962.09 197
17963.36 210
17964.62 196
17965.89 196
17967.15 181
17968.42 219
17969.68 198
17970.95 220
17972.21 205
17973.47 190
17974.74 200
17976.00 188
17977.27 208
17978.53 193
17979.80 216
17981.06 186
17982.33 200
17983.59 193
17984.86 208
17986.12 200
17987.39 190
17988.65 198
17989.92 199
17991.18 184
17992.45 196
17993.71 197
17994.98 181
17996.25 208
17997.51 201
17998.78 206
18000.04 212
18001.31 206
18002.57 215
18003.84 213
18005.10 165
18006.37 201
18007.64 190
18008.90 197
18010.17 180
18011.43 194
18012.70 192
18013.97 183
18015.23 192
18016.50 225
18017.76 214
18019.03 187
18020.30 211
18021.56 192
18022.83 207
18024.10 195
18025.36 205
18026.63 181
18027.90 194
18029.16 203
18030.43 196
18031.70 225
18032.96 203
18034.23 224
18035.50 198
18036.76 190
18038.03 196
18039.30 210
18040.56 210
18041.83 206
18043.10 207
18044.37 217
18045.63 206
18046.90 200
18048.17 212
18049.43 215
18050.70 202
18051.97 214
18053.24 200
18054.50 200
18055.77 204
18057.04 199
18058.31 190
18059.57 195
18060.84 197
18062.11 202
18063.38 236
18064.65 203
18065.91 224
18067.18 190
18068.45 209
18069.72 220
18070.98 215
18072.25 209
18073.52 211
18074.79 218
18076.06 203
18077.33 213
18078.59 218
18079.86 207
18081.13 211
18082.40 231
18083.67 195
18084.94 221
18086.21 218
18087.47 202
18088.74 224
18090.01 205
18091.28 217
18092.55 222
18093.82 233
18095.09 211
18096.36 237
18097.62 229
18098.89 230
18100.16 218
18101.43 234
18102.70 218
18103.97 220
18105.24 229
18106.51 237
18107.78 257
18109.05 244
18110.32 220
18111.59 217
18112.86 231
18114.13 219
18115.40 243
18116.66 227
18117.93 218
18119.20 236
18120.47 230
18121.74 250
18123.01 241
18124.28 211
18125.55 220
18126.82 206
18128.09 210
18129.36 192
18130.63 224
18131.90 235
18133.17 247
18134.44 232
18135.71 207
18136.99 237
18138.26 225
18139.53 214
18140.80 223
18142.07 227
18143.34 241
18144.61 232
18145.88 227
18147.15 210
18148.42 213
18149.69 220
18150.96 216
18152.23 212
18153.50 229
18154.78 225
18156.05 243
18157.32 218
18158.59 252
18159.86 209
18161.13 226
18162.40 215
18163.67 218
18164.94 208
18166.22 207
18167.49 215
18168.76 231
18170.03 209
18171.30 212
18172.57 216
18173.85 203
18175.12 210
18176.39 211
18177.66 200
18178.93 219
18180.20 235
18181.48 200
18182.75 192
18184.02 236
18185.29 235
18186.56 211
18187.84 218
18189.11 232
18190.38 217
18191.65 209
18192.93 207
18194.20 219
18195.47 228
18196.74 215
18198.02 204
18199.29 223
18200.56 217
18201.83 230
18203.11 216
18204.38 225
18205.65 198
18206.92 225
18208.20 229
18209.47 234
18210.74 205
18212.02 225
18213.29 236
18214.56 216
18215.84 229
18217.11 227
18218.38 203
18219.65 204
18220.93 226
18222.20 208
18223.47 204
18224.75 216
18226.02 245
18227.30 237
18228.57 227
18229.84 209
18231.12 193
18232.39 217
18233.66 206
18234.94 199
18236.21 224
18237.48 223
18238.76 212
18240.03 220
18241.31 200
18242.58 192
18243.86 186
18245.13 206
18246.40 197
18247.68 200
18248.95 201
18250.23 219
18251.50 202
18252.77 203
18254.05 203
18255.32 209
18256.60 217
18257.87 210
18259.15 190
18260.42 193
18261.70 199
18262.97 214
18264.25 226
18265.52 227
18266.80 211
18268.07 193
18269.35 170
18270.62 208
18271.90 187
18273.17 213
18274.45 207
18275.72 215
18277.00 216
18278.27 190
18279.55 184
18280.82 204
18282.10 198
18283.37 217
18284.65 214
18285.93 217
18287.20 193
18288.48 213
18289.75 207
18291.03 191
18292.30 189
18293.58 200
18294.86 203
18296.13 210
18297.41 200
18298.68 208
18299.96 208
18301.24 214
18302.51 216
18303.79 194
18305.06 200
18306.34 192
18307.62 200
18308.89 196
18310.17 200
18311.45 216
18312.72 194
18314.00 207
18315.28 180
18316.55 197
18317.83 173
18319.11 202
18320.38 210
18321.66 201
18322.94 191
18324.21 187
18325.49 195
18326.77 210
18328.04 203
18329.32 184
18330.60 194
18331.88 192
18333.15 202
18334.43 212
18335.71 201
18336.98 200
18338.26 194
18339.54 190
18340.82 191
18342.09 195
18343.37 193
18344.65 184
18345.93 180
18347.20 201
18348.48 202
18349.76 190
18351.04 211
18352.32 201
18353.59 206
18354.87 203
18356.15 208
18357.43 223
18358.71 191
18359.98 203
18361.26 203
18362.54 208
18363.82 191
18365.10 203
18366.38 211
18367.65 201
18368.93 183
18370.21 208
18371.49 195
18372.77 193
18374.05 189
18375.33 179
18376.60 199
18377.88 193
18379.16 191
18380.44 182
18381.72 206
18383.00 189
18384.28 206
18385.56 207
18386.84 221
18388.11 188
18389.39 212
18390.67 213
18391.95 215
18393.23 208
18394.51 211
18395.79 197
18397.07 181
18398.35 196
18399.63 204
18400.91 213
18402.19 188
18403.47 194
18404.75 195
18406.03 199
18407.31 197
18408.59 218
18409.87 204
18411.15 194
18412.43 184
18413.71 218
18414.99 205
18416.27 181
18417.55 175
18418.83 181
18420.11 195
18421.39 179
18422.67 179
18423.95 193
18425.23 210
18426.51 208
18427.79 201
18429.07 188
18430.35 213
18431.63 204
18432.91 203
18434.19 198
18435.47 179
18436.75 210
18438.04 197
18439.32 202
18440.60 202
18441.88 232
18443.16 215
18444.44 196
18445.72 194
18447.00 193
18448.28 233
18449.57 193
18450.85 185
18452.13 212
18453.41 193
18454.69 213
18455.97 211
18457.25 205
18458.54 189
18459.82 192
18461.10 217
18462.38 193
18463.66 183
18464.94 181
18466.23 211
18467.51 213
18468.79 215
18470.07 189
18471.35 186
18472.64 216
18473.92 190
18475.20 186
18476.48 189
18477.76 184
18479.05 189
18480.33 208
18481.61 201
18482.89 183
18484.18 181
18485.46 194
18486.74 205
18488.02 207
18489.31 193
18490.59 204
18491.87 230
18493.15 190
18494.44 192
18495.72 188
18497.00 230
18498.29 202
18499.57 196
18500.85 206
18502.13 180
18503.42 202
18504.70 234
18505.98 203
18507.27 189
18508.55 177
18509.83 213
18511.12 207
18512.40 177
18513.68 185
18514.97 193
18516.25 221
18517.54 196
18518.82 197
18520.10 186
18521.39 190
18522.67 203
18523.95 198
18525.24 213
18526.52 180
18527.81 205
18529.09 214
18530.37 220
18531.66 200
18532.94 216
18534.23 207
18535.51 218
18536.79 214
18538.08 217
18539.36 213
18540.65 208
18541.93 219
18543.22 206
18544.50 215
18545.79 204
18547.07 201
18548.36 216
18549.64 236
18550.92 232
18552.21 191
18553.49 207
18554.78 205
18556.06 217
18557.35 219
18558.63 219
18559.92 223
18561.20 220
18562.49 197
18563.77 194
18565.06 184
18566.35 225
18567.63 219
18568.92 207
18570.20 184
18571.49 219
18572.77 220
18574.06 240
18575.34 228
18576.63 219
18577.92 218
18579.20 211
18580.49 213
18581.77 206
18583.06 222
18584.34 226
18585.63 211
18586.92 244
18588.20 211
18589.49 233
18590.77 211
18592.06 228
18593.35 225
18594.63 206
18595.92 227
18597.21 237
18598.49 224
18599.78 202
18601.07 216
18602.35 217
18603.64 198
18604.93 216
18606.21 224
18607.50 213
18608.79 221
18610.07 220
18611.36 218
18612.65 214
18613.93 201
18615.22 213
18616.51 215
18617.79 190
18619.08 206
18620.37 219
18621.66 222
18622.94 198
18624.23 226
18625.52 234
18626.80 229
18628.09 210
18629.38 206
18630.67 195
18631.95 188
18633.24 204
18634.53 190
18635.82 203
18637.11 192
18638.39 193
18639.68 212
18640.97 207
18642.26 191
18643.54 196
18644.83 197
18646.12 189
18647.41 176
18648.70 206
18649.99 184
18651.27 182
18652.56 171
18653.85 202
18655.14 206
18656.43 196
18657.72 207
18659.00 188
18660.29 196
18661.58 187
18662.87 215
18664.16 206
18665.45 197
18666.74 181
18668.02 204
18669.31 186
18670.60 192
18671.89 219
18673.18 212
18674.47 208
18675.76 201
18677.05 203
18678.34 180
18679.63 193
18680.92 196
18682.20 206
18683.49 212
18684.78 197
18686.07 192
18687.36 197
18688.65 221
18689.94 204
18691.23 193
18692.52 195
18693.81 205
18695.10 212
18696.39 197
18697.68 190
18698.97 202
18700.26 214
18701.55 211
18702.84 187
18704.13 190
18705.42 193
18706.71 204
18708.00 192
18709.29 193
18710.58 194
18711.87 185
18713.16 195
18714.45 174
18715.74 184
18717.03 190
18718.32 195
18719.61 185
18720.90 193
18722.20 205
18723.49 216
18724.78 201
18726.07 187
18727.36 192
18728.65 207
18729.94 191
18731.23 184
18732.52 187
18733.81 178
18735.10 200
18736.40 203
18737.69 180
18738.98 211
18740.27 201
18741.56 209
18742.85 182
18744.14 200
18745.43 204
18746.73 188
18748.02 178
18749.31 189
18750.60 191
18751.89 192
18753.18 185
18754.48 178
18755.77 197
18757.06 182
18758.35 192
18759.64 197
18760.94 181
18762.23 174
18763.52 192
18764.81 200
18766.10 189
18767.40 178
18768.69 193
18769.98 185
18771.27 175
18772.57 185
18773.86 189
18775.15 198
18776.44 200
18777.74 197
18779.03 201
18780.32 187
18781.61 193
18782.91 174
18784.20 220
18785.49 170
18786.79 180
18788.08 198
18789.37 165
18790.66 170
18791.96 186
18793.25 197
18794.54 197
18795.84 177
18797.13 191
18798.42 174
18799.72 197
18801.01 186
18802.30 178
18803.60 205
18804.89 195
18806.18 170
18807.48 201
18808.77 190
18810.07 184
18811.36 196
18812.65 225
18813.95 206
18815.24 189
18816.53 193
18817.83 193
18819.12 192
18820.42 179
18821.71 186
18823.00 229
18824.30 196
18825.59 191
18826.89 187
18828.18 190
18829.48 180
18830.77 201
18832.07 201
18833.36 193
18834.65 186
18835.95 174
18837.24 199
18838.54 176
18839.83 193
18841.13 190
18842.42 203
18843.72 191
18845.01 184
18846.31 203
18847.60 197
18848.90 187
18850.19 190
18851.49 202
18852.78 195
18854.08 184
18855.37 199
18856.67 208
18857.96 198
18859.26 173
18860.55 189
18861.85 193
18863.15 193
18864.44 219
18865.74 201
18867.03 200
18868.33 189
18869.62 208
18870.92 187
18872.22 196
18873.51 196
18874.81 221
18876.10 201
18877.40 195
18878.70 181
18879.99 203
18881.29 210
18882.58 177
18883.88 200
18885.18 222
18886.47 201
18887.77 200
18889.07 180
18890.36 202
18891.66 212
18892.95 192
18894.25 167
18895.55 195
18896.84 198
18898.14 188
18899.44 211
18900.73 207
18902.03 195
18903.33 185
18904.63 201
18905.92 192
18907.22 187
18908.52 193
18909.81 192
18911.11 206
18912.41 200
18913.71 217
18915.00 213
18916.30 198
18917.60 199
18918.89 213
18920.19 183
18921.49 187
18922.79 191
18924.09 194
18925.38 195
18926.68 174
18927.98 190
18929.28 183
18930.57 191
18931.87 176
18933.17 183
18934.47 193
18935.77 188
18937.06 201
18938.36 191
18939.66 196
18940.96 182
18942.26 190
18943.55 207
18944.85 198
18946.15 171
18947.45 196
18948.75 188
18950.05 208
18951.35 200
18952.64 197
18953.94 191
18955.24 197
18956.54 180
18957.84 192
18959.14 177
18960.44 178
18961.74 200
18963.03 173
18964.33 192
18965.63 175
18966.93 180
18968.23 196
18969.53 181
18970.83 200
18972.13 184
18973.43 200
18974.73 167
18976.03 214
18977.33 190
18978.62 189
18979.92 180
18981.22 195
18982.52 199
18983.82 179
18985.12 185
18986.42 204
18987.72 202
18989.02 188
18990.32 163
18991.62 180
18992.92 195
18994.22 163
18995.52 187
18996.82 205
18998.12 203
18999.42 191
19000.72 192
19002.02 179
19003.32 194
19004.62 181
19005.92 179
19007.22 191
19008.53 184
19009.83 162
19011.13 180
19012.43 189
19013.73 194
19015.03 184
19016.33 186
19017.63 196
19018.93 188
19020.23 178
19021.53 201
19022.83 198
19024.13 196
19025.44 185
19026.74 193
19028.04 169
19029.34 157
19030.64 174
19031.94 177
19033.24 183
19034.54 200
19035.85 214
19037.15 188
19038.45 181
19039.75 171
19041.05 171
19042.35 180
19043.66 172
19044.96 183
19046.26 187
19047.56 181
19048.86 152
19050.16 176
19051.47 193
19052.77 188
19054.07 196
19055.37 173
19056.67 173
19057.98 154
19059.28 177
19060.58 181
19061.88 185
19063.19 181
19064.49 182
19065.79 192
19067.09 156
19068.40 191
19069.70 180
19071.00 180
19072.30 199
19073.61 185
19074.91 184
19076.21 210
19077.52 178
19078.82 175
19080.12 187
19081.42 165
19082.73 169
19084.03 172
19085.33 169
19086.64 177
19087.94 161
19089.24 185
19090.55 178
19091.85 177
19093.15 177
19094.46 187
19095.76 187
19097.06 172
19098.37 167
19099.67 184
19100.97 193
19102.28 175
19103.58 176
19104.89 196
19106.19 171
19107.49 172
19108.80 160
19110.10 220
19111.40 169
19112.71 193
19114.01 172
19115.32 165
19116.62 197
19117.93 174
19119.23 168
19120.53 187
19121.84 200
19123.14 183
19124.45 187
19125.75 190
19127.06 162
19128.36 182
19129.67 188
19130.97 169
19132.28 168
19133.58 194
19134.88 176
19136.19 187
19137.49 167
19138.80 186
19140.10 188
19141.41 159
19142.71 156
19144.02 161
19145.32 190
19146.63 174
19147.94 157
19149.24 182
19150.55 164
19151.85 178
19153.16 165
19154.46 182
19155.77 163
19157.07 163
19158.38 187
19159.68 175
19160.99 191
19162.30 169
19163.60 173
19164.91 179
19166.21 192
19167.52 187
19168.83 187
19170.13 167
19171.44 205
19172.74 193
19174.05 176
19175.36 172
19176.66 186
19177.97 183
19179.27 191
19180.58 185
19181.89 187
19183.19 166
19184.50 175
19185.81 175
19187.11 167
19188.42 200
19189.73 167
19191.03 206
19192.34 191
19193.65 182
19194.95 205
19196.26 174
19197.57 184
19198.87 189
19200.18 167
19201.49 170
19202.80 167
19204.10 171
19205.41 184
19206.72 178
19208.03 195
19209.33 162
19210.64 195
19211.95 196
19213.25 173
19214.56 168
19215.87 192
19217.18 163
19218.49 179
19219.79 183
19221.10 193
19222.41 179
19223.72 168
19225.02 182
19226.33 169
19227.64 191
19228.95 156
19230.26 166
19231.56 161
19232.87 163
19234.18 157
19235.49 180
19236.80 180
19238.11 169
19239.41 190
19240.72 182
19242.03 192
19243.34 165
19244.65 170
19245.96 171
19247.26 173
19248.57 151
19249.88 171
19251.19 157
19252.50 160
19253.81 189
19255.12 166
19256.43 170
19257.74 178
19259.04 174
19260.35 161
19261.66 164
19262.97 172
19264.28 170
19265.59 185
19266.90 155
19268.21 138
19269.52 162
19270.83 162
19272.14 171
19273.45 156
19274.76 166
19276.07 162
19277.38 189
19278.69 190
19279.99 167
19281.30 174
19282.61 151
19283.92 179
19285.23 176
19286.54 192
19287.85 168
19289.16 161
19290.47 175
19291.78 149
19293.09 159
19294.40 167
19295.72 180
19297.03 181
19298.34 170
19299.65 160
19300.96 178
19302.27 178
19303.58 174
19304.89 187
19306.20 179
19307.51 173
19308.82 186
19310.13 174
19311.44 159
19312.75 163
19314.06 166
19315.37 160
19316.69 156
19318.00 169
19319.31 171
19320.62 166
19321.93 181
19323.24 176
19324.55 175
19325.86 179
19327.18 163
19328.49 160
19329.80 164
19331.11 178
19332.42 190
19333.73 195
19335.04 167
19336.36 156
19337.67 170
19338.98 185
19340.29 172
19341.60 168
19342.91 179
19344.23 176
19345.54 171
19346.85 178
19348.16 164
19349.47 166
19350.79 160
19352.10 166
19353.41 171
19354.72 180
19356.04 173
19357.35 170
19358.66 169
19359.97 156
19361.29 180
19362.60 178
19363.91 165
19365.22 182
19366.54 163
19367.85 164
19369.16 176
19370.47 167
19371.79 154
19373.10 158
19374.41 168
19375.73 168
19377.04 181
19378.35 175
19379.67 161
19380.98 168
19382.29 168
19383.60 167
19384.92 171
19386.23 166
19387.54 181
19388.86 173
19390.17 160
19391.49 181
19392.80 186
19394.11 182
19395.43 158
19396.74 176
19398.05 190
19399.37 165
19400.68 137
19402.00 187
19403.31 190
19404.62 177
19405.94 184
19407.25 193
19408.57 166
19409.88 145
19411.19 163
19412.51 166
19413.82 147
19415.14 176
19416.45 166
19417.77 189
19419.08 149
19420.39 147
19421.71 167
19423.02 173
19424.34 184
19425.65 182
19426.97 187
19428.28 180
19429.60 178
19430.91 154
19432.23 166
19433.54 166
19434.86 156
19436.17 189
19437.49 173
19438.80 170
19440.12 169
19441.43 169
19442.75 176
19444.06 153
19445.38 160
19446.69 171
19448.01 179
19449.32 155
19450.64 180
19451.96 165
19453.27 178
19454.59 147
19455.90 164
19457.22 191
19458.53 158
19459.85 181
19461.17 170
19462.48 152
19463.80 157
19465.11 168
19466.43 190
19467.75 167
19469.06 157
19470.38 194
19471.69 176
19473.01 166
19474.33 172
19475.64 161
19476.96 185
19478.28 169
19479.59 180
19480.91 162
19482.23 158
19483.54 151
19484.86 160
19486.18 175
19487.49 165
19488.81 169
19490.13 159
19491.44 165
19492.76 149
19494.08 166
19495.39 173
19496.71 184
19498.03 166
19499.35 168
19500.66 177
19501.98 163
19503.30 185
19504.61 170
19505.93 179
19507.25 158
19508.57 171
19509.88 182
19511.20 182
19512.52 172
19513.84 160
19515.15 196
19516.47 171
19517.79 157
19519.11 174
19520.43 162
19521.74 169
19523.06 165
19524.38 181
19525.70 164
19527.02 157
19528.33 174
19529.65 154
19530.97 178
19532.29 174
19533.61 176
19534.93 172
19536.24 166
19537.56 158
19538.88 165
19540.20 156
19541.52 166
19542.84 156
19544.16 169
19545.47 179
19546.79 167
19548.11 156
19549.43 158
19550.75 157
19552.07 155
19553.39 173
19554.71 170
19556.03 177
19557.34 162
19558.66 171
19559.98 158
19561.30 155
19562.62 153
19563.94 177
19565.26 170
19566.58 162
19567.90 164
19569.22 161
19570.54 150
19571.86 157
19573.18 146
19574.50 180
19575.82 165
19577.14 165
19578.46 155
19579.78 141
19581.10 173
19582.42 196
19583.74 172
19585.06 162
19586.38 175
19587.70 157
19589.02 169
19590.34 171
19591.66 146
19592.98 165
19594.30 170
19595.62 157
19596.94 157
19598.26 178
19599.58 165
19600.90 155
19602.22 170
19603.54 167
19604.86 169
19606.18 158
19607.50 162
19608.82 160
19610.15 160
19611.47 170
19612.79 174
19614.11 161
19615.43 157
19616.75 177
19618.07 165
19619.39 176
19620.71 166
19622.04 172
19623.36 146
19624.68 164
19626.00 176
19627.32 169
19628.64 173
19629.96 168
19631.29 152
19632.61 160
19633.93 167
19635.25 167
19636.57 161
19637.89 157
19639.22 179
19640.54 163
19641.86 187
19643.18 168
19644.50 173
19645.83 164
19647.15 165
19648.47 162
19649.79 173
19651.12 147
19652.44 192
19653.76 162
19655.08 182
19656.40 177
19657.73 175
19659.05 174
19660.37 170
19661.70 176
19663.02 156
19664.34 168
19665.66 162
19666.99 145
19668.31 166
19669.63 163
19670.95 160
19672.28 155
19673.60 166
19674.92 162
19676.25 160
19677.57 154
19678.89 174
19680.22 156
19681.54 170
19682.86 146
19684.19 163
19685.51 157
19686.83 156
19688.16 167
19689.48 166
19690.80 154
19692.13 177
19693.45 144
19694.78 161
19696.10 167
19697.42 162
19698.75 151
19700.07 163
19701.39 167
19702.72 182
19704.04 166
19705.37 180
19706.69 160
19708.02 163
19709.34 166
19710.66 177
19711.99 144
19713.31 154
19714.64 160
19715.96 168
19717.29 174
19718.61 167
19719.93 168
19721.26 174
19722.58 173
19723.91 178
19725.23 162
19726.56 163
19727.88 153
19729.21 174
19730.53 152
19731.86 158
19733.18 145
19734.51 165
19735.83 170
19737.16 172
19738.48 174
19739.81 176
19741.13 176
19742.46 168
19743.78 178
19745.11 153
19746.44 153
19747.76 163
19749.09 169
19750.41 162
19751.74 161
19753.06 169
19754.39 177
19755.72 172
19757.04 172
19758.37 175
19759.69 159
19761.02 174
19762.34 161
19763.67 175
19765.00 165
19766.32 159
19767.65 152
19768.98 190
19770.30 157
19771.63 180
19772.95 172
19774.28 164
19775.61 166
19776.93 169
19778.26 172
19779.59 171
19780.91 157
19782.24 166
19783.57 182
19784.89 156
19786.22 149
19787.55 162
19788.87 169
19790.20 171
19791.53 191
19792.86 169
19794.18 163
19795.51 171
19796.84 162
19798.16 177
19799.49 173
19800.82 164
19802.15 154
19803.47 156
19804.80 140
19806.13 177
19807.46 167
19808.78 147
19810.11 144
19811.44 169
19812.77 155
19814.09 179
19815.42 164
19816.75 168
19818.08 155
19819.41 169
19820.73 160
19822.06 161
19823.39 171
19824.72 170
19826.05 179
19827.37 160
19828.70 161
19830.03 170
19831.36 179
19832.69 160
19834.02 166
19835.34 167
19836.67 165
19838.00 176
19839.33 157
19840.66 159
19841.99 167
19843.32 180
19844.64 159
19845.97 158
19847.30 170
19848.63 171
19849.96 148
19851.29 166
19852.62 145
19853.95 172
19855.28 177
19856.60 164
19857.93 164
19859.26 166
19860.59 152
19861.92 170
19863.25 160
19864.58 142
19865.91 167
19867.24 184
19868.57 172
19869.90 150
19871.23 154
19872.56 133
19873.89 169
19875.22 155
19876.55 158
19877.88 159
19879.21 163
19880.54 180
19881.87 168
19883.20 180
19884.53 182
19885.86 164
19887.19 189
19888.52 163
19889.85 175
19891.18 179
19892.51 154
19893.84 169
19895.17 155
19896.50 168
19897.83 165
19899.16 172
19900.49 171
19901.82 152
19903.15 172
19904.48 167
19905.81 169
19907.15 175
19908.48 160
19909.81 165
19911.14 160
19912.47 140
19913.80 154
19915.13 167
19916.46 162
19917.79 176
19919.13 161
19920.46 156
19921.79 146
19923.12 164
19924.45 175
19925.78 175
19927.11 163
19928.45 184
19929.78 164
19931.11 172
19932.44 174
19933.77 163
19935.10 163
19936.44 170
19937.77 189
19939.10 162
19940.43 175
19941.76 168
19943.10 192
19944.43 174
19945.76 166
19947.09 161
19948.42 160
19949.76 150
19951.09 178
19952.42 180
19953.75 181
19955.09 153
19956.42 148
19957.75 186
19959.08 159
19960.42 173
19961.75 179
19963.08 180
19964.41 181
19965.75 195
19967.08 164
19968.41 164
19969.75 164
19971.08 165
19972.41 174
19973.74 174
19975.08 179
19976.41 187
19977.74 177
19979.08 179
19980.41 182
19981.74 183
19983.08 161
19984.41 176
19985.74 176
19987.08 177
19988.41 186
19989.75 178
19991.08 189
19992.41 178
19993.75 199
19995.08 176
19996.41 174
19997.75 170
19999.08 164
20000.42 190
20001.75 189
20003.08 202
20004.42 156
20005.75 191
20007.09 185
20008.42 182
20009.75 185
20011.09 193
20012.42 212
20013.76 203
20015.09 188
20016.43 183
20017.76 194
20019.10 181
20020.43 173
20021.76 188
20023.10 196
20024.43 207
20025.77 193
20027.10 191
20028.44 181
20029.77 192
20031.11 199
20032.44 198
20033.78 204
20035.11 189
20036.45 193
20037.78 187
20039.12 204
20040.46 204
20041.79 192
20043.13 206
20044.46 214
20045.80 202
20047.13 180
20048.47 185
20049.80 166
20051.14 178
20052.47 185
20053.81 172
20055.15 168
20056.48 197
20057.82 197
20059.15 185
20060.49 166
20061.83 175
20063.16 171
20064.50 178
20065.83 176
20067.17 178
20068.51 169
20069.84 185
20071.18 187
20072.52 159
20073.85 177
20075.19 208
20076.52 176
20077.86 166
20079.20 178
20080.53 175
20081.87 188
20083.21 176
20084.54 177
20085.88 171
20087.22 183
20088.56 173
20089.89 163
20091.23 179
20092.57 156
20093.90 202
20095.24 178
20096.58 187
20097.91 179
20099.25 165
20100.59 187
20101.93 167
20103.26 179
20104.60 164
20105.94 170
20107.28 168
20108.61 179
20109.95 163
20111.29 174
20112.63 177
20113.96 161
20115.30 161
20116.64 171
20117.98 179
20119.32 171
20120.65 174
20121.99 182
20123.33 154
20124.67 194
20126.01 162
