# Supplementary material for: MALDI-TOF MS typing enables the classification of brewing yeasts of the genus Saccharomyces to major beer styles
Source: PLoS One. 2017 Aug 9;12(8):e0181694. doi: 10.1371/journal.pone.0181694 (PMC5549903; doi:10.1371/journal.pone.0181694)
Supplement: S17 File — The directory includes 90 raw files and was zipped to “.zip”; the folder has three strains with 30 spectra per strain; S1 Text explains the raw files with an example and Table 1 represents the yeast strains used within the experiment. (ZIP) [file pone.0181694.s020.zip › 49-51/30811-PIBB121-Dias-Dias-Dias-YPG-18h-E-E_2016-10-04_4_0_B6_1.dat]

1998.43 2753
1998.85 2894
1999.27 2851
1999.69 2690
2000.11 2637
2000.54 2567
2000.96 2590
2001.38 2406
2001.80 2331
2002.23 2443
2002.65 2412
2003.07 2495
2003.49 2482
2003.92 2435
2004.34 2464
2004.76 2553
2005.18 2575
2005.61 2601
2006.03 2638
2006.45 2673
2006.87 2715
2007.30 2747
2007.72 2735
2008.14 2638
2008.57 2570
2008.99 2529
2009.41 2483
2009.84 2398
2010.26 2357
2010.68 2379
2011.11 2401
2011.53 2149
2011.95 2207
2012.38 2268
2012.80 2249
2013.22 2329
2013.65 2254
2014.07 2353
2014.49 2456
2014.92 2429
2015.34 2364
2015.77 2382
2016.19 2459
2016.61 2357
2017.04 2383
2017.46 2419
2017.89 2436
2018.31 2342
2018.73 2460
2019.16 2445
2019.58 2396
2020.01 2448
2020.43 2426
2020.85 2435
2021.28 2376
2021.70 2405
2022.13 2366
2022.55 2357
2022.98 2385
2023.40 2305
2023.83 2313
2024.25 2375
2024.68 2381
2025.10 2340
2025.53 2353
2025.95 2472
2026.38 2469
2026.80 2380
2027.23 2384
2027.65 2488
2028.08 2373
2028.50 2414
2028.93 2416
2029.35 2337
2029.78 2331
2030.20 2466
2030.63 2456
2031.05 2466
2031.48 2358
2031.90 2317
2032.33 2280
2032.75 2339
2033.18 2313
2033.61 2374
2034.03 2310
2034.46 2305
2034.88 2361
2035.31 2436
2035.74 2445
2036.16 2474
2036.59 2570
2037.01 2537
2037.44 2445
2037.87 2369
2038.29 2445
2038.72 2487
2039.14 2475
2039.57 2488
2040.00 2407
2040.42 2443
2040.85 2419
2041.28 2371
2041.70 2294
2042.13 2269
2042.56 2255
2042.98 2355
2043.41 2336
2043.84 2359
2044.26 2358
2044.69 2273
2045.12 2293
2045.54 2337
2045.97 2328
2046.40 2423
2046.82 2370
2047.25 2346
2047.68 2345
2048.11 2383
2048.53 2415
2048.96 2387
2049.39 2248
2049.82 2222
2050.24 2194
2050.67 2263
2051.10 2286
2051.53 2255
2051.95 2274
2052.38 2212
2052.81 2311
2053.24 2355
2053.66 2207
2054.09 2290
2054.52 2262
2054.95 2289
2055.38 2258
2055.80 2207
2056.23 2242
2056.66 2296
2057.09 2355
2057.52 2284
2057.94 2315
2058.37 2388
2058.80 2263
2059.23 2240
2059.66 2278
2060.09 2285
2060.51 2272
2060.94 2403
2061.37 2402
2061.80 2323
2062.23 2415
2062.66 2567
2063.09 2702
2063.52 2841
2063.94 2960
2064.37 3025
2064.80 3049
2065.23 2888
2065.66 2818
2066.09 2784
2066.52 2643
2066.95 2552
2067.38 2510
2067.81 2526
2068.24 2409
2068.66 2242
2069.09 2203
2069.52 2193
2069.95 2333
2070.38 2343
2070.81 2249
2071.24 2367
2071.67 2314
2072.10 2422
2072.53 2462
2072.96 2495
2073.39 2623
2073.82 2551
2074.25 2557
2074.68 2649
2075.11 2656
2075.54 2597
2075.97 2609
2076.40 2757
2076.83 2672
2077.26 2578
2077.69 2662
2078.12 2753
2078.55 2718
2078.98 2662
2079.41 2654
2079.84 2657
2080.27 2591
2080.70 2546
2081.14 2548
2081.57 2490
2082.00 2529
2082.43 2480
2082.86 2382
2083.29 2378
2083.72 2351
2084.15 2433
2084.58 2328
2085.01 2266
2085.44 2349
2085.88 2327
2086.31 2266
2086.74 2271
2087.17 2191
2087.60 2253
2088.03 2248
2088.46 2259
2088.89 2314
2089.33 2315
2089.76 2269
2090.19 2405
2090.62 2390
2091.05 2384
2091.48 2351
2091.92 2419
2092.35 2500
2092.78 2514
2093.21 2509
2093.64 2581
2094.07 2551
2094.51 2496
2094.94 2520
2095.37 2399
2095.80 2402
2096.24 2341
2096.67 2350
2097.10 2280
2097.53 2275
2097.96 2256
2098.40 2148
2098.83 2194
2099.26 2170
2099.69 2189
2100.13 2254
2100.56 2310
2100.99 2314
2101.43 2385
2101.86 2319
2102.29 2265
2102.72 2301
2103.16 2232
2103.59 2318
2104.02 2370
2104.46 2313
2104.89 2260
2105.32 2325
2105.76 2423
2106.19 2371
2106.62 2421
2107.05 2485
2107.49 2469
2107.92 2450
2108.36 2455
2108.79 2426
2109.22 2461
2109.66 2327
2110.09 2429
2110.52 2408
2110.96 2404
2111.39 2341
2111.82 2318
2112.26 2319
2112.69 2301
2113.13 2311
2113.56 2209
2113.99 2078
2114.43 2152
2114.86 2178
2115.30 2243
2115.73 2240
2116.16 2200
2116.60 2229
2117.03 2179
2117.47 2149
2117.90 2197
2118.34 2263
2118.77 2313
2119.21 2306
2119.64 2283
2120.07 2286
2120.51 2310
2120.94 2322
2121.38 2267
2121.81 2324
2122.25 2330
2122.68 2397
2123.12 2355
2123.55 2347
2123.99 2280
2124.42 2257
2124.86 2233
2125.29 2220
2125.73 2221
2126.16 2223
2126.60 2184
2127.04 2201
2127.47 2153
2127.91 2213
2128.34 2234
2128.78 2310
2129.21 2306
2129.65 2260
2130.08 2287
2130.52 2403
2130.96 2347
2131.39 2328
2131.83 2341
2132.26 2472
2132.70 2478
2133.14 2520
2133.57 2551
2134.01 2721
2134.44 2845
2134.88 2842
2135.32 3047
2135.75 3022
2136.19 2929
2136.62 2849
2137.06 2824
2137.50 2635
2137.93 2574
2138.37 2514
2138.81 2521
2139.24 2353
2139.68 2254
2140.12 2116
2140.55 2079
2140.99 2111
2141.43 2132
2141.86 1977
2142.30 1953
2142.74 2096
2143.18 2118
2143.61 1985
2144.05 2073
2144.49 2130
2144.92 2218
2145.36 2353
2145.80 2305
2146.24 2242
2146.67 2279
2147.11 2334
2147.55 2475
2147.99 2461
2148.42 2482
2148.86 2486
2149.30 2530
2149.74 2627
2150.17 2645
2150.61 2459
2151.05 2405
2151.49 2430
2151.92 2362
2152.36 2307
2152.80 2279
2153.24 2384
2153.68 2383
2154.11 2234
2154.55 2249
2154.99 2176
2155.43 2185
2155.87 2225
2156.31 2295
2156.74 2244
2157.18 2298
2157.62 2386
2158.06 2504
2158.50 2635
2158.94 2483
2159.38 2399
2159.81 2437
2160.25 2329
2160.69 2261
2161.13 2319
2161.57 2298
2162.01 2296
2162.45 2307
2162.89 2356
2163.33 2297
2163.76 2354
2164.20 2443
2164.64 2423
2165.08 2413
2165.52 2366
2165.96 2527
2166.40 2475
2166.84 2404
2167.28 2476
2167.72 2593
2168.16 2614
2168.60 2714
2169.04 2767
2169.48 2845
2169.92 2952
2170.36 2861
2170.80 2969
2171.24 3029
2171.68 2930
2172.12 2833
2172.56 2756
2173.00 2768
2173.44 2649
2173.88 2628
2174.32 2597
2174.76 2600
2175.20 2683
2175.64 2557
2176.08 2627
2176.52 2619
2176.96 2575
2177.40 2566
2177.84 2446
2178.28 2601
2178.72 2451
2179.16 2446
2179.60 2440
2180.04 2416
2180.48 2401
2180.92 2391
2181.37 2246
2181.81 2339
2182.25 2221
2182.69 2261
2183.13 2244
2183.57 2300
2184.01 2303
2184.45 2242
2184.89 2255
2185.34 2360
2185.78 2535
2186.22 2475
2186.66 2486
2187.10 2505
2187.54 2566
2187.98 2495
2188.43 2476
2188.87 2482
2189.31 2470
2189.75 2442
2190.19 2470
2190.63 2436
2191.08 2399
2191.52 2500
2191.96 2466
2192.40 2528
2192.84 2588
2193.29 2562
2193.73 2593
2194.17 2521
2194.61 2549
2195.05 2517
2195.50 2542
2195.94 2610
2196.38 2561
2196.82 2404
2197.27 2375
2197.71 2453
2198.15 2421
2198.59 2334
2199.04 2454
2199.48 2494
2199.92 2584
2200.37 2434
2200.81 2477
2201.25 2509
2201.69 2515
2202.14 2516
2202.58 2479
2203.02 2451
2203.47 2501
2203.91 2473
2204.35 2512
2204.80 2411
2205.24 2494
2205.68 2478
2206.13 2608
2206.57 2577
2207.01 2551
2207.46 2620
2207.90 2545
2208.34 2593
2208.79 2632
2209.23 2646
2209.67 2534
2210.12 2563
2210.56 2452
2211.01 2478
2211.45 2410
2211.89 2312
2212.34 2394
2212.78 2263
2213.23 2188
2213.67 2181
2214.11 2284
2214.56 2268
2215.00 2302
2215.45 2263
2215.89 2244
2216.34 2209
2216.78 2141
2217.22 2202
2217.67 2199
2218.11 2248
2218.56 2384
2219.00 2312
2219.45 2330
2219.89 2370
2220.34 2462
2220.78 2561
2221.23 2536
2221.67 2558
2222.12 2704
2222.56 2809
2223.01 2817
2223.45 2718
2223.90 2665
2224.34 2663
2224.79 2637
2225.23 2627
2225.68 2683
2226.12 2520
2226.57 2482
2227.01 2462
2227.46 2581
2227.91 2546
2228.35 2483
2228.80 2493
2229.24 2620
2229.69 2697
2230.13 2741
2230.58 2684
2231.03 2743
2231.47 3021
2231.92 3099
2232.36 3067
2232.81 3190
2233.26 3057
2233.70 3073
2234.15 3161
2234.59 3116
2235.04 3127
2235.49 3245
2235.93 3448
2236.38 3489
2236.83 3528
2237.27 3490
2237.72 3404
2238.17 3290
2238.61 3210
2239.06 3092
2239.51 2980
2239.95 2954
2240.40 2885
2240.85 2663
2241.29 2559
2241.74 2462
2242.19 2422
2242.63 2433
2243.08 2462
2243.53 2293
2243.98 2187
2244.42 2317
2244.87 2397
2245.32 2240
2245.76 2266
2246.21 2373
2246.66 2315
2247.11 2262
2247.55 2262
2248.00 2289
2248.45 2252
2248.90 2234
2249.35 2285
2249.79 2245
2250.24 2320
2250.69 2358
2251.14 2377
2251.58 2360
2252.03 2307
2252.48 2230
2252.93 2249
2253.38 2351
2253.82 2242
2254.27 2257
2254.72 2189
2255.17 2200
2255.62 2272
2256.07 2368
2256.51 2227
2256.96 2072
2257.41 2139
2257.86 2241
2258.31 2260
2258.76 2371
2259.21 2436
2259.65 2378
2260.10 2399
2260.55 2516
2261.00 2615
2261.45 2579
2261.90 2507
2262.35 2510
2262.80 2561
2263.25 2543
2263.69 2564
2264.14 2564
2264.59 2626
2265.04 2506
2265.49 2601
2265.94 2581
2266.39 2492
2266.84 2432
2267.29 2475
2267.74 2524
2268.19 2417
2268.64 2507
2269.09 2521
2269.54 2484
2269.99 2419
2270.44 2432
2270.89 2289
2271.34 2370
2271.79 2386
2272.24 2472
2272.69 2405
2273.14 2402
2273.59 2389
2274.04 2316
2274.49 2338
2274.94 2382
2275.39 2356
2275.84 2466
2276.29 2419
2276.74 2465
2277.19 2316
2277.64 2398
2278.09 2550
2278.54 2644
2278.99 2626
2279.44 2677
2279.89 2669
2280.34 2755
2280.79 2699
2281.25 2665
2281.70 2651
2282.15 2565
2282.60 2522
2283.05 2536
2283.50 2436
2283.95 2398
2284.40 2454
2284.85 2481
2285.31 2411
2285.76 2503
2286.21 2622
2286.66 2752
2287.11 2911
2287.56 3047
2288.01 3316
2288.47 3520
2288.92 3623
2289.37 3733
2289.82 3787
2290.27 3960
2290.72 4032
2291.18 3976
2291.63 3931
2292.08 3861
2292.53 3864
2292.98 3918
2293.44 3777
2293.89 3638
2294.34 3509
2294.79 3354
2295.24 3345
2295.70 3204
2296.15 3095
2296.60 3085
2297.05 2879
2297.51 2731
2297.96 2674
2298.41 2669
2298.86 2519
2299.32 2424
2299.77 2388
2300.22 2297
2300.67 2297
2301.13 2300
2301.58 2324
2302.03 2234
2302.49 2264
2302.94 2325
2303.39 2282
2303.85 2368
2304.30 2282
2304.75 2355
2305.20 2330
2305.66 2302
2306.11 2444
2306.56 2633
2307.02 2661
2307.47 2678
2307.93 2821
2308.38 3064
2308.83 3120
2309.29 3159
2309.74 3005
2310.19 3105
2310.65 3048
2311.10 2933
2311.55 2816
2312.01 2687
2312.46 2684
2312.92 2717
2313.37 2695
2313.82 2756
2314.28 2825
2314.73 2805
2315.19 2650
2315.64 2663
2316.10 2679
2316.55 2723
2317.00 2774
2317.46 2665
2317.91 2739
2318.37 2709
2318.82 2653
2319.28 2659
2319.73 2614
2320.19 2567
2320.64 2578
2321.10 2649
2321.55 2518
2322.01 2594
2322.46 2643
2322.92 2775
2323.37 2779
2323.83 2715
2324.28 2715
2324.74 2877
2325.19 2795
2325.65 2739
2326.10 2699
2326.56 2642
2327.01 2718
2327.47 2861
2327.92 2811
2328.38 2851
2328.83 2921
2329.29 3042
2329.74 3056
2330.20 2900
2330.66 2819
2331.11 2753
2331.57 2681
2332.02 2726
2332.48 2698
2332.94 2579
2333.39 2548
2333.85 2590
2334.30 2696
2334.76 2693
2335.22 2599
2335.67 2568
2336.13 2697
2336.58 2647
2337.04 2780
2337.50 2782
2337.95 2754
2338.41 2896
2338.87 2972
2339.32 2964
2339.78 2833
2340.24 2803
2340.69 2770
2341.15 2712
2341.61 2572
2342.06 2572
2342.52 2641
2342.98 2636
2343.43 2553
2343.89 2561
2344.35 2545
2344.81 2483
2345.26 2551
2345.72 2562
2346.18 2601
2346.63 2594
2347.09 2523
2347.55 2505
2348.01 2504
2348.46 2505
2348.92 2463
2349.38 2335
2349.84 2460
2350.29 2439
2350.75 2409
2351.21 2517
2351.67 2386
2352.13 2443
2352.58 2431
2353.04 2401
2353.50 2430
2353.96 2412
2354.41 2373
2354.87 2412
2355.33 2445
2355.79 2509
2356.25 2400
2356.71 2462
2357.16 2446
2357.62 2515
2358.08 2457
2358.54 2546
2359.00 2509
2359.46 2582
2359.91 2568
2360.37 2656
2360.83 2625
2361.29 2571
2361.75 2657
2362.21 2620
2362.67 2533
2363.13 2695
2363.58 2754
2364.04 2743
2364.50 2836
2364.96 2816
2365.42 2718
2365.88 2751
2366.34 2827
2366.80 2820
2367.26 2745
2367.72 2627
2368.18 2546
2368.64 2587
2369.10 2415
2369.55 2461
2370.01 2416
2370.47 2424
2370.93 2349
2371.39 2355
2371.85 2319
2372.31 2383
2372.77 2439
2373.23 2443
2373.69 2413
2374.15 2376
2374.61 2354
2375.07 2339
2375.53 2360
2375.99 2331
2376.45 2302
2376.91 2308
2377.37 2405
2377.83 2453
2378.29 2442
2378.75 2351
2379.21 2301
2379.68 2322
2380.14 2306
2380.60 2423
2381.06 2444
2381.52 2357
2381.98 2342
2382.44 2408
2382.90 2413
2383.36 2445
2383.82 2430
2384.28 2446
2384.74 2385
2385.20 2335
2385.67 2313
2386.13 2338
2386.59 2301
2387.05 2307
2387.51 2425
2387.97 2368
2388.43 2362
2388.89 2347
2389.36 2358
2389.82 2359
2390.28 2309
2390.74 2288
2391.20 2262
2391.66 2184
2392.13 2249
2392.59 2382
2393.05 2389
2393.51 2367
2393.97 2394
2394.43 2314
2394.90 2287
2395.36 2215
2395.82 2300
2396.28 2338
2396.74 2291
2397.21 2282
2397.67 2263
2398.13 2201
2398.59 2184
2399.06 2076
2399.52 2183
2399.98 2169
2400.44 2215
2400.91 2121
2401.37 2186
2401.83 2164
2402.29 2191
2402.76 2212
2403.22 2351
2403.68 2452
2404.14 2365
2404.61 2340
2405.07 2412
2405.53 2384
2406.00 2297
2406.46 2239
2406.92 2253
2407.39 2340
2407.85 2236
2408.31 2249
2408.78 2141
2409.24 2147
2409.70 2164
2410.17 2209
2410.63 2159
2411.09 2202
2411.56 2266
2412.02 2234
2412.48 2214
2412.95 2242
2413.41 2332
2413.87 2459
2414.34 2405
2414.80 2427
2415.27 2429
2415.73 2476
2416.19 2638
2416.66 2703
2417.12 2713
2417.59 2850
2418.05 2698
2418.51 2833
2418.98 2725
2419.44 2708
2419.91 2674
2420.37 2779
2420.84 2658
2421.30 2753
2421.77 2760
2422.23 2893
2422.69 2798
2423.16 2816
2423.62 2825
2424.09 2737
2424.55 2724
2425.02 2804
2425.48 2761
2425.95 2675
2426.41 2673
2426.88 2717
2427.34 2651
2427.81 2617
2428.27 2563
2428.74 2408
2429.20 2381
2429.67 2337
2430.13 2338
2430.60 2357
2431.07 2442
2431.53 2409
2432.00 2374
2432.46 2362
2432.93 2339
2433.39 2349
2433.86 2409
2434.32 2418
2434.79 2534
2435.26 2670
2435.72 2785
2436.19 2794
2436.65 2801
2437.12 2908
2437.59 3075
2438.05 3192
2438.52 3303
2438.98 3234
2439.45 3367
2439.92 3270
2440.38 3153
2440.85 3045
2441.32 2928
2441.78 2915
2442.25 2830
2442.72 2804
2443.18 2663
2443.65 2648
2444.12 2586
2444.58 2614
2445.05 2560
2445.52 2495
2445.98 2456
2446.45 2427
2446.92 2504
2447.38 2433
2447.85 2365
2448.32 2403
2448.78 2419
2449.25 2395
2449.72 2316
2450.19 2292
2450.65 2308
2451.12 2259
2451.59 2252
2452.06 2312
2452.52 2268
2452.99 2311
2453.46 2235
2453.93 2296
2454.39 2295
2454.86 2301
2455.33 2286
2455.80 2320
2456.26 2302
2456.73 2366
2457.20 2382
2457.67 2422
2458.14 2356
2458.60 2320
2459.07 2296
2459.54 2386
2460.01 2383
2460.48 2358
2460.95 2349
2461.41 2397
2461.88 2383
2462.35 2432
2462.82 2579
2463.29 2628
2463.76 2538
2464.22 2610
2464.69 2599
2465.16 2669
2465.63 2633
2466.10 2621
2466.57 2498
2467.04 2469
2467.51 2537
2467.97 2461
2468.44 2390
2468.91 2339
2469.38 2351
2469.85 2317
2470.32 2376
2470.79 2356
2471.26 2175
2471.73 2184
2472.20 2214
2472.67 2095
2473.14 2170
2473.61 2184
2474.07 2197
2474.54 2237
2475.01 2245
2475.48 2371
2475.95 2408
2476.42 2476
2476.89 2563
2477.36 2635
2477.83 2758
2478.30 2889
2478.77 2924
2479.24 2935
2479.71 2964
2480.18 2898
2480.65 2883
2481.12 2783
2481.59 2777
2482.06 2661
2482.53 2580
2483.00 2465
2483.47 2368
2483.95 2258
2484.42 2341
2484.89 2290
2485.36 2246
2485.83 2207
2486.30 2180
2486.77 2253
2487.24 2264
2487.71 2319
2488.18 2302
2488.65 2326
2489.12 2388
2489.59 2633
2490.07 2615
2490.54 2732
2491.01 2719
2491.48 2690
2491.95 2803
2492.42 2771
2492.89 2748
2493.36 2641
2493.84 2618
2494.31 2588
2494.78 2673
2495.25 2589
2495.72 2611
2496.19 2518
2496.66 2382
2497.14 2347
2497.61 2371
2498.08 2383
2498.55 2409
2499.02 2403
2499.50 2265
2499.97 2300
2500.44 2219
2500.91 2249
2501.38 2332
2501.86 2324
2502.33 2329
2502.80 2284
2503.27 2383
2503.74 2413
2504.22 2442
2504.69 2526
2505.16 2576
2505.63 2756
2506.11 2788
2506.58 2826
2507.05 2703
2507.52 2812
2508.00 2778
2508.47 2653
2508.94 2698
2509.42 2490
2509.89 2525
2510.36 2477
2510.83 2532
2511.31 2451
2511.78 2405
2512.25 2385
2512.73 2391
2513.20 2367
2513.67 2361
2514.15 2380
2514.62 2372
2515.09 2484
2515.57 2507
2516.04 2398
2516.51 2477
2516.99 2457
2517.46 2558
2517.94 2492
2518.41 2525
2518.88 2581
2519.36 2578
2519.83 2532
2520.30 2610
2520.78 2384
2521.25 2455
2521.73 2388
2522.20 2272
2522.67 2383
2523.15 2323
2523.62 2283
2524.10 2262
2524.57 2339
2525.05 2350
2525.52 2292
2525.99 2249
2526.47 2349
2526.94 2333
2527.42 2458
2527.89 2286
2528.37 2230
2528.84 2297
2529.32 2294
2529.79 2349
2530.27 2493
2530.74 2423
2531.22 2449
2531.69 2449
2532.17 2443
2532.64 2497
2533.12 2529
2533.59 2501
2534.07 2466
2534.54 2487
2535.02 2557
2535.49 2568
2535.97 2531
2536.44 2635
2536.92 2636
2537.39 2515
2537.87 2645
2538.34 2566
2538.82 2532
2539.30 2602
2539.77 2668
2540.25 2717
2540.72 2602
2541.20 2472
2541.68 2506
2542.15 2393
2542.63 2360
2543.10 2349
2543.58 2433
2544.06 2497
2544.53 2457
2545.01 2432
2545.48 2489
2545.96 2635
2546.44 2580
2546.91 2585
2547.39 2603
2547.87 2576
2548.34 2524
2548.82 2404
2549.30 2511
2549.77 2573
2550.25 2532
2550.73 2545
2551.20 2620
2551.68 2615
2552.16 2737
2552.63 2804
2553.11 2822
2553.59 2858
2554.06 2877
2554.54 2825
2555.02 2856
2555.50 2761
2555.97 2781
2556.45 2818
2556.93 2772
2557.40 2730
2557.88 2578
2558.36 2423
2558.84 2298
2559.31 2387
2559.79 2346
2560.27 2267
2560.75 2207
2561.23 2280
2561.70 2243
2562.18 2246
2562.66 2110
2563.14 2220
2563.61 2212
2564.09 2220
2564.57 2267
2565.05 2198
2565.53 2181
2566.00 2149
2566.48 2109
2566.96 2204
2567.44 2142
2567.92 2093
2568.40 2122
2568.87 2104
2569.35 2096
2569.83 2093
2570.31 2152
2570.79 2192
2571.27 2157
2571.75 2142
2572.22 2271
2572.70 2235
2573.18 2206
2573.66 2319
2574.14 2275
2574.62 2307
2575.10 2301
2575.58 2311
2576.06 2329
2576.54 2313
2577.01 2295
2577.49 2328
2577.97 2377
2578.45 2263
2578.93 2307
2579.41 2287
2579.89 2269
2580.37 2278
2580.85 2254
2581.33 2261
2581.81 2187
2582.29 2198
2582.77 2279
2583.25 2210
2583.73 2173
2584.21 2275
2584.69 2235
2585.17 2175
2585.65 2178
2586.13 2261
2586.61 2150
2587.09 2185
2587.57 2176
2588.05 2143
2588.53 2171
2589.01 2211
2589.49 2175
2589.97 2316
2590.45 2310
2590.93 2351
2591.41 2390
2591.89 2352
2592.37 2353
2592.85 2312
2593.33 2443
2593.81 2419
2594.30 2313
2594.78 2331
2595.26 2213
2595.74 2250
2596.22 2221
2596.70 2235
2597.18 2203
2597.66 2132
2598.14 2166
2598.62 2152
2599.11 2237
2599.59 2170
2600.07 2130
2600.55 2101
2601.03 2155
2601.51 2149
2601.99 2065
2602.48 2191
2602.96 2210
2603.44 2208
2603.92 2216
2604.40 2255
2604.88 2224
2605.37 2220
2605.85 2343
2606.33 2380
2606.81 2342
2607.29 2410
2607.78 2426
2608.26 2555
2608.74 2605
2609.22 2492
2609.70 2453
2610.19 2469
2610.67 2470
2611.15 2382
2611.63 2232
2612.12 2264
2612.60 2367
2613.08 2210
2613.56 2243
2614.05 2233
2614.53 2138
2615.01 2084
2615.49 2227
2615.98 2215
2616.46 2181
2616.94 2267
2617.43 2338
2617.91 2411
2618.39 2417
2618.87 2523
2619.36 2519
2619.84 2700
2620.32 2626
2620.81 2651
2621.29 2778
2621.77 2669
2622.26 2487
2622.74 2437
2623.22 2406
2623.71 2283
2624.19 2267
2624.67 2252
2625.16 2234
2625.64 2297
2626.13 2201
2626.61 2170
2627.09 2218
2627.58 2166
2628.06 2152
2628.55 2170
2629.03 2246
2629.51 2231
2630.00 2248
2630.48 2245
2630.97 2229
2631.45 2187
2631.93 2237
2632.42 2097
2632.90 2115
2633.39 2147
2633.87 2135
2634.36 2072
2634.84 2100
2635.33 2145
2635.81 2110
2636.29 2098
2636.78 2155
2637.26 2251
2637.75 2234
2638.23 2149
2638.72 2269
2639.20 2302
2639.69 2342
2640.17 2326
2640.66 2315
2641.14 2242
2641.63 2268
2642.11 2306
2642.60 2330
2643.08 2355
2643.57 2258
2644.05 2132
2644.54 2199
2645.03 2175
2645.51 2236
2646.00 2204
2646.48 2085
2646.97 2151
2647.45 2250
2647.94 2203
2648.43 2130
2648.91 2204
2649.40 2203
2649.88 2180
2650.37 2121
2650.85 2066
2651.34 2173
2651.83 2157
2652.31 2187
2652.80 2231
2653.29 2161
2653.77 2170
2654.26 2161
2654.74 2259
2655.23 2225
2655.72 2267
2656.20 2168
2656.69 2037
2657.18 2164
2657.66 2160
2658.15 2117
2658.64 2178
2659.12 2110
2659.61 2108
2660.10 2107
2660.58 2211
2661.07 2128
2661.56 2164
2662.05 2287
2662.53 2257
2663.02 2246
2663.51 2243
2663.99 2155
2664.48 2211
2664.97 2332
2665.46 2354
2665.94 2277
2666.43 2385
2666.92 2342
2667.41 2315
2667.89 2272
2668.38 2338
2668.87 2215
2669.36 2294
2669.84 2375
2670.33 2348
2670.82 2430
2671.31 2466
2671.80 2456
2672.28 2409
2672.77 2549
2673.26 2492
2673.75 2588
2674.24 2678
2674.72 2584
2675.21 2439
2675.70 2453
2676.19 2456
2676.68 2450
2677.17 2414
2677.65 2336
2678.14 2376
2678.63 2370
2679.12 2485
2679.61 2511
2680.10 2530
2680.59 2528
2681.07 2518
2681.56 2593
2682.05 2526
2682.54 2456
2683.03 2571
2683.52 2707
2684.01 2536
2684.50 2493
2684.99 2481
2685.47 2347
2685.96 2376
2686.45 2380
2686.94 2329
2687.43 2257
2687.92 2237
2688.41 2164
2688.90 2127
2689.39 2100
2689.88 2129
2690.37 2072
2690.86 2162
2691.35 2233
2691.84 2233
2692.33 2157
2692.82 2166
2693.31 2244
2693.80 2193
2694.29 2287
2694.78 2293
2695.27 2206
2695.76 2431
2696.25 2426
2696.74 2418
2697.23 2479
2697.72 2603
2698.21 2671
2698.70 2792
2699.19 2835
2699.68 2795
2700.17 2908
2700.66 2762
2701.15 2880
2701.64 2831
2702.13 2743
2702.62 2699
2703.11 2571
2703.61 2485
2704.10 2440
2704.59 2396
2705.08 2440
2705.57 2403
2706.06 2340
2706.55 2244
2707.04 2183
2707.53 2205
2708.02 2179
2708.52 2143
2709.01 2194
2709.50 2078
2709.99 2108
2710.48 2083
2710.97 2043
2711.46 2043
2711.96 2084
2712.45 2193
2712.94 2108
2713.43 2042
2713.92 2136
2714.41 2050
2714.91 2093
2715.40 2082
2715.89 2131
2716.38 1981
2716.87 2108
2717.37 2081
2717.86 2051
2718.35 2097
2718.84 2147
2719.33 2146
2719.83 2175
2720.32 2285
2720.81 2295
2721.30 2338
2721.80 2312
2722.29 2385
2722.78 2270
2723.27 2195
2723.77 2260
2724.26 2271
2724.75 2208
2725.24 2089
2725.74 2073
2726.23 2083
2726.72 2072
2727.22 2062
2727.71 2072
2728.20 2102
2728.70 2174
2729.19 2235
2729.68 2051
2730.18 2127
2730.67 2241
2731.16 2171
2731.65 2222
2732.15 2227
2732.64 2198
2733.14 2253
2733.63 2216
2734.12 2325
2734.62 2357
2735.11 2223
2735.60 2291
2736.10 2262
2736.59 2310
2737.08 2286
2737.58 2206
2738.07 2206
2738.57 2235
2739.06 2300
2739.55 2214
2740.05 2135
2740.54 2105
2741.04 2109
2741.53 2054
2742.03 1982
2742.52 1992
2743.01 1921
2743.51 1975
2744.00 2055
2744.50 2025
2744.99 2042
2745.49 2095
2745.98 2115
2746.48 2161
2746.97 2149
2747.47 2233
2747.96 2195
2748.46 2143
2748.95 2145
2749.45 2107
2749.94 2151
2750.44 2107
2750.93 2096
2751.43 2114
2751.92 2130
2752.42 2140
2752.91 2094
2753.41 2118
2753.90 2247
2754.40 2118
2754.89 2059
2755.39 2177
2755.88 2155
2756.38 2205
2756.87 2199
2757.37 2143
2757.87 2179
2758.36 2235
2758.86 2121
2759.35 2119
2759.85 2127
2760.35 2066
2760.84 2108
2761.34 2095
2761.83 2069
2762.33 2006
2762.83 2074
2763.32 2005
2763.82 2080
2764.31 2062
2764.81 2032
2765.31 2013
2765.80 2094
2766.30 2002
2766.80 2010
2767.29 2006
2767.79 2021
2768.29 2102
2768.78 2137
2769.28 2162
2769.78 2177
2770.27 2146
2770.77 2241
2771.27 2288
2771.76 2184
2772.26 2224
2772.76 2290
2773.26 2199
2773.75 2239
2774.25 2174
2774.75 2192
2775.24 2203
2775.74 2191
2776.24 2232
2776.74 2177
2777.23 2349
2777.73 2251
2778.23 2293
2778.73 2218
2779.22 2288
2779.72 2204
2780.22 2268
2780.72 2289
2781.21 2154
2781.71 2156
2782.21 2299
2782.71 2262
2783.21 2206
2783.70 2208
2784.20 2113
2784.70 2102
2785.20 2098
2785.70 2223
2786.20 2207
2786.69 2183
2787.19 2228
2787.69 2205
2788.19 2097
2788.69 2140
2789.19 2158
2789.68 2114
2790.18 2117
2790.68 2210
2791.18 2233
2791.68 2304
2792.18 2335
2792.68 2379
2793.18 2387
2793.67 2444
2794.17 2486
2794.67 2482
2795.17 2682
2795.67 2620
2796.17 2675
2796.67 2809
2797.17 2828
2797.67 2692
2798.17 2699
2798.67 2745
2799.17 2712
2799.66 2680
2800.16 2499
2800.66 2463
2801.16 2435
2801.66 2459
2802.16 2442
2802.66 2307
2803.16 2357
2803.66 2344
2804.16 2386
2804.66 2408
2805.16 2580
2805.66 2534
2806.16 2746
2806.66 2733
2807.16 2821
2807.66 2847
2808.16 2884
2808.66 2836
2809.16 2753
2809.66 2721
2810.16 2698
2810.66 2547
2811.16 2463
2811.66 2469
2812.17 2409
2812.67 2452
2813.17 2483
2813.67 2590
2814.17 2694
2814.67 2700
2815.17 2670
2815.67 2805
2816.17 2782
2816.67 2709
2817.17 2690
2817.67 2703
2818.18 2595
2818.68 2545
2819.18 2558
2819.68 2561
2820.18 2432
2820.68 2495
2821.18 2414
2821.68 2453
2822.19 2461
2822.69 2461
2823.19 2386
2823.69 2403
2824.19 2326
2824.69 2390
2825.20 2317
2825.70 2321
2826.20 2302
2826.70 2215
2827.20 2286
2827.70 2244
2828.21 2173
2828.71 2164
2829.21 2222
2829.71 2260
2830.22 2234
2830.72 2225
2831.22 2146
2831.72 2162
2832.22 2238
2832.73 2347
2833.23 2341
2833.73 2193
2834.23 2180
2834.74 2238
2835.24 2176
2835.74 2199
2836.24 2072
2836.75 2219
2837.25 2200
2837.75 2138
2838.26 2115
2838.76 2148
2839.26 2129
2839.76 2155
2840.27 2147
2840.77 2272
2841.27 2212
2841.78 2171
2842.28 2101
2842.78 2077
2843.29 2165
2843.79 2122
2844.29 2112
2844.80 2296
2845.30 2203
2845.80 2209
2846.31 2199
2846.81 2212
2847.32 2260
2847.82 2162
2848.32 2227
2848.83 2125
2849.33 2267
2849.83 2253
2850.34 2168
2850.84 2254
2851.35 2181
2851.85 2144
2852.35 2130
2852.86 2036
2853.36 2079
2853.87 2063
2854.37 2141
2854.88 2153
2855.38 2233
2855.88 2239
2856.39 2106
2856.89 2225
2857.40 2214
2857.90 2193
2858.41 2283
2858.91 2234
2859.42 2320
2859.92 2266
2860.43 2303
2860.93 2208
2861.44 2264
2861.94 2140
2862.45 2086
2862.95 2100
2863.46 2146
2863.96 2071
2864.47 2086
2864.97 2128
2865.48 2210
2865.98 2123
2866.49 2250
2866.99 2256
2867.50 2256
2868.00 2289
2868.51 2352
2869.02 2264
2869.52 2171
2870.03 2206
2870.53 2206
2871.04 2249
2871.54 2162
2872.05 2051
2872.56 2211
2873.06 2254
2873.57 2215
2874.07 2196
2874.58 2118
2875.09 2187
2875.59 2155
2876.10 2165
2876.61 2159
2877.11 2159
2877.62 2134
2878.12 2141
2878.63 2157
2879.14 2192
2879.64 2052
2880.15 2119
2880.66 2237
2881.16 2309
2881.67 2276
2882.18 2322
2882.68 2425
2883.19 2435
2883.70 2619
2884.20 2732
2884.71 2820
2885.22 2969
2885.73 3125
2886.23 3317
2886.74 3252
2887.25 3273
2887.75 3275
2888.26 3155
2888.77 2979
2889.28 2862
2889.78 2742
2890.29 2721
2890.80 2588
2891.31 2536
2891.81 2626
2892.32 2621
2892.83 2655
2893.34 2692
2893.84 2647
2894.35 2734
2894.86 2859
2895.37 2929
2895.88 3008
2896.38 3103
2896.89 3109
2897.40 3236
2897.91 3260
2898.42 3155
2898.92 3112
2899.43 3306
2899.94 3266
2900.45 3393
2900.96 3502
2901.47 3346
2901.98 3363
2902.48 3356
2902.99 3309
2903.50 3257
2904.01 3251
2904.52 3250
2905.03 3013
2905.54 3098
2906.04 3058
2906.55 2920
2907.06 3031
2907.57 2857
2908.08 2669
2908.59 2600
2909.10 2665
2909.61 2526
2910.12 2319
2910.63 2346
2911.14 2436
2911.64 2340
2912.15 2277
2912.66 2265
2913.17 2315
2913.68 2426
2914.19 2360
2914.70 2385
2915.21 2475
2915.72 2434
2916.23 2417
2916.74 2372
2917.25 2318
2917.76 2282
2918.27 2274
2918.78 2303
2919.29 2334
2919.80 2323
2920.31 2420
2920.82 2517
2921.33 2692
2921.84 2888
2922.35 3294
2922.86 3363
2923.37 3426
2923.88 3600
2924.39 3750
2924.90 3640
2925.41 3469
2925.92 3163
2926.44 3133
2926.95 3023
2927.46 2837
2927.97 2634
2928.48 2637
2928.99 2618
2929.50 2569
2930.01 2467
2930.52 2439
2931.03 2486
2931.54 2424
2932.05 2376
2932.57 2386
2933.08 2368
2933.59 2548
2934.10 2634
2934.61 2464
2935.12 2435
2935.63 2449
2936.15 2511
2936.66 2435
2937.17 2512
2937.68 2455
2938.19 2422
2938.70 2496
2939.22 2526
2939.73 2425
2940.24 2362
2940.75 2398
2941.26 2450
2941.77 2562
2942.29 2678
2942.80 2779
2943.31 2737
2943.82 2771
2944.34 2977
2944.85 2870
2945.36 2789
2945.87 2729
2946.38 2722
2946.90 2773
2947.41 2677
2947.92 2609
2948.43 2640
2948.95 2562
2949.46 2347
2949.97 2359
2950.48 2390
2951.00 2329
2951.51 2202
2952.02 2111
2952.54 2104
2953.05 2155
2953.56 2169
2954.08 2192
2954.59 2162
2955.10 2115
2955.61 2171
2956.13 2095
2956.64 2073
2957.15 2125
2957.67 2118
2958.18 2201
2958.69 2202
2959.21 2239
2959.72 2296
2960.23 2218
2960.75 2223
2961.26 2315
2961.78 2364
2962.29 2330
2962.80 2331
2963.32 2327
2963.83 2379
2964.35 2469
2964.86 2426
2965.37 2413
2965.89 2408
2966.40 2381
2966.92 2379
2967.43 2384
2967.94 2489
2968.46 2464
2968.97 2396
2969.49 2326
2970.00 2311
2970.52 2325
2971.03 2136
2971.54 2102
2972.06 2301
2972.57 2189
2973.09 2222
2973.60 2219
2974.12 2273
2974.63 2128
2975.15 2148
2975.66 2174
2976.18 2278
2976.69 2266
2977.21 2208
2977.72 2304
2978.24 2388
2978.75 2395
2979.27 2318
2979.78 2453
2980.30 2435
2980.81 2538
2981.33 2580
2981.84 2691
2982.36 2742
2982.88 2720
2983.39 2736
2983.91 2731
2984.42 2838
2984.94 2887
2985.45 2912
2985.97 2857
2986.49 2841
2987.00 2930
2987.52 2862
2988.03 2902
2988.55 2895
2989.07 2789
2989.58 2828
2990.10 2837
2990.61 2779
2991.13 2696
2991.65 2712
2992.16 2803
2992.68 2886
2993.20 2979
2993.71 3163
2994.23 3296
2994.75 3405
2995.26 3769
2995.78 4050
2996.30 4182
2996.81 4371
2997.33 4308
2997.85 4268
2998.36 4302
2998.88 4170
2999.40 4029
2999.91 4131
3000.43 4199
3000.95 4414
3001.46 4855
3001.98 5247
3002.50 6130
3003.02 6763
3003.53 7469
3004.05 7993
3004.57 8708
3005.09 8701
3005.60 8186
3006.12 7523
3006.64 6825
3007.16 5889
3007.67 5132
3008.19 4684
3008.71 4112
3009.23 3684
3009.74 3411
3010.26 3218
3010.78 3049
3011.30 3007
3011.82 2966
3012.33 2979
3012.85 2903
3013.37 2945
3013.89 3052
3014.41 3042
3014.93 3127
3015.44 3073
3015.96 3182
3016.48 3162
3017.00 3139
3017.52 3123
3018.04 3143
3018.55 3250
3019.07 3170
3019.59 3236
3020.11 3219
3020.63 3136
3021.15 3119
3021.67 3074
3022.19 3228
3022.71 3116
3023.22 3292
3023.74 3160
3024.26 3210
3024.78 3078
3025.30 3085
3025.82 2929
3026.34 2841
3026.86 2717
3027.38 2744
3027.90 2769
3028.42 2667
3028.94 2554
3029.46 2573
3029.98 2478
3030.49 2510
3031.01 2546
3031.53 2527
3032.05 2596
3032.57 2614
3033.09 2748
3033.61 2734
3034.13 2799
3034.65 2823
3035.17 2945
3035.69 2794
3036.21 2753
3036.73 2821
3037.25 2844
3037.77 2744
3038.29 2655
3038.81 2566
3039.34 2525
3039.86 2547
3040.38 2552
3040.90 2495
3041.42 2521
3041.94 2528
3042.46 2519
3042.98 2625
3043.50 2651
3044.02 2560
3044.54 2574
3045.06 2658
3045.58 2503
3046.10 2421
3046.63 2558
3047.15 2517
3047.67 2388
3048.19 2356
3048.71 2349
3049.23 2427
3049.75 2374
3050.27 2295
3050.79 2231
3051.32 2282
3051.84 2311
3052.36 2244
3052.88 2395
3053.40 2298
3053.92 2316
3054.45 2322
3054.97 2407
3055.49 2312
3056.01 2364
3056.53 2339
3057.05 2290
3057.58 2373
3058.10 2416
3058.62 2384
3059.14 2379
3059.66 2289
3060.19 2315
3060.71 2270
3061.23 2276
3061.75 2371
3062.28 2396
3062.80 2514
3063.32 2481
3063.84 2515
3064.37 2526
3064.89 2470
3065.41 2341
3065.93 2406
3066.46 2359
3066.98 2374
3067.50 2359
3068.02 2308
3068.55 2313
3069.07 2451
3069.59 2422
3070.12 2460
3070.64 2398
3071.16 2361
3071.69 2418
3072.21 2494
3072.73 2514
3073.26 2592
3073.78 2590
3074.30 2606
3074.83 2720
3075.35 2668
3075.87 2772
3076.40 2812
3076.92 2866
3077.44 2943
3077.97 3005
3078.49 3077
3079.01 3152
3079.54 3230
3080.06 3249
3080.59 3160
3081.11 3142
3081.63 3228
3082.16 3239
3082.68 3061
3083.21 2998
3083.73 3030
3084.25 2986
3084.78 2878
3085.30 2791
3085.83 2784
3086.35 2824
3086.88 2969
3087.40 2851
3087.93 2770
3088.45 2775
3088.97 2808
3089.50 2820
3090.02 2887
3090.55 2891
3091.07 2949
3091.60 2870
3092.12 2983
3092.65 3222
3093.17 3369
3093.70 3432
3094.22 3682
3094.75 3817
3095.27 4045
3095.80 4163
3096.32 4181
3096.85 4198
3097.37 4264
3097.90 4489
3098.43 4934
3098.95 5199
3099.48 5833
3100.00 6904
3100.53 8122
3101.05 9405
3101.58 10919
3102.10 12059
3102.63 12951
3103.16 12851
3103.68 12038
3104.21 10852
3104.73 9547
3105.26 8444
3105.79 6824
3106.31 5616
3106.84 4913
3107.36 4302
3107.89 3992
3108.42 3913
3108.94 3649
3109.47 3775
3110.00 3671
3110.52 3671
3111.05 3686
3111.57 3496
3112.10 3405
3112.63 3424
3113.15 3402
3113.68 3355
3114.21 3188
3114.74 2923
3115.26 2846
3115.79 2783
3116.32 2555
3116.84 2568
3117.37 2585
3117.90 2711
3118.42 2762
3118.95 2822
3119.48 2977
3120.01 3096
3120.53 3152
3121.06 3149
3121.59 3179
3122.11 3285
3122.64 3195
3123.17 3172
3123.70 3019
3124.22 2967
3124.75 2971
3125.28 2912
3125.81 2877
3126.34 2867
3126.86 2860
3127.39 2806
3127.92 2828
3128.45 2680
3128.98 2735
3129.50 2680
3130.03 2519
3130.56 2612
3131.09 2649
3131.62 2538
3132.14 2561
3132.67 2625
3133.20 2675
3133.73 2637
3134.26 2691
3134.79 2652
3135.31 2666
3135.84 2722
3136.37 2814
3136.90 2939
3137.43 2906
3137.96 2750
3138.49 2722
3139.02 2690
3139.54 2590
3140.07 2541
3140.60 2598
3141.13 2658
3141.66 2620
3142.19 2633
3142.72 2663
3143.25 2667
3143.78 2613
3144.31 2752
3144.84 2740
3145.37 2842
3145.89 2856
3146.42 2924
3146.95 2945
3147.48 2968
3148.01 2972
3148.54 2967
3149.07 2895
3149.60 2862
3150.13 2792
3150.66 2793
3151.19 2754
3151.72 2708
3152.25 2691
3152.78 2621
3153.31 2614
3153.84 2660
3154.37 2633
3154.90 2721
3155.43 2693
3155.96 2775
3156.49 2948
3157.02 2826
3157.55 2793
3158.08 2855
3158.61 2873
3159.14 2756
3159.68 2591
3160.21 2547
3160.74 2564
3161.27 2466
3161.80 2462
3162.33 2410
3162.86 2323
3163.39 2352
3163.92 2437
3164.45 2251
3164.98 2272
3165.51 2406
3166.05 2434
3166.58 2383
3167.11 2473
3167.64 2407
3168.17 2367
3168.70 2331
3169.23 2342
3169.76 2239
3170.30 2289
3170.83 2316
3171.36 2319
3171.89 2338
3172.42 2375
3172.95 2443
3173.49 2477
3174.02 2474
3174.55 2597
3175.08 2637
3175.61 2621
3176.15 2685
3176.68 2645
3177.21 2609
3177.74 2559
3178.27 2556
3178.81 2499
3179.34 2482
3179.87 2469
3180.40 2404
3180.93 2377
3181.47 2301
3182.00 2295
3182.53 2365
3183.06 2411
3183.60 2304
3184.13 2288
3184.66 2310
3185.20 2386
3185.73 2371
3186.26 2306
3186.79 2247
3187.33 2335
3187.86 2329
3188.39 2398
3188.93 2315
3189.46 2256
3189.99 2245
3190.52 2222
3191.06 2292
3191.59 2294
3192.12 2368
3192.66 2278
3193.19 2195
3193.72 2278
3194.26 2310
3194.79 2339
3195.33 2283
3195.86 2231
3196.39 2220
3196.93 2344
3197.46 2233
3197.99 2330
3198.53 2348
3199.06 2470
3199.60 2376
3200.13 2520
3200.66 2439
3201.20 2401
3201.73 2510
3202.27 2560
3202.80 2589
3203.33 2609
3203.87 2462
3204.40 2392
3204.94 2443
3205.47 2506
3206.01 2529
3206.54 2490
3207.07 2575
3207.61 2808
3208.14 2801
3208.68 2904
3209.21 2940
3209.75 3028
3210.28 3101
3210.82 3138
3211.35 3014
3211.89 3024
3212.42 2844
3212.96 2856
3213.49 2757
3214.03 2690
3214.56 2597
3215.10 2476
3215.63 2435
3216.17 2407
3216.70 2466
3217.24 2436
3217.78 2495
3218.31 2540
3218.85 2444
3219.38 2437
3219.92 2413
3220.45 2448
3220.99 2459
3221.52 2477
3222.06 2565
3222.60 2517
3223.13 2584
3223.67 2739
3224.20 2677
3224.74 2650
3225.28 2692
3225.81 2728
3226.35 2665
3226.88 2687
3227.42 2643
3227.96 2535
3228.49 2549
3229.03 2422
3229.57 2509
3230.10 2401
3230.64 2432
3231.18 2402
3231.71 2434
3232.25 2450
3232.79 2430
3233.32 2359
3233.86 2509
3234.40 2672
3234.93 2571
3235.47 2650
3236.01 2782
3236.54 2923
3237.08 2979
3237.62 2848
3238.15 2850
3238.69 2924
3239.23 2938
3239.77 2931
3240.30 2845
3240.84 2877
3241.38 2807
3241.92 2706
3242.45 2814
3242.99 2783
3243.53 2752
3244.07 2777
3244.60 2699
3245.14 2754
3245.68 2872
3246.22 2925
3246.75 2849
3247.29 2887
3247.83 2784
3248.37 2842
3248.91 2820
3249.44 2842
3249.98 2839
3250.52 2825
3251.06 2850
3251.60 2988
3252.14 2961
3252.67 2927
3253.21 3142
3253.75 3138
3254.29 3263
3254.83 3250
3255.37 3406
3255.90 3672
3256.44 3797
3256.98 4072
3257.52 4507
3258.06 4973
3258.60 5631
3259.14 6334
3259.68 6925
3260.21 7704
3260.75 8325
3261.29 8763
3261.83 8933
3262.37 9044
3262.91 8808
3263.45 8248
3263.99 7947
3264.53 7535
3265.07 7171
3265.61 6594
3266.15 6299
3266.69 5961
3267.23 5578
3267.76 5242
3268.30 4875
3268.84 4485
3269.38 4079
3269.92 3891
3270.46 3720
3271.00 3585
3271.54 3306
3272.08 3227
3272.62 3388
3273.16 3344
3273.70 3303
3274.24 3310
3274.78 3272
3275.32 3366
3275.86 3467
3276.40 3370
3276.94 3359
3277.48 3381
3278.03 3476
3278.57 3598
3279.11 3577
3279.65 3538
3280.19 3501
3280.73 3515
3281.27 3362
3281.81 3363
3282.35 3331
3282.89 3260
3283.43 3338
3283.97 3243
3284.51 3239
3285.05 3210
3285.60 3280
3286.14 3168
3286.68 3244
3287.22 3234
3287.76 3250
3288.30 3290
3288.84 3325
3289.38 3292
3289.93 3493
3290.47 3602
3291.01 3853
3291.55 3945
3292.09 4243
3292.63 4560
3293.18 4757
3293.72 5082
3294.26 5462
3294.80 5935
3295.34 6170
3295.88 6019
3296.43 5974
3296.97 5906
3297.51 5556
3298.05 5143
3298.59 4754
3299.14 4296
3299.68 4099
3300.22 3951
3300.76 3720
3301.31 3588
3301.85 3511
3302.39 3442
3302.93 3263
3303.48 3216
3304.02 3205
3304.56 3133
3305.10 3061
3305.65 3148
3306.19 3254
3306.73 3329
3307.27 3338
3307.82 3280
3308.36 3360
3308.90 3254
3309.45 3289
3309.99 3325
3310.53 3361
3311.07 3494
3311.62 3738
3312.16 3716
3312.70 3898
3313.25 3975
3313.79 4335
3314.33 4753
3314.88 4938
3315.42 5229
3315.97 5325
3316.51 5314
3317.05 5048
3317.60 4912
3318.14 4887
3318.68 4703
3319.23 4663
3319.77 4594
3320.32 4305
3320.86 4179
3321.40 4221
3321.95 4172
3322.49 4078
3323.04 4076
3323.58 3870
3324.12 3816
3324.67 3778
3325.21 3628
3325.76 3616
3326.30 3498
3326.85 3521
3327.39 3562
3327.93 3498
3328.48 3651
3329.02 3731
3329.57 4057
3330.11 4481
3330.66 5201
3331.20 6470
3331.75 8072
3332.29 10180
3332.84 12705
3333.38 15851
3333.93 18607
3334.47 20997
3335.02 22350
3335.56 23428
3336.11 23405
3336.65 22135
3337.20 20066
3337.74 17794
3338.29 15553
3338.83 13032
3339.38 10914
3339.92 9222
3340.47 7677
3341.02 6422
3341.56 5530
3342.11 4948
3342.65 4602
3343.20 4273
3343.74 4051
3344.29 3899
3344.84 3711
3345.38 3680
3345.93 3560
3346.47 3523
3347.02 3507
3347.57 3513
3348.11 3533
3348.66 3472
3349.21 3497
3349.75 3549
3350.30 3580
3350.84 3725
3351.39 3671
3351.94 3662
3352.48 3732
3353.03 3760
3353.58 3711
3354.12 3614
3354.67 3561
3355.22 3506
3355.76 3356
3356.31 3288
3356.86 3354
3357.40 3230
3357.95 3155
3358.50 3081
3359.05 2920
3359.59 2953
3360.14 2885
3360.69 3038
3361.23 3082
3361.78 2912
3362.33 3085
3362.88 2982
3363.42 3054
3363.97 3133
3364.52 3022
3365.07 3098
3365.61 3206
3366.16 3062
3366.71 3003
3367.26 2967
3367.80 2954
3368.35 2927
3368.90 3102
3369.45 3114
3370.00 3214
3370.54 3288
3371.09 3436
3371.64 3644
3372.19 3991
3372.74 4229
3373.28 4147
3373.83 4224
3374.38 4182
3374.93 3917
3375.48 3793
3376.03 3655
3376.57 3511
3377.12 3252
3377.67 3181
3378.22 3053
3378.77 2843
3379.32 2779
3379.87 2727
3380.42 2733
3380.96 2659
3381.51 2637
3382.06 2651
3382.61 2742
3383.16 2683
3383.71 2630
3384.26 2621
3384.81 2581
3385.36 2552
3385.91 2615
3386.45 2508
3387.00 2586
3387.55 2565
3388.10 2498
3388.65 2571
3389.20 2546
3389.75 2609
3390.30 2631
3390.85 2565
3391.40 2557
3391.95 2543
3392.50 2501
3393.05 2576
3393.60 2617
3394.15 2572
3394.70 2551
3395.25 2497
3395.80 2524
3396.35 2538
3396.90 2652
3397.45 2525
3398.00 2490
3398.55 2453
3399.10 2435
3399.65 2441
3400.20 2425
3400.75 2426
3401.30 2309
3401.85 2277
3402.40 2268
3402.95 2255
3403.50 2296
3404.06 2312
3404.61 2297
3405.16 2291
3405.71 2337
3406.26 2403
3406.81 2323
3407.36 2346
3407.91 2417
3408.46 2405
3409.01 2490
3409.56 2581
3410.12 2742
3410.67 2773
3411.22 2820
3411.77 2870
3412.32 2878
3412.87 2982
3413.42 2855
3413.98 2856
3414.53 2816
3415.08 2768
3415.63 2786
3416.18 2584
3416.73 2570
3417.29 2414
3417.84 2420
3418.39 2391
3418.94 2415
3419.49 2437
3420.05 2555
3420.60 2559
3421.15 2645
3421.70 2758
3422.25 2956
3422.81 3249
3423.36 3378
3423.91 3362
3424.46 3510
3425.01 3367
3425.57 3212
3426.12 3045
3426.67 2941
3427.23 2807
3427.78 2582
3428.33 2476
3428.88 2476
3429.44 2382
3429.99 2432
3430.54 2421
3431.09 2449
3431.65 2466
3432.20 2528
3432.75 2477
3433.31 2437
3433.86 2463
3434.41 2398
3434.97 2440
3435.52 2475
3436.07 2436
3436.63 2439
3437.18 2404
3437.73 2458
3438.29 2440
3438.84 2478
3439.39 2394
3439.95 2355
3440.50 2395
3441.05 2453
3441.61 2386
3442.16 2253
3442.72 2354
3443.27 2221
3443.82 2277
3444.38 2355
3444.93 2309
3445.48 2344
3446.04 2326
3446.59 2383
3447.15 2389
3447.70 2286
3448.26 2341
3448.81 2388
3449.36 2410
3449.92 2350
3450.47 2329
3451.03 2260
3451.58 2264
3452.14 2235
3452.69 2210
3453.25 2202
3453.80 2288
3454.36 2195
3454.91 2180
3455.47 2152
3456.02 2118
3456.58 2094
3457.13 2185
3457.69 2186
3458.24 2252
3458.80 2229
3459.35 2307
3459.91 2390
3460.46 2351
3461.02 2353
3461.57 2356
3462.13 2186
3462.68 2222
3463.24 2330
3463.79 2373
3464.35 2325
3464.90 2334
3465.46 2361
3466.02 2333
3466.57 2321
3467.13 2283
3467.68 2340
3468.24 2410
3468.80 2283
3469.35 2386
3469.91 2388
3470.46 2491
3471.02 2424
3471.58 2309
3472.13 2324
3472.69 2377
3473.24 2513
3473.80 2442
3474.36 2455
3474.91 2571
3475.47 2549
3476.03 2637
3476.58 2690
3477.14 2827
3477.70 2861
3478.25 2969
3478.81 3031
3479.37 3134
3479.92 3206
3480.48 3180
3481.04 3231
3481.59 3056
3482.15 3065
3482.71 3096
3483.26 3004
3483.82 2940
3484.38 2993
3484.94 3014
3485.49 3038
3486.05 2999
3486.61 3192
3487.17 3360
3487.72 3623
3488.28 3813
3488.84 4196
3489.40 4684
3489.95 5372
3490.51 5859
3491.07 6317
3491.63 6669
3492.18 6873
3492.74 6833
3493.30 6696
3493.86 6138
3494.42 5658
3494.97 5479
3495.53 5215
3496.09 5501
3496.65 6133
3497.21 6680
3497.76 7317
3498.32 7935
3498.88 8317
3499.44 8569
3500.00 8577
3500.56 8332
3501.11 8067
3501.67 8012
3502.23 8102
3502.79 8642
3503.35 8880
3503.91 9204
3504.47 9514
3505.03 9462
3505.58 9315
3506.14 8710
3506.70 8102
3507.26 7543
3507.82 6757
3508.38 5758
3508.94 5333
3509.50 4901
3510.06 4324
3510.62 4126
3511.17 3927
3511.73 3706
3512.29 3362
3512.85 3322
3513.41 3168
3513.97 3022
3514.53 3028
3515.09 2912
3515.65 2898
3516.21 3020
3516.77 3041
3517.33 3014
3517.89 3100
3518.45 3049
3519.01 3117
3519.57 3238
3520.13 3294
3520.69 3495
3521.25 3910
3521.81 4008
3522.37 4064
3522.93 4263
3523.49 4368
3524.05 4237
3524.61 4108
3525.17 3897
3525.73 3751
3526.29 3487
3526.85 3360
3527.41 3145
3527.97 3078
3528.54 2957
3529.10 2773
3529.66 2728
3530.22 2691
3530.78 2645
3531.34 2764
3531.90 2801
3532.46 2906
3533.02 2816
3533.58 2696
3534.14 2702
3534.71 2783
3535.27 2718
3535.83 2782
3536.39 2756
3536.95 2733
3537.51 2632
3538.07 2617
3538.64 2618
3539.20 2628
3539.76 2717
3540.32 2805
3540.88 2813
3541.44 2851
3542.00 2928
3542.57 2930
3543.13 3010
3543.69 2954
3544.25 2955
3544.81 2789
3545.38 2904
3545.94 2781
3546.50 2715
3547.06 2693
3547.62 2711
3548.19 2682
3548.75 2648
3549.31 2658
3549.87 2618
3550.44 2647
3551.00 2701
3551.56 2643
3552.12 2607
3552.69 2634
3553.25 2607
3553.81 2505
3554.37 2487
3554.94 2415
3555.50 2442
3556.06 2493
3556.63 2414
3557.19 2465
3557.75 2473
3558.31 2489
3558.88 2428
3559.44 2440
3560.00 2536
3560.57 2580
3561.13 2521
3561.69 2470
3562.26 2701
3562.82 2601
3563.38 2509
3563.95 2538
3564.51 2493
3565.07 2425
3565.64 2364
3566.20 2414
3566.77 2313
3567.33 2351
3567.89 2357
3568.46 2342
3569.02 2223
3569.59 2275
3570.15 2272
3570.71 2296
3571.28 2274
3571.84 2355
3572.41 2235
3572.97 2215
3573.53 2201
3574.10 2373
3574.66 2434
3575.23 2460
3575.79 2491
3576.36 2432
3576.92 2480
3577.48 2517
3578.05 2505
3578.61 2334
3579.18 2386
3579.74 2491
3580.31 2436
3580.87 2384
3581.44 2252
3582.00 2222
3582.57 2248
3583.13 2247
3583.70 2263
3584.26 2344
3584.83 2241
3585.39 2218
3585.96 2253
3586.52 2218
3587.09 2214
3587.65 2262
3588.22 2186
3588.79 2231
3589.35 2156
3589.92 2193
3590.48 2252
3591.05 2320
3591.61 2210
3592.18 2224
3592.74 2150
3593.31 2140
3593.88 2175
3594.44 2206
3595.01 2229
3595.57 2244
3596.14 2177
3596.71 2213
3597.27 2129
3597.84 2125
3598.40 2222
3598.97 2188
3599.54 2192
3600.10 2185
3600.67 2050
3601.24 2125
3601.80 2105
3602.37 2107
3602.94 2063
3603.50 1936
3604.07 2053
3604.64 2044
3605.20 1946
3605.77 1944
3606.34 1910
3606.90 1962
3607.47 1884
3608.04 1934
3608.60 1990
3609.17 1902
3609.74 1978
3610.30 2004
3610.87 1975
3611.44 1927
3612.01 1909
3612.57 1987
3613.14 2097
3613.71 2198
3614.28 2334
3614.84 2424
3615.41 2723
3615.98 2874
3616.55 3034
3617.11 3258
3617.68 3276
3618.25 3235
3618.82 3321
3619.39 3299
3619.95 3115
3620.52 2866
3621.09 2753
3621.66 2597
3622.23 2356
3622.79 2311
3623.36 2169
3623.93 2193
3624.50 2061
3625.07 2026
3625.63 2021
3626.20 2059
3626.77 2131
3627.34 2066
3627.91 2052
3628.48 2033
3629.05 2079
3629.61 2063
3630.18 2036
3630.75 2110
3631.32 2174
3631.89 2140
3632.46 2023
3633.03 2097
3633.60 2113
3634.16 2102
3634.73 2176
3635.30 2221
3635.87 2139
3636.44 2205
3637.01 2255
3637.58 2393
3638.15 2506
3638.72 2578
3639.29 2821
3639.86 2770
3640.43 2899
3641.00 3100
3641.57 3121
3642.14 3093
3642.71 3020
3643.27 2970
3643.84 2882
3644.41 2774
3644.98 2733
3645.55 2482
3646.12 2497
3646.69 2425
3647.26 2445
3647.83 2539
3648.40 2526
3648.97 2552
3649.54 2599
3650.12 2613
3650.69 2692
3651.26 2776
3651.83 2868
3652.40 2871
3652.97 3134
3653.54 3316
3654.11 3323
3654.68 3243
3655.25 3204
3655.82 3367
3656.39 3314
3656.96 3460
3657.53 3523
3658.10 3693
3658.67 3930
3659.25 3950
3659.82 3976
3660.39 3861
3660.96 3829
3661.53 3506
3662.10 3468
3662.67 3274
3663.24 3242
3663.81 3178
3664.39 3424
3664.96 3593
3665.53 3747
3666.10 3739
3666.67 3846
3667.24 3814
3667.81 3652
3668.39 3586
3668.96 3276
3669.53 3160
3670.10 2987
3670.67 2886
3671.25 2830
3671.82 2873
3672.39 2820
3672.96 2747
3673.53 2845
3674.11 2877
3674.68 2829
3675.25 2920
3675.82 2830
3676.39 2761
3676.97 2791
3677.54 2681
3678.11 2719
3678.68 2669
3679.26 2793
3679.83 2715
3680.40 2677
3680.97 2580
3681.55 2615
3682.12 2555
3682.69 2516
3683.27 2677
3683.84 2488
3684.41 2514
3684.98 2513
3685.56 2609
3686.13 2808
3686.70 2860
3687.28 3040
3687.85 3266
3688.42 3402
3689.00 3563
3689.57 3718
3690.14 3655
3690.72 3676
3691.29 3607
3691.86 3414
3692.44 3211
3693.01 3028
3693.58 2906
3694.16 2702
3694.73 2682
3695.31 2558
3695.88 2594
3696.45 2559
3697.03 2511
3697.60 2688
3698.18 2743
3698.75 2767
3699.32 2902
3699.90 2930
3700.47 2913
3701.05 2854
3701.62 2865
3702.19 2869
3702.77 2884
3703.34 2866
3703.92 2906
3704.49 2758
3705.07 2733
3705.64 2611
3706.22 2554
3706.79 2520
3707.37 2673
3707.94 2772
3708.51 2738
3709.09 2770
3709.66 2731
3710.24 2731
3710.81 2557
3711.39 2666
3711.96 2728
3712.54 2437
3713.11 2515
3713.69 2472
3714.27 2389
3714.84 2239
3715.42 2218
3715.99 2381
3716.57 2320
3717.14 2252
3717.72 2365
3718.29 2339
3718.87 2345
3719.44 2431
3720.02 2321
3720.60 2252
3721.17 2295
3721.75 2259
3722.32 2182
3722.90 2208
3723.47 2278
3724.05 2170
3724.63 2201
3725.20 2272
3725.78 2127
3726.36 2202
3726.93 2227
3727.51 2268
3728.08 2267
3728.66 2307
3729.24 2349
3729.81 2412
3730.39 2466
3730.97 2581
3731.54 2659
3732.12 2686
3732.70 2752
3733.27 2716
3733.85 2762
3734.43 2691
3735.00 2529
3735.58 2379
3736.16 2426
3736.73 2280
3737.31 2156
3737.89 2197
3738.47 2205
3739.04 2137
3739.62 2043
3740.20 2099
3740.77 2059
3741.35 2150
3741.93 2254
3742.51 2162
3743.08 2208
3743.66 2214
3744.24 2148
3744.82 2124
3745.39 2216
3745.97 2237
3746.55 2247
3747.13 2237
3747.71 2263
3748.28 2403
3748.86 2343
3749.44 2276
3750.02 2288
3750.59 2259
3751.17 2215
3751.75 2114
3752.33 2153
3752.91 2187
3753.49 2039
3754.06 2076
3754.64 2039
3755.22 2052
3755.80 2009
3756.38 1975
3756.96 2035
3757.53 2033
3758.11 2095
3758.69 2215
3759.27 2226
3759.85 2177
3760.43 2178
3761.01 2184
3761.59 2242
3762.17 2222
3762.74 2230
3763.32 2107
3763.90 2047
3764.48 2037
3765.06 2038
3765.64 2021
3766.22 1989
3766.80 2053
3767.38 1976
3767.96 2073
3768.54 1947
3769.12 2092
3769.70 2019
3770.27 2069
3770.85 2108
3771.43 2079
3772.01 2034
3772.59 2048
3773.17 2042
3773.75 2009
3774.33 2004
3774.91 2047
3775.49 2009
3776.07 1971
3776.65 2030
3777.23 1977
3777.81 1998
3778.39 1984
3778.97 2109
3779.55 2103
3780.13 2081
3780.71 2154
3781.29 2125
3781.88 2019
3782.46 2074
3783.04 2106
3783.62 2033
3784.20 1982
3784.78 2054
3785.36 2095
3785.94 2073
3786.52 2099
3787.10 2145
3787.68 2083
3788.26 2208
3788.84 2186
3789.43 2150
3790.01 2098
3790.59 2124
3791.17 2147
3791.75 2132
3792.33 2265
3792.91 2266
3793.49 2261
3794.08 2289
3794.66 2358
3795.24 2421
3795.82 2307
3796.40 2368
3796.98 2430
3797.56 2455
3798.15 2546
3798.73 2600
3799.31 2926
3799.89 3136
3800.47 3127
3801.06 3415
3801.64 3386
3802.22 3401
3802.80 3399
3803.38 3420
3803.97 3128
3804.55 2849
3805.13 2816
3805.71 2787
3806.29 2700
3806.88 2703
3807.46 2705
3808.04 2637
3808.62 2715
3809.21 2796
3809.79 2786
3810.37 2862
3810.95 2905
3811.54 3093
3812.12 3171
3812.70 3547
3813.29 3591
3813.87 3684
3814.45 3886
3815.03 4160
3815.62 4062
3816.20 3781
3816.78 3561
3817.37 3394
3817.95 3226
3818.53 2803
3819.12 2651
3819.70 2526
3820.28 2431
3820.87 2358
3821.45 2266
3822.03 2356
3822.62 2377
3823.20 2286
3823.78 2290
3824.37 2214
3824.95 2192
3825.54 2186
3826.12 2251
3826.70 2241
3827.29 2247
3827.87 2187
3828.46 2198
3829.04 2316
3829.62 2238
3830.21 2330
3830.79 2359
3831.38 2380
3831.96 2361
3832.54 2350
3833.13 2203
3833.71 2145
3834.30 2286
3834.88 2266
3835.47 2188
3836.05 2173
3836.64 2210
3837.22 2156
3837.81 2225
3838.39 2159
3838.98 2179
3839.56 2150
3840.15 2215
3840.73 2165
3841.31 2045
3841.90 2047
3842.49 2100
3843.07 2092
3843.66 2098
3844.24 2061
3844.83 2108
3845.41 2109
3846.00 2111
3846.58 2071
3847.17 2190
3847.75 2164
3848.34 2130
3848.92 2198
3849.51 2192
3850.10 2230
3850.68 2281
3851.27 2280
3851.85 2341
3852.44 2371
3853.02 2309
3853.61 2360
3854.20 2379
3854.78 2337
3855.37 2303
3855.95 2359
3856.54 2620
3857.13 2675
3857.71 2693
3858.30 2860
3858.89 3102
3859.47 3293
3860.06 3490
3860.64 3718
3861.23 3926
3861.82 3876
3862.40 3882
3862.99 4168
3863.58 4401
3864.16 4750
3864.75 5280
3865.34 5821
3865.92 6698
3866.51 7593
3867.10 8070
3867.69 7657
3868.27 7102
3868.86 6546
3869.45 5530
3870.03 5023
3870.62 4453
3871.21 4247
3871.80 4167
3872.38 4075
3872.97 4134
3873.56 3803
3874.15 3761
3874.73 3919
3875.32 3809
3875.91 3671
3876.50 3608
3877.08 3561
3877.67 3402
3878.26 3284
3878.85 3282
3879.43 3307
3880.02 3285
3880.61 3176
3881.20 2923
3881.79 2853
3882.37 2821
3882.96 2535
3883.55 2525
3884.14 2593
3884.73 2506
3885.32 2464
3885.90 2541
3886.49 2629
3887.08 2635
3887.67 2663
3888.26 2744
3888.85 2735
3889.44 2800
3890.02 2788
3890.61 2799
3891.20 2665
3891.79 2794
3892.38 2858
3892.97 2791
3893.56 2675
3894.15 2711
3894.74 2625
3895.32 2503
3895.91 2394
3896.50 2443
3897.09 2395
3897.68 2306
3898.27 2298
3898.86 2285
3899.45 2268
3900.04 2262
3900.63 2249
3901.22 2261
3901.81 2204
3902.40 2185
3902.99 2114
3903.58 2160
3904.17 2239
3904.76 2183
3905.35 2191
3905.94 2244
3906.53 2210
3907.12 2265
3907.71 2295
3908.30 2220
3908.89 2044
3909.48 2094
3910.07 1999
3910.66 2047
3911.25 1946
3911.84 1993
3912.43 2025
3913.02 2003
3913.61 1922
3914.20 2014
3914.79 2036
3915.38 2003
3915.97 2013
3916.56 2109
3917.15 2098
3917.74 2034
3918.33 2005
3918.92 2010
3919.52 2044
3920.11 2020
3920.70 2000
3921.29 2012
3921.88 2052
3922.47 2057
3923.06 2185
3923.65 1995
3924.24 1883
3924.84 1946
3925.43 1943
3926.02 2064
3926.61 2037
3927.20 2031
3927.79 1929
3928.38 1942
3928.98 1968
3929.57 1935
3930.16 1960
3930.75 1977
3931.34 1939
3931.93 1846
3932.53 1931
3933.12 1842
3933.71 1923
3934.30 1835
3934.89 1938
3935.49 1954
3936.08 1924
3936.67 1926
3937.26 1915
3937.86 1883
3938.45 1954
3939.04 1899
3939.63 1928
3940.23 1965
3940.82 1970
3941.41 1922
3942.00 1907
3942.60 1943
3943.19 1930
3943.78 1967
3944.37 1927
3944.97 1885
3945.56 1909
3946.15 1905
3946.75 1896
3947.34 1825
3947.93 1840
3948.52 1828
3949.12 1876
3949.71 1876
3950.30 1904
3950.90 1942
3951.49 1981
3952.08 1945
3952.68 1904
3953.27 1870
3953.86 1890
3954.46 1970
3955.05 2092
3955.65 1956
3956.24 1917
3956.83 2002
3957.43 1997
3958.02 1958
3958.61 1898
3959.21 1930
3959.80 1968
3960.40 1857
3960.99 1850
3961.58 1936
3962.18 1935
3962.77 1872
3963.37 1934
3963.96 1975
3964.55 2004
3965.15 2041
3965.74 2025
3966.34 2080
3966.93 2054
3967.53 2041
3968.12 2037
3968.72 1982
3969.31 1989
3969.91 1926
3970.50 1920
3971.10 1934
3971.69 1991
3972.28 1974
3972.88 1925
3973.47 1866
3974.07 1922
3974.66 2004
3975.26 1886
3975.85 1868
3976.45 1911
3977.05 2018
3977.64 1935
3978.24 1892
3978.83 1924
3979.43 1882
3980.02 1869
3980.62 1951
3981.21 1973
3981.81 1974
3982.40 1955
3983.00 2086
3983.60 2211
3984.19 2232
3984.79 2252
3985.38 2186
3985.98 2236
3986.58 2133
3987.17 2090
3987.77 2060
3988.36 2052
3988.96 1924
3989.56 1950
3990.15 1987
3990.75 1932
3991.34 1895
3991.94 1985
3992.54 1981
3993.13 1974
3993.73 2004
3994.33 2027
3994.92 2138
3995.52 2141
3996.12 2084
3996.71 2130
3997.31 2043
3997.91 2065
3998.50 2130
3999.10 2097
3999.70 2136
4000.29 2123
4000.89 2103
4001.49 2210
4002.09 2174
4002.68 2121
4003.28 2146
4003.88 2093
4004.47 2234
4005.07 2278
4005.67 2212
4006.27 2178
4006.86 2163
4007.46 2061
4008.06 2102
4008.66 2160
4009.25 2073
4009.85 2179
4010.45 2158
4011.05 2148
4011.64 2076
4012.24 2066
4012.84 2046
4013.44 2092
4014.04 2292
4014.63 2304
4015.23 2286
4015.83 2242
4016.43 2276
4017.03 2262
4017.63 2221
4018.22 2221
4018.82 2150
4019.42 2012
4020.02 2041
4020.62 2039
4021.22 1952
4021.81 1982
4022.41 1960
4023.01 1946
4023.61 1942
4024.21 1944
4024.81 1925
4025.41 1907
4026.01 1944
4026.60 1942
4027.20 1949
4027.80 1850
4028.40 1907
4029.00 1908
4029.60 2004
4030.20 1970
4030.80 1955
4031.40 1994
4032.00 1988
4032.60 2050
4033.20 2128
4033.80 2073
4034.39 2113
4034.99 2054
4035.59 2028
4036.19 1994
4036.79 1947
4037.39 1913
4037.99 1945
4038.59 1864
4039.19 1899
4039.79 1825
4040.39 1759
4040.99 1741
4041.59 1752
4042.19 1766
4042.79 1821
4043.39 1759
4043.99 1799
4044.59 1757
4045.19 1778
4045.79 1828
4046.39 1784
4046.99 1879
4047.60 1927
4048.20 1920
4048.80 1980
4049.40 1963
4050.00 2015
4050.60 1948
4051.20 2000
4051.80 2041
4052.40 2074
4053.00 2021
4053.60 2037
4054.20 2037
4054.80 1941
4055.41 1953
4056.01 1935
4056.61 1836
4057.21 1870
4057.81 1771
4058.41 1792
4059.01 1793
4059.61 1785
4060.22 1818
4060.82 1763
4061.42 1745
4062.02 1753
4062.62 1655
4063.22 1684
4063.82 1705
4064.43 1749
4065.03 1641
4065.63 1619
4066.23 1661
4066.83 1718
4067.44 1679
4068.04 1718
4068.64 1627
4069.24 1666
4069.84 1674
4070.45 1724
4071.05 1703
4071.65 1754
4072.25 1777
4072.86 1841
4073.46 1798
4074.06 1758
4074.66 1789
4075.27 1792
4075.87 1825
4076.47 1802
4077.07 1783
4077.68 1693
4078.28 1732
4078.88 1733
4079.48 1771
4080.09 1758
4080.69 1735
4081.29 1797
4081.90 1868
4082.50 1709
4083.10 1692
4083.71 1737
4084.31 1641
4084.91 1728
4085.52 1780
4086.12 1705
4086.72 1744
4087.33 1752
4087.93 1803
4088.53 1708
4089.14 1683
4089.74 1766
4090.34 1736
4090.95 1785
4091.55 1756
4092.15 1728
4092.76 1804
4093.36 1858
4093.97 1849
4094.57 1836
4095.17 1888
4095.78 1980
4096.38 1902
4096.99 1852
4097.59 1801
4098.19 1807
4098.80 1757
4099.40 1665
4100.01 1660
4100.61 1677
4101.22 1523
4101.82 1598
4102.43 1602
4103.03 1602
4103.63 1559
4104.24 1570
4104.84 1567
4105.45 1589
4106.05 1608
4106.66 1514
4107.26 1535
4107.87 1608
4108.47 1649
4109.08 1630
4109.68 1677
4110.29 1643
4110.89 1622
4111.50 1683
4112.10 1630
4112.71 1688
4113.31 1739
4113.92 1755
4114.53 1695
4115.13 1615
4115.74 1623
4116.34 1696
4116.95 1729
4117.55 1644
4118.16 1663
4118.76 1780
4119.37 1669
4119.98 1723
4120.58 1729
4121.19 1763
4121.79 1689
4122.40 1681
4123.01 1715
4123.61 1728
4124.22 1723
4124.82 1738
4125.43 1775
4126.04 1720
4126.64 1691
4127.25 1692
4127.86 1716
4128.46 1784
4129.07 1756
4129.68 1815
4130.28 1740
4130.89 1841
4131.50 1840
4132.10 1862
4132.71 1871
4133.32 1871
4133.92 1836
4134.53 1907
4135.14 1859
4135.74 1913
4136.35 1925
4136.96 1938
4137.56 1941
4138.17 1898
4138.78 1976
4139.39 2022
4139.99 2044
4140.60 2006
4141.21 1972
4141.82 1923
4142.42 1935
4143.03 1936
4143.64 1880
4144.25 1871
4144.85 1762
4145.46 1775
4146.07 1762
4146.68 1669
4147.28 1656
4147.89 1616
4148.50 1627
4149.11 1694
4149.72 1678
4150.32 1617
4150.93 1652
4151.54 1693
4152.15 1693
4152.76 1680
4153.37 1709
4153.97 1696
4154.58 1681
4155.19 1751
4155.80 1744
4156.41 1642
4157.02 1677
4157.62 1657
4158.23 1670
4158.84 1609
4159.45 1615
4160.06 1798
4160.67 1763
4161.28 1768
4161.89 1847
4162.49 1880
4163.10 1950
4163.71 1900
4164.32 1916
4164.93 1930
4165.54 1976
4166.15 1951
4166.76 1980
4167.37 2012
4167.98 1910
4168.59 1910
4169.20 1890
4169.81 1812
4170.42 1838
4171.02 1847
4171.63 1970
4172.24 1900
4172.85 1881
4173.46 1838
4174.07 1832
4174.68 1829
4175.29 1886
4175.90 1795
4176.51 1875
4177.12 1862
4177.73 1794
4178.34 1821
4178.95 1840
4179.56 1774
4180.17 1780
4180.78 1801
4181.39 1759
4182.00 1763
4182.61 1728
4183.23 1740
4183.84 1710
4184.45 1660
4185.06 1708
4185.67 1806
4186.28 1747
4186.89 1717
4187.50 1763
4188.11 1719
4188.72 1830
4189.33 1875
4189.94 2014
4190.55 2018
4191.17 2174
4191.78 2255
4192.39 2375
4193.00 2441
4193.61 2492
4194.22 2608
4194.83 2576
4195.44 2555
4196.06 2597
4196.67 2507
4197.28 2455
4197.89 2338
4198.50 2327
4199.11 2217
4199.72 2218
4200.34 2157
4200.95 2090
4201.56 2151
4202.17 2114
4202.78 2111
4203.40 2094
4204.01 2144
4204.62 2142
4205.23 2131
4205.84 2076
4206.46 2055
4207.07 2093
4207.68 2073
4208.29 2076
4208.90 2042
4209.52 1957
4210.13 1964
4210.74 2012
4211.35 2072
4211.97 2034
4212.58 2005
4213.19 2136
4213.80 2124
4214.42 2185
4215.03 2238
4215.64 2229
4216.26 2320
4216.87 2451
4217.48 2535
4218.09 2606
4218.71 2815
4219.32 2884
4219.93 3008
4220.55 3268
4221.16 3575
4221.77 3876
4222.39 4051
4223.00 4187
4223.61 4484
4224.23 4735
4224.84 4940
4225.45 5340
4226.07 6144
4226.68 6800
4227.30 7074
4227.91 7487
4228.52 7617
4229.14 7343
4229.75 6704
4230.36 5860
4230.98 5124
4231.59 4497
4232.21 3965
4232.82 3447
4233.43 3235
4234.05 3184
4234.66 3016
4235.28 3010
4235.89 2947
4236.51 2876
4237.12 2840
4237.73 2969
4238.35 2982
4238.96 2820
4239.58 2685
4240.19 2808
4240.81 2823
4241.42 2892
4242.04 2847
4242.65 2770
4243.27 2633
4243.88 2603
4244.50 2588
4245.11 2521
4245.73 2681
4246.34 2745
4246.96 2792
4247.57 2904
4248.19 2753
4248.80 2644
4249.42 2554
4250.03 2464
4250.65 2414
4251.26 2287
4251.88 2262
4252.49 2254
4253.11 2267
4253.72 2218
4254.34 2207
4254.96 2321
4255.57 2330
4256.19 2340
4256.80 2313
4257.42 2232
4258.03 2291
4258.65 2195
4259.27 2231
4259.88 2268
4260.50 2233
4261.12 2206
4261.73 2179
4262.35 2259
4262.96 2262
4263.58 2226
4264.20 2266
4264.81 2238
4265.43 2274
4266.05 2421
4266.66 2412
4267.28 2407
4267.90 2423
4268.51 2532
4269.13 2452
4269.75 2393
4270.36 2321
4270.98 2268
4271.60 2205
4272.21 2196
4272.83 2220
4273.45 2359
4274.06 2385
4274.68 2511
4275.30 2590
4275.92 2555
4276.53 2682
4277.15 2771
4277.77 2878
4278.38 2611
4279.00 2502
4279.62 2497
4280.24 2336
4280.85 2178
4281.47 2116
4282.09 2103
4282.71 2126
4283.32 1988
4283.94 2100
4284.56 2120
4285.18 2005
4285.80 2079
4286.41 2051
4287.03 1988
4287.65 2009
4288.27 2041
4288.89 2114
4289.50 2021
4290.12 1911
4290.74 1955
4291.36 1954
4291.98 1849
4292.60 1911
4293.21 1979
4293.83 1908
4294.45 1966
4295.07 1940
4295.69 1918
4296.31 1923
4296.93 1973
4297.54 2115
4298.16 2095
4298.78 2018
4299.40 2006
4300.02 2052
4300.64 1978
4301.26 2008
4301.88 1979
4302.50 1881
4303.12 1954
4303.73 2038
4304.35 2056
4304.97 2079
4305.59 2075
4306.21 2117
4306.83 2074
4307.45 1995
4308.07 1960
4308.69 1989
4309.31 2036
4309.93 2103
4310.55 2098
4311.17 2060
4311.79 2038
4312.41 2066
4313.03 1998
4313.65 2038
4314.27 1971
4314.89 1969
4315.51 1915
4316.13 2022
4316.75 2029
4317.37 1982
4317.99 1978
4318.61 2069
4319.23 2048
4319.85 2011
4320.47 2099
4321.09 2093
4321.71 2141
4322.33 2084
4322.95 2129
4323.57 2196
4324.19 2291
4324.81 2328
4325.43 2342
4326.05 2193
4326.68 2156
4327.30 2178
4327.92 2187
4328.54 2065
4329.16 2033
4329.78 2025
4330.40 2088
4331.02 2046
4331.64 2112
4332.26 2109
4332.89 2060
4333.51 2092
4334.13 2160
4334.75 2138
4335.37 2216
4335.99 2355
4336.61 2381
4337.24 2482
4337.86 2529
4338.48 2667
4339.10 2489
4339.72 2358
4340.34 2363
4340.97 2329
4341.59 2312
4342.21 2411
4342.83 2670
4343.45 2931
4344.08 3287
4344.70 3719
4345.32 4348
4345.94 4837
4346.57 5043
4347.19 5086
4347.81 4873
4348.43 4490
4349.05 4075
4349.68 3649
4350.30 3239
4350.92 2987
4351.54 2668
4352.17 2490
4352.79 2454
4353.41 2488
4354.04 2284
4354.66 2270
4355.28 2270
4355.90 2207
4356.53 2266
4357.15 2299
4357.77 2383
4358.40 2353
4359.02 2436
4359.64 2397
4360.27 2427
4360.89 2527
4361.51 2549
4362.14 2399
4362.76 2352
4363.38 2444
4364.01 2387
4364.63 2384
4365.25 2549
4365.88 2570
4366.50 2510
4367.12 2601
4367.75 2526
4368.37 2453
4369.00 2446
4369.62 2396
4370.24 2426
4370.87 2347
4371.49 2376
4372.12 2407
4372.74 2387
4373.36 2381
4373.99 2521
4374.61 2589
4375.24 2710
4375.86 2707
4376.49 2852
4377.11 3025
4377.73 3105
4378.36 3306
4378.98 3491
4379.61 3530
4380.23 3669
4380.86 3788
4381.48 3779
4382.11 3828
4382.73 4014
4383.36 4018
4383.98 4208
4384.61 4319
4385.23 4468
4385.86 5068
4386.48 5774
4387.11 6807
4387.73 8020
4388.36 9244
4388.98 10393
4389.61 11335
4390.23 11456
4390.86 11017
4391.48 10218
4392.11 8948
4392.74 7638
4393.36 6620
4393.99 5702
4394.61 5323
4395.24 4996
4395.86 4936
4396.49 4942
4397.12 5118
4397.74 5415
4398.37 5513
4398.99 5246
4399.62 4874
4400.25 4489
4400.87 4178
4401.50 4139
4402.12 3997
4402.75 3861
4403.38 3774
4404.00 3789
4404.63 3698
4405.26 3781
4405.88 3604
4406.51 3578
4407.14 3636
4407.76 3668
4408.39 3533
4409.02 3546
4409.64 3524
4410.27 3483
4410.90 3368
4411.52 3233
4412.15 3098
4412.78 2967
4413.40 3059
4414.03 2867
4414.66 2703
4415.29 2649
4415.91 2625
4416.54 2684
4417.17 2631
4417.79 2501
4418.42 2461
4419.05 2412
4419.68 2396
4420.30 2379
4420.93 2382
4421.56 2414
4422.19 2376
4422.81 2406
4423.44 2304
4424.07 2338
4424.70 2239
4425.33 2240
4425.95 2222
4426.58 2261
4427.21 2326
4427.84 2287
4428.47 2227
4429.09 2226
4429.72 2220
4430.35 2172
4430.98 2211
4431.61 2123
4432.23 2185
4432.86 2186
4433.49 2135
4434.12 2198
4434.75 2149
4435.38 2125
4436.01 2102
4436.63 2100
4437.26 2098
4437.89 2230
4438.52 2129
4439.15 2056
4439.78 1980
4440.41 1989
4441.04 1957
4441.67 2026
4442.29 2031
4442.92 2034
4443.55 1989
4444.18 1968
4444.81 2018
4445.44 2032
4446.07 2119
4446.70 2118
4447.33 2118
4447.96 2029
4448.59 2063
4449.22 2047
4449.85 1991
4450.48 1943
4451.11 1954
4451.74 2000
4452.37 1959
4453.00 1918
4453.63 1947
4454.26 2038
4454.89 2026
4455.52 2015
4456.15 2015
4456.78 1960
4457.41 2024
4458.04 1941
4458.67 1978
4459.30 1938
4459.93 1964
4460.56 1998
4461.19 1941
4461.82 1878
4462.45 1964
4463.08 1960
4463.71 1910
4464.34 1810
4464.97 1807
4465.60 1825
4466.23 1851
4466.86 1867
4467.49 1863
4468.12 1828
4468.76 1841
4469.39 1760
4470.02 1858
4470.65 1843
4471.28 1786
4471.91 1900
4472.54 1805
4473.17 1836
4473.80 1743
4474.44 1738
4475.07 1792
4475.70 1845
4476.33 1767
4476.96 1829
4477.59 1799
4478.22 1835
4478.86 1812
4479.49 1808
4480.12 1804
4480.75 1852
4481.38 1882
4482.02 1937
4482.65 1951
4483.28 1948
4483.91 1984
4484.54 1923
4485.18 1984
4485.81 1938
4486.44 1838
4487.07 1817
4487.70 1848
4488.34 1749
4488.97 1741
4489.60 1796
4490.23 1808
4490.87 1746
4491.50 1687
4492.13 1700
4492.76 1753
4493.40 1786
4494.03 1785
4494.66 1799
4495.30 1775
4495.93 1745
4496.56 1643
4497.19 1739
4497.83 1783
4498.46 1762
4499.09 1818
4499.73 1934
4500.36 1972
4500.99 1969
4501.63 2091
4502.26 2092
4502.89 2091
4503.53 1975
4504.16 1939
4504.79 1933
4505.43 1899
4506.06 1847
4506.69 1765
4507.33 1675
4507.96 1674
4508.59 1791
4509.23 1762
4509.86 1831
4510.50 1846
4511.13 1852
4511.76 1845
4512.40 1865
4513.03 1806
4513.67 1777
4514.30 1771
4514.93 1732
4515.57 1709
4516.20 1647
4516.84 1681
4517.47 1700
4518.11 1588
4518.74 1630
4519.37 1648
4520.01 1687
4520.64 1679
4521.28 1679
4521.91 1688
4522.55 1737
4523.18 1662
4523.82 1704
4524.45 1797
4525.09 1863
4525.72 1829
4526.36 1952
4526.99 2079
4527.63 2225
4528.26 2471
4528.90 2811
4529.53 3258
4530.17 3583
4530.80 3815
4531.44 4110
4532.07 4189
4532.71 3994
4533.34 3854
4533.98 3536
4534.62 3224
4535.25 2956
4535.89 2614
4536.52 2429
4537.16 2220
4537.79 2047
4538.43 1961
4539.07 1847
4539.70 1835
4540.34 1752
4540.97 1704
4541.61 1631
4542.25 1595
4542.88 1641
4543.52 1618
4544.15 1653
4544.79 1644
4545.43 1624
4546.06 1623
4546.70 1650
4547.34 1535
4547.97 1556
4548.61 1580
4549.25 1595
4549.88 1552
4550.52 1571
4551.16 1684
4551.79 1770
4552.43 1742
4553.07 1675
4553.70 1824
4554.34 1833
4554.98 1747
4555.61 1696
4556.25 1714
4556.89 1661
4557.53 1679
4558.16 1676
4558.80 1720
4559.44 1656
4560.07 1653
4560.71 1648
4561.35 1638
4561.99 1666
4562.62 1648
4563.26 1657
4563.90 1697
4564.54 1719
4565.18 1705
4565.81 1818
4566.45 1983
4567.09 1931
4567.73 1863
4568.36 1959
4569.00 2062
4569.64 2067
4570.28 1937
4570.92 1900
4571.55 2006
4572.19 2088
4572.83 1969
4573.47 1982
4574.11 1967
4574.75 1887
4575.38 1846
4576.02 1800
4576.66 1656
4577.30 1689
4577.94 1655
4578.58 1656
4579.22 1725
4579.85 1675
4580.49 1675
4581.13 1588
4581.77 1621
4582.41 1714
4583.05 1606
4583.69 1656
4584.33 1646
4584.97 1710
4585.61 1673
4586.24 1606
4586.88 1542
4587.52 1644
4588.16 1685
4588.80 1655
4589.44 1615
4590.08 1743
4590.72 1791
4591.36 1733
4592.00 1672
4592.64 1766
4593.28 1679
4593.92 1636
4594.56 1591
4595.20 1643
4595.84 1657
4596.48 1641
4597.12 1639
4597.76 1567
4598.40 1556
4599.04 1594
4599.68 1672
4600.32 1750
4600.96 1689
4601.60 1720
4602.24 1662
4602.88 1800
4603.52 1811
4604.16 1833
4604.80 1768
4605.44 1785
4606.08 1771
4606.72 1848
4607.36 1784
4608.00 1790
4608.64 1769
4609.28 1793
4609.93 1703
4610.57 1657
4611.21 1678
4611.85 1676
4612.49 1676
4613.13 1661
4613.77 1692
4614.41 1614
4615.05 1691
4615.69 1648
4616.34 1637
4616.98 1588
4617.62 1558
4618.26 1527
4618.90 1601
4619.54 1603
4620.18 1656
4620.83 1515
4621.47 1528
4622.11 1619
4622.75 1701
4623.39 1587
4624.03 1717
4624.68 1617
4625.32 1672
4625.96 1637
4626.60 1581
4627.24 1656
4627.89 1661
4628.53 1702
4629.17 1561
4629.81 1671
4630.45 1649
4631.10 1588
4631.74 1654
4632.38 1671
4633.02 1794
4633.67 1773
4634.31 1773
4634.95 1844
4635.59 1939
4636.24 1872
4636.88 1942
4637.52 1888
4638.17 1934
4638.81 1871
4639.45 1935
4640.09 1926
4640.74 1918
4641.38 1810
4642.02 1738
4642.67 1821
4643.31 1741
4643.95 1732
4644.60 1717
4645.24 1721
4645.88 1664
4646.53 1711
4647.17 1703
4647.81 1719
4648.46 1798
4649.10 1862
4649.74 1913
4650.39 1812
4651.03 2047
4651.67 2169
4652.32 2138
4652.96 2126
4653.61 2103
4654.25 2152
4654.89 1967
4655.54 1973
4656.18 1854
4656.83 1789
4657.47 1738
4658.11 1659
4658.76 1678
4659.40 1679
4660.05 1652
4660.69 1593
4661.33 1604
4661.98 1597
4662.62 1666
4663.27 1628
4663.91 1548
4664.56 1486
4665.20 1536
4665.85 1518
4666.49 1639
4667.14 1544
4667.78 1476
4668.43 1578
4669.07 1508
4669.72 1559
4670.36 1537
4671.01 1494
4671.65 1594
4672.30 1557
4672.94 1470
4673.59 1502
4674.23 1537
4674.88 1585
4675.52 1561
4676.17 1585
4676.81 1590
4677.46 1613
4678.10 1536
4678.75 1626
4679.40 1621
4680.04 1648
4680.69 1651
4681.33 1571
4681.98 1676
4682.62 1634
4683.27 1564
4683.92 1596
4684.56 1659
4685.21 1582
4685.85 1589
4686.50 1533
4687.15 1496
4687.79 1472
4688.44 1607
4689.09 1637
4689.73 1595
4690.38 1629
4691.02 1579
4691.67 1634
4692.32 1627
4692.96 1620
4693.61 1628
4694.26 1766
4694.90 1795
4695.55 1862
4696.20 1797
4696.84 1937
4697.49 2005
4698.14 2139
4698.78 2153
4699.43 2287
4700.08 2376
4700.73 2281
4701.37 2129
4702.02 2032
4702.67 1958
4703.31 1874
4703.96 1723
4704.61 1727
4705.26 1777
4705.90 1663
4706.55 1716
4707.20 1756
4707.85 1668
4708.49 1756
4709.14 1699
4709.79 1700
4710.44 1752
4711.09 1755
4711.73 1774
4712.38 1749
4713.03 1738
4713.68 1760
4714.33 1758
4714.97 1755
4715.62 1657
4716.27 1687
4716.92 1753
4717.57 1799
4718.21 1840
4718.86 1813
4719.51 1830
4720.16 1840
4720.81 1840
4721.46 1811
4722.11 1892
4722.75 1947
4723.40 1988
4724.05 1906
4724.70 2007
4725.35 2193
4726.00 2215
4726.65 2319
4727.30 2248
4727.94 2240
4728.59 2211
4729.24 2069
4729.89 2029
4730.54 1947
4731.19 1884
4731.84 1881
4732.49 1811
4733.14 1764
4733.79 1766
4734.44 1844
4735.09 1826
4735.74 1759
4736.38 1871
4737.03 1833
4737.68 1859
4738.33 1936
4738.98 2018
4739.63 2119
4740.28 2104
4740.93 2133
4741.58 2090
4742.23 2066
4742.88 2001
4743.53 1968
4744.18 1990
4744.83 1889
4745.48 1876
4746.13 1801
4746.78 1892
4747.43 1959
4748.08 1895
4748.73 1950
4749.39 1992
4750.04 2059
4750.69 2289
4751.34 2273
4751.99 2340
4752.64 2285
4753.29 2280
4753.94 2191
4754.59 2176
4755.24 2122
4755.89 2183
4756.54 2140
4757.19 2020
4757.84 2043
4758.50 1928
4759.15 1917
4759.80 1909
4760.45 1961
4761.10 1907
4761.75 1857
4762.40 1880
4763.05 1884
4763.71 1995
4764.36 2134
4765.01 2225
4765.66 2350
4766.31 2615
4766.96 2671
4767.62 2649
4768.27 2641
4768.92 2474
4769.57 2322
4770.22 2238
4770.87 2182
4771.53 1977
4772.18 1908
4772.83 1841
4773.48 1886
4774.13 1894
4774.79 1793
4775.44 1755
4776.09 1878
4776.74 1991
4777.40 2017
4778.05 2108
4778.70 2261
4779.35 2338
4780.01 2484
4780.66 2587
4781.31 2368
4781.96 2281
4782.62 2232
4783.27 2071
4783.92 2021
4784.57 1989
4785.23 1934
4785.88 1865
4786.53 1855
4787.19 1843
4787.84 1826
4788.49 1839
4789.15 1777
4789.80 1840
4790.45 1853
4791.11 1721
4791.76 1708
4792.41 1666
4793.07 1695
4793.72 1736
4794.37 1781
4795.03 1690
4795.68 1726
4796.33 1773
4796.99 1692
4797.64 1682
4798.29 1671
4798.95 1658
4799.60 1698
4800.26 1717
4800.91 1771
4801.56 1716
4802.22 1737
4802.87 1728
4803.53 1816
4804.18 1717
4804.83 1681
4805.49 1753
4806.14 1736
4806.80 1712
4807.45 1718
4808.11 1686
4808.76 1695
4809.42 1779
4810.07 1679
4810.72 1677
4811.38 1634
4812.03 1622
4812.69 1625
4813.34 1665
4814.00 1668
4814.65 1649
4815.31 1740
4815.96 1714
4816.62 1771
4817.27 1769
4817.93 1813
4818.58 1776
4819.24 1837
4819.89 1890
4820.55 1840
4821.20 1909
4821.86 2001
4822.52 2099
4823.17 2158
4823.83 2196
4824.48 2312
4825.14 2372
4825.79 2357
4826.45 2334
4827.10 2284
4827.76 2212
4828.42 2104
4829.07 2134
4829.73 2030
4830.38 1966
4831.04 1993
4831.70 1955
4832.35 1997
4833.01 2026
4833.66 2215
4834.32 2179
4834.98 2310
4835.63 2407
4836.29 2436
4836.95 2625
4837.60 2526
4838.26 2547
4838.92 2605
4839.57 2540
4840.23 2526
4840.89 2424
4841.54 2307
4842.20 2363
4842.86 2300
4843.51 2213
4844.17 2235
4844.83 2173
4845.48 2275
4846.14 2208
4846.80 2238
4847.45 2380
4848.11 2480
4848.77 2538
4849.43 2519
4850.08 2609
4850.74 2552
4851.40 2613
4852.06 2522
4852.71 2550
4853.37 2444
4854.03 2435
4854.69 2366
4855.34 2534
4856.00 2551
4856.66 2646
4857.32 2734
4857.97 2828
4858.63 2925
4859.29 2896
4859.95 2842
4860.61 2875
4861.26 2824
4861.92 2663
4862.58 2601
4863.24 2580
4863.90 2585
4864.55 2533
4865.21 2538
4865.87 2387
4866.53 2484
4867.19 2462
4867.85 2445
4868.51 2408
4869.16 2342
4869.82 2345
4870.48 2191
4871.14 2258
4871.80 2264
4872.46 2264
4873.12 2161
4873.78 2238
4874.43 2227
4875.09 2183
4875.75 2169
4876.41 2203
4877.07 2159
4877.73 2100
4878.39 2152
4879.05 2037
4879.71 2046
4880.37 2054
4881.03 2000
4881.69 1931
4882.34 2002
4883.00 1960
4883.66 1961
4884.32 1976
4884.98 2015
4885.64 2079
4886.30 2112
4886.96 2205
4887.62 2197
4888.28 2381
4888.94 2442
4889.60 2553
4890.26 2684
4890.92 2744
4891.58 2854
4892.24 2828
4892.90 2711
4893.56 2609
4894.22 2519
4894.88 2379
4895.54 2360
4896.20 2396
4896.86 2322
4897.52 2403
4898.19 2499
4898.85 2638
4899.51 2705
4900.17 2802
4900.83 2688
4901.49 2651
4902.15 2584
4902.81 2434
4903.47 2317
4904.13 2139
4904.79 2121
4905.45 2088
4906.12 2075
4906.78 1980
4907.44 1940
4908.10 1981
4908.76 2006
4909.42 1976
4910.08 1999
4910.74 1965
4911.41 1926
4912.07 1969
4912.73 1896
4913.39 1980
4914.05 1868
4914.71 1845
4915.38 1782
4916.04 1814
4916.70 1748
4917.36 1766
4918.02 1735
4918.68 1655
4919.35 1665
4920.01 1661
4920.67 1725
4921.33 1783
4921.99 1715
4922.66 1732
4923.32 1787
4923.98 1668
4924.64 1730
4925.31 1695
4925.97 1703
4926.63 1733
4927.29 1734
4927.96 1775
4928.62 1716
4929.28 1801
4929.94 1782
4930.61 1835
4931.27 1798
4931.93 1796
4932.59 1721
4933.26 1727
4933.92 1745
4934.58 1731
4935.25 1729
4935.91 1741
4936.57 1755
4937.24 1741
4937.90 1704
4938.56 1670
4939.23 1733
4939.89 1719
4940.55 1649
4941.22 1622
4941.88 1682
4942.54 1717
4943.21 1789
4943.87 1693
4944.53 1775
4945.20 1736
4945.86 1766
4946.52 1639
4947.19 1657
4947.85 1615
4948.52 1713
4949.18 1673
4949.84 1634
4950.51 1668
4951.17 1692
4951.84 1687
4952.50 1637
4953.17 1667
4953.83 1664
4954.49 1651
4955.16 1597
4955.82 1592
4956.49 1621
4957.15 1597
4957.82 1693
4958.48 1703
4959.15 1755
4959.81 1728
4960.47 1837
4961.14 1850
4961.80 2028
4962.47 2155
4963.13 2348
4963.80 2503
4964.46 2592
4965.13 2535
4965.79 2464
4966.46 2271
4967.12 2156
4967.79 2067
4968.45 1986
4969.12 1882
4969.79 1893
4970.45 1903
4971.12 1890
4971.78 1870
4972.45 1863
4973.11 1858
4973.78 1774
4974.44 1796
4975.11 1884
4975.78 1889
4976.44 1919
4977.11 1984
4977.77 1895
4978.44 1902
4979.11 1864
4979.77 1853
4980.44 1886
4981.10 1892
4981.77 1879
4982.44 1926
4983.10 2008
4983.77 2068
4984.43 2244
4985.10 2406
4985.77 2724
4986.43 3118
4987.10 3627
4987.77 4145
4988.43 4431
4989.10 4639
4989.77 4637
4990.43 4571
4991.10 4249
4991.77 3775
4992.43 3465
4993.10 3107
4993.77 2793
4994.43 2445
4995.10 2262
4995.77 2033
4996.44 1823
4997.10 1772
4997.77 1735
4998.44 1751
4999.10 1633
4999.77 1646
5000.44 1662
5001.11 1569
5001.77 1577
5002.44 1593
5003.11 1610
5003.78 1644
5004.44 1651
5005.11 1599
5005.78 1667
5006.45 1677
5007.12 1627
5007.78 1646
5008.45 1662
5009.12 1679
5009.79 1710
5010.46 1700
5011.12 1654
5011.79 1699
5012.46 1758
5013.13 1783
5013.80 1746
5014.47 1705
5015.13 1783
5015.80 1747
5016.47 1821
5017.14 1988
5017.81 1981
5018.48 2085
5019.14 2065
5019.81 2269
5020.48 2421
5021.15 2599
5021.82 2804
5022.49 2925
5023.16 2935
5023.83 2991
5024.50 2970
5025.16 2862
5025.83 2701
5026.50 2532
5027.17 2422
5027.84 2328
5028.51 2145
5029.18 2068
5029.85 1944
5030.52 1848
5031.19 1802
5031.86 1807
5032.53 1803
5033.20 1720
5033.87 1604
5034.54 1663
5035.21 1675
5035.88 1689
5036.54 1630
5037.21 1635
5037.88 1603
5038.55 1678
5039.22 1662
5039.89 1614
5040.56 1507
5041.23 1534
5041.90 1635
5042.58 1656
5043.25 1600
5043.92 1686
5044.59 1616
5045.26 1598
5045.93 1601
5046.60 1590
5047.27 1598
5047.94 1631
5048.61 1574
5049.28 1597
5049.95 1688
5050.62 1650
5051.29 1680
5051.96 1598
5052.63 1509
5053.30 1512
5053.98 1568
5054.65 1556
5055.32 1518
5055.99 1507
5056.66 1560
5057.33 1550
5058.00 1618
5058.67 1637
5059.34 1647
5060.02 1647
5060.69 1615
5061.36 1606
5062.03 1544
5062.70 1573
5063.37 1601
5064.04 1647
5064.72 1566
5065.39 1590
5066.06 1645
5066.73 1552
5067.40 1541
5068.08 1483
5068.75 1536
5069.42 1447
5070.09 1450
5070.76 1492
5071.44 1455
5072.11 1438
5072.78 1450
5073.45 1422
5074.12 1469
5074.80 1473
5075.47 1456
5076.14 1465
5076.81 1451
5077.49 1487
5078.16 1475
5078.83 1494
5079.50 1485
5080.18 1543
5080.85 1536
5081.52 1525
5082.20 1440
5082.87 1466
5083.54 1510
5084.21 1468
5084.89 1503
5085.56 1452
5086.23 1452
5086.91 1444
5087.58 1439
5088.25 1549
5088.93 1603
5089.60 1643
5090.27 1650
5090.95 1613
5091.62 1634
5092.29 1591
5092.97 1646
5093.64 1643
5094.31 1597
5094.99 1594
5095.66 1532
5096.34 1636
5097.01 1590
5097.68 1513
5098.36 1508
5099.03 1482
5099.70 1466
5100.38 1498
5101.05 1513
5101.73 1475
5102.40 1499
5103.08 1566
5103.75 1634
5104.42 1699
5105.10 1575
5105.77 1581
5106.45 1709
5107.12 1537
5107.80 1537
5108.47 1520
5109.15 1511
5109.82 1505
5110.49 1441
5111.17 1431
5111.84 1478
5112.52 1549
5113.19 1536
5113.87 1433
5114.54 1426
5115.22 1523
5115.89 1481
5116.57 1533
5117.24 1632
5117.92 1699
5118.59 1773
5119.27 1796
5119.94 1749
5120.62 1644
5121.30 1651
5121.97 1605
5122.65 1552
5123.32 1489
5124.00 1478
5124.67 1494
5125.35 1441
5126.02 1457
5126.70 1463
5127.38 1479
5128.05 1508
5128.73 1514
5129.40 1501
5130.08 1456
5130.76 1475
5131.43 1522
5132.11 1544
5132.78 1508
5133.46 1538
5134.14 1560
5134.81 1519
5135.49 1532
5136.17 1504
5136.84 1503
5137.52 1503
5138.20 1585
5138.87 1646
5139.55 1681
5140.22 1651
5140.90 1509
5141.58 1548
5142.26 1537
5142.93 1449
5143.61 1449
5144.29 1387
5144.96 1390
5145.64 1406
5146.32 1426
5146.99 1368
5147.67 1389
5148.35 1403
5149.03 1385
5149.70 1392
5150.38 1393
5151.06 1465
5151.73 1424
5152.41 1371
5153.09 1331
5153.77 1380
5154.44 1359
5155.12 1375
5155.80 1403
5156.48 1319
5157.16 1339
5157.83 1316
5158.51 1423
5159.19 1371
5159.87 1379
5160.55 1350
5161.22 1397
5161.90 1335
5162.58 1314
5163.26 1368
5163.94 1342
5164.61 1349
5165.29 1400
5165.97 1420
5166.65 1460
5167.33 1421
5168.01 1392
5168.68 1427
5169.36 1421
5170.04 1433
5170.72 1409
5171.40 1372
5172.08 1302
5172.76 1300
5173.44 1332
5174.11 1365
5174.79 1376
5175.47 1309
5176.15 1322
5176.83 1398
5177.51 1404
5178.19 1419
5178.87 1400
5179.55 1407
5180.23 1372
5180.91 1395
5181.58 1420
5182.26 1408
5182.94 1406
5183.62 1407
5184.30 1399
5184.98 1364
5185.66 1366
5186.34 1391
5187.02 1379
5187.70 1346
5188.38 1298
5189.06 1272
5189.74 1322
5190.42 1346
5191.10 1354
5191.78 1291
5192.46 1279
5193.14 1408
5193.82 1382
5194.50 1346
5195.18 1310
5195.86 1287
5196.54 1324
5197.22 1307
5197.90 1324
5198.58 1317
5199.26 1350
5199.94 1329
5200.63 1337
5201.31 1377
5201.99 1355
5202.67 1343
5203.35 1393
5204.03 1403
5204.71 1425
5205.39 1397
5206.07 1399
5206.75 1420
5207.43 1453
5208.11 1522
5208.80 1485
5209.48 1621
5210.16 1664
5210.84 1605
5211.52 1533
5212.20 1612
5212.88 1596
5213.57 1600
5214.25 1594
5214.93 1624
5215.61 1705
5216.29 1606
5216.97 1579
5217.66 1593
5218.34 1605
5219.02 1533
5219.70 1571
5220.38 1476
5221.06 1471
5221.75 1485
5222.43 1537
5223.11 1525
5223.79 1455
5224.47 1439
5225.16 1500
5225.84 1417
5226.52 1461
5227.20 1388
5227.89 1450
5228.57 1388
5229.25 1478
5229.93 1512
5230.62 1431
5231.30 1487
5231.98 1467
5232.66 1516
5233.35 1485
5234.03 1422
5234.71 1516
5235.40 1460
5236.08 1393
5236.76 1505
5237.44 1540
5238.13 1550
5238.81 1585
5239.49 1543
5240.18 1548
5240.86 1544
5241.54 1489
5242.23 1453
5242.91 1439
5243.59 1476
5244.28 1439
5244.96 1420
5245.64 1372
5246.33 1388
5247.01 1437
5247.70 1411
5248.38 1390
5249.06 1414
5249.75 1512
5250.43 1442
5251.11 1400
5251.80 1397
5252.48 1497
5253.17 1502
5253.85 1458
5254.53 1406
5255.22 1417
5255.90 1442
5256.59 1394
5257.27 1380
5257.96 1396
5258.64 1325
5259.32 1367
5260.01 1440
5260.69 1459
5261.38 1458
5262.06 1459
5262.75 1516
5263.43 1507
5264.12 1535
5264.80 1415
5265.49 1463
5266.17 1489
5266.86 1466
5267.54 1420
5268.23 1398
5268.91 1405
5269.60 1348
5270.28 1426
5270.97 1405
5271.65 1369
5272.34 1376
5273.02 1358
5273.71 1419
5274.39 1433
5275.08 1459
5275.76 1444
5276.45 1439
5277.14 1451
5277.82 1476
5278.51 1572
5279.19 1573
5279.88 1613
5280.56 1665
5281.25 1746
5281.94 1767
5282.62 1754
5283.31 1778
5283.99 1708
5284.68 1628
5285.37 1566
5286.05 1478
5286.74 1522
5287.43 1418
5288.11 1443
5288.80 1424
5289.48 1400
5290.17 1413
5290.86 1470
5291.54 1481
5292.23 1452
5292.92 1496
5293.60 1527
5294.29 1513
5294.98 1564
5295.66 1500
5296.35 1516
5297.04 1583
5297.72 1621
5298.41 1677
5299.10 1749
5299.79 1823
5300.47 1921
5301.16 1905
5301.85 1862
5302.53 1799
5303.22 1850
5303.91 1786
5304.60 1748
5305.28 1663
5305.97 1580
5306.66 1562
5307.35 1573
5308.03 1509
5308.72 1522
5309.41 1551
5310.10 1533
5310.78 1521
5311.47 1574
5312.16 1536
5312.85 1505
5313.54 1489
5314.22 1429
5314.91 1456
5315.60 1424
5316.29 1435
5316.98 1439
5317.66 1440
5318.35 1396
5319.04 1434
5319.73 1464
5320.42 1476
5321.11 1497
5321.80 1445
5322.48 1419
5323.17 1338
5323.86 1433
5324.55 1420
5325.24 1413
5325.93 1465
5326.62 1427
5327.30 1482
5327.99 1460
5328.68 1483
5329.37 1487
5330.06 1488
5330.75 1512
5331.44 1570
5332.13 1559
5332.82 1544
5333.51 1579
5334.20 1548
5334.88 1677
5335.57 1686
5336.26 1658
5336.95 1599
5337.64 1535
5338.33 1592
5339.02 1512
5339.71 1499
5340.40 1498
5341.09 1560
5341.78 1614
5342.47 1567
5343.16 1631
5343.85 1680
5344.54 1796
5345.23 1838
5345.92 1960
5346.61 2067
5347.30 2121
5347.99 2269
5348.68 2370
5349.37 2723
5350.06 2885
5350.75 2983
5351.44 3009
5352.13 2955
5352.82 2716
5353.51 2587
5354.20 2318
5354.90 2113
5355.59 2002
5356.28 1867
5356.97 1720
5357.66 1607
5358.35 1564
5359.04 1568
5359.73 1536
5360.42 1568
5361.11 1536
5361.80 1550
5362.49 1484
5363.19 1500
5363.88 1527
5364.57 1490
5365.26 1513
5365.95 1494
5366.64 1442
5367.33 1377
5368.03 1329
5368.72 1331
5369.41 1321
5370.10 1314
5370.79 1366
5371.48 1457
5372.18 1445
5372.87 1479
5373.56 1429
5374.25 1360
5374.94 1404
5375.63 1408
5376.33 1398
5377.02 1417
5377.71 1404
5378.40 1351
5379.10 1372
5379.79 1440
5380.48 1411
5381.17 1431
5381.86 1406
5382.56 1421
5383.25 1443
5383.94 1433
5384.63 1428
5385.33 1431
5386.02 1499
5386.71 1500
5387.40 1503
5388.10 1563
5388.79 1538
5389.48 1561
5390.18 1605
5390.87 1586
5391.56 1569
5392.26 1560
5392.95 1510
5393.64 1502
5394.33 1416
5395.03 1466
5395.72 1356
5396.41 1368
5397.11 1329
5397.80 1425
5398.49 1402
5399.19 1334
5399.88 1388
5400.58 1434
5401.27 1363
5401.96 1362
5402.66 1359
5403.35 1357
5404.04 1355
5404.74 1305
5405.43 1331
5406.13 1452
5406.82 1348
5407.51 1306
5408.21 1336
5408.90 1330
5409.60 1373
5410.29 1383
5410.98 1390
5411.68 1394
5412.37 1365
5413.07 1404
5413.76 1337
5414.46 1313
5415.15 1370
5415.84 1379
5416.54 1381
5417.23 1383
5417.93 1380
5418.62 1436
5419.32 1447
5420.01 1454
5420.71 1435
5421.40 1378
5422.10 1446
5422.79 1444
5423.49 1410
5424.18 1472
5424.88 1455
5425.57 1408
5426.27 1429
5426.96 1488
5427.66 1377
5428.35 1414
5429.05 1383
5429.74 1415
5430.44 1405
5431.14 1475
5431.83 1494
5432.53 1463
5433.22 1441
5433.92 1511
5434.61 1532
5435.31 1567
5436.01 1613
5436.70 1672
5437.40 1684
5438.09 1651
5438.79 1614
5439.49 1645
5440.18 1545
5440.88 1514
5441.57 1504
5442.27 1528
5442.97 1581
5443.66 1562
5444.36 1649
5445.06 1700
5445.75 1637
5446.45 1713
5447.15 1822
5447.84 1840
5448.54 1839
5449.24 1776
5449.93 1804
5450.63 1799
5451.33 1771
5452.02 1696
5452.72 1603
5453.42 1568
5454.11 1621
5454.81 1567
5455.51 1487
5456.20 1555
5456.90 1466
5457.60 1454
5458.30 1509
5458.99 1545
5459.69 1636
5460.39 1690
5461.09 1591
5461.78 1631
5462.48 1720
5463.18 1674
5463.88 1761
5464.57 1641
5465.27 1591
5465.97 1636
5466.67 1738
5467.36 1772
5468.06 1708
5468.76 1722
5469.46 1657
5470.16 1704
5470.85 1775
5471.55 1875
5472.25 1899
5472.95 1975
5473.65 2103
5474.35 2123
5475.04 2125
5475.74 2222
5476.44 2119
5477.14 2093
5477.84 2113
5478.54 2264
5479.23 2291
5479.93 2414
5480.63 2476
5481.33 2559
5482.03 2453
5482.73 2369
5483.43 2217
5484.13 2044
5484.83 2075
5485.52 2045
5486.22 1939
5486.92 1947
5487.62 2001
5488.32 1987
5489.02 1930
5489.72 1919
5490.42 1889
5491.12 1943
5491.82 1992
5492.52 2085
5493.22 2084
5493.92 2106
5494.62 2185
5495.31 2187
5496.01 2245
5496.71 2268
5497.41 2360
5498.11 2596
5498.81 2887
5499.51 3206
5500.21 3561
5500.91 3847
5501.61 4063
5502.31 3974
5503.01 3647
5503.71 3309
5504.41 3026
5505.11 2753
5505.81 2541
5506.51 2367
5507.22 2326
5507.92 2211
5508.62 2193
5509.32 2068
5510.02 2052
5510.72 2101
5511.42 2140
5512.12 2057
5512.82 2058
5513.52 2157
5514.22 2200
5514.92 2221
5515.62 2192
5516.32 2201
5517.03 2153
5517.73 2047
5518.43 2066
5519.13 2113
5519.83 2173
5520.53 2205
5521.23 2111
5521.93 2025
5522.63 2007
5523.34 1933
5524.04 1894
5524.74 1827
5525.44 1733
5526.14 1729
5526.84 1693
5527.55 1692
5528.25 1681
5528.95 1637
5529.65 1643
5530.35 1665
5531.05 1665
5531.76 1715
5532.46 1793
5533.16 1755
5533.86 1842
5534.56 1855
5535.27 1810
5535.97 1807
5536.67 1766
5537.37 1747
5538.08 1776
5538.78 1680
5539.48 1643
5540.18 1655
5540.89 1627
5541.59 1620
5542.29 1627
5542.99 1656
5543.70 1629
5544.40 1655
5545.10 1732
5545.80 1779
5546.51 1830
5547.21 1853
5547.91 1842
5548.62 1790
5549.32 1740
5550.02 1775
5550.73 1709
5551.43 1687
5552.13 1673
5552.84 1518
5553.54 1487
5554.24 1520
5554.95 1483
5555.65 1523
5556.35 1495
5557.06 1530
5557.76 1519
5558.46 1628
5559.17 1637
5559.87 1714
5560.57 1680
5561.28 1731
5561.98 1694
5562.69 1711
5563.39 1758
5564.09 1711
5564.80 1630
5565.50 1667
5566.21 1572
5566.91 1553
5567.61 1583
5568.32 1598
5569.02 1610
5569.73 1622
5570.43 1645
5571.14 1611
5571.84 1569
5572.54 1538
5573.25 1583
5573.95 1564
5574.66 1655
5575.36 1703
5576.07 1626
5576.77 1573
5577.48 1640
5578.18 1649
5578.89 1626
5579.59 1622
5580.30 1610
5581.00 1548
5581.71 1519
5582.41 1530
5583.12 1456
5583.82 1481
5584.53 1446
5585.23 1493
5585.94 1484
5586.64 1547
5587.35 1559
5588.06 1484
5588.76 1491
5589.47 1506
5590.17 1478
5590.88 1492
5591.58 1576
5592.29 1519
5592.99 1499
5593.70 1451
5594.41 1409
5595.11 1371
5595.82 1420
5596.52 1475
5597.23 1372
5597.94 1401
5598.64 1424
5599.35 1355
5600.06 1386
5600.76 1347
5601.47 1348
5602.17 1379
5602.88 1342
5603.59 1352
5604.29 1339
5605.00 1359
5605.71 1327
5606.41 1328
5607.12 1348
5607.83 1346
5608.53 1338
5609.24 1413
5609.95 1397
5610.65 1373
5611.36 1394
5612.07 1342
5612.78 1331
5613.48 1330
5614.19 1321
5614.90 1275
5615.60 1306
5616.31 1295
5617.02 1286
5617.73 1334
5618.43 1344
5619.14 1345
5619.85 1357
5620.56 1295
5621.26 1333
5621.97 1310
5622.68 1372
5623.39 1390
5624.09 1397
5624.80 1406
5625.51 1400
5626.22 1386
5626.93 1393
5627.63 1378
5628.34 1431
5629.05 1388
5629.76 1375
5630.47 1387
5631.17 1377
5631.88 1412
5632.59 1377
5633.30 1381
5634.01 1420
5634.72 1356
5635.42 1368
5636.13 1393
5636.84 1430
5637.55 1308
5638.26 1369
5638.97 1340
5639.68 1392
5640.39 1431
5641.09 1436
5641.80 1448
5642.51 1438
5643.22 1458
5643.93 1502
5644.64 1488
5645.35 1414
5646.06 1419
5646.77 1389
5647.48 1380
5648.19 1386
5648.89 1370
5649.60 1478
5650.31 1401
5651.02 1389
5651.73 1453
5652.44 1419
5653.15 1380
5653.86 1397
5654.57 1520
5655.28 1575
5655.99 1523
5656.70 1525
5657.41 1619
5658.12 1581
5658.83 1527
5659.54 1514
5660.25 1491
5660.96 1474
5661.67 1453
5662.38 1428
5663.09 1455
5663.80 1419
5664.51 1386
5665.22 1430
5665.93 1475
5666.64 1434
5667.35 1418
5668.06 1454
5668.77 1522
5669.48 1538
5670.19 1666
5670.91 1694
5671.62 1653
5672.33 1615
5673.04 1607
5673.75 1542
5674.46 1510
5675.17 1491
5675.88 1565
5676.59 1536
5677.30 1430
5678.01 1448
5678.73 1455
5679.44 1547
5680.15 1530
5680.86 1557
5681.57 1559
5682.28 1503
5682.99 1462
5683.71 1476
5684.42 1443
5685.13 1471
5685.84 1484
5686.55 1538
5687.26 1542
5687.98 1516
5688.69 1450
5689.40 1474
5690.11 1520
5690.82 1484
5691.54 1476
5692.25 1538
5692.96 1563
5693.67 1489
5694.38 1507
5695.10 1525
5695.81 1465
5696.52 1431
5697.23 1483
5697.95 1414
5698.66 1396
5699.37 1425
5700.08 1393
5700.80 1425
5701.51 1507
5702.22 1507
5702.93 1470
5703.65 1436
5704.36 1465
5705.07 1530
5705.78 1475
5706.50 1431
5707.21 1429
5707.92 1463
5708.64 1513
5709.35 1504
5710.06 1497
5710.78 1535
5711.49 1506
5712.20 1574
5712.92 1559
5713.63 1546
5714.34 1544
5715.06 1508
5715.77 1527
5716.48 1533
5717.20 1522
5717.91 1540
5718.62 1612
5719.34 1578
5720.05 1588
5720.77 1610
5721.48 1654
5722.19 1678
5722.91 1633
5723.62 1537
5724.33 1631
5725.05 1594
5725.76 1651
5726.48 1632
5727.19 1639
5727.91 1682
5728.62 1672
5729.33 1700
5730.05 1727
5730.76 1745
5731.48 1681
5732.19 1707
5732.91 1779
5733.62 1777
5734.34 1823
5735.05 1845
5735.77 1847
5736.48 1939
5737.20 2113
5737.91 2295
5738.63 2471
5739.34 2576
5740.06 2615
5740.77 2624
5741.49 2619
5742.20 2615
5742.92 2484
5743.63 2437
5744.35 2378
5745.06 2284
5745.78 2195
5746.49 2182
5747.21 2152
5747.92 2133
5748.64 2123
5749.35 2085
5750.07 2085
5750.79 2132
5751.50 2049
5752.22 2095
5752.93 2141
5753.65 2054
5754.36 2054
5755.08 2141
5755.80 2158
5756.51 2212
5757.23 2211
5757.95 2227
5758.66 2251
5759.38 2280
5760.09 2450
5760.81 2443
5761.53 2462
5762.24 2567
5762.96 2634
5763.68 2692
5764.39 2837
5765.11 2798
5765.83 2812
5766.54 2973
5767.26 2886
5767.98 2873
5768.69 2686
5769.41 2779
5770.13 2736
5770.84 2674
5771.56 2707
5772.28 2752
5772.99 2760
5773.71 2727
5774.43 2742
5775.15 2854
5775.86 2916
5776.58 2974
5777.30 2996
5778.01 3049
5778.73 3133
5779.45 3314
5780.17 3404
5780.88 3441
5781.60 3394
5782.32 3455
5783.04 3389
5783.76 3516
5784.47 3500
5785.19 3389
5785.91 3417
5786.63 3470
5787.34 3558
5788.06 3736
5788.78 3905
5789.50 3912
5790.22 3907
5790.94 4276
5791.65 4446
5792.37 4741
5793.09 5122
5793.81 5472
5794.53 5694
5795.25 6102
5795.96 6121
5796.68 6285
5797.40 6828
5798.12 7422
5798.84 8845
5799.56 11513
5800.28 15265
5800.99 20140
5801.71 26023
5802.43 30244
5803.15 32457
5803.87 31459
5804.59 28106
5805.31 23891
5806.03 19039
5806.75 15021
5807.47 12244
5808.18 10340
5808.90 9153
5809.62 8573
5810.34 8015
5811.06 7695
5811.78 7443
5812.50 7297
5813.22 7372
5813.94 7590
5814.66 7592
5815.38 7873
5816.10 7983
5816.82 8358
5817.54 8235
5818.26 8099
5818.98 8076
5819.70 8104
5820.42 7846
5821.14 7913
5821.86 7842
5822.58 7670
5823.30 7408
5824.02 6716
5824.74 6303
5825.46 5734
5826.18 5484
5826.90 5076
5827.62 4741
5828.34 4557
5829.06 4476
5829.78 4296
5830.50 4303
5831.22 4178
5831.95 4198
5832.67 4230
5833.39 4191
5834.11 4067
5834.83 4045
5835.55 4070
5836.27 3981
5836.99 3858
5837.71 3718
5838.43 3709
5839.15 3653
5839.88 3807
5840.60 3900
5841.32 3843
5842.04 3904
5842.76 3813
5843.48 3672
5844.20 3470
5844.93 3419
5845.65 3244
5846.37 3051
5847.09 3011
5847.81 2987
5848.53 2878
5849.26 2826
5849.98 2697
5850.70 2869
5851.42 2927
5852.14 2917
5852.87 2908
5853.59 2967
5854.31 2982
5855.03 2950
5855.75 2865
5856.48 2902
5857.20 2854
5857.92 2809
5858.64 2812
5859.37 2947
5860.09 3021
5860.81 2923
5861.53 2987
5862.26 2854
5862.98 2693
5863.70 2735
5864.42 2628
5865.15 2700
5865.87 2694
5866.59 2652
5867.31 2602
5868.04 2561
5868.76 2548
5869.48 2579
5870.21 2506
5870.93 2535
5871.65 2602
5872.38 2722
5873.10 2883
5873.82 2888
5874.55 2893
5875.27 2979
5875.99 3041
5876.72 2961
5877.44 2909
5878.16 2848
5878.89 2709
5879.61 2648
5880.33 2631
5881.06 2494
5881.78 2490
5882.51 2476
5883.23 2440
5883.95 2500
5884.68 2456
5885.40 2432
5886.13 2459
5886.85 2496
5887.57 2652
5888.30 2731
5889.02 2622
5889.75 2620
5890.47 2488
5891.20 2438
5891.92 2385
5892.64 2365
5893.37 2279
5894.09 2294
5894.82 2404
5895.54 2452
5896.27 2401
5896.99 2473
5897.72 2477
5898.44 2404
5899.17 2387
5899.89 2341
5900.62 2334
5901.34 2206
5902.07 2161
5902.79 2122
5903.52 2128
5904.24 2079
5904.97 2078
5905.69 2069
5906.42 2092
5907.14 2053
5907.87 2033
5908.59 1991
5909.32 2043
5910.04 2120
5910.77 2036
5911.50 2055
5912.22 1990
5912.95 1972
5913.67 1997
5914.40 2018
5915.12 1930
5915.85 1985
5916.58 2013
5917.30 2027
5918.03 2025
5918.75 2001
5919.48 1964
5920.21 1971
5920.93 2038
5921.66 1921
5922.39 1907
5923.11 1956
5923.84 2002
5924.56 1940
5925.29 1906
5926.02 1966
5926.74 1938
5927.47 2082
5928.20 2077
5928.92 2058
5929.65 2079
5930.38 2041
5931.10 2058
5931.83 2095
5932.56 2079
5933.28 2206
5934.01 2258
5934.74 2341
5935.47 2464
5936.19 2595
5936.92 2653
5937.65 2670
5938.37 2709
5939.10 2650
5939.83 2601
5940.56 2518
5941.28 2445
5942.01 2415
5942.74 2403
5943.47 2406
5944.19 2512
5944.92 2461
5945.65 2455
5946.38 2512
5947.11 2512
5947.83 2535
5948.56 2613
5949.29 2618
5950.02 2735
5950.74 2704
5951.47 2779
5952.20 2883
5952.93 2882
5953.66 2955
5954.39 2852
5955.11 2843
5955.84 2784
5956.57 2830
5957.30 2744
5958.03 2727
5958.76 2810
5959.48 2818
5960.21 2867
5960.94 2805
5961.67 2801
5962.40 2910
5963.13 2805
5963.86 2936
5964.59 2988
5965.31 3112
5966.04 3295
5966.77 3450
5967.50 3655
5968.23 3668
5968.96 3719
5969.69 3637
5970.42 3540
5971.15 3575
5971.88 3452
5972.61 3458
5973.34 3458
5974.06 3379
5974.79 3270
5975.52 3342
5976.25 3415
5976.98 3467
5977.71 3552
5978.44 3621
5979.17 3762
5979.90 3866
5980.63 4015
5981.36 4107
5982.09 4123
5982.82 4188
5983.55 4197
5984.28 4098
5985.01 4087
5985.74 4282
5986.47 4162
5987.20 4241
5987.93 4298
5988.66 4275
5989.39 4208
5990.12 4296
5990.85 4376
5991.58 4370
5992.32 4428
5993.05 4473
5993.78 4626
5994.51 4692
5995.24 4691
5995.97 4770
5996.70 4778
5997.43 5088
5998.16 5128
5998.89 4943
5999.62 4902
6000.35 4820
6001.09 4689
6001.82 4599
6002.55 4663
6003.28 4541
6004.01 4640
6004.74 4521
6005.47 4551
6006.20 4657
6006.94 4821
6007.67 5268
6008.40 5830
6009.13 6799
6009.86 8275
6010.59 10038
6011.33 11802
6012.06 13985
6012.79 15729
6013.52 16929
6014.25 17630
6014.98 17165
6015.72 16405
6016.45 14988
6017.18 13302
6017.91 11504
6018.64 10068
6019.38 8398
6020.11 7190
6020.84 6147
6021.57 5441
6022.31 4836
6023.04 4514
6023.77 4120
6024.50 3976
6025.24 3795
6025.97 3665
6026.70 3517
6027.43 3447
6028.17 3307
6028.90 3294
6029.63 3283
6030.37 3218
6031.10 3063
6031.83 2939
6032.56 2858
6033.30 2753
6034.03 2693
6034.76 2720
6035.50 2784
6036.23 2792
6036.96 2833
6037.70 2880
6038.43 2935
6039.16 3032
6039.90 3051
6040.63 3128
6041.36 3271
6042.10 3230
6042.83 3155
6043.56 3318
6044.30 3322
6045.03 3323
6045.77 3347
6046.50 3324
6047.23 3308
6047.97 3469
6048.70 3614
6049.44 3716
6050.17 3788
6050.90 3992
6051.64 4165
6052.37 4396
6053.11 4337
6053.84 4366
6054.57 4230
6055.31 3985
6056.04 3890
6056.78 3725
6057.51 3607
6058.25 3515
6058.98 3489
6059.72 3511
6060.45 3554
6061.19 3535
6061.92 3364
6062.66 3373
6063.39 3262
6064.13 3280
6064.86 3240
6065.60 3175
6066.33 3198
6067.07 3191
6067.80 3045
6068.54 2987
6069.27 2981
6070.01 3013
6070.74 2983
6071.48 2927
6072.21 2902
6072.95 2882
6073.68 2804
6074.42 2827
6075.15 2910
6075.89 2811
6076.63 2763
6077.36 2823
6078.10 2785
6078.83 2809
6079.57 2818
6080.30 2748
6081.04 2727
6081.78 2723
6082.51 2577
6083.25 2570
6083.98 2565
6084.72 2582
6085.46 2510
6086.19 2489
6086.93 2409
6087.67 2467
6088.40 2632
6089.14 2640
6089.88 2654
6090.61 2545
6091.35 2636
6092.09 2623
6092.82 2613
6093.56 2632
6094.30 2513
6095.03 2474
6095.77 2461
6096.51 2433
6097.24 2326
6097.98 2337
6098.72 2402
6099.45 2319
6100.19 2267
6100.93 2352
6101.67 2324
6102.40 2308
6103.14 2291
6103.88 2271
6104.61 2292
6105.35 2274
6106.09 2253
6106.83 2210
6107.56 2211
6108.30 2225
6109.04 2283
6109.78 2349
6110.51 2283
6111.25 2374
6111.99 2361
6112.73 2284
6113.47 2214
6114.20 2172
6114.94 2295
6115.68 2353
6116.42 2366
6117.16 2316
6117.89 2311
6118.63 2324
6119.37 2309
6120.11 2338
6120.85 2357
6121.59 2384
6122.32 2371
6123.06 2470
6123.80 2440
6124.54 2416
6125.28 2520
6126.02 2491
6126.76 2457
6127.49 2520
6128.23 2502
6128.97 2439
6129.71 2566
6130.45 2560
6131.19 2515
6131.93 2476
6132.67 2488
6133.41 2480
6134.15 2482
6134.88 2535
6135.62 2531
6136.36 2501
6137.10 2608
6137.84 2540
6138.58 2576
6139.32 2584
6140.06 2585
6140.80 2630
6141.54 2541
6142.28 2483
6143.02 2551
6143.76 2552
6144.50 2542
6145.24 2534
6145.98 2506
6146.72 2521
6147.46 2569
6148.20 2568
6148.94 2618
6149.68 2631
6150.42 2648
6151.16 2697
6151.90 2726
6152.64 2713
6153.38 2815
6154.12 2768
6154.86 2869
6155.60 2897
6156.34 2942
6157.08 2934
6157.82 2970
6158.56 3083
6159.30 3105
6160.04 3102
6160.78 3137
6161.52 3052
6162.27 3328
6163.01 3449
6163.75 3632
6164.49 3799
6165.23 4005
6165.97 4168
6166.71 4221
6167.45 4322
6168.19 4255
6168.94 4165
6169.68 4169
6170.42 4060
6171.16 3990
6171.90 3821
6172.64 3641
6173.38 3579
6174.13 3501
6174.87 3484
6175.61 3616
6176.35 3517
6177.09 3533
6177.83 3691
6178.58 3677
6179.32 3626
6180.06 3652
6180.80 3776
6181.54 3665
6182.28 3783
6183.03 3901
6183.77 3968
6184.51 3961
6185.25 4070
6186.00 4037
6186.74 4098
6187.48 4106
6188.22 4188
6188.97 4311
6189.71 4421
6190.45 4466
6191.19 4641
6191.94 4809
6192.68 4899
6193.42 5037
6194.16 4972
6194.91 4980
6195.65 4957
6196.39 5034
6197.13 5078
6197.88 4952
6198.62 4921
6199.36 4944
6200.11 4927
6200.85 5028
6201.59 5189
6202.34 5303
6203.08 5626
6203.82 6317
6204.57 7451
6205.31 9240
6206.05 12148
6206.80 16043
6207.54 20047
6208.28 23933
6209.03 26494
6209.77 27742
6210.52 27177
6211.26 25462
6212.00 22949
6212.75 19839
6213.49 16995
6214.23 14280
6214.98 11882
6215.72 9758
6216.47 8295
6217.21 7107
6217.95 6280
6218.70 5547
6219.44 5044
6220.19 4836
6220.93 4667
6221.68 4611
6222.42 4684
6223.17 4597
6223.91 4654
6224.65 4667
6225.40 4604
6226.14 4449
6226.89 4179
6227.63 3980
6228.38 3599
6229.12 3390
6229.87 3303
6230.61 3148
6231.36 3007
6232.10 2932
6232.85 2965
6233.59 2894
6234.34 2866
6235.08 3001
6235.83 3092
6236.57 3139
6237.32 3067
6238.06 3027
6238.81 3071
6239.56 3125
6240.30 3059
6241.05 3105
6241.79 3066
6242.54 3157
6243.28 3302
6244.03 3494
6244.77 3654
6245.52 4032
6246.27 4256
6247.01 4576
6247.76 4675
6248.50 4810
6249.25 4823
6250.00 4678
6250.74 4419
6251.49 4319
6252.23 3952
6252.98 3748
6253.73 3629
6254.47 3616
6255.22 3414
6255.97 3424
6256.71 3480
6257.46 3517
6258.21 3459
6258.95 3358
6259.70 3350
6260.45 3264
6261.19 3307
6261.94 3305
6262.69 3267
6263.43 3329
6264.18 3235
6264.93 3236
6265.67 3260
6266.42 3186
6267.17 3098
6267.92 3163
6268.66 3102
6269.41 3200
6270.16 3151
6270.90 3274
6271.65 3366
6272.40 3448
6273.15 3587
6273.89 3637
6274.64 3765
6275.39 3883
6276.14 4081
6276.89 4114
6277.63 4074
6278.38 3926
6279.13 3840
6279.88 3705
6280.62 3495
6281.37 3460
6282.12 3378
6282.87 3289
6283.62 3248
6284.36 3220
6285.11 3227
6285.86 3174
6286.61 3241
6287.36 3318
6288.11 3443
6288.85 3593
6289.60 3577
6290.35 3691
6291.10 3744
6291.85 3863
6292.60 3787
6293.35 3639
6294.09 3488
6294.84 3294
6295.59 3109
6296.34 2954
6297.09 2854
6297.84 2807
6298.59 2693
6299.34 2687
6300.09 2717
6300.83 2726
6301.58 2746
6302.33 2698
6303.08 2830
6303.83 2917
6304.58 2895
6305.33 2871
6306.08 2774
6306.83 2743
6307.58 2715
6308.33 2730
6309.08 2727
6309.83 2680
6310.58 2787
6311.33 2813
6312.08 2763
6312.83 2822
6313.58 2928
6314.33 2894
6315.08 2895
6315.83 3027
6316.58 3005
6317.33 3008
6318.08 2959
6318.83 2990
6319.58 3044
6320.33 2981
6321.08 2799
6321.83 2742
6322.58 2726
6323.33 2664
6324.08 2567
6324.83 2535
6325.58 2492
6326.33 2522
6327.08 2534
6327.83 2417
6328.58 2474
6329.33 2615
6330.08 2623
6330.84 2642
6331.59 2693
6332.34 2661
6333.09 2663
6333.84 2666
6334.59 2552
6335.34 2466
6336.09 2443
6336.84 2323
6337.60 2386
6338.35 2269
6339.10 2263
6339.85 2238
6340.60 2278
6341.35 2323
6342.10 2280
6342.86 2249
6343.61 2281
6344.36 2310
6345.11 2268
6345.86 2295
6346.61 2271
6347.37 2299
6348.12 2319
6348.87 2465
6349.62 2517
6350.37 2655
6351.13 2706
6351.88 2862
6352.63 2897
6353.38 2903
6354.14 3065
6354.89 3026
6355.64 2928
6356.39 2805
6357.14 2711
6357.90 2637
6358.65 2541
6359.40 2499
6360.16 2482
6360.91 2444
6361.66 2477
6362.41 2492
6363.17 2386
6363.92 2356
6364.67 2375
6365.42 2339
6366.18 2425
6366.93 2398
6367.68 2369
6368.44 2374
6369.19 2459
6369.94 2476
6370.70 2386
6371.45 2455
6372.20 2464
6372.96 2426
6373.71 2423
6374.46 2374
6375.22 2305
6375.97 2363
6376.72 2289
6377.48 2403
6378.23 2309
6378.99 2298
6379.74 2383
6380.49 2493
6381.25 2435
6382.00 2383
6382.75 2370
6383.51 2363
6384.26 2384
6385.02 2349
6385.77 2302
6386.53 2249
6387.28 2175
6388.03 2126
6388.79 2088
6389.54 2052
6390.30 2027
6391.05 2053
6391.81 2003
6392.56 2029
6393.31 2042
6394.07 2022
6394.82 1947
6395.58 1991
6396.33 2097
6397.09 1966
6397.84 1938
6398.60 1908
6399.35 1884
6400.11 1928
6400.86 1900
6401.62 1921
6402.37 1927
6403.13 1858
6403.88 1863
6404.64 1860
6405.39 1890
6406.15 1909
6406.90 1849
6407.66 1859
6408.42 1893
6409.17 1915
6409.93 1930
6410.68 1952
6411.44 2004
6412.19 2064
6412.95 2011
6413.71 2014
6414.46 1976
6415.22 1945
6415.97 1921
6416.73 1955
6417.48 1988
6418.24 1995
6419.00 1928
6419.75 1980
6420.51 1941
6421.27 1904
6422.02 1943
6422.78 1911
6423.53 2003
6424.29 1999
6425.05 2033
6425.80 2007
6426.56 1969
6427.32 1963
6428.07 2058
6428.83 2017
6429.59 2022
6430.34 2021
6431.10 1998
6431.86 2033
6432.61 2044
6433.37 2042
6434.13 2033
6434.89 2036
6435.64 2017
6436.40 2025
6437.16 2099
6437.91 2153
6438.67 2066
6439.43 2078
6440.19 2102
6440.94 2122
6441.70 2107
6442.46 2089
6443.22 2162
6443.97 2117
6444.73 2116
6445.49 2051
6446.25 2076
6447.00 2112
6447.76 2014
6448.52 2005
6449.28 2005
6450.04 2050
6450.79 2080
6451.55 2105
6452.31 2116
6453.07 2172
6453.83 2153
6454.58 2256
6455.34 2187
6456.10 2280
6456.86 2261
6457.62 2188
6458.38 2273
6459.13 2289
6459.89 2311
6460.65 2410
6461.41 2344
6462.17 2335
6462.93 2280
6463.69 2262
6464.44 2279
6465.20 2347
6465.96 2271
6466.72 2351
6467.48 2353
6468.24 2409
6469.00 2413
6469.76 2388
6470.52 2464
6471.28 2503
6472.03 2462
6472.79 2498
6473.55 2512
6474.31 2497
6475.07 2518
6475.83 2474
6476.59 2551
6477.35 2590
6478.11 2665
6478.87 2619
6479.63 2727
6480.39 2689
6481.15 2871
6481.91 2970
6482.67 2929
6483.43 2953
6484.19 3089
6484.95 3136
6485.71 3217
6486.47 3131
6487.23 3188
6487.99 3311
6488.75 3238
6489.51 3258
6490.27 3342
6491.03 3519
6491.79 3592
6492.55 3633
6493.31 3604
6494.07 3749
6494.83 3839
6495.59 3919
6496.35 3964
6497.11 3902
6497.87 3933
6498.64 3935
6499.40 3887
6500.16 3902
6500.92 3884
6501.68 3927
6502.44 3864
6503.20 3838
6503.96 4027
6504.72 4116
6505.48 4012
6506.25 4106
6507.01 4245
6507.77 4414
6508.53 4623
6509.29 4775
6510.05 4681
6510.81 4776
6511.57 4827
6512.34 4885
6513.10 4804
6513.86 4840
6514.62 4805
6515.38 4661
6516.15 4750
6516.91 4850
6517.67 5111
6518.43 5566
6519.19 6069
6519.95 6979
6520.72 8121
6521.48 9014
6522.24 9873
6523.00 10551
6523.77 11166
6524.53 12042
6525.29 12758
6526.05 13743
6526.81 14535
6527.58 14677
6528.34 14689
6529.10 14534
6529.86 13762
6530.63 12685
6531.39 11451
6532.15 10350
6532.92 9717
6533.68 9294
6534.44 9455
6535.20 9685
6535.97 9807
6536.73 9925
6537.49 9698
6538.26 9001
6539.02 8197
6539.78 7449
6540.55 6773
6541.31 5947
6542.07 5332
6542.84 4869
6543.60 4451
6544.36 4177
6545.13 3944
6545.89 3745
6546.65 3591
6547.42 3492
6548.18 3539
6548.94 3457
6549.71 3461
6550.47 3437
6551.24 3442
6552.00 3480
6552.76 3405
6553.53 3459
6554.29 3548
6555.06 3474
6555.82 3440
6556.58 3516
6557.35 3641
6558.11 3723
6558.88 3805
6559.64 3887
6560.41 4034
6561.17 4196
6561.93 4173
6562.70 4283
6563.46 4415
6564.23 4492
6564.99 4587
6565.76 4546
6566.52 4487
6567.29 4406
6568.05 4388
6568.82 4393
6569.58 4227
6570.35 4367
6571.11 4351
6571.88 4230
6572.64 4367
6573.41 4377
6574.17 4439
6574.94 4469
6575.70 4517
6576.47 4571
6577.23 4607
6578.00 4696
6578.76 4756
6579.53 4774
6580.29 4730
6581.06 4703
6581.83 4699
6582.59 4557
6583.36 4517
6584.12 4477
6584.89 4378
6585.65 4289
6586.42 4225
6587.19 4242
6587.95 4384
6588.72 4363
6589.48 4478
6590.25 4733
6591.02 5039
6591.78 5416
6592.55 6028
6593.32 6784
6594.08 7379
6594.85 7583
6595.61 7740
6596.38 7664
6597.15 7490
6597.91 7174
6598.68 6837
6599.45 6479
6600.21 6038
6600.98 5694
6601.75 5530
6602.51 5299
6603.28 5097
6604.05 4945
6604.82 4736
6605.58 4594
6606.35 4370
6607.12 4366
6607.88 4341
6608.65 4252
6609.42 4003
6610.19 3849
6610.95 3805
6611.72 3631
6612.49 3575
6613.25 3523
6614.02 3467
6614.79 3550
6615.56 3554
6616.32 3574
6617.09 3629
6617.86 3631
6618.63 3725
6619.40 3751
6620.16 3806
6620.93 3760
6621.70 3792
6622.47 3804
6623.24 3860
6624.00 3777
6624.77 3779
6625.54 3680
6626.31 3605
6627.08 3603
6627.84 3631
6628.61 3830
6629.38 3932
6630.15 4181
6630.92 4610
6631.69 5220
6632.46 6217
6633.22 7075
6633.99 7777
6634.76 8375
6635.53 8609
6636.30 8293
6637.07 7699
6637.84 7163
6638.61 6438
6639.37 5744
6640.14 5078
6640.91 4659
6641.68 4204
6642.45 3914
6643.22 3741
6643.99 3557
6644.76 3384
6645.53 3360
6646.30 3300
6647.07 3223
6647.84 3155
6648.61 3100
6649.37 3081
6650.14 3052
6650.91 3077
6651.68 3031
6652.45 3014
6653.22 2922
6653.99 2874
6654.76 2863
6655.53 2865
6656.30 2955
6657.07 2927
6657.84 2873
6658.61 2911
6659.38 2975
6660.15 2925
6660.92 2873
6661.69 2884
6662.46 2862
6663.23 2958
6664.00 2931
6664.77 3001
6665.55 3004
6666.32 2853
6667.09 2800
6667.86 2929
6668.63 3060
6669.40 3083
6670.17 3075
6670.94 3165
6671.71 3293
6672.48 3373
6673.25 3393
6674.02 3452
6674.79 3350
6675.57 3287
6676.34 3204
6677.11 3127
6677.88 3082
6678.65 3077
6679.42 2984
6680.19 3007
6680.96 3040
6681.74 2940
6682.51 3036
6683.28 3172
6684.05 3207
6684.82 3323
6685.59 3522
6686.37 3657
6687.14 3655
6687.91 3590
6688.68 3469
6689.45 3246
6690.22 3130
6691.00 3074
6691.77 2864
6692.54 2807
6693.31 2792
6694.08 2814
6694.86 2646
6695.63 2705
6696.40 2693
6697.17 2599
6697.95 2671
6698.72 2641
6699.49 2618
6700.26 2619
6701.04 2597
6701.81 2538
6702.58 2627
6703.35 2510
6704.13 2485
6704.90 2462
6705.67 2406
6706.44 2440
6707.22 2489
6707.99 2446
6708.76 2378
6709.54 2442
6710.31 2427
6711.08 2448
6711.86 2458
6712.63 2472
6713.40 2452
6714.17 2321
6714.95 2336
6715.72 2322
6716.50 2282
6717.27 2360
6718.04 2293
6718.82 2256
6719.59 2252
6720.36 2200
6721.14 2160
6721.91 2175
6722.68 2201
6723.46 2209
6724.23 2244
6725.01 2238
6725.78 2203
6726.55 2188
6727.33 2185
6728.10 2167
6728.88 2216
6729.65 2143
6730.42 2208
6731.20 2218
6731.97 2181
6732.75 2128
6733.52 2168
6734.30 2161
6735.07 2205
6735.84 2185
6736.62 2160
6737.39 2161
6738.17 2259
6738.94 2336
6739.72 2310
6740.49 2196
6741.27 2226
6742.04 2221
6742.82 2137
6743.59 2231
6744.37 2216
6745.14 2229
6745.92 2188
6746.69 2255
6747.47 2297
6748.24 2301
6749.02 2400
6749.79 2434
6750.57 2592
6751.34 2626
6752.12 2744
6752.90 2741
6753.67 2824
6754.45 2849
6755.22 2758
6756.00 2504
6756.77 2408
6757.55 2338
6758.33 2258
6759.10 2293
6759.88 2232
6760.65 2163
6761.43 2152
6762.20 2112
6762.98 2129
6763.76 2196
6764.53 2139
6765.31 2131
6766.09 2228
6766.86 2230
6767.64 2121
6768.41 2077
6769.19 2141
6769.97 2188
6770.74 2110
6771.52 2121
6772.30 2069
6773.07 2152
6773.85 2098
6774.63 2145
6775.40 2156
6776.18 2181
6776.96 2208
6777.74 2230
6778.51 2205
6779.29 2151
6780.07 2160
6780.84 2224
6781.62 2199
6782.40 2127
6783.17 2217
6783.95 2241
6784.73 2170
6785.51 2255
6786.28 2291
6787.06 2276
6787.84 2178
6788.62 2118
6789.39 2126
6790.17 2046
6790.95 1990
6791.73 2044
6792.51 2011
6793.28 2002
6794.06 1969
6794.84 2022
6795.62 2037
6796.39 1939
6797.17 2009
6797.95 1974
6798.73 2043
6799.51 2103
6800.29 2032
6801.06 2108
6801.84 2043
6802.62 2016
6803.40 2052
6804.18 2113
6804.96 2057
6805.73 2034
6806.51 2141
6807.29 2046
6808.07 2013
6808.85 2034
6809.63 1986
6810.41 2059
6811.18 2043
6811.96 2019
6812.74 2022
6813.52 2007
6814.30 1982
6815.08 2038
6815.86 2069
6816.64 2103
6817.42 2160
6818.20 2140
6818.98 2029
6819.76 1998
6820.53 2077
6821.31 2041
6822.09 2161
6822.87 1988
6823.65 2063
6824.43 2060
6825.21 2075
6825.99 2098
6826.77 2080
6827.55 2089
6828.33 2067
6829.11 2068
6829.89 2088
6830.67 2161
6831.45 2134
6832.23 2058
6833.01 2055
6833.79 2125
6834.57 2172
6835.35 2066
6836.13 2062
6836.91 2093
6837.69 2076
6838.47 2076
6839.25 2134
6840.03 2116
6840.81 2017
6841.59 2043
6842.37 2038
6843.16 2053
6843.94 2127
6844.72 2137
6845.50 2240
6846.28 2393
6847.06 2827
6847.84 3302
6848.62 3887
6849.40 4636
6850.18 5267
6850.96 5721
6851.75 5816
6852.53 5617
6853.31 5333
6854.09 4877
6854.87 4332
6855.65 4037
6856.43 3834
6857.22 3641
6858.00 3509
6858.78 3440
6859.56 3304
6860.34 3173
6861.12 3095
6861.90 2938
6862.69 2735
6863.47 2633
6864.25 2560
6865.03 2526
6865.81 2527
6866.60 2524
6867.38 2438
6868.16 2438
6868.94 2393
6869.72 2326
6870.51 2336
6871.29 2283
6872.07 2236
6872.85 2190
6873.64 2257
6874.42 2142
6875.20 2170
6875.98 2196
6876.77 2216
6877.55 2141
6878.33 2174
6879.11 2226
6879.90 2263
6880.68 2211
6881.46 2126
6882.25 2144
6883.03 2177
6883.81 2140
6884.59 2244
6885.38 2387
6886.16 2419
6886.94 2558
6887.73 2638
6888.51 2667
6889.29 2666
6890.08 2649
6890.86 2543
6891.64 2498
6892.43 2423
6893.21 2342
6893.99 2316
6894.78 2242
6895.56 2262
6896.35 2277
6897.13 2247
6897.91 2230
6898.70 2248
6899.48 2324
6900.26 2332
6901.05 2336
6901.83 2327
6902.62 2417
6903.40 2365
6904.18 2266
6904.97 2340
6905.75 2352
6906.54 2325
6907.32 2392
6908.11 2261
6908.89 2240
6909.67 2247
6910.46 2243
6911.24 2244
6912.03 2176
6912.81 2146
6913.60 2125
6914.38 2152
6915.17 2165
6915.95 2134
6916.74 2122
6917.52 2148
6918.31 2135
6919.09 2168
6919.88 2192
6920.66 2128
6921.45 2103
6922.23 2138
6923.02 2239
6923.80 2217
6924.59 2275
6925.37 2243
6926.16 2239
6926.94 2226
6927.73 2223
6928.51 2105
6929.30 2085
6930.09 2214
6930.87 2222
6931.66 2180
6932.44 2217
6933.23 2222
6934.01 2130
6934.80 2105
6935.59 2128
6936.37 2168
6937.16 2200
6937.94 2233
6938.73 2240
6939.52 2320
6940.30 2453
6941.09 2387
6941.88 2436
6942.66 2493
6943.45 2476
6944.23 2538
6945.02 2588
6945.81 2534
6946.59 2632
6947.38 2625
6948.17 2620
6948.95 2661
6949.74 2695
6950.53 2564
6951.31 2617
6952.10 2643
6952.89 2700
6953.67 2744
6954.46 2779
6955.25 2920
6956.04 3029
6956.82 3110
6957.61 3106
6958.40 3056
6959.18 3000
6959.97 2889
6960.76 2913
6961.55 2924
6962.33 3069
6963.12 2963
6963.91 2965
6964.70 2953
6965.48 2977
6966.27 3117
6967.06 3133
6967.85 3181
6968.63 3200
6969.42 3255
6970.21 3263
6971.00 3358
6971.79 3344
6972.57 3400
6973.36 3485
6974.15 3384
6974.94 3552
6975.73 3712
6976.52 3790
6977.30 3955
6978.09 4255
6978.88 4344
6979.67 4505
6980.46 4952
6981.25 5344
6982.03 5817
6982.82 6754
6983.61 7731
6984.40 8661
6985.19 9610
6985.98 10100
6986.77 10231
6987.55 9894
6988.34 9078
6989.13 8283
6989.92 7499
6990.71 6605
6991.50 6083
6992.29 5641
6993.08 5376
6993.87 5172
6994.66 5275
6995.45 5775
6996.24 6544
6997.02 7919
6997.81 9401
6998.60 10868
6999.39 11964
7000.18 12480
7000.97 12374
7001.76 11833
7002.55 10905
7003.34 9824
7004.13 8477
7004.92 7536
7005.71 6478
7006.50 5607
7007.29 4849
7008.08 4343
7008.87 3997
7009.66 3798
7010.45 3606
7011.24 3595
7012.03 3502
7012.82 3521
7013.61 3573
7014.40 3451
7015.19 3322
7015.98 3279
7016.77 3208
7017.56 3124
7018.35 3033
7019.15 2966
7019.94 2900
7020.73 2874
7021.52 2903
7022.31 2959
7023.10 2918
7023.89 3111
7024.68 3157
7025.47 3221
7026.26 3272
7027.05 3263
7027.85 3182
7028.64 3158
7029.43 3080
7030.22 2941
7031.01 2877
7031.80 2797
7032.59 2710
7033.38 2723
7034.18 2828
7034.97 2908
7035.76 3086
7036.55 3001
7037.34 3068
7038.13 3111
7038.93 3203
7039.72 3306
7040.51 3331
7041.30 3202
7042.09 3113
7042.89 3122
7043.68 3104
7044.47 3090
7045.26 2996
7046.05 2997
7046.85 3092
7047.64 3199
7048.43 3316
7049.22 3604
7050.01 3792
7050.81 4038
7051.60 3880
7052.39 3888
7053.18 3616
7053.98 3393
7054.77 3221
7055.56 3072
7056.36 2926
7057.15 2797
7057.94 2745
7058.73 2698
7059.53 2684
7060.32 2701
7061.11 2722
7061.91 2796
7062.70 2693
7063.49 2662
7064.29 2781
7065.08 2746
7065.87 2654
7066.66 2671
7067.46 2664
7068.25 2748
7069.04 2697
7069.84 2567
7070.63 2528
7071.43 2577
7072.22 2536
7073.01 2521
7073.81 2436
7074.60 2464
7075.39 2472
7076.19 2471
7076.98 2515
7077.78 2507
7078.57 2401
7079.36 2403
7080.16 2385
7080.95 2305
7081.75 2362
7082.54 2318
7083.33 2288
7084.13 2314
7084.92 2275
7085.72 2256
7086.51 2291
7087.31 2229
7088.10 2265
7088.90 2312
7089.69 2420
7090.48 2477
7091.28 2518
7092.07 2564
7092.87 2554
7093.66 2519
7094.46 2442
7095.25 2395
7096.05 2390
7096.84 2367
7097.64 2307
7098.43 2330
7099.23 2348
7100.02 2313
7100.82 2277
7101.61 2239
7102.41 2208
7103.20 2168
7104.00 2135
7104.80 2075
7105.59 2033
7106.39 1986
7107.18 1926
7107.98 1856
7108.77 1776
7109.57 1757
7110.36 1784
7111.16 1783
7111.96 1809
7112.75 1849
7113.55 1797
7114.34 1864
7115.14 1829
7115.94 1871
7116.73 1877
7117.53 1841
7118.32 1853
7119.12 1921
7119.92 1824
7120.71 1781
7121.51 1818
7122.31 1837
7123.10 1855
7123.90 1802
7124.70 1828
7125.49 1797
7126.29 1756
7127.09 1764
7127.88 1790
7128.68 1800
7129.48 1817
7130.27 1815
7131.07 1864
7131.87 1867
7132.66 1869
7133.46 1768
7134.26 1741
7135.06 1764
7135.85 1734
7136.65 1766
7137.45 1751
7138.24 1776
7139.04 1717
7139.84 1755
7140.64 1785
7141.43 1817
7142.23 1826
7143.03 1871
7143.83 1846
7144.62 1792
7145.42 1782
7146.22 1768
7147.02 1741
7147.82 1745
7148.61 1701
7149.41 1723
7150.21 1746
7151.01 1666
7151.81 1658
7152.60 1631
7153.40 1619
7154.20 1714
7155.00 1711
7155.80 1714
7156.59 1785
7157.39 1681
7158.19 1706
7158.99 1681
7159.79 1694
7160.59 1714
7161.39 1662
7162.18 1708
7162.98 1653
7163.78 1616
7164.58 1660
7165.38 1626
7166.18 1571
7166.98 1600
7167.78 1700
7168.57 1695
7169.37 1641
7170.17 1749
7170.97 1802
7171.77 1738
7172.57 1781
7173.37 1698
7174.17 1645
7174.97 1679
7175.77 1658
7176.57 1629
7177.37 1652
7178.17 1653
7178.97 1650
7179.77 1667
7180.56 1676
7181.36 1682
7182.16 1734
7182.96 1853
7183.76 1838
7184.56 1863
7185.36 1824
7186.16 1743
7186.96 1786
7187.76 1739
7188.56 1691
7189.36 1623
7190.16 1623
7190.96 1596
7191.76 1559
7192.57 1547
7193.37 1586
7194.17 1525
7194.97 1513
7195.77 1492
7196.57 1522
7197.37 1574
7198.17 1524
7198.97 1519
7199.77 1606
7200.57 1498
7201.37 1546
7202.17 1503
7202.97 1497
7203.77 1517
7204.58 1568
7205.38 1524
7206.18 1492
7206.98 1523
7207.78 1510
7208.58 1546
7209.38 1511
7210.18 1427
7210.99 1505
7211.79 1511
7212.59 1571
7213.39 1546
7214.19 1504
7214.99 1560
7215.79 1496
7216.60 1495
7217.40 1490
7218.20 1460
7219.00 1502
7219.80 1528
7220.60 1544
7221.41 1495
7222.21 1546
7223.01 1513
7223.81 1546
7224.62 1532
7225.42 1474
7226.22 1508
7227.02 1555
7227.82 1487
7228.63 1427
7229.43 1474
7230.23 1532
7231.03 1483
7231.84 1465
7232.64 1466
7233.44 1447
7234.24 1435
7235.05 1481
7235.85 1525
7236.65 1552
7237.45 1533
7238.26 1500
7239.06 1563
7239.86 1550
7240.67 1550
7241.47 1554
7242.27 1585
7243.08 1542
7243.88 1639
7244.68 1626
7245.49 1578
7246.29 1594
7247.09 1609
7247.90 1623
7248.70 1648
7249.50 1655
7250.31 1669
7251.11 1646
7251.91 1693
7252.72 1724
7253.52 1665
7254.32 1732
7255.13 1710
7255.93 1748
7256.74 1737
7257.54 1786
7258.34 1757
7259.15 1896
7259.95 1991
7260.76 1990
7261.56 2088
7262.36 2077
7263.17 2049
7263.97 2038
7264.78 2100
7265.58 2058
7266.39 1993
7267.19 2087
7268.00 2006
7268.80 2003
7269.60 2057
7270.41 2032
7271.21 2036
7272.02 2078
7272.82 2165
7273.63 2202
7274.43 2188
7275.24 2165
7276.04 2184
7276.85 2279
7277.65 2331
7278.46 2353
7279.26 2399
7280.07 2477
7280.87 2769
7281.68 3269
7282.48 3594
7283.29 3982
7284.09 4146
7284.90 4294
7285.71 4229
7286.51 4165
7287.32 3914
7288.12 3693
7288.93 3443
7289.73 3150
7290.54 2913
7291.35 2802
7292.15 2635
7292.96 2554
7293.76 2542
7294.57 2427
7295.38 2402
7296.18 2404
7296.99 2382
7297.79 2423
7298.60 2433
7299.41 2451
7300.21 2490
7301.02 2485
7301.82 2519
7302.63 2571
7303.44 2589
7304.24 2676
7305.05 2732
7305.86 2789
7306.66 2982
7307.47 3210
7308.28 3361
7309.08 3640
7309.89 3864
7310.70 3938
7311.50 3994
7312.31 3930
7313.12 3882
7313.93 3801
7314.73 3570
7315.54 3524
7316.35 3652
7317.15 3785
7317.96 3973
7318.77 4420
7319.58 4853
7320.38 5203
7321.19 5427
7322.00 5444
7322.81 5333
7323.61 5034
7324.42 4693
7325.23 4258
7326.04 3868
7326.84 3703
7327.65 3428
7328.46 3242
7329.27 3183
7330.08 3041
7330.88 3042
7331.69 3151
7332.50 3331
7333.31 3626
7334.12 3866
7334.92 4052
7335.73 4139
7336.54 4322
7337.35 4053
7338.16 3990
7338.97 3741
7339.78 3452
7340.58 3143
7341.39 2962
7342.20 2847
7343.01 2718
7343.82 2645
7344.63 2598
7345.44 2584
7346.24 2642
7347.05 2633
7347.86 2590
7348.67 2608
7349.48 2563
7350.29 2564
7351.10 2575
7351.91 2529
7352.72 2410
7353.53 2399
7354.34 2403
7355.14 2354
7355.95 2293
7356.76 2390
7357.57 2382
7358.38 2484
7359.19 2472
7360.00 2550
7360.81 2588
7361.62 2610
7362.43 2624
7363.24 2599
7364.05 2641
7364.86 2577
7365.67 2523
7366.48 2600
7367.29 2458
7368.10 2467
7368.91 2554
7369.72 2421
7370.53 2444
7371.34 2458
7372.15 2599
7372.96 2650
7373.77 2698
7374.58 2632
7375.39 2705
7376.20 2786
7377.01 2931
7377.82 3106
7378.63 3337
7379.44 3573
7380.26 3806
7381.07 3942
7381.88 4024
7382.69 4131
7383.50 3969
7384.31 3840
7385.12 3589
7385.93 3291
7386.74 3153
7387.55 2955
7388.36 2773
7389.18 2656
7389.99 2592
7390.80 2570
7391.61 2537
7392.42 2491
7393.23 2402
7394.04 2454
7394.86 2463
7395.67 2486
7396.48 2649
7397.29 2787
7398.10 2931
7398.91 3144
7399.73 3423
7400.54 3603
7401.35 3677
7402.16 3738
7402.97 3675
7403.79 3516
7404.60 3501
7405.41 3438
7406.22 3420
7407.03 3354
7407.85 3343
7408.66 3292
7409.47 3124
7410.28 2962
7411.10 2872
7411.91 2659
7412.72 2554
7413.53 2361
7414.35 2242
7415.16 2227
7415.97 2158
7416.78 2081
7417.60 2066
7418.41 2069
7419.22 2035
7420.03 1982
7420.85 1899
7421.66 1874
7422.47 1874
7423.29 1866
7424.10 1836
7424.91 1819
7425.73 1830
7426.54 1882
7427.35 1861
7428.17 1869
7428.98 1773
7429.79 1744
7430.61 1712
7431.42 1737
7432.23 1811
7433.05 1791
7433.86 1732
7434.67 1777
7435.49 1805
7436.30 1814
7437.12 1783
7437.93 1800
7438.74 1849
7439.56 1814
7440.37 1867
7441.18 1859
7442.00 1858
7442.81 1812
7443.63 1803
7444.44 1838
7445.26 1854
7446.07 1842
7446.88 1758
7447.70 1793
7448.51 1781
7449.33 1772
7450.14 1734
7450.96 1735
7451.77 1715
7452.59 1663
7453.40 1762
7454.22 1705
7455.03 1690
7455.85 1665
7456.66 1728
7457.47 1706
7458.29 1702
7459.10 1785
7459.92 1733
7460.74 1730
7461.55 1777
7462.37 1799
7463.18 1697
7464.00 1794
7464.81 1832
7465.63 1859
7466.44 1901
7467.26 1881
7468.07 1935
7468.89 1922
7469.70 1925
7470.52 1898
7471.34 1896
7472.15 1839
7472.97 1786
7473.78 1760
7474.60 1781
7475.41 1698
7476.23 1663
7477.05 1687
7477.86 1730
7478.68 1613
7479.49 1716
7480.31 1661
7481.13 1633
7481.94 1642
7482.76 1674
7483.58 1642
7484.39 1618
7485.21 1690
7486.03 1672
7486.84 1647
7487.66 1619
7488.48 1618
7489.29 1595
7490.11 1598
7490.93 1572
7491.74 1565
7492.56 1543
7493.38 1581
7494.19 1555
7495.01 1509
7495.83 1586
7496.64 1542
7497.46 1585
7498.28 1584
7499.10 1510
7499.91 1481
7500.73 1520
7501.55 1573
7502.36 1562
7503.18 1533
7504.00 1567
7504.82 1534
7505.63 1527
7506.45 1556
7507.27 1537
7508.09 1537
7508.90 1493
7509.72 1450
7510.54 1432
7511.36 1505
7512.18 1535
7512.99 1502
7513.81 1493
7514.63 1449
7515.45 1427
7516.27 1469
7517.08 1432
7517.90 1377
7518.72 1428
7519.54 1460
7520.36 1524
7521.18 1439
7521.99 1451
7522.81 1514
7523.63 1516
7524.45 1498
7525.27 1477
7526.09 1491
7526.91 1480
7527.72 1493
7528.54 1503
7529.36 1446
7530.18 1421
7531.00 1446
7531.82 1460
7532.64 1523
7533.46 1514
7534.28 1494
7535.10 1523
7535.91 1533
7536.73 1549
7537.55 1520
7538.37 1483
7539.19 1571
7540.01 1515
7540.83 1555
7541.65 1583
7542.47 1586
7543.29 1581
7544.11 1572
7544.93 1639
7545.75 1563
7546.57 1536
7547.39 1540
7548.21 1583
7549.03 1606
7549.85 1631
7550.67 1539
7551.49 1590
7552.31 1655
7553.13 1647
7553.95 1658
7554.77 1647
7555.59 1743
7556.41 1769
7557.23 1839
7558.05 1795
7558.87 1760
7559.69 1801
7560.51 1811
7561.33 1846
7562.15 1795
7562.97 1783
7563.79 1709
7564.61 1687
7565.44 1736
7566.26 1738
7567.08 1738
7567.90 1759
7568.72 1735
7569.54 1758
7570.36 1778
7571.18 1782
7572.00 1762
7572.82 1743
7573.65 1705
7574.47 1752
7575.29 1765
7576.11 1727
7576.93 1720
7577.75 1707
7578.57 1719
7579.40 1697
7580.22 1708
7581.04 1757
7581.86 1749
7582.68 1780
7583.50 1843
7584.33 1884
7585.15 1934
7585.97 2010
7586.79 2003
7587.61 2052
7588.44 2004
7589.26 2097
7590.08 2126
7590.90 2058
7591.72 2075
7592.55 2065
7593.37 2008
7594.19 1974
7595.01 2002
7595.84 2059
7596.66 2010
7597.48 2021
7598.30 2104
7599.13 2188
7599.95 2298
7600.77 2434
7601.59 2729
7602.42 3054
7603.24 3266
7604.06 3526
7604.89 3652
7605.71 3576
7606.53 3547
7607.36 3394
7608.18 3285
7609.00 3067
7609.82 2852
7610.65 2663
7611.47 2540
7612.29 2477
7613.12 2393
7613.94 2271
7614.77 2294
7615.59 2310
7616.41 2267
7617.24 2323
7618.06 2313
7618.88 2283
7619.71 2260
7620.53 2257
7621.35 2232
7622.18 2233
7623.00 2246
7623.83 2183
7624.65 2179
7625.47 2231
7626.30 2319
7627.12 2468
7627.95 2666
7628.77 2990
7629.60 3204
7630.42 3630
7631.24 3787
7632.07 3768
7632.89 3876
7633.72 3797
7634.54 3575
7635.37 3367
7636.19 3094
7637.02 2778
7637.84 2511
7638.67 2370
7639.49 2221
7640.31 2114
7641.14 2039
7641.96 2081
7642.79 1987
7643.61 1866
7644.44 1879
7645.26 1865
7646.09 1847
7646.92 1855
7647.74 1766
7648.57 1730
7649.39 1771
7650.22 1757
7651.04 1698
7651.87 1749
7652.69 1704
7653.52 1689
7654.34 1642
7655.17 1637
7656.00 1573
7656.82 1574
7657.65 1633
7658.47 1650
7659.30 1610
7660.12 1640
7660.95 1595
7661.78 1569
7662.60 1630
7663.43 1628
7664.25 1592
7665.08 1558
7665.91 1621
7666.73 1671
7667.56 1667
7668.39 1642
7669.21 1654
7670.04 1671
7670.87 1665
7671.69 1690
7672.52 1655
7673.35 1579
7674.17 1639
7675.00 1611
7675.83 1549
7676.65 1550
7677.48 1546
7678.31 1591
7679.13 1522
7679.96 1506
7680.79 1530
7681.61 1496
7682.44 1541
7683.27 1559
7684.10 1584
7684.92 1514
7685.75 1552
7686.58 1543
7687.40 1515
7688.23 1470
7689.06 1490
7689.89 1489
7690.71 1525
7691.54 1477
7692.37 1527
7693.20 1479
7694.03 1522
7694.85 1485
7695.68 1510
7696.51 1546
7697.34 1575
7698.16 1584
7698.99 1611
7699.82 1577
7700.65 1538
7701.48 1543
7702.31 1521
7703.13 1571
7703.96 1542
7704.79 1491
7705.62 1527
7706.45 1542
7707.28 1562
7708.10 1547
7708.93 1582
7709.76 1560
7710.59 1480
7711.42 1521
7712.25 1599
7713.08 1537
7713.90 1491
7714.73 1510
7715.56 1420
7716.39 1473
7717.22 1477
7718.05 1462
7718.88 1461
7719.71 1447
7720.54 1466
7721.37 1537
7722.20 1458
7723.02 1464
7723.85 1439
7724.68 1479
7725.51 1436
7726.34 1437
7727.17 1416
7728.00 1499
7728.83 1522
7729.66 1536
7730.49 1512
7731.32 1546
7732.15 1519
7732.98 1529
7733.81 1534
7734.64 1521
7735.47 1496
7736.30 1524
7737.13 1518
7737.96 1543
7738.79 1602
7739.62 1532
7740.45 1557
7741.28 1542
7742.11 1556
7742.94 1732
7743.77 1841
7744.60 2071
7745.43 2336
7746.26 2535
7747.09 2828
7747.92 3025
7748.75 2985
7749.59 2849
7750.42 2580
7751.25 2387
7752.08 2200
7752.91 2006
7753.74 1958
7754.57 1801
7755.40 1676
7756.23 1623
7757.06 1534
7757.90 1552
7758.73 1572
7759.56 1510
7760.39 1482
7761.22 1538
7762.05 1561
7762.88 1501
7763.71 1528
7764.55 1514
7765.38 1483
7766.21 1426
7767.04 1419
7767.87 1364
7768.70 1329
7769.54 1278
7770.37 1280
7771.20 1294
7772.03 1303
7772.86 1308
7773.70 1334
7774.53 1270
7775.36 1341
7776.19 1321
7777.02 1368
7777.86 1311
7778.69 1345
7779.52 1288
7780.35 1346
7781.19 1301
7782.02 1310
7782.85 1406
7783.68 1447
7784.52 1436
7785.35 1444
7786.18 1452
7787.01 1460
7787.85 1437
7788.68 1433
7789.51 1444
7790.35 1363
7791.18 1415
7792.01 1413
7792.84 1376
7793.68 1414
7794.51 1405
7795.34 1368
7796.18 1331
7797.01 1337
7797.84 1342
7798.68 1338
7799.51 1327
7800.34 1275
7801.18 1320
7802.01 1283
7802.84 1320
7803.68 1374
7804.51 1290
7805.35 1313
7806.18 1326
7807.01 1360
7807.85 1352
7808.68 1379
7809.51 1387
7810.35 1402
7811.18 1380
7812.02 1362
7812.85 1413
7813.68 1504
7814.52 1477
7815.35 1539
7816.19 1545
7817.02 1493
7817.86 1527
7818.69 1513
7819.52 1420
7820.36 1456
7821.19 1422
7822.03 1435
7822.86 1429
7823.70 1427
7824.53 1394
7825.37 1419
7826.20 1488
7827.04 1432
7827.87 1456
7828.71 1429
7829.54 1365
7830.38 1373
7831.21 1345
7832.05 1421
7832.88 1413
7833.72 1355
7834.55 1351
7835.39 1378
7836.22 1440
7837.06 1385
7837.89 1357
7838.73 1385
7839.57 1346
7840.40 1378
7841.24 1371
7842.07 1293
7842.91 1309
7843.74 1304
7844.58 1305
7845.42 1322
7846.25 1343
7847.09 1296
7847.92 1299
7848.76 1314
7849.60 1269
7850.43 1349
7851.27 1300
7852.10 1277
7852.94 1251
7853.78 1235
7854.61 1283
7855.45 1345
7856.29 1351
7857.12 1372
7857.96 1328
7858.79 1346
7859.63 1340
7860.47 1309
7861.30 1288
7862.14 1298
7862.98 1302
7863.81 1324
7864.65 1268
7865.49 1242
7866.33 1307
7867.16 1283
7868.00 1260
7868.84 1291
7869.67 1264
7870.51 1280
7871.35 1340
7872.19 1295
7873.02 1333
7873.86 1373
7874.70 1332
7875.54 1456
7876.37 1461
7877.21 1436
7878.05 1471
7878.89 1534
7879.72 1378
7880.56 1472
7881.40 1392
7882.24 1362
7883.07 1332
7883.91 1310
7884.75 1291
7885.59 1273
7886.43 1337
7887.26 1297
7888.10 1324
7888.94 1350
7889.78 1335
7890.62 1323
7891.45 1329
7892.29 1328
7893.13 1322
7893.97 1379
7894.81 1338
7895.65 1315
7896.49 1336
7897.32 1382
7898.16 1374
7899.00 1342
7899.84 1305
7900.68 1344
7901.52 1367
7902.36 1306
7903.20 1291
7904.03 1245
7904.87 1279
7905.71 1256
7906.55 1235
7907.39 1245
7908.23 1312
7909.07 1266
7909.91 1319
7910.75 1371
7911.59 1394
7912.43 1402
7913.27 1442
7914.11 1538
7914.94 1547
7915.78 1620
7916.62 1717
7917.46 1702
7918.30 1660
7919.14 1509
7919.98 1548
7920.82 1532
7921.66 1526
7922.50 1393
7923.34 1363
7924.18 1285
7925.02 1231
7925.86 1226
7926.70 1273
7927.54 1294
7928.38 1273
7929.22 1299
7930.06 1265
7930.90 1206
7931.74 1201
7932.59 1209
7933.43 1169
7934.27 1218
7935.11 1198
7935.95 1149
7936.79 1124
7937.63 1152
7938.47 1111
7939.31 1238
7940.15 1185
7940.99 1196
7941.83 1280
7942.67 1292
7943.52 1344
7944.36 1311
7945.20 1317
7946.04 1268
7946.88 1298
7947.72 1231
7948.56 1246
7949.40 1224
7950.25 1235
7951.09 1213
7951.93 1217
7952.77 1212
7953.61 1168
7954.45 1231
7955.29 1250
7956.14 1292
7956.98 1216
7957.82 1198
7958.66 1227
7959.50 1228
7960.35 1164
7961.19 1190
7962.03 1205
7962.87 1199
7963.71 1168
7964.56 1220
7965.40 1249
7966.24 1257
7967.08 1299
7967.93 1261
7968.77 1404
7969.61 1329
7970.45 1353
7971.29 1273
7972.14 1291
7972.98 1232
7973.82 1274
7974.67 1207
7975.51 1195
7976.35 1242
7977.19 1197
7978.04 1201
7978.88 1185
7979.72 1223
7980.57 1190
7981.41 1170
7982.25 1145
7983.09 1175
7983.94 1135
7984.78 1187
7985.62 1237
7986.47 1229
7987.31 1141
7988.15 1105
7989.00 1124
7989.84 1176
7990.68 1133
7991.53 1089
7992.37 1102
7993.22 1072
7994.06 1091
7994.90 1085
7995.75 1099
7996.59 1061
7997.43 1096
7998.28 1120
7999.12 1160
7999.97 1084
8000.81 1156
8001.65 1121
8002.50 1137
8003.34 1119
8004.19 1108
8005.03 1112
8005.88 1173
8006.72 1187
8007.57 1137
8008.41 1174
8009.25 1130
8010.10 1119
8010.94 1130
8011.79 1146
8012.63 1096
8013.48 1090
8014.32 1123
8015.17 1140
8016.01 1124
8016.86 1059
8017.70 1072
8018.55 1057
8019.39 1067
8020.24 1074
8021.08 1075
8021.93 1052
8022.77 1048
8023.62 1049
8024.46 1111
8025.31 1059
8026.15 1115
8027.00 1126
8027.84 1087
8028.69 1088
8029.54 1127
8030.38 1072
8031.23 1109
8032.07 1068
8032.92 1064
8033.76 1115
8034.61 1071
8035.46 1089
8036.30 1055
8037.15 989
8037.99 1001
8038.84 1024
8039.69 1041
8040.53 1069
8041.38 1060
8042.22 1078
8043.07 1098
8043.92 1031
8044.76 1026
8045.61 1086
8046.46 1134
8047.30 1149
8048.15 1070
8049.00 1050
8049.84 1078
8050.69 1105
8051.54 1060
8052.38 1046
8053.23 1050
8054.08 1030
8054.92 1063
8055.77 1085
8056.62 1039
8057.46 995
8058.31 1036
8059.16 1041
8060.01 1067
8060.85 1020
8061.70 1031
8062.55 1080
8063.40 1061
8064.24 1122
8065.09 1088
8065.94 1029
8066.79 1038
8067.63 1095
8068.48 1065
8069.33 1050
8070.18 1003
8071.02 1030
8071.87 1078
8072.72 1018
8073.57 1041
8074.42 1030
8075.26 1037
8076.11 1005
8076.96 982
8077.81 932
8078.66 1004
8079.50 1000
8080.35 999
8081.20 1030
8082.05 994
8082.90 940
8083.75 976
8084.59 1014
8085.44 973
8086.29 1031
8087.14 1023
8087.99 1013
8088.84 971
8089.69 1021
8090.53 1063
8091.38 1045
8092.23 985
8093.08 987
8093.93 994
8094.78 989
8095.63 987
8096.48 1004
8097.33 984
8098.18 1004
8099.02 1073
8099.87 1088
8100.72 1052
8101.57 1051
8102.42 1066
8103.27 1019
8104.12 1039
8104.97 990
8105.82 1021
8106.67 1013
8107.52 1011
8108.37 1022
8109.22 1031
8110.07 1001
8110.92 1083
8111.77 1051
8112.62 1051
8113.47 1014
8114.32 1019
8115.17 1088
8116.02 1064
8116.87 1070
8117.72 1104
8118.57 1127
8119.42 1130
8120.27 1130
8121.12 1128
8121.97 1117
8122.82 1123
8123.67 1102
8124.52 1076
8125.37 1060
8126.22 1111
8127.07 1140
8127.93 1053
8128.78 1068
8129.63 1131
8130.48 1056
8131.33 1125
8132.18 1099
8133.03 1115
8133.88 1133
8134.73 1092
8135.58 1115
8136.44 1071
8137.29 1132
8138.14 1086
8138.99 1116
8139.84 1085
8140.69 1087
8141.54 1094
8142.39 1107
8143.25 1112
8144.10 1167
8144.95 1133
8145.80 1162
8146.65 1207
8147.50 1247
8148.36 1250
8149.21 1244
8150.06 1304
8150.91 1302
8151.76 1325
8152.62 1345
8153.47 1419
8154.32 1484
8155.17 1563
8156.02 1436
8156.88 1473
8157.73 1535
8158.58 1450
8159.43 1363
8160.29 1273
8161.14 1265
8161.99 1216
8162.84 1207
8163.70 1153
8164.55 1100
8165.40 1096
8166.25 1132
8167.11 1089
8167.96 1145
8168.81 1129
8169.67 1084
8170.52 1126
8171.37 1110
8172.23 1135
8173.08 1106
8173.93 1122
8174.78 1103
8175.64 1051
8176.49 1068
8177.34 1050
8178.20 1068
8179.05 1095
8179.90 1051
8180.76 1064
8181.61 1056
8182.47 1025
8183.32 1021
8184.17 1005
8185.03 998
8185.88 964
8186.73 972
8187.59 1016
8188.44 969
8189.30 949
8190.15 966
8191.00 1016
8191.86 1011
8192.71 944
8193.57 1000
8194.42 997
8195.27 986
8196.13 978
8196.98 967
8197.84 959
8198.69 971
8199.55 966
8200.40 981
8201.26 1008
8202.11 979
8202.96 941
8203.82 949
8204.67 999
8205.53 980
8206.38 990
8207.24 983
8208.09 971
8208.95 1031
8209.80 964
8210.66 991
8211.51 979
8212.37 968
8213.22 972
8214.08 981
8214.93 1034
8215.79 1010
8216.65 999
8217.50 993
8218.36 1027
8219.21 1020
8220.07 1024
8220.92 1026
8221.78 1034
8222.63 1063
8223.49 1041
8224.35 1051
8225.20 1076
8226.06 1106
8226.91 1083
8227.77 1108
8228.63 989
8229.48 969
8230.34 1008
8231.19 1024
8232.05 946
8232.91 982
8233.76 1034
8234.62 1015
8235.47 980
8236.33 984
8237.19 956
8238.04 935
8238.90 1003
8239.76 1012
8240.61 1028
8241.47 1009
8242.33 975
8243.18 949
8244.04 965
8244.90 974
8245.75 983
8246.61 1026
8247.47 1030
8248.33 991
8249.18 967
8250.04 971
8250.90 1031
8251.75 1012
8252.61 976
8253.47 985
8254.33 1004
8255.18 1001
8256.04 999
8256.90 987
8257.76 999
8258.61 1015
8259.47 990
8260.33 1009
8261.19 995
8262.04 958
8262.90 974
8263.76 973
8264.62 971
8265.48 975
8266.33 949
8267.19 1007
8268.05 999
8268.91 987
8269.77 947
8270.62 961
8271.48 962
8272.34 973
8273.20 1000
8274.06 979
8274.92 1004
8275.77 980
8276.63 950
8277.49 982
8278.35 981
8279.21 975
8280.07 993
8280.93 978
8281.78 1018
8282.64 974
8283.50 1016
8284.36 1001
8285.22 975
8286.08 938
8286.94 977
8287.80 1001
8288.66 979
8289.51 977
8290.37 974
8291.23 979
8292.09 978
8292.95 957
8293.81 940
8294.67 1001
8295.53 980
8296.39 1001
8297.25 1008
8298.11 990
8298.97 1033
8299.83 1014
8300.69 967
8301.55 993
8302.41 1063
8303.27 1037
8304.13 1005
8304.99 979
8305.85 998
8306.71 1023
8307.57 1073
8308.43 1009
8309.29 1037
8310.15 1022
8311.01 1025
8311.87 1043
8312.73 1018
8313.59 1047
8314.45 1072
8315.31 1068
8316.17 1097
8317.03 1071
8317.89 1038
8318.75 1070
8319.61 1047
8320.47 1041
8321.33 976
8322.20 1045
8323.06 1093
8323.92 1089
8324.78 1072
8325.64 1089
8326.50 1108
8327.36 1054
8328.22 1038
8329.08 1054
8329.94 1070
8330.81 1034
8331.67 1065
8332.53 1044
8333.39 1067
8334.25 1025
8335.11 1026
8335.97 1025
8336.84 1048
8337.70 1043
8338.56 1019
8339.42 1010
8340.28 1050
8341.15 1070
8342.01 1070
8342.87 1087
8343.73 1106
8344.59 1065
8345.45 1076
8346.32 1103
8347.18 1100
8348.04 1056
8348.90 1061
8349.77 1079
8350.63 1067
8351.49 1108
8352.35 1049
8353.22 1071
8354.08 1103
8354.94 1092
8355.80 1105
8356.67 1083
8357.53 1128
8358.39 1128
8359.25 1067
8360.12 1064
8360.98 1162
8361.84 1082
8362.71 1106
8363.57 1117
8364.43 1119
8365.29 1133
8366.16 1119
8367.02 1143
8367.88 1155
8368.75 1143
8369.61 1133
8370.47 1227
8371.34 1148
8372.20 1206
8373.06 1151
8373.93 1187
8374.79 1198
8375.65 1118
8376.52 1152
8377.38 1186
8378.25 1185
8379.11 1192
8379.97 1201
8380.84 1241
8381.70 1222
8382.56 1239
8383.43 1286
8384.29 1275
8385.16 1259
8386.02 1270
8386.89 1325
8387.75 1276
8388.61 1307
8389.48 1320
8390.34 1339
8391.21 1376
8392.07 1365
8392.94 1345
8393.80 1346
8394.67 1387
8395.53 1464
8396.39 1438
8397.26 1405
8398.12 1451
8398.99 1439
8399.85 1518
8400.72 1479
8401.58 1554
8402.45 1531
8403.31 1521
8404.18 1540
8405.04 1587
8405.91 1643
8406.77 1626
8407.64 1657
8408.50 1661
8409.37 1681
8410.24 1679
8411.10 1712
8411.97 1748
8412.83 1761
8413.70 1712
8414.56 1744
8415.43 1710
8416.29 1753
8417.16 1727
8418.03 1781
8418.89 1853
8419.76 1817
8420.62 1790
8421.49 1811
8422.36 1894
8423.22 1880
8424.09 1958
8424.95 2011
8425.82 2016
8426.69 2069
8427.55 2116
8428.42 2105
8429.28 2211
8430.15 2249
8431.02 2227
8431.88 2254
8432.75 2276
8433.62 2336
8434.48 2449
8435.35 2602
8436.22 2612
8437.08 2695
8437.95 2822
8438.82 2959
8439.68 2960
8440.55 3144
8441.42 3113
8442.29 3132
8443.15 3295
8444.02 3403
8444.89 3357
8445.75 3445
8446.62 3525
8447.49 3613
8448.36 3816
8449.22 4022
8450.09 4552
8450.96 5210
8451.83 6242
8452.69 7349
8453.56 8679
8454.43 9481
8455.30 10403
8456.16 10773
8457.03 10574
8457.90 10133
8458.77 9355
8459.64 8490
8460.50 7542
8461.37 6709
8462.24 5782
8463.11 5059
8463.98 4438
8464.84 3920
8465.71 3548
8466.58 3214
8467.45 2947
8468.32 2727
8469.19 2589
8470.05 2479
8470.92 2349
8471.79 2262
8472.66 2305
8473.53 2286
8474.40 2094
8475.27 2013
8476.13 2000
8477.00 2062
8477.87 2031
8478.74 2013
8479.61 2120
8480.48 2083
8481.35 2158
8482.22 2191
8483.09 2221
8483.96 2180
8484.82 2156
8485.69 2187
8486.56 2076
8487.43 2074
8488.30 2091
8489.17 2180
8490.04 2224
8490.91 2264
8491.78 2352
8492.65 2469
8493.52 2514
8494.39 2538
8495.26 2452
8496.13 2448
8497.00 2365
8497.87 2358
8498.74 2232
8499.61 2159
8500.48 2094
8501.35 2049
8502.22 1994
8503.09 1879
8503.96 1953
8504.83 1909
8505.70 1930
8506.57 1943
8507.44 1919
8508.31 1947
8509.18 1930
8510.05 1976
8510.92 2026
8511.79 1999
8512.66 2021
8513.53 2066
8514.40 2045
8515.27 2073
8516.15 2024
8517.02 2071
8517.89 2119
8518.76 2191
8519.63 2114
8520.50 2086
8521.37 2093
8522.24 2145
8523.11 2099
8523.98 2156
8524.86 2147
8525.73 2059
8526.60 2087
8527.47 2115
8528.34 2125
8529.21 2150
8530.08 2220
8530.96 2226
8531.83 2284
8532.70 2286
8533.57 2255
8534.44 2320
8535.31 2300
8536.19 2278
8537.06 2289
8537.93 2166
8538.80 2066
8539.67 2070
8540.55 2021
8541.42 2005
8542.29 1973
8543.16 1928
8544.03 1845
8544.91 1865
8545.78 1803
8546.65 1825
8547.52 1830
8548.40 1945
8549.27 1949
8550.14 2033
8551.01 2146
8551.89 2261
8552.76 2370
8553.63 2439
8554.51 2479
8555.38 2515
8556.25 2451
8557.12 2301
8558.00 2255
8558.87 2105
8559.74 2080
8560.62 2025
8561.49 1982
8562.36 1930
8563.24 1904
8564.11 1863
8564.98 1763
8565.86 1749
8566.73 1671
8567.60 1685
8568.48 1653
8569.35 1648
8570.22 1606
8571.10 1629
8571.97 1606
8572.84 1639
8573.72 1631
8574.59 1556
8575.46 1539
8576.34 1561
8577.21 1473
8578.09 1491
8578.96 1495
8579.83 1496
8580.71 1501
8581.58 1504
8582.46 1496
8583.33 1415
8584.21 1470
8585.08 1455
8585.95 1497
8586.83 1483
8587.70 1448
8588.58 1460
8589.45 1441
8590.33 1460
8591.20 1461
8592.08 1508
8592.95 1540
8593.83 1557
8594.70 1588
8595.58 1587
8596.45 1642
8597.33 1611
8598.20 1618
8599.08 1588
8599.95 1594
8600.83 1606
8601.70 1576
8602.58 1586
8603.45 1529
8604.33 1613
8605.20 1617
8606.08 1574
8606.95 1568
8607.83 1552
8608.70 1567
8609.58 1533
8610.45 1583
8611.33 1580
8612.21 1563
8613.08 1560
8613.96 1580
8614.83 1588
8615.71 1609
8616.59 1554
8617.46 1571
8618.34 1549
8619.21 1562
8620.09 1555
8620.97 1560
8621.84 1551
8622.72 1612
8623.59 1622
8624.47 1576
8625.35 1601
8626.22 1665
8627.10 1740
8627.98 1715
8628.85 1649
8629.73 1694
8630.61 1659
8631.48 1673
8632.36 1685
8633.24 1704
8634.11 1645
8634.99 1641
8635.87 1616
8636.74 1641
8637.62 1706
8638.50 1712
8639.37 1739
8640.25 1773
8641.13 1774
8642.01 1749
8642.88 1809
8643.76 1848
8644.64 1838
8645.52 1862
8646.39 1882
8647.27 1888
8648.15 1903
8649.03 1904
8649.90 1872
8650.78 1913
8651.66 1989
8652.54 1942
8653.41 1877
8654.29 1855
8655.17 1984
8656.05 1846
8656.93 1896
8657.80 1947
8658.68 1900
8659.56 1897
8660.44 1902
8661.32 1898
8662.19 1878
8663.07 1900
8663.95 1886
8664.83 1938
8665.71 1906
8666.59 1922
8667.46 2033
8668.34 2130
8669.22 2177
8670.10 2260
8670.98 2329
8671.86 2431
8672.74 2514
8673.62 2502
8674.49 2556
8675.37 2529
8676.25 2463
8677.13 2453
8678.01 2447
8678.89 2394
8679.77 2398
8680.65 2343
8681.53 2371
8682.41 2342
8683.29 2321
8684.16 2371
8685.04 2421
8685.92 2634
8686.80 2711
8687.68 2966
8688.56 3316
8689.44 3703
8690.32 4122
8691.20 4369
8692.08 4557
8692.96 4735
8693.84 4762
8694.72 4609
8695.60 4278
8696.48 4063
8697.36 3727
8698.24 3509
8699.12 3204
8700.00 3030
8700.88 2791
8701.76 2681
8702.64 2552
8703.52 2484
8704.40 2439
8705.28 2415
8706.16 2406
8707.04 2365
8707.92 2323
8708.80 2300
8709.69 2294
8710.57 2363
8711.45 2363
8712.33 2312
8713.21 2327
8714.09 2403
8714.97 2375
8715.85 2329
8716.73 2276
8717.61 2320
8718.49 2330
8719.38 2429
8720.26 2441
8721.14 2475
8722.02 2460
8722.90 2481
8723.78 2518
8724.66 2616
8725.54 2550
8726.43 2527
8727.31 2634
8728.19 2731
8729.07 2684
8729.95 2772
8730.83 2778
8731.72 2779
8732.60 2852
8733.48 2931
8734.36 2931
8735.24 2868
8736.13 2864
8737.01 2897
8737.89 2857
8738.77 2779
8739.65 2875
8740.54 2908
8741.42 2909
8742.30 2891
8743.18 2964
8744.07 2972
8744.95 2986
8745.83 2983
8746.71 2988
8747.60 3055
8748.48 3075
8749.36 3168
8750.24 3197
8751.13 3314
8752.01 3557
8752.89 3587
8753.77 3753
8754.66 3757
8755.54 3979
8756.42 4083
8757.31 4229
8758.19 4380
8759.07 4581
8759.96 4762
8760.84 4860
8761.72 4799
8762.61 5010
8763.49 5067
8764.37 5059
8765.26 5053
8766.14 4935
8767.02 4962
8767.91 4875
8768.79 4927
8769.67 5119
8770.56 5085
8771.44 5370
8772.32 5830
8773.21 6587
8774.09 7669
8774.98 8914
8775.86 10446
8776.74 11736
8777.63 13067
8778.51 13890
8779.40 14112
8780.28 13964
8781.17 13293
8782.05 12400
8782.93 11368
8783.82 10183
8784.70 9036
8785.59 7980
8786.47 7136
8787.36 6458
8788.24 5891
8789.13 5492
8790.01 5366
8790.89 5401
8791.78 5412
8792.66 5364
8793.55 5470
8794.43 5559
8795.32 5530
8796.20 5440
8797.09 5329
8797.97 5025
8798.86 4725
8799.74 4376
8800.63 4113
8801.52 3859
8802.40 3663
8803.29 3601
8804.17 3481
8805.06 3367
8805.94 3307
8806.83 3384
8807.71 3361
8808.60 3215
8809.48 3236
8810.37 3332
8811.26 3337
8812.14 3272
8813.03 3279
8813.91 3219
8814.80 3229
8815.69 3275
8816.57 3259
8817.46 3407
8818.34 3271
8819.23 3172
8820.12 3135
8821.00 3036
8821.89 3002
8822.77 2956
8823.66 2834
8824.55 2806
8825.43 2740
8826.32 2742
8827.21 2748
8828.09 2681
8828.98 2625
8829.87 2575
8830.75 2577
8831.64 2661
8832.53 2623
8833.41 2602
8834.30 2633
8835.19 2604
8836.08 2615
8836.96 2608
8837.85 2644
8838.74 2615
8839.62 2696
8840.51 2660
8841.40 2718
8842.29 2652
8843.17 2638
8844.06 2694
8844.95 2661
8845.84 2646
8846.72 2668
8847.61 2712
8848.50 2625
8849.39 2639
8850.27 2603
8851.16 2552
8852.05 2588
8852.94 2681
8853.82 2669
8854.71 2582
8855.60 2589
8856.49 2665
8857.38 2594
8858.26 2603
8859.15 2578
8860.04 2502
8860.93 2476
8861.82 2438
8862.71 2349
8863.59 2362
8864.48 2315
8865.37 2233
8866.26 2235
8867.15 2202
8868.04 2184
8868.93 2148
8869.81 2114
8870.70 2095
8871.59 2088
8872.48 2102
8873.37 2030
8874.26 2063
8875.15 2072
8876.04 2061
8876.93 1998
8877.81 2040
8878.70 2045
8879.59 2067
8880.48 1993
8881.37 1968
8882.26 1939
8883.15 1919
8884.04 1968
8884.93 1942
8885.82 1873
8886.71 1842
8887.60 1829
8888.49 1797
8889.38 1809
8890.27 1822
8891.16 1815
8892.05 1859
8892.94 1793
8893.83 1791
8894.72 1722
8895.61 1761
8896.50 1749
8897.39 1730
8898.28 1660
8899.17 1644
8900.06 1674
8900.95 1686
8901.84 1643
8902.73 1578
8903.62 1587
8904.51 1571
8905.40 1670
8906.29 1650
8907.18 1662
8908.07 1679
8908.96 1679
8909.85 1584
8910.74 1585
8911.63 1544
8912.52 1527
8913.41 1534
8914.31 1519
8915.20 1483
8916.09 1552
8916.98 1511
8917.87 1477
8918.76 1541
8919.65 1588
8920.54 1569
8921.43 1560
8922.33 1585
8923.22 1583
8924.11 1647
8925.00 1676
8925.89 1566
8926.78 1551
8927.67 1551
8928.57 1542
8929.46 1572
8930.35 1481
8931.24 1473
8932.13 1511
8933.03 1444
8933.92 1429
8934.81 1402
8935.70 1411
8936.59 1416
8937.49 1392
8938.38 1356
8939.27 1339
8940.16 1342
8941.05 1375
8941.95 1356
8942.84 1411
8943.73 1395
8944.62 1354
8945.52 1337
8946.41 1360
8947.30 1306
8948.19 1343
8949.09 1378
8949.98 1373
8950.87 1398
8951.76 1361
8952.66 1391
8953.55 1294
8954.44 1360
8955.34 1277
8956.23 1327
8957.12 1305
8958.02 1256
8958.91 1261
8959.80 1236
8960.69 1245
8961.59 1259
8962.48 1335
8963.37 1307
8964.27 1309
8965.16 1319
8966.05 1321
8966.95 1330
8967.84 1343
8968.74 1313
8969.63 1270
8970.52 1249
8971.42 1261
8972.31 1212
8973.20 1158
8974.10 1189
8974.99 1155
8975.89 1194
8976.78 1138
8977.67 1120
8978.57 1105
8979.46 1148
8980.36 1135
8981.25 1101
8982.15 1089
8983.04 1021
8983.93 1102
8984.83 1091
8985.72 1118
8986.62 1089
8987.51 1107
8988.41 1102
8989.30 1089
8990.20 1075
8991.09 1076
8991.99 1058
8992.88 1071
8993.78 1049
8994.67 1035
8995.57 1037
8996.46 1078
8997.36 1048
8998.25 1012
8999.15 1063
9000.04 1014
9000.94 1030
9001.83 1022
9002.73 1005
9003.62 977
9004.52 1004
9005.41 1023
9006.31 988
9007.20 1008
9008.10 1014
9009.00 1012
9009.89 965
9010.79 954
9011.68 940
9012.58 978
9013.47 974
9014.37 990
9015.27 992
9016.16 1022
9017.06 1008
9017.95 956
9018.85 973
9019.75 979
9020.64 980
9021.54 975
9022.43 974
9023.33 958
9024.23 982
9025.12 911
9026.02 940
9026.92 953
9027.81 966
9028.71 972
9029.61 986
9030.50 947
9031.40 936
9032.30 941
9033.19 954
9034.09 976
9034.99 964
9035.88 946
9036.78 966
9037.68 952
9038.58 942
9039.47 903
9040.37 918
9041.27 922
9042.16 960
9043.06 967
9043.96 984
9044.86 991
9045.75 949
9046.65 942
9047.55 943
9048.45 931
9049.34 984
9050.24 960
9051.14 959
9052.04 975
9052.94 935
9053.83 970
9054.73 935
9055.63 934
9056.53 954
9057.43 926
9058.32 982
9059.22 989
9060.12 997
9061.02 1011
9061.92 974
9062.81 1051
9063.71 1031
9064.61 1058
9065.51 1053
9066.41 1065
9067.31 995
9068.21 996
9069.10 991
9070.00 1004
9070.90 1011
9071.80 995
9072.70 1009
9073.60 1017
9074.50 1015
9075.40 950
9076.29 960
9077.19 938
9078.09 917
9078.99 902
9079.89 918
9080.79 913
9081.69 900
9082.59 914
9083.49 995
9084.39 942
9085.29 912
9086.19 952
9087.09 921
9087.98 924
9088.88 905
9089.78 910
9090.68 896
9091.58 923
9092.48 906
9093.38 886
9094.28 855
9095.18 925
9096.08 948
9096.98 955
9097.88 907
9098.78 907
9099.68 919
9100.58 960
9101.48 920
9102.38 960
9103.28 994
9104.18 933
9105.08 897
9105.99 906
9106.89 889
9107.79 885
9108.69 875
9109.59 875
9110.49 910
9111.39 897
9112.29 903
9113.19 935
9114.09 932
9114.99 914
9115.89 914
9116.79 852
9117.69 859
9118.60 901
9119.50 899
9120.40 934
9121.30 900
9122.20 948
9123.10 903
9124.00 931
9124.90 936
9125.81 952
9126.71 900
9127.61 888
9128.51 883
9129.41 889
9130.31 917
9131.22 873
9132.12 844
9133.02 896
9133.92 938
9134.82 902
9135.72 893
9136.63 884
9137.53 882
9138.43 868
9139.33 882
9140.23 885
9141.14 901
9142.04 865
9142.94 860
9143.84 884
9144.75 914
9145.65 923
9146.55 888
9147.45 863
9148.36 855
9149.26 891
9150.16 865
9151.06 926
9151.97 892
9152.87 932
9153.77 883
9154.67 882
9155.58 879
9156.48 842
9157.38 843
9158.29 883
9159.19 933
9160.09 914
9161.00 895
9161.90 883
9162.80 880
9163.71 877
9164.61 875
9165.51 857
9166.42 859
9167.32 889
9168.22 839
9169.13 819
9170.03 908
9170.93 918
9171.84 866
9172.74 905
9173.64 901
9174.55 883
9175.45 877
9176.36 861
9177.26 893
9178.16 884
9179.07 919
9179.97 867
9180.88 849
9181.78 887
9182.69 888
9183.59 885
9184.49 905
9185.40 909
9186.30 927
9187.21 905
9188.11 918
9189.02 860
9189.92 870
9190.82 876
9191.73 921
9192.63 902
9193.54 943
9194.44 875
9195.35 924
9196.25 914
9197.16 883
9198.06 885
9198.97 875
9199.87 909
9200.78 909
9201.68 945
9202.59 935
9203.49 919
9204.40 892
9205.30 901
9206.21 875
9207.12 909
9208.02 874
9208.93 904
9209.83 871
9210.74 867
9211.64 858
9212.55 870
9213.45 913
9214.36 945
9215.27 927
9216.17 952
9217.08 957
9217.98 913
9218.89 938
9219.80 926
9220.70 960
9221.61 874
9222.51 889
9223.42 883
9224.33 896
9225.23 881
9226.14 865
9227.05 887
9227.95 906
9228.86 924
9229.77 877
9230.67 913
9231.58 885
9232.49 873
9233.39 860
9234.30 855
9235.21 909
9236.11 900
9237.02 872
9237.93 895
9238.83 880
9239.74 868
9240.65 857
9241.55 915
9242.46 868
9243.37 865
9244.28 855
9245.18 847
9246.09 893
9247.00 836
9247.91 861
9248.81 820
9249.72 889
9250.63 880
9251.54 856
9252.44 878
9253.35 875
9254.26 884
9255.17 894
9256.07 885
9256.98 855
9257.89 886
9258.80 819
9259.71 845
9260.61 835
9261.52 868
9262.43 834
9263.34 835
9264.25 866
9265.16 857
9266.06 868
9266.97 899
9267.88 926
9268.79 910
9269.70 865
9270.61 916
9271.51 940
9272.42 913
9273.33 933
9274.24 921
9275.15 933
9276.06 950
9276.97 960
9277.88 915
9278.78 947
9279.69 922
9280.60 959
9281.51 970
9282.42 964
9283.33 918
9284.24 871
9285.15 932
9286.06 899
9286.97 924
9287.88 941
9288.79 928
9289.70 924
9290.60 915
9291.51 920
9292.42 931
9293.33 946
9294.24 1007
9295.15 935
9296.06 941
9296.97 915
9297.88 942
9298.79 937
9299.70 955
9300.61 981
9301.52 930
9302.43 948
9303.34 959
9304.25 909
9305.16 891
9306.07 965
9306.98 939
9307.89 971
9308.80 967
9309.71 976
9310.63 941
9311.54 951
9312.45 939
9313.36 929
9314.27 927
9315.18 904
9316.09 906
9317.00 893
9317.91 961
9318.82 904
9319.73 879
9320.64 890
9321.55 920
9322.47 969
9323.38 919
9324.29 899
9325.20 879
9326.11 889
9327.02 895
9327.93 895
9328.84 896
9329.76 888
9330.67 882
9331.58 859
9332.49 879
9333.40 886
9334.31 910
9335.23 930
9336.14 951
9337.05 897
9337.96 894
9338.87 903
9339.78 875
9340.70 868
9341.61 923
9342.52 917
9343.43 926
9344.34 922
9345.26 925
9346.17 906
9347.08 925
9347.99 891
9348.91 912
9349.82 924
9350.73 921
9351.64 900
9352.56 879
9353.47 883
9354.38 884
9355.29 939
9356.21 926
9357.12 909
9358.03 882
9358.94 941
9359.86 929
9360.77 938
9361.68 898
9362.60 923
9363.51 908
9364.42 852
9365.34 885
9366.25 885
9367.16 908
9368.08 895
9368.99 875
9369.90 904
9370.82 925
9371.73 885
9372.64 942
9373.56 881
9374.47 897
9375.38 891
9376.30 917
9377.21 922
9378.12 916
9379.04 909
9379.95 935
9380.87 914
9381.78 920
9382.69 917
9383.61 878
9384.52 960
9385.44 1008
9386.35 1010
9387.27 998
9388.18 1011
9389.09 1027
9390.01 1037
9390.92 1056
9391.84 1103
9392.75 1099
9393.67 1044
9394.58 1066
9395.50 1094
9396.41 1038
9397.32 1044
9398.24 1024
9399.15 1023
9400.07 1032
9400.98 1025
9401.90 1047
9402.81 970
9403.73 1030
9404.64 1009
9405.56 992
9406.47 1008
9407.39 992
9408.30 962
9409.22 989
9410.14 926
9411.05 977
9411.97 996
9412.88 1040
9413.80 940
9414.71 930
9415.63 944
9416.54 981
9417.46 983
9418.38 979
9419.29 963
9420.21 990
9421.12 992
9422.04 981
9422.95 1070
9423.87 1031
9424.79 1037
9425.70 1023
9426.62 1082
9427.54 1039
9428.45 1062
9429.37 1078
9430.28 1081
9431.20 1040
9432.12 1063
9433.03 1116
9433.95 1122
9434.87 1150
9435.78 1169
9436.70 1159
9437.62 1128
9438.53 1143
9439.45 1141
9440.37 1117
9441.28 1147
9442.20 1166
9443.12 1116
9444.03 1141
9444.95 1160
9445.87 1174
9446.79 1165
9447.70 1233
9448.62 1295
9449.54 1384
9450.45 1440
9451.37 1536
9452.29 1552
9453.21 1577
9454.12 1583
9455.04 1524
9455.96 1497
9456.88 1434
9457.79 1445
9458.71 1447
9459.63 1324
9460.55 1261
9461.47 1231
9462.38 1197
9463.30 1143
9464.22 1206
9465.14 1161
9466.06 1166
9466.97 1223
9467.89 1154
9468.81 1135
9469.73 1155
9470.65 1150
9471.56 1144
9472.48 1165
9473.40 1169
9474.32 1236
9475.24 1266
9476.16 1297
9477.08 1340
9477.99 1366
9478.91 1367
9479.83 1419
9480.75 1418
9481.67 1390
9482.59 1363
9483.51 1315
9484.43 1339
9485.34 1356
9486.26 1303
9487.18 1250
9488.10 1246
9489.02 1230
9489.94 1199
9490.86 1188
9491.78 1210
9492.70 1148
9493.62 1163
9494.54 1119
9495.46 1132
9496.38 1135
9497.30 1140
9498.22 1118
9499.13 1108
9500.05 1070
9500.97 1094
9501.89 1094
9502.81 1116
9503.73 1099
9504.65 1123
9505.57 1132
9506.49 1149
9507.41 1153
9508.33 1138
9509.25 1190
9510.17 1210
9511.09 1248
9512.01 1251
9512.93 1290
9513.86 1219
9514.78 1272
9515.70 1281
9516.62 1307
9517.54 1262
9518.46 1267
9519.38 1334
9520.30 1344
9521.22 1311
9522.14 1293
9523.06 1345
9523.98 1366
9524.90 1401
9525.82 1394
9526.75 1487
9527.67 1596
9528.59 1685
9529.51 1770
9530.43 1820
9531.35 1931
9532.27 1971
9533.19 2014
9534.11 1940
9535.04 1977
9535.96 1874
9536.88 1813
9537.80 1702
9538.72 1592
9539.64 1549
9540.57 1544
9541.49 1486
9542.41 1431
9543.33 1366
9544.25 1369
9545.17 1316
9546.10 1267
9547.02 1299
9547.94 1229
9548.86 1270
9549.78 1267
9550.71 1283
9551.63 1270
9552.55 1371
9553.47 1385
9554.40 1482
9555.32 1497
9556.24 1520
9557.16 1592
9558.09 1587
9559.01 1552
9559.93 1562
9560.85 1622
9561.78 1579
9562.70 1519
9563.62 1462
9564.54 1387
9565.47 1371
9566.39 1334
9567.31 1297
9568.24 1284
9569.16 1239
9570.08 1216
9571.00 1229
9571.93 1193
9572.85 1199
9573.77 1142
9574.70 1121
9575.62 1114
9576.54 1173
9577.47 1148
9578.39 1162
9579.31 1110
9580.24 1064
9581.16 1074
9582.09 1107
9583.01 1057
9583.93 1033
9584.86 1126
9585.78 1119
9586.70 1121
9587.63 1075
9588.55 1110
9589.48 1124
9590.40 1082
9591.32 1139
9592.25 1128
9593.17 1068
9594.10 1089
9595.02 1147
9595.95 1129
9596.87 1133
9597.79 1166
9598.72 1154
9599.64 1159
9600.57 1151
9601.49 1160
9602.42 1167
9603.34 1160
9604.27 1175
9605.19 1177
9606.12 1190
9607.04 1254
9607.97 1200
9608.89 1203
9609.82 1176
9610.74 1196
9611.67 1220
9612.59 1245
9613.52 1175
9614.44 1200
9615.37 1202
9616.29 1223
9617.22 1263
9618.14 1260
9619.07 1255
9619.99 1251
9620.92 1226
9621.85 1248
9622.77 1282
9623.70 1281
9624.62 1263
9625.55 1282
9626.47 1303
9627.40 1304
9628.33 1321
9629.25 1284
9630.18 1355
9631.10 1401
9632.03 1397
9632.96 1370
9633.88 1417
9634.81 1409
9635.73 1433
9636.66 1405
9637.59 1403
9638.51 1454
9639.44 1478
9640.37 1493
9641.29 1500
9642.22 1565
9643.15 1665
9644.07 1714
9645.00 1751
9645.93 1772
9646.85 1855
9647.78 1894
9648.71 1958
9649.63 1993
9650.56 1993
9651.49 1911
9652.41 1818
9653.34 1846
9654.27 1784
9655.20 1688
9656.12 1617
9657.05 1638
9657.98 1601
9658.90 1604
9659.83 1540
9660.76 1554
9661.69 1601
9662.61 1604
9663.54 1580
9664.47 1556
9665.40 1555
9666.32 1660
9667.25 1688
9668.18 1718
9669.11 1703
9670.04 1662
9670.96 1656
9671.89 1690
9672.82 1684
9673.75 1708
9674.68 1661
9675.60 1650
9676.53 1626
9677.46 1656
9678.39 1660
9679.32 1679
9680.25 1662
9681.17 1616
9682.10 1704
9683.03 1664
9683.96 1638
9684.89 1657
9685.82 1662
9686.75 1737
9687.67 1680
9688.60 1685
9689.53 1690
9690.46 1750
9691.39 1802
9692.32 1806
9693.25 1842
9694.18 1829
9695.11 1890
9696.03 1909
9696.96 1930
9697.89 1900
9698.82 1891
9699.75 1896
9700.68 1867
9701.61 1819
9702.54 1719
9703.47 1727
9704.40 1786
9705.33 1750
9706.26 1723
9707.19 1712
9708.12 1682
9709.05 1712
9709.98 1766
9710.91 1790
9711.84 1811
9712.77 1783
9713.70 1815
9714.63 1810
9715.56 1860
9716.49 1832
9717.42 1799
9718.35 1762
9719.28 1729
9720.21 1701
9721.14 1661
9722.07 1583
9723.00 1567
9723.93 1592
9724.86 1539
9725.79 1523
9726.72 1563
9727.65 1554
9728.58 1534
9729.51 1491
9730.44 1531
9731.37 1513
9732.31 1526
9733.24 1507
9734.17 1533
9735.10 1496
9736.03 1475
9736.96 1523
9737.89 1480
9738.82 1413
9739.75 1419
9740.69 1409
9741.62 1378
9742.55 1381
9743.48 1394
9744.41 1434
9745.34 1395
9746.27 1383
9747.21 1410
9748.14 1405
9749.07 1394
9750.00 1420
9750.93 1399
9751.86 1432
9752.80 1339
9753.73 1377
9754.66 1418
9755.59 1420
9756.52 1446
9757.46 1439
9758.39 1489
9759.32 1431
9760.25 1383
9761.18 1399
9762.12 1435
9763.05 1455
9763.98 1478
9764.91 1476
9765.85 1473
9766.78 1475
9767.71 1492
9768.64 1541
9769.58 1533
9770.51 1525
9771.44 1535
9772.37 1622
9773.31 1636
9774.24 1655
9775.17 1679
9776.11 1716
9777.04 1768
9777.97 1922
9778.91 1981
9779.84 1950
9780.77 1974
9781.71 1976
9782.64 1993
9783.57 2020
9784.51 1933
9785.44 1909
9786.37 1841
9787.31 1798
9788.24 1733
9789.17 1646
9790.11 1667
9791.04 1584
9791.97 1622
9792.91 1632
9793.84 1632
9794.77 1652
9795.71 1713
9796.64 1748
9797.58 1730
9798.51 1743
9799.44 1775
9800.38 1666
9801.31 1690
9802.25 1640
9803.18 1524
9804.12 1552
9805.05 1466
9805.98 1417
9806.92 1373
9807.85 1335
9808.79 1252
9809.72 1259
9810.66 1249
9811.59 1220
9812.53 1175
9813.46 1215
9814.40 1223
9815.33 1185
9816.27 1173
9817.20 1165
9818.14 1186
9819.07 1162
9820.01 1181
9820.94 1163
9821.88 1232
9822.81 1170
9823.75 1173
9824.68 1172
9825.62 1145
9826.55 1149
9827.49 1138
9828.42 1136
9829.36 1124
9830.29 1163
9831.23 1128
9832.17 1106
9833.10 1127
9834.04 1130
9834.97 1092
9835.91 1101
9836.84 1168
9837.78 1172
9838.72 1136
9839.65 1173
9840.59 1144
9841.52 1123
9842.46 1101
9843.40 1087
9844.33 1136
9845.27 1101
9846.20 1091
9847.14 1138
9848.08 1103
9849.01 1082
9849.95 1134
9850.89 1125
9851.82 1094
9852.76 1101
9853.70 1140
9854.63 1133
9855.57 1194
9856.51 1185
9857.44 1214
9858.38 1201
9859.32 1189
9860.25 1163
9861.19 1171
9862.13 1159
9863.07 1161
9864.00 1212
9864.94 1167
9865.88 1177
9866.81 1107
9867.75 1089
9868.69 1058
9869.63 1091
9870.56 1094
9871.50 1088
9872.44 1109
9873.38 1147
9874.31 1122
9875.25 1145
9876.19 1125
9877.13 1121
9878.07 1143
9879.00 1114
9879.94 1090
9880.88 1118
9881.82 1077
9882.75 1031
9883.69 1064
9884.63 1055
9885.57 1088
9886.51 1067
9887.45 1048
9888.38 1078
9889.32 988
9890.26 1031
9891.20 1028
9892.14 1032
9893.08 1010
9894.01 1083
9894.95 1089
9895.89 1082
9896.83 1088
9897.77 1025
9898.71 1064
9899.65 1059
9900.59 1069
9901.52 1064
9902.46 1106
9903.40 1081
9904.34 1099
9905.28 1109
9906.22 1149
9907.16 1101
9908.10 1098
9909.04 1071
9909.98 1084
9910.92 1163
9911.86 1146
9912.80 1097
9913.73 1121
9914.67 1168
9915.61 1129
9916.55 1159
9917.49 1201
9918.43 1284
9919.37 1372
9920.31 1483
9921.25 1637
9922.19 1781
9923.13 1894
9924.07 1990
9925.01 2130
9925.95 2197
9926.89 2167
9927.83 2235
9928.77 2171
9929.71 2041
9930.65 1917
9931.59 1747
9932.53 1644
9933.47 1507
9934.41 1414
9935.36 1282
9936.30 1203
9937.24 1168
9938.18 1198
9939.12 1173
9940.06 1132
9941.00 1056
9941.94 1058
9942.88 1072
9943.82 1047
9944.76 1022
9945.70 1014
9946.64 1029
9947.59 960
9948.53 945
9949.47 945
9950.41 957
9951.35 963
9952.29 949
9953.23 918
9954.17 979
9955.12 950
9956.06 964
9957.00 945
9957.94 988
9958.88 973
9959.82 935
9960.77 982
9961.71 1006
9962.65 939
9963.59 972
9964.53 971
9965.48 995
9966.42 976
9967.36 937
9968.30 956
9969.24 896
9970.19 891
9971.13 903
9972.07 880
9973.01 929
9973.95 868
9974.90 856
9975.84 880
9976.78 892
9977.72 842
9978.67 830
9979.61 856
9980.55 871
9981.50 874
9982.44 860
9983.38 852
9984.32 914
9985.27 865
9986.21 901
9987.15 864
9988.10 883
9989.04 866
9989.98 864
9990.92 862
9991.87 890
9992.81 835
9993.75 859
9994.70 902
9995.64 875
9996.58 891
9997.53 877
9998.47 885
9999.41 875
10000.36 934
10001.30 934
10002.25 905
10003.19 909
10004.13 904
10005.08 892
10006.02 878
10006.96 907
10007.91 890
10008.85 868
10009.80 885
10010.74 844
10011.68 879
10012.63 841
10013.57 862
10014.52 875
10015.46 867
10016.41 873
10017.35 831
10018.29 886
10019.24 861
10020.18 837
10021.13 819
10022.07 866
10023.02 866
10023.96 875
10024.91 838
10025.85 828
10026.80 884
10027.74 904
10028.69 910
10029.63 885
10030.58 888
10031.52 844
10032.47 823
10033.41 824
10034.36 826
10035.30 868
10036.25 838
10037.19 780
10038.14 802
10039.08 801
10040.03 833
10040.97 769
10041.92 804
10042.87 796
10043.81 806
10044.76 796
10045.70 824
10046.65 783
10047.59 760
10048.54 812
10049.49 764
10050.43 803
10051.38 797
10052.32 770
10053.27 784
10054.22 741
10055.16 787
10056.11 804
10057.05 746
10058.00 773
10058.95 762
10059.89 804
10060.84 807
10061.79 813
10062.73 817
10063.68 776
10064.63 733
10065.57 789
10066.52 768
10067.47 747
10068.41 758
10069.36 777
10070.31 766
10071.25 796
10072.20 822
10073.15 744
10074.10 735
10075.04 768
10075.99 736
10076.94 767
10077.88 733
10078.83 741
10079.78 778
10080.73 767
10081.67 753
10082.62 745
10083.57 722
10084.52 739
10085.46 730
10086.41 722
10087.36 713
10088.31 723
10089.25 724
10090.20 773
10091.15 803
10092.10 716
10093.05 718
10093.99 747
10094.94 737
10095.89 717
10096.84 695
10097.79 759
10098.73 751
10099.68 782
10100.63 772
10101.58 745
10102.53 760
10103.48 750
10104.42 731
10105.37 729
10106.32 735
10107.27 767
10108.22 717
10109.17 719
10110.12 707
10111.06 723
10112.01 739
10112.96 752
10113.91 729
10114.86 733
10115.81 733
10116.76 713
10117.71 720
10118.66 692
10119.61 717
10120.56 672
10121.50 672
10122.45 692
10123.40 701
10124.35 715
10125.30 738
10126.25 670
10127.20 670
10128.15 699
10129.10 720
10130.05 705
10131.00 694
10131.95 706
10132.90 706
10133.85 686
10134.80 714
10135.75 699
10136.70 701
10137.65 704
10138.60 699
10139.55 741
10140.50 712
10141.45 696
10142.40 712
10143.35 742
10144.30 697
10145.25 728
10146.20 705
10147.15 718
10148.10 703
10149.05 699
10150.00 699
10150.95 698
10151.90 732
10152.86 684
10153.81 696
10154.76 686
10155.71 697
10156.66 744
10157.61 692
10158.56 672
10159.51 667
10160.46 679
10161.41 684
10162.37 693
10163.32 697
10164.27 669
10165.22 706
10166.17 741
10167.12 726
10168.07 738
10169.03 723
10169.98 738
10170.93 736
10171.88 751
10172.83 762
10173.78 757
10174.74 738
10175.69 745
10176.64 752
10177.59 747
10178.54 772
10179.49 786
10180.45 763
10181.40 768
10182.35 815
10183.30 771
10184.26 789
10185.21 792
10186.16 826
10187.11 857
10188.06 811
10189.02 828
10189.97 867
10190.92 861
10191.87 849
10192.83 816
10193.78 841
10194.73 889
10195.69 845
10196.64 886
10197.59 867
10198.54 862
10199.50 856
10200.45 880
10201.40 838
10202.36 844
10203.31 819
10204.26 847
10205.22 875
10206.17 833
10207.12 803
10208.08 819
10209.03 841
10209.98 841
10210.94 810
10211.89 826
10212.84 842
10213.80 791
10214.75 814
10215.70 803
10216.66 834
10217.61 816
10218.56 792
10219.52 831
10220.47 842
10221.43 796
10222.38 812
10223.33 823
10224.29 822
10225.24 805
10226.20 800
10227.15 860
10228.11 855
10229.06 871
10230.01 918
10230.97 918
10231.92 979
10232.88 961
10233.83 975
10234.79 1022
10235.74 1024
10236.70 1017
10237.65 962
10238.60 940
10239.56 917
10240.51 898
10241.47 903
10242.42 837
10243.38 853
10244.33 817
10245.29 811
10246.24 782
10247.20 833
10248.15 806
10249.11 757
10250.07 779
10251.02 807
10251.98 758
10252.93 756
10253.89 750
10254.84 738
10255.80 744
10256.75 749
10257.71 729
10258.67 733
10259.62 740
10260.58 704
10261.53 687
10262.49 705
10263.44 741
10264.40 711
10265.36 755
10266.31 785
10267.27 727
10268.22 738
10269.18 751
10270.14 741
10271.09 730
10272.05 756
10273.01 748
10273.96 730
10274.92 722
10275.87 729
10276.83 700
10277.79 690
10278.74 659
10279.70 691
10280.66 731
10281.61 711
10282.57 677
10283.53 662
10284.49 703
10285.44 668
10286.40 684
10287.36 655
10288.31 693
10289.27 670
10290.23 691
10291.18 683
10292.14 710
10293.10 647
10294.06 657
10295.01 671
10295.97 678
10296.93 691
10297.89 683
10298.84 696
10299.80 646
10300.76 659
10301.72 655
10302.67 669
10303.63 677
10304.59 686
10305.55 671
10306.51 673
10307.46 678
10308.42 677
10309.38 701
10310.34 670
10311.30 639
10312.25 669
10313.21 659
10314.17 626
10315.13 686
10316.09 679
10317.05 654
10318.00 689
10318.96 661
10319.92 634
10320.88 651
10321.84 661
10322.80 685
10323.76 678
10324.71 678
10325.67 666
10326.63 675
10327.59 634
10328.55 668
10329.51 645
10330.47 638
10331.43 648
10332.39 637
10333.35 659
10334.30 691
10335.26 667
10336.22 665
10337.18 700
10338.14 723
10339.10 664
10340.06 682
10341.02 695
10341.98 674
10342.94 635
10343.90 662
10344.86 660
10345.82 666
10346.78 658
10347.74 667
10348.70 663
10349.66 641
10350.62 626
10351.58 660
10352.54 681
10353.50 711
10354.46 672
10355.42 708
10356.38 698
10357.34 702
10358.30 697
10359.26 674
10360.22 675
10361.18 687
10362.14 707
10363.10 672
10364.06 689
10365.02 668
10365.98 686
10366.94 687
10367.90 658
10368.87 641
10369.83 667
10370.79 659
10371.75 656
10372.71 669
10373.67 623
10374.63 652
10375.59 610
10376.55 655
10377.51 651
10378.48 645
10379.44 621
10380.40 681
10381.36 723
10382.32 678
10383.28 646
10384.24 658
10385.21 617
10386.17 644
10387.13 673
10388.09 664
10389.05 675
10390.01 641
10390.98 694
10391.94 635
10392.90 647
10393.86 628
10394.82 678
10395.79 691
10396.75 663
10397.71 668
10398.67 656
10399.63 682
10400.60 703
10401.56 700
10402.52 664
10403.48 657
10404.45 701
10405.41 709
10406.37 700
10407.33 694
10408.30 708
10409.26 730
10410.22 753
10411.18 740
10412.15 777
10413.11 783
10414.07 822
10415.04 805
10416.00 866
10416.96 903
10417.93 870
10418.89 864
10419.85 851
10420.81 846
10421.78 891
10422.74 938
10423.70 905
10424.67 844
10425.63 861
10426.59 833
10427.56 844
10428.52 816
10429.49 812
10430.45 785
10431.41 775
10432.38 718
10433.34 736
10434.30 727
10435.27 728
10436.23 731
10437.20 695
10438.16 683
10439.12 618
10440.09 650
10441.05 678
10442.02 639
10442.98 674
10443.94 634
10444.91 618
10445.87 623
10446.84 621
10447.80 659
10448.77 656
10449.73 657
10450.70 644
10451.66 619
10452.63 612
10453.59 624
10454.55 642
10455.52 686
10456.48 675
10457.45 633
10458.41 641
10459.38 623
10460.34 630
10461.31 648
10462.27 654
10463.24 658
10464.20 647
10465.17 624
10466.14 619
10467.10 610
10468.07 624
10469.03 645
10470.00 610
10470.96 590
10471.93 581
10472.89 584
10473.86 559
10474.82 615
10475.79 606
10476.76 599
10477.72 598
10478.69 622
10479.65 623
10480.62 624
10481.59 643
10482.55 637
10483.52 627
10484.48 603
10485.45 645
10486.42 588
10487.38 635
10488.35 575
10489.32 619
10490.28 644
10491.25 594
10492.21 624
10493.18 628
10494.15 605
10495.11 576
10496.08 603
10497.05 647
10498.01 642
10498.98 630
10499.95 608
10500.92 645
10501.88 613
10502.85 610
10503.82 610
10504.78 597
10505.75 591
10506.72 607
10507.68 609
10508.65 566
10509.62 593
10510.59 616
10511.55 614
10512.52 646
10513.49 590
10514.46 622
10515.42 609
10516.39 609
10517.36 625
10518.33 620
10519.29 611
10520.26 614
10521.23 647
10522.20 612
10523.17 616
10524.13 617
10525.10 596
10526.07 634
10527.04 658
10528.01 632
10528.97 642
10529.94 627
10530.91 608
10531.88 631
10532.85 642
10533.82 601
10534.78 619
10535.75 609
10536.72 622
10537.69 608
10538.66 611
10539.63 616
10540.60 607
10541.56 628
10542.53 616
10543.50 605
10544.47 636
10545.44 630
10546.41 619
10547.38 634
10548.35 641
10549.32 636
10550.29 618
10551.25 654
10552.22 673
10553.19 682
10554.16 707
10555.13 678
10556.10 680
10557.07 725
10558.04 754
10559.01 722
10559.98 688
10560.95 747
10561.92 706
10562.89 738
10563.86 688
10564.83 691
10565.80 673
10566.77 648
10567.74 675
10568.71 629
10569.68 650
10570.65 641
10571.62 692
10572.59 670
10573.56 629
10574.53 659
10575.50 641
10576.47 620
10577.44 655
10578.41 686
10579.38 682
10580.35 681
10581.32 674
10582.29 662
10583.26 662
10584.23 648
10585.21 665
10586.18 704
10587.15 682
10588.12 675
10589.09 666
10590.06 696
10591.03 688
10592.00 647
10592.97 651
10593.94 659
10594.92 649
10595.89 687
10596.86 643
10597.83 646
10598.80 642
10599.77 646
10600.74 626
10601.71 615
10602.69 619
10603.66 604
10604.63 595
10605.60 604
10606.57 629
10607.54 604
10608.52 607
10609.49 647
10610.46 581
10611.43 581
10612.40 585
10613.38 557
10614.35 586
10615.32 566
10616.29 608
10617.27 588
10618.24 594
10619.21 592
10620.18 607
10621.15 619
10622.13 618
10623.10 625
10624.07 614
10625.04 593
10626.02 610
10626.99 612
10627.96 613
10628.94 592
10629.91 639
10630.88 607
10631.85 654
10632.83 683
10633.80 658
10634.77 642
10635.75 648
10636.72 660
10637.69 672
10638.67 678
10639.64 617
10640.61 632
10641.59 642
10642.56 612
10643.53 621
10644.51 638
10645.48 641
10646.45 635
10647.43 629
10648.40 615
10649.37 618
10650.35 621
10651.32 612
10652.30 616
10653.27 624
10654.24 622
10655.22 585
10656.19 600
10657.16 603
10658.14 630
10659.11 649
10660.09 624
10661.06 677
10662.04 647
10663.01 659
10663.98 653
10664.96 669
10665.93 665
10666.91 666
10667.88 688
10668.86 722
10669.83 683
10670.81 663
10671.78 660
10672.76 667
10673.73 618
10674.71 632
10675.68 683
10676.66 645
10677.63 627
10678.61 651
10679.58 613
10680.56 623
10681.53 609
10682.51 600
10683.48 606
10684.46 586
10685.43 595
10686.41 604
10687.38 633
10688.36 623
10689.33 626
10690.31 614
10691.28 602
10692.26 610
10693.24 584
10694.21 568
10695.19 576
10696.16 592
10697.14 590
10698.12 586
10699.09 612
10700.07 637
10701.04 623
10702.02 601
10703.00 588
10703.97 570
10704.95 598
10705.92 576
10706.90 597
10707.88 562
10708.85 591
10709.83 575
10710.81 579
10711.78 577
10712.76 593
10713.74 620
10714.71 583
10715.69 584
10716.67 556
10717.64 565
10718.62 598
10719.60 603
10720.57 581
10721.55 618
10722.53 591
10723.50 592
10724.48 566
10725.46 582
10726.44 599
10727.41 609
10728.39 587
10729.37 567
10730.35 575
10731.32 546
10732.30 590
10733.28 589
10734.26 611
10735.23 592
10736.21 595
10737.19 585
10738.17 623
10739.14 614
10740.12 627
10741.10 580
10742.08 576
10743.06 625
10744.03 643
10745.01 589
10745.99 630
10746.97 629
10747.95 611
10748.92 594
10749.90 579
10750.88 612
10751.86 579
10752.84 591
10753.82 576
10754.79 585
10755.77 569
10756.75 587
10757.73 558
10758.71 597
10759.69 569
10760.67 559
10761.65 597
10762.62 572
10763.60 571
10764.58 574
10765.56 598
10766.54 587
10767.52 566
10768.50 558
10769.48 584
10770.46 578
10771.44 594
10772.42 569
10773.39 572
10774.37 587
10775.35 585
10776.33 606
10777.31 561
10778.29 595
10779.27 605
10780.25 611
10781.23 553
10782.21 537
10783.19 602
10784.17 562
10785.15 582
10786.13 595
10787.11 560
10788.09 595
10789.07 564
10790.05 578
10791.03 581
10792.01 582
10792.99 581
10793.97 581
10794.95 620
10795.93 596
10796.91 578
10797.89 577
10798.87 619
10799.85 573
10800.83 570
10801.82 558
10802.80 567
10803.78 538
10804.76 565
10805.74 548
10806.72 580
10807.70 557
10808.68 560
10809.66 562
10810.64 570
10811.62 586
10812.61 553
10813.59 555
10814.57 558
10815.55 584
10816.53 543
10817.51 575
10818.49 566
10819.47 545
10820.46 585
10821.44 570
10822.42 585
10823.40 606
10824.38 614
10825.36 588
10826.35 579
10827.33 548
10828.31 549
10829.29 554
10830.27 615
10831.25 581
10832.24 575
10833.22 580
10834.20 625
10835.18 618
10836.17 598
10837.15 577
10838.13 581
10839.11 585
10840.09 580
10841.08 581
10842.06 609
10843.04 616
10844.02 631
10845.01 607
10845.99 615
10846.97 617
10847.96 620
10848.94 632
10849.92 614
10850.90 593
10851.89 628
10852.87 622
10853.85 590
10854.84 605
10855.82 621
10856.80 596
10857.78 585
10858.77 599
10859.75 621
10860.73 635
10861.72 605
10862.70 612
10863.68 610
10864.67 617
10865.65 614
10866.64 629
10867.62 619
10868.60 630
10869.59 633
10870.57 643
10871.55 638
10872.54 629
10873.52 602
10874.51 610
10875.49 614
10876.47 654
10877.46 653
10878.44 615
10879.43 625
10880.41 636
10881.39 668
10882.38 704
10883.36 710
10884.35 673
10885.33 702
10886.32 673
10887.30 690
10888.29 646
10889.27 675
10890.25 686
10891.24 711
10892.22 723
10893.21 686
10894.19 683
10895.18 692
10896.16 704
10897.15 762
10898.13 762
10899.12 721
10900.10 710
10901.09 713
10902.07 719
10903.06 748
10904.04 712
10905.03 761
10906.01 757
10907.00 809
10907.99 771
10908.97 799
10909.96 784
10910.94 774
10911.93 785
10912.91 771
10913.90 746
10914.88 761
10915.87 771
10916.86 782
10917.84 823
10918.83 848
10919.81 843
10920.80 861
10921.79 834
10922.77 837
10923.76 852
10924.74 808
10925.73 837
10926.72 872
10927.70 876
10928.69 860
10929.68 907
10930.66 887
10931.65 896
10932.64 902
10933.62 939
10934.61 941
10935.60 931
10936.58 962
10937.57 985
10938.56 988
10939.54 995
10940.53 1061
10941.52 1133
10942.50 1119
10943.49 1132
10944.48 1161
10945.47 1218
10946.45 1210
10947.44 1221
10948.43 1227
10949.41 1216
10950.40 1214
10951.39 1210
10952.38 1310
10953.36 1288
10954.35 1274
10955.34 1296
10956.33 1281
10957.31 1277
10958.30 1302
10959.29 1252
10960.28 1246
10961.27 1225
10962.25 1211
10963.24 1146
10964.23 1156
10965.22 1140
10966.21 1121
10967.19 1086
10968.18 1062
10969.17 1067
10970.16 1068
10971.15 1051
10972.13 1040
10973.12 1037
10974.11 1073
10975.10 1081
10976.09 1061
10977.08 1030
10978.07 1084
10979.05 1055
10980.04 1079
10981.03 1105
10982.02 1099
10983.01 1073
10984.00 1098
10984.99 1120
10985.98 1176
10986.96 1110
10987.95 1226
10988.94 1249
10989.93 1265
10990.92 1366
10991.91 1395
10992.90 1421
10993.89 1481
10994.88 1574
10995.87 1568
10996.86 1615
10997.85 1621
10998.84 1607
10999.83 1649
11000.82 1618
11001.81 1550
11002.79 1524
11003.78 1501
11004.77 1425
11005.76 1332
11006.75 1273
11007.74 1267
11008.73 1192
11009.72 1165
11010.71 1128
11011.70 1071
11012.69 1029
11013.68 1000
11014.67 1002
11015.67 986
11016.66 1036
11017.65 1011
11018.64 972
11019.63 969
11020.62 973
11021.61 960
11022.60 975
11023.59 976
11024.58 941
11025.57 932
11026.56 999
11027.55 994
11028.54 934
11029.53 929
11030.52 937
11031.52 912
11032.51 875
11033.50 955
11034.49 894
11035.48 922
11036.47 935
11037.46 895
11038.45 898
11039.45 877
11040.44 856
11041.43 811
11042.42 818
11043.41 798
11044.40 839
11045.39 826
11046.39 828
11047.38 820
11048.37 828
11049.36 815
11050.35 795
11051.35 743
11052.34 782
11053.33 778
11054.32 783
11055.31 773
11056.31 832
11057.30 800
11058.29 760
11059.28 795
11060.27 775
11061.27 774
11062.26 760
11063.25 794
11064.24 780
11065.24 786
11066.23 820
11067.22 786
11068.21 793
11069.21 807
11070.20 799
11071.19 804
11072.19 761
11073.18 775
11074.17 782
11075.16 789
11076.16 791
11077.15 813
11078.14 774
11079.14 792
11080.13 780
11081.12 803
11082.12 807
11083.11 800
11084.10 783
11085.10 735
11086.09 775
11087.08 787
11088.08 785
11089.07 760
11090.06 751
11091.06 758
11092.05 775
11093.04 768
11094.04 769
11095.03 764
11096.03 738
11097.02 768
11098.01 779
11099.01 781
11100.00 777
11101.00 746
11101.99 776
11102.98 785
11103.98 751
11104.97 749
11105.97 730
11106.96 789
11107.96 767
11108.95 761
11109.95 730
11110.94 773
11111.93 752
11112.93 801
11113.92 761
11114.92 737
11115.91 775
11116.91 746
11117.90 757
11118.90 758
11119.89 786
11120.89 796
11121.88 761
11122.88 779
11123.87 798
11124.87 763
11125.86 783
11126.86 796
11127.85 784
11128.85 792
11129.84 746
11130.84 818
11131.84 795
11132.83 802
11133.83 793
11134.82 827
11135.82 790
11136.81 788
11137.81 750
11138.81 781
11139.80 765
11140.80 757
11141.79 755
11142.79 751
11143.79 775
11144.78 744
11145.78 792
11146.77 736
11147.77 784
11148.77 750
11149.76 735
11150.76 711
11151.75 735
11152.75 749
11153.75 742
11154.74 777
11155.74 706
11156.74 710
11157.73 702
11158.73 714
11159.73 720
11160.72 708
11161.72 701
11162.72 736
11163.71 718
11164.71 679
11165.71 689
11166.71 696
11167.70 744
11168.70 722
11169.70 704
11170.69 719
11171.69 715
11172.69 682
11173.69 693
11174.68 689
11175.68 698
11176.68 697
11177.68 714
11178.67 656
11179.67 668
11180.67 681
11181.67 675
11182.66 705
11183.66 684
11184.66 714
11185.66 665
11186.66 703
11187.65 697
11188.65 662
11189.65 645
11190.65 650
11191.65 669
11192.64 670
11193.64 673
11194.64 666
11195.64 662
11196.64 664
11197.64 622
11198.63 662
11199.63 681
11200.63 712
11201.63 668
11202.63 666
11203.63 679
11204.63 691
11205.63 679
11206.62 686
11207.62 690
11208.62 665
11209.62 664
11210.62 684
11211.62 640
11212.62 650
11213.62 649
11214.62 675
11215.62 679
11216.61 655
11217.61 654
11218.61 661
11219.61 687
11220.61 673
11221.61 680
11222.61 661
11223.61 660
11224.61 699
11225.61 699
11226.61 685
11227.61 637
11228.61 616
11229.61 691
11230.61 678
11231.61 652
11232.61 627
11233.61 660
11234.61 652
11235.61 658
11236.61 683
11237.61 677
11238.61 664
11239.61 677
11240.61 666
11241.61 682
11242.61 673
11243.61 684
11244.61 696
11245.61 694
11246.61 700
11247.61 693
11248.62 673
11249.62 660
11250.62 692
11251.62 657
11252.62 675
11253.62 658
11254.62 698
11255.62 704
11256.62 678
11257.62 704
11258.62 709
11259.63 673
11260.63 699
11261.63 702
11262.63 684
11263.63 703
11264.63 697
11265.63 699
11266.64 701
11267.64 702
11268.64 715
11269.64 717
11270.64 702
11271.64 698
11272.65 707
11273.65 700
11274.65 717
11275.65 720
11276.65 718
11277.65 768
11278.66 727
11279.66 764
11280.66 721
11281.66 739
11282.67 746
11283.67 777
11284.67 738
11285.67 725
11286.67 706
11287.68 735
11288.68 718
11289.68 762
11290.68 746
11291.69 745
11292.69 756
11293.69 755
11294.70 737
11295.70 763
11296.70 729
11297.70 741
11298.71 719
11299.71 755
11300.71 741
11301.72 734
11302.72 749
11303.72 784
11304.72 749
11305.73 761
11306.73 784
11307.73 755
11308.74 739
11309.74 769
11310.74 812
11311.75 779
11312.75 794
11313.76 814
11314.76 832
11315.76 792
11316.77 764
11317.77 744
11318.77 770
11319.78 771
11320.78 771
11321.79 768
11322.79 746
11323.79 768
11324.80 772
11325.80 779
11326.81 741
11327.81 734
11328.81 785
11329.82 776
11330.82 775
11331.83 797
11332.83 783
11333.84 813
11334.84 812
11335.85 775
11336.85 784
11337.85 804
11338.86 801
11339.86 787
11340.87 780
11341.87 789
11342.88 780
11343.88 824
11344.89 799
11345.89 802
11346.90 795
11347.90 808
11348.91 801
11349.91 780
11350.92 811
11351.92 812
11352.93 812
11353.94 779
11354.94 807
11355.95 772
11356.95 791
11357.96 810
11358.96 793
11359.97 797
11360.97 778
11361.98 756
11362.99 798
11363.99 789
11365.00 820
11366.00 774
11367.01 768
11368.02 804
11369.02 801
11370.03 792
11371.03 782
11372.04 777
11373.05 818
11374.05 800
11375.06 767
11376.06 792
11377.07 737
11378.08 761
11379.08 768
11380.09 772
11381.10 788
11382.10 796
11383.11 808
11384.12 779
11385.12 812
11386.13 829
11387.14 813
11388.14 855
11389.15 822
11390.16 862
11391.17 833
11392.17 815
11393.18 788
11394.19 829
11395.19 857
11396.20 805
11397.21 823
11398.22 806
11399.22 841
11400.23 829
11401.24 874
11402.25 823
11403.25 855
11404.26 788
11405.27 842
11406.28 819
11407.28 860
11408.29 877
11409.30 883
11410.31 911
11411.31 907
11412.32 879
11413.33 866
11414.34 867
11415.35 894
11416.35 910
11417.36 870
11418.37 929
11419.38 974
11420.39 926
11421.40 910
11422.40 885
11423.41 978
11424.42 959
11425.43 986
11426.44 976
11427.45 989
11428.46 929
11429.46 943
11430.47 1010
11431.48 976
11432.49 971
11433.50 986
11434.51 1005
11435.52 1037
11436.53 1041
11437.54 1017
11438.54 1061
11439.55 1062
11440.56 1032
11441.57 1027
11442.58 1039
11443.59 1050
11444.60 1081
11445.61 1086
11446.62 1083
11447.63 1043
11448.64 1063
11449.65 1109
11450.66 1171
11451.67 1151
11452.68 1136
11453.69 1156
11454.70 1155
11455.71 1156
11456.72 1168
11457.73 1157
11458.74 1196
11459.75 1202
11460.76 1208
11461.77 1223
11462.78 1198
11463.79 1206
11464.80 1242
11465.81 1267
11466.82 1242
11467.83 1266
11468.84 1269
11469.85 1292
11470.86 1285
11471.87 1336
11472.88 1345
11473.89 1318
11474.90 1305
11475.91 1302
11476.92 1329
11477.93 1269
11478.95 1281
11479.96 1293
11480.97 1265
11481.98 1302
11482.99 1293
11484.00 1331
11485.01 1345
11486.02 1359
11487.03 1354
11488.05 1362
11489.06 1346
11490.07 1355
11491.08 1373
11492.09 1373
11493.10 1385
11494.11 1395
11495.13 1420
11496.14 1423
11497.15 1464
11498.16 1419
11499.17 1451
11500.18 1500
11501.20 1464
11502.21 1493
11503.22 1498
11504.23 1493
11505.24 1486
11506.26 1514
11507.27 1500
11508.28 1505
11509.29 1524
11510.30 1567
11511.32 1581
11512.33 1560
11513.34 1530
11514.35 1610
11515.37 1590
11516.38 1595
11517.39 1633
11518.40 1684
11519.42 1667
11520.43 1716
11521.44 1700
11522.45 1731
11523.47 1735
11524.48 1710
11525.49 1741
11526.51 1804
11527.52 1842
11528.53 1887
11529.55 1867
11530.56 1888
11531.57 1892
11532.59 1934
11533.60 1982
11534.61 2029
11535.63 2020
11536.64 1990
11537.65 2050
11538.67 2045
11539.68 2115
11540.69 2133
11541.71 2187
11542.72 2258
11543.73 2312
11544.75 2334
11545.76 2337
11546.78 2348
11547.79 2390
11548.80 2479
11549.82 2520
11550.83 2574
11551.85 2610
11552.86 2655
11553.87 2707
11554.89 2735
11555.90 2772
11556.92 2815
11557.93 2944
11558.95 2977
11559.96 3050
11560.97 3153
11561.99 3120
11563.00 3144
11564.02 3234
11565.03 3326
11566.05 3335
11567.06 3463
11568.08 3542
11569.09 3630
11570.11 3732
11571.12 3765
11572.14 4057
11573.15 4170
11574.17 4172
11575.18 4428
11576.20 4569
11577.21 4803
11578.23 5026
11579.24 5264
11580.26 5378
11581.27 5552
11582.29 5730
11583.30 5969
11584.32 6178
11585.33 6633
11586.35 6852
11587.37 7127
11588.38 7622
11589.40 7953
11590.41 8483
11591.43 9100
11592.44 10064
11593.46 10687
11594.48 11183
11595.49 12007
11596.51 12875
11597.52 13794
11598.54 14503
11599.56 15001
11600.57 15529
11601.59 15681
11602.61 15785
11603.62 15708
11604.64 15505
11605.66 14691
11606.67 13802
11607.69 13065
11608.70 12102
11609.72 11048
11610.74 10033
11611.75 9250
11612.77 8488
11613.79 7616
11614.81 6977
11615.82 6438
11616.84 6005
11617.86 5615
11618.87 5261
11619.89 5051
11620.91 4879
11621.92 4587
11622.94 4411
11623.96 4333
11624.98 4180
11625.99 4190
11627.01 4128
11628.03 4035
11629.05 4004
11630.06 3934
11631.08 3800
11632.10 3710
11633.12 3721
11634.13 3766
11635.15 3709
11636.17 3642
11637.19 3735
11638.20 3700
11639.22 3662
11640.24 3721
11641.26 3563
11642.28 3560
11643.29 3517
11644.31 3452
11645.33 3306
11646.35 3210
11647.37 3142
11648.39 3033
11649.40 2902
11650.42 2858
11651.44 2802
11652.46 2751
11653.48 2663
11654.50 2637
11655.51 2633
11656.53 2586
11657.55 2596
11658.57 2502
11659.59 2575
11660.61 2563
11661.63 2609
11662.65 2583
11663.67 2610
11664.68 2598
11665.70 2602
11666.72 2677
11667.74 2685
11668.76 2662
11669.78 2672
11670.80 2674
11671.82 2730
11672.84 2748
11673.86 2755
11674.88 2859
11675.90 2797
11676.92 2912
11677.94 2920
11678.96 3075
11679.98 3007
11680.99 2953
11682.01 2983
11683.03 2987
11684.05 2927
11685.07 2903
11686.09 2905
11687.11 2895
11688.13 2869
11689.15 2827
11690.17 2826
11691.19 2765
11692.21 2807
11693.24 2728
11694.26 2693
11695.28 2626
11696.30 2627
11697.32 2628
11698.34 2598
11699.36 2517
11700.38 2520
11701.40 2534
11702.42 2521
11703.44 2560
11704.46 2471
11705.48 2481
11706.50 2457
11707.52 2409
11708.54 2369
11709.57 2409
11710.59 2378
11711.61 2322
11712.63 2260
11713.65 2232
11714.67 2239
11715.69 2251
11716.71 2257
11717.73 2221
11718.76 2166
11719.78 2105
11720.80 2101
11721.82 2185
11722.84 2173
11723.86 2054
11724.89 2048
11725.91 2051
11726.93 2060
11727.95 1994
11728.97 2025
11729.99 1983
11731.02 1956
11732.04 1892
11733.06 1848
11734.08 1882
11735.10 1929
11736.13 1853
11737.15 1828
11738.17 1891
11739.19 1841
11740.22 1865
11741.24 1860
11742.26 1874
11743.28 1875
11744.30 1878
11745.33 1857
11746.35 1880
11747.37 1835
11748.40 1838
11749.42 1901
11750.44 1822
11751.46 1826
11752.49 1817
11753.51 1748
11754.53 1722
11755.56 1694
11756.58 1709
11757.60 1616
11758.62 1601
11759.65 1601
11760.67 1578
11761.69 1572
11762.72 1519
11763.74 1526
11764.76 1511
11765.79 1506
11766.81 1508
11767.83 1551
11768.86 1536
11769.88 1486
11770.91 1522
11771.93 1547
11772.95 1521
11773.98 1468
11775.00 1484
11776.02 1479
11777.05 1445
11778.07 1468
11779.10 1445
11780.12 1454
11781.14 1438
11782.17 1432
11783.19 1390
11784.22 1373
11785.24 1354
11786.26 1366
11787.29 1387
11788.31 1385
11789.34 1327
11790.36 1325
11791.39 1319
11792.41 1270
11793.44 1255
11794.46 1286
11795.49 1265
11796.51 1222
11797.54 1240
11798.56 1211
11799.59 1173
11800.61 1116
11801.63 1148
11802.66 1146
11803.69 1125
11804.71 1097
11805.74 1116
11806.76 1131
11807.79 1093
11808.81 1067
11809.84 1106
11810.86 1093
11811.89 1080
11812.91 1052
11813.94 1086
11814.96 1025
11815.99 1059
11817.01 1071
11818.04 1057
11819.07 1017
11820.09 997
11821.12 1029
11822.14 1022
11823.17 1023
11824.20 990
11825.22 996
11826.25 1022
11827.27 1041
11828.30 1007
11829.33 1022
11830.35 988
11831.38 1008
11832.40 1021
11833.43 987
11834.46 1001
11835.48 993
11836.51 1045
11837.54 999
11838.56 941
11839.59 939
11840.62 1003
11841.64 943
11842.67 941
11843.70 927
11844.72 959
11845.75 967
11846.78 957
11847.80 983
11848.83 949
11849.86 976
11850.89 944
11851.91 926
11852.94 895
11853.97 929
11854.99 933
11856.02 935
11857.05 916
11858.08 918
11859.10 933
11860.13 922
11861.16 884
11862.19 949
11863.21 944
11864.24 937
11865.27 962
11866.30 933
11867.33 891
11868.35 914
11869.38 914
11870.41 885
11871.44 915
11872.47 906
11873.49 881
11874.52 906
11875.55 896
11876.58 899
11877.61 848
11878.63 893
11879.66 899
11880.69 862
11881.72 857
11882.75 887
11883.78 886
11884.81 907
11885.83 896
11886.86 953
11887.89 958
11888.92 903
11889.95 925
11890.98 909
11892.01 918
11893.04 910
11894.06 933
11895.09 948
11896.12 980
11897.15 974
11898.18 989
11899.21 989
11900.24 985
11901.27 945
11902.30 968
11903.33 949
11904.36 971
11905.39 984
11906.42 1005
11907.45 953
11908.48 924
11909.50 927
11910.53 950
11911.56 958
11912.59 921
11913.62 919
11914.65 895
11915.68 942
11916.71 948
11917.74 961
11918.77 924
11919.80 952
11920.83 957
11921.86 934
11922.89 937
11923.92 981
11924.95 960
11925.99 997
11927.02 1059
11928.05 1025
11929.08 1056
11930.11 992
11931.14 999
11932.17 1007
11933.20 1018
11934.23 982
11935.26 965
11936.29 947
11937.32 991
11938.35 914
11939.38 918
11940.41 850
11941.45 870
11942.48 889
11943.51 848
11944.54 875
11945.57 870
11946.60 851
11947.63 877
11948.66 820
11949.70 810
11950.73 817
11951.76 809
11952.79 835
11953.82 835
11954.85 810
11955.88 832
11956.92 827
11957.95 792
11958.98 791
11960.01 812
11961.04 848
11962.08 818
11963.11 823
11964.14 785
11965.17 799
11966.20 804
11967.24 816
11968.27 787
11969.30 786
11970.33 805
11971.36 862
11972.40 835
11973.43 814
11974.46 821
11975.49 864
11976.53 848
11977.56 800
11978.59 848
11979.62 844
11980.66 805
11981.69 807
11982.72 799
11983.76 801
11984.79 815
11985.82 811
11986.85 840
11987.89 845
11988.92 875
11989.95 825
11990.99 825
11992.02 819
11993.05 886
11994.09 838
11995.12 836
11996.15 862
11997.19 870
11998.22 844
11999.25 873
12000.29 854
12001.32 894
12002.35 911
12003.39 923
12004.42 921
12005.46 941
12006.49 912
12007.52 946
12008.56 953
12009.59 981
12010.63 946
12011.66 955
12012.69 961
12013.73 953
12014.76 950
12015.80 929
12016.83 1002
12017.86 1004
12018.90 933
12019.93 951
12020.97 975
12022.00 972
12023.04 946
12024.07 922
12025.11 958
12026.14 1011
12027.18 978
12028.21 949
12029.25 927
12030.28 921
12031.32 939
12032.35 927
12033.39 961
12034.42 969
12035.46 909
12036.49 877
12037.53 947
12038.56 895
12039.60 890
12040.63 870
12041.67 913
12042.70 919
12043.74 898
12044.77 896
12045.81 921
12046.84 944
12047.88 914
12048.92 895
12049.95 926
12050.99 898
12052.02 933
12053.06 899
12054.09 897
12055.13 900
12056.17 896
12057.20 895
12058.24 916
12059.27 898
12060.31 878
12061.35 929
12062.38 890
12063.42 916
12064.46 853
12065.49 873
12066.53 853
12067.56 867
12068.60 895
12069.64 883
12070.67 890
12071.71 934
12072.75 907
12073.78 899
12074.82 908
12075.86 902
12076.89 892
12077.93 931
12078.97 919
12080.01 928
12081.04 910
12082.08 907
12083.12 918
12084.15 914
12085.19 916
12086.23 940
12087.27 939
12088.30 958
12089.34 966
12090.38 953
12091.41 974
12092.45 975
12093.49 989
12094.53 967
12095.57 1017
12096.60 1035
12097.64 1032
12098.68 1038
12099.72 1012
12100.75 990
12101.79 989
12102.83 1006
12103.87 961
12104.91 1014
12105.94 1008
12106.98 932
12108.02 975
12109.06 948
12110.10 917
12111.14 895
12112.17 906
12113.21 900
12114.25 874
12115.29 910
12116.33 917
12117.37 893
12118.40 897
12119.44 918
12120.48 867
12121.52 913
12122.56 873
12123.60 872
12124.64 889
12125.68 853
12126.72 876
12127.75 870
12128.79 840
12129.83 836
12130.87 818
12131.91 866
12132.95 843
12133.99 833
12135.03 822
12136.07 866
12137.11 816
12138.15 860
12139.19 827
12140.23 822
12141.27 821
12142.31 832
12143.35 820
12144.38 772
12145.42 820
12146.46 840
12147.50 843
12148.54 814
12149.58 784
12150.62 774
12151.66 810
12152.70 843
12153.74 807
12154.78 810
12155.82 801
12156.87 831
12157.91 800
12158.95 768
12159.99 809
12161.03 817
12162.07 792
12163.11 780
12164.15 805
12165.19 794
12166.23 756
12167.27 763
12168.31 792
12169.35 798
12170.39 798
12171.43 786
12172.47 791
12173.52 738
12174.56 778
12175.60 779
12176.64 826
12177.68 801
12178.72 809
12179.76 807
12180.80 762
12181.85 818
12182.89 782
12183.93 847
12184.97 784
12186.01 776
12187.05 803
12188.09 789
12189.14 767
12190.18 778
12191.22 800
12192.26 779
12193.30 777
12194.34 777
12195.39 769
12196.43 801
12197.47 816
12198.51 790
12199.55 800
12200.60 788
12201.64 794
12202.68 775
12203.72 761
12204.77 768
12205.81 786
12206.85 770
12207.89 806
12208.94 761
12209.98 788
12211.02 783
12212.06 807
12213.11 793
12214.15 793
12215.19 816
12216.23 816
12217.28 815
12218.32 765
12219.36 810
12220.41 785
12221.45 824
12222.49 803
12223.54 798
12224.58 760
12225.62 787
12226.66 760
12227.71 760
12228.75 779
12229.79 793
12230.84 793
12231.88 767
12232.93 782
12233.97 789
12235.01 772
12236.06 813
12237.10 810
12238.14 784
12239.19 792
12240.23 801
12241.28 801
12242.32 732
12243.36 791
12244.41 782
12245.45 793
12246.50 804
12247.54 796
12248.58 833
12249.63 815
12250.67 815
12251.72 798
12252.76 786
12253.80 759
12254.85 777
12255.89 736
12256.94 739
12257.98 771
12259.03 741
12260.07 743
12261.12 747
12262.16 742
12263.21 742
12264.25 756
12265.30 698
12266.34 722
12267.39 712
12268.43 735
12269.48 716
12270.52 701
12271.57 728
12272.61 739
12273.66 746
12274.70 729
12275.75 697
12276.79 676
12277.84 680
12278.88 673
12279.93 715
12280.98 655
12282.02 687
12283.07 696
12284.11 700
12285.16 671
12286.20 675
12287.25 653
12288.30 670
12289.34 676
12290.39 677
12291.43 681
12292.48 667
12293.53 655
12294.57 669
12295.62 699
12296.66 654
12297.71 686
12298.76 668
12299.80 710
12300.85 648
12301.90 619
12302.94 651
12303.99 683
12305.04 672
12306.08 645
12307.13 653
12308.18 675
12309.22 677
12310.27 647
12311.32 660
12312.36 659
12313.41 669
12314.46 624
12315.50 647
12316.55 609
12317.60 618
12318.65 653
12319.69 630
12320.74 626
12321.79 613
12322.83 649
12323.88 643
12324.93 609
12325.98 625
12327.02 655
12328.07 614
12329.12 611
12330.17 621
12331.21 602
12332.26 608
12333.31 620
12334.36 588
12335.41 610
12336.45 636
12337.50 628
12338.55 613
12339.60 626
12340.65 621
12341.69 646
12342.74 602
12343.79 582
12344.84 624
12345.89 634
12346.94 642
12347.98 622
12349.03 620
12350.08 620
12351.13 633
12352.18 595
12353.23 598
12354.28 584
12355.32 610
12356.37 579
12357.42 610
12358.47 580
12359.52 612
12360.57 609
12361.62 602
12362.67 586
12363.72 568
12364.76 608
12365.81 591
12366.86 620
12367.91 577
12368.96 588
12370.01 581
12371.06 604
12372.11 615
12373.16 597
12374.21 581
12375.26 622
12376.31 618
12377.36 597
12378.41 596
12379.46 601
12380.51 628
12381.56 624
12382.61 607
12383.66 591
12384.71 575
12385.76 590
12386.81 593
12387.86 589
12388.91 600
12389.96 592
12391.01 573
12392.06 592
12393.11 599
12394.16 573
12395.21 563
12396.26 572
12397.31 585
12398.36 569
12399.41 591
12400.46 565
12401.51 564
12402.56 586
12403.61 577
12404.66 560
12405.71 587
12406.77 572
12407.82 590
12408.87 571
12409.92 572
12410.97 560
12412.02 553
12413.07 568
12414.12 549
12415.17 552
12416.23 563
12417.28 611
12418.33 612
12419.38 575
12420.43 573
12421.48 575
12422.53 570
12423.59 600
12424.64 575
12425.69 575
12426.74 594
12427.79 563
12428.84 600
12429.90 592
12430.95 587
12432.00 580
12433.05 581
12434.10 573
12435.16 582
12436.21 580
12437.26 552
12438.31 568
12439.37 581
12440.42 569
12441.47 591
12442.52 585
12443.58 551
12444.63 590
12445.68 580
12446.73 592
12447.79 578
12448.84 579
12449.89 593
12450.94 565
12452.00 594
12453.05 605
12454.10 608
12455.16 593
12456.21 608
12457.26 608
12458.31 597
12459.37 592
12460.42 593
12461.47 576
12462.53 538
12463.58 567
12464.63 596
12465.69 617
12466.74 600
12467.79 595
12468.85 632
12469.90 580
12470.95 593
12472.01 599
12473.06 621
12474.12 633
12475.17 618
12476.22 598
12477.28 616
12478.33 599
12479.39 621
12480.44 646
12481.49 665
12482.55 661
12483.60 661
12484.66 693
12485.71 681
12486.76 703
12487.82 731
12488.87 725
12489.93 719
12490.98 748
12492.04 757
12493.09 733
12494.15 713
12495.20 731
12496.25 699
12497.31 684
12498.36 724
12499.42 712
12500.47 654
12501.53 653
12502.58 644
12503.64 653
12504.69 646
12505.75 629
12506.80 652
12507.86 632
12508.91 633
12509.97 607
12511.03 575
12512.08 565
12513.14 580
12514.19 612
12515.25 608
12516.30 638
12517.36 584
12518.41 621
12519.47 625
12520.52 618
12521.58 630
12522.64 605
12523.69 609
12524.75 590
12525.80 599
12526.86 635
12527.92 615
12528.97 634
12530.03 616
12531.08 629
12532.14 603
12533.20 633
12534.25 660
12535.31 620
12536.37 630
12537.42 611
12538.48 605
12539.54 641
12540.59 638
12541.65 612
12542.70 648
12543.76 621
12544.82 637
12545.88 631
12546.93 613
12547.99 639
12549.05 662
12550.10 669
12551.16 683
12552.22 624
12553.27 648
12554.33 634
12555.39 701
12556.45 671
12557.50 712
12558.56 715
12559.62 714
12560.67 752
12561.73 746
12562.79 739
12563.85 765
12564.90 779
12565.96 822
12567.02 832
12568.08 813
12569.14 836
12570.19 831
12571.25 899
12572.31 935
12573.37 896
12574.42 903
12575.48 890
12576.54 908
12577.60 893
12578.66 916
12579.72 873
12580.77 874
12581.83 857
12582.89 842
12583.95 801
12585.01 837
12586.07 780
12587.12 743
12588.18 741
12589.24 737
12590.30 702
12591.36 691
12592.42 705
12593.48 686
12594.53 680
12595.59 677
12596.65 653
12597.71 664
12598.77 652
12599.83 639
12600.89 663
12601.95 634
12603.01 641
12604.07 648
12605.13 685
12606.18 653
12607.24 654
12608.30 678
12609.36 686
12610.42 702
12611.48 673
12612.54 671
12613.60 684
12614.66 671
12615.72 656
12616.78 646
12617.84 653
12618.90 683
12619.96 625
12621.02 622
12622.08 638
12623.14 653
12624.20 658
12625.26 654
12626.32 648
12627.38 657
12628.44 650
12629.50 650
12630.56 659
12631.62 670
12632.68 655
12633.74 643
12634.80 684
12635.86 648
12636.92 668
12637.98 705
12639.04 741
12640.11 686
12641.17 677
12642.23 697
12643.29 727
12644.35 735
12645.41 749
12646.47 785
12647.53 795
12648.59 790
12649.65 830
12650.72 800
12651.78 803
12652.84 812
12653.90 815
12654.96 832
12656.02 826
12657.08 837
12658.14 826
12659.21 849
12660.27 843
12661.33 868
12662.39 831
12663.45 848
12664.51 822
12665.58 826
12666.64 803
12667.70 797
12668.76 819
12669.82 749
12670.89 741
12671.95 756
12673.01 712
12674.07 714
12675.13 718
12676.20 700
12677.26 736
12678.32 709
12679.38 675
12680.45 677
12681.51 741
12682.57 734
12683.63 757
12684.70 755
12685.76 732
12686.82 713
12687.88 757
12688.95 731
12690.01 772
12691.07 757
12692.14 811
12693.20 811
12694.26 761
12695.32 794
12696.39 786
12697.45 775
12698.51 775
12699.58 834
12700.64 788
12701.70 801
12702.77 799
12703.83 816
12704.89 831
12705.96 789
12707.02 785
12708.08 794
12709.15 774
12710.21 745
12711.28 752
12712.34 749
12713.40 734
12714.47 751
12715.53 756
12716.59 742
12717.66 740
12718.72 748
12719.79 719
12720.85 754
12721.92 757
12722.98 732
12724.04 736
12725.11 771
12726.17 758
12727.24 735
12728.30 758
12729.37 745
12730.43 735
12731.49 714
12732.56 760
12733.62 783
12734.69 743
12735.75 726
12736.82 712
12737.88 723
12738.95 783
12740.01 743
12741.08 743
12742.14 685
12743.21 709
12744.27 701
12745.34 693
12746.40 719
12747.47 695
12748.53 687
12749.60 678
12750.66 655
12751.73 648
12752.79 646
12753.86 627
12754.93 647
12755.99 628
12757.06 619
12758.12 607
12759.19 620
12760.25 607
12761.32 602
12762.39 630
12763.45 602
12764.52 594
12765.58 580
12766.65 639
12767.72 614
12768.78 599
12769.85 606
12770.91 600
12771.98 575
12773.05 526
12774.11 588
12775.18 575
12776.25 584
12777.31 570
12778.38 570
12779.45 569
12780.51 571
12781.58 566
12782.65 540
12783.71 538
12784.78 545
12785.85 557
12786.91 571
12787.98 555
12789.05 545
12790.11 555
12791.18 556
12792.25 565
12793.31 526
12794.38 534
12795.45 561
12796.52 556
12797.58 533
12798.65 577
12799.72 558
12800.79 544
12801.85 546
12802.92 532
12803.99 550
12805.06 536
12806.12 590
12807.19 570
12808.26 529
12809.33 548
12810.39 553
12811.46 549
12812.53 540
12813.60 579
12814.67 547
12815.73 554
12816.80 536
12817.87 533
12818.94 557
12820.01 554
12821.08 565
12822.14 551
12823.21 499
12824.28 520
12825.35 515
12826.42 560
12827.49 559
12828.55 554
12829.62 553
12830.69 560
12831.76 536
12832.83 568
12833.90 568
12834.97 575
12836.04 553
12837.11 531
12838.17 563
12839.24 545
12840.31 536
12841.38 538
12842.45 568
12843.52 531
12844.59 513
12845.66 522
12846.73 539
12847.80 521
12848.87 506
12849.94 501
12851.01 549
12852.08 502
12853.14 516
12854.21 539
12855.28 555
12856.35 537
12857.42 502
12858.49 512
12859.56 516
12860.63 516
12861.70 501
12862.77 505
12863.84 457
12864.91 489
12865.98 509
12867.05 510
12868.12 502
12869.19 505
12870.26 505
12871.34 525
12872.41 481
12873.48 498
12874.55 490
12875.62 498
12876.69 493
12877.76 489
12878.83 493
12879.90 489
12880.97 507
12882.04 510
12883.11 497
12884.18 474
12885.25 492
12886.33 503
12887.40 484
12888.47 473
12889.54 486
12890.61 476
12891.68 478
12892.75 457
12893.82 464
12894.89 473
12895.97 461
12897.04 461
12898.11 467
12899.18 467
12900.25 476
12901.32 469
12902.40 455
12903.47 430
12904.54 470
12905.61 453
12906.68 450
12907.75 452
12908.83 433
12909.90 441
12910.97 457
12912.04 443
12913.11 456
12914.19 443
12915.26 449
12916.33 443
12917.40 461
12918.48 454
12919.55 430
12920.62 436
12921.69 427
12922.77 468
12923.84 422
12924.91 466
12925.98 459
12927.06 454
12928.13 439
12929.20 441
12930.27 449
12931.35 492
12932.42 439
12933.49 429
12934.57 421
12935.64 408
12936.71 469
12937.79 434
12938.86 449
12939.93 432
12941.01 447
12942.08 448
12943.15 475
12944.23 402
12945.30 473
12946.37 447
12947.45 425
12948.52 412
12949.59 430
12950.67 435
12951.74 388
12952.81 426
12953.89 397
12954.96 453
12956.04 429
12957.11 454
12958.18 437
12959.26 427
12960.33 404
12961.41 435
12962.48 442
12963.55 444
12964.63 444
12965.70 437
12966.78 448
12967.85 447
12968.93 458
12970.00 438
12971.07 456
12972.15 446
12973.22 439
12974.30 432
12975.37 423
12976.45 444
12977.52 432
12978.60 457
12979.67 455
12980.75 442
12981.82 459
12982.90 463
12983.97 416
12985.05 411
12986.12 424
12987.20 430
12988.27 425
12989.35 416
12990.42 424
12991.50 464
12992.57 439
12993.65 451
12994.73 460
12995.80 455
12996.88 434
12997.95 451
12999.03 443
13000.10 433
13001.18 443
13002.25 453
13003.33 460
13004.41 426
13005.48 433
13006.56 450
13007.63 478
13008.71 455
13009.79 446
13010.86 440
13011.94 431
13013.02 452
13014.09 438
13015.17 435
13016.24 409
13017.32 425
13018.40 460
13019.47 467
13020.55 446
13021.63 433
13022.70 457
13023.78 479
13024.86 476
13025.93 479
13027.01 432
13028.09 460
13029.16 442
13030.24 473
13031.32 466
13032.40 462
13033.47 482
13034.55 445
13035.63 456
13036.70 420
13037.78 460
13038.86 461
13039.94 473
13041.01 470
13042.09 456
13043.17 444
13044.25 480
13045.32 498
13046.40 496
13047.48 510
13048.56 462
13049.63 492
13050.71 478
13051.79 439
13052.87 482
13053.95 480
13055.02 472
13056.10 478
13057.18 476
13058.26 473
13059.34 473
13060.41 454
13061.49 470
13062.57 471
13063.65 464
13064.73 437
13065.81 462
13066.88 458
13067.96 450
13069.04 494
13070.12 472
13071.20 393
13072.28 454
13073.36 455
13074.43 434
13075.51 443
13076.59 445
13077.67 453
13078.75 454
13079.83 434
13080.91 446
13081.99 462
13083.07 449
13084.15 429
13085.23 430
13086.30 423
13087.38 427
13088.46 426
13089.54 436
13090.62 478
13091.70 449
13092.78 443
13093.86 433
13094.94 423
13096.02 456
13097.10 445
13098.18 424
13099.26 442
13100.34 445
13101.42 423
13102.50 447
13103.58 426
13104.66 440
13105.74 415
13106.82 452
13107.90 462
13108.98 456
13110.06 434
13111.14 425
13112.22 453
13113.30 436
13114.38 423
13115.46 443
13116.54 404
13117.62 404
13118.70 424
13119.78 419
13120.86 433
13121.95 431
13123.03 422
13124.11 452
13125.19 435
13126.27 415
13127.35 420
13128.43 439
13129.51 450
13130.59 423
13131.67 448
13132.76 448
13133.84 433
13134.92 420
13136.00 428
13137.08 414
13138.16 441
13139.24 431
13140.32 397
13141.41 428
13142.49 424
13143.57 422
13144.65 419
13145.73 419
13146.81 423
13147.90 426
13148.98 444
13150.06 394
13151.14 426
13152.22 421
13153.31 438
13154.39 442
13155.47 412
13156.55 428
13157.63 452
13158.72 436
13159.80 412
13160.88 428
13161.96 442
13163.05 434
13164.13 421
13165.21 414
13166.29 432
13167.38 431
13168.46 412
13169.54 438
13170.62 395
13171.71 415
13172.79 421
13173.87 447
13174.96 418
13176.04 411
13177.12 429
13178.20 417
13179.29 431
13180.37 467
13181.45 430
13182.54 456
13183.62 404
13184.70 418
13185.79 451
13186.87 409
13187.95 402
13189.04 396
13190.12 402
13191.20 414
13192.29 405
13193.37 425
13194.46 408
13195.54 442
13196.62 410
13197.71 407
13198.79 410
13199.88 430
13200.96 451
13202.04 433
13203.13 424
13204.21 423
13205.30 428
13206.38 461
13207.46 423
13208.55 454
13209.63 416
13210.72 413
13211.80 383
13212.89 428
13213.97 450
13215.05 425
13216.14 396
13217.22 418
13218.31 438
13219.39 415
13220.48 428
13221.56 436
13222.65 423
13223.73 400
13224.82 390
13225.90 424
13226.99 454
13228.07 424
13229.16 431
13230.24 408
13231.33 422
13232.41 391
13233.50 419
13234.58 423
13235.67 415
13236.76 400
13237.84 429
13238.93 433
13240.01 443
13241.10 411
13242.18 397
13243.27 459
13244.35 403
13245.44 419
13246.53 400
13247.61 439
13248.70 425
13249.78 428
13250.87 421
13251.96 390
13253.04 419
13254.13 445
13255.21 455
13256.30 441
13257.39 437
13258.47 463
13259.56 436
13260.65 420
13261.73 409
13262.82 468
13263.91 424
13264.99 424
13266.08 455
13267.17 461
13268.25 484
13269.34 474
13270.43 449
13271.51 440
13272.60 449
13273.69 444
13274.77 470
13275.86 455
13276.95 422
13278.04 461
13279.12 450
13280.21 468
13281.30 470
13282.38 491
13283.47 493
13284.56 450
13285.65 459
13286.73 458
13287.82 474
13288.91 490
13290.00 459
13291.08 461
13292.17 449
13293.26 455
13294.35 488
13295.44 465
13296.52 492
13297.61 455
13298.70 497
13299.79 491
13300.88 504
13301.96 493
13303.05 531
13304.14 501
13305.23 492
13306.32 506
13307.41 487
13308.49 503
13309.58 503
13310.67 513
13311.76 482
13312.85 510
13313.94 488
13315.02 530
13316.11 486
13317.20 468
13318.29 490
13319.38 480
13320.47 511
13321.56 487
13322.65 471
13323.74 491
13324.82 514
13325.91 477
13327.00 496
13328.09 456
13329.18 480
13330.27 490
13331.36 485
13332.45 487
13333.54 516
13334.63 497
13335.72 490
13336.81 481
13337.90 459
13338.99 498
13340.08 512
13341.17 517
13342.26 508
13343.35 502
13344.44 484
13345.53 508
13346.61 508
13347.70 513
13348.79 497
13349.89 502
13350.98 542
13352.07 551
13353.16 501
13354.25 537
13355.34 532
13356.43 566
13357.52 556
13358.61 548
13359.70 592
13360.79 584
13361.88 579
13362.97 563
13364.06 535
13365.15 513
13366.24 506
13367.33 539
13368.42 531
13369.51 505
13370.60 561
13371.70 563
13372.79 539
13373.88 534
13374.97 499
13376.06 510
13377.15 527
13378.24 533
13379.33 482
13380.43 507
13381.52 483
13382.61 485
13383.70 493
13384.79 491
13385.88 485
13386.97 467
13388.07 480
13389.16 465
13390.25 463
13391.34 466
13392.43 497
13393.52 473
13394.62 447
13395.71 486
13396.80 465
13397.89 447
13398.98 474
13400.08 454
13401.17 488
13402.26 450
13403.35 445
13404.45 453
13405.54 450
13406.63 431
13407.72 467
13408.82 473
13409.91 455
13411.00 470
13412.09 481
13413.19 472
13414.28 466
13415.37 432
13416.46 439
13417.56 443
13418.65 454
13419.74 459
13420.84 477
13421.93 438
13423.02 428
13424.11 433
13425.21 469
13426.30 447
13427.39 435
13428.49 466
13429.58 465
13430.67 468
13431.77 462
13432.86 470
13433.95 470
13435.05 474
13436.14 460
13437.24 473
13438.33 459
13439.42 462
13440.52 479
13441.61 480
13442.70 467
13443.80 468
13444.89 482
13445.99 500
13447.08 486
13448.17 461
13449.27 460
13450.36 483
13451.46 485
13452.55 500
13453.64 503
13454.74 507
13455.83 511
13456.93 528
13458.02 540
13459.12 516
13460.21 513
13461.31 523
13462.40 514
13463.50 524
13464.59 523
13465.69 522
13466.78 542
13467.87 535
13468.97 520
13470.06 543
13471.16 511
13472.25 558
13473.35 558
13474.44 534
13475.54 536
13476.64 521
13477.73 557
13478.83 546
13479.92 530
13481.02 532
13482.11 512
13483.21 570
13484.30 574
13485.40 564
13486.49 581
13487.59 584
13488.69 571
13489.78 605
13490.88 604
13491.97 586
13493.07 641
13494.17 626
13495.26 656
13496.36 626
13497.45 607
13498.55 635
13499.65 655
13500.74 640
13501.84 606
13502.93 594
13504.03 592
13505.13 595
13506.22 594
13507.32 599
13508.42 592
13509.51 554
13510.61 575
13511.71 547
13512.80 563
13513.90 563
13515.00 539
13516.09 533
13517.19 504
13518.29 505
13519.38 521
13520.48 493
13521.58 481
13522.68 499
13523.77 482
13524.87 515
13525.97 479
13527.06 446
13528.16 468
13529.26 475
13530.36 479
13531.45 462
13532.55 452
13533.65 445
13534.75 473
13535.84 517
13536.94 472
13538.04 455
13539.14 466
13540.23 451
13541.33 469
13542.43 453
13543.53 434
13544.63 453
13545.72 452
13546.82 440
13547.92 421
13549.02 451
13550.12 454
13551.22 445
13552.31 465
13553.41 444
13554.51 430
13555.61 464
13556.71 466
13557.81 476
13558.90 440
13560.00 468
13561.10 450
13562.20 449
13563.30 445
13564.40 415
13565.50 414
13566.60 427
13567.69 432
13568.79 457
13569.89 415
13570.99 433
13572.09 434
13573.19 435
13574.29 453
13575.39 415
13576.49 426
13577.59 428
13578.69 446
13579.79 448
13580.89 457
13581.98 425
13583.08 422
13584.18 418
13585.28 429
13586.38 427
13587.48 422
13588.58 460
13589.68 427
13590.78 423
13591.88 459
13592.98 430
13594.08 477
13595.18 459
13596.28 443
13597.38 445
13598.48 444
13599.58 416
13600.68 434
13601.78 401
13602.88 421
13603.98 425
13605.08 436
13606.18 464
13607.29 464
13608.39 443
13609.49 450
13610.59 447
13611.69 462
13612.79 464
13613.89 451
13614.99 472
13616.09 457
13617.19 457
13618.29 460
13619.39 448
13620.50 419
13621.60 464
13622.70 444
13623.80 439
13624.90 427
13626.00 445
13627.10 477
13628.20 451
13629.31 457
13630.41 437
13631.51 467
13632.61 440
13633.71 471
13634.81 454
13635.91 451
13637.02 440
13638.12 438
13639.22 438
13640.32 441
13641.42 438
13642.53 441
13643.63 469
13644.73 472
13645.83 456
13646.93 412
13648.04 440
13649.14 442
13650.24 458
13651.34 448
13652.45 440
13653.55 442
13654.65 472
13655.75 464
13656.85 417
13657.96 460
13659.06 457
13660.16 446
13661.27 449
13662.37 449
13663.47 438
13664.57 442
13665.68 436
13666.78 445
13667.88 478
13668.99 460
13670.09 458
13671.19 482
13672.29 477
13673.40 450
13674.50 467
13675.60 473
13676.71 459
13677.81 460
13678.91 473
13680.02 455
13681.12 491
13682.23 474
13683.33 493
13684.43 498
13685.54 473
13686.64 496
13687.74 468
13688.85 488
13689.95 476
13691.06 526
13692.16 511
13693.26 531
13694.37 524
13695.47 521
13696.58 500
13697.68 535
13698.78 541
13699.89 545
13700.99 577
13702.10 578
13703.20 574
13704.31 611
13705.41 589
13706.51 628
13707.62 586
13708.72 622
13709.83 609
13710.93 633
13712.04 649
13713.14 625
13714.25 626
13715.35 568
13716.46 613
13717.56 635
13718.67 564
13719.77 580
13720.88 595
13721.98 550
13723.09 524
13724.19 526
13725.30 541
13726.40 537
13727.51 521
13728.61 504
13729.72 482
13730.83 503
13731.93 513
13733.04 518
13734.14 521
13735.25 526
13736.35 501
13737.46 502
13738.57 474
13739.67 492
13740.78 500
13741.88 516
13742.99 495
13744.09 497
13745.20 505
13746.31 498
13747.41 493
13748.52 495
13749.63 503
13750.73 495
13751.84 496
13752.94 508
13754.05 521
13755.16 509
13756.26 522
13757.37 519
13758.48 524
13759.58 503
13760.69 542
13761.80 544
13762.90 536
13764.01 535
13765.12 543
13766.22 550
13767.33 512
13768.44 477
13769.55 541
13770.65 530
13771.76 545
13772.87 524
13773.97 509
13775.08 525
13776.19 506
13777.30 505
13778.40 495
13779.51 468
13780.62 522
13781.73 476
13782.83 475
13783.94 494
13785.05 483
13786.16 458
13787.26 483
13788.37 449
13789.48 456
13790.59 460
13791.70 449
13792.80 447
13793.91 447
13795.02 476
13796.13 506
13797.24 477
13798.35 451
13799.45 452
13800.56 472
13801.67 503
13802.78 487
13803.89 462
13805.00 471
13806.10 500
13807.21 463
13808.32 471
13809.43 473
13810.54 479
13811.65 461
13812.76 461
13813.86 485
13814.97 464
13816.08 467
13817.19 451
13818.30 437
13819.41 467
13820.52 471
13821.63 449
13822.74 433
13823.85 458
13824.96 465
13826.06 439
13827.17 442
13828.28 404
13829.39 417
13830.50 431
13831.61 453
13832.72 441
13833.83 447
13834.94 448
13836.05 447
13837.16 432
13838.27 391
13839.38 427
13840.49 438
13841.60 424
13842.71 429
13843.82 444
13844.93 437
13846.04 406
13847.15 442
13848.26 437
13849.37 438
13850.48 424
13851.59 428
13852.70 432
13853.81 422
13854.92 422
13856.03 415
13857.14 423
13858.25 424
13859.37 393
13860.48 422
13861.59 408
13862.70 441
13863.81 441
13864.92 416
13866.03 451
13867.14 412
13868.25 429
13869.36 451
13870.47 408
13871.59 420
13872.70 444
13873.81 445
13874.92 411
13876.03 395
13877.14 454
13878.25 412
13879.36 411
13880.48 440
13881.59 444
13882.70 419
13883.81 435
13884.92 447
13886.03 439
13887.15 453
13888.26 466
13889.37 446
13890.48 482
13891.59 449
13892.71 440
13893.82 466
13894.93 460
13896.04 468
13897.15 458
13898.27 429
13899.38 430
13900.49 434
13901.60 444
13902.72 413
13903.83 425
13904.94 419
13906.05 425
13907.17 464
13908.28 422
13909.39 392
13910.50 409
13911.62 429
13912.73 432
13913.84 394
13914.95 414
13916.07 408
13917.18 425
13918.29 415
13919.41 407
13920.52 379
13921.63 399
13922.75 428
13923.86 412
13924.97 387
13926.09 398
13927.20 418
13928.31 392
13929.43 371
13930.54 388
13931.65 436
13932.77 403
13933.88 421
13934.99 423
13936.11 400
13937.22 430
13938.34 401
13939.45 393
13940.56 370
13941.68 406
13942.79 401
13943.91 415
13945.02 398
13946.13 396
13947.25 399
13948.36 424
13949.48 399
13950.59 411
13951.70 409
13952.82 393
13953.93 408
13955.05 390
13956.16 404
13957.28 438
13958.39 431
13959.51 404
13960.62 408
13961.74 404
13962.85 403
13963.97 385
13965.08 422
13966.20 412
13967.31 419
13968.43 419
13969.54 385
13970.66 392
13971.77 395
13972.89 380
13974.00 409
13975.12 394
13976.23 355
13977.35 372
13978.46 376
13979.58 375
13980.69 406
13981.81 413
13982.92 388
13984.04 415
13985.16 404
13986.27 397
13987.39 379
13988.50 392
13989.62 373
13990.74 404
13991.85 421
13992.97 391
13994.08 379
13995.20 393
13996.32 412
13997.43 388
13998.55 387
13999.66 385
14000.78 431
14001.90 392
14003.01 422
14004.13 375
14005.25 379
14006.36 421
14007.48 433
14008.60 399
14009.71 386
14010.83 429
14011.95 406
14013.06 409
14014.18 387
14015.30 412
14016.41 413
14017.53 445
14018.65 404
14019.76 394
14020.88 414
14022.00 459
14023.12 441
14024.23 426
14025.35 418
14026.47 399
14027.59 424
14028.70 418
14029.82 417
14030.94 418
14032.06 423
14033.17 427
14034.29 453
14035.41 437
14036.53 444
14037.64 426
14038.76 456
14039.88 464
14041.00 477
14042.11 469
14043.23 470
14044.35 443
14045.47 441
14046.59 454
14047.71 435
14048.82 461
14049.94 460
14051.06 488
14052.18 482
14053.30 477
14054.42 485
14055.53 493
14056.65 483
14057.77 508
14058.89 520
14060.01 504
14061.13 516
14062.25 519
14063.36 520
14064.48 520
14065.60 531
14066.72 544
14067.84 573
14068.96 547
14070.08 546
14071.20 550
14072.32 555
14073.44 582
14074.55 606
14075.67 621
14076.79 600
14077.91 612
14079.03 606
14080.15 600
14081.27 591
14082.39 663
14083.51 661
14084.63 663
14085.75 618
14086.87 649
14087.99 681
14089.11 671
14090.23 697
14091.35 698
14092.47 703
14093.59 741
14094.71 701
14095.83 721
14096.95 707
14098.07 696
14099.19 660
14100.31 658
14101.43 686
14102.55 655
14103.67 645
14104.79 608
14105.91 608
14107.03 562
14108.15 559
14109.27 553
14110.39 531
14111.51 530
14112.64 494
14113.76 504
14114.88 508
14116.00 544
14117.12 482
14118.24 493
14119.36 456
14120.48 501
14121.60 497
14122.72 479
14123.85 458
14124.97 469
14126.09 479
14127.21 494
14128.33 472
14129.45 457
14130.57 435
14131.70 418
14132.82 420
14133.94 454
14135.06 432
14136.18 447
14137.30 450
14138.43 437
14139.55 454
14140.67 441
14141.79 480
14142.91 443
14144.03 460
14145.16 448
14146.28 427
14147.40 438
14148.52 442
14149.65 428
14150.77 419
14151.89 430
14153.01 409
14154.13 427
14155.26 423
14156.38 456
14157.50 405
14158.62 422
14159.75 428
14160.87 416
14161.99 420
14163.12 425
14164.24 417
14165.36 409
14166.48 425
14167.61 436
14168.73 417
14169.85 401
14170.98 421
14172.10 414
14173.22 401
14174.35 412
14175.47 421
14176.59 409
14177.72 424
14178.84 423
14179.96 407
14181.09 382
14182.21 433
14183.33 411
14184.46 437
14185.58 405
14186.70 404
14187.83 441
14188.95 421
14190.07 408
14191.20 382
14192.32 378
14193.45 402
14194.57 427
14195.69 409
14196.82 387
14197.94 381
14199.07 418
14200.19 406
14201.32 402
14202.44 403
14203.56 415
14204.69 391
14205.81 403
14206.94 405
14208.06 393
14209.19 402
14210.31 401
14211.44 386
14212.56 400
14213.69 367
14214.81 382
14215.93 392
14217.06 384
14218.18 357
14219.31 394
14220.43 394
14221.56 389
14222.68 374
14223.81 386
14224.94 377
14226.06 342
14227.19 393
14228.31 378
14229.44 375
14230.56 383
14231.69 381
14232.81 363
14233.94 381
14235.06 384
14236.19 401
14237.32 390
14238.44 366
14239.57 382
14240.69 384
14241.82 385
14242.94 391
14244.07 381
14245.20 381
14246.32 385
14247.45 374
14248.57 392
14249.70 392
14250.83 384
14251.95 403
14253.08 367
14254.21 364
14255.33 350
14256.46 346
14257.59 364
14258.71 351
14259.84 354
14260.97 371
14262.09 360
14263.22 351
14264.35 363
14265.47 341
14266.60 372
14267.73 358
14268.85 358
14269.98 361
14271.11 361
14272.23 379
14273.36 348
14274.49 362
14275.62 340
14276.74 371
14277.87 360
14279.00 374
14280.12 338
14281.25 335
14282.38 355
14283.51 340
14284.63 332
14285.76 342
14286.89 362
14288.02 366
14289.15 335
14290.27 371
14291.40 350
14292.53 338
14293.66 330
14294.78 359
14295.91 357
14297.04 340
14298.17 343
14299.30 330
14300.42 338
14301.55 321
14302.68 337
14303.81 353
14304.94 339
14306.07 336
14307.19 341
14308.32 368
14309.45 321
14310.58 351
14311.71 359
14312.84 317
14313.97 320
14315.10 317
14316.22 336
14317.35 336
14318.48 318
14319.61 311
14320.74 326
14321.87 330
14323.00 334
14324.13 322
14325.26 326
14326.39 352
14327.51 356
14328.64 346
14329.77 342
14330.90 336
14332.03 315
14333.16 319
14334.29 331
14335.42 321
14336.55 332
14337.68 343
14338.81 307
14339.94 323
14341.07 310
14342.20 312
14343.33 315
14344.46 337
14345.59 381
14346.72 327
14347.85 326
14348.98 320
14350.11 323
14351.24 339
14352.37 318
14353.50 305
14354.63 336
14355.76 321
14356.89 303
14358.02 347
14359.15 330
14360.28 320
14361.41 352
14362.54 349
14363.67 338
14364.80 327
14365.94 324
14367.07 302
14368.20 296
14369.33 313
14370.46 334
14371.59 350
14372.72 320
14373.85 317
14374.98 319
14376.11 337
14377.25 323
14378.38 352
14379.51 338
14380.64 319
14381.77 351
14382.90 338
14384.03 328
14385.16 330
14386.30 338
14387.43 342
14388.56 349
14389.69 346
14390.82 353
14391.95 365
14393.09 337
14394.22 343
14395.35 309
14396.48 364
14397.61 327
14398.75 340
14399.88 327
14401.01 324
14402.14 327
14403.27 342
14404.41 332
14405.54 328
14406.67 321
14407.80 312
14408.94 331
14410.07 340
14411.20 335
14412.33 342
14413.47 336
14414.60 329
14415.73 322
14416.87 321
14418.00 329
14419.13 326
14420.26 336
14421.40 317
14422.53 347
14423.66 333
14424.80 326
14425.93 347
14427.06 338
14428.20 339
14429.33 339
14430.46 358
14431.59 337
14432.73 354
14433.86 344
14435.00 351
14436.13 330
14437.26 332
14438.40 355
14439.53 340
14440.66 348
14441.80 365
14442.93 358
14444.06 357
14445.20 336
14446.33 364
14447.47 372
14448.60 358
14449.73 345
14450.87 348
14452.00 350
14453.14 337
14454.27 334
14455.41 342
14456.54 327
14457.67 341
14458.81 370
14459.94 377
14461.08 363
14462.21 346
14463.35 354
14464.48 347
14465.62 335
14466.75 340
14467.89 321
14469.02 322
14470.15 354
14471.29 368
14472.42 388
14473.56 366
14474.69 383
14475.83 381
14476.96 373
14478.10 374
14479.24 371
14480.37 378
14481.51 392
14482.64 384
14483.78 359
14484.91 368
14486.05 365
14487.18 380
14488.32 394
14489.45 400
14490.59 410
14491.73 368
14492.86 382
14494.00 402
14495.13 409
14496.27 396
14497.40 417
14498.54 409
14499.68 424
14500.81 378
14501.95 419
14503.08 421
14504.22 416
14505.36 439
14506.49 455
14507.63 431
14508.77 428
14509.90 438
14511.04 452
14512.18 454
14513.31 427
14514.45 434
14515.58 459
14516.72 445
14517.86 447
14519.00 441
14520.13 448
14521.27 430
14522.41 425
14523.54 446
14524.68 442
14525.82 414
14526.95 440
14528.09 441
14529.23 418
14530.37 401
14531.50 435
14532.64 440
14533.78 432
14534.91 415
14536.05 422
14537.19 415
14538.33 414
14539.46 407
14540.60 383
14541.74 415
14542.88 419
14544.02 403
14545.15 402
14546.29 385
14547.43 384
14548.57 391
14549.70 356
14550.84 371
14551.98 383
14553.12 387
14554.26 366
14555.39 361
14556.53 383
14557.67 374
14558.81 345
14559.95 343
14561.09 351
14562.22 341
14563.36 361
14564.50 374
14565.64 351
14566.78 359
14567.92 355
14569.06 343
14570.20 362
14571.33 351
14572.47 340
14573.61 348
14574.75 340
14575.89 343
14577.03 339
14578.17 351
14579.31 366
14580.45 339
14581.59 338
14582.72 381
14583.86 379
14585.00 322
14586.14 352
14587.28 346
14588.42 341
14589.56 348
14590.70 343
14591.84 328
14592.98 323
14594.12 352
14595.26 369
14596.40 358
14597.54 345
14598.68 357
14599.82 361
14600.96 362
14602.10 348
14603.24 340
14604.38 369
14605.52 350
14606.66 349
14607.80 338
14608.94 365
14610.08 355
14611.22 366
14612.36 353
14613.50 365
14614.64 353
14615.78 348
14616.92 358
14618.06 349
14619.20 340
14620.34 344
14621.49 383
14622.63 364
14623.77 359
14624.91 375
14626.05 367
14627.19 384
14628.33 390
14629.47 392
14630.61 371
14631.75 388
14632.90 363
14634.04 363
14635.18 351
14636.32 373
14637.46 346
14638.60 388
14639.74 342
14640.88 325
14642.03 349
14643.17 355
14644.31 325
14645.45 332
14646.59 360
14647.73 342
14648.88 374
14650.02 331
14651.16 340
14652.30 323
14653.44 346
14654.59 342
14655.73 353
14656.87 347
14658.01 338
14659.16 339
14660.30 355
14661.44 333
14662.58 341
14663.72 348
14664.87 346
14666.01 319
14667.15 320
14668.29 337
14669.44 331
14670.58 329
14671.72 314
14672.87 324
14674.01 316
14675.15 327
14676.29 332
14677.44 330
14678.58 306
14679.72 336
14680.87 336
14682.01 330
14683.15 286
14684.30 314
14685.44 318
14686.58 316
14687.73 311
14688.87 308
14690.01 316
14691.16 287
14692.30 335
14693.44 337
14694.59 315
14695.73 303
14696.87 304
14698.02 324
14699.16 309
14700.30 327
14701.45 296
14702.59 306
14703.74 319
14704.88 320
14706.02 328
14707.17 319
14708.31 291
14709.46 349
14710.60 318
14711.75 311
14712.89 290
14714.03 298
14715.18 298
14716.32 299
14717.47 303
14718.61 302
14719.76 301
14720.90 322
14722.05 314
14723.19 296
14724.34 326
14725.48 312
14726.63 316
14727.77 307
14728.92 327
14730.06 334
14731.21 309
14732.35 293
14733.50 338
14734.64 317
14735.79 299
14736.93 297
14738.08 287
14739.22 291
14740.37 321
14741.51 327
14742.66 357
14743.80 307
14744.95 327
14746.09 313
14747.24 337
14748.39 310
14749.53 306
14750.68 327
14751.82 321
14752.97 328
14754.11 279
14755.26 302
14756.41 309
14757.55 306
14758.70 326
14759.85 300
14760.99 302
14762.14 286
14763.28 310
14764.43 327
14765.58 315
14766.72 307
14767.87 295
14769.02 304
14770.16 326
14771.31 295
14772.46 317
14773.60 286
14774.75 286
14775.90 303
14777.04 275
14778.19 296
14779.34 314
14780.48 311
14781.63 300
14782.78 318
14783.92 299
14785.07 290
14786.22 292
14787.37 315
14788.51 315
14789.66 316
14790.81 297
14791.96 306
14793.10 288
14794.25 275
14795.40 296
14796.54 290
14797.69 314
14798.84 306
14799.99 299
14801.14 291
14802.28 301
14803.43 269
14804.58 282
14805.73 291
14806.88 313
14808.02 318
14809.17 277
14810.32 289
14811.47 260
14812.62 290
14813.76 288
14814.91 297
14816.06 300
14817.21 296
14818.36 297
14819.51 279
14820.65 292
14821.80 288
14822.95 298
14824.10 287
14825.25 287
14826.40 278
14827.55 278
14828.69 295
14829.84 301
14830.99 295
14832.14 265
14833.29 292
14834.44 299
14835.59 273
14836.74 287
14837.89 281
14839.04 274
14840.19 278
14841.33 281
14842.48 268
14843.63 260
14844.78 296
14845.93 286
14847.08 275
14848.23 272
14849.38 281
14850.53 286
14851.68 272
14852.83 304
14853.98 289
14855.13 269
14856.28 301
14857.43 294
14858.58 318
14859.73 290
14860.88 286
14862.03 297
14863.18 281
14864.33 267
14865.48 280
14866.63 292
14867.78 271
14868.93 261
14870.08 288
14871.23 282
14872.38 253
14873.53 295
14874.68 283
14875.83 287
14876.98 300
14878.14 264
14879.29 281
14880.44 297
14881.59 301
14882.74 289
14883.89 286
14885.04 276
14886.19 265
14887.34 269
14888.49 301
14889.64 292
14890.80 289
14891.95 290
14893.10 280
14894.25 282
14895.40 261
14896.55 290
14897.70 284
14898.86 288
14900.01 288
14901.16 302
14902.31 293
14903.46 298
14904.61 281
14905.77 302
14906.92 290
14908.07 295
14909.22 312
14910.37 270
14911.53 296
14912.68 286
14913.83 312
14914.98 285
14916.13 301
14917.29 275
14918.44 303
14919.59 311
14920.74 284
14921.90 278
14923.05 300
14924.20 292
14925.35 287
14926.51 313
14927.66 285
14928.81 311
14929.96 306
14931.12 308
14932.27 303
14933.42 295
14934.57 308
14935.73 326
14936.88 291
14938.03 289
14939.19 302
14940.34 297
14941.49 293
14942.65 283
14943.80 307
14944.95 310
14946.11 311
14947.26 313
14948.41 335
14949.57 324
14950.72 317
14951.87 310
14953.03 307
14954.18 293
14955.33 299
14956.49 290
14957.64 308
14958.80 279
14959.95 273
14961.10 321
14962.26 306
14963.41 310
14964.57 293
14965.72 280
14966.87 307
14968.03 313
14969.18 314
14970.34 271
14971.49 303
14972.65 307
14973.80 288
14974.95 324
14976.11 283
14977.26 303
14978.42 281
14979.57 280
14980.73 288
14981.88 306
14983.04 316
14984.19 286
14985.35 299
14986.50 288
14987.66 281
14988.81 282
14989.97 284
14991.12 280
14992.28 297
14993.43 291
14994.59 300
14995.74 307
14996.90 297
14998.05 279
14999.21 285
15000.36 294
15001.52 282
15002.67 285
15003.83 309
15004.99 296
15006.14 286
15007.30 274
15008.45 284
15009.61 307
15010.76 286
15011.92 254
15013.08 292
15014.23 278
15015.39 285
15016.54 280
15017.70 294
15018.86 298
15020.01 281
15021.17 273
15022.32 274
15023.48 278
15024.64 286
15025.79 281
15026.95 272
15028.11 280
15029.26 300
15030.42 273
15031.58 287
15032.73 277
15033.89 267
15035.05 310
15036.20 286
15037.36 291
15038.52 282
15039.67 289
15040.83 269
15041.99 269
15043.15 249
15044.30 284
15045.46 278
15046.62 279
15047.77 258
15048.93 289
15050.09 288
15051.25 290
15052.40 277
15053.56 256
15054.72 266
15055.88 299
15057.03 269
15058.19 247
15059.35 292
15060.51 286
15061.66 291
15062.82 263
15063.98 282
15065.14 282
15066.30 266
15067.45 268
15068.61 290
15069.77 293
15070.93 269
15072.09 302
15073.24 269
15074.40 267
15075.56 275
15076.72 285
15077.88 301
15079.04 266
15080.20 253
15081.35 278
15082.51 278
15083.67 262
15084.83 287
15085.99 281
15087.15 285
15088.31 274
15089.46 288
15090.62 295
15091.78 287
15092.94 287
15094.10 290
15095.26 257
15096.42 284
15097.58 243
15098.74 299
15099.90 289
15101.06 252
15102.22 264
15103.37 280
15104.53 260
15105.69 292
15106.85 280
15108.01 285
15109.17 263
15110.33 260
15111.49 257
15112.65 290
15113.81 264
15114.97 252
15116.13 284
15117.29 286
15118.45 299
15119.61 262
15120.77 286
15121.93 274
15123.09 260
15124.25 272
15125.41 286
15126.57 288
15127.73 294
15128.89 252
15130.05 276
15131.21 283
15132.37 263
15133.53 253
15134.69 278
15135.86 285
15137.02 259
15138.18 282
15139.34 260
15140.50 285
15141.66 265
15142.82 265
15143.98 249
15145.14 267
15146.30 266
15147.46 259
15148.63 274
15149.79 261
15150.95 279
15152.11 277
15153.27 270
15154.43 279
15155.59 283
15156.75 264
15157.92 257
15159.08 267
15160.24 273
15161.40 253
15162.56 271
15163.72 267
15164.89 285
15166.05 263
15167.21 281
15168.37 259
15169.53 272
15170.69 254
15171.86 259
15173.02 270
15174.18 289
15175.34 255
15176.51 266
15177.67 258
15178.83 255
15179.99 259
15181.15 270
15182.32 260
15183.48 260
15184.64 295
15185.80 292
15186.97 297
15188.13 274
15189.29 271
15190.46 282
15191.62 251
15192.78 269
15193.94 257
15195.11 264
15196.27 278
15197.43 294
15198.60 274
15199.76 281
15200.92 260
15202.08 262
15203.25 279
15204.41 282
15205.57 267
15206.74 267
15207.90 290
15209.06 309
15210.23 277
15211.39 297
15212.56 297
15213.72 279
15214.88 281
15216.05 292
15217.21 285
15218.37 269
15219.54 259
15220.70 289
15221.87 291
15223.03 310
15224.19 309
15225.36 278
15226.52 255
15227.69 286
15228.85 292
15230.01 285
15231.18 289
15232.34 287
15233.51 276
15234.67 306
15235.84 276
15237.00 287
15238.16 288
15239.33 269
15240.49 266
15241.66 280
15242.82 272
15243.99 260
15245.15 258
15246.32 272
15247.48 274
15248.65 271
15249.81 290
15250.98 276
15252.14 280
15253.31 270
15254.47 273
15255.64 279
15256.80 268
15257.97 268
15259.13 277
15260.30 277
15261.46 240
15262.63 271
15263.80 265
15264.96 249
15266.13 262
15267.29 282
15268.46 257
15269.62 272
15270.79 272
15271.96 274
15273.12 285
15274.29 282
15275.45 281
15276.62 266
15277.79 266
15278.95 278
15280.12 283
15281.28 278
15282.45 287
15283.62 283
15284.78 275
15285.95 282
15287.12 284
15288.28 263
15289.45 294
15290.62 309
15291.78 282
15292.95 289
15294.12 281
15295.28 279
15296.45 262
15297.62 273
15298.78 264
15299.95 255
15301.12 283
15302.28 276
15303.45 303
15304.62 279
15305.78 266
15306.95 292
15308.12 286
15309.29 293
15310.45 270
15311.62 263
15312.79 276
15313.96 288
15315.12 282
15316.29 294
15317.46 266
15318.63 246
15319.79 281
15320.96 283
15322.13 276
15323.30 239
15324.46 252
15325.63 271
15326.80 272
15327.97 256
15329.14 281
15330.30 261
15331.47 258
15332.64 261
15333.81 263
15334.98 243
15336.14 224
15337.31 294
15338.48 258
15339.65 289
15340.82 261
15341.99 273
15343.16 264
15344.32 257
15345.49 264
15346.66 267
15347.83 279
15349.00 287
15350.17 272
15351.34 259
15352.51 279
15353.67 267
15354.84 274
15356.01 242
15357.18 252
15358.35 284
15359.52 300
15360.69 270
15361.86 287
15363.03 250
15364.20 288
15365.37 274
15366.54 247
15367.71 287
15368.87 277
15370.04 283
15371.21 275
15372.38 286
15373.55 245
15374.72 273
15375.89 281
15377.06 305
15378.23 268
15379.40 281
15380.57 266
15381.74 262
15382.91 240
15384.08 283
15385.25 296
15386.42 294
15387.59 276
15388.76 270
15389.93 286
15391.10 285
15392.27 299
15393.44 266
15394.62 307
15395.79 265
15396.96 308
15398.13 270
15399.30 286
15400.47 265
15401.64 283
15402.81 263
15403.98 273
15405.15 269
15406.32 260
15407.49 260
15408.66 254
15409.84 290
15411.01 278
15412.18 271
15413.35 244
15414.52 286
15415.69 286
15416.86 271
15418.03 271
15419.21 293
15420.38 266
15421.55 270
15422.72 263
15423.89 232
15425.06 257
15426.24 276
15427.41 279
15428.58 239
15429.75 267
15430.92 261
15432.09 269
15433.27 265
15434.44 273
15435.61 275
15436.78 297
15437.96 241
15439.13 264
15440.30 285
15441.47 238
15442.64 258
15443.82 243
15444.99 280
15446.16 249
15447.33 247
15448.51 252
15449.68 263
15450.85 264
15452.02 278
15453.20 249
15454.37 247
15455.54 246
15456.72 260
15457.89 247
15459.06 236
15460.23 284
15461.41 264
15462.58 258
15463.75 252
15464.93 269
15466.10 252
15467.27 257
15468.45 245
15469.62 281
15470.79 258
15471.97 288
15473.14 266
15474.31 258
15475.49 267
15476.66 243
15477.83 262
15479.01 264
15480.18 266
15481.36 280
15482.53 241
15483.70 251
15484.88 272
15486.05 261
15487.23 256
15488.40 252
15489.57 244
15490.75 248
15491.92 259
15493.10 265
15494.27 233
15495.44 242
15496.62 236
15497.79 253
15498.97 272
15500.14 227
15501.32 275
15502.49 279
15503.67 248
15504.84 249
15506.02 245
15507.19 254
15508.36 254
15509.54 257
15510.71 253
15511.89 272
15513.06 292
15514.24 286
15515.41 260
15516.59 285
15517.77 263
15518.94 260
15520.12 277
15521.29 242
15522.47 276
15523.64 263
15524.82 288
15525.99 256
15527.17 269
15528.34 252
15529.52 250
15530.69 250
15531.87 255
15533.05 243
15534.22 257
15535.40 252
15536.57 251
15537.75 280
15538.93 241
15540.10 276
15541.28 263
15542.45 277
15543.63 256
15544.81 274
15545.98 249
15547.16 273
15548.33 275
15549.51 251
15550.69 247
15551.86 253
15553.04 252
15554.22 265
15555.39 302
15556.57 255
15557.75 264
15558.92 249
15560.10 272
15561.28 279
15562.45 272
15563.63 268
15564.81 243
15565.99 246
15567.16 260
15568.34 280
15569.52 253
15570.69 234
15571.87 254
15573.05 276
15574.23 265
15575.40 255
15576.58 258
15577.76 248
15578.93 269
15580.11 253
15581.29 279
15582.47 281
15583.65 278
15584.82 275
15586.00 249
15587.18 296
15588.36 290
15589.53 281
15590.71 263
15591.89 261
15593.07 275
15594.25 270
15595.42 291
15596.60 287
15597.78 272
15598.96 261
15600.14 266
15601.32 297
15602.49 294
15603.67 262
15604.85 306
15606.03 295
15607.21 289
15608.39 259
15609.56 302
15610.74 284
15611.92 317
15613.10 277
15614.28 289
15615.46 302
15616.64 297
15617.82 272
15619.00 262
15620.17 306
15621.35 287
15622.53 295
15623.71 282
15624.89 308
15626.07 298
15627.25 277
15628.43 292
15629.61 296
15630.79 314
15631.97 281
15633.15 302
15634.33 283
15635.51 326
15636.69 305
15637.87 300
15639.05 299
15640.22 310
15641.40 295
15642.58 345
15643.76 336
15644.94 320
15646.12 305
15647.30 290
15648.48 312
15649.66 297
15650.85 285
15652.03 310
15653.21 297
15654.39 291
15655.57 314
15656.75 294
15657.93 329
15659.11 299
15660.29 324
15661.47 289
15662.65 317
15663.83 310
15665.01 309
15666.19 280
15667.37 319
15668.55 311
15669.73 282
15670.92 311
15672.10 293
15673.28 275
15674.46 252
15675.64 306
15676.82 286
15678.00 311
15679.18 291
15680.36 282
15681.55 329
15682.73 294
15683.91 305
15685.09 314
15686.27 308
15687.45 309
15688.63 326
15689.82 297
15691.00 306
15692.18 293
15693.36 320
15694.54 326
15695.73 320
15696.91 306
15698.09 324
15699.27 304
15700.45 297
15701.64 303
15702.82 306
15704.00 305
15705.18 313
15706.36 308
15707.55 306
15708.73 306
15709.91 298
15711.09 323
15712.28 315
15713.46 364
15714.64 373
15715.82 302
15717.01 323
15718.19 298
15719.37 337
15720.55 314
15721.74 306
15722.92 316
15724.10 327
15725.29 324
15726.47 321
15727.65 293
15728.84 319
15730.02 326
15731.20 340
15732.39 325
15733.57 326
15734.75 339
15735.94 332
15737.12 320
15738.30 320
15739.49 297
15740.67 339
15741.85 327
15743.04 324
15744.22 341
15745.40 327
15746.59 350
15747.77 333
15748.96 359
15750.14 356
15751.32 339
15752.51 355
15753.69 358
15754.88 343
15756.06 326
15757.24 320
15758.43 339
15759.61 324
15760.80 311
15761.98 316
15763.17 313
15764.35 311
15765.53 322
15766.72 323
15767.90 315
15769.09 295
15770.27 297
15771.46 318
15772.64 289
15773.83 326
15775.01 298
15776.20 304
15777.38 292
15778.57 294
15779.75 317
15780.94 296
15782.12 325
15783.31 284
15784.49 301
15785.68 290
15786.86 295
15788.05 285
15789.23 301
15790.42 287
15791.60 285
15792.79 284
15793.98 291
15795.16 279
15796.35 294
15797.53 284
15798.72 295
15799.90 294
15801.09 292
15802.28 301
15803.46 275
15804.65 291
15805.83 289
15807.02 277
15808.21 278
15809.39 309
15810.58 287
15811.76 275
15812.95 257
15814.14 275
15815.32 278
15816.51 279
15817.70 286
15818.88 266
15820.07 278
15821.26 273
15822.44 299
15823.63 278
15824.82 279
15826.00 292
15827.19 306
15828.38 275
15829.56 284
15830.75 276
15831.94 276
15833.12 283
15834.31 249
15835.50 301
15836.69 273
15837.87 268
15839.06 279
15840.25 295
15841.44 300
15842.62 291
15843.81 267
15845.00 252
15846.18 256
15847.37 269
15848.56 252
15849.75 268
15850.94 263
15852.12 259
15853.31 269
15854.50 278
15855.69 266
15856.87 271
15858.06 273
15859.25 284
15860.44 285
15861.63 275
15862.81 290
15864.00 301
15865.19 319
15866.38 292
15867.57 264
15868.76 255
15869.94 276
15871.13 271
15872.32 284
15873.51 264
15874.70 268
15875.89 276
15877.08 298
15878.26 296
15879.45 296
15880.64 296
15881.83 290
15883.02 305
15884.21 292
15885.40 275
15886.59 271
15887.78 303
15888.97 274
15890.15 292
15891.34 281
15892.53 301
15893.72 311
15894.91 293
15896.10 287
15897.29 286
15898.48 296
15899.67 275
15900.86 306
15902.05 302
15903.24 324
15904.43 318
15905.62 310
15906.81 291
15908.00 323
15909.19 288
15910.38 321
15911.57 317
15912.76 341
15913.95 317
15915.14 291
15916.33 307
15917.52 319
15918.71 336
15919.90 310
15921.09 312
15922.28 308
15923.47 294
15924.66 307
15925.85 323
15927.04 287
15928.23 307
15929.42 294
15930.61 316
15931.80 305
15932.99 303
15934.18 301
15935.38 305
15936.57 309
15937.76 300
15938.95 292
15940.14 293
15941.33 292
15942.52 275
15943.71 274
15944.90 275
15946.10 308
15947.29 286
15948.48 264
15949.67 258
15950.86 257
15952.05 298
15953.24 294
15954.44 267
15955.63 266
15956.82 263
15958.01 270
15959.20 246
15960.39 257
15961.59 280
15962.78 274
15963.97 282
15965.16 252
15966.35 283
15967.55 253
15968.74 253
15969.93 271
15971.12 246
15972.31 270
15973.51 266
15974.70 277
15975.89 266
15977.08 271
15978.28 255
15979.47 259
15980.66 245
15981.85 251
15983.05 260
15984.24 268
15985.43 273
15986.62 257
15987.82 282
15989.01 262
15990.20 268
15991.40 233
15992.59 265
15993.78 263
15994.98 265
15996.17 264
15997.36 299
15998.55 267
15999.75 255
16000.94 239
16002.13 271
16003.33 253
16004.52 263
16005.72 239
16006.91 267
16008.10 264
16009.30 255
16010.49 249
16011.68 241
16012.88 289
16014.07 228
16015.26 247
16016.46 247
16017.65 240
16018.85 276
16020.04 252
16021.23 247
16022.43 234
16023.62 236
16024.82 239
16026.01 270
16027.21 233
16028.40 253
16029.59 262
16030.79 267
16031.98 262
16033.18 245
16034.37 231
16035.57 252
16036.76 245
16037.96 265
16039.15 230
16040.35 246
16041.54 255
16042.73 264
16043.93 255
16045.12 257
16046.32 258
16047.51 245
16048.71 242
16049.91 224
16051.10 264
16052.30 263
16053.49 258
16054.69 260
16055.88 273
16057.08 257
16058.27 262
16059.47 246
16060.66 265
16061.86 250
16063.05 260
16064.25 253
16065.45 247
16066.64 253
16067.84 228
16069.03 282
16070.23 246
16071.42 244
16072.62 248
16073.82 236
16075.01 252
16076.21 272
16077.41 238
16078.60 251
16079.80 262
16080.99 271
16082.19 242
16083.39 261
16084.58 256
16085.78 249
16086.98 254
16088.17 265
16089.37 262
16090.57 237
16091.76 261
16092.96 258
16094.16 265
16095.35 257
16096.55 246
16097.75 247
16098.94 234
16100.14 264
16101.34 235
16102.53 259
16103.73 223
16104.93 251
16106.13 227
16107.32 248
16108.52 251
16109.72 249
16110.92 237
16112.11 212
16113.31 233
16114.51 262
16115.71 258
16116.90 251
16118.10 240
16119.30 266
16120.50 250
16121.69 211
16122.89 244
16124.09 256
16125.29 241
16126.49 239
16127.68 248
16128.88 256
16130.08 235
16131.28 222
16132.48 262
16133.67 258
16134.87 248
16136.07 259
16137.27 259
16138.47 251
16139.67 242
16140.86 274
16142.06 243
16143.26 226
16144.46 243
16145.66 283
16146.86 265
16148.06 239
16149.26 263
16150.45 243
16151.65 267
16152.85 262
16154.05 260
16155.25 241
16156.45 251
16157.65 260
16158.85 250
16160.05 242
16161.25 247
16162.45 270
16163.64 271
16164.84 260
16166.04 237
16167.24 233
16168.44 267
16169.64 252
16170.84 230
16172.04 247
16173.24 244
16174.44 234
16175.64 239
16176.84 260
16178.04 244
16179.24 261
16180.44 259
16181.64 271
16182.84 256
16184.04 256
16185.24 230
16186.44 249
16187.64 270
16188.84 234
16190.04 242
16191.24 260
16192.44 235
16193.64 232
16194.84 267
16196.04 261
16197.24 271
16198.44 268
16199.65 274
16200.85 261
16202.05 264
16203.25 245
16204.45 263
16205.65 239
16206.85 273
16208.05 285
16209.25 248
16210.45 249
16211.65 241
16212.86 279
16214.06 280
16215.26 253
16216.46 263
16217.66 267
16218.86 274
16220.06 260
16221.27 284
16222.47 271
16223.67 284
16224.87 268
16226.07 290
16227.27 259
16228.48 253
16229.68 264
16230.88 289
16232.08 278
16233.28 276
16234.48 271
16235.69 282
16236.89 247
16238.09 293
16239.29 288
16240.50 283
16241.70 298
16242.90 288
16244.10 299
16245.30 312
16246.51 298
16247.71 285
16248.91 282
16250.11 274
16251.32 273
16252.52 277
16253.72 310
16254.92 298
16256.13 314
16257.33 285
16258.53 298
16259.74 271
16260.94 308
16262.14 324
16263.35 294
16264.55 304
16265.75 312
16266.95 293
16268.16 321
16269.36 287
16270.56 319
16271.77 326
16272.97 327
16274.17 313
16275.38 324
16276.58 324
16277.79 295
16278.99 296
16280.19 356
16281.40 335
16282.60 308
16283.80 318
16285.01 335
16286.21 314
16287.42 348
16288.62 333
16289.82 323
16291.03 328
16292.23 323
16293.44 367
16294.64 370
16295.84 343
16297.05 334
16298.25 364
16299.46 356
16300.66 314
16301.87 323
16303.07 344
16304.27 319
16305.48 331
16306.68 335
16307.89 336
16309.09 334
16310.30 349
16311.50 324
16312.71 306
16313.91 320
16315.12 298
16316.32 319
16317.53 280
16318.73 300
16319.94 315
16321.14 312
16322.35 287
16323.55 277
16324.76 295
16325.96 277
16327.17 291
16328.38 299
16329.58 307
16330.79 265
16331.99 276
16333.20 295
16334.40 270
16335.61 255
16336.81 291
16338.02 283
16339.23 267
16340.43 266
16341.64 276
16342.84 275
16344.05 280
16345.26 270
16346.46 263
16347.67 263
16348.87 240
16350.08 266
16351.29 287
16352.49 280
16353.70 263
16354.91 255
16356.11 269
16357.32 232
16358.53 273
16359.73 237
16360.94 248
16362.15 239
16363.35 269
16364.56 248
16365.77 246
16366.97 268
16368.18 254
16369.39 284
16370.59 238
16371.80 240
16373.01 256
16374.21 275
16375.42 255
16376.63 250
16377.84 249
16379.04 257
16380.25 245
16381.46 242
16382.67 243
16383.87 260
16385.08 245
16386.29 260
16387.50 241
16388.70 226
16389.91 226
16391.12 227
16392.33 249
16393.53 258
16394.74 264
16395.95 246
16397.16 278
16398.37 251
16399.57 252
16400.78 257
16401.99 263
16403.20 237
16404.41 237
16405.62 239
16406.82 235
16408.03 270
16409.24 248
16410.45 240
16411.66 258
16412.87 257
16414.07 263
16415.28 249
16416.49 236
16417.70 261
16418.91 240
16420.12 257
16421.33 255
16422.54 248
16423.75 228
16424.95 249
16426.16 246
16427.37 240
16428.58 247
16429.79 241
16431.00 241
16432.21 245
16433.42 235
16434.63 238
16435.84 224
16437.05 248
16438.26 227
16439.47 226
16440.68 229
16441.88 219
16443.09 239
16444.30 231
16445.51 232
16446.72 236
16447.93 220
16449.14 246
16450.35 248
16451.56 250
16452.77 227
16453.98 243
16455.19 243
16456.40 246
16457.61 239
16458.82 242
16460.03 213
16461.24 230
16462.45 198
16463.67 226
16464.88 210
16466.09 236
16467.30 239
16468.51 224
16469.72 229
16470.93 232
16472.14 232
16473.35 226
16474.56 206
16475.77 224
16476.98 207
16478.19 209
16479.40 218
16480.62 232
16481.83 210
16483.04 231
16484.25 217
16485.46 231
16486.67 224
16487.88 237
16489.09 222
16490.31 215
16491.52 213
16492.73 215
16493.94 220
16495.15 208
16496.36 227
16497.57 228
16498.79 229
16500.00 226
16501.21 238
16502.42 216
16503.63 217
16504.85 234
16506.06 221
16507.27 232
16508.48 231
16509.69 230
16510.91 210
16512.12 234
16513.33 229
16514.54 230
16515.76 233
16516.97 211
16518.18 215
16519.39 209
16520.60 203
16521.82 245
16523.03 228
16524.24 236
16525.46 226
16526.67 215
16527.88 224
16529.09 243
16530.31 226
16531.52 208
16532.73 218
16533.95 232
16535.16 240
16536.37 217
16537.58 210
16538.80 211
16540.01 234
16541.22 240
16542.44 213
16543.65 222
16544.86 231
16546.08 220
16547.29 230
16548.50 223
16549.72 228
16550.93 242
16552.15 238
16553.36 230
16554.57 206
16555.79 214
16557.00 222
16558.21 226
16559.43 210
16560.64 201
16561.86 198
16563.07 210
16564.28 209
16565.50 229
16566.71 219
16567.93 203
16569.14 209
16570.36 228
16571.57 229
16572.78 190
16574.00 210
16575.21 205
16576.43 211
16577.64 205
16578.86 192
16580.07 199
16581.29 211
16582.50 213
16583.72 237
16584.93 204
16586.15 196
16587.36 202
16588.58 204
16589.79 191
16591.01 196
16592.22 202
16593.44 223
16594.65 214
16595.87 237
16597.08 227
16598.30 197
16599.51 215
16600.73 211
16601.94 221
16603.16 194
16604.37 190
16605.59 221
16606.81 215
16608.02 224
16609.24 210
16610.45 214
16611.67 188
16612.89 211
16614.10 202
16615.32 203
16616.53 215
16617.75 177
16618.97 219
16620.18 221
16621.40 204
16622.61 203
16623.83 235
16625.05 210
16626.26 224
16627.48 206
16628.70 215
16629.91 203
16631.13 208
16632.35 201
16633.56 200
16634.78 193
16636.00 200
16637.21 190
16638.43 206
16639.65 210
16640.86 218
16642.08 208
16643.30 228
16644.51 220
16645.73 195
16646.95 212
16648.17 195
16649.38 194
16650.60 214
16651.82 204
16653.03 220
16654.25 203
16655.47 204
16656.69 201
16657.90 217
16659.12 212
16660.34 201
16661.56 222
16662.77 205
16663.99 198
16665.21 220
16666.43 224
16667.65 189
16668.86 222
16670.08 206
16671.30 216
16672.52 203
16673.74 215
16674.95 216
16676.17 202
16677.39 199
16678.61 191
16679.83 215
16681.05 227
16682.26 211
16683.48 225
16684.70 208
16685.92 220
16687.14 204
16688.36 189
16689.58 169
16690.79 202
16692.01 208
16693.23 211
16694.45 213
16695.67 192
16696.89 216
16698.11 212
16699.33 203
16700.55 203
16701.76 186
16702.98 198
16704.20 183
16705.42 221
16706.64 208
16707.86 188
16709.08 200
16710.30 201
16711.52 195
16712.74 181
16713.96 195
16715.18 207
16716.40 239
16717.62 198
16718.84 189
16720.06 204
16721.28 217
16722.50 226
16723.72 215
16724.94 212
16726.16 212
16727.38 175
16728.60 186
16729.82 198
16731.04 208
16732.26 200
16733.48 199
16734.70 220
16735.92 218
16737.14 210
16738.36 200
16739.58 205
16740.80 220
16742.02 197
16743.24 201
16744.46 207
16745.68 204
16746.90 208
16748.12 206
16749.35 208
16750.57 224
16751.79 205
16753.01 201
16754.23 198
16755.45 192
16756.67 205
16757.89 212
16759.11 199
16760.33 203
16761.56 182
16762.78 201
16764.00 201
16765.22 209
16766.44 212
16767.66 199
16768.88 219
16770.11 186
16771.33 229
16772.55 213
16773.77 193
16774.99 185
16776.22 178
16777.44 175
16778.66 183
16779.88 176
16781.10 206
16782.33 195
16783.55 196
16784.77 204
16785.99 198
16787.21 193
16788.44 202
16789.66 197
16790.88 221
16792.10 212
16793.33 226
16794.55 220
16795.77 199
16796.99 205
16798.22 188
16799.44 199
16800.66 211
16801.88 183
16803.11 195
16804.33 209
16805.55 207
16806.78 193
16808.00 230
16809.22 227
16810.44 214
16811.67 211
16812.89 209
16814.11 210
16815.34 211
16816.56 220
16817.78 218
16819.01 206
16820.23 207
16821.45 194
16822.68 205
16823.90 220
16825.13 176
16826.35 212
16827.57 209
16828.80 204
16830.02 217
16831.24 212
16832.47 209
16833.69 199
16834.92 191
16836.14 209
16837.36 211
16838.59 186
16839.81 220
16841.04 194
16842.26 197
16843.48 200
16844.71 236
16845.93 199
16847.16 202
16848.38 202
16849.61 228
16850.83 220
16852.06 214
16853.28 229
16854.51 214
16855.73 219
16856.95 221
16858.18 234
16859.40 224
16860.63 217
16861.85 205
16863.08 220
16864.30 230
16865.53 210
16866.75 211
16867.98 209
16869.21 203
16870.43 230
16871.66 233
16872.88 238
16874.11 214
16875.33 225
16876.56 228
16877.78 248
16879.01 211
16880.23 212
16881.46 266
16882.69 239
16883.91 226
16885.14 207
16886.36 227
16887.59 205
16888.81 199
16890.04 204
16891.27 238
16892.49 207
16893.72 216
16894.94 232
16896.17 227
16897.40 200
16898.62 220
16899.85 226
16901.08 215
16902.30 211
16903.53 220
16904.76 200
16905.98 215
16907.21 217
16908.44 226
16909.66 230
16910.89 219
16912.12 215
16913.34 215
16914.57 228
16915.80 214
16917.02 211
16918.25 213
16919.48 210
16920.70 213
16921.93 216
16923.16 225
16924.39 205
16925.61 236
16926.84 220
16928.07 213
16929.30 199
16930.52 211
16931.75 225
16932.98 210
16934.21 206
16935.43 188
16936.66 210
16937.89 205
16939.12 214
16940.34 219
16941.57 226
16942.80 213
16944.03 209
16945.26 212
16946.48 220
16947.71 212
16948.94 218
16950.17 227
16951.40 213
16952.62 215
16953.85 216
16955.08 205
16956.31 197
16957.54 199
16958.77 215
16959.99 224
16961.22 200
16962.45 212
16963.68 208
16964.91 254
16966.14 220
16967.37 198
16968.60 208
16969.82 205
16971.05 207
16972.28 216
16973.51 223
16974.74 212
16975.97 207
16977.20 191
16978.43 224
16979.66 196
16980.89 204
16982.11 203
16983.34 211
16984.57 225
16985.80 205
16987.03 203
16988.26 216
16989.49 208
16990.72 224
16991.95 228
16993.18 214
16994.41 199
16995.64 217
16996.87 223
16998.10 217
16999.33 210
17000.56 172
17001.79 211
17003.02 201
17004.25 184
17005.48 184
17006.71 190
17007.94 217
17009.17 210
17010.40 212
17011.63 210
17012.86 199
17014.09 205
17015.32 203
17016.55 198
17017.78 209
17019.01 206
17020.25 233
17021.48 206
17022.71 194
17023.94 221
17025.17 214
17026.40 203
17027.63 192
17028.86 197
17030.09 195
17031.32 211
17032.55 209
17033.79 229
17035.02 219
17036.25 219
17037.48 183
17038.71 195
17039.94 192
17041.17 188
17042.41 191
17043.64 196
17044.87 195
17046.10 208
17047.33 197
17048.56 198
17049.80 205
17051.03 193
17052.26 205
17053.49 185
17054.72 209
17055.95 206
17057.19 233
17058.42 190
17059.65 186
17060.88 188
17062.12 200
17063.35 216
17064.58 190
17065.81 210
17067.04 212
17068.28 203
17069.51 208
17070.74 190
17071.97 208
17073.21 194
17074.44 195
17075.67 194
17076.90 191
17078.14 182
17079.37 201
17080.60 209
17081.84 197
17083.07 198
17084.30 202
17085.54 196
17086.77 200
17088.00 200
17089.23 199
17090.47 200
17091.70 216
17092.93 228
17094.17 205
17095.40 184
17096.63 204
17097.87 201
17099.10 197
17100.34 200
17101.57 184
17102.80 200
17104.04 232
17105.27 197
17106.50 173
17107.74 191
17108.97 203
17110.21 207
17111.44 209
17112.67 215
17113.91 212
17115.14 187
17116.38 218
17117.61 193
17118.84 176
17120.08 209
17121.31 209
17122.55 208
17123.78 198
17125.02 212
17126.25 210
17127.48 209
17128.72 195
17129.95 210
17131.19 220
17132.42 190
17133.66 223
17134.89 201
17136.13 199
17137.36 193
17138.60 207
17139.83 205
17141.07 191
17142.30 182
17143.54 186
17144.77 224
17146.01 178
17147.24 193
17148.48 200
17149.71 207
17150.95 215
17152.19 195
17153.42 212
17154.66 196
17155.89 204
17157.13 205
17158.36 196
17159.60 196
17160.83 169
17162.07 181
17163.31 203
17164.54 202
17165.78 178
17167.01 209
17168.25 215
17169.49 197
17170.72 190
17171.96 190
17173.19 192
17174.43 198
17175.67 218
17176.90 202
17178.14 183
17179.38 181
17180.61 175
17181.85 203
17183.09 189
17184.32 204
17185.56 200
17186.80 206
17188.03 191
17189.27 185
17190.51 191
17191.74 190
17192.98 193
17194.22 182
17195.45 189
17196.69 191
17197.93 188
17199.16 196
17200.40 186
17201.64 196
17202.88 218
17204.11 204
17205.35 202
17206.59 208
17207.83 193
17209.06 199
17210.30 200
17211.54 190
17212.78 196
17214.01 209
17215.25 194
17216.49 194
17217.73 203
17218.96 176
17220.20 194
17221.44 198
17222.68 185
17223.92 188
17225.15 213
17226.39 194
17227.63 186
17228.87 194
17230.11 197
17231.35 189
17232.58 200
17233.82 194
17235.06 172
17236.30 200
17237.54 189
17238.78 215
17240.01 185
17241.25 187
17242.49 216
17243.73 213
17244.97 195
17246.21 194
17247.45 187
17248.69 211
17249.93 200
17251.16 202
17252.40 194
17253.64 215
17254.88 204
17256.12 196
17257.36 202
17258.60 184
17259.84 206
17261.08 207
17262.32 188
17263.56 185
17264.80 205
17266.04 194
17267.28 210
17268.51 188
17269.75 185
17270.99 183
17272.23 191
17273.47 195
17274.71 188
17275.95 187
17277.19 181
17278.43 202
17279.67 176
17280.91 211
17282.15 175
17283.39 200
17284.63 192
17285.87 204
17287.11 175
17288.35 193
17289.60 184
17290.84 191
17292.08 190
17293.32 171
17294.56 176
17295.80 172
17297.04 175
17298.28 176
17299.52 200
17300.76 185
17302.00 181
17303.24 194
17304.48 183
17305.72 180
17306.96 182
17308.21 217
17309.45 209
17310.69 219
17311.93 177
17313.17 188
17314.41 182
17315.65 195
17316.89 167
17318.14 190
17319.38 183
17320.62 192
17321.86 181
17323.10 192
17324.34 179
17325.59 191
17326.83 201
17328.07 188
17329.31 192
17330.55 210
17331.79 210
17333.04 195
17334.28 193
17335.52 167
17336.76 203
17338.00 200
17339.25 180
17340.49 181
17341.73 172
17342.97 207
17344.22 202
17345.46 194
17346.70 204
17347.94 186
17349.19 184
17350.43 197
17351.67 190
17352.91 190
17354.16 183
17355.40 211
17356.64 190
17357.88 174
17359.13 201
17360.37 199
17361.61 186
17362.86 184
17364.10 188
17365.34 180
17366.58 198
17367.83 187
17369.07 179
17370.31 176
17371.56 197
17372.80 192
17374.04 196
17375.29 184
17376.53 203
17377.78 194
17379.02 193
17380.26 210
17381.51 187
17382.75 209
17383.99 183
17385.24 198
17386.48 198
17387.72 175
17388.97 198
17390.21 197
17391.46 195
17392.70 184
17393.94 181
17395.19 193
17396.43 188
17397.68 179
17398.92 178
17400.17 181
17401.41 209
17402.65 205
17403.90 203
17405.14 162
17406.39 188
17407.63 206
17408.88 197
17410.12 187
17411.37 191
17412.61 166
17413.86 185
17415.10 158
17416.35 176
17417.59 182
17418.84 192
17420.08 190
17421.33 180
17422.57 181
17423.82 170
17425.06 201
17426.31 181
17427.55 190
17428.80 186
17430.04 193
17431.29 195
17432.53 201
17433.78 182
17435.03 198
17436.27 176
17437.52 199
17438.76 197
17440.01 199
17441.25 210
17442.50 185
17443.75 200
17444.99 195
17446.24 189
17447.48 189
17448.73 179
17449.98 185
17451.22 201
17452.47 188
17453.71 205
17454.96 217
17456.21 197
17457.45 196
17458.70 209
17459.95 184
17461.19 172
17462.44 181
17463.69 208
17464.93 195
17466.18 202
17467.43 191
17468.67 180
17469.92 189
17471.17 183
17472.41 169
17473.66 178
17474.91 192
17476.15 195
17477.40 198
17478.65 195
17479.90 189
17481.14 189
17482.39 201
17483.64 193
17484.88 194
17486.13 194
17487.38 180
17488.63 193
17489.87 194
17491.12 188
17492.37 190
17493.62 194
17494.86 192
17496.11 210
17497.36 195
17498.61 179
17499.86 193
17501.10 201
17502.35 187
17503.60 196
17504.85 195
17506.10 193
17507.34 202
17508.59 233
17509.84 187
17511.09 207
17512.34 202
17513.59 181
17514.83 206
17516.08 209
17517.33 204
17518.58 220
17519.83 192
17521.08 201
17522.33 214
17523.57 199
17524.82 190
17526.07 210
17527.32 196
17528.57 199
17529.82 197
17531.07 210
17532.32 217
17533.57 202
17534.82 186
17536.06 191
17537.31 215
17538.56 185
17539.81 194
17541.06 180
17542.31 198
17543.56 214
17544.81 213
17546.06 198
17547.31 192
17548.56 179
17549.81 191
17551.06 198
17552.31 199
17553.56 217
17554.81 194
17556.06 205
17557.31 216
17558.56 187
17559.81 211
17561.06 179
17562.31 207
17563.56 201
17564.81 201
17566.06 197
17567.31 208
17568.56 215
17569.81 207
17571.06 213
17572.31 214
17573.56 212
17574.81 203
17576.06 227
17577.31 212
17578.56 216
17579.81 227
17581.06 186
17582.31 220
17583.57 205
17584.82 206
17586.07 203
17587.32 218
17588.57 216
17589.82 222
17591.07 235
17592.32 213
17593.57 217
17594.83 207
17596.08 217
17597.33 218
17598.58 217
17599.83 225
17601.08 208
17602.33 231
17603.59 211
17604.84 198
17606.09 215
17607.34 213
17608.59 222
17609.84 240
17611.10 235
17612.35 208
17613.60 210
17614.85 201
17616.10 202
17617.36 217
17618.61 208
17619.86 207
17621.11 191
17622.36 210
17623.62 186
17624.87 182
17626.12 207
17627.37 217
17628.63 207
17629.88 200
17631.13 226
17632.38 194
17633.64 217
17634.89 208
17636.14 204
17637.39 196
17638.65 203
17639.90 198
17641.15 199
17642.41 181
17643.66 210
17644.91 213
17646.17 197
17647.42 204
17648.67 210
17649.92 203
17651.18 206
17652.43 226
17653.68 192
17654.94 201
17656.19 207
17657.44 216
17658.70 189
17659.95 183
17661.21 175
17662.46 183
17663.71 191
17664.97 194
17666.22 191
17667.47 181
17668.73 186
17669.98 178
17671.24 212
17672.49 203
17673.74 182
17675.00 190
17676.25 213
17677.51 181
17678.76 179
17680.02 184
17681.27 186
17682.52 182
17683.78 188
17685.03 183
17686.29 193
17687.54 191
17688.80 207
17690.05 183
17691.31 173
17692.56 199
17693.82 210
17695.07 210
17696.32 207
17697.58 207
17698.83 199
17700.09 182
17701.34 191
17702.60 175
17703.86 209
17705.11 191
17706.37 192
17707.62 182
17708.88 201
17710.13 193
17711.39 206
17712.64 206
17713.90 217
17715.15 209
17716.41 188
17717.66 209
17718.92 191
17720.18 194
17721.43 192
17722.69 190
17723.94 201
17725.20 200
17726.45 186
17727.71 189
17728.97 170
17730.22 190
17731.48 202
17732.74 194
17733.99 189
17735.25 202
17736.50 165
17737.76 200
17739.02 193
17740.27 201
17741.53 214
17742.79 200
17744.04 209
17745.30 191
17746.56 184
17747.81 190
17749.07 187
17750.33 209
17751.58 195
17752.84 200
17754.10 217
17755.35 204
17756.61 216
17757.87 177
17759.12 200
17760.38 199
17761.64 211
17762.90 200
17764.15 191
17765.41 195
17766.67 186
17767.93 211
17769.18 199
17770.44 224
17771.70 208
17772.96 194
17774.21 213
17775.47 214
17776.73 214
17777.99 236
17779.24 219
17780.50 196
17781.76 211
17783.02 200
17784.28 227
17785.53 199
17786.79 219
17788.05 204
17789.31 207
17790.57 202
17791.82 237
17793.08 219
17794.34 232
17795.60 198
17796.86 227
17798.12 242
17799.37 222
17800.63 195
17801.89 187
17803.15 229
17804.41 205
17805.67 242
17806.93 209
17808.19 223
17809.44 223
17810.70 236
17811.96 204
17813.22 200
17814.48 207
17815.74 203
17817.00 205
17818.26 216
17819.52 208
17820.78 189
17822.04 190
17823.29 179
17824.55 184
17825.81 191
17827.07 180
17828.33 182
17829.59 184
17830.85 187
17832.11 205
17833.37 205
17834.63 207
17835.89 207
17837.15 218
17838.41 203
17839.67 179
17840.93 192
17842.19 182
17843.45 205
17844.71 190
17845.97 206
17847.23 185
17848.49 191
17849.75 189
17851.01 215
17852.27 195
17853.53 210
17854.79 214
17856.05 192
17857.31 196
17858.57 172
17859.84 196
17861.10 171
17862.36 168
17863.62 189
17864.88 199
17866.14 190
17867.40 206
17868.66 167
17869.92 188
17871.18 184
17872.44 199
17873.71 174
17874.97 181
17876.23 204
17877.49 197
17878.75 185
17880.01 177
17881.27 193
17882.53 175
17883.80 191
17885.06 173
17886.32 193
17887.58 188
17888.84 184
17890.10 171
17891.37 197
17892.63 183
17893.89 195
17895.15 207
17896.41 195
17897.67 187
17898.94 194
17900.20 209
17901.46 197
17902.72 190
17903.99 177
17905.25 179
17906.51 191
17907.77 190
17909.03 194
17910.30 192
17911.56 199
17912.82 197
17914.08 189
17915.35 168
17916.61 189
17917.87 178
17919.14 195
17920.40 180
17921.66 189
17922.92 176
17924.19 189
17925.45 175
17926.71 182
17927.98 186
17929.24 201
17930.50 194
17931.76 192
17933.03 182
17934.29 175
17935.55 195
17936.82 196
17938.08 186
17939.34 172
17940.61 176
17941.87 179
17943.14 196
17944.40 154
17945.66 190
17946.93 191
17948.19 203
17949.45 172
17950.72 195
17951.98 191
17953.25 187
17954.51 169
17955.77 175
17957.04 172
17958.30 172
17959.57 186
17960.83 163
17962.09 181
17963.36 178
17964.62 200
17965.89 185
17967.15 201
17968.42 173
17969.68 189
17970.95 174
17972.21 184
17973.47 189
17974.74 154
17976.00 194
17977.27 201
17978.53 197
17979.80 186
17981.06 187
17982.33 191
17983.59 183
17984.86 184
17986.12 194
17987.39 191
17988.65 209
17989.92 176
17991.18 181
17992.45 187
17993.71 204
17994.98 179
17996.25 192
17997.51 175
17998.78 163
18000.04 178
18001.31 165
18002.57 200
18003.84 183
18005.10 191
18006.37 175
18007.64 207
18008.90 173
18010.17 169
18011.43 176
18012.70 178
18013.97 191
18015.23 183
18016.50 178
18017.76 180
18019.03 194
18020.30 202
18021.56 204
18022.83 179
18024.10 190
18025.36 172
18026.63 168
18027.90 174
18029.16 187
18030.43 168
18031.70 171
18032.96 161
18034.23 174
18035.50 180
18036.76 171
18038.03 199
18039.30 181
18040.56 214
18041.83 192
18043.10 180
18044.37 171
18045.63 201
18046.90 177
18048.17 193
18049.43 192
18050.70 203
18051.97 206
18053.24 193
18054.50 205
18055.77 213
18057.04 194
18058.31 182
18059.57 194
18060.84 205
18062.11 212
18063.38 211
18064.65 209
18065.91 188
18067.18 203
18068.45 192
18069.72 201
18070.98 210
18072.25 219
18073.52 206
18074.79 200
18076.06 189
18077.33 187
18078.59 206
18079.86 190
18081.13 200
18082.40 194
18083.67 225
18084.94 190
18086.21 210
18087.47 200
18088.74 195
18090.01 200
18091.28 195
18092.55 192
18093.82 185
18095.09 209
18096.36 200
18097.62 215
18098.89 200
18100.16 208
18101.43 210
18102.70 209
18103.97 208
18105.24 214
18106.51 184
18107.78 218
18109.05 187
18110.32 203
18111.59 183
18112.86 220
18114.13 202
18115.40 197
18116.66 235
18117.93 221
18119.20 212
18120.47 201
18121.74 207
18123.01 192
18124.28 215
18125.55 195
18126.82 198
18128.09 210
18129.36 204
18130.63 194
18131.90 205
18133.17 209
18134.44 183
18135.71 209
18136.99 202
18138.26 223
18139.53 206
18140.80 192
18142.07 197
18143.34 216
18144.61 202
18145.88 201
18147.15 202
18148.42 204
18149.69 198
18150.96 238
18152.23 206
18153.50 192
18154.78 211
18156.05 209
18157.32 193
18158.59 188
18159.86 219
18161.13 211
18162.40 199
18163.67 191
18164.94 208
18166.22 188
18167.49 207
18168.76 211
18170.03 194
18171.30 187
18172.57 191
18173.85 211
18175.12 201
18176.39 198
18177.66 194
18178.93 213
18180.20 222
18181.48 194
18182.75 197
18184.02 208
18185.29 217
18186.56 206
18187.84 223
18189.11 209
18190.38 199
18191.65 201
18192.93 210
18194.20 176
18195.47 162
18196.74 189
18198.02 209
18199.29 214
18200.56 210
18201.83 209
18203.11 220
18204.38 211
18205.65 225
18206.92 191
18208.20 218
18209.47 210
18210.74 190
18212.02 214
18213.29 212
18214.56 206
18215.84 208
18217.11 204
18218.38 189
18219.65 206
18220.93 210
18222.20 195
18223.47 192
18224.75 185
18226.02 203
18227.30 207
18228.57 190
18229.84 195
18231.12 206
18232.39 198
18233.66 184
18234.94 200
18236.21 215
18237.48 185
18238.76 210
18240.03 215
18241.31 188
18242.58 186
18243.86 197
18245.13 186
18246.40 196
18247.68 183
18248.95 203
18250.23 189
18251.50 194
18252.77 196
18254.05 210
18255.32 188
18256.60 202
18257.87 189
18259.15 184
18260.42 197
18261.70 193
18262.97 194
18264.25 198
18265.52 206
18266.80 207
18268.07 183
18269.35 191
18270.62 211
18271.90 181
18273.17 174
18274.45 192
18275.72 196
18277.00 192
18278.27 200
18279.55 203
18280.82 181
18282.10 186
18283.37 172
18284.65 188
18285.93 171
18287.20 183
18288.48 189
18289.75 183
18291.03 179
18292.30 186
18293.58 181
18294.86 200
18296.13 204
18297.41 184
18298.68 204
18299.96 180
18301.24 175
18302.51 181
18303.79 190
18305.06 179
18306.34 182
18307.62 193
18308.89 180
18310.17 178
18311.45 198
18312.72 198
18314.00 200
18315.28 172
18316.55 198
18317.83 183
18319.11 168
18320.38 197
18321.66 175
18322.94 194
18324.21 179
18325.49 201
18326.77 203
18328.04 193
18329.32 174
18330.60 175
18331.88 176
18333.15 170
18334.43 173
18335.71 188
18336.98 184
18338.26 165
18339.54 163
18340.82 172
18342.09 155
18343.37 191
18344.65 154
18345.93 175
18347.20 171
18348.48 191
18349.76 168
18351.04 192
18352.32 185
18353.59 180
18354.87 174
18356.15 178
18357.43 179
18358.71 191
18359.98 182
18361.26 194
18362.54 182
18363.82 176
18365.10 170
18366.38 180
18367.65 162
18368.93 180
18370.21 185
18371.49 158
18372.77 172
18374.05 189
18375.33 176
18376.60 161
18377.88 195
18379.16 196
18380.44 189
18381.72 183
18383.00 179
18384.28 184
18385.56 172
18386.84 195
18388.11 198
18389.39 197
18390.67 170
18391.95 180
18393.23 193
18394.51 189
18395.79 177
18397.07 202
18398.35 192
18399.63 181
18400.91 173
18402.19 189
18403.47 178
18404.75 173
18406.03 199
18407.31 190
18408.59 185
18409.87 184
18411.15 198
18412.43 191
18413.71 186
18414.99 167
18416.27 189
18417.55 205
18418.83 197
18420.11 188
18421.39 184
18422.67 192
18423.95 178
18425.23 190
18426.51 185
18427.79 179
18429.07 184
18430.35 191
18431.63 191
18432.91 193
18434.19 177
18435.47 185
18436.75 195
18438.04 185
18439.32 184
18440.60 170
18441.88 182
18443.16 169
18444.44 192
18445.72 198
18447.00 173
18448.28 181
18449.57 202
18450.85 196
18452.13 203
18453.41 186
18454.69 191
18455.97 179
18457.25 176
18458.54 189
18459.82 172
18461.10 185
18462.38 194
18463.66 197
18464.94 198
18466.23 175
18467.51 183
18468.79 188
18470.07 186
18471.35 198
18472.64 192
18473.92 189
18475.20 174
18476.48 193
18477.76 206
18479.05 185
18480.33 190
18481.61 185
18482.89 174
18484.18 190
18485.46 169
18486.74 189
18488.02 184
18489.31 213
18490.59 183
18491.87 183
18493.15 200
18494.44 195
18495.72 159
18497.00 192
18498.29 189
18499.57 192
18500.85 190
18502.13 177
18503.42 182
18504.70 168
18505.98 176
18507.27 192
18508.55 191
18509.83 190
18511.12 178
18512.40 202
18513.68 190
18514.97 176
18516.25 178
18517.54 204
18518.82 177
18520.10 186
18521.39 186
18522.67 192
18523.95 188
18525.24 187
18526.52 195
18527.81 181
18529.09 167
18530.37 186
18531.66 191
18532.94 200
18534.23 194
18535.51 216
18536.79 202
18538.08 208
18539.36 172
18540.65 186
18541.93 200
18543.22 200
18544.50 195
18545.79 189
18547.07 202
18548.36 202
18549.64 187
18550.92 182
18552.21 189
18553.49 200
18554.78 199
18556.06 190
18557.35 207
18558.63 194
18559.92 214
18561.20 198
18562.49 205
18563.77 194
18565.06 202
18566.35 203
18567.63 213
18568.92 183
18570.20 187
18571.49 201
18572.77 203
18574.06 228
18575.34 209
18576.63 192
18577.92 187
18579.20 208
18580.49 198
18581.77 196
18583.06 202
18584.34 229
18585.63 209
18586.92 222
18588.20 195
18589.49 204
18590.77 212
18592.06 222
18593.35 222
18594.63 196
18595.92 199
18597.21 202
18598.49 201
18599.78 201
18601.07 178
18602.35 189
18603.64 214
18604.93 193
18606.21 204
18607.50 187
18608.79 196
18610.07 191
18611.36 185
18612.65 200
18613.93 194
18615.22 189
18616.51 174
18617.79 206
18619.08 185
18620.37 191
18621.66 194
18622.94 212
18624.23 201
18625.52 193
18626.80 197
18628.09 179
18629.38 197
18630.67 198
18631.95 205
18633.24 180
18634.53 177
18635.82 200
18637.11 198
18638.39 187
18639.68 171
18640.97 204
18642.26 196
18643.54 176
18644.83 193
18646.12 185
18647.41 184
18648.70 204
18649.99 193
18651.27 177
18652.56 192
18653.85 164
18655.14 185
18656.43 182
18657.72 193
18659.00 181
18660.29 181
18661.58 182
18662.87 181
18664.16 177
18665.45 194
18666.74 178
18668.02 184
18669.31 173
18670.60 179
18671.89 183
18673.18 175
18674.47 173
18675.76 165
18677.05 187
18678.34 190
18679.63 186
18680.92 189
18682.20 190
18683.49 177
18684.78 170
18686.07 179
18687.36 183
18688.65 187
18689.94 179
18691.23 174
18692.52 179
18693.81 180
18695.10 166
18696.39 167
18697.68 169
18698.97 180
18700.26 171
18701.55 179
18702.84 204
18704.13 180
18705.42 150
18706.71 187
18708.00 199
18709.29 189
18710.58 169
18711.87 154
18713.16 178
18714.45 199
18715.74 190
18717.03 181
18718.32 190
18719.61 190
18720.90 180
18722.20 204
18723.49 171
18724.78 156
18726.07 188
18727.36 199
18728.65 176
18729.94 187
18731.23 165
18732.52 191
18733.81 192
18735.10 180
18736.40 179
18737.69 165
18738.98 191
18740.27 175
18741.56 182
18742.85 178
18744.14 182
18745.43 193
18746.73 170
18748.02 184
18749.31 178
18750.60 179
18751.89 191
18753.18 176
18754.48 184
18755.77 165
18757.06 190
18758.35 174
18759.64 195
18760.94 188
18762.23 175
18763.52 167
18764.81 179
18766.10 175
18767.40 180
18768.69 184
18769.98 186
18771.27 189
18772.57 192
18773.86 175
18775.15 177
18776.44 173
18777.74 171
18779.03 162
18780.32 176
18781.61 181
18782.91 164
18784.20 174
18785.49 173
18786.79 167
18788.08 176
18789.37 195
18790.66 198
18791.96 179
18793.25 188
18794.54 155
18795.84 184
18797.13 187
18798.42 179
18799.72 162
18801.01 192
18802.30 185
18803.60 182
18804.89 183
18806.18 171
18807.48 195
18808.77 178
18810.07 180
18811.36 170
18812.65 176
18813.95 180
18815.24 165
18816.53 162
18817.83 167
18819.12 193
18820.42 196
18821.71 174
18823.00 189
18824.30 197
18825.59 182
18826.89 182
18828.18 187
18829.48 179
18830.77 185
18832.07 202
18833.36 191
18834.65 174
18835.95 162
18837.24 188
18838.54 185
18839.83 185
18841.13 174
18842.42 179
18843.72 169
18845.01 169
18846.31 185
18847.60 178
18848.90 173
18850.19 176
18851.49 179
18852.78 147
18854.08 159
18855.37 173
18856.67 182
18857.96 188
18859.26 196
18860.55 184
18861.85 171
18863.15 204
18864.44 175
18865.74 182
18867.03 196
18868.33 199
18869.62 187
18870.92 197
18872.22 181
18873.51 177
18874.81 167
18876.10 191
18877.40 164
18878.70 193
18879.99 177
18881.29 195
18882.58 178
18883.88 191
18885.18 193
18886.47 194
18887.77 167
18889.07 196
18890.36 171
18891.66 174
18892.95 191
18894.25 172
18895.55 194
18896.84 178
18898.14 177
18899.44 191
18900.73 176
18902.03 180
18903.33 172
18904.63 198
18905.92 181
18907.22 158
18908.52 190
18909.81 190
18911.11 182
18912.41 161
18913.71 172
18915.00 196
18916.30 183
18917.60 192
18918.89 174
18920.19 178
18921.49 176
18922.79 183
18924.09 179
18925.38 173
18926.68 157
18927.98 178
18929.28 202
18930.57 182
18931.87 177
18933.17 188
18934.47 210
18935.77 154
18937.06 177
18938.36 166
18939.66 201
18940.96 172
18942.26 185
18943.55 194
18944.85 178
18946.15 175
18947.45 171
18948.75 195
18950.05 175
18951.35 168
18952.64 183
18953.94 179
18955.24 170
18956.54 179
18957.84 179
18959.14 183
18960.44 186
18961.74 182
18963.03 156
18964.33 175
18965.63 172
18966.93 194
18968.23 185
18969.53 165
18970.83 191
18972.13 176
18973.43 176
18974.73 162
18976.03 169
18977.33 172
18978.62 171
18979.92 158
18981.22 187
18982.52 170
18983.82 179
18985.12 184
18986.42 190
18987.72 192
18989.02 164
18990.32 180
18991.62 173
18992.92 174
18994.22 176
18995.52 191
18996.82 185
18998.12 191
18999.42 174
19000.72 196
19002.02 171
19003.32 175
19004.62 158
19005.92 172
19007.22 170
19008.53 174
19009.83 172
19011.13 193
19012.43 168
19013.73 165
19015.03 180
19016.33 165
19017.63 172
19018.93 172
19020.23 172
19021.53 158
19022.83 171
19024.13 157
19025.44 180
19026.74 158
19028.04 167
19029.34 167
19030.64 168
19031.94 166
19033.24 180
19034.54 180
19035.85 180
19037.15 180
19038.45 179
19039.75 187
19041.05 167
19042.35 186
19043.66 170
19044.96 165
19046.26 151
19047.56 158
19048.86 173
19050.16 192
19051.47 164
19052.77 166
19054.07 185
19055.37 163
19056.67 160
19057.98 149
19059.28 169
19060.58 166
19061.88 176
19063.19 174
19064.49 186
19065.79 169
19067.09 178
19068.40 179
19069.70 165
19071.00 184
19072.30 169
19073.61 181
19074.91 164
19076.21 140
19077.52 167
19078.82 171
19080.12 168
19081.42 180
19082.73 159
19084.03 177
19085.33 159
19086.64 168
19087.94 181
19089.24 167
19090.55 175
19091.85 180
19093.15 160
19094.46 170
19095.76 162
19097.06 180
19098.37 173
19099.67 163
19100.97 174
19102.28 180
19103.58 181
19104.89 141
19106.19 159
19107.49 145
19108.80 173
19110.10 149
19111.40 170
19112.71 176
19114.01 174
19115.32 172
19116.62 171
19117.93 169
19119.23 170
19120.53 179
19121.84 175
19123.14 197
19124.45 155
19125.75 153
19127.06 153
19128.36 197
19129.67 170
19130.97 180
19132.28 172
19133.58 153
19134.88 152
19136.19 169
19137.49 176
19138.80 186
19140.10 182
19141.41 155
19142.71 162
19144.02 171
19145.32 179
19146.63 158
19147.94 164
19149.24 170
19150.55 175
19151.85 182
19153.16 170
19154.46 173
19155.77 168
19157.07 173
19158.38 161
19159.68 169
19160.99 152
19162.30 161
19163.60 167
19164.91 163
19166.21 168
19167.52 147
19168.83 170
19170.13 162
19171.44 155
19172.74 166
19174.05 164
19175.36 180
19176.66 177
19177.97 171
19179.27 171
19180.58 173
19181.89 183
19183.19 168
19184.50 168
19185.81 177
19187.11 176
19188.42 178
19189.73 170
19191.03 176
19192.34 189
19193.65 181
19194.95 178
19196.26 189
19197.57 161
19198.87 175
19200.18 171
19201.49 173
19202.80 159
19204.10 182
19205.41 174
19206.72 164
19208.03 182
19209.33 180
19210.64 172
19211.95 161
19213.25 162
19214.56 182
19215.87 172
19217.18 163
19218.49 184
19219.79 165
19221.10 157
19222.41 179
19223.72 172
19225.02 173
19226.33 167
19227.64 168
19228.95 187
19230.26 163
19231.56 165
19232.87 175
19234.18 164
19235.49 184
19236.80 153
19238.11 177
19239.41 158
19240.72 173
19242.03 173
19243.34 172
19244.65 179
19245.96 161
19247.26 165
19248.57 185
19249.88 163
19251.19 169
19252.50 164
19253.81 167
19255.12 170
19256.43 165
19257.74 142
19259.04 175
19260.35 146
19261.66 168
19262.97 168
19264.28 170
19265.59 152
19266.90 161
19268.21 160
19269.52 173
19270.83 173
19272.14 173
19273.45 168
19274.76 163
19276.07 170
19277.38 169
19278.69 164
19279.99 164
19281.30 161
19282.61 153
19283.92 165
19285.23 146
19286.54 169
19287.85 162
19289.16 169
19290.47 170
19291.78 158
19293.09 147
19294.40 179
19295.72 148
19297.03 158
19298.34 155
19299.65 157
19300.96 154
19302.27 163
19303.58 173
19304.89 163
19306.20 174
19307.51 161
19308.82 172
19310.13 148
19311.44 174
19312.75 173
19314.06 156
19315.37 165
19316.69 178
19318.00 155
19319.31 167
19320.62 164
19321.93 145
19323.24 154
19324.55 166
19325.86 180
19327.18 172
19328.49 159
19329.80 159
19331.11 157
19332.42 168
19333.73 159
19335.04 167
19336.36 157
19337.67 171
19338.98 158
19340.29 149
19341.60 165
19342.91 164
19344.23 160
19345.54 168
19346.85 151
19348.16 179
19349.47 171
19350.79 147
19352.10 154
19353.41 162
19354.72 169
19356.04 158
19357.35 165
19358.66 143
19359.97 154
19361.29 172
19362.60 192
19363.91 174
19365.22 159
19366.54 170
19367.85 163
19369.16 181
19370.47 139
19371.79 152
19373.10 157
19374.41 179
19375.73 148
19377.04 169
19378.35 144
19379.67 138
19380.98 145
19382.29 168
19383.60 159
19384.92 171
19386.23 156
19387.54 169
19388.86 166
19390.17 182
19391.49 168
19392.80 149
19394.11 147
19395.43 145
19396.74 158
19398.05 149
19399.37 169
19400.68 165
19402.00 159
19403.31 159
19404.62 154
19405.94 167
19407.25 171
19408.57 172
19409.88 176
19411.19 154
19412.51 171
19413.82 170
19415.14 149
19416.45 142
19417.77 156
19419.08 171
19420.39 154
19421.71 131
19423.02 149
19424.34 150
19425.65 136
19426.97 178
19428.28 185
19429.60 157
19430.91 162
19432.23 159
19433.54 150
19434.86 153
19436.17 172
19437.49 144
19438.80 152
19440.12 135
19441.43 165
19442.75 154
19444.06 160
19445.38 156
19446.69 155
19448.01 169
19449.32 164
19450.64 157
19451.96 163
19453.27 170
19454.59 155
19455.90 150
19457.22 164
19458.53 174
19459.85 163
19461.17 163
19462.48 142
19463.80 143
19465.11 150
19466.43 170
19467.75 149
19469.06 149
19470.38 158
19471.69 163
19473.01 163
19474.33 158
19475.64 154
19476.96 164
19478.28 156
19479.59 162
19480.91 171
19482.23 137
19483.54 153
19484.86 137
19486.18 163
19487.49 154
19488.81 139
19490.13 176
19491.44 155
19492.76 152
19494.08 155
19495.39 182
19496.71 164
19498.03 166
19499.35 156
19500.66 158
19501.98 167
19503.30 129
19504.61 145
19505.93 149
19507.25 159
19508.57 157
19509.88 168
19511.20 174
19512.52 159
19513.84 170
19515.15 156
19516.47 152
19517.79 155
19519.11 142
19520.43 163
19521.74 155
19523.06 139
19524.38 144
19525.70 142
19527.02 163
19528.33 175
19529.65 162
19530.97 158
19532.29 161
19533.61 156
19534.93 148
19536.24 170
19537.56 157
19538.88 163
19540.20 154
19541.52 156
19542.84 134
19544.16 156
19545.47 159
19546.79 164
19548.11 142
19549.43 165
19550.75 155
19552.07 156
19553.39 153
19554.71 152
19556.03 161
19557.34 173
19558.66 143
19559.98 143
19561.30 148
19562.62 155
19563.94 142
19565.26 152
19566.58 147
19567.90 150
19569.22 149
19570.54 153
19571.86 149
19573.18 147
19574.50 164
19575.82 167
19577.14 160
19578.46 144
19579.78 151
19581.10 162
19582.42 163
19583.74 155
19585.06 149
19586.38 152
19587.70 151
19589.02 171
19590.34 154
19591.66 141
19592.98 167
19594.30 170
19595.62 168
19596.94 146
19598.26 165
19599.58 155
19600.90 161
19602.22 153
19603.54 174
19604.86 152
19606.18 153
19607.50 156
19608.82 161
19610.15 168
19611.47 166
19612.79 165
19614.11 152
19615.43 147
19616.75 141
19618.07 143
19619.39 139
19620.71 177
19622.04 169
19623.36 161
19624.68 148
19626.00 147
19627.32 145
19628.64 166
19629.96 143
19631.29 145
19632.61 158
19633.93 146
19635.25 145
19636.57 137
19637.89 154
19639.22 142
19640.54 157
19641.86 155
19643.18 173
19644.50 156
19645.83 144
19647.15 163
19648.47 145
19649.79 165
19651.12 132
19652.44 166
19653.76 150
19655.08 167
19656.40 139
19657.73 153
19659.05 158
19660.37 179
19661.70 160
19663.02 162
19664.34 162
19665.66 162
19666.99 153
19668.31 152
19669.63 146
19670.95 158
19672.28 168
19673.60 157
19674.92 154
19676.25 138
19677.57 172
19678.89 171
19680.22 164
19681.54 145
19682.86 148
19684.19 160
19685.51 149
19686.83 151
19688.16 156
19689.48 156
19690.80 166
19692.13 168
19693.45 176
19694.78 156
19696.10 157
19697.42 165
19698.75 149
19700.07 161
19701.39 135
19702.72 156
19704.04 152
19705.37 165
19706.69 147
19708.02 175
19709.34 157
19710.66 164
19711.99 157
19713.31 167
19714.64 152
19715.96 138
19717.29 169
19718.61 168
19719.93 159
19721.26 131
19722.58 182
19723.91 169
19725.23 174
19726.56 172
19727.88 162
19729.21 159
19730.53 173
19731.86 173
19733.18 158
19734.51 174
19735.83 152
19737.16 169
19738.48 159
19739.81 158
19741.13 164
19742.46 159
19743.78 147
19745.11 149
19746.44 144
19747.76 164
19749.09 147
19750.41 162
19751.74 151
19753.06 149
19754.39 170
19755.72 163
19757.04 165
19758.37 143
19759.69 149
19761.02 146
19762.34 154
19763.67 154
19765.00 148
19766.32 136
19767.65 158
19768.98 153
19770.30 161
19771.63 149
19772.95 150
19774.28 142
19775.61 141
19776.93 173
19778.26 142
19779.59 143
19780.91 153
19782.24 162
19783.57 161
19784.89 158
19786.22 141
19787.55 149
19788.87 147
19790.20 146
19791.53 158
19792.86 147
19794.18 141
19795.51 147
19796.84 159
19798.16 139
19799.49 159
19800.82 122
19802.15 151
19803.47 154
19804.80 166
19806.13 151
19807.46 158
19808.78 139
19810.11 144
19811.44 166
19812.77 139
19814.09 160
19815.42 148
19816.75 171
19818.08 140
19819.41 161
19820.73 140
19822.06 171
19823.39 147
19824.72 142
19826.05 145
19827.37 156
19828.70 142
19830.03 155
19831.36 146
19832.69 148
19834.02 154
19835.34 150
19836.67 168
19838.00 161
19839.33 169
19840.66 164
19841.99 160
19843.32 141
19844.64 155
19845.97 132
19847.30 140
19848.63 137
19849.96 156
19851.29 151
19852.62 161
19853.95 165
19855.28 152
19856.60 156
19857.93 136
19859.26 164
19860.59 141
19861.92 165
19863.25 161
19864.58 170
19865.91 140
19867.24 151
19868.57 141
19869.90 140
19871.23 165
19872.56 157
19873.89 161
19875.22 168
19876.55 171
19877.88 171
19879.21 168
19880.54 156
19881.87 152
19883.20 151
19884.53 161
19885.86 158
19887.19 149
19888.52 133
19889.85 159
19891.18 151
19892.51 157
19893.84 141
19895.17 145
19896.50 160
19897.83 146
19899.16 160
19900.49 140
19901.82 149
19903.15 163
19904.48 181
19905.81 148
19907.15 148
19908.48 157
19909.81 152
19911.14 139
19912.47 151
19913.80 155
19915.13 149
19916.46 145
19917.79 138
19919.13 159
19920.46 160
19921.79 173
19923.12 162
19924.45 167
19925.78 151
19927.11 173
19928.45 160
19929.78 154
19931.11 163
19932.44 174
19933.77 149
19935.10 160
19936.44 143
19937.77 149
19939.10 181
19940.43 158
19941.76 156
19943.10 157
19944.43 169
19945.76 149
19947.09 147
19948.42 150
19949.76 164
19951.09 169
19952.42 155
19953.75 142
19955.09 155
19956.42 157
19957.75 153
19959.08 158
19960.42 159
19961.75 169
19963.08 181
19964.41 162
19965.75 145
19967.08 160
19968.41 158
19969.75 171
19971.08 166
19972.41 171
19973.74 157
19975.08 161
19976.41 167
19977.74 163
19979.08 159
19980.41 164
19981.74 170
19983.08 162
19984.41 169
19985.74 148
19987.08 170
19988.41 159
19989.75 163
19991.08 148
19992.41 177
19993.75 150
19995.08 179
19996.41 161
19997.75 171
19999.08 183
20000.42 159
20001.75 153
20003.08 177
20004.42 168
20005.75 190
20007.09 188
20008.42 163
20009.75 184
20011.09 178
20012.42 169
20013.76 175
20015.09 183
20016.43 180
20017.76 161
20019.10 166
20020.43 192
20021.76 156
20023.10 171
20024.43 191
20025.77 168
20027.10 182
20028.44 163
20029.77 175
20031.11 185
20032.44 178
20033.78 175
20035.11 172
20036.45 176
20037.78 174
20039.12 167
20040.46 179
20041.79 178
20043.13 178
20044.46 178
20045.80 173
20047.13 182
20048.47 179
20049.80 162
20051.14 181
20052.47 182
20053.81 164
20055.15 176
20056.48 183
20057.82 174
20059.15 170
20060.49 177
20061.83 175
20063.16 176
20064.50 162
20065.83 177
20067.17 187
20068.51 172
20069.84 192
20071.18 180
20072.52 174
20073.85 170
20075.19 163
20076.52 178
20077.86 163
20079.20 167
20080.53 187
20081.87 175
20083.21 180
20084.54 179
20085.88 166
20087.22 163
20088.56 143
20089.89 157
20091.23 153
20092.57 150
20093.90 147
20095.24 166
20096.58 142
20097.91 157
20099.25 138
20100.59 178
20101.93 162
20103.26 166
20104.60 158
20105.94 167
20107.28 153
20108.61 169
20109.95 170
20111.29 163
20112.63 166
20113.96 159
20115.30 156
20116.64 136
20117.98 157
20119.32 151
20120.65 163
20121.99 155
20123.33 166
20124.67 154
20126.01 184
