# Supplementary material for: MALDI-TOF MS typing enables the classification of brewing yeasts of the genus Saccharomyces to major beer styles
Source: PLoS One. 2017 Aug 9;12(8):e0181694. doi: 10.1371/journal.pone.0181694 (PMC5549903; doi:10.1371/journal.pone.0181694)
Supplement: S17 File — The directory includes 90 raw files and was zipped to “.zip”; the folder has three strains with 30 spectra per strain; S1 Text explains the raw files with an example and Table 1 represents the yeast strains used within the experiment. (ZIP) [file pone.0181694.s020.zip › 49-51/30811-PIBB121-Dias-Dias-Dias-YPG-18h-E-E_2016-10-04_9_0_F1_1.dat]

1998.43 1810
1998.85 1922
1999.27 1845
1999.69 1708
2000.11 1724
2000.54 1745
2000.96 1746
2001.38 1814
2001.80 1777
2002.23 1736
2002.65 1802
2003.07 1812
2003.49 1901
2003.92 1871
2004.34 1761
2004.76 1817
2005.18 1846
2005.61 1830
2006.03 1818
2006.45 1823
2006.87 1886
2007.30 1835
2007.72 1744
2008.14 1708
2008.57 1756
2008.99 1675
2009.41 1692
2009.84 1657
2010.26 1617
2010.68 1639
2011.11 1629
2011.53 1647
2011.95 1677
2012.38 1591
2012.80 1723
2013.22 1734
2013.65 1685
2014.07 1791
2014.49 1757
2014.92 1767
2015.34 1849
2015.77 1856
2016.19 1771
2016.61 1805
2017.04 1793
2017.46 1723
2017.89 1762
2018.31 1720
2018.73 1657
2019.16 1728
2019.58 1625
2020.01 1598
2020.43 1670
2020.85 1643
2021.28 1569
2021.70 1578
2022.13 1579
2022.55 1583
2022.98 1640
2023.40 1583
2023.83 1671
2024.25 1547
2024.68 1582
2025.10 1541
2025.53 1523
2025.95 1535
2026.38 1522
2026.80 1474
2027.23 1491
2027.65 1512
2028.08 1495
2028.50 1515
2028.93 1546
2029.35 1550
2029.78 1568
2030.20 1634
2030.63 1536
2031.05 1544
2031.48 1587
2031.90 1543
2032.33 1557
2032.75 1542
2033.18 1560
2033.61 1560
2034.03 1671
2034.46 1624
2034.88 1671
2035.31 1576
2035.74 1671
2036.16 1748
2036.59 1776
2037.01 1772
2037.44 1832
2037.87 1767
2038.29 1788
2038.72 1706
2039.14 1812
2039.57 1841
2040.00 1807
2040.42 1736
2040.85 1598
2041.28 1765
2041.70 1676
2042.13 1621
2042.56 1638
2042.98 1669
2043.41 1629
2043.84 1630
2044.26 1646
2044.69 1687
2045.12 1582
2045.54 1559
2045.97 1626
2046.40 1597
2046.82 1697
2047.25 1655
2047.68 1626
2048.11 1686
2048.53 1664
2048.96 1631
2049.39 1675
2049.82 1652
2050.24 1728
2050.67 1594
2051.10 1596
2051.53 1672
2051.95 1607
2052.38 1524
2052.81 1587
2053.24 1657
2053.66 1618
2054.09 1580
2054.52 1629
2054.95 1592
2055.38 1652
2055.80 1564
2056.23 1567
2056.66 1498
2057.09 1577
2057.52 1690
2057.94 1601
2058.37 1665
2058.80 1720
2059.23 1616
2059.66 1598
2060.09 1706
2060.51 1726
2060.94 1789
2061.37 1719
2061.80 1770
2062.23 1779
2062.66 1870
2063.09 1906
2063.52 1864
2063.94 1808
2064.37 1861
2064.80 1897
2065.23 1825
2065.66 1725
2066.09 1636
2066.52 1715
2066.95 1793
2067.38 1654
2067.81 1646
2068.24 1722
2068.66 1698
2069.09 1659
2069.52 1641
2069.95 1566
2070.38 1583
2070.81 1632
2071.24 1654
2071.67 1606
2072.10 1637
2072.53 1660
2072.96 1692
2073.39 1630
2073.82 1691
2074.25 1672
2074.68 1747
2075.11 1783
2075.54 1738
2075.97 1765
2076.40 1849
2076.83 1847
2077.26 1875
2077.69 1797
2078.12 1841
2078.55 1853
2078.98 1904
2079.41 1873
2079.84 1843
2080.27 1772
2080.70 1804
2081.14 1793
2081.57 1765
2082.00 1801
2082.43 1682
2082.86 1782
2083.29 1738
2083.72 1682
2084.15 1647
2084.58 1723
2085.01 1703
2085.44 1573
2085.88 1637
2086.31 1681
2086.74 1590
2087.17 1681
2087.60 1753
2088.03 1807
2088.46 1712
2088.89 1757
2089.33 1911
2089.76 2006
2090.19 1935
2090.62 2027
2091.05 2078
2091.48 2052
2091.92 2067
2092.35 1947
2092.78 1933
2093.21 1907
2093.64 1818
2094.07 1782
2094.51 1737
2094.94 1727
2095.37 1684
2095.80 1619
2096.24 1618
2096.67 1621
2097.10 1606
2097.53 1654
2097.96 1580
2098.40 1524
2098.83 1557
2099.26 1586
2099.69 1564
2100.13 1664
2100.56 1740
2100.99 1685
2101.43 1768
2101.86 1736
2102.29 1740
2102.72 1753
2103.16 1829
2103.59 1866
2104.02 1910
2104.46 1878
2104.89 1909
2105.32 1944
2105.76 1955
2106.19 1896
2106.62 1920
2107.05 1925
2107.49 1870
2107.92 1783
2108.36 1636
2108.79 1652
2109.22 1658
2109.66 1655
2110.09 1555
2110.52 1641
2110.96 1687
2111.39 1579
2111.82 1576
2112.26 1568
2112.69 1639
2113.13 1580
2113.56 1516
2113.99 1471
2114.43 1525
2114.86 1521
2115.30 1529
2115.73 1497
2116.16 1489
2116.60 1518
2117.03 1561
2117.47 1558
2117.90 1546
2118.34 1568
2118.77 1556
2119.21 1437
2119.64 1540
2120.07 1550
2120.51 1571
2120.94 1625
2121.38 1579
2121.81 1572
2122.25 1571
2122.68 1609
2123.12 1588
2123.55 1573
2123.99 1552
2124.42 1597
2124.86 1600
2125.29 1635
2125.73 1696
2126.16 1748
2126.60 1759
2127.04 1745
2127.47 1759
2127.91 1812
2128.34 1834
2128.78 1789
2129.21 1815
2129.65 1867
2130.08 1795
2130.52 1824
2130.96 1858
2131.39 1773
2131.83 1788
2132.26 1864
2132.70 1891
2133.14 1979
2133.57 1966
2134.01 1987
2134.44 1958
2134.88 2015
2135.32 1879
2135.75 1907
2136.19 1801
2136.62 1838
2137.06 1860
2137.50 1841
2137.93 1819
2138.37 1648
2138.81 1564
2139.24 1559
2139.68 1537
2140.12 1501
2140.55 1504
2140.99 1604
2141.43 1561
2141.86 1462
2142.30 1399
2142.74 1406
2143.18 1507
2143.61 1659
2144.05 1697
2144.49 1728
2144.92 1775
2145.36 1907
2145.80 2022
2146.24 2144
2146.67 2252
2147.11 2447
2147.55 2417
2147.99 2516
2148.42 2444
2148.86 2458
2149.30 2331
2149.74 2294
2150.17 2098
2150.61 2028
2151.05 2046
2151.49 1978
2151.92 1931
2152.36 1876
2152.80 1803
2153.24 1749
2153.68 1826
2154.11 1760
2154.55 1617
2154.99 1629
2155.43 1660
2155.87 1670
2156.31 1581
2156.74 1671
2157.18 1644
2157.62 1738
2158.06 1594
2158.50 1549
2158.94 1590
2159.38 1687
2159.81 1665
2160.25 1685
2160.69 1696
2161.13 1765
2161.57 1765
2162.01 1749
2162.45 1785
2162.89 1895
2163.33 1819
2163.76 1845
2164.20 1836
2164.64 1846
2165.08 1821
2165.52 1903
2165.96 1981
2166.40 1915
2166.84 1941
2167.28 1900
2167.72 1932
2168.16 1995
2168.60 1975
2169.04 1909
2169.48 1965
2169.92 1912
2170.36 2001
2170.80 1898
2171.24 1866
2171.68 1859
2172.12 1878
2172.56 1807
2173.00 1780
2173.44 1800
2173.88 1908
2174.32 1850
2174.76 1797
2175.20 1868
2175.64 1959
2176.08 2002
2176.52 1997
2176.96 1998
2177.40 1882
2177.84 1817
2178.28 1886
2178.72 1901
2179.16 1727
2179.60 1757
2180.04 1729
2180.48 1698
2180.92 1682
2181.37 1586
2181.81 1617
2182.25 1700
2182.69 1712
2183.13 1705
2183.57 1770
2184.01 1803
2184.45 1894
2184.89 1787
2185.34 1917
2185.78 1970
2186.22 1991
2186.66 1891
2187.10 1946
2187.54 1947
2187.98 1888
2188.43 1944
2188.87 1971
2189.31 1879
2189.75 1796
2190.19 1726
2190.63 1780
2191.08 1816
2191.52 1797
2191.96 1692
2192.40 1773
2192.84 1679
2193.29 1745
2193.73 1819
2194.17 1807
2194.61 1777
2195.05 1870
2195.50 1780
2195.94 1675
2196.38 1705
2196.82 1702
2197.27 1701
2197.71 1661
2198.15 1727
2198.59 1753
2199.04 1696
2199.48 1738
2199.92 1700
2200.37 1682
2200.81 1681
2201.25 1636
2201.69 1709
2202.14 1738
2202.58 1747
2203.02 1852
2203.47 1860
2203.91 1873
2204.35 1883
2204.80 1912
2205.24 1899
2205.68 1911
2206.13 1999
2206.57 1944
2207.01 1897
2207.46 1941
2207.90 1989
2208.34 1934
2208.79 1989
2209.23 1908
2209.67 1872
2210.12 1764
2210.56 1732
2211.01 1762
2211.45 1745
2211.89 1689
2212.34 1655
2212.78 1639
2213.23 1714
2213.67 1707
2214.11 1783
2214.56 1606
2215.00 1550
2215.45 1594
2215.89 1641
2216.34 1688
2216.78 1744
2217.22 1801
2217.67 1804
2218.11 1818
2218.56 1934
2219.00 2085
2219.45 2130
2219.89 2252
2220.34 2389
2220.78 2635
2221.23 2693
2221.67 2883
2222.12 2884
2222.56 2877
2223.01 3001
2223.45 2915
2223.90 2882
2224.34 2755
2224.79 2597
2225.23 2483
2225.68 2374
2226.12 2148
2226.57 2156
2227.01 2083
2227.46 2105
2227.91 2101
2228.35 2067
2228.80 2033
2229.24 1981
2229.69 1966
2230.13 2001
2230.58 1983
2231.03 2045
2231.47 2068
2231.92 1949
2232.36 2003
2232.81 2083
2233.26 2047
2233.70 1995
2234.15 1983
2234.59 1947
2235.04 2064
2235.49 2005
2235.93 1859
2236.38 1831
2236.83 1966
2237.27 1991
2237.72 1965
2238.17 1973
2238.61 2008
2239.06 1864
2239.51 1816
2239.95 1786
2240.40 1830
2240.85 1860
2241.29 1769
2241.74 1753
2242.19 1721
2242.63 1710
2243.08 1789
2243.53 1650
2243.98 1715
2244.42 1688
2244.87 1724
2245.32 1686
2245.76 1681
2246.21 1683
2246.66 1670
2247.11 1728
2247.55 1785
2248.00 1751
2248.45 1662
2248.90 1710
2249.35 1688
2249.79 1682
2250.24 1707
2250.69 1698
2251.14 1655
2251.58 1619
2252.03 1697
2252.48 1658
2252.93 1626
2253.38 1608
2253.82 1633
2254.27 1570
2254.72 1541
2255.17 1648
2255.62 1744
2256.07 1707
2256.51 1714
2256.96 1835
2257.41 1915
2257.86 2097
2258.31 2186
2258.76 2131
2259.21 2159
2259.65 2307
2260.10 2383
2260.55 2396
2261.00 2322
2261.45 2335
2261.90 2299
2262.35 2294
2262.80 2317
2263.25 2257
2263.69 2282
2264.14 2209
2264.59 2151
2265.04 2208
2265.49 2228
2265.94 2245
2266.39 2196
2266.84 2120
2267.29 2235
2267.74 2073
2268.19 2025
2268.64 2026
2269.09 1994
2269.54 1977
2269.99 1938
2270.44 1921
2270.89 1896
2271.34 1882
2271.79 1795
2272.24 1690
2272.69 1713
2273.14 1764
2273.59 1712
2274.04 1722
2274.49 1751
2274.94 1803
2275.39 1744
2275.84 1837
2276.29 1787
2276.74 1863
2277.19 1987
2277.64 2024
2278.09 2047
2278.54 2135
2278.99 2162
2279.44 2207
2279.89 2175
2280.34 2201
2280.79 2157
2281.25 2101
2281.70 2057
2282.15 2007
2282.60 1968
2283.05 1970
2283.50 1966
2283.95 2008
2284.40 2133
2284.85 2101
2285.31 2237
2285.76 2443
2286.21 2584
2286.66 2825
2287.11 2820
2287.56 3003
2288.01 3104
2288.47 3219
2288.92 3312
2289.37 3386
2289.82 3381
2290.27 3280
2290.72 3356
2291.18 3287
2291.63 3135
2292.08 3124
2292.53 3066
2292.98 2962
2293.44 2813
2293.89 2676
2294.34 2542
2294.79 2319
2295.24 2346
2295.70 2199
2296.15 2127
2296.60 2106
2297.05 1978
2297.51 1870
2297.96 1887
2298.41 1912
2298.86 1941
2299.32 1778
2299.77 1793
2300.22 1780
2300.67 1765
2301.13 1736
2301.58 1809
2302.03 1752
2302.49 1772
2302.94 1861
2303.39 1875
2303.85 1922
2304.30 1971
2304.75 1919
2305.20 2081
2305.66 2123
2306.11 2185
2306.56 2399
2307.02 2400
2307.47 2467
2307.93 2521
2308.38 2547
2308.83 2544
2309.29 2491
2309.74 2446
2310.19 2411
2310.65 2314
2311.10 2194
2311.55 2048
2312.01 1984
2312.46 1941
2312.92 1936
2313.37 1857
2313.82 1860
2314.28 1836
2314.73 1764
2315.19 1902
2315.64 1926
2316.10 1859
2316.55 1853
2317.00 2007
2317.46 2049
2317.91 1963
2318.37 1998
2318.82 2037
2319.28 1912
2319.73 2001
2320.19 1973
2320.64 1925
2321.10 1989
2321.55 1971
2322.01 1947
2322.46 1924
2322.92 1923
2323.37 1989
2323.83 1894
2324.28 1830
2324.74 1865
2325.19 1920
2325.65 2001
2326.10 2120
2326.56 2152
2327.01 2103
2327.47 2043
2327.92 2049
2328.38 2054
2328.83 2090
2329.29 2109
2329.74 2064
2330.20 2016
2330.66 1928
2331.11 1961
2331.57 2002
2332.02 1927
2332.48 1941
2332.94 1933
2333.39 1979
2333.85 2005
2334.30 2087
2334.76 2227
2335.22 2312
2335.67 2509
2336.13 2500
2336.58 2652
2337.04 2839
2337.50 2908
2337.95 3046
2338.41 3065
2338.87 3007
2339.32 2993
2339.78 3090
2340.24 3053
2340.69 2984
2341.15 2873
2341.61 2860
2342.06 2729
2342.52 2897
2342.98 2809
2343.43 2696
2343.89 2772
2344.35 2649
2344.81 2565
2345.26 2609
2345.72 2537
2346.18 2575
2346.63 2498
2347.09 2480
2347.55 2368
2348.01 2359
2348.46 2376
2348.92 2122
2349.38 2054
2349.84 2117
2350.29 2082
2350.75 2024
2351.21 2083
2351.67 2035
2352.13 2015
2352.58 2051
2353.04 2047
2353.50 1946
2353.96 1932
2354.41 1971
2354.87 1945
2355.33 1946
2355.79 1980
2356.25 1981
2356.71 2053
2357.16 1980
2357.62 2073
2358.08 2130
2358.54 2134
2359.00 2196
2359.46 2248
2359.91 2283
2360.37 2173
2360.83 2172
2361.29 2243
2361.75 2240
2362.21 2182
2362.67 2181
2363.13 2187
2363.58 2215
2364.04 2263
2364.50 2224
2364.96 2239
2365.42 2231
2365.88 2203
2366.34 2208
2366.80 2086
2367.26 2073
2367.72 2055
2368.18 2078
2368.64 2042
2369.10 1995
2369.55 1908
2370.01 1858
2370.47 1841
2370.93 1956
2371.39 1795
2371.85 1734
2372.31 1813
2372.77 1889
2373.23 1854
2373.69 1895
2374.15 1900
2374.61 1906
2375.07 1943
2375.53 1954
2375.99 2006
2376.45 1960
2376.91 1939
2377.37 1931
2377.83 2026
2378.29 2061
2378.75 2115
2379.21 2044
2379.68 1979
2380.14 1951
2380.60 1948
2381.06 2028
2381.52 2060
2381.98 2029
2382.44 1991
2382.90 1975
2383.36 1895
2383.82 1946
2384.28 1992
2384.74 1950
2385.20 1870
2385.67 1783
2386.13 1895
2386.59 1913
2387.05 1867
2387.51 1774
2387.97 1771
2388.43 1830
2388.89 1860
2389.36 1867
2389.82 1764
2390.28 1821
2390.74 1790
2391.20 1692
2391.66 1767
2392.13 1782
2392.59 1818
2393.05 1841
2393.51 1794
2393.97 1743
2394.43 1727
2394.90 1792
2395.36 1808
2395.82 1868
2396.28 1859
2396.74 1839
2397.21 1830
2397.67 1856
2398.13 1770
2398.59 1808
2399.06 1752
2399.52 1761
2399.98 1780
2400.44 1773
2400.91 1742
2401.37 1728
2401.83 1709
2402.29 1777
2402.76 1858
2403.22 1905
2403.68 1869
2404.14 1904
2404.61 1872
2405.07 1852
2405.53 1845
2406.00 1831
2406.46 1813
2406.92 1818
2407.39 1870
2407.85 1817
2408.31 1831
2408.78 1741
2409.24 1775
2409.70 1846
2410.17 1836
2410.63 1813
2411.09 1822
2411.56 1836
2412.02 1930
2412.48 1938
2412.95 1991
2413.41 1969
2413.87 2126
2414.34 2101
2414.80 2155
2415.27 2239
2415.73 2173
2416.19 2134
2416.66 2199
2417.12 2189
2417.59 2163
2418.05 2182
2418.51 2188
2418.98 2258
2419.44 2230
2419.91 2218
2420.37 2261
2420.84 2335
2421.30 2347
2421.77 2487
2422.23 2616
2422.69 2756
2423.16 2955
2423.62 3177
2424.09 3315
2424.55 3501
2425.02 3600
2425.48 3534
2425.95 3602
2426.41 3475
2426.88 3338
2427.34 3106
2427.81 2886
2428.27 2749
2428.74 2577
2429.20 2396
2429.67 2349
2430.13 2236
2430.60 2198
2431.07 2133
2431.53 2120
2432.00 2095
2432.46 2037
2432.93 2060
2433.39 2151
2433.86 2181
2434.32 2361
2434.79 2582
2435.26 2696
2435.72 2767
2436.19 2852
2436.65 3028
2437.12 3223
2437.59 3444
2438.05 3419
2438.52 3453
2438.98 3405
2439.45 3456
2439.92 3278
2440.38 3017
2440.85 2776
2441.32 2720
2441.78 2480
2442.25 2372
2442.72 2291
2443.18 2180
2443.65 2108
2444.12 2009
2444.58 2017
2445.05 2000
2445.52 1896
2445.98 1866
2446.45 1974
2446.92 1892
2447.38 1808
2447.85 1871
2448.32 1883
2448.78 1929
2449.25 1935
2449.72 1927
2450.19 1940
2450.65 1926
2451.12 1851
2451.59 1890
2452.06 1899
2452.52 1840
2452.99 1840
2453.46 1887
2453.93 1836
2454.39 1879
2454.86 1830
2455.33 1912
2455.80 1928
2456.26 1844
2456.73 1845
2457.20 1814
2457.67 1868
2458.14 1876
2458.60 1866
2459.07 1864
2459.54 1925
2460.01 1917
2460.48 2017
2460.95 2049
2461.41 2053
2461.88 2128
2462.35 2128
2462.82 2055
2463.29 2142
2463.76 2285
2464.22 2292
2464.69 2141
2465.16 2237
2465.63 2256
2466.10 2139
2466.57 2091
2467.04 2165
2467.51 2204
2467.97 2070
2468.44 2098
2468.91 2094
2469.38 1986
2469.85 1941
2470.32 1934
2470.79 1899
2471.26 1956
2471.73 1929
2472.20 1856
2472.67 1968
2473.14 2038
2473.61 2045
2474.07 2061
2474.54 2114
2475.01 2263
2475.48 2338
2475.95 2438
2476.42 2564
2476.89 2607
2477.36 2781
2477.83 2745
2478.30 2821
2478.77 2752
2479.24 2687
2479.71 2642
2480.18 2581
2480.65 2345
2481.12 2128
2481.59 2077
2482.06 1980
2482.53 1933
2483.00 1863
2483.47 1850
2483.95 1820
2484.42 1805
2484.89 1848
2485.36 1737
2485.83 1799
2486.30 1810
2486.77 1866
2487.24 1931
2487.71 1977
2488.18 1928
2488.65 1972
2489.12 1994
2489.59 1956
2490.07 1938
2490.54 2055
2491.01 2053
2491.48 2037
2491.95 2086
2492.42 2048
2492.89 2060
2493.36 2142
2493.84 2147
2494.31 2039
2494.78 2006
2495.25 1958
2495.72 2033
2496.19 2012
2496.66 1972
2497.14 1867
2497.61 1838
2498.08 1761
2498.55 1751
2499.02 1865
2499.50 1970
2499.97 1922
2500.44 1834
2500.91 1834
2501.38 1879
2501.86 1890
2502.33 2002
2502.80 1975
2503.27 2062
2503.74 2065
2504.22 1981
2504.69 2113
2505.16 2240
2505.63 2254
2506.11 2341
2506.58 2346
2507.05 2331
2507.52 2259
2508.00 2275
2508.47 2217
2508.94 2176
2509.42 2120
2509.89 2114
2510.36 2145
2510.83 2132
2511.31 2051
2511.78 2022
2512.25 1946
2512.73 1950
2513.20 1927
2513.67 1970
2514.15 2023
2514.62 1968
2515.09 2001
2515.57 1898
2516.04 1900
2516.51 2004
2516.99 1929
2517.46 1929
2517.94 1970
2518.41 1948
2518.88 1890
2519.36 1808
2519.83 1763
2520.30 1771
2520.78 1831
2521.25 1790
2521.73 1760
2522.20 1771
2522.67 1847
2523.15 1853
2523.62 1837
2524.10 1804
2524.57 1803
2525.05 1798
2525.52 1846
2525.99 1872
2526.47 1797
2526.94 1861
2527.42 1689
2527.89 1762
2528.37 1761
2528.84 1743
2529.32 1887
2529.79 1802
2530.27 1772
2530.74 1956
2531.22 1860
2531.69 1844
2532.17 1887
2532.64 1866
2533.12 1940
2533.59 1980
2534.07 1936
2534.54 1997
2535.02 2033
2535.49 1924
2535.97 1985
2536.44 2020
2536.92 1981
2537.39 1982
2537.87 1954
2538.34 2043
2538.82 2069
2539.30 1958
2539.77 1923
2540.25 1927
2540.72 1924
2541.20 1993
2541.68 1973
2542.15 2057
2542.63 1984
2543.10 2125
2543.58 2067
2544.06 2162
2544.53 2210
2545.01 2159
2545.48 2255
2545.96 2284
2546.44 2310
2546.91 2350
2547.39 2375
2547.87 2284
2548.34 2230
2548.82 2290
2549.30 2300
2549.77 2460
2550.25 2617
2550.73 2747
2551.20 2867
2551.68 2915
2552.16 3066
2552.63 3266
2553.11 3504
2553.59 3485
2554.06 3583
2554.54 3562
2555.02 3513
2555.50 3397
2555.97 3215
2556.45 3051
2556.93 2796
2557.40 2617
2557.88 2376
2558.36 2286
2558.84 2191
2559.31 2079
2559.79 2001
2560.27 1932
2560.75 1853
2561.23 1869
2561.70 1929
2562.18 1861
2562.66 1887
2563.14 1950
2563.61 1859
2564.09 1801
2564.57 1887
2565.05 1921
2565.53 1772
2566.00 1747
2566.48 1784
2566.96 1714
2567.44 1778
2567.92 1741
2568.40 1805
2568.87 1820
2569.35 1765
2569.83 1741
2570.31 1854
2570.79 1855
2571.27 1876
2571.75 1810
2572.22 1974
2572.70 2043
2573.18 1978
2573.66 1969
2574.14 1922
2574.62 1918
2575.10 1973
2575.58 1883
2576.06 1903
2576.54 1916
2577.01 1838
2577.49 1831
2577.97 1875
2578.45 1896
2578.93 1887
2579.41 1864
2579.89 1846
2580.37 1880
2580.85 1876
2581.33 1820
2581.81 1880
2582.29 1899
2582.77 1857
2583.25 1837
2583.73 1798
2584.21 1871
2584.69 1869
2585.17 1869
2585.65 1929
2586.13 2001
2586.61 1947
2587.09 1980
2587.57 1974
2588.05 1981
2588.53 2010
2589.01 2182
2589.49 2181
2589.97 2226
2590.45 2338
2590.93 2370
2591.41 2452
2591.89 2504
2592.37 2590
2592.85 2568
2593.33 2619
2593.81 2589
2594.30 2547
2594.78 2551
2595.26 2548
2595.74 2457
2596.22 2357
2596.70 2275
2597.18 2177
2597.66 2200
2598.14 2142
2598.62 1984
2599.11 1960
2599.59 1923
2600.07 1927
2600.55 1859
2601.03 1862
2601.51 1879
2601.99 1820
2602.48 1966
2602.96 2044
2603.44 2202
2603.92 2153
2604.40 2252
2604.88 2421
2605.37 2609
2605.85 2761
2606.33 2850
2606.81 2875
2607.29 3050
2607.78 3025
2608.26 2950
2608.74 2876
2609.22 2918
2609.70 2838
2610.19 2735
2610.67 2576
2611.15 2457
2611.63 2295
2612.12 2287
2612.60 2309
2613.08 2155
2613.56 2068
2614.05 2058
2614.53 2078
2615.01 2024
2615.49 1941
2615.98 1984
2616.46 1928
2616.94 1889
2617.43 1702
2617.91 1819
2618.39 1809
2618.87 1873
2619.36 1851
2619.84 1827
2620.32 1805
2620.81 1754
2621.29 1769
2621.77 1824
2622.26 1839
2622.74 1691
2623.22 1792
2623.71 1819
2624.19 1818
2624.67 1862
2625.16 1856
2625.64 1879
2626.13 1876
2626.61 1864
2627.09 1804
2627.58 1796
2628.06 1865
2628.55 1851
2629.03 1779
2629.51 1868
2630.00 1961
2630.48 1957
2630.97 1873
2631.45 1833
2631.93 1850
2632.42 1848
2632.90 1858
2633.39 1826
2633.87 1734
2634.36 1818
2634.84 1814
2635.33 1820
2635.81 1890
2636.29 1792
2636.78 1855
2637.26 1809
2637.75 1811
2638.23 1869
2638.72 1926
2639.20 1807
2639.69 1917
2640.17 1857
2640.66 1869
2641.14 1757
2641.63 1884
2642.11 1893
2642.60 1846
2643.08 1865
2643.57 1860
2644.05 1918
2644.54 1915
2645.03 2029
2645.51 1950
2646.00 1878
2646.48 1915
2646.97 1963
2647.45 1919
2647.94 2050
2648.43 2008
2648.91 1944
2649.40 1779
2649.88 1836
2650.37 1842
2650.85 1788
2651.34 1870
2651.83 1898
2652.31 1830
2652.80 1833
2653.29 1818
2653.77 1782
2654.26 1799
2654.74 1780
2655.23 1756
2655.72 1698
2656.20 1771
2656.69 1657
2657.18 1675
2657.66 1700
2658.15 1688
2658.64 1645
2659.12 1787
2659.61 1793
2660.10 1793
2660.58 1832
2661.07 1811
2661.56 1829
2662.05 1914
2662.53 1955
2663.02 1904
2663.51 1869
2663.99 1850
2664.48 1930
2664.97 1896
2665.46 1892
2665.94 1928
2666.43 1882
2666.92 1859
2667.41 1927
2667.89 2033
2668.38 2066
2668.87 2090
2669.36 2176
2669.84 2282
2670.33 2302
2670.82 2459
2671.31 2381
2671.80 2587
2672.28 2652
2672.77 2725
2673.26 2655
2673.75 2567
2674.24 2621
2674.72 2612
2675.21 2683
2675.70 2671
2676.19 2646
2676.68 2826
2677.17 2959
2677.65 3060
2678.14 3308
2678.63 3493
2679.12 3647
2679.61 3828
2680.10 3973
2680.59 3940
2681.07 3902
2681.56 3961
2682.05 3909
2682.54 3845
2683.03 3797
2683.52 3741
2684.01 3456
2684.50 3180
2684.99 3002
2685.47 2879
2685.96 2670
2686.45 2495
2686.94 2318
2687.43 2238
2687.92 2205
2688.41 2046
2688.90 2018
2689.39 2049
2689.88 1987
2690.37 1936
2690.86 1951
2691.35 1907
2691.84 1988
2692.33 2004
2692.82 2004
2693.31 2013
2693.80 1973
2694.29 2050
2694.78 2029
2695.27 2136
2695.76 2171
2696.25 2226
2696.74 2225
2697.23 2257
2697.72 2298
2698.21 2397
2698.70 2381
2699.19 2430
2699.68 2367
2700.17 2372
2700.66 2375
2701.15 2339
2701.64 2392
2702.13 2218
2702.62 2231
2703.11 2145
2703.61 2161
2704.10 2102
2704.59 2023
2705.08 2064
2705.57 2037
2706.06 1925
2706.55 1981
2707.04 1903
2707.53 1889
2708.02 1944
2708.52 1909
2709.01 1878
2709.50 1885
2709.99 1846
2710.48 1911
2710.97 1840
2711.46 1921
2711.96 1856
2712.45 1797
2712.94 1874
2713.43 1906
2713.92 1862
2714.41 1852
2714.91 1813
2715.40 1851
2715.89 1942
2716.38 1959
2716.87 2045
2717.37 2137
2717.86 2046
2718.35 2071
2718.84 2103
2719.33 2147
2719.83 2230
2720.32 2242
2720.81 2225
2721.30 2306
2721.80 2199
2722.29 2200
2722.78 2038
2723.27 1928
2723.77 1997
2724.26 1957
2724.75 1943
2725.24 1821
2725.74 1790
2726.23 1834
2726.72 1763
2727.22 1776
2727.71 1831
2728.20 1828
2728.70 1824
2729.19 1834
2729.68 1921
2730.18 1881
2730.67 1889
2731.16 1878
2731.65 1916
2732.15 1859
2732.64 1958
2733.14 1909
2733.63 1969
2734.12 1965
2734.62 1971
2735.11 2040
2735.60 2062
2736.10 2069
2736.59 2088
2737.08 2046
2737.58 1985
2738.07 1973
2738.57 2008
2739.06 1924
2739.55 1874
2740.05 1742
2740.54 1764
2741.04 1718
2741.53 1662
2742.03 1697
2742.52 1691
2743.01 1747
2743.51 1758
2744.00 1767
2744.50 1826
2744.99 1833
2745.49 1657
2745.98 1634
2746.48 1745
2746.97 1716
2747.47 1733
2747.96 1745
2748.46 1717
2748.95 1846
2749.45 1901
2749.94 1852
2750.44 1906
2750.93 2004
2751.43 2018
2751.92 2115
2752.42 2168
2752.91 2189
2753.41 2112
2753.90 2108
2754.40 2129
2754.89 2076
2755.39 2096
2755.88 2088
2756.38 1942
2756.87 1859
2757.37 1865
2757.87 1897
2758.36 1828
2758.86 1827
2759.35 1831
2759.85 1778
2760.35 1764
2760.84 1780
2761.34 1853
2761.83 1798
2762.33 1871
2762.83 1828
2763.32 1865
2763.82 1916
2764.31 1814
2764.81 1816
2765.31 1849
2765.80 1931
2766.30 1951
2766.80 1897
2767.29 1936
2767.79 1948
2768.29 1987
2768.78 1938
2769.28 1912
2769.78 2021
2770.27 2080
2770.77 2131
2771.27 2160
2771.76 2250
2772.26 2242
2772.76 2419
2773.26 2408
2773.75 2473
2774.25 2516
2774.75 2563
2775.24 2577
2775.74 2508
2776.24 2562
2776.74 2529
2777.23 2423
2777.73 2368
2778.23 2313
2778.73 2322
2779.22 2193
2779.72 2189
2780.22 2110
2780.72 2122
2781.21 2117
2781.71 2075
2782.21 2063
2782.71 2035
2783.21 2001
2783.70 2038
2784.20 2006
2784.70 1958
2785.20 1913
2785.70 1919
2786.20 1905
2786.69 1919
2787.19 1843
2787.69 1847
2788.19 1921
2788.69 1925
2789.19 2090
2789.68 2130
2790.18 2214
2790.68 2353
2791.18 2522
2791.68 2696
2792.18 2905
2792.68 3010
2793.18 3383
2793.67 3579
2794.17 3821
2794.67 4144
2795.17 4155
2795.67 4087
2796.17 3952
2796.67 3952
2797.17 3827
2797.67 3790
2798.17 3388
2798.67 3162
2799.17 2968
2799.66 2856
2800.16 2696
2800.66 2670
2801.16 2715
2801.66 2783
2802.16 2954
2802.66 2969
2803.16 3224
2803.66 3512
2804.16 3800
2804.66 4133
2805.16 4449
2805.66 4758
2806.16 4986
2806.66 5147
2807.16 5284
2807.66 5152
2808.16 5012
2808.66 4901
2809.16 4370
2809.66 4043
2810.16 3535
2810.66 3275
2811.16 3150
2811.66 2951
2812.17 2734
2812.67 2568
2813.17 2429
2813.67 2420
2814.17 2399
2814.67 2405
2815.17 2286
2815.67 2304
2816.17 2258
2816.67 2343
2817.17 2375
2817.67 2359
2818.18 2335
2818.68 2291
2819.18 2255
2819.68 2227
2820.18 2326
2820.68 2325
2821.18 2335
2821.68 2210
2822.19 2216
2822.69 2246
2823.19 2288
2823.69 2288
2824.19 2261
2824.69 2187
2825.20 2180
2825.70 2281
2826.20 2157
2826.70 2222
2827.20 2123
2827.70 2144
2828.21 2203
2828.71 2297
2829.21 2249
2829.71 2213
2830.22 2300
2830.72 2285
2831.22 2294
2831.72 2328
2832.22 2434
2832.73 2470
2833.23 2474
2833.73 2461
2834.23 2382
2834.74 2417
2835.24 2304
2835.74 2219
2836.24 2264
2836.75 2163
2837.25 2020
2837.75 2027
2838.26 2075
2838.76 2023
2839.26 2029
2839.76 2073
2840.27 2138
2840.77 2081
2841.27 2035
2841.78 2115
2842.28 2185
2842.78 2196
2843.29 2208
2843.79 2326
2844.29 2323
2844.80 2402
2845.30 2397
2845.80 2396
2846.31 2425
2846.81 2456
2847.32 2391
2847.82 2297
2848.32 2135
2848.83 2127
2849.33 2035
2849.83 2012
2850.34 2084
2850.84 2028
2851.35 2024
2851.85 1899
2852.35 1913
2852.86 2024
2853.36 1947
2853.87 1926
2854.37 1999
2854.88 2090
2855.38 2084
2855.88 2081
2856.39 2080
2856.89 2164
2857.40 2071
2857.90 2081
2858.41 2039
2858.91 2070
2859.42 2057
2859.92 1985
2860.43 2005
2860.93 1933
2861.44 1867
2861.94 1823
2862.45 1845
2862.95 1836
2863.46 1792
2863.96 1789
2864.47 1892
2864.97 1800
2865.48 1771
2865.98 1854
2866.49 1863
2866.99 1932
2867.50 1878
2868.00 1833
2868.51 1912
2869.02 1892
2869.52 1936
2870.03 1998
2870.53 1937
2871.04 1920
2871.54 1861
2872.05 1968
2872.56 1852
2873.06 1909
2873.57 1909
2874.07 1928
2874.58 1975
2875.09 1947
2875.59 1895
2876.10 1908
2876.61 1897
2877.11 1943
2877.62 2003
2878.12 2003
2878.63 1974
2879.14 2008
2879.64 2061
2880.15 2101
2880.66 2291
2881.16 2387
2881.67 2508
2882.18 2713
2882.68 2989
2883.19 3091
2883.70 3348
2884.20 3524
2884.71 3673
2885.22 3766
2885.73 3779
2886.23 3786
2886.74 3591
2887.25 3395
2887.75 3306
2888.26 3011
2888.77 2797
2889.28 2700
2889.78 2467
2890.29 2400
2890.80 2326
2891.31 2332
2891.81 2167
2892.32 2165
2892.83 2140
2893.34 2086
2893.84 2216
2894.35 2314
2894.86 2305
2895.37 2326
2895.88 2398
2896.38 2406
2896.89 2434
2897.40 2456
2897.91 2571
2898.42 2564
2898.92 2703
2899.43 2704
2899.94 2612
2900.45 2642
2900.96 2687
2901.47 2738
2901.98 2681
2902.48 2560
2902.99 2593
2903.50 2428
2904.01 2482
2904.52 2395
2905.03 2299
2905.54 2382
2906.04 2355
2906.55 2320
2907.06 2231
2907.57 2223
2908.08 2082
2908.59 2075
2909.10 2082
2909.61 2102
2910.12 2071
2910.63 2146
2911.14 2134
2911.64 2031
2912.15 2099
2912.66 2190
2913.17 2121
2913.68 2057
2914.19 2056
2914.70 2062
2915.21 2051
2915.72 2018
2916.23 1959
2916.74 2012
2917.25 2083
2917.76 2232
2918.27 2351
2918.78 2564
2919.29 2678
2919.80 2856
2920.31 3189
2920.82 3616
2921.33 4023
2921.84 4469
2922.35 4840
2922.86 5228
2923.37 5339
2923.88 5210
2924.39 5217
2924.90 5016
2925.41 4712
2925.92 4288
2926.44 3905
2926.95 3508
2927.46 3005
2927.97 2763
2928.48 2560
2928.99 2338
2929.50 2273
2930.01 2208
2930.52 2144
2931.03 2077
2931.54 2033
2932.05 2116
2932.57 2139
2933.08 2147
2933.59 2166
2934.10 2202
2934.61 2075
2935.12 2146
2935.63 2132
2936.15 2075
2936.66 2082
2937.17 2077
2937.68 2052
2938.19 2011
2938.70 2043
2939.22 2099
2939.73 2192
2940.24 2226
2940.75 2151
2941.26 2170
2941.77 2313
2942.29 2405
2942.80 2421
2943.31 2410
2943.82 2457
2944.34 2515
2944.85 2447
2945.36 2405
2945.87 2475
2946.38 2440
2946.90 2387
2947.41 2351
2947.92 2357
2948.43 2333
2948.95 2180
2949.46 2126
2949.97 2173
2950.48 2244
2951.00 2214
2951.51 2280
2952.02 2226
2952.54 2135
2953.05 2127
2953.56 2148
2954.08 2163
2954.59 2134
2955.10 2100
2955.61 2234
2956.13 2299
2956.64 2380
2957.15 2383
2957.67 2599
2958.18 2583
2958.69 2568
2959.21 2620
2959.72 2690
2960.23 2682
2960.75 2638
2961.26 2680
2961.78 2595
2962.29 2558
2962.80 2423
2963.32 2451
2963.83 2451
2964.35 2314
2964.86 2308
2965.37 2303
2965.89 2166
2966.40 2059
2966.92 2081
2967.43 2051
2967.94 1997
2968.46 1993
2968.97 1960
2969.49 1937
2970.00 1975
2970.52 1912
2971.03 1918
2971.54 1924
2972.06 1948
2972.57 1991
2973.09 1975
2973.60 1935
2974.12 1991
2974.63 2000
2975.15 2005
2975.66 1955
2976.18 1958
2976.69 2069
2977.21 2129
2977.72 2091
2978.24 2046
2978.75 2067
2979.27 2191
2979.78 2227
2980.30 2278
2980.81 2212
2981.33 2185
2981.84 2194
2982.36 2245
2982.88 2259
2983.39 2231
2983.91 2240
2984.42 2298
2984.94 2225
2985.45 2256
2985.97 2190
2986.49 2264
2987.00 2268
2987.52 2165
2988.03 2177
2988.55 2168
2989.07 2255
2989.58 2278
2990.10 2234
2990.61 2355
2991.13 2387
2991.65 2509
2992.16 2568
2992.68 2747
2993.20 2944
2993.71 3131
2994.23 3336
2994.75 3505
2995.26 3649
2995.78 3820
2996.30 3778
2996.81 3690
2997.33 3756
2997.85 3658
2998.36 3587
2998.88 3618
2999.40 3511
2999.91 3593
3000.43 3549
3000.95 3628
3001.46 3561
3001.98 3729
3002.50 3744
3003.02 3827
3003.53 3621
3004.05 3455
3004.57 3447
3005.09 3272
3005.60 3037
3006.12 2784
3006.64 2805
3007.16 2529
3007.67 2408
3008.19 2219
3008.71 2230
3009.23 2219
3009.74 2130
3010.26 2116
3010.78 2019
3011.30 2126
3011.82 2149
3012.33 2232
3012.85 2207
3013.37 2295
3013.89 2337
3014.41 2305
3014.93 2357
3015.44 2446
3015.96 2533
3016.48 2565
3017.00 2574
3017.52 2648
3018.04 2700
3018.55 2711
3019.07 2916
3019.59 2935
3020.11 2925
3020.63 2942
3021.15 3049
3021.67 3126
3022.19 3179
3022.71 3240
3023.22 3157
3023.74 3121
3024.26 3171
3024.78 2931
3025.30 2821
3025.82 2689
3026.34 2537
3026.86 2472
3027.38 2394
3027.90 2350
3028.42 2342
3028.94 2329
3029.46 2446
3029.98 2395
3030.49 2438
3031.01 2651
3031.53 2779
3032.05 2907
3032.57 3002
3033.09 3098
3033.61 3077
3034.13 3070
3034.65 3087
3035.17 2966
3035.69 2783
3036.21 2719
3036.73 2683
3037.25 2697
3037.77 2562
3038.29 2469
3038.81 2391
3039.34 2290
3039.86 2214
3040.38 2225
3040.90 2256
3041.42 2315
3041.94 2237
3042.46 2232
3042.98 2231
3043.50 2221
3044.02 2250
3044.54 2195
3045.06 2167
3045.58 2199
3046.10 2166
3046.63 2260
3047.15 2156
3047.67 2119
3048.19 2094
3048.71 2097
3049.23 2059
3049.75 2039
3050.27 2011
3050.79 1939
3051.32 1966
3051.84 1894
3052.36 1920
3052.88 1904
3053.40 1960
3053.92 1881
3054.45 1977
3054.97 1947
3055.49 1978
3056.01 1999
3056.53 1946
3057.05 1961
3057.58 1955
3058.10 1888
3058.62 1932
3059.14 1879
3059.66 1926
3060.19 1989
3060.71 2012
3061.23 2063
3061.75 2009
3062.28 1985
3062.80 1998
3063.32 1987
3063.84 1876
3064.37 1963
3064.89 2004
3065.41 1944
3065.93 1968
3066.46 1976
3066.98 2022
3067.50 1975
3068.02 1973
3068.55 2064
3069.07 2007
3069.59 1992
3070.12 2089
3070.64 2100
3071.16 2121
3071.69 2162
3072.21 2234
3072.73 2195
3073.26 2202
3073.78 2148
3074.30 2126
3074.83 2084
3075.35 2131
3075.87 2058
3076.40 2078
3076.92 2139
3077.44 2170
3077.97 2138
3078.49 2025
3079.01 2127
3079.54 2205
3080.06 2193
3080.59 2191
3081.11 2127
3081.63 2183
3082.16 2189
3082.68 2207
3083.21 2173
3083.73 2095
3084.25 2191
3084.78 2224
3085.30 2231
3085.83 2143
3086.35 2117
3086.88 2108
3087.40 2159
3087.93 2079
3088.45 2156
3088.97 2103
3089.50 2137
3090.02 2064
3090.55 1974
3091.07 2114
3091.60 2174
3092.12 2154
3092.65 2260
3093.17 2288
3093.70 2410
3094.22 2461
3094.75 2590
3095.27 2537
3095.80 2689
3096.32 2987
3096.85 3278
3097.37 3448
3097.90 3785
3098.43 4082
3098.95 4563
3099.48 4886
3100.00 5060
3100.53 5277
3101.05 5563
3101.58 5221
3102.10 5156
3102.63 5040
3103.16 4613
3103.68 4298
3104.21 3903
3104.73 3468
3105.26 3287
3105.79 3056
3106.31 2776
3106.84 2645
3107.36 2698
3107.89 2581
3108.42 2589
3108.94 2660
3109.47 2766
3110.00 2640
3110.52 2615
3111.05 2579
3111.57 2510
3112.10 2467
3112.63 2342
3113.15 2218
3113.68 2094
3114.21 1999
3114.74 2083
3115.26 2053
3115.79 1965
3116.32 1958
3116.84 1960
3117.37 1916
3117.90 1932
3118.42 1891
3118.95 1942
3119.48 2028
3120.01 1930
3120.53 2018
3121.06 2014
3121.59 1977
3122.11 1952
3122.64 1932
3123.17 1967
3123.70 1956
3124.22 1869
3124.75 1968
3125.28 1970
3125.81 1950
3126.34 1912
3126.86 1970
3127.39 1884
3127.92 1971
3128.45 1910
3128.98 1829
3129.50 1882
3130.03 1861
3130.56 1867
3131.09 1860
3131.62 1956
3132.14 1925
3132.67 1969
3133.20 1903
3133.73 1992
3134.26 2091
3134.79 2065
3135.31 2080
3135.84 2053
3136.37 2062
3136.90 2023
3137.43 2024
3137.96 2057
3138.49 2055
3139.02 2018
3139.54 2005
3140.07 2051
3140.60 2002
3141.13 2005
3141.66 1927
3142.19 2023
3142.72 2132
3143.25 2177
3143.78 2260
3144.31 2351
3144.84 2454
3145.37 2465
3145.89 2407
3146.42 2469
3146.95 2552
3147.48 2517
3148.01 2464
3148.54 2404
3149.07 2396
3149.60 2335
3150.13 2167
3150.66 2104
3151.19 2195
3151.72 2076
3152.25 2095
3152.78 1995
3153.31 2085
3153.84 2055
3154.37 2017
3154.90 2150
3155.43 2187
3155.96 2168
3156.49 2104
3157.02 2024
3157.55 2132
3158.08 2068
3158.61 1986
3159.14 2110
3159.68 2012
3160.21 1988
3160.74 1949
3161.27 1982
3161.80 2026
3162.33 1999
3162.86 1997
3163.39 2060
3163.92 2044
3164.45 1971
3164.98 1974
3165.51 2124
3166.05 2167
3166.58 2157
3167.11 2103
3167.64 2087
3168.17 1988
3168.70 2039
3169.23 1941
3169.76 1899
3170.30 1954
3170.83 1904
3171.36 1825
3171.89 1853
3172.42 1834
3172.95 1944
3173.49 2004
3174.02 2029
3174.55 2036
3175.08 1992
3175.61 2041
3176.15 2062
3176.68 2080
3177.21 2120
3177.74 2069
3178.27 2013
3178.81 1977
3179.34 1885
3179.87 1929
3180.40 1884
3180.93 1856
3181.47 1843
3182.00 1809
3182.53 1862
3183.06 1796
3183.60 1861
3184.13 1846
3184.66 1819
3185.20 1787
3185.73 1857
3186.26 1835
3186.79 1796
3187.33 1879
3187.86 1807
3188.39 1748
3188.93 1767
3189.46 1703
3189.99 1766
3190.52 1739
3191.06 1809
3191.59 1772
3192.12 1819
3192.66 1861
3193.19 1795
3193.72 1796
3194.26 1970
3194.79 2023
3195.33 1926
3195.86 1905
3196.39 1920
3196.93 1985
3197.46 2017
3197.99 2059
3198.53 2159
3199.06 2206
3199.60 2248
3200.13 2247
3200.66 2221
3201.20 2245
3201.73 2237
3202.27 2235
3202.80 2246
3203.33 2213
3203.87 2090
3204.40 2069
3204.94 2125
3205.47 2088
3206.01 2255
3206.54 2351
3207.07 2340
3207.61 2383
3208.14 2464
3208.68 2429
3209.21 2492
3209.75 2664
3210.28 2635
3210.82 2576
3211.35 2527
3211.89 2342
3212.42 2312
3212.96 2211
3213.49 2134
3214.03 2022
3214.56 2125
3215.10 2140
3215.63 1992
3216.17 1937
3216.70 1960
3217.24 1967
3217.78 1961
3218.31 1944
3218.85 1922
3219.38 1903
3219.92 1883
3220.45 1921
3220.99 1853
3221.52 1791
3222.06 1924
3222.60 1908
3223.13 1813
3223.67 1865
3224.20 1859
3224.74 1917
3225.28 1919
3225.81 1836
3226.35 1872
3226.88 1879
3227.42 1792
3227.96 1830
3228.49 1829
3229.03 1845
3229.57 1928
3230.10 2022
3230.64 1943
3231.18 1939
3231.71 1981
3232.25 2009
3232.79 1951
3233.32 2064
3233.86 2016
3234.40 2020
3234.93 2092
3235.47 2076
3236.01 2086
3236.54 2087
3237.08 2176
3237.62 2203
3238.15 2089
3238.69 2066
3239.23 2002
3239.77 1977
3240.30 1917
3240.84 1922
3241.38 1869
3241.92 1858
3242.45 1892
3242.99 1854
3243.53 1854
3244.07 1793
3244.60 1791
3245.14 1718
3245.68 1838
3246.22 1869
3246.75 1871
3247.29 1902
3247.83 1942
3248.37 1956
3248.91 1961
3249.44 1960
3249.98 2127
3250.52 2081
3251.06 2017
3251.60 2049
3252.14 2040
3252.67 2091
3253.21 2211
3253.75 2200
3254.29 2269
3254.83 2337
3255.37 2283
3255.90 2526
3256.44 2651
3256.98 2633
3257.52 2799
3258.06 2915
3258.60 2897
3259.14 2876
3259.68 3008
3260.21 3066
3260.75 2951
3261.29 2895
3261.83 3023
3262.37 2938
3262.91 2774
3263.45 2563
3263.99 2627
3264.53 2510
3265.07 2460
3265.61 2468
3266.15 2332
3266.69 2216
3267.23 2291
3267.76 2248
3268.30 2132
3268.84 2068
3269.38 2038
3269.92 1958
3270.46 1990
3271.00 2006
3271.54 1995
3272.08 2005
3272.62 1974
3273.16 1990
3273.70 2105
3274.24 2117
3274.78 2102
3275.32 2081
3275.86 2100
3276.40 2050
3276.94 2059
3277.48 2092
3278.03 2172
3278.57 2131
3279.11 2033
3279.65 2118
3280.19 2187
3280.73 2159
3281.27 2059
3281.81 2126
3282.35 2157
3282.89 2168
3283.43 2138
3283.97 2119
3284.51 2121
3285.05 2132
3285.60 2117
3286.14 2145
3286.68 2151
3287.22 2288
3287.76 2143
3288.30 2143
3288.84 2226
3289.38 2306
3289.93 2392
3290.47 2558
3291.01 2600
3291.55 2716
3292.09 2867
3292.63 3125
3293.18 3205
3293.72 3171
3294.26 3320
3294.80 3218
3295.34 3154
3295.88 3160
3296.43 2913
3296.97 2738
3297.51 2609
3298.05 2478
3298.59 2432
3299.14 2398
3299.68 2329
3300.22 2268
3300.76 2248
3301.31 2289
3301.85 2191
3302.39 2180
3302.93 2258
3303.48 2216
3304.02 2146
3304.56 2194
3305.10 2313
3305.65 2319
3306.19 2367
3306.73 2330
3307.27 2392
3307.82 2313
3308.36 2462
3308.90 2482
3309.45 2596
3309.99 2667
3310.53 2698
3311.07 2853
3311.62 3041
3312.16 3206
3312.70 3400
3313.25 3521
3313.79 3582
3314.33 3717
3314.88 3697
3315.42 3528
3315.97 3491
3316.51 3434
3317.05 3389
3317.60 3213
3318.14 3168
3318.68 3052
3319.23 3107
3319.77 3170
3320.32 3032
3320.86 2909
3321.40 2880
3321.95 2966
3322.49 2897
3323.04 2722
3323.58 2562
3324.12 2581
3324.67 2486
3325.21 2482
3325.76 2430
3326.30 2321
3326.85 2293
3327.39 2342
3327.93 2574
3328.48 2595
3329.02 2742
3329.57 3039
3330.11 3247
3330.66 3540
3331.20 3978
3331.75 4363
3332.29 4827
3332.84 5297
3333.38 5717
3333.93 6196
3334.47 6172
3335.02 6093
3335.56 5969
3336.11 5557
3336.65 4977
3337.20 4656
3337.74 4369
3338.29 3821
3338.83 3340
3339.38 3149
3339.92 3018
3340.47 2752
3341.02 2581
3341.56 2503
3342.11 2486
3342.65 2456
3343.20 2430
3343.74 2413
3344.29 2435
3344.84 2412
3345.38 2428
3345.93 2423
3346.47 2466
3347.02 2416
3347.57 2518
3348.11 2575
3348.66 2531
3349.21 2620
3349.75 2607
3350.30 2678
3350.84 2809
3351.39 2928
3351.94 3108
3352.48 3191
3353.03 3298
3353.58 3270
3354.12 3291
3354.67 3216
3355.22 3065
3355.76 3011
3356.31 2902
3356.86 2701
3357.40 2609
3357.95 2481
3358.50 2383
3359.05 2206
3359.59 2164
3360.14 2115
3360.69 2032
3361.23 1937
3361.78 2031
3362.33 1997
3362.88 1955
3363.42 1941
3363.97 1939
3364.52 2036
3365.07 1982
3365.61 1953
3366.16 1997
3366.71 1964
3367.26 1909
3367.80 1952
3368.35 1943
3368.90 1988
3369.45 2006
3370.00 1993
3370.54 2026
3371.09 2028
3371.64 2124
3372.19 2127
3372.74 1962
3373.28 1945
3373.83 1941
3374.38 1941
3374.93 1945
3375.48 1911
3376.03 1874
3376.57 1811
3377.12 1802
3377.67 1781
3378.22 1769
3378.77 1821
3379.32 1769
3379.87 1772
3380.42 1750
3380.96 1770
3381.51 1791
3382.06 1787
3382.61 1746
3383.16 1796
3383.71 1830
3384.26 1828
3384.81 1805
3385.36 1740
3385.91 1781
3386.45 1866
3387.00 1850
3387.55 1818
3388.10 1787
3388.65 1842
3389.20 1888
3389.75 1962
3390.30 1913
3390.85 1858
3391.40 1880
3391.95 1904
3392.50 1954
3393.05 1903
3393.60 1888
3394.15 1900
3394.70 1859
3395.25 1813
3395.80 1888
3396.35 1860
3396.90 1883
3397.45 1878
3398.00 1766
3398.55 1737
3399.10 1618
3399.65 1796
3400.20 1809
3400.75 1601
3401.30 1707
3401.85 1602
3402.40 1676
3402.95 1600
3403.50 1649
3404.06 1675
3404.61 1595
3405.16 1657
3405.71 1645
3406.26 1562
3406.81 1676
3407.36 1740
3407.91 1692
3408.46 1629
3409.01 1712
3409.56 1674
3410.12 1660
3410.67 1760
3411.22 1761
3411.77 1724
3412.32 1759
3412.87 1733
3413.42 1689
3413.98 1723
3414.53 1723
3415.08 1689
3415.63 1733
3416.18 1679
3416.73 1684
3417.29 1645
3417.84 1668
3418.39 1780
3418.94 1771
3419.49 1780
3420.05 1838
3420.60 1888
3421.15 1904
3421.70 1913
3422.25 1951
3422.81 1937
3423.36 1917
3423.91 1938
3424.46 1972
3425.01 1873
3425.57 1743
3426.12 1734
3426.67 1713
3427.23 1779
3427.78 1776
3428.33 1755
3428.88 1718
3429.44 1676
3429.99 1748
3430.54 1666
3431.09 1796
3431.65 1684
3432.20 1695
3432.75 1663
3433.31 1690
3433.86 1647
3434.41 1672
3434.97 1707
3435.52 1673
3436.07 1635
3436.63 1657
3437.18 1665
3437.73 1734
3438.29 1668
3438.84 1697
3439.39 1675
3439.95 1678
3440.50 1654
3441.05 1655
3441.61 1603
3442.16 1621
3442.72 1628
3443.27 1501
3443.82 1580
3444.38 1553
3444.93 1588
3445.48 1617
3446.04 1554
3446.59 1562
3447.15 1542
3447.70 1569
3448.26 1557
3448.81 1555
3449.36 1525
3449.92 1593
3450.47 1497
3451.03 1555
3451.58 1636
3452.14 1647
3452.69 1608
3453.25 1573
3453.80 1536
3454.36 1553
3454.91 1629
3455.47 1573
3456.02 1550
3456.58 1539
3457.13 1589
3457.69 1610
3458.24 1620
3458.80 1652
3459.35 1615
3459.91 1654
3460.46 1633
3461.02 1558
3461.57 1576
3462.13 1585
3462.68 1621
3463.24 1688
3463.79 1678
3464.35 1595
3464.90 1693
3465.46 1633
3466.02 1653
3466.57 1708
3467.13 1642
3467.68 1678
3468.24 1647
3468.80 1697
3469.35 1720
3469.91 1662
3470.46 1662
3471.02 1707
3471.58 1697
3472.13 1562
3472.69 1627
3473.24 1595
3473.80 1544
3474.36 1701
3474.91 1672
3475.47 1671
3476.03 1820
3476.58 1831
3477.14 1825
3477.70 1843
3478.25 1844
3478.81 1941
3479.37 1973
3479.92 1877
3480.48 1818
3481.04 1922
3481.59 1956
3482.15 1975
3482.71 1799
3483.26 1848
3483.82 1827
3484.38 1915
3484.94 2026
3485.49 2140
3486.05 2101
3486.61 2248
3487.17 2380
3487.72 2353
3488.28 2410
3488.84 2506
3489.40 2659
3489.95 2727
3490.51 2710
3491.07 2735
3491.63 2654
3492.18 2772
3492.74 2743
3493.30 2762
3493.86 2839
3494.42 2884
3494.97 2986
3495.53 3046
3496.09 3291
3496.65 3438
3497.21 3692
3497.76 4025
3498.32 4108
3498.88 4232
3499.44 4476
3500.00 4498
3500.56 4608
3501.11 4819
3501.67 5173
3502.23 5234
3502.79 5351
3503.35 5456
3503.91 5561
3504.47 5373
3505.03 5106
3505.58 4707
3506.14 4321
3506.70 3971
3507.26 3621
3507.82 3367
3508.38 3057
3508.94 2779
3509.50 2658
3510.06 2506
3510.62 2210
3511.17 2199
3511.73 2150
3512.29 2089
3512.85 2004
3513.41 1951
3513.97 1997
3514.53 1966
3515.09 2036
3515.65 2127
3516.21 2086
3516.77 2109
3517.33 2208
3517.89 2343
3518.45 2419
3519.01 2449
3519.57 2517
3520.13 2570
3520.69 2681
3521.25 2706
3521.81 2872
3522.37 2896
3522.93 2896
3523.49 2691
3524.05 2686
3524.61 2601
3525.17 2378
3525.73 2280
3526.29 2241
3526.85 2129
3527.41 2077
3527.97 1994
3528.54 2059
3529.10 2166
3529.66 2233
3530.22 2127
3530.78 2178
3531.34 2243
3531.90 2303
3532.46 2329
3533.02 2291
3533.58 2300
3534.14 2345
3534.71 2326
3535.27 2203
3535.83 2223
3536.39 2210
3536.95 2096
3537.51 2199
3538.07 2148
3538.64 2050
3539.20 2184
3539.76 2157
3540.32 2163
3540.88 2238
3541.44 2280
3542.00 2232
3542.57 2195
3543.13 2235
3543.69 2208
3544.25 2164
3544.81 2212
3545.38 2043
3545.94 2005
3546.50 2009
3547.06 2018
3547.62 2106
3548.19 2120
3548.75 2083
3549.31 2130
3549.87 2107
3550.44 2104
3551.00 2076
3551.56 2099
3552.12 2068
3552.69 1966
3553.25 1904
3553.81 1890
3554.37 1889
3554.94 1873
3555.50 1839
3556.06 1884
3556.63 1762
3557.19 1756
3557.75 1804
3558.31 1764
3558.88 1816
3559.44 1790
3560.00 1884
3560.57 1873
3561.13 1871
3561.69 1904
3562.26 1885
3562.82 1865
3563.38 1813
3563.95 1822
3564.51 1808
3565.07 1783
3565.64 1719
3566.20 1726
3566.77 1696
3567.33 1672
3567.89 1686
3568.46 1708
3569.02 1657
3569.59 1645
3570.15 1765
3570.71 1711
3571.28 1696
3571.84 1802
3572.41 1784
3572.97 1775
3573.53 1743
3574.10 1793
3574.66 1833
3575.23 1813
3575.79 1762
3576.36 1780
3576.92 1768
3577.48 1728
3578.05 1748
3578.61 1707
3579.18 1724
3579.74 1710
3580.31 1670
3580.87 1582
3581.44 1603
3582.00 1684
3582.57 1691
3583.13 1655
3583.70 1613
3584.26 1648
3584.83 1599
3585.39 1583
3585.96 1725
3586.52 1613
3587.09 1694
3587.65 1739
3588.22 1645
3588.79 1674
3589.35 1758
3589.92 1720
3590.48 1684
3591.05 1685
3591.61 1762
3592.18 1756
3592.74 1705
3593.31 1689
3593.88 1773
3594.44 1710
3595.01 1754
3595.57 1779
3596.14 1774
3596.71 1778
3597.27 1770
3597.84 1813
3598.40 1772
3598.97 1751
3599.54 1780
3600.10 1819
3600.67 1731
3601.24 1740
3601.80 1724
3602.37 1681
3602.94 1677
3603.50 1699
3604.07 1759
3604.64 1653
3605.20 1610
3605.77 1596
3606.34 1651
3606.90 1565
3607.47 1639
3608.04 1607
3608.60 1628
3609.17 1710
3609.74 1785
3610.30 1987
3610.87 2266
3611.44 2495
3612.01 2750
3612.57 3103
3613.14 3708
3613.71 4239
3614.28 4617
3614.84 5100
3615.41 5722
3615.98 6254
3616.55 6323
3617.11 6244
3617.68 5962
3618.25 5565
3618.82 5249
3619.39 4642
3619.95 4206
3620.52 3798
3621.09 3224
3621.66 2759
3622.23 2456
3622.79 2168
3623.36 2050
3623.93 1960
3624.50 1905
3625.07 1857
3625.63 1819
3626.20 1790
3626.77 1803
3627.34 1800
3627.91 1773
3628.48 1744
3629.05 1741
3629.61 1722
3630.18 1695
3630.75 1649
3631.32 1652
3631.89 1672
3632.46 1659
3633.03 1725
3633.60 1690
3634.16 1596
3634.73 1638
3635.30 1722
3635.87 1740
3636.44 1738
3637.01 1802
3637.58 1802
3638.15 1856
3638.72 1942
3639.29 2005
3639.86 1978
3640.43 1978
3641.00 2045
3641.57 2100
3642.14 2108
3642.71 2223
3643.27 2108
3643.84 2139
3644.41 2213
3644.98 2159
3645.55 2159
3646.12 2082
3646.69 2141
3647.26 2174
3647.83 2178
3648.40 2187
3648.97 2229
3649.54 2156
3650.12 2095
3650.69 2237
3651.26 2301
3651.83 2367
3652.40 2353
3652.97 2329
3653.54 2409
3654.11 2424
3654.68 2431
3655.25 2452
3655.82 2341
3656.39 2359
3656.96 2335
3657.53 2284
3658.10 2163
3658.67 2244
3659.25 2183
3659.82 2051
3660.39 2091
3660.96 2009
3661.53 2004
3662.10 2031
3662.67 1980
3663.24 1981
3663.81 1905
3664.39 2049
3664.96 2084
3665.53 2070
3666.10 2031
3666.67 1948
3667.24 2018
3667.81 1841
3668.39 1809
3668.96 1866
3669.53 1913
3670.10 1912
3670.67 1954
3671.25 1967
3671.82 1952
3672.39 1906
3672.96 1988
3673.53 1969
3674.11 2060
3674.68 2002
3675.25 1994
3675.82 1993
3676.39 1929
3676.97 1962
3677.54 1869
3678.11 1812
3678.68 1845
3679.26 1711
3679.83 1780
3680.40 1833
3680.97 1853
3681.55 1871
3682.12 1824
3682.69 1916
3683.27 1917
3683.84 1939
3684.41 2062
3684.98 2061
3685.56 2197
3686.13 2201
3686.70 2252
3687.28 2439
3687.85 2325
3688.42 2225
3689.00 2258
3689.57 2250
3690.14 2198
3690.72 2047
3691.29 2040
3691.86 1960
3692.44 1860
3693.01 1878
3693.58 1790
3694.16 1827
3694.73 1719
3695.31 1735
3695.88 1806
3696.45 1703
3697.03 1749
3697.60 1768
3698.18 1684
3698.75 1803
3699.32 1821
3699.90 1745
3700.47 1792
3701.05 1861
3701.62 1812
3702.19 1730
3702.77 1898
3703.34 1827
3703.92 1742
3704.49 1712
3705.07 1691
3705.64 1672
3706.22 1654
3706.79 1709
3707.37 1740
3707.94 1719
3708.51 1766
3709.09 1728
3709.66 1761
3710.24 1713
3710.81 1740
3711.39 1799
3711.96 1767
3712.54 1762
3713.11 1761
3713.69 1819
3714.27 1804
3714.84 1770
3715.42 1769
3715.99 1832
3716.57 1799
3717.14 1762
3717.72 1739
3718.29 1706
3718.87 1611
3719.44 1685
3720.02 1669
3720.60 1636
3721.17 1609
3721.75 1602
3722.32 1659
3722.90 1689
3723.47 1676
3724.05 1643
3724.63 1789
3725.20 1778
3725.78 1789
3726.36 1967
3726.93 1971
3727.51 2025
3728.08 2151
3728.66 2225
3729.24 2345
3729.81 2502
3730.39 2546
3730.97 2755
3731.54 2839
3732.12 2817
3732.70 2708
3733.27 2729
3733.85 2667
3734.43 2425
3735.00 2349
3735.58 2274
3736.16 2020
3736.73 1883
3737.31 1916
3737.89 1876
3738.47 1752
3739.04 1740
3739.62 1772
3740.20 1724
3740.77 1713
3741.35 1681
3741.93 1661
3742.51 1732
3743.08 1732
3743.66 1707
3744.24 1728
3744.82 1645
3745.39 1661
3745.97 1627
3746.55 1602
3747.13 1565
3747.71 1520
3748.28 1602
3748.86 1632
3749.44 1585
3750.02 1480
3750.59 1590
3751.17 1603
3751.75 1555
3752.33 1552
3752.91 1500
3753.49 1509
3754.06 1510
3754.64 1567
3755.22 1599
3755.80 1488
3756.38 1618
3756.96 1717
3757.53 1736
3758.11 1670
3758.69 1663
3759.27 1771
3759.85 1755
3760.43 1666
3761.01 1696
3761.59 1633
3762.17 1741
3762.74 1642
3763.32 1633
3763.90 1563
3764.48 1512
3765.06 1563
3765.64 1634
3766.22 1642
3766.80 1699
3767.38 1580
3767.96 1533
3768.54 1596
3769.12 1662
3769.70 1620
3770.27 1619
3770.85 1768
3771.43 1655
3772.01 1662
3772.59 1638
3773.17 1634
3773.75 1631
3774.33 1506
3774.91 1465
3775.49 1499
3776.07 1563
3776.65 1476
3777.23 1516
3777.81 1490
3778.39 1497
3778.97 1464
3779.55 1472
3780.13 1494
3780.71 1471
3781.29 1427
3781.88 1495
3782.46 1496
3783.04 1503
3783.62 1557
3784.20 1545
3784.78 1491
3785.36 1538
3785.94 1597
3786.52 1528
3787.10 1572
3787.68 1526
3788.26 1515
3788.84 1590
3789.43 1631
3790.01 1573
3790.59 1537
3791.17 1535
3791.75 1585
3792.33 1510
3792.91 1610
3793.49 1555
3794.08 1629
3794.66 1613
3795.24 1708
3795.82 1708
3796.40 1649
3796.98 1717
3797.56 1676
3798.15 1723
3798.73 1722
3799.31 1752
3799.89 1724
3800.47 1695
3801.06 1786
3801.64 1755
3802.22 1759
3802.80 1739
3803.38 1691
3803.97 1660
3804.55 1681
3805.13 1665
3805.71 1719
3806.29 1664
3806.88 1726
3807.46 1719
3808.04 1793
3808.62 1775
3809.21 1868
3809.79 1868
3810.37 1877
3810.95 1783
3811.54 1900
3812.12 1973
3812.70 2049
3813.29 1929
3813.87 1891
3814.45 1850
3815.03 1825
3815.62 1821
3816.20 1645
3816.78 1666
3817.37 1707
3817.95 1650
3818.53 1555
3819.12 1532
3819.70 1475
3820.28 1536
3820.87 1584
3821.45 1493
3822.03 1474
3822.62 1455
3823.20 1536
3823.78 1533
3824.37 1554
3824.95 1597
3825.54 1633
3826.12 1629
3826.70 1657
3827.29 1734
3827.87 1767
3828.46 1775
3829.04 1680
3829.62 1718
3830.21 1709
3830.79 1714
3831.38 1745
3831.96 1706
3832.54 1609
3833.13 1651
3833.71 1628
3834.30 1638
3834.88 1653
3835.47 1636
3836.05 1675
3836.64 1652
3837.22 1673
3837.81 1641
3838.39 1550
3838.98 1579
3839.56 1662
3840.15 1573
3840.73 1496
3841.31 1537
3841.90 1505
3842.49 1460
3843.07 1566
3843.66 1620
3844.24 1654
3844.83 1639
3845.41 1610
3846.00 1660
3846.58 1634
3847.17 1679
3847.75 1738
3848.34 1684
3848.92 1752
3849.51 1732
3850.10 1746
3850.68 1808
3851.27 1866
3851.85 1884
3852.44 1868
3853.02 1949
3853.61 2151
3854.20 2340
3854.78 2545
3855.37 2855
3855.95 3057
3856.54 3425
3857.13 3927
3857.71 4471
3858.30 4823
3858.89 5267
3859.47 5498
3860.06 5756
3860.64 5863
3861.23 5704
3861.82 5334
3862.40 5118
3862.99 4691
3863.58 4221
3864.16 3994
3864.75 3542
3865.34 3221
3865.92 2959
3866.51 2771
3867.10 2465
3867.69 2505
3868.27 2375
3868.86 2361
3869.45 2271
3870.03 2209
3870.62 2300
3871.21 2176
3871.80 2306
3872.38 2235
3872.97 2297
3873.56 2117
3874.15 2079
3874.73 2109
3875.32 2066
3875.91 1911
3876.50 1874
3877.08 1847
3877.67 1783
3878.26 1793
3878.85 1801
3879.43 1781
3880.02 1778
3880.61 1710
3881.20 1652
3881.79 1700
3882.37 1653
3882.96 1719
3883.55 1747
3884.14 1780
3884.73 1884
3885.32 1870
3885.90 1900
3886.49 2023
3887.08 1966
3887.67 2106
3888.26 2151
3888.85 2195
3889.44 2390
3890.02 2350
3890.61 2344
3891.20 2298
3891.79 2417
3892.38 2437
3892.97 2493
3893.56 2519
3894.15 2535
3894.74 2595
3895.32 2553
3895.91 2478
3896.50 2486
3897.09 2440
3897.68 2450
3898.27 2352
3898.86 2302
3899.45 2249
3900.04 2186
3900.63 2146
3901.22 2069
3901.81 1907
3902.40 1834
3902.99 1807
3903.58 1798
3904.17 1720
3904.76 1638
3905.35 1647
3905.94 1753
3906.53 1640
3907.12 1570
3907.71 1600
3908.30 1580
3908.89 1496
3909.48 1501
3910.07 1463
3910.66 1430
3911.25 1507
3911.84 1524
3912.43 1490
3913.02 1497
3913.61 1476
3914.20 1504
3914.79 1535
3915.38 1434
3915.97 1459
3916.56 1480
3917.15 1518
3917.74 1549
3918.33 1577
3918.92 1566
3919.52 1612
3920.11 1599
3920.70 1553
3921.29 1488
3921.88 1577
3922.47 1507
3923.06 1556
3923.65 1531
3924.24 1514
3924.84 1496
3925.43 1656
3926.02 1688
3926.61 1571
3927.20 1512
3927.79 1544
3928.38 1563
3928.98 1559
3929.57 1545
3930.16 1628
3930.75 1575
3931.34 1580
3931.93 1535
3932.53 1520
3933.12 1537
3933.71 1534
3934.30 1462
3934.89 1472
3935.49 1550
3936.08 1540
3936.67 1588
3937.26 1518
3937.86 1577
3938.45 1574
3939.04 1555
3939.63 1569
3940.23 1510
3940.82 1479
3941.41 1532
3942.00 1535
3942.60 1438
3943.19 1496
3943.78 1512
3944.37 1409
3944.97 1540
3945.56 1519
3946.15 1500
3946.75 1420
3947.34 1425
3947.93 1502
3948.52 1471
3949.12 1497
3949.71 1557
3950.30 1486
3950.90 1472
3951.49 1446
3952.08 1489
3952.68 1541
3953.27 1588
3953.86 1543
3954.46 1542
3955.05 1566
3955.65 1451
3956.24 1568
3956.83 1566
3957.43 1500
3958.02 1500
3958.61 1562
3959.21 1597
3959.80 1626
3960.40 1665
3960.99 1665
3961.58 1668
3962.18 1783
3962.77 1905
3963.37 2020
3963.96 2118
3964.55 2134
3965.15 2054
3965.74 2085
3966.34 2097
3966.93 2063
3967.53 2020
3968.12 1955
3968.72 1734
3969.31 1652
3969.91 1654
3970.50 1610
3971.10 1559
3971.69 1543
3972.28 1506
3972.88 1458
3973.47 1489
3974.07 1451
3974.66 1431
3975.26 1500
3975.85 1475
3976.45 1444
3977.05 1450
3977.64 1423
3978.24 1499
3978.83 1432
3979.43 1410
3980.02 1454
3980.62 1465
3981.21 1432
3981.81 1424
3982.40 1396
3983.00 1427
3983.60 1465
3984.19 1481
3984.79 1472
3985.38 1448
3985.98 1504
3986.58 1433
3987.17 1456
3987.77 1469
3988.36 1422
3988.96 1511
3989.56 1494
3990.15 1515
3990.75 1420
3991.34 1507
3991.94 1551
3992.54 1549
3993.13 1551
3993.73 1578
3994.33 1610
3994.92 1515
3995.52 1571
3996.12 1564
3996.71 1618
3997.31 1632
3997.91 1667
3998.50 1689
3999.10 1721
3999.70 1685
4000.29 1598
4000.89 1713
4001.49 1646
4002.09 1644
4002.68 1746
4003.28 1787
4003.88 1706
4004.47 1674
4005.07 1771
4005.67 1761
4006.27 1769
4006.86 1730
4007.46 1767
4008.06 1694
4008.66 1771
4009.25 1791
4009.85 1855
4010.45 1917
4011.05 1950
4011.64 2079
4012.24 2197
4012.84 2350
4013.44 2533
4014.04 2575
4014.63 2728
4015.23 2608
4015.83 2582
4016.43 2500
4017.03 2499
4017.63 2391
4018.22 2269
4018.82 2053
4019.42 2003
4020.02 1806
4020.62 1718
4021.22 1721
4021.81 1620
4022.41 1655
4023.01 1658
4023.61 1582
4024.21 1646
4024.81 1625
4025.41 1643
4026.01 1640
4026.60 1690
4027.20 1676
4027.80 1666
4028.40 1738
4029.00 1728
4029.60 1747
4030.20 1788
4030.80 1780
4031.40 1695
4032.00 1690
4032.60 1702
4033.20 1601
4033.80 1689
4034.39 1733
4034.99 1666
4035.59 1584
4036.19 1679
4036.79 1619
4037.39 1586
4037.99 1631
4038.59 1562
4039.19 1560
4039.79 1570
4040.39 1614
4040.99 1596
4041.59 1659
4042.19 1593
4042.79 1544
4043.39 1586
4043.99 1655
4044.59 1612
4045.19 1605
4045.79 1669
4046.39 1662
4046.99 1591
4047.60 1703
4048.20 1689
4048.80 1702
4049.40 1748
4050.00 1734
4050.60 1723
4051.20 1689
4051.80 1703
4052.40 1682
4053.00 1656
4053.60 1573
4054.20 1525
4054.80 1466
4055.41 1545
4056.01 1506
4056.61 1404
4057.21 1471
4057.81 1431
4058.41 1413
4059.01 1371
4059.61 1425
4060.22 1405
4060.82 1411
4061.42 1389
4062.02 1425
4062.62 1450
4063.22 1391
4063.82 1323
4064.43 1349
4065.03 1352
4065.63 1343
4066.23 1269
4066.83 1352
4067.44 1365
4068.04 1380
4068.64 1414
4069.24 1461
4069.84 1448
4070.45 1456
4071.05 1449
4071.65 1420
4072.25 1460
4072.86 1431
4073.46 1459
4074.06 1509
4074.66 1512
4075.27 1468
4075.87 1531
4076.47 1554
4077.07 1531
4077.68 1614
4078.28 1531
4078.88 1558
4079.48 1565
4080.09 1580
4080.69 1567
4081.29 1620
4081.90 1668
4082.50 1650
4083.10 1676
4083.71 1677
4084.31 1602
4084.91 1638
4085.52 1663
4086.12 1679
4086.72 1681
4087.33 1755
4087.93 1939
4088.53 2098
4089.14 2122
4089.74 2259
4090.34 2493
4090.95 2644
4091.55 2757
4092.15 3103
4092.76 3203
4093.36 3177
4093.97 3166
4094.57 3168
4095.17 3012
4095.78 2864
4096.38 2583
4096.99 2372
4097.59 2080
4098.19 1804
4098.80 1703
4099.40 1638
4100.01 1607
4100.61 1500
4101.22 1495
4101.82 1506
4102.43 1444
4103.03 1447
4103.63 1419
4104.24 1433
4104.84 1438
4105.45 1452
4106.05 1411
4106.66 1387
4107.26 1384
4107.87 1366
4108.47 1432
4109.08 1367
4109.68 1392
4110.29 1409
4110.89 1410
4111.50 1372
4112.10 1364
4112.71 1384
4113.31 1391
4113.92 1339
4114.53 1315
4115.13 1331
4115.74 1373
4116.34 1374
4116.95 1380
4117.55 1452
4118.16 1466
4118.76 1412
4119.37 1403
4119.98 1362
4120.58 1385
4121.19 1479
4121.79 1524
4122.40 1469
4123.01 1447
4123.61 1431
4124.22 1539
4124.82 1559
4125.43 1559
4126.04 1492
4126.64 1484
4127.25 1434
4127.86 1518
4128.46 1519
4129.07 1579
4129.68 1605
4130.28 1577
4130.89 1605
4131.50 1666
4132.10 1685
4132.71 1724
4133.32 1714
4133.92 1724
4134.53 1657
4135.14 1592
4135.74 1628
4136.35 1657
4136.96 1759
4137.56 1735
4138.17 1736
4138.78 1689
4139.39 1680
4139.99 1712
4140.60 1679
4141.21 1700
4141.82 1639
4142.42 1589
4143.03 1595
4143.64 1570
4144.25 1557
4144.85 1416
4145.46 1384
4146.07 1395
4146.68 1370
4147.28 1352
4147.89 1351
4148.50 1399
4149.11 1362
4149.72 1346
4150.32 1324
4150.93 1328
4151.54 1364
4152.15 1373
4152.76 1314
4153.37 1365
4153.97 1369
4154.58 1277
4155.19 1254
4155.80 1318
4156.41 1246
4157.02 1271
4157.62 1323
4158.23 1263
4158.84 1319
4159.45 1287
4160.06 1377
4160.67 1486
4161.28 1373
4161.89 1427
4162.49 1473
4163.10 1572
4163.71 1538
4164.32 1560
4164.93 1559
4165.54 1545
4166.15 1504
4166.76 1432
4167.37 1514
4167.98 1508
4168.59 1466
4169.20 1496
4169.81 1496
4170.42 1483
4171.02 1495
4171.63 1506
4172.24 1523
4172.85 1492
4173.46 1520
4174.07 1585
4174.68 1612
4175.29 1541
4175.90 1567
4176.51 1535
4177.12 1516
4177.73 1465
4178.34 1511
4178.95 1442
4179.56 1391
4180.17 1403
4180.78 1408
4181.39 1381
4182.00 1344
4182.61 1273
4183.23 1348
4183.84 1312
4184.45 1339
4185.06 1327
4185.67 1338
4186.28 1376
4186.89 1405
4187.50 1415
4188.11 1514
4188.72 1512
4189.33 1621
4189.94 1639
4190.55 1702
4191.17 1752
4191.78 1760
4192.39 1865
4193.00 1896
4193.61 1859
4194.22 1887
4194.83 1880
4195.44 1822
4196.06 1824
4196.67 1798
4197.28 1714
4197.89 1607
4198.50 1585
4199.11 1576
4199.72 1564
4200.34 1545
4200.95 1566
4201.56 1584
4202.17 1545
4202.78 1558
4203.40 1643
4204.01 1576
4204.62 1592
4205.23 1587
4205.84 1529
4206.46 1632
4207.07 1615
4207.68 1583
4208.29 1526
4208.90 1536
4209.52 1607
4210.13 1561
4210.74 1657
4211.35 1676
4211.97 1717
4212.58 1718
4213.19 1832
4213.80 1883
4214.42 2038
4215.03 2163
4215.64 2348
4216.26 2503
4216.87 2831
4217.48 3058
4218.09 3459
4218.71 3752
4219.32 4128
4219.93 4497
4220.55 4900
4221.16 5097
4221.77 5064
4222.39 5132
4223.00 4969
4223.61 4633
4224.23 4599
4224.84 4293
4225.45 4093
4226.07 3825
4226.68 3536
4227.30 3291
4227.91 2980
4228.52 2868
4229.14 2714
4229.75 2612
4230.36 2504
4230.98 2351
4231.59 2108
4232.21 2076
4232.82 2008
4233.43 1985
4234.05 1900
4234.66 1781
4235.28 1761
4235.89 1764
4236.51 1625
4237.12 1637
4237.73 1616
4238.35 1630
4238.96 1568
4239.58 1538
4240.19 1592
4240.81 1557
4241.42 1538
4242.04 1520
4242.65 1495
4243.27 1495
4243.88 1550
4244.50 1485
4245.11 1590
4245.73 1604
4246.34 1626
4246.96 1534
4247.57 1564
4248.19 1548
4248.80 1526
4249.42 1567
4250.03 1539
4250.65 1566
4251.26 1580
4251.88 1555
4252.49 1612
4253.11 1606
4253.72 1563
4254.34 1658
4254.96 1651
4255.57 1619
4256.19 1690
4256.80 1628
4257.42 1663
4258.03 1779
4258.65 1751
4259.27 1815
4259.88 1864
4260.50 1806
4261.12 1828
4261.73 1705
4262.35 1715
4262.96 1736
4263.58 1758
4264.20 1751
4264.81 1786
4265.43 1727
4266.05 1729
4266.66 1656
4267.28 1724
4267.90 1685
4268.51 1656
4269.13 1621
4269.75 1611
4270.36 1592
4270.98 1561
4271.60 1610
4272.21 1666
4272.83 1670
4273.45 1737
4274.06 1700
4274.68 1710
4275.30 1698
4275.92 1632
4276.53 1618
4277.15 1522
4277.77 1487
4278.38 1505
4279.00 1531
4279.62 1535
4280.24 1492
4280.85 1434
4281.47 1448
4282.09 1447
4282.71 1438
4283.32 1423
4283.94 1439
4284.56 1393
4285.18 1305
4285.80 1390
4286.41 1371
4287.03 1398
4287.65 1391
4288.27 1446
4288.89 1361
4289.50 1367
4290.12 1299
4290.74 1343
4291.36 1331
4291.98 1348
4292.60 1330
4293.21 1294
4293.83 1463
4294.45 1347
4295.07 1406
4295.69 1333
4296.31 1371
4296.93 1405
4297.54 1434
4298.16 1366
4298.78 1382
4299.40 1404
4300.02 1456
4300.64 1424
4301.26 1481
4301.88 1530
4302.50 1562
4303.12 1517
4303.73 1497
4304.35 1548
4304.97 1658
4305.59 1746
4306.21 1841
4306.83 1912
4307.45 1932
4308.07 2034
4308.69 1978
4309.31 1919
4309.93 1937
4310.55 1819
4311.17 1798
4311.79 1748
4312.41 1678
4313.03 1577
4313.65 1521
4314.27 1490
4314.89 1460
4315.51 1398
4316.13 1408
4316.75 1413
4317.37 1472
4317.99 1363
4318.61 1359
4319.23 1366
4319.85 1416
4320.47 1456
4321.09 1452
4321.71 1454
4322.33 1494
4322.95 1506
4323.57 1492
4324.19 1426
4324.81 1353
4325.43 1446
4326.05 1384
4326.68 1317
4327.30 1278
4327.92 1333
4328.54 1280
4329.16 1293
4329.78 1333
4330.40 1316
4331.02 1324
4331.64 1378
4332.26 1348
4332.89 1302
4333.51 1287
4334.13 1301
4334.75 1375
4335.37 1409
4335.99 1327
4336.61 1308
4337.24 1368
4337.86 1345
4338.48 1349
4339.10 1426
4339.72 1385
4340.34 1448
4340.97 1612
4341.59 1661
4342.21 1701
4342.83 1753
4343.45 1716
4344.08 1851
4344.70 1887
4345.32 1898
4345.94 1926
4346.57 1868
4347.19 1797
4347.81 1761
4348.43 1625
4349.05 1622
4349.68 1548
4350.30 1541
4350.92 1517
4351.54 1425
4352.17 1488
4352.79 1369
4353.41 1459
4354.04 1443
4354.66 1369
4355.28 1352
4355.90 1379
4356.53 1379
4357.15 1416
4357.77 1432
4358.40 1424
4359.02 1452
4359.64 1409
4360.27 1430
4360.89 1341
4361.51 1359
4362.14 1377
4362.76 1342
4363.38 1400
4364.01 1391
4364.63 1452
4365.25 1412
4365.88 1382
4366.50 1433
4367.12 1327
4367.75 1358
4368.37 1362
4369.00 1368
4369.62 1418
4370.24 1426
4370.87 1363
4371.49 1353
4372.12 1360
4372.74 1375
4373.36 1507
4373.99 1446
4374.61 1477
4375.24 1496
4375.86 1567
4376.49 1529
4377.11 1522
4377.73 1530
4378.36 1571
4378.98 1638
4379.61 1690
4380.23 1729
4380.86 1775
4381.48 1797
4382.11 1953
4382.73 2158
4383.36 2230
4383.98 2460
4384.61 2734
4385.23 2950
4385.86 3124
4386.48 3272
4387.11 3523
4387.73 3564
4388.36 3568
4388.98 3548
4389.61 3398
4390.23 3319
4390.86 3003
4391.48 2638
4392.11 2436
4392.74 2306
4393.36 2245
4393.99 2138
4394.61 2008
4395.24 2096
4395.86 2041
4396.49 1941
4397.12 1923
4397.74 1925
4398.37 1906
4398.99 1825
4399.62 1717
4400.25 1718
4400.87 1759
4401.50 1765
4402.12 1718
4402.75 1720
4403.38 1662
4404.00 1723
4404.63 1775
4405.26 1857
4405.88 1831
4406.51 1832
4407.14 1781
4407.76 1817
4408.39 1743
4409.02 1647
4409.64 1623
4410.27 1566
4410.90 1584
4411.52 1519
4412.15 1471
4412.78 1435
4413.40 1423
4414.03 1484
4414.66 1430
4415.29 1323
4415.91 1353
4416.54 1395
4417.17 1327
4417.79 1283
4418.42 1289
4419.05 1364
4419.68 1341
4420.30 1336
4420.93 1348
4421.56 1342
4422.19 1311
4422.81 1292
4423.44 1243
4424.07 1289
4424.70 1279
4425.33 1273
4425.95 1217
4426.58 1240
4427.21 1307
4427.84 1271
4428.47 1244
4429.09 1253
4429.72 1216
4430.35 1218
4430.98 1221
4431.61 1222
4432.23 1240
4432.86 1257
4433.49 1217
4434.12 1208
4434.75 1223
4435.38 1237
4436.01 1206
4436.63 1167
4437.26 1210
4437.89 1230
4438.52 1250
4439.15 1255
4439.78 1261
4440.41 1175
4441.04 1183
4441.67 1281
4442.29 1233
4442.92 1285
4443.55 1294
4444.18 1259
4444.81 1230
4445.44 1165
4446.07 1171
4446.70 1210
4447.33 1317
4447.96 1272
4448.59 1260
4449.22 1245
4449.85 1230
4450.48 1199
4451.11 1225
4451.74 1225
4452.37 1233
4453.00 1214
4453.63 1199
4454.26 1187
4454.89 1122
4455.52 1223
4456.15 1203
4456.78 1186
4457.41 1243
4458.04 1213
4458.67 1204
4459.30 1189
4459.93 1189
4460.56 1186
4461.19 1156
4461.82 1049
4462.45 1206
4463.08 1226
4463.71 1153
4464.34 1191
4464.97 1151
4465.60 1162
4466.23 1186
4466.86 1149
4467.49 1184
4468.12 1157
4468.76 1122
4469.39 1136
4470.02 1103
4470.65 1078
4471.28 1085
4471.91 1117
4472.54 1146
4473.17 1153
4473.80 1137
4474.44 1145
4475.07 1110
4475.70 1162
4476.33 1181
4476.96 1138
4477.59 1162
4478.22 1187
4478.86 1160
4479.49 1192
4480.12 1232
4480.75 1184
4481.38 1219
4482.02 1239
4482.65 1256
4483.28 1291
4483.91 1267
4484.54 1250
4485.18 1313
4485.81 1247
4486.44 1220
4487.07 1239
4487.70 1198
4488.34 1177
4488.97 1171
4489.60 1179
4490.23 1206
4490.87 1226
4491.50 1223
4492.13 1182
4492.76 1213
4493.40 1160
4494.03 1184
4494.66 1259
4495.30 1280
4495.93 1292
4496.56 1271
4497.19 1298
4497.83 1358
4498.46 1416
4499.09 1368
4499.73 1442
4500.36 1515
4500.99 1427
4501.63 1422
4502.26 1438
4502.89 1459
4503.53 1417
4504.16 1350
4504.79 1370
4505.43 1288
4506.06 1284
4506.69 1315
4507.33 1341
4507.96 1304
4508.59 1316
4509.23 1312
4509.86 1310
4510.50 1294
4511.13 1318
4511.76 1350
4512.40 1375
4513.03 1362
4513.67 1336
4514.30 1350
4514.93 1281
4515.57 1333
4516.20 1379
4516.84 1339
4517.47 1351
4518.11 1340
4518.74 1405
4519.37 1396
4520.01 1389
4520.64 1469
4521.28 1546
4521.91 1622
4522.55 1825
4523.18 1949
4523.82 2163
4524.45 2541
4525.09 2918
4525.72 3357
4526.36 3921
4526.99 4422
4527.63 4891
4528.26 5624
4528.90 6161
4529.53 6474
4530.17 6742
4530.80 6662
4531.44 6444
4532.07 5882
4532.71 5337
4533.34 4559
4533.98 3913
4534.62 3356
4535.25 2969
4535.89 2632
4536.52 2184
4537.16 1975
4537.79 1792
4538.43 1658
4539.07 1569
4539.70 1520
4540.34 1521
4540.97 1450
4541.61 1437
4542.25 1378
4542.88 1350
4543.52 1318
4544.15 1344
4544.79 1343
4545.43 1329
4546.06 1293
4546.70 1242
4547.34 1187
4547.97 1269
4548.61 1285
4549.25 1323
4549.88 1384
4550.52 1470
4551.16 1433
4551.79 1424
4552.43 1482
4553.07 1415
4553.70 1361
4554.34 1415
4554.98 1422
4555.61 1329
4556.25 1368
4556.89 1396
4557.53 1407
4558.16 1410
4558.80 1387
4559.44 1426
4560.07 1471
4560.71 1486
4561.35 1480
4561.99 1525
4562.62 1573
4563.26 1581
4563.90 1606
4564.54 1720
4565.18 1713
4565.81 1824
4566.45 1933
4567.09 1832
4567.73 1933
4568.36 1959
4569.00 1876
4569.64 1910
4570.28 1874
4570.92 1772
4571.55 1678
4572.19 1691
4572.83 1626
4573.47 1545
4574.11 1484
4574.75 1443
4575.38 1431
4576.02 1376
4576.66 1367
4577.30 1379
4577.94 1294
4578.58 1263
4579.22 1308
4579.85 1329
4580.49 1400
4581.13 1270
4581.77 1257
4582.41 1320
4583.05 1361
4583.69 1316
4584.33 1265
4584.97 1240
4585.61 1268
4586.24 1289
4586.88 1305
4587.52 1242
4588.16 1249
4588.80 1272
4589.44 1249
4590.08 1216
4590.72 1242
4591.36 1247
4592.00 1246
4592.64 1233
4593.28 1229
4593.92 1263
4594.56 1244
4595.20 1267
4595.84 1236
4596.48 1245
4597.12 1211
4597.76 1256
4598.40 1259
4599.04 1267
4599.68 1292
4600.32 1332
4600.96 1409
4601.60 1363
4602.24 1313
4602.88 1408
4603.52 1439
4604.16 1420
4604.80 1418
4605.44 1484
4606.08 1419
4606.72 1373
4607.36 1380
4608.00 1390
4608.64 1409
4609.28 1366
4609.93 1321
4610.57 1300
4611.21 1282
4611.85 1228
4612.49 1198
4613.13 1240
4613.77 1213
4614.41 1199
4615.05 1204
4615.69 1160
4616.34 1146
4616.98 1121
4617.62 1151
4618.26 1147
4618.90 1118
4619.54 1115
4620.18 1082
4620.83 1037
4621.47 1084
4622.11 1077
4622.75 1108
4623.39 1083
4624.03 1078
4624.68 1141
4625.32 1092
4625.96 1103
4626.60 1151
4627.24 1178
4627.89 1159
4628.53 1104
4629.17 1125
4629.81 1207
4630.45 1193
4631.10 1199
4631.74 1255
4632.38 1205
4633.02 1266
4633.67 1209
4634.31 1226
4634.95 1241
4635.59 1275
4636.24 1258
4636.88 1227
4637.52 1213
4638.17 1308
4638.81 1257
4639.45 1210
4640.09 1258
4640.74 1203
4641.38 1187
4642.02 1195
4642.67 1137
4643.31 1174
4643.95 1222
4644.60 1267
4645.24 1208
4645.88 1288
4646.53 1353
4647.17 1391
4647.81 1425
4648.46 1480
4649.10 1479
4649.74 1551
4650.39 1591
4651.03 1618
4651.67 1617
4652.32 1574
4652.96 1582
4653.61 1532
4654.25 1443
4654.89 1325
4655.54 1270
4656.18 1247
4656.83 1243
4657.47 1188
4658.11 1186
4658.76 1146
4659.40 1123
4660.05 1095
4660.69 1053
4661.33 1056
4661.98 1025
4662.62 1057
4663.27 1033
4663.91 1078
4664.56 1075
4665.20 1052
4665.85 1062
4666.49 1033
4667.14 1103
4667.78 1035
4668.43 1032
4669.07 1058
4669.72 1068
4670.36 1086
4671.01 1044
4671.65 1013
4672.30 1071
4672.94 1040
4673.59 1118
4674.23 1121
4674.88 1064
4675.52 1054
4676.17 1046
4676.81 1055
4677.46 1096
4678.10 1081
4678.75 1116
4679.40 1076
4680.04 1098
4680.69 1138
4681.33 1120
4681.98 1114
4682.62 1056
4683.27 1105
4683.92 1067
4684.56 1064
4685.21 1030
4685.85 1019
4686.50 1065
4687.15 1026
4687.79 1049
4688.44 1056
4689.09 1046
4689.73 1051
4690.38 1098
4691.02 1093
4691.67 1087
4692.32 1054
4692.96 1150
4693.61 1189
4694.26 1141
4694.90 1173
4695.55 1168
4696.20 1174
4696.84 1192
4697.49 1166
4698.14 1116
4698.78 1095
4699.43 1125
4700.08 1143
4700.73 1091
4701.37 1123
4702.02 1120
4702.67 1073
4703.31 1070
4703.96 1035
4704.61 1100
4705.26 1110
4705.90 1103
4706.55 1141
4707.20 1070
4707.85 1129
4708.49 1117
4709.14 1114
4709.79 1176
4710.44 1149
4711.09 1150
4711.73 1163
4712.38 1162
4713.03 1150
4713.68 1185
4714.33 1196
4714.97 1206
4715.62 1199
4716.27 1281
4716.92 1306
4717.57 1361
4718.21 1323
4718.86 1354
4719.51 1354
4720.16 1388
4720.81 1476
4721.46 1503
4722.11 1412
4722.75 1367
4723.40 1368
4724.05 1334
4724.70 1343
4725.35 1311
4726.00 1282
4726.65 1235
4727.30 1205
4727.94 1166
4728.59 1154
4729.24 1079
4729.89 1049
4730.54 1090
4731.19 1059
4731.84 1093
4732.49 1051
4733.14 1106
4733.79 1193
4734.44 1137
4735.09 1109
4735.74 1170
4736.38 1216
4737.03 1292
4737.68 1262
4738.33 1219
4738.98 1294
4739.63 1252
4740.28 1249
4740.93 1202
4741.58 1149
4742.23 1144
4742.88 1148
4743.53 1143
4744.18 1135
4744.83 1150
4745.48 1175
4746.13 1189
4746.78 1184
4747.43 1161
4748.08 1168
4748.73 1212
4749.39 1148
4750.04 1199
4750.69 1206
4751.34 1232
4751.99 1182
4752.64 1215
4753.29 1244
4753.94 1207
4754.59 1190
4755.24 1186
4755.89 1181
4756.54 1212
4757.19 1237
4757.84 1164
4758.50 1148
4759.15 1116
4759.80 1120
4760.45 1110
4761.10 1110
4761.75 1106
4762.40 1064
4763.05 1134
4763.71 1150
4764.36 1107
4765.01 1133
4765.66 1119
4766.31 1124
4766.96 1077
4767.62 1097
4768.27 1105
4768.92 1054
4769.57 1068
4770.22 1039
4770.87 1008
4771.53 1034
4772.18 1027
4772.83 972
4773.48 1027
4774.13 1017
4774.79 995
4775.44 1090
4776.09 1069
4776.74 1089
4777.40 1067
4778.05 1061
4778.70 1051
4779.35 1057
4780.01 1051
4780.66 1001
4781.31 1047
4781.96 1034
4782.62 1037
4783.27 1012
4783.92 976
4784.57 914
4785.23 978
4785.88 1017
4786.53 963
4787.19 936
4787.84 979
4788.49 983
4789.15 953
4789.80 924
4790.45 979
4791.11 933
4791.76 914
4792.41 946
4793.07 964
4793.72 962
4794.37 941
4795.03 956
4795.68 958
4796.33 984
4796.99 937
4797.64 959
4798.29 989
4798.95 929
4799.60 939
4800.26 983
4800.91 999
4801.56 968
4802.22 949
4802.87 988
4803.53 998
4804.18 958
4804.83 932
4805.49 962
4806.14 937
4806.80 919
4807.45 910
4808.11 945
4808.76 990
4809.42 951
4810.07 1050
4810.72 1002
4811.38 1002
4812.03 1016
4812.69 1082
4813.34 1083
4814.00 1089
4814.65 1094
4815.31 1146
4815.96 1162
4816.62 1144
4817.27 1190
4817.93 1211
4818.58 1217
4819.24 1184
4819.89 1254
4820.55 1237
4821.20 1207
4821.86 1183
4822.52 1239
4823.17 1249
4823.83 1170
4824.48 1169
4825.14 1165
4825.79 1151
4826.45 1148
4827.10 1090
4827.76 1100
4828.42 1180
4829.07 1215
4829.73 1230
4830.38 1255
4831.04 1277
4831.70 1383
4832.35 1572
4833.01 1669
4833.66 1666
4834.32 1662
4834.98 1778
4835.63 1811
4836.29 1878
4836.95 1830
4837.60 1712
4838.26 1760
4838.92 1658
4839.57 1496
4840.23 1440
4840.89 1422
4841.54 1366
4842.20 1300
4842.86 1220
4843.51 1221
4844.17 1220
4844.83 1264
4845.48 1248
4846.14 1209
4846.80 1221
4847.45 1269
4848.11 1266
4848.77 1231
4849.43 1281
4850.08 1275
4850.74 1255
4851.40 1217
4852.06 1256
4852.71 1236
4853.37 1250
4854.03 1298
4854.69 1256
4855.34 1257
4856.00 1250
4856.66 1284
4857.32 1285
4857.97 1290
4858.63 1334
4859.29 1320
4859.95 1274
4860.61 1303
4861.26 1381
4861.92 1391
4862.58 1395
4863.24 1328
4863.90 1294
4864.55 1290
4865.21 1210
4865.87 1200
4866.53 1284
4867.19 1226
4867.85 1232
4868.51 1153
4869.16 1151
4869.82 1095
4870.48 1141
4871.14 1220
4871.80 1177
4872.46 1152
4873.12 1206
4873.78 1161
4874.43 1173
4875.09 1220
4875.75 1140
4876.41 1136
4877.07 1165
4877.73 1144
4878.39 1135
4879.05 1139
4879.71 1114
4880.37 1114
4881.03 1067
4881.69 1058
4882.34 1093
4883.00 1069
4883.66 1095
4884.32 1056
4884.98 1073
4885.64 1096
4886.30 1156
4886.96 1050
4887.62 1144
4888.28 1119
4888.94 1104
4889.60 1115
4890.26 1057
4890.92 1063
4891.58 1124
4892.24 1110
4892.90 1152
4893.56 1143
4894.22 1105
4894.88 1085
4895.54 1102
4896.20 1107
4896.86 1122
4897.52 1138
4898.19 1127
4898.85 1115
4899.51 1126
4900.17 1082
4900.83 1047
4901.49 1096
4902.15 1106
4902.81 1062
4903.47 1028
4904.13 1032
4904.79 1033
4905.45 1034
4906.12 1012
4906.78 967
4907.44 1035
4908.10 1007
4908.76 1051
4909.42 1038
4910.08 997
4910.74 997
4911.41 1002
4912.07 968
4912.73 1010
4913.39 982
4914.05 988
4914.71 932
4915.38 923
4916.04 886
4916.70 969
4917.36 966
4918.02 869
4918.68 932
4919.35 940
4920.01 942
4920.67 937
4921.33 871
4921.99 903
4922.66 926
4923.32 951
4923.98 938
4924.64 921
4925.31 923
4925.97 949
4926.63 950
4927.29 1002
4927.96 975
4928.62 959
4929.28 949
4929.94 1008
4930.61 970
4931.27 1011
4931.93 1000
4932.59 1023
4933.26 993
4933.92 1022
4934.58 993
4935.25 1032
4935.91 1046
4936.57 981
4937.24 992
4937.90 984
4938.56 982
4939.23 1003
4939.89 1096
4940.55 1044
4941.22 1017
4941.88 1070
4942.54 1075
4943.21 1024
4943.87 1060
4944.53 1015
4945.20 1014
4945.86 955
4946.52 993
4947.19 1018
4947.85 969
4948.52 965
4949.18 998
4949.84 965
4950.51 917
4951.17 1004
4951.84 942
4952.50 948
4953.17 972
4953.83 997
4954.49 958
4955.16 928
4955.82 934
4956.49 923
4957.15 960
4957.82 963
4958.48 1007
4959.15 989
4959.81 1032
4960.47 1089
4961.14 1130
4961.80 1130
4962.47 1049
4963.13 1052
4963.80 1032
4964.46 1072
4965.13 1053
4965.79 986
4966.46 1029
4967.12 1060
4967.79 1082
4968.45 1086
4969.12 1076
4969.79 1096
4970.45 1059
4971.12 1040
4971.78 1068
4972.45 1102
4973.11 1067
4973.78 1148
4974.44 1072
4975.11 1112
4975.78 1156
4976.44 1109
4977.11 1137
4977.77 1180
4978.44 1190
4979.11 1212
4979.77 1208
4980.44 1334
4981.10 1456
4981.77 1552
4982.44 1647
4983.10 1892
4983.77 2164
4984.43 2307
4985.10 2602
4985.77 2911
4986.43 3029
4987.10 3277
4987.77 3375
4988.43 3395
4989.10 3295
4989.77 2927
4990.43 2579
4991.10 2355
4991.77 2107
4992.43 1843
4993.10 1651
4993.77 1539
4994.43 1299
4995.10 1266
4995.77 1170
4996.44 1173
4997.10 1165
4997.77 1116
4998.44 1072
4999.10 1070
4999.77 1044
5000.44 1122
5001.11 1159
5001.77 1055
5002.44 1070
5003.11 1062
5003.78 1068
5004.44 1092
5005.11 1082
5005.78 1046
5006.45 1065
5007.12 1096
5007.78 1074
5008.45 1093
5009.12 1097
5009.79 1068
5010.46 1084
5011.12 1193
5011.79 1168
5012.46 1246
5013.13 1234
5013.80 1307
5014.47 1320
5015.13 1336
5015.80 1413
5016.47 1490
5017.14 1654
5017.81 1672
5018.48 1763
5019.14 1948
5019.81 2027
5020.48 2098
5021.15 2083
5021.82 2070
5022.49 2139
5023.16 2159
5023.83 1971
5024.50 1811
5025.16 1831
5025.83 1657
5026.50 1626
5027.17 1553
5027.84 1410
5028.51 1361
5029.18 1264
5029.85 1215
5030.52 1261
5031.19 1177
5031.86 1134
5032.53 1121
5033.20 1119
5033.87 1142
5034.54 1123
5035.21 1117
5035.88 1100
5036.54 1086
5037.21 1082
5037.88 1081
5038.55 1071
5039.22 1102
5039.89 1098
5040.56 1069
5041.23 1071
5041.90 1088
5042.58 1111
5043.25 1101
5043.92 1140
5044.59 1111
5045.26 1102
5045.93 1120
5046.60 1133
5047.27 1076
5047.94 1124
5048.61 1119
5049.28 1108
5049.95 1113
5050.62 1068
5051.29 1041
5051.96 1066
5052.63 1053
5053.30 1061
5053.98 1021
5054.65 1061
5055.32 1091
5055.99 1099
5056.66 1008
5057.33 1030
5058.00 1067
5058.67 1052
5059.34 1120
5060.02 1119
5060.69 1130
5061.36 1125
5062.03 1080
5062.70 1068
5063.37 1077
5064.04 1071
5064.72 1036
5065.39 1013
5066.06 1005
5066.73 1012
5067.40 969
5068.08 999
5068.75 973
5069.42 947
5070.09 969
5070.76 970
5071.44 961
5072.11 946
5072.78 928
5073.45 933
5074.12 911
5074.80 920
5075.47 994
5076.14 969
5076.81 955
5077.49 959
5078.16 962
5078.83 934
5079.50 960
5080.18 967
5080.85 1013
5081.52 976
5082.20 984
5082.87 991
5083.54 969
5084.21 973
5084.89 955
5085.56 908
5086.23 963
5086.91 929
5087.58 964
5088.25 1034
5088.93 1021
5089.60 960
5090.27 914
5090.95 926
5091.62 967
5092.29 985
5092.97 1019
5093.64 998
5094.31 980
5094.99 930
5095.66 919
5096.34 914
5097.01 923
5097.68 950
5098.36 976
5099.03 932
5099.70 968
5100.38 1021
5101.05 997
5101.73 991
5102.40 994
5103.08 982
5103.75 1030
5104.42 997
5105.10 996
5105.77 993
5106.45 1000
5107.12 969
5107.80 950
5108.47 958
5109.15 924
5109.82 911
5110.49 899
5111.17 909
5111.84 931
5112.52 991
5113.19 980
5113.87 1031
5114.54 974
5115.22 943
5115.89 1006
5116.57 988
5117.24 993
5117.92 969
5118.59 990
5119.27 908
5119.94 891
5120.62 906
5121.30 951
5121.97 935
5122.65 885
5123.32 872
5124.00 858
5124.67 861
5125.35 867
5126.02 833
5126.70 844
5127.38 907
5128.05 911
5128.73 896
5129.40 912
5130.08 881
5130.76 918
5131.43 902
5132.11 921
5132.78 939
5133.46 919
5134.14 935
5134.81 933
5135.49 915
5136.17 968
5136.84 956
5137.52 887
5138.20 880
5138.87 925
5139.55 918
5140.22 893
5140.90 947
5141.58 855
5142.26 879
5142.93 824
5143.61 851
5144.29 860
5144.96 860
5145.64 883
5146.32 897
5146.99 859
5147.67 847
5148.35 888
5149.03 895
5149.70 892
5150.38 868
5151.06 852
5151.73 857
5152.41 874
5153.09 849
5153.77 858
5154.44 859
5155.12 898
5155.80 899
5156.48 879
5157.16 883
5157.83 882
5158.51 878
5159.19 902
5159.87 857
5160.55 867
5161.22 884
5161.90 859
5162.58 857
5163.26 805
5163.94 845
5164.61 857
5165.29 876
5165.97 871
5166.65 870
5167.33 882
5168.01 828
5168.68 844
5169.36 828
5170.04 806
5170.72 810
5171.40 852
5172.08 828
5172.76 787
5173.44 826
5174.11 860
5174.79 832
5175.47 791
5176.15 774
5176.83 841
5177.51 878
5178.19 854
5178.87 810
5179.55 807
5180.23 783
5180.91 810
5181.58 822
5182.26 842
5182.94 823
5183.62 787
5184.30 795
5184.98 830
5185.66 802
5186.34 794
5187.02 774
5187.70 784
5188.38 808
5189.06 778
5189.74 778
5190.42 859
5191.10 835
5191.78 847
5192.46 799
5193.14 797
5193.82 812
5194.50 801
5195.18 813
5195.86 784
5196.54 776
5197.22 790
5197.90 813
5198.58 840
5199.26 819
5199.94 850
5200.63 855
5201.31 855
5201.99 857
5202.67 880
5203.35 887
5204.03 860
5204.71 886
5205.39 850
5206.07 872
5206.75 871
5207.43 882
5208.11 899
5208.80 890
5209.48 912
5210.16 944
5210.84 942
5211.52 865
5212.20 904
5212.88 887
5213.57 903
5214.25 917
5214.93 909
5215.61 892
5216.29 840
5216.97 897
5217.66 854
5218.34 869
5219.02 828
5219.70 816
5220.38 871
5221.06 863
5221.75 819
5222.43 794
5223.11 842
5223.79 854
5224.47 872
5225.16 816
5225.84 822
5226.52 849
5227.20 863
5227.89 878
5228.57 843
5229.25 814
5229.93 859
5230.62 884
5231.30 881
5231.98 886
5232.66 847
5233.35 882
5234.03 873
5234.71 863
5235.40 834
5236.08 867
5236.76 890
5237.44 915
5238.13 959
5238.81 898
5239.49 843
5240.18 821
5240.86 825
5241.54 784
5242.23 791
5242.91 772
5243.59 844
5244.28 898
5244.96 812
5245.64 827
5246.33 880
5247.01 811
5247.70 825
5248.38 875
5249.06 898
5249.75 851
5250.43 822
5251.11 883
5251.80 870
5252.48 800
5253.17 805
5253.85 873
5254.53 843
5255.22 838
5255.90 867
5256.59 798
5257.27 838
5257.96 882
5258.64 901
5259.32 892
5260.01 866
5260.69 906
5261.38 925
5262.06 883
5262.75 877
5263.43 909
5264.12 907
5264.80 859
5265.49 843
5266.17 893
5266.86 839
5267.54 888
5268.23 839
5268.91 865
5269.60 888
5270.28 886
5270.97 907
5271.65 850
5272.34 903
5273.02 916
5273.71 869
5274.39 860
5275.08 921
5275.76 914
5276.45 905
5277.14 1003
5277.82 1002
5278.51 964
5279.19 970
5279.88 1008
5280.56 972
5281.25 1001
5281.94 1039
5282.62 994
5283.31 995
5283.99 1010
5284.68 1004
5285.37 977
5286.05 945
5286.74 983
5287.43 1018
5288.11 992
5288.80 982
5289.48 1032
5290.17 1060
5290.86 1055
5291.54 1071
5292.23 1190
5292.92 1155
5293.60 1171
5294.29 1202
5294.98 1354
5295.66 1480
5296.35 1578
5297.04 1735
5297.72 1916
5298.41 2057
5299.10 2067
5299.79 2041
5300.47 1970
5301.16 1967
5301.85 1891
5302.53 1780
5303.22 1582
5303.91 1428
5304.60 1332
5305.28 1248
5305.97 1199
5306.66 1103
5307.35 1045
5308.03 1020
5308.72 1015
5309.41 1020
5310.10 1034
5310.78 1021
5311.47 1005
5312.16 984
5312.85 970
5313.54 963
5314.22 954
5314.91 933
5315.60 927
5316.29 979
5316.98 990
5317.66 985
5318.35 1005
5319.04 1030
5319.73 1019
5320.42 959
5321.11 1020
5321.80 1043
5322.48 1032
5323.17 1035
5323.86 1086
5324.55 1109
5325.24 1109
5325.93 1185
5326.62 1144
5327.30 1139
5327.99 1231
5328.68 1180
5329.37 1200
5330.06 1206
5330.75 1165
5331.44 1242
5332.13 1240
5332.82 1267
5333.51 1299
5334.20 1315
5334.88 1302
5335.57 1265
5336.26 1308
5336.95 1336
5337.64 1263
5338.33 1328
5339.02 1319
5339.71 1357
5340.40 1435
5341.09 1484
5341.78 1573
5342.47 1670
5343.16 1835
5343.85 2044
5344.54 2214
5345.23 2431
5345.92 2680
5346.61 3048
5347.30 3273
5347.99 3379
5348.68 3662
5349.37 3676
5350.06 3603
5350.75 3512
5351.44 3227
5352.13 2865
5352.82 2607
5353.51 2295
5354.20 2022
5354.90 1766
5355.59 1638
5356.28 1472
5356.97 1358
5357.66 1309
5358.35 1262
5359.04 1232
5359.73 1171
5360.42 1195
5361.11 1131
5361.80 1092
5362.49 1096
5363.19 1023
5363.88 1068
5364.57 1049
5365.26 1060
5365.95 1075
5366.64 1057
5367.33 1038
5368.03 994
5368.72 1005
5369.41 1040
5370.10 1027
5370.79 1059
5371.48 1014
5372.18 1021
5372.87 1021
5373.56 1015
5374.25 1021
5374.94 1001
5375.63 995
5376.33 1021
5377.02 1022
5377.71 980
5378.40 970
5379.10 997
5379.79 987
5380.48 945
5381.17 1007
5381.86 1018
5382.56 989
5383.25 1091
5383.94 1086
5384.63 1095
5385.33 1169
5386.02 1163
5386.71 1150
5387.40 1163
5388.10 1133
5388.79 1163
5389.48 1170
5390.18 1196
5390.87 1122
5391.56 1088
5392.26 1044
5392.95 1099
5393.64 1058
5394.33 1060
5395.03 1016
5395.72 1017
5396.41 982
5397.11 987
5397.80 996
5398.49 955
5399.19 950
5399.88 989
5400.58 1006
5401.27 982
5401.96 948
5402.66 902
5403.35 927
5404.04 928
5404.74 915
5405.43 1003
5406.13 969
5406.82 903
5407.51 936
5408.21 900
5408.90 940
5409.60 919
5410.29 934
5410.98 940
5411.68 967
5412.37 916
5413.07 961
5413.76 981
5414.46 934
5415.15 940
5415.84 965
5416.54 920
5417.23 976
5417.93 950
5418.62 925
5419.32 941
5420.01 928
5420.71 909
5421.40 926
5422.10 921
5422.79 874
5423.49 886
5424.18 914
5424.88 920
5425.57 907
5426.27 917
5426.96 905
5427.66 912
5428.35 889
5429.05 847
5429.74 873
5430.44 933
5431.14 896
5431.83 1000
5432.53 973
5433.22 958
5433.92 954
5434.61 937
5435.31 907
5436.01 963
5436.70 952
5437.40 944
5438.09 938
5438.79 935
5439.49 895
5440.18 924
5440.88 938
5441.57 878
5442.27 987
5442.97 983
5443.66 996
5444.36 978
5445.06 957
5445.75 987
5446.45 1007
5447.15 1002
5447.84 1059
5448.54 1027
5449.24 987
5449.93 934
5450.63 892
5451.33 888
5452.02 911
5452.72 947
5453.42 940
5454.11 948
5454.81 865
5455.51 902
5456.20 910
5456.90 934
5457.60 921
5458.30 930
5458.99 930
5459.69 986
5460.39 983
5461.09 1011
5461.78 983
5462.48 1030
5463.18 1064
5463.88 997
5464.57 1038
5465.27 1033
5465.97 1084
5466.67 1066
5467.36 1008
5468.06 1020
5468.76 1046
5469.46 1057
5470.16 1008
5470.85 992
5471.55 1037
5472.25 1028
5472.95 1033
5473.65 1013
5474.35 1026
5475.04 1030
5475.74 1109
5476.44 1105
5477.14 1192
5477.84 1150
5478.54 1110
5479.23 1183
5479.93 1142
5480.63 1027
5481.33 1029
5482.03 1046
5482.73 1043
5483.43 1031
5484.13 1071
5484.83 1061
5485.52 1069
5486.22 1048
5486.92 1004
5487.62 1068
5488.32 1035
5489.02 1123
5489.72 1035
5490.42 1109
5491.12 1094
5491.82 1116
5492.52 1191
5493.22 1209
5493.92 1189
5494.62 1255
5495.31 1321
5496.01 1406
5496.71 1420
5497.41 1531
5498.11 1570
5498.81 1523
5499.51 1542
5500.21 1596
5500.91 1589
5501.61 1444
5502.31 1446
5503.01 1365
5503.71 1297
5504.41 1313
5505.11 1266
5505.81 1246
5506.51 1273
5507.22 1245
5507.92 1360
5508.62 1363
5509.32 1346
5510.02 1415
5510.72 1499
5511.42 1615
5512.12 1607
5512.82 1691
5513.52 1655
5514.22 1633
5514.92 1549
5515.62 1400
5516.32 1423
5517.03 1363
5517.73 1347
5518.43 1312
5519.13 1299
5519.83 1279
5520.53 1183
5521.23 1186
5521.93 1110
5522.63 1118
5523.34 1067
5524.04 996
5524.74 999
5525.44 971
5526.14 1032
5526.84 1026
5527.55 999
5528.25 1040
5528.95 1086
5529.65 1077
5530.35 1073
5531.05 1032
5531.76 1025
5532.46 1018
5533.16 1026
5533.86 1005
5534.56 1015
5535.27 1061
5535.97 1011
5536.67 1059
5537.37 1024
5538.08 1025
5538.78 1002
5539.48 1036
5540.18 1025
5540.89 1044
5541.59 1074
5542.29 1048
5542.99 1069
5543.70 1127
5544.40 1172
5545.10 1226
5545.80 1203
5546.51 1216
5547.21 1128
5547.91 1078
5548.62 1103
5549.32 1084
5550.02 1050
5550.73 1022
5551.43 1000
5552.13 983
5552.84 974
5553.54 987
5554.24 981
5554.95 936
5555.65 995
5556.35 1040
5557.06 1017
5557.76 1073
5558.46 1098
5559.17 1051
5559.87 1037
5560.57 1036
5561.28 1031
5561.98 1009
5562.69 958
5563.39 912
5564.09 925
5564.80 932
5565.50 919
5566.21 900
5566.91 953
5567.61 877
5568.32 865
5569.02 949
5569.73 898
5570.43 940
5571.14 951
5571.84 946
5572.54 981
5573.25 966
5573.95 968
5574.66 941
5575.36 935
5576.07 992
5576.77 989
5577.48 958
5578.18 943
5578.89 951
5579.59 934
5580.30 929
5581.00 889
5581.71 887
5582.41 898
5583.12 897
5583.82 866
5584.53 898
5585.23 891
5585.94 869
5586.64 856
5587.35 898
5588.06 862
5588.76 866
5589.47 837
5590.17 818
5590.88 864
5591.58 866
5592.29 912
5592.99 934
5593.70 879
5594.41 829
5595.11 867
5595.82 823
5596.52 794
5597.23 835
5597.94 853
5598.64 850
5599.35 788
5600.06 816
5600.76 812
5601.47 851
5602.17 824
5602.88 827
5603.59 847
5604.29 801
5605.00 807
5605.71 791
5606.41 770
5607.12 780
5607.83 785
5608.53 798
5609.24 805
5609.95 839
5610.65 786
5611.36 743
5612.07 795
5612.78 780
5613.48 774
5614.19 810
5614.90 811
5615.60 795
5616.31 765
5617.02 782
5617.73 788
5618.43 817
5619.14 857
5619.85 744
5620.56 750
5621.26 810
5621.97 787
5622.68 783
5623.39 782
5624.09 851
5624.80 845
5625.51 785
5626.22 811
5626.93 817
5627.63 782
5628.34 817
5629.05 852
5629.76 823
5630.47 794
5631.17 775
5631.88 803
5632.59 761
5633.30 751
5634.01 746
5634.72 727
5635.42 781
5636.13 775
5636.84 785
5637.55 792
5638.26 768
5638.97 784
5639.68 815
5640.39 827
5641.09 761
5641.80 741
5642.51 783
5643.22 818
5643.93 764
5644.64 814
5645.35 805
5646.06 812
5646.77 781
5647.48 742
5648.19 786
5648.89 794
5649.60 772
5650.31 844
5651.02 852
5651.73 794
5652.44 807
5653.15 795
5653.86 801
5654.57 766
5655.28 831
5655.99 777
5656.70 817
5657.41 757
5658.12 791
5658.83 829
5659.54 773
5660.25 804
5660.96 805
5661.67 797
5662.38 766
5663.09 788
5663.80 790
5664.51 798
5665.22 778
5665.93 829
5666.64 826
5667.35 849
5668.06 817
5668.77 767
5669.48 781
5670.19 758
5670.91 764
5671.62 741
5672.33 797
5673.04 816
5673.75 779
5674.46 800
5675.17 738
5675.88 739
5676.59 797
5677.30 741
5678.01 744
5678.73 790
5679.44 763
5680.15 775
5680.86 755
5681.57 776
5682.28 742
5682.99 766
5683.71 780
5684.42 861
5685.13 864
5685.84 861
5686.55 815
5687.26 853
5687.98 848
5688.69 795
5689.40 801
5690.11 835
5690.82 866
5691.54 805
5692.25 792
5692.96 773
5693.67 755
5694.38 783
5695.10 747
5695.81 742
5696.52 752
5697.23 728
5697.95 774
5698.66 774
5699.37 792
5700.08 765
5700.80 761
5701.51 785
5702.22 777
5702.93 773
5703.65 781
5704.36 796
5705.07 808
5705.78 804
5706.50 791
5707.21 785
5707.92 774
5708.64 809
5709.35 804
5710.06 732
5710.78 733
5711.49 765
5712.20 778
5712.92 741
5713.63 760
5714.34 816
5715.06 791
5715.77 803
5716.48 806
5717.20 795
5717.91 739
5718.62 746
5719.34 803
5720.05 851
5720.77 823
5721.48 847
5722.19 839
5722.91 850
5723.62 788
5724.33 773
5725.05 825
5725.76 808
5726.48 822
5727.19 818
5727.91 810
5728.62 819
5729.33 830
5730.05 907
5730.76 866
5731.48 882
5732.19 840
5732.91 842
5733.62 894
5734.34 926
5735.05 944
5735.77 906
5736.48 891
5737.20 958
5737.91 973
5738.63 988
5739.34 1010
5740.06 923
5740.77 965
5741.49 981
5742.20 954
5742.92 1011
5743.63 973
5744.35 1011
5745.06 986
5745.78 959
5746.49 981
5747.21 956
5747.92 941
5748.64 1012
5749.35 974
5750.07 962
5750.79 965
5751.50 966
5752.22 1007
5752.93 1008
5753.65 1073
5754.36 1143
5755.08 1163
5755.80 1185
5756.51 1245
5757.23 1283
5757.95 1324
5758.66 1343
5759.38 1352
5760.09 1326
5760.81 1379
5761.53 1372
5762.24 1315
5762.96 1293
5763.68 1241
5764.39 1191
5765.11 1134
5765.83 1137
5766.54 1108
5767.26 1093
5767.98 1081
5768.69 1047
5769.41 1020
5770.13 1005
5770.84 990
5771.56 1109
5772.28 1049
5772.99 1102
5773.71 1098
5774.43 1147
5775.15 1129
5775.86 1122
5776.58 1157
5777.30 1207
5778.01 1137
5778.73 1164
5779.45 1144
5780.17 1184
5780.88 1172
5781.60 1152
5782.32 1199
5783.04 1250
5783.76 1227
5784.47 1210
5785.19 1292
5785.91 1257
5786.63 1321
5787.34 1377
5788.06 1390
5788.78 1380
5789.50 1356
5790.22 1393
5790.94 1413
5791.65 1529
5792.37 1602
5793.09 1594
5793.81 1870
5794.53 1985
5795.25 2191
5795.96 2567
5796.68 2970
5797.40 3371
5798.12 3872
5798.84 4397
5799.56 4763
5800.28 4942
5800.99 4753
5801.71 4737
5802.43 4112
5803.15 3618
5803.87 3180
5804.59 2642
5805.31 2427
5806.03 2225
5806.75 2015
5807.47 1956
5808.18 1879
5808.90 1807
5809.62 1803
5810.34 1838
5811.06 1768
5811.78 1848
5812.50 1959
5813.22 1851
5813.94 1810
5814.66 1823
5815.38 1811
5816.10 1852
5816.82 1789
5817.54 1830
5818.26 1825
5818.98 1802
5819.70 1783
5820.42 1735
5821.14 1672
5821.86 1613
5822.58 1614
5823.30 1510
5824.02 1439
5824.74 1408
5825.46 1372
5826.18 1311
5826.90 1280
5827.62 1348
5828.34 1311
5829.06 1251
5829.78 1275
5830.50 1280
5831.22 1227
5831.95 1267
5832.67 1288
5833.39 1312
5834.11 1283
5834.83 1251
5835.55 1271
5836.27 1263
5836.99 1222
5837.71 1229
5838.43 1201
5839.15 1271
5839.88 1233
5840.60 1159
5841.32 1147
5842.04 1168
5842.76 1139
5843.48 1124
5844.20 1133
5844.93 1120
5845.65 1106
5846.37 1132
5847.09 1131
5847.81 1146
5848.53 1141
5849.26 1121
5849.98 1142
5850.70 1070
5851.42 1070
5852.14 1102
5852.87 1045
5853.59 1016
5854.31 1061
5855.03 1064
5855.75 1014
5856.48 1016
5857.20 1039
5857.92 1053
5858.64 1014
5859.37 979
5860.09 1017
5860.81 1037
5861.53 1058
5862.26 1048
5862.98 969
5863.70 996
5864.42 1032
5865.15 1018
5865.87 1001
5866.59 1023
5867.31 1063
5868.04 1012
5868.76 962
5869.48 1028
5870.21 1053
5870.93 1059
5871.65 1018
5872.38 1024
5873.10 1043
5873.82 1063
5874.55 1070
5875.27 1043
5875.99 1067
5876.72 1065
5877.44 1098
5878.16 1061
5878.89 1029
5879.61 1012
5880.33 1024
5881.06 979
5881.78 1006
5882.51 992
5883.23 1011
5883.95 1011
5884.68 1062
5885.40 1007
5886.13 980
5886.85 1006
5887.57 978
5888.30 953
5889.02 916
5889.75 970
5890.47 973
5891.20 957
5891.92 883
5892.64 919
5893.37 942
5894.09 985
5894.82 941
5895.54 956
5896.27 1015
5896.99 1000
5897.72 1015
5898.44 988
5899.17 1014
5899.89 944
5900.62 1023
5901.34 1017
5902.07 1012
5902.79 962
5903.52 985
5904.24 1020
5904.97 1027
5905.69 934
5906.42 933
5907.14 938
5907.87 927
5908.59 884
5909.32 909
5910.04 985
5910.77 931
5911.50 901
5912.22 929
5912.95 962
5913.67 947
5914.40 954
5915.12 984
5915.85 958
5916.58 936
5917.30 1015
5918.03 998
5918.75 1027
5919.48 1027
5920.21 968
5920.93 1003
5921.66 997
5922.39 1041
5923.11 1008
5923.84 996
5924.56 1068
5925.29 1078
5926.02 1009
5926.74 1062
5927.47 1058
5928.20 1097
5928.92 1177
5929.65 1198
5930.38 1178
5931.10 1281
5931.83 1368
5932.56 1427
5933.28 1401
5934.01 1382
5934.74 1494
5935.47 1538
5936.19 1491
5936.92 1453
5937.65 1396
5938.37 1330
5939.10 1315
5939.83 1335
5940.56 1266
5941.28 1104
5942.01 1150
5942.74 1144
5943.47 1113
5944.19 1168
5944.92 1190
5945.65 1224
5946.38 1258
5947.11 1255
5947.83 1250
5948.56 1267
5949.29 1264
5950.02 1295
5950.74 1278
5951.47 1273
5952.20 1351
5952.93 1351
5953.66 1332
5954.39 1362
5955.11 1338
5955.84 1388
5956.57 1382
5957.30 1399
5958.03 1324
5958.76 1348
5959.48 1324
5960.21 1342
5960.94 1346
5961.67 1320
5962.40 1402
5963.13 1470
5963.86 1524
5964.59 1562
5965.31 1558
5966.04 1566
5966.77 1581
5967.50 1595
5968.23 1603
5968.96 1632
5969.69 1648
5970.42 1604
5971.15 1593
5971.88 1597
5972.61 1652
5973.34 1670
5974.06 1636
5974.79 1644
5975.52 1713
5976.25 1734
5976.98 1799
5977.71 1792
5978.44 1846
5979.17 1816
5979.90 1881
5980.63 1876
5981.36 1975
5982.09 1966
5982.82 1967
5983.55 1936
5984.28 1952
5985.01 1908
5985.74 1946
5986.47 1968
5987.20 1959
5987.93 1944
5988.66 2004
5989.39 2022
5990.12 2064
5990.85 2053
5991.58 2105
5992.32 2200
5993.05 2145
5993.78 2139
5994.51 2155
5995.24 2203
5995.97 2266
5996.70 2278
5997.43 2210
5998.16 2152
5998.89 2127
5999.62 2120
6000.35 2129
6001.09 2119
6001.82 2088
6002.55 2098
6003.28 2127
6004.01 2294
6004.74 2472
6005.47 2700
6006.20 3027
6006.94 3309
6007.67 3761
6008.40 4319
6009.13 4847
6009.86 5374
6010.59 5621
6011.33 5946
6012.06 5931
6012.79 5749
6013.52 5625
6014.25 5096
6014.98 4599
6015.72 4067
6016.45 3644
6017.18 3172
6017.91 2733
6018.64 2435
6019.38 2206
6020.11 2015
6020.84 1850
6021.57 1814
6022.31 1745
6023.04 1655
6023.77 1634
6024.50 1652
6025.24 1617
6025.97 1583
6026.70 1520
6027.43 1465
6028.17 1466
6028.90 1437
6029.63 1463
6030.37 1477
6031.10 1371
6031.83 1352
6032.56 1370
6033.30 1308
6034.03 1350
6034.76 1376
6035.50 1396
6036.23 1441
6036.96 1427
6037.70 1470
6038.43 1509
6039.16 1501
6039.90 1527
6040.63 1419
6041.36 1498
6042.10 1596
6042.83 1516
6043.56 1508
6044.30 1590
6045.03 1645
6045.77 1704
6046.50 1734
6047.23 1783
6047.97 1763
6048.70 1721
6049.44 1719
6050.17 1728
6050.90 1761
6051.64 1778
6052.37 1724
6053.11 1698
6053.84 1676
6054.57 1657
6055.31 1621
6056.04 1636
6056.78 1615
6057.51 1614
6058.25 1590
6058.98 1534
6059.72 1597
6060.45 1600
6061.19 1615
6061.92 1590
6062.66 1556
6063.39 1567
6064.13 1584
6064.86 1576
6065.60 1500
6066.33 1447
6067.07 1496
6067.80 1509
6068.54 1514
6069.27 1400
6070.01 1388
6070.74 1374
6071.48 1403
6072.21 1348
6072.95 1355
6073.68 1381
6074.42 1405
6075.15 1371
6075.89 1395
6076.63 1320
6077.36 1360
6078.10 1331
6078.83 1363
6079.57 1294
6080.30 1224
6081.04 1201
6081.78 1226
6082.51 1229
6083.25 1222
6083.98 1201
6084.72 1203
6085.46 1203
6086.19 1221
6086.93 1228
6087.67 1234
6088.40 1261
6089.14 1204
6089.88 1213
6090.61 1202
6091.35 1176
6092.09 1235
6092.82 1198
6093.56 1214
6094.30 1204
6095.03 1196
6095.77 1178
6096.51 1186
6097.24 1127
6097.98 1151
6098.72 1140
6099.45 1126
6100.19 1098
6100.93 1098
6101.67 1066
6102.40 1090
6103.14 1105
6103.88 1162
6104.61 1157
6105.35 1125
6106.09 1197
6106.83 1161
6107.56 1119
6108.30 1122
6109.04 1148
6109.78 1098
6110.51 1114
6111.25 1112
6111.99 1117
6112.73 1126
6113.47 1158
6114.20 1180
6114.94 1208
6115.68 1190
6116.42 1148
6117.16 1150
6117.89 1164
6118.63 1174
6119.37 1172
6120.11 1171
6120.85 1180
6121.59 1150
6122.32 1185
6123.06 1126
6123.80 1150
6124.54 1179
6125.28 1227
6126.02 1193
6126.76 1179
6127.49 1162
6128.23 1183
6128.97 1216
6129.71 1150
6130.45 1232
6131.19 1264
6131.93 1176
6132.67 1217
6133.41 1206
6134.15 1269
6134.88 1290
6135.62 1223
6136.36 1269
6137.10 1238
6137.84 1259
6138.58 1260
6139.32 1207
6140.06 1261
6140.80 1242
6141.54 1268
6142.28 1296
6143.02 1238
6143.76 1218
6144.50 1281
6145.24 1231
6145.98 1273
6146.72 1283
6147.46 1272
6148.20 1304
6148.94 1293
6149.68 1320
6150.42 1294
6151.16 1346
6151.90 1358
6152.64 1379
6153.38 1360
6154.12 1386
6154.86 1365
6155.60 1426
6156.34 1409
6157.08 1453
6157.82 1437
6158.56 1507
6159.30 1540
6160.04 1594
6160.78 1633
6161.52 1608
6162.27 1684
6163.01 1888
6163.75 1892
6164.49 1952
6165.23 1901
6165.97 2009
6166.71 1954
6167.45 1945
6168.19 1862
6168.94 1830
6169.68 1883
6170.42 1857
6171.16 1859
6171.90 1744
6172.64 1770
6173.38 1765
6174.13 1712
6174.87 1775
6175.61 1748
6176.35 1791
6177.09 1812
6177.83 1803
6178.58 1790
6179.32 1788
6180.06 1843
6180.80 1861
6181.54 1799
6182.28 1820
6183.03 1886
6183.77 1986
6184.51 1958
6185.25 1971
6186.00 1916
6186.74 1927
6187.48 1965
6188.22 2077
6188.97 2070
6189.71 2136
6190.45 2206
6191.19 2263
6191.94 2278
6192.68 2352
6193.42 2337
6194.16 2299
6194.91 2262
6195.65 2259
6196.39 2302
6197.13 2332
6197.88 2385
6198.62 2439
6199.36 2669
6200.11 2822
6200.85 3099
6201.59 3530
6202.34 4169
6203.08 4946
6203.82 6094
6204.57 7014
6205.31 8116
6206.05 8946
6206.80 9663
6207.54 9881
6208.28 9687
6209.03 9204
6209.77 8301
6210.52 7190
6211.26 6301
6212.00 5314
6212.75 4500
6213.49 3825
6214.23 3311
6214.98 2844
6215.72 2474
6216.47 2452
6217.21 2225
6217.95 2042
6218.70 2063
6219.44 2051
6220.19 2009
6220.93 1989
6221.68 1978
6222.42 1965
6223.17 1884
6223.91 1810
6224.65 1747
6225.40 1690
6226.14 1673
6226.89 1628
6227.63 1601
6228.38 1482
6229.12 1456
6229.87 1436
6230.61 1420
6231.36 1456
6232.10 1416
6232.85 1474
6233.59 1461
6234.34 1411
6235.08 1431
6235.83 1438
6236.57 1496
6237.32 1465
6238.06 1477
6238.81 1518
6239.56 1535
6240.30 1595
6241.05 1605
6241.79 1624
6242.54 1726
6243.28 1831
6244.03 1887
6244.77 1940
6245.52 1957
6246.27 2007
6247.01 1952
6247.76 1926
6248.50 1928
6249.25 1827
6250.00 1854
6250.74 1742
6251.49 1755
6252.23 1698
6252.98 1721
6253.73 1727
6254.47 1637
6255.22 1635
6255.97 1720
6256.71 1676
6257.46 1664
6258.21 1708
6258.95 1596
6259.70 1588
6260.45 1629
6261.19 1677
6261.94 1643
6262.69 1656
6263.43 1646
6264.18 1644
6264.93 1639
6265.67 1654
6266.42 1659
6267.17 1663
6267.92 1757
6268.66 1777
6269.41 1869
6270.16 1888
6270.90 1994
6271.65 2111
6272.40 2165
6273.15 2202
6273.89 2247
6274.64 2220
6275.39 2216
6276.14 2206
6276.89 2108
6277.63 2086
6278.38 2004
6279.13 1912
6279.88 1819
6280.62 1763
6281.37 1647
6282.12 1682
6282.87 1696
6283.62 1657
6284.36 1709
6285.11 1744
6285.86 1768
6286.61 1807
6287.36 1880
6288.11 1826
6288.85 1837
6289.60 1835
6290.35 1816
6291.10 1710
6291.85 1646
6292.60 1652
6293.35 1627
6294.09 1545
6294.84 1544
6295.59 1522
6296.34 1504
6297.09 1541
6297.84 1570
6298.59 1610
6299.34 1668
6300.09 1680
6300.83 1647
6301.58 1614
6302.33 1619
6303.08 1508
6303.83 1464
6304.58 1509
6305.33 1473
6306.08 1483
6306.83 1442
6307.58 1460
6308.33 1407
6309.08 1397
6309.83 1468
6310.58 1421
6311.33 1457
6312.08 1516
6312.83 1567
6313.58 1602
6314.33 1637
6315.08 1624
6315.83 1605
6316.58 1582
6317.33 1510
6318.08 1471
6318.83 1433
6319.58 1337
6320.33 1345
6321.08 1307
6321.83 1271
6322.58 1255
6323.33 1241
6324.08 1179
6324.83 1152
6325.58 1206
6326.33 1244
6327.08 1227
6327.83 1213
6328.58 1266
6329.33 1228
6330.08 1242
6330.84 1231
6331.59 1234
6332.34 1250
6333.09 1163
6333.84 1197
6334.59 1173
6335.34 1170
6336.09 1158
6336.84 1123
6337.60 1150
6338.35 1169
6339.10 1191
6339.85 1159
6340.60 1161
6341.35 1192
6342.10 1186
6342.86 1133
6343.61 1173
6344.36 1189
6345.11 1133
6345.86 1201
6346.61 1231
6347.37 1234
6348.12 1267
6348.87 1265
6349.62 1324
6350.37 1284
6351.13 1408
6351.88 1378
6352.63 1372
6353.38 1321
6354.14 1310
6354.89 1203
6355.64 1215
6356.39 1211
6357.14 1206
6357.90 1183
6358.65 1187
6359.40 1175
6360.16 1136
6360.91 1138
6361.66 1163
6362.41 1169
6363.17 1124
6363.92 1160
6364.67 1114
6365.42 1086
6366.18 1117
6366.93 1188
6367.68 1180
6368.44 1098
6369.19 1109
6369.94 1112
6370.70 1163
6371.45 1165
6372.20 1106
6372.96 1113
6373.71 1129
6374.46 1114
6375.22 1129
6375.97 1086
6376.72 1109
6377.48 1137
6378.23 1118
6378.99 1104
6379.74 1050
6380.49 1038
6381.25 1085
6382.00 1038
6382.75 1075
6383.51 1003
6384.26 1013
6385.02 1076
6385.77 975
6386.53 999
6387.28 1030
6388.03 982
6388.79 987
6389.54 994
6390.30 975
6391.05 1041
6391.81 1044
6392.56 1003
6393.31 1006
6394.07 972
6394.82 976
6395.58 909
6396.33 963
6397.09 974
6397.84 944
6398.60 952
6399.35 896
6400.11 911
6400.86 911
6401.62 947
6402.37 945
6403.13 921
6403.88 906
6404.64 956
6405.39 969
6406.15 932
6406.90 927
6407.66 907
6408.42 896
6409.17 912
6409.93 928
6410.68 947
6411.44 947
6412.19 1005
6412.95 924
6413.71 921
6414.46 903
6415.22 924
6415.97 924
6416.73 922
6417.48 924
6418.24 922
6419.00 953
6419.75 948
6420.51 972
6421.27 947
6422.02 936
6422.78 988
6423.53 969
6424.29 982
6425.05 980
6425.80 920
6426.56 969
6427.32 981
6428.07 1004
6428.83 999
6429.59 995
6430.34 990
6431.10 954
6431.86 986
6432.61 992
6433.37 1018
6434.13 993
6434.89 1020
6435.64 994
6436.40 946
6437.16 942
6437.91 1017
6438.67 969
6439.43 928
6440.19 954
6440.94 920
6441.70 1014
6442.46 989
6443.22 958
6443.97 966
6444.73 1001
6445.49 988
6446.25 953
6447.00 982
6447.76 989
6448.52 955
6449.28 936
6450.04 951
6450.79 995
6451.55 1048
6452.31 1020
6453.07 1012
6453.83 1032
6454.58 1002
6455.34 978
6456.10 1001
6456.86 1023
6457.62 1046
6458.38 1017
6459.13 997
6459.89 1017
6460.65 1058
6461.41 1064
6462.17 1003
6462.93 1035
6463.69 1073
6464.44 1018
6465.20 1003
6465.96 1053
6466.72 1084
6467.48 1069
6468.24 1100
6469.00 1125
6469.76 1095
6470.52 1105
6471.28 1054
6472.03 1079
6472.79 1067
6473.55 1106
6474.31 1127
6475.07 1175
6475.83 1219
6476.59 1132
6477.35 1152
6478.11 1165
6478.87 1207
6479.63 1188
6480.39 1199
6481.15 1200
6481.91 1238
6482.67 1270
6483.43 1220
6484.19 1246
6484.95 1266
6485.71 1310
6486.47 1326
6487.23 1342
6487.99 1334
6488.75 1359
6489.51 1352
6490.27 1421
6491.03 1422
6491.79 1412
6492.55 1498
6493.31 1497
6494.07 1524
6494.83 1485
6495.59 1446
6496.35 1457
6497.11 1540
6497.87 1541
6498.64 1436
6499.40 1527
6500.16 1676
6500.92 1601
6501.68 1588
6502.44 1608
6503.20 1604
6503.96 1650
6504.72 1654
6505.48 1696
6506.25 1705
6507.01 1777
6507.77 1729
6508.53 1700
6509.29 1704
6510.05 1658
6510.81 1702
6511.57 1782
6512.34 1800
6513.10 1769
6513.86 1790
6514.62 1897
6515.38 1981
6516.15 2121
6516.91 2306
6517.67 2480
6518.43 2846
6519.19 3118
6519.95 3356
6520.72 3499
6521.48 3738
6522.24 3817
6523.00 3876
6523.77 3830
6524.53 3823
6525.29 3861
6526.05 3681
6526.81 3667
6527.58 3405
6528.34 3223
6529.10 3124
6529.86 2969
6530.63 2902
6531.39 2921
6532.15 3010
6532.92 2986
6533.68 2996
6534.44 2939
6535.20 2959
6535.97 2861
6536.73 2582
6537.49 2360
6538.26 2226
6539.02 1989
6539.78 1776
6540.55 1671
6541.31 1602
6542.07 1532
6542.84 1529
6543.60 1518
6544.36 1443
6545.13 1435
6545.89 1405
6546.65 1439
6547.42 1431
6548.18 1465
6548.94 1444
6549.71 1454
6550.47 1471
6551.24 1432
6552.00 1458
6552.76 1487
6553.53 1451
6554.29 1442
6555.06 1463
6555.82 1498
6556.58 1590
6557.35 1557
6558.11 1521
6558.88 1582
6559.64 1580
6560.41 1664
6561.17 1657
6561.93 1727
6562.70 1666
6563.46 1724
6564.23 1714
6564.99 1702
6565.76 1709
6566.52 1775
6567.29 1751
6568.05 1760
6568.82 1754
6569.58 1779
6570.35 1788
6571.11 1841
6571.88 1813
6572.64 1808
6573.41 1748
6574.17 1783
6574.94 1872
6575.70 1793
6576.47 1818
6577.23 1878
6578.00 1941
6578.76 1820
6579.53 1805
6580.29 1810
6581.06 1799
6581.83 1790
6582.59 1751
6583.36 1791
6584.12 1843
6584.89 1872
6585.65 1900
6586.42 1953
6587.19 2057
6587.95 2105
6588.72 2159
6589.48 2322
6590.25 2478
6591.02 2500
6591.78 2490
6592.55 2549
6593.32 2593
6594.08 2591
6594.85 2533
6595.61 2402
6596.38 2338
6597.15 2301
6597.91 2191
6598.68 2118
6599.45 2138
6600.21 2051
6600.98 1992
6601.75 2005
6602.51 1966
6603.28 1996
6604.05 1944
6604.82 1894
6605.58 1900
6606.35 1886
6607.12 1899
6607.88 1943
6608.65 1867
6609.42 1873
6610.19 1934
6610.95 1975
6611.72 1985
6612.49 2028
6613.25 2113
6614.02 2114
6614.79 2099
6615.56 2211
6616.32 2293
6617.09 2220
6617.86 2245
6618.63 2268
6619.40 2264
6620.16 2200
6620.93 2228
6621.70 2220
6622.47 2226
6623.24 2168
6624.00 2351
6624.77 2420
6625.54 2520
6626.31 2843
6627.08 3196
6627.84 3600
6628.61 4183
6629.38 4798
6630.15 5369
6630.92 5962
6631.69 6562
6632.46 6987
6633.22 6813
6633.99 6475
6634.76 5999
6635.53 5355
6636.30 4684
6637.07 3952
6637.84 3415
6638.61 2927
6639.37 2620
6640.14 2298
6640.91 2113
6641.68 1950
6642.45 1822
6643.22 1761
6643.99 1790
6644.76 1735
6645.53 1720
6646.30 1676
6647.07 1666
6647.84 1685
6648.61 1606
6649.37 1627
6650.14 1541
6650.91 1448
6651.68 1496
6652.45 1388
6653.22 1469
6653.99 1457
6654.76 1448
6655.53 1423
6656.30 1473
6657.07 1444
6657.84 1420
6658.61 1470
6659.38 1436
6660.15 1447
6660.92 1435
6661.69 1427
6662.46 1371
6663.23 1409
6664.00 1452
6664.77 1510
6665.55 1488
6666.32 1520
6667.09 1601
6667.86 1599
6668.63 1707
6669.40 1666
6670.17 1753
6670.94 1765
6671.71 1765
6672.48 1791
6673.25 1745
6674.02 1680
6674.79 1573
6675.57 1573
6676.34 1583
6677.11 1535
6677.88 1585
6678.65 1575
6679.42 1599
6680.19 1555
6680.96 1580
6681.74 1616
6682.51 1627
6683.28 1636
6684.05 1605
6684.82 1599
6685.59 1581
6686.37 1590
6687.14 1592
6687.91 1530
6688.68 1449
6689.45 1469
6690.22 1490
6691.00 1486
6691.77 1462
6692.54 1475
6693.31 1444
6694.08 1427
6694.86 1510
6695.63 1418
6696.40 1436
6697.17 1470
6697.95 1406
6698.72 1449
6699.49 1366
6700.26 1377
6701.04 1346
6701.81 1324
6702.58 1337
6703.35 1399
6704.13 1299
6704.90 1333
6705.67 1286
6706.44 1337
6707.22 1369
6707.99 1280
6708.76 1280
6709.54 1313
6710.31 1319
6711.08 1262
6711.86 1202
6712.63 1183
6713.40 1228
6714.17 1221
6714.95 1150
6715.72 1154
6716.50 1156
6717.27 1103
6718.04 1121
6718.82 1153
6719.59 1114
6720.36 1156
6721.14 1148
6721.91 1113
6722.68 1114
6723.46 1131
6724.23 1080
6725.01 1065
6725.78 1084
6726.55 1074
6727.33 1075
6728.10 1082
6728.88 1059
6729.65 1094
6730.42 1092
6731.20 1057
6731.97 1043
6732.75 1035
6733.52 1078
6734.30 1143
6735.07 1081
6735.84 1075
6736.62 1010
6737.39 1015
6738.17 1032
6738.94 1056
6739.72 1042
6740.49 1049
6741.27 1046
6742.04 1082
6742.82 1087
6743.59 1043
6744.37 1063
6745.14 1116
6745.92 1163
6746.69 1136
6747.47 1139
6748.24 1151
6749.02 1143
6749.79 1154
6750.57 1147
6751.34 1115
6752.12 1061
6752.90 1058
6753.67 1057
6754.45 1014
6755.22 998
6756.00 1020
6756.77 1004
6757.55 1031
6758.33 1025
6759.10 1037
6759.88 1003
6760.65 1027
6761.43 983
6762.20 992
6762.98 986
6763.76 989
6764.53 1005
6765.31 1034
6766.09 1027
6766.86 987
6767.64 1025
6768.41 962
6769.19 996
6769.97 1021
6770.74 1060
6771.52 1082
6772.30 1015
6773.07 1040
6773.85 1049
6774.63 1032
6775.40 1038
6776.18 1134
6776.96 1099
6777.74 1049
6778.51 1064
6779.29 1109
6780.07 1074
6780.84 1063
6781.62 1121
6782.40 1090
6783.17 1051
6783.95 1103
6784.73 1034
6785.51 1000
6786.28 984
6787.06 992
6787.84 986
6788.62 1040
6789.39 988
6790.17 992
6790.95 994
6791.73 993
6792.51 965
6793.28 943
6794.06 951
6794.84 982
6795.62 952
6796.39 996
6797.17 1004
6797.95 984
6798.73 938
6799.51 945
6800.29 932
6801.06 1004
6801.84 937
6802.62 988
6803.40 1004
6804.18 958
6804.96 937
6805.73 947
6806.51 971
6807.29 954
6808.07 947
6808.85 989
6809.63 987
6810.41 991
6811.18 954
6811.96 977
6812.74 1046
6813.52 1018
6814.30 1002
6815.08 1034
6815.86 1049
6816.64 1000
6817.42 1030
6818.20 1039
6818.98 1042
6819.76 1002
6820.53 1059
6821.31 979
6822.09 979
6822.87 1006
6823.65 1023
6824.43 1045
6825.21 980
6825.99 1038
6826.77 1010
6827.55 953
6828.33 1047
6829.11 1064
6829.89 992
6830.67 1014
6831.45 988
6832.23 1003
6833.01 984
6833.79 1011
6834.57 1019
6835.35 979
6836.13 975
6836.91 956
6837.69 977
6838.47 981
6839.25 981
6840.03 973
6840.81 1017
6841.59 1066
6842.37 1228
6843.16 1304
6843.94 1337
6844.72 1547
6845.50 1726
6846.28 1960
6847.06 2178
6847.84 2247
6848.62 2385
6849.40 2444
6850.18 2254
6850.96 2231
6851.75 2018
6852.53 1870
6853.31 1727
6854.09 1599
6854.87 1555
6855.65 1463
6856.43 1343
6857.22 1348
6858.00 1306
6858.78 1240
6859.56 1204
6860.34 1175
6861.12 1174
6861.90 1182
6862.69 1116
6863.47 1126
6864.25 1086
6865.03 1040
6865.81 1095
6866.60 1103
6867.38 1062
6868.16 1027
6868.94 1054
6869.72 971
6870.51 963
6871.29 958
6872.07 940
6872.85 965
6873.64 942
6874.42 991
6875.20 983
6875.98 1013
6876.77 969
6877.55 1005
6878.33 1036
6879.11 1041
6879.90 1062
6880.68 1036
6881.46 1066
6882.25 1059
6883.03 1060
6883.81 1108
6884.59 1134
6885.38 1170
6886.16 1146
6886.94 1134
6887.73 1151
6888.51 1106
6889.29 1068
6890.08 1070
6890.86 1029
6891.64 1073
6892.43 1030
6893.21 1018
6893.99 1057
6894.78 1055
6895.56 1059
6896.35 1044
6897.13 1032
6897.91 1072
6898.70 1064
6899.48 1068
6900.26 1054
6901.05 1084
6901.83 1087
6902.62 1067
6903.40 1090
6904.18 1088
6904.97 1114
6905.75 1129
6906.54 1047
6907.32 1047
6908.11 1042
6908.89 1011
6909.67 1031
6910.46 984
6911.24 1048
6912.03 1022
6912.81 986
6913.60 1029
6914.38 1083
6915.17 1031
6915.95 995
6916.74 1024
6917.52 987
6918.31 1053
6919.09 983
6919.88 1014
6920.66 1019
6921.45 1036
6922.23 1046
6923.02 1079
6923.80 1034
6924.59 984
6925.37 1023
6926.16 964
6926.94 1041
6927.73 1010
6928.51 988
6929.30 988
6930.09 1007
6930.87 1022
6931.66 1040
6932.44 984
6933.23 958
6934.01 999
6934.80 1073
6935.59 1058
6936.37 996
6937.16 1065
6937.94 1066
6938.73 1143
6939.52 1135
6940.30 1126
6941.09 1122
6941.88 1188
6942.66 1191
6943.45 1156
6944.23 1082
6945.02 1144
6945.81 1158
6946.59 1174
6947.38 1138
6948.17 1119
6948.95 1146
6949.74 1182
6950.53 1172
6951.31 1169
6952.10 1139
6952.89 1152
6953.67 1212
6954.46 1261
6955.25 1301
6956.04 1270
6956.82 1284
6957.61 1256
6958.40 1255
6959.18 1291
6959.97 1274
6960.76 1246
6961.55 1226
6962.33 1282
6963.12 1287
6963.91 1336
6964.70 1346
6965.48 1352
6966.27 1345
6967.06 1391
6967.85 1440
6968.63 1431
6969.42 1364
6970.21 1426
6971.00 1435
6971.79 1412
6972.57 1431
6973.36 1445
6974.15 1527
6974.94 1569
6975.73 1619
6976.52 1683
6977.30 1813
6978.09 1956
6978.88 2168
6979.67 2474
6980.46 2658
6981.25 2952
6982.03 3219
6982.82 3379
6983.61 3396
6984.40 3363
6985.19 3203
6985.98 3088
6986.77 2771
6987.55 2573
6988.34 2303
6989.13 2139
6989.92 2132
6990.71 2154
6991.50 2250
6992.29 2411
6993.08 2632
6993.87 2872
6994.66 3129
6995.45 3419
6996.24 3766
6997.02 3965
6997.81 4053
6998.60 4049
6999.39 3742
7000.18 3388
7000.97 3052
7001.76 2700
7002.55 2305
7003.34 2045
7004.13 1821
7004.92 1671
7005.71 1571
7006.50 1565
7007.29 1536
7008.08 1445
7008.87 1418
7009.66 1394
7010.45 1448
7011.24 1418
7012.03 1416
7012.82 1372
7013.61 1344
7014.40 1325
7015.19 1304
7015.98 1321
7016.77 1287
7017.56 1248
7018.35 1234
7019.15 1271
7019.94 1251
7020.73 1338
7021.52 1343
7022.31 1359
7023.10 1409
7023.89 1391
7024.68 1332
7025.47 1342
7026.26 1286
7027.05 1259
7027.85 1272
7028.64 1229
7029.43 1199
7030.22 1201
7031.01 1181
7031.80 1198
7032.59 1239
7033.38 1229
7034.18 1275
7034.97 1303
7035.76 1279
7036.55 1322
7037.34 1293
7038.13 1334
7038.93 1264
7039.72 1253
7040.51 1278
7041.30 1276
7042.09 1228
7042.89 1228
7043.68 1235
7044.47 1221
7045.26 1281
7046.05 1346
7046.85 1338
7047.64 1373
7048.43 1290
7049.22 1284
7050.01 1265
7050.81 1204
7051.60 1202
7052.39 1266
7053.18 1272
7053.98 1177
7054.77 1201
7055.56 1175
7056.36 1141
7057.15 1096
7057.94 1186
7058.73 1153
7059.53 1171
7060.32 1140
7061.11 1142
7061.91 1178
7062.70 1141
7063.49 1144
7064.29 1162
7065.08 1176
7065.87 1146
7066.66 1210
7067.46 1186
7068.25 1184
7069.04 1220
7069.84 1188
7070.63 1173
7071.43 1161
7072.22 1204
7073.01 1191
7073.81 1214
7074.60 1193
7075.39 1216
7076.19 1213
7076.98 1194
7077.78 1134
7078.57 1206
7079.36 1077
7080.16 1128
7080.95 1117
7081.75 1129
7082.54 1153
7083.33 1177
7084.13 1260
7084.92 1316
7085.72 1397
7086.51 1436
7087.31 1583
7088.10 1638
7088.90 1752
7089.69 1731
7090.48 1727
7091.28 1630
7092.07 1590
7092.87 1456
7093.66 1403
7094.46 1310
7095.25 1339
7096.05 1214
7096.84 1213
7097.64 1192
7098.43 1169
7099.23 1101
7100.02 1098
7100.82 1084
7101.61 986
7102.41 1038
7103.20 984
7104.00 892
7104.80 859
7105.59 932
7106.39 920
7107.18 904
7107.98 895
7108.77 904
7109.57 922
7110.36 896
7111.16 881
7111.96 888
7112.75 858
7113.55 866
7114.34 910
7115.14 939
7115.94 904
7116.73 904
7117.53 931
7118.32 877
7119.12 874
7119.92 914
7120.71 903
7121.51 928
7122.31 904
7123.10 870
7123.90 857
7124.70 921
7125.49 918
7126.29 946
7127.09 921
7127.88 936
7128.68 938
7129.48 952
7130.27 906
7131.07 932
7131.87 879
7132.66 905
7133.46 914
7134.26 869
7135.06 901
7135.85 885
7136.65 878
7137.45 897
7138.24 948
7139.04 938
7139.84 933
7140.64 957
7141.43 976
7142.23 918
7143.03 923
7143.83 880
7144.62 893
7145.42 910
7146.22 911
7147.02 926
7147.82 862
7148.61 872
7149.41 890
7150.21 901
7151.01 892
7151.81 941
7152.60 870
7153.40 931
7154.20 951
7155.00 924
7155.80 848
7156.59 876
7157.39 863
7158.19 791
7158.99 798
7159.79 834
7160.59 867
7161.39 815
7162.18 848
7162.98 842
7163.78 862
7164.58 823
7165.38 879
7166.18 846
7166.98 859
7167.78 818
7168.57 824
7169.37 841
7170.17 843
7170.97 822
7171.77 803
7172.57 816
7173.37 781
7174.17 848
7174.97 769
7175.77 830
7176.57 807
7177.37 836
7178.17 834
7178.97 879
7179.77 875
7180.56 851
7181.36 880
7182.16 872
7182.96 832
7183.76 880
7184.56 817
7185.36 812
7186.16 818
7186.96 771
7187.76 760
7188.56 736
7189.36 742
7190.16 771
7190.96 761
7191.76 762
7192.57 701
7193.37 728
7194.17 763
7194.97 727
7195.77 755
7196.57 767
7197.37 780
7198.17 756
7198.97 754
7199.77 762
7200.57 730
7201.37 753
7202.17 755
7202.97 781
7203.77 703
7204.58 735
7205.38 753
7206.18 747
7206.98 753
7207.78 769
7208.58 745
7209.38 753
7210.18 731
7210.99 668
7211.79 732
7212.59 741
7213.39 763
7214.19 765
7214.99 755
7215.79 713
7216.60 737
7217.40 767
7218.20 734
7219.00 794
7219.80 754
7220.60 737
7221.41 763
7222.21 735
7223.01 730
7223.81 770
7224.62 706
7225.42 743
7226.22 720
7227.02 729
7227.82 705
7228.63 701
7229.43 713
7230.23 724
7231.03 706
7231.84 737
7232.64 721
7233.44 703
7234.24 759
7235.05 740
7235.85 758
7236.65 754
7237.45 789
7238.26 751
7239.06 799
7239.86 782
7240.67 774
7241.47 761
7242.27 778
7243.08 790
7243.88 827
7244.68 786
7245.49 783
7246.29 795
7247.09 779
7247.90 834
7248.70 813
7249.50 852
7250.31 814
7251.11 800
7251.91 802
7252.72 813
7253.52 795
7254.32 828
7255.13 781
7255.93 831
7256.74 845
7257.54 845
7258.34 826
7259.15 827
7259.95 848
7260.76 869
7261.56 867
7262.36 870
7263.17 863
7263.97 892
7264.78 909
7265.58 904
7266.39 912
7267.19 901
7268.00 896
7268.80 886
7269.60 864
7270.41 896
7271.21 959
7272.02 976
7272.82 967
7273.63 967
7274.43 970
7275.24 1039
7276.04 1057
7276.85 1151
7277.65 1178
7278.46 1288
7279.26 1413
7280.07 1546
7280.87 1594
7281.68 1675
7282.48 1703
7283.29 1669
7284.09 1536
7284.90 1517
7285.71 1374
7286.51 1343
7287.32 1212
7288.12 1174
7288.93 1187
7289.73 1110
7290.54 1104
7291.35 1049
7292.15 1075
7292.96 1012
7293.76 997
7294.57 1084
7295.38 1059
7296.18 1086
7296.99 1113
7297.79 1130
7298.60 1152
7299.41 1174
7300.21 1149
7301.02 1198
7301.82 1233
7302.63 1243
7303.44 1340
7304.24 1427
7305.05 1533
7305.86 1541
7306.66 1607
7307.47 1665
7308.28 1752
7309.08 1723
7309.89 1660
7310.70 1558
7311.50 1535
7312.31 1494
7313.12 1553
7313.93 1585
7314.73 1637
7315.54 1626
7316.35 1774
7317.15 1772
7317.96 1810
7318.77 1881
7319.58 1796
7320.38 1763
7321.19 1586
7322.00 1575
7322.81 1495
7323.61 1399
7324.42 1390
7325.23 1363
7326.04 1255
7326.84 1242
7327.65 1307
7328.46 1349
7329.27 1409
7330.08 1423
7330.88 1465
7331.69 1579
7332.50 1546
7333.31 1516
7334.12 1514
7334.92 1454
7335.73 1409
7336.54 1304
7337.35 1219
7338.16 1171
7338.97 1224
7339.78 1141
7340.58 1203
7341.39 1225
7342.20 1238
7343.01 1230
7343.82 1227
7344.63 1265
7345.44 1229
7346.24 1247
7347.05 1163
7347.86 1114
7348.67 1112
7349.48 1130
7350.29 1081
7351.10 1068
7351.91 1060
7352.72 1043
7353.53 1069
7354.34 1085
7355.14 1155
7355.95 1165
7356.76 1149
7357.57 1169
7358.38 1137
7359.19 1119
7360.00 1145
7360.81 1130
7361.62 1183
7362.43 1179
7363.24 1137
7364.05 1119
7364.86 1120
7365.67 1101
7366.48 1131
7367.29 1118
7368.10 1136
7368.91 1138
7369.72 1210
7370.53 1197
7371.34 1204
7372.15 1198
7372.96 1280
7373.77 1270
7374.58 1330
7375.39 1414
7376.20 1473
7377.01 1584
7377.82 1632
7378.63 1627
7379.44 1592
7380.26 1565
7381.07 1484
7381.88 1458
7382.69 1420
7383.50 1281
7384.31 1202
7385.12 1215
7385.93 1141
7386.74 1121
7387.55 1084
7388.36 1078
7389.18 1120
7389.99 1089
7390.80 1065
7391.61 1090
7392.42 1144
7393.23 1098
7394.04 1138
7394.86 1165
7395.67 1235
7396.48 1323
7397.29 1298
7398.10 1330
7398.91 1339
7399.73 1360
7400.54 1373
7401.35 1355
7402.16 1354
7402.97 1390
7403.79 1250
7404.60 1332
7405.41 1301
7406.22 1238
7407.03 1195
7407.85 1106
7408.66 1088
7409.47 1099
7410.28 1059
7411.10 971
7411.91 966
7412.72 915
7413.53 893
7414.35 874
7415.16 878
7415.97 833
7416.78 923
7417.60 854
7418.41 865
7419.22 850
7420.03 865
7420.85 860
7421.66 846
7422.47 833
7423.29 853
7424.10 846
7424.91 827
7425.73 813
7426.54 777
7427.35 836
7428.17 806
7428.98 857
7429.79 820
7430.61 861
7431.42 804
7432.23 805
7433.05 821
7433.86 854
7434.67 856
7435.49 830
7436.30 818
7437.12 840
7437.93 832
7438.74 852
7439.56 864
7440.37 817
7441.18 830
7442.00 844
7442.81 866
7443.63 841
7444.44 828
7445.26 806
7446.07 813
7446.88 829
7447.70 796
7448.51 799
7449.33 784
7450.14 805
7450.96 799
7451.77 803
7452.59 766
7453.40 802
7454.22 823
7455.03 812
7455.85 784
7456.66 749
7457.47 761
7458.29 770
7459.10 797
7459.92 793
7460.74 809
7461.55 813
7462.37 796
7463.18 836
7464.00 884
7464.81 843
7465.63 847
7466.44 839
7467.26 833
7468.07 776
7468.89 817
7469.70 768
7470.52 768
7471.34 775
7472.15 798
7472.97 761
7473.78 772
7474.60 736
7475.41 720
7476.23 738
7477.05 709
7477.86 774
7478.68 756
7479.49 776
7480.31 729
7481.13 756
7481.94 740
7482.76 713
7483.58 722
7484.39 698
7485.21 747
7486.03 745
7486.84 722
7487.66 743
7488.48 732
7489.29 729
7490.11 760
7490.93 713
7491.74 685
7492.56 692
7493.38 732
7494.19 721
7495.01 693
7495.83 687
7496.64 712
7497.46 701
7498.28 699
7499.10 698
7499.91 632
7500.73 698
7501.55 716
7502.36 740
7503.18 665
7504.00 647
7504.82 633
7505.63 683
7506.45 730
7507.27 650
7508.09 661
7508.90 701
7509.72 685
7510.54 679
7511.36 689
7512.18 676
7512.99 717
7513.81 734
7514.63 675
7515.45 704
7516.27 681
7517.08 667
7517.90 661
7518.72 687
7519.54 687
7520.36 671
7521.18 685
7521.99 669
7522.81 678
7523.63 644
7524.45 613
7525.27 671
7526.09 660
7526.91 724
7527.72 698
7528.54 691
7529.36 675
7530.18 676
7531.00 671
7531.82 664
7532.64 660
7533.46 681
7534.28 678
7535.10 649
7535.91 691
7536.73 711
7537.55 704
7538.37 670
7539.19 701
7540.01 724
7540.83 715
7541.65 730
7542.47 712
7543.29 659
7544.11 681
7544.93 692
7545.75 672
7546.57 707
7547.39 723
7548.21 691
7549.03 721
7549.85 743
7550.67 761
7551.49 714
7552.31 746
7553.13 749
7553.95 742
7554.77 712
7555.59 735
7556.41 708
7557.23 744
7558.05 736
7558.87 696
7559.69 702
7560.51 708
7561.33 690
7562.15 754
7562.97 696
7563.79 715
7564.61 718
7565.44 713
7566.26 748
7567.08 737
7567.90 688
7568.72 741
7569.54 704
7570.36 717
7571.18 707
7572.00 659
7572.82 682
7573.65 716
7574.47 742
7575.29 691
7576.11 684
7576.93 721
7577.75 719
7578.57 707
7579.40 710
7580.22 704
7581.04 761
7581.86 766
7582.68 792
7583.50 764
7584.33 726
7585.15 758
7585.97 770
7586.79 790
7587.61 756
7588.44 778
7589.26 805
7590.08 801
7590.90 739
7591.72 761
7592.55 757
7593.37 757
7594.19 779
7595.01 750
7595.84 764
7596.66 806
7597.48 862
7598.30 896
7599.13 966
7599.95 998
7600.77 1065
7601.59 1030
7602.42 1038
7603.24 1003
7604.06 980
7604.89 945
7605.71 912
7606.53 873
7607.36 883
7608.18 899
7609.00 861
7609.82 829
7610.65 848
7611.47 850
7612.29 821
7613.12 857
7613.94 829
7614.77 785
7615.59 808
7616.41 785
7617.24 838
7618.06 853
7618.88 798
7619.71 794
7620.53 851
7621.35 835
7622.18 795
7623.00 831
7623.83 862
7624.65 918
7625.47 971
7626.30 1051
7627.12 1038
7627.95 1068
7628.77 1077
7629.60 1032
7630.42 1013
7631.24 968
7632.07 996
7632.89 958
7633.72 804
7634.54 794
7635.37 780
7636.19 755
7637.02 739
7637.84 723
7638.67 760
7639.49 742
7640.31 713
7641.14 696
7641.96 703
7642.79 717
7643.61 723
7644.44 699
7645.26 684
7646.09 690
7646.92 696
7647.74 658
7648.57 675
7649.39 628
7650.22 669
7651.04 715
7651.87 699
7652.69 701
7653.52 648
7654.34 634
7655.17 681
7656.00 676
7656.82 631
7657.65 630
7658.47 644
7659.30 712
7660.12 647
7660.95 627
7661.78 651
7662.60 654
7663.43 642
7664.25 651
7665.08 706
7665.91 697
7666.73 663
7667.56 654
7668.39 658
7669.21 694
7670.04 711
7670.87 636
7671.69 666
7672.52 615
7673.35 652
7674.17 651
7675.00 653
7675.83 664
7676.65 666
7677.48 689
7678.31 654
7679.13 632
7679.96 672
7680.79 649
7681.61 681
7682.44 634
7683.27 617
7684.10 659
7684.92 630
7685.75 673
7686.58 682
7687.40 639
7688.23 670
7689.06 678
7689.89 657
7690.71 655
7691.54 658
7692.37 641
7693.20 645
7694.03 655
7694.85 659
7695.68 612
7696.51 660
7697.34 676
7698.16 695
7698.99 673
7699.82 641
7700.65 704
7701.48 660
7702.31 660
7703.13 647
7703.96 671
7704.79 680
7705.62 689
7706.45 658
7707.28 683
7708.10 673
7708.93 674
7709.76 679
7710.59 649
7711.42 644
7712.25 625
7713.08 690
7713.90 671
7714.73 692
7715.56 663
7716.39 649
7717.22 662
7718.05 695
7718.88 623
7719.71 649
7720.54 649
7721.37 675
7722.20 669
7723.02 641
7723.85 639
7724.68 656
7725.51 680
7726.34 662
7727.17 671
7728.00 645
7728.83 644
7729.66 663
7730.49 716
7731.32 658
7732.15 626
7732.98 648
7733.81 670
7734.64 638
7735.47 687
7736.30 674
7737.13 657
7737.96 733
7738.79 725
7739.62 817
7740.45 893
7741.28 972
7742.11 1075
7742.94 1118
7743.77 1211
7744.60 1237
7745.43 1234
7746.26 1209
7747.09 1172
7747.92 1021
7748.75 925
7749.59 865
7750.42 824
7751.25 776
7752.08 747
7752.91 697
7753.74 654
7754.57 708
7755.40 769
7756.23 709
7757.06 683
7757.90 715
7758.73 713
7759.56 711
7760.39 698
7761.22 669
7762.05 640
7762.88 660
7763.71 663
7764.55 651
7765.38 612
7766.21 609
7767.04 647
7767.87 603
7768.70 616
7769.54 595
7770.37 566
7771.20 603
7772.03 597
7772.86 620
7773.70 641
7774.53 645
7775.36 641
7776.19 613
7777.02 596
7777.86 604
7778.69 644
7779.52 665
7780.35 669
7781.19 667
7782.02 643
7782.85 629
7783.68 666
7784.52 633
7785.35 628
7786.18 645
7787.01 688
7787.85 660
7788.68 630
7789.51 634
7790.35 625
7791.18 640
7792.01 626
7792.84 640
7793.68 604
7794.51 648
7795.34 610
7796.18 663
7797.01 647
7797.84 645
7798.68 675
7799.51 658
7800.34 617
7801.18 652
7802.01 654
7802.84 661
7803.68 626
7804.51 631
7805.35 662
7806.18 650
7807.01 656
7807.85 666
7808.68 658
7809.51 665
7810.35 686
7811.18 729
7812.02 697
7812.85 680
7813.68 669
7814.52 682
7815.35 669
7816.19 638
7817.02 661
7817.86 712
7818.69 687
7819.52 675
7820.36 682
7821.19 696
7822.03 655
7822.86 632
7823.70 647
7824.53 627
7825.37 629
7826.20 652
7827.04 680
7827.87 666
7828.71 648
7829.54 621
7830.38 662
7831.21 609
7832.05 596
7832.88 627
7833.72 645
7834.55 583
7835.39 575
7836.22 619
7837.06 649
7837.89 645
7838.73 635
7839.57 591
7840.40 588
7841.24 602
7842.07 623
7842.91 634
7843.74 618
7844.58 603
7845.42 580
7846.25 568
7847.09 583
7847.92 625
7848.76 586
7849.60 603
7850.43 584
7851.27 601
7852.10 605
7852.94 598
7853.78 604
7854.61 611
7855.45 614
7856.29 623
7857.12 608
7857.96 574
7858.79 556
7859.63 566
7860.47 574
7861.30 566
7862.14 612
7862.98 603
7863.81 614
7864.65 615
7865.49 597
7866.33 596
7867.16 626
7868.00 600
7868.84 605
7869.67 599
7870.51 589
7871.35 655
7872.19 650
7873.02 597
7873.86 678
7874.70 650
7875.54 652
7876.37 638
7877.21 587
7878.05 625
7878.89 592
7879.72 563
7880.56 647
7881.40 647
7882.24 612
7883.07 633
7883.91 593
7884.75 597
7885.59 601
7886.43 576
7887.26 614
7888.10 611
7888.94 628
7889.78 628
7890.62 579
7891.45 576
7892.29 575
7893.13 608
7893.97 616
7894.81 617
7895.65 610
7896.49 649
7897.32 636
7898.16 622
7899.00 621
7899.84 592
7900.68 607
7901.52 597
7902.36 610
7903.20 641
7904.03 626
7904.87 624
7905.71 607
7906.55 587
7907.39 649
7908.23 669
7909.07 647
7909.91 698
7910.75 738
7911.59 765
7912.43 804
7913.27 841
7914.11 869
7914.94 830
7915.78 815
7916.62 821
7917.46 800
7918.30 799
7919.14 745
7919.98 743
7920.82 724
7921.66 704
7922.50 678
7923.34 639
7924.18 636
7925.02 649
7925.86 640
7926.70 620
7927.54 601
7928.38 591
7929.22 583
7930.06 612
7930.90 602
7931.74 618
7932.59 596
7933.43 625
7934.27 603
7935.11 639
7935.95 662
7936.79 645
7937.63 680
7938.47 679
7939.31 725
7940.15 706
7940.99 694
7941.83 695
7942.67 692
7943.52 702
7944.36 663
7945.20 644
7946.04 656
7946.88 631
7947.72 573
7948.56 605
7949.40 626
7950.25 592
7951.09 574
7951.93 607
7952.77 589
7953.61 619
7954.45 614
7955.29 592
7956.14 591
7956.98 564
7957.82 561
7958.66 601
7959.50 554
7960.35 544
7961.19 563
7962.03 556
7962.87 583
7963.71 569
7964.56 581
7965.40 581
7966.24 573
7967.08 569
7967.93 537
7968.77 535
7969.61 570
7970.45 584
7971.29 580
7972.14 556
7972.98 538
7973.82 582
7974.67 544
7975.51 554
7976.35 577
7977.19 606
7978.04 592
7978.88 577
7979.72 592
7980.57 558
7981.41 557
7982.25 544
7983.09 545
7983.94 571
7984.78 533
7985.62 563
7986.47 542
7987.31 536
7988.15 539
7989.00 578
7989.84 587
7990.68 562
7991.53 554
7992.37 540
7993.22 562
7994.06 538
7994.90 545
7995.75 547
7996.59 548
7997.43 542
7998.28 561
7999.12 546
7999.97 553
8000.81 523
8001.65 513
8002.50 568
8003.34 563
8004.19 518
8005.03 544
8005.88 524
8006.72 550
8007.57 515
8008.41 551
8009.25 532
8010.10 503
8010.94 519
8011.79 552
8012.63 543
8013.48 541
8014.32 491
8015.17 573
8016.01 508
8016.86 505
8017.70 495
8018.55 510
8019.39 535
8020.24 508
8021.08 520
8021.93 539
8022.77 478
8023.62 511
8024.46 547
8025.31 505
8026.15 519
8027.00 528
8027.84 543
8028.69 555
8029.54 543
8030.38 537
8031.23 488
8032.07 540
8032.92 518
8033.76 521
8034.61 520
8035.46 538
8036.30 492
8037.15 528
8037.99 539
8038.84 522
8039.69 518
8040.53 530
8041.38 516
8042.22 536
8043.07 552
8043.92 539
8044.76 541
8045.61 521
8046.46 535
8047.30 521
8048.15 525
8049.00 514
8049.84 550
8050.69 515
8051.54 514
8052.38 527
8053.23 552
8054.08 509
8054.92 511
8055.77 489
8056.62 512
8057.46 540
8058.31 499
8059.16 522
8060.01 517
8060.85 529
8061.70 513
8062.55 522
8063.40 511
8064.24 523
8065.09 509
8065.94 466
8066.79 510
8067.63 506
8068.48 488
8069.33 481
8070.18 468
8071.02 487
8071.87 507
8072.72 486
8073.57 496
8074.42 494
8075.26 500
8076.11 494
8076.96 523
8077.81 464
8078.66 470
8079.50 506
8080.35 494
8081.20 501
8082.05 525
8082.90 499
8083.75 513
8084.59 511
8085.44 483
8086.29 518
8087.14 513
8087.99 509
8088.84 491
8089.69 504
8090.53 511
8091.38 496
8092.23 495
8093.08 501
8093.93 541
8094.78 506
8095.63 494
8096.48 488
8097.33 499
8098.18 479
8099.02 485
8099.87 504
8100.72 522
8101.57 495
8102.42 503
8103.27 494
8104.12 530
8104.97 498
8105.82 516
8106.67 474
8107.52 496
8108.37 466
8109.22 492
8110.07 503
8110.92 504
8111.77 526
8112.62 527
8113.47 509
8114.32 506
8115.17 517
8116.02 538
8116.87 539
8117.72 552
8118.57 536
8119.42 545
8120.27 503
8121.12 508
8121.97 506
8122.82 561
8123.67 530
8124.52 538
8125.37 509
8126.22 508
8127.07 510
8127.93 528
8128.78 519
8129.63 512
8130.48 503
8131.33 457
8132.18 484
8133.03 527
8133.88 497
8134.73 469
8135.58 513
8136.44 501
8137.29 485
8138.14 493
8138.99 505
8139.84 475
8140.69 512
8141.54 497
8142.39 468
8143.25 517
8144.10 503
8144.95 514
8145.80 479
8146.65 470
8147.50 532
8148.36 556
8149.21 561
8150.06 517
8150.91 530
8151.76 528
8152.62 565
8153.47 559
8154.32 504
8155.17 509
8156.02 524
8156.88 499
8157.73 488
8158.58 481
8159.43 502
8160.29 484
8161.14 496
8161.99 477
8162.84 509
8163.70 459
8164.55 489
8165.40 496
8166.25 483
8167.11 460
8167.96 476
8168.81 500
8169.67 510
8170.52 482
8171.37 488
8172.23 492
8173.08 458
8173.93 473
8174.78 487
8175.64 485
8176.49 470
8177.34 471
8178.20 470
8179.05 499
8179.90 504
8180.76 462
8181.61 481
8182.47 466
8183.32 444
8184.17 448
8185.03 467
8185.88 480
8186.73 464
8187.59 475
8188.44 466
8189.30 442
8190.15 478
8191.00 472
8191.86 459
8192.71 458
8193.57 472
8194.42 476
8195.27 482
8196.13 469
8196.98 445
8197.84 504
8198.69 463
8199.55 502
8200.40 474
8201.26 481
8202.11 460
8202.96 508
8203.82 468
8204.67 499
8205.53 475
8206.38 471
8207.24 475
8208.09 478
8208.95 512
8209.80 502
8210.66 480
8211.51 447
8212.37 446
8213.22 495
8214.08 512
8214.93 514
8215.79 567
8216.65 565
8217.50 550
8218.36 519
8219.21 548
8220.07 542
8220.92 500
8221.78 509
8222.63 510
8223.49 531
8224.35 493
8225.20 514
8226.06 535
8226.91 508
8227.77 476
8228.63 492
8229.48 466
8230.34 516
8231.19 492
8232.05 479
8232.91 475
8233.76 485
8234.62 476
8235.47 483
8236.33 501
8237.19 460
8238.04 458
8238.90 487
8239.76 497
8240.61 443
8241.47 493
8242.33 476
8243.18 480
8244.04 514
8244.90 513
8245.75 532
8246.61 546
8247.47 543
8248.33 496
8249.18 485
8250.04 502
8250.90 535
8251.75 505
8252.61 455
8253.47 479
8254.33 496
8255.18 463
8256.04 470
8256.90 463
8257.76 482
8258.61 436
8259.47 482
8260.33 473
8261.19 457
8262.04 499
8262.90 494
8263.76 495
8264.62 461
8265.48 448
8266.33 456
8267.19 491
8268.05 481
8268.91 473
8269.77 435
8270.62 444
8271.48 449
8272.34 494
8273.20 465
8274.06 489
8274.92 465
8275.77 477
8276.63 468
8277.49 462
8278.35 443
8279.21 451
8280.07 469
8280.93 448
8281.78 463
8282.64 461
8283.50 500
8284.36 466
8285.22 474
8286.08 474
8286.94 481
8287.80 475
8288.66 462
8289.51 454
8290.37 476
8291.23 479
8292.09 479
8292.95 479
8293.81 490
8294.67 497
8295.53 489
8296.39 466
8297.25 450
8298.11 448
8298.97 501
8299.83 504
8300.69 470
8301.55 471
8302.41 492
8303.27 479
8304.13 513
8304.99 469
8305.85 512
8306.71 433
8307.57 452
8308.43 441
8309.29 473
8310.15 482
8311.01 495
8311.87 519
8312.73 523
8313.59 484
8314.45 477
8315.31 476
8316.17 489
8317.03 461
8317.89 466
8318.75 472
8319.61 453
8320.47 467
8321.33 496
8322.20 500
8323.06 466
8323.92 494
8324.78 502
8325.64 497
8326.50 499
8327.36 488
8328.22 508
8329.08 479
8329.94 454
8330.81 475
8331.67 462
8332.53 480
8333.39 460
8334.25 480
8335.11 490
8335.97 465
8336.84 465
8337.70 479
8338.56 515
8339.42 474
8340.28 492
8341.15 467
8342.01 487
8342.87 499
8343.73 463
8344.59 504
8345.45 510
8346.32 514
8347.18 506
8348.04 497
8348.90 457
8349.77 482
8350.63 494
8351.49 484
8352.35 491
8353.22 496
8354.08 520
8354.94 464
8355.80 502
8356.67 500
8357.53 511
8358.39 519
8359.25 547
8360.12 490
8360.98 503
8361.84 528
8362.71 517
8363.57 473
8364.43 506
8365.29 485
8366.16 521
8367.02 557
8367.88 551
8368.75 543
8369.61 505
8370.47 527
8371.34 497
8372.20 534
8373.06 498
8373.93 538
8374.79 586
8375.65 566
8376.52 543
8377.38 548
8378.25 522
8379.11 548
8379.97 552
8380.84 531
8381.70 545
8382.56 544
8383.43 560
8384.29 547
8385.16 581
8386.02 582
8386.89 597
8387.75 588
8388.61 566
8389.48 568
8390.34 622
8391.21 558
8392.07 571
8392.94 604
8393.80 591
8394.67 592
8395.53 553
8396.39 594
8397.26 601
8398.12 603
8398.99 607
8399.85 597
8400.72 603
8401.58 642
8402.45 617
8403.31 615
8404.18 608
8405.04 639
8405.91 643
8406.77 651
8407.64 633
8408.50 630
8409.37 620
8410.24 604
8411.10 644
8411.97 656
8412.83 668
8413.70 706
8414.56 701
8415.43 646
8416.29 719
8417.16 675
8418.03 692
8418.89 699
8419.76 689
8420.62 740
8421.49 723
8422.36 727
8423.22 743
8424.09 756
8424.95 774
8425.82 834
8426.69 842
8427.55 808
8428.42 775
8429.28 804
8430.15 831
8431.02 802
8431.88 861
8432.75 886
8433.62 906
8434.48 910
8435.35 926
8436.22 989
8437.08 1074
8437.95 1054
8438.82 1009
8439.68 1030
8440.55 1061
8441.42 1087
8442.29 1092
8443.15 1081
8444.02 1115
8444.89 1175
8445.75 1219
8446.62 1365
8447.49 1459
8448.36 1604
8449.22 1889
8450.09 2159
8450.96 2315
8451.83 2451
8452.69 2491
8453.56 2462
8454.43 2275
8455.30 2178
8456.16 1872
8457.03 1648
8457.90 1471
8458.77 1275
8459.64 1212
8460.50 1094
8461.37 970
8462.24 913
8463.11 878
8463.98 854
8464.84 862
8465.71 815
8466.58 839
8467.45 739
8468.32 782
8469.19 749
8470.05 741
8470.92 795
8471.79 744
8472.66 785
8473.53 774
8474.40 759
8475.27 773
8476.13 760
8477.00 731
8477.87 745
8478.74 762
8479.61 751
8480.48 772
8481.35 764
8482.22 729
8483.09 768
8483.96 765
8484.82 746
8485.69 734
8486.56 743
8487.43 773
8488.30 787
8489.17 767
8490.04 785
8490.91 843
8491.78 817
8492.65 783
8493.52 759
8494.39 779
8495.26 762
8496.13 739
8497.00 694
8497.87 746
8498.74 742
8499.61 728
8500.48 707
8501.35 743
8502.22 717
8503.09 713
8503.96 744
8504.83 781
8505.70 797
8506.57 768
8507.44 812
8508.31 758
8509.18 800
8510.05 775
8510.92 821
8511.79 793
8512.66 765
8513.53 775
8514.40 802
8515.27 832
8516.15 804
8517.02 830
8517.89 838
8518.76 864
8519.63 815
8520.50 838
8521.37 778
8522.24 810
8523.11 843
8523.98 806
8524.86 796
8525.73 819
8526.60 877
8527.47 830
8528.34 815
8529.21 847
8530.08 861
8530.96 843
8531.83 882
8532.70 884
8533.57 874
8534.44 841
8535.31 812
8536.19 843
8537.06 847
8537.93 767
8538.80 753
8539.67 757
8540.55 775
8541.42 742
8542.29 732
8543.16 742
8544.03 770
8544.91 795
8545.78 817
8546.65 909
8547.52 985
8548.40 1087
8549.27 1149
8550.14 1149
8551.01 1115
8551.89 1066
8552.76 1068
8553.63 1010
8554.51 957
8555.38 903
8556.25 800
8557.12 838
8558.00 766
8558.87 779
8559.74 773
8560.62 749
8561.49 694
8562.36 699
8563.24 713
8564.11 722
8564.98 668
8565.86 658
8566.73 659
8567.60 656
8568.48 685
8569.35 674
8570.22 652
8571.10 656
8571.97 608
8572.84 638
8573.72 624
8574.59 611
8575.46 603
8576.34 660
8577.21 628
8578.09 645
8578.96 623
8579.83 592
8580.71 625
8581.58 624
8582.46 614
8583.33 658
8584.21 641
8585.08 645
8585.95 664
8586.83 644
8587.70 672
8588.58 683
8589.45 699
8590.33 697
8591.20 678
8592.08 658
8592.95 660
8593.83 679
8594.70 615
8595.58 645
8596.45 666
8597.33 679
8598.20 643
8599.08 663
8599.95 635
8600.83 674
8601.70 664
8602.58 700
8603.45 675
8604.33 683
8605.20 679
8606.08 657
8606.95 703
8607.83 657
8608.70 683
8609.58 679
8610.45 686
8611.33 664
8612.21 639
8613.08 658
8613.96 746
8614.83 711
8615.71 654
8616.59 631
8617.46 657
8618.34 658
8619.21 660
8620.09 685
8620.97 686
8621.84 669
8622.72 628
8623.59 683
8624.47 673
8625.35 696
8626.22 717
8627.10 659
8627.98 670
8628.85 697
8629.73 673
8630.61 661
8631.48 680
8632.36 688
8633.24 700
8634.11 726
8634.99 730
8635.87 698
8636.74 706
8637.62 693
8638.50 715
8639.37 720
8640.25 714
8641.13 690
8642.01 724
8642.88 696
8643.76 711
8644.64 700
8645.52 683
8646.39 701
8647.27 690
8648.15 738
8649.03 710
8649.90 748
8650.78 755
8651.66 717
8652.54 680
8653.41 688
8654.29 689
8655.17 708
8656.05 714
8656.93 727
8657.80 727
8658.68 680
8659.56 699
8660.44 691
8661.32 722
8662.19 744
8663.07 776
8663.95 791
8664.83 786
8665.71 732
8666.59 775
8667.46 776
8668.34 824
8669.22 812
8670.10 834
8670.98 870
8671.86 831
8672.74 857
8673.62 780
8674.49 797
8675.37 818
8676.25 792
8677.13 817
8678.01 798
8678.89 825
8679.77 810
8680.65 835
8681.53 857
8682.41 856
8683.29 958
8684.16 984
8685.04 1039
8685.92 1124
8686.80 1211
8687.68 1260
8688.56 1295
8689.44 1294
8690.32 1190
8691.20 1150
8692.08 1104
8692.96 1064
8693.84 1032
8694.72 1005
8695.60 961
8696.48 907
8697.36 869
8698.24 896
8699.12 902
8700.00 850
8700.88 896
8701.76 858
8702.64 863
8703.52 857
8704.40 841
8705.28 880
8706.16 873
8707.04 877
8707.92 892
8708.80 881
8709.69 907
8710.57 891
8711.45 903
8712.33 896
8713.21 923
8714.09 926
8714.97 889
8715.85 929
8716.73 963
8717.61 915
8718.49 968
8719.38 965
8720.26 941
8721.14 960
8722.02 987
8722.90 1016
8723.78 1052
8724.66 1035
8725.54 1046
8726.43 1076
8727.31 1055
8728.19 1106
8729.07 1110
8729.95 1087
8730.83 1115
8731.72 1093
8732.60 1100
8733.48 1117
8734.36 1119
8735.24 1087
8736.13 1052
8737.01 1129
8737.89 1202
8738.77 1153
8739.65 1205
8740.54 1186
8741.42 1160
8742.30 1194
8743.18 1221
8744.07 1208
8744.95 1214
8745.83 1233
8746.71 1214
8747.60 1232
8748.48 1215
8749.36 1293
8750.24 1336
8751.13 1327
8752.01 1402
8752.89 1464
8753.77 1505
8754.66 1555
8755.54 1654
8756.42 1670
8757.31 1707
8758.19 1783
8759.07 1829
8759.96 1811
8760.84 1842
8761.72 1773
8762.61 1778
8763.49 1741
8764.37 1763
8765.26 1736
8766.14 1766
8767.02 1816
8767.91 1914
8768.79 2126
8769.67 2458
8770.56 2976
8771.44 3540
8772.32 4214
8773.21 4739
8774.09 5037
8774.98 5129
8775.86 5057
8776.74 4696
8777.63 4286
8778.51 3866
8779.40 3362
8780.28 2898
8781.17 2519
8782.05 2243
8782.93 2040
8783.82 1907
8784.70 1749
8785.59 1688
8786.47 1657
8787.36 1773
8788.24 1729
8789.13 1780
8790.01 1854
8790.89 1817
8791.78 1730
8792.66 1706
8793.55 1655
8794.43 1575
8795.32 1431
8796.20 1355
8797.09 1273
8797.97 1238
8798.86 1218
8799.74 1124
8800.63 1127
8801.52 1134
8802.40 1136
8803.29 1139
8804.17 1174
8805.06 1149
8805.94 1146
8806.83 1163
8807.71 1162
8808.60 1172
8809.48 1194
8810.37 1224
8811.26 1194
8812.14 1181
8813.03 1169
8813.91 1177
8814.80 1142
8815.69 1108
8816.57 1078
8817.46 1109
8818.34 1045
8819.23 1025
8820.12 1009
8821.00 1003
8821.89 987
8822.77 983
8823.66 957
8824.55 1029
8825.43 1008
8826.32 997
8827.21 1006
8828.09 1008
8828.98 992
8829.87 1035
8830.75 1015
8831.64 1046
8832.53 1030
8833.41 1049
8834.30 1029
8835.19 1078
8836.08 1080
8836.96 1090
8837.85 1109
8838.74 1078
8839.62 1100
8840.51 1100
8841.40 1091
8842.29 1095
8843.17 1086
8844.06 1081
8844.95 1032
8845.84 1073
8846.72 1104
8847.61 1110
8848.50 1116
8849.39 1087
8850.27 1052
8851.16 1032
8852.05 1092
8852.94 1077
8853.82 1053
8854.71 1081
8855.60 1025
8856.49 995
8857.38 1004
8858.26 979
8859.15 970
8860.04 954
8860.93 943
8861.82 900
8862.71 866
8863.59 889
8864.48 876
8865.37 851
8866.26 865
8867.15 825
8868.04 819
8868.93 824
8869.81 838
8870.70 788
8871.59 817
8872.48 878
8873.37 896
8874.26 884
8875.15 831
8876.04 833
8876.93 826
8877.81 806
8878.70 851
8879.59 823
8880.48 782
8881.37 781
8882.26 741
8883.15 723
8884.04 716
8884.93 748
8885.82 751
8886.71 762
8887.60 767
8888.49 707
8889.38 763
8890.27 717
8891.16 694
8892.05 715
8892.94 742
8893.83 717
8894.72 666
8895.61 685
8896.50 698
8897.39 678
8898.28 660
8899.17 689
8900.06 646
8900.95 665
8901.84 674
8902.73 685
8903.62 662
8904.51 637
8905.40 636
8906.29 661
8907.18 651
8908.07 653
8908.96 624
8909.85 661
8910.74 647
8911.63 680
8912.52 665
8913.41 637
8914.31 642
8915.20 656
8916.09 661
8916.98 653
8917.87 654
8918.76 697
8919.65 697
8920.54 666
8921.43 700
8922.33 676
8923.22 664
8924.11 639
8925.00 654
8925.89 663
8926.78 648
8927.67 640
8928.57 655
8929.46 598
8930.35 598
8931.24 658
8932.13 600
8933.03 610
8933.92 586
8934.81 634
8935.70 584
8936.59 641
8937.49 568
8938.38 617
8939.27 595
8940.16 578
8941.05 588
8941.95 597
8942.84 569
8943.73 589
8944.62 579
8945.52 590
8946.41 571
8947.30 555
8948.19 576
8949.09 567
8949.98 566
8950.87 603
8951.76 561
8952.66 552
8953.55 553
8954.44 530
8955.34 557
8956.23 575
8957.12 562
8958.02 559
8958.91 524
8959.80 534
8960.69 579
8961.59 591
8962.48 577
8963.37 558
8964.27 584
8965.16 587
8966.05 535
8966.95 488
8967.84 476
8968.74 501
8969.63 527
8970.52 507
8971.42 520
8972.31 540
8973.20 525
8974.10 511
8974.99 539
8975.89 515
8976.78 500
8977.67 506
8978.57 502
8979.46 534
8980.36 471
8981.25 470
8982.15 504
8983.04 490
8983.93 469
8984.83 481
8985.72 477
8986.62 521
8987.51 505
8988.41 487
8989.30 481
8990.20 483
8991.09 469
8991.99 499
8992.88 475
8993.78 461
8994.67 459
8995.57 460
8996.46 468
8997.36 440
8998.25 478
8999.15 482
9000.04 467
9000.94 473
9001.83 455
9002.73 497
9003.62 483
9004.52 466
9005.41 452
9006.31 470
9007.20 481
9008.10 484
9009.00 444
9009.89 446
9010.79 413
9011.68 469
9012.58 446
9013.47 455
9014.37 428
9015.27 450
9016.16 455
9017.06 462
9017.95 459
9018.85 458
9019.75 451
9020.64 471
9021.54 449
9022.43 451
9023.33 425
9024.23 422
9025.12 453
9026.02 433
9026.92 447
9027.81 427
9028.71 439
9029.61 417
9030.50 417
9031.40 434
9032.30 434
9033.19 420
9034.09 441
9034.99 434
9035.88 396
9036.78 420
9037.68 473
9038.58 460
9039.47 447
9040.37 422
9041.27 420
9042.16 432
9043.06 419
9043.96 475
9044.86 451
9045.75 437
9046.65 434
9047.55 438
9048.45 437
9049.34 437
9050.24 462
9051.14 429
9052.04 417
9052.94 428
9053.83 425
9054.73 416
9055.63 434
9056.53 441
9057.43 464
9058.32 466
9059.22 434
9060.12 388
9061.02 454
9061.92 442
9062.81 441
9063.71 454
9064.61 427
9065.51 436
9066.41 428
9067.31 402
9068.21 393
9069.10 418
9070.00 406
9070.90 417
9071.80 408
9072.70 427
9073.60 449
9074.50 408
9075.40 424
9076.29 408
9077.19 414
9078.09 441
9078.99 441
9079.89 394
9080.79 414
9081.69 397
9082.59 401
9083.49 415
9084.39 418
9085.29 411
9086.19 388
9087.09 420
9087.98 420
9088.88 407
9089.78 404
9090.68 405
9091.58 428
9092.48 434
9093.38 380
9094.28 428
9095.18 417
9096.08 440
9096.98 414
9097.88 408
9098.78 386
9099.68 396
9100.58 433
9101.48 386
9102.38 423
9103.28 405
9104.18 386
9105.08 405
9105.99 421
9106.89 394
9107.79 428
9108.69 405
9109.59 369
9110.49 406
9111.39 422
9112.29 432
9113.19 403
9114.09 412
9114.99 390
9115.89 428
9116.79 440
9117.69 396
9118.60 418
9119.50 434
9120.40 412
9121.30 420
9122.20 438
9123.10 415
9124.00 418
9124.90 417
9125.81 427
9126.71 456
9127.61 418
9128.51 424
9129.41 418
9130.31 403
9131.22 414
9132.12 414
9133.02 398
9133.92 407
9134.82 408
9135.72 423
9136.63 417
9137.53 415
9138.43 423
9139.33 386
9140.23 393
9141.14 392
9142.04 418
9142.94 428
9143.84 422
9144.75 438
9145.65 427
9146.55 427
9147.45 407
9148.36 413
9149.26 371
9150.16 425
9151.06 422
9151.97 410
9152.87 388
9153.77 416
9154.67 409
9155.58 413
9156.48 394
9157.38 406
9158.29 413
9159.19 423
9160.09 425
9161.00 403
9161.90 432
9162.80 433
9163.71 427
9164.61 416
9165.51 420
9166.42 399
9167.32 420
9168.22 423
9169.13 424
9170.03 427
9170.93 381
9171.84 394
9172.74 414
9173.64 407
9174.55 392
9175.45 421
9176.36 425
9177.26 432
9178.16 404
9179.07 413
9179.97 404
9180.88 436
9181.78 442
9182.69 426
9183.59 402
9184.49 394
9185.40 443
9186.30 428
9187.21 388
9188.11 405
9189.02 402
9189.92 428
9190.82 436
9191.73 431
9192.63 430
9193.54 449
9194.44 449
9195.35 464
9196.25 452
9197.16 437
9198.06 408
9198.97 470
9199.87 421
9200.78 401
9201.68 426
9202.59 431
9203.49 422
9204.40 429
9205.30 418
9206.21 427
9207.12 412
9208.02 444
9208.93 446
9209.83 426
9210.74 406
9211.64 412
9212.55 433
9213.45 416
9214.36 431
9215.27 396
9216.17 419
9217.08 418
9217.98 410
9218.89 432
9219.80 444
9220.70 449
9221.61 449
9222.51 410
9223.42 398
9224.33 422
9225.23 414
9226.14 413
9227.05 404
9227.95 395
9228.86 376
9229.77 402
9230.67 401
9231.58 395
9232.49 427
9233.39 414
9234.30 410
9235.21 380
9236.11 393
9237.02 420
9237.93 408
9238.83 414
9239.74 417
9240.65 430
9241.55 436
9242.46 420
9243.37 394
9244.28 425
9245.18 390
9246.09 390
9247.00 398
9247.91 422
9248.81 418
9249.72 400
9250.63 422
9251.54 437
9252.44 434
9253.35 431
9254.26 423
9255.17 434
9256.07 421
9256.98 426
9257.89 393
9258.80 445
9259.71 459
9260.61 414
9261.52 435
9262.43 437
9263.34 450
9264.25 459
9265.16 476
9266.06 445
9266.97 459
9267.88 423
9268.79 434
9269.70 404
9270.61 427
9271.51 443
9272.42 416
9273.33 421
9274.24 411
9275.15 433
9276.06 457
9276.97 443
9277.88 429
9278.78 433
9279.69 424
9280.60 422
9281.51 418
9282.42 417
9283.33 411
9284.24 415
9285.15 446
9286.06 403
9286.97 410
9287.88 430
9288.79 420
9289.70 402
9290.60 413
9291.51 428
9292.42 438
9293.33 444
9294.24 415
9295.15 391
9296.06 429
9296.97 422
9297.88 425
9298.79 450
9299.70 464
9300.61 395
9301.52 396
9302.43 396
9303.34 416
9304.25 442
9305.16 420
9306.07 423
9306.98 434
9307.89 427
9308.80 405
9309.71 380
9310.63 387
9311.54 392
9312.45 416
9313.36 404
9314.27 411
9315.18 416
9316.09 402
9317.00 399
9317.91 414
9318.82 422
9319.73 381
9320.64 389
9321.55 379
9322.47 378
9323.38 406
9324.29 418
9325.20 417
9326.11 416
9327.02 421
9327.93 389
9328.84 405
9329.76 424
9330.67 394
9331.58 424
9332.49 405
9333.40 414
9334.31 440
9335.23 416
9336.14 420
9337.05 426
9337.96 400
9338.87 370
9339.78 360
9340.70 386
9341.61 409
9342.52 413
9343.43 391
9344.34 391
9345.26 394
9346.17 418
9347.08 430
9347.99 426
9348.91 401
9349.82 424
9350.73 405
9351.64 393
9352.56 359
9353.47 407
9354.38 407
9355.29 408
9356.21 402
9357.12 371
9358.03 393
9358.94 412
9359.86 393
9360.77 392
9361.68 397
9362.60 411
9363.51 414
9364.42 413
9365.34 438
9366.25 382
9367.16 411
9368.08 409
9368.99 431
9369.90 406
9370.82 392
9371.73 427
9372.64 428
9373.56 413
9374.47 422
9375.38 447
9376.30 422
9377.21 438
9378.12 431
9379.04 390
9379.95 404
9380.87 425
9381.78 427
9382.69 418
9383.61 423
9384.52 440
9385.44 449
9386.35 462
9387.27 471
9388.18 451
9389.09 465
9390.01 428
9390.92 419
9391.84 439
9392.75 435
9393.67 465
9394.58 509
9395.50 447
9396.41 407
9397.32 422
9398.24 446
9399.15 412
9400.07 413
9400.98 433
9401.90 424
9402.81 440
9403.73 472
9404.64 456
9405.56 440
9406.47 429
9407.39 473
9408.30 456
9409.22 432
9410.14 426
9411.05 446
9411.97 439
9412.88 462
9413.80 438
9414.71 437
9415.63 413
9416.54 462
9417.46 452
9418.38 457
9419.29 442
9420.21 454
9421.12 483
9422.04 454
9422.95 418
9423.87 431
9424.79 454
9425.70 487
9426.62 483
9427.54 474
9428.45 456
9429.37 488
9430.28 523
9431.20 539
9432.12 525
9433.03 482
9433.95 488
9434.87 465
9435.78 474
9436.70 454
9437.62 479
9438.53 480
9439.45 500
9440.37 501
9441.28 518
9442.20 544
9443.12 587
9444.03 613
9444.95 638
9445.87 696
9446.79 670
9447.70 678
9448.62 706
9449.54 706
9450.45 620
9451.37 635
9452.29 603
9453.21 565
9454.12 571
9455.04 557
9455.96 509
9456.88 507
9457.79 499
9458.71 520
9459.63 482
9460.55 486
9461.47 524
9462.38 486
9463.30 457
9464.22 483
9465.14 516
9466.06 438
9466.97 458
9467.89 468
9468.81 508
9469.73 514
9470.65 547
9471.56 594
9472.48 618
9473.40 557
9474.32 568
9475.24 565
9476.16 553
9477.08 523
9477.99 497
9478.91 501
9479.83 511
9480.75 505
9481.67 489
9482.59 481
9483.51 494
9484.43 471
9485.34 463
9486.26 472
9487.18 445
9488.10 454
9489.02 454
9489.94 446
9490.86 439
9491.78 455
9492.70 463
9493.62 441
9494.54 474
9495.46 451
9496.38 455
9497.30 418
9498.22 446
9499.13 422
9500.05 420
9500.97 413
9501.89 425
9502.81 431
9503.73 432
9504.65 424
9505.57 442
9506.49 486
9507.41 467
9508.33 463
9509.25 442
9510.17 459
9511.09 474
9512.01 477
9512.93 445
9513.86 443
9514.78 440
9515.70 451
9516.62 476
9517.54 460
9518.46 465
9519.38 431
9520.30 491
9521.22 477
9522.14 490
9523.06 479
9523.98 514
9524.90 523
9525.82 549
9526.75 531
9527.67 541
9528.59 541
9529.51 531
9530.43 524
9531.35 509
9532.27 469
9533.19 482
9534.11 508
9535.04 484
9535.96 493
9536.88 468
9537.80 470
9538.72 452
9539.64 471
9540.57 452
9541.49 432
9542.41 460
9543.33 465
9544.25 447
9545.17 432
9546.10 448
9547.02 463
9547.94 471
9548.86 468
9549.78 465
9550.71 476
9551.63 515
9552.55 498
9553.47 517
9554.40 476
9555.32 493
9556.24 489
9557.16 482
9558.09 480
9559.01 450
9559.93 449
9560.85 495
9561.78 460
9562.70 388
9563.62 428
9564.54 408
9565.47 421
9566.39 423
9567.31 420
9568.24 436
9569.16 424
9570.08 430
9571.00 445
9571.93 427
9572.85 404
9573.77 403
9574.70 382
9575.62 401
9576.54 397
9577.47 428
9578.39 425
9579.31 407
9580.24 399
9581.16 425
9582.09 439
9583.01 422
9583.93 432
9584.86 425
9585.78 407
9586.70 439
9587.63 411
9588.55 425
9589.48 415
9590.40 450
9591.32 422
9592.25 416
9593.17 468
9594.10 422
9595.02 447
9595.95 415
9596.87 433
9597.79 421
9598.72 441
9599.64 410
9600.57 426
9601.49 427
9602.42 453
9603.34 469
9604.27 452
9605.19 451
9606.12 446
9607.04 440
9607.97 438
9608.89 484
9609.82 430
9610.74 460
9611.67 445
9612.59 446
9613.52 461
9614.44 445
9615.37 497
9616.29 485
9617.22 464
9618.14 462
9619.07 464
9619.99 486
9620.92 490
9621.85 445
9622.77 465
9623.70 490
9624.62 494
9625.55 443
9626.47 465
9627.40 476
9628.33 484
9629.25 492
9630.18 489
9631.10 535
9632.03 461
9632.96 502
9633.88 512
9634.81 515
9635.73 513
9636.66 533
9637.59 498
9638.51 499
9639.44 539
9640.37 553
9641.29 581
9642.22 638
9643.15 637
9644.07 621
9645.00 631
9645.93 637
9646.85 628
9647.78 605
9648.71 589
9649.63 546
9650.56 549
9651.49 532
9652.41 562
9653.34 545
9654.27 555
9655.20 537
9656.12 488
9657.05 520
9657.98 521
9658.90 547
9659.83 564
9660.76 544
9661.69 520
9662.61 566
9663.54 542
9664.47 594
9665.40 575
9666.32 566
9667.25 581
9668.18 589
9669.11 559
9670.04 572
9670.96 572
9671.89 574
9672.82 558
9673.75 553
9674.68 602
9675.60 556
9676.53 578
9677.46 587
9678.39 572
9679.32 604
9680.25 590
9681.17 567
9682.10 575
9683.03 559
9683.96 601
9684.89 591
9685.82 611
9686.75 582
9687.67 602
9688.60 608
9689.53 634
9690.46 642
9691.39 665
9692.32 713
9693.25 661
9694.18 700
9695.11 667
9696.03 651
9696.96 618
9697.89 618
9698.82 580
9699.75 601
9700.68 576
9701.61 594
9702.54 577
9703.47 578
9704.40 609
9705.33 588
9706.26 572
9707.19 553
9708.12 630
9709.05 598
9709.98 620
9710.91 629
9711.84 621
9712.77 580
9713.70 572
9714.63 548
9715.56 526
9716.49 533
9717.42 496
9718.35 510
9719.28 502
9720.21 530
9721.14 507
9722.07 534
9723.00 491
9723.93 494
9724.86 511
9725.79 491
9726.72 529
9727.65 547
9728.58 545
9729.51 500
9730.44 497
9731.37 491
9732.31 486
9733.24 491
9734.17 530
9735.10 488
9736.03 477
9736.96 450
9737.89 502
9738.82 472
9739.75 485
9740.69 503
9741.62 469
9742.55 472
9743.48 450
9744.41 481
9745.34 440
9746.27 445
9747.21 467
9748.14 507
9749.07 478
9750.00 475
9750.93 485
9751.86 513
9752.80 469
9753.73 480
9754.66 475
9755.59 448
9756.52 478
9757.46 496
9758.39 466
9759.32 494
9760.25 463
9761.18 502
9762.12 508
9763.05 495
9763.98 473
9764.91 494
9765.85 517
9766.78 515
9767.71 494
9768.64 456
9769.58 504
9770.51 491
9771.44 538
9772.37 538
9773.31 525
9774.24 537
9775.17 545
9776.11 532
9777.04 578
9777.97 569
9778.91 551
9779.84 553
9780.77 529
9781.71 510
9782.64 477
9783.57 526
9784.51 495
9785.44 491
9786.37 470
9787.31 491
9788.24 511
9789.17 514
9790.11 475
9791.04 506
9791.97 514
9792.91 497
9793.84 486
9794.77 500
9795.71 504
9796.64 480
9797.58 472
9798.51 460
9799.44 412
9800.38 432
9801.31 442
9802.25 436
9803.18 436
9804.12 449
9805.05 438
9805.98 425
9806.92 400
9807.85 438
9808.79 410
9809.72 442
9810.66 434
9811.59 415
9812.53 399
9813.46 424
9814.40 432
9815.33 436
9816.27 410
9817.20 439
9818.14 453
9819.07 406
9820.01 418
9820.94 410
9821.88 419
9822.81 403
9823.75 413
9824.68 408
9825.62 411
9826.55 392
9827.49 408
9828.42 442
9829.36 408
9830.29 406
9831.23 423
9832.17 415
9833.10 435
9834.04 420
9834.97 397
9835.91 416
9836.84 389
9837.78 392
9838.72 424
9839.65 405
9840.59 396
9841.52 433
9842.46 408
9843.40 409
9844.33 404
9845.27 433
9846.20 403
9847.14 406
9848.08 417
9849.01 415
9849.95 424
9850.89 429
9851.82 422
9852.76 397
9853.70 399
9854.63 399
9855.57 422
9856.51 396
9857.44 417
9858.38 390
9859.32 400
9860.25 408
9861.19 403
9862.13 437
9863.07 441
9864.00 409
9864.94 378
9865.88 412
9866.81 430
9867.75 435
9868.69 399
9869.63 399
9870.56 423
9871.50 395
9872.44 418
9873.38 436
9874.31 415
9875.25 415
9876.19 438
9877.13 418
9878.07 429
9879.00 414
9879.94 384
9880.88 415
9881.82 415
9882.75 409
9883.69 372
9884.63 422
9885.57 390
9886.51 382
9887.45 397
9888.38 392
9889.32 404
9890.26 362
9891.20 352
9892.14 371
9893.08 411
9894.01 375
9894.95 404
9895.89 405
9896.83 426
9897.77 410
9898.71 413
9899.65 366
9900.59 384
9901.52 394
9902.46 413
9903.40 410
9904.34 397
9905.28 417
9906.22 386
9907.16 387
9908.10 392
9909.04 401
9909.98 390
9910.92 400
9911.86 407
9912.80 428
9913.73 423
9914.67 447
9915.61 460
9916.55 503
9917.49 554
9918.43 594
9919.37 623
9920.31 654
9921.25 628
9922.19 650
9923.13 624
9924.07 581
9925.01 536
9925.95 536
9926.89 540
9927.83 431
9928.77 419
9929.71 435
9930.65 430
9931.59 422
9932.53 393
9933.47 382
9934.41 373
9935.36 406
9936.30 399
9937.24 382
9938.18 372
9939.12 380
9940.06 403
9941.00 393
9941.94 377
9942.88 361
9943.82 364
9944.76 362
9945.70 385
9946.64 368
9947.59 366
9948.53 389
9949.47 394
9950.41 379
9951.35 336
9952.29 345
9953.23 344
9954.17 356
9955.12 381
9956.06 352
9957.00 357
9957.94 380
9958.88 363
9959.82 368
9960.77 360
9961.71 337
9962.65 356
9963.59 355
9964.53 361
9965.48 362
9966.42 355
9967.36 343
9968.30 349
9969.24 342
9970.19 354
9971.13 372
9972.07 356
9973.01 343
9973.95 347
9974.90 334
9975.84 360
9976.78 358
9977.72 339
9978.67 340
9979.61 314
9980.55 357
9981.50 349
9982.44 355
9983.38 328
9984.32 358
9985.27 340
9986.21 345
9987.15 356
9988.10 336
9989.04 358
9989.98 343
9990.92 361
9991.87 376
9992.81 336
9993.75 337
9994.70 371
9995.64 338
9996.58 347
9997.53 352
9998.47 325
9999.41 346
10000.36 343
10001.30 347
10002.25 375
10003.19 369
10004.13 358
10005.08 395
10006.02 352
10006.96 355
10007.91 329
10008.85 355
10009.80 344
10010.74 343
10011.68 345
10012.63 329
10013.57 341
10014.52 369
10015.46 346
10016.41 342
10017.35 374
10018.29 348
10019.24 346
10020.18 395
10021.13 314
10022.07 362
10023.02 362
10023.96 328
10024.91 342
10025.85 366
10026.80 358
10027.74 329
10028.69 351
10029.63 336
10030.58 332
10031.52 327
10032.47 332
10033.41 342
10034.36 352
10035.30 312
10036.25 305
10037.19 326
10038.14 323
10039.08 320
10040.03 325
10040.97 323
10041.92 323
10042.87 318
10043.81 313
10044.76 340
10045.70 321
10046.65 344
10047.59 361
10048.54 335
10049.49 319
10050.43 325
10051.38 350
10052.32 339
10053.27 344
10054.22 311
10055.16 319
10056.11 341
10057.05 345
10058.00 357
10058.95 359
10059.89 344
10060.84 330
10061.79 336
10062.73 357
10063.68 326
10064.63 315
10065.57 319
10066.52 332
10067.47 306
10068.41 308
10069.36 302
10070.31 318
10071.25 342
10072.20 313
10073.15 322
10074.10 337
10075.04 320
10075.99 325
10076.94 331
10077.88 290
10078.83 323
10079.78 329
10080.73 321
10081.67 314
10082.62 316
10083.57 319
10084.52 308
10085.46 327
10086.41 308
10087.36 299
10088.31 288
10089.25 313
10090.20 309
10091.15 278
10092.10 320
10093.05 303
10093.99 340
10094.94 319
10095.89 309
10096.84 311
10097.79 298
10098.73 323
10099.68 299
10100.63 306
10101.58 292
10102.53 319
10103.48 289
10104.42 276
10105.37 307
10106.32 305
10107.27 285
10108.22 313
10109.17 311
10110.12 326
10111.06 313
10112.01 298
10112.96 325
10113.91 306
10114.86 321
10115.81 281
10116.76 320
10117.71 307
10118.66 300
10119.61 313
10120.56 307
10121.50 301
10122.45 275
10123.40 324
10124.35 310
10125.30 309
10126.25 308
10127.20 302
10128.15 306
10129.10 315
10130.05 297
10131.00 299
10131.95 312
10132.90 329
10133.85 307
10134.80 291
10135.75 334
10136.70 337
10137.65 310
10138.60 296
10139.55 314
10140.50 312
10141.45 312
10142.40 304
10143.35 319
10144.30 331
10145.25 321
10146.20 314
10147.15 334
10148.10 286
10149.05 307
10150.00 308
10150.95 324
10151.90 310
10152.86 288
10153.81 304
10154.76 319
10155.71 304
10156.66 300
10157.61 333
10158.56 298
10159.51 329
10160.46 313
10161.41 307
10162.37 306
10163.32 318
10164.27 302
10165.22 337
10166.17 317
10167.12 318
10168.07 339
10169.03 324
10169.98 315
10170.93 324
10171.88 329
10172.83 351
10173.78 318
10174.74 340
10175.69 331
10176.64 342
10177.59 354
10178.54 311
10179.49 333
10180.45 316
10181.40 325
10182.35 351
10183.30 346
10184.26 343
10185.21 351
10186.16 335
10187.11 325
10188.06 360
10189.02 342
10189.97 350
10190.92 336
10191.87 356
10192.83 343
10193.78 344
10194.73 347
10195.69 342
10196.64 346
10197.59 322
10198.54 346
10199.50 361
10200.45 372
10201.40 344
10202.36 352
10203.31 342
10204.26 354
10205.22 332
10206.17 321
10207.12 340
10208.08 352
10209.03 336
10209.98 353
10210.94 333
10211.89 337
10212.84 334
10213.80 343
10214.75 346
10215.70 368
10216.66 372
10217.61 335
10218.56 364
10219.52 356
10220.47 318
10221.43 356
10222.38 362
10223.33 362
10224.29 364
10225.24 375
10226.20 376
10227.15 392
10228.11 396
10229.06 419
10230.01 398
10230.97 384
10231.92 396
10232.88 402
10233.83 405
10234.79 394
10235.74 356
10236.70 355
10237.65 359
10238.60 336
10239.56 340
10240.51 303
10241.47 338
10242.42 344
10243.38 346
10244.33 346
10245.29 333
10246.24 324
10247.20 340
10248.15 327
10249.11 318
10250.07 303
10251.02 319
10251.98 334
10252.93 299
10253.89 328
10254.84 295
10255.80 317
10256.75 303
10257.71 304
10258.67 309
10259.62 316
10260.58 315
10261.53 320
10262.49 320
10263.44 320
10264.40 310
10265.36 339
10266.31 326
10267.27 297
10268.22 291
10269.18 315
10270.14 325
10271.09 312
10272.05 301
10273.01 277
10273.96 311
10274.92 323
10275.87 316
10276.83 302
10277.79 313
10278.74 304
10279.70 336
10280.66 314
10281.61 293
10282.57 319
10283.53 329
10284.49 296
10285.44 290
10286.40 330
10287.36 301
10288.31 299
10289.27 309
10290.23 310
10291.18 308
10292.14 303
10293.10 294
10294.06 317
10295.01 315
10295.97 294
10296.93 308
10297.89 285
10298.84 294
10299.80 304
10300.76 313
10301.72 313
10302.67 295
10303.63 300
10304.59 308
10305.55 320
10306.51 325
10307.46 294
10308.42 310
10309.38 317
10310.34 308
10311.30 306
10312.25 308
10313.21 291
10314.17 288
10315.13 329
10316.09 307
10317.05 324
10318.00 270
10318.96 319
10319.92 319
10320.88 308
10321.84 296
10322.80 313
10323.76 282
10324.71 304
10325.67 321
10326.63 294
10327.59 300
10328.55 306
10329.51 312
10330.47 293
10331.43 310
10332.39 313
10333.35 290
10334.30 300
10335.26 335
10336.22 290
10337.18 273
10338.14 285
10339.10 304
10340.06 297
10341.02 288
10341.98 303
10342.94 313
10343.90 324
10344.86 299
10345.82 287
10346.78 293
10347.74 313
10348.70 307
10349.66 286
10350.62 297
10351.58 318
10352.54 317
10353.50 324
10354.46 329
10355.42 315
10356.38 307
10357.34 299
10358.30 294
10359.26 306
10360.22 312
10361.18 298
10362.14 292
10363.10 326
10364.06 316
10365.02 300
10365.98 291
10366.94 286
10367.90 300
10368.87 308
10369.83 310
10370.79 275
10371.75 263
10372.71 311
10373.67 296
10374.63 318
10375.59 311
10376.55 310
10377.51 265
10378.48 315
10379.44 309
10380.40 327
10381.36 312
10382.32 313
10383.28 312
10384.24 310
10385.21 257
10386.17 296
10387.13 296
10388.09 288
10389.05 284
10390.01 288
10390.98 289
10391.94 299
10392.90 318
10393.86 296
10394.82 306
10395.79 297
10396.75 295
10397.71 291
10398.67 291
10399.63 308
10400.60 295
10401.56 297
10402.52 283
10403.48 285
10404.45 291
10405.41 329
10406.37 309
10407.33 331
10408.30 308
10409.26 315
10410.22 314
10411.18 332
10412.15 310
10413.11 337
10414.07 338
10415.04 313
10416.00 341
10416.96 344
10417.93 312
10418.89 317
10419.85 348
10420.81 311
10421.78 321
10422.74 317
10423.70 321
10424.67 296
10425.63 288
10426.59 294
10427.56 300
10428.52 295
10429.49 281
10430.45 290
10431.41 303
10432.38 293
10433.34 304
10434.30 305
10435.27 301
10436.23 310
10437.20 271
10438.16 289
10439.12 278
10440.09 291
10441.05 274
10442.02 300
10442.98 307
10443.94 307
10444.91 278
10445.87 277
10446.84 291
10447.80 293
10448.77 296
10449.73 290
10450.70 311
10451.66 260
10452.63 282
10453.59 293
10454.55 262
10455.52 299
10456.48 258
10457.45 295
10458.41 285
10459.38 299
10460.34 303
10461.31 327
10462.27 279
10463.24 283
10464.20 288
10465.17 293
10466.14 293
10467.10 304
10468.07 269
10469.03 295
10470.00 274
10470.96 279
10471.93 280
10472.89 268
10473.86 282
10474.82 266
10475.79 278
10476.76 283
10477.72 294
10478.69 279
10479.65 269
10480.62 269
10481.59 288
10482.55 258
10483.52 273
10484.48 301
10485.45 279
10486.42 290
10487.38 275
10488.35 313
10489.32 278
10490.28 294
10491.25 276
10492.21 291
10493.18 278
10494.15 257
10495.11 282
10496.08 288
10497.05 282
10498.01 310
10498.98 292
10499.95 282
10500.92 283
10501.88 290
10502.85 288
10503.82 275
10504.78 260
10505.75 290
10506.72 280
10507.68 292
10508.65 252
10509.62 270
10510.59 278
10511.55 292
10512.52 259
10513.49 295
10514.46 281
10515.42 262
10516.39 291
10517.36 283
10518.33 276
10519.29 278
10520.26 294
10521.23 294
10522.20 254
10523.17 283
10524.13 290
10525.10 282
10526.07 295
10527.04 297
10528.01 308
10528.97 282
10529.94 283
10530.91 303
10531.88 299
10532.85 275
10533.82 265
10534.78 276
10535.75 275
10536.72 285
10537.69 281
10538.66 287
10539.63 307
10540.60 302
10541.56 301
10542.53 284
10543.50 275
10544.47 279
10545.44 309
10546.41 303
10547.38 304
10548.35 284
10549.32 299
10550.29 305
10551.25 295
10552.22 323
10553.19 317
10554.16 305
10555.13 294
10556.10 305
10557.07 296
10558.04 283
10559.01 286
10559.98 277
10560.95 303
10561.92 308
10562.89 292
10563.86 288
10564.83 264
10565.80 258
10566.77 283
10567.74 248
10568.71 285
10569.68 279
10570.65 272
10571.62 306
10572.59 293
10573.56 299
10574.53 284
10575.50 281
10576.47 263
10577.44 280
10578.41 293
10579.38 279
10580.35 272
10581.32 329
10582.29 276
10583.26 307
10584.23 309
10585.21 296
10586.18 277
10587.15 285
10588.12 274
10589.09 311
10590.06 292
10591.03 275
10592.00 283
10592.97 307
10593.94 292
10594.92 273
10595.89 321
10596.86 289
10597.83 325
10598.80 308
10599.77 278
10600.74 273
10601.71 281
10602.69 285
10603.66 268
10604.63 277
10605.60 291
10606.57 299
10607.54 292
10608.52 300
10609.49 266
10610.46 285
10611.43 269
10612.40 301
10613.38 272
10614.35 251
10615.32 257
10616.29 291
10617.27 268
10618.24 280
10619.21 287
10620.18 297
10621.15 257
10622.13 299
10623.10 279
10624.07 277
10625.04 278
10626.02 276
10626.99 312
10627.96 295
10628.94 302
10629.91 282
10630.88 284
10631.85 289
10632.83 256
10633.80 288
10634.77 276
10635.75 303
10636.72 292
10637.69 281
10638.67 258
10639.64 296
10640.61 254
10641.59 296
10642.56 286
10643.53 290
10644.51 247
10645.48 288
10646.45 288
10647.43 274
10648.40 275
10649.37 292
10650.35 281
10651.32 241
10652.30 285
10653.27 274
10654.24 293
10655.22 298
10656.19 309
10657.16 283
10658.14 300
10659.11 297
10660.09 290
10661.06 260
10662.04 284
10663.01 291
10663.98 291
10664.96 256
10665.93 269
10666.91 292
10667.88 295
10668.86 287
10669.83 282
10670.81 286
10671.78 291
10672.76 266
10673.73 278
10674.71 279
10675.68 295
10676.66 288
10677.63 297
10678.61 284
10679.58 265
10680.56 278
10681.53 281
10682.51 274
10683.48 291
10684.46 297
10685.43 293
10686.41 289
10687.38 274
10688.36 267
10689.33 281
10690.31 275
10691.28 290
10692.26 265
10693.24 251
10694.21 266
10695.19 269
10696.16 279
10697.14 257
10698.12 278
10699.09 273
10700.07 290
10701.04 241
10702.02 243
10703.00 243
10703.97 262
10704.95 261
10705.92 250
10706.90 257
10707.88 265
10708.85 275
10709.83 253
10710.81 255
10711.78 251
10712.76 290
10713.74 265
10714.71 280
10715.69 245
10716.67 296
10717.64 283
10718.62 284
10719.60 256
10720.57 273
10721.55 248
10722.53 262
10723.50 265
10724.48 275
10725.46 296
10726.44 263
10727.41 255
10728.39 287
10729.37 274
10730.35 283
10731.32 270
10732.30 237
10733.28 289
10734.26 273
10735.23 258
10736.21 281
10737.19 272
10738.17 287
10739.14 269
10740.12 278
10741.10 272
10742.08 272
10743.06 265
10744.03 258
10745.01 251
10745.99 261
10746.97 257
10747.95 269
10748.92 265
10749.90 268
10750.88 256
10751.86 263
10752.84 263
10753.82 286
10754.79 260
10755.77 232
10756.75 255
10757.73 252
10758.71 293
10759.69 269
10760.67 265
10761.65 279
10762.62 285
10763.60 253
10764.58 293
10765.56 277
10766.54 291
10767.52 281
10768.50 282
10769.48 250
10770.46 248
10771.44 271
10772.42 302
10773.39 289
10774.37 289
10775.35 271
10776.33 264
10777.31 290
10778.29 270
10779.27 262
10780.25 255
10781.23 265
10782.21 270
10783.19 265
10784.17 280
10785.15 259
10786.13 249
10787.11 284
10788.09 275
10789.07 255
10790.05 254
10791.03 260
10792.01 269
10792.99 257
10793.97 279
10794.95 286
10795.93 264
10796.91 278
10797.89 280
10798.87 276
10799.85 245
10800.83 278
10801.82 280
10802.80 275
10803.78 277
10804.76 276
10805.74 256
10806.72 279
10807.70 256
10808.68 255
10809.66 246
10810.64 262
10811.62 263
10812.61 257
10813.59 268
10814.57 278
10815.55 299
10816.53 295
10817.51 310
10818.49 295
10819.47 279
10820.46 277
10821.44 256
10822.42 243
10823.40 280
10824.38 291
10825.36 258
10826.35 259
10827.33 273
10828.31 276
10829.29 266
10830.27 266
10831.25 277
10832.24 306
10833.22 277
10834.20 299
10835.18 270
10836.17 298
10837.15 293
10838.13 273
10839.11 289
10840.09 307
10841.08 291
10842.06 284
10843.04 305
10844.02 302
10845.01 278
10845.99 297
10846.97 286
10847.96 290
10848.94 281
10849.92 294
10850.90 287
10851.89 275
10852.87 270
10853.85 286
10854.84 306
10855.82 299
10856.80 276
10857.78 290
10858.77 289
10859.75 282
10860.73 275
10861.72 277
10862.70 290
10863.68 278
10864.67 294
10865.65 300
10866.64 280
10867.62 318
10868.60 322
10869.59 303
10870.57 270
10871.55 312
10872.54 287
10873.52 290
10874.51 305
10875.49 285
10876.47 307
10877.46 276
10878.44 306
10879.43 317
10880.41 306
10881.39 286
10882.38 289
10883.36 300
10884.35 306
10885.33 305
10886.32 303
10887.30 309
10888.29 288
10889.27 283
10890.25 299
10891.24 306
10892.22 303
10893.21 295
10894.19 292
10895.18 302
10896.16 310
10897.15 294
10898.13 334
10899.12 339
10900.10 326
10901.09 342
10902.07 349
10903.06 310
10904.04 328
10905.03 319
10906.01 332
10907.00 330
10907.99 336
10908.97 327
10909.96 339
10910.94 323
10911.93 333
10912.91 343
10913.90 347
10914.88 308
10915.87 337
10916.86 362
10917.84 361
10918.83 328
10919.81 317
10920.80 318
10921.79 316
10922.77 316
10923.76 343
10924.74 337
10925.73 341
10926.72 343
10927.70 322
10928.69 372
10929.68 358
10930.66 346
10931.65 358
10932.64 365
10933.62 385
10934.61 364
10935.60 385
10936.58 386
10937.57 378
10938.56 408
10939.54 391
10940.53 377
10941.52 413
10942.50 402
10943.49 407
10944.48 409
10945.47 401
10946.45 426
10947.44 426
10948.43 472
10949.41 477
10950.40 464
10951.39 483
10952.38 461
10953.36 437
10954.35 443
10955.34 416
10956.33 421
10957.31 432
10958.30 424
10959.29 438
10960.28 425
10961.27 381
10962.25 399
10963.24 400
10964.23 376
10965.22 409
10966.21 393
10967.19 410
10968.18 394
10969.17 379
10970.16 382
10971.15 400
10972.13 399
10973.12 420
10974.11 416
10975.10 385
10976.09 380
10977.08 401
10978.07 418
10979.05 417
10980.04 427
10981.03 405
10982.02 404
10983.01 414
10984.00 430
10984.99 462
10985.98 449
10986.96 520
10987.95 531
10988.94 551
10989.93 610
10990.92 566
10991.91 655
10992.90 599
10993.89 581
10994.88 585
10995.87 518
10996.86 512
10997.85 495
10998.84 450
10999.83 446
11000.82 428
11001.81 389
11002.79 399
11003.78 400
11004.77 400
11005.76 410
11006.75 399
11007.74 385
11008.73 374
11009.72 388
11010.71 390
11011.70 384
11012.69 337
11013.68 371
11014.67 349
11015.67 374
11016.66 362
11017.65 369
11018.64 388
11019.63 386
11020.62 349
11021.61 333
11022.60 386
11023.59 364
11024.58 385
11025.57 370
11026.56 365
11027.55 362
11028.54 334
11029.53 380
11030.52 321
11031.52 329
11032.51 347
11033.50 356
11034.49 359
11035.48 339
11036.47 340
11037.46 344
11038.45 364
11039.45 324
11040.44 328
11041.43 325
11042.42 312
11043.41 333
11044.40 354
11045.39 309
11046.39 330
11047.38 341
11048.37 330
11049.36 323
11050.35 339
11051.35 346
11052.34 354
11053.33 312
11054.32 332
11055.31 328
11056.31 329
11057.30 315
11058.29 335
11059.28 306
11060.27 306
11061.27 325
11062.26 333
11063.25 331
11064.24 329
11065.24 321
11066.23 339
11067.22 335
11068.21 336
11069.21 357
11070.20 325
11071.19 329
11072.19 328
11073.18 324
11074.17 337
11075.16 334
11076.16 335
11077.15 327
11078.14 339
11079.14 318
11080.13 328
11081.12 340
11082.12 330
11083.11 302
11084.10 336
11085.10 318
11086.09 319
11087.08 331
11088.08 327
11089.07 334
11090.06 315
11091.06 311
11092.05 346
11093.04 320
11094.04 335
11095.03 320
11096.03 322
11097.02 329
11098.01 339
11099.01 335
11100.00 305
11101.00 295
11101.99 322
11102.98 304
11103.98 281
11104.97 308
11105.97 304
11106.96 333
11107.96 315
11108.95 302
11109.95 313
11110.94 323
11111.93 308
11112.93 291
11113.92 326
11114.92 314
11115.91 327
11116.91 311
11117.90 333
11118.90 321
11119.89 328
11120.89 311
11121.88 316
11122.88 335
11123.87 336
11124.87 328
11125.86 317
11126.86 321
11127.85 342
11128.85 348
11129.84 337
11130.84 322
11131.84 316
11132.83 317
11133.83 310
11134.82 321
11135.82 318
11136.81 297
11137.81 299
11138.81 311
11139.80 321
11140.80 293
11141.79 293
11142.79 305
11143.79 318
11144.78 316
11145.78 300
11146.77 290
11147.77 285
11148.77 313
11149.76 301
11150.76 306
11151.75 311
11152.75 274
11153.75 282
11154.74 318
11155.74 304
11156.74 281
11157.73 277
11158.73 299
11159.73 306
11160.72 288
11161.72 292
11162.72 297
11163.71 280
11164.71 302
11165.71 305
11166.71 257
11167.70 281
11168.70 305
11169.70 281
11170.69 281
11171.69 286
11172.69 286
11173.69 311
11174.68 289
11175.68 282
11176.68 283
11177.68 307
11178.67 294
11179.67 299
11180.67 312
11181.67 314
11182.66 280
11183.66 292
11184.66 279
11185.66 279
11186.66 306
11187.65 305
11188.65 319
11189.65 302
11190.65 300
11191.65 293
11192.64 314
11193.64 278
11194.64 286
11195.64 295
11196.64 321
11197.64 297
11198.63 282
11199.63 291
11200.63 291
11201.63 277
11202.63 281
11203.63 285
11204.63 301
11205.63 300
11206.62 279
11207.62 316
11208.62 281
11209.62 278
11210.62 277
11211.62 294
11212.62 269
11213.62 271
11214.62 300
11215.62 287
11216.61 302
11217.61 266
11218.61 260
11219.61 259
11220.61 278
11221.61 281
11222.61 267
11223.61 301
11224.61 297
11225.61 282
11226.61 284
11227.61 296
11228.61 264
11229.61 299
11230.61 298
11231.61 280
11232.61 258
11233.61 274
11234.61 289
11235.61 290
11236.61 267
11237.61 284
11238.61 261
11239.61 290
11240.61 283
11241.61 284
11242.61 297
11243.61 288
11244.61 309
11245.61 299
11246.61 269
11247.61 280
11248.62 300
11249.62 306
11250.62 307
11251.62 270
11252.62 298
11253.62 270
11254.62 301
11255.62 292
11256.62 290
11257.62 278
11258.62 278
11259.63 301
11260.63 306
11261.63 285
11262.63 291
11263.63 303
11264.63 277
11265.63 319
11266.64 280
11267.64 291
11268.64 289
11269.64 299
11270.64 295
11271.64 293
11272.65 292
11273.65 305
11274.65 341
11275.65 308
11276.65 294
11277.65 293
11278.66 313
11279.66 303
11280.66 315
11281.66 285
11282.67 304
11283.67 309
11284.67 295
11285.67 272
11286.67 301
11287.68 273
11288.68 288
11289.68 306
11290.68 289
11291.69 286
11292.69 289
11293.69 289
11294.70 290
11295.70 313
11296.70 291
11297.70 297
11298.71 299
11299.71 294
11300.71 298
11301.72 298
11302.72 283
11303.72 305
11304.72 310
11305.73 312
11306.73 312
11307.73 318
11308.74 314
11309.74 298
11310.74 298
11311.75 289
11312.75 286
11313.76 290
11314.76 298
11315.76 290
11316.77 293
11317.77 276
11318.77 295
11319.78 300
11320.78 299
11321.79 292
11322.79 291
11323.79 291
11324.80 315
11325.80 294
11326.81 277
11327.81 297
11328.81 314
11329.82 330
11330.82 320
11331.83 313
11332.83 306
11333.84 320
11334.84 306
11335.85 295
11336.85 302
11337.85 304
11338.86 305
11339.86 302
11340.87 291
11341.87 291
11342.88 294
11343.88 302
11344.89 312
11345.89 299
11346.90 310
11347.90 308
11348.91 330
11349.91 309
11350.92 302
11351.92 297
11352.93 309
11353.94 294
11354.94 279
11355.95 299
11356.95 312
11357.96 325
11358.96 302
11359.97 298
11360.97 285
11361.98 313
11362.99 302
11363.99 301
11365.00 296
11366.00 302
11367.01 308
11368.02 309
11369.02 304
11370.03 297
11371.03 286
11372.04 299
11373.05 305
11374.05 293
11375.06 302
11376.06 290
11377.07 318
11378.08 330
11379.08 320
11380.09 303
11381.10 305
11382.10 303
11383.11 316
11384.12 311
11385.12 299
11386.13 306
11387.14 323
11388.14 342
11389.15 330
11390.16 340
11391.17 304
11392.17 318
11393.18 304
11394.19 314
11395.19 305
11396.20 325
11397.21 341
11398.22 315
11399.22 318
11400.23 318
11401.24 316
11402.25 331
11403.25 325
11404.26 319
11405.27 353
11406.28 362
11407.28 357
11408.29 358
11409.30 320
11410.31 334
11411.31 310
11412.32 328
11413.33 348
11414.34 365
11415.35 333
11416.35 348
11417.36 344
11418.37 323
11419.38 326
11420.39 343
11421.40 362
11422.40 357
11423.41 336
11424.42 343
11425.43 363
11426.44 351
11427.45 339
11428.46 345
11429.46 365
11430.47 369
11431.48 341
11432.49 353
11433.50 369
11434.51 360
11435.52 339
11436.53 347
11437.54 362
11438.54 375
11439.55 376
11440.56 376
11441.57 385
11442.58 373
11443.59 378
11444.60 384
11445.61 392
11446.62 382
11447.63 389
11448.64 370
11449.65 395
11450.66 393
11451.67 389
11452.68 386
11453.69 377
11454.70 364
11455.71 372
11456.72 395
11457.73 395
11458.74 403
11459.75 401
11460.76 371
11461.77 400
11462.78 437
11463.79 397
11464.80 424
11465.81 406
11466.82 422
11467.83 406
11468.84 411
11469.85 432
11470.86 440
11471.87 433
11472.88 404
11473.89 443
11474.90 463
11475.91 407
11476.92 404
11477.93 436
11478.95 413
11479.96 413
11480.97 424
11481.98 429
11482.99 424
11484.00 449
11485.01 474
11486.02 420
11487.03 383
11488.05 433
11489.06 452
11490.07 410
11491.08 429
11492.09 455
11493.10 453
11494.11 447
11495.13 420
11496.14 451
11497.15 452
11498.16 470
11499.17 443
11500.18 464
11501.20 467
11502.21 446
11503.22 451
11504.23 478
11505.24 471
11506.26 478
11507.27 487
11508.28 492
11509.29 482
11510.30 490
11511.32 506
11512.33 518
11513.34 465
11514.35 458
11515.37 476
11516.38 511
11517.39 504
11518.40 488
11519.42 519
11520.43 504
11521.44 521
11522.45 548
11523.47 496
11524.48 524
11525.49 546
11526.51 522
11527.52 541
11528.53 513
11529.55 517
11530.56 563
11531.57 570
11532.59 532
11533.60 573
11534.61 573
11535.63 558
11536.64 574
11537.65 576
11538.67 589
11539.68 568
11540.69 629
11541.71 665
11542.72 644
11543.73 606
11544.75 631
11545.76 685
11546.78 655
11547.79 660
11548.80 669
11549.82 679
11550.83 683
11551.85 729
11552.86 726
11553.87 729
11554.89 766
11555.90 716
11556.92 706
11557.93 786
11558.95 761
11559.96 765
11560.97 790
11561.99 783
11563.00 784
11564.02 797
11565.03 836
11566.05 873
11567.06 875
11568.08 921
11569.09 932
11570.11 925
11571.12 987
11572.14 1069
11573.15 1080
11574.17 1156
11575.18 1156
11576.20 1214
11577.21 1222
11578.23 1207
11579.24 1274
11580.26 1299
11581.27 1325
11582.29 1367
11583.30 1423
11584.32 1444
11585.33 1522
11586.35 1600
11587.37 1802
11588.38 2009
11589.40 2290
11590.41 2592
11591.43 2889
11592.44 3096
11593.46 3190
11594.48 3322
11595.49 3326
11596.51 3208
11597.52 2967
11598.54 2598
11599.56 2403
11600.57 2152
11601.59 1913
11602.61 1719
11603.62 1507
11604.64 1384
11605.66 1281
11606.67 1213
11607.69 1167
11608.70 1120
11609.72 1092
11610.74 1030
11611.75 1002
11612.77 976
11613.79 947
11614.81 893
11615.82 846
11616.84 862
11617.86 844
11618.87 797
11619.89 805
11620.91 819
11621.92 769
11622.94 786
11623.96 779
11624.98 838
11625.99 808
11627.01 764
11628.03 813
11629.05 812
11630.06 806
11631.08 778
11632.10 797
11633.12 828
11634.13 799
11635.15 761
11636.17 755
11637.19 755
11638.20 746
11639.22 703
11640.24 685
11641.26 657
11642.28 671
11643.29 627
11644.31 634
11645.33 634
11646.35 642
11647.37 648
11648.39 622
11649.40 619
11650.42 622
11651.44 657
11652.46 635
11653.48 647
11654.50 644
11655.51 646
11656.53 653
11657.55 661
11658.57 666
11659.59 651
11660.61 642
11661.63 647
11662.65 658
11663.67 657
11664.68 650
11665.70 696
11666.72 733
11667.74 713
11668.76 731
11669.78 713
11670.80 739
11671.82 743
11672.84 697
11673.86 734
11674.88 719
11675.90 736
11676.92 728
11677.94 709
11678.96 734
11679.98 686
11680.99 734
11682.01 749
11683.03 727
11684.05 705
11685.07 676
11686.09 688
11687.11 691
11688.13 712
11689.15 663
11690.17 658
11691.19 686
11692.21 691
11693.24 673
11694.26 672
11695.28 639
11696.30 693
11697.32 665
11698.34 617
11699.36 618
11700.38 656
11701.40 585
11702.42 620
11703.44 612
11704.46 594
11705.48 609
11706.50 614
11707.52 606
11708.54 594
11709.57 610
11710.59 615
11711.61 581
11712.63 589
11713.65 589
11714.67 563
11715.69 559
11716.71 547
11717.73 530
11718.76 509
11719.78 550
11720.80 543
11721.82 556
11722.84 516
11723.86 503
11724.89 523
11725.91 533
11726.93 512
11727.95 493
11728.97 534
11729.99 516
11731.02 524
11732.04 545
11733.06 531
11734.08 541
11735.10 520
11736.13 509
11737.15 533
11738.17 527
11739.19 522
11740.22 547
11741.24 507
11742.26 546
11743.28 515
11744.30 488
11745.33 499
11746.35 515
11747.37 513
11748.40 501
11749.42 498
11750.44 500
11751.46 466
11752.49 444
11753.51 456
11754.53 452
11755.56 479
11756.58 452
11757.60 463
11758.62 464
11759.65 459
11760.67 456
11761.69 470
11762.72 456
11763.74 444
11764.76 466
11765.79 442
11766.81 435
11767.83 433
11768.86 434
11769.88 455
11770.91 445
11771.93 432
11772.95 433
11773.98 425
11775.00 423
11776.02 418
11777.05 451
11778.07 428
11779.10 405
11780.12 418
11781.14 410
11782.17 423
11783.19 435
11784.22 393
11785.24 403
11786.26 373
11787.29 368
11788.31 383
11789.34 363
11790.36 382
11791.39 382
11792.41 384
11793.44 385
11794.46 351
11795.49 379
11796.51 383
11797.54 347
11798.56 375
11799.59 384
11800.61 354
11801.63 357
11802.66 340
11803.69 374
11804.71 360
11805.74 371
11806.76 381
11807.79 367
11808.81 362
11809.84 364
11810.86 343
11811.89 354
11812.91 355
11813.94 356
11814.96 351
11815.99 335
11817.01 346
11818.04 315
11819.07 366
11820.09 337
11821.12 345
11822.14 329
11823.17 350
11824.20 347
11825.22 354
11826.25 332
11827.27 359
11828.30 335
11829.33 355
11830.35 363
11831.38 349
11832.40 336
11833.43 355
11834.46 357
11835.48 342
11836.51 329
11837.54 333
11838.56 355
11839.59 356
11840.62 357
11841.64 356
11842.67 375
11843.70 347
11844.72 349
11845.75 347
11846.78 334
11847.80 343
11848.83 302
11849.86 312
11850.89 335
11851.91 349
11852.94 325
11853.97 359
11854.99 325
11856.02 326
11857.05 313
11858.08 343
11859.10 314
11860.13 346
11861.16 329
11862.19 321
11863.21 337
11864.24 307
11865.27 346
11866.30 329
11867.33 342
11868.35 336
11869.38 325
11870.41 353
11871.44 318
11872.47 319
11873.49 336
11874.52 306
11875.55 323
11876.58 359
11877.61 315
11878.63 299
11879.66 322
11880.69 336
11881.72 321
11882.75 306
11883.78 338
11884.81 315
11885.83 340
11886.86 335
11887.89 315
11888.92 352
11889.95 371
11890.98 341
11892.01 350
11893.04 328
11894.06 358
11895.09 362
11896.12 351
11897.15 334
11898.18 358
11899.21 318
11900.24 331
11901.27 355
11902.30 349
11903.33 308
11904.36 317
11905.39 337
11906.42 323
11907.45 309
11908.48 330
11909.50 347
11910.53 348
11911.56 330
11912.59 349
11913.62 310
11914.65 334
11915.68 337
11916.71 344
11917.74 359
11918.77 330
11919.80 381
11920.83 376
11921.86 391
11922.89 359
11923.92 368
11924.95 354
11925.99 344
11927.02 320
11928.05 327
11929.08 339
11930.11 326
11931.14 314
11932.17 314
11933.20 328
11934.23 318
11935.26 289
11936.29 322
11937.32 323
11938.35 320
11939.38 307
11940.41 322
11941.45 317
11942.48 304
11943.51 314
11944.54 310
11945.57 317
11946.60 320
11947.63 304
11948.66 293
11949.70 296
11950.73 307
11951.76 321
11952.79 308
11953.82 292
11954.85 322
11955.88 338
11956.92 314
11957.95 326
11958.98 285
11960.01 318
11961.04 310
11962.08 294
11963.11 317
11964.14 307
11965.17 295
11966.20 309
11967.24 298
11968.27 325
11969.30 329
11970.33 328
11971.36 334
11972.40 329
11973.43 313
11974.46 310
11975.49 320
11976.53 303
11977.56 289
11978.59 327
11979.62 333
11980.66 312
11981.69 327
11982.72 318
11983.76 331
11984.79 315
11985.82 309
11986.85 309
11987.89 313
11988.92 297
11989.95 314
11990.99 322
11992.02 328
11993.05 332
11994.09 328
11995.12 302
11996.15 300
11997.19 305
11998.22 327
11999.25 312
12000.29 300
12001.32 318
12002.35 351
12003.39 346
12004.42 336
12005.46 316
12006.49 365
12007.52 361
12008.56 317
12009.59 317
12010.63 322
12011.66 330
12012.69 341
12013.73 366
12014.76 349
12015.80 342
12016.83 342
12017.86 320
12018.90 325
12019.93 332
12020.97 345
12022.00 348
12023.04 326
12024.07 325
12025.11 334
12026.14 326
12027.18 345
12028.21 325
12029.25 348
12030.28 314
12031.32 312
12032.35 323
12033.39 328
12034.42 321
12035.46 302
12036.49 341
12037.53 325
12038.56 332
12039.60 317
12040.63 369
12041.67 297
12042.70 295
12043.74 307
12044.77 321
12045.81 307
12046.84 315
12047.88 327
12048.92 345
12049.95 345
12050.99 316
12052.02 321
12053.06 325
12054.09 319
12055.13 335
12056.17 341
12057.20 323
12058.24 334
12059.27 336
12060.31 334
12061.35 309
12062.38 335
12063.42 312
12064.46 335
12065.49 290
12066.53 302
12067.56 321
12068.60 330
12069.64 341
12070.67 325
12071.71 313
12072.75 339
12073.78 339
12074.82 338
12075.86 346
12076.89 324
12077.93 345
12078.97 310
12080.01 328
12081.04 353
12082.08 346
12083.12 345
12084.15 358
12085.19 348
12086.23 374
12087.27 381
12088.30 385
12089.34 360
12090.38 367
12091.41 391
12092.45 361
12093.49 365
12094.53 368
12095.57 356
12096.60 374
12097.64 386
12098.68 371
12099.72 355
12100.75 357
12101.79 354
12102.83 341
12103.87 334
12104.91 336
12105.94 336
12106.98 329
12108.02 311
12109.06 320
12110.10 303
12111.14 321
12112.17 338
12113.21 317
12114.25 319
12115.29 304
12116.33 306
12117.37 329
12118.40 295
12119.44 315
12120.48 290
12121.52 320
12122.56 314
12123.60 306
12124.64 297
12125.68 304
12126.72 332
12127.75 322
12128.79 311
12129.83 300
12130.87 313
12131.91 307
12132.95 330
12133.99 325
12135.03 277
12136.07 294
12137.11 306
12138.15 317
12139.19 305
12140.23 289
12141.27 296
12142.31 322
12143.35 318
12144.38 326
12145.42 293
12146.46 333
12147.50 319
12148.54 307
12149.58 325
12150.62 268
12151.66 289
12152.70 283
12153.74 285
12154.78 287
12155.82 286
12156.87 280
12157.91 309
12158.95 276
12159.99 279
12161.03 289
12162.07 323
12163.11 312
12164.15 289
12165.19 269
12166.23 317
12167.27 300
12168.31 302
12169.35 297
12170.39 294
12171.43 290
12172.47 296
12173.52 283
12174.56 271
12175.60 299
12176.64 276
12177.68 306
12178.72 297
12179.76 284
12180.80 289
12181.85 301
12182.89 279
12183.93 265
12184.97 298
12186.01 278
12187.05 291
12188.09 291
12189.14 293
12190.18 274
12191.22 261
12192.26 277
12193.30 275
12194.34 264
12195.39 301
12196.43 277
12197.47 289
12198.51 274
12199.55 289
12200.60 295
12201.64 290
12202.68 277
12203.72 263
12204.77 292
12205.81 281
12206.85 298
12207.89 280
12208.94 283
12209.98 282
12211.02 260
12212.06 276
12213.11 272
12214.15 311
12215.19 271
12216.23 263
12217.28 270
12218.32 256
12219.36 287
12220.41 318
12221.45 289
12222.49 288
12223.54 275
12224.58 295
12225.62 260
12226.66 270
12227.71 310
12228.75 281
12229.79 268
12230.84 277
12231.88 287
12232.93 278
12233.97 286
12235.01 283
12236.06 277
12237.10 285
12238.14 278
12239.19 289
12240.23 305
12241.28 255
12242.32 287
12243.36 258
12244.41 285
12245.45 281
12246.50 267
12247.54 265
12248.58 263
12249.63 279
12250.67 253
12251.72 265
12252.76 265
12253.80 263
12254.85 285
12255.89 298
12256.94 287
12257.98 280
12259.03 286
12260.07 276
12261.12 268
12262.16 274
12263.21 288
12264.25 276
12265.30 252
12266.34 284
12267.39 264
12268.43 282
12269.48 268
12270.52 268
12271.57 267
12272.61 248
12273.66 266
12274.70 253
12275.75 260
12276.79 254
12277.84 251
12278.88 254
12279.93 277
12280.98 239
12282.02 286
12283.07 287
12284.11 270
12285.16 253
12286.20 263
12287.25 274
12288.30 243
12289.34 261
12290.39 262
12291.43 254
12292.48 234
12293.53 253
12294.57 244
12295.62 260
12296.66 227
12297.71 251
12298.76 255
12299.80 266
12300.85 241
12301.90 266
12302.94 243
12303.99 260
12305.04 246
12306.08 251
12307.13 245
12308.18 231
12309.22 245
12310.27 285
12311.32 235
12312.36 247
12313.41 247
12314.46 239
12315.50 249
12316.55 255
12317.60 250
12318.65 231
12319.69 238
12320.74 258
12321.79 257
12322.83 229
12323.88 243
12324.93 276
12325.98 248
12327.02 262
12328.07 251
12329.12 240
12330.17 243
12331.21 227
12332.26 231
12333.31 259
12334.36 254
12335.41 238
12336.45 235
12337.50 257
12338.55 248
12339.60 220
12340.65 257
12341.69 276
12342.74 253
12343.79 236
12344.84 265
12345.89 265
12346.94 256
12347.98 280
12349.03 272
12350.08 253
12351.13 220
12352.18 247
12353.23 257
12354.28 240
12355.32 233
12356.37 246
12357.42 257
12358.47 266
12359.52 257
12360.57 266
12361.62 261
12362.67 237
12363.72 254
12364.76 234
12365.81 247
12366.86 251
12367.91 256
12368.96 238
12370.01 229
12371.06 235
12372.11 269
12373.16 238
12374.21 235
12375.26 235
12376.31 248
12377.36 242
12378.41 220
12379.46 255
12380.51 247
12381.56 231
12382.61 243
12383.66 251
12384.71 250
12385.76 238
12386.81 249
12387.86 253
12388.91 244
12389.96 239
12391.01 215
12392.06 266
12393.11 247
12394.16 239
12395.21 235
12396.26 233
12397.31 244
12398.36 249
12399.41 260
12400.46 233
12401.51 222
12402.56 236
12403.61 248
12404.66 238
12405.71 228
12406.77 214
12407.82 269
12408.87 267
12409.92 246
12410.97 239
12412.02 226
12413.07 255
12414.12 250
12415.17 226
12416.23 234
12417.28 233
12418.33 250
12419.38 245
12420.43 208
12421.48 221
12422.53 248
12423.59 251
12424.64 243
12425.69 222
12426.74 227
12427.79 268
12428.84 241
12429.90 253
12430.95 242
12432.00 251
12433.05 257
12434.10 263
12435.16 256
12436.21 223
12437.26 212
12438.31 233
12439.37 234
12440.42 222
12441.47 228
12442.52 241
12443.58 263
12444.63 254
12445.68 247
12446.73 245
12447.79 260
12448.84 244
12449.89 244
12450.94 235
12452.00 240
12453.05 229
12454.10 239
12455.16 219
12456.21 236
12457.26 230
12458.31 233
12459.37 267
12460.42 243
12461.47 234
12462.53 247
12463.58 250
12464.63 264
12465.69 262
12466.74 280
12467.79 262
12468.85 259
12469.90 232
12470.95 258
12472.01 226
12473.06 237
12474.12 262
12475.17 270
12476.22 246
12477.28 267
12478.33 284
12479.39 262
12480.44 260
12481.49 259
12482.55 287
12483.60 261
12484.66 265
12485.71 272
12486.76 301
12487.82 277
12488.87 263
12489.93 278
12490.98 265
12492.04 265
12493.09 262
12494.15 256
12495.20 245
12496.25 261
12497.31 257
12498.36 265
12499.42 254
12500.47 253
12501.53 222
12502.58 252
12503.64 228
12504.69 221
12505.75 238
12506.80 260
12507.86 250
12508.91 243
12509.97 248
12511.03 227
12512.08 232
12513.14 226
12514.19 248
12515.25 236
12516.30 234
12517.36 256
12518.41 252
12519.47 227
12520.52 254
12521.58 253
12522.64 257
12523.69 226
12524.75 239
12525.80 232
12526.86 238
12527.92 230
12528.97 220
12530.03 253
12531.08 256
12532.14 255
12533.20 239
12534.25 251
12535.31 238
12536.37 241
12537.42 251
12538.48 269
12539.54 249
12540.59 258
12541.65 256
12542.70 255
12543.76 242
12544.82 266
12545.88 264
12546.93 243
12547.99 271
12549.05 260
12550.10 262
12551.16 257
12552.22 264
12553.27 273
12554.33 254
12555.39 262
12556.45 281
12557.50 285
12558.56 292
12559.62 302
12560.67 277
12561.73 290
12562.79 279
12563.85 302
12564.90 292
12565.96 296
12567.02 289
12568.08 303
12569.14 291
12570.19 318
12571.25 293
12572.31 336
12573.37 309
12574.42 304
12575.48 298
12576.54 275
12577.60 276
12578.66 253
12579.72 269
12580.77 261
12581.83 268
12582.89 262
12583.95 269
12585.01 268
12586.07 255
12587.12 237
12588.18 240
12589.24 247
12590.30 255
12591.36 244
12592.42 248
12593.48 245
12594.53 245
12595.59 255
12596.65 243
12597.71 233
12598.77 269
12599.83 234
12600.89 235
12601.95 259
12603.01 250
12604.07 253
12605.13 257
12606.18 264
12607.24 247
12608.30 263
12609.36 274
12610.42 258
12611.48 250
12612.54 256
12613.60 272
12614.66 230
12615.72 205
12616.78 249
12617.84 264
12618.90 250
12619.96 266
12621.02 265
12622.08 265
12623.14 238
12624.20 253
12625.26 254
12626.32 269
12627.38 279
12628.44 248
12629.50 253
12630.56 245
12631.62 258
12632.68 268
12633.74 259
12634.80 251
12635.86 264
12636.92 267
12637.98 262
12639.04 275
12640.11 273
12641.17 277
12642.23 276
12643.29 271
12644.35 301
12645.41 288
12646.47 282
12647.53 280
12648.59 311
12649.65 327
12650.72 290
12651.78 305
12652.84 291
12653.90 285
12654.96 272
12656.02 258
12657.08 278
12658.14 266
12659.21 276
12660.27 280
12661.33 290
12662.39 254
12663.45 280
12664.51 272
12665.58 269
12666.64 275
12667.70 291
12668.76 277
12669.82 284
12670.89 261
12671.95 278
12673.01 280
12674.07 255
12675.13 295
12676.20 283
12677.26 286
12678.32 269
12679.38 270
12680.45 283
12681.51 298
12682.57 289
12683.63 273
12684.70 308
12685.76 309
12686.82 283
12687.88 277
12688.95 309
12690.01 301
12691.07 309
12692.14 329
12693.20 307
12694.26 309
12695.32 313
12696.39 311
12697.45 311
12698.51 281
12699.58 296
12700.64 299
12701.70 279
12702.77 280
12703.83 255
12704.89 264
12705.96 272
12707.02 284
12708.08 271
12709.15 255
12710.21 258
12711.28 301
12712.34 291
12713.40 311
12714.47 283
12715.53 285
12716.59 285
12717.66 284
12718.72 297
12719.79 293
12720.85 280
12721.92 266
12722.98 278
12724.04 279
12725.11 272
12726.17 261
12727.24 254
12728.30 268
12729.37 273
12730.43 247
12731.49 280
12732.56 281
12733.62 287
12734.69 286
12735.75 276
12736.82 270
12737.88 265
12738.95 262
12740.01 236
12741.08 266
12742.14 238
12743.21 257
12744.27 246
12745.34 250
12746.40 230
12747.47 277
12748.53 238
12749.60 257
12750.66 261
12751.73 257
12752.79 255
12753.86 237
12754.93 236
12755.99 249
12757.06 238
12758.12 258
12759.19 221
12760.25 263
12761.32 251
12762.39 228
12763.45 229
12764.52 239
12765.58 247
12766.65 257
12767.72 243
12768.78 242
12769.85 231
12770.91 246
12771.98 238
12773.05 240
12774.11 228
12775.18 242
12776.25 206
12777.31 236
12778.38 222
12779.45 240
12780.51 256
12781.58 252
12782.65 213
12783.71 210
12784.78 236
12785.85 224
12786.91 222
12787.98 228
12789.05 210
12790.11 225
12791.18 255
12792.25 245
12793.31 255
12794.38 229
12795.45 246
12796.52 230
12797.58 213
12798.65 233
12799.72 238
12800.79 257
12801.85 233
12802.92 221
12803.99 240
12805.06 240
12806.12 246
12807.19 257
12808.26 229
12809.33 229
12810.39 236
12811.46 247
12812.53 241
12813.60 232
12814.67 230
12815.73 245
12816.80 253
12817.87 232
12818.94 243
12820.01 226
12821.08 228
12822.14 236
12823.21 245
12824.28 223
12825.35 225
12826.42 237
12827.49 255
12828.55 241
12829.62 234
12830.69 228
12831.76 238
12832.83 255
12833.90 225
12834.97 229
12836.04 236
12837.11 233
12838.17 224
12839.24 237
12840.31 214
12841.38 208
12842.45 200
12843.52 223
12844.59 230
12845.66 218
12846.73 225
12847.80 226
12848.87 246
12849.94 226
12851.01 205
12852.08 221
12853.14 216
12854.21 210
12855.28 208
12856.35 222
12857.42 229
12858.49 210
12859.56 218
12860.63 223
12861.70 200
12862.77 216
12863.84 235
12864.91 226
12865.98 212
12867.05 201
12868.12 202
12869.19 205
12870.26 217
12871.34 198
12872.41 190
12873.48 189
12874.55 188
12875.62 215
12876.69 201
12877.76 213
12878.83 183
12879.90 220
12880.97 230
12882.04 190
12883.11 215
12884.18 209
12885.25 214
12886.33 215
12887.40 198
12888.47 230
12889.54 196
12890.61 209
12891.68 184
12892.75 202
12893.82 225
12894.89 201
12895.97 213
12897.04 212
12898.11 210
12899.18 196
12900.25 206
12901.32 205
12902.40 204
12903.47 205
12904.54 192
12905.61 219
12906.68 221
12907.75 223
12908.83 196
12909.90 194
12910.97 186
12912.04 199
12913.11 203
12914.19 182
12915.26 201
12916.33 196
12917.40 211
12918.48 206
12919.55 214
12920.62 195
12921.69 167
12922.77 193
12923.84 201
12924.91 189
12925.98 201
12927.06 204
12928.13 186
12929.20 198
12930.27 166
12931.35 214
12932.42 202
12933.49 210
12934.57 216
12935.64 195
12936.71 205
12937.79 191
12938.86 196
12939.93 211
12941.01 174
12942.08 189
12943.15 203
12944.23 185
12945.30 193
12946.37 179
12947.45 190
12948.52 206
12949.59 195
12950.67 201
12951.74 194
12952.81 186
12953.89 198
12954.96 196
12956.04 200
12957.11 199
12958.18 209
12959.26 216
12960.33 186
12961.41 201
12962.48 194
12963.55 176
12964.63 208
12965.70 191
12966.78 220
12967.85 201
12968.93 202
12970.00 193
12971.07 184
12972.15 204
12973.22 175
12974.30 201
12975.37 213
12976.45 197
12977.52 191
12978.60 179
12979.67 182
12980.75 179
12981.82 201
12982.90 225
12983.97 198
12985.05 180
12986.12 187
12987.20 215
12988.27 203
12989.35 188
12990.42 189
12991.50 193
12992.57 184
12993.65 191
12994.73 183
12995.80 181
12996.88 199
12997.95 193
12999.03 191
13000.10 186
13001.18 211
13002.25 196
13003.33 214
13004.41 207
13005.48 184
13006.56 202
13007.63 191
13008.71 198
13009.79 214
13010.86 200
13011.94 188
13013.02 212
13014.09 214
13015.17 208
13016.24 179
13017.32 188
13018.40 217
13019.47 224
13020.55 204
13021.63 201
13022.70 193
13023.78 219
13024.86 216
13025.93 217
13027.01 215
13028.09 200
13029.16 205
13030.24 188
13031.32 198
13032.40 222
13033.47 200
13034.55 208
13035.63 192
13036.70 207
13037.78 228
13038.86 224
13039.94 193
13041.01 199
13042.09 189
13043.17 204
13044.25 220
13045.32 192
13046.40 197
13047.48 191
13048.56 191
13049.63 194
13050.71 174
13051.79 218
13052.87 209
13053.95 217
13055.02 199
13056.10 192
13057.18 209
13058.26 187
13059.34 177
13060.41 212
13061.49 192
13062.57 186
13063.65 207
13064.73 199
13065.81 191
13066.88 197
13067.96 188
13069.04 206
13070.12 189
13071.20 177
13072.28 181
13073.36 201
13074.43 188
13075.51 187
13076.59 184
13077.67 187
13078.75 189
13079.83 190
13080.91 199
13081.99 212
13083.07 213
13084.15 197
13085.23 198
13086.30 193
13087.38 187
13088.46 193
13089.54 171
13090.62 189
13091.70 195
13092.78 195
13093.86 191
13094.94 201
13096.02 193
13097.10 177
13098.18 174
13099.26 177
13100.34 186
13101.42 191
13102.50 210
13103.58 211
13104.66 197
13105.74 181
13106.82 213
13107.90 179
13108.98 198
13110.06 188
13111.14 195
13112.22 206
13113.30 171
13114.38 192
13115.46 194
13116.54 214
13117.62 187
13118.70 183
13119.78 174
13120.86 195
13121.95 166
13123.03 183
13124.11 176
13125.19 199
13126.27 186
13127.35 202
13128.43 190
13129.51 194
13130.59 185
13131.67 191
13132.76 205
13133.84 202
13134.92 185
13136.00 197
13137.08 192
13138.16 186
13139.24 197
13140.32 197
13141.41 184
13142.49 192
13143.57 199
13144.65 187
13145.73 198
13146.81 203
13147.90 197
13148.98 195
13150.06 187
13151.14 196
13152.22 200
13153.31 186
13154.39 183
13155.47 223
13156.55 184
13157.63 184
13158.72 184
13159.80 189
13160.88 166
13161.96 184
13163.05 191
13164.13 193
13165.21 185
13166.29 179
13167.38 181
13168.46 198
13169.54 219
13170.62 193
13171.71 198
13172.79 201
13173.87 185
13174.96 194
13176.04 174
13177.12 184
13178.20 199
13179.29 213
13180.37 184
13181.45 183
13182.54 202
13183.62 192
13184.70 190
13185.79 211
13186.87 200
13187.95 185
13189.04 194
13190.12 193
13191.20 174
13192.29 184
13193.37 177
13194.46 186
13195.54 182
13196.62 179
13197.71 183
13198.79 205
13199.88 187
13200.96 195
13202.04 193
13203.13 184
13204.21 187
13205.30 181
13206.38 178
13207.46 176
13208.55 204
13209.63 191
13210.72 182
13211.80 182
13212.89 178
13213.97 197
13215.05 185
13216.14 214
13217.22 197
13218.31 203
13219.39 174
13220.48 194
13221.56 163
13222.65 202
13223.73 173
13224.82 183
13225.90 187
13226.99 178
13228.07 197
13229.16 195
13230.24 168
13231.33 182
13232.41 201
13233.50 190
13234.58 195
13235.67 213
13236.76 205
13237.84 177
13238.93 200
13240.01 181
13241.10 179
13242.18 187
13243.27 161
13244.35 223
13245.44 199
13246.53 187
13247.61 178
13248.70 186
13249.78 191
13250.87 205
13251.96 178
13253.04 213
13254.13 191
13255.21 184
13256.30 197
13257.39 184
13258.47 192
13259.56 206
13260.65 194
13261.73 187
13262.82 183
13263.91 183
13264.99 196
13266.08 200
13267.17 225
13268.25 198
13269.34 195
13270.43 182
13271.51 204
13272.60 183
13273.69 191
13274.77 191
13275.86 192
13276.95 180
13278.04 204
13279.12 208
13280.21 183
13281.30 191
13282.38 193
13283.47 207
13284.56 156
13285.65 177
13286.73 171
13287.82 192
13288.91 198
13290.00 210
13291.08 224
13292.17 206
13293.26 207
13294.35 202
13295.44 188
13296.52 217
13297.61 202
13298.70 243
13299.79 215
13300.88 194
13301.96 190
13303.05 210
13304.14 214
13305.23 206
13306.32 211
13307.41 209
13308.49 220
13309.58 199
13310.67 193
13311.76 196
13312.85 206
13313.94 207
13315.02 210
13316.11 213
13317.20 183
13318.29 196
13319.38 206
13320.47 205
13321.56 203
13322.65 202
13323.74 192
13324.82 221
13325.91 213
13327.00 210
13328.09 199
13329.18 205
13330.27 185
13331.36 221
13332.45 230
13333.54 178
13334.63 194
13335.72 192
13336.81 207
13337.90 208
13338.99 209
13340.08 188
13341.17 201
13342.26 224
13343.35 216
13344.44 204
13345.53 179
13346.61 222
13347.70 199
13348.79 203
13349.89 190
13350.98 235
13352.07 214
13353.16 232
13354.25 208
13355.34 210
13356.43 201
13357.52 214
13358.61 199
13359.70 188
13360.79 211
13361.88 186
13362.97 205
13364.06 214
13365.15 209
13366.24 195
13367.33 196
13368.42 215
13369.51 191
13370.60 205
13371.70 195
13372.79 193
13373.88 190
13374.97 193
13376.06 193
13377.15 192
13378.24 197
13379.33 180
13380.43 188
13381.52 186
13382.61 180
13383.70 212
13384.79 207
13385.88 202
13386.97 189
13388.07 178
13389.16 182
13390.25 208
13391.34 212
13392.43 201
13393.52 207
13394.62 191
13395.71 210
13396.80 197
13397.89 181
13398.98 207
13400.08 224
13401.17 201
13402.26 197
13403.35 203
13404.45 188
13405.54 191
13406.63 186
13407.72 193
13408.82 191
13409.91 190
13411.00 197
13412.09 196
13413.19 211
13414.28 186
13415.37 175
13416.46 185
13417.56 190
13418.65 200
13419.74 192
13420.84 180
13421.93 195
13423.02 195
13424.11 193
13425.21 207
13426.30 209
13427.39 204
13428.49 188
13429.58 180
13430.67 215
13431.77 201
13432.86 210
13433.95 200
13435.05 193
13436.14 214
13437.24 182
13438.33 176
13439.42 179
13440.52 193
13441.61 212
13442.70 194
13443.80 194
13444.89 208
13445.99 185
13447.08 206
13448.17 198
13449.27 205
13450.36 205
13451.46 205
13452.55 208
13453.64 198
13454.74 200
13455.83 205
13456.93 203
13458.02 218
13459.12 191
13460.21 203
13461.31 202
13462.40 181
13463.50 203
13464.59 214
13465.69 211
13466.78 213
13467.87 203
13468.97 220
13470.06 210
13471.16 187
13472.25 211
13473.35 207
13474.44 212
13475.54 228
13476.64 233
13477.73 213
13478.83 203
13479.92 238
13481.02 223
13482.11 235
13483.21 203
13484.30 206
13485.40 242
13486.49 244
13487.59 237
13488.69 219
13489.78 257
13490.88 229
13491.97 218
13493.07 235
13494.17 232
13495.26 218
13496.36 213
13497.45 204
13498.55 217
13499.65 199
13500.74 199
13501.84 221
13502.93 226
13504.03 205
13505.13 204
13506.22 215
13507.32 172
13508.42 204
13509.51 198
13510.61 207
13511.71 176
13512.80 202
13513.90 193
13515.00 218
13516.09 187
13517.19 194
13518.29 218
13519.38 199
13520.48 184
13521.58 203
13522.68 188
13523.77 191
13524.87 193
13525.97 199
13527.06 197
13528.16 191
13529.26 182
13530.36 194
13531.45 208
13532.55 186
13533.65 194
13534.75 197
13535.84 191
13536.94 209
13538.04 193
13539.14 191
13540.23 188
13541.33 176
13542.43 202
13543.53 193
13544.63 186
13545.72 206
13546.82 200
13547.92 183
13549.02 186
13550.12 185
13551.22 177
13552.31 185
13553.41 182
13554.51 199
13555.61 172
13556.71 179
13557.81 202
13558.90 195
13560.00 198
13561.10 205
13562.20 204
13563.30 194
13564.40 184
13565.50 186
13566.60 211
13567.69 190
13568.79 184
13569.89 176
13570.99 197
13572.09 181
13573.19 192
13574.29 206
13575.39 201
13576.49 197
13577.59 207
13578.69 185
13579.79 193
13580.89 195
13581.98 199
13583.08 200
13584.18 200
13585.28 192
13586.38 187
13587.48 199
13588.58 169
13589.68 184
13590.78 190
13591.88 197
13592.98 178
13594.08 191
13595.18 178
13596.28 167
13597.38 190
13598.48 197
13599.58 168
13600.68 194
13601.78 195
13602.88 176
13603.98 192
13605.08 186
13606.18 196
13607.29 196
13608.39 184
13609.49 190
13610.59 179
13611.69 186
13612.79 189
13613.89 179
13614.99 168
13616.09 186
13617.19 188
13618.29 203
13619.39 172
13620.50 189
13621.60 169
13622.70 185
13623.80 180
13624.90 193
13626.00 185
13627.10 192
13628.20 203
13629.31 191
13630.41 198
13631.51 184
13632.61 188
13633.71 197
13634.81 183
13635.91 182
13637.02 197
13638.12 192
13639.22 198
13640.32 158
13641.42 187
13642.53 174
13643.63 207
13644.73 182
13645.83 194
13646.93 188
13648.04 192
13649.14 195
13650.24 191
13651.34 187
13652.45 186
13653.55 192
13654.65 182
13655.75 174
13656.85 189
13657.96 197
13659.06 194
13660.16 210
13661.27 198
13662.37 195
13663.47 188
13664.57 188
13665.68 212
13666.78 203
13667.88 195
13668.99 218
13670.09 197
13671.19 190
13672.29 211
13673.40 192
13674.50 219
13675.60 228
13676.71 201
13677.81 194
13678.91 181
13680.02 203
13681.12 216
13682.23 209
13683.33 207
13684.43 196
13685.54 204
13686.64 210
13687.74 209
13688.85 219
13689.95 212
13691.06 227
13692.16 206
13693.26 201
13694.37 207
13695.47 218
13696.58 231
13697.68 263
13698.78 230
13699.89 243
13700.99 256
13702.10 248
13703.20 249
13704.31 241
13705.41 223
13706.51 243
13707.62 245
13708.72 225
13709.83 224
13710.93 222
13712.04 216
13713.14 229
13714.25 233
13715.35 213
13716.46 195
13717.56 204
13718.67 217
13719.77 220
13720.88 206
13721.98 202
13723.09 204
13724.19 247
13725.30 197
13726.40 209
13727.51 204
13728.61 207
13729.72 198
13730.83 188
13731.93 201
13733.04 224
13734.14 213
13735.25 203
13736.35 214
13737.46 210
13738.57 214
13739.67 209
13740.78 197
13741.88 204
13742.99 205
13744.09 222
13745.20 209
13746.31 199
13747.41 203
13748.52 210
13749.63 229
13750.73 209
13751.84 233
13752.94 235
13754.05 219
13755.16 219
13756.26 215
13757.37 218
13758.48 219
13759.58 233
13760.69 212
13761.80 225
13762.90 217
13764.01 199
13765.12 235
13766.22 234
13767.33 215
13768.44 202
13769.55 206
13770.65 231
13771.76 185
13772.87 206
13773.97 209
13775.08 193
13776.19 191
13777.30 201
13778.40 215
13779.51 197
13780.62 195
13781.73 189
13782.83 222
13783.94 186
13785.05 212
13786.16 223
13787.26 202
13788.37 201
13789.48 212
13790.59 209
13791.70 224
13792.80 225
13793.91 223
13795.02 237
13796.13 190
13797.24 225
13798.35 210
13799.45 221
13800.56 210
13801.67 220
13802.78 227
13803.89 227
13805.00 211
13806.10 186
13807.21 212
13808.32 205
13809.43 188
13810.54 196
13811.65 202
13812.76 184
13813.86 170
13814.97 192
13816.08 208
13817.19 176
13818.30 178
13819.41 219
13820.52 202
13821.63 172
13822.74 201
13823.85 214
13824.96 184
13826.06 190
13827.17 167
13828.28 189
13829.39 185
13830.50 188
13831.61 202
13832.72 207
13833.83 191
13834.94 212
13836.05 176
13837.16 173
13838.27 181
13839.38 191
13840.49 198
13841.60 181
13842.71 166
13843.82 184
13844.93 189
13846.04 182
13847.15 188
13848.26 171
13849.37 201
13850.48 194
13851.59 191
13852.70 195
13853.81 173
13854.92 185
13856.03 193
13857.14 181
13858.25 176
13859.37 208
13860.48 185
13861.59 184
13862.70 199
13863.81 195
13864.92 187
13866.03 214
13867.14 180
13868.25 195
13869.36 204
13870.47 204
13871.59 185
13872.70 180
13873.81 195
13874.92 203
13876.03 203
13877.14 192
13878.25 179
13879.36 181
13880.48 179
13881.59 198
13882.70 213
13883.81 186
13884.92 199
13886.03 204
13887.15 199
13888.26 203
13889.37 189
13890.48 210
13891.59 199
13892.71 196
13893.82 203
13894.93 198
13896.04 167
13897.15 185
13898.27 181
13899.38 178
13900.49 170
13901.60 186
13902.72 188
13903.83 175
13904.94 185
13906.05 189
13907.17 197
13908.28 199
13909.39 179
13910.50 172
13911.62 180
13912.73 180
13913.84 196
13914.95 191
13916.07 208
13917.18 168
13918.29 186
13919.41 171
13920.52 164
13921.63 172
13922.75 150
13923.86 178
13924.97 173
13926.09 195
13927.20 196
13928.31 192
13929.43 180
13930.54 192
13931.65 194
13932.77 199
13933.88 177
13934.99 159
13936.11 185
13937.22 198
13938.34 183
13939.45 190
13940.56 179
13941.68 174
13942.79 183
13943.91 172
13945.02 174
13946.13 179
13947.25 170
13948.36 156
13949.48 186
13950.59 162
13951.70 190
13952.82 205
13953.93 171
13955.05 175
13956.16 156
13957.28 185
13958.39 185
13959.51 199
13960.62 172
13961.74 182
13962.85 172
13963.97 182
13965.08 172
13966.20 187
13967.31 192
13968.43 180
13969.54 171
13970.66 168
13971.77 191
13972.89 196
13974.00 181
13975.12 188
13976.23 186
13977.35 168
13978.46 176
13979.58 175
13980.69 162
13981.81 178
13982.92 184
13984.04 170
13985.16 181
13986.27 167
13987.39 171
13988.50 175
13989.62 173
13990.74 183
13991.85 186
13992.97 191
13994.08 168
13995.20 186
13996.32 183
13997.43 184
13998.55 176
13999.66 177
14000.78 180
14001.90 188
14003.01 169
14004.13 168
14005.25 170
14006.36 160
14007.48 178
14008.60 172
14009.71 184
14010.83 173
14011.95 195
14013.06 171
14014.18 186
14015.30 186
14016.41 168
14017.53 177
14018.65 164
14019.76 173
14020.88 174
14022.00 179
14023.12 181
14024.23 192
14025.35 172
14026.47 171
14027.59 190
14028.70 196
14029.82 162
14030.94 189
14032.06 177
14033.17 180
14034.29 168
14035.41 188
14036.53 213
14037.64 186
14038.76 188
14039.88 193
14041.00 167
14042.11 188
14043.23 190
14044.35 179
14045.47 198
14046.59 182
14047.71 201
14048.82 180
14049.94 193
14051.06 173
14052.18 182
14053.30 201
14054.42 187
14055.53 191
14056.65 179
14057.77 195
14058.89 193
14060.01 208
14061.13 173
14062.25 200
14063.36 206
14064.48 220
14065.60 207
14066.72 181
14067.84 184
14068.96 213
14070.08 200
14071.20 205
14072.32 187
14073.44 195
14074.55 225
14075.67 208
14076.79 205
14077.91 211
14079.03 210
14080.15 230
14081.27 208
14082.39 215
14083.51 219
14084.63 212
14085.75 209
14086.87 228
14087.99 201
14089.11 206
14090.23 215
14091.35 214
14092.47 191
14093.59 202
14094.71 195
14095.83 197
14096.95 186
14098.07 188
14099.19 186
14100.31 186
14101.43 173
14102.55 184
14103.67 187
14104.79 200
14105.91 190
14107.03 179
14108.15 186
14109.27 175
14110.39 190
14111.51 196
14112.64 183
14113.76 186
14114.88 152
14116.00 199
14117.12 176
14118.24 172
14119.36 176
14120.48 193
14121.60 196
14122.72 170
14123.85 194
14124.97 179
14126.09 167
14127.21 177
14128.33 189
14129.45 197
14130.57 176
14131.70 188
14132.82 166
14133.94 177
14135.06 156
14136.18 169
14137.30 182
14138.43 167
14139.55 181
14140.67 165
14141.79 178
14142.91 190
14144.03 190
14145.16 171
14146.28 172
14147.40 194
14148.52 175
14149.65 160
14150.77 179
14151.89 182
14153.01 184
14154.13 173
14155.26 178
14156.38 173
14157.50 182
14158.62 183
14159.75 185
14160.87 179
14161.99 179
14163.12 182
14164.24 191
14165.36 169
14166.48 151
14167.61 167
14168.73 151
14169.85 163
14170.98 166
14172.10 171
14173.22 178
14174.35 169
14175.47 165
14176.59 172
14177.72 164
14178.84 157
14179.96 174
14181.09 191
14182.21 185
14183.33 147
14184.46 182
14185.58 170
14186.70 173
14187.83 185
14188.95 165
14190.07 157
14191.20 146
14192.32 173
14193.45 165
14194.57 166
14195.69 154
14196.82 157
14197.94 153
14199.07 175
14200.19 151
14201.32 180
14202.44 160
14203.56 173
14204.69 159
14205.81 168
14206.94 160
14208.06 145
14209.19 182
14210.31 182
14211.44 168
14212.56 144
14213.69 176
14214.81 175
14215.93 154
14217.06 154
14218.18 186
14219.31 160
14220.43 157
14221.56 178
14222.68 164
14223.81 189
14224.94 178
14226.06 175
14227.19 157
14228.31 155
14229.44 151
14230.56 194
14231.69 158
14232.81 134
14233.94 168
14235.06 168
14236.19 160
14237.32 161
14238.44 173
14239.57 151
14240.69 158
14241.82 157
14242.94 174
14244.07 177
14245.20 143
14246.32 157
14247.45 168
14248.57 162
14249.70 150
14250.83 147
14251.95 180
14253.08 159
14254.21 155
14255.33 174
14256.46 161
14257.59 174
14258.71 154
14259.84 153
14260.97 150
14262.09 157
14263.22 140
14264.35 181
14265.47 158
14266.60 155
14267.73 156
14268.85 160
14269.98 157
14271.11 156
14272.23 149
14273.36 155
14274.49 172
14275.62 146
14276.74 166
14277.87 155
14279.00 171
14280.12 177
14281.25 185
14282.38 179
14283.51 159
14284.63 170
14285.76 168
14286.89 164
14288.02 143
14289.15 171
14290.27 178
14291.40 157
14292.53 183
14293.66 160
14294.78 180
14295.91 154
14297.04 166
14298.17 169
14299.30 165
14300.42 156
14301.55 166
14302.68 182
14303.81 187
14304.94 136
14306.07 144
14307.19 163
14308.32 165
14309.45 153
14310.58 165
14311.71 177
14312.84 145
14313.97 181
14315.10 157
14316.22 153
14317.35 165
14318.48 146
14319.61 167
14320.74 148
14321.87 143
14323.00 169
14324.13 146
14325.26 151
14326.39 149
14327.51 171
14328.64 155
14329.77 176
14330.90 168
14332.03 164
14333.16 169
14334.29 162
14335.42 172
14336.55 154
14337.68 130
14338.81 152
14339.94 163
14341.07 149
14342.20 155
14343.33 143
14344.46 163
14345.59 177
14346.72 144
14347.85 142
14348.98 160
14350.11 169
14351.24 152
14352.37 162
14353.50 144
14354.63 140
14355.76 149
14356.89 152
14358.02 147
14359.15 156
14360.28 150
14361.41 157
14362.54 180
14363.67 159
14364.80 157
14365.94 166
14367.07 171
14368.20 159
14369.33 159
14370.46 162
14371.59 158
14372.72 159
14373.85 143
14374.98 155
14376.11 143
14377.25 149
14378.38 162
14379.51 151
14380.64 129
14381.77 162
14382.90 174
14384.03 156
14385.16 155
14386.30 158
14387.43 173
14388.56 146
14389.69 149
14390.82 163
14391.95 181
14393.09 153
14394.22 142
14395.35 156
14396.48 149
14397.61 150
14398.75 165
14399.88 159
14401.01 159
14402.14 150
14403.27 143
14404.41 143
14405.54 154
14406.67 138
14407.80 158
14408.94 161
14410.07 150
14411.20 145
14412.33 168
14413.47 160
14414.60 154
14415.73 155
14416.87 151
14418.00 164
14419.13 157
14420.26 159
14421.40 158
14422.53 163
14423.66 131
14424.80 166
14425.93 158
14427.06 162
14428.20 151
14429.33 156
14430.46 166
14431.59 136
14432.73 153
14433.86 164
14435.00 171
14436.13 148
14437.26 169
14438.40 164
14439.53 159
14440.66 153
14441.80 155
14442.93 166
14444.06 149
14445.20 154
14446.33 163
14447.47 167
14448.60 169
14449.73 173
14450.87 153
14452.00 149
14453.14 141
14454.27 169
14455.41 159
14456.54 166
14457.67 151
14458.81 165
14459.94 174
14461.08 161
14462.21 153
14463.35 161
14464.48 156
14465.62 157
14466.75 170
14467.89 167
14469.02 134
14470.15 147
14471.29 175
14472.42 183
14473.56 169
14474.69 155
14475.83 152
14476.96 165
14478.10 173
14479.24 151
14480.37 144
14481.51 175
14482.64 165
14483.78 161
14484.91 167
14486.05 164
14487.18 165
14488.32 166
14489.45 186
14490.59 174
14491.73 162
14492.86 163
14494.00 161
14495.13 156
14496.27 149
14497.40 183
14498.54 177
14499.68 170
14500.81 172
14501.95 167
14503.08 159
14504.22 174
14505.36 180
14506.49 187
14507.63 175
14508.77 167
14509.90 176
14511.04 179
14512.18 166
14513.31 159
14514.45 165
14515.58 184
14516.72 170
14517.86 173
14519.00 165
14520.13 158
14521.27 141
14522.41 178
14523.54 160
14524.68 176
14525.82 175
14526.95 175
14528.09 160
14529.23 151
14530.37 143
14531.50 159
14532.64 181
14533.78 154
14534.91 173
14536.05 153
14537.19 156
14538.33 157
14539.46 165
14540.60 172
14541.74 145
14542.88 144
14544.02 154
14545.15 154
14546.29 161
14547.43 148
14548.57 153
14549.70 144
14550.84 163
14551.98 154
14553.12 158
14554.26 166
14555.39 156
14556.53 155
14557.67 147
14558.81 166
14559.95 148
14561.09 179
14562.22 173
14563.36 155
14564.50 149
14565.64 179
14566.78 163
14567.92 160
14569.06 143
14570.20 171
14571.33 159
14572.47 160
14573.61 190
14574.75 165
14575.89 157
14577.03 145
14578.17 173
14579.31 196
14580.45 161
14581.59 159
14582.72 149
14583.86 154
14585.00 159
14586.14 166
14587.28 157
14588.42 151
14589.56 154
14590.70 151
14591.84 158
14592.98 158
14594.12 152
14595.26 166
14596.40 153
14597.54 147
14598.68 134
14599.82 167
14600.96 149
14602.10 159
14603.24 179
14604.38 155
14605.52 179
14606.66 154
14607.80 153
14608.94 156
14610.08 150
14611.22 157
14612.36 145
14613.50 162
14614.64 149
14615.78 154
14616.92 174
14618.06 178
14619.20 164
14620.34 167
14621.49 148
14622.63 188
14623.77 176
14624.91 154
14626.05 155
14627.19 164
14628.33 137
14629.47 152
14630.61 154
14631.75 141
14632.90 146
14634.04 174
14635.18 159
14636.32 153
14637.46 152
14638.60 154
14639.74 163
14640.88 166
14642.03 161
14643.17 154
14644.31 167
14645.45 165
14646.59 149
14647.73 143
14648.88 168
14650.02 139
14651.16 153
14652.30 140
14653.44 169
14654.59 151
14655.73 166
14656.87 180
14658.01 167
14659.16 161
14660.30 136
14661.44 158
14662.58 163
14663.72 152
14664.87 150
14666.01 152
14667.15 123
14668.29 147
14669.44 152
14670.58 175
14671.72 165
14672.87 173
14674.01 141
14675.15 159
14676.29 156
14677.44 151
14678.58 147
14679.72 166
14680.87 169
14682.01 135
14683.15 139
14684.30 129
14685.44 142
14686.58 144
14687.73 145
14688.87 142
14690.01 142
14691.16 156
14692.30 137
14693.44 135
14694.59 154
14695.73 160
14696.87 149
14698.02 164
14699.16 135
14700.30 148
14701.45 124
14702.59 158
14703.74 143
14704.88 133
14706.02 171
14707.17 145
14708.31 138
14709.46 159
14710.60 143
14711.75 153
14712.89 132
14714.03 150
14715.18 157
14716.32 144
14717.47 156
14718.61 153
14719.76 164
14720.90 149
14722.05 158
14723.19 138
14724.34 156
14725.48 157
14726.63 153
14727.77 145
14728.92 128
14730.06 145
14731.21 154
14732.35 148
14733.50 141
14734.64 145
14735.79 134
14736.93 143
14738.08 155
14739.22 128
14740.37 153
14741.51 142
14742.66 150
14743.80 140
14744.95 143
14746.09 152
14747.24 141
14748.39 161
14749.53 147
14750.68 166
14751.82 152
14752.97 129
14754.11 145
14755.26 122
14756.41 147
14757.55 172
14758.70 155
14759.85 152
14760.99 151
14762.14 156
14763.28 156
14764.43 139
14765.58 145
14766.72 153
14767.87 148
14769.02 153
14770.16 150
14771.31 147
14772.46 145
14773.60 136
14774.75 145
14775.90 143
14777.04 137
14778.19 151
14779.34 139
14780.48 158
14781.63 130
14782.78 145
14783.92 144
14785.07 164
14786.22 136
14787.37 139
14788.51 161
14789.66 150
14790.81 150
14791.96 145
14793.10 156
14794.25 140
14795.40 144
14796.54 137
14797.69 145
14798.84 140
14799.99 141
14801.14 154
14802.28 152
14803.43 151
14804.58 145
14805.73 142
14806.88 159
14808.02 139
14809.17 140
14810.32 133
14811.47 135
14812.62 143
14813.76 154
14814.91 145
14816.06 123
14817.21 134
14818.36 161
14819.51 145
14820.65 131
14821.80 134
14822.95 139
14824.10 145
14825.25 136
14826.40 148
14827.55 147
14828.69 157
14829.84 154
14830.99 142
14832.14 143
14833.29 139
14834.44 142
14835.59 149
14836.74 137
14837.89 145
14839.04 132
14840.19 152
14841.33 147
14842.48 134
14843.63 138
14844.78 141
14845.93 151
14847.08 140
14848.23 125
14849.38 137
14850.53 118
14851.68 140
14852.83 145
14853.98 137
14855.13 134
14856.28 150
14857.43 162
14858.58 142
14859.73 132
14860.88 150
14862.03 158
14863.18 131
14864.33 151
14865.48 149
14866.63 127
14867.78 132
14868.93 141
14870.08 134
14871.23 143
14872.38 153
14873.53 143
14874.68 166
14875.83 142
14876.98 137
14878.14 167
14879.29 151
14880.44 142
14881.59 155
14882.74 140
14883.89 158
14885.04 150
14886.19 149
14887.34 140
14888.49 151
14889.64 146
14890.80 140
14891.95 146
14893.10 146
14894.25 145
14895.40 154
14896.55 157
14897.70 142
14898.86 134
14900.01 141
14901.16 127
14902.31 151
14903.46 154
14904.61 134
14905.77 137
14906.92 151
14908.07 138
14909.22 153
14910.37 152
14911.53 145
14912.68 146
14913.83 157
14914.98 135
14916.13 146
14917.29 156
14918.44 150
14919.59 143
14920.74 145
14921.90 145
14923.05 137
14924.20 146
14925.35 165
14926.51 146
14927.66 131
14928.81 142
14929.96 151
14931.12 146
14932.27 140
14933.42 143
14934.57 161
14935.73 150
14936.88 159
14938.03 132
14939.19 149
14940.34 138
14941.49 144
14942.65 156
14943.80 155
14944.95 157
14946.11 136
14947.26 129
14948.41 148
14949.57 138
14950.72 142
14951.87 145
14953.03 135
14954.18 156
14955.33 143
14956.49 135
14957.64 169
14958.80 149
14959.95 146
14961.10 165
14962.26 147
14963.41 131
14964.57 152
14965.72 144
14966.87 132
14968.03 153
14969.18 137
14970.34 157
14971.49 143
14972.65 130
14973.80 148
14974.95 145
14976.11 152
14977.26 129
14978.42 128
14979.57 139
14980.73 150
14981.88 125
14983.04 154
14984.19 144
14985.35 132
14986.50 137
14987.66 144
14988.81 111
14989.97 132
14991.12 120
14992.28 132
14993.43 153
14994.59 138
14995.74 128
14996.90 120
14998.05 136
14999.21 145
15000.36 148
15001.52 143
15002.67 141
15003.83 130
15004.99 136
15006.14 143
15007.30 148
15008.45 140
15009.61 153
15010.76 148
15011.92 166
15013.08 152
15014.23 134
15015.39 124
15016.54 149
15017.70 140
15018.86 129
15020.01 157
15021.17 140
15022.32 155
15023.48 139
15024.64 133
15025.79 140
15026.95 139
15028.11 153
15029.26 137
15030.42 144
15031.58 132
15032.73 145
15033.89 148
15035.05 143
15036.20 144
15037.36 121
15038.52 147
15039.67 146
15040.83 148
15041.99 127
15043.15 140
15044.30 145
15045.46 144
15046.62 133
15047.77 131
15048.93 135
15050.09 146
15051.25 131
15052.40 146
15053.56 142
15054.72 139
15055.88 113
15057.03 130
15058.19 133
15059.35 146
15060.51 138
15061.66 133
15062.82 148
15063.98 125
15065.14 136
15066.30 125
15067.45 141
15068.61 136
15069.77 148
15070.93 141
15072.09 144
15073.24 130
15074.40 158
15075.56 139
15076.72 136
15077.88 130
15079.04 147
15080.20 146
15081.35 134
15082.51 153
15083.67 158
15084.83 141
15085.99 139
15087.15 120
15088.31 118
15089.46 139
15090.62 148
15091.78 142
15092.94 139
15094.10 154
15095.26 123
15096.42 141
15097.58 127
15098.74 140
15099.90 133
15101.06 147
15102.22 149
15103.37 140
15104.53 144
15105.69 128
15106.85 130
15108.01 135
15109.17 151
15110.33 138
15111.49 125
15112.65 124
15113.81 139
15114.97 124
15116.13 145
15117.29 144
15118.45 127
15119.61 130
15120.77 134
15121.93 140
15123.09 130
15124.25 135
15125.41 141
15126.57 148
15127.73 133
15128.89 135
15130.05 141
15131.21 145
15132.37 150
15133.53 144
15134.69 135
15135.86 130
15137.02 151
15138.18 156
15139.34 152
15140.50 152
15141.66 148
15142.82 121
15143.98 138
15145.14 122
15146.30 134
15147.46 139
15148.63 144
15149.79 130
15150.95 137
15152.11 147
15153.27 143
15154.43 126
15155.59 130
15156.75 147
15157.92 148
15159.08 150
15160.24 132
15161.40 129
15162.56 138
15163.72 124
15164.89 133
15166.05 132
15167.21 132
15168.37 133
15169.53 151
15170.69 137
15171.86 128
15173.02 141
15174.18 152
15175.34 135
15176.51 138
15177.67 147
15178.83 133
15179.99 133
15181.15 135
15182.32 127
15183.48 126
15184.64 125
15185.80 146
15186.97 143
15188.13 135
15189.29 147
15190.46 141
15191.62 157
15192.78 126
15193.94 128
15195.11 136
15196.27 140
15197.43 151
15198.60 147
15199.76 144
15200.92 157
15202.08 152
15203.25 140
15204.41 141
15205.57 142
15206.74 142
15207.90 140
15209.06 147
15210.23 133
15211.39 139
15212.56 150
15213.72 145
15214.88 148
15216.05 137
15217.21 136
15218.37 130
15219.54 153
15220.70 146
15221.87 133
15223.03 144
15224.19 149
15225.36 139
15226.52 136
15227.69 154
15228.85 163
15230.01 134
15231.18 141
15232.34 122
15233.51 142
15234.67 151
15235.84 133
15237.00 137
15238.16 134
15239.33 131
15240.49 144
15241.66 139
15242.82 137
15243.99 142
15245.15 121
15246.32 133
15247.48 155
15248.65 135
15249.81 147
15250.98 142
15252.14 132
15253.31 147
15254.47 126
15255.64 138
15256.80 138
15257.97 128
15259.13 130
15260.30 128
15261.46 149
15262.63 134
15263.80 150
15264.96 127
15266.13 136
15267.29 120
15268.46 144
15269.62 142
15270.79 139
15271.96 130
15273.12 138
15274.29 130
15275.45 141
15276.62 140
15277.79 134
15278.95 151
15280.12 140
15281.28 147
15282.45 139
15283.62 146
15284.78 147
15285.95 121
15287.12 126
15288.28 139
15289.45 137
15290.62 154
15291.78 142
15292.95 159
15294.12 126
15295.28 149
15296.45 137
15297.62 136
15298.78 146
15299.95 131
15301.12 146
15302.28 136
15303.45 129
15304.62 138
15305.78 142
15306.95 136
15308.12 163
15309.29 139
15310.45 151
15311.62 137
15312.79 136
15313.96 141
15315.12 137
15316.29 158
15317.46 129
15318.63 129
15319.79 135
15320.96 153
15322.13 136
15323.30 124
15324.46 137
15325.63 125
15326.80 137
15327.97 148
15329.14 120
15330.30 148
15331.47 145
15332.64 135
15333.81 147
15334.98 144
15336.14 134
15337.31 142
15338.48 148
15339.65 114
15340.82 132
15341.99 135
15343.16 146
15344.32 140
15345.49 138
15346.66 138
15347.83 139
15349.00 148
15350.17 133
15351.34 124
15352.51 143
15353.67 143
15354.84 133
15356.01 143
15357.18 124
15358.35 150
15359.52 165
15360.69 153
15361.86 147
15363.03 146
15364.20 130
15365.37 141
15366.54 136
15367.71 131
15368.87 135
15370.04 159
15371.21 123
15372.38 145
15373.55 138
15374.72 141
15375.89 164
15377.06 143
15378.23 140
15379.40 126
15380.57 158
15381.74 150
15382.91 133
15384.08 143
15385.25 152
15386.42 143
15387.59 134
15388.76 135
15389.93 147
15391.10 156
15392.27 144
15393.44 143
15394.62 144
15395.79 130
15396.96 142
15398.13 144
15399.30 129
15400.47 137
15401.64 134
15402.81 137
15403.98 123
15405.15 139
15406.32 135
15407.49 129
15408.66 143
15409.84 129
15411.01 178
15412.18 137
15413.35 138
15414.52 133
15415.69 145
15416.86 135
15418.03 112
15419.21 151
15420.38 142
15421.55 119
15422.72 147
15423.89 148
15425.06 146
15426.24 134
15427.41 152
15428.58 158
15429.75 125
15430.92 132
15432.09 141
15433.27 154
15434.44 132
15435.61 147
15436.78 137
15437.96 126
15439.13 149
15440.30 136
15441.47 137
15442.64 127
15443.82 150
15444.99 154
15446.16 133
15447.33 137
15448.51 143
15449.68 116
15450.85 143
15452.02 128
15453.20 138
15454.37 141
15455.54 150
15456.72 132
15457.89 114
15459.06 134
15460.23 140
15461.41 116
15462.58 113
15463.75 142
15464.93 137
15466.10 149
15467.27 119
15468.45 116
15469.62 118
15470.79 128
15471.97 133
15473.14 153
15474.31 142
15475.49 128
15476.66 122
15477.83 134
15479.01 131
15480.18 123
15481.36 142
15482.53 134
15483.70 133
15484.88 127
15486.05 133
15487.23 153
15488.40 117
15489.57 152
15490.75 159
15491.92 144
15493.10 126
15494.27 133
15495.44 140
15496.62 131
15497.79 127
15498.97 134
15500.14 139
15501.32 131
15502.49 136
15503.67 127
15504.84 147
15506.02 145
15507.19 129
15508.36 135
15509.54 154
15510.71 127
15511.89 127
15513.06 126
15514.24 131
15515.41 141
15516.59 157
15517.77 145
15518.94 134
15520.12 133
15521.29 135
15522.47 135
15523.64 141
15524.82 141
15525.99 151
15527.17 149
15528.34 136
15529.52 131
15530.69 135
15531.87 126
15533.05 123
15534.22 128
15535.40 147
15536.57 141
15537.75 138
15538.93 125
15540.10 133
15541.28 120
15542.45 122
15543.63 128
15544.81 123
15545.98 136
15547.16 146
15548.33 132
15549.51 136
15550.69 127
15551.86 141
15553.04 139
15554.22 136
15555.39 128
15556.57 139
15557.75 131
15558.92 153
15560.10 139
15561.28 136
15562.45 150
15563.63 144
15564.81 151
15565.99 138
15567.16 151
15568.34 147
15569.52 133
15570.69 141
15571.87 130
15573.05 144
15574.23 144
15575.40 138
15576.58 135
15577.76 152
15578.93 158
15580.11 151
15581.29 146
15582.47 142
15583.65 138
15584.82 124
15586.00 133
15587.18 140
15588.36 133
15589.53 141
15590.71 158
15591.89 137
15593.07 128
15594.25 139
15595.42 130
15596.60 135
15597.78 138
15598.96 148
15600.14 147
15601.32 158
15602.49 145
15603.67 138
15604.85 139
15606.03 129
15607.21 133
15608.39 142
15609.56 137
15610.74 141
15611.92 149
15613.10 133
15614.28 145
15615.46 141
15616.64 147
15617.82 152
15619.00 130
15620.17 152
15621.35 138
15622.53 139
15623.71 138
15624.89 150
15626.07 129
15627.25 145
15628.43 155
15629.61 158
15630.79 158
15631.97 159
15633.15 148
15634.33 147
15635.51 137
15636.69 117
15637.87 136
15639.05 153
15640.22 143
15641.40 136
15642.58 145
15643.76 152
15644.94 148
15646.12 133
15647.30 152
15648.48 165
15649.66 148
15650.85 150
15652.03 127
15653.21 139
15654.39 131
15655.57 159
15656.75 151
15657.93 122
15659.11 146
15660.29 143
15661.47 145
15662.65 155
15663.83 143
15665.01 144
15666.19 151
15667.37 137
15668.55 133
15669.73 149
15670.92 141
15672.10 143
15673.28 153
15674.46 140
15675.64 148
15676.82 139
15678.00 141
15679.18 140
15680.36 120
15681.55 140
15682.73 138
15683.91 144
15685.09 146
15686.27 135
15687.45 126
15688.63 155
15689.82 151
15691.00 138
15692.18 125
15693.36 138
15694.54 142
15695.73 162
15696.91 130
15698.09 146
15699.27 162
15700.45 149
15701.64 136
15702.82 148
15704.00 134
15705.18 133
15706.36 144
15707.55 136
15708.73 152
15709.91 132
15711.09 140
15712.28 163
15713.46 161
15714.64 139
15715.82 133
15717.01 147
15718.19 149
15719.37 130
15720.55 151
15721.74 151
15722.92 171
15724.10 146
15725.29 143
15726.47 168
15727.65 144
15728.84 145
15730.02 149
15731.20 148
15732.39 152
15733.57 157
15734.75 164
15735.94 156
15737.12 138
15738.30 158
15739.49 127
15740.67 150
15741.85 145
15743.04 147
15744.22 140
15745.40 145
15746.59 154
15747.77 155
15748.96 161
15750.14 132
15751.32 124
15752.51 139
15753.69 161
15754.88 149
15756.06 132
15757.24 147
15758.43 148
15759.61 140
15760.80 141
15761.98 161
15763.17 150
15764.35 141
15765.53 129
15766.72 145
15767.90 149
15769.09 140
15770.27 141
15771.46 136
15772.64 130
15773.83 146
15775.01 144
15776.20 123
15777.38 124
15778.57 146
15779.75 141
15780.94 138
15782.12 123
15783.31 135
15784.49 143
15785.68 142
15786.86 141
15788.05 147
15789.23 136
15790.42 125
15791.60 140
15792.79 143
15793.98 119
15795.16 143
15796.35 137
15797.53 134
15798.72 129
15799.90 137
15801.09 134
15802.28 147
15803.46 138
15804.65 151
15805.83 153
15807.02 136
15808.21 131
15809.39 148
15810.58 141
15811.76 142
15812.95 126
15814.14 144
15815.32 149
15816.51 142
15817.70 138
15818.88 133
15820.07 138
15821.26 150
15822.44 142
15823.63 133
15824.82 133
15826.00 122
15827.19 137
15828.38 169
15829.56 127
15830.75 127
15831.94 129
15833.12 128
15834.31 142
15835.50 145
15836.69 127
15837.87 136
15839.06 135
15840.25 158
15841.44 135
15842.62 144
15843.81 128
15845.00 136
15846.18 136
15847.37 128
15848.56 126
15849.75 139
15850.94 143
15852.12 140
15853.31 154
15854.50 157
15855.69 152
15856.87 151
15858.06 159
15859.25 153
15860.44 149
15861.63 130
15862.81 161
15864.00 157
15865.19 137
15866.38 150
15867.57 144
15868.76 134
15869.94 138
15871.13 144
15872.32 140
15873.51 139
15874.70 154
15875.89 135
15877.08 138
15878.26 147
15879.45 129
15880.64 147
15881.83 145
15883.02 139
15884.21 160
15885.40 165
15886.59 145
15887.78 137
15888.97 124
15890.15 125
15891.34 127
15892.53 137
15893.72 140
15894.91 110
15896.10 125
15897.29 137
15898.48 141
15899.67 140
15900.86 142
15902.05 133
15903.24 144
15904.43 147
15905.62 129
15906.81 147
15908.00 140
15909.19 138
15910.38 134
15911.57 124
15912.76 131
15913.95 120
15915.14 132
15916.33 140
15917.52 127
15918.71 144
15919.90 132
15921.09 143
15922.28 120
15923.47 137
15924.66 144
15925.85 155
15927.04 114
15928.23 135
15929.42 130
15930.61 127
15931.80 127
15932.99 145
15934.18 143
15935.38 157
15936.57 128
15937.76 131
15938.95 132
15940.14 123
15941.33 130
15942.52 133
15943.71 117
15944.90 127
15946.10 130
15947.29 133
15948.48 112
15949.67 119
15950.86 127
15952.05 152
15953.24 132
15954.44 139
15955.63 133
15956.82 141
15958.01 138
15959.20 136
15960.39 116
15961.59 144
15962.78 138
15963.97 148
15965.16 139
15966.35 126
15967.55 154
15968.74 124
15969.93 139
15971.12 147
15972.31 122
15973.51 127
15974.70 144
15975.89 108
15977.08 139
15978.28 121
15979.47 125
15980.66 123
15981.85 122
15983.05 125
15984.24 124
15985.43 122
15986.62 104
15987.82 115
15989.01 137
15990.20 130
15991.40 121
15992.59 121
15993.78 121
15994.98 137
15996.17 124
15997.36 142
15998.55 118
15999.75 132
16000.94 118
16002.13 138
16003.33 126
16004.52 117
16005.72 121
16006.91 132
16008.10 127
16009.30 119
16010.49 117
16011.68 128
16012.88 134
16014.07 107
16015.26 141
16016.46 115
16017.65 121
16018.85 116
16020.04 119
16021.23 125
16022.43 130
16023.62 127
16024.82 120
16026.01 129
16027.21 116
16028.40 111
16029.59 136
16030.79 140
16031.98 115
16033.18 131
16034.37 135
16035.57 137
16036.76 136
16037.96 123
16039.15 115
16040.35 136
16041.54 141
16042.73 130
16043.93 146
16045.12 118
16046.32 126
16047.51 138
16048.71 131
16049.91 106
16051.10 128
16052.30 125
16053.49 117
16054.69 119
16055.88 145
16057.08 153
16058.27 110
16059.47 129
16060.66 110
16061.86 106
16063.05 123
16064.25 127
16065.45 133
16066.64 131
16067.84 121
16069.03 129
16070.23 124
16071.42 119
16072.62 106
16073.82 128
16075.01 114
16076.21 134
16077.41 118
16078.60 135
16079.80 137
16080.99 129
16082.19 147
16083.39 117
16084.58 148
16085.78 106
16086.98 121
16088.17 116
16089.37 125
16090.57 123
16091.76 136
16092.96 137
16094.16 134
16095.35 121
16096.55 117
16097.75 138
16098.94 137
16100.14 134
16101.34 111
16102.53 109
16103.73 109
16104.93 127
16106.13 129
16107.32 114
16108.52 128
16109.72 129
16110.92 109
16112.11 129
16113.31 117
16114.51 140
16115.71 119
16116.90 139
16118.10 118
16119.30 125
16120.50 138
16121.69 129
16122.89 146
16124.09 137
16125.29 131
16126.49 122
16127.68 122
16128.88 130
16130.08 139
16131.28 113
16132.48 120
16133.67 128
16134.87 128
16136.07 120
16137.27 111
16138.47 141
16139.67 127
16140.86 125
16142.06 103
16143.26 129
16144.46 120
16145.66 129
16146.86 132
16148.06 126
16149.26 107
16150.45 147
16151.65 121
16152.85 125
16154.05 110
16155.25 111
16156.45 143
16157.65 133
16158.85 124
16160.05 110
16161.25 129
16162.45 110
16163.64 115
16164.84 118
16166.04 128
16167.24 121
16168.44 125
16169.64 125
16170.84 115
16172.04 120
16173.24 131
16174.44 137
16175.64 124
16176.84 127
16178.04 113
16179.24 137
16180.44 118
16181.64 125
16182.84 115
16184.04 139
16185.24 125
16186.44 130
16187.64 135
16188.84 115
16190.04 129
16191.24 126
16192.44 120
16193.64 118
16194.84 134
16196.04 133
16197.24 121
16198.44 123
16199.65 127
16200.85 108
16202.05 125
16203.25 99
16204.45 134
16205.65 130
16206.85 126
16208.05 126
16209.25 124
16210.45 123
16211.65 110
16212.86 119
16214.06 114
16215.26 123
16216.46 128
16217.66 137
16218.86 129
16220.06 136
16221.27 122
16222.47 136
16223.67 136
16224.87 132
16226.07 121
16227.27 143
16228.48 128
16229.68 120
16230.88 101
16232.08 121
16233.28 125
16234.48 134
16235.69 134
16236.89 126
16238.09 130
16239.29 117
16240.50 132
16241.70 144
16242.90 129
16244.10 118
16245.30 133
16246.51 129
16247.71 120
16248.91 126
16250.11 116
16251.32 119
16252.52 124
16253.72 141
16254.92 122
16256.13 129
16257.33 112
16258.53 133
16259.74 122
16260.94 126
16262.14 134
16263.35 142
16264.55 134
16265.75 133
16266.95 110
16268.16 136
16269.36 133
16270.56 126
16271.77 129
16272.97 117
16274.17 150
16275.38 124
16276.58 119
16277.79 129
16278.99 126
16280.19 130
16281.40 130
16282.60 113
16283.80 108
16285.01 114
16286.21 135
16287.42 122
16288.62 135
16289.82 147
16291.03 138
16292.23 158
16293.44 118
16294.64 134
16295.84 128
16297.05 134
16298.25 111
16299.46 117
16300.66 121
16301.87 123
16303.07 132
16304.27 118
16305.48 118
16306.68 133
16307.89 119
16309.09 114
16310.30 130
16311.50 105
16312.71 116
16313.91 114
16315.12 136
16316.32 117
16317.53 114
16318.73 137
16319.94 113
16321.14 134
16322.35 126
16323.55 132
16324.76 116
16325.96 124
16327.17 120
16328.38 112
16329.58 108
16330.79 121
16331.99 119
16333.20 116
16334.40 116
16335.61 129
16336.81 128
16338.02 126
16339.23 128
16340.43 128
16341.64 132
16342.84 133
16344.05 116
16345.26 117
16346.46 112
16347.67 106
16348.87 123
16350.08 117
16351.29 109
16352.49 110
16353.70 113
16354.91 119
16356.11 132
16357.32 135
16358.53 138
16359.73 124
16360.94 126
16362.15 130
16363.35 126
16364.56 120
16365.77 125
16366.97 130
16368.18 104
16369.39 121
16370.59 120
16371.80 109
16373.01 111
16374.21 121
16375.42 112
16376.63 122
16377.84 118
16379.04 135
16380.25 119
16381.46 106
16382.67 113
16383.87 124
16385.08 125
16386.29 129
16387.50 130
16388.70 108
16389.91 138
16391.12 116
16392.33 119
16393.53 101
16394.74 106
16395.95 106
16397.16 96
16398.37 105
16399.57 110
16400.78 121
16401.99 92
16403.20 121
16404.41 121
16405.62 129
16406.82 118
16408.03 116
16409.24 102
16410.45 129
16411.66 109
16412.87 115
16414.07 114
16415.28 128
16416.49 117
16417.70 124
16418.91 129
16420.12 104
16421.33 118
16422.54 130
16423.75 118
16424.95 116
16426.16 123
16427.37 119
16428.58 127
16429.79 118
16431.00 138
16432.21 118
16433.42 119
16434.63 106
16435.84 113
16437.05 104
16438.26 121
16439.47 125
16440.68 111
16441.88 131
16443.09 107
16444.30 119
16445.51 111
16446.72 114
16447.93 112
16449.14 113
16450.35 125
16451.56 123
16452.77 118
16453.98 123
16455.19 111
16456.40 116
16457.61 101
16458.82 104
16460.03 112
16461.24 129
16462.45 122
16463.67 119
16464.88 123
16466.09 117
16467.30 119
16468.51 112
16469.72 121
16470.93 114
16472.14 122
16473.35 110
16474.56 119
16475.77 116
16476.98 121
16478.19 119
16479.40 119
16480.62 99
16481.83 118
16483.04 114
16484.25 118
16485.46 98
16486.67 115
16487.88 120
16489.09 122
16490.31 129
16491.52 123
16492.73 125
16493.94 107
16495.15 111
16496.36 105
16497.57 120
16498.79 117
16500.00 116
16501.21 118
16502.42 115
16503.63 116
16504.85 111
16506.06 111
16507.27 90
16508.48 101
16509.69 126
16510.91 119
16512.12 111
16513.33 124
16514.54 117
16515.76 122
16516.97 123
16518.18 109
16519.39 129
16520.60 106
16521.82 111
16523.03 109
16524.24 136
16525.46 102
16526.67 111
16527.88 108
16529.09 109
16530.31 116
16531.52 110
16532.73 125
16533.95 110
16535.16 112
16536.37 114
16537.58 124
16538.80 126
16540.01 110
16541.22 122
16542.44 119
16543.65 111
16544.86 118
16546.08 115
16547.29 116
16548.50 103
16549.72 121
16550.93 123
16552.15 101
16553.36 109
16554.57 105
16555.79 119
16557.00 116
16558.21 109
16559.43 112
16560.64 140
16561.86 110
16563.07 109
16564.28 113
16565.50 101
16566.71 122
16567.93 112
16569.14 115
16570.36 125
16571.57 102
16572.78 113
16574.00 110
16575.21 107
16576.43 112
16577.64 114
16578.86 104
16580.07 101
16581.29 96
16582.50 105
16583.72 115
16584.93 108
16586.15 123
16587.36 128
16588.58 115
16589.79 88
16591.01 110
16592.22 120
16593.44 105
16594.65 107
16595.87 108
16597.08 116
16598.30 107
16599.51 122
16600.73 109
16601.94 119
16603.16 113
16604.37 109
16605.59 129
16606.81 124
16608.02 114
16609.24 123
16610.45 105
16611.67 106
16612.89 105
16614.10 120
16615.32 118
16616.53 103
16617.75 104
16618.97 113
16620.18 100
16621.40 107
16622.61 110
16623.83 116
16625.05 110
16626.26 111
16627.48 109
16628.70 118
16629.91 114
16631.13 117
16632.35 129
16633.56 111
16634.78 100
16636.00 123
16637.21 102
16638.43 95
16639.65 102
16640.86 125
16642.08 105
16643.30 120
16644.51 114
16645.73 107
16646.95 98
16648.17 110
16649.38 110
16650.60 111
16651.82 117
16653.03 115
16654.25 100
16655.47 121
16656.69 118
16657.90 106
16659.12 107
16660.34 127
16661.56 109
16662.77 106
16663.99 126
16665.21 122
16666.43 97
16667.65 104
16668.86 104
16670.08 111
16671.30 112
16672.52 106
16673.74 106
16674.95 119
16676.17 95
16677.39 105
16678.61 101
16679.83 111
16681.05 110
16682.26 134
16683.48 109
16684.70 102
16685.92 100
16687.14 139
16688.36 118
16689.58 127
16690.79 114
16692.01 115
16693.23 95
16694.45 91
16695.67 108
16696.89 101
16698.11 96
16699.33 94
16700.55 124
16701.76 105
16702.98 106
16704.20 115
16705.42 116
16706.64 99
16707.86 118
16709.08 99
16710.30 135
16711.52 102
16712.74 97
16713.96 128
16715.18 121
16716.40 124
16717.62 99
16718.84 114
16720.06 93
16721.28 115
16722.50 116
16723.72 131
16724.94 106
16726.16 95
16727.38 115
16728.60 111
16729.82 111
16731.04 112
16732.26 121
16733.48 117
16734.70 98
16735.92 102
16737.14 113
16738.36 111
16739.58 108
16740.80 122
16742.02 129
16743.24 111
16744.46 111
16745.68 108
16746.90 112
16748.12 131
16749.35 115
16750.57 120
16751.79 113
16753.01 119
16754.23 126
16755.45 125
16756.67 94
16757.89 110
16759.11 124
16760.33 127
16761.56 112
16762.78 109
16764.00 110
16765.22 127
16766.44 92
16767.66 103
16768.88 97
16770.11 108
16771.33 101
16772.55 108
16773.77 102
16774.99 94
16776.22 108
16777.44 113
16778.66 120
16779.88 82
16781.10 109
16782.33 110
16783.55 119
16784.77 92
16785.99 81
16787.21 112
16788.44 116
16789.66 119
16790.88 102
16792.10 101
16793.33 108
16794.55 113
16795.77 91
16796.99 100
16798.22 111
16799.44 99
16800.66 106
16801.88 122
16803.11 124
16804.33 103
16805.55 108
16806.78 118
16808.00 103
16809.22 116
16810.44 103
16811.67 104
16812.89 106
16814.11 127
16815.34 108
16816.56 97
16817.78 106
16819.01 115
16820.23 121
16821.45 100
16822.68 105
16823.90 98
16825.13 121
16826.35 117
16827.57 107
16828.80 109
16830.02 117
16831.24 111
16832.47 115
16833.69 129
16834.92 106
16836.14 121
16837.36 116
16838.59 124
16839.81 104
16841.04 118
16842.26 108
16843.48 115
16844.71 119
16845.93 100
16847.16 113
16848.38 113
16849.61 115
16850.83 112
16852.06 120
16853.28 128
16854.51 110
16855.73 118
16856.95 111
16858.18 94
16859.40 118
16860.63 113
16861.85 117
16863.08 106
16864.30 123
16865.53 111
16866.75 115
16867.98 117
16869.21 107
16870.43 122
16871.66 117
16872.88 127
16874.11 111
16875.33 129
16876.56 131
16877.78 111
16879.01 143
16880.23 116
16881.46 113
16882.69 114
16883.91 106
16885.14 107
16886.36 102
16887.59 124
16888.81 119
16890.04 98
16891.27 92
16892.49 108
16893.72 106
16894.94 109
16896.17 112
16897.40 136
16898.62 105
16899.85 115
16901.08 114
16902.30 94
16903.53 108
16904.76 119
16905.98 113
16907.21 121
16908.44 108
16909.66 109
16910.89 106
16912.12 123
16913.34 98
16914.57 115
16915.80 124
16917.02 121
16918.25 113
16919.48 105
16920.70 110
16921.93 111
16923.16 113
16924.39 106
16925.61 130
16926.84 112
16928.07 106
16929.30 112
16930.52 114
16931.75 104
16932.98 118
16934.21 125
16935.43 103
16936.66 118
16937.89 109
16939.12 114
16940.34 103
16941.57 97
16942.80 120
16944.03 111
16945.26 105
16946.48 118
16947.71 109
16948.94 109
16950.17 94
16951.40 120
16952.62 129
16953.85 105
16955.08 100
16956.31 109
16957.54 119
16958.77 103
16959.99 102
16961.22 112
16962.45 113
16963.68 97
16964.91 113
16966.14 97
16967.37 118
16968.60 108
16969.82 105
16971.05 119
16972.28 103
16973.51 106
16974.74 109
16975.97 95
16977.20 112
16978.43 99
16979.66 116
16980.89 126
16982.11 94
16983.34 104
16984.57 117
16985.80 143
16987.03 111
16988.26 105
16989.49 102
16990.72 112
16991.95 112
16993.18 100
16994.41 115
16995.64 97
16996.87 98
16998.10 114
16999.33 115
17000.56 103
17001.79 86
17003.02 105
17004.25 118
17005.48 102
17006.71 100
17007.94 115
17009.17 116
17010.40 99
17011.63 103
17012.86 102
17014.09 102
17015.32 97
17016.55 110
17017.78 105
17019.01 89
17020.25 100
17021.48 118
17022.71 110
17023.94 87
17025.17 105
17026.40 100
17027.63 109
17028.86 98
17030.09 111
17031.32 106
17032.55 103
17033.79 98
17035.02 106
17036.25 104
17037.48 96
17038.71 103
17039.94 102
17041.17 104
17042.41 87
17043.64 100
17044.87 123
17046.10 109
17047.33 102
17048.56 97
17049.80 127
17051.03 106
17052.26 106
17053.49 112
17054.72 107
17055.95 99
17057.19 107
17058.42 118
17059.65 117
17060.88 90
17062.12 101
17063.35 105
17064.58 101
17065.81 117
17067.04 101
17068.28 115
17069.51 104
17070.74 101
17071.97 112
17073.21 106
17074.44 107
17075.67 112
17076.90 109
17078.14 131
17079.37 91
17080.60 95
17081.84 108
17083.07 99
17084.30 94
17085.54 104
17086.77 106
17088.00 101
17089.23 97
17090.47 111
17091.70 110
17092.93 95
17094.17 104
17095.40 96
17096.63 113
17097.87 105
17099.10 111
17100.34 104
17101.57 119
17102.80 96
17104.04 113
17105.27 99
17106.50 96
17107.74 99
17108.97 124
17110.21 93
17111.44 109
17112.67 90
17113.91 120
17115.14 111
17116.38 109
17117.61 88
17118.84 107
17120.08 97
17121.31 113
17122.55 100
17123.78 104
17125.02 92
17126.25 89
17127.48 104
17128.72 102
17129.95 96
17131.19 101
17132.42 118
17133.66 103
17134.89 86
17136.13 101
17137.36 109
17138.60 109
17139.83 112
17141.07 114
17142.30 85
17143.54 95
17144.77 89
17146.01 122
17147.24 95
17148.48 113
17149.71 117
17150.95 117
17152.19 102
17153.42 104
17154.66 105
17155.89 106
17157.13 98
17158.36 106
17159.60 116
17160.83 118
17162.07 82
17163.31 97
17164.54 116
17165.78 101
17167.01 86
17168.25 120
17169.49 109
17170.72 95
17171.96 98
17173.19 95
17174.43 98
17175.67 118
17176.90 118
17178.14 108
17179.38 95
17180.61 90
17181.85 113
17183.09 106
17184.32 106
17185.56 100
17186.80 86
17188.03 95
17189.27 100
17190.51 93
17191.74 84
17192.98 96
17194.22 104
17195.45 87
17196.69 119
17197.93 110
17199.16 107
17200.40 121
17201.64 110
17202.88 106
17204.11 100
17205.35 116
17206.59 95
17207.83 110
17209.06 94
17210.30 124
17211.54 105
17212.78 103
17214.01 114
17215.25 121
17216.49 101
17217.73 96
17218.96 116
17220.20 120
17221.44 110
17222.68 90
17223.92 105
17225.15 103
17226.39 98
17227.63 121
17228.87 100
17230.11 85
17231.35 99
17232.58 121
17233.82 101
17235.06 104
17236.30 108
17237.54 105
17238.78 102
17240.01 121
17241.25 110
17242.49 103
17243.73 99
17244.97 94
17246.21 107
17247.45 95
17248.69 101
17249.93 92
17251.16 105
17252.40 105
17253.64 97
17254.88 96
17256.12 96
17257.36 99
17258.60 99
17259.84 94
17261.08 102
17262.32 101
17263.56 107
17264.80 117
17266.04 106
17267.28 111
17268.51 86
17269.75 96
17270.99 99
17272.23 101
17273.47 102
17274.71 102
17275.95 91
17277.19 95
17278.43 94
17279.67 126
17280.91 119
17282.15 99
17283.39 104
17284.63 95
17285.87 97
17287.11 108
17288.35 101
17289.60 101
17290.84 87
17292.08 97
17293.32 98
17294.56 100
17295.80 98
17297.04 97
17298.28 101
17299.52 102
17300.76 94
17302.00 106
17303.24 105
17304.48 90
17305.72 77
17306.96 84
17308.21 127
17309.45 98
17310.69 93
17311.93 100
17313.17 94
17314.41 93
17315.65 97
17316.89 109
17318.14 98
17319.38 97
17320.62 108
17321.86 103
17323.10 97
17324.34 103
17325.59 103
17326.83 104
17328.07 82
17329.31 99
17330.55 107
17331.79 106
17333.04 102
17334.28 90
17335.52 112
17336.76 109
17338.00 103
17339.25 106
17340.49 82
17341.73 98
17342.97 101
17344.22 105
17345.46 102
17346.70 87
17347.94 92
17349.19 115
17350.43 111
17351.67 95
17352.91 92
17354.16 107
17355.40 108
17356.64 104
17357.88 105
17359.13 102
17360.37 114
17361.61 116
17362.86 93
17364.10 111
17365.34 99
17366.58 110
17367.83 110
17369.07 97
17370.31 95
17371.56 107
17372.80 112
17374.04 104
17375.29 110
17376.53 105
17377.78 97
17379.02 89
17380.26 106
17381.51 107
17382.75 85
17383.99 99
17385.24 98
17386.48 103
17387.72 105
17388.97 109
17390.21 88
17391.46 105
17392.70 97
17393.94 117
17395.19 94
17396.43 111
17397.68 105
17398.92 110
17400.17 103
17401.41 113
17402.65 95
17403.90 106
17405.14 103
17406.39 99
17407.63 103
17408.88 91
17410.12 100
17411.37 96
17412.61 86
17413.86 95
17415.10 93
17416.35 90
17417.59 103
17418.84 90
17420.08 92
17421.33 101
17422.57 94
17423.82 106
17425.06 94
17426.31 102
17427.55 90
17428.80 107
17430.04 99
17431.29 113
17432.53 108
17433.78 89
17435.03 107
17436.27 109
17437.52 107
17438.76 115
17440.01 111
17441.25 93
17442.50 126
17443.75 95
17444.99 97
17446.24 89
17447.48 105
17448.73 107
17449.98 97
17451.22 96
17452.47 91
17453.71 113
17454.96 115
17456.21 111
17457.45 106
17458.70 101
17459.95 94
17461.19 97
17462.44 96
17463.69 104
17464.93 74
17466.18 96
17467.43 104
17468.67 100
17469.92 93
17471.17 106
17472.41 106
17473.66 101
17474.91 89
17476.15 108
17477.40 96
17478.65 90
17479.90 94
17481.14 118
17482.39 94
17483.64 86
17484.88 98
17486.13 111
17487.38 109
17488.63 97
17489.87 115
17491.12 138
17492.37 108
17493.62 98
17494.86 109
17496.11 101
17497.36 107
17498.61 101
17499.86 99
17501.10 103
17502.35 94
17503.60 110
17504.85 99
17506.10 107
17507.34 91
17508.59 104
17509.84 116
17511.09 109
17512.34 111
17513.59 110
17514.83 113
17516.08 104
17517.33 111
17518.58 96
17519.83 107
17521.08 97
17522.33 112
17523.57 120
17524.82 101
17526.07 103
17527.32 106
17528.57 98
17529.82 110
17531.07 97
17532.32 117
17533.57 101
17534.82 102
17536.06 109
17537.31 87
17538.56 82
17539.81 97
17541.06 111
17542.31 104
17543.56 103
17544.81 89
17546.06 114
17547.31 111
17548.56 117
17549.81 94
17551.06 108
17552.31 108
17553.56 115
17554.81 101
17556.06 106
17557.31 125
17558.56 107
17559.81 115
17561.06 112
17562.31 116
17563.56 104
17564.81 119
17566.06 104
17567.31 100
17568.56 102
17569.81 115
17571.06 109
17572.31 114
17573.56 107
17574.81 103
17576.06 111
17577.31 108
17578.56 98
17579.81 101
17581.06 106
17582.31 103
17583.57 127
17584.82 111
17586.07 109
17587.32 100
17588.57 113
17589.82 97
17591.07 106
17592.32 111
17593.57 114
17594.83 97
17596.08 108
17597.33 120
17598.58 92
17599.83 101
17601.08 90
17602.33 117
17603.59 108
17604.84 95
17606.09 95
17607.34 108
17608.59 97
17609.84 100
17611.10 123
17612.35 92
17613.60 110
17614.85 103
17616.10 118
17617.36 113
17618.61 110
17619.86 103
17621.11 118
17622.36 93
17623.62 95
17624.87 104
17626.12 124
17627.37 108
17628.63 96
17629.88 117
17631.13 101
17632.38 103
17633.64 99
17634.89 112
17636.14 108
17637.39 99
17638.65 87
17639.90 110
17641.15 75
17642.41 100
17643.66 93
17644.91 102
17646.17 98
17647.42 101
17648.67 97
17649.92 87
17651.18 97
17652.43 106
17653.68 102
17654.94 92
17656.19 104
17657.44 111
17658.70 94
17659.95 86
17661.21 95
17662.46 106
17663.71 109
17664.97 102
17666.22 107
17667.47 107
17668.73 110
17669.98 92
17671.24 102
17672.49 100
17673.74 96
17675.00 118
17676.25 102
17677.51 107
17678.76 87
17680.02 96
17681.27 109
17682.52 111
17683.78 102
17685.03 100
17686.29 103
17687.54 117
17688.80 99
17690.05 106
17691.31 117
17692.56 94
17693.82 113
17695.07 107
17696.32 110
17697.58 89
17698.83 101
17700.09 95
17701.34 101
17702.60 94
17703.86 98
17705.11 101
17706.37 103
17707.62 87
17708.88 103
17710.13 95
17711.39 110
17712.64 90
17713.90 98
17715.15 106
17716.41 95
17717.66 119
17718.92 98
17720.18 106
17721.43 96
17722.69 99
17723.94 100
17725.20 102
17726.45 94
17727.71 109
17728.97 101
17730.22 111
17731.48 114
17732.74 116
17733.99 118
17735.25 98
17736.50 116
17737.76 103
17739.02 112
17740.27 99
17741.53 107
17742.79 102
17744.04 93
17745.30 102
17746.56 96
17747.81 98
17749.07 92
17750.33 110
17751.58 93
17752.84 105
17754.10 95
17755.35 107
17756.61 104
17757.87 120
17759.12 100
17760.38 106
17761.64 109
17762.90 100
17764.15 86
17765.41 109
17766.67 99
17767.93 108
17769.18 102
17770.44 94
17771.70 106
17772.96 95
17774.21 123
17775.47 92
17776.73 107
17777.99 96
17779.24 104
17780.50 104
17781.76 107
17783.02 96
17784.28 114
17785.53 89
17786.79 103
17788.05 107
17789.31 99
17790.57 113
17791.82 96
17793.08 108
17794.34 114
17795.60 96
17796.86 91
17798.12 101
17799.37 102
17800.63 107
17801.89 97
17803.15 97
17804.41 110
17805.67 95
17806.93 103
17808.19 85
17809.44 111
17810.70 78
17811.96 105
17813.22 108
17814.48 114
17815.74 93
17817.00 108
17818.26 98
17819.52 102
17820.78 96
17822.04 120
17823.29 104
17824.55 103
17825.81 87
17827.07 111
17828.33 99
17829.59 94
17830.85 107
17832.11 109
17833.37 121
17834.63 101
17835.89 105
17837.15 95
17838.41 100
17839.67 100
17840.93 96
17842.19 92
17843.45 96
17844.71 105
17845.97 98
17847.23 100
17848.49 90
17849.75 124
17851.01 118
17852.27 115
17853.53 84
17854.79 110
17856.05 112
17857.31 100
17858.57 83
17859.84 102
17861.10 92
17862.36 97
17863.62 111
17864.88 110
17866.14 96
17867.40 115
17868.66 123
17869.92 106
17871.18 101
17872.44 93
17873.71 108
17874.97 111
17876.23 102
17877.49 84
17878.75 99
17880.01 100
17881.27 115
17882.53 101
17883.80 92
17885.06 103
17886.32 100
17887.58 107
17888.84 96
17890.10 107
17891.37 94
17892.63 95
17893.89 90
17895.15 94
17896.41 93
17897.67 106
17898.94 88
17900.20 111
17901.46 93
17902.72 103
17903.99 110
17905.25 102
17906.51 107
17907.77 102
17909.03 100
17910.30 115
17911.56 119
17912.82 101
17914.08 117
17915.35 90
17916.61 110
17917.87 97
17919.14 94
17920.40 106
17921.66 110
17922.92 84
17924.19 108
17925.45 93
17926.71 90
17927.98 110
17929.24 114
17930.50 90
17931.76 97
17933.03 91
17934.29 98
17935.55 109
17936.82 88
17938.08 110
17939.34 98
17940.61 96
17941.87 88
17943.14 101
17944.40 94
17945.66 96
17946.93 89
17948.19 84
17949.45 98
17950.72 96
17951.98 101
17953.25 99
17954.51 112
17955.77 82
17957.04 93
17958.30 93
17959.57 92
17960.83 93
17962.09 112
17963.36 102
17964.62 109
17965.89 91
17967.15 103
17968.42 88
17969.68 103
17970.95 105
17972.21 98
17973.47 104
17974.74 99
17976.00 90
17977.27 92
17978.53 94
17979.80 84
17981.06 87
17982.33 87
17983.59 99
17984.86 89
17986.12 94
17987.39 84
17988.65 90
17989.92 111
17991.18 85
17992.45 92
17993.71 94
17994.98 108
17996.25 89
17997.51 108
17998.78 105
18000.04 100
18001.31 83
18002.57 103
18003.84 87
18005.10 87
18006.37 94
18007.64 74
18008.90 104
18010.17 82
18011.43 100
18012.70 92
18013.97 88
18015.23 96
18016.50 95
18017.76 94
18019.03 103
18020.30 97
18021.56 113
18022.83 95
18024.10 93
18025.36 92
18026.63 76
18027.90 86
18029.16 91
18030.43 106
18031.70 99
18032.96 92
18034.23 86
18035.50 103
18036.76 95
18038.03 93
18039.30 94
18040.56 102
18041.83 92
18043.10 93
18044.37 107
18045.63 117
18046.90 100
18048.17 91
18049.43 105
18050.70 93
18051.97 97
18053.24 91
18054.50 103
18055.77 96
18057.04 89
18058.31 82
18059.57 103
18060.84 104
18062.11 105
18063.38 86
18064.65 94
18065.91 117
18067.18 87
18068.45 107
18069.72 102
18070.98 111
18072.25 106
18073.52 98
18074.79 89
18076.06 96
18077.33 87
18078.59 105
18079.86 89
18081.13 97
18082.40 103
18083.67 102
18084.94 102
18086.21 98
18087.47 112
18088.74 111
18090.01 111
18091.28 75
18092.55 103
18093.82 103
18095.09 103
18096.36 94
18097.62 112
18098.89 117
18100.16 111
18101.43 105
18102.70 117
18103.97 88
18105.24 95
18106.51 104
18107.78 119
18109.05 112
18110.32 86
18111.59 102
18112.86 114
18114.13 105
18115.40 79
18116.66 106
18117.93 97
18119.20 111
18120.47 101
18121.74 99
18123.01 98
18124.28 100
18125.55 124
18126.82 97
18128.09 90
18129.36 89
18130.63 93
18131.90 94
18133.17 101
18134.44 94
18135.71 100
18136.99 93
18138.26 100
18139.53 93
18140.80 105
18142.07 98
18143.34 104
18144.61 94
18145.88 101
18147.15 92
18148.42 85
18149.69 94
18150.96 103
18152.23 86
18153.50 94
18154.78 104
18156.05 87
18157.32 101
18158.59 86
18159.86 85
18161.13 91
18162.40 87
18163.67 105
18164.94 73
18166.22 82
18167.49 91
18168.76 108
18170.03 97
18171.30 93
18172.57 97
18173.85 110
18175.12 95
18176.39 91
18177.66 90
18178.93 113
18180.20 94
18181.48 90
18182.75 106
18184.02 105
18185.29 110
18186.56 106
18187.84 113
18189.11 106
18190.38 105
18191.65 92
18192.93 103
18194.20 113
18195.47 103
18196.74 90
18198.02 99
18199.29 107
18200.56 90
18201.83 100
18203.11 97
18204.38 99
18205.65 104
18206.92 102
18208.20 98
18209.47 96
18210.74 86
18212.02 116
18213.29 100
18214.56 107
18215.84 90
18217.11 103
18218.38 105
18219.65 89
18220.93 94
18222.20 92
18223.47 99
18224.75 88
18226.02 102
18227.30 104
18228.57 86
18229.84 99
18231.12 110
18232.39 101
18233.66 105
18234.94 102
18236.21 110
18237.48 99
18238.76 98
18240.03 88
18241.31 105
18242.58 116
18243.86 89
18245.13 99
18246.40 78
18247.68 110
18248.95 98
18250.23 115
18251.50 98
18252.77 94
18254.05 92
18255.32 97
18256.60 83
18257.87 104
18259.15 91
18260.42 108
18261.70 98
18262.97 94
18264.25 103
18265.52 97
18266.80 86
18268.07 88
18269.35 109
18270.62 97
18271.90 101
18273.17 108
18274.45 98
18275.72 103
18277.00 110
18278.27 101
18279.55 96
18280.82 96
18282.10 94
18283.37 101
18284.65 82
18285.93 87
18287.20 101
18288.48 93
18289.75 97
18291.03 119
18292.30 90
18293.58 88
18294.86 100
18296.13 97
18297.41 86
18298.68 96
18299.96 101
18301.24 105
18302.51 101
18303.79 101
18305.06 92
18306.34 88
18307.62 111
18308.89 103
18310.17 104
18311.45 104
18312.72 95
18314.00 102
18315.28 100
18316.55 101
18317.83 95
18319.11 88
18320.38 105
18321.66 109
18322.94 88
18324.21 99
18325.49 91
18326.77 99
18328.04 94
18329.32 83
18330.60 88
18331.88 120
18333.15 102
18334.43 108
18335.71 96
18336.98 101
18338.26 103
18339.54 115
18340.82 94
18342.09 104
18343.37 90
18344.65 110
18345.93 104
18347.20 98
18348.48 94
18349.76 94
18351.04 108
18352.32 113
18353.59 89
18354.87 98
18356.15 98
18357.43 90
18358.71 96
18359.98 79
18361.26 90
18362.54 96
18363.82 104
18365.10 92
18366.38 88
18367.65 95
18368.93 79
18370.21 95
18371.49 97
18372.77 91
18374.05 102
18375.33 86
18376.60 107
18377.88 101
18379.16 94
18380.44 79
18381.72 95
18383.00 103
18384.28 98
18385.56 99
18386.84 92
18388.11 91
18389.39 97
18390.67 107
18391.95 94
18393.23 97
18394.51 102
18395.79 111
18397.07 110
18398.35 104
18399.63 86
18400.91 97
18402.19 103
18403.47 111
18404.75 105
18406.03 92
18407.31 99
18408.59 110
18409.87 105
18411.15 101
18412.43 108
18413.71 106
18414.99 93
18416.27 102
18417.55 100
18418.83 99
18420.11 82
18421.39 99
18422.67 84
18423.95 99
18425.23 104
18426.51 102
18427.79 94
18429.07 98
18430.35 94
18431.63 104
18432.91 80
18434.19 104
18435.47 105
18436.75 94
18438.04 121
18439.32 99
18440.60 91
18441.88 85
18443.16 93
18444.44 93
18445.72 100
18447.00 105
18448.28 98
18449.57 114
18450.85 96
18452.13 105
18453.41 96
18454.69 102
18455.97 106
18457.25 97
18458.54 99
18459.82 114
18461.10 91
18462.38 102
18463.66 97
18464.94 96
18466.23 87
18467.51 105
18468.79 95
18470.07 95
18471.35 106
18472.64 98
18473.92 99
18475.20 95
18476.48 91
18477.76 87
18479.05 110
18480.33 91
18481.61 101
18482.89 103
18484.18 85
18485.46 102
18486.74 109
18488.02 87
18489.31 90
18490.59 128
18491.87 110
18493.15 94
18494.44 92
18495.72 105
18497.00 114
18498.29 104
18499.57 87
18500.85 100
18502.13 89
18503.42 98
18504.70 101
18505.98 95
18507.27 100
18508.55 94
18509.83 112
18511.12 106
18512.40 104
18513.68 100
18514.97 102
18516.25 102
18517.54 99
18518.82 82
18520.10 87
18521.39 89
18522.67 94
18523.95 89
18525.24 88
18526.52 104
18527.81 101
18529.09 98
18530.37 91
18531.66 106
18532.94 83
18534.23 93
18535.51 84
18536.79 94
18538.08 94
18539.36 94
18540.65 88
18541.93 99
18543.22 95
18544.50 105
18545.79 95
18547.07 101
18548.36 105
18549.64 100
18550.92 93
18552.21 104
18553.49 109
18554.78 93
18556.06 110
18557.35 92
18558.63 111
18559.92 108
18561.20 92
18562.49 90
18563.77 106
18565.06 103
18566.35 88
18567.63 106
18568.92 100
18570.20 90
18571.49 92
18572.77 121
18574.06 103
18575.34 103
18576.63 90
18577.92 104
18579.20 97
18580.49 101
18581.77 88
18583.06 105
18584.34 101
18585.63 93
18586.92 103
18588.20 81
18589.49 112
18590.77 104
18592.06 102
18593.35 85
18594.63 99
18595.92 82
18597.21 106
18598.49 102
18599.78 103
18601.07 108
18602.35 96
18603.64 83
18604.93 90
18606.21 109
18607.50 96
18608.79 91
18610.07 99
18611.36 96
18612.65 91
18613.93 92
18615.22 83
18616.51 95
18617.79 105
18619.08 103
18620.37 99
18621.66 96
18622.94 107
18624.23 100
18625.52 98
18626.80 103
18628.09 105
18629.38 95
18630.67 91
18631.95 89
18633.24 99
18634.53 92
18635.82 104
18637.11 91
18638.39 93
18639.68 94
18640.97 84
18642.26 92
18643.54 103
18644.83 102
18646.12 104
18647.41 98
18648.70 110
18649.99 82
18651.27 96
18652.56 105
18653.85 84
18655.14 93
18656.43 108
18657.72 93
18659.00 85
18660.29 101
18661.58 98
18662.87 97
18664.16 95
18665.45 100
18666.74 101
18668.02 115
18669.31 88
18670.60 94
18671.89 104
18673.18 100
18674.47 114
18675.76 109
18677.05 88
18678.34 91
18679.63 89
18680.92 97
18682.20 101
18683.49 88
18684.78 82
18686.07 102
18687.36 103
18688.65 84
18689.94 103
18691.23 91
18692.52 85
18693.81 100
18695.10 98
18696.39 93
18697.68 97
18698.97 96
18700.26 92
18701.55 94
18702.84 87
18704.13 93
18705.42 112
18706.71 106
18708.00 93
18709.29 100
18710.58 89
18711.87 104
18713.16 101
18714.45 95
18715.74 91
18717.03 112
18718.32 109
18719.61 101
18720.90 88
18722.20 97
18723.49 85
18724.78 118
18726.07 105
18727.36 98
18728.65 91
18729.94 120
18731.23 97
18732.52 113
18733.81 103
18735.10 90
18736.40 100
18737.69 81
18738.98 87
18740.27 80
18741.56 89
18742.85 98
18744.14 103
18745.43 91
18746.73 89
18748.02 99
18749.31 94
18750.60 96
18751.89 91
18753.18 103
18754.48 85
18755.77 91
18757.06 88
18758.35 95
18759.64 94
18760.94 94
18762.23 92
18763.52 102
18764.81 89
18766.10 108
18767.40 83
18768.69 77
18769.98 94
18771.27 87
18772.57 94
18773.86 92
18775.15 97
18776.44 98
18777.74 81
18779.03 92
18780.32 99
18781.61 89
18782.91 101
18784.20 97
18785.49 93
18786.79 93
18788.08 101
18789.37 91
18790.66 71
18791.96 102
18793.25 88
18794.54 98
18795.84 108
18797.13 83
18798.42 90
18799.72 94
18801.01 97
18802.30 89
18803.60 85
18804.89 98
18806.18 81
18807.48 76
18808.77 86
18810.07 89
18811.36 107
18812.65 93
18813.95 90
18815.24 84
18816.53 90
18817.83 102
18819.12 81
18820.42 82
18821.71 100
18823.00 106
18824.30 74
18825.59 92
18826.89 101
18828.18 94
18829.48 91
18830.77 95
18832.07 80
18833.36 83
18834.65 92
18835.95 94
18837.24 92
18838.54 92
18839.83 88
18841.13 102
18842.42 110
18843.72 83
18845.01 94
18846.31 110
18847.60 80
18848.90 93
18850.19 104
18851.49 105
18852.78 104
18854.08 101
18855.37 115
18856.67 90
18857.96 112
18859.26 93
18860.55 96
18861.85 87
18863.15 66
18864.44 95
18865.74 93
18867.03 82
18868.33 86
18869.62 110
18870.92 97
18872.22 85
18873.51 88
18874.81 104
18876.10 109
18877.40 99
18878.70 95
18879.99 100
18881.29 104
18882.58 88
18883.88 84
18885.18 95
18886.47 98
18887.77 99
18889.07 108
18890.36 88
18891.66 100
18892.95 96
18894.25 88
18895.55 95
18896.84 91
18898.14 104
18899.44 106
18900.73 109
18902.03 94
18903.33 86
18904.63 102
18905.92 83
18907.22 95
18908.52 108
18909.81 94
18911.11 101
18912.41 87
18913.71 96
18915.00 87
18916.30 86
18917.60 79
18918.89 86
18920.19 93
18921.49 89
18922.79 82
18924.09 90
18925.38 90
18926.68 82
18927.98 94
18929.28 76
18930.57 91
18931.87 103
18933.17 98
18934.47 83
18935.77 100
18937.06 99
18938.36 98
18939.66 78
18940.96 92
18942.26 84
18943.55 89
18944.85 93
18946.15 86
18947.45 102
18948.75 89
18950.05 84
18951.35 91
18952.64 98
18953.94 96
18955.24 94
18956.54 100
18957.84 87
18959.14 90
18960.44 71
18961.74 77
18963.03 95
18964.33 85
18965.63 83
18966.93 89
18968.23 111
18969.53 87
18970.83 97
18972.13 92
18973.43 89
18974.73 88
18976.03 106
18977.33 95
18978.62 85
18979.92 96
18981.22 110
18982.52 97
18983.82 96
18985.12 92
18986.42 108
18987.72 89
18989.02 83
18990.32 80
18991.62 97
18992.92 77
18994.22 86
18995.52 88
18996.82 100
18998.12 88
18999.42 83
19000.72 85
19002.02 87
19003.32 95
19004.62 86
19005.92 93
19007.22 100
19008.53 86
19009.83 93
19011.13 101
19012.43 92
19013.73 88
19015.03 96
19016.33 100
19017.63 103
19018.93 90
19020.23 85
19021.53 80
19022.83 106
19024.13 74
19025.44 104
19026.74 92
19028.04 95
19029.34 102
19030.64 96
19031.94 80
19033.24 85
19034.54 85
19035.85 98
19037.15 117
19038.45 81
19039.75 89
19041.05 91
19042.35 93
19043.66 88
19044.96 88
19046.26 79
19047.56 88
19048.86 94
19050.16 77
19051.47 73
19052.77 83
19054.07 89
19055.37 99
19056.67 94
19057.98 87
19059.28 82
19060.58 77
19061.88 92
19063.19 90
19064.49 98
19065.79 90
19067.09 90
19068.40 87
19069.70 76
19071.00 88
19072.30 84
19073.61 91
19074.91 94
19076.21 83
19077.52 104
19078.82 91
19080.12 89
19081.42 77
19082.73 74
19084.03 99
19085.33 91
19086.64 92
19087.94 97
19089.24 90
19090.55 85
19091.85 102
19093.15 85
19094.46 74
19095.76 94
19097.06 92
19098.37 98
19099.67 84
19100.97 80
19102.28 86
19103.58 89
19104.89 92
19106.19 84
19107.49 92
19108.80 84
19110.10 83
19111.40 93
19112.71 84
19114.01 87
19115.32 87
19116.62 97
19117.93 81
19119.23 82
19120.53 80
19121.84 86
19123.14 96
19124.45 86
19125.75 89
19127.06 95
19128.36 98
19129.67 79
19130.97 91
19132.28 99
19133.58 92
19134.88 86
19136.19 94
19137.49 95
19138.80 102
19140.10 95
19141.41 77
19142.71 89
19144.02 88
19145.32 91
19146.63 80
19147.94 101
19149.24 82
19150.55 96
19151.85 79
19153.16 82
19154.46 85
19155.77 88
19157.07 85
19158.38 90
19159.68 84
19160.99 96
19162.30 97
19163.60 94
19164.91 95
19166.21 71
19167.52 95
19168.83 88
19170.13 93
19171.44 83
19172.74 77
19174.05 84
19175.36 92
19176.66 87
19177.97 70
19179.27 75
19180.58 83
19181.89 86
19183.19 93
19184.50 89
19185.81 94
19187.11 86
19188.42 100
19189.73 99
19191.03 80
19192.34 91
19193.65 89
19194.95 88
19196.26 86
19197.57 82
19198.87 83
19200.18 116
19201.49 90
19202.80 97
19204.10 88
19205.41 85
19206.72 96
19208.03 91
19209.33 96
19210.64 92
19211.95 90
19213.25 91
19214.56 77
19215.87 95
19217.18 90
19218.49 90
19219.79 90
19221.10 90
19222.41 83
19223.72 86
19225.02 68
19226.33 89
19227.64 92
19228.95 76
19230.26 80
19231.56 81
19232.87 95
19234.18 100
19235.49 94
19236.80 88
19238.11 86
19239.41 94
19240.72 98
19242.03 87
19243.34 81
19244.65 85
19245.96 89
19247.26 76
19248.57 86
19249.88 87
19251.19 90
19252.50 87
19253.81 95
19255.12 84
19256.43 97
19257.74 81
19259.04 102
19260.35 91
19261.66 89
19262.97 83
19264.28 107
19265.59 93
19266.90 77
19268.21 85
19269.52 105
19270.83 93
19272.14 89
19273.45 92
19274.76 78
19276.07 81
19277.38 82
19278.69 97
19279.99 82
19281.30 85
19282.61 78
19283.92 89
19285.23 97
19286.54 79
19287.85 88
19289.16 90
19290.47 94
19291.78 93
19293.09 91
19294.40 86
19295.72 97
19297.03 89
19298.34 103
19299.65 92
19300.96 97
19302.27 80
19303.58 91
19304.89 86
19306.20 87
19307.51 99
19308.82 87
19310.13 100
19311.44 71
19312.75 90
19314.06 114
19315.37 83
19316.69 76
19318.00 88
19319.31 97
19320.62 101
19321.93 91
19323.24 87
19324.55 72
19325.86 85
19327.18 69
19328.49 91
19329.80 97
19331.11 93
19332.42 73
19333.73 83
19335.04 94
19336.36 93
19337.67 93
19338.98 87
19340.29 97
19341.60 94
19342.91 98
19344.23 77
19345.54 90
19346.85 96
19348.16 93
19349.47 94
19350.79 108
19352.10 90
19353.41 101
19354.72 91
19356.04 90
19357.35 77
19358.66 98
19359.97 91
19361.29 96
19362.60 104
19363.91 79
19365.22 94
19366.54 92
19367.85 73
19369.16 85
19370.47 88
19371.79 78
19373.10 96
19374.41 90
19375.73 73
19377.04 78
19378.35 81
19379.67 89
19380.98 94
19382.29 96
19383.60 81
19384.92 90
19386.23 83
19387.54 72
19388.86 80
19390.17 100
19391.49 86
19392.80 89
19394.11 92
19395.43 79
19396.74 86
19398.05 96
19399.37 91
19400.68 91
19402.00 92
19403.31 88
19404.62 87
19405.94 89
19407.25 85
19408.57 75
19409.88 86
19411.19 87
19412.51 92
19413.82 84
19415.14 90
19416.45 105
19417.77 107
19419.08 78
19420.39 86
19421.71 91
19423.02 98
19424.34 84
19425.65 81
19426.97 78
19428.28 91
19429.60 80
19430.91 74
19432.23 88
19433.54 79
19434.86 80
19436.17 90
19437.49 90
19438.80 95
19440.12 78
19441.43 105
19442.75 77
19444.06 88
19445.38 70
19446.69 87
19448.01 82
19449.32 99
19450.64 80
19451.96 81
19453.27 102
19454.59 89
19455.90 74
19457.22 92
19458.53 93
19459.85 105
19461.17 96
19462.48 89
19463.80 68
19465.11 101
19466.43 87
19467.75 82
19469.06 79
19470.38 94
19471.69 94
19473.01 78
19474.33 84
19475.64 85
19476.96 92
19478.28 98
19479.59 92
19480.91 85
19482.23 77
19483.54 76
19484.86 89
19486.18 78
19487.49 71
19488.81 90
19490.13 87
19491.44 96
19492.76 71
19494.08 87
19495.39 83
19496.71 98
19498.03 89
19499.35 80
19500.66 91
19501.98 72
19503.30 93
19504.61 91
19505.93 81
19507.25 86
19508.57 78
19509.88 90
19511.20 84
19512.52 79
19513.84 87
19515.15 84
19516.47 81
19517.79 85
19519.11 95
19520.43 102
19521.74 102
19523.06 82
19524.38 80
19525.70 88
19527.02 74
19528.33 77
19529.65 76
19530.97 69
19532.29 77
19533.61 86
19534.93 94
19536.24 97
19537.56 80
19538.88 92
19540.20 104
19541.52 75
19542.84 81
19544.16 79
19545.47 95
19546.79 85
19548.11 84
19549.43 95
19550.75 92
19552.07 90
19553.39 88
19554.71 89
19556.03 85
19557.34 91
19558.66 84
19559.98 90
19561.30 83
19562.62 82
19563.94 97
19565.26 88
19566.58 79
19567.90 87
19569.22 84
19570.54 86
19571.86 84
19573.18 90
19574.50 76
19575.82 91
19577.14 80
19578.46 101
19579.78 79
19581.10 96
19582.42 73
19583.74 97
19585.06 80
19586.38 89
19587.70 85
19589.02 85
19590.34 91
19591.66 86
19592.98 77
19594.30 76
19595.62 79
19596.94 81
19598.26 78
19599.58 85
19600.90 84
19602.22 83
19603.54 79
19604.86 76
19606.18 92
19607.50 93
19608.82 81
19610.15 89
19611.47 91
19612.79 92
19614.11 84
19615.43 98
19616.75 97
19618.07 94
19619.39 84
19620.71 76
19622.04 98
19623.36 91
19624.68 85
19626.00 79
19627.32 76
19628.64 81
19629.96 96
19631.29 90
19632.61 98
19633.93 78
19635.25 80
19636.57 90
19637.89 85
19639.22 79
19640.54 89
19641.86 71
19643.18 85
19644.50 82
19645.83 86
19647.15 83
19648.47 86
19649.79 91
19651.12 93
19652.44 81
19653.76 75
19655.08 88
19656.40 82
19657.73 90
19659.05 91
19660.37 82
19661.70 75
19663.02 95
19664.34 97
19665.66 79
19666.99 78
19668.31 99
19669.63 105
19670.95 92
19672.28 81
19673.60 73
19674.92 89
19676.25 86
19677.57 90
19678.89 82
19680.22 75
19681.54 82
19682.86 84
19684.19 83
19685.51 84
19686.83 86
19688.16 78
19689.48 91
19690.80 95
19692.13 87
19693.45 88
19694.78 103
19696.10 88
19697.42 83
19698.75 81
19700.07 87
19701.39 73
19702.72 86
19704.04 79
19705.37 75
19706.69 77
19708.02 98
19709.34 85
19710.66 91
19711.99 72
19713.31 85
19714.64 78
19715.96 86
19717.29 101
19718.61 81
19719.93 83
19721.26 79
19722.58 91
19723.91 97
19725.23 89
19726.56 84
19727.88 75
19729.21 79
19730.53 84
19731.86 83
19733.18 78
19734.51 79
19735.83 86
19737.16 84
19738.48 77
19739.81 85
19741.13 79
19742.46 99
19743.78 92
19745.11 84
19746.44 83
19747.76 73
19749.09 83
19750.41 89
19751.74 78
19753.06 90
19754.39 100
19755.72 88
19757.04 79
19758.37 94
19759.69 74
19761.02 81
19762.34 78
19763.67 74
19765.00 82
19766.32 90
19767.65 86
19768.98 85
19770.30 87
19771.63 88
19772.95 62
19774.28 98
19775.61 81
19776.93 89
19778.26 78
19779.59 83
19780.91 82
19782.24 86
19783.57 71
19784.89 81
19786.22 80
19787.55 74
19788.87 81
19790.20 78
19791.53 93
19792.86 67
19794.18 90
19795.51 89
19796.84 94
19798.16 96
19799.49 79
19800.82 81
19802.15 83
19803.47 83
19804.80 104
19806.13 108
19807.46 90
19808.78 74
19810.11 93
19811.44 81
19812.77 78
19814.09 68
19815.42 74
19816.75 81
19818.08 90
19819.41 82
19820.73 87
19822.06 79
19823.39 87
19824.72 81
19826.05 85
19827.37 82
19828.70 80
19830.03 92
19831.36 75
19832.69 95
19834.02 95
19835.34 94
19836.67 83
19838.00 76
19839.33 73
19840.66 77
19841.99 89
19843.32 81
19844.64 90
19845.97 89
19847.30 84
19848.63 73
19849.96 93
19851.29 88
19852.62 86
19853.95 79
19855.28 90
19856.60 90
19857.93 88
19859.26 77
19860.59 84
19861.92 78
19863.25 82
19864.58 86
19865.91 90
19867.24 70
19868.57 83
19869.90 88
19871.23 86
19872.56 84
19873.89 79
19875.22 80
19876.55 96
19877.88 84
19879.21 85
19880.54 85
19881.87 77
19883.20 72
19884.53 92
19885.86 81
19887.19 79
19888.52 87
19889.85 93
19891.18 89
19892.51 89
19893.84 86
19895.17 85
19896.50 78
19897.83 77
19899.16 84
19900.49 90
19901.82 84
19903.15 76
19904.48 92
19905.81 78
19907.15 91
19908.48 72
19909.81 72
19911.14 67
19912.47 90
19913.80 95
19915.13 87
19916.46 68
19917.79 78
19919.13 80
19920.46 92
19921.79 79
19923.12 76
19924.45 77
19925.78 74
19927.11 74
19928.45 77
19929.78 72
19931.11 74
19932.44 86
19933.77 99
19935.10 66
19936.44 75
19937.77 99
19939.10 97
19940.43 74
19941.76 79
19943.10 95
19944.43 89
19945.76 95
19947.09 70
19948.42 85
19949.76 83
19951.09 87
19952.42 97
19953.75 89
19955.09 86
19956.42 72
19957.75 74
19959.08 77
19960.42 91
19961.75 91
19963.08 86
19964.41 87
19965.75 65
19967.08 84
19968.41 91
19969.75 80
19971.08 96
19972.41 72
19973.74 80
19975.08 74
19976.41 101
19977.74 91
19979.08 92
19980.41 88
19981.74 91
19983.08 83
19984.41 90
19985.74 77
19987.08 78
19988.41 82
19989.75 82
19991.08 74
19992.41 79
19993.75 84
19995.08 82
19996.41 85
19997.75 89
19999.08 90
20000.42 90
20001.75 69
20003.08 86
20004.42 76
20005.75 93
20007.09 72
20008.42 81
20009.75 89
20011.09 76
20012.42 89
20013.76 103
20015.09 76
20016.43 80
20017.76 70
20019.10 87
20020.43 91
20021.76 97
20023.10 95
20024.43 77
20025.77 86
20027.10 82
20028.44 97
20029.77 93
20031.11 87
20032.44 87
20033.78 85
20035.11 86
20036.45 78
20037.78 82
20039.12 93
20040.46 83
20041.79 80
20043.13 103
20044.46 96
20045.80 76
20047.13 77
20048.47 73
20049.80 94
20051.14 84
20052.47 83
20053.81 79
20055.15 73
20056.48 74
20057.82 83
20059.15 86
20060.49 80
20061.83 79
20063.16 85
20064.50 75
20065.83 77
20067.17 79
20068.51 85
20069.84 88
20071.18 76
20072.52 71
20073.85 88
20075.19 77
20076.52 82
20077.86 89
20079.20 88
20080.53 77
20081.87 86
20083.21 85
20084.54 84
20085.88 83
20087.22 71
20088.56 87
20089.89 88
20091.23 77
20092.57 75
20093.90 90
20095.24 78
20096.58 86
20097.91 82
20099.25 73
20100.59 87
20101.93 82
20103.26 76
20104.60 71
20105.94 86
20107.28 77
20108.61 81
20109.95 85
20111.29 88
20112.63 83
20113.96 74
20115.30 88
20116.64 75
20117.98 89
20119.32 92
20120.65 91
20121.99 81
20123.33 76
20124.67 98
20126.01 84
