# Supplementary material for: MALDI-TOF MS typing enables the classification of brewing yeasts of the genus Saccharomyces to major beer styles
Source: PLoS One. 2017 Aug 9;12(8):e0181694. doi: 10.1371/journal.pone.0181694 (PMC5549903; doi:10.1371/journal.pone.0181694)
Supplement: S17 File — The directory includes 90 raw files and was zipped to “.zip”; the folder has three strains with 30 spectra per strain; S1 Text explains the raw files with an example and Table 1 represents the yeast strains used within the experiment. (ZIP) [file pone.0181694.s020.zip › 49-51/30811-PIBB121-Dias-Dias-Dias-YPG-18h-E-E_2016-10-04_9_0_F2_1.dat]

1998.43 2169
1998.85 2173
1999.27 2217
1999.69 2184
2000.11 2090
2000.54 2162
2000.96 2150
2001.38 2208
2001.80 2259
2002.23 2175
2002.65 2177
2003.07 2116
2003.49 2200
2003.92 2158
2004.34 2188
2004.76 2217
2005.18 2279
2005.61 2167
2006.03 2213
2006.45 2113
2006.87 2248
2007.30 2336
2007.72 2242
2008.14 2217
2008.57 2110
2008.99 2045
2009.41 2033
2009.84 1996
2010.26 2082
2010.68 2043
2011.11 1945
2011.53 2006
2011.95 1956
2012.38 1892
2012.80 1921
2013.22 1911
2013.65 1965
2014.07 2013
2014.49 2059
2014.92 2090
2015.34 2168
2015.77 2222
2016.19 2280
2016.61 2293
2017.04 2162
2017.46 2084
2017.89 2075
2018.31 2074
2018.73 2112
2019.16 2106
2019.58 2036
2020.01 2007
2020.43 1982
2020.85 1880
2021.28 1875
2021.70 1950
2022.13 1885
2022.55 1894
2022.98 1873
2023.40 1873
2023.83 1956
2024.25 1860
2024.68 1826
2025.10 1815
2025.53 1866
2025.95 1999
2026.38 1978
2026.80 1921
2027.23 1831
2027.65 1862
2028.08 1874
2028.50 1893
2028.93 1852
2029.35 1847
2029.78 1869
2030.20 1937
2030.63 1888
2031.05 1871
2031.48 1758
2031.90 1866
2032.33 1884
2032.75 1780
2033.18 1826
2033.61 1916
2034.03 1886
2034.46 1971
2034.88 1997
2035.31 1999
2035.74 2043
2036.16 2130
2036.59 2134
2037.01 2106
2037.44 2148
2037.87 2108
2038.29 2144
2038.72 2169
2039.14 2191
2039.57 2172
2040.00 2014
2040.42 2074
2040.85 2034
2041.28 1973
2041.70 2051
2042.13 2075
2042.56 1981
2042.98 1990
2043.41 2031
2043.84 2028
2044.26 1926
2044.69 1963
2045.12 2013
2045.54 2103
2045.97 2078
2046.40 2002
2046.82 2066
2047.25 2053
2047.68 2019
2048.11 1938
2048.53 2053
2048.96 1998
2049.39 1936
2049.82 1904
2050.24 1851
2050.67 1943
2051.10 1943
2051.53 1900
2051.95 1948
2052.38 2021
2052.81 1917
2053.24 1859
2053.66 1873
2054.09 1862
2054.52 1920
2054.95 1930
2055.38 1954
2055.80 1975
2056.23 1906
2056.66 1886
2057.09 1900
2057.52 1910
2057.94 2029
2058.37 1912
2058.80 2062
2059.23 1992
2059.66 2029
2060.09 2095
2060.51 2010
2060.94 1929
2061.37 2009
2061.80 2041
2062.23 2136
2062.66 2167
2063.09 2199
2063.52 2162
2063.94 2116
2064.37 2149
2064.80 2242
2065.23 2331
2065.66 2132
2066.09 2046
2066.52 2047
2066.95 2061
2067.38 2021
2067.81 1909
2068.24 2062
2068.66 2054
2069.09 2043
2069.52 1891
2069.95 2017
2070.38 2032
2070.81 2107
2071.24 2016
2071.67 2020
2072.10 1930
2072.53 1919
2072.96 1906
2073.39 1964
2073.82 2020
2074.25 1982
2074.68 2086
2075.11 2026
2075.54 2119
2075.97 2114
2076.40 2249
2076.83 2253
2077.26 2367
2077.69 2424
2078.12 2314
2078.55 2305
2078.98 2418
2079.41 2276
2079.84 2256
2080.27 2247
2080.70 2161
2081.14 2088
2081.57 2054
2082.00 1993
2082.43 2112
2082.86 2244
2083.29 2131
2083.72 2059
2084.15 2129
2084.58 2048
2085.01 2013
2085.44 2097
2085.88 2019
2086.31 1948
2086.74 1931
2087.17 2122
2087.60 2157
2088.03 2080
2088.46 2104
2088.89 2265
2089.33 2323
2089.76 2388
2090.19 2411
2090.62 2481
2091.05 2483
2091.48 2736
2091.92 2543
2092.35 2515
2092.78 2459
2093.21 2421
2093.64 2346
2094.07 2311
2094.51 2185
2094.94 2081
2095.37 2010
2095.80 1958
2096.24 1901
2096.67 1834
2097.10 1916
2097.53 1916
2097.96 1920
2098.40 1922
2098.83 1997
2099.26 1976
2099.69 2015
2100.13 1963
2100.56 1997
2100.99 2032
2101.43 2054
2101.86 1962
2102.29 2023
2102.72 1979
2103.16 2047
2103.59 2088
2104.02 2145
2104.46 2196
2104.89 2236
2105.32 2326
2105.76 2375
2106.19 2377
2106.62 2265
2107.05 2214
2107.49 2097
2107.92 2112
2108.36 2134
2108.79 2173
2109.22 2226
2109.66 2143
2110.09 2122
2110.52 2076
2110.96 1992
2111.39 1925
2111.82 1890
2112.26 1902
2112.69 1960
2113.13 1835
2113.56 1821
2113.99 1802
2114.43 1795
2114.86 1845
2115.30 1837
2115.73 1866
2116.16 1892
2116.60 1980
2117.03 1886
2117.47 2031
2117.90 1930
2118.34 1895
2118.77 1911
2119.21 1956
2119.64 1927
2120.07 1835
2120.51 1900
2120.94 1850
2121.38 1877
2121.81 1952
2122.25 1969
2122.68 2027
2123.12 2026
2123.55 1853
2123.99 1915
2124.42 1938
2124.86 1983
2125.29 2035
2125.73 1964
2126.16 2046
2126.60 2093
2127.04 2147
2127.47 2254
2127.91 2318
2128.34 2359
2128.78 2387
2129.21 2397
2129.65 2298
2130.08 2291
2130.52 2241
2130.96 2164
2131.39 2261
2131.83 2373
2132.26 2224
2132.70 2314
2133.14 2295
2133.57 2379
2134.01 2402
2134.44 2368
2134.88 2438
2135.32 2496
2135.75 2366
2136.19 2272
2136.62 2358
2137.06 2308
2137.50 2348
2137.93 2112
2138.37 1992
2138.81 1994
2139.24 1920
2139.68 1886
2140.12 1860
2140.55 1864
2140.99 1802
2141.43 1763
2141.86 1898
2142.30 1819
2142.74 1916
2143.18 1893
2143.61 1974
2144.05 1971
2144.49 2063
2144.92 2209
2145.36 2274
2145.80 2450
2146.24 2577
2146.67 2869
2147.11 2936
2147.55 3028
2147.99 3088
2148.42 3181
2148.86 3145
2149.30 3024
2149.74 2837
2150.17 2735
2150.61 2624
2151.05 2501
2151.49 2440
2151.92 2358
2152.36 2234
2152.80 2189
2153.24 2250
2153.68 2146
2154.11 2087
2154.55 2066
2154.99 1970
2155.43 2062
2155.87 1961
2156.31 1907
2156.74 1948
2157.18 2022
2157.62 2031
2158.06 1992
2158.50 1995
2158.94 2068
2159.38 2088
2159.81 2044
2160.25 1985
2160.69 2064
2161.13 2100
2161.57 2125
2162.01 2099
2162.45 2200
2162.89 2214
2163.33 2330
2163.76 2317
2164.20 2367
2164.64 2357
2165.08 2254
2165.52 2349
2165.96 2425
2166.40 2401
2166.84 2323
2167.28 2401
2167.72 2245
2168.16 2285
2168.60 2233
2169.04 2299
2169.48 2302
2169.92 2368
2170.36 2346
2170.80 2372
2171.24 2190
2171.68 2172
2172.12 2159
2172.56 2201
2173.00 2293
2173.44 2187
2173.88 2245
2174.32 2265
2174.76 2275
2175.20 2286
2175.64 2300
2176.08 2436
2176.52 2344
2176.96 2292
2177.40 2323
2177.84 2287
2178.28 2257
2178.72 2329
2179.16 2296
2179.60 2201
2180.04 2155
2180.48 2170
2180.92 2092
2181.37 2060
2181.81 1927
2182.25 2034
2182.69 2069
2183.13 2175
2183.57 2149
2184.01 2164
2184.45 2332
2184.89 2389
2185.34 2294
2185.78 2268
2186.22 2339
2186.66 2311
2187.10 2348
2187.54 2358
2187.98 2289
2188.43 2137
2188.87 2168
2189.31 2216
2189.75 2178
2190.19 2201
2190.63 2058
2191.08 2131
2191.52 2147
2191.96 2176
2192.40 2141
2192.84 2198
2193.29 2289
2193.73 2144
2194.17 2142
2194.61 2130
2195.05 2138
2195.50 2135
2195.94 2128
2196.38 2123
2196.82 2170
2197.27 2119
2197.71 2099
2198.15 2087
2198.59 2072
2199.04 2113
2199.48 2069
2199.92 2115
2200.37 2057
2200.81 2005
2201.25 2114
2201.69 2079
2202.14 1981
2202.58 2026
2203.02 2138
2203.47 2102
2203.91 2228
2204.35 2305
2204.80 2321
2205.24 2225
2205.68 2283
2206.13 2360
2206.57 2309
2207.01 2308
2207.46 2431
2207.90 2365
2208.34 2394
2208.79 2389
2209.23 2344
2209.67 2214
2210.12 2237
2210.56 2190
2211.01 2230
2211.45 2217
2211.89 2192
2212.34 2127
2212.78 2157
2213.23 2055
2213.67 2067
2214.11 2034
2214.56 1996
2215.00 1995
2215.45 2028
2215.89 1890
2216.34 1917
2216.78 1918
2217.22 1988
2217.67 2116
2218.11 2086
2218.56 2192
2219.00 2329
2219.45 2488
2219.89 2838
2220.34 2881
2220.78 3233
2221.23 3425
2221.67 3509
2222.12 3783
2222.56 3778
2223.01 3744
2223.45 3665
2223.90 3475
2224.34 3256
2224.79 3016
2225.23 2986
2225.68 2864
2226.12 2763
2226.57 2715
2227.01 2725
2227.46 2593
2227.91 2630
2228.35 2623
2228.80 2616
2229.24 2651
2229.69 2539
2230.13 2514
2230.58 2717
2231.03 2498
2231.47 2389
2231.92 2493
2232.36 2477
2232.81 2476
2233.26 2441
2233.70 2458
2234.15 2367
2234.59 2332
2235.04 2495
2235.49 2562
2235.93 2489
2236.38 2432
2236.83 2493
2237.27 2557
2237.72 2534
2238.17 2295
2238.61 2345
2239.06 2313
2239.51 2256
2239.95 2279
2240.40 2215
2240.85 2166
2241.29 2161
2241.74 2103
2242.19 2161
2242.63 2102
2243.08 2138
2243.53 2098
2243.98 2060
2244.42 2022
2244.87 2137
2245.32 2201
2245.76 2211
2246.21 2073
2246.66 2088
2247.11 2101
2247.55 2141
2248.00 2058
2248.45 1978
2248.90 1926
2249.35 2005
2249.79 2087
2250.24 2029
2250.69 2068
2251.14 2100
2251.58 2049
2252.03 2035
2252.48 1945
2252.93 1987
2253.38 2025
2253.82 2042
2254.27 2005
2254.72 1939
2255.17 1960
2255.62 2050
2256.07 2020
2256.51 2109
2256.96 2164
2257.41 2322
2257.86 2303
2258.31 2411
2258.76 2566
2259.21 2650
2259.65 2798
2260.10 2902
2260.55 2843
2261.00 2885
2261.45 2949
2261.90 2860
2262.35 2846
2262.80 2724
2263.25 2674
2263.69 2746
2264.14 2775
2264.59 2680
2265.04 2625
2265.49 2802
2265.94 2697
2266.39 2610
2266.84 2643
2267.29 2577
2267.74 2555
2268.19 2654
2268.64 2571
2269.09 2491
2269.54 2506
2269.99 2363
2270.44 2322
2270.89 2387
2271.34 2299
2271.79 2183
2272.24 2075
2272.69 2056
2273.14 2149
2273.59 2072
2274.04 2032
2274.49 2068
2274.94 2152
2275.39 2077
2275.84 2167
2276.29 2246
2276.74 2348
2277.19 2434
2277.64 2392
2278.09 2481
2278.54 2591
2278.99 2652
2279.44 2635
2279.89 2708
2280.34 2551
2280.79 2571
2281.25 2515
2281.70 2488
2282.15 2456
2282.60 2349
2283.05 2355
2283.50 2428
2283.95 2339
2284.40 2413
2284.85 2629
2285.31 2730
2285.76 2840
2286.21 3000
2286.66 3219
2287.11 3665
2287.56 3816
2288.01 3972
2288.47 4088
2288.92 4182
2289.37 4267
2289.82 4260
2290.27 4278
2290.72 4159
2291.18 4251
2291.63 4373
2292.08 3981
2292.53 3770
2292.98 3726
2293.44 3445
2293.89 3342
2294.34 3204
2294.79 3036
2295.24 2850
2295.70 2751
2296.15 2768
2296.60 2615
2297.05 2521
2297.51 2389
2297.96 2419
2298.41 2279
2298.86 2283
2299.32 2312
2299.77 2267
2300.22 2193
2300.67 2132
2301.13 2155
2301.58 2185
2302.03 2110
2302.49 2103
2302.94 2185
2303.39 2108
2303.85 2213
2304.30 2429
2304.75 2336
2305.20 2555
2305.66 2519
2306.11 2699
2306.56 2849
2307.02 2981
2307.47 3073
2307.93 3223
2308.38 3170
2308.83 3040
2309.29 3066
2309.74 2919
2310.19 2886
2310.65 2824
2311.10 2606
2311.55 2587
2312.01 2535
2312.46 2378
2312.92 2316
2313.37 2358
2313.82 2288
2314.28 2243
2314.73 2250
2315.19 2258
2315.64 2373
2316.10 2402
2316.55 2400
2317.00 2417
2317.46 2418
2317.91 2476
2318.37 2592
2318.82 2497
2319.28 2467
2319.73 2417
2320.19 2280
2320.64 2359
2321.10 2398
2321.55 2288
2322.01 2311
2322.46 2376
2322.92 2421
2323.37 2402
2323.83 2349
2324.28 2314
2324.74 2498
2325.19 2309
2325.65 2517
2326.10 2512
2326.56 2477
2327.01 2537
2327.47 2582
2327.92 2659
2328.38 2596
2328.83 2652
2329.29 2571
2329.74 2511
2330.20 2469
2330.66 2545
2331.11 2445
2331.57 2398
2332.02 2342
2332.48 2351
2332.94 2431
2333.39 2410
2333.85 2519
2334.30 2500
2334.76 2559
2335.22 2740
2335.67 2932
2336.13 2979
2336.58 3144
2337.04 3420
2337.50 3669
2337.95 3806
2338.41 3917
2338.87 3999
2339.32 4032
2339.78 3893
2340.24 4003
2340.69 3600
2341.15 3364
2341.61 3317
2342.06 3333
2342.52 3233
2342.98 3356
2343.43 3453
2343.89 3513
2344.35 3370
2344.81 3333
2345.26 3213
2345.72 3122
2346.18 3082
2346.63 3045
2347.09 3007
2347.55 2889
2348.01 2853
2348.46 2842
2348.92 2852
2349.38 2751
2349.84 2644
2350.29 2631
2350.75 2631
2351.21 2620
2351.67 2562
2352.13 2424
2352.58 2408
2353.04 2436
2353.50 2450
2353.96 2357
2354.41 2347
2354.87 2305
2355.33 2386
2355.79 2396
2356.25 2276
2356.71 2376
2357.16 2489
2357.62 2573
2358.08 2679
2358.54 2611
2359.00 2705
2359.46 2755
2359.91 2690
2360.37 2653
2360.83 2604
2361.29 2587
2361.75 2588
2362.21 2613
2362.67 2691
2363.13 2618
2363.58 2560
2364.04 2621
2364.50 2847
2364.96 2807
2365.42 2815
2365.88 2798
2366.34 2704
2366.80 2590
2367.26 2630
2367.72 2737
2368.18 2631
2368.64 2542
2369.10 2471
2369.55 2419
2370.01 2220
2370.47 2330
2370.93 2296
2371.39 2282
2371.85 2291
2372.31 2175
2372.77 2314
2373.23 2311
2373.69 2290
2374.15 2382
2374.61 2365
2375.07 2329
2375.53 2363
2375.99 2300
2376.45 2477
2376.91 2457
2377.37 2468
2377.83 2499
2378.29 2379
2378.75 2413
2379.21 2385
2379.68 2413
2380.14 2463
2380.60 2474
2381.06 2454
2381.52 2473
2381.98 2553
2382.44 2481
2382.90 2440
2383.36 2537
2383.82 2379
2384.28 2428
2384.74 2340
2385.20 2352
2385.67 2401
2386.13 2327
2386.59 2196
2387.05 2248
2387.51 2279
2387.97 2332
2388.43 2338
2388.89 2302
2389.36 2295
2389.82 2315
2390.28 2258
2390.74 2121
2391.20 2182
2391.66 2211
2392.13 2211
2392.59 2243
2393.05 2237
2393.51 2208
2393.97 2201
2394.43 2299
2394.90 2239
2395.36 2193
2395.82 2167
2396.28 2105
2396.74 2129
2397.21 2228
2397.67 2164
2398.13 2108
2398.59 2197
2399.06 2104
2399.52 2155
2399.98 2117
2400.44 2158
2400.91 2069
2401.37 2196
2401.83 2204
2402.29 2317
2402.76 2353
2403.22 2239
2403.68 2257
2404.14 2288
2404.61 2316
2405.07 2364
2405.53 2264
2406.00 2304
2406.46 2252
2406.92 2233
2407.39 2250
2407.85 2241
2408.31 2255
2408.78 2231
2409.24 2182
2409.70 2107
2410.17 2210
2410.63 2215
2411.09 2315
2411.56 2392
2412.02 2352
2412.48 2368
2412.95 2415
2413.41 2523
2413.87 2589
2414.34 2688
2414.80 2654
2415.27 2702
2415.73 2731
2416.19 2747
2416.66 2790
2417.12 2770
2417.59 2759
2418.05 2611
2418.51 2599
2418.98 2579
2419.44 2638
2419.91 2626
2420.37 2666
2420.84 2681
2421.30 2749
2421.77 2863
2422.23 3125
2422.69 3215
2423.16 3490
2423.62 3817
2424.09 4097
2424.55 4092
2425.02 4338
2425.48 4421
2425.95 4348
2426.41 4290
2426.88 4253
2427.34 3988
2427.81 3668
2428.27 3412
2428.74 3097
2429.20 2944
2429.67 2834
2430.13 2754
2430.60 2746
2431.07 2636
2431.53 2625
2432.00 2580
2432.46 2608
2432.93 2604
2433.39 2609
2433.86 2584
2434.32 2629
2434.79 2821
2435.26 2966
2435.72 3208
2436.19 3271
2436.65 3561
2437.12 3831
2437.59 4097
2438.05 4188
2438.52 4277
2438.98 4273
2439.45 4322
2439.92 4091
2440.38 3738
2440.85 3438
2441.32 3225
2441.78 3004
2442.25 2900
2442.72 2851
2443.18 2728
2443.65 2577
2444.12 2587
2444.58 2484
2445.05 2427
2445.52 2363
2445.98 2401
2446.45 2337
2446.92 2275
2447.38 2283
2447.85 2247
2448.32 2266
2448.78 2234
2449.25 2193
2449.72 2313
2450.19 2357
2450.65 2269
2451.12 2302
2451.59 2160
2452.06 2228
2452.52 2271
2452.99 2326
2453.46 2300
2453.93 2186
2454.39 2309
2454.86 2219
2455.33 2245
2455.80 2278
2456.26 2314
2456.73 2340
2457.20 2320
2457.67 2391
2458.14 2253
2458.60 2233
2459.07 2358
2459.54 2377
2460.01 2345
2460.48 2363
2460.95 2375
2461.41 2285
2461.88 2380
2462.35 2575
2462.82 2570
2463.29 2689
2463.76 2797
2464.22 2767
2464.69 2855
2465.16 2769
2465.63 2704
2466.10 2711
2466.57 2651
2467.04 2649
2467.51 2629
2467.97 2579
2468.44 2601
2468.91 2528
2469.38 2451
2469.85 2359
2470.32 2290
2470.79 2204
2471.26 2292
2471.73 2303
2472.20 2302
2472.67 2299
2473.14 2315
2473.61 2366
2474.07 2399
2474.54 2437
2475.01 2577
2475.48 2682
2475.95 2822
2476.42 3044
2476.89 3313
2477.36 3401
2477.83 3402
2478.30 3490
2478.77 3377
2479.24 3405
2479.71 3266
2480.18 3062
2480.65 2950
2481.12 2692
2481.59 2702
2482.06 2566
2482.53 2438
2483.00 2276
2483.47 2238
2483.95 2255
2484.42 2198
2484.89 2117
2485.36 2032
2485.83 2119
2486.30 2154
2486.77 2228
2487.24 2277
2487.71 2285
2488.18 2393
2488.65 2371
2489.12 2434
2489.59 2447
2490.07 2561
2490.54 2499
2491.01 2525
2491.48 2518
2491.95 2631
2492.42 2661
2492.89 2681
2493.36 2638
2493.84 2684
2494.31 2562
2494.78 2484
2495.25 2586
2495.72 2538
2496.19 2414
2496.66 2278
2497.14 2364
2497.61 2302
2498.08 2280
2498.55 2193
2499.02 2247
2499.50 2211
2499.97 2225
2500.44 2231
2500.91 2234
2501.38 2269
2501.86 2384
2502.33 2358
2502.80 2410
2503.27 2477
2503.74 2604
2504.22 2765
2504.69 2757
2505.16 2802
2505.63 2855
2506.11 2909
2506.58 2790
2507.05 2815
2507.52 2843
2508.00 2764
2508.47 2765
2508.94 2830
2509.42 2722
2509.89 2715
2510.36 2546
2510.83 2573
2511.31 2607
2511.78 2503
2512.25 2485
2512.73 2437
2513.20 2398
2513.67 2408
2514.15 2309
2514.62 2377
2515.09 2436
2515.57 2599
2516.04 2471
2516.51 2409
2516.99 2417
2517.46 2332
2517.94 2348
2518.41 2211
2518.88 2244
2519.36 2255
2519.83 2110
2520.30 2104
2520.78 2095
2521.25 2119
2521.73 2240
2522.20 2262
2522.67 2218
2523.15 2328
2523.62 2242
2524.10 2203
2524.57 2266
2525.05 2260
2525.52 2213
2525.99 2200
2526.47 2232
2526.94 2261
2527.42 2287
2527.89 2241
2528.37 2233
2528.84 2201
2529.32 2238
2529.79 2232
2530.27 2298
2530.74 2229
2531.22 2401
2531.69 2348
2532.17 2330
2532.64 2317
2533.12 2365
2533.59 2367
2534.07 2340
2534.54 2493
2535.02 2515
2535.49 2407
2535.97 2532
2536.44 2469
2536.92 2453
2537.39 2474
2537.87 2529
2538.34 2438
2538.82 2336
2539.30 2373
2539.77 2362
2540.25 2418
2540.72 2422
2541.20 2368
2541.68 2375
2542.15 2413
2542.63 2378
2543.10 2454
2543.58 2663
2544.06 2707
2544.53 2740
2545.01 2852
2545.48 2928
2545.96 2974
2546.44 2949
2546.91 2873
2547.39 2790
2547.87 2879
2548.34 2772
2548.82 2757
2549.30 2819
2549.77 2937
2550.25 2926
2550.73 2992
2551.20 3113
2551.68 3349
2552.16 3764
2552.63 4108
2553.11 4353
2553.59 4394
2554.06 4534
2554.54 4450
2555.02 4693
2555.50 4416
2555.97 4165
2556.45 3934
2556.93 3613
2557.40 3280
2557.88 3037
2558.36 2813
2558.84 2647
2559.31 2632
2559.79 2530
2560.27 2426
2560.75 2343
2561.23 2297
2561.70 2346
2562.18 2273
2562.66 2334
2563.14 2345
2563.61 2221
2564.09 2191
2564.57 2283
2565.05 2297
2565.53 2184
2566.00 2150
2566.48 2109
2566.96 2177
2567.44 2147
2567.92 2105
2568.40 2154
2568.87 2172
2569.35 2122
2569.83 2287
2570.31 2346
2570.79 2385
2571.27 2359
2571.75 2375
2572.22 2275
2572.70 2413
2573.18 2483
2573.66 2500
2574.14 2523
2574.62 2422
2575.10 2489
2575.58 2487
2576.06 2384
2576.54 2311
2577.01 2296
2577.49 2330
2577.97 2337
2578.45 2312
2578.93 2322
2579.41 2257
2579.89 2267
2580.37 2284
2580.85 2270
2581.33 2256
2581.81 2322
2582.29 2391
2582.77 2397
2583.25 2380
2583.73 2381
2584.21 2326
2584.69 2389
2585.17 2415
2585.65 2336
2586.13 2281
2586.61 2303
2587.09 2321
2587.57 2432
2588.05 2462
2588.53 2496
2589.01 2505
2589.49 2631
2589.97 2732
2590.45 2790
2590.93 2963
2591.41 3090
2591.89 3022
2592.37 3168
2592.85 3231
2593.33 3201
2593.81 3277
2594.30 3251
2594.78 3340
2595.26 3184
2595.74 3190
2596.22 3099
2596.70 2899
2597.18 2822
2597.66 2760
2598.14 2727
2598.62 2519
2599.11 2475
2599.59 2482
2600.07 2432
2600.55 2368
2601.03 2314
2601.51 2225
2601.99 2197
2602.48 2315
2602.96 2364
2603.44 2469
2603.92 2636
2604.40 2715
2604.88 2866
2605.37 3128
2605.85 3308
2606.33 3527
2606.81 3732
2607.29 3975
2607.78 4039
2608.26 3923
2608.74 3926
2609.22 3763
2609.70 3620
2610.19 3487
2610.67 3346
2611.15 3222
2611.63 3041
2612.12 2920
2612.60 2875
2613.08 2779
2613.56 2645
2614.05 2447
2614.53 2388
2615.01 2325
2615.49 2357
2615.98 2265
2616.46 2153
2616.94 2237
2617.43 2211
2617.91 2241
2618.39 2276
2618.87 2154
2619.36 2271
2619.84 2237
2620.32 2176
2620.81 2124
2621.29 2187
2621.77 2228
2622.26 2207
2622.74 2198
2623.22 2204
2623.71 2226
2624.19 2178
2624.67 2261
2625.16 2238
2625.64 2285
2626.13 2292
2626.61 2234
2627.09 2231
2627.58 2265
2628.06 2424
2628.55 2435
2629.03 2424
2629.51 2458
2630.00 2435
2630.48 2391
2630.97 2346
2631.45 2374
2631.93 2342
2632.42 2304
2632.90 2327
2633.39 2405
2633.87 2331
2634.36 2358
2634.84 2250
2635.33 2294
2635.81 2282
2636.29 2330
2636.78 2341
2637.26 2397
2637.75 2357
2638.23 2310
2638.72 2285
2639.20 2384
2639.69 2364
2640.17 2325
2640.66 2342
2641.14 2342
2641.63 2135
2642.11 2191
2642.60 2181
2643.08 2230
2643.57 2246
2644.05 2237
2644.54 2260
2645.03 2275
2645.51 2396
2646.00 2487
2646.48 2563
2646.97 2476
2647.45 2445
2647.94 2477
2648.43 2453
2648.91 2286
2649.40 2331
2649.88 2240
2650.37 2292
2650.85 2303
2651.34 2322
2651.83 2360
2652.31 2260
2652.80 2224
2653.29 2221
2653.77 2280
2654.26 2252
2654.74 2160
2655.23 2187
2655.72 2199
2656.20 2194
2656.69 2194
2657.18 2162
2657.66 2171
2658.15 2164
2658.64 2130
2659.12 2153
2659.61 2263
2660.10 2126
2660.58 2101
2661.07 2165
2661.56 2230
2662.05 2319
2662.53 2317
2663.02 2318
2663.51 2349
2663.99 2362
2664.48 2267
2664.97 2368
2665.46 2405
2665.94 2232
2666.43 2266
2666.92 2349
2667.41 2446
2667.89 2435
2668.38 2434
2668.87 2559
2669.36 2515
2669.84 2727
2670.33 2856
2670.82 3109
2671.31 3267
2671.80 3162
2672.28 3398
2672.77 3324
2673.26 3290
2673.75 3317
2674.24 3229
2674.72 3262
2675.21 3190
2675.70 3210
2676.19 3292
2676.68 3426
2677.17 3560
2677.65 3721
2678.14 4029
2678.63 4218
2679.12 4423
2679.61 4507
2680.10 4556
2680.59 4716
2681.07 4847
2681.56 4860
2682.05 4937
2682.54 4936
2683.03 4886
2683.52 4563
2684.01 4240
2684.50 4089
2684.99 3886
2685.47 3490
2685.96 3254
2686.45 3085
2686.94 2966
2687.43 2743
2687.92 2552
2688.41 2585
2688.90 2621
2689.39 2499
2689.88 2403
2690.37 2296
2690.86 2374
2691.35 2406
2691.84 2417
2692.33 2573
2692.82 2552
2693.31 2475
2693.80 2486
2694.29 2552
2694.78 2551
2695.27 2446
2695.76 2580
2696.25 2650
2696.74 2661
2697.23 2743
2697.72 2855
2698.21 2977
2698.70 2992
2699.19 3029
2699.68 3049
2700.17 3083
2700.66 3186
2701.15 3015
2701.64 2879
2702.13 2718
2702.62 2836
2703.11 2834
2703.61 2613
2704.10 2635
2704.59 2701
2705.08 2581
2705.57 2377
2706.06 2482
2706.55 2504
2707.04 2395
2707.53 2398
2708.02 2363
2708.52 2303
2709.01 2293
2709.50 2385
2709.99 2315
2710.48 2319
2710.97 2280
2711.46 2329
2711.96 2402
2712.45 2292
2712.94 2297
2713.43 2375
2713.92 2367
2714.41 2321
2714.91 2299
2715.40 2320
2715.89 2392
2716.38 2266
2716.87 2294
2717.37 2366
2717.86 2466
2718.35 2487
2718.84 2520
2719.33 2629
2719.83 2729
2720.32 2886
2720.81 2883
2721.30 2770
2721.80 2848
2722.29 2643
2722.78 2553
2723.27 2491
2723.77 2447
2724.26 2414
2724.75 2483
2725.24 2398
2725.74 2222
2726.23 2220
2726.72 2277
2727.22 2287
2727.71 2280
2728.20 2332
2728.70 2318
2729.19 2271
2729.68 2331
2730.18 2467
2730.67 2418
2731.16 2370
2731.65 2487
2732.15 2419
2732.64 2376
2733.14 2430
2733.63 2551
2734.12 2453
2734.62 2396
2735.11 2492
2735.60 2554
2736.10 2609
2736.59 2705
2737.08 2591
2737.58 2523
2738.07 2473
2738.57 2468
2739.06 2492
2739.55 2402
2740.05 2254
2740.54 2302
2741.04 2231
2741.53 2109
2742.03 2249
2742.52 2253
2743.01 2107
2743.51 2086
2744.00 2157
2744.50 2124
2744.99 2137
2745.49 2162
2745.98 2172
2746.48 2100
2746.97 2217
2747.47 2235
2747.96 2243
2748.46 2265
2748.95 2287
2749.45 2289
2749.94 2299
2750.44 2427
2750.93 2527
2751.43 2578
2751.92 2671
2752.42 2676
2752.91 2701
2753.41 2695
2753.90 2666
2754.40 2674
2754.89 2654
2755.39 2608
2755.88 2487
2756.38 2422
2756.87 2465
2757.37 2318
2757.87 2290
2758.36 2271
2758.86 2249
2759.35 2325
2759.85 2302
2760.35 2231
2760.84 2240
2761.34 2213
2761.83 2251
2762.33 2285
2762.83 2444
2763.32 2393
2763.82 2257
2764.31 2430
2764.81 2306
2765.31 2274
2765.80 2358
2766.30 2383
2766.80 2383
2767.29 2488
2767.79 2426
2768.29 2451
2768.78 2504
2769.28 2488
2769.78 2459
2770.27 2621
2770.77 2546
2771.27 2605
2771.76 2897
2772.26 3029
2772.76 3044
2773.26 3148
2773.75 3065
2774.25 3241
2774.75 3241
2775.24 3225
2775.74 3300
2776.24 3170
2776.74 3132
2777.23 3130
2777.73 3144
2778.23 3103
2778.73 2981
2779.22 2913
2779.72 2733
2780.22 2670
2780.72 2620
2781.21 2619
2781.71 2634
2782.21 2541
2782.71 2612
2783.21 2561
2783.70 2583
2784.20 2591
2784.70 2482
2785.20 2446
2785.70 2500
2786.20 2375
2786.69 2357
2787.19 2460
2787.69 2323
2788.19 2401
2788.69 2401
2789.19 2404
2789.68 2444
2790.18 2566
2790.68 2743
2791.18 2758
2791.68 3089
2792.18 3362
2792.68 3560
2793.18 3818
2793.67 4451
2794.17 4951
2794.67 5377
2795.17 5439
2795.67 5510
2796.17 5497
2796.67 5560
2797.17 5222
2797.67 4809
2798.17 4427
2798.67 4070
2799.17 3764
2799.66 3647
2800.16 3437
2800.66 3277
2801.16 3277
2801.66 3191
2802.16 3189
2802.66 3410
2803.16 3608
2803.66 3988
2804.16 4305
2804.66 4688
2805.16 5238
2805.66 5883
2806.16 6260
2806.66 6422
2807.16 6858
2807.66 6640
2808.16 6595
2808.66 6403
2809.16 5851
2809.66 5281
2810.16 4579
2810.66 4280
2811.16 3867
2811.66 3569
2812.17 3385
2812.67 3283
2813.17 3059
2813.67 2996
2814.17 2929
2814.67 2855
2815.17 2916
2815.67 2739
2816.17 2956
2816.67 3100
2817.17 2953
2817.67 2873
2818.18 2845
2818.68 2818
2819.18 2850
2819.68 2716
2820.18 2685
2820.68 2742
2821.18 2779
2821.68 2801
2822.19 2764
2822.69 2961
2823.19 2910
2823.69 2883
2824.19 2900
2824.69 2883
2825.20 2828
2825.70 2785
2826.20 2644
2826.70 2643
2827.20 2589
2827.70 2450
2828.21 2555
2828.71 2707
2829.21 2738
2829.71 2798
2830.22 2737
2830.72 2810
2831.22 2914
2831.72 3011
2832.22 3038
2832.73 3017
2833.23 3033
2833.73 3131
2834.23 3148
2834.74 2983
2835.24 2923
2835.74 2952
2836.24 2839
2836.75 2733
2837.25 2784
2837.75 2648
2838.26 2515
2838.76 2506
2839.26 2534
2839.76 2543
2840.27 2537
2840.77 2600
2841.27 2556
2841.78 2623
2842.28 2704
2842.78 2774
2843.29 2810
2843.79 2756
2844.29 2924
2844.80 3014
2845.30 3160
2845.80 3100
2846.31 3164
2846.81 3199
2847.32 3075
2847.82 2920
2848.32 2848
2848.83 2703
2849.33 2663
2849.83 2662
2850.34 2494
2850.84 2377
2851.35 2393
2851.85 2513
2852.35 2448
2852.86 2492
2853.36 2509
2853.87 2548
2854.37 2501
2854.88 2522
2855.38 2576
2855.88 2752
2856.39 2671
2856.89 2714
2857.40 2581
2857.90 2783
2858.41 2760
2858.91 2690
2859.42 2741
2859.92 2637
2860.43 2634
2860.93 2553
2861.44 2450
2861.94 2422
2862.45 2269
2862.95 2439
2863.46 2346
2863.96 2200
2864.47 2251
2864.97 2208
2865.48 2160
2865.98 2237
2866.49 2304
2866.99 2275
2867.50 2235
2868.00 2339
2868.51 2485
2869.02 2439
2869.52 2305
2870.03 2457
2870.53 2396
2871.04 2421
2871.54 2452
2872.05 2472
2872.56 2380
2873.06 2434
2873.57 2420
2874.07 2463
2874.58 2455
2875.09 2399
2875.59 2349
2876.10 2490
2876.61 2460
2877.11 2500
2877.62 2439
2878.12 2464
2878.63 2520
2879.14 2488
2879.64 2545
2880.15 2672
2880.66 2776
2881.16 2883
2881.67 3125
2882.18 3218
2882.68 3435
2883.19 3865
2883.70 4277
2884.20 4689
2884.71 5136
2885.22 5225
2885.73 5182
2886.23 5072
2886.74 4992
2887.25 4688
2887.75 4318
2888.26 3964
2888.77 3661
2889.28 3429
2889.78 3286
2890.29 3013
2890.80 2828
2891.31 2802
2891.81 2690
2892.32 2749
2892.83 2679
2893.34 2655
2893.84 2854
2894.35 2813
2894.86 2899
2895.37 2833
2895.88 2918
2896.38 3040
2896.89 3058
2897.40 3047
2897.91 3109
2898.42 3250
2898.92 3238
2899.43 3290
2899.94 3531
2900.45 3531
2900.96 3499
2901.47 3442
2901.98 3396
2902.48 3363
2902.99 3236
2903.50 3180
2904.01 3160
2904.52 2991
2905.03 3042
2905.54 2909
2906.04 2868
2906.55 2715
2907.06 2751
2907.57 2737
2908.08 2683
2908.59 2644
2909.10 2737
2909.61 2574
2910.12 2597
2910.63 2671
2911.14 2714
2911.64 2792
2912.15 2733
2912.66 2743
2913.17 2734
2913.68 2659
2914.19 2654
2914.70 2651
2915.21 2520
2915.72 2376
2916.23 2419
2916.74 2397
2917.25 2405
2917.76 2492
2918.27 2617
2918.78 2854
2919.29 2993
2919.80 3341
2920.31 3719
2920.82 4253
2921.33 4806
2921.84 5510
2922.35 5951
2922.86 6685
2923.37 6850
2923.88 7277
2924.39 7522
2924.90 6944
2925.41 6387
2925.92 5894
2926.44 5169
2926.95 4619
2927.46 4112
2927.97 3757
2928.48 3252
2928.99 2954
2929.50 2866
2930.01 2742
2930.52 2685
2931.03 2696
2931.54 2624
2932.05 2637
2932.57 2667
2933.08 2659
2933.59 2647
2934.10 2657
2934.61 2737
2935.12 2656
2935.63 2677
2936.15 2812
2936.66 2742
2937.17 2604
2937.68 2582
2938.19 2671
2938.70 2677
2939.22 2690
2939.73 2623
2940.24 2708
2940.75 2642
2941.26 2811
2941.77 2972
2942.29 2983
2942.80 3175
2943.31 3205
2943.82 3182
2944.34 3204
2944.85 3187
2945.36 3179
2945.87 3134
2946.38 3060
2946.90 2994
2947.41 3073
2947.92 2972
2948.43 2820
2948.95 2739
2949.46 2859
2949.97 2907
2950.48 2847
2951.00 2822
2951.51 2884
2952.02 2814
2952.54 2827
2953.05 2771
2953.56 2764
2954.08 2717
2954.59 2820
2955.10 2807
2955.61 2733
2956.13 2848
2956.64 2878
2957.15 2863
2957.67 2973
2958.18 3172
2958.69 3377
2959.21 3196
2959.72 3267
2960.23 3394
2960.75 3413
2961.26 3487
2961.78 3347
2962.29 3353
2962.80 3210
2963.32 3124
2963.83 3007
2964.35 2805
2964.86 2747
2965.37 2734
2965.89 2600
2966.40 2614
2966.92 2571
2967.43 2619
2967.94 2508
2968.46 2526
2968.97 2577
2969.49 2482
2970.00 2410
2970.52 2442
2971.03 2444
2971.54 2529
2972.06 2454
2972.57 2359
2973.09 2451
2973.60 2361
2974.12 2304
2974.63 2387
2975.15 2469
2975.66 2532
2976.18 2459
2976.69 2499
2977.21 2677
2977.72 2697
2978.24 2568
2978.75 2563
2979.27 2656
2979.78 2736
2980.30 2764
2980.81 2846
2981.33 2724
2981.84 2804
2982.36 2769
2982.88 2864
2983.39 2750
2983.91 2750
2984.42 2811
2984.94 2740
2985.45 2782
2985.97 2791
2986.49 2733
2987.00 2719
2987.52 2683
2988.03 2633
2988.55 2686
2989.07 2620
2989.58 2685
2990.10 2702
2990.61 2734
2991.13 2663
2991.65 2748
2992.16 3004
2992.68 3170
2993.20 3276
2993.71 3705
2994.23 4040
2994.75 4247
2995.26 4454
2995.78 4707
2996.30 4788
2996.81 4831
2997.33 4786
2997.85 4663
2998.36 4474
2998.88 4271
2999.40 4004
2999.91 3973
3000.43 3961
3000.95 4090
3001.46 4090
3001.98 4047
3002.50 4193
3003.02 4551
3003.53 4536
3004.05 4380
3004.57 4255
3005.09 4000
3005.60 3743
3006.12 3496
3006.64 3330
3007.16 3190
3007.67 2897
3008.19 2717
3008.71 2734
3009.23 2581
3009.74 2493
3010.26 2586
3010.78 2687
3011.30 2631
3011.82 2602
3012.33 2566
3012.85 2629
3013.37 2684
3013.89 2738
3014.41 2837
3014.93 2914
3015.44 2940
3015.96 3043
3016.48 3041
3017.00 3114
3017.52 3209
3018.04 3255
3018.55 3292
3019.07 3381
3019.59 3489
3020.11 3508
3020.63 3728
3021.15 3908
3021.67 4058
3022.19 4042
3022.71 4182
3023.22 4216
3023.74 4103
3024.26 3998
3024.78 3915
3025.30 3696
3025.82 3501
3026.34 3360
3026.86 3159
3027.38 3072
3027.90 2942
3028.42 2913
3028.94 2929
3029.46 2952
3029.98 2958
3030.49 3017
3031.01 3208
3031.53 3279
3032.05 3419
3032.57 3693
3033.09 3877
3033.61 3824
3034.13 3942
3034.65 3875
3035.17 3920
3035.69 3793
3036.21 3620
3036.73 3547
3037.25 3456
3037.77 3219
3038.29 3067
3038.81 2814
3039.34 2752
3039.86 2832
3040.38 2688
3040.90 2704
3041.42 2610
3041.94 2821
3042.46 2845
3042.98 2775
3043.50 2808
3044.02 2919
3044.54 2851
3045.06 2844
3045.58 2728
3046.10 2701
3046.63 2738
3047.15 2602
3047.67 2588
3048.19 2682
3048.71 2595
3049.23 2506
3049.75 2489
3050.27 2493
3050.79 2489
3051.32 2467
3051.84 2482
3052.36 2371
3052.88 2277
3053.40 2334
3053.92 2522
3054.45 2473
3054.97 2542
3055.49 2508
3056.01 2452
3056.53 2503
3057.05 2562
3057.58 2483
3058.10 2373
3058.62 2415
3059.14 2441
3059.66 2503
3060.19 2552
3060.71 2581
3061.23 2544
3061.75 2539
3062.28 2553
3062.80 2568
3063.32 2503
3063.84 2538
3064.37 2587
3064.89 2442
3065.41 2476
3065.93 2425
3066.46 2503
3066.98 2569
3067.50 2568
3068.02 2548
3068.55 2601
3069.07 2544
3069.59 2577
3070.12 2642
3070.64 2648
3071.16 2690
3071.69 2842
3072.21 2879
3072.73 2874
3073.26 2835
3073.78 2928
3074.30 2824
3074.83 2765
3075.35 2820
3075.87 2713
3076.40 2810
3076.92 2772
3077.44 2715
3077.97 2648
3078.49 2690
3079.01 2672
3079.54 2634
3080.06 2709
3080.59 2824
3081.11 2875
3081.63 2731
3082.16 2714
3082.68 2749
3083.21 2845
3083.73 2808
3084.25 2805
3084.78 2689
3085.30 2752
3085.83 2675
3086.35 2784
3086.88 2718
3087.40 2687
3087.93 2538
3088.45 2665
3088.97 2610
3089.50 2454
3090.02 2581
3090.55 2589
3091.07 2652
3091.60 2636
3092.12 2658
3092.65 2684
3093.17 2722
3093.70 2803
3094.22 2945
3094.75 3116
3095.27 3287
3095.80 3263
3096.32 3526
3096.85 3633
3097.37 3936
3097.90 4202
3098.43 4561
3098.95 5006
3099.48 5434
3100.00 5908
3100.53 6458
3101.05 6516
3101.58 6814
3102.10 6665
3102.63 6396
3103.16 5930
3103.68 5487
3104.21 4845
3104.73 4453
3105.26 3877
3105.79 3458
3106.31 3273
3106.84 3258
3107.36 3204
3107.89 3256
3108.42 3316
3108.94 3496
3109.47 3334
3110.00 3484
3110.52 3395
3111.05 3212
3111.57 3017
3112.10 2966
3112.63 2959
3113.15 2838
3113.68 2678
3114.21 2592
3114.74 2438
3115.26 2417
3115.79 2373
3116.32 2446
3116.84 2376
3117.37 2266
3117.90 2265
3118.42 2316
3118.95 2382
3119.48 2418
3120.01 2447
3120.53 2588
3121.06 2594
3121.59 2573
3122.11 2487
3122.64 2486
3123.17 2466
3123.70 2432
3124.22 2365
3124.75 2305
3125.28 2400
3125.81 2408
3126.34 2473
3126.86 2440
3127.39 2393
3127.92 2327
3128.45 2375
3128.98 2437
3129.50 2387
3130.03 2465
3130.56 2380
3131.09 2305
3131.62 2410
3132.14 2348
3132.67 2326
3133.20 2375
3133.73 2493
3134.26 2486
3134.79 2444
3135.31 2474
3135.84 2592
3136.37 2596
3136.90 2597
3137.43 2559
3137.96 2630
3138.49 2491
3139.02 2298
3139.54 2480
3140.07 2442
3140.60 2348
3141.13 2385
3141.66 2475
3142.19 2651
3142.72 2549
3143.25 2591
3143.78 2732
3144.31 3005
3144.84 3005
3145.37 3001
3145.89 3180
3146.42 3136
3146.95 3176
3147.48 3221
3148.01 3115
3148.54 3167
3149.07 3066
3149.60 2988
3150.13 2832
3150.66 2760
3151.19 2598
3151.72 2591
3152.25 2630
3152.78 2565
3153.31 2526
3153.84 2599
3154.37 2610
3154.90 2751
3155.43 2868
3155.96 2788
3156.49 2865
3157.02 2799
3157.55 2689
3158.08 2651
3158.61 2631
3159.14 2591
3159.68 2578
3160.21 2446
3160.74 2442
3161.27 2593
3161.80 2457
3162.33 2503
3162.86 2399
3163.39 2492
3163.92 2527
3164.45 2578
3164.98 2601
3165.51 2609
3166.05 2675
3166.58 2664
3167.11 2700
3167.64 2620
3168.17 2557
3168.70 2542
3169.23 2536
3169.76 2503
3170.30 2468
3170.83 2412
3171.36 2425
3171.89 2424
3172.42 2406
3172.95 2425
3173.49 2407
3174.02 2555
3174.55 2449
3175.08 2430
3175.61 2629
3176.15 2737
3176.68 2646
3177.21 2608
3177.74 2615
3178.27 2492
3178.81 2455
3179.34 2571
3179.87 2600
3180.40 2428
3180.93 2397
3181.47 2401
3182.00 2369
3182.53 2443
3183.06 2283
3183.60 2335
3184.13 2285
3184.66 2280
3185.20 2387
3185.73 2384
3186.26 2247
3186.79 2205
3187.33 2237
3187.86 2265
3188.39 2240
3188.93 2173
3189.46 2246
3189.99 2247
3190.52 2333
3191.06 2340
3191.59 2325
3192.12 2278
3192.66 2251
3193.19 2405
3193.72 2543
3194.26 2546
3194.79 2472
3195.33 2524
3195.86 2572
3196.39 2526
3196.93 2599
3197.46 2587
3197.99 2649
3198.53 2678
3199.06 2666
3199.60 2708
3200.13 2873
3200.66 3004
3201.20 3008
3201.73 3071
3202.27 2908
3202.80 2851
3203.33 2805
3203.87 2735
3204.40 2678
3204.94 2705
3205.47 2759
3206.01 2677
3206.54 2802
3207.07 2957
3207.61 3158
3208.14 3154
3208.68 3212
3209.21 3308
3209.75 3499
3210.28 3514
3210.82 3462
3211.35 3438
3211.89 3204
3212.42 3113
3212.96 2877
3213.49 2823
3214.03 2736
3214.56 2633
3215.10 2572
3215.63 2596
3216.17 2643
3216.70 2630
3217.24 2465
3217.78 2491
3218.31 2439
3218.85 2341
3219.38 2354
3219.92 2396
3220.45 2329
3220.99 2429
3221.52 2465
3222.06 2545
3222.60 2501
3223.13 2465
3223.67 2534
3224.20 2461
3224.74 2411
3225.28 2356
3225.81 2268
3226.35 2243
3226.88 2267
3227.42 2348
3227.96 2377
3228.49 2366
3229.03 2355
3229.57 2337
3230.10 2403
3230.64 2538
3231.18 2512
3231.71 2532
3232.25 2559
3232.79 2583
3233.32 2493
3233.86 2487
3234.40 2584
3234.93 2616
3235.47 2598
3236.01 2621
3236.54 2743
3237.08 2720
3237.62 2690
3238.15 2565
3238.69 2666
3239.23 2548
3239.77 2577
3240.30 2495
3240.84 2414
3241.38 2356
3241.92 2320
3242.45 2291
3242.99 2337
3243.53 2190
3244.07 2274
3244.60 2304
3245.14 2257
3245.68 2391
3246.22 2514
3246.75 2511
3247.29 2488
3247.83 2620
3248.37 2572
3248.91 2500
3249.44 2474
3249.98 2589
3250.52 2581
3251.06 2522
3251.60 2580
3252.14 2581
3252.67 2607
3253.21 2603
3253.75 2719
3254.29 2699
3254.83 2786
3255.37 2714
3255.90 2761
3256.44 2976
3256.98 3092
3257.52 3102
3258.06 3163
3258.60 3292
3259.14 3463
3259.68 3551
3260.21 3565
3260.75 3734
3261.29 3675
3261.83 3605
3262.37 3451
3262.91 3332
3263.45 3189
3263.99 3075
3264.53 3040
3265.07 2948
3265.61 2842
3266.15 2766
3266.69 2661
3267.23 2579
3267.76 2491
3268.30 2517
3268.84 2449
3269.38 2369
3269.92 2350
3270.46 2325
3271.00 2378
3271.54 2373
3272.08 2445
3272.62 2564
3273.16 2529
3273.70 2401
3274.24 2525
3274.78 2625
3275.32 2724
3275.86 2614
3276.40 2606
3276.94 2526
3277.48 2643
3278.03 2674
3278.57 2578
3279.11 2645
3279.65 2540
3280.19 2627
3280.73 2709
3281.27 2636
3281.81 2691
3282.35 2864
3282.89 2786
3283.43 2821
3283.97 2749
3284.51 2684
3285.05 2758
3285.60 2639
3286.14 2672
3286.68 2649
3287.22 2607
3287.76 2563
3288.30 2607
3288.84 2696
3289.38 2732
3289.93 2901
3290.47 3085
3291.01 3222
3291.55 3407
3292.09 3556
3292.63 3742
3293.18 4012
3293.72 4132
3294.26 4033
3294.80 4010
3295.34 4011
3295.88 3882
3296.43 3735
3296.97 3535
3297.51 3352
3298.05 3161
3298.59 3080
3299.14 2896
3299.68 2786
3300.22 2807
3300.76 2752
3301.31 2823
3301.85 2712
3302.39 2755
3302.93 2703
3303.48 2685
3304.02 2794
3304.56 2667
3305.10 2750
3305.65 2735
3306.19 2777
3306.73 2836
3307.27 2891
3307.82 2991
3308.36 3024
3308.90 3138
3309.45 3225
3309.99 3130
3310.53 3182
3311.07 3331
3311.62 3543
3312.16 3764
3312.70 3979
3313.25 4121
3313.79 4244
3314.33 4556
3314.88 4562
3315.42 4496
3315.97 4423
3316.51 4175
3317.05 3953
3317.60 3837
3318.14 3783
3318.68 3784
3319.23 3850
3319.77 3908
3320.32 3735
3320.86 3838
3321.40 3803
3321.95 3834
3322.49 3657
3323.04 3482
3323.58 3377
3324.12 3172
3324.67 3114
3325.21 3015
3325.76 2983
3326.30 2818
3326.85 2665
3327.39 2783
3327.93 2870
3328.48 2784
3329.02 2934
3329.57 3119
3330.11 3385
3330.66 3767
3331.20 4239
3331.75 4675
3332.29 5391
3332.84 6236
3333.38 6703
3333.93 7243
3334.47 7520
3335.02 7403
3335.56 7246
3336.11 6856
3336.65 6391
3337.20 5703
3337.74 5064
3338.29 4582
3338.83 4262
3339.38 3870
3339.92 3568
3340.47 3422
3341.02 3372
3341.56 3120
3342.11 3079
3342.65 3070
3343.20 3007
3343.74 2978
3344.29 2988
3344.84 3034
3345.38 3062
3345.93 3065
3346.47 2996
3347.02 3035
3347.57 3093
3348.11 3065
3348.66 3131
3349.21 3155
3349.75 3237
3350.30 3290
3350.84 3273
3351.39 3637
3351.94 3857
3352.48 3951
3353.03 4027
3353.58 4302
3354.12 4193
3354.67 4205
3355.22 4201
3355.76 4107
3356.31 3886
3356.86 3601
3357.40 3417
3357.95 3155
3358.50 2978
3359.05 2817
3359.59 2698
3360.14 2600
3360.69 2511
3361.23 2565
3361.78 2524
3362.33 2447
3362.88 2463
3363.42 2391
3363.97 2401
3364.52 2307
3365.07 2441
3365.61 2599
3366.16 2545
3366.71 2439
3367.26 2417
3367.80 2411
3368.35 2379
3368.90 2457
3369.45 2599
3370.00 2518
3370.54 2566
3371.09 2574
3371.64 2578
3372.19 2681
3372.74 2605
3373.28 2643
3373.83 2677
3374.38 2526
3374.93 2447
3375.48 2484
3376.03 2459
3376.57 2357
3377.12 2337
3377.67 2230
3378.22 2259
3378.77 2161
3379.32 2221
3379.87 2301
3380.42 2268
3380.96 2258
3381.51 2281
3382.06 2239
3382.61 2256
3383.16 2197
3383.71 2210
3384.26 2295
3384.81 2354
3385.36 2382
3385.91 2423
3386.45 2321
3387.00 2234
3387.55 2271
3388.10 2347
3388.65 2336
3389.20 2355
3389.75 2365
3390.30 2460
3390.85 2479
3391.40 2454
3391.95 2482
3392.50 2545
3393.05 2467
3393.60 2527
3394.15 2434
3394.70 2370
3395.25 2428
3395.80 2330
3396.35 2179
3396.90 2256
3397.45 2273
3398.00 2240
3398.55 2196
3399.10 2058
3399.65 2201
3400.20 2209
3400.75 2165
3401.30 2188
3401.85 2287
3402.40 2231
3402.95 2136
3403.50 2133
3404.06 2106
3404.61 2011
3405.16 2024
3405.71 2063
3406.26 1980
3406.81 2022
3407.36 2088
3407.91 2110
3408.46 1957
3409.01 2127
3409.56 2047
3410.12 2103
3410.67 2224
3411.22 2232
3411.77 2268
3412.32 2242
3412.87 2179
3413.42 2197
3413.98 2180
3414.53 2165
3415.08 2192
3415.63 2088
3416.18 2169
3416.73 2143
3417.29 2148
3417.84 2076
3418.39 2091
3418.94 2126
3419.49 2169
3420.05 2292
3420.60 2309
3421.15 2418
3421.70 2424
3422.25 2421
3422.81 2477
3423.36 2596
3423.91 2374
3424.46 2346
3425.01 2236
3425.57 2214
3426.12 2180
3426.67 2132
3427.23 2198
3427.78 2154
3428.33 2169
3428.88 2167
3429.44 2274
3429.99 2153
3430.54 2159
3431.09 2170
3431.65 2217
3432.20 2159
3432.75 2243
3433.31 2152
3433.86 2200
3434.41 2059
3434.97 2150
3435.52 2130
3436.07 2142
3436.63 2126
3437.18 2173
3437.73 2155
3438.29 2115
3438.84 2078
3439.39 2116
3439.95 2122
3440.50 2091
3441.05 2069
3441.61 2111
3442.16 2086
3442.72 2095
3443.27 1977
3443.82 1996
3444.38 2008
3444.93 2017
3445.48 1975
3446.04 2012
3446.59 2013
3447.15 2001
3447.70 2012
3448.26 2091
3448.81 1980
3449.36 1945
3449.92 1963
3450.47 1971
3451.03 2006
3451.58 2001
3452.14 2052
3452.69 1990
3453.25 2045
3453.80 2029
3454.36 1996
3454.91 2089
3455.47 1993
3456.02 1937
3456.58 1950
3457.13 1972
3457.69 2010
3458.24 1971
3458.80 2040
3459.35 2066
3459.91 2080
3460.46 2139
3461.02 2105
3461.57 2020
3462.13 2013
3462.68 2018
3463.24 2108
3463.79 2076
3464.35 2080
3464.90 2069
3465.46 2086
3466.02 2082
3466.57 2035
3467.13 1998
3467.68 2076
3468.24 2063
3468.80 2035
3469.35 2065
3469.91 1957
3470.46 1982
3471.02 2004
3471.58 2029
3472.13 2015
3472.69 1991
3473.24 2032
3473.80 2190
3474.36 2162
3474.91 2224
3475.47 2250
3476.03 2220
3476.58 2306
3477.14 2339
3477.70 2371
3478.25 2376
3478.81 2366
3479.37 2415
3479.92 2400
3480.48 2389
3481.04 2435
3481.59 2415
3482.15 2373
3482.71 2364
3483.26 2432
3483.82 2515
3484.38 2505
3484.94 2550
3485.49 2514
3486.05 2720
3486.61 2826
3487.17 2961
3487.72 3015
3488.28 3182
3488.84 3265
3489.40 3296
3489.95 3482
3490.51 3489
3491.07 3486
3491.63 3585
3492.18 3491
3492.74 3311
3493.30 3338
3493.86 3221
3494.42 3275
3494.97 3409
3495.53 3619
3496.09 3799
3496.65 4101
3497.21 4357
3497.76 4536
3498.32 4865
3498.88 5175
3499.44 5554
3500.00 5729
3500.56 6246
3501.11 6644
3501.67 6927
3502.23 7384
3502.79 8057
3503.35 8174
3503.91 8135
3504.47 7960
3505.03 7775
3505.58 7032
3506.14 6212
3506.70 5780
3507.26 5035
3507.82 4543
3508.38 4096
3508.94 3680
3509.50 3475
3510.06 3140
3510.62 2959
3511.17 2831
3511.73 2704
3512.29 2776
3512.85 2742
3513.41 2675
3513.97 2698
3514.53 2601
3515.09 2687
3515.65 2671
3516.21 2658
3516.77 2743
3517.33 2776
3517.89 2836
3518.45 3019
3519.01 2852
3519.57 3080
3520.13 3247
3520.69 3408
3521.25 3698
3521.81 3881
3522.37 3909
3522.93 3925
3523.49 3868
3524.05 3547
3524.61 3484
3525.17 3304
3525.73 3091
3526.29 2849
3526.85 2889
3527.41 2852
3527.97 2668
3528.54 2620
3529.10 2655
3529.66 2733
3530.22 2809
3530.78 3045
3531.34 3013
3531.90 3029
3532.46 3097
3533.02 3096
3533.58 3080
3534.14 3100
3534.71 3054
3535.27 2973
3535.83 2995
3536.39 2825
3536.95 2886
3537.51 2780
3538.07 2701
3538.64 2761
3539.20 2770
3539.76 2721
3540.32 2876
3540.88 2923
3541.44 2924
3542.00 2856
3542.57 2944
3543.13 3035
3543.69 3028
3544.25 2940
3544.81 2965
3545.38 2774
3545.94 2660
3546.50 2593
3547.06 2581
3547.62 2588
3548.19 2618
3548.75 2622
3549.31 2727
3549.87 2775
3550.44 2757
3551.00 2654
3551.56 2735
3552.12 2708
3552.69 2500
3553.25 2481
3553.81 2480
3554.37 2438
3554.94 2401
3555.50 2328
3556.06 2320
3556.63 2374
3557.19 2290
3557.75 2332
3558.31 2389
3558.88 2445
3559.44 2393
3560.00 2414
3560.57 2486
3561.13 2398
3561.69 2507
3562.26 2443
3562.82 2359
3563.38 2362
3563.95 2330
3564.51 2342
3565.07 2337
3565.64 2250
3566.20 2155
3566.77 2208
3567.33 2209
3567.89 2071
3568.46 2047
3569.02 2181
3569.59 2190
3570.15 2293
3570.71 2170
3571.28 2196
3571.84 2298
3572.41 2249
3572.97 2183
3573.53 2236
3574.10 2316
3574.66 2296
3575.23 2239
3575.79 2234
3576.36 2226
3576.92 2271
3577.48 2282
3578.05 2272
3578.61 2361
3579.18 2271
3579.74 2145
3580.31 2089
3580.87 2157
3581.44 2131
3582.00 2141
3582.57 2157
3583.13 2165
3583.70 2150
3584.26 2158
3584.83 2092
3585.39 2174
3585.96 2186
3586.52 2136
3587.09 2199
3587.65 2158
3588.22 2167
3588.79 2100
3589.35 2188
3589.92 2219
3590.48 2200
3591.05 2210
3591.61 2215
3592.18 2221
3592.74 2237
3593.31 2245
3593.88 2167
3594.44 2275
3595.01 2282
3595.57 2280
3596.14 2387
3596.71 2372
3597.27 2456
3597.84 2286
3598.40 2261
3598.97 2348
3599.54 2329
3600.10 2329
3600.67 2334
3601.24 2325
3601.80 2264
3602.37 2150
3602.94 2121
3603.50 2169
3604.07 2119
3604.64 1998
3605.20 1976
3605.77 1988
3606.34 1992
3606.90 2030
3607.47 2069
3608.04 2071
3608.60 2103
3609.17 2125
3609.74 2173
3610.30 2269
3610.87 2493
3611.44 2687
3612.01 3007
3612.57 3524
3613.14 4024
3613.71 4775
3614.28 5760
3614.84 6728
3615.41 7707
3615.98 8396
3616.55 8832
3617.11 9162
3617.68 8626
3618.25 8019
3618.82 7623
3619.39 6651
3619.95 5669
3620.52 4934
3621.09 4335
3621.66 3799
3622.23 3350
3622.79 2884
3623.36 2690
3623.93 2506
3624.50 2449
3625.07 2328
3625.63 2275
3626.20 2230
3626.77 2219
3627.34 2228
3627.91 2268
3628.48 2198
3629.05 2277
3629.61 2318
3630.18 2247
3630.75 2158
3631.32 2154
3631.89 2150
3632.46 2104
3633.03 2122
3633.60 2040
3634.16 2061
3634.73 2247
3635.30 2173
3635.87 2155
3636.44 2191
3637.01 2173
3637.58 2279
3638.15 2276
3638.72 2276
3639.29 2461
3639.86 2582
3640.43 2528
3641.00 2543
3641.57 2656
3642.14 2658
3642.71 2710
3643.27 2759
3643.84 2829
3644.41 2896
3644.98 2887
3645.55 2921
3646.12 2791
3646.69 2724
3647.26 2683
3647.83 2683
3648.40 2697
3648.97 2715
3649.54 2735
3650.12 2788
3650.69 2811
3651.26 2816
3651.83 2924
3652.40 2959
3652.97 3069
3653.54 2995
3654.11 3134
3654.68 3178
3655.25 3165
3655.82 3126
3656.39 3212
3656.96 3100
3657.53 3161
3658.10 3087
3658.67 2957
3659.25 2870
3659.82 2830
3660.39 2728
3660.96 2615
3661.53 2441
3662.10 2510
3662.67 2469
3663.24 2522
3663.81 2471
3664.39 2410
3664.96 2455
3665.53 2435
3666.10 2539
3666.67 2546
3667.24 2361
3667.81 2415
3668.39 2350
3668.96 2351
3669.53 2357
3670.10 2342
3670.67 2425
3671.25 2404
3671.82 2483
3672.39 2614
3672.96 2540
3673.53 2526
3674.11 2639
3674.68 2608
3675.25 2577
3675.82 2417
3676.39 2400
3676.97 2471
3677.54 2356
3678.11 2343
3678.68 2362
3679.26 2327
3679.83 2373
3680.40 2346
3680.97 2346
3681.55 2435
3682.12 2472
3682.69 2361
3683.27 2469
3683.84 2610
3684.41 2591
3684.98 2573
3685.56 2656
3686.13 2748
3686.70 2881
3687.28 2921
3687.85 3042
3688.42 2933
3689.00 2826
3689.57 2910
3690.14 2868
3690.72 2788
3691.29 2589
3691.86 2446
3692.44 2445
3693.01 2459
3693.58 2442
3694.16 2363
3694.73 2216
3695.31 2265
3695.88 2263
3696.45 2256
3697.03 2186
3697.60 2113
3698.18 2120
3698.75 2192
3699.32 2117
3699.90 2198
3700.47 2167
3701.05 2143
3701.62 2201
3702.19 2196
3702.77 2225
3703.34 2363
3703.92 2275
3704.49 2179
3705.07 2197
3705.64 2272
3706.22 2270
3706.79 2327
3707.37 2274
3707.94 2271
3708.51 2216
3709.09 2253
3709.66 2156
3710.24 2291
3710.81 2323
3711.39 2161
3711.96 2202
3712.54 2323
3713.11 2289
3713.69 2317
3714.27 2258
3714.84 2268
3715.42 2367
3715.99 2398
3716.57 2343
3717.14 2390
3717.72 2255
3718.29 2219
3718.87 2075
3719.44 2118
3720.02 2115
3720.60 2114
3721.17 1943
3721.75 1975
3722.32 2107
3722.90 2115
3723.47 2044
3724.05 2060
3724.63 2169
3725.20 2165
3725.78 2300
3726.36 2297
3726.93 2322
3727.51 2550
3728.08 2723
3728.66 2923
3729.24 2986
3729.81 3303
3730.39 3508
3730.97 3555
3731.54 3776
3732.12 3839
3732.70 3661
3733.27 3649
3733.85 3514
3734.43 3288
3735.00 3105
3735.58 2971
3736.16 2845
3736.73 2720
3737.31 2514
3737.89 2515
3738.47 2386
3739.04 2223
3739.62 2226
3740.20 2213
3740.77 2151
3741.35 2222
3741.93 2231
3742.51 2207
3743.08 2184
3743.66 2283
3744.24 2219
3744.82 2195
3745.39 2306
3745.97 2281
3746.55 2174
3747.13 2235
3747.71 2186
3748.28 2192
3748.86 2172
3749.44 2054
3750.02 2093
3750.59 2085
3751.17 2012
3751.75 2013
3752.33 2017
3752.91 2013
3753.49 1984
3754.06 2028
3754.64 2051
3755.22 2090
3755.80 2081
3756.38 2027
3756.96 2076
3757.53 2085
3758.11 2201
3758.69 2260
3759.27 2243
3759.85 2319
3760.43 2289
3761.01 2266
3761.59 2312
3762.17 2225
3762.74 2083
3763.32 2038
3763.90 2055
3764.48 2038
3765.06 2061
3765.64 2095
3766.22 2024
3766.80 2050
3767.38 1997
3767.96 2030
3768.54 2083
3769.12 2159
3769.70 2045
3770.27 2179
3770.85 2212
3771.43 2170
3772.01 2196
3772.59 2118
3773.17 2125
3773.75 2125
3774.33 2062
3774.91 2083
3775.49 1994
3776.07 1987
3776.65 1958
3777.23 1955
3777.81 1953
3778.39 1879
3778.97 1913
3779.55 2032
3780.13 1914
3780.71 1934
3781.29 1963
3781.88 1988
3782.46 1950
3783.04 1872
3783.62 1952
3784.20 1959
3784.78 1859
3785.36 1879
3785.94 2026
3786.52 1954
3787.10 1912
3787.68 1881
3788.26 1904
3788.84 1897
3789.43 1884
3790.01 1951
3790.59 2082
3791.17 2017
3791.75 1988
3792.33 1947
3792.91 1951
3793.49 1915
3794.08 2072
3794.66 2133
3795.24 2157
3795.82 2174
3796.40 2133
3796.98 2156
3797.56 2145
3798.15 2179
3798.73 2212
3799.31 2260
3799.89 2298
3800.47 2243
3801.06 2183
3801.64 2264
3802.22 2236
3802.80 2281
3803.38 2231
3803.97 2202
3804.55 2197
3805.13 2149
3805.71 2203
3806.29 2247
3806.88 2260
3807.46 2140
3808.04 2247
3808.62 2313
3809.21 2272
3809.79 2307
3810.37 2310
3810.95 2369
3811.54 2415
3812.12 2452
3812.70 2478
3813.29 2543
3813.87 2555
3814.45 2631
3815.03 2464
3815.62 2371
3816.20 2315
3816.78 2197
3817.37 2136
3817.95 2123
3818.53 2086
3819.12 1970
3819.70 1914
3820.28 1917
3820.87 2068
3821.45 2012
3822.03 1887
3822.62 1902
3823.20 1860
3823.78 1865
3824.37 1917
3824.95 1875
3825.54 1985
3826.12 2014
3826.70 2107
3827.29 2229
3827.87 2205
3828.46 2199
3829.04 2268
3829.62 2312
3830.21 2292
3830.79 2266
3831.38 2241
3831.96 2267
3832.54 2262
3833.13 2208
3833.71 2089
3834.30 2071
3834.88 2104
3835.47 2141
3836.05 2134
3836.64 2029
3837.22 2106
3837.81 2094
3838.39 2060
3838.98 2071
3839.56 2030
3840.15 2017
3840.73 2101
3841.31 2085
3841.90 2098
3842.49 2017
3843.07 2000
3843.66 1992
3844.24 2088
3844.83 2015
3845.41 2025
3846.00 2014
3846.58 1979
3847.17 1989
3847.75 1997
3848.34 2081
3848.92 2234
3849.51 2264
3850.10 2307
3850.68 2426
3851.27 2452
3851.85 2373
3852.44 2420
3853.02 2500
3853.61 2458
3854.20 2519
3854.78 2868
3855.37 3199
3855.95 3647
3856.54 4076
3857.13 4720
3857.71 5407
3858.30 6220
3858.89 7070
3859.47 7593
3860.06 8099
3860.64 8193
3861.23 8108
3861.82 7554
3862.40 6965
3862.99 6346
3863.58 5640
3864.16 4977
3864.75 4534
3865.34 4055
3865.92 3900
3866.51 3609
3867.10 3445
3867.69 3126
3868.27 3048
3868.86 2844
3869.45 2850
3870.03 2860
3870.62 2897
3871.21 2894
3871.80 3039
3872.38 3053
3872.97 2903
3873.56 2846
3874.15 2779
3874.73 2663
3875.32 2545
3875.91 2518
3876.50 2518
3877.08 2455
3877.67 2359
3878.26 2302
3878.85 2203
3879.43 2148
3880.02 2287
3880.61 2251
3881.20 2120
3881.79 2092
3882.37 2089
3882.96 2053
3883.55 2119
3884.14 2172
3884.73 2233
3885.32 2202
3885.90 2278
3886.49 2370
3887.08 2574
3887.67 2666
3888.26 2739
3888.85 2916
3889.44 2930
3890.02 2956
3890.61 2969
3891.20 3022
3891.79 3126
3892.38 3199
3892.97 3153
3893.56 3331
3894.15 3484
3894.74 3474
3895.32 3453
3895.91 3489
3896.50 3500
3897.09 3412
3897.68 3183
3898.27 3158
3898.86 3197
3899.45 3014
3900.04 2924
3900.63 2751
3901.22 2681
3901.81 2626
3902.40 2513
3902.99 2439
3903.58 2273
3904.17 2169
3904.76 2175
3905.35 2160
3905.94 2096
3906.53 1998
3907.12 1976
3907.71 2011
3908.30 2016
3908.89 2094
3909.48 2055
3910.07 2001
3910.66 1976
3911.25 1959
3911.84 1930
3912.43 1883
3913.02 1819
3913.61 1863
3914.20 1891
3914.79 1779
3915.38 1854
3915.97 1891
3916.56 2010
3917.15 1982
3917.74 2003
3918.33 1976
3918.92 1990
3919.52 1956
3920.11 1911
3920.70 1994
3921.29 2086
3921.88 2014
3922.47 2041
3923.06 2015
3923.65 2106
3924.24 2073
3924.84 1954
3925.43 2150
3926.02 2114
3926.61 2086
3927.20 2103
3927.79 2072
3928.38 2052
3928.98 2081
3929.57 2193
3930.16 2186
3930.75 2136
3931.34 2029
3931.93 2016
3932.53 1969
3933.12 2013
3933.71 2031
3934.30 2121
3934.89 2049
3935.49 1954
3936.08 1985
3936.67 2084
3937.26 2006
3937.86 2034
3938.45 1999
3939.04 2052
3939.63 2082
3940.23 2032
3940.82 2002
3941.41 1963
3942.00 2010
3942.60 2012
3943.19 1969
3943.78 1841
3944.37 1786
3944.97 1782
3945.56 1787
3946.15 1792
3946.75 1879
3947.34 1834
3947.93 1840
3948.52 1879
3949.12 1870
3949.71 1890
3950.30 1950
3950.90 1923
3951.49 2014
3952.08 1994
3952.68 1948
3953.27 1991
3953.86 1911
3954.46 1973
3955.05 1908
3955.65 1882
3956.24 1923
3956.83 1908
3957.43 1865
3958.02 1943
3958.61 1922
3959.21 1919
3959.80 1942
3960.40 1917
3960.99 2114
3961.58 2139
3962.18 2348
3962.77 2492
3963.37 2607
3963.96 2714
3964.55 2852
3965.15 2730
3965.74 2908
3966.34 2908
3966.93 2855
3967.53 2781
3968.12 2601
3968.72 2360
3969.31 2309
3969.91 2169
3970.50 2088
3971.10 2050
3971.69 2033
3972.28 1955
3972.88 1933
3973.47 1918
3974.07 1834
3974.66 1890
3975.26 1817
3975.85 1943
3976.45 1965
3977.05 1916
3977.64 1873
3978.24 1783
3978.83 1896
3979.43 1786
3980.02 1743
3980.62 1832
3981.21 1851
3981.81 1821
3982.40 1800
3983.00 1768
3983.60 1746
3984.19 1848
3984.79 1884
3985.38 1820
3985.98 1851
3986.58 1947
3987.17 1967
3987.77 1901
3988.36 1842
3988.96 1851
3989.56 1977
3990.15 1940
3990.75 1867
3991.34 1893
3991.94 1931
3992.54 1993
3993.13 1979
3993.73 2025
3994.33 2026
3994.92 2060
3995.52 2022
3996.12 2056
3996.71 2048
3997.31 2113
3997.91 2133
3998.50 2128
3999.10 2137
3999.70 2117
4000.29 2118
4000.89 2177
4001.49 2255
4002.09 2233
4002.68 2145
4003.28 2151
4003.88 2301
4004.47 2318
4005.07 2237
4005.67 2336
4006.27 2251
4006.86 2236
4007.46 2313
4008.06 2249
4008.66 2257
4009.25 2274
4009.85 2349
4010.45 2354
4011.05 2492
4011.64 2661
4012.24 2703
4012.84 2862
4013.44 3109
4014.04 3455
4014.63 3471
4015.23 3669
4015.83 3703
4016.43 3545
4017.03 3421
4017.63 3267
4018.22 3065
4018.82 2777
4019.42 2506
4020.02 2455
4020.62 2345
4021.22 2257
4021.81 2160
4022.41 2058
4023.01 2103
4023.61 2138
4024.21 1985
4024.81 2089
4025.41 2172
4026.01 2101
4026.60 2203
4027.20 2131
4027.80 2229
4028.40 2217
4029.00 2272
4029.60 2348
4030.20 2337
4030.80 2246
4031.40 2244
4032.00 2230
4032.60 2198
4033.20 2152
4033.80 2173
4034.39 2202
4034.99 2238
4035.59 2184
4036.19 2152
4036.79 2160
4037.39 2054
4037.99 2117
4038.59 2038
4039.19 2028
4039.79 2041
4040.39 2050
4040.99 2014
4041.59 2026
4042.19 2118
4042.79 2146
4043.39 2061
4043.99 2116
4044.59 2126
4045.19 2081
4045.79 2067
4046.39 2129
4046.99 2213
4047.60 2143
4048.20 2276
4048.80 2305
4049.40 2258
4050.00 2338
4050.60 2336
4051.20 2383
4051.80 2417
4052.40 2259
4053.00 2252
4053.60 2224
4054.20 2107
4054.80 1988
4055.41 1998
4056.01 2017
4056.61 1949
4057.21 1943
4057.81 1899
4058.41 1825
4059.01 1805
4059.61 1835
4060.22 1769
4060.82 1826
4061.42 1879
4062.02 1814
4062.62 1727
4063.22 1768
4063.82 1845
4064.43 1876
4065.03 1758
4065.63 1752
4066.23 1694
4066.83 1782
4067.44 1773
4068.04 1834
4068.64 1813
4069.24 1780
4069.84 1872
4070.45 1845
4071.05 1921
4071.65 1967
4072.25 1970
4072.86 1948
4073.46 1945
4074.06 1988
4074.66 1979
4075.27 1910
4075.87 1956
4076.47 2024
4077.07 1969
4077.68 1923
4078.28 1995
4078.88 1944
4079.48 2012
4080.09 2025
4080.69 2026
4081.29 2042
4081.90 2143
4082.50 2101
4083.10 2044
4083.71 2191
4084.31 2130
4084.91 2152
4085.52 2213
4086.12 2196
4086.72 2313
4087.33 2237
4087.93 2268
4088.53 2473
4089.14 2513
4089.74 2723
4090.34 3000
4090.95 3419
4091.55 3746
4092.15 4013
4092.76 4368
4093.36 4472
4093.97 4542
4094.57 4406
4095.17 4129
4095.78 3814
4096.38 3525
4096.99 3184
4097.59 2835
4098.19 2678
4098.80 2454
4099.40 2161
4100.01 2026
4100.61 1900
4101.22 1862
4101.82 1757
4102.43 1871
4103.03 1852
4103.63 1828
4104.24 1780
4104.84 1788
4105.45 1811
4106.05 1870
4106.66 1814
4107.26 1820
4107.87 1912
4108.47 1872
4109.08 1812
4109.68 1703
4110.29 1802
4110.89 1851
4111.50 1789
4112.10 1761
4112.71 1832
4113.31 1768
4113.92 1795
4114.53 1787
4115.13 1816
4115.74 1790
4116.34 1772
4116.95 1743
4117.55 1816
4118.16 1829
4118.76 1828
4119.37 1906
4119.98 1937
4120.58 1952
4121.19 1966
4121.79 1942
4122.40 1928
4123.01 1950
4123.61 1938
4124.22 2045
4124.82 1916
4125.43 1957
4126.04 1917
4126.64 1870
4127.25 1918
4127.86 1899
4128.46 1987
4129.07 2000
4129.68 2081
4130.28 2101
4130.89 2083
4131.50 2073
4132.10 2123
4132.71 2182
4133.32 2147
4133.92 2147
4134.53 2126
4135.14 2209
4135.74 2300
4136.35 2181
4136.96 2255
4137.56 2205
4138.17 2364
4138.78 2309
4139.39 2173
4139.99 2265
4140.60 2299
4141.21 2194
4141.82 2194
4142.42 2199
4143.03 2095
4143.64 2117
4144.25 2074
4144.85 1938
4145.46 1842
4146.07 1793
4146.68 1768
4147.28 1808
4147.89 1837
4148.50 1728
4149.11 1735
4149.72 1732
4150.32 1692
4150.93 1685
4151.54 1745
4152.15 1763
4152.76 1681
4153.37 1647
4153.97 1687
4154.58 1715
4155.19 1657
4155.80 1590
4156.41 1647
4157.02 1639
4157.62 1693
4158.23 1699
4158.84 1651
4159.45 1752
4160.06 1756
4160.67 1825
4161.28 1852
4161.89 1825
4162.49 1878
4163.10 1944
4163.71 1977
4164.32 2003
4164.93 2074
4165.54 2086
4166.15 2051
4166.76 2066
4167.37 2040
4167.98 1989
4168.59 1975
4169.20 2041
4169.81 1968
4170.42 1911
4171.02 1932
4171.63 1943
4172.24 1949
4172.85 2041
4173.46 2051
4174.07 2033
4174.68 2099
4175.29 2124
4175.90 2072
4176.51 2068
4177.12 1996
4177.73 2063
4178.34 2073
4178.95 1929
4179.56 1904
4180.17 1807
4180.78 1853
4181.39 1785
4182.00 1778
4182.61 1760
4183.23 1778
4183.84 1900
4184.45 1791
4185.06 1736
4185.67 1723
4186.28 1705
4186.89 1751
4187.50 1775
4188.11 1905
4188.72 2019
4189.33 2054
4189.94 2091
4190.55 2126
4191.17 2352
4191.78 2512
4192.39 2446
4193.00 2561
4193.61 2701
4194.22 2610
4194.83 2594
4195.44 2498
4196.06 2418
4196.67 2359
4197.28 2294
4197.89 2177
4198.50 2143
4199.11 2129
4199.72 2061
4200.34 2046
4200.95 1990
4201.56 2035
4202.17 1968
4202.78 1941
4203.40 1943
4204.01 2024
4204.62 1990
4205.23 2017
4205.84 2018
4206.46 2002
4207.07 1998
4207.68 1955
4208.29 1952
4208.90 2022
4209.52 2052
4210.13 2054
4210.74 2000
4211.35 2104
4211.97 2172
4212.58 2230
4213.19 2171
4213.80 2299
4214.42 2427
4215.03 2476
4215.64 2701
4216.26 2959
4216.87 3235
4217.48 3688
4218.09 4053
4218.71 4512
4219.32 5179
4219.93 5771
4220.55 6348
4221.16 6789
4221.77 7122
4222.39 7136
4223.00 6887
4223.61 6533
4224.23 6203
4224.84 5648
4225.45 5120
4226.07 4908
4226.68 4820
4227.30 4581
4227.91 4251
4228.52 4017
4229.14 3849
4229.75 3492
4230.36 3278
4230.98 3070
4231.59 2972
4232.21 2789
4232.82 2559
4233.43 2433
4234.05 2504
4234.66 2433
4235.28 2249
4235.89 2170
4236.51 2208
4237.12 2095
4237.73 2073
4238.35 2051
4238.96 1951
4239.58 1919
4240.19 1931
4240.81 1857
4241.42 1955
4242.04 2049
4242.65 1893
4243.27 1956
4243.88 1985
4244.50 2007
4245.11 2086
4245.73 2076
4246.34 2085
4246.96 2160
4247.57 2034
4248.19 2056
4248.80 2082
4249.42 2090
4250.03 2089
4250.65 2037
4251.26 2091
4251.88 2137
4252.49 2114
4253.11 2140
4253.72 2108
4254.34 2124
4254.96 2155
4255.57 2161
4256.19 2298
4256.80 2250
4257.42 2260
4258.03 2353
4258.65 2392
4259.27 2367
4259.88 2397
4260.50 2248
4261.12 2329
4261.73 2302
4262.35 2343
4262.96 2301
4263.58 2256
4264.20 2273
4264.81 2222
4265.43 2168
4266.05 2209
4266.66 2213
4267.28 2201
4267.90 2064
4268.51 2092
4269.13 2106
4269.75 2171
4270.36 2146
4270.98 2107
4271.60 2103
4272.21 2032
4272.83 2067
4273.45 2125
4274.06 2253
4274.68 2212
4275.30 2280
4275.92 2293
4276.53 2138
4277.15 2100
4277.77 1996
4278.38 2019
4279.00 1999
4279.62 1995
4280.24 1822
4280.85 1948
4281.47 1865
4282.09 1772
4282.71 1880
4283.32 1974
4283.94 1892
4284.56 1919
4285.18 1930
4285.80 1867
4286.41 1848
4287.03 1742
4287.65 1773
4288.27 1731
4288.89 1788
4289.50 1708
4290.12 1706
4290.74 1765
4291.36 1770
4291.98 1686
4292.60 1743
4293.21 1681
4293.83 1811
4294.45 1800
4295.07 1804
4295.69 1782
4296.31 1832
4296.93 1862
4297.54 1875
4298.16 1905
4298.78 1932
4299.40 1917
4300.02 1879
4300.64 1888
4301.26 1825
4301.88 1921
4302.50 1991
4303.12 1928
4303.73 1959
4304.35 2070
4304.97 2067
4305.59 2207
4306.21 2298
4306.83 2341
4307.45 2435
4308.07 2571
4308.69 2663
4309.31 2708
4309.93 2720
4310.55 2674
4311.17 2431
4311.79 2333
4312.41 2246
4313.03 2171
4313.65 2117
4314.27 1937
4314.89 1859
4315.51 1904
4316.13 1836
4316.75 1945
4317.37 1800
4317.99 1799
4318.61 1839
4319.23 1789
4319.85 1828
4320.47 1857
4321.09 1850
4321.71 1914
4322.33 1965
4322.95 1905
4323.57 1926
4324.19 1901
4324.81 1901
4325.43 1824
4326.05 1835
4326.68 1771
4327.30 1767
4327.92 1805
4328.54 1724
4329.16 1682
4329.78 1686
4330.40 1708
4331.02 1726
4331.64 1783
4332.26 1706
4332.89 1666
4333.51 1689
4334.13 1768
4334.75 1729
4335.37 1740
4335.99 1791
4336.61 1833
4337.24 1873
4337.86 1847
4338.48 1786
4339.10 1826
4339.72 1826
4340.34 1943
4340.97 2007
4341.59 2097
4342.21 2187
4342.83 2292
4343.45 2300
4344.08 2478
4344.70 2496
4345.32 2462
4345.94 2501
4346.57 2465
4347.19 2483
4347.81 2433
4348.43 2260
4349.05 2097
4349.68 1993
4350.30 1961
4350.92 1942
4351.54 1968
4352.17 1885
4352.79 1900
4353.41 1860
4354.04 1857
4354.66 1787
4355.28 1746
4355.90 1768
4356.53 1684
4357.15 1699
4357.77 1728
4358.40 1757
4359.02 1718
4359.64 1740
4360.27 1734
4360.89 1719
4361.51 1747
4362.14 1788
4362.76 1743
4363.38 1782
4364.01 1791
4364.63 1895
4365.25 1889
4365.88 1845
4366.50 1773
4367.12 1837
4367.75 1827
4368.37 1823
4369.00 1798
4369.62 1734
4370.24 1733
4370.87 1783
4371.49 1715
4372.12 1787
4372.74 1783
4373.36 1752
4373.99 1827
4374.61 1894
4375.24 1933
4375.86 1952
4376.49 2004
4377.11 1883
4377.73 1947
4378.36 1956
4378.98 1957
4379.61 2012
4380.23 2095
4380.86 2274
4381.48 2343
4382.11 2397
4382.73 2383
4383.36 2499
4383.98 2635
4384.61 2795
4385.23 3059
4385.86 3304
4386.48 3617
4387.11 4144
4387.73 4501
4388.36 4647
4388.98 4559
4389.61 4482
4390.23 4144
4390.86 3729
4391.48 3484
4392.11 3284
4392.74 2921
4393.36 2663
4393.99 2544
4394.61 2533
4395.24 2460
4395.86 2561
4396.49 2529
4397.12 2579
4397.74 2477
4398.37 2422
4398.99 2402
4399.62 2404
4400.25 2230
4400.87 2156
4401.50 2185
4402.12 2243
4402.75 2313
4403.38 2231
4404.00 2239
4404.63 2313
4405.26 2246
4405.88 2393
4406.51 2371
4407.14 2440
4407.76 2390
4408.39 2330
4409.02 2212
4409.64 2204
4410.27 2141
4410.90 2132
4411.52 2066
4412.15 1947
4412.78 1859
4413.40 1824
4414.03 1777
4414.66 1784
4415.29 1844
4415.91 1771
4416.54 1765
4417.17 1779
4417.79 1765
4418.42 1771
4419.05 1714
4419.68 1786
4420.30 1798
4420.93 1734
4421.56 1664
4422.19 1679
4422.81 1689
4423.44 1625
4424.07 1575
4424.70 1566
4425.33 1620
4425.95 1499
4426.58 1607
4427.21 1540
4427.84 1609
4428.47 1631
4429.09 1670
4429.72 1611
4430.35 1602
4430.98 1530
4431.61 1548
4432.23 1557
4432.86 1579
4433.49 1644
4434.12 1625
4434.75 1606
4435.38 1555
4436.01 1590
4436.63 1600
4437.26 1629
4437.89 1629
4438.52 1514
4439.15 1526
4439.78 1520
4440.41 1547
4441.04 1561
4441.67 1546
4442.29 1610
4442.92 1634
4443.55 1572
4444.18 1629
4444.81 1648
4445.44 1659
4446.07 1656
4446.70 1662
4447.33 1662
4447.96 1624
4448.59 1617
4449.22 1531
4449.85 1578
4450.48 1594
4451.11 1531
4451.74 1541
4452.37 1549
4453.00 1533
4453.63 1513
4454.26 1612
4454.89 1548
4455.52 1535
4456.15 1511
4456.78 1482
4457.41 1515
4458.04 1508
4458.67 1537
4459.30 1571
4459.93 1546
4460.56 1548
4461.19 1480
4461.82 1474
4462.45 1464
4463.08 1449
4463.71 1479
4464.34 1461
4464.97 1473
4465.60 1481
4466.23 1463
4466.86 1452
4467.49 1472
4468.12 1461
4468.76 1497
4469.39 1522
4470.02 1450
4470.65 1509
4471.28 1486
4471.91 1439
4472.54 1438
4473.17 1430
4473.80 1449
4474.44 1506
4475.07 1489
4475.70 1500
4476.33 1458
4476.96 1438
4477.59 1466
4478.22 1491
4478.86 1557
4479.49 1566
4480.12 1520
4480.75 1532
4481.38 1617
4482.02 1625
4482.65 1547
4483.28 1546
4483.91 1530
4484.54 1560
4485.18 1572
4485.81 1597
4486.44 1626
4487.07 1542
4487.70 1570
4488.34 1572
4488.97 1563
4489.60 1589
4490.23 1614
4490.87 1588
4491.50 1561
4492.13 1605
4492.76 1638
4493.40 1611
4494.03 1646
4494.66 1634
4495.30 1650
4495.93 1663
4496.56 1606
4497.19 1638
4497.83 1743
4498.46 1694
4499.09 1810
4499.73 1805
4500.36 1898
4500.99 1858
4501.63 1834
4502.26 1909
4502.89 1844
4503.53 1797
4504.16 1725
4504.79 1706
4505.43 1749
4506.06 1712
4506.69 1691
4507.33 1753
4507.96 1676
4508.59 1695
4509.23 1730
4509.86 1760
4510.50 1793
4511.13 1803
4511.76 1790
4512.40 1757
4513.03 1801
4513.67 1769
4514.30 1780
4514.93 1669
4515.57 1636
4516.20 1736
4516.84 1770
4517.47 1767
4518.11 1731
4518.74 1725
4519.37 1739
4520.01 1799
4520.64 1843
4521.28 1863
4521.91 1993
4522.55 2122
4523.18 2276
4523.82 2487
4524.45 2757
4525.09 3191
4525.72 3792
4526.36 4505
4526.99 5090
4527.63 6125
4528.26 7334
4528.90 8426
4529.53 9241
4530.17 9942
4530.80 10159
4531.44 9625
4532.07 8892
4532.71 7854
4533.34 6721
4533.98 5834
4534.62 4910
4535.25 4012
4535.89 3618
4536.52 3075
4537.16 2650
4537.79 2405
4538.43 2265
4539.07 2166
4539.70 2084
4540.34 2004
4540.97 1958
4541.61 2030
4542.25 1869
4542.88 1805
4543.52 1771
4544.15 1767
4544.79 1717
4545.43 1674
4546.06 1646
4546.70 1599
4547.34 1585
4547.97 1647
4548.61 1642
4549.25 1680
4549.88 1738
4550.52 1767
4551.16 1860
4551.79 1794
4552.43 1897
4553.07 1896
4553.70 1929
4554.34 1932
4554.98 1879
4555.61 1797
4556.25 1752
4556.89 1738
4557.53 1828
4558.16 1848
4558.80 1846
4559.44 1931
4560.07 1926
4560.71 1925
4561.35 1991
4561.99 1911
4562.62 1965
4563.26 2122
4563.90 2078
4564.54 2121
4565.18 2288
4565.81 2499
4566.45 2558
4567.09 2653
4567.73 2709
4568.36 2770
4569.00 2799
4569.64 2709
4570.28 2627
4570.92 2481
4571.55 2398
4572.19 2349
4572.83 2182
4573.47 2065
4574.11 1934
4574.75 1872
4575.38 1898
4576.02 1859
4576.66 1734
4577.30 1715
4577.94 1730
4578.58 1721
4579.22 1761
4579.85 1699
4580.49 1655
4581.13 1758
4581.77 1775
4582.41 1756
4583.05 1714
4583.69 1735
4584.33 1750
4584.97 1744
4585.61 1624
4586.24 1587
4586.88 1680
4587.52 1692
4588.16 1634
4588.80 1662
4589.44 1712
4590.08 1756
4590.72 1723
4591.36 1693
4592.00 1680
4592.64 1643
4593.28 1626
4593.92 1595
4594.56 1595
4595.20 1610
4595.84 1601
4596.48 1672
4597.12 1649
4597.76 1602
4598.40 1598
4599.04 1683
4599.68 1775
4600.32 1775
4600.96 1771
4601.60 1853
4602.24 1906
4602.88 1936
4603.52 1933
4604.16 1945
4604.80 1921
4605.44 1908
4606.08 1964
4606.72 2006
4607.36 1974
4608.00 1943
4608.64 1914
4609.28 1781
4609.93 1803
4610.57 1754
4611.21 1727
4611.85 1665
4612.49 1654
4613.13 1694
4613.77 1724
4614.41 1600
4615.05 1536
4615.69 1539
4616.34 1538
4616.98 1455
4617.62 1370
4618.26 1399
4618.90 1447
4619.54 1464
4620.18 1472
4620.83 1395
4621.47 1381
4622.11 1419
4622.75 1475
4623.39 1423
4624.03 1469
4624.68 1479
4625.32 1496
4625.96 1475
4626.60 1447
4627.24 1418
4627.89 1504
4628.53 1467
4629.17 1489
4629.81 1555
4630.45 1531
4631.10 1527
4631.74 1571
4632.38 1583
4633.02 1557
4633.67 1597
4634.31 1525
4634.95 1614
4635.59 1581
4636.24 1582
4636.88 1629
4637.52 1585
4638.17 1573
4638.81 1574
4639.45 1599
4640.09 1628
4640.74 1533
4641.38 1608
4642.02 1624
4642.67 1648
4643.31 1659
4643.95 1590
4644.60 1658
4645.24 1629
4645.88 1604
4646.53 1700
4647.17 1633
4647.81 1806
4648.46 1880
4649.10 1991
4649.74 2171
4650.39 2110
4651.03 2190
4651.67 2216
4652.32 2213
4652.96 2148
4653.61 2083
4654.25 1892
4654.89 1859
4655.54 1798
4656.18 1639
4656.83 1563
4657.47 1512
4658.11 1501
4658.76 1452
4659.40 1493
4660.05 1440
4660.69 1410
4661.33 1447
4661.98 1457
4662.62 1422
4663.27 1442
4663.91 1371
4664.56 1357
4665.20 1341
4665.85 1364
4666.49 1355
4667.14 1374
4667.78 1429
4668.43 1332
4669.07 1364
4669.72 1404
4670.36 1403
4671.01 1422
4671.65 1385
4672.30 1372
4672.94 1433
4673.59 1425
4674.23 1375
4674.88 1360
4675.52 1433
4676.17 1503
4676.81 1467
4677.46 1460
4678.10 1433
4678.75 1427
4679.40 1470
4680.04 1530
4680.69 1432
4681.33 1380
4681.98 1464
4682.62 1463
4683.27 1405
4683.92 1466
4684.56 1472
4685.21 1393
4685.85 1429
4686.50 1361
4687.15 1372
4687.79 1347
4688.44 1345
4689.09 1391
4689.73 1374
4690.38 1353
4691.02 1327
4691.67 1392
4692.32 1352
4692.96 1404
4693.61 1447
4694.26 1483
4694.90 1469
4695.55 1504
4696.20 1519
4696.84 1507
4697.49 1514
4698.14 1514
4698.78 1539
4699.43 1483
4700.08 1534
4700.73 1483
4701.37 1437
4702.02 1422
4702.67 1420
4703.31 1433
4703.96 1422
4704.61 1384
4705.26 1446
4705.90 1421
4706.55 1381
4707.20 1351
4707.85 1362
4708.49 1382
4709.14 1458
4709.79 1497
4710.44 1480
4711.09 1459
4711.73 1473
4712.38 1440
4713.03 1452
4713.68 1558
4714.33 1553
4714.97 1497
4715.62 1578
4716.27 1620
4716.92 1719
4717.57 1727
4718.21 1746
4718.86 1734
4719.51 1807
4720.16 1860
4720.81 1879
4721.46 1901
4722.11 1882
4722.75 1841
4723.40 1864
4724.05 1852
4724.70 1870
4725.35 1779
4726.00 1669
4726.65 1658
4727.30 1531
4727.94 1482
4728.59 1475
4729.24 1469
4729.89 1385
4730.54 1386
4731.19 1362
4731.84 1321
4732.49 1336
4733.14 1336
4733.79 1371
4734.44 1457
4735.09 1461
4735.74 1451
4736.38 1420
4737.03 1527
4737.68 1527
4738.33 1563
4738.98 1617
4739.63 1572
4740.28 1572
4740.93 1568
4741.58 1540
4742.23 1511
4742.88 1522
4743.53 1474
4744.18 1477
4744.83 1553
4745.48 1582
4746.13 1480
4746.78 1511
4747.43 1571
4748.08 1564
4748.73 1552
4749.39 1561
4750.04 1570
4750.69 1531
4751.34 1596
4751.99 1559
4752.64 1615
4753.29 1600
4753.94 1597
4754.59 1571
4755.24 1587
4755.89 1531
4756.54 1507
4757.19 1510
4757.84 1595
4758.50 1580
4759.15 1540
4759.80 1468
4760.45 1443
4761.10 1409
4761.75 1410
4762.40 1439
4763.05 1439
4763.71 1382
4764.36 1502
4765.01 1492
4765.66 1506
4766.31 1488
4766.96 1451
4767.62 1464
4768.27 1469
4768.92 1464
4769.57 1368
4770.22 1412
4770.87 1393
4771.53 1330
4772.18 1308
4772.83 1331
4773.48 1359
4774.13 1342
4774.79 1264
4775.44 1300
4776.09 1394
4776.74 1345
4777.40 1299
4778.05 1360
4778.70 1387
4779.35 1317
4780.01 1253
4780.66 1361
4781.31 1349
4781.96 1343
4782.62 1385
4783.27 1309
4783.92 1284
4784.57 1241
4785.23 1269
4785.88 1266
4786.53 1319
4787.19 1287
4787.84 1298
4788.49 1264
4789.15 1267
4789.80 1267
4790.45 1289
4791.11 1312
4791.76 1303
4792.41 1235
4793.07 1288
4793.72 1346
4794.37 1390
4795.03 1323
4795.68 1301
4796.33 1324
4796.99 1295
4797.64 1291
4798.29 1356
4798.95 1282
4799.60 1249
4800.26 1285
4800.91 1209
4801.56 1238
4802.22 1232
4802.87 1261
4803.53 1272
4804.18 1270
4804.83 1291
4805.49 1246
4806.14 1184
4806.80 1264
4807.45 1255
4808.11 1208
4808.76 1318
4809.42 1313
4810.07 1296
4810.72 1284
4811.38 1263
4812.03 1295
4812.69 1322
4813.34 1406
4814.00 1377
4814.65 1403
4815.31 1484
4815.96 1486
4816.62 1462
4817.27 1467
4817.93 1491
4818.58 1500
4819.24 1550
4819.89 1563
4820.55 1451
4821.20 1444
4821.86 1569
4822.52 1590
4823.17 1511
4823.83 1441
4824.48 1475
4825.14 1434
4825.79 1469
4826.45 1501
4827.10 1433
4827.76 1442
4828.42 1495
4829.07 1482
4829.73 1584
4830.38 1636
4831.04 1633
4831.70 1703
4832.35 1824
4833.01 1907
4833.66 2122
4834.32 2362
4834.98 2376
4835.63 2505
4836.29 2646
4836.95 2638
4837.60 2544
4838.26 2401
4838.92 2240
4839.57 2117
4840.23 2004
4840.89 1871
4841.54 1690
4842.20 1570
4842.86 1531
4843.51 1584
4844.17 1579
4844.83 1525
4845.48 1564
4846.14 1565
4846.80 1584
4847.45 1652
4848.11 1590
4848.77 1525
4849.43 1576
4850.08 1533
4850.74 1593
4851.40 1552
4852.06 1518
4852.71 1545
4853.37 1514
4854.03 1458
4854.69 1647
4855.34 1659
4856.00 1587
4856.66 1593
4857.32 1647
4857.97 1602
4858.63 1680
4859.29 1694
4859.95 1701
4860.61 1786
4861.26 1743
4861.92 1750
4862.58 1753
4863.24 1701
4863.90 1727
4864.55 1746
4865.21 1659
4865.87 1627
4866.53 1588
4867.19 1498
4867.85 1511
4868.51 1497
4869.16 1472
4869.82 1466
4870.48 1523
4871.14 1489
4871.80 1506
4872.46 1510
4873.12 1540
4873.78 1666
4874.43 1600
4875.09 1518
4875.75 1458
4876.41 1513
4877.07 1526
4877.73 1466
4878.39 1526
4879.05 1440
4879.71 1393
4880.37 1347
4881.03 1330
4881.69 1353
4882.34 1382
4883.00 1335
4883.66 1345
4884.32 1395
4884.98 1451
4885.64 1472
4886.30 1395
4886.96 1427
4887.62 1482
4888.28 1453
4888.94 1438
4889.60 1562
4890.26 1480
4890.92 1460
4891.58 1454
4892.24 1460
4892.90 1419
4893.56 1335
4894.22 1418
4894.88 1360
4895.54 1348
4896.20 1357
4896.86 1394
4897.52 1472
4898.19 1439
4898.85 1555
4899.51 1569
4900.17 1447
4900.83 1374
4901.49 1436
4902.15 1418
4902.81 1415
4903.47 1381
4904.13 1342
4904.79 1315
4905.45 1332
4906.12 1331
4906.78 1320
4907.44 1316
4908.10 1318
4908.76 1290
4909.42 1282
4910.08 1322
4910.74 1319
4911.41 1290
4912.07 1350
4912.73 1320
4913.39 1276
4914.05 1256
4914.71 1191
4915.38 1266
4916.04 1238
4916.70 1215
4917.36 1209
4918.02 1176
4918.68 1195
4919.35 1287
4920.01 1165
4920.67 1214
4921.33 1182
4921.99 1142
4922.66 1248
4923.32 1219
4923.98 1239
4924.64 1240
4925.31 1297
4925.97 1316
4926.63 1278
4927.29 1267
4927.96 1315
4928.62 1267
4929.28 1289
4929.94 1338
4930.61 1289
4931.27 1293
4931.93 1266
4932.59 1366
4933.26 1375
4933.92 1314
4934.58 1270
4935.25 1293
4935.91 1316
4936.57 1297
4937.24 1287
4937.90 1378
4938.56 1331
4939.23 1304
4939.89 1333
4940.55 1372
4941.22 1359
4941.88 1364
4942.54 1413
4943.21 1349
4943.87 1403
4944.53 1355
4945.20 1429
4945.86 1316
4946.52 1247
4947.19 1248
4947.85 1282
4948.52 1289
4949.18 1254
4949.84 1238
4950.51 1282
4951.17 1244
4951.84 1200
4952.50 1240
4953.17 1231
4953.83 1223
4954.49 1218
4955.16 1234
4955.82 1265
4956.49 1193
4957.15 1187
4957.82 1225
4958.48 1276
4959.15 1283
4959.81 1281
4960.47 1327
4961.14 1370
4961.80 1385
4962.47 1420
4963.13 1367
4963.80 1446
4964.46 1394
4965.13 1355
4965.79 1325
4966.46 1329
4967.12 1343
4967.79 1411
4968.45 1383
4969.12 1348
4969.79 1341
4970.45 1384
4971.12 1450
4971.78 1383
4972.45 1363
4973.11 1444
4973.78 1481
4974.44 1448
4975.11 1523
4975.78 1485
4976.44 1541
4977.11 1474
4977.77 1456
4978.44 1545
4979.11 1556
4979.77 1515
4980.44 1586
4981.10 1639
4981.77 1697
4982.44 1928
4983.10 2141
4983.77 2432
4984.43 2729
4985.10 3305
4985.77 3618
4986.43 4139
4987.10 4614
4987.77 4899
4988.43 4824
4989.10 4578
4989.77 4390
4990.43 4070
4991.10 3544
4991.77 3022
4992.43 2542
4993.10 2260
4993.77 2015
4994.43 1814
4995.10 1764
4995.77 1653
4996.44 1594
4997.10 1509
4997.77 1492
4998.44 1414
4999.10 1454
4999.77 1412
5000.44 1452
5001.11 1434
5001.77 1484
5002.44 1497
5003.11 1480
5003.78 1411
5004.44 1389
5005.11 1397
5005.78 1399
5006.45 1391
5007.12 1380
5007.78 1395
5008.45 1415
5009.12 1394
5009.79 1466
5010.46 1456
5011.12 1468
5011.79 1522
5012.46 1537
5013.13 1511
5013.80 1521
5014.47 1663
5015.13 1701
5015.80 1785
5016.47 1819
5017.14 1986
5017.81 2197
5018.48 2226
5019.14 2559
5019.81 2689
5020.48 2854
5021.15 2894
5021.82 3048
5022.49 3123
5023.16 2968
5023.83 2814
5024.50 2753
5025.16 2512
5025.83 2388
5026.50 2197
5027.17 2148
5027.84 2087
5028.51 1902
5029.18 1805
5029.85 1786
5030.52 1673
5031.19 1600
5031.86 1543
5032.53 1630
5033.20 1538
5033.87 1555
5034.54 1554
5035.21 1538
5035.88 1491
5036.54 1461
5037.21 1356
5037.88 1409
5038.55 1470
5039.22 1388
5039.89 1376
5040.56 1418
5041.23 1428
5041.90 1472
5042.58 1519
5043.25 1484
5043.92 1483
5044.59 1525
5045.26 1593
5045.93 1512
5046.60 1478
5047.27 1454
5047.94 1419
5048.61 1432
5049.28 1460
5049.95 1433
5050.62 1357
5051.29 1323
5051.96 1409
5052.63 1382
5053.30 1349
5053.98 1359
5054.65 1364
5055.32 1399
5055.99 1408
5056.66 1417
5057.33 1476
5058.00 1541
5058.67 1456
5059.34 1472
5060.02 1521
5060.69 1539
5061.36 1461
5062.03 1416
5062.70 1436
5063.37 1427
5064.04 1366
5064.72 1402
5065.39 1450
5066.06 1444
5066.73 1377
5067.40 1387
5068.08 1365
5068.75 1295
5069.42 1289
5070.09 1301
5070.76 1278
5071.44 1251
5072.11 1208
5072.78 1209
5073.45 1229
5074.12 1216
5074.80 1276
5075.47 1326
5076.14 1311
5076.81 1320
5077.49 1320
5078.16 1264
5078.83 1329
5079.50 1378
5080.18 1352
5080.85 1342
5081.52 1308
5082.20 1253
5082.87 1274
5083.54 1257
5084.21 1243
5084.89 1315
5085.56 1312
5086.23 1329
5086.91 1335
5087.58 1245
5088.25 1271
5088.93 1248
5089.60 1290
5090.27 1285
5090.95 1334
5091.62 1297
5092.29 1285
5092.97 1293
5093.64 1302
5094.31 1242
5094.99 1211
5095.66 1285
5096.34 1306
5097.01 1220
5097.68 1259
5098.36 1284
5099.03 1238
5099.70 1249
5100.38 1304
5101.05 1345
5101.73 1276
5102.40 1307
5103.08 1393
5103.75 1338
5104.42 1304
5105.10 1330
5105.77 1237
5106.45 1219
5107.12 1364
5107.80 1316
5108.47 1224
5109.15 1214
5109.82 1208
5110.49 1224
5111.17 1269
5111.84 1237
5112.52 1255
5113.19 1329
5113.87 1395
5114.54 1305
5115.22 1407
5115.89 1420
5116.57 1397
5117.24 1361
5117.92 1353
5118.59 1352
5119.27 1239
5119.94 1248
5120.62 1230
5121.30 1203
5121.97 1230
5122.65 1278
5123.32 1150
5124.00 1223
5124.67 1188
5125.35 1218
5126.02 1178
5126.70 1080
5127.38 1109
5128.05 1210
5128.73 1223
5129.40 1197
5130.08 1150
5130.76 1197
5131.43 1287
5132.11 1295
5132.78 1276
5133.46 1223
5134.14 1285
5134.81 1194
5135.49 1204
5136.17 1243
5136.84 1264
5137.52 1234
5138.20 1326
5138.87 1230
5139.55 1314
5140.22 1260
5140.90 1256
5141.58 1221
5142.26 1179
5142.93 1172
5143.61 1256
5144.29 1233
5144.96 1179
5145.64 1163
5146.32 1223
5146.99 1240
5147.67 1195
5148.35 1215
5149.03 1164
5149.70 1123
5150.38 1164
5151.06 1166
5151.73 1181
5152.41 1159
5153.09 1152
5153.77 1177
5154.44 1163
5155.12 1153
5155.80 1131
5156.48 1181
5157.16 1130
5157.83 1125
5158.51 1166
5159.19 1126
5159.87 1100
5160.55 1113
5161.22 1052
5161.90 1087
5162.58 1134
5163.26 1083
5163.94 1111
5164.61 1148
5165.29 1170
5165.97 1151
5166.65 1145
5167.33 1150
5168.01 1121
5168.68 1037
5169.36 1104
5170.04 1180
5170.72 1090
5171.40 1060
5172.08 1080
5172.76 1166
5173.44 1136
5174.11 1128
5174.79 1174
5175.47 1103
5176.15 1121
5176.83 1095
5177.51 1188
5178.19 1171
5178.87 1131
5179.55 1069
5180.23 1099
5180.91 1079
5181.58 1098
5182.26 1007
5182.94 1084
5183.62 1107
5184.30 1027
5184.98 1081
5185.66 1056
5186.34 1069
5187.02 1050
5187.70 1072
5188.38 1142
5189.06 1051
5189.74 1057
5190.42 1050
5191.10 1042
5191.78 1094
5192.46 1112
5193.14 1071
5193.82 1060
5194.50 1072
5195.18 1058
5195.86 1023
5196.54 1072
5197.22 1106
5197.90 1166
5198.58 1166
5199.26 1112
5199.94 1125
5200.63 1100
5201.31 1134
5201.99 1155
5202.67 1076
5203.35 1063
5204.03 1130
5204.71 1133
5205.39 1104
5206.07 1103
5206.75 1143
5207.43 1157
5208.11 1235
5208.80 1217
5209.48 1197
5210.16 1202
5210.84 1209
5211.52 1232
5212.20 1246
5212.88 1197
5213.57 1286
5214.25 1297
5214.93 1206
5215.61 1205
5216.29 1211
5216.97 1221
5217.66 1203
5218.34 1151
5219.02 1132
5219.70 1141
5220.38 1138
5221.06 1182
5221.75 1149
5222.43 1096
5223.11 1111
5223.79 1090
5224.47 1103
5225.16 1129
5225.84 1092
5226.52 1088
5227.20 1092
5227.89 1063
5228.57 1112
5229.25 1189
5229.93 1093
5230.62 1058
5231.30 1103
5231.98 1234
5232.66 1187
5233.35 1199
5234.03 1183
5234.71 1259
5235.40 1165
5236.08 1143
5236.76 1143
5237.44 1163
5238.13 1170
5238.81 1137
5239.49 1091
5240.18 1104
5240.86 1050
5241.54 1060
5242.23 1050
5242.91 1067
5243.59 1086
5244.28 1101
5244.96 1108
5245.64 1038
5246.33 1109
5247.01 1220
5247.70 1170
5248.38 1177
5249.06 1159
5249.75 1116
5250.43 1108
5251.11 1060
5251.80 1101
5252.48 1143
5253.17 1099
5253.85 1034
5254.53 1133
5255.22 1091
5255.90 1110
5256.59 1152
5257.27 1159
5257.96 1115
5258.64 1123
5259.32 1098
5260.01 1157
5260.69 1146
5261.38 1161
5262.06 1177
5262.75 1197
5263.43 1161
5264.12 1170
5264.80 1198
5265.49 1170
5266.17 1173
5266.86 1198
5267.54 1190
5268.23 1193
5268.91 1134
5269.60 1130
5270.28 1172
5270.97 1200
5271.65 1092
5272.34 1148
5273.02 1152
5273.71 1176
5274.39 1096
5275.08 1137
5275.76 1219
5276.45 1251
5277.14 1291
5277.82 1253
5278.51 1271
5279.19 1333
5279.88 1310
5280.56 1349
5281.25 1366
5281.94 1308
5282.62 1336
5283.31 1327
5283.99 1267
5284.68 1211
5285.37 1296
5286.05 1321
5286.74 1369
5287.43 1286
5288.11 1334
5288.80 1332
5289.48 1312
5290.17 1286
5290.86 1314
5291.54 1393
5292.23 1404
5292.92 1361
5293.60 1433
5294.29 1521
5294.98 1618
5295.66 1714
5296.35 1817
5297.04 2116
5297.72 2481
5298.41 2677
5299.10 2999
5299.79 3067
5300.47 3057
5301.16 3018
5301.85 2756
5302.53 2551
5303.22 2250
5303.91 2116
5304.60 1866
5305.28 1696
5305.97 1557
5306.66 1453
5307.35 1467
5308.03 1432
5308.72 1346
5309.41 1347
5310.10 1384
5310.78 1353
5311.47 1304
5312.16 1326
5312.85 1259
5313.54 1298
5314.22 1278
5314.91 1248
5315.60 1289
5316.29 1279
5316.98 1307
5317.66 1309
5318.35 1304
5319.04 1270
5319.73 1325
5320.42 1284
5321.11 1307
5321.80 1259
5322.48 1245
5323.17 1326
5323.86 1355
5324.55 1375
5325.24 1463
5325.93 1492
5326.62 1435
5327.30 1485
5327.99 1495
5328.68 1493
5329.37 1537
5330.06 1609
5330.75 1629
5331.44 1610
5332.13 1619
5332.82 1640
5333.51 1637
5334.20 1770
5334.88 1756
5335.57 1768
5336.26 1769
5336.95 1774
5337.64 1789
5338.33 1794
5339.02 1715
5339.71 1835
5340.40 1845
5341.09 1863
5341.78 1906
5342.47 2077
5343.16 2226
5343.85 2404
5344.54 2630
5345.23 2862
5345.92 3265
5346.61 3724
5347.30 4348
5347.99 4743
5348.68 5183
5349.37 5453
5350.06 5436
5350.75 5323
5351.44 4853
5352.13 4488
5352.82 3909
5353.51 3369
5354.20 2927
5354.90 2549
5355.59 2302
5356.28 1982
5356.97 1798
5357.66 1728
5358.35 1671
5359.04 1632
5359.73 1593
5360.42 1535
5361.11 1496
5361.80 1506
5362.49 1495
5363.19 1463
5363.88 1431
5364.57 1441
5365.26 1408
5365.95 1331
5366.64 1345
5367.33 1317
5368.03 1342
5368.72 1371
5369.41 1310
5370.10 1388
5370.79 1360
5371.48 1345
5372.18 1361
5372.87 1395
5373.56 1370
5374.25 1392
5374.94 1390
5375.63 1390
5376.33 1366
5377.02 1365
5377.71 1417
5378.40 1356
5379.10 1296
5379.79 1300
5380.48 1341
5381.17 1311
5381.86 1392
5382.56 1443
5383.25 1392
5383.94 1448
5384.63 1514
5385.33 1496
5386.02 1474
5386.71 1595
5387.40 1639
5388.10 1656
5388.79 1644
5389.48 1644
5390.18 1578
5390.87 1521
5391.56 1521
5392.26 1528
5392.95 1454
5393.64 1367
5394.33 1384
5395.03 1334
5395.72 1359
5396.41 1327
5397.11 1283
5397.80 1260
5398.49 1296
5399.19 1227
5399.88 1269
5400.58 1253
5401.27 1229
5401.96 1280
5402.66 1225
5403.35 1253
5404.04 1276
5404.74 1275
5405.43 1331
5406.13 1337
5406.82 1280
5407.51 1295
5408.21 1338
5408.90 1272
5409.60 1266
5410.29 1232
5410.98 1275
5411.68 1233
5412.37 1176
5413.07 1213
5413.76 1218
5414.46 1263
5415.15 1238
5415.84 1258
5416.54 1220
5417.23 1250
5417.93 1266
5418.62 1213
5419.32 1194
5420.01 1195
5420.71 1227
5421.40 1213
5422.10 1208
5422.79 1226
5423.49 1271
5424.18 1208
5424.88 1178
5425.57 1229
5426.27 1262
5426.96 1188
5427.66 1199
5428.35 1177
5429.05 1179
5429.74 1206
5430.44 1216
5431.14 1167
5431.83 1155
5432.53 1150
5433.22 1143
5433.92 1204
5434.61 1305
5435.31 1260
5436.01 1252
5436.70 1314
5437.40 1346
5438.09 1361
5438.79 1224
5439.49 1205
5440.18 1260
5440.88 1210
5441.57 1246
5442.27 1179
5442.97 1255
5443.66 1340
5444.36 1244
5445.06 1263
5445.75 1299
5446.45 1363
5447.15 1334
5447.84 1343
5448.54 1298
5449.24 1280
5449.93 1315
5450.63 1311
5451.33 1288
5452.02 1230
5452.72 1211
5453.42 1211
5454.11 1265
5454.81 1148
5455.51 1131
5456.20 1141
5456.90 1149
5457.60 1141
5458.30 1180
5458.99 1147
5459.69 1192
5460.39 1213
5461.09 1299
5461.78 1318
5462.48 1341
5463.18 1334
5463.88 1367
5464.57 1422
5465.27 1424
5465.97 1414
5466.67 1318
5467.36 1262
5468.06 1277
5468.76 1261
5469.46 1220
5470.16 1210
5470.85 1258
5471.55 1277
5472.25 1280
5472.95 1313
5473.65 1286
5474.35 1286
5475.04 1314
5475.74 1314
5476.44 1346
5477.14 1434
5477.84 1442
5478.54 1453
5479.23 1529
5479.93 1576
5480.63 1514
5481.33 1533
5482.03 1408
5482.73 1432
5483.43 1393
5484.13 1394
5484.83 1406
5485.52 1401
5486.22 1423
5486.92 1380
5487.62 1367
5488.32 1385
5489.02 1369
5489.72 1380
5490.42 1446
5491.12 1438
5491.82 1375
5492.52 1453
5493.22 1537
5493.92 1487
5494.62 1584
5495.31 1592
5496.01 1743
5496.71 1785
5497.41 1805
5498.11 1860
5498.81 2049
5499.51 2082
5500.21 2101
5500.91 2051
5501.61 2024
5502.31 1929
5503.01 1874
5503.71 1745
5504.41 1709
5505.11 1735
5505.81 1663
5506.51 1658
5507.22 1699
5507.92 1680
5508.62 1701
5509.32 1829
5510.02 1855
5510.72 1955
5511.42 2092
5512.12 2185
5512.82 2242
5513.52 2305
5514.22 2222
5514.92 2152
5515.62 2015
5516.32 1936
5517.03 1868
5517.73 1794
5518.43 1854
5519.13 1664
5519.83 1617
5520.53 1541
5521.23 1503
5521.93 1529
5522.63 1455
5523.34 1391
5524.04 1390
5524.74 1390
5525.44 1361
5526.14 1388
5526.84 1292
5527.55 1302
5528.25 1322
5528.95 1309
5529.65 1334
5530.35 1450
5531.05 1398
5531.76 1402
5532.46 1385
5533.16 1431
5533.86 1479
5534.56 1460
5535.27 1462
5535.97 1364
5536.67 1357
5537.37 1400
5538.08 1383
5538.78 1330
5539.48 1308
5540.18 1329
5540.89 1346
5541.59 1380
5542.29 1325
5542.99 1445
5543.70 1518
5544.40 1589
5545.10 1631
5545.80 1658
5546.51 1679
5547.21 1595
5547.91 1531
5548.62 1583
5549.32 1441
5550.02 1438
5550.73 1377
5551.43 1369
5552.13 1368
5552.84 1231
5553.54 1280
5554.24 1293
5554.95 1249
5555.65 1273
5556.35 1281
5557.06 1306
5557.76 1332
5558.46 1377
5559.17 1397
5559.87 1339
5560.57 1421
5561.28 1439
5561.98 1440
5562.69 1299
5563.39 1279
5564.09 1207
5564.80 1190
5565.50 1125
5566.21 1104
5566.91 1233
5567.61 1232
5568.32 1193
5569.02 1147
5569.73 1179
5570.43 1198
5571.14 1238
5571.84 1203
5572.54 1216
5573.25 1224
5573.95 1287
5574.66 1286
5575.36 1257
5576.07 1358
5576.77 1285
5577.48 1239
5578.18 1251
5578.89 1258
5579.59 1266
5580.30 1237
5581.00 1160
5581.71 1188
5582.41 1192
5583.12 1212
5583.82 1175
5584.53 1198
5585.23 1146
5585.94 1160
5586.64 1107
5587.35 1165
5588.06 1216
5588.76 1218
5589.47 1145
5590.17 1146
5590.88 1145
5591.58 1130
5592.29 1150
5592.99 1150
5593.70 1162
5594.41 1129
5595.11 1100
5595.82 1124
5596.52 1059
5597.23 1058
5597.94 1103
5598.64 1100
5599.35 1076
5600.06 1087
5600.76 1020
5601.47 1045
5602.17 1060
5602.88 1037
5603.59 1052
5604.29 1119
5605.00 1067
5605.71 1027
5606.41 1037
5607.12 1036
5607.83 1074
5608.53 1036
5609.24 1048
5609.95 1077
5610.65 1082
5611.36 1111
5612.07 1101
5612.78 1104
5613.48 1078
5614.19 1037
5614.90 1042
5615.60 1082
5616.31 1086
5617.02 1036
5617.73 1093
5618.43 1091
5619.14 1018
5619.85 1012
5620.56 987
5621.26 1101
5621.97 1017
5622.68 1011
5623.39 1016
5624.09 1055
5624.80 1089
5625.51 1090
5626.22 1119
5626.93 1045
5627.63 1114
5628.34 1128
5629.05 1130
5629.76 1129
5630.47 1131
5631.17 1068
5631.88 1072
5632.59 1089
5633.30 1027
5634.01 1035
5634.72 1034
5635.42 1081
5636.13 995
5636.84 962
5637.55 1020
5638.26 1025
5638.97 1022
5639.68 1063
5640.39 1047
5641.09 1041
5641.80 1035
5642.51 1031
5643.22 985
5643.93 1013
5644.64 1106
5645.35 1077
5646.06 1017
5646.77 1079
5647.48 1042
5648.19 1022
5648.89 998
5649.60 1040
5650.31 1008
5651.02 1057
5651.73 1043
5652.44 1064
5653.15 1083
5653.86 1051
5654.57 1027
5655.28 1053
5655.99 1099
5656.70 1112
5657.41 1043
5658.12 1091
5658.83 1084
5659.54 1093
5660.25 1084
5660.96 1060
5661.67 1062
5662.38 1073
5663.09 1032
5663.80 1091
5664.51 1028
5665.22 1065
5665.93 995
5666.64 1030
5667.35 1091
5668.06 1079
5668.77 1018
5669.48 1074
5670.19 1043
5670.91 1081
5671.62 967
5672.33 997
5673.04 1075
5673.75 1107
5674.46 1011
5675.17 942
5675.88 1000
5676.59 980
5677.30 1069
5678.01 1062
5678.73 1059
5679.44 1029
5680.15 1031
5680.86 1028
5681.57 1012
5682.28 998
5682.99 1067
5683.71 1064
5684.42 1080
5685.13 1097
5685.84 1093
5686.55 1080
5687.26 1061
5687.98 1108
5688.69 1064
5689.40 1115
5690.11 1068
5690.82 1031
5691.54 1013
5692.25 1050
5692.96 1039
5693.67 1032
5694.38 1019
5695.10 1054
5695.81 996
5696.52 994
5697.23 1017
5697.95 1030
5698.66 1022
5699.37 992
5700.08 1073
5700.80 1071
5701.51 1040
5702.22 987
5702.93 1004
5703.65 1050
5704.36 1032
5705.07 999
5705.78 1075
5706.50 997
5707.21 989
5707.92 1038
5708.64 943
5709.35 995
5710.06 996
5710.78 984
5711.49 1038
5712.20 1003
5712.92 1012
5713.63 1074
5714.34 1048
5715.06 1041
5715.77 1009
5716.48 1094
5717.20 1103
5717.91 1057
5718.62 1047
5719.34 1024
5720.05 1018
5720.77 1080
5721.48 1024
5722.19 1061
5722.91 1141
5723.62 1138
5724.33 1171
5725.05 1099
5725.76 1127
5726.48 1111
5727.19 1084
5727.91 1084
5728.62 1077
5729.33 1086
5730.05 1104
5730.76 1085
5731.48 1057
5732.19 1122
5732.91 1152
5733.62 1203
5734.34 1181
5735.05 1208
5735.77 1206
5736.48 1303
5737.20 1332
5737.91 1340
5738.63 1294
5739.34 1368
5740.06 1392
5740.77 1349
5741.49 1390
5742.20 1376
5742.92 1271
5743.63 1271
5744.35 1285
5745.06 1232
5745.78 1260
5746.49 1206
5747.21 1266
5747.92 1245
5748.64 1293
5749.35 1244
5750.07 1251
5750.79 1231
5751.50 1252
5752.22 1292
5752.93 1303
5753.65 1329
5754.36 1377
5755.08 1442
5755.80 1521
5756.51 1664
5757.23 1719
5757.95 1791
5758.66 1783
5759.38 1839
5760.09 1919
5760.81 1888
5761.53 1799
5762.24 1775
5762.96 1700
5763.68 1747
5764.39 1720
5765.11 1661
5765.83 1603
5766.54 1532
5767.26 1532
5767.98 1422
5768.69 1373
5769.41 1380
5770.13 1420
5770.84 1380
5771.56 1357
5772.28 1362
5772.99 1413
5773.71 1445
5774.43 1497
5775.15 1509
5775.86 1544
5776.58 1543
5777.30 1509
5778.01 1525
5778.73 1560
5779.45 1502
5780.17 1505
5780.88 1551
5781.60 1548
5782.32 1587
5783.04 1552
5783.76 1592
5784.47 1534
5785.19 1530
5785.91 1514
5786.63 1711
5787.34 1750
5788.06 1745
5788.78 1689
5789.50 1752
5790.22 1785
5790.94 1916
5791.65 1957
5792.37 2081
5793.09 2071
5793.81 2035
5794.53 2114
5795.25 2350
5795.96 2599
5796.68 2842
5797.40 3344
5798.12 4031
5798.84 4828
5799.56 5535
5800.28 6238
5800.99 6781
5801.71 6721
5802.43 6430
5803.15 5651
5803.87 4944
5804.59 4193
5805.31 3437
5806.03 2969
5806.75 2794
5807.47 2621
5808.18 2509
5808.90 2458
5809.62 2365
5810.34 2381
5811.06 2410
5811.78 2484
5812.50 2409
5813.22 2499
5813.94 2462
5814.66 2424
5815.38 2529
5816.10 2508
5816.82 2568
5817.54 2566
5818.26 2409
5818.98 2450
5819.70 2521
5820.42 2377
5821.14 2324
5821.86 2244
5822.58 2143
5823.30 2080
5824.02 1992
5824.74 1990
5825.46 1864
5826.18 1810
5826.90 1760
5827.62 1732
5828.34 1697
5829.06 1658
5829.78 1638
5830.50 1708
5831.22 1754
5831.95 1697
5832.67 1667
5833.39 1702
5834.11 1718
5834.83 1707
5835.55 1674
5836.27 1667
5836.99 1655
5837.71 1587
5838.43 1607
5839.15 1659
5839.88 1655
5840.60 1619
5841.32 1615
5842.04 1578
5842.76 1498
5843.48 1497
5844.20 1516
5844.93 1505
5845.65 1485
5846.37 1504
5847.09 1418
5847.81 1393
5848.53 1406
5849.26 1400
5849.98 1477
5850.70 1451
5851.42 1374
5852.14 1426
5852.87 1375
5853.59 1439
5854.31 1334
5855.03 1331
5855.75 1357
5856.48 1362
5857.20 1356
5857.92 1302
5858.64 1333
5859.37 1371
5860.09 1335
5860.81 1337
5861.53 1287
5862.26 1322
5862.98 1315
5863.70 1297
5864.42 1351
5865.15 1304
5865.87 1284
5866.59 1273
5867.31 1338
5868.04 1332
5868.76 1313
5869.48 1300
5870.21 1310
5870.93 1317
5871.65 1333
5872.38 1350
5873.10 1372
5873.82 1423
5874.55 1400
5875.27 1397
5875.99 1348
5876.72 1355
5877.44 1398
5878.16 1361
5878.89 1378
5879.61 1341
5880.33 1346
5881.06 1336
5881.78 1308
5882.51 1336
5883.23 1350
5883.95 1323
5884.68 1317
5885.40 1326
5886.13 1350
5886.85 1402
5887.57 1363
5888.30 1265
5889.02 1290
5889.75 1312
5890.47 1258
5891.20 1330
5891.92 1324
5892.64 1244
5893.37 1220
5894.09 1229
5894.82 1272
5895.54 1276
5896.27 1236
5896.99 1274
5897.72 1279
5898.44 1276
5899.17 1288
5899.89 1297
5900.62 1330
5901.34 1332
5902.07 1275
5902.79 1350
5903.52 1281
5904.24 1258
5904.97 1254
5905.69 1264
5906.42 1259
5907.14 1205
5907.87 1186
5908.59 1197
5909.32 1239
5910.04 1207
5910.77 1217
5911.50 1194
5912.22 1234
5912.95 1260
5913.67 1198
5914.40 1211
5915.12 1202
5915.85 1266
5916.58 1196
5917.30 1278
5918.03 1254
5918.75 1290
5919.48 1379
5920.21 1280
5920.93 1286
5921.66 1341
5922.39 1342
5923.11 1253
5923.84 1320
5924.56 1329
5925.29 1356
5926.02 1350
5926.74 1406
5927.47 1336
5928.20 1406
5928.92 1448
5929.65 1465
5930.38 1473
5931.10 1549
5931.83 1647
5932.56 1796
5933.28 1935
5934.01 1987
5934.74 2076
5935.47 2086
5936.19 2068
5936.92 2001
5937.65 1888
5938.37 1754
5939.10 1680
5939.83 1628
5940.56 1565
5941.28 1615
5942.01 1614
5942.74 1604
5943.47 1606
5944.19 1475
5944.92 1490
5945.65 1495
5946.38 1438
5947.11 1526
5947.83 1586
5948.56 1619
5949.29 1590
5950.02 1718
5950.74 1646
5951.47 1671
5952.20 1642
5952.93 1681
5953.66 1711
5954.39 1697
5955.11 1719
5955.84 1750
5956.57 1737
5957.30 1813
5958.03 1741
5958.76 1748
5959.48 1777
5960.21 1679
5960.94 1701
5961.67 1814
5962.40 1799
5963.13 1809
5963.86 1837
5964.59 1910
5965.31 1944
5966.04 2025
5966.77 2098
5967.50 2021
5968.23 2039
5968.96 2125
5969.69 2110
5970.42 2067
5971.15 2069
5971.88 2089
5972.61 2127
5973.34 2058
5974.06 2130
5974.79 2119
5975.52 2227
5976.25 2167
5976.98 2309
5977.71 2290
5978.44 2298
5979.17 2356
5979.90 2383
5980.63 2387
5981.36 2409
5982.09 2401
5982.82 2413
5983.55 2437
5984.28 2405
5985.01 2401
5985.74 2402
5986.47 2436
5987.20 2420
5987.93 2402
5988.66 2449
5989.39 2489
5990.12 2639
5990.85 2527
5991.58 2544
5992.32 2633
5993.05 2713
5993.78 2748
5994.51 2833
5995.24 2850
5995.97 2806
5996.70 2794
5997.43 2763
5998.16 2732
5998.89 2747
5999.62 2775
6000.35 2704
6001.09 2667
6001.82 2609
6002.55 2650
6003.28 2624
6004.01 2729
6004.74 2949
6005.47 3009
6006.20 3276
6006.94 3829
6007.67 4254
6008.40 4977
6009.13 5712
6009.86 6535
6010.59 7237
6011.33 7605
6012.06 7865
6012.79 7937
6013.52 7727
6014.25 7068
6014.98 6457
6015.72 5784
6016.45 5000
6017.18 4487
6017.91 3867
6018.64 3377
6019.38 3026
6020.11 2724
6020.84 2587
6021.57 2437
6022.31 2323
6023.04 2217
6023.77 2199
6024.50 2198
6025.24 2051
6025.97 1984
6026.70 1979
6027.43 1955
6028.17 1955
6028.90 1909
6029.63 1895
6030.37 1896
6031.10 1785
6031.83 1746
6032.56 1810
6033.30 1860
6034.03 1829
6034.76 1803
6035.50 1854
6036.23 1896
6036.96 1923
6037.70 1936
6038.43 1930
6039.16 1934
6039.90 1901
6040.63 1991
6041.36 2031
6042.10 2081
6042.83 2068
6043.56 2028
6044.30 2116
6045.03 2155
6045.77 2143
6046.50 2201
6047.23 2297
6047.97 2381
6048.70 2343
6049.44 2433
6050.17 2408
6050.90 2431
6051.64 2338
6052.37 2423
6053.11 2381
6053.84 2212
6054.57 2275
6055.31 2238
6056.04 2220
6056.78 2182
6057.51 2114
6058.25 2126
6058.98 2149
6059.72 2109
6060.45 2031
6061.19 2053
6061.92 2044
6062.66 2059
6063.39 2021
6064.13 1979
6064.86 2004
6065.60 1968
6066.33 1985
6067.07 2028
6067.80 1966
6068.54 1860
6069.27 1866
6070.01 1872
6070.74 1888
6071.48 1844
6072.21 1849
6072.95 1862
6073.68 1849
6074.42 1827
6075.15 1763
6075.89 1836
6076.63 1850
6077.36 1778
6078.10 1765
6078.83 1783
6079.57 1755
6080.30 1706
6081.04 1681
6081.78 1692
6082.51 1629
6083.25 1643
6083.98 1571
6084.72 1645
6085.46 1634
6086.19 1604
6086.93 1582
6087.67 1626
6088.40 1657
6089.14 1747
6089.88 1620
6090.61 1599
6091.35 1650
6092.09 1655
6092.82 1587
6093.56 1560
6094.30 1568
6095.03 1582
6095.77 1525
6096.51 1507
6097.24 1542
6097.98 1547
6098.72 1479
6099.45 1537
6100.19 1474
6100.93 1423
6101.67 1430
6102.40 1457
6103.14 1491
6103.88 1526
6104.61 1543
6105.35 1555
6106.09 1522
6106.83 1514
6107.56 1472
6108.30 1530
6109.04 1473
6109.78 1528
6110.51 1486
6111.25 1498
6111.99 1507
6112.73 1549
6113.47 1466
6114.20 1447
6114.94 1566
6115.68 1575
6116.42 1554
6117.16 1526
6117.89 1546
6118.63 1496
6119.37 1528
6120.11 1492
6120.85 1505
6121.59 1571
6122.32 1604
6123.06 1614
6123.80 1590
6124.54 1622
6125.28 1583
6126.02 1547
6126.76 1593
6127.49 1571
6128.23 1551
6128.97 1559
6129.71 1595
6130.45 1657
6131.19 1713
6131.93 1705
6132.67 1690
6133.41 1699
6134.15 1716
6134.88 1755
6135.62 1726
6136.36 1714
6137.10 1725
6137.84 1707
6138.58 1737
6139.32 1716
6140.06 1750
6140.80 1722
6141.54 1774
6142.28 1651
6143.02 1619
6143.76 1682
6144.50 1675
6145.24 1703
6145.98 1721
6146.72 1735
6147.46 1764
6148.20 1704
6148.94 1756
6149.68 1739
6150.42 1795
6151.16 1754
6151.90 1728
6152.64 1771
6153.38 1840
6154.12 1853
6154.86 1813
6155.60 1869
6156.34 1882
6157.08 1862
6157.82 1871
6158.56 1904
6159.30 1940
6160.04 1984
6160.78 2121
6161.52 2158
6162.27 2261
6163.01 2383
6163.75 2489
6164.49 2488
6165.23 2531
6165.97 2606
6166.71 2660
6167.45 2566
6168.19 2603
6168.94 2532
6169.68 2555
6170.42 2497
6171.16 2378
6171.90 2477
6172.64 2348
6173.38 2396
6174.13 2410
6174.87 2291
6175.61 2228
6176.35 2243
6177.09 2240
6177.83 2335
6178.58 2405
6179.32 2298
6180.06 2323
6180.80 2382
6181.54 2459
6182.28 2443
6183.03 2465
6183.77 2485
6184.51 2485
6185.25 2460
6186.00 2585
6186.74 2682
6187.48 2614
6188.22 2707
6188.97 2747
6189.71 2837
6190.45 2843
6191.19 2890
6191.94 2989
6192.68 2984
6193.42 2988
6194.16 2949
6194.91 2887
6195.65 2943
6196.39 2897
6197.13 2931
6197.88 2873
6198.62 3042
6199.36 3080
6200.11 3157
6200.85 3248
6201.59 3675
6202.34 4389
6203.08 5012
6203.82 6207
6204.57 7762
6205.31 9564
6206.05 11352
6206.80 12753
6207.54 13638
6208.28 13968
6209.03 13374
6209.77 12376
6210.52 11091
6211.26 9456
6212.00 8040
6212.75 6794
6213.49 5590
6214.23 4790
6214.98 4145
6215.72 3633
6216.47 3311
6217.21 3109
6217.95 2954
6218.70 2822
6219.44 2724
6220.19 2749
6220.93 2695
6221.68 2654
6222.42 2708
6223.17 2656
6223.91 2579
6224.65 2557
6225.40 2405
6226.14 2273
6226.89 2207
6227.63 2014
6228.38 1968
6229.12 1924
6229.87 1924
6230.61 1936
6231.36 1897
6232.10 2022
6232.85 1928
6233.59 1878
6234.34 1899
6235.08 1905
6235.83 1866
6236.57 1959
6237.32 1976
6238.06 1977
6238.81 2039
6239.56 1988
6240.30 2022
6241.05 2124
6241.79 2196
6242.54 2314
6243.28 2356
6244.03 2548
6244.77 2774
6245.52 2840
6246.27 2761
6247.01 2781
6247.76 2722
6248.50 2688
6249.25 2649
6250.00 2546
6250.74 2455
6251.49 2382
6252.23 2323
6252.98 2208
6253.73 2221
6254.47 2176
6255.22 2224
6255.97 2216
6256.71 2178
6257.46 2163
6258.21 2198
6258.95 2248
6259.70 2168
6260.45 2184
6261.19 2226
6261.94 2242
6262.69 2146
6263.43 2120
6264.18 2157
6264.93 2144
6265.67 2184
6266.42 2190
6267.17 2176
6267.92 2234
6268.66 2326
6269.41 2444
6270.16 2445
6270.90 2508
6271.65 2569
6272.40 2694
6273.15 2860
6273.89 3024
6274.64 3154
6275.39 3181
6276.14 3121
6276.89 3109
6277.63 2939
6278.38 2799
6279.13 2574
6279.88 2503
6280.62 2427
6281.37 2352
6282.12 2328
6282.87 2256
6283.62 2169
6284.36 2214
6285.11 2230
6285.86 2263
6286.61 2383
6287.36 2506
6288.11 2474
6288.85 2539
6289.60 2553
6290.35 2515
6291.10 2357
6291.85 2345
6292.60 2340
6293.35 2205
6294.09 2092
6294.84 2119
6295.59 2001
6296.34 1943
6297.09 1980
6297.84 1998
6298.59 2093
6299.34 2212
6300.09 2302
6300.83 2351
6301.58 2359
6302.33 2324
6303.08 2350
6303.83 2257
6304.58 2153
6305.33 2102
6306.08 2032
6306.83 2005
6307.58 1926
6308.33 1905
6309.08 1907
6309.83 1995
6310.58 2024
6311.33 2065
6312.08 2110
6312.83 2174
6313.58 2303
6314.33 2256
6315.08 2323
6315.83 2319
6316.58 2261
6317.33 2290
6318.08 2238
6318.83 2097
6319.58 1984
6320.33 1916
6321.08 1804
6321.83 1739
6322.58 1704
6323.33 1724
6324.08 1701
6324.83 1706
6325.58 1644
6326.33 1643
6327.08 1665
6327.83 1689
6328.58 1702
6329.33 1695
6330.08 1699
6330.84 1691
6331.59 1700
6332.34 1657
6333.09 1542
6333.84 1573
6334.59 1551
6335.34 1544
6336.09 1582
6336.84 1520
6337.60 1515
6338.35 1529
6339.10 1578
6339.85 1537
6340.60 1615
6341.35 1556
6342.10 1506
6342.86 1580
6343.61 1549
6344.36 1549
6345.11 1574
6345.86 1576
6346.61 1614
6347.37 1631
6348.12 1660
6348.87 1693
6349.62 1726
6350.37 1819
6351.13 1894
6351.88 1839
6352.63 1946
6353.38 1849
6354.14 1799
6354.89 1749
6355.64 1658
6356.39 1599
6357.14 1594
6357.90 1579
6358.65 1529
6359.40 1558
6360.16 1449
6360.91 1476
6361.66 1524
6362.41 1422
6363.17 1492
6363.92 1463
6364.67 1486
6365.42 1564
6366.18 1487
6366.93 1479
6367.68 1544
6368.44 1500
6369.19 1537
6369.94 1446
6370.70 1438
6371.45 1466
6372.20 1497
6372.96 1495
6373.71 1420
6374.46 1430
6375.22 1428
6375.97 1420
6376.72 1438
6377.48 1455
6378.23 1476
6378.99 1524
6379.74 1463
6380.49 1425
6381.25 1458
6382.00 1418
6382.75 1391
6383.51 1400
6384.26 1344
6385.02 1370
6385.77 1410
6386.53 1347
6387.28 1295
6388.03 1347
6388.79 1282
6389.54 1321
6390.30 1435
6391.05 1467
6391.81 1434
6392.56 1369
6393.31 1366
6394.07 1368
6394.82 1313
6395.58 1346
6396.33 1303
6397.09 1298
6397.84 1283
6398.60 1242
6399.35 1275
6400.11 1279
6400.86 1245
6401.62 1314
6402.37 1316
6403.13 1249
6403.88 1226
6404.64 1289
6405.39 1314
6406.15 1260
6406.90 1271
6407.66 1301
6408.42 1301
6409.17 1241
6409.93 1237
6410.68 1278
6411.44 1247
6412.19 1283
6412.95 1251
6413.71 1297
6414.46 1332
6415.22 1331
6415.97 1254
6416.73 1281
6417.48 1189
6418.24 1295
6419.00 1266
6419.75 1231
6420.51 1245
6421.27 1305
6422.02 1302
6422.78 1294
6423.53 1239
6424.29 1237
6425.05 1291
6425.80 1262
6426.56 1267
6427.32 1330
6428.07 1345
6428.83 1318
6429.59 1268
6430.34 1383
6431.10 1351
6431.86 1309
6432.61 1326
6433.37 1342
6434.13 1294
6434.89 1263
6435.64 1316
6436.40 1294
6437.16 1308
6437.91 1295
6438.67 1252
6439.43 1288
6440.19 1277
6440.94 1280
6441.70 1276
6442.46 1271
6443.22 1262
6443.97 1283
6444.73 1300
6445.49 1284
6446.25 1328
6447.00 1311
6447.76 1334
6448.52 1353
6449.28 1330
6450.04 1309
6450.79 1314
6451.55 1288
6452.31 1324
6453.07 1382
6453.83 1375
6454.58 1385
6455.34 1385
6456.10 1362
6456.86 1340
6457.62 1369
6458.38 1346
6459.13 1381
6459.89 1421
6460.65 1349
6461.41 1320
6462.17 1357
6462.93 1390
6463.69 1374
6464.44 1384
6465.20 1375
6465.96 1451
6466.72 1414
6467.48 1370
6468.24 1412
6469.00 1422
6469.76 1461
6470.52 1441
6471.28 1496
6472.03 1472
6472.79 1440
6473.55 1424
6474.31 1422
6475.07 1460
6475.83 1488
6476.59 1533
6477.35 1464
6478.11 1491
6478.87 1588
6479.63 1542
6480.39 1557
6481.15 1523
6481.91 1585
6482.67 1620
6483.43 1632
6484.19 1617
6484.95 1660
6485.71 1683
6486.47 1698
6487.23 1672
6487.99 1698
6488.75 1762
6489.51 1791
6490.27 1912
6491.03 1847
6491.79 1837
6492.55 1924
6493.31 1991
6494.07 1937
6494.83 1918
6495.59 2027
6496.35 2023
6497.11 1987
6497.87 1976
6498.64 1970
6499.40 1999
6500.16 1921
6500.92 1983
6501.68 2023
6502.44 1989
6503.20 2145
6503.96 2189
6504.72 2210
6505.48 2153
6506.25 2233
6507.01 2277
6507.77 2303
6508.53 2344
6509.29 2275
6510.05 2267
6510.81 2252
6511.57 2327
6512.34 2356
6513.10 2357
6513.86 2290
6514.62 2321
6515.38 2430
6516.15 2494
6516.91 2595
6517.67 2963
6518.43 3132
6519.19 3483
6519.95 3763
6520.72 4038
6521.48 4470
6522.24 4763
6523.00 4855
6523.77 4985
6524.53 5111
6525.29 5182
6526.05 4971
6526.81 4878
6527.58 4690
6528.34 4437
6529.10 4107
6529.86 3831
6530.63 3670
6531.39 3482
6532.15 3476
6532.92 3615
6533.68 3712
6534.44 3756
6535.20 3744
6535.97 3608
6536.73 3490
6537.49 3169
6538.26 2972
6539.02 2794
6539.78 2520
6540.55 2364
6541.31 2319
6542.07 2234
6542.84 2118
6543.60 1983
6544.36 2020
6545.13 1936
6545.89 1833
6546.65 1794
6547.42 1850
6548.18 1944
6548.94 1890
6549.71 1828
6550.47 1882
6551.24 1859
6552.00 1958
6552.76 1931
6553.53 1882
6554.29 1945
6555.06 1998
6555.82 1936
6556.58 1944
6557.35 1985
6558.11 2065
6558.88 2123
6559.64 2131
6560.41 2139
6561.17 2172
6561.93 2275
6562.70 2249
6563.46 2186
6564.23 2233
6564.99 2223
6565.76 2220
6566.52 2265
6567.29 2314
6568.05 2356
6568.82 2365
6569.58 2384
6570.35 2401
6571.11 2419
6571.88 2417
6572.64 2516
6573.41 2451
6574.17 2434
6574.94 2379
6575.70 2357
6576.47 2417
6577.23 2373
6578.00 2372
6578.76 2333
6579.53 2329
6580.29 2346
6581.06 2362
6581.83 2416
6582.59 2379
6583.36 2397
6584.12 2314
6584.89 2302
6585.65 2392
6586.42 2492
6587.19 2564
6587.95 2694
6588.72 2748
6589.48 2947
6590.25 3130
6591.02 3227
6591.78 3407
6592.55 3494
6593.32 3530
6594.08 3562
6594.85 3431
6595.61 3349
6596.38 3199
6597.15 3178
6597.91 2998
6598.68 2933
6599.45 2921
6600.21 2886
6600.98 2781
6601.75 2719
6602.51 2703
6603.28 2774
6604.05 2646
6604.82 2554
6605.58 2559
6606.35 2586
6607.12 2558
6607.88 2478
6608.65 2472
6609.42 2475
6610.19 2569
6610.95 2539
6611.72 2605
6612.49 2695
6613.25 2696
6614.02 2887
6614.79 2887
6615.56 2976
6616.32 2974
6617.09 3067
6617.86 3035
6618.63 3070
6619.40 3004
6620.16 3049
6620.93 2928
6621.70 2934
6622.47 2911
6623.24 2943
6624.00 2920
6624.77 3005
6625.54 3146
6626.31 3353
6627.08 3529
6627.84 3996
6628.61 4503
6629.38 5506
6630.15 6655
6630.92 7712
6631.69 8873
6632.46 9954
6633.22 10333
6633.99 10150
6634.76 9627
6635.53 8729
6636.30 7778
6637.07 6757
6637.84 5633
6638.61 4737
6639.37 4109
6640.14 3676
6640.91 3141
6641.68 2864
6642.45 2713
6643.22 2524
6643.99 2452
6644.76 2472
6645.53 2452
6646.30 2368
6647.07 2333
6647.84 2287
6648.61 2257
6649.37 2231
6650.14 2177
6650.91 2111
6651.68 2055
6652.45 1989
6653.22 2042
6653.99 2042
6654.76 1938
6655.53 1880
6656.30 1882
6657.07 1932
6657.84 1975
6658.61 1979
6659.38 1954
6660.15 2012
6660.92 1967
6661.69 1934
6662.46 1930
6663.23 1952
6664.00 1969
6664.77 2008
6665.55 2066
6666.32 2003
6667.09 2064
6667.86 2122
6668.63 2237
6669.40 2375
6670.17 2473
6670.94 2512
6671.71 2585
6672.48 2559
6673.25 2425
6674.02 2418
6674.79 2330
6675.57 2275
6676.34 2185
6677.11 2168
6677.88 2119
6678.65 2072
6679.42 2148
6680.19 2123
6680.96 2090
6681.74 2118
6682.51 2287
6683.28 2282
6684.05 2286
6684.82 2276
6685.59 2213
6686.37 2193
6687.14 2147
6687.91 2178
6688.68 2089
6689.45 2065
6690.22 1985
6691.00 2008
6691.77 2067
6692.54 2009
6693.31 1974
6694.08 1943
6694.86 2056
6695.63 2020
6696.40 1944
6697.17 1971
6697.95 2006
6698.72 1938
6699.49 1958
6700.26 1939
6701.04 1926
6701.81 1854
6702.58 1772
6703.35 1798
6704.13 1846
6704.90 1823
6705.67 1785
6706.44 1790
6707.22 1765
6707.99 1818
6708.76 1772
6709.54 1864
6710.31 1831
6711.08 1759
6711.86 1709
6712.63 1701
6713.40 1655
6714.17 1605
6714.95 1717
6715.72 1637
6716.50 1580
6717.27 1532
6718.04 1555
6718.82 1524
6719.59 1466
6720.36 1529
6721.14 1515
6721.91 1474
6722.68 1443
6723.46 1506
6724.23 1509
6725.01 1473
6725.78 1468
6726.55 1486
6727.33 1501
6728.10 1450
6728.88 1441
6729.65 1501
6730.42 1467
6731.20 1440
6731.97 1483
6732.75 1520
6733.52 1449
6734.30 1506
6735.07 1480
6735.84 1460
6736.62 1477
6737.39 1458
6738.17 1434
6738.94 1478
6739.72 1428
6740.49 1419
6741.27 1479
6742.04 1412
6742.82 1386
6743.59 1409
6744.37 1479
6745.14 1427
6745.92 1473
6746.69 1541
6747.47 1525
6748.24 1557
6749.02 1593
6749.79 1586
6750.57 1536
6751.34 1530
6752.12 1461
6752.90 1454
6753.67 1527
6754.45 1435
6755.22 1355
6756.00 1396
6756.77 1399
6757.55 1388
6758.33 1363
6759.10 1380
6759.88 1348
6760.65 1365
6761.43 1373
6762.20 1404
6762.98 1401
6763.76 1422
6764.53 1349
6765.31 1369
6766.09 1397
6766.86 1472
6767.64 1388
6768.41 1411
6769.19 1360
6769.97 1378
6770.74 1369
6771.52 1387
6772.30 1357
6773.07 1394
6773.85 1447
6774.63 1480
6775.40 1502
6776.18 1545
6776.96 1513
6777.74 1487
6778.51 1441
6779.29 1498
6780.07 1499
6780.84 1490
6781.62 1547
6782.40 1507
6783.17 1444
6783.95 1456
6784.73 1423
6785.51 1468
6786.28 1449
6787.06 1487
6787.84 1414
6788.62 1358
6789.39 1343
6790.17 1347
6790.95 1365
6791.73 1328
6792.51 1344
6793.28 1313
6794.06 1306
6794.84 1232
6795.62 1223
6796.39 1252
6797.17 1354
6797.95 1380
6798.73 1402
6799.51 1347
6800.29 1372
6801.06 1395
6801.84 1406
6802.62 1399
6803.40 1359
6804.18 1363
6804.96 1400
6805.73 1357
6806.51 1321
6807.29 1313
6808.07 1296
6808.85 1339
6809.63 1326
6810.41 1392
6811.18 1445
6811.96 1436
6812.74 1393
6813.52 1394
6814.30 1515
6815.08 1422
6815.86 1431
6816.64 1400
6817.42 1435
6818.20 1420
6818.98 1406
6819.76 1339
6820.53 1413
6821.31 1382
6822.09 1392
6822.87 1358
6823.65 1389
6824.43 1382
6825.21 1370
6825.99 1435
6826.77 1354
6827.55 1347
6828.33 1402
6829.11 1406
6829.89 1398
6830.67 1469
6831.45 1372
6832.23 1375
6833.01 1360
6833.79 1367
6834.57 1335
6835.35 1314
6836.13 1366
6836.91 1285
6837.69 1244
6838.47 1284
6839.25 1362
6840.03 1313
6840.81 1327
6841.59 1405
6842.37 1389
6843.16 1429
6843.94 1604
6844.72 1726
6845.50 2006
6846.28 2302
6847.06 2700
6847.84 3030
6848.62 3282
6849.40 3281
6850.18 3335
6850.96 3186
6851.75 2965
6852.53 2730
6853.31 2533
6854.09 2323
6854.87 2127
6855.65 1988
6856.43 1822
6857.22 1815
6858.00 1834
6858.78 1679
6859.56 1629
6860.34 1626
6861.12 1562
6861.90 1541
6862.69 1569
6863.47 1607
6864.25 1531
6865.03 1528
6865.81 1471
6866.60 1457
6867.38 1432
6868.16 1360
6868.94 1382
6869.72 1356
6870.51 1397
6871.29 1370
6872.07 1298
6872.85 1282
6873.64 1323
6874.42 1314
6875.20 1296
6875.98 1378
6876.77 1316
6877.55 1367
6878.33 1323
6879.11 1328
6879.90 1309
6880.68 1337
6881.46 1322
6882.25 1341
6883.03 1364
6883.81 1394
6884.59 1452
6885.38 1442
6886.16 1466
6886.94 1569
6887.73 1488
6888.51 1483
6889.29 1489
6890.08 1452
6890.86 1418
6891.64 1355
6892.43 1353
6893.21 1372
6893.99 1411
6894.78 1384
6895.56 1428
6896.35 1387
6897.13 1410
6897.91 1457
6898.70 1462
6899.48 1433
6900.26 1503
6901.05 1502
6901.83 1425
6902.62 1516
6903.40 1503
6904.18 1467
6904.97 1374
6905.75 1465
6906.54 1469
6907.32 1459
6908.11 1358
6908.89 1399
6909.67 1427
6910.46 1437
6911.24 1410
6912.03 1416
6912.81 1410
6913.60 1346
6914.38 1327
6915.17 1378
6915.95 1386
6916.74 1336
6917.52 1353
6918.31 1359
6919.09 1310
6919.88 1368
6920.66 1389
6921.45 1434
6922.23 1407
6923.02 1345
6923.80 1364
6924.59 1338
6925.37 1303
6926.16 1387
6926.94 1384
6927.73 1463
6928.51 1349
6929.30 1376
6930.09 1388
6930.87 1350
6931.66 1294
6932.44 1375
6933.23 1432
6934.01 1380
6934.80 1389
6935.59 1418
6936.37 1410
6937.16 1393
6937.94 1445
6938.73 1519
6939.52 1515
6940.30 1500
6941.09 1546
6941.88 1561
6942.66 1601
6943.45 1548
6944.23 1624
6945.02 1592
6945.81 1659
6946.59 1628
6947.38 1605
6948.17 1536
6948.95 1626
6949.74 1557
6950.53 1536
6951.31 1594
6952.10 1597
6952.89 1650
6953.67 1688
6954.46 1739
6955.25 1725
6956.04 1710
6956.82 1729
6957.61 1644
6958.40 1698
6959.18 1789
6959.97 1723
6960.76 1640
6961.55 1652
6962.33 1739
6963.12 1765
6963.91 1759
6964.70 1825
6965.48 1768
6966.27 1786
6967.06 1787
6967.85 1984
6968.63 1929
6969.42 1841
6970.21 1784
6971.00 1847
6971.79 1827
6972.57 1874
6973.36 1929
6974.15 1961
6974.94 1965
6975.73 2075
6976.52 2121
6977.30 2196
6978.09 2304
6978.88 2501
6979.67 2826
6980.46 3137
6981.25 3582
6982.03 4011
6982.82 4459
6983.61 4705
6984.40 4781
6985.19 4862
6985.98 4477
6986.77 4091
6987.55 3701
6988.34 3380
6989.13 3144
6989.92 2908
6990.71 2808
6991.50 2756
6992.29 2823
6993.08 2950
6993.87 3267
6994.66 3713
6995.45 4301
6996.24 4810
6997.02 5203
6997.81 5666
6998.60 5819
6999.39 5657
7000.18 5314
7000.97 4783
7001.76 4238
7002.55 3730
7003.34 3211
7004.13 2843
7004.92 2687
7005.71 2299
7006.50 2192
7007.29 2062
7008.08 2009
7008.87 2051
7009.66 2025
7010.45 1962
7011.24 1911
7012.03 1939
7012.82 1941
7013.61 1921
7014.40 1875
7015.19 1932
7015.98 1845
7016.77 1761
7017.56 1731
7018.35 1694
7019.15 1674
7019.94 1784
7020.73 1848
7021.52 1878
7022.31 1843
7023.10 1888
7023.89 1904
7024.68 1881
7025.47 1815
7026.26 1831
7027.05 1783
7027.85 1726
7028.64 1647
7029.43 1609
7030.22 1622
7031.01 1632
7031.80 1639
7032.59 1678
7033.38 1755
7034.18 1772
7034.97 1788
7035.76 1845
7036.55 1776
7037.34 1742
7038.13 1831
7038.93 1859
7039.72 1849
7040.51 1795
7041.30 1740
7042.09 1711
7042.89 1720
7043.68 1669
7044.47 1703
7045.26 1722
7046.05 1811
7046.85 1757
7047.64 1703
7048.43 1800
7049.22 1854
7050.01 1820
7050.81 1840
7051.60 1726
7052.39 1673
7053.18 1671
7053.98 1623
7054.77 1591
7055.56 1614
7056.36 1631
7057.15 1662
7057.94 1568
7058.73 1623
7059.53 1610
7060.32 1627
7061.11 1634
7061.91 1651
7062.70 1664
7063.49 1589
7064.29 1591
7065.08 1628
7065.87 1638
7066.66 1617
7067.46 1628
7068.25 1600
7069.04 1605
7069.84 1585
7070.63 1610
7071.43 1580
7072.22 1620
7073.01 1627
7073.81 1622
7074.60 1613
7075.39 1655
7076.19 1574
7076.98 1575
7077.78 1575
7078.57 1555
7079.36 1589
7080.16 1522
7080.95 1605
7081.75 1600
7082.54 1577
7083.33 1532
7084.13 1587
7084.92 1685
7085.72 1751
7086.51 1857
7087.31 1945
7088.10 2108
7088.90 2246
7089.69 2362
7090.48 2374
7091.28 2389
7092.07 2316
7092.87 2151
7093.66 2071
7094.46 1906
7095.25 1767
7096.05 1694
7096.84 1680
7097.64 1645
7098.43 1613
7099.23 1589
7100.02 1562
7100.82 1489
7101.61 1469
7102.41 1411
7103.20 1406
7104.00 1310
7104.80 1337
7105.59 1352
7106.39 1272
7107.18 1238
7107.98 1233
7108.77 1206
7109.57 1228
7110.36 1219
7111.16 1260
7111.96 1307
7112.75 1258
7113.55 1225
7114.34 1229
7115.14 1200
7115.94 1241
7116.73 1254
7117.53 1196
7118.32 1236
7119.12 1230
7119.92 1284
7120.71 1259
7121.51 1206
7122.31 1194
7123.10 1246
7123.90 1269
7124.70 1282
7125.49 1261
7126.29 1342
7127.09 1377
7127.88 1353
7128.68 1348
7129.48 1336
7130.27 1305
7131.07 1262
7131.87 1265
7132.66 1257
7133.46 1222
7134.26 1228
7135.06 1239
7135.85 1218
7136.65 1200
7137.45 1220
7138.24 1243
7139.04 1228
7139.84 1249
7140.64 1303
7141.43 1310
7142.23 1288
7143.03 1239
7143.83 1243
7144.62 1262
7145.42 1224
7146.22 1270
7147.02 1238
7147.82 1246
7148.61 1198
7149.41 1225
7150.21 1257
7151.01 1245
7151.81 1191
7152.60 1256
7153.40 1191
7154.20 1146
7155.00 1178
7155.80 1233
7156.59 1188
7157.39 1134
7158.19 1166
7158.99 1190
7159.79 1130
7160.59 1135
7161.39 1135
7162.18 1175
7162.98 1123
7163.78 1145
7164.58 1163
7165.38 1169
7166.18 1146
7166.98 1153
7167.78 1190
7168.57 1187
7169.37 1183
7170.17 1159
7170.97 1143
7171.77 1139
7172.57 1128
7173.37 1082
7174.17 1076
7174.97 1123
7175.77 1115
7176.57 1112
7177.37 1142
7178.17 1178
7178.97 1153
7179.77 1135
7180.56 1192
7181.36 1188
7182.16 1188
7182.96 1217
7183.76 1125
7184.56 1150
7185.36 1135
7186.16 1138
7186.96 1119
7187.76 1091
7188.56 1088
7189.36 1100
7190.16 1054
7190.96 1066
7191.76 1041
7192.57 1042
7193.37 982
7194.17 1031
7194.97 1018
7195.77 974
7196.57 1000
7197.37 1054
7198.17 1055
7198.97 1013
7199.77 1032
7200.57 1017
7201.37 1050
7202.17 1003
7202.97 1010
7203.77 1073
7204.58 1010
7205.38 1007
7206.18 959
7206.98 952
7207.78 1016
7208.58 981
7209.38 959
7210.18 966
7210.99 987
7211.79 1044
7212.59 1025
7213.39 1018
7214.19 994
7214.99 956
7215.79 984
7216.60 982
7217.40 965
7218.20 1042
7219.00 1015
7219.80 955
7220.60 999
7221.41 1009
7222.21 998
7223.01 993
7223.81 996
7224.62 1015
7225.42 998
7226.22 982
7227.02 1027
7227.82 996
7228.63 928
7229.43 925
7230.23 977
7231.03 999
7231.84 947
7232.64 996
7233.44 976
7234.24 976
7235.05 957
7235.85 1031
7236.65 1048
7237.45 1065
7238.26 1043
7239.06 1029
7239.86 1059
7240.67 1038
7241.47 969
7242.27 1030
7243.08 1049
7243.88 1053
7244.68 1062
7245.49 1063
7246.29 1072
7247.09 1120
7247.90 1096
7248.70 1056
7249.50 1033
7250.31 1083
7251.11 1100
7251.91 1030
7252.72 978
7253.52 1071
7254.32 1096
7255.13 1100
7255.93 1057
7256.74 1090
7257.54 1133
7258.34 1131
7259.15 1118
7259.95 1119
7260.76 1114
7261.56 1155
7262.36 1167
7263.17 1215
7263.97 1186
7264.78 1216
7265.58 1145
7266.39 1177
7267.19 1213
7268.00 1141
7268.80 1200
7269.60 1264
7270.41 1213
7271.21 1188
7272.02 1232
7272.82 1244
7273.63 1288
7274.43 1305
7275.24 1267
7276.04 1297
7276.85 1382
7277.65 1446
7278.46 1551
7279.26 1664
7280.07 1917
7280.87 2069
7281.68 2170
7282.48 2259
7283.29 2263
7284.09 2227
7284.90 2067
7285.71 2022
7286.51 1865
7287.32 1725
7288.12 1588
7288.93 1620
7289.73 1585
7290.54 1568
7291.35 1482
7292.15 1448
7292.96 1504
7293.76 1463
7294.57 1409
7295.38 1425
7296.18 1410
7296.99 1420
7297.79 1481
7298.60 1457
7299.41 1510
7300.21 1552
7301.02 1583
7301.82 1604
7302.63 1632
7303.44 1612
7304.24 1714
7305.05 1865
7305.86 1935
7306.66 2074
7307.47 2170
7308.28 2300
7309.08 2294
7309.89 2238
7310.70 2246
7311.50 2123
7312.31 2036
7313.12 2053
7313.93 2021
7314.73 2027
7315.54 2039
7316.35 2270
7317.15 2376
7317.96 2463
7318.77 2531
7319.58 2486
7320.38 2513
7321.19 2425
7322.00 2359
7322.81 2206
7323.61 2054
7324.42 1908
7325.23 1867
7326.04 1750
7326.84 1738
7327.65 1749
7328.46 1716
7329.27 1806
7330.08 1828
7330.88 1934
7331.69 2029
7332.50 2046
7333.31 1999
7334.12 2096
7334.92 2123
7335.73 2050
7336.54 1920
7337.35 1810
7338.16 1773
7338.97 1719
7339.78 1689
7340.58 1627
7341.39 1623
7342.20 1626
7343.01 1705
7343.82 1690
7344.63 1717
7345.44 1757
7346.24 1733
7347.05 1726
7347.86 1631
7348.67 1563
7349.48 1565
7350.29 1505
7351.10 1434
7351.91 1440
7352.72 1388
7353.53 1374
7354.34 1410
7355.14 1445
7355.95 1429
7356.76 1485
7357.57 1535
7358.38 1541
7359.19 1567
7360.00 1578
7360.81 1631
7361.62 1614
7362.43 1615
7363.24 1590
7364.05 1531
7364.86 1541
7365.67 1568
7366.48 1490
7367.29 1461
7368.10 1508
7368.91 1548
7369.72 1561
7370.53 1482
7371.34 1529
7372.15 1569
7372.96 1581
7373.77 1676
7374.58 1675
7375.39 1716
7376.20 1862
7377.01 1985
7377.82 2005
7378.63 2091
7379.44 2227
7380.26 2187
7381.07 2102
7381.88 1972
7382.69 1866
7383.50 1767
7384.31 1760
7385.12 1582
7385.93 1562
7386.74 1514
7387.55 1558
7388.36 1514
7389.18 1450
7389.99 1386
7390.80 1415
7391.61 1434
7392.42 1473
7393.23 1466
7394.04 1434
7394.86 1504
7395.67 1525
7396.48 1641
7397.29 1674
7398.10 1805
7398.91 1811
7399.73 1833
7400.54 1847
7401.35 1860
7402.16 1823
7402.97 1761
7403.79 1813
7404.60 1792
7405.41 1778
7406.22 1758
7407.03 1711
7407.85 1637
7408.66 1567
7409.47 1513
7410.28 1433
7411.10 1382
7411.91 1336
7412.72 1317
7413.53 1264
7414.35 1210
7415.16 1227
7415.97 1232
7416.78 1196
7417.60 1252
7418.41 1251
7419.22 1230
7420.03 1156
7420.85 1189
7421.66 1112
7422.47 1125
7423.29 1185
7424.10 1146
7424.91 1109
7425.73 1116
7426.54 1207
7427.35 1136
7428.17 1163
7428.98 1102
7429.79 1135
7430.61 1145
7431.42 1168
7432.23 1152
7433.05 1151
7433.86 1080
7434.67 1158
7435.49 1165
7436.30 1178
7437.12 1139
7437.93 1169
7438.74 1168
7439.56 1190
7440.37 1186
7441.18 1151
7442.00 1129
7442.81 1163
7443.63 1178
7444.44 1160
7445.26 1117
7446.07 1131
7446.88 1087
7447.70 1129
7448.51 1123
7449.33 1105
7450.14 1084
7450.96 1092
7451.77 1125
7452.59 1064
7453.40 1088
7454.22 1105
7455.03 1136
7455.85 1105
7456.66 1095
7457.47 1091
7458.29 1050
7459.10 1140
7459.92 1095
7460.74 1046
7461.55 1053
7462.37 1101
7463.18 1149
7464.00 1166
7464.81 1114
7465.63 1100
7466.44 1117
7467.26 1094
7468.07 1102
7468.89 1094
7469.70 1115
7470.52 1079
7471.34 1072
7472.15 1067
7472.97 1060
7473.78 1063
7474.60 1030
7475.41 1033
7476.23 1003
7477.05 1063
7477.86 1040
7478.68 1040
7479.49 1103
7480.31 1041
7481.13 1016
7481.94 1023
7482.76 1070
7483.58 1006
7484.39 1090
7485.21 1101
7486.03 1032
7486.84 953
7487.66 984
7488.48 985
7489.29 964
7490.11 935
7490.93 1010
7491.74 1018
7492.56 1018
7493.38 1013
7494.19 983
7495.01 978
7495.83 1030
7496.64 988
7497.46 970
7498.28 973
7499.10 956
7499.91 962
7500.73 976
7501.55 996
7502.36 981
7503.18 1006
7504.00 982
7504.82 1011
7505.63 986
7506.45 942
7507.27 989
7508.09 1002
7508.90 1018
7509.72 946
7510.54 949
7511.36 939
7512.18 963
7512.99 915
7513.81 977
7514.63 928
7515.45 903
7516.27 900
7517.08 917
7517.90 956
7518.72 946
7519.54 915
7520.36 918
7521.18 910
7521.99 908
7522.81 963
7523.63 946
7524.45 954
7525.27 936
7526.09 904
7526.91 923
7527.72 902
7528.54 920
7529.36 884
7530.18 889
7531.00 893
7531.82 897
7532.64 907
7533.46 909
7534.28 916
7535.10 930
7535.91 953
7536.73 911
7537.55 982
7538.37 945
7539.19 940
7540.01 959
7540.83 958
7541.65 930
7542.47 919
7543.29 903
7544.11 918
7544.93 988
7545.75 1030
7546.57 997
7547.39 994
7548.21 974
7549.03 1043
7549.85 1011
7550.67 1023
7551.49 1034
7552.31 983
7553.13 996
7553.95 1010
7554.77 1052
7555.59 1078
7556.41 1008
7557.23 1092
7558.05 1036
7558.87 1029
7559.69 1033
7560.51 1040
7561.33 1034
7562.15 1030
7562.97 1045
7563.79 1005
7564.61 1042
7565.44 983
7566.26 995
7567.08 1014
7567.90 978
7568.72 960
7569.54 979
7570.36 985
7571.18 989
7572.00 945
7572.82 956
7573.65 998
7574.47 967
7575.29 1028
7576.11 983
7576.93 986
7577.75 1004
7578.57 987
7579.40 1017
7580.22 1025
7581.04 1032
7581.86 1058
7582.68 1040
7583.50 1056
7584.33 1094
7585.15 1104
7585.97 1079
7586.79 1157
7587.61 1155
7588.44 1115
7589.26 1053
7590.08 1052
7590.90 1095
7591.72 1080
7592.55 1120
7593.37 1087
7594.19 1037
7595.01 1054
7595.84 1094
7596.66 1085
7597.48 1133
7598.30 1181
7599.13 1263
7599.95 1356
7600.77 1418
7601.59 1450
7602.42 1479
7603.24 1562
7604.06 1502
7604.89 1385
7605.71 1405
7606.53 1321
7607.36 1260
7608.18 1214
7609.00 1185
7609.82 1260
7610.65 1217
7611.47 1184
7612.29 1141
7613.12 1185
7613.94 1230
7614.77 1156
7615.59 1183
7616.41 1163
7617.24 1214
7618.06 1170
7618.88 1159
7619.71 1148
7620.53 1087
7621.35 1086
7622.18 1130
7623.00 1141
7623.83 1202
7624.65 1181
7625.47 1283
7626.30 1301
7627.12 1411
7627.95 1564
7628.77 1586
7629.60 1551
7630.42 1606
7631.24 1581
7632.07 1504
7632.89 1369
7633.72 1319
7634.54 1259
7635.37 1156
7636.19 1168
7637.02 1103
7637.84 1064
7638.67 977
7639.49 966
7640.31 1023
7641.14 988
7641.96 1007
7642.79 938
7643.61 960
7644.44 969
7645.26 956
7646.09 948
7646.92 962
7647.74 909
7648.57 956
7649.39 938
7650.22 990
7651.04 955
7651.87 929
7652.69 938
7653.52 894
7654.34 933
7655.17 894
7656.00 913
7656.82 956
7657.65 936
7658.47 918
7659.30 933
7660.12 912
7660.95 949
7661.78 931
7662.60 923
7663.43 931
7664.25 931
7665.08 909
7665.91 917
7666.73 893
7667.56 926
7668.39 1015
7669.21 916
7670.04 922
7670.87 945
7671.69 910
7672.52 935
7673.35 953
7674.17 900
7675.00 950
7675.83 900
7676.65 930
7677.48 885
7678.31 869
7679.13 858
7679.96 906
7680.79 938
7681.61 908
7682.44 912
7683.27 898
7684.10 936
7684.92 909
7685.75 930
7686.58 930
7687.40 889
7688.23 871
7689.06 910
7689.89 877
7690.71 863
7691.54 878
7692.37 896
7693.20 910
7694.03 890
7694.85 909
7695.68 940
7696.51 970
7697.34 906
7698.16 946
7698.99 932
7699.82 914
7700.65 897
7701.48 918
7702.31 927
7703.13 894
7703.96 960
7704.79 954
7705.62 1006
7706.45 957
7707.28 957
7708.10 965
7708.93 1005
7709.76 906
7710.59 944
7711.42 926
7712.25 942
7713.08 882
7713.90 937
7714.73 920
7715.56 943
7716.39 924
7717.22 886
7718.05 920
7718.88 900
7719.71 915
7720.54 887
7721.37 862
7722.20 918
7723.02 933
7723.85 906
7724.68 921
7725.51 926
7726.34 950
7727.17 921
7728.00 947
7728.83 905
7729.66 969
7730.49 957
7731.32 930
7732.15 941
7732.98 915
7733.81 848
7734.64 861
7735.47 937
7736.30 983
7737.13 968
7737.96 911
7738.79 931
7739.62 957
7740.45 1047
7741.28 1143
7742.11 1304
7742.94 1439
7743.77 1558
7744.60 1698
7745.43 1763
7746.26 1754
7747.09 1666
7747.92 1580
7748.75 1500
7749.59 1398
7750.42 1227
7751.25 1121
7752.08 1089
7752.91 1034
7753.74 1005
7754.57 987
7755.40 977
7756.23 967
7757.06 1015
7757.90 942
7758.73 988
7759.56 984
7760.39 990
7761.22 969
7762.05 967
7762.88 902
7763.71 916
7764.55 910
7765.38 886
7766.21 872
7767.04 838
7767.87 831
7768.70 844
7769.54 863
7770.37 867
7771.20 844
7772.03 848
7772.86 900
7773.70 878
7774.53 878
7775.36 879
7776.19 880
7777.02 876
7777.86 907
7778.69 886
7779.52 872
7780.35 915
7781.19 951
7782.02 943
7782.85 920
7783.68 947
7784.52 967
7785.35 963
7786.18 917
7787.01 925
7787.85 959
7788.68 930
7789.51 900
7790.35 966
7791.18 903
7792.01 897
7792.84 912
7793.68 883
7794.51 833
7795.34 868
7796.18 853
7797.01 861
7797.84 918
7798.68 926
7799.51 863
7800.34 877
7801.18 856
7802.01 887
7802.84 914
7803.68 877
7804.51 930
7805.35 902
7806.18 905
7807.01 903
7807.85 914
7808.68 912
7809.51 940
7810.35 987
7811.18 929
7812.02 942
7812.85 912
7813.68 934
7814.52 930
7815.35 937
7816.19 926
7817.02 937
7817.86 933
7818.69 907
7819.52 928
7820.36 976
7821.19 1021
7822.03 925
7822.86 951
7823.70 964
7824.53 1003
7825.37 1001
7826.20 991
7827.04 996
7827.87 957
7828.71 924
7829.54 976
7830.38 923
7831.21 922
7832.05 918
7832.88 910
7833.72 853
7834.55 853
7835.39 924
7836.22 873
7837.06 873
7837.89 914
7838.73 858
7839.57 842
7840.40 847
7841.24 881
7842.07 824
7842.91 855
7843.74 857
7844.58 843
7845.42 856
7846.25 801
7847.09 836
7847.92 854
7848.76 819
7849.60 823
7850.43 812
7851.27 833
7852.10 846
7852.94 829
7853.78 831
7854.61 860
7855.45 778
7856.29 816
7857.12 796
7857.96 832
7858.79 822
7859.63 858
7860.47 869
7861.30 800
7862.14 844
7862.98 818
7863.81 822
7864.65 846
7865.49 818
7866.33 807
7867.16 821
7868.00 836
7868.84 821
7869.67 849
7870.51 882
7871.35 870
7872.19 872
7873.02 819
7873.86 834
7874.70 884
7875.54 835
7876.37 870
7877.21 842
7878.05 867
7878.89 864
7879.72 878
7880.56 878
7881.40 861
7882.24 828
7883.07 854
7883.91 793
7884.75 836
7885.59 840
7886.43 859
7887.26 822
7888.10 861
7888.94 838
7889.78 843
7890.62 807
7891.45 792
7892.29 817
7893.13 817
7893.97 865
7894.81 864
7895.65 856
7896.49 871
7897.32 846
7898.16 882
7899.00 880
7899.84 848
7900.68 871
7901.52 875
7902.36 809
7903.20 773
7904.03 814
7904.87 830
7905.71 781
7906.55 843
7907.39 871
7908.23 867
7909.07 920
7909.91 930
7910.75 963
7911.59 997
7912.43 1035
7913.27 1053
7914.11 1097
7914.94 1096
7915.78 1105
7916.62 1144
7917.46 1114
7918.30 1060
7919.14 1005
7919.98 940
7920.82 947
7921.66 943
7922.50 917
7923.34 869
7924.18 854
7925.02 868
7925.86 931
7926.70 882
7927.54 839
7928.38 840
7929.22 820
7930.06 842
7930.90 820
7931.74 815
7932.59 801
7933.43 774
7934.27 814
7935.11 843
7935.95 814
7936.79 828
7937.63 840
7938.47 893
7939.31 982
7940.15 917
7940.99 962
7941.83 1005
7942.67 972
7943.52 965
7944.36 933
7945.20 887
7946.04 921
7946.88 842
7947.72 884
7948.56 828
7949.40 815
7950.25 823
7951.09 840
7951.93 871
7952.77 842
7953.61 880
7954.45 892
7955.29 847
7956.14 826
7956.98 834
7957.82 827
7958.66 828
7959.50 823
7960.35 805
7961.19 805
7962.03 796
7962.87 814
7963.71 813
7964.56 792
7965.40 815
7966.24 814
7967.08 810
7967.93 805
7968.77 740
7969.61 750
7970.45 764
7971.29 808
7972.14 810
7972.98 819
7973.82 783
7974.67 845
7975.51 785
7976.35 801
7977.19 822
7978.04 795
7978.88 813
7979.72 764
7980.57 777
7981.41 801
7982.25 801
7983.09 800
7983.94 809
7984.78 757
7985.62 782
7986.47 785
7987.31 757
7988.15 739
7989.00 745
7989.84 756
7990.68 741
7991.53 734
7992.37 749
7993.22 746
7994.06 780
7994.90 796
7995.75 729
7996.59 773
7997.43 787
7998.28 744
7999.12 726
7999.97 731
8000.81 751
8001.65 713
8002.50 725
8003.34 743
8004.19 727
8005.03 772
8005.88 741
8006.72 702
8007.57 703
8008.41 713
8009.25 747
8010.10 679
8010.94 714
8011.79 708
8012.63 713
8013.48 723
8014.32 704
8015.17 784
8016.01 735
8016.86 717
8017.70 760
8018.55 714
8019.39 713
8020.24 708
8021.08 712
8021.93 725
8022.77 700
8023.62 746
8024.46 673
8025.31 678
8026.15 728
8027.00 753
8027.84 744
8028.69 736
8029.54 742
8030.38 752
8031.23 751
8032.07 704
8032.92 719
8033.76 710
8034.61 726
8035.46 687
8036.30 710
8037.15 691
8037.99 674
8038.84 710
8039.69 737
8040.53 681
8041.38 714
8042.22 744
8043.07 769
8043.92 745
8044.76 711
8045.61 733
8046.46 742
8047.30 708
8048.15 709
8049.00 721
8049.84 696
8050.69 707
8051.54 717
8052.38 719
8053.23 751
8054.08 732
8054.92 734
8055.77 659
8056.62 669
8057.46 739
8058.31 745
8059.16 690
8060.01 711
8060.85 707
8061.70 723
8062.55 723
8063.40 722
8064.24 658
8065.09 664
8065.94 688
8066.79 674
8067.63 669
8068.48 680
8069.33 705
8070.18 689
8071.02 706
8071.87 762
8072.72 713
8073.57 754
8074.42 710
8075.26 691
8076.11 696
8076.96 671
8077.81 716
8078.66 663
8079.50 707
8080.35 665
8081.20 672
8082.05 647
8082.90 694
8083.75 704
8084.59 697
8085.44 748
8086.29 708
8087.14 701
8087.99 714
8088.84 727
8089.69 719
8090.53 742
8091.38 672
8092.23 730
8093.08 680
8093.93 671
8094.78 707
8095.63 728
8096.48 692
8097.33 673
8098.18 699
8099.02 677
8099.87 684
8100.72 679
8101.57 686
8102.42 719
8103.27 725
8104.12 695
8104.97 679
8105.82 689
8106.67 669
8107.52 680
8108.37 657
8109.22 694
8110.07 704
8110.92 720
8111.77 724
8112.62 706
8113.47 726
8114.32 743
8115.17 712
8116.02 732
8116.87 734
8117.72 719
8118.57 743
8119.42 694
8120.27 708
8121.12 726
8121.97 701
8122.82 740
8123.67 706
8124.52 727
8125.37 718
8126.22 692
8127.07 722
8127.93 674
8128.78 668
8129.63 675
8130.48 720
8131.33 694
8132.18 663
8133.03 671
8133.88 680
8134.73 673
8135.58 712
8136.44 723
8137.29 709
8138.14 699
8138.99 696
8139.84 776
8140.69 712
8141.54 675
8142.39 657
8143.25 651
8144.10 672
8144.95 685
8145.80 692
8146.65 708
8147.50 660
8148.36 644
8149.21 688
8150.06 675
8150.91 678
8151.76 682
8152.62 759
8153.47 702
8154.32 743
8155.17 764
8156.02 742
8156.88 721
8157.73 668
8158.58 672
8159.43 695
8160.29 709
8161.14 682
8161.99 666
8162.84 668
8163.70 705
8164.55 656
8165.40 745
8166.25 695
8167.11 719
8167.96 682
8168.81 666
8169.67 671
8170.52 637
8171.37 642
8172.23 663
8173.08 661
8173.93 715
8174.78 671
8175.64 669
8176.49 656
8177.34 639
8178.20 689
8179.05 637
8179.90 679
8180.76 624
8181.61 651
8182.47 676
8183.32 625
8184.17 657
8185.03 644
8185.88 655
8186.73 622
8187.59 656
8188.44 615
8189.30 654
8190.15 655
8191.00 685
8191.86 624
8192.71 621
8193.57 645
8194.42 622
8195.27 611
8196.13 641
8196.98 668
8197.84 612
8198.69 615
8199.55 659
8200.40 697
8201.26 670
8202.11 657
8202.96 642
8203.82 651
8204.67 680
8205.53 706
8206.38 641
8207.24 679
8208.09 672
8208.95 661
8209.80 687
8210.66 663
8211.51 657
8212.37 643
8213.22 727
8214.08 698
8214.93 662
8215.79 665
8216.65 694
8217.50 709
8218.36 713
8219.21 703
8220.07 752
8220.92 728
8221.78 748
8222.63 710
8223.49 713
8224.35 699
8225.20 653
8226.06 714
8226.91 675
8227.77 670
8228.63 634
8229.48 650
8230.34 643
8231.19 655
8232.05 663
8232.91 669
8233.76 638
8234.62 656
8235.47 616
8236.33 619
8237.19 616
8238.04 660
8238.90 712
8239.76 640
8240.61 638
8241.47 686
8242.33 676
8243.18 685
8244.04 730
8244.90 636
8245.75 704
8246.61 668
8247.47 698
8248.33 655
8249.18 670
8250.04 707
8250.90 670
8251.75 668
8252.61 683
8253.47 711
8254.33 672
8255.18 688
8256.04 634
8256.90 651
8257.76 674
8258.61 692
8259.47 662
8260.33 639
8261.19 659
8262.04 647
8262.90 656
8263.76 656
8264.62 628
8265.48 629
8266.33 653
8267.19 637
8268.05 651
8268.91 628
8269.77 646
8270.62 658
8271.48 675
8272.34 688
8273.20 657
8274.06 685
8274.92 656
8275.77 674
8276.63 694
8277.49 710
8278.35 679
8279.21 662
8280.07 627
8280.93 616
8281.78 635
8282.64 697
8283.50 634
8284.36 626
8285.22 645
8286.08 653
8286.94 630
8287.80 620
8288.66 652
8289.51 618
8290.37 658
8291.23 626
8292.09 659
8292.95 624
8293.81 634
8294.67 671
8295.53 683
8296.39 598
8297.25 607
8298.11 655
8298.97 689
8299.83 638
8300.69 658
8301.55 688
8302.41 711
8303.27 698
8304.13 649
8304.99 655
8305.85 626
8306.71 662
8307.57 651
8308.43 658
8309.29 655
8310.15 642
8311.01 648
8311.87 631
8312.73 663
8313.59 694
8314.45 705
8315.31 684
8316.17 707
8317.03 676
8317.89 677
8318.75 640
8319.61 656
8320.47 643
8321.33 640
8322.20 640
8323.06 665
8323.92 684
8324.78 655
8325.64 669
8326.50 672
8327.36 619
8328.22 657
8329.08 651
8329.94 634
8330.81 670
8331.67 616
8332.53 657
8333.39 689
8334.25 636
8335.11 652
8335.97 646
8336.84 639
8337.70 647
8338.56 625
8339.42 692
8340.28 689
8341.15 692
8342.01 657
8342.87 638
8343.73 688
8344.59 643
8345.45 691
8346.32 660
8347.18 659
8348.04 678
8348.90 690
8349.77 701
8350.63 705
8351.49 689
8352.35 672
8353.22 676
8354.08 661
8354.94 678
8355.80 687
8356.67 667
8357.53 667
8358.39 712
8359.25 696
8360.12 686
8360.98 716
8361.84 698
8362.71 674
8363.57 700
8364.43 691
8365.29 691
8366.16 730
8367.02 719
8367.88 681
8368.75 694
8369.61 715
8370.47 677
8371.34 730
8372.20 692
8373.06 696
8373.93 678
8374.79 711
8375.65 729
8376.52 704
8377.38 705
8378.25 692
8379.11 758
8379.97 731
8380.84 708
8381.70 724
8382.56 711
8383.43 748
8384.29 768
8385.16 737
8386.02 790
8386.89 753
8387.75 779
8388.61 839
8389.48 798
8390.34 822
8391.21 802
8392.07 766
8392.94 736
8393.80 782
8394.67 840
8395.53 794
8396.39 796
8397.26 830
8398.12 794
8398.99 797
8399.85 792
8400.72 813
8401.58 784
8402.45 833
8403.31 866
8404.18 832
8405.04 865
8405.91 904
8406.77 890
8407.64 879
8408.50 846
8409.37 852
8410.24 880
8411.10 883
8411.97 959
8412.83 932
8413.70 902
8414.56 886
8415.43 906
8416.29 916
8417.16 903
8418.03 930
8418.89 964
8419.76 968
8420.62 911
8421.49 930
8422.36 987
8423.22 993
8424.09 976
8424.95 1017
8425.82 1034
8426.69 1055
8427.55 1066
8428.42 1061
8429.28 1123
8430.15 1118
8431.02 1120
8431.88 1123
8432.75 1138
8433.62 1177
8434.48 1226
8435.35 1228
8436.22 1243
8437.08 1311
8437.95 1293
8438.82 1388
8439.68 1380
8440.55 1438
8441.42 1473
8442.29 1500
8443.15 1499
8444.02 1584
8444.89 1593
8445.75 1610
8446.62 1775
8447.49 1786
8448.36 1947
8449.22 2204
8450.09 2556
8450.96 3045
8451.83 3444
8452.69 3502
8453.56 3623
8454.43 3588
8455.30 3340
8456.16 3238
8457.03 2949
8457.90 2602
8458.77 2282
8459.64 2053
8460.50 1834
8461.37 1674
8462.24 1510
8463.11 1410
8463.98 1362
8464.84 1288
8465.71 1222
8466.58 1165
8467.45 1131
8468.32 1110
8469.19 1147
8470.05 1051
8470.92 1082
8471.79 1073
8472.66 1118
8473.53 1036
8474.40 1019
8475.27 1049
8476.13 1101
8477.00 1097
8477.87 1068
8478.74 1079
8479.61 1042
8480.48 1059
8481.35 1065
8482.22 1065
8483.09 1041
8483.96 1052
8484.82 1045
8485.69 1048
8486.56 1003
8487.43 1069
8488.30 1144
8489.17 1154
8490.04 1178
8490.91 1158
8491.78 1164
8492.65 1208
8493.52 1170
8494.39 1108
8495.26 1107
8496.13 1067
8497.00 1029
8497.87 1005
8498.74 1030
8499.61 1010
8500.48 1018
8501.35 1023
8502.22 954
8503.09 1002
8503.96 1024
8504.83 1030
8505.70 980
8506.57 1052
8507.44 1043
8508.31 1031
8509.18 1047
8510.05 1082
8510.92 1091
8511.79 1137
8512.66 1142
8513.53 1177
8514.40 1150
8515.27 1139
8516.15 1148
8517.02 1182
8517.89 1165
8518.76 1159
8519.63 1174
8520.50 1117
8521.37 1171
8522.24 1153
8523.11 1125
8523.98 1116
8524.86 1152
8525.73 1181
8526.60 1176
8527.47 1162
8528.34 1123
8529.21 1137
8530.08 1215
8530.96 1240
8531.83 1219
8532.70 1228
8533.57 1248
8534.44 1187
8535.31 1182
8536.19 1200
8537.06 1125
8537.93 1131
8538.80 1131
8539.67 1077
8540.55 996
8541.42 1028
8542.29 1053
8543.16 1039
8544.03 1078
8544.91 1068
8545.78 1135
8546.65 1178
8547.52 1298
8548.40 1335
8549.27 1476
8550.14 1589
8551.01 1605
8551.89 1576
8552.76 1548
8553.63 1476
8554.51 1460
8555.38 1429
8556.25 1384
8557.12 1282
8558.00 1200
8558.87 1097
8559.74 1128
8560.62 1017
8561.49 1041
8562.36 989
8563.24 991
8564.11 984
8564.98 941
8565.86 941
8566.73 976
8567.60 940
8568.48 952
8569.35 933
8570.22 939
8571.10 901
8571.97 923
8572.84 880
8573.72 874
8574.59 857
8575.46 897
8576.34 933
8577.21 919
8578.09 872
8578.96 865
8579.83 912
8580.71 882
8581.58 849
8582.46 860
8583.33 849
8584.21 898
8585.08 912
8585.95 913
8586.83 920
8587.70 926
8588.58 901
8589.45 918
8590.33 885
8591.20 823
8592.08 849
8592.95 912
8593.83 945
8594.70 927
8595.58 939
8596.45 916
8597.33 890
8598.20 905
8599.08 891
8599.95 904
8600.83 900
8601.70 892
8602.58 887
8603.45 890
8604.33 935
8605.20 915
8606.08 921
8606.95 921
8607.83 930
8608.70 948
8609.58 921
8610.45 912
8611.33 886
8612.21 899
8613.08 929
8613.96 961
8614.83 942
8615.71 901
8616.59 924
8617.46 942
8618.34 912
8619.21 906
8620.09 902
8620.97 870
8621.84 935
8622.72 892
8623.59 930
8624.47 934
8625.35 946
8626.22 972
8627.10 932
8627.98 934
8628.85 956
8629.73 940
8630.61 934
8631.48 930
8632.36 963
8633.24 902
8634.11 978
8634.99 1017
8635.87 969
8636.74 971
8637.62 976
8638.50 973
8639.37 1003
8640.25 991
8641.13 1012
8642.01 1018
8642.88 1012
8643.76 991
8644.64 984
8645.52 1035
8646.39 991
8647.27 966
8648.15 996
8649.03 1044
8649.90 1035
8650.78 972
8651.66 966
8652.54 953
8653.41 977
8654.29 996
8655.17 1006
8656.05 973
8656.93 965
8657.80 1010
8658.68 1010
8659.56 991
8660.44 1057
8661.32 1019
8662.19 1000
8663.07 982
8663.95 987
8664.83 1012
8665.71 1042
8666.59 1110
8667.46 1110
8668.34 1091
8669.22 1118
8670.10 1173
8670.98 1112
8671.86 1176
8672.74 1202
8673.62 1239
8674.49 1172
8675.37 1076
8676.25 1061
8677.13 1092
8678.01 1099
8678.89 1118
8679.77 1121
8680.65 1133
8681.53 1185
8682.41 1140
8683.29 1186
8684.16 1216
8685.04 1305
8685.92 1447
8686.80 1582
8687.68 1662
8688.56 1726
8689.44 1780
8690.32 1788
8691.20 1738
8692.08 1674
8692.96 1634
8693.84 1568
8694.72 1459
8695.60 1430
8696.48 1355
8697.36 1328
8698.24 1305
8699.12 1249
8700.00 1210
8700.88 1215
8701.76 1204
8702.64 1242
8703.52 1214
8704.40 1212
8705.28 1175
8706.16 1266
8707.04 1240
8707.92 1272
8708.80 1257
8709.69 1246
8710.57 1177
8711.45 1211
8712.33 1241
8713.21 1231
8714.09 1211
8714.97 1263
8715.85 1215
8716.73 1250
8717.61 1271
8718.49 1268
8719.38 1246
8720.26 1255
8721.14 1280
8722.02 1241
8722.90 1326
8723.78 1356
8724.66 1356
8725.54 1374
8726.43 1392
8727.31 1512
8728.19 1495
8729.07 1551
8729.95 1528
8730.83 1490
8731.72 1505
8732.60 1437
8733.48 1515
8734.36 1451
8735.24 1493
8736.13 1563
8737.01 1514
8737.89 1470
8738.77 1580
8739.65 1490
8740.54 1504
8741.42 1507
8742.30 1573
8743.18 1552
8744.07 1583
8744.95 1602
8745.83 1627
8746.71 1647
8747.60 1676
8748.48 1687
8749.36 1743
8750.24 1786
8751.13 1791
8752.01 1858
8752.89 1874
8753.77 1880
8754.66 1939
8755.54 2082
8756.42 2161
8757.31 2255
8758.19 2395
8759.07 2463
8759.96 2487
8760.84 2451
8761.72 2494
8762.61 2491
8763.49 2427
8764.37 2443
8765.26 2405
8766.14 2345
8767.02 2362
8767.91 2409
8768.79 2564
8769.67 2810
8770.56 3292
8771.44 3795
8772.32 4601
8773.21 5251
8774.09 6066
8774.98 6645
8775.86 7089
8776.74 7183
8777.63 7016
8778.51 6422
8779.40 5793
8780.28 5136
8781.17 4582
8782.05 3959
8782.93 3574
8783.82 3198
8784.70 2840
8785.59 2656
8786.47 2492
8787.36 2471
8788.24 2361
8789.13 2511
8790.01 2575
8790.89 2508
8791.78 2547
8792.66 2566
8793.55 2430
8794.43 2342
8795.32 2305
8796.20 2159
8797.09 2098
8797.97 1901
8798.86 1757
8799.74 1683
8800.63 1690
8801.52 1685
8802.40 1675
8803.29 1606
8804.17 1628
8805.06 1664
8805.94 1662
8806.83 1659
8807.71 1693
8808.60 1624
8809.48 1661
8810.37 1687
8811.26 1692
8812.14 1706
8813.03 1733
8813.91 1733
8814.80 1753
8815.69 1675
8816.57 1670
8817.46 1579
8818.34 1575
8819.23 1500
8820.12 1460
8821.00 1478
8821.89 1470
8822.77 1494
8823.66 1390
8824.55 1357
8825.43 1445
8826.32 1417
8827.21 1453
8828.09 1401
8828.98 1411
8829.87 1406
8830.75 1438
8831.64 1421
8832.53 1452
8833.41 1469
8834.30 1484
8835.19 1432
8836.08 1448
8836.96 1462
8837.85 1441
8838.74 1519
8839.62 1488
8840.51 1462
8841.40 1475
8842.29 1470
8843.17 1476
8844.06 1472
8844.95 1496
8845.84 1454
8846.72 1507
8847.61 1455
8848.50 1463
8849.39 1438
8850.27 1461
8851.16 1496
8852.05 1489
8852.94 1553
8853.82 1476
8854.71 1465
8855.60 1463
8856.49 1411
8857.38 1421
8858.26 1394
8859.15 1361
8860.04 1358
8860.93 1317
8861.82 1286
8862.71 1283
8863.59 1284
8864.48 1285
8865.37 1239
8866.26 1230
8867.15 1191
8868.04 1216
8868.93 1194
8869.81 1164
8870.70 1199
8871.59 1190
8872.48 1232
8873.37 1199
8874.26 1228
8875.15 1226
8876.04 1166
8876.93 1150
8877.81 1143
8878.70 1106
8879.59 1095
8880.48 1076
8881.37 1092
8882.26 1116
8883.15 1085
8884.04 1062
8884.93 1058
8885.82 1030
8886.71 1040
8887.60 1011
8888.49 1077
8889.38 1034
8890.27 1068
8891.16 1068
8892.05 1066
8892.94 995
8893.83 1002
8894.72 992
8895.61 975
8896.50 981
8897.39 1013
8898.28 970
8899.17 905
8900.06 937
8900.95 997
8901.84 960
8902.73 957
8903.62 896
8904.51 941
8905.40 938
8906.29 960
8907.18 938
8908.07 960
8908.96 923
8909.85 949
8910.74 965
8911.63 937
8912.52 933
8913.41 928
8914.31 926
8915.20 922
8916.09 891
8916.98 906
8917.87 929
8918.76 961
8919.65 937
8920.54 969
8921.43 957
8922.33 947
8923.22 921
8924.11 910
8925.00 886
8925.89 896
8926.78 874
8927.67 869
8928.57 873
8929.46 884
8930.35 853
8931.24 882
8932.13 947
8933.03 912
8933.92 887
8934.81 845
8935.70 851
8936.59 839
8937.49 814
8938.38 809
8939.27 837
8940.16 875
8941.05 832
8941.95 795
8942.84 858
8943.73 882
8944.62 878
8945.52 827
8946.41 817
8947.30 834
8948.19 885
8949.09 860
8949.98 861
8950.87 834
8951.76 819
8952.66 774
8953.55 785
8954.44 817
8955.34 789
8956.23 796
8957.12 756
8958.02 787
8958.91 774
8959.80 772
8960.69 790
8961.59 797
8962.48 806
8963.37 829
8964.27 795
8965.16 806
8966.05 758
8966.95 772
8967.84 733
8968.74 727
8969.63 735
8970.52 738
8971.42 717
8972.31 708
8973.20 668
8974.10 721
8974.99 724
8975.89 721
8976.78 679
8977.67 693
8978.57 708
8979.46 709
8980.36 745
8981.25 676
8982.15 737
8983.04 702
8983.93 684
8984.83 733
8985.72 702
8986.62 690
8987.51 648
8988.41 693
8989.30 671
8990.20 668
8991.09 658
8991.99 664
8992.88 670
8993.78 670
8994.67 621
8995.57 658
8996.46 666
8997.36 660
8998.25 693
8999.15 702
9000.04 638
9000.94 688
9001.83 653
9002.73 667
9003.62 669
9004.52 663
9005.41 672
9006.31 670
9007.20 608
9008.10 636
9009.00 631
9009.89 628
9010.79 663
9011.68 654
9012.58 590
9013.47 640
9014.37 657
9015.27 687
9016.16 655
9017.06 671
9017.95 623
9018.85 666
9019.75 661
9020.64 655
9021.54 618
9022.43 606
9023.33 658
9024.23 642
9025.12 642
9026.02 582
9026.92 619
9027.81 643
9028.71 653
9029.61 610
9030.50 609
9031.40 627
9032.30 649
9033.19 609
9034.09 655
9034.99 609
9035.88 634
9036.78 617
9037.68 596
9038.58 608
9039.47 646
9040.37 611
9041.27 641
9042.16 628
9043.06 634
9043.96 626
9044.86 592
9045.75 646
9046.65 620
9047.55 602
9048.45 609
9049.34 620
9050.24 604
9051.14 631
9052.04 628
9052.94 593
9053.83 591
9054.73 614
9055.63 621
9056.53 595
9057.43 628
9058.32 642
9059.22 669
9060.12 616
9061.02 638
9061.92 656
9062.81 673
9063.71 651
9064.61 659
9065.51 633
9066.41 611
9067.31 610
9068.21 616
9069.10 595
9070.00 614
9070.90 594
9071.80 595
9072.70 628
9073.60 611
9074.50 604
9075.40 616
9076.29 608
9077.19 609
9078.09 605
9078.99 639
9079.89 606
9080.79 609
9081.69 579
9082.59 603
9083.49 588
9084.39 600
9085.29 579
9086.19 584
9087.09 593
9087.98 612
9088.88 601
9089.78 600
9090.68 572
9091.58 580
9092.48 586
9093.38 592
9094.28 603
9095.18 613
9096.08 579
9096.98 597
9097.88 618
9098.78 577
9099.68 599
9100.58 573
9101.48 597
9102.38 600
9103.28 621
9104.18 610
9105.08 624
9105.99 592
9106.89 623
9107.79 599
9108.69 616
9109.59 572
9110.49 576
9111.39 590
9112.29 603
9113.19 596
9114.09 564
9114.99 614
9115.89 600
9116.79 589
9117.69 574
9118.60 584
9119.50 590
9120.40 608
9121.30 610
9122.20 600
9123.10 580
9124.00 590
9124.90 632
9125.81 595
9126.71 550
9127.61 589
9128.51 614
9129.41 534
9130.31 569
9131.22 553
9132.12 622
9133.02 595
9133.92 619
9134.82 609
9135.72 601
9136.63 586
9137.53 565
9138.43 567
9139.33 575
9140.23 572
9141.14 581
9142.04 588
9142.94 569
9143.84 587
9144.75 566
9145.65 564
9146.55 574
9147.45 604
9148.36 589
9149.26 602
9150.16 574
9151.06 620
9151.97 630
9152.87 567
9153.77 615
9154.67 583
9155.58 571
9156.48 577
9157.38 580
9158.29 582
9159.19 626
9160.09 595
9161.00 621
9161.90 598
9162.80 584
9163.71 582
9164.61 568
9165.51 600
9166.42 598
9167.32 593
9168.22 592
9169.13 606
9170.03 565
9170.93 600
9171.84 579
9172.74 570
9173.64 594
9174.55 607
9175.45 572
9176.36 604
9177.26 590
9178.16 603
9179.07 604
9179.97 573
9180.88 595
9181.78 591
9182.69 625
9183.59 628
9184.49 654
9185.40 597
9186.30 600
9187.21 566
9188.11 614
9189.02 574
9189.92 624
9190.82 610
9191.73 598
9192.63 571
9193.54 640
9194.44 629
9195.35 602
9196.25 629
9197.16 612
9198.06 641
9198.97 595
9199.87 581
9200.78 591
9201.68 602
9202.59 594
9203.49 624
9204.40 576
9205.30 596
9206.21 572
9207.12 597
9208.02 575
9208.93 579
9209.83 605
9210.74 620
9211.64 596
9212.55 624
9213.45 651
9214.36 593
9215.27 620
9216.17 622
9217.08 620
9217.98 591
9218.89 583
9219.80 573
9220.70 560
9221.61 567
9222.51 607
9223.42 588
9224.33 591
9225.23 607
9226.14 600
9227.05 594
9227.95 567
9228.86 627
9229.77 597
9230.67 604
9231.58 598
9232.49 580
9233.39 578
9234.30 597
9235.21 563
9236.11 586
9237.02 598
9237.93 582
9238.83 601
9239.74 576
9240.65 588
9241.55 559
9242.46 596
9243.37 545
9244.28 553
9245.18 569
9246.09 610
9247.00 557
9247.91 556
9248.81 543
9249.72 565
9250.63 564
9251.54 584
9252.44 605
9253.35 599
9254.26 594
9255.17 571
9256.07 633
9256.98 605
9257.89 570
9258.80 557
9259.71 582
9260.61 620
9261.52 612
9262.43 619
9263.34 616
9264.25 626
9265.16 626
9266.06 648
9266.97 623
9267.88 686
9268.79 650
9269.70 645
9270.61 648
9271.51 610
9272.42 642
9273.33 646
9274.24 623
9275.15 640
9276.06 633
9276.97 634
9277.88 615
9278.78 614
9279.69 608
9280.60 647
9281.51 622
9282.42 614
9283.33 599
9284.24 575
9285.15 590
9286.06 571
9286.97 578
9287.88 608
9288.79 583
9289.70 625
9290.60 612
9291.51 611
9292.42 651
9293.33 634
9294.24 609
9295.15 634
9296.06 599
9296.97 616
9297.88 608
9298.79 627
9299.70 637
9300.61 626
9301.52 602
9302.43 606
9303.34 604
9304.25 613
9305.16 571
9306.07 605
9306.98 639
9307.89 616
9308.80 618
9309.71 590
9310.63 616
9311.54 623
9312.45 589
9313.36 589
9314.27 568
9315.18 579
9316.09 560
9317.00 586
9317.91 562
9318.82 592
9319.73 598
9320.64 586
9321.55 584
9322.47 578
9323.38 563
9324.29 567
9325.20 569
9326.11 581
9327.02 561
9327.93 564
9328.84 552
9329.76 597
9330.67 584
9331.58 601
9332.49 619
9333.40 582
9334.31 576
9335.23 574
9336.14 581
9337.05 601
9337.96 574
9338.87 545
9339.78 552
9340.70 572
9341.61 597
9342.52 596
9343.43 575
9344.34 579
9345.26 586
9346.17 573
9347.08 569
9347.99 575
9348.91 593
9349.82 577
9350.73 583
9351.64 603
9352.56 550
9353.47 612
9354.38 564
9355.29 591
9356.21 570
9357.12 572
9358.03 598
9358.94 617
9359.86 567
9360.77 578
9361.68 617
9362.60 549
9363.51 572
9364.42 560
9365.34 570
9366.25 541
9367.16 574
9368.08 596
9368.99 579
9369.90 611
9370.82 619
9371.73 596
9372.64 617
9373.56 606
9374.47 598
9375.38 604
9376.30 576
9377.21 570
9378.12 599
9379.04 576
9379.95 589
9380.87 651
9381.78 640
9382.69 618
9383.61 611
9384.52 616
9385.44 601
9386.35 650
9387.27 618
9388.18 628
9389.09 637
9390.01 647
9390.92 643
9391.84 664
9392.75 680
9393.67 625
9394.58 676
9395.50 633
9396.41 595
9397.32 634
9398.24 650
9399.15 612
9400.07 602
9400.98 618
9401.90 624
9402.81 615
9403.73 607
9404.64 614
9405.56 614
9406.47 642
9407.39 653
9408.30 658
9409.22 618
9410.14 614
9411.05 596
9411.97 592
9412.88 603
9413.80 613
9414.71 592
9415.63 609
9416.54 609
9417.46 608
9418.38 620
9419.29 620
9420.21 626
9421.12 619
9422.04 612
9422.95 623
9423.87 595
9424.79 620
9425.70 617
9426.62 638
9427.54 638
9428.45 654
9429.37 692
9430.28 642
9431.20 686
9432.12 685
9433.03 673
9433.95 681
9434.87 660
9435.78 660
9436.70 704
9437.62 674
9438.53 677
9439.45 678
9440.37 675
9441.28 715
9442.20 683
9443.12 735
9444.03 723
9444.95 756
9445.87 835
9446.79 803
9447.70 859
9448.62 937
9449.54 943
9450.45 952
9451.37 902
9452.29 912
9453.21 841
9454.12 824
9455.04 780
9455.96 783
9456.88 729
9457.79 709
9458.71 731
9459.63 713
9460.55 703
9461.47 685
9462.38 680
9463.30 688
9464.22 703
9465.14 648
9466.06 693
9466.97 685
9467.89 682
9468.81 654
9469.73 694
9470.65 705
9471.56 717
9472.48 721
9473.40 780
9474.32 763
9475.24 812
9476.16 831
9477.08 827
9477.99 776
9478.91 772
9479.83 744
9480.75 759
9481.67 755
9482.59 743
9483.51 674
9484.43 670
9485.34 675
9486.26 613
9487.18 620
9488.10 617
9489.02 643
9489.94 653
9490.86 693
9491.78 674
9492.70 655
9493.62 610
9494.54 588
9495.46 622
9496.38 639
9497.30 638
9498.22 605
9499.13 602
9500.05 604
9500.97 612
9501.89 618
9502.81 635
9503.73 626
9504.65 642
9505.57 624
9506.49 609
9507.41 599
9508.33 627
9509.25 625
9510.17 660
9511.09 675
9512.01 673
9512.93 654
9513.86 631
9514.78 681
9515.70 633
9516.62 657
9517.54 673
9518.46 680
9519.38 679
9520.30 638
9521.22 648
9522.14 647
9523.06 638
9523.98 646
9524.90 700
9525.82 722
9526.75 708
9527.67 742
9528.59 739
9529.51 744
9530.43 758
9531.35 760
9532.27 705
9533.19 714
9534.11 689
9535.04 664
9535.96 662
9536.88 720
9537.80 659
9538.72 668
9539.64 652
9540.57 638
9541.49 653
9542.41 657
9543.33 654
9544.25 652
9545.17 625
9546.10 616
9547.02 625
9547.94 604
9548.86 617
9549.78 654
9550.71 660
9551.63 670
9552.55 719
9553.47 678
9554.40 694
9555.32 683
9556.24 683
9557.16 702
9558.09 696
9559.01 703
9559.93 673
9560.85 666
9561.78 645
9562.70 603
9563.62 630
9564.54 606
9565.47 602
9566.39 666
9567.31 620
9568.24 621
9569.16 605
9570.08 607
9571.00 609
9571.93 578
9572.85 597
9573.77 588
9574.70 599
9575.62 587
9576.54 583
9577.47 580
9578.39 644
9579.31 613
9580.24 582
9581.16 604
9582.09 565
9583.01 555
9583.93 601
9584.86 578
9585.78 581
9586.70 559
9587.63 559
9588.55 590
9589.48 575
9590.40 599
9591.32 570
9592.25 580
9593.17 663
9594.10 600
9595.02 591
9595.95 613
9596.87 608
9597.79 635
9598.72 609
9599.64 620
9600.57 609
9601.49 654
9602.42 613
9603.34 605
9604.27 613
9605.19 597
9606.12 626
9607.04 634
9607.97 639
9608.89 584
9609.82 599
9610.74 617
9611.67 634
9612.59 615
9613.52 622
9614.44 626
9615.37 649
9616.29 606
9617.22 650
9618.14 632
9619.07 602
9619.99 650
9620.92 616
9621.85 641
9622.77 620
9623.70 652
9624.62 644
9625.55 674
9626.47 666
9627.40 648
9628.33 672
9629.25 709
9630.18 625
9631.10 675
9632.03 689
9632.96 661
9633.88 679
9634.81 653
9635.73 670
9636.66 684
9637.59 677
9638.51 684
9639.44 710
9640.37 676
9641.29 756
9642.22 765
9643.15 797
9644.07 840
9645.00 829
9645.93 824
9646.85 801
9647.78 796
9648.71 756
9649.63 785
9650.56 757
9651.49 719
9652.41 759
9653.34 750
9654.27 742
9655.20 730
9656.12 708
9657.05 740
9657.98 737
9658.90 754
9659.83 729
9660.76 707
9661.69 718
9662.61 752
9663.54 750
9664.47 739
9665.40 735
9666.32 717
9667.25 760
9668.18 743
9669.11 757
9670.04 747
9670.96 747
9671.89 729
9672.82 722
9673.75 761
9674.68 788
9675.60 759
9676.53 790
9677.46 774
9678.39 735
9679.32 746
9680.25 814
9681.17 770
9682.10 789
9683.03 810
9683.96 795
9684.89 747
9685.82 775
9686.75 766
9687.67 826
9688.60 849
9689.53 815
9690.46 794
9691.39 880
9692.32 927
9693.25 926
9694.18 884
9695.11 866
9696.03 877
9696.96 887
9697.89 898
9698.82 827
9699.75 841
9700.68 767
9701.61 762
9702.54 757
9703.47 756
9704.40 765
9705.33 756
9706.26 745
9707.19 778
9708.12 760
9709.05 804
9709.98 787
9710.91 785
9711.84 796
9712.77 772
9713.70 770
9714.63 746
9715.56 767
9716.49 747
9717.42 756
9718.35 758
9719.28 755
9720.21 718
9721.14 735
9722.07 690
9723.00 684
9723.93 658
9724.86 702
9725.79 699
9726.72 683
9727.65 696
9728.58 649
9729.51 657
9730.44 700
9731.37 665
9732.31 648
9733.24 665
9734.17 664
9735.10 689
9736.03 683
9736.96 653
9737.89 632
9738.82 645
9739.75 627
9740.69 628
9741.62 600
9742.55 634
9743.48 640
9744.41 650
9745.34 646
9746.27 675
9747.21 623
9748.14 631
9749.07 663
9750.00 665
9750.93 641
9751.86 674
9752.80 732
9753.73 669
9754.66 652
9755.59 660
9756.52 668
9757.46 670
9758.39 673
9759.32 660
9760.25 642
9761.18 654
9762.12 670
9763.05 662
9763.98 649
9764.91 663
9765.85 655
9766.78 660
9767.71 653
9768.64 682
9769.58 693
9770.51 705
9771.44 751
9772.37 721
9773.31 711
9774.24 733
9775.17 756
9776.11 766
9777.04 740
9777.97 767
9778.91 788
9779.84 710
9780.77 686
9781.71 722
9782.64 735
9783.57 735
9784.51 720
9785.44 704
9786.37 700
9787.31 686
9788.24 692
9789.17 657
9790.11 685
9791.04 704
9791.97 731
9792.91 731
9793.84 720
9794.77 711
9795.71 711
9796.64 712
9797.58 710
9798.51 682
9799.44 685
9800.38 641
9801.31 608
9802.25 616
9803.18 610
9804.12 633
9805.05 630
9805.98 624
9806.92 607
9807.85 606
9808.79 607
9809.72 587
9810.66 579
9811.59 562
9812.53 611
9813.46 596
9814.40 577
9815.33 554
9816.27 573
9817.20 602
9818.14 594
9819.07 570
9820.01 584
9820.94 586
9821.88 573
9822.81 588
9823.75 587
9824.68 572
9825.62 560
9826.55 589
9827.49 575
9828.42 545
9829.36 583
9830.29 584
9831.23 576
9832.17 567
9833.10 545
9834.04 587
9834.97 571
9835.91 564
9836.84 559
9837.78 565
9838.72 555
9839.65 582
9840.59 584
9841.52 556
9842.46 585
9843.40 565
9844.33 578
9845.27 575
9846.20 575
9847.14 563
9848.08 527
9849.01 540
9849.95 580
9850.89 569
9851.82 533
9852.76 553
9853.70 574
9854.63 587
9855.57 573
9856.51 572
9857.44 618
9858.38 562
9859.32 548
9860.25 546
9861.19 535
9862.13 556
9863.07 578
9864.00 537
9864.94 565
9865.88 583
9866.81 596
9867.75 588
9868.69 587
9869.63 531
9870.56 542
9871.50 548
9872.44 572
9873.38 548
9874.31 556
9875.25 541
9876.19 579
9877.13 554
9878.07 566
9879.00 594
9879.94 561
9880.88 554
9881.82 534
9882.75 539
9883.69 554
9884.63 539
9885.57 575
9886.51 573
9887.45 547
9888.38 545
9889.32 567
9890.26 594
9891.20 529
9892.14 558
9893.08 526
9894.01 509
9894.95 524
9895.89 564
9896.83 562
9897.77 578
9898.71 546
9899.65 571
9900.59 560
9901.52 535
9902.46 569
9903.40 531
9904.34 567
9905.28 582
9906.22 576
9907.16 564
9908.10 566
9909.04 557
9909.98 596
9910.92 546
9911.86 533
9912.80 541
9913.73 566
9914.67 583
9915.61 587
9916.55 632
9917.49 650
9918.43 681
9919.37 762
9920.31 808
9921.25 842
9922.19 854
9923.13 917
9924.07 895
9925.01 845
9925.95 855
9926.89 823
9927.83 743
9928.77 732
9929.71 668
9930.65 651
9931.59 608
9932.53 610
9933.47 610
9934.41 578
9935.36 559
9936.30 552
9937.24 573
9938.18 550
9939.12 557
9940.06 531
9941.00 583
9941.94 545
9942.88 557
9943.82 550
9944.76 527
9945.70 520
9946.64 484
9947.59 538
9948.53 530
9949.47 531
9950.41 520
9951.35 529
9952.29 530
9953.23 547
9954.17 504
9955.12 502
9956.06 503
9957.00 530
9957.94 526
9958.88 510
9959.82 501
9960.77 503
9961.71 524
9962.65 515
9963.59 548
9964.53 506
9965.48 533
9966.42 541
9967.36 538
9968.30 508
9969.24 533
9970.19 471
9971.13 508
9972.07 463
9973.01 500
9973.95 483
9974.90 496
9975.84 490
9976.78 467
9977.72 504
9978.67 482
9979.61 517
9980.55 487
9981.50 472
9982.44 459
9983.38 514
9984.32 518
9985.27 502
9986.21 498
9987.15 491
9988.10 529
9989.04 508
9989.98 472
9990.92 461
9991.87 516
9992.81 467
9993.75 505
9994.70 505
9995.64 506
9996.58 504
9997.53 532
9998.47 493
9999.41 519
10000.36 501
10001.30 506
10002.25 500
10003.19 513
10004.13 483
10005.08 476
10006.02 493
10006.96 497
10007.91 486
10008.85 491
10009.80 492
10010.74 478
10011.68 487
10012.63 499
10013.57 477
10014.52 470
10015.46 496
10016.41 505
10017.35 523
10018.29 521
10019.24 515
10020.18 489
10021.13 478
10022.07 501
10023.02 479
10023.96 463
10024.91 467
10025.85 485
10026.80 479
10027.74 500
10028.69 470
10029.63 472
10030.58 454
10031.52 479
10032.47 489
10033.41 450
10034.36 466
10035.30 462
10036.25 472
10037.19 472
10038.14 460
10039.08 481
10040.03 477
10040.97 464
10041.92 454
10042.87 495
10043.81 490
10044.76 465
10045.70 488
10046.65 463
10047.59 478
10048.54 453
10049.49 442
10050.43 454
10051.38 479
10052.32 462
10053.27 457
10054.22 476
10055.16 472
10056.11 458
10057.05 453
10058.00 496
10058.95 471
10059.89 457
10060.84 445
10061.79 437
10062.73 454
10063.68 429
10064.63 479
10065.57 464
10066.52 469
10067.47 447
10068.41 445
10069.36 479
10070.31 462
10071.25 441
10072.20 467
10073.15 489
10074.10 457
10075.04 461
10075.99 427
10076.94 439
10077.88 420
10078.83 427
10079.78 413
10080.73 434
10081.67 436
10082.62 450
10083.57 439
10084.52 471
10085.46 433
10086.41 454
10087.36 430
10088.31 414
10089.25 414
10090.20 448
10091.15 433
10092.10 434
10093.05 441
10093.99 428
10094.94 434
10095.89 454
10096.84 418
10097.79 432
10098.73 465
10099.68 457
10100.63 455
10101.58 453
10102.53 470
10103.48 438
10104.42 413
10105.37 428
10106.32 428
10107.27 448
10108.22 464
10109.17 453
10110.12 442
10111.06 452
10112.01 459
10112.96 437
10113.91 439
10114.86 445
10115.81 436
10116.76 441
10117.71 430
10118.66 426
10119.61 442
10120.56 450
10121.50 441
10122.45 426
10123.40 435
10124.35 448
10125.30 400
10126.25 411
10127.20 451
10128.15 443
10129.10 456
10130.05 454
10131.00 398
10131.95 423
10132.90 446
10133.85 437
10134.80 434
10135.75 458
10136.70 487
10137.65 479
10138.60 461
10139.55 456
10140.50 399
10141.45 414
10142.40 432
10143.35 440
10144.30 474
10145.25 463
10146.20 410
10147.15 437
10148.10 427
10149.05 420
10150.00 441
10150.95 452
10151.90 429
10152.86 454
10153.81 460
10154.76 450
10155.71 445
10156.66 430
10157.61 433
10158.56 477
10159.51 487
10160.46 462
10161.41 460
10162.37 466
10163.32 459
10164.27 414
10165.22 447
10166.17 444
10167.12 461
10168.07 465
10169.03 477
10169.98 437
10170.93 459
10171.88 477
10172.83 461
10173.78 451
10174.74 455
10175.69 471
10176.64 482
10177.59 481
10178.54 454
10179.49 444
10180.45 455
10181.40 481
10182.35 511
10183.30 490
10184.26 466
10185.21 505
10186.16 507
10187.11 498
10188.06 485
10189.02 516
10189.97 516
10190.92 500
10191.87 486
10192.83 490
10193.78 506
10194.73 490
10195.69 477
10196.64 461
10197.59 455
10198.54 514
10199.50 492
10200.45 505
10201.40 531
10202.36 514
10203.31 543
10204.26 510
10205.22 464
10206.17 468
10207.12 504
10208.08 484
10209.03 500
10209.98 482
10210.94 474
10211.89 468
10212.84 479
10213.80 497
10214.75 480
10215.70 490
10216.66 487
10217.61 480
10218.56 466
10219.52 473
10220.47 472
10221.43 498
10222.38 498
10223.33 508
10224.29 496
10225.24 495
10226.20 515
10227.15 537
10228.11 558
10229.06 553
10230.01 559
10230.97 583
10231.92 607
10232.88 570
10233.83 569
10234.79 557
10235.74 511
10236.70 526
10237.65 499
10238.60 505
10239.56 507
10240.51 459
10241.47 450
10242.42 465
10243.38 491
10244.33 461
10245.29 448
10246.24 452
10247.20 465
10248.15 464
10249.11 466
10250.07 451
10251.02 433
10251.98 436
10252.93 458
10253.89 465
10254.84 453
10255.80 447
10256.75 460
10257.71 447
10258.67 448
10259.62 444
10260.58 468
10261.53 432
10262.49 459
10263.44 451
10264.40 428
10265.36 432
10266.31 471
10267.27 473
10268.22 452
10269.18 432
10270.14 478
10271.09 499
10272.05 475
10273.01 444
10273.96 459
10274.92 426
10275.87 432
10276.83 436
10277.79 442
10278.74 443
10279.70 456
10280.66 440
10281.61 426
10282.57 424
10283.53 434
10284.49 427
10285.44 428
10286.40 444
10287.36 434
10288.31 435
10289.27 462
10290.23 439
10291.18 421
10292.14 420
10293.10 428
10294.06 423
10295.01 408
10295.97 436
10296.93 436
10297.89 420
10298.84 427
10299.80 425
10300.76 431
10301.72 433
10302.67 438
10303.63 425
10304.59 409
10305.55 429
10306.51 398
10307.46 413
10308.42 430
10309.38 423
10310.34 419
10311.30 417
10312.25 393
10313.21 429
10314.17 427
10315.13 434
10316.09 402
10317.05 418
10318.00 412
10318.96 424
10319.92 423
10320.88 394
10321.84 428
10322.80 419
10323.76 414
10324.71 422
10325.67 429
10326.63 396
10327.59 401
10328.55 415
10329.51 457
10330.47 449
10331.43 446
10332.39 443
10333.35 429
10334.30 425
10335.26 424
10336.22 410
10337.18 412
10338.14 450
10339.10 422
10340.06 427
10341.02 403
10341.98 417
10342.94 429
10343.90 418
10344.86 444
10345.82 433
10346.78 450
10347.74 413
10348.70 412
10349.66 426
10350.62 442
10351.58 461
10352.54 414
10353.50 469
10354.46 447
10355.42 426
10356.38 409
10357.34 432
10358.30 437
10359.26 406
10360.22 397
10361.18 401
10362.14 425
10363.10 432
10364.06 415
10365.02 396
10365.98 403
10366.94 439
10367.90 422
10368.87 419
10369.83 431
10370.79 410
10371.75 408
10372.71 416
10373.67 424
10374.63 454
10375.59 437
10376.55 397
10377.51 432
10378.48 410
10379.44 419
10380.40 397
10381.36 399
10382.32 415
10383.28 394
10384.24 406
10385.21 414
10386.17 347
10387.13 422
10388.09 414
10389.05 429
10390.01 429
10390.98 407
10391.94 412
10392.90 399
10393.86 413
10394.82 428
10395.79 428
10396.75 411
10397.71 468
10398.67 418
10399.63 396
10400.60 413
10401.56 448
10402.52 442
10403.48 411
10404.45 441
10405.41 429
10406.37 422
10407.33 416
10408.30 427
10409.26 463
10410.22 457
10411.18 466
10412.15 484
10413.11 448
10414.07 463
10415.04 501
10416.00 492
10416.96 478
10417.93 476
10418.89 459
10419.85 458
10420.81 441
10421.78 457
10422.74 478
10423.70 476
10424.67 447
10425.63 423
10426.59 438
10427.56 450
10428.52 452
10429.49 460
10430.45 448
10431.41 426
10432.38 407
10433.34 422
10434.30 418
10435.27 412
10436.23 396
10437.20 425
10438.16 450
10439.12 443
10440.09 401
10441.05 447
10442.02 428
10442.98 407
10443.94 427
10444.91 428
10445.87 412
10446.84 408
10447.80 436
10448.77 405
10449.73 390
10450.70 389
10451.66 413
10452.63 408
10453.59 382
10454.55 414
10455.52 441
10456.48 387
10457.45 411
10458.41 398
10459.38 376
10460.34 384
10461.31 394
10462.27 415
10463.24 435
10464.20 408
10465.17 374
10466.14 422
10467.10 398
10468.07 412
10469.03 390
10470.00 434
10470.96 404
10471.93 404
10472.89 404
10473.86 413
10474.82 427
10475.79 422
10476.76 418
10477.72 403
10478.69 401
10479.65 384
10480.62 399
10481.59 430
10482.55 413
10483.52 410
10484.48 387
10485.45 408
10486.42 403
10487.38 406
10488.35 411
10489.32 390
10490.28 408
10491.25 416
10492.21 412
10493.18 387
10494.15 401
10495.11 404
10496.08 382
10497.05 382
10498.01 432
10498.98 455
10499.95 399
10500.92 411
10501.88 414
10502.85 438
10503.82 406
10504.78 395
10505.75 407
10506.72 408
10507.68 391
10508.65 415
10509.62 370
10510.59 377
10511.55 415
10512.52 426
10513.49 411
10514.46 447
10515.42 414
10516.39 390
10517.36 411
10518.33 418
10519.29 420
10520.26 417
10521.23 393
10522.20 396
10523.17 381
10524.13 402
10525.10 419
10526.07 407
10527.04 411
10528.01 395
10528.97 412
10529.94 398
10530.91 389
10531.88 422
10532.85 395
10533.82 393
10534.78 399
10535.75 416
10536.72 407
10537.69 396
10538.66 452
10539.63 392
10540.60 397
10541.56 412
10542.53 423
10543.50 408
10544.47 434
10545.44 423
10546.41 420
10547.38 402
10548.35 420
10549.32 418
10550.29 416
10551.25 439
10552.22 430
10553.19 437
10554.16 430
10555.13 451
10556.10 467
10557.07 472
10558.04 456
10559.01 451
10559.98 448
10560.95 435
10561.92 453
10562.89 444
10563.86 434
10564.83 407
10565.80 451
10566.77 411
10567.74 417
10568.71 417
10569.68 409
10570.65 420
10571.62 413
10572.59 434
10573.56 422
10574.53 438
10575.50 396
10576.47 413
10577.44 410
10578.41 411
10579.38 421
10580.35 429
10581.32 456
10582.29 442
10583.26 434
10584.23 435
10585.21 449
10586.18 380
10587.15 405
10588.12 419
10589.09 452
10590.06 400
10591.03 408
10592.00 423
10592.97 403
10593.94 400
10594.92 398
10595.89 407
10596.86 437
10597.83 402
10598.80 406
10599.77 406
10600.74 404
10601.71 399
10602.69 401
10603.66 371
10604.63 392
10605.60 374
10606.57 396
10607.54 410
10608.52 395
10609.49 409
10610.46 391
10611.43 394
10612.40 392
10613.38 401
10614.35 392
10615.32 398
10616.29 396
10617.27 399
10618.24 379
10619.21 395
10620.18 399
10621.15 419
10622.13 425
10623.10 403
10624.07 378
10625.04 383
10626.02 373
10626.99 391
10627.96 398
10628.94 389
10629.91 401
10630.88 413
10631.85 420
10632.83 405
10633.80 420
10634.77 408
10635.75 415
10636.72 410
10637.69 407
10638.67 392
10639.64 385
10640.61 386
10641.59 405
10642.56 393
10643.53 398
10644.51 386
10645.48 381
10646.45 414
10647.43 424
10648.40 369
10649.37 382
10650.35 376
10651.32 385
10652.30 397
10653.27 386
10654.24 377
10655.22 407
10656.19 386
10657.16 411
10658.14 388
10659.11 403
10660.09 437
10661.06 413
10662.04 414
10663.01 387
10663.98 397
10664.96 418
10665.93 419
10666.91 391
10667.88 410
10668.86 404
10669.83 419
10670.81 414
10671.78 403
10672.76 376
10673.73 398
10674.71 395
10675.68 402
10676.66 391
10677.63 381
10678.61 423
10679.58 400
10680.56 378
10681.53 375
10682.51 393
10683.48 368
10684.46 373
10685.43 419
10686.41 403
10687.38 393
10688.36 365
10689.33 350
10690.31 381
10691.28 384
10692.26 387
10693.24 411
10694.21 382
10695.19 389
10696.16 367
10697.14 399
10698.12 384
10699.09 355
10700.07 383
10701.04 403
10702.02 390
10703.00 392
10703.97 393
10704.95 367
10705.92 370
10706.90 400
10707.88 428
10708.85 381
10709.83 396
10710.81 397
10711.78 375
10712.76 385
10713.74 349
10714.71 394
10715.69 391
10716.67 394
10717.64 375
10718.62 383
10719.60 421
10720.57 402
10721.55 349
10722.53 387
10723.50 394
10724.48 391
10725.46 381
10726.44 401
10727.41 391
10728.39 390
10729.37 417
10730.35 400
10731.32 401
10732.30 395
10733.28 374
10734.26 395
10735.23 392
10736.21 391
10737.19 379
10738.17 378
10739.14 396
10740.12 376
10741.10 379
10742.08 395
10743.06 404
10744.03 381
10745.01 368
10745.99 384
10746.97 391
10747.95 408
10748.92 374
10749.90 386
10750.88 397
10751.86 406
10752.84 378
10753.82 391
10754.79 381
10755.77 385
10756.75 378
10757.73 383
10758.71 398
10759.69 378
10760.67 386
10761.65 382
10762.62 405
10763.60 413
10764.58 384
10765.56 363
10766.54 371
10767.52 378
10768.50 410
10769.48 393
10770.46 397
10771.44 349
10772.42 358
10773.39 360
10774.37 405
10775.35 392
10776.33 387
10777.31 383
10778.29 389
10779.27 362
10780.25 373
10781.23 396
10782.21 374
10783.19 361
10784.17 367
10785.15 390
10786.13 351
10787.11 353
10788.09 358
10789.07 361
10790.05 363
10791.03 353
10792.01 392
10792.99 383
10793.97 377
10794.95 389
10795.93 377
10796.91 377
10797.89 402
10798.87 388
10799.85 389
10800.83 376
10801.82 388
10802.80 379
10803.78 378
10804.76 396
10805.74 361
10806.72 373
10807.70 387
10808.68 401
10809.66 366
10810.64 371
10811.62 384
10812.61 382
10813.59 384
10814.57 370
10815.55 351
10816.53 400
10817.51 428
10818.49 388
10819.47 395
10820.46 383
10821.44 368
10822.42 414
10823.40 394
10824.38 403
10825.36 415
10826.35 427
10827.33 416
10828.31 388
10829.29 406
10830.27 411
10831.25 418
10832.24 425
10833.22 384
10834.20 397
10835.18 388
10836.17 369
10837.15 387
10838.13 384
10839.11 368
10840.09 390
10841.08 406
10842.06 397
10843.04 388
10844.02 391
10845.01 395
10845.99 405
10846.97 412
10847.96 411
10848.94 422
10849.92 414
10850.90 425
10851.89 420
10852.87 426
10853.85 419
10854.84 399
10855.82 403
10856.80 414
10857.78 386
10858.77 401
10859.75 396
10860.73 406
10861.72 416
10862.70 423
10863.68 422
10864.67 428
10865.65 391
10866.64 437
10867.62 401
10868.60 421
10869.59 390
10870.57 389
10871.55 375
10872.54 403
10873.52 407
10874.51 416
10875.49 393
10876.47 422
10877.46 416
10878.44 449
10879.43 392
10880.41 388
10881.39 425
10882.38 404
10883.36 430
10884.35 427
10885.33 413
10886.32 403
10887.30 422
10888.29 432
10889.27 436
10890.25 430
10891.24 446
10892.22 440
10893.21 447
10894.19 456
10895.18 411
10896.16 448
10897.15 426
10898.13 451
10899.12 439
10900.10 437
10901.09 430
10902.07 456
10903.06 460
10904.04 457
10905.03 447
10906.01 458
10907.00 464
10907.99 479
10908.97 448
10909.96 456
10910.94 497
10911.93 484
10912.91 470
10913.90 440
10914.88 464
10915.87 484
10916.86 493
10917.84 478
10918.83 468
10919.81 453
10920.80 464
10921.79 467
10922.77 459
10923.76 454
10924.74 483
10925.73 475
10926.72 506
10927.70 507
10928.69 482
10929.68 510
10930.66 520
10931.65 511
10932.64 493
10933.62 500
10934.61 511
10935.60 494
10936.58 530
10937.57 508
10938.56 553
10939.54 562
10940.53 562
10941.52 548
10942.50 560
10943.49 532
10944.48 556
10945.47 552
10946.45 570
10947.44 581
10948.43 650
10949.41 597
10950.40 612
10951.39 623
10952.38 631
10953.36 598
10954.35 614
10955.34 657
10956.33 642
10957.31 628
10958.30 600
10959.29 604
10960.28 574
10961.27 568
10962.25 522
10963.24 556
10964.23 578
10965.22 549
10966.21 544
10967.19 560
10968.18 553
10969.17 573
10970.16 587
10971.15 554
10972.13 534
10973.12 564
10974.11 569
10975.10 567
10976.09 577
10977.08 584
10978.07 592
10979.05 598
10980.04 592
10981.03 559
10982.02 576
10983.01 572
10984.00 580
10984.99 611
10985.98 646
10986.96 633
10987.95 653
10988.94 676
10989.93 694
10990.92 720
10991.91 743
10992.90 795
10993.89 791
10994.88 830
10995.87 780
10996.86 783
10997.85 782
10998.84 770
10999.83 734
11000.82 677
11001.81 661
11002.79 601
11003.78 594
11004.77 626
11005.76 608
11006.75 583
11007.74 588
11008.73 558
11009.72 553
11010.71 497
11011.70 509
11012.69 573
11013.68 500
11014.67 555
11015.67 548
11016.66 512
11017.65 554
11018.64 535
11019.63 516
11020.62 551
11021.61 537
11022.60 527
11023.59 524
11024.58 525
11025.57 512
11026.56 512
11027.55 529
11028.54 512
11029.53 520
11030.52 516
11031.52 510
11032.51 495
11033.50 528
11034.49 520
11035.48 524
11036.47 495
11037.46 527
11038.45 498
11039.45 462
11040.44 438
11041.43 474
11042.42 444
11043.41 452
11044.40 477
11045.39 481
11046.39 444
11047.38 424
11048.37 468
11049.36 482
11050.35 493
11051.35 479
11052.34 465
11053.33 448
11054.32 477
11055.31 465
11056.31 453
11057.30 437
11058.29 456
11059.28 479
11060.27 464
11061.27 474
11062.26 459
11063.25 461
11064.24 463
11065.24 489
11066.23 445
11067.22 456
11068.21 479
11069.21 502
11070.20 465
11071.19 482
11072.19 478
11073.18 479
11074.17 478
11075.16 447
11076.16 461
11077.15 490
11078.14 488
11079.14 478
11080.13 442
11081.12 456
11082.12 449
11083.11 433
11084.10 463
11085.10 447
11086.09 436
11087.08 453
11088.08 472
11089.07 453
11090.06 462
11091.06 458
11092.05 462
11093.04 476
11094.04 445
11095.03 457
11096.03 469
11097.02 475
11098.01 469
11099.01 464
11100.00 439
11101.00 426
11101.99 468
11102.98 459
11103.98 452
11104.97 453
11105.97 461
11106.96 446
11107.96 436
11108.95 421
11109.95 468
11110.94 448
11111.93 448
11112.93 460
11113.92 442
11114.92 442
11115.91 443
11116.91 460
11117.90 459
11118.90 453
11119.89 481
11120.89 487
11121.88 451
11122.88 455
11123.87 455
11124.87 467
11125.86 463
11126.86 462
11127.85 435
11128.85 448
11129.84 445
11130.84 454
11131.84 453
11132.83 433
11133.83 444
11134.82 450
11135.82 435
11136.81 426
11137.81 423
11138.81 446
11139.80 462
11140.80 449
11141.79 431
11142.79 444
11143.79 461
11144.78 431
11145.78 427
11146.77 424
11147.77 465
11148.77 427
11149.76 456
11150.76 444
11151.75 415
11152.75 437
11153.75 461
11154.74 446
11155.74 431
11156.74 429
11157.73 447
11158.73 458
11159.73 430
11160.72 426
11161.72 437
11162.72 405
11163.71 390
11164.71 391
11165.71 423
11166.71 414
11167.70 417
11168.70 419
11169.70 427
11170.69 406
11171.69 434
11172.69 447
11173.69 399
11174.68 387
11175.68 404
11176.68 444
11177.68 434
11178.67 427
11179.67 404
11180.67 398
11181.67 390
11182.66 405
11183.66 445
11184.66 426
11185.66 412
11186.66 421
11187.65 397
11188.65 395
11189.65 412
11190.65 411
11191.65 424
11192.64 417
11193.64 393
11194.64 437
11195.64 427
11196.64 409
11197.64 455
11198.63 438
11199.63 437
11200.63 406
11201.63 395
11202.63 446
11203.63 437
11204.63 395
11205.63 429
11206.62 396
11207.62 410
11208.62 383
11209.62 410
11210.62 397
11211.62 417
11212.62 392
11213.62 400
11214.62 403
11215.62 392
11216.61 441
11217.61 435
11218.61 444
11219.61 428
11220.61 425
11221.61 445
11222.61 406
11223.61 405
11224.61 419
11225.61 425
11226.61 410
11227.61 397
11228.61 436
11229.61 395
11230.61 389
11231.61 401
11232.61 423
11233.61 402
11234.61 394
11235.61 445
11236.61 420
11237.61 403
11238.61 431
11239.61 438
11240.61 381
11241.61 411
11242.61 401
11243.61 443
11244.61 427
11245.61 402
11246.61 411
11247.61 396
11248.62 430
11249.62 445
11250.62 430
11251.62 435
11252.62 421
11253.62 417
11254.62 421
11255.62 437
11256.62 407
11257.62 392
11258.62 391
11259.63 408
11260.63 423
11261.63 418
11262.63 403
11263.63 423
11264.63 417
11265.63 435
11266.64 443
11267.64 443
11268.64 439
11269.64 412
11270.64 440
11271.64 421
11272.65 434
11273.65 430
11274.65 427
11275.65 414
11276.65 435
11277.65 450
11278.66 425
11279.66 408
11280.66 410
11281.66 416
11282.67 418
11283.67 424
11284.67 417
11285.67 415
11286.67 436
11287.68 418
11288.68 388
11289.68 438
11290.68 409
11291.69 454
11292.69 419
11293.69 451
11294.70 439
11295.70 425
11296.70 433
11297.70 433
11298.71 414
11299.71 477
11300.71 472
11301.72 457
11302.72 461
11303.72 457
11304.72 452
11305.73 469
11306.73 461
11307.73 420
11308.74 462
11309.74 442
11310.74 448
11311.75 456
11312.75 444
11313.76 431
11314.76 488
11315.76 487
11316.77 455
11317.77 438
11318.77 428
11319.78 468
11320.78 404
11321.79 447
11322.79 427
11323.79 442
11324.80 439
11325.80 434
11326.81 455
11327.81 421
11328.81 452
11329.82 451
11330.82 463
11331.83 443
11332.83 450
11333.84 459
11334.84 428
11335.85 445
11336.85 458
11337.85 441
11338.86 432
11339.86 421
11340.87 436
11341.87 413
11342.88 433
11343.88 439
11344.89 437
11345.89 414
11346.90 430
11347.90 434
11348.91 457
11349.91 467
11350.92 423
11351.92 480
11352.93 472
11353.94 437
11354.94 421
11355.95 444
11356.95 433
11357.96 444
11358.96 467
11359.97 453
11360.97 463
11361.98 440
11362.99 453
11363.99 478
11365.00 437
11366.00 460
11367.01 449
11368.02 453
11369.02 437
11370.03 424
11371.03 485
11372.04 438
11373.05 410
11374.05 442
11375.06 458
11376.06 485
11377.07 456
11378.08 455
11379.08 462
11380.09 470
11381.10 458
11382.10 438
11383.11 414
11384.12 423
11385.12 452
11386.13 466
11387.14 479
11388.14 452
11389.15 440
11390.16 433
11391.17 452
11392.17 450
11393.18 442
11394.19 437
11395.19 438
11396.20 451
11397.21 480
11398.22 470
11399.22 478
11400.23 465
11401.24 466
11402.25 443
11403.25 463
11404.26 466
11405.27 486
11406.28 473
11407.28 476
11408.29 447
11409.30 473
11410.31 460
11411.31 491
11412.32 479
11413.33 484
11414.34 476
11415.35 456
11416.35 499
11417.36 462
11418.37 492
11419.38 485
11420.39 529
11421.40 477
11422.40 497
11423.41 503
11424.42 508
11425.43 488
11426.44 479
11427.45 518
11428.46 524
11429.46 493
11430.47 480
11431.48 528
11432.49 508
11433.50 531
11434.51 526
11435.52 498
11436.53 492
11437.54 478
11438.54 547
11439.55 539
11440.56 508
11441.57 512
11442.58 552
11443.59 560
11444.60 525
11445.61 527
11446.62 541
11447.63 530
11448.64 542
11449.65 552
11450.66 550
11451.67 519
11452.68 553
11453.69 543
11454.70 555
11455.71 549
11456.72 560
11457.73 577
11458.74 549
11459.75 562
11460.76 573
11461.77 568
11462.78 576
11463.79 560
11464.80 574
11465.81 586
11466.82 587
11467.83 622
11468.84 613
11469.85 604
11470.86 593
11471.87 618
11472.88 615
11473.89 594
11474.90 580
11475.91 625
11476.92 614
11477.93 592
11478.95 607
11479.96 601
11480.97 611
11481.98 619
11482.99 610
11484.00 586
11485.01 594
11486.02 607
11487.03 611
11488.05 613
11489.06 637
11490.07 650
11491.08 621
11492.09 622
11493.10 646
11494.11 646
11495.13 607
11496.14 645
11497.15 648
11498.16 639
11499.17 639
11500.18 661
11501.20 634
11502.21 678
11503.22 695
11504.23 680
11505.24 699
11506.26 675
11507.27 653
11508.28 686
11509.29 669
11510.30 666
11511.32 671
11512.33 673
11513.34 683
11514.35 678
11515.37 706
11516.38 682
11517.39 688
11518.40 683
11519.42 716
11520.43 705
11521.44 744
11522.45 689
11523.47 698
11524.48 753
11525.49 749
11526.51 718
11527.52 761
11528.53 779
11529.55 788
11530.56 787
11531.57 762
11532.59 814
11533.60 823
11534.61 807
11535.63 766
11536.64 792
11537.65 811
11538.67 838
11539.68 843
11540.69 824
11541.71 839
11542.72 891
11543.73 915
11544.75 863
11545.76 894
11546.78 909
11547.79 957
11548.80 956
11549.82 947
11550.83 960
11551.85 986
11552.86 1073
11553.87 1060
11554.89 1034
11555.90 1057
11556.92 1056
11557.93 1058
11558.95 1083
11559.96 1038
11560.97 1084
11561.99 1107
11563.00 1141
11564.02 1151
11565.03 1148
11566.05 1165
11567.06 1242
11568.08 1265
11569.09 1256
11570.11 1338
11571.12 1321
11572.14 1323
11573.15 1399
11574.17 1476
11575.18 1577
11576.20 1606
11577.21 1581
11578.23 1682
11579.24 1743
11580.26 1732
11581.27 1836
11582.29 1893
11583.30 1948
11584.32 2024
11585.33 2053
11586.35 2152
11587.37 2319
11588.38 2483
11589.40 2653
11590.41 2896
11591.43 3270
11592.44 3471
11593.46 3848
11594.48 4142
11595.49 4311
11596.51 4398
11597.52 4489
11598.54 4416
11599.56 4336
11600.57 4141
11601.59 3871
11602.61 3622
11603.62 3284
11604.64 2906
11605.66 2677
11606.67 2416
11607.69 2201
11608.70 2009
11609.72 1872
11610.74 1782
11611.75 1716
11612.77 1625
11613.79 1570
11614.81 1539
11615.82 1434
11616.84 1447
11617.86 1348
11618.87 1351
11619.89 1311
11620.91 1271
11621.92 1254
11622.94 1259
11623.96 1269
11624.98 1240
11625.99 1213
11627.01 1207
11628.03 1215
11629.05 1207
11630.06 1221
11631.08 1230
11632.10 1231
11633.12 1249
11634.13 1247
11635.15 1174
11636.17 1244
11637.19 1214
11638.20 1160
11639.22 1236
11640.24 1153
11641.26 1130
11642.28 1105
11643.29 1077
11644.31 987
11645.33 1009
11646.35 1019
11647.37 1014
11648.39 1018
11649.40 943
11650.42 916
11651.44 927
11652.46 971
11653.48 993
11654.50 983
11655.51 960
11656.53 984
11657.55 995
11658.57 1019
11659.59 974
11660.61 968
11661.63 973
11662.65 986
11663.67 984
11664.68 978
11665.70 1000
11666.72 990
11667.74 977
11668.76 1036
11669.78 992
11670.80 1003
11671.82 1002
11672.84 1014
11673.86 1061
11674.88 1080
11675.90 1083
11676.92 1030
11677.94 1092
11678.96 1093
11679.98 1096
11680.99 1071
11682.01 1045
11683.03 1024
11684.05 1044
11685.07 998
11686.09 1041
11687.11 1000
11688.13 981
11689.15 951
11690.17 965
11691.19 939
11692.21 958
11693.24 987
11694.26 945
11695.28 932
11696.30 936
11697.32 912
11698.34 918
11699.36 936
11700.38 893
11701.40 888
11702.42 842
11703.44 896
11704.46 897
11705.48 893
11706.50 916
11707.52 874
11708.54 848
11709.57 871
11710.59 878
11711.61 861
11712.63 854
11713.65 816
11714.67 833
11715.69 853
11716.71 822
11717.73 805
11718.76 822
11719.78 830
11720.80 833
11721.82 783
11722.84 799
11723.86 795
11724.89 759
11725.91 790
11726.93 759
11727.95 756
11728.97 754
11729.99 747
11731.02 759
11732.04 789
11733.06 789
11734.08 752
11735.10 773
11736.13 744
11737.15 789
11738.17 756
11739.19 754
11740.22 734
11741.24 733
11742.26 771
11743.28 764
11744.30 766
11745.33 748
11746.35 766
11747.37 721
11748.40 727
11749.42 732
11750.44 718
11751.46 739
11752.49 701
11753.51 684
11754.53 692
11755.56 696
11756.58 697
11757.60 656
11758.62 659
11759.65 652
11760.67 688
11761.69 686
11762.72 665
11763.74 638
11764.76 664
11765.79 638
11766.81 638
11767.83 625
11768.86 610
11769.88 612
11770.91 624
11771.93 613
11772.95 609
11773.98 624
11775.00 612
11776.02 612
11777.05 578
11778.07 617
11779.10 598
11780.12 620
11781.14 575
11782.17 577
11783.19 558
11784.22 583
11785.24 578
11786.26 617
11787.29 592
11788.31 601
11789.34 585
11790.36 593
11791.39 609
11792.41 572
11793.44 573
11794.46 540
11795.49 533
11796.51 553
11797.54 576
11798.56 537
11799.59 544
11800.61 540
11801.63 539
11802.66 532
11803.69 551
11804.71 517
11805.74 525
11806.76 549
11807.79 519
11808.81 519
11809.84 529
11810.86 527
11811.89 510
11812.91 490
11813.94 510
11814.96 507
11815.99 543
11817.01 511
11818.04 507
11819.07 515
11820.09 544
11821.12 538
11822.14 525
11823.17 501
11824.20 508
11825.22 495
11826.25 520
11827.27 500
11828.30 513
11829.33 490
11830.35 494
11831.38 531
11832.40 511
11833.43 475
11834.46 480
11835.48 524
11836.51 504
11837.54 496
11838.56 479
11839.59 477
11840.62 497
11841.64 539
11842.67 503
11843.70 510
11844.72 486
11845.75 495
11846.78 513
11847.80 492
11848.83 482
11849.86 482
11850.89 483
11851.91 510
11852.94 511
11853.97 450
11854.99 510
11856.02 467
11857.05 474
11858.08 467
11859.10 488
11860.13 481
11861.16 454
11862.19 496
11863.21 477
11864.24 468
11865.27 475
11866.30 473
11867.33 514
11868.35 465
11869.38 472
11870.41 480
11871.44 495
11872.47 497
11873.49 481
11874.52 464
11875.55 458
11876.58 497
11877.61 478
11878.63 459
11879.66 487
11880.69 493
11881.72 466
11882.75 467
11883.78 515
11884.81 503
11885.83 507
11886.86 493
11887.89 485
11888.92 494
11889.95 512
11890.98 504
11892.01 504
11893.04 511
11894.06 467
11895.09 489
11896.12 497
11897.15 517
11898.18 496
11899.21 490
11900.24 485
11901.27 511
11902.30 486
11903.33 480
11904.36 498
11905.39 486
11906.42 478
11907.45 460
11908.48 501
11909.50 470
11910.53 482
11911.56 486
11912.59 480
11913.62 492
11914.65 482
11915.68 473
11916.71 489
11917.74 488
11918.77 502
11919.80 493
11920.83 527
11921.86 490
11922.89 524
11923.92 504
11924.95 539
11925.99 524
11927.02 505
11928.05 512
11929.08 488
11930.11 512
11931.14 508
11932.17 508
11933.20 486
11934.23 468
11935.26 492
11936.29 478
11937.32 476
11938.35 459
11939.38 434
11940.41 460
11941.45 485
11942.48 475
11943.51 489
11944.54 451
11945.57 463
11946.60 453
11947.63 496
11948.66 443
11949.70 477
11950.73 452
11951.76 473
11952.79 478
11953.82 467
11954.85 448
11955.88 458
11956.92 441
11957.95 463
11958.98 432
11960.01 441
11961.04 442
11962.08 459
11963.11 443
11964.14 444
11965.17 472
11966.20 475
11967.24 512
11968.27 494
11969.30 469
11970.33 468
11971.36 476
11972.40 473
11973.43 478
11974.46 501
11975.49 476
11976.53 462
11977.56 503
11978.59 490
11979.62 462
11980.66 443
11981.69 449
11982.72 480
11983.76 452
11984.79 495
11985.82 511
11986.85 496
11987.89 486
11988.92 487
11989.95 459
11990.99 490
11992.02 499
11993.05 464
11994.09 473
11995.12 452
11996.15 442
11997.19 460
11998.22 477
11999.25 468
12000.29 478
12001.32 477
12002.35 482
12003.39 462
12004.42 510
12005.46 538
12006.49 523
12007.52 529
12008.56 495
12009.59 477
12010.63 500
12011.66 493
12012.69 507
12013.73 538
12014.76 496
12015.80 512
12016.83 540
12017.86 522
12018.90 498
12019.93 473
12020.97 512
12022.00 493
12023.04 506
12024.07 485
12025.11 504
12026.14 486
12027.18 464
12028.21 484
12029.25 479
12030.28 467
12031.32 460
12032.35 455
12033.39 451
12034.42 444
12035.46 487
12036.49 465
12037.53 463
12038.56 475
12039.60 476
12040.63 477
12041.67 474
12042.70 482
12043.74 494
12044.77 488
12045.81 466
12046.84 497
12047.88 504
12048.92 488
12049.95 462
12050.99 503
12052.02 476
12053.06 470
12054.09 473
12055.13 493
12056.17 493
12057.20 483
12058.24 476
12059.27 468
12060.31 468
12061.35 459
12062.38 489
12063.42 474
12064.46 480
12065.49 455
12066.53 486
12067.56 454
12068.60 469
12069.64 489
12070.67 487
12071.71 484
12072.75 470
12073.78 467
12074.82 472
12075.86 505
12076.89 502
12077.93 514
12078.97 513
12080.01 530
12081.04 523
12082.08 537
12083.12 505
12084.15 543
12085.19 538
12086.23 568
12087.27 534
12088.30 557
12089.34 552
12090.38 560
12091.41 583
12092.45 584
12093.49 563
12094.53 545
12095.57 578
12096.60 559
12097.64 518
12098.68 559
12099.72 554
12100.75 518
12101.79 523
12102.83 499
12103.87 509
12104.91 509
12105.94 495
12106.98 508
12108.02 504
12109.06 494
12110.10 485
12111.14 505
12112.17 504
12113.21 500
12114.25 475
12115.29 487
12116.33 500
12117.37 500
12118.40 468
12119.44 439
12120.48 460
12121.52 464
12122.56 495
12123.60 472
12124.64 471
12125.68 450
12126.72 466
12127.75 479
12128.79 475
12129.83 465
12130.87 483
12131.91 478
12132.95 469
12133.99 459
12135.03 469
12136.07 474
12137.11 466
12138.15 461
12139.19 445
12140.23 438
12141.27 413
12142.31 434
12143.35 453
12144.38 433
12145.42 420
12146.46 453
12147.50 443
12148.54 449
12149.58 437
12150.62 440
12151.66 446
12152.70 420
12153.74 446
12154.78 450
12155.82 412
12156.87 428
12157.91 440
12158.95 429
12159.99 424
12161.03 414
12162.07 433
12163.11 429
12164.15 407
12165.19 427
12166.23 426
12167.27 466
12168.31 447
12169.35 430
12170.39 449
12171.43 447
12172.47 428
12173.52 455
12174.56 414
12175.60 431
12176.64 423
12177.68 461
12178.72 444
12179.76 438
12180.80 425
12181.85 456
12182.89 446
12183.93 406
12184.97 415
12186.01 436
12187.05 413
12188.09 438
12189.14 424
12190.18 417
12191.22 419
12192.26 436
12193.30 438
12194.34 432
12195.39 424
12196.43 445
12197.47 434
12198.51 434
12199.55 438
12200.60 426
12201.64 419
12202.68 417
12203.72 409
12204.77 425
12205.81 412
12206.85 427
12207.89 423
12208.94 429
12209.98 423
12211.02 455
12212.06 456
12213.11 442
12214.15 431
12215.19 397
12216.23 397
12217.28 447
12218.32 422
12219.36 415
12220.41 442
12221.45 428
12222.49 436
12223.54 408
12224.58 413
12225.62 416
12226.66 433
12227.71 435
12228.75 414
12229.79 388
12230.84 404
12231.88 430
12232.93 405
12233.97 407
12235.01 385
12236.06 421
12237.10 398
12238.14 440
12239.19 447
12240.23 437
12241.28 430
12242.32 459
12243.36 459
12244.41 395
12245.45 403
12246.50 402
12247.54 427
12248.58 395
12249.63 355
12250.67 383
12251.72 410
12252.76 415
12253.80 392
12254.85 389
12255.89 378
12256.94 433
12257.98 431
12259.03 390
12260.07 387
12261.12 385
12262.16 390
12263.21 400
12264.25 386
12265.30 410
12266.34 408
12267.39 391
12268.43 387
12269.48 398
12270.52 405
12271.57 425
12272.61 401
12273.66 394
12274.70 397
12275.75 418
12276.79 377
12277.84 396
12278.88 384
12279.93 400
12280.98 385
12282.02 393
12283.07 376
12284.11 344
12285.16 392
12286.20 388
12287.25 383
12288.30 386
12289.34 369
12290.39 370
12291.43 401
12292.48 375
12293.53 387
12294.57 408
12295.62 375
12296.66 371
12297.71 363
12298.76 376
12299.80 373
12300.85 395
12301.90 372
12302.94 383
12303.99 377
12305.04 390
12306.08 386
12307.13 376
12308.18 365
12309.22 371
12310.27 372
12311.32 378
12312.36 364
12313.41 361
12314.46 377
12315.50 368
12316.55 395
12317.60 389
12318.65 365
12319.69 350
12320.74 393
12321.79 408
12322.83 374
12323.88 346
12324.93 360
12325.98 360
12327.02 362
12328.07 366
12329.12 358
12330.17 358
12331.21 350
12332.26 364
12333.31 372
12334.36 366
12335.41 346
12336.45 389
12337.50 386
12338.55 347
12339.60 350
12340.65 363
12341.69 348
12342.74 376
12343.79 365
12344.84 375
12345.89 373
12346.94 347
12347.98 349
12349.03 353
12350.08 356
12351.13 372
12352.18 377
12353.23 372
12354.28 330
12355.32 356
12356.37 357
12357.42 368
12358.47 371
12359.52 353
12360.57 357
12361.62 384
12362.67 377
12363.72 362
12364.76 355
12365.81 340
12366.86 329
12367.91 323
12368.96 373
12370.01 338
12371.06 380
12372.11 393
12373.16 384
12374.21 361
12375.26 370
12376.31 354
12377.36 391
12378.41 328
12379.46 353
12380.51 353
12381.56 330
12382.61 357
12383.66 383
12384.71 364
12385.76 350
12386.81 352
12387.86 347
12388.91 361
12389.96 365
12391.01 381
12392.06 357
12393.11 342
12394.16 349
12395.21 368
12396.26 350
12397.31 361
12398.36 340
12399.41 362
12400.46 339
12401.51 376
12402.56 367
12403.61 372
12404.66 357
12405.71 353
12406.77 326
12407.82 345
12408.87 359
12409.92 307
12410.97 360
12412.02 343
12413.07 337
12414.12 338
12415.17 369
12416.23 362
12417.28 361
12418.33 389
12419.38 401
12420.43 357
12421.48 356
12422.53 384
12423.59 371
12424.64 397
12425.69 359
12426.74 369
12427.79 390
12428.84 356
12429.90 345
12430.95 375
12432.00 371
12433.05 390
12434.10 375
12435.16 365
12436.21 339
12437.26 341
12438.31 348
12439.37 385
12440.42 382
12441.47 357
12442.52 354
12443.58 350
12444.63 379
12445.68 355
12446.73 354
12447.79 374
12448.84 364
12449.89 356
12450.94 359
12452.00 340
12453.05 333
12454.10 350
12455.16 331
12456.21 329
12457.26 340
12458.31 358
12459.37 375
12460.42 347
12461.47 383
12462.53 388
12463.58 331
12464.63 315
12465.69 371
12466.74 351
12467.79 348
12468.85 335
12469.90 340
12470.95 384
12472.01 377
12473.06 360
12474.12 347
12475.17 377
12476.22 386
12477.28 388
12478.33 380
12479.39 380
12480.44 382
12481.49 379
12482.55 394
12483.60 405
12484.66 418
12485.71 403
12486.76 401
12487.82 413
12488.87 371
12489.93 405
12490.98 391
12492.04 401
12493.09 396
12494.15 394
12495.20 395
12496.25 395
12497.31 391
12498.36 383
12499.42 361
12500.47 369
12501.53 410
12502.58 360
12503.64 362
12504.69 348
12505.75 345
12506.80 382
12507.86 363
12508.91 382
12509.97 366
12511.03 356
12512.08 372
12513.14 367
12514.19 342
12515.25 373
12516.30 368
12517.36 337
12518.41 328
12519.47 355
12520.52 366
12521.58 368
12522.64 395
12523.69 332
12524.75 364
12525.80 371
12526.86 357
12527.92 352
12528.97 391
12530.03 361
12531.08 361
12532.14 369
12533.20 366
12534.25 343
12535.31 395
12536.37 369
12537.42 360
12538.48 355
12539.54 368
12540.59 359
12541.65 348
12542.70 338
12543.76 339
12544.82 348
12545.88 364
12546.93 385
12547.99 378
12549.05 355
12550.10 354
12551.16 368
12552.22 382
12553.27 393
12554.33 394
12555.39 373
12556.45 366
12557.50 383
12558.56 396
12559.62 396
12560.67 402
12561.73 443
12562.79 450
12563.85 437
12564.90 452
12565.96 405
12567.02 451
12568.08 456
12569.14 455
12570.19 436
12571.25 430
12572.31 435
12573.37 440
12574.42 423
12575.48 457
12576.54 447
12577.60 420
12578.66 424
12579.72 410
12580.77 394
12581.83 397
12582.89 438
12583.95 410
12585.01 389
12586.07 408
12587.12 365
12588.18 391
12589.24 393
12590.30 404
12591.36 379
12592.42 393
12593.48 391
12594.53 400
12595.59 403
12596.65 383
12597.71 379
12598.77 379
12599.83 357
12600.89 362
12601.95 382
12603.01 362
12604.07 373
12605.13 383
12606.18 383
12607.24 379
12608.30 398
12609.36 398
12610.42 392
12611.48 387
12612.54 402
12613.60 391
12614.66 399
12615.72 383
12616.78 378
12617.84 404
12618.90 399
12619.96 396
12621.02 401
12622.08 369
12623.14 370
12624.20 408
12625.26 397
12626.32 368
12627.38 380
12628.44 354
12629.50 375
12630.56 392
12631.62 404
12632.68 412
12633.74 388
12634.80 387
12635.86 375
12636.92 381
12637.98 409
12639.04 419
12640.11 403
12641.17 410
12642.23 417
12643.29 413
12644.35 398
12645.41 411
12646.47 418
12647.53 436
12648.59 425
12649.65 443
12650.72 437
12651.78 421
12652.84 464
12653.90 448
12654.96 428
12656.02 435
12657.08 448
12658.14 425
12659.21 398
12660.27 418
12661.33 410
12662.39 427
12663.45 426
12664.51 422
12665.58 387
12666.64 383
12667.70 394
12668.76 421
12669.82 422
12670.89 428
12671.95 427
12673.01 415
12674.07 407
12675.13 389
12676.20 406
12677.26 397
12678.32 427
12679.38 419
12680.45 408
12681.51 421
12682.57 439
12683.63 422
12684.70 453
12685.76 425
12686.82 465
12687.88 447
12688.95 463
12690.01 472
12691.07 454
12692.14 475
12693.20 433
12694.26 435
12695.32 434
12696.39 431
12697.45 432
12698.51 443
12699.58 444
12700.64 446
12701.70 415
12702.77 470
12703.83 442
12704.89 452
12705.96 434
12707.02 417
12708.08 423
12709.15 427
12710.21 405
12711.28 423
12712.34 422
12713.40 454
12714.47 437
12715.53 427
12716.59 429
12717.66 386
12718.72 420
12719.79 439
12720.85 418
12721.92 436
12722.98 392
12724.04 421
12725.11 424
12726.17 415
12727.24 423
12728.30 417
12729.37 414
12730.43 412
12731.49 409
12732.56 426
12733.62 369
12734.69 388
12735.75 395
12736.82 404
12737.88 373
12738.95 415
12740.01 391
12741.08 414
12742.14 388
12743.21 393
12744.27 384
12745.34 398
12746.40 384
12747.47 377
12748.53 359
12749.60 392
12750.66 383
12751.73 408
12752.79 378
12753.86 361
12754.93 367
12755.99 371
12757.06 404
12758.12 372
12759.19 353
12760.25 351
12761.32 370
12762.39 343
12763.45 343
12764.52 356
12765.58 350
12766.65 391
12767.72 373
12768.78 370
12769.85 375
12770.91 365
12771.98 363
12773.05 345
12774.11 356
12775.18 338
12776.25 347
12777.31 360
12778.38 345
12779.45 330
12780.51 336
12781.58 371
12782.65 354
12783.71 357
12784.78 359
12785.85 342
12786.91 340
12787.98 343
12789.05 331
12790.11 373
12791.18 379
12792.25 357
12793.31 341
12794.38 341
12795.45 346
12796.52 347
12797.58 330
12798.65 365
12799.72 314
12800.79 348
12801.85 361
12802.92 363
12803.99 357
12805.06 361
12806.12 348
12807.19 344
12808.26 350
12809.33 342
12810.39 349
12811.46 337
12812.53 371
12813.60 376
12814.67 388
12815.73 360
12816.80 356
12817.87 354
12818.94 356
12820.01 356
12821.08 352
12822.14 364
12823.21 336
12824.28 356
12825.35 386
12826.42 349
12827.49 369
12828.55 342
12829.62 350
12830.69 338
12831.76 370
12832.83 364
12833.90 354
12834.97 332
12836.04 357
12837.11 358
12838.17 339
12839.24 382
12840.31 331
12841.38 333
12842.45 344
12843.52 334
12844.59 304
12845.66 346
12846.73 331
12847.80 375
12848.87 329
12849.94 327
12851.01 346
12852.08 353
12853.14 319
12854.21 295
12855.28 343
12856.35 302
12857.42 333
12858.49 324
12859.56 308
12860.63 323
12861.70 347
12862.77 326
12863.84 321
12864.91 315
12865.98 317
12867.05 329
12868.12 311
12869.19 314
12870.26 308
12871.34 337
12872.41 307
12873.48 323
12874.55 297
12875.62 321
12876.69 321
12877.76 323
12878.83 300
12879.90 342
12880.97 316
12882.04 312
12883.11 308
12884.18 327
12885.25 340
12886.33 310
12887.40 311
12888.47 310
12889.54 320
12890.61 293
12891.68 320
12892.75 305
12893.82 292
12894.89 288
12895.97 311
12897.04 302
12898.11 323
12899.18 308
12900.25 316
12901.32 296
12902.40 306
12903.47 302
12904.54 304
12905.61 315
12906.68 311
12907.75 290
12908.83 283
12909.90 296
12910.97 306
12912.04 313
12913.11 306
12914.19 308
12915.26 298
12916.33 312
12917.40 302
12918.48 295
12919.55 314
12920.62 290
12921.69 290
12922.77 297
12923.84 303
12924.91 308
12925.98 284
12927.06 290
12928.13 322
12929.20 303
12930.27 307
12931.35 287
12932.42 305
12933.49 284
12934.57 302
12935.64 306
12936.71 280
12937.79 301
12938.86 265
12939.93 262
12941.01 314
12942.08 300
12943.15 277
12944.23 309
12945.30 294
12946.37 328
12947.45 300
12948.52 299
12949.59 288
12950.67 285
12951.74 315
12952.81 288
12953.89 274
12954.96 275
12956.04 294
12957.11 310
12958.18 294
12959.26 281
12960.33 299
12961.41 327
12962.48 304
12963.55 282
12964.63 293
12965.70 281
12966.78 319
12967.85 310
12968.93 285
12970.00 298
12971.07 299
12972.15 300
12973.22 308
12974.30 300
12975.37 296
12976.45 293
12977.52 286
12978.60 307
12979.67 275
12980.75 329
12981.82 295
12982.90 303
12983.97 308
12985.05 304
12986.12 314
12987.20 282
12988.27 297
12989.35 304
12990.42 290
12991.50 264
12992.57 303
12993.65 277
12994.73 280
12995.80 282
12996.88 281
12997.95 308
12999.03 285
13000.10 297
13001.18 292
13002.25 287
13003.33 285
13004.41 338
13005.48 302
13006.56 287
13007.63 286
13008.71 307
13009.79 324
13010.86 289
13011.94 286
13013.02 302
13014.09 294
13015.17 290
13016.24 299
13017.32 275
13018.40 310
13019.47 298
13020.55 311
13021.63 309
13022.70 299
13023.78 288
13024.86 325
13025.93 270
13027.01 282
13028.09 277
13029.16 276
13030.24 284
13031.32 299
13032.40 300
13033.47 312
13034.55 275
13035.63 265
13036.70 310
13037.78 273
13038.86 311
13039.94 267
13041.01 282
13042.09 289
13043.17 290
13044.25 309
13045.32 303
13046.40 301
13047.48 305
13048.56 297
13049.63 286
13050.71 297
13051.79 288
13052.87 271
13053.95 280
13055.02 306
13056.10 300
13057.18 318
13058.26 287
13059.34 299
13060.41 276
13061.49 306
13062.57 288
13063.65 306
13064.73 304
13065.81 287
13066.88 311
13067.96 290
13069.04 290
13070.12 272
13071.20 310
13072.28 293
13073.36 320
13074.43 293
13075.51 281
13076.59 281
13077.67 291
13078.75 274
13079.83 259
13080.91 291
13081.99 313
13083.07 269
13084.15 268
13085.23 288
13086.30 272
13087.38 267
13088.46 303
13089.54 289
13090.62 283
13091.70 298
13092.78 265
13093.86 303
13094.94 278
13096.02 286
13097.10 271
13098.18 284
13099.26 276
13100.34 302
13101.42 292
13102.50 297
13103.58 279
13104.66 301
13105.74 301
13106.82 310
13107.90 273
13108.98 261
13110.06 287
13111.14 281
13112.22 292
13113.30 301
13114.38 281
13115.46 285
13116.54 291
13117.62 272
13118.70 278
13119.78 278
13120.86 293
13121.95 296
13123.03 279
13124.11 274
13125.19 304
13126.27 293
13127.35 266
13128.43 266
13129.51 272
13130.59 293
13131.67 266
13132.76 272
13133.84 291
13134.92 285
13136.00 288
13137.08 313
13138.16 300
13139.24 288
13140.32 293
13141.41 300
13142.49 297
13143.57 248
13144.65 279
13145.73 278
13146.81 293
13147.90 278
13148.98 291
13150.06 290
13151.14 264
13152.22 305
13153.31 297
13154.39 274
13155.47 294
13156.55 298
13157.63 261
13158.72 280
13159.80 296
13160.88 313
13161.96 278
13163.05 289
13164.13 266
13165.21 273
13166.29 276
13167.38 280
13168.46 277
13169.54 281
13170.62 278
13171.71 271
13172.79 262
13173.87 294
13174.96 293
13176.04 273
13177.12 278
13178.20 283
13179.29 271
13180.37 275
13181.45 286
13182.54 277
13183.62 292
13184.70 255
13185.79 282
13186.87 283
13187.95 285
13189.04 287
13190.12 290
13191.20 299
13192.29 269
13193.37 274
13194.46 287
13195.54 274
13196.62 255
13197.71 269
13198.79 284
13199.88 284
13200.96 281
13202.04 306
13203.13 298
13204.21 291
13205.30 265
13206.38 284
13207.46 300
13208.55 279
13209.63 287
13210.72 263
13211.80 280
13212.89 270
13213.97 278
13215.05 265
13216.14 266
13217.22 275
13218.31 270
13219.39 270
13220.48 281
13221.56 275
13222.65 276
13223.73 263
13224.82 260
13225.90 264
13226.99 290
13228.07 295
13229.16 262
13230.24 272
13231.33 274
13232.41 284
13233.50 271
13234.58 265
13235.67 257
13236.76 286
13237.84 286
13238.93 286
13240.01 256
13241.10 275
13242.18 284
13243.27 288
13244.35 299
13245.44 270
13246.53 280
13247.61 283
13248.70 298
13249.78 281
13250.87 292
13251.96 301
13253.04 293
13254.13 269
13255.21 271
13256.30 268
13257.39 285
13258.47 295
13259.56 293
13260.65 287
13261.73 290
13262.82 283
13263.91 285
13264.99 303
13266.08 277
13267.17 268
13268.25 288
13269.34 276
13270.43 277
13271.51 275
13272.60 267
13273.69 283
13274.77 280
13275.86 281
13276.95 286
13278.04 282
13279.12 273
13280.21 281
13281.30 273
13282.38 307
13283.47 302
13284.56 271
13285.65 295
13286.73 299
13287.82 276
13288.91 258
13290.00 295
13291.08 288
13292.17 275
13293.26 304
13294.35 325
13295.44 320
13296.52 288
13297.61 301
13298.70 288
13299.79 295
13300.88 298
13301.96 286
13303.05 294
13304.14 280
13305.23 297
13306.32 290
13307.41 310
13308.49 302
13309.58 290
13310.67 299
13311.76 259
13312.85 297
13313.94 284
13315.02 287
13316.11 294
13317.20 288
13318.29 287
13319.38 317
13320.47 291
13321.56 294
13322.65 294
13323.74 273
13324.82 295
13325.91 284
13327.00 316
13328.09 294
13329.18 293
13330.27 284
13331.36 294
13332.45 310
13333.54 283
13334.63 299
13335.72 301
13336.81 257
13337.90 262
13338.99 317
13340.08 290
13341.17 298
13342.26 282
13343.35 308
13344.44 286
13345.53 292
13346.61 316
13347.70 291
13348.79 295
13349.89 288
13350.98 307
13352.07 325
13353.16 280
13354.25 300
13355.34 311
13356.43 341
13357.52 319
13358.61 325
13359.70 326
13360.79 298
13361.88 311
13362.97 322
13364.06 299
13365.15 298
13366.24 294
13367.33 319
13368.42 290
13369.51 273
13370.60 292
13371.70 281
13372.79 285
13373.88 275
13374.97 293
13376.06 274
13377.15 270
13378.24 285
13379.33 273
13380.43 274
13381.52 266
13382.61 302
13383.70 281
13384.79 284
13385.88 290
13386.97 283
13388.07 290
13389.16 267
13390.25 305
13391.34 314
13392.43 273
13393.52 287
13394.62 284
13395.71 289
13396.80 287
13397.89 280
13398.98 306
13400.08 297
13401.17 275
13402.26 288
13403.35 305
13404.45 288
13405.54 270
13406.63 305
13407.72 273
13408.82 265
13409.91 245
13411.00 274
13412.09 257
13413.19 261
13414.28 280
13415.37 265
13416.46 286
13417.56 291
13418.65 270
13419.74 291
13420.84 295
13421.93 263
13423.02 265
13424.11 297
13425.21 299
13426.30 290
13427.39 288
13428.49 276
13429.58 290
13430.67 288
13431.77 307
13432.86 280
13433.95 286
13435.05 292
13436.14 298
13437.24 287
13438.33 270
13439.42 308
13440.52 290
13441.61 298
13442.70 300
13443.80 308
13444.89 309
13445.99 294
13447.08 278
13448.17 299
13449.27 302
13450.36 299
13451.46 300
13452.55 291
13453.64 324
13454.74 302
13455.83 280
13456.93 291
13458.02 277
13459.12 303
13460.21 315
13461.31 293
13462.40 278
13463.50 293
13464.59 311
13465.69 262
13466.78 288
13467.87 317
13468.97 315
13470.06 309
13471.16 319
13472.25 298
13473.35 319
13474.44 321
13475.54 304
13476.64 317
13477.73 292
13478.83 323
13479.92 310
13481.02 324
13482.11 318
13483.21 308
13484.30 315
13485.40 345
13486.49 311
13487.59 317
13488.69 310
13489.78 329
13490.88 323
13491.97 308
13493.07 348
13494.17 325
13495.26 351
13496.36 340
13497.45 329
13498.55 329
13499.65 322
13500.74 308
13501.84 327
13502.93 301
13504.03 288
13505.13 308
13506.22 336
13507.32 311
13508.42 293
13509.51 318
13510.61 305
13511.71 290
13512.80 294
13513.90 290
13515.00 302
13516.09 271
13517.19 289
13518.29 284
13519.38 276
13520.48 277
13521.58 277
13522.68 281
13523.77 308
13524.87 291
13525.97 292
13527.06 281
13528.16 299
13529.26 272
13530.36 283
13531.45 281
13532.55 311
13533.65 293
13534.75 275
13535.84 298
13536.94 286
13538.04 277
13539.14 276
13540.23 276
13541.33 278
13542.43 254
13543.53 256
13544.63 268
13545.72 289
13546.82 303
13547.92 263
13549.02 257
13550.12 268
13551.22 238
13552.31 275
13553.41 302
13554.51 273
13555.61 271
13556.71 261
13557.81 275
13558.90 286
13560.00 285
13561.10 240
13562.20 244
13563.30 301
13564.40 259
13565.50 272
13566.60 273
13567.69 286
13568.79 281
13569.89 259
13570.99 282
13572.09 284
13573.19 264
13574.29 287
13575.39 297
13576.49 276
13577.59 286
13578.69 290
13579.79 296
13580.89 287
13581.98 271
13583.08 272
13584.18 261
13585.28 262
13586.38 270
13587.48 279
13588.58 287
13589.68 283
13590.78 300
13591.88 269
13592.98 286
13594.08 292
13595.18 270
13596.28 286
13597.38 290
13598.48 304
13599.58 262
13600.68 257
13601.78 274
13602.88 285
13603.98 273
13605.08 297
13606.18 288
13607.29 297
13608.39 268
13609.49 300
13610.59 273
13611.69 291
13612.79 269
13613.89 283
13614.99 310
13616.09 286
13617.19 258
13618.29 289
13619.39 261
13620.50 285
13621.60 310
13622.70 305
13623.80 318
13624.90 278
13626.00 281
13627.10 266
13628.20 314
13629.31 298
13630.41 307
13631.51 280
13632.61 287
13633.71 276
13634.81 288
13635.91 287
13637.02 282
13638.12 285
13639.22 267
13640.32 270
13641.42 259
13642.53 281
13643.63 289
13644.73 312
13645.83 263
13646.93 287
13648.04 292
13649.14 268
13650.24 260
13651.34 282
13652.45 297
13653.55 282
13654.65 301
13655.75 282
13656.85 283
13657.96 258
13659.06 284
13660.16 295
13661.27 297
13662.37 275
13663.47 292
13664.57 307
13665.68 298
13666.78 272
13667.88 266
13668.99 288
13670.09 277
13671.19 295
13672.29 300
13673.40 272
13674.50 297
13675.60 303
13676.71 301
13677.81 319
13678.91 298
13680.02 326
13681.12 323
13682.23 304
13683.33 285
13684.43 283
13685.54 313
13686.64 313
13687.74 287
13688.85 310
13689.95 307
13691.06 304
13692.16 304
13693.26 333
13694.37 317
13695.47 325
13696.58 352
13697.68 343
13698.78 351
13699.89 325
13700.99 330
13702.10 333
13703.20 355
13704.31 340
13705.41 355
13706.51 347
13707.62 362
13708.72 364
13709.83 329
13710.93 310
13712.04 334
13713.14 373
13714.25 374
13715.35 312
13716.46 287
13717.56 310
13718.67 351
13719.77 339
13720.88 321
13721.98 305
13723.09 312
13724.19 345
13725.30 315
13726.40 295
13727.51 303
13728.61 333
13729.72 335
13730.83 319
13731.93 273
13733.04 298
13734.14 311
13735.25 296
13736.35 302
13737.46 310
13738.57 294
13739.67 315
13740.78 282
13741.88 296
13742.99 319
13744.09 304
13745.20 324
13746.31 300
13747.41 300
13748.52 294
13749.63 321
13750.73 315
13751.84 309
13752.94 297
13754.05 296
13755.16 329
13756.26 322
13757.37 332
13758.48 304
13759.58 316
13760.69 328
13761.80 304
13762.90 311
13764.01 336
13765.12 324
13766.22 314
13767.33 299
13768.44 304
13769.55 290
13770.65 308
13771.76 293
13772.87 309
13773.97 323
13775.08 340
13776.19 294
13777.30 270
13778.40 303
13779.51 300
13780.62 296
13781.73 288
13782.83 324
13783.94 321
13785.05 314
13786.16 304
13787.26 313
13788.37 314
13789.48 290
13790.59 289
13791.70 283
13792.80 296
13793.91 292
13795.02 292
13796.13 292
13797.24 323
13798.35 301
13799.45 321
13800.56 308
13801.67 335
13802.78 312
13803.89 314
13805.00 303
13806.10 311
13807.21 330
13808.32 336
13809.43 315
13810.54 297
13811.65 286
13812.76 299
13813.86 293
13814.97 296
13816.08 307
13817.19 278
13818.30 303
13819.41 317
13820.52 307
13821.63 296
13822.74 280
13823.85 295
13824.96 309
13826.06 291
13827.17 268
13828.28 291
13829.39 285
13830.50 279
13831.61 278
13832.72 279
13833.83 296
13834.94 294
13836.05 282
13837.16 291
13838.27 303
13839.38 299
13840.49 279
13841.60 317
13842.71 299
13843.82 270
13844.93 276
13846.04 272
13847.15 283
13848.26 268
13849.37 297
13850.48 311
13851.59 290
13852.70 287
13853.81 299
13854.92 293
13856.03 283
13857.14 294
13858.25 289
13859.37 279
13860.48 283
13861.59 279
13862.70 249
13863.81 280
13864.92 280
13866.03 286
13867.14 290
13868.25 274
13869.36 290
13870.47 274
13871.59 271
13872.70 288
13873.81 282
13874.92 300
13876.03 291
13877.14 324
13878.25 324
13879.36 301
13880.48 315
13881.59 297
13882.70 307
13883.81 309
13884.92 285
13886.03 307
13887.15 291
13888.26 334
13889.37 302
13890.48 302
13891.59 299
13892.71 294
13893.82 301
13894.93 290
13896.04 306
13897.15 296
13898.27 278
13899.38 256
13900.49 300
13901.60 287
13902.72 292
13903.83 288
13904.94 279
13906.05 283
13907.17 260
13908.28 296
13909.39 295
13910.50 273
13911.62 284
13912.73 278
13913.84 269
13914.95 285
13916.07 268
13917.18 257
13918.29 250
13919.41 257
13920.52 300
13921.63 255
13922.75 274
13923.86 281
13924.97 262
13926.09 252
13927.20 266
13928.31 271
13929.43 281
13930.54 293
13931.65 282
13932.77 285
13933.88 267
13934.99 260
13936.11 265
13937.22 272
13938.34 253
13939.45 259
13940.56 283
13941.68 280
13942.79 272
13943.91 287
13945.02 253
13946.13 263
13947.25 279
13948.36 285
13949.48 262
13950.59 234
13951.70 264
13952.82 274
13953.93 273
13955.05 264
13956.16 294
13957.28 262
13958.39 269
13959.51 255
13960.62 273
13961.74 275
13962.85 269
13963.97 266
13965.08 268
13966.20 260
13967.31 242
13968.43 260
13969.54 284
13970.66 267
13971.77 250
13972.89 263
13974.00 274
13975.12 274
13976.23 257
13977.35 247
13978.46 268
13979.58 280
13980.69 262
13981.81 259
13982.92 255
13984.04 256
13985.16 277
13986.27 274
13987.39 249
13988.50 258
13989.62 289
13990.74 269
13991.85 283
13992.97 273
13994.08 261
13995.20 256
13996.32 259
13997.43 283
13998.55 259
13999.66 251
14000.78 274
14001.90 252
14003.01 265
14004.13 270
14005.25 255
14006.36 277
14007.48 250
14008.60 237
14009.71 258
14010.83 279
14011.95 279
14013.06 278
14014.18 270
14015.30 254
14016.41 264
14017.53 248
14018.65 270
14019.76 260
14020.88 288
14022.00 275
14023.12 275
14024.23 246
14025.35 255
14026.47 257
14027.59 272
14028.70 266
14029.82 283
14030.94 280
14032.06 270
14033.17 269
14034.29 292
14035.41 269
14036.53 281
14037.64 269
14038.76 270
14039.88 282
14041.00 276
14042.11 255
14043.23 257
14044.35 265
14045.47 278
14046.59 304
14047.71 269
14048.82 273
14049.94 253
14051.06 253
14052.18 255
14053.30 303
14054.42 290
14055.53 290
14056.65 277
14057.77 275
14058.89 290
14060.01 276
14061.13 303
14062.25 296
14063.36 295
14064.48 285
14065.60 297
14066.72 274
14067.84 288
14068.96 293
14070.08 323
14071.20 305
14072.32 308
14073.44 307
14074.55 292
14075.67 308
14076.79 316
14077.91 309
14079.03 308
14080.15 329
14081.27 327
14082.39 317
14083.51 311
14084.63 328
14085.75 317
14086.87 345
14087.99 324
14089.11 327
14090.23 346
14091.35 330
14092.47 340
14093.59 307
14094.71 307
14095.83 295
14096.95 291
14098.07 297
14099.19 294
14100.31 298
14101.43 313
14102.55 281
14103.67 278
14104.79 266
14105.91 261
14107.03 270
14108.15 305
14109.27 293
14110.39 267
14111.51 279
14112.64 276
14113.76 312
14114.88 269
14116.00 270
14117.12 272
14118.24 294
14119.36 267
14120.48 261
14121.60 251
14122.72 263
14123.85 279
14124.97 278
14126.09 264
14127.21 283
14128.33 282
14129.45 279
14130.57 270
14131.70 274
14132.82 256
14133.94 275
14135.06 258
14136.18 260
14137.30 269
14138.43 260
14139.55 262
14140.67 253
14141.79 260
14142.91 268
14144.03 268
14145.16 264
14146.28 251
14147.40 265
14148.52 288
14149.65 281
14150.77 273
14151.89 292
14153.01 265
14154.13 244
14155.26 230
14156.38 265
14157.50 254
14158.62 229
14159.75 246
14160.87 243
14161.99 250
14163.12 243
14164.24 269
14165.36 244
14166.48 281
14167.61 249
14168.73 242
14169.85 251
14170.98 271
14172.10 257
14173.22 263
14174.35 248
14175.47 246
14176.59 254
14177.72 267
14178.84 265
14179.96 257
14181.09 272
14182.21 275
14183.33 263
14184.46 253
14185.58 270
14186.70 222
14187.83 267
14188.95 263
14190.07 249
14191.20 263
14192.32 271
14193.45 259
14194.57 251
14195.69 244
14196.82 239
14197.94 276
14199.07 265
14200.19 263
14201.32 247
14202.44 247
14203.56 246
14204.69 276
14205.81 261
14206.94 258
14208.06 240
14209.19 240
14210.31 239
14211.44 242
14212.56 259
14213.69 256
14214.81 258
14215.93 257
14217.06 274
14218.18 244
14219.31 253
14220.43 236
14221.56 260
14222.68 234
14223.81 248
14224.94 243
14226.06 260
14227.19 245
14228.31 255
14229.44 240
14230.56 248
14231.69 253
14232.81 254
14233.94 272
14235.06 254
14236.19 283
14237.32 239
14238.44 269
14239.57 250
14240.69 256
14241.82 260
14242.94 263
14244.07 272
14245.20 263
14246.32 266
14247.45 262
14248.57 268
14249.70 239
14250.83 247
14251.95 234
14253.08 259
14254.21 253
14255.33 261
14256.46 242
14257.59 266
14258.71 257
14259.84 259
14260.97 241
14262.09 255
14263.22 260
14264.35 248
14265.47 229
14266.60 245
14267.73 258
14268.85 238
14269.98 274
14271.11 250
14272.23 231
14273.36 234
14274.49 232
14275.62 233
14276.74 238
14277.87 223
14279.00 238
14280.12 227
14281.25 210
14282.38 238
14283.51 240
14284.63 266
14285.76 233
14286.89 245
14288.02 242
14289.15 250
14290.27 233
14291.40 234
14292.53 255
14293.66 246
14294.78 237
14295.91 256
14297.04 260
14298.17 250
14299.30 238
14300.42 232
14301.55 236
14302.68 262
14303.81 264
14304.94 234
14306.07 244
14307.19 205
14308.32 233
14309.45 228
14310.58 227
14311.71 220
14312.84 213
14313.97 232
14315.10 240
14316.22 246
14317.35 240
14318.48 259
14319.61 255
14320.74 215
14321.87 215
14323.00 236
14324.13 242
14325.26 254
14326.39 257
14327.51 208
14328.64 190
14329.77 248
14330.90 236
14332.03 220
14333.16 232
14334.29 232
14335.42 253
14336.55 219
14337.68 227
14338.81 226
14339.94 255
14341.07 239
14342.20 217
14343.33 226
14344.46 255
14345.59 235
14346.72 234
14347.85 227
14348.98 215
14350.11 240
14351.24 229
14352.37 225
14353.50 243
14354.63 237
14355.76 227
14356.89 246
14358.02 211
14359.15 237
14360.28 244
14361.41 257
14362.54 236
14363.67 231
14364.80 229
14365.94 251
14367.07 238
14368.20 232
14369.33 229
14370.46 210
14371.59 242
14372.72 241
14373.85 217
14374.98 219
14376.11 255
14377.25 257
14378.38 225
14379.51 241
14380.64 273
14381.77 250
14382.90 245
14384.03 227
14385.16 233
14386.30 241
14387.43 242
14388.56 220
14389.69 264
14390.82 243
14391.95 233
14393.09 234
14394.22 234
14395.35 242
14396.48 237
14397.61 229
14398.75 225
14399.88 233
14401.01 220
14402.14 248
14403.27 243
14404.41 223
14405.54 240
14406.67 244
14407.80 246
14408.94 238
14410.07 240
14411.20 231
14412.33 223
14413.47 230
14414.60 241
14415.73 231
14416.87 254
14418.00 267
14419.13 237
14420.26 234
14421.40 256
14422.53 232
14423.66 223
14424.80 227
14425.93 217
14427.06 237
14428.20 224
14429.33 224
14430.46 218
14431.59 254
14432.73 229
14433.86 231
14435.00 241
14436.13 259
14437.26 238
14438.40 220
14439.53 252
14440.66 227
14441.80 227
14442.93 220
14444.06 238
14445.20 227
14446.33 241
14447.47 244
14448.60 261
14449.73 236
14450.87 230
14452.00 249
14453.14 260
14454.27 239
14455.41 249
14456.54 255
14457.67 243
14458.81 227
14459.94 229
14461.08 231
14462.21 245
14463.35 242
14464.48 234
14465.62 243
14466.75 233
14467.89 235
14469.02 233
14470.15 218
14471.29 237
14472.42 224
14473.56 253
14474.69 244
14475.83 237
14476.96 257
14478.10 250
14479.24 236
14480.37 240
14481.51 252
14482.64 238
14483.78 202
14484.91 254
14486.05 244
14487.18 233
14488.32 228
14489.45 250
14490.59 226
14491.73 239
14492.86 246
14494.00 249
14495.13 234
14496.27 261
14497.40 273
14498.54 256
14499.68 235
14500.81 250
14501.95 242
14503.08 238
14504.22 243
14505.36 273
14506.49 243
14507.63 251
14508.77 244
14509.90 255
14511.04 248
14512.18 256
14513.31 252
14514.45 266
14515.58 265
14516.72 264
14517.86 240
14519.00 289
14520.13 269
14521.27 245
14522.41 254
14523.54 260
14524.68 262
14525.82 252
14526.95 251
14528.09 250
14529.23 258
14530.37 254
14531.50 237
14532.64 267
14533.78 262
14534.91 243
14536.05 242
14537.19 234
14538.33 275
14539.46 247
14540.60 242
14541.74 218
14542.88 221
14544.02 246
14545.15 250
14546.29 249
14547.43 216
14548.57 231
14549.70 246
14550.84 247
14551.98 226
14553.12 214
14554.26 218
14555.39 240
14556.53 237
14557.67 239
14558.81 210
14559.95 231
14561.09 236
14562.22 255
14563.36 245
14564.50 221
14565.64 249
14566.78 237
14567.92 236
14569.06 224
14570.20 230
14571.33 243
14572.47 235
14573.61 241
14574.75 250
14575.89 236
14577.03 241
14578.17 245
14579.31 237
14580.45 265
14581.59 256
14582.72 257
14583.86 244
14585.00 243
14586.14 224
14587.28 236
14588.42 222
14589.56 222
14590.70 247
14591.84 245
14592.98 231
14594.12 203
14595.26 233
14596.40 246
14597.54 243
14598.68 261
14599.82 249
14600.96 230
14602.10 235
14603.24 231
14604.38 241
14605.52 236
14606.66 247
14607.80 264
14608.94 246
14610.08 242
14611.22 233
14612.36 254
14613.50 232
14614.64 219
14615.78 222
14616.92 260
14618.06 229
14619.20 245
14620.34 252
14621.49 280
14622.63 236
14623.77 256
14624.91 271
14626.05 248
14627.19 228
14628.33 248
14629.47 234
14630.61 217
14631.75 231
14632.90 240
14634.04 261
14635.18 246
14636.32 230
14637.46 232
14638.60 238
14639.74 235
14640.88 237
14642.03 236
14643.17 237
14644.31 226
14645.45 230
14646.59 234
14647.73 236
14648.88 239
14650.02 212
14651.16 250
14652.30 233
14653.44 221
14654.59 230
14655.73 243
14656.87 232
14658.01 232
14659.16 234
14660.30 231
14661.44 208
14662.58 225
14663.72 228
14664.87 235
14666.01 215
14667.15 205
14668.29 235
14669.44 227
14670.58 220
14671.72 210
14672.87 212
14674.01 224
14675.15 236
14676.29 233
14677.44 232
14678.58 216
14679.72 222
14680.87 253
14682.01 218
14683.15 210
14684.30 202
14685.44 244
14686.58 214
14687.73 234
14688.87 238
14690.01 213
14691.16 202
14692.30 222
14693.44 221
14694.59 262
14695.73 229
14696.87 206
14698.02 208
14699.16 226
14700.30 219
14701.45 195
14702.59 229
14703.74 222
14704.88 226
14706.02 225
14707.17 208
14708.31 201
14709.46 234
14710.60 239
14711.75 213
14712.89 214
14714.03 232
14715.18 229
14716.32 214
14717.47 198
14718.61 194
14719.76 231
14720.90 225
14722.05 229
14723.19 217
14724.34 232
14725.48 220
14726.63 227
14727.77 256
14728.92 215
14730.06 212
14731.21 214
14732.35 232
14733.50 230
14734.64 222
14735.79 216
14736.93 234
14738.08 223
14739.22 221
14740.37 236
14741.51 228
14742.66 211
14743.80 203
14744.95 236
14746.09 236
14747.24 223
14748.39 223
14749.53 240
14750.68 221
14751.82 207
14752.97 218
14754.11 234
14755.26 182
14756.41 219
14757.55 220
14758.70 240
14759.85 218
14760.99 227
14762.14 231
14763.28 227
14764.43 198
14765.58 225
14766.72 204
14767.87 205
14769.02 217
14770.16 213
14771.31 248
14772.46 231
14773.60 238
14774.75 229
14775.90 220
14777.04 214
14778.19 223
14779.34 219
14780.48 205
14781.63 229
14782.78 231
14783.92 220
14785.07 209
14786.22 223
14787.37 189
14788.51 212
14789.66 210
14790.81 214
14791.96 201
14793.10 206
14794.25 219
14795.40 206
14796.54 209
14797.69 209
14798.84 194
14799.99 220
14801.14 214
14802.28 219
14803.43 227
14804.58 233
14805.73 224
14806.88 210
14808.02 204
14809.17 217
14810.32 226
14811.47 213
14812.62 232
14813.76 208
14814.91 206
14816.06 209
14817.21 224
14818.36 237
14819.51 214
14820.65 205
14821.80 232
14822.95 214
14824.10 213
14825.25 204
14826.40 183
14827.55 219
14828.69 195
14829.84 190
14830.99 203
14832.14 209
14833.29 198
14834.44 233
14835.59 202
14836.74 189
14837.89 200
14839.04 208
14840.19 200
14841.33 205
14842.48 233
14843.63 228
14844.78 211
14845.93 199
14847.08 205
14848.23 195
14849.38 215
14850.53 217
14851.68 203
14852.83 214
14853.98 183
14855.13 206
14856.28 213
14857.43 232
14858.58 210
14859.73 214
14860.88 206
14862.03 227
14863.18 195
14864.33 190
14865.48 197
14866.63 232
14867.78 222
14868.93 217
14870.08 204
14871.23 214
14872.38 202
14873.53 202
14874.68 239
14875.83 217
14876.98 229
14878.14 199
14879.29 191
14880.44 224
14881.59 219
14882.74 209
14883.89 220
14885.04 206
14886.19 206
14887.34 192
14888.49 200
14889.64 208
14890.80 201
14891.95 234
14893.10 214
14894.25 228
14895.40 207
14896.55 209
14897.70 219
14898.86 224
14900.01 221
14901.16 212
14902.31 190
14903.46 192
14904.61 206
14905.77 208
14906.92 200
14908.07 207
14909.22 206
14910.37 218
14911.53 211
14912.68 240
14913.83 225
14914.98 207
14916.13 210
14917.29 198
14918.44 202
14919.59 207
14920.74 199
14921.90 208
14923.05 214
14924.20 185
14925.35 212
14926.51 213
14927.66 202
14928.81 220
14929.96 223
14931.12 211
14932.27 205
14933.42 204
14934.57 210
14935.73 216
14936.88 206
14938.03 207
14939.19 218
14940.34 213
14941.49 204
14942.65 216
14943.80 207
14944.95 210
14946.11 214
14947.26 230
14948.41 220
14949.57 189
14950.72 216
14951.87 222
14953.03 240
14954.18 185
14955.33 190
14956.49 194
14957.64 222
14958.80 208
14959.95 223
14961.10 210
14962.26 208
14963.41 216
14964.57 223
14965.72 215
14966.87 214
14968.03 212
14969.18 193
14970.34 211
14971.49 208
14972.65 223
14973.80 206
14974.95 217
14976.11 196
14977.26 229
14978.42 224
14979.57 221
14980.73 219
14981.88 203
14983.04 217
14984.19 226
14985.35 229
14986.50 199
14987.66 236
14988.81 213
14989.97 230
14991.12 198
14992.28 202
14993.43 202
14994.59 230
14995.74 220
14996.90 216
14998.05 223
14999.21 231
15000.36 223
15001.52 221
15002.67 223
15003.83 209
15004.99 228
15006.14 209
15007.30 229
15008.45 188
15009.61 193
15010.76 213
15011.92 239
15013.08 221
15014.23 207
15015.39 208
15016.54 218
15017.70 218
15018.86 199
15020.01 211
15021.17 208
15022.32 233
15023.48 224
15024.64 194
15025.79 177
15026.95 207
15028.11 222
15029.26 219
15030.42 209
15031.58 213
15032.73 199
15033.89 182
15035.05 216
15036.20 185
15037.36 197
15038.52 213
15039.67 227
15040.83 203
15041.99 216
15043.15 208
15044.30 221
15045.46 212
15046.62 224
15047.77 203
15048.93 215
15050.09 211
15051.25 196
15052.40 214
15053.56 226
15054.72 197
15055.88 213
15057.03 218
15058.19 211
15059.35 200
15060.51 203
15061.66 204
15062.82 198
15063.98 201
15065.14 202
15066.30 227
15067.45 196
15068.61 205
15069.77 207
15070.93 200
15072.09 217
15073.24 211
15074.40 242
15075.56 218
15076.72 214
15077.88 213
15079.04 206
15080.20 194
15081.35 229
15082.51 197
15083.67 214
15084.83 202
15085.99 199
15087.15 214
15088.31 206
15089.46 205
15090.62 206
15091.78 213
15092.94 240
15094.10 192
15095.26 217
15096.42 215
15097.58 211
15098.74 209
15099.90 190
15101.06 210
15102.22 225
15103.37 231
15104.53 197
15105.69 229
15106.85 208
15108.01 207
15109.17 208
15110.33 186
15111.49 215
15112.65 212
15113.81 214
15114.97 198
15116.13 204
15117.29 193
15118.45 232
15119.61 218
15120.77 215
15121.93 200
15123.09 201
15124.25 206
15125.41 196
15126.57 212
15127.73 213
15128.89 217
15130.05 198
15131.21 216
15132.37 204
15133.53 190
15134.69 191
15135.86 195
15137.02 202
15138.18 209
15139.34 209
15140.50 214
15141.66 203
15142.82 195
15143.98 232
15145.14 224
15146.30 215
15147.46 192
15148.63 214
15149.79 239
15150.95 185
15152.11 192
15153.27 196
15154.43 198
15155.59 212
15156.75 223
15157.92 234
15159.08 221
15160.24 203
15161.40 200
15162.56 211
15163.72 245
15164.89 202
15166.05 209
15167.21 196
15168.37 201
15169.53 155
15170.69 200
15171.86 198
15173.02 211
15174.18 217
15175.34 206
15176.51 212
15177.67 188
15178.83 218
15179.99 192
15181.15 210
15182.32 215
15183.48 204
15184.64 203
15185.80 216
15186.97 201
15188.13 231
15189.29 219
15190.46 185
15191.62 213
15192.78 210
15193.94 240
15195.11 216
15196.27 236
15197.43 220
15198.60 223
15199.76 229
15200.92 220
15202.08 214
15203.25 225
15204.41 218
15205.57 214
15206.74 224
15207.90 212
15209.06 202
15210.23 217
15211.39 226
15212.56 223
15213.72 231
15214.88 229
15216.05 228
15217.21 233
15218.37 207
15219.54 223
15220.70 203
15221.87 225
15223.03 216
15224.19 216
15225.36 231
15226.52 231
15227.69 245
15228.85 249
15230.01 207
15231.18 226
15232.34 219
15233.51 198
15234.67 220
15235.84 229
15237.00 208
15238.16 228
15239.33 203
15240.49 203
15241.66 199
15242.82 199
15243.99 244
15245.15 211
15246.32 222
15247.48 225
15248.65 224
15249.81 225
15250.98 218
15252.14 205
15253.31 209
15254.47 215
15255.64 202
15256.80 204
15257.97 231
15259.13 224
15260.30 208
15261.46 223
15262.63 227
15263.80 206
15264.96 201
15266.13 227
15267.29 204
15268.46 215
15269.62 231
15270.79 207
15271.96 208
15273.12 206
15274.29 233
15275.45 227
15276.62 204
15277.79 205
15278.95 238
15280.12 225
15281.28 207
15282.45 199
15283.62 194
15284.78 208
15285.95 191
15287.12 215
15288.28 217
15289.45 189
15290.62 230
15291.78 206
15292.95 197
15294.12 212
15295.28 195
15296.45 190
15297.62 210
15298.78 208
15299.95 216
15301.12 242
15302.28 205
15303.45 216
15304.62 209
15305.78 217
15306.95 186
15308.12 193
15309.29 229
15310.45 238
15311.62 199
15312.79 201
15313.96 225
15315.12 210
15316.29 207
15317.46 188
15318.63 200
15319.79 185
15320.96 208
15322.13 215
15323.30 202
15324.46 202
15325.63 195
15326.80 212
15327.97 201
15329.14 212
15330.30 204
15331.47 200
15332.64 209
15333.81 173
15334.98 204
15336.14 208
15337.31 199
15338.48 207
15339.65 224
15340.82 226
15341.99 209
15343.16 203
15344.32 200
15345.49 208
15346.66 203
15347.83 206
15349.00 225
15350.17 198
15351.34 182
15352.51 201
15353.67 193
15354.84 206
15356.01 194
15357.18 224
15358.35 230
15359.52 206
15360.69 227
15361.86 216
15363.03 201
15364.20 198
15365.37 215
15366.54 213
15367.71 202
15368.87 214
15370.04 232
15371.21 224
15372.38 205
15373.55 206
15374.72 184
15375.89 214
15377.06 227
15378.23 218
15379.40 215
15380.57 212
15381.74 218
15382.91 213
15384.08 235
15385.25 198
15386.42 180
15387.59 194
15388.76 230
15389.93 227
15391.10 232
15392.27 221
15393.44 192
15394.62 185
15395.79 204
15396.96 216
15398.13 213
15399.30 212
15400.47 211
15401.64 196
15402.81 207
15403.98 207
15405.15 196
15406.32 188
15407.49 202
15408.66 212
15409.84 207
15411.01 207
15412.18 200
15413.35 202
15414.52 214
15415.69 191
15416.86 206
15418.03 228
15419.21 222
15420.38 185
15421.55 206
15422.72 212
15423.89 210
15425.06 209
15426.24 231
15427.41 206
15428.58 209
15429.75 199
15430.92 177
15432.09 211
15433.27 203
15434.44 208
15435.61 221
15436.78 211
15437.96 185
15439.13 194
15440.30 222
15441.47 183
15442.64 198
15443.82 229
15444.99 223
15446.16 190
15447.33 171
15448.51 199
15449.68 211
15450.85 205
15452.02 209
15453.20 204
15454.37 188
15455.54 196
15456.72 196
15457.89 207
15459.06 191
15460.23 190
15461.41 223
15462.58 211
15463.75 195
15464.93 167
15466.10 201
15467.27 208
15468.45 197
15469.62 200
15470.79 202
15471.97 187
15473.14 187
15474.31 212
15475.49 201
15476.66 198
15477.83 186
15479.01 212
15480.18 201
15481.36 204
15482.53 187
15483.70 201
15484.88 191
15486.05 197
15487.23 204
15488.40 191
15489.57 184
15490.75 176
15491.92 204
15493.10 201
15494.27 223
15495.44 202
15496.62 213
15497.79 208
15498.97 213
15500.14 195
15501.32 186
15502.49 193
15503.67 201
15504.84 194
15506.02 201
15507.19 197
15508.36 169
15509.54 192
15510.71 194
15511.89 201
15513.06 205
15514.24 203
15515.41 195
15516.59 199
15517.77 185
15518.94 218
15520.12 206
15521.29 202
15522.47 209
15523.64 188
15524.82 201
15525.99 191
15527.17 223
15528.34 221
15529.52 199
15530.69 201
15531.87 213
15533.05 209
15534.22 189
15535.40 206
15536.57 205
15537.75 217
15538.93 224
15540.10 190
15541.28 198
15542.45 199
15543.63 188
15544.81 212
15545.98 211
15547.16 212
15548.33 192
15549.51 227
15550.69 209
15551.86 200
15553.04 211
15554.22 231
15555.39 208
15556.57 200
15557.75 207
15558.92 223
15560.10 222
15561.28 188
15562.45 205
15563.63 210
15564.81 207
15565.99 211
15567.16 242
15568.34 204
15569.52 205
15570.69 205
15571.87 196
15573.05 216
15574.23 206
15575.40 214
15576.58 211
15577.76 195
15578.93 196
15580.11 225
15581.29 206
15582.47 209
15583.65 204
15584.82 213
15586.00 212
15587.18 203
15588.36 203
15589.53 214
15590.71 198
15591.89 225
15593.07 213
15594.25 206
15595.42 212
15596.60 208
15597.78 221
15598.96 220
15600.14 220
15601.32 192
15602.49 231
15603.67 229
15604.85 223
15606.03 194
15607.21 217
15608.39 236
15609.56 238
15610.74 216
15611.92 247
15613.10 229
15614.28 235
15615.46 238
15616.64 239
15617.82 210
15619.00 228
15620.17 228
15621.35 238
15622.53 221
15623.71 223
15624.89 221
15626.07 233
15627.25 229
15628.43 235
15629.61 234
15630.79 242
15631.97 207
15633.15 246
15634.33 213
15635.51 222
15636.69 233
15637.87 218
15639.05 249
15640.22 227
15641.40 218
15642.58 239
15643.76 242
15644.94 244
15646.12 222
15647.30 249
15648.48 226
15649.66 232
15650.85 236
15652.03 223
15653.21 214
15654.39 204
15655.57 238
15656.75 234
15657.93 230
15659.11 223
15660.29 232
15661.47 231
15662.65 231
15663.83 254
15665.01 238
15666.19 206
15667.37 215
15668.55 226
15669.73 216
15670.92 209
15672.10 218
15673.28 261
15674.46 246
15675.64 242
15676.82 228
15678.00 221
15679.18 202
15680.36 211
15681.55 212
15682.73 233
15683.91 189
15685.09 210
15686.27 234
15687.45 228
15688.63 213
15689.82 231
15691.00 234
15692.18 227
15693.36 227
15694.54 224
15695.73 238
15696.91 227
15698.09 235
15699.27 237
15700.45 222
15701.64 227
15702.82 203
15704.00 241
15705.18 242
15706.36 198
15707.55 227
15708.73 215
15709.91 230
15711.09 224
15712.28 211
15713.46 235
15714.64 243
15715.82 209
15717.01 227
15718.19 223
15719.37 224
15720.55 212
15721.74 217
15722.92 214
15724.10 225
15725.29 223
15726.47 241
15727.65 228
15728.84 231
15730.02 241
15731.20 228
15732.39 208
15733.57 251
15734.75 238
15735.94 246
15737.12 227
15738.30 267
15739.49 251
15740.67 245
15741.85 222
15743.04 241
15744.22 247
15745.40 231
15746.59 235
15747.77 239
15748.96 223
15750.14 204
15751.32 222
15752.51 225
15753.69 253
15754.88 219
15756.06 219
15757.24 218
15758.43 220
15759.61 219
15760.80 211
15761.98 244
15763.17 231
15764.35 198
15765.53 211
15766.72 214
15767.90 206
15769.09 235
15770.27 229
15771.46 228
15772.64 220
15773.83 231
15775.01 235
15776.20 232
15777.38 225
15778.57 210
15779.75 216
15780.94 241
15782.12 222
15783.31 226
15784.49 230
15785.68 202
15786.86 224
15788.05 229
15789.23 221
15790.42 211
15791.60 210
15792.79 237
15793.98 245
15795.16 229
15796.35 219
15797.53 247
15798.72 232
15799.90 214
15801.09 186
15802.28 216
15803.46 219
15804.65 201
15805.83 213
15807.02 221
15808.21 221
15809.39 219
15810.58 184
15811.76 211
15812.95 216
15814.14 212
15815.32 218
15816.51 220
15817.70 203
15818.88 234
15820.07 206
15821.26 230
15822.44 208
15823.63 222
15824.82 216
15826.00 216
15827.19 220
15828.38 208
15829.56 205
15830.75 219
15831.94 220
15833.12 222
15834.31 252
15835.50 203
15836.69 223
15837.87 214
15839.06 210
15840.25 232
15841.44 230
15842.62 235
15843.81 215
15845.00 217
15846.18 223
15847.37 226
15848.56 201
15849.75 213
15850.94 207
15852.12 217
15853.31 209
15854.50 212
15855.69 200
15856.87 190
15858.06 228
15859.25 193
15860.44 225
15861.63 193
15862.81 207
15864.00 207
15865.19 220
15866.38 207
15867.57 212
15868.76 223
15869.94 219
15871.13 216
15872.32 206
15873.51 223
15874.70 201
15875.89 217
15877.08 214
15878.26 212
15879.45 209
15880.64 232
15881.83 214
15883.02 198
15884.21 198
15885.40 217
15886.59 200
15887.78 211
15888.97 207
15890.15 207
15891.34 214
15892.53 219
15893.72 213
15894.91 233
15896.10 228
15897.29 212
15898.48 225
15899.67 226
15900.86 220
15902.05 199
15903.24 221
15904.43 206
15905.62 213
15906.81 221
15908.00 212
15909.19 200
15910.38 199
15911.57 212
15912.76 220
15913.95 221
15915.14 214
15916.33 216
15917.52 197
15918.71 220
15919.90 230
15921.09 217
15922.28 215
15923.47 227
15924.66 210
15925.85 215
15927.04 205
15928.23 188
15929.42 235
15930.61 221
15931.80 213
15932.99 198
15934.18 223
15935.38 225
15936.57 207
15937.76 188
15938.95 214
15940.14 208
15941.33 200
15942.52 197
15943.71 215
15944.90 191
15946.10 206
15947.29 209
15948.48 215
15949.67 202
15950.86 209
15952.05 195
15953.24 224
15954.44 207
15955.63 184
15956.82 207
15958.01 226
15959.20 223
15960.39 189
15961.59 200
15962.78 195
15963.97 206
15965.16 191
15966.35 199
15967.55 216
15968.74 198
15969.93 195
15971.12 203
15972.31 219
15973.51 189
15974.70 214
15975.89 199
15977.08 205
15978.28 200
15979.47 196
15980.66 194
15981.85 189
15983.05 199
15984.24 229
15985.43 207
15986.62 199
15987.82 211
15989.01 206
15990.20 195
15991.40 198
15992.59 185
15993.78 199
15994.98 193
15996.17 185
15997.36 213
15998.55 193
15999.75 202
16000.94 191
16002.13 203
16003.33 202
16004.52 185
16005.72 193
16006.91 177
16008.10 197
16009.30 207
16010.49 191
16011.68 193
16012.88 207
16014.07 170
16015.26 205
16016.46 174
16017.65 203
16018.85 195
16020.04 190
16021.23 215
16022.43 185
16023.62 185
16024.82 208
16026.01 179
16027.21 183
16028.40 186
16029.59 169
16030.79 195
16031.98 203
16033.18 210
16034.37 211
16035.57 167
16036.76 183
16037.96 192
16039.15 204
16040.35 168
16041.54 205
16042.73 196
16043.93 197
16045.12 183
16046.32 182
16047.51 200
16048.71 198
16049.91 183
16051.10 190
16052.30 171
16053.49 188
16054.69 176
16055.88 199
16057.08 192
16058.27 180
16059.47 205
16060.66 197
16061.86 187
16063.05 178
16064.25 190
16065.45 182
16066.64 205
16067.84 195
16069.03 203
16070.23 188
16071.42 174
16072.62 191
16073.82 185
16075.01 185
16076.21 188
16077.41 187
16078.60 190
16079.80 190
16080.99 189
16082.19 206
16083.39 184
16084.58 199
16085.78 186
16086.98 189
16088.17 179
16089.37 185
16090.57 181
16091.76 209
16092.96 193
16094.16 190
16095.35 180
16096.55 188
16097.75 174
16098.94 167
16100.14 177
16101.34 181
16102.53 174
16103.73 158
16104.93 183
16106.13 178
16107.32 183
16108.52 186
16109.72 202
16110.92 199
16112.11 194
16113.31 197
16114.51 203
16115.71 198
16116.90 178
16118.10 175
16119.30 193
16120.50 176
16121.69 201
16122.89 192
16124.09 192
16125.29 186
16126.49 182
16127.68 189
16128.88 197
16130.08 202
16131.28 190
16132.48 187
16133.67 175
16134.87 175
16136.07 191
16137.27 194
16138.47 167
16139.67 198
16140.86 197
16142.06 174
16143.26 181
16144.46 174
16145.66 187
16146.86 155
16148.06 181
16149.26 195
16150.45 184
16151.65 175
16152.85 165
16154.05 185
16155.25 206
16156.45 204
16157.65 213
16158.85 177
16160.05 163
16161.25 197
16162.45 198
16163.64 171
16164.84 185
16166.04 170
16167.24 184
16168.44 195
16169.64 159
16170.84 175
16172.04 191
16173.24 193
16174.44 187
16175.64 179
16176.84 192
16178.04 189
16179.24 180
16180.44 174
16181.64 192
16182.84 188
16184.04 171
16185.24 164
16186.44 166
16187.64 172
16188.84 190
16190.04 198
16191.24 181
16192.44 194
16193.64 182
16194.84 187
16196.04 200
16197.24 185
16198.44 189
16199.65 199
16200.85 191
16202.05 188
16203.25 202
16204.45 194
16205.65 184
16206.85 184
16208.05 177
16209.25 172
16210.45 183
16211.65 192
16212.86 196
16214.06 171
16215.26 156
16216.46 197
16217.66 191
16218.86 167
16220.06 188
16221.27 194
16222.47 204
16223.67 177
16224.87 173
16226.07 187
16227.27 167
16228.48 173
16229.68 199
16230.88 201
16232.08 180
16233.28 173
16234.48 194
16235.69 185
16236.89 161
16238.09 194
16239.29 215
16240.50 203
16241.70 200
16242.90 196
16244.10 186
16245.30 187
16246.51 186
16247.71 201
16248.91 192
16250.11 207
16251.32 197
16252.52 185
16253.72 197
16254.92 203
16256.13 191
16257.33 206
16258.53 205
16259.74 223
16260.94 193
16262.14 180
16263.35 183
16264.55 183
16265.75 197
16266.95 164
16268.16 199
16269.36 191
16270.56 202
16271.77 183
16272.97 195
16274.17 199
16275.38 202
16276.58 183
16277.79 197
16278.99 189
16280.19 181
16281.40 209
16282.60 179
16283.80 211
16285.01 189
16286.21 186
16287.42 209
16288.62 211
16289.82 200
16291.03 191
16292.23 189
16293.44 202
16294.64 197
16295.84 210
16297.05 195
16298.25 189
16299.46 191
16300.66 213
16301.87 224
16303.07 188
16304.27 205
16305.48 210
16306.68 208
16307.89 200
16309.09 182
16310.30 176
16311.50 194
16312.71 191
16313.91 196
16315.12 178
16316.32 180
16317.53 191
16318.73 190
16319.94 190
16321.14 180
16322.35 193
16323.55 196
16324.76 182
16325.96 195
16327.17 194
16328.38 193
16329.58 199
16330.79 195
16331.99 180
16333.20 179
16334.40 182
16335.61 174
16336.81 185
16338.02 174
16339.23 173
16340.43 195
16341.64 205
16342.84 187
16344.05 182
16345.26 196
16346.46 201
16347.67 199
16348.87 178
16350.08 182
16351.29 195
16352.49 198
16353.70 194
16354.91 183
16356.11 183
16357.32 176
16358.53 170
16359.73 187
16360.94 180
16362.15 176
16363.35 179
16364.56 181
16365.77 189
16366.97 181
16368.18 196
16369.39 197
16370.59 176
16371.80 180
16373.01 176
16374.21 213
16375.42 192
16376.63 173
16377.84 169
16379.04 170
16380.25 174
16381.46 172
16382.67 187
16383.87 187
16385.08 168
16386.29 195
16387.50 183
16388.70 175
16389.91 188
16391.12 195
16392.33 191
16393.53 162
16394.74 181
16395.95 170
16397.16 176
16398.37 185
16399.57 177
16400.78 168
16401.99 177
16403.20 181
16404.41 191
16405.62 178
16406.82 155
16408.03 184
16409.24 190
16410.45 179
16411.66 183
16412.87 181
16414.07 171
16415.28 162
16416.49 170
16417.70 164
16418.91 183
16420.12 176
16421.33 172
16422.54 168
16423.75 182
16424.95 175
16426.16 161
16427.37 168
16428.58 188
16429.79 163
16431.00 181
16432.21 170
16433.42 177
16434.63 182
16435.84 173
16437.05 176
16438.26 173
16439.47 179
16440.68 177
16441.88 176
16443.09 151
16444.30 169
16445.51 166
16446.72 174
16447.93 171
16449.14 161
16450.35 177
16451.56 192
16452.77 162
16453.98 181
16455.19 167
16456.40 178
16457.61 200
16458.82 173
16460.03 178
16461.24 166
16462.45 168
16463.67 170
16464.88 174
16466.09 181
16467.30 178
16468.51 184
16469.72 186
16470.93 197
16472.14 192
16473.35 168
16474.56 167
16475.77 186
16476.98 186
16478.19 174
16479.40 193
16480.62 189
16481.83 181
16483.04 165
16484.25 182
16485.46 176
16486.67 161
16487.88 149
16489.09 169
16490.31 180
16491.52 176
16492.73 168
16493.94 181
16495.15 146
16496.36 144
16497.57 158
16498.79 179
16500.00 168
16501.21 172
16502.42 163
16503.63 168
16504.85 161
16506.06 181
16507.27 167
16508.48 179
16509.69 149
16510.91 186
16512.12 178
16513.33 176
16514.54 165
16515.76 160
16516.97 171
16518.18 164
16519.39 177
16520.60 155
16521.82 172
16523.03 191
16524.24 166
16525.46 173
16526.67 176
16527.88 162
16529.09 155
16530.31 180
16531.52 189
16532.73 163
16533.95 163
16535.16 166
16536.37 149
16537.58 164
16538.80 157
16540.01 169
16541.22 163
16542.44 146
16543.65 163
16544.86 159
16546.08 183
16547.29 162
16548.50 173
16549.72 159
16550.93 168
16552.15 163
16553.36 154
16554.57 179
16555.79 177
16557.00 178
16558.21 173
16559.43 172
16560.64 168
16561.86 150
16563.07 181
16564.28 172
16565.50 168
16566.71 171
16567.93 176
16569.14 168
16570.36 167
16571.57 175
16572.78 174
16574.00 158
16575.21 160
16576.43 206
16577.64 177
16578.86 160
16580.07 164
16581.29 182
16582.50 168
16583.72 185
16584.93 176
16586.15 160
16587.36 166
16588.58 172
16589.79 192
16591.01 156
16592.22 169
16593.44 173
16594.65 190
16595.87 174
16597.08 159
16598.30 180
16599.51 178
16600.73 171
16601.94 170
16603.16 171
16604.37 163
16605.59 170
16606.81 175
16608.02 175
16609.24 148
16610.45 167
16611.67 163
16612.89 190
16614.10 178
16615.32 168
16616.53 176
16617.75 159
16618.97 174
16620.18 163
16621.40 163
16622.61 174
16623.83 167
16625.05 146
16626.26 154
16627.48 166
16628.70 184
16629.91 183
16631.13 181
16632.35 179
16633.56 171
16634.78 172
16636.00 182
16637.21 175
16638.43 159
16639.65 175
16640.86 170
16642.08 174
16643.30 166
16644.51 159
16645.73 156
16646.95 174
16648.17 163
16649.38 164
16650.60 149
16651.82 155
16653.03 163
16654.25 182
16655.47 165
16656.69 162
16657.90 181
16659.12 170
16660.34 155
16661.56 160
16662.77 161
16663.99 169
16665.21 180
16666.43 159
16667.65 157
16668.86 162
16670.08 155
16671.30 161
16672.52 149
16673.74 156
16674.95 164
16676.17 180
16677.39 158
16678.61 154
16679.83 179
16681.05 171
16682.26 177
16683.48 163
16684.70 163
16685.92 166
16687.14 180
16688.36 173
16689.58 151
16690.79 187
16692.01 169
16693.23 166
16694.45 171
16695.67 145
16696.89 141
16698.11 149
16699.33 134
16700.55 142
16701.76 170
16702.98 165
16704.20 170
16705.42 166
16706.64 144
16707.86 160
16709.08 146
16710.30 141
16711.52 182
16712.74 176
16713.96 160
16715.18 165
16716.40 159
16717.62 151
16718.84 158
16720.06 176
16721.28 169
16722.50 160
16723.72 163
16724.94 144
16726.16 154
16727.38 150
16728.60 137
16729.82 171
16731.04 170
16732.26 158
16733.48 158
16734.70 168
16735.92 147
16737.14 151
16738.36 178
16739.58 170
16740.80 152
16742.02 151
16743.24 157
16744.46 154
16745.68 160
16746.90 159
16748.12 176
16749.35 157
16750.57 150
16751.79 172
16753.01 164
16754.23 166
16755.45 152
16756.67 172
16757.89 153
16759.11 153
16760.33 157
16761.56 160
16762.78 151
16764.00 163
16765.22 143
16766.44 171
16767.66 175
16768.88 172
16770.11 178
16771.33 155
16772.55 153
16773.77 145
16774.99 178
16776.22 145
16777.44 155
16778.66 154
16779.88 181
16781.10 163
16782.33 164
16783.55 147
16784.77 174
16785.99 177
16787.21 180
16788.44 165
16789.66 158
16790.88 130
16792.10 162
16793.33 162
16794.55 155
16795.77 156
16796.99 172
16798.22 160
16799.44 152
16800.66 155
16801.88 163
16803.11 185
16804.33 168
16805.55 174
16806.78 171
16808.00 166
16809.22 166
16810.44 144
16811.67 170
16812.89 163
16814.11 182
16815.34 177
16816.56 188
16817.78 155
16819.01 150
16820.23 143
16821.45 171
16822.68 175
16823.90 171
16825.13 166
16826.35 143
16827.57 167
16828.80 171
16830.02 182
16831.24 180
16832.47 171
16833.69 164
16834.92 148
16836.14 146
16837.36 166
16838.59 172
16839.81 170
16841.04 174
16842.26 169
16843.48 165
16844.71 162
16845.93 156
16847.16 189
16848.38 158
16849.61 165
16850.83 168
16852.06 194
16853.28 172
16854.51 160
16855.73 164
16856.95 180
16858.18 183
16859.40 162
16860.63 178
16861.85 175
16863.08 179
16864.30 172
16865.53 171
16866.75 176
16867.98 179
16869.21 166
16870.43 168
16871.66 176
16872.88 185
16874.11 166
16875.33 161
16876.56 192
16877.78 175
16879.01 171
16880.23 165
16881.46 164
16882.69 168
16883.91 167
16885.14 164
16886.36 158
16887.59 176
16888.81 193
16890.04 169
16891.27 167
16892.49 189
16893.72 173
16894.94 173
16896.17 169
16897.40 178
16898.62 172
16899.85 161
16901.08 166
16902.30 169
16903.53 164
16904.76 148
16905.98 176
16907.21 176
16908.44 171
16909.66 158
16910.89 167
16912.12 153
16913.34 149
16914.57 143
16915.80 170
16917.02 161
16918.25 141
16919.48 136
16920.70 167
16921.93 175
16923.16 149
16924.39 157
16925.61 157
16926.84 158
16928.07 165
16929.30 173
16930.52 159
16931.75 156
16932.98 178
16934.21 151
16935.43 189
16936.66 156
16937.89 159
16939.12 162
16940.34 162
16941.57 180
16942.80 167
16944.03 174
16945.26 151
16946.48 143
16947.71 171
16948.94 175
16950.17 173
16951.40 161
16952.62 155
16953.85 164
16955.08 155
16956.31 157
16957.54 167
16958.77 159
16959.99 156
16961.22 141
16962.45 163
16963.68 170
16964.91 154
16966.14 151
16967.37 155
16968.60 160
16969.82 160
16971.05 162
16972.28 163
16973.51 163
16974.74 170
16975.97 157
16977.20 176
16978.43 161
16979.66 156
16980.89 159
16982.11 151
16983.34 164
16984.57 163
16985.80 167
16987.03 161
16988.26 169
16989.49 162
16990.72 175
16991.95 182
16993.18 150
16994.41 163
16995.64 149
16996.87 162
16998.10 170
16999.33 179
17000.56 165
17001.79 138
17003.02 165
17004.25 165
17005.48 145
17006.71 164
17007.94 162
17009.17 168
17010.40 153
17011.63 153
17012.86 174
17014.09 159
17015.32 144
17016.55 163
17017.78 151
17019.01 150
17020.25 173
17021.48 169
17022.71 158
17023.94 158
17025.17 155
17026.40 163
17027.63 151
17028.86 157
17030.09 167
17031.32 164
17032.55 154
17033.79 148
17035.02 174
17036.25 178
17037.48 166
17038.71 183
17039.94 169
17041.17 151
17042.41 143
17043.64 157
17044.87 156
17046.10 168
17047.33 140
17048.56 155
17049.80 148
17051.03 149
17052.26 138
17053.49 177
17054.72 158
17055.95 162
17057.19 173
17058.42 164
17059.65 154
17060.88 164
17062.12 177
17063.35 182
17064.58 154
17065.81 153
17067.04 146
17068.28 178
17069.51 166
17070.74 168
17071.97 161
17073.21 161
17074.44 161
17075.67 167
17076.90 168
17078.14 146
17079.37 165
17080.60 163
17081.84 163
17083.07 150
17084.30 141
17085.54 160
17086.77 161
17088.00 161
17089.23 151
17090.47 149
17091.70 157
17092.93 142
17094.17 149
17095.40 151
17096.63 160
17097.87 162
17099.10 157
17100.34 163
17101.57 154
17102.80 145
17104.04 155
17105.27 163
17106.50 165
17107.74 145
17108.97 156
17110.21 139
17111.44 163
17112.67 157
17113.91 160
17115.14 152
17116.38 138
17117.61 157
17118.84 144
17120.08 149
17121.31 148
17122.55 142
17123.78 143
17125.02 152
17126.25 137
17127.48 156
17128.72 147
17129.95 150
17131.19 146
17132.42 155
17133.66 155
17134.89 155
17136.13 160
17137.36 170
17138.60 174
17139.83 157
17141.07 161
17142.30 161
17143.54 166
17144.77 157
17146.01 165
17147.24 159
17148.48 152
17149.71 164
17150.95 168
17152.19 148
17153.42 140
17154.66 164
17155.89 173
17157.13 154
17158.36 145
17159.60 160
17160.83 146
17162.07 139
17163.31 171
17164.54 148
17165.78 155
17167.01 148
17168.25 131
17169.49 155
17170.72 168
17171.96 165
17173.19 154
17174.43 155
17175.67 166
17176.90 138
17178.14 155
17179.38 156
17180.61 152
17181.85 164
17183.09 177
17184.32 171
17185.56 155
17186.80 165
17188.03 165
17189.27 167
17190.51 162
17191.74 157
17192.98 170
17194.22 140
17195.45 152
17196.69 160
17197.93 168
17199.16 151
17200.40 179
17201.64 176
17202.88 148
17204.11 159
17205.35 173
17206.59 168
17207.83 162
17209.06 149
17210.30 160
17211.54 158
17212.78 139
17214.01 156
17215.25 159
17216.49 158
17217.73 157
17218.96 161
17220.20 149
17221.44 177
17222.68 169
17223.92 160
17225.15 166
17226.39 145
17227.63 167
17228.87 155
17230.11 181
17231.35 159
17232.58 152
17233.82 160
17235.06 163
17236.30 144
17237.54 143
17238.78 166
17240.01 152
17241.25 150
17242.49 146
17243.73 148
17244.97 171
17246.21 155
17247.45 176
17248.69 164
17249.93 149
17251.16 167
17252.40 170
17253.64 170
17254.88 153
17256.12 153
17257.36 148
17258.60 147
17259.84 158
17261.08 166
17262.32 157
17263.56 151
17264.80 166
17266.04 154
17267.28 160
17268.51 155
17269.75 140
17270.99 138
17272.23 150
17273.47 148
17274.71 164
17275.95 152
17277.19 160
17278.43 153
17279.67 153
17280.91 158
17282.15 141
17283.39 142
17284.63 156
17285.87 170
17287.11 165
17288.35 158
17289.60 165
17290.84 166
17292.08 147
17293.32 154
17294.56 168
17295.80 168
17297.04 148
17298.28 153
17299.52 160
17300.76 159
17302.00 155
17303.24 150
17304.48 163
17305.72 137
17306.96 137
17308.21 138
17309.45 155
17310.69 145
17311.93 150
17313.17 161
17314.41 161
17315.65 146
17316.89 165
17318.14 171
17319.38 147
17320.62 148
17321.86 160
17323.10 168
17324.34 150
17325.59 156
17326.83 151
17328.07 143
17329.31 151
17330.55 145
17331.79 166
17333.04 160
17334.28 132
17335.52 143
17336.76 160
17338.00 148
17339.25 140
17340.49 171
17341.73 169
17342.97 150
17344.22 152
17345.46 149
17346.70 142
17347.94 149
17349.19 149
17350.43 134
17351.67 140
17352.91 139
17354.16 153
17355.40 167
17356.64 171
17357.88 154
17359.13 146
17360.37 145
17361.61 135
17362.86 146
17364.10 165
17365.34 147
17366.58 145
17367.83 147
17369.07 145
17370.31 160
17371.56 144
17372.80 139
17374.04 147
17375.29 139
17376.53 132
17377.78 156
17379.02 142
17380.26 150
17381.51 145
17382.75 160
17383.99 142
17385.24 134
17386.48 166
17387.72 173
17388.97 153
17390.21 124
17391.46 142
17392.70 140
17393.94 152
17395.19 152
17396.43 141
17397.68 143
17398.92 155
17400.17 153
17401.41 146
17402.65 149
17403.90 144
17405.14 160
17406.39 147
17407.63 139
17408.88 143
17410.12 152
17411.37 150
17412.61 149
17413.86 154
17415.10 158
17416.35 149
17417.59 155
17418.84 147
17420.08 152
17421.33 149
17422.57 146
17423.82 140
17425.06 143
17426.31 157
17427.55 152
17428.80 144
17430.04 140
17431.29 131
17432.53 132
17433.78 149
17435.03 156
17436.27 156
17437.52 176
17438.76 163
17440.01 166
17441.25 150
17442.50 169
17443.75 164
17444.99 150
17446.24 159
17447.48 168
17448.73 146
17449.98 144
17451.22 141
17452.47 138
17453.71 142
17454.96 147
17456.21 158
17457.45 170
17458.70 147
17459.95 143
17461.19 152
17462.44 164
17463.69 151
17464.93 154
17466.18 166
17467.43 171
17468.67 152
17469.92 137
17471.17 163
17472.41 148
17473.66 160
17474.91 146
17476.15 143
17477.40 143
17478.65 169
17479.90 167
17481.14 160
17482.39 152
17483.64 149
17484.88 162
17486.13 160
17487.38 147
17488.63 143
17489.87 155
17491.12 157
17492.37 154
17493.62 159
17494.86 159
17496.11 155
17497.36 151
17498.61 168
17499.86 156
17501.10 159
17502.35 151
17503.60 158
17504.85 144
17506.10 146
17507.34 158
17508.59 167
17509.84 149
17511.09 143
17512.34 163
17513.59 164
17514.83 140
17516.08 148
17517.33 155
17518.58 133
17519.83 159
17521.08 149
17522.33 159
17523.57 141
17524.82 157
17526.07 149
17527.32 153
17528.57 172
17529.82 168
17531.07 142
17532.32 147
17533.57 143
17534.82 154
17536.06 175
17537.31 147
17538.56 155
17539.81 160
17541.06 169
17542.31 156
17543.56 159
17544.81 178
17546.06 154
17547.31 154
17548.56 164
17549.81 174
17551.06 179
17552.31 147
17553.56 158
17554.81 156
17556.06 144
17557.31 159
17558.56 158
17559.81 161
17561.06 146
17562.31 144
17563.56 148
17564.81 182
17566.06 157
17567.31 161
17568.56 166
17569.81 165
17571.06 132
17572.31 152
17573.56 166
17574.81 152
17576.06 151
17577.31 146
17578.56 155
17579.81 152
17581.06 145
17582.31 140
17583.57 152
17584.82 167
17586.07 164
17587.32 161
17588.57 167
17589.82 156
17591.07 158
17592.32 163
17593.57 160
17594.83 163
17596.08 159
17597.33 163
17598.58 153
17599.83 152
17601.08 139
17602.33 156
17603.59 155
17604.84 170
17606.09 149
17607.34 172
17608.59 167
17609.84 149
17611.10 145
17612.35 147
17613.60 155
17614.85 166
17616.10 163
17617.36 140
17618.61 175
17619.86 158
17621.11 163
17622.36 154
17623.62 156
17624.87 146
17626.12 178
17627.37 157
17628.63 149
17629.88 135
17631.13 143
17632.38 159
17633.64 172
17634.89 152
17636.14 139
17637.39 162
17638.65 157
17639.90 170
17641.15 155
17642.41 162
17643.66 137
17644.91 157
17646.17 142
17647.42 154
17648.67 156
17649.92 174
17651.18 164
17652.43 143
17653.68 158
17654.94 148
17656.19 169
17657.44 156
17658.70 172
17659.95 164
17661.21 165
17662.46 137
17663.71 147
17664.97 147
17666.22 151
17667.47 157
17668.73 156
17669.98 151
17671.24 142
17672.49 143
17673.74 143
17675.00 150
17676.25 139
17677.51 155
17678.76 144
17680.02 159
17681.27 126
17682.52 150
17683.78 154
17685.03 152
17686.29 149
17687.54 159
17688.80 145
17690.05 164
17691.31 119
17692.56 140
17693.82 140
17695.07 148
17696.32 147
17697.58 150
17698.83 166
17700.09 149
17701.34 182
17702.60 149
17703.86 162
17705.11 161
17706.37 148
17707.62 161
17708.88 161
17710.13 160
17711.39 163
17712.64 147
17713.90 151
17715.15 160
17716.41 157
17717.66 154
17718.92 147
17720.18 157
17721.43 147
17722.69 139
17723.94 146
17725.20 156
17726.45 161
17727.71 156
17728.97 157
17730.22 169
17731.48 149
17732.74 147
17733.99 159
17735.25 133
17736.50 154
17737.76 150
17739.02 140
17740.27 161
17741.53 161
17742.79 167
17744.04 152
17745.30 174
17746.56 171
17747.81 179
17749.07 151
17750.33 135
17751.58 158
17752.84 149
17754.10 149
17755.35 170
17756.61 160
17757.87 161
17759.12 144
17760.38 153
17761.64 140
17762.90 146
17764.15 167
17765.41 150
17766.67 138
17767.93 157
17769.18 154
17770.44 161
17771.70 159
17772.96 163
17774.21 169
17775.47 136
17776.73 147
17777.99 138
17779.24 162
17780.50 150
17781.76 165
17783.02 164
17784.28 147
17785.53 147
17786.79 130
17788.05 174
17789.31 134
17790.57 158
17791.82 165
17793.08 145
17794.34 171
17795.60 162
17796.86 165
17798.12 153
17799.37 151
17800.63 168
17801.89 150
17803.15 138
17804.41 157
17805.67 133
17806.93 160
17808.19 144
17809.44 161
17810.70 146
17811.96 152
17813.22 155
17814.48 139
17815.74 147
17817.00 163
17818.26 155
17819.52 143
17820.78 145
17822.04 149
17823.29 156
17824.55 161
17825.81 145
17827.07 157
17828.33 148
17829.59 149
17830.85 144
17832.11 157
17833.37 147
17834.63 145
17835.89 143
17837.15 159
17838.41 150
17839.67 152
17840.93 159
17842.19 164
17843.45 157
17844.71 169
17845.97 165
17847.23 166
17848.49 139
17849.75 156
17851.01 147
17852.27 149
17853.53 139
17854.79 148
17856.05 143
17857.31 155
17858.57 151
17859.84 163
17861.10 158
17862.36 148
17863.62 154
17864.88 143
17866.14 156
17867.40 156
17868.66 155
17869.92 139
17871.18 141
17872.44 136
17873.71 148
17874.97 147
17876.23 146
17877.49 152
17878.75 163
17880.01 140
17881.27 160
17882.53 143
17883.80 149
17885.06 143
17886.32 161
17887.58 149
17888.84 155
17890.10 146
17891.37 148
17892.63 156
17893.89 154
17895.15 163
17896.41 144
17897.67 164
17898.94 156
17900.20 152
17901.46 137
17902.72 155
17903.99 169
17905.25 146
17906.51 148
17907.77 141
17909.03 144
17910.30 148
17911.56 136
17912.82 151
17914.08 140
17915.35 151
17916.61 147
17917.87 145
17919.14 136
17920.40 153
17921.66 152
17922.92 138
17924.19 133
17925.45 155
17926.71 140
17927.98 134
17929.24 144
17930.50 144
17931.76 159
17933.03 138
17934.29 137
17935.55 162
17936.82 147
17938.08 140
17939.34 147
17940.61 136
17941.87 155
17943.14 137
17944.40 135
17945.66 145
17946.93 158
17948.19 138
17949.45 128
17950.72 148
17951.98 129
17953.25 138
17954.51 131
17955.77 145
17957.04 133
17958.30 145
17959.57 143
17960.83 172
17962.09 146
17963.36 146
17964.62 138
17965.89 142
17967.15 131
17968.42 151
17969.68 140
17970.95 131
17972.21 123
17973.47 151
17974.74 145
17976.00 151
17977.27 147
17978.53 151
17979.80 140
17981.06 156
17982.33 157
17983.59 148
17984.86 141
17986.12 157
17987.39 123
17988.65 143
17989.92 138
17991.18 139
17992.45 145
17993.71 134
17994.98 117
17996.25 141
17997.51 154
17998.78 151
18000.04 162
18001.31 157
18002.57 155
18003.84 151
18005.10 139
18006.37 147
18007.64 136
18008.90 135
18010.17 137
18011.43 144
18012.70 148
18013.97 155
18015.23 151
18016.50 154
18017.76 174
18019.03 151
18020.30 144
18021.56 141
18022.83 147
18024.10 148
18025.36 158
18026.63 147
18027.90 136
18029.16 150
18030.43 137
18031.70 133
18032.96 141
18034.23 137
18035.50 148
18036.76 148
18038.03 138
18039.30 161
18040.56 155
18041.83 147
18043.10 157
18044.37 149
18045.63 145
18046.90 143
18048.17 143
18049.43 159
18050.70 135
18051.97 145
18053.24 150
18054.50 152
18055.77 149
18057.04 153
18058.31 141
18059.57 141
18060.84 130
18062.11 151
18063.38 159
18064.65 147
18065.91 139
18067.18 144
18068.45 136
18069.72 154
18070.98 156
18072.25 146
18073.52 138
18074.79 169
18076.06 162
18077.33 146
18078.59 145
18079.86 152
18081.13 128
18082.40 167
18083.67 145
18084.94 136
18086.21 141
18087.47 139
18088.74 138
18090.01 143
18091.28 144
18092.55 143
18093.82 146
18095.09 145
18096.36 150
18097.62 167
18098.89 141
18100.16 149
18101.43 143
18102.70 140
18103.97 146
18105.24 142
18106.51 155
18107.78 137
18109.05 138
18110.32 144
18111.59 156
18112.86 174
18114.13 134
18115.40 138
18116.66 156
18117.93 158
18119.20 156
18120.47 154
18121.74 143
18123.01 152
18124.28 153
18125.55 173
18126.82 151
18128.09 139
18129.36 146
18130.63 165
18131.90 148
18133.17 159
18134.44 142
18135.71 161
18136.99 163
18138.26 152
18139.53 144
18140.80 142
18142.07 170
18143.34 126
18144.61 142
18145.88 154
18147.15 148
18148.42 146
18149.69 156
18150.96 160
18152.23 140
18153.50 155
18154.78 152
18156.05 148
18157.32 143
18158.59 155
18159.86 141
18161.13 179
18162.40 149
18163.67 147
18164.94 153
18166.22 152
18167.49 167
18168.76 148
18170.03 140
18171.30 156
18172.57 157
18173.85 138
18175.12 132
18176.39 152
18177.66 150
18178.93 147
18180.20 156
18181.48 140
18182.75 155
18184.02 152
18185.29 161
18186.56 164
18187.84 156
18189.11 147
18190.38 145
18191.65 159
18192.93 160
18194.20 158
18195.47 139
18196.74 158
18198.02 150
18199.29 136
18200.56 148
18201.83 172
18203.11 143
18204.38 164
18205.65 134
18206.92 149
18208.20 158
18209.47 159
18210.74 159
18212.02 149
18213.29 151
18214.56 154
18215.84 149
18217.11 134
18218.38 152
18219.65 146
18220.93 167
18222.20 152
18223.47 136
18224.75 147
18226.02 175
18227.30 140
18228.57 159
18229.84 165
18231.12 146
18232.39 140
18233.66 141
18234.94 150
18236.21 138
18237.48 180
18238.76 139
18240.03 156
18241.31 155
18242.58 159
18243.86 146
18245.13 143
18246.40 166
18247.68 148
18248.95 162
18250.23 141
18251.50 128
18252.77 149
18254.05 160
18255.32 144
18256.60 156
18257.87 129
18259.15 142
18260.42 158
18261.70 144
18262.97 168
18264.25 139
18265.52 142
18266.80 154
18268.07 140
18269.35 141
18270.62 153
18271.90 145
18273.17 158
18274.45 141
18275.72 150
18277.00 131
18278.27 158
18279.55 136
18280.82 157
18282.10 139
18283.37 150
18284.65 144
18285.93 166
18287.20 148
18288.48 150
18289.75 135
18291.03 153
18292.30 145
18293.58 146
18294.86 161
18296.13 157
18297.41 137
18298.68 136
18299.96 153
18301.24 128
18302.51 147
18303.79 137
18305.06 162
18306.34 155
18307.62 156
18308.89 138
18310.17 148
18311.45 138
18312.72 151
18314.00 155
18315.28 130
18316.55 140
18317.83 137
18319.11 152
18320.38 134
18321.66 138
18322.94 135
18324.21 138
18325.49 132
18326.77 131
18328.04 131
18329.32 145
18330.60 154
18331.88 148
18333.15 167
18334.43 146
18335.71 147
18336.98 147
18338.26 155
18339.54 145
18340.82 144
18342.09 141
18343.37 148
18344.65 139
18345.93 146
18347.20 154
18348.48 154
18349.76 142
18351.04 128
18352.32 150
18353.59 132
18354.87 157
18356.15 138
18357.43 147
18358.71 127
18359.98 143
18361.26 129
18362.54 153
18363.82 128
18365.10 141
18366.38 134
18367.65 152
18368.93 141
18370.21 148
18371.49 151
18372.77 139
18374.05 141
18375.33 152
18376.60 138
18377.88 131
18379.16 149
18380.44 134
18381.72 170
18383.00 147
18384.28 138
18385.56 158
18386.84 150
18388.11 138
18389.39 152
18390.67 139
18391.95 142
18393.23 133
18394.51 132
18395.79 147
18397.07 133
18398.35 168
18399.63 137
18400.91 134
18402.19 135
18403.47 146
18404.75 151
18406.03 145
18407.31 141
18408.59 129
18409.87 138
18411.15 161
18412.43 152
18413.71 153
18414.99 128
18416.27 135
18417.55 153
18418.83 152
18420.11 143
18421.39 138
18422.67 144
18423.95 155
18425.23 161
18426.51 140
18427.79 139
18429.07 138
18430.35 135
18431.63 145
18432.91 156
18434.19 175
18435.47 132
18436.75 155
18438.04 143
18439.32 144
18440.60 155
18441.88 156
18443.16 130
18444.44 173
18445.72 149
18447.00 157
18448.28 128
18449.57 142
18450.85 116
18452.13 142
18453.41 160
18454.69 128
18455.97 151
18457.25 133
18458.54 161
18459.82 147
18461.10 149
18462.38 140
18463.66 157
18464.94 168
18466.23 154
18467.51 139
18468.79 147
18470.07 143
18471.35 145
18472.64 151
18473.92 127
18475.20 152
18476.48 154
18477.76 175
18479.05 145
18480.33 146
18481.61 121
18482.89 140
18484.18 131
18485.46 138
18486.74 131
18488.02 152
18489.31 135
18490.59 128
18491.87 112
18493.15 143
18494.44 143
18495.72 155
18497.00 137
18498.29 145
18499.57 146
18500.85 129
18502.13 148
18503.42 138
18504.70 146
18505.98 151
18507.27 153
18508.55 151
18509.83 149
18511.12 133
18512.40 143
18513.68 162
18514.97 144
18516.25 159
18517.54 135
18518.82 157
18520.10 131
18521.39 157
18522.67 157
18523.95 163
18525.24 132
18526.52 162
18527.81 122
18529.09 142
18530.37 135
18531.66 136
18532.94 163
18534.23 148
18535.51 168
18536.79 139
18538.08 144
18539.36 136
18540.65 148
18541.93 152
18543.22 142
18544.50 129
18545.79 142
18547.07 145
18548.36 142
18549.64 147
18550.92 158
18552.21 147
18553.49 132
18554.78 167
18556.06 149
18557.35 164
18558.63 137
18559.92 150
18561.20 148
18562.49 163
18563.77 143
18565.06 155
18566.35 148
18567.63 143
18568.92 135
18570.20 150
18571.49 151
18572.77 161
18574.06 138
18575.34 157
18576.63 161
18577.92 134
18579.20 161
18580.49 159
18581.77 150
18583.06 160
18584.34 155
18585.63 140
18586.92 157
18588.20 144
18589.49 164
18590.77 154
18592.06 171
18593.35 150
18594.63 145
18595.92 174
18597.21 141
18598.49 159
18599.78 157
18601.07 168
18602.35 148
18603.64 164
18604.93 144
18606.21 146
18607.50 160
18608.79 148
18610.07 147
18611.36 142
18612.65 147
18613.93 148
18615.22 157
18616.51 127
18617.79 148
18619.08 142
18620.37 158
18621.66 137
18622.94 160
18624.23 146
18625.52 146
18626.80 146
18628.09 147
18629.38 156
18630.67 149
18631.95 159
18633.24 147
18634.53 143
18635.82 132
18637.11 149
18638.39 154
18639.68 152
18640.97 134
18642.26 149
18643.54 148
18644.83 153
18646.12 151
18647.41 139
18648.70 143
18649.99 142
18651.27 150
18652.56 151
18653.85 145
18655.14 126
18656.43 139
18657.72 155
18659.00 150
18660.29 143
18661.58 164
18662.87 149
18664.16 139
18665.45 107
18666.74 142
18668.02 162
18669.31 144
18670.60 151
18671.89 149
18673.18 150
18674.47 131
18675.76 147
18677.05 143
18678.34 142
18679.63 149
18680.92 155
18682.20 131
18683.49 139
18684.78 142
18686.07 150
18687.36 133
18688.65 140
18689.94 144
18691.23 155
18692.52 138
18693.81 156
18695.10 141
18696.39 131
18697.68 148
18698.97 162
18700.26 154
18701.55 125
18702.84 127
18704.13 153
18705.42 161
18706.71 164
18708.00 155
18709.29 139
18710.58 149
18711.87 132
18713.16 127
18714.45 139
18715.74 160
18717.03 158
18718.32 142
18719.61 140
18720.90 149
18722.20 144
18723.49 161
18724.78 147
18726.07 134
18727.36 149
18728.65 122
18729.94 162
18731.23 123
18732.52 145
18733.81 154
18735.10 126
18736.40 136
18737.69 140
18738.98 152
18740.27 148
18741.56 140
18742.85 140
18744.14 141
18745.43 137
18746.73 152
18748.02 143
18749.31 158
18750.60 155
18751.89 154
18753.18 148
18754.48 136
18755.77 151
18757.06 158
18758.35 146
18759.64 136
18760.94 136
18762.23 122
18763.52 140
18764.81 130
18766.10 144
18767.40 121
18768.69 143
18769.98 138
18771.27 149
18772.57 123
18773.86 138
18775.15 134
18776.44 144
18777.74 155
18779.03 150
18780.32 133
18781.61 129
18782.91 150
18784.20 136
18785.49 129
18786.79 143
18788.08 165
18789.37 124
18790.66 145
18791.96 143
18793.25 131
18794.54 130
18795.84 135
18797.13 141
18798.42 125
18799.72 137
18801.01 146
18802.30 147
18803.60 152
18804.89 155
18806.18 134
18807.48 153
18808.77 128
18810.07 139
18811.36 139
18812.65 152
18813.95 139
18815.24 140
18816.53 133
18817.83 126
18819.12 124
18820.42 132
18821.71 136
18823.00 140
18824.30 130
18825.59 138
18826.89 138
18828.18 147
18829.48 144
18830.77 136
18832.07 151
18833.36 140
18834.65 156
18835.95 133
18837.24 134
18838.54 129
18839.83 144
18841.13 139
18842.42 132
18843.72 132
18845.01 132
18846.31 158
18847.60 126
18848.90 150
18850.19 125
18851.49 128
18852.78 124
18854.08 128
18855.37 153
18856.67 135
18857.96 118
18859.26 147
18860.55 145
18861.85 125
18863.15 150
18864.44 155
18865.74 139
18867.03 142
18868.33 141
18869.62 146
18870.92 137
18872.22 138
18873.51 128
18874.81 157
18876.10 139
18877.40 138
18878.70 119
18879.99 131
18881.29 140
18882.58 129
18883.88 137
18885.18 146
18886.47 124
18887.77 136
18889.07 118
18890.36 149
18891.66 144
18892.95 144
18894.25 148
18895.55 118
18896.84 128
18898.14 152
18899.44 144
18900.73 122
18902.03 150
18903.33 139
18904.63 171
18905.92 130
18907.22 127
18908.52 139
18909.81 135
18911.11 136
18912.41 141
18913.71 140
18915.00 127
18916.30 116
18917.60 140
18918.89 148
18920.19 123
18921.49 136
18922.79 120
18924.09 122
18925.38 136
18926.68 134
18927.98 123
18929.28 137
18930.57 125
18931.87 145
18933.17 139
18934.47 144
18935.77 120
18937.06 139
18938.36 136
18939.66 134
18940.96 132
18942.26 154
18943.55 137
18944.85 133
18946.15 135
18947.45 142
18948.75 149
18950.05 147
18951.35 126
18952.64 140
18953.94 125
18955.24 134
18956.54 141
18957.84 117
18959.14 131
18960.44 157
18961.74 130
18963.03 136
18964.33 133
18965.63 144
18966.93 135
18968.23 141
18969.53 144
18970.83 142
18972.13 142
18973.43 134
18974.73 140
18976.03 126
18977.33 136
18978.62 146
18979.92 142
18981.22 144
18982.52 146
18983.82 133
18985.12 135
18986.42 143
18987.72 136
18989.02 127
18990.32 130
18991.62 138
18992.92 148
18994.22 146
18995.52 133
18996.82 147
18998.12 126
18999.42 119
19000.72 137
19002.02 139
19003.32 128
19004.62 148
19005.92 132
19007.22 126
19008.53 132
19009.83 150
19011.13 143
19012.43 137
19013.73 122
19015.03 127
19016.33 129
19017.63 142
19018.93 130
19020.23 137
19021.53 135
19022.83 124
19024.13 147
19025.44 116
19026.74 137
19028.04 135
19029.34 139
19030.64 129
19031.94 136
19033.24 132
19034.54 127
19035.85 134
19037.15 123
19038.45 141
19039.75 155
19041.05 151
19042.35 165
19043.66 152
19044.96 120
19046.26 129
19047.56 159
19048.86 138
19050.16 147
19051.47 147
19052.77 128
19054.07 130
19055.37 147
19056.67 145
19057.98 132
19059.28 130
19060.58 145
19061.88 118
19063.19 146
19064.49 142
19065.79 137
19067.09 134
19068.40 139
19069.70 144
19071.00 124
19072.30 140
19073.61 137
19074.91 144
19076.21 139
19077.52 151
19078.82 141
19080.12 134
19081.42 129
19082.73 139
19084.03 126
19085.33 129
19086.64 135
19087.94 128
19089.24 125
19090.55 117
19091.85 147
19093.15 124
19094.46 137
19095.76 126
19097.06 128
19098.37 153
19099.67 134
19100.97 125
19102.28 142
19103.58 135
19104.89 128
19106.19 152
19107.49 137
19108.80 139
19110.10 133
19111.40 129
19112.71 141
19114.01 132
19115.32 136
19116.62 146
19117.93 134
19119.23 149
19120.53 125
19121.84 130
19123.14 118
19124.45 115
19125.75 141
19127.06 129
19128.36 144
19129.67 137
19130.97 141
19132.28 121
19133.58 132
19134.88 132
19136.19 135
19137.49 131
19138.80 132
19140.10 132
19141.41 131
19142.71 122
19144.02 119
19145.32 130
19146.63 113
19147.94 148
19149.24 125
19150.55 143
19151.85 128
19153.16 117
19154.46 120
19155.77 126
19157.07 141
19158.38 145
19159.68 137
19160.99 135
19162.30 131
19163.60 135
19164.91 132
19166.21 133
19167.52 154
19168.83 115
19170.13 136
19171.44 123
19172.74 130
19174.05 145
19175.36 134
19176.66 136
19177.97 135
19179.27 144
19180.58 145
19181.89 133
19183.19 130
19184.50 132
19185.81 129
19187.11 150
19188.42 143
19189.73 145
19191.03 126
19192.34 128
19193.65 124
19194.95 120
19196.26 130
19197.57 134
19198.87 131
19200.18 123
19201.49 154
19202.80 136
19204.10 132
19205.41 136
19206.72 151
19208.03 125
19209.33 123
19210.64 124
19211.95 133
19213.25 123
19214.56 124
19215.87 134
19217.18 136
19218.49 138
19219.79 156
19221.10 131
19222.41 140
19223.72 147
19225.02 136
19226.33 146
19227.64 131
19228.95 124
19230.26 132
19231.56 128
19232.87 128
19234.18 135
19235.49 136
19236.80 139
19238.11 136
19239.41 132
19240.72 129
19242.03 138
19243.34 145
19244.65 126
19245.96 132
19247.26 141
19248.57 141
19249.88 126
19251.19 130
19252.50 126
19253.81 136
19255.12 141
19256.43 128
19257.74 121
19259.04 138
19260.35 145
19261.66 108
19262.97 142
19264.28 140
19265.59 143
19266.90 123
19268.21 123
19269.52 120
19270.83 126
19272.14 134
19273.45 140
19274.76 117
19276.07 126
19277.38 120
19278.69 130
19279.99 127
19281.30 141
19282.61 127
19283.92 133
19285.23 135
19286.54 131
19287.85 133
19289.16 132
19290.47 140
19291.78 127
19293.09 135
19294.40 135
19295.72 151
19297.03 127
19298.34 134
19299.65 132
19300.96 121
19302.27 123
19303.58 129
19304.89 134
19306.20 137
19307.51 139
19308.82 116
19310.13 133
19311.44 123
19312.75 131
19314.06 131
19315.37 138
19316.69 126
19318.00 150
19319.31 123
19320.62 120
19321.93 134
19323.24 133
19324.55 140
19325.86 145
19327.18 105
19328.49 131
19329.80 132
19331.11 101
19332.42 140
19333.73 134
19335.04 122
19336.36 122
19337.67 139
19338.98 133
19340.29 136
19341.60 125
19342.91 138
19344.23 132
19345.54 113
19346.85 128
19348.16 124
19349.47 130
19350.79 129
19352.10 127
19353.41 125
19354.72 139
19356.04 143
19357.35 141
19358.66 129
19359.97 131
19361.29 136
19362.60 136
19363.91 121
19365.22 116
19366.54 129
19367.85 130
19369.16 120
19370.47 119
19371.79 141
19373.10 130
19374.41 133
19375.73 132
19377.04 131
19378.35 146
19379.67 133
19380.98 146
19382.29 133
19383.60 136
19384.92 119
19386.23 126
19387.54 127
19388.86 150
19390.17 121
19391.49 124
19392.80 141
19394.11 136
19395.43 133
19396.74 128
19398.05 115
19399.37 123
19400.68 113
19402.00 132
19403.31 135
19404.62 142
19405.94 124
19407.25 115
19408.57 122
19409.88 130
19411.19 125
19412.51 139
19413.82 161
19415.14 141
19416.45 131
19417.77 132
19419.08 125
19420.39 133
19421.71 137
19423.02 128
19424.34 145
19425.65 133
19426.97 141
19428.28 125
19429.60 117
19430.91 129
19432.23 139
19433.54 142
19434.86 137
19436.17 136
19437.49 134
19438.80 130
19440.12 109
19441.43 128
19442.75 112
19444.06 127
19445.38 128
19446.69 146
19448.01 122
19449.32 123
19450.64 133
19451.96 143
19453.27 153
19454.59 134
19455.90 127
19457.22 117
19458.53 134
19459.85 128
19461.17 130
19462.48 125
19463.80 138
19465.11 136
19466.43 133
19467.75 118
19469.06 122
19470.38 126
19471.69 132
19473.01 138
19474.33 132
19475.64 125
19476.96 113
19478.28 124
19479.59 126
19480.91 126
19482.23 124
19483.54 143
19484.86 122
19486.18 124
19487.49 132
19488.81 118
19490.13 112
19491.44 135
19492.76 128
19494.08 136
19495.39 115
19496.71 133
19498.03 123
19499.35 140
19500.66 134
19501.98 115
19503.30 119
19504.61 130
19505.93 133
19507.25 129
19508.57 130
19509.88 127
19511.20 134
19512.52 136
19513.84 138
19515.15 132
19516.47 130
19517.79 132
19519.11 127
19520.43 142
19521.74 127
19523.06 133
19524.38 132
19525.70 138
19527.02 129
19528.33 118
19529.65 118
19530.97 128
19532.29 149
19533.61 111
19534.93 122
19536.24 107
19537.56 135
19538.88 132
19540.20 131
19541.52 112
19542.84 128
19544.16 124
19545.47 139
19546.79 126
19548.11 109
19549.43 148
19550.75 135
19552.07 125
19553.39 131
19554.71 129
19556.03 138
19557.34 123
19558.66 119
19559.98 121
19561.30 117
19562.62 129
19563.94 115
19565.26 104
19566.58 111
19567.90 130
19569.22 119
19570.54 125
19571.86 121
19573.18 118
19574.50 136
19575.82 128
19577.14 150
19578.46 125
19579.78 124
19581.10 143
19582.42 149
19583.74 127
19585.06 114
19586.38 128
19587.70 116
19589.02 132
19590.34 129
19591.66 121
19592.98 133
19594.30 130
19595.62 130
19596.94 142
19598.26 136
19599.58 126
19600.90 113
19602.22 144
19603.54 131
19604.86 114
19606.18 136
19607.50 134
19608.82 140
19610.15 121
19611.47 118
19612.79 135
19614.11 109
19615.43 135
19616.75 131
19618.07 112
19619.39 126
19620.71 128
19622.04 151
19623.36 125
19624.68 131
19626.00 123
19627.32 133
19628.64 124
19629.96 137
19631.29 139
19632.61 131
19633.93 124
19635.25 118
19636.57 152
19637.89 132
19639.22 128
19640.54 100
19641.86 139
19643.18 133
19644.50 118
19645.83 135
19647.15 135
19648.47 133
19649.79 117
19651.12 132
19652.44 119
19653.76 128
19655.08 113
19656.40 134
19657.73 128
19659.05 122
19660.37 114
19661.70 145
19663.02 132
19664.34 143
19665.66 117
19666.99 111
19668.31 139
19669.63 124
19670.95 136
19672.28 109
19673.60 115
19674.92 105
19676.25 141
19677.57 119
19678.89 119
19680.22 119
19681.54 139
19682.86 111
19684.19 113
19685.51 131
19686.83 135
19688.16 126
19689.48 113
19690.80 147
19692.13 118
19693.45 122
19694.78 122
19696.10 132
19697.42 122
19698.75 129
19700.07 108
19701.39 127
19702.72 127
19704.04 131
19705.37 133
19706.69 115
19708.02 123
19709.34 123
19710.66 133
19711.99 124
19713.31 117
19714.64 126
19715.96 137
19717.29 130
19718.61 112
19719.93 118
19721.26 124
19722.58 132
19723.91 111
19725.23 109
19726.56 113
19727.88 112
19729.21 121
19730.53 124
19731.86 125
19733.18 133
19734.51 136
19735.83 126
19737.16 129
19738.48 106
19739.81 131
19741.13 130
19742.46 115
19743.78 124
19745.11 121
19746.44 124
19747.76 122
19749.09 128
19750.41 136
19751.74 107
19753.06 121
19754.39 126
19755.72 117
19757.04 128
19758.37 134
19759.69 119
19761.02 141
19762.34 127
19763.67 115
19765.00 119
19766.32 114
19767.65 118
19768.98 142
19770.30 143
19771.63 123
19772.95 138
19774.28 115
19775.61 121
19776.93 112
19778.26 124
19779.59 120
19780.91 130
19782.24 135
19783.57 133
19784.89 127
19786.22 117
19787.55 128
19788.87 130
19790.20 139
19791.53 127
19792.86 141
19794.18 110
19795.51 132
19796.84 119
19798.16 120
19799.49 126
19800.82 119
19802.15 124
19803.47 122
19804.80 118
19806.13 101
19807.46 121
19808.78 126
19810.11 129
19811.44 124
19812.77 117
19814.09 122
19815.42 120
19816.75 114
19818.08 103
19819.41 128
19820.73 121
19822.06 136
19823.39 136
19824.72 120
19826.05 110
19827.37 106
19828.70 124
19830.03 129
19831.36 119
19832.69 136
19834.02 116
19835.34 118
19836.67 116
19838.00 117
19839.33 128
19840.66 109
19841.99 122
19843.32 121
19844.64 119
19845.97 118
19847.30 109
19848.63 133
19849.96 108
19851.29 127
19852.62 135
19853.95 128
19855.28 130
19856.60 117
19857.93 124
19859.26 121
19860.59 132
19861.92 140
19863.25 125
19864.58 115
19865.91 137
19867.24 117
19868.57 119
19869.90 117
19871.23 130
19872.56 115
19873.89 134
19875.22 144
19876.55 114
19877.88 131
19879.21 129
19880.54 139
19881.87 107
19883.20 113
19884.53 104
19885.86 125
19887.19 126
19888.52 128
19889.85 119
19891.18 128
19892.51 112
19893.84 124
19895.17 117
19896.50 131
19897.83 116
19899.16 113
19900.49 138
19901.82 127
19903.15 127
19904.48 107
19905.81 123
19907.15 120
19908.48 130
19909.81 111
19911.14 136
19912.47 123
19913.80 132
19915.13 121
19916.46 129
19917.79 132
19919.13 116
19920.46 135
19921.79 120
19923.12 127
19924.45 128
19925.78 131
19927.11 123
19928.45 131
19929.78 127
19931.11 116
19932.44 135
19933.77 130
19935.10 121
19936.44 122
19937.77 134
19939.10 123
19940.43 132
19941.76 130
19943.10 108
19944.43 118
19945.76 127
19947.09 117
19948.42 134
19949.76 125
19951.09 132
19952.42 141
19953.75 116
19955.09 126
19956.42 114
19957.75 137
19959.08 112
19960.42 119
19961.75 122
19963.08 115
19964.41 108
19965.75 122
19967.08 114
19968.41 123
19969.75 119
19971.08 128
19972.41 150
19973.74 106
19975.08 120
19976.41 113
19977.74 124
19979.08 109
19980.41 119
19981.74 137
19983.08 110
19984.41 108
19985.74 137
19987.08 120
19988.41 120
19989.75 115
19991.08 130
19992.41 139
19993.75 119
19995.08 124
19996.41 118
19997.75 126
19999.08 129
20000.42 113
20001.75 125
20003.08 130
20004.42 106
20005.75 122
20007.09 116
20008.42 133
20009.75 121
20011.09 122
20012.42 136
20013.76 107
20015.09 131
20016.43 130
20017.76 125
20019.10 128
20020.43 124
20021.76 143
20023.10 119
20024.43 131
20025.77 122
20027.10 126
20028.44 138
20029.77 111
20031.11 117
20032.44 138
20033.78 139
20035.11 127
20036.45 127
20037.78 113
20039.12 114
20040.46 135
20041.79 130
20043.13 118
20044.46 116
20045.80 143
20047.13 135
20048.47 121
20049.80 132
20051.14 117
20052.47 145
20053.81 120
20055.15 137
20056.48 131
20057.82 130
20059.15 127
20060.49 119
20061.83 138
20063.16 136
20064.50 121
20065.83 143
20067.17 104
20068.51 123
20069.84 122
20071.18 135
20072.52 126
20073.85 117
20075.19 122
20076.52 128
20077.86 127
20079.20 126
20080.53 125
20081.87 118
20083.21 122
20084.54 118
20085.88 116
20087.22 118
20088.56 129
20089.89 125
20091.23 119
20092.57 129
20093.90 121
20095.24 136
20096.58 133
20097.91 114
20099.25 128
20100.59 119
20101.93 123
20103.26 121
20104.60 111
20105.94 129
20107.28 118
20108.61 110
20109.95 100
20111.29 105
20112.63 130
20113.96 132
20115.30 132
20116.64 133
20117.98 138
20119.32 120
20120.65 131
20121.99 132
20123.33 122
20124.67 112
20126.01 122
