# Supplementary material for: MALDI-TOF MS typing enables the classification of brewing yeasts of the genus Saccharomyces to major beer styles
Source: PLoS One. 2017 Aug 9;12(8):e0181694. doi: 10.1371/journal.pone.0181694 (PMC5549903; doi:10.1371/journal.pone.0181694)
Supplement: S17 File — The directory includes 90 raw files and was zipped to “.zip”; the folder has three strains with 30 spectra per strain; S1 Text explains the raw files with an example and Table 1 represents the yeast strains used within the experiment. (ZIP) [file pone.0181694.s020.zip › 49-51/30811-PIBB121-Dias-Dias-Dias-YPG-18h-E-E_2016-10-04_9_0_F3_1.dat]

1998.43 1801
1998.85 1789
1999.27 1848
1999.69 1824
2000.11 1845
2000.54 1745
2000.96 1733
2001.38 1708
2001.80 1696
2002.23 1735
2002.65 1637
2003.07 1663
2003.49 1681
2003.92 1761
2004.34 1765
2004.76 1731
2005.18 1741
2005.61 1769
2006.03 1735
2006.45 1670
2006.87 1761
2007.30 1696
2007.72 1696
2008.14 1733
2008.57 1767
2008.99 1630
2009.41 1553
2009.84 1577
2010.26 1562
2010.68 1517
2011.11 1533
2011.53 1524
2011.95 1506
2012.38 1551
2012.80 1607
2013.22 1652
2013.65 1653
2014.07 1643
2014.49 1651
2014.92 1662
2015.34 1671
2015.77 1762
2016.19 1771
2016.61 1738
2017.04 1646
2017.46 1666
2017.89 1668
2018.31 1677
2018.73 1601
2019.16 1644
2019.58 1708
2020.01 1612
2020.43 1560
2020.85 1565
2021.28 1515
2021.70 1488
2022.13 1592
2022.55 1495
2022.98 1544
2023.40 1514
2023.83 1490
2024.25 1467
2024.68 1459
2025.10 1534
2025.53 1541
2025.95 1457
2026.38 1543
2026.80 1464
2027.23 1484
2027.65 1533
2028.08 1525
2028.50 1496
2028.93 1448
2029.35 1473
2029.78 1492
2030.20 1471
2030.63 1521
2031.05 1421
2031.48 1499
2031.90 1527
2032.33 1503
2032.75 1489
2033.18 1506
2033.61 1474
2034.03 1496
2034.46 1529
2034.88 1555
2035.31 1516
2035.74 1609
2036.16 1586
2036.59 1613
2037.01 1666
2037.44 1670
2037.87 1689
2038.29 1659
2038.72 1701
2039.14 1673
2039.57 1665
2040.00 1708
2040.42 1640
2040.85 1695
2041.28 1646
2041.70 1640
2042.13 1656
2042.56 1598
2042.98 1774
2043.41 1644
2043.84 1575
2044.26 1592
2044.69 1569
2045.12 1566
2045.54 1627
2045.97 1567
2046.40 1594
2046.82 1614
2047.25 1556
2047.68 1616
2048.11 1542
2048.53 1598
2048.96 1539
2049.39 1451
2049.82 1503
2050.24 1509
2050.67 1553
2051.10 1577
2051.53 1487
2051.95 1544
2052.38 1521
2052.81 1610
2053.24 1529
2053.66 1570
2054.09 1507
2054.52 1589
2054.95 1533
2055.38 1549
2055.80 1493
2056.23 1520
2056.66 1558
2057.09 1425
2057.52 1454
2057.94 1531
2058.37 1552
2058.80 1481
2059.23 1548
2059.66 1511
2060.09 1612
2060.51 1583
2060.94 1620
2061.37 1627
2061.80 1627
2062.23 1708
2062.66 1697
2063.09 1660
2063.52 1790
2063.94 1708
2064.37 1784
2064.80 1865
2065.23 1749
2065.66 1625
2066.09 1639
2066.52 1692
2066.95 1675
2067.38 1691
2067.81 1591
2068.24 1721
2068.66 1807
2069.09 1601
2069.52 1688
2069.95 1647
2070.38 1654
2070.81 1627
2071.24 1574
2071.67 1540
2072.10 1534
2072.53 1638
2072.96 1635
2073.39 1567
2073.82 1606
2074.25 1583
2074.68 1628
2075.11 1630
2075.54 1629
2075.97 1668
2076.40 1739
2076.83 1659
2077.26 1738
2077.69 1782
2078.12 1878
2078.55 1825
2078.98 1819
2079.41 1810
2079.84 1926
2080.27 1855
2080.70 1753
2081.14 1787
2081.57 1759
2082.00 1630
2082.43 1588
2082.86 1578
2083.29 1551
2083.72 1626
2084.15 1580
2084.58 1561
2085.01 1543
2085.44 1510
2085.88 1522
2086.31 1575
2086.74 1646
2087.17 1603
2087.60 1526
2088.03 1684
2088.46 1785
2088.89 1774
2089.33 1854
2089.76 1822
2090.19 1843
2090.62 1881
2091.05 2020
2091.48 2053
2091.92 1966
2092.35 1996
2092.78 2050
2093.21 1883
2093.64 1801
2094.07 1813
2094.51 1809
2094.94 1795
2095.37 1735
2095.80 1551
2096.24 1560
2096.67 1574
2097.10 1531
2097.53 1518
2097.96 1511
2098.40 1585
2098.83 1560
2099.26 1553
2099.69 1536
2100.13 1547
2100.56 1660
2100.99 1708
2101.43 1675
2101.86 1636
2102.29 1655
2102.72 1669
2103.16 1710
2103.59 1701
2104.02 1702
2104.46 1813
2104.89 1848
2105.32 1894
2105.76 1816
2106.19 1838
2106.62 1842
2107.05 1775
2107.49 1770
2107.92 1737
2108.36 1651
2108.79 1619
2109.22 1625
2109.66 1470
2110.09 1519
2110.52 1554
2110.96 1568
2111.39 1625
2111.82 1493
2112.26 1495
2112.69 1382
2113.13 1488
2113.56 1516
2113.99 1480
2114.43 1411
2114.86 1460
2115.30 1405
2115.73 1388
2116.16 1470
2116.60 1517
2117.03 1434
2117.47 1469
2117.90 1421
2118.34 1508
2118.77 1530
2119.21 1463
2119.64 1539
2120.07 1527
2120.51 1494
2120.94 1522
2121.38 1495
2121.81 1532
2122.25 1535
2122.68 1512
2123.12 1595
2123.55 1505
2123.99 1488
2124.42 1495
2124.86 1489
2125.29 1575
2125.73 1651
2126.16 1664
2126.60 1754
2127.04 1777
2127.47 1790
2127.91 1760
2128.34 1794
2128.78 1726
2129.21 1789
2129.65 1803
2130.08 1736
2130.52 1797
2130.96 1751
2131.39 1639
2131.83 1679
2132.26 1712
2132.70 1644
2133.14 1769
2133.57 1813
2134.01 1846
2134.44 1912
2134.88 1898
2135.32 1861
2135.75 1893
2136.19 1858
2136.62 1846
2137.06 1830
2137.50 1817
2137.93 1689
2138.37 1714
2138.81 1725
2139.24 1612
2139.68 1535
2140.12 1484
2140.55 1438
2140.99 1551
2141.43 1492
2141.86 1473
2142.30 1442
2142.74 1417
2143.18 1495
2143.61 1437
2144.05 1526
2144.49 1573
2144.92 1590
2145.36 1713
2145.80 1871
2146.24 2027
2146.67 2182
2147.11 2464
2147.55 2517
2147.99 2339
2148.42 2477
2148.86 2530
2149.30 2451
2149.74 2443
2150.17 2312
2150.61 2142
2151.05 2151
2151.49 2066
2151.92 1960
2152.36 1798
2152.80 1878
2153.24 1718
2153.68 1621
2154.11 1650
2154.55 1667
2154.99 1595
2155.43 1582
2155.87 1515
2156.31 1568
2156.74 1580
2157.18 1535
2157.62 1492
2158.06 1545
2158.50 1622
2158.94 1613
2159.38 1667
2159.81 1618
2160.25 1586
2160.69 1572
2161.13 1720
2161.57 1668
2162.01 1655
2162.45 1737
2162.89 1743
2163.33 1692
2163.76 1776
2164.20 1781
2164.64 1851
2165.08 1854
2165.52 1879
2165.96 1864
2166.40 1844
2166.84 1821
2167.28 1919
2167.72 1852
2168.16 1878
2168.60 1939
2169.04 1953
2169.48 1941
2169.92 1912
2170.36 1764
2170.80 1805
2171.24 1722
2171.68 1733
2172.12 1711
2172.56 1677
2173.00 1747
2173.44 1815
2173.88 1813
2174.32 1830
2174.76 1758
2175.20 1682
2175.64 1812
2176.08 1753
2176.52 1953
2176.96 1920
2177.40 1958
2177.84 1870
2178.28 1764
2178.72 1794
2179.16 1704
2179.60 1699
2180.04 1673
2180.48 1621
2180.92 1551
2181.37 1541
2181.81 1568
2182.25 1666
2182.69 1641
2183.13 1591
2183.57 1642
2184.01 1708
2184.45 1715
2184.89 1764
2185.34 1813
2185.78 1790
2186.22 1891
2186.66 1851
2187.10 1894
2187.54 1897
2187.98 1855
2188.43 1786
2188.87 1864
2189.31 1743
2189.75 1763
2190.19 1756
2190.63 1611
2191.08 1702
2191.52 1723
2191.96 1733
2192.40 1725
2192.84 1679
2193.29 1642
2193.73 1671
2194.17 1611
2194.61 1669
2195.05 1693
2195.50 1713
2195.94 1623
2196.38 1717
2196.82 1655
2197.27 1667
2197.71 1681
2198.15 1696
2198.59 1743
2199.04 1714
2199.48 1594
2199.92 1576
2200.37 1645
2200.81 1600
2201.25 1581
2201.69 1557
2202.14 1577
2202.58 1598
2203.02 1624
2203.47 1616
2203.91 1692
2204.35 1767
2204.80 1766
2205.24 1817
2205.68 1815
2206.13 1830
2206.57 1912
2207.01 1859
2207.46 1787
2207.90 1823
2208.34 1785
2208.79 1846
2209.23 1815
2209.67 1801
2210.12 1709
2210.56 1731
2211.01 1710
2211.45 1758
2211.89 1757
2212.34 1733
2212.78 1623
2213.23 1524
2213.67 1530
2214.11 1569
2214.56 1512
2215.00 1565
2215.45 1561
2215.89 1453
2216.34 1474
2216.78 1543
2217.22 1634
2217.67 1637
2218.11 1629
2218.56 1771
2219.00 1821
2219.45 1852
2219.89 2123
2220.34 2257
2220.78 2404
2221.23 2673
2221.67 2787
2222.12 2851
2222.56 3081
2223.01 3084
2223.45 2902
2223.90 2886
2224.34 2691
2224.79 2612
2225.23 2488
2225.68 2205
2226.12 2121
2226.57 2063
2227.01 2090
2227.46 1963
2227.91 1992
2228.35 2052
2228.80 2013
2229.24 1949
2229.69 1940
2230.13 1946
2230.58 1893
2231.03 1979
2231.47 2099
2231.92 1943
2232.36 1906
2232.81 1979
2233.26 1899
2233.70 1859
2234.15 1933
2234.59 1991
2235.04 1978
2235.49 1970
2235.93 1950
2236.38 2028
2236.83 2016
2237.27 1938
2237.72 1982
2238.17 2035
2238.61 1959
2239.06 1919
2239.51 1934
2239.95 1825
2240.40 1874
2240.85 1757
2241.29 1723
2241.74 1687
2242.19 1675
2242.63 1604
2243.08 1626
2243.53 1634
2243.98 1691
2244.42 1727
2244.87 1741
2245.32 1659
2245.76 1718
2246.21 1650
2246.66 1644
2247.11 1606
2247.55 1651
2248.00 1719
2248.45 1663
2248.90 1732
2249.35 1672
2249.79 1637
2250.24 1630
2250.69 1642
2251.14 1629
2251.58 1605
2252.03 1596
2252.48 1623
2252.93 1559
2253.38 1590
2253.82 1650
2254.27 1586
2254.72 1576
2255.17 1557
2255.62 1606
2256.07 1605
2256.51 1647
2256.96 1683
2257.41 1739
2257.86 1878
2258.31 1998
2258.76 2031
2259.21 2166
2259.65 2221
2260.10 2300
2260.55 2361
2261.00 2466
2261.45 2388
2261.90 2203
2262.35 2194
2262.80 2403
2263.25 2357
2263.69 2124
2264.14 2113
2264.59 2174
2265.04 2139
2265.49 2117
2265.94 2374
2266.39 2197
2266.84 2142
2267.29 2131
2267.74 2147
2268.19 2063
2268.64 1981
2269.09 1952
2269.54 1880
2269.99 1798
2270.44 1744
2270.89 1850
2271.34 1755
2271.79 1651
2272.24 1665
2272.69 1590
2273.14 1610
2273.59 1541
2274.04 1636
2274.49 1623
2274.94 1648
2275.39 1722
2275.84 1674
2276.29 1785
2276.74 1949
2277.19 1885
2277.64 2003
2278.09 2080
2278.54 2183
2278.99 2169
2279.44 2117
2279.89 2171
2280.34 2175
2280.79 2160
2281.25 2070
2281.70 1943
2282.15 1852
2282.60 1831
2283.05 1851
2283.50 1844
2283.95 1869
2284.40 1989
2284.85 2014
2285.31 1987
2285.76 2161
2286.21 2215
2286.66 2278
2287.11 2516
2287.56 2703
2288.01 2805
2288.47 2919
2288.92 3087
2289.37 3024
2289.82 2988
2290.27 3139
2290.72 3064
2291.18 3019
2291.63 2970
2292.08 2987
2292.53 2872
2292.98 2932
2293.44 2844
2293.89 2715
2294.34 2489
2294.79 2395
2295.24 2379
2295.70 2236
2296.15 2111
2296.60 2010
2297.05 1909
2297.51 1973
2297.96 1875
2298.41 1861
2298.86 1735
2299.32 1718
2299.77 1828
2300.22 1669
2300.67 1678
2301.13 1700
2301.58 1877
2302.03 1794
2302.49 1696
2302.94 1673
2303.39 1764
2303.85 1755
2304.30 1758
2304.75 1833
2305.20 1917
2305.66 1985
2306.11 2019
2306.56 2060
2307.02 2255
2307.47 2309
2307.93 2396
2308.38 2508
2308.83 2425
2309.29 2344
2309.74 2343
2310.19 2390
2310.65 2357
2311.10 2163
2311.55 2018
2312.01 2033
2312.46 1910
2312.92 1864
2313.37 1842
2313.82 1749
2314.28 1699
2314.73 1639
2315.19 1647
2315.64 1663
2316.10 1719
2316.55 1793
2317.00 1753
2317.46 1868
2317.91 1932
2318.37 1865
2318.82 1876
2319.28 1872
2319.73 1853
2320.19 1846
2320.64 1805
2321.10 1938
2321.55 2002
2322.01 1897
2322.46 1835
2322.92 1790
2323.37 1758
2323.83 1792
2324.28 1860
2324.74 1914
2325.19 1826
2325.65 1870
2326.10 1906
2326.56 1943
2327.01 1883
2327.47 1875
2327.92 1968
2328.38 2012
2328.83 2039
2329.29 1917
2329.74 2058
2330.20 1977
2330.66 1925
2331.11 1920
2331.57 1888
2332.02 1884
2332.48 1756
2332.94 1770
2333.39 1801
2333.85 1813
2334.30 1842
2334.76 1997
2335.22 2051
2335.67 2148
2336.13 2276
2336.58 2443
2337.04 2713
2337.50 2879
2337.95 3100
2338.41 3249
2338.87 3388
2339.32 3363
2339.78 3445
2340.24 3277
2340.69 3106
2341.15 2998
2341.61 2850
2342.06 2722
2342.52 2809
2342.98 2779
2343.43 2808
2343.89 2746
2344.35 2793
2344.81 2762
2345.26 2573
2345.72 2586
2346.18 2562
2346.63 2456
2347.09 2314
2347.55 2310
2348.01 2253
2348.46 2278
2348.92 2182
2349.38 2081
2349.84 2037
2350.29 1950
2350.75 2033
2351.21 2073
2351.67 2075
2352.13 2015
2352.58 1924
2353.04 1860
2353.50 1823
2353.96 1880
2354.41 1836
2354.87 1811
2355.33 1806
2355.79 1893
2356.25 1898
2356.71 1949
2357.16 1986
2357.62 1887
2358.08 1983
2358.54 2058
2359.00 2006
2359.46 2106
2359.91 2117
2360.37 2151
2360.83 2113
2361.29 2058
2361.75 2015
2362.21 2083
2362.67 2082
2363.13 2042
2363.58 2124
2364.04 2151
2364.50 2113
2364.96 2077
2365.42 2176
2365.88 2236
2366.34 2198
2366.80 2125
2367.26 2134
2367.72 2179
2368.18 2170
2368.64 2039
2369.10 1949
2369.55 1902
2370.01 1930
2370.47 1813
2370.93 1768
2371.39 1824
2371.85 1756
2372.31 1775
2372.77 1813
2373.23 1863
2373.69 1869
2374.15 1901
2374.61 1855
2375.07 1847
2375.53 1921
2375.99 1895
2376.45 1914
2376.91 1899
2377.37 2010
2377.83 2015
2378.29 1939
2378.75 1938
2379.21 1856
2379.68 1849
2380.14 1927
2380.60 1965
2381.06 1947
2381.52 2090
2381.98 1986
2382.44 1912
2382.90 1913
2383.36 1902
2383.82 1913
2384.28 1854
2384.74 1799
2385.20 1871
2385.67 1792
2386.13 1804
2386.59 1845
2387.05 1757
2387.51 1837
2387.97 1824
2388.43 1754
2388.89 1792
2389.36 1740
2389.82 1760
2390.28 1736
2390.74 1700
2391.20 1767
2391.66 1824
2392.13 1715
2392.59 1690
2393.05 1744
2393.51 1748
2393.97 1717
2394.43 1678
2394.90 1695
2395.36 1688
2395.82 1688
2396.28 1707
2396.74 1776
2397.21 1718
2397.67 1652
2398.13 1738
2398.59 1702
2399.06 1718
2399.52 1700
2399.98 1636
2400.44 1600
2400.91 1639
2401.37 1617
2401.83 1632
2402.29 1793
2402.76 1760
2403.22 1816
2403.68 1840
2404.14 1862
2404.61 1753
2405.07 1840
2405.53 1817
2406.00 1810
2406.46 1790
2406.92 1863
2407.39 1764
2407.85 1671
2408.31 1666
2408.78 1642
2409.24 1669
2409.70 1751
2410.17 1794
2410.63 1707
2411.09 1745
2411.56 1718
2412.02 1841
2412.48 1933
2412.95 1918
2413.41 1871
2413.87 1920
2414.34 2042
2414.80 2071
2415.27 2109
2415.73 2055
2416.19 1963
2416.66 1996
2417.12 2043
2417.59 2023
2418.05 2062
2418.51 2103
2418.98 2048
2419.44 1898
2419.91 1922
2420.37 2096
2420.84 2143
2421.30 2185
2421.77 2313
2422.23 2507
2422.69 2599
2423.16 2862
2423.62 3009
2424.09 3263
2424.55 3541
2425.02 3810
2425.48 3888
2425.95 3891
2426.41 3985
2426.88 3834
2427.34 3691
2427.81 3399
2428.27 3119
2428.74 2836
2429.20 2583
2429.67 2458
2430.13 2393
2430.60 2231
2431.07 2146
2431.53 2137
2432.00 2114
2432.46 1992
2432.93 2088
2433.39 2162
2433.86 2171
2434.32 2212
2434.79 2219
2435.26 2303
2435.72 2454
2436.19 2610
2436.65 2884
2437.12 3197
2437.59 3397
2438.05 3581
2438.52 3551
2438.98 3647
2439.45 3722
2439.92 3489
2440.38 3371
2440.85 3351
2441.32 3000
2441.78 2747
2442.25 2562
2442.72 2285
2443.18 2164
2443.65 2131
2444.12 2050
2444.58 1960
2445.05 2004
2445.52 1882
2445.98 1898
2446.45 1794
2446.92 1808
2447.38 1792
2447.85 1751
2448.32 1811
2448.78 1815
2449.25 1778
2449.72 1844
2450.19 1875
2450.65 1865
2451.12 1802
2451.59 1762
2452.06 1806
2452.52 1782
2452.99 1686
2453.46 1766
2453.93 1834
2454.39 1816
2454.86 1871
2455.33 1919
2455.80 1873
2456.26 1931
2456.73 1862
2457.20 1791
2457.67 1745
2458.14 1792
2458.60 1874
2459.07 1820
2459.54 1877
2460.01 1846
2460.48 1903
2460.95 1929
2461.41 2021
2461.88 1968
2462.35 2011
2462.82 2045
2463.29 2085
2463.76 2225
2464.22 2160
2464.69 2229
2465.16 2246
2465.63 2199
2466.10 2278
2466.57 2300
2467.04 2142
2467.51 2061
2467.97 2095
2468.44 2032
2468.91 2005
2469.38 1910
2469.85 1940
2470.32 1912
2470.79 1905
2471.26 1839
2471.73 1724
2472.20 1815
2472.67 1807
2473.14 1902
2473.61 1811
2474.07 1850
2474.54 1924
2475.01 2067
2475.48 2175
2475.95 2359
2476.42 2353
2476.89 2503
2477.36 2658
2477.83 2765
2478.30 2768
2478.77 2836
2479.24 2714
2479.71 2686
2480.18 2647
2480.65 2393
2481.12 2265
2481.59 2188
2482.06 2075
2482.53 2022
2483.00 1838
2483.47 1905
2483.95 1864
2484.42 1799
2484.89 1749
2485.36 1718
2485.83 1715
2486.30 1714
2486.77 1719
2487.24 1804
2487.71 1843
2488.18 1872
2488.65 1828
2489.12 1892
2489.59 1936
2490.07 1954
2490.54 1985
2491.01 2155
2491.48 2048
2491.95 2056
2492.42 2095
2492.89 2046
2493.36 2014
2493.84 2032
2494.31 2092
2494.78 2158
2495.25 2004
2495.72 1887
2496.19 1892
2496.66 1870
2497.14 1877
2497.61 1854
2498.08 1948
2498.55 1872
2499.02 1787
2499.50 1743
2499.97 1853
2500.44 1784
2500.91 1800
2501.38 1847
2501.86 1817
2502.33 1851
2502.80 1857
2503.27 1855
2503.74 2007
2504.22 2009
2504.69 1998
2505.16 2086
2505.63 2103
2506.11 2253
2506.58 2171
2507.05 2251
2507.52 2211
2508.00 2275
2508.47 2306
2508.94 2200
2509.42 2128
2509.89 2104
2510.36 2081
2510.83 1927
2511.31 1932
2511.78 1959
2512.25 1892
2512.73 1832
2513.20 1920
2513.67 2002
2514.15 1962
2514.62 1818
2515.09 1907
2515.57 1968
2516.04 1880
2516.51 1888
2516.99 1870
2517.46 1843
2517.94 1865
2518.41 1897
2518.88 1736
2519.36 1718
2519.83 1745
2520.30 1709
2520.78 1665
2521.25 1743
2521.73 1782
2522.20 1818
2522.67 1829
2523.15 1799
2523.62 1781
2524.10 1879
2524.57 1910
2525.05 1802
2525.52 1861
2525.99 1755
2526.47 1796
2526.94 1730
2527.42 1803
2527.89 1798
2528.37 1815
2528.84 1767
2529.32 1765
2529.79 1741
2530.27 1675
2530.74 1759
2531.22 1721
2531.69 1733
2532.17 1767
2532.64 1820
2533.12 1835
2533.59 1867
2534.07 1768
2534.54 1736
2535.02 1772
2535.49 1846
2535.97 1891
2536.44 1926
2536.92 1906
2537.39 1938
2537.87 1917
2538.34 1937
2538.82 1928
2539.30 1927
2539.77 1907
2540.25 1919
2540.72 1856
2541.20 1940
2541.68 1977
2542.15 1890
2542.63 1958
2543.10 1947
2543.58 1982
2544.06 2121
2544.53 2130
2545.01 2104
2545.48 2175
2545.96 2189
2546.44 2151
2546.91 2268
2547.39 2113
2547.87 2173
2548.34 2223
2548.82 2176
2549.30 2168
2549.77 2209
2550.25 2216
2550.73 2420
2551.20 2607
2551.68 2606
2552.16 2765
2552.63 3060
2553.11 3226
2553.59 3318
2554.06 3537
2554.54 3801
2555.02 3830
2555.50 3668
2555.97 3410
2556.45 3186
2556.93 3043
2557.40 2656
2557.88 2497
2558.36 2282
2558.84 2195
2559.31 1989
2559.79 1844
2560.27 1946
2560.75 1880
2561.23 1881
2561.70 1858
2562.18 1786
2562.66 1808
2563.14 1762
2563.61 1788
2564.09 1822
2564.57 1776
2565.05 1825
2565.53 1821
2566.00 1793
2566.48 1742
2566.96 1752
2567.44 1665
2567.92 1655
2568.40 1663
2568.87 1627
2569.35 1682
2569.83 1733
2570.31 1732
2570.79 1706
2571.27 1721
2571.75 1777
2572.22 1789
2572.70 1746
2573.18 1832
2573.66 1780
2574.14 1877
2574.62 1873
2575.10 1843
2575.58 1803
2576.06 1861
2576.54 1793
2577.01 1833
2577.49 1812
2577.97 1809
2578.45 1847
2578.93 1795
2579.41 1834
2579.89 1771
2580.37 1847
2580.85 1733
2581.33 1757
2581.81 1747
2582.29 1826
2582.77 1850
2583.25 1847
2583.73 1889
2584.21 1822
2584.69 1857
2585.17 1818
2585.65 1801
2586.13 1812
2586.61 1866
2587.09 1806
2587.57 1746
2588.05 1780
2588.53 1872
2589.01 1848
2589.49 1918
2589.97 2042
2590.45 2182
2590.93 2246
2591.41 2277
2591.89 2394
2592.37 2473
2592.85 2451
2593.33 2582
2593.81 2574
2594.30 2680
2594.78 2760
2595.26 2613
2595.74 2521
2596.22 2511
2596.70 2350
2597.18 2285
2597.66 2195
2598.14 2118
2598.62 1997
2599.11 1913
2599.59 1877
2600.07 1828
2600.55 1735
2601.03 1740
2601.51 1850
2601.99 1796
2602.48 1833
2602.96 1901
2603.44 1952
2603.92 2010
2604.40 2120
2604.88 2223
2605.37 2458
2605.85 2691
2606.33 2876
2606.81 2910
2607.29 2935
2607.78 3070
2608.26 3280
2608.74 3261
2609.22 3244
2609.70 3014
2610.19 2780
2610.67 2720
2611.15 2617
2611.63 2492
2612.12 2308
2612.60 2257
2613.08 2243
2613.56 2146
2614.05 2175
2614.53 2019
2615.01 1947
2615.49 1929
2615.98 1860
2616.46 1761
2616.94 1820
2617.43 1755
2617.91 1761
2618.39 1709
2618.87 1715
2619.36 1711
2619.84 1736
2620.32 1787
2620.81 1729
2621.29 1765
2621.77 1782
2622.26 1796
2622.74 1759
2623.22 1700
2623.71 1737
2624.19 1792
2624.67 1753
2625.16 1729
2625.64 1823
2626.13 1786
2626.61 1783
2627.09 1840
2627.58 1864
2628.06 1815
2628.55 1829
2629.03 1777
2629.51 1815
2630.00 1777
2630.48 1800
2630.97 1878
2631.45 1825
2631.93 1805
2632.42 1795
2632.90 1766
2633.39 1767
2633.87 1702
2634.36 1672
2634.84 1699
2635.33 1760
2635.81 1724
2636.29 1874
2636.78 1834
2637.26 1824
2637.75 1787
2638.23 1785
2638.72 1809
2639.20 1772
2639.69 1817
2640.17 1847
2640.66 1761
2641.14 1814
2641.63 1896
2642.11 1884
2642.60 1772
2643.08 1763
2643.57 1788
2644.05 1847
2644.54 1875
2645.03 1829
2645.51 1891
2646.00 1944
2646.48 1897
2646.97 1907
2647.45 1897
2647.94 1848
2648.43 1878
2648.91 1835
2649.40 1839
2649.88 1682
2650.37 1747
2650.85 1798
2651.34 1817
2651.83 1758
2652.31 1821
2652.80 1748
2653.29 1776
2653.77 1758
2654.26 1746
2654.74 1758
2655.23 1640
2655.72 1632
2656.20 1688
2656.69 1728
2657.18 1720
2657.66 1672
2658.15 1695
2658.64 1686
2659.12 1632
2659.61 1643
2660.10 1635
2660.58 1642
2661.07 1624
2661.56 1660
2662.05 1786
2662.53 1795
2663.02 1730
2663.51 1825
2663.99 1889
2664.48 1753
2664.97 1824
2665.46 1845
2665.94 1881
2666.43 1856
2666.92 1816
2667.41 1933
2667.89 1978
2668.38 2045
2668.87 2056
2669.36 2033
2669.84 2176
2670.33 2204
2670.82 2290
2671.31 2405
2671.80 2495
2672.28 2455
2672.77 2548
2673.26 2509
2673.75 2503
2674.24 2505
2674.72 2448
2675.21 2372
2675.70 2426
2676.19 2480
2676.68 2587
2677.17 2744
2677.65 2878
2678.14 2997
2678.63 3200
2679.12 3513
2679.61 3497
2680.10 3705
2680.59 3774
2681.07 3837
2681.56 3989
2682.05 4017
2682.54 4008
2683.03 3928
2683.52 4036
2684.01 3844
2684.50 3602
2684.99 3244
2685.47 3014
2685.96 2777
2686.45 2586
2686.94 2401
2687.43 2282
2687.92 2178
2688.41 2144
2688.90 2042
2689.39 1914
2689.88 1929
2690.37 1993
2690.86 1834
2691.35 1903
2691.84 1939
2692.33 1889
2692.82 1907
2693.31 1980
2693.80 1948
2694.29 1921
2694.78 2051
2695.27 2122
2695.76 2098
2696.25 1984
2696.74 2005
2697.23 2122
2697.72 2252
2698.21 2264
2698.70 2255
2699.19 2253
2699.68 2257
2700.17 2170
2700.66 2220
2701.15 2251
2701.64 2123
2702.13 2131
2702.62 2192
2703.11 2183
2703.61 2068
2704.10 1968
2704.59 1968
2705.08 1910
2705.57 2014
2706.06 1973
2706.55 1835
2707.04 1892
2707.53 1827
2708.02 1854
2708.52 1896
2709.01 1876
2709.50 1927
2709.99 1863
2710.48 1805
2710.97 1806
2711.46 1820
2711.96 1796
2712.45 1816
2712.94 1712
2713.43 1767
2713.92 1761
2714.41 1818
2714.91 1759
2715.40 1840
2715.89 1763
2716.38 1787
2716.87 1871
2717.37 1784
2717.86 1856
2718.35 1843
2718.84 1976
2719.33 2009
2719.83 2066
2720.32 2009
2720.81 2111
2721.30 2132
2721.80 2054
2722.29 2062
2722.78 2064
2723.27 2068
2723.77 1882
2724.26 1811
2724.75 1798
2725.24 1722
2725.74 1738
2726.23 1683
2726.72 1730
2727.22 1775
2727.71 1786
2728.20 1723
2728.70 1698
2729.19 1758
2729.68 1771
2730.18 1826
2730.67 1820
2731.16 1845
2731.65 1844
2732.15 1895
2732.64 1908
2733.14 1907
2733.63 1850
2734.12 1859
2734.62 1871
2735.11 1897
2735.60 1940
2736.10 1927
2736.59 1977
2737.08 1949
2737.58 1979
2738.07 1893
2738.57 1821
2739.06 1851
2739.55 1898
2740.05 1778
2740.54 1742
2741.04 1820
2741.53 1780
2742.03 1671
2742.52 1698
2743.01 1634
2743.51 1662
2744.00 1692
2744.50 1656
2744.99 1662
2745.49 1689
2745.98 1675
2746.48 1683
2746.97 1734
2747.47 1723
2747.96 1690
2748.46 1733
2748.95 1797
2749.45 1851
2749.94 1832
2750.44 1842
2750.93 1911
2751.43 2006
2751.92 1971
2752.42 2119
2752.91 2177
2753.41 2157
2753.90 2053
2754.40 2059
2754.89 2179
2755.39 2159
2755.88 2040
2756.38 1949
2756.87 1976
2757.37 1820
2757.87 1786
2758.36 1865
2758.86 1784
2759.35 1739
2759.85 1744
2760.35 1690
2760.84 1745
2761.34 1751
2761.83 1762
2762.33 1771
2762.83 1777
2763.32 1784
2763.82 1725
2764.31 1708
2764.81 1788
2765.31 1755
2765.80 1732
2766.30 1756
2766.80 1784
2767.29 1801
2767.79 1769
2768.29 1776
2768.78 1863
2769.28 1812
2769.78 1838
2770.27 1891
2770.77 1864
2771.27 1980
2771.76 1982
2772.26 2063
2772.76 2135
2773.26 2241
2773.75 2266
2774.25 2203
2774.75 2233
2775.24 2272
2775.74 2340
2776.24 2271
2776.74 2329
2777.23 2285
2777.73 2283
2778.23 2301
2778.73 2220
2779.22 2048
2779.72 2016
2780.22 2078
2780.72 2049
2781.21 2002
2781.71 1957
2782.21 1961
2782.71 1934
2783.21 1904
2783.70 1929
2784.20 1838
2784.70 1835
2785.20 1796
2785.70 1888
2786.20 1815
2786.69 1800
2787.19 1725
2787.69 1815
2788.19 1826
2788.69 1884
2789.19 1814
2789.68 1888
2790.18 1877
2790.68 1987
2791.18 2151
2791.68 2404
2792.18 2709
2792.68 2934
2793.18 3155
2793.67 3508
2794.17 4008
2794.67 4218
2795.17 4434
2795.67 4593
2796.17 4601
2796.67 4419
2797.17 4362
2797.67 4076
2798.17 3808
2798.67 3577
2799.17 3213
2799.66 2983
2800.16 2780
2800.66 2607
2801.16 2481
2801.66 2529
2802.16 2495
2802.66 2587
2803.16 2727
2803.66 3052
2804.16 3381
2804.66 3688
2805.16 4227
2805.66 4714
2806.16 5137
2806.66 5604
2807.16 5876
2807.66 5880
2808.16 5735
2808.66 5376
2809.16 5123
2809.66 4774
2810.16 4226
2810.66 3832
2811.16 3395
2811.66 3023
2812.17 2770
2812.67 2629
2813.17 2532
2813.67 2345
2814.17 2294
2814.67 2355
2815.17 2289
2815.67 2315
2816.17 2304
2816.67 2280
2817.17 2367
2817.67 2254
2818.18 2216
2818.68 2239
2819.18 2247
2819.68 2218
2820.18 2180
2820.68 2163
2821.18 2296
2821.68 2242
2822.19 2269
2822.69 2218
2823.19 2239
2823.69 2235
2824.19 2264
2824.69 2222
2825.20 2376
2825.70 2238
2826.20 2245
2826.70 2185
2827.20 2138
2827.70 2146
2828.21 2119
2828.71 2105
2829.21 2149
2829.71 2142
2830.22 2223
2830.72 2159
2831.22 2137
2831.72 2316
2832.22 2397
2832.73 2394
2833.23 2298
2833.73 2257
2834.23 2249
2834.74 2215
2835.24 2326
2835.74 2208
2836.24 2214
2836.75 2156
2837.25 2101
2837.75 2062
2838.26 2029
2838.76 2012
2839.26 1936
2839.76 1881
2840.27 1905
2840.77 2017
2841.27 2040
2841.78 2068
2842.28 2114
2842.78 2111
2843.29 2135
2843.79 2220
2844.29 2262
2844.80 2402
2845.30 2360
2845.80 2427
2846.31 2457
2846.81 2441
2847.32 2446
2847.82 2339
2848.32 2241
2848.83 2133
2849.33 2026
2849.83 2035
2850.34 2011
2850.84 1960
2851.35 1906
2851.85 1895
2852.35 1867
2852.86 1955
2853.36 1940
2853.87 1934
2854.37 2023
2854.88 1997
2855.38 2019
2855.88 2027
2856.39 1998
2856.89 2047
2857.40 2113
2857.90 2087
2858.41 2121
2858.91 2088
2859.42 2004
2859.92 1947
2860.43 1943
2860.93 1907
2861.44 1870
2861.94 1865
2862.45 1772
2862.95 1700
2863.46 1809
2863.96 1694
2864.47 1661
2864.97 1693
2865.48 1739
2865.98 1793
2866.49 1757
2866.99 1744
2867.50 1785
2868.00 1903
2868.51 1833
2869.02 1754
2869.52 1795
2870.03 1937
2870.53 1958
2871.04 1940
2871.54 1903
2872.05 1931
2872.56 1931
2873.06 1863
2873.57 1845
2874.07 1786
2874.58 1829
2875.09 1828
2875.59 1831
2876.10 1984
2876.61 1873
2877.11 1944
2877.62 2006
2878.12 1894
2878.63 1880
2879.14 1918
2879.64 1939
2880.15 1980
2880.66 2004
2881.16 2118
2881.67 2214
2882.18 2406
2882.68 2528
2883.19 2708
2883.70 2896
2884.20 3159
2884.71 3429
2885.22 3706
2885.73 3757
2886.23 3600
2886.74 3576
2887.25 3477
2887.75 3279
2888.26 3136
2888.77 2924
2889.28 2585
2889.78 2395
2890.29 2303
2890.80 2135
2891.31 2088
2891.81 2112
2892.32 2098
2892.83 2085
2893.34 2018
2893.84 1959
2894.35 2098
2894.86 2089
2895.37 2065
2895.88 2191
2896.38 2187
2896.89 2293
2897.40 2209
2897.91 2249
2898.42 2194
2898.92 2299
2899.43 2433
2899.94 2467
2900.45 2493
2900.96 2462
2901.47 2336
2901.98 2262
2902.48 2361
2902.99 2436
2903.50 2300
2904.01 2283
2904.52 2237
2905.03 2160
2905.54 2232
2906.04 2309
2906.55 2172
2907.06 2079
2907.57 2001
2908.08 2086
2908.59 1998
2909.10 1935
2909.61 1988
2910.12 1939
2910.63 2003
2911.14 1979
2911.64 1987
2912.15 2096
2912.66 2016
2913.17 1935
2913.68 1959
2914.19 2040
2914.70 2049
2915.21 2077
2915.72 1924
2916.23 1943
2916.74 1973
2917.25 1904
2917.76 1951
2918.27 1941
2918.78 2228
2919.29 2356
2919.80 2582
2920.31 2934
2920.82 3401
2921.33 3861
2921.84 4380
2922.35 4771
2922.86 5379
2923.37 5771
2923.88 6147
2924.39 6226
2924.90 6040
2925.41 5631
2925.92 5379
2926.44 4664
2926.95 4199
2927.46 3618
2927.97 3160
2928.48 2823
2928.99 2582
2929.50 2434
2930.01 2217
2930.52 2067
2931.03 2163
2931.54 2015
2932.05 2051
2932.57 2054
2933.08 1996
2933.59 2075
2934.10 2099
2934.61 2050
2935.12 2060
2935.63 2025
2936.15 2008
2936.66 1999
2937.17 2000
2937.68 2025
2938.19 2001
2938.70 2014
2939.22 1961
2939.73 2003
2940.24 2047
2940.75 2012
2941.26 2086
2941.77 2225
2942.29 2224
2942.80 2406
2943.31 2258
2943.82 2381
2944.34 2387
2944.85 2447
2945.36 2461
2945.87 2536
2946.38 2506
2946.90 2329
2947.41 2196
2947.92 2149
2948.43 2254
2948.95 2209
2949.46 2202
2949.97 2205
2950.48 2104
2951.00 2207
2951.51 2252
2952.02 2182
2952.54 2166
2953.05 2185
2953.56 2118
2954.08 2048
2954.59 2079
2955.10 2159
2955.61 2199
2956.13 2291
2956.64 2246
2957.15 2272
2957.67 2336
2958.18 2494
2958.69 2647
2959.21 2626
2959.72 2720
2960.23 2733
2960.75 2753
2961.26 2714
2961.78 2646
2962.29 2681
2962.80 2582
2963.32 2495
2963.83 2403
2964.35 2341
2964.86 2297
2965.37 2203
2965.89 2179
2966.40 2043
2966.92 2148
2967.43 2142
2967.94 1944
2968.46 1855
2968.97 2012
2969.49 1985
2970.00 1886
2970.52 1813
2971.03 1842
2971.54 1825
2972.06 1920
2972.57 1894
2973.09 1906
2973.60 1923
2974.12 1944
2974.63 1862
2975.15 1898
2975.66 1876
2976.18 1936
2976.69 2013
2977.21 1927
2977.72 2046
2978.24 2070
2978.75 1978
2979.27 1973
2979.78 2005
2980.30 2034
2980.81 2088
2981.33 1969
2981.84 2028
2982.36 2010
2982.88 2003
2983.39 2030
2983.91 2176
2984.42 2118
2984.94 2158
2985.45 2213
2985.97 2175
2986.49 2083
2987.00 2053
2987.52 2045
2988.03 2136
2988.55 2107
2989.07 2117
2989.58 1979
2990.10 2076
2990.61 2078
2991.13 2051
2991.65 2186
2992.16 2267
2992.68 2430
2993.20 2599
2993.71 2846
2994.23 3161
2994.75 3238
2995.26 3389
2995.78 3737
2996.30 4016
2996.81 3879
2997.33 3779
2997.85 3959
2998.36 3855
2998.88 3487
2999.40 3279
2999.91 3335
3000.43 3292
3000.95 3271
3001.46 3258
3001.98 3336
3002.50 3439
3003.02 3433
3003.53 3292
3004.05 3335
3004.57 3385
3005.09 3103
3005.60 2993
3006.12 2724
3006.64 2405
3007.16 2347
3007.67 2292
3008.19 2193
3008.71 2036
3009.23 1957
3009.74 1956
3010.26 1975
3010.78 2024
3011.30 1971
3011.82 1964
3012.33 1979
3012.85 2009
3013.37 2073
3013.89 2008
3014.41 2079
3014.93 2084
3015.44 2186
3015.96 2326
3016.48 2363
3017.00 2352
3017.52 2340
3018.04 2445
3018.55 2472
3019.07 2477
3019.59 2648
3020.11 2762
3020.63 2865
3021.15 2953
3021.67 2963
3022.19 3181
3022.71 3225
3023.22 3389
3023.74 3438
3024.26 3340
3024.78 3226
3025.30 2993
3025.82 2813
3026.34 2651
3026.86 2538
3027.38 2528
3027.90 2307
3028.42 2207
3028.94 2232
3029.46 2199
3029.98 2350
3030.49 2477
3031.01 2421
3031.53 2556
3032.05 2669
3032.57 2703
3033.09 2828
3033.61 3075
3034.13 3159
3034.65 3159
3035.17 3117
3035.69 2966
3036.21 2941
3036.73 2751
3037.25 2643
3037.77 2619
3038.29 2464
3038.81 2359
3039.34 2340
3039.86 2186
3040.38 2138
3040.90 2160
3041.42 2094
3041.94 2120
3042.46 2184
3042.98 2205
3043.50 2152
3044.02 2187
3044.54 2157
3045.06 2088
3045.58 2048
3046.10 2098
3046.63 2155
3047.15 2079
3047.67 1951
3048.19 1991
3048.71 1987
3049.23 1945
3049.75 1888
3050.27 1829
3050.79 1867
3051.32 1915
3051.84 1916
3052.36 1858
3052.88 1796
3053.40 1881
3053.92 1829
3054.45 1855
3054.97 1878
3055.49 1880
3056.01 1857
3056.53 1865
3057.05 1951
3057.58 1914
3058.10 1910
3058.62 1916
3059.14 1866
3059.66 1892
3060.19 1904
3060.71 1932
3061.23 1882
3061.75 1967
3062.28 1945
3062.80 1971
3063.32 1936
3063.84 1873
3064.37 1874
3064.89 1969
3065.41 1844
3065.93 1834
3066.46 1827
3066.98 1864
3067.50 1979
3068.02 1951
3068.55 1913
3069.07 1909
3069.59 2008
3070.12 2044
3070.64 2068
3071.16 2177
3071.69 2077
3072.21 2130
3072.73 2155
3073.26 2129
3073.78 2145
3074.30 2282
3074.83 2212
3075.35 2214
3075.87 2132
3076.40 2242
3076.92 2209
3077.44 2074
3077.97 2056
3078.49 2035
3079.01 2067
3079.54 2049
3080.06 2023
3080.59 2126
3081.11 2079
3081.63 2046
3082.16 2155
3082.68 2095
3083.21 2046
3083.73 2120
3084.25 2073
3084.78 2061
3085.30 2078
3085.83 2057
3086.35 2007
3086.88 2013
3087.40 1999
3087.93 1933
3088.45 1958
3088.97 1905
3089.50 1912
3090.02 1890
3090.55 1927
3091.07 1977
3091.60 1872
3092.12 2010
3092.65 1955
3093.17 2014
3093.70 2072
3094.22 2181
3094.75 2258
3095.27 2397
3095.80 2354
3096.32 2446
3096.85 2650
3097.37 2733
3097.90 2887
3098.43 3164
3098.95 3441
3099.48 3919
3100.00 4244
3100.53 4617
3101.05 4882
3101.58 4964
3102.10 5106
3102.63 4945
3103.16 4566
3103.68 4168
3104.21 3732
3104.73 3381
3105.26 2979
3105.79 2741
3106.31 2647
3106.84 2543
3107.36 2514
3107.89 2509
3108.42 2541
3108.94 2640
3109.47 2704
3110.00 2802
3110.52 2653
3111.05 2551
3111.57 2600
3112.10 2490
3112.63 2350
3113.15 2204
3113.68 2106
3114.21 1956
3114.74 1898
3115.26 1863
3115.79 1755
3116.32 1834
3116.84 1905
3117.37 1916
3117.90 1785
3118.42 1800
3118.95 1802
3119.48 1840
3120.01 1947
3120.53 1888
3121.06 1903
3121.59 1880
3122.11 1972
3122.64 2034
3123.17 1993
3123.70 1919
3124.22 1905
3124.75 1856
3125.28 1804
3125.81 1838
3126.34 1794
3126.86 1821
3127.39 1820
3127.92 1844
3128.45 1805
3128.98 1881
3129.50 1763
3130.03 1832
3130.56 1684
3131.09 1792
3131.62 1751
3132.14 1799
3132.67 1802
3133.20 1746
3133.73 1843
3134.26 1878
3134.79 2098
3135.31 1977
3135.84 1898
3136.37 1955
3136.90 1984
3137.43 1999
3137.96 1969
3138.49 1952
3139.02 1991
3139.54 1938
3140.07 1984
3140.60 1955
3141.13 1905
3141.66 1860
3142.19 1947
3142.72 1834
3143.25 1933
3143.78 2063
3144.31 2124
3144.84 2316
3145.37 2331
3145.89 2319
3146.42 2376
3146.95 2463
3147.48 2580
3148.01 2391
3148.54 2442
3149.07 2465
3149.60 2364
3150.13 2253
3150.66 2152
3151.19 2083
3151.72 2029
3152.25 1938
3152.78 2027
3153.31 1964
3153.84 2034
3154.37 2038
3154.90 1939
3155.43 2040
3155.96 2103
3156.49 2188
3157.02 2095
3157.55 2042
3158.08 2102
3158.61 2094
3159.14 2113
3159.68 1942
3160.21 1906
3160.74 1928
3161.27 1897
3161.80 1901
3162.33 1776
3162.86 1798
3163.39 1833
3163.92 1887
3164.45 1886
3164.98 1950
3165.51 2015
3166.05 2036
3166.58 2063
3167.11 2050
3167.64 1955
3168.17 1946
3168.70 1889
3169.23 1912
3169.76 1935
3170.30 1839
3170.83 1887
3171.36 1836
3171.89 1897
3172.42 1906
3172.95 1933
3173.49 1882
3174.02 1951
3174.55 1985
3175.08 2063
3175.61 2072
3176.15 2037
3176.68 2052
3177.21 2011
3177.74 2015
3178.27 2012
3178.81 2024
3179.34 1944
3179.87 1897
3180.40 1914
3180.93 1848
3181.47 1794
3182.00 1852
3182.53 1778
3183.06 1778
3183.60 1766
3184.13 1670
3184.66 1678
3185.20 1723
3185.73 1690
3186.26 1748
3186.79 1712
3187.33 1759
3187.86 1720
3188.39 1704
3188.93 1730
3189.46 1773
3189.99 1773
3190.52 1664
3191.06 1610
3191.59 1749
3192.12 1872
3192.66 1784
3193.19 1756
3193.72 1685
3194.26 1792
3194.79 1878
3195.33 1951
3195.86 1984
3196.39 1917
3196.93 1923
3197.46 2017
3197.99 1962
3198.53 1988
3199.06 2026
3199.60 2143
3200.13 2121
3200.66 2159
3201.20 2125
3201.73 2142
3202.27 2161
3202.80 2156
3203.33 2238
3203.87 2209
3204.40 2047
3204.94 1969
3205.47 1966
3206.01 2010
3206.54 2087
3207.07 2166
3207.61 2110
3208.14 2194
3208.68 2349
3209.21 2353
3209.75 2368
3210.28 2354
3210.82 2317
3211.35 2379
3211.89 2269
3212.42 2338
3212.96 2209
3213.49 2092
3214.03 2018
3214.56 1985
3215.10 1985
3215.63 1961
3216.17 1942
3216.70 1887
3217.24 1748
3217.78 1765
3218.31 1907
3218.85 1888
3219.38 1882
3219.92 1821
3220.45 1786
3220.99 1748
3221.52 1724
3222.06 1733
3222.60 1759
3223.13 1783
3223.67 1837
3224.20 1869
3224.74 1784
3225.28 1810
3225.81 1769
3226.35 1721
3226.88 1791
3227.42 1794
3227.96 1801
3228.49 1751
3229.03 1747
3229.57 1798
3230.10 1787
3230.64 1741
3231.18 1865
3231.71 1858
3232.25 1803
3232.79 1862
3233.32 2028
3233.86 1952
3234.40 1949
3234.93 1982
3235.47 1955
3236.01 1872
3236.54 1969
3237.08 1917
3237.62 1852
3238.15 1918
3238.69 1939
3239.23 1985
3239.77 1904
3240.30 1813
3240.84 1903
3241.38 1855
3241.92 1800
3242.45 1811
3242.99 1786
3243.53 1767
3244.07 1700
3244.60 1687
3245.14 1771
3245.68 1766
3246.22 1789
3246.75 1759
3247.29 1821
3247.83 1895
3248.37 1893
3248.91 1888
3249.44 1894
3249.98 1828
3250.52 1859
3251.06 1902
3251.60 1936
3252.14 1908
3252.67 2007
3253.21 2045
3253.75 1991
3254.29 2006
3254.83 2057
3255.37 2110
3255.90 2157
3256.44 2283
3256.98 2261
3257.52 2404
3258.06 2429
3258.60 2560
3259.14 2603
3259.68 2674
3260.21 2765
3260.75 2722
3261.29 2637
3261.83 2723
3262.37 2674
3262.91 2656
3263.45 2504
3263.99 2369
3264.53 2411
3265.07 2337
3265.61 2303
3266.15 2234
3266.69 2095
3267.23 2134
3267.76 2114
3268.30 2049
3268.84 1973
3269.38 1923
3269.92 1896
3270.46 1914
3271.00 1899
3271.54 1932
3272.08 1949
3272.62 1870
3273.16 1907
3273.70 1911
3274.24 1989
3274.78 2023
3275.32 1965
3275.86 2000
3276.40 1974
3276.94 2044
3277.48 2047
3278.03 1957
3278.57 1998
3279.11 2013
3279.65 1958
3280.19 1924
3280.73 1958
3281.27 1986
3281.81 1968
3282.35 2086
3282.89 2176
3283.43 2136
3283.97 2107
3284.51 2088
3285.05 2080
3285.60 2061
3286.14 2058
3286.68 2059
3287.22 2098
3287.76 2000
3288.30 1996
3288.84 2070
3289.38 2065
3289.93 2055
3290.47 2180
3291.01 2366
3291.55 2549
3292.09 2657
3292.63 2856
3293.18 3002
3293.72 3089
3294.26 3200
3294.80 3150
3295.34 3156
3295.88 3038
3296.43 2907
3296.97 2747
3297.51 2580
3298.05 2524
3298.59 2414
3299.14 2336
3299.68 2306
3300.22 2191
3300.76 2120
3301.31 2198
3301.85 2115
3302.39 2111
3302.93 2060
3303.48 2048
3304.02 2178
3304.56 2105
3305.10 2100
3305.65 2171
3306.19 2118
3306.73 2174
3307.27 2255
3307.82 2244
3308.36 2246
3308.90 2345
3309.45 2440
3309.99 2527
3310.53 2520
3311.07 2659
3311.62 2640
3312.16 2819
3312.70 3147
3313.25 3208
3313.79 3304
3314.33 3596
3314.88 3672
3315.42 3482
3315.97 3315
3316.51 3349
3317.05 3287
3317.60 3192
3318.14 2962
3318.68 2919
3319.23 3074
3319.77 3109
3320.32 3102
3320.86 3018
3321.40 2938
3321.95 2893
3322.49 2796
3323.04 2779
3323.58 2598
3324.12 2479
3324.67 2413
3325.21 2333
3325.76 2271
3326.30 2182
3326.85 2128
3327.39 2155
3327.93 2061
3328.48 2053
3329.02 2218
3329.57 2298
3330.11 2504
3330.66 2807
3331.20 3084
3331.75 3601
3332.29 4077
3332.84 4694
3333.38 5255
3333.93 5654
3334.47 5842
3335.02 5901
3335.56 5762
3336.11 5706
3336.65 5277
3337.20 4793
3337.74 4482
3338.29 3866
3338.83 3477
3339.38 3210
3339.92 2911
3340.47 2775
3341.02 2646
3341.56 2524
3342.11 2527
3342.65 2480
3343.20 2410
3343.74 2380
3344.29 2457
3344.84 2370
3345.38 2397
3345.93 2396
3346.47 2382
3347.02 2356
3347.57 2368
3348.11 2549
3348.66 2430
3349.21 2373
3349.75 2458
3350.30 2629
3350.84 2900
3351.39 2963
3351.94 3110
3352.48 3268
3353.03 3508
3353.58 3622
3354.12 3655
3354.67 3594
3355.22 3655
3355.76 3580
3356.31 3375
3356.86 3144
3357.40 2892
3357.95 2655
3358.50 2647
3359.05 2318
3359.59 2307
3360.14 2141
3360.69 2115
3361.23 2078
3361.78 2025
3362.33 2068
3362.88 1926
3363.42 1920
3363.97 1901
3364.52 1930
3365.07 1861
3365.61 1867
3366.16 1865
3366.71 1819
3367.26 1834
3367.80 1886
3368.35 1862
3368.90 1875
3369.45 1861
3370.00 1926
3370.54 2033
3371.09 2011
3371.64 2020
3372.19 2070
3372.74 2071
3373.28 2062
3373.83 2030
3374.38 1943
3374.93 1894
3375.48 1845
3376.03 1854
3376.57 1824
3377.12 1758
3377.67 1709
3378.22 1685
3378.77 1773
3379.32 1794
3379.87 1772
3380.42 1775
3380.96 1753
3381.51 1708
3382.06 1768
3382.61 1742
3383.16 1763
3383.71 1775
3384.26 1748
3384.81 1826
3385.36 1833
3385.91 1782
3386.45 1743
3387.00 1815
3387.55 1867
3388.10 1837
3388.65 1799
3389.20 1819
3389.75 1800
3390.30 1823
3390.85 1890
3391.40 1904
3391.95 1939
3392.50 1927
3393.05 1944
3393.60 1949
3394.15 1940
3394.70 1865
3395.25 1871
3395.80 1844
3396.35 1763
3396.90 1776
3397.45 1809
3398.00 1713
3398.55 1673
3399.10 1681
3399.65 1692
3400.20 1722
3400.75 1706
3401.30 1675
3401.85 1609
3402.40 1631
3402.95 1630
3403.50 1557
3404.06 1633
3404.61 1593
3405.16 1604
3405.71 1564
3406.26 1584
3406.81 1602
3407.36 1638
3407.91 1634
3408.46 1615
3409.01 1638
3409.56 1660
3410.12 1727
3410.67 1734
3411.22 1772
3411.77 1751
3412.32 1792
3412.87 1769
3413.42 1768
3413.98 1750
3414.53 1729
3415.08 1794
3415.63 1685
3416.18 1678
3416.73 1619
3417.29 1669
3417.84 1562
3418.39 1658
3418.94 1681
3419.49 1745
3420.05 1802
3420.60 1801
3421.15 1826
3421.70 1824
3422.25 1856
3422.81 1938
3423.36 2039
3423.91 2025
3424.46 1884
3425.01 1786
3425.57 1777
3426.12 1739
3426.67 1773
3427.23 1671
3427.78 1765
3428.33 1686
3428.88 1687
3429.44 1723
3429.99 1664
3430.54 1602
3431.09 1600
3431.65 1623
3432.20 1666
3432.75 1705
3433.31 1678
3433.86 1709
3434.41 1624
3434.97 1629
3435.52 1610
3436.07 1641
3436.63 1675
3437.18 1645
3437.73 1663
3438.29 1697
3438.84 1629
3439.39 1551
3439.95 1608
3440.50 1585
3441.05 1571
3441.61 1525
3442.16 1553
3442.72 1646
3443.27 1602
3443.82 1617
3444.38 1506
3444.93 1527
3445.48 1607
3446.04 1555
3446.59 1490
3447.15 1642
3447.70 1569
3448.26 1587
3448.81 1623
3449.36 1557
3449.92 1547
3450.47 1515
3451.03 1531
3451.58 1497
3452.14 1541
3452.69 1485
3453.25 1517
3453.80 1515
3454.36 1492
3454.91 1459
3455.47 1476
3456.02 1545
3456.58 1511
3457.13 1518
3457.69 1484
3458.24 1534
3458.80 1528
3459.35 1501
3459.91 1474
3460.46 1532
3461.02 1545
3461.57 1548
3462.13 1532
3462.68 1561
3463.24 1551
3463.79 1533
3464.35 1506
3464.90 1493
3465.46 1486
3466.02 1565
3466.57 1523
3467.13 1463
3467.68 1530
3468.24 1613
3468.80 1533
3469.35 1530
3469.91 1558
3470.46 1538
3471.02 1614
3471.58 1616
3472.13 1596
3472.69 1588
3473.24 1525
3473.80 1545
3474.36 1539
3474.91 1598
3475.47 1695
3476.03 1713
3476.58 1719
3477.14 1723
3477.70 1794
3478.25 1762
3478.81 1786
3479.37 1820
3479.92 1839
3480.48 1918
3481.04 1962
3481.59 1827
3482.15 1822
3482.71 1755
3483.26 1809
3483.82 1763
3484.38 1884
3484.94 1827
3485.49 1816
3486.05 1919
3486.61 1958
3487.17 2034
3487.72 2141
3488.28 2210
3488.84 2390
3489.40 2478
3489.95 2560
3490.51 2677
3491.07 2677
3491.63 2622
3492.18 2543
3492.74 2467
3493.30 2354
3493.86 2291
3494.42 2360
3494.97 2595
3495.53 2740
3496.09 2712
3496.65 2947
3497.21 3133
3497.76 3311
3498.32 3454
3498.88 3731
3499.44 3861
3500.00 3963
3500.56 4150
3501.11 4394
3501.67 4603
3502.23 4983
3502.79 5049
3503.35 5309
3503.91 5461
3504.47 5351
3505.03 5061
3505.58 4824
3506.14 4554
3506.70 4124
3507.26 3608
3507.82 3252
3508.38 2991
3508.94 2720
3509.50 2457
3510.06 2364
3510.62 2191
3511.17 2114
3511.73 1999
3512.29 2018
3512.85 2015
3513.41 2011
3513.97 1931
3514.53 1935
3515.09 1862
3515.65 1898
3516.21 1945
3516.77 1934
3517.33 1927
3517.89 2023
3518.45 2121
3519.01 2096
3519.57 2237
3520.13 2357
3520.69 2431
3521.25 2527
3521.81 2678
3522.37 2757
3522.93 2695
3523.49 2687
3524.05 2765
3524.61 2617
3525.17 2464
3525.73 2277
3526.29 2188
3526.85 2130
3527.41 1937
3527.97 1915
3528.54 1902
3529.10 1979
3529.66 1946
3530.22 1986
3530.78 2026
3531.34 2089
3531.90 2159
3532.46 2205
3533.02 2259
3533.58 2221
3534.14 2147
3534.71 2168
3535.27 2132
3535.83 2126
3536.39 2151
3536.95 2098
3537.51 2011
3538.07 2024
3538.64 2046
3539.20 2063
3539.76 2110
3540.32 2122
3540.88 2044
3541.44 2076
3542.00 2219
3542.57 2201
3543.13 2205
3543.69 2184
3544.25 2155
3544.81 2048
3545.38 2088
3545.94 2175
3546.50 2093
3547.06 1962
3547.62 1984
3548.19 2083
3548.75 2165
3549.31 2157
3549.87 2166
3550.44 1987
3551.00 2027
3551.56 2081
3552.12 2087
3552.69 1982
3553.25 1938
3553.81 1955
3554.37 1871
3554.94 1807
3555.50 1759
3556.06 1726
3556.63 1723
3557.19 1758
3557.75 1684
3558.31 1694
3558.88 1794
3559.44 1744
3560.00 1791
3560.57 1851
3561.13 1786
3561.69 1773
3562.26 1806
3562.82 1779
3563.38 1756
3563.95 1790
3564.51 1779
3565.07 1677
3565.64 1658
3566.20 1675
3566.77 1663
3567.33 1630
3567.89 1690
3568.46 1640
3569.02 1570
3569.59 1729
3570.15 1650
3570.71 1667
3571.28 1618
3571.84 1687
3572.41 1691
3572.97 1765
3573.53 1705
3574.10 1651
3574.66 1665
3575.23 1677
3575.79 1739
3576.36 1643
3576.92 1670
3577.48 1657
3578.05 1637
3578.61 1689
3579.18 1692
3579.74 1633
3580.31 1702
3580.87 1665
3581.44 1635
3582.00 1658
3582.57 1662
3583.13 1689
3583.70 1638
3584.26 1508
3584.83 1678
3585.39 1655
3585.96 1615
3586.52 1640
3587.09 1614
3587.65 1624
3588.22 1596
3588.79 1607
3589.35 1641
3589.92 1631
3590.48 1607
3591.05 1682
3591.61 1693
3592.18 1620
3592.74 1571
3593.31 1600
3593.88 1612
3594.44 1661
3595.01 1686
3595.57 1666
3596.14 1665
3596.71 1715
3597.27 1734
3597.84 1709
3598.40 1700
3598.97 1715
3599.54 1740
3600.10 1764
3600.67 1771
3601.24 1676
3601.80 1720
3602.37 1661
3602.94 1641
3603.50 1603
3604.07 1708
3604.64 1691
3605.20 1592
3605.77 1609
3606.34 1562
3606.90 1519
3607.47 1516
3608.04 1531
3608.60 1612
3609.17 1587
3609.74 1644
3610.30 1761
3610.87 1852
3611.44 2094
3612.01 2365
3612.57 2817
3613.14 3102
3613.71 3719
3614.28 4487
3614.84 5210
3615.41 5923
3615.98 6637
3616.55 6973
3617.11 7338
3617.68 7406
3618.25 7143
3618.82 6627
3619.39 6067
3619.95 5164
3620.52 4393
3621.09 3747
3621.66 3173
3622.23 2746
3622.79 2481
3623.36 2244
3623.93 2069
3624.50 1816
3625.07 1753
3625.63 1868
3626.20 1812
3626.77 1747
3627.34 1733
3627.91 1747
3628.48 1766
3629.05 1714
3629.61 1689
3630.18 1656
3630.75 1611
3631.32 1602
3631.89 1651
3632.46 1609
3633.03 1602
3633.60 1624
3634.16 1626
3634.73 1619
3635.30 1631
3635.87 1770
3636.44 1759
3637.01 1689
3637.58 1704
3638.15 1759
3638.72 1843
3639.29 1849
3639.86 1847
3640.43 1976
3641.00 2071
3641.57 1985
3642.14 2085
3642.71 2136
3643.27 2141
3643.84 2221
3644.41 2146
3644.98 2113
3645.55 2180
3646.12 2177
3646.69 2157
3647.26 2154
3647.83 2119
3648.40 2077
3648.97 2069
3649.54 2142
3650.12 2064
3650.69 2226
3651.26 2276
3651.83 2341
3652.40 2341
3652.97 2380
3653.54 2462
3654.11 2539
3654.68 2608
3655.25 2550
3655.82 2418
3656.39 2528
3656.96 2552
3657.53 2479
3658.10 2494
3658.67 2418
3659.25 2345
3659.82 2319
3660.39 2218
3660.96 2197
3661.53 2158
3662.10 2013
3662.67 1979
3663.24 1958
3663.81 1987
3664.39 2029
3664.96 1949
3665.53 1968
3666.10 2052
3666.67 1983
3667.24 1870
3667.81 1891
3668.39 1921
3668.96 1939
3669.53 1895
3670.10 1931
3670.67 1874
3671.25 1891
3671.82 1905
3672.39 1992
3672.96 2016
3673.53 1993
3674.11 1978
3674.68 1998
3675.25 2015
3675.82 1999
3676.39 1912
3676.97 1883
3677.54 1905
3678.11 1852
3678.68 1750
3679.26 1818
3679.83 1871
3680.40 1802
3680.97 1828
3681.55 1845
3682.12 1801
3682.69 1817
3683.27 1851
3683.84 1876
3684.41 2009
3684.98 1988
3685.56 2156
3686.13 2289
3686.70 2295
3687.28 2427
3687.85 2458
3688.42 2393
3689.00 2391
3689.57 2365
3690.14 2371
3690.72 2250
3691.29 2199
3691.86 2135
3692.44 2012
3693.01 1963
3693.58 2007
3694.16 1859
3694.73 1879
3695.31 1932
3695.88 1743
3696.45 1723
3697.03 1647
3697.60 1695
3698.18 1761
3698.75 1756
3699.32 1786
3699.90 1810
3700.47 1740
3701.05 1746
3701.62 1757
3702.19 1793
3702.77 1743
3703.34 1643
3703.92 1695
3704.49 1752
3705.07 1747
3705.64 1762
3706.22 1766
3706.79 1694
3707.37 1767
3707.94 1785
3708.51 1795
3709.09 1755
3709.66 1696
3710.24 1633
3710.81 1664
3711.39 1702
3711.96 1763
3712.54 1774
3713.11 1709
3713.69 1751
3714.27 1662
3714.84 1756
3715.42 1853
3715.99 1822
3716.57 1820
3717.14 1671
3717.72 1719
3718.29 1750
3718.87 1671
3719.44 1683
3720.02 1598
3720.60 1605
3721.17 1630
3721.75 1544
3722.32 1625
3722.90 1637
3723.47 1596
3724.05 1651
3724.63 1805
3725.20 1610
3725.78 1703
3726.36 1703
3726.93 1788
3727.51 2004
3728.08 2073
3728.66 2293
3729.24 2449
3729.81 2564
3730.39 2666
3730.97 2956
3731.54 3006
3732.12 3137
3732.70 3035
3733.27 2954
3733.85 2897
3734.43 2816
3735.00 2585
3735.58 2383
3736.16 2294
3736.73 2139
3737.31 2023
3737.89 1962
3738.47 1768
3739.04 1699
3739.62 1692
3740.20 1660
3740.77 1698
3741.35 1761
3741.93 1734
3742.51 1708
3743.08 1708
3743.66 1771
3744.24 1592
3744.82 1551
3745.39 1738
3745.97 1796
3746.55 1694
3747.13 1626
3747.71 1556
3748.28 1539
3748.86 1658
3749.44 1600
3750.02 1603
3750.59 1614
3751.17 1582
3751.75 1552
3752.33 1526
3752.91 1499
3753.49 1534
3754.06 1538
3754.64 1634
3755.22 1627
3755.80 1583
3756.38 1610
3756.96 1785
3757.53 1711
3758.11 1720
3758.69 1789
3759.27 1796
3759.85 1751
3760.43 1708
3761.01 1692
3761.59 1688
3762.17 1653
3762.74 1754
3763.32 1692
3763.90 1588
3764.48 1581
3765.06 1521
3765.64 1538
3766.22 1554
3766.80 1626
3767.38 1576
3767.96 1589
3768.54 1542
3769.12 1634
3769.70 1657
3770.27 1643
3770.85 1614
3771.43 1673
3772.01 1758
3772.59 1639
3773.17 1648
3773.75 1646
3774.33 1641
3774.91 1624
3775.49 1572
3776.07 1551
3776.65 1552
3777.23 1430
3777.81 1473
3778.39 1486
3778.97 1532
3779.55 1465
3780.13 1426
3780.71 1368
3781.29 1426
3781.88 1410
3782.46 1433
3783.04 1417
3783.62 1435
3784.20 1459
3784.78 1461
3785.36 1472
3785.94 1520
3786.52 1481
3787.10 1521
3787.68 1462
3788.26 1435
3788.84 1435
3789.43 1433
3790.01 1420
3790.59 1499
3791.17 1530
3791.75 1491
3792.33 1587
3792.91 1585
3793.49 1601
3794.08 1554
3794.66 1581
3795.24 1651
3795.82 1636
3796.40 1593
3796.98 1637
3797.56 1692
3798.15 1598
3798.73 1597
3799.31 1745
3799.89 1727
3800.47 1706
3801.06 1696
3801.64 1738
3802.22 1672
3802.80 1715
3803.38 1693
3803.97 1729
3804.55 1616
3805.13 1604
3805.71 1682
3806.29 1686
3806.88 1694
3807.46 1751
3808.04 1817
3808.62 1842
3809.21 1817
3809.79 1847
3810.37 1893
3810.95 1936
3811.54 1926
3812.12 1923
3812.70 1955
3813.29 2033
3813.87 2037
3814.45 1861
3815.03 1841
3815.62 1843
3816.20 1843
3816.78 1697
3817.37 1656
3817.95 1582
3818.53 1448
3819.12 1537
3819.70 1495
3820.28 1544
3820.87 1439
3821.45 1416
3822.03 1372
3822.62 1465
3823.20 1445
3823.78 1447
3824.37 1450
3824.95 1425
3825.54 1524
3826.12 1544
3826.70 1548
3827.29 1685
3827.87 1732
3828.46 1733
3829.04 1695
3829.62 1697
3830.21 1744
3830.79 1740
3831.38 1695
3831.96 1674
3832.54 1708
3833.13 1670
3833.71 1629
3834.30 1657
3834.88 1644
3835.47 1695
3836.05 1566
3836.64 1620
3837.22 1581
3837.81 1646
3838.39 1703
3838.98 1619
3839.56 1638
3840.15 1643
3840.73 1543
3841.31 1553
3841.90 1570
3842.49 1523
3843.07 1536
3843.66 1529
3844.24 1549
3844.83 1575
3845.41 1554
3846.00 1575
3846.58 1543
3847.17 1623
3847.75 1536
3848.34 1606
3848.92 1718
3849.51 1636
3850.10 1721
3850.68 1738
3851.27 1757
3851.85 1812
3852.44 1871
3853.02 1823
3853.61 1951
3854.20 2086
3854.78 2223
3855.37 2461
3855.95 2764
3856.54 3145
3857.13 3620
3857.71 4331
3858.30 4968
3858.89 5704
3859.47 6241
3860.06 6752
3860.64 6957
3861.23 6866
3861.82 6662
3862.40 6343
3862.99 5868
3863.58 5316
3864.16 4865
3864.75 4337
3865.34 3900
3865.92 3480
3866.51 3147
3867.10 2939
3867.69 2710
3868.27 2642
3868.86 2513
3869.45 2415
3870.03 2402
3870.62 2445
3871.21 2366
3871.80 2421
3872.38 2511
3872.97 2341
3873.56 2368
3874.15 2386
3874.73 2178
3875.32 2191
3875.91 2105
3876.50 2004
3877.08 1977
3877.67 1828
3878.26 1798
3878.85 1877
3879.43 1887
3880.02 1753
3880.61 1700
3881.20 1800
3881.79 1747
3882.37 1781
3882.96 1766
3883.55 1691
3884.14 1692
3884.73 1719
3885.32 1821
3885.90 1864
3886.49 1868
3887.08 1974
3887.67 2002
3888.26 2070
3888.85 2205
3889.44 2210
3890.02 2267
3890.61 2288
3891.20 2331
3891.79 2446
3892.38 2458
3892.97 2591
3893.56 2583
3894.15 2585
3894.74 2733
3895.32 2792
3895.91 2770
3896.50 2779
3897.09 2712
3897.68 2724
3898.27 2540
3898.86 2496
3899.45 2285
3900.04 2366
3900.63 2300
3901.22 2109
3901.81 2084
3902.40 1964
3902.99 1993
3903.58 1785
3904.17 1699
3904.76 1673
3905.35 1624
3905.94 1633
3906.53 1623
3907.12 1586
3907.71 1632
3908.30 1518
3908.89 1536
3909.48 1619
3910.07 1569
3910.66 1523
3911.25 1525
3911.84 1473
3912.43 1527
3913.02 1503
3913.61 1462
3914.20 1477
3914.79 1390
3915.38 1445
3915.97 1486
3916.56 1480
3917.15 1506
3917.74 1475
3918.33 1571
3918.92 1563
3919.52 1462
3920.11 1474
3920.70 1506
3921.29 1505
3921.88 1564
3922.47 1549
3923.06 1528
3923.65 1573
3924.24 1465
3924.84 1548
3925.43 1626
3926.02 1560
3926.61 1573
3927.20 1561
3927.79 1623
3928.38 1592
3928.98 1652
3929.57 1699
3930.16 1705
3930.75 1633
3931.34 1624
3931.93 1618
3932.53 1612
3933.12 1605
3933.71 1527
3934.30 1536
3934.89 1512
3935.49 1651
3936.08 1618
3936.67 1590
3937.26 1614
3937.86 1641
3938.45 1612
3939.04 1570
3939.63 1598
3940.23 1570
3940.82 1515
3941.41 1499
3942.00 1524
3942.60 1460
3943.19 1485
3943.78 1461
3944.37 1465
3944.97 1460
3945.56 1374
3946.15 1411
3946.75 1444
3947.34 1461
3947.93 1450
3948.52 1401
3949.12 1428
3949.71 1407
3950.30 1476
3950.90 1503
3951.49 1498
3952.08 1521
3952.68 1486
3953.27 1520
3953.86 1510
3954.46 1464
3955.05 1444
3955.65 1532
3956.24 1512
3956.83 1450
3957.43 1456
3958.02 1447
3958.61 1474
3959.21 1491
3959.80 1517
3960.40 1493
3960.99 1579
3961.58 1589
3962.18 1553
3962.77 1746
3963.37 1921
3963.96 2041
3964.55 2071
3965.15 2201
3965.74 2173
3966.34 2250
3966.93 2243
3967.53 2293
3968.12 2147
3968.72 1968
3969.31 1810
3969.91 1790
3970.50 1654
3971.10 1664
3971.69 1613
3972.28 1581
3972.88 1504
3973.47 1517
3974.07 1516
3974.66 1536
3975.26 1459
3975.85 1490
3976.45 1481
3977.05 1508
3977.64 1503
3978.24 1491
3978.83 1424
3979.43 1421
3980.02 1457
3980.62 1513
3981.21 1453
3981.81 1388
3982.40 1313
3983.00 1372
3983.60 1423
3984.19 1362
3984.79 1385
3985.38 1406
3985.98 1455
3986.58 1388
3987.17 1406
3987.77 1404
3988.36 1458
3988.96 1479
3989.56 1413
3990.15 1498
3990.75 1422
3991.34 1433
3991.94 1460
3992.54 1480
3993.13 1492
3993.73 1517
3994.33 1521
3994.92 1571
3995.52 1531
3996.12 1557
3996.71 1531
3997.31 1587
3997.91 1569
3998.50 1580
3999.10 1629
3999.70 1625
4000.29 1586
4000.89 1578
4001.49 1710
4002.09 1665
4002.68 1713
4003.28 1736
4003.88 1702
4004.47 1703
4005.07 1667
4005.67 1717
4006.27 1726
4006.86 1711
4007.46 1750
4008.06 1679
4008.66 1680
4009.25 1697
4009.85 1668
4010.45 1816
4011.05 1835
4011.64 1891
4012.24 2097
4012.84 2135
4013.44 2303
4014.04 2372
4014.63 2538
4015.23 2574
4015.83 2588
4016.43 2588
4017.03 2453
4017.63 2422
4018.22 2283
4018.82 2109
4019.42 2015
4020.02 1954
4020.62 1891
4021.22 1733
4021.81 1677
4022.41 1619
4023.01 1536
4023.61 1576
4024.21 1547
4024.81 1500
4025.41 1574
4026.01 1704
4026.60 1714
4027.20 1650
4027.80 1770
4028.40 1757
4029.00 1768
4029.60 1740
4030.20 1735
4030.80 1756
4031.40 1696
4032.00 1672
4032.60 1783
4033.20 1740
4033.80 1716
4034.39 1683
4034.99 1761
4035.59 1695
4036.19 1700
4036.79 1616
4037.39 1532
4037.99 1601
4038.59 1693
4039.19 1653
4039.79 1547
4040.39 1539
4040.99 1522
4041.59 1541
4042.19 1555
4042.79 1620
4043.39 1619
4043.99 1656
4044.59 1620
4045.19 1628
4045.79 1649
4046.39 1742
4046.99 1683
4047.60 1645
4048.20 1646
4048.80 1731
4049.40 1708
4050.00 1714
4050.60 1797
4051.20 1798
4051.80 1784
4052.40 1755
4053.00 1692
4053.60 1653
4054.20 1644
4054.80 1550
4055.41 1559
4056.01 1484
4056.61 1457
4057.21 1485
4057.81 1441
4058.41 1358
4059.01 1280
4059.61 1359
4060.22 1344
4060.82 1330
4061.42 1307
4062.02 1318
4062.62 1290
4063.22 1322
4063.82 1350
4064.43 1340
4065.03 1319
4065.63 1328
4066.23 1344
4066.83 1387
4067.44 1400
4068.04 1397
4068.64 1403
4069.24 1390
4069.84 1411
4070.45 1395
4071.05 1418
4071.65 1392
4072.25 1473
4072.86 1460
4073.46 1446
4074.06 1512
4074.66 1547
4075.27 1603
4075.87 1539
4076.47 1490
4077.07 1488
4077.68 1437
4078.28 1528
4078.88 1566
4079.48 1517
4080.09 1542
4080.69 1559
4081.29 1619
4081.90 1692
4082.50 1605
4083.10 1661
4083.71 1718
4084.31 1724
4084.91 1782
4085.52 1713
4086.12 1721
4086.72 1611
4087.33 1569
4087.93 1697
4088.53 1797
4089.14 1975
4089.74 2129
4090.34 2286
4090.95 2547
4091.55 2787
4092.15 3153
4092.76 3443
4093.36 3656
4093.97 3624
4094.57 3604
4095.17 3549
4095.78 3246
4096.38 2961
4096.99 2801
4097.59 2503
4098.19 2261
4098.80 1992
4099.40 1815
4100.01 1711
4100.61 1570
4101.22 1479
4101.82 1524
4102.43 1494
4103.03 1463
4103.63 1450
4104.24 1379
4104.84 1389
4105.45 1455
4106.05 1437
4106.66 1417
4107.26 1357
4107.87 1361
4108.47 1431
4109.08 1431
4109.68 1424
4110.29 1381
4110.89 1363
4111.50 1462
4112.10 1375
4112.71 1401
4113.31 1380
4113.92 1257
4114.53 1332
4115.13 1367
4115.74 1415
4116.34 1380
4116.95 1353
4117.55 1341
4118.16 1375
4118.76 1331
4119.37 1454
4119.98 1450
4120.58 1439
4121.19 1455
4121.79 1500
4122.40 1508
4123.01 1529
4123.61 1567
4124.22 1522
4124.82 1483
4125.43 1468
4126.04 1434
4126.64 1450
4127.25 1518
4127.86 1487
4128.46 1475
4129.07 1510
4129.68 1524
4130.28 1624
4130.89 1638
4131.50 1590
4132.10 1604
4132.71 1613
4133.32 1618
4133.92 1673
4134.53 1608
4135.14 1565
4135.74 1620
4136.35 1627
4136.96 1588
4137.56 1652
4138.17 1638
4138.78 1642
4139.39 1575
4139.99 1606
4140.60 1689
4141.21 1615
4141.82 1557
4142.42 1488
4143.03 1437
4143.64 1479
4144.25 1530
4144.85 1483
4145.46 1437
4146.07 1430
4146.68 1348
4147.28 1400
4147.89 1409
4148.50 1331
4149.11 1306
4149.72 1319
4150.32 1392
4150.93 1338
4151.54 1294
4152.15 1275
4152.76 1273
4153.37 1344
4153.97 1221
4154.58 1264
4155.19 1295
4155.80 1310
4156.41 1234
4157.02 1239
4157.62 1245
4158.23 1318
4158.84 1263
4159.45 1261
4160.06 1301
4160.67 1315
4161.28 1339
4161.89 1403
4162.49 1422
4163.10 1418
4163.71 1525
4164.32 1515
4164.93 1567
4165.54 1651
4166.15 1619
4166.76 1612
4167.37 1647
4167.98 1616
4168.59 1593
4169.20 1517
4169.81 1485
4170.42 1520
4171.02 1494
4171.63 1400
4172.24 1405
4172.85 1561
4173.46 1519
4174.07 1469
4174.68 1465
4175.29 1441
4175.90 1505
4176.51 1503
4177.12 1532
4177.73 1473
4178.34 1418
4178.95 1498
4179.56 1374
4180.17 1339
4180.78 1388
4181.39 1447
4182.00 1363
4182.61 1357
4183.23 1356
4183.84 1394
4184.45 1407
4185.06 1345
4185.67 1316
4186.28 1238
4186.89 1313
4187.50 1382
4188.11 1380
4188.72 1370
4189.33 1452
4189.94 1460
4190.55 1499
4191.17 1657
4191.78 1781
4192.39 1744
4193.00 1791
4193.61 1940
4194.22 1857
4194.83 1850
4195.44 1860
4196.06 1802
4196.67 1746
4197.28 1758
4197.89 1753
4198.50 1678
4199.11 1585
4199.72 1518
4200.34 1512
4200.95 1517
4201.56 1471
4202.17 1470
4202.78 1458
4203.40 1518
4204.01 1529
4204.62 1471
4205.23 1512
4205.84 1526
4206.46 1486
4207.07 1401
4207.68 1458
4208.29 1499
4208.90 1513
4209.52 1501
4210.13 1500
4210.74 1471
4211.35 1573
4211.97 1597
4212.58 1595
4213.19 1569
4213.80 1640
4214.42 1659
4215.03 1752
4215.64 1849
4216.26 2088
4216.87 2316
4217.48 2433
4218.09 2600
4218.71 3078
4219.32 3425
4219.93 3855
4220.55 4216
4221.16 4497
4221.77 4702
4222.39 4727
4223.00 4885
4223.61 4689
4224.23 4429
4224.84 4212
4225.45 3871
4226.07 3758
4226.68 3744
4227.30 3466
4227.91 3341
4228.52 3099
4229.14 2820
4229.75 2606
4230.36 2505
4230.98 2367
4231.59 2137
4232.21 2025
4232.82 1953
4233.43 1892
4234.05 1766
4234.66 1805
4235.28 1728
4235.89 1681
4236.51 1605
4237.12 1586
4237.73 1562
4238.35 1449
4238.96 1446
4239.58 1458
4240.19 1497
4240.81 1480
4241.42 1487
4242.04 1521
4242.65 1489
4243.27 1441
4243.88 1422
4244.50 1452
4245.11 1479
4245.73 1585
4246.34 1541
4246.96 1476
4247.57 1514
4248.19 1533
4248.80 1586
4249.42 1507
4250.03 1455
4250.65 1526
4251.26 1517
4251.88 1549
4252.49 1535
4253.11 1488
4253.72 1441
4254.34 1566
4254.96 1595
4255.57 1612
4256.19 1580
4256.80 1598
4257.42 1606
4258.03 1660
4258.65 1688
4259.27 1650
4259.88 1641
4260.50 1638
4261.12 1687
4261.73 1648
4262.35 1636
4262.96 1632
4263.58 1614
4264.20 1603
4264.81 1611
4265.43 1666
4266.05 1570
4266.66 1562
4267.28 1588
4267.90 1549
4268.51 1585
4269.13 1601
4269.75 1589
4270.36 1576
4270.98 1577
4271.60 1558
4272.21 1611
4272.83 1738
4273.45 1690
4274.06 1667
4274.68 1666
4275.30 1691
4275.92 1691
4276.53 1803
4277.15 1812
4277.77 1641
4278.38 1614
4279.00 1538
4279.62 1536
4280.24 1390
4280.85 1486
4281.47 1464
4282.09 1370
4282.71 1466
4283.32 1417
4283.94 1409
4284.56 1485
4285.18 1455
4285.80 1427
4286.41 1377
4287.03 1371
4287.65 1476
4288.27 1461
4288.89 1357
4289.50 1281
4290.12 1296
4290.74 1267
4291.36 1267
4291.98 1320
4292.60 1393
4293.21 1347
4293.83 1370
4294.45 1394
4295.07 1435
4295.69 1433
4296.31 1395
4296.93 1359
4297.54 1346
4298.16 1388
4298.78 1397
4299.40 1347
4300.02 1404
4300.64 1435
4301.26 1411
4301.88 1402
4302.50 1363
4303.12 1408
4303.73 1434
4304.35 1520
4304.97 1579
4305.59 1614
4306.21 1768
4306.83 1832
4307.45 1963
4308.07 2069
4308.69 2148
4309.31 2096
4309.93 2101
4310.55 2123
4311.17 2029
4311.79 1934
4312.41 1865
4313.03 1737
4313.65 1639
4314.27 1546
4314.89 1471
4315.51 1473
4316.13 1506
4316.75 1369
4317.37 1451
4317.99 1356
4318.61 1368
4319.23 1350
4319.85 1317
4320.47 1403
4321.09 1385
4321.71 1408
4322.33 1436
4322.95 1460
4323.57 1526
4324.19 1496
4324.81 1485
4325.43 1398
4326.05 1412
4326.68 1378
4327.30 1245
4327.92 1307
4328.54 1301
4329.16 1277
4329.78 1311
4330.40 1316
4331.02 1347
4331.64 1353
4332.26 1352
4332.89 1354
4333.51 1304
4334.13 1378
4334.75 1348
4335.37 1371
4335.99 1358
4336.61 1336
4337.24 1434
4337.86 1406
4338.48 1411
4339.10 1417
4339.72 1385
4340.34 1381
4340.97 1398
4341.59 1547
4342.21 1627
4342.83 1601
4343.45 1783
4344.08 1807
4344.70 1975
4345.32 2026
4345.94 2132
4346.57 2101
4347.19 1964
4347.81 1946
4348.43 1831
4349.05 1696
4349.68 1646
4350.30 1600
4350.92 1531
4351.54 1499
4352.17 1459
4352.79 1440
4353.41 1422
4354.04 1392
4354.66 1338
4355.28 1362
4355.90 1331
4356.53 1346
4357.15 1365
4357.77 1391
4358.40 1395
4359.02 1366
4359.64 1322
4360.27 1329
4360.89 1420
4361.51 1436
4362.14 1310
4362.76 1316
4363.38 1350
4364.01 1413
4364.63 1376
4365.25 1368
4365.88 1352
4366.50 1438
4367.12 1417
4367.75 1362
4368.37 1337
4369.00 1368
4369.62 1351
4370.24 1365
4370.87 1358
4371.49 1384
4372.12 1413
4372.74 1391
4373.36 1367
4373.99 1423
4374.61 1402
4375.24 1461
4375.86 1407
4376.49 1381
4377.11 1501
4377.73 1557
4378.36 1549
4378.98 1571
4379.61 1683
4380.23 1747
4380.86 1758
4381.48 1781
4382.11 1867
4382.73 1975
4383.36 1944
4383.98 2138
4384.61 2287
4385.23 2438
4385.86 2798
4386.48 2978
4387.11 3282
4387.73 3787
4388.36 4055
4388.98 4113
4389.61 3912
4390.23 3798
4390.86 3527
4391.48 3178
4392.11 2892
4392.74 2618
4393.36 2373
4393.99 2360
4394.61 2275
4395.24 2255
4395.86 2115
4396.49 2199
4397.12 2159
4397.74 2127
4398.37 2075
4398.99 2039
4399.62 2011
4400.25 1920
4400.87 1897
4401.50 1830
4402.12 1847
4402.75 1823
4403.38 1830
4404.00 1826
4404.63 1827
4405.26 1889
4405.88 1891
4406.51 1845
4407.14 1764
4407.76 1801
4408.39 1768
4409.02 1796
4409.64 1723
4410.27 1693
4410.90 1631
4411.52 1526
4412.15 1541
4412.78 1537
4413.40 1483
4414.03 1437
4414.66 1435
4415.29 1452
4415.91 1451
4416.54 1326
4417.17 1367
4417.79 1427
4418.42 1406
4419.05 1403
4419.68 1428
4420.30 1383
4420.93 1332
4421.56 1316
4422.19 1400
4422.81 1417
4423.44 1367
4424.07 1389
4424.70 1359
4425.33 1322
4425.95 1349
4426.58 1300
4427.21 1321
4427.84 1249
4428.47 1213
4429.09 1222
4429.72 1242
4430.35 1245
4430.98 1242
4431.61 1253
4432.23 1252
4432.86 1220
4433.49 1193
4434.12 1227
4434.75 1193
4435.38 1278
4436.01 1244
4436.63 1207
4437.26 1219
4437.89 1234
4438.52 1159
4439.15 1206
4439.78 1280
4440.41 1270
4441.04 1265
4441.67 1191
4442.29 1166
4442.92 1168
4443.55 1186
4444.18 1237
4444.81 1279
4445.44 1262
4446.07 1237
4446.70 1306
4447.33 1346
4447.96 1219
4448.59 1168
4449.22 1199
4449.85 1210
4450.48 1239
4451.11 1235
4451.74 1194
4452.37 1143
4453.00 1216
4453.63 1183
4454.26 1176
4454.89 1198
4455.52 1224
4456.15 1194
4456.78 1242
4457.41 1197
4458.04 1191
4458.67 1192
4459.30 1196
4459.93 1263
4460.56 1269
4461.19 1167
4461.82 1231
4462.45 1176
4463.08 1151
4463.71 1171
4464.34 1207
4464.97 1204
4465.60 1197
4466.23 1210
4466.86 1167
4467.49 1163
4468.12 1159
4468.76 1207
4469.39 1120
4470.02 1103
4470.65 1115
4471.28 1153
4471.91 1177
4472.54 1132
4473.17 1054
4473.80 1073
4474.44 1160
4475.07 1098
4475.70 1114
4476.33 1130
4476.96 1189
4477.59 1164
4478.22 1119
4478.86 1133
4479.49 1203
4480.12 1153
4480.75 1184
4481.38 1276
4482.02 1286
4482.65 1272
4483.28 1286
4483.91 1262
4484.54 1249
4485.18 1255
4485.81 1335
4486.44 1268
4487.07 1226
4487.70 1262
4488.34 1207
4488.97 1201
4489.60 1198
4490.23 1171
4490.87 1254
4491.50 1294
4492.13 1285
4492.76 1244
4493.40 1213
4494.03 1226
4494.66 1235
4495.30 1228
4495.93 1212
4496.56 1306
4497.19 1301
4497.83 1319
4498.46 1396
4499.09 1393
4499.73 1406
4500.36 1442
4500.99 1447
4501.63 1436
4502.26 1371
4502.89 1379
4503.53 1358
4504.16 1365
4504.79 1384
4505.43 1302
4506.06 1291
4506.69 1238
4507.33 1184
4507.96 1340
4508.59 1406
4509.23 1391
4509.86 1360
4510.50 1343
4511.13 1365
4511.76 1408
4512.40 1427
4513.03 1442
4513.67 1384
4514.30 1379
4514.93 1359
4515.57 1419
4516.20 1380
4516.84 1309
4517.47 1323
4518.11 1364
4518.74 1398
4519.37 1353
4520.01 1462
4520.64 1484
4521.28 1416
4521.91 1453
4522.55 1622
4523.18 1699
4523.82 1871
4524.45 2050
4525.09 2363
4525.72 2809
4526.36 3439
4526.99 4095
4527.63 4871
4528.26 6015
4528.90 6778
4529.53 7597
4530.17 8191
4530.80 8707
4531.44 8709
4532.07 8365
4532.71 7614
4533.34 6599
4533.98 5722
4534.62 4778
4535.25 3843
4535.89 3227
4536.52 2757
4537.16 2468
4537.79 2146
4538.43 1961
4539.07 1820
4539.70 1729
4540.34 1677
4540.97 1581
4541.61 1513
4542.25 1467
4542.88 1468
4543.52 1401
4544.15 1446
4544.79 1293
4545.43 1330
4546.06 1380
4546.70 1229
4547.34 1220
4547.97 1239
4548.61 1313
4549.25 1255
4549.88 1298
4550.52 1351
4551.16 1418
4551.79 1442
4552.43 1513
4553.07 1529
4553.70 1474
4554.34 1424
4554.98 1425
4555.61 1453
4556.25 1458
4556.89 1433
4557.53 1437
4558.16 1377
4558.80 1420
4559.44 1473
4560.07 1467
4560.71 1415
4561.35 1419
4561.99 1528
4562.62 1564
4563.26 1622
4563.90 1710
4564.54 1698
4565.18 1902
4565.81 1916
4566.45 2003
4567.09 2064
4567.73 2197
4568.36 2180
4569.00 2243
4569.64 2227
4570.28 2135
4570.92 2032
4571.55 1978
4572.19 1824
4572.83 1795
4573.47 1665
4574.11 1605
4574.75 1569
4575.38 1539
4576.02 1479
4576.66 1380
4577.30 1382
4577.94 1383
4578.58 1364
4579.22 1413
4579.85 1359
4580.49 1363
4581.13 1339
4581.77 1323
4582.41 1392
4583.05 1375
4583.69 1363
4584.33 1395
4584.97 1381
4585.61 1293
4586.24 1373
4586.88 1360
4587.52 1395
4588.16 1332
4588.80 1274
4589.44 1300
4590.08 1300
4590.72 1341
4591.36 1296
4592.00 1269
4592.64 1263
4593.28 1258
4593.92 1307
4594.56 1349
4595.20 1307
4595.84 1342
4596.48 1267
4597.12 1278
4597.76 1293
4598.40 1270
4599.04 1233
4599.68 1324
4600.32 1387
4600.96 1370
4601.60 1395
4602.24 1466
4602.88 1499
4603.52 1528
4604.16 1524
4604.80 1486
4605.44 1538
4606.08 1513
4606.72 1522
4607.36 1529
4608.00 1429
4608.64 1314
4609.28 1392
4609.93 1394
4610.57 1385
4611.21 1400
4611.85 1317
4612.49 1318
4613.13 1341
4613.77 1263
4614.41 1212
4615.05 1276
4615.69 1187
4616.34 1210
4616.98 1202
4617.62 1174
4618.26 1097
4618.90 1101
4619.54 1120
4620.18 1104
4620.83 1166
4621.47 1122
4622.11 1128
4622.75 1141
4623.39 1105
4624.03 1069
4624.68 1136
4625.32 1146
4625.96 1130
4626.60 1130
4627.24 1181
4627.89 1218
4628.53 1205
4629.17 1153
4629.81 1201
4630.45 1248
4631.10 1286
4631.74 1329
4632.38 1312
4633.02 1315
4633.67 1264
4634.31 1181
4634.95 1243
4635.59 1262
4636.24 1289
4636.88 1278
4637.52 1269
4638.17 1258
4638.81 1275
4639.45 1202
4640.09 1173
4640.74 1210
4641.38 1200
4642.02 1227
4642.67 1254
4643.31 1281
4643.95 1216
4644.60 1254
4645.24 1200
4645.88 1187
4646.53 1339
4647.17 1363
4647.81 1359
4648.46 1399
4649.10 1424
4649.74 1472
4650.39 1494
4651.03 1701
4651.67 1717
4652.32 1677
4652.96 1605
4653.61 1496
4654.25 1422
4654.89 1421
4655.54 1354
4656.18 1311
4656.83 1228
4657.47 1220
4658.11 1163
4658.76 1216
4659.40 1161
4660.05 1127
4660.69 1069
4661.33 1095
4661.98 1102
4662.62 1132
4663.27 1064
4663.91 1032
4664.56 1086
4665.20 1083
4665.85 1048
4666.49 1036
4667.14 1092
4667.78 1095
4668.43 1101
4669.07 1044
4669.72 1113
4670.36 1032
4671.01 1053
4671.65 1103
4672.30 1105
4672.94 1090
4673.59 1106
4674.23 1139
4674.88 1145
4675.52 1116
4676.17 1085
4676.81 1095
4677.46 1104
4678.10 1072
4678.75 1113
4679.40 1126
4680.04 1119
4680.69 1105
4681.33 1119
4681.98 1104
4682.62 1100
4683.27 1107
4683.92 1093
4684.56 1099
4685.21 1111
4685.85 1105
4686.50 1116
4687.15 1150
4687.79 1082
4688.44 1085
4689.09 1100
4689.73 1071
4690.38 1106
4691.02 1063
4691.67 1042
4692.32 1023
4692.96 1078
4693.61 1137
4694.26 1146
4694.90 1121
4695.55 1118
4696.20 1231
4696.84 1233
4697.49 1279
4698.14 1230
4698.78 1159
4699.43 1148
4700.08 1195
4700.73 1143
4701.37 1138
4702.02 1135
4702.67 1116
4703.31 1084
4703.96 1077
4704.61 1118
4705.26 1122
4705.90 1092
4706.55 1107
4707.20 1083
4707.85 1129
4708.49 1137
4709.14 1128
4709.79 1146
4710.44 1124
4711.09 1071
4711.73 1096
4712.38 1120
4713.03 1112
4713.68 1115
4714.33 1099
4714.97 1166
4715.62 1176
4716.27 1245
4716.92 1328
4717.57 1295
4718.21 1297
4718.86 1351
4719.51 1376
4720.16 1377
4720.81 1454
4721.46 1378
4722.11 1447
4722.75 1454
4723.40 1417
4724.05 1448
4724.70 1369
4725.35 1391
4726.00 1421
4726.65 1432
4727.30 1351
4727.94 1299
4728.59 1301
4729.24 1213
4729.89 1166
4730.54 1154
4731.19 1171
4731.84 1110
4732.49 1136
4733.14 1080
4733.79 1060
4734.44 1140
4735.09 1181
4735.74 1167
4736.38 1184
4737.03 1167
4737.68 1216
4738.33 1333
4738.98 1284
4739.63 1189
4740.28 1314
4740.93 1220
4741.58 1292
4742.23 1238
4742.88 1192
4743.53 1215
4744.18 1216
4744.83 1175
4745.48 1188
4746.13 1189
4746.78 1153
4747.43 1188
4748.08 1185
4748.73 1266
4749.39 1260
4750.04 1278
4750.69 1279
4751.34 1248
4751.99 1222
4752.64 1222
4753.29 1168
4753.94 1200
4754.59 1189
4755.24 1216
4755.89 1314
4756.54 1255
4757.19 1258
4757.84 1266
4758.50 1208
4759.15 1218
4759.80 1170
4760.45 1225
4761.10 1217
4761.75 1167
4762.40 1106
4763.05 1214
4763.71 1185
4764.36 1141
4765.01 1212
4765.66 1261
4766.31 1237
4766.96 1168
4767.62 1131
4768.27 1174
4768.92 1132
4769.57 1113
4770.22 1140
4770.87 1107
4771.53 1053
4772.18 1004
4772.83 1046
4773.48 1061
4774.13 1036
4774.79 1046
4775.44 1042
4776.09 1048
4776.74 1062
4777.40 1044
4778.05 1072
4778.70 1014
4779.35 1086
4780.01 1036
4780.66 980
4781.31 1064
4781.96 1060
4782.62 1075
4783.27 1043
4783.92 1015
4784.57 1056
4785.23 1050
4785.88 1005
4786.53 1042
4787.19 1032
4787.84 1027
4788.49 964
4789.15 997
4789.80 1018
4790.45 1012
4791.11 1074
4791.76 1092
4792.41 1050
4793.07 1018
4793.72 1079
4794.37 1063
4795.03 983
4795.68 953
4796.33 992
4796.99 1012
4797.64 1012
4798.29 1022
4798.95 1029
4799.60 1054
4800.26 998
4800.91 947
4801.56 990
4802.22 956
4802.87 963
4803.53 1047
4804.18 1061
4804.83 995
4805.49 990
4806.14 954
4806.80 968
4807.45 1024
4808.11 960
4808.76 961
4809.42 925
4810.07 959
4810.72 1012
4811.38 1004
4812.03 1022
4812.69 1034
4813.34 1040
4814.00 1063
4814.65 1045
4815.31 1060
4815.96 1137
4816.62 1110
4817.27 1141
4817.93 1171
4818.58 1213
4819.24 1145
4819.89 1168
4820.55 1188
4821.20 1192
4821.86 1201
4822.52 1164
4823.17 1165
4823.83 1184
4824.48 1173
4825.14 1088
4825.79 1126
4826.45 1079
4827.10 1056
4827.76 1078
4828.42 1107
4829.07 1113
4829.73 1072
4830.38 1127
4831.04 1225
4831.70 1229
4832.35 1338
4833.01 1402
4833.66 1468
4834.32 1622
4834.98 1704
4835.63 1850
4836.29 1950
4836.95 1921
4837.60 1894
4838.26 1801
4838.92 1807
4839.57 1661
4840.23 1488
4840.89 1434
4841.54 1313
4842.20 1357
4842.86 1287
4843.51 1169
4844.17 1152
4844.83 1147
4845.48 1126
4846.14 1199
4846.80 1167
4847.45 1148
4848.11 1211
4848.77 1294
4849.43 1232
4850.08 1212
4850.74 1186
4851.40 1162
4852.06 1198
4852.71 1141
4853.37 1109
4854.03 1170
4854.69 1164
4855.34 1242
4856.00 1254
4856.66 1258
4857.32 1277
4857.97 1229
4858.63 1192
4859.29 1278
4859.95 1335
4860.61 1343
4861.26 1307
4861.92 1311
4862.58 1350
4863.24 1347
4863.90 1368
4864.55 1355
4865.21 1306
4865.87 1228
4866.53 1210
4867.19 1187
4867.85 1108
4868.51 1126
4869.16 1205
4869.82 1185
4870.48 1160
4871.14 1154
4871.80 1159
4872.46 1158
4873.12 1165
4873.78 1218
4874.43 1149
4875.09 1191
4875.75 1210
4876.41 1150
4877.07 1067
4877.73 1133
4878.39 1115
4879.05 1120
4879.71 1128
4880.37 1135
4881.03 1041
4881.69 1026
4882.34 1023
4883.00 998
4883.66 1019
4884.32 1035
4884.98 1073
4885.64 1069
4886.30 1125
4886.96 1140
4887.62 1094
4888.28 1105
4888.94 1158
4889.60 1121
4890.26 1162
4890.92 1179
4891.58 1167
4892.24 1103
4892.90 1101
4893.56 1088
4894.22 1109
4894.88 1129
4895.54 1057
4896.20 1146
4896.86 1136
4897.52 1109
4898.19 1235
4898.85 1138
4899.51 1122
4900.17 1107
4900.83 1101
4901.49 998
4902.15 1100
4902.81 1113
4903.47 1098
4904.13 1082
4904.79 1103
4905.45 1037
4906.12 1024
4906.78 1022
4907.44 1044
4908.10 1077
4908.76 1056
4909.42 1009
4910.08 1038
4910.74 974
4911.41 946
4912.07 974
4912.73 1038
4913.39 959
4914.05 920
4914.71 932
4915.38 920
4916.04 941
4916.70 963
4917.36 973
4918.02 920
4918.68 912
4919.35 945
4920.01 972
4920.67 989
4921.33 924
4921.99 957
4922.66 971
4923.32 964
4923.98 954
4924.64 925
4925.31 954
4925.97 995
4926.63 1022
4927.29 1016
4927.96 991
4928.62 981
4929.28 982
4929.94 1006
4930.61 1001
4931.27 1050
4931.93 1031
4932.59 968
4933.26 1026
4933.92 1058
4934.58 1025
4935.25 927
4935.91 1028
4936.57 1034
4937.24 966
4937.90 1010
4938.56 1021
4939.23 1031
4939.89 1030
4940.55 1007
4941.22 1055
4941.88 1095
4942.54 1126
4943.21 1066
4943.87 1080
4944.53 1154
4945.20 1113
4945.86 1101
4946.52 1040
4947.19 978
4947.85 974
4948.52 1039
4949.18 1028
4949.84 963
4950.51 980
4951.17 1024
4951.84 966
4952.50 958
4953.17 985
4953.83 951
4954.49 955
4955.16 987
4955.82 1017
4956.49 1008
4957.15 963
4957.82 1031
4958.48 1057
4959.15 1036
4959.81 1041
4960.47 1100
4961.14 1003
4961.80 1038
4962.47 1100
4963.13 1144
4963.80 1129
4964.46 1111
4965.13 1109
4965.79 1122
4966.46 1084
4967.12 1125
4967.79 1044
4968.45 1037
4969.12 1148
4969.79 1086
4970.45 1071
4971.12 1027
4971.78 1065
4972.45 1069
4973.11 1188
4973.78 1163
4974.44 1118
4975.11 1161
4975.78 1158
4976.44 1180
4977.11 1143
4977.77 1200
4978.44 1218
4979.11 1203
4979.77 1259
4980.44 1246
4981.10 1303
4981.77 1347
4982.44 1455
4983.10 1663
4983.77 1895
4984.43 2109
4985.10 2574
4985.77 2923
4986.43 3253
4987.10 3754
4987.77 4005
4988.43 4152
4989.10 4120
4989.77 3941
4990.43 3607
4991.10 3137
4991.77 2774
4992.43 2395
4993.10 2088
4993.77 1791
4994.43 1575
4995.10 1436
4995.77 1376
4996.44 1306
4997.10 1213
4997.77 1172
4998.44 1182
4999.10 1162
4999.77 1177
5000.44 1140
5001.11 1097
5001.77 1128
5002.44 1105
5003.11 1080
5003.78 1162
5004.44 1150
5005.11 1129
5005.78 1065
5006.45 1060
5007.12 1097
5007.78 1122
5008.45 1108
5009.12 1141
5009.79 1155
5010.46 1107
5011.12 1098
5011.79 1164
5012.46 1159
5013.13 1224
5013.80 1242
5014.47 1252
5015.13 1309
5015.80 1354
5016.47 1410
5017.14 1489
5017.81 1489
5018.48 1661
5019.14 1817
5019.81 1933
5020.48 1989
5021.15 2220
5021.82 2272
5022.49 2278
5023.16 2201
5023.83 2221
5024.50 2123
5025.16 2040
5025.83 1994
5026.50 1847
5027.17 1707
5027.84 1582
5028.51 1577
5029.18 1489
5029.85 1414
5030.52 1380
5031.19 1277
5031.86 1273
5032.53 1163
5033.20 1207
5033.87 1152
5034.54 1130
5035.21 1122
5035.88 1094
5036.54 1146
5037.21 1109
5037.88 1169
5038.55 1166
5039.22 1142
5039.89 1135
5040.56 1088
5041.23 1089
5041.90 1080
5042.58 1112
5043.25 1128
5043.92 1181
5044.59 1206
5045.26 1167
5045.93 1130
5046.60 1140
5047.27 1167
5047.94 1103
5048.61 1125
5049.28 1150
5049.95 1161
5050.62 1101
5051.29 1075
5051.96 1051
5052.63 1082
5053.30 1056
5053.98 1066
5054.65 1097
5055.32 1055
5055.99 1077
5056.66 1092
5057.33 1098
5058.00 1130
5058.67 1136
5059.34 1076
5060.02 1112
5060.69 1230
5061.36 1226
5062.03 1107
5062.70 1100
5063.37 1157
5064.04 1115
5064.72 1102
5065.39 1082
5066.06 1088
5066.73 1091
5067.40 1123
5068.08 1001
5068.75 1002
5069.42 906
5070.09 945
5070.76 991
5071.44 980
5072.11 967
5072.78 994
5073.45 960
5074.12 913
5074.80 910
5075.47 986
5076.14 973
5076.81 939
5077.49 1011
5078.16 1006
5078.83 956
5079.50 1053
5080.18 1026
5080.85 979
5081.52 1015
5082.20 983
5082.87 928
5083.54 962
5084.21 977
5084.89 900
5085.56 907
5086.23 1004
5086.91 970
5087.58 967
5088.25 980
5088.93 1034
5089.60 987
5090.27 957
5090.95 964
5091.62 1037
5092.29 954
5092.97 991
5093.64 903
5094.31 965
5094.99 952
5095.66 951
5096.34 965
5097.01 934
5097.68 940
5098.36 932
5099.03 949
5099.70 980
5100.38 965
5101.05 951
5101.73 990
5102.40 1078
5103.08 1092
5103.75 1062
5104.42 1020
5105.10 1035
5105.77 1024
5106.45 1022
5107.12 1001
5107.80 1038
5108.47 963
5109.15 923
5109.82 944
5110.49 960
5111.17 990
5111.84 1032
5112.52 989
5113.19 1021
5113.87 1077
5114.54 989
5115.22 1020
5115.89 1027
5116.57 1067
5117.24 989
5117.92 1000
5118.59 994
5119.27 1043
5119.94 1003
5120.62 970
5121.30 985
5121.97 928
5122.65 934
5123.32 910
5124.00 918
5124.67 900
5125.35 883
5126.02 868
5126.70 903
5127.38 954
5128.05 965
5128.73 909
5129.40 930
5130.08 950
5130.76 959
5131.43 948
5132.11 964
5132.78 925
5133.46 912
5134.14 889
5134.81 909
5135.49 883
5136.17 949
5136.84 950
5137.52 921
5138.20 1015
5138.87 997
5139.55 967
5140.22 894
5140.90 912
5141.58 893
5142.26 919
5142.93 852
5143.61 894
5144.29 861
5144.96 885
5145.64 902
5146.32 865
5146.99 898
5147.67 893
5148.35 910
5149.03 894
5149.70 868
5150.38 909
5151.06 899
5151.73 914
5152.41 923
5153.09 859
5153.77 830
5154.44 934
5155.12 937
5155.80 891
5156.48 878
5157.16 851
5157.83 857
5158.51 897
5159.19 917
5159.87 921
5160.55 886
5161.22 863
5161.90 877
5162.58 888
5163.26 817
5163.94 907
5164.61 856
5165.29 873
5165.97 894
5166.65 871
5167.33 848
5168.01 900
5168.68 848
5169.36 872
5170.04 801
5170.72 846
5171.40 878
5172.08 827
5172.76 851
5173.44 865
5174.11 900
5174.79 892
5175.47 898
5176.15 880
5176.83 838
5177.51 909
5178.19 891
5178.87 858
5179.55 863
5180.23 928
5180.91 896
5181.58 850
5182.26 817
5182.94 811
5183.62 798
5184.30 826
5184.98 812
5185.66 841
5186.34 855
5187.02 839
5187.70 831
5188.38 820
5189.06 776
5189.74 845
5190.42 835
5191.10 780
5191.78 791
5192.46 831
5193.14 843
5193.82 823
5194.50 875
5195.18 831
5195.86 864
5196.54 870
5197.22 851
5197.90 798
5198.58 833
5199.26 807
5199.94 798
5200.63 890
5201.31 847
5201.99 816
5202.67 844
5203.35 863
5204.03 874
5204.71 897
5205.39 876
5206.07 878
5206.75 899
5207.43 860
5208.11 905
5208.80 963
5209.48 967
5210.16 890
5210.84 979
5211.52 981
5212.20 949
5212.88 949
5213.57 930
5214.25 959
5214.93 967
5215.61 984
5216.29 948
5216.97 876
5217.66 930
5218.34 915
5219.02 883
5219.70 913
5220.38 891
5221.06 877
5221.75 891
5222.43 840
5223.11 855
5223.79 877
5224.47 868
5225.16 886
5225.84 852
5226.52 812
5227.20 840
5227.89 819
5228.57 783
5229.25 861
5229.93 887
5230.62 929
5231.30 909
5231.98 912
5232.66 899
5233.35 913
5234.03 880
5234.71 894
5235.40 896
5236.08 923
5236.76 900
5237.44 871
5238.13 853
5238.81 858
5239.49 883
5240.18 877
5240.86 847
5241.54 848
5242.23 829
5242.91 824
5243.59 810
5244.28 826
5244.96 834
5245.64 861
5246.33 887
5247.01 880
5247.70 925
5248.38 895
5249.06 917
5249.75 995
5250.43 886
5251.11 878
5251.80 867
5252.48 856
5253.17 846
5253.85 865
5254.53 849
5255.22 848
5255.90 859
5256.59 824
5257.27 841
5257.96 853
5258.64 890
5259.32 887
5260.01 880
5260.69 892
5261.38 819
5262.06 846
5262.75 911
5263.43 901
5264.12 859
5264.80 895
5265.49 875
5266.17 879
5266.86 905
5267.54 970
5268.23 908
5268.91 905
5269.60 919
5270.28 897
5270.97 917
5271.65 891
5272.34 903
5273.02 887
5273.71 917
5274.39 915
5275.08 888
5275.76 922
5276.45 968
5277.14 1032
5277.82 974
5278.51 1023
5279.19 986
5279.88 947
5280.56 1037
5281.25 1032
5281.94 1082
5282.62 1045
5283.31 965
5283.99 946
5284.68 915
5285.37 964
5286.05 968
5286.74 965
5287.43 1033
5288.11 968
5288.80 992
5289.48 947
5290.17 1048
5290.86 1005
5291.54 1006
5292.23 974
5292.92 1061
5293.60 1116
5294.29 1163
5294.98 1205
5295.66 1237
5296.35 1416
5297.04 1524
5297.72 1642
5298.41 1816
5299.10 2013
5299.79 2145
5300.47 2253
5301.16 2195
5301.85 2117
5302.53 2024
5303.22 1769
5303.91 1613
5304.60 1548
5305.28 1375
5305.97 1251
5306.66 1179
5307.35 1139
5308.03 1082
5308.72 1119
5309.41 1044
5310.10 1056
5310.78 1024
5311.47 954
5312.16 985
5312.85 957
5313.54 967
5314.22 1024
5314.91 949
5315.60 959
5316.29 966
5316.98 974
5317.66 937
5318.35 998
5319.04 934
5319.73 949
5320.42 952
5321.11 1021
5321.80 991
5322.48 1017
5323.17 979
5323.86 1002
5324.55 986
5325.24 981
5325.93 1040
5326.62 1049
5327.30 1130
5327.99 1173
5328.68 1199
5329.37 1135
5330.06 1183
5330.75 1271
5331.44 1242
5332.13 1226
5332.82 1254
5333.51 1276
5334.20 1211
5334.88 1233
5335.57 1252
5336.26 1236
5336.95 1284
5337.64 1270
5338.33 1285
5339.02 1307
5339.71 1277
5340.40 1304
5341.09 1335
5341.78 1434
5342.47 1470
5343.16 1505
5343.85 1640
5344.54 1764
5345.23 2010
5345.92 2190
5346.61 2594
5347.30 2906
5347.99 3151
5348.68 3427
5349.37 3628
5350.06 3768
5350.75 3746
5351.44 3612
5352.13 3369
5352.82 3110
5353.51 2691
5354.20 2278
5354.90 2038
5355.59 1789
5356.28 1603
5356.97 1355
5357.66 1298
5358.35 1245
5359.04 1216
5359.73 1193
5360.42 1143
5361.11 1164
5361.80 1144
5362.49 1146
5363.19 1138
5363.88 1156
5364.57 1121
5365.26 1110
5365.95 1093
5366.64 1100
5367.33 1034
5368.03 1041
5368.72 1073
5369.41 1057
5370.10 1021
5370.79 1006
5371.48 1072
5372.18 1059
5372.87 993
5373.56 997
5374.25 1028
5374.94 1016
5375.63 1021
5376.33 1016
5377.02 1036
5377.71 1081
5378.40 1024
5379.10 988
5379.79 1037
5380.48 1042
5381.17 990
5381.86 1072
5382.56 1027
5383.25 1034
5383.94 1044
5384.63 1063
5385.33 1087
5386.02 1176
5386.71 1193
5387.40 1187
5388.10 1209
5388.79 1238
5389.48 1228
5390.18 1224
5390.87 1211
5391.56 1182
5392.26 1128
5392.95 1095
5393.64 1058
5394.33 1065
5395.03 1104
5395.72 1012
5396.41 987
5397.11 947
5397.80 979
5398.49 995
5399.19 982
5399.88 986
5400.58 1023
5401.27 1018
5401.96 976
5402.66 974
5403.35 1006
5404.04 1013
5404.74 977
5405.43 975
5406.13 991
5406.82 974
5407.51 992
5408.21 984
5408.90 1002
5409.60 956
5410.29 951
5410.98 965
5411.68 947
5412.37 913
5413.07 929
5413.76 898
5414.46 898
5415.15 941
5415.84 973
5416.54 918
5417.23 910
5417.93 910
5418.62 934
5419.32 875
5420.01 884
5420.71 921
5421.40 982
5422.10 935
5422.79 925
5423.49 994
5424.18 939
5424.88 927
5425.57 941
5426.27 965
5426.96 942
5427.66 901
5428.35 937
5429.05 952
5429.74 943
5430.44 881
5431.14 891
5431.83 928
5432.53 907
5433.22 930
5433.92 911
5434.61 909
5435.31 965
5436.01 998
5436.70 959
5437.40 918
5438.09 973
5438.79 950
5439.49 900
5440.18 874
5440.88 932
5441.57 903
5442.27 987
5442.97 917
5443.66 933
5444.36 1006
5445.06 978
5445.75 952
5446.45 962
5447.15 1009
5447.84 969
5448.54 953
5449.24 972
5449.93 988
5450.63 965
5451.33 992
5452.02 942
5452.72 961
5453.42 966
5454.11 883
5454.81 887
5455.51 895
5456.20 899
5456.90 928
5457.60 893
5458.30 914
5458.99 947
5459.69 889
5460.39 959
5461.09 956
5461.78 1026
5462.48 1046
5463.18 1093
5463.88 1057
5464.57 1071
5465.27 1047
5465.97 1007
5466.67 1074
5467.36 1044
5468.06 983
5468.76 1008
5469.46 1002
5470.16 963
5470.85 1026
5471.55 988
5472.25 947
5472.95 1002
5473.65 1019
5474.35 1027
5475.04 1019
5475.74 1065
5476.44 1094
5477.14 1003
5477.84 1080
5478.54 1135
5479.23 1187
5479.93 1167
5480.63 1162
5481.33 1061
5482.03 1011
5482.73 1043
5483.43 1016
5484.13 1011
5484.83 999
5485.52 1024
5486.22 1029
5486.92 1010
5487.62 1021
5488.32 1052
5489.02 1060
5489.72 1039
5490.42 1059
5491.12 1044
5491.82 1145
5492.52 1118
5493.22 1120
5493.92 1093
5494.62 1201
5495.31 1258
5496.01 1225
5496.71 1290
5497.41 1427
5498.11 1521
5498.81 1520
5499.51 1608
5500.21 1599
5500.91 1586
5501.61 1571
5502.31 1509
5503.01 1427
5503.71 1401
5504.41 1321
5505.11 1297
5505.81 1291
5506.51 1243
5507.22 1281
5507.92 1324
5508.62 1335
5509.32 1285
5510.02 1324
5510.72 1436
5511.42 1478
5512.12 1642
5512.82 1595
5513.52 1584
5514.22 1647
5514.92 1610
5515.62 1475
5516.32 1452
5517.03 1486
5517.73 1367
5518.43 1410
5519.13 1352
5519.83 1345
5520.53 1319
5521.23 1227
5521.93 1207
5522.63 1214
5523.34 1134
5524.04 1112
5524.74 1146
5525.44 1047
5526.14 1038
5526.84 989
5527.55 1013
5528.25 1052
5528.95 1052
5529.65 1037
5530.35 1127
5531.05 1081
5531.76 1054
5532.46 1111
5533.16 1145
5533.86 1084
5534.56 1070
5535.27 1102
5535.97 1136
5536.67 1054
5537.37 1055
5538.08 1060
5538.78 1009
5539.48 993
5540.18 1006
5540.89 1056
5541.59 1068
5542.29 1043
5542.99 1149
5543.70 1146
5544.40 1239
5545.10 1239
5545.80 1238
5546.51 1273
5547.21 1212
5547.91 1265
5548.62 1218
5549.32 1186
5550.02 1129
5550.73 1063
5551.43 1040
5552.13 1014
5552.84 1005
5553.54 1057
5554.24 1035
5554.95 1014
5555.65 1020
5556.35 978
5557.06 978
5557.76 1016
5558.46 1078
5559.17 1174
5559.87 1112
5560.57 1101
5561.28 1071
5561.98 1089
5562.69 1030
5563.39 1009
5564.09 981
5564.80 959
5565.50 986
5566.21 959
5566.91 1012
5567.61 975
5568.32 908
5569.02 926
5569.73 976
5570.43 997
5571.14 925
5571.84 975
5572.54 983
5573.25 1005
5573.95 986
5574.66 1062
5575.36 1052
5576.07 965
5576.77 1024
5577.48 979
5578.18 1022
5578.89 965
5579.59 939
5580.30 924
5581.00 890
5581.71 946
5582.41 914
5583.12 939
5583.82 948
5584.53 913
5585.23 895
5585.94 920
5586.64 928
5587.35 880
5588.06 928
5588.76 918
5589.47 915
5590.17 879
5590.88 968
5591.58 947
5592.29 926
5592.99 919
5593.70 909
5594.41 870
5595.11 838
5595.82 892
5596.52 884
5597.23 865
5597.94 836
5598.64 826
5599.35 797
5600.06 842
5600.76 825
5601.47 840
5602.17 805
5602.88 786
5603.59 821
5604.29 877
5605.00 821
5605.71 795
5606.41 799
5607.12 779
5607.83 771
5608.53 852
5609.24 827
5609.95 789
5610.65 778
5611.36 817
5612.07 813
5612.78 768
5613.48 820
5614.19 835
5614.90 818
5615.60 799
5616.31 800
5617.02 765
5617.73 762
5618.43 799
5619.14 808
5619.85 775
5620.56 865
5621.26 827
5621.97 774
5622.68 738
5623.39 762
5624.09 805
5624.80 801
5625.51 810
5626.22 811
5626.93 838
5627.63 886
5628.34 870
5629.05 870
5629.76 828
5630.47 833
5631.17 858
5631.88 814
5632.59 812
5633.30 866
5634.01 841
5634.72 874
5635.42 820
5636.13 806
5636.84 805
5637.55 809
5638.26 812
5638.97 804
5639.68 794
5640.39 749
5641.09 790
5641.80 756
5642.51 793
5643.22 746
5643.93 752
5644.64 776
5645.35 829
5646.06 799
5646.77 833
5647.48 825
5648.19 780
5648.89 759
5649.60 791
5650.31 795
5651.02 804
5651.73 832
5652.44 799
5653.15 815
5653.86 820
5654.57 749
5655.28 777
5655.99 809
5656.70 778
5657.41 793
5658.12 794
5658.83 824
5659.54 807
5660.25 798
5660.96 816
5661.67 831
5662.38 788
5663.09 801
5663.80 838
5664.51 778
5665.22 858
5665.93 836
5666.64 844
5667.35 885
5668.06 892
5668.77 868
5669.48 804
5670.19 865
5670.91 865
5671.62 868
5672.33 866
5673.04 853
5673.75 874
5674.46 842
5675.17 830
5675.88 844
5676.59 813
5677.30 834
5678.01 802
5678.73 841
5679.44 860
5680.15 837
5680.86 808
5681.57 870
5682.28 829
5682.99 820
5683.71 760
5684.42 794
5685.13 832
5685.84 779
5686.55 804
5687.26 843
5687.98 815
5688.69 837
5689.40 895
5690.11 854
5690.82 844
5691.54 815
5692.25 821
5692.96 830
5693.67 823
5694.38 832
5695.10 821
5695.81 839
5696.52 760
5697.23 768
5697.95 803
5698.66 798
5699.37 783
5700.08 827
5700.80 814
5701.51 828
5702.22 807
5702.93 820
5703.65 814
5704.36 808
5705.07 797
5705.78 850
5706.50 807
5707.21 800
5707.92 825
5708.64 818
5709.35 794
5710.06 761
5710.78 777
5711.49 756
5712.20 752
5712.92 768
5713.63 773
5714.34 797
5715.06 755
5715.77 796
5716.48 840
5717.20 806
5717.91 812
5718.62 805
5719.34 796
5720.05 791
5720.77 838
5721.48 845
5722.19 821
5722.91 832
5723.62 879
5724.33 922
5725.05 837
5725.76 858
5726.48 885
5727.19 867
5727.91 841
5728.62 822
5729.33 909
5730.05 878
5730.76 930
5731.48 850
5732.19 878
5732.91 873
5733.62 903
5734.34 982
5735.05 963
5735.77 1055
5736.48 1077
5737.20 1059
5737.91 1027
5738.63 1134
5739.34 1211
5740.06 1177
5740.77 1183
5741.49 1184
5742.20 1121
5742.92 1097
5743.63 1059
5744.35 1061
5745.06 993
5745.78 996
5746.49 983
5747.21 970
5747.92 1018
5748.64 1002
5749.35 1001
5750.07 968
5750.79 1008
5751.50 1014
5752.22 1033
5752.93 1072
5753.65 1052
5754.36 1041
5755.08 1128
5755.80 1196
5756.51 1254
5757.23 1339
5757.95 1404
5758.66 1446
5759.38 1552
5760.09 1519
5760.81 1483
5761.53 1612
5762.24 1551
5762.96 1469
5763.68 1495
5764.39 1470
5765.11 1375
5765.83 1297
5766.54 1337
5767.26 1264
5767.98 1185
5768.69 1209
5769.41 1221
5770.13 1110
5770.84 1144
5771.56 1172
5772.28 1177
5772.99 1123
5773.71 1182
5774.43 1243
5775.15 1218
5775.86 1204
5776.58 1297
5777.30 1264
5778.01 1255
5778.73 1266
5779.45 1311
5780.17 1320
5780.88 1193
5781.60 1224
5782.32 1198
5783.04 1252
5783.76 1253
5784.47 1225
5785.19 1216
5785.91 1303
5786.63 1339
5787.34 1347
5788.06 1347
5788.78 1343
5789.50 1375
5790.22 1444
5790.94 1464
5791.65 1474
5792.37 1527
5793.09 1591
5793.81 1632
5794.53 1682
5795.25 1763
5795.96 1849
5796.68 2186
5797.40 2510
5798.12 3026
5798.84 3594
5799.56 4245
5800.28 5124
5800.99 5446
5801.71 5491
5802.43 5346
5803.15 4837
5803.87 4144
5804.59 3502
5805.31 2899
5806.03 2568
5806.75 2359
5807.47 2200
5808.18 2128
5808.90 1997
5809.62 1982
5810.34 1945
5811.06 1930
5811.78 1911
5812.50 1971
5813.22 2017
5813.94 2063
5814.66 2084
5815.38 1993
5816.10 1941
5816.82 1980
5817.54 2013
5818.26 2006
5818.98 2109
5819.70 1942
5820.42 1845
5821.14 1866
5821.86 1835
5822.58 1725
5823.30 1649
5824.02 1525
5824.74 1484
5825.46 1466
5826.18 1410
5826.90 1410
5827.62 1379
5828.34 1315
5829.06 1333
5829.78 1380
5830.50 1322
5831.22 1307
5831.95 1297
5832.67 1317
5833.39 1298
5834.11 1323
5834.83 1338
5835.55 1338
5836.27 1323
5836.99 1301
5837.71 1342
5838.43 1286
5839.15 1339
5839.88 1261
5840.60 1233
5841.32 1263
5842.04 1209
5842.76 1201
5843.48 1198
5844.20 1188
5844.93 1202
5845.65 1166
5846.37 1111
5847.09 1165
5847.81 1166
5848.53 1160
5849.26 1102
5849.98 1147
5850.70 1151
5851.42 1145
5852.14 1110
5852.87 1112
5853.59 1061
5854.31 1056
5855.03 1033
5855.75 1086
5856.48 1081
5857.20 1084
5857.92 1080
5858.64 1005
5859.37 1084
5860.09 1064
5860.81 1045
5861.53 979
5862.26 1035
5862.98 1101
5863.70 1025
5864.42 966
5865.15 1034
5865.87 1050
5866.59 977
5867.31 1053
5868.04 1052
5868.76 990
5869.48 1044
5870.21 1035
5870.93 1053
5871.65 1076
5872.38 1102
5873.10 1117
5873.82 1112
5874.55 1106
5875.27 1029
5875.99 1046
5876.72 1068
5877.44 1056
5878.16 1051
5878.89 987
5879.61 987
5880.33 1012
5881.06 1036
5881.78 1030
5882.51 1014
5883.23 1053
5883.95 1063
5884.68 1005
5885.40 975
5886.13 1035
5886.85 1053
5887.57 1053
5888.30 1066
5889.02 1001
5889.75 1014
5890.47 1006
5891.20 998
5891.92 953
5892.64 972
5893.37 969
5894.09 994
5894.82 986
5895.54 1010
5896.27 981
5896.99 1011
5897.72 1026
5898.44 1001
5899.17 1027
5899.89 1004
5900.62 1004
5901.34 1000
5902.07 978
5902.79 1014
5903.52 1038
5904.24 929
5904.97 943
5905.69 960
5906.42 960
5907.14 953
5907.87 928
5908.59 922
5909.32 904
5910.04 903
5910.77 941
5911.50 919
5912.22 927
5912.95 905
5913.67 948
5914.40 943
5915.12 972
5915.85 917
5916.58 923
5917.30 925
5918.03 964
5918.75 1003
5919.48 932
5920.21 954
5920.93 981
5921.66 956
5922.39 998
5923.11 1001
5923.84 1012
5924.56 1038
5925.29 1044
5926.02 986
5926.74 1009
5927.47 1058
5928.20 994
5928.92 1032
5929.65 1047
5930.38 1063
5931.10 1133
5931.83 1177
5932.56 1251
5933.28 1325
5934.01 1420
5934.74 1500
5935.47 1554
5936.19 1512
5936.92 1536
5937.65 1480
5938.37 1314
5939.10 1321
5939.83 1270
5940.56 1189
5941.28 1198
5942.01 1179
5942.74 1099
5943.47 1120
5944.19 1095
5944.92 1102
5945.65 1162
5946.38 1088
5947.11 1134
5947.83 1145
5948.56 1149
5949.29 1206
5950.02 1188
5950.74 1202
5951.47 1209
5952.20 1236
5952.93 1227
5953.66 1246
5954.39 1193
5955.11 1190
5955.84 1189
5956.57 1152
5957.30 1184
5958.03 1207
5958.76 1248
5959.48 1273
5960.21 1229
5960.94 1241
5961.67 1313
5962.40 1344
5963.13 1336
5963.86 1311
5964.59 1353
5965.31 1441
5966.04 1377
5966.77 1449
5967.50 1472
5968.23 1486
5968.96 1490
5969.69 1438
5970.42 1485
5971.15 1452
5971.88 1474
5972.61 1480
5973.34 1462
5974.06 1393
5974.79 1440
5975.52 1481
5976.25 1509
5976.98 1529
5977.71 1474
5978.44 1493
5979.17 1624
5979.90 1672
5980.63 1667
5981.36 1717
5982.09 1674
5982.82 1695
5983.55 1682
5984.28 1633
5985.01 1678
5985.74 1767
5986.47 1667
5987.20 1712
5987.93 1726
5988.66 1716
5989.39 1772
5990.12 1811
5990.85 1766
5991.58 1842
5992.32 1790
5993.05 1716
5993.78 1738
5994.51 1854
5995.24 1858
5995.97 1908
5996.70 1948
5997.43 1965
5998.16 1883
5998.89 1922
5999.62 1859
6000.35 1838
6001.09 1835
6001.82 1827
6002.55 1768
6003.28 1751
6004.01 1897
6004.74 1936
6005.47 2065
6006.20 2241
6006.94 2395
6007.67 2731
6008.40 3202
6009.13 3539
6009.86 4040
6010.59 4559
6011.33 4904
6012.06 5042
6012.79 5144
6013.52 5012
6014.25 4764
6014.98 4435
6015.72 3971
6016.45 3651
6017.18 3090
6017.91 2690
6018.64 2463
6019.38 2213
6020.11 1914
6020.84 1709
6021.57 1767
6022.31 1775
6023.04 1637
6023.77 1548
6024.50 1503
6025.24 1485
6025.97 1454
6026.70 1416
6027.43 1419
6028.17 1413
6028.90 1411
6029.63 1460
6030.37 1326
6031.10 1366
6031.83 1325
6032.56 1281
6033.30 1358
6034.03 1382
6034.76 1287
6035.50 1330
6036.23 1295
6036.96 1351
6037.70 1324
6038.43 1336
6039.16 1405
6039.90 1418
6040.63 1427
6041.36 1411
6042.10 1418
6042.83 1456
6043.56 1482
6044.30 1534
6045.03 1524
6045.77 1546
6046.50 1623
6047.23 1610
6047.97 1615
6048.70 1614
6049.44 1661
6050.17 1654
6050.90 1697
6051.64 1752
6052.37 1741
6053.11 1679
6053.84 1595
6054.57 1578
6055.31 1516
6056.04 1437
6056.78 1454
6057.51 1478
6058.25 1526
6058.98 1487
6059.72 1518
6060.45 1488
6061.19 1481
6061.92 1536
6062.66 1465
6063.39 1469
6064.13 1457
6064.86 1446
6065.60 1412
6066.33 1416
6067.07 1391
6067.80 1440
6068.54 1394
6069.27 1347
6070.01 1338
6070.74 1325
6071.48 1365
6072.21 1336
6072.95 1375
6073.68 1372
6074.42 1348
6075.15 1319
6075.89 1312
6076.63 1325
6077.36 1292
6078.10 1303
6078.83 1246
6079.57 1281
6080.30 1293
6081.04 1261
6081.78 1215
6082.51 1246
6083.25 1185
6083.98 1201
6084.72 1216
6085.46 1233
6086.19 1165
6086.93 1187
6087.67 1174
6088.40 1168
6089.14 1132
6089.88 1183
6090.61 1217
6091.35 1177
6092.09 1161
6092.82 1171
6093.56 1173
6094.30 1145
6095.03 1090
6095.77 1071
6096.51 1104
6097.24 1067
6097.98 1121
6098.72 1108
6099.45 1122
6100.19 1089
6100.93 1063
6101.67 1092
6102.40 1074
6103.14 1115
6103.88 1092
6104.61 1142
6105.35 1132
6106.09 1176
6106.83 1118
6107.56 1118
6108.30 1138
6109.04 1156
6109.78 1137
6110.51 1142
6111.25 1147
6111.99 1139
6112.73 1155
6113.47 1078
6114.20 1131
6114.94 1127
6115.68 1186
6116.42 1147
6117.16 1207
6117.89 1089
6118.63 1132
6119.37 1114
6120.11 1164
6120.85 1177
6121.59 1143
6122.32 1116
6123.06 1136
6123.80 1121
6124.54 1102
6125.28 1160
6126.02 1139
6126.76 1136
6127.49 1203
6128.23 1176
6128.97 1230
6129.71 1210
6130.45 1126
6131.19 1271
6131.93 1228
6132.67 1195
6133.41 1244
6134.15 1287
6134.88 1266
6135.62 1289
6136.36 1295
6137.10 1243
6137.84 1232
6138.58 1228
6139.32 1185
6140.06 1218
6140.80 1277
6141.54 1244
6142.28 1243
6143.02 1220
6143.76 1230
6144.50 1232
6145.24 1203
6145.98 1186
6146.72 1196
6147.46 1221
6148.20 1190
6148.94 1236
6149.68 1215
6150.42 1290
6151.16 1286
6151.90 1323
6152.64 1397
6153.38 1431
6154.12 1399
6154.86 1428
6155.60 1399
6156.34 1383
6157.08 1428
6157.82 1458
6158.56 1428
6159.30 1482
6160.04 1478
6160.78 1454
6161.52 1518
6162.27 1591
6163.01 1696
6163.75 1722
6164.49 1712
6165.23 1767
6165.97 1813
6166.71 1807
6167.45 1711
6168.19 1756
6168.94 1740
6169.68 1721
6170.42 1666
6171.16 1646
6171.90 1673
6172.64 1619
6173.38 1588
6174.13 1586
6174.87 1610
6175.61 1590
6176.35 1549
6177.09 1605
6177.83 1657
6178.58 1598
6179.32 1629
6180.06 1660
6180.80 1564
6181.54 1555
6182.28 1666
6183.03 1662
6183.77 1665
6184.51 1724
6185.25 1651
6186.00 1731
6186.74 1643
6187.48 1719
6188.22 1771
6188.97 1810
6189.71 1851
6190.45 1858
6191.19 1923
6191.94 1885
6192.68 1897
6193.42 1975
6194.16 1953
6194.91 1996
6195.65 2126
6196.39 2003
6197.13 1972
6197.88 1936
6198.62 1917
6199.36 2056
6200.11 2154
6200.85 2230
6201.59 2386
6202.34 2661
6203.08 3045
6203.82 3768
6204.57 4731
6205.31 5771
6206.05 6811
6206.80 7706
6207.54 8447
6208.28 8906
6209.03 8851
6209.77 8208
6210.52 7583
6211.26 6716
6212.00 5735
6212.75 4845
6213.49 4016
6214.23 3537
6214.98 3036
6215.72 2614
6216.47 2273
6217.21 2154
6217.95 2004
6218.70 1946
6219.44 1852
6220.19 1863
6220.93 1872
6221.68 1855
6222.42 1946
6223.17 1922
6223.91 1933
6224.65 1814
6225.40 1729
6226.14 1752
6226.89 1561
6227.63 1489
6228.38 1501
6229.12 1467
6229.87 1423
6230.61 1389
6231.36 1311
6232.10 1392
6232.85 1349
6233.59 1394
6234.34 1395
6235.08 1356
6235.83 1416
6236.57 1424
6237.32 1468
6238.06 1412
6238.81 1410
6239.56 1394
6240.30 1394
6241.05 1484
6241.79 1557
6242.54 1593
6243.28 1647
6244.03 1700
6244.77 1832
6245.52 1832
6246.27 1991
6247.01 2031
6247.76 2019
6248.50 1984
6249.25 1923
6250.00 1762
6250.74 1745
6251.49 1709
6252.23 1634
6252.98 1612
6253.73 1598
6254.47 1582
6255.22 1590
6255.97 1613
6256.71 1580
6257.46 1585
6258.21 1642
6258.95 1644
6259.70 1709
6260.45 1660
6261.19 1590
6261.94 1566
6262.69 1614
6263.43 1570
6264.18 1615
6264.93 1529
6265.67 1576
6266.42 1587
6267.17 1591
6267.92 1678
6268.66 1702
6269.41 1699
6270.16 1737
6270.90 1810
6271.65 1943
6272.40 2024
6273.15 2091
6273.89 2282
6274.64 2214
6275.39 2380
6276.14 2376
6276.89 2300
6277.63 2270
6278.38 2154
6279.13 2071
6279.88 1966
6280.62 1825
6281.37 1827
6282.12 1735
6282.87 1638
6283.62 1694
6284.36 1695
6285.11 1707
6285.86 1676
6286.61 1767
6287.36 1845
6288.11 1939
6288.85 2038
6289.60 1968
6290.35 2011
6291.10 2004
6291.85 1975
6292.60 1790
6293.35 1730
6294.09 1689
6294.84 1613
6295.59 1468
6296.34 1562
6297.09 1558
6297.84 1536
6298.59 1628
6299.34 1718
6300.09 1745
6300.83 1794
6301.58 1818
6302.33 1817
6303.08 1781
6303.83 1843
6304.58 1808
6305.33 1683
6306.08 1580
6306.83 1579
6307.58 1533
6308.33 1499
6309.08 1525
6309.83 1451
6310.58 1444
6311.33 1499
6312.08 1613
6312.83 1690
6313.58 1626
6314.33 1673
6315.08 1746
6315.83 1802
6316.58 1839
6317.33 1755
6318.08 1765
6318.83 1646
6319.58 1530
6320.33 1479
6321.08 1407
6321.83 1376
6322.58 1369
6323.33 1332
6324.08 1295
6324.83 1238
6325.58 1222
6326.33 1267
6327.08 1275
6327.83 1271
6328.58 1269
6329.33 1262
6330.08 1306
6330.84 1314
6331.59 1231
6332.34 1239
6333.09 1259
6333.84 1236
6334.59 1249
6335.34 1170
6336.09 1203
6336.84 1217
6337.60 1161
6338.35 1207
6339.10 1194
6339.85 1189
6340.60 1255
6341.35 1233
6342.10 1215
6342.86 1174
6343.61 1203
6344.36 1230
6345.11 1222
6345.86 1190
6346.61 1203
6347.37 1237
6348.12 1313
6348.87 1399
6349.62 1409
6350.37 1416
6351.13 1431
6351.88 1462
6352.63 1412
6353.38 1443
6354.14 1403
6354.89 1349
6355.64 1294
6356.39 1278
6357.14 1300
6357.90 1275
6358.65 1237
6359.40 1174
6360.16 1190
6360.91 1121
6361.66 1105
6362.41 1117
6363.17 1156
6363.92 1169
6364.67 1177
6365.42 1161
6366.18 1182
6366.93 1183
6367.68 1169
6368.44 1118
6369.19 1156
6369.94 1140
6370.70 1140
6371.45 1116
6372.20 1131
6372.96 1098
6373.71 1075
6374.46 1082
6375.22 1086
6375.97 1158
6376.72 1090
6377.48 1132
6378.23 1080
6378.99 1120
6379.74 1075
6380.49 1074
6381.25 1095
6382.00 1077
6382.75 1034
6383.51 1052
6384.26 1087
6385.02 982
6385.77 972
6386.53 977
6387.28 1016
6388.03 1029
6388.79 1006
6389.54 1021
6390.30 965
6391.05 1056
6391.81 1052
6392.56 1073
6393.31 1034
6394.07 1029
6394.82 1033
6395.58 1017
6396.33 944
6397.09 990
6397.84 967
6398.60 1037
6399.35 969
6400.11 941
6400.86 936
6401.62 951
6402.37 960
6403.13 923
6403.88 932
6404.64 949
6405.39 969
6406.15 929
6406.90 985
6407.66 953
6408.42 940
6409.17 942
6409.93 979
6410.68 967
6411.44 925
6412.19 930
6412.95 989
6413.71 936
6414.46 949
6415.22 981
6415.97 956
6416.73 937
6417.48 975
6418.24 941
6419.00 940
6419.75 946
6420.51 914
6421.27 1004
6422.02 1015
6422.78 982
6423.53 983
6424.29 1004
6425.05 935
6425.80 935
6426.56 988
6427.32 1008
6428.07 1020
6428.83 1019
6429.59 997
6430.34 1039
6431.10 1030
6431.86 986
6432.61 927
6433.37 993
6434.13 1051
6434.89 1050
6435.64 991
6436.40 1048
6437.16 1039
6437.91 1067
6438.67 1011
6439.43 941
6440.19 960
6440.94 939
6441.70 984
6442.46 1009
6443.22 939
6443.97 985
6444.73 953
6445.49 960
6446.25 979
6447.00 1007
6447.76 973
6448.52 987
6449.28 1011
6450.04 992
6450.79 966
6451.55 1012
6452.31 1026
6453.07 991
6453.83 1018
6454.58 1020
6455.34 1072
6456.10 1017
6456.86 997
6457.62 969
6458.38 1016
6459.13 1050
6459.89 1000
6460.65 1020
6461.41 1081
6462.17 1068
6462.93 1024
6463.69 1003
6464.44 1042
6465.20 1013
6465.96 989
6466.72 1060
6467.48 1050
6468.24 1092
6469.00 1117
6469.76 1065
6470.52 1044
6471.28 1083
6472.03 1045
6472.79 1035
6473.55 1126
6474.31 1082
6475.07 1038
6475.83 1125
6476.59 1114
6477.35 1114
6478.11 1112
6478.87 1112
6479.63 1110
6480.39 1143
6481.15 1165
6481.91 1145
6482.67 1201
6483.43 1185
6484.19 1168
6484.95 1200
6485.71 1211
6486.47 1156
6487.23 1212
6487.99 1221
6488.75 1226
6489.51 1216
6490.27 1298
6491.03 1321
6491.79 1254
6492.55 1344
6493.31 1368
6494.07 1408
6494.83 1410
6495.59 1370
6496.35 1419
6497.11 1393
6497.87 1351
6498.64 1431
6499.40 1361
6500.16 1385
6500.92 1380
6501.68 1404
6502.44 1450
6503.20 1420
6503.96 1472
6504.72 1495
6505.48 1542
6506.25 1543
6507.01 1577
6507.77 1568
6508.53 1651
6509.29 1618
6510.05 1600
6510.81 1588
6511.57 1616
6512.34 1504
6513.10 1612
6513.86 1635
6514.62 1602
6515.38 1658
6516.15 1689
6516.91 1876
6517.67 1977
6518.43 2302
6519.19 2543
6519.95 2815
6520.72 3161
6521.48 3337
6522.24 3413
6523.00 3462
6523.77 3678
6524.53 3526
6525.29 3509
6526.05 3465
6526.81 3392
6527.58 3132
6528.34 2880
6529.10 2731
6529.86 2664
6530.63 2586
6531.39 2564
6532.15 2533
6532.92 2589
6533.68 2725
6534.44 2769
6535.20 2765
6535.97 2759
6536.73 2681
6537.49 2465
6538.26 2361
6539.02 2161
6539.78 1926
6540.55 1740
6541.31 1666
6542.07 1612
6542.84 1510
6543.60 1425
6544.36 1377
6545.13 1354
6545.89 1388
6546.65 1321
6547.42 1347
6548.18 1355
6548.94 1328
6549.71 1394
6550.47 1375
6551.24 1410
6552.00 1421
6552.76 1473
6553.53 1393
6554.29 1426
6555.06 1459
6555.82 1460
6556.58 1453
6557.35 1451
6558.11 1416
6558.88 1560
6559.64 1522
6560.41 1519
6561.17 1635
6561.93 1585
6562.70 1585
6563.46 1568
6564.23 1576
6564.99 1628
6565.76 1571
6566.52 1617
6567.29 1717
6568.05 1669
6568.82 1669
6569.58 1640
6570.35 1729
6571.11 1738
6571.88 1676
6572.64 1726
6573.41 1740
6574.17 1710
6574.94 1642
6575.70 1714
6576.47 1657
6577.23 1612
6578.00 1682
6578.76 1650
6579.53 1634
6580.29 1656
6581.06 1678
6581.83 1708
6582.59 1634
6583.36 1651
6584.12 1673
6584.89 1707
6585.65 1724
6586.42 1756
6587.19 1771
6587.95 1823
6588.72 1909
6589.48 1981
6590.25 2078
6591.02 2146
6591.78 2241
6592.55 2378
6593.32 2408
6594.08 2340
6594.85 2254
6595.61 2302
6596.38 2288
6597.15 2242
6597.91 2194
6598.68 2046
6599.45 2063
6600.21 2074
6600.98 1965
6601.75 1955
6602.51 1934
6603.28 1984
6604.05 1861
6604.82 1774
6605.58 1867
6606.35 1919
6607.12 1811
6607.88 1777
6608.65 1715
6609.42 1699
6610.19 1805
6610.95 1783
6611.72 1793
6612.49 1812
6613.25 1868
6614.02 1926
6614.79 2026
6615.56 2064
6616.32 2025
6617.09 2090
6617.86 2151
6618.63 2169
6619.40 2092
6620.16 2066
6620.93 2075
6621.70 2151
6622.47 2065
6623.24 2024
6624.00 2013
6624.77 2035
6625.54 2078
6626.31 2233
6627.08 2400
6627.84 2627
6628.61 2909
6629.38 3470
6630.15 4244
6630.92 4881
6631.69 5771
6632.46 6520
6633.22 7077
6633.99 7431
6634.76 7015
6635.53 6610
6636.30 5744
6637.07 5031
6637.84 4263
6638.61 3491
6639.37 3064
6640.14 2621
6640.91 2352
6641.68 2123
6642.45 1973
6643.22 1863
6643.99 1850
6644.76 1786
6645.53 1738
6646.30 1728
6647.07 1697
6647.84 1572
6648.61 1693
6649.37 1719
6650.14 1594
6650.91 1490
6651.68 1509
6652.45 1465
6653.22 1475
6653.99 1429
6654.76 1332
6655.53 1306
6656.30 1354
6657.07 1382
6657.84 1399
6658.61 1433
6659.38 1427
6660.15 1394
6660.92 1456
6661.69 1400
6662.46 1419
6663.23 1457
6664.00 1479
6664.77 1417
6665.55 1431
6666.32 1465
6667.09 1529
6667.86 1574
6668.63 1603
6669.40 1729
6670.17 1878
6670.94 1858
6671.71 1763
6672.48 1792
6673.25 1833
6674.02 1765
6674.79 1725
6675.57 1665
6676.34 1644
6677.11 1559
6677.88 1536
6678.65 1554
6679.42 1541
6680.19 1522
6680.96 1564
6681.74 1598
6682.51 1546
6683.28 1575
6684.05 1632
6684.82 1619
6685.59 1641
6686.37 1546
6687.14 1602
6687.91 1622
6688.68 1576
6689.45 1453
6690.22 1519
6691.00 1508
6691.77 1493
6692.54 1419
6693.31 1511
6694.08 1415
6694.86 1388
6695.63 1422
6696.40 1437
6697.17 1389
6697.95 1364
6698.72 1356
6699.49 1402
6700.26 1439
6701.04 1418
6701.81 1335
6702.58 1322
6703.35 1283
6704.13 1304
6704.90 1318
6705.67 1255
6706.44 1316
6707.22 1377
6707.99 1359
6708.76 1344
6709.54 1371
6710.31 1394
6711.08 1332
6711.86 1284
6712.63 1299
6713.40 1245
6714.17 1248
6714.95 1206
6715.72 1174
6716.50 1237
6717.27 1208
6718.04 1197
6718.82 1195
6719.59 1134
6720.36 1152
6721.14 1180
6721.91 1160
6722.68 1218
6723.46 1128
6724.23 1167
6725.01 1141
6725.78 1072
6726.55 1102
6727.33 1138
6728.10 1111
6728.88 1099
6729.65 1104
6730.42 1084
6731.20 1127
6731.97 1155
6732.75 1119
6733.52 1086
6734.30 1139
6735.07 1138
6735.84 1141
6736.62 1105
6737.39 1139
6738.17 1083
6738.94 1050
6739.72 1102
6740.49 1099
6741.27 1066
6742.04 1103
6742.82 1095
6743.59 1131
6744.37 1076
6745.14 1082
6745.92 1112
6746.69 1095
6747.47 1152
6748.24 1165
6749.02 1153
6749.79 1216
6750.57 1135
6751.34 1123
6752.12 1108
6752.90 1165
6753.67 1177
6754.45 1194
6755.22 1034
6756.00 1096
6756.77 1095
6757.55 1094
6758.33 1020
6759.10 1035
6759.88 1016
6760.65 1039
6761.43 1053
6762.20 1036
6762.98 1048
6763.76 1050
6764.53 1025
6765.31 1029
6766.09 985
6766.86 1028
6767.64 1087
6768.41 1076
6769.19 1093
6769.97 1059
6770.74 1029
6771.52 1113
6772.30 1082
6773.07 1030
6773.85 1085
6774.63 1052
6775.40 1077
6776.18 1075
6776.96 1041
6777.74 1045
6778.51 1107
6779.29 1112
6780.07 1134
6780.84 1104
6781.62 1067
6782.40 1112
6783.17 1065
6783.95 1114
6784.73 1142
6785.51 1138
6786.28 1104
6787.06 1094
6787.84 1046
6788.62 1017
6789.39 1056
6790.17 1088
6790.95 1049
6791.73 986
6792.51 1010
6793.28 1024
6794.06 1019
6794.84 945
6795.62 983
6796.39 1016
6797.17 1046
6797.95 1033
6798.73 1067
6799.51 1033
6800.29 1034
6801.06 1045
6801.84 1052
6802.62 1033
6803.40 989
6804.18 1057
6804.96 1065
6805.73 1113
6806.51 994
6807.29 1088
6808.07 1089
6808.85 1056
6809.63 1050
6810.41 1004
6811.18 1034
6811.96 986
6812.74 1014
6813.52 1042
6814.30 1087
6815.08 1063
6815.86 1098
6816.64 1089
6817.42 1098
6818.20 1051
6818.98 1099
6819.76 1037
6820.53 1072
6821.31 1044
6822.09 1070
6822.87 1069
6823.65 1060
6824.43 1032
6825.21 1028
6825.99 1065
6826.77 1034
6827.55 1057
6828.33 1095
6829.11 1071
6829.89 1042
6830.67 1096
6831.45 1015
6832.23 995
6833.01 986
6833.79 1055
6834.57 1033
6835.35 1005
6836.13 986
6836.91 966
6837.69 1001
6838.47 1027
6839.25 1032
6840.03 961
6840.81 1010
6841.59 1022
6842.37 1048
6843.16 1136
6843.94 1132
6844.72 1227
6845.50 1465
6846.28 1590
6847.06 1929
6847.84 2313
6848.62 2473
6849.40 2706
6850.18 2838
6850.96 2736
6851.75 2490
6852.53 2259
6853.31 2120
6854.09 1896
6854.87 1718
6855.65 1631
6856.43 1547
6857.22 1480
6858.00 1394
6858.78 1367
6859.56 1352
6860.34 1353
6861.12 1221
6861.90 1204
6862.69 1201
6863.47 1210
6864.25 1242
6865.03 1210
6865.81 1177
6866.60 1135
6867.38 1150
6868.16 1057
6868.94 1048
6869.72 1027
6870.51 1068
6871.29 1065
6872.07 993
6872.85 1034
6873.64 1011
6874.42 957
6875.20 1029
6875.98 1012
6876.77 1003
6877.55 979
6878.33 1034
6879.11 1026
6879.90 982
6880.68 1041
6881.46 1041
6882.25 1084
6883.03 1065
6883.81 1073
6884.59 1090
6885.38 1158
6886.16 1157
6886.94 1165
6887.73 1160
6888.51 1166
6889.29 1178
6890.08 1161
6890.86 1109
6891.64 1108
6892.43 1160
6893.21 1098
6893.99 1090
6894.78 1106
6895.56 1091
6896.35 1080
6897.13 1076
6897.91 1102
6898.70 1082
6899.48 1077
6900.26 1073
6901.05 1161
6901.83 1151
6902.62 1129
6903.40 1138
6904.18 1189
6904.97 1069
6905.75 1162
6906.54 1135
6907.32 1094
6908.11 1095
6908.89 1062
6909.67 1079
6910.46 1087
6911.24 1125
6912.03 1071
6912.81 1027
6913.60 1056
6914.38 1094
6915.17 1092
6915.95 1088
6916.74 1018
6917.52 1051
6918.31 1053
6919.09 1017
6919.88 1038
6920.66 1050
6921.45 1030
6922.23 1063
6923.02 1033
6923.80 1079
6924.59 1020
6925.37 1034
6926.16 1038
6926.94 1050
6927.73 1056
6928.51 1009
6929.30 1014
6930.09 1038
6930.87 1015
6931.66 983
6932.44 999
6933.23 961
6934.01 987
6934.80 984
6935.59 982
6936.37 1023
6937.16 1024
6937.94 1097
6938.73 1104
6939.52 1097
6940.30 1116
6941.09 1113
6941.88 1114
6942.66 1150
6943.45 1182
6944.23 1195
6945.02 1130
6945.81 1214
6946.59 1134
6947.38 1146
6948.17 1136
6948.95 1141
6949.74 1125
6950.53 1102
6951.31 1128
6952.10 1149
6952.89 1239
6953.67 1273
6954.46 1201
6955.25 1206
6956.04 1226
6956.82 1252
6957.61 1287
6958.40 1215
6959.18 1250
6959.97 1233
6960.76 1192
6961.55 1236
6962.33 1226
6963.12 1212
6963.91 1189
6964.70 1247
6965.48 1221
6966.27 1270
6967.06 1317
6967.85 1338
6968.63 1344
6969.42 1390
6970.21 1377
6971.00 1316
6971.79 1302
6972.57 1352
6973.36 1334
6974.15 1370
6974.94 1424
6975.73 1428
6976.52 1541
6977.30 1545
6978.09 1596
6978.88 1667
6979.67 1930
6980.46 2111
6981.25 2335
6982.03 2682
6982.82 2883
6983.61 3040
6984.40 3126
6985.19 3137
6985.98 3010
6986.77 2871
6987.55 2551
6988.34 2360
6989.13 2157
6989.92 2025
6990.71 1925
6991.50 1902
6992.29 1813
6993.08 1957
6993.87 2137
6994.66 2435
6995.45 2679
6996.24 3194
6997.02 3480
6997.81 3652
6998.60 3886
6999.39 3811
7000.18 3593
7000.97 3348
7001.76 3016
7002.55 2639
7003.34 2372
7004.13 2088
7004.92 1902
7005.71 1714
7006.50 1564
7007.29 1474
7008.08 1451
7008.87 1468
7009.66 1427
7010.45 1428
7011.24 1459
7012.03 1460
7012.82 1433
7013.61 1386
7014.40 1336
7015.19 1372
7015.98 1321
7016.77 1265
7017.56 1244
7018.35 1244
7019.15 1244
7019.94 1290
7020.73 1250
7021.52 1333
7022.31 1353
7023.10 1402
7023.89 1351
7024.68 1307
7025.47 1301
7026.26 1297
7027.05 1229
7027.85 1270
7028.64 1236
7029.43 1251
7030.22 1213
7031.01 1142
7031.80 1121
7032.59 1153
7033.38 1203
7034.18 1134
7034.97 1156
7035.76 1263
7036.55 1340
7037.34 1362
7038.13 1302
7038.93 1347
7039.72 1338
7040.51 1317
7041.30 1279
7042.09 1247
7042.89 1252
7043.68 1220
7044.47 1227
7045.26 1181
7046.05 1260
7046.85 1374
7047.64 1346
7048.43 1329
7049.22 1372
7050.01 1332
7050.81 1283
7051.60 1268
7052.39 1200
7053.18 1187
7053.98 1206
7054.77 1233
7055.56 1168
7056.36 1179
7057.15 1136
7057.94 1176
7058.73 1189
7059.53 1141
7060.32 1195
7061.11 1133
7061.91 1176
7062.70 1185
7063.49 1138
7064.29 1183
7065.08 1239
7065.87 1149
7066.66 1119
7067.46 1152
7068.25 1177
7069.04 1202
7069.84 1187
7070.63 1147
7071.43 1140
7072.22 1148
7073.01 1153
7073.81 1143
7074.60 1126
7075.39 1139
7076.19 1122
7076.98 1178
7077.78 1168
7078.57 1136
7079.36 1086
7080.16 1073
7080.95 1188
7081.75 1122
7082.54 1152
7083.33 1119
7084.13 1153
7084.92 1162
7085.72 1291
7086.51 1349
7087.31 1398
7088.10 1537
7088.90 1653
7089.69 1754
7090.48 1712
7091.28 1666
7092.07 1639
7092.87 1696
7093.66 1584
7094.46 1450
7095.25 1362
7096.05 1335
7096.84 1227
7097.64 1189
7098.43 1221
7099.23 1253
7100.02 1222
7100.82 1112
7101.61 1106
7102.41 1041
7103.20 1080
7104.00 991
7104.80 965
7105.59 973
7106.39 1019
7107.18 993
7107.98 1016
7108.77 949
7109.57 926
7110.36 912
7111.16 919
7111.96 932
7112.75 939
7113.55 974
7114.34 950
7115.14 945
7115.94 960
7116.73 936
7117.53 936
7118.32 980
7119.12 964
7119.92 968
7120.71 946
7121.51 947
7122.31 918
7123.10 995
7123.90 928
7124.70 950
7125.49 997
7126.29 974
7127.09 969
7127.88 976
7128.68 971
7129.48 1025
7130.27 1003
7131.07 1012
7131.87 998
7132.66 941
7133.46 937
7134.26 909
7135.06 922
7135.85 887
7136.65 886
7137.45 927
7138.24 959
7139.04 917
7139.84 999
7140.64 986
7141.43 973
7142.23 959
7143.03 970
7143.83 925
7144.62 914
7145.42 965
7146.22 949
7147.02 969
7147.82 965
7148.61 935
7149.41 955
7150.21 919
7151.01 933
7151.81 896
7152.60 916
7153.40 1000
7154.20 934
7155.00 973
7155.80 915
7156.59 910
7157.39 859
7158.19 875
7158.99 873
7159.79 881
7160.59 896
7161.39 901
7162.18 859
7162.98 834
7163.78 886
7164.58 877
7165.38 873
7166.18 893
7166.98 881
7167.78 934
7168.57 922
7169.37 928
7170.17 949
7170.97 941
7171.77 894
7172.57 867
7173.37 876
7174.17 864
7174.97 844
7175.77 858
7176.57 888
7177.37 914
7178.17 937
7178.97 906
7179.77 877
7180.56 876
7181.36 935
7182.16 924
7182.96 888
7183.76 902
7184.56 886
7185.36 873
7186.16 898
7186.96 834
7187.76 834
7188.56 836
7189.36 795
7190.16 792
7190.96 806
7191.76 822
7192.57 817
7193.37 828
7194.17 791
7194.97 848
7195.77 816
7196.57 811
7197.37 793
7198.17 837
7198.97 778
7199.77 806
7200.57 776
7201.37 813
7202.17 761
7202.97 792
7203.77 768
7204.58 796
7205.38 736
7206.18 794
7206.98 758
7207.78 797
7208.58 815
7209.38 796
7210.18 793
7210.99 793
7211.79 768
7212.59 730
7213.39 742
7214.19 759
7214.99 833
7215.79 781
7216.60 818
7217.40 834
7218.20 805
7219.00 738
7219.80 793
7220.60 830
7221.41 837
7222.21 791
7223.01 766
7223.81 776
7224.62 743
7225.42 693
7226.22 739
7227.02 811
7227.82 782
7228.63 738
7229.43 724
7230.23 763
7231.03 752
7231.84 728
7232.64 730
7233.44 729
7234.24 784
7235.05 769
7235.85 771
7236.65 787
7237.45 794
7238.26 764
7239.06 770
7239.86 807
7240.67 814
7241.47 767
7242.27 807
7243.08 757
7243.88 806
7244.68 858
7245.49 823
7246.29 830
7247.09 808
7247.90 808
7248.70 831
7249.50 818
7250.31 808
7251.11 831
7251.91 838
7252.72 856
7253.52 938
7254.32 883
7255.13 817
7255.93 870
7256.74 877
7257.54 890
7258.34 891
7259.15 887
7259.95 878
7260.76 818
7261.56 917
7262.36 919
7263.17 921
7263.97 946
7264.78 919
7265.58 974
7266.39 967
7267.19 937
7268.00 930
7268.80 933
7269.60 924
7270.41 908
7271.21 951
7272.02 973
7272.82 937
7273.63 942
7274.43 961
7275.24 980
7276.04 1018
7276.85 1054
7277.65 1063
7278.46 1184
7279.26 1260
7280.07 1385
7280.87 1533
7281.68 1639
7282.48 1748
7283.29 1753
7284.09 1701
7284.90 1660
7285.71 1541
7286.51 1432
7287.32 1405
7288.12 1289
7288.93 1246
7289.73 1215
7290.54 1214
7291.35 1195
7292.15 1168
7292.96 1090
7293.76 1135
7294.57 1090
7295.38 1135
7296.18 1155
7296.99 1127
7297.79 1140
7298.60 1193
7299.41 1225
7300.21 1201
7301.02 1179
7301.82 1280
7302.63 1257
7303.44 1264
7304.24 1321
7305.05 1422
7305.86 1512
7306.66 1611
7307.47 1706
7308.28 1739
7309.08 1804
7309.89 1801
7310.70 1737
7311.50 1710
7312.31 1657
7313.12 1649
7313.93 1547
7314.73 1609
7315.54 1760
7316.35 1778
7317.15 1921
7317.96 2050
7318.77 2211
7319.58 2232
7320.38 2223
7321.19 2106
7322.00 1996
7322.81 1866
7323.61 1768
7324.42 1640
7325.23 1498
7326.04 1452
7326.84 1388
7327.65 1392
7328.46 1357
7329.27 1398
7330.08 1445
7330.88 1557
7331.69 1685
7332.50 1767
7333.31 1714
7334.12 1719
7334.92 1778
7335.73 1759
7336.54 1631
7337.35 1603
7338.16 1529
7338.97 1443
7339.78 1337
7340.58 1281
7341.39 1299
7342.20 1278
7343.01 1273
7343.82 1347
7344.63 1345
7345.44 1372
7346.24 1367
7347.05 1392
7347.86 1315
7348.67 1263
7349.48 1261
7350.29 1265
7351.10 1212
7351.91 1140
7352.72 1174
7353.53 1182
7354.34 1157
7355.14 1158
7355.95 1226
7356.76 1213
7357.57 1235
7358.38 1220
7359.19 1250
7360.00 1240
7360.81 1268
7361.62 1320
7362.43 1296
7363.24 1275
7364.05 1207
7364.86 1192
7365.67 1199
7366.48 1185
7367.29 1131
7368.10 1215
7368.91 1161
7369.72 1198
7370.53 1244
7371.34 1200
7372.15 1172
7372.96 1239
7373.77 1246
7374.58 1357
7375.39 1376
7376.20 1510
7377.01 1547
7377.82 1594
7378.63 1640
7379.44 1773
7380.26 1804
7381.07 1795
7381.88 1623
7382.69 1600
7383.50 1526
7384.31 1430
7385.12 1317
7385.93 1308
7386.74 1261
7387.55 1187
7388.36 1149
7389.18 1190
7389.99 1114
7390.80 1150
7391.61 1149
7392.42 1132
7393.23 1127
7394.04 1146
7394.86 1177
7395.67 1248
7396.48 1248
7397.29 1291
7398.10 1318
7398.91 1360
7399.73 1384
7400.54 1377
7401.35 1402
7402.16 1388
7402.97 1433
7403.79 1493
7404.60 1484
7405.41 1374
7406.22 1451
7407.03 1407
7407.85 1278
7408.66 1217
7409.47 1189
7410.28 1128
7411.10 1136
7411.91 1090
7412.72 1006
7413.53 1006
7414.35 991
7415.16 1023
7415.97 1017
7416.78 1004
7417.60 966
7418.41 1005
7419.22 950
7420.03 903
7420.85 929
7421.66 906
7422.47 872
7423.29 919
7424.10 934
7424.91 887
7425.73 883
7426.54 863
7427.35 924
7428.17 924
7428.98 863
7429.79 873
7430.61 902
7431.42 882
7432.23 825
7433.05 870
7433.86 935
7434.67 946
7435.49 908
7436.30 910
7437.12 945
7437.93 905
7438.74 909
7439.56 984
7440.37 978
7441.18 979
7442.00 932
7442.81 898
7443.63 885
7444.44 916
7445.26 873
7446.07 881
7446.88 930
7447.70 861
7448.51 830
7449.33 804
7450.14 823
7450.96 833
7451.77 818
7452.59 909
7453.40 919
7454.22 869
7455.03 833
7455.85 881
7456.66 886
7457.47 870
7458.29 880
7459.10 842
7459.92 840
7460.74 843
7461.55 867
7462.37 864
7463.18 885
7464.00 884
7464.81 853
7465.63 891
7466.44 926
7467.26 896
7468.07 892
7468.89 861
7469.70 866
7470.52 849
7471.34 848
7472.15 855
7472.97 820
7473.78 861
7474.60 822
7475.41 847
7476.23 828
7477.05 881
7477.86 850
7478.68 805
7479.49 821
7480.31 823
7481.13 811
7481.94 791
7482.76 816
7483.58 759
7484.39 769
7485.21 800
7486.03 815
7486.84 772
7487.66 815
7488.48 822
7489.29 798
7490.11 759
7490.93 819
7491.74 819
7492.56 788
7493.38 818
7494.19 761
7495.01 747
7495.83 757
7496.64 777
7497.46 792
7498.28 790
7499.10 758
7499.91 738
7500.73 771
7501.55 726
7502.36 758
7503.18 775
7504.00 802
7504.82 806
7505.63 800
7506.45 763
7507.27 774
7508.09 788
7508.90 726
7509.72 761
7510.54 718
7511.36 761
7512.18 785
7512.99 772
7513.81 735
7514.63 719
7515.45 728
7516.27 784
7517.08 771
7517.90 728
7518.72 710
7519.54 689
7520.36 703
7521.18 695
7521.99 711
7522.81 695
7523.63 690
7524.45 713
7525.27 718
7526.09 707
7526.91 741
7527.72 749
7528.54 721
7529.36 741
7530.18 742
7531.00 707
7531.82 694
7532.64 691
7533.46 677
7534.28 744
7535.10 725
7535.91 711
7536.73 741
7537.55 705
7538.37 711
7539.19 718
7540.01 766
7540.83 757
7541.65 760
7542.47 753
7543.29 785
7544.11 736
7544.93 745
7545.75 733
7546.57 748
7547.39 743
7548.21 730
7549.03 716
7549.85 743
7550.67 762
7551.49 822
7552.31 802
7553.13 754
7553.95 845
7554.77 777
7555.59 789
7556.41 761
7557.23 776
7558.05 760
7558.87 788
7559.69 772
7560.51 776
7561.33 765
7562.15 754
7562.97 768
7563.79 773
7564.61 749
7565.44 714
7566.26 774
7567.08 761
7567.90 702
7568.72 759
7569.54 792
7570.36 784
7571.18 775
7572.00 750
7572.82 764
7573.65 728
7574.47 742
7575.29 795
7576.11 748
7576.93 747
7577.75 767
7578.57 743
7579.40 726
7580.22 750
7581.04 757
7581.86 832
7582.68 767
7583.50 791
7584.33 773
7585.15 760
7585.97 759
7586.79 804
7587.61 850
7588.44 830
7589.26 812
7590.08 825
7590.90 816
7591.72 814
7592.55 805
7593.37 786
7594.19 795
7595.01 785
7595.84 797
7596.66 809
7597.48 836
7598.30 821
7599.13 875
7599.95 967
7600.77 986
7601.59 1093
7602.42 1076
7603.24 1085
7604.06 1056
7604.89 1070
7605.71 990
7606.53 973
7607.36 957
7608.18 963
7609.00 874
7609.82 895
7610.65 877
7611.47 884
7612.29 865
7613.12 941
7613.94 873
7614.77 906
7615.59 907
7616.41 867
7617.24 890
7618.06 838
7618.88 890
7619.71 899
7620.53 853
7621.35 843
7622.18 906
7623.00 871
7623.83 891
7624.65 888
7625.47 946
7626.30 998
7627.12 1028
7627.95 1106
7628.77 1133
7629.60 1173
7630.42 1110
7631.24 1078
7632.07 1003
7632.89 991
7633.72 960
7634.54 1000
7635.37 880
7636.19 794
7637.02 837
7637.84 788
7638.67 746
7639.49 778
7640.31 727
7641.14 748
7641.96 792
7642.79 730
7643.61 750
7644.44 745
7645.26 726
7646.09 721
7646.92 756
7647.74 709
7648.57 748
7649.39 760
7650.22 739
7651.04 713
7651.87 721
7652.69 748
7653.52 701
7654.34 735
7655.17 773
7656.00 743
7656.82 727
7657.65 715
7658.47 696
7659.30 718
7660.12 668
7660.95 706
7661.78 722
7662.60 732
7663.43 721
7664.25 800
7665.08 749
7665.91 755
7666.73 767
7667.56 752
7668.39 698
7669.21 700
7670.04 767
7670.87 769
7671.69 760
7672.52 728
7673.35 687
7674.17 653
7675.00 765
7675.83 681
7676.65 690
7677.48 709
7678.31 685
7679.13 687
7679.96 655
7680.79 703
7681.61 697
7682.44 684
7683.27 630
7684.10 670
7684.92 679
7685.75 710
7686.58 709
7687.40 744
7688.23 668
7689.06 685
7689.89 716
7690.71 736
7691.54 752
7692.37 719
7693.20 702
7694.03 733
7694.85 713
7695.68 752
7696.51 692
7697.34 689
7698.16 776
7698.99 732
7699.82 674
7700.65 715
7701.48 711
7702.31 747
7703.13 738
7703.96 701
7704.79 741
7705.62 758
7706.45 784
7707.28 749
7708.10 734
7708.93 739
7709.76 712
7710.59 707
7711.42 736
7712.25 743
7713.08 743
7713.90 745
7714.73 745
7715.56 705
7716.39 695
7717.22 708
7718.05 730
7718.88 704
7719.71 727
7720.54 715
7721.37 654
7722.20 689
7723.02 764
7723.85 695
7724.68 699
7725.51 671
7726.34 684
7727.17 715
7728.00 678
7728.83 746
7729.66 686
7730.49 688
7731.32 751
7732.15 745
7732.98 729
7733.81 737
7734.64 660
7735.47 710
7736.30 686
7737.13 784
7737.96 755
7738.79 757
7739.62 755
7740.45 803
7741.28 882
7742.11 959
7742.94 1067
7743.77 1196
7744.60 1311
7745.43 1410
7746.26 1399
7747.09 1396
7747.92 1304
7748.75 1132
7749.59 1066
7750.42 1024
7751.25 943
7752.08 851
7752.91 806
7753.74 769
7754.57 738
7755.40 739
7756.23 795
7757.06 749
7757.90 751
7758.73 748
7759.56 769
7760.39 819
7761.22 751
7762.05 773
7762.88 761
7763.71 742
7764.55 724
7765.38 723
7766.21 735
7767.04 727
7767.87 729
7768.70 686
7769.54 686
7770.37 686
7771.20 667
7772.03 673
7772.86 668
7773.70 688
7774.53 671
7775.36 617
7776.19 695
7777.02 729
7777.86 694
7778.69 727
7779.52 716
7780.35 729
7781.19 705
7782.02 754
7782.85 760
7783.68 795
7784.52 808
7785.35 778
7786.18 756
7787.01 778
7787.85 742
7788.68 714
7789.51 694
7790.35 697
7791.18 675
7792.01 716
7792.84 699
7793.68 701
7794.51 713
7795.34 716
7796.18 733
7797.01 687
7797.84 679
7798.68 716
7799.51 717
7800.34 684
7801.18 710
7802.01 685
7802.84 711
7803.68 731
7804.51 703
7805.35 708
7806.18 737
7807.01 758
7807.85 704
7808.68 747
7809.51 718
7810.35 706
7811.18 739
7812.02 753
7812.85 730
7813.68 737
7814.52 785
7815.35 783
7816.19 739
7817.02 763
7817.86 747
7818.69 752
7819.52 792
7820.36 775
7821.19 723
7822.03 783
7822.86 757
7823.70 757
7824.53 758
7825.37 731
7826.20 804
7827.04 738
7827.87 738
7828.71 746
7829.54 787
7830.38 752
7831.21 728
7832.05 743
7832.88 764
7833.72 724
7834.55 774
7835.39 719
7836.22 681
7837.06 726
7837.89 701
7838.73 682
7839.57 682
7840.40 674
7841.24 689
7842.07 687
7842.91 679
7843.74 680
7844.58 674
7845.42 676
7846.25 627
7847.09 633
7847.92 644
7848.76 648
7849.60 659
7850.43 607
7851.27 661
7852.10 679
7852.94 660
7853.78 689
7854.61 672
7855.45 704
7856.29 663
7857.12 620
7857.96 632
7858.79 692
7859.63 705
7860.47 672
7861.30 663
7862.14 664
7862.98 693
7863.81 651
7864.65 645
7865.49 638
7866.33 647
7867.16 678
7868.00 675
7868.84 678
7869.67 689
7870.51 709
7871.35 666
7872.19 662
7873.02 656
7873.86 703
7874.70 701
7875.54 689
7876.37 711
7877.21 731
7878.05 744
7878.89 687
7879.72 689
7880.56 699
7881.40 671
7882.24 648
7883.07 686
7883.91 676
7884.75 673
7885.59 675
7886.43 689
7887.26 715
7888.10 645
7888.94 647
7889.78 654
7890.62 657
7891.45 639
7892.29 678
7893.13 642
7893.97 646
7894.81 659
7895.65 666
7896.49 726
7897.32 724
7898.16 705
7899.00 689
7899.84 704
7900.68 738
7901.52 687
7902.36 681
7903.20 655
7904.03 653
7904.87 637
7905.71 686
7906.55 710
7907.39 703
7908.23 750
7909.07 731
7909.91 703
7910.75 721
7911.59 824
7912.43 791
7913.27 850
7914.11 922
7914.94 932
7915.78 908
7916.62 956
7917.46 903
7918.30 920
7919.14 849
7919.98 807
7920.82 817
7921.66 732
7922.50 785
7923.34 732
7924.18 731
7925.02 704
7925.86 675
7926.70 711
7927.54 692
7928.38 638
7929.22 661
7930.06 700
7930.90 689
7931.74 646
7932.59 663
7933.43 671
7934.27 678
7935.11 659
7935.95 675
7936.79 710
7937.63 687
7938.47 725
7939.31 761
7940.15 806
7940.99 776
7941.83 772
7942.67 772
7943.52 812
7944.36 789
7945.20 746
7946.04 787
7946.88 730
7947.72 733
7948.56 678
7949.40 703
7950.25 686
7951.09 730
7951.93 698
7952.77 680
7953.61 677
7954.45 684
7955.29 684
7956.14 671
7956.98 671
7957.82 616
7958.66 657
7959.50 635
7960.35 666
7961.19 662
7962.03 644
7962.87 675
7963.71 647
7964.56 618
7965.40 640
7966.24 662
7967.08 677
7967.93 656
7968.77 644
7969.61 630
7970.45 641
7971.29 631
7972.14 607
7972.98 596
7973.82 608
7974.67 626
7975.51 641
7976.35 604
7977.19 622
7978.04 634
7978.88 604
7979.72 671
7980.57 661
7981.41 640
7982.25 627
7983.09 632
7983.94 634
7984.78 642
7985.62 623
7986.47 596
7987.31 563
7988.15 612
7989.00 628
7989.84 622
7990.68 596
7991.53 610
7992.37 598
7993.22 601
7994.06 602
7994.90 592
7995.75 623
7996.59 600
7997.43 627
7998.28 619
7999.12 597
7999.97 596
8000.81 631
8001.65 666
8002.50 580
8003.34 574
8004.19 623
8005.03 608
8005.88 613
8006.72 593
8007.57 588
8008.41 597
8009.25 551
8010.10 530
8010.94 550
8011.79 574
8012.63 575
8013.48 564
8014.32 558
8015.17 555
8016.01 574
8016.86 556
8017.70 566
8018.55 580
8019.39 578
8020.24 582
8021.08 576
8021.93 564
8022.77 559
8023.62 574
8024.46 563
8025.31 606
8026.15 597
8027.00 589
8027.84 640
8028.69 627
8029.54 613
8030.38 589
8031.23 564
8032.07 562
8032.92 579
8033.76 599
8034.61 556
8035.46 537
8036.30 590
8037.15 549
8037.99 566
8038.84 588
8039.69 558
8040.53 542
8041.38 552
8042.22 602
8043.07 610
8043.92 651
8044.76 616
8045.61 607
8046.46 587
8047.30 604
8048.15 594
8049.00 594
8049.84 593
8050.69 582
8051.54 585
8052.38 589
8053.23 569
8054.08 587
8054.92 579
8055.77 550
8056.62 583
8057.46 577
8058.31 572
8059.16 619
8060.01 649
8060.85 635
8061.70 586
8062.55 578
8063.40 594
8064.24 592
8065.09 571
8065.94 583
8066.79 584
8067.63 610
8068.48 580
8069.33 578
8070.18 580
8071.02 605
8071.87 566
8072.72 545
8073.57 577
8074.42 571
8075.26 541
8076.11 585
8076.96 556
8077.81 529
8078.66 538
8079.50 567
8080.35 542
8081.20 561
8082.05 598
8082.90 595
8083.75 577
8084.59 566
8085.44 554
8086.29 549
8087.14 570
8087.99 568
8088.84 561
8089.69 558
8090.53 574
8091.38 573
8092.23 539
8093.08 561
8093.93 554
8094.78 562
8095.63 547
8096.48 558
8097.33 553
8098.18 566
8099.02 591
8099.87 550
8100.72 567
8101.57 567
8102.42 561
8103.27 551
8104.12 567
8104.97 561
8105.82 597
8106.67 553
8107.52 568
8108.37 526
8109.22 550
8110.07 562
8110.92 536
8111.77 526
8112.62 582
8113.47 604
8114.32 582
8115.17 611
8116.02 625
8116.87 586
8117.72 565
8118.57 602
8119.42 592
8120.27 572
8121.12 590
8121.97 610
8122.82 537
8123.67 592
8124.52 584
8125.37 530
8126.22 527
8127.07 536
8127.93 555
8128.78 598
8129.63 575
8130.48 564
8131.33 570
8132.18 541
8133.03 592
8133.88 556
8134.73 580
8135.58 556
8136.44 557
8137.29 560
8138.14 568
8138.99 538
8139.84 562
8140.69 587
8141.54 534
8142.39 580
8143.25 582
8144.10 558
8144.95 515
8145.80 550
8146.65 533
8147.50 560
8148.36 537
8149.21 545
8150.06 561
8150.91 583
8151.76 591
8152.62 594
8153.47 614
8154.32 647
8155.17 598
8156.02 562
8156.88 563
8157.73 554
8158.58 569
8159.43 521
8160.29 566
8161.14 553
8161.99 501
8162.84 536
8163.70 561
8164.55 541
8165.40 491
8166.25 528
8167.11 545
8167.96 545
8168.81 544
8169.67 566
8170.52 555
8171.37 545
8172.23 518
8173.08 548
8173.93 548
8174.78 545
8175.64 507
8176.49 501
8177.34 535
8178.20 505
8179.05 502
8179.90 517
8180.76 529
8181.61 500
8182.47 494
8183.32 489
8184.17 519
8185.03 554
8185.88 553
8186.73 497
8187.59 575
8188.44 548
8189.30 487
8190.15 495
8191.00 517
8191.86 520
8192.71 546
8193.57 534
8194.42 528
8195.27 542
8196.13 521
8196.98 515
8197.84 500
8198.69 506
8199.55 539
8200.40 490
8201.26 514
8202.11 522
8202.96 515
8203.82 517
8204.67 511
8205.53 531
8206.38 492
8207.24 536
8208.09 553
8208.95 574
8209.80 554
8210.66 530
8211.51 526
8212.37 489
8213.22 536
8214.08 523
8214.93 542
8215.79 539
8216.65 587
8217.50 579
8218.36 594
8219.21 588
8220.07 576
8220.92 592
8221.78 619
8222.63 618
8223.49 596
8224.35 589
8225.20 575
8226.06 545
8226.91 542
8227.77 533
8228.63 524
8229.48 530
8230.34 555
8231.19 527
8232.05 513
8232.91 561
8233.76 536
8234.62 515
8235.47 514
8236.33 546
8237.19 527
8238.04 541
8238.90 523
8239.76 563
8240.61 547
8241.47 518
8242.33 572
8243.18 541
8244.04 577
8244.90 572
8245.75 579
8246.61 602
8247.47 539
8248.33 533
8249.18 564
8250.04 591
8250.90 532
8251.75 535
8252.61 538
8253.47 508
8254.33 536
8255.18 533
8256.04 525
8256.90 527
8257.76 515
8258.61 501
8259.47 517
8260.33 558
8261.19 554
8262.04 517
8262.90 508
8263.76 488
8264.62 503
8265.48 494
8266.33 483
8267.19 491
8268.05 493
8268.91 516
8269.77 530
8270.62 460
8271.48 530
8272.34 534
8273.20 531
8274.06 543
8274.92 529
8275.77 531
8276.63 520
8277.49 554
8278.35 515
8279.21 502
8280.07 523
8280.93 503
8281.78 486
8282.64 539
8283.50 539
8284.36 516
8285.22 518
8286.08 495
8286.94 487
8287.80 510
8288.66 546
8289.51 530
8290.37 533
8291.23 516
8292.09 521
8292.95 485
8293.81 492
8294.67 487
8295.53 514
8296.39 538
8297.25 534
8298.11 535
8298.97 496
8299.83 532
8300.69 508
8301.55 519
8302.41 515
8303.27 566
8304.13 551
8304.99 520
8305.85 529
8306.71 549
8307.57 487
8308.43 527
8309.29 506
8310.15 523
8311.01 542
8311.87 510
8312.73 534
8313.59 558
8314.45 563
8315.31 552
8316.17 582
8317.03 556
8317.89 526
8318.75 523
8319.61 556
8320.47 530
8321.33 539
8322.20 507
8323.06 515
8323.92 541
8324.78 555
8325.64 568
8326.50 536
8327.36 554
8328.22 529
8329.08 554
8329.94 552
8330.81 536
8331.67 519
8332.53 535
8333.39 521
8334.25 535
8335.11 526
8335.97 533
8336.84 519
8337.70 521
8338.56 575
8339.42 517
8340.28 535
8341.15 534
8342.01 531
8342.87 494
8343.73 505
8344.59 561
8345.45 565
8346.32 521
8347.18 534
8348.04 513
8348.90 557
8349.77 518
8350.63 558
8351.49 535
8352.35 552
8353.22 556
8354.08 546
8354.94 562
8355.80 524
8356.67 546
8357.53 536
8358.39 538
8359.25 525
8360.12 542
8360.98 556
8361.84 539
8362.71 551
8363.57 513
8364.43 550
8365.29 579
8366.16 567
8367.02 548
8367.88 544
8368.75 528
8369.61 527
8370.47 537
8371.34 558
8372.20 560
8373.06 557
8373.93 569
8374.79 563
8375.65 547
8376.52 549
8377.38 548
8378.25 570
8379.11 572
8379.97 556
8380.84 550
8381.70 581
8382.56 570
8383.43 575
8384.29 583
8385.16 557
8386.02 599
8386.89 608
8387.75 610
8388.61 612
8389.48 589
8390.34 590
8391.21 599
8392.07 607
8392.94 609
8393.80 637
8394.67 534
8395.53 617
8396.39 616
8397.26 635
8398.12 621
8398.99 633
8399.85 666
8400.72 623
8401.58 634
8402.45 659
8403.31 649
8404.18 630
8405.04 666
8405.91 668
8406.77 635
8407.64 659
8408.50 657
8409.37 665
8410.24 715
8411.10 698
8411.97 734
8412.83 671
8413.70 689
8414.56 696
8415.43 676
8416.29 657
8417.16 682
8418.03 732
8418.89 746
8419.76 717
8420.62 705
8421.49 732
8422.36 697
8423.22 732
8424.09 716
8424.95 791
8425.82 801
8426.69 778
8427.55 734
8428.42 790
8429.28 843
8430.15 844
8431.02 834
8431.88 863
8432.75 872
8433.62 917
8434.48 910
8435.35 945
8436.22 941
8437.08 953
8437.95 1018
8438.82 1007
8439.68 1088
8440.55 1004
8441.42 1057
8442.29 1130
8443.15 1167
8444.02 1227
8444.89 1241
8445.75 1232
8446.62 1222
8447.49 1252
8448.36 1380
8449.22 1523
8450.09 1728
8450.96 1992
8451.83 2262
8452.69 2504
8453.56 2633
8454.43 2750
8455.30 2564
8456.16 2433
8457.03 2154
8457.90 1905
8458.77 1764
8459.64 1474
8460.50 1356
8461.37 1238
8462.24 1099
8463.11 1020
8463.98 993
8464.84 1050
8465.71 938
8466.58 902
8467.45 883
8468.32 868
8469.19 861
8470.05 902
8470.92 857
8471.79 824
8472.66 796
8473.53 825
8474.40 816
8475.27 844
8476.13 796
8477.00 842
8477.87 851
8478.74 806
8479.61 798
8480.48 813
8481.35 798
8482.22 754
8483.09 775
8483.96 816
8484.82 773
8485.69 771
8486.56 795
8487.43 838
8488.30 878
8489.17 838
8490.04 877
8490.91 896
8491.78 907
8492.65 890
8493.52 896
8494.39 876
8495.26 866
8496.13 820
8497.00 789
8497.87 803
8498.74 780
8499.61 801
8500.48 762
8501.35 753
8502.22 789
8503.09 796
8503.96 721
8504.83 755
8505.70 752
8506.57 794
8507.44 799
8508.31 823
8509.18 858
8510.05 841
8510.92 777
8511.79 790
8512.66 839
8513.53 817
8514.40 833
8515.27 857
8516.15 855
8517.02 794
8517.89 801
8518.76 824
8519.63 899
8520.50 861
8521.37 864
8522.24 897
8523.11 834
8523.98 849
8524.86 801
8525.73 854
8526.60 853
8527.47 885
8528.34 870
8529.21 882
8530.08 855
8530.96 907
8531.83 924
8532.70 937
8533.57 975
8534.44 957
8535.31 901
8536.19 908
8537.06 922
8537.93 886
8538.80 833
8539.67 810
8540.55 787
8541.42 781
8542.29 810
8543.16 757
8544.03 814
8544.91 789
8545.78 849
8546.65 848
8547.52 913
8548.40 990
8549.27 1088
8550.14 1089
8551.01 1177
8551.89 1219
8552.76 1197
8553.63 1216
8554.51 1121
8555.38 1082
8556.25 1005
8557.12 941
8558.00 923
8558.87 921
8559.74 869
8560.62 837
8561.49 840
8562.36 806
8563.24 802
8564.11 799
8564.98 775
8565.86 741
8566.73 738
8567.60 746
8568.48 759
8569.35 696
8570.22 680
8571.10 670
8571.97 714
8572.84 720
8573.72 718
8574.59 694
8575.46 678
8576.34 691
8577.21 695
8578.09 650
8578.96 688
8579.83 713
8580.71 672
8581.58 663
8582.46 637
8583.33 689
8584.21 646
8585.08 698
8585.95 674
8586.83 696
8587.70 691
8588.58 678
8589.45 683
8590.33 721
8591.20 765
8592.08 735
8592.95 767
8593.83 726
8594.70 725
8595.58 727
8596.45 668
8597.33 719
8598.20 723
8599.08 677
8599.95 693
8600.83 711
8601.70 730
8602.58 696
8603.45 733
8604.33 704
8605.20 672
8606.08 688
8606.95 679
8607.83 671
8608.70 691
8609.58 723
8610.45 694
8611.33 698
8612.21 692
8613.08 745
8613.96 715
8614.83 697
8615.71 697
8616.59 705
8617.46 680
8618.34 707
8619.21 730
8620.09 671
8620.97 697
8621.84 666
8622.72 717
8623.59 735
8624.47 690
8625.35 699
8626.22 698
8627.10 729
8627.98 722
8628.85 696
8629.73 715
8630.61 751
8631.48 732
8632.36 751
8633.24 704
8634.11 739
8634.99 720
8635.87 695
8636.74 698
8637.62 730
8638.50 761
8639.37 760
8640.25 774
8641.13 758
8642.01 779
8642.88 793
8643.76 767
8644.64 730
8645.52 774
8646.39 778
8647.27 797
8648.15 732
8649.03 720
8649.90 710
8650.78 735
8651.66 745
8652.54 781
8653.41 737
8654.29 747
8655.17 747
8656.05 729
8656.93 713
8657.80 716
8658.68 799
8659.56 745
8660.44 790
8661.32 783
8662.19 787
8663.07 730
8663.95 738
8664.83 781
8665.71 829
8666.59 820
8667.46 856
8668.34 861
8669.22 812
8670.10 820
8670.98 922
8671.86 874
8672.74 870
8673.62 866
8674.49 877
8675.37 862
8676.25 897
8677.13 893
8678.01 830
8678.89 861
8679.77 824
8680.65 850
8681.53 828
8682.41 844
8683.29 882
8684.16 915
8685.04 962
8685.92 1064
8686.80 1114
8687.68 1187
8688.56 1237
8689.44 1327
8690.32 1332
8691.20 1362
8692.08 1302
8692.96 1264
8693.84 1178
8694.72 1118
8695.60 1117
8696.48 1022
8697.36 1020
8698.24 963
8699.12 951
8700.00 968
8700.88 888
8701.76 926
8702.64 910
8703.52 927
8704.40 918
8705.28 903
8706.16 923
8707.04 964
8707.92 963
8708.80 950
8709.69 926
8710.57 950
8711.45 925
8712.33 916
8713.21 934
8714.09 944
8714.97 925
8715.85 932
8716.73 958
8717.61 950
8718.49 981
8719.38 959
8720.26 999
8721.14 1011
8722.02 1031
8722.90 1006
8723.78 1002
8724.66 1102
8725.54 1098
8726.43 1117
8727.31 1119
8728.19 1133
8729.07 1161
8729.95 1153
8730.83 1151
8731.72 1187
8732.60 1189
8733.48 1174
8734.36 1194
8735.24 1168
8736.13 1173
8737.01 1172
8737.89 1222
8738.77 1176
8739.65 1195
8740.54 1222
8741.42 1187
8742.30 1197
8743.18 1203
8744.07 1169
8744.95 1234
8745.83 1227
8746.71 1268
8747.60 1239
8748.48 1272
8749.36 1277
8750.24 1334
8751.13 1314
8752.01 1322
8752.89 1335
8753.77 1455
8754.66 1508
8755.54 1536
8756.42 1616
8757.31 1718
8758.19 1759
8759.07 1811
8759.96 1846
8760.84 1887
8761.72 1910
8762.61 1871
8763.49 1916
8764.37 1940
8765.26 1828
8766.14 1833
8767.02 1859
8767.91 1866
8768.79 1941
8769.67 1989
8770.56 2227
8771.44 2685
8772.32 3264
8773.21 3887
8774.09 4603
8774.98 5284
8775.86 5674
8776.74 5908
8777.63 5789
8778.51 5399
8779.40 4902
8780.28 4321
8781.17 3771
8782.05 3181
8782.93 2835
8783.82 2408
8784.70 2228
8785.59 2065
8786.47 1944
8787.36 1919
8788.24 1953
8789.13 1995
8790.01 2046
8790.89 2121
8791.78 2189
8792.66 2180
8793.55 2107
8794.43 2100
8795.32 1932
8796.20 1784
8797.09 1687
8797.97 1572
8798.86 1480
8799.74 1460
8800.63 1341
8801.52 1340
8802.40 1345
8803.29 1319
8804.17 1333
8805.06 1283
8805.94 1297
8806.83 1286
8807.71 1222
8808.60 1325
8809.48 1306
8810.37 1327
8811.26 1320
8812.14 1345
8813.03 1368
8813.91 1421
8814.80 1426
8815.69 1410
8816.57 1431
8817.46 1350
8818.34 1249
8819.23 1263
8820.12 1220
8821.00 1171
8821.89 1207
8822.77 1123
8823.66 1155
8824.55 1126
8825.43 1175
8826.32 1134
8827.21 1123
8828.09 1167
8828.98 1110
8829.87 1073
8830.75 1099
8831.64 1121
8832.53 1142
8833.41 1178
8834.30 1139
8835.19 1121
8836.08 1207
8836.96 1215
8837.85 1172
8838.74 1163
8839.62 1155
8840.51 1192
8841.40 1177
8842.29 1116
8843.17 1178
8844.06 1214
8844.95 1189
8845.84 1166
8846.72 1169
8847.61 1141
8848.50 1161
8849.39 1228
8850.27 1208
8851.16 1154
8852.05 1176
8852.94 1217
8853.82 1198
8854.71 1205
8855.60 1145
8856.49 1145
8857.38 1120
8858.26 1119
8859.15 1124
8860.04 1093
8860.93 1054
8861.82 1048
8862.71 1033
8863.59 974
8864.48 984
8865.37 978
8866.26 996
8867.15 1005
8868.04 960
8868.93 922
8869.81 905
8870.70 956
8871.59 920
8872.48 949
8873.37 937
8874.26 940
8875.15 890
8876.04 917
8876.93 919
8877.81 878
8878.70 900
8879.59 897
8880.48 888
8881.37 883
8882.26 862
8883.15 882
8884.04 852
8884.93 851
8885.82 844
8886.71 839
8887.60 803
8888.49 804
8889.38 788
8890.27 810
8891.16 819
8892.05 840
8892.94 813
8893.83 752
8894.72 791
8895.61 804
8896.50 791
8897.39 751
8898.28 781
8899.17 708
8900.06 690
8900.95 753
8901.84 757
8902.73 747
8903.62 730
8904.51 717
8905.40 779
8906.29 809
8907.18 733
8908.07 718
8908.96 754
8909.85 719
8910.74 741
8911.63 719
8912.52 734
8913.41 708
8914.31 712
8915.20 688
8916.09 747
8916.98 750
8917.87 754
8918.76 743
8919.65 750
8920.54 759
8921.43 750
8922.33 792
8923.22 736
8924.11 728
8925.00 712
8925.89 732
8926.78 737
8927.67 701
8928.57 712
8929.46 685
8930.35 691
8931.24 661
8932.13 682
8933.03 714
8933.92 674
8934.81 664
8935.70 643
8936.59 675
8937.49 694
8938.38 669
8939.27 676
8940.16 612
8941.05 639
8941.95 646
8942.84 667
8943.73 704
8944.62 683
8945.52 683
8946.41 653
8947.30 693
8948.19 703
8949.09 664
8949.98 639
8950.87 672
8951.76 691
8952.66 670
8953.55 678
8954.44 660
8955.34 664
8956.23 630
8957.12 642
8958.02 588
8958.91 638
8959.80 618
8960.69 672
8961.59 626
8962.48 613
8963.37 658
8964.27 622
8965.16 633
8966.05 642
8966.95 645
8967.84 627
8968.74 646
8969.63 601
8970.52 594
8971.42 596
8972.31 623
8973.20 636
8974.10 556
8974.99 554
8975.89 575
8976.78 556
8977.67 574
8978.57 566
8979.46 585
8980.36 541
8981.25 518
8982.15 557
8983.04 557
8983.93 531
8984.83 550
8985.72 587
8986.62 574
8987.51 551
8988.41 529
8989.30 552
8990.20 517
8991.09 537
8991.99 513
8992.88 536
8993.78 512
8994.67 534
8995.57 501
8996.46 514
8997.36 505
8998.25 521
8999.15 520
9000.04 512
9000.94 543
9001.83 542
9002.73 512
9003.62 519
9004.52 557
9005.41 515
9006.31 513
9007.20 539
9008.10 552
9009.00 553
9009.89 501
9010.79 520
9011.68 515
9012.58 533
9013.47 512
9014.37 493
9015.27 515
9016.16 530
9017.06 530
9017.95 505
9018.85 485
9019.75 500
9020.64 499
9021.54 514
9022.43 539
9023.33 514
9024.23 486
9025.12 509
9026.02 530
9026.92 541
9027.81 509
9028.71 504
9029.61 510
9030.50 504
9031.40 500
9032.30 503
9033.19 495
9034.09 492
9034.99 509
9035.88 489
9036.78 478
9037.68 480
9038.58 491
9039.47 493
9040.37 499
9041.27 516
9042.16 505
9043.06 501
9043.96 454
9044.86 512
9045.75 511
9046.65 528
9047.55 509
9048.45 536
9049.34 523
9050.24 467
9051.14 468
9052.04 495
9052.94 487
9053.83 497
9054.73 463
9055.63 511
9056.53 488
9057.43 449
9058.32 500
9059.22 507
9060.12 536
9061.02 551
9061.92 530
9062.81 488
9063.71 468
9064.61 490
9065.51 489
9066.41 496
9067.31 453
9068.21 461
9069.10 495
9070.00 493
9070.90 462
9071.80 475
9072.70 468
9073.60 506
9074.50 490
9075.40 454
9076.29 483
9077.19 487
9078.09 470
9078.99 497
9079.89 451
9080.79 474
9081.69 461
9082.59 463
9083.49 495
9084.39 474
9085.29 484
9086.19 488
9087.09 494
9087.98 504
9088.88 473
9089.78 483
9090.68 439
9091.58 473
9092.48 465
9093.38 482
9094.28 471
9095.18 489
9096.08 499
9096.98 466
9097.88 490
9098.78 481
9099.68 471
9100.58 437
9101.48 450
9102.38 474
9103.28 516
9104.18 463
9105.08 444
9105.99 479
9106.89 432
9107.79 469
9108.69 459
9109.59 464
9110.49 490
9111.39 462
9112.29 450
9113.19 479
9114.09 469
9114.99 463
9115.89 474
9116.79 479
9117.69 460
9118.60 465
9119.50 478
9120.40 471
9121.30 436
9122.20 454
9123.10 477
9124.00 476
9124.90 491
9125.81 476
9126.71 453
9127.61 421
9128.51 466
9129.41 482
9130.31 495
9131.22 446
9132.12 444
9133.02 456
9133.92 468
9134.82 462
9135.72 458
9136.63 467
9137.53 450
9138.43 420
9139.33 459
9140.23 484
9141.14 464
9142.04 447
9142.94 481
9143.84 458
9144.75 441
9145.65 445
9146.55 447
9147.45 465
9148.36 461
9149.26 488
9150.16 468
9151.06 480
9151.97 469
9152.87 469
9153.77 448
9154.67 482
9155.58 431
9156.48 455
9157.38 483
9158.29 458
9159.19 503
9160.09 450
9161.00 446
9161.90 456
9162.80 496
9163.71 488
9164.61 451
9165.51 418
9166.42 469
9167.32 514
9168.22 494
9169.13 463
9170.03 479
9170.93 461
9171.84 459
9172.74 476
9173.64 472
9174.55 485
9175.45 458
9176.36 451
9177.26 457
9178.16 431
9179.07 449
9179.97 473
9180.88 482
9181.78 484
9182.69 494
9183.59 493
9184.49 496
9185.40 469
9186.30 484
9187.21 500
9188.11 478
9189.02 476
9189.92 474
9190.82 490
9191.73 473
9192.63 475
9193.54 488
9194.44 517
9195.35 520
9196.25 537
9197.16 505
9198.06 496
9198.97 494
9199.87 477
9200.78 477
9201.68 495
9202.59 484
9203.49 455
9204.40 436
9205.30 459
9206.21 447
9207.12 474
9208.02 480
9208.93 484
9209.83 481
9210.74 498
9211.64 437
9212.55 452
9213.45 479
9214.36 471
9215.27 469
9216.17 440
9217.08 463
9217.98 501
9218.89 503
9219.80 471
9220.70 450
9221.61 468
9222.51 452
9223.42 470
9224.33 444
9225.23 454
9226.14 465
9227.05 484
9227.95 473
9228.86 464
9229.77 439
9230.67 448
9231.58 452
9232.49 484
9233.39 471
9234.30 455
9235.21 480
9236.11 491
9237.02 448
9237.93 440
9238.83 454
9239.74 478
9240.65 457
9241.55 478
9242.46 436
9243.37 435
9244.28 472
9245.18 454
9246.09 435
9247.00 445
9247.91 481
9248.81 470
9249.72 470
9250.63 443
9251.54 459
9252.44 473
9253.35 472
9254.26 472
9255.17 466
9256.07 477
9256.98 435
9257.89 473
9258.80 485
9259.71 497
9260.61 471
9261.52 493
9262.43 486
9263.34 504
9264.25 495
9265.16 493
9266.06 506
9266.97 502
9267.88 521
9268.79 515
9269.70 525
9270.61 493
9271.51 506
9272.42 471
9273.33 521
9274.24 532
9275.15 557
9276.06 522
9276.97 498
9277.88 497
9278.78 490
9279.69 484
9280.60 501
9281.51 495
9282.42 465
9283.33 487
9284.24 488
9285.15 452
9286.06 466
9286.97 473
9287.88 475
9288.79 477
9289.70 510
9290.60 517
9291.51 494
9292.42 521
9293.33 497
9294.24 502
9295.15 482
9296.06 471
9296.97 499
9297.88 483
9298.79 451
9299.70 479
9300.61 519
9301.52 483
9302.43 475
9303.34 515
9304.25 478
9305.16 523
9306.07 500
9306.98 491
9307.89 515
9308.80 480
9309.71 471
9310.63 445
9311.54 486
9312.45 476
9313.36 480
9314.27 500
9315.18 512
9316.09 473
9317.00 443
9317.91 462
9318.82 452
9319.73 436
9320.64 454
9321.55 480
9322.47 439
9323.38 451
9324.29 473
9325.20 470
9326.11 496
9327.02 477
9327.93 463
9328.84 467
9329.76 457
9330.67 470
9331.58 426
9332.49 447
9333.40 480
9334.31 456
9335.23 459
9336.14 462
9337.05 452
9337.96 455
9338.87 451
9339.78 458
9340.70 455
9341.61 449
9342.52 443
9343.43 490
9344.34 480
9345.26 468
9346.17 497
9347.08 468
9347.99 445
9348.91 450
9349.82 479
9350.73 468
9351.64 479
9352.56 456
9353.47 483
9354.38 479
9355.29 481
9356.21 447
9357.12 458
9358.03 450
9358.94 467
9359.86 468
9360.77 485
9361.68 477
9362.60 465
9363.51 457
9364.42 461
9365.34 487
9366.25 426
9367.16 449
9368.08 464
9368.99 439
9369.90 454
9370.82 473
9371.73 462
9372.64 470
9373.56 496
9374.47 467
9375.38 480
9376.30 492
9377.21 468
9378.12 466
9379.04 424
9379.95 430
9380.87 464
9381.78 469
9382.69 456
9383.61 453
9384.52 476
9385.44 475
9386.35 499
9387.27 517
9388.18 494
9389.09 497
9390.01 507
9390.92 506
9391.84 526
9392.75 543
9393.67 521
9394.58 516
9395.50 473
9396.41 487
9397.32 474
9398.24 486
9399.15 484
9400.07 476
9400.98 468
9401.90 464
9402.81 519
9403.73 492
9404.64 476
9405.56 483
9406.47 472
9407.39 505
9408.30 476
9409.22 489
9410.14 541
9411.05 500
9411.97 477
9412.88 482
9413.80 462
9414.71 450
9415.63 507
9416.54 488
9417.46 485
9418.38 478
9419.29 486
9420.21 514
9421.12 498
9422.04 497
9422.95 475
9423.87 514
9424.79 463
9425.70 516
9426.62 505
9427.54 548
9428.45 529
9429.37 501
9430.28 512
9431.20 512
9432.12 530
9433.03 576
9433.95 524
9434.87 509
9435.78 528
9436.70 547
9437.62 534
9438.53 531
9439.45 545
9440.37 543
9441.28 576
9442.20 521
9443.12 551
9444.03 587
9444.95 629
9445.87 611
9446.79 670
9447.70 736
9448.62 801
9449.54 783
9450.45 822
9451.37 810
9452.29 760
9453.21 743
9454.12 722
9455.04 689
9455.96 612
9456.88 569
9457.79 582
9458.71 610
9459.63 575
9460.55 569
9461.47 521
9462.38 548
9463.30 526
9464.22 495
9465.14 561
9466.06 536
9466.97 532
9467.89 527
9468.81 551
9469.73 562
9470.65 565
9471.56 582
9472.48 567
9473.40 585
9474.32 665
9475.24 661
9476.16 644
9477.08 628
9477.99 680
9478.91 670
9479.83 628
9480.75 589
9481.67 542
9482.59 554
9483.51 537
9484.43 560
9485.34 519
9486.26 531
9487.18 538
9488.10 514
9489.02 520
9489.94 547
9490.86 522
9491.78 512
9492.70 523
9493.62 460
9494.54 507
9495.46 512
9496.38 499
9497.30 518
9498.22 482
9499.13 466
9500.05 492
9500.97 484
9501.89 486
9502.81 481
9503.73 476
9504.65 459
9505.57 479
9506.49 493
9507.41 504
9508.33 513
9509.25 480
9510.17 506
9511.09 505
9512.01 582
9512.93 548
9513.86 548
9514.78 517
9515.70 554
9516.62 524
9517.54 531
9518.46 531
9519.38 558
9520.30 533
9521.22 531
9522.14 576
9523.06 567
9523.98 534
9524.90 578
9525.82 577
9526.75 592
9527.67 590
9528.59 660
9529.51 651
9530.43 616
9531.35 600
9532.27 587
9533.19 585
9534.11 557
9535.04 536
9535.96 552
9536.88 529
9537.80 563
9538.72 526
9539.64 546
9540.57 531
9541.49 494
9542.41 499
9543.33 498
9544.25 521
9545.17 493
9546.10 520
9547.02 570
9547.94 512
9548.86 513
9549.78 528
9550.71 517
9551.63 532
9552.55 530
9553.47 576
9554.40 557
9555.32 538
9556.24 557
9557.16 553
9558.09 551
9559.01 529
9559.93 538
9560.85 547
9561.78 506
9562.70 510
9563.62 523
9564.54 526
9565.47 482
9566.39 488
9567.31 471
9568.24 489
9569.16 484
9570.08 472
9571.00 465
9571.93 465
9572.85 489
9573.77 496
9574.70 456
9575.62 478
9576.54 466
9577.47 443
9578.39 485
9579.31 474
9580.24 480
9581.16 457
9582.09 445
9583.01 448
9583.93 455
9584.86 479
9585.78 472
9586.70 434
9587.63 445
9588.55 447
9589.48 432
9590.40 478
9591.32 492
9592.25 504
9593.17 477
9594.10 484
9595.02 490
9595.95 501
9596.87 472
9597.79 462
9598.72 467
9599.64 469
9600.57 483
9601.49 489
9602.42 501
9603.34 465
9604.27 483
9605.19 501
9606.12 508
9607.04 466
9607.97 463
9608.89 473
9609.82 508
9610.74 467
9611.67 438
9612.59 445
9613.52 474
9614.44 529
9615.37 502
9616.29 486
9617.22 441
9618.14 464
9619.07 488
9619.99 498
9620.92 488
9621.85 506
9622.77 513
9623.70 493
9624.62 486
9625.55 500
9626.47 491
9627.40 512
9628.33 477
9629.25 498
9630.18 500
9631.10 521
9632.03 517
9632.96 539
9633.88 551
9634.81 518
9635.73 576
9636.66 523
9637.59 562
9638.51 527
9639.44 558
9640.37 563
9641.29 543
9642.22 555
9643.15 565
9644.07 572
9645.00 641
9645.93 629
9646.85 638
9647.78 644
9648.71 603
9649.63 601
9650.56 577
9651.49 578
9652.41 616
9653.34 557
9654.27 543
9655.20 538
9656.12 558
9657.05 507
9657.98 512
9658.90 545
9659.83 542
9660.76 555
9661.69 594
9662.61 605
9663.54 593
9664.47 541
9665.40 575
9666.32 569
9667.25 576
9668.18 587
9669.11 580
9670.04 557
9670.96 547
9671.89 605
9672.82 577
9673.75 574
9674.68 573
9675.60 581
9676.53 585
9677.46 585
9678.39 546
9679.32 574
9680.25 556
9681.17 606
9682.10 584
9683.03 566
9683.96 581
9684.89 572
9685.82 594
9686.75 580
9687.67 544
9688.60 627
9689.53 648
9690.46 628
9691.39 649
9692.32 653
9693.25 678
9694.18 722
9695.11 680
9696.03 694
9696.96 700
9697.89 651
9698.82 596
9699.75 610
9700.68 632
9701.61 616
9702.54 603
9703.47 573
9704.40 585
9705.33 574
9706.26 593
9707.19 598
9708.12 607
9709.05 617
9709.98 605
9710.91 633
9711.84 628
9712.77 582
9713.70 565
9714.63 618
9715.56 596
9716.49 572
9717.42 530
9718.35 524
9719.28 513
9720.21 501
9721.14 501
9722.07 548
9723.00 577
9723.93 535
9724.86 537
9725.79 518
9726.72 504
9727.65 553
9728.58 540
9729.51 550
9730.44 534
9731.37 542
9732.31 530
9733.24 527
9734.17 488
9735.10 517
9736.03 524
9736.96 506
9737.89 526
9738.82 524
9739.75 529
9740.69 499
9741.62 503
9742.55 525
9743.48 484
9744.41 503
9745.34 536
9746.27 517
9747.21 491
9748.14 513
9749.07 486
9750.00 493
9750.93 508
9751.86 502
9752.80 486
9753.73 489
9754.66 508
9755.59 515
9756.52 525
9757.46 507
9758.39 521
9759.32 499
9760.25 522
9761.18 502
9762.12 525
9763.05 491
9763.98 516
9764.91 525
9765.85 509
9766.78 514
9767.71 506
9768.64 499
9769.58 516
9770.51 534
9771.44 536
9772.37 545
9773.31 513
9774.24 554
9775.17 579
9776.11 538
9777.04 568
9777.97 551
9778.91 585
9779.84 582
9780.77 535
9781.71 542
9782.64 554
9783.57 536
9784.51 542
9785.44 499
9786.37 525
9787.31 529
9788.24 515
9789.17 525
9790.11 549
9791.04 543
9791.97 555
9792.91 564
9793.84 551
9794.77 554
9795.71 545
9796.64 543
9797.58 513
9798.51 541
9799.44 552
9800.38 532
9801.31 522
9802.25 502
9803.18 455
9804.12 437
9805.05 455
9805.98 490
9806.92 451
9807.85 484
9808.79 477
9809.72 480
9810.66 489
9811.59 462
9812.53 457
9813.46 436
9814.40 480
9815.33 438
9816.27 440
9817.20 440
9818.14 457
9819.07 452
9820.01 428
9820.94 416
9821.88 444
9822.81 453
9823.75 470
9824.68 441
9825.62 434
9826.55 453
9827.49 440
9828.42 436
9829.36 437
9830.29 466
9831.23 450
9832.17 446
9833.10 469
9834.04 443
9834.97 432
9835.91 487
9836.84 481
9837.78 471
9838.72 480
9839.65 444
9840.59 438
9841.52 422
9842.46 444
9843.40 454
9844.33 457
9845.27 434
9846.20 425
9847.14 457
9848.08 448
9849.01 438
9849.95 456
9850.89 454
9851.82 446
9852.76 429
9853.70 454
9854.63 439
9855.57 429
9856.51 437
9857.44 447
9858.38 414
9859.32 422
9860.25 442
9861.19 444
9862.13 421
9863.07 437
9864.00 494
9864.94 431
9865.88 428
9866.81 437
9867.75 440
9868.69 462
9869.63 470
9870.56 415
9871.50 459
9872.44 444
9873.38 419
9874.31 442
9875.25 431
9876.19 429
9877.13 432
9878.07 433
9879.00 412
9879.94 442
9880.88 439
9881.82 402
9882.75 427
9883.69 418
9884.63 419
9885.57 443
9886.51 425
9887.45 434
9888.38 423
9889.32 407
9890.26 442
9891.20 413
9892.14 430
9893.08 424
9894.01 407
9894.95 405
9895.89 412
9896.83 422
9897.77 428
9898.71 439
9899.65 436
9900.59 416
9901.52 434
9902.46 467
9903.40 428
9904.34 467
9905.28 468
9906.22 473
9907.16 441
9908.10 443
9909.04 456
9909.98 469
9910.92 429
9911.86 428
9912.80 423
9913.73 420
9914.67 447
9915.61 434
9916.55 442
9917.49 510
9918.43 539
9919.37 586
9920.31 617
9921.25 663
9922.19 765
9923.13 775
9924.07 716
9925.01 686
9925.95 633
9926.89 621
9927.83 586
9928.77 560
9929.71 522
9930.65 491
9931.59 483
9932.53 450
9933.47 418
9934.41 437
9935.36 440
9936.30 434
9937.24 431
9938.18 436
9939.12 399
9940.06 448
9941.00 433
9941.94 415
9942.88 405
9943.82 427
9944.76 406
9945.70 372
9946.64 386
9947.59 415
9948.53 442
9949.47 412
9950.41 379
9951.35 383
9952.29 404
9953.23 398
9954.17 426
9955.12 401
9956.06 394
9957.00 407
9957.94 382
9958.88 405
9959.82 388
9960.77 392
9961.71 389
9962.65 454
9963.59 401
9964.53 414
9965.48 419
9966.42 409
9967.36 386
9968.30 405
9969.24 387
9970.19 406
9971.13 407
9972.07 391
9973.01 406
9973.95 405
9974.90 401
9975.84 378
9976.78 424
9977.72 380
9978.67 379
9979.61 390
9980.55 419
9981.50 389
9982.44 394
9983.38 376
9984.32 400
9985.27 383
9986.21 378
9987.15 370
9988.10 390
9989.04 346
9989.98 380
9990.92 410
9991.87 411
9992.81 380
9993.75 398
9994.70 387
9995.64 366
9996.58 421
9997.53 432
9998.47 373
9999.41 408
10000.36 419
10001.30 368
10002.25 405
10003.19 389
10004.13 388
10005.08 433
10006.02 393
10006.96 397
10007.91 403
10008.85 407
10009.80 384
10010.74 423
10011.68 399
10012.63 377
10013.57 401
10014.52 415
10015.46 403
10016.41 358
10017.35 334
10018.29 365
10019.24 404
10020.18 387
10021.13 394
10022.07 391
10023.02 391
10023.96 373
10024.91 399
10025.85 360
10026.80 394
10027.74 359
10028.69 384
10029.63 369
10030.58 387
10031.52 382
10032.47 372
10033.41 364
10034.36 356
10035.30 385
10036.25 333
10037.19 365
10038.14 353
10039.08 359
10040.03 355
10040.97 359
10041.92 385
10042.87 377
10043.81 351
10044.76 376
10045.70 379
10046.65 373
10047.59 403
10048.54 351
10049.49 373
10050.43 369
10051.38 379
10052.32 396
10053.27 381
10054.22 366
10055.16 357
10056.11 366
10057.05 378
10058.00 340
10058.95 346
10059.89 368
10060.84 375
10061.79 360
10062.73 332
10063.68 332
10064.63 363
10065.57 377
10066.52 378
10067.47 361
10068.41 372
10069.36 386
10070.31 352
10071.25 372
10072.20 362
10073.15 394
10074.10 373
10075.04 386
10075.99 358
10076.94 372
10077.88 376
10078.83 355
10079.78 347
10080.73 350
10081.67 355
10082.62 347
10083.57 379
10084.52 358
10085.46 383
10086.41 385
10087.36 336
10088.31 345
10089.25 353
10090.20 359
10091.15 352
10092.10 357
10093.05 351
10093.99 347
10094.94 333
10095.89 373
10096.84 358
10097.79 356
10098.73 358
10099.68 361
10100.63 328
10101.58 326
10102.53 334
10103.48 338
10104.42 361
10105.37 352
10106.32 357
10107.27 375
10108.22 359
10109.17 326
10110.12 319
10111.06 364
10112.01 335
10112.96 315
10113.91 330
10114.86 321
10115.81 331
10116.76 347
10117.71 361
10118.66 382
10119.61 368
10120.56 355
10121.50 334
10122.45 366
10123.40 345
10124.35 371
10125.30 355
10126.25 351
10127.20 328
10128.15 338
10129.10 320
10130.05 366
10131.00 327
10131.95 368
10132.90 366
10133.85 365
10134.80 352
10135.75 361
10136.70 358
10137.65 361
10138.60 333
10139.55 348
10140.50 343
10141.45 347
10142.40 333
10143.35 337
10144.30 333
10145.25 352
10146.20 353
10147.15 330
10148.10 320
10149.05 377
10150.00 353
10150.95 307
10151.90 330
10152.86 319
10153.81 373
10154.76 346
10155.71 343
10156.66 368
10157.61 336
10158.56 349
10159.51 356
10160.46 360
10161.41 355
10162.37 368
10163.32 353
10164.27 336
10165.22 330
10166.17 352
10167.12 406
10168.07 369
10169.03 338
10169.98 347
10170.93 361
10171.88 321
10172.83 344
10173.78 381
10174.74 379
10175.69 363
10176.64 366
10177.59 355
10178.54 356
10179.49 368
10180.45 354
10181.40 381
10182.35 366
10183.30 378
10184.26 390
10185.21 392
10186.16 374
10187.11 368
10188.06 369
10189.02 378
10189.97 381
10190.92 380
10191.87 385
10192.83 418
10193.78 408
10194.73 366
10195.69 380
10196.64 395
10197.59 403
10198.54 394
10199.50 418
10200.45 394
10201.40 405
10202.36 410
10203.31 405
10204.26 408
10205.22 374
10206.17 354
10207.12 396
10208.08 391
10209.03 396
10209.98 368
10210.94 350
10211.89 358
10212.84 383
10213.80 396
10214.75 369
10215.70 386
10216.66 376
10217.61 379
10218.56 360
10219.52 363
10220.47 388
10221.43 380
10222.38 380
10223.33 412
10224.29 399
10225.24 398
10226.20 381
10227.15 392
10228.11 432
10229.06 404
10230.01 396
10230.97 453
10231.92 467
10232.88 454
10233.83 466
10234.79 458
10235.74 429
10236.70 432
10237.65 405
10238.60 358
10239.56 408
10240.51 377
10241.47 370
10242.42 369
10243.38 373
10244.33 360
10245.29 365
10246.24 360
10247.20 341
10248.15 346
10249.11 377
10250.07 361
10251.02 322
10251.98 345
10252.93 359
10253.89 370
10254.84 370
10255.80 374
10256.75 385
10257.71 355
10258.67 343
10259.62 355
10260.58 353
10261.53 345
10262.49 367
10263.44 388
10264.40 373
10265.36 378
10266.31 343
10267.27 341
10268.22 364
10269.18 341
10270.14 339
10271.09 354
10272.05 353
10273.01 356
10273.96 353
10274.92 385
10275.87 349
10276.83 329
10277.79 339
10278.74 347
10279.70 333
10280.66 333
10281.61 366
10282.57 332
10283.53 365
10284.49 355
10285.44 370
10286.40 343
10287.36 342
10288.31 337
10289.27 340
10290.23 334
10291.18 339
10292.14 354
10293.10 364
10294.06 337
10295.01 337
10295.97 322
10296.93 347
10297.89 325
10298.84 330
10299.80 340
10300.76 306
10301.72 325
10302.67 337
10303.63 364
10304.59 357
10305.55 343
10306.51 364
10307.46 338
10308.42 339
10309.38 355
10310.34 348
10311.30 346
10312.25 311
10313.21 343
10314.17 328
10315.13 324
10316.09 338
10317.05 317
10318.00 357
10318.96 338
10319.92 335
10320.88 317
10321.84 312
10322.80 320
10323.76 309
10324.71 310
10325.67 320
10326.63 349
10327.59 358
10328.55 328
10329.51 333
10330.47 322
10331.43 320
10332.39 367
10333.35 339
10334.30 346
10335.26 335
10336.22 343
10337.18 329
10338.14 311
10339.10 325
10340.06 336
10341.02 328
10341.98 367
10342.94 330
10343.90 318
10344.86 340
10345.82 337
10346.78 339
10347.74 334
10348.70 335
10349.66 348
10350.62 335
10351.58 359
10352.54 333
10353.50 342
10354.46 345
10355.42 338
10356.38 338
10357.34 384
10358.30 355
10359.26 317
10360.22 325
10361.18 337
10362.14 325
10363.10 337
10364.06 335
10365.02 346
10365.98 316
10366.94 327
10367.90 363
10368.87 326
10369.83 355
10370.79 336
10371.75 323
10372.71 334
10373.67 332
10374.63 318
10375.59 309
10376.55 320
10377.51 325
10378.48 313
10379.44 319
10380.40 341
10381.36 288
10382.32 326
10383.28 293
10384.24 309
10385.21 323
10386.17 312
10387.13 340
10388.09 330
10389.05 319
10390.01 324
10390.98 316
10391.94 307
10392.90 334
10393.86 343
10394.82 354
10395.79 328
10396.75 314
10397.71 327
10398.67 332
10399.63 344
10400.60 325
10401.56 294
10402.52 305
10403.48 327
10404.45 294
10405.41 337
10406.37 370
10407.33 338
10408.30 334
10409.26 366
10410.22 359
10411.18 359
10412.15 343
10413.11 364
10414.07 358
10415.04 368
10416.00 403
10416.96 348
10417.93 344
10418.89 357
10419.85 348
10420.81 335
10421.78 336
10422.74 366
10423.70 364
10424.67 362
10425.63 331
10426.59 328
10427.56 356
10428.52 364
10429.49 335
10430.45 315
10431.41 344
10432.38 316
10433.34 296
10434.30 307
10435.27 322
10436.23 351
10437.20 322
10438.16 337
10439.12 314
10440.09 328
10441.05 333
10442.02 313
10442.98 334
10443.94 331
10444.91 304
10445.87 318
10446.84 329
10447.80 303
10448.77 334
10449.73 320
10450.70 321
10451.66 328
10452.63 342
10453.59 305
10454.55 332
10455.52 320
10456.48 310
10457.45 297
10458.41 312
10459.38 324
10460.34 329
10461.31 344
10462.27 310
10463.24 322
10464.20 301
10465.17 320
10466.14 309
10467.10 326
10468.07 293
10469.03 332
10470.00 328
10470.96 326
10471.93 299
10472.89 315
10473.86 318
10474.82 331
10475.79 319
10476.76 322
10477.72 334
10478.69 300
10479.65 310
10480.62 329
10481.59 345
10482.55 310
10483.52 287
10484.48 299
10485.45 326
10486.42 330
10487.38 318
10488.35 284
10489.32 313
10490.28 308
10491.25 319
10492.21 337
10493.18 340
10494.15 340
10495.11 306
10496.08 326
10497.05 321
10498.01 321
10498.98 314
10499.95 337
10500.92 324
10501.88 314
10502.85 287
10503.82 302
10504.78 319
10505.75 332
10506.72 328
10507.68 337
10508.65 323
10509.62 326
10510.59 317
10511.55 283
10512.52 307
10513.49 300
10514.46 315
10515.42 318
10516.39 339
10517.36 317
10518.33 306
10519.29 303
10520.26 335
10521.23 350
10522.20 312
10523.17 309
10524.13 322
10525.10 336
10526.07 325
10527.04 309
10528.01 328
10528.97 306
10529.94 310
10530.91 349
10531.88 334
10532.85 320
10533.82 317
10534.78 310
10535.75 345
10536.72 294
10537.69 305
10538.66 314
10539.63 324
10540.60 289
10541.56 304
10542.53 303
10543.50 316
10544.47 304
10545.44 338
10546.41 309
10547.38 324
10548.35 312
10549.32 333
10550.29 334
10551.25 346
10552.22 315
10553.19 331
10554.16 360
10555.13 336
10556.10 354
10557.07 373
10558.04 357
10559.01 345
10559.98 365
10560.95 355
10561.92 355
10562.89 364
10563.86 358
10564.83 332
10565.80 330
10566.77 328
10567.74 325
10568.71 339
10569.68 311
10570.65 327
10571.62 326
10572.59 327
10573.56 328
10574.53 352
10575.50 320
10576.47 311
10577.44 340
10578.41 357
10579.38 353
10580.35 331
10581.32 346
10582.29 305
10583.26 345
10584.23 316
10585.21 347
10586.18 333
10587.15 348
10588.12 366
10589.09 339
10590.06 309
10591.03 351
10592.00 345
10592.97 315
10593.94 311
10594.92 327
10595.89 314
10596.86 313
10597.83 303
10598.80 318
10599.77 350
10600.74 324
10601.71 300
10602.69 331
10603.66 326
10604.63 302
10605.60 321
10606.57 297
10607.54 308
10608.52 304
10609.49 298
10610.46 330
10611.43 296
10612.40 326
10613.38 318
10614.35 318
10615.32 305
10616.29 308
10617.27 332
10618.24 328
10619.21 311
10620.18 300
10621.15 322
10622.13 334
10623.10 343
10624.07 341
10625.04 318
10626.02 308
10626.99 353
10627.96 326
10628.94 322
10629.91 338
10630.88 324
10631.85 345
10632.83 362
10633.80 310
10634.77 315
10635.75 317
10636.72 330
10637.69 344
10638.67 318
10639.64 309
10640.61 324
10641.59 319
10642.56 309
10643.53 298
10644.51 306
10645.48 338
10646.45 320
10647.43 310
10648.40 307
10649.37 307
10650.35 331
10651.32 321
10652.30 336
10653.27 308
10654.24 308
10655.22 304
10656.19 315
10657.16 299
10658.14 290
10659.11 325
10660.09 326
10661.06 359
10662.04 334
10663.01 341
10663.98 335
10664.96 345
10665.93 316
10666.91 341
10667.88 318
10668.86 308
10669.83 323
10670.81 312
10671.78 324
10672.76 297
10673.73 318
10674.71 308
10675.68 331
10676.66 310
10677.63 293
10678.61 288
10679.58 281
10680.56 304
10681.53 292
10682.51 305
10683.48 313
10684.46 291
10685.43 304
10686.41 295
10687.38 324
10688.36 313
10689.33 317
10690.31 314
10691.28 301
10692.26 296
10693.24 288
10694.21 294
10695.19 303
10696.16 303
10697.14 291
10698.12 323
10699.09 315
10700.07 307
10701.04 316
10702.02 324
10703.00 335
10703.97 312
10704.95 320
10705.92 304
10706.90 326
10707.88 290
10708.85 312
10709.83 312
10710.81 295
10711.78 287
10712.76 339
10713.74 328
10714.71 288
10715.69 284
10716.67 303
10717.64 301
10718.62 297
10719.60 305
10720.57 264
10721.55 302
10722.53 322
10723.50 292
10724.48 329
10725.46 300
10726.44 322
10727.41 318
10728.39 298
10729.37 293
10730.35 287
10731.32 285
10732.30 290
10733.28 279
10734.26 289
10735.23 308
10736.21 315
10737.19 313
10738.17 295
10739.14 327
10740.12 316
10741.10 319
10742.08 314
10743.06 286
10744.03 300
10745.01 313
10745.99 302
10746.97 300
10747.95 313
10748.92 293
10749.90 312
10750.88 320
10751.86 316
10752.84 301
10753.82 259
10754.79 295
10755.77 294
10756.75 315
10757.73 299
10758.71 287
10759.69 298
10760.67 281
10761.65 284
10762.62 284
10763.60 289
10764.58 315
10765.56 300
10766.54 294
10767.52 276
10768.50 291
10769.48 294
10770.46 301
10771.44 320
10772.42 308
10773.39 298
10774.37 301
10775.35 314
10776.33 295
10777.31 291
10778.29 303
10779.27 270
10780.25 278
10781.23 283
10782.21 288
10783.19 279
10784.17 273
10785.15 318
10786.13 288
10787.11 309
10788.09 295
10789.07 293
10790.05 301
10791.03 307
10792.01 295
10792.99 309
10793.97 293
10794.95 305
10795.93 323
10796.91 315
10797.89 293
10798.87 286
10799.85 294
10800.83 287
10801.82 278
10802.80 301
10803.78 286
10804.76 306
10805.74 277
10806.72 301
10807.70 285
10808.68 283
10809.66 335
10810.64 285
10811.62 282
10812.61 275
10813.59 288
10814.57 293
10815.55 317
10816.53 294
10817.51 280
10818.49 340
10819.47 324
10820.46 284
10821.44 316
10822.42 295
10823.40 306
10824.38 327
10825.36 312
10826.35 317
10827.33 280
10828.31 277
10829.29 294
10830.27 311
10831.25 283
10832.24 263
10833.22 302
10834.20 298
10835.18 296
10836.17 301
10837.15 302
10838.13 302
10839.11 315
10840.09 275
10841.08 302
10842.06 304
10843.04 300
10844.02 315
10845.01 305
10845.99 283
10846.97 296
10847.96 308
10848.94 306
10849.92 323
10850.90 326
10851.89 330
10852.87 312
10853.85 304
10854.84 323
10855.82 329
10856.80 328
10857.78 307
10858.77 311
10859.75 304
10860.73 309
10861.72 320
10862.70 302
10863.68 317
10864.67 315
10865.65 294
10866.64 280
10867.62 315
10868.60 334
10869.59 302
10870.57 295
10871.55 324
10872.54 319
10873.52 321
10874.51 316
10875.49 274
10876.47 281
10877.46 316
10878.44 329
10879.43 305
10880.41 325
10881.39 317
10882.38 314
10883.36 325
10884.35 315
10885.33 317
10886.32 315
10887.30 311
10888.29 331
10889.27 332
10890.25 339
10891.24 331
10892.22 335
10893.21 323
10894.19 334
10895.18 310
10896.16 321
10897.15 325
10898.13 346
10899.12 344
10900.10 338
10901.09 349
10902.07 335
10903.06 305
10904.04 328
10905.03 369
10906.01 345
10907.00 345
10907.99 354
10908.97 346
10909.96 348
10910.94 331
10911.93 353
10912.91 345
10913.90 345
10914.88 378
10915.87 360
10916.86 387
10917.84 380
10918.83 347
10919.81 366
10920.80 369
10921.79 333
10922.77 349
10923.76 365
10924.74 394
10925.73 350
10926.72 381
10927.70 377
10928.69 378
10929.68 359
10930.66 354
10931.65 383
10932.64 369
10933.62 387
10934.61 430
10935.60 389
10936.58 377
10937.57 385
10938.56 413
10939.54 427
10940.53 395
10941.52 404
10942.50 449
10943.49 426
10944.48 455
10945.47 449
10946.45 431
10947.44 430
10948.43 423
10949.41 435
10950.40 465
10951.39 508
10952.38 477
10953.36 483
10954.35 468
10955.34 459
10956.33 448
10957.31 463
10958.30 442
10959.29 407
10960.28 430
10961.27 418
10962.25 418
10963.24 420
10964.23 407
10965.22 409
10966.21 393
10967.19 377
10968.18 382
10969.17 422
10970.16 402
10971.15 430
10972.13 439
10973.12 437
10974.11 387
10975.10 416
10976.09 433
10977.08 409
10978.07 426
10979.05 430
10980.04 409
10981.03 406
10982.02 421
10983.01 421
10984.00 443
10984.99 451
10985.98 475
10986.96 466
10987.95 471
10988.94 498
10989.93 503
10990.92 530
10991.91 580
10992.90 585
10993.89 623
10994.88 595
10995.87 590
10996.86 581
10997.85 531
10998.84 543
10999.83 516
11000.82 512
11001.81 469
11002.79 457
11003.78 451
11004.77 426
11005.76 422
11006.75 422
11007.74 395
11008.73 404
11009.72 398
11010.71 389
11011.70 395
11012.69 410
11013.68 395
11014.67 421
11015.67 411
11016.66 385
11017.65 386
11018.64 368
11019.63 416
11020.62 410
11021.61 414
11022.60 386
11023.59 402
11024.58 366
11025.57 395
11026.56 359
11027.55 403
11028.54 367
11029.53 384
11030.52 376
11031.52 360
11032.51 370
11033.50 392
11034.49 403
11035.48 362
11036.47 397
11037.46 379
11038.45 392
11039.45 347
11040.44 366
11041.43 367
11042.42 372
11043.41 366
11044.40 344
11045.39 330
11046.39 360
11047.38 360
11048.37 368
11049.36 377
11050.35 337
11051.35 387
11052.34 392
11053.33 373
11054.32 354
11055.31 342
11056.31 366
11057.30 387
11058.29 347
11059.28 371
11060.27 366
11061.27 363
11062.26 350
11063.25 352
11064.24 327
11065.24 339
11066.23 326
11067.22 369
11068.21 381
11069.21 339
11070.20 356
11071.19 372
11072.19 349
11073.18 353
11074.17 355
11075.16 353
11076.16 342
11077.15 372
11078.14 351
11079.14 359
11080.13 362
11081.12 357
11082.12 359
11083.11 363
11084.10 328
11085.10 337
11086.09 347
11087.08 388
11088.08 358
11089.07 351
11090.06 341
11091.06 370
11092.05 356
11093.04 330
11094.04 341
11095.03 343
11096.03 331
11097.02 344
11098.01 381
11099.01 346
11100.00 367
11101.00 335
11101.99 319
11102.98 382
11103.98 351
11104.97 369
11105.97 354
11106.96 350
11107.96 336
11108.95 353
11109.95 322
11110.94 317
11111.93 331
11112.93 368
11113.92 353
11114.92 354
11115.91 368
11116.91 332
11117.90 356
11118.90 338
11119.89 323
11120.89 375
11121.88 324
11122.88 345
11123.87 361
11124.87 366
11125.86 340
11126.86 358
11127.85 350
11128.85 338
11129.84 351
11130.84 353
11131.84 357
11132.83 325
11133.83 319
11134.82 344
11135.82 365
11136.81 337
11137.81 354
11138.81 349
11139.80 327
11140.80 356
11141.79 361
11142.79 365
11143.79 362
11144.78 343
11145.78 366
11146.77 373
11147.77 361
11148.77 352
11149.76 317
11150.76 316
11151.75 331
11152.75 340
11153.75 340
11154.74 321
11155.74 334
11156.74 304
11157.73 292
11158.73 326
11159.73 330
11160.72 316
11161.72 329
11162.72 302
11163.71 350
11164.71 325
11165.71 368
11166.71 334
11167.70 346
11168.70 342
11169.70 335
11170.69 324
11171.69 312
11172.69 325
11173.69 318
11174.68 334
11175.68 335
11176.68 331
11177.68 343
11178.67 344
11179.67 336
11180.67 337
11181.67 327
11182.66 330
11183.66 322
11184.66 347
11185.66 340
11186.66 323
11187.65 316
11188.65 319
11189.65 327
11190.65 309
11191.65 321
11192.64 328
11193.64 338
11194.64 325
11195.64 341
11196.64 287
11197.64 319
11198.63 340
11199.63 338
11200.63 338
11201.63 291
11202.63 316
11203.63 332
11204.63 354
11205.63 310
11206.62 341
11207.62 323
11208.62 301
11209.62 334
11210.62 327
11211.62 329
11212.62 319
11213.62 314
11214.62 317
11215.62 310
11216.61 324
11217.61 294
11218.61 327
11219.61 328
11220.61 330
11221.61 291
11222.61 319
11223.61 329
11224.61 317
11225.61 306
11226.61 304
11227.61 315
11228.61 355
11229.61 322
11230.61 343
11231.61 307
11232.61 309
11233.61 350
11234.61 333
11235.61 337
11236.61 311
11237.61 300
11238.61 317
11239.61 321
11240.61 312
11241.61 323
11242.61 309
11243.61 312
11244.61 333
11245.61 336
11246.61 332
11247.61 349
11248.62 321
11249.62 316
11250.62 324
11251.62 344
11252.62 336
11253.62 336
11254.62 335
11255.62 318
11256.62 309
11257.62 319
11258.62 336
11259.63 302
11260.63 295
11261.63 315
11262.63 306
11263.63 328
11264.63 319
11265.63 318
11266.64 327
11267.64 316
11268.64 339
11269.64 339
11270.64 316
11271.64 320
11272.65 291
11273.65 322
11274.65 318
11275.65 339
11276.65 313
11277.65 342
11278.66 343
11279.66 352
11280.66 327
11281.66 327
11282.67 342
11283.67 343
11284.67 330
11285.67 321
11286.67 313
11287.68 320
11288.68 343
11289.68 319
11290.68 318
11291.69 302
11292.69 322
11293.69 331
11294.70 340
11295.70 318
11296.70 310
11297.70 337
11298.71 315
11299.71 344
11300.71 349
11301.72 330
11302.72 338
11303.72 366
11304.72 366
11305.73 362
11306.73 316
11307.73 359
11308.74 344
11309.74 315
11310.74 337
11311.75 322
11312.75 345
11313.76 327
11314.76 341
11315.76 331
11316.77 332
11317.77 312
11318.77 341
11319.78 341
11320.78 350
11321.79 341
11322.79 370
11323.79 324
11324.80 325
11325.80 342
11326.81 306
11327.81 316
11328.81 360
11329.82 362
11330.82 323
11331.83 328
11332.83 344
11333.84 352
11334.84 345
11335.85 362
11336.85 364
11337.85 361
11338.86 368
11339.86 339
11340.87 321
11341.87 321
11342.88 357
11343.88 357
11344.89 368
11345.89 331
11346.90 344
11347.90 349
11348.91 346
11349.91 338
11350.92 322
11351.92 361
11352.93 382
11353.94 352
11354.94 341
11355.95 331
11356.95 341
11357.96 350
11358.96 350
11359.97 337
11360.97 334
11361.98 341
11362.99 360
11363.99 341
11365.00 351
11366.00 364
11367.01 338
11368.02 331
11369.02 314
11370.03 332
11371.03 336
11372.04 355
11373.05 337
11374.05 357
11375.06 364
11376.06 321
11377.07 337
11378.08 303
11379.08 345
11380.09 321
11381.10 322
11382.10 351
11383.11 337
11384.12 334
11385.12 331
11386.13 353
11387.14 337
11388.14 320
11389.15 344
11390.16 333
11391.17 359
11392.17 344
11393.18 326
11394.19 344
11395.19 339
11396.20 358
11397.21 330
11398.22 376
11399.22 337
11400.23 354
11401.24 330
11402.25 368
11403.25 352
11404.26 343
11405.27 376
11406.28 392
11407.28 378
11408.29 392
11409.30 352
11410.31 334
11411.31 356
11412.32 342
11413.33 336
11414.34 336
11415.35 353
11416.35 357
11417.36 371
11418.37 367
11419.38 379
11420.39 361
11421.40 335
11422.40 370
11423.41 360
11424.42 384
11425.43 382
11426.44 365
11427.45 365
11428.46 368
11429.46 366
11430.47 384
11431.48 375
11432.49 387
11433.50 396
11434.51 410
11435.52 398
11436.53 382
11437.54 403
11438.54 410
11439.55 397
11440.56 368
11441.57 371
11442.58 402
11443.59 377
11444.60 400
11445.61 399
11446.62 382
11447.63 416
11448.64 392
11449.65 414
11450.66 429
11451.67 408
11452.68 403
11453.69 453
11454.70 433
11455.71 415
11456.72 389
11457.73 400
11458.74 433
11459.75 432
11460.76 434
11461.77 410
11462.78 421
11463.79 437
11464.80 435
11465.81 431
11466.82 445
11467.83 455
11468.84 453
11469.85 431
11470.86 421
11471.87 449
11472.88 464
11473.89 434
11474.90 415
11475.91 445
11476.92 457
11477.93 450
11478.95 432
11479.96 440
11480.97 433
11481.98 444
11482.99 442
11484.00 458
11485.01 448
11486.02 410
11487.03 488
11488.05 483
11489.06 477
11490.07 469
11491.08 459
11492.09 445
11493.10 454
11494.11 479
11495.13 463
11496.14 462
11497.15 448
11498.16 485
11499.17 488
11500.18 469
11501.20 475
11502.21 456
11503.22 477
11504.23 469
11505.24 443
11506.26 506
11507.27 449
11508.28 460
11509.29 456
11510.30 506
11511.32 495
11512.33 523
11513.34 503
11514.35 492
11515.37 486
11516.38 500
11517.39 530
11518.40 509
11519.42 501
11520.43 495
11521.44 526
11522.45 548
11523.47 504
11524.48 497
11525.49 527
11526.51 559
11527.52 531
11528.53 562
11529.55 541
11530.56 580
11531.57 585
11532.59 589
11533.60 588
11534.61 576
11535.63 593
11536.64 622
11537.65 644
11538.67 620
11539.68 602
11540.69 637
11541.71 581
11542.72 625
11543.73 621
11544.75 617
11545.76 662
11546.78 672
11547.79 653
11548.80 666
11549.82 686
11550.83 701
11551.85 712
11552.86 736
11553.87 731
11554.89 752
11555.90 779
11556.92 774
11557.93 785
11558.95 778
11559.96 770
11560.97 813
11561.99 815
11563.00 824
11564.02 876
11565.03 850
11566.05 822
11567.06 862
11568.08 915
11569.09 946
11570.11 901
11571.12 917
11572.14 993
11573.15 1042
11574.17 1054
11575.18 1108
11576.20 1143
11577.21 1152
11578.23 1261
11579.24 1295
11580.26 1308
11581.27 1326
11582.29 1342
11583.30 1362
11584.32 1466
11585.33 1502
11586.35 1552
11587.37 1638
11588.38 1692
11589.40 1848
11590.41 2034
11591.43 2330
11592.44 2551
11593.46 2855
11594.48 3101
11595.49 3322
11596.51 3411
11597.52 3488
11598.54 3407
11599.56 3194
11600.57 3076
11601.59 2834
11602.61 2516
11603.62 2297
11604.64 2026
11605.66 1827
11606.67 1636
11607.69 1512
11608.70 1365
11609.72 1299
11610.74 1215
11611.75 1185
11612.77 1128
11613.79 1107
11614.81 1030
11615.82 1018
11616.84 993
11617.86 1005
11618.87 993
11619.89 947
11620.91 905
11621.92 918
11622.94 888
11623.96 908
11624.98 906
11625.99 849
11627.01 843
11628.03 847
11629.05 881
11630.06 859
11631.08 927
11632.10 901
11633.12 906
11634.13 904
11635.15 915
11636.17 890
11637.19 868
11638.20 882
11639.22 864
11640.24 856
11641.26 843
11642.28 786
11643.29 725
11644.31 720
11645.33 703
11646.35 713
11647.37 706
11648.39 676
11649.40 697
11650.42 694
11651.44 698
11652.46 696
11653.48 697
11654.50 689
11655.51 700
11656.53 710
11657.55 677
11658.57 702
11659.59 732
11660.61 690
11661.63 676
11662.65 681
11663.67 692
11664.68 690
11665.70 681
11666.72 681
11667.74 735
11668.76 747
11669.78 746
11670.80 761
11671.82 730
11672.84 776
11673.86 777
11674.88 765
11675.90 732
11676.92 725
11677.94 815
11678.96 794
11679.98 753
11680.99 792
11682.01 776
11683.03 772
11684.05 737
11685.07 732
11686.09 722
11687.11 710
11688.13 742
11689.15 714
11690.17 684
11691.19 690
11692.21 720
11693.24 742
11694.26 710
11695.28 691
11696.30 697
11697.32 711
11698.34 684
11699.36 675
11700.38 686
11701.40 674
11702.42 666
11703.44 647
11704.46 665
11705.48 656
11706.50 631
11707.52 648
11708.54 646
11709.57 639
11710.59 648
11711.61 631
11712.63 632
11713.65 640
11714.67 638
11715.69 605
11716.71 614
11717.73 611
11718.76 605
11719.78 579
11720.80 603
11721.82 606
11722.84 591
11723.86 576
11724.89 559
11725.91 564
11726.93 593
11727.95 556
11728.97 567
11729.99 546
11731.02 554
11732.04 565
11733.06 536
11734.08 530
11735.10 526
11736.13 524
11737.15 542
11738.17 571
11739.19 557
11740.22 569
11741.24 592
11742.26 573
11743.28 524
11744.30 556
11745.33 560
11746.35 565
11747.37 552
11748.40 506
11749.42 493
11750.44 513
11751.46 536
11752.49 496
11753.51 468
11754.53 479
11755.56 499
11756.58 474
11757.60 464
11758.62 465
11759.65 471
11760.67 469
11761.69 474
11762.72 498
11763.74 470
11764.76 469
11765.79 459
11766.81 483
11767.83 453
11768.86 471
11769.88 482
11770.91 479
11771.93 443
11772.95 429
11773.98 440
11775.00 465
11776.02 431
11777.05 470
11778.07 453
11779.10 447
11780.12 422
11781.14 431
11782.17 453
11783.19 459
11784.22 454
11785.24 456
11786.26 435
11787.29 429
11788.31 442
11789.34 425
11790.36 462
11791.39 421
11792.41 440
11793.44 405
11794.46 411
11795.49 409
11796.51 398
11797.54 409
11798.56 413
11799.59 407
11800.61 412
11801.63 409
11802.66 407
11803.69 411
11804.71 362
11805.74 379
11806.76 377
11807.79 417
11808.81 401
11809.84 398
11810.86 405
11811.89 385
11812.91 380
11813.94 399
11814.96 368
11815.99 370
11817.01 393
11818.04 393
11819.07 416
11820.09 398
11821.12 396
11822.14 388
11823.17 355
11824.20 378
11825.22 398
11826.25 375
11827.27 373
11828.30 382
11829.33 377
11830.35 387
11831.38 392
11832.40 404
11833.43 367
11834.46 378
11835.48 356
11836.51 368
11837.54 369
11838.56 376
11839.59 381
11840.62 369
11841.64 374
11842.67 365
11843.70 355
11844.72 370
11845.75 354
11846.78 368
11847.80 361
11848.83 368
11849.86 380
11850.89 355
11851.91 378
11852.94 364
11853.97 386
11854.99 375
11856.02 362
11857.05 362
11858.08 358
11859.10 345
11860.13 345
11861.16 358
11862.19 362
11863.21 337
11864.24 346
11865.27 362
11866.30 344
11867.33 364
11868.35 352
11869.38 399
11870.41 351
11871.44 353
11872.47 325
11873.49 337
11874.52 327
11875.55 347
11876.58 355
11877.61 370
11878.63 329
11879.66 357
11880.69 350
11881.72 350
11882.75 346
11883.78 362
11884.81 352
11885.83 364
11886.86 369
11887.89 386
11888.92 377
11889.95 376
11890.98 371
11892.01 362
11893.04 392
11894.06 372
11895.09 386
11896.12 389
11897.15 367
11898.18 394
11899.21 354
11900.24 374
11901.27 377
11902.30 383
11903.33 362
11904.36 375
11905.39 330
11906.42 411
11907.45 392
11908.48 348
11909.50 334
11910.53 354
11911.56 366
11912.59 360
11913.62 351
11914.65 352
11915.68 370
11916.71 357
11917.74 380
11918.77 374
11919.80 360
11920.83 370
11921.86 386
11922.89 385
11923.92 389
11924.95 391
11925.99 401
11927.02 408
11928.05 378
11929.08 381
11930.11 370
11931.14 398
11932.17 376
11933.20 391
11934.23 370
11935.26 378
11936.29 347
11937.32 353
11938.35 359
11939.38 353
11940.41 340
11941.45 365
11942.48 355
11943.51 345
11944.54 338
11945.57 364
11946.60 343
11947.63 323
11948.66 337
11949.70 321
11950.73 334
11951.76 350
11952.79 369
11953.82 326
11954.85 323
11955.88 321
11956.92 354
11957.95 354
11958.98 366
11960.01 358
11961.04 336
11962.08 328
11963.11 342
11964.14 346
11965.17 351
11966.20 337
11967.24 332
11968.27 365
11969.30 335
11970.33 358
11971.36 337
11972.40 335
11973.43 368
11974.46 358
11975.49 347
11976.53 373
11977.56 348
11978.59 361
11979.62 337
11980.66 335
11981.69 356
11982.72 327
11983.76 345
11984.79 340
11985.82 349
11986.85 351
11987.89 368
11988.92 355
11989.95 343
11990.99 357
11992.02 345
11993.05 351
11994.09 356
11995.12 368
11996.15 327
11997.19 362
11998.22 379
11999.25 385
12000.29 350
12001.32 356
12002.35 394
12003.39 388
12004.42 358
12005.46 391
12006.49 370
12007.52 390
12008.56 404
12009.59 383
12010.63 397
12011.66 374
12012.69 372
12013.73 384
12014.76 388
12015.80 392
12016.83 388
12017.86 383
12018.90 386
12019.93 365
12020.97 351
12022.00 383
12023.04 369
12024.07 397
12025.11 385
12026.14 380
12027.18 366
12028.21 394
12029.25 377
12030.28 431
12031.32 363
12032.35 339
12033.39 351
12034.42 348
12035.46 355
12036.49 372
12037.53 356
12038.56 352
12039.60 334
12040.63 378
12041.67 385
12042.70 350
12043.74 355
12044.77 340
12045.81 356
12046.84 352
12047.88 358
12048.92 341
12049.95 357
12050.99 354
12052.02 362
12053.06 354
12054.09 339
12055.13 393
12056.17 345
12057.20 363
12058.24 364
12059.27 368
12060.31 351
12061.35 372
12062.38 326
12063.42 348
12064.46 382
12065.49 373
12066.53 345
12067.56 358
12068.60 353
12069.64 347
12070.67 354
12071.71 373
12072.75 361
12073.78 358
12074.82 401
12075.86 353
12076.89 383
12077.93 367
12078.97 398
12080.01 389
12081.04 394
12082.08 382
12083.12 404
12084.15 393
12085.19 401
12086.23 397
12087.27 421
12088.30 412
12089.34 420
12090.38 443
12091.41 411
12092.45 395
12093.49 402
12094.53 454
12095.57 426
12096.60 411
12097.64 391
12098.68 431
12099.72 382
12100.75 400
12101.79 385
12102.83 386
12103.87 409
12104.91 370
12105.94 406
12106.98 374
12108.02 369
12109.06 351
12110.10 372
12111.14 367
12112.17 375
12113.21 361
12114.25 388
12115.29 387
12116.33 390
12117.37 383
12118.40 375
12119.44 351
12120.48 366
12121.52 359
12122.56 344
12123.60 352
12124.64 359
12125.68 345
12126.72 358
12127.75 344
12128.79 332
12129.83 378
12130.87 347
12131.91 351
12132.95 404
12133.99 351
12135.03 359
12136.07 345
12137.11 353
12138.15 331
12139.19 350
12140.23 307
12141.27 345
12142.31 323
12143.35 325
12144.38 315
12145.42 339
12146.46 330
12147.50 343
12148.54 312
12149.58 332
12150.62 355
12151.66 335
12152.70 360
12153.74 315
12154.78 344
12155.82 339
12156.87 357
12157.91 322
12158.95 327
12159.99 300
12161.03 365
12162.07 345
12163.11 325
12164.15 322
12165.19 339
12166.23 342
12167.27 327
12168.31 328
12169.35 332
12170.39 323
12171.43 303
12172.47 339
12173.52 325
12174.56 324
12175.60 339
12176.64 352
12177.68 308
12178.72 314
12179.76 352
12180.80 307
12181.85 318
12182.89 305
12183.93 337
12184.97 313
12186.01 328
12187.05 331
12188.09 321
12189.14 328
12190.18 334
12191.22 333
12192.26 352
12193.30 314
12194.34 320
12195.39 331
12196.43 329
12197.47 326
12198.51 344
12199.55 325
12200.60 321
12201.64 327
12202.68 320
12203.72 331
12204.77 334
12205.81 349
12206.85 335
12207.89 345
12208.94 301
12209.98 338
12211.02 319
12212.06 329
12213.11 334
12214.15 314
12215.19 322
12216.23 309
12217.28 355
12218.32 324
12219.36 310
12220.41 329
12221.45 316
12222.49 335
12223.54 318
12224.58 315
12225.62 332
12226.66 330
12227.71 332
12228.75 306
12229.79 320
12230.84 315
12231.88 321
12232.93 318
12233.97 316
12235.01 323
12236.06 329
12237.10 336
12238.14 323
12239.19 326
12240.23 285
12241.28 300
12242.32 325
12243.36 322
12244.41 315
12245.45 299
12246.50 302
12247.54 304
12248.58 317
12249.63 299
12250.67 312
12251.72 311
12252.76 342
12253.80 305
12254.85 307
12255.89 330
12256.94 322
12257.98 313
12259.03 323
12260.07 309
12261.12 321
12262.16 302
12263.21 293
12264.25 312
12265.30 283
12266.34 290
12267.39 292
12268.43 319
12269.48 303
12270.52 300
12271.57 286
12272.61 303
12273.66 331
12274.70 297
12275.75 301
12276.79 302
12277.84 309
12278.88 293
12279.93 292
12280.98 290
12282.02 304
12283.07 305
12284.11 292
12285.16 267
12286.20 291
12287.25 316
12288.30 325
12289.34 322
12290.39 311
12291.43 318
12292.48 291
12293.53 293
12294.57 302
12295.62 319
12296.66 280
12297.71 286
12298.76 304
12299.80 306
12300.85 283
12301.90 294
12302.94 301
12303.99 318
12305.04 306
12306.08 298
12307.13 298
12308.18 319
12309.22 308
12310.27 305
12311.32 287
12312.36 290
12313.41 281
12314.46 279
12315.50 259
12316.55 270
12317.60 284
12318.65 301
12319.69 285
12320.74 268
12321.79 283
12322.83 285
12323.88 303
12324.93 294
12325.98 300
12327.02 288
12328.07 288
12329.12 307
12330.17 272
12331.21 295
12332.26 290
12333.31 271
12334.36 276
12335.41 258
12336.45 280
12337.50 253
12338.55 269
12339.60 284
12340.65 263
12341.69 291
12342.74 284
12343.79 290
12344.84 288
12345.89 286
12346.94 306
12347.98 264
12349.03 277
12350.08 290
12351.13 271
12352.18 268
12353.23 285
12354.28 272
12355.32 300
12356.37 286
12357.42 302
12358.47 305
12359.52 263
12360.57 264
12361.62 274
12362.67 292
12363.72 285
12364.76 284
12365.81 281
12366.86 297
12367.91 277
12368.96 275
12370.01 293
12371.06 296
12372.11 286
12373.16 285
12374.21 282
12375.26 279
12376.31 275
12377.36 306
12378.41 297
12379.46 277
12380.51 258
12381.56 268
12382.61 289
12383.66 286
12384.71 272
12385.76 283
12386.81 262
12387.86 265
12388.91 314
12389.96 284
12391.01 278
12392.06 269
12393.11 290
12394.16 263
12395.21 287
12396.26 264
12397.31 270
12398.36 268
12399.41 289
12400.46 280
12401.51 289
12402.56 297
12403.61 295
12404.66 297
12405.71 298
12406.77 266
12407.82 265
12408.87 275
12409.92 272
12410.97 265
12412.02 281
12413.07 284
12414.12 281
12415.17 253
12416.23 269
12417.28 281
12418.33 287
12419.38 270
12420.43 299
12421.48 284
12422.53 291
12423.59 293
12424.64 309
12425.69 297
12426.74 262
12427.79 284
12428.84 288
12429.90 253
12430.95 266
12432.00 271
12433.05 262
12434.10 268
12435.16 280
12436.21 283
12437.26 283
12438.31 292
12439.37 256
12440.42 276
12441.47 257
12442.52 272
12443.58 251
12444.63 258
12445.68 257
12446.73 266
12447.79 277
12448.84 285
12449.89 275
12450.94 273
12452.00 279
12453.05 272
12454.10 265
12455.16 250
12456.21 280
12457.26 267
12458.31 264
12459.37 257
12460.42 259
12461.47 245
12462.53 262
12463.58 286
12464.63 256
12465.69 270
12466.74 261
12467.79 306
12468.85 279
12469.90 279
12470.95 292
12472.01 290
12473.06 255
12474.12 278
12475.17 298
12476.22 271
12477.28 280
12478.33 287
12479.39 295
12480.44 291
12481.49 292
12482.55 283
12483.60 300
12484.66 304
12485.71 327
12486.76 314
12487.82 342
12488.87 319
12489.93 333
12490.98 335
12492.04 311
12493.09 339
12494.15 323
12495.20 311
12496.25 296
12497.31 281
12498.36 301
12499.42 298
12500.47 289
12501.53 284
12502.58 266
12503.64 279
12504.69 281
12505.75 278
12506.80 281
12507.86 280
12508.91 299
12509.97 292
12511.03 301
12512.08 270
12513.14 283
12514.19 309
12515.25 292
12516.30 271
12517.36 271
12518.41 292
12519.47 307
12520.52 248
12521.58 289
12522.64 301
12523.69 269
12524.75 277
12525.80 264
12526.86 271
12527.92 272
12528.97 287
12530.03 291
12531.08 292
12532.14 261
12533.20 269
12534.25 288
12535.31 290
12536.37 257
12537.42 280
12538.48 304
12539.54 283
12540.59 263
12541.65 285
12542.70 271
12543.76 276
12544.82 290
12545.88 279
12546.93 271
12547.99 293
12549.05 313
12550.10 282
12551.16 288
12552.22 266
12553.27 303
12554.33 289
12555.39 261
12556.45 296
12557.50 309
12558.56 311
12559.62 311
12560.67 323
12561.73 323
12562.79 338
12563.85 320
12564.90 350
12565.96 325
12567.02 342
12568.08 317
12569.14 356
12570.19 371
12571.25 332
12572.31 342
12573.37 347
12574.42 369
12575.48 363
12576.54 329
12577.60 325
12578.66 288
12579.72 324
12580.77 305
12581.83 314
12582.89 283
12583.95 278
12585.01 318
12586.07 294
12587.12 277
12588.18 295
12589.24 300
12590.30 280
12591.36 267
12592.42 282
12593.48 277
12594.53 294
12595.59 285
12596.65 295
12597.71 268
12598.77 281
12599.83 290
12600.89 301
12601.95 298
12603.01 311
12604.07 299
12605.13 291
12606.18 293
12607.24 299
12608.30 282
12609.36 287
12610.42 303
12611.48 302
12612.54 308
12613.60 318
12614.66 313
12615.72 272
12616.78 316
12617.84 293
12618.90 295
12619.96 297
12621.02 302
12622.08 306
12623.14 293
12624.20 274
12625.26 294
12626.32 283
12627.38 283
12628.44 289
12629.50 290
12630.56 290
12631.62 305
12632.68 294
12633.74 292
12634.80 304
12635.86 298
12636.92 295
12637.98 288
12639.04 278
12640.11 310
12641.17 330
12642.23 326
12643.29 320
12644.35 300
12645.41 307
12646.47 312
12647.53 318
12648.59 321
12649.65 310
12650.72 332
12651.78 317
12652.84 356
12653.90 367
12654.96 329
12656.02 306
12657.08 328
12658.14 324
12659.21 334
12660.27 325
12661.33 312
12662.39 303
12663.45 288
12664.51 311
12665.58 280
12666.64 293
12667.70 309
12668.76 309
12669.82 291
12670.89 301
12671.95 310
12673.01 330
12674.07 288
12675.13 322
12676.20 320
12677.26 326
12678.32 294
12679.38 328
12680.45 330
12681.51 317
12682.57 332
12683.63 341
12684.70 332
12685.76 319
12686.82 326
12687.88 336
12688.95 342
12690.01 343
12691.07 364
12692.14 334
12693.20 346
12694.26 328
12695.32 358
12696.39 371
12697.45 343
12698.51 357
12699.58 335
12700.64 337
12701.70 341
12702.77 331
12703.83 307
12704.89 328
12705.96 350
12707.02 318
12708.08 340
12709.15 323
12710.21 292
12711.28 297
12712.34 322
12713.40 311
12714.47 294
12715.53 281
12716.59 298
12717.66 279
12718.72 315
12719.79 292
12720.85 311
12721.92 295
12722.98 303
12724.04 297
12725.11 314
12726.17 291
12727.24 314
12728.30 312
12729.37 306
12730.43 315
12731.49 293
12732.56 304
12733.62 315
12734.69 279
12735.75 276
12736.82 310
12737.88 279
12738.95 297
12740.01 299
12741.08 294
12742.14 262
12743.21 280
12744.27 282
12745.34 293
12746.40 277
12747.47 280
12748.53 289
12749.60 311
12750.66 288
12751.73 286
12752.79 285
12753.86 287
12754.93 304
12755.99 297
12757.06 295
12758.12 279
12759.19 281
12760.25 264
12761.32 276
12762.39 277
12763.45 267
12764.52 292
12765.58 291
12766.65 258
12767.72 301
12768.78 296
12769.85 280
12770.91 269
12771.98 286
12773.05 274
12774.11 274
12775.18 306
12776.25 288
12777.31 269
12778.38 267
12779.45 266
12780.51 289
12781.58 266
12782.65 265
12783.71 269
12784.78 272
12785.85 269
12786.91 266
12787.98 283
12789.05 282
12790.11 284
12791.18 295
12792.25 279
12793.31 299
12794.38 273
12795.45 292
12796.52 253
12797.58 276
12798.65 274
12799.72 273
12800.79 300
12801.85 284
12802.92 256
12803.99 260
12805.06 269
12806.12 265
12807.19 293
12808.26 285
12809.33 283
12810.39 263
12811.46 262
12812.53 277
12813.60 279
12814.67 279
12815.73 262
12816.80 257
12817.87 273
12818.94 288
12820.01 276
12821.08 282
12822.14 265
12823.21 280
12824.28 265
12825.35 271
12826.42 275
12827.49 252
12828.55 268
12829.62 286
12830.69 277
12831.76 283
12832.83 290
12833.90 256
12834.97 270
12836.04 268
12837.11 253
12838.17 244
12839.24 268
12840.31 269
12841.38 253
12842.45 259
12843.52 254
12844.59 262
12845.66 262
12846.73 261
12847.80 242
12848.87 263
12849.94 261
12851.01 248
12852.08 260
12853.14 266
12854.21 243
12855.28 251
12856.35 269
12857.42 243
12858.49 229
12859.56 226
12860.63 247
12861.70 255
12862.77 270
12863.84 248
12864.91 245
12865.98 254
12867.05 261
12868.12 244
12869.19 255
12870.26 244
12871.34 249
12872.41 262
12873.48 229
12874.55 241
12875.62 217
12876.69 246
12877.76 254
12878.83 239
12879.90 246
12880.97 236
12882.04 235
12883.11 235
12884.18 246
12885.25 238
12886.33 243
12887.40 239
12888.47 243
12889.54 223
12890.61 218
12891.68 254
12892.75 236
12893.82 249
12894.89 208
12895.97 212
12897.04 229
12898.11 237
12899.18 248
12900.25 221
12901.32 238
12902.40 234
12903.47 254
12904.54 273
12905.61 237
12906.68 209
12907.75 234
12908.83 230
12909.90 235
12910.97 209
12912.04 226
12913.11 229
12914.19 233
12915.26 242
12916.33 212
12917.40 215
12918.48 235
12919.55 233
12920.62 254
12921.69 229
12922.77 251
12923.84 254
12924.91 236
12925.98 228
12927.06 223
12928.13 238
12929.20 229
12930.27 213
12931.35 234
12932.42 242
12933.49 229
12934.57 233
12935.64 242
12936.71 247
12937.79 220
12938.86 221
12939.93 227
12941.01 241
12942.08 245
12943.15 230
12944.23 234
12945.30 242
12946.37 230
12947.45 234
12948.52 222
12949.59 239
12950.67 242
12951.74 241
12952.81 218
12953.89 197
12954.96 215
12956.04 239
12957.11 227
12958.18 238
12959.26 218
12960.33 225
12961.41 222
12962.48 253
12963.55 274
12964.63 229
12965.70 224
12966.78 240
12967.85 220
12968.93 211
12970.00 224
12971.07 228
12972.15 235
12973.22 239
12974.30 230
12975.37 213
12976.45 217
12977.52 249
12978.60 230
12979.67 203
12980.75 232
12981.82 217
12982.90 238
12983.97 239
12985.05 239
12986.12 218
12987.20 237
12988.27 238
12989.35 230
12990.42 229
12991.50 243
12992.57 240
12993.65 212
12994.73 244
12995.80 238
12996.88 241
12997.95 229
12999.03 220
13000.10 206
13001.18 221
13002.25 237
13003.33 265
13004.41 238
13005.48 210
13006.56 212
13007.63 230
13008.71 220
13009.79 221
13010.86 220
13011.94 219
13013.02 245
13014.09 216
13015.17 203
13016.24 217
13017.32 219
13018.40 230
13019.47 232
13020.55 231
13021.63 204
13022.70 250
13023.78 240
13024.86 232
13025.93 198
13027.01 235
13028.09 235
13029.16 237
13030.24 241
13031.32 251
13032.40 233
13033.47 223
13034.55 211
13035.63 219
13036.70 230
13037.78 208
13038.86 227
13039.94 248
13041.01 239
13042.09 216
13043.17 215
13044.25 236
13045.32 266
13046.40 221
13047.48 261
13048.56 214
13049.63 247
13050.71 216
13051.79 214
13052.87 241
13053.95 234
13055.02 227
13056.10 233
13057.18 219
13058.26 230
13059.34 222
13060.41 202
13061.49 242
13062.57 225
13063.65 239
13064.73 230
13065.81 216
13066.88 230
13067.96 209
13069.04 217
13070.12 228
13071.20 242
13072.28 222
13073.36 214
13074.43 213
13075.51 228
13076.59 238
13077.67 237
13078.75 227
13079.83 233
13080.91 248
13081.99 235
13083.07 210
13084.15 209
13085.23 230
13086.30 203
13087.38 218
13088.46 213
13089.54 208
13090.62 237
13091.70 220
13092.78 235
13093.86 207
13094.94 238
13096.02 219
13097.10 238
13098.18 205
13099.26 207
13100.34 212
13101.42 250
13102.50 221
13103.58 212
13104.66 229
13105.74 214
13106.82 219
13107.90 210
13108.98 201
13110.06 218
13111.14 235
13112.22 206
13113.30 203
13114.38 215
13115.46 209
13116.54 219
13117.62 232
13118.70 198
13119.78 210
13120.86 220
13121.95 216
13123.03 221
13124.11 205
13125.19 222
13126.27 216
13127.35 212
13128.43 204
13129.51 219
13130.59 218
13131.67 221
13132.76 228
13133.84 237
13134.92 200
13136.00 224
13137.08 239
13138.16 216
13139.24 205
13140.32 228
13141.41 226
13142.49 198
13143.57 210
13144.65 213
13145.73 219
13146.81 223
13147.90 242
13148.98 223
13150.06 225
13151.14 199
13152.22 212
13153.31 221
13154.39 221
13155.47 227
13156.55 226
13157.63 200
13158.72 229
13159.80 244
13160.88 220
13161.96 224
13163.05 203
13164.13 246
13165.21 232
13166.29 200
13167.38 205
13168.46 220
13169.54 212
13170.62 215
13171.71 215
13172.79 198
13173.87 226
13174.96 219
13176.04 217
13177.12 205
13178.20 209
13179.29 217
13180.37 226
13181.45 202
13182.54 203
13183.62 194
13184.70 209
13185.79 202
13186.87 205
13187.95 192
13189.04 197
13190.12 207
13191.20 216
13192.29 227
13193.37 222
13194.46 235
13195.54 219
13196.62 230
13197.71 232
13198.79 246
13199.88 214
13200.96 195
13202.04 193
13203.13 193
13204.21 196
13205.30 195
13206.38 207
13207.46 209
13208.55 220
13209.63 224
13210.72 223
13211.80 215
13212.89 211
13213.97 223
13215.05 218
13216.14 215
13217.22 218
13218.31 224
13219.39 192
13220.48 203
13221.56 194
13222.65 205
13223.73 195
13224.82 205
13225.90 195
13226.99 198
13228.07 185
13229.16 193
13230.24 208
13231.33 207
13232.41 218
13233.50 217
13234.58 196
13235.67 242
13236.76 213
13237.84 207
13238.93 211
13240.01 215
13241.10 245
13242.18 200
13243.27 215
13244.35 212
13245.44 198
13246.53 210
13247.61 221
13248.70 201
13249.78 225
13250.87 225
13251.96 201
13253.04 188
13254.13 218
13255.21 214
13256.30 200
13257.39 215
13258.47 211
13259.56 209
13260.65 191
13261.73 232
13262.82 205
13263.91 224
13264.99 210
13266.08 218
13267.17 217
13268.25 217
13269.34 216
13270.43 222
13271.51 222
13272.60 236
13273.69 229
13274.77 216
13275.86 207
13276.95 207
13278.04 219
13279.12 219
13280.21 221
13281.30 207
13282.38 229
13283.47 219
13284.56 221
13285.65 225
13286.73 222
13287.82 219
13288.91 222
13290.00 234
13291.08 218
13292.17 209
13293.26 218
13294.35 240
13295.44 242
13296.52 240
13297.61 207
13298.70 233
13299.79 238
13300.88 225
13301.96 228
13303.05 243
13304.14 233
13305.23 227
13306.32 210
13307.41 228
13308.49 217
13309.58 220
13310.67 220
13311.76 227
13312.85 218
13313.94 204
13315.02 222
13316.11 225
13317.20 201
13318.29 228
13319.38 226
13320.47 228
13321.56 205
13322.65 203
13323.74 209
13324.82 225
13325.91 206
13327.00 239
13328.09 222
13329.18 239
13330.27 220
13331.36 228
13332.45 219
13333.54 232
13334.63 228
13335.72 207
13336.81 231
13337.90 232
13338.99 245
13340.08 224
13341.17 224
13342.26 210
13343.35 220
13344.44 217
13345.53 209
13346.61 213
13347.70 223
13348.79 222
13349.89 201
13350.98 211
13352.07 223
13353.16 232
13354.25 230
13355.34 226
13356.43 225
13357.52 215
13358.61 209
13359.70 213
13360.79 225
13361.88 219
13362.97 218
13364.06 233
13365.15 228
13366.24 218
13367.33 240
13368.42 232
13369.51 235
13370.60 230
13371.70 237
13372.79 219
13373.88 231
13374.97 215
13376.06 216
13377.15 226
13378.24 228
13379.33 207
13380.43 220
13381.52 230
13382.61 216
13383.70 239
13384.79 220
13385.88 221
13386.97 211
13388.07 234
13389.16 219
13390.25 227
13391.34 235
13392.43 214
13393.52 215
13394.62 222
13395.71 199
13396.80 230
13397.89 210
13398.98 231
13400.08 213
13401.17 181
13402.26 214
13403.35 230
13404.45 232
13405.54 208
13406.63 215
13407.72 202
13408.82 238
13409.91 189
13411.00 225
13412.09 205
13413.19 245
13414.28 216
13415.37 198
13416.46 226
13417.56 215
13418.65 224
13419.74 207
13420.84 213
13421.93 229
13423.02 215
13424.11 205
13425.21 233
13426.30 241
13427.39 245
13428.49 237
13429.58 227
13430.67 225
13431.77 212
13432.86 221
13433.95 240
13435.05 231
13436.14 238
13437.24 239
13438.33 219
13439.42 209
13440.52 211
13441.61 248
13442.70 236
13443.80 217
13444.89 230
13445.99 246
13447.08 248
13448.17 238
13449.27 223
13450.36 216
13451.46 244
13452.55 232
13453.64 218
13454.74 223
13455.83 218
13456.93 230
13458.02 231
13459.12 227
13460.21 216
13461.31 227
13462.40 239
13463.50 221
13464.59 208
13465.69 234
13466.78 229
13467.87 212
13468.97 211
13470.06 222
13471.16 215
13472.25 241
13473.35 218
13474.44 243
13475.54 232
13476.64 227
13477.73 218
13478.83 239
13479.92 266
13481.02 230
13482.11 228
13483.21 238
13484.30 250
13485.40 216
13486.49 248
13487.59 214
13488.69 252
13489.78 230
13490.88 251
13491.97 232
13493.07 257
13494.17 267
13495.26 249
13496.36 255
13497.45 240
13498.55 247
13499.65 215
13500.74 242
13501.84 238
13502.93 224
13504.03 229
13505.13 209
13506.22 227
13507.32 231
13508.42 215
13509.51 223
13510.61 231
13511.71 217
13512.80 217
13513.90 212
13515.00 218
13516.09 209
13517.19 206
13518.29 223
13519.38 210
13520.48 205
13521.58 207
13522.68 186
13523.77 226
13524.87 203
13525.97 229
13527.06 204
13528.16 199
13529.26 212
13530.36 230
13531.45 232
13532.55 218
13533.65 214
13534.75 210
13535.84 211
13536.94 211
13538.04 205
13539.14 202
13540.23 216
13541.33 194
13542.43 210
13543.53 228
13544.63 189
13545.72 220
13546.82 220
13547.92 217
13549.02 214
13550.12 212
13551.22 224
13552.31 227
13553.41 244
13554.51 214
13555.61 187
13556.71 207
13557.81 213
13558.90 229
13560.00 206
13561.10 214
13562.20 208
13563.30 206
13564.40 230
13565.50 214
13566.60 227
13567.69 216
13568.79 230
13569.89 208
13570.99 208
13572.09 213
13573.19 212
13574.29 208
13575.39 228
13576.49 234
13577.59 226
13578.69 220
13579.79 222
13580.89 218
13581.98 205
13583.08 235
13584.18 222
13585.28 223
13586.38 191
13587.48 205
13588.58 210
13589.68 203
13590.78 232
13591.88 238
13592.98 242
13594.08 214
13595.18 241
13596.28 224
13597.38 205
13598.48 226
13599.58 218
13600.68 235
13601.78 222
13602.88 216
13603.98 215
13605.08 222
13606.18 207
13607.29 208
13608.39 224
13609.49 193
13610.59 213
13611.69 209
13612.79 203
13613.89 225
13614.99 229
13616.09 217
13617.19 234
13618.29 227
13619.39 216
13620.50 209
13621.60 216
13622.70 240
13623.80 220
13624.90 210
13626.00 215
13627.10 210
13628.20 201
13629.31 237
13630.41 220
13631.51 210
13632.61 223
13633.71 241
13634.81 220
13635.91 193
13637.02 208
13638.12 195
13639.22 194
13640.32 228
13641.42 236
13642.53 210
13643.63 219
13644.73 242
13645.83 215
13646.93 195
13648.04 215
13649.14 228
13650.24 215
13651.34 201
13652.45 234
13653.55 209
13654.65 215
13655.75 205
13656.85 221
13657.96 224
13659.06 228
13660.16 209
13661.27 215
13662.37 206
13663.47 193
13664.57 218
13665.68 242
13666.78 224
13667.88 213
13668.99 213
13670.09 219
13671.19 240
13672.29 219
13673.40 231
13674.50 218
13675.60 232
13676.71 246
13677.81 235
13678.91 231
13680.02 244
13681.12 223
13682.23 228
13683.33 211
13684.43 211
13685.54 187
13686.64 226
13687.74 228
13688.85 232
13689.95 234
13691.06 243
13692.16 233
13693.26 268
13694.37 257
13695.47 234
13696.58 230
13697.68 238
13698.78 272
13699.89 272
13700.99 255
13702.10 254
13703.20 267
13704.31 261
13705.41 273
13706.51 296
13707.62 285
13708.72 269
13709.83 240
13710.93 259
13712.04 253
13713.14 256
13714.25 246
13715.35 251
13716.46 240
13717.56 257
13718.67 237
13719.77 257
13720.88 225
13721.98 228
13723.09 234
13724.19 244
13725.30 214
13726.40 241
13727.51 250
13728.61 243
13729.72 249
13730.83 237
13731.93 246
13733.04 230
13734.14 230
13735.25 246
13736.35 205
13737.46 224
13738.57 248
13739.67 223
13740.78 232
13741.88 248
13742.99 245
13744.09 208
13745.20 235
13746.31 232
13747.41 252
13748.52 244
13749.63 257
13750.73 229
13751.84 241
13752.94 235
13754.05 231
13755.16 224
13756.26 245
13757.37 235
13758.48 234
13759.58 236
13760.69 230
13761.80 256
13762.90 245
13764.01 234
13765.12 239
13766.22 242
13767.33 243
13768.44 207
13769.55 220
13770.65 232
13771.76 211
13772.87 238
13773.97 221
13775.08 236
13776.19 230
13777.30 225
13778.40 223
13779.51 241
13780.62 235
13781.73 240
13782.83 233
13783.94 224
13785.05 242
13786.16 241
13787.26 226
13788.37 243
13789.48 230
13790.59 231
13791.70 232
13792.80 233
13793.91 245
13795.02 225
13796.13 243
13797.24 226
13798.35 259
13799.45 257
13800.56 262
13801.67 252
13802.78 238
13803.89 226
13805.00 237
13806.10 260
13807.21 236
13808.32 267
13809.43 230
13810.54 222
13811.65 238
13812.76 241
13813.86 240
13814.97 216
13816.08 238
13817.19 215
13818.30 199
13819.41 227
13820.52 229
13821.63 233
13822.74 227
13823.85 210
13824.96 231
13826.06 229
13827.17 217
13828.28 215
13829.39 209
13830.50 228
13831.61 220
13832.72 214
13833.83 223
13834.94 242
13836.05 212
13837.16 211
13838.27 235
13839.38 240
13840.49 216
13841.60 234
13842.71 229
13843.82 220
13844.93 219
13846.04 229
13847.15 216
13848.26 220
13849.37 224
13850.48 227
13851.59 220
13852.70 249
13853.81 229
13854.92 228
13856.03 221
13857.14 224
13858.25 218
13859.37 231
13860.48 213
13861.59 194
13862.70 232
13863.81 228
13864.92 229
13866.03 203
13867.14 232
13868.25 216
13869.36 221
13870.47 226
13871.59 218
13872.70 214
13873.81 209
13874.92 216
13876.03 215
13877.14 220
13878.25 197
13879.36 206
13880.48 211
13881.59 213
13882.70 223
13883.81 244
13884.92 256
13886.03 226
13887.15 218
13888.26 220
13889.37 212
13890.48 211
13891.59 216
13892.71 216
13893.82 216
13894.93 217
13896.04 240
13897.15 217
13898.27 211
13899.38 226
13900.49 225
13901.60 230
13902.72 198
13903.83 219
13904.94 210
13906.05 214
13907.17 197
13908.28 193
13909.39 209
13910.50 192
13911.62 216
13912.73 197
13913.84 206
13914.95 212
13916.07 211
13917.18 223
13918.29 199
13919.41 215
13920.52 219
13921.63 205
13922.75 197
13923.86 209
13924.97 218
13926.09 210
13927.20 202
13928.31 195
13929.43 224
13930.54 209
13931.65 225
13932.77 236
13933.88 201
13934.99 188
13936.11 211
13937.22 225
13938.34 202
13939.45 193
13940.56 225
13941.68 214
13942.79 197
13943.91 198
13945.02 195
13946.13 191
13947.25 207
13948.36 203
13949.48 204
13950.59 206
13951.70 219
13952.82 192
13953.93 196
13955.05 190
13956.16 203
13957.28 214
13958.39 215
13959.51 225
13960.62 209
13961.74 202
13962.85 199
13963.97 189
13965.08 202
13966.20 205
13967.31 216
13968.43 186
13969.54 189
13970.66 201
13971.77 188
13972.89 194
13974.00 212
13975.12 185
13976.23 182
13977.35 212
13978.46 219
13979.58 201
13980.69 195
13981.81 219
13982.92 217
13984.04 209
13985.16 206
13986.27 201
13987.39 210
13988.50 208
13989.62 212
13990.74 238
13991.85 207
13992.97 192
13994.08 199
13995.20 203
13996.32 202
13997.43 178
13998.55 176
13999.66 191
14000.78 186
14001.90 208
14003.01 197
14004.13 193
14005.25 213
14006.36 197
14007.48 210
14008.60 192
14009.71 181
14010.83 198
14011.95 186
14013.06 187
14014.18 207
14015.30 213
14016.41 212
14017.53 186
14018.65 193
14019.76 195
14020.88 201
14022.00 224
14023.12 217
14024.23 203
14025.35 196
14026.47 206
14027.59 217
14028.70 203
14029.82 193
14030.94 202
14032.06 213
14033.17 196
14034.29 191
14035.41 204
14036.53 199
14037.64 195
14038.76 207
14039.88 224
14041.00 206
14042.11 209
14043.23 200
14044.35 230
14045.47 228
14046.59 209
14047.71 197
14048.82 189
14049.94 191
14051.06 187
14052.18 210
14053.30 195
14054.42 211
14055.53 229
14056.65 222
14057.77 236
14058.89 210
14060.01 209
14061.13 228
14062.25 208
14063.36 210
14064.48 210
14065.60 230
14066.72 209
14067.84 223
14068.96 231
14070.08 221
14071.20 205
14072.32 219
14073.44 230
14074.55 230
14075.67 193
14076.79 231
14077.91 249
14079.03 233
14080.15 220
14081.27 221
14082.39 248
14083.51 244
14084.63 241
14085.75 250
14086.87 253
14087.99 228
14089.11 253
14090.23 258
14091.35 252
14092.47 222
14093.59 226
14094.71 259
14095.83 240
14096.95 220
14098.07 217
14099.19 209
14100.31 208
14101.43 229
14102.55 217
14103.67 210
14104.79 202
14105.91 205
14107.03 218
14108.15 214
14109.27 183
14110.39 195
14111.51 182
14112.64 190
14113.76 177
14114.88 189
14116.00 200
14117.12 211
14118.24 213
14119.36 221
14120.48 206
14121.60 199
14122.72 219
14123.85 204
14124.97 199
14126.09 189
14127.21 218
14128.33 226
14129.45 217
14130.57 197
14131.70 183
14132.82 216
14133.94 192
14135.06 207
14136.18 195
14137.30 202
14138.43 213
14139.55 200
14140.67 195
14141.79 203
14142.91 175
14144.03 212
14145.16 194
14146.28 209
14147.40 194
14148.52 202
14149.65 205
14150.77 193
14151.89 211
14153.01 204
14154.13 194
14155.26 209
14156.38 216
14157.50 212
14158.62 211
14159.75 180
14160.87 206
14161.99 200
14163.12 174
14164.24 180
14165.36 217
14166.48 209
14167.61 199
14168.73 191
14169.85 192
14170.98 191
14172.10 202
14173.22 195
14174.35 199
14175.47 181
14176.59 176
14177.72 231
14178.84 207
14179.96 198
14181.09 166
14182.21 222
14183.33 184
14184.46 192
14185.58 206
14186.70 209
14187.83 175
14188.95 208
14190.07 186
14191.20 184
14192.32 195
14193.45 173
14194.57 204
14195.69 174
14196.82 188
14197.94 178
14199.07 176
14200.19 170
14201.32 186
14202.44 196
14203.56 176
14204.69 209
14205.81 194
14206.94 180
14208.06 187
14209.19 196
14210.31 174
14211.44 219
14212.56 205
14213.69 202
14214.81 207
14215.93 225
14217.06 184
14218.18 195
14219.31 186
14220.43 205
14221.56 214
14222.68 208
14223.81 194
14224.94 200
14226.06 203
14227.19 183
14228.31 195
14229.44 180
14230.56 204
14231.69 177
14232.81 193
14233.94 201
14235.06 197
14236.19 205
14237.32 220
14238.44 213
14239.57 205
14240.69 173
14241.82 184
14242.94 208
14244.07 170
14245.20 185
14246.32 178
14247.45 189
14248.57 179
14249.70 199
14250.83 161
14251.95 178
14253.08 167
14254.21 187
14255.33 187
14256.46 199
14257.59 194
14258.71 190
14259.84 187
14260.97 171
14262.09 198
14263.22 167
14264.35 175
14265.47 191
14266.60 188
14267.73 174
14268.85 195
14269.98 183
14271.11 195
14272.23 170
14273.36 197
14274.49 192
14275.62 184
14276.74 190
14277.87 187
14279.00 198
14280.12 195
14281.25 207
14282.38 184
14283.51 197
14284.63 178
14285.76 174
14286.89 168
14288.02 174
14289.15 185
14290.27 183
14291.40 183
14292.53 189
14293.66 181
14294.78 161
14295.91 187
14297.04 181
14298.17 183
14299.30 166
14300.42 201
14301.55 171
14302.68 180
14303.81 186
14304.94 179
14306.07 178
14307.19 174
14308.32 176
14309.45 177
14310.58 180
14311.71 180
14312.84 184
14313.97 172
14315.10 176
14316.22 165
14317.35 190
14318.48 181
14319.61 171
14320.74 194
14321.87 185
14323.00 174
14324.13 189
14325.26 199
14326.39 208
14327.51 193
14328.64 183
14329.77 182
14330.90 183
14332.03 171
14333.16 168
14334.29 193
14335.42 167
14336.55 174
14337.68 161
14338.81 178
14339.94 193
14341.07 195
14342.20 181
14343.33 179
14344.46 169
14345.59 178
14346.72 179
14347.85 191
14348.98 191
14350.11 178
14351.24 216
14352.37 177
14353.50 166
14354.63 174
14355.76 177
14356.89 165
14358.02 166
14359.15 160
14360.28 181
14361.41 191
14362.54 172
14363.67 191
14364.80 179
14365.94 179
14367.07 185
14368.20 181
14369.33 167
14370.46 183
14371.59 189
14372.72 195
14373.85 170
14374.98 154
14376.11 179
14377.25 175
14378.38 190
14379.51 166
14380.64 180
14381.77 197
14382.90 193
14384.03 169
14385.16 191
14386.30 166
14387.43 187
14388.56 162
14389.69 190
14390.82 176
14391.95 179
14393.09 181
14394.22 170
14395.35 187
14396.48 179
14397.61 200
14398.75 176
14399.88 169
14401.01 185
14402.14 201
14403.27 174
14404.41 186
14405.54 180
14406.67 182
14407.80 178
14408.94 191
14410.07 204
14411.20 186
14412.33 184
14413.47 183
14414.60 187
14415.73 190
14416.87 193
14418.00 203
14419.13 209
14420.26 169
14421.40 172
14422.53 180
14423.66 195
14424.80 191
14425.93 199
14427.06 195
14428.20 199
14429.33 178
14430.46 179
14431.59 195
14432.73 193
14433.86 176
14435.00 172
14436.13 201
14437.26 163
14438.40 186
14439.53 179
14440.66 176
14441.80 185
14442.93 170
14444.06 175
14445.20 166
14446.33 173
14447.47 180
14448.60 175
14449.73 170
14450.87 177
14452.00 189
14453.14 199
14454.27 185
14455.41 185
14456.54 194
14457.67 210
14458.81 179
14459.94 183
14461.08 203
14462.21 200
14463.35 189
14464.48 178
14465.62 195
14466.75 212
14467.89 198
14469.02 197
14470.15 188
14471.29 187
14472.42 193
14473.56 196
14474.69 187
14475.83 176
14476.96 188
14478.10 188
14479.24 170
14480.37 176
14481.51 191
14482.64 191
14483.78 171
14484.91 175
14486.05 187
14487.18 180
14488.32 189
14489.45 179
14490.59 187
14491.73 174
14492.86 191
14494.00 202
14495.13 190
14496.27 167
14497.40 182
14498.54 200
14499.68 189
14500.81 201
14501.95 174
14503.08 180
14504.22 220
14505.36 196
14506.49 203
14507.63 195
14508.77 208
14509.90 210
14511.04 203
14512.18 205
14513.31 217
14514.45 226
14515.58 219
14516.72 185
14517.86 196
14519.00 209
14520.13 193
14521.27 169
14522.41 173
14523.54 192
14524.68 188
14525.82 186
14526.95 176
14528.09 207
14529.23 175
14530.37 172
14531.50 188
14532.64 202
14533.78 210
14534.91 181
14536.05 191
14537.19 180
14538.33 177
14539.46 174
14540.60 200
14541.74 201
14542.88 184
14544.02 196
14545.15 200
14546.29 180
14547.43 189
14548.57 181
14549.70 185
14550.84 196
14551.98 217
14553.12 189
14554.26 202
14555.39 197
14556.53 173
14557.67 186
14558.81 202
14559.95 179
14561.09 179
14562.22 173
14563.36 188
14564.50 195
14565.64 183
14566.78 196
14567.92 197
14569.06 174
14570.20 196
14571.33 190
14572.47 174
14573.61 198
14574.75 180
14575.89 181
14577.03 151
14578.17 160
14579.31 183
14580.45 171
14581.59 170
14582.72 168
14583.86 197
14585.00 191
14586.14 191
14587.28 172
14588.42 176
14589.56 184
14590.70 208
14591.84 187
14592.98 190
14594.12 180
14595.26 192
14596.40 198
14597.54 174
14598.68 172
14599.82 189
14600.96 189
14602.10 189
14603.24 190
14604.38 182
14605.52 179
14606.66 183
14607.80 200
14608.94 197
14610.08 177
14611.22 189
14612.36 185
14613.50 187
14614.64 183
14615.78 191
14616.92 205
14618.06 199
14619.20 198
14620.34 183
14621.49 202
14622.63 181
14623.77 195
14624.91 191
14626.05 182
14627.19 186
14628.33 177
14629.47 180
14630.61 176
14631.75 185
14632.90 191
14634.04 193
14635.18 172
14636.32 188
14637.46 194
14638.60 185
14639.74 144
14640.88 177
14642.03 196
14643.17 205
14644.31 178
14645.45 167
14646.59 188
14647.73 197
14648.88 168
14650.02 166
14651.16 171
14652.30 196
14653.44 190
14654.59 167
14655.73 178
14656.87 181
14658.01 193
14659.16 184
14660.30 168
14661.44 179
14662.58 178
14663.72 188
14664.87 190
14666.01 194
14667.15 184
14668.29 172
14669.44 188
14670.58 178
14671.72 179
14672.87 166
14674.01 179
14675.15 186
14676.29 178
14677.44 168
14678.58 171
14679.72 192
14680.87 166
14682.01 168
14683.15 166
14684.30 149
14685.44 169
14686.58 166
14687.73 180
14688.87 179
14690.01 160
14691.16 187
14692.30 178
14693.44 153
14694.59 173
14695.73 163
14696.87 180
14698.02 171
14699.16 189
14700.30 156
14701.45 161
14702.59 178
14703.74 159
14704.88 169
14706.02 168
14707.17 178
14708.31 171
14709.46 180
14710.60 175
14711.75 175
14712.89 172
14714.03 173
14715.18 180
14716.32 168
14717.47 152
14718.61 168
14719.76 170
14720.90 155
14722.05 166
14723.19 163
14724.34 175
14725.48 163
14726.63 184
14727.77 180
14728.92 170
14730.06 188
14731.21 172
14732.35 182
14733.50 169
14734.64 184
14735.79 185
14736.93 172
14738.08 180
14739.22 158
14740.37 172
14741.51 161
14742.66 162
14743.80 160
14744.95 162
14746.09 189
14747.24 179
14748.39 175
14749.53 151
14750.68 165
14751.82 190
14752.97 172
14754.11 175
14755.26 181
14756.41 181
14757.55 175
14758.70 191
14759.85 171
14760.99 157
14762.14 191
14763.28 153
14764.43 172
14765.58 169
14766.72 168
14767.87 166
14769.02 157
14770.16 174
14771.31 156
14772.46 165
14773.60 173
14774.75 157
14775.90 152
14777.04 169
14778.19 166
14779.34 159
14780.48 165
14781.63 172
14782.78 186
14783.92 162
14785.07 166
14786.22 159
14787.37 148
14788.51 157
14789.66 169
14790.81 170
14791.96 173
14793.10 182
14794.25 165
14795.40 155
14796.54 169
14797.69 156
14798.84 183
14799.99 187
14801.14 161
14802.28 167
14803.43 159
14804.58 163
14805.73 168
14806.88 175
14808.02 174
14809.17 184
14810.32 178
14811.47 172
14812.62 170
14813.76 151
14814.91 156
14816.06 163
14817.21 171
14818.36 168
14819.51 181
14820.65 168
14821.80 151
14822.95 166
14824.10 169
14825.25 172
14826.40 152
14827.55 165
14828.69 169
14829.84 170
14830.99 159
14832.14 143
14833.29 161
14834.44 182
14835.59 172
14836.74 162
14837.89 148
14839.04 155
14840.19 168
14841.33 165
14842.48 161
14843.63 158
14844.78 151
14845.93 152
14847.08 168
14848.23 134
14849.38 163
14850.53 160
14851.68 162
14852.83 177
14853.98 156
14855.13 163
14856.28 158
14857.43 159
14858.58 159
14859.73 157
14860.88 146
14862.03 164
14863.18 152
14864.33 173
14865.48 156
14866.63 173
14867.78 156
14868.93 166
14870.08 147
14871.23 180
14872.38 136
14873.53 144
14874.68 168
14875.83 142
14876.98 160
14878.14 171
14879.29 175
14880.44 140
14881.59 152
14882.74 142
14883.89 177
14885.04 169
14886.19 194
14887.34 166
14888.49 165
14889.64 156
14890.80 178
14891.95 162
14893.10 163
14894.25 163
14895.40 160
14896.55 167
14897.70 177
14898.86 172
14900.01 152
14901.16 177
14902.31 175
14903.46 175
14904.61 173
14905.77 167
14906.92 154
14908.07 167
14909.22 163
14910.37 165
14911.53 145
14912.68 159
14913.83 180
14914.98 154
14916.13 158
14917.29 164
14918.44 195
14919.59 163
14920.74 166
14921.90 160
14923.05 167
14924.20 171
14925.35 167
14926.51 181
14927.66 175
14928.81 169
14929.96 157
14931.12 156
14932.27 149
14933.42 157
14934.57 161
14935.73 163
14936.88 181
14938.03 177
14939.19 150
14940.34 182
14941.49 158
14942.65 147
14943.80 178
14944.95 168
14946.11 167
14947.26 168
14948.41 175
14949.57 167
14950.72 178
14951.87 181
14953.03 162
14954.18 172
14955.33 149
14956.49 153
14957.64 162
14958.80 174
14959.95 162
14961.10 160
14962.26 173
14963.41 159
14964.57 167
14965.72 159
14966.87 155
14968.03 168
14969.18 161
14970.34 180
14971.49 151
14972.65 166
14973.80 179
14974.95 174
14976.11 155
14977.26 153
14978.42 164
14979.57 168
14980.73 179
14981.88 174
14983.04 160
14984.19 152
14985.35 149
14986.50 158
14987.66 173
14988.81 152
14989.97 155
14991.12 160
14992.28 161
14993.43 155
14994.59 157
14995.74 145
14996.90 155
14998.05 145
14999.21 161
15000.36 170
15001.52 167
15002.67 157
15003.83 150
15004.99 164
15006.14 156
15007.30 157
15008.45 164
15009.61 166
15010.76 153
15011.92 138
15013.08 165
15014.23 170
15015.39 143
15016.54 166
15017.70 158
15018.86 151
15020.01 178
15021.17 175
15022.32 176
15023.48 185
15024.64 182
15025.79 152
15026.95 156
15028.11 161
15029.26 140
15030.42 161
15031.58 178
15032.73 163
15033.89 173
15035.05 154
15036.20 143
15037.36 130
15038.52 164
15039.67 154
15040.83 153
15041.99 140
15043.15 149
15044.30 189
15045.46 157
15046.62 143
15047.77 160
15048.93 154
15050.09 159
15051.25 162
15052.40 164
15053.56 172
15054.72 160
15055.88 155
15057.03 157
15058.19 166
15059.35 172
15060.51 160
15061.66 185
15062.82 171
15063.98 153
15065.14 164
15066.30 145
15067.45 146
15068.61 149
15069.77 168
15070.93 183
15072.09 160
15073.24 161
15074.40 152
15075.56 152
15076.72 163
15077.88 166
15079.04 175
15080.20 161
15081.35 170
15082.51 127
15083.67 160
15084.83 171
15085.99 170
15087.15 165
15088.31 163
15089.46 166
15090.62 165
15091.78 153
15092.94 157
15094.10 137
15095.26 156
15096.42 175
15097.58 182
15098.74 163
15099.90 179
15101.06 185
15102.22 184
15103.37 163
15104.53 150
15105.69 152
15106.85 169
15108.01 160
15109.17 150
15110.33 157
15111.49 155
15112.65 164
15113.81 158
15114.97 149
15116.13 142
15117.29 174
15118.45 187
15119.61 177
15120.77 162
15121.93 163
15123.09 173
15124.25 179
15125.41 189
15126.57 169
15127.73 161
15128.89 149
15130.05 159
15131.21 169
15132.37 171
15133.53 165
15134.69 162
15135.86 162
15137.02 166
15138.18 171
15139.34 160
15140.50 161
15141.66 157
15142.82 142
15143.98 165
15145.14 161
15146.30 159
15147.46 164
15148.63 154
15149.79 157
15150.95 155
15152.11 164
15153.27 162
15154.43 142
15155.59 153
15156.75 140
15157.92 153
15159.08 156
15160.24 140
15161.40 155
15162.56 174
15163.72 177
15164.89 168
15166.05 169
15167.21 165
15168.37 151
15169.53 164
15170.69 158
15171.86 163
15173.02 182
15174.18 147
15175.34 138
15176.51 149
15177.67 149
15178.83 172
15179.99 180
15181.15 161
15182.32 166
15183.48 171
15184.64 166
15185.80 168
15186.97 162
15188.13 161
15189.29 175
15190.46 168
15191.62 176
15192.78 159
15193.94 176
15195.11 169
15196.27 174
15197.43 165
15198.60 167
15199.76 167
15200.92 163
15202.08 157
15203.25 140
15204.41 162
15205.57 178
15206.74 161
15207.90 150
15209.06 159
15210.23 194
15211.39 177
15212.56 179
15213.72 173
15214.88 155
15216.05 179
15217.21 178
15218.37 198
15219.54 160
15220.70 171
15221.87 168
15223.03 165
15224.19 161
15225.36 196
15226.52 170
15227.69 168
15228.85 166
15230.01 173
15231.18 163
15232.34 165
15233.51 167
15234.67 145
15235.84 171
15237.00 166
15238.16 171
15239.33 154
15240.49 153
15241.66 166
15242.82 172
15243.99 153
15245.15 151
15246.32 154
15247.48 180
15248.65 169
15249.81 163
15250.98 158
15252.14 154
15253.31 174
15254.47 162
15255.64 147
15256.80 174
15257.97 170
15259.13 162
15260.30 154
15261.46 166
15262.63 166
15263.80 163
15264.96 151
15266.13 167
15267.29 185
15268.46 152
15269.62 139
15270.79 151
15271.96 157
15273.12 167
15274.29 170
15275.45 157
15276.62 156
15277.79 172
15278.95 171
15280.12 155
15281.28 148
15282.45 145
15283.62 160
15284.78 167
15285.95 136
15287.12 145
15288.28 171
15289.45 175
15290.62 176
15291.78 156
15292.95 171
15294.12 155
15295.28 156
15296.45 159
15297.62 159
15298.78 126
15299.95 162
15301.12 149
15302.28 153
15303.45 147
15304.62 164
15305.78 169
15306.95 151
15308.12 139
15309.29 151
15310.45 169
15311.62 139
15312.79 155
15313.96 136
15315.12 161
15316.29 150
15317.46 178
15318.63 175
15319.79 181
15320.96 160
15322.13 165
15323.30 175
15324.46 157
15325.63 148
15326.80 175
15327.97 174
15329.14 133
15330.30 164
15331.47 176
15332.64 155
15333.81 135
15334.98 148
15336.14 167
15337.31 156
15338.48 161
15339.65 159
15340.82 163
15341.99 135
15343.16 171
15344.32 147
15345.49 166
15346.66 147
15347.83 160
15349.00 154
15350.17 159
15351.34 132
15352.51 149
15353.67 144
15354.84 157
15356.01 170
15357.18 168
15358.35 179
15359.52 160
15360.69 158
15361.86 160
15363.03 174
15364.20 122
15365.37 174
15366.54 166
15367.71 175
15368.87 139
15370.04 178
15371.21 166
15372.38 158
15373.55 165
15374.72 142
15375.89 155
15377.06 140
15378.23 176
15379.40 171
15380.57 174
15381.74 162
15382.91 178
15384.08 164
15385.25 187
15386.42 160
15387.59 193
15388.76 164
15389.93 167
15391.10 172
15392.27 176
15393.44 164
15394.62 151
15395.79 160
15396.96 154
15398.13 172
15399.30 138
15400.47 165
15401.64 143
15402.81 151
15403.98 156
15405.15 177
15406.32 148
15407.49 162
15408.66 153
15409.84 160
15411.01 151
15412.18 160
15413.35 171
15414.52 168
15415.69 142
15416.86 153
15418.03 173
15419.21 167
15420.38 170
15421.55 145
15422.72 179
15423.89 165
15425.06 150
15426.24 168
15427.41 181
15428.58 161
15429.75 149
15430.92 169
15432.09 153
15433.27 176
15434.44 163
15435.61 162
15436.78 143
15437.96 159
15439.13 144
15440.30 152
15441.47 135
15442.64 153
15443.82 162
15444.99 154
15446.16 143
15447.33 148
15448.51 173
15449.68 161
15450.85 184
15452.02 145
15453.20 156
15454.37 169
15455.54 173
15456.72 163
15457.89 166
15459.06 160
15460.23 153
15461.41 148
15462.58 169
15463.75 171
15464.93 157
15466.10 159
15467.27 141
15468.45 169
15469.62 173
15470.79 172
15471.97 152
15473.14 132
15474.31 143
15475.49 174
15476.66 158
15477.83 153
15479.01 138
15480.18 169
15481.36 165
15482.53 152
15483.70 158
15484.88 160
15486.05 163
15487.23 161
15488.40 155
15489.57 165
15490.75 172
15491.92 153
15493.10 170
15494.27 130
15495.44 143
15496.62 162
15497.79 170
15498.97 149
15500.14 162
15501.32 170
15502.49 152
15503.67 169
15504.84 161
15506.02 172
15507.19 150
15508.36 163
15509.54 161
15510.71 172
15511.89 145
15513.06 165
15514.24 140
15515.41 157
15516.59 166
15517.77 156
15518.94 156
15520.12 146
15521.29 159
15522.47 180
15523.64 165
15524.82 159
15525.99 156
15527.17 157
15528.34 185
15529.52 163
15530.69 160
15531.87 147
15533.05 167
15534.22 175
15535.40 165
15536.57 168
15537.75 142
15538.93 176
15540.10 141
15541.28 161
15542.45 145
15543.63 154
15544.81 149
15545.98 161
15547.16 141
15548.33 159
15549.51 156
15550.69 150
15551.86 148
15553.04 146
15554.22 159
15555.39 177
15556.57 167
15557.75 157
15558.92 142
15560.10 170
15561.28 153
15562.45 164
15563.63 153
15564.81 141
15565.99 140
15567.16 167
15568.34 157
15569.52 146
15570.69 143
15571.87 142
15573.05 161
15574.23 163
15575.40 172
15576.58 172
15577.76 161
15578.93 150
15580.11 158
15581.29 170
15582.47 173
15583.65 172
15584.82 155
15586.00 165
15587.18 175
15588.36 177
15589.53 162
15590.71 164
15591.89 157
15593.07 149
15594.25 171
15595.42 163
15596.60 158
15597.78 152
15598.96 155
15600.14 183
15601.32 178
15602.49 170
15603.67 182
15604.85 164
15606.03 167
15607.21 170
15608.39 173
15609.56 169
15610.74 177
15611.92 177
15613.10 182
15614.28 157
15615.46 158
15616.64 177
15617.82 169
15619.00 174
15620.17 164
15621.35 189
15622.53 189
15623.71 180
15624.89 175
15626.07 179
15627.25 156
15628.43 163
15629.61 181
15630.79 180
15631.97 183
15633.15 189
15634.33 201
15635.51 196
15636.69 187
15637.87 179
15639.05 194
15640.22 195
15641.40 192
15642.58 156
15643.76 194
15644.94 168
15646.12 192
15647.30 177
15648.48 196
15649.66 175
15650.85 171
15652.03 164
15653.21 172
15654.39 204
15655.57 164
15656.75 186
15657.93 177
15659.11 178
15660.29 179
15661.47 195
15662.65 163
15663.83 186
15665.01 180
15666.19 199
15667.37 165
15668.55 164
15669.73 186
15670.92 163
15672.10 190
15673.28 167
15674.46 177
15675.64 172
15676.82 166
15678.00 172
15679.18 176
15680.36 157
15681.55 192
15682.73 178
15683.91 159
15685.09 150
15686.27 163
15687.45 173
15688.63 182
15689.82 172
15691.00 167
15692.18 153
15693.36 158
15694.54 161
15695.73 162
15696.91 182
15698.09 174
15699.27 166
15700.45 152
15701.64 164
15702.82 161
15704.00 169
15705.18 163
15706.36 176
15707.55 187
15708.73 165
15709.91 177
15711.09 155
15712.28 169
15713.46 151
15714.64 192
15715.82 152
15717.01 161
15718.19 180
15719.37 177
15720.55 185
15721.74 174
15722.92 158
15724.10 177
15725.29 178
15726.47 167
15727.65 169
15728.84 155
15730.02 180
15731.20 169
15732.39 178
15733.57 164
15734.75 182
15735.94 169
15737.12 188
15738.30 168
15739.49 186
15740.67 174
15741.85 184
15743.04 179
15744.22 176
15745.40 184
15746.59 168
15747.77 182
15748.96 177
15750.14 184
15751.32 181
15752.51 189
15753.69 175
15754.88 175
15756.06 154
15757.24 161
15758.43 172
15759.61 179
15760.80 158
15761.98 169
15763.17 154
15764.35 168
15765.53 184
15766.72 182
15767.90 190
15769.09 135
15770.27 183
15771.46 174
15772.64 162
15773.83 158
15775.01 188
15776.20 155
15777.38 193
15778.57 176
15779.75 174
15780.94 186
15782.12 176
15783.31 159
15784.49 169
15785.68 174
15786.86 162
15788.05 188
15789.23 157
15790.42 175
15791.60 159
15792.79 168
15793.98 171
15795.16 188
15796.35 168
15797.53 166
15798.72 156
15799.90 169
15801.09 178
15802.28 169
15803.46 185
15804.65 170
15805.83 194
15807.02 158
15808.21 178
15809.39 168
15810.58 158
15811.76 175
15812.95 173
15814.14 163
15815.32 167
15816.51 177
15817.70 180
15818.88 163
15820.07 165
15821.26 175
15822.44 147
15823.63 171
15824.82 169
15826.00 174
15827.19 153
15828.38 156
15829.56 158
15830.75 163
15831.94 159
15833.12 176
15834.31 186
15835.50 174
15836.69 136
15837.87 162
15839.06 162
15840.25 174
15841.44 164
15842.62 161
15843.81 180
15845.00 173
15846.18 167
15847.37 167
15848.56 164
15849.75 157
15850.94 138
15852.12 147
15853.31 162
15854.50 167
15855.69 176
15856.87 166
15858.06 176
15859.25 187
15860.44 178
15861.63 176
15862.81 167
15864.00 166
15865.19 154
15866.38 167
15867.57 170
15868.76 157
15869.94 174
15871.13 189
15872.32 166
15873.51 176
15874.70 196
15875.89 154
15877.08 177
15878.26 164
15879.45 165
15880.64 149
15881.83 166
15883.02 158
15884.21 155
15885.40 166
15886.59 160
15887.78 173
15888.97 171
15890.15 171
15891.34 176
15892.53 153
15893.72 167
15894.91 155
15896.10 186
15897.29 180
15898.48 178
15899.67 164
15900.86 166
15902.05 187
15903.24 178
15904.43 165
15905.62 172
15906.81 171
15908.00 179
15909.19 172
15910.38 169
15911.57 162
15912.76 175
15913.95 188
15915.14 165
15916.33 170
15917.52 189
15918.71 191
15919.90 169
15921.09 188
15922.28 177
15923.47 156
15924.66 159
15925.85 148
15927.04 158
15928.23 172
15929.42 157
15930.61 184
15931.80 167
15932.99 167
15934.18 156
15935.38 153
15936.57 153
15937.76 179
15938.95 166
15940.14 153
15941.33 162
15942.52 150
15943.71 151
15944.90 157
15946.10 146
15947.29 143
15948.48 157
15949.67 163
15950.86 166
15952.05 148
15953.24 164
15954.44 150
15955.63 146
15956.82 162
15958.01 158
15959.20 160
15960.39 154
15961.59 169
15962.78 164
15963.97 155
15965.16 139
15966.35 167
15967.55 171
15968.74 150
15969.93 148
15971.12 153
15972.31 157
15973.51 141
15974.70 147
15975.89 160
15977.08 163
15978.28 154
15979.47 159
15980.66 145
15981.85 156
15983.05 138
15984.24 152
15985.43 153
15986.62 156
15987.82 136
15989.01 164
15990.20 164
15991.40 152
15992.59 158
15993.78 169
15994.98 169
15996.17 166
15997.36 144
15998.55 155
15999.75 141
16000.94 150
16002.13 156
16003.33 148
16004.52 149
16005.72 146
16006.91 131
16008.10 129
16009.30 131
16010.49 150
16011.68 162
16012.88 148
16014.07 142
16015.26 137
16016.46 149
16017.65 132
16018.85 158
16020.04 159
16021.23 158
16022.43 170
16023.62 153
16024.82 157
16026.01 149
16027.21 136
16028.40 150
16029.59 160
16030.79 156
16031.98 132
16033.18 155
16034.37 151
16035.57 146
16036.76 158
16037.96 155
16039.15 145
16040.35 138
16041.54 152
16042.73 144
16043.93 156
16045.12 157
16046.32 168
16047.51 151
16048.71 156
16049.91 134
16051.10 151
16052.30 147
16053.49 160
16054.69 137
16055.88 153
16057.08 154
16058.27 139
16059.47 166
16060.66 136
16061.86 137
16063.05 136
16064.25 168
16065.45 149
16066.64 141
16067.84 147
16069.03 156
16070.23 137
16071.42 151
16072.62 133
16073.82 160
16075.01 148
16076.21 158
16077.41 153
16078.60 146
16079.80 154
16080.99 156
16082.19 160
16083.39 158
16084.58 148
16085.78 160
16086.98 150
16088.17 134
16089.37 166
16090.57 148
16091.76 139
16092.96 140
16094.16 151
16095.35 154
16096.55 147
16097.75 146
16098.94 151
16100.14 150
16101.34 152
16102.53 132
16103.73 156
16104.93 143
16106.13 150
16107.32 163
16108.52 133
16109.72 143
16110.92 139
16112.11 162
16113.31 155
16114.51 139
16115.71 153
16116.90 140
16118.10 150
16119.30 161
16120.50 137
16121.69 154
16122.89 137
16124.09 141
16125.29 130
16126.49 138
16127.68 153
16128.88 166
16130.08 147
16131.28 146
16132.48 126
16133.67 144
16134.87 152
16136.07 153
16137.27 157
16138.47 165
16139.67 155
16140.86 133
16142.06 123
16143.26 155
16144.46 149
16145.66 140
16146.86 128
16148.06 137
16149.26 128
16150.45 146
16151.65 154
16152.85 159
16154.05 136
16155.25 159
16156.45 165
16157.65 152
16158.85 143
16160.05 141
16161.25 166
16162.45 139
16163.64 151
16164.84 140
16166.04 147
16167.24 143
16168.44 157
16169.64 137
16170.84 151
16172.04 146
16173.24 158
16174.44 156
16175.64 160
16176.84 152
16178.04 141
16179.24 159
16180.44 140
16181.64 143
16182.84 147
16184.04 158
16185.24 134
16186.44 135
16187.64 143
16188.84 159
16190.04 147
16191.24 133
16192.44 136
16193.64 129
16194.84 151
16196.04 131
16197.24 165
16198.44 134
16199.65 137
16200.85 133
16202.05 147
16203.25 144
16204.45 145
16205.65 136
16206.85 147
16208.05 142
16209.25 177
16210.45 137
16211.65 134
16212.86 154
16214.06 149
16215.26 158
16216.46 132
16217.66 134
16218.86 149
16220.06 149
16221.27 149
16222.47 145
16223.67 165
16224.87 152
16226.07 149
16227.27 157
16228.48 153
16229.68 165
16230.88 153
16232.08 136
16233.28 169
16234.48 150
16235.69 148
16236.89 152
16238.09 179
16239.29 154
16240.50 141
16241.70 136
16242.90 148
16244.10 140
16245.30 150
16246.51 139
16247.71 152
16248.91 152
16250.11 145
16251.32 159
16252.52 149
16253.72 123
16254.92 167
16256.13 158
16257.33 138
16258.53 140
16259.74 147
16260.94 142
16262.14 129
16263.35 148
16264.55 163
16265.75 142
16266.95 140
16268.16 145
16269.36 146
16270.56 137
16271.77 150
16272.97 166
16274.17 177
16275.38 140
16276.58 131
16277.79 137
16278.99 143
16280.19 152
16281.40 157
16282.60 156
16283.80 155
16285.01 166
16286.21 156
16287.42 163
16288.62 148
16289.82 152
16291.03 169
16292.23 162
16293.44 134
16294.64 143
16295.84 160
16297.05 154
16298.25 138
16299.46 152
16300.66 136
16301.87 151
16303.07 155
16304.27 153
16305.48 163
16306.68 139
16307.89 141
16309.09 141
16310.30 167
16311.50 148
16312.71 148
16313.91 154
16315.12 142
16316.32 134
16317.53 155
16318.73 145
16319.94 131
16321.14 163
16322.35 141
16323.55 145
16324.76 142
16325.96 148
16327.17 135
16328.38 164
16329.58 143
16330.79 141
16331.99 136
16333.20 154
16334.40 137
16335.61 150
16336.81 160
16338.02 125
16339.23 150
16340.43 143
16341.64 174
16342.84 137
16344.05 150
16345.26 124
16346.46 143
16347.67 122
16348.87 140
16350.08 128
16351.29 131
16352.49 149
16353.70 161
16354.91 143
16356.11 138
16357.32 140
16358.53 148
16359.73 129
16360.94 116
16362.15 162
16363.35 149
16364.56 142
16365.77 149
16366.97 141
16368.18 155
16369.39 141
16370.59 139
16371.80 144
16373.01 141
16374.21 134
16375.42 162
16376.63 152
16377.84 145
16379.04 131
16380.25 151
16381.46 142
16382.67 127
16383.87 127
16385.08 143
16386.29 139
16387.50 152
16388.70 120
16389.91 135
16391.12 152
16392.33 124
16393.53 136
16394.74 154
16395.95 160
16397.16 120
16398.37 137
16399.57 142
16400.78 151
16401.99 135
16403.20 145
16404.41 148
16405.62 142
16406.82 134
16408.03 147
16409.24 131
16410.45 149
16411.66 151
16412.87 130
16414.07 127
16415.28 130
16416.49 129
16417.70 135
16418.91 138
16420.12 141
16421.33 142
16422.54 143
16423.75 136
16424.95 121
16426.16 152
16427.37 134
16428.58 131
16429.79 150
16431.00 138
16432.21 147
16433.42 145
16434.63 132
16435.84 138
16437.05 147
16438.26 139
16439.47 145
16440.68 128
16441.88 117
16443.09 123
16444.30 158
16445.51 146
16446.72 146
16447.93 137
16449.14 128
16450.35 140
16451.56 135
16452.77 139
16453.98 146
16455.19 131
16456.40 136
16457.61 162
16458.82 135
16460.03 117
16461.24 144
16462.45 147
16463.67 132
16464.88 148
16466.09 155
16467.30 148
16468.51 129
16469.72 135
16470.93 126
16472.14 150
16473.35 154
16474.56 117
16475.77 128
16476.98 153
16478.19 145
16479.40 139
16480.62 144
16481.83 122
16483.04 124
16484.25 143
16485.46 159
16486.67 132
16487.88 135
16489.09 135
16490.31 142
16491.52 144
16492.73 137
16493.94 151
16495.15 152
16496.36 123
16497.57 121
16498.79 141
16500.00 134
16501.21 125
16502.42 145
16503.63 131
16504.85 117
16506.06 134
16507.27 125
16508.48 124
16509.69 135
16510.91 142
16512.12 135
16513.33 133
16514.54 145
16515.76 143
16516.97 141
16518.18 132
16519.39 137
16520.60 138
16521.82 126
16523.03 145
16524.24 139
16525.46 124
16526.67 126
16527.88 120
16529.09 129
16530.31 127
16531.52 153
16532.73 132
16533.95 119
16535.16 136
16536.37 142
16537.58 142
16538.80 140
16540.01 116
16541.22 130
16542.44 142
16543.65 147
16544.86 130
16546.08 131
16547.29 118
16548.50 141
16549.72 129
16550.93 131
16552.15 120
16553.36 118
16554.57 152
16555.79 142
16557.00 146
16558.21 133
16559.43 139
16560.64 150
16561.86 155
16563.07 139
16564.28 140
16565.50 130
16566.71 144
16567.93 114
16569.14 125
16570.36 142
16571.57 144
16572.78 133
16574.00 129
16575.21 142
16576.43 126
16577.64 122
16578.86 141
16580.07 129
16581.29 141
16582.50 127
16583.72 140
16584.93 128
16586.15 126
16587.36 121
16588.58 139
16589.79 131
16591.01 134
16592.22 117
16593.44 127
16594.65 125
16595.87 137
16597.08 132
16598.30 132
16599.51 124
16600.73 131
16601.94 121
16603.16 126
16604.37 134
16605.59 120
16606.81 135
16608.02 137
16609.24 135
16610.45 141
16611.67 122
16612.89 123
16614.10 146
16615.32 164
16616.53 132
16617.75 128
16618.97 120
16620.18 136
16621.40 137
16622.61 112
16623.83 126
16625.05 137
16626.26 148
16627.48 126
16628.70 142
16629.91 119
16631.13 129
16632.35 134
16633.56 125
16634.78 114
16636.00 142
16637.21 141
16638.43 139
16639.65 123
16640.86 134
16642.08 129
16643.30 149
16644.51 113
16645.73 114
16646.95 131
16648.17 142
16649.38 118
16650.60 118
16651.82 142
16653.03 126
16654.25 148
16655.47 145
16656.69 121
16657.90 130
16659.12 133
16660.34 117
16661.56 110
16662.77 114
16663.99 123
16665.21 137
16666.43 120
16667.65 127
16668.86 128
16670.08 139
16671.30 138
16672.52 142
16673.74 137
16674.95 140
16676.17 122
16677.39 136
16678.61 134
16679.83 126
16681.05 130
16682.26 126
16683.48 127
16684.70 109
16685.92 115
16687.14 110
16688.36 129
16689.58 127
16690.79 132
16692.01 145
16693.23 144
16694.45 127
16695.67 129
16696.89 129
16698.11 139
16699.33 127
16700.55 135
16701.76 125
16702.98 122
16704.20 138
16705.42 114
16706.64 130
16707.86 126
16709.08 149
16710.30 142
16711.52 138
16712.74 124
16713.96 122
16715.18 125
16716.40 139
16717.62 146
16718.84 133
16720.06 138
16721.28 131
16722.50 136
16723.72 140
16724.94 123
16726.16 127
16727.38 143
16728.60 126
16729.82 129
16731.04 129
16732.26 154
16733.48 133
16734.70 138
16735.92 110
16737.14 134
16738.36 131
16739.58 125
16740.80 134
16742.02 120
16743.24 115
16744.46 122
16745.68 134
16746.90 135
16748.12 125
16749.35 123
16750.57 122
16751.79 126
16753.01 140
16754.23 140
16755.45 118
16756.67 130
16757.89 131
16759.11 121
16760.33 126
16761.56 114
16762.78 128
16764.00 132
16765.22 119
16766.44 120
16767.66 133
16768.88 132
16770.11 141
16771.33 123
16772.55 123
16773.77 146
16774.99 142
16776.22 127
16777.44 128
16778.66 124
16779.88 121
16781.10 119
16782.33 133
16783.55 130
16784.77 113
16785.99 120
16787.21 131
16788.44 125
16789.66 150
16790.88 120
16792.10 128
16793.33 132
16794.55 114
16795.77 131
16796.99 143
16798.22 144
16799.44 119
16800.66 121
16801.88 116
16803.11 142
16804.33 136
16805.55 129
16806.78 128
16808.00 131
16809.22 128
16810.44 147
16811.67 154
16812.89 127
16814.11 133
16815.34 125
16816.56 132
16817.78 121
16819.01 141
16820.23 117
16821.45 141
16822.68 131
16823.90 129
16825.13 110
16826.35 136
16827.57 147
16828.80 141
16830.02 146
16831.24 110
16832.47 136
16833.69 131
16834.92 117
16836.14 109
16837.36 123
16838.59 130
16839.81 129
16841.04 112
16842.26 116
16843.48 131
16844.71 126
16845.93 115
16847.16 134
16848.38 118
16849.61 123
16850.83 127
16852.06 132
16853.28 127
16854.51 133
16855.73 153
16856.95 134
16858.18 142
16859.40 129
16860.63 134
16861.85 150
16863.08 137
16864.30 134
16865.53 134
16866.75 137
16867.98 118
16869.21 127
16870.43 130
16871.66 126
16872.88 121
16874.11 141
16875.33 136
16876.56 152
16877.78 127
16879.01 136
16880.23 126
16881.46 141
16882.69 125
16883.91 145
16885.14 134
16886.36 124
16887.59 137
16888.81 142
16890.04 117
16891.27 136
16892.49 145
16893.72 133
16894.94 132
16896.17 114
16897.40 146
16898.62 123
16899.85 119
16901.08 116
16902.30 132
16903.53 130
16904.76 138
16905.98 134
16907.21 120
16908.44 119
16909.66 125
16910.89 131
16912.12 142
16913.34 109
16914.57 128
16915.80 116
16917.02 129
16918.25 123
16919.48 137
16920.70 132
16921.93 119
16923.16 132
16924.39 126
16925.61 128
16926.84 117
16928.07 128
16929.30 134
16930.52 131
16931.75 133
16932.98 121
16934.21 148
16935.43 135
16936.66 126
16937.89 116
16939.12 132
16940.34 121
16941.57 128
16942.80 121
16944.03 137
16945.26 119
16946.48 131
16947.71 131
16948.94 125
16950.17 111
16951.40 111
16952.62 154
16953.85 119
16955.08 127
16956.31 130
16957.54 122
16958.77 115
16959.99 118
16961.22 127
16962.45 132
16963.68 122
16964.91 120
16966.14 118
16967.37 130
16968.60 119
16969.82 116
16971.05 135
16972.28 118
16973.51 123
16974.74 124
16975.97 126
16977.20 131
16978.43 126
16979.66 126
16980.89 128
16982.11 125
16983.34 125
16984.57 125
16985.80 118
16987.03 119
16988.26 123
16989.49 127
16990.72 119
16991.95 124
16993.18 140
16994.41 129
16995.64 121
16996.87 135
16998.10 133
16999.33 108
17000.56 130
17001.79 129
17003.02 140
17004.25 130
17005.48 130
17006.71 116
17007.94 121
17009.17 120
17010.40 127
17011.63 140
17012.86 151
17014.09 131
17015.32 126
17016.55 143
17017.78 112
17019.01 117
17020.25 113
17021.48 130
17022.71 123
17023.94 119
17025.17 117
17026.40 127
17027.63 100
17028.86 115
17030.09 132
17031.32 129
17032.55 131
17033.79 122
17035.02 138
17036.25 110
17037.48 126
17038.71 127
17039.94 137
17041.17 119
17042.41 128
17043.64 128
17044.87 134
17046.10 124
17047.33 130
17048.56 119
17049.80 113
17051.03 116
17052.26 121
17053.49 124
17054.72 123
17055.95 123
17057.19 133
17058.42 145
17059.65 127
17060.88 111
17062.12 121
17063.35 133
17064.58 131
17065.81 115
17067.04 141
17068.28 118
17069.51 123
17070.74 138
17071.97 118
17073.21 125
17074.44 129
17075.67 122
17076.90 123
17078.14 109
17079.37 128
17080.60 121
17081.84 128
17083.07 107
17084.30 129
17085.54 121
17086.77 117
17088.00 120
17089.23 98
17090.47 135
17091.70 119
17092.93 107
17094.17 120
17095.40 124
17096.63 111
17097.87 114
17099.10 127
17100.34 124
17101.57 116
17102.80 126
17104.04 131
17105.27 136
17106.50 108
17107.74 109
17108.97 111
17110.21 121
17111.44 123
17112.67 120
17113.91 130
17115.14 125
17116.38 120
17117.61 121
17118.84 130
17120.08 125
17121.31 124
17122.55 129
17123.78 115
17125.02 137
17126.25 124
17127.48 116
17128.72 122
17129.95 129
17131.19 140
17132.42 116
17133.66 102
17134.89 121
17136.13 124
17137.36 143
17138.60 110
17139.83 98
17141.07 121
17142.30 130
17143.54 130
17144.77 107
17146.01 121
17147.24 122
17148.48 115
17149.71 123
17150.95 121
17152.19 119
17153.42 120
17154.66 142
17155.89 131
17157.13 128
17158.36 121
17159.60 123
17160.83 123
17162.07 126
17163.31 116
17164.54 116
17165.78 124
17167.01 133
17168.25 124
17169.49 125
17170.72 111
17171.96 138
17173.19 129
17174.43 108
17175.67 112
17176.90 110
17178.14 119
17179.38 103
17180.61 116
17181.85 117
17183.09 124
17184.32 124
17185.56 123
17186.80 128
17188.03 122
17189.27 119
17190.51 131
17191.74 128
17192.98 118
17194.22 126
17195.45 120
17196.69 140
17197.93 129
17199.16 121
17200.40 123
17201.64 134
17202.88 115
17204.11 108
17205.35 118
17206.59 116
17207.83 111
17209.06 143
17210.30 118
17211.54 103
17212.78 115
17214.01 109
17215.25 132
17216.49 116
17217.73 116
17218.96 115
17220.20 106
17221.44 116
17222.68 118
17223.92 121
17225.15 136
17226.39 114
17227.63 140
17228.87 97
17230.11 118
17231.35 123
17232.58 128
17233.82 117
17235.06 110
17236.30 120
17237.54 110
17238.78 109
17240.01 112
17241.25 122
17242.49 106
17243.73 115
17244.97 103
17246.21 129
17247.45 120
17248.69 126
17249.93 104
17251.16 124
17252.40 131
17253.64 111
17254.88 124
17256.12 110
17257.36 119
17258.60 127
17259.84 123
17261.08 113
17262.32 128
17263.56 123
17264.80 124
17266.04 119
17267.28 107
17268.51 109
17269.75 118
17270.99 149
17272.23 100
17273.47 121
17274.71 123
17275.95 126
17277.19 98
17278.43 109
17279.67 107
17280.91 127
17282.15 131
17283.39 114
17284.63 118
17285.87 117
17287.11 118
17288.35 106
17289.60 124
17290.84 115
17292.08 113
17293.32 120
17294.56 112
17295.80 119
17297.04 124
17298.28 117
17299.52 112
17300.76 122
17302.00 133
17303.24 101
17304.48 111
17305.72 114
17306.96 134
17308.21 120
17309.45 115
17310.69 118
17311.93 116
17313.17 127
17314.41 121
17315.65 122
17316.89 115
17318.14 119
17319.38 109
17320.62 125
17321.86 106
17323.10 130
17324.34 110
17325.59 115
17326.83 118
17328.07 120
17329.31 118
17330.55 119
17331.79 121
17333.04 108
17334.28 113
17335.52 117
17336.76 127
17338.00 120
17339.25 113
17340.49 112
17341.73 126
17342.97 123
17344.22 106
17345.46 114
17346.70 119
17347.94 118
17349.19 89
17350.43 112
17351.67 106
17352.91 121
17354.16 121
17355.40 126
17356.64 108
17357.88 100
17359.13 103
17360.37 122
17361.61 99
17362.86 112
17364.10 119
17365.34 112
17366.58 133
17367.83 109
17369.07 120
17370.31 109
17371.56 114
17372.80 100
17374.04 118
17375.29 120
17376.53 125
17377.78 99
17379.02 109
17380.26 104
17381.51 110
17382.75 130
17383.99 99
17385.24 106
17386.48 109
17387.72 129
17388.97 113
17390.21 116
17391.46 112
17392.70 116
17393.94 101
17395.19 122
17396.43 102
17397.68 100
17398.92 117
17400.17 106
17401.41 127
17402.65 107
17403.90 130
17405.14 115
17406.39 110
17407.63 121
17408.88 118
17410.12 114
17411.37 109
17412.61 110
17413.86 120
17415.10 106
17416.35 121
17417.59 120
17418.84 130
17420.08 130
17421.33 125
17422.57 109
17423.82 135
17425.06 131
17426.31 125
17427.55 132
17428.80 104
17430.04 122
17431.29 93
17432.53 107
17433.78 119
17435.03 124
17436.27 104
17437.52 117
17438.76 128
17440.01 124
17441.25 117
17442.50 122
17443.75 108
17444.99 121
17446.24 107
17447.48 110
17448.73 114
17449.98 103
17451.22 113
17452.47 100
17453.71 131
17454.96 133
17456.21 128
17457.45 122
17458.70 120
17459.95 99
17461.19 128
17462.44 129
17463.69 123
17464.93 117
17466.18 118
17467.43 126
17468.67 113
17469.92 114
17471.17 116
17472.41 109
17473.66 101
17474.91 136
17476.15 118
17477.40 106
17478.65 111
17479.90 130
17481.14 117
17482.39 135
17483.64 107
17484.88 123
17486.13 126
17487.38 116
17488.63 112
17489.87 114
17491.12 128
17492.37 102
17493.62 122
17494.86 122
17496.11 126
17497.36 120
17498.61 129
17499.86 123
17501.10 127
17502.35 119
17503.60 123
17504.85 117
17506.10 121
17507.34 120
17508.59 109
17509.84 137
17511.09 112
17512.34 146
17513.59 128
17514.83 121
17516.08 120
17517.33 141
17518.58 126
17519.83 130
17521.08 123
17522.33 126
17523.57 139
17524.82 120
17526.07 113
17527.32 102
17528.57 107
17529.82 145
17531.07 120
17532.32 114
17533.57 119
17534.82 118
17536.06 145
17537.31 130
17538.56 121
17539.81 112
17541.06 123
17542.31 117
17543.56 113
17544.81 117
17546.06 123
17547.31 108
17548.56 109
17549.81 133
17551.06 118
17552.31 127
17553.56 125
17554.81 122
17556.06 121
17557.31 121
17558.56 141
17559.81 136
17561.06 114
17562.31 109
17563.56 96
17564.81 126
17566.06 113
17567.31 115
17568.56 112
17569.81 115
17571.06 111
17572.31 104
17573.56 123
17574.81 123
17576.06 128
17577.31 132
17578.56 102
17579.81 124
17581.06 122
17582.31 109
17583.57 110
17584.82 112
17586.07 118
17587.32 120
17588.57 104
17589.82 104
17591.07 120
17592.32 117
17593.57 139
17594.83 129
17596.08 138
17597.33 127
17598.58 124
17599.83 113
17601.08 127
17602.33 132
17603.59 119
17604.84 115
17606.09 119
17607.34 114
17608.59 125
17609.84 139
17611.10 116
17612.35 114
17613.60 107
17614.85 101
17616.10 112
17617.36 121
17618.61 114
17619.86 140
17621.11 127
17622.36 108
17623.62 97
17624.87 122
17626.12 106
17627.37 117
17628.63 112
17629.88 124
17631.13 105
17632.38 126
17633.64 97
17634.89 120
17636.14 119
17637.39 113
17638.65 121
17639.90 120
17641.15 131
17642.41 116
17643.66 114
17644.91 117
17646.17 145
17647.42 115
17648.67 126
17649.92 104
17651.18 130
17652.43 111
17653.68 124
17654.94 131
17656.19 115
17657.44 111
17658.70 109
17659.95 127
17661.21 113
17662.46 126
17663.71 103
17664.97 116
17666.22 115
17667.47 126
17668.73 101
17669.98 131
17671.24 112
17672.49 107
17673.74 109
17675.00 144
17676.25 127
17677.51 113
17678.76 112
17680.02 125
17681.27 134
17682.52 103
17683.78 112
17685.03 118
17686.29 105
17687.54 106
17688.80 118
17690.05 88
17691.31 104
17692.56 104
17693.82 132
17695.07 123
17696.32 119
17697.58 106
17698.83 102
17700.09 102
17701.34 94
17702.60 105
17703.86 117
17705.11 132
17706.37 107
17707.62 104
17708.88 109
17710.13 111
17711.39 106
17712.64 98
17713.90 112
17715.15 119
17716.41 127
17717.66 126
17718.92 113
17720.18 120
17721.43 120
17722.69 108
17723.94 121
17725.20 115
17726.45 107
17727.71 114
17728.97 113
17730.22 124
17731.48 107
17732.74 117
17733.99 124
17735.25 112
17736.50 101
17737.76 119
17739.02 130
17740.27 122
17741.53 125
17742.79 121
17744.04 114
17745.30 104
17746.56 102
17747.81 101
17749.07 122
17750.33 116
17751.58 114
17752.84 110
17754.10 108
17755.35 101
17756.61 115
17757.87 120
17759.12 111
17760.38 104
17761.64 119
17762.90 110
17764.15 118
17765.41 103
17766.67 105
17767.93 129
17769.18 123
17770.44 110
17771.70 111
17772.96 125
17774.21 139
17775.47 101
17776.73 116
17777.99 120
17779.24 133
17780.50 124
17781.76 106
17783.02 119
17784.28 100
17785.53 108
17786.79 124
17788.05 110
17789.31 125
17790.57 122
17791.82 109
17793.08 111
17794.34 102
17795.60 120
17796.86 122
17798.12 124
17799.37 99
17800.63 115
17801.89 120
17803.15 132
17804.41 99
17805.67 126
17806.93 132
17808.19 105
17809.44 105
17810.70 107
17811.96 101
17813.22 112
17814.48 116
17815.74 115
17817.00 116
17818.26 131
17819.52 118
17820.78 105
17822.04 106
17823.29 103
17824.55 110
17825.81 114
17827.07 117
17828.33 115
17829.59 104
17830.85 110
17832.11 108
17833.37 107
17834.63 119
17835.89 115
17837.15 110
17838.41 117
17839.67 110
17840.93 104
17842.19 97
17843.45 116
17844.71 124
17845.97 110
17847.23 112
17848.49 105
17849.75 116
17851.01 102
17852.27 112
17853.53 117
17854.79 115
17856.05 132
17857.31 107
17858.57 104
17859.84 116
17861.10 110
17862.36 114
17863.62 132
17864.88 125
17866.14 112
17867.40 98
17868.66 100
17869.92 109
17871.18 115
17872.44 135
17873.71 110
17874.97 129
17876.23 117
17877.49 102
17878.75 102
17880.01 106
17881.27 106
17882.53 118
17883.80 113
17885.06 112
17886.32 98
17887.58 101
17888.84 108
17890.10 115
17891.37 106
17892.63 105
17893.89 99
17895.15 92
17896.41 106
17897.67 101
17898.94 118
17900.20 134
17901.46 123
17902.72 119
17903.99 122
17905.25 106
17906.51 102
17907.77 128
17909.03 125
17910.30 120
17911.56 116
17912.82 105
17914.08 106
17915.35 104
17916.61 116
17917.87 123
17919.14 122
17920.40 108
17921.66 120
17922.92 127
17924.19 119
17925.45 129
17926.71 119
17927.98 97
17929.24 118
17930.50 117
17931.76 114
17933.03 111
17934.29 108
17935.55 102
17936.82 116
17938.08 124
17939.34 118
17940.61 95
17941.87 99
17943.14 114
17944.40 106
17945.66 112
17946.93 105
17948.19 114
17949.45 109
17950.72 107
17951.98 122
17953.25 101
17954.51 105
17955.77 100
17957.04 93
17958.30 108
17959.57 111
17960.83 112
17962.09 112
17963.36 110
17964.62 112
17965.89 118
17967.15 110
17968.42 111
17969.68 123
17970.95 108
17972.21 101
17973.47 125
17974.74 111
17976.00 103
17977.27 109
17978.53 121
17979.80 126
17981.06 105
17982.33 119
17983.59 123
17984.86 103
17986.12 121
17987.39 117
17988.65 120
17989.92 112
17991.18 108
17992.45 107
17993.71 118
17994.98 106
17996.25 116
17997.51 107
17998.78 103
18000.04 98
18001.31 113
18002.57 114
18003.84 107
18005.10 105
18006.37 113
18007.64 112
18008.90 88
18010.17 119
18011.43 91
18012.70 120
18013.97 114
18015.23 101
18016.50 108
18017.76 114
18019.03 111
18020.30 135
18021.56 118
18022.83 109
18024.10 119
18025.36 115
18026.63 118
18027.90 105
18029.16 110
18030.43 120
18031.70 112
18032.96 95
18034.23 107
18035.50 123
18036.76 120
18038.03 97
18039.30 119
18040.56 114
18041.83 99
18043.10 113
18044.37 124
18045.63 120
18046.90 120
18048.17 110
18049.43 124
18050.70 128
18051.97 104
18053.24 115
18054.50 116
18055.77 103
18057.04 89
18058.31 109
18059.57 104
18060.84 102
18062.11 110
18063.38 97
18064.65 127
18065.91 125
18067.18 109
18068.45 102
18069.72 101
18070.98 103
18072.25 108
18073.52 115
18074.79 102
18076.06 121
18077.33 116
18078.59 105
18079.86 109
18081.13 120
18082.40 122
18083.67 106
18084.94 97
18086.21 103
18087.47 118
18088.74 118
18090.01 119
18091.28 118
18092.55 115
18093.82 118
18095.09 107
18096.36 118
18097.62 119
18098.89 116
18100.16 132
18101.43 115
18102.70 108
18103.97 104
18105.24 120
18106.51 109
18107.78 123
18109.05 104
18110.32 101
18111.59 121
18112.86 120
18114.13 108
18115.40 105
18116.66 114
18117.93 118
18119.20 124
18120.47 112
18121.74 110
18123.01 116
18124.28 127
18125.55 117
18126.82 121
18128.09 107
18129.36 121
18130.63 117
18131.90 107
18133.17 117
18134.44 102
18135.71 113
18136.99 105
18138.26 102
18139.53 104
18140.80 117
18142.07 115
18143.34 121
18144.61 106
18145.88 110
18147.15 98
18148.42 104
18149.69 110
18150.96 105
18152.23 113
18153.50 94
18154.78 118
18156.05 146
18157.32 131
18158.59 119
18159.86 121
18161.13 126
18162.40 114
18163.67 117
18164.94 117
18166.22 108
18167.49 120
18168.76 110
18170.03 117
18171.30 102
18172.57 130
18173.85 122
18175.12 97
18176.39 116
18177.66 122
18178.93 128
18180.20 109
18181.48 117
18182.75 117
18184.02 131
18185.29 114
18186.56 108
18187.84 112
18189.11 122
18190.38 118
18191.65 110
18192.93 110
18194.20 106
18195.47 121
18196.74 126
18198.02 116
18199.29 112
18200.56 120
18201.83 103
18203.11 122
18204.38 112
18205.65 103
18206.92 113
18208.20 103
18209.47 115
18210.74 119
18212.02 130
18213.29 110
18214.56 126
18215.84 122
18217.11 127
18218.38 105
18219.65 139
18220.93 134
18222.20 148
18223.47 98
18224.75 114
18226.02 114
18227.30 102
18228.57 116
18229.84 112
18231.12 107
18232.39 96
18233.66 112
18234.94 112
18236.21 120
18237.48 101
18238.76 118
18240.03 118
18241.31 128
18242.58 101
18243.86 102
18245.13 109
18246.40 120
18247.68 127
18248.95 118
18250.23 102
18251.50 107
18252.77 116
18254.05 106
18255.32 113
18256.60 118
18257.87 122
18259.15 106
18260.42 113
18261.70 121
18262.97 111
18264.25 124
18265.52 94
18266.80 109
18268.07 117
18269.35 124
18270.62 86
18271.90 118
18273.17 100
18274.45 103
18275.72 103
18277.00 118
18278.27 111
18279.55 126
18280.82 98
18282.10 118
18283.37 98
18284.65 104
18285.93 108
18287.20 122
18288.48 90
18289.75 106
18291.03 121
18292.30 126
18293.58 99
18294.86 102
18296.13 117
18297.41 105
18298.68 122
18299.96 120
18301.24 97
18302.51 124
18303.79 106
18305.06 118
18306.34 105
18307.62 101
18308.89 107
18310.17 115
18311.45 112
18312.72 122
18314.00 96
18315.28 115
18316.55 105
18317.83 136
18319.11 130
18320.38 117
18321.66 107
18322.94 96
18324.21 111
18325.49 96
18326.77 92
18328.04 108
18329.32 115
18330.60 120
18331.88 122
18333.15 108
18334.43 117
18335.71 118
18336.98 112
18338.26 100
18339.54 117
18340.82 109
18342.09 115
18343.37 112
18344.65 103
18345.93 95
18347.20 99
18348.48 113
18349.76 107
18351.04 108
18352.32 102
18353.59 98
18354.87 106
18356.15 112
18357.43 104
18358.71 114
18359.98 117
18361.26 99
18362.54 122
18363.82 113
18365.10 98
18366.38 128
18367.65 124
18368.93 109
18370.21 105
18371.49 110
18372.77 123
18374.05 106
18375.33 123
18376.60 111
18377.88 99
18379.16 105
18380.44 100
18381.72 102
18383.00 103
18384.28 117
18385.56 125
18386.84 114
18388.11 114
18389.39 101
18390.67 100
18391.95 100
18393.23 102
18394.51 109
18395.79 110
18397.07 104
18398.35 112
18399.63 115
18400.91 96
18402.19 101
18403.47 108
18404.75 123
18406.03 117
18407.31 117
18408.59 111
18409.87 111
18411.15 129
18412.43 126
18413.71 113
18414.99 107
18416.27 108
18417.55 106
18418.83 93
18420.11 112
18421.39 105
18422.67 111
18423.95 101
18425.23 110
18426.51 101
18427.79 123
18429.07 92
18430.35 110
18431.63 99
18432.91 119
18434.19 120
18435.47 114
18436.75 116
18438.04 102
18439.32 115
18440.60 123
18441.88 109
18443.16 119
18444.44 103
18445.72 136
18447.00 112
18448.28 105
18449.57 107
18450.85 113
18452.13 114
18453.41 107
18454.69 96
18455.97 107
18457.25 107
18458.54 92
18459.82 102
18461.10 106
18462.38 105
18463.66 134
18464.94 118
18466.23 106
18467.51 100
18468.79 105
18470.07 115
18471.35 111
18472.64 112
18473.92 110
18475.20 124
18476.48 107
18477.76 110
18479.05 113
18480.33 119
18481.61 100
18482.89 124
18484.18 111
18485.46 116
18486.74 109
18488.02 105
18489.31 106
18490.59 132
18491.87 129
18493.15 100
18494.44 106
18495.72 97
18497.00 95
18498.29 108
18499.57 108
18500.85 97
18502.13 93
18503.42 106
18504.70 107
18505.98 111
18507.27 119
18508.55 106
18509.83 108
18511.12 94
18512.40 106
18513.68 111
18514.97 97
18516.25 100
18517.54 97
18518.82 102
18520.10 102
18521.39 121
18522.67 105
18523.95 117
18525.24 116
18526.52 104
18527.81 109
18529.09 112
18530.37 107
18531.66 101
18532.94 134
18534.23 115
18535.51 96
18536.79 107
18538.08 99
18539.36 91
18540.65 116
18541.93 124
18543.22 115
18544.50 108
18545.79 108
18547.07 128
18548.36 119
18549.64 115
18550.92 111
18552.21 99
18553.49 110
18554.78 88
18556.06 116
18557.35 104
18558.63 107
18559.92 119
18561.20 111
18562.49 107
18563.77 117
18565.06 97
18566.35 115
18567.63 108
18568.92 110
18570.20 118
18571.49 112
18572.77 102
18574.06 95
18575.34 114
18576.63 106
18577.92 97
18579.20 110
18580.49 114
18581.77 123
18583.06 101
18584.34 130
18585.63 130
18586.92 124
18588.20 131
18589.49 113
18590.77 120
18592.06 127
18593.35 103
18594.63 113
18595.92 91
18597.21 105
18598.49 110
18599.78 99
18601.07 107
18602.35 99
18603.64 119
18604.93 109
18606.21 119
18607.50 117
18608.79 116
18610.07 118
18611.36 110
18612.65 100
18613.93 110
18615.22 100
18616.51 88
18617.79 127
18619.08 113
18620.37 122
18621.66 127
18622.94 118
18624.23 103
18625.52 112
18626.80 113
18628.09 127
18629.38 110
18630.67 110
18631.95 108
18633.24 107
18634.53 109
18635.82 88
18637.11 123
18638.39 124
18639.68 122
18640.97 98
18642.26 121
18643.54 113
18644.83 108
18646.12 105
18647.41 107
18648.70 114
18649.99 96
18651.27 122
18652.56 110
18653.85 92
18655.14 99
18656.43 120
18657.72 118
18659.00 105
18660.29 98
18661.58 114
18662.87 114
18664.16 116
18665.45 118
18666.74 101
18668.02 116
18669.31 97
18670.60 122
18671.89 124
18673.18 110
18674.47 102
18675.76 114
18677.05 119
18678.34 113
18679.63 104
18680.92 118
18682.20 110
18683.49 99
18684.78 105
18686.07 115
18687.36 119
18688.65 98
18689.94 105
18691.23 110
18692.52 98
18693.81 104
18695.10 132
18696.39 111
18697.68 95
18698.97 111
18700.26 117
18701.55 113
18702.84 99
18704.13 111
18705.42 128
18706.71 103
18708.00 111
18709.29 122
18710.58 114
18711.87 119
18713.16 105
18714.45 130
18715.74 120
18717.03 125
18718.32 99
18719.61 108
18720.90 108
18722.20 107
18723.49 123
18724.78 104
18726.07 114
18727.36 111
18728.65 113
18729.94 103
18731.23 83
18732.52 106
18733.81 140
18735.10 109
18736.40 119
18737.69 98
18738.98 103
18740.27 116
18741.56 116
18742.85 100
18744.14 113
18745.43 123
18746.73 108
18748.02 113
18749.31 114
18750.60 109
18751.89 111
18753.18 120
18754.48 105
18755.77 104
18757.06 106
18758.35 109
18759.64 119
18760.94 114
18762.23 117
18763.52 113
18764.81 115
18766.10 119
18767.40 94
18768.69 111
18769.98 94
18771.27 108
18772.57 112
18773.86 98
18775.15 97
18776.44 99
18777.74 107
18779.03 103
18780.32 103
18781.61 125
18782.91 120
18784.20 121
18785.49 101
18786.79 102
18788.08 122
18789.37 118
18790.66 99
18791.96 106
18793.25 124
18794.54 120
18795.84 115
18797.13 112
18798.42 109
18799.72 109
18801.01 117
18802.30 123
18803.60 115
18804.89 120
18806.18 102
18807.48 115
18808.77 116
18810.07 105
18811.36 126
18812.65 97
18813.95 106
18815.24 102
18816.53 110
18817.83 110
18819.12 102
18820.42 98
18821.71 99
18823.00 110
18824.30 105
18825.59 103
18826.89 91
18828.18 103
18829.48 105
18830.77 117
18832.07 110
18833.36 102
18834.65 103
18835.95 128
18837.24 131
18838.54 114
18839.83 99
18841.13 118
18842.42 113
18843.72 100
18845.01 103
18846.31 113
18847.60 109
18848.90 88
18850.19 126
18851.49 93
18852.78 119
18854.08 112
18855.37 94
18856.67 105
18857.96 90
18859.26 93
18860.55 104
18861.85 94
18863.15 96
18864.44 121
18865.74 103
18867.03 98
18868.33 110
18869.62 127
18870.92 111
18872.22 109
18873.51 116
18874.81 101
18876.10 96
18877.40 111
18878.70 118
18879.99 114
18881.29 112
18882.58 96
18883.88 117
18885.18 129
18886.47 116
18887.77 101
18889.07 97
18890.36 115
18891.66 113
18892.95 95
18894.25 106
18895.55 111
18896.84 100
18898.14 116
18899.44 115
18900.73 97
18902.03 103
18903.33 102
18904.63 103
18905.92 108
18907.22 92
18908.52 103
18909.81 98
18911.11 103
18912.41 97
18913.71 95
18915.00 131
18916.30 103
18917.60 112
18918.89 117
18920.19 105
18921.49 101
18922.79 124
18924.09 98
18925.38 105
18926.68 107
18927.98 90
18929.28 95
18930.57 99
18931.87 107
18933.17 119
18934.47 90
18935.77 115
18937.06 97
18938.36 106
18939.66 99
18940.96 92
18942.26 116
18943.55 113
18944.85 89
18946.15 105
18947.45 114
18948.75 92
18950.05 114
18951.35 98
18952.64 103
18953.94 90
18955.24 117
18956.54 94
18957.84 103
18959.14 101
18960.44 93
18961.74 122
18963.03 108
18964.33 90
18965.63 86
18966.93 103
18968.23 98
18969.53 130
18970.83 101
18972.13 107
18973.43 102
18974.73 102
18976.03 104
18977.33 106
18978.62 91
18979.92 97
18981.22 112
18982.52 103
18983.82 90
18985.12 100
18986.42 119
18987.72 105
18989.02 111
18990.32 118
18991.62 110
18992.92 113
18994.22 114
18995.52 86
18996.82 113
18998.12 93
18999.42 109
19000.72 94
19002.02 99
19003.32 103
19004.62 106
19005.92 118
19007.22 97
19008.53 103
19009.83 97
19011.13 117
19012.43 106
19013.73 93
19015.03 101
19016.33 97
19017.63 105
19018.93 112
19020.23 120
19021.53 109
19022.83 92
19024.13 96
19025.44 105
19026.74 110
19028.04 108
19029.34 99
19030.64 113
19031.94 99
19033.24 107
19034.54 111
19035.85 101
19037.15 99
19038.45 97
19039.75 94
19041.05 107
19042.35 79
19043.66 108
19044.96 102
19046.26 80
19047.56 91
19048.86 93
19050.16 104
19051.47 91
19052.77 94
19054.07 93
19055.37 116
19056.67 115
19057.98 99
19059.28 99
19060.58 104
19061.88 93
19063.19 93
19064.49 112
19065.79 104
19067.09 104
19068.40 95
19069.70 99
19071.00 89
19072.30 79
19073.61 97
19074.91 104
19076.21 103
19077.52 111
19078.82 80
19080.12 114
19081.42 94
19082.73 92
19084.03 112
19085.33 89
19086.64 101
19087.94 112
19089.24 101
19090.55 90
19091.85 103
19093.15 102
19094.46 98
19095.76 106
19097.06 102
19098.37 95
19099.67 108
19100.97 127
19102.28 106
19103.58 123
19104.89 100
19106.19 107
19107.49 98
19108.80 97
19110.10 93
19111.40 110
19112.71 122
19114.01 113
19115.32 87
19116.62 101
19117.93 93
19119.23 106
19120.53 87
19121.84 84
19123.14 128
19124.45 108
19125.75 108
19127.06 101
19128.36 102
19129.67 86
19130.97 108
19132.28 106
19133.58 100
19134.88 73
19136.19 92
19137.49 113
19138.80 99
19140.10 92
19141.41 106
19142.71 110
19144.02 100
19145.32 122
19146.63 95
19147.94 105
19149.24 96
19150.55 113
19151.85 107
19153.16 104
19154.46 108
19155.77 97
19157.07 104
19158.38 107
19159.68 102
19160.99 87
19162.30 124
19163.60 107
19164.91 102
19166.21 88
19167.52 108
19168.83 100
19170.13 99
19171.44 114
19172.74 90
19174.05 82
19175.36 102
19176.66 83
19177.97 97
19179.27 107
19180.58 115
19181.89 114
19183.19 97
19184.50 102
19185.81 86
19187.11 110
19188.42 94
19189.73 110
19191.03 115
19192.34 106
19193.65 108
19194.95 122
19196.26 97
19197.57 97
19198.87 91
19200.18 110
19201.49 112
19202.80 96
19204.10 98
19205.41 103
19206.72 110
19208.03 114
19209.33 108
19210.64 101
19211.95 101
19213.25 88
19214.56 97
19215.87 97
19217.18 106
19218.49 99
19219.79 109
19221.10 98
19222.41 105
19223.72 98
19225.02 100
19226.33 97
19227.64 108
19228.95 105
19230.26 101
19231.56 105
19232.87 92
19234.18 107
19235.49 99
19236.80 91
19238.11 92
19239.41 95
19240.72 110
19242.03 97
19243.34 109
19244.65 96
19245.96 113
19247.26 91
19248.57 113
19249.88 104
19251.19 111
19252.50 100
19253.81 119
19255.12 104
19256.43 104
19257.74 109
19259.04 111
19260.35 106
19261.66 84
19262.97 86
19264.28 111
19265.59 116
19266.90 99
19268.21 95
19269.52 101
19270.83 111
19272.14 99
19273.45 104
19274.76 77
19276.07 109
19277.38 101
19278.69 115
19279.99 112
19281.30 94
19282.61 97
19283.92 106
19285.23 98
19286.54 102
19287.85 106
19289.16 105
19290.47 105
19291.78 87
19293.09 113
19294.40 95
19295.72 97
19297.03 99
19298.34 94
19299.65 104
19300.96 93
19302.27 101
19303.58 103
19304.89 106
19306.20 104
19307.51 93
19308.82 88
19310.13 117
19311.44 105
19312.75 101
19314.06 87
19315.37 92
19316.69 90
19318.00 103
19319.31 105
19320.62 78
19321.93 107
19323.24 112
19324.55 100
19325.86 99
19327.18 94
19328.49 112
19329.80 92
19331.11 105
19332.42 101
19333.73 80
19335.04 109
19336.36 98
19337.67 98
19338.98 101
19340.29 86
19341.60 91
19342.91 116
19344.23 95
19345.54 93
19346.85 87
19348.16 123
19349.47 120
19350.79 97
19352.10 114
19353.41 98
19354.72 99
19356.04 89
19357.35 113
19358.66 98
19359.97 85
19361.29 112
19362.60 101
19363.91 102
19365.22 98
19366.54 90
19367.85 100
19369.16 98
19370.47 88
19371.79 114
19373.10 98
19374.41 97
19375.73 82
19377.04 103
19378.35 110
19379.67 101
19380.98 100
19382.29 89
19383.60 88
19384.92 104
19386.23 98
19387.54 100
19388.86 88
19390.17 89
19391.49 106
19392.80 88
19394.11 91
19395.43 97
19396.74 116
19398.05 95
19399.37 98
19400.68 113
19402.00 101
19403.31 97
19404.62 81
19405.94 102
19407.25 99
19408.57 105
19409.88 100
19411.19 100
19412.51 108
19413.82 95
19415.14 77
19416.45 108
19417.77 110
19419.08 95
19420.39 118
19421.71 103
19423.02 101
19424.34 87
19425.65 85
19426.97 99
19428.28 99
19429.60 90
19430.91 117
19432.23 97
19433.54 99
19434.86 93
19436.17 110
19437.49 100
19438.80 84
19440.12 90
19441.43 108
19442.75 92
19444.06 83
19445.38 87
19446.69 93
19448.01 108
19449.32 94
19450.64 99
19451.96 106
19453.27 101
19454.59 77
19455.90 88
19457.22 106
19458.53 88
19459.85 98
19461.17 88
19462.48 94
19463.80 98
19465.11 87
19466.43 102
19467.75 104
19469.06 94
19470.38 104
19471.69 107
19473.01 97
19474.33 101
19475.64 90
19476.96 92
19478.28 99
19479.59 107
19480.91 104
19482.23 110
19483.54 106
19484.86 95
19486.18 107
19487.49 106
19488.81 100
19490.13 109
19491.44 107
19492.76 85
19494.08 99
19495.39 108
19496.71 106
19498.03 94
19499.35 107
19500.66 99
19501.98 92
19503.30 99
19504.61 85
19505.93 95
19507.25 91
19508.57 88
19509.88 104
19511.20 91
19512.52 95
19513.84 82
19515.15 95
19516.47 88
19517.79 101
19519.11 111
19520.43 106
19521.74 99
19523.06 91
19524.38 94
19525.70 116
19527.02 104
19528.33 97
19529.65 98
19530.97 101
19532.29 97
19533.61 90
19534.93 105
19536.24 118
19537.56 91
19538.88 105
19540.20 98
19541.52 84
19542.84 97
19544.16 103
19545.47 91
19546.79 95
19548.11 95
19549.43 92
19550.75 86
19552.07 88
19553.39 98
19554.71 106
19556.03 112
19557.34 103
19558.66 89
19559.98 108
19561.30 97
19562.62 86
19563.94 95
19565.26 99
19566.58 100
19567.90 101
19569.22 103
19570.54 98
19571.86 105
19573.18 100
19574.50 103
19575.82 100
19577.14 103
19578.46 96
19579.78 101
19581.10 104
19582.42 105
19583.74 88
19585.06 89
19586.38 104
19587.70 90
19589.02 80
19590.34 97
19591.66 95
19592.98 84
19594.30 87
19595.62 91
19596.94 72
19598.26 100
19599.58 85
19600.90 73
19602.22 94
19603.54 100
19604.86 78
19606.18 107
19607.50 95
19608.82 106
19610.15 92
19611.47 89
19612.79 103
19614.11 86
19615.43 105
19616.75 101
19618.07 107
19619.39 97
19620.71 86
19622.04 122
19623.36 90
19624.68 107
19626.00 103
19627.32 95
19628.64 99
19629.96 92
19631.29 100
19632.61 98
19633.93 83
19635.25 94
19636.57 99
19637.89 93
19639.22 105
19640.54 85
19641.86 109
19643.18 103
19644.50 103
19645.83 102
19647.15 95
19648.47 94
19649.79 95
19651.12 88
19652.44 94
19653.76 102
19655.08 108
19656.40 91
19657.73 87
19659.05 103
19660.37 101
19661.70 105
19663.02 110
19664.34 93
19665.66 101
19666.99 88
19668.31 95
19669.63 106
19670.95 93
19672.28 91
19673.60 91
19674.92 95
19676.25 101
19677.57 102
19678.89 110
19680.22 114
19681.54 92
19682.86 76
19684.19 107
19685.51 111
19686.83 95
19688.16 86
19689.48 100
19690.80 96
19692.13 92
19693.45 91
19694.78 92
19696.10 85
19697.42 105
19698.75 103
19700.07 89
19701.39 115
19702.72 100
19704.04 106
19705.37 111
19706.69 105
19708.02 95
19709.34 98
19710.66 96
19711.99 106
19713.31 83
19714.64 109
19715.96 91
19717.29 98
19718.61 93
19719.93 98
19721.26 112
19722.58 104
19723.91 96
19725.23 109
19726.56 99
19727.88 93
19729.21 110
19730.53 80
19731.86 99
19733.18 105
19734.51 102
19735.83 88
19737.16 86
19738.48 105
19739.81 83
19741.13 85
19742.46 81
19743.78 89
19745.11 122
19746.44 91
19747.76 91
19749.09 97
19750.41 90
19751.74 93
19753.06 100
19754.39 102
19755.72 89
19757.04 88
19758.37 86
19759.69 87
19761.02 102
19762.34 89
19763.67 78
19765.00 99
19766.32 86
19767.65 103
19768.98 108
19770.30 102
19771.63 101
19772.95 77
19774.28 91
19775.61 90
19776.93 88
19778.26 74
19779.59 92
19780.91 92
19782.24 103
19783.57 99
19784.89 99
19786.22 103
19787.55 104
19788.87 92
19790.20 73
19791.53 81
19792.86 94
19794.18 98
19795.51 72
19796.84 81
19798.16 92
19799.49 86
19800.82 95
19802.15 95
19803.47 100
19804.80 98
19806.13 94
19807.46 98
19808.78 104
19810.11 98
19811.44 76
19812.77 81
19814.09 111
19815.42 101
19816.75 87
19818.08 94
19819.41 89
19820.73 88
19822.06 98
19823.39 91
19824.72 95
19826.05 100
19827.37 89
19828.70 115
19830.03 97
19831.36 87
19832.69 95
19834.02 108
19835.34 96
19836.67 91
19838.00 97
19839.33 85
19840.66 83
19841.99 117
19843.32 100
19844.64 92
19845.97 81
19847.30 100
19848.63 111
19849.96 78
19851.29 88
19852.62 101
19853.95 94
19855.28 90
19856.60 84
19857.93 101
19859.26 89
19860.59 87
19861.92 104
19863.25 93
19864.58 95
19865.91 88
19867.24 107
19868.57 83
19869.90 81
19871.23 92
19872.56 93
19873.89 95
19875.22 84
19876.55 99
19877.88 108
19879.21 112
19880.54 91
19881.87 100
19883.20 108
19884.53 108
19885.86 92
19887.19 85
19888.52 104
19889.85 89
19891.18 79
19892.51 100
19893.84 93
19895.17 83
19896.50 84
19897.83 109
19899.16 100
19900.49 96
19901.82 83
19903.15 90
19904.48 101
19905.81 76
19907.15 89
19908.48 98
19909.81 86
19911.14 100
19912.47 88
19913.80 92
19915.13 96
19916.46 118
19917.79 101
19919.13 89
19920.46 89
19921.79 99
19923.12 84
19924.45 92
19925.78 89
19927.11 82
19928.45 95
19929.78 89
19931.11 85
19932.44 91
19933.77 95
19935.10 97
19936.44 101
19937.77 108
19939.10 82
19940.43 70
19941.76 91
19943.10 101
19944.43 84
19945.76 94
19947.09 91
19948.42 100
19949.76 88
19951.09 88
19952.42 80
19953.75 83
19955.09 89
19956.42 102
19957.75 110
19959.08 77
19960.42 89
19961.75 96
19963.08 78
19964.41 85
19965.75 86
19967.08 101
19968.41 87
19969.75 100
19971.08 94
19972.41 103
19973.74 79
19975.08 92
19976.41 96
19977.74 99
19979.08 95
19980.41 88
19981.74 86
19983.08 104
19984.41 95
19985.74 101
19987.08 99
19988.41 105
19989.75 72
19991.08 88
19992.41 102
19993.75 90
19995.08 97
19996.41 86
19997.75 92
19999.08 110
20000.42 91
20001.75 96
20003.08 104
20004.42 93
20005.75 105
20007.09 112
20008.42 97
20009.75 83
20011.09 80
20012.42 89
20013.76 98
20015.09 100
20016.43 92
20017.76 82
20019.10 81
20020.43 88
20021.76 92
20023.10 90
20024.43 99
20025.77 90
20027.10 87
20028.44 101
20029.77 94
20031.11 87
20032.44 88
20033.78 77
20035.11 100
20036.45 88
20037.78 88
20039.12 100
20040.46 86
20041.79 106
20043.13 97
20044.46 93
20045.80 77
20047.13 87
20048.47 92
20049.80 97
20051.14 91
20052.47 87
20053.81 91
20055.15 97
20056.48 95
20057.82 112
20059.15 88
20060.49 97
20061.83 111
20063.16 81
20064.50 86
20065.83 91
20067.17 97
20068.51 77
20069.84 97
20071.18 90
20072.52 80
20073.85 95
20075.19 102
20076.52 99
20077.86 102
20079.20 85
20080.53 98
20081.87 103
20083.21 102
20084.54 95
20085.88 114
20087.22 92
20088.56 94
20089.89 83
20091.23 100
20092.57 86
20093.90 94
20095.24 106
20096.58 88
20097.91 102
20099.25 91
20100.59 98
20101.93 107
20103.26 88
20104.60 94
20105.94 108
20107.28 105
20108.61 91
20109.95 77
20111.29 86
20112.63 83
20113.96 87
20115.30 96
20116.64 99
20117.98 108
20119.32 89
20120.65 106
20121.99 100
20123.33 113
20124.67 98
20126.01 105
