# Supplementary material for: MALDI-TOF MS typing enables the classification of brewing yeasts of the genus Saccharomyces to major beer styles
Source: PLoS One. 2017 Aug 9;12(8):e0181694. doi: 10.1371/journal.pone.0181694 (PMC5549903; doi:10.1371/journal.pone.0181694)
Supplement: S17 File — The directory includes 90 raw files and was zipped to “.zip”; the folder has three strains with 30 spectra per strain; S1 Text explains the raw files with an example and Table 1 represents the yeast strains used within the experiment. (ZIP) [file pone.0181694.s020.zip › 49-51/30812-1H7-Dias-Dias-Dias-YPG-18h-E-E_2016-09-30_1_0_B7_1.dat]

1999.98 2320
2000.40 2347
2000.82 2220
2001.24 2258
2001.66 2306
2002.09 2267
2002.51 2178
2002.93 2215
2003.35 2154
2003.78 2234
2004.20 2203
2004.62 2111
2005.04 2107
2005.47 2132
2005.89 2125
2006.31 2189
2006.73 2235
2007.16 2133
2007.58 2069
2008.00 2232
2008.42 2128
2008.85 2173
2009.27 2167
2009.69 2240
2010.12 2196
2010.54 2154
2010.96 2163
2011.39 2029
2011.81 1924
2012.23 1927
2012.66 1947
2013.08 2036
2013.50 1996
2013.93 1863
2014.35 1915
2014.77 1922
2015.20 2046
2015.62 2127
2016.04 2124
2016.47 2122
2016.89 2122
2017.31 2177
2017.74 2186
2018.16 2182
2018.59 2331
2019.01 2400
2019.43 2483
2019.86 2559
2020.28 2439
2020.71 2274
2021.13 2312
2021.55 2166
2021.98 2040
2022.40 2134
2022.83 2052
2023.25 2027
2023.68 1952
2024.10 1868
2024.52 1943
2024.95 1925
2025.37 1813
2025.80 1740
2026.22 1744
2026.65 1773
2027.07 1791
2027.50 1759
2027.92 1752
2028.35 1862
2028.77 1849
2029.20 1784
2029.62 1840
2030.05 1804
2030.47 1838
2030.90 1846
2031.32 1847
2031.75 1952
2032.17 1889
2032.60 1937
2033.02 1986
2033.45 1966
2033.88 1942
2034.30 1983
2034.73 1987
2035.15 1907
2035.58 2005
2036.00 1909
2036.43 1959
2036.86 1980
2037.28 2067
2037.71 2026
2038.13 1977
2038.56 1966
2038.98 2014
2039.41 2087
2039.84 2185
2040.26 2140
2040.69 2274
2041.12 2122
2041.54 2155
2041.97 2204
2042.39 2099
2042.82 2155
2043.25 2060
2043.67 2126
2044.10 2110
2044.53 1969
2044.95 1988
2045.38 1983
2045.81 1980
2046.23 2011
2046.66 1961
2047.09 2079
2047.51 2082
2047.94 1983
2048.37 2003
2048.80 1939
2049.22 1938
2049.65 2027
2050.08 1900
2050.50 1943
2050.93 1970
2051.36 1917
2051.79 1953
2052.21 1862
2052.64 1855
2053.07 1846
2053.50 1829
2053.92 1749
2054.35 1725
2054.78 1849
2055.21 1819
2055.63 1864
2056.06 1894
2056.49 1882
2056.92 1921
2057.35 1843
2057.77 1815
2058.20 1835
2058.63 1906
2059.06 1943
2059.49 2046
2059.92 1900
2060.34 1956
2060.77 1893
2061.20 2014
2061.63 2002
2062.06 2002
2062.49 2017
2062.91 1872
2063.34 1980
2063.77 2157
2064.20 2254
2064.63 2136
2065.06 2079
2065.49 2097
2065.91 2193
2066.34 2045
2066.77 2041
2067.20 2162
2067.63 2044
2068.06 1973
2068.49 1932
2068.92 1990
2069.35 2022
2069.78 2012
2070.21 1933
2070.63 1857
2071.06 1935
2071.49 1985
2071.92 1898
2072.35 1827
2072.78 1918
2073.21 1904
2073.64 1882
2074.07 1919
2074.50 1950
2074.93 1921
2075.36 1861
2075.79 1912
2076.22 1955
2076.65 2061
2077.08 2063
2077.51 2184
2077.94 2142
2078.37 2052
2078.80 2128
2079.23 2147
2079.66 2059
2080.09 2268
2080.52 2324
2080.95 2198
2081.38 2399
2081.81 2238
2082.24 2194
2082.67 2236
2083.10 2078
2083.54 2097
2083.97 2044
2084.40 2137
2084.83 2259
2085.26 2095
2085.69 2063
2086.12 2175
2086.55 2073
2086.98 2010
2087.41 2100
2087.84 2058
2088.28 2012
2088.71 1990
2089.14 2026
2089.57 2089
2090.00 2049
2090.43 2127
2090.86 2238
2091.29 2286
2091.73 2388
2092.16 2409
2092.59 2454
2093.02 2432
2093.45 2557
2093.88 2558
2094.32 2536
2094.75 2466
2095.18 2354
2095.61 2308
2096.04 2336
2096.48 2338
2096.91 2181
2097.34 2103
2097.77 2065
2098.20 2010
2098.64 1981
2099.07 2004
2099.50 1959
2099.93 1858
2100.37 1867
2100.80 1940
2101.23 1952
2101.66 1975
2102.10 1973
2102.53 2043
2102.96 1969
2103.39 1883
2103.83 1876
2104.26 1876
2104.69 1912
2105.13 1919
2105.56 1967
2105.99 1946
2106.42 1979
2106.86 2042
2107.29 2071
2107.72 2164
2108.16 2138
2108.59 2012
2109.02 2042
2109.46 2078
2109.89 2041
2110.32 2035
2110.76 2011
2111.19 2119
2111.62 2101
2112.06 2020
2112.49 2011
2112.92 2007
2113.36 1983
2113.79 1956
2114.23 1853
2114.66 1810
2115.09 1808
2115.53 1847
2115.96 1876
2116.40 1807
2116.83 1755
2117.26 1743
2117.70 1742
2118.13 1813
2118.57 1839
2119.00 1890
2119.44 1847
2119.87 1814
2120.30 1743
2120.74 1893
2121.17 1905
2121.61 1876
2122.04 1973
2122.48 1903
2122.91 1931
2123.35 1990
2123.78 1909
2124.22 1990
2124.65 1843
2125.09 1825
2125.52 1829
2125.96 1934
2126.39 1829
2126.83 1732
2127.26 1724
2127.70 1749
2128.13 1825
2128.57 1936
2129.00 1900
2129.44 2051
2129.87 1948
2130.31 1960
2130.74 2040
2131.18 2046
2131.62 2194
2132.05 2240
2132.49 2123
2132.92 2146
2133.36 2184
2133.79 2118
2134.23 2179
2134.67 2183
2135.10 2231
2135.54 2304
2135.97 2377
2136.41 2343
2136.85 2334
2137.28 2376
2137.72 2312
2138.16 2272
2138.59 2237
2139.03 2290
2139.46 2211
2139.90 2186
2140.34 2131
2140.77 2002
2141.21 1926
2141.65 1897
2142.08 1834
2142.52 1794
2142.96 1792
2143.39 1760
2143.83 1825
2144.27 1797
2144.70 1779
2145.14 1910
2145.58 1892
2146.02 1853
2146.45 1851
2146.89 1863
2147.33 2005
2147.76 2059
2148.20 2067
2148.64 2215
2149.08 2298
2149.51 2481
2149.95 2497
2150.39 2430
2150.83 2548
2151.26 2491
2151.70 2326
2152.14 2396
2152.58 2422
2153.01 2352
2153.45 2257
2153.89 2100
2154.33 2101
2154.77 2092
2155.20 2015
2155.64 2014
2156.08 1892
2156.52 1885
2156.96 1934
2157.40 1989
2157.83 1922
2158.27 1991
2158.71 1979
2159.15 1902
2159.59 2018
2160.03 1905
2160.46 1870
2160.90 2030
2161.34 1945
2161.78 1960
2162.22 2026
2162.66 1896
2163.10 1945
2163.54 2002
2163.97 2081
2164.41 2031
2164.85 1962
2165.29 2063
2165.73 2017
2166.17 2055
2166.61 2036
2167.05 2099
2167.49 2005
2167.93 2183
2168.37 2181
2168.80 2262
2169.24 2363
2169.68 2298
2170.12 2308
2170.56 2292
2171.00 2190
2171.44 2244
2171.88 2484
2172.32 2372
2172.76 2482
2173.20 2511
2173.64 2365
2174.08 2355
2174.52 2385
2174.96 2382
2175.40 2325
2175.84 2463
2176.28 2409
2176.72 2356
2177.16 2447
2177.60 2334
2178.04 2439
2178.48 2340
2178.92 2312
2179.36 2369
2179.80 2131
2180.24 2185
2180.69 2125
2181.13 2053
2181.57 2066
2182.01 2017
2182.45 2024
2182.89 1958
2183.33 1877
2183.77 1998
2184.21 1996
2184.65 1882
2185.09 1832
2185.53 1939
2185.98 1950
2186.42 2093
2186.86 2191
2187.30 2271
2187.74 2290
2188.18 2298
2188.62 2390
2189.07 2432
2189.51 2417
2189.95 2415
2190.39 2448
2190.83 2490
2191.27 2334
2191.71 2366
2192.16 2270
2192.60 2100
2193.04 2124
2193.48 2214
2193.92 2223
2194.37 2323
2194.81 2303
2195.25 2433
2195.69 2429
2196.13 2376
2196.58 2402
2197.02 2338
2197.46 2293
2197.90 2205
2198.35 2233
2198.79 2397
2199.23 2310
2199.67 2111
2200.12 2197
2200.56 2223
2201.00 2050
2201.44 2092
2201.89 2124
2202.33 2180
2202.77 2075
2203.21 1988
2203.66 1982
2204.10 1988
2204.54 2186
2204.99 2202
2205.43 2106
2205.87 2199
2206.32 2193
2206.76 2236
2207.20 2247
2207.65 2342
2208.09 2358
2208.53 2457
2208.98 2465
2209.42 2404
2209.86 2437
2210.31 2405
2210.75 2372
2211.19 2296
2211.64 2345
2212.08 2406
2212.53 2374
2212.97 2317
2213.41 2269
2213.86 2285
2214.30 2282
2214.74 2167
2215.19 2224
2215.63 2136
2216.08 2103
2216.52 2066
2216.97 2039
2217.41 1965
2217.85 2013
2218.30 2015
2218.74 2066
2219.19 2124
2219.63 2206
2220.08 2240
2220.52 2293
2220.97 2446
2221.41 2638
2221.86 2924
2222.30 3254
2222.74 3559
2223.19 3977
2223.63 4181
2224.08 4493
2224.52 4580
2224.97 4505
2225.41 4601
2225.86 4418
2226.30 4008
2226.75 3722
2227.20 3542
2227.64 3160
2228.09 3012
2228.53 2881
2228.98 2766
2229.42 2751
2229.87 2723
2230.31 2602
2230.76 2531
2231.20 2667
2231.65 2739
2232.10 2766
2232.54 2811
2232.99 2810
2233.43 2880
2233.88 2785
2234.33 2783
2234.77 2657
2235.22 2693
2235.66 2686
2236.11 2634
2236.56 2553
2237.00 2564
2237.45 2577
2237.90 2714
2238.34 2631
2238.79 2540
2239.23 2589
2239.68 2482
2240.13 2508
2240.57 2552
2241.02 2518
2241.47 2507
2241.91 2340
2242.36 2235
2242.81 2321
2243.25 2251
2243.70 2234
2244.15 2212
2244.60 2239
2245.04 2163
2245.49 2165
2245.94 2184
2246.38 2086
2246.83 2050
2247.28 2039
2247.73 2050
2248.17 2135
2248.62 2102
2249.07 2144
2249.52 2095
2249.96 2085
2250.41 2106
2250.86 2130
2251.31 2126
2251.75 2132
2252.20 2167
2252.65 2263
2253.10 2196
2253.54 2086
2253.99 1981
2254.44 2012
2254.89 1940
2255.34 1964
2255.79 1937
2256.23 2007
2256.68 2024
2257.13 1960
2257.58 1949
2258.03 2005
2258.47 2103
2258.92 2120
2259.37 2224
2259.82 2241
2260.27 2265
2260.72 2338
2261.17 2578
2261.61 2760
2262.06 2627
2262.51 2821
2262.96 2905
2263.41 2885
2263.86 2773
2264.31 2663
2264.76 2708
2265.21 2681
2265.65 2703
2266.10 2802
2266.55 2745
2267.00 2625
2267.45 2700
2267.90 2613
2268.35 2706
2268.80 2799
2269.25 2687
2269.70 2679
2270.15 2694
2270.60 2782
2271.05 2712
2271.50 2590
2271.95 2684
2272.40 2667
2272.85 2498
2273.30 2344
2273.75 2305
2274.20 2313
2274.65 2297
2275.10 2235
2275.55 2225
2276.00 2105
2276.45 2131
2276.90 2199
2277.35 2118
2277.80 2156
2278.25 2225
2278.70 2213
2279.15 2340
2279.60 2445
2280.05 2457
2280.50 2500
2280.95 2491
2281.40 2482
2281.85 2759
2282.30 2589
2282.75 2552
2283.20 2460
2283.66 2447
2284.11 2448
2284.56 2389
2285.01 2375
2285.46 2407
2285.91 2347
2286.36 2400
2286.81 2438
2287.26 2583
2287.72 2640
2288.17 2834
2288.62 3122
2289.07 3326
2289.52 3496
2289.97 3711
2290.42 3952
2290.88 4077
2291.33 4131
2291.78 4080
2292.23 4091
2292.68 4182
2293.13 4065
2293.59 3941
2294.04 3952
2294.49 3853
2294.94 3660
2295.39 3483
2295.85 3347
2296.30 3325
2296.75 3196
2297.20 3089
2297.65 2983
2298.11 2871
2298.56 2806
2299.01 2718
2299.46 2711
2299.92 2574
2300.37 2559
2300.82 2521
2301.27 2382
2301.73 2305
2302.18 2388
2302.63 2337
2303.09 2302
2303.54 2343
2303.99 2300
2304.44 2221
2304.90 2403
2305.35 2208
2305.80 2309
2306.26 2432
2306.71 2422
2307.16 2509
2307.62 2595
2308.07 2746
2308.52 2686
2308.98 2814
2309.43 2890
2309.88 3155
2310.34 3039
2310.79 3065
2311.24 2955
2311.70 2859
2312.15 2759
2312.60 2725
2313.06 2675
2313.51 2627
2313.97 2599
2314.42 2428
2314.87 2396
2315.33 2376
2315.78 2338
2316.24 2259
2316.69 2275
2317.14 2365
2317.60 2415
2318.05 2418
2318.51 2385
2318.96 2380
2319.42 2380
2319.87 2447
2320.32 2451
2320.78 2479
2321.23 2409
2321.69 2372
2322.14 2323
2322.60 2388
2323.05 2402
2323.51 2454
2323.96 2407
2324.42 2441
2324.87 2336
2325.33 2414
2325.78 2376
2326.24 2352
2326.69 2418
2327.15 2498
2327.60 2495
2328.06 2470
2328.51 2499
2328.97 2513
2329.42 2668
2329.88 2768
2330.33 2878
2330.79 2804
2331.25 2771
2331.70 2602
2332.16 2673
2332.61 2584
2333.07 2442
2333.52 2500
2333.98 2477
2334.44 2437
2334.89 2420
2335.35 2431
2335.80 2408
2336.26 2488
2336.72 2564
2337.17 2604
2337.63 2705
2338.08 2930
2338.54 3090
2339.00 3090
2339.45 3236
2339.91 3457
2340.37 3600
2340.82 3569
2341.28 3543
2341.74 3560
2342.19 3397
2342.65 3375
2343.11 3214
2343.56 3156
2344.02 3139
2344.48 3008
2344.93 3162
2345.39 3123
2345.85 3145
2346.30 3219
2346.76 3250
2347.22 3170
2347.67 3104
2348.13 3102
2348.59 2904
2349.05 2863
2349.50 2722
2349.96 2651
2350.42 2695
2350.88 2743
2351.33 2560
2351.79 2600
2352.25 2669
2352.71 2633
2353.16 2572
2353.62 2554
2354.08 2498
2354.54 2457
2355.00 2422
2355.45 2379
2355.91 2254
2356.37 2339
2356.83 2374
2357.29 2276
2357.74 2304
2358.20 2320
2358.66 2370
2359.12 2554
2359.58 2720
2360.04 2663
2360.49 2749
2360.95 2863
2361.41 2990
2361.87 2962
2362.33 2958
2362.79 3122
2363.24 2874
2363.70 2653
2364.16 2640
2364.62 2628
2365.08 2690
2365.54 2692
2366.00 2629
2366.46 2691
2366.92 2592
2367.37 2553
2367.83 2605
2368.29 2534
2368.75 2541
2369.21 2590
2369.67 2560
2370.13 2443
2370.59 2461
2371.05 2355
2371.51 2298
2371.97 2303
2372.43 2311
2372.89 2209
2373.35 2307
2373.81 2227
2374.27 2394
2374.73 2312
2375.19 2272
2375.65 2255
2376.11 2345
2376.57 2264
2377.03 2191
2377.49 2312
2377.95 2284
2378.41 2327
2378.87 2297
2379.33 2361
2379.79 2352
2380.25 2353
2380.71 2383
2381.17 2378
2381.63 2383
2382.09 2427
2382.55 2373
2383.01 2269
2383.47 2319
2383.93 2387
2384.39 2248
2384.85 2273
2385.31 2344
2385.77 2265
2386.24 2224
2386.70 2317
2387.16 2209
2387.62 2196
2388.08 2251
2388.54 2291
2389.00 2248
2389.46 2231
2389.92 2240
2390.39 2279
2390.85 2271
2391.31 2267
2391.77 2224
2392.23 2189
2392.69 2160
2393.15 2148
2393.62 2116
2394.08 2203
2394.54 2258
2395.00 2189
2395.46 2064
2395.92 2187
2396.39 2111
2396.85 2180
2397.31 2260
2397.77 2247
2398.23 2262
2398.70 2268
2399.16 2254
2399.62 2239
2400.08 2185
2400.55 2330
2401.01 2300
2401.47 2302
2401.93 2305
2402.39 2254
2402.86 2220
2403.32 2304
2403.78 2177
2404.24 2324
2404.71 2462
2405.17 2486
2405.63 2482
2406.10 2482
2406.56 2501
2407.02 2493
2407.48 2409
2407.95 2393
2408.41 2379
2408.87 2262
2409.34 2202
2409.80 2290
2410.26 2175
2410.73 2258
2411.19 2167
2411.65 2167
2412.12 2053
2412.58 2110
2413.04 2157
2413.51 2189
2413.97 2178
2414.43 2308
2414.90 2510
2415.36 2564
2415.83 2557
2416.29 2668
2416.75 2687
2417.22 2824
2417.68 2926
2418.14 2935
2418.61 2918
2419.07 3011
2419.54 2955
2420.00 2892
2420.47 2787
2420.93 2790
2421.39 2792
2421.86 2760
2422.32 2879
2422.79 2810
2423.25 2832
2423.72 2886
2424.18 2949
2424.64 3005
2425.11 3143
2425.57 3425
2426.04 3544
2426.50 3775
2426.97 3989
2427.43 4215
2427.90 4132
2428.36 3941
2428.83 3832
2429.29 3576
2429.76 3237
2430.22 3156
2430.69 3137
2431.15 2922
2431.62 2881
2432.08 2729
2432.55 2720
2433.02 2666
2433.48 2595
2433.95 2710
2434.41 2695
2434.88 2563
2435.34 2592
2435.81 2601
2436.27 2673
2436.74 2842
2437.21 2925
2437.67 3179
2438.14 3382
2438.60 3492
2439.07 3639
2439.54 3784
2440.00 3992
2440.47 4134
2440.93 4112
2441.40 4141
2441.87 4097
2442.33 3887
2442.80 3562
2443.27 3437
2443.73 3279
2444.20 3099
2444.66 2877
2445.13 2609
2445.60 2556
2446.06 2468
2446.53 2389
2447.00 2315
2447.46 2322
2447.93 2251
2448.40 2274
2448.87 2287
2449.33 2304
2449.80 2236
2450.27 2231
2450.73 2285
2451.20 2282
2451.67 2470
2452.13 2457
2452.60 2375
2453.07 2459
2453.54 2394
2454.00 2435
2454.47 2378
2454.94 2268
2455.41 2255
2455.87 2301
2456.34 2378
2456.81 2406
2457.28 2350
2457.74 2363
2458.21 2320
2458.68 2284
2459.15 2406
2459.62 2393
2460.08 2298
2460.55 2326
2461.02 2337
2461.49 2271
2461.96 2392
2462.42 2404
2462.89 2406
2463.36 2474
2463.83 2542
2464.30 2525
2464.77 2494
2465.23 2499
2465.70 2543
2466.17 2591
2466.64 2715
2467.11 2730
2467.58 2622
2468.05 2787
2468.52 2697
2468.98 2646
2469.45 2684
2469.92 2612
2470.39 2550
2470.86 2493
2471.33 2436
2471.80 2329
2472.27 2313
2472.74 2341
2473.21 2388
2473.67 2341
2474.14 2268
2474.61 2277
2475.08 2337
2475.55 2241
2476.02 2241
2476.49 2405
2476.96 2442
2477.43 2697
2477.90 2750
2478.37 2777
2478.84 2869
2479.31 2993
2479.78 2993
2480.25 3105
2480.72 3038
2481.19 3059
2481.66 3046
2482.13 2840
2482.60 2849
2483.07 2697
2483.54 2712
2484.01 2634
2484.48 2485
2484.95 2406
2485.42 2407
2485.89 2410
2486.36 2528
2486.83 2472
2487.30 2331
2487.77 2377
2488.24 2314
2488.72 2358
2489.19 2448
2489.66 2510
2490.13 2379
2490.60 2368
2491.07 2519
2491.54 2570
2492.01 2632
2492.48 2617
2492.95 2643
2493.42 2583
2493.90 2550
2494.37 2522
2494.84 2555
2495.31 2603
2495.78 2597
2496.25 2415
2496.72 2413
2497.20 2418
2497.67 2413
2498.14 2337
2498.61 2349
2499.08 2285
2499.55 2272
2500.03 2297
2500.50 2186
2500.97 2243
2501.44 2248
2501.91 2192
2502.38 2213
2502.86 2331
2503.33 2306
2503.80 2362
2504.27 2343
2504.75 2418
2505.22 2445
2505.69 2441
2506.16 2437
2506.63 2576
2507.11 2591
2507.58 2705
2508.05 2748
2508.52 2875
2509.00 2921
2509.47 2938
2509.94 3048
2510.42 3002
2510.89 2991
2511.36 3057
2511.83 3020
2512.31 2943
2512.78 2936
2513.25 2719
2513.73 2736
2514.20 2726
2514.67 2700
2515.14 2631
2515.62 2650
2516.09 2578
2516.56 2541
2517.04 2603
2517.51 2606
2517.99 2598
2518.46 2631
2518.93 2615
2519.41 2584
2519.88 2507
2520.35 2566
2520.83 2497
2521.30 2335
2521.77 2351
2522.25 2245
2522.72 2271
2523.20 2332
2523.67 2176
2524.14 2237
2524.62 2305
2525.09 2270
2525.57 2230
2526.04 2301
2526.51 2320
2526.99 2377
2527.46 2298
2527.94 2335
2528.41 2326
2528.89 2316
2529.36 2312
2529.84 2317
2530.31 2394
2530.79 2423
2531.26 2399
2531.73 2436
2532.21 2491
2532.68 2487
2533.16 2619
2533.63 2507
2534.11 2524
2534.58 2615
2535.06 2542
2535.53 2457
2536.01 2497
2536.48 2466
2536.96 2551
2537.44 2634
2537.91 2667
2538.39 2625
2538.86 2524
2539.34 2653
2539.81 2542
2540.29 2457
2540.76 2399
2541.24 2451
2541.71 2424
2542.19 2475
2542.67 2536
2543.14 2494
2543.62 2593
2544.09 2604
2544.57 2675
2545.05 2741
2545.52 2857
2546.00 3001
2546.47 3086
2546.95 3236
2547.43 3429
2547.90 3463
2548.38 3474
2548.86 3399
2549.33 3484
2549.81 3394
2550.28 3290
2550.76 3228
2551.24 3164
2551.71 3151
2552.19 3290
2552.67 3295
2553.14 3339
2553.62 3519
2554.10 3535
2554.57 3791
2555.05 3786
2555.53 3905
2556.01 4011
2556.48 3953
2556.96 3983
2557.44 3992
2557.91 3659
2558.39 3421
2558.87 3199
2559.35 2990
2559.82 2928
2560.30 2626
2560.78 2575
2561.26 2513
2561.73 2517
2562.21 2471
2562.69 2502
2563.17 2430
2563.64 2480
2564.12 2446
2564.60 2472
2565.08 2353
2565.56 2350
2566.03 2386
2566.51 2355
2566.99 2364
2567.47 2384
2567.95 2212
2568.42 2363
2568.90 2342
2569.38 2383
2569.86 2306
2570.34 2296
2570.82 2270
2571.29 2275
2571.77 2276
2572.25 2239
2572.73 2268
2573.21 2275
2573.69 2215
2574.17 2192
2574.64 2362
2575.12 2268
2575.60 2273
2576.08 2255
2576.56 2230
2577.04 2241
2577.52 2251
2578.00 2299
2578.48 2294
2578.95 2319
2579.43 2246
2579.91 2248
2580.39 2189
2580.87 2237
2581.35 2284
2581.83 2234
2582.31 2229
2582.79 2300
2583.27 2185
2583.75 2295
2584.23 2332
2584.71 2286
2585.19 2256
2585.67 2246
2586.15 2339
2586.63 2251
2587.11 2302
2587.59 2339
2588.07 2375
2588.55 2535
2589.03 2458
2589.51 2421
2589.99 2456
2590.47 2415
2590.95 2429
2591.43 2593
2591.91 2619
2592.39 2634
2592.87 2671
2593.35 2726
2593.83 2739
2594.31 2846
2594.79 3008
2595.27 3001
2595.75 2735
2596.23 2787
2596.71 2866
2597.20 2897
2597.68 2952
2598.16 2884
2598.64 2854
2599.12 2855
2599.60 2740
2600.08 2729
2600.56 2704
2601.04 2480
2601.53 2488
2602.01 2467
2602.49 2416
2602.97 2437
2603.45 2304
2603.93 2397
2604.41 2291
2604.90 2320
2605.38 2368
2605.86 2383
2606.34 2358
2606.82 2649
2607.30 2764
2607.79 2830
2608.27 3021
2608.75 3248
2609.23 3392
2609.71 3419
2610.20 3468
2610.68 3515
2611.16 3450
2611.64 3327
2612.12 3330
2612.61 3154
2613.09 3146
2613.57 3028
2614.05 2897
2614.54 2986
2615.02 2861
2615.50 2694
2615.98 2590
2616.47 2462
2616.95 2446
2617.43 2416
2617.91 2342
2618.40 2345
2618.88 2281
2619.36 2279
2619.85 2294
2620.33 2255
2620.81 2228
2621.29 2300
2621.78 2270
2622.26 2272
2622.74 2265
2623.23 2241
2623.71 2216
2624.19 2259
2624.68 2249
2625.16 2205
2625.64 2241
2626.13 2143
2626.61 2199
2627.10 2156
2627.58 2125
2628.06 2126
2628.55 2170
2629.03 2221
2629.51 2188
2630.00 2257
2630.48 2243
2630.97 2218
2631.45 2269
2631.93 2285
2632.42 2299
2632.90 2392
2633.39 2342
2633.87 2389
2634.35 2299
2634.84 2282
2635.32 2244
2635.81 2271
2636.29 2351
2636.78 2388
2637.26 2424
2637.75 2437
2638.23 2418
2638.72 2350
2639.20 2450
2639.68 2523
2640.17 2415
2640.65 2480
2641.14 2555
2641.62 2582
2642.11 2583
2642.59 2429
2643.08 2333
2643.56 2403
2644.05 2343
2644.53 2208
2645.02 2174
2645.51 2306
2645.99 2350
2646.48 2253
2646.96 2293
2647.45 2461
2647.93 2546
2648.42 2516
2648.90 2457
2649.39 2466
2649.88 2521
2650.36 2544
2650.85 2439
2651.33 2382
2651.82 2426
2652.30 2437
2652.79 2322
2653.28 2393
2653.76 2413
2654.25 2542
2654.73 2593
2655.22 2550
2655.71 2663
2656.19 2646
2656.68 2672
2657.17 2704
2657.65 2631
2658.14 2530
2658.63 2454
2659.11 2419
2659.60 2380
2660.09 2391
2660.57 2362
2661.06 2224
2661.55 2244
2662.03 2288
2662.52 2225
2663.01 2388
2663.49 2306
2663.98 2328
2664.47 2331
2664.95 2326
2665.44 2348
2665.93 2416
2666.42 2319
2666.90 2431
2667.39 2413
2667.88 2348
2668.36 2334
2668.85 2263
2669.34 2342
2669.83 2419
2670.31 2426
2670.80 2405
2671.29 2572
2671.78 2641
2672.27 2767
2672.75 2871
2673.24 2988
2673.73 3130
2674.22 3310
2674.70 3338
2675.19 3427
2675.68 3529
2676.17 3428
2676.66 3395
2677.15 3291
2677.63 3217
2678.12 3163
2678.61 3305
2679.10 3466
2679.59 3509
2680.08 3633
2680.56 3834
2681.05 3972
2681.54 3989
2682.03 3965
2682.52 4181
2683.01 4296
2683.50 4427
2683.98 4416
2684.47 4243
2684.96 4392
2685.45 4261
2685.94 3966
2686.43 3707
2686.92 3483
2687.41 3243
2687.90 3019
2688.39 2869
2688.88 2726
2689.36 2677
2689.85 2642
2690.34 2537
2690.83 2417
2691.32 2523
2691.81 2518
2692.30 2603
2692.79 2411
2693.28 2518
2693.77 2552
2694.26 2461
2694.75 2388
2695.24 2450
2695.73 2522
2696.22 2519
2696.71 2408
2697.20 2533
2697.69 2567
2698.18 2466
2698.67 2566
2699.16 2667
2699.65 2745
2700.14 2822
2700.63 2997
2701.12 2919
2701.61 2953
2702.10 3075
2702.59 2988
2703.08 2963
2703.57 2859
2704.06 2891
2704.56 2912
2705.05 2806
2705.54 2715
2706.03 2626
2706.52 2557
2707.01 2443
2707.50 2287
2707.99 2356
2708.48 2373
2708.97 2304
2709.46 2256
2709.96 2332
2710.45 2301
2710.94 2247
2711.43 2257
2711.92 2181
2712.41 2271
2712.90 2570
2713.40 2442
2713.89 2485
2714.38 2461
2714.87 2419
2715.36 2454
2715.85 2442
2716.35 2368
2716.84 2356
2717.33 2421
2717.82 2412
2718.31 2375
2718.80 2338
2719.30 2440
2719.79 2398
2720.28 2545
2720.77 2700
2721.27 2816
2721.76 2818
2722.25 2843
2722.74 2802
2723.23 2822
2723.73 2840
2724.22 2768
2724.71 2678
2725.20 2765
2725.70 2596
2726.19 2427
2726.68 2389
2727.18 2369
2727.67 2313
2728.16 2341
2728.65 2325
2729.15 2362
2729.64 2298
2730.13 2401
2730.63 2378
2731.12 2422
2731.61 2411
2732.10 2519
2732.60 2577
2733.09 2536
2733.58 2464
2734.08 2510
2734.57 2544
2735.06 2585
2735.56 2541
2736.05 2589
2736.55 2627
2737.04 2585
2737.53 2556
2738.03 2592
2738.52 2609
2739.01 2604
2739.51 2698
2740.00 2651
2740.50 2547
2740.99 2439
2741.48 2407
2741.98 2309
2742.47 2296
2742.97 2333
2743.46 2259
2743.95 2239
2744.45 2250
2744.94 2393
2745.44 2287
2745.93 2339
2746.43 2378
2746.92 2404
2747.42 2330
2747.91 2340
2748.40 2461
2748.90 2385
2749.39 2393
2749.89 2368
2750.38 2365
2750.88 2427
2751.37 2587
2751.87 2614
2752.36 2701
2752.86 2861
2753.35 3021
2753.85 3048
2754.34 3076
2754.84 3139
2755.33 3040
2755.83 3079
2756.33 3083
2756.82 2911
2757.32 2953
2757.81 2797
2758.31 2710
2758.80 2609
2759.30 2475
2759.79 2406
2760.29 2418
2760.79 2459
2761.28 2416
2761.78 2512
2762.27 2498
2762.77 2492
2763.27 2430
2763.76 2398
2764.26 2416
2764.75 2317
2765.25 2417
2765.75 2459
2766.24 2403
2766.74 2453
2767.23 2396
2767.73 2401
2768.23 2391
2768.72 2433
2769.22 2437
2769.72 2384
2770.21 2469
2770.71 2384
2771.21 2540
2771.70 2494
2772.20 2537
2772.70 2730
2773.19 2884
2773.69 2864
2774.19 2927
2774.69 3003
2775.18 3033
2775.68 3210
2776.18 3202
2776.67 3194
2777.17 3169
2777.67 3052
2778.17 3130
2778.66 3166
2779.16 3071
2779.66 3095
2780.16 3072
2780.65 3015
2781.15 2925
2781.65 2903
2782.15 2925
2782.64 2895
2783.14 2766
2783.64 2698
2784.14 2887
2784.63 2882
2785.13 2753
2785.63 2665
2786.13 2674
2786.63 2672
2787.12 2593
2787.62 2619
2788.12 2495
2788.62 2491
2789.12 2712
2789.62 2529
2790.11 2467
2790.61 2581
2791.11 2557
2791.61 2543
2792.11 2620
2792.61 2601
2793.11 2721
2793.60 2895
2794.10 3035
2794.60 3244
2795.10 3464
2795.60 3707
2796.10 3815
2796.60 4140
2797.10 4363
2797.60 4501
2798.09 4428
2798.59 4214
2799.09 4147
2799.59 4053
2800.09 3707
2800.59 3441
2801.09 3401
2801.59 3084
2802.09 2996
2802.59 2951
2803.09 2886
2803.59 2971
2804.09 3075
2804.59 3123
2805.09 3266
2805.59 3426
2806.09 3632
2806.59 4125
2807.09 4288
2807.59 4702
2808.09 5060
2808.59 5493
2809.09 5517
2809.59 5364
2810.09 5277
2810.59 5013
2811.09 4779
2811.59 4572
2812.09 4206
2812.59 3937
2813.09 3570
2813.59 3357
2814.09 3147
2814.59 2996
2815.09 3067
2815.59 3058
2816.09 3026
2816.59 3149
2817.09 2962
2817.59 3155
2818.10 3184
2818.60 3217
2819.10 3380
2819.60 3305
2820.10 3267
2820.60 3291
2821.10 3158
2821.60 2927
2822.10 2874
2822.61 2928
2823.11 2943
2823.61 2900
2824.11 2793
2824.61 2660
2825.11 2680
2825.61 2662
2826.12 2642
2826.62 2677
2827.12 2636
2827.62 2566
2828.12 2537
2828.62 2547
2829.13 2660
2829.63 2629
2830.13 2618
2830.63 2584
2831.13 2730
2831.64 2862
2832.14 2868
2832.64 3022
2833.14 2976
2833.65 3046
2834.15 3274
2834.65 3309
2835.15 3190
2835.65 3110
2836.16 2974
2836.66 2989
2837.16 2900
2837.66 2828
2838.17 2651
2838.67 2713
2839.17 2714
2839.68 2668
2840.18 2670
2840.68 2596
2841.18 2549
2841.69 2498
2842.19 2529
2842.69 2585
2843.20 2637
2843.70 2631
2844.20 2751
2844.71 2874
2845.21 2881
2845.71 2825
2846.22 2860
2846.72 2947
2847.22 2859
2847.73 2953
2848.23 2929
2848.73 2901
2849.24 2888
2849.74 2814
2850.24 2765
2850.75 2647
2851.25 2683
2851.76 2653
2852.26 2644
2852.76 2542
2853.27 2494
2853.77 2535
2854.28 2571
2854.78 2517
2855.28 2536
2855.79 2512
2856.29 2574
2856.80 2596
2857.30 2695
2857.81 2687
2858.31 2654
2858.82 2679
2859.32 2768
2859.82 2774
2860.33 2834
2860.83 2872
2861.34 2968
2861.84 3036
2862.35 2965
2862.85 2844
2863.36 2853
2863.86 2706
2864.37 2697
2864.87 2586
2865.38 2533
2865.88 2363
2866.39 2276
2866.89 2311
2867.40 2237
2867.90 2258
2868.41 2421
2868.91 2325
2869.42 2436
2869.93 2427
2870.43 2317
2870.94 2331
2871.44 2442
2871.95 2472
2872.45 2408
2872.96 2515
2873.47 2537
2873.97 2603
2874.48 2504
2874.98 2554
2875.49 2423
2875.99 2408
2876.50 2502
2877.01 2644
2877.51 2620
2878.02 2615
2878.53 2586
2879.03 2668
2879.54 2696
2880.04 2750
2880.55 2781
2881.06 2806
2881.56 2893
2882.07 2821
2882.58 2802
2883.08 2804
2883.59 2878
2884.10 3114
2884.60 3405
2885.11 3522
2885.62 3909
2886.12 4319
2886.63 4492
2887.14 4687
2887.65 4764
2888.15 4898
2888.66 4695
2889.17 4543
2889.67 4512
2890.18 4118
2890.69 3881
2891.20 3602
2891.70 3439
2892.21 3246
2892.72 3016
2893.23 3100
2893.73 2960
2894.24 2891
2894.75 2951
2895.26 2852
2895.76 2954
2896.27 3069
2896.78 3008
2897.29 3038
2897.80 3067
2898.30 3106
2898.81 3267
2899.32 3277
2899.83 3168
2900.34 3318
2900.84 3445
2901.35 3623
2901.86 3598
2902.37 3562
2902.88 3732
2903.39 3660
2903.89 3641
2904.40 3600
2904.91 3583
2905.42 3594
2905.93 3658
2906.44 3517
2906.95 3568
2907.45 3414
2907.96 3369
2908.47 3254
2908.98 3323
2909.49 3206
2910.00 3085
2910.51 3067
2911.02 3083
2911.53 2978
2912.03 2977
2912.54 3018
2913.05 3085
2913.56 3045
2914.07 3031
2914.58 3112
2915.09 2900
2915.60 2936
2916.11 2959
2916.62 2864
2917.13 2592
2917.64 2598
2918.15 2711
2918.66 2684
2919.17 2715
2919.68 2732
2920.19 2742
2920.70 2612
2921.21 2613
2921.72 2875
2922.23 3025
2922.74 3377
2923.25 3611
2923.76 4188
2924.27 4706
2924.78 5045
2925.29 5345
2925.80 5488
2926.31 5495
2926.82 5563
2927.33 5294
2927.84 4872
2928.35 4546
2928.86 4007
2929.37 3642
2929.88 3380
2930.39 3238
2930.91 3067
2931.42 2924
2931.93 2838
2932.44 2766
2932.95 2736
2933.46 2627
2933.97 2762
2934.48 2761
2934.99 2769
2935.50 2818
2936.02 2753
2936.53 2885
2937.04 2855
2937.55 2879
2938.06 2903
2938.57 2773
2939.08 2901
2939.60 2918
2940.11 2797
2940.62 2710
2941.13 2818
2941.64 2765
2942.15 2785
2942.67 2786
2943.18 2796
2943.69 2956
2944.20 3180
2944.71 3224
2945.23 3324
2945.74 3434
2946.25 3582
2946.76 3582
2947.28 3664
2947.79 3549
2948.30 3506
2948.81 3411
2949.32 3349
2949.84 3319
2950.35 3139
2950.86 3023
2951.37 2958
2951.89 2863
2952.40 2875
2952.91 2761
2953.43 2661
2953.94 2733
2954.45 2706
2954.96 2664
2955.48 2654
2955.99 2616
2956.50 2594
2957.02 2655
2957.53 2592
2958.04 2613
2958.56 2730
2959.07 2839
2959.58 2939
2960.10 2929
2960.61 3015
2961.12 2986
2961.64 3251
2962.15 3260
2962.66 3294
2963.18 3371
2963.69 3494
2964.20 3292
2964.72 3190
2965.23 3028
2965.75 3062
2966.26 3008
2966.77 2934
2967.29 2827
2967.80 2803
2968.32 2818
2968.83 2667
2969.34 2637
2969.86 2685
2970.37 2749
2970.89 2605
2971.40 2639
2971.92 2674
2972.43 2496
2972.94 2570
2973.46 2551
2973.97 2618
2974.49 2628
2975.00 2652
2975.52 2795
2976.03 2763
2976.55 2696
2977.06 2628
2977.58 2638
2978.09 2847
2978.61 2797
2979.12 2783
2979.64 2845
2980.15 2811
2980.67 2941
2981.18 2985
2981.70 2967
2982.21 3079
2982.73 3015
2983.24 2996
2983.76 2910
2984.27 3069
2984.79 3101
2985.30 3119
2985.82 3190
2986.34 3203
2986.85 3103
2987.37 3061
2987.88 3212
2988.40 3227
2988.91 3099
2989.43 3206
2989.95 3366
2990.46 3339
2990.98 3310
2991.49 3196
2992.01 3249
2992.53 3268
2993.04 3360
2993.56 3436
2994.08 3543
2994.59 3668
2995.11 3878
2995.62 4024
2996.14 4229
2996.66 4663
2997.17 4950
2997.69 5126
2998.21 5376
2998.72 5482
2999.24 5358
2999.76 5188
3000.27 4948
3000.79 4829
3001.31 4596
3001.83 4433
3002.34 4354
3002.86 4525
3003.38 4746
3003.89 5027
3004.41 5277
3004.93 5877
3005.45 6009
3005.96 6036
3006.48 6237
3007.00 5924
3007.51 5373
3008.03 5014
3008.55 4757
3009.07 4186
3009.59 3833
3010.10 3594
3010.62 3346
3011.14 3190
3011.66 3114
3012.17 3030
3012.69 2946
3013.21 2953
3013.73 3014
3014.25 3034
3014.76 2974
3015.28 3160
3015.80 3155
3016.32 3180
3016.84 3277
3017.36 3229
3017.87 3138
3018.39 3233
3018.91 3271
3019.43 3245
3019.95 3310
3020.47 3364
3020.98 3433
3021.50 3388
3022.02 3605
3022.54 3553
3023.06 3730
3023.58 3811
3024.10 3857
3024.62 3936
3025.13 3891
3025.65 3898
3026.17 4011
3026.69 3797
3027.21 3517
3027.73 3426
3028.25 3461
3028.77 3317
3029.29 3184
3029.81 3124
3030.33 3100
3030.85 3070
3031.37 3036
3031.89 3336
3032.41 3444
3032.92 3524
3033.44 3778
3033.96 4033
3034.48 4391
3035.00 4810
3035.52 4931
3036.04 5154
3036.56 5134
3037.08 5155
3037.60 5049
3038.12 4819
3038.64 4734
3039.16 4444
3039.68 3999
3040.20 3745
3040.72 3668
3041.24 3482
3041.77 3181
3042.29 3050
3042.81 2978
3043.33 3014
3043.85 2987
3044.37 2999
3044.89 2987
3045.41 2871
3045.93 3017
3046.45 3151
3046.97 2916
3047.49 2972
3048.01 2957
3048.53 2865
3049.06 2864
3049.58 2824
3050.10 2758
3050.62 2620
3051.14 2639
3051.66 2594
3052.18 2552
3052.70 2634
3053.23 2724
3053.75 2696
3054.27 2609
3054.79 2693
3055.31 2672
3055.83 2777
3056.35 2724
3056.88 2807
3057.40 2670
3057.92 2675
3058.44 2756
3058.96 2780
3059.49 2787
3060.01 2846
3060.53 2841
3061.05 2775
3061.57 2752
3062.10 2804
3062.62 2905
3063.14 2941
3063.66 2976
3064.18 3089
3064.71 2851
3065.23 2943
3065.75 3003
3066.27 2974
3066.80 3081
3067.32 2923
3067.84 2969
3068.36 2853
3068.89 2744
3069.41 2700
3069.93 2795
3070.46 2820
3070.98 2753
3071.50 2838
3072.02 2805
3072.55 2963
3073.07 3040
3073.59 3078
3074.12 3209
3074.64 3169
3075.16 3118
3075.69 3190
3076.21 3157
3076.73 3128
3077.26 3175
3077.78 3331
3078.30 3417
3078.83 3430
3079.35 3409
3079.87 3419
3080.40 3346
3080.92 3399
3081.45 3504
3081.97 3309
3082.49 3446
3083.02 3339
3083.54 3321
3084.06 3283
3084.59 3090
3085.11 3227
3085.64 3169
3086.16 3109
3086.69 2959
3087.21 2988
3087.73 3013
3088.26 3048
3088.78 2933
3089.31 2902
3089.83 2906
3090.36 2985
3090.88 2976
3091.41 3041
3091.93 3042
3092.45 2934
3092.98 3014
3093.50 2980
3094.03 3094
3094.55 3043
3095.08 3164
3095.60 3362
3096.13 3410
3096.65 3402
3097.18 3516
3097.70 3594
3098.23 3525
3098.76 3609
3099.28 3901
3099.81 4201
3100.33 4553
3100.86 4971
3101.38 5698
3101.91 6445
3102.43 7282
3102.96 7908
3103.48 8376
3104.01 8579
3104.54 8460
3105.06 8172
3105.59 7148
3106.11 6190
3106.64 5654
3107.17 4964
3107.69 4393
3108.22 3826
3108.74 3625
3109.27 3497
3109.80 3416
3110.32 3414
3110.85 3371
3111.37 3331
3111.90 3353
3112.43 3309
3112.95 3253
3113.48 3258
3114.01 3217
3114.53 3004
3115.06 3033
3115.59 2911
3116.11 2859
3116.64 2786
3117.17 2736
3117.69 2600
3118.22 2567
3118.75 2546
3119.27 2705
3119.80 2677
3120.33 2684
3120.86 2799
3121.38 2923
3121.91 2858
3122.44 2895
3122.96 2914
3123.49 2910
3124.02 2862
3124.55 2906
3125.07 2833
3125.60 2812
3126.13 2857
3126.66 2867
3127.18 2975
3127.71 2871
3128.24 2876
3128.77 2815
3129.30 2793
3129.82 2681
3130.35 2758
3130.88 2704
3131.41 2598
3131.94 2551
3132.46 2577
3132.99 2604
3133.52 2606
3134.05 2633
3134.58 2638
3135.10 2639
3135.63 2714
3136.16 2779
3136.69 2836
3137.22 2904
3137.75 3006
3138.28 2954
3138.80 3042
3139.33 2957
3139.86 2921
3140.39 2991
3140.92 2879
3141.45 2707
3141.98 2790
3142.51 2898
3143.03 2930
3143.56 2950
3144.09 2911
3144.62 3012
3145.15 3096
3145.68 3182
3146.21 3194
3146.74 3227
3147.27 3334
3147.80 3329
3148.33 3410
3148.86 3468
3149.39 3529
3149.92 3505
3150.45 3419
3150.97 3368
3151.50 3238
3152.03 3106
3152.56 3145
3153.09 3093
3153.62 2896
3154.15 2875
3154.68 2881
3155.21 2826
3155.74 2815
3156.27 2843
3156.80 2790
3157.33 2782
3157.86 2861
3158.39 2905
3158.93 2968
3159.46 2884
3159.99 2747
3160.52 2863
3161.05 2857
3161.58 2801
3162.11 2763
3162.64 2725
3163.17 2764
3163.70 2681
3164.23 2701
3164.76 2712
3165.29 2803
3165.82 2913
3166.35 2968
3166.89 3061
3167.42 3097
3167.95 3104
3168.48 3269
3169.01 3278
3169.54 3185
3170.07 3137
3170.60 3114
3171.13 2938
3171.67 2834
3172.20 2755
3172.73 2710
3173.26 2701
3173.79 2671
3174.32 2606
3174.86 2612
3175.39 2576
3175.92 2737
3176.45 2782
3176.98 2866
3177.51 2827
3178.05 2726
3178.58 2749
3179.11 2779
3179.64 2820
3180.17 2736
3180.71 2812
3181.24 2749
3181.77 2750
3182.30 2832
3182.84 2832
3183.37 2727
3183.90 2580
3184.43 2560
3184.97 2517
3185.50 2583
3186.03 2700
3186.56 2693
3187.10 2714
3187.63 2647
3188.16 2816
3188.69 2692
3189.23 2629
3189.76 2729
3190.29 2730
3190.83 2650
3191.36 2513
3191.89 2574
3192.43 2542
3192.96 2494
3193.49 2704
3194.02 2633
3194.56 2705
3195.09 2627
3195.62 2603
3196.16 2591
3196.69 2533
3197.23 2608
3197.76 2555
3198.29 2642
3198.83 2664
3199.36 2734
3199.89 2705
3200.43 2699
3200.96 2884
3201.50 3044
3202.03 3072
3202.56 3123
3203.10 3133
3203.63 3282
3204.17 3147
3204.70 3114
3205.23 3161
3205.77 3186
3206.30 3038
3206.84 3017
3207.37 3018
3207.91 2976
3208.44 2927
3208.97 2986
3209.51 3042
3210.04 3248
3210.58 3279
3211.11 3252
3211.65 3189
3212.18 3270
3212.72 3095
3213.25 3077
3213.79 2908
3214.32 2886
3214.86 2880
3215.39 2767
3215.93 2726
3216.46 2810
3217.00 2849
3217.53 2753
3218.07 2728
3218.60 2810
3219.14 2890
3219.67 2906
3220.21 2915
3220.74 2932
3221.28 2956
3221.82 2950
3222.35 3026
3222.89 3066
3223.42 3099
3223.96 3128
3224.49 3160
3225.03 3132
3225.57 3286
3226.10 3257
3226.64 3203
3227.17 3149
3227.71 3038
3228.25 3056
3228.78 2946
3229.32 2834
3229.85 2830
3230.39 2852
3230.93 2718
3231.46 2686
3232.00 2647
3232.54 2702
3233.07 2656
3233.61 2709
3234.15 2691
3234.68 2651
3235.22 2652
3235.76 2702
3236.29 2976
3236.83 3033
3237.37 2941
3237.90 3088
3238.44 3197
3238.98 3130
3239.51 3167
3240.05 3264
3240.59 3358
3241.13 3319
3241.66 3138
3242.20 3099
3242.74 3025
3243.28 3007
3243.81 2916
3244.35 2814
3244.89 2796
3245.43 2854
3245.96 2940
3246.50 2853
3247.04 2767
3247.58 2872
3248.11 2867
3248.65 2999
3249.19 2929
3249.73 2904
3250.27 2925
3250.80 2951
3251.34 3007
3251.88 3069
3252.42 3067
3252.96 3174
3253.49 3214
3254.03 3279
3254.57 3484
3255.11 3675
3255.65 3666
3256.19 3705
3256.72 3594
3257.26 3681
3257.80 3629
3258.34 3628
3258.88 3633
3259.42 3534
3259.96 3651
3260.49 3829
3261.03 3947
3261.57 4253
3262.11 4542
3262.65 4824
3263.19 5034
3263.73 5154
3264.27 5134
3264.81 5464
3265.35 5351
3265.88 5442
3266.42 5836
3266.96 5725
3267.50 5801
3268.04 5784
3268.58 5618
3269.12 5377
3269.66 4994
3270.20 4660
3270.74 4065
3271.28 3902
3271.82 3512
3272.36 3504
3272.90 3323
3273.44 3270
3273.98 3285
3274.52 3413
3275.06 3528
3275.60 3400
3276.14 3611
3276.68 3657
3277.22 3647
3277.76 3490
3278.30 3619
3278.84 3570
3279.38 3524
3279.92 3673
3280.46 3738
3281.00 3649
3281.54 3479
3282.08 3553
3282.62 3668
3283.16 3585
3283.70 3691
3284.25 3584
3284.79 3640
3285.33 3670
3285.87 3612
3286.41 3648
3286.95 3624
3287.49 3810
3288.03 3777
3288.57 3845
3289.11 3622
3289.66 3657
3290.20 3764
3290.74 3660
3291.28 3754
3291.82 4025
3292.36 4191
3292.90 4600
3293.44 5132
3293.99 5315
3294.53 5903
3295.07 6349
3295.61 6739
3296.15 7227
3296.69 7193
3297.24 7159
3297.78 7072
3298.32 6759
3298.86 6414
3299.40 5942
3299.95 5346
3300.49 4828
3301.03 4606
3301.57 4487
3302.11 4393
3302.66 4248
3303.20 4053
3303.74 3964
3304.28 4067
3304.83 3988
3305.37 4108
3305.91 3966
3306.45 3973
3307.00 4055
3307.54 4042
3308.08 4141
3308.62 4123
3309.17 4162
3309.71 4055
3310.25 4122
3310.80 4135
3311.34 4138
3311.88 4234
3312.43 4248
3312.97 4393
3313.51 4438
3314.05 4545
3314.60 4846
3315.14 5177
3315.68 5554
3316.23 5682
3316.77 5995
3317.31 6147
3317.86 6036
3318.40 5916
3318.95 5718
3319.49 5499
3320.03 5484
3320.58 5411
3321.12 5363
3321.66 5233
3322.21 5185
3322.75 5212
3323.30 5131
3323.84 5164
3324.38 4967
3324.93 4785
3325.47 4667
3326.02 4693
3326.56 4595
3327.10 4528
3327.65 4417
3328.19 4340
3328.74 4253
3329.28 4320
3329.83 4211
3330.37 4389
3330.92 4735
3331.46 5191
3332.01 5831
3332.55 7004
3333.09 8499
3333.64 10663
3334.18 13476
3334.73 16178
3335.27 18898
3335.82 21219
3336.36 22666
3336.91 23315
3337.45 23265
3338.00 21819
3338.54 19611
3339.09 17626
3339.64 15245
3340.18 12539
3340.73 10781
3341.27 8929
3341.82 7443
3342.36 6510
3342.91 5661
3343.45 4991
3344.00 4511
3344.54 4385
3345.09 4205
3345.64 4042
3346.18 3934
3346.73 3802
3347.27 3792
3347.82 3819
3348.37 3690
3348.91 3590
3349.46 3600
3350.00 3514
3350.55 3426
3351.10 3479
3351.64 3282
3352.19 3311
3352.74 3609
3353.28 3587
3353.83 3633
3354.37 3752
3354.92 4117
3355.47 4218
3356.01 4365
3356.56 4279
3357.11 4180
3357.65 4204
3358.20 4046
3358.75 3949
3359.30 3735
3359.84 3573
3360.39 3536
3360.94 3343
3361.48 3286
3362.03 3341
3362.58 3270
3363.12 3213
3363.67 3176
3364.22 3274
3364.77 3297
3365.31 3194
3365.86 3200
3366.41 3214
3366.96 3182
3367.50 3132
3368.05 3223
3368.60 3237
3369.15 3130
3369.69 3131
3370.24 3353
3370.79 3478
3371.34 3539
3371.89 3657
3372.43 3966
3372.98 4246
3373.53 4336
3374.08 4427
3374.63 4408
3375.17 4573
3375.72 4455
3376.27 4215
3376.82 4050
3377.37 3768
3377.92 3555
3378.46 3474
3379.01 3194
3379.56 3024
3380.11 2957
3380.66 3024
3381.21 2864
3381.76 2844
3382.30 2937
3382.85 2816
3383.40 2803
3383.95 2818
3384.50 2760
3385.05 2754
3385.60 2753
3386.15 2803
3386.70 2789
3387.25 2690
3387.79 2721
3388.34 2704
3388.89 2886
3389.44 2769
3389.99 2830
3390.54 2749
3391.09 2772
3391.64 2805
3392.19 2911
3392.74 2915
3393.29 2839
3393.84 2881
3394.39 2934
3394.94 2881
3395.49 2830
3396.04 2867
3396.59 2877
3397.14 2912
3397.69 2869
3398.24 2799
3398.79 2878
3399.34 2802
3399.89 2864
3400.44 2782
3400.99 2591
3401.54 2646
3402.09 2704
3402.64 2647
3403.19 2609
3403.74 2558
3404.29 2609
3404.84 2611
3405.39 2584
3405.94 2575
3406.49 2661
3407.05 2620
3407.60 2608
3408.15 2561
3408.70 2580
3409.25 2609
3409.80 2823
3410.35 2883
3410.90 2963
3411.45 2985
3412.00 2891
3412.56 2959
3413.11 3104
3413.66 3128
3414.21 2979
3414.76 3024
3415.31 3108
3415.86 2965
3416.41 3021
3416.97 2902
3417.52 2813
3418.07 2710
3418.62 2599
3419.17 2603
3419.73 2565
3420.28 2651
3420.83 2619
3421.38 2472
3421.93 2455
3422.48 2659
3423.04 2680
3423.59 2839
3424.14 2819
3424.69 2902
3425.25 3012
3425.80 2902
3426.35 2796
3426.90 2717
3427.45 2617
3428.01 2678
3428.56 2638
3429.11 2582
3429.66 2611
3430.22 2509
3430.77 2558
3431.32 2491
3431.88 2537
3432.43 2645
3432.98 2575
3433.53 2506
3434.09 2494
3434.64 2489
3435.19 2576
3435.75 2589
3436.30 2513
3436.85 2548
3437.41 2598
3437.96 2651
3438.51 2618
3439.07 2616
3439.62 2648
3440.17 2771
3440.73 2674
3441.28 2679
3441.83 2752
3442.39 2643
3442.94 2701
3443.49 2749
3444.05 2668
3444.60 2696
3445.16 2604
3445.71 2445
3446.26 2465
3446.82 2501
3447.37 2558
3447.93 2509
3448.48 2366
3449.03 2373
3449.59 2398
3450.14 2398
3450.70 2430
3451.25 2377
3451.81 2431
3452.36 2398
3452.91 2367
3453.47 2382
3454.02 2415
3454.58 2250
3455.13 2252
3455.69 2263
3456.24 2245
3456.80 2344
3457.35 2325
3457.91 2283
3458.46 2405
3459.02 2296
3459.57 2350
3460.13 2427
3460.68 2311
3461.24 2315
3461.79 2350
3462.35 2327
3462.90 2301
3463.46 2490
3464.01 2535
3464.57 2520
3465.12 2495
3465.68 2611
3466.23 2558
3466.79 2491
3467.35 2711
3467.90 2676
3468.46 2796
3469.01 2748
3469.57 2803
3470.12 2851
3470.68 2688
3471.24 2740
3471.79 2767
3472.35 2748
3472.90 2585
3473.46 2700
3474.02 2638
3474.57 2563
3475.13 2562
3475.69 2558
3476.24 2580
3476.80 2695
3477.35 2718
3477.91 2778
3478.47 2921
3479.02 2940
3479.58 3019
3480.14 3033
3480.69 3095
3481.25 3189
3481.81 3357
3482.36 3213
3482.92 3168
3483.48 3112
3484.03 3096
3484.59 3019
3485.15 3053
3485.71 3109
3486.26 3197
3486.82 3114
3487.38 3142
3487.93 3257
3488.49 3464
3489.05 3632
3489.61 3842
3490.16 4174
3490.72 4447
3491.28 4818
3491.84 5185
3492.39 5285
3492.95 5366
3493.51 5510
3494.07 5460
3494.63 5162
3495.18 4925
3495.74 4467
3496.30 4219
3496.86 4492
3497.42 4623
3497.97 4783
3498.53 5080
3499.09 5494
3499.65 5790
3500.21 5987
3500.76 6018
3501.32 6484
3501.88 6542
3502.44 6505
3503.00 6758
3503.56 6929
3504.11 7174
3504.67 7778
3505.23 8027
3505.79 8193
3506.35 8189
3506.91 8067
3507.47 7605
3508.03 7008
3508.59 6306
3509.14 5917
3509.70 5347
3510.26 4683
3510.82 4382
3511.38 4125
3511.94 3790
3512.50 3517
3513.06 3415
3513.62 3237
3514.18 3034
3514.74 2857
3515.30 2855
3515.86 2874
3516.41 2850
3516.97 2804
3517.53 2729
3518.09 2861
3518.65 2803
3519.21 2954
3519.77 2947
3520.33 2888
3520.89 2778
3521.45 2690
3522.01 2860
3522.57 3092
3523.13 3107
3523.69 3158
3524.25 3311
3524.81 3276
3525.37 3237
3525.93 3059
3526.49 3043
3527.05 2947
3527.61 2805
3528.18 2802
3528.74 2699
3529.30 2712
3529.86 2647
3530.42 2629
3530.98 2717
3531.54 2601
3532.10 2652
3532.66 2635
3533.22 2788
3533.78 2787
3534.34 2833
3534.90 2806
3535.47 2949
3536.03 2899
3536.59 2929
3537.15 3032
3537.71 3159
3538.27 3143
3538.83 3047
3539.39 3018
3539.96 3031
3540.52 3014
3541.08 2918
3541.64 3107
3542.20 3199
3542.76 3135
3543.32 3031
3543.89 3175
3544.45 3315
3545.01 3396
3545.57 3414
3546.13 3234
3546.70 3133
3547.26 3108
3547.82 3136
3548.38 3036
3548.94 2904
3549.51 2806
3550.07 2698
3550.63 2848
3551.19 2737
3551.76 2842
3552.32 2869
3552.88 2860
3553.44 2969
3554.01 3046
3554.57 2985
3555.13 3067
3555.69 3130
3556.26 3178
3556.82 3169
3557.38 3087
3557.94 3083
3558.51 3060
3559.07 2914
3559.63 2807
3560.20 2728
3560.76 2692
3561.32 2690
3561.89 2734
3562.45 2621
3563.01 2689
3563.57 2676
3564.14 2705
3564.70 2639
3565.26 2603
3565.83 2669
3566.39 2574
3566.96 2405
3567.52 2477
3568.08 2502
3568.65 2415
3569.21 2370
3569.77 2332
3570.34 2364
3570.90 2355
3571.47 2295
3572.03 2303
3572.59 2305
3573.16 2384
3573.72 2478
3574.29 2470
3574.85 2567
3575.41 2586
3575.98 2611
3576.54 2574
3577.11 2699
3577.67 2820
3578.24 2904
3578.80 2728
3579.36 2684
3579.93 2781
3580.49 2808
3581.06 2787
3581.62 2648
3582.19 2625
3582.75 2551
3583.32 2573
3583.88 2643
3584.45 2682
3585.01 2508
3585.58 2403
3586.14 2383
3586.71 2459
3587.27 2484
3587.84 2439
3588.40 2408
3588.97 2392
3589.53 2393
3590.10 2492
3590.66 2597
3591.23 2590
3591.80 2523
3592.36 2563
3592.93 2496
3593.49 2408
3594.06 2509
3594.62 2560
3595.19 2656
3595.76 2590
3596.32 2565
3596.89 2673
3597.45 2699
3598.02 2646
3598.59 2741
3599.15 2777
3599.72 2769
3600.28 2665
3600.85 2701
3601.42 2672
3601.98 2670
3602.55 2642
3603.12 2778
3603.68 2683
3604.25 2528
3604.81 2548
3605.38 2588
3605.95 2550
3606.51 2501
3607.08 2327
3607.65 2340
3608.21 2382
3608.78 2302
3609.35 2309
3609.92 2413
3610.48 2291
3611.05 2237
3611.62 2266
3612.18 2358
3612.75 2352
3613.32 2442
3613.89 2568
3614.45 2842
3615.02 3084
3615.59 3556
3616.15 4016
3616.72 4766
3617.29 5403
3617.86 6013
3618.42 6590
3618.99 6951
3619.56 6876
3620.13 6624
3620.70 6405
3621.26 5725
3621.83 5196
3622.40 4639
3622.97 4082
3623.54 3731
3624.10 3350
3624.67 2983
3625.24 2751
3625.81 2631
3626.38 2665
3626.94 2549
3627.51 2361
3628.08 2320
3628.65 2466
3629.22 2404
3629.79 2430
3630.35 2380
3630.92 2383
3631.49 2443
3632.06 2355
3632.63 2400
3633.20 2374
3633.77 2422
3634.34 2471
3634.90 2346
3635.47 2317
3636.04 2272
3636.61 2262
3637.18 2262
3637.75 2343
3638.32 2379
3638.89 2548
3639.46 2666
3640.03 2610
3640.60 2709
3641.17 2792
3641.73 2906
3642.30 3147
3642.87 3292
3643.44 3112
3644.01 3160
3644.58 3194
3645.15 3164
3645.72 2966
3646.29 2911
3646.86 2997
3647.43 3059
3648.00 3029
3648.57 2963
3649.14 2971
3649.71 2979
3650.28 2878
3650.85 2953
3651.42 3021
3651.99 3010
3652.56 3048
3653.13 3005
3653.70 3136
3654.27 3090
3654.84 3135
3655.41 3278
3655.98 3251
3656.56 3213
3657.13 3261
3657.70 3415
3658.27 3307
3658.84 3432
3659.41 3536
3659.98 3652
3660.55 3613
3661.12 3512
3661.69 3378
3662.26 3434
3662.83 3280
3663.41 3065
3663.98 2926
3664.55 2850
3665.12 2931
3665.69 2982
3666.26 3208
3666.83 3306
3667.41 3236
3667.98 3325
3668.55 3305
3669.12 3336
3669.69 3260
3670.26 3008
3670.83 2834
3671.41 2751
3671.98 2770
3672.55 2840
3673.12 2772
3673.69 2728
3674.27 2817
3674.84 2995
3675.41 3058
3675.98 3006
3676.55 2996
3677.13 3073
3677.70 3064
3678.27 2897
3678.84 3031
3679.42 2854
3679.99 2789
3680.56 2887
3681.13 2843
3681.71 2835
3682.28 2763
3682.85 2709
3683.42 2732
3684.00 2683
3684.57 2750
3685.14 2715
3685.71 2892
3686.29 2950
3686.86 3085
3687.43 3088
3688.01 3364
3688.58 3439
3689.15 3530
3689.73 3688
3690.30 3733
3690.87 3770
3691.45 3725
3692.02 3748
3692.59 3537
3693.17 3319
3693.74 3255
3694.31 3073
3694.89 2955
3695.46 2809
3696.03 2617
3696.61 2777
3697.18 2776
3697.75 2708
3698.33 2572
3698.90 2632
3699.48 2702
3700.05 2711
3700.62 2513
3701.20 2667
3701.77 2702
3702.35 2715
3702.92 2808
3703.50 2744
3704.07 2707
3704.64 2721
3705.22 2755
3705.79 2829
3706.37 2781
3706.94 2628
3707.52 2620
3708.09 2718
3708.67 2609
3709.24 2644
3709.81 2561
3710.39 2589
3710.96 2545
3711.54 2509
3712.11 2579
3712.69 2559
3713.26 2578
3713.84 2540
3714.41 2487
3714.99 2504
3715.56 2556
3716.14 2546
3716.71 2720
3717.29 2758
3717.87 2618
3718.44 2755
3719.02 2858
3719.59 2956
3720.17 2918
3720.74 2947
3721.32 2877
3721.89 2751
3722.47 2677
3723.05 2667
3723.62 2617
3724.20 2496
3724.77 2461
3725.35 2478
3725.93 2573
3726.50 2469
3727.08 2478
3727.65 2468
3728.23 2494
3728.81 2653
3729.38 2700
3729.96 2846
3730.53 3063
3731.11 3087
3731.69 3217
3732.26 3498
3732.84 3648
3733.42 3740
3733.99 3893
3734.57 3995
3735.15 3872
3735.72 3742
3736.30 3684
3736.88 3525
3737.45 3228
3738.03 3088
3738.61 3005
3739.18 2877
3739.76 2708
3740.34 2754
3740.92 2662
3741.49 2723
3742.07 2643
3742.65 2627
3743.23 2576
3743.80 2470
3744.38 2600
3744.96 2472
3745.53 2523
3746.11 2614
3746.69 2607
3747.27 2471
3747.85 2573
3748.42 2457
3749.00 2474
3749.58 2576
3750.16 2497
3750.73 2437
3751.31 2437
3751.89 2345
3752.47 2349
3753.05 2368
3753.62 2373
3754.20 2284
3754.78 2484
3755.36 2613
3755.94 2587
3756.52 2696
3757.09 2961
3757.67 3126
3758.25 3141
3758.83 3309
3759.41 3480
3759.99 3600
3760.57 3649
3761.14 3374
3761.72 3169
3762.30 3151
3762.88 3042
3763.46 3004
3764.04 2803
3764.62 2694
3765.20 2663
3765.77 2485
3766.35 2519
3766.93 2425
3767.51 2370
3768.09 2365
3768.67 2334
3769.25 2399
3769.83 2441
3770.41 2440
3770.99 2414
3771.57 2409
3772.15 2590
3772.73 2514
3773.31 2450
3773.89 2495
3774.47 2416
3775.05 2345
3775.63 2207
3776.21 2308
3776.79 2289
3777.37 2249
3777.95 2212
3778.53 2359
3779.11 2356
3779.69 2334
3780.27 2420
3780.85 2331
3781.43 2314
3782.01 2356
3782.59 2244
3783.17 2294
3783.75 2266
3784.33 2294
3784.91 2362
3785.49 2289
3786.07 2321
3786.65 2293
3787.23 2354
3787.81 2380
3788.39 2347
3788.97 2378
3789.55 2445
3790.14 2387
3790.72 2292
3791.30 2295
3791.88 2399
3792.46 2382
3793.04 2313
3793.62 2330
3794.20 2352
3794.78 2490
3795.37 2508
3795.95 2458
3796.53 2472
3797.11 2632
3797.69 2496
3798.27 2435
3798.85 2526
3799.44 2566
3800.02 2663
3800.60 2737
3801.18 2888
3801.76 2918
3802.34 2881
3802.93 2970
3803.51 2934
3804.09 2890
3804.67 2841
3805.25 2836
3805.84 2776
3806.42 2665
3807.00 2748
3807.58 2750
3808.17 2918
3808.75 2822
3809.33 2762
3809.91 2854
3810.50 2892
3811.08 3008
3811.66 2887
3812.24 3025
3812.83 3015
3813.41 3160
3813.99 2968
3814.57 3005
3815.16 3129
3815.74 3261
3816.32 3257
3816.91 3203
3817.49 3070
3818.07 2978
3818.65 2857
3819.24 2677
3819.82 2578
3820.40 2419
3820.99 2396
3821.57 2366
3822.15 2378
3822.74 2312
3823.32 2313
3823.90 2273
3824.49 2341
3825.07 2254
3825.66 2192
3826.24 2283
3826.82 2269
3827.41 2315
3827.99 2413
3828.57 2397
3829.16 2423
3829.74 2462
3830.33 2523
3830.91 2522
3831.49 2519
3832.08 2548
3832.66 2637
3833.25 2622
3833.83 2530
3834.42 2525
3835.00 2544
3835.58 2574
3836.17 2490
3836.75 2565
3837.34 2602
3837.92 2541
3838.51 2639
3839.09 2425
3839.68 2531
3840.26 2607
3840.85 2487
3841.43 2491
3842.02 2462
3842.60 2352
3843.19 2423
3843.77 2567
3844.36 2458
3844.94 2361
3845.53 2465
3846.11 2448
3846.70 2367
3847.28 2376
3847.87 2421
3848.45 2440
3849.04 2346
3849.62 2386
3850.21 2496
3850.79 2561
3851.38 2591
3851.97 2699
3852.55 2758
3853.14 2679
3853.72 2602
3854.31 2675
3854.89 2721
3855.48 2644
3856.07 2786
3856.65 2831
3857.24 2899
3857.82 3244
3858.41 3657
3859.00 3947
3859.58 4588
3860.17 5345
3860.76 6047
3861.34 6883
3861.93 7402
3862.51 7632
3863.10 7812
3863.69 7700
3864.27 7309
3864.86 6745
3865.45 6231
3866.03 5760
3866.62 5762
3867.21 5661
3867.79 5618
3868.38 5479
3868.97 5249
3869.55 4732
3870.14 4536
3870.73 4192
3871.32 3786
3871.90 3604
3872.49 3552
3873.08 3604
3873.67 3765
3874.25 3875
3874.84 3869
3875.43 3695
3876.01 3602
3876.60 3525
3877.19 3448
3877.78 3432
3878.36 3323
3878.95 3081
3879.54 3066
3880.13 2938
3880.72 2981
3881.30 2899
3881.89 2833
3882.48 2714
3883.07 2689
3883.66 2631
3884.24 2540
3884.83 2528
3885.42 2600
3886.01 2636
3886.60 2534
3887.18 2696
3887.77 2753
3888.36 2802
3888.95 2852
3889.54 2906
3890.13 3036
3890.72 3070
3891.30 3130
3891.89 3191
3892.48 3100
3893.07 3240
3893.66 3348
3894.25 3443
3894.84 3455
3895.43 3686
3896.02 3630
3896.60 3743
3897.19 3716
3897.78 3825
3898.37 3736
3898.96 3628
3899.55 3640
3900.14 3586
3900.73 3410
3901.32 3215
3901.91 3228
3902.50 3174
3903.09 2992
3903.68 2861
3904.27 2795
3904.86 2662
3905.44 2564
3906.03 2564
3906.62 2465
3907.21 2442
3907.80 2428
3908.39 2447
3908.98 2442
3909.57 2313
3910.16 2264
3910.75 2315
3911.34 2231
3911.93 2162
3912.52 2250
3913.11 2155
3913.71 2228
3914.30 2212
3914.89 2217
3915.48 2189
3916.07 2251
3916.66 2215
3917.25 2124
3917.84 2114
3918.43 2190
3919.02 2203
3919.61 2215
3920.20 2207
3920.79 2344
3921.38 2283
3921.97 2223
3922.57 2229
3923.16 2202
3923.75 2240
3924.34 2285
3924.93 2182
3925.52 2247
3926.11 2253
3926.70 2304
3927.29 2290
3927.89 2292
3928.48 2275
3929.07 2315
3929.66 2188
3930.25 2189
3930.84 2194
3931.44 2314
3932.03 2261
3932.62 2222
3933.21 2150
3933.80 2177
3934.39 2184
3934.99 2330
3935.58 2228
3936.17 2277
3936.76 2284
3937.35 2265
3937.95 2349
3938.54 2313
3939.13 2302
3939.72 2253
3940.32 2485
3940.91 2490
3941.50 2408
3942.09 2422
3942.69 2423
3943.28 2437
3943.87 2368
3944.46 2464
3945.06 2462
3945.65 2309
3946.24 2275
3946.83 2109
3947.43 2072
3948.02 2139
3948.61 2216
3949.21 2186
3949.80 2169
3950.39 2133
3950.98 2114
3951.58 2191
3952.17 2148
3952.76 2235
3953.36 2197
3953.95 2359
3954.54 2309
3955.14 2297
3955.73 2220
3956.32 2227
3956.92 2232
3957.51 2144
3958.11 2148
3958.70 2182
3959.29 2205
3959.89 2241
3960.48 2281
3961.07 2212
3961.67 2107
3962.26 2081
3962.86 2202
3963.45 2143
3964.04 2237
3964.64 2361
3965.23 2559
3965.83 2779
3966.42 2966
3967.02 3113
3967.61 3041
3968.20 3109
3968.80 3115
3969.39 2958
3969.99 2845
3970.58 2744
3971.18 2533
3971.77 2505
3972.37 2386
3972.96 2307
3973.56 2299
3974.15 2296
3974.75 2264
3975.34 2213
3975.94 2178
3976.53 2250
3977.13 2234
3977.72 2200
3978.32 2236
3978.91 2334
3979.51 2297
3980.10 2276
3980.70 2239
3981.29 2165
3981.89 2127
3982.48 2091
3983.08 2117
3983.68 2131
3984.27 2137
3984.87 2187
3985.46 2087
3986.06 2201
3986.65 2195
3987.25 2156
3987.85 2184
3988.44 2242
3989.04 2281
3989.63 2337
3990.23 2259
3990.83 2298
3991.42 2294
3992.02 2218
3992.61 2216
3993.21 2322
3993.81 2386
3994.40 2344
3995.00 2439
3995.60 2484
3996.19 2547
3996.79 2521
3997.39 2502
3997.98 2547
3998.58 2588
3999.18 2576
3999.77 2512
4000.37 2527
4000.97 2477
4001.56 2539
4002.16 2507
4002.76 2545
4003.35 2596
4003.95 2694
4004.55 2731
4005.15 2639
4005.74 2748
4006.34 2696
4006.94 2590
4007.53 2663
4008.13 2695
4008.73 2600
4009.33 2385
4009.92 2445
4010.52 2468
4011.12 2468
4011.72 2458
4012.32 2474
4012.91 2422
4013.51 2570
4014.11 2507
4014.71 2813
4015.30 2973
4015.90 3206
4016.50 3497
4017.10 3579
4017.70 3623
4018.29 3700
4018.89 3723
4019.49 3611
4020.09 3321
4020.69 3111
4021.29 2948
4021.88 2738
4022.48 2635
4023.08 2496
4023.68 2409
4024.28 2418
4024.88 2465
4025.48 2364
4026.07 2338
4026.67 2376
4027.27 2413
4027.87 2444
4028.47 2438
4029.07 2475
4029.67 2384
4030.27 2505
4030.87 2464
4031.47 2460
4032.06 2371
4032.66 2318
4033.26 2373
4033.86 2339
4034.46 2393
4035.06 2388
4035.66 2407
4036.26 2371
4036.86 2386
4037.46 2362
4038.06 2490
4038.66 2417
4039.26 2347
4039.86 2355
4040.46 2274
4041.06 2234
4041.66 2241
4042.26 2250
4042.86 2374
4043.46 2469
4044.06 2402
4044.66 2400
4045.26 2412
4045.86 2442
4046.46 2335
4047.06 2309
4047.66 2476
4048.26 2403
4048.86 2405
4049.46 2350
4050.06 2364
4050.66 2381
4051.26 2427
4051.86 2534
4052.46 2478
4053.06 2502
4053.66 2432
4054.27 2519
4054.87 2482
4055.47 2461
4056.07 2547
4056.67 2618
4057.27 2534
4057.87 2354
4058.47 2359
4059.07 2310
4059.67 2222
4060.28 2170
4060.88 2132
4061.48 2053
4062.08 2026
4062.68 2068
4063.28 2017
4063.88 1962
4064.49 1985
4065.09 1984
4065.69 1973
4066.29 1995
4066.89 1971
4067.49 1934
4068.10 2043
4068.70 2022
4069.30 1982
4069.90 2011
4070.50 2042
4071.11 2025
4071.71 2072
4072.31 2089
4072.91 2132
4073.52 2176
4074.12 2192
4074.72 2177
4075.32 2206
4075.92 2198
4076.53 2211
4077.13 2147
4077.73 2176
4078.34 2227
4078.94 2167
4079.54 2255
4080.14 2154
4080.75 2212
4081.35 2230
4081.95 2247
4082.55 2300
4083.16 2255
4083.76 2361
4084.36 2271
4084.97 2287
4085.57 2383
4086.17 2347
4086.78 2395
4087.38 2516
4087.98 2464
4088.59 2444
4089.19 2377
4089.79 2377
4090.40 2436
4091.00 2484
4091.60 2443
4092.21 2609
4092.81 3030
4093.41 3379
4094.02 3628
4094.62 3915
4095.23 4356
4095.83 4532
4096.43 4586
4097.04 4287
4097.64 4243
4098.25 3963
4098.85 3636
4099.45 3218
4100.06 2881
4100.66 2676
4101.27 2496
4101.87 2300
4102.48 2152
4103.08 2073
4103.68 2038
4104.29 2084
4104.89 2028
4105.50 1979
4106.10 1893
4106.71 1935
4107.31 1902
4107.92 2009
4108.52 2006
4109.13 1966
4109.73 1958
4110.34 1984
4110.94 1957
4111.55 1924
4112.15 1933
4112.76 1965
4113.36 2004
4113.97 1952
4114.57 2052
4115.18 2008
4115.78 1972
4116.39 1970
4116.99 1945
4117.60 2003
4118.21 2021
4118.81 1999
4119.42 1979
4120.02 2083
4120.63 2116
4121.23 2110
4121.84 2148
4122.45 2165
4123.05 2187
4123.66 2105
4124.26 2196
4124.87 2222
4125.48 2316
4126.08 2270
4126.69 2245
4127.29 2209
4127.90 2242
4128.51 2230
4129.11 2225
4129.72 2305
4130.33 2243
4130.93 2179
4131.54 2237
4132.15 2319
4132.75 2242
4133.36 2376
4133.97 2444
4134.57 2439
4135.18 2363
4135.79 2314
4136.39 2294
4137.00 2248
4137.61 2274
4138.21 2259
4138.82 2361
4139.43 2381
4140.04 2351
4140.64 2330
4141.25 2374
4141.86 2476
4142.46 2392
4143.07 2362
4143.68 2450
4144.29 2398
4144.89 2399
4145.50 2269
4146.11 2256
4146.72 2234
4147.32 2191
4147.93 2131
4148.54 2105
4149.15 2118
4149.76 2048
4150.36 1995
4150.97 1945
4151.58 2054
4152.19 1984
4152.80 1959
4153.40 1959
4154.01 2006
4154.62 1965
4155.23 1969
4155.84 1919
4156.45 1944
4157.05 1907
4157.66 1971
4158.27 1990
4158.88 1939
4159.49 1945
4160.10 1932
4160.71 1905
4161.31 1942
4161.92 1975
4162.53 2054
4163.14 1963
4163.75 2014
4164.36 2044
4164.97 2183
4165.58 2146
4166.19 2166
4166.79 2180
4167.40 2257
4168.01 2163
4168.62 2175
4169.23 2214
4169.84 2217
4170.45 2243
4171.06 2200
4171.67 2299
4172.28 2216
4172.89 2244
4173.50 2264
4174.11 2228
4174.72 2234
4175.33 2262
4175.94 2229
4176.55 2303
4177.16 2268
4177.77 2208
4178.38 2215
4178.99 2231
4179.60 2203
4180.21 2195
4180.82 2125
4181.43 2125
4182.04 2034
4182.65 2055
4183.26 2133
4183.87 2089
4184.48 2119
4185.09 2076
4185.70 1986
4186.31 2078
4186.92 2044
4187.53 2077
4188.14 2057
4188.75 2056
4189.36 2106
4189.97 2048
4190.58 2048
4191.20 2180
4191.81 2254
4192.42 2337
4193.03 2395
4193.64 2532
4194.25 2578
4194.86 2797
4195.47 2820
4196.08 2782
4196.70 2861
4197.31 2818
4197.92 2776
4198.53 2701
4199.14 2651
4199.75 2729
4200.36 2645
4200.98 2591
4201.59 2574
4202.20 2500
4202.81 2473
4203.42 2481
4204.03 2473
4204.65 2404
4205.26 2478
4205.87 2451
4206.48 2351
4207.09 2352
4207.71 2370
4208.32 2361
4208.93 2389
4209.54 2400
4210.16 2420
4210.77 2303
4211.38 2425
4211.99 2414
4212.60 2415
4213.22 2485
4213.83 2490
4214.44 2531
4215.05 2531
4215.67 2580
4216.28 2631
4216.89 2804
4217.51 2886
4218.12 2981
4218.73 3167
4219.34 3246
4219.96 3466
4220.57 3716
4221.18 4089
4221.80 4464
4222.41 4828
4223.02 5125
4223.64 5334
4224.25 5609
4224.86 5705
4225.48 5749
4226.09 5825
4226.70 5538
4227.32 5840
4227.93 6111
4228.54 6096
4229.16 6288
4229.77 6053
4230.39 6000
4231.00 5628
4231.61 5197
4232.23 4793
4232.84 4268
4233.45 3916
4234.07 3612
4234.68 3343
4235.30 3133
4235.91 3039
4236.53 2971
4237.14 2904
4237.75 2856
4238.37 2778
4238.98 2794
4239.60 2740
4240.21 2665
4240.83 2648
4241.44 2533
4242.05 2498
4242.67 2493
4243.28 2483
4243.90 2500
4244.51 2416
4245.13 2459
4245.74 2451
4246.36 2394
4246.97 2491
4247.59 2450
4248.20 2557
4248.82 2587
4249.43 2533
4250.05 2677
4250.66 2601
4251.28 2463
4251.89 2428
4252.51 2424
4253.13 2265
4253.74 2357
4254.36 2385
4254.97 2266
4255.59 2454
4256.20 2471
4256.82 2514
4257.43 2428
4258.05 2495
4258.67 2531
4259.28 2516
4259.90 2531
4260.51 2509
4261.13 2506
4261.75 2616
4262.36 2585
4262.98 2517
4263.59 2715
4264.21 2612
4264.83 2601
4265.44 2599
4266.06 2586
4266.67 2596
4267.29 2669
4267.91 2711
4268.52 2780
4269.14 2764
4269.76 2745
4270.37 2759
4270.99 2635
4271.61 2664
4272.22 2608
4272.84 2482
4273.46 2497
4274.07 2427
4274.69 2344
4275.31 2374
4275.93 2322
4276.54 2243
4277.16 2267
4277.78 2305
4278.39 2251
4279.01 2263
4279.63 2226
4280.25 2196
4280.86 2130
4281.48 2038
4282.10 2029
4282.72 2056
4283.33 2204
4283.95 2105
4284.57 2173
4285.19 2319
4285.80 2367
4286.42 2305
4287.04 2298
4287.66 2340
4288.28 2336
4288.89 2248
4289.51 2344
4290.13 2211
4290.75 2091
4291.37 2079
4291.98 2131
4292.60 2158
4293.22 2108
4293.84 2038
4294.46 2095
4295.08 2128
4295.69 2156
4296.31 2187
4296.93 2255
4297.55 2160
4298.17 2217
4298.79 2194
4299.41 2107
4300.03 2132
4300.64 2169
4301.26 2166
4301.88 2169
4302.50 2150
4303.12 2095
4303.74 2106
4304.36 2129
4304.98 2173
4305.60 2194
4306.22 2242
4306.83 2246
4307.45 2249
4308.07 2451
4308.69 2541
4309.31 2575
4309.93 2700
4310.55 2734
4311.17 2747
4311.79 2864
4312.41 2758
4313.03 2770
4313.65 2628
4314.27 2587
4314.89 2414
4315.51 2385
4316.13 2333
4316.75 2200
4317.37 2128
4317.99 2103
4318.61 2154
4319.23 2152
4319.85 2087
4320.47 2166
4321.09 2116
4321.71 2080
4322.33 2119
4322.95 2137
4323.57 2157
4324.19 2223
4324.81 2297
4325.43 2214
4326.05 2270
4326.67 2328
4327.30 2313
4327.92 2188
4328.54 2298
4329.16 2201
4329.78 2276
4330.40 2214
4331.02 2273
4331.64 2303
4332.26 2277
4332.88 2246
4333.51 2227
4334.13 2243
4334.75 2212
4335.37 2231
4335.99 2214
4336.61 2397
4337.23 2418
4337.86 2569
4338.48 2639
4339.10 2722
4339.72 2687
4340.34 2702
4340.96 2611
4341.59 2662
4342.21 2608
4342.83 2684
4343.45 2658
4344.07 2727
4344.69 2960
4345.32 3058
4345.94 3297
4346.56 3594
4347.18 4099
4347.81 4040
4348.43 4005
4349.05 4069
4349.67 3924
4350.29 3547
4350.92 3271
4351.54 2961
4352.16 2830
4352.78 2554
4353.41 2603
4354.03 2456
4354.65 2442
4355.28 2484
4355.90 2466
4356.52 2371
4357.14 2324
4357.77 2406
4358.39 2311
4359.01 2363
4359.64 2480
4360.26 2417
4360.88 2473
4361.50 2424
4362.13 2387
4362.75 2530
4363.37 2423
4364.00 2456
4364.62 2333
4365.25 2338
4365.87 2343
4366.49 2454
4367.12 2481
4367.74 2400
4368.36 2452
4368.99 2427
4369.61 2473
4370.23 2438
4370.86 2447
4371.48 2392
4372.11 2432
4372.73 2430
4373.35 2436
4373.98 2408
4374.60 2403
4375.23 2362
4375.85 2417
4376.47 2587
4377.10 2520
4377.72 2583
4378.35 2594
4378.97 2796
4379.60 2713
4380.22 2871
4380.85 2872
4381.47 3013
4382.10 3189
4382.72 3171
4383.34 3315
4383.97 3431
4384.59 3460
4385.22 3700
4385.84 3747
4386.47 3853
4387.09 4006
4387.72 4128
4388.34 4271
4388.97 4859
4389.59 5609
4390.22 6476
4390.85 7586
4391.47 8806
4392.10 9339
4392.72 9901
4393.35 9867
4393.97 9003
4394.60 8186
4395.22 7309
4395.85 6289
4396.47 5168
4397.10 4770
4397.73 4364
4398.35 4041
4398.98 4036
4399.60 3950
4400.23 4066
4400.86 3959
4401.48 3998
4402.11 3895
4402.73 3758
4403.36 3725
4403.99 3577
4404.61 3441
4405.24 3428
4405.87 3504
4406.49 3457
4407.12 3524
4407.74 3367
4408.37 3154
4409.00 3164
4409.62 3120
4410.25 3064
4410.88 3143
4411.50 3215
4412.13 3171
4412.76 3059
4413.38 3004
4414.01 2881
4414.64 2832
4415.27 2772
4415.89 2678
4416.52 2554
4417.15 2491
4417.77 2619
4418.40 2670
4419.03 2603
4419.66 2546
4420.28 2530
4420.91 2511
4421.54 2519
4422.17 2530
4422.79 2495
4423.42 2434
4424.05 2419
4424.68 2388
4425.30 2406
4425.93 2326
4426.56 2321
4427.19 2440
4427.82 2298
4428.44 2314
4429.07 2265
4429.70 2287
4430.33 2244
4430.96 2178
4431.58 2297
4432.21 2317
4432.84 2258
4433.47 2278
4434.10 2366
4434.73 2195
4435.35 2293
4435.98 2285
4436.61 2253
4437.24 2174
4437.87 2194
4438.50 2140
4439.13 2221
4439.75 2205
4440.38 2238
4441.01 2281
4441.64 2194
4442.27 2141
4442.90 2176
4443.53 2104
4444.16 2129
4444.79 2086
4445.42 2116
4446.04 2233
4446.67 2074
4447.30 2080
4447.93 2155
4448.56 2135
4449.19 2118
4449.82 2123
4450.45 2038
4451.08 2055
4451.71 2073
4452.34 2103
4452.97 2071
4453.60 2068
4454.23 2007
4454.86 1950
4455.49 2017
4456.12 2056
4456.75 2120
4457.38 2134
4458.01 2059
4458.64 2058
4459.27 2090
4459.90 1979
4460.53 1926
4461.16 1892
4461.79 1951
4462.42 1979
4463.05 2034
4463.68 1954
4464.31 1939
4464.94 1921
4465.57 1942
4466.20 1928
4466.83 1940
4467.46 1914
4468.09 1914
4468.73 1906
4469.36 1894
4469.99 1861
4470.62 1810
4471.25 1904
4471.88 1857
4472.51 1789
4473.14 1883
4473.77 1881
4474.40 1855
4475.04 1841
4475.67 1869
4476.30 1874
4476.93 1818
4477.56 1904
4478.19 1928
4478.82 1947
4479.46 1937
4480.09 1870
4480.72 1891
4481.35 1968
4481.98 1938
4482.61 2004
4483.25 2072
4483.88 2031
4484.51 1996
4485.14 2049
4485.77 2105
4486.41 2142
4487.04 2021
4487.67 1976
4488.30 1986
4488.93 2045
4489.57 2029
4490.20 1956
4490.83 2000
4491.46 1903
4492.10 1815
4492.73 1910
4493.36 1908
4493.99 1970
4494.63 1884
4495.26 1989
4495.89 1982
4496.52 1984
4497.16 1915
4497.79 1965
4498.42 2025
4499.06 2094
4499.69 2106
4500.32 2106
4500.96 2212
4501.59 2219
4502.22 2339
4502.86 2418
4503.49 2422
4504.12 2483
4504.75 2342
4505.39 2405
4506.02 2320
4506.66 2331
4507.29 2196
4507.92 2124
4508.56 2069
4509.19 1980
4509.82 2078
4510.46 2076
4511.09 2099
4511.72 2106
4512.36 2117
4512.99 2165
4513.63 2170
4514.26 2146
4514.89 2263
4515.53 2270
4516.16 2225
4516.80 2181
4517.43 2293
4518.07 2303
4518.70 2253
4519.33 2223
4519.97 2144
4520.60 2156
4521.24 2145
4521.87 2142
4522.51 2093
4523.14 2213
4523.78 2228
4524.41 2305
4525.05 2406
4525.68 2496
4526.32 2527
4526.95 2670
4527.59 2885
4528.22 3471
4528.86 3843
4529.49 4511
4530.13 5359
4530.76 6358
4531.40 7460
4532.03 8225
4532.67 8822
4533.30 9091
4533.94 8757
4534.57 8168
4535.21 7157
4535.84 6158
4536.48 5357
4537.11 4643
4537.75 4123
4538.39 3509
4539.02 3014
4539.66 2864
4540.29 2518
4540.93 2307
4541.57 2235
4542.20 2167
4542.84 2087
4543.47 2160
4544.11 2191
4544.75 2085
4545.38 2073
4546.02 2051
4546.65 2045
4547.29 2028
4547.93 1825
4548.56 1827
4549.20 1724
4549.84 1778
4550.47 1801
4551.11 1840
4551.75 2080
4552.38 2062
4553.02 2070
4553.66 2131
4554.29 2286
4554.93 2245
4555.57 2128
4556.20 2252
4556.84 2203
4557.48 2184
4558.11 2135
4558.75 2204
4559.39 2178
4560.03 2225
4560.66 2284
4561.30 2243
4561.94 2184
4562.58 2150
4563.21 2325
4563.85 2337
4564.49 2324
4565.13 2393
4565.76 2337
4566.40 2414
4567.04 2449
4567.68 2529
4568.31 2566
4568.95 2717
4569.59 2825
4570.23 2860
4570.87 2988
4571.50 2862
4572.14 2778
4572.78 2689
4573.42 2677
4574.06 2549
4574.69 2469
4575.33 2450
4575.97 2279
4576.61 2194
4577.25 2107
4577.89 2073
4578.53 2042
4579.16 2075
4579.80 1964
4580.44 1966
4581.08 1987
4581.72 1946
4582.36 1916
4583.00 1956
4583.63 1936
4584.27 1965
4584.91 1985
4585.55 1966
4586.19 1924
4586.83 1957
4587.47 1941
4588.11 1903
4588.75 1895
4589.39 1900
4590.03 1837
4590.67 1871
4591.30 1905
4591.94 1943
4592.58 1930
4593.22 1940
4593.86 1907
4594.50 1843
4595.14 1895
4595.78 1875
4596.42 1881
4597.06 1804
4597.70 1796
4598.34 1853
4598.98 1797
4599.62 1824
4600.26 1786
4600.90 1745
4601.54 1774
4602.18 1725
4602.82 1844
4603.46 1909
4604.10 1876
4604.74 1989
4605.38 1936
4606.02 1997
4606.66 2041
4607.30 2088
4607.94 2036
4608.59 2056
4609.23 2137
4609.87 2054
4610.51 2082
4611.15 2033
4611.79 2037
4612.43 2023
4613.07 1990
4613.71 1888
4614.35 1887
4614.99 1723
4615.64 1756
4616.28 1804
4616.92 1773
4617.56 1760
4618.20 1825
4618.84 1824
4619.48 1751
4620.12 1693
4620.77 1671
4621.41 1677
4622.05 1773
4622.69 1797
4623.33 1742
4623.97 1738
4624.62 1720
4625.26 1625
4625.90 1722
4626.54 1726
4627.18 1745
4627.82 1709
4628.47 1664
4629.11 1712
4629.75 1698
4630.39 1715
4631.03 1810
4631.68 1729
4632.32 1712
4632.96 1798
4633.60 1796
4634.25 1845
4634.89 1831
4635.53 1912
4636.17 1917
4636.82 1931
4637.46 2042
4638.10 2143
4638.74 2095
4639.39 2050
4640.03 2149
4640.67 2118
4641.32 2128
4641.96 2062
4642.60 1926
4643.24 1910
4643.89 1943
4644.53 1861
4645.17 1904
4645.82 1845
4646.46 1859
4647.10 1768
4647.75 1792
4648.39 1791
4649.03 1807
4649.68 1866
4650.32 1897
4650.96 1864
4651.61 1911
4652.25 1886
4652.89 1971
4653.54 1933
4654.18 1978
4654.83 1954
4655.47 1962
4656.11 1952
4656.76 1845
4657.40 1801
4658.05 1731
4658.69 1691
4659.33 1756
4659.98 1645
4660.62 1716
4661.27 1712
4661.91 1633
4662.56 1707
4663.20 1712
4663.84 1637
4664.49 1761
4665.13 1705
4665.78 1590
4666.42 1596
4667.07 1598
4667.71 1571
4668.36 1587
4669.00 1547
4669.65 1632
4670.29 1570
4670.94 1606
4671.58 1606
4672.23 1550
4672.87 1543
4673.52 1617
4674.16 1552
4674.81 1541
4675.45 1548
4676.10 1604
4676.74 1738
4677.39 1695
4678.03 1720
4678.68 1638
4679.32 1708
4679.97 1699
4680.62 1666
4681.26 1657
4681.91 1733
4682.55 1746
4683.20 1745
4683.84 1704
4684.49 1657
4685.14 1614
4685.78 1655
4686.43 1697
4687.07 1666
4687.72 1684
4688.37 1709
4689.01 1622
4689.66 1609
4690.30 1646
4690.95 1600
4691.60 1615
4692.24 1601
4692.89 1685
4693.54 1654
4694.18 1637
4694.83 1667
4695.48 1730
4696.12 1721
4696.77 1692
4697.42 1745
4698.06 1737
4698.71 1806
4699.36 1794
4700.00 1913
4700.65 1955
4701.30 1912
4701.94 1804
4702.59 1894
4703.24 1827
4703.89 1747
4704.53 1708
4705.18 1790
4705.83 1709
4706.48 1657
4707.12 1666
4707.77 1778
4708.42 1793
4709.07 1724
4709.71 1702
4710.36 1729
4711.01 1743
4711.66 1756
4712.30 1843
4712.95 1861
4713.60 1790
4714.25 1772
4714.90 1813
4715.54 1779
4716.19 1769
4716.84 1735
4717.49 1747
4718.14 1738
4718.78 1799
4719.43 1779
4720.08 1755
4720.73 1872
4721.38 1945
4722.03 2038
4722.67 2030
4723.32 2053
4723.97 2083
4724.62 2084
4725.27 2140
4725.92 2159
4726.57 2169
4727.22 2350
4727.86 2324
4728.51 2335
4729.16 2359
4729.81 2306
4730.46 2215
4731.11 1974
4731.76 1898
4732.41 1795
4733.06 1798
4733.71 1729
4734.36 1709
4735.00 1712
4735.65 1687
4736.30 1723
4736.95 1788
4737.60 1744
4738.25 1817
4738.90 1897
4739.55 1873
4740.20 1984
4740.85 1930
4741.50 2038
4742.15 2052
4742.80 2024
4743.45 2019
4744.10 1943
4744.75 1989
4745.40 1887
4746.05 1885
4746.70 1835
4747.35 1835
4748.00 1794
4748.65 1914
4749.30 1898
4749.95 1900
4750.60 1944
4751.25 1969
4751.90 2022
4752.55 1983
4753.20 2072
4753.85 2055
4754.51 2138
4755.16 2105
4755.81 2105
4756.46 2048
4757.11 2035
4757.76 2061
4758.41 2041
4759.06 1936
4759.71 1895
4760.36 1945
4761.01 1908
4761.67 1879
4762.32 1897
4762.97 1741
4763.62 1707
4764.27 1735
4764.92 1714
4765.57 1688
4766.22 1704
4766.88 1758
4767.53 1768
4768.18 1758
4768.83 1774
4769.48 1841
4770.13 1806
4770.79 1814
4771.44 1752
4772.09 1680
4772.74 1735
4773.39 1654
4774.05 1596
4774.70 1584
4775.35 1603
4776.00 1579
4776.65 1606
4777.31 1562
4777.96 1508
4778.61 1568
4779.26 1669
4779.92 1610
4780.57 1627
4781.22 1644
4781.87 1629
4782.53 1665
4783.18 1583
4783.83 1619
4784.48 1662
4785.14 1640
4785.79 1546
4786.44 1571
4787.10 1585
4787.75 1658
4788.40 1571
4789.05 1628
4789.71 1591
4790.36 1617
4791.01 1584
4791.67 1682
4792.32 1586
4792.97 1662
4793.63 1727
4794.28 1698
4794.93 1628
4795.59 1569
4796.24 1569
4796.89 1539
4797.55 1565
4798.20 1634
4798.86 1636
4799.51 1659
4800.16 1643
4800.82 1645
4801.47 1656
4802.12 1645
4802.78 1596
4803.43 1610
4804.09 1750
4804.74 1636
4805.39 1605
4806.05 1648
4806.70 1561
4807.36 1612
4808.01 1601
4808.67 1597
4809.32 1584
4809.98 1561
4810.63 1574
4811.28 1669
4811.94 1714
4812.59 1703
4813.25 1665
4813.90 1634
4814.56 1631
4815.21 1672
4815.87 1777
4816.52 1752
4817.18 1740
4817.83 1820
4818.49 1836
4819.14 1882
4819.80 1883
4820.45 2020
4821.11 1967
4821.76 1988
4822.42 2046
4823.07 2001
4823.73 1994
4824.38 1938
4825.04 2024
4825.70 1979
4826.35 2070
4827.01 2144
4827.66 2080
4828.32 1973
4828.97 1993
4829.63 1947
4830.29 1925
4830.94 1923
4831.60 2022
4832.25 2119
4832.91 2027
4833.57 2076
4834.22 2111
4834.88 2320
4835.53 2422
4836.19 2476
4836.85 2519
4837.50 2758
4838.16 2698
4838.82 2758
4839.47 2824
4840.13 2757
4840.79 2618
4841.44 2552
4842.10 2472
4842.76 2416
4843.41 2219
4844.07 2193
4844.73 2180
4845.38 2166
4846.04 2115
4846.70 2177
4847.35 2218
4848.01 2222
4848.67 2198
4849.32 2363
4849.98 2560
4850.64 2648
4851.30 2764
4851.95 2895
4852.61 2741
4853.27 2590
4853.93 2587
4854.58 2529
4855.24 2382
4855.90 2283
4856.56 2366
4857.21 2291
4857.87 2426
4858.53 2497
4859.19 2630
4859.84 2648
4860.50 2584
4861.16 2611
4861.82 2563
4862.48 2532
4863.13 2471
4863.79 2471
4864.45 2301
4865.11 2391
4865.77 2428
4866.43 2349
4867.08 2473
4867.74 2412
4868.40 2444
4869.06 2510
4869.72 2396
4870.38 2331
4871.03 2354
4871.69 2261
4872.35 2193
4873.01 2301
4873.67 2256
4874.33 2199
4874.99 2196
4875.65 2171
4876.31 2103
4876.96 2155
4877.62 2144
4878.28 2165
4878.94 2125
4879.60 2101
4880.26 2041
4880.92 2056
4881.58 2035
4882.24 1967
4882.90 1919
4883.56 2028
4884.22 1914
4884.88 1881
4885.54 1878
4886.19 1841
4886.85 1820
4887.51 1820
4888.17 1849
4888.83 1932
4889.49 1893
4890.15 1969
4890.81 2046
4891.47 1982
4892.13 1993
4892.79 2079
4893.45 2049
4894.11 1964
4894.77 1951
4895.43 1950
4896.09 1864
4896.76 1856
4897.42 1874
4898.08 1783
4898.74 1755
4899.40 1824
4900.06 1890
4900.72 1989
4901.38 1942
4902.04 1984
4902.70 2002
4903.36 1874
4904.02 1872
4904.68 1801
4905.34 1796
4906.00 1774
4906.67 1750
4907.33 1699
4907.99 1759
4908.65 1706
4909.31 1628
4909.97 1659
4910.63 1681
4911.29 1720
4911.96 1771
4912.62 1716
4913.28 1671
4913.94 1690
4914.60 1626
4915.26 1652
4915.92 1694
4916.59 1714
4917.25 1655
4917.91 1586
4918.57 1591
4919.23 1594
4919.90 1575
4920.56 1494
4921.22 1503
4921.88 1564
4922.54 1499
4923.21 1563
4923.87 1605
4924.53 1539
4925.19 1486
4925.85 1548
4926.52 1593
4927.18 1575
4927.84 1531
4928.50 1530
4929.17 1581
4929.83 1634
4930.49 1579
4931.15 1566
4931.82 1569
4932.48 1583
4933.14 1614
4933.81 1598
4934.47 1652
4935.13 1632
4935.79 1565
4936.46 1602
4937.12 1625
4937.78 1698
4938.45 1661
4939.11 1619
4939.77 1621
4940.44 1683
4941.10 1636
4941.76 1719
4942.43 1682
4943.09 1689
4943.75 1733
4944.42 1757
4945.08 1802
4945.74 1784
4946.41 1749
4947.07 1724
4947.74 1605
4948.40 1659
4949.06 1701
4949.73 1599
4950.39 1679
4951.05 1631
4951.72 1598
4952.38 1621
4953.05 1599
4953.71 1517
4954.38 1512
4955.04 1518
4955.70 1523
4956.37 1545
4957.03 1553
4957.70 1601
4958.36 1633
4959.03 1579
4959.69 1556
4960.36 1582
4961.02 1607
4961.68 1649
4962.35 1606
4963.01 1670
4963.68 1684
4964.34 1835
4965.01 1901
4965.67 1903
4966.34 1972
4967.00 1963
4967.67 1986
4968.33 1951
4969.00 1871
4969.66 1802
4970.33 1770
4971.00 1791
4971.66 1763
4972.33 1781
4972.99 1722
4973.66 1758
4974.32 1837
4974.99 1875
4975.65 1791
4976.32 1786
4976.99 1779
4977.65 1825
4978.32 1754
4978.98 1864
4979.65 1900
4980.31 1917
4980.98 1971
4981.65 1975
4982.31 1907
4982.98 1873
4983.64 1945
4984.31 1918
4984.98 1964
4985.64 2141
4986.31 2346
4986.98 2775
4987.64 3140
4988.31 3617
4988.98 4161
4989.64 4596
4990.31 4957
4990.98 4900
4991.64 4720
4992.31 4474
4992.98 4128
4993.64 3708
4994.31 3253
4994.98 2806
4995.64 2416
4996.31 2191
4996.98 2042
4997.64 1928
4998.31 1831
4998.98 1841
4999.65 1683
5000.31 1727
5000.98 1743
5001.65 1704
5002.32 1777
5002.98 1743
5003.65 1691
5004.32 1624
5004.99 1724
5005.65 1698
5006.32 1717
5006.99 1660
5007.66 1700
5008.32 1755
5008.99 1734
5009.66 1666
5010.33 1712
5011.00 1730
5011.66 1727
5012.33 1680
5013.00 1762
5013.67 1797
5014.34 1737
5015.01 1660
5015.67 1807
5016.34 1819
5017.01 1973
5017.68 2024
5018.35 2056
5019.02 2062
5019.68 2146
5020.35 2239
5021.02 2423
5021.69 2685
5022.36 2838
5023.03 2910
5023.70 3106
5024.37 3179
5025.03 3142
5025.70 3059
5026.37 2908
5027.04 2867
5027.71 2850
5028.38 2669
5029.05 2582
5029.72 2358
5030.39 2293
5031.06 2218
5031.73 2101
5032.40 2078
5033.07 2015
5033.73 1940
5034.40 2006
5035.07 1919
5035.74 1848
5036.41 1945
5037.08 1904
5037.75 1806
5038.42 1871
5039.09 1817
5039.76 1856
5040.43 1849
5041.10 1866
5041.77 1974
5042.44 2105
5043.11 2229
5043.78 2307
5044.45 2344
5045.12 2478
5045.79 2443
5046.46 2345
5047.13 2332
5047.81 2295
5048.48 2109
5049.15 2092
5049.82 1933
5050.49 1855
5051.16 1786
5051.83 1709
5052.50 1689
5053.17 1722
5053.84 1650
5054.51 1647
5055.18 1683
5055.85 1664
5056.53 1666
5057.20 1707
5057.87 1706
5058.54 1790
5059.21 1839
5059.88 1864
5060.55 1886
5061.22 1935
5061.89 1896
5062.57 1956
5063.24 1905
5063.91 1891
5064.58 1854
5065.25 1816
5065.92 1753
5066.60 1754
5067.27 1803
5067.94 1738
5068.61 1634
5069.28 1626
5069.96 1642
5070.63 1738
5071.30 1613
5071.97 1712
5072.64 1659
5073.32 1681
5073.99 1677
5074.66 1646
5075.33 1607
5076.00 1612
5076.68 1622
5077.35 1609
5078.02 1652
5078.69 1730
5079.37 1693
5080.04 1734
5080.71 1787
5081.38 1803
5082.06 1823
5082.73 1877
5083.40 1785
5084.08 1734
5084.75 1805
5085.42 1764
5086.09 1639
5086.77 1625
5087.44 1633
5088.11 1654
5088.79 1659
5089.46 1745
5090.13 1741
5090.81 1803
5091.48 1706
5092.15 1812
5092.83 1843
5093.50 1853
5094.17 1850
5094.85 1783
5095.52 1771
5096.19 1698
5096.87 1691
5097.54 1754
5098.22 1683
5098.89 1606
5099.56 1603
5100.24 1668
5100.91 1701
5101.59 1694
5102.26 1705
5102.93 1680
5103.61 1668
5104.28 1759
5104.96 1747
5105.63 1683
5106.31 1731
5106.98 1624
5107.65 1725
5108.33 1613
5109.00 1592
5109.68 1652
5110.35 1612
5111.03 1586
5111.70 1656
5112.38 1654
5113.05 1616
5113.73 1627
5114.40 1569
5115.08 1557
5115.75 1582
5116.43 1601
5117.10 1558
5117.78 1643
5118.45 1630
5119.13 1671
5119.80 1578
5120.48 1652
5121.15 1700
5121.83 1686
5122.50 1653
5123.18 1601
5123.85 1566
5124.53 1615
5125.20 1611
5125.88 1574
5126.56 1546
5127.23 1488
5127.91 1552
5128.58 1477
5129.26 1554
5129.93 1532
5130.61 1535
5131.29 1552
5131.96 1504
5132.64 1455
5133.31 1546
5133.99 1644
5134.67 1531
5135.34 1550
5136.02 1552
5136.70 1637
5137.37 1608
5138.05 1727
5138.73 1640
5139.40 1720
5140.08 1815
5140.75 1748
5141.43 1758
5142.11 1769
5142.78 1672
5143.46 1633
5144.14 1521
5144.82 1528
5145.49 1505
5146.17 1458
5146.85 1475
5147.52 1451
5148.20 1477
5148.88 1508
5149.55 1497
5150.23 1497
5150.91 1483
5151.59 1515
5152.26 1473
5152.94 1546
5153.62 1495
5154.30 1494
5154.97 1518
5155.65 1474
5156.33 1443
5157.01 1502
5157.68 1483
5158.36 1493
5159.04 1436
5159.72 1490
5160.40 1425
5161.07 1407
5161.75 1385
5162.43 1376
5163.11 1345
5163.79 1371
5164.46 1361
5165.14 1455
5165.82 1474
5166.50 1462
5167.18 1501
5167.86 1450
5168.53 1500
5169.21 1403
5169.89 1469
5170.57 1500
5171.25 1445
5171.93 1449
5172.61 1413
5173.28 1433
5173.96 1361
5174.64 1368
5175.32 1376
5176.00 1408
5176.68 1397
5177.36 1389
5178.04 1426
5178.72 1428
5179.39 1376
5180.07 1442
5180.75 1483
5181.43 1414
5182.11 1400
5182.79 1489
5183.47 1509
5184.15 1426
5184.83 1433
5185.51 1434
5186.19 1384
5186.87 1358
5187.55 1418
5188.23 1363
5188.91 1348
5189.59 1373
5190.27 1399
5190.95 1378
5191.63 1350
5192.31 1368
5192.99 1358
5193.67 1378
5194.35 1415
5195.03 1444
5195.71 1402
5196.39 1406
5197.07 1419
5197.75 1391
5198.43 1368
5199.11 1405
5199.79 1338
5200.47 1352
5201.15 1408
5201.83 1348
5202.51 1397
5203.19 1467
5203.87 1435
5204.55 1475
5205.24 1444
5205.92 1430
5206.60 1447
5207.28 1495
5207.96 1510
5208.64 1438
5209.32 1424
5210.00 1476
5210.68 1510
5211.36 1482
5212.05 1540
5212.73 1556
5213.41 1539
5214.09 1589
5214.77 1571
5215.45 1596
5216.13 1509
5216.82 1468
5217.50 1544
5218.18 1504
5218.86 1459
5219.54 1525
5220.22 1568
5220.91 1627
5221.59 1541
5222.27 1471
5222.95 1532
5223.63 1624
5224.32 1494
5225.00 1543
5225.68 1506
5226.36 1466
5227.05 1435
5227.73 1448
5228.41 1501
5229.09 1398
5229.77 1486
5230.46 1454
5231.14 1390
5231.82 1397
5232.50 1428
5233.19 1501
5233.87 1477
5234.55 1497
5235.24 1525
5235.92 1519
5236.60 1453
5237.28 1480
5237.97 1539
5238.65 1621
5239.33 1652
5240.02 1659
5240.70 1675
5241.38 1649
5242.07 1532
5242.75 1603
5243.43 1546
5244.12 1501
5244.80 1518
5245.48 1475
5246.17 1540
5246.85 1452
5247.53 1440
5248.22 1481
5248.90 1534
5249.58 1462
5250.27 1473
5250.95 1566
5251.64 1518
5252.32 1450
5253.00 1479
5253.69 1533
5254.37 1552
5255.06 1484
5255.74 1470
5256.42 1437
5257.11 1435
5257.79 1428
5258.48 1454
5259.16 1501
5259.85 1455
5260.53 1498
5261.21 1559
5261.90 1524
5262.58 1531
5263.27 1592
5263.95 1621
5264.64 1637
5265.32 1589
5266.01 1617
5266.69 1673
5267.38 1599
5268.06 1598
5268.75 1571
5269.43 1576
5270.12 1597
5270.80 1583
5271.49 1627
5272.17 1570
5272.86 1565
5273.54 1460
5274.23 1509
5274.91 1624
5275.60 1527
5276.28 1551
5276.97 1599
5277.66 1550
5278.34 1608
5279.03 1669
5279.71 1826
5280.40 1737
5281.08 1817
5281.77 1866
5282.46 1965
5283.14 1957
5283.83 2007
5284.51 2016
5285.20 1933
5285.89 1838
5286.57 1778
5287.26 1825
5287.94 1767
5288.63 1670
5289.32 1659
5290.00 1638
5290.69 1641
5291.38 1635
5292.06 1736
5292.75 1713
5293.44 1656
5294.12 1653
5294.81 1747
5295.50 1737
5296.18 1665
5296.87 1815
5297.56 1887
5298.24 1984
5298.93 2136
5299.62 2338
5300.30 2634
5300.99 2804
5301.68 2995
5302.37 3317
5303.05 3430
5303.74 3404
5304.43 3158
5305.11 2899
5305.80 2741
5306.49 2509
5307.18 2241
5307.86 2039
5308.55 1959
5309.24 1899
5309.93 1791
5310.61 1719
5311.30 1662
5311.99 1687
5312.68 1743
5313.37 1662
5314.05 1618
5314.74 1643
5315.43 1654
5316.12 1563
5316.81 1599
5317.49 1617
5318.18 1555
5318.87 1556
5319.56 1685
5320.25 1773
5320.94 1657
5321.62 1656
5322.31 1775
5323.00 1818
5323.69 1715
5324.38 1615
5325.07 1677
5325.76 1700
5326.44 1598
5327.13 1682
5327.82 1697
5328.51 1736
5329.20 1758
5329.89 1779
5330.58 1800
5331.27 1735
5331.96 1865
5332.64 1888
5333.33 1856
5334.02 1855
5334.71 1889
5335.40 1873
5336.09 1960
5336.78 1914
5337.47 2016
5338.16 1977
5338.85 2030
5339.54 2206
5340.23 2103
5340.92 1981
5341.61 1941
5342.30 1974
5342.99 2086
5343.68 2053
5344.37 1991
5345.06 2119
5345.75 2160
5346.44 2286
5347.13 2330
5347.82 2464
5348.51 2701
5349.20 3019
5349.89 3339
5350.58 3682
5351.27 4088
5351.96 4417
5352.65 4526
5353.34 4355
5354.03 4442
5354.72 3935
5355.41 3618
5356.10 3172
5356.79 2821
5357.48 2520
5358.17 2245
5358.86 2168
5359.56 2031
5360.25 1877
5360.94 1732
5361.63 1804
5362.32 1823
5363.01 1686
5363.70 1709
5364.39 1686
5365.08 1662
5365.77 1655
5366.47 1639
5367.16 1667
5367.85 1683
5368.54 1609
5369.23 1608
5369.92 1652
5370.61 1593
5371.31 1560
5372.00 1515
5372.69 1514
5373.38 1555
5374.07 1611
5374.77 1612
5375.46 1604
5376.15 1721
5376.84 1678
5377.53 1694
5378.22 1647
5378.92 1636
5379.61 1728
5380.30 1734
5380.99 1717
5381.69 1689
5382.38 1742
5383.07 1624
5383.76 1641
5384.46 1633
5385.15 1636
5385.84 1677
5386.53 1655
5387.23 1676
5387.92 1786
5388.61 1863
5389.30 1915
5390.00 1970
5390.69 2033
5391.38 2004
5392.08 1954
5392.77 1916
5393.46 1844
5394.15 1808
5394.85 1803
5395.54 1743
5396.23 1712
5396.93 1684
5397.62 1683
5398.31 1556
5399.01 1538
5399.70 1574
5400.39 1526
5401.09 1552
5401.78 1566
5402.48 1561
5403.17 1594
5403.86 1552
5404.56 1522
5405.25 1551
5405.94 1536
5406.64 1560
5407.33 1547
5408.03 1553
5408.72 1579
5409.41 1615
5410.11 1581
5410.80 1570
5411.50 1594
5412.19 1543
5412.88 1541
5413.58 1559
5414.27 1551
5414.97 1612
5415.66 1502
5416.36 1580
5417.05 1459
5417.75 1481
5418.44 1572
5419.14 1509
5419.83 1453
5420.52 1443
5421.22 1494
5421.91 1546
5422.61 1624
5423.30 1548
5424.00 1571
5424.69 1568
5425.39 1492
5426.08 1620
5426.78 1560
5427.48 1452
5428.17 1561
5428.87 1665
5429.56 1609
5430.26 1596
5430.95 1587
5431.65 1604
5432.34 1588
5433.04 1482
5433.73 1515
5434.43 1556
5435.13 1545
5435.82 1507
5436.52 1551
5437.21 1539
5437.91 1600
5438.60 1648
5439.30 1672
5440.00 1702
5440.69 1792
5441.39 1683
5442.09 1682
5442.78 1616
5443.48 1629
5444.17 1593
5444.87 1639
5445.57 1676
5446.26 1724
5446.96 1790
5447.66 1855
5448.35 1957
5449.05 1977
5449.75 1925
5450.44 1861
5451.14 1833
5451.84 1879
5452.53 1820
5453.23 1748
5453.93 1767
5454.62 1772
5455.32 1745
5456.02 1669
5456.71 1640
5457.41 1654
5458.11 1604
5458.81 1585
5459.50 1652
5460.20 1608
5460.90 1688
5461.60 1692
5462.29 1670
5462.99 1726
5463.69 1789
5464.39 1800
5465.08 1908
5465.78 1849
5466.48 1874
5467.18 1870
5467.87 1911
5468.57 1871
5469.27 1839
5469.97 1867
5470.67 1815
5471.36 1784
5472.06 1912
5472.76 1938
5473.46 1836
5474.16 1928
5474.85 1836
5475.55 1859
5476.25 1928
5476.95 1899
5477.65 1863
5478.35 1875
5479.05 1977
5479.74 2030
5480.44 2008
5481.14 2112
5481.84 2221
5482.54 2265
5483.24 2194
5483.94 2163
5484.63 2146
5485.33 2093
5486.03 2038
5486.73 1925
5487.43 1963
5488.13 1989
5488.83 1901
5489.53 1997
5490.23 2018
5490.93 2026
5491.63 1981
5492.33 2094
5493.02 2119
5493.72 2019
5494.42 2045
5495.12 2109
5495.82 2164
5496.52 2151
5497.22 2148
5497.92 2154
5498.62 2183
5499.32 2277
5500.02 2401
5500.72 2634
5501.42 2883
5502.12 3183
5502.82 3289
5503.52 3280
5504.22 3065
5504.92 3013
5505.62 2823
5506.32 2823
5507.02 2663
5507.72 2628
5508.42 2561
5509.12 2425
5509.82 2388
5510.52 2326
5511.23 2365
5511.93 2348
5512.63 2513
5513.33 2720
5514.03 2830
5514.73 3028
5515.43 3135
5516.13 3060
5516.83 2920
5517.53 2940
5518.23 2865
5518.93 2654
5519.64 2502
5520.34 2439
5521.04 2386
5521.74 2327
5522.44 2291
5523.14 2183
5523.84 2117
5524.54 2103
5525.25 2047
5525.95 2047
5526.65 1924
5527.35 1885
5528.05 1828
5528.75 1836
5529.46 1763
5530.16 1745
5530.86 1813
5531.56 1842
5532.26 1816
5532.96 1842
5533.67 1908
5534.37 1988
5535.07 2014
5535.77 2083
5536.48 2033
5537.18 2083
5537.88 2014
5538.58 1979
5539.28 1844
5539.99 1847
5540.69 1841
5541.39 1808
5542.09 1806
5542.80 1739
5543.50 1779
5544.20 1702
5544.90 1848
5545.61 1898
5546.31 1933
5547.01 1906
5547.72 2007
5548.42 2005
5549.12 2053
5549.83 2051
5550.53 1989
5551.23 2063
5551.93 2036
5552.64 2003
5553.34 2047
5554.04 1914
5554.75 1794
5555.45 1819
5556.15 1688
5556.86 1707
5557.56 1669
5558.26 1631
5558.97 1768
5559.67 1810
5560.38 1754
5561.08 1802
5561.78 1830
5562.49 1809
5563.19 1697
5563.89 1817
5564.60 1844
5565.30 1783
5566.01 1690
5566.71 1718
5567.41 1743
5568.12 1649
5568.82 1709
5569.53 1657
5570.23 1744
5570.94 1711
5571.64 1624
5572.35 1668
5573.05 1652
5573.75 1634
5574.46 1629
5575.16 1669
5575.87 1644
5576.57 1705
5577.28 1805
5577.98 1827
5578.69 1811
5579.39 1770
5580.10 1750
5580.80 1756
5581.51 1690
5582.21 1628
5582.92 1570
5583.62 1562
5584.33 1560
5585.03 1551
5585.74 1607
5586.44 1607
5587.15 1640
5587.85 1582
5588.56 1628
5589.27 1592
5589.97 1686
5590.68 1662
5591.38 1684
5592.09 1718
5592.79 1735
5593.50 1639
5594.21 1635
5594.91 1628
5595.62 1607
5596.32 1633
5597.03 1576
5597.73 1456
5598.44 1450
5599.15 1511
5599.85 1488
5600.56 1586
5601.27 1590
5601.97 1561
5602.68 1515
5603.38 1520
5604.09 1581
5604.80 1482
5605.50 1491
5606.21 1512
5606.92 1496
5607.62 1466
5608.33 1529
5609.04 1462
5609.74 1461
5610.45 1427
5611.16 1416
5611.87 1490
5612.57 1456
5613.28 1439
5613.99 1493
5614.69 1502
5615.40 1441
5616.11 1464
5616.81 1447
5617.52 1476
5618.23 1509
5618.94 1493
5619.64 1451
5620.35 1460
5621.06 1421
5621.77 1466
5622.47 1447
5623.18 1438
5623.89 1478
5624.60 1446
5625.31 1417
5626.01 1421
5626.72 1456
5627.43 1483
5628.14 1436
5628.85 1464
5629.55 1525
5630.26 1497
5630.97 1576
5631.68 1573
5632.39 1576
5633.09 1631
5633.80 1702
5634.51 1663
5635.22 1686
5635.93 1588
5636.64 1523
5637.34 1580
5638.05 1554
5638.76 1537
5639.47 1500
5640.18 1453
5640.89 1503
5641.60 1508
5642.31 1493
5643.01 1539
5643.72 1544
5644.43 1526
5645.14 1435
5645.85 1477
5646.56 1526
5647.27 1489
5647.98 1516
5648.69 1594
5649.40 1589
5650.11 1552
5650.82 1591
5651.52 1512
5652.23 1539
5652.94 1551
5653.65 1517
5654.36 1501
5655.07 1584
5655.78 1502
5656.49 1522
5657.20 1651
5657.91 1691
5658.62 1695
5659.33 1698
5660.04 1800
5660.75 1758
5661.46 1762
5662.17 1712
5662.88 1734
5663.59 1641
5664.30 1641
5665.01 1696
5665.72 1653
5666.43 1603
5667.14 1668
5667.85 1699
5668.56 1687
5669.28 1644
5669.99 1691
5670.70 1714
5671.41 1672
5672.12 1665
5672.83 1712
5673.54 1659
5674.25 1686
5674.96 1603
5675.67 1606
5676.38 1577
5677.09 1646
5677.81 1619
5678.52 1530
5679.23 1519
5679.94 1528
5680.65 1571
5681.36 1554
5682.07 1495
5682.78 1541
5683.50 1571
5684.21 1540
5684.92 1579
5685.63 1659
5686.34 1599
5687.05 1605
5687.77 1532
5688.48 1601
5689.19 1613
5689.90 1650
5690.61 1625
5691.32 1621
5692.04 1676
5692.75 1644
5693.46 1710
5694.17 1706
5694.88 1663
5695.60 1661
5696.31 1649
5697.02 1586
5697.73 1525
5698.45 1540
5699.16 1647
5699.87 1544
5700.58 1599
5701.30 1563
5702.01 1561
5702.72 1614
5703.43 1572
5704.15 1573
5704.86 1599
5705.57 1651
5706.29 1622
5707.00 1544
5707.71 1564
5708.42 1618
5709.14 1637
5709.85 1601
5710.56 1613
5711.28 1579
5711.99 1594
5712.70 1545
5713.42 1559
5714.13 1568
5714.84 1601
5715.56 1593
5716.27 1616
5716.98 1642
5717.70 1656
5718.41 1643
5719.12 1678
5719.84 1679
5720.55 1743
5721.27 1693
5721.98 1711
5722.69 1729
5723.41 1706
5724.12 1789
5724.84 1912
5725.55 1877
5726.26 2004
5726.98 2049
5727.69 2332
5728.41 2407
5729.12 2484
5729.83 2632
5730.55 2599
5731.26 2500
5731.98 2538
5732.69 2363
5733.41 2202
5734.12 2139
5734.84 2070
5735.55 1992
5736.27 2038
5736.98 2041
5737.70 1885
5738.41 1897
5739.13 1873
5739.84 1835
5740.55 1898
5741.27 1889
5741.99 1858
5742.70 1956
5743.42 2022
5744.13 1912
5744.85 1959
5745.56 1993
5746.28 2069
5746.99 2060
5747.71 2135
5748.42 2147
5749.14 2133
5749.85 2120
5750.57 2001
5751.29 2087
5752.00 2196
5752.72 2145
5753.43 2176
5754.15 2391
5754.86 2474
5755.58 2378
5756.30 2387
5757.01 2426
5757.73 2451
5758.44 2541
5759.16 2439
5759.88 2450
5760.59 2538
5761.31 2669
5762.03 2733
5762.74 2854
5763.46 2963
5764.18 3233
5764.89 3352
5765.61 3439
5766.32 3551
5767.04 3499
5767.76 3503
5768.47 3308
5769.19 3099
5769.91 2993
5770.63 2938
5771.34 2683
5772.06 2645
5772.78 2671
5773.49 2648
5774.21 2509
5774.93 2492
5775.64 2557
5776.36 2488
5777.08 2560
5777.80 2569
5778.51 2710
5779.23 2767
5779.95 2785
5780.67 2807
5781.38 2762
5782.10 2911
5782.82 2939
5783.54 2956
5784.25 2877
5784.97 2868
5785.69 2937
5786.41 2964
5787.13 3003
5787.84 3177
5788.56 3120
5789.28 3145
5790.00 3313
5790.72 3346
5791.43 3248
5792.15 3417
5792.87 3421
5793.59 3668
5794.31 3865
5795.03 4066
5795.74 4187
5796.46 4275
5797.18 4328
5797.90 4472
5798.62 4606
5799.34 4921
5800.06 5576
5800.77 6580
5801.49 8073
5802.21 9826
5802.93 12064
5803.65 14438
5804.37 16028
5805.09 16526
5805.81 15687
5806.53 13495
5807.25 11655
5807.96 9437
5808.68 7774
5809.40 6682
5810.12 5892
5810.84 5475
5811.56 5089
5812.28 5086
5813.00 4938
5813.72 4936
5814.44 4799
5815.16 4877
5815.88 5027
5816.60 5144
5817.32 5216
5818.04 5459
5818.76 5486
5819.48 5518
5820.20 5303
5820.92 5157
5821.64 4998
5822.36 5063
5823.08 4981
5823.80 4718
5824.52 4563
5825.24 4447
5825.96 4147
5826.68 3979
5827.40 3837
5828.12 3607
5828.84 3470
5829.56 3369
5830.28 3285
5831.00 3187
5831.72 3252
5832.44 3241
5833.16 3130
5833.88 3034
5834.61 3113
5835.33 3020
5836.05 2978
5836.77 2890
5837.49 2975
5838.21 2955
5838.93 2878
5839.65 2899
5840.37 2845
5841.10 2874
5841.82 2894
5842.54 2903
5843.26 2878
5843.98 2798
5844.70 2755
5845.42 2758
5846.15 2732
5846.87 2674
5847.59 2654
5848.31 2624
5849.03 2569
5849.75 2585
5850.48 2548
5851.20 2528
5851.92 2443
5852.64 2500
5853.36 2503
5854.09 2428
5854.81 2441
5855.53 2405
5856.25 2451
5856.97 2487
5857.70 2426
5858.42 2470
5859.14 2377
5859.86 2364
5860.59 2430
5861.31 2477
5862.03 2450
5862.75 2414
5863.48 2305
5864.20 2332
5864.92 2293
5865.64 2336
5866.37 2222
5867.09 2204
5867.81 2171
5868.54 2117
5869.26 2199
5869.98 2163
5870.70 2125
5871.43 2117
5872.15 2129
5872.87 2115
5873.60 2145
5874.32 2185
5875.04 2222
5875.77 2219
5876.49 2254
5877.21 2222
5877.94 2246
5878.66 2266
5879.38 2224
5880.11 2265
5880.83 2180
5881.56 2171
5882.28 2146
5883.00 2110
5883.73 2058
5884.45 2032
5885.18 1934
5885.90 2072
5886.62 2063
5887.35 2044
5888.07 2036
5888.80 2121
5889.52 2123
5890.24 2144
5890.97 2153
5891.69 2016
5892.42 1992
5893.14 1991
5893.87 1937
5894.59 1888
5895.32 1965
5896.04 1927
5896.76 1992
5897.49 2007
5898.21 1969
5898.94 1948
5899.66 1940
5900.39 1949
5901.11 2027
5901.84 2003
5902.56 2013
5903.29 1920
5904.01 1977
5904.74 1979
5905.46 2011
5906.19 1963
5906.91 2026
5907.64 1981
5908.37 1994
5909.09 1998
5909.82 1960
5910.54 1992
5911.27 1854
5911.99 1926
5912.72 1936
5913.44 1948
5914.17 1958
5914.90 1960
5915.62 1979
5916.35 1942
5917.07 1913
5917.80 1913
5918.53 1906
5919.25 1887
5919.98 1938
5920.70 1984
5921.43 1940
5922.16 1937
5922.88 1990
5923.61 1928
5924.34 1968
5925.06 2001
5925.79 2040
5926.51 2035
5927.24 2071
5927.97 2085
5928.69 1976
5929.42 2129
5930.15 2048
5930.87 2095
5931.60 2137
5932.33 2116
5933.05 2222
5933.78 2235
5934.51 2214
5935.24 2327
5935.96 2486
5936.69 2547
5937.42 2682
5938.14 2759
5938.87 2848
5939.60 2825
5940.33 2789
5941.05 2678
5941.78 2711
5942.51 2617
5943.24 2576
5943.96 2471
5944.69 2403
5945.42 2339
5946.15 2340
5946.87 2435
5947.60 2480
5948.33 2498
5949.06 2485
5949.79 2501
5950.51 2570
5951.24 2432
5951.97 2506
5952.70 2616
5953.43 2757
5954.15 2795
5954.88 2772
5955.61 2756
5956.34 2893
5957.07 2841
5957.80 2769
5958.52 2812
5959.25 2881
5959.98 2947
5960.71 2829
5961.44 2820
5962.17 2948
5962.90 2954
5963.62 2847
5964.35 2867
5965.08 2965
5965.81 3029
5966.54 3099
5967.27 3190
5968.00 3301
5968.73 3439
5969.46 3544
5970.19 3588
5970.92 3701
5971.64 3558
5972.37 3753
5973.10 3624
5973.83 3602
5974.56 3637
5975.29 3553
5976.02 3570
5976.75 3520
5977.48 3527
5978.21 3534
5978.94 3498
5979.67 3524
5980.40 3709
5981.13 3690
5981.86 3697
5982.59 3891
5983.32 3934
5984.05 3965
5984.78 4080
5985.51 4178
5986.24 4093
5986.97 4247
5987.70 4327
5988.43 4126
5989.16 4047
5989.89 4035
5990.62 4040
5991.35 4004
5992.08 4003
5992.81 4050
5993.54 4058
5994.27 4156
5995.00 4119
5995.73 4202
5996.47 4416
5997.20 4522
5997.93 4694
5998.66 4753
5999.39 4803
6000.12 4812
6000.85 4685
6001.58 4610
6002.31 4532
6003.04 4633
6003.78 4486
6004.51 4384
6005.24 4344
6005.97 4188
6006.70 4157
6007.43 4203
6008.16 4335
6008.90 4503
6009.63 4698
6010.36 5162
6011.09 5991
6011.82 6866
6012.55 8087
6013.29 9411
6014.02 10929
6014.75 12050
6015.48 12747
6016.21 12793
6016.95 12590
6017.68 11863
6018.41 10601
6019.14 9256
6019.87 8079
6020.61 7008
6021.34 6130
6022.07 5256
6022.80 4733
6023.54 4235
6024.27 3821
6025.00 3689
6025.73 3443
6026.47 3244
6027.20 3255
6027.93 3107
6028.66 3129
6029.40 3093
6030.13 3025
6030.86 2879
6031.60 2891
6032.33 2819
6033.06 2776
6033.79 2851
6034.53 2734
6035.26 2702
6035.99 2677
6036.73 2678
6037.46 2717
6038.19 2738
6038.93 2662
6039.66 2742
6040.39 2895
6041.13 2919
6041.86 2870
6042.59 2899
6043.33 3019
6044.06 2985
6044.80 3106
6045.53 3110
6046.26 3103
6047.00 3058
6047.73 3080
6048.46 3158
6049.20 3213
6049.93 3335
6050.67 3379
6051.40 3587
6052.13 3577
6052.87 3658
6053.60 3837
6054.34 4006
6055.07 4034
6055.81 3978
6056.54 3760
6057.28 3758
6058.01 3554
6058.74 3428
6059.48 3483
6060.21 3368
6060.95 3391
6061.68 3374
6062.42 3306
6063.15 3210
6063.89 3188
6064.62 3104
6065.36 3123
6066.09 3065
6066.83 3116
6067.56 3113
6068.30 3025
6069.03 3020
6069.77 3047
6070.50 3097
6071.24 3056
6071.97 3064
6072.71 3021
6073.44 2998
6074.18 2954
6074.92 2836
6075.65 2767
6076.39 2698
6077.12 2694
6077.86 2740
6078.59 2699
6079.33 2699
6080.07 2713
6080.80 2699
6081.54 2695
6082.27 2667
6083.01 2658
6083.75 2687
6084.48 2524
6085.22 2587
6085.95 2508
6086.69 2447
6087.43 2457
6088.16 2377
6088.90 2302
6089.64 2374
6090.37 2380
6091.11 2430
6091.85 2368
6092.58 2475
6093.32 2468
6094.06 2394
6094.79 2431
6095.53 2411
6096.27 2370
6097.00 2319
6097.74 2277
6098.48 2285
6099.21 2276
6099.95 2204
6100.69 2301
6101.43 2257
6102.16 2267
6102.90 2212
6103.64 2156
6104.37 2112
6105.11 2158
6105.85 2235
6106.59 2139
6107.32 2175
6108.06 2244
6108.80 2217
6109.54 2287
6110.27 2256
6111.01 2245
6111.75 2200
6112.49 2291
6113.23 2327
6113.96 2287
6114.70 2261
6115.44 2308
6116.18 2282
6116.92 2283
6117.65 2218
6118.39 2190
6119.13 2234
6119.87 2207
6120.61 2212
6121.35 2232
6122.08 2307
6122.82 2284
6123.56 2290
6124.30 2353
6125.04 2321
6125.78 2226
6126.51 2330
6127.25 2350
6127.99 2368
6128.73 2389
6129.47 2418
6130.21 2453
6130.95 2396
6131.69 2316
6132.43 2430
6133.16 2362
6133.90 2351
6134.64 2474
6135.38 2407
6136.12 2486
6136.86 2546
6137.60 2539
6138.34 2525
6139.08 2499
6139.82 2483
6140.56 2541
6141.30 2590
6142.04 2533
6142.78 2564
6143.52 2697
6144.26 2547
6145.00 2642
6145.74 2558
6146.48 2493
6147.22 2500
6147.96 2617
6148.70 2642
6149.44 2574
6150.18 2643
6150.92 2735
6151.66 2715
6152.40 2756
6153.14 2648
6153.88 2683
6154.62 2707
6155.36 2595
6156.10 2714
6156.84 2700
6157.58 2734
6158.32 2846
6159.06 2713
6159.80 2782
6160.54 2835
6161.28 2859
6162.02 2917
6162.76 2911
6163.50 2995
6164.25 3159
6164.99 3347
6165.73 3442
6166.47 3582
6167.21 3675
6167.95 3893
6168.69 3969
6169.43 4027
6170.17 4042
6170.92 4015
6171.66 4063
6172.40 3975
6173.14 3901
6173.88 3703
6174.62 3733
6175.36 3665
6176.11 3552
6176.85 3563
6177.59 3623
6178.33 3742
6179.07 3652
6179.82 3676
6180.56 3591
6181.30 3539
6182.04 3682
6182.78 3640
6183.53 3621
6184.27 3735
6185.01 3819
6185.75 3904
6186.49 3867
6187.24 3900
6187.98 3869
6188.72 3860
6189.46 4121
6190.21 3977
6190.95 4159
6191.69 4119
6192.43 4413
6193.18 4421
6193.92 4603
6194.66 4563
6195.40 4668
6196.15 4681
6196.89 4811
6197.63 4709
6198.38 4595
6199.12 4667
6199.86 4667
6200.61 4707
6201.35 4664
6202.09 4678
6202.84 4735
6203.58 4823
6204.32 5172
6205.07 5646
6205.81 6206
6206.55 7280
6207.30 8824
6208.04 11080
6208.78 13656
6209.53 16147
6210.27 18423
6211.01 19666
6211.76 20038
6212.50 19086
6213.25 17601
6213.99 15839
6214.73 13679
6215.48 11423
6216.22 9382
6216.97 7834
6217.71 6632
6218.45 5597
6219.20 5035
6219.94 4734
6220.69 4151
6221.43 3946
6222.18 3667
6222.92 3602
6223.66 3502
6224.41 3568
6225.15 3473
6225.90 3388
6226.64 3342
6227.39 3209
6228.13 3192
6228.88 3034
6229.62 2957
6230.37 2723
6231.11 2571
6231.86 2524
6232.60 2556
6233.35 2538
6234.09 2572
6234.84 2553
6235.58 2596
6236.33 2664
6237.07 2772
6237.82 2803
6238.56 2736
6239.31 2677
6240.05 2855
6240.80 2755
6241.55 2845
6242.29 2915
6243.04 2800
6243.78 2885
6244.53 3015
6245.27 3111
6246.02 3221
6246.77 3408
6247.51 3684
6248.26 3772
6249.00 3972
6249.75 4080
6250.50 4057
6251.24 4144
6251.99 4008
6252.73 3992
6253.48 3827
6254.23 3758
6254.97 3657
6255.72 3535
6256.47 3438
6257.21 3386
6257.96 3305
6258.71 3242
6259.45 3238
6260.20 3180
6260.95 3228
6261.69 3196
6262.44 3140
6263.19 3139
6263.93 3151
6264.68 3137
6265.43 3191
6266.17 3220
6266.92 3183
6267.67 3209
6268.42 3203
6269.16 3170
6269.91 3158
6270.66 3111
6271.41 3198
6272.15 3287
6272.90 3316
6273.65 3415
6274.39 3478
6275.14 3631
6275.89 3810
6276.64 4023
6277.39 4114
6278.13 4183
6278.88 4220
6279.63 4367
6280.38 4412
6281.12 4210
6281.87 3940
6282.62 3751
6283.37 3561
6284.12 3338
6284.87 3124
6285.61 3096
6286.36 3114
6287.11 3064
6287.86 3095
6288.61 3131
6289.35 3127
6290.10 3295
6290.85 3470
6291.60 3622
6292.35 3680
6293.10 3557
6293.85 3530
6294.60 3472
6295.34 3387
6296.09 3262
6296.84 2969
6297.59 2789
6298.34 2821
6299.09 2560
6299.84 2477
6300.59 2531
6301.34 2535
6302.08 2569
6302.83 2467
6303.58 2484
6304.33 2586
6305.08 2709
6305.83 2603
6306.58 2559
6307.33 2546
6308.08 2455
6308.83 2522
6309.58 2442
6310.33 2421
6311.08 2385
6311.83 2440
6312.58 2424
6313.33 2373
6314.08 2368
6314.83 2469
6315.58 2528
6316.33 2548
6317.08 2539
6317.83 2583
6318.58 2690
6319.33 2732
6320.08 2741
6320.83 2675
6321.58 2585
6322.33 2550
6323.08 2363
6323.83 2338
6324.58 2303
6325.33 2226
6326.08 2181
6326.83 2143
6327.58 2159
6328.33 2287
6329.08 2228
6329.84 2264
6330.59 2190
6331.34 2263
6332.09 2283
6332.84 2318
6333.59 2162
6334.34 2219
6335.09 2110
6335.84 2033
6336.60 2166
6337.35 2135
6338.10 2092
6338.85 2078
6339.60 2103
6340.35 2088
6341.10 2119
6341.85 2188
6342.61 2218
6343.36 2163
6344.11 2167
6344.86 2138
6345.61 2106
6346.37 2114
6347.12 2141
6347.87 2097
6348.62 2044
6349.37 2004
6350.12 2177
6350.88 2167
6351.63 2188
6352.38 2279
6353.13 2296
6353.89 2351
6354.64 2415
6355.39 2356
6356.14 2462
6356.90 2435
6357.65 2376
6358.40 2237
6359.15 2243
6359.91 2301
6360.66 2222
6361.41 2144
6362.16 2110
6362.92 2119
6363.67 2035
6364.42 2052
6365.17 1989
6365.93 1974
6366.68 1926
6367.43 1930
6368.19 1954
6368.94 2006
6369.69 1907
6370.45 1978
6371.20 1981
6371.95 1937
6372.71 1942
6373.46 1938
6374.21 1908
6374.97 2007
6375.72 1862
6376.47 1837
6377.23 1887
6377.98 1942
6378.73 2046
6379.49 1915
6380.24 1949
6381.00 1943
6381.75 2007
6382.50 2046
6383.26 2020
6384.01 2032
6384.77 1999
6385.52 1883
6386.27 1927
6387.03 1897
6387.78 1891
6388.54 1854
6389.29 1808
6390.05 1717
6390.80 1732
6391.55 1754
6392.31 1757
6393.06 1770
6393.82 1786
6394.57 1818
6395.33 1756
6396.08 1782
6396.84 1794
6397.59 1773
6398.35 1839
6399.10 1832
6399.86 1811
6400.61 1786
6401.37 1735
6402.12 1764
6402.88 1752
6403.63 1745
6404.39 1790
6405.14 1759
6405.90 1727
6406.65 1666
6407.41 1686
6408.16 1760
6408.92 1891
6409.68 1839
6410.43 1845
6411.19 1890
6411.94 1830
6412.70 1858
6413.45 1871
6414.21 1959
6414.97 1916
6415.72 1846
6416.48 1860
6417.23 1806
6417.99 1848
6418.75 1868
6419.50 1889
6420.26 1878
6421.01 1862
6421.77 1797
6422.53 1839
6423.28 1847
6424.04 1858
6424.80 1859
6425.55 1949
6426.31 1937
6427.07 1902
6427.82 1859
6428.58 1844
6429.34 1773
6430.09 1770
6430.85 1921
6431.61 1901
6432.36 1869
6433.12 1862
6433.88 1934
6434.63 1903
6435.39 2017
6436.15 2004
6436.91 2001
6437.66 1999
6438.42 2039
6439.18 2123
6439.93 2137
6440.69 2195
6441.45 2088
6442.21 2161
6442.96 2107
6443.72 2102
6444.48 2132
6445.24 2032
6445.99 1969
6446.75 1987
6447.51 2017
6448.27 2022
6449.03 1987
6449.78 1999
6450.54 1952
6451.30 2035
6452.06 1953
6452.82 1953
6453.57 1956
6454.33 2081
6455.09 2021
6455.85 2032
6456.61 2066
6457.37 2072
6458.12 2061
6458.88 2133
6459.64 2103
6460.40 2041
6461.16 2129
6461.92 2164
6462.67 2188
6463.43 2210
6464.19 2211
6464.95 2206
6465.71 2190
6466.47 2181
6467.23 2180
6467.99 2241
6468.75 2206
6469.50 2300
6470.26 2349
6471.02 2360
6471.78 2401
6472.54 2440
6473.30 2382
6474.06 2443
6474.82 2423
6475.58 2441
6476.34 2546
6477.10 2514
6477.86 2502
6478.62 2537
6479.38 2587
6480.14 2559
6480.90 2594
6481.66 2586
6482.42 2598
6483.18 2700
6483.94 2721
6484.70 2691
6485.46 2776
6486.22 2874
6486.98 2897
6487.74 2925
6488.50 3012
6489.26 3051
6490.02 3078
6490.78 3177
6491.54 3071
6492.30 3248
6493.06 3258
6493.82 3292
6494.58 3411
6495.34 3554
6496.10 3655
6496.86 3630
6497.62 3656
6498.38 3754
6499.14 3711
6499.90 3628
6500.66 3675
6501.43 3703
6502.19 3742
6502.95 3694
6503.71 3673
6504.47 3705
6505.23 3787
6505.99 3863
6506.75 3965
6507.52 3970
6508.28 4048
6509.04 4267
6509.80 4390
6510.56 4603
6511.32 5024
6512.08 5519
6512.85 6146
6513.61 6419
6514.37 6817
6515.13 6852
6515.89 6672
6516.65 6470
6517.42 6201
6518.18 5935
6518.94 5621
6519.70 5356
6520.46 5309
6521.23 5210
6521.99 5062
6522.75 5045
6523.51 5127
6524.27 5221
6525.04 5380
6525.80 5730
6526.56 6156
6527.32 6679
6528.09 7247
6528.85 7635
6529.61 8154
6530.37 8338
6531.14 8286
6531.90 7935
6532.66 7644
6533.43 7586
6534.19 7691
6534.95 8089
6535.71 8951
6536.48 10047
6537.24 11081
6538.00 11967
6538.77 12571
6539.53 12501
6540.29 11755
6541.06 10586
6541.82 9437
6542.58 8312
6543.35 7200
6544.11 6378
6544.87 5616
6545.64 5177
6546.40 4688
6547.16 4386
6547.93 4079
6548.69 3897
6549.45 3760
6550.22 3846
6550.98 3893
6551.75 3722
6552.51 3833
6553.27 3848
6554.04 3746
6554.80 3722
6555.57 3687
6556.33 3658
6557.09 3687
6557.86 3593
6558.62 3525
6559.39 3527
6560.15 3656
6560.92 3690
6561.68 3662
6562.45 3799
6563.21 3849
6563.97 3907
6564.74 4040
6565.50 4118
6566.27 4167
6567.03 4293
6567.80 4311
6568.56 4272
6569.33 4281
6570.09 4368
6570.86 4256
6571.62 4326
6572.39 4388
6573.15 4588
6573.92 4709
6574.68 4926
6575.45 5152
6576.21 5207
6576.98 5225
6577.74 5344
6578.51 5278
6579.28 5100
6580.04 5034
6580.81 4967
6581.57 4849
6582.34 4769
6583.10 4598
6583.87 4527
6584.64 4519
6585.40 4558
6586.17 4501
6586.93 4566
6587.70 4566
6588.47 4571
6589.23 4590
6590.00 4679
6590.76 4882
6591.53 5013
6592.30 5208
6593.06 5748
6593.83 6267
6594.59 6665
6595.36 7062
6596.13 7537
6596.89 7895
6597.66 8077
6598.43 7761
6599.19 7422
6599.96 7119
6600.73 6681
6601.49 6229
6602.26 5736
6603.03 5446
6603.79 5145
6604.56 5012
6605.33 4729
6606.10 4588
6606.86 4482
6607.63 4328
6608.40 4439
6609.16 4345
6609.93 4328
6610.70 4402
6611.47 4398
6612.23 4540
6613.00 4570
6613.77 4538
6614.54 4479
6615.30 4355
6616.07 4338
6616.84 4369
6617.61 4332
6618.37 4287
6619.14 4325
6619.91 4284
6620.68 4371
6621.45 4290
6622.21 4378
6622.98 4447
6623.75 4238
6624.52 4333
6625.29 4309
6626.05 4297
6626.82 4175
6627.59 4117
6628.36 4086
6629.13 4258
6629.90 4347
6630.66 4493
6631.43 4749
6632.20 5277
6632.97 5964
6633.74 6985
6634.51 7808
6635.28 9205
6636.05 10054
6636.81 10685
6637.58 10873
6638.35 10380
6639.12 9792
6639.89 8811
6640.66 7900
6641.43 6904
6642.20 6019
6642.97 5157
6643.74 4712
6644.50 4384
6645.27 3996
6646.04 3747
6646.81 3639
6647.58 3550
6648.35 3424
6649.12 3403
6649.89 3380
6650.66 3355
6651.43 3234
6652.20 3251
6652.97 3213
6653.74 3091
6654.51 3082
6655.28 3071
6656.05 3153
6656.82 3067
6657.59 2985
6658.36 2943
6659.13 2993
6659.90 3009
6660.67 3022
6661.44 2949
6662.21 2954
6662.98 3060
6663.75 2952
6664.52 2969
6665.29 3001
6666.06 3001
6666.83 3011
6667.60 2992
6668.37 2950
6669.14 2932
6669.92 2974
6670.69 2945
6671.46 3138
6672.23 3216
6673.00 3354
6673.77 3424
6674.54 3534
6675.31 3462
6676.08 3429
6676.85 3384
6677.63 3323
6678.40 3239
6679.17 3114
6679.94 3167
6680.71 3021
6681.48 3089
6682.25 3037
6683.03 3132
6683.80 3133
6684.57 3190
6685.34 3314
6686.11 3433
6686.88 3560
6687.66 3490
6688.43 3648
6689.20 3709
6689.97 3539
6690.74 3437
6691.51 3451
6692.29 3187
6693.06 3115
6693.83 3055
6694.60 2933
6695.38 2807
6696.15 2753
6696.92 2862
6697.69 2822
6698.46 2737
6699.24 2823
6700.01 2788
6700.78 2780
6701.55 2754
6702.33 2738
6703.10 2697
6703.87 2729
6704.65 2782
6705.42 2715
6706.19 2678
6706.96 2581
6707.74 2660
6708.51 2699
6709.28 2620
6710.06 2627
6710.83 2662
6711.60 2618
6712.38 2553
6713.15 2563
6713.92 2550
6714.69 2668
6715.47 2574
6716.24 2445
6717.02 2478
6717.79 2441
6718.56 2376
6719.34 2297
6720.11 2303
6720.88 2223
6721.66 2228
6722.43 2292
6723.20 2320
6723.98 2234
6724.75 2216
6725.53 2263
6726.30 2296
6727.07 2219
6727.85 2228
6728.62 2207
6729.40 2212
6730.17 2120
6730.95 2139
6731.72 2107
6732.49 2198
6733.27 2196
6734.04 2154
6734.82 2117
6735.59 2176
6736.37 2107
6737.14 2120
6737.92 2197
6738.69 2250
6739.46 2161
6740.24 2148
6741.01 2155
6741.79 2159
6742.56 2119
6743.34 2152
6744.11 2124
6744.89 2131
6745.66 2127
6746.44 2146
6747.21 2159
6747.99 2198
6748.77 2203
6749.54 2332
6750.32 2333
6751.09 2364
6751.87 2509
6752.64 2442
6753.42 2395
6754.19 2498
6754.97 2608
6755.75 2596
6756.52 2443
6757.30 2470
6758.07 2467
6758.85 2238
6759.62 2118
6760.40 2146
6761.18 2074
6761.95 2100
6762.73 2039
6763.50 2075
6764.28 2016
6765.06 2021
6765.83 2086
6766.61 2002
6767.39 2002
6768.16 2016
6768.94 2026
6769.72 2010
6770.49 1970
6771.27 1948
6772.04 2073
6772.82 2027
6773.60 1939
6774.37 2034
6775.15 1972
6775.93 2009
6776.71 1981
6777.48 1987
6778.26 2004
6779.04 2069
6779.81 2067
6780.59 2082
6781.37 1950
6782.14 1993
6782.92 2076
6783.70 1988
6784.48 2070
6785.25 2052
6786.03 2031
6786.81 2049
6787.59 2020
6788.36 2022
6789.14 1997
6789.92 1932
6790.70 1908
6791.47 1938
6792.25 1917
6793.03 1814
6793.81 1753
6794.59 1835
6795.36 1810
6796.14 1787
6796.92 1866
6797.70 1793
6798.48 1888
6799.25 1842
6800.03 1808
6800.81 1913
6801.59 1854
6802.37 1890
6803.15 1841
6803.92 1827
6804.70 1882
6805.48 1883
6806.26 1850
6807.04 1934
6807.82 1940
6808.60 1874
6809.38 1900
6810.15 1844
6810.93 1836
6811.71 1850
6812.49 1830
6813.27 1805
6814.05 1807
6814.83 1813
6815.61 1762
6816.39 1811
6817.17 1865
6817.94 1886
6818.72 1962
6819.50 2068
6820.28 2088
6821.06 1997
6821.84 2019
6822.62 2087
6823.40 2014
6824.18 2018
6824.96 2006
6825.74 2012
6826.52 1932
6827.30 1823
6828.08 1863
6828.86 1922
6829.64 1867
6830.42 1902
6831.20 1913
6831.98 1880
6832.76 1807
6833.54 1861
6834.32 1856
6835.10 1747
6835.88 1864
6836.66 1822
6837.44 1827
6838.22 1863
6839.00 1826
6839.78 1820
6840.56 1890
6841.34 1872
6842.12 1839
6842.90 1828
6843.68 1802
6844.47 1834
6845.25 1833
6846.03 1800
6846.81 1875
6847.59 1868
6848.37 2026
6849.15 2220
6849.93 2487
6850.71 2882
6851.49 3261
6852.28 3578
6853.06 3719
6853.84 3795
6854.62 3606
6855.40 3494
6856.18 3200
6856.96 2959
6857.75 2782
6858.53 2624
6859.31 2551
6860.09 2509
6860.87 2426
6861.65 2401
6862.44 2424
6863.22 2389
6864.00 2277
6864.78 2230
6865.56 2116
6866.35 2032
6867.13 2093
6867.91 2004
6868.69 2005
6869.47 1956
6870.26 1888
6871.04 1845
6871.82 1838
6872.60 1875
6873.39 1928
6874.17 1869
6874.95 1809
6875.73 1803
6876.52 1851
6877.30 1813
6878.08 1806
6878.86 1805
6879.65 1834
6880.43 1909
6881.21 1905
6881.99 1775
6882.78 1869
6883.56 1876
6884.34 1861
6885.13 1905
6885.91 1950
6886.69 1886
6887.48 1906
6888.26 1994
6889.04 2075
6889.83 2147
6890.61 2140
6891.39 2152
6892.18 2151
6892.96 2200
6893.74 2147
6894.53 2073
6895.31 2035
6896.09 2002
6896.88 2032
6897.66 2066
6898.45 2076
6899.23 2063
6900.01 2037
6900.80 2068
6901.58 2084
6902.37 2114
6903.15 2117
6903.93 2117
6904.72 2085
6905.50 2107
6906.29 2048
6907.07 2088
6907.86 2074
6908.64 1972
6909.42 2057
6910.21 2006
6910.99 1945
6911.78 1982
6912.56 1924
6913.35 2000
6914.13 2055
6914.92 2073
6915.70 2048
6916.49 1943
6917.27 1972
6918.06 2030
6918.84 2115
6919.63 2012
6920.41 2060
6921.20 2048
6921.98 2039
6922.77 2071
6923.55 2082
6924.34 2041
6925.12 2047
6925.91 2021
6926.69 2056
6927.48 2035
6928.27 2078
6929.05 2067
6929.84 2156
6930.62 2147
6931.41 2108
6932.19 2083
6932.98 2189
6933.77 2135
6934.55 2075
6935.34 2125
6936.12 2121
6936.91 2186
6937.69 2160
6938.48 2189
6939.27 2221
6940.05 2224
6940.84 2256
6941.63 2345
6942.41 2482
6943.20 2413
6943.99 2516
6944.77 2557
6945.56 2696
6946.34 2636
6947.13 2543
6947.92 2666
6948.70 2722
6949.49 2731
6950.28 2733
6951.07 2651
6951.85 2610
6952.64 2617
6953.43 2650
6954.21 2607
6955.00 2739
6955.79 2723
6956.57 2754
6957.36 2858
6958.15 2806
6958.94 2898
6959.72 2904
6960.51 2985
6961.30 2873
6962.09 2918
6962.87 3078
6963.66 3012
6964.45 2972
6965.24 2987
6966.02 3022
6966.81 3089
6967.60 3163
6968.39 3185
6969.17 3240
6969.96 3298
6970.75 3363
6971.54 3310
6972.33 3395
6973.11 3302
6973.90 3437
6974.69 3544
6975.48 3477
6976.27 3522
6977.06 3651
6977.84 3897
6978.63 3952
6979.42 4101
6980.21 4221
6981.00 4316
6981.79 4561
6982.57 5028
6983.36 5391
6984.15 6020
6984.94 6869
6985.73 7649
6986.52 8600
6987.31 9204
6988.10 9349
6988.89 9427
6989.67 8929
6990.46 8318
6991.25 7713
6992.04 6743
6992.83 6007
6993.62 5493
6994.41 5087
6995.20 4731
6995.99 4571
6996.78 4653
6997.57 4894
6998.36 5267
6999.15 5873
6999.94 6651
7000.72 7396
7001.51 7966
7002.30 8303
7003.09 8160
7003.88 7699
7004.67 7109
7005.46 6450
7006.25 5642
7007.04 4926
7007.83 4345
7008.62 3836
7009.41 3481
7010.20 3146
7010.99 3029
7011.78 2910
7012.57 2841
7013.37 2795
7014.16 2732
7014.95 2827
7015.74 2855
7016.53 2801
7017.32 2744
7018.11 2716
7018.90 2685
7019.69 2674
7020.48 2595
7021.27 2634
7022.06 2514
7022.85 2520
7023.64 2542
7024.43 2655
7025.23 2717
7026.02 2666
7026.81 2751
7027.60 2805
7028.39 2812
7029.18 2674
7029.97 2668
7030.76 2662
7031.56 2700
7032.35 2592
7033.14 2558
7033.93 2530
7034.72 2556
7035.51 2544
7036.30 2518
7037.10 2620
7037.89 2543
7038.68 2710
7039.47 2674
7040.26 2653
7041.06 2721
7041.85 2881
7042.64 2766
7043.43 2759
7044.22 2747
7045.02 2698
7045.81 2725
7046.60 2678
7047.39 2663
7048.18 2657
7048.98 2710
7049.77 2722
7050.56 2790
7051.35 2856
7052.15 2885
7052.94 3019
7053.73 2969
7054.52 2897
7055.32 2766
7056.11 2709
7056.90 2682
7057.70 2614
7058.49 2481
7059.28 2460
7060.07 2566
7060.87 2499
7061.66 2515
7062.45 2424
7063.25 2472
7064.04 2492
7064.83 2430
7065.63 2466
7066.42 2378
7067.21 2369
7068.01 2382
7068.80 2454
7069.59 2352
7070.39 2246
7071.18 2332
7071.97 2379
7072.77 2316
7073.56 2335
7074.36 2329
7075.15 2354
7075.94 2375
7076.74 2272
7077.53 2270
7078.33 2229
7079.12 2188
7079.91 2167
7080.71 2217
7081.50 2197
7082.30 2171
7083.09 2142
7083.88 2105
7084.68 2113
7085.47 2201
7086.27 2180
7087.06 2188
7087.86 2178
7088.65 2195
7089.45 2289
7090.24 2317
7091.04 2425
7091.83 2641
7092.62 2788
7093.42 2845
7094.21 2959
7095.01 2950
7095.80 2965
7096.60 2775
7097.39 2618
7098.19 2532
7098.98 2302
7099.78 2214
7100.58 2133
7101.37 2084
7102.17 2025
7102.96 2124
7103.76 2069
7104.55 2037
7105.35 2103
7106.14 2055
7106.94 2037
7107.73 2048
7108.53 1964
7109.33 1951
7110.12 1930
7110.92 1846
7111.71 1779
7112.51 1763
7113.31 1759
7114.10 1707
7114.90 1750
7115.69 1683
7116.49 1642
7117.29 1679
7118.08 1735
7118.88 1792
7119.67 1748
7120.47 1672
7121.27 1742
7122.06 1717
7122.86 1697
7123.66 1693
7124.45 1679
7125.25 1689
7126.05 1662
7126.84 1660
7127.64 1669
7128.44 1751
7129.23 1743
7130.03 1739
7130.83 1739
7131.62 1768
7132.42 1802
7133.22 1748
7134.02 1720
7134.81 1744
7135.61 1721
7136.41 1693
7137.21 1660
7138.00 1614
7138.80 1666
7139.60 1618
7140.39 1661
7141.19 1617
7141.99 1684
7142.79 1708
7143.59 1661
7144.38 1691
7145.18 1756
7145.98 1711
7146.78 1733
7147.57 1688
7148.37 1660
7149.17 1650
7149.97 1636
7150.77 1637
7151.56 1693
7152.36 1644
7153.16 1589
7153.96 1645
7154.76 1654
7155.56 1687
7156.35 1645
7157.15 1668
7157.95 1683
7158.75 1660
7159.55 1602
7160.35 1668
7161.14 1604
7161.94 1656
7162.74 1624
7163.54 1562
7164.34 1564
7165.14 1553
7165.94 1524
7166.74 1556
7167.54 1596
7168.33 1612
7169.13 1546
7169.93 1539
7170.73 1590
7171.53 1614
7172.33 1567
7173.13 1628
7173.93 1620
7174.73 1551
7175.53 1621
7176.33 1584
7177.13 1513
7177.93 1460
7178.73 1445
7179.53 1485
7180.33 1525
7181.13 1604
7181.92 1588
7182.72 1647
7183.52 1656
7184.32 1718
7185.12 1704
7185.92 1726
7186.72 1679
7187.52 1646
7188.32 1559
7189.13 1589
7189.93 1542
7190.73 1512
7191.53 1549
7192.33 1503
7193.13 1476
7193.93 1505
7194.73 1525
7195.53 1404
7196.33 1374
7197.13 1431
7197.93 1451
7198.73 1442
7199.53 1394
7200.33 1430
7201.13 1427
7201.93 1412
7202.74 1424
7203.54 1446
7204.34 1418
7205.14 1366
7205.94 1421
7206.74 1426
7207.54 1415
7208.34 1407
7209.14 1380
7209.95 1432
7210.75 1417
7211.55 1388
7212.35 1421
7213.15 1422
7213.95 1499
7214.75 1409
7215.56 1405
7216.36 1389
7217.16 1392
7217.96 1431
7218.76 1372
7219.57 1321
7220.37 1406
7221.17 1385
7221.97 1397
7222.77 1396
7223.58 1431
7224.38 1459
7225.18 1454
7225.98 1399
7226.78 1397
7227.59 1467
7228.39 1442
7229.19 1469
7229.99 1418
7230.80 1471
7231.60 1422
7232.40 1456
7233.20 1427
7234.01 1450
7234.81 1423
7235.61 1395
7236.42 1394
7237.22 1420
7238.02 1483
7238.82 1434
7239.63 1496
7240.43 1481
7241.23 1500
7242.04 1507
7242.84 1504
7243.64 1471
7244.45 1507
7245.25 1535
7246.05 1568
7246.86 1603
7247.66 1539
7248.46 1512
7249.27 1585
7250.07 1552
7250.87 1591
7251.68 1557
7252.48 1698
7253.29 1641
7254.09 1574
7254.89 1661
7255.70 1725
7256.50 1607
7257.30 1527
7258.11 1705
7258.91 1668
7259.72 1699
7260.52 1710
7261.33 1780
7262.13 1797
7262.93 1786
7263.74 1814
7264.54 1893
7265.35 1913
7266.15 1882
7266.96 1957
7267.76 1935
7268.57 1914
7269.37 1872
7270.17 1909
7270.98 1955
7271.78 2018
7272.59 2075
7273.39 2027
7274.20 2014
7275.00 2085
7275.81 2038
7276.61 2023
7277.42 2099
7278.22 2059
7279.03 2129
7279.83 2194
7280.64 2287
7281.44 2332
7282.25 2458
7283.06 2665
7283.86 2937
7284.67 3386
7285.47 3815
7286.28 3935
7287.08 4242
7287.89 4187
7288.69 3981
7289.50 3789
7290.31 3600
7291.11 3192
7291.92 2963
7292.72 2741
7293.53 2604
7294.34 2509
7295.14 2438
7295.95 2430
7296.75 2406
7297.56 2289
7298.37 2326
7299.17 2295
7299.98 2301
7300.79 2296
7301.59 2231
7302.40 2317
7303.21 2360
7304.01 2336
7304.82 2367
7305.63 2377
7306.43 2435
7307.24 2442
7308.05 2614
7308.85 2663
7309.66 2719
7310.47 2879
7311.27 2986
7312.08 3118
7312.89 3264
7313.69 3253
7314.50 3168
7315.31 3085
7316.12 3193
7316.92 3074
7317.73 3069
7318.54 3162
7319.35 3321
7320.15 3485
7320.96 3727
7321.77 4009
7322.58 4142
7323.38 4291
7324.19 4366
7325.00 4164
7325.81 4144
7326.61 3898
7327.42 3625
7328.23 3312
7329.04 3095
7329.85 3031
7330.65 2903
7331.46 2851
7332.27 2796
7333.08 2845
7333.89 2920
7334.69 3111
7335.50 3304
7336.31 3443
7337.12 3730
7337.93 3765
7338.74 3810
7339.54 3695
7340.35 3509
7341.16 3399
7341.97 3157
7342.78 2887
7343.59 2707
7344.40 2614
7345.21 2517
7346.01 2448
7346.82 2389
7347.63 2358
7348.44 2301
7349.25 2387
7350.06 2477
7350.87 2457
7351.68 2354
7352.49 2388
7353.30 2266
7354.11 2225
7354.92 2219
7355.72 2218
7356.53 2186
7357.34 2240
7358.15 2280
7358.96 2194
7359.77 2277
7360.58 2313
7361.39 2380
7362.20 2362
7363.01 2405
7363.82 2449
7364.63 2544
7365.44 2525
7366.25 2452
7367.06 2393
7367.87 2434
7368.68 2386
7369.49 2430
7370.30 2477
7371.11 2431
7371.92 2480
7372.73 2494
7373.54 2512
7374.35 2458
7375.16 2462
7375.97 2563
7376.79 2608
7377.60 2675
7378.41 2746
7379.22 2798
7380.03 2913
7380.84 3118
7381.65 3244
7382.46 3498
7383.27 3641
7384.08 3723
7384.89 3722
7385.70 3489
7386.52 3442
7387.33 3277
7388.14 3015
7388.95 2827
7389.76 2648
7390.57 2543
7391.38 2515
7392.19 2457
7393.01 2302
7393.82 2271
7394.63 2276
7395.44 2259
7396.25 2265
7397.06 2297
7397.88 2285
7398.69 2284
7399.50 2421
7400.31 2538
7401.12 2699
7401.94 2812
7402.75 2943
7403.56 3112
7404.37 3006
7405.18 2993
7406.00 2922
7406.81 2843
7407.62 2682
7408.43 2585
7409.25 2604
7410.06 2531
7410.87 2464
7411.68 2399
7412.49 2261
7413.31 2212
7414.12 2180
7414.93 2019
7415.75 1979
7416.56 1984
7417.37 1897
7418.18 1875
7419.00 1851
7419.81 1943
7420.62 1808
7421.44 1791
7422.25 1774
7423.06 1738
7423.88 1683
7424.69 1757
7425.50 1751
7426.31 1644
7427.13 1689
7427.94 1597
7428.76 1643
7429.57 1664
7430.38 1695
7431.20 1665
7432.01 1705
7432.82 1647
7433.64 1657
7434.45 1652
7435.26 1668
7436.08 1742
7436.89 1737
7437.71 1689
7438.52 1701
7439.33 1710
7440.15 1746
7440.96 1776
7441.78 1766
7442.59 1783
7443.40 1694
7444.22 1698
7445.03 1664
7445.85 1745
7446.66 1739
7447.48 1735
7448.29 1704
7449.11 1760
7449.92 1794
7450.73 1748
7451.55 1776
7452.36 1689
7453.18 1650
7453.99 1671
7454.81 1658
7455.62 1691
7456.44 1668
7457.25 1627
7458.07 1636
7458.88 1640
7459.70 1653
7460.51 1681
7461.33 1623
7462.14 1662
7462.96 1576
7463.77 1601
7464.59 1581
7465.41 1580
7466.22 1571
7467.04 1601
7467.85 1642
7468.67 1543
7469.48 1579
7470.30 1633
7471.11 1630
7471.93 1701
7472.75 1690
7473.56 1644
7474.38 1652
7475.19 1626
7476.01 1594
7476.83 1558
7477.64 1483
7478.46 1459
7479.27 1539
7480.09 1512
7480.91 1433
7481.72 1467
7482.54 1529
7483.36 1494
7484.17 1509
7484.99 1531
7485.81 1485
7486.62 1501
7487.44 1477
7488.26 1479
7489.07 1441
7489.89 1440
7490.71 1479
7491.52 1467
7492.34 1420
7493.16 1466
7493.97 1464
7494.79 1432
7495.61 1389
7496.43 1463
7497.24 1499
7498.06 1413
7498.88 1444
7499.69 1424
7500.51 1440
7501.33 1429
7502.15 1456
7502.96 1308
7503.78 1355
7504.60 1386
7505.42 1345
7506.23 1350
7507.05 1366
7507.87 1380
7508.69 1379
7509.51 1420
7510.32 1388
7511.14 1337
7511.96 1351
7512.78 1402
7513.60 1407
7514.41 1479
7515.23 1379
7516.05 1386
7516.87 1311
7517.69 1337
7518.50 1325
7519.32 1317
7520.14 1299
7520.96 1367
7521.78 1415
7522.60 1356
7523.42 1351
7524.23 1293
7525.05 1311
7525.87 1350
7526.69 1428
7527.51 1396
7528.33 1355
7529.15 1362
7529.97 1380
7530.78 1358
7531.60 1378
7532.42 1446
7533.24 1400
7534.06 1394
7534.88 1418
7535.70 1347
7536.52 1347
7537.34 1386
7538.16 1387
7538.98 1412
7539.80 1391
7540.62 1416
7541.44 1345
7542.26 1393
7543.08 1404
7543.89 1428
7544.71 1480
7545.53 1486
7546.35 1485
7547.17 1444
7547.99 1487
7548.81 1459
7549.63 1492
7550.45 1451
7551.27 1380
7552.09 1467
7552.91 1428
7553.73 1407
7554.56 1441
7555.38 1459
7556.20 1477
7557.02 1519
7557.84 1552
7558.66 1569
7559.48 1571
7560.30 1591
7561.12 1633
7561.94 1590
7562.76 1602
7563.58 1631
7564.40 1595
7565.22 1582
7566.04 1492
7566.86 1462
7567.69 1450
7568.51 1465
7569.33 1505
7570.15 1479
7570.97 1470
7571.79 1457
7572.61 1423
7573.43 1445
7574.26 1415
7575.08 1433
7575.90 1487
7576.72 1431
7577.54 1386
7578.36 1403
7579.18 1466
7580.01 1421
7580.83 1473
7581.65 1452
7582.47 1401
7583.29 1424
7584.12 1463
7584.94 1468
7585.76 1504
7586.58 1531
7587.40 1561
7588.23 1587
7589.05 1659
7589.87 1640
7590.69 1579
7591.51 1606
7592.34 1528
7593.16 1580
7593.98 1612
7594.80 1569
7595.63 1575
7596.45 1526
7597.27 1576
7598.09 1597
7598.92 1517
7599.74 1592
7600.56 1586
7601.39 1580
7602.21 1628
7603.03 1769
7603.85 1777
7604.68 1846
7605.50 2012
7606.32 2047
7607.15 2112
7607.97 2106
7608.79 2096
7609.62 2063
7610.44 1919
7611.26 1923
7612.09 1793
7612.91 1804
7613.73 1831
7614.56 1744
7615.38 1739
7616.20 1682
7617.03 1702
7617.85 1680
7618.68 1700
7619.50 1689
7620.32 1712
7621.15 1680
7621.97 1656
7622.79 1578
7623.62 1625
7624.44 1577
7625.27 1605
7626.09 1619
7626.92 1587
7627.74 1600
7628.56 1618
7629.39 1701
7630.21 1819
7631.04 1939
7631.86 2079
7632.69 2139
7633.51 2257
7634.34 2323
7635.16 2327
7635.98 2228
7636.81 2163
7637.63 2052
7638.46 1988
7639.28 1895
7640.11 1720
7640.93 1614
7641.76 1528
7642.58 1523
7643.41 1373
7644.23 1464
7645.06 1461
7645.88 1406
7646.71 1433
7647.54 1376
7648.36 1342
7649.19 1416
7650.01 1359
7650.84 1396
7651.66 1406
7652.49 1389
7653.31 1375
7654.14 1304
7654.97 1380
7655.79 1359
7656.62 1337
7657.44 1317
7658.27 1299
7659.09 1291
7659.92 1358
7660.75 1269
7661.57 1324
7662.40 1392
7663.22 1369
7664.05 1354
7664.88 1331
7665.70 1276
7666.53 1330
7667.36 1383
7668.18 1331
7669.01 1283
7669.84 1348
7670.66 1334
7671.49 1366
7672.32 1342
7673.14 1361
7673.97 1393
7674.80 1410
7675.62 1350
7676.45 1347
7677.28 1354
7678.10 1308
7678.93 1316
7679.76 1345
7680.58 1319
7681.41 1289
7682.24 1260
7683.07 1268
7683.89 1256
7684.72 1319
7685.55 1290
7686.38 1303
7687.20 1279
7688.03 1307
7688.86 1322
7689.69 1318
7690.51 1375
7691.34 1385
7692.17 1381
7693.00 1391
7693.82 1382
7694.65 1345
7695.48 1285
7696.31 1289
7697.14 1332
7697.96 1304
7698.79 1331
7699.62 1336
7700.45 1379
7701.28 1395
7702.11 1363
7702.93 1375
7703.76 1349
7704.59 1351
7705.42 1394
7706.25 1446
7707.08 1408
7707.90 1330
7708.73 1333
7709.56 1348
7710.39 1372
7711.22 1405
7712.05 1384
7712.88 1413
7713.71 1372
7714.53 1361
7715.36 1377
7716.19 1384
7717.02 1386
7717.85 1377
7718.68 1362
7719.51 1427
7720.34 1401
7721.17 1386
7722.00 1360
7722.83 1406
7723.66 1350
7724.49 1298
7725.32 1335
7726.14 1364
7726.97 1418
7727.80 1322
7728.63 1350
7729.46 1355
7730.29 1381
7731.12 1388
7731.95 1392
7732.78 1379
7733.61 1374
7734.44 1424
7735.27 1363
7736.10 1353
7736.93 1301
7737.76 1338
7738.59 1388
7739.42 1348
7740.25 1388
7741.08 1451
7741.91 1409
7742.75 1474
7743.58 1412
7744.41 1488
7745.24 1581
7746.07 1817
7746.90 2068
7747.73 2342
7748.56 2621
7749.39 2806
7750.22 2943
7751.05 3068
7751.88 2866
7752.71 2719
7753.55 2483
7754.38 2313
7755.21 2075
7756.04 1857
7756.87 1726
7757.70 1563
7758.53 1520
7759.36 1519
7760.20 1446
7761.03 1390
7761.86 1428
7762.69 1399
7763.52 1395
7764.35 1382
7765.18 1425
7766.02 1382
7766.85 1384
7767.68 1322
7768.51 1248
7769.34 1276
7770.18 1247
7771.01 1198
7771.84 1230
7772.67 1195
7773.50 1193
7774.34 1146
7775.17 1141
7776.00 1154
7776.83 1188
7777.66 1219
7778.50 1184
7779.33 1218
7780.16 1234
7780.99 1232
7781.83 1200
7782.66 1251
7783.49 1276
7784.32 1242
7785.16 1240
7785.99 1272
7786.82 1296
7787.66 1346
7788.49 1344
7789.32 1332
7790.15 1316
7790.99 1273
7791.82 1254
7792.65 1274
7793.49 1296
7794.32 1285
7795.15 1229
7795.99 1259
7796.82 1268
7797.65 1314
7798.49 1296
7799.32 1236
7800.15 1322
7800.99 1260
7801.82 1340
7802.65 1342
7803.49 1294
7804.32 1285
7805.16 1230
7805.99 1305
7806.82 1301
7807.66 1340
7808.49 1291
7809.33 1269
7810.16 1344
7810.99 1318
7811.83 1345
7812.66 1359
7813.50 1294
7814.33 1348
7815.17 1379
7816.00 1346
7816.83 1311
7817.67 1414
7818.50 1427
7819.34 1368
7820.17 1395
7821.01 1353
7821.84 1411
7822.68 1343
7823.51 1362
7824.35 1387
7825.18 1375
7826.02 1393
7826.85 1374
7827.69 1378
7828.52 1360
7829.36 1442
7830.19 1409
7831.03 1386
7831.86 1351
7832.70 1321
7833.53 1320
7834.37 1307
7835.20 1255
7836.04 1284
7836.87 1280
7837.71 1260
7838.54 1278
7839.38 1265
7840.22 1236
7841.05 1250
7841.89 1279
7842.72 1290
7843.56 1261
7844.39 1222
7845.23 1270
7846.07 1299
7846.90 1266
7847.74 1210
7848.57 1202
7849.41 1158
7850.25 1205
7851.08 1182
7851.92 1149
7852.76 1200
7853.59 1176
7854.43 1208
7855.27 1144
7856.10 1174
7856.94 1183
7857.78 1233
7858.61 1191
7859.45 1156
7860.29 1207
7861.12 1159
7861.96 1153
7862.80 1172
7863.63 1131
7864.47 1179
7865.31 1187
7866.14 1163
7866.98 1121
7867.82 1126
7868.66 1174
7869.49 1092
7870.33 1143
7871.17 1155
7872.00 1141
7872.84 1111
7873.68 1159
7874.52 1181
7875.35 1235
7876.19 1193
7877.03 1112
7877.87 1177
7878.70 1175
7879.54 1203
7880.38 1224
7881.22 1282
7882.06 1202
7882.89 1191
7883.73 1181
7884.57 1177
7885.41 1197
7886.25 1199
7887.08 1174
7887.92 1207
7888.76 1175
7889.60 1174
7890.44 1226
7891.28 1222
7892.11 1186
7892.95 1291
7893.79 1225
7894.63 1228
7895.47 1219
7896.31 1219
7897.15 1185
7897.98 1150
7898.82 1163
7899.66 1191
7900.50 1236
7901.34 1140
7902.18 1147
7903.02 1195
7903.86 1172
7904.70 1133
7905.54 1184
7906.37 1156
7907.21 1141
7908.05 1154
7908.89 1128
7909.73 1127
7910.57 1123
7911.41 1185
7912.25 1150
7913.09 1158
7913.93 1155
7914.77 1251
7915.61 1277
7916.45 1250
7917.29 1372
7918.13 1403
7918.97 1459
7919.81 1556
7920.65 1665
7921.49 1601
7922.33 1518
7923.17 1486
7924.01 1445
7924.85 1394
7925.69 1358
7926.53 1313
7927.37 1282
7928.21 1226
7929.05 1197
7929.89 1184
7930.73 1165
7931.57 1135
7932.41 1108
7933.25 1113
7934.09 1099
7934.93 1113
7935.77 1065
7936.61 1097
7937.46 1081
7938.30 1084
7939.14 1046
7939.98 1066
7940.82 1096
7941.66 1025
7942.50 1036
7943.34 1089
7944.18 1130
7945.03 1143
7945.87 1194
7946.71 1192
7947.55 1135
7948.39 1145
7949.23 1163
7950.07 1137
7950.92 1109
7951.76 1113
7952.60 1183
7953.44 1133
7954.28 1122
7955.12 1063
7955.97 1061
7956.81 1095
7957.65 1107
7958.49 1160
7959.33 1137
7960.18 1118
7961.02 1109
7961.86 1136
7962.70 1115
7963.54 1086
7964.39 1068
7965.23 1093
7966.07 1059
7966.91 1099
7967.76 1130
7968.60 1190
7969.44 1119
7970.28 1163
7971.13 1109
7971.97 1107
7972.81 1151
7973.65 1147
7974.50 1171
7975.34 1146
7976.18 1126
7977.03 1062
7977.87 1104
7978.71 1070
7979.55 1041
7980.40 1097
7981.24 1082
7982.08 1051
7982.93 1074
7983.77 1107
7984.61 1122
7985.46 1108
7986.30 1126
7987.14 1130
7987.99 1065
7988.83 1058
7989.67 1090
7990.52 1050
7991.36 1062
7992.21 1083
7993.05 1076
7993.89 1044
7994.74 1012
7995.58 1009
7996.42 1045
7997.27 1017
7998.11 1016
7998.96 1007
7999.80 1017
8000.65 1032
8001.49 992
8002.33 998
8003.18 1033
8004.02 962
8004.87 1016
8005.71 1008
8006.56 1006
8007.40 1015
8008.24 1030
8009.09 1039
8009.93 1001
8010.78 1029
8011.62 1053
8012.47 1090
8013.31 1081
8014.16 1084
8015.00 1083
8015.85 1050
8016.69 982
8017.54 975
8018.38 967
8019.23 965
8020.07 994
8020.92 951
8021.76 954
8022.61 945
8023.45 942
8024.30 907
8025.15 938
8025.99 964
8026.84 943
8027.68 942
8028.53 928
8029.37 879
8030.22 988
8031.07 950
8031.91 977
8032.76 992
8033.60 972
8034.45 1008
8035.30 980
8036.14 1038
8036.99 1051
8037.83 1030
8038.68 1012
8039.53 987
8040.37 991
8041.22 983
8042.06 986
8042.91 982
8043.76 943
8044.60 954
8045.45 968
8046.30 931
8047.14 894
8047.99 960
8048.84 984
8049.68 974
8050.53 982
8051.38 1022
8052.22 1025
8053.07 1005
8053.92 1023
8054.77 969
8055.61 961
8056.46 927
8057.31 949
8058.15 938
8059.00 944
8059.85 961
8060.70 941
8061.54 899
8062.39 927
8063.24 910
8064.09 903
8064.93 934
8065.78 928
8066.63 925
8067.48 918
8068.32 921
8069.17 1008
8070.02 972
8070.87 913
8071.72 916
8072.56 925
8073.41 916
8074.26 960
8075.11 941
8075.96 895
8076.80 905
8077.65 935
8078.50 890
8079.35 923
8080.20 942
8081.05 916
8081.89 921
8082.74 895
8083.59 872
8084.44 933
8085.29 865
8086.14 907
8086.99 949
8087.83 910
8088.68 877
8089.53 863
8090.38 884
8091.23 878
8092.08 906
8092.93 923
8093.78 885
8094.63 929
8095.48 890
8096.32 916
8097.17 922
8098.02 924
8098.87 951
8099.72 882
8100.57 877
8101.42 868
8102.27 885
8103.12 926
8103.97 869
8104.82 876
8105.67 870
8106.52 898
8107.37 880
8108.22 874
8109.07 894
8109.92 919
8110.77 914
8111.62 921
8112.47 921
8113.32 889
8114.17 857
8115.02 934
8115.87 942
8116.72 913
8117.57 919
8118.42 953
8119.27 996
8120.12 969
8120.97 981
8121.82 971
8122.67 919
8123.52 973
8124.37 940
8125.22 913
8126.08 974
8126.93 913
8127.78 949
8128.63 906
8129.48 901
8130.33 942
8131.18 882
8132.03 898
8132.88 884
8133.73 879
8134.59 877
8135.44 896
8136.29 878
8137.14 865
8137.99 894
8138.84 937
8139.69 918
8140.55 907
8141.40 875
8142.25 925
8143.10 926
8143.95 944
8144.80 994
8145.66 1004
8146.51 1000
8147.36 940
8148.21 918
8149.06 889
8149.91 906
8150.77 907
8151.62 876
8152.47 886
8153.32 910
8154.18 932
8155.03 924
8155.88 958
8156.73 896
8157.59 925
8158.44 983
8159.29 921
8160.14 923
8161.00 909
8161.85 899
8162.70 889
8163.55 895
8164.41 938
8165.26 879
8166.11 845
8166.96 924
8167.82 890
8168.67 881
8169.52 860
8170.38 864
8171.23 897
8172.08 875
8172.94 874
8173.79 883
8174.64 887
8175.50 897
8176.35 886
8177.20 862
8178.06 913
8178.91 883
8179.76 825
8180.62 883
8181.47 851
8182.32 887
8183.18 858
8184.03 855
8184.89 848
8185.74 843
8186.59 845
8187.45 861
8188.30 887
8189.16 865
8190.01 855
8190.86 842
8191.72 852
8192.57 884
8193.43 859
8194.28 854
8195.14 919
8195.99 881
8196.84 839
8197.70 825
8198.55 829
8199.41 829
8200.26 848
8201.12 874
8201.97 861
8202.83 837
8203.68 838
8204.54 838
8205.39 851
8206.25 841
8207.10 864
8207.96 824
8208.81 868
8209.67 872
8210.52 849
8211.38 827
8212.23 834
8213.09 812
8213.94 841
8214.80 869
8215.65 818
8216.51 829
8217.37 845
8218.22 899
8219.08 873
8219.93 828
8220.79 826
8221.64 825
8222.50 843
8223.36 836
8224.21 899
8225.07 895
8225.92 871
8226.78 896
8227.64 926
8228.49 857
8229.35 887
8230.20 855
8231.06 871
8231.92 879
8232.77 856
8233.63 870
8234.49 872
8235.34 851
8236.20 863
8237.06 865
8237.91 860
8238.77 880
8239.63 838
8240.48 864
8241.34 830
8242.20 799
8243.05 807
8243.91 869
8244.77 885
8245.62 856
8246.48 929
8247.34 898
8248.19 863
8249.05 890
8249.91 823
8250.77 868
8251.62 852
8252.48 840
8253.34 865
8254.20 882
8255.05 875
8255.91 907
8256.77 891
8257.63 865
8258.48 844
8259.34 897
8260.20 855
8261.06 818
8261.92 857
8262.77 866
8263.63 847
8264.49 933
8265.35 874
8266.21 851
8267.06 881
8267.92 867
8268.78 925
8269.64 894
8270.50 869
8271.35 900
8272.21 912
8273.07 889
8273.93 838
8274.79 883
8275.65 903
8276.51 888
8277.36 881
8278.22 932
8279.08 957
8279.94 922
8280.80 951
8281.66 911
8282.52 881
8283.38 870
8284.24 901
8285.09 897
8285.95 920
8286.81 873
8287.67 880
8288.53 935
8289.39 879
8290.25 907
8291.11 855
8291.97 878
8292.83 863
8293.69 900
8294.55 859
8295.41 859
8296.27 862
8297.13 892
8297.99 910
8298.85 877
8299.71 929
8300.56 907
8301.42 928
8302.28 921
8303.14 898
8304.00 890
8304.86 939
8305.73 873
8306.59 908
8307.45 916
8308.31 926
8309.17 932
8310.03 993
8310.89 1003
8311.75 948
8312.61 908
8313.47 941
8314.33 968
8315.19 910
8316.05 929
8316.91 932
8317.77 923
8318.63 954
8319.49 965
8320.35 926
8321.22 1000
8322.08 955
8322.94 877
8323.80 888
8324.66 937
8325.52 951
8326.38 915
8327.24 949
8328.10 972
8328.97 968
8329.83 946
8330.69 1010
8331.55 953
8332.41 991
8333.27 987
8334.13 1011
8335.00 984
8335.86 1001
8336.72 990
8337.58 987
8338.44 996
8339.30 984
8340.17 970
8341.03 952
8341.89 991
8342.75 988
8343.62 1030
8344.48 1000
8345.34 1042
8346.20 1022
8347.06 1009
8347.93 1036
8348.79 1049
8349.65 1001
8350.51 1030
8351.38 1015
8352.24 1046
8353.10 1038
8353.96 964
8354.83 1062
8355.69 1069
8356.55 1026
8357.41 1002
8358.28 1009
8359.14 1013
8360.00 988
8360.87 1000
8361.73 1062
8362.59 1052
8363.46 1116
8364.32 1112
8365.18 1093
8366.05 1085
8366.91 1078
8367.77 1076
8368.64 1068
8369.50 1084
8370.36 1116
8371.23 1125
8372.09 1128
8372.95 1060
8373.82 1150
8374.68 1135
8375.54 1188
8376.41 1201
8377.27 1188
8378.14 1172
8379.00 1171
8379.86 1208
8380.73 1225
8381.59 1231
8382.46 1270
8383.32 1208
8384.18 1276
8385.05 1289
8385.91 1309
8386.78 1299
8387.64 1322
8388.51 1358
8389.37 1335
8390.23 1354
8391.10 1356
8391.96 1339
8392.83 1311
8393.69 1310
8394.56 1362
8395.42 1348
8396.29 1381
8397.15 1401
8398.02 1459
8398.88 1445
8399.75 1394
8400.61 1442
8401.48 1447
8402.34 1399
8403.21 1421
8404.07 1467
8404.94 1473
8405.80 1507
8406.67 1552
8407.53 1555
8408.40 1540
8409.26 1548
8410.13 1588
8411.00 1625
8411.86 1621
8412.73 1704
8413.59 1773
8414.46 1677
8415.32 1673
8416.19 1635
8417.06 1702
8417.92 1678
8418.79 1724
8419.65 1731
8420.52 1754
8421.39 1820
8422.25 1802
8423.12 1826
8423.98 1845
8424.85 1832
8425.72 1897
8426.58 1843
8427.45 1882
8428.32 1900
8429.18 1937
8430.05 2000
8430.92 1982
8431.78 2002
8432.65 2056
8433.52 2093
8434.38 2131
8435.25 2161
8436.12 2157
8436.98 2228
8437.85 2265
8438.72 2398
8439.58 2457
8440.45 2524
8441.32 2572
8442.19 2585
8443.05 2650
8443.92 2611
8444.79 2640
8445.65 2755
8446.52 2737
8447.39 2773
8448.26 2826
8449.12 2845
8449.99 3054
8450.86 3236
8451.73 3459
8452.60 3716
8453.46 4036
8454.33 4410
8455.20 5006
8456.07 6040
8456.93 6769
8457.80 7376
8458.67 7835
8459.54 7931
8460.41 7833
8461.27 7373
8462.14 6708
8463.01 5936
8463.88 5254
8464.75 4633
8465.62 3945
8466.48 3479
8467.35 3110
8468.22 2686
8469.09 2554
8469.96 2405
8470.83 2228
8471.70 2077
8472.57 2087
8473.43 2031
8474.30 1889
8475.17 1833
8476.04 1814
8476.91 1773
8477.78 1789
8478.65 1729
8479.52 1667
8480.39 1687
8481.25 1662
8482.12 1676
8482.99 1702
8483.86 1750
8484.73 1785
8485.60 1816
8486.47 1812
8487.34 1803
8488.21 1770
8489.08 1858
8489.95 1814
8490.82 1842
8491.69 1810
8492.56 1927
8493.43 2071
8494.30 2008
8495.17 2059
8496.04 2149
8496.91 2140
8497.78 2181
8498.65 2131
8499.52 2023
8500.39 2066
8501.26 2036
8502.13 1910
8503.00 1924
8503.87 1866
8504.74 1807
8505.61 1796
8506.48 1788
8507.35 1719
8508.22 1700
8509.09 1774
8509.96 1735
8510.83 1732
8511.70 1779
8512.57 1797
8513.45 1809
8514.32 1808
8515.19 1824
8516.06 1850
8516.93 1915
8517.80 1902
8518.67 1935
8519.54 1965
8520.41 1981
8521.29 2035
8522.16 1966
8523.03 2017
8523.90 2081
8524.77 2030
8525.64 2063
8526.51 2047
8527.39 2067
8528.26 2120
8529.13 2118
8530.00 2113
8530.87 2102
8531.74 2073
8532.62 2053
8533.49 2122
8534.36 2077
8535.23 2094
8536.10 2158
8536.98 2131
8537.85 1976
8538.72 2008
8539.59 2064
8540.46 2065
8541.34 2144
8542.21 2098
8543.08 1992
8543.95 1929
8544.83 1862
8545.70 1849
8546.57 1832
8547.44 1753
8548.32 1743
8549.19 1703
8550.06 1712
8550.93 1686
8551.81 1634
8552.68 1677
8553.55 1631
8554.43 1620
8555.30 1660
8556.17 1712
8557.04 1720
8557.92 1665
8558.79 1678
8559.66 1681
8560.54 1663
8561.41 1628
8562.28 1609
8563.16 1547
8564.03 1625
8564.90 1567
8565.78 1557
8566.65 1489
8567.52 1596
8568.40 1552
8569.27 1548
8570.15 1512
8571.02 1442
8571.89 1483
8572.77 1532
8573.64 1493
8574.51 1479
8575.39 1452
8576.26 1429
8577.14 1454
8578.01 1466
8578.88 1469
8579.76 1414
8580.63 1458
8581.51 1415
8582.38 1408
8583.26 1445
8584.13 1385
8585.01 1409
8585.88 1386
8586.75 1388
8587.63 1351
8588.50 1399
8589.38 1414
8590.25 1414
8591.13 1409
8592.00 1388
8592.88 1350
8593.75 1369
8594.63 1349
8595.50 1417
8596.38 1430
8597.25 1481
8598.13 1461
8599.00 1503
8599.88 1474
8600.75 1476
8601.63 1448
8602.50 1523
8603.38 1469
8604.26 1511
8605.13 1418
8606.01 1454
8606.88 1495
8607.76 1535
8608.63 1528
8609.51 1526
8610.38 1508
8611.26 1541
8612.14 1515
8613.01 1513
8613.89 1568
8614.76 1523
8615.64 1559
8616.52 1526
8617.39 1469
8618.27 1490
8619.15 1479
8620.02 1513
8620.90 1465
8621.77 1519
8622.65 1505
8623.53 1545
8624.40 1564
8625.28 1578
8626.16 1514
8627.03 1522
8627.91 1572
8628.79 1599
8629.66 1578
8630.54 1670
8631.42 1737
8632.29 1665
8633.17 1607
8634.05 1642
8634.92 1704
8635.80 1657
8636.68 1630
8637.56 1640
8638.43 1732
8639.31 1614
8640.19 1619
8641.07 1685
8641.94 1730
8642.82 1677
8643.70 1701
8644.57 1733
8645.45 1793
8646.33 1771
8647.21 1827
8648.09 1766
8648.96 1861
8649.84 1855
8650.72 1881
8651.60 1864
8652.47 1935
8653.35 1964
8654.23 1931
8655.11 1989
8655.99 2026
8656.86 1947
8657.74 1905
8658.62 1959
8659.50 1875
8660.38 1918
8661.26 1967
8662.13 1878
8663.01 1939
8663.89 1949
8664.77 1932
8665.65 1969
8666.53 2013
8667.41 2025
8668.28 2037
8669.16 2030
8670.04 2112
8670.92 2184
8671.80 2193
8672.68 2277
8673.56 2357
8674.44 2488
8675.32 2555
8676.20 2709
8677.07 2789
8677.95 2781
8678.83 2727
8679.71 2619
8680.59 2639
8681.47 2545
8682.35 2542
8683.23 2496
8684.11 2427
8684.99 2459
8685.87 2428
8686.75 2437
8687.63 2428
8688.51 2526
8689.39 2707
8690.27 2778
8691.15 2945
8692.03 3217
8692.91 3517
8693.79 3642
8694.67 3750
8695.55 3891
8696.43 3942
8697.31 3827
8698.19 3706
8699.07 3567
8699.95 3249
8700.83 3041
8701.71 2964
8702.59 2814
8703.47 2659
8704.35 2625
8705.23 2543
8706.11 2480
8706.99 2491
8707.87 2516
8708.75 2516
8709.63 2538
8710.52 2433
8711.40 2389
8712.28 2443
8713.16 2424
8714.04 2512
8714.92 2511
8715.80 2552
8716.68 2581
8717.56 2541
8718.45 2693
8719.33 2665
8720.21 2666
8721.09 2659
8721.97 2734
8722.85 2726
8723.73 2755
8724.62 2717
8725.50 2720
8726.38 2801
8727.26 2826
8728.14 2854
8729.02 2823
8729.91 2835
8730.79 2912
8731.67 2945
8732.55 3009
8733.43 3102
8734.32 3191
8735.20 3171
8736.08 3202
8736.96 3208
8737.84 3247
8738.73 3238
8739.61 3376
8740.49 3350
8741.37 3318
8742.26 3331
8743.14 3346
8744.02 3339
8744.90 3366
8745.79 3341
8746.67 3328
8747.55 3355
8748.43 3402
8749.32 3382
8750.20 3448
8751.08 3479
8751.97 3507
8752.85 3501
8753.73 3587
8754.62 3645
8755.50 3641
8756.38 3691
8757.26 3747
8758.15 3788
8759.03 3842
8759.91 3860
8760.80 3965
8761.68 4176
8762.56 4185
8763.45 4375
8764.33 4506
8765.22 4722
8766.10 4943
8766.98 5115
8767.87 5168
8768.75 5253
8769.63 5242
8770.52 5318
8771.40 5381
8772.29 5179
8773.17 5138
8774.05 5127
8774.94 5046
8775.82 5057
8776.71 5264
8777.59 5498
8778.48 5975
8779.36 6714
8780.24 7701
8781.13 8999
8782.01 10558
8782.90 12082
8783.78 13368
8784.67 13981
8785.55 14228
8786.44 14159
8787.32 13589
8788.21 12424
8789.09 11236
8789.98 10022
8790.86 8794
8791.74 7604
8792.63 6582
8793.51 5895
8794.40 5225
8795.29 4813
8796.17 4516
8797.06 4309
8797.94 4082
8798.83 3909
8799.71 3862
8800.60 3704
8801.48 3682
8802.37 3529
8803.25 3539
8804.14 3352
8805.02 3301
8805.91 3206
8806.80 3012
8807.68 2939
8808.57 2868
8809.45 2829
8810.34 2778
8811.23 2831
8812.11 2829
8813.00 2847
8813.88 2900
8814.77 2834
8815.66 2775
8816.54 2848
8817.43 2852
8818.31 2788
8819.20 2854
8820.09 2952
8820.97 3025
8821.86 3100
8822.75 3065
8823.63 3110
8824.52 3046
8825.41 3022
8826.29 3031
8827.18 2996
8828.07 2846
8828.95 2772
8829.84 2723
8830.73 2685
8831.61 2685
8832.50 2596
8833.39 2647
8834.28 2619
8835.16 2559
8836.05 2647
8836.94 2572
8837.82 2611
8838.71 2707
8839.60 2741
8840.49 2754
8841.37 2705
8842.26 2716
8843.15 2841
8844.04 2897
8844.92 2941
8845.81 2925
8846.70 2982
8847.59 3041
8848.47 3097
8849.36 3129
8850.25 3086
8851.14 3072
8852.03 3005
8852.91 3050
8853.80 2957
8854.69 3051
8855.58 3009
8856.47 2964
8857.36 2998
8858.24 3093
8859.13 3023
8860.02 3017
8860.91 3006
8861.80 2909
8862.69 2939
8863.57 2891
8864.46 2840
8865.35 2816
8866.24 2768
8867.13 2724
8868.02 2662
8868.91 2593
8869.80 2578
8870.68 2485
8871.57 2405
8872.46 2313
8873.35 2350
8874.24 2333
8875.13 2223
8876.02 2187
8876.91 2143
8877.80 2126
8878.69 2109
8879.58 2080
8880.47 2110
8881.36 2049
8882.24 2028
8883.13 1989
8884.02 2000
8884.91 2007
8885.80 1972
8886.69 1944
8887.58 2008
8888.47 1944
8889.36 1865
8890.25 1850
8891.14 1875
8892.03 1762
8892.92 1803
8893.81 1822
8894.70 1856
8895.59 1777
8896.48 1770
8897.37 1809
8898.26 1736
8899.15 1700
8900.04 1730
8900.93 1671
8901.82 1751
8902.72 1662
8903.61 1656
8904.50 1613
8905.39 1587
8906.28 1622
8907.17 1603
8908.06 1556
8908.95 1547
8909.84 1532
8910.73 1505
8911.62 1469
8912.51 1511
8913.41 1474
8914.30 1527
8915.19 1519
8916.08 1552
8916.97 1443
8917.86 1485
8918.75 1446
8919.64 1434
8920.54 1413
8921.43 1439
8922.32 1458
8923.21 1399
8924.10 1410
8924.99 1441
8925.88 1412
8926.78 1442
8927.67 1485
8928.56 1522
8929.45 1541
8930.34 1524
8931.24 1518
8932.13 1484
8933.02 1448
8933.91 1441
8934.80 1424
8935.70 1432
8936.59 1369
8937.48 1386
8938.37 1326
8939.27 1275
8940.16 1285
8941.05 1290
8941.94 1258
8942.84 1259
8943.73 1234
8944.62 1260
8945.51 1208
8946.41 1222
8947.30 1251
8948.19 1243
8949.08 1220
8949.98 1264
8950.87 1264
8951.76 1196
8952.66 1208
8953.55 1174
8954.44 1210
8955.34 1233
8956.23 1239
8957.12 1226
8958.02 1230
8958.91 1180
8959.80 1193
8960.70 1220
8961.59 1126
8962.48 1133
8963.38 1170
8964.27 1159
8965.16 1081
8966.06 1121
8966.95 1149
8967.84 1117
8968.74 1129
8969.63 1166
8970.53 1125
8971.42 1156
8972.31 1108
8973.21 1119
8974.10 1132
8975.00 1098
8975.89 1137
8976.78 1071
8977.68 1081
8978.57 1047
8979.47 1080
8980.36 1040
8981.26 1014
8982.15 1027
8983.05 1028
8983.94 1041
8984.83 1057
8985.73 987
8986.62 982
8987.52 982
8988.41 992
8989.31 934
8990.20 934
8991.10 944
8991.99 972
8992.89 960
8993.78 930
8994.68 943
8995.57 996
8996.47 972
8997.36 973
8998.26 988
8999.15 976
9000.05 947
9000.95 992
9001.84 997
9002.74 930
9003.63 956
9004.53 956
9005.42 959
9006.32 938
9007.21 932
9008.11 906
9009.01 914
9009.90 921
9010.80 960
9011.69 993
9012.59 938
9013.49 949
9014.38 950
9015.28 955
9016.17 879
9017.07 886
9017.97 903
9018.86 849
9019.76 873
9020.66 869
9021.55 911
9022.45 891
9023.35 888
9024.24 864
9025.14 855
9026.04 855
9026.93 848
9027.83 853
9028.73 861
9029.62 889
9030.52 876
9031.42 883
9032.31 856
9033.21 833
9034.11 862
9035.01 876
9035.90 856
9036.80 857
9037.70 839
9038.59 860
9039.49 879
9040.39 858
9041.29 850
9042.18 829
9043.08 842
9043.98 879
9044.88 887
9045.77 870
9046.67 850
9047.57 845
9048.47 899
9049.37 840
9050.26 876
9051.16 850
9052.06 847
9052.96 833
9053.85 883
9054.75 893
9055.65 851
9056.55 890
9057.45 835
9058.35 811
9059.24 871
9060.14 885
9061.04 851
9061.94 852
9062.84 877
9063.74 863
9064.64 867
9065.53 921
9066.43 941
9067.33 941
9068.23 925
9069.13 905
9070.03 892
9070.93 884
9071.83 898
9072.72 885
9073.62 875
9074.52 867
9075.42 865
9076.32 852
9077.22 857
9078.12 890
9079.02 891
9079.92 848
9080.82 860
9081.72 901
9082.62 843
9083.52 848
9084.42 832
9085.32 851
9086.21 868
9087.11 852
9088.01 823
9088.91 816
9089.81 843
9090.71 810
9091.61 814
9092.51 830
9093.41 840
9094.31 824
9095.21 831
9096.11 812
9097.01 824
9097.91 790
9098.81 819
9099.72 826
9100.62 821
9101.52 819
9102.42 793
9103.32 775
9104.22 815
9105.12 787
9106.02 822
9106.92 809
9107.82 838
9108.72 847
9109.62 830
9110.52 789
9111.42 820
9112.32 778
9113.23 819
9114.13 844
9115.03 839
9115.93 830
9116.83 823
9117.73 829
9118.63 828
9119.53 828
9120.44 835
9121.34 831
9122.24 879
9123.14 879
9124.04 864
9124.94 836
9125.84 846
9126.75 882
9127.65 815
9128.55 831
9129.45 834
9130.35 872
9131.25 861
9132.16 813
9133.06 817
9133.96 823
9134.86 787
9135.76 802
9136.67 825
9137.57 850
9138.47 796
9139.37 797
9140.28 776
9141.18 806
9142.08 824
9142.98 810
9143.89 831
9144.79 851
9145.69 813
9146.59 826
9147.50 824
9148.40 882
9149.30 844
9150.20 814
9151.11 839
9152.01 844
9152.91 821
9153.82 791
9154.72 820
9155.62 837
9156.53 864
9157.43 805
9158.33 784
9159.24 831
9160.14 779
9161.04 764
9161.95 790
9162.85 768
9163.75 800
9164.66 813
9165.56 787
9166.46 789
9167.37 801
9168.27 849
9169.17 863
9170.08 808
9170.98 761
9171.89 797
9172.79 789
9173.69 778
9174.60 809
9175.50 789
9176.41 792
9177.31 821
9178.21 813
9179.12 844
9180.02 790
9180.93 812
9181.83 819
9182.74 810
9183.64 863
9184.55 814
9185.45 797
9186.35 780
9187.26 758
9188.16 804
9189.07 780
9189.97 829
9190.88 809
9191.78 783
9192.69 826
9193.59 825
9194.50 848
9195.40 806
9196.31 860
9197.21 791
9198.12 832
9199.02 839
9199.93 856
9200.83 849
9201.74 858
9202.65 840
9203.55 847
9204.46 862
9205.36 875
9206.27 878
9207.17 843
9208.08 826
9208.98 857
9209.89 816
9210.80 789
9211.70 809
9212.61 788
9213.51 803
9214.42 815
9215.33 827
9216.23 829
9217.14 804
9218.04 819
9218.95 837
9219.86 857
9220.76 882
9221.67 815
9222.58 791
9223.48 811
9224.39 827
9225.30 842
9226.20 821
9227.11 805
9228.01 835
9228.92 812
9229.83 786
9230.74 766
9231.64 811
9232.55 790
9233.46 755
9234.36 802
9235.27 810
9236.18 796
9237.08 809
9237.99 801
9238.90 791
9239.81 825
9240.71 809
9241.62 808
9242.53 779
9243.43 798
9244.34 778
9245.25 821
9246.16 782
9247.07 782
9247.97 759
9248.88 781
9249.79 764
9250.70 781
9251.60 810
9252.51 766
9253.42 775
9254.33 803
9255.24 776
9256.14 776
9257.05 799
9257.96 781
9258.87 814
9259.78 791
9260.68 779
9261.59 760
9262.50 798
9263.41 762
9264.32 814
9265.23 772
9266.13 802
9267.04 794
9267.95 740
9268.86 740
9269.77 765
9270.68 799
9271.59 776
9272.50 811
9273.40 783
9274.31 830
9275.22 770
9276.13 825
9277.04 858
9277.95 830
9278.86 791
9279.77 859
9280.68 832
9281.59 870
9282.50 845
9283.41 829
9284.32 854
9285.22 848
9286.13 804
9287.04 780
9287.95 833
9288.86 791
9289.77 817
9290.68 749
9291.59 803
9292.50 825
9293.41 803
9294.32 787
9295.23 817
9296.14 825
9297.05 839
9297.96 825
9298.87 824
9299.78 795
9300.69 784
9301.60 865
9302.51 815
9303.42 807
9304.33 801
9305.24 823
9306.15 810
9307.07 791
9307.98 757
9308.89 783
9309.80 813
9310.71 814
9311.62 808
9312.53 832
9313.44 822
9314.35 813
9315.26 828
9316.17 816
9317.08 812
9318.00 754
9318.91 766
9319.82 795
9320.73 790
9321.64 782
9322.55 781
9323.46 773
9324.37 781
9325.29 758
9326.20 783
9327.11 808
9328.02 773
9328.93 786
9329.84 790
9330.75 806
9331.67 813
9332.58 771
9333.49 758
9334.40 831
9335.31 814
9336.23 802
9337.14 738
9338.05 732
9338.96 783
9339.87 787
9340.79 777
9341.70 763
9342.61 747
9343.52 760
9344.44 793
9345.35 789
9346.26 832
9347.17 789
9348.09 856
9349.00 753
9349.91 786
9350.82 771
9351.74 809
9352.65 821
9353.56 837
9354.47 812
9355.39 833
9356.30 836
9357.21 823
9358.13 818
9359.04 799
9359.95 820
9360.87 818
9361.78 860
9362.69 806
9363.61 793
9364.52 786
9365.43 801
9366.35 835
9367.26 822
9368.17 860
9369.09 851
9370.00 834
9370.91 812
9371.83 814
9372.74 812
9373.65 855
9374.57 841
9375.48 864
9376.40 841
9377.31 853
9378.22 823
9379.14 785
9380.05 814
9380.97 877
9381.88 886
9382.80 882
9383.71 840
9384.62 840
9385.54 838
9386.45 790
9387.37 817
9388.28 850
9389.20 883
9390.11 861
9391.03 860
9391.94 892
9392.85 855
9393.77 811
9394.68 900
9395.60 890
9396.51 904
9397.43 919
9398.34 931
9399.26 951
9400.17 903
9401.09 901
9402.00 907
9402.92 869
9403.84 834
9404.75 856
9405.67 885
9406.58 870
9407.50 908
9408.41 902
9409.33 840
9410.24 854
9411.16 870
9412.07 887
9412.99 931
9413.91 903
9414.82 887
9415.74 870
9416.65 875
9417.57 898
9418.49 902
9419.40 868
9420.32 812
9421.23 875
9422.15 882
9423.07 902
9423.98 892
9424.90 910
9425.81 922
9426.73 892
9427.65 945
9428.56 935
9429.48 939
9430.40 920
9431.31 916
9432.23 944
9433.15 958
9434.06 982
9434.98 965
9435.90 1014
9436.81 1011
9437.73 1030
9438.65 1058
9439.57 1055
9440.48 1078
9441.40 1007
9442.32 1087
9443.23 1025
9444.15 1038
9445.07 1034
9445.99 1068
9446.90 1032
9447.82 1064
9448.74 1059
9449.66 1128
9450.57 1162
9451.49 1161
9452.41 1286
9453.33 1358
9454.24 1478
9455.16 1518
9456.08 1651
9457.00 1607
9457.91 1502
9458.83 1440
9459.75 1453
9460.67 1378
9461.59 1316
9462.50 1240
9463.42 1179
9464.34 1191
9465.26 1085
9466.18 1051
9467.10 1064
9468.01 1028
9468.93 969
9469.85 1003
9470.77 980
9471.69 972
9472.61 948
9473.53 926
9474.44 951
9475.36 979
9476.28 965
9477.20 963
9478.12 951
9479.04 1003
9479.96 1006
9480.88 1035
9481.80 1037
9482.71 1048
9483.63 1092
9484.55 1148
9485.47 1146
9486.39 1063
9487.31 1044
9488.23 1059
9489.15 1047
9490.07 977
9490.99 1028
9491.91 943
9492.83 994
9493.75 929
9494.67 941
9495.59 974
9496.51 969
9497.43 956
9498.35 944
9499.27 938
9500.19 930
9501.11 946
9502.03 904
9502.95 848
9503.87 817
9504.79 915
9505.71 895
9506.63 926
9507.55 907
9508.47 897
9509.39 881
9510.31 906
9511.23 918
9512.15 868
9513.07 873
9513.99 912
9514.91 900
9515.83 939
9516.75 928
9517.67 947
9518.59 956
9519.52 944
9520.44 962
9521.36 945
9522.28 989
9523.20 989
9524.12 994
9525.04 988
9525.96 992
9526.88 918
9527.80 981
9528.73 960
9529.65 969
9530.57 1018
9531.49 970
9532.41 994
9533.33 1036
9534.26 1067
9535.18 1080
9536.10 1081
9537.02 1073
9537.94 980
9538.86 985
9539.79 999
9540.71 991
9541.63 952
9542.55 971
9543.47 987
9544.40 957
9545.32 965
9546.24 887
9547.16 916
9548.08 941
9549.01 965
9549.93 955
9550.85 905
9551.77 869
9552.70 886
9553.62 954
9554.54 954
9555.46 952
9556.39 907
9557.31 938
9558.23 905
9559.16 970
9560.08 950
9561.00 927
9561.92 937
9562.85 942
9563.77 916
9564.69 897
9565.62 889
9566.54 902
9567.46 951
9568.39 919
9569.31 907
9570.23 954
9571.16 929
9572.08 915
9573.00 908
9573.93 919
9574.85 900
9575.77 904
9576.70 931
9577.62 950
9578.54 925
9579.47 856
9580.39 856
9581.32 873
9582.24 904
9583.16 865
9584.09 910
9585.01 934
9585.94 920
9586.86 917
9587.78 930
9588.71 884
9589.63 963
9590.56 919
9591.48 948
9592.41 913
9593.33 944
9594.25 909
9595.18 935
9596.10 900
9597.03 937
9597.95 951
9598.88 954
9599.80 970
9600.73 956
9601.65 974
9602.58 970
9603.50 978
9604.43 1041
9605.35 966
9606.28 983
9607.20 1009
9608.13 1025
9609.05 980
9609.98 981
9610.90 1009
9611.83 983
9612.75 1035
9613.68 1051
9614.60 1040
9615.53 1038
9616.46 1008
9617.38 1050
9618.31 1071
9619.23 1126
9620.16 1080
9621.08 1123
9622.01 1135
9622.94 1105
9623.86 1065
9624.79 1074
9625.71 1133
9626.64 1143
9627.57 1132
9628.49 1150
9629.42 1143
9630.34 1128
9631.27 1137
9632.20 1154
9633.12 1227
9634.05 1213
9634.98 1176
9635.90 1209
9636.83 1224
9637.76 1209
9638.68 1183
9639.61 1211
9640.54 1231
9641.46 1222
9642.39 1253
9643.32 1308
9644.24 1322
9645.17 1311
9646.10 1367
9647.02 1350
9647.95 1338
9648.88 1439
9649.81 1478
9650.73 1600
9651.66 1521
9652.59 1544
9653.51 1628
9654.44 1642
9655.37 1566
9656.30 1501
9657.22 1496
9658.15 1540
9659.08 1529
9660.01 1447
9660.93 1385
9661.86 1399
9662.79 1362
9663.72 1370
9664.65 1369
9665.57 1359
9666.50 1355
9667.43 1386
9668.36 1432
9669.29 1442
9670.21 1421
9671.14 1448
9672.07 1411
9673.00 1442
9673.93 1495
9674.86 1469
9675.78 1463
9676.71 1442
9677.64 1480
9678.57 1456
9679.50 1439
9680.43 1468
9681.36 1479
9682.28 1545
9683.21 1458
9684.14 1479
9685.07 1497
9686.00 1455
9686.93 1506
9687.86 1544
9688.79 1464
9689.72 1550
9690.64 1568
9691.57 1593
9692.50 1616
9693.43 1632
9694.36 1567
9695.29 1590
9696.22 1634
9697.15 1645
9698.08 1728
9699.01 1776
9699.94 1866
9700.87 1972
9701.80 1979
9702.73 2000
9703.66 1907
9704.59 1954
9705.52 1902
9706.45 1876
9707.38 1758
9708.31 1690
9709.24 1682
9710.17 1659
9711.10 1575
9712.03 1546
9712.96 1539
9713.89 1597
9714.82 1571
9715.75 1577
9716.68 1632
9717.61 1631
9718.54 1608
9719.47 1611
9720.40 1609
9721.33 1557
9722.26 1544
9723.19 1529
9724.12 1520
9725.05 1450
9725.98 1414
9726.92 1443
9727.85 1378
9728.78 1342
9729.71 1372
9730.64 1364
9731.57 1398
9732.50 1386
9733.43 1387
9734.36 1368
9735.30 1352
9736.23 1415
9737.16 1364
9738.09 1382
9739.02 1341
9739.95 1300
9740.88 1302
9741.82 1279
9742.75 1287
9743.68 1288
9744.61 1212
9745.54 1230
9746.47 1214
9747.41 1210
9748.34 1180
9749.27 1174
9750.20 1214
9751.13 1188
9752.07 1205
9753.00 1124
9753.93 1082
9754.86 1141
9755.79 1100
9756.73 1117
9757.66 1161
9758.59 1136
9759.52 1126
9760.46 1142
9761.39 1142
9762.32 1139
9763.25 1125
9764.19 1119
9765.12 1162
9766.05 1128
9766.98 1205
9767.92 1180
9768.85 1141
9769.78 1148
9770.72 1146
9771.65 1138
9772.58 1161
9773.52 1097
9774.45 1131
9775.38 1126
9776.31 1152
9777.25 1214
9778.18 1156
9779.11 1170
9780.05 1216
9780.98 1216
9781.92 1223
9782.85 1274
9783.78 1256
9784.72 1219
9785.65 1218
9786.58 1215
9787.52 1235
9788.45 1218
9789.38 1229
9790.32 1227
9791.25 1174
9792.19 1168
9793.12 1120
9794.05 1102
9794.99 1122
9795.92 1088
9796.86 1078
9797.79 1076
9798.73 1145
9799.66 1130
9800.59 1118
9801.53 1125
9802.46 1143
9803.40 1174
9804.33 1146
9805.27 1111
9806.20 1086
9807.14 1048
9808.07 1017
9809.01 998
9809.94 937
9810.88 968
9811.81 960
9812.75 930
9813.68 960
9814.62 946
9815.55 918
9816.49 903
9817.42 923
9818.36 932
9819.29 920
9820.23 938
9821.16 913
9822.10 867
9823.03 918
9823.97 928
9824.90 903
9825.84 855
9826.78 862
9827.71 885
9828.65 844
9829.58 865
9830.52 866
9831.45 896
9832.39 870
9833.33 819
9834.26 884
9835.20 848
9836.13 872
9837.07 830
9838.01 856
9838.94 883
9839.88 912
9840.82 887
9841.75 882
9842.69 906
9843.62 822
9844.56 856
9845.50 879
9846.43 859
9847.37 877
9848.31 864
9849.24 848
9850.18 830
9851.12 857
9852.05 861
9852.99 863
9853.93 807
9854.87 854
9855.80 847
9856.74 869
9857.68 888
9858.61 890
9859.55 853
9860.49 829
9861.43 830
9862.36 826
9863.30 807
9864.24 808
9865.17 828
9866.11 789
9867.05 814
9867.99 841
9868.93 823
9869.86 825
9870.80 795
9871.74 846
9872.68 804
9873.61 818
9874.55 849
9875.49 818
9876.43 822
9877.37 827
9878.30 831
9879.24 849
9880.18 833
9881.12 842
9882.06 847
9883.00 836
9883.93 816
9884.87 789
9885.81 763
9886.75 788
9887.69 802
9888.63 782
9889.56 793
9890.50 816
9891.44 864
9892.38 816
9893.32 806
9894.26 832
9895.20 837
9896.14 796
9897.07 785
9898.01 809
9898.95 836
9899.89 833
9900.83 767
9901.77 776
9902.71 769
9903.65 756
9904.59 780
9905.53 812
9906.47 783
9907.41 773
9908.35 802
9909.29 806
9910.23 796
9911.16 797
9912.10 823
9913.04 810
9913.98 826
9914.92 797
9915.86 793
9916.80 789
9917.74 779
9918.68 802
9919.62 831
9920.56 804
9921.50 795
9922.44 864
9923.38 881
9924.32 924
9925.27 988
9926.21 1046
9927.15 1118
9928.09 1167
9929.03 1169
9929.97 1257
9930.91 1264
9931.85 1165
9932.79 1151
9933.73 1147
9934.67 1065
9935.61 1001
9936.55 942
9937.49 906
9938.43 832
9939.38 785
9940.32 818
9941.26 815
9942.20 762
9943.14 751
9944.08 747
9945.02 767
9945.96 737
9946.90 713
9947.85 736
9948.79 710
9949.73 709
9950.67 706
9951.61 691
9952.55 713
9953.50 685
9954.44 714
9955.38 653
9956.32 690
9957.26 722
9958.20 693
9959.15 671
9960.09 678
9961.03 716
9961.97 722
9962.91 711
9963.86 702
9964.80 703
9965.74 701
9966.68 714
9967.63 714
9968.57 686
9969.51 680
9970.45 688
9971.39 684
9972.34 687
9973.28 687
9974.22 707
9975.17 667
9976.11 660
9977.05 652
9977.99 655
9978.94 616
9979.88 678
9980.82 660
9981.77 660
9982.71 611
9983.65 654
9984.59 653
9985.54 648
9986.48 653
9987.42 665
9988.37 643
9989.31 636
9990.25 639
9991.20 658
9992.14 639
9993.08 679
9994.03 677
9994.97 690
9995.92 664
9996.86 682
9997.80 643
9998.75 687
9999.69 679
10000.63 680
10001.58 676
10002.52 660
10003.47 664
10004.41 660
10005.35 692
10006.30 709
10007.24 663
10008.19 631
10009.13 675
10010.08 664
10011.02 678
10011.96 709
10012.91 650
10013.85 642
10014.80 651
10015.74 682
10016.69 674
10017.63 662
10018.58 655
10019.52 657
10020.47 702
10021.41 638
10022.36 608
10023.30 646
10024.25 676
10025.19 697
10026.14 626
10027.08 693
10028.03 646
10028.97 622
10029.92 643
10030.86 661
10031.81 684
10032.75 641
10033.70 651
10034.64 683
10035.59 653
10036.53 655
10037.48 630
10038.43 619
10039.37 616
10040.32 659
10041.26 658
10042.21 634
10043.16 633
10044.10 600
10045.05 637
10045.99 644
10046.94 620
10047.89 674
10048.83 638
10049.78 640
10050.72 664
10051.67 644
10052.62 619
10053.56 646
10054.51 643
10055.46 629
10056.40 628
10057.35 632
10058.30 615
10059.24 602
10060.19 623
10061.14 620
10062.08 619
10063.03 622
10063.98 610
10064.92 611
10065.87 618
10066.82 595
10067.76 583
10068.71 595
10069.66 607
10070.61 622
10071.55 586
10072.50 612
10073.45 614
10074.39 626
10075.34 625
10076.29 629
10077.24 567
10078.18 585
10079.13 578
10080.08 616
10081.03 586
10081.97 610
10082.92 587
10083.87 668
10084.82 608
10085.77 616
10086.71 623
10087.66 587
10088.61 582
10089.56 586
10090.51 646
10091.45 582
10092.40 589
10093.35 571
10094.30 590
10095.25 589
10096.20 604
10097.14 604
10098.09 606
10099.04 577
10099.99 577
10100.94 562
10101.89 557
10102.84 574
10103.78 583
10104.73 580
10105.68 560
10106.63 553
10107.58 581
10108.53 581
10109.48 558
10110.43 517
10111.38 516
10112.33 576
10113.27 619
10114.22 588
10115.17 620
10116.12 601
10117.07 591
10118.02 561
10118.97 584
10119.92 606
10120.87 591
10121.82 592
10122.77 597
10123.72 584
10124.67 591
10125.62 587
10126.57 602
10127.52 543
10128.47 598
10129.42 572
10130.37 595
10131.32 566
10132.27 564
10133.22 637
10134.17 565
10135.12 590
10136.07 571
10137.02 588
10137.97 578
10138.92 551
10139.87 571
10140.82 570
10141.77 606
10142.72 599
10143.67 585
10144.62 574
10145.57 564
10146.52 610
10147.47 614
10148.43 601
10149.38 586
10150.33 601
10151.28 609
10152.23 594
10153.18 614
10154.13 609
10155.08 610
10156.03 602
10156.99 643
10157.94 600
10158.89 605
10159.84 566
10160.79 600
10161.74 572
10162.69 570
10163.65 588
10164.60 605
10165.55 613
10166.50 572
10167.45 578
10168.40 609
10169.36 605
10170.31 594
10171.26 592
10172.21 561
10173.16 596
10174.11 575
10175.07 643
10176.02 596
10176.97 623
10177.92 642
10178.88 617
10179.83 643
10180.78 620
10181.73 630
10182.69 632
10183.64 660
10184.59 684
10185.54 687
10186.50 650
10187.45 615
10188.40 598
10189.35 636
10190.31 677
10191.26 682
10192.21 703
10193.17 669
10194.12 727
10195.07 745
10196.02 711
10196.98 737
10197.93 739
10198.88 681
10199.84 738
10200.79 704
10201.74 735
10202.70 685
10203.65 682
10204.60 686
10205.56 682
10206.51 694
10207.46 696
10208.42 707
10209.37 682
10210.33 665
10211.28 672
10212.23 700
10213.19 685
10214.14 673
10215.09 664
10216.05 692
10217.00 687
10217.96 690
10218.91 713
10219.87 672
10220.82 672
10221.77 659
10222.73 647
10223.68 655
10224.64 678
10225.59 635
10226.55 663
10227.50 681
10228.45 649
10229.41 652
10230.36 639
10231.32 601
10232.27 674
10233.23 685
10234.18 645
10235.14 668
10236.09 717
10237.05 684
10238.00 690
10238.96 743
10239.91 713
10240.87 765
10241.82 705
10242.78 735
10243.73 746
10244.69 694
10245.64 683
10246.60 624
10247.56 612
10248.51 608
10249.47 623
10250.42 618
10251.38 644
10252.33 597
10253.29 587
10254.25 607
10255.20 595
10256.16 601
10257.11 601
10258.07 557
10259.02 561
10259.98 593
10260.94 574
10261.89 549
10262.85 587
10263.81 636
10264.76 625
10265.72 572
10266.67 587
10267.63 591
10268.59 589
10269.54 586
10270.50 569
10271.46 621
10272.41 606
10273.37 605
10274.33 589
10275.28 625
10276.24 579
10277.20 584
10278.15 591
10279.11 619
10280.07 570
10281.03 577
10281.98 576
10282.94 579
10283.90 545
10284.85 526
10285.81 541
10286.77 567
10287.73 557
10288.68 592
10289.64 599
10290.60 566
10291.56 564
10292.51 559
10293.47 577
10294.43 591
10295.39 582
10296.34 563
10297.30 599
10298.26 574
10299.22 567
10300.18 548
10301.13 539
10302.09 588
10303.05 576
10304.01 534
10304.97 533
10305.92 555
10306.88 541
10307.84 570
10308.80 566
10309.76 570
10310.72 576
10311.67 562
10312.63 584
10313.59 584
10314.55 590
10315.51 591
10316.47 537
10317.43 548
10318.38 582
10319.34 598
10320.30 552
10321.26 562
10322.22 565
10323.18 549
10324.14 581
10325.10 552
10326.06 577
10327.01 554
10327.97 557
10328.93 571
10329.89 536
10330.85 554
10331.81 555
10332.77 591
10333.73 562
10334.69 543
10335.65 538
10336.61 578
10337.57 560
10338.53 537
10339.49 545
10340.45 546
10341.41 544
10342.37 537
10343.33 507
10344.29 528
10345.25 548
10346.21 519
10347.17 526
10348.13 532
10349.09 578
10350.05 565
10351.01 575
10351.97 576
10352.93 514
10353.89 533
10354.85 548
10355.81 576
10356.77 590
10357.73 579
10358.69 576
10359.65 586
10360.61 576
10361.57 533
10362.54 613
10363.50 580
10364.46 573
10365.42 568
10366.38 571
10367.34 577
10368.30 572
10369.26 553
10370.22 528
10371.18 502
10372.15 557
10373.11 572
10374.07 551
10375.03 520
10375.99 514
10376.95 496
10377.91 518
10378.88 553
10379.84 557
10380.80 507
10381.76 553
10382.72 558
10383.68 574
10384.65 518
10385.61 554
10386.57 540
10387.53 556
10388.49 536
10389.46 529
10390.42 508
10391.38 510
10392.34 538
10393.31 550
10394.27 541
10395.23 515
10396.19 523
10397.15 553
10398.12 528
10399.08 550
10400.04 552
10401.00 575
10401.97 574
10402.93 554
10403.89 541
10404.86 559
10405.82 541
10406.78 567
10407.74 534
10408.71 565
10409.67 560
10410.63 570
10411.60 565
10412.56 570
10413.52 518
10414.49 585
10415.45 588
10416.41 586
10417.38 571
10418.34 574
10419.30 620
10420.27 643
10421.23 606
10422.19 650
10423.16 635
10424.12 610
10425.08 615
10426.05 658
10427.01 665
10427.98 620
10428.94 639
10429.90 610
10430.87 576
10431.83 609
10432.80 591
10433.76 592
10434.72 593
10435.69 605
10436.65 578
10437.62 577
10438.58 548
10439.55 555
10440.51 524
10441.47 549
10442.44 556
10443.40 567
10444.37 546
10445.33 531
10446.30 514
10447.26 574
10448.23 505
10449.19 507
10450.16 547
10451.12 543
10452.09 536
10453.05 529
10454.02 535
10454.98 544
10455.95 539
10456.91 517
10457.88 521
10458.84 522
10459.81 524
10460.77 549
10461.74 498
10462.70 523
10463.67 550
10464.64 571
10465.60 530
10466.57 524
10467.53 537
10468.50 545
10469.46 508
10470.43 506
10471.40 519
10472.36 540
10473.33 521
10474.29 515
10475.26 542
10476.23 526
10477.19 546
10478.16 522
10479.12 567
10480.09 552
10481.06 570
10482.02 543
10482.99 591
10483.96 561
10484.92 556
10485.89 539
10486.85 533
10487.82 564
10488.79 566
10489.75 550
10490.72 566
10491.69 541
10492.66 582
10493.62 572
10494.59 561
10495.56 570
10496.52 554
10497.49 566
10498.46 538
10499.42 539
10500.39 542
10501.36 574
10502.33 577
10503.29 522
10504.26 561
10505.23 569
10506.20 566
10507.16 525
10508.13 549
10509.10 553
10510.07 551
10511.03 562
10512.00 555
10512.97 510
10513.94 556
10514.90 610
10515.87 597
10516.84 579
10517.81 548
10518.78 548
10519.74 544
10520.71 554
10521.68 562
10522.65 580
10523.62 544
10524.59 571
10525.55 570
10526.52 534
10527.49 520
10528.46 555
10529.43 545
10530.40 545
10531.37 539
10532.33 536
10533.30 616
10534.27 584
10535.24 543
10536.21 553
10537.18 555
10538.15 567
10539.12 563
10540.08 545
10541.05 549
10542.02 540
10542.99 552
10543.96 579
10544.93 554
10545.90 567
10546.87 579
10547.84 598
10548.81 587
10549.78 568
10550.75 562
10551.72 614
10552.69 586
10553.66 626
10554.63 573
10555.60 619
10556.56 616
10557.53 638
10558.50 659
10559.47 673
10560.44 634
10561.41 685
10562.38 689
10563.35 695
10564.32 718
10565.29 710
10566.27 722
10567.24 663
10568.21 684
10569.18 660
10570.15 664
10571.12 664
10572.09 642
10573.06 643
10574.03 616
10575.00 643
10575.97 596
10576.94 568
10577.91 552
10578.88 587
10579.85 630
10580.82 587
10581.79 562
10582.77 571
10583.74 614
10584.71 555
10585.68 561
10586.65 605
10587.62 597
10588.59 602
10589.56 589
10590.54 615
10591.51 633
10592.48 565
10593.45 595
10594.42 587
10595.39 573
10596.36 584
10597.34 611
10598.31 575
10599.28 568
10600.25 547
10601.22 595
10602.19 581
10603.17 556
10604.14 562
10605.11 541
10606.08 589
10607.05 592
10608.03 587
10609.00 574
10609.97 573
10610.94 581
10611.92 571
10612.89 600
10613.86 561
10614.83 575
10615.81 583
10616.78 582
10617.75 550
10618.72 536
10619.70 554
10620.67 566
10621.64 576
10622.61 563
10623.59 574
10624.56 574
10625.53 576
10626.51 616
10627.48 581
10628.45 575
10629.43 579
10630.40 579
10631.37 590
10632.34 588
10633.32 582
10634.29 608
10635.26 630
10636.24 616
10637.21 637
10638.19 627
10639.16 613
10640.13 597
10641.11 627
10642.08 656
10643.05 665
10644.03 640
10645.00 656
10645.98 639
10646.95 603
10647.92 622
10648.90 612
10649.87 586
10650.85 605
10651.82 574
10652.79 582
10653.77 589
10654.74 604
10655.72 609
10656.69 590
10657.67 531
10658.64 554
10659.61 547
10660.59 570
10661.56 558
10662.54 551
10663.51 555
10664.49 583
10665.46 547
10666.44 563
10667.41 541
10668.39 539
10669.36 520
10670.34 584
10671.31 591
10672.29 569
10673.26 549
10674.24 525
10675.21 586
10676.19 536
10677.16 567
10678.14 578
10679.11 557
10680.09 559
10681.06 607
10682.04 576
10683.02 555
10683.99 552
10684.97 531
10685.94 537
10686.92 536
10687.89 552
10688.87 567
10689.85 540
10690.82 523
10691.80 559
10692.77 566
10693.75 555
10694.73 533
10695.70 543
10696.68 543
10697.65 551
10698.63 547
10699.61 538
10700.58 503
10701.56 504
10702.54 517
10703.51 552
10704.49 521
10705.47 525
10706.44 513
10707.42 561
10708.40 577
10709.37 535
10710.35 542
10711.33 531
10712.30 544
10713.28 513
10714.26 560
10715.23 530
10716.21 529
10717.19 524
10718.17 576
10719.14 542
10720.12 526
10721.10 536
10722.08 548
10723.05 562
10724.03 542
10725.01 533
10725.98 537
10726.96 520
10727.94 520
10728.92 542
10729.90 533
10730.87 530
10731.85 523
10732.83 544
10733.81 533
10734.78 525
10735.76 493
10736.74 554
10737.72 568
10738.70 532
10739.68 580
10740.65 586
10741.63 588
10742.61 558
10743.59 555
10744.57 559
10745.54 579
10746.52 558
10747.50 538
10748.48 555
10749.46 517
10750.44 544
10751.42 551
10752.40 558
10753.37 542
10754.35 570
10755.33 575
10756.31 529
10757.29 533
10758.27 544
10759.25 539
10760.23 548
10761.21 514
10762.19 539
10763.16 543
10764.14 560
10765.12 519
10766.10 515
10767.08 489
10768.06 519
10769.04 590
10770.02 564
10771.00 519
10771.98 560
10772.96 583
10773.94 604
10774.92 548
10775.90 553
10776.88 579
10777.86 567
10778.84 550
10779.82 532
10780.80 577
10781.78 560
10782.76 537
10783.74 549
10784.72 583
10785.70 553
10786.68 565
10787.66 573
10788.64 532
10789.62 544
10790.60 539
10791.58 541
10792.56 508
10793.54 509
10794.52 519
10795.50 552
10796.48 534
10797.47 503
10798.45 493
10799.43 484
10800.41 546
10801.39 534
10802.37 512
10803.35 506
10804.33 527
10805.31 518
10806.29 513
10807.28 507
10808.26 531
10809.24 517
10810.22 550
10811.20 507
10812.18 508
10813.16 524
10814.15 524
10815.13 561
10816.11 551
10817.09 540
10818.07 550
10819.05 548
10820.04 526
10821.02 522
10822.00 490
10822.98 508
10823.96 530
10824.95 516
10825.93 539
10826.91 531
10827.89 526
10828.87 540
10829.86 537
10830.84 538
10831.82 569
10832.80 522
10833.79 561
10834.77 559
10835.75 541
10836.73 558
10837.72 551
10838.70 554
10839.68 587
10840.66 550
10841.65 546
10842.63 540
10843.61 528
10844.60 576
10845.58 588
10846.56 541
10847.54 579
10848.53 625
10849.51 570
10850.49 558
10851.48 535
10852.46 577
10853.44 566
10854.43 587
10855.41 564
10856.39 547
10857.38 571
10858.36 578
10859.34 549
10860.33 563
10861.31 572
10862.30 595
10863.28 626
10864.26 555
10865.25 590
10866.23 565
10867.22 552
10868.20 583
10869.18 602
10870.17 608
10871.15 608
10872.14 590
10873.12 603
10874.10 587
10875.09 577
10876.07 609
10877.06 584
10878.04 603
10879.03 600
10880.01 611
10881.00 572
10881.98 635
10882.96 620
10883.95 642
10884.93 623
10885.92 632
10886.90 616
10887.89 645
10888.87 667
10889.86 646
10890.84 593
10891.83 616
10892.81 676
10893.80 620
10894.78 628
10895.77 642
10896.75 616
10897.74 630
10898.73 656
10899.71 671
10900.70 628
10901.68 665
10902.67 640
10903.65 661
10904.64 664
10905.62 683
10906.61 710
10907.60 696
10908.58 686
10909.57 700
10910.55 643
10911.54 676
10912.53 671
10913.51 703
10914.50 704
10915.48 726
10916.47 742
10917.46 734
10918.44 702
10919.43 703
10920.41 711
10921.40 723
10922.39 756
10923.37 743
10924.36 741
10925.35 724
10926.33 741
10927.32 765
10928.31 740
10929.29 709
10930.28 814
10931.27 733
10932.25 743
10933.24 724
10934.23 758
10935.22 760
10936.20 786
10937.19 788
10938.18 781
10939.16 771
10940.15 786
10941.14 763
10942.13 799
10943.11 799
10944.10 830
10945.09 818
10946.08 890
10947.06 867
10948.05 853
10949.04 855
10950.03 912
10951.01 935
10952.00 927
10952.99 922
10953.98 952
10954.97 948
10955.95 932
10956.94 956
10957.93 966
10958.92 1006
10959.91 1063
10960.89 1029
10961.88 991
10962.87 970
10963.86 949
10964.85 985
10965.84 952
10966.82 907
10967.81 914
10968.80 930
10969.79 883
10970.78 886
10971.77 829
10972.76 837
10973.74 854
10974.73 888
10975.72 888
10976.71 844
10977.70 832
10978.69 818
10979.68 856
10980.67 842
10981.66 861
10982.65 831
10983.63 862
10984.62 876
10985.61 876
10986.60 844
10987.59 862
10988.58 859
10989.57 896
10990.56 933
10991.55 904
10992.54 924
10993.53 928
10994.52 982
10995.51 1032
10996.50 1070
10997.49 1088
10998.48 1156
10999.47 1176
11000.46 1133
11001.45 1199
11002.44 1215
11003.43 1228
11004.42 1250
11005.41 1182
11006.40 1152
11007.39 1138
11008.38 1069
11009.37 999
11010.36 977
11011.35 975
11012.34 917
11013.33 914
11014.32 879
11015.31 825
11016.30 803
11017.29 842
11018.29 807
11019.28 774
11020.27 775
11021.26 798
11022.25 795
11023.24 794
11024.23 736
11025.22 758
11026.21 792
11027.20 772
11028.20 739
11029.19 757
11030.18 742
11031.17 752
11032.16 763
11033.15 764
11034.14 726
11035.14 740
11036.13 745
11037.12 734
11038.11 752
11039.10 752
11040.09 743
11041.09 781
11042.08 771
11043.07 756
11044.06 750
11045.05 744
11046.04 739
11047.04 730
11048.03 737
11049.02 723
11050.01 709
11051.01 728
11052.00 715
11052.99 703
11053.98 726
11054.98 712
11055.97 675
11056.96 666
11057.95 688
11058.95 685
11059.94 719
11060.93 706
11061.92 716
11062.92 720
11063.91 726
11064.90 695
11065.89 711
11066.89 719
11067.88 704
11068.87 719
11069.87 699
11070.86 705
11071.85 711
11072.85 709
11073.84 703
11074.83 690
11075.83 724
11076.82 722
11077.81 720
11078.81 728
11079.80 720
11080.79 705
11081.79 689
11082.78 708
11083.77 695
11084.77 683
11085.76 691
11086.76 691
11087.75 703
11088.74 672
11089.74 653
11090.73 664
11091.73 699
11092.72 697
11093.71 683
11094.71 660
11095.70 686
11096.70 657
11097.69 675
11098.69 659
11099.68 672
11100.67 685
11101.67 658
11102.66 676
11103.66 682
11104.65 620
11105.65 667
11106.64 676
11107.64 665
11108.63 676
11109.63 646
11110.62 712
11111.62 681
11112.61 645
11113.61 666
11114.60 691
11115.60 675
11116.59 709
11117.59 648
11118.58 681
11119.58 707
11120.57 688
11121.57 691
11122.56 667
11123.56 660
11124.56 686
11125.55 697
11126.55 681
11127.54 688
11128.54 720
11129.53 718
11130.53 687
11131.53 665
11132.52 700
11133.52 645
11134.51 671
11135.51 665
11136.51 670
11137.50 687
11138.50 664
11139.49 667
11140.49 674
11141.49 706
11142.48 667
11143.48 650
11144.48 628
11145.47 659
11146.47 672
11147.47 650
11148.46 633
11149.46 671
11150.46 670
11151.45 680
11152.45 640
11153.45 657
11154.44 643
11155.44 645
11156.44 646
11157.43 643
11158.43 660
11159.43 655
11160.42 638
11161.42 632
11162.42 632
11163.42 612
11164.41 635
11165.41 582
11166.41 632
11167.41 581
11168.40 605
11169.40 634
11170.40 657
11171.40 626
11172.39 613
11173.39 643
11174.39 662
11175.39 645
11176.39 627
11177.38 643
11178.38 651
11179.38 616
11180.38 617
11181.38 659
11182.37 633
11183.37 590
11184.37 618
11185.37 618
11186.37 604
11187.36 613
11188.36 610
11189.36 652
11190.36 627
11191.36 604
11192.36 617
11193.36 641
11194.35 613
11195.35 613
11196.35 642
11197.35 632
11198.35 609
11199.35 614
11200.35 633
11201.35 614
11202.35 613
11203.34 615
11204.34 635
11205.34 620
11206.34 621
11207.34 626
11208.34 631
11209.34 614
11210.34 609
11211.34 643
11212.34 633
11213.34 641
11214.34 638
11215.34 623
11216.34 613
11217.34 628
11218.34 644
11219.34 627
11220.34 605
11221.34 609
11222.34 597
11223.34 631
11224.34 618
11225.34 599
11226.34 631
11227.34 646
11228.34 658
11229.34 618
11230.34 614
11231.34 624
11232.34 584
11233.34 630
11234.34 614
11235.34 615
11236.34 618
11237.34 616
11238.34 608
11239.34 621
11240.34 643
11241.34 609
11242.34 641
11243.34 644
11244.34 621
11245.35 643
11246.35 614
11247.35 639
11248.35 615
11249.35 645
11250.35 646
11251.35 641
11252.35 632
11253.35 640
11254.36 607
11255.36 639
11256.36 613
11257.36 590
11258.36 620
11259.36 665
11260.36 631
11261.37 609
11262.37 625
11263.37 632
11264.37 661
11265.37 658
11266.38 672
11267.38 648
11268.38 664
11269.38 654
11270.38 631
11271.39 625
11272.39 647
11273.39 675
11274.39 624
11275.39 627
11276.40 653
11277.40 699
11278.40 726
11279.40 646
11280.41 670
11281.41 686
11282.41 664
11283.41 691
11284.42 703
11285.42 744
11286.42 694
11287.42 670
11288.43 698
11289.43 729
11290.43 671
11291.44 683
11292.44 687
11293.44 677
11294.45 679
11295.45 742
11296.45 764
11297.46 739
11298.46 688
11299.46 677
11300.47 683
11301.47 649
11302.47 656
11303.48 708
11304.48 723
11305.48 703
11306.49 730
11307.49 714
11308.49 726
11309.50 741
11310.50 773
11311.51 764
11312.51 767
11313.51 759
11314.52 772
11315.52 825
11316.53 819
11317.53 797
11318.53 803
11319.54 798
11320.54 736
11321.55 754
11322.55 747
11323.56 761
11324.56 744
11325.56 707
11326.57 726
11327.57 701
11328.58 730
11329.58 727
11330.59 707
11331.59 702
11332.60 706
11333.60 711
11334.61 684
11335.61 689
11336.62 705
11337.62 717
11338.63 729
11339.63 697
11340.64 678
11341.64 720
11342.65 720
11343.65 709
11344.66 709
11345.66 712
11346.67 707
11347.68 716
11348.68 707
11349.69 747
11350.69 744
11351.70 712
11352.70 683
11353.71 734
11354.71 738
11355.72 700
11356.73 708
11357.73 725
11358.74 755
11359.74 775
11360.75 734
11361.76 741
11362.76 761
11363.77 743
11364.78 768
11365.78 744
11366.79 752
11367.79 753
11368.80 762
11369.81 751
11370.81 765
11371.82 785
11372.83 781
11373.83 785
11374.84 760
11375.85 745
11376.85 745
11377.86 759
11378.87 782
11379.87 783
11380.88 770
11381.89 745
11382.90 764
11383.90 784
11384.91 796
11385.92 787
11386.92 764
11387.93 778
11388.94 752
11389.95 768
11390.95 755
11391.96 769
11392.97 778
11393.98 834
11394.98 801
11395.99 819
11397.00 839
11398.01 837
11399.01 841
11400.02 833
11401.03 816
11402.04 830
11403.05 820
11404.05 809
11405.06 824
11406.07 885
11407.08 869
11408.09 845
11409.09 866
11410.10 839
11411.11 828
11412.12 855
11413.13 831
11414.14 844
11415.14 855
11416.15 862
11417.16 891
11418.17 890
11419.18 841
11420.19 880
11421.20 887
11422.20 882
11423.21 878
11424.22 906
11425.23 894
11426.24 857
11427.25 878
11428.26 899
11429.27 927
11430.28 916
11431.29 930
11432.29 965
11433.30 945
11434.31 959
11435.32 957
11436.33 992
11437.34 968
11438.35 1029
11439.36 1025
11440.37 1008
11441.38 1025
11442.39 1045
11443.40 1038
11444.41 996
11445.42 1070
11446.43 1097
11447.44 1060
11448.45 1084
11449.46 1082
11450.47 1064
11451.48 1059
11452.49 1089
11453.50 1144
11454.51 1147
11455.52 1104
11456.53 1089
11457.54 1115
11458.55 1092
11459.56 1094
11460.57 1126
11461.58 1131
11462.59 1162
11463.60 1170
11464.61 1182
11465.62 1173
11466.64 1183
11467.65 1195
11468.66 1215
11469.67 1187
11470.68 1171
11471.69 1212
11472.70 1163
11473.71 1200
11474.72 1256
11475.73 1248
11476.75 1288
11477.76 1255
11478.77 1288
11479.78 1231
11480.79 1263
11481.80 1288
11482.81 1312
11483.82 1323
11484.84 1217
11485.85 1231
11486.86 1287
11487.87 1298
11488.88 1317
11489.89 1362
11490.91 1328
11491.92 1316
11492.93 1328
11493.94 1357
11494.95 1313
11495.97 1339
11496.98 1321
11497.99 1364
11499.00 1337
11500.01 1328
11501.03 1342
11502.04 1337
11503.05 1337
11504.06 1385
11505.08 1426
11506.09 1396
11507.10 1409
11508.11 1441
11509.13 1470
11510.14 1430
11511.15 1471
11512.16 1446
11513.18 1444
11514.19 1455
11515.20 1496
11516.22 1455
11517.23 1418
11518.24 1530
11519.26 1526
11520.27 1506
11521.28 1521
11522.29 1608
11523.31 1583
11524.32 1585
11525.33 1543
11526.35 1613
11527.36 1595
11528.38 1592
11529.39 1630
11530.40 1667
11531.42 1684
11532.43 1648
11533.44 1710
11534.46 1682
11535.47 1695
11536.48 1752
11537.50 1832
11538.51 1790
11539.53 1801
11540.54 1823
11541.55 1813
11542.57 1847
11543.58 1882
11544.60 1917
11545.61 1940
11546.63 1943
11547.64 1980
11548.65 1969
11549.67 1996
11550.68 2105
11551.70 2031
11552.71 2009
11553.73 2070
11554.74 2137
11555.76 2129
11556.77 2183
11557.78 2310
11558.80 2299
11559.81 2288
11560.83 2389
11561.84 2452
11562.86 2458
11563.87 2407
11564.89 2471
11565.90 2507
11566.92 2599
11567.93 2631
11568.95 2599
11569.97 2650
11570.98 2684
11572.00 2760
11573.01 2816
11574.03 2781
11575.04 2869
11576.06 2939
11577.07 2937
11578.09 3076
11579.11 3150
11580.12 3225
11581.14 3296
11582.15 3444
11583.17 3559
11584.18 3637
11585.20 3896
11586.22 3965
11587.23 4084
11588.25 4108
11589.26 4323
11590.28 4371
11591.30 4468
11592.31 4615
11593.33 4776
11594.35 5032
11595.36 5317
11596.38 5505
11597.40 5702
11598.41 6222
11599.43 6694
11600.44 7104
11601.46 7744
11602.48 8346
11603.50 8843
11604.51 9230
11605.53 9530
11606.55 9782
11607.56 9869
11608.58 9629
11609.60 9325
11610.61 8826
11611.63 8405
11612.65 7726
11613.67 6954
11614.68 6591
11615.70 6036
11616.72 5458
11617.73 5024
11618.75 4559
11619.77 4263
11620.79 3877
11621.80 3692
11622.82 3446
11623.84 3252
11624.86 3179
11625.88 3070
11626.89 2937
11627.91 2869
11628.93 2790
11629.95 2712
11630.96 2715
11631.98 2600
11633.00 2663
11634.02 2673
11635.04 2598
11636.06 2582
11637.07 2581
11638.09 2556
11639.11 2563
11640.13 2579
11641.15 2540
11642.17 2526
11643.18 2585
11644.20 2481
11645.22 2531
11646.24 2448
11647.26 2427
11648.28 2447
11649.30 2361
11650.31 2310
11651.33 2294
11652.35 2212
11653.37 2097
11654.39 2098
11655.41 2032
11656.43 2085
11657.45 2055
11658.47 2018
11659.49 2003
11660.51 2027
11661.52 2025
11662.54 2053
11663.56 2054
11664.58 2044
11665.60 2113
11666.62 2125
11667.64 2080
11668.66 2164
11669.68 2174
11670.70 2137
11671.72 2105
11672.74 2134
11673.76 2166
11674.78 2177
11675.80 2169
11676.82 2191
11677.84 2239
11678.86 2283
11679.88 2281
11680.90 2395
11681.92 2365
11682.94 2423
11683.96 2410
11684.98 2432
11686.00 2394
11687.02 2493
11688.04 2495
11689.06 2452
11690.08 2455
11691.10 2398
11692.12 2358
11693.14 2348
11694.17 2316
11695.19 2311
11696.21 2311
11697.23 2177
11698.25 2160
11699.27 2188
11700.29 2216
11701.31 2149
11702.33 2131
11703.35 2082
11704.38 2044
11705.40 2033
11706.42 2076
11707.44 2038
11708.46 2012
11709.48 2029
11710.50 1920
11711.52 1912
11712.55 1924
11713.57 1925
11714.59 1835
11715.61 1848
11716.63 1875
11717.65 1862
11718.68 1788
11719.70 1805
11720.72 1756
11721.74 1737
11722.76 1764
11723.79 1682
11724.81 1715
11725.83 1683
11726.85 1679
11727.87 1663
11728.90 1629
11729.92 1620
11730.94 1597
11731.96 1521
11732.99 1500
11734.01 1517
11735.03 1510
11736.05 1461
11737.08 1416
11738.10 1472
11739.12 1460
11740.14 1403
11741.17 1388
11742.19 1375
11743.21 1406
11744.24 1388
11745.26 1392
11746.28 1383
11747.31 1349
11748.33 1353
11749.35 1417
11750.37 1346
11751.40 1327
11752.42 1386
11753.44 1328
11754.47 1367
11755.49 1345
11756.51 1312
11757.54 1262
11758.56 1258
11759.59 1264
11760.61 1270
11761.63 1223
11762.66 1261
11763.68 1199
11764.70 1197
11765.73 1157
11766.75 1169
11767.78 1159
11768.80 1206
11769.82 1155
11770.85 1110
11771.87 1117
11772.90 1147
11773.92 1130
11774.94 1143
11775.97 1093
11776.99 1138
11778.02 1114
11779.04 1086
11780.07 1051
11781.09 1061
11782.12 1076
11783.14 1044
11784.16 1050
11785.19 1037
11786.21 1067
11787.24 1010
11788.26 1008
11789.29 985
11790.31 1002
11791.34 990
11792.36 995
11793.39 983
11794.41 977
11795.44 994
11796.46 979
11797.49 966
11798.51 968
11799.54 928
11800.57 937
11801.59 939
11802.62 917
11803.64 888
11804.67 890
11805.69 905
11806.72 899
11807.74 903
11808.77 901
11809.80 875
11810.82 887
11811.85 895
11812.87 868
11813.90 896
11814.92 872
11815.95 888
11816.98 846
11818.00 822
11819.03 851
11820.06 876
11821.08 820
11822.11 849
11823.13 853
11824.16 831
11825.19 826
11826.21 832
11827.24 803
11828.27 796
11829.29 845
11830.32 816
11831.35 793
11832.37 842
11833.40 828
11834.43 851
11835.45 833
11836.48 829
11837.51 833
11838.53 790
11839.56 793
11840.59 782
11841.62 808
11842.64 794
11843.67 786
11844.70 843
11845.73 787
11846.75 792
11847.78 764
11848.81 763
11849.84 770
11850.86 783
11851.89 727
11852.92 719
11853.95 736
11854.97 740
11856.00 753
11857.03 760
11858.06 753
11859.08 787
11860.11 774
11861.14 739
11862.17 762
11863.20 737
11864.22 758
11865.25 771
11866.28 758
11867.31 723
11868.34 729
11869.37 745
11870.39 733
11871.42 739
11872.45 733
11873.48 720
11874.51 727
11875.54 776
11876.57 726
11877.59 679
11878.62 706
11879.65 753
11880.68 733
11881.71 737
11882.74 749
11883.77 744
11884.80 728
11885.83 757
11886.86 755
11887.88 707
11888.91 696
11889.94 727
11890.97 736
11892.00 723
11893.03 750
11894.06 702
11895.09 746
11896.12 745
11897.15 758
11898.18 737
11899.21 767
11900.24 778
11901.27 761
11902.30 744
11903.33 753
11904.36 742
11905.39 748
11906.42 772
11907.45 801
11908.48 764
11909.51 755
11910.54 784
11911.57 773
11912.60 750
11913.63 728
11914.66 745
11915.69 732
11916.72 692
11917.75 716
11918.78 730
11919.81 731
11920.84 723
11921.87 736
11922.90 758
11923.93 748
11924.96 695
11925.99 786
11927.03 731
11928.06 786
11929.09 773
11930.12 798
11931.15 848
11932.18 836
11933.21 805
11934.24 796
11935.27 805
11936.30 838
11937.34 836
11938.37 845
11939.40 813
11940.43 790
11941.46 805
11942.49 767
11943.52 757
11944.56 713
11945.59 725
11946.62 742
11947.65 705
11948.68 674
11949.72 665
11950.75 695
11951.78 689
11952.81 695
11953.84 699
11954.87 668
11955.91 643
11956.94 644
11957.97 659
11959.00 663
11960.04 657
11961.07 638
11962.10 659
11963.13 636
11964.17 651
11965.20 662
11966.23 646
11967.26 655
11968.30 672
11969.33 690
11970.36 647
11971.39 674
11972.43 665
11973.46 661
11974.49 676
11975.53 668
11976.56 686
11977.59 702
11978.62 689
11979.66 701
11980.69 679
11981.72 646
11982.76 680
11983.79 696
11984.82 662
11985.86 665
11986.89 679
11987.92 670
11988.96 647
11989.99 687
11991.02 683
11992.06 693
11993.09 664
11994.13 653
11995.16 705
11996.19 679
11997.23 663
11998.26 699
11999.30 679
12000.33 685
12001.36 721
12002.40 651
12003.43 694
12004.47 714
12005.50 709
12006.53 707
12007.57 751
12008.60 704
12009.64 716
12010.67 738
12011.71 736
12012.74 706
12013.78 702
12014.81 716
12015.85 733
12016.88 737
12017.91 769
12018.95 733
12019.98 733
12021.02 766
12022.05 788
12023.09 767
12024.12 726
12025.16 747
12026.19 755
12027.23 775
12028.26 776
12029.30 773
12030.34 754
12031.37 750
12032.41 756
12033.44 765
12034.48 756
12035.51 742
12036.55 710
12037.58 739
12038.62 763
12039.66 757
12040.69 723
12041.73 726
12042.76 735
12043.80 752
12044.83 721
12045.87 720
12046.91 724
12047.94 718
12048.98 746
12050.01 714
12051.05 726
12052.09 721
12053.12 711
12054.16 754
12055.20 748
12056.23 745
12057.27 724
12058.31 727
12059.34 753
12060.38 736
12061.42 723
12062.45 729
12063.49 726
12064.53 709
12065.56 737
12066.60 712
12067.64 730
12068.67 738
12069.71 737
12070.75 719
12071.78 730
12072.82 699
12073.86 732
12074.90 714
12075.93 735
12076.97 752
12078.01 714
12079.05 737
12080.08 772
12081.12 705
12082.16 759
12083.20 724
12084.23 741
12085.27 772
12086.31 754
12087.35 752
12088.38 741
12089.42 786
12090.46 743
12091.50 780
12092.54 800
12093.57 775
12094.61 825
12095.65 798
12096.69 791
12097.73 776
12098.76 808
12099.80 816
12100.84 834
12101.88 831
12102.92 850
12103.96 875
12104.99 879
12106.03 851
12107.07 894
12108.11 867
12109.15 849
12110.19 864
12111.23 841
12112.27 816
12113.30 834
12114.34 834
12115.38 827
12116.42 768
12117.46 796
12118.50 796
12119.54 768
12120.58 746
12121.62 733
12122.66 726
12123.70 698
12124.74 700
12125.77 690
12126.81 691
12127.85 688
12128.89 704
12129.93 689
12130.97 703
12132.01 721
12133.05 709
12134.09 682
12135.13 643
12136.17 666
12137.21 647
12138.25 649
12139.29 656
12140.33 642
12141.37 656
12142.41 676
12143.45 640
12144.49 656
12145.53 644
12146.57 668
12147.61 673
12148.65 641
12149.69 677
12150.73 645
12151.77 681
12152.81 628
12153.86 644
12154.90 661
12155.94 656
12156.98 602
12158.02 669
12159.06 670
12160.10 644
12161.14 604
12162.18 639
12163.22 632
12164.26 636
12165.31 650
12166.35 618
12167.39 638
12168.43 663
12169.47 651
12170.51 621
12171.55 597
12172.59 598
12173.64 626
12174.68 625
12175.72 588
12176.76 601
12177.80 574
12178.84 622
12179.89 619
12180.93 641
12181.97 606
12183.01 630
12184.05 645
12185.09 627
12186.14 623
12187.18 609
12188.22 646
12189.26 673
12190.31 636
12191.35 644
12192.39 642
12193.43 640
12194.47 636
12195.52 659
12196.56 609
12197.60 635
12198.64 587
12199.69 638
12200.73 632
12201.77 637
12202.81 642
12203.86 627
12204.90 620
12205.94 630
12206.99 618
12208.03 646
12209.07 608
12210.11 601
12211.16 662
12212.20 631
12213.24 629
12214.29 629
12215.33 663
12216.37 633
12217.42 611
12218.46 627
12219.50 633
12220.55 615
12221.59 602
12222.63 603
12223.68 591
12224.72 597
12225.77 617
12226.81 622
12227.85 623
12228.90 616
12229.94 628
12230.98 627
12232.03 620
12233.07 602
12234.12 601
12235.16 598
12236.20 625
12237.25 592
12238.29 587
12239.34 593
12240.38 577
12241.43 610
12242.47 611
12243.52 570
12244.56 567
12245.60 586
12246.65 601
12247.69 581
12248.74 561
12249.78 583
12250.83 602
12251.87 607
12252.92 589
12253.96 608
12255.01 601
12256.05 592
12257.10 566
12258.14 588
12259.19 593
12260.23 551
12261.28 576
12262.32 609
12263.37 591
12264.41 550
12265.46 557
12266.50 557
12267.55 555
12268.60 563
12269.64 527
12270.69 557
12271.73 560
12272.78 574
12273.82 572
12274.87 580
12275.92 563
12276.96 552
12278.01 540
12279.05 526
12280.10 513
12281.14 571
12282.19 557
12283.24 544
12284.28 558
12285.33 531
12286.38 525
12287.42 525
12288.47 541
12289.51 547
12290.56 573
12291.61 554
12292.65 542
12293.70 538
12294.75 524
12295.79 506
12296.84 558
12297.89 513
12298.93 535
12299.98 525
12301.03 536
12302.08 557
12303.12 524
12304.17 531
12305.22 526
12306.26 512
12307.31 538
12308.36 530
12309.41 546
12310.45 514
12311.50 498
12312.55 540
12313.59 528
12314.64 545
12315.69 548
12316.74 522
12317.78 541
12318.83 545
12319.88 527
12320.93 520
12321.98 536
12323.02 533
12324.07 530
12325.12 501
12326.17 509
12327.22 481
12328.26 508
12329.31 547
12330.36 531
12331.41 531
12332.46 506
12333.50 523
12334.55 486
12335.60 538
12336.65 533
12337.70 496
12338.75 478
12339.80 511
12340.84 519
12341.89 519
12342.94 513
12343.99 534
12345.04 531
12346.09 528
12347.14 536
12348.19 510
12349.23 516
12350.28 503
12351.33 496
12352.38 520
12353.43 498
12354.48 503
12355.53 532
12356.58 532
12357.63 543
12358.68 486
12359.73 501
12360.78 526
12361.82 496
12362.87 489
12363.92 448
12364.97 458
12366.02 499
12367.07 507
12368.12 520
12369.17 506
12370.22 494
12371.27 507
12372.32 513
12373.37 514
12374.42 493
12375.47 497
12376.52 501
12377.57 490
12378.62 507
12379.67 507
12380.72 512
12381.77 492
12382.82 502
12383.87 525
12384.92 498
12385.98 510
12387.03 532
12388.08 505
12389.13 497
12390.18 494
12391.23 527
12392.28 505
12393.33 510
12394.38 501
12395.43 501
12396.48 513
12397.53 495
12398.59 515
12399.64 523
12400.69 512
12401.74 476
12402.79 466
12403.84 451
12404.89 477
12405.94 512
12407.00 497
12408.05 465
12409.10 481
12410.15 509
12411.20 501
12412.25 487
12413.30 475
12414.36 544
12415.41 518
12416.46 518
12417.51 506
12418.56 481
12419.62 500
12420.67 485
12421.72 488
12422.77 514
12423.82 484
12424.88 479
12425.93 508
12426.98 469
12428.03 488
12429.08 492
12430.14 486
12431.19 491
12432.24 495
12433.29 497
12434.35 509
12435.40 496
12436.45 511
12437.51 476
12438.56 478
12439.61 493
12440.66 495
12441.72 490
12442.77 489
12443.82 496
12444.88 507
12445.93 535
12446.98 510
12448.03 488
12449.09 481
12450.14 512
12451.19 499
12452.25 500
12453.30 478
12454.35 501
12455.41 532
12456.46 477
12457.51 491
12458.57 534
12459.62 526
12460.68 512
12461.73 518
12462.78 497
12463.84 486
12464.89 498
12465.94 494
12467.00 495
12468.05 508
12469.11 529
12470.16 522
12471.21 497
12472.27 508
12473.32 530
12474.38 509
12475.43 488
12476.49 550
12477.54 531
12478.60 512
12479.65 528
12480.70 521
12481.76 537
12482.81 555
12483.87 570
12484.92 548
12485.98 538
12487.03 530
12488.09 556
12489.14 615
12490.20 616
12491.25 616
12492.31 585
12493.36 603
12494.42 641
12495.47 635
12496.53 619
12497.58 645
12498.64 638
12499.69 636
12500.75 640
12501.80 655
12502.86 628
12503.91 627
12504.97 623
12506.03 618
12507.08 596
12508.14 616
12509.19 613
12510.25 540
12511.30 560
12512.36 556
12513.42 582
12514.47 579
12515.53 573
12516.58 563
12517.64 517
12518.70 517
12519.75 552
12520.81 541
12521.87 549
12522.92 532
12523.98 492
12525.03 546
12526.09 534
12527.15 556
12528.20 547
12529.26 555
12530.32 537
12531.37 561
12532.43 521
12533.49 558
12534.54 559
12535.60 539
12536.66 552
12537.71 545
12538.77 552
12539.83 580
12540.89 595
12541.94 574
12543.00 599
12544.06 585
12545.11 621
12546.17 600
12547.23 602
12548.29 620
12549.34 614
12550.40 631
12551.46 606
12552.52 633
12553.57 640
12554.63 627
12555.69 664
12556.75 664
12557.80 668
12558.86 642
12559.92 671
12560.98 711
12562.04 666
12563.09 661
12564.15 643
12565.21 642
12566.27 615
12567.33 643
12568.39 641
12569.44 660
12570.50 642
12571.56 676
12572.62 674
12573.68 678
12574.74 691
12575.79 666
12576.85 698
12577.91 651
12578.97 692
12580.03 701
12581.09 717
12582.15 657
12583.20 683
12584.26 660
12585.32 636
12586.38 636
12587.44 677
12588.50 602
12589.56 612
12590.62 624
12591.68 621
12592.74 607
12593.80 583
12594.86 586
12595.91 567
12596.97 617
12598.03 592
12599.09 600
12600.15 596
12601.21 575
12602.27 564
12603.33 587
12604.39 605
12605.45 607
12606.51 548
12607.57 542
12608.63 550
12609.69 557
12610.75 562
12611.81 582
12612.87 630
12613.93 636
12614.99 591
12616.05 617
12617.11 624
12618.17 606
12619.23 611
12620.29 604
12621.35 597
12622.41 612
12623.47 621
12624.53 676
12625.60 639
12626.66 614
12627.72 610
12628.78 624
12629.84 646
12630.90 636
12631.96 650
12633.02 633
12634.08 649
12635.14 646
12636.20 661
12637.27 667
12638.33 643
12639.39 674
12640.45 643
12641.51 655
12642.57 665
12643.63 645
12644.69 643
12645.76 611
12646.82 607
12647.88 624
12648.94 588
12650.00 623
12651.06 607
12652.13 614
12653.19 640
12654.25 649
12655.31 620
12656.37 593
12657.44 585
12658.50 652
12659.56 614
12660.62 620
12661.68 605
12662.75 568
12663.81 611
12664.87 608
12665.93 585
12666.99 607
12668.06 609
12669.12 600
12670.18 585
12671.24 603
12672.31 576
12673.37 572
12674.43 587
12675.50 607
12676.56 575
12677.62 564
12678.68 588
12679.75 584
12680.81 610
12681.87 565
12682.94 561
12684.00 564
12685.06 581
12686.13 562
12687.19 596
12688.25 554
12689.31 550
12690.38 586
12691.44 583
12692.51 574
12693.57 566
12694.63 609
12695.70 620
12696.76 617
12697.82 556
12698.89 564
12699.95 610
12701.01 631
12702.08 633
12703.14 639
12704.21 655
12705.27 630
12706.33 661
12707.40 635
12708.46 632
12709.53 646
12710.59 648
12711.65 629
12712.72 627
12713.78 598
12714.85 611
12715.91 627
12716.98 644
12718.04 657
12719.11 613
12720.17 579
12721.23 600
12722.30 598
12723.36 605
12724.43 604
12725.49 617
12726.56 579
12727.62 573
12728.69 566
12729.75 548
12730.82 588
12731.88 576
12732.95 590
12734.01 576
12735.08 569
12736.14 587
12737.21 571
12738.28 558
12739.34 568
12740.41 559
12741.47 531
12742.54 526
12743.60 536
12744.67 565
12745.73 549
12746.80 516
12747.87 530
12748.93 516
12750.00 550
12751.06 520
12752.13 512
12753.19 490
12754.26 501
12755.33 506
12756.39 488
12757.46 494
12758.53 484
12759.59 508
12760.66 502
12761.72 493
12762.79 493
12763.86 478
12764.92 480
12765.99 480
12767.06 499
12768.12 471
12769.19 489
12770.26 476
12771.32 468
12772.39 449
12773.46 453
12774.52 486
12775.59 510
12776.66 457
12777.72 468
12778.79 475
12779.86 461
12780.93 476
12781.99 453
12783.06 467
12784.13 457
12785.20 480
12786.26 441
12787.33 467
12788.40 473
12789.46 443
12790.53 457
12791.60 471
12792.67 494
12793.74 484
12794.80 476
12795.87 474
12796.94 475
12798.01 466
12799.07 483
12800.14 469
12801.21 436
12802.28 467
12803.35 483
12804.41 428
12805.48 457
12806.55 485
12807.62 476
12808.69 456
12809.76 466
12810.82 453
12811.89 470
12812.96 467
12814.03 433
12815.10 466
12816.17 456
12817.24 462
12818.30 458
12819.37 422
12820.44 424
12821.51 443
12822.58 463
12823.65 501
12824.72 452
12825.79 429
12826.86 459
12827.92 455
12828.99 466
12830.06 458
12831.13 433
12832.20 446
12833.27 450
12834.34 472
12835.41 469
12836.48 452
12837.55 377
12838.62 446
12839.69 468
12840.76 455
12841.83 455
12842.90 469
12843.97 464
12845.04 418
12846.11 475
12847.18 454
12848.25 431
12849.32 417
12850.39 423
12851.46 411
12852.53 412
12853.60 427
12854.67 455
12855.74 442
12856.81 427
12857.88 418
12858.95 421
12860.02 448
12861.09 410
12862.16 409
12863.23 379
12864.30 422
12865.37 405
12866.44 413
12867.51 441
12868.58 426
12869.65 408
12870.73 413
12871.80 389
12872.87 415
12873.94 424
12875.01 417
12876.08 430
12877.15 418
12878.22 407
12879.29 398
12880.37 417
12881.44 428
12882.51 410
12883.58 393
12884.65 405
12885.72 423
12886.79 401
12887.87 406
12888.94 402
12890.01 371
12891.08 360
12892.15 388
12893.22 373
12894.30 400
12895.37 390
12896.44 389
12897.51 392
12898.58 396
12899.66 407
12900.73 387
12901.80 361
12902.87 384
12903.94 392
12905.02 400
12906.09 390
12907.16 382
12908.23 396
12909.31 395
12910.38 406
12911.45 367
12912.52 399
12913.60 374
12914.67 371
12915.74 374
12916.82 377
12917.89 373
12918.96 372
12920.03 364
12921.11 392
12922.18 378
12923.25 376
12924.33 379
12925.40 394
12926.47 373
12927.55 394
12928.62 407
12929.69 361
12930.77 364
12931.84 383
12932.91 401
12933.99 378
12935.06 357
12936.13 385
12937.21 385
12938.28 387
12939.35 385
12940.43 370
12941.50 393
12942.58 367
12943.65 384
12944.72 362
12945.80 367
12946.87 404
12947.95 362
12949.02 381
12950.09 372
12951.17 389
12952.24 371
12953.32 379
12954.39 418
12955.47 368
12956.54 378
12957.62 389
12958.69 374
12959.76 375
12960.84 380
12961.91 379
12962.99 377
12964.06 371
12965.14 386
12966.21 374
12967.29 359
12968.36 387
12969.44 369
12970.51 382
12971.59 357
12972.66 377
12973.74 402
12974.81 371
12975.89 372
12976.96 395
12978.04 385
12979.11 354
12980.19 379
12981.27 402
12982.34 383
12983.42 411
12984.49 377
12985.57 403
12986.64 403
12987.72 390
12988.79 388
12989.87 408
12990.95 417
12992.02 389
12993.10 374
12994.17 368
12995.25 391
12996.33 428
12997.40 416
12998.48 368
12999.56 366
13000.63 387
13001.71 407
13002.78 411
13003.86 370
13004.94 394
13006.01 363
13007.09 396
13008.17 415
13009.24 403
13010.32 397
13011.40 383
13012.47 417
13013.55 398
13014.63 369
13015.70 389
13016.78 411
13017.86 419
13018.94 414
13020.01 408
13021.09 396
13022.17 377
13023.24 398
13024.32 375
13025.40 405
13026.48 384
13027.55 407
13028.63 416
13029.71 399
13030.79 404
13031.86 430
13032.94 412
13034.02 408
13035.10 411
13036.17 419
13037.25 429
13038.33 406
13039.41 405
13040.49 444
13041.56 447
13042.64 433
13043.72 414
13044.80 409
13045.88 421
13046.95 389
13048.03 412
13049.11 434
13050.19 412
13051.27 422
13052.35 393
13053.42 409
13054.50 414
13055.58 411
13056.66 394
13057.74 435
13058.82 405
13059.90 431
13060.97 435
13062.05 417
13063.13 383
13064.21 401
13065.29 406
13066.37 395
13067.45 387
13068.53 396
13069.61 401
13070.69 414
13071.76 414
13072.84 403
13073.92 419
13075.00 420
13076.08 385
13077.16 384
13078.24 388
13079.32 387
13080.40 377
13081.48 400
13082.56 411
13083.64 396
13084.72 392
13085.80 404
13086.88 405
13087.96 400
13089.04 382
13090.12 421
13091.20 392
13092.28 404
13093.36 402
13094.44 406
13095.52 373
13096.60 387
13097.68 375
13098.76 390
13099.84 359
13100.92 374
13102.00 388
13103.08 369
13104.16 367
13105.24 379
13106.32 413
13107.40 401
13108.48 404
13109.57 403
13110.65 407
13111.73 375
13112.81 392
13113.89 406
13114.97 388
13116.05 386
13117.13 366
13118.21 379
13119.29 408
13120.38 399
13121.46 371
13122.54 380
13123.62 394
13124.70 379
13125.78 340
13126.86 388
13127.95 380
13129.03 383
13130.11 400
13131.19 393
13132.27 386
13133.35 375
13134.44 380
13135.52 384
13136.60 408
13137.68 369
13138.76 376
13139.85 394
13140.93 419
13142.01 394
13143.09 385
13144.17 387
13145.26 391
13146.34 417
13147.42 376
13148.50 356
13149.59 330
13150.67 353
13151.75 378
13152.83 394
13153.92 394
13155.00 386
13156.08 379
13157.16 376
13158.25 376
13159.33 383
13160.41 391
13161.50 398
13162.58 388
13163.66 362
13164.74 387
13165.83 387
13166.91 424
13167.99 413
13169.08 368
13170.16 392
13171.24 400
13172.33 409
13173.41 394
13174.49 356
13175.58 410
13176.66 390
13177.75 385
13178.83 379
13179.91 360
13181.00 375
13182.08 415
13183.16 406
13184.25 378
13185.33 405
13186.42 393
13187.50 363
13188.58 357
13189.67 371
13190.75 397
13191.84 393
13192.92 378
13194.00 399
13195.09 368
13196.17 353
13197.26 378
13198.34 380
13199.43 391
13200.51 356
13201.60 378
13202.68 386
13203.76 426
13204.85 353
13205.93 382
13207.02 383
13208.10 402
13209.19 399
13210.27 397
13211.36 381
13212.44 394
13213.53 383
13214.61 379
13215.70 400
13216.78 386
13217.87 387
13218.95 383
13220.04 368
13221.13 357
13222.21 387
13223.30 369
13224.38 387
13225.47 380
13226.55 368
13227.64 366
13228.72 368
13229.81 398
13230.90 383
13231.98 356
13233.07 365
13234.15 388
13235.24 365
13236.33 374
13237.41 353
13238.50 393
13239.58 390
13240.67 356
13241.76 343
13242.84 372
13243.93 365
13245.01 374
13246.10 399
13247.19 365
13248.27 389
13249.36 406
13250.45 408
13251.53 397
13252.62 382
13253.71 407
13254.79 370
13255.88 374
13256.97 390
13258.05 378
13259.14 376
13260.23 382
13261.32 415
13262.40 398
13263.49 405
13264.58 396
13265.66 387
13266.75 382
13267.84 398
13268.93 401
13270.01 402
13271.10 435
13272.19 415
13273.28 408
13274.36 387
13275.45 425
13276.54 390
13277.63 387
13278.71 380
13279.80 394
13280.89 407
13281.98 423
13283.07 426
13284.15 416
13285.24 399
13286.33 416
13287.42 429
13288.51 408
13289.59 421
13290.68 411
13291.77 388
13292.86 428
13293.95 429
13295.04 425
13296.12 387
13297.21 429
13298.30 426
13299.39 402
13300.48 434
13301.57 414
13302.66 426
13303.74 474
13304.83 409
13305.92 422
13307.01 427
13308.10 434
13309.19 410
13310.28 432
13311.37 461
13312.46 484
13313.55 442
13314.63 445
13315.72 412
13316.81 426
13317.90 454
13318.99 429
13320.08 437
13321.17 426
13322.26 433
13323.35 449
13324.44 428
13325.53 444
13326.62 450
13327.71 444
13328.80 477
13329.89 440
13330.98 439
13332.07 424
13333.16 451
13334.25 450
13335.34 427
13336.43 453
13337.52 439
13338.61 455
13339.70 450
13340.79 453
13341.88 431
13342.97 440
13344.06 425
13345.15 478
13346.24 471
13347.33 491
13348.42 457
13349.51 451
13350.60 429
13351.69 439
13352.79 444
13353.88 450
13354.97 460
13356.06 454
13357.15 436
13358.24 464
13359.33 496
13360.42 454
13361.51 476
13362.60 477
13363.70 469
13364.79 493
13365.88 489
13366.97 518
13368.06 450
13369.15 487
13370.24 479
13371.34 491
13372.43 518
13373.52 471
13374.61 487
13375.70 511
13376.79 440
13377.89 466
13378.98 461
13380.07 500
13381.16 469
13382.25 461
13383.34 468
13384.44 454
13385.53 443
13386.62 453
13387.71 473
13388.81 458
13389.90 432
13390.99 423
13392.08 432
13393.18 418
13394.27 446
13395.36 437
13396.45 418
13397.55 417
13398.64 415
13399.73 424
13400.82 405
13401.92 433
13403.01 406
13404.10 423
13405.19 398
13406.29 412
13407.38 415
13408.47 430
13409.57 391
13410.66 437
13411.75 435
13412.85 435
13413.94 423
13415.03 414
13416.13 419
13417.22 430
13418.31 419
13419.41 409
13420.50 431
13421.59 404
13422.69 409
13423.78 393
13424.87 423
13425.97 423
13427.06 437
13428.16 400
13429.25 429
13430.34 431
13431.44 431
13432.53 419
13433.63 434
13434.72 416
13435.81 429
13436.91 449
13438.00 429
13439.10 438
13440.19 434
13441.29 456
13442.38 423
13443.47 445
13444.57 419
13445.66 414
13446.76 457
13447.85 438
13448.95 451
13450.04 444
13451.14 423
13452.23 447
13453.33 456
13454.42 427
13455.52 466
13456.61 458
13457.71 449
13458.80 456
13459.90 458
13460.99 437
13462.09 469
13463.18 462
13464.28 490
13465.37 462
13466.47 425
13467.56 477
13468.66 473
13469.76 476
13470.85 478
13471.95 490
13473.04 480
13474.14 492
13475.23 524
13476.33 497
13477.43 486
13478.52 485
13479.62 480
13480.71 483
13481.81 492
13482.91 469
13484.00 486
13485.10 507
13486.19 497
13487.29 476
13488.39 503
13489.48 497
13490.58 492
13491.68 489
13492.77 485
13493.87 505
13494.97 531
13496.06 524
13497.16 525
13498.26 519
13499.35 507
13500.45 527
13501.55 521
13502.64 524
13503.74 524
13504.84 577
13505.93 550
13507.03 578
13508.13 528
13509.22 534
13510.32 545
13511.42 513
13512.52 546
13513.61 544
13514.71 505
13515.81 526
13516.91 488
13518.00 499
13519.10 472
13520.20 464
13521.30 461
13522.39 495
13523.49 483
13524.59 443
13525.69 459
13526.79 435
13527.88 465
13528.98 427
13530.08 470
13531.18 473
13532.28 453
13533.37 443
13534.47 419
13535.57 421
13536.67 418
13537.77 429
13538.86 422
13539.96 421
13541.06 403
13542.16 434
13543.26 419
13544.36 407
13545.46 419
13546.55 434
13547.65 440
13548.75 469
13549.85 430
13550.95 422
13552.05 430
13553.15 424
13554.25 411
13555.35 383
13556.44 402
13557.54 418
13558.64 445
13559.74 400
13560.84 374
13561.94 430
13563.04 429
13564.14 403
13565.24 400
13566.34 423
13567.44 432
13568.54 393
13569.64 377
13570.74 399
13571.84 418
13572.94 397
13574.04 372
13575.14 418
13576.24 410
13577.33 406
13578.43 412
13579.53 419
13580.63 412
13581.74 389
13582.84 405
13583.94 414
13585.04 412
13586.14 396
13587.24 423
13588.34 434
13589.44 424
13590.54 422
13591.64 438
13592.74 407
13593.84 413
13594.94 426
13596.04 401
13597.14 395
13598.24 414
13599.34 440
13600.44 415
13601.54 414
13602.65 413
13603.75 425
13604.85 433
13605.95 436
13607.05 437
13608.15 422
13609.25 446
13610.35 417
13611.45 441
13612.56 410
13613.66 388
13614.76 393
13615.86 417
13616.96 426
13618.06 426
13619.16 403
13620.27 411
13621.37 415
13622.47 411
13623.57 416
13624.67 404
13625.78 440
13626.88 443
13627.98 410
13629.08 395
13630.18 413
13631.29 395
13632.39 425
13633.49 433
13634.59 402
13635.69 416
13636.80 420
13637.90 383
13639.00 393
13640.10 407
13641.21 432
13642.31 426
13643.41 378
13644.51 411
13645.62 405
13646.72 413
13647.82 409
13648.92 407
13650.03 402
13651.13 412
13652.23 425
13653.34 401
13654.44 398
13655.54 393
13656.65 410
13657.75 402
13658.85 389
13659.96 409
13661.06 397
13662.16 365
13663.27 414
13664.37 406
13665.47 388
13666.58 392
13667.68 435
13668.78 397
13669.89 399
13670.99 397
13672.09 393
13673.20 403
13674.30 393
13675.41 399
13676.51 398
13677.61 410
13678.72 413
13679.82 380
13680.93 404
13682.03 437
13683.13 402
13684.24 392
13685.34 420
13686.45 415
13687.55 428
13688.66 415
13689.76 428
13690.86 401
13691.97 424
13693.07 400
13694.18 421
13695.28 426
13696.39 417
13697.49 421
13698.60 426
13699.70 426
13700.81 444
13701.91 458
13703.02 426
13704.12 435
13705.23 442
13706.33 461
13707.44 474
13708.54 483
13709.65 464
13710.75 456
13711.86 486
13712.96 488
13714.07 466
13715.18 499
13716.28 502
13717.39 500
13718.49 503
13719.60 464
13720.70 485
13721.81 482
13722.91 460
13724.02 495
13725.13 484
13726.23 481
13727.34 475
13728.44 439
13729.55 452
13730.66 418
13731.76 414
13732.87 425
13733.98 421
13735.08 405
13736.19 399
13737.29 400
13738.40 391
13739.51 418
13740.61 416
13741.72 439
13742.83 393
13743.93 444
13745.04 417
13746.15 421
13747.25 417
13748.36 416
13749.47 415
13750.57 422
13751.68 412
13752.79 404
13753.90 418
13755.00 406
13756.11 424
13757.22 421
13758.32 438
13759.43 434
13760.54 412
13761.65 418
13762.75 428
13763.86 448
13764.97 464
13766.08 426
13767.18 423
13768.29 456
13769.40 434
13770.51 417
13771.61 416
13772.72 400
13773.83 440
13774.94 407
13776.05 416
13777.15 435
13778.26 416
13779.37 443
13780.48 450
13781.59 404
13782.69 403
13783.80 406
13784.91 437
13786.02 397
13787.13 426
13788.24 419
13789.34 401
13790.45 386
13791.56 407
13792.67 375
13793.78 386
13794.89 377
13796.00 409
13797.10 404
13798.21 387
13799.32 381
13800.43 385
13801.54 397
13802.65 424
13803.76 427
13804.87 385
13805.98 399
13807.09 394
13808.20 393
13809.30 384
13810.41 395
13811.52 400
13812.63 400
13813.74 370
13814.85 376
13815.96 408
13817.07 409
13818.18 404
13819.29 395
13820.40 390
13821.51 391
13822.62 397
13823.73 401
13824.84 370
13825.95 357
13827.06 392
13828.17 379
13829.28 382
13830.39 361
13831.50 370
13832.61 388
13833.72 400
13834.83 367
13835.94 324
13837.05 359
13838.16 371
13839.27 373
13840.38 386
13841.49 372
13842.60 351
13843.71 359
13844.82 356
13845.94 372
13847.05 364
13848.16 347
13849.27 387
13850.38 399
13851.49 410
13852.60 356
13853.71 364
13854.82 381
13855.93 356
13857.05 347
13858.16 359
13859.27 366
13860.38 385
13861.49 373
13862.60 370
13863.71 376
13864.83 377
13865.94 363
13867.05 358
13868.16 381
13869.27 380
13870.38 388
13871.50 377
13872.61 347
13873.72 384
13874.83 343
13875.94 358
13877.05 365
13878.17 379
13879.28 379
13880.39 348
13881.50 368
13882.62 355
13883.73 362
13884.84 407
13885.95 398
13887.06 371
13888.18 378
13889.29 385
13890.40 392
13891.51 367
13892.63 383
13893.74 395
13894.85 392
13895.97 382
13897.08 404
13898.19 372
13899.30 372
13900.42 403
13901.53 419
13902.64 404
13903.76 405
13904.87 400
13905.98 388
13907.10 371
13908.21 386
13909.32 368
13910.44 377
13911.55 398
13912.66 374
13913.78 345
13914.89 378
13916.00 354
13917.12 378
13918.23 365
13919.34 366
13920.46 357
13921.57 362
13922.68 369
13923.80 365
13924.91 370
13926.03 353
13927.14 383
13928.25 378
13929.37 364
13930.48 341
13931.60 359
13932.71 353
13933.83 361
13934.94 369
13936.05 377
13937.17 365
13938.28 359
13939.40 360
13940.51 384
13941.63 370
13942.74 372
13943.86 399
13944.97 382
13946.09 379
13947.20 375
13948.32 398
13949.43 363
13950.55 368
13951.66 350
13952.78 358
13953.89 337
13955.01 373
13956.12 353
13957.24 358
13958.35 388
13959.47 354
13960.58 381
13961.70 356
13962.81 380
13963.93 344
13965.04 363
13966.16 358
13967.27 363
13968.39 368
13969.51 376
13970.62 373
13971.74 351
13972.85 356
13973.97 341
13975.09 346
13976.20 380
13977.32 385
13978.43 365
13979.55 381
13980.67 363
13981.78 371
13982.90 359
13984.01 370
13985.13 353
13986.25 391
13987.36 359
13988.48 348
13989.60 361
13990.71 325
13991.83 350
13992.95 361
13994.06 363
13995.18 340
13996.30 353
13997.41 369
13998.53 359
13999.65 329
14000.76 340
14001.88 350
14003.00 348
14004.11 365
14005.23 386
14006.35 369
14007.47 322
14008.58 351
14009.70 360
14010.82 348
14011.94 336
14013.05 353
14014.17 359
14015.29 324
14016.41 360
14017.52 365
14018.64 345
14019.76 344
14020.88 350
14021.99 365
14023.11 354
14024.23 334
14025.35 363
14026.47 388
14027.58 362
14028.70 375
14029.82 365
14030.94 356
14032.06 356
14033.17 329
14034.29 360
14035.41 376
14036.53 382
14037.65 345
14038.77 386
14039.88 381
14041.00 346
14042.12 353
14043.24 363
14044.36 355
14045.48 380
14046.60 367
14047.72 369
14048.83 396
14049.95 376
14051.07 411
14052.19 388
14053.31 373
14054.43 383
14055.55 373
14056.67 385
14057.79 359
14058.91 386
14060.03 417
14061.14 408
14062.26 412
14063.38 427
14064.50 414
14065.62 388
14066.74 390
14067.86 436
14068.98 435
14070.10 447
14071.22 390
14072.34 434
14073.46 414
14074.58 406
14075.70 428
14076.82 431
14077.94 450
14079.06 442
14080.18 426
14081.30 430
14082.42 449
14083.54 445
14084.66 479
14085.78 472
14086.90 463
14088.02 444
14089.14 452
14090.26 469
14091.38 456
14092.50 465
14093.63 480
14094.75 482
14095.87 443
14096.99 497
14098.11 489
14099.23 480
14100.35 497
14101.47 539
14102.59 522
14103.71 499
14104.83 492
14105.96 489
14107.08 431
14108.20 477
14109.32 446
14110.44 451
14111.56 441
14112.68 453
14113.80 430
14114.93 412
14116.05 426
14117.17 449
14118.29 408
14119.41 400
14120.53 430
14121.66 402
14122.78 420
14123.90 382
14125.02 391
14126.14 400
14127.27 386
14128.39 390
14129.51 392
14130.63 395
14131.75 391
14132.88 362
14134.00 358
14135.12 382
14136.24 372
14137.37 353
14138.49 357
14139.61 390
14140.73 365
14141.86 371
14142.98 370
14144.10 393
14145.22 344
14146.35 339
14147.47 341
14148.59 338
14149.71 355
14150.84 381
14151.96 361
14153.08 378
14154.21 357
14155.33 363
14156.45 350
14157.58 353
14158.70 362
14159.82 359
14160.95 349
14162.07 378
14163.19 349
14164.32 354
14165.44 348
14166.56 382
14167.69 345
14168.81 376
14169.93 373
14171.06 365
14172.18 354
14173.31 355
14174.43 329
14175.55 348
14176.68 365
14177.80 374
14178.93 364
14180.05 380
14181.17 376
14182.30 352
14183.42 321
14184.55 316
14185.67 355
14186.79 363
14187.92 352
14189.04 333
14190.17 366
14191.29 386
14192.42 373
14193.54 358
14194.67 348
14195.79 326
14196.92 350
14198.04 370
14199.17 355
14200.29 306
14201.42 349
14202.54 342
14203.67 314
14204.79 381
14205.92 311
14207.04 386
14208.17 366
14209.29 325
14210.42 336
14211.54 342
14212.67 312
14213.79 319
14214.92 339
14216.04 358
14217.17 346
14218.29 321
14219.42 320
14220.55 328
14221.67 331
14222.80 346
14223.92 347
14225.05 318
14226.17 344
14227.30 309
14228.43 332
14229.55 338
14230.68 369
14231.81 350
14232.93 326
14234.06 331
14235.18 324
14236.31 359
14237.44 311
14238.56 355
14239.69 303
14240.82 337
14241.94 352
14243.07 354
14244.20 310
14245.32 340
14246.45 321
14247.58 299
14248.70 302
14249.83 320
14250.96 329
14252.08 297
14253.21 307
14254.34 312
14255.46 292
14256.59 332
14257.72 367
14258.85 332
14259.97 330
14261.10 325
14262.23 345
14263.35 295
14264.48 285
14265.61 318
14266.74 334
14267.86 336
14268.99 327
14270.12 327
14271.25 319
14272.38 299
14273.50 300
14274.63 302
14275.76 290
14276.89 331
14278.01 313
14279.14 336
14280.27 307
14281.40 330
14282.53 338
14283.66 328
14284.78 309
14285.91 308
14287.04 313
14288.17 298
14289.30 319
14290.43 312
14291.55 301
14292.68 318
14293.81 296
14294.94 294
14296.07 337
14297.20 317
14298.33 304
14299.45 299
14300.58 319
14301.71 293
14302.84 332
14303.97 313
14305.10 311
14306.23 309
14307.36 285
14308.49 326
14309.62 310
14310.75 296
14311.87 301
14313.00 297
14314.13 273
14315.26 307
14316.39 306
14317.52 293
14318.65 289
14319.78 304
14320.91 286
14322.04 298
14323.17 296
14324.30 300
14325.43 289
14326.56 295
14327.69 313
14328.82 305
14329.95 286
14331.08 296
14332.21 278
14333.34 291
14334.47 301
14335.60 296
14336.73 326
14337.86 310
14338.99 309
14340.12 282
14341.25 342
14342.38 333
14343.51 288
14344.64 293
14345.77 314
14346.90 331
14348.04 310
14349.17 297
14350.30 318
14351.43 293
14352.56 291
14353.69 259
14354.82 277
14355.95 300
14357.08 322
14358.21 324
14359.35 305
14360.48 293
14361.61 293
14362.74 310
14363.87 306
14365.00 283
14366.13 290
14367.26 284
14368.40 286
14369.53 278
14370.66 326
14371.79 299
14372.92 290
14374.05 298
14375.19 308
14376.32 295
14377.45 294
14378.58 312
14379.71 297
14380.85 319
14381.98 311
14383.11 308
14384.24 302
14385.37 304
14386.51 270
14387.64 283
14388.77 278
14389.90 299
14391.04 302
14392.17 311
14393.30 284
14394.43 314
14395.57 296
14396.70 288
14397.83 309
14398.96 299
14400.10 285
14401.23 307
14402.36 319
14403.50 311
14404.63 335
14405.76 301
14406.89 319
14408.03 311
14409.16 325
14410.29 296
14411.43 318
14412.56 352
14413.69 294
14414.83 304
14415.96 288
14417.09 332
14418.23 309
14419.36 324
14420.49 307
14421.63 294
14422.76 299
14423.90 290
14425.03 302
14426.16 311
14427.30 312
14428.43 284
14429.56 315
14430.70 321
14431.83 305
14432.97 280
14434.10 298
14435.24 310
14436.37 295
14437.50 277
14438.64 275
14439.77 289
14440.91 312
14442.04 289
14443.18 301
14444.31 316
14445.44 305
14446.58 320
14447.71 317
14448.85 314
14449.98 331
14451.12 352
14452.25 318
14453.39 312
14454.52 300
14455.66 301
14456.79 312
14457.93 320
14459.06 293
14460.20 329
14461.33 291
14462.47 314
14463.60 316
14464.74 327
14465.87 301
14467.01 308
14468.15 311
14469.28 312
14470.42 317
14471.55 326
14472.69 334
14473.82 303
14474.96 316
14476.09 324
14477.23 330
14478.37 315
14479.50 289
14480.64 315
14481.77 277
14482.91 322
14484.05 306
14485.18 346
14486.32 335
14487.45 319
14488.59 291
14489.73 358
14490.86 323
14492.00 329
14493.14 359
14494.27 317
14495.41 330
14496.55 315
14497.68 342
14498.82 344
14499.96 357
14501.09 373
14502.23 351
14503.37 317
14504.50 336
14505.64 332
14506.78 374
14507.91 363
14509.05 334
14510.19 352
14511.33 354
14512.46 390
14513.60 353
14514.74 348
14515.87 340
14517.01 384
14518.15 404
14519.29 371
14520.42 386
14521.56 391
14522.70 368
14523.84 382
14524.97 359
14526.11 403
14527.25 381
14528.39 354
14529.53 389
14530.66 357
14531.80 326
14532.94 343
14534.08 356
14535.22 338
14536.35 351
14537.49 362
14538.63 370
14539.77 360
14540.91 347
14542.05 331
14543.18 329
14544.32 326
14545.46 322
14546.60 318
14547.74 323
14548.88 341
14550.01 333
14551.15 333
14552.29 322
14553.43 340
14554.57 338
14555.71 356
14556.85 343
14557.99 325
14559.13 324
14560.26 337
14561.40 343
14562.54 328
14563.68 313
14564.82 286
14565.96 306
14567.10 318
14568.24 332
14569.38 314
14570.52 329
14571.66 326
14572.80 321
14573.94 309
14575.08 354
14576.22 321
14577.36 328
14578.50 350
14579.64 324
14580.78 320
14581.92 320
14583.06 321
14584.20 347
14585.34 320
14586.48 315
14587.62 349
14588.76 307
14589.90 325
14591.04 329
14592.18 318
14593.32 303
14594.46 303
14595.60 305
14596.74 311
14597.88 337
14599.02 335
14600.16 329
14601.30 333
14602.44 323
14603.58 314
14604.72 323
14605.86 341
14607.00 334
14608.15 315
14609.29 342
14610.43 320
14611.57 327
14612.71 336
14613.85 326
14614.99 319
14616.13 310
14617.27 319
14618.42 312
14619.56 299
14620.70 336
14621.84 335
14622.98 333
14624.12 338
14625.26 318
14626.41 354
14627.55 326
14628.69 322
14629.83 331
14630.97 335
14632.12 320
14633.26 334
14634.40 365
14635.54 383
14636.68 356
14637.83 347
14638.97 345
14640.11 354
14641.25 353
14642.39 323
14643.54 340
14644.68 338
14645.82 342
14646.96 349
14648.11 333
14649.25 330
14650.39 312
14651.53 309
14652.68 332
14653.82 306
14654.96 314
14656.11 333
14657.25 346
14658.39 333
14659.53 296
14660.68 317
14661.82 312
14662.96 306
14664.11 308
14665.25 301
14666.39 310
14667.54 310
14668.68 312
14669.82 307
14670.97 292
14672.11 305
14673.25 308
14674.40 305
14675.54 329
14676.68 291
14677.83 296
14678.97 287
14680.11 292
14681.26 272
14682.40 279
14683.55 299
14684.69 294
14685.83 301
14686.98 282
14688.12 277
14689.27 316
14690.41 297
14691.55 272
14692.70 282
14693.84 283
14694.99 262
14696.13 279
14697.28 300
14698.42 278
14699.56 294
14700.71 298
14701.85 314
14703.00 287
14704.14 279
14705.29 301
14706.43 306
14707.58 260
14708.72 296
14709.87 305
14711.01 295
14712.16 306
14713.30 298
14714.45 291
14715.59 285
14716.74 286
14717.88 301
14719.03 271
14720.17 301
14721.32 302
14722.46 287
14723.61 282
14724.76 295
14725.90 295
14727.05 305
14728.19 267
14729.34 298
14730.48 264
14731.63 265
14732.77 288
14733.92 306
14735.07 260
14736.21 288
14737.36 274
14738.50 306
14739.65 275
14740.80 289
14741.94 275
14743.09 262
14744.24 297
14745.38 293
14746.53 283
14747.67 290
14748.82 290
14749.97 286
14751.11 269
14752.26 311
14753.41 294
14754.55 290
14755.70 282
14756.85 264
14757.99 286
14759.14 287
14760.29 313
14761.43 289
14762.58 257
14763.73 298
14764.88 313
14766.02 294
14767.17 275
14768.32 288
14769.46 297
14770.61 283
14771.76 267
14772.91 284
14774.05 287
14775.20 279
14776.35 271
14777.50 284
14778.64 277
14779.79 289
14780.94 289
14782.09 291
14783.23 270
14784.38 286
14785.53 283
14786.68 280
14787.83 271
14788.97 274
14790.12 268
14791.27 274
14792.42 297
14793.57 258
14794.71 261
14795.86 281
14797.01 273
14798.16 262
14799.31 279
14800.46 305
14801.60 274
14802.75 291
14803.90 297
14805.05 267
14806.20 266
14807.35 266
14808.50 288
14809.64 280
14810.79 301
14811.94 308
14813.09 289
14814.24 292
14815.39 269
14816.54 284
14817.69 267
14818.84 257
14819.99 277
14821.14 294
14822.28 280
14823.43 290
14824.58 286
14825.73 296
14826.88 290
14828.03 307
14829.18 282
14830.33 288
14831.48 272
14832.63 269
14833.78 275
14834.93 263
14836.08 269
14837.23 245
14838.38 265
14839.53 252
14840.68 269
14841.83 265
14842.98 282
14844.13 298
14845.28 301
14846.43 282
14847.58 264
14848.73 242
14849.88 273
14851.03 268
14852.18 263
14853.33 284
14854.48 274
14855.63 276
14856.78 256
14857.93 280
14859.08 288
14860.24 274
14861.39 294
14862.54 279
14863.69 266
14864.84 248
14865.99 260
14867.14 289
14868.29 266
14869.44 277
14870.59 272
14871.75 279
14872.90 268
14874.05 258
14875.20 279
14876.35 278
14877.50 269
14878.65 279
14879.81 288
14880.96 291
14882.11 276
14883.26 267
14884.41 244
14885.56 257
14886.71 251
14887.87 306
14889.02 287
14890.17 280
14891.32 256
14892.47 259
14893.63 276
14894.78 282
14895.93 258
14897.08 293
14898.24 278
14899.39 276
14900.54 278
14901.69 242
14902.84 259
14904.00 297
14905.15 276
14906.30 266
14907.45 267
14908.61 271
14909.76 268
14910.91 265
14912.07 235
14913.22 252
14914.37 273
14915.52 270
14916.68 285
14917.83 268
14918.98 256
14920.14 271
14921.29 279
14922.44 284
14923.60 271
14924.75 264
14925.90 273
14927.06 261
14928.21 264
14929.36 264
14930.52 270
14931.67 288
14932.82 281
14933.98 267
14935.13 290
14936.28 277
14937.44 276
14938.59 273
14939.74 276
14940.90 264
14942.05 259
14943.21 281
14944.36 288
14945.51 287
14946.67 267
14947.82 278
14948.98 267
14950.13 285
14951.29 285
14952.44 291
14953.59 283
14954.75 262
14955.90 290
14957.06 280
14958.21 282
14959.37 277
14960.52 268
14961.68 290
14962.83 283
14963.99 276
14965.14 274
14966.29 289
14967.45 290
14968.60 265
14969.76 278
14970.91 285
14972.07 271
14973.22 264
14974.38 291
14975.54 295
14976.69 279
14977.85 294
14979.00 257
14980.16 265
14981.31 255
14982.47 253
14983.62 268
14984.78 290
14985.93 284
14987.09 268
14988.25 250
14989.40 285
14990.56 263
14991.71 293
14992.87 308
14994.02 291
14995.18 282
14996.34 293
14997.49 271
14998.65 299
14999.80 252
15000.96 271
15002.12 265
15003.27 267
15004.43 283
15005.59 290
15006.74 297
15007.90 287
15009.06 280
15010.21 278
15011.37 281
15012.53 292
15013.68 288
15014.84 296
15016.00 250
15017.15 250
15018.31 270
15019.47 286
15020.62 251
15021.78 260
15022.94 278
15024.09 260
15025.25 257
15026.41 264
15027.57 259
15028.72 273
15029.88 271
15031.04 283
15032.19 276
15033.35 261
15034.51 256
15035.67 262
15036.82 298
15037.98 293
15039.14 285
15040.30 284
15041.46 282
15042.61 280
15043.77 286
15044.93 301
15046.09 255
15047.25 270
15048.40 275
15049.56 275
15050.72 280
15051.88 279
15053.04 270
15054.19 288
15055.35 267
15056.51 254
15057.67 254
15058.83 268
15059.99 259
15061.14 272
15062.30 262
15063.46 262
15064.62 268
15065.78 249
15066.94 295
15068.10 254
15069.26 273
15070.41 283
15071.57 270
15072.73 281
15073.89 259
15075.05 278
15076.21 264
15077.37 260
15078.53 270
15079.69 280
15080.85 273
15082.00 275
15083.16 280
15084.32 260
15085.48 264
15086.64 280
15087.80 267
15088.96 295
15090.12 286
15091.28 270
15092.44 266
15093.60 258
15094.76 271
15095.92 286
15097.08 270
15098.24 261
15099.40 264
15100.56 289
15101.72 269
15102.88 283
15104.04 274
15105.20 273
15106.36 281
15107.52 268
15108.68 282
15109.84 278
15111.00 263
15112.16 270
15113.32 247
15114.48 268
15115.64 251
15116.80 273
15117.97 272
15119.13 286
15120.29 247
15121.45 277
15122.61 271
15123.77 248
15124.93 260
15126.09 259
15127.25 249
15128.41 285
15129.57 262
15130.74 266
15131.90 274
15133.06 267
15134.22 257
15135.38 273
15136.54 248
15137.70 252
15138.87 259
15140.03 281
15141.19 278
15142.35 272
15143.51 272
15144.67 269
15145.84 264
15147.00 283
15148.16 305
15149.32 258
15150.48 258
15151.65 283
15152.81 266
15153.97 282
15155.13 265
15156.29 256
15157.46 255
15158.62 269
15159.78 256
15160.94 271
15162.10 278
15163.27 285
15164.43 275
15165.59 250
15166.75 280
15167.92 261
15169.08 281
15170.24 252
15171.41 259
15172.57 239
15173.73 246
15174.89 267
15176.06 266
15177.22 259
15178.38 263
15179.55 289
15180.71 289
15181.87 271
15183.04 288
15184.20 278
15185.36 261
15186.53 265
15187.69 275
15188.85 268
15190.02 248
15191.18 251
15192.34 275
15193.51 297
15194.67 260
15195.83 268
15197.00 288
15198.16 278
15199.32 277
15200.49 277
15201.65 278
15202.82 266
15203.98 282
15205.14 278
15206.31 271
15207.47 277
15208.64 281
15209.80 274
15210.97 267
15212.13 288
15213.29 261
15214.46 258
15215.62 278
15216.79 289
15217.95 281
15219.12 302
15220.28 267
15221.45 264
15222.61 263
15223.78 260
15224.94 260
15226.10 274
15227.27 296
15228.43 254
15229.60 250
15230.76 272
15231.93 262
15233.09 284
15234.26 280
15235.43 300
15236.59 299
15237.76 288
15238.92 284
15240.09 295
15241.25 274
15242.42 270
15243.58 252
15244.75 276
15245.91 287
15247.08 288
15248.25 295
15249.41 282
15250.58 284
15251.74 273
15252.91 249
15254.07 264
15255.24 263
15256.41 291
15257.57 279
15258.74 271
15259.90 260
15261.07 275
15262.24 246
15263.40 282
15264.57 255
15265.74 272
15266.90 281
15268.07 284
15269.24 298
15270.40 258
15271.57 276
15272.73 264
15273.90 257
15275.07 260
15276.23 248
15277.40 273
15278.57 282
15279.74 278
15280.90 252
15282.07 263
15283.24 272
15284.40 253
15285.57 270
15286.74 255
15287.90 261
15289.07 254
15290.24 246
15291.41 262
15292.57 247
15293.74 270
15294.91 255
15296.08 272
15297.24 276
15298.41 269
15299.58 263
15300.75 277
15301.91 260
15303.08 268
15304.25 248
15305.42 260
15306.59 278
15307.75 255
15308.92 273
15310.09 292
15311.26 266
15312.43 257
15313.59 264
15314.76 276
15315.93 250
15317.10 258
15318.27 302
15319.44 274
15320.60 280
15321.77 279
15322.94 260
15324.11 293
15325.28 262
15326.45 271
15327.62 268
15328.79 265
15329.95 221
15331.12 250
15332.29 249
15333.46 275
15334.63 268
15335.80 250
15336.97 268
15338.14 267
15339.31 264
15340.48 281
15341.64 258
15342.81 247
15343.98 268
15345.15 249
15346.32 294
15347.49 276
15348.66 262
15349.83 286
15351.00 257
15352.17 256
15353.34 258
15354.51 247
15355.68 262
15356.85 232
15358.02 267
15359.19 276
15360.36 250
15361.53 274
15362.70 296
15363.87 268
15365.04 260
15366.21 278
15367.38 285
15368.55 283
15369.72 269
15370.89 275
15372.06 281
15373.23 279
15374.40 250
15375.57 293
15376.74 267
15377.91 260
15379.08 264
15380.25 275
15381.43 266
15382.60 254
15383.77 279
15384.94 271
15386.11 272
15387.28 257
15388.45 289
15389.62 272
15390.79 282
15391.96 269
15393.14 265
15394.31 277
15395.48 275
15396.65 292
15397.82 275
15398.99 275
15400.16 277
15401.34 273
15402.51 271
15403.68 263
15404.85 268
15406.02 267
15407.19 292
15408.37 286
15409.54 261
15410.71 266
15411.88 278
15413.05 287
15414.23 282
15415.40 289
15416.57 270
15417.74 265
15418.91 278
15420.09 268
15421.26 270
15422.43 259
15423.60 306
15424.78 259
15425.95 289
15427.12 286
15428.29 273
15429.47 295
15430.64 278
15431.81 279
15432.98 267
15434.16 278
15435.33 261
15436.50 278
15437.67 286
15438.85 285
15440.02 263
15441.19 276
15442.37 275
15443.54 262
15444.71 246
15445.89 276
15447.06 256
15448.23 253
15449.41 255
15450.58 249
15451.75 259
15452.93 264
15454.10 262
15455.27 275
15456.45 275
15457.62 268
15458.79 270
15459.97 248
15461.14 282
15462.32 249
15463.49 262
15464.66 277
15465.84 265
15467.01 264
15468.19 278
15469.36 250
15470.53 235
15471.71 250
15472.88 223
15474.06 264
15475.23 266
15476.41 252
15477.58 250
15478.75 294
15479.93 274
15481.10 268
15482.28 280
15483.45 250
15484.63 267
15485.80 269
15486.98 246
15488.15 261
15489.33 258
15490.50 268
15491.68 270
15492.85 241
15494.03 267
15495.20 275
15496.38 244
15497.55 243
15498.73 263
15499.90 275
15501.08 243
15502.25 267
15503.43 252
15504.60 266
15505.78 247
15506.96 251
15508.13 244
15509.31 233
15510.48 240
15511.66 263
15512.83 262
15514.01 264
15515.19 270
15516.36 259
15517.54 250
15518.71 262
15519.89 257
15521.07 277
15522.24 266
15523.42 255
15524.59 246
15525.77 240
15526.95 251
15528.12 263
15529.30 272
15530.48 268
15531.65 304
15532.83 281
15534.01 259
15535.18 244
15536.36 254
15537.54 243
15538.71 261
15539.89 259
15541.07 272
15542.24 271
15543.42 251
15544.60 259
15545.77 251
15546.95 279
15548.13 261
15549.30 271
15550.48 253
15551.66 248
15552.84 269
15554.01 259
15555.19 267
15556.37 257
15557.55 253
15558.72 269
15559.90 259
15561.08 293
15562.26 255
15563.43 251
15564.61 252
15565.79 244
15566.97 270
15568.14 257
15569.32 257
15570.50 256
15571.68 251
15572.86 271
15574.03 274
15575.21 272
15576.39 284
15577.57 271
15578.75 256
15579.93 274
15581.10 267
15582.28 269
15583.46 273
15584.64 277
15585.82 272
15587.00 261
15588.18 261
15589.35 251
15590.53 277
15591.71 279
15592.89 262
15594.07 297
15595.25 269
15596.43 293
15597.61 273
15598.78 261
15599.96 258
15601.14 275
15602.32 293
15603.50 291
15604.68 270
15605.86 279
15607.04 286
15608.22 293
15609.40 294
15610.58 269
15611.76 262
15612.94 284
15614.12 269
15615.30 293
15616.48 327
15617.66 300
15618.84 285
15620.01 287
15621.19 280
15622.37 274
15623.55 286
15624.73 266
15625.91 268
15627.09 256
15628.27 288
15629.46 321
15630.64 287
15631.82 252
15633.00 273
15634.18 278
15635.36 288
15636.54 325
15637.72 307
15638.90 312
15640.08 289
15641.26 305
15642.44 294
15643.62 325
15644.80 324
15645.98 350
15647.16 313
15648.34 332
15649.52 306
15650.71 297
15651.89 316
15653.07 309
15654.25 282
15655.43 293
15656.61 293
15657.79 281
15658.97 306
15660.16 316
15661.34 293
15662.52 272
15663.70 300
15664.88 283
15666.06 292
15667.24 279
15668.43 298
15669.61 304
15670.79 315
15671.97 303
15673.15 284
15674.33 292
15675.52 279
15676.70 259
15677.88 266
15679.06 307
15680.24 298
15681.43 309
15682.61 301
15683.79 301
15684.97 280
15686.16 308
15687.34 318
15688.52 297
15689.70 292
15690.89 288
15692.07 281
15693.25 269
15694.43 285
15695.62 273
15696.80 268
15697.98 293
15699.16 279
15700.35 304
15701.53 292
15702.71 274
15703.90 282
15705.08 303
15706.26 272
15707.45 280
15708.63 271
15709.81 271
15711.00 255
15712.18 268
15713.36 259
15714.55 261
15715.73 255
15716.91 276
15718.10 283
15719.28 296
15720.46 285
15721.65 281
15722.83 275
15724.01 287
15725.20 306
15726.38 279
15727.57 305
15728.75 295
15729.93 277
15731.12 291
15732.30 294
15733.49 306
15734.67 272
15735.85 301
15737.04 309
15738.22 285
15739.41 291
15740.59 281
15741.78 298
15742.96 310
15744.14 275
15745.33 297
15746.51 279
15747.70 300
15748.88 297
15750.07 292
15751.25 279
15752.44 325
15753.62 290
15754.81 307
15755.99 301
15757.18 299
15758.36 294
15759.55 305
15760.73 299
15761.92 307
15763.10 321
15764.29 306
15765.47 292
15766.66 312
15767.84 282
15769.03 291
15770.21 288
15771.40 305
15772.59 274
15773.77 274
15774.96 298
15776.14 279
15777.33 310
15778.51 303
15779.70 285
15780.89 293
15782.07 309
15783.26 284
15784.44 277
15785.63 311
15786.82 263
15788.00 280
15789.19 276
15790.37 274
15791.56 268
15792.75 283
15793.93 281
15795.12 306
15796.31 306
15797.49 290
15798.68 277
15799.87 276
15801.05 301
15802.24 256
15803.43 273
15804.61 298
15805.80 303
15806.99 282
15808.17 274
15809.36 261
15810.55 264
15811.73 248
15812.92 273
15814.11 291
15815.30 282
15816.48 290
15817.67 263
15818.86 291
15820.05 275
15821.23 276
15822.42 293
15823.61 287
15824.80 285
15825.98 265
15827.17 265
15828.36 255
15829.55 260
15830.73 276
15831.92 298
15833.11 244
15834.30 262
15835.49 262
15836.67 268
15837.86 276
15839.05 266
15840.24 274
15841.43 260
15842.61 284
15843.80 293
15844.99 269
15846.18 298
15847.37 261
15848.56 271
15849.74 255
15850.93 270
15852.12 268
15853.31 267
15854.50 272
15855.69 264
15856.88 239
15858.06 268
15859.25 274
15860.44 271
15861.63 305
15862.82 308
15864.01 302
15865.20 261
15866.39 260
15867.58 278
15868.77 256
15869.95 255
15871.14 255
15872.33 273
15873.52 247
15874.71 242
15875.90 265
15877.09 274
15878.28 266
15879.47 255
15880.66 281
15881.85 262
15883.04 247
15884.23 256
15885.42 254
15886.61 269
15887.80 261
15888.99 272
15890.18 274
15891.37 263
15892.56 257
15893.75 267
15894.94 276
15896.13 279
15897.32 268
15898.51 259
15899.70 294
15900.89 286
15902.08 289
15903.27 273
15904.46 279
15905.65 285
15906.84 275
15908.03 265
15909.22 271
15910.42 285
15911.61 266
15912.80 280
15913.99 281
15915.18 280
15916.37 266
15917.56 274
15918.75 280
15919.94 280
15921.13 288
15922.32 284
15923.52 292
15924.71 275
15925.90 280
15927.09 277
15928.28 276
15929.47 264
15930.66 288
15931.86 291
15933.05 283
15934.24 279
15935.43 287
15936.62 288
15937.81 270
15939.01 274
15940.20 280
15941.39 268
15942.58 269
15943.77 301
15944.97 265
15946.16 259
15947.35 255
15948.54 265
15949.73 263
15950.93 268
15952.12 251
15953.31 264
15954.50 251
15955.70 269
15956.89 276
15958.08 267
15959.27 265
15960.47 263
15961.66 251
15962.85 244
15964.04 253
15965.24 261
15966.43 250
15967.62 247
15968.82 237
15970.01 253
15971.20 231
15972.40 248
15973.59 254
15974.78 251
15975.97 239
15977.17 261
15978.36 269
15979.55 228
15980.75 232
15981.94 234
15983.13 254
15984.33 235
15985.52 236
15986.72 249
15987.91 258
15989.10 249
15990.30 223
15991.49 244
15992.68 267
15993.88 253
15995.07 267
15996.27 230
15997.46 233
15998.65 228
15999.85 245
16001.04 255
16002.24 254
16003.43 259
16004.63 238
16005.82 229
16007.01 215
16008.21 255
16009.40 245
16010.60 229
16011.79 243
16012.99 241
16014.18 238
16015.38 244
16016.57 208
16017.76 232
16018.96 254
16020.15 242
16021.35 248
16022.54 218
16023.74 238
16024.93 218
16026.13 233
16027.32 235
16028.52 235
16029.72 225
16030.91 244
16032.11 227
16033.30 223
16034.50 244
16035.69 241
16036.89 249
16038.08 268
16039.28 222
16040.47 210
16041.67 229
16042.87 231
16044.06 251
16045.26 234
16046.45 263
16047.65 227
16048.84 263
16050.04 245
16051.24 254
16052.43 238
16053.63 231
16054.82 245
16056.02 230
16057.22 232
16058.41 214
16059.61 239
16060.81 234
16062.00 237
16063.20 231
16064.40 247
16065.59 263
16066.79 250
16067.99 222
16069.18 234
16070.38 243
16071.58 213
16072.77 232
16073.97 240
16075.17 209
16076.36 242
16077.56 228
16078.76 238
16079.95 248
16081.15 224
16082.35 232
16083.55 225
16084.74 246
16085.94 256
16087.14 240
16088.33 236
16089.53 237
16090.73 253
16091.93 228
16093.12 230
16094.32 234
16095.52 217
16096.72 236
16097.92 246
16099.11 244
16100.31 239
16101.51 240
16102.71 227
16103.90 244
16105.10 245
16106.30 256
16107.50 258
16108.70 234
16109.90 218
16111.09 242
16112.29 264
16113.49 252
16114.69 243
16115.89 226
16117.09 223
16118.28 253
16119.48 267
16120.68 249
16121.88 246
16123.08 253
16124.28 230
16125.48 239
16126.67 254
16127.87 238
16129.07 251
16130.27 255
16131.47 248
16132.67 245
16133.87 254
16135.07 214
16136.27 239
16137.47 249
16138.67 241
16139.86 265
16141.06 240
16142.26 240
16143.46 246
16144.66 248
16145.86 222
16147.06 236
16148.26 241
16149.46 227
16150.66 232
16151.86 220
16153.06 233
16154.26 243
16155.46 236
16156.66 234
16157.86 251
16159.06 242
16160.26 256
16161.46 244
16162.66 238
16163.86 229
16165.06 206
16166.26 237
16167.46 245
16168.66 202
16169.86 231
16171.06 225
16172.26 230
16173.46 233
16174.66 220
16175.86 224
16177.07 244
16178.27 220
16179.47 217
16180.67 251
16181.87 239
16183.07 242
16184.27 241
16185.47 241
16186.67 228
16187.87 238
16189.07 246
16190.28 213
16191.48 223
16192.68 232
16193.88 239
16195.08 235
16196.28 225
16197.48 238
16198.69 226
16199.89 238
16201.09 239
16202.29 250
16203.49 221
16204.69 222
16205.90 250
16207.10 246
16208.30 237
16209.50 199
16210.70 215
16211.91 231
16213.11 224
16214.31 221
16215.51 231
16216.71 244
16217.92 212
16219.12 217
16220.32 208
16221.52 231
16222.72 222
16223.93 225
16225.13 239
16226.33 226
16227.53 245
16228.74 272
16229.94 234
16231.14 251
16232.35 258
16233.55 257
16234.75 255
16235.95 225
16237.16 204
16238.36 220
16239.56 244
16240.77 223
16241.97 239
16243.17 218
16244.38 231
16245.58 212
16246.78 240
16247.99 252
16249.19 230
16250.39 230
16251.60 241
16252.80 224
16254.00 208
16255.21 226
16256.41 232
16257.61 217
16258.82 227
16260.02 264
16261.22 238
16262.43 235
16263.63 250
16264.84 221
16266.04 237
16267.24 214
16268.45 248
16269.65 253
16270.86 239
16272.06 246
16273.27 246
16274.47 257
16275.67 221
16276.88 226
16278.08 220
16279.29 234
16280.49 241
16281.70 226
16282.90 246
16284.11 238
16285.31 214
16286.52 215
16287.72 244
16288.92 252
16290.13 217
16291.33 214
16292.54 252
16293.74 247
16294.95 240
16296.15 243
16297.36 234
16298.57 237
16299.77 247
16300.98 258
16302.18 253
16303.39 220
16304.59 236
16305.80 253
16307.00 225
16308.21 239
16309.41 236
16310.62 248
16311.83 224
16313.03 226
16314.24 230
16315.44 236
16316.65 219
16317.85 242
16319.06 257
16320.27 231
16321.47 227
16322.68 237
16323.88 237
16325.09 240
16326.30 218
16327.50 216
16328.71 227
16329.92 204
16331.12 207
16332.33 234
16333.54 218
16334.74 226
16335.95 225
16337.16 226
16338.36 223
16339.57 215
16340.78 227
16341.98 206
16343.19 229
16344.40 217
16345.60 214
16346.81 216
16348.02 213
16349.22 191
16350.43 228
16351.64 225
16352.85 225
16354.05 197
16355.26 238
16356.47 212
16357.67 191
16358.88 207
16360.09 232
16361.30 233
16362.50 249
16363.71 219
16364.92 227
16366.13 209
16367.34 221
16368.54 221
16369.75 204
16370.96 231
16372.17 215
16373.37 214
16374.58 201
16375.79 195
16377.00 175
16378.21 197
16379.42 235
16380.62 208
16381.83 212
16383.04 212
16384.25 204
16385.46 188
16386.67 209
16387.87 201
16389.08 216
16390.29 220
16391.50 217
16392.71 207
16393.92 204
16395.13 237
16396.33 231
16397.54 213
16398.75 206
16399.96 205
16401.17 221
16402.38 207
16403.59 204
16404.80 207
16406.01 215
16407.22 207
16408.42 221
16409.63 215
16410.84 202
16412.05 223
16413.26 217
16414.47 219
16415.68 196
16416.89 207
16418.10 195
16419.31 214
16420.52 211
16421.73 242
16422.94 233
16424.15 201
16425.36 210
16426.57 204
16427.78 194
16428.99 224
16430.20 216
16431.41 219
16432.62 222
16433.83 215
16435.04 214
16436.25 218
16437.46 215
16438.67 201
16439.88 213
16441.09 227
16442.30 224
16443.51 207
16444.72 218
16445.93 201
16447.14 211
16448.36 242
16449.57 208
16450.78 203
16451.99 190
16453.20 204
16454.41 195
16455.62 236
16456.83 211
16458.04 198
16459.25 213
16460.47 211
16461.68 212
16462.89 192
16464.10 217
16465.31 198
16466.52 221
16467.73 210
16468.94 195
16470.16 193
16471.37 225
16472.58 215
16473.79 214
16475.00 212
16476.21 223
16477.43 247
16478.64 244
16479.85 184
16481.06 217
16482.27 212
16483.49 209
16484.70 213
16485.91 213
16487.12 212
16488.33 214
16489.55 225
16490.76 234
16491.97 205
16493.18 190
16494.40 199
16495.61 195
16496.82 203
16498.03 179
16499.25 195
16500.46 214
16501.67 220
16502.88 217
16504.10 208
16505.31 199
16506.52 203
16507.74 206
16508.95 201
16510.16 223
16511.37 203
16512.59 226
16513.80 200
16515.01 191
16516.23 199
16517.44 206
16518.65 212
16519.87 214
16521.08 187
16522.29 215
16523.51 203
16524.72 209
16525.93 211
16527.15 196
16528.36 203
16529.58 218
16530.79 218
16532.00 216
16533.22 210
16534.43 189
16535.64 197
16536.86 200
16538.07 209
16539.29 214
16540.50 212
16541.72 206
16542.93 198
16544.14 196
16545.36 184
16546.57 205
16547.79 192
16549.00 188
16550.22 199
16551.43 211
16552.64 210
16553.86 205
16555.07 205
16556.29 202
16557.50 198
16558.72 196
16559.93 215
16561.15 206
16562.36 196
16563.58 199
16564.79 225
16566.01 200
16567.22 203
16568.44 194
16569.65 194
16570.87 182
16572.08 207
16573.30 223
16574.51 214
16575.73 214
16576.95 212
16578.16 213
16579.38 198
16580.59 197
16581.81 200
16583.02 212
16584.24 190
16585.45 217
16586.67 187
16587.89 223
16589.10 175
16590.32 213
16591.53 189
16592.75 201
16593.97 206
16595.18 208
16596.40 198
16597.61 198
16598.83 200
16600.05 205
16601.26 215
16602.48 209
16603.70 205
16604.91 208
16606.13 204
16607.35 197
16608.56 208
16609.78 210
16611.00 206
16612.21 202
16613.43 186
16614.65 182
16615.86 208
16617.08 188
16618.30 194
16619.51 200
16620.73 198
16621.95 209
16623.17 207
16624.38 237
16625.60 206
16626.82 200
16628.03 212
16629.25 193
16630.47 186
16631.69 202
16632.90 194
16634.12 194
16635.34 191
16636.56 201
16637.77 219
16638.99 214
16640.21 188
16641.43 189
16642.65 191
16643.86 207
16645.08 185
16646.30 190
16647.52 190
16648.74 204
16649.95 187
16651.17 190
16652.39 215
16653.61 214
16654.83 208
16656.05 192
16657.26 192
16658.48 199
16659.70 181
16660.92 209
16662.14 201
16663.36 193
16664.58 227
16665.79 202
16667.01 191
16668.23 198
16669.45 208
16670.67 210
16671.89 181
16673.11 193
16674.33 184
16675.55 235
16676.76 195
16677.98 196
16679.20 203
16680.42 196
16681.64 209
16682.86 199
16684.08 203
16685.30 201
16686.52 193
16687.74 216
16688.96 212
16690.18 204
16691.40 196
16692.62 176
16693.84 196
16695.06 211
16696.28 199
16697.50 212
16698.72 200
16699.94 223
16701.16 202
16702.38 192
16703.60 205
16704.82 209
16706.04 196
16707.26 178
16708.48 178
16709.70 210
16710.92 189
16712.14 194
16713.36 184
16714.58 181
16715.80 217
16717.02 200
16718.24 199
16719.46 193
16720.68 201
16721.90 174
16723.12 195
16724.34 212
16725.57 192
16726.79 165
16728.01 206
16729.23 195
16730.45 163
16731.67 182
16732.89 170
16734.11 163
16735.33 196
16736.56 178
16737.78 186
16739.00 211
16740.22 182
16741.44 194
16742.66 187
16743.88 201
16745.11 192
16746.33 191
16747.55 197
16748.77 199
16749.99 183
16751.21 202
16752.44 199
16753.66 220
16754.88 194
16756.10 209
16757.32 193
16758.55 198
16759.77 202
16760.99 190
16762.21 213
16763.44 199
16764.66 194
16765.88 204
16767.10 180
16768.32 209
16769.55 204
16770.77 182
16771.99 188
16773.22 202
16774.44 188
16775.66 203
16776.88 189
16778.11 222
16779.33 180
16780.55 190
16781.77 185
16783.00 187
16784.22 193
16785.44 192
16786.67 180
16787.89 192
16789.11 192
16790.34 217
16791.56 219
16792.78 190
16794.01 232
16795.23 187
16796.45 176
16797.68 206
16798.90 182
16800.12 179
16801.35 206
16802.57 208
16803.80 191
16805.02 192
16806.24 194
16807.47 194
16808.69 181
16809.91 186
16811.14 186
16812.36 170
16813.59 201
16814.81 219
16816.04 185
16817.26 198
16818.48 177
16819.71 206
16820.93 201
16822.16 189
16823.38 202
16824.61 185
16825.83 194
16827.06 188
16828.28 191
16829.50 196
16830.73 202
16831.95 177
16833.18 185
16834.40 192
16835.63 192
16836.85 201
16838.08 198
16839.30 185
16840.53 201
16841.75 178
16842.98 184
16844.20 170
16845.43 185
16846.65 208
16847.88 179
16849.11 193
16850.33 199
16851.56 186
16852.78 174
16854.01 180
16855.23 175
16856.46 179
16857.68 198
16858.91 202
16860.14 181
16861.36 198
16862.59 216
16863.81 192
16865.04 199
16866.27 197
16867.49 200
16868.72 215
16869.94 215
16871.17 207
16872.40 210
16873.62 204
16874.85 208
16876.08 193
16877.30 192
16878.53 196
16879.76 201
16880.98 185
16882.21 188
16883.43 195
16884.66 191
16885.89 206
16887.12 190
16888.34 231
16889.57 219
16890.80 199
16892.02 191
16893.25 203
16894.48 214
16895.70 193
16896.93 198
16898.16 183
16899.39 181
16900.61 183
16901.84 207
16903.07 210
16904.29 194
16905.52 203
16906.75 225
16907.98 211
16909.20 216
16910.43 206
16911.66 208
16912.89 189
16914.12 177
16915.34 189
16916.57 180
16917.80 208
16919.03 192
16920.26 183
16921.48 198
16922.71 195
16923.94 202
16925.17 192
16926.40 184
16927.62 203
16928.85 195
16930.08 200
16931.31 202
16932.54 221
16933.77 195
16934.99 218
16936.22 183
16937.45 211
16938.68 182
16939.91 177
16941.14 190
16942.37 187
16943.60 214
16944.82 175
16946.05 179
16947.28 201
16948.51 203
16949.74 202
16950.97 182
16952.20 192
16953.43 212
16954.66 187
16955.89 200
16957.12 182
16958.34 191
16959.57 190
16960.80 169
16962.03 216
16963.26 192
16964.49 187
16965.72 179
16966.95 199
16968.18 199
16969.41 192
16970.64 179
16971.87 187
16973.10 201
16974.33 190
16975.56 183
16976.79 195
16978.02 216
16979.25 211
16980.48 207
16981.71 183
16982.94 192
16984.17 183
16985.40 190
16986.63 200
16987.86 192
16989.09 179
16990.32 193
16991.55 183
16992.79 186
16994.02 192
16995.25 202
16996.48 209
16997.71 210
16998.94 197
17000.17 190
17001.40 206
17002.63 216
17003.86 207
17005.09 175
17006.32 196
17007.56 183
17008.79 190
17010.02 191
17011.25 203
17012.48 198
17013.71 205
17014.94 182
17016.18 212
17017.41 206
17018.64 198
17019.87 210
17021.10 177
17022.33 193
17023.57 190
17024.80 172
17026.03 193
17027.26 180
17028.49 196
17029.72 191
17030.96 175
17032.19 204
17033.42 204
17034.65 193
17035.88 219
17037.12 210
17038.35 180
17039.58 186
17040.81 208
17042.05 199
17043.28 206
17044.51 187
17045.74 208
17046.98 195
17048.21 179
17049.44 176
17050.67 180
17051.91 187
17053.14 179
17054.37 213
17055.61 203
17056.84 183
17058.07 186
17059.30 193
17060.54 174
17061.77 189
17063.00 196
17064.24 192
17065.47 201
17066.70 188
17067.94 190
17069.17 170
17070.40 182
17071.64 189
17072.87 193
17074.10 195
17075.34 178
17076.57 185
17077.81 179
17079.04 172
17080.27 204
17081.51 196
17082.74 193
17083.97 175
17085.21 175
17086.44 176
17087.68 167
17088.91 169
17090.15 170
17091.38 190
17092.61 185
17093.85 187
17095.08 196
17096.32 192
17097.55 178
17098.79 175
17100.02 194
17101.25 183
17102.49 184
17103.72 194
17104.96 189
17106.19 221
17107.43 192
17108.66 204
17109.90 187
17111.13 203
17112.37 207
17113.60 194
17114.84 181
17116.07 183
17117.31 195
17118.54 190
17119.78 198
17121.01 175
17122.25 179
17123.48 183
17124.72 201
17125.95 169
17127.19 198
17128.43 181
17129.66 189
17130.90 184
17132.13 182
17133.37 184
17134.60 180
17135.84 208
17137.08 190
17138.31 176
17139.55 184
17140.78 191
17142.02 178
17143.26 193
17144.49 186
17145.73 195
17146.96 197
17148.20 191
17149.44 178
17150.67 207
17151.91 197
17153.15 225
17154.38 175
17155.62 171
17156.85 188
17158.09 175
17159.33 181
17160.56 215
17161.80 193
17163.04 165
17164.28 195
17165.51 187
17166.75 186
17167.99 164
17169.22 175
17170.46 177
17171.70 181
17172.93 184
17174.17 191
17175.41 185
17176.65 198
17177.88 199
17179.12 180
17180.36 195
17181.60 185
17182.83 177
17184.07 180
17185.31 188
17186.55 184
17187.78 205
17189.02 193
17190.26 174
17191.50 181
17192.73 178
17193.97 192
17195.21 205
17196.45 173
17197.69 195
17198.92 197
17200.16 166
17201.40 178
17202.64 178
17203.88 184
17205.12 173
17206.35 191
17207.59 171
17208.83 194
17210.07 188
17211.31 195
17212.55 195
17213.78 181
17215.02 202
17216.26 198
17217.50 188
17218.74 175
17219.98 217
17221.22 206
17222.46 203
17223.69 200
17224.93 210
17226.17 194
17227.41 197
17228.65 196
17229.89 200
17231.13 188
17232.37 182
17233.61 198
17234.85 184
17236.09 165
17237.33 188
17238.57 203
17239.81 178
17241.04 212
17242.28 203
17243.52 213
17244.76 180
17246.00 206
17247.24 211
17248.48 205
17249.72 198
17250.96 185
17252.20 186
17253.44 195
17254.68 196
17255.92 181
17257.16 170
17258.40 187
17259.64 211
17260.88 185
17262.12 205
17263.37 194
17264.61 180
17265.85 190
17267.09 197
17268.33 186
17269.57 186
17270.81 207
17272.05 199
17273.29 208
17274.53 184
17275.77 193
17277.01 211
17278.25 191
17279.49 154
17280.74 191
17281.98 182
17283.22 204
17284.46 192
17285.70 182
17286.94 166
17288.18 184
17289.42 189
17290.66 184
17291.91 183
17293.15 173
17294.39 183
17295.63 186
17296.87 192
17298.11 181
17299.36 201
17300.60 209
17301.84 202
17303.08 200
17304.32 168
17305.56 171
17306.81 173
17308.05 192
17309.29 175
17310.53 183
17311.77 175
17313.02 176
17314.26 200
17315.50 188
17316.74 163
17317.99 185
17319.23 180
17320.47 196
17321.71 197
17322.96 203
17324.20 183
17325.44 186
17326.68 162
17327.93 176
17329.17 189
17330.41 183
17331.65 198
17332.90 184
17334.14 183
17335.38 164
17336.63 175
17337.87 193
17339.11 197
17340.36 171
17341.60 186
17342.84 205
17344.09 192
17345.33 186
17346.57 170
17347.82 176
17349.06 161
17350.30 190
17351.55 182
17352.79 187
17354.03 184
17355.28 174
17356.52 167
17357.76 169
17359.01 184
17360.25 182
17361.50 193
17362.74 198
17363.98 183
17365.23 171
17366.47 171
17367.72 183
17368.96 201
17370.21 180
17371.45 184
17372.69 174
17373.94 183
17375.18 175
17376.43 175
17377.67 193
17378.92 173
17380.16 190
17381.41 208
17382.65 201
17383.89 175
17385.14 195
17386.38 175
17387.63 186
17388.87 210
17390.12 198
17391.36 189
17392.61 190
17393.85 187
17395.10 169
17396.34 176
17397.59 181
17398.83 194
17400.08 228
17401.33 177
17402.57 187
17403.82 174
17405.06 203
17406.31 191
17407.55 186
17408.80 183
17410.04 206
17411.29 178
17412.54 199
17413.78 177
17415.03 171
17416.27 176
17417.52 195
17418.76 206
17420.01 183
17421.26 169
17422.50 202
17423.75 202
17425.00 194
17426.24 188
17427.49 192
17428.73 190
17429.98 176
17431.23 182
17432.47 188
17433.72 190
17434.97 195
17436.21 198
17437.46 189
17438.71 199
17439.95 194
17441.20 204
17442.45 187
17443.69 185
17444.94 189
17446.19 191
17447.43 181
17448.68 176
17449.93 186
17451.18 202
17452.42 184
17453.67 206
17454.92 181
17456.16 185
17457.41 190
17458.66 183
17459.91 188
17461.15 187
17462.40 193
17463.65 191
17464.90 181
17466.14 192
17467.39 171
17468.64 187
17469.89 180
17471.14 185
17472.38 186
17473.63 177
17474.88 182
17476.13 205
17477.38 199
17478.62 175
17479.87 195
17481.12 199
17482.37 202
17483.62 193
17484.86 196
17486.11 188
17487.36 179
17488.61 202
17489.86 200
17491.11 189
17492.36 191
17493.60 187
17494.85 207
17496.10 205
17497.35 212
17498.60 185
17499.85 195
17501.10 200
17502.35 201
17503.59 172
17504.84 202
17506.09 198
17507.34 174
17508.59 205
17509.84 193
17511.09 201
17512.34 179
17513.59 207
17514.84 212
17516.09 196
17517.34 182
17518.59 197
17519.84 185
17521.09 180
17522.33 207
17523.58 189
17524.83 215
17526.08 159
17527.33 187
17528.58 187
17529.83 200
17531.08 185
17532.33 223
17533.58 215
17534.83 185
17536.08 188
17537.33 195
17538.58 217
17539.83 219
17541.09 209
17542.34 206
17543.59 211
17544.84 195
17546.09 213
17547.34 187
17548.59 219
17549.84 187
17551.09 191
17552.34 193
17553.59 207
17554.84 191
17556.09 185
17557.34 194
17558.59 221
17559.85 237
17561.10 209
17562.35 218
17563.60 199
17564.85 216
17566.10 193
17567.35 213
17568.60 226
17569.86 213
17571.11 200
17572.36 198
17573.61 203
17574.86 193
17576.11 218
17577.36 224
17578.62 200
17579.87 192
17581.12 203
17582.37 200
17583.62 199
17584.87 208
17586.13 198
17587.38 193
17588.63 194
17589.88 181
17591.13 190
17592.39 190
17593.64 201
17594.89 204
17596.14 200
17597.40 208
17598.65 192
17599.90 219
17601.15 187
17602.41 198
17603.66 208
17604.91 214
17606.16 192
17607.42 197
17608.67 183
17609.92 215
17611.17 190
17612.43 184
17613.68 210
17614.93 196
17616.19 193
17617.44 186
17618.69 227
17619.95 212
17621.20 204
17622.45 193
17623.71 203
17624.96 186
17626.21 197
17627.47 208
17628.72 209
17629.97 196
17631.23 194
17632.48 184
17633.73 163
17634.99 204
17636.24 178
17637.49 202
17638.75 190
17640.00 199
17641.26 198
17642.51 206
17643.76 187
17645.02 193
17646.27 183
17647.53 207
17648.78 187
17650.03 194
17651.29 191
17652.54 199
17653.80 179
17655.05 167
17656.31 201
17657.56 193
17658.82 190
17660.07 206
17661.32 200
17662.58 190
17663.83 188
17665.09 193
17666.34 194
17667.60 168
17668.85 187
17670.11 192
17671.36 192
17672.62 199
17673.87 191
17675.13 174
17676.38 168
17677.64 168
17678.89 193
17680.15 202
17681.40 193
17682.66 181
17683.92 180
17685.17 195
17686.43 178
17687.68 173
17688.94 177
17690.19 179
17691.45 195
17692.70 170
17693.96 190
17695.22 204
17696.47 175
17697.73 175
17698.98 183
17700.24 186
17701.50 200
17702.75 158
17704.01 183
17705.26 188
17706.52 201
17707.78 196
17709.03 194
17710.29 202
17711.55 210
17712.80 193
17714.06 180
17715.32 176
17716.57 172
17717.83 185
17719.09 185
17720.34 190
17721.60 194
17722.86 184
17724.11 163
17725.37 169
17726.63 185
17727.88 189
17729.14 176
17730.40 207
17731.65 210
17732.91 184
17734.17 183
17735.43 168
17736.68 203
17737.94 184
17739.20 212
17740.46 184
17741.71 191
17742.97 191
17744.23 194
17745.49 199
17746.74 201
17748.00 210
17749.26 200
17750.52 188
17751.77 189
17753.03 205
17754.29 207
17755.55 197
17756.81 189
17758.06 185
17759.32 174
17760.58 188
17761.84 190
17763.10 204
17764.35 205
17765.61 217
17766.87 169
17768.13 203
17769.39 197
17770.65 185
17771.91 191
17773.16 193
17774.42 189
17775.68 206
17776.94 208
17778.20 178
17779.46 214
17780.72 180
17781.98 204
17783.23 213
17784.49 204
17785.75 217
17787.01 204
17788.27 165
17789.53 203
17790.79 194
17792.05 207
17793.31 196
17794.57 191
17795.83 213
17797.09 177
17798.34 195
17799.60 186
17800.86 203
17802.12 172
17803.38 208
17804.64 211
17805.90 209
17807.16 193
17808.42 201
17809.68 184
17810.94 179
17812.20 205
17813.46 213
17814.72 208
17815.98 194
17817.24 225
17818.50 194
17819.76 209
17821.02 168
17822.28 206
17823.54 207
17824.80 197
17826.06 179
17827.33 200
17828.59 204
17829.85 225
17831.11 172
17832.37 182
17833.63 202
17834.89 174
17836.15 183
17837.41 181
17838.67 206
17839.93 172
17841.19 220
17842.45 178
17843.72 182
17844.98 162
17846.24 182
17847.50 177
17848.76 181
17850.02 192
17851.28 192
17852.54 186
17853.81 195
17855.07 189
17856.33 180
17857.59 162
17858.85 179
17860.11 179
17861.38 187
17862.64 196
17863.90 201
17865.16 202
17866.42 180
17867.68 176
17868.95 173
17870.21 194
17871.47 199
17872.73 170
17874.00 178
17875.26 173
17876.52 190
17877.78 168
17879.04 186
17880.31 170
17881.57 192
17882.83 164
17884.09 172
17885.36 200
17886.62 192
17887.88 222
17889.14 186
17890.41 201
17891.67 173
17892.93 168
17894.20 169
17895.46 168
17896.72 170
17897.98 201
17899.25 200
17900.51 192
17901.77 194
17903.04 185
17904.30 170
17905.56 185
17906.83 184
17908.09 153
17909.35 161
17910.62 183
17911.88 183
17913.14 173
17914.41 178
17915.67 185
17916.93 196
17918.20 193
17919.46 189
17920.73 179
17921.99 190
17923.25 182
17924.52 186
17925.78 188
17927.05 180
17928.31 200
17929.57 210
17930.84 187
17932.10 175
17933.37 190
17934.63 174
17935.90 163
17937.16 186
17938.42 173
17939.69 172
17940.95 166
17942.22 182
17943.48 159
17944.75 180
17946.01 176
17947.28 200
17948.54 159
17949.81 158
17951.07 166
17952.34 192
17953.60 197
17954.87 191
17956.13 173
17957.40 172
17958.66 191
17959.93 185
17961.19 176
17962.46 196
17963.72 181
17964.99 165
17966.25 173
17967.52 189
17968.78 189
17970.05 178
17971.31 158
17972.58 157
17973.85 186
17975.11 168
17976.38 176
17977.64 183
17978.91 147
17980.18 167
17981.44 179
17982.71 191
17983.97 165
17985.24 175
17986.51 189
17987.77 203
17989.04 160
17990.30 179
17991.57 171
17992.84 175
17994.10 188
17995.37 176
17996.64 172
17997.90 174
17999.17 174
18000.44 196
18001.70 181
18002.97 168
18004.24 179
18005.50 161
18006.77 190
18008.04 186
18009.30 167
18010.57 172
18011.84 158
18013.10 167
18014.37 173
18015.64 158
18016.91 176
18018.17 197
18019.44 181
18020.71 180
18021.97 152
18023.24 161
18024.51 178
18025.78 179
18027.04 160
18028.31 167
18029.58 173
18030.85 151
18032.12 174
18033.38 177
18034.65 168
18035.92 168
18037.19 191
18038.45 160
18039.72 169
18040.99 163
18042.26 189
18043.53 201
18044.80 158
18046.06 180
18047.33 173
18048.60 177
18049.87 186
18051.14 183
18052.40 181
18053.67 196
18054.94 179
18056.21 165
18057.48 188
18058.75 171
18060.02 182
18061.29 180
18062.55 189
18063.82 177
18065.09 184
18066.36 177
18067.63 163
18068.90 160
18070.17 186
18071.44 195
18072.71 178
18073.98 185
18075.24 171
18076.51 187
18077.78 182
18079.05 184
18080.32 169
18081.59 182
18082.86 183
18084.13 183
18085.40 176
18086.67 158
18087.94 180
18089.21 194
18090.48 181
18091.75 212
18093.02 179
18094.29 192
18095.56 201
18096.83 191
18098.10 167
18099.37 216
18100.64 197
18101.91 188
18103.18 183
18104.45 196
18105.72 205
18106.99 190
18108.26 203
18109.53 199
18110.80 193
18112.07 202
18113.34 210
18114.61 186
18115.88 179
18117.15 193
18118.43 198
18119.70 174
18120.97 187
18122.24 181
18123.51 207
18124.78 217
18126.05 192
18127.32 198
18128.59 207
18129.86 207
18131.14 184
18132.41 191
18133.68 203
18134.95 201
18136.22 189
18137.49 183
18138.76 205
18140.04 208
18141.31 191
18142.58 226
18143.85 194
18145.12 205
18146.39 193
18147.67 203
18148.94 184
18150.21 193
18151.48 219
18152.75 221
18154.02 184
18155.30 188
18156.57 212
18157.84 210
18159.11 209
18160.39 186
18161.66 207
18162.93 210
18164.20 182
18165.47 190
18166.75 195
18168.02 182
18169.29 171
18170.56 202
18171.84 207
18173.11 197
18174.38 202
18175.66 200
18176.93 191
18178.20 190
18179.47 192
18180.75 206
18182.02 204
18183.29 177
18184.57 200
18185.84 188
18187.11 192
18188.39 181
18189.66 194
18190.93 211
18192.21 184
18193.48 184
18194.75 198
18196.03 195
18197.30 205
18198.57 191
18199.85 228
18201.12 198
18202.39 199
18203.67 216
18204.94 210
18206.22 188
18207.49 197
18208.76 214
18210.04 221
18211.31 207
18212.59 177
18213.86 189
18215.13 200
18216.41 205
18217.68 204
18218.96 198
18220.23 204
18221.51 183
18222.78 195
18224.05 192
18225.33 194
18226.60 169
18227.88 188
18229.15 207
18230.43 170
18231.70 181
18232.98 177
18234.25 211
18235.53 199
18236.80 203
18238.08 202
18239.35 199
18240.63 186
18241.90 208
18243.18 214
18244.45 157
18245.73 184
18247.00 206
18248.28 185
18249.55 164
18250.83 187
18252.10 197
18253.38 180
18254.65 187
18255.93 183
18257.21 180
18258.48 187
18259.76 202
18261.03 203
18262.31 184
18263.58 173
18264.86 201
18266.14 188
18267.41 195
18268.69 200
18269.96 177
18271.24 179
18272.52 195
18273.79 188
18275.07 214
18276.35 190
18277.62 185
18278.90 159
18280.17 180
18281.45 196
18282.73 203
18284.00 172
18285.28 172
18286.56 173
18287.83 177
18289.11 186
18290.39 202
18291.66 196
18292.94 180
18294.22 169
18295.50 171
18296.77 159
18298.05 172
18299.33 187
18300.60 190
18301.88 188
18303.16 184
18304.43 160
18305.71 179
18306.99 165
18308.27 156
18309.54 178
18310.82 182
18312.10 178
18313.38 191
18314.65 198
18315.93 197
18317.21 163
18318.49 178
18319.77 185
18321.04 184
18322.32 197
18323.60 180
18324.88 155
18326.16 178
18327.43 189
18328.71 166
18329.99 161
18331.27 174
18332.55 200
18333.82 190
18335.10 167
18336.38 171
18337.66 164
18338.94 188
18340.22 184
18341.50 158
18342.77 189
18344.05 187
18345.33 172
18346.61 181
18347.89 167
18349.17 171
18350.45 184
18351.73 170
18353.00 168
18354.28 164
18355.56 142
18356.84 196
18358.12 196
18359.40 180
18360.68 180
18361.96 204
18363.24 187
18364.52 200
18365.80 178
18367.08 177
18368.36 170
18369.64 189
18370.91 156
18372.19 169
18373.47 146
18374.75 181
18376.03 184
18377.31 165
18378.59 190
18379.87 156
18381.15 189
18382.43 172
18383.71 181
18384.99 176
18386.27 175
18387.55 183
18388.83 195
18390.11 194
18391.39 197
18392.67 182
18393.95 183
18395.24 180
18396.52 170
18397.80 185
18399.08 197
18400.36 180
18401.64 168
18402.92 157
18404.20 172
18405.48 183
18406.76 186
18408.04 178
18409.32 169
18410.60 161
18411.89 176
18413.17 162
18414.45 174
18415.73 170
18417.01 176
18418.29 189
18419.57 174
18420.85 175
18422.13 175
18423.42 171
18424.70 176
18425.98 187
18427.26 202
18428.54 172
18429.82 175
18431.11 177
18432.39 169
18433.67 194
18434.95 198
18436.23 172
18437.51 174
18438.80 161
18440.08 171
18441.36 145
18442.64 173
18443.93 169
18445.21 159
18446.49 182
18447.77 187
18449.05 187
18450.34 176
18451.62 163
18452.90 190
18454.18 192
18455.47 162
18456.75 182
18458.03 182
18459.31 163
18460.60 173
18461.88 194
18463.16 194
18464.45 164
18465.73 170
18467.01 182
18468.29 199
18469.58 167
18470.86 180
18472.14 197
18473.43 182
18474.71 197
18475.99 182
18477.28 187
18478.56 160
18479.84 168
18481.13 175
18482.41 160
18483.69 155
18484.98 185
18486.26 186
18487.54 177
18488.83 160
18490.11 172
18491.40 192
18492.68 179
18493.96 168
18495.25 157
18496.53 171
18497.81 171
18499.10 174
18500.38 184
18501.67 185
18502.95 182
18504.24 188
18505.52 175
18506.80 173
18508.09 165
18509.37 171
18510.66 171
18511.94 189
18513.23 172
18514.51 176
18515.80 189
18517.08 187
18518.37 173
18519.65 169
18520.93 175
18522.22 197
18523.50 185
18524.79 179
18526.07 185
18527.36 167
18528.64 187
18529.93 184
18531.21 169
18532.50 166
18533.79 178
18535.07 168
18536.36 150
18537.64 178
18538.93 164
18540.21 170
18541.50 171
18542.78 194
18544.07 195
18545.35 176
18546.64 189
18547.93 193
18549.21 189
18550.50 174
18551.78 178
18553.07 180
18554.36 210
18555.64 188
18556.93 185
18558.21 192
18559.50 191
18560.79 176
18562.07 183
18563.36 199
18564.64 183
18565.93 174
18567.22 168
18568.50 180
18569.79 174
18571.08 181
18572.36 173
18573.65 189
18574.94 194
18576.22 195
18577.51 168
18578.80 194
18580.08 200
18581.37 174
18582.66 190
18583.95 199
18585.23 194
18586.52 185
18587.81 173
18589.09 179
18590.38 207
18591.67 185
18592.96 207
18594.24 169
18595.53 187
18596.82 185
18598.11 184
18599.39 176
18600.68 200
18601.97 196
18603.26 186
18604.54 171
18605.83 192
18607.12 199
18608.41 187
18609.69 182
18610.98 182
18612.27 179
18613.56 169
18614.85 184
18616.13 191
18617.42 203
18618.71 187
18620.00 189
18621.29 195
18622.58 187
18623.86 184
18625.15 191
18626.44 158
18627.73 174
18629.02 176
18630.31 185
18631.60 186
18632.88 203
18634.17 197
18635.46 189
18636.75 191
18638.04 184
18639.33 173
18640.62 165
18641.91 182
18643.20 167
18644.48 173
18645.77 159
18647.06 176
18648.35 159
18649.64 179
18650.93 181
18652.22 151
18653.51 177
18654.80 187
18656.09 195
18657.38 168
18658.67 176
18659.96 176
18661.25 173
18662.54 175
18663.83 184
18665.12 175
18666.41 178
18667.70 184
18668.99 176
18670.28 179
18671.57 175
18672.86 178
18674.15 177
18675.44 174
18676.73 167
18678.02 172
18679.31 188
18680.60 185
18681.89 180
18683.18 190
18684.47 172
18685.76 170
18687.05 157
18688.34 185
18689.63 184
18690.92 154
18692.21 165
18693.50 156
18694.79 195
18696.08 160
18697.38 172
18698.67 182
18699.96 177
18701.25 162
18702.54 172
18703.83 181
18705.12 181
18706.41 200
18707.70 185
18709.00 163
18710.29 164
18711.58 193
18712.87 188
18714.16 189
18715.45 176
18716.74 197
18718.04 171
18719.33 190
18720.62 188
18721.91 161
18723.20 147
18724.50 161
18725.79 163
18727.08 174
18728.37 156
18729.66 160
18730.96 179
18732.25 178
18733.54 181
18734.83 154
18736.12 167
18737.42 176
18738.71 177
18740.00 178
18741.29 157
18742.59 170
18743.88 162
18745.17 181
18746.46 158
18747.76 144
18749.05 161
18750.34 182
18751.63 170
18752.93 162
18754.22 184
18755.51 184
18756.81 168
18758.10 185
18759.39 160
18760.69 181
18761.98 163
18763.27 184
18764.56 172
18765.86 155
18767.15 177
18768.44 177
18769.74 167
18771.03 157
18772.33 167
18773.62 167
18774.91 180
18776.21 183
18777.50 194
18778.79 166
18780.09 182
18781.38 174
18782.67 166
18783.97 178
18785.26 173
18786.56 176
18787.85 167
18789.14 169
18790.44 165
18791.73 159
18793.03 151
18794.32 181
18795.62 189
18796.91 199
18798.20 162
18799.50 180
18800.79 165
18802.09 156
18803.38 161
18804.68 167
18805.97 162
18807.27 166
18808.56 162
18809.86 157
18811.15 164
18812.45 186
18813.74 165
18815.04 142
18816.33 164
18817.63 163
18818.92 192
18820.22 178
18821.51 158
18822.81 180
18824.10 165
18825.40 170
18826.69 164
18827.99 164
18829.28 187
18830.58 167
18831.87 145
18833.17 170
18834.47 164
18835.76 177
18837.06 161
18838.35 181
18839.65 170
18840.95 161
18842.24 160
18843.54 178
18844.83 160
18846.13 164
18847.43 158
18848.72 165
18850.02 153
18851.31 158
18852.61 161
18853.91 188
18855.20 186
18856.50 164
18857.80 166
18859.09 177
18860.39 173
18861.69 166
18862.98 158
18864.28 167
18865.58 166
18866.87 159
18868.17 182
18869.47 176
18870.76 168
18872.06 159
18873.36 195
18874.65 176
18875.95 173
18877.25 182
18878.54 190
18879.84 169
18881.14 157
18882.44 161
18883.73 160
18885.03 181
18886.33 178
18887.63 174
18888.92 181
18890.22 173
18891.52 158
18892.82 181
18894.11 183
18895.41 154
18896.71 168
18898.01 167
18899.31 168
18900.60 163
18901.90 175
18903.20 167
18904.50 176
18905.80 172
18907.09 163
18908.39 187
18909.69 172
18910.99 170
18912.29 167
18913.59 175
18914.88 170
18916.18 170
18917.48 173
18918.78 176
18920.08 163
18921.38 177
18922.67 161
18923.97 160
18925.27 173
18926.57 163
18927.87 164
18929.17 168
18930.47 155
18931.77 167
18933.07 158
18934.37 161
18935.66 179
18936.96 166
18938.26 155
18939.56 163
18940.86 185
18942.16 191
18943.46 171
18944.76 174
18946.06 168
18947.36 145
18948.66 159
18949.96 170
18951.26 170
18952.56 179
18953.86 161
18955.16 166
18956.46 172
18957.76 176
18959.06 164
18960.36 169
18961.66 174
18962.96 180
18964.26 180
18965.56 168
18966.86 170
18968.16 178
18969.46 168
18970.76 173
18972.06 169
18973.36 142
18974.66 164
18975.96 162
18977.26 182
18978.56 161
18979.86 158
18981.16 160
18982.46 149
18983.76 163
18985.06 166
18986.37 165
18987.67 160
18988.97 178
18990.27 170
18991.57 191
18992.87 166
18994.17 171
18995.47 158
18996.77 174
18998.07 155
18999.38 171
19000.68 166
19001.98 155
19003.28 168
19004.58 175
19005.88 144
19007.18 168
19008.49 168
19009.79 182
19011.09 166
19012.39 160
19013.69 175
19015.00 160
19016.30 171
19017.60 157
19018.90 188
19020.20 167
19021.51 162
19022.81 173
19024.11 171
19025.41 152
19026.71 158
19028.02 174
19029.32 159
19030.62 159
19031.92 146
19033.23 161
19034.53 133
19035.83 159
19037.13 140
19038.44 172
19039.74 160
19041.04 155
19042.34 155
19043.65 161
19044.95 141
19046.25 152
19047.56 175
19048.86 178
19050.16 164
19051.47 142
19052.77 155
19054.07 136
19055.37 136
19056.68 148
19057.98 146
19059.28 152
19060.59 161
19061.89 142
19063.20 165
19064.50 161
19065.80 155
19067.11 156
19068.41 169
19069.71 167
19071.02 153
19072.32 166
19073.62 146
19074.93 153
19076.23 161
19077.54 168
19078.84 148
19080.14 133
19081.45 161
19082.75 163
19084.06 156
19085.36 156
19086.67 166
19087.97 177
19089.27 182
19090.58 163
19091.88 167
19093.19 143
19094.49 151
19095.80 171
19097.10 180
19098.41 158
19099.71 168
19101.02 157
19102.32 165
19103.63 134
19104.93 134
19106.24 145
19107.54 154
19108.85 155
19110.15 147
19111.46 161
19112.76 150
19114.07 151
19115.37 151
19116.68 180
19117.98 143
19119.29 155
19120.59 141
19121.90 145
19123.20 176
19124.51 163
19125.82 166
19127.12 137
19128.43 171
19129.73 175
19131.04 155
19132.34 153
19133.65 136
19134.96 147
19136.26 165
19137.57 160
19138.87 152
19140.18 168
19141.49 183
19142.79 167
19144.10 157
19145.41 140
19146.71 158
19148.02 186
19149.32 158
19150.63 154
19151.94 164
19153.24 166
19154.55 180
19155.86 152
19157.16 142
19158.47 165
19159.78 142
19161.08 161
19162.39 143
19163.70 154
19165.01 166
19166.31 147
19167.62 153
19168.93 171
19170.23 156
19171.54 168
19172.85 158
19174.16 152
19175.46 170
19176.77 164
19178.08 172
19179.39 162
19180.69 154
19182.00 147
19183.31 147
19184.62 143
19185.92 170
19187.23 159
19188.54 155
19189.85 149
19191.15 160
19192.46 170
19193.77 160
19195.08 139
19196.39 146
19197.69 162
19199.00 168
19200.31 143
19201.62 150
19202.93 139
19204.24 153
19205.54 139
19206.85 154
19208.16 177
19209.47 149
19210.78 166
19212.09 160
19213.40 154
19214.70 155
19216.01 146
19217.32 148
19218.63 165
19219.94 149
19221.25 151
19222.56 152
19223.87 157
19225.18 144
19226.48 166
19227.79 161
19229.10 153
19230.41 161
19231.72 144
19233.03 150
19234.34 147
19235.65 150
19236.96 158
19238.27 160
19239.58 138
19240.89 134
19242.20 155
19243.51 153
19244.82 153
19246.13 148
19247.44 145
19248.75 154
19250.06 175
19251.37 134
19252.67 149
19253.98 143
19255.30 157
19256.61 153
19257.92 157
19259.23 148
19260.54 158
19261.85 164
19263.16 171
19264.47 161
19265.78 155
19267.09 161
19268.40 160
19269.71 149
19271.02 148
19272.33 150
19273.64 146
19274.95 155
19276.26 161
19277.57 161
19278.88 141
19280.19 155
19281.51 140
19282.82 143
19284.13 157
19285.44 163
19286.75 168
19288.06 137
19289.37 144
19290.68 141
19291.99 146
19293.31 154
19294.62 135
19295.93 151
19297.24 130
19298.55 151
19299.86 146
19301.18 143
19302.49 141
19303.80 153
19305.11 140
19306.42 148
19307.73 145
19309.05 160
19310.36 140
19311.67 152
19312.98 148
19314.29 157
19315.61 169
19316.92 153
19318.23 157
19319.54 148
19320.85 145
19322.17 129
19323.48 152
19324.79 166
19326.10 158
19327.42 150
19328.73 153
19330.04 151
19331.35 168
19332.67 147
19333.98 154
19335.29 147
19336.61 160
19337.92 153
19339.23 144
19340.54 144
19341.86 159
19343.17 152
19344.48 168
19345.80 147
19347.11 180
19348.42 165
19349.74 159
19351.05 148
19352.36 134
19353.68 141
19354.99 129
19356.30 147
19357.62 150
19358.93 173
19360.24 151
19361.56 141
19362.87 158
19364.19 150
19365.50 175
19366.81 146
19368.13 146
19369.44 154
19370.75 152
19372.07 157
19373.38 154
19374.70 153
19376.01 155
19377.33 164
19378.64 143
19379.95 133
19381.27 134
19382.58 141
19383.90 155
19385.21 162
19386.53 156
19387.84 150
19389.16 130
19390.47 141
19391.78 144
19393.10 143
19394.41 142
19395.73 160
19397.04 134
19398.36 133
19399.67 141
19400.99 143
19402.30 145
19403.62 137
19404.93 154
19406.25 153
19407.56 140
19408.88 160
19410.20 151
19411.51 133
19412.83 147
19414.14 149
19415.46 148
19416.77 150
19418.09 136
19419.40 150
19420.72 142
19422.03 169
19423.35 150
19424.67 139
19425.98 162
19427.30 138
19428.61 152
19429.93 138
19431.25 137
19432.56 141
19433.88 149
19435.19 135
19436.51 144
19437.83 171
19439.14 164
19440.46 159
19441.78 157
19443.09 170
19444.41 157
19445.73 147
19447.04 135
19448.36 133
19449.68 162
19450.99 141
19452.31 143
19453.63 130
19454.94 146
19456.26 128
19457.58 151
19458.89 139
19460.21 158
19461.53 145
19462.84 150
19464.16 139
19465.48 149
19466.80 143
19468.11 130
19469.43 157
19470.75 144
19472.07 124
19473.38 124
19474.70 138
19476.02 139
19477.34 131
19478.65 134
19479.97 144
19481.29 147
19482.61 150
19483.92 146
19485.24 155
19486.56 150
19487.88 149
19489.20 142
19490.51 135
19491.83 135
19493.15 142
19494.47 140
19495.79 145
19497.10 153
19498.42 139
19499.74 132
19501.06 136
19502.38 157
19503.70 141
19505.02 160
19506.33 140
19507.65 152
19508.97 169
19510.29 148
19511.61 142
19512.93 146
19514.25 151
19515.57 112
19516.88 135
19518.20 144
19519.52 159
19520.84 142
19522.16 172
19523.48 145
19524.80 148
19526.12 135
19527.44 145
19528.76 146
19530.08 145
19531.40 144
19532.71 146
19534.03 150
19535.35 139
19536.67 162
19537.99 133
19539.31 173
19540.63 144
19541.95 145
19543.27 138
19544.59 148
19545.91 145
19547.23 154
19548.55 146
19549.87 140
19551.19 156
19552.51 156
19553.83 156
19555.15 150
19556.47 167
19557.79 150
19559.11 166
19560.43 148
19561.75 138
19563.08 149
19564.40 154
19565.72 152
19567.04 148
19568.36 142
19569.68 151
19571.00 149
19572.32 136
19573.64 111
19574.96 137
19576.28 157
19577.60 152
19578.92 124
19580.25 146
19581.57 159
19582.89 130
19584.21 152
19585.53 144
19586.85 164
19588.17 156
19589.49 160
19590.82 153
19592.14 136
19593.46 124
19594.78 124
19596.10 133
19597.42 148
19598.75 150
19600.07 150
19601.39 151
19602.71 144
19604.03 166
19605.35 145
19606.68 153
19608.00 168
19609.32 143
19610.64 136
19611.96 140
19613.29 141
19614.61 129
19615.93 161
19617.25 158
19618.58 152
19619.90 136
19621.22 153
19622.54 135
19623.87 143
19625.19 139
19626.51 157
19627.83 150
19629.16 137
19630.48 136
19631.80 134
19633.13 139
19634.45 155
19635.77 145
19637.09 156
19638.42 138
19639.74 137
19641.06 138
19642.39 139
19643.71 149
19645.03 142
19646.36 144
19647.68 141
19649.00 140
19650.33 131
19651.65 152
19652.97 151
19654.30 141
19655.62 169
19656.94 150
19658.27 129
19659.59 151
19660.92 152
19662.24 131
19663.56 164
19664.89 145
19666.21 143
19667.54 150
19668.86 136
19670.18 135
19671.51 140
19672.83 138
19674.16 127
19675.48 132
19676.80 127
19678.13 151
19679.45 139
19680.78 140
19682.10 130
19683.43 158
19684.75 129
19686.08 164
19687.40 153
19688.73 117
19690.05 143
19691.38 135
19692.70 140
19694.02 162
19695.35 151
19696.67 144
19698.00 140
19699.33 145
19700.65 169
19701.98 151
19703.30 139
19704.63 145
19705.95 162
19707.28 142
19708.60 160
19709.93 165
19711.25 155
19712.58 138
19713.90 133
19715.23 155
19716.56 153
19717.88 144
19719.21 139
19720.53 144
19721.86 144
19723.18 145
19724.51 137
19725.84 141
19727.16 153
19728.49 143
19729.81 132
19731.14 136
19732.47 132
19733.79 141
19735.12 148
19736.45 130
19737.77 137
19739.10 127
19740.42 139
19741.75 152
19743.08 156
19744.40 155
19745.73 145
19747.06 149
19748.38 159
19749.71 128
19751.04 128
19752.37 139
19753.69 153
19755.02 161
19756.35 139
19757.67 146
19759.00 138
19760.33 133
19761.65 125
19762.98 159
19764.31 140
19765.64 156
19766.96 143
19768.29 137
19769.62 126
19770.95 159
19772.27 140
19773.60 139
19774.93 154
19776.26 149
19777.58 128
19778.91 138
19780.24 141
19781.57 124
19782.90 144
19784.22 143
19785.55 135
19786.88 129
19788.21 124
19789.54 149
19790.86 154
19792.19 140
19793.52 136
19794.85 150
19796.18 152
19797.51 128
19798.83 121
19800.16 137
19801.49 124
19802.82 159
19804.15 159
19805.48 152
19806.81 157
19808.13 136
19809.46 155
19810.79 147
19812.12 145
19813.45 149
19814.78 149
19816.11 136
19817.44 143
19818.77 128
19820.10 136
19821.42 126
19822.75 150
19824.08 129
19825.41 128
19826.74 124
19828.07 139
19829.40 125
19830.73 125
19832.06 124
19833.39 142
19834.72 139
19836.05 142
19837.38 135
19838.71 141
19840.04 151
19841.37 132
19842.70 130
19844.03 145
19845.36 132
19846.69 144
19848.02 142
19849.35 137
19850.68 115
19852.01 127
19853.34 158
19854.67 153
19856.00 155
19857.33 130
19858.66 122
19859.99 132
19861.32 113
19862.65 143
19863.98 149
19865.31 137
19866.64 132
19867.97 142
19869.30 132
19870.64 147
19871.97 131
19873.30 138
19874.63 130
19875.96 143
19877.29 145
19878.62 135
19879.95 120
19881.28 137
19882.62 136
19883.95 163
19885.28 155
19886.61 136
19887.94 138
19889.27 131
19890.60 134
19891.94 141
19893.27 153
19894.60 121
19895.93 133
19897.26 143
19898.59 147
19899.93 151
19901.26 149
19902.59 142
19903.92 146
19905.25 129
19906.59 136
19907.92 116
19909.25 125
19910.58 134
19911.91 147
19913.25 142
19914.58 155
19915.91 145
19917.24 153
19918.58 152
19919.91 141
19921.24 154
19922.57 157
19923.91 144
19925.24 135
19926.57 136
19927.90 131
19929.24 139
19930.57 154
19931.90 145
19933.24 148
19934.57 132
19935.90 119
19937.23 147
19938.57 129
19939.90 152
19941.23 156
19942.57 171
19943.90 156
19945.23 128
19946.57 143
19947.90 148
19949.23 133
19950.57 136
19951.90 147
19953.24 144
19954.57 143
19955.90 146
19957.24 160
19958.57 169
19959.90 155
19961.24 134
19962.57 159
19963.91 134
19965.24 137
19966.57 125
19967.91 134
19969.24 151
19970.58 143
19971.91 137
19973.24 144
19974.58 135
19975.91 155
19977.25 151
19978.58 163
19979.92 137
19981.25 143
19982.59 162
19983.92 150
19985.26 168
19986.59 140
19987.92 148
19989.26 140
19990.59 154
19991.93 148
19993.26 152
19994.60 150
19995.93 168
19997.27 153
19998.60 146
19999.94 149
20001.28 163
20002.61 169
20003.95 149
20005.28 132
20006.62 136
20007.95 148
20009.29 143
20010.62 158
20011.96 155
20013.29 160
20014.63 144
20015.97 150
20017.30 180
20018.64 192
20019.97 160
20021.31 163
20022.64 158
20023.98 158
20025.32 160
20026.65 138
20027.99 150
20029.32 168
20030.66 153
20032.00 130
20033.33 159
20034.67 151
20036.01 154
20037.34 158
20038.68 151
20040.02 159
20041.35 153
20042.69 170
20044.03 151
20045.36 146
20046.70 150
20048.04 154
20049.37 154
20050.71 149
20052.05 159
20053.38 168
20054.72 157
20056.06 150
20057.39 161
20058.73 148
20060.07 156
20061.41 165
20062.74 146
20064.08 154
20065.42 161
20066.76 133
20068.09 150
20069.43 162
20070.77 162
20072.11 159
20073.44 161
20074.78 137
20076.12 165
20077.46 157
20078.79 140
20080.13 147
20081.47 139
20082.81 153
20084.15 160
20085.48 147
20086.82 159
20088.16 158
20089.50 153
20090.84 153
20092.17 148
20093.51 155
20094.85 151
20096.19 144
20097.53 157
20098.87 152
20100.20 166
20101.54 148
20102.88 149
20104.22 164
20105.56 171
20106.90 156
20108.24 145
20109.58 128
20110.91 144
20112.25 140
20113.59 146
20114.93 147
20116.27 160
20117.61 166
20118.95 145
20120.29 135
20121.63 152
20122.97 135
20124.31 161
20125.65 142
20126.98 126
20128.32 161
20129.66 141
20131.00 153
20132.34 148
20133.68 153
20135.02 151
20136.36 156
