# Supplementary material for: MALDI-TOF MS typing enables the classification of brewing yeasts of the genus Saccharomyces to major beer styles
Source: PLoS One. 2017 Aug 9;12(8):e0181694. doi: 10.1371/journal.pone.0181694 (PMC5549903; doi:10.1371/journal.pone.0181694)
Supplement: S17 File — The directory includes 90 raw files and was zipped to “.zip”; the folder has three strains with 30 spectra per strain; S1 Text explains the raw files with an example and Table 1 represents the yeast strains used within the experiment. (ZIP) [file pone.0181694.s020.zip › 49-51/30812-1H7-Dias-Dias-Dias-YPG-18h-E-E_2016-09-30_1_0_B8_1.dat]

1999.98 2642
2000.40 2707
2000.82 2645
2001.24 2632
2001.66 2595
2002.09 2642
2002.51 2587
2002.93 2565
2003.35 2559
2003.78 2509
2004.20 2509
2004.62 2499
2005.04 2462
2005.47 2542
2005.89 2495
2006.31 2536
2006.73 2652
2007.16 2685
2007.58 2681
2008.00 2572
2008.42 2642
2008.85 2678
2009.27 2622
2009.69 2554
2010.12 2593
2010.54 2601
2010.96 2503
2011.39 2497
2011.81 2380
2012.23 2261
2012.66 2298
2013.08 2348
2013.50 2286
2013.93 2276
2014.35 2420
2014.77 2548
2015.20 2591
2015.62 2538
2016.04 2600
2016.47 2503
2016.89 2575
2017.31 2583
2017.74 2660
2018.16 2723
2018.59 2707
2019.01 2838
2019.43 2770
2019.86 2962
2020.28 2959
2020.71 2849
2021.13 2861
2021.55 2717
2021.98 2679
2022.40 2663
2022.83 2530
2023.25 2509
2023.68 2385
2024.10 2312
2024.52 2257
2024.95 2221
2025.37 2221
2025.80 2233
2026.22 2251
2026.65 2176
2027.07 2185
2027.50 2079
2027.92 2144
2028.35 2133
2028.77 2181
2029.20 2227
2029.62 2248
2030.05 2168
2030.47 2105
2030.90 2122
2031.32 2199
2031.75 2328
2032.17 2267
2032.60 2245
2033.02 2216
2033.45 2316
2033.88 2362
2034.30 2335
2034.73 2324
2035.15 2254
2035.58 2314
2036.00 2355
2036.43 2334
2036.86 2256
2037.28 2385
2037.71 2393
2038.13 2503
2038.56 2595
2038.98 2517
2039.41 2419
2039.84 2482
2040.26 2530
2040.69 2477
2041.12 2537
2041.54 2579
2041.97 2535
2042.39 2536
2042.82 2483
2043.25 2488
2043.67 2337
2044.10 2429
2044.53 2413
2044.95 2345
2045.38 2370
2045.81 2397
2046.23 2273
2046.66 2389
2047.09 2395
2047.51 2270
2047.94 2251
2048.37 2353
2048.80 2419
2049.22 2371
2049.65 2262
2050.08 2253
2050.50 2210
2050.93 2309
2051.36 2300
2051.79 2216
2052.21 2267
2052.64 2302
2053.07 2349
2053.50 2136
2053.92 2208
2054.35 2224
2054.78 2165
2055.21 2060
2055.63 2123
2056.06 2170
2056.49 2264
2056.92 2230
2057.35 2177
2057.77 2201
2058.20 2220
2058.63 2260
2059.06 2331
2059.49 2274
2059.92 2336
2060.34 2336
2060.77 2353
2061.20 2442
2061.63 2436
2062.06 2283
2062.49 2221
2062.91 2345
2063.34 2286
2063.77 2278
2064.20 2417
2064.63 2483
2065.06 2401
2065.49 2475
2065.91 2535
2066.34 2528
2066.77 2415
2067.20 2375
2067.63 2367
2068.06 2388
2068.49 2400
2068.92 2303
2069.35 2322
2069.78 2401
2070.21 2410
2070.63 2282
2071.06 2286
2071.49 2292
2071.92 2296
2072.35 2273
2072.78 2299
2073.21 2335
2073.64 2218
2074.07 2216
2074.50 2293
2074.93 2270
2075.36 2220
2075.79 2306
2076.22 2296
2076.65 2308
2077.08 2321
2077.51 2344
2077.94 2435
2078.37 2470
2078.80 2484
2079.23 2607
2079.66 2643
2080.09 2645
2080.52 2544
2080.95 2623
2081.38 2552
2081.81 2560
2082.24 2697
2082.67 2716
2083.10 2588
2083.54 2510
2083.97 2578
2084.40 2647
2084.83 2663
2085.26 2647
2085.69 2656
2086.12 2610
2086.55 2654
2086.98 2463
2087.41 2469
2087.84 2457
2088.28 2365
2088.71 2348
2089.14 2344
2089.57 2397
2090.00 2417
2090.43 2459
2090.86 2542
2091.29 2594
2091.73 2829
2092.16 2796
2092.59 2931
2093.02 3005
2093.45 2979
2093.88 2965
2094.32 2971
2094.75 2955
2095.18 2761
2095.61 2721
2096.04 2735
2096.48 2654
2096.91 2543
2097.34 2407
2097.77 2397
2098.20 2400
2098.64 2331
2099.07 2189
2099.50 2134
2099.93 2080
2100.37 2162
2100.80 2285
2101.23 2295
2101.66 2248
2102.10 2349
2102.53 2368
2102.96 2327
2103.39 2180
2103.83 2240
2104.26 2305
2104.69 2224
2105.13 2219
2105.56 2343
2105.99 2371
2106.42 2367
2106.86 2384
2107.29 2439
2107.72 2434
2108.16 2488
2108.59 2581
2109.02 2567
2109.46 2639
2109.89 2526
2110.32 2537
2110.76 2454
2111.19 2406
2111.62 2426
2112.06 2329
2112.49 2315
2112.92 2391
2113.36 2363
2113.79 2390
2114.23 2331
2114.66 2158
2115.09 2078
2115.53 2110
2115.96 2114
2116.40 2107
2116.83 2120
2117.26 2180
2117.70 2030
2118.13 2043
2118.57 2101
2119.00 2162
2119.44 2177
2119.87 2139
2120.30 2171
2120.74 2219
2121.17 2319
2121.61 2358
2122.04 2394
2122.48 2265
2122.91 2242
2123.35 2366
2123.78 2299
2124.22 2201
2124.65 2196
2125.09 2212
2125.52 2154
2125.96 2210
2126.39 2239
2126.83 2154
2127.26 2207
2127.70 2228
2128.13 2250
2128.57 2115
2129.00 2165
2129.44 2310
2129.87 2391
2130.31 2347
2130.74 2330
2131.18 2367
2131.62 2447
2132.05 2353
2132.49 2462
2132.92 2504
2133.36 2464
2133.79 2446
2134.23 2591
2134.67 2613
2135.10 2614
2135.54 2731
2135.97 2704
2136.41 2748
2136.85 2751
2137.28 2751
2137.72 2816
2138.16 2647
2138.59 2598
2139.03 2544
2139.46 2579
2139.90 2530
2140.34 2504
2140.77 2242
2141.21 2192
2141.65 2229
2142.08 2248
2142.52 2248
2142.96 2111
2143.39 2152
2143.83 2126
2144.27 2153
2144.70 2214
2145.14 2174
2145.58 2234
2146.02 2280
2146.45 2301
2146.89 2256
2147.33 2338
2147.76 2341
2148.20 2590
2148.64 2688
2149.08 2791
2149.51 2828
2149.95 2832
2150.39 2972
2150.83 2978
2151.26 2980
2151.70 2848
2152.14 2744
2152.58 2602
2153.01 2721
2153.45 2673
2153.89 2624
2154.33 2488
2154.77 2489
2155.20 2377
2155.64 2272
2156.08 2269
2156.52 2282
2156.96 2255
2157.40 2261
2157.83 2261
2158.27 2301
2158.71 2314
2159.15 2280
2159.59 2184
2160.03 2287
2160.46 2319
2160.90 2290
2161.34 2259
2161.78 2276
2162.22 2265
2162.66 2309
2163.10 2330
2163.54 2343
2163.97 2329
2164.41 2272
2164.85 2340
2165.29 2395
2165.73 2354
2166.17 2478
2166.61 2327
2167.05 2364
2167.49 2385
2167.93 2384
2168.37 2459
2168.80 2443
2169.24 2455
2169.68 2587
2170.12 2667
2170.56 2740
2171.00 2743
2171.44 2755
2171.88 2751
2172.32 2653
2172.76 2792
2173.20 2672
2173.64 2731
2174.08 2658
2174.52 2677
2174.96 2619
2175.40 2636
2175.84 2807
2176.28 2763
2176.72 2807
2177.16 2848
2177.60 2844
2178.04 2710
2178.48 2732
2178.92 2620
2179.36 2588
2179.80 2575
2180.24 2614
2180.69 2590
2181.13 2500
2181.57 2330
2182.01 2308
2182.45 2354
2182.89 2374
2183.33 2304
2183.77 2270
2184.21 2205
2184.65 2224
2185.09 2231
2185.53 2281
2185.98 2475
2186.42 2488
2186.86 2496
2187.30 2651
2187.74 2758
2188.18 2637
2188.62 2790
2189.07 2841
2189.51 2717
2189.95 2832
2190.39 2708
2190.83 2580
2191.27 2605
2191.71 2633
2192.16 2605
2192.60 2657
2193.04 2671
2193.48 2605
2193.92 2601
2194.37 2629
2194.81 2766
2195.25 2607
2195.69 2665
2196.13 2662
2196.58 2672
2197.02 2682
2197.46 2714
2197.90 2782
2198.35 2655
2198.79 2610
2199.23 2687
2199.67 2563
2200.12 2585
2200.56 2484
2201.00 2516
2201.44 2489
2201.89 2382
2202.33 2413
2202.77 2545
2203.21 2453
2203.66 2498
2204.10 2455
2204.54 2461
2204.99 2483
2205.43 2581
2205.87 2597
2206.32 2613
2206.76 2791
2207.20 2792
2207.65 2734
2208.09 2769
2208.53 2942
2208.98 2818
2209.42 2859
2209.86 2867
2210.31 2863
2210.75 2872
2211.19 2833
2211.64 2760
2212.08 2755
2212.53 2665
2212.97 2637
2213.41 2684
2213.86 2668
2214.30 2621
2214.74 2564
2215.19 2548
2215.63 2537
2216.08 2557
2216.52 2506
2216.97 2487
2217.41 2414
2217.85 2485
2218.30 2487
2218.74 2379
2219.19 2431
2219.63 2541
2220.08 2679
2220.52 2739
2220.97 2997
2221.41 3125
2221.86 3517
2222.30 3703
2222.74 4115
2223.19 4753
2223.63 4990
2224.08 5198
2224.52 5358
2224.97 5265
2225.41 5128
2225.86 5014
2226.30 4648
2226.75 4357
2227.20 3992
2227.64 3675
2228.09 3445
2228.53 3244
2228.98 3193
2229.42 3078
2229.87 3132
2230.31 3060
2230.76 2977
2231.20 3150
2231.65 3110
2232.10 3174
2232.54 3313
2232.99 3409
2233.43 3336
2233.88 3399
2234.33 3342
2234.77 3229
2235.22 3127
2235.66 3107
2236.11 3056
2236.56 3015
2237.00 3104
2237.45 3113
2237.90 3121
2238.34 3226
2238.79 3160
2239.23 3132
2239.68 3118
2240.13 3073
2240.57 2978
2241.02 2978
2241.47 2928
2241.91 2885
2242.36 2778
2242.81 2630
2243.25 2663
2243.70 2622
2244.15 2687
2244.60 2519
2245.04 2644
2245.49 2634
2245.94 2607
2246.38 2614
2246.83 2571
2247.28 2482
2247.73 2514
2248.17 2505
2248.62 2502
2249.07 2400
2249.52 2461
2249.96 2405
2250.41 2487
2250.86 2487
2251.31 2450
2251.75 2539
2252.20 2388
2252.65 2448
2253.10 2460
2253.54 2414
2253.99 2465
2254.44 2514
2254.89 2331
2255.34 2328
2255.79 2449
2256.23 2364
2256.68 2192
2257.13 2280
2257.58 2265
2258.03 2313
2258.47 2416
2258.92 2421
2259.37 2469
2259.82 2517
2260.27 2738
2260.72 2797
2261.17 2886
2261.61 3071
2262.06 3120
2262.51 3264
2262.96 3225
2263.41 3184
2263.86 3129
2264.31 3122
2264.76 3165
2265.21 3122
2265.65 3051
2266.10 3108
2266.55 3105
2267.00 3132
2267.45 3111
2267.90 3261
2268.35 3212
2268.80 3248
2269.25 3257
2269.70 3174
2270.15 3201
2270.60 3218
2271.05 3258
2271.50 3135
2271.95 3151
2272.40 3100
2272.85 2931
2273.30 2817
2273.75 2705
2274.20 2595
2274.65 2516
2275.10 2617
2275.55 2598
2276.00 2487
2276.45 2413
2276.90 2453
2277.35 2535
2277.80 2569
2278.25 2578
2278.70 2660
2279.15 2692
2279.60 2745
2280.05 2837
2280.50 2850
2280.95 2910
2281.40 2938
2281.85 2833
2282.30 2931
2282.75 2871
2283.20 2770
2283.66 2723
2284.11 2794
2284.56 2829
2285.01 2810
2285.46 2697
2285.91 2826
2286.36 2814
2286.81 2919
2287.26 2933
2287.72 3101
2288.17 3339
2288.62 3514
2289.07 3768
2289.52 4048
2289.97 4344
2290.42 4431
2290.88 4517
2291.33 4620
2291.78 4668
2292.23 4703
2292.68 4651
2293.13 4560
2293.59 4500
2294.04 4459
2294.49 4279
2294.94 4008
2295.39 3864
2295.85 3819
2296.30 3739
2296.75 3473
2297.20 3389
2297.65 3234
2298.11 3168
2298.56 3068
2299.01 2997
2299.46 2880
2299.92 2818
2300.37 2857
2300.82 2755
2301.27 2856
2301.73 2835
2302.18 2752
2302.63 2795
2303.09 2682
2303.54 2755
2303.99 2768
2304.44 2718
2304.90 2691
2305.35 2704
2305.80 2695
2306.26 2694
2306.71 2798
2307.16 2780
2307.62 2835
2308.07 2978
2308.52 3246
2308.98 3297
2309.43 3284
2309.88 3387
2310.34 3495
2310.79 3538
2311.24 3434
2311.70 3404
2312.15 3340
2312.60 3204
2313.06 3114
2313.51 2995
2313.97 2923
2314.42 2949
2314.87 2766
2315.33 2817
2315.78 2721
2316.24 2695
2316.69 2780
2317.14 2841
2317.60 2890
2318.05 2917
2318.51 2838
2318.96 2967
2319.42 2930
2319.87 2871
2320.32 2963
2320.78 2883
2321.23 2804
2321.69 2840
2322.14 2769
2322.60 2736
2323.05 2742
2323.51 2718
2323.96 2706
2324.42 2652
2324.87 2721
2325.33 2739
2325.78 2724
2326.24 2669
2326.69 2744
2327.15 2867
2327.60 2815
2328.06 2882
2328.51 2960
2328.97 2942
2329.42 2921
2329.88 3054
2330.33 2936
2330.79 3038
2331.25 3109
2331.70 2912
2332.16 2924
2332.61 2987
2333.07 2954
2333.52 2849
2333.98 2919
2334.44 2881
2334.89 2859
2335.35 2774
2335.80 2849
2336.26 2847
2336.72 3015
2337.17 2918
2337.63 3053
2338.08 3301
2338.54 3551
2339.00 3763
2339.45 3886
2339.91 3911
2340.37 4189
2340.82 4200
2341.28 4274
2341.74 4038
2342.19 4094
2342.65 3878
2343.11 3890
2343.56 3769
2344.02 3814
2344.48 3698
2344.93 3792
2345.39 3868
2345.85 3914
2346.30 3847
2346.76 3697
2347.22 3681
2347.67 3608
2348.13 3543
2348.59 3598
2349.05 3355
2349.50 3266
2349.96 3283
2350.42 3151
2350.88 3164
2351.33 3116
2351.79 3094
2352.25 3047
2352.71 2962
2353.16 2963
2353.62 3027
2354.08 2938
2354.54 2880
2355.00 2848
2355.45 2816
2355.91 2804
2356.37 2672
2356.83 2679
2357.29 2735
2357.74 2876
2358.20 2806
2358.66 2876
2359.12 2884
2359.58 3033
2360.04 3108
2360.49 3158
2360.95 3148
2361.41 3330
2361.87 3349
2362.33 3372
2362.79 3313
2363.24 3231
2363.70 3082
2364.16 3040
2364.62 3058
2365.08 3079
2365.54 3029
2366.00 2986
2366.46 3006
2366.92 2864
2367.37 2925
2367.83 3068
2368.29 3216
2368.75 3098
2369.21 2871
2369.67 3125
2370.13 2955
2370.59 2862
2371.05 2762
2371.51 2739
2371.97 2722
2372.43 2673
2372.89 2614
2373.35 2560
2373.81 2596
2374.27 2643
2374.73 2592
2375.19 2642
2375.65 2677
2376.11 2610
2376.57 2594
2377.03 2715
2377.49 2808
2377.95 2756
2378.41 2814
2378.87 2735
2379.33 2687
2379.79 2780
2380.25 2814
2380.71 2820
2381.17 2708
2381.63 2764
2382.09 2859
2382.55 2932
2383.01 2751
2383.47 2744
2383.93 2811
2384.39 2789
2384.85 2636
2385.31 2731
2385.77 2657
2386.24 2650
2386.70 2702
2387.16 2623
2387.62 2574
2388.08 2710
2388.54 2711
2389.00 2687
2389.46 2664
2389.92 2687
2390.39 2787
2390.85 2719
2391.31 2699
2391.77 2654
2392.23 2592
2392.69 2629
2393.15 2631
2393.62 2676
2394.08 2619
2394.54 2475
2395.00 2540
2395.46 2652
2395.92 2474
2396.39 2573
2396.85 2507
2397.31 2536
2397.77 2637
2398.23 2710
2398.70 2642
2399.16 2639
2399.62 2675
2400.08 2565
2400.55 2584
2401.01 2555
2401.47 2564
2401.93 2493
2402.39 2504
2402.86 2610
2403.32 2617
2403.78 2550
2404.24 2673
2404.71 2856
2405.17 2885
2405.63 2930
2406.10 2923
2406.56 2982
2407.02 3005
2407.48 2845
2407.95 2740
2408.41 2732
2408.87 2735
2409.34 2774
2409.80 2638
2410.26 2590
2410.73 2546
2411.19 2580
2411.65 2522
2412.12 2487
2412.58 2528
2413.04 2529
2413.51 2557
2413.97 2525
2414.43 2707
2414.90 2867
2415.36 2975
2415.83 2984
2416.29 2987
2416.75 3058
2417.22 3227
2417.68 3416
2418.14 3518
2418.61 3488
2419.07 3437
2419.54 3375
2420.00 3269
2420.47 3303
2420.93 3116
2421.39 3240
2421.86 3147
2422.32 3190
2422.79 3138
2423.25 3224
2423.72 3227
2424.18 3334
2424.64 3506
2425.11 3704
2425.57 3831
2426.04 4104
2426.50 4282
2426.97 4629
2427.43 4546
2427.90 4514
2428.36 4571
2428.83 4428
2429.29 4125
2429.76 3944
2430.22 3713
2430.69 3588
2431.15 3384
2431.62 3213
2432.08 3190
2432.55 3162
2433.02 2987
2433.48 2993
2433.95 3023
2434.41 3031
2434.88 3030
2435.34 3091
2435.81 3024
2436.27 3103
2436.74 3210
2437.21 3259
2437.67 3428
2438.14 3617
2438.60 3845
2439.07 4138
2439.54 4418
2440.00 4573
2440.47 4673
2440.93 4698
2441.40 4724
2441.87 4427
2442.33 4018
2442.80 3969
2443.27 3755
2443.73 3664
2444.20 3385
2444.66 3244
2445.13 3186
2445.60 3060
2446.06 2914
2446.53 2705
2447.00 2650
2447.46 2683
2447.93 2596
2448.40 2611
2448.87 2653
2449.33 2627
2449.80 2601
2450.27 2679
2450.73 2564
2451.20 2719
2451.67 2662
2452.13 2775
2452.60 2797
2453.07 2779
2453.54 2713
2454.00 2674
2454.47 2637
2454.94 2745
2455.41 2728
2455.87 2742
2456.34 2807
2456.81 2716
2457.28 2628
2457.74 2671
2458.21 2661
2458.68 2570
2459.15 2646
2459.62 2720
2460.08 2625
2460.55 2566
2461.02 2728
2461.49 2827
2461.96 2762
2462.42 2676
2462.89 2680
2463.36 2758
2463.83 2812
2464.30 2816
2464.77 2894
2465.23 2983
2465.70 3048
2466.17 3112
2466.64 3004
2467.11 3012
2467.58 3074
2468.05 2990
2468.52 3069
2468.98 3035
2469.45 3038
2469.92 3137
2470.39 3121
2470.86 2953
2471.33 2887
2471.80 2956
2472.27 2852
2472.74 2820
2473.21 2830
2473.67 2760
2474.14 2649
2474.61 2597
2475.08 2646
2475.55 2687
2476.02 2609
2476.49 2757
2476.96 2955
2477.43 2984
2477.90 3164
2478.37 3267
2478.84 3394
2479.31 3427
2479.78 3479
2480.25 3666
2480.72 3612
2481.19 3478
2481.66 3515
2482.13 3365
2482.60 3306
2483.07 3266
2483.54 3202
2484.01 3097
2484.48 3018
2484.95 2888
2485.42 2866
2485.89 2704
2486.36 2724
2486.83 2854
2487.30 2896
2487.77 2816
2488.24 2789
2488.72 2686
2489.19 2736
2489.66 2666
2490.13 2699
2490.60 2886
2491.07 2881
2491.54 2932
2492.01 2827
2492.48 2865
2492.95 2873
2493.42 2890
2493.90 2819
2494.37 2820
2494.84 2802
2495.31 2843
2495.78 2811
2496.25 2852
2496.72 2648
2497.20 2574
2497.67 2787
2498.14 2763
2498.61 2728
2499.08 2634
2499.55 2728
2500.03 2604
2500.50 2584
2500.97 2552
2501.44 2513
2501.91 2593
2502.38 2611
2502.86 2663
2503.33 2731
2503.80 2794
2504.27 2704
2504.75 2719
2505.22 2726
2505.69 2859
2506.16 2911
2506.63 3015
2507.11 3092
2507.58 3194
2508.05 3190
2508.52 3159
2509.00 3240
2509.47 3450
2509.94 3443
2510.42 3382
2510.89 3510
2511.36 3444
2511.83 3411
2512.31 3395
2512.78 3313
2513.25 3203
2513.73 3289
2514.20 3059
2514.67 3013
2515.14 2996
2515.62 3029
2516.09 3017
2516.56 3066
2517.04 2935
2517.51 2927
2517.99 3108
2518.46 2942
2518.93 2895
2519.41 2902
2519.88 2941
2520.35 2886
2520.83 2822
2521.30 2802
2521.77 2677
2522.25 2661
2522.72 2640
2523.20 2568
2523.67 2583
2524.14 2572
2524.62 2702
2525.09 2708
2525.57 2676
2526.04 2682
2526.51 2722
2526.99 2778
2527.46 2691
2527.94 2594
2528.41 2672
2528.89 2753
2529.36 2763
2529.84 2756
2530.31 2804
2530.79 2803
2531.26 2816
2531.73 2815
2532.21 2850
2532.68 2927
2533.16 2971
2533.63 2879
2534.11 2948
2534.58 2921
2535.06 2919
2535.53 2876
2536.01 2848
2536.48 2841
2536.96 2880
2537.44 2848
2537.91 2849
2538.39 2890
2538.86 2900
2539.34 2852
2539.81 2924
2540.29 2941
2540.76 2824
2541.24 2819
2541.71 2755
2542.19 2848
2542.67 2906
2543.14 2882
2543.62 2837
2544.09 2950
2544.57 3021
2545.05 3227
2545.52 3460
2546.00 3436
2546.47 3620
2546.95 3840
2547.43 3972
2547.90 4025
2548.38 3931
2548.86 3885
2549.33 3944
2549.81 3928
2550.28 3883
2550.76 3782
2551.24 3676
2551.71 3655
2552.19 3793
2552.67 3878
2553.14 3883
2553.62 4078
2554.10 4128
2554.57 4376
2555.05 4404
2555.53 4461
2556.01 4582
2556.48 4690
2556.96 4498
2557.44 4313
2557.91 4233
2558.39 4016
2558.87 3754
2559.35 3572
2559.82 3433
2560.30 3258
2560.78 3026
2561.26 2990
2561.73 2859
2562.21 2840
2562.69 2799
2563.17 2709
2563.64 2763
2564.12 2783
2564.60 2840
2565.08 2821
2565.56 2810
2566.03 2816
2566.51 2734
2566.99 2628
2567.47 2632
2567.95 2692
2568.42 2707
2568.90 2696
2569.38 2728
2569.86 2624
2570.34 2532
2570.82 2501
2571.29 2533
2571.77 2662
2572.25 2695
2572.73 2684
2573.21 2635
2573.69 2626
2574.17 2596
2574.64 2598
2575.12 2671
2575.60 2620
2576.08 2636
2576.56 2642
2577.04 2626
2577.52 2528
2578.00 2626
2578.48 2713
2578.95 2662
2579.43 2589
2579.91 2742
2580.39 2614
2580.87 2521
2581.35 2606
2581.83 2664
2582.31 2631
2582.79 2553
2583.27 2568
2583.75 2692
2584.23 2595
2584.71 2561
2585.19 2587
2585.67 2660
2586.15 2730
2586.63 2668
2587.11 2747
2587.59 2757
2588.07 2763
2588.55 2791
2589.03 2786
2589.51 2763
2589.99 2780
2590.47 2960
2590.95 2906
2591.43 2887
2591.91 2899
2592.39 3048
2592.87 3155
2593.35 3161
2593.83 3160
2594.31 3262
2594.79 3255
2595.27 3358
2595.75 3323
2596.23 3337
2596.71 3421
2597.20 3313
2597.68 3371
2598.16 3339
2598.64 3350
2599.12 3219
2599.60 3177
2600.08 3050
2600.56 2937
2601.04 2921
2601.53 3007
2602.01 2770
2602.49 2700
2602.97 2690
2603.45 2720
2603.93 2829
2604.41 2662
2604.90 2693
2605.38 2774
2605.86 2745
2606.34 2784
2606.82 2906
2607.30 3104
2607.79 3425
2608.27 3659
2608.75 3728
2609.23 3859
2609.71 3942
2610.20 4000
2610.68 4029
2611.16 3913
2611.64 4001
2612.12 3944
2612.61 3805
2613.09 3602
2613.57 3523
2614.05 3443
2614.54 3294
2615.02 3114
2615.50 2931
2615.98 2930
2616.47 2882
2616.95 2865
2617.43 2715
2617.91 2709
2618.40 2625
2618.88 2613
2619.36 2650
2619.85 2686
2620.33 2699
2620.81 2637
2621.29 2625
2621.78 2655
2622.26 2592
2622.74 2571
2623.23 2650
2623.71 2566
2624.19 2569
2624.68 2627
2625.16 2525
2625.64 2577
2626.13 2600
2626.61 2649
2627.10 2559
2627.58 2478
2628.06 2507
2628.55 2634
2629.03 2588
2629.51 2532
2630.00 2537
2630.48 2651
2630.97 2686
2631.45 2759
2631.93 2783
2632.42 2806
2632.90 2750
2633.39 2797
2633.87 2774
2634.35 2732
2634.84 2832
2635.32 2819
2635.81 2775
2636.29 2772
2636.78 2802
2637.26 2784
2637.75 2854
2638.23 2868
2638.72 2842
2639.20 2794
2639.68 2802
2640.17 2790
2640.65 2901
2641.14 2904
2641.62 2886
2642.11 2814
2642.59 2669
2643.08 2628
2643.56 2683
2644.05 2671
2644.53 2613
2645.02 2533
2645.51 2533
2645.99 2693
2646.48 2717
2646.96 2724
2647.45 2854
2647.93 2824
2648.42 2812
2648.90 2847
2649.39 2968
2649.88 2963
2650.36 2780
2650.85 2776
2651.33 2872
2651.82 2966
2652.30 2877
2652.79 2745
2653.28 2757
2653.76 2906
2654.25 2962
2654.73 2974
2655.22 3032
2655.71 2954
2656.19 2981
2656.68 2982
2657.17 2964
2657.65 2932
2658.14 2890
2658.63 2839
2659.11 2886
2659.60 2815
2660.09 2648
2660.57 2607
2661.06 2706
2661.55 2614
2662.03 2572
2662.52 2607
2663.01 2563
2663.49 2576
2663.98 2692
2664.47 2631
2664.95 2616
2665.44 2732
2665.93 2741
2666.42 2772
2666.90 2769
2667.39 2816
2667.88 2697
2668.36 2721
2668.85 2718
2669.34 2663
2669.83 2685
2670.31 2724
2670.80 2774
2671.29 2760
2671.78 2889
2672.27 3013
2672.75 3177
2673.24 3290
2673.73 3494
2674.22 3694
2674.70 3748
2675.19 3910
2675.68 3773
2676.17 3794
2676.66 3823
2677.15 3741
2677.63 3679
2678.12 3723
2678.61 3808
2679.10 3858
2679.59 3938
2680.08 4025
2680.56 4214
2681.05 4285
2681.54 4408
2682.03 4613
2682.52 4688
2683.01 4768
2683.50 4986
2683.98 4974
2684.47 4859
2684.96 4867
2685.45 4677
2685.94 4378
2686.43 4173
2686.92 3986
2687.41 3826
2687.90 3494
2688.39 3368
2688.88 3156
2689.36 3008
2689.85 2903
2690.34 2882
2690.83 2852
2691.32 2812
2691.81 2840
2692.30 2775
2692.79 2679
2693.28 2802
2693.77 2973
2694.26 2876
2694.75 2901
2695.24 2929
2695.73 2856
2696.22 2922
2696.71 2903
2697.20 2905
2697.69 2796
2698.18 2968
2698.67 3029
2699.16 3132
2699.65 3189
2700.14 3344
2700.63 3452
2701.12 3360
2701.61 3520
2702.10 3466
2702.59 3411
2703.08 3470
2703.57 3306
2704.06 3370
2704.56 3338
2705.05 3221
2705.54 3201
2706.03 3057
2706.52 3034
2707.01 2936
2707.50 2862
2707.99 2694
2708.48 2780
2708.97 2776
2709.46 2761
2709.96 2650
2710.45 2651
2710.94 2680
2711.43 2738
2711.92 2725
2712.41 2805
2712.90 2814
2713.40 2766
2713.89 2925
2714.38 2898
2714.87 2947
2715.36 2916
2715.85 2922
2716.35 2920
2716.84 2769
2717.33 2715
2717.82 2781
2718.31 2736
2718.80 2815
2719.30 2798
2719.79 2787
2720.28 2980
2720.77 3061
2721.27 3087
2721.76 3073
2722.25 3227
2722.74 3368
2723.23 3226
2723.73 3149
2724.22 3093
2724.71 3143
2725.20 2969
2725.70 2947
2726.19 2832
2726.68 2743
2727.18 2751
2727.67 2706
2728.16 2665
2728.65 2791
2729.15 2800
2729.64 2743
2730.13 2650
2730.63 2591
2731.12 2669
2731.61 2806
2732.10 2744
2732.60 2826
2733.09 2741
2733.58 2796
2734.08 2935
2734.57 2961
2735.06 2987
2735.56 2895
2736.05 2854
2736.55 2898
2737.04 2905
2737.53 2886
2738.03 2943
2738.52 2954
2739.01 2958
2739.51 2959
2740.00 2873
2740.50 2899
2740.99 2793
2741.48 2727
2741.98 2780
2742.47 2827
2742.97 2802
2743.46 2723
2743.95 2595
2744.45 2536
2744.94 2596
2745.44 2602
2745.93 2664
2746.43 2699
2746.92 2573
2747.42 2710
2747.91 2782
2748.40 2729
2748.90 2779
2749.39 2807
2749.89 2693
2750.38 2683
2750.88 2793
2751.37 2952
2751.87 2997
2752.36 3055
2752.86 3141
2753.35 3233
2753.85 3373
2754.34 3368
2754.84 3407
2755.33 3525
2755.83 3440
2756.33 3348
2756.82 3205
2757.32 3135
2757.81 3060
2758.31 3003
2758.80 3020
2759.30 2926
2759.79 2791
2760.29 2787
2760.79 2826
2761.28 2764
2761.78 2703
2762.27 2708
2762.77 2727
2763.27 2766
2763.76 2707
2764.26 2609
2764.75 2534
2765.25 2654
2765.75 2701
2766.24 2693
2766.74 2774
2767.23 2719
2767.73 2672
2768.23 2684
2768.72 2775
2769.22 2848
2769.72 2836
2770.21 2886
2770.71 2961
2771.21 2875
2771.70 2951
2772.20 3034
2772.70 3212
2773.19 3328
2773.69 3349
2774.19 3405
2774.69 3379
2775.18 3416
2775.68 3591
2776.18 3442
2776.67 3501
2777.17 3627
2777.67 3621
2778.17 3543
2778.66 3506
2779.16 3580
2779.66 3560
2780.16 3338
2780.65 3326
2781.15 3267
2781.65 3251
2782.15 3187
2782.64 3199
2783.14 3075
2783.64 3117
2784.14 3046
2784.63 3044
2785.13 3035
2785.63 3001
2786.13 3051
2786.63 2996
2787.12 2946
2787.62 2934
2788.12 3006
2788.62 2889
2789.12 2939
2789.62 2825
2790.11 2923
2790.61 2930
2791.11 2931
2791.61 2957
2792.11 2911
2792.61 3094
2793.11 3102
2793.60 3237
2794.10 3409
2794.60 3560
2795.10 3898
2795.60 4268
2796.10 4558
2796.60 4936
2797.10 4976
2797.60 5171
2798.09 5168
2798.59 4809
2799.09 4617
2799.59 4534
2800.09 4245
2800.59 3998
2801.09 3894
2801.59 3689
2802.09 3522
2802.59 3520
2803.09 3424
2803.59 3464
2804.09 3380
2804.59 3422
2805.09 3581
2805.59 3795
2806.09 4198
2806.59 4503
2807.09 4925
2807.59 5341
2808.09 5762
2808.59 6128
2809.09 6206
2809.59 6162
2810.09 5943
2810.59 5844
2811.09 5521
2811.59 5033
2812.09 4699
2812.59 4235
2813.09 4030
2813.59 3840
2814.09 3701
2814.59 3612
2815.09 3327
2815.59 3344
2816.09 3383
2816.59 3507
2817.09 3608
2817.59 3580
2818.10 3633
2818.60 3690
2819.10 3586
2819.60 3622
2820.10 3713
2820.60 3696
2821.10 3498
2821.60 3459
2822.10 3347
2822.61 3179
2823.11 3186
2823.61 3333
2824.11 3258
2824.61 3115
2825.11 3104
2825.61 3054
2826.12 2985
2826.62 2931
2827.12 2876
2827.62 2947
2828.12 2990
2828.62 2916
2829.13 3045
2829.63 2961
2830.13 2996
2830.63 3063
2831.13 3165
2831.64 3196
2832.14 3402
2832.64 3395
2833.14 3465
2833.65 3590
2834.15 3644
2834.65 3628
2835.15 3507
2835.65 3451
2836.16 3486
2836.66 3331
2837.16 3377
2837.66 3279
2838.17 3251
2838.67 3049
2839.17 3099
2839.68 2935
2840.18 2970
2840.68 2960
2841.18 2834
2841.69 2892
2842.19 3052
2842.69 3104
2843.20 3011
2843.70 3146
2844.20 3177
2844.71 3233
2845.21 3137
2845.71 3089
2846.22 3245
2846.72 3447
2847.22 3381
2847.73 3374
2848.23 3335
2848.73 3333
2849.24 3276
2849.74 3167
2850.24 3090
2850.75 3006
2851.25 3014
2851.76 2974
2852.26 2919
2852.76 2915
2853.27 2817
2853.77 2860
2854.28 2910
2854.78 2839
2855.28 2921
2855.79 2922
2856.29 2979
2856.80 3012
2857.30 2990
2857.81 2945
2858.31 3118
2858.82 3021
2859.32 3068
2859.82 3209
2860.33 3183
2860.83 3205
2861.34 3297
2861.84 3409
2862.35 3250
2862.85 3225
2863.36 3156
2863.86 3026
2864.37 3012
2864.87 2884
2865.38 2873
2865.88 2853
2866.39 2712
2866.89 2590
2867.40 2736
2867.90 2684
2868.41 2588
2868.91 2594
2869.42 2744
2869.93 2799
2870.43 2794
2870.94 2804
2871.44 2846
2871.95 2896
2872.45 2870
2872.96 2902
2873.47 2943
2873.97 2871
2874.48 3014
2874.98 2919
2875.49 2934
2875.99 2911
2876.50 2914
2877.01 2848
2877.51 2893
2878.02 2876
2878.53 2928
2879.03 2937
2879.54 3009
2880.04 3100
2880.55 3145
2881.06 3082
2881.56 3224
2882.07 3194
2882.58 3239
2883.08 3324
2883.59 3481
2884.10 3469
2884.60 3748
2885.11 3988
2885.62 4490
2886.12 4882
2886.63 5010
2887.14 5290
2887.65 5330
2888.15 5471
2888.66 5462
2889.17 5231
2889.67 4982
2890.18 4599
2890.69 4315
2891.20 3978
2891.70 3782
2892.21 3597
2892.72 3393
2893.23 3303
2893.73 3253
2894.24 3272
2894.75 3211
2895.26 3230
2895.76 3254
2896.27 3276
2896.78 3381
2897.29 3352
2897.80 3375
2898.30 3480
2898.81 3463
2899.32 3630
2899.83 3628
2900.34 3643
2900.84 3642
2901.35 3834
2901.86 3861
2902.37 3899
2902.88 3843
2903.39 3848
2903.89 3995
2904.40 3934
2904.91 4015
2905.42 4201
2905.93 4156
2906.44 4232
2906.95 4044
2907.45 4021
2907.96 3886
2908.47 3694
2908.98 3636
2909.49 3587
2910.00 3547
2910.51 3493
2911.02 3354
2911.53 3355
2912.03 3361
2912.54 3338
2913.05 3320
2913.56 3386
2914.07 3453
2914.58 3541
2915.09 3444
2915.60 3285
2916.11 3310
2916.62 3214
2917.13 3063
2917.64 3170
2918.15 3086
2918.66 3022
2919.17 3071
2919.68 3101
2920.19 3063
2920.70 3132
2921.21 3204
2921.72 3307
2922.23 3597
2922.74 3848
2923.25 4182
2923.76 4672
2924.27 5017
2924.78 5611
2925.29 6056
2925.80 6126
2926.31 6029
2926.82 6000
2927.33 5870
2927.84 5472
2928.35 4866
2928.86 4617
2929.37 4209
2929.88 3880
2930.39 3715
2930.91 3408
2931.42 3208
2931.93 3143
2932.44 3093
2932.95 2966
2933.46 3030
2933.97 3139
2934.48 3103
2934.99 3076
2935.50 3227
2936.02 3248
2936.53 3315
2937.04 3277
2937.55 3237
2938.06 3222
2938.57 3101
2939.08 3027
2939.60 3114
2940.11 3097
2940.62 3027
2941.13 3087
2941.64 3055
2942.15 3102
2942.67 3125
2943.18 3252
2943.69 3325
2944.20 3541
2944.71 3663
2945.23 3828
2945.74 3960
2946.25 3994
2946.76 3950
2947.28 3967
2947.79 4039
2948.30 3924
2948.81 3853
2949.32 3713
2949.84 3575
2950.35 3554
2950.86 3468
2951.37 3369
2951.89 3235
2952.40 3304
2952.91 3216
2953.43 3254
2953.94 3222
2954.45 3141
2954.96 3029
2955.48 2962
2955.99 3010
2956.50 3000
2957.02 3032
2957.53 2857
2958.04 2981
2958.56 3158
2959.07 3206
2959.58 3368
2960.10 3601
2960.61 3502
2961.12 3608
2961.64 3674
2962.15 3776
2962.66 3719
2963.18 3706
2963.69 3684
2964.20 3646
2964.72 3563
2965.23 3485
2965.75 3365
2966.26 3389
2966.77 3379
2967.29 3193
2967.80 3118
2968.32 3120
2968.83 3077
2969.34 3056
2969.86 2976
2970.37 3093
2970.89 3089
2971.40 2958
2971.92 2983
2972.43 2969
2972.94 3012
2973.46 2946
2973.97 2993
2974.49 2998
2975.00 3011
2975.52 2912
2976.03 2918
2976.55 3021
2977.06 3026
2977.58 3062
2978.09 3147
2978.61 3106
2979.12 3193
2979.64 3199
2980.15 3227
2980.67 3377
2981.18 3395
2981.70 3339
2982.21 3313
2982.73 3361
2983.24 3350
2983.76 3476
2984.27 3468
2984.79 3409
2985.30 3352
2985.82 3532
2986.34 3538
2986.85 3588
2987.37 3583
2987.88 3570
2988.40 3583
2988.91 3591
2989.43 3574
2989.95 3630
2990.46 3574
2990.98 3732
2991.49 3766
2992.01 3748
2992.53 3697
2993.04 3803
2993.56 3917
2994.08 3971
2994.59 4059
2995.11 4332
2995.62 4615
2996.14 5029
2996.66 5292
2997.17 5582
2997.69 5804
2998.21 6015
2998.72 5935
2999.24 5838
2999.76 5788
3000.27 5604
3000.79 5362
3001.31 5055
3001.83 4850
3002.34 4784
3002.86 4685
3003.38 4889
3003.89 5177
3004.41 5307
3004.93 5598
3005.45 6004
3005.96 6257
3006.48 5920
3007.00 5725
3007.51 5503
3008.03 5285
3008.55 4877
3009.07 4427
3009.59 4283
3010.10 3915
3010.62 3569
3011.14 3468
3011.66 3308
3012.17 3290
3012.69 3241
3013.21 3109
3013.73 3254
3014.25 3280
3014.76 3314
3015.28 3407
3015.80 3462
3016.32 3636
3016.84 3701
3017.36 3618
3017.87 3812
3018.39 3663
3018.91 3738
3019.43 3984
3019.95 3838
3020.47 3798
3020.98 3765
3021.50 3906
3022.02 4014
3022.54 3995
3023.06 4167
3023.58 4344
3024.10 4294
3024.62 4303
3025.13 4267
3025.65 4389
3026.17 4349
3026.69 4294
3027.21 4211
3027.73 4058
3028.25 3920
3028.77 3771
3029.29 3652
3029.81 3488
3030.33 3376
3030.85 3531
3031.37 3660
3031.89 3507
3032.41 3782
3032.92 4127
3033.44 4310
3033.96 4588
3034.48 4988
3035.00 5316
3035.52 5411
3036.04 5800
3036.56 5865
3037.08 5738
3037.60 5544
3038.12 5380
3038.64 5303
3039.16 4994
3039.68 4605
3040.20 4333
3040.72 4063
3041.24 3774
3041.77 3689
3042.29 3529
3042.81 3443
3043.33 3295
3043.85 3292
3044.37 3361
3044.89 3397
3045.41 3390
3045.93 3349
3046.45 3438
3046.97 3403
3047.49 3346
3048.01 3324
3048.53 3285
3049.06 3209
3049.58 3172
3050.10 3178
3050.62 3214
3051.14 3093
3051.66 3050
3052.18 3073
3052.70 3065
3053.23 2982
3053.75 3069
3054.27 3025
3054.79 3070
3055.31 3015
3055.83 3046
3056.35 3071
3056.88 3102
3057.40 3233
3057.92 3162
3058.44 3066
3058.96 3066
3059.49 2999
3060.01 3069
3060.53 3130
3061.05 3201
3061.57 3218
3062.10 3294
3062.62 3220
3063.14 3245
3063.66 3263
3064.18 3308
3064.71 3287
3065.23 3265
3065.75 3300
3066.27 3386
3066.80 3213
3067.32 3275
3067.84 3234
3068.36 3134
3068.89 3108
3069.41 3109
3069.93 3118
3070.46 3153
3070.98 3191
3071.50 3171
3072.02 3238
3072.55 3328
3073.07 3421
3073.59 3435
3074.12 3459
3074.64 3604
3075.16 3674
3075.69 3478
3076.21 3689
3076.73 3832
3077.26 3613
3077.78 3669
3078.30 3662
3078.83 3765
3079.35 3858
3079.87 3817
3080.40 3819
3080.92 3644
3081.45 3805
3081.97 3728
3082.49 3620
3083.02 3572
3083.54 3528
3084.06 3482
3084.59 3358
3085.11 3428
3085.64 3429
3086.16 3301
3086.69 3384
3087.21 3262
3087.73 3248
3088.26 3328
3088.78 3266
3089.31 3265
3089.83 3290
3090.36 3307
3090.88 3245
3091.41 3302
3091.93 3349
3092.45 3342
3092.98 3247
3093.50 3262
3094.03 3256
3094.55 3306
3095.08 3377
3095.60 3444
3096.13 3536
3096.65 3708
3097.18 3839
3097.70 3852
3098.23 4001
3098.76 4061
3099.28 4241
3099.81 4343
3100.33 4595
3100.86 5197
3101.38 5881
3101.91 6412
3102.43 7182
3102.96 7779
3103.48 7972
3104.01 8097
3104.54 8001
3105.06 7546
3105.59 6883
3106.11 6268
3106.64 5323
3107.17 4811
3107.69 4324
3108.22 4001
3108.74 3699
3109.27 3513
3109.80 3567
3110.32 3469
3110.85 3664
3111.37 3703
3111.90 3554
3112.43 3462
3112.95 3409
3113.48 3279
3114.01 3323
3114.53 3266
3115.06 3290
3115.59 3179
3116.11 3094
3116.64 3005
3117.17 2947
3117.69 2901
3118.22 2968
3118.75 2819
3119.27 3001
3119.80 3063
3120.33 3046
3120.86 3003
3121.38 3123
3121.91 3047
3122.44 3074
3122.96 3132
3123.49 3091
3124.02 3153
3124.55 3202
3125.07 3112
3125.60 3056
3126.13 3038
3126.66 3008
3127.18 3217
3127.71 3133
3128.24 3059
3128.77 3107
3129.30 2944
3129.82 2885
3130.35 2994
3130.88 2908
3131.41 2852
3131.94 2710
3132.46 2774
3132.99 2761
3133.52 2703
3134.05 2846
3134.58 2897
3135.10 2894
3135.63 3004
3136.16 3032
3136.69 2987
3137.22 3073
3137.75 3141
3138.28 3267
3138.80 3146
3139.33 3092
3139.86 3145
3140.39 3069
3140.92 3200
3141.45 3061
3141.98 2978
3142.51 3161
3143.03 3089
3143.56 3084
3144.09 3085
3144.62 3151
3145.15 3151
3145.68 3322
3146.21 3325
3146.74 3547
3147.27 3747
3147.80 3759
3148.33 3752
3148.86 3704
3149.39 3742
3149.92 3705
3150.45 3714
3150.97 3566
3151.50 3566
3152.03 3616
3152.56 3481
3153.09 3259
3153.62 3128
3154.15 3201
3154.68 3119
3155.21 2995
3155.74 3107
3156.27 3110
3156.80 3008
3157.33 3119
3157.86 3143
3158.39 3177
3158.93 3061
3159.46 3172
3159.99 3124
3160.52 3100
3161.05 3075
3161.58 3008
3162.11 3014
3162.64 2980
3163.17 2946
3163.70 2932
3164.23 2959
3164.76 3072
3165.29 3131
3165.82 3277
3166.35 3289
3166.89 3329
3167.42 3431
3167.95 3585
3168.48 3718
3169.01 3659
3169.54 3719
3170.07 3629
3170.60 3439
3171.13 3278
3171.67 3117
3172.20 3091
3172.73 2885
3173.26 2882
3173.79 2894
3174.32 2786
3174.86 2919
3175.39 2990
3175.92 3056
3176.45 2969
3176.98 2945
3177.51 3020
3178.05 3105
3178.58 3060
3179.11 3126
3179.64 3050
3180.17 3078
3180.71 3101
3181.24 3079
3181.77 3075
3182.30 2980
3182.84 3033
3183.37 2966
3183.90 2959
3184.43 2821
3184.97 2863
3185.50 2880
3186.03 3053
3186.56 2952
3187.10 3002
3187.63 2973
3188.16 2952
3188.69 2962
3189.23 2956
3189.76 2912
3190.29 2841
3190.83 2885
3191.36 2874
3191.89 2891
3192.43 2823
3192.96 2750
3193.49 2778
3194.02 2831
3194.56 2867
3195.09 2903
3195.62 2960
3196.16 3037
3196.69 2937
3197.23 2977
3197.76 2959
3198.29 2971
3198.83 3040
3199.36 3111
3199.89 3091
3200.43 3126
3200.96 3285
3201.50 3361
3202.03 3392
3202.56 3468
3203.10 3678
3203.63 3582
3204.17 3572
3204.70 3489
3205.23 3447
3205.77 3472
3206.30 3367
3206.84 3322
3207.37 3311
3207.91 3369
3208.44 3414
3208.97 3403
3209.51 3460
3210.04 3481
3210.58 3528
3211.11 3569
3211.65 3532
3212.18 3603
3212.72 3540
3213.25 3473
3213.79 3381
3214.32 3285
3214.86 3262
3215.39 3150
3215.93 3052
3216.46 3119
3217.00 3106
3217.53 3154
3218.07 3262
3218.60 3157
3219.14 3256
3219.67 3386
3220.21 3304
3220.74 3260
3221.28 3157
3221.82 3354
3222.35 3279
3222.89 3347
3223.42 3283
3223.96 3414
3224.49 3498
3225.03 3524
3225.57 3612
3226.10 3508
3226.64 3464
3227.17 3411
3227.71 3232
3228.25 3296
3228.78 3231
3229.32 3099
3229.85 3061
3230.39 2898
3230.93 2922
3231.46 2873
3232.00 2870
3232.54 2959
3233.07 2991
3233.61 2954
3234.15 2893
3234.68 2792
3235.22 2823
3235.76 2966
3236.29 3062
3236.83 3161
3237.37 3150
3237.90 3323
3238.44 3407
3238.98 3423
3239.51 3454
3240.05 3597
3240.59 3428
3241.13 3483
3241.66 3402
3242.20 3389
3242.74 3356
3243.28 3069
3243.81 3077
3244.35 3068
3244.89 3066
3245.43 3129
3245.96 3116
3246.50 3107
3247.04 3067
3247.58 3123
3248.11 3099
3248.65 3141
3249.19 3234
3249.73 3128
3250.27 3138
3250.80 3071
3251.34 3165
3251.88 3348
3252.42 3298
3252.96 3414
3253.49 3384
3254.03 3365
3254.57 3622
3255.11 3651
3255.65 3612
3256.19 3594
3256.72 3647
3257.26 3668
3257.80 3704
3258.34 3662
3258.88 3726
3259.42 3731
3259.96 3758
3260.49 3877
3261.03 4184
3261.57 4427
3262.11 4520
3262.65 4569
3263.19 4856
3263.73 4982
3264.27 4977
3264.81 4988
3265.35 5118
3265.88 5294
3266.42 5395
3266.96 5506
3267.50 5473
3268.04 5624
3268.58 5239
3269.12 5117
3269.66 4933
3270.20 4390
3270.74 4096
3271.28 3988
3271.82 3684
3272.36 3615
3272.90 3702
3273.44 3526
3273.98 3460
3274.52 3600
3275.06 3562
3275.60 3762
3276.14 3679
3276.68 3741
3277.22 3762
3277.76 3775
3278.30 3962
3278.84 3930
3279.38 4031
3279.92 4086
3280.46 4058
3281.00 3964
3281.54 3997
3282.08 3990
3282.62 3981
3283.16 3870
3283.70 3796
3284.25 3741
3284.79 3916
3285.33 4062
3285.87 3965
3286.41 3902
3286.95 3923
3287.49 3898
3288.03 4005
3288.57 3908
3289.11 3820
3289.66 3928
3290.20 3929
3290.74 4025
3291.28 4143
3291.82 4373
3292.36 4769
3292.90 4982
3293.44 5282
3293.99 5704
3294.53 6181
3295.07 6717
3295.61 7140
3296.15 7334
3296.69 7500
3297.24 7375
3297.78 7193
3298.32 6709
3298.86 6462
3299.40 6130
3299.95 5578
3300.49 5244
3301.03 4876
3301.57 4589
3302.11 4378
3302.66 4407
3303.20 4419
3303.74 4281
3304.28 4348
3304.83 4345
3305.37 4271
3305.91 4371
3306.45 4198
3307.00 4210
3307.54 4213
3308.08 4346
3308.62 4449
3309.17 4443
3309.71 4510
3310.25 4563
3310.80 4674
3311.34 4497
3311.88 4571
3312.43 4537
3312.97 4630
3313.51 4764
3314.05 5019
3314.60 5057
3315.14 5351
3315.68 5592
3316.23 5731
3316.77 5924
3317.31 6211
3317.86 6243
3318.40 6193
3318.95 6076
3319.49 5831
3320.03 5871
3320.58 5908
3321.12 6083
3321.66 5847
3322.21 5726
3322.75 5735
3323.30 5721
3323.84 5713
3324.38 5548
3324.93 5454
3325.47 5456
3326.02 5245
3326.56 5189
3327.10 5105
3327.65 4858
3328.19 4926
3328.74 4828
3329.28 4876
3329.83 4887
3330.37 4923
3330.92 5136
3331.46 5701
3332.01 6625
3332.55 7893
3333.09 9744
3333.64 12010
3334.18 14749
3334.73 17729
3335.27 20534
3335.82 22860
3336.36 24218
3336.91 24624
3337.45 24340
3338.00 23209
3338.54 21310
3339.09 18829
3339.64 16494
3340.18 13909
3340.73 11511
3341.27 9809
3341.82 8291
3342.36 7107
3342.91 6177
3343.45 5625
3344.00 5206
3344.54 4948
3345.09 4804
3345.64 4486
3346.18 4335
3346.73 4267
3347.27 4267
3347.82 4118
3348.37 4006
3348.91 3980
3349.46 3938
3350.00 3860
3350.55 3877
3351.10 3911
3351.64 3811
3352.19 3739
3352.74 3847
3353.28 3865
3353.83 4126
3354.37 4438
3354.92 4642
3355.47 4742
3356.01 4708
3356.56 4768
3357.11 4678
3357.65 4563
3358.20 4497
3358.75 4318
3359.30 4272
3359.84 4125
3360.39 3846
3360.94 3810
3361.48 3784
3362.03 3766
3362.58 3615
3363.12 3666
3363.67 3613
3364.22 3749
3364.77 3716
3365.31 3657
3365.86 3580
3366.41 3670
3366.96 3720
3367.50 3613
3368.05 3567
3368.60 3597
3369.15 3599
3369.69 3628
3370.24 3732
3370.79 3785
3371.34 3839
3371.89 4067
3372.43 4356
3372.98 4557
3373.53 4810
3374.08 5009
3374.63 5039
3375.17 5116
3375.72 4775
3376.27 4729
3376.82 4524
3377.37 4324
3377.92 3993
3378.46 3872
3379.01 3620
3379.56 3463
3380.11 3381
3380.66 3263
3381.21 3235
3381.76 3302
3382.30 3127
3382.85 3147
3383.40 3081
3383.95 3130
3384.50 3104
3385.05 3109
3385.60 3114
3386.15 3049
3386.70 3018
3387.25 3001
3387.79 2977
3388.34 2936
3388.89 2987
3389.44 3045
3389.99 3115
3390.54 3083
3391.09 3051
3391.64 3068
3392.19 3104
3392.74 3221
3393.29 3117
3393.84 3159
3394.39 3230
3394.94 3267
3395.49 3212
3396.04 3124
3396.59 3169
3397.14 3195
3397.69 3140
3398.24 3038
3398.79 3094
3399.34 3092
3399.89 3071
3400.44 3028
3400.99 3032
3401.54 2937
3402.09 2927
3402.64 2927
3403.19 2855
3403.74 2854
3404.29 2892
3404.84 2935
3405.39 2928
3405.94 2845
3406.49 2834
3407.05 2822
3407.60 2926
3408.15 2891
3408.70 3003
3409.25 2978
3409.80 3055
3410.35 3044
3410.90 3154
3411.45 3283
3412.00 3327
3412.56 3242
3413.11 3375
3413.66 3354
3414.21 3401
3414.76 3395
3415.31 3105
3415.86 3167
3416.41 3178
3416.97 3129
3417.52 3008
3418.07 2937
3418.62 2896
3419.17 2849
3419.73 2920
3420.28 2761
3420.83 2825
3421.38 2720
3421.93 2801
3422.48 2932
3423.04 2833
3423.59 2971
3424.14 3203
3424.69 3257
3425.25 3236
3425.80 3208
3426.35 3102
3426.90 3014
3427.45 2958
3428.01 2961
3428.56 2859
3429.11 2957
3429.66 2831
3430.22 2824
3430.77 2699
3431.32 2757
3431.88 2774
3432.43 2804
3432.98 2853
3433.53 2793
3434.09 2734
3434.64 2723
3435.19 2737
3435.75 2713
3436.30 2805
3436.85 2833
3437.41 2737
3437.96 2837
3438.51 2854
3439.07 2940
3439.62 3051
3440.17 3172
3440.73 3048
3441.28 3026
3441.83 3001
3442.39 2994
3442.94 2913
3443.49 2957
3444.05 2855
3444.60 2852
3445.16 2751
3445.71 2829
3446.26 2886
3446.82 2766
3447.37 2730
3447.93 2725
3448.48 2738
3449.03 2690
3449.59 2739
3450.14 2698
3450.70 2725
3451.25 2650
3451.81 2662
3452.36 2673
3452.91 2664
3453.47 2607
3454.02 2648
3454.58 2589
3455.13 2554
3455.69 2695
3456.24 2732
3456.80 2690
3457.35 2637
3457.91 2636
3458.46 2581
3459.02 2631
3459.57 2524
3460.13 2600
3460.68 2622
3461.24 2572
3461.79 2484
3462.35 2551
3462.90 2779
3463.46 2705
3464.01 2781
3464.57 2798
3465.12 2820
3465.68 2965
3466.23 2958
3466.79 2930
3467.35 2921
3467.90 2910
3468.46 3024
3469.01 2966
3469.57 3063
3470.12 2987
3470.68 2940
3471.24 2988
3471.79 3007
3472.35 2926
3472.90 2951
3473.46 2957
3474.02 2946
3474.57 2813
3475.13 2861
3475.69 2911
3476.24 2843
3476.80 2947
3477.35 2966
3477.91 2934
3478.47 3006
3479.02 3273
3479.58 3240
3480.14 3266
3480.69 3501
3481.25 3544
3481.81 3510
3482.36 3407
3482.92 3353
3483.48 3239
3484.03 3366
3484.59 3426
3485.15 3448
3485.71 3296
3486.26 3312
3486.82 3321
3487.38 3247
3487.93 3351
3488.49 3547
3489.05 3741
3489.61 3888
3490.16 4232
3490.72 4421
3491.28 4901
3491.84 5153
3492.39 5513
3492.95 5586
3493.51 5547
3494.07 5441
3494.63 5173
3495.18 4817
3495.74 4683
3496.30 4550
3496.86 4551
3497.42 4671
3497.97 4966
3498.53 5227
3499.09 5442
3499.65 5809
3500.21 6129
3500.76 6199
3501.32 6266
3501.88 6396
3502.44 6355
3503.00 6752
3503.56 7001
3504.11 7230
3504.67 7462
3505.23 7925
3505.79 7880
3506.35 7896
3506.91 7595
3507.47 7299
3508.03 6873
3508.59 6504
3509.14 5683
3509.70 5291
3510.26 4902
3510.82 4405
3511.38 4120
3511.94 3888
3512.50 3742
3513.06 3477
3513.62 3353
3514.18 3209
3514.74 3178
3515.30 2972
3515.86 3040
3516.41 3003
3516.97 3007
3517.53 2992
3518.09 3041
3518.65 3168
3519.21 3072
3519.77 3179
3520.33 3093
3520.89 3081
3521.45 3174
3522.01 3229
3522.57 3377
3523.13 3539
3523.69 3385
3524.25 3515
3524.81 3399
3525.37 3236
3525.93 3205
3526.49 3138
3527.05 3179
3527.61 3040
3528.18 3083
3528.74 2927
3529.30 2818
3529.86 2917
3530.42 2902
3530.98 2854
3531.54 2833
3532.10 2788
3532.66 2892
3533.22 2883
3533.78 2904
3534.34 3078
3534.90 3065
3535.47 3109
3536.03 3199
3536.59 3207
3537.15 3218
3537.71 3282
3538.27 3241
3538.83 3327
3539.39 3351
3539.96 3239
3540.52 3234
3541.08 3283
3541.64 3203
3542.20 3223
3542.76 3273
3543.32 3350
3543.89 3398
3544.45 3424
3545.01 3433
3545.57 3458
3546.13 3519
3546.70 3368
3547.26 3252
3547.82 3145
3548.38 3002
3548.94 2963
3549.51 3058
3550.07 3007
3550.63 2920
3551.19 3057
3551.76 3005
3552.32 3152
3552.88 3110
3553.44 3193
3554.01 3382
3554.57 3362
3555.13 3446
3555.69 3578
3556.26 3448
3556.82 3563
3557.38 3552
3557.94 3437
3558.51 3373
3559.07 3233
3559.63 3136
3560.20 3060
3560.76 3035
3561.32 3059
3561.89 2826
3562.45 3023
3563.01 2996
3563.57 2956
3564.14 2978
3564.70 2903
3565.26 2878
3565.83 2807
3566.39 2874
3566.96 2855
3567.52 2846
3568.08 2681
3568.65 2579
3569.21 2593
3569.77 2622
3570.34 2570
3570.90 2507
3571.47 2545
3572.03 2498
3572.59 2519
3573.16 2645
3573.72 2717
3574.29 2714
3574.85 2818
3575.41 2846
3575.98 2810
3576.54 2941
3577.11 2978
3577.67 2979
3578.24 2877
3578.80 2935
3579.36 2969
3579.93 2950
3580.49 3082
3581.06 2897
3581.62 2819
3582.19 2782
3582.75 2903
3583.32 2756
3583.88 2730
3584.45 2732
3585.01 2625
3585.58 2611
3586.14 2653
3586.71 2690
3587.27 2658
3587.84 2664
3588.40 2696
3588.97 2631
3589.53 2548
3590.10 2596
3590.66 2556
3591.23 2659
3591.80 2726
3592.36 2800
3592.93 2861
3593.49 2809
3594.06 2821
3594.62 2796
3595.19 2750
3595.76 2848
3596.32 2962
3596.89 2923
3597.45 2825
3598.02 2889
3598.59 2854
3599.15 2911
3599.72 2917
3600.28 2979
3600.85 2928
3601.42 2997
3601.98 2856
3602.55 2828
3603.12 2815
3603.68 2913
3604.25 2879
3604.81 2834
3605.38 2824
3605.95 2811
3606.51 2691
3607.08 2619
3607.65 2598
3608.21 2558
3608.78 2569
3609.35 2595
3609.92 2537
3610.48 2452
3611.05 2564
3611.62 2523
3612.18 2478
3612.75 2563
3613.32 2752
3613.89 2832
3614.45 2977
3615.02 3275
3615.59 3686
3616.15 4421
3616.72 5156
3617.29 5830
3617.86 6559
3618.42 7039
3618.99 7300
3619.56 7262
3620.13 7159
3620.70 6740
3621.26 6280
3621.83 5590
3622.40 5007
3622.97 4469
3623.54 4018
3624.10 3616
3624.67 3377
3625.24 3136
3625.81 2917
3626.38 2799
3626.94 2821
3627.51 2854
3628.08 2665
3628.65 2667
3629.22 2695
3629.79 2660
3630.35 2664
3630.92 2744
3631.49 2722
3632.06 2610
3632.63 2608
3633.20 2664
3633.77 2537
3634.34 2528
3634.90 2589
3635.47 2614
3636.04 2587
3636.61 2533
3637.18 2637
3637.75 2659
3638.32 2616
3638.89 2632
3639.46 2761
3640.03 2785
3640.60 2888
3641.17 3043
3641.73 3198
3642.30 3141
3642.87 3246
3643.44 3268
3644.01 3287
3644.58 3366
3645.15 3251
3645.72 3204
3646.29 3295
3646.86 3251
3647.43 3260
3648.00 3238
3648.57 3184
3649.14 3266
3649.71 3277
3650.28 3298
3650.85 3175
3651.42 3187
3651.99 3145
3652.56 3217
3653.13 3247
3653.70 3346
3654.27 3286
3654.84 3280
3655.41 3391
3655.98 3501
3656.56 3528
3657.13 3525
3657.70 3506
3658.27 3587
3658.84 3623
3659.41 3679
3659.98 3793
3660.55 3760
3661.12 3647
3661.69 3551
3662.26 3525
3662.83 3303
3663.41 3209
3663.98 3161
3664.55 3066
3665.12 3108
3665.69 3223
3666.26 3240
3666.83 3239
3667.41 3334
3667.98 3335
3668.55 3439
3669.12 3379
3669.69 3256
3670.26 3087
3670.83 3048
3671.41 3032
3671.98 3025
3672.55 2970
3673.12 2885
3673.69 2887
3674.27 3135
3674.84 3270
3675.41 3187
3675.98 3155
3676.55 3287
3677.13 3236
3677.70 3176
3678.27 3083
3678.84 3052
3679.42 3007
3679.99 3060
3680.56 2996
3681.13 3064
3681.71 3068
3682.28 2973
3682.85 2935
3683.42 2944
3684.00 2933
3684.57 3008
3685.14 2968
3685.71 3036
3686.29 3158
3686.86 3316
3687.43 3413
3688.01 3597
3688.58 3689
3689.15 3803
3689.73 3882
3690.30 4086
3690.87 4078
3691.45 3817
3692.02 3746
3692.59 3523
3693.17 3459
3693.74 3493
3694.31 3299
3694.89 3116
3695.46 3073
3696.03 2946
3696.61 2807
3697.18 2737
3697.75 2808
3698.33 2762
3698.90 2680
3699.48 2820
3700.05 2709
3700.62 2851
3701.20 2870
3701.77 2879
3702.35 2783
3702.92 2731
3703.50 2839
3704.07 2866
3704.64 2923
3705.22 2839
3705.79 2885
3706.37 2898
3706.94 2896
3707.52 2893
3708.09 2824
3708.67 2826
3709.24 2907
3709.81 2816
3710.39 2737
3710.96 2738
3711.54 2771
3712.11 2862
3712.69 2927
3713.26 2912
3713.84 2827
3714.41 2860
3714.99 2901
3715.56 2808
3716.14 2933
3716.71 2989
3717.29 2939
3717.87 3001
3718.44 3042
3719.02 3078
3719.59 3058
3720.17 3077
3720.74 3107
3721.32 3079
3721.89 3016
3722.47 2868
3723.05 2838
3723.62 2799
3724.20 2697
3724.77 2715
3725.35 2758
3725.93 2769
3726.50 2671
3727.08 2700
3727.65 2611
3728.23 2701
3728.81 2931
3729.38 3032
3729.96 3182
3730.53 3218
3731.11 3453
3731.69 3691
3732.26 4019
3732.84 4134
3733.42 4225
3733.99 4242
3734.57 4065
3735.15 4100
3735.72 4087
3736.30 3910
3736.88 3731
3737.45 3624
3738.03 3368
3738.61 3172
3739.18 3088
3739.76 3032
3740.34 2970
3740.92 2887
3741.49 2885
3742.07 2826
3742.65 2825
3743.23 2880
3743.80 2800
3744.38 2815
3744.96 2834
3745.53 2710
3746.11 2756
3746.69 2883
3747.27 2840
3747.85 2809
3748.42 2786
3749.00 2750
3749.58 2831
3750.16 2785
3750.73 2620
3751.31 2630
3751.89 2622
3752.47 2627
3753.05 2677
3753.62 2708
3754.20 2586
3754.78 2759
3755.36 2822
3755.94 2901
3756.52 3015
3757.09 3240
3757.67 3461
3758.25 3646
3758.83 3748
3759.41 3881
3759.99 3738
3760.57 3749
3761.14 3803
3761.72 3570
3762.30 3512
3762.88 3277
3763.46 3342
3764.04 3164
3764.62 3065
3765.20 2992
3765.77 2875
3766.35 2767
3766.93 2812
3767.51 2736
3768.09 2653
3768.67 2719
3769.25 2601
3769.83 2680
3770.41 2653
3770.99 2784
3771.57 2739
3772.15 2727
3772.73 2748
3773.31 2724
3773.89 2667
3774.47 2605
3775.05 2549
3775.63 2504
3776.21 2554
3776.79 2535
3777.37 2435
3777.95 2407
3778.53 2542
3779.11 2414
3779.69 2469
3780.27 2466
3780.85 2573
3781.43 2479
3782.01 2429
3782.59 2499
3783.17 2517
3783.75 2491
3784.33 2413
3784.91 2565
3785.49 2573
3786.07 2561
3786.65 2577
3787.23 2566
3787.81 2540
3788.39 2662
3788.97 2628
3789.55 2600
3790.14 2563
3790.72 2497
3791.30 2559
3791.88 2535
3792.46 2561
3793.04 2592
3793.62 2575
3794.20 2615
3794.78 2693
3795.37 2552
3795.95 2620
3796.53 2697
3797.11 2720
3797.69 2709
3798.27 2834
3798.85 2788
3799.44 2847
3800.02 2890
3800.60 3017
3801.18 3092
3801.76 3005
3802.34 2989
3802.93 3029
3803.51 3042
3804.09 3019
3804.67 2914
3805.25 2923
3805.84 2813
3806.42 2812
3807.00 2900
3807.58 2954
3808.17 2949
3808.75 2957
3809.33 3077
3809.91 3097
3810.50 3052
3811.08 2909
3811.66 2906
3812.24 2881
3812.83 3000
3813.41 3064
3813.99 3062
3814.57 3094
3815.16 3155
3815.74 3012
3816.32 3073
3816.91 3041
3817.49 2954
3818.07 3062
3818.65 2896
3819.24 2860
3819.82 2724
3820.40 2760
3820.99 2632
3821.57 2502
3822.15 2578
3822.74 2577
3823.32 2511
3823.90 2481
3824.49 2494
3825.07 2432
3825.66 2434
3826.24 2530
3826.82 2402
3827.41 2540
3827.99 2640
3828.57 2639
3829.16 2613
3829.74 2627
3830.33 2562
3830.91 2693
3831.49 2789
3832.08 2844
3832.66 2839
3833.25 2842
3833.83 2839
3834.42 2736
3835.00 2789
3835.58 2855
3836.17 2815
3836.75 2829
3837.34 2773
3837.92 2811
3838.51 2765
3839.09 2825
3839.68 2877
3840.26 2832
3840.85 2709
3841.43 2742
3842.02 2683
3842.60 2679
3843.19 2766
3843.77 2672
3844.36 2622
3844.94 2671
3845.53 2703
3846.11 2775
3846.70 2764
3847.28 2807
3847.87 2775
3848.45 2734
3849.04 2643
3849.62 2646
3850.21 2782
3850.79 2797
3851.38 2726
3851.97 2879
3852.55 2937
3853.14 2937
3853.72 2893
3854.31 2933
3854.89 2987
3855.48 3003
3856.07 3056
3856.65 3102
3857.24 3371
3857.82 3438
3858.41 3788
3859.00 4298
3859.58 4968
3860.17 5745
3860.76 6520
3861.34 7196
3861.93 7922
3862.51 8380
3863.10 8202
3863.69 8096
3864.27 7541
3864.86 6847
3865.45 6615
3866.03 6233
3866.62 5691
3867.21 5506
3867.79 5339
3868.38 5075
3868.97 4907
3869.55 4506
3870.14 4210
3870.73 3898
3871.32 3788
3871.90 3780
3872.49 3724
3873.08 3689
3873.67 3714
3874.25 3794
3874.84 3884
3875.43 3762
3876.01 3790
3876.60 3732
3877.19 3490
3877.78 3380
3878.36 3338
3878.95 3261
3879.54 3093
3880.13 3018
3880.72 2984
3881.30 2910
3881.89 2910
3882.48 2906
3883.07 2867
3883.66 2798
3884.24 2792
3884.83 2800
3885.42 2770
3886.01 2769
3886.60 2947
3887.18 3014
3887.77 2993
3888.36 3118
3888.95 3193
3889.54 3098
3890.13 3246
3890.72 3457
3891.30 3360
3891.89 3520
3892.48 3537
3893.07 3620
3893.66 3672
3894.25 3777
3894.84 3811
3895.43 3869
3896.02 4011
3896.60 4039
3897.19 3956
3897.78 3864
3898.37 3875
3898.96 3711
3899.55 3725
3900.14 3797
3900.73 3789
3901.32 3716
3901.91 3655
3902.50 3456
3903.09 3293
3903.68 3166
3904.27 3003
3904.86 2995
3905.44 2909
3906.03 2710
3906.62 2711
3907.21 2775
3907.80 2595
3908.39 2520
3908.98 2564
3909.57 2540
3910.16 2551
3910.75 2395
3911.34 2496
3911.93 2506
3912.52 2393
3913.11 2501
3913.71 2343
3914.30 2373
3914.89 2464
3915.48 2472
3916.07 2444
3916.66 2429
3917.25 2425
3917.84 2387
3918.43 2432
3919.02 2531
3919.61 2546
3920.20 2558
3920.79 2525
3921.38 2523
3921.97 2551
3922.57 2438
3923.16 2499
3923.75 2540
3924.34 2548
3924.93 2492
3925.52 2393
3926.11 2490
3926.70 2497
3927.29 2464
3927.89 2496
3928.48 2476
3929.07 2489
3929.66 2564
3930.25 2525
3930.84 2518
3931.44 2509
3932.03 2425
3932.62 2429
3933.21 2497
3933.80 2480
3934.39 2428
3934.99 2512
3935.58 2522
3936.17 2517
3936.76 2585
3937.35 2646
3937.95 2502
3938.54 2493
3939.13 2561
3939.72 2530
3940.32 2598
3940.91 2545
3941.50 2567
3942.09 2483
3942.69 2548
3943.28 2549
3943.87 2544
3944.46 2518
3945.06 2541
3945.65 2536
3946.24 2514
3946.83 2543
3947.43 2477
3948.02 2462
3948.61 2353
3949.21 2396
3949.80 2314
3950.39 2400
3950.98 2447
3951.58 2504
3952.17 2499
3952.76 2454
3953.36 2505
3953.95 2501
3954.54 2549
3955.14 2507
3955.73 2403
3956.32 2548
3956.92 2510
3957.51 2499
3958.11 2542
3958.70 2425
3959.29 2457
3959.89 2402
3960.48 2364
3961.07 2348
3961.67 2442
3962.26 2329
3962.86 2396
3963.45 2480
3964.04 2553
3964.64 2650
3965.23 2869
3965.83 3043
3966.42 3011
3967.02 3208
3967.61 3246
3968.20 3257
3968.80 3236
3969.39 3186
3969.99 3167
3970.58 3041
3971.18 2876
3971.77 2763
3972.37 2701
3972.96 2668
3973.56 2525
3974.15 2493
3974.75 2511
3975.34 2463
3975.94 2454
3976.53 2519
3977.13 2580
3977.72 2457
3978.32 2396
3978.91 2547
3979.51 2565
3980.10 2412
3980.70 2399
3981.29 2361
3981.89 2369
3982.48 2362
3983.08 2399
3983.68 2439
3984.27 2440
3984.87 2458
3985.46 2440
3986.06 2518
3986.65 2501
3987.25 2480
3987.85 2437
3988.44 2613
3989.04 2476
3989.63 2498
3990.23 2433
3990.83 2426
3991.42 2522
3992.02 2576
3992.61 2538
3993.21 2604
3993.81 2664
3994.40 2646
3995.00 2703
3995.60 2866
3996.19 2866
3996.79 2934
3997.39 2837
3997.98 2855
3998.58 2915
3999.18 2894
3999.77 2902
4000.37 2808
4000.97 2838
4001.56 2947
4002.16 2873
4002.76 2828
4003.35 2889
4003.95 2841
4004.55 2995
4005.15 2933
4005.74 2997
4006.34 3017
4006.94 3027
4007.53 2933
4008.13 3078
4008.73 2903
4009.33 2768
4009.92 2808
4010.52 2817
4011.12 2752
4011.72 2840
4012.32 2865
4012.91 2876
4013.51 2913
4014.11 2976
4014.71 3108
4015.30 3342
4015.90 3571
4016.50 3812
4017.10 4022
4017.70 4131
4018.29 4052
4018.89 4134
4019.49 3880
4020.09 3714
4020.69 3421
4021.29 3282
4021.88 3083
4022.48 2912
4023.08 2809
4023.68 2616
4024.28 2555
4024.88 2511
4025.48 2595
4026.07 2585
4026.67 2514
4027.27 2613
4027.87 2704
4028.47 2767
4029.07 2756
4029.67 2727
4030.27 2670
4030.87 2727
4031.47 2735
4032.06 2792
4032.66 2739
4033.26 2689
4033.86 2691
4034.46 2583
4035.06 2541
4035.66 2625
4036.26 2486
4036.86 2543
4037.46 2572
4038.06 2578
4038.66 2588
4039.26 2640
4039.86 2619
4040.46 2545
4041.06 2616
4041.66 2580
4042.26 2619
4042.86 2621
4043.46 2579
4044.06 2647
4044.66 2690
4045.26 2683
4045.86 2583
4046.46 2642
4047.06 2625
4047.66 2627
4048.26 2626
4048.86 2696
4049.46 2652
4050.06 2618
4050.66 2675
4051.26 2717
4051.86 2786
4052.46 2810
4053.06 2778
4053.66 2826
4054.27 2904
4054.87 2832
4055.47 2688
4056.07 2712
4056.67 2747
4057.27 2693
4057.87 2686
4058.47 2609
4059.07 2572
4059.67 2418
4060.28 2351
4060.88 2399
4061.48 2321
4062.08 2396
4062.68 2373
4063.28 2242
4063.88 2278
4064.49 2198
4065.09 2223
4065.69 2307
4066.29 2256
4066.89 2187
4067.49 2231
4068.10 2245
4068.70 2177
4069.30 2270
4069.90 2329
4070.50 2348
4071.11 2274
4071.71 2316
4072.31 2320
4072.91 2339
4073.52 2327
4074.12 2425
4074.72 2523
4075.32 2404
4075.92 2462
4076.53 2428
4077.13 2427
4077.73 2385
4078.34 2406
4078.94 2399
4079.54 2380
4080.14 2567
4080.75 2576
4081.35 2549
4081.95 2521
4082.55 2592
4083.16 2569
4083.76 2511
4084.36 2544
4084.97 2655
4085.57 2732
4086.17 2650
4086.78 2620
4087.38 2696
4087.98 2637
4088.59 2594
4089.19 2637
4089.79 2642
4090.40 2662
4091.00 2753
4091.60 2750
4092.21 3032
4092.81 3294
4093.41 3685
4094.02 3957
4094.62 4407
4095.23 4804
4095.83 4894
4096.43 4984
4097.04 4726
4097.64 4415
4098.25 4146
4098.85 3915
4099.45 3630
4100.06 3125
4100.66 2900
4101.27 2730
4101.87 2490
4102.48 2385
4103.08 2367
4103.68 2354
4104.29 2255
4104.89 2165
4105.50 2182
4106.10 2178
4106.71 2235
4107.31 2237
4107.92 2155
4108.52 2146
4109.13 2241
4109.73 2232
4110.34 2223
4110.94 2282
4111.55 2256
4112.15 2197
4112.76 2129
4113.36 2139
4113.97 2198
4114.57 2184
4115.18 2232
4115.78 2196
4116.39 2122
4116.99 2196
4117.60 2232
4118.21 2275
4118.81 2239
4119.42 2243
4120.02 2264
4120.63 2230
4121.23 2328
4121.84 2403
4122.45 2469
4123.05 2419
4123.66 2471
4124.26 2421
4124.87 2463
4125.48 2502
4126.08 2487
4126.69 2520
4127.29 2570
4127.90 2579
4128.51 2589
4129.11 2545
4129.72 2480
4130.33 2449
4130.93 2527
4131.54 2587
4132.15 2518
4132.75 2612
4133.36 2697
4133.97 2605
4134.57 2548
4135.18 2677
4135.79 2546
4136.39 2464
4137.00 2510
4137.61 2538
4138.21 2558
4138.82 2571
4139.43 2559
4140.04 2527
4140.64 2524
4141.25 2568
4141.86 2618
4142.46 2577
4143.07 2636
4143.68 2502
4144.29 2532
4144.89 2480
4145.50 2440
4146.11 2422
4146.72 2383
4147.32 2280
4147.93 2236
4148.54 2226
4149.15 2291
4149.76 2209
4150.36 2087
4150.97 2202
4151.58 2235
4152.19 2123
4152.80 2197
4153.40 2285
4154.01 2238
4154.62 2115
4155.23 2092
4155.84 2148
4156.45 2132
4157.05 2169
4157.66 2126
4158.27 2098
4158.88 2115
4159.49 2143
4160.10 2137
4160.71 2117
4161.31 2100
4161.92 2136
4162.53 2176
4163.14 2185
4163.75 2258
4164.36 2338
4164.97 2358
4165.58 2330
4166.19 2384
4166.79 2327
4167.40 2315
4168.01 2458
4168.62 2435
4169.23 2443
4169.84 2447
4170.45 2365
4171.06 2348
4171.67 2373
4172.28 2475
4172.89 2431
4173.50 2387
4174.11 2492
4174.72 2537
4175.33 2539
4175.94 2470
4176.55 2461
4177.16 2393
4177.77 2392
4178.38 2426
4178.99 2351
4179.60 2369
4180.21 2485
4180.82 2353
4181.43 2298
4182.04 2295
4182.65 2343
4183.26 2408
4183.87 2311
4184.48 2300
4185.09 2220
4185.70 2218
4186.31 2306
4186.92 2260
4187.53 2056
4188.14 2238
4188.75 2301
4189.36 2260
4189.97 2264
4190.58 2379
4191.20 2457
4191.81 2460
4192.42 2455
4193.03 2570
4193.64 2820
4194.25 2854
4194.86 2970
4195.47 2988
4196.08 3168
4196.70 3057
4197.31 3054
4197.92 3105
4198.53 3001
4199.14 2906
4199.75 2867
4200.36 2774
4200.98 2831
4201.59 2853
4202.20 2692
4202.81 2715
4203.42 2672
4204.03 2666
4204.65 2632
4205.26 2562
4205.87 2554
4206.48 2619
4207.09 2602
4207.71 2533
4208.32 2612
4208.93 2523
4209.54 2551
4210.16 2500
4210.77 2599
4211.38 2521
4211.99 2530
4212.60 2651
4213.22 2687
4213.83 2721
4214.44 2780
4215.05 2766
4215.67 2696
4216.28 2732
4216.89 2913
4217.51 2979
4218.12 3244
4218.73 3347
4219.34 3414
4219.96 3570
4220.57 3964
4221.18 4355
4221.80 4565
4222.41 5023
4223.02 5309
4223.64 5750
4224.25 5825
4224.86 5724
4225.48 5794
4226.09 5751
4226.70 5675
4227.32 5772
4227.93 5957
4228.54 5766
4229.16 5772
4229.77 5811
4230.39 5701
4231.00 5214
4231.61 4844
4232.23 4483
4232.84 4143
4233.45 3888
4234.07 3576
4234.68 3476
4235.30 3419
4235.91 3250
4236.53 3074
4237.14 2919
4237.75 2978
4238.37 3002
4238.98 2911
4239.60 2889
4240.21 2732
4240.83 2728
4241.44 2709
4242.05 2651
4242.67 2607
4243.28 2604
4243.90 2562
4244.51 2558
4245.13 2571
4245.74 2551
4246.36 2524
4246.97 2574
4247.59 2608
4248.20 2556
4248.82 2801
4249.43 2711
4250.05 2659
4250.66 2715
4251.28 2692
4251.89 2654
4252.51 2563
4253.13 2589
4253.74 2569
4254.36 2585
4254.97 2568
4255.59 2525
4256.20 2520
4256.82 2633
4257.43 2732
4258.05 2720
4258.67 2741
4259.28 2890
4259.90 2751
4260.51 2746
4261.13 2752
4261.75 2871
4262.36 2964
4262.98 2965
4263.59 2845
4264.21 2826
4264.83 2874
4265.44 2879
4266.06 2829
4266.67 2816
4267.29 2768
4267.91 2812
4268.52 2894
4269.14 2860
4269.76 2963
4270.37 2861
4270.99 2843
4271.61 2705
4272.22 2700
4272.84 2641
4273.46 2580
4274.07 2524
4274.69 2526
4275.31 2563
4275.93 2436
4276.54 2400
4277.16 2466
4277.78 2429
4278.39 2396
4279.01 2409
4279.63 2385
4280.25 2390
4280.86 2332
4281.48 2329
4282.10 2344
4282.72 2351
4283.33 2415
4283.95 2319
4284.57 2434
4285.19 2466
4285.80 2499
4286.42 2541
4287.04 2522
4287.66 2487
4288.28 2573
4288.89 2490
4289.51 2461
4290.13 2367
4290.75 2360
4291.37 2360
4291.98 2383
4292.60 2372
4293.22 2371
4293.84 2337
4294.46 2299
4295.08 2221
4295.69 2387
4296.31 2482
4296.93 2479
4297.55 2409
4298.17 2492
4298.79 2471
4299.41 2446
4300.03 2361
4300.64 2309
4301.26 2374
4301.88 2265
4302.50 2262
4303.12 2345
4303.74 2377
4304.36 2317
4304.98 2340
4305.60 2360
4306.22 2503
4306.83 2443
4307.45 2481
4308.07 2686
4308.69 2678
4309.31 2915
4309.93 2956
4310.55 3034
4311.17 3026
4311.79 3140
4312.41 3208
4313.03 3102
4313.65 2940
4314.27 2725
4314.89 2676
4315.51 2575
4316.13 2543
4316.75 2513
4317.37 2432
4317.99 2398
4318.61 2359
4319.23 2303
4319.85 2213
4320.47 2276
4321.09 2315
4321.71 2280
4322.33 2300
4322.95 2393
4323.57 2483
4324.19 2394
4324.81 2383
4325.43 2379
4326.05 2468
4326.67 2525
4327.30 2462
4327.92 2396
4328.54 2351
4329.16 2314
4329.78 2410
4330.40 2443
4331.02 2349
4331.64 2302
4332.26 2293
4332.88 2368
4333.51 2375
4334.13 2393
4334.75 2329
4335.37 2466
4335.99 2452
4336.61 2484
4337.23 2505
4337.86 2672
4338.48 2735
4339.10 2773
4339.72 2756
4340.34 2730
4340.96 2670
4341.59 2575
4342.21 2634
4342.83 2600
4343.45 2686
4344.07 2776
4344.69 2927
4345.32 3081
4345.94 3390
4346.56 3601
4347.18 3750
4347.81 3896
4348.43 3838
4349.05 3798
4349.67 3510
4350.29 3444
4350.92 3336
4351.54 2974
4352.16 2812
4352.78 2737
4353.41 2592
4354.03 2535
4354.65 2608
4355.28 2640
4355.90 2601
4356.52 2573
4357.14 2554
4357.77 2541
4358.39 2456
4359.01 2506
4359.64 2553
4360.26 2585
4360.88 2707
4361.50 2652
4362.13 2545
4362.75 2604
4363.37 2600
4364.00 2603
4364.62 2607
4365.25 2721
4365.87 2613
4366.49 2589
4367.12 2597
4367.74 2647
4368.36 2606
4368.99 2686
4369.61 2737
4370.23 2623
4370.86 2562
4371.48 2611
4372.11 2771
4372.73 2664
4373.35 2581
4373.98 2612
4374.60 2577
4375.23 2686
4375.85 2716
4376.47 2656
4377.10 2722
4377.72 2809
4378.35 2793
4378.97 2704
4379.60 2915
4380.22 2997
4380.85 3011
4381.47 3192
4382.10 3233
4382.72 3303
4383.34 3494
4383.97 3631
4384.59 3603
4385.22 3657
4385.84 3780
4386.47 4067
4387.09 4043
4387.72 4061
4388.34 4233
4388.97 4637
4389.59 5250
4390.22 5982
4390.85 6902
4391.47 7837
4392.10 8816
4392.72 9010
4393.35 9014
4393.97 8631
4394.60 7723
4395.22 6875
4395.85 5896
4396.47 5085
4397.10 4553
4397.73 4265
4398.35 4060
4398.98 3966
4399.60 3913
4400.23 3734
4400.86 3835
4401.48 3890
4402.11 3804
4402.73 3713
4403.36 3613
4403.99 3560
4404.61 3535
4405.24 3439
4405.87 3439
4406.49 3543
4407.12 3604
4407.74 3394
4408.37 3329
4409.00 3301
4409.62 3377
4410.25 3399
4410.88 3321
4411.50 3227
4412.13 3172
4412.76 3220
4413.38 3196
4414.01 3107
4414.64 2967
4415.27 2846
4415.89 2873
4416.52 2935
4417.15 2812
4417.77 2837
4418.40 2805
4419.03 2679
4419.66 2747
4420.28 2735
4420.91 2716
4421.54 2619
4422.17 2652
4422.79 2717
4423.42 2639
4424.05 2525
4424.68 2533
4425.30 2525
4425.93 2446
4426.56 2528
4427.19 2525
4427.82 2550
4428.44 2487
4429.07 2438
4429.70 2372
4430.33 2441
4430.96 2530
4431.58 2515
4432.21 2462
4432.84 2458
4433.47 2464
4434.10 2391
4434.73 2474
4435.35 2384
4435.98 2359
4436.61 2342
4437.24 2364
4437.87 2375
4438.50 2466
4439.13 2300
4439.75 2336
4440.38 2313
4441.01 2323
4441.64 2385
4442.27 2323
4442.90 2390
4443.53 2276
4444.16 2306
4444.79 2253
4445.42 2209
4446.04 2270
4446.67 2383
4447.30 2257
4447.93 2206
4448.56 2359
4449.19 2391
4449.82 2429
4450.45 2355
4451.08 2299
4451.71 2271
4452.34 2332
4452.97 2277
4453.60 2274
4454.23 2231
4454.86 2328
4455.49 2267
4456.12 2251
4456.75 2259
4457.38 2268
4458.01 2174
4458.64 2174
4459.27 2246
4459.90 2172
4460.53 2070
4461.16 2130
4461.79 2126
4462.42 2136
4463.05 2162
4463.68 2191
4464.31 2189
4464.94 2209
4465.57 2119
4466.20 2129
4466.83 2163
4467.46 2192
4468.09 2192
4468.73 2095
4469.36 2096
4469.99 2132
4470.62 2028
4471.25 2080
4471.88 2105
4472.51 2018
4473.14 1959
4473.77 2011
4474.40 2055
4475.04 2150
4475.67 2064
4476.30 2035
4476.93 2056
4477.56 2093
4478.19 2111
4478.82 2063
4479.46 2041
4480.09 2044
4480.72 2099
4481.35 2122
4481.98 2146
4482.61 2212
4483.25 2181
4483.88 2222
4484.51 2267
4485.14 2266
4485.77 2341
4486.41 2330
4487.04 2357
4487.67 2326
4488.30 2209
4488.93 2210
4489.57 2215
4490.20 2261
4490.83 2196
4491.46 2230
4492.10 2273
4492.73 2246
4493.36 2251
4493.99 2259
4494.63 2273
4495.26 2287
4495.89 2259
4496.52 2354
4497.16 2363
4497.79 2402
4498.42 2359
4499.06 2307
4499.69 2280
4500.32 2394
4500.96 2351
4501.59 2411
4502.22 2544
4502.86 2640
4503.49 2623
4504.12 2718
4504.75 2630
4505.39 2615
4506.02 2591
4506.66 2511
4507.29 2567
4507.92 2454
4508.56 2337
4509.19 2321
4509.82 2327
4510.46 2260
4511.09 2417
4511.72 2418
4512.36 2425
4512.99 2377
4513.63 2459
4514.26 2440
4514.89 2433
4515.53 2561
4516.16 2548
4516.80 2571
4517.43 2485
4518.07 2546
4518.70 2498
4519.33 2481
4519.97 2440
4520.60 2432
4521.24 2510
4521.87 2545
4522.51 2421
4523.14 2479
4523.78 2512
4524.41 2474
4525.05 2693
4525.68 2784
4526.32 2959
4526.95 2924
4527.59 3130
4528.22 3505
4528.86 4073
4529.49 4868
4530.13 5637
4530.76 6632
4531.40 7961
4532.03 9040
4532.67 9456
4533.30 9435
4533.94 9016
4534.57 8461
4535.21 7743
4535.84 6858
4536.48 5890
4537.11 5003
4537.75 4360
4538.39 3840
4539.02 3506
4539.66 3161
4540.29 2906
4540.93 2668
4541.57 2620
4542.20 2582
4542.84 2487
4543.47 2405
4544.11 2387
4544.75 2352
4545.38 2283
4546.02 2243
4546.65 2222
4547.29 2184
4547.93 2209
4548.56 2147
4549.20 2131
4549.84 2056
4550.47 2108
4551.11 2150
4551.75 2227
4552.38 2321
4553.02 2460
4553.66 2445
4554.29 2489
4554.93 2511
4555.57 2522
4556.20 2477
4556.84 2400
4557.48 2432
4558.11 2481
4558.75 2499
4559.39 2514
4560.03 2490
4560.66 2545
4561.30 2488
4561.94 2455
4562.58 2495
4563.21 2528
4563.85 2493
4564.49 2587
4565.13 2605
4565.76 2725
4566.40 2739
4567.04 2747
4567.68 2908
4568.31 3067
4568.95 3135
4569.59 3234
4570.23 3228
4570.87 3180
4571.50 3183
4572.14 3142
4572.78 3049
4573.42 2986
4574.06 3042
4574.69 2974
4575.33 2740
4575.97 2722
4576.61 2613
4577.25 2566
4577.89 2468
4578.53 2488
4579.16 2425
4579.80 2340
4580.44 2312
4581.08 2255
4581.72 2226
4582.36 2219
4583.00 2223
4583.63 2208
4584.27 2164
4584.91 2204
4585.55 2120
4586.19 2175
4586.83 2212
4587.47 2191
4588.11 2071
4588.75 2088
4589.39 2087
4590.03 2086
4590.67 2177
4591.30 2111
4591.94 2068
4592.58 2204
4593.22 2159
4593.86 2119
4594.50 2091
4595.14 2061
4595.78 2058
4596.42 1965
4597.06 1929
4597.70 2010
4598.34 2017
4598.98 2032
4599.62 2025
4600.26 2074
4600.90 2052
4601.54 2100
4602.18 2116
4602.82 2080
4603.46 2053
4604.10 2040
4604.74 2183
4605.38 2163
4606.02 2207
4606.66 2255
4607.30 2354
4607.94 2285
4608.59 2292
4609.23 2423
4609.87 2339
4610.51 2321
4611.15 2235
4611.79 2286
4612.43 2220
4613.07 2122
4613.71 2167
4614.35 2147
4614.99 2049
4615.64 2087
4616.28 2064
4616.92 2024
4617.56 1984
4618.20 1952
4618.84 1943
4619.48 1913
4620.12 1823
4620.77 1919
4621.41 1928
4622.05 1903
4622.69 1915
4623.33 1904
4623.97 1943
4624.62 1930
4625.26 1975
4625.90 1908
4626.54 1940
4627.18 1945
4627.82 2005
4628.47 1882
4629.11 1925
4629.75 1947
4630.39 1877
4631.03 1883
4631.68 2009
4632.32 2058
4632.96 2120
4633.60 2120
4634.25 2169
4634.89 2226
4635.53 2265
4636.17 2318
4636.82 2389
4637.46 2386
4638.10 2396
4638.74 2386
4639.39 2398
4640.03 2347
4640.67 2326
4641.32 2427
4641.96 2342
4642.60 2255
4643.24 2232
4643.89 2147
4644.53 2132
4645.17 2144
4645.82 2060
4646.46 2071
4647.10 2015
4647.75 2041
4648.39 2033
4649.03 2074
4649.68 2015
4650.32 2026
4650.96 2016
4651.61 2125
4652.25 2131
4652.89 2246
4653.54 2280
4654.18 2285
4654.83 2261
4655.47 2233
4656.11 2078
4656.76 1950
4657.40 1970
4658.05 1918
4658.69 1922
4659.33 1846
4659.98 1872
4660.62 1824
4661.27 1837
4661.91 1937
4662.56 1860
4663.20 1808
4663.84 1872
4664.49 1864
4665.13 1859
4665.78 1858
4666.42 1866
4667.07 1880
4667.71 1833
4668.36 1852
4669.00 1779
4669.65 1771
4670.29 1887
4670.94 1895
4671.58 1797
4672.23 1747
4672.87 1791
4673.52 1817
4674.16 1827
4674.81 1844
4675.45 1881
4676.10 1891
4676.74 1876
4677.39 1871
4678.03 1885
4678.68 1879
4679.32 1891
4679.97 1891
4680.62 1812
4681.26 1891
4681.91 1916
4682.55 1959
4683.20 1912
4683.84 1815
4684.49 1883
4685.14 1901
4685.78 1840
4686.43 1802
4687.07 1778
4687.72 1811
4688.37 1868
4689.01 1885
4689.66 1865
4690.30 1861
4690.95 1796
4691.60 1898
4692.24 1820
4692.89 1841
4693.54 1886
4694.18 1869
4694.83 1764
4695.48 1755
4696.12 1900
4696.77 1960
4697.42 1917
4698.06 1780
4698.71 1894
4699.36 1897
4700.00 1960
4700.65 1947
4701.30 1955
4701.94 1989
4702.59 2011
4703.24 1889
4703.89 1879
4704.53 1891
4705.18 1913
4705.83 1871
4706.48 1895
4707.12 1920
4707.77 1879
4708.42 1846
4709.07 1845
4709.71 1929
4710.36 1919
4711.01 1952
4711.66 1946
4712.30 1900
4712.95 2035
4713.60 1955
4714.25 1900
4714.90 1974
4715.54 1898
4716.19 1829
4716.84 1880
4717.49 1954
4718.14 1929
4718.78 1961
4719.43 1985
4720.08 1991
4720.73 2055
4721.38 2106
4722.03 2219
4722.67 2339
4723.32 2269
4723.97 2198
4724.62 2267
4725.27 2288
4725.92 2264
4726.57 2284
4727.22 2388
4727.86 2414
4728.51 2472
4729.16 2404
4729.81 2320
4730.46 2217
4731.11 2211
4731.76 2053
4732.41 2011
4733.06 1983
4733.71 1922
4734.36 1891
4735.00 1888
4735.65 1858
4736.30 1888
4736.95 2023
4737.60 2026
4738.25 2012
4738.90 2043
4739.55 2022
4740.20 2132
4740.85 2105
4741.50 2177
4742.15 2256
4742.80 2222
4743.45 2182
4744.10 2214
4744.75 2147
4745.40 2107
4746.05 2072
4746.70 2079
4747.35 2094
4748.00 2070
4748.65 2054
4749.30 2008
4749.95 2058
4750.60 2109
4751.25 2167
4751.90 2250
4752.55 2208
4753.20 2293
4753.85 2256
4754.51 2392
4755.16 2310
4755.81 2191
4756.46 2175
4757.11 2257
4757.76 2201
4758.41 2166
4759.06 2180
4759.71 2107
4760.36 2229
4761.01 2198
4761.67 2011
4762.32 2022
4762.97 2037
4763.62 2000
4764.27 1960
4764.92 1903
4765.57 1962
4766.22 1923
4766.88 1996
4767.53 2002
4768.18 2020
4768.83 1951
4769.48 1994
4770.13 1979
4770.79 2031
4771.44 1871
4772.09 1886
4772.74 1798
4773.39 1687
4774.05 1755
4774.70 1806
4775.35 1755
4776.00 1808
4776.65 1758
4777.31 1782
4777.96 1811
4778.61 1735
4779.26 1745
4779.92 1785
4780.57 1747
4781.22 1792
4781.87 1790
4782.53 1803
4783.18 1843
4783.83 1876
4784.48 1908
4785.14 1696
4785.79 1720
4786.44 1870
4787.10 1776
4787.75 1802
4788.40 1803
4789.05 1838
4789.71 1832
4790.36 1829
4791.01 1883
4791.67 1822
4792.32 1732
4792.97 1868
4793.63 1882
4794.28 1813
4794.93 1817
4795.59 1835
4796.24 1845
4796.89 1817
4797.55 1822
4798.20 1860
4798.86 1819
4799.51 1800
4800.16 1837
4800.82 1853
4801.47 1800
4802.12 1828
4802.78 1757
4803.43 1770
4804.09 1866
4804.74 1762
4805.39 1772
4806.05 1838
4806.70 1810
4807.36 1788
4808.01 1816
4808.67 1766
4809.32 1766
4809.98 1761
4810.63 1820
4811.28 1859
4811.94 1769
4812.59 1817
4813.25 1802
4813.90 1784
4814.56 1870
4815.21 1875
4815.87 1878
4816.52 1927
4817.18 1954
4817.83 2020
4818.49 2034
4819.14 2030
4819.80 2085
4820.45 2123
4821.11 2072
4821.76 2187
4822.42 2171
4823.07 2137
4823.73 2168
4824.38 2078
4825.04 2083
4825.70 2162
4826.35 2231
4827.01 2235
4827.66 2219
4828.32 2198
4828.97 2182
4829.63 2172
4830.29 2107
4830.94 2108
4831.60 2096
4832.25 2079
4832.91 2156
4833.57 2279
4834.22 2351
4834.88 2371
4835.53 2422
4836.19 2550
4836.85 2634
4837.50 2758
4838.16 2922
4838.82 2986
4839.47 2999
4840.13 2929
4840.79 2837
4841.44 2774
4842.10 2723
4842.76 2563
4843.41 2481
4844.07 2433
4844.73 2354
4845.38 2258
4846.04 2314
4846.70 2414
4847.35 2298
4848.01 2287
4848.67 2337
4849.32 2411
4849.98 2547
4850.64 2623
4851.30 2762
4851.95 2718
4852.61 2704
4853.27 2611
4853.93 2552
4854.58 2477
4855.24 2310
4855.90 2257
4856.56 2304
4857.21 2452
4857.87 2526
4858.53 2619
4859.19 2668
4859.84 2628
4860.50 2619
4861.16 2668
4861.82 2547
4862.48 2545
4863.13 2502
4863.79 2526
4864.45 2517
4865.11 2517
4865.77 2482
4866.43 2518
4867.08 2494
4867.74 2614
4868.40 2482
4869.06 2558
4869.72 2491
4870.38 2357
4871.03 2346
4871.69 2366
4872.35 2313
4873.01 2314
4873.67 2273
4874.33 2361
4874.99 2334
4875.65 2321
4876.31 2352
4876.96 2242
4877.62 2279
4878.28 2281
4878.94 2216
4879.60 2111
4880.26 2205
4880.92 2219
4881.58 2257
4882.24 2143
4882.90 2067
4883.56 2080
4884.22 2009
4884.88 1981
4885.54 1962
4886.19 1976
4886.85 2011
4887.51 2073
4888.17 2043
4888.83 2052
4889.49 1988
4890.15 2042
4890.81 2079
4891.47 2023
4892.13 2021
4892.79 2159
4893.45 2128
4894.11 2039
4894.77 2064
4895.43 2043
4896.09 2020
4896.76 2023
4897.42 2070
4898.08 1977
4898.74 1980
4899.40 1937
4900.06 1980
4900.72 2023
4901.38 2028
4902.04 2097
4902.70 2007
4903.36 1897
4904.02 1898
4904.68 1935
4905.34 1903
4906.00 1869
4906.67 1927
4907.33 1875
4907.99 1806
4908.65 1797
4909.31 1764
4909.97 1789
4910.63 1858
4911.29 1809
4911.96 1821
4912.62 1878
4913.28 1836
4913.94 1872
4914.60 1793
4915.26 1768
4915.92 1756
4916.59 1721
4917.25 1709
4917.91 1738
4918.57 1664
4919.23 1638
4919.90 1652
4920.56 1617
4921.22 1654
4921.88 1710
4922.54 1676
4923.21 1667
4923.87 1687
4924.53 1688
4925.19 1703
4925.85 1748
4926.52 1628
4927.18 1735
4927.84 1689
4928.50 1715
4929.17 1728
4929.83 1766
4930.49 1725
4931.15 1735
4931.82 1726
4932.48 1754
4933.14 1792
4933.81 1800
4934.47 1768
4935.13 1750
4935.79 1767
4936.46 1766
4937.12 1788
4937.78 1789
4938.45 1877
4939.11 1846
4939.77 1754
4940.44 1771
4941.10 1746
4941.76 1867
4942.43 1874
4943.09 1813
4943.75 1896
4944.42 1779
4945.08 1835
4945.74 1890
4946.41 1838
4947.07 1810
4947.74 1775
4948.40 1884
4949.06 1805
4949.73 1826
4950.39 1768
4951.05 1815
4951.72 1714
4952.38 1719
4953.05 1741
4953.71 1839
4954.38 1690
4955.04 1699
4955.70 1663
4956.37 1689
4957.03 1617
4957.70 1658
4958.36 1737
4959.03 1744
4959.69 1651
4960.36 1709
4961.02 1740
4961.68 1840
4962.35 1866
4963.01 1855
4963.68 1842
4964.34 1852
4965.01 1889
4965.67 1923
4966.34 1972
4967.00 1992
4967.67 1882
4968.33 1916
4969.00 1941
4969.66 1968
4970.33 1886
4971.00 1809
4971.66 1804
4972.33 1983
4972.99 1949
4973.66 1992
4974.32 1896
4974.99 1986
4975.65 2006
4976.32 2025
4976.99 1980
4977.65 1937
4978.32 1986
4978.98 2024
4979.65 2060
4980.31 1998
4980.98 2033
4981.65 2065
4982.31 2117
4982.98 2088
4983.64 2103
4984.31 2128
4984.98 2198
4985.64 2282
4986.31 2527
4986.98 2822
4987.64 3216
4988.31 3852
4988.98 4434
4989.64 5083
4990.31 5216
4990.98 5238
4991.64 5046
4992.31 4745
4992.98 4411
4993.64 4131
4994.31 3560
4994.98 3151
4995.64 2809
4996.31 2533
4996.98 2290
4997.64 2204
4998.31 2067
4998.98 1952
4999.65 2004
5000.31 1963
5000.98 1925
5001.65 1850
5002.32 1913
5002.98 1873
5003.65 1844
5004.32 1878
5004.99 1888
5005.65 1901
5006.32 1883
5006.99 1871
5007.66 1899
5008.32 1902
5008.99 1875
5009.66 1838
5010.33 1948
5011.00 1974
5011.66 1953
5012.33 1973
5013.00 2000
5013.67 2007
5014.34 1939
5015.01 2087
5015.67 2111
5016.34 2080
5017.01 2141
5017.68 2181
5018.35 2321
5019.02 2295
5019.68 2365
5020.35 2502
5021.02 2638
5021.69 2753
5022.36 3072
5023.03 3157
5023.70 3277
5024.37 3446
5025.03 3527
5025.70 3501
5026.37 3279
5027.04 3152
5027.71 3069
5028.38 3000
5029.05 2884
5029.72 2642
5030.39 2537
5031.06 2491
5031.73 2371
5032.40 2330
5033.07 2311
5033.73 2270
5034.40 2162
5035.07 2142
5035.74 2055
5036.41 2104
5037.08 2096
5037.75 2061
5038.42 2027
5039.09 2083
5039.76 2048
5040.43 2025
5041.10 2124
5041.77 2327
5042.44 2412
5043.11 2352
5043.78 2477
5044.45 2528
5045.12 2719
5045.79 2781
5046.46 2725
5047.13 2621
5047.81 2485
5048.48 2375
5049.15 2266
5049.82 2261
5050.49 2043
5051.16 1959
5051.83 1931
5052.50 1966
5053.17 1888
5053.84 1889
5054.51 1912
5055.18 1871
5055.85 1857
5056.53 1888
5057.20 2000
5057.87 1950
5058.54 2004
5059.21 1990
5059.88 2057
5060.55 2093
5061.22 2160
5061.89 2187
5062.57 2148
5063.24 2102
5063.91 2109
5064.58 2017
5065.25 2064
5065.92 1962
5066.60 1999
5067.27 1976
5067.94 1991
5068.61 1908
5069.28 1905
5069.96 1864
5070.63 1960
5071.30 1984
5071.97 1847
5072.64 1844
5073.32 1858
5073.99 1949
5074.66 1850
5075.33 1796
5076.00 1794
5076.68 1855
5077.35 1891
5078.02 1868
5078.69 1911
5079.37 1947
5080.04 1990
5080.71 2047
5081.38 2010
5082.06 1996
5082.73 2194
5083.40 2074
5084.08 2017
5084.75 1966
5085.42 1993
5086.09 1914
5086.77 1858
5087.44 1809
5088.11 1858
5088.79 1975
5089.46 1986
5090.13 1917
5090.81 2087
5091.48 2051
5092.15 2076
5092.83 2034
5093.50 2045
5094.17 1966
5094.85 1979
5095.52 1990
5096.19 1942
5096.87 1945
5097.54 1909
5098.22 1869
5098.89 1911
5099.56 1887
5100.24 1811
5100.91 1821
5101.59 1951
5102.26 1967
5102.93 1803
5103.61 1907
5104.28 2042
5104.96 1950
5105.63 1872
5106.31 1877
5106.98 1901
5107.65 1904
5108.33 1903
5109.00 1822
5109.68 1770
5110.35 1734
5111.03 1833
5111.70 1823
5112.38 1776
5113.05 1786
5113.73 1797
5114.40 1752
5115.08 1780
5115.75 1817
5116.43 1867
5117.10 1838
5117.78 1789
5118.45 1891
5119.13 1912
5119.80 1761
5120.48 1737
5121.15 1738
5121.83 1751
5122.50 1727
5123.18 1783
5123.85 1717
5124.53 1668
5125.20 1751
5125.88 1690
5126.56 1627
5127.23 1684
5127.91 1627
5128.58 1639
5129.26 1631
5129.93 1710
5130.61 1680
5131.29 1661
5131.96 1666
5132.64 1731
5133.31 1763
5133.99 1772
5134.67 1762
5135.34 1760
5136.02 1794
5136.70 1736
5137.37 1681
5138.05 1733
5138.73 1779
5139.40 1831
5140.08 1882
5140.75 1911
5141.43 1877
5142.11 1812
5142.78 1829
5143.46 1734
5144.14 1770
5144.82 1737
5145.49 1672
5146.17 1654
5146.85 1575
5147.52 1607
5148.20 1662
5148.88 1673
5149.55 1610
5150.23 1565
5150.91 1608
5151.59 1607
5152.26 1655
5152.94 1689
5153.62 1631
5154.30 1606
5154.97 1625
5155.65 1658
5156.33 1610
5157.01 1686
5157.68 1610
5158.36 1666
5159.04 1687
5159.72 1658
5160.40 1596
5161.07 1604
5161.75 1673
5162.43 1558
5163.11 1550
5163.79 1516
5164.46 1525
5165.14 1570
5165.82 1517
5166.50 1526
5167.18 1574
5167.86 1630
5168.53 1688
5169.21 1581
5169.89 1541
5170.57 1595
5171.25 1607
5171.93 1521
5172.61 1543
5173.28 1500
5173.96 1541
5174.64 1565
5175.32 1472
5176.00 1505
5176.68 1532
5177.36 1602
5178.04 1564
5178.72 1535
5179.39 1570
5180.07 1608
5180.75 1558
5181.43 1573
5182.11 1538
5182.79 1566
5183.47 1573
5184.15 1548
5184.83 1450
5185.51 1524
5186.19 1536
5186.87 1632
5187.55 1532
5188.23 1574
5188.91 1584
5189.59 1495
5190.27 1478
5190.95 1507
5191.63 1492
5192.31 1490
5192.99 1488
5193.67 1496
5194.35 1487
5195.03 1543
5195.71 1516
5196.39 1538
5197.07 1462
5197.75 1534
5198.43 1534
5199.11 1506
5199.79 1539
5200.47 1577
5201.15 1509
5201.83 1523
5202.51 1556
5203.19 1542
5203.87 1545
5204.55 1533
5205.24 1596
5205.92 1618
5206.60 1634
5207.28 1653
5207.96 1663
5208.64 1609
5209.32 1662
5210.00 1663
5210.68 1672
5211.36 1632
5212.05 1679
5212.73 1683
5213.41 1702
5214.09 1785
5214.77 1713
5215.45 1772
5216.13 1748
5216.82 1654
5217.50 1669
5218.18 1742
5218.86 1622
5219.54 1641
5220.22 1632
5220.91 1723
5221.59 1689
5222.27 1688
5222.95 1773
5223.63 1663
5224.32 1655
5225.00 1579
5225.68 1620
5226.36 1550
5227.05 1616
5227.73 1555
5228.41 1626
5229.09 1566
5229.77 1529
5230.46 1559
5231.14 1582
5231.82 1583
5232.50 1647
5233.19 1656
5233.87 1642
5234.55 1612
5235.24 1593
5235.92 1670
5236.60 1661
5237.28 1640
5237.97 1645
5238.65 1632
5239.33 1710
5240.02 1779
5240.70 1744
5241.38 1763
5242.07 1724
5242.75 1652
5243.43 1741
5244.12 1698
5244.80 1700
5245.48 1680
5246.17 1671
5246.85 1647
5247.53 1630
5248.22 1677
5248.90 1681
5249.58 1661
5250.27 1705
5250.95 1706
5251.64 1687
5252.32 1685
5253.00 1706
5253.69 1715
5254.37 1721
5255.06 1710
5255.74 1625
5256.42 1607
5257.11 1626
5257.79 1581
5258.48 1664
5259.16 1719
5259.85 1675
5260.53 1624
5261.21 1672
5261.90 1720
5262.58 1740
5263.27 1767
5263.95 1775
5264.64 1833
5265.32 1768
5266.01 1767
5266.69 1812
5267.38 1767
5268.06 1709
5268.75 1744
5269.43 1770
5270.12 1750
5270.80 1673
5271.49 1740
5272.17 1769
5272.86 1761
5273.54 1781
5274.23 1785
5274.91 1802
5275.60 1770
5276.28 1770
5276.97 1805
5277.66 1761
5278.34 1783
5279.03 1836
5279.71 1921
5280.40 1893
5281.08 2026
5281.77 2143
5282.46 2196
5283.14 2105
5283.83 2078
5284.51 2133
5285.20 2050
5285.89 2052
5286.57 2054
5287.26 2049
5287.94 1966
5288.63 1869
5289.32 1867
5290.00 1883
5290.69 1904
5291.38 1872
5292.06 1827
5292.75 1876
5293.44 1927
5294.12 1948
5294.81 1930
5295.50 1971
5296.18 2013
5296.87 2013
5297.56 2130
5298.24 2191
5298.93 2323
5299.62 2538
5300.30 2817
5300.99 3077
5301.68 3312
5302.37 3631
5303.05 3670
5303.74 3581
5304.43 3433
5305.11 3275
5305.80 2997
5306.49 2775
5307.18 2532
5307.86 2423
5308.55 2177
5309.24 2122
5309.93 1998
5310.61 1967
5311.30 1962
5311.99 1953
5312.68 1866
5313.37 1904
5314.05 1861
5314.74 1885
5315.43 1817
5316.12 1793
5316.81 1838
5317.49 1792
5318.18 1836
5318.87 1855
5319.56 1817
5320.25 1851
5320.94 1887
5321.62 1863
5322.31 1867
5323.00 1801
5323.69 1885
5324.38 1850
5325.07 1855
5325.76 1823
5326.44 1786
5327.13 1882
5327.82 1932
5328.51 1939
5329.20 1969
5329.89 1966
5330.58 1979
5331.27 2143
5331.96 2056
5332.64 2057
5333.33 2056
5334.02 2111
5334.71 2166
5335.40 2113
5336.09 2143
5336.78 2139
5337.47 2161
5338.16 2251
5338.85 2288
5339.54 2284
5340.23 2353
5340.92 2337
5341.61 2272
5342.30 2379
5342.99 2357
5343.68 2327
5344.37 2337
5345.06 2354
5345.75 2447
5346.44 2558
5347.13 2683
5347.82 2857
5348.51 3014
5349.20 3208
5349.89 3596
5350.58 4031
5351.27 4478
5351.96 4684
5352.65 4734
5353.34 4776
5354.03 4538
5354.72 4284
5355.41 3847
5356.10 3564
5356.79 3193
5357.48 2920
5358.17 2628
5358.86 2419
5359.56 2265
5360.25 2168
5360.94 2069
5361.63 1954
5362.32 1859
5363.01 1909
5363.70 1829
5364.39 1889
5365.08 1827
5365.77 1808
5366.47 1835
5367.16 1879
5367.85 1841
5368.54 1841
5369.23 1758
5369.92 1772
5370.61 1805
5371.31 1764
5372.00 1781
5372.69 1828
5373.38 1783
5374.07 1744
5374.77 1728
5375.46 1848
5376.15 1895
5376.84 1856
5377.53 1818
5378.22 1857
5378.92 1821
5379.61 1877
5380.30 1820
5380.99 1813
5381.69 1890
5382.38 1870
5383.07 1947
5383.76 1887
5384.46 1839
5385.15 1829
5385.84 1917
5386.53 1920
5387.23 1914
5387.92 1913
5388.61 2010
5389.30 2042
5390.00 2120
5390.69 2105
5391.38 2106
5392.08 2200
5392.77 2170
5393.46 2148
5394.15 2108
5394.85 2072
5395.54 1991
5396.23 1901
5396.93 1854
5397.62 1857
5398.31 1873
5399.01 1857
5399.70 1850
5400.39 1775
5401.09 1727
5401.78 1772
5402.48 1831
5403.17 1734
5403.86 1762
5404.56 1800
5405.25 1776
5405.94 1790
5406.64 1730
5407.33 1755
5408.03 1794
5408.72 1793
5409.41 1807
5410.11 1789
5410.80 1800
5411.50 1733
5412.19 1756
5412.88 1699
5413.58 1699
5414.27 1709
5414.97 1712
5415.66 1686
5416.36 1687
5417.05 1745
5417.75 1749
5418.44 1704
5419.14 1647
5419.83 1636
5420.52 1692
5421.22 1709
5421.91 1725
5422.61 1732
5423.30 1734
5424.00 1754
5424.69 1741
5425.39 1670
5426.08 1728
5426.78 1782
5427.48 1772
5428.17 1815
5428.87 1722
5429.56 1713
5430.26 1777
5430.95 1800
5431.65 1795
5432.34 1734
5433.04 1757
5433.73 1732
5434.43 1701
5435.13 1682
5435.82 1727
5436.52 1691
5437.21 1744
5437.91 1779
5438.60 1850
5439.30 1824
5440.00 1757
5440.69 1784
5441.39 1782
5442.09 1788
5442.78 1770
5443.48 1759
5444.17 1813
5444.87 1830
5445.57 1866
5446.26 1890
5446.96 1995
5447.66 2000
5448.35 2055
5449.05 2157
5449.75 2223
5450.44 2175
5451.14 2120
5451.84 2170
5452.53 2051
5453.23 1925
5453.93 1978
5454.62 1915
5455.32 1916
5456.02 1863
5456.71 1809
5457.41 1828
5458.11 1864
5458.81 1791
5459.50 1702
5460.20 1793
5460.90 1770
5461.60 1830
5462.29 1944
5462.99 1907
5463.69 1962
5464.39 2008
5465.08 2094
5465.78 2143
5466.48 2207
5467.18 2128
5467.87 2111
5468.57 2111
5469.27 2019
5469.97 2097
5470.67 2007
5471.36 2027
5472.06 2007
5472.76 1885
5473.46 1997
5474.16 1947
5474.85 1945
5475.55 2011
5476.25 2020
5476.95 2055
5477.65 2063
5478.35 2010
5479.05 2092
5479.74 2095
5480.44 2169
5481.14 2264
5481.84 2302
5482.54 2302
5483.24 2244
5483.94 2302
5484.63 2312
5485.33 2115
5486.03 2100
5486.73 2127
5487.43 2078
5488.13 2144
5488.83 2114
5489.53 2018
5490.23 2026
5490.93 2062
5491.63 2136
5492.33 2188
5493.02 2096
5493.72 2098
5494.42 2150
5495.12 2198
5495.82 2241
5496.52 2263
5497.22 2263
5497.92 2373
5498.62 2388
5499.32 2413
5500.02 2511
5500.72 2744
5501.42 2854
5502.12 2984
5502.82 3032
5503.52 3121
5504.22 3216
5504.92 3067
5505.62 2933
5506.32 2781
5507.02 2719
5507.72 2635
5508.42 2581
5509.12 2658
5509.82 2568
5510.52 2561
5511.23 2534
5511.93 2620
5512.63 2652
5513.33 2752
5514.03 2897
5514.73 3042
5515.43 3181
5516.13 3269
5516.83 3173
5517.53 3060
5518.23 3034
5518.93 2835
5519.64 2720
5520.34 2615
5521.04 2483
5521.74 2586
5522.44 2566
5523.14 2551
5523.84 2387
5524.54 2356
5525.25 2236
5525.95 2229
5526.65 2109
5527.35 2009
5528.05 1955
5528.75 2028
5529.46 2017
5530.16 1955
5530.86 2024
5531.56 2080
5532.26 1991
5532.96 2032
5533.67 2135
5534.37 2170
5535.07 2221
5535.77 2150
5536.48 2199
5537.18 2197
5537.88 2211
5538.58 2124
5539.28 2014
5539.99 2025
5540.69 2058
5541.39 1986
5542.09 2048
5542.80 1952
5543.50 2046
5544.20 1953
5544.90 1920
5545.61 1951
5546.31 1949
5547.01 2071
5547.72 2179
5548.42 2224
5549.12 2182
5549.83 2139
5550.53 2139
5551.23 2196
5551.93 2140
5552.64 2115
5553.34 2143
5554.04 2130
5554.75 1975
5555.45 1969
5556.15 1883
5556.86 1867
5557.56 1884
5558.26 1880
5558.97 1863
5559.67 1879
5560.38 1876
5561.08 1981
5561.78 2045
5562.49 2032
5563.19 1935
5563.89 1940
5564.60 1933
5565.30 2000
5566.01 1915
5566.71 1840
5567.41 1927
5568.12 1800
5568.82 1762
5569.53 1782
5570.23 1823
5570.94 1857
5571.64 1861
5572.35 1836
5573.05 1872
5573.75 1833
5574.46 1820
5575.16 1821
5575.87 1893
5576.57 1889
5577.28 1928
5577.98 1932
5578.69 1868
5579.39 1875
5580.10 1807
5580.80 1854
5581.51 1792
5582.21 1761
5582.92 1814
5583.62 1775
5584.33 1789
5585.03 1702
5585.74 1769
5586.44 1757
5587.15 1735
5587.85 1724
5588.56 1716
5589.27 1685
5589.97 1760
5590.68 1764
5591.38 1745
5592.09 1729
5592.79 1833
5593.50 1771
5594.21 1845
5594.91 1844
5595.62 1783
5596.32 1773
5597.03 1721
5597.73 1734
5598.44 1747
5599.15 1747
5599.85 1704
5600.56 1784
5601.27 1643
5601.97 1611
5602.68 1648
5603.38 1673
5604.09 1643
5604.80 1685
5605.50 1588
5606.21 1665
5606.92 1661
5607.62 1569
5608.33 1596
5609.04 1598
5609.74 1591
5610.45 1648
5611.16 1595
5611.87 1586
5612.57 1605
5613.28 1658
5613.99 1653
5614.69 1777
5615.40 1723
5616.11 1731
5616.81 1663
5617.52 1742
5618.23 1672
5618.94 1707
5619.64 1668
5620.35 1554
5621.06 1576
5621.77 1656
5622.47 1577
5623.18 1594
5623.89 1571
5624.60 1596
5625.31 1607
5626.01 1540
5626.72 1608
5627.43 1608
5628.14 1579
5628.85 1611
5629.55 1597
5630.26 1581
5630.97 1678
5631.68 1754
5632.39 1745
5633.09 1779
5633.80 1782
5634.51 1767
5635.22 1697
5635.93 1706
5636.64 1763
5637.34 1774
5638.05 1779
5638.76 1750
5639.47 1696
5640.18 1675
5640.89 1633
5641.60 1634
5642.31 1651
5643.01 1683
5643.72 1651
5644.43 1624
5645.14 1625
5645.85 1634
5646.56 1647
5647.27 1654
5647.98 1647
5648.69 1652
5649.40 1592
5650.11 1687
5650.82 1705
5651.52 1671
5652.23 1675
5652.94 1660
5653.65 1635
5654.36 1650
5655.07 1807
5655.78 1690
5656.49 1679
5657.20 1776
5657.91 1748
5658.62 1794
5659.33 1905
5660.04 1880
5660.75 1961
5661.46 1893
5662.17 1844
5662.88 1910
5663.59 1808
5664.30 1794
5665.01 1801
5665.72 1682
5666.43 1755
5667.14 1764
5667.85 1764
5668.56 1793
5669.28 1782
5669.99 1777
5670.70 1746
5671.41 1890
5672.12 1831
5672.83 1834
5673.54 1806
5674.25 1804
5674.96 1783
5675.67 1653
5676.38 1696
5677.09 1675
5677.81 1655
5678.52 1764
5679.23 1704
5679.94 1631
5680.65 1712
5681.36 1717
5682.07 1730
5682.78 1733
5683.50 1743
5684.21 1795
5684.92 1767
5685.63 1764
5686.34 1767
5687.05 1742
5687.77 1703
5688.48 1731
5689.19 1746
5689.90 1788
5690.61 1696
5691.32 1828
5692.04 1821
5692.75 1821
5693.46 1780
5694.17 1788
5694.88 1709
5695.60 1693
5696.31 1836
5697.02 1755
5697.73 1791
5698.45 1747
5699.16 1702
5699.87 1685
5700.58 1731
5701.30 1708
5702.01 1691
5702.72 1717
5703.43 1719
5704.15 1741
5704.86 1725
5705.57 1737
5706.29 1787
5707.00 1739
5707.71 1757
5708.42 1797
5709.14 1699
5709.85 1719
5710.56 1738
5711.28 1787
5711.99 1749
5712.70 1786
5713.42 1806
5714.13 1815
5714.84 1704
5715.56 1785
5716.27 1795
5716.98 1761
5717.70 1816
5718.41 1874
5719.12 1793
5719.84 1892
5720.55 1916
5721.27 1919
5721.98 1890
5722.69 1855
5723.41 1881
5724.12 1956
5724.84 1954
5725.55 2006
5726.26 2140
5726.98 2184
5727.69 2346
5728.41 2583
5729.12 2675
5729.83 2668
5730.55 2717
5731.26 2677
5731.98 2646
5732.69 2506
5733.41 2447
5734.12 2364
5734.84 2268
5735.55 2295
5736.27 2120
5736.98 2137
5737.70 2122
5738.41 2089
5739.13 2076
5739.84 2105
5740.55 2103
5741.27 2056
5741.99 2154
5742.70 2135
5743.42 2172
5744.13 2202
5744.85 2164
5745.56 2170
5746.28 2280
5746.99 2245
5747.71 2236
5748.42 2318
5749.14 2361
5749.85 2336
5750.57 2241
5751.29 2296
5752.00 2341
5752.72 2414
5753.43 2495
5754.15 2479
5754.86 2584
5755.58 2660
5756.30 2654
5757.01 2663
5757.73 2632
5758.44 2733
5759.16 2658
5759.88 2731
5760.59 2706
5761.31 2729
5762.03 2781
5762.74 2895
5763.46 3067
5764.18 3175
5764.89 3516
5765.61 3681
5766.32 3763
5767.04 3715
5767.76 3793
5768.47 3537
5769.19 3376
5769.91 3282
5770.63 3069
5771.34 2984
5772.06 2882
5772.78 2724
5773.49 2691
5774.21 2733
5774.93 2712
5775.64 2706
5776.36 2731
5777.08 2759
5777.80 2706
5778.51 2824
5779.23 2930
5779.95 2909
5780.67 2934
5781.38 2925
5782.10 3025
5782.82 3043
5783.54 3138
5784.25 3097
5784.97 3103
5785.69 3191
5786.41 3131
5787.13 3077
5787.84 3133
5788.56 3165
5789.28 3300
5790.00 3343
5790.72 3474
5791.43 3485
5792.15 3429
5792.87 3563
5793.59 3806
5794.31 3977
5795.03 4102
5795.74 4213
5796.46 4335
5797.18 4409
5797.90 4447
5798.62 4684
5799.34 4810
5800.06 5357
5800.77 6108
5801.49 7419
5802.21 9057
5802.93 10926
5803.65 12476
5804.37 13847
5805.09 14281
5805.81 13448
5806.53 12161
5807.25 10699
5807.96 8978
5808.68 7414
5809.40 6217
5810.12 5762
5810.84 5404
5811.56 5144
5812.28 4936
5813.00 4866
5813.72 4851
5814.44 4933
5815.16 4812
5815.88 4840
5816.60 5043
5817.32 5371
5818.04 5213
5818.76 5137
5819.48 5228
5820.20 5294
5820.92 5025
5821.64 4793
5822.36 4747
5823.08 4774
5823.80 4801
5824.52 4645
5825.24 4392
5825.96 4324
5826.68 4112
5827.40 4007
5828.12 3853
5828.84 3669
5829.56 3589
5830.28 3456
5831.00 3345
5831.72 3370
5832.44 3220
5833.16 3266
5833.88 3277
5834.61 3129
5835.33 3127
5836.05 3092
5836.77 3074
5837.49 3054
5838.21 3056
5838.93 3046
5839.65 2950
5840.37 2970
5841.10 3075
5841.82 3096
5842.54 2965
5843.26 2895
5843.98 2951
5844.70 2887
5845.42 2842
5846.15 2822
5846.87 2814
5847.59 2825
5848.31 2701
5849.03 2714
5849.75 2745
5850.48 2645
5851.20 2634
5851.92 2575
5852.64 2630
5853.36 2688
5854.09 2612
5854.81 2519
5855.53 2694
5856.25 2670
5856.97 2630
5857.70 2651
5858.42 2592
5859.14 2530
5859.86 2570
5860.59 2521
5861.31 2481
5862.03 2506
5862.75 2487
5863.48 2440
5864.20 2441
5864.92 2409
5865.64 2432
5866.37 2366
5867.09 2329
5867.81 2361
5868.54 2263
5869.26 2312
5869.98 2247
5870.70 2331
5871.43 2326
5872.15 2344
5872.87 2348
5873.60 2321
5874.32 2330
5875.04 2312
5875.77 2381
5876.49 2344
5877.21 2311
5877.94 2339
5878.66 2369
5879.38 2381
5880.11 2274
5880.83 2276
5881.56 2325
5882.28 2283
5883.00 2295
5883.73 2222
5884.45 2199
5885.18 2226
5885.90 2206
5886.62 2165
5887.35 2186
5888.07 2259
5888.80 2221
5889.52 2271
5890.24 2189
5890.97 2204
5891.69 2214
5892.42 2147
5893.14 2218
5893.87 2191
5894.59 2178
5895.32 2154
5896.04 2153
5896.76 2168
5897.49 2069
5898.21 2131
5898.94 2112
5899.66 2222
5900.39 2127
5901.11 2188
5901.84 2119
5902.56 2160
5903.29 2185
5904.01 2197
5904.74 2191
5905.46 2125
5906.19 2090
5906.91 2218
5907.64 2108
5908.37 2137
5909.09 2134
5909.82 2177
5910.54 2159
5911.27 2121
5911.99 2088
5912.72 2098
5913.44 2123
5914.17 2071
5914.90 2151
5915.62 2213
5916.35 2195
5917.07 2256
5917.80 2166
5918.53 2105
5919.25 2265
5919.98 2229
5920.70 2201
5921.43 2272
5922.16 2343
5922.88 2278
5923.61 2189
5924.34 2194
5925.06 2301
5925.79 2306
5926.51 2286
5927.24 2310
5927.97 2279
5928.69 2278
5929.42 2310
5930.15 2300
5930.87 2355
5931.60 2392
5932.33 2424
5933.05 2534
5933.78 2473
5934.51 2463
5935.24 2617
5935.96 2733
5936.69 2817
5937.42 2897
5938.14 3011
5938.87 3088
5939.60 3081
5940.33 3093
5941.05 3126
5941.78 3150
5942.51 2979
5943.24 2877
5943.96 2768
5944.69 2742
5945.42 2813
5946.15 2711
5946.87 2820
5947.60 2770
5948.33 2770
5949.06 2836
5949.79 2799
5950.51 2846
5951.24 2814
5951.97 2936
5952.70 2941
5953.43 3037
5954.15 3037
5954.88 3104
5955.61 3174
5956.34 3124
5957.07 3198
5957.80 3140
5958.52 3218
5959.25 3245
5959.98 3226
5960.71 3212
5961.44 3257
5962.17 3249
5962.90 3341
5963.62 3300
5964.35 3236
5965.08 3304
5965.81 3482
5966.54 3487
5967.27 3540
5968.00 3669
5968.73 3878
5969.46 3925
5970.19 3875
5970.92 3978
5971.64 4078
5972.37 4033
5973.10 4068
5973.83 4133
5974.56 4178
5975.29 4120
5976.02 4065
5976.75 4039
5977.48 3991
5978.21 4002
5978.94 4045
5979.67 4052
5980.40 4186
5981.13 4362
5981.86 4499
5982.59 4473
5983.32 4498
5984.05 4507
5984.78 4508
5985.51 4655
5986.24 4715
5986.97 4621
5987.70 4689
5988.43 4626
5989.16 4627
5989.89 4601
5990.62 4586
5991.35 4658
5992.08 4621
5992.81 4617
5993.54 4713
5994.27 4644
5995.00 4718
5995.73 4776
5996.47 4925
5997.20 5084
5997.93 5188
5998.66 5207
5999.39 5162
6000.12 5197
6000.85 5245
6001.58 5286
6002.31 5174
6003.04 4948
6003.78 4924
6004.51 4912
6005.24 4813
6005.97 4712
6006.70 4656
6007.43 4679
6008.16 4859
6008.90 4854
6009.63 5218
6010.36 5733
6011.09 6456
6011.82 7378
6012.55 8515
6013.29 9960
6014.02 11084
6014.75 12173
6015.48 12928
6016.21 13287
6016.95 12848
6017.68 12053
6018.41 11185
6019.14 9930
6019.87 8839
6020.61 7791
6021.34 6711
6022.07 5884
6022.80 5265
6023.54 4716
6024.27 4429
6025.00 4259
6025.73 4009
6026.47 3865
6027.20 3691
6027.93 3575
6028.66 3485
6029.40 3405
6030.13 3337
6030.86 3260
6031.60 3326
6032.33 3220
6033.06 3144
6033.79 3192
6034.53 3006
6035.26 2984
6035.99 3062
6036.73 2998
6037.46 3003
6038.19 3048
6038.93 3024
6039.66 3009
6040.39 3114
6041.13 3216
6041.86 3262
6042.59 3233
6043.33 3305
6044.06 3420
6044.80 3325
6045.53 3334
6046.26 3451
6047.00 3400
6047.73 3472
6048.46 3405
6049.20 3561
6049.93 3617
6050.67 3706
6051.40 3864
6052.13 3930
6052.87 4036
6053.60 4160
6054.34 4325
6055.07 4284
6055.81 4218
6056.54 4128
6057.28 4122
6058.01 3976
6058.74 3893
6059.48 3823
6060.21 3751
6060.95 3581
6061.68 3740
6062.42 3746
6063.15 3653
6063.89 3547
6064.62 3518
6065.36 3518
6066.09 3509
6066.83 3413
6067.56 3310
6068.30 3370
6069.03 3444
6069.77 3402
6070.50 3365
6071.24 3338
6071.97 3406
6072.71 3351
6073.44 3286
6074.18 3226
6074.92 3211
6075.65 3191
6076.39 3197
6077.12 3095
6077.86 2953
6078.59 2966
6079.33 3039
6080.07 3000
6080.80 2914
6081.54 3012
6082.27 2917
6083.01 2903
6083.75 2874
6084.48 2801
6085.22 2744
6085.95 2712
6086.69 2659
6087.43 2763
6088.16 2792
6088.90 2722
6089.64 2805
6090.37 2769
6091.11 2766
6091.85 2688
6092.58 2830
6093.32 2857
6094.06 2742
6094.79 2698
6095.53 2713
6096.27 2731
6097.00 2665
6097.74 2585
6098.48 2569
6099.21 2522
6099.95 2477
6100.69 2514
6101.43 2546
6102.16 2481
6102.90 2474
6103.64 2511
6104.37 2471
6105.11 2498
6105.85 2504
6106.59 2530
6107.32 2545
6108.06 2497
6108.80 2536
6109.54 2504
6110.27 2512
6111.01 2575
6111.75 2505
6112.49 2504
6113.23 2611
6113.96 2609
6114.70 2579
6115.44 2642
6116.18 2643
6116.92 2610
6117.65 2606
6118.39 2547
6119.13 2540
6119.87 2567
6120.61 2659
6121.35 2517
6122.08 2609
6122.82 2690
6123.56 2628
6124.30 2725
6125.04 2685
6125.78 2661
6126.51 2585
6127.25 2655
6127.99 2772
6128.73 2732
6129.47 2677
6130.21 2710
6130.95 2672
6131.69 2693
6132.43 2649
6133.16 2633
6133.90 2730
6134.64 2797
6135.38 2791
6136.12 2801
6136.86 2781
6137.60 2835
6138.34 2844
6139.08 2899
6139.82 3003
6140.56 2939
6141.30 2964
6142.04 2876
6142.78 2946
6143.52 2936
6144.26 3026
6145.00 3019
6145.74 2969
6146.48 3005
6147.22 3001
6147.96 2940
6148.70 2974
6149.44 2936
6150.18 3033
6150.92 3004
6151.66 3047
6152.40 2994
6153.14 2975
6153.88 3129
6154.62 3159
6155.36 3125
6156.10 3014
6156.84 3127
6157.58 3182
6158.32 3112
6159.06 3159
6159.80 3218
6160.54 3242
6161.28 3223
6162.02 3391
6162.76 3418
6163.50 3559
6164.25 3687
6164.99 3807
6165.73 3941
6166.47 4187
6167.21 4378
6167.95 4469
6168.69 4548
6169.43 4573
6170.17 4587
6170.92 4643
6171.66 4473
6172.40 4415
6173.14 4488
6173.88 4385
6174.62 4267
6175.36 4271
6176.11 4189
6176.85 4166
6177.59 4037
6178.33 4028
6179.07 4073
6179.82 4109
6180.56 4148
6181.30 4237
6182.04 4271
6182.78 4268
6183.53 4179
6184.27 4252
6185.01 4275
6185.75 4429
6186.49 4414
6187.24 4482
6187.98 4513
6188.72 4560
6189.46 4506
6190.21 4576
6190.95 4719
6191.69 4813
6192.43 4962
6193.18 5247
6193.92 5328
6194.66 5432
6195.40 5374
6196.15 5390
6196.89 5351
6197.63 5341
6198.38 5422
6199.12 5391
6199.86 5223
6200.61 5204
6201.35 5236
6202.09 5282
6202.84 5422
6203.58 5476
6204.32 5667
6205.07 6151
6205.81 6701
6206.55 7740
6207.30 9234
6208.04 11195
6208.78 13583
6209.53 16100
6210.27 18359
6211.01 20203
6211.76 20540
6212.50 20073
6213.25 18768
6213.99 16844
6214.73 14723
6215.48 12558
6216.22 10657
6216.97 8805
6217.71 7455
6218.45 6658
6219.20 5830
6219.94 5251
6220.69 4749
6221.43 4484
6222.18 4123
6222.92 3995
6223.66 3872
6224.41 3769
6225.15 3762
6225.90 3715
6226.64 3661
6227.39 3610
6228.13 3545
6228.88 3418
6229.62 3238
6230.37 3091
6231.11 2947
6231.86 2915
6232.60 2873
6233.35 2903
6234.09 2944
6234.84 2926
6235.58 2991
6236.33 2979
6237.07 3077
6237.82 3065
6238.56 3069
6239.31 3142
6240.05 3145
6240.80 3141
6241.55 3210
6242.29 3226
6243.04 3207
6243.78 3267
6244.53 3327
6245.27 3483
6246.02 3596
6246.77 3716
6247.51 3928
6248.26 4130
6249.00 4126
6249.75 4261
6250.50 4337
6251.24 4312
6251.99 4375
6252.73 4227
6253.48 4275
6254.23 4010
6254.97 3890
6255.72 3863
6256.47 3827
6257.21 3731
6257.96 3675
6258.71 3639
6259.45 3600
6260.20 3650
6260.95 3663
6261.69 3618
6262.44 3520
6263.19 3544
6263.93 3520
6264.68 3528
6265.43 3521
6266.17 3499
6266.92 3434
6267.67 3433
6268.42 3399
6269.16 3496
6269.91 3468
6270.66 3557
6271.41 3547
6272.15 3577
6272.90 3555
6273.65 3708
6274.39 3793
6275.14 3883
6275.89 3959
6276.64 4172
6277.39 4296
6278.13 4481
6278.88 4541
6279.63 4652
6280.38 4601
6281.12 4463
6281.87 4294
6282.62 4038
6283.37 3702
6284.12 3612
6284.87 3532
6285.61 3386
6286.36 3303
6287.11 3256
6287.86 3328
6288.61 3451
6289.35 3546
6290.10 3510
6290.85 3666
6291.60 3775
6292.35 3750
6293.10 3795
6293.85 3851
6294.60 3637
6295.34 3607
6296.09 3497
6296.84 3315
6297.59 3174
6298.34 3006
6299.09 2883
6299.84 2809
6300.59 2836
6301.34 2755
6302.08 2844
6302.83 2816
6303.58 2786
6304.33 2804
6305.08 2783
6305.83 2687
6306.58 2714
6307.33 2758
6308.08 2732
6308.83 2641
6309.58 2694
6310.33 2683
6311.08 2695
6311.83 2740
6312.58 2654
6313.33 2597
6314.08 2656
6314.83 2658
6315.58 2662
6316.33 2738
6317.08 2827
6317.83 3018
6318.58 3014
6319.33 3063
6320.08 3016
6320.83 2848
6321.58 2800
6322.33 2778
6323.08 2612
6323.83 2623
6324.58 2599
6325.33 2485
6326.08 2465
6326.83 2443
6327.58 2362
6328.33 2373
6329.08 2462
6329.84 2495
6330.59 2400
6331.34 2386
6332.09 2510
6332.84 2473
6333.59 2351
6334.34 2325
6335.09 2370
6335.84 2358
6336.60 2287
6337.35 2364
6338.10 2396
6338.85 2356
6339.60 2398
6340.35 2325
6341.10 2253
6341.85 2309
6342.61 2336
6343.36 2324
6344.11 2272
6344.86 2344
6345.61 2263
6346.37 2224
6347.12 2258
6347.87 2249
6348.62 2259
6349.37 2214
6350.12 2271
6350.88 2312
6351.63 2341
6352.38 2348
6353.13 2348
6353.89 2416
6354.64 2557
6355.39 2483
6356.14 2521
6356.90 2550
6357.65 2502
6358.40 2430
6359.15 2476
6359.91 2378
6360.66 2318
6361.41 2278
6362.16 2238
6362.92 2169
6363.67 2273
6364.42 2183
6365.17 2198
6365.93 2111
6366.68 2130
6367.43 2159
6368.19 2140
6368.94 2208
6369.69 2135
6370.45 2093
6371.20 2141
6371.95 2135
6372.71 2186
6373.46 2163
6374.21 2033
6374.97 2178
6375.72 2144
6376.47 2078
6377.23 2121
6377.98 2152
6378.73 2100
6379.49 2087
6380.24 2105
6381.00 2072
6381.75 2141
6382.50 2068
6383.26 2132
6384.01 2143
6384.77 2114
6385.52 2081
6386.27 2050
6387.03 2057
6387.78 1969
6388.54 1928
6389.29 1991
6390.05 1995
6390.80 2006
6391.55 1969
6392.31 1998
6393.06 2053
6393.82 2005
6394.57 1979
6395.33 2087
6396.08 2104
6396.84 2025
6397.59 2016
6398.35 2021
6399.10 1926
6399.86 1975
6400.61 1985
6401.37 1954
6402.12 1942
6402.88 1942
6403.63 1875
6404.39 1907
6405.14 1894
6405.90 1897
6406.65 1971
6407.41 2008
6408.16 1923
6408.92 1966
6409.68 1982
6410.43 1926
6411.19 1996
6411.94 2065
6412.70 2100
6413.45 2009
6414.21 2040
6414.97 2046
6415.72 2068
6416.48 2042
6417.23 2016
6417.99 2000
6418.75 2041
6419.50 2127
6420.26 2096
6421.01 2083
6421.77 2082
6422.53 1999
6423.28 2022
6424.04 2012
6424.80 2100
6425.55 2119
6426.31 2075
6427.07 2075
6427.82 2048
6428.58 2057
6429.34 2024
6430.09 2096
6430.85 2123
6431.61 2095
6432.36 2063
6433.12 2191
6433.88 2199
6434.63 2246
6435.39 2146
6436.15 2227
6436.91 2235
6437.66 2374
6438.42 2303
6439.18 2302
6439.93 2356
6440.69 2365
6441.45 2371
6442.21 2338
6442.96 2315
6443.72 2294
6444.48 2286
6445.24 2308
6445.99 2267
6446.75 2198
6447.51 2232
6448.27 2284
6449.03 2266
6449.78 2251
6450.54 2226
6451.30 2237
6452.06 2231
6452.82 2266
6453.57 2211
6454.33 2272
6455.09 2377
6455.85 2340
6456.61 2315
6457.37 2302
6458.12 2356
6458.88 2402
6459.64 2400
6460.40 2388
6461.16 2338
6461.92 2428
6462.67 2482
6463.43 2593
6464.19 2531
6464.95 2530
6465.71 2625
6466.47 2620
6467.23 2501
6467.99 2494
6468.75 2570
6469.50 2649
6470.26 2634
6471.02 2621
6471.78 2626
6472.54 2646
6473.30 2681
6474.06 2687
6474.82 2761
6475.58 2765
6476.34 2802
6477.10 2824
6477.86 2786
6478.62 2837
6479.38 2790
6480.14 2816
6480.90 2871
6481.66 2896
6482.42 2972
6483.18 3092
6483.94 3058
6484.70 3100
6485.46 3164
6486.22 3111
6486.98 3217
6487.74 3287
6488.50 3309
6489.26 3267
6490.02 3337
6490.78 3360
6491.54 3442
6492.30 3494
6493.06 3624
6493.82 3688
6494.58 3806
6495.34 3871
6496.10 3916
6496.86 4025
6497.62 4029
6498.38 4062
6499.14 4003
6499.90 4071
6500.66 4063
6501.43 4060
6502.19 4014
6502.95 4036
6503.71 4025
6504.47 4111
6505.23 4073
6505.99 4151
6506.75 4257
6507.52 4391
6508.28 4468
6509.04 4491
6509.80 4621
6510.56 5031
6511.32 5357
6512.08 5553
6512.85 6031
6513.61 6500
6514.37 6656
6515.13 6806
6515.89 7037
6516.65 6887
6517.42 6416
6518.18 6123
6518.94 5975
6519.70 5844
6520.46 5660
6521.23 5485
6521.99 5462
6522.75 5513
6523.51 5520
6524.27 5524
6525.04 5715
6525.80 5922
6526.56 6193
6527.32 6746
6528.09 7121
6528.85 7608
6529.61 8040
6530.37 8214
6531.14 8126
6531.90 8034
6532.66 7657
6533.43 7686
6534.19 7866
6534.95 8336
6535.71 9199
6536.48 10237
6537.24 11472
6538.00 12640
6538.77 13120
6539.53 12779
6540.29 12253
6541.06 11380
6541.82 10318
6542.58 8937
6543.35 8015
6544.11 7080
6544.87 6478
6545.64 5744
6546.40 5107
6547.16 4874
6547.93 4673
6548.69 4471
6549.45 4377
6550.22 4348
6550.98 4283
6551.75 4179
6552.51 4198
6553.27 4192
6554.04 4168
6554.80 4101
6555.57 4145
6556.33 4103
6557.09 4058
6557.86 3971
6558.62 3936
6559.39 3945
6560.15 3881
6560.92 3945
6561.68 4098
6562.45 4209
6563.21 4136
6563.97 4261
6564.74 4373
6565.50 4404
6566.27 4501
6567.03 4499
6567.80 4556
6568.56 4588
6569.33 4582
6570.09 4668
6570.86 4713
6571.62 4727
6572.39 4711
6573.15 4720
6573.92 4876
6574.68 5178
6575.45 5321
6576.21 5452
6576.98 5546
6577.74 5622
6578.51 5604
6579.28 5534
6580.04 5458
6580.81 5309
6581.57 5165
6582.34 5132
6583.10 4914
6583.87 4926
6584.64 5010
6585.40 4892
6586.17 4827
6586.93 4790
6587.70 4917
6588.47 4886
6589.23 4878
6590.00 4930
6590.76 5091
6591.53 5358
6592.30 5572
6593.06 5775
6593.83 6237
6594.59 6617
6595.36 7038
6596.13 7587
6596.89 8031
6597.66 8008
6598.43 7735
6599.19 7609
6599.96 7321
6600.73 6902
6601.49 6451
6602.26 5869
6603.03 5697
6603.79 5389
6604.56 5251
6605.33 5025
6606.10 4933
6606.86 4860
6607.63 4583
6608.40 4501
6609.16 4683
6609.93 4610
6610.70 4663
6611.47 4770
6612.23 4841
6613.00 4880
6613.77 4865
6614.54 4805
6615.30 4800
6616.07 4715
6616.84 4649
6617.61 4743
6618.37 4646
6619.14 4695
6619.91 4674
6620.68 4693
6621.45 4813
6622.21 4829
6622.98 4774
6623.75 4765
6624.52 4596
6625.29 4783
6626.05 4596
6626.82 4596
6627.59 4690
6628.36 4751
6629.13 4689
6629.90 4788
6630.66 4909
6631.43 5237
6632.20 5457
6632.97 6021
6633.74 6963
6634.51 7930
6635.28 8999
6636.05 10025
6636.81 10789
6637.58 11080
6638.35 10828
6639.12 10233
6639.89 9521
6640.66 8469
6641.43 7691
6642.20 6650
6642.97 5851
6643.74 5247
6644.50 4840
6645.27 4433
6646.04 4176
6646.81 4134
6647.58 3966
6648.35 3841
6649.12 3689
6649.89 3689
6650.66 3595
6651.43 3563
6652.20 3512
6652.97 3555
6653.74 3501
6654.51 3382
6655.28 3380
6656.05 3313
6656.82 3297
6657.59 3132
6658.36 3238
6659.13 3202
6659.90 3218
6660.67 3231
6661.44 3243
6662.21 3195
6662.98 3217
6663.75 3236
6664.52 3251
6665.29 3212
6666.06 3212
6666.83 3190
6667.60 3296
6668.37 3258
6669.14 3255
6669.92 3342
6670.69 3321
6671.46 3380
6672.23 3448
6673.00 3433
6673.77 3666
6674.54 3780
6675.31 3728
6676.08 3812
6676.85 3739
6677.63 3681
6678.40 3593
6679.17 3493
6679.94 3435
6680.71 3481
6681.48 3540
6682.25 3486
6683.03 3308
6683.80 3316
6684.57 3613
6685.34 3632
6686.11 3737
6686.88 3810
6687.66 3804
6688.43 3884
6689.20 3802
6689.97 3785
6690.74 3699
6691.51 3617
6692.29 3423
6693.06 3425
6693.83 3366
6694.60 3314
6695.38 3196
6696.15 3156
6696.92 3069
6697.69 3059
6698.46 3100
6699.24 3005
6700.01 2994
6700.78 3059
6701.55 2944
6702.33 2971
6703.10 3036
6703.87 2915
6704.65 2939
6705.42 2898
6706.19 2886
6706.96 2874
6707.74 2876
6708.51 2845
6709.28 2879
6710.06 2772
6710.83 2792
6711.60 2769
6712.38 2773
6713.15 2803
6713.92 2756
6714.69 2821
6715.47 2851
6716.24 2793
6717.02 2699
6717.79 2695
6718.56 2567
6719.34 2665
6720.11 2552
6720.88 2596
6721.66 2566
6722.43 2580
6723.20 2469
6723.98 2461
6724.75 2434
6725.53 2573
6726.30 2589
6727.07 2449
6727.85 2473
6728.62 2440
6729.40 2382
6730.17 2324
6730.95 2307
6731.72 2302
6732.49 2401
6733.27 2348
6734.04 2419
6734.82 2325
6735.59 2264
6736.37 2329
6737.14 2381
6737.92 2439
6738.69 2387
6739.46 2326
6740.24 2337
6741.01 2419
6741.79 2428
6742.56 2357
6743.34 2413
6744.11 2356
6744.89 2380
6745.66 2361
6746.44 2306
6747.21 2368
6747.99 2418
6748.77 2401
6749.54 2424
6750.32 2440
6751.09 2522
6751.87 2589
6752.64 2618
6753.42 2661
6754.19 2591
6754.97 2572
6755.75 2656
6756.52 2596
6757.30 2515
6758.07 2472
6758.85 2425
6759.62 2324
6760.40 2294
6761.18 2212
6761.95 2268
6762.73 2287
6763.50 2284
6764.28 2205
6765.06 2215
6765.83 2274
6766.61 2283
6767.39 2237
6768.16 2346
6768.94 2234
6769.72 2190
6770.49 2198
6771.27 2241
6772.04 2232
6772.82 2192
6773.60 2148
6774.37 2143
6775.15 2162
6775.93 2164
6776.71 2275
6777.48 2265
6778.26 2168
6779.04 2170
6779.81 2202
6780.59 2197
6781.37 2214
6782.14 2267
6782.92 2241
6783.70 2209
6784.48 2180
6785.25 2284
6786.03 2308
6786.81 2234
6787.59 2252
6788.36 2218
6789.14 2130
6789.92 2136
6790.70 2083
6791.47 2124
6792.25 2181
6793.03 2065
6793.81 2013
6794.59 2009
6795.36 2080
6796.14 2119
6796.92 2049
6797.70 2008
6798.48 2043
6799.25 1975
6800.03 2073
6800.81 2069
6801.59 2085
6802.37 1994
6803.15 2080
6803.92 2081
6804.70 2113
6805.48 2046
6806.26 2042
6807.04 2094
6807.82 2068
6808.60 2046
6809.38 2086
6810.15 2050
6810.93 2066
6811.71 2013
6812.49 1972
6813.27 1964
6814.05 1911
6814.83 2040
6815.61 2077
6816.39 1959
6817.17 1995
6817.94 2035
6818.72 2098
6819.50 2193
6820.28 2196
6821.06 2258
6821.84 2289
6822.62 2240
6823.40 2196
6824.18 2138
6824.96 2122
6825.74 2136
6826.52 2171
6827.30 2153
6828.08 2128
6828.86 2034
6829.64 2044
6830.42 2096
6831.20 2065
6831.98 2025
6832.76 2031
6833.54 2133
6834.32 2050
6835.10 2036
6835.88 2005
6836.66 2056
6837.44 2000
6838.22 2009
6839.00 2009
6839.78 1964
6840.56 1961
6841.34 1975
6842.12 2009
6842.90 2020
6843.68 2023
6844.47 1989
6845.25 1971
6846.03 2018
6846.81 2115
6847.59 2166
6848.37 2162
6849.15 2341
6849.93 2553
6850.71 2911
6851.49 3287
6852.28 3675
6853.06 3937
6853.84 4051
6854.62 3956
6855.40 3740
6856.18 3480
6856.96 3321
6857.75 3206
6858.53 2989
6859.31 2808
6860.09 2709
6860.87 2639
6861.65 2569
6862.44 2453
6863.22 2445
6864.00 2481
6864.78 2432
6865.56 2296
6866.35 2348
6867.13 2296
6867.91 2269
6868.69 2263
6869.47 2202
6870.26 2167
6871.04 2079
6871.82 2055
6872.60 1963
6873.39 2048
6874.17 2009
6874.95 2112
6875.73 2076
6876.52 2057
6877.30 2025
6878.08 2052
6878.86 2011
6879.65 2046
6880.43 2099
6881.21 2068
6881.99 2036
6882.78 2183
6883.56 2148
6884.34 2153
6885.13 2094
6885.91 2115
6886.69 2169
6887.48 2196
6888.26 2184
6889.04 2239
6889.83 2331
6890.61 2386
6891.39 2401
6892.18 2365
6892.96 2409
6893.74 2338
6894.53 2277
6895.31 2308
6896.09 2292
6896.88 2282
6897.66 2249
6898.45 2297
6899.23 2330
6900.01 2321
6900.80 2342
6901.58 2333
6902.37 2339
6903.15 2325
6903.93 2333
6904.72 2358
6905.50 2309
6906.29 2320
6907.07 2300
6907.86 2317
6908.64 2286
6909.42 2247
6910.21 2268
6910.99 2289
6911.78 2275
6912.56 2223
6913.35 2255
6914.13 2239
6914.92 2224
6915.70 2248
6916.49 2340
6917.27 2338
6918.06 2311
6918.84 2277
6919.63 2257
6920.41 2309
6921.20 2260
6921.98 2312
6922.77 2353
6923.55 2325
6924.34 2349
6925.12 2319
6925.91 2327
6926.69 2392
6927.48 2408
6928.27 2394
6929.05 2432
6929.84 2482
6930.62 2464
6931.41 2443
6932.19 2441
6932.98 2445
6933.77 2464
6934.55 2498
6935.34 2562
6936.12 2498
6936.91 2461
6937.69 2507
6938.48 2545
6939.27 2559
6940.05 2664
6940.84 2693
6941.63 2826
6942.41 2814
6943.20 2905
6943.99 2970
6944.77 3105
6945.56 3050
6946.34 3172
6947.13 3114
6947.92 3189
6948.70 3097
6949.49 3139
6950.28 3163
6951.07 3132
6951.85 3101
6952.64 3015
6953.43 2973
6954.21 3041
6955.00 3070
6955.79 3183
6956.57 3279
6957.36 3311
6958.15 3290
6958.94 3314
6959.72 3459
6960.51 3582
6961.30 3490
6962.09 3576
6962.87 3421
6963.66 3445
6964.45 3456
6965.24 3492
6966.02 3481
6966.81 3532
6967.60 3597
6968.39 3619
6969.17 3667
6969.96 3804
6970.75 3960
6971.54 3955
6972.33 4020
6973.11 4026
6973.90 4059
6974.69 4089
6975.48 4122
6976.27 4131
6977.06 4206
6977.84 4283
6978.63 4432
6979.42 4579
6980.21 4746
6981.00 4873
6981.79 5160
6982.57 5417
6983.36 5830
6984.15 6628
6984.94 7286
6985.73 8111
6986.52 8782
6987.31 9721
6988.10 10188
6988.89 10158
6989.67 10001
6990.46 9515
6991.25 8741
6992.04 7808
6992.83 6984
6993.62 6360
6994.41 5863
6995.20 5524
6995.99 5275
6996.78 5313
6997.57 5449
6998.36 5821
6999.15 6422
6999.94 7121
7000.72 7933
7001.51 8453
7002.30 8743
7003.09 8786
7003.88 8447
7004.67 7904
7005.46 7065
7006.25 6492
7007.04 5704
7007.83 5122
7008.62 4532
7009.41 4070
7010.20 3746
7010.99 3491
7011.78 3286
7012.57 3225
7013.37 3278
7014.16 3116
7014.95 3093
7015.74 3104
7016.53 3071
7017.32 3139
7018.11 3072
7018.90 2947
7019.69 2908
7020.48 2932
7021.27 2882
7022.06 2881
7022.85 2880
7023.64 2930
7024.43 2895
7025.23 2993
7026.02 3099
7026.81 3159
7027.60 3124
7028.39 3148
7029.18 3088
7029.97 3155
7030.76 2961
7031.56 2927
7032.35 2907
7033.14 2836
7033.93 2762
7034.72 2733
7035.51 2816
7036.30 2864
7037.10 2861
7037.89 2931
7038.68 2923
7039.47 2868
7040.26 2921
7041.06 3033
7041.85 2988
7042.64 2949
7043.43 3011
7044.22 2965
7045.02 2873
7045.81 2856
7046.60 2901
7047.39 2921
7048.18 2897
7048.98 2888
7049.77 2741
7050.56 2826
7051.35 2933
7052.15 3000
7052.94 3052
7053.73 2998
7054.52 3033
7055.32 2961
7056.11 2902
7056.90 2829
7057.70 2784
7058.49 2728
7059.28 2676
7060.07 2757
7060.87 2696
7061.66 2666
7062.45 2672
7063.25 2677
7064.04 2691
7064.83 2729
7065.63 2775
7066.42 2734
7067.21 2667
7068.01 2587
7068.80 2626
7069.59 2634
7070.39 2635
7071.18 2611
7071.97 2598
7072.77 2604
7073.56 2541
7074.36 2465
7075.15 2527
7075.94 2527
7076.74 2523
7077.53 2442
7078.33 2482
7079.12 2461
7079.91 2480
7080.71 2454
7081.50 2414
7082.30 2348
7083.09 2359
7083.88 2369
7084.68 2399
7085.47 2394
7086.27 2332
7087.06 2365
7087.86 2392
7088.65 2381
7089.45 2422
7090.24 2489
7091.04 2573
7091.83 2699
7092.62 2823
7093.42 2992
7094.21 3069
7095.01 3171
7095.80 3092
7096.60 3031
7097.39 2904
7098.19 2759
7098.98 2673
7099.78 2534
7100.58 2394
7101.37 2377
7102.17 2262
7102.96 2259
7103.76 2334
7104.55 2300
7105.35 2263
7106.14 2221
7106.94 2261
7107.73 2175
7108.53 2091
7109.33 2106
7110.12 2076
7110.92 2048
7111.71 2023
7112.51 1996
7113.31 1939
7114.10 1922
7114.90 1934
7115.69 1841
7116.49 1914
7117.29 1928
7118.08 1873
7118.88 1956
7119.67 1888
7120.47 1880
7121.27 1952
7122.06 1907
7122.86 1925
7123.66 1930
7124.45 1909
7125.25 1844
7126.05 1862
7126.84 1840
7127.64 1831
7128.44 1807
7129.23 1835
7130.03 1837
7130.83 1831
7131.62 1885
7132.42 1933
7133.22 1939
7134.02 1938
7134.81 1917
7135.61 1880
7136.41 1935
7137.21 1818
7138.00 1820
7138.80 1800
7139.60 1760
7140.39 1827
7141.19 1825
7141.99 1800
7142.79 1824
7143.59 1786
7144.38 1807
7145.18 1816
7145.98 1824
7146.78 1887
7147.57 1928
7148.37 1872
7149.17 1937
7149.97 1901
7150.77 1872
7151.56 1838
7152.36 1789
7153.16 1854
7153.96 1819
7154.76 1792
7155.56 1794
7156.35 1826
7157.15 1845
7157.95 1836
7158.75 1727
7159.55 1768
7160.35 1752
7161.14 1770
7161.94 1786
7162.74 1745
7163.54 1757
7164.34 1682
7165.14 1651
7165.94 1714
7166.74 1632
7167.54 1700
7168.33 1645
7169.13 1661
7169.93 1733
7170.73 1807
7171.53 1757
7172.33 1808
7173.13 1744
7173.93 1739
7174.73 1695
7175.53 1702
7176.33 1679
7177.13 1684
7177.93 1648
7178.73 1657
7179.53 1647
7180.33 1680
7181.13 1683
7181.92 1689
7182.72 1738
7183.52 1780
7184.32 1809
7185.12 1855
7185.92 1858
7186.72 1808
7187.52 1828
7188.32 1790
7189.13 1789
7189.93 1693
7190.73 1667
7191.53 1637
7192.33 1681
7193.13 1663
7193.93 1557
7194.73 1558
7195.53 1535
7196.33 1525
7197.13 1599
7197.93 1626
7198.73 1565
7199.53 1502
7200.33 1557
7201.13 1548
7201.93 1517
7202.74 1589
7203.54 1618
7204.34 1568
7205.14 1520
7205.94 1514
7206.74 1541
7207.54 1574
7208.34 1579
7209.14 1523
7209.95 1466
7210.75 1574
7211.55 1556
7212.35 1592
7213.15 1545
7213.95 1612
7214.75 1552
7215.56 1508
7216.36 1562
7217.16 1464
7217.96 1464
7218.76 1520
7219.57 1555
7220.37 1477
7221.17 1573
7221.97 1475
7222.77 1526
7223.58 1514
7224.38 1548
7225.18 1557
7225.98 1527
7226.78 1537
7227.59 1548
7228.39 1560
7229.19 1562
7229.99 1594
7230.80 1623
7231.60 1553
7232.40 1569
7233.20 1623
7234.01 1586
7234.81 1591
7235.61 1562
7236.42 1622
7237.22 1595
7238.02 1532
7238.82 1571
7239.63 1616
7240.43 1572
7241.23 1626
7242.04 1684
7242.84 1655
7243.64 1643
7244.45 1695
7245.25 1679
7246.05 1712
7246.86 1783
7247.66 1813
7248.46 1769
7249.27 1709
7250.07 1761
7250.87 1773
7251.68 1753
7252.48 1684
7253.29 1780
7254.09 1823
7254.89 1787
7255.70 1783
7256.50 1808
7257.30 1884
7258.11 1840
7258.91 1924
7259.72 1927
7260.52 1973
7261.33 1958
7262.13 1998
7262.93 1978
7263.74 1986
7264.54 2048
7265.35 2074
7266.15 2120
7266.96 2102
7267.76 2063
7268.57 2152
7269.37 2131
7270.17 2231
7270.98 2185
7271.78 2243
7272.59 2208
7273.39 2135
7274.20 2121
7275.00 2179
7275.81 2312
7276.61 2266
7277.42 2314
7278.22 2219
7279.03 2320
7279.83 2285
7280.64 2450
7281.44 2543
7282.25 2627
7283.06 2824
7283.86 3142
7284.67 3430
7285.47 3763
7286.28 4080
7287.08 4154
7287.89 4202
7288.69 4152
7289.50 3901
7290.31 3730
7291.11 3526
7291.92 3234
7292.72 3126
7293.53 2988
7294.34 2826
7295.14 2775
7295.95 2664
7296.75 2569
7297.56 2614
7298.37 2477
7299.17 2461
7299.98 2430
7300.79 2450
7301.59 2473
7302.40 2538
7303.21 2543
7304.01 2611
7304.82 2603
7305.63 2631
7306.43 2704
7307.24 2751
7308.05 2821
7308.85 2913
7309.66 2847
7310.47 2889
7311.27 3023
7312.08 3177
7312.89 3248
7313.69 3330
7314.50 3307
7315.31 3282
7316.12 3192
7316.92 3277
7317.73 3295
7318.54 3306
7319.35 3425
7320.15 3577
7320.96 3834
7321.77 4076
7322.58 4286
7323.38 4497
7324.19 4514
7325.00 4296
7325.81 4315
7326.61 4021
7327.42 3860
7328.23 3660
7329.04 3376
7329.85 3283
7330.65 3251
7331.46 3088
7332.27 3003
7333.08 3067
7333.89 3097
7334.69 3153
7335.50 3439
7336.31 3754
7337.12 3826
7337.93 3957
7338.74 3920
7339.54 3876
7340.35 3682
7341.16 3632
7341.97 3489
7342.78 3169
7343.59 3048
7344.40 2923
7345.21 2832
7346.01 2663
7346.82 2653
7347.63 2595
7348.44 2622
7349.25 2659
7350.06 2595
7350.87 2536
7351.68 2537
7352.49 2580
7353.30 2522
7354.11 2553
7354.92 2478
7355.72 2495
7356.53 2427
7357.34 2462
7358.15 2430
7358.96 2390
7359.77 2465
7360.58 2547
7361.39 2449
7362.20 2490
7363.01 2594
7363.82 2662
7364.63 2712
7365.44 2604
7366.25 2624
7367.06 2664
7367.87 2689
7368.68 2648
7369.49 2627
7370.30 2687
7371.11 2675
7371.92 2703
7372.73 2737
7373.54 2621
7374.35 2642
7375.16 2759
7375.97 2817
7376.79 2772
7377.60 2830
7378.41 2913
7379.22 2936
7380.03 3087
7380.84 3184
7381.65 3450
7382.46 3556
7383.27 3699
7384.08 3893
7384.89 3820
7385.70 3671
7386.52 3582
7387.33 3357
7388.14 3238
7388.95 3063
7389.76 2942
7390.57 2826
7391.38 2704
7392.19 2576
7393.01 2562
7393.82 2502
7394.63 2498
7395.44 2496
7396.25 2405
7397.06 2404
7397.88 2467
7398.69 2474
7399.50 2581
7400.31 2723
7401.12 2879
7401.94 3016
7402.75 3141
7403.56 3277
7404.37 3161
7405.18 3090
7406.00 3093
7406.81 3072
7407.62 2913
7408.43 2797
7409.25 2804
7410.06 2664
7410.87 2663
7411.68 2600
7412.49 2553
7413.31 2416
7414.12 2361
7414.93 2271
7415.75 2209
7416.56 2131
7417.37 2132
7418.18 2083
7419.00 2032
7419.81 1991
7420.62 2030
7421.44 1992
7422.25 1951
7423.06 1933
7423.88 1834
7424.69 1898
7425.50 1852
7426.31 1821
7427.13 1846
7427.94 1787
7428.76 1815
7429.57 1816
7430.38 1825
7431.20 1756
7432.01 1758
7432.82 1829
7433.64 1820
7434.45 1743
7435.26 1787
7436.08 1759
7436.89 1818
7437.71 1743
7438.52 1823
7439.33 1913
7440.15 1868
7440.96 1841
7441.78 1881
7442.59 1956
7443.40 1862
7444.22 1854
7445.03 1823
7445.85 1827
7446.66 1851
7447.48 1856
7448.29 1873
7449.11 1912
7449.92 1880
7450.73 1821
7451.55 1900
7452.36 1847
7453.18 1854
7453.99 1796
7454.81 1785
7455.62 1768
7456.44 1796
7457.25 1785
7458.07 1782
7458.88 1747
7459.70 1794
7460.51 1784
7461.33 1744
7462.14 1719
7462.96 1676
7463.77 1659
7464.59 1725
7465.41 1702
7466.22 1708
7467.04 1732
7467.85 1715
7468.67 1740
7469.48 1716
7470.30 1797
7471.11 1796
7471.93 1808
7472.75 1768
7473.56 1774
7474.38 1766
7475.19 1719
7476.01 1707
7476.83 1729
7477.64 1686
7478.46 1667
7479.27 1625
7480.09 1608
7480.91 1651
7481.72 1641
7482.54 1603
7483.36 1604
7484.17 1612
7484.99 1563
7485.81 1601
7486.62 1576
7487.44 1560
7488.26 1593
7489.07 1569
7489.89 1615
7490.71 1570
7491.52 1617
7492.34 1606
7493.16 1528
7493.97 1571
7494.79 1550
7495.61 1526
7496.43 1572
7497.24 1556
7498.06 1562
7498.88 1514
7499.69 1518
7500.51 1538
7501.33 1540
7502.15 1467
7502.96 1529
7503.78 1503
7504.60 1552
7505.42 1487
7506.23 1470
7507.05 1458
7507.87 1479
7508.69 1505
7509.51 1476
7510.32 1497
7511.14 1487
7511.96 1477
7512.78 1459
7513.60 1473
7514.41 1443
7515.23 1521
7516.05 1458
7516.87 1455
7517.69 1439
7518.50 1421
7519.32 1463
7520.14 1464
7520.96 1470
7521.78 1463
7522.60 1476
7523.42 1381
7524.23 1437
7525.05 1471
7525.87 1462
7526.69 1492
7527.51 1450
7528.33 1427
7529.15 1536
7529.97 1472
7530.78 1463
7531.60 1484
7532.42 1499
7533.24 1528
7534.06 1460
7534.88 1438
7535.70 1503
7536.52 1521
7537.34 1423
7538.16 1415
7538.98 1498
7539.80 1522
7540.62 1486
7541.44 1516
7542.26 1496
7543.08 1525
7543.89 1509
7544.71 1540
7545.53 1559
7546.35 1597
7547.17 1546
7547.99 1589
7548.81 1587
7549.63 1630
7550.45 1540
7551.27 1505
7552.09 1494
7552.91 1511
7553.73 1451
7554.56 1498
7555.38 1540
7556.20 1523
7557.02 1537
7557.84 1503
7558.66 1545
7559.48 1583
7560.30 1664
7561.12 1656
7561.94 1673
7562.76 1673
7563.58 1629
7564.40 1609
7565.22 1562
7566.04 1599
7566.86 1548
7567.69 1570
7568.51 1526
7569.33 1532
7570.15 1508
7570.97 1471
7571.79 1548
7572.61 1486
7573.43 1532
7574.26 1583
7575.08 1543
7575.90 1528
7576.72 1498
7577.54 1493
7578.36 1464
7579.18 1504
7580.01 1501
7580.83 1446
7581.65 1416
7582.47 1452
7583.29 1453
7584.12 1486
7584.94 1496
7585.76 1477
7586.58 1548
7587.40 1570
7588.23 1583
7589.05 1545
7589.87 1596
7590.69 1612
7591.51 1582
7592.34 1601
7593.16 1569
7593.98 1548
7594.80 1558
7595.63 1592
7596.45 1584
7597.27 1539
7598.09 1514
7598.92 1566
7599.74 1578
7600.56 1584
7601.39 1604
7602.21 1605
7603.03 1678
7603.85 1732
7604.68 1775
7605.50 1826
7606.32 1868
7607.15 1894
7607.97 1907
7608.79 1887
7609.62 1805
7610.44 1850
7611.26 1795
7612.09 1755
7612.91 1729
7613.73 1660
7614.56 1649
7615.38 1678
7616.20 1690
7617.03 1593
7617.85 1635
7618.68 1612
7619.50 1701
7620.32 1684
7621.15 1673
7621.97 1617
7622.79 1608
7623.62 1602
7624.44 1608
7625.27 1590
7626.09 1641
7626.92 1619
7627.74 1612
7628.56 1628
7629.39 1678
7630.21 1689
7631.04 1830
7631.86 1901
7632.69 2015
7633.51 2117
7634.34 2095
7635.16 2020
7635.98 2031
7636.81 2025
7637.63 1938
7638.46 1866
7639.28 1707
7640.11 1645
7640.93 1568
7641.76 1486
7642.58 1527
7643.41 1501
7644.23 1486
7645.06 1446
7645.88 1448
7646.71 1438
7647.54 1419
7648.36 1406
7649.19 1436
7650.01 1384
7650.84 1375
7651.66 1384
7652.49 1381
7653.31 1378
7654.14 1441
7654.97 1366
7655.79 1364
7656.62 1353
7657.44 1336
7658.27 1389
7659.09 1418
7659.92 1418
7660.75 1432
7661.57 1420
7662.40 1375
7663.22 1387
7664.05 1349
7664.88 1392
7665.70 1380
7666.53 1417
7667.36 1435
7668.18 1398
7669.01 1335
7669.84 1341
7670.66 1386
7671.49 1361
7672.32 1426
7673.14 1419
7673.97 1423
7674.80 1375
7675.62 1361
7676.45 1355
7677.28 1356
7678.10 1432
7678.93 1397
7679.76 1376
7680.58 1330
7681.41 1333
7682.24 1353
7683.07 1359
7683.89 1342
7684.72 1352
7685.55 1361
7686.38 1429
7687.20 1391
7688.03 1449
7688.86 1460
7689.69 1430
7690.51 1386
7691.34 1422
7692.17 1496
7693.00 1371
7693.82 1446
7694.65 1451
7695.48 1433
7696.31 1408
7697.14 1394
7697.96 1457
7698.79 1407
7699.62 1397
7700.45 1424
7701.28 1455
7702.11 1430
7702.93 1456
7703.76 1434
7704.59 1476
7705.42 1490
7706.25 1504
7707.08 1486
7707.90 1435
7708.73 1411
7709.56 1421
7710.39 1484
7711.22 1462
7712.05 1430
7712.88 1562
7713.71 1450
7714.53 1465
7715.36 1425
7716.19 1455
7717.02 1515
7717.85 1519
7718.68 1506
7719.51 1465
7720.34 1475
7721.17 1495
7722.00 1438
7722.83 1431
7723.66 1437
7724.49 1442
7725.32 1465
7726.14 1465
7726.97 1507
7727.80 1465
7728.63 1456
7729.46 1463
7730.29 1515
7731.12 1481
7731.95 1480
7732.78 1494
7733.61 1532
7734.44 1563
7735.27 1536
7736.10 1472
7736.93 1459
7737.76 1507
7738.59 1453
7739.42 1509
7740.25 1450
7741.08 1554
7741.91 1525
7742.75 1542
7743.58 1583
7744.41 1662
7745.24 1752
7746.07 1896
7746.90 2067
7747.73 2313
7748.56 2586
7749.39 2744
7750.22 2920
7751.05 3017
7751.88 3015
7752.71 2920
7753.55 2640
7754.38 2385
7755.21 2244
7756.04 2133
7756.87 2008
7757.70 1831
7758.53 1604
7759.36 1629
7760.20 1596
7761.03 1496
7761.86 1487
7762.69 1535
7763.52 1525
7764.35 1517
7765.18 1462
7766.02 1483
7766.85 1490
7767.68 1436
7768.51 1337
7769.34 1371
7770.18 1247
7771.01 1292
7771.84 1285
7772.67 1273
7773.50 1287
7774.34 1276
7775.17 1234
7776.00 1277
7776.83 1369
7777.66 1325
7778.50 1280
7779.33 1292
7780.16 1317
7780.99 1372
7781.83 1321
7782.66 1295
7783.49 1347
7784.32 1356
7785.16 1388
7785.99 1343
7786.82 1438
7787.66 1466
7788.49 1427
7789.32 1468
7790.15 1457
7790.99 1384
7791.82 1432
7792.65 1435
7793.49 1346
7794.32 1373
7795.15 1389
7795.99 1295
7796.82 1350
7797.65 1391
7798.49 1349
7799.32 1391
7800.15 1323
7800.99 1371
7801.82 1353
7802.65 1374
7803.49 1452
7804.32 1429
7805.16 1434
7805.99 1431
7806.82 1369
7807.66 1427
7808.49 1464
7809.33 1449
7810.16 1434
7810.99 1417
7811.83 1461
7812.66 1505
7813.50 1517
7814.33 1510
7815.17 1428
7816.00 1423
7816.83 1502
7817.67 1545
7818.50 1532
7819.34 1570
7820.17 1497
7821.01 1519
7821.84 1484
7822.68 1478
7823.51 1375
7824.35 1424
7825.18 1453
7826.02 1482
7826.85 1452
7827.69 1479
7828.52 1470
7829.36 1538
7830.19 1515
7831.03 1464
7831.86 1454
7832.70 1446
7833.53 1558
7834.37 1496
7835.20 1419
7836.04 1357
7836.87 1395
7837.71 1466
7838.54 1394
7839.38 1388
7840.22 1379
7841.05 1404
7841.89 1402
7842.72 1363
7843.56 1350
7844.39 1307
7845.23 1336
7846.07 1368
7846.90 1376
7847.74 1324
7848.57 1322
7849.41 1310
7850.25 1301
7851.08 1322
7851.92 1258
7852.76 1273
7853.59 1268
7854.43 1219
7855.27 1238
7856.10 1257
7856.94 1238
7857.78 1214
7858.61 1262
7859.45 1257
7860.29 1256
7861.12 1213
7861.96 1264
7862.80 1277
7863.63 1230
7864.47 1228
7865.31 1236
7866.14 1219
7866.98 1257
7867.82 1269
7868.66 1273
7869.49 1238
7870.33 1215
7871.17 1198
7872.00 1181
7872.84 1218
7873.68 1211
7874.52 1266
7875.35 1213
7876.19 1280
7877.03 1280
7877.87 1301
7878.70 1290
7879.54 1306
7880.38 1303
7881.22 1314
7882.06 1316
7882.89 1362
7883.73 1331
7884.57 1268
7885.41 1293
7886.25 1326
7887.08 1322
7887.92 1306
7888.76 1298
7889.60 1315
7890.44 1312
7891.28 1304
7892.11 1320
7892.95 1388
7893.79 1306
7894.63 1358
7895.47 1283
7896.31 1270
7897.15 1302
7897.98 1275
7898.82 1208
7899.66 1248
7900.50 1324
7901.34 1291
7902.18 1233
7903.02 1254
7903.86 1280
7904.70 1280
7905.54 1260
7906.37 1267
7907.21 1231
7908.05 1204
7908.89 1281
7909.73 1309
7910.57 1266
7911.41 1281
7912.25 1223
7913.09 1215
7913.93 1264
7914.77 1323
7915.61 1335
7916.45 1404
7917.29 1454
7918.13 1540
7918.97 1620
7919.81 1681
7920.65 1687
7921.49 1675
7922.33 1664
7923.17 1598
7924.01 1490
7924.85 1545
7925.69 1495
7926.53 1418
7927.37 1378
7928.21 1354
7929.05 1338
7929.89 1280
7930.73 1245
7931.57 1217
7932.41 1228
7933.25 1211
7934.09 1274
7934.93 1154
7935.77 1188
7936.61 1240
7937.46 1224
7938.30 1162
7939.14 1177
7939.98 1163
7940.82 1214
7941.66 1219
7942.50 1240
7943.34 1211
7944.18 1215
7945.03 1278
7945.87 1295
7946.71 1256
7947.55 1257
7948.39 1229
7949.23 1223
7950.07 1229
7950.92 1182
7951.76 1221
7952.60 1196
7953.44 1213
7954.28 1201
7955.12 1199
7955.97 1211
7956.81 1199
7957.65 1149
7958.49 1134
7959.33 1133
7960.18 1193
7961.02 1177
7961.86 1151
7962.70 1184
7963.54 1191
7964.39 1144
7965.23 1163
7966.07 1146
7966.91 1156
7967.76 1145
7968.60 1114
7969.44 1185
7970.28 1206
7971.13 1233
7971.97 1208
7972.81 1195
7973.65 1195
7974.50 1200
7975.34 1157
7976.18 1153
7977.03 1139
7977.87 1193
7978.71 1199
7979.55 1180
7980.40 1188
7981.24 1155
7982.08 1189
7982.93 1172
7983.77 1133
7984.61 1196
7985.46 1201
7986.30 1220
7987.14 1192
7987.99 1170
7988.83 1140
7989.67 1174
7990.52 1159
7991.36 1149
7992.21 1098
7993.05 1110
7993.89 1151
7994.74 1134
7995.58 1108
7996.42 1135
7997.27 1102
7998.11 1110
7998.96 1145
7999.80 1112
8000.65 1082
8001.49 1094
8002.33 1128
8003.18 1134
8004.02 1150
8004.87 1132
8005.71 1115
8006.56 1147
8007.40 1166
8008.24 1131
8009.09 1195
8009.93 1166
8010.78 1144
8011.62 1161
8012.47 1194
8013.31 1184
8014.16 1125
8015.00 1140
8015.85 1129
8016.69 1090
8017.54 1156
8018.38 1164
8019.23 1149
8020.07 1139
8020.92 1077
8021.76 1110
8022.61 1104
8023.45 1077
8024.30 1052
8025.15 1064
8025.99 1045
8026.84 1093
8027.68 1050
8028.53 1026
8029.37 1066
8030.22 1029
8031.07 1004
8031.91 1056
8032.76 1018
8033.60 1094
8034.45 1116
8035.30 1159
8036.14 1129
8036.99 1112
8037.83 1140
8038.68 1113
8039.53 1143
8040.37 1123
8041.22 1121
8042.06 1059
8042.91 1077
8043.76 1105
8044.60 1150
8045.45 1116
8046.30 1140
8047.14 1115
8047.99 1089
8048.84 1090
8049.68 1037
8050.53 1101
8051.38 1139
8052.22 1097
8053.07 1089
8053.92 1105
8054.77 1135
8055.61 1124
8056.46 1036
8057.31 1030
8058.15 1042
8059.00 1015
8059.85 1000
8060.70 996
8061.54 1018
8062.39 1017
8063.24 1037
8064.09 1028
8064.93 998
8065.78 1023
8066.63 1026
8067.48 1044
8068.32 1007
8069.17 973
8070.02 1034
8070.87 1091
8071.72 1015
8072.56 1004
8073.41 1040
8074.26 1008
8075.11 1012
8075.96 979
8076.80 1021
8077.65 1004
8078.50 986
8079.35 1014
8080.20 964
8081.05 992
8081.89 1022
8082.74 976
8083.59 1017
8084.44 1030
8085.29 1022
8086.14 1063
8086.99 1064
8087.83 979
8088.68 984
8089.53 958
8090.38 981
8091.23 995
8092.08 1045
8092.93 1012
8093.78 963
8094.63 993
8095.48 961
8096.32 977
8097.17 966
8098.02 999
8098.87 1007
8099.72 988
8100.57 976
8101.42 965
8102.27 1011
8103.12 997
8103.97 1056
8104.82 1015
8105.67 993
8106.52 1002
8107.37 1030
8108.22 1005
8109.07 1004
8109.92 969
8110.77 999
8111.62 993
8112.47 941
8113.32 1039
8114.17 992
8115.02 932
8115.87 976
8116.72 972
8117.57 994
8118.42 1044
8119.27 1019
8120.12 1065
8120.97 1034
8121.82 1057
8122.67 1044
8123.52 1030
8124.37 1062
8125.22 1071
8126.08 1019
8126.93 1009
8127.78 1020
8128.63 997
8129.48 986
8130.33 1022
8131.18 986
8132.03 981
8132.88 978
8133.73 960
8134.59 979
8135.44 971
8136.29 989
8137.14 951
8137.99 930
8138.84 937
8139.69 972
8140.55 1007
8141.40 1021
8142.25 1041
8143.10 1037
8143.95 1075
8144.80 961
8145.66 1024
8146.51 1031
8147.36 1015
8148.21 990
8149.06 1016
8149.91 998
8150.77 966
8151.62 1025
8152.47 1001
8153.32 994
8154.18 953
8155.03 999
8155.88 999
8156.73 974
8157.59 1029
8158.44 1027
8159.29 997
8160.14 1027
8161.00 983
8161.85 995
8162.70 1011
8163.55 1009
8164.41 986
8165.26 955
8166.11 960
8166.96 1001
8167.82 971
8168.67 944
8169.52 909
8170.38 972
8171.23 999
8172.08 996
8172.94 943
8173.79 958
8174.64 921
8175.50 958
8176.35 951
8177.20 946
8178.06 961
8178.91 944
8179.76 953
8180.62 929
8181.47 931
8182.32 877
8183.18 865
8184.03 949
8184.89 938
8185.74 937
8186.59 937
8187.45 918
8188.30 897
8189.16 879
8190.01 906
8190.86 884
8191.72 859
8192.57 905
8193.43 912
8194.28 889
8195.14 912
8195.99 940
8196.84 910
8197.70 932
8198.55 932
8199.41 943
8200.26 898
8201.12 901
8201.97 931
8202.83 902
8203.68 933
8204.54 921
8205.39 924
8206.25 939
8207.10 943
8207.96 929
8208.81 925
8209.67 925
8210.52 959
8211.38 931
8212.23 950
8213.09 947
8213.94 890
8214.80 878
8215.65 910
8216.51 960
8217.37 957
8218.22 942
8219.08 944
8219.93 920
8220.79 927
8221.64 964
8222.50 972
8223.36 917
8224.21 967
8225.07 973
8225.92 985
8226.78 964
8227.64 941
8228.49 926
8229.35 946
8230.20 988
8231.06 976
8231.92 936
8232.77 957
8233.63 951
8234.49 960
8235.34 933
8236.20 956
8237.06 966
8237.91 989
8238.77 952
8239.63 930
8240.48 936
8241.34 940
8242.20 956
8243.05 901
8243.91 920
8244.77 921
8245.62 942
8246.48 889
8247.34 961
8248.19 936
8249.05 954
8249.91 980
8250.77 946
8251.62 939
8252.48 952
8253.34 967
8254.20 934
8255.05 954
8255.91 912
8256.77 965
8257.63 962
8258.48 947
8259.34 954
8260.20 950
8261.06 965
8261.92 998
8262.77 965
8263.63 957
8264.49 955
8265.35 980
8266.21 1026
8267.06 1023
8267.92 1020
8268.78 1003
8269.64 955
8270.50 944
8271.35 937
8272.21 951
8273.07 1028
8273.93 1019
8274.79 968
8275.65 1010
8276.51 960
8277.36 959
8278.22 979
8279.08 1006
8279.94 988
8280.80 980
8281.66 996
8282.52 990
8283.38 967
8284.24 1010
8285.09 956
8285.95 995
8286.81 949
8287.67 936
8288.53 1004
8289.39 1039
8290.25 1012
8291.11 987
8291.97 959
8292.83 1029
8293.69 1000
8294.55 1014
8295.41 1004
8296.27 991
8297.13 987
8297.99 991
8298.85 1032
8299.71 994
8300.56 1040
8301.42 1019
8302.28 1005
8303.14 1049
8304.00 1022
8304.86 1008
8305.73 1075
8306.59 1018
8307.45 968
8308.31 1014
8309.17 1028
8310.03 1056
8310.89 990
8311.75 992
8312.61 1047
8313.47 1012
8314.33 1016
8315.19 1028
8316.05 1054
8316.91 1070
8317.77 1034
8318.63 1074
8319.49 1081
8320.35 1072
8321.22 1075
8322.08 1013
8322.94 1034
8323.80 1031
8324.66 1086
8325.52 1070
8326.38 1070
8327.24 1039
8328.10 1083
8328.97 1063
8329.83 1045
8330.69 1088
8331.55 1129
8332.41 1092
8333.27 1093
8334.13 1082
8335.00 1052
8335.86 1066
8336.72 1079
8337.58 1051
8338.44 1105
8339.30 1064
8340.17 1090
8341.03 1157
8341.89 1097
8342.75 1104
8343.62 1070
8344.48 1105
8345.34 1143
8346.20 1116
8347.06 1139
8347.93 1134
8348.79 1127
8349.65 1124
8350.51 1125
8351.38 1141
8352.24 1114
8353.10 1117
8353.96 1198
8354.83 1202
8355.69 1172
8356.55 1164
8357.41 1173
8358.28 1121
8359.14 1140
8360.00 1201
8360.87 1182
8361.73 1155
8362.59 1208
8363.46 1168
8364.32 1183
8365.18 1261
8366.05 1215
8366.91 1243
8367.77 1229
8368.64 1206
8369.50 1263
8370.36 1269
8371.23 1231
8372.09 1265
8372.95 1251
8373.82 1292
8374.68 1324
8375.54 1261
8376.41 1316
8377.27 1303
8378.14 1308
8379.00 1332
8379.86 1346
8380.73 1325
8381.59 1353
8382.46 1339
8383.32 1361
8384.18 1407
8385.05 1366
8385.91 1386
8386.78 1416
8387.64 1460
8388.51 1433
8389.37 1554
8390.23 1485
8391.10 1477
8391.96 1470
8392.83 1457
8393.69 1462
8394.56 1467
8395.42 1484
8396.29 1414
8397.15 1512
8398.02 1522
8398.88 1516
8399.75 1568
8400.61 1584
8401.48 1578
8402.34 1530
8403.21 1545
8404.07 1620
8404.94 1603
8405.80 1673
8406.67 1643
8407.53 1639
8408.40 1663
8409.26 1711
8410.13 1679
8411.00 1693
8411.86 1737
8412.73 1819
8413.59 1845
8414.46 1801
8415.32 1874
8416.19 1893
8417.06 1859
8417.92 1857
8418.79 1939
8419.65 1887
8420.52 1881
8421.39 1883
8422.25 1948
8423.12 1926
8423.98 2032
8424.85 2048
8425.72 2059
8426.58 2161
8427.45 2107
8428.32 2104
8429.18 2127
8430.05 2146
8430.92 2156
8431.78 2196
8432.65 2201
8433.52 2293
8434.38 2303
8435.25 2311
8436.12 2343
8436.98 2349
8437.85 2434
8438.72 2510
8439.58 2481
8440.45 2566
8441.32 2720
8442.19 2742
8443.05 2796
8443.92 2767
8444.79 2803
8445.65 2764
8446.52 2831
8447.39 2929
8448.26 2982
8449.12 3110
8449.99 3119
8450.86 3223
8451.73 3376
8452.60 3667
8453.46 3913
8454.33 4314
8455.20 4807
8456.07 5633
8456.93 6322
8457.80 6975
8458.67 7441
8459.54 7556
8460.41 7645
8461.27 7327
8462.14 6700
8463.01 6020
8463.88 5378
8464.75 4685
8465.62 4232
8466.48 3706
8467.35 3271
8468.22 2941
8469.09 2850
8469.96 2599
8470.83 2470
8471.70 2305
8472.57 2299
8473.43 2184
8474.30 2059
8475.17 2011
8476.04 2011
8476.91 2016
8477.78 1945
8478.65 1904
8479.52 1922
8480.39 1863
8481.25 1882
8482.12 1832
8482.99 1874
8483.86 1947
8484.73 1868
8485.60 1935
8486.47 1924
8487.34 1961
8488.21 1946
8489.08 1915
8489.95 1957
8490.82 1946
8491.69 1998
8492.56 2038
8493.43 2062
8494.30 2138
8495.17 2123
8496.04 2250
8496.91 2287
8497.78 2327
8498.65 2313
8499.52 2193
8500.39 2180
8501.26 2230
8502.13 2177
8503.00 2059
8503.87 2010
8504.74 1970
8505.61 2018
8506.48 1973
8507.35 1967
8508.22 1883
8509.09 1964
8509.96 1915
8510.83 1956
8511.70 1984
8512.57 1912
8513.45 1970
8514.32 2031
8515.19 2041
8516.06 2058
8516.93 2077
8517.80 2070
8518.67 2153
8519.54 2196
8520.41 2131
8521.29 2178
8522.16 2148
8523.03 2245
8523.90 2231
8524.77 2320
8525.64 2276
8526.51 2227
8527.39 2293
8528.26 2321
8529.13 2279
8530.00 2333
8530.87 2281
8531.74 2221
8532.62 2236
8533.49 2259
8534.36 2208
8535.23 2216
8536.10 2255
8536.98 2243
8537.85 2255
8538.72 2200
8539.59 2220
8540.46 2237
8541.34 2178
8542.21 2219
8543.08 2149
8543.95 2098
8544.83 2058
8545.70 2007
8546.57 1930
8547.44 1936
8548.32 1897
8549.19 1889
8550.06 1875
8550.93 1863
8551.81 1813
8552.68 1785
8553.55 1774
8554.43 1788
8555.30 1795
8556.17 1826
8557.04 1814
8557.92 1883
8558.79 1831
8559.66 1827
8560.54 1826
8561.41 1781
8562.28 1693
8563.16 1716
8564.03 1661
8564.90 1701
8565.78 1685
8566.65 1735
8567.52 1764
8568.40 1738
8569.27 1738
8570.15 1694
8571.02 1631
8571.89 1657
8572.77 1626
8573.64 1645
8574.51 1665
8575.39 1631
8576.26 1605
8577.14 1664
8578.01 1581
8578.88 1593
8579.76 1576
8580.63 1597
8581.51 1554
8582.38 1602
8583.26 1599
8584.13 1519
8585.01 1487
8585.88 1507
8586.75 1583
8587.63 1535
8588.50 1564
8589.38 1572
8590.25 1555
8591.13 1542
8592.00 1542
8592.88 1532
8593.75 1563
8594.63 1572
8595.50 1527
8596.38 1581
8597.25 1572
8598.13 1575
8599.00 1684
8599.88 1592
8600.75 1587
8601.63 1581
8602.50 1603
8603.38 1608
8604.26 1638
8605.13 1634
8606.01 1647
8606.88 1613
8607.76 1561
8608.63 1598
8609.51 1666
8610.38 1682
8611.26 1602
8612.14 1623
8613.01 1621
8613.89 1709
8614.76 1639
8615.64 1650
8616.52 1618
8617.39 1636
8618.27 1654
8619.15 1634
8620.02 1646
8620.90 1697
8621.77 1757
8622.65 1666
8623.53 1725
8624.40 1722
8625.28 1684
8626.16 1742
8627.03 1734
8627.91 1718
8628.79 1794
8629.66 1796
8630.54 1817
8631.42 1845
8632.29 1830
8633.17 1836
8634.05 1768
8634.92 1866
8635.80 1823
8636.68 1809
8637.56 1842
8638.43 1900
8639.31 1895
8640.19 1827
8641.07 1823
8641.94 1906
8642.82 1920
8643.70 1908
8644.57 1940
8645.45 1979
8646.33 1979
8647.21 1972
8648.09 1973
8648.96 1952
8649.84 2055
8650.72 2026
8651.60 2077
8652.47 2093
8653.35 2089
8654.23 2101
8655.11 2145
8655.99 2132
8656.86 2176
8657.74 2138
8658.62 2186
8659.50 2178
8660.38 2128
8661.26 2154
8662.13 2133
8663.01 2124
8663.89 2223
8664.77 2216
8665.65 2186
8666.53 2189
8667.41 2188
8668.28 2257
8669.16 2258
8670.04 2327
8670.92 2301
8671.80 2406
8672.68 2478
8673.56 2541
8674.44 2607
8675.32 2645
8676.20 2766
8677.07 2824
8677.95 2868
8678.83 2833
8679.71 2779
8680.59 2775
8681.47 2879
8682.35 2754
8683.23 2717
8684.11 2756
8684.99 2614
8685.87 2620
8686.75 2574
8687.63 2660
8688.51 2678
8689.39 2751
8690.27 2918
8691.15 3061
8692.03 3275
8692.91 3478
8693.79 3731
8694.67 3880
8695.55 3997
8696.43 3895
8697.31 3954
8698.19 3800
8699.07 3637
8699.95 3534
8700.83 3342
8701.71 3247
8702.59 3170
8703.47 3013
8704.35 2998
8705.23 2927
8706.11 2873
8706.99 2808
8707.87 2803
8708.75 2742
8709.63 2841
8710.52 2792
8711.40 2837
8712.28 2831
8713.16 2898
8714.04 2867
8714.92 2774
8715.80 2897
8716.68 2880
8717.56 2886
8718.45 2917
8719.33 2825
8720.21 2910
8721.09 2914
8721.97 2918
8722.85 3122
8723.73 3126
8724.62 3149
8725.50 3191
8726.38 3170
8727.26 3198
8728.14 3231
8729.02 3315
8729.91 3269
8730.79 3325
8731.67 3314
8732.55 3410
8733.43 3409
8734.32 3357
8735.20 3481
8736.08 3504
8736.96 3527
8737.84 3598
8738.73 3625
8739.61 3607
8740.49 3690
8741.37 3771
8742.26 3758
8743.14 3717
8744.02 3803
8744.90 3790
8745.79 3852
8746.67 3862
8747.55 3736
8748.43 3704
8749.32 3854
8750.20 3974
8751.08 3944
8751.97 3871
8752.85 3923
8753.73 3901
8754.62 3916
8755.50 4063
8756.38 4071
8757.26 4115
8758.15 4062
8759.03 4230
8759.91 4315
8760.80 4417
8761.68 4594
8762.56 4673
8763.45 4735
8764.33 4884
8765.22 5190
8766.10 5269
8766.98 5421
8767.87 5548
8768.75 5632
8769.63 5754
8770.52 5819
8771.40 5730
8772.29 5765
8773.17 5591
8774.05 5653
8774.94 5607
8775.82 5579
8776.71 5663
8777.59 5853
8778.48 6106
8779.36 6801
8780.24 7697
8781.13 8953
8782.01 10254
8782.90 11584
8783.78 12766
8784.67 14029
8785.55 14411
8786.44 14406
8787.32 13960
8788.21 13130
8789.09 12176
8789.98 11017
8790.86 9985
8791.74 8862
8792.63 7873
8793.51 6940
8794.40 6211
8795.29 5509
8796.17 5158
8797.06 4838
8797.94 4619
8798.83 4436
8799.71 4230
8800.60 4135
8801.48 4020
8802.37 3811
8803.25 3717
8804.14 3641
8805.02 3549
8805.91 3415
8806.80 3303
8807.68 3291
8808.57 3128
8809.45 3080
8810.34 3084
8811.23 3085
8812.11 3115
8813.00 3041
8813.88 3044
8814.77 3140
8815.66 3096
8816.54 3013
8817.43 3108
8818.31 3113
8819.20 3124
8820.09 3149
8820.97 3213
8821.86 3358
8822.75 3418
8823.63 3398
8824.52 3394
8825.41 3394
8826.29 3386
8827.18 3383
8828.07 3220
8828.95 3154
8829.84 3162
8830.73 3199
8831.61 3078
8832.50 3067
8833.39 3013
8834.28 3024
8835.16 3030
8836.05 3022
8836.94 3001
8837.82 2958
8838.71 2961
8839.60 3021
8840.49 3037
8841.37 3040
8842.26 3074
8843.15 3153
8844.04 3183
8844.92 3243
8845.81 3290
8846.70 3255
8847.59 3352
8848.47 3360
8849.36 3503
8850.25 3442
8851.14 3422
8852.03 3434
8852.91 3347
8853.80 3373
8854.69 3388
8855.58 3399
8856.47 3388
8857.36 3316
8858.24 3308
8859.13 3334
8860.02 3363
8860.91 3315
8861.80 3262
8862.69 3290
8863.57 3226
8864.46 3231
8865.35 3146
8866.24 3091
8867.13 3050
8868.02 2991
8868.91 2932
8869.80 2829
8870.68 2746
8871.57 2720
8872.46 2640
8873.35 2591
8874.24 2491
8875.13 2520
8876.02 2595
8876.91 2490
8877.80 2357
8878.69 2378
8879.58 2327
8880.47 2319
8881.36 2300
8882.24 2256
8883.13 2254
8884.02 2259
8884.91 2266
8885.80 2275
8886.69 2199
8887.58 2185
8888.47 2137
8889.36 2156
8890.25 2100
8891.14 2072
8892.03 2083
8892.92 2025
8893.81 1962
8894.70 1978
8895.59 1969
8896.48 1939
8897.37 1952
8898.26 1928
8899.15 1944
8900.04 1879
8900.93 1920
8901.82 1847
8902.72 1798
8903.61 1781
8904.50 1781
8905.39 1768
8906.28 1745
8907.17 1719
8908.06 1721
8908.95 1689
8909.84 1714
8910.73 1708
8911.62 1654
8912.51 1658
8913.41 1627
8914.30 1664
8915.19 1651
8916.08 1623
8916.97 1640
8917.86 1634
8918.75 1629
8919.64 1615
8920.54 1616
8921.43 1551
8922.32 1599
8923.21 1641
8924.10 1545
8924.99 1607
8925.88 1586
8926.78 1596
8927.67 1645
8928.56 1615
8929.45 1640
8930.34 1613
8931.24 1633
8932.13 1612
8933.02 1575
8933.91 1575
8934.80 1543
8935.70 1563
8936.59 1575
8937.48 1520
8938.37 1439
8939.27 1486
8940.16 1525
8941.05 1435
8941.94 1393
8942.84 1400
8943.73 1422
8944.62 1387
8945.51 1402
8946.41 1364
8947.30 1325
8948.19 1276
8949.08 1286
8949.98 1291
8950.87 1296
8951.76 1301
8952.66 1283
8953.55 1300
8954.44 1297
8955.34 1287
8956.23 1356
8957.12 1304
8958.02 1313
8958.91 1284
8959.80 1302
8960.70 1327
8961.59 1289
8962.48 1249
8963.38 1176
8964.27 1239
8965.16 1229
8966.06 1220
8966.95 1220
8967.84 1209
8968.74 1190
8969.63 1231
8970.53 1240
8971.42 1240
8972.31 1284
8973.21 1264
8974.10 1223
8975.00 1217
8975.89 1187
8976.78 1153
8977.68 1174
8978.57 1172
8979.47 1156
8980.36 1125
8981.26 1105
8982.15 1157
8983.05 1122
8983.94 1101
8984.83 1090
8985.73 1122
8986.62 1076
8987.52 1055
8988.41 1064
8989.31 1072
8990.20 1035
8991.10 1055
8991.99 1101
8992.89 1097
8993.78 1061
8994.68 1073
8995.57 1080
8996.47 1014
8997.36 985
8998.26 1028
8999.15 1009
9000.05 1013
9000.95 1031
9001.84 1059
9002.74 1062
9003.63 1059
9004.53 1033
9005.42 981
9006.32 989
9007.21 1011
9008.11 1021
9009.01 990
9009.90 986
9010.80 988
9011.69 1005
9012.59 1004
9013.49 980
9014.38 1000
9015.28 1011
9016.17 1009
9017.07 1044
9017.97 1014
9018.86 966
9019.76 968
9020.66 976
9021.55 944
9022.45 963
9023.35 980
9024.24 982
9025.14 977
9026.04 945
9026.93 932
9027.83 954
9028.73 933
9029.62 961
9030.52 981
9031.42 989
9032.31 963
9033.21 936
9034.11 938
9035.01 903
9035.90 974
9036.80 913
9037.70 924
9038.59 926
9039.49 934
9040.39 925
9041.29 953
9042.18 950
9043.08 903
9043.98 956
9044.88 959
9045.77 957
9046.67 947
9047.57 928
9048.47 949
9049.37 942
9050.26 965
9051.16 963
9052.06 970
9052.96 975
9053.85 961
9054.75 944
9055.65 934
9056.55 931
9057.45 962
9058.35 933
9059.24 899
9060.14 959
9061.04 995
9061.94 957
9062.84 906
9063.74 902
9064.64 951
9065.53 974
9066.43 989
9067.33 915
9068.23 932
9069.13 960
9070.03 946
9070.93 969
9071.83 999
9072.72 980
9073.62 997
9074.52 995
9075.42 949
9076.32 938
9077.22 943
9078.12 951
9079.02 941
9079.92 964
9080.82 937
9081.72 932
9082.62 939
9083.52 926
9084.42 929
9085.32 903
9086.21 898
9087.11 895
9088.01 916
9088.91 945
9089.81 916
9090.71 899
9091.61 928
9092.51 892
9093.41 915
9094.31 910
9095.21 924
9096.11 891
9097.01 904
9097.91 895
9098.81 874
9099.72 888
9100.62 847
9101.52 860
9102.42 890
9103.32 881
9104.22 900
9105.12 895
9106.02 892
9106.92 875
9107.82 893
9108.72 922
9109.62 881
9110.52 910
9111.42 874
9112.32 878
9113.23 887
9114.13 907
9115.03 897
9115.93 922
9116.83 941
9117.73 896
9118.63 928
9119.53 930
9120.44 946
9121.34 932
9122.24 929
9123.14 941
9124.04 928
9124.94 915
9125.84 907
9126.75 896
9127.65 947
9128.55 920
9129.45 932
9130.35 946
9131.25 905
9132.16 920
9133.06 908
9133.96 896
9134.86 908
9135.76 897
9136.67 898
9137.57 893
9138.47 910
9139.37 879
9140.28 858
9141.18 884
9142.08 906
9142.98 946
9143.89 930
9144.79 896
9145.69 859
9146.59 875
9147.50 898
9148.40 883
9149.30 884
9150.20 907
9151.11 914
9152.01 890
9152.91 917
9153.82 935
9154.72 921
9155.62 853
9156.53 883
9157.43 857
9158.33 872
9159.24 929
9160.14 898
9161.04 873
9161.95 868
9162.85 885
9163.75 832
9164.66 863
9165.56 897
9166.46 886
9167.37 877
9168.27 867
9169.17 909
9170.08 891
9170.98 872
9171.89 895
9172.79 877
9173.69 898
9174.60 860
9175.50 840
9176.41 883
9177.31 882
9178.21 846
9179.12 861
9180.02 849
9180.93 873
9181.83 855
9182.74 877
9183.64 869
9184.55 831
9185.45 854
9186.35 901
9187.26 861
9188.16 856
9189.07 886
9189.97 860
9190.88 870
9191.78 888
9192.69 897
9193.59 900
9194.50 856
9195.40 886
9196.31 869
9197.21 865
9198.12 898
9199.02 930
9199.93 944
9200.83 916
9201.74 910
9202.65 912
9203.55 917
9204.46 953
9205.36 962
9206.27 931
9207.17 935
9208.08 948
9208.98 898
9209.89 858
9210.80 877
9211.70 874
9212.61 864
9213.51 861
9214.42 874
9215.33 857
9216.23 916
9217.14 866
9218.04 892
9218.95 888
9219.86 900
9220.76 920
9221.67 890
9222.58 860
9223.48 869
9224.39 862
9225.30 880
9226.20 861
9227.11 864
9228.01 881
9228.92 844
9229.83 806
9230.74 874
9231.64 875
9232.55 845
9233.46 847
9234.36 848
9235.27 841
9236.18 869
9237.08 901
9237.99 899
9238.90 845
9239.81 849
9240.71 891
9241.62 877
9242.53 867
9243.43 847
9244.34 823
9245.25 834
9246.16 826
9247.07 809
9247.97 842
9248.88 845
9249.79 841
9250.70 829
9251.60 842
9252.51 883
9253.42 825
9254.33 858
9255.24 841
9256.14 817
9257.05 862
9257.96 839
9258.87 803
9259.78 812
9260.68 829
9261.59 824
9262.50 829
9263.41 872
9264.32 833
9265.23 794
9266.13 814
9267.04 828
9267.95 871
9268.86 848
9269.77 881
9270.68 858
9271.59 833
9272.50 867
9273.40 884
9274.31 861
9275.22 924
9276.13 915
9277.04 952
9277.95 911
9278.86 905
9279.77 928
9280.68 904
9281.59 935
9282.50 932
9283.41 905
9284.32 890
9285.22 878
9286.13 862
9287.04 842
9287.95 850
9288.86 854
9289.77 863
9290.68 898
9291.59 867
9292.50 852
9293.41 897
9294.32 899
9295.23 889
9296.14 919
9297.05 868
9297.96 879
9298.87 839
9299.78 875
9300.69 898
9301.60 852
9302.51 892
9303.42 850
9304.33 888
9305.24 885
9306.15 873
9307.07 935
9307.98 866
9308.89 901
9309.80 864
9310.71 900
9311.62 949
9312.53 909
9313.44 906
9314.35 914
9315.26 890
9316.17 911
9317.08 855
9318.00 827
9318.91 910
9319.82 862
9320.73 874
9321.64 859
9322.55 897
9323.46 859
9324.37 910
9325.29 870
9326.20 889
9327.11 809
9328.02 867
9328.93 903
9329.84 870
9330.75 870
9331.67 899
9332.58 882
9333.49 877
9334.40 882
9335.31 842
9336.23 899
9337.14 852
9338.05 891
9338.96 829
9339.87 884
9340.79 841
9341.70 857
9342.61 833
9343.52 836
9344.44 853
9345.35 867
9346.26 899
9347.17 851
9348.09 832
9349.00 876
9349.91 904
9350.82 858
9351.74 872
9352.65 924
9353.56 903
9354.47 869
9355.39 895
9356.30 888
9357.21 904
9358.13 874
9359.04 859
9359.95 887
9360.87 937
9361.78 874
9362.69 875
9363.61 910
9364.52 896
9365.43 880
9366.35 900
9367.26 916
9368.17 896
9369.09 901
9370.00 917
9370.91 911
9371.83 910
9372.74 917
9373.65 881
9374.57 900
9375.48 922
9376.40 920
9377.31 936
9378.22 943
9379.14 938
9380.05 916
9380.97 899
9381.88 914
9382.80 955
9383.71 898
9384.62 914
9385.54 943
9386.45 929
9387.37 926
9388.28 926
9389.20 919
9390.11 959
9391.03 975
9391.94 957
9392.85 1008
9393.77 1006
9394.68 1003
9395.60 1004
9396.51 1036
9397.43 1015
9398.34 972
9399.26 1015
9400.17 1022
9401.09 977
9402.00 954
9402.92 920
9403.84 967
9404.75 1006
9405.67 974
9406.58 987
9407.50 976
9408.41 982
9409.33 991
9410.24 994
9411.16 1003
9412.07 1041
9412.99 967
9413.91 965
9414.82 991
9415.74 1018
9416.65 1032
9417.57 989
9418.49 1052
9419.40 1020
9420.32 1016
9421.23 1046
9422.15 983
9423.07 1000
9423.98 1056
9424.90 1013
9425.81 1029
9426.73 984
9427.65 1018
9428.56 1067
9429.48 1081
9430.40 1112
9431.31 1064
9432.23 1051
9433.15 1114
9434.06 1088
9434.98 1085
9435.90 1119
9436.81 1098
9437.73 1136
9438.65 1118
9439.57 1131
9440.48 1179
9441.40 1150
9442.32 1159
9443.23 1159
9444.15 1211
9445.07 1219
9445.99 1156
9446.90 1132
9447.82 1164
9448.74 1156
9449.66 1196
9450.57 1281
9451.49 1322
9452.41 1295
9453.33 1433
9454.24 1552
9455.16 1592
9456.08 1640
9457.00 1671
9457.91 1697
9458.83 1673
9459.75 1577
9460.67 1551
9461.59 1517
9462.50 1444
9463.42 1419
9464.34 1346
9465.26 1320
9466.18 1307
9467.10 1239
9468.01 1187
9468.93 1175
9469.85 1175
9470.77 1160
9471.69 1157
9472.61 1164
9473.53 1075
9474.44 1074
9475.36 1083
9476.28 1094
9477.20 1051
9478.12 1097
9479.04 1144
9479.96 1122
9480.88 1176
9481.80 1161
9482.71 1200
9483.63 1203
9484.55 1220
9485.47 1214
9486.39 1196
9487.31 1137
9488.23 1168
9489.15 1175
9490.07 1086
9490.99 1081
9491.91 1153
9492.83 1140
9493.75 1048
9494.67 1104
9495.59 1060
9496.51 1083
9497.43 1114
9498.35 1078
9499.27 1013
9500.19 1040
9501.11 985
9502.03 999
9502.95 1041
9503.87 1058
9504.79 1047
9505.71 992
9506.63 1040
9507.55 1006
9508.47 1018
9509.39 1025
9510.31 1046
9511.23 1058
9512.15 1032
9513.07 1011
9513.99 1036
9514.91 1016
9515.83 1079
9516.75 1039
9517.67 988
9518.59 1066
9519.52 1044
9520.44 1079
9521.36 1094
9522.28 1081
9523.20 1119
9524.12 1073
9525.04 1099
9525.96 1074
9526.88 1084
9527.80 1147
9528.73 1085
9529.65 1123
9530.57 1103
9531.49 1114
9532.41 1169
9533.33 1136
9534.26 1158
9535.18 1158
9536.10 1175
9537.02 1190
9537.94 1188
9538.86 1128
9539.79 1164
9540.71 1154
9541.63 1086
9542.55 1113
9543.47 1093
9544.40 1045
9545.32 1033
9546.24 1064
9547.16 1050
9548.08 1052
9549.01 1007
9549.93 1063
9550.85 1067
9551.77 1022
9552.70 1030
9553.62 1033
9554.54 1042
9555.46 1064
9556.39 1027
9557.31 1078
9558.23 1083
9559.16 1047
9560.08 974
9561.00 978
9561.92 1032
9562.85 1078
9563.77 1060
9564.69 1070
9565.62 1062
9566.54 1049
9567.46 1055
9568.39 1022
9569.31 1047
9570.23 1013
9571.16 1041
9572.08 987
9573.00 986
9573.93 997
9574.85 1010
9575.77 1014
9576.70 1006
9577.62 1063
9578.54 1070
9579.47 1007
9580.39 949
9581.32 1055
9582.24 987
9583.16 1013
9584.09 1029
9585.01 1056
9585.94 1029
9586.86 1033
9587.78 1011
9588.71 1003
9589.63 1077
9590.56 1061
9591.48 1077
9592.41 1030
9593.33 1025
9594.25 1014
9595.18 1067
9596.10 1103
9597.03 1081
9597.95 1128
9598.88 1083
9599.80 1082
9600.73 1105
9601.65 1077
9602.58 1142
9603.50 1135
9604.43 1128
9605.35 1163
9606.28 1098
9607.20 1133
9608.13 1151
9609.05 1124
9609.98 1139
9610.90 1152
9611.83 1163
9612.75 1192
9613.68 1196
9614.60 1141
9615.53 1118
9616.46 1174
9617.38 1220
9618.31 1220
9619.23 1187
9620.16 1126
9621.08 1203
9622.01 1220
9622.94 1191
9623.86 1241
9624.79 1249
9625.71 1259
9626.64 1298
9627.57 1321
9628.49 1271
9629.42 1305
9630.34 1303
9631.27 1210
9632.20 1320
9633.12 1327
9634.05 1316
9634.98 1324
9635.90 1359
9636.83 1314
9637.76 1362
9638.68 1371
9639.61 1336
9640.54 1348
9641.46 1343
9642.39 1339
9643.32 1376
9644.24 1462
9645.17 1405
9646.10 1431
9647.02 1480
9647.95 1490
9648.88 1621
9649.81 1632
9650.73 1626
9651.66 1625
9652.59 1670
9653.51 1682
9654.44 1684
9655.37 1625
9656.30 1663
9657.22 1644
9658.15 1604
9659.08 1552
9660.01 1607
9660.93 1568
9661.86 1518
9662.79 1533
9663.72 1480
9664.65 1482
9665.57 1557
9666.50 1547
9667.43 1565
9668.36 1563
9669.29 1489
9670.21 1536
9671.14 1524
9672.07 1540
9673.00 1586
9673.93 1612
9674.86 1557
9675.78 1565
9676.71 1598
9677.64 1571
9678.57 1635
9679.50 1555
9680.43 1572
9681.36 1559
9682.28 1608
9683.21 1590
9684.14 1580
9685.07 1605
9686.00 1645
9686.93 1618
9687.86 1644
9688.79 1653
9689.72 1643
9690.64 1696
9691.57 1699
9692.50 1709
9693.43 1697
9694.36 1686
9695.29 1697
9696.22 1745
9697.15 1794
9698.08 1892
9699.01 1898
9699.94 1930
9700.87 2082
9701.80 2053
9702.73 1989
9703.66 1991
9704.59 2064
9705.52 1923
9706.45 1885
9707.38 1837
9708.31 1800
9709.24 1756
9710.17 1807
9711.10 1803
9712.03 1692
9712.96 1726
9713.89 1677
9714.82 1630
9715.75 1690
9716.68 1699
9717.61 1699
9718.54 1726
9719.47 1747
9720.40 1683
9721.33 1706
9722.26 1705
9723.19 1681
9724.12 1620
9725.05 1556
9725.98 1514
9726.92 1519
9727.85 1471
9728.78 1466
9729.71 1447
9730.64 1449
9731.57 1412
9732.50 1436
9733.43 1453
9734.36 1447
9735.30 1530
9736.23 1551
9737.16 1475
9738.09 1487
9739.02 1449
9739.95 1428
9740.88 1381
9741.82 1403
9742.75 1390
9743.68 1372
9744.61 1349
9745.54 1333
9746.47 1301
9747.41 1264
9748.34 1273
9749.27 1238
9750.20 1218
9751.13 1224
9752.07 1224
9753.00 1230
9753.93 1216
9754.86 1235
9755.79 1191
9756.73 1193
9757.66 1239
9758.59 1193
9759.52 1153
9760.46 1167
9761.39 1221
9762.32 1198
9763.25 1224
9764.19 1226
9765.12 1196
9766.05 1178
9766.98 1244
9767.92 1210
9768.85 1224
9769.78 1220
9770.72 1263
9771.65 1255
9772.58 1169
9773.52 1212
9774.45 1236
9775.38 1208
9776.31 1194
9777.25 1213
9778.18 1219
9779.11 1249
9780.05 1217
9780.98 1215
9781.92 1260
9782.85 1291
9783.78 1292
9784.72 1330
9785.65 1340
9786.58 1328
9787.52 1226
9788.45 1273
9789.38 1239
9790.32 1204
9791.25 1237
9792.19 1213
9793.12 1201
9794.05 1181
9794.99 1192
9795.92 1192
9796.86 1143
9797.79 1186
9798.73 1138
9799.66 1135
9800.59 1176
9801.53 1106
9802.46 1171
9803.40 1176
9804.33 1133
9805.27 1129
9806.20 1141
9807.14 1064
9808.07 1028
9809.01 1044
9809.94 1070
9810.88 1012
9811.81 1033
9812.75 1035
9813.68 1014
9814.62 1008
9815.55 986
9816.49 968
9817.42 980
9818.36 954
9819.29 965
9820.23 951
9821.16 945
9822.10 946
9823.03 956
9823.97 909
9824.90 905
9825.84 915
9826.78 922
9827.71 893
9828.65 892
9829.58 919
9830.52 928
9831.45 940
9832.39 940
9833.33 953
9834.26 892
9835.20 890
9836.13 890
9837.07 898
9838.01 922
9838.94 898
9839.88 931
9840.82 931
9841.75 941
9842.69 923
9843.62 955
9844.56 972
9845.50 930
9846.43 914
9847.37 944
9848.31 924
9849.24 928
9850.18 943
9851.12 930
9852.05 957
9852.99 953
9853.93 963
9854.87 940
9855.80 892
9856.74 893
9857.68 890
9858.61 889
9859.55 892
9860.49 922
9861.43 922
9862.36 866
9863.30 930
9864.24 906
9865.17 932
9866.11 877
9867.05 875
9867.99 939
9868.93 896
9869.86 872
9870.80 870
9871.74 880
9872.68 886
9873.61 911
9874.55 870
9875.49 859
9876.43 850
9877.37 888
9878.30 821
9879.24 843
9880.18 861
9881.12 859
9882.06 861
9883.00 865
9883.93 840
9884.87 883
9885.81 861
9886.75 844
9887.69 838
9888.63 820
9889.56 817
9890.50 852
9891.44 838
9892.38 834
9893.32 802
9894.26 820
9895.20 808
9896.14 841
9897.07 829
9898.01 810
9898.95 784
9899.89 810
9900.83 848
9901.77 819
9902.71 824
9903.65 812
9904.59 830
9905.53 806
9906.47 800
9907.41 826
9908.35 850
9909.29 865
9910.23 804
9911.16 820
9912.10 792
9913.04 789
9913.98 852
9914.92 847
9915.86 827
9916.80 805
9917.74 851
9918.68 857
9919.62 842
9920.56 850
9921.50 851
9922.44 900
9923.38 898
9924.32 911
9925.27 950
9926.21 1005
9927.15 1033
9928.09 1096
9929.03 1103
9929.97 1154
9930.91 1183
9931.85 1186
9932.79 1167
9933.73 1121
9934.67 1087
9935.61 999
9936.55 1001
9937.49 930
9938.43 899
9939.38 879
9940.32 853
9941.26 859
9942.20 818
9943.14 798
9944.08 800
9945.02 783
9945.96 822
9946.90 761
9947.85 742
9948.79 767
9949.73 759
9950.67 750
9951.61 757
9952.55 766
9953.50 722
9954.44 732
9955.38 753
9956.32 756
9957.26 734
9958.20 736
9959.15 737
9960.09 741
9961.03 716
9961.97 744
9962.91 718
9963.86 743
9964.80 739
9965.74 710
9966.68 744
9967.63 754
9968.57 735
9969.51 738
9970.45 732
9971.39 704
9972.34 707
9973.28 701
9974.22 665
9975.17 721
9976.11 682
9977.05 684
9977.99 706
9978.94 654
9979.88 688
9980.82 712
9981.77 678
9982.71 667
9983.65 703
9984.59 669
9985.54 686
9986.48 649
9987.42 708
9988.37 747
9989.31 702
9990.25 720
9991.20 712
9992.14 688
9993.08 686
9994.03 714
9994.97 705
9995.92 697
9996.86 737
9997.80 769
9998.75 745
9999.69 720
10000.63 703
10001.58 733
10002.52 756
10003.47 737
10004.41 714
10005.35 696
10006.30 740
10007.24 729
10008.19 708
10009.13 689
10010.08 731
10011.02 728
10011.96 721
10012.91 736
10013.85 692
10014.80 712
10015.74 697
10016.69 762
10017.63 747
10018.58 734
10019.52 706
10020.47 709
10021.41 706
10022.36 710
10023.30 724
10024.25 707
10025.19 718
10026.14 713
10027.08 686
10028.03 687
10028.97 705
10029.92 687
10030.86 671
10031.81 681
10032.75 729
10033.70 746
10034.64 760
10035.59 714
10036.53 711
10037.48 713
10038.43 715
10039.37 693
10040.32 711
10041.26 739
10042.21 686
10043.16 693
10044.10 675
10045.05 652
10045.99 685
10046.94 730
10047.89 681
10048.83 704
10049.78 665
10050.72 704
10051.67 669
10052.62 672
10053.56 681
10054.51 665
10055.46 671
10056.40 663
10057.35 663
10058.30 644
10059.24 625
10060.19 641
10061.14 658
10062.08 667
10063.03 618
10063.98 603
10064.92 672
10065.87 678
10066.82 662
10067.76 647
10068.71 656
10069.66 648
10070.61 653
10071.55 649
10072.50 668
10073.45 655
10074.39 658
10075.34 628
10076.29 628
10077.24 656
10078.18 605
10079.13 627
10080.08 642
10081.03 651
10081.97 644
10082.92 639
10083.87 637
10084.82 636
10085.77 675
10086.71 653
10087.66 641
10088.61 661
10089.56 651
10090.51 650
10091.45 636
10092.40 617
10093.35 627
10094.30 615
10095.25 659
10096.20 625
10097.14 634
10098.09 597
10099.04 652
10099.99 630
10100.94 626
10101.89 631
10102.84 612
10103.78 600
10104.73 619
10105.68 601
10106.63 614
10107.58 638
10108.53 632
10109.48 574
10110.43 593
10111.38 625
10112.33 621
10113.27 611
10114.22 657
10115.17 606
10116.12 590
10117.07 605
10118.02 616
10118.97 664
10119.92 626
10120.87 587
10121.82 638
10122.77 655
10123.72 685
10124.67 637
10125.62 650
10126.57 630
10127.52 618
10128.47 661
10129.42 659
10130.37 641
10131.32 641
10132.27 642
10133.22 618
10134.17 577
10135.12 607
10136.07 611
10137.02 605
10137.97 588
10138.92 652
10139.87 657
10140.82 650
10141.77 667
10142.72 683
10143.67 652
10144.62 617
10145.57 641
10146.52 688
10147.47 626
10148.43 617
10149.38 631
10150.33 640
10151.28 623
10152.23 614
10153.18 640
10154.13 632
10155.08 617
10156.03 640
10156.99 649
10157.94 614
10158.89 622
10159.84 667
10160.79 666
10161.74 655
10162.69 626
10163.65 622
10164.60 699
10165.55 616
10166.50 595
10167.45 665
10168.40 673
10169.36 647
10170.31 672
10171.26 644
10172.21 656
10173.16 641
10174.11 626
10175.07 689
10176.02 658
10176.97 640
10177.92 694
10178.88 677
10179.83 648
10180.78 638
10181.73 686
10182.69 658
10183.64 650
10184.59 710
10185.54 719
10186.50 708
10187.45 718
10188.40 720
10189.35 713
10190.31 710
10191.26 701
10192.21 715
10193.17 740
10194.12 780
10195.07 723
10196.02 764
10196.98 727
10197.93 749
10198.88 817
10199.84 811
10200.79 786
10201.74 737
10202.70 764
10203.65 740
10204.60 764
10205.56 759
10206.51 753
10207.46 768
10208.42 736
10209.37 756
10210.33 730
10211.28 705
10212.23 715
10213.19 659
10214.14 713
10215.09 725
10216.05 699
10217.00 753
10217.96 723
10218.91 717
10219.87 687
10220.82 697
10221.77 754
10222.73 728
10223.68 716
10224.64 688
10225.59 649
10226.55 682
10227.50 660
10228.45 693
10229.41 683
10230.36 665
10231.32 701
10232.27 690
10233.23 694
10234.18 696
10235.14 715
10236.09 723
10237.05 745
10238.00 733
10238.96 762
10239.91 735
10240.87 781
10241.82 784
10242.78 715
10243.73 699
10244.69 703
10245.64 722
10246.60 692
10247.56 667
10248.51 655
10249.47 677
10250.42 680
10251.38 643
10252.33 666
10253.29 670
10254.25 653
10255.20 622
10256.16 612
10257.11 605
10258.07 635
10259.02 646
10259.98 647
10260.94 618
10261.89 622
10262.85 607
10263.81 645
10264.76 618
10265.72 654
10266.67 622
10267.63 673
10268.59 645
10269.54 595
10270.50 654
10271.46 692
10272.41 682
10273.37 656
10274.33 665
10275.28 657
10276.24 680
10277.20 650
10278.15 641
10279.11 640
10280.07 663
10281.03 633
10281.98 671
10282.94 624
10283.90 613
10284.85 648
10285.81 662
10286.77 626
10287.73 605
10288.68 630
10289.64 636
10290.60 642
10291.56 607
10292.51 595
10293.47 635
10294.43 628
10295.39 596
10296.34 621
10297.30 593
10298.26 557
10299.22 655
10300.18 626
10301.13 594
10302.09 601
10303.05 642
10304.01 626
10304.97 572
10305.92 596
10306.88 623
10307.84 601
10308.80 601
10309.76 580
10310.72 588
10311.67 621
10312.63 601
10313.59 646
10314.55 607
10315.51 603
10316.47 595
10317.43 623
10318.38 610
10319.34 654
10320.30 632
10321.26 635
10322.22 638
10323.18 652
10324.14 625
10325.10 655
10326.06 657
10327.01 612
10327.97 616
10328.93 608
10329.89 596
10330.85 565
10331.81 646
10332.77 629
10333.73 641
10334.69 605
10335.65 609
10336.61 585
10337.57 585
10338.53 604
10339.49 640
10340.45 588
10341.41 573
10342.37 570
10343.33 589
10344.29 636
10345.25 605
10346.21 621
10347.17 595
10348.13 586
10349.09 633
10350.05 610
10351.01 597
10351.97 625
10352.93 603
10353.89 633
10354.85 577
10355.81 598
10356.77 620
10357.73 589
10358.69 578
10359.65 608
10360.61 619
10361.57 623
10362.54 637
10363.50 622
10364.46 625
10365.42 633
10366.38 605
10367.34 615
10368.30 628
10369.26 605
10370.22 639
10371.18 576
10372.15 584
10373.11 635
10374.07 605
10375.03 622
10375.99 629
10376.95 567
10377.91 572
10378.88 556
10379.84 568
10380.80 576
10381.76 558
10382.72 585
10383.68 591
10384.65 585
10385.61 604
10386.57 555
10387.53 586
10388.49 570
10389.46 603
10390.42 595
10391.38 600
10392.34 605
10393.31 586
10394.27 616
10395.23 605
10396.19 609
10397.15 613
10398.12 565
10399.08 579
10400.04 610
10401.00 569
10401.97 624
10402.93 619
10403.89 608
10404.86 604
10405.82 614
10406.78 618
10407.74 633
10408.71 640
10409.67 630
10410.63 655
10411.60 636
10412.56 592
10413.52 615
10414.49 595
10415.45 603
10416.41 641
10417.38 664
10418.34 651
10419.30 635
10420.27 652
10421.23 678
10422.19 691
10423.16 658
10424.12 669
10425.08 695
10426.05 678
10427.01 659
10427.98 643
10428.94 686
10429.90 700
10430.87 633
10431.83 644
10432.80 700
10433.76 666
10434.72 668
10435.69 647
10436.65 590
10437.62 636
10438.58 644
10439.55 624
10440.51 623
10441.47 603
10442.44 609
10443.40 619
10444.37 587
10445.33 595
10446.30 614
10447.26 589
10448.23 593
10449.19 595
10450.16 569
10451.12 596
10452.09 587
10453.05 591
10454.02 623
10454.98 589
10455.95 602
10456.91 583
10457.88 570
10458.84 557
10459.81 579
10460.77 608
10461.74 597
10462.70 566
10463.67 609
10464.64 611
10465.60 584
10466.57 624
10467.53 593
10468.50 616
10469.46 608
10470.43 591
10471.40 564
10472.36 577
10473.33 538
10474.29 609
10475.26 593
10476.23 613
10477.19 594
10478.16 568
10479.12 578
10480.09 609
10481.06 569
10482.02 567
10482.99 623
10483.96 605
10484.92 614
10485.89 599
10486.85 602
10487.82 605
10488.79 615
10489.75 609
10490.72 591
10491.69 574
10492.66 583
10493.62 585
10494.59 641
10495.56 617
10496.52 604
10497.49 609
10498.46 612
10499.42 618
10500.39 616
10501.36 613
10502.33 597
10503.29 626
10504.26 610
10505.23 638
10506.20 613
10507.16 612
10508.13 620
10509.10 643
10510.07 644
10511.03 620
10512.00 638
10512.97 654
10513.94 624
10514.90 597
10515.87 655
10516.84 661
10517.81 624
10518.78 613
10519.74 686
10520.71 606
10521.68 630
10522.65 648
10523.62 619
10524.59 639
10525.55 631
10526.52 608
10527.49 662
10528.46 660
10529.43 627
10530.40 661
10531.37 632
10532.33 613
10533.30 663
10534.27 620
10535.24 648
10536.21 661
10537.18 634
10538.15 631
10539.12 637
10540.08 636
10541.05 620
10542.02 619
10542.99 662
10543.96 656
10544.93 648
10545.90 637
10546.87 648
10547.84 672
10548.81 663
10549.78 650
10550.75 679
10551.72 638
10552.69 618
10553.66 653
10554.63 695
10555.60 663
10556.56 683
10557.53 699
10558.50 678
10559.47 704
10560.44 744
10561.41 769
10562.38 769
10563.35 763
10564.32 754
10565.29 784
10566.27 769
10567.24 723
10568.21 735
10569.18 741
10570.15 728
10571.12 736
10572.09 703
10573.06 667
10574.03 714
10575.00 708
10575.97 653
10576.94 645
10577.91 652
10578.88 679
10579.85 654
10580.82 612
10581.79 626
10582.77 622
10583.74 612
10584.71 637
10585.68 626
10586.65 658
10587.62 639
10588.59 654
10589.56 640
10590.54 676
10591.51 679
10592.48 656
10593.45 668
10594.42 668
10595.39 647
10596.36 676
10597.34 678
10598.31 673
10599.28 654
10600.25 630
10601.22 690
10602.19 663
10603.17 640
10604.14 623
10605.11 610
10606.08 637
10607.05 653
10608.03 627
10609.00 675
10609.97 672
10610.94 619
10611.92 625
10612.89 650
10613.86 609
10614.83 624
10615.81 655
10616.78 639
10617.75 645
10618.72 617
10619.70 643
10620.67 658
10621.64 654
10622.61 655
10623.59 685
10624.56 642
10625.53 663
10626.51 669
10627.48 634
10628.45 660
10629.43 646
10630.40 640
10631.37 629
10632.34 624
10633.32 610
10634.29 629
10635.26 653
10636.24 697
10637.21 668
10638.19 696
10639.16 709
10640.13 725
10641.11 724
10642.08 693
10643.05 703
10644.03 705
10645.00 723
10645.98 690
10646.95 718
10647.92 678
10648.90 690
10649.87 670
10650.85 649
10651.82 644
10652.79 636
10653.77 612
10654.74 634
10655.72 644
10656.69 665
10657.67 662
10658.64 651
10659.61 663
10660.59 644
10661.56 625
10662.54 612
10663.51 647
10664.49 623
10665.46 599
10666.44 613
10667.41 614
10668.39 612
10669.36 654
10670.34 636
10671.31 608
10672.29 579
10673.26 623
10674.24 622
10675.21 620
10676.19 627
10677.16 648
10678.14 654
10679.11 650
10680.09 638
10681.06 624
10682.04 604
10683.02 610
10683.99 587
10684.97 583
10685.94 561
10686.92 620
10687.89 619
10688.87 634
10689.85 601
10690.82 584
10691.80 565
10692.77 607
10693.75 614
10694.73 601
10695.70 608
10696.68 598
10697.65 625
10698.63 573
10699.61 587
10700.58 587
10701.56 611
10702.54 561
10703.51 622
10704.49 603
10705.47 598
10706.44 540
10707.42 621
10708.40 604
10709.37 615
10710.35 575
10711.33 623
10712.30 599
10713.28 593
10714.26 602
10715.23 599
10716.21 643
10717.19 585
10718.17 589
10719.14 596
10720.12 607
10721.10 594
10722.08 610
10723.05 625
10724.03 598
10725.01 589
10725.98 611
10726.96 607
10727.94 588
10728.92 560
10729.90 632
10730.87 612
10731.85 623
10732.83 618
10733.81 605
10734.78 607
10735.76 602
10736.74 638
10737.72 613
10738.70 596
10739.68 622
10740.65 626
10741.63 630
10742.61 660
10743.59 606
10744.57 616
10745.54 610
10746.52 645
10747.50 617
10748.48 623
10749.46 627
10750.44 605
10751.42 606
10752.40 604
10753.37 606
10754.35 611
10755.33 619
10756.31 643
10757.29 682
10758.27 638
10759.25 616
10760.23 639
10761.21 611
10762.19 628
10763.16 594
10764.14 631
10765.12 659
10766.10 651
10767.08 619
10768.06 621
10769.04 641
10770.02 621
10771.00 574
10771.98 598
10772.96 589
10773.94 625
10774.92 614
10775.90 588
10776.88 640
10777.86 647
10778.84 646
10779.82 620
10780.80 698
10781.78 661
10782.76 642
10783.74 603
10784.72 626
10785.70 633
10786.68 639
10787.66 588
10788.64 627
10789.62 580
10790.60 580
10791.58 633
10792.56 612
10793.54 623
10794.52 611
10795.50 643
10796.48 605
10797.47 611
10798.45 618
10799.43 616
10800.41 615
10801.39 674
10802.37 631
10803.35 626
10804.33 621
10805.31 595
10806.29 579
10807.28 564
10808.26 626
10809.24 640
10810.22 620
10811.20 598
10812.18 609
10813.16 627
10814.15 563
10815.13 593
10816.11 620
10817.09 580
10818.07 593
10819.05 623
10820.04 639
10821.02 622
10822.00 614
10822.98 592
10823.96 585
10824.95 614
10825.93 620
10826.91 596
10827.89 592
10828.87 613
10829.86 578
10830.84 627
10831.82 598
10832.80 595
10833.79 612
10834.77 614
10835.75 623
10836.73 629
10837.72 625
10838.70 618
10839.68 600
10840.66 607
10841.65 611
10842.63 629
10843.61 627
10844.60 633
10845.58 637
10846.56 608
10847.54 625
10848.53 608
10849.51 681
10850.49 642
10851.48 612
10852.46 622
10853.44 657
10854.43 640
10855.41 638
10856.39 650
10857.38 641
10858.36 626
10859.34 628
10860.33 685
10861.31 650
10862.30 673
10863.28 637
10864.26 628
10865.25 638
10866.23 672
10867.22 661
10868.20 653
10869.18 643
10870.17 657
10871.15 694
10872.14 668
10873.12 649
10874.10 638
10875.09 679
10876.07 662
10877.06 650
10878.04 654
10879.03 661
10880.01 676
10881.00 644
10881.98 676
10882.96 709
10883.95 685
10884.93 699
10885.92 692
10886.90 674
10887.89 681
10888.87 667
10889.86 690
10890.84 754
10891.83 693
10892.81 691
10893.80 710
10894.78 704
10895.77 707
10896.75 727
10897.74 742
10898.73 719
10899.71 704
10900.70 713
10901.68 703
10902.67 725
10903.65 762
10904.64 756
10905.62 736
10906.61 763
10907.60 787
10908.58 737
10909.57 737
10910.55 699
10911.54 716
10912.53 777
10913.51 770
10914.50 779
10915.48 756
10916.47 736
10917.46 784
10918.44 775
10919.43 796
10920.41 780
10921.40 795
10922.39 819
10923.37 808
10924.36 806
10925.35 800
10926.33 803
10927.32 816
10928.31 822
10929.29 767
10930.28 781
10931.27 765
10932.25 811
10933.24 804
10934.23 823
10935.22 846
10936.20 877
10937.19 844
10938.18 864
10939.16 860
10940.15 878
10941.14 813
10942.13 874
10943.11 857
10944.10 892
10945.09 884
10946.08 919
10947.06 958
10948.05 923
10949.04 957
10950.03 979
10951.01 936
10952.00 985
10952.99 971
10953.98 974
10954.97 969
10955.95 1005
10956.94 1053
10957.93 1020
10958.92 983
10959.91 1024
10960.89 1083
10961.88 1082
10962.87 1079
10963.86 1066
10964.85 1041
10965.84 1055
10966.82 1018
10967.81 971
10968.80 931
10969.79 961
10970.78 941
10971.77 939
10972.76 917
10973.74 890
10974.73 963
10975.72 900
10976.71 906
10977.70 869
10978.69 899
10979.68 914
10980.67 921
10981.66 917
10982.65 962
10983.63 913
10984.62 944
10985.61 932
10986.60 898
10987.59 933
10988.58 944
10989.57 983
10990.56 989
10991.55 993
10992.54 935
10993.53 1014
10994.52 1014
10995.51 1021
10996.50 1021
10997.49 1075
10998.48 1098
10999.47 1200
11000.46 1187
11001.45 1249
11002.44 1307
11003.43 1236
11004.42 1226
11005.41 1265
11006.40 1157
11007.39 1155
11008.38 1166
11009.37 1131
11010.36 1080
11011.35 1025
11012.34 1045
11013.33 1046
11014.32 985
11015.31 904
11016.30 919
11017.29 897
11018.29 847
11019.28 879
11020.27 843
11021.26 864
11022.25 850
11023.24 838
11024.23 845
11025.22 846
11026.21 839
11027.20 840
11028.20 839
11029.19 827
11030.18 789
11031.17 859
11032.16 837
11033.15 856
11034.14 827
11035.14 838
11036.13 855
11037.12 824
11038.11 831
11039.10 796
11040.09 832
11041.09 819
11042.08 844
11043.07 790
11044.06 756
11045.05 819
11046.04 814
11047.04 803
11048.03 832
11049.02 821
11050.01 768
11051.01 784
11052.00 768
11052.99 780
11053.98 773
11054.98 813
11055.97 757
11056.96 770
11057.95 824
11058.95 781
11059.94 707
11060.93 763
11061.92 742
11062.92 767
11063.91 791
11064.90 745
11065.89 751
11066.89 758
11067.88 824
11068.87 810
11069.87 815
11070.86 736
11071.85 829
11072.85 810
11073.84 757
11074.83 759
11075.83 808
11076.82 751
11077.81 773
11078.81 801
11079.80 785
11080.79 773
11081.79 799
11082.78 807
11083.77 780
11084.77 749
11085.76 797
11086.76 791
11087.75 778
11088.74 775
11089.74 734
11090.73 753
11091.73 786
11092.72 773
11093.71 778
11094.71 777
11095.70 774
11096.70 777
11097.69 757
11098.69 760
11099.68 784
11100.67 785
11101.67 768
11102.66 731
11103.66 761
11104.65 736
11105.65 770
11106.64 714
11107.64 722
11108.63 775
11109.63 760
11110.62 742
11111.62 715
11112.61 783
11113.61 778
11114.60 750
11115.60 750
11116.59 722
11117.59 749
11118.58 752
11119.58 739
11120.57 793
11121.57 747
11122.56 749
11123.56 790
11124.56 772
11125.55 787
11126.55 717
11127.54 779
11128.54 759
11129.53 781
11130.53 735
11131.53 775
11132.52 747
11133.52 748
11134.51 711
11135.51 770
11136.51 732
11137.50 781
11138.50 778
11139.49 772
11140.49 707
11141.49 738
11142.48 755
11143.48 764
11144.48 765
11145.47 753
11146.47 762
11147.47 763
11148.46 756
11149.46 729
11150.46 722
11151.45 713
11152.45 704
11153.45 705
11154.44 713
11155.44 745
11156.44 750
11157.43 750
11158.43 732
11159.43 758
11160.42 735
11161.42 688
11162.42 703
11163.42 692
11164.41 726
11165.41 724
11166.41 711
11167.41 688
11168.40 709
11169.40 702
11170.40 705
11171.40 701
11172.39 732
11173.39 699
11174.39 733
11175.39 722
11176.39 707
11177.38 716
11178.38 704
11179.38 686
11180.38 715
11181.38 725
11182.37 695
11183.37 701
11184.37 742
11185.37 717
11186.37 695
11187.36 727
11188.36 680
11189.36 675
11190.36 656
11191.36 715
11192.36 711
11193.36 739
11194.35 715
11195.35 763
11196.35 702
11197.35 704
11198.35 714
11199.35 732
11200.35 718
11201.35 693
11202.35 688
11203.34 717
11204.34 695
11205.34 730
11206.34 701
11207.34 660
11208.34 690
11209.34 710
11210.34 723
11211.34 702
11212.34 693
11213.34 706
11214.34 713
11215.34 737
11216.34 731
11217.34 743
11218.34 706
11219.34 689
11220.34 686
11221.34 736
11222.34 739
11223.34 749
11224.34 716
11225.34 711
11226.34 732
11227.34 695
11228.34 713
11229.34 738
11230.34 744
11231.34 707
11232.34 690
11233.34 711
11234.34 716
11235.34 686
11236.34 725
11237.34 703
11238.34 723
11239.34 709
11240.34 720
11241.34 711
11242.34 723
11243.34 757
11244.34 727
11245.35 717
11246.35 713
11247.35 711
11248.35 728
11249.35 781
11250.35 728
11251.35 753
11252.35 758
11253.35 701
11254.36 749
11255.36 739
11256.36 727
11257.36 687
11258.36 736
11259.36 745
11260.36 754
11261.37 746
11262.37 714
11263.37 726
11264.37 735
11265.37 740
11266.38 753
11267.38 746
11268.38 759
11269.38 773
11270.38 761
11271.39 753
11272.39 786
11273.39 823
11274.39 811
11275.39 811
11276.40 779
11277.40 789
11278.40 763
11279.40 781
11280.41 813
11281.41 831
11282.41 780
11283.41 783
11284.42 741
11285.42 797
11286.42 824
11287.42 803
11288.43 826
11289.43 767
11290.43 779
11291.44 804
11292.44 790
11293.44 772
11294.45 849
11295.45 818
11296.45 846
11297.46 823
11298.46 837
11299.46 772
11300.47 759
11301.47 796
11302.47 783
11303.48 784
11304.48 804
11305.48 855
11306.49 797
11307.49 806
11308.49 835
11309.50 829
11310.50 873
11311.51 862
11312.51 847
11313.51 842
11314.52 832
11315.52 868
11316.53 872
11317.53 955
11318.53 876
11319.54 871
11320.54 870
11321.55 878
11322.55 865
11323.56 846
11324.56 862
11325.56 877
11326.57 839
11327.57 840
11328.58 825
11329.58 827
11330.59 842
11331.59 832
11332.60 827
11333.60 816
11334.61 810
11335.61 834
11336.62 839
11337.62 846
11338.63 888
11339.63 844
11340.64 862
11341.64 855
11342.65 824
11343.65 887
11344.66 867
11345.66 866
11346.67 816
11347.68 809
11348.68 815
11349.69 840
11350.69 842
11351.70 835
11352.70 845
11353.71 858
11354.71 819
11355.72 824
11356.73 833
11357.73 857
11358.74 839
11359.74 821
11360.75 863
11361.76 834
11362.76 863
11363.77 852
11364.78 884
11365.78 876
11366.79 870
11367.79 847
11368.80 882
11369.81 891
11370.81 862
11371.82 852
11372.83 891
11373.83 905
11374.84 923
11375.85 867
11376.85 902
11377.86 883
11378.87 876
11379.87 890
11380.88 927
11381.89 878
11382.90 912
11383.90 906
11384.91 914
11385.92 902
11386.92 969
11387.93 946
11388.94 929
11389.95 956
11390.95 942
11391.96 908
11392.97 937
11393.98 935
11394.98 925
11395.99 895
11397.00 942
11398.01 976
11399.01 955
11400.02 970
11401.03 971
11402.04 976
11403.05 980
11404.05 991
11405.06 991
11406.07 986
11407.08 951
11408.09 1023
11409.09 1031
11410.10 964
11411.11 992
11412.12 1000
11413.13 1003
11414.14 972
11415.14 998
11416.15 996
11417.16 1051
11418.17 1021
11419.18 1028
11420.19 1028
11421.20 1079
11422.20 1069
11423.21 1052
11424.22 1053
11425.23 1049
11426.24 1051
11427.25 1178
11428.26 1136
11429.27 1071
11430.28 1079
11431.29 1109
11432.29 1142
11433.30 1101
11434.31 1152
11435.32 1109
11436.33 1191
11437.34 1191
11438.35 1180
11439.36 1119
11440.37 1164
11441.38 1158
11442.39 1176
11443.40 1140
11444.41 1169
11445.42 1223
11446.43 1209
11447.44 1244
11448.45 1197
11449.46 1262
11450.47 1279
11451.48 1303
11452.49 1311
11453.50 1250
11454.51 1263
11455.52 1266
11456.53 1277
11457.54 1307
11458.55 1303
11459.56 1322
11460.57 1337
11461.58 1355
11462.59 1381
11463.60 1389
11464.61 1412
11465.62 1366
11466.64 1348
11467.65 1355
11468.66 1449
11469.67 1411
11470.68 1460
11471.69 1423
11472.70 1462
11473.71 1428
11474.72 1418
11475.73 1510
11476.75 1467
11477.76 1446
11478.77 1445
11479.78 1475
11480.79 1469
11481.80 1499
11482.81 1484
11483.82 1498
11484.84 1475
11485.85 1505
11486.86 1532
11487.87 1478
11488.88 1521
11489.89 1557
11490.91 1479
11491.92 1494
11492.93 1545
11493.94 1540
11494.95 1597
11495.97 1585
11496.98 1627
11497.99 1608
11499.00 1567
11500.01 1561
11501.03 1627
11502.04 1674
11503.05 1690
11504.06 1630
11505.08 1623
11506.09 1589
11507.10 1673
11508.11 1698
11509.13 1657
11510.14 1683
11511.15 1764
11512.16 1783
11513.18 1751
11514.19 1769
11515.20 1739
11516.22 1808
11517.23 1803
11518.24 1778
11519.26 1764
11520.27 1792
11521.28 1806
11522.29 1861
11523.31 1859
11524.32 1857
11525.33 1891
11526.35 1868
11527.36 1898
11528.38 1883
11529.39 1935
11530.40 1941
11531.42 1934
11532.43 1947
11533.44 2016
11534.46 1987
11535.47 2041
11536.48 2022
11537.50 2013
11538.51 2159
11539.53 2144
11540.54 2112
11541.55 2100
11542.57 2144
11543.58 2189
11544.60 2230
11545.61 2212
11546.63 2350
11547.64 2291
11548.65 2274
11549.67 2285
11550.68 2333
11551.70 2334
11552.71 2373
11553.73 2467
11554.74 2503
11555.76 2521
11556.77 2532
11557.78 2531
11558.80 2551
11559.81 2604
11560.83 2689
11561.84 2676
11562.86 2731
11563.87 2787
11564.89 2824
11565.90 2819
11566.92 2914
11567.93 2919
11568.95 2865
11569.97 3015
11570.98 3013
11572.00 3057
11573.01 3058
11574.03 3171
11575.04 3166
11576.06 3257
11577.07 3339
11578.09 3375
11579.11 3409
11580.12 3483
11581.14 3590
11582.15 3697
11583.17 3834
11584.18 3915
11585.20 4046
11586.22 4165
11587.23 4276
11588.25 4395
11589.26 4400
11590.28 4603
11591.30 4719
11592.31 4880
11593.33 5050
11594.35 5134
11595.36 5435
11596.38 5635
11597.40 5959
11598.41 6282
11599.43 6711
11600.44 7127
11601.46 7618
11602.48 8135
11603.50 8669
11604.51 9050
11605.53 9284
11606.55 9708
11607.56 9801
11608.58 9689
11609.60 9332
11610.61 9180
11611.63 8855
11612.65 8280
11613.67 7870
11614.68 7353
11615.70 6849
11616.72 6353
11617.73 5890
11618.75 5434
11619.77 4997
11620.79 4630
11621.80 4233
11622.82 3978
11623.84 3795
11624.86 3674
11625.88 3455
11626.89 3251
11627.91 3211
11628.93 3143
11629.95 3094
11630.96 3036
11631.98 2981
11633.00 2914
11634.02 2891
11635.04 2908
11636.06 2805
11637.07 2745
11638.09 2886
11639.11 2876
11640.13 2779
11641.15 2749
11642.17 2780
11643.18 2736
11644.20 2822
11645.22 2684
11646.24 2634
11647.26 2672
11648.28 2695
11649.30 2728
11650.31 2663
11651.33 2569
11652.35 2652
11653.37 2568
11654.39 2539
11655.41 2464
11656.43 2360
11657.45 2369
11658.47 2385
11659.49 2400
11660.51 2285
11661.52 2263
11662.54 2297
11663.56 2315
11664.58 2309
11665.60 2288
11666.62 2354
11667.64 2391
11668.66 2374
11669.68 2375
11670.70 2367
11671.72 2445
11672.74 2394
11673.76 2499
11674.78 2581
11675.80 2503
11676.82 2560
11677.84 2534
11678.86 2618
11679.88 2659
11680.90 2698
11681.92 2683
11682.94 2664
11683.96 2687
11684.98 2714
11686.00 2737
11687.02 2680
11688.04 2745
11689.06 2763
11690.08 2695
11691.10 2678
11692.12 2693
11693.14 2650
11694.17 2724
11695.19 2623
11696.21 2605
11697.23 2614
11698.25 2594
11699.27 2577
11700.29 2508
11701.31 2479
11702.33 2426
11703.35 2367
11704.38 2399
11705.40 2403
11706.42 2305
11707.44 2311
11708.46 2326
11709.48 2281
11710.50 2215
11711.52 2226
11712.55 2127
11713.57 2155
11714.59 2116
11715.61 2185
11716.63 2121
11717.65 2080
11718.68 2104
11719.70 2098
11720.72 1996
11721.74 2060
11722.76 2017
11723.79 1969
11724.81 1906
11725.83 1885
11726.85 1833
11727.87 1840
11728.90 1829
11729.92 1858
11730.94 1852
11731.96 1767
11732.99 1738
11734.01 1712
11735.03 1717
11736.05 1724
11737.08 1647
11738.10 1661
11739.12 1646
11740.14 1670
11741.17 1574
11742.19 1615
11743.21 1568
11744.24 1601
11745.26 1638
11746.28 1614
11747.31 1578
11748.33 1582
11749.35 1617
11750.37 1592
11751.40 1480
11752.42 1490
11753.44 1513
11754.47 1549
11755.49 1531
11756.51 1508
11757.54 1455
11758.56 1420
11759.59 1452
11760.61 1434
11761.63 1413
11762.66 1369
11763.68 1349
11764.70 1312
11765.73 1347
11766.75 1373
11767.78 1313
11768.80 1268
11769.82 1252
11770.85 1236
11771.87 1261
11772.90 1297
11773.92 1263
11774.94 1274
11775.97 1247
11776.99 1261
11778.02 1217
11779.04 1213
11780.07 1218
11781.09 1189
11782.12 1205
11783.14 1203
11784.16 1163
11785.19 1182
11786.21 1171
11787.24 1166
11788.26 1178
11789.29 1149
11790.31 1147
11791.34 1100
11792.36 1143
11793.39 1115
11794.41 1140
11795.44 1129
11796.46 1129
11797.49 1092
11798.51 1033
11799.54 1048
11800.57 1039
11801.59 1062
11802.62 1047
11803.64 1056
11804.67 1020
11805.69 998
11806.72 965
11807.74 1047
11808.77 981
11809.80 993
11810.82 997
11811.85 1002
11812.87 961
11813.90 958
11814.92 949
11815.95 971
11816.98 920
11818.00 888
11819.03 910
11820.06 931
11821.08 964
11822.11 939
11823.13 951
11824.16 903
11825.19 891
11826.21 876
11827.24 891
11828.27 925
11829.29 960
11830.32 930
11831.35 915
11832.37 915
11833.40 898
11834.43 893
11835.45 887
11836.48 898
11837.51 886
11838.53 930
11839.56 916
11840.59 904
11841.62 850
11842.64 857
11843.67 875
11844.70 843
11845.73 868
11846.75 830
11847.78 828
11848.81 843
11849.84 846
11850.86 870
11851.89 836
11852.92 825
11853.95 824
11854.97 818
11856.00 845
11857.03 854
11858.06 820
11859.08 799
11860.11 815
11861.14 859
11862.17 845
11863.20 823
11864.22 810
11865.25 826
11866.28 856
11867.31 835
11868.34 820
11869.37 847
11870.39 845
11871.42 851
11872.45 821
11873.48 841
11874.51 816
11875.54 851
11876.57 827
11877.59 825
11878.62 792
11879.65 779
11880.68 818
11881.71 771
11882.74 777
11883.77 762
11884.80 789
11885.83 798
11886.86 809
11887.88 790
11888.91 796
11889.94 814
11890.97 808
11892.00 776
11893.03 733
11894.06 772
11895.09 786
11896.12 767
11897.15 766
11898.18 779
11899.21 787
11900.24 785
11901.27 814
11902.30 779
11903.33 786
11904.36 843
11905.39 791
11906.42 789
11907.45 770
11908.48 794
11909.51 801
11910.54 784
11911.57 774
11912.60 822
11913.63 804
11914.66 799
11915.69 779
11916.72 802
11917.75 783
11918.78 748
11919.81 775
11920.84 774
11921.87 788
11922.90 775
11923.93 798
11924.96 794
11925.99 818
11927.03 810
11928.06 786
11929.09 808
11930.12 790
11931.15 817
11932.18 881
11933.21 846
11934.24 884
11935.27 875
11936.30 860
11937.34 899
11938.37 859
11939.40 855
11940.43 850
11941.46 826
11942.49 810
11943.52 788
11944.56 785
11945.59 770
11946.62 764
11947.65 796
11948.68 768
11949.72 761
11950.75 720
11951.78 748
11952.81 748
11953.84 724
11954.87 714
11955.91 727
11956.94 726
11957.97 717
11959.00 728
11960.04 733
11961.07 745
11962.10 755
11963.13 714
11964.17 704
11965.20 671
11966.23 708
11967.26 742
11968.30 724
11969.33 683
11970.36 708
11971.39 689
11972.43 708
11973.46 708
11974.49 722
11975.53 723
11976.56 738
11977.59 729
11978.62 734
11979.66 709
11980.69 698
11981.72 705
11982.76 759
11983.79 698
11984.82 671
11985.86 721
11986.89 723
11987.92 727
11988.96 697
11989.99 724
11991.02 730
11992.06 679
11993.09 715
11994.13 701
11995.16 722
11996.19 759
11997.23 758
11998.26 754
11999.30 735
12000.33 722
12001.36 755
12002.40 742
12003.43 751
12004.47 801
12005.50 733
12006.53 760
12007.57 778
12008.60 806
12009.64 759
12010.67 735
12011.71 770
12012.74 780
12013.78 775
12014.81 781
12015.85 783
12016.88 787
12017.91 751
12018.95 770
12019.98 795
12021.02 787
12022.05 814
12023.09 786
12024.12 785
12025.16 785
12026.19 779
12027.23 735
12028.26 789
12029.30 799
12030.34 791
12031.37 775
12032.41 781
12033.44 785
12034.48 769
12035.51 813
12036.55 788
12037.58 799
12038.62 796
12039.66 821
12040.69 758
12041.73 775
12042.76 774
12043.80 798
12044.83 770
12045.87 764
12046.91 723
12047.94 761
12048.98 795
12050.01 784
12051.05 790
12052.09 766
12053.12 767
12054.16 728
12055.20 795
12056.23 822
12057.27 792
12058.31 802
12059.34 774
12060.38 784
12061.42 780
12062.45 773
12063.49 817
12064.53 803
12065.56 794
12066.60 795
12067.64 787
12068.67 792
12069.71 817
12070.75 817
12071.78 772
12072.82 795
12073.86 811
12074.90 810
12075.93 799
12076.97 759
12078.01 754
12079.05 772
12080.08 782
12081.12 794
12082.16 795
12083.20 830
12084.23 788
12085.27 795
12086.31 824
12087.35 831
12088.38 824
12089.42 793
12090.46 844
12091.50 824
12092.54 842
12093.57 837
12094.61 846
12095.65 883
12096.69 873
12097.73 875
12098.76 863
12099.80 908
12100.84 910
12101.88 886
12102.92 863
12103.96 909
12104.99 929
12106.03 902
12107.07 892
12108.11 902
12109.15 867
12110.19 892
12111.23 888
12112.27 875
12113.30 847
12114.34 832
12115.38 851
12116.42 830
12117.46 831
12118.50 836
12119.54 815
12120.58 794
12121.62 776
12122.66 776
12123.70 784
12124.74 778
12125.77 765
12126.81 739
12127.85 702
12128.89 726
12129.93 776
12130.97 764
12132.01 744
12133.05 745
12134.09 745
12135.13 754
12136.17 715
12137.21 723
12138.25 720
12139.29 732
12140.33 719
12141.37 732
12142.41 751
12143.45 715
12144.49 700
12145.53 683
12146.57 731
12147.61 739
12148.65 762
12149.69 764
12150.73 735
12151.77 715
12152.81 700
12153.86 652
12154.90 732
12155.94 779
12156.98 743
12158.02 679
12159.06 722
12160.10 708
12161.14 695
12162.18 722
12163.22 685
12164.26 716
12165.31 728
12166.35 722
12167.39 701
12168.43 693
12169.47 678
12170.51 676
12171.55 695
12172.59 689
12173.64 688
12174.68 689
12175.72 708
12176.76 683
12177.80 714
12178.84 708
12179.89 679
12180.93 690
12181.97 656
12183.01 633
12184.05 674
12185.09 712
12186.14 722
12187.18 716
12188.22 717
12189.26 688
12190.31 675
12191.35 708
12192.39 692
12193.43 699
12194.47 648
12195.52 654
12196.56 648
12197.60 642
12198.64 695
12199.69 697
12200.73 697
12201.77 697
12202.81 717
12203.86 681
12204.90 702
12205.94 681
12206.99 691
12208.03 691
12209.07 668
12210.11 672
12211.16 702
12212.20 676
12213.24 701
12214.29 679
12215.33 673
12216.37 677
12217.42 681
12218.46 677
12219.50 667
12220.55 712
12221.59 710
12222.63 687
12223.68 656
12224.72 642
12225.77 639
12226.81 645
12227.85 673
12228.90 717
12229.94 664
12230.98 664
12232.03 656
12233.07 672
12234.12 654
12235.16 668
12236.20 687
12237.25 634
12238.29 624
12239.34 653
12240.38 660
12241.43 647
12242.47 659
12243.52 633
12244.56 676
12245.60 624
12246.65 664
12247.69 654
12248.74 610
12249.78 628
12250.83 664
12251.87 652
12252.92 643
12253.96 633
12255.01 670
12256.05 671
12257.10 631
12258.14 650
12259.19 601
12260.23 617
12261.28 607
12262.32 622
12263.37 636
12264.41 633
12265.46 617
12266.50 635
12267.55 597
12268.60 608
12269.64 631
12270.69 625
12271.73 587
12272.78 582
12273.82 597
12274.87 622
12275.92 570
12276.96 587
12278.01 586
12279.05 613
12280.10 620
12281.14 598
12282.19 576
12283.24 584
12284.28 599
12285.33 606
12286.38 569
12287.42 594
12288.47 590
12289.51 556
12290.56 591
12291.61 580
12292.65 611
12293.70 588
12294.75 599
12295.79 571
12296.84 598
12297.89 602
12298.93 611
12299.98 595
12301.03 575
12302.08 562
12303.12 602
12304.17 561
12305.22 574
12306.26 562
12307.31 593
12308.36 575
12309.41 546
12310.45 568
12311.50 588
12312.55 563
12313.59 555
12314.64 549
12315.69 554
12316.74 542
12317.78 561
12318.83 577
12319.88 598
12320.93 586
12321.98 572
12323.02 588
12324.07 574
12325.12 583
12326.17 547
12327.22 559
12328.26 576
12329.31 579
12330.36 548
12331.41 530
12332.46 555
12333.50 544
12334.55 555
12335.60 555
12336.65 555
12337.70 548
12338.75 554
12339.80 561
12340.84 583
12341.89 544
12342.94 546
12343.99 570
12345.04 556
12346.09 549
12347.14 560
12348.19 550
12349.23 544
12350.28 556
12351.33 547
12352.38 549
12353.43 545
12354.48 561
12355.53 544
12356.58 564
12357.63 551
12358.68 549
12359.73 555
12360.78 545
12361.82 533
12362.87 553
12363.92 557
12364.97 536
12366.02 548
12367.07 561
12368.12 509
12369.17 520
12370.22 557
12371.27 524
12372.32 557
12373.37 533
12374.42 529
12375.47 575
12376.52 552
12377.57 555
12378.62 536
12379.67 512
12380.72 550
12381.77 562
12382.82 524
12383.87 532
12384.92 536
12385.98 547
12387.03 577
12388.08 510
12389.13 513
12390.18 547
12391.23 575
12392.28 582
12393.33 553
12394.38 563
12395.43 569
12396.48 543
12397.53 555
12398.59 559
12399.64 555
12400.69 539
12401.74 536
12402.79 530
12403.84 533
12404.89 518
12405.94 522
12407.00 528
12408.05 551
12409.10 531
12410.15 537
12411.20 527
12412.25 525
12413.30 547
12414.36 564
12415.41 522
12416.46 547
12417.51 560
12418.56 540
12419.62 547
12420.67 549
12421.72 558
12422.77 545
12423.82 529
12424.88 535
12425.93 539
12426.98 535
12428.03 522
12429.08 521
12430.14 554
12431.19 541
12432.24 510
12433.29 558
12434.35 564
12435.40 545
12436.45 518
12437.51 530
12438.56 564
12439.61 565
12440.66 560
12441.72 564
12442.77 558
12443.82 572
12444.88 587
12445.93 526
12446.98 573
12448.03 580
12449.09 584
12450.14 543
12451.19 560
12452.25 560
12453.30 553
12454.35 565
12455.41 547
12456.46 533
12457.51 563
12458.57 558
12459.62 555
12460.68 520
12461.73 512
12462.78 542
12463.84 526
12464.89 542
12465.94 549
12467.00 526
12468.05 503
12469.11 510
12470.16 580
12471.21 563
12472.27 590
12473.32 531
12474.38 548
12475.43 574
12476.49 553
12477.54 570
12478.60 542
12479.65 550
12480.70 563
12481.76 604
12482.81 613
12483.87 587
12484.92 620
12485.98 632
12487.03 640
12488.09 623
12489.14 616
12490.20 592
12491.25 643
12492.31 679
12493.36 661
12494.42 659
12495.47 659
12496.53 680
12497.58 681
12498.64 692
12499.69 687
12500.75 708
12501.80 697
12502.86 688
12503.91 652
12504.97 731
12506.03 720
12507.08 651
12508.14 657
12509.19 671
12510.25 644
12511.30 634
12512.36 627
12513.42 633
12514.47 587
12515.53 571
12516.58 609
12517.64 567
12518.70 572
12519.75 606
12520.81 557
12521.87 575
12522.92 588
12523.98 573
12525.03 623
12526.09 581
12527.15 561
12528.20 589
12529.26 602
12530.32 607
12531.37 583
12532.43 598
12533.49 594
12534.54 625
12535.60 587
12536.66 601
12537.71 575
12538.77 617
12539.83 611
12540.89 611
12541.94 622
12543.00 600
12544.06 614
12545.11 664
12546.17 649
12547.23 652
12548.29 653
12549.34 657
12550.40 686
12551.46 665
12552.52 709
12553.57 702
12554.63 695
12555.69 734
12556.75 713
12557.80 721
12558.86 718
12559.92 737
12560.98 689
12562.04 692
12563.09 707
12564.15 686
12565.21 683
12566.27 678
12567.33 710
12568.39 719
12569.44 692
12570.50 686
12571.56 714
12572.62 729
12573.68 743
12574.74 745
12575.79 722
12576.85 714
12577.91 729
12578.97 720
12580.03 754
12581.09 755
12582.15 732
12583.20 703
12584.26 708
12585.32 731
12586.38 689
12587.44 669
12588.50 670
12589.56 647
12590.62 692
12591.68 649
12592.74 629
12593.80 636
12594.86 651
12595.91 664
12596.97 614
12598.03 659
12599.09 657
12600.15 667
12601.21 674
12602.27 627
12603.33 614
12604.39 643
12605.45 642
12606.51 640
12607.57 614
12608.63 604
12609.69 636
12610.75 649
12611.81 622
12612.87 584
12613.93 634
12614.99 637
12616.05 638
12617.11 630
12618.17 642
12619.23 672
12620.29 661
12621.35 649
12622.41 643
12623.47 639
12624.53 654
12625.60 674
12626.66 660
12627.72 650
12628.78 670
12629.84 687
12630.90 702
12631.96 676
12633.02 664
12634.08 706
12635.14 703
12636.20 695
12637.27 669
12638.33 720
12639.39 697
12640.45 688
12641.51 694
12642.57 652
12643.63 657
12644.69 664
12645.76 679
12646.82 668
12647.88 638
12648.94 661
12650.00 618
12651.06 663
12652.13 650
12653.19 638
12654.25 683
12655.31 666
12656.37 626
12657.44 644
12658.50 660
12659.56 660
12660.62 656
12661.68 659
12662.75 638
12663.81 653
12664.87 635
12665.93 619
12666.99 650
12668.06 625
12669.12 626
12670.18 664
12671.24 623
12672.31 619
12673.37 618
12674.43 594
12675.50 593
12676.56 572
12677.62 647
12678.68 617
12679.75 617
12680.81 643
12681.87 599
12682.94 582
12684.00 595
12685.06 607
12686.13 607
12687.19 613
12688.25 621
12689.31 637
12690.38 617
12691.44 614
12692.51 613
12693.57 618
12694.63 607
12695.70 613
12696.76 624
12697.82 650
12698.89 663
12699.95 651
12701.01 623
12702.08 659
12703.14 672
12704.21 664
12705.27 664
12706.33 672
12707.40 658
12708.46 662
12709.53 668
12710.59 647
12711.65 666
12712.72 687
12713.78 659
12714.85 647
12715.91 655
12716.98 687
12718.04 664
12719.11 658
12720.17 634
12721.23 665
12722.30 653
12723.36 665
12724.43 623
12725.49 643
12726.56 642
12727.62 647
12728.69 627
12729.75 586
12730.82 621
12731.88 607
12732.95 589
12734.01 584
12735.08 590
12736.14 591
12737.21 584
12738.28 585
12739.34 610
12740.41 587
12741.47 581
12742.54 577
12743.60 561
12744.67 577
12745.73 584
12746.80 599
12747.87 578
12748.93 574
12750.00 581
12751.06 547
12752.13 567
12753.19 534
12754.26 561
12755.33 588
12756.39 565
12757.46 556
12758.53 561
12759.59 537
12760.66 568
12761.72 530
12762.79 520
12763.86 530
12764.92 532
12765.99 516
12767.06 532
12768.12 501
12769.19 524
12770.26 504
12771.32 495
12772.39 517
12773.46 491
12774.52 487
12775.59 473
12776.66 522
12777.72 529
12778.79 501
12779.86 498
12780.93 502
12781.99 510
12783.06 519
12784.13 508
12785.20 518
12786.26 491
12787.33 478
12788.40 476
12789.46 513
12790.53 491
12791.60 508
12792.67 507
12793.74 517
12794.80 492
12795.87 484
12796.94 478
12798.01 518
12799.07 471
12800.14 449
12801.21 513
12802.28 467
12803.35 484
12804.41 471
12805.48 485
12806.55 495
12807.62 486
12808.69 487
12809.76 508
12810.82 453
12811.89 471
12812.96 497
12814.03 528
12815.10 459
12816.17 468
12817.24 493
12818.30 478
12819.37 488
12820.44 497
12821.51 488
12822.58 477
12823.65 487
12824.72 493
12825.79 483
12826.86 462
12827.92 484
12828.99 492
12830.06 502
12831.13 511
12832.20 482
12833.27 483
12834.34 458
12835.41 454
12836.48 491
12837.55 480
12838.62 460
12839.69 475
12840.76 476
12841.83 482
12842.90 472
12843.97 496
12845.04 463
12846.11 480
12847.18 489
12848.25 460
12849.32 455
12850.39 466
12851.46 472
12852.53 470
12853.60 439
12854.67 440
12855.74 433
12856.81 479
12857.88 484
12858.95 423
12860.02 472
12861.09 450
12862.16 439
12863.23 441
12864.30 452
12865.37 470
12866.44 433
12867.51 445
12868.58 438
12869.65 481
12870.73 452
12871.80 438
12872.87 422
12873.94 442
12875.01 434
12876.08 421
12877.15 452
12878.22 451
12879.29 437
12880.37 443
12881.44 448
12882.51 428
12883.58 423
12884.65 444
12885.72 429
12886.79 424
12887.87 424
12888.94 454
12890.01 443
12891.08 432
12892.15 432
12893.22 426
12894.30 428
12895.37 426
12896.44 448
12897.51 418
12898.58 389
12899.66 409
12900.73 427
12901.80 410
12902.87 446
12903.94 432
12905.02 417
12906.09 418
12907.16 436
12908.23 405
12909.31 415
12910.38 421
12911.45 408
12912.52 431
12913.60 430
12914.67 421
12915.74 426
12916.82 423
12917.89 419
12918.96 398
12920.03 425
12921.11 446
12922.18 429
12923.25 407
12924.33 397
12925.40 414
12926.47 443
12927.55 412
12928.62 411
12929.69 414
12930.77 433
12931.84 399
12932.91 425
12933.99 420
12935.06 422
12936.13 398
12937.21 412
12938.28 416
12939.35 416
12940.43 410
12941.50 407
12942.58 400
12943.65 416
12944.72 415
12945.80 391
12946.87 403
12947.95 420
12949.02 391
12950.09 408
12951.17 427
12952.24 443
12953.32 424
12954.39 430
12955.47 417
12956.54 416
12957.62 414
12958.69 433
12959.76 427
12960.84 405
12961.91 392
12962.99 400
12964.06 411
12965.14 424
12966.21 412
12967.29 435
12968.36 394
12969.44 412
12970.51 438
12971.59 396
12972.66 413
12973.74 409
12974.81 420
12975.89 424
12976.96 405
12978.04 391
12979.11 414
12980.19 413
12981.27 393
12982.34 387
12983.42 405
12984.49 422
12985.57 425
12986.64 416
12987.72 413
12988.79 396
12989.87 398
12990.95 413
12992.02 416
12993.10 417
12994.17 448
12995.25 430
12996.33 417
12997.40 432
12998.48 400
12999.56 414
13000.63 421
13001.71 417
13002.78 384
13003.86 413
13004.94 386
13006.01 427
13007.09 428
13008.17 437
13009.24 424
13010.32 422
13011.40 426
13012.47 434
13013.55 442
13014.63 424
13015.70 423
13016.78 407
13017.86 410
13018.94 400
13020.01 397
13021.09 390
13022.17 431
13023.24 447
13024.32 454
13025.40 462
13026.48 464
13027.55 462
13028.63 448
13029.71 446
13030.79 441
13031.86 443
13032.94 407
13034.02 424
13035.10 409
13036.17 442
13037.25 467
13038.33 460
13039.41 443
13040.49 453
13041.56 466
13042.64 444
13043.72 453
13044.80 431
13045.88 421
13046.95 450
13048.03 458
13049.11 429
13050.19 441
13051.27 426
13052.35 436
13053.42 416
13054.50 451
13055.58 439
13056.66 431
13057.74 431
13058.82 461
13059.90 445
13060.97 441
13062.05 412
13063.13 403
13064.21 422
13065.29 437
13066.37 417
13067.45 422
13068.53 453
13069.61 424
13070.69 440
13071.76 425
13072.84 431
13073.92 448
13075.00 435
13076.08 414
13077.16 398
13078.24 371
13079.32 431
13080.40 431
13081.48 433
13082.56 411
13083.64 428
13084.72 417
13085.80 416
13086.88 417
13087.96 411
13089.04 441
13090.12 458
13091.20 444
13092.28 406
13093.36 424
13094.44 421
13095.52 416
13096.60 411
13097.68 413
13098.76 439
13099.84 447
13100.92 403
13102.00 415
13103.08 403
13104.16 428
13105.24 404
13106.32 400
13107.40 400
13108.48 378
13109.57 420
13110.65 399
13111.73 399
13112.81 405
13113.89 387
13114.97 439
13116.05 425
13117.13 418
13118.21 428
13119.29 424
13120.38 402
13121.46 398
13122.54 430
13123.62 429
13124.70 424
13125.78 427
13126.86 450
13127.95 424
13129.03 439
13130.11 416
13131.19 432
13132.27 411
13133.35 408
13134.44 438
13135.52 408
13136.60 418
13137.68 395
13138.76 397
13139.85 429
13140.93 441
13142.01 453
13143.09 410
13144.17 412
13145.26 457
13146.34 400
13147.42 431
13148.50 433
13149.59 403
13150.67 426
13151.75 403
13152.83 397
13153.92 382
13155.00 420
13156.08 422
13157.16 409
13158.25 428
13159.33 434
13160.41 438
13161.50 404
13162.58 411
13163.66 427
13164.74 389
13165.83 405
13166.91 435
13167.99 434
13169.08 420
13170.16 392
13171.24 446
13172.33 402
13173.41 396
13174.49 402
13175.58 422
13176.66 410
13177.75 381
13178.83 398
13179.91 411
13181.00 418
13182.08 438
13183.16 442
13184.25 419
13185.33 388
13186.42 399
13187.50 442
13188.58 410
13189.67 399
13190.75 414
13191.84 439
13192.92 427
13194.00 381
13195.09 408
13196.17 426
13197.26 401
13198.34 432
13199.43 423
13200.51 396
13201.60 417
13202.68 434
13203.76 392
13204.85 391
13205.93 396
13207.02 442
13208.10 421
13209.19 415
13210.27 411
13211.36 432
13212.44 450
13213.53 424
13214.61 396
13215.70 394
13216.78 442
13217.87 452
13218.95 413
13220.04 431
13221.13 444
13222.21 406
13223.30 384
13224.38 427
13225.47 401
13226.55 402
13227.64 423
13228.72 433
13229.81 434
13230.90 426
13231.98 422
13233.07 435
13234.15 427
13235.24 412
13236.33 437
13237.41 437
13238.50 413
13239.58 436
13240.67 439
13241.76 403
13242.84 402
13243.93 416
13245.01 428
13246.10 419
13247.19 420
13248.27 423
13249.36 402
13250.45 411
13251.53 437
13252.62 417
13253.71 427
13254.79 418
13255.88 446
13256.97 424
13258.05 422
13259.14 434
13260.23 444
13261.32 456
13262.40 435
13263.49 442
13264.58 423
13265.66 381
13266.75 389
13267.84 421
13268.93 419
13270.01 468
13271.10 439
13272.19 443
13273.28 427
13274.36 443
13275.45 439
13276.54 451
13277.63 432
13278.71 421
13279.80 454
13280.89 464
13281.98 445
13283.07 420
13284.15 439
13285.24 480
13286.33 466
13287.42 412
13288.51 418
13289.59 464
13290.68 498
13291.77 495
13292.86 462
13293.95 455
13295.04 465
13296.12 438
13297.21 456
13298.30 444
13299.39 464
13300.48 477
13301.57 505
13302.66 502
13303.74 434
13304.83 447
13305.92 456
13307.01 469
13308.10 510
13309.19 464
13310.28 485
13311.37 502
13312.46 488
13313.55 482
13314.63 446
13315.72 454
13316.81 480
13317.90 501
13318.99 475
13320.08 466
13321.17 468
13322.26 470
13323.35 480
13324.44 477
13325.53 449
13326.62 473
13327.71 487
13328.80 461
13329.89 480
13330.98 463
13332.07 444
13333.16 480
13334.25 462
13335.34 463
13336.43 455
13337.52 488
13338.61 463
13339.70 486
13340.79 495
13341.88 467
13342.97 488
13344.06 488
13345.15 504
13346.24 471
13347.33 506
13348.42 501
13349.51 480
13350.60 472
13351.69 519
13352.79 478
13353.88 502
13354.97 514
13356.06 499
13357.15 500
13358.24 525
13359.33 531
13360.42 504
13361.51 490
13362.60 503
13363.70 488
13364.79 514
13365.88 498
13366.97 486
13368.06 547
13369.15 486
13370.24 503
13371.34 488
13372.43 503
13373.52 501
13374.61 494
13375.70 525
13376.79 486
13377.89 495
13378.98 488
13380.07 501
13381.16 515
13382.25 472
13383.34 481
13384.44 495
13385.53 479
13386.62 478
13387.71 449
13388.81 493
13389.90 467
13390.99 479
13392.08 439
13393.18 496
13394.27 456
13395.36 464
13396.45 476
13397.55 435
13398.64 470
13399.73 462
13400.82 454
13401.92 422
13403.01 456
13404.10 447
13405.19 459
13406.29 469
13407.38 462
13408.47 480
13409.57 462
13410.66 485
13411.75 472
13412.85 457
13413.94 435
13415.03 463
13416.13 440
13417.22 462
13418.31 450
13419.41 473
13420.50 444
13421.59 452
13422.69 475
13423.78 465
13424.87 464
13425.97 482
13427.06 479
13428.16 467
13429.25 478
13430.34 473
13431.44 475
13432.53 469
13433.63 529
13434.72 450
13435.81 443
13436.91 434
13438.00 465
13439.10 452
13440.19 461
13441.29 468
13442.38 457
13443.47 467
13444.57 477
13445.66 473
13446.76 452
13447.85 467
13448.95 474
13450.04 471
13451.14 474
13452.23 469
13453.33 494
13454.42 485
13455.52 476
13456.61 483
13457.71 474
13458.80 487
13459.90 475
13460.99 475
13462.09 516
13463.18 468
13464.28 500
13465.37 491
13466.47 514
13467.56 487
13468.66 505
13469.76 502
13470.85 499
13471.95 490
13473.04 519
13474.14 527
13475.23 508
13476.33 520
13477.43 511
13478.52 505
13479.62 495
13480.71 507
13481.81 492
13482.91 491
13484.00 492
13485.10 506
13486.19 513
13487.29 521
13488.39 513
13489.48 486
13490.58 518
13491.68 498
13492.77 505
13493.87 541
13494.97 512
13496.06 540
13497.16 566
13498.26 563
13499.35 539
13500.45 542
13501.55 537
13502.64 539
13503.74 584
13504.84 553
13505.93 589
13507.03 569
13508.13 568
13509.22 534
13510.32 518
13511.42 542
13512.52 537
13513.61 560
13514.71 521
13515.81 516
13516.91 519
13518.00 552
13519.10 524
13520.20 502
13521.30 495
13522.39 526
13523.49 487
13524.59 468
13525.69 466
13526.79 457
13527.88 493
13528.98 444
13530.08 482
13531.18 436
13532.28 436
13533.37 432
13534.47 497
13535.57 473
13536.67 458
13537.77 457
13538.86 488
13539.96 462
13541.06 455
13542.16 449
13543.26 463
13544.36 485
13545.46 472
13546.55 478
13547.65 451
13548.75 465
13549.85 422
13550.95 451
13552.05 435
13553.15 423
13554.25 441
13555.35 458
13556.44 442
13557.54 453
13558.64 456
13559.74 455
13560.84 444
13561.94 443
13563.04 444
13564.14 431
13565.24 440
13566.34 409
13567.44 455
13568.54 447
13569.64 443
13570.74 428
13571.84 440
13572.94 418
13574.04 439
13575.14 450
13576.24 456
13577.33 448
13578.43 434
13579.53 443
13580.63 422
13581.74 452
13582.84 442
13583.94 448
13585.04 440
13586.14 462
13587.24 431
13588.34 434
13589.44 452
13590.54 477
13591.64 468
13592.74 460
13593.84 454
13594.94 462
13596.04 456
13597.14 421
13598.24 437
13599.34 460
13600.44 479
13601.54 465
13602.65 427
13603.75 408
13604.85 424
13605.95 445
13607.05 445
13608.15 437
13609.25 434
13610.35 448
13611.45 451
13612.56 446
13613.66 411
13614.76 465
13615.86 456
13616.96 442
13618.06 444
13619.16 448
13620.27 447
13621.37 467
13622.47 437
13623.57 473
13624.67 482
13625.78 429
13626.88 430
13627.98 441
13629.08 459
13630.18 466
13631.29 415
13632.39 441
13633.49 457
13634.59 433
13635.69 447
13636.80 440
13637.90 466
13639.00 462
13640.10 418
13641.21 445
13642.31 445
13643.41 420
13644.51 408
13645.62 434
13646.72 444
13647.82 449
13648.92 418
13650.03 447
13651.13 396
13652.23 421
13653.34 428
13654.44 464
13655.54 443
13656.65 441
13657.75 420
13658.85 445
13659.96 465
13661.06 477
13662.16 455
13663.27 423
13664.37 451
13665.47 437
13666.58 442
13667.68 427
13668.78 436
13669.89 423
13670.99 442
13672.09 432
13673.20 426
13674.30 456
13675.41 447
13676.51 437
13677.61 462
13678.72 452
13679.82 436
13680.93 428
13682.03 444
13683.13 451
13684.24 445
13685.34 456
13686.45 463
13687.55 437
13688.66 450
13689.76 437
13690.86 438
13691.97 477
13693.07 467
13694.18 430
13695.28 434
13696.39 476
13697.49 485
13698.60 436
13699.70 443
13700.81 485
13701.91 491
13703.02 489
13704.12 505
13705.23 466
13706.33 489
13707.44 503
13708.54 473
13709.65 477
13710.75 489
13711.86 513
13712.96 472
13714.07 465
13715.18 523
13716.28 515
13717.39 510
13718.49 517
13719.60 517
13720.70 532
13721.81 489
13722.91 512
13724.02 495
13725.13 486
13726.23 501
13727.34 469
13728.44 497
13729.55 492
13730.66 470
13731.76 484
13732.87 493
13733.98 447
13735.08 431
13736.19 420
13737.29 448
13738.40 438
13739.51 450
13740.61 456
13741.72 467
13742.83 434
13743.93 470
13745.04 444
13746.15 428
13747.25 417
13748.36 417
13749.47 437
13750.57 396
13751.68 423
13752.79 415
13753.90 449
13755.00 425
13756.11 435
13757.22 426
13758.32 432
13759.43 431
13760.54 449
13761.65 442
13762.75 469
13763.86 428
13764.97 450
13766.08 432
13767.18 454
13768.29 439
13769.40 460
13770.51 451
13771.61 432
13772.72 450
13773.83 459
13774.94 462
13776.05 475
13777.15 468
13778.26 472
13779.37 461
13780.48 436
13781.59 427
13782.69 489
13783.80 470
13784.91 436
13786.02 409
13787.13 461
13788.24 442
13789.34 446
13790.45 426
13791.56 412
13792.67 435
13793.78 413
13794.89 410
13796.00 415
13797.10 397
13798.21 421
13799.32 407
13800.43 418
13801.54 427
13802.65 419
13803.76 420
13804.87 425
13805.98 428
13807.09 392
13808.20 396
13809.30 413
13810.41 418
13811.52 395
13812.63 432
13813.74 413
13814.85 432
13815.96 400
13817.07 404
13818.18 394
13819.29 410
13820.40 445
13821.51 418
13822.62 411
13823.73 430
13824.84 411
13825.95 404
13827.06 425
13828.17 423
13829.28 414
13830.39 358
13831.50 381
13832.61 379
13833.72 413
13834.83 427
13835.94 398
13837.05 387
13838.16 391
13839.27 394
13840.38 419
13841.49 405
13842.60 418
13843.71 426
13844.82 417
13845.94 393
13847.05 400
13848.16 426
13849.27 411
13850.38 424
13851.49 420
13852.60 406
13853.71 400
13854.82 422
13855.93 391
13857.05 425
13858.16 425
13859.27 405
13860.38 390
13861.49 387
13862.60 414
13863.71 398
13864.83 409
13865.94 413
13867.05 402
13868.16 403
13869.27 411
13870.38 408
13871.50 397
13872.61 396
13873.72 417
13874.83 397
13875.94 403
13877.05 405
13878.17 414
13879.28 441
13880.39 431
13881.50 434
13882.62 404
13883.73 405
13884.84 412
13885.95 404
13887.06 399
13888.18 413
13889.29 423
13890.40 436
13891.51 424
13892.63 423
13893.74 432
13894.85 451
13895.97 416
13897.08 422
13898.19 428
13899.30 392
13900.42 432
13901.53 443
13902.64 435
13903.76 431
13904.87 465
13905.98 427
13907.10 416
13908.21 441
13909.32 403
13910.44 434
13911.55 415
13912.66 442
13913.78 426
13914.89 418
13916.00 412
13917.12 432
13918.23 374
13919.34 391
13920.46 395
13921.57 392
13922.68 419
13923.80 409
13924.91 401
13926.03 394
13927.14 386
13928.25 411
13929.37 393
13930.48 374
13931.60 399
13932.71 411
13933.83 405
13934.94 390
13936.05 415
13937.17 416
13938.28 395
13939.40 404
13940.51 373
13941.63 411
13942.74 402
13943.86 435
13944.97 407
13946.09 393
13947.20 375
13948.32 386
13949.43 400
13950.55 367
13951.66 374
13952.78 399
13953.89 385
13955.01 399
13956.12 384
13957.24 377
13958.35 382
13959.47 383
13960.58 393
13961.70 381
13962.81 388
13963.93 396
13965.04 410
13966.16 426
13967.27 391
13968.39 352
13969.51 361
13970.62 396
13971.74 438
13972.85 386
13973.97 384
13975.09 394
13976.20 408
13977.32 390
13978.43 395
13979.55 383
13980.67 380
13981.78 429
13982.90 414
13984.01 398
13985.13 406
13986.25 382
13987.36 393
13988.48 412
13989.60 387
13990.71 383
13991.83 387
13992.95 403
13994.06 387
13995.18 362
13996.30 374
13997.41 377
13998.53 407
13999.65 394
14000.76 400
14001.88 375
14003.00 419
14004.11 415
14005.23 374
14006.35 380
14007.47 383
14008.58 394
14009.70 401
14010.82 364
14011.94 395
14013.05 392
14014.17 388
14015.29 402
14016.41 409
14017.52 383
14018.64 372
14019.76 404
14020.88 380
14021.99 403
14023.11 360
14024.23 360
14025.35 383
14026.47 393
14027.58 388
14028.70 372
14029.82 367
14030.94 378
14032.06 406
14033.17 393
14034.29 364
14035.41 390
14036.53 403
14037.65 381
14038.77 412
14039.88 362
14041.00 398
14042.12 418
14043.24 395
14044.36 381
14045.48 370
14046.60 402
14047.72 384
14048.83 391
14049.95 404
14051.07 383
14052.19 414
14053.31 438
14054.43 403
14055.55 417
14056.67 435
14057.79 421
14058.91 425
14060.03 429
14061.14 434
14062.26 423
14063.38 394
14064.50 400
14065.62 408
14066.74 424
14067.86 412
14068.98 429
14070.10 442
14071.22 412
14072.34 456
14073.46 449
14074.58 432
14075.70 429
14076.82 447
14077.94 451
14079.06 450
14080.18 464
14081.30 432
14082.42 458
14083.54 485
14084.66 476
14085.78 440
14086.90 468
14088.02 493
14089.14 493
14090.26 488
14091.38 472
14092.50 482
14093.63 480
14094.75 502
14095.87 466
14096.99 479
14098.11 504
14099.23 506
14100.35 505
14101.47 506
14102.59 512
14103.71 512
14104.83 518
14105.96 516
14107.08 499
14108.20 457
14109.32 450
14110.44 471
14111.56 465
14112.68 470
14113.80 451
14114.93 432
14116.05 449
14117.17 424
14118.29 429
14119.41 457
14120.53 441
14121.66 417
14122.78 429
14123.90 421
14125.02 408
14126.14 434
14127.27 448
14128.39 421
14129.51 383
14130.63 395
14131.75 392
14132.88 409
14134.00 422
14135.12 416
14136.24 376
14137.37 409
14138.49 411
14139.61 401
14140.73 363
14141.86 370
14142.98 407
14144.10 402
14145.22 394
14146.35 370
14147.47 389
14148.59 386
14149.71 387
14150.84 400
14151.96 374
14153.08 393
14154.21 377
14155.33 383
14156.45 376
14157.58 363
14158.70 389
14159.82 394
14160.95 408
14162.07 403
14163.19 388
14164.32 382
14165.44 407
14166.56 399
14167.69 410
14168.81 404
14169.93 405
14171.06 377
14172.18 398
14173.31 384
14174.43 380
14175.55 397
14176.68 402
14177.80 370
14178.93 362
14180.05 360
14181.17 390
14182.30 376
14183.42 391
14184.55 369
14185.67 369
14186.79 398
14187.92 378
14189.04 352
14190.17 368
14191.29 399
14192.42 389
14193.54 384
14194.67 358
14195.79 358
14196.92 371
14198.04 367
14199.17 386
14200.29 366
14201.42 388
14202.54 370
14203.67 382
14204.79 374
14205.92 359
14207.04 374
14208.17 364
14209.29 380
14210.42 382
14211.54 375
14212.67 358
14213.79 366
14214.92 390
14216.04 377
14217.17 362
14218.29 375
14219.42 368
14220.55 361
14221.67 333
14222.80 354
14223.92 355
14225.05 342
14226.17 333
14227.30 367
14228.43 377
14229.55 344
14230.68 343
14231.81 344
14232.93 354
14234.06 355
14235.18 363
14236.31 343
14237.44 346
14238.56 346
14239.69 354
14240.82 382
14241.94 370
14243.07 340
14244.20 346
14245.32 350
14246.45 322
14247.58 365
14248.70 351
14249.83 365
14250.96 364
14252.08 382
14253.21 330
14254.34 344
14255.46 333
14256.59 352
14257.72 375
14258.85 355
14259.97 350
14261.10 368
14262.23 340
14263.35 358
14264.48 338
14265.61 325
14266.74 328
14267.86 363
14268.99 343
14270.12 367
14271.25 361
14272.38 360
14273.50 328
14274.63 344
14275.76 377
14276.89 359
14278.01 348
14279.14 361
14280.27 334
14281.40 347
14282.53 353
14283.66 331
14284.78 334
14285.91 353
14287.04 341
14288.17 317
14289.30 344
14290.43 344
14291.55 343
14292.68 320
14293.81 349
14294.94 326
14296.07 338
14297.20 317
14298.33 334
14299.45 331
14300.58 339
14301.71 336
14302.84 331
14303.97 340
14305.10 308
14306.23 339
14307.36 325
14308.49 329
14309.62 355
14310.75 360
14311.87 328
14313.00 312
14314.13 298
14315.26 325
14316.39 343
14317.52 320
14318.65 349
14319.78 356
14320.91 335
14322.04 354
14323.17 346
14324.30 324
14325.43 335
14326.56 343
14327.69 337
14328.82 312
14329.95 339
14331.08 328
14332.21 326
14333.34 291
14334.47 319
14335.60 321
14336.73 359
14337.86 336
14338.99 326
14340.12 331
14341.25 313
14342.38 342
14343.51 312
14344.64 337
14345.77 334
14346.90 304
14348.04 349
14349.17 328
14350.30 326
14351.43 320
14352.56 332
14353.69 338
14354.82 345
14355.95 316
14357.08 328
14358.21 326
14359.35 328
14360.48 328
14361.61 329
14362.74 324
14363.87 371
14365.00 343
14366.13 318
14367.26 322
14368.40 338
14369.53 322
14370.66 319
14371.79 330
14372.92 345
14374.05 329
14375.19 354
14376.32 323
14377.45 319
14378.58 327
14379.71 356
14380.85 340
14381.98 331
14383.11 345
14384.24 324
14385.37 342
14386.51 335
14387.64 340
14388.77 336
14389.90 309
14391.04 292
14392.17 340
14393.30 327
14394.43 333
14395.57 311
14396.70 344
14397.83 340
14398.96 287
14400.10 316
14401.23 349
14402.36 344
14403.50 349
14404.63 336
14405.76 355
14406.89 347
14408.03 328
14409.16 345
14410.29 309
14411.43 347
14412.56 344
14413.69 343
14414.83 346
14415.96 341
14417.09 335
14418.23 326
14419.36 333
14420.49 335
14421.63 329
14422.76 346
14423.90 344
14425.03 338
14426.16 309
14427.30 333
14428.43 338
14429.56 341
14430.70 325
14431.83 353
14432.97 335
14434.10 330
14435.24 343
14436.37 366
14437.50 340
14438.64 341
14439.77 355
14440.91 337
14442.04 312
14443.18 339
14444.31 339
14445.44 329
14446.58 355
14447.71 358
14448.85 343
14449.98 323
14451.12 329
14452.25 331
14453.39 333
14454.52 350
14455.66 326
14456.79 337
14457.93 317
14459.06 327
14460.20 333
14461.33 366
14462.47 359
14463.60 338
14464.74 348
14465.87 359
14467.01 371
14468.15 337
14469.28 337
14470.42 353
14471.55 358
14472.69 340
14473.82 366
14474.96 351
14476.09 326
14477.23 359
14478.37 341
14479.50 352
14480.64 378
14481.77 350
14482.91 354
14484.05 356
14485.18 362
14486.32 356
14487.45 331
14488.59 355
14489.73 372
14490.86 356
14492.00 362
14493.14 378
14494.27 354
14495.41 344
14496.55 348
14497.68 344
14498.82 355
14499.96 389
14501.09 390
14502.23 372
14503.37 382
14504.50 390
14505.64 384
14506.78 366
14507.91 398
14509.05 383
14510.19 350
14511.33 390
14512.46 406
14513.60 434
14514.74 391
14515.87 387
14517.01 401
14518.15 403
14519.29 399
14520.42 388
14521.56 405
14522.70 381
14523.84 399
14524.97 395
14526.11 411
14527.25 389
14528.39 425
14529.53 400
14530.66 404
14531.80 374
14532.94 402
14534.08 373
14535.22 365
14536.35 400
14537.49 367
14538.63 367
14539.77 370
14540.91 359
14542.05 377
14543.18 389
14544.32 351
14545.46 348
14546.60 360
14547.74 367
14548.88 370
14550.01 365
14551.15 354
14552.29 372
14553.43 372
14554.57 367
14555.71 356
14556.85 357
14557.99 362
14559.13 371
14560.26 359
14561.40 337
14562.54 365
14563.68 351
14564.82 363
14565.96 368
14567.10 334
14568.24 328
14569.38 344
14570.52 360
14571.66 356
14572.80 345
14573.94 355
14575.08 380
14576.22 348
14577.36 322
14578.50 354
14579.64 359
14580.78 361
14581.92 349
14583.06 329
14584.20 382
14585.34 347
14586.48 368
14587.62 361
14588.76 342
14589.90 363
14591.04 353
14592.18 367
14593.32 344
14594.46 354
14595.60 346
14596.74 337
14597.88 352
14599.02 379
14600.16 385
14601.30 350
14602.44 337
14603.58 338
14604.72 348
14605.86 349
14607.00 364
14608.15 364
14609.29 381
14610.43 354
14611.57 356
14612.71 336
14613.85 360
14614.99 341
14616.13 354
14617.27 338
14618.42 357
14619.56 376
14620.70 371
14621.84 369
14622.98 366
14624.12 345
14625.26 378
14626.41 392
14627.55 357
14628.69 370
14629.83 344
14630.97 368
14632.12 353
14633.26 394
14634.40 379
14635.54 368
14636.68 379
14637.83 351
14638.97 380
14640.11 394
14641.25 403
14642.39 402
14643.54 388
14644.68 336
14645.82 379
14646.96 398
14648.11 342
14649.25 339
14650.39 366
14651.53 343
14652.68 343
14653.82 352
14654.96 358
14656.11 345
14657.25 337
14658.39 338
14659.53 348
14660.68 337
14661.82 347
14662.96 355
14664.11 346
14665.25 336
14666.39 341
14667.54 346
14668.68 335
14669.82 327
14670.97 334
14672.11 350
14673.25 353
14674.40 337
14675.54 310
14676.68 330
14677.83 331
14678.97 352
14680.11 319
14681.26 327
14682.40 310
14683.55 322
14684.69 354
14685.83 333
14686.98 345
14688.12 335
14689.27 328
14690.41 313
14691.55 313
14692.70 333
14693.84 345
14694.99 340
14696.13 313
14697.28 318
14698.42 294
14699.56 316
14700.71 291
14701.85 309
14703.00 301
14704.14 300
14705.29 309
14706.43 353
14707.58 319
14708.72 317
14709.87 315
14711.01 322
14712.16 311
14713.30 319
14714.45 324
14715.59 319
14716.74 327
14717.88 316
14719.03 319
14720.17 338
14721.32 330
14722.46 320
14723.61 338
14724.76 308
14725.90 318
14727.05 333
14728.19 303
14729.34 339
14730.48 302
14731.63 311
14732.77 341
14733.92 302
14735.07 325
14736.21 326
14737.36 309
14738.50 324
14739.65 350
14740.80 348
14741.94 325
14743.09 323
14744.24 309
14745.38 334
14746.53 314
14747.67 319
14748.82 335
14749.97 307
14751.11 297
14752.26 288
14753.41 320
14754.55 320
14755.70 329
14756.85 317
14757.99 327
14759.14 304
14760.29 345
14761.43 331
14762.58 327
14763.73 339
14764.88 336
14766.02 319
14767.17 321
14768.32 318
14769.46 295
14770.61 315
14771.76 325
14772.91 295
14774.05 310
14775.20 327
14776.35 314
14777.50 310
14778.64 313
14779.79 317
14780.94 299
14782.09 319
14783.23 319
14784.38 320
14785.53 331
14786.68 333
14787.83 314
14788.97 296
14790.12 321
14791.27 305
14792.42 344
14793.57 316
14794.71 324
14795.86 307
14797.01 308
14798.16 309
14799.31 294
14800.46 310
14801.60 292
14802.75 284
14803.90 307
14805.05 316
14806.20 295
14807.35 316
14808.50 328
14809.64 332
14810.79 339
14811.94 328
14813.09 287
14814.24 312
14815.39 300
14816.54 299
14817.69 282
14818.84 295
14819.99 305
14821.14 281
14822.28 295
14823.43 315
14824.58 316
14825.73 293
14826.88 297
14828.03 302
14829.18 306
14830.33 278
14831.48 327
14832.63 279
14833.78 307
14834.93 317
14836.08 286
14837.23 307
14838.38 297
14839.53 322
14840.68 297
14841.83 292
14842.98 314
14844.13 332
14845.28 311
14846.43 302
14847.58 287
14848.73 294
14849.88 283
14851.03 301
14852.18 293
14853.33 302
14854.48 324
14855.63 339
14856.78 329
14857.93 306
14859.08 309
14860.24 277
14861.39 286
14862.54 288
14863.69 321
14864.84 293
14865.99 292
14867.14 309
14868.29 293
14869.44 304
14870.59 293
14871.75 315
14872.90 304
14874.05 296
14875.20 295
14876.35 322
14877.50 312
14878.65 313
14879.81 308
14880.96 313
14882.11 298
14883.26 278
14884.41 313
14885.56 329
14886.71 281
14887.87 301
14889.02 311
14890.17 325
14891.32 317
14892.47 317
14893.63 312
14894.78 310
14895.93 276
14897.08 270
14898.24 277
14899.39 306
14900.54 318
14901.69 323
14902.84 313
14904.00 301
14905.15 323
14906.30 293
14907.45 322
14908.61 304
14909.76 290
14910.91 316
14912.07 319
14913.22 317
14914.37 305
14915.52 305
14916.68 294
14917.83 313
14918.98 313
14920.14 329
14921.29 303
14922.44 317
14923.60 322
14924.75 312
14925.90 317
14927.06 339
14928.21 330
14929.36 307
14930.52 282
14931.67 330
14932.82 310
14933.98 286
14935.13 309
14936.28 304
14937.44 307
14938.59 290
14939.74 293
14940.90 321
14942.05 321
14943.21 308
14944.36 295
14945.51 292
14946.67 302
14947.82 333
14948.98 318
14950.13 329
14951.29 307
14952.44 288
14953.59 331
14954.75 319
14955.90 318
14957.06 291
14958.21 317
14959.37 314
14960.52 335
14961.68 317
14962.83 308
14963.99 311
14965.14 313
14966.29 293
14967.45 300
14968.60 296
14969.76 290
14970.91 292
14972.07 345
14973.22 338
14974.38 301
14975.54 294
14976.69 307
14977.85 281
14979.00 310
14980.16 299
14981.31 324
14982.47 309
14983.62 324
14984.78 305
14985.93 304
14987.09 302
14988.25 315
14989.40 323
14990.56 318
14991.71 314
14992.87 306
14994.02 300
14995.18 323
14996.34 305
14997.49 313
14998.65 303
14999.80 308
15000.96 319
15002.12 279
15003.27 303
15004.43 323
15005.59 320
15006.74 288
15007.90 293
15009.06 311
15010.21 289
15011.37 286
15012.53 292
15013.68 301
15014.84 301
15016.00 312
15017.15 296
15018.31 324
15019.47 324
15020.62 319
15021.78 295
15022.94 307
15024.09 295
15025.25 307
15026.41 310
15027.57 312
15028.72 320
15029.88 317
15031.04 311
15032.19 291
15033.35 296
15034.51 286
15035.67 309
15036.82 295
15037.98 282
15039.14 283
15040.30 322
15041.46 337
15042.61 290
15043.77 298
15044.93 298
15046.09 293
15047.25 295
15048.40 306
15049.56 305
15050.72 291
15051.88 302
15053.04 338
15054.19 305
15055.35 301
15056.51 304
15057.67 298
15058.83 291
15059.99 292
15061.14 282
15062.30 287
15063.46 299
15064.62 332
15065.78 303
15066.94 297
15068.10 314
15069.26 290
15070.41 304
15071.57 307
15072.73 310
15073.89 298
15075.05 306
15076.21 298
15077.37 323
15078.53 295
15079.69 293
15080.85 309
15082.00 319
15083.16 315
15084.32 314
15085.48 318
15086.64 296
15087.80 296
15088.96 310
15090.12 324
15091.28 317
15092.44 318
15093.60 329
15094.76 328
15095.92 284
15097.08 276
15098.24 289
15099.40 310
15100.56 288
15101.72 306
15102.88 286
15104.04 272
15105.20 287
15106.36 288
15107.52 293
15108.68 285
15109.84 320
15111.00 312
15112.16 316
15113.32 292
15114.48 275
15115.64 273
15116.80 294
15117.97 290
15119.13 287
15120.29 268
15121.45 286
15122.61 318
15123.77 284
15124.93 283
15126.09 294
15127.25 323
15128.41 284
15129.57 278
15130.74 292
15131.90 314
15133.06 300
15134.22 312
15135.38 299
15136.54 319
15137.70 323
15138.87 299
15140.03 287
15141.19 278
15142.35 291
15143.51 282
15144.67 294
15145.84 282
15147.00 274
15148.16 294
15149.32 285
15150.48 307
15151.65 307
15152.81 280
15153.97 280
15155.13 314
15156.29 270
15157.46 294
15158.62 290
15159.78 278
15160.94 273
15162.10 290
15163.27 271
15164.43 266
15165.59 266
15166.75 298
15167.92 283
15169.08 280
15170.24 272
15171.41 285
15172.57 290
15173.73 276
15174.89 286
15176.06 302
15177.22 282
15178.38 290
15179.55 289
15180.71 294
15181.87 275
15183.04 298
15184.20 316
15185.36 301
15186.53 304
15187.69 287
15188.85 313
15190.02 290
15191.18 293
15192.34 296
15193.51 285
15194.67 311
15195.83 288
15197.00 293
15198.16 296
15199.32 301
15200.49 288
15201.65 298
15202.82 301
15203.98 300
15205.14 272
15206.31 303
15207.47 292
15208.64 296
15209.80 305
15210.97 293
15212.13 304
15213.29 308
15214.46 306
15215.62 286
15216.79 296
15217.95 286
15219.12 308
15220.28 302
15221.45 302
15222.61 317
15223.78 309
15224.94 313
15226.10 309
15227.27 300
15228.43 282
15229.60 285
15230.76 326
15231.93 285
15233.09 299
15234.26 305
15235.43 316
15236.59 359
15237.76 311
15238.92 316
15240.09 311
15241.25 313
15242.42 320
15243.58 310
15244.75 298
15245.91 288
15247.08 314
15248.25 309
15249.41 319
15250.58 307
15251.74 316
15252.91 299
15254.07 311
15255.24 287
15256.41 290
15257.57 323
15258.74 324
15259.90 284
15261.07 300
15262.24 301
15263.40 301
15264.57 274
15265.74 277
15266.90 307
15268.07 295
15269.24 322
15270.40 278
15271.57 329
15272.73 293
15273.90 275
15275.07 282
15276.23 282
15277.40 284
15278.57 330
15279.74 312
15280.90 292
15282.07 296
15283.24 299
15284.40 303
15285.57 302
15286.74 285
15287.90 292
15289.07 288
15290.24 294
15291.41 273
15292.57 314
15293.74 297
15294.91 279
15296.08 290
15297.24 285
15298.41 274
15299.58 307
15300.75 328
15301.91 322
15303.08 325
15304.25 310
15305.42 312
15306.59 312
15307.75 292
15308.92 341
15310.09 306
15311.26 292
15312.43 284
15313.59 307
15314.76 316
15315.93 289
15317.10 290
15318.27 313
15319.44 323
15320.60 342
15321.77 306
15322.94 302
15324.11 337
15325.28 308
15326.45 297
15327.62 305
15328.79 331
15329.95 308
15331.12 308
15332.29 315
15333.46 270
15334.63 300
15335.80 305
15336.97 309
15338.14 314
15339.31 297
15340.48 309
15341.64 291
15342.81 293
15343.98 326
15345.15 292
15346.32 286
15347.49 296
15348.66 282
15349.83 296
15351.00 292
15352.17 297
15353.34 319
15354.51 304
15355.68 301
15356.85 295
15358.02 301
15359.19 342
15360.36 286
15361.53 293
15362.70 321
15363.87 312
15365.04 285
15366.21 340
15367.38 300
15368.55 282
15369.72 283
15370.89 306
15372.06 290
15373.23 295
15374.40 315
15375.57 316
15376.74 292
15377.91 278
15379.08 300
15380.25 284
15381.43 297
15382.60 305
15383.77 280
15384.94 297
15386.11 318
15387.28 299
15388.45 326
15389.62 298
15390.79 303
15391.96 302
15393.14 287
15394.31 298
15395.48 310
15396.65 339
15397.82 313
15398.99 308
15400.16 293
15401.34 287
15402.51 292
15403.68 293
15404.85 312
15406.02 284
15407.19 303
15408.37 315
15409.54 312
15410.71 281
15411.88 307
15413.05 285
15414.23 304
15415.40 319
15416.57 296
15417.74 294
15418.91 295
15420.09 300
15421.26 304
15422.43 308
15423.60 322
15424.78 346
15425.95 341
15427.12 320
15428.29 320
15429.47 291
15430.64 284
15431.81 310
15432.98 314
15434.16 297
15435.33 309
15436.50 333
15437.67 291
15438.85 274
15440.02 256
15441.19 314
15442.37 281
15443.54 297
15444.71 321
15445.89 303
15447.06 316
15448.23 311
15449.41 290
15450.58 296
15451.75 273
15452.93 297
15454.10 323
15455.27 313
15456.45 308
15457.62 293
15458.79 257
15459.97 258
15461.14 284
15462.32 309
15463.49 294
15464.66 312
15465.84 266
15467.01 275
15468.19 307
15469.36 315
15470.53 277
15471.71 304
15472.88 286
15474.06 287
15475.23 280
15476.41 288
15477.58 303
15478.75 289
15479.93 301
15481.10 295
15482.28 288
15483.45 289
15484.63 309
15485.80 277
15486.98 304
15488.15 301
15489.33 288
15490.50 280
15491.68 292
15492.85 297
15494.03 319
15495.20 272
15496.38 285
15497.55 283
15498.73 289
15499.90 309
15501.08 279
15502.25 292
15503.43 256
15504.60 284
15505.78 309
15506.96 269
15508.13 290
15509.31 279
15510.48 282
15511.66 309
15512.83 280
15514.01 272
15515.19 287
15516.36 287
15517.54 294
15518.71 270
15519.89 283
15521.07 288
15522.24 296
15523.42 286
15524.59 303
15525.77 287
15526.95 305
15528.12 283
15529.30 289
15530.48 269
15531.65 284
15532.83 278
15534.01 285
15535.18 306
15536.36 288
15537.54 282
15538.71 293
15539.89 307
15541.07 281
15542.24 272
15543.42 311
15544.60 309
15545.77 319
15546.95 298
15548.13 297
15549.30 274
15550.48 328
15551.66 317
15552.84 279
15554.01 271
15555.19 321
15556.37 320
15557.55 292
15558.72 302
15559.90 312
15561.08 309
15562.26 316
15563.43 283
15564.61 295
15565.79 317
15566.97 295
15568.14 300
15569.32 305
15570.50 294
15571.68 301
15572.86 326
15574.03 313
15575.21 298
15576.39 306
15577.57 299
15578.75 290
15579.93 299
15581.10 313
15582.28 332
15583.46 298
15584.64 295
15585.82 322
15587.00 303
15588.18 312
15589.35 297
15590.53 312
15591.71 323
15592.89 303
15594.07 300
15595.25 296
15596.43 302
15597.61 316
15598.78 316
15599.96 323
15601.14 329
15602.32 334
15603.50 304
15604.68 287
15605.86 324
15607.04 316
15608.22 328
15609.40 324
15610.58 324
15611.76 339
15612.94 329
15614.12 316
15615.30 351
15616.48 320
15617.66 325
15618.84 327
15620.01 320
15621.19 337
15622.37 322
15623.55 327
15624.73 340
15625.91 335
15627.09 350
15628.27 341
15629.46 346
15630.64 315
15631.82 291
15633.00 321
15634.18 336
15635.36 333
15636.54 314
15637.72 330
15638.90 331
15640.08 325
15641.26 373
15642.44 316
15643.62 319
15644.80 340
15645.98 323
15647.16 334
15648.34 349
15649.52 354
15650.71 328
15651.89 345
15653.07 349
15654.25 357
15655.43 318
15656.61 342
15657.79 338
15658.97 365
15660.16 329
15661.34 331
15662.52 342
15663.70 339
15664.88 355
15666.06 335
15667.24 338
15668.43 366
15669.61 383
15670.79 350
15671.97 327
15673.15 330
15674.33 359
15675.52 326
15676.70 338
15677.88 342
15679.06 324
15680.24 334
15681.43 317
15682.61 353
15683.79 333
15684.97 318
15686.16 322
15687.34 329
15688.52 337
15689.70 300
15690.89 337
15692.07 321
15693.25 333
15694.43 317
15695.62 313
15696.80 316
15697.98 310
15699.16 347
15700.35 312
15701.53 350
15702.71 334
15703.90 332
15705.08 337
15706.26 315
15707.45 330
15708.63 322
15709.81 330
15711.00 317
15712.18 303
15713.36 342
15714.55 334
15715.73 305
15716.91 320
15718.10 338
15719.28 324
15720.46 310
15721.65 324
15722.83 307
15724.01 301
15725.20 314
15726.38 316
15727.57 300
15728.75 328
15729.93 322
15731.12 323
15732.30 309
15733.49 340
15734.67 322
15735.85 347
15737.04 345
15738.22 311
15739.41 349
15740.59 337
15741.78 339
15742.96 324
15744.14 342
15745.33 330
15746.51 329
15747.70 301
15748.88 319
15750.07 329
15751.25 333
15752.44 332
15753.62 326
15754.81 333
15755.99 341
15757.18 317
15758.36 325
15759.55 338
15760.73 345
15761.92 336
15763.10 329
15764.29 309
15765.47 298
15766.66 335
15767.84 356
15769.03 342
15770.21 321
15771.40 350
15772.59 350
15773.77 318
15774.96 332
15776.14 309
15777.33 323
15778.51 323
15779.70 322
15780.89 330
15782.07 307
15783.26 330
15784.44 333
15785.63 300
15786.82 301
15788.00 307
15789.19 327
15790.37 326
15791.56 322
15792.75 280
15793.93 309
15795.12 320
15796.31 306
15797.49 297
15798.68 312
15799.87 299
15801.05 289
15802.24 305
15803.43 305
15804.61 300
15805.80 296
15806.99 315
15808.17 293
15809.36 285
15810.55 314
15811.73 323
15812.92 298
15814.11 284
15815.30 302
15816.48 295
15817.67 301
15818.86 263
15820.05 312
15821.23 298
15822.42 299
15823.61 321
15824.80 282
15825.98 295
15827.17 303
15828.36 300
15829.55 309
15830.73 316
15831.92 293
15833.11 303
15834.30 310
15835.49 311
15836.67 300
15837.86 304
15839.05 269
15840.24 309
15841.43 297
15842.61 281
15843.80 287
15844.99 297
15846.18 309
15847.37 325
15848.56 331
15849.74 298
15850.93 322
15852.12 309
15853.31 283
15854.50 290
15855.69 326
15856.88 308
15858.06 289
15859.25 297
15860.44 337
15861.63 316
15862.82 279
15864.01 301
15865.20 300
15866.39 312
15867.58 318
15868.77 308
15869.95 325
15871.14 309
15872.33 295
15873.52 302
15874.71 305
15875.90 295
15877.09 282
15878.28 318
15879.47 302
15880.66 300
15881.85 298
15883.04 297
15884.23 300
15885.42 304
15886.61 314
15887.80 306
15888.99 295
15890.18 313
15891.37 315
15892.56 295
15893.75 280
15894.94 331
15896.13 331
15897.32 291
15898.51 311
15899.70 299
15900.89 288
15902.08 294
15903.27 301
15904.46 297
15905.65 297
15906.84 318
15908.03 300
15909.22 297
15910.42 310
15911.61 307
15912.80 301
15913.99 309
15915.18 310
15916.37 293
15917.56 312
15918.75 303
15919.94 282
15921.13 293
15922.32 288
15923.52 318
15924.71 314
15925.90 289
15927.09 304
15928.28 295
15929.47 327
15930.66 307
15931.86 298
15933.05 308
15934.24 298
15935.43 299
15936.62 310
15937.81 298
15939.01 288
15940.20 300
15941.39 294
15942.58 298
15943.77 289
15944.97 309
15946.16 305
15947.35 297
15948.54 285
15949.73 303
15950.93 298
15952.12 278
15953.31 286
15954.50 299
15955.70 276
15956.89 274
15958.08 297
15959.27 282
15960.47 265
15961.66 258
15962.85 284
15964.04 276
15965.24 291
15966.43 284
15967.62 279
15968.82 283
15970.01 283
15971.20 255
15972.40 305
15973.59 258
15974.78 264
15975.97 268
15977.17 296
15978.36 275
15979.55 271
15980.75 302
15981.94 291
15983.13 287
15984.33 276
15985.52 291
15986.72 270
15987.91 253
15989.10 259
15990.30 281
15991.49 272
15992.68 283
15993.88 284
15995.07 285
15996.27 275
15997.46 260
15998.65 280
15999.85 267
16001.04 268
16002.24 287
16003.43 272
16004.63 256
16005.82 271
16007.01 258
16008.21 283
16009.40 281
16010.60 272
16011.79 276
16012.99 277
16014.18 289
16015.38 273
16016.57 301
16017.76 305
16018.96 283
16020.15 278
16021.35 280
16022.54 269
16023.74 259
16024.93 273
16026.13 294
16027.32 277
16028.52 268
16029.72 253
16030.91 278
16032.11 272
16033.30 261
16034.50 273
16035.69 278
16036.89 276
16038.08 266
16039.28 269
16040.47 266
16041.67 270
16042.87 276
16044.06 287
16045.26 271
16046.45 286
16047.65 255
16048.84 276
16050.04 269
16051.24 264
16052.43 273
16053.63 279
16054.82 246
16056.02 278
16057.22 260
16058.41 290
16059.61 288
16060.81 279
16062.00 246
16063.20 267
16064.40 269
16065.59 235
16066.79 275
16067.99 256
16069.18 249
16070.38 275
16071.58 270
16072.77 269
16073.97 261
16075.17 273
16076.36 280
16077.56 268
16078.76 276
16079.95 264
16081.15 266
16082.35 285
16083.55 274
16084.74 252
16085.94 258
16087.14 267
16088.33 274
16089.53 251
16090.73 257
16091.93 280
16093.12 267
16094.32 280
16095.52 256
16096.72 275
16097.92 261
16099.11 268
16100.31 274
16101.51 258
16102.71 267
16103.90 269
16105.10 284
16106.30 258
16107.50 249
16108.70 273
16109.90 273
16111.09 256
16112.29 268
16113.49 258
16114.69 278
16115.89 260
16117.09 251
16118.28 274
16119.48 288
16120.68 276
16121.88 254
16123.08 268
16124.28 247
16125.48 258
16126.67 270
16127.87 284
16129.07 258
16130.27 261
16131.47 258
16132.67 254
16133.87 256
16135.07 264
16136.27 304
16137.47 270
16138.67 262
16139.86 262
16141.06 280
16142.26 249
16143.46 275
16144.66 263
16145.86 254
16147.06 243
16148.26 252
16149.46 275
16150.66 281
16151.86 258
16153.06 268
16154.26 270
16155.46 256
16156.66 281
16157.86 247
16159.06 248
16160.26 263
16161.46 278
16162.66 259
16163.86 282
16165.06 239
16166.26 252
16167.46 282
16168.66 260
16169.86 249
16171.06 250
16172.26 253
16173.46 264
16174.66 230
16175.86 239
16177.07 273
16178.27 249
16179.47 252
16180.67 264
16181.87 262
16183.07 260
16184.27 266
16185.47 254
16186.67 282
16187.87 261
16189.07 244
16190.28 285
16191.48 252
16192.68 272
16193.88 246
16195.08 269
16196.28 272
16197.48 268
16198.69 257
16199.89 259
16201.09 252
16202.29 279
16203.49 283
16204.69 272
16205.90 261
16207.10 253
16208.30 280
16209.50 264
16210.70 272
16211.91 265
16213.11 258
16214.31 242
16215.51 271
16216.71 275
16217.92 277
16219.12 260
16220.32 246
16221.52 282
16222.72 281
16223.93 273
16225.13 258
16226.33 285
16227.53 267
16228.74 251
16229.94 250
16231.14 256
16232.35 243
16233.55 263
16234.75 236
16235.95 246
16237.16 251
16238.36 255
16239.56 253
16240.77 261
16241.97 274
16243.17 265
16244.38 248
16245.58 289
16246.78 272
16247.99 255
16249.19 263
16250.39 265
16251.60 246
16252.80 257
16254.00 269
16255.21 273
16256.41 245
16257.61 244
16258.82 234
16260.02 233
16261.22 250
16262.43 276
16263.63 265
16264.84 257
16266.04 267
16267.24 252
16268.45 260
16269.65 269
16270.86 278
16272.06 274
16273.27 243
16274.47 247
16275.67 260
16276.88 271
16278.08 268
16279.29 288
16280.49 301
16281.70 273
16282.90 271
16284.11 260
16285.31 300
16286.52 275
16287.72 260
16288.92 247
16290.13 271
16291.33 263
16292.54 250
16293.74 284
16294.95 270
16296.15 300
16297.36 277
16298.57 290
16299.77 254
16300.98 268
16302.18 259
16303.39 259
16304.59 257
16305.80 263
16307.00 243
16308.21 264
16309.41 247
16310.62 258
16311.83 249
16313.03 275
16314.24 246
16315.44 279
16316.65 258
16317.85 258
16319.06 273
16320.27 278
16321.47 263
16322.68 246
16323.88 247
16325.09 250
16326.30 273
16327.50 260
16328.71 260
16329.92 254
16331.12 259
16332.33 251
16333.54 272
16334.74 261
16335.95 243
16337.16 240
16338.36 237
16339.57 245
16340.78 252
16341.98 238
16343.19 257
16344.40 242
16345.60 249
16346.81 235
16348.02 246
16349.22 223
16350.43 249
16351.64 219
16352.85 253
16354.05 249
16355.26 241
16356.47 242
16357.67 256
16358.88 255
16360.09 230
16361.30 254
16362.50 254
16363.71 245
16364.92 244
16366.13 232
16367.34 239
16368.54 244
16369.75 232
16370.96 231
16372.17 243
16373.37 250
16374.58 235
16375.79 241
16377.00 241
16378.21 230
16379.42 266
16380.62 249
16381.83 231
16383.04 233
16384.25 218
16385.46 237
16386.67 225
16387.87 232
16389.08 231
16390.29 236
16391.50 245
16392.71 242
16393.92 236
16395.13 220
16396.33 225
16397.54 242
16398.75 222
16399.96 241
16401.17 237
16402.38 242
16403.59 238
16404.80 239
16406.01 228
16407.22 251
16408.42 224
16409.63 235
16410.84 222
16412.05 236
16413.26 261
16414.47 251
16415.68 243
16416.89 238
16418.10 259
16419.31 250
16420.52 240
16421.73 246
16422.94 247
16424.15 235
16425.36 253
16426.57 258
16427.78 226
16428.99 250
16430.20 260
16431.41 255
16432.62 237
16433.83 222
16435.04 228
16436.25 239
16437.46 238
16438.67 235
16439.88 216
16441.09 235
16442.30 222
16443.51 238
16444.72 235
16445.93 235
16447.14 241
16448.36 243
16449.57 224
16450.78 226
16451.99 249
16453.20 215
16454.41 246
16455.62 235
16456.83 226
16458.04 236
16459.25 238
16460.47 237
16461.68 237
16462.89 221
16464.10 207
16465.31 251
16466.52 250
16467.73 205
16468.94 216
16470.16 226
16471.37 217
16472.58 226
16473.79 228
16475.00 234
16476.21 234
16477.43 250
16478.64 222
16479.85 231
16481.06 242
16482.27 217
16483.49 237
16484.70 233
16485.91 227
16487.12 212
16488.33 226
16489.55 215
16490.76 225
16491.97 219
16493.18 228
16494.40 236
16495.61 210
16496.82 217
16498.03 267
16499.25 244
16500.46 253
16501.67 231
16502.88 224
16504.10 231
16505.31 215
16506.52 244
16507.74 235
16508.95 248
16510.16 212
16511.37 230
16512.59 248
16513.80 232
16515.01 239
16516.23 269
16517.44 240
16518.65 236
16519.87 232
16521.08 233
16522.29 218
16523.51 217
16524.72 248
16525.93 225
16527.15 234
16528.36 215
16529.58 226
16530.79 229
16532.00 245
16533.22 220
16534.43 244
16535.64 246
16536.86 231
16538.07 236
16539.29 243
16540.50 218
16541.72 232
16542.93 226
16544.14 232
16545.36 203
16546.57 224
16547.79 246
16549.00 227
16550.22 235
16551.43 205
16552.64 239
16553.86 233
16555.07 232
16556.29 234
16557.50 252
16558.72 227
16559.93 242
16561.15 226
16562.36 241
16563.58 235
16564.79 244
16566.01 249
16567.22 237
16568.44 233
16569.65 252
16570.87 252
16572.08 228
16573.30 234
16574.51 223
16575.73 250
16576.95 236
16578.16 218
16579.38 227
16580.59 229
16581.81 239
16583.02 228
16584.24 241
16585.45 247
16586.67 233
16587.89 221
16589.10 256
16590.32 220
16591.53 218
16592.75 243
16593.97 264
16595.18 235
16596.40 247
16597.61 225
16598.83 235
16600.05 230
16601.26 216
16602.48 221
16603.70 236
16604.91 240
16606.13 218
16607.35 232
16608.56 244
16609.78 230
16611.00 223
16612.21 228
16613.43 205
16614.65 218
16615.86 239
16617.08 211
16618.30 213
16619.51 213
16620.73 224
16621.95 242
16623.17 225
16624.38 226
16625.60 242
16626.82 220
16628.03 223
16629.25 216
16630.47 230
16631.69 197
16632.90 218
16634.12 233
16635.34 221
16636.56 209
16637.77 216
16638.99 205
16640.21 222
16641.43 205
16642.65 213
16643.86 208
16645.08 229
16646.30 242
16647.52 228
16648.74 240
16649.95 239
16651.17 235
16652.39 224
16653.61 204
16654.83 214
16656.05 212
16657.26 219
16658.48 217
16659.70 198
16660.92 210
16662.14 241
16663.36 224
16664.58 211
16665.79 209
16667.01 217
16668.23 208
16669.45 219
16670.67 227
16671.89 202
16673.11 212
16674.33 238
16675.55 219
16676.76 220
16677.98 205
16679.20 218
16680.42 236
16681.64 235
16682.86 233
16684.08 235
16685.30 222
16686.52 224
16687.74 224
16688.96 214
16690.18 191
16691.40 206
16692.62 223
16693.84 213
16695.06 226
16696.28 216
16697.50 229
16698.72 222
16699.94 205
16701.16 221
16702.38 206
16703.60 236
16704.82 210
16706.04 222
16707.26 226
16708.48 211
16709.70 209
16710.92 224
16712.14 199
16713.36 225
16714.58 236
16715.80 215
16717.02 241
16718.24 218
16719.46 209
16720.68 206
16721.90 231
16723.12 225
16724.34 244
16725.57 208
16726.79 228
16728.01 214
16729.23 218
16730.45 223
16731.67 200
16732.89 185
16734.11 208
16735.33 225
16736.56 213
16737.78 196
16739.00 218
16740.22 226
16741.44 214
16742.66 224
16743.88 201
16745.11 200
16746.33 209
16747.55 253
16748.77 230
16749.99 227
16751.21 212
16752.44 222
16753.66 227
16754.88 212
16756.10 227
16757.32 218
16758.55 227
16759.77 205
16760.99 221
16762.21 223
16763.44 228
16764.66 224
16765.88 239
16767.10 227
16768.32 212
16769.55 208
16770.77 219
16771.99 221
16773.22 210
16774.44 219
16775.66 203
16776.88 224
16778.11 216
16779.33 228
16780.55 209
16781.77 218
16783.00 219
16784.22 216
16785.44 212
16786.67 216
16787.89 218
16789.11 235
16790.34 232
16791.56 229
16792.78 223
16794.01 213
16795.23 217
16796.45 221
16797.68 233
16798.90 209
16800.12 197
16801.35 206
16802.57 220
16803.80 226
16805.02 205
16806.24 215
16807.47 230
16808.69 230
16809.91 234
16811.14 209
16812.36 222
16813.59 215
16814.81 219
16816.04 227
16817.26 204
16818.48 214
16819.71 216
16820.93 213
16822.16 209
16823.38 227
16824.61 178
16825.83 205
16827.06 210
16828.28 213
16829.50 217
16830.73 189
16831.95 211
16833.18 215
16834.40 220
16835.63 202
16836.85 221
16838.08 197
16839.30 207
16840.53 208
16841.75 197
16842.98 198
16844.20 208
16845.43 201
16846.65 209
16847.88 211
16849.11 209
16850.33 222
16851.56 209
16852.78 230
16854.01 220
16855.23 223
16856.46 224
16857.68 243
16858.91 227
16860.14 209
16861.36 234
16862.59 227
16863.81 218
16865.04 216
16866.27 211
16867.49 215
16868.72 219
16869.94 252
16871.17 251
16872.40 235
16873.62 221
16874.85 212
16876.08 238
16877.30 202
16878.53 205
16879.76 225
16880.98 220
16882.21 245
16883.43 223
16884.66 217
16885.89 202
16887.12 212
16888.34 222
16889.57 226
16890.80 192
16892.02 201
16893.25 226
16894.48 236
16895.70 220
16896.93 204
16898.16 220
16899.39 252
16900.61 219
16901.84 223
16903.07 226
16904.29 223
16905.52 229
16906.75 221
16907.98 217
16909.20 215
16910.43 207
16911.66 210
16912.89 254
16914.12 231
16915.34 224
16916.57 200
16917.80 213
16919.03 238
16920.26 238
16921.48 244
16922.71 214
16923.94 220
16925.17 234
16926.40 216
16927.62 217
16928.85 209
16930.08 209
16931.31 225
16932.54 193
16933.77 206
16934.99 224
16936.22 233
16937.45 223
16938.68 223
16939.91 221
16941.14 224
16942.37 230
16943.60 213
16944.82 214
16946.05 235
16947.28 231
16948.51 222
16949.74 231
16950.97 247
16952.20 228
16953.43 213
16954.66 219
16955.89 226
16957.12 220
16958.34 217
16959.57 218
16960.80 239
16962.03 210
16963.26 219
16964.49 236
16965.72 226
16966.95 217
16968.18 241
16969.41 217
16970.64 185
16971.87 208
16973.10 256
16974.33 223
16975.56 214
16976.79 210
16978.02 204
16979.25 231
16980.48 228
16981.71 221
16982.94 204
16984.17 215
16985.40 225
16986.63 197
16987.86 209
16989.09 221
16990.32 237
16991.55 242
16992.79 203
16994.02 208
16995.25 229
16996.48 220
16997.71 214
16998.94 224
17000.17 219
17001.40 234
17002.63 252
17003.86 215
17005.09 213
17006.32 214
17007.56 214
17008.79 212
17010.02 202
17011.25 209
17012.48 232
17013.71 221
17014.94 228
17016.18 231
17017.41 231
17018.64 232
17019.87 237
17021.10 222
17022.33 242
17023.57 229
17024.80 232
17026.03 225
17027.26 242
17028.49 220
17029.72 222
17030.96 231
17032.19 189
17033.42 202
17034.65 223
17035.88 228
17037.12 206
17038.35 206
17039.58 197
17040.81 243
17042.05 235
17043.28 199
17044.51 228
17045.74 214
17046.98 227
17048.21 210
17049.44 210
17050.67 224
17051.91 221
17053.14 204
17054.37 235
17055.61 213
17056.84 208
17058.07 224
17059.30 237
17060.54 212
17061.77 217
17063.00 221
17064.24 231
17065.47 237
17066.70 222
17067.94 222
17069.17 211
17070.40 222
17071.64 225
17072.87 232
17074.10 203
17075.34 215
17076.57 198
17077.81 209
17079.04 216
17080.27 216
17081.51 229
17082.74 209
17083.97 207
17085.21 192
17086.44 207
17087.68 212
17088.91 214
17090.15 214
17091.38 214
17092.61 214
17093.85 221
17095.08 238
17096.32 193
17097.55 191
17098.79 205
17100.02 231
17101.25 216
17102.49 206
17103.72 214
17104.96 228
17106.19 216
17107.43 207
17108.66 194
17109.90 212
17111.13 200
17112.37 212
17113.60 215
17114.84 217
17116.07 225
17117.31 241
17118.54 217
17119.78 199
17121.01 237
17122.25 202
17123.48 201
17124.72 217
17125.95 232
17127.19 225
17128.43 238
17129.66 221
17130.90 209
17132.13 215
17133.37 211
17134.60 184
17135.84 223
17137.08 210
17138.31 229
17139.55 221
17140.78 206
17142.02 222
17143.26 217
17144.49 215
17145.73 201
17146.96 213
17148.20 211
17149.44 210
17150.67 237
17151.91 207
17153.15 224
17154.38 217
17155.62 219
17156.85 210
17158.09 198
17159.33 215
17160.56 200
17161.80 227
17163.04 228
17164.28 217
17165.51 203
17166.75 215
17167.99 197
17169.22 198
17170.46 207
17171.70 210
17172.93 234
17174.17 212
17175.41 202
17176.65 245
17177.88 217
17179.12 207
17180.36 216
17181.60 225
17182.83 219
17184.07 198
17185.31 208
17186.55 219
17187.78 216
17189.02 228
17190.26 231
17191.50 204
17192.73 205
17193.97 214
17195.21 213
17196.45 197
17197.69 191
17198.92 211
17200.16 211
17201.40 217
17202.64 208
17203.88 200
17205.12 220
17206.35 221
17207.59 196
17208.83 206
17210.07 211
17211.31 210
17212.55 215
17213.78 224
17215.02 210
17216.26 182
17217.50 209
17218.74 207
17219.98 210
17221.22 208
17222.46 206
17223.69 241
17224.93 236
17226.17 204
17227.41 215
17228.65 221
17229.89 243
17231.13 218
17232.37 227
17233.61 199
17234.85 192
17236.09 215
17237.33 235
17238.57 221
17239.81 207
17241.04 239
17242.28 222
17243.52 207
17244.76 221
17246.00 206
17247.24 231
17248.48 231
17249.72 211
17250.96 231
17252.20 214
17253.44 222
17254.68 218
17255.92 219
17257.16 220
17258.40 225
17259.64 227
17260.88 221
17262.12 211
17263.37 211
17264.61 220
17265.85 196
17267.09 203
17268.33 202
17269.57 226
17270.81 211
17272.05 212
17273.29 217
17274.53 218
17275.77 222
17277.01 217
17278.25 225
17279.49 193
17280.74 205
17281.98 217
17283.22 217
17284.46 188
17285.70 221
17286.94 201
17288.18 206
17289.42 238
17290.66 218
17291.91 209
17293.15 198
17294.39 213
17295.63 194
17296.87 232
17298.11 215
17299.36 236
17300.60 211
17301.84 221
17303.08 196
17304.32 220
17305.56 235
17306.81 217
17308.05 210
17309.29 203
17310.53 195
17311.77 196
17313.02 218
17314.26 212
17315.50 208
17316.74 202
17317.99 205
17319.23 201
17320.47 232
17321.71 201
17322.96 203
17324.20 223
17325.44 203
17326.68 229
17327.93 224
17329.17 214
17330.41 201
17331.65 217
17332.90 194
17334.14 225
17335.38 216
17336.63 216
17337.87 228
17339.11 218
17340.36 217
17341.60 220
17342.84 226
17344.09 210
17345.33 213
17346.57 217
17347.82 206
17349.06 218
17350.30 221
17351.55 234
17352.79 231
17354.03 190
17355.28 231
17356.52 195
17357.76 214
17359.01 225
17360.25 231
17361.50 215
17362.74 172
17363.98 216
17365.23 216
17366.47 190
17367.72 195
17368.96 209
17370.21 204
17371.45 212
17372.69 198
17373.94 220
17375.18 216
17376.43 211
17377.67 198
17378.92 234
17380.16 204
17381.41 226
17382.65 229
17383.89 223
17385.14 207
17386.38 199
17387.63 236
17388.87 206
17390.12 181
17391.36 190
17392.61 219
17393.85 206
17395.10 219
17396.34 189
17397.59 212
17398.83 213
17400.08 225
17401.33 212
17402.57 216
17403.82 220
17405.06 210
17406.31 196
17407.55 213
17408.80 203
17410.04 217
17411.29 205
17412.54 193
17413.78 207
17415.03 197
17416.27 228
17417.52 215
17418.76 213
17420.01 208
17421.26 208
17422.50 213
17423.75 232
17425.00 225
17426.24 220
17427.49 211
17428.73 210
17429.98 234
17431.23 216
17432.47 218
17433.72 202
17434.97 188
17436.21 213
17437.46 222
17438.71 210
17439.95 228
17441.20 202
17442.45 205
17443.69 215
17444.94 221
17446.19 216
17447.43 203
17448.68 221
17449.93 213
17451.18 226
17452.42 200
17453.67 227
17454.92 232
17456.16 193
17457.41 224
17458.66 229
17459.91 204
17461.15 234
17462.40 215
17463.65 206
17464.90 192
17466.14 217
17467.39 225
17468.64 215
17469.89 215
17471.14 211
17472.38 223
17473.63 215
17474.88 211
17476.13 204
17477.38 210
17478.62 225
17479.87 229
17481.12 239
17482.37 202
17483.62 246
17484.86 236
17486.11 219
17487.36 194
17488.61 219
17489.86 209
17491.11 232
17492.36 187
17493.60 178
17494.85 216
17496.10 219
17497.35 207
17498.60 198
17499.85 217
17501.10 217
17502.35 223
17503.59 217
17504.84 216
17506.09 202
17507.34 211
17508.59 225
17509.84 219
17511.09 230
17512.34 217
17513.59 223
17514.84 222
17516.09 195
17517.34 215
17518.59 224
17519.84 207
17521.09 228
17522.33 234
17523.58 239
17524.83 212
17526.08 224
17527.33 214
17528.58 213
17529.83 220
17531.08 226
17532.33 229
17533.58 227
17534.83 235
17536.08 262
17537.33 254
17538.58 225
17539.83 235
17541.09 215
17542.34 228
17543.59 224
17544.84 213
17546.09 239
17547.34 213
17548.59 220
17549.84 221
17551.09 231
17552.34 243
17553.59 238
17554.84 215
17556.09 216
17557.34 233
17558.59 229
17559.85 259
17561.10 233
17562.35 201
17563.60 221
17564.85 244
17566.10 250
17567.35 241
17568.60 244
17569.86 244
17571.11 232
17572.36 249
17573.61 242
17574.86 239
17576.11 209
17577.36 221
17578.62 244
17579.87 229
17581.12 226
17582.37 229
17583.62 225
17584.87 240
17586.13 211
17587.38 220
17588.63 234
17589.88 216
17591.13 228
17592.39 244
17593.64 231
17594.89 234
17596.14 219
17597.40 236
17598.65 232
17599.90 241
17601.15 206
17602.41 247
17603.66 225
17604.91 230
17606.16 253
17607.42 217
17608.67 231
17609.92 228
17611.17 260
17612.43 225
17613.68 203
17614.93 249
17616.19 241
17617.44 241
17618.69 232
17619.95 231
17621.20 228
17622.45 244
17623.71 202
17624.96 223
17626.21 249
17627.47 220
17628.72 239
17629.97 261
17631.23 253
17632.48 219
17633.73 220
17634.99 215
17636.24 211
17637.49 213
17638.75 252
17640.00 237
17641.26 238
17642.51 222
17643.76 208
17645.02 231
17646.27 234
17647.53 211
17648.78 237
17650.03 223
17651.29 232
17652.54 236
17653.80 233
17655.05 208
17656.31 199
17657.56 216
17658.82 236
17660.07 208
17661.32 209
17662.58 230
17663.83 214
17665.09 191
17666.34 218
17667.60 231
17668.85 231
17670.11 214
17671.36 216
17672.62 219
17673.87 239
17675.13 201
17676.38 224
17677.64 214
17678.89 210
17680.15 204
17681.40 229
17682.66 214
17683.92 215
17685.17 213
17686.43 239
17687.68 218
17688.94 216
17690.19 219
17691.45 223
17692.70 205
17693.96 197
17695.22 216
17696.47 208
17697.73 197
17698.98 218
17700.24 223
17701.50 218
17702.75 207
17704.01 212
17705.26 248
17706.52 216
17707.78 222
17709.03 223
17710.29 223
17711.55 214
17712.80 216
17714.06 241
17715.32 233
17716.57 205
17717.83 212
17719.09 222
17720.34 226
17721.60 214
17722.86 188
17724.11 224
17725.37 228
17726.63 223
17727.88 230
17729.14 215
17730.40 197
17731.65 212
17732.91 242
17734.17 225
17735.43 227
17736.68 210
17737.94 214
17739.20 201
17740.46 214
17741.71 215
17742.97 216
17744.23 208
17745.49 234
17746.74 218
17748.00 197
17749.26 217
17750.52 222
17751.77 232
17753.03 226
17754.29 210
17755.55 211
17756.81 226
17758.06 218
17759.32 194
17760.58 230
17761.84 232
17763.10 219
17764.35 236
17765.61 226
17766.87 212
17768.13 213
17769.39 231
17770.65 231
17771.91 223
17773.16 225
17774.42 226
17775.68 216
17776.94 234
17778.20 244
17779.46 219
17780.72 205
17781.98 219
17783.23 210
17784.49 227
17785.75 220
17787.01 210
17788.27 208
17789.53 226
17790.79 222
17792.05 219
17793.31 209
17794.57 224
17795.83 211
17797.09 224
17798.34 238
17799.60 238
17800.86 211
17802.12 226
17803.38 228
17804.64 226
17805.90 241
17807.16 210
17808.42 218
17809.68 229
17810.94 226
17812.20 193
17813.46 216
17814.72 217
17815.98 225
17817.24 210
17818.50 208
17819.76 226
17821.02 224
17822.28 238
17823.54 217
17824.80 208
17826.06 215
17827.33 234
17828.59 219
17829.85 225
17831.11 220
17832.37 221
17833.63 218
17834.89 216
17836.15 199
17837.41 189
17838.67 224
17839.93 226
17841.19 225
17842.45 206
17843.72 200
17844.98 224
17846.24 227
17847.50 246
17848.76 221
17850.02 203
17851.28 213
17852.54 220
17853.81 213
17855.07 213
17856.33 187
17857.59 222
17858.85 218
17860.11 231
17861.38 212
17862.64 230
17863.90 218
17865.16 213
17866.42 215
17867.68 200
17868.95 212
17870.21 218
17871.47 203
17872.73 204
17874.00 194
17875.26 221
17876.52 222
17877.78 210
17879.04 208
17880.31 224
17881.57 211
17882.83 220
17884.09 223
17885.36 191
17886.62 205
17887.88 207
17889.14 201
17890.41 208
17891.67 221
17892.93 220
17894.20 224
17895.46 216
17896.72 210
17897.98 190
17899.25 203
17900.51 223
17901.77 214
17903.04 186
17904.30 215
17905.56 197
17906.83 179
17908.09 203
17909.35 195
17910.62 203
17911.88 188
17913.14 213
17914.41 212
17915.67 215
17916.93 213
17918.20 202
17919.46 220
17920.73 192
17921.99 219
17923.25 196
17924.52 193
17925.78 188
17927.05 167
17928.31 208
17929.57 222
17930.84 212
17932.10 217
17933.37 225
17934.63 195
17935.90 203
17937.16 213
17938.42 211
17939.69 183
17940.95 203
17942.22 209
17943.48 205
17944.75 198
17946.01 211
17947.28 217
17948.54 220
17949.81 213
17951.07 217
17952.34 218
17953.60 204
17954.87 207
17956.13 190
17957.40 209
17958.66 201
17959.93 214
17961.19 192
17962.46 213
17963.72 173
17964.99 211
17966.25 242
17967.52 206
17968.78 204
17970.05 202
17971.31 184
17972.58 207
17973.85 217
17975.11 197
17976.38 214
17977.64 195
17978.91 195
17980.18 206
17981.44 191
17982.71 207
17983.97 208
17985.24 200
17986.51 196
17987.77 194
17989.04 216
17990.30 202
17991.57 181
17992.84 188
17994.10 203
17995.37 199
17996.64 180
17997.90 198
17999.17 186
18000.44 206
18001.70 192
18002.97 212
18004.24 189
18005.50 203
18006.77 208
18008.04 200
18009.30 196
18010.57 218
18011.84 200
18013.10 192
18014.37 213
18015.64 183
18016.91 208
18018.17 199
18019.44 184
18020.71 192
18021.97 222
18023.24 206
18024.51 209
18025.78 227
18027.04 227
18028.31 219
18029.58 197
18030.85 214
18032.12 207
18033.38 203
18034.65 231
18035.92 210
18037.19 210
18038.45 207
18039.72 209
18040.99 199
18042.26 203
18043.53 190
18044.80 191
18046.06 217
18047.33 162
18048.60 215
18049.87 217
18051.14 195
18052.40 212
18053.67 221
18054.94 230
18056.21 207
18057.48 204
18058.75 200
18060.02 208
18061.29 227
18062.55 210
18063.82 216
18065.09 203
18066.36 214
18067.63 224
18068.90 214
18070.17 198
18071.44 214
18072.71 222
18073.98 211
18075.24 209
18076.51 200
18077.78 220
18079.05 226
18080.32 237
18081.59 206
18082.86 226
18084.13 210
18085.40 211
18086.67 208
18087.94 211
18089.21 190
18090.48 210
18091.75 220
18093.02 200
18094.29 209
18095.56 203
18096.83 226
18098.10 206
18099.37 217
18100.64 230
18101.91 222
18103.18 228
18104.45 227
18105.72 226
18106.99 232
18108.26 223
18109.53 227
18110.80 224
18112.07 218
18113.34 197
18114.61 226
18115.88 222
18117.15 198
18118.43 231
18119.70 233
18120.97 231
18122.24 226
18123.51 226
18124.78 236
18126.05 247
18127.32 240
18128.59 220
18129.86 257
18131.14 216
18132.41 194
18133.68 238
18134.95 219
18136.22 227
18137.49 201
18138.76 214
18140.04 244
18141.31 224
18142.58 228
18143.85 232
18145.12 249
18146.39 224
18147.67 223
18148.94 226
18150.21 245
18151.48 246
18152.75 217
18154.02 239
18155.30 223
18156.57 210
18157.84 227
18159.11 221
18160.39 207
18161.66 205
18162.93 210
18164.20 214
18165.47 223
18166.75 212
18168.02 207
18169.29 219
18170.56 234
18171.84 208
18173.11 228
18174.38 233
18175.66 220
18176.93 222
18178.20 226
18179.47 224
18180.75 213
18182.02 218
18183.29 242
18184.57 215
18185.84 239
18187.11 232
18188.39 219
18189.66 222
18190.93 203
18192.21 233
18193.48 202
18194.75 211
18196.03 221
18197.30 232
18198.57 232
18199.85 226
18201.12 213
18202.39 211
18203.67 192
18204.94 229
18206.22 219
18207.49 215
18208.76 218
18210.04 212
18211.31 219
18212.59 203
18213.86 224
18215.13 233
18216.41 212
18217.68 248
18218.96 236
18220.23 224
18221.51 237
18222.78 227
18224.05 254
18225.33 254
18226.60 245
18227.88 221
18229.15 219
18230.43 239
18231.70 234
18232.98 240
18234.25 214
18235.53 220
18236.80 214
18238.08 237
18239.35 228
18240.63 219
18241.90 245
18243.18 246
18244.45 254
18245.73 227
18247.00 224
18248.28 228
18249.55 229
18250.83 223
18252.10 224
18253.38 204
18254.65 224
18255.93 225
18257.21 224
18258.48 206
18259.76 226
18261.03 248
18262.31 221
18263.58 223
18264.86 246
18266.14 242
18267.41 209
18268.69 211
18269.96 205
18271.24 232
18272.52 198
18273.79 199
18275.07 239
18276.35 211
18277.62 197
18278.90 229
18280.17 233
18281.45 227
18282.73 214
18284.00 207
18285.28 206
18286.56 205
18287.83 221
18289.11 221
18290.39 218
18291.66 197
18292.94 222
18294.22 211
18295.50 229
18296.77 217
18298.05 235
18299.33 229
18300.60 197
18301.88 200
18303.16 214
18304.43 227
18305.71 216
18306.99 215
18308.27 212
18309.54 228
18310.82 200
18312.10 204
18313.38 221
18314.65 226
18315.93 210
18317.21 216
18318.49 213
18319.77 224
18321.04 214
18322.32 195
18323.60 196
18324.88 163
18326.16 200
18327.43 209
18328.71 236
18329.99 223
18331.27 205
18332.55 209
18333.82 202
18335.10 195
18336.38 207
18337.66 207
18338.94 218
18340.22 204
18341.50 206
18342.77 174
18344.05 179
18345.33 184
18346.61 214
18347.89 194
18349.17 183
18350.45 196
18351.73 212
18353.00 219
18354.28 199
18355.56 226
18356.84 215
18358.12 220
18359.40 197
18360.68 201
18361.96 204
18363.24 183
18364.52 186
18365.80 191
18367.08 197
18368.36 209
18369.64 207
18370.91 207
18372.19 231
18373.47 189
18374.75 203
18376.03 241
18377.31 214
18378.59 199
18379.87 194
18381.15 198
18382.43 204
18383.71 195
18384.99 194
18386.27 219
18387.55 200
18388.83 224
18390.11 188
18391.39 180
18392.67 192
18393.95 210
18395.24 205
18396.52 219
18397.80 208
18399.08 208
18400.36 221
18401.64 202
18402.92 201
18404.20 200
18405.48 208
18406.76 207
18408.04 199
18409.32 223
18410.60 215
18411.89 189
18413.17 196
18414.45 203
18415.73 198
18417.01 194
18418.29 192
18419.57 226
18420.85 213
18422.13 207
18423.42 202
18424.70 223
18425.98 197
18427.26 214
18428.54 207
18429.82 223
18431.11 212
18432.39 218
18433.67 219
18434.95 195
18436.23 174
18437.51 195
18438.80 202
18440.08 215
18441.36 196
18442.64 211
18443.93 209
18445.21 213
18446.49 187
18447.77 206
18449.05 220
18450.34 185
18451.62 206
18452.90 217
18454.18 205
18455.47 177
18456.75 196
18458.03 211
18459.31 211
18460.60 201
18461.88 198
18463.16 208
18464.45 197
18465.73 197
18467.01 185
18468.29 193
18469.58 204
18470.86 208
18472.14 183
18473.43 210
18474.71 194
18475.99 213
18477.28 198
18478.56 181
18479.84 199
18481.13 194
18482.41 213
18483.69 195
18484.98 212
18486.26 194
18487.54 202
18488.83 214
18490.11 193
18491.40 197
18492.68 194
18493.96 208
18495.25 224
18496.53 196
18497.81 209
18499.10 200
18500.38 225
18501.67 201
18502.95 210
18504.24 198
18505.52 183
18506.80 183
18508.09 177
18509.37 213
18510.66 194
18511.94 199
18513.23 202
18514.51 206
18515.80 196
18517.08 220
18518.37 204
18519.65 207
18520.93 212
18522.22 191
18523.50 191
18524.79 194
18526.07 201
18527.36 200
18528.64 218
18529.93 213
18531.21 192
18532.50 198
18533.79 187
18535.07 183
18536.36 201
18537.64 214
18538.93 215
18540.21 204
18541.50 210
18542.78 218
18544.07 210
18545.35 216
18546.64 200
18547.93 229
18549.21 204
18550.50 216
18551.78 199
18553.07 228
18554.36 186
18555.64 206
18556.93 224
18558.21 207
18559.50 200
18560.79 214
18562.07 211
18563.36 222
18564.64 205
18565.93 221
18567.22 232
18568.50 195
18569.79 210
18571.08 194
18572.36 243
18573.65 227
18574.94 231
18576.22 199
18577.51 225
18578.80 216
18580.08 197
18581.37 197
18582.66 229
18583.95 215
18585.23 214
18586.52 208
18587.81 218
18589.09 214
18590.38 209
18591.67 202
18592.96 204
18594.24 211
18595.53 218
18596.82 212
18598.11 228
18599.39 194
18600.68 226
18601.97 228
18603.26 210
18604.54 230
18605.83 216
18607.12 230
18608.41 224
18609.69 217
18610.98 214
18612.27 213
18613.56 209
18614.85 226
18616.13 218
18617.42 213
18618.71 192
18620.00 199
18621.29 219
18622.58 217
18623.86 211
18625.15 197
18626.44 229
18627.73 202
18629.02 213
18630.31 190
18631.60 194
18632.88 216
18634.17 202
18635.46 210
18636.75 218
18638.04 219
18639.33 188
18640.62 203
18641.91 195
18643.20 213
18644.48 212
18645.77 219
18647.06 211
18648.35 221
18649.64 184
18650.93 197
18652.22 220
18653.51 203
18654.80 224
18656.09 193
18657.38 211
18658.67 188
18659.96 207
18661.25 203
18662.54 205
18663.83 200
18665.12 200
18666.41 200
18667.70 186
18668.99 219
18670.28 190
18671.57 183
18672.86 206
18674.15 199
18675.44 203
18676.73 193
18678.02 177
18679.31 201
18680.60 191
18681.89 191
18683.18 180
18684.47 202
18685.76 193
18687.05 196
18688.34 203
18689.63 186
18690.92 178
18692.21 190
18693.50 199
18694.79 201
18696.08 212
18697.38 191
18698.67 201
18699.96 193
18701.25 206
18702.54 199
18703.83 200
18705.12 181
18706.41 212
18707.70 201
18709.00 206
18710.29 211
18711.58 184
18712.87 210
18714.16 193
18715.45 192
18716.74 181
18718.04 197
18719.33 186
18720.62 207
18721.91 189
18723.20 212
18724.50 205
18725.79 209
18727.08 220
18728.37 196
18729.66 180
18730.96 162
18732.25 189
18733.54 197
18734.83 185
18736.12 183
18737.42 193
18738.71 183
18740.00 175
18741.29 187
18742.59 197
18743.88 178
18745.17 193
18746.46 190
18747.76 201
18749.05 193
18750.34 175
18751.63 187
18752.93 192
18754.22 203
18755.51 186
18756.81 206
18758.10 184
18759.39 189
18760.69 166
18761.98 202
18763.27 196
18764.56 188
18765.86 183
18767.15 192
18768.44 179
18769.74 178
18771.03 192
18772.33 195
18773.62 175
18774.91 175
18776.21 180
18777.50 176
18778.79 184
18780.09 167
18781.38 187
18782.67 191
18783.97 187
18785.26 181
18786.56 188
18787.85 199
18789.14 184
18790.44 205
18791.73 174
18793.03 183
18794.32 186
18795.62 193
18796.91 173
18798.20 197
18799.50 215
18800.79 200
18802.09 188
18803.38 186
18804.68 183
18805.97 203
18807.27 193
18808.56 183
18809.86 196
18811.15 180
18812.45 189
18813.74 166
18815.04 214
18816.33 198
18817.63 188
18818.92 177
18820.22 202
18821.51 186
18822.81 180
18824.10 198
18825.40 189
18826.69 180
18827.99 201
18829.28 183
18830.58 193
18831.87 188
18833.17 189
18834.47 191
18835.76 200
18837.06 193
18838.35 195
18839.65 191
18840.95 184
18842.24 214
18843.54 185
18844.83 198
18846.13 191
18847.43 191
18848.72 201
18850.02 191
18851.31 183
18852.61 195
18853.91 199
18855.20 206
18856.50 177
18857.80 172
18859.09 175
18860.39 177
18861.69 193
18862.98 195
18864.28 190
18865.58 181
18866.87 183
18868.17 189
18869.47 201
18870.76 187
18872.06 195
18873.36 211
18874.65 211
18875.95 164
18877.25 182
18878.54 201
18879.84 206
18881.14 167
18882.44 204
18883.73 188
18885.03 175
18886.33 192
18887.63 189
18888.92 205
18890.22 199
18891.52 187
18892.82 192
18894.11 205
18895.41 195
18896.71 207
18898.01 199
18899.31 188
18900.60 205
18901.90 194
18903.20 180
18904.50 189
18905.80 204
18907.09 203
18908.39 201
18909.69 195
18910.99 217
18912.29 200
18913.59 210
18914.88 188
18916.18 184
18917.48 189
18918.78 168
18920.08 171
18921.38 201
18922.67 175
18923.97 191
18925.27 178
18926.57 198
18927.87 184
18929.17 191
18930.47 177
18931.77 184
18933.07 179
18934.37 193
18935.66 197
18936.96 205
18938.26 189
18939.56 177
18940.86 188
18942.16 180
18943.46 181
18944.76 183
18946.06 181
18947.36 181
18948.66 191
18949.96 198
18951.26 226
18952.56 182
18953.86 180
18955.16 186
18956.46 212
18957.76 213
18959.06 196
18960.36 185
18961.66 175
18962.96 180
18964.26 187
18965.56 175
18966.86 183
18968.16 188
18969.46 197
18970.76 182
18972.06 179
18973.36 165
18974.66 195
18975.96 180
18977.26 200
18978.56 194
18979.86 174
18981.16 179
18982.46 167
18983.76 173
18985.06 166
18986.37 199
18987.67 195
18988.97 161
18990.27 163
18991.57 174
18992.87 205
18994.17 198
18995.47 173
18996.77 194
18998.07 183
18999.38 196
19000.68 180
19001.98 183
19003.28 187
19004.58 197
19005.88 188
19007.18 184
19008.49 168
19009.79 175
19011.09 184
19012.39 184
19013.69 189
19015.00 176
19016.30 181
19017.60 156
19018.90 161
19020.20 165
19021.51 167
19022.81 183
19024.11 175
19025.41 177
19026.71 180
19028.02 182
19029.32 192
19030.62 192
19031.92 182
19033.23 187
19034.53 187
19035.83 160
19037.13 162
19038.44 165
19039.74 151
19041.04 159
19042.34 173
19043.65 174
19044.95 182
19046.25 165
19047.56 151
19048.86 187
19050.16 182
19051.47 185
19052.77 177
19054.07 177
19055.37 188
19056.68 189
19057.98 173
19059.28 164
19060.59 158
19061.89 169
19063.20 195
19064.50 185
19065.80 172
19067.11 165
19068.41 175
19069.71 200
19071.02 201
19072.32 181
19073.62 183
19074.93 193
19076.23 154
19077.54 187
19078.84 183
19080.14 181
19081.45 170
19082.75 188
19084.06 168
19085.36 157
19086.67 179
19087.97 204
19089.27 174
19090.58 166
19091.88 179
19093.19 173
19094.49 188
19095.80 157
19097.10 166
19098.41 157
19099.71 184
19101.02 184
19102.32 201
19103.63 152
19104.93 178
19106.24 184
19107.54 176
19108.85 165
19110.15 166
19111.46 173
19112.76 179
19114.07 160
19115.37 140
19116.68 171
19117.98 173
19119.29 176
19120.59 160
19121.90 173
19123.20 179
19124.51 166
19125.82 176
19127.12 195
19128.43 166
19129.73 173
19131.04 175
19132.34 176
19133.65 178
19134.96 181
19136.26 154
19137.57 167
19138.87 180
19140.18 171
19141.49 189
19142.79 159
19144.10 177
19145.41 173
19146.71 173
19148.02 173
19149.32 179
19150.63 162
19151.94 166
19153.24 178
19154.55 190
19155.86 171
19157.16 165
19158.47 175
19159.78 180
19161.08 184
19162.39 156
19163.70 176
19165.01 194
19166.31 205
19167.62 173
19168.93 153
19170.23 170
19171.54 169
19172.85 173
19174.16 168
19175.46 169
19176.77 165
19178.08 184
19179.39 203
19180.69 200
19182.00 158
19183.31 178
19184.62 172
19185.92 206
19187.23 166
19188.54 184
19189.85 157
19191.15 168
19192.46 175
19193.77 175
19195.08 174
19196.39 170
19197.69 171
19199.00 178
19200.31 181
19201.62 165
19202.93 151
19204.24 168
19205.54 192
19206.85 178
19208.16 154
19209.47 176
19210.78 183
19212.09 172
19213.40 166
19214.70 179
19216.01 161
19217.32 175
19218.63 176
19219.94 180
19221.25 176
19222.56 162
19223.87 177
19225.18 192
19226.48 151
19227.79 165
19229.10 152
19230.41 173
19231.72 176
19233.03 155
19234.34 172
19235.65 179
19236.96 178
19238.27 169
19239.58 178
19240.89 176
19242.20 167
19243.51 172
19244.82 168
19246.13 159
19247.44 165
19248.75 157
19250.06 179
19251.37 156
19252.67 135
19253.98 180
19255.30 168
19256.61 152
19257.92 151
19259.23 182
19260.54 171
19261.85 182
19263.16 169
19264.47 157
19265.78 158
19267.09 179
19268.40 198
19269.71 167
19271.02 153
19272.33 155
19273.64 174
19274.95 160
19276.26 172
19277.57 177
19278.88 175
19280.19 170
19281.51 161
19282.82 178
19284.13 159
19285.44 181
19286.75 181
19288.06 149
19289.37 157
19290.68 156
19291.99 156
19293.31 155
19294.62 153
19295.93 164
19297.24 156
19298.55 170
19299.86 145
19301.18 169
19302.49 174
19303.80 163
19305.11 157
19306.42 172
19307.73 179
19309.05 185
19310.36 166
19311.67 176
19312.98 177
19314.29 186
19315.61 172
19316.92 168
19318.23 173
19319.54 166
19320.85 189
19322.17 179
19323.48 200
19324.79 162
19326.10 201
19327.42 182
19328.73 166
19330.04 173
19331.35 191
19332.67 181
19333.98 171
19335.29 162
19336.61 174
19337.92 192
19339.23 161
19340.54 170
19341.86 168
19343.17 184
19344.48 177
19345.80 175
19347.11 164
19348.42 178
19349.74 181
19351.05 174
19352.36 173
19353.68 152
19354.99 151
19356.30 171
19357.62 167
19358.93 153
19360.24 171
19361.56 184
19362.87 175
19364.19 163
19365.50 170
19366.81 177
19368.13 180
19369.44 176
19370.75 186
19372.07 174
19373.38 173
19374.70 181
19376.01 178
19377.33 188
19378.64 150
19379.95 170
19381.27 178
19382.58 175
19383.90 162
19385.21 182
19386.53 197
19387.84 191
19389.16 181
19390.47 159
19391.78 177
19393.10 157
19394.41 163
19395.73 202
19397.04 170
19398.36 159
19399.67 163
19400.99 156
19402.30 168
19403.62 148
19404.93 172
19406.25 158
19407.56 168
19408.88 155
19410.20 161
19411.51 177
19412.83 161
19414.14 159
19415.46 169
19416.77 155
19418.09 167
19419.40 171
19420.72 164
19422.03 172
19423.35 153
19424.67 157
19425.98 150
19427.30 153
19428.61 166
19429.93 153
19431.25 169
19432.56 182
19433.88 167
19435.19 166
19436.51 158
19437.83 171
19439.14 184
19440.46 170
19441.78 172
19443.09 178
19444.41 183
19445.73 164
19447.04 163
19448.36 177
19449.68 163
19450.99 180
19452.31 171
19453.63 155
19454.94 154
19456.26 169
19457.58 158
19458.89 180
19460.21 179
19461.53 166
19462.84 182
19464.16 186
19465.48 171
19466.80 149
19468.11 167
19469.43 179
19470.75 181
19472.07 176
19473.38 157
19474.70 162
19476.02 164
19477.34 168
19478.65 161
19479.97 177
19481.29 159
19482.61 172
19483.92 163
19485.24 161
19486.56 154
19487.88 171
19489.20 185
19490.51 161
19491.83 177
19493.15 173
19494.47 162
19495.79 159
19497.10 179
19498.42 154
19499.74 161
19501.06 164
19502.38 165
19503.70 165
19505.02 159
19506.33 162
19507.65 155
19508.97 162
19510.29 155
19511.61 168
19512.93 168
19514.25 186
19515.57 157
19516.88 163
19518.20 174
19519.52 177
19520.84 157
19522.16 156
19523.48 176
19524.80 159
19526.12 152
19527.44 144
19528.76 179
19530.08 174
19531.40 159
19532.71 174
19534.03 180
19535.35 152
19536.67 159
19537.99 185
19539.31 158
19540.63 166
19541.95 143
19543.27 178
19544.59 146
19545.91 167
19547.23 183
19548.55 171
19549.87 178
19551.19 166
19552.51 163
19553.83 175
19555.15 151
19556.47 163
19557.79 168
19559.11 155
19560.43 149
19561.75 143
19563.08 155
19564.40 168
19565.72 159
19567.04 157
19568.36 178
19569.68 166
19571.00 162
19572.32 173
19573.64 191
19574.96 144
19576.28 179
19577.60 170
19578.92 171
19580.25 163
19581.57 169
19582.89 172
19584.21 174
19585.53 166
19586.85 171
19588.17 150
19589.49 148
19590.82 152
19592.14 143
19593.46 160
19594.78 151
19596.10 166
19597.42 156
19598.75 167
19600.07 159
19601.39 167
19602.71 178
19604.03 184
19605.35 164
19606.68 159
19608.00 179
19609.32 166
19610.64 170
19611.96 164
19613.29 158
19614.61 160
19615.93 172
19617.25 157
19618.58 166
19619.90 161
19621.22 171
19622.54 191
19623.87 176
19625.19 170
19626.51 175
19627.83 183
19629.16 169
19630.48 163
19631.80 179
19633.13 155
19634.45 165
19635.77 165
19637.09 152
19638.42 166
19639.74 160
19641.06 171
19642.39 148
19643.71 166
19645.03 158
19646.36 174
19647.68 157
19649.00 145
19650.33 148
19651.65 169
19652.97 153
19654.30 149
19655.62 181
19656.94 179
19658.27 159
19659.59 161
19660.92 140
19662.24 146
19663.56 158
19664.89 149
19666.21 156
19667.54 151
19668.86 154
19670.18 153
19671.51 144
19672.83 147
19674.16 138
19675.48 140
19676.80 150
19678.13 138
19679.45 154
19680.78 167
19682.10 152
19683.43 157
19684.75 147
19686.08 144
19687.40 167
19688.73 133
19690.05 150
19691.38 156
19692.70 144
19694.02 154
19695.35 157
19696.67 156
19698.00 151
19699.33 166
19700.65 145
19701.98 150
19703.30 171
19704.63 162
19705.95 159
19707.28 173
19708.60 152
19709.93 139
19711.25 133
19712.58 166
19713.90 143
19715.23 170
19716.56 168
19717.88 159
19719.21 153
19720.53 145
19721.86 160
19723.18 157
19724.51 152
19725.84 148
19727.16 162
19728.49 174
19729.81 164
19731.14 151
19732.47 158
19733.79 153
19735.12 155
19736.45 166
19737.77 155
19739.10 159
19740.42 163
19741.75 174
19743.08 171
19744.40 154
19745.73 155
19747.06 140
19748.38 155
19749.71 144
19751.04 161
19752.37 147
19753.69 154
19755.02 173
19756.35 162
19757.67 151
19759.00 165
19760.33 154
19761.65 155
19762.98 163
19764.31 150
19765.64 179
19766.96 170
19768.29 158
19769.62 151
19770.95 173
19772.27 181
19773.60 159
19774.93 159
19776.26 168
19777.58 163
19778.91 159
19780.24 184
19781.57 162
19782.90 145
19784.22 160
19785.55 152
19786.88 174
19788.21 153
19789.54 145
19790.86 172
19792.19 150
19793.52 163
19794.85 160
19796.18 161
19797.51 141
19798.83 165
19800.16 157
19801.49 167
19802.82 153
19804.15 137
19805.48 161
19806.81 161
19808.13 150
19809.46 141
19810.79 156
19812.12 143
19813.45 136
19814.78 151
19816.11 153
19817.44 147
19818.77 156
19820.10 152
19821.42 164
19822.75 169
19824.08 132
19825.41 165
19826.74 171
19828.07 141
19829.40 160
19830.73 144
19832.06 156
19833.39 173
19834.72 164
19836.05 166
19837.38 161
19838.71 169
19840.04 163
19841.37 159
19842.70 163
19844.03 172
19845.36 174
19846.69 151
19848.02 166
19849.35 124
19850.68 154
19852.01 156
19853.34 144
19854.67 157
19856.00 173
19857.33 146
19858.66 169
19859.99 160
19861.32 144
19862.65 134
19863.98 137
19865.31 160
19866.64 166
19867.97 167
19869.30 138
19870.64 157
19871.97 154
19873.30 154
19874.63 171
19875.96 165
19877.29 144
19878.62 153
19879.95 160
19881.28 151
19882.62 147
19883.95 135
19885.28 152
19886.61 168
19887.94 163
19889.27 149
19890.60 153
19891.94 162
19893.27 168
19894.60 157
19895.93 147
19897.26 170
19898.59 165
19899.93 148
19901.26 138
19902.59 153
19903.92 149
19905.25 173
19906.59 166
19907.92 140
19909.25 145
19910.58 148
19911.91 158
19913.25 171
19914.58 168
19915.91 166
19917.24 163
19918.58 166
19919.91 136
19921.24 145
19922.57 180
19923.91 162
19925.24 150
19926.57 155
19927.90 152
19929.24 153
19930.57 152
19931.90 153
19933.24 158
19934.57 173
19935.90 151
19937.23 152
19938.57 177
19939.90 157
19941.23 157
19942.57 159
19943.90 158
19945.23 155
19946.57 141
19947.90 152
19949.23 169
19950.57 150
19951.90 155
19953.24 186
19954.57 168
19955.90 148
19957.24 182
19958.57 173
19959.90 163
19961.24 155
19962.57 159
19963.91 164
19965.24 174
19966.57 161
19967.91 174
19969.24 161
19970.58 143
19971.91 178
19973.24 184
19974.58 159
19975.91 163
19977.25 171
19978.58 158
19979.92 162
19981.25 150
19982.59 155
19983.92 166
19985.26 169
19986.59 159
19987.92 160
19989.26 178
19990.59 149
19991.93 154
19993.26 165
19994.60 158
19995.93 163
19997.27 156
19998.60 174
19999.94 173
20001.28 160
20002.61 154
20003.95 182
20005.28 184
20006.62 175
20007.95 167
20009.29 166
20010.62 189
20011.96 165
20013.29 174
20014.63 165
20015.97 181
20017.30 150
20018.64 174
20019.97 155
20021.31 195
20022.64 166
20023.98 176
20025.32 158
20026.65 162
20027.99 181
20029.32 180
20030.66 162
20032.00 161
20033.33 163
20034.67 169
20036.01 169
20037.34 178
20038.68 182
20040.02 166
20041.35 153
20042.69 175
20044.03 173
20045.36 170
20046.70 167
20048.04 174
20049.37 165
20050.71 162
20052.05 173
20053.38 189
20054.72 163
20056.06 157
20057.39 178
20058.73 200
20060.07 189
20061.41 172
20062.74 173
20064.08 175
20065.42 180
20066.76 177
20068.09 190
20069.43 189
20070.77 198
20072.11 161
20073.44 191
20074.78 168
20076.12 175
20077.46 183
20078.79 208
20080.13 189
20081.47 186
20082.81 188
20084.15 184
20085.48 179
20086.82 170
20088.16 188
20089.50 165
20090.84 166
20092.17 162
20093.51 175
20094.85 171
20096.19 154
20097.53 167
20098.87 173
20100.20 166
20101.54 154
20102.88 163
20104.22 158
20105.56 149
20106.90 154
20108.24 154
20109.58 164
20110.91 146
20112.25 156
20113.59 156
20114.93 169
20116.27 158
20117.61 159
20118.95 161
20120.29 152
20121.63 159
20122.97 176
20124.31 161
20125.65 150
20126.98 169
20128.32 160
20129.66 158
20131.00 154
20132.34 156
20133.68 180
20135.02 167
20136.36 143
