# Supplementary material for: MALDI-TOF MS typing enables the classification of brewing yeasts of the genus Saccharomyces to major beer styles
Source: PLoS One. 2017 Aug 9;12(8):e0181694. doi: 10.1371/journal.pone.0181694 (PMC5549903; doi:10.1371/journal.pone.0181694)
Supplement: S17 File — The directory includes 90 raw files and was zipped to “.zip”; the folder has three strains with 30 spectra per strain; S1 Text explains the raw files with an example and Table 1 represents the yeast strains used within the experiment. (ZIP) [file pone.0181694.s020.zip › 49-51/30812-1H7-Dias-Dias-Dias-YPG-18h-E-E_2016-09-30_1_0_B9_1.dat]

1999.98 2584
2000.40 2531
2000.82 2510
2001.24 2490
2001.66 2423
2002.09 2428
2002.51 2494
2002.93 2320
2003.35 2341
2003.78 2357
2004.20 2357
2004.62 2367
2005.04 2380
2005.47 2424
2005.89 2392
2006.31 2524
2006.73 2539
2007.16 2516
2007.58 2432
2008.00 2507
2008.42 2490
2008.85 2507
2009.27 2501
2009.69 2522
2010.12 2522
2010.54 2433
2010.96 2245
2011.39 2364
2011.81 2285
2012.23 2206
2012.66 2261
2013.08 2252
2013.50 2281
2013.93 2223
2014.35 2157
2014.77 2232
2015.20 2213
2015.62 2311
2016.04 2297
2016.47 2346
2016.89 2431
2017.31 2538
2017.74 2627
2018.16 2619
2018.59 2540
2019.01 2631
2019.43 2555
2019.86 2657
2020.28 2796
2020.71 2557
2021.13 2554
2021.55 2550
2021.98 2381
2022.40 2291
2022.83 2396
2023.25 2258
2023.68 2286
2024.10 2268
2024.52 2210
2024.95 2037
2025.37 2001
2025.80 2044
2026.22 2069
2026.65 2047
2027.07 1987
2027.50 2069
2027.92 2104
2028.35 2016
2028.77 2004
2029.20 2008
2029.62 2124
2030.05 2061
2030.47 2158
2030.90 2038
2031.32 2052
2031.75 2173
2032.17 2154
2032.60 2272
2033.02 2160
2033.45 2227
2033.88 2164
2034.30 2159
2034.73 2111
2035.15 2155
2035.58 2271
2036.00 2142
2036.43 2167
2036.86 2285
2037.28 2315
2037.71 2257
2038.13 2276
2038.56 2348
2038.98 2391
2039.41 2341
2039.84 2351
2040.26 2292
2040.69 2289
2041.12 2325
2041.54 2417
2041.97 2277
2042.39 2281
2042.82 2364
2043.25 2325
2043.67 2269
2044.10 2297
2044.53 2282
2044.95 2304
2045.38 2178
2045.81 2228
2046.23 2183
2046.66 2162
2047.09 2205
2047.51 2202
2047.94 2170
2048.37 2170
2048.80 2272
2049.22 2251
2049.65 2243
2050.08 2226
2050.50 2241
2050.93 2152
2051.36 2250
2051.79 2154
2052.21 2053
2052.64 2107
2053.07 2116
2053.50 2177
2053.92 2070
2054.35 2136
2054.78 2106
2055.21 2092
2055.63 2162
2056.06 2197
2056.49 2133
2056.92 2085
2057.35 2145
2057.77 2107
2058.20 2044
2058.63 2012
2059.06 2104
2059.49 2170
2059.92 2210
2060.34 2264
2060.77 2279
2061.20 2302
2061.63 2222
2062.06 2190
2062.49 2239
2062.91 2281
2063.34 2297
2063.77 2302
2064.20 2267
2064.63 2298
2065.06 2487
2065.49 2382
2065.91 2280
2066.34 2338
2066.77 2299
2067.20 2231
2067.63 2305
2068.06 2250
2068.49 2182
2068.92 2192
2069.35 2229
2069.78 2212
2070.21 2225
2070.63 2237
2071.06 2231
2071.49 2140
2071.92 2111
2072.35 2161
2072.78 2123
2073.21 2214
2073.64 2234
2074.07 2136
2074.50 2292
2074.93 2300
2075.36 2255
2075.79 2247
2076.22 2206
2076.65 2248
2077.08 2258
2077.51 2320
2077.94 2212
2078.37 2169
2078.80 2275
2079.23 2429
2079.66 2460
2080.09 2537
2080.52 2595
2080.95 2533
2081.38 2467
2081.81 2358
2082.24 2420
2082.67 2499
2083.10 2435
2083.54 2389
2083.97 2351
2084.40 2293
2084.83 2298
2085.26 2317
2085.69 2487
2086.12 2448
2086.55 2372
2086.98 2296
2087.41 2258
2087.84 2267
2088.28 2249
2088.71 2281
2089.14 2334
2089.57 2355
2090.00 2471
2090.43 2475
2090.86 2457
2091.29 2554
2091.73 2660
2092.16 2826
2092.59 2676
2093.02 2738
2093.45 2812
2093.88 2800
2094.32 2808
2094.75 2662
2095.18 2658
2095.61 2591
2096.04 2490
2096.48 2445
2096.91 2414
2097.34 2385
2097.77 2313
2098.20 2161
2098.64 2155
2099.07 2160
2099.50 2087
2099.93 2187
2100.37 2209
2100.80 2064
2101.23 2080
2101.66 2160
2102.10 2164
2102.53 2244
2102.96 2243
2103.39 2229
2103.83 2257
2104.26 2261
2104.69 2214
2105.13 2223
2105.56 2206
2105.99 2228
2106.42 2302
2106.86 2343
2107.29 2427
2107.72 2379
2108.16 2363
2108.59 2359
2109.02 2425
2109.46 2347
2109.89 2358
2110.32 2280
2110.76 2287
2111.19 2331
2111.62 2309
2112.06 2304
2112.49 2280
2112.92 2255
2113.36 2273
2113.79 2110
2114.23 2089
2114.66 2119
2115.09 2105
2115.53 2069
2115.96 2036
2116.40 2073
2116.83 1949
2117.26 2010
2117.70 2041
2118.13 2009
2118.57 2054
2119.00 2150
2119.44 2237
2119.87 2213
2120.30 2201
2120.74 2130
2121.17 2193
2121.61 2106
2122.04 2218
2122.48 2157
2122.91 2167
2123.35 2156
2123.78 2166
2124.22 2259
2124.65 2225
2125.09 2268
2125.52 2143
2125.96 2076
2126.39 2115
2126.83 2057
2127.26 2078
2127.70 2108
2128.13 2122
2128.57 2171
2129.00 2201
2129.44 2237
2129.87 2416
2130.31 2304
2130.74 2343
2131.18 2408
2131.62 2471
2132.05 2516
2132.49 2387
2132.92 2392
2133.36 2443
2133.79 2446
2134.23 2454
2134.67 2459
2135.10 2564
2135.54 2632
2135.97 2634
2136.41 2706
2136.85 2661
2137.28 2589
2137.72 2541
2138.16 2718
2138.59 2607
2139.03 2447
2139.46 2487
2139.90 2293
2140.34 2293
2140.77 2318
2141.21 2257
2141.65 2149
2142.08 2138
2142.52 2149
2142.96 2068
2143.39 1971
2143.83 2041
2144.27 2109
2144.70 2096
2145.14 2098
2145.58 2063
2146.02 2108
2146.45 2247
2146.89 2239
2147.33 2268
2147.76 2413
2148.20 2600
2148.64 2655
2149.08 2660
2149.51 2714
2149.95 2727
2150.39 2744
2150.83 2729
2151.26 2662
2151.70 2685
2152.14 2651
2152.58 2564
2153.01 2485
2153.45 2405
2153.89 2373
2154.33 2284
2154.77 2323
2155.20 2272
2155.64 2254
2156.08 2290
2156.52 2140
2156.96 2155
2157.40 2231
2157.83 2172
2158.27 2139
2158.71 2274
2159.15 2214
2159.59 2123
2160.03 2126
2160.46 2229
2160.90 2183
2161.34 2267
2161.78 2291
2162.22 2270
2162.66 2348
2163.10 2309
2163.54 2229
2163.97 2272
2164.41 2244
2164.85 2288
2165.29 2417
2165.73 2299
2166.17 2293
2166.61 2365
2167.05 2358
2167.49 2219
2167.93 2357
2168.37 2522
2168.80 2502
2169.24 2452
2169.68 2464
2170.12 2622
2170.56 2617
2171.00 2695
2171.44 2628
2171.88 2675
2172.32 2568
2172.76 2503
2173.20 2551
2173.64 2652
2174.08 2568
2174.52 2551
2174.96 2657
2175.40 2667
2175.84 2662
2176.28 2759
2176.72 2645
2177.16 2770
2177.60 2670
2178.04 2793
2178.48 2640
2178.92 2609
2179.36 2739
2179.80 2594
2180.24 2542
2180.69 2510
2181.13 2240
2181.57 2348
2182.01 2272
2182.45 2245
2182.89 2284
2183.33 2142
2183.77 2168
2184.21 2157
2184.65 2187
2185.09 2157
2185.53 2198
2185.98 2314
2186.42 2252
2186.86 2360
2187.30 2488
2187.74 2656
2188.18 2666
2188.62 2650
2189.07 2632
2189.51 2727
2189.95 2691
2190.39 2589
2190.83 2536
2191.27 2590
2191.71 2520
2192.16 2609
2192.60 2514
2193.04 2636
2193.48 2586
2193.92 2501
2194.37 2522
2194.81 2576
2195.25 2637
2195.69 2700
2196.13 2487
2196.58 2476
2197.02 2580
2197.46 2654
2197.90 2562
2198.35 2500
2198.79 2555
2199.23 2542
2199.67 2448
2200.12 2367
2200.56 2377
2201.00 2275
2201.44 2412
2201.89 2451
2202.33 2390
2202.77 2298
2203.21 2369
2203.66 2416
2204.10 2448
2204.54 2454
2204.99 2437
2205.43 2476
2205.87 2486
2206.32 2573
2206.76 2562
2207.20 2605
2207.65 2650
2208.09 2536
2208.53 2657
2208.98 2679
2209.42 2681
2209.86 2743
2210.31 2583
2210.75 2621
2211.19 2672
2211.64 2634
2212.08 2622
2212.53 2551
2212.97 2650
2213.41 2643
2213.86 2598
2214.30 2578
2214.74 2513
2215.19 2572
2215.63 2490
2216.08 2457
2216.52 2351
2216.97 2467
2217.41 2318
2217.85 2368
2218.30 2340
2218.74 2441
2219.19 2413
2219.63 2401
2220.08 2521
2220.52 2638
2220.97 2910
2221.41 3098
2221.86 3355
2222.30 3789
2222.74 4067
2223.19 4452
2223.63 4611
2224.08 4892
2224.52 5002
2224.97 5062
2225.41 4935
2225.86 4800
2226.30 4482
2226.75 4154
2227.20 3990
2227.64 3639
2228.09 3401
2228.53 3201
2228.98 3000
2229.42 2877
2229.87 2962
2230.31 3073
2230.76 3067
2231.20 3115
2231.65 3074
2232.10 3096
2232.54 3140
2232.99 3227
2233.43 3237
2233.88 3201
2234.33 3091
2234.77 3219
2235.22 3060
2235.66 2932
2236.11 3009
2236.56 3030
2237.00 2955
2237.45 2959
2237.90 3114
2238.34 3066
2238.79 2941
2239.23 2931
2239.68 2963
2240.13 2834
2240.57 2837
2241.02 2897
2241.47 2788
2241.91 2652
2242.36 2681
2242.81 2681
2243.25 2583
2243.70 2522
2244.15 2552
2244.60 2422
2245.04 2418
2245.49 2444
2245.94 2465
2246.38 2477
2246.83 2392
2247.28 2392
2247.73 2393
2248.17 2331
2248.62 2376
2249.07 2306
2249.52 2293
2249.96 2367
2250.41 2394
2250.86 2463
2251.31 2344
2251.75 2403
2252.20 2463
2252.65 2476
2253.10 2404
2253.54 2308
2253.99 2417
2254.44 2459
2254.89 2503
2255.34 2466
2255.79 2315
2256.23 2316
2256.68 2298
2257.13 2256
2257.58 2260
2258.03 2363
2258.47 2387
2258.92 2375
2259.37 2500
2259.82 2518
2260.27 2666
2260.72 3011
2261.17 2980
2261.61 3113
2262.06 3072
2262.51 3262
2262.96 3139
2263.41 3068
2263.86 2972
2264.31 3092
2264.76 3139
2265.21 3029
2265.65 3061
2266.10 2918
2266.55 2911
2267.00 2949
2267.45 2986
2267.90 2991
2268.35 3008
2268.80 3004
2269.25 2922
2269.70 3030
2270.15 3161
2270.60 2989
2271.05 3095
2271.50 3082
2271.95 3018
2272.40 2985
2272.85 2777
2273.30 2716
2273.75 2720
2274.20 2672
2274.65 2449
2275.10 2467
2275.55 2468
2276.00 2486
2276.45 2434
2276.90 2429
2277.35 2565
2277.80 2492
2278.25 2443
2278.70 2562
2279.15 2577
2279.60 2631
2280.05 2780
2280.50 2780
2280.95 2854
2281.40 2798
2281.85 2837
2282.30 2731
2282.75 2690
2283.20 2738
2283.66 2669
2284.11 2659
2284.56 2660
2285.01 2706
2285.46 2783
2285.91 2775
2286.36 2851
2286.81 2810
2287.26 2891
2287.72 3075
2288.17 3305
2288.62 3543
2289.07 3676
2289.52 4080
2289.97 4316
2290.42 4311
2290.88 4445
2291.33 4625
2291.78 4707
2292.23 4568
2292.68 4492
2293.13 4505
2293.59 4429
2294.04 4317
2294.49 4261
2294.94 4042
2295.39 3837
2295.85 3714
2296.30 3490
2296.75 3355
2297.20 3348
2297.65 3325
2298.11 3051
2298.56 2939
2299.01 2869
2299.46 2857
2299.92 2857
2300.37 2721
2300.82 2685
2301.27 2785
2301.73 2576
2302.18 2649
2302.63 2654
2303.09 2563
2303.54 2525
2303.99 2645
2304.44 2690
2304.90 2618
2305.35 2676
2305.80 2641
2306.26 2691
2306.71 2800
2307.16 2853
2307.62 2859
2308.07 3006
2308.52 3208
2308.98 3185
2309.43 3308
2309.88 3412
2310.34 3398
2310.79 3150
2311.24 3200
2311.70 3277
2312.15 3264
2312.60 3300
2313.06 2996
2313.51 3019
2313.97 2980
2314.42 2865
2314.87 2779
2315.33 2746
2315.78 2736
2316.24 2632
2316.69 2731
2317.14 2794
2317.60 2652
2318.05 2582
2318.51 2718
2318.96 2825
2319.42 2852
2319.87 2871
2320.32 2850
2320.78 2728
2321.23 2727
2321.69 2717
2322.14 2723
2322.60 2781
2323.05 2730
2323.51 2738
2323.96 2761
2324.42 2688
2324.87 2580
2325.33 2651
2325.78 2597
2326.24 2694
2326.69 2703
2327.15 2794
2327.60 2799
2328.06 2814
2328.51 2788
2328.97 2893
2329.42 3041
2329.88 3033
2330.33 2963
2330.79 3024
2331.25 2974
2331.70 2956
2332.16 2884
2332.61 2868
2333.07 2862
2333.52 2812
2333.98 2793
2334.44 2727
2334.89 2776
2335.35 2760
2335.80 2862
2336.26 2869
2336.72 2858
2337.17 3018
2337.63 2937
2338.08 3115
2338.54 3391
2339.00 3558
2339.45 3753
2339.91 3619
2340.37 3818
2340.82 3865
2341.28 3758
2341.74 3791
2342.19 3724
2342.65 3613
2343.11 3639
2343.56 3436
2344.02 3556
2344.48 3425
2344.93 3304
2345.39 3377
2345.85 3517
2346.30 3529
2346.76 3533
2347.22 3587
2347.67 3461
2348.13 3415
2348.59 3326
2349.05 3152
2349.50 3037
2349.96 3099
2350.42 3007
2350.88 3076
2351.33 2988
2351.79 2978
2352.25 2963
2352.71 2909
2353.16 2769
2353.62 2969
2354.08 2836
2354.54 2745
2355.00 2715
2355.45 2667
2355.91 2666
2356.37 2655
2356.83 2669
2357.29 2625
2357.74 2634
2358.20 2723
2358.66 2755
2359.12 2821
2359.58 2976
2360.04 2925
2360.49 3028
2360.95 3138
2361.41 3200
2361.87 3263
2362.33 3243
2362.79 3232
2363.24 3098
2363.70 2966
2364.16 3033
2364.62 2990
2365.08 2939
2365.54 2953
2366.00 2888
2366.46 2992
2366.92 2889
2367.37 2952
2367.83 2996
2368.29 2972
2368.75 3040
2369.21 2895
2369.67 2855
2370.13 2696
2370.59 2715
2371.05 2685
2371.51 2650
2371.97 2611
2372.43 2560
2372.89 2476
2373.35 2510
2373.81 2536
2374.27 2485
2374.73 2481
2375.19 2597
2375.65 2594
2376.11 2559
2376.57 2682
2377.03 2543
2377.49 2668
2377.95 2727
2378.41 2771
2378.87 2666
2379.33 2656
2379.79 2728
2380.25 2654
2380.71 2646
2381.17 2663
2381.63 2734
2382.09 2748
2382.55 2737
2383.01 2614
2383.47 2663
2383.93 2695
2384.39 2631
2384.85 2706
2385.31 2550
2385.77 2625
2386.24 2580
2386.70 2506
2387.16 2645
2387.62 2660
2388.08 2531
2388.54 2572
2389.00 2622
2389.46 2816
2389.92 2668
2390.39 2602
2390.85 2624
2391.31 2678
2391.77 2614
2392.23 2608
2392.69 2518
2393.15 2554
2393.62 2416
2394.08 2463
2394.54 2392
2395.00 2426
2395.46 2516
2395.92 2482
2396.39 2573
2396.85 2578
2397.31 2510
2397.77 2461
2398.23 2448
2398.70 2469
2399.16 2404
2399.62 2353
2400.08 2529
2400.55 2582
2401.01 2557
2401.47 2494
2401.93 2570
2402.39 2512
2402.86 2618
2403.32 2711
2403.78 2689
2404.24 2705
2404.71 2719
2405.17 2711
2405.63 2806
2406.10 2906
2406.56 2763
2407.02 2651
2407.48 2742
2407.95 2698
2408.41 2486
2408.87 2530
2409.34 2556
2409.80 2634
2410.26 2547
2410.73 2479
2411.19 2507
2411.65 2486
2412.12 2488
2412.58 2483
2413.04 2476
2413.51 2542
2413.97 2609
2414.43 2634
2414.90 2680
2415.36 2664
2415.83 2680
2416.29 2900
2416.75 3141
2417.22 3175
2417.68 3309
2418.14 3332
2418.61 3207
2419.07 3243
2419.54 3315
2420.00 3144
2420.47 3134
2420.93 3012
2421.39 2998
2421.86 3043
2422.32 3018
2422.79 3069
2423.25 3058
2423.72 3084
2424.18 3097
2424.64 3417
2425.11 3501
2425.57 3673
2426.04 3799
2426.50 3988
2426.97 4057
2427.43 4187
2427.90 4208
2428.36 4106
2428.83 3930
2429.29 3668
2429.76 3466
2430.22 3286
2430.69 3252
2431.15 3018
2431.62 3041
2432.08 3007
2432.55 2969
2433.02 2884
2433.48 2836
2433.95 2770
2434.41 2830
2434.88 2822
2435.34 2899
2435.81 3046
2436.27 3150
2436.74 3054
2437.21 3195
2437.67 3434
2438.14 3499
2438.60 3780
2439.07 3943
2439.54 4054
2440.00 4388
2440.47 4433
2440.93 4289
2441.40 4190
2441.87 4033
2442.33 3867
2442.80 3703
2443.27 3614
2443.73 3439
2444.20 3233
2444.66 2981
2445.13 3042
2445.60 2837
2446.06 2780
2446.53 2654
2447.00 2687
2447.46 2579
2447.93 2579
2448.40 2503
2448.87 2547
2449.33 2486
2449.80 2562
2450.27 2662
2450.73 2629
2451.20 2683
2451.67 2731
2452.13 2687
2452.60 2598
2453.07 2689
2453.54 2686
2454.00 2667
2454.47 2727
2454.94 2532
2455.41 2566
2455.87 2659
2456.34 2723
2456.81 2693
2457.28 2474
2457.74 2553
2458.21 2585
2458.68 2640
2459.15 2583
2459.62 2662
2460.08 2613
2460.55 2560
2461.02 2633
2461.49 2666
2461.96 2611
2462.42 2680
2462.89 2659
2463.36 2753
2463.83 2780
2464.30 2802
2464.77 2780
2465.23 2918
2465.70 2993
2466.17 2972
2466.64 3070
2467.11 3022
2467.58 3044
2468.05 3022
2468.52 3127
2468.98 3022
2469.45 2947
2469.92 2951
2470.39 2875
2470.86 2871
2471.33 2807
2471.80 2747
2472.27 2733
2472.74 2806
2473.21 2691
2473.67 2635
2474.14 2519
2474.61 2707
2475.08 2635
2475.55 2666
2476.02 2699
2476.49 2630
2476.96 2862
2477.43 2948
2477.90 2864
2478.37 3113
2478.84 3243
2479.31 3311
2479.78 3396
2480.25 3493
2480.72 3441
2481.19 3299
2481.66 3161
2482.13 3246
2482.60 3228
2483.07 3014
2483.54 2899
2484.01 2918
2484.48 2784
2484.95 2742
2485.42 2719
2485.89 2691
2486.36 2715
2486.83 2719
2487.30 2663
2487.77 2587
2488.24 2755
2488.72 2612
2489.19 2647
2489.66 2673
2490.13 2779
2490.60 2714
2491.07 2732
2491.54 2772
2492.01 2813
2492.48 2792
2492.95 2807
2493.42 2920
2493.90 2889
2494.37 2894
2494.84 2750
2495.31 2711
2495.78 2749
2496.25 2760
2496.72 2782
2497.20 2776
2497.67 2642
2498.14 2618
2498.61 2619
2499.08 2654
2499.55 2617
2500.03 2646
2500.50 2525
2500.97 2608
2501.44 2541
2501.91 2602
2502.38 2513
2502.86 2667
2503.33 2605
2503.80 2670
2504.27 2811
2504.75 2605
2505.22 2717
2505.69 2929
2506.16 2920
2506.63 2953
2507.11 3090
2507.58 3147
2508.05 3213
2508.52 3271
2509.00 3339
2509.47 3410
2509.94 3330
2510.42 3356
2510.89 3269
2511.36 3338
2511.83 3262
2512.31 3282
2512.78 3252
2513.25 3232
2513.73 3061
2514.20 2880
2514.67 2827
2515.14 2924
2515.62 2839
2516.09 3050
2516.56 3079
2517.04 2956
2517.51 2953
2517.99 2945
2518.46 2916
2518.93 3032
2519.41 2884
2519.88 2698
2520.35 2752
2520.83 2850
2521.30 2767
2521.77 2621
2522.25 2634
2522.72 2626
2523.20 2573
2523.67 2620
2524.14 2576
2524.62 2507
2525.09 2600
2525.57 2679
2526.04 2754
2526.51 2805
2526.99 2712
2527.46 2648
2527.94 2574
2528.41 2643
2528.89 2699
2529.36 2612
2529.84 2629
2530.31 2657
2530.79 2761
2531.26 2725
2531.73 2735
2532.21 2826
2532.68 2852
2533.16 2959
2533.63 2990
2534.11 2886
2534.58 2803
2535.06 2857
2535.53 2846
2536.01 2791
2536.48 2823
2536.96 2870
2537.44 2886
2537.91 2954
2538.39 2802
2538.86 2816
2539.34 2755
2539.81 2868
2540.29 2823
2540.76 2754
2541.24 2930
2541.71 2765
2542.19 2850
2542.67 2793
2543.14 2799
2543.62 2859
2544.09 2968
2544.57 2882
2545.05 3097
2545.52 3180
2546.00 3423
2546.47 3536
2546.95 3616
2547.43 3852
2547.90 3941
2548.38 3942
2548.86 3836
2549.33 3815
2549.81 3750
2550.28 3809
2550.76 3601
2551.24 3503
2551.71 3649
2552.19 3686
2552.67 3782
2553.14 3934
2553.62 4135
2554.10 4179
2554.57 4224
2555.05 4330
2555.53 4392
2556.01 4410
2556.48 4386
2556.96 4192
2557.44 3929
2557.91 3825
2558.39 3651
2558.87 3431
2559.35 3381
2559.82 3227
2560.30 3200
2560.78 2884
2561.26 2768
2561.73 2830
2562.21 2869
2562.69 2889
2563.17 2938
2563.64 2909
2564.12 2897
2564.60 2683
2565.08 2707
2565.56 2674
2566.03 2739
2566.51 2614
2566.99 2711
2567.47 2596
2567.95 2638
2568.42 2609
2568.90 2670
2569.38 2566
2569.86 2578
2570.34 2514
2570.82 2586
2571.29 2646
2571.77 2611
2572.25 2627
2572.73 2701
2573.21 2676
2573.69 2699
2574.17 2507
2574.64 2571
2575.12 2582
2575.60 2611
2576.08 2589
2576.56 2682
2577.04 2588
2577.52 2585
2578.00 2624
2578.48 2627
2578.95 2610
2579.43 2626
2579.91 2685
2580.39 2685
2580.87 2630
2581.35 2663
2581.83 2737
2582.31 2685
2582.79 2639
2583.27 2660
2583.75 2618
2584.23 2538
2584.71 2615
2585.19 2714
2585.67 2787
2586.15 2754
2586.63 2646
2587.11 2766
2587.59 2681
2588.07 2650
2588.55 2697
2589.03 2711
2589.51 2794
2589.99 2806
2590.47 2882
2590.95 2871
2591.43 2826
2591.91 2928
2592.39 3078
2592.87 3052
2593.35 3227
2593.83 3195
2594.31 3096
2594.79 3104
2595.27 3140
2595.75 3118
2596.23 3091
2596.71 3159
2597.20 3135
2597.68 3159
2598.16 3165
2598.64 3089
2599.12 3056
2599.60 2997
2600.08 2885
2600.56 2963
2601.04 2949
2601.53 2830
2602.01 2712
2602.49 2776
2602.97 2682
2603.45 2646
2603.93 2698
2604.41 2637
2604.90 2695
2605.38 2722
2605.86 2771
2606.34 2848
2606.82 2981
2607.30 3121
2607.79 3294
2608.27 3473
2608.75 3575
2609.23 3722
2609.71 3745
2610.20 3778
2610.68 3828
2611.16 3751
2611.64 3766
2612.12 3717
2612.61 3576
2613.09 3474
2613.57 3363
2614.05 3145
2614.54 3222
2615.02 2957
2615.50 2814
2615.98 2909
2616.47 2876
2616.95 2748
2617.43 2706
2617.91 2694
2618.40 2690
2618.88 2655
2619.36 2677
2619.85 2750
2620.33 2576
2620.81 2579
2621.29 2567
2621.78 2617
2622.26 2573
2622.74 2561
2623.23 2618
2623.71 2599
2624.19 2547
2624.68 2513
2625.16 2607
2625.64 2633
2626.13 2635
2626.61 2641
2627.10 2523
2627.58 2604
2628.06 2485
2628.55 2464
2629.03 2461
2629.51 2500
2630.00 2522
2630.48 2642
2630.97 2672
2631.45 2653
2631.93 2709
2632.42 2776
2632.90 2846
2633.39 2701
2633.87 2783
2634.35 2711
2634.84 2682
2635.32 2776
2635.81 2722
2636.29 2639
2636.78 2723
2637.26 2733
2637.75 2841
2638.23 2676
2638.72 2706
2639.20 2922
2639.68 2956
2640.17 2910
2640.65 2976
2641.14 2889
2641.62 2798
2642.11 2885
2642.59 2983
2643.08 2730
2643.56 2612
2644.05 2538
2644.53 2567
2645.02 2592
2645.51 2618
2645.99 2753
2646.48 2626
2646.96 2693
2647.45 2730
2647.93 2835
2648.42 2741
2648.90 2782
2649.39 2806
2649.88 2883
2650.36 2943
2650.85 2827
2651.33 2890
2651.82 2934
2652.30 2809
2652.79 2870
2653.28 2890
2653.76 2967
2654.25 2948
2654.73 2935
2655.22 2975
2655.71 3006
2656.19 3105
2656.68 3043
2657.17 2983
2657.65 2968
2658.14 2837
2658.63 2828
2659.11 2708
2659.60 2760
2660.09 2668
2660.57 2609
2661.06 2741
2661.55 2676
2662.03 2715
2662.52 2681
2663.01 2586
2663.49 2649
2663.98 2769
2664.47 2793
2664.95 2796
2665.44 2804
2665.93 2735
2666.42 2826
2666.90 2834
2667.39 2892
2667.88 2695
2668.36 2709
2668.85 2648
2669.34 2707
2669.83 2756
2670.31 2741
2670.80 2796
2671.29 3005
2671.78 3140
2672.27 3166
2672.75 3302
2673.24 3594
2673.73 3629
2674.22 3721
2674.70 3842
2675.19 3947
2675.68 3869
2676.17 3905
2676.66 3936
2677.15 3773
2677.63 3763
2678.12 3712
2678.61 3801
2679.10 3886
2679.59 4065
2680.08 4102
2680.56 4153
2681.05 4208
2681.54 4279
2682.03 4443
2682.52 4571
2683.01 4511
2683.50 4830
2683.98 4753
2684.47 4684
2684.96 4545
2685.45 4238
2685.94 3978
2686.43 3959
2686.92 3788
2687.41 3443
2687.90 3287
2688.39 3227
2688.88 3193
2689.36 3051
2689.85 2869
2690.34 2876
2690.83 2934
2691.32 2909
2691.81 2871
2692.30 2895
2692.79 2827
2693.28 2877
2693.77 2992
2694.26 3025
2694.75 2936
2695.24 2890
2695.73 2902
2696.22 2918
2696.71 2939
2697.20 2949
2697.69 3005
2698.18 2935
2698.67 3028
2699.16 3059
2699.65 3166
2700.14 3232
2700.63 3415
2701.12 3416
2701.61 3389
2702.10 3488
2702.59 3381
2703.08 3330
2703.57 3300
2704.06 3221
2704.56 3217
2705.05 3104
2705.54 3023
2706.03 3100
2706.52 2934
2707.01 2905
2707.50 2870
2707.99 2809
2708.48 2763
2708.97 2774
2709.46 2728
2709.96 2692
2710.45 2833
2710.94 2821
2711.43 2855
2711.92 2737
2712.41 2806
2712.90 2873
2713.40 2859
2713.89 2968
2714.38 2850
2714.87 2802
2715.36 2801
2715.85 2909
2716.35 2934
2716.84 2776
2717.33 2739
2717.82 2677
2718.31 2752
2718.80 2752
2719.30 2800
2719.79 2829
2720.28 2891
2720.77 2909
2721.27 3035
2721.76 3112
2722.25 3181
2722.74 3278
2723.23 3294
2723.73 3239
2724.22 3294
2724.71 3093
2725.20 3046
2725.70 2935
2726.19 2989
2726.68 2846
2727.18 2870
2727.67 2873
2728.16 2739
2728.65 2695
2729.15 2707
2729.64 2696
2730.13 2763
2730.63 2732
2731.12 2699
2731.61 2811
2732.10 2952
2732.60 3028
2733.09 2900
2733.58 2824
2734.08 3001
2734.57 2816
2735.06 2957
2735.56 2987
2736.05 2974
2736.55 2989
2737.04 3042
2737.53 3080
2738.03 2994
2738.52 3069
2739.01 3011
2739.51 3010
2740.00 3007
2740.50 2971
2740.99 2912
2741.48 2856
2741.98 2866
2742.47 2829
2742.97 2708
2743.46 2678
2743.95 2669
2744.45 2676
2744.94 2746
2745.44 2655
2745.93 2562
2746.43 2635
2746.92 2571
2747.42 2632
2747.91 2662
2748.40 2842
2748.90 2867
2749.39 2870
2749.89 2937
2750.38 2828
2750.88 2946
2751.37 3008
2751.87 3103
2752.36 3120
2752.86 3269
2753.35 3288
2753.85 3392
2754.34 3385
2754.84 3348
2755.33 3357
2755.83 3366
2756.33 3302
2756.82 3223
2757.32 3128
2757.81 3068
2758.31 2949
2758.80 2863
2759.30 2861
2759.79 2785
2760.29 2841
2760.79 2873
2761.28 2852
2761.78 2732
2762.27 2761
2762.77 2764
2763.27 2761
2763.76 2726
2764.26 2799
2764.75 2775
2765.25 2767
2765.75 2811
2766.24 2852
2766.74 2815
2767.23 2838
2767.73 2781
2768.23 2782
2768.72 2776
2769.22 2925
2769.72 2949
2770.21 2980
2770.71 3045
2771.21 3063
2771.70 3019
2772.20 3127
2772.70 3223
2773.19 3220
2773.69 3575
2774.19 3495
2774.69 3526
2775.18 3529
2775.68 3647
2776.18 3734
2776.67 3736
2777.17 3632
2777.67 3619
2778.17 3734
2778.66 3782
2779.16 3724
2779.66 3424
2780.16 3412
2780.65 3448
2781.15 3292
2781.65 3378
2782.15 3220
2782.64 3221
2783.14 3288
2783.64 3157
2784.14 3215
2784.63 3086
2785.13 3078
2785.63 2915
2786.13 2968
2786.63 3073
2787.12 2984
2787.62 2827
2788.12 2896
2788.62 2958
2789.12 2974
2789.62 2945
2790.11 2940
2790.61 2957
2791.11 2972
2791.61 2979
2792.11 3100
2792.61 3219
2793.11 3322
2793.60 3404
2794.10 3532
2794.60 3743
2795.10 3969
2795.60 4281
2796.10 4520
2796.60 4697
2797.10 4891
2797.60 4750
2798.09 4737
2798.59 4698
2799.09 4520
2799.59 4288
2800.09 3992
2800.59 3747
2801.09 3724
2801.59 3549
2802.09 3591
2802.59 3358
2803.09 3392
2803.59 3458
2804.09 3440
2804.59 3515
2805.09 3574
2805.59 3777
2806.09 4150
2806.59 4473
2807.09 5002
2807.59 5333
2808.09 5455
2808.59 5588
2809.09 5913
2809.59 5730
2810.09 5677
2810.59 5589
2811.09 5382
2811.59 4879
2812.09 4443
2812.59 4032
2813.09 3820
2813.59 3708
2814.09 3520
2814.59 3433
2815.09 3447
2815.59 3508
2816.09 3417
2816.59 3433
2817.09 3490
2817.59 3414
2818.10 3524
2818.60 3565
2819.10 3676
2819.60 3724
2820.10 3654
2820.60 3636
2821.10 3536
2821.60 3455
2822.10 3338
2822.61 3257
2823.11 3231
2823.61 3163
2824.11 3132
2824.61 3173
2825.11 3011
2825.61 3078
2826.12 3105
2826.62 3030
2827.12 3025
2827.62 3002
2828.12 3075
2828.62 2958
2829.13 2984
2829.63 2992
2830.13 3177
2830.63 3162
2831.13 3148
2831.64 3277
2832.14 3431
2832.64 3508
2833.14 3573
2833.65 3626
2834.15 3582
2834.65 3647
2835.15 3680
2835.65 3486
2836.16 3459
2836.66 3360
2837.16 3338
2837.66 3218
2838.17 3118
2838.67 3064
2839.17 3016
2839.68 2892
2840.18 2873
2840.68 2928
2841.18 3003
2841.69 2872
2842.19 2942
2842.69 2954
2843.20 2993
2843.70 3017
2844.20 3127
2844.71 3102
2845.21 3212
2845.71 3357
2846.22 3339
2846.72 3411
2847.22 3272
2847.73 3373
2848.23 3416
2848.73 3391
2849.24 3176
2849.74 3119
2850.24 3053
2850.75 3098
2851.25 3074
2851.76 3008
2852.26 2936
2852.76 2962
2853.27 2984
2853.77 2947
2854.28 3001
2854.78 2924
2855.28 2970
2855.79 2987
2856.29 2835
2856.80 2922
2857.30 2917
2857.81 3037
2858.31 3040
2858.82 3092
2859.32 3115
2859.82 3156
2860.33 3260
2860.83 3362
2861.34 3346
2861.84 3265
2862.35 3328
2862.85 3170
2863.36 3066
2863.86 2958
2864.37 2929
2864.87 2833
2865.38 2850
2865.88 2857
2866.39 2693
2866.89 2768
2867.40 2666
2867.90 2577
2868.41 2545
2868.91 2681
2869.42 2716
2869.93 2698
2870.43 2724
2870.94 2963
2871.44 2830
2871.95 2888
2872.45 2933
2872.96 2925
2873.47 2984
2873.97 2896
2874.48 2860
2874.98 2830
2875.49 3001
2875.99 2983
2876.50 2951
2877.01 2885
2877.51 2966
2878.02 2959
2878.53 2954
2879.03 3026
2879.54 2997
2880.04 3075
2880.55 3156
2881.06 3175
2881.56 3203
2882.07 3171
2882.58 3286
2883.08 3294
2883.59 3397
2884.10 3676
2884.60 3833
2885.11 3999
2885.62 4401
2886.12 4678
2886.63 4996
2887.14 5201
2887.65 5327
2888.15 5193
2888.66 5033
2889.17 5059
2889.67 4797
2890.18 4466
2890.69 4190
2891.20 3961
2891.70 3743
2892.21 3597
2892.72 3437
2893.23 3385
2893.73 3291
2894.24 3175
2894.75 3209
2895.26 3132
2895.76 3350
2896.27 3403
2896.78 3402
2897.29 3428
2897.80 3526
2898.30 3634
2898.81 3601
2899.32 3704
2899.83 3663
2900.34 3890
2900.84 3961
2901.35 4037
2901.86 4198
2902.37 4176
2902.88 4204
2903.39 4010
2903.89 4202
2904.40 4164
2904.91 4159
2905.42 4151
2905.93 4172
2906.44 4082
2906.95 4057
2907.45 4027
2907.96 3834
2908.47 3760
2908.98 3732
2909.49 3594
2910.00 3703
2910.51 3583
2911.02 3536
2911.53 3527
2912.03 3467
2912.54 3453
2913.05 3428
2913.56 3447
2914.07 3421
2914.58 3557
2915.09 3338
2915.60 3308
2916.11 3377
2916.62 3372
2917.13 3268
2917.64 3209
2918.15 3148
2918.66 3049
2919.17 3094
2919.68 2938
2920.19 3104
2920.70 3203
2921.21 3205
2921.72 3356
2922.23 3556
2922.74 3916
2923.25 4232
2923.76 4708
2924.27 4978
2924.78 5520
2925.29 5867
2925.80 5818
2926.31 5819
2926.82 5721
2927.33 5421
2927.84 4984
2928.35 4692
2928.86 4335
2929.37 3837
2929.88 3730
2930.39 3501
2930.91 3319
2931.42 3213
2931.93 3063
2932.44 2997
2932.95 3075
2933.46 3006
2933.97 3200
2934.48 3228
2934.99 3103
2935.50 3126
2936.02 3097
2936.53 3241
2937.04 3080
2937.55 3246
2938.06 3204
2938.57 3161
2939.08 3244
2939.60 3204
2940.11 2988
2940.62 3063
2941.13 3115
2941.64 3154
2942.15 3330
2942.67 3366
2943.18 3345
2943.69 3426
2944.20 3570
2944.71 3656
2945.23 3825
2945.74 4030
2946.25 4121
2946.76 3909
2947.28 3929
2947.79 3949
2948.30 3889
2948.81 3810
2949.32 3723
2949.84 3632
2950.35 3510
2950.86 3425
2951.37 3405
2951.89 3375
2952.40 3381
2952.91 3292
2953.43 3309
2953.94 3285
2954.45 3145
2954.96 3092
2955.48 3163
2955.99 3059
2956.50 3050
2957.02 3030
2957.53 3043
2958.04 3125
2958.56 3150
2959.07 3244
2959.58 3227
2960.10 3341
2960.61 3444
2961.12 3522
2961.64 3714
2962.15 3651
2962.66 3744
2963.18 3689
2963.69 3698
2964.20 3646
2964.72 3701
2965.23 3552
2965.75 3422
2966.26 3320
2966.77 3252
2967.29 3198
2967.80 3147
2968.32 3263
2968.83 3064
2969.34 3096
2969.86 3086
2970.37 3043
2970.89 3020
2971.40 3091
2971.92 3039
2972.43 3019
2972.94 3071
2973.46 3126
2973.97 3146
2974.49 3136
2975.00 3080
2975.52 3029
2976.03 3055
2976.55 3123
2977.06 3083
2977.58 2941
2978.09 3085
2978.61 3225
2979.12 3171
2979.64 3231
2980.15 3293
2980.67 3309
2981.18 3367
2981.70 3321
2982.21 3387
2982.73 3347
2983.24 3367
2983.76 3321
2984.27 3536
2984.79 3467
2985.30 3354
2985.82 3400
2986.34 3551
2986.85 3467
2987.37 3438
2987.88 3516
2988.40 3644
2988.91 3687
2989.43 3658
2989.95 3647
2990.46 3733
2990.98 3763
2991.49 3845
2992.01 3784
2992.53 3782
2993.04 3741
2993.56 3837
2994.08 4019
2994.59 4059
2995.11 4426
2995.62 4579
2996.14 4839
2996.66 5206
2997.17 5452
2997.69 5747
2998.21 6033
2998.72 5886
2999.24 5584
2999.76 5496
3000.27 5252
3000.79 5046
3001.31 4788
3001.83 4796
3002.34 4626
3002.86 4672
3003.38 4921
3003.89 5120
3004.41 5425
3004.93 5650
3005.45 5914
3005.96 5782
3006.48 5733
3007.00 5513
3007.51 5279
3008.03 4884
3008.55 4678
3009.07 4431
3009.59 4118
3010.10 3729
3010.62 3583
3011.14 3513
3011.66 3434
3012.17 3329
3012.69 3255
3013.21 3371
3013.73 3438
3014.25 3546
3014.76 3465
3015.28 3516
3015.80 3512
3016.32 3529
3016.84 3615
3017.36 3636
3017.87 3634
3018.39 3788
3018.91 3836
3019.43 3782
3019.95 3847
3020.47 3821
3020.98 3929
3021.50 4012
3022.02 4141
3022.54 4050
3023.06 4172
3023.58 4263
3024.10 4275
3024.62 4310
3025.13 4309
3025.65 4262
3026.17 4210
3026.69 4090
3027.21 4038
3027.73 3989
3028.25 3724
3028.77 3643
3029.29 3771
3029.81 3606
3030.33 3504
3030.85 3626
3031.37 3670
3031.89 3711
3032.41 3865
3032.92 4037
3033.44 4376
3033.96 4695
3034.48 4870
3035.00 5280
3035.52 5459
3036.04 5424
3036.56 5569
3037.08 5578
3037.60 5479
3038.12 5274
3038.64 4813
3039.16 4745
3039.68 4404
3040.20 4233
3040.72 3999
3041.24 3887
3041.77 3734
3042.29 3599
3042.81 3379
3043.33 3332
3043.85 3345
3044.37 3345
3044.89 3427
3045.41 3519
3045.93 3450
3046.45 3509
3046.97 3364
3047.49 3275
3048.01 3465
3048.53 3455
3049.06 3350
3049.58 3250
3050.10 3173
3050.62 3214
3051.14 3076
3051.66 2981
3052.18 2941
3052.70 2943
3053.23 3130
3053.75 3060
3054.27 3227
3054.79 3124
3055.31 3139
3055.83 3179
3056.35 3119
3056.88 3192
3057.40 3179
3057.92 3105
3058.44 3135
3058.96 3211
3059.49 3244
3060.01 3317
3060.53 3213
3061.05 3343
3061.57 3344
3062.10 3286
3062.62 3346
3063.14 3475
3063.66 3366
3064.18 3342
3064.71 3410
3065.23 3369
3065.75 3474
3066.27 3376
3066.80 3325
3067.32 3214
3067.84 3315
3068.36 3335
3068.89 3180
3069.41 3191
3069.93 3199
3070.46 3125
3070.98 3161
3071.50 3386
3072.02 3388
3072.55 3404
3073.07 3456
3073.59 3426
3074.12 3530
3074.64 3650
3075.16 3646
3075.69 3777
3076.21 3616
3076.73 3573
3077.26 3617
3077.78 3766
3078.30 3776
3078.83 3812
3079.35 3836
3079.87 3856
3080.40 3750
3080.92 3887
3081.45 3915
3081.97 3769
3082.49 3730
3083.02 3822
3083.54 3796
3084.06 3660
3084.59 3511
3085.11 3417
3085.64 3499
3086.16 3385
3086.69 3327
3087.21 3345
3087.73 3421
3088.26 3295
3088.78 3338
3089.31 3475
3089.83 3418
3090.36 3522
3090.88 3299
3091.41 3311
3091.93 3397
3092.45 3367
3092.98 3376
3093.50 3452
3094.03 3324
3094.55 3513
3095.08 3641
3095.60 3650
3096.13 3818
3096.65 3826
3097.18 3893
3097.70 3839
3098.23 4043
3098.76 4229
3099.28 4354
3099.81 4660
3100.33 5101
3100.86 5571
3101.38 6236
3101.91 6954
3102.43 7322
3102.96 7971
3103.48 8259
3104.01 8319
3104.54 8055
3105.06 7576
3105.59 6853
3106.11 5814
3106.64 5317
3107.17 4813
3107.69 4439
3108.22 4096
3108.74 3852
3109.27 3795
3109.80 3653
3110.32 3707
3110.85 3659
3111.37 3689
3111.90 3728
3112.43 3569
3112.95 3490
3113.48 3424
3114.01 3356
3114.53 3344
3115.06 3328
3115.59 3279
3116.11 3247
3116.64 3093
3117.17 3058
3117.69 2991
3118.22 2984
3118.75 3040
3119.27 2971
3119.80 2968
3120.33 3011
3120.86 3060
3121.38 3166
3121.91 3213
3122.44 3340
3122.96 3342
3123.49 3526
3124.02 3497
3124.55 3323
3125.07 3299
3125.60 3269
3126.13 3215
3126.66 3275
3127.18 3354
3127.71 3170
3128.24 3150
3128.77 3137
3129.30 3043
3129.82 3120
3130.35 3085
3130.88 3053
3131.41 3066
3131.94 2917
3132.46 2954
3132.99 2892
3133.52 2889
3134.05 2879
3134.58 2946
3135.10 3022
3135.63 3091
3136.16 3073
3136.69 3227
3137.22 3191
3137.75 3275
3138.28 3276
3138.80 3354
3139.33 3303
3139.86 3238
3140.39 3114
3140.92 3077
3141.45 3064
3141.98 3011
3142.51 3150
3143.03 3159
3143.56 3108
3144.09 3167
3144.62 3185
3145.15 3361
3145.68 3385
3146.21 3532
3146.74 3604
3147.27 3650
3147.80 3714
3148.33 3741
3148.86 3672
3149.39 3733
3149.92 3775
3150.45 3730
3150.97 3793
3151.50 3675
3152.03 3537
3152.56 3391
3153.09 3228
3153.62 3230
3154.15 3161
3154.68 3135
3155.21 3165
3155.74 3178
3156.27 3111
3156.80 3239
3157.33 3252
3157.86 3165
3158.39 3197
3158.93 3236
3159.46 3208
3159.99 3265
3160.52 3134
3161.05 3080
3161.58 3113
3162.11 3177
3162.64 3009
3163.17 3077
3163.70 3120
3164.23 3078
3164.76 3116
3165.29 3178
3165.82 3312
3166.35 3426
3166.89 3400
3167.42 3423
3167.95 3580
3168.48 3682
3169.01 3703
3169.54 3545
3170.07 3574
3170.60 3502
3171.13 3337
3171.67 3209
3172.20 3145
3172.73 3143
3173.26 2976
3173.79 3046
3174.32 2941
3174.86 3111
3175.39 3135
3175.92 3075
3176.45 3040
3176.98 3090
3177.51 3048
3178.05 3121
3178.58 3133
3179.11 3214
3179.64 3226
3180.17 3258
3180.71 3030
3181.24 3101
3181.77 3102
3182.30 2905
3182.84 2992
3183.37 2891
3183.90 2909
3184.43 3003
3184.97 3006
3185.50 2944
3186.03 2948
3186.56 3235
3187.10 3197
3187.63 3056
3188.16 3041
3188.69 3120
3189.23 3091
3189.76 2999
3190.29 2992
3190.83 2959
3191.36 3018
3191.89 2929
3192.43 2966
3192.96 2926
3193.49 2869
3194.02 3043
3194.56 2874
3195.09 2972
3195.62 3084
3196.16 3109
3196.69 3092
3197.23 3084
3197.76 3081
3198.29 3056
3198.83 3033
3199.36 3119
3199.89 3142
3200.43 3239
3200.96 3355
3201.50 3368
3202.03 3390
3202.56 3441
3203.10 3653
3203.63 3527
3204.17 3572
3204.70 3580
3205.23 3463
3205.77 3445
3206.30 3394
3206.84 3399
3207.37 3318
3207.91 3341
3208.44 3535
3208.97 3447
3209.51 3504
3210.04 3518
3210.58 3645
3211.11 3717
3211.65 3755
3212.18 3726
3212.72 3528
3213.25 3400
3213.79 3365
3214.32 3412
3214.86 3378
3215.39 3230
3215.93 3286
3216.46 3214
3217.00 3275
3217.53 3283
3218.07 3307
3218.60 3277
3219.14 3391
3219.67 3387
3220.21 3345
3220.74 3399
3221.28 3315
3221.82 3363
3222.35 3390
3222.89 3278
3223.42 3419
3223.96 3603
3224.49 3788
3225.03 3635
3225.57 3650
3226.10 3662
3226.64 3643
3227.17 3668
3227.71 3524
3228.25 3521
3228.78 3355
3229.32 3252
3229.85 3174
3230.39 3299
3230.93 3160
3231.46 3098
3232.00 3029
3232.54 3094
3233.07 3026
3233.61 3027
3234.15 3093
3234.68 3075
3235.22 3174
3235.76 3280
3236.29 3232
3236.83 3375
3237.37 3384
3237.90 3582
3238.44 3696
3238.98 3702
3239.51 3675
3240.05 3681
3240.59 3716
3241.13 3553
3241.66 3404
3242.20 3394
3242.74 3431
3243.28 3395
3243.81 3317
3244.35 3299
3244.89 3287
3245.43 3205
3245.96 3257
3246.50 3210
3247.04 3232
3247.58 3236
3248.11 3142
3248.65 3231
3249.19 3241
3249.73 3268
3250.27 3306
3250.80 3372
3251.34 3358
3251.88 3349
3252.42 3534
3252.96 3536
3253.49 3647
3254.03 3672
3254.57 3851
3255.11 3851
3255.65 3939
3256.19 3861
3256.72 3883
3257.26 3889
3257.80 3797
3258.34 3916
3258.88 3911
3259.42 3991
3259.96 4150
3260.49 4183
3261.03 4362
3261.57 4599
3262.11 4667
3262.65 4709
3263.19 5084
3263.73 5185
3264.27 5290
3264.81 5312
3265.35 5457
3265.88 5598
3266.42 5642
3266.96 5436
3267.50 5340
3268.04 5602
3268.58 5447
3269.12 5240
3269.66 4973
3270.20 4636
3270.74 4389
3271.28 3977
3271.82 3841
3272.36 3809
3272.90 3737
3273.44 3858
3273.98 3995
3274.52 3974
3275.06 3925
3275.60 3852
3276.14 4007
3276.68 4047
3277.22 3950
3277.76 4185
3278.30 4129
3278.84 4186
3279.38 4297
3279.92 4190
3280.46 4170
3281.00 4053
3281.54 4240
3282.08 4143
3282.62 4198
3283.16 4113
3283.70 4039
3284.25 4141
3284.79 4046
3285.33 4210
3285.87 4043
3286.41 4209
3286.95 4122
3287.49 4162
3288.03 4131
3288.57 4126
3289.11 4201
3289.66 4224
3290.20 4221
3290.74 4413
3291.28 4591
3291.82 4645
3292.36 4870
3292.90 5182
3293.44 5753
3293.99 6189
3294.53 6698
3295.07 7011
3295.61 7429
3296.15 7532
3296.69 7535
3297.24 7533
3297.78 7323
3298.32 6948
3298.86 6579
3299.40 6236
3299.95 5591
3300.49 5342
3301.03 5144
3301.57 5047
3302.11 4909
3302.66 4716
3303.20 4643
3303.74 4608
3304.28 4643
3304.83 4447
3305.37 4477
3305.91 4531
3306.45 4472
3307.00 4469
3307.54 4484
3308.08 4644
3308.62 4537
3309.17 4603
3309.71 4652
3310.25 4838
3310.80 4753
3311.34 4790
3311.88 4777
3312.43 4783
3312.97 4847
3313.51 5004
3314.05 5192
3314.60 5322
3315.14 5558
3315.68 5822
3316.23 5967
3316.77 6325
3317.31 6052
3317.86 6229
3318.40 6126
3318.95 6321
3319.49 6374
3320.03 6189
3320.58 6308
3321.12 6315
3321.66 6366
3322.21 6218
3322.75 6090
3323.30 5945
3323.84 5774
3324.38 5812
3324.93 5654
3325.47 5621
3326.02 5580
3326.56 5518
3327.10 5372
3327.65 5247
3328.19 5261
3328.74 5211
3329.28 5158
3329.83 5218
3330.37 5306
3330.92 5691
3331.46 6313
3332.01 7215
3332.55 8624
3333.09 10905
3333.64 13267
3334.18 15959
3334.73 18875
3335.27 21648
3335.82 23574
3336.36 25065
3336.91 25066
3337.45 24268
3338.00 23133
3338.54 20984
3339.09 18246
3339.64 15647
3340.18 13433
3340.73 11482
3341.27 9744
3341.82 8179
3342.36 7161
3342.91 6400
3343.45 5868
3344.00 5340
3344.54 4908
3345.09 4644
3345.64 4588
3346.18 4553
3346.73 4503
3347.27 4392
3347.82 4384
3348.37 4433
3348.91 4341
3349.46 4206
3350.00 4040
3350.55 4009
3351.10 3796
3351.64 3979
3352.19 3839
3352.74 3841
3353.28 4171
3353.83 4271
3354.37 4330
3354.92 4557
3355.47 4818
3356.01 4808
3356.56 4814
3357.11 4527
3357.65 4489
3358.20 4421
3358.75 4424
3359.30 4315
3359.84 4035
3360.39 3982
3360.94 3930
3361.48 3945
3362.03 3956
3362.58 3989
3363.12 3928
3363.67 3845
3364.22 3954
3364.77 3833
3365.31 3672
3365.86 3848
3366.41 3803
3366.96 3800
3367.50 3806
3368.05 3789
3368.60 3774
3369.15 3715
3369.69 3644
3370.24 4018
3370.79 4086
3371.34 4223
3371.89 4415
3372.43 4756
3372.98 4935
3373.53 5146
3374.08 5287
3374.63 5265
3375.17 5108
3375.72 4973
3376.27 4867
3376.82 4736
3377.37 4453
3377.92 4267
3378.46 4148
3379.01 3806
3379.56 3625
3380.11 3546
3380.66 3535
3381.21 3430
3381.76 3364
3382.30 3264
3382.85 3258
3383.40 3307
3383.95 3220
3384.50 3305
3385.05 3303
3385.60 3232
3386.15 3198
3386.70 3134
3387.25 3245
3387.79 3295
3388.34 3157
3388.89 3191
3389.44 3306
3389.99 3312
3390.54 3255
3391.09 3227
3391.64 3326
3392.19 3420
3392.74 3383
3393.29 3325
3393.84 3371
3394.39 3329
3394.94 3356
3395.49 3327
3396.04 3270
3396.59 3321
3397.14 3303
3397.69 3305
3398.24 3262
3398.79 3382
3399.34 3236
3399.89 3196
3400.44 3252
3400.99 3126
3401.54 3156
3402.09 3182
3402.64 3070
3403.19 3045
3403.74 3124
3404.29 3122
3404.84 3015
3405.39 2933
3405.94 2923
3406.49 2915
3407.05 2990
3407.60 2933
3408.15 3046
3408.70 3056
3409.25 3194
3409.80 3342
3410.35 3298
3410.90 3466
3411.45 3396
3412.00 3428
3412.56 3469
3413.11 3512
3413.66 3474
3414.21 3565
3414.76 3493
3415.31 3420
3415.86 3367
3416.41 3349
3416.97 3221
3417.52 3201
3418.07 3132
3418.62 3006
3419.17 2934
3419.73 2936
3420.28 2937
3420.83 2979
3421.38 3005
3421.93 2985
3422.48 2998
3423.04 2999
3423.59 3157
3424.14 3274
3424.69 3186
3425.25 3271
3425.80 3217
3426.35 3189
3426.90 3078
3427.45 2958
3428.01 3073
3428.56 2956
3429.11 2887
3429.66 2909
3430.22 2958
3430.77 2908
3431.32 2881
3431.88 2883
3432.43 2950
3432.98 2921
3433.53 2781
3434.09 2755
3434.64 2883
3435.19 2943
3435.75 2985
3436.30 2913
3436.85 2963
3437.41 3036
3437.96 3139
3438.51 3066
3439.07 3183
3439.62 3178
3440.17 3183
3440.73 3154
3441.28 3121
3441.83 3211
3442.39 3214
3442.94 3045
3443.49 3069
3444.05 3102
3444.60 3013
3445.16 2847
3445.71 2901
3446.26 2913
3446.82 2736
3447.37 2795
3447.93 2852
3448.48 2953
3449.03 2732
3449.59 2792
3450.14 2796
3450.70 2764
3451.25 2701
3451.81 2764
3452.36 2746
3452.91 2793
3453.47 2696
3454.02 2717
3454.58 2782
3455.13 2731
3455.69 2600
3456.24 2544
3456.80 2683
3457.35 2624
3457.91 2686
3458.46 2708
3459.02 2646
3459.57 2705
3460.13 2656
3460.68 2685
3461.24 2794
3461.79 2757
3462.35 2745
3462.90 2742
3463.46 2813
3464.01 2853
3464.57 2875
3465.12 2913
3465.68 3030
3466.23 2998
3466.79 3145
3467.35 3228
3467.90 3177
3468.46 3196
3469.01 3175
3469.57 3247
3470.12 3121
3470.68 3137
3471.24 3235
3471.79 3235
3472.35 3135
3472.90 3145
3473.46 3079
3474.02 3013
3474.57 3035
3475.13 3030
3475.69 3024
3476.24 3070
3476.80 3059
3477.35 3216
3477.91 3294
3478.47 3322
3479.02 3354
3479.58 3374
3480.14 3440
3480.69 3569
3481.25 3585
3481.81 3697
3482.36 3527
3482.92 3542
3483.48 3598
3484.03 3601
3484.59 3585
3485.15 3513
3485.71 3569
3486.26 3622
3486.82 3666
3487.38 3761
3487.93 3920
3488.49 3907
3489.05 4043
3489.61 4298
3490.16 4640
3490.72 4962
3491.28 5182
3491.84 5417
3492.39 5632
3492.95 5618
3493.51 5616
3494.07 5395
3494.63 5352
3495.18 5077
3495.74 4862
3496.30 4863
3496.86 4861
3497.42 4917
3497.97 5206
3498.53 5516
3499.09 5901
3499.65 6056
3500.21 6405
3500.76 6656
3501.32 6661
3501.88 6885
3502.44 7043
3503.00 7438
3503.56 7723
3504.11 8099
3504.67 8711
3505.23 8957
3505.79 9033
3506.35 8984
3506.91 8581
3507.47 8115
3508.03 7394
3508.59 6669
3509.14 6276
3509.70 5603
3510.26 5170
3510.82 4721
3511.38 4387
3511.94 4108
3512.50 3838
3513.06 3547
3513.62 3472
3514.18 3418
3514.74 3435
3515.30 3204
3515.86 3184
3516.41 3305
3516.97 3230
3517.53 3336
3518.09 3243
3518.65 3231
3519.21 3337
3519.77 3359
3520.33 3306
3520.89 3340
3521.45 3230
3522.01 3391
3522.57 3517
3523.13 3568
3523.69 3396
3524.25 3548
3524.81 3505
3525.37 3498
3525.93 3528
3526.49 3372
3527.05 3364
3527.61 3149
3528.18 3138
3528.74 3141
3529.30 3118
3529.86 2964
3530.42 2957
3530.98 3079
3531.54 3156
3532.10 3087
3532.66 3157
3533.22 3222
3533.78 3265
3534.34 3207
3534.90 3399
3535.47 3387
3536.03 3415
3536.59 3513
3537.15 3553
3537.71 3519
3538.27 3479
3538.83 3406
3539.39 3471
3539.96 3500
3540.52 3548
3541.08 3501
3541.64 3355
3542.20 3407
3542.76 3488
3543.32 3578
3543.89 3591
3544.45 3653
3545.01 3610
3545.57 3688
3546.13 3744
3546.70 3509
3547.26 3364
3547.82 3244
3548.38 3212
3548.94 3078
3549.51 3094
3550.07 3210
3550.63 3072
3551.19 3043
3551.76 3134
3552.32 3242
3552.88 3330
3553.44 3311
3554.01 3434
3554.57 3484
3555.13 3517
3555.69 3607
3556.26 3639
3556.82 3600
3557.38 3474
3557.94 3495
3558.51 3528
3559.07 3290
3559.63 3256
3560.20 3245
3560.76 3227
3561.32 3073
3561.89 3121
3562.45 3045
3563.01 3072
3563.57 3051
3564.14 3039
3564.70 3008
3565.26 2935
3565.83 2979
3566.39 2954
3566.96 2795
3567.52 2898
3568.08 2855
3568.65 2748
3569.21 2681
3569.77 2753
3570.34 2739
3570.90 2719
3571.47 2713
3572.03 2708
3572.59 2804
3573.16 2841
3573.72 2873
3574.29 2914
3574.85 2895
3575.41 2875
3575.98 3058
3576.54 3198
3577.11 3250
3577.67 3163
3578.24 3180
3578.80 3118
3579.36 3119
3579.93 3050
3580.49 3138
3581.06 3080
3581.62 3032
3582.19 3005
3582.75 2924
3583.32 2939
3583.88 2882
3584.45 2867
3585.01 2857
3585.58 2847
3586.14 2741
3586.71 2736
3587.27 2791
3587.84 2841
3588.40 2780
3588.97 2746
3589.53 2783
3590.10 2761
3590.66 2937
3591.23 2831
3591.80 2907
3592.36 2855
3592.93 2843
3593.49 2947
3594.06 2986
3594.62 2941
3595.19 2954
3595.76 3006
3596.32 3119
3596.89 3065
3597.45 2964
3598.02 3124
3598.59 3058
3599.15 3054
3599.72 3127
3600.28 2979
3600.85 3081
3601.42 3257
3601.98 3093
3602.55 3028
3603.12 3125
3603.68 3030
3604.25 2951
3604.81 3057
3605.38 2978
3605.95 2952
3606.51 2856
3607.08 2805
3607.65 2722
3608.21 2784
3608.78 2754
3609.35 2634
3609.92 2694
3610.48 2763
3611.05 2678
3611.62 2706
3612.18 2714
3612.75 2893
3613.32 2892
3613.89 2991
3614.45 3202
3615.02 3580
3615.59 4066
3616.15 4712
3616.72 5272
3617.29 5956
3617.86 6549
3618.42 7006
3618.99 7226
3619.56 7178
3620.13 6954
3620.70 6487
3621.26 6064
3621.83 5490
3622.40 4952
3622.97 4353
3623.54 4056
3624.10 3607
3624.67 3384
3625.24 3246
3625.81 3027
3626.38 2973
3626.94 2855
3627.51 2870
3628.08 2814
3628.65 2721
3629.22 2791
3629.79 2744
3630.35 2670
3630.92 2744
3631.49 2754
3632.06 2878
3632.63 2818
3633.20 2689
3633.77 2752
3634.34 2872
3634.90 2795
3635.47 2748
3636.04 2732
3636.61 2741
3637.18 2703
3637.75 2655
3638.32 2810
3638.89 2771
3639.46 2866
3640.03 2958
3640.60 3086
3641.17 3287
3641.73 3322
3642.30 3341
3642.87 3463
3643.44 3475
3644.01 3506
3644.58 3413
3645.15 3399
3645.72 3503
3646.29 3514
3646.86 3477
3647.43 3354
3648.00 3330
3648.57 3258
3649.14 3308
3649.71 3375
3650.28 3356
3650.85 3454
3651.42 3386
3651.99 3366
3652.56 3436
3653.13 3468
3653.70 3379
3654.27 3523
3654.84 3615
3655.41 3689
3655.98 3664
3656.56 3770
3657.13 3739
3657.70 3595
3658.27 3758
3658.84 3763
3659.41 3755
3659.98 3902
3660.55 3769
3661.12 3789
3661.69 3809
3662.26 3700
3662.83 3538
3663.41 3396
3663.98 3241
3664.55 3089
3665.12 3160
3665.69 3288
3666.26 3362
3666.83 3453
3667.41 3554
3667.98 3511
3668.55 3573
3669.12 3318
3669.69 3343
3670.26 3366
3670.83 3149
3671.41 3111
3671.98 3139
3672.55 3160
3673.12 3183
3673.69 3218
3674.27 3262
3674.84 3278
3675.41 3407
3675.98 3451
3676.55 3259
3677.13 3255
3677.70 3261
3678.27 3290
3678.84 3248
3679.42 3124
3679.99 3204
3680.56 3091
3681.13 3072
3681.71 3151
3682.28 3067
3682.85 3029
3683.42 3102
3684.00 3068
3684.57 3072
3685.14 3119
3685.71 3147
3686.29 3255
3686.86 3467
3687.43 3645
3688.01 3689
3688.58 3701
3689.15 3826
3689.73 3912
3690.30 4054
3690.87 4239
3691.45 3963
3692.02 3863
3692.59 3748
3693.17 3619
3693.74 3422
3694.31 3367
3694.89 3231
3695.46 3083
3696.03 3044
3696.61 3059
3697.18 2933
3697.75 3019
3698.33 2991
3698.90 2949
3699.48 2803
3700.05 2932
3700.62 2855
3701.20 2913
3701.77 3100
3702.35 3103
3702.92 3040
3703.50 2976
3704.07 3053
3704.64 2953
3705.22 2962
3705.79 2958
3706.37 3046
3706.94 3042
3707.52 2975
3708.09 2927
3708.67 2849
3709.24 2987
3709.81 2963
3710.39 2970
3710.96 2897
3711.54 2852
3712.11 2957
3712.69 2903
3713.26 2906
3713.84 2952
3714.41 2943
3714.99 2959
3715.56 2993
3716.14 3106
3716.71 3182
3717.29 3091
3717.87 3255
3718.44 3285
3719.02 3201
3719.59 3146
3720.17 3332
3720.74 3432
3721.32 3318
3721.89 3088
3722.47 3035
3723.05 3074
3723.62 3022
3724.20 2926
3724.77 2913
3725.35 2876
3725.93 2810
3726.50 2775
3727.08 2829
3727.65 2818
3728.23 2916
3728.81 3019
3729.38 3187
3729.96 3311
3730.53 3400
3731.11 3638
3731.69 3903
3732.26 3957
3732.84 4286
3733.42 4321
3733.99 4432
3734.57 4450
3735.15 4259
3735.72 4224
3736.30 3940
3736.88 3826
3737.45 3717
3738.03 3595
3738.61 3375
3739.18 3184
3739.76 3180
3740.34 3161
3740.92 3102
3741.49 2972
3742.07 2898
3742.65 2978
3743.23 2914
3743.80 2887
3744.38 3027
3744.96 3017
3745.53 3013
3746.11 3040
3746.69 3013
3747.27 2962
3747.85 2802
3748.42 2825
3749.00 2983
3749.58 2885
3750.16 2956
3750.73 2869
3751.31 2908
3751.89 2824
3752.47 2854
3753.05 2798
3753.62 2774
3754.20 2924
3754.78 3000
3755.36 2989
3755.94 2983
3756.52 3120
3757.09 3385
3757.67 3531
3758.25 3695
3758.83 3811
3759.41 3970
3759.99 4097
3760.57 3984
3761.14 3824
3761.72 3669
3762.30 3626
3762.88 3504
3763.46 3403
3764.04 3246
3764.62 3058
3765.20 2979
3765.77 3003
3766.35 2848
3766.93 2841
3767.51 2794
3768.09 2783
3768.67 2782
3769.25 2738
3769.83 2850
3770.41 2862
3770.99 2859
3771.57 2846
3772.15 3007
3772.73 2863
3773.31 2782
3773.89 2867
3774.47 2771
3775.05 2787
3775.63 2819
3776.21 2791
3776.79 2758
3777.37 2650
3777.95 2630
3778.53 2679
3779.11 2711
3779.69 2679
3780.27 2686
3780.85 2717
3781.43 2666
3782.01 2603
3782.59 2596
3783.17 2707
3783.75 2691
3784.33 2723
3784.91 2732
3785.49 2689
3786.07 2758
3786.65 2743
3787.23 2756
3787.81 2762
3788.39 2711
3788.97 2756
3789.55 2761
3790.14 2785
3790.72 2820
3791.30 2799
3791.88 2836
3792.46 2691
3793.04 2809
3793.62 2814
3794.20 2875
3794.78 2760
3795.37 2828
3795.95 2805
3796.53 2875
3797.11 2821
3797.69 2948
3798.27 2977
3798.85 2951
3799.44 3017
3800.02 3208
3800.60 3187
3801.18 3219
3801.76 3315
3802.34 3340
3802.93 3382
3803.51 3230
3804.09 3179
3804.67 3265
3805.25 3157
3805.84 3151
3806.42 2998
3807.00 3130
3807.58 3283
3808.17 3253
3808.75 3330
3809.33 3409
3809.91 3332
3810.50 3205
3811.08 3264
3811.66 3293
3812.24 3229
3812.83 3131
3813.41 3228
3813.99 3187
3814.57 3276
3815.16 3380
3815.74 3403
3816.32 3434
3816.91 3364
3817.49 3243
3818.07 3222
3818.65 3047
3819.24 3006
3819.82 2946
3820.40 2838
3820.99 2854
3821.57 2798
3822.15 2675
3822.74 2720
3823.32 2644
3823.90 2666
3824.49 2534
3825.07 2538
3825.66 2700
3826.24 2693
3826.82 2754
3827.41 2691
3827.99 2753
3828.57 2839
3829.16 2712
3829.74 2809
3830.33 2962
3830.91 2998
3831.49 3050
3832.08 3016
3832.66 2969
3833.25 3008
3833.83 2923
3834.42 3079
3835.00 3119
3835.58 2995
3836.17 2957
3836.75 2859
3837.34 2950
3837.92 3007
3838.51 2969
3839.09 2961
3839.68 2952
3840.26 2872
3840.85 2895
3841.43 2762
3842.02 2744
3842.60 2782
3843.19 2772
3843.77 2839
3844.36 2794
3844.94 2830
3845.53 2815
3846.11 2829
3846.70 2781
3847.28 2731
3847.87 2804
3848.45 2896
3849.04 2834
3849.62 2788
3850.21 2779
3850.79 2915
3851.38 2910
3851.97 2950
3852.55 2920
3853.14 3017
3853.72 3042
3854.31 3154
3854.89 3011
3855.48 3174
3856.07 3296
3856.65 3310
3857.24 3480
3857.82 3680
3858.41 4114
3859.00 4604
3859.58 5186
3860.17 6057
3860.76 6783
3861.34 7321
3861.93 7644
3862.51 7965
3863.10 8001
3863.69 7747
3864.27 7064
3864.86 6740
3865.45 6317
3866.03 5965
3866.62 5724
3867.21 5395
3867.79 5070
3868.38 5089
3868.97 4705
3869.55 4510
3870.14 4143
3870.73 3908
3871.32 3843
3871.90 3686
3872.49 3693
3873.08 3736
3873.67 3835
3874.25 3879
3874.84 3841
3875.43 3776
3876.01 3717
3876.60 3716
3877.19 3478
3877.78 3333
3878.36 3407
3878.95 3268
3879.54 3209
3880.13 3181
3880.72 3067
3881.30 3047
3881.89 3018
3882.48 2969
3883.07 3074
3883.66 3010
3884.24 2927
3884.83 2851
3885.42 2944
3886.01 3095
3886.60 3076
3887.18 3131
3887.77 3203
3888.36 3304
3888.95 3337
3889.54 3379
3890.13 3408
3890.72 3567
3891.30 3592
3891.89 3663
3892.48 3714
3893.07 3724
3893.66 3914
3894.25 4011
3894.84 4163
3895.43 4141
3896.02 4030
3896.60 4218
3897.19 4218
3897.78 4096
3898.37 4095
3898.96 4023
3899.55 4003
3900.14 3991
3900.73 3807
3901.32 3762
3901.91 3610
3902.50 3551
3903.09 3399
3903.68 3233
3904.27 3135
3904.86 3003
3905.44 2885
3906.03 2875
3906.62 2780
3907.21 2713
3907.80 2868
3908.39 2755
3908.98 2690
3909.57 2781
3910.16 2703
3910.75 2792
3911.34 2640
3911.93 2634
3912.52 2576
3913.11 2638
3913.71 2520
3914.30 2522
3914.89 2502
3915.48 2569
3916.07 2576
3916.66 2550
3917.25 2652
3917.84 2630
3918.43 2563
3919.02 2597
3919.61 2629
3920.20 2499
3920.79 2629
3921.38 2674
3921.97 2728
3922.57 2581
3923.16 2621
3923.75 2587
3924.34 2691
3924.93 2727
3925.52 2685
3926.11 2679
3926.70 2583
3927.29 2609
3927.89 2566
3928.48 2571
3929.07 2624
3929.66 2721
3930.25 2689
3930.84 2646
3931.44 2696
3932.03 2627
3932.62 2576
3933.21 2592
3933.80 2681
3934.39 2694
3934.99 2570
3935.58 2601
3936.17 2598
3936.76 2610
3937.35 2628
3937.95 2639
3938.54 2659
3939.13 2707
3939.72 2678
3940.32 2742
3940.91 2816
3941.50 2779
3942.09 2732
3942.69 2795
3943.28 2784
3943.87 2811
3944.46 2767
3945.06 2650
3945.65 2619
3946.24 2529
3946.83 2571
3947.43 2582
3948.02 2567
3948.61 2494
3949.21 2502
3949.80 2400
3950.39 2434
3950.98 2423
3951.58 2536
3952.17 2569
3952.76 2570
3953.36 2616
3953.95 2638
3954.54 2716
3955.14 2636
3955.73 2538
3956.32 2588
3956.92 2599
3957.51 2472
3958.11 2525
3958.70 2576
3959.29 2532
3959.89 2467
3960.48 2379
3961.07 2413
3961.67 2523
3962.26 2457
3962.86 2469
3963.45 2626
3964.04 2589
3964.64 2729
3965.23 2935
3965.83 3068
3966.42 3185
3967.02 3399
3967.61 3380
3968.20 3300
3968.80 3175
3969.39 3221
3969.99 3037
3970.58 3041
3971.18 2878
3971.77 2798
3972.37 2725
3972.96 2743
3973.56 2601
3974.15 2606
3974.75 2574
3975.34 2453
3975.94 2543
3976.53 2577
3977.13 2593
3977.72 2555
3978.32 2600
3978.91 2646
3979.51 2610
3980.10 2643
3980.70 2596
3981.29 2521
3981.89 2574
3982.48 2606
3983.08 2539
3983.68 2473
3984.27 2579
3984.87 2563
3985.46 2558
3986.06 2465
3986.65 2529
3987.25 2558
3987.85 2642
3988.44 2644
3989.04 2639
3989.63 2650
3990.23 2617
3990.83 2591
3991.42 2589
3992.02 2683
3992.61 2776
3993.21 2797
3993.81 2759
3994.40 2851
3995.00 2854
3995.60 2823
3996.19 2891
3996.79 2898
3997.39 2913
3997.98 2892
3998.58 2937
3999.18 2917
3999.77 3008
4000.37 2993
4000.97 2968
4001.56 3095
4002.16 3105
4002.76 3006
4003.35 3067
4003.95 3026
4004.55 3093
4005.15 3089
4005.74 3140
4006.34 3187
4006.94 3170
4007.53 3069
4008.13 3033
4008.73 3041
4009.33 2981
4009.92 3033
4010.52 2966
4011.12 2936
4011.72 2883
4012.32 2920
4012.91 3055
4013.51 3017
4014.11 3197
4014.71 3372
4015.30 3694
4015.90 3784
4016.50 3866
4017.10 4048
4017.70 4108
4018.29 4138
4018.89 3940
4019.49 3829
4020.09 3766
4020.69 3487
4021.29 3360
4021.88 3081
4022.48 2946
4023.08 2767
4023.68 2797
4024.28 2850
4024.88 2716
4025.48 2730
4026.07 2804
4026.67 2714
4027.27 2759
4027.87 2776
4028.47 2804
4029.07 2742
4029.67 2701
4030.27 2825
4030.87 2746
4031.47 2728
4032.06 2793
4032.66 2835
4033.26 2796
4033.86 2809
4034.46 2828
4035.06 2681
4035.66 2731
4036.26 2824
4036.86 2807
4037.46 2646
4038.06 2665
4038.66 2692
4039.26 2673
4039.86 2705
4040.46 2721
4041.06 2699
4041.66 2727
4042.26 2683
4042.86 2881
4043.46 2881
4044.06 2809
4044.66 2927
4045.26 2839
4045.86 2833
4046.46 2839
4047.06 2783
4047.66 2779
4048.26 2706
4048.86 2879
4049.46 2837
4050.06 2819
4050.66 2817
4051.26 2764
4051.86 2762
4052.46 2814
4053.06 2932
4053.66 2822
4054.27 2813
4054.87 2853
4055.47 2830
4056.07 2808
4056.67 2871
4057.27 2831
4057.87 2744
4058.47 2737
4059.07 2734
4059.67 2639
4060.28 2590
4060.88 2549
4061.48 2480
4062.08 2487
4062.68 2389
4063.28 2349
4063.88 2379
4064.49 2470
4065.09 2389
4065.69 2419
4066.29 2330
4066.89 2338
4067.49 2375
4068.10 2355
4068.70 2500
4069.30 2500
4069.90 2519
4070.50 2499
4071.11 2464
4071.71 2458
4072.31 2550
4072.91 2557
4073.52 2599
4074.12 2534
4074.72 2584
4075.32 2618
4075.92 2534
4076.53 2593
4077.13 2607
4077.73 2543
4078.34 2605
4078.94 2605
4079.54 2595
4080.14 2511
4080.75 2538
4081.35 2614
4081.95 2626
4082.55 2610
4083.16 2550
4083.76 2658
4084.36 2640
4084.97 2745
4085.57 2818
4086.17 2874
4086.78 2841
4087.38 2804
4087.98 2738
4088.59 2707
4089.19 2752
4089.79 2754
4090.40 2815
4091.00 2908
4091.60 3080
4092.21 3333
4092.81 3728
4093.41 3999
4094.02 4252
4094.62 4619
4095.23 4914
4095.83 4864
4096.43 4845
4097.04 4674
4097.64 4326
4098.25 4128
4098.85 3781
4099.45 3457
4100.06 3209
4100.66 3048
4101.27 2879
4101.87 2638
4102.48 2531
4103.08 2361
4103.68 2399
4104.29 2416
4104.89 2387
4105.50 2389
4106.10 2278
4106.71 2260
4107.31 2286
4107.92 2311
4108.52 2305
4109.13 2294
4109.73 2362
4110.34 2300
4110.94 2236
4111.55 2355
4112.15 2432
4112.76 2292
4113.36 2328
4113.97 2327
4114.57 2366
4115.18 2361
4115.78 2413
4116.39 2326
4116.99 2439
4117.60 2368
4118.21 2292
4118.81 2343
4119.42 2427
4120.02 2507
4120.63 2456
4121.23 2460
4121.84 2503
4122.45 2500
4123.05 2537
4123.66 2570
4124.26 2560
4124.87 2670
4125.48 2613
4126.08 2532
4126.69 2633
4127.29 2666
4127.90 2627
4128.51 2730
4129.11 2621
4129.72 2562
4130.33 2563
4130.93 2616
4131.54 2606
4132.15 2654
4132.75 2723
4133.36 2828
4133.97 2806
4134.57 2831
4135.18 2819
4135.79 2678
4136.39 2618
4137.00 2721
4137.61 2577
4138.21 2685
4138.82 2690
4139.43 2714
4140.04 2679
4140.64 2732
4141.25 2747
4141.86 2709
4142.46 2746
4143.07 2832
4143.68 2675
4144.29 2693
4144.89 2724
4145.50 2690
4146.11 2628
4146.72 2581
4147.32 2428
4147.93 2417
4148.54 2379
4149.15 2433
4149.76 2392
4150.36 2374
4150.97 2339
4151.58 2325
4152.19 2347
4152.80 2370
4153.40 2331
4154.01 2297
4154.62 2408
4155.23 2465
4155.84 2412
4156.45 2420
4157.05 2398
4157.66 2273
4158.27 2314
4158.88 2303
4159.49 2402
4160.10 2318
4160.71 2349
4161.31 2318
4161.92 2292
4162.53 2312
4163.14 2332
4163.75 2374
4164.36 2631
4164.97 2573
4165.58 2574
4166.19 2573
4166.79 2603
4167.40 2512
4168.01 2550
4168.62 2514
4169.23 2532
4169.84 2538
4170.45 2595
4171.06 2593
4171.67 2556
4172.28 2561
4172.89 2667
4173.50 2576
4174.11 2689
4174.72 2692
4175.33 2649
4175.94 2602
4176.55 2613
4177.16 2584
4177.77 2555
4178.38 2498
4178.99 2524
4179.60 2608
4180.21 2559
4180.82 2490
4181.43 2472
4182.04 2486
4182.65 2438
4183.26 2464
4183.87 2499
4184.48 2369
4185.09 2326
4185.70 2377
4186.31 2288
4186.92 2357
4187.53 2414
4188.14 2495
4188.75 2440
4189.36 2449
4189.97 2427
4190.58 2481
4191.20 2507
4191.81 2668
4192.42 2731
4193.03 2790
4193.64 2915
4194.25 3009
4194.86 3103
4195.47 3148
4196.08 3258
4196.70 3178
4197.31 3206
4197.92 3195
4198.53 3027
4199.14 3031
4199.75 3134
4200.36 2955
4200.98 2963
4201.59 2836
4202.20 2900
4202.81 2954
4203.42 2804
4204.03 2841
4204.65 2733
4205.26 2793
4205.87 2750
4206.48 2694
4207.09 2811
4207.71 2635
4208.32 2665
4208.93 2740
4209.54 2762
4210.16 2724
4210.77 2706
4211.38 2822
4211.99 2657
4212.60 2768
4213.22 2781
4213.83 2778
4214.44 2967
4215.05 2999
4215.67 2970
4216.28 3103
4216.89 3190
4217.51 3333
4218.12 3463
4218.73 3501
4219.34 3806
4219.96 3973
4220.57 4213
4221.18 4476
4221.80 4847
4222.41 5344
4223.02 5508
4223.64 5583
4224.25 5758
4224.86 5751
4225.48 5766
4226.09 5737
4226.70 5676
4227.32 5668
4227.93 5857
4228.54 6026
4229.16 5808
4229.77 5815
4230.39 5637
4231.00 5148
4231.61 4883
4232.23 4602
4232.84 4257
4233.45 3870
4234.07 3631
4234.68 3526
4235.30 3372
4235.91 3272
4236.53 3231
4237.14 3203
4237.75 3059
4238.37 3004
4238.98 2953
4239.60 2944
4240.21 2871
4240.83 2828
4241.44 2819
4242.05 2780
4242.67 2822
4243.28 2735
4243.90 2698
4244.51 2682
4245.13 2725
4245.74 2825
4246.36 2662
4246.97 2777
4247.59 2783
4248.20 2783
4248.82 2879
4249.43 2914
4250.05 2815
4250.66 2818
4251.28 2811
4251.89 2751
4252.51 2720
4253.13 2762
4253.74 2740
4254.36 2767
4254.97 2809
4255.59 2728
4256.20 2712
4256.82 2794
4257.43 2919
4258.05 3020
4258.67 2904
4259.28 2917
4259.90 2981
4260.51 2855
4261.13 2974
4261.75 2968
4262.36 2871
4262.98 2954
4263.59 2883
4264.21 2820
4264.83 2893
4265.44 2942
4266.06 2935
4266.67 2980
4267.29 2984
4267.91 3008
4268.52 3055
4269.14 2977
4269.76 3022
4270.37 2967
4270.99 2948
4271.61 3047
4272.22 2846
4272.84 2767
4273.46 2812
4274.07 2656
4274.69 2611
4275.31 2686
4275.93 2694
4276.54 2596
4277.16 2517
4277.78 2573
4278.39 2594
4279.01 2524
4279.63 2528
4280.25 2491
4280.86 2487
4281.48 2446
4282.10 2429
4282.72 2518
4283.33 2460
4283.95 2472
4284.57 2508
4285.19 2554
4285.80 2670
4286.42 2669
4287.04 2710
4287.66 2651
4288.28 2642
4288.89 2626
4289.51 2647
4290.13 2555
4290.75 2537
4291.37 2495
4291.98 2478
4292.60 2449
4293.22 2396
4293.84 2405
4294.46 2463
4295.08 2493
4295.69 2511
4296.31 2515
4296.93 2478
4297.55 2546
4298.17 2440
4298.79 2457
4299.41 2414
4300.03 2508
4300.64 2446
4301.26 2489
4301.88 2351
4302.50 2358
4303.12 2421
4303.74 2441
4304.36 2467
4304.98 2393
4305.60 2404
4306.22 2386
4306.83 2492
4307.45 2720
4308.07 2737
4308.69 2806
4309.31 2982
4309.93 3150
4310.55 3105
4311.17 3169
4311.79 3206
4312.41 3191
4313.03 3165
4313.65 3019
4314.27 3002
4314.89 2885
4315.51 2694
4316.13 2631
4316.75 2628
4317.37 2628
4317.99 2465
4318.61 2413
4319.23 2404
4319.85 2391
4320.47 2474
4321.09 2424
4321.71 2430
4322.33 2464
4322.95 2400
4323.57 2456
4324.19 2504
4324.81 2602
4325.43 2575
4326.05 2598
4326.67 2542
4327.30 2591
4327.92 2635
4328.54 2524
4329.16 2546
4329.78 2517
4330.40 2464
4331.02 2546
4331.64 2457
4332.26 2504
4332.88 2499
4333.51 2516
4334.13 2485
4334.75 2508
4335.37 2598
4335.99 2664
4336.61 2810
4337.23 2783
4337.86 2880
4338.48 2875
4339.10 2848
4339.72 2885
4340.34 2901
4340.96 2846
4341.59 2877
4342.21 2908
4342.83 2925
4343.45 2951
4344.07 3035
4344.69 3279
4345.32 3427
4345.94 3600
4346.56 3862
4347.18 4041
4347.81 4059
4348.43 4096
4349.05 4154
4349.67 3986
4350.29 3587
4350.92 3302
4351.54 3211
4352.16 2913
4352.78 2743
4353.41 2717
4354.03 2733
4354.65 2745
4355.28 2700
4355.90 2641
4356.52 2671
4357.14 2629
4357.77 2615
4358.39 2695
4359.01 2590
4359.64 2620
4360.26 2641
4360.88 2660
4361.50 2778
4362.13 2883
4362.75 2841
4363.37 2819
4364.00 2804
4364.62 2780
4365.25 2773
4365.87 2806
4366.49 2750
4367.12 2765
4367.74 2777
4368.36 2747
4368.99 2857
4369.61 2719
4370.23 2638
4370.86 2719
4371.48 2723
4372.11 2665
4372.73 2670
4373.35 2684
4373.98 2728
4374.60 2826
4375.23 2883
4375.85 2873
4376.47 2849
4377.10 2841
4377.72 2957
4378.35 3041
4378.97 3112
4379.60 3103
4380.22 3093
4380.85 3137
4381.47 3215
4382.10 3490
4382.72 3569
4383.34 3573
4383.97 3751
4384.59 3938
4385.22 3963
4385.84 4032
4386.47 4043
4387.09 4098
4387.72 4170
4388.34 4482
4388.97 5171
4389.59 5481
4390.22 6235
4390.85 6854
4391.47 7559
4392.10 8194
4392.72 8375
4393.35 8070
4393.97 7456
4394.60 7001
4395.22 6427
4395.85 5638
4396.47 5078
4397.10 4717
4397.73 4299
4398.35 4072
4398.98 4106
4399.60 3869
4400.23 3825
4400.86 3846
4401.48 3911
4402.11 3882
4402.73 3899
4403.36 3667
4403.99 3822
4404.61 3684
4405.24 3602
4405.87 3567
4406.49 3549
4407.12 3558
4407.74 3398
4408.37 3338
4409.00 3411
4409.62 3401
4410.25 3398
4410.88 3302
4411.50 3345
4412.13 3306
4412.76 3342
4413.38 3152
4414.01 3026
4414.64 3118
4415.27 3125
4415.89 3053
4416.52 2941
4417.15 2938
4417.77 2834
4418.40 2879
4419.03 2856
4419.66 2803
4420.28 2879
4420.91 2833
4421.54 2860
4422.17 2834
4422.79 2756
4423.42 2701
4424.05 2697
4424.68 2594
4425.30 2660
4425.93 2725
4426.56 2611
4427.19 2519
4427.82 2493
4428.44 2569
4429.07 2696
4429.70 2695
4430.33 2580
4430.96 2630
4431.58 2596
4432.21 2535
4432.84 2581
4433.47 2515
4434.10 2424
4434.73 2530
4435.35 2584
4435.98 2499
4436.61 2446
4437.24 2445
4437.87 2406
4438.50 2388
4439.13 2462
4439.75 2517
4440.38 2467
4441.01 2420
4441.64 2483
4442.27 2489
4442.90 2410
4443.53 2464
4444.16 2460
4444.79 2494
4445.42 2437
4446.04 2472
4446.67 2500
4447.30 2484
4447.93 2476
4448.56 2430
4449.19 2357
4449.82 2352
4450.45 2413
4451.08 2307
4451.71 2313
4452.34 2290
4452.97 2475
4453.60 2429
4454.23 2376
4454.86 2416
4455.49 2320
4456.12 2374
4456.75 2412
4457.38 2372
4458.01 2370
4458.64 2310
4459.27 2195
4459.90 2193
4460.53 2160
4461.16 2186
4461.79 2214
4462.42 2234
4463.05 2237
4463.68 2232
4464.31 2178
4464.94 2264
4465.57 2273
4466.20 2188
4466.83 2190
4467.46 2159
4468.09 2100
4468.73 2118
4469.36 2131
4469.99 2117
4470.62 2123
4471.25 2109
4471.88 2136
4472.51 2154
4473.14 2110
4473.77 2063
4474.40 2063
4475.04 2063
4475.67 2200
4476.30 2210
4476.93 2100
4477.56 2195
4478.19 2100
4478.82 2167
4479.46 2160
4480.09 2206
4480.72 2383
4481.35 2138
4481.98 2126
4482.61 2257
4483.25 2351
4483.88 2361
4484.51 2229
4485.14 2242
4485.77 2238
4486.41 2372
4487.04 2292
4487.67 2309
4488.30 2321
4488.93 2290
4489.57 2398
4490.20 2358
4490.83 2374
4491.46 2393
4492.10 2373
4492.73 2312
4493.36 2349
4493.99 2320
4494.63 2360
4495.26 2321
4495.89 2310
4496.52 2322
4497.16 2345
4497.79 2371
4498.42 2405
4499.06 2296
4499.69 2326
4500.32 2435
4500.96 2477
4501.59 2511
4502.22 2616
4502.86 2818
4503.49 2785
4504.12 2851
4504.75 2766
4505.39 2770
4506.02 2707
4506.66 2742
4507.29 2667
4507.92 2474
4508.56 2504
4509.19 2473
4509.82 2443
4510.46 2343
4511.09 2328
4511.72 2449
4512.36 2467
4512.99 2458
4513.63 2544
4514.26 2513
4514.89 2531
4515.53 2544
4516.16 2521
4516.80 2669
4517.43 2647
4518.07 2631
4518.70 2535
4519.33 2664
4519.97 2614
4520.60 2666
4521.24 2561
4521.87 2550
4522.51 2510
4523.14 2599
4523.78 2621
4524.41 2668
4525.05 2746
4525.68 2809
4526.32 2958
4526.95 3211
4527.59 3492
4528.22 3773
4528.86 4443
4529.49 5169
4530.13 6123
4530.76 7041
4531.40 7996
4532.03 8623
4532.67 9054
4533.30 9093
4533.94 8632
4534.57 7986
4535.21 7073
4535.84 6296
4536.48 5519
4537.11 4717
4537.75 3992
4538.39 3559
4539.02 3247
4539.66 2943
4540.29 2716
4540.93 2746
4541.57 2604
4542.20 2620
4542.84 2589
4543.47 2475
4544.11 2424
4544.75 2483
4545.38 2407
4546.02 2348
4546.65 2366
4547.29 2254
4547.93 2219
4548.56 2226
4549.20 2201
4549.84 2234
4550.47 2302
4551.11 2380
4551.75 2322
4552.38 2374
4553.02 2529
4553.66 2542
4554.29 2608
4554.93 2534
4555.57 2661
4556.20 2663
4556.84 2496
4557.48 2615
4558.11 2586
4558.75 2643
4559.39 2677
4560.03 2642
4560.66 2629
4561.30 2732
4561.94 2621
4562.58 2575
4563.21 2533
4563.85 2585
4564.49 2669
4565.13 2742
4565.76 2769
4566.40 2845
4567.04 2987
4567.68 3082
4568.31 3151
4568.95 3215
4569.59 3294
4570.23 3273
4570.87 3375
4571.50 3352
4572.14 3243
4572.78 3239
4573.42 3008
4574.06 2813
4574.69 2811
4575.33 2737
4575.97 2633
4576.61 2509
4577.25 2541
4577.89 2538
4578.53 2418
4579.16 2376
4579.80 2347
4580.44 2344
4581.08 2379
4581.72 2345
4582.36 2310
4583.00 2374
4583.63 2250
4584.27 2299
4584.91 2302
4585.55 2325
4586.19 2332
4586.83 2351
4587.47 2253
4588.11 2203
4588.75 2232
4589.39 2316
4590.03 2351
4590.67 2283
4591.30 2283
4591.94 2246
4592.58 2201
4593.22 2170
4593.86 2282
4594.50 2261
4595.14 2196
4595.78 2088
4596.42 2099
4597.06 2152
4597.70 2106
4598.34 2034
4598.98 2079
4599.62 2165
4600.26 2114
4600.90 2098
4601.54 2105
4602.18 2090
4602.82 2156
4603.46 2191
4604.10 2261
4604.74 2230
4605.38 2290
4606.02 2346
4606.66 2317
4607.30 2403
4607.94 2432
4608.59 2468
4609.23 2414
4609.87 2452
4610.51 2494
4611.15 2420
4611.79 2369
4612.43 2266
4613.07 2279
4613.71 2193
4614.35 2135
4614.99 2141
4615.64 2106
4616.28 2169
4616.92 2104
4617.56 2123
4618.20 2151
4618.84 2090
4619.48 2037
4620.12 2099
4620.77 2106
4621.41 2121
4622.05 2021
4622.69 2042
4623.33 2020
4623.97 2038
4624.62 2115
4625.26 2038
4625.90 2002
4626.54 1945
4627.18 1979
4627.82 2033
4628.47 2001
4629.11 2007
4629.75 2021
4630.39 2122
4631.03 2039
4631.68 2072
4632.32 2114
4632.96 2134
4633.60 2232
4634.25 2374
4634.89 2327
4635.53 2387
4636.17 2379
4636.82 2394
4637.46 2406
4638.10 2473
4638.74 2532
4639.39 2495
4640.03 2498
4640.67 2585
4641.32 2464
4641.96 2424
4642.60 2396
4643.24 2406
4643.89 2275
4644.53 2189
4645.17 2128
4645.82 2188
4646.46 2180
4647.10 2172
4647.75 2031
4648.39 2082
4649.03 2084
4649.68 2142
4650.32 2211
4650.96 2188
4651.61 2123
4652.25 2240
4652.89 2371
4653.54 2396
4654.18 2231
4654.83 2231
4655.47 2249
4656.11 2141
4656.76 2135
4657.40 2074
4658.05 1988
4658.69 1973
4659.33 2030
4659.98 1980
4660.62 1895
4661.27 1911
4661.91 1965
4662.56 2024
4663.20 1941
4663.84 1963
4664.49 1981
4665.13 1986
4665.78 1947
4666.42 1916
4667.07 1849
4667.71 1892
4668.36 1856
4669.00 1874
4669.65 1932
4670.29 1949
4670.94 1971
4671.58 1970
4672.23 1931
4672.87 1942
4673.52 1929
4674.16 1929
4674.81 1926
4675.45 2000
4676.10 1986
4676.74 1933
4677.39 1915
4678.03 1930
4678.68 1917
4679.32 1921
4679.97 1951
4680.62 2043
4681.26 2045
4681.91 2023
4682.55 2019
4683.20 2008
4683.84 1958
4684.49 1946
4685.14 1927
4685.78 1948
4686.43 1955
4687.07 1982
4687.72 1957
4688.37 1924
4689.01 1927
4689.66 2017
4690.30 1948
4690.95 1886
4691.60 1881
4692.24 1918
4692.89 1918
4693.54 1884
4694.18 1878
4694.83 1832
4695.48 1909
4696.12 1992
4696.77 2046
4697.42 1959
4698.06 1966
4698.71 1925
4699.36 2028
4700.00 2026
4700.65 2074
4701.30 2068
4701.94 2017
4702.59 1983
4703.24 2003
4703.89 1956
4704.53 1987
4705.18 1973
4705.83 1932
4706.48 1986
4707.12 2025
4707.77 1967
4708.42 1955
4709.07 2043
4709.71 2089
4710.36 2061
4711.01 1975
4711.66 2033
4712.30 2104
4712.95 2085
4713.60 2049
4714.25 2030
4714.90 2032
4715.54 1972
4716.19 1949
4716.84 2011
4717.49 2000
4718.14 1992
4718.78 2055
4719.43 2091
4720.08 2196
4720.73 2217
4721.38 2269
4722.03 2300
4722.67 2367
4723.32 2417
4723.97 2353
4724.62 2335
4725.27 2391
4725.92 2417
4726.57 2469
4727.22 2392
4727.86 2451
4728.51 2449
4729.16 2441
4729.81 2372
4730.46 2344
4731.11 2281
4731.76 2059
4732.41 1993
4733.06 1968
4733.71 1998
4734.36 2047
4735.00 2064
4735.65 2034
4736.30 2014
4736.95 1976
4737.60 2040
4738.25 1946
4738.90 2162
4739.55 2137
4740.20 2282
4740.85 2300
4741.50 2296
4742.15 2273
4742.80 2242
4743.45 2175
4744.10 2114
4744.75 2167
4745.40 2074
4746.05 2138
4746.70 2184
4747.35 2197
4748.00 2142
4748.65 2083
4749.30 2130
4749.95 2181
4750.60 2259
4751.25 2279
4751.90 2325
4752.55 2389
4753.20 2432
4753.85 2431
4754.51 2478
4755.16 2337
4755.81 2283
4756.46 2284
4757.11 2260
4757.76 2298
4758.41 2278
4759.06 2257
4759.71 2319
4760.36 2356
4761.01 2194
4761.67 2227
4762.32 2218
4762.97 2153
4763.62 2145
4764.27 2138
4764.92 2087
4765.57 1982
4766.22 2012
4766.88 2032
4767.53 2101
4768.18 2081
4768.83 2081
4769.48 2062
4770.13 1972
4770.79 2028
4771.44 1970
4772.09 1911
4772.74 1894
4773.39 1933
4774.05 1868
4774.70 1896
4775.35 1850
4776.00 1805
4776.65 1859
4777.31 1989
4777.96 1853
4778.61 1959
4779.26 1984
4779.92 1914
4780.57 1964
4781.22 1976
4781.87 2029
4782.53 1943
4783.18 1921
4783.83 1937
4784.48 1980
4785.14 1963
4785.79 2039
4786.44 1940
4787.10 1931
4787.75 1912
4788.40 1947
4789.05 1892
4789.71 1956
4790.36 1957
4791.01 2001
4791.67 1946
4792.32 1885
4792.97 1956
4793.63 1952
4794.28 1936
4794.93 1892
4795.59 1980
4796.24 1953
4796.89 1916
4797.55 1996
4798.20 1952
4798.86 1931
4799.51 1860
4800.16 1880
4800.82 1971
4801.47 1940
4802.12 1915
4802.78 1997
4803.43 1902
4804.09 1959
4804.74 1980
4805.39 1968
4806.05 1944
4806.70 1980
4807.36 1990
4808.01 2036
4808.67 1905
4809.32 1849
4809.98 1838
4810.63 1819
4811.28 1840
4811.94 1819
4812.59 1850
4813.25 1926
4813.90 1985
4814.56 2045
4815.21 2040
4815.87 1965
4816.52 1978
4817.18 2014
4817.83 2089
4818.49 2100
4819.14 2137
4819.80 2220
4820.45 2330
4821.11 2281
4821.76 2199
4822.42 2306
4823.07 2235
4823.73 2245
4824.38 2273
4825.04 2342
4825.70 2376
4826.35 2364
4827.01 2385
4827.66 2395
4828.32 2373
4828.97 2317
4829.63 2220
4830.29 2129
4830.94 2214
4831.60 2215
4832.25 2383
4832.91 2382
4833.57 2393
4834.22 2484
4834.88 2568
4835.53 2619
4836.19 2626
4836.85 2772
4837.50 3000
4838.16 2952
4838.82 2863
4839.47 3050
4840.13 2971
4840.79 2880
4841.44 2827
4842.10 2662
4842.76 2610
4843.41 2468
4844.07 2480
4844.73 2403
4845.38 2355
4846.04 2422
4846.70 2380
4847.35 2503
4848.01 2561
4848.67 2445
4849.32 2477
4849.98 2625
4850.64 2742
4851.30 2762
4851.95 2713
4852.61 2752
4853.27 2834
4853.93 2638
4854.58 2559
4855.24 2471
4855.90 2417
4856.56 2477
4857.21 2522
4857.87 2646
4858.53 2691
4859.19 2804
4859.84 2769
4860.50 2809
4861.16 2660
4861.82 2672
4862.48 2692
4863.13 2624
4863.79 2693
4864.45 2705
4865.11 2632
4865.77 2705
4866.43 2647
4867.08 2722
4867.74 2695
4868.40 2597
4869.06 2624
4869.72 2715
4870.38 2545
4871.03 2484
4871.69 2468
4872.35 2411
4873.01 2445
4873.67 2399
4874.33 2451
4874.99 2397
4875.65 2407
4876.31 2340
4876.96 2348
4877.62 2331
4878.28 2295
4878.94 2357
4879.60 2292
4880.26 2284
4880.92 2325
4881.58 2203
4882.24 2188
4882.90 2214
4883.56 2224
4884.22 2235
4884.88 2203
4885.54 2080
4886.19 2086
4886.85 2127
4887.51 2076
4888.17 2110
4888.83 2238
4889.49 2127
4890.15 2178
4890.81 2235
4891.47 2181
4892.13 2240
4892.79 2202
4893.45 2182
4894.11 2186
4894.77 2206
4895.43 2159
4896.09 2254
4896.76 2205
4897.42 2124
4898.08 1950
4898.74 2120
4899.40 2092
4900.06 2159
4900.72 2226
4901.38 2214
4902.04 2107
4902.70 2239
4903.36 2134
4904.02 2160
4904.68 2124
4905.34 2055
4906.00 1980
4906.67 2036
4907.33 1932
4907.99 1986
4908.65 1973
4909.31 2005
4909.97 1943
4910.63 1996
4911.29 1955
4911.96 1958
4912.62 1973
4913.28 1994
4913.94 2030
4914.60 1931
4915.26 1911
4915.92 1889
4916.59 1918
4917.25 1960
4917.91 1905
4918.57 1868
4919.23 1859
4919.90 1848
4920.56 1786
4921.22 1862
4921.88 1826
4922.54 1827
4923.21 1831
4923.87 1763
4924.53 1765
4925.19 1831
4925.85 1727
4926.52 1742
4927.18 1823
4927.84 1805
4928.50 1857
4929.17 1813
4929.83 1869
4930.49 1821
4931.15 1861
4931.82 1844
4932.48 1859
4933.14 1890
4933.81 1909
4934.47 1895
4935.13 1901
4935.79 1936
4936.46 1933
4937.12 1815
4937.78 1929
4938.45 1904
4939.11 1883
4939.77 1844
4940.44 1951
4941.10 1932
4941.76 1946
4942.43 1904
4943.09 1960
4943.75 1946
4944.42 2055
4945.08 2090
4945.74 2004
4946.41 1969
4947.07 1959
4947.74 1912
4948.40 1886
4949.06 1930
4949.73 1876
4950.39 1879
4951.05 1862
4951.72 1880
4952.38 1853
4953.05 1757
4953.71 1784
4954.38 1798
4955.04 1820
4955.70 1799
4956.37 1819
4957.03 1809
4957.70 1832
4958.36 1888
4959.03 1946
4959.69 1852
4960.36 1833
4961.02 1941
4961.68 1842
4962.35 1890
4963.01 1931
4963.68 1942
4964.34 2065
4965.01 2195
4965.67 2125
4966.34 2149
4967.00 2135
4967.67 2187
4968.33 2083
4969.00 2068
4969.66 1954
4970.33 2124
4971.00 2019
4971.66 1976
4972.33 2049
4972.99 2077
4973.66 2226
4974.32 2176
4974.99 2022
4975.65 2052
4976.32 2101
4976.99 2085
4977.65 2153
4978.32 2134
4978.98 2161
4979.65 2169
4980.31 2233
4980.98 2246
4981.65 2227
4982.31 2194
4982.98 2209
4983.64 2244
4984.31 2311
4984.98 2298
4985.64 2533
4986.31 2865
4986.98 3211
4987.64 3562
4988.31 4009
4988.98 4583
4989.64 4967
4990.31 5136
4990.98 5114
4991.64 4890
4992.31 4651
4992.98 4183
4993.64 3655
4994.31 3378
4994.98 2998
4995.64 2715
4996.31 2587
4996.98 2408
4997.64 2203
4998.31 2124
4998.98 1993
4999.65 1988
5000.31 2098
5000.98 2072
5001.65 2028
5002.32 2021
5002.98 2031
5003.65 2083
5004.32 2005
5004.99 1982
5005.65 2014
5006.32 2024
5006.99 1984
5007.66 2046
5008.32 1999
5008.99 2019
5009.66 2079
5010.33 2082
5011.00 2006
5011.66 2123
5012.33 2107
5013.00 2112
5013.67 2036
5014.34 2068
5015.01 2193
5015.67 2204
5016.34 2204
5017.01 2292
5017.68 2310
5018.35 2392
5019.02 2448
5019.68 2577
5020.35 2662
5021.02 2743
5021.69 2952
5022.36 3092
5023.03 3272
5023.70 3500
5024.37 3652
5025.03 3647
5025.70 3484
5026.37 3406
5027.04 3285
5027.71 3017
5028.38 2993
5029.05 2922
5029.72 2784
5030.39 2702
5031.06 2550
5031.73 2445
5032.40 2380
5033.07 2315
5033.73 2215
5034.40 2218
5035.07 2208
5035.74 2274
5036.41 2247
5037.08 2209
5037.75 2219
5038.42 2162
5039.09 2204
5039.76 2127
5040.43 2194
5041.10 2341
5041.77 2345
5042.44 2518
5043.11 2752
5043.78 2722
5044.45 2649
5045.12 2748
5045.79 2848
5046.46 2782
5047.13 2594
5047.81 2453
5048.48 2369
5049.15 2347
5049.82 2213
5050.49 2157
5051.16 2187
5051.83 2116
5052.50 2044
5053.17 2067
5053.84 2009
5054.51 2060
5055.18 2089
5055.85 1991
5056.53 2015
5057.20 2048
5057.87 2092
5058.54 2084
5059.21 2035
5059.88 2161
5060.55 2277
5061.22 2220
5061.89 2320
5062.57 2283
5063.24 2137
5063.91 2131
5064.58 2238
5065.25 2064
5065.92 2138
5066.60 2030
5067.27 2149
5067.94 2077
5068.61 2049
5069.28 2082
5069.96 2011
5070.63 2009
5071.30 1947
5071.97 1964
5072.64 1919
5073.32 1958
5073.99 1894
5074.66 1973
5075.33 1982
5076.00 1952
5076.68 1917
5077.35 2022
5078.02 2075
5078.69 2007
5079.37 2093
5080.04 2107
5080.71 2173
5081.38 2193
5082.06 2186
5082.73 2116
5083.40 2205
5084.08 2177
5084.75 2078
5085.42 2017
5086.09 2034
5086.77 1937
5087.44 1997
5088.11 2054
5088.79 2032
5089.46 2020
5090.13 2068
5090.81 2187
5091.48 2118
5092.15 2199
5092.83 2200
5093.50 2209
5094.17 2134
5094.85 2116
5095.52 2097
5096.19 2081
5096.87 2150
5097.54 2054
5098.22 1987
5098.89 2006
5099.56 2001
5100.24 1986
5100.91 1958
5101.59 1966
5102.26 1942
5102.93 1975
5103.61 2058
5104.28 1995
5104.96 2023
5105.63 1988
5106.31 1972
5106.98 1977
5107.65 1964
5108.33 1961
5109.00 1980
5109.68 1906
5110.35 1893
5111.03 1945
5111.70 1923
5112.38 1880
5113.05 1890
5113.73 1851
5114.40 1955
5115.08 1907
5115.75 1906
5116.43 1868
5117.10 1860
5117.78 1985
5118.45 1965
5119.13 1912
5119.80 1950
5120.48 1950
5121.15 1981
5121.83 1977
5122.50 1859
5123.18 1852
5123.85 1862
5124.53 1862
5125.20 1880
5125.88 1854
5126.56 1846
5127.23 1747
5127.91 1782
5128.58 1786
5129.26 1830
5129.93 1820
5130.61 1860
5131.29 1890
5131.96 1858
5132.64 1802
5133.31 1899
5133.99 1904
5134.67 1867
5135.34 1824
5136.02 1916
5136.70 1867
5137.37 1889
5138.05 1961
5138.73 1951
5139.40 2016
5140.08 2132
5140.75 2040
5141.43 2058
5142.11 2060
5142.78 1903
5143.46 1847
5144.14 1863
5144.82 1802
5145.49 1761
5146.17 1732
5146.85 1747
5147.52 1750
5148.20 1693
5148.88 1685
5149.55 1736
5150.23 1695
5150.91 1748
5151.59 1765
5152.26 1750
5152.94 1737
5153.62 1719
5154.30 1726
5154.97 1751
5155.65 1776
5156.33 1748
5157.01 1773
5157.68 1687
5158.36 1693
5159.04 1735
5159.72 1776
5160.40 1744
5161.07 1781
5161.75 1776
5162.43 1697
5163.11 1713
5163.79 1739
5164.46 1738
5165.14 1651
5165.82 1630
5166.50 1674
5167.18 1728
5167.86 1702
5168.53 1675
5169.21 1673
5169.89 1803
5170.57 1699
5171.25 1741
5171.93 1706
5172.61 1701
5173.28 1659
5173.96 1667
5174.64 1672
5175.32 1617
5176.00 1630
5176.68 1691
5177.36 1765
5178.04 1699
5178.72 1631
5179.39 1685
5180.07 1642
5180.75 1789
5181.43 1800
5182.11 1737
5182.79 1799
5183.47 1746
5184.15 1708
5184.83 1664
5185.51 1705
5186.19 1682
5186.87 1694
5187.55 1671
5188.23 1630
5188.91 1659
5189.59 1664
5190.27 1591
5190.95 1591
5191.63 1623
5192.31 1606
5192.99 1655
5193.67 1651
5194.35 1650
5195.03 1614
5195.71 1588
5196.39 1688
5197.07 1630
5197.75 1693
5198.43 1706
5199.11 1654
5199.79 1694
5200.47 1656
5201.15 1662
5201.83 1691
5202.51 1756
5203.19 1675
5203.87 1666
5204.55 1743
5205.24 1825
5205.92 1740
5206.60 1754
5207.28 1772
5207.96 1843
5208.64 1869
5209.32 1845
5210.00 1765
5210.68 1751
5211.36 1812
5212.05 1850
5212.73 1790
5213.41 1842
5214.09 1893
5214.77 1866
5215.45 1790
5216.13 1842
5216.82 1805
5217.50 1779
5218.18 1799
5218.86 1843
5219.54 1869
5220.22 1820
5220.91 1767
5221.59 1755
5222.27 1823
5222.95 1879
5223.63 1841
5224.32 1784
5225.00 1791
5225.68 1710
5226.36 1744
5227.05 1713
5227.73 1679
5228.41 1709
5229.09 1714
5229.77 1686
5230.46 1694
5231.14 1714
5231.82 1685
5232.50 1627
5233.19 1743
5233.87 1761
5234.55 1707
5235.24 1796
5235.92 1802
5236.60 1825
5237.28 1823
5237.97 1865
5238.65 1824
5239.33 1864
5240.02 1903
5240.70 1905
5241.38 1931
5242.07 1901
5242.75 1815
5243.43 1757
5244.12 1792
5244.80 1785
5245.48 1770
5246.17 1766
5246.85 1681
5247.53 1757
5248.22 1857
5248.90 1739
5249.58 1847
5250.27 1830
5250.95 1790
5251.64 1797
5252.32 1747
5253.00 1701
5253.69 1808
5254.37 1819
5255.06 1738
5255.74 1752
5256.42 1735
5257.11 1762
5257.79 1678
5258.48 1668
5259.16 1685
5259.85 1735
5260.53 1780
5261.21 1812
5261.90 1901
5262.58 1846
5263.27 1779
5263.95 1923
5264.64 1877
5265.32 1841
5266.01 1889
5266.69 1870
5267.38 1904
5268.06 2000
5268.75 1813
5269.43 1784
5270.12 1835
5270.80 1958
5271.49 1928
5272.17 1748
5272.86 1803
5273.54 1878
5274.23 1841
5274.91 1822
5275.60 1824
5276.28 1852
5276.97 1917
5277.66 1920
5278.34 1872
5279.03 1943
5279.71 2024
5280.40 2048
5281.08 2225
5281.77 2234
5282.46 2237
5283.14 2247
5283.83 2292
5284.51 2245
5285.20 2142
5285.89 2186
5286.57 2158
5287.26 1979
5287.94 1882
5288.63 1975
5289.32 2095
5290.00 2039
5290.69 2067
5291.38 2058
5292.06 2061
5292.75 2022
5293.44 2019
5294.12 2054
5294.81 2087
5295.50 2131
5296.18 2110
5296.87 2100
5297.56 2219
5298.24 2291
5298.93 2491
5299.62 2650
5300.30 2951
5300.99 3250
5301.68 3441
5302.37 3651
5303.05 3672
5303.74 3594
5304.43 3370
5305.11 3280
5305.80 3010
5306.49 2787
5307.18 2659
5307.86 2446
5308.55 2232
5309.24 2166
5309.93 2121
5310.61 2085
5311.30 2087
5311.99 2021
5312.68 1943
5313.37 1956
5314.05 2021
5314.74 1981
5315.43 1940
5316.12 2010
5316.81 1971
5317.49 1948
5318.18 1947
5318.87 1947
5319.56 1932
5320.25 1997
5320.94 1897
5321.62 1986
5322.31 1964
5323.00 1943
5323.69 1929
5324.38 2023
5325.07 1995
5325.76 1985
5326.44 1976
5327.13 2023
5327.82 2050
5328.51 2046
5329.20 2123
5329.89 2226
5330.58 2270
5331.27 2219
5331.96 2193
5332.64 2135
5333.33 2281
5334.02 2238
5334.71 2256
5335.40 2269
5336.09 2276
5336.78 2357
5337.47 2377
5338.16 2354
5338.85 2395
5339.54 2418
5340.23 2438
5340.92 2397
5341.61 2462
5342.30 2563
5342.99 2534
5343.68 2497
5344.37 2464
5345.06 2588
5345.75 2488
5346.44 2642
5347.13 2830
5347.82 2916
5348.51 3135
5349.20 3410
5349.89 3801
5350.58 4206
5351.27 4488
5351.96 4698
5352.65 4750
5353.34 4734
5354.03 4474
5354.72 4156
5355.41 3737
5356.10 3275
5356.79 2994
5357.48 2727
5358.17 2521
5358.86 2438
5359.56 2209
5360.25 2155
5360.94 2146
5361.63 1998
5362.32 2044
5363.01 2064
5363.70 1983
5364.39 2037
5365.08 2040
5365.77 1955
5366.47 1900
5367.16 1909
5367.85 1915
5368.54 1983
5369.23 1898
5369.92 1928
5370.61 1984
5371.31 1952
5372.00 1895
5372.69 1930
5373.38 1902
5374.07 1964
5374.77 1954
5375.46 1987
5376.15 2002
5376.84 1981
5377.53 1997
5378.22 1948
5378.92 1997
5379.61 2042
5380.30 2050
5380.99 1911
5381.69 2011
5382.38 1985
5383.07 1952
5383.76 2007
5384.46 2063
5385.15 2128
5385.84 1939
5386.53 2030
5387.23 2124
5387.92 2088
5388.61 2185
5389.30 2301
5390.00 2399
5390.69 2452
5391.38 2420
5392.08 2431
5392.77 2383
5393.46 2302
5394.15 2255
5394.85 2251
5395.54 2071
5396.23 2106
5396.93 2042
5397.62 1985
5398.31 1937
5399.01 1914
5399.70 1904
5400.39 1833
5401.09 1828
5401.78 1920
5402.48 1874
5403.17 1983
5403.86 1902
5404.56 1921
5405.25 1934
5405.94 1948
5406.64 2006
5407.33 2041
5408.03 2069
5408.72 2123
5409.41 1965
5410.11 1958
5410.80 1887
5411.50 1905
5412.19 1883
5412.88 1924
5413.58 1908
5414.27 1825
5414.97 1767
5415.66 1863
5416.36 1961
5417.05 1910
5417.75 1877
5418.44 1877
5419.14 1804
5419.83 1846
5420.52 1886
5421.22 1888
5421.91 1957
5422.61 1970
5423.30 1976
5424.00 1922
5424.69 1842
5425.39 1958
5426.08 1969
5426.78 1905
5427.48 1883
5428.17 1918
5428.87 1923
5429.56 1882
5430.26 1899
5430.95 1908
5431.65 1893
5432.34 1863
5433.04 1915
5433.73 1882
5434.43 1824
5435.13 1906
5435.82 1868
5436.52 1958
5437.21 1981
5437.91 1938
5438.60 1961
5439.30 1969
5440.00 2032
5440.69 1978
5441.39 1979
5442.09 1918
5442.78 1966
5443.48 1948
5444.17 2016
5444.87 1977
5445.57 2026
5446.26 2015
5446.96 2050
5447.66 2171
5448.35 2206
5449.05 2231
5449.75 2190
5450.44 2178
5451.14 2134
5451.84 2181
5452.53 2172
5453.23 2139
5453.93 2064
5454.62 1966
5455.32 1990
5456.02 1917
5456.71 1935
5457.41 1918
5458.11 1928
5458.81 2001
5459.50 1896
5460.20 1898
5460.90 1961
5461.60 2054
5462.29 2037
5462.99 2106
5463.69 2111
5464.39 2267
5465.08 2311
5465.78 2319
5466.48 2292
5467.18 2174
5467.87 2265
5468.57 2301
5469.27 2231
5469.97 2155
5470.67 2165
5471.36 2136
5472.06 2186
5472.76 2207
5473.46 2155
5474.16 2105
5474.85 2169
5475.55 2126
5476.25 2161
5476.95 2128
5477.65 2219
5478.35 2242
5479.05 2280
5479.74 2351
5480.44 2374
5481.14 2404
5481.84 2587
5482.54 2524
5483.24 2512
5483.94 2562
5484.63 2424
5485.33 2382
5486.03 2458
5486.73 2351
5487.43 2352
5488.13 2294
5488.83 2212
5489.53 2312
5490.23 2250
5490.93 2299
5491.63 2317
5492.33 2315
5493.02 2302
5493.72 2397
5494.42 2435
5495.12 2386
5495.82 2345
5496.52 2406
5497.22 2452
5497.92 2502
5498.62 2543
5499.32 2557
5500.02 2735
5500.72 3077
5501.42 3225
5502.12 3239
5502.82 3492
5503.52 3349
5504.22 3346
5504.92 3110
5505.62 3000
5506.32 2965
5507.02 2864
5507.72 2772
5508.42 2775
5509.12 2739
5509.82 2637
5510.52 2760
5511.23 2752
5511.93 2772
5512.63 2881
5513.33 2966
5514.03 3116
5514.73 3207
5515.43 3282
5516.13 3312
5516.83 3221
5517.53 3126
5518.23 3113
5518.93 2983
5519.64 2876
5520.34 2819
5521.04 2734
5521.74 2565
5522.44 2582
5523.14 2600
5523.84 2539
5524.54 2533
5525.25 2485
5525.95 2364
5526.65 2242
5527.35 2187
5528.05 2160
5528.75 2185
5529.46 2115
5530.16 2076
5530.86 2122
5531.56 2077
5532.26 2082
5532.96 2142
5533.67 2205
5534.37 2274
5535.07 2350
5535.77 2362
5536.48 2355
5537.18 2289
5537.88 2270
5538.58 2300
5539.28 2271
5539.99 2237
5540.69 2110
5541.39 2031
5542.09 2113
5542.80 2115
5543.50 2103
5544.20 2140
5544.90 2136
5545.61 2137
5546.31 2177
5547.01 2238
5547.72 2372
5548.42 2406
5549.12 2382
5549.83 2373
5550.53 2442
5551.23 2258
5551.93 2298
5552.64 2169
5553.34 2126
5554.04 2175
5554.75 2078
5555.45 2066
5556.15 2079
5556.86 2102
5557.56 1971
5558.26 2016
5558.97 2060
5559.67 2032
5560.38 2145
5561.08 2172
5561.78 2162
5562.49 2202
5563.19 2132
5563.89 2016
5564.60 2070
5565.30 2106
5566.01 2059
5566.71 2025
5567.41 2167
5568.12 1993
5568.82 1965
5569.53 2007
5570.23 1936
5570.94 2005
5571.64 1986
5572.35 1953
5573.05 1991
5573.75 2032
5574.46 2057
5575.16 2020
5575.87 2064
5576.57 2021
5577.28 2001
5577.98 2051
5578.69 2085
5579.39 2049
5580.10 2053
5580.80 2032
5581.51 1994
5582.21 1911
5582.92 1953
5583.62 1901
5584.33 1846
5585.03 1896
5585.74 1816
5586.44 1875
5587.15 1973
5587.85 1884
5588.56 1910
5589.27 1910
5589.97 1876
5590.68 1915
5591.38 1962
5592.09 1932
5592.79 1959
5593.50 1973
5594.21 1952
5594.91 1908
5595.62 1900
5596.32 1841
5597.03 1894
5597.73 1926
5598.44 1914
5599.15 1822
5599.85 1824
5600.56 1827
5601.27 1745
5601.97 1745
5602.68 1769
5603.38 1713
5604.09 1697
5604.80 1866
5605.50 1843
5606.21 1779
5606.92 1779
5607.62 1811
5608.33 1798
5609.04 1736
5609.74 1757
5610.45 1757
5611.16 1767
5611.87 1775
5612.57 1792
5613.28 1753
5613.99 1700
5614.69 1760
5615.40 1748
5616.11 1811
5616.81 1808
5617.52 1869
5618.23 1791
5618.94 1771
5619.64 1806
5620.35 1764
5621.06 1743
5621.77 1743
5622.47 1764
5623.18 1666
5623.89 1641
5624.60 1764
5625.31 1804
5626.01 1702
5626.72 1679
5627.43 1727
5628.14 1719
5628.85 1751
5629.55 1747
5630.26 1681
5630.97 1722
5631.68 1868
5632.39 1890
5633.09 1927
5633.80 1941
5634.51 1939
5635.22 1864
5635.93 1803
5636.64 1883
5637.34 1936
5638.05 1879
5638.76 1801
5639.47 1819
5640.18 1921
5640.89 1801
5641.60 1740
5642.31 1729
5643.01 1659
5643.72 1676
5644.43 1785
5645.14 1833
5645.85 1726
5646.56 1767
5647.27 1781
5647.98 1792
5648.69 1803
5649.40 1796
5650.11 1722
5650.82 1814
5651.52 1819
5652.23 1779
5652.94 1801
5653.65 1845
5654.36 1779
5655.07 1803
5655.78 1799
5656.49 1851
5657.20 2011
5657.91 1976
5658.62 2026
5659.33 1893
5660.04 1959
5660.75 1996
5661.46 1939
5662.17 1890
5662.88 1917
5663.59 1965
5664.30 1973
5665.01 1947
5665.72 1947
5666.43 1926
5667.14 1950
5667.85 1908
5668.56 1919
5669.28 1936
5669.99 1930
5670.70 1902
5671.41 1928
5672.12 2012
5672.83 1901
5673.54 1872
5674.25 1908
5674.96 1880
5675.67 1889
5676.38 1763
5677.09 1786
5677.81 1835
5678.52 1837
5679.23 1849
5679.94 1886
5680.65 1888
5681.36 1814
5682.07 1857
5682.78 1905
5683.50 1856
5684.21 1844
5684.92 1832
5685.63 1923
5686.34 1870
5687.05 1825
5687.77 1838
5688.48 1861
5689.19 1943
5689.90 1866
5690.61 1968
5691.32 2002
5692.04 1965
5692.75 1840
5693.46 1906
5694.17 1980
5694.88 1934
5695.60 1865
5696.31 1847
5697.02 1804
5697.73 1831
5698.45 1906
5699.16 1889
5699.87 1817
5700.58 1918
5701.30 1825
5702.01 1824
5702.72 1827
5703.43 1766
5704.15 1915
5704.86 1891
5705.57 1812
5706.29 1861
5707.00 1868
5707.71 1854
5708.42 1876
5709.14 1932
5709.85 1900
5710.56 1913
5711.28 1890
5711.99 1889
5712.70 1914
5713.42 1887
5714.13 1896
5714.84 1878
5715.56 1931
5716.27 1937
5716.98 1872
5717.70 1942
5718.41 1869
5719.12 1869
5719.84 1945
5720.55 2005
5721.27 1969
5721.98 1967
5722.69 2118
5723.41 2059
5724.12 2118
5724.84 2221
5725.55 2236
5726.26 2311
5726.98 2500
5727.69 2713
5728.41 2854
5729.12 2922
5729.83 2981
5730.55 2873
5731.26 2926
5731.98 2832
5732.69 2697
5733.41 2530
5734.12 2446
5734.84 2404
5735.55 2263
5736.27 2247
5736.98 2279
5737.70 2243
5738.41 2180
5739.13 2135
5739.84 2143
5740.55 2234
5741.27 2217
5741.99 2143
5742.70 2187
5743.42 2238
5744.13 2243
5744.85 2260
5745.56 2331
5746.28 2414
5746.99 2358
5747.71 2342
5748.42 2391
5749.14 2376
5749.85 2391
5750.57 2377
5751.29 2429
5752.00 2477
5752.72 2519
5753.43 2635
5754.15 2648
5754.86 2733
5755.58 2658
5756.30 2761
5757.01 2841
5757.73 2792
5758.44 2746
5759.16 2772
5759.88 2865
5760.59 2912
5761.31 2911
5762.03 2907
5762.74 3124
5763.46 3384
5764.18 3470
5764.89 3550
5765.61 3597
5766.32 3695
5767.04 3722
5767.76 3592
5768.47 3452
5769.19 3233
5769.91 3190
5770.63 3064
5771.34 3000
5772.06 2790
5772.78 2803
5773.49 2814
5774.21 2745
5774.93 2721
5775.64 2699
5776.36 2766
5777.08 2829
5777.80 2864
5778.51 2892
5779.23 2905
5779.95 2939
5780.67 3015
5781.38 3081
5782.10 3085
5782.82 3120
5783.54 3211
5784.25 3162
5784.97 3254
5785.69 3137
5786.41 3250
5787.13 3242
5787.84 3265
5788.56 3263
5789.28 3307
5790.00 3394
5790.72 3441
5791.43 3518
5792.15 3652
5792.87 3746
5793.59 3886
5794.31 4036
5795.03 4065
5795.74 4215
5796.46 4291
5797.18 4395
5797.90 4428
5798.62 4678
5799.34 5070
5800.06 5499
5800.77 6220
5801.49 7510
5802.21 9026
5802.93 10740
5803.65 12176
5804.37 13139
5805.09 13217
5805.81 12060
5806.53 11164
5807.25 9406
5807.96 7967
5808.68 6844
5809.40 5844
5810.12 5384
5810.84 5074
5811.56 4842
5812.28 4807
5813.00 4764
5813.72 4736
5814.44 4779
5815.16 4803
5815.88 4654
5816.60 4915
5817.32 5179
5818.04 5194
5818.76 5226
5819.48 5174
5820.20 5133
5820.92 4962
5821.64 4896
5822.36 4809
5823.08 4584
5823.80 4541
5824.52 4471
5825.24 4257
5825.96 4150
5826.68 3830
5827.40 3816
5828.12 3721
5828.84 3615
5829.56 3532
5830.28 3439
5831.00 3354
5831.72 3301
5832.44 3174
5833.16 3240
5833.88 3177
5834.61 3084
5835.33 3089
5836.05 3142
5836.77 3152
5837.49 3120
5838.21 3168
5838.93 3049
5839.65 2969
5840.37 3084
5841.10 3037
5841.82 3029
5842.54 3020
5843.26 3087
5843.98 3021
5844.70 3068
5845.42 2895
5846.15 2970
5846.87 2850
5847.59 2866
5848.31 2753
5849.03 2618
5849.75 2623
5850.48 2638
5851.20 2777
5851.92 2784
5852.64 2727
5853.36 2696
5854.09 2711
5854.81 2703
5855.53 2752
5856.25 2688
5856.97 2659
5857.70 2539
5858.42 2567
5859.14 2574
5859.86 2617
5860.59 2553
5861.31 2645
5862.03 2582
5862.75 2524
5863.48 2592
5864.20 2528
5864.92 2457
5865.64 2338
5866.37 2371
5867.09 2425
5867.81 2507
5868.54 2452
5869.26 2419
5869.98 2405
5870.70 2344
5871.43 2417
5872.15 2437
5872.87 2277
5873.60 2332
5874.32 2397
5875.04 2375
5875.77 2434
5876.49 2358
5877.21 2461
5877.94 2433
5878.66 2462
5879.38 2370
5880.11 2446
5880.83 2397
5881.56 2401
5882.28 2389
5883.00 2395
5883.73 2336
5884.45 2323
5885.18 2364
5885.90 2270
5886.62 2347
5887.35 2304
5888.07 2335
5888.80 2294
5889.52 2228
5890.24 2234
5890.97 2221
5891.69 2240
5892.42 2204
5893.14 2223
5893.87 2203
5894.59 2203
5895.32 2228
5896.04 2223
5896.76 2234
5897.49 2287
5898.21 2279
5898.94 2353
5899.66 2353
5900.39 2343
5901.11 2261
5901.84 2242
5902.56 2274
5903.29 2331
5904.01 2322
5904.74 2287
5905.46 2280
5906.19 2376
5906.91 2391
5907.64 2282
5908.37 2217
5909.09 2189
5909.82 2248
5910.54 2338
5911.27 2279
5911.99 2260
5912.72 2270
5913.44 2198
5914.17 2187
5914.90 2295
5915.62 2320
5916.35 2321
5917.07 2359
5917.80 2389
5918.53 2308
5919.25 2271
5919.98 2335
5920.70 2367
5921.43 2398
5922.16 2415
5922.88 2461
5923.61 2371
5924.34 2471
5925.06 2442
5925.79 2477
5926.51 2479
5927.24 2555
5927.97 2523
5928.69 2550
5929.42 2472
5930.15 2415
5930.87 2445
5931.60 2438
5932.33 2528
5933.05 2614
5933.78 2667
5934.51 2736
5935.24 2893
5935.96 2972
5936.69 3026
5937.42 3269
5938.14 3161
5938.87 3297
5939.60 3224
5940.33 3198
5941.05 3202
5941.78 3107
5942.51 3023
5943.24 2922
5943.96 2889
5944.69 3058
5945.42 2943
5946.15 2926
5946.87 2914
5947.60 2979
5948.33 3007
5949.06 3023
5949.79 3013
5950.51 3125
5951.24 3122
5951.97 3054
5952.70 3173
5953.43 3201
5954.15 3295
5954.88 3328
5955.61 3306
5956.34 3384
5957.07 3478
5957.80 3427
5958.52 3308
5959.25 3375
5959.98 3411
5960.71 3486
5961.44 3495
5962.17 3405
5962.90 3553
5963.62 3524
5964.35 3514
5965.08 3574
5965.81 3662
5966.54 3715
5967.27 3820
5968.00 4002
5968.73 3973
5969.46 4083
5970.19 4187
5970.92 4303
5971.64 4305
5972.37 4268
5973.10 4327
5973.83 4288
5974.56 4244
5975.29 4237
5976.02 4191
5976.75 4263
5977.48 4333
5978.21 4163
5978.94 4216
5979.67 4282
5980.40 4347
5981.13 4436
5981.86 4572
5982.59 4552
5983.32 4631
5984.05 4720
5984.78 4704
5985.51 4783
5986.24 4801
5986.97 4889
5987.70 4912
5988.43 4805
5989.16 4783
5989.89 4771
5990.62 4687
5991.35 4815
5992.08 4748
5992.81 4865
5993.54 4917
5994.27 4956
5995.00 5043
5995.73 5252
5996.47 5312
5997.20 5484
5997.93 5459
5998.66 5335
5999.39 5313
6000.12 5425
6000.85 5304
6001.58 5274
6002.31 5198
6003.04 5221
6003.78 5229
6004.51 5082
6005.24 5072
6005.97 4895
6006.70 4807
6007.43 4798
6008.16 4942
6008.90 5196
6009.63 5397
6010.36 6015
6011.09 6677
6011.82 7533
6012.55 8937
6013.29 10187
6014.02 11413
6014.75 12198
6015.48 12712
6016.21 13050
6016.95 12460
6017.68 11588
6018.41 10902
6019.14 9514
6019.87 8267
6020.61 7130
6021.34 6270
6022.07 5739
6022.80 5051
6023.54 4743
6024.27 4477
6025.00 4139
6025.73 4092
6026.47 3845
6027.20 3741
6027.93 3648
6028.66 3603
6029.40 3623
6030.13 3467
6030.86 3501
6031.60 3446
6032.33 3484
6033.06 3471
6033.79 3364
6034.53 3210
6035.26 3147
6035.99 3238
6036.73 3175
6037.46 3209
6038.19 3252
6038.93 3322
6039.66 3346
6040.39 3326
6041.13 3396
6041.86 3338
6042.59 3457
6043.33 3478
6044.06 3501
6044.80 3495
6045.53 3489
6046.26 3570
6047.00 3479
6047.73 3687
6048.46 3742
6049.20 3750
6049.93 3863
6050.67 3972
6051.40 3944
6052.13 4006
6052.87 4206
6053.60 4305
6054.34 4359
6055.07 4375
6055.81 4340
6056.54 4305
6057.28 4206
6058.01 4104
6058.74 4014
6059.48 3920
6060.21 3902
6060.95 3934
6061.68 3883
6062.42 3851
6063.15 3900
6063.89 3809
6064.62 3803
6065.36 3669
6066.09 3608
6066.83 3573
6067.56 3638
6068.30 3569
6069.03 3566
6069.77 3580
6070.50 3426
6071.24 3456
6071.97 3568
6072.71 3443
6073.44 3379
6074.18 3289
6074.92 3246
6075.65 3166
6076.39 3144
6077.12 3229
6077.86 3184
6078.59 3171
6079.33 3188
6080.07 3118
6080.80 3178
6081.54 3174
6082.27 3018
6083.01 3031
6083.75 2973
6084.48 3039
6085.22 2986
6085.95 2950
6086.69 2913
6087.43 2885
6088.16 2869
6088.90 2856
6089.64 2847
6090.37 2795
6091.11 2959
6091.85 2991
6092.58 2901
6093.32 2900
6094.06 2928
6094.79 2852
6095.53 2816
6096.27 2787
6097.00 2734
6097.74 2764
6098.48 2792
6099.21 2772
6099.95 2736
6100.69 2726
6101.43 2660
6102.16 2741
6102.90 2746
6103.64 2731
6104.37 2695
6105.11 2676
6105.85 2672
6106.59 2661
6107.32 2719
6108.06 2722
6108.80 2625
6109.54 2698
6110.27 2678
6111.01 2768
6111.75 2784
6112.49 2683
6113.23 2809
6113.96 2836
6114.70 2850
6115.44 2829
6116.18 2847
6116.92 2829
6117.65 2815
6118.39 2800
6119.13 2686
6119.87 2791
6120.61 2781
6121.35 2766
6122.08 2893
6122.82 2800
6123.56 2823
6124.30 2887
6125.04 2907
6125.78 2872
6126.51 2816
6127.25 2839
6127.99 2910
6128.73 2898
6129.47 2854
6130.21 2919
6130.95 2923
6131.69 2906
6132.43 2877
6133.16 2909
6133.90 2955
6134.64 3039
6135.38 3032
6136.12 2887
6136.86 2972
6137.60 3022
6138.34 3053
6139.08 3103
6139.82 3117
6140.56 3108
6141.30 3149
6142.04 3139
6142.78 3149
6143.52 3144
6144.26 3091
6145.00 3088
6145.74 3194
6146.48 3230
6147.22 3183
6147.96 3206
6148.70 3165
6149.44 3219
6150.18 3288
6150.92 3352
6151.66 3225
6152.40 3318
6153.14 3363
6153.88 3450
6154.62 3352
6155.36 3314
6156.10 3333
6156.84 3290
6157.58 3487
6158.32 3395
6159.06 3407
6159.80 3520
6160.54 3477
6161.28 3603
6162.02 3651
6162.76 3773
6163.50 3836
6164.25 3938
6164.99 4151
6165.73 4327
6166.47 4530
6167.21 4688
6167.95 4849
6168.69 4997
6169.43 4988
6170.17 4985
6170.92 5009
6171.66 4913
6172.40 4830
6173.14 4809
6173.88 4716
6174.62 4539
6175.36 4462
6176.11 4555
6176.85 4457
6177.59 4521
6178.33 4280
6179.07 4496
6179.82 4386
6180.56 4354
6181.30 4461
6182.04 4607
6182.78 4709
6183.53 4604
6184.27 4744
6185.01 4562
6185.75 4726
6186.49 4750
6187.24 4747
6187.98 4766
6188.72 4896
6189.46 4849
6190.21 4933
6190.95 5099
6191.69 5234
6192.43 5369
6193.18 5507
6193.92 5654
6194.66 5683
6195.40 5768
6196.15 5750
6196.89 5775
6197.63 5654
6198.38 5616
6199.12 5616
6199.86 5628
6200.61 5595
6201.35 5639
6202.09 5723
6202.84 5705
6203.58 5974
6204.32 6292
6205.07 6755
6205.81 7506
6206.55 8691
6207.30 10492
6208.04 12698
6208.78 15112
6209.53 17774
6210.27 19908
6211.01 20635
6211.76 20878
6212.50 20157
6213.25 18653
6213.99 16079
6214.73 13705
6215.48 11938
6216.22 10006
6216.97 8463
6217.71 7368
6218.45 6375
6219.20 5560
6219.94 5089
6220.69 4606
6221.43 4397
6222.18 4355
6222.92 4127
6223.66 4050
6224.41 4010
6225.15 3939
6225.90 3878
6226.64 3823
6227.39 3842
6228.13 3726
6228.88 3571
6229.62 3465
6230.37 3287
6231.11 3165
6231.86 3079
6232.60 3065
6233.35 3051
6234.09 3126
6234.84 3122
6235.58 3233
6236.33 3311
6237.07 3292
6237.82 3267
6238.56 3301
6239.31 3401
6240.05 3480
6240.80 3389
6241.55 3371
6242.29 3426
6243.04 3466
6243.78 3530
6244.53 3545
6245.27 3737
6246.02 3902
6246.77 4116
6247.51 4338
6248.26 4508
6249.00 4587
6249.75 4637
6250.50 4714
6251.24 4676
6251.99 4545
6252.73 4427
6253.48 4408
6254.23 4261
6254.97 4134
6255.72 4077
6256.47 4008
6257.21 3972
6257.96 3919
6258.71 3911
6259.45 3898
6260.20 3824
6260.95 3647
6261.69 3781
6262.44 3869
6263.19 3803
6263.93 3744
6264.68 3801
6265.43 3717
6266.17 3732
6266.92 3747
6267.67 3601
6268.42 3644
6269.16 3672
6269.91 3726
6270.66 3769
6271.41 3831
6272.15 3868
6272.90 3830
6273.65 3943
6274.39 3977
6275.14 4002
6275.89 4229
6276.64 4427
6277.39 4591
6278.13 4744
6278.88 4742
6279.63 4656
6280.38 4591
6281.12 4533
6281.87 4368
6282.62 4136
6283.37 3905
6284.12 3717
6284.87 3618
6285.61 3460
6286.36 3403
6287.11 3445
6287.86 3437
6288.61 3612
6289.35 3677
6290.10 3750
6290.85 3871
6291.60 4014
6292.35 4032
6293.10 4036
6293.85 4050
6294.60 3796
6295.34 3601
6296.09 3488
6296.84 3278
6297.59 3032
6298.34 2983
6299.09 3000
6299.84 2996
6300.59 2936
6301.34 2877
6302.08 2855
6302.83 2945
6303.58 3041
6304.33 3078
6305.08 3042
6305.83 2982
6306.58 3022
6307.33 2943
6308.08 2887
6308.83 2874
6309.58 2819
6310.33 2806
6311.08 2784
6311.83 2814
6312.58 2787
6313.33 2788
6314.08 2771
6314.83 2824
6315.58 2884
6316.33 2911
6317.08 2930
6317.83 2963
6318.58 3074
6319.33 3082
6320.08 2975
6320.83 2851
6321.58 2933
6322.33 3006
6323.08 2748
6323.83 2656
6324.58 2740
6325.33 2701
6326.08 2524
6326.83 2567
6327.58 2588
6328.33 2503
6329.08 2578
6329.84 2617
6330.59 2577
6331.34 2555
6332.09 2581
6332.84 2699
6333.59 2641
6334.34 2549
6335.09 2493
6335.84 2501
6336.60 2483
6337.35 2544
6338.10 2464
6338.85 2413
6339.60 2431
6340.35 2457
6341.10 2406
6341.85 2430
6342.61 2486
6343.36 2460
6344.11 2476
6344.86 2444
6345.61 2417
6346.37 2465
6347.12 2433
6347.87 2429
6348.62 2467
6349.37 2420
6350.12 2498
6350.88 2510
6351.63 2489
6352.38 2543
6353.13 2599
6353.89 2675
6354.64 2810
6355.39 2758
6356.14 2809
6356.90 2599
6357.65 2639
6358.40 2668
6359.15 2590
6359.91 2589
6360.66 2608
6361.41 2568
6362.16 2451
6362.92 2321
6363.67 2260
6364.42 2265
6365.17 2309
6365.93 2272
6366.68 2301
6367.43 2300
6368.19 2299
6368.94 2270
6369.69 2336
6370.45 2265
6371.20 2219
6371.95 2338
6372.71 2370
6373.46 2260
6374.21 2327
6374.97 2381
6375.72 2296
6376.47 2345
6377.23 2292
6377.98 2305
6378.73 2257
6379.49 2242
6380.24 2239
6381.00 2255
6381.75 2408
6382.50 2390
6383.26 2333
6384.01 2293
6384.77 2293
6385.52 2161
6386.27 2243
6387.03 2277
6387.78 2241
6388.54 2198
6389.29 2124
6390.05 2088
6390.80 2057
6391.55 2106
6392.31 2142
6393.06 2128
6393.82 2107
6394.57 2168
6395.33 2193
6396.08 2188
6396.84 2147
6397.59 2254
6398.35 2218
6399.10 2155
6399.86 2210
6400.61 2118
6401.37 2100
6402.12 2167
6402.88 2070
6403.63 2116
6404.39 2144
6405.14 2108
6405.90 2119
6406.65 2065
6407.41 2148
6408.16 2173
6408.92 2165
6409.68 2227
6410.43 2295
6411.19 2193
6411.94 2114
6412.70 2187
6413.45 2214
6414.21 2299
6414.97 2345
6415.72 2306
6416.48 2288
6417.23 2271
6417.99 2280
6418.75 2330
6419.50 2315
6420.26 2216
6421.01 2251
6421.77 2270
6422.53 2247
6423.28 2219
6424.04 2240
6424.80 2306
6425.55 2309
6426.31 2348
6427.07 2245
6427.82 2255
6428.58 2248
6429.34 2270
6430.09 2323
6430.85 2288
6431.61 2330
6432.36 2349
6433.12 2293
6433.88 2292
6434.63 2321
6435.39 2277
6436.15 2393
6436.91 2449
6437.66 2452
6438.42 2473
6439.18 2538
6439.93 2495
6440.69 2522
6441.45 2573
6442.21 2466
6442.96 2497
6443.72 2549
6444.48 2507
6445.24 2417
6445.99 2455
6446.75 2443
6447.51 2448
6448.27 2457
6449.03 2426
6449.78 2455
6450.54 2505
6451.30 2513
6452.06 2481
6452.82 2489
6453.57 2543
6454.33 2536
6455.09 2656
6455.85 2617
6456.61 2607
6457.37 2672
6458.12 2592
6458.88 2599
6459.64 2588
6460.40 2658
6461.16 2676
6461.92 2769
6462.67 2664
6463.43 2722
6464.19 2731
6464.95 2709
6465.71 2738
6466.47 2776
6467.23 2832
6467.99 2835
6468.75 2942
6469.50 2945
6470.26 2976
6471.02 2945
6471.78 3005
6472.54 3035
6473.30 2996
6474.06 3049
6474.82 3140
6475.58 3167
6476.34 3150
6477.10 3168
6477.86 3222
6478.62 3200
6479.38 3258
6480.14 3232
6480.90 3187
6481.66 3333
6482.42 3282
6483.18 3351
6483.94 3416
6484.70 3420
6485.46 3443
6486.22 3486
6486.98 3485
6487.74 3602
6488.50 3629
6489.26 3763
6490.02 3737
6490.78 3795
6491.54 3772
6492.30 3835
6493.06 3965
6493.82 4028
6494.58 4244
6495.34 4242
6496.10 4284
6496.86 4357
6497.62 4457
6498.38 4447
6499.14 4527
6499.90 4566
6500.66 4515
6501.43 4499
6502.19 4473
6502.95 4486
6503.71 4689
6504.47 4532
6505.23 4531
6505.99 4548
6506.75 4701
6507.52 4760
6508.28 5023
6509.04 5226
6509.80 5360
6510.56 5574
6511.32 5994
6512.08 6475
6512.85 6926
6513.61 7345
6514.37 7642
6515.13 7689
6515.89 7393
6516.65 7463
6517.42 6843
6518.18 6751
6518.94 6455
6519.70 6204
6520.46 6057
6521.23 6006
6521.99 5978
6522.75 5901
6523.51 6031
6524.27 6083
6525.04 6257
6525.80 6609
6526.56 6992
6527.32 7485
6528.09 8064
6528.85 8370
6529.61 8603
6530.37 8644
6531.14 8663
6531.90 8554
6532.66 8222
6533.43 8251
6534.19 8257
6534.95 8870
6535.71 9781
6536.48 10910
6537.24 11817
6538.00 12754
6538.77 12953
6539.53 12745
6540.29 11816
6541.06 10785
6541.82 9808
6542.58 8777
6543.35 7560
6544.11 6754
6544.87 6083
6545.64 5715
6546.40 5197
6547.16 4930
6547.93 4738
6548.69 4672
6549.45 4663
6550.22 4568
6550.98 4491
6551.75 4582
6552.51 4618
6553.27 4694
6554.04 4616
6554.80 4665
6555.57 4442
6556.33 4384
6557.09 4358
6557.86 4317
6558.62 4370
6559.39 4423
6560.15 4410
6560.92 4489
6561.68 4531
6562.45 4545
6563.21 4719
6563.97 4775
6564.74 4943
6565.50 4943
6566.27 4957
6567.03 5079
6567.80 5246
6568.56 5223
6569.33 5087
6570.09 4995
6570.86 5023
6571.62 5018
6572.39 5202
6573.15 5322
6573.92 5560
6574.68 5660
6575.45 5879
6576.21 6022
6576.98 6030
6577.74 6026
6578.51 6092
6579.28 6010
6580.04 5945
6580.81 5774
6581.57 5764
6582.34 5505
6583.10 5462
6583.87 5304
6584.64 5334
6585.40 5319
6586.17 5263
6586.93 5192
6587.70 5421
6588.47 5445
6589.23 5423
6590.00 5552
6590.76 5629
6591.53 5793
6592.30 6017
6593.06 6366
6593.83 6805
6594.59 7439
6595.36 7821
6596.13 8276
6596.89 8574
6597.66 8482
6598.43 8202
6599.19 8121
6599.96 7722
6600.73 7238
6601.49 6731
6602.26 6258
6603.03 5968
6603.79 5797
6604.56 5546
6605.33 5237
6606.10 5119
6606.86 4988
6607.63 4968
6608.40 4895
6609.16 4928
6609.93 5046
6610.70 5114
6611.47 5100
6612.23 5221
6613.00 5206
6613.77 5243
6614.54 5171
6615.30 5040
6616.07 5007
6616.84 5035
6617.61 5018
6618.37 4827
6619.14 5008
6619.91 5134
6620.68 5013
6621.45 4926
6622.21 4957
6622.98 4889
6623.75 4883
6624.52 4846
6625.29 4977
6626.05 4885
6626.82 4842
6627.59 4860
6628.36 4825
6629.13 4943
6629.90 5131
6630.66 5236
6631.43 5543
6632.20 5971
6632.97 6585
6633.74 7384
6634.51 8344
6635.28 9511
6636.05 10289
6636.81 10835
6637.58 10912
6638.35 10587
6639.12 9846
6639.89 8935
6640.66 8083
6641.43 6873
6642.20 6283
6642.97 5648
6643.74 5077
6644.50 4721
6645.27 4570
6646.04 4227
6646.81 4097
6647.58 4046
6648.35 3924
6649.12 3936
6649.89 3932
6650.66 3816
6651.43 3790
6652.20 3843
6652.97 3806
6653.74 3795
6654.51 3814
6655.28 3639
6656.05 3584
6656.82 3533
6657.59 3450
6658.36 3511
6659.13 3527
6659.90 3412
6660.67 3395
6661.44 3434
6662.21 3599
6662.98 3502
6663.75 3482
6664.52 3457
6665.29 3552
6666.06 3516
6666.83 3483
6667.60 3504
6668.37 3495
6669.14 3508
6669.92 3476
6670.69 3597
6671.46 3711
6672.23 3765
6673.00 3826
6673.77 3813
6674.54 3967
6675.31 3948
6676.08 3943
6676.85 3935
6677.63 3845
6678.40 3754
6679.17 3697
6679.94 3675
6680.71 3646
6681.48 3635
6682.25 3629
6683.03 3635
6683.80 3760
6684.57 3832
6685.34 3844
6686.11 3837
6686.88 4021
6687.66 3993
6688.43 4038
6689.20 4188
6689.97 3984
6690.74 3840
6691.51 3809
6692.29 3738
6693.06 3532
6693.83 3486
6694.60 3453
6695.38 3369
6696.15 3266
6696.92 3321
6697.69 3235
6698.46 3273
6699.24 3225
6700.01 3237
6700.78 3152
6701.55 3145
6702.33 3112
6703.10 3091
6703.87 3106
6704.65 3242
6705.42 3182
6706.19 3098
6706.96 3133
6707.74 3156
6708.51 3104
6709.28 3079
6710.06 3063
6710.83 3008
6711.60 2987
6712.38 3022
6713.15 3039
6713.92 2903
6714.69 2985
6715.47 2966
6716.24 2901
6717.02 2826
6717.79 2852
6718.56 2847
6719.34 2763
6720.11 2806
6720.88 2782
6721.66 2831
6722.43 2735
6723.20 2853
6723.98 2805
6724.75 2834
6725.53 2859
6726.30 2884
6727.07 2809
6727.85 2834
6728.62 2792
6729.40 2742
6730.17 2691
6730.95 2636
6731.72 2664
6732.49 2635
6733.27 2641
6734.04 2639
6734.82 2568
6735.59 2564
6736.37 2591
6737.14 2639
6737.92 2631
6738.69 2632
6739.46 2630
6740.24 2647
6741.01 2593
6741.79 2632
6742.56 2669
6743.34 2567
6744.11 2543
6744.89 2563
6745.66 2530
6746.44 2563
6747.21 2632
6747.99 2595
6748.77 2615
6749.54 2735
6750.32 2733
6751.09 2793
6751.87 2848
6752.64 2875
6753.42 2848
6754.19 2874
6754.97 2908
6755.75 2816
6756.52 2943
6757.30 2906
6758.07 2771
6758.85 2770
6759.62 2728
6760.40 2559
6761.18 2530
6761.95 2501
6762.73 2492
6763.50 2385
6764.28 2467
6765.06 2450
6765.83 2465
6766.61 2520
6767.39 2550
6768.16 2499
6768.94 2428
6769.72 2444
6770.49 2441
6771.27 2485
6772.04 2535
6772.82 2495
6773.60 2416
6774.37 2439
6775.15 2403
6775.93 2400
6776.71 2365
6777.48 2428
6778.26 2443
6779.04 2408
6779.81 2390
6780.59 2440
6781.37 2446
6782.14 2443
6782.92 2396
6783.70 2394
6784.48 2381
6785.25 2456
6786.03 2409
6786.81 2419
6787.59 2326
6788.36 2375
6789.14 2457
6789.92 2410
6790.70 2376
6791.47 2376
6792.25 2337
6793.03 2221
6793.81 2227
6794.59 2254
6795.36 2136
6796.14 2176
6796.92 2152
6797.70 2216
6798.48 2163
6799.25 2174
6800.03 2183
6800.81 2192
6801.59 2185
6802.37 2180
6803.15 2218
6803.92 2188
6804.70 2181
6805.48 2225
6806.26 2153
6807.04 2239
6807.82 2306
6808.60 2244
6809.38 2201
6810.15 2188
6810.93 2243
6811.71 2154
6812.49 2173
6813.27 2147
6814.05 2118
6814.83 2194
6815.61 2185
6816.39 2186
6817.17 2171
6817.94 2248
6818.72 2265
6819.50 2324
6820.28 2345
6821.06 2366
6821.84 2380
6822.62 2379
6823.40 2359
6824.18 2299
6824.96 2338
6825.74 2287
6826.52 2232
6827.30 2194
6828.08 2146
6828.86 2236
6829.64 2219
6830.42 2107
6831.20 2161
6831.98 2184
6832.76 2227
6833.54 2220
6834.32 2220
6835.10 2181
6835.88 2118
6836.66 2170
6837.44 2134
6838.22 2094
6839.00 2191
6839.78 2203
6840.56 2145
6841.34 2094
6842.12 2197
6842.90 2158
6843.68 2062
6844.47 2118
6845.25 2133
6846.03 2248
6846.81 2199
6847.59 2306
6848.37 2438
6849.15 2608
6849.93 2865
6850.71 3303
6851.49 3616
6852.28 3863
6853.06 3922
6853.84 4002
6854.62 4134
6855.40 3776
6856.18 3536
6856.96 3265
6857.75 3077
6858.53 2920
6859.31 2781
6860.09 2822
6860.87 2758
6861.65 2645
6862.44 2606
6863.22 2567
6864.00 2530
6864.78 2405
6865.56 2353
6866.35 2312
6867.13 2370
6867.91 2345
6868.69 2352
6869.47 2339
6870.26 2200
6871.04 2242
6871.82 2245
6872.60 2239
6873.39 2228
6874.17 2129
6874.95 2194
6875.73 2197
6876.52 2191
6877.30 2196
6878.08 2248
6878.86 2215
6879.65 2210
6880.43 2198
6881.21 2226
6881.99 2144
6882.78 2167
6883.56 2232
6884.34 2227
6885.13 2325
6885.91 2363
6886.69 2320
6887.48 2324
6888.26 2451
6889.04 2469
6889.83 2500
6890.61 2493
6891.39 2606
6892.18 2616
6892.96 2612
6893.74 2517
6894.53 2525
6895.31 2522
6896.09 2445
6896.88 2419
6897.66 2515
6898.45 2534
6899.23 2476
6900.01 2431
6900.80 2424
6901.58 2561
6902.37 2489
6903.15 2482
6903.93 2587
6904.72 2596
6905.50 2494
6906.29 2461
6907.07 2459
6907.86 2449
6908.64 2413
6909.42 2456
6910.21 2442
6910.99 2394
6911.78 2336
6912.56 2418
6913.35 2393
6914.13 2417
6914.92 2458
6915.70 2443
6916.49 2438
6917.27 2440
6918.06 2464
6918.84 2531
6919.63 2516
6920.41 2538
6921.20 2496
6921.98 2570
6922.77 2515
6923.55 2529
6924.34 2582
6925.12 2623
6925.91 2607
6926.69 2627
6927.48 2576
6928.27 2601
6929.05 2594
6929.84 2600
6930.62 2639
6931.41 2616
6932.19 2526
6932.98 2624
6933.77 2639
6934.55 2577
6935.34 2737
6936.12 2703
6936.91 2677
6937.69 2691
6938.48 2718
6939.27 2795
6940.05 2829
6940.84 2889
6941.63 2949
6942.41 3016
6943.20 3072
6943.99 3149
6944.77 3158
6945.56 3220
6946.34 3235
6947.13 3185
6947.92 3272
6948.70 3322
6949.49 3282
6950.28 3307
6951.07 3238
6951.85 3251
6952.64 3324
6953.43 3304
6954.21 3328
6955.00 3319
6955.79 3351
6956.57 3462
6957.36 3515
6958.15 3542
6958.94 3667
6959.72 3658
6960.51 3646
6961.30 3676
6962.09 3728
6962.87 3754
6963.66 3635
6964.45 3545
6965.24 3582
6966.02 3654
6966.81 3743
6967.60 3916
6968.39 3905
6969.17 3921
6969.96 4109
6970.75 4118
6971.54 4243
6972.33 4181
6973.11 4189
6973.90 4175
6974.69 4237
6975.48 4307
6976.27 4258
6977.06 4289
6977.84 4401
6978.63 4685
6979.42 4766
6980.21 5020
6981.00 5205
6981.79 5418
6982.57 5736
6983.36 6189
6984.15 6715
6984.94 7551
6985.73 8625
6986.52 9365
6987.31 9834
6988.10 10241
6988.89 10070
6989.67 9715
6990.46 8974
6991.25 8108
6992.04 7264
6992.83 6615
6993.62 6012
6994.41 5670
6995.20 5294
6995.99 5119
6996.78 5213
6997.57 5466
6998.36 5897
6999.15 6649
6999.94 7286
7000.72 8057
7001.51 8484
7002.30 8853
7003.09 8700
7003.88 8137
7004.67 7519
7005.46 6807
7006.25 6071
7007.04 5443
7007.83 4851
7008.62 4372
7009.41 3924
7010.20 3620
7010.99 3483
7011.78 3340
7012.57 3253
7013.37 3223
7014.16 3244
7014.95 3255
7015.74 3249
7016.53 3229
7017.32 3274
7018.11 3287
7018.90 3194
7019.69 3067
7020.48 3068
7021.27 3009
7022.06 2966
7022.85 2987
7023.64 3117
7024.43 3071
7025.23 3099
7026.02 3257
7026.81 3200
7027.60 3323
7028.39 3259
7029.18 3157
7029.97 3126
7030.76 3202
7031.56 3132
7032.35 3066
7033.14 3057
7033.93 2991
7034.72 2959
7035.51 2966
7036.30 3094
7037.10 3038
7037.89 3010
7038.68 3071
7039.47 3158
7040.26 3200
7041.06 3301
7041.85 3241
7042.64 3214
7043.43 3121
7044.22 3205
7045.02 3118
7045.81 3024
7046.60 3007
7047.39 3075
7048.18 3010
7048.98 3051
7049.77 3103
7050.56 3154
7051.35 3117
7052.15 3173
7052.94 3295
7053.73 3185
7054.52 3103
7055.32 3080
7056.11 2985
7056.90 2941
7057.70 2925
7058.49 2832
7059.28 2889
7060.07 2789
7060.87 2809
7061.66 2781
7062.45 2748
7063.25 2781
7064.04 2822
7064.83 2729
7065.63 2775
7066.42 2758
7067.21 2806
7068.01 2816
7068.80 2732
7069.59 2729
7070.39 2665
7071.18 2689
7071.97 2629
7072.77 2692
7073.56 2674
7074.36 2622
7075.15 2633
7075.94 2587
7076.74 2633
7077.53 2561
7078.33 2661
7079.12 2583
7079.91 2619
7080.71 2501
7081.50 2419
7082.30 2471
7083.09 2457
7083.88 2465
7084.68 2516
7085.47 2475
7086.27 2458
7087.06 2494
7087.86 2481
7088.65 2516
7089.45 2496
7090.24 2547
7091.04 2725
7091.83 2906
7092.62 2997
7093.42 3043
7094.21 3270
7095.01 3214
7095.80 3107
7096.60 3110
7097.39 2899
7098.19 2801
7098.98 2662
7099.78 2597
7100.58 2480
7101.37 2371
7102.17 2397
7102.96 2352
7103.76 2337
7104.55 2277
7105.35 2252
7106.14 2235
7106.94 2282
7107.73 2146
7108.53 2143
7109.33 2169
7110.12 2169
7110.92 2240
7111.71 2133
7112.51 2043
7113.31 2020
7114.10 2025
7114.90 1972
7115.69 2025
7116.49 1949
7117.29 1935
7118.08 1978
7118.88 2014
7119.67 1977
7120.47 2017
7121.27 2063
7122.06 2032
7122.86 2015
7123.66 1966
7124.45 2019
7125.25 1940
7126.05 1956
7126.84 1916
7127.64 1991
7128.44 2021
7129.23 2001
7130.03 1967
7130.83 2010
7131.62 1992
7132.42 1987
7133.22 1981
7134.02 2022
7134.81 2002
7135.61 2023
7136.41 2019
7137.21 1888
7138.00 1901
7138.80 1924
7139.60 1959
7140.39 1958
7141.19 1927
7141.99 1925
7142.79 1965
7143.59 1927
7144.38 1949
7145.18 1885
7145.98 1991
7146.78 1970
7147.57 1967
7148.37 1948
7149.17 1900
7149.97 1942
7150.77 1884
7151.56 1926
7152.36 1983
7153.16 1967
7153.96 1979
7154.76 1900
7155.56 1905
7156.35 1953
7157.15 1932
7157.95 1887
7158.75 1863
7159.55 1890
7160.35 1901
7161.14 1875
7161.94 1917
7162.74 1896
7163.54 1871
7164.34 1819
7165.14 1782
7165.94 1814
7166.74 1780
7167.54 1807
7168.33 1818
7169.13 1828
7169.93 1802
7170.73 1772
7171.53 1832
7172.33 1848
7173.13 1826
7173.93 1817
7174.73 1821
7175.53 1799
7176.33 1813
7177.13 1734
7177.93 1726
7178.73 1744
7179.53 1747
7180.33 1792
7181.13 1755
7181.92 1799
7182.72 1869
7183.52 1898
7184.32 1914
7185.12 1918
7185.92 1928
7186.72 1951
7187.52 1906
7188.32 1861
7189.13 1801
7189.93 1836
7190.73 1736
7191.53 1753
7192.33 1652
7193.13 1707
7193.93 1688
7194.73 1716
7195.53 1672
7196.33 1677
7197.13 1659
7197.93 1670
7198.73 1640
7199.53 1718
7200.33 1630
7201.13 1651
7201.93 1669
7202.74 1705
7203.54 1688
7204.34 1633
7205.14 1660
7205.94 1645
7206.74 1684
7207.54 1652
7208.34 1598
7209.14 1649
7209.95 1672
7210.75 1636
7211.55 1722
7212.35 1639
7213.15 1629
7213.95 1632
7214.75 1696
7215.56 1683
7216.36 1628
7217.16 1672
7217.96 1705
7218.76 1654
7219.57 1634
7220.37 1615
7221.17 1664
7221.97 1692
7222.77 1684
7223.58 1750
7224.38 1660
7225.18 1648
7225.98 1646
7226.78 1690
7227.59 1690
7228.39 1709
7229.19 1723
7229.99 1636
7230.80 1653
7231.60 1722
7232.40 1738
7233.20 1599
7234.01 1662
7234.81 1734
7235.61 1691
7236.42 1722
7237.22 1726
7238.02 1728
7238.82 1724
7239.63 1691
7240.43 1713
7241.23 1752
7242.04 1849
7242.84 1845
7243.64 1804
7244.45 1890
7245.25 1863
7246.05 1893
7246.86 1900
7247.66 1922
7248.46 1916
7249.27 1906
7250.07 1869
7250.87 1936
7251.68 1884
7252.48 1919
7253.29 1923
7254.09 1999
7254.89 1985
7255.70 1953
7256.50 2011
7257.30 2022
7258.11 2047
7258.91 2038
7259.72 2085
7260.52 2096
7261.33 2132
7262.13 2197
7262.93 2183
7263.74 2273
7264.54 2274
7265.35 2368
7266.15 2307
7266.96 2262
7267.76 2259
7268.57 2279
7269.37 2261
7270.17 2391
7270.98 2373
7271.78 2306
7272.59 2347
7273.39 2433
7274.20 2341
7275.00 2317
7275.81 2430
7276.61 2448
7277.42 2431
7278.22 2459
7279.03 2505
7279.83 2566
7280.64 2641
7281.44 2787
7282.25 2959
7283.06 3092
7283.86 3429
7284.67 3778
7285.47 4108
7286.28 4361
7287.08 4563
7287.89 4521
7288.69 4354
7289.50 4162
7290.31 3817
7291.11 3632
7291.92 3363
7292.72 3137
7293.53 2976
7294.34 2914
7295.14 2768
7295.95 2789
7296.75 2653
7297.56 2671
7298.37 2706
7299.17 2715
7299.98 2735
7300.79 2600
7301.59 2641
7302.40 2713
7303.21 2792
7304.01 2720
7304.82 2780
7305.63 2775
7306.43 2826
7307.24 2923
7308.05 2960
7308.85 3013
7309.66 3102
7310.47 3057
7311.27 3257
7312.08 3355
7312.89 3439
7313.69 3476
7314.50 3572
7315.31 3607
7316.12 3450
7316.92 3459
7317.73 3361
7318.54 3460
7319.35 3672
7320.15 3805
7320.96 4041
7321.77 4245
7322.58 4393
7323.38 4474
7324.19 4574
7325.00 4395
7325.81 4362
7326.61 4184
7327.42 3953
7328.23 3754
7329.04 3398
7329.85 3254
7330.65 3244
7331.46 3100
7332.27 3204
7333.08 3268
7333.89 3370
7334.69 3582
7335.50 3727
7336.31 3870
7337.12 4041
7337.93 4035
7338.74 3976
7339.54 3968
7340.35 3760
7341.16 3579
7341.97 3398
7342.78 3210
7343.59 3039
7344.40 2950
7345.21 2862
7346.01 2823
7346.82 2698
7347.63 2715
7348.44 2748
7349.25 2692
7350.06 2762
7350.87 2770
7351.68 2756
7352.49 2720
7353.30 2757
7354.11 2751
7354.92 2760
7355.72 2658
7356.53 2659
7357.34 2521
7358.15 2548
7358.96 2714
7359.77 2738
7360.58 2708
7361.39 2832
7362.20 2851
7363.01 2806
7363.82 2879
7364.63 2881
7365.44 2907
7366.25 2901
7367.06 2861
7367.87 2884
7368.68 2844
7369.49 2745
7370.30 2747
7371.11 2793
7371.92 2777
7372.73 2806
7373.54 2813
7374.35 2890
7375.16 2889
7375.97 2882
7376.79 2958
7377.60 2981
7378.41 2995
7379.22 3094
7380.03 3238
7380.84 3416
7381.65 3606
7382.46 3773
7383.27 3827
7384.08 3919
7384.89 3840
7385.70 3805
7386.52 3598
7387.33 3459
7388.14 3348
7388.95 3161
7389.76 3010
7390.57 2899
7391.38 2835
7392.19 2741
7393.01 2660
7393.82 2567
7394.63 2538
7395.44 2481
7396.25 2516
7397.06 2499
7397.88 2567
7398.69 2622
7399.50 2702
7400.31 2803
7401.12 2970
7401.94 3130
7402.75 3242
7403.56 3289
7404.37 3273
7405.18 3296
7406.00 3202
7406.81 3129
7407.62 3020
7408.43 2944
7409.25 2848
7410.06 2808
7410.87 2733
7411.68 2694
7412.49 2612
7413.31 2465
7414.12 2433
7414.93 2341
7415.75 2268
7416.56 2123
7417.37 2224
7418.18 2173
7419.00 2121
7419.81 2064
7420.62 2088
7421.44 2112
7422.25 2039
7423.06 2098
7423.88 2013
7424.69 1992
7425.50 1999
7426.31 1952
7427.13 1886
7427.94 2002
7428.76 1899
7429.57 1889
7430.38 1879
7431.20 1968
7432.01 1879
7432.82 1871
7433.64 1955
7434.45 1936
7435.26 1922
7436.08 1938
7436.89 1912
7437.71 1914
7438.52 2024
7439.33 1968
7440.15 1990
7440.96 2045
7441.78 2042
7442.59 2005
7443.40 1964
7444.22 1936
7445.03 1920
7445.85 1907
7446.66 2005
7447.48 2000
7448.29 2008
7449.11 1976
7449.92 2024
7450.73 2028
7451.55 1887
7452.36 1901
7453.18 1922
7453.99 1940
7454.81 1933
7455.62 1866
7456.44 1861
7457.25 1863
7458.07 1919
7458.88 1882
7459.70 1891
7460.51 1902
7461.33 1881
7462.14 1908
7462.96 1889
7463.77 1813
7464.59 1797
7465.41 1868
7466.22 1905
7467.04 1838
7467.85 1838
7468.67 1805
7469.48 1848
7470.30 1930
7471.11 1924
7471.93 1895
7472.75 1871
7473.56 1879
7474.38 1888
7475.19 1807
7476.01 1824
7476.83 1800
7477.64 1747
7478.46 1803
7479.27 1683
7480.09 1772
7480.91 1810
7481.72 1776
7482.54 1779
7483.36 1726
7484.17 1763
7484.99 1831
7485.81 1779
7486.62 1743
7487.44 1682
7488.26 1715
7489.07 1751
7489.89 1730
7490.71 1785
7491.52 1782
7492.34 1691
7493.16 1697
7493.97 1674
7494.79 1653
7495.61 1701
7496.43 1597
7497.24 1665
7498.06 1657
7498.88 1608
7499.69 1642
7500.51 1671
7501.33 1685
7502.15 1644
7502.96 1665
7503.78 1624
7504.60 1627
7505.42 1636
7506.23 1653
7507.05 1574
7507.87 1586
7508.69 1665
7509.51 1638
7510.32 1568
7511.14 1613
7511.96 1638
7512.78 1624
7513.60 1666
7514.41 1688
7515.23 1609
7516.05 1604
7516.87 1646
7517.69 1608
7518.50 1671
7519.32 1639
7520.14 1550
7520.96 1591
7521.78 1578
7522.60 1624
7523.42 1646
7524.23 1629
7525.05 1602
7525.87 1580
7526.69 1563
7527.51 1643
7528.33 1659
7529.15 1589
7529.97 1610
7530.78 1600
7531.60 1644
7532.42 1607
7533.24 1559
7534.06 1607
7534.88 1624
7535.70 1630
7536.52 1592
7537.34 1618
7538.16 1672
7538.98 1636
7539.80 1673
7540.62 1663
7541.44 1628
7542.26 1640
7543.08 1677
7543.89 1678
7544.71 1726
7545.53 1697
7546.35 1757
7547.17 1764
7547.99 1790
7548.81 1779
7549.63 1663
7550.45 1662
7551.27 1631
7552.09 1743
7552.91 1686
7553.73 1714
7554.56 1683
7555.38 1694
7556.20 1763
7557.02 1723
7557.84 1788
7558.66 1788
7559.48 1837
7560.30 1879
7561.12 1846
7561.94 1891
7562.76 1896
7563.58 1840
7564.40 1845
7565.22 1789
7566.04 1717
7566.86 1718
7567.69 1753
7568.51 1748
7569.33 1674
7570.15 1681
7570.97 1762
7571.79 1709
7572.61 1674
7573.43 1746
7574.26 1768
7575.08 1673
7575.90 1682
7576.72 1658
7577.54 1669
7578.36 1725
7579.18 1714
7580.01 1693
7580.83 1723
7581.65 1683
7582.47 1687
7583.29 1721
7584.12 1730
7584.94 1784
7585.76 1767
7586.58 1695
7587.40 1734
7588.23 1827
7589.05 1827
7589.87 1859
7590.69 1896
7591.51 1890
7592.34 1831
7593.16 1914
7593.98 1851
7594.80 1866
7595.63 1821
7596.45 1830
7597.27 1795
7598.09 1862
7598.92 1796
7599.74 1827
7600.56 1848
7601.39 1919
7602.21 1936
7603.03 2050
7603.85 2121
7604.68 2153
7605.50 2279
7606.32 2250
7607.15 2328
7607.97 2331
7608.79 2294
7609.62 2242
7610.44 2193
7611.26 2090
7612.09 1995
7612.91 1996
7613.73 1976
7614.56 1954
7615.38 1902
7616.20 1890
7617.03 1881
7617.85 1960
7618.68 1961
7619.50 1985
7620.32 1924
7621.15 1893
7621.97 1869
7622.79 1871
7623.62 1803
7624.44 1809
7625.27 1833
7626.09 1875
7626.92 1868
7627.74 1844
7628.56 1890
7629.39 1944
7630.21 2009
7631.04 2002
7631.86 2208
7632.69 2305
7633.51 2441
7634.34 2499
7635.16 2432
7635.98 2330
7636.81 2386
7637.63 2249
7638.46 2144
7639.28 2034
7640.11 1939
7640.93 1865
7641.76 1743
7642.58 1727
7643.41 1655
7644.23 1732
7645.06 1662
7645.88 1631
7646.71 1685
7647.54 1630
7648.36 1578
7649.19 1600
7650.01 1595
7650.84 1519
7651.66 1555
7652.49 1536
7653.31 1575
7654.14 1533
7654.97 1480
7655.79 1544
7656.62 1552
7657.44 1570
7658.27 1575
7659.09 1632
7659.92 1554
7660.75 1509
7661.57 1584
7662.40 1587
7663.22 1563
7664.05 1556
7664.88 1584
7665.70 1559
7666.53 1433
7667.36 1519
7668.18 1526
7669.01 1560
7669.84 1550
7670.66 1609
7671.49 1588
7672.32 1613
7673.14 1588
7673.97 1654
7674.80 1594
7675.62 1568
7676.45 1500
7677.28 1498
7678.10 1518
7678.93 1552
7679.76 1545
7680.58 1477
7681.41 1536
7682.24 1505
7683.07 1492
7683.89 1527
7684.72 1619
7685.55 1520
7686.38 1474
7687.20 1461
7688.03 1526
7688.86 1542
7689.69 1562
7690.51 1521
7691.34 1552
7692.17 1539
7693.00 1537
7693.82 1547
7694.65 1553
7695.48 1535
7696.31 1495
7697.14 1587
7697.96 1567
7698.79 1564
7699.62 1526
7700.45 1538
7701.28 1540
7702.11 1601
7702.93 1526
7703.76 1559
7704.59 1529
7705.42 1570
7706.25 1618
7707.08 1608
7707.90 1527
7708.73 1508
7709.56 1558
7710.39 1527
7711.22 1558
7712.05 1572
7712.88 1597
7713.71 1616
7714.53 1610
7715.36 1595
7716.19 1602
7717.02 1561
7717.85 1590
7718.68 1602
7719.51 1612
7720.34 1579
7721.17 1490
7722.00 1589
7722.83 1532
7723.66 1539
7724.49 1586
7725.32 1575
7726.14 1586
7726.97 1539
7727.80 1582
7728.63 1604
7729.46 1615
7730.29 1582
7731.12 1560
7731.95 1594
7732.78 1620
7733.61 1529
7734.44 1630
7735.27 1611
7736.10 1566
7736.93 1570
7737.76 1615
7738.59 1676
7739.42 1588
7740.25 1567
7741.08 1596
7741.91 1622
7742.75 1577
7743.58 1587
7744.41 1619
7745.24 1739
7746.07 1966
7746.90 2143
7747.73 2373
7748.56 2632
7749.39 2808
7750.22 2839
7751.05 2970
7751.88 2887
7752.71 2682
7753.55 2481
7754.38 2289
7755.21 2085
7756.04 1962
7756.87 1859
7757.70 1810
7758.53 1653
7759.36 1645
7760.20 1544
7761.03 1547
7761.86 1589
7762.69 1512
7763.52 1574
7764.35 1521
7765.18 1518
7766.02 1501
7766.85 1493
7767.68 1455
7768.51 1417
7769.34 1426
7770.18 1388
7771.01 1351
7771.84 1362
7772.67 1367
7773.50 1400
7774.34 1368
7775.17 1330
7776.00 1343
7776.83 1391
7777.66 1380
7778.50 1433
7779.33 1388
7780.16 1454
7780.99 1428
7781.83 1439
7782.66 1429
7783.49 1396
7784.32 1483
7785.16 1502
7785.99 1494
7786.82 1476
7787.66 1516
7788.49 1516
7789.32 1559
7790.15 1538
7790.99 1497
7791.82 1532
7792.65 1487
7793.49 1458
7794.32 1418
7795.15 1448
7795.99 1472
7796.82 1452
7797.65 1467
7798.49 1402
7799.32 1488
7800.15 1434
7800.99 1478
7801.82 1533
7802.65 1491
7803.49 1503
7804.32 1471
7805.16 1515
7805.99 1515
7806.82 1568
7807.66 1478
7808.49 1545
7809.33 1567
7810.16 1541
7810.99 1567
7811.83 1577
7812.66 1642
7813.50 1607
7814.33 1593
7815.17 1581
7816.00 1579
7816.83 1546
7817.67 1638
7818.50 1554
7819.34 1610
7820.17 1594
7821.01 1574
7821.84 1584
7822.68 1577
7823.51 1517
7824.35 1601
7825.18 1576
7826.02 1531
7826.85 1531
7827.69 1530
7828.52 1550
7829.36 1519
7830.19 1539
7831.03 1511
7831.86 1499
7832.70 1437
7833.53 1441
7834.37 1474
7835.20 1441
7836.04 1425
7836.87 1409
7837.71 1444
7838.54 1471
7839.38 1487
7840.22 1412
7841.05 1420
7841.89 1407
7842.72 1421
7843.56 1461
7844.39 1497
7845.23 1459
7846.07 1433
7846.90 1394
7847.74 1365
7848.57 1385
7849.41 1361
7850.25 1411
7851.08 1339
7851.92 1323
7852.76 1405
7853.59 1354
7854.43 1329
7855.27 1345
7856.10 1375
7856.94 1374
7857.78 1381
7858.61 1337
7859.45 1296
7860.29 1310
7861.12 1322
7861.96 1340
7862.80 1313
7863.63 1331
7864.47 1275
7865.31 1321
7866.14 1321
7866.98 1302
7867.82 1326
7868.66 1249
7869.49 1310
7870.33 1300
7871.17 1296
7872.00 1377
7872.84 1304
7873.68 1313
7874.52 1317
7875.35 1303
7876.19 1310
7877.03 1328
7877.87 1348
7878.70 1339
7879.54 1344
7880.38 1376
7881.22 1391
7882.06 1385
7882.89 1430
7883.73 1372
7884.57 1314
7885.41 1369
7886.25 1317
7887.08 1350
7887.92 1368
7888.76 1315
7889.60 1393
7890.44 1401
7891.28 1404
7892.11 1380
7892.95 1409
7893.79 1379
7894.63 1308
7895.47 1358
7896.31 1378
7897.15 1388
7897.98 1393
7898.82 1361
7899.66 1348
7900.50 1370
7901.34 1420
7902.18 1375
7903.02 1390
7903.86 1354
7904.70 1413
7905.54 1373
7906.37 1314
7907.21 1345
7908.05 1358
7908.89 1370
7909.73 1369
7910.57 1369
7911.41 1327
7912.25 1325
7913.09 1334
7913.93 1441
7914.77 1461
7915.61 1424
7916.45 1507
7917.29 1520
7918.13 1518
7918.97 1600
7919.81 1736
7920.65 1757
7921.49 1741
7922.33 1737
7923.17 1728
7924.01 1598
7924.85 1553
7925.69 1545
7926.53 1501
7927.37 1434
7928.21 1459
7929.05 1360
7929.89 1326
7930.73 1264
7931.57 1265
7932.41 1295
7933.25 1280
7934.09 1318
7934.93 1281
7935.77 1272
7936.61 1252
7937.46 1273
7938.30 1206
7939.14 1264
7939.98 1230
7940.82 1244
7941.66 1262
7942.50 1218
7943.34 1259
7944.18 1297
7945.03 1320
7945.87 1318
7946.71 1282
7947.55 1319
7948.39 1271
7949.23 1308
7950.07 1305
7950.92 1315
7951.76 1276
7952.60 1230
7953.44 1263
7954.28 1313
7955.12 1260
7955.97 1256
7956.81 1314
7957.65 1221
7958.49 1249
7959.33 1292
7960.18 1332
7961.02 1282
7961.86 1246
7962.70 1226
7963.54 1232
7964.39 1273
7965.23 1199
7966.07 1219
7966.91 1256
7967.76 1280
7968.60 1319
7969.44 1305
7970.28 1317
7971.13 1260
7971.97 1268
7972.81 1270
7973.65 1295
7974.50 1239
7975.34 1281
7976.18 1263
7977.03 1304
7977.87 1303
7978.71 1247
7979.55 1239
7980.40 1274
7981.24 1280
7982.08 1252
7982.93 1257
7983.77 1253
7984.61 1264
7985.46 1263
7986.30 1212
7987.14 1205
7987.99 1225
7988.83 1285
7989.67 1284
7990.52 1250
7991.36 1241
7992.21 1230
7993.05 1207
7993.89 1202
7994.74 1238
7995.58 1185
7996.42 1148
7997.27 1200
7998.11 1188
7998.96 1201
7999.80 1202
8000.65 1220
8001.49 1186
8002.33 1159
8003.18 1171
8004.02 1165
8004.87 1152
8005.71 1187
8006.56 1165
8007.40 1206
8008.24 1163
8009.09 1235
8009.93 1214
8010.78 1130
8011.62 1148
8012.47 1161
8013.31 1230
8014.16 1219
8015.00 1216
8015.85 1202
8016.69 1158
8017.54 1143
8018.38 1167
8019.23 1143
8020.07 1209
8020.92 1168
8021.76 1154
8022.61 1148
8023.45 1112
8024.30 1116
8025.15 1069
8025.99 1129
8026.84 1115
8027.68 1077
8028.53 1138
8029.37 1041
8030.22 1075
8031.07 1138
8031.91 1149
8032.76 1118
8033.60 1115
8034.45 1151
8035.30 1198
8036.14 1209
8036.99 1224
8037.83 1213
8038.68 1159
8039.53 1149
8040.37 1200
8041.22 1187
8042.06 1125
8042.91 1114
8043.76 1139
8044.60 1158
8045.45 1169
8046.30 1190
8047.14 1125
8047.99 1125
8048.84 1132
8049.68 1150
8050.53 1147
8051.38 1175
8052.22 1132
8053.07 1125
8053.92 1161
8054.77 1101
8055.61 1102
8056.46 1102
8057.31 1125
8058.15 1089
8059.00 1053
8059.85 1078
8060.70 1091
8061.54 1119
8062.39 1119
8063.24 1099
8064.09 1129
8064.93 1114
8065.78 1056
8066.63 1031
8067.48 1069
8068.32 1101
8069.17 1061
8070.02 1061
8070.87 1090
8071.72 1092
8072.56 1069
8073.41 1060
8074.26 1048
8075.11 1089
8075.96 1090
8076.80 1063
8077.65 1070
8078.50 1081
8079.35 1036
8080.20 1066
8081.05 1073
8081.89 1018
8082.74 1070
8083.59 1134
8084.44 1084
8085.29 1048
8086.14 1065
8086.99 1058
8087.83 1018
8088.68 1021
8089.53 1009
8090.38 1032
8091.23 1076
8092.08 1111
8092.93 1085
8093.78 1052
8094.63 1071
8095.48 1039
8096.32 1008
8097.17 1034
8098.02 1033
8098.87 1075
8099.72 1113
8100.57 1088
8101.42 1051
8102.27 1049
8103.12 1027
8103.97 998
8104.82 1077
8105.67 1065
8106.52 1052
8107.37 1068
8108.22 1118
8109.07 1056
8109.92 1044
8110.77 1059
8111.62 1038
8112.47 1059
8113.32 1053
8114.17 1051
8115.02 1025
8115.87 1037
8116.72 1023
8117.57 1030
8118.42 1122
8119.27 1121
8120.12 1146
8120.97 1102
8121.82 1150
8122.67 1146
8123.52 1115
8124.37 1169
8125.22 1095
8126.08 1103
8126.93 1086
8127.78 1088
8128.63 1032
8129.48 1081
8130.33 1083
8131.18 1074
8132.03 1088
8132.88 1109
8133.73 1048
8134.59 1025
8135.44 1024
8136.29 1099
8137.14 1032
8137.99 1037
8138.84 1057
8139.69 1047
8140.55 1076
8141.40 1061
8142.25 1014
8143.10 1016
8143.95 1067
8144.80 1070
8145.66 1096
8146.51 1093
8147.36 1095
8148.21 1078
8149.06 1053
8149.91 1009
8150.77 1094
8151.62 1063
8152.47 1063
8153.32 1035
8154.18 1016
8155.03 1006
8155.88 1017
8156.73 1063
8157.59 1069
8158.44 1071
8159.29 1060
8160.14 1055
8161.00 1068
8161.85 1046
8162.70 1032
8163.55 1060
8164.41 1033
8165.26 1016
8166.11 1023
8166.96 1004
8167.82 997
8168.67 999
8169.52 1021
8170.38 1015
8171.23 993
8172.08 971
8172.94 956
8173.79 994
8174.64 1032
8175.50 1014
8176.35 1032
8177.20 963
8178.06 1015
8178.91 996
8179.76 1045
8180.62 1011
8181.47 993
8182.32 1030
8183.18 1012
8184.03 1018
8184.89 956
8185.74 973
8186.59 975
8187.45 983
8188.30 932
8189.16 969
8190.01 971
8190.86 991
8191.72 999
8192.57 908
8193.43 915
8194.28 956
8195.14 980
8195.99 1016
8196.84 964
8197.70 1008
8198.55 994
8199.41 982
8200.26 978
8201.12 964
8201.97 996
8202.83 995
8203.68 982
8204.54 1046
8205.39 997
8206.25 973
8207.10 964
8207.96 915
8208.81 981
8209.67 982
8210.52 1007
8211.38 1037
8212.23 962
8213.09 1014
8213.94 1016
8214.80 1033
8215.65 1013
8216.51 984
8217.37 984
8218.22 978
8219.08 1001
8219.93 1017
8220.79 1014
8221.64 1009
8222.50 1022
8223.36 1069
8224.21 1039
8225.07 1086
8225.92 1044
8226.78 988
8227.64 1043
8228.49 1016
8229.35 1013
8230.20 999
8231.06 1008
8231.92 1049
8232.77 1021
8233.63 994
8234.49 989
8235.34 993
8236.20 976
8237.06 1034
8237.91 1017
8238.77 1015
8239.63 1003
8240.48 967
8241.34 958
8242.20 1023
8243.05 1005
8243.91 1013
8244.77 1029
8245.62 1029
8246.48 1002
8247.34 987
8248.19 1044
8249.05 999
8249.91 1019
8250.77 1018
8251.62 1036
8252.48 985
8253.34 991
8254.20 975
8255.05 1006
8255.91 1010
8256.77 979
8257.63 972
8258.48 1009
8259.34 1055
8260.20 1019
8261.06 1040
8261.92 1030
8262.77 1030
8263.63 1032
8264.49 1000
8265.35 1006
8266.21 1042
8267.06 1008
8267.92 986
8268.78 1033
8269.64 1017
8270.50 971
8271.35 1059
8272.21 1003
8273.07 992
8273.93 978
8274.79 1048
8275.65 1019
8276.51 1017
8277.36 1045
8278.22 1038
8279.08 1027
8279.94 1055
8280.80 1040
8281.66 1061
8282.52 1049
8283.38 1006
8284.24 1016
8285.09 1005
8285.95 1006
8286.81 985
8287.67 1022
8288.53 1078
8289.39 1029
8290.25 1017
8291.11 1031
8291.97 1059
8292.83 1059
8293.69 1022
8294.55 1089
8295.41 1094
8296.27 1016
8297.13 1001
8297.99 1043
8298.85 1065
8299.71 1096
8300.56 1072
8301.42 1089
8302.28 1099
8303.14 1076
8304.00 1060
8304.86 1099
8305.73 1063
8306.59 1079
8307.45 1138
8308.31 1090
8309.17 1129
8310.03 1085
8310.89 1105
8311.75 1098
8312.61 1067
8313.47 1095
8314.33 1058
8315.19 1088
8316.05 1106
8316.91 1125
8317.77 1112
8318.63 1157
8319.49 1125
8320.35 1126
8321.22 1135
8322.08 1111
8322.94 1081
8323.80 1108
8324.66 1125
8325.52 1120
8326.38 1134
8327.24 1187
8328.10 1157
8328.97 1170
8329.83 1159
8330.69 1180
8331.55 1159
8332.41 1088
8333.27 1162
8334.13 1160
8335.00 1110
8335.86 1146
8336.72 1143
8337.58 1138
8338.44 1116
8339.30 1159
8340.17 1135
8341.03 1181
8341.89 1204
8342.75 1091
8343.62 1147
8344.48 1183
8345.34 1179
8346.20 1211
8347.06 1179
8347.93 1161
8348.79 1172
8349.65 1138
8350.51 1221
8351.38 1246
8352.24 1247
8353.10 1238
8353.96 1219
8354.83 1231
8355.69 1237
8356.55 1219
8357.41 1245
8358.28 1265
8359.14 1207
8360.00 1253
8360.87 1274
8361.73 1275
8362.59 1244
8363.46 1233
8364.32 1268
8365.18 1329
8366.05 1310
8366.91 1262
8367.77 1300
8368.64 1308
8369.50 1395
8370.36 1385
8371.23 1337
8372.09 1338
8372.95 1350
8373.82 1367
8374.68 1350
8375.54 1345
8376.41 1407
8377.27 1364
8378.14 1394
8379.00 1355
8379.86 1403
8380.73 1410
8381.59 1482
8382.46 1456
8383.32 1427
8384.18 1406
8385.05 1484
8385.91 1473
8386.78 1515
8387.64 1548
8388.51 1542
8389.37 1602
8390.23 1602
8391.10 1581
8391.96 1555
8392.83 1543
8393.69 1631
8394.56 1652
8395.42 1649
8396.29 1620
8397.15 1622
8398.02 1605
8398.88 1513
8399.75 1595
8400.61 1679
8401.48 1593
8402.34 1718
8403.21 1649
8404.07 1656
8404.94 1684
8405.80 1805
8406.67 1747
8407.53 1742
8408.40 1796
8409.26 1837
8410.13 1826
8411.00 1889
8411.86 1887
8412.73 1935
8413.59 1913
8414.46 1883
8415.32 1864
8416.19 1947
8417.06 2039
8417.92 1965
8418.79 1961
8419.65 1988
8420.52 1973
8421.39 1989
8422.25 1996
8423.12 2072
8423.98 2113
8424.85 2079
8425.72 2113
8426.58 2180
8427.45 2176
8428.32 2134
8429.18 2228
8430.05 2278
8430.92 2223
8431.78 2264
8432.65 2335
8433.52 2344
8434.38 2378
8435.25 2442
8436.12 2516
8436.98 2484
8437.85 2636
8438.72 2628
8439.58 2734
8440.45 2822
8441.32 2814
8442.19 2815
8443.05 2912
8443.92 2881
8444.79 2949
8445.65 2917
8446.52 2965
8447.39 2990
8448.26 2980
8449.12 3189
8449.99 3251
8450.86 3367
8451.73 3548
8452.60 3820
8453.46 4087
8454.33 4502
8455.20 5088
8456.07 5718
8456.93 6372
8457.80 7157
8458.67 7441
8459.54 7569
8460.41 7351
8461.27 7008
8462.14 6514
8463.01 6002
8463.88 5278
8464.75 4604
8465.62 3987
8466.48 3579
8467.35 3280
8468.22 2914
8469.09 2722
8469.96 2536
8470.83 2386
8471.70 2261
8472.57 2262
8473.43 2145
8474.30 2122
8475.17 2031
8476.04 2029
8476.91 2048
8477.78 2040
8478.65 2028
8479.52 1978
8480.39 1946
8481.25 1850
8482.12 1889
8482.99 1945
8483.86 1987
8484.73 2001
8485.60 2045
8486.47 2028
8487.34 2043
8488.21 2013
8489.08 2033
8489.95 2048
8490.82 2114
8491.69 2151
8492.56 2134
8493.43 2190
8494.30 2327
8495.17 2410
8496.04 2371
8496.91 2387
8497.78 2337
8498.65 2382
8499.52 2444
8500.39 2357
8501.26 2238
8502.13 2228
8503.00 2189
8503.87 2157
8504.74 2070
8505.61 2016
8506.48 2086
8507.35 2066
8508.22 1992
8509.09 2048
8509.96 2081
8510.83 2033
8511.70 2049
8512.57 2117
8513.45 2138
8514.32 2131
8515.19 2180
8516.06 2194
8516.93 2229
8517.80 2187
8518.67 2262
8519.54 2279
8520.41 2296
8521.29 2281
8522.16 2306
8523.03 2300
8523.90 2339
8524.77 2373
8525.64 2388
8526.51 2349
8527.39 2348
8528.26 2339
8529.13 2384
8530.00 2426
8530.87 2400
8531.74 2375
8532.62 2376
8533.49 2325
8534.36 2336
8535.23 2363
8536.10 2339
8536.98 2305
8537.85 2287
8538.72 2329
8539.59 2346
8540.46 2338
8541.34 2369
8542.21 2258
8543.08 2210
8543.95 2226
8544.83 2149
8545.70 2015
8546.57 1963
8547.44 1987
8548.32 2027
8549.19 1958
8550.06 1901
8550.93 1905
8551.81 1883
8552.68 1903
8553.55 1933
8554.43 1954
8555.30 1949
8556.17 1967
8557.04 1964
8557.92 1927
8558.79 1939
8559.66 1967
8560.54 1902
8561.41 1898
8562.28 1919
8563.16 1833
8564.03 1840
8564.90 1873
8565.78 1807
8566.65 1716
8567.52 1792
8568.40 1754
8569.27 1783
8570.15 1754
8571.02 1732
8571.89 1725
8572.77 1722
8573.64 1713
8574.51 1730
8575.39 1720
8576.26 1658
8577.14 1662
8578.01 1635
8578.88 1701
8579.76 1634
8580.63 1695
8581.51 1711
8582.38 1743
8583.26 1664
8584.13 1674
8585.01 1671
8585.88 1635
8586.75 1648
8587.63 1646
8588.50 1680
8589.38 1619
8590.25 1694
8591.13 1717
8592.00 1680
8592.88 1690
8593.75 1691
8594.63 1679
8595.50 1676
8596.38 1713
8597.25 1777
8598.13 1775
8599.00 1765
8599.88 1755
8600.75 1747
8601.63 1723
8602.50 1653
8603.38 1732
8604.26 1659
8605.13 1718
8606.01 1723
8606.88 1759
8607.76 1728
8608.63 1785
8609.51 1807
8610.38 1787
8611.26 1690
8612.14 1718
8613.01 1771
8613.89 1778
8614.76 1799
8615.64 1788
8616.52 1739
8617.39 1767
8618.27 1791
8619.15 1749
8620.02 1790
8620.90 1850
8621.77 1794
8622.65 1782
8623.53 1768
8624.40 1798
8625.28 1852
8626.16 1881
8627.03 1853
8627.91 1845
8628.79 1884
8629.66 1914
8630.54 1897
8631.42 1940
8632.29 1972
8633.17 1952
8634.05 1979
8634.92 2040
8635.80 1893
8636.68 1901
8637.56 1972
8638.43 1976
8639.31 2033
8640.19 2016
8641.07 2076
8641.94 2043
8642.82 2085
8643.70 2041
8644.57 2057
8645.45 1990
8646.33 2092
8647.21 2140
8648.09 2046
8648.96 2103
8649.84 2160
8650.72 2131
8651.60 2187
8652.47 2210
8653.35 2196
8654.23 2266
8655.11 2189
8655.99 2217
8656.86 2270
8657.74 2306
8658.62 2294
8659.50 2290
8660.38 2337
8661.26 2308
8662.13 2317
8663.01 2312
8663.89 2322
8664.77 2275
8665.65 2319
8666.53 2372
8667.41 2349
8668.28 2404
8669.16 2380
8670.04 2413
8670.92 2508
8671.80 2519
8672.68 2664
8673.56 2683
8674.44 2839
8675.32 2927
8676.20 3009
8677.07 3038
8677.95 3036
8678.83 3060
8679.71 3086
8680.59 3032
8681.47 2960
8682.35 2828
8683.23 2827
8684.11 2781
8684.99 2779
8685.87 2801
8686.75 2790
8687.63 2882
8688.51 2875
8689.39 2992
8690.27 3191
8691.15 3380
8692.03 3568
8692.91 3835
8693.79 3980
8694.67 4176
8695.55 4340
8696.43 4259
8697.31 4201
8698.19 4030
8699.07 3784
8699.95 3541
8700.83 3446
8701.71 3285
8702.59 3238
8703.47 3091
8704.35 3006
8705.23 2920
8706.11 2946
8706.99 2958
8707.87 3042
8708.75 2927
8709.63 2872
8710.52 2894
8711.40 2847
8712.28 2924
8713.16 2869
8714.04 2939
8714.92 3017
8715.80 2966
8716.68 2921
8717.56 2948
8718.45 2939
8719.33 2983
8720.21 3037
8721.09 3031
8721.97 3067
8722.85 3131
8723.73 3126
8724.62 3184
8725.50 3215
8726.38 3224
8727.26 3264
8728.14 3249
8729.02 3351
8729.91 3320
8730.79 3414
8731.67 3409
8732.55 3399
8733.43 3509
8734.32 3592
8735.20 3533
8736.08 3605
8736.96 3629
8737.84 3651
8738.73 3721
8739.61 3715
8740.49 3771
8741.37 3796
8742.26 3827
8743.14 3864
8744.02 3826
8744.90 3851
8745.79 3858
8746.67 3839
8747.55 3779
8748.43 3894
8749.32 3860
8750.20 3943
8751.08 4049
8751.97 3958
8752.85 3968
8753.73 3954
8754.62 4158
8755.50 4159
8756.38 4115
8757.26 4174
8758.15 4175
8759.03 4251
8759.91 4280
8760.80 4396
8761.68 4556
8762.56 4625
8763.45 4751
8764.33 4910
8765.22 5019
8766.10 5240
8766.98 5288
8767.87 5395
8768.75 5505
8769.63 5589
8770.52 5578
8771.40 5553
8772.29 5588
8773.17 5563
8774.05 5480
8774.94 5391
8775.82 5481
8776.71 5510
8777.59 5737
8778.48 6083
8779.36 6708
8780.24 7789
8781.13 8878
8782.01 10303
8782.90 11478
8783.78 12895
8784.67 13561
8785.55 14003
8786.44 13887
8787.32 13240
8788.21 12089
8789.09 11142
8789.98 9896
8790.86 8797
8791.74 7684
8792.63 6766
8793.51 5992
8794.40 5389
8795.29 4984
8796.17 4715
8797.06 4333
8797.94 4129
8798.83 4008
8799.71 3933
8800.60 4028
8801.48 3887
8802.37 3879
8803.25 3792
8804.14 3576
8805.02 3509
8805.91 3395
8806.80 3267
8807.68 3175
8808.57 3056
8809.45 3143
8810.34 3081
8811.23 3035
8812.11 3038
8813.00 3083
8813.88 3108
8814.77 3107
8815.66 3084
8816.54 3032
8817.43 3107
8818.31 3151
8819.20 3179
8820.09 3228
8820.97 3271
8821.86 3290
8822.75 3383
8823.63 3370
8824.52 3400
8825.41 3351
8826.29 3361
8827.18 3284
8828.07 3175
8828.95 3160
8829.84 3157
8830.73 3113
8831.61 3025
8832.50 2952
8833.39 3021
8834.28 3044
8835.16 3022
8836.05 2997
8836.94 2945
8837.82 3017
8838.71 3137
8839.60 3118
8840.49 3165
8841.37 3157
8842.26 3203
8843.15 3253
8844.04 3292
8844.92 3307
8845.81 3424
8846.70 3506
8847.59 3437
8848.47 3537
8849.36 3422
8850.25 3469
8851.14 3457
8852.03 3480
8852.91 3379
8853.80 3390
8854.69 3299
8855.58 3311
8856.47 3394
8857.36 3366
8858.24 3369
8859.13 3425
8860.02 3431
8860.91 3256
8861.80 3319
8862.69 3253
8863.57 3298
8864.46 3207
8865.35 3170
8866.24 3070
8867.13 3026
8868.02 2946
8868.91 2927
8869.80 2761
8870.68 2740
8871.57 2649
8872.46 2682
8873.35 2575
8874.24 2558
8875.13 2455
8876.02 2507
8876.91 2403
8877.80 2351
8878.69 2378
8879.58 2336
8880.47 2291
8881.36 2294
8882.24 2252
8883.13 2228
8884.02 2239
8884.91 2321
8885.80 2300
8886.69 2226
8887.58 2188
8888.47 2171
8889.36 2174
8890.25 2159
8891.14 2029
8892.03 2031
8892.92 2014
8893.81 2082
8894.70 1956
8895.59 1973
8896.48 1968
8897.37 2016
8898.26 1971
8899.15 1947
8900.04 1918
8900.93 1861
8901.82 1917
8902.72 1862
8903.61 1861
8904.50 1849
8905.39 1775
8906.28 1749
8907.17 1716
8908.06 1738
8908.95 1729
8909.84 1754
8910.73 1734
8911.62 1708
8912.51 1653
8913.41 1689
8914.30 1693
8915.19 1743
8916.08 1659
8916.97 1651
8917.86 1618
8918.75 1621
8919.64 1630
8920.54 1592
8921.43 1639
8922.32 1608
8923.21 1535
8924.10 1583
8924.99 1583
8925.88 1629
8926.78 1593
8927.67 1597
8928.56 1647
8929.45 1627
8930.34 1609
8931.24 1603
8932.13 1679
8933.02 1605
8933.91 1599
8934.80 1570
8935.70 1541
8936.59 1520
8937.48 1499
8938.37 1448
8939.27 1458
8940.16 1425
8941.05 1478
8941.94 1455
8942.84 1466
8943.73 1409
8944.62 1349
8945.51 1390
8946.41 1410
8947.30 1372
8948.19 1370
8949.08 1358
8949.98 1319
8950.87 1330
8951.76 1389
8952.66 1390
8953.55 1303
8954.44 1371
8955.34 1329
8956.23 1366
8957.12 1389
8958.02 1314
8958.91 1340
8959.80 1329
8960.70 1318
8961.59 1343
8962.48 1342
8963.38 1311
8964.27 1310
8965.16 1280
8966.06 1249
8966.95 1239
8967.84 1224
8968.74 1238
8969.63 1267
8970.53 1283
8971.42 1220
8972.31 1246
8973.21 1259
8974.10 1247
8975.00 1265
8975.89 1199
8976.78 1204
8977.68 1183
8978.57 1218
8979.47 1189
8980.36 1177
8981.26 1164
8982.15 1155
8983.05 1130
8983.94 1143
8984.83 1147
8985.73 1140
8986.62 1093
8987.52 1087
8988.41 1124
8989.31 1130
8990.20 1122
8991.10 1073
8991.99 1111
8992.89 1067
8993.78 1054
8994.68 1092
8995.57 1110
8996.47 1144
8997.36 1135
8998.26 1099
8999.15 1113
9000.05 1106
9000.95 1082
9001.84 1098
9002.74 1062
9003.63 1094
9004.53 1064
9005.42 1084
9006.32 1022
9007.21 1026
9008.11 1034
9009.01 1039
9009.90 1057
9010.80 1073
9011.69 1059
9012.59 1048
9013.49 1046
9014.38 1051
9015.28 1073
9016.17 1073
9017.07 1037
9017.97 1017
9018.86 1071
9019.76 1026
9020.66 1002
9021.55 1008
9022.45 956
9023.35 1000
9024.24 992
9025.14 1011
9026.04 1043
9026.93 975
9027.83 967
9028.73 1024
9029.62 1065
9030.52 1043
9031.42 953
9032.31 942
9033.21 963
9034.11 967
9035.01 1024
9035.90 1023
9036.80 1018
9037.70 1014
9038.59 988
9039.49 986
9040.39 999
9041.29 992
9042.18 974
9043.08 982
9043.98 966
9044.88 931
9045.77 949
9046.67 999
9047.57 979
9048.47 963
9049.37 978
9050.26 922
9051.16 976
9052.06 981
9052.96 961
9053.85 982
9054.75 947
9055.65 1011
9056.55 957
9057.45 973
9058.35 979
9059.24 996
9060.14 1026
9061.04 981
9061.94 997
9062.84 1031
9063.74 990
9064.64 1008
9065.53 980
9066.43 992
9067.33 998
9068.23 1024
9069.13 968
9070.03 991
9070.93 1021
9071.83 991
9072.72 1028
9073.62 1003
9074.52 970
9075.42 986
9076.32 986
9077.22 948
9078.12 967
9079.02 952
9079.92 935
9080.82 951
9081.72 923
9082.62 964
9083.52 1017
9084.42 935
9085.32 904
9086.21 987
9087.11 929
9088.01 962
9088.91 979
9089.81 960
9090.71 924
9091.61 943
9092.51 944
9093.41 926
9094.31 939
9095.21 911
9096.11 957
9097.01 960
9097.91 977
9098.81 978
9099.72 923
9100.62 952
9101.52 956
9102.42 964
9103.32 991
9104.22 979
9105.12 954
9106.02 964
9106.92 926
9107.82 949
9108.72 935
9109.62 956
9110.52 992
9111.42 993
9112.32 946
9113.23 966
9114.13 990
9115.03 956
9115.93 914
9116.83 944
9117.73 942
9118.63 927
9119.53 934
9120.44 984
9121.34 975
9122.24 996
9123.14 974
9124.04 944
9124.94 936
9125.84 910
9126.75 924
9127.65 916
9128.55 970
9129.45 920
9130.35 961
9131.25 983
9132.16 972
9133.06 1005
9133.96 961
9134.86 981
9135.76 980
9136.67 940
9137.57 940
9138.47 994
9139.37 960
9140.28 928
9141.18 903
9142.08 950
9142.98 924
9143.89 932
9144.79 921
9145.69 915
9146.59 907
9147.50 950
9148.40 982
9149.30 982
9150.20 949
9151.11 984
9152.01 976
9152.91 941
9153.82 943
9154.72 947
9155.62 950
9156.53 940
9157.43 990
9158.33 962
9159.24 969
9160.14 941
9161.04 904
9161.95 955
9162.85 963
9163.75 975
9164.66 925
9165.56 953
9166.46 981
9167.37 982
9168.27 983
9169.17 948
9170.08 898
9170.98 933
9171.89 933
9172.79 941
9173.69 933
9174.60 904
9175.50 917
9176.41 930
9177.31 906
9178.21 963
9179.12 909
9180.02 936
9180.93 933
9181.83 967
9182.74 981
9183.64 983
9184.55 973
9185.45 994
9186.35 948
9187.26 964
9188.16 967
9189.07 972
9189.97 991
9190.88 985
9191.78 924
9192.69 955
9193.59 937
9194.50 932
9195.40 933
9196.31 934
9197.21 940
9198.12 946
9199.02 977
9199.93 981
9200.83 980
9201.74 1032
9202.65 1000
9203.55 1035
9204.46 1029
9205.36 1034
9206.27 996
9207.17 977
9208.08 943
9208.98 986
9209.89 942
9210.80 907
9211.70 913
9212.61 934
9213.51 916
9214.42 963
9215.33 949
9216.23 931
9217.14 962
9218.04 954
9218.95 935
9219.86 959
9220.76 969
9221.67 1010
9222.58 910
9223.48 895
9224.39 906
9225.30 932
9226.20 949
9227.11 924
9228.01 935
9228.92 909
9229.83 922
9230.74 923
9231.64 954
9232.55 908
9233.46 907
9234.36 925
9235.27 955
9236.18 915
9237.08 907
9237.99 945
9238.90 895
9239.81 902
9240.71 901
9241.62 928
9242.53 880
9243.43 909
9244.34 953
9245.25 950
9246.16 945
9247.07 908
9247.97 944
9248.88 888
9249.79 908
9250.70 893
9251.60 923
9252.51 926
9253.42 900
9254.33 851
9255.24 852
9256.14 895
9257.05 929
9257.96 857
9258.87 948
9259.78 897
9260.68 838
9261.59 865
9262.50 889
9263.41 923
9264.32 909
9265.23 901
9266.13 893
9267.04 852
9267.95 891
9268.86 914
9269.77 904
9270.68 918
9271.59 874
9272.50 932
9273.40 945
9274.31 957
9275.22 932
9276.13 917
9277.04 919
9277.95 946
9278.86 984
9279.77 966
9280.68 956
9281.59 931
9282.50 943
9283.41 939
9284.32 934
9285.22 899
9286.13 919
9287.04 959
9287.95 902
9288.86 910
9289.77 912
9290.68 943
9291.59 985
9292.50 906
9293.41 911
9294.32 891
9295.23 892
9296.14 919
9297.05 912
9297.96 917
9298.87 890
9299.78 895
9300.69 901
9301.60 875
9302.51 895
9303.42 940
9304.33 967
9305.24 929
9306.15 911
9307.07 943
9307.98 934
9308.89 886
9309.80 899
9310.71 939
9311.62 939
9312.53 983
9313.44 946
9314.35 959
9315.26 932
9316.17 945
9317.08 976
9318.00 926
9318.91 931
9319.82 912
9320.73 884
9321.64 940
9322.55 919
9323.46 928
9324.37 881
9325.29 906
9326.20 937
9327.11 923
9328.02 910
9328.93 967
9329.84 924
9330.75 919
9331.67 862
9332.58 959
9333.49 919
9334.40 903
9335.31 884
9336.23 898
9337.14 908
9338.05 884
9338.96 927
9339.87 923
9340.79 913
9341.70 914
9342.61 958
9343.52 934
9344.44 924
9345.35 887
9346.26 917
9347.17 942
9348.09 917
9349.00 907
9349.91 908
9350.82 916
9351.74 892
9352.65 930
9353.56 932
9354.47 933
9355.39 903
9356.30 904
9357.21 906
9358.13 923
9359.04 916
9359.95 951
9360.87 944
9361.78 945
9362.69 926
9363.61 908
9364.52 926
9365.43 913
9366.35 958
9367.26 976
9368.17 958
9369.09 956
9370.00 973
9370.91 929
9371.83 959
9372.74 1035
9373.65 975
9374.57 946
9375.48 939
9376.40 920
9377.31 970
9378.22 998
9379.14 935
9380.05 958
9380.97 954
9381.88 972
9382.80 978
9383.71 1007
9384.62 960
9385.54 938
9386.45 936
9387.37 1004
9388.28 990
9389.20 975
9390.11 1007
9391.03 998
9391.94 995
9392.85 1054
9393.77 1038
9394.68 1033
9395.60 1034
9396.51 1039
9397.43 1046
9398.34 1067
9399.26 1078
9400.17 1066
9401.09 1079
9402.00 1018
9402.92 1083
9403.84 1047
9404.75 1033
9405.67 968
9406.58 1013
9407.50 1037
9408.41 989
9409.33 1012
9410.24 1001
9411.16 1013
9412.07 1021
9412.99 1036
9413.91 1040
9414.82 1048
9415.74 1037
9416.65 1103
9417.57 1051
9418.49 992
9419.40 1029
9420.32 1019
9421.23 1018
9422.15 1034
9423.07 1041
9423.98 1041
9424.90 991
9425.81 1050
9426.73 1058
9427.65 1025
9428.56 1069
9429.48 1024
9430.40 1065
9431.31 996
9432.23 1020
9433.15 1055
9434.06 1120
9434.98 1132
9435.90 1088
9436.81 1070
9437.73 1055
9438.65 1162
9439.57 1151
9440.48 1182
9441.40 1153
9442.32 1164
9443.23 1191
9444.15 1174
9445.07 1188
9445.99 1190
9446.90 1165
9447.82 1140
9448.74 1203
9449.66 1243
9450.57 1251
9451.49 1304
9452.41 1393
9453.33 1469
9454.24 1552
9455.16 1560
9456.08 1609
9457.00 1556
9457.91 1601
9458.83 1613
9459.75 1571
9460.67 1505
9461.59 1450
9462.50 1391
9463.42 1285
9464.34 1266
9465.26 1229
9466.18 1226
9467.10 1167
9468.01 1176
9468.93 1124
9469.85 1151
9470.77 1098
9471.69 1139
9472.61 1109
9473.53 1087
9474.44 1138
9475.36 1128
9476.28 1067
9477.20 1084
9478.12 1144
9479.04 1088
9479.96 1154
9480.88 1160
9481.80 1268
9482.71 1235
9483.63 1225
9484.55 1221
9485.47 1227
9486.39 1259
9487.31 1205
9488.23 1135
9489.15 1134
9490.07 1127
9490.99 1137
9491.91 1156
9492.83 1129
9493.75 1135
9494.67 1084
9495.59 1111
9496.51 1116
9497.43 1101
9498.35 1091
9499.27 1070
9500.19 1087
9501.11 1121
9502.03 1102
9502.95 1063
9503.87 1095
9504.79 1061
9505.71 1061
9506.63 1076
9507.55 1031
9508.47 1071
9509.39 1123
9510.31 1074
9511.23 1095
9512.15 1106
9513.07 1145
9513.99 1068
9514.91 1087
9515.83 1129
9516.75 1140
9517.67 1164
9518.59 1159
9519.52 1191
9520.44 1224
9521.36 1187
9522.28 1174
9523.20 1245
9524.12 1180
9525.04 1196
9525.96 1218
9526.88 1207
9527.80 1183
9528.73 1196
9529.65 1124
9530.57 1183
9531.49 1204
9532.41 1199
9533.33 1194
9534.26 1243
9535.18 1261
9536.10 1261
9537.02 1271
9537.94 1235
9538.86 1205
9539.79 1190
9540.71 1152
9541.63 1140
9542.55 1126
9543.47 1096
9544.40 1119
9545.32 1137
9546.24 1095
9547.16 1066
9548.08 1117
9549.01 1116
9549.93 1133
9550.85 1129
9551.77 1105
9552.70 1049
9553.62 1069
9554.54 1075
9555.46 1036
9556.39 1123
9557.31 1104
9558.23 1125
9559.16 1178
9560.08 1122
9561.00 1098
9561.92 1129
9562.85 1101
9563.77 1113
9564.69 1115
9565.62 1086
9566.54 1080
9567.46 1104
9568.39 1114
9569.31 1064
9570.23 1086
9571.16 1104
9572.08 1116
9573.00 1051
9573.93 1094
9574.85 1064
9575.77 1050
9576.70 1087
9577.62 1067
9578.54 1117
9579.47 1103
9580.39 1064
9581.32 1077
9582.24 1116
9583.16 1047
9584.09 1040
9585.01 1107
9585.94 1122
9586.86 1152
9587.78 1101
9588.71 1047
9589.63 1066
9590.56 1134
9591.48 1113
9592.41 1066
9593.33 1100
9594.25 1120
9595.18 1085
9596.10 1154
9597.03 1148
9597.95 1173
9598.88 1164
9599.80 1160
9600.73 1163
9601.65 1212
9602.58 1164
9603.50 1199
9604.43 1184
9605.35 1165
9606.28 1212
9607.20 1195
9608.13 1203
9609.05 1228
9609.98 1208
9610.90 1241
9611.83 1240
9612.75 1244
9613.68 1231
9614.60 1250
9615.53 1213
9616.46 1234
9617.38 1278
9618.31 1267
9619.23 1262
9620.16 1274
9621.08 1279
9622.01 1261
9622.94 1287
9623.86 1350
9624.79 1336
9625.71 1346
9626.64 1317
9627.57 1326
9628.49 1346
9629.42 1362
9630.34 1394
9631.27 1406
9632.20 1403
9633.12 1408
9634.05 1405
9634.98 1378
9635.90 1453
9636.83 1458
9637.76 1480
9638.68 1459
9639.61 1438
9640.54 1414
9641.46 1428
9642.39 1525
9643.32 1516
9644.24 1485
9645.17 1509
9646.10 1566
9647.02 1567
9647.95 1573
9648.88 1704
9649.81 1758
9650.73 1797
9651.66 1815
9652.59 1802
9653.51 1811
9654.44 1816
9655.37 1776
9656.30 1750
9657.22 1805
9658.15 1689
9659.08 1740
9660.01 1725
9660.93 1659
9661.86 1611
9662.79 1597
9663.72 1582
9664.65 1595
9665.57 1614
9666.50 1603
9667.43 1624
9668.36 1659
9669.29 1610
9670.21 1550
9671.14 1653
9672.07 1665
9673.00 1654
9673.93 1658
9674.86 1632
9675.78 1638
9676.71 1729
9677.64 1721
9678.57 1651
9679.50 1636
9680.43 1666
9681.36 1693
9682.28 1669
9683.21 1638
9684.14 1666
9685.07 1717
9686.00 1684
9686.93 1688
9687.86 1716
9688.79 1692
9689.72 1688
9690.64 1705
9691.57 1722
9692.50 1711
9693.43 1721
9694.36 1807
9695.29 1859
9696.22 1823
9697.15 1919
9698.08 1938
9699.01 2025
9699.94 2031
9700.87 2090
9701.80 2067
9702.73 2084
9703.66 2089
9704.59 2074
9705.52 1955
9706.45 1920
9707.38 1924
9708.31 1892
9709.24 1754
9710.17 1765
9711.10 1785
9712.03 1729
9712.96 1722
9713.89 1706
9714.82 1794
9715.75 1770
9716.68 1749
9717.61 1717
9718.54 1770
9719.47 1776
9720.40 1758
9721.33 1741
9722.26 1680
9723.19 1675
9724.12 1644
9725.05 1600
9725.98 1595
9726.92 1529
9727.85 1509
9728.78 1529
9729.71 1513
9730.64 1498
9731.57 1534
9732.50 1538
9733.43 1456
9734.36 1494
9735.30 1526
9736.23 1481
9737.16 1496
9738.09 1537
9739.02 1530
9739.95 1422
9740.88 1449
9741.82 1436
9742.75 1469
9743.68 1405
9744.61 1371
9745.54 1384
9746.47 1381
9747.41 1338
9748.34 1376
9749.27 1377
9750.20 1306
9751.13 1341
9752.07 1353
9753.00 1279
9753.93 1290
9754.86 1314
9755.79 1298
9756.73 1305
9757.66 1332
9758.59 1264
9759.52 1305
9760.46 1288
9761.39 1330
9762.32 1286
9763.25 1308
9764.19 1286
9765.12 1260
9766.05 1278
9766.98 1286
9767.92 1263
9768.85 1287
9769.78 1349
9770.72 1273
9771.65 1294
9772.58 1322
9773.52 1269
9774.45 1282
9775.38 1312
9776.31 1329
9777.25 1291
9778.18 1266
9779.11 1327
9780.05 1315
9780.98 1345
9781.92 1345
9782.85 1395
9783.78 1335
9784.72 1326
9785.65 1369
9786.58 1374
9787.52 1384
9788.45 1354
9789.38 1357
9790.32 1307
9791.25 1366
9792.19 1290
9793.12 1312
9794.05 1262
9794.99 1252
9795.92 1218
9796.86 1225
9797.79 1233
9798.73 1259
9799.66 1250
9800.59 1266
9801.53 1277
9802.46 1213
9803.40 1252
9804.33 1250
9805.27 1174
9806.20 1193
9807.14 1168
9808.07 1169
9809.01 1183
9809.94 1067
9810.88 1070
9811.81 1079
9812.75 1076
9813.68 1069
9814.62 1093
9815.55 1079
9816.49 1038
9817.42 1034
9818.36 1042
9819.29 1063
9820.23 1007
9821.16 1036
9822.10 1020
9823.03 1002
9823.97 1028
9824.90 1027
9825.84 998
9826.78 1049
9827.71 993
9828.65 1003
9829.58 1046
9830.52 995
9831.45 976
9832.39 993
9833.33 1029
9834.26 977
9835.20 971
9836.13 946
9837.07 949
9838.01 1001
9838.94 986
9839.88 1026
9840.82 1002
9841.75 1000
9842.69 982
9843.62 1001
9844.56 983
9845.50 979
9846.43 955
9847.37 985
9848.31 981
9849.24 986
9850.18 962
9851.12 972
9852.05 921
9852.99 953
9853.93 928
9854.87 890
9855.80 924
9856.74 984
9857.68 950
9858.61 960
9859.55 970
9860.49 949
9861.43 946
9862.36 953
9863.30 980
9864.24 991
9865.17 965
9866.11 962
9867.05 935
9867.99 955
9868.93 996
9869.86 986
9870.80 971
9871.74 967
9872.68 939
9873.61 896
9874.55 927
9875.49 976
9876.43 954
9877.37 942
9878.30 968
9879.24 932
9880.18 895
9881.12 974
9882.06 983
9883.00 946
9883.93 1008
9884.87 937
9885.81 936
9886.75 911
9887.69 932
9888.63 926
9889.56 893
9890.50 892
9891.44 917
9892.38 861
9893.32 861
9894.26 887
9895.20 943
9896.14 906
9897.07 911
9898.01 897
9898.95 893
9899.89 892
9900.83 856
9901.77 864
9902.71 914
9903.65 960
9904.59 908
9905.53 889
9906.47 904
9907.41 912
9908.35 920
9909.29 918
9910.23 889
9911.16 906
9912.10 883
9913.04 896
9913.98 905
9914.92 961
9915.86 954
9916.80 944
9917.74 930
9918.68 899
9919.62 923
9920.56 900
9921.50 921
9922.44 940
9923.38 987
9924.32 1057
9925.27 1032
9926.21 1085
9927.15 1207
9928.09 1268
9929.03 1280
9929.97 1300
9930.91 1250
9931.85 1289
9932.79 1249
9933.73 1202
9934.67 1180
9935.61 1081
9936.55 1044
9937.49 1058
9938.43 973
9939.38 941
9940.32 927
9941.26 898
9942.20 844
9943.14 850
9944.08 891
9945.02 863
9945.96 870
9946.90 830
9947.85 835
9948.79 792
9949.73 832
9950.67 815
9951.61 774
9952.55 759
9953.50 793
9954.44 788
9955.38 770
9956.32 810
9957.26 822
9958.20 768
9959.15 804
9960.09 854
9961.03 780
9961.97 731
9962.91 752
9963.86 779
9964.80 799
9965.74 790
9966.68 832
9967.63 814
9968.57 768
9969.51 800
9970.45 792
9971.39 752
9972.34 755
9973.28 725
9974.22 759
9975.17 791
9976.11 756
9977.05 737
9977.99 789
9978.94 770
9979.88 780
9980.82 726
9981.77 709
9982.71 700
9983.65 767
9984.59 769
9985.54 803
9986.48 787
9987.42 777
9988.37 777
9989.31 736
9990.25 766
9991.20 745
9992.14 780
9993.08 771
9994.03 746
9994.97 786
9995.92 783
9996.86 775
9997.80 709
9998.75 738
9999.69 776
10000.63 769
10001.58 770
10002.52 785
10003.47 783
10004.41 820
10005.35 813
10006.30 770
10007.24 776
10008.19 801
10009.13 791
10010.08 787
10011.02 734
10011.96 724
10012.91 748
10013.85 770
10014.80 805
10015.74 794
10016.69 744
10017.63 804
10018.58 796
10019.52 742
10020.47 769
10021.41 740
10022.36 745
10023.30 758
10024.25 757
10025.19 743
10026.14 711
10027.08 713
10028.03 806
10028.97 781
10029.92 744
10030.86 758
10031.81 759
10032.75 763
10033.70 743
10034.64 757
10035.59 765
10036.53 758
10037.48 749
10038.43 745
10039.37 721
10040.32 753
10041.26 754
10042.21 755
10043.16 706
10044.10 707
10045.05 760
10045.99 719
10046.94 712
10047.89 662
10048.83 703
10049.78 726
10050.72 713
10051.67 687
10052.62 725
10053.56 702
10054.51 732
10055.46 676
10056.40 700
10057.35 712
10058.30 699
10059.24 694
10060.19 718
10061.14 713
10062.08 714
10063.03 697
10063.98 723
10064.92 722
10065.87 712
10066.82 713
10067.76 660
10068.71 686
10069.66 715
10070.61 703
10071.55 724
10072.50 705
10073.45 705
10074.39 712
10075.34 694
10076.29 674
10077.24 692
10078.18 669
10079.13 666
10080.08 724
10081.03 702
10081.97 697
10082.92 698
10083.87 700
10084.82 670
10085.77 673
10086.71 688
10087.66 690
10088.61 673
10089.56 679
10090.51 660
10091.45 677
10092.40 686
10093.35 659
10094.30 658
10095.25 674
10096.20 701
10097.14 713
10098.09 678
10099.04 689
10099.99 660
10100.94 654
10101.89 669
10102.84 714
10103.78 706
10104.73 694
10105.68 673
10106.63 689
10107.58 720
10108.53 726
10109.48 633
10110.43 656
10111.38 665
10112.33 658
10113.27 647
10114.22 636
10115.17 660
10116.12 654
10117.07 645
10118.02 632
10118.97 671
10119.92 681
10120.87 661
10121.82 668
10122.77 646
10123.72 685
10124.67 703
10125.62 698
10126.57 674
10127.52 676
10128.47 654
10129.42 676
10130.37 671
10131.32 677
10132.27 644
10133.22 680
10134.17 695
10135.12 719
10136.07 661
10137.02 663
10137.97 717
10138.92 685
10139.87 681
10140.82 681
10141.77 687
10142.72 708
10143.67 689
10144.62 658
10145.57 665
10146.52 686
10147.47 733
10148.43 719
10149.38 668
10150.33 675
10151.28 685
10152.23 718
10153.18 712
10154.13 669
10155.08 689
10156.03 695
10156.99 718
10157.94 710
10158.89 694
10159.84 670
10160.79 680
10161.74 663
10162.69 654
10163.65 672
10164.60 669
10165.55 703
10166.50 705
10167.45 686
10168.40 727
10169.36 694
10170.31 737
10171.26 692
10172.21 666
10173.16 689
10174.11 734
10175.07 758
10176.02 750
10176.97 723
10177.92 735
10178.88 698
10179.83 700
10180.78 707
10181.73 702
10182.69 752
10183.64 755
10184.59 796
10185.54 762
10186.50 756
10187.45 767
10188.40 774
10189.35 761
10190.31 777
10191.26 778
10192.21 767
10193.17 789
10194.12 803
10195.07 792
10196.02 786
10196.98 813
10197.93 792
10198.88 826
10199.84 862
10200.79 850
10201.74 790
10202.70 766
10203.65 800
10204.60 766
10205.56 762
10206.51 747
10207.46 762
10208.42 782
10209.37 785
10210.33 782
10211.28 785
10212.23 780
10213.19 801
10214.14 811
10215.09 752
10216.05 772
10217.00 712
10217.96 743
10218.91 760
10219.87 781
10220.82 741
10221.77 771
10222.73 766
10223.68 766
10224.64 752
10225.59 720
10226.55 728
10227.50 745
10228.45 744
10229.41 757
10230.36 764
10231.32 786
10232.27 722
10233.23 754
10234.18 780
10235.14 763
10236.09 821
10237.05 846
10238.00 803
10238.96 832
10239.91 834
10240.87 815
10241.82 840
10242.78 806
10243.73 765
10244.69 789
10245.64 755
10246.60 760
10247.56 736
10248.51 711
10249.47 749
10250.42 712
10251.38 690
10252.33 731
10253.29 690
10254.25 693
10255.20 695
10256.16 716
10257.11 696
10258.07 685
10259.02 679
10259.98 701
10260.94 675
10261.89 672
10262.85 702
10263.81 695
10264.76 700
10265.72 697
10266.67 692
10267.63 731
10268.59 729
10269.54 691
10270.50 738
10271.46 751
10272.41 745
10273.37 757
10274.33 759
10275.28 726
10276.24 703
10277.20 714
10278.15 710
10279.11 728
10280.07 716
10281.03 689
10281.98 674
10282.94 658
10283.90 683
10284.85 696
10285.81 664
10286.77 681
10287.73 703
10288.68 694
10289.64 641
10290.60 669
10291.56 672
10292.51 627
10293.47 682
10294.43 641
10295.39 661
10296.34 654
10297.30 671
10298.26 663
10299.22 662
10300.18 676
10301.13 680
10302.09 674
10303.05 669
10304.01 639
10304.97 665
10305.92 651
10306.88 682
10307.84 676
10308.80 643
10309.76 659
10310.72 648
10311.67 697
10312.63 652
10313.59 670
10314.55 660
10315.51 647
10316.47 657
10317.43 663
10318.38 633
10319.34 638
10320.30 633
10321.26 666
10322.22 673
10323.18 681
10324.14 662
10325.10 655
10326.06 687
10327.01 669
10327.97 673
10328.93 653
10329.89 660
10330.85 637
10331.81 680
10332.77 683
10333.73 650
10334.69 665
10335.65 684
10336.61 676
10337.57 632
10338.53 638
10339.49 672
10340.45 679
10341.41 670
10342.37 642
10343.33 633
10344.29 666
10345.25 669
10346.21 665
10347.17 650
10348.13 654
10349.09 650
10350.05 671
10351.01 682
10351.97 641
10352.93 667
10353.89 683
10354.85 676
10355.81 642
10356.77 659
10357.73 699
10358.69 701
10359.65 684
10360.61 661
10361.57 685
10362.54 655
10363.50 665
10364.46 700
10365.42 689
10366.38 699
10367.34 693
10368.30 663
10369.26 659
10370.22 632
10371.18 664
10372.15 635
10373.11 651
10374.07 613
10375.03 639
10375.99 635
10376.95 686
10377.91 667
10378.88 648
10379.84 658
10380.80 630
10381.76 629
10382.72 604
10383.68 618
10384.65 642
10385.61 623
10386.57 617
10387.53 617
10388.49 633
10389.46 651
10390.42 669
10391.38 675
10392.34 609
10393.31 643
10394.27 669
10395.23 642
10396.19 654
10397.15 679
10398.12 694
10399.08 671
10400.04 628
10401.00 671
10401.97 669
10402.93 631
10403.89 627
10404.86 657
10405.82 647
10406.78 637
10407.74 707
10408.71 664
10409.67 675
10410.63 675
10411.60 672
10412.56 665
10413.52 656
10414.49 676
10415.45 692
10416.41 699
10417.38 712
10418.34 729
10419.30 720
10420.27 729
10421.23 723
10422.19 722
10423.16 751
10424.12 748
10425.08 766
10426.05 748
10427.01 737
10427.98 765
10428.94 734
10429.90 726
10430.87 721
10431.83 731
10432.80 712
10433.76 684
10434.72 686
10435.69 664
10436.65 670
10437.62 685
10438.58 715
10439.55 669
10440.51 634
10441.47 658
10442.44 653
10443.40 640
10444.37 664
10445.33 624
10446.30 595
10447.26 651
10448.23 608
10449.19 674
10450.16 606
10451.12 651
10452.09 630
10453.05 609
10454.02 609
10454.98 643
10455.95 640
10456.91 633
10457.88 619
10458.84 639
10459.81 624
10460.77 655
10461.74 629
10462.70 660
10463.67 653
10464.64 626
10465.60 619
10466.57 610
10467.53 663
10468.50 592
10469.46 644
10470.43 619
10471.40 627
10472.36 629
10473.33 633
10474.29 637
10475.26 652
10476.23 647
10477.19 688
10478.16 626
10479.12 606
10480.09 632
10481.06 650
10482.02 660
10482.99 627
10483.96 696
10484.92 680
10485.89 679
10486.85 651
10487.82 636
10488.79 705
10489.75 676
10490.72 706
10491.69 645
10492.66 614
10493.62 628
10494.59 646
10495.56 648
10496.52 641
10497.49 636
10498.46 653
10499.42 657
10500.39 667
10501.36 642
10502.33 630
10503.29 641
10504.26 687
10505.23 657
10506.20 638
10507.16 646
10508.13 696
10509.10 688
10510.07 641
10511.03 637
10512.00 678
10512.97 692
10513.94 651
10514.90 686
10515.87 692
10516.84 630
10517.81 653
10518.78 679
10519.74 669
10520.71 671
10521.68 679
10522.65 654
10523.62 689
10524.59 671
10525.55 705
10526.52 652
10527.49 651
10528.46 647
10529.43 660
10530.40 650
10531.37 646
10532.33 669
10533.30 676
10534.27 715
10535.24 712
10536.21 678
10537.18 649
10538.15 694
10539.12 673
10540.08 665
10541.05 644
10542.02 704
10542.99 673
10543.96 720
10544.93 661
10545.90 654
10546.87 671
10547.84 679
10548.81 676
10549.78 697
10550.75 691
10551.72 713
10552.69 685
10553.66 683
10554.63 729
10555.60 696
10556.56 739
10557.53 707
10558.50 725
10559.47 748
10560.44 752
10561.41 776
10562.38 825
10563.35 820
10564.32 778
10565.29 828
10566.27 792
10567.24 823
10568.21 778
10569.18 770
10570.15 768
10571.12 742
10572.09 728
10573.06 721
10574.03 723
10575.00 731
10575.97 685
10576.94 695
10577.91 700
10578.88 706
10579.85 672
10580.82 707
10581.79 707
10582.77 666
10583.74 698
10584.71 685
10585.68 749
10586.65 653
10587.62 724
10588.59 739
10589.56 741
10590.54 702
10591.51 683
10592.48 702
10593.45 704
10594.42 718
10595.39 703
10596.36 718
10597.34 670
10598.31 699
10599.28 717
10600.25 689
10601.22 664
10602.19 676
10603.17 687
10604.14 687
10605.11 670
10606.08 710
10607.05 684
10608.03 682
10609.00 669
10609.97 654
10610.94 667
10611.92 668
10612.89 670
10613.86 698
10614.83 661
10615.81 664
10616.78 679
10617.75 668
10618.72 699
10619.70 653
10620.67 670
10621.64 701
10622.61 696
10623.59 663
10624.56 658
10625.53 664
10626.51 683
10627.48 678
10628.45 705
10629.43 695
10630.40 676
10631.37 673
10632.34 660
10633.32 700
10634.29 721
10635.26 709
10636.24 676
10637.21 704
10638.19 695
10639.16 737
10640.13 733
10641.11 745
10642.08 769
10643.05 764
10644.03 754
10645.00 755
10645.98 727
10646.95 728
10647.92 729
10648.90 719
10649.87 724
10650.85 679
10651.82 681
10652.79 686
10653.77 688
10654.74 692
10655.72 681
10656.69 710
10657.67 675
10658.64 680
10659.61 640
10660.59 661
10661.56 647
10662.54 673
10663.51 619
10664.49 649
10665.46 655
10666.44 676
10667.41 684
10668.39 693
10669.36 709
10670.34 705
10671.31 655
10672.29 675
10673.26 676
10674.24 671
10675.21 685
10676.19 663
10677.16 656
10678.14 652
10679.11 678
10680.09 674
10681.06 664
10682.04 659
10683.02 654
10683.99 699
10684.97 690
10685.94 674
10686.92 653
10687.89 667
10688.87 646
10689.85 656
10690.82 656
10691.80 630
10692.77 637
10693.75 664
10694.73 634
10695.70 619
10696.68 628
10697.65 645
10698.63 657
10699.61 679
10700.58 655
10701.56 614
10702.54 665
10703.51 675
10704.49 678
10705.47 632
10706.44 639
10707.42 635
10708.40 662
10709.37 642
10710.35 614
10711.33 639
10712.30 638
10713.28 637
10714.26 636
10715.23 668
10716.21 699
10717.19 670
10718.17 659
10719.14 629
10720.12 619
10721.10 640
10722.08 641
10723.05 679
10724.03 639
10725.01 638
10725.98 625
10726.96 653
10727.94 648
10728.92 594
10729.90 628
10730.87 638
10731.85 622
10732.83 629
10733.81 616
10734.78 628
10735.76 671
10736.74 657
10737.72 645
10738.70 607
10739.68 654
10740.65 638
10741.63 624
10742.61 647
10743.59 689
10744.57 675
10745.54 637
10746.52 651
10747.50 613
10748.48 652
10749.46 628
10750.44 622
10751.42 641
10752.40 657
10753.37 654
10754.35 617
10755.33 644
10756.31 625
10757.29 610
10758.27 675
10759.25 659
10760.23 652
10761.21 633
10762.19 612
10763.16 638
10764.14 626
10765.12 625
10766.10 630
10767.08 612
10768.06 625
10769.04 626
10770.02 650
10771.00 670
10771.98 639
10772.96 587
10773.94 615
10774.92 654
10775.90 685
10776.88 652
10777.86 678
10778.84 668
10779.82 666
10780.80 628
10781.78 651
10782.76 650
10783.74 674
10784.72 688
10785.70 650
10786.68 632
10787.66 642
10788.64 627
10789.62 677
10790.60 620
10791.58 641
10792.56 682
10793.54 640
10794.52 606
10795.50 618
10796.48 639
10797.47 658
10798.45 661
10799.43 642
10800.41 662
10801.39 639
10802.37 632
10803.35 644
10804.33 623
10805.31 653
10806.29 652
10807.28 664
10808.26 659
10809.24 642
10810.22 617
10811.20 652
10812.18 637
10813.16 656
10814.15 663
10815.13 626
10816.11 640
10817.09 639
10818.07 670
10819.05 674
10820.04 636
10821.02 693
10822.00 687
10822.98 678
10823.96 662
10824.95 666
10825.93 659
10826.91 649
10827.89 645
10828.87 655
10829.86 644
10830.84 651
10831.82 679
10832.80 724
10833.79 724
10834.77 678
10835.75 653
10836.73 669
10837.72 694
10838.70 731
10839.68 692
10840.66 659
10841.65 659
10842.63 620
10843.61 662
10844.60 622
10845.58 639
10846.56 645
10847.54 649
10848.53 630
10849.51 646
10850.49 690
10851.48 682
10852.46 676
10853.44 662
10854.43 677
10855.41 706
10856.39 718
10857.38 696
10858.36 696
10859.34 753
10860.33 698
10861.31 686
10862.30 710
10863.28 709
10864.26 705
10865.25 700
10866.23 704
10867.22 712
10868.20 703
10869.18 722
10870.17 749
10871.15 725
10872.14 690
10873.12 736
10874.10 713
10875.09 715
10876.07 709
10877.06 719
10878.04 729
10879.03 742
10880.01 742
10881.00 777
10881.98 740
10882.96 712
10883.95 756
10884.93 728
10885.92 698
10886.90 730
10887.89 710
10888.87 769
10889.86 717
10890.84 730
10891.83 768
10892.81 777
10893.80 796
10894.78 760
10895.77 767
10896.75 765
10897.74 782
10898.73 779
10899.71 798
10900.70 787
10901.68 788
10902.67 822
10903.65 837
10904.64 807
10905.62 825
10906.61 837
10907.60 828
10908.58 786
10909.57 763
10910.55 830
10911.54 856
10912.53 824
10913.51 828
10914.50 836
10915.48 834
10916.47 852
10917.46 835
10918.44 860
10919.43 835
10920.41 890
10921.40 893
10922.39 842
10923.37 873
10924.36 878
10925.35 913
10926.33 898
10927.32 868
10928.31 891
10929.29 851
10930.28 894
10931.27 919
10932.25 863
10933.24 860
10934.23 869
10935.22 892
10936.20 909
10937.19 897
10938.18 957
10939.16 960
10940.15 939
10941.14 962
10942.13 954
10943.11 986
10944.10 976
10945.09 967
10946.08 991
10947.06 1028
10948.05 1028
10949.04 1041
10950.03 1057
10951.01 1073
10952.00 1033
10952.99 1051
10953.98 1083
10954.97 1045
10955.95 1053
10956.94 1081
10957.93 1128
10958.92 1125
10959.91 1099
10960.89 1149
10961.88 1133
10962.87 1104
10963.86 1133
10964.85 1112
10965.84 1083
10966.82 1074
10967.81 1097
10968.80 1040
10969.79 1045
10970.78 1038
10971.77 1058
10972.76 1024
10973.74 1006
10974.73 1016
10975.72 998
10976.71 1004
10977.70 987
10978.69 1002
10979.68 1015
10980.67 1036
10981.66 1004
10982.65 1011
10983.63 1024
10984.62 1017
10985.61 983
10986.60 1044
10987.59 1034
10988.58 1039
10989.57 1021
10990.56 1037
10991.55 1069
10992.54 1063
10993.53 1056
10994.52 1133
10995.51 1121
10996.50 1151
10997.49 1214
10998.48 1270
10999.47 1311
11000.46 1274
11001.45 1378
11002.44 1430
11003.43 1395
11004.42 1396
11005.41 1280
11006.40 1341
11007.39 1321
11008.38 1232
11009.37 1190
11010.36 1192
11011.35 1133
11012.34 1114
11013.33 1085
11014.32 981
11015.31 964
11016.30 929
11017.29 972
11018.29 945
11019.28 945
11020.27 964
11021.26 936
11022.25 899
11023.24 881
11024.23 898
11025.22 894
11026.21 906
11027.20 924
11028.20 921
11029.19 913
11030.18 922
11031.17 879
11032.16 864
11033.15 877
11034.14 884
11035.14 902
11036.13 903
11037.12 893
11038.11 877
11039.10 910
11040.09 904
11041.09 897
11042.08 887
11043.07 849
11044.06 889
11045.05 842
11046.04 839
11047.04 856
11048.03 863
11049.02 860
11050.01 840
11051.01 844
11052.00 820
11052.99 797
11053.98 817
11054.98 821
11055.97 811
11056.96 804
11057.95 879
11058.95 881
11059.94 850
11060.93 829
11061.92 847
11062.92 851
11063.91 838
11064.90 841
11065.89 809
11066.89 840
11067.88 831
11068.87 783
11069.87 845
11070.86 854
11071.85 874
11072.85 855
11073.84 815
11074.83 840
11075.83 795
11076.82 790
11077.81 876
11078.81 851
11079.80 858
11080.79 868
11081.79 868
11082.78 850
11083.77 896
11084.77 869
11085.76 828
11086.76 875
11087.75 909
11088.74 859
11089.74 825
11090.73 834
11091.73 823
11092.72 784
11093.71 833
11094.71 814
11095.70 789
11096.70 834
11097.69 845
11098.69 871
11099.68 811
11100.67 816
11101.67 853
11102.66 821
11103.66 797
11104.65 831
11105.65 807
11106.64 835
11107.64 784
11108.63 799
11109.63 780
11110.62 787
11111.62 785
11112.61 806
11113.61 805
11114.60 780
11115.60 841
11116.59 813
11117.59 845
11118.58 811
11119.58 808
11120.57 844
11121.57 783
11122.56 817
11123.56 793
11124.56 794
11125.55 826
11126.55 779
11127.54 793
11128.54 792
11129.53 828
11130.53 814
11131.53 766
11132.52 783
11133.52 836
11134.51 779
11135.51 807
11136.51 789
11137.50 747
11138.50 785
11139.49 780
11140.49 802
11141.49 771
11142.48 836
11143.48 812
11144.48 818
11145.47 807
11146.47 813
11147.47 778
11148.46 824
11149.46 822
11150.46 741
11151.45 749
11152.45 748
11153.45 739
11154.44 767
11155.44 769
11156.44 792
11157.43 764
11158.43 730
11159.43 776
11160.42 788
11161.42 784
11162.42 742
11163.42 766
11164.41 733
11165.41 732
11166.41 719
11167.41 764
11168.40 766
11169.40 777
11170.40 730
11171.40 757
11172.39 736
11173.39 732
11174.39 757
11175.39 779
11176.39 728
11177.38 783
11178.38 782
11179.38 745
11180.38 753
11181.38 710
11182.37 733
11183.37 724
11184.37 752
11185.37 751
11186.37 711
11187.36 729
11188.36 755
11189.36 760
11190.36 745
11191.36 729
11192.36 774
11193.36 769
11194.35 757
11195.35 736
11196.35 733
11197.35 769
11198.35 748
11199.35 730
11200.35 734
11201.35 770
11202.35 783
11203.34 741
11204.34 736
11205.34 740
11206.34 771
11207.34 732
11208.34 785
11209.34 734
11210.34 769
11211.34 769
11212.34 739
11213.34 744
11214.34 757
11215.34 745
11216.34 788
11217.34 768
11218.34 757
11219.34 763
11220.34 745
11221.34 733
11222.34 747
11223.34 751
11224.34 766
11225.34 711
11226.34 737
11227.34 742
11228.34 756
11229.34 732
11230.34 725
11231.34 772
11232.34 747
11233.34 742
11234.34 726
11235.34 751
11236.34 770
11237.34 762
11238.34 757
11239.34 731
11240.34 721
11241.34 770
11242.34 770
11243.34 749
11244.34 769
11245.35 744
11246.35 779
11247.35 753
11248.35 740
11249.35 763
11250.35 777
11251.35 804
11252.35 780
11253.35 804
11254.36 784
11255.36 758
11256.36 767
11257.36 813
11258.36 763
11259.36 791
11260.36 797
11261.37 809
11262.37 775
11263.37 767
11264.37 746
11265.37 799
11266.38 792
11267.38 778
11268.38 772
11269.38 796
11270.38 800
11271.39 757
11272.39 849
11273.39 865
11274.39 825
11275.39 792
11276.40 829
11277.40 861
11278.40 816
11279.40 783
11280.41 820
11281.41 809
11282.41 854
11283.41 808
11284.42 827
11285.42 834
11286.42 808
11287.42 843
11288.43 823
11289.43 843
11290.43 783
11291.44 799
11292.44 862
11293.44 845
11294.45 839
11295.45 834
11296.45 804
11297.46 846
11298.46 865
11299.46 819
11300.47 858
11301.47 842
11302.47 835
11303.48 821
11304.48 795
11305.48 829
11306.49 841
11307.49 882
11308.49 851
11309.50 899
11310.50 852
11311.51 849
11312.51 919
11313.51 904
11314.52 890
11315.52 925
11316.53 940
11317.53 915
11318.53 927
11319.54 921
11320.54 911
11321.55 894
11322.55 879
11323.56 894
11324.56 900
11325.56 916
11326.57 893
11327.57 862
11328.58 829
11329.58 812
11330.59 804
11331.59 851
11332.60 854
11333.60 872
11334.61 873
11335.61 877
11336.62 843
11337.62 821
11338.63 848
11339.63 833
11340.64 898
11341.64 847
11342.65 853
11343.65 862
11344.66 808
11345.66 866
11346.67 879
11347.68 838
11348.68 847
11349.69 883
11350.69 837
11351.70 843
11352.70 869
11353.71 874
11354.71 887
11355.72 869
11356.73 901
11357.73 936
11358.74 862
11359.74 902
11360.75 927
11361.76 908
11362.76 919
11363.77 890
11364.78 890
11365.78 928
11366.79 904
11367.79 867
11368.80 881
11369.81 874
11370.81 901
11371.82 874
11372.83 854
11373.83 903
11374.84 889
11375.85 897
11376.85 919
11377.86 935
11378.87 940
11379.87 931
11380.88 934
11381.89 904
11382.90 911
11383.90 895
11384.91 980
11385.92 959
11386.92 947
11387.93 964
11388.94 979
11389.95 923
11390.95 910
11391.96 949
11392.97 942
11393.98 991
11394.98 972
11395.99 993
11397.00 1024
11398.01 1056
11399.01 1025
11400.02 1009
11401.03 995
11402.04 969
11403.05 1005
11404.05 1005
11405.06 1026
11406.07 1042
11407.08 964
11408.09 1003
11409.09 1016
11410.10 1025
11411.11 1046
11412.12 1064
11413.13 1062
11414.14 1082
11415.14 1061
11416.15 1085
11417.16 1060
11418.17 1049
11419.18 1066
11420.19 1072
11421.20 1088
11422.20 1092
11423.21 1128
11424.22 1109
11425.23 1092
11426.24 1129
11427.25 1113
11428.26 1107
11429.27 1121
11430.28 1123
11431.29 1119
11432.29 1178
11433.30 1175
11434.31 1199
11435.32 1228
11436.33 1209
11437.34 1197
11438.35 1167
11439.36 1157
11440.37 1226
11441.38 1194
11442.39 1182
11443.40 1218
11444.41 1236
11445.42 1251
11446.43 1241
11447.44 1252
11448.45 1251
11449.46 1277
11450.47 1284
11451.48 1280
11452.49 1280
11453.50 1310
11454.51 1313
11455.52 1321
11456.53 1306
11457.54 1366
11458.55 1284
11459.56 1325
11460.57 1407
11461.58 1405
11462.59 1328
11463.60 1335
11464.61 1386
11465.62 1341
11466.64 1369
11467.65 1383
11468.66 1372
11469.67 1399
11470.68 1404
11471.69 1446
11472.70 1405
11473.71 1435
11474.72 1452
11475.73 1378
11476.75 1460
11477.76 1481
11478.77 1477
11479.78 1437
11480.79 1433
11481.80 1444
11482.81 1471
11483.82 1475
11484.84 1537
11485.85 1576
11486.86 1533
11487.87 1514
11488.88 1513
11489.89 1512
11490.91 1541
11491.92 1526
11492.93 1589
11493.94 1602
11494.95 1605
11495.97 1599
11496.98 1562
11497.99 1595
11499.00 1556
11500.01 1593
11501.03 1571
11502.04 1684
11503.05 1651
11504.06 1652
11505.08 1611
11506.09 1689
11507.10 1685
11508.11 1644
11509.13 1674
11510.14 1666
11511.15 1722
11512.16 1676
11513.18 1719
11514.19 1754
11515.20 1773
11516.22 1747
11517.23 1721
11518.24 1790
11519.26 1828
11520.27 1807
11521.28 1826
11522.29 1828
11523.31 1806
11524.32 1776
11525.33 1837
11526.35 1872
11527.36 1834
11528.38 1816
11529.39 1824
11530.40 1923
11531.42 1893
11532.43 1936
11533.44 1979
11534.46 1944
11535.47 1970
11536.48 2009
11537.50 1994
11538.51 2023
11539.53 2098
11540.54 2114
11541.55 2141
11542.57 2191
11543.58 2191
11544.60 2102
11545.61 2174
11546.63 2203
11547.64 2206
11548.65 2275
11549.67 2244
11550.68 2252
11551.70 2274
11552.71 2337
11553.73 2363
11554.74 2415
11555.76 2421
11556.77 2462
11557.78 2537
11558.80 2550
11559.81 2576
11560.83 2605
11561.84 2660
11562.86 2680
11563.87 2696
11564.89 2741
11565.90 2765
11566.92 2758
11567.93 2754
11568.95 2771
11569.97 2887
11570.98 2949
11572.00 2978
11573.01 2920
11574.03 2995
11575.04 3088
11576.06 3165
11577.07 3196
11578.09 3301
11579.11 3380
11580.12 3428
11581.14 3463
11582.15 3573
11583.17 3619
11584.18 3773
11585.20 3955
11586.22 4073
11587.23 4123
11588.25 4311
11589.26 4428
11590.28 4536
11591.30 4527
11592.31 4656
11593.33 4802
11594.35 4936
11595.36 5104
11596.38 5424
11597.40 5651
11598.41 5956
11599.43 6334
11600.44 6682
11601.46 7290
11602.48 7839
11603.50 8274
11604.51 8794
11605.53 9161
11606.55 9151
11607.56 9286
11608.58 9166
11609.60 9010
11610.61 8566
11611.63 8128
11612.65 7559
11613.67 7127
11614.68 6476
11615.70 5893
11616.72 5449
11617.73 4916
11618.75 4524
11619.77 4232
11620.79 3939
11621.80 3647
11622.82 3585
11623.84 3311
11624.86 3120
11625.88 3136
11626.89 3064
11627.91 2918
11628.93 2913
11629.95 2804
11630.96 2867
11631.98 2820
11633.00 2782
11634.02 2774
11635.04 2741
11636.06 2708
11637.07 2700
11638.09 2668
11639.11 2675
11640.13 2724
11641.15 2698
11642.17 2747
11643.18 2602
11644.20 2670
11645.22 2656
11646.24 2668
11647.26 2603
11648.28 2609
11649.30 2577
11650.31 2545
11651.33 2509
11652.35 2389
11653.37 2394
11654.39 2387
11655.41 2247
11656.43 2232
11657.45 2245
11658.47 2262
11659.49 2310
11660.51 2224
11661.52 2182
11662.54 2203
11663.56 2268
11664.58 2347
11665.60 2311
11666.62 2325
11667.64 2266
11668.66 2322
11669.68 2397
11670.70 2409
11671.72 2403
11672.74 2450
11673.76 2428
11674.78 2408
11675.80 2421
11676.82 2488
11677.84 2540
11678.86 2551
11679.88 2538
11680.90 2510
11681.92 2615
11682.94 2634
11683.96 2609
11684.98 2651
11686.00 2643
11687.02 2732
11688.04 2658
11689.06 2673
11690.08 2683
11691.10 2672
11692.12 2621
11693.14 2743
11694.17 2703
11695.19 2537
11696.21 2516
11697.23 2495
11698.25 2444
11699.27 2439
11700.29 2389
11701.31 2371
11702.33 2365
11703.35 2321
11704.38 2315
11705.40 2291
11706.42 2264
11707.44 2242
11708.46 2205
11709.48 2180
11710.50 2160
11711.52 2168
11712.55 2164
11713.57 2103
11714.59 2080
11715.61 2042
11716.63 2031
11717.65 2033
11718.68 2003
11719.70 1986
11720.72 1890
11721.74 1915
11722.76 1965
11723.79 1913
11724.81 1937
11725.83 1903
11726.85 1808
11727.87 1797
11728.90 1784
11729.92 1765
11730.94 1713
11731.96 1715
11732.99 1697
11734.01 1660
11735.03 1627
11736.05 1628
11737.08 1622
11738.10 1640
11739.12 1510
11740.14 1601
11741.17 1594
11742.19 1605
11743.21 1557
11744.24 1606
11745.26 1520
11746.28 1481
11747.31 1493
11748.33 1485
11749.35 1509
11750.37 1502
11751.40 1494
11752.42 1438
11753.44 1484
11754.47 1474
11755.49 1425
11756.51 1425
11757.54 1410
11758.56 1441
11759.59 1399
11760.61 1371
11761.63 1428
11762.66 1358
11763.68 1272
11764.70 1282
11765.73 1296
11766.75 1296
11767.78 1287
11768.80 1282
11769.82 1266
11770.85 1277
11771.87 1260
11772.90 1227
11773.92 1256
11774.94 1241
11775.97 1233
11776.99 1234
11778.02 1223
11779.04 1177
11780.07 1138
11781.09 1184
11782.12 1159
11783.14 1152
11784.16 1151
11785.19 1151
11786.21 1182
11787.24 1188
11788.26 1174
11789.29 1131
11790.31 1098
11791.34 1119
11792.36 1145
11793.39 1113
11794.41 1078
11795.44 1073
11796.46 1047
11797.49 1074
11798.51 1070
11799.54 1099
11800.57 1071
11801.59 1038
11802.62 1083
11803.64 1028
11804.67 1027
11805.69 993
11806.72 1005
11807.74 1004
11808.77 1022
11809.80 978
11810.82 992
11811.85 990
11812.87 969
11813.90 1004
11814.92 961
11815.95 930
11816.98 980
11818.00 969
11819.03 950
11820.06 977
11821.08 958
11822.11 997
11823.13 956
11824.16 938
11825.19 880
11826.21 918
11827.24 928
11828.27 891
11829.29 901
11830.32 886
11831.35 877
11832.37 923
11833.40 904
11834.43 881
11835.45 911
11836.48 908
11837.51 896
11838.53 874
11839.56 914
11840.59 897
11841.62 893
11842.64 938
11843.67 913
11844.70 897
11845.73 886
11846.75 849
11847.78 849
11848.81 868
11849.84 878
11850.86 883
11851.89 875
11852.92 871
11853.95 895
11854.97 860
11856.00 889
11857.03 877
11858.06 883
11859.08 886
11860.11 867
11861.14 836
11862.17 842
11863.20 840
11864.22 855
11865.25 844
11866.28 832
11867.31 839
11868.34 848
11869.37 835
11870.39 829
11871.42 798
11872.45 863
11873.48 846
11874.51 875
11875.54 890
11876.57 904
11877.59 890
11878.62 839
11879.65 822
11880.68 845
11881.71 866
11882.74 901
11883.77 840
11884.80 816
11885.83 817
11886.86 821
11887.88 852
11888.91 853
11889.94 816
11890.97 831
11892.00 846
11893.03 803
11894.06 828
11895.09 826
11896.12 823
11897.15 875
11898.18 867
11899.21 858
11900.24 863
11901.27 832
11902.30 832
11903.33 853
11904.36 907
11905.39 905
11906.42 836
11907.45 890
11908.48 888
11909.51 858
11910.54 842
11911.57 883
11912.60 876
11913.63 838
11914.66 838
11915.69 837
11916.72 818
11917.75 816
11918.78 829
11919.81 811
11920.84 828
11921.87 777
11922.90 797
11923.93 817
11924.96 817
11925.99 818
11927.03 797
11928.06 834
11929.09 873
11930.12 882
11931.15 883
11932.18 927
11933.21 905
11934.24 919
11935.27 924
11936.30 901
11937.34 870
11938.37 892
11939.40 887
11940.43 893
11941.46 881
11942.49 823
11943.52 828
11944.56 796
11945.59 806
11946.62 816
11947.65 788
11948.68 803
11949.72 821
11950.75 796
11951.78 754
11952.81 766
11953.84 768
11954.87 740
11955.91 767
11956.94 788
11957.97 750
11959.00 768
11960.04 757
11961.07 754
11962.10 781
11963.13 719
11964.17 768
11965.20 784
11966.23 775
11967.26 769
11968.30 754
11969.33 747
11970.36 789
11971.39 760
11972.43 759
11973.46 759
11974.49 808
11975.53 754
11976.56 761
11977.59 776
11978.62 768
11979.66 760
11980.69 762
11981.72 757
11982.76 788
11983.79 764
11984.82 778
11985.86 789
11986.89 774
11987.92 776
11988.96 797
11989.99 810
11991.02 753
11992.06 758
11993.09 800
11994.13 793
11995.16 762
11996.19 813
11997.23 777
11998.26 776
11999.30 770
12000.33 787
12001.36 844
12002.40 805
12003.43 771
12004.47 784
12005.50 788
12006.53 799
12007.57 782
12008.60 818
12009.64 814
12010.67 801
12011.71 813
12012.74 792
12013.78 832
12014.81 830
12015.85 780
12016.88 846
12017.91 843
12018.95 863
12019.98 857
12021.02 835
12022.05 820
12023.09 830
12024.12 826
12025.16 859
12026.19 812
12027.23 851
12028.26 809
12029.30 849
12030.34 830
12031.37 858
12032.41 838
12033.44 856
12034.48 879
12035.51 880
12036.55 844
12037.58 782
12038.62 819
12039.66 818
12040.69 793
12041.73 849
12042.76 855
12043.80 821
12044.83 792
12045.87 826
12046.91 831
12047.94 835
12048.98 804
12050.01 803
12051.05 810
12052.09 766
12053.12 819
12054.16 803
12055.20 795
12056.23 814
12057.27 842
12058.31 810
12059.34 798
12060.38 801
12061.42 800
12062.45 813
12063.49 809
12064.53 788
12065.56 831
12066.60 794
12067.64 776
12068.67 810
12069.71 830
12070.75 829
12071.78 860
12072.82 819
12073.86 786
12074.90 839
12075.93 858
12076.97 867
12078.01 823
12079.05 856
12080.08 832
12081.12 833
12082.16 830
12083.20 814
12084.23 821
12085.27 804
12086.31 839
12087.35 822
12088.38 818
12089.42 833
12090.46 785
12091.50 847
12092.54 862
12093.57 878
12094.61 865
12095.65 849
12096.69 877
12097.73 857
12098.76 890
12099.80 884
12100.84 944
12101.88 900
12102.92 932
12103.96 933
12104.99 932
12106.03 953
12107.07 897
12108.11 933
12109.15 925
12110.19 903
12111.23 909
12112.27 905
12113.30 902
12114.34 867
12115.38 861
12116.42 836
12117.46 821
12118.50 808
12119.54 813
12120.58 817
12121.62 807
12122.66 786
12123.70 797
12124.74 773
12125.77 808
12126.81 778
12127.85 768
12128.89 786
12129.93 770
12130.97 788
12132.01 809
12133.05 797
12134.09 787
12135.13 789
12136.17 772
12137.21 752
12138.25 735
12139.29 771
12140.33 706
12141.37 744
12142.41 747
12143.45 791
12144.49 754
12145.53 747
12146.57 774
12147.61 732
12148.65 710
12149.69 729
12150.73 761
12151.77 761
12152.81 765
12153.86 725
12154.90 761
12155.94 742
12156.98 734
12158.02 742
12159.06 740
12160.10 685
12161.14 703
12162.18 706
12163.22 712
12164.26 684
12165.31 719
12166.35 714
12167.39 730
12168.43 725
12169.47 720
12170.51 673
12171.55 706
12172.59 684
12173.64 716
12174.68 728
12175.72 733
12176.76 726
12177.80 740
12178.84 723
12179.89 719
12180.93 720
12181.97 738
12183.01 731
12184.05 705
12185.09 724
12186.14 724
12187.18 699
12188.22 704
12189.26 722
12190.31 726
12191.35 709
12192.39 728
12193.43 724
12194.47 692
12195.52 662
12196.56 705
12197.60 696
12198.64 697
12199.69 720
12200.73 706
12201.77 697
12202.81 723
12203.86 724
12204.90 708
12205.94 713
12206.99 687
12208.03 701
12209.07 676
12210.11 684
12211.16 733
12212.20 688
12213.24 698
12214.29 702
12215.33 698
12216.37 667
12217.42 660
12218.46 708
12219.50 741
12220.55 702
12221.59 697
12222.63 696
12223.68 685
12224.72 727
12225.77 720
12226.81 671
12227.85 687
12228.90 671
12229.94 680
12230.98 680
12232.03 665
12233.07 702
12234.12 692
12235.16 698
12236.20 706
12237.25 681
12238.29 667
12239.34 682
12240.38 709
12241.43 668
12242.47 683
12243.52 663
12244.56 671
12245.60 694
12246.65 640
12247.69 660
12248.74 641
12249.78 651
12250.83 647
12251.87 659
12252.92 633
12253.96 626
12255.01 642
12256.05 652
12257.10 689
12258.14 659
12259.19 664
12260.23 681
12261.28 647
12262.32 624
12263.37 639
12264.41 635
12265.46 652
12266.50 648
12267.55 621
12268.60 642
12269.64 684
12270.69 643
12271.73 633
12272.78 617
12273.82 628
12274.87 657
12275.92 602
12276.96 627
12278.01 612
12279.05 610
12280.10 607
12281.14 619
12282.19 648
12283.24 628
12284.28 605
12285.33 588
12286.38 616
12287.42 610
12288.47 611
12289.51 611
12290.56 596
12291.61 611
12292.65 592
12293.70 604
12294.75 574
12295.79 605
12296.84 607
12297.89 603
12298.93 621
12299.98 585
12301.03 632
12302.08 578
12303.12 612
12304.17 621
12305.22 632
12306.26 621
12307.31 590
12308.36 571
12309.41 594
12310.45 587
12311.50 570
12312.55 588
12313.59 600
12314.64 618
12315.69 596
12316.74 613
12317.78 583
12318.83 586
12319.88 612
12320.93 620
12321.98 577
12323.02 515
12324.07 595
12325.12 606
12326.17 591
12327.22 587
12328.26 594
12329.31 589
12330.36 561
12331.41 547
12332.46 564
12333.50 588
12334.55 589
12335.60 572
12336.65 543
12337.70 585
12338.75 577
12339.80 561
12340.84 595
12341.89 565
12342.94 572
12343.99 578
12345.04 609
12346.09 559
12347.14 576
12348.19 571
12349.23 575
12350.28 568
12351.33 559
12352.38 561
12353.43 567
12354.48 569
12355.53 563
12356.58 580
12357.63 587
12358.68 556
12359.73 572
12360.78 541
12361.82 523
12362.87 560
12363.92 590
12364.97 608
12366.02 553
12367.07 581
12368.12 604
12369.17 565
12370.22 560
12371.27 540
12372.32 555
12373.37 551
12374.42 576
12375.47 546
12376.52 570
12377.57 608
12378.62 596
12379.67 604
12380.72 580
12381.77 614
12382.82 576
12383.87 576
12384.92 571
12385.98 576
12387.03 593
12388.08 585
12389.13 569
12390.18 562
12391.23 561
12392.28 571
12393.33 563
12394.38 579
12395.43 608
12396.48 581
12397.53 575
12398.59 566
12399.64 573
12400.69 605
12401.74 593
12402.79 578
12403.84 564
12404.89 580
12405.94 589
12407.00 608
12408.05 559
12409.10 570
12410.15 575
12411.20 568
12412.25 541
12413.30 555
12414.36 545
12415.41 573
12416.46 565
12417.51 591
12418.56 572
12419.62 600
12420.67 580
12421.72 576
12422.77 564
12423.82 560
12424.88 558
12425.93 591
12426.98 571
12428.03 563
12429.08 558
12430.14 589
12431.19 582
12432.24 553
12433.29 586
12434.35 580
12435.40 543
12436.45 564
12437.51 576
12438.56 586
12439.61 589
12440.66 567
12441.72 593
12442.77 533
12443.82 560
12444.88 572
12445.93 561
12446.98 587
12448.03 583
12449.09 594
12450.14 554
12451.19 592
12452.25 587
12453.30 584
12454.35 569
12455.41 547
12456.46 561
12457.51 612
12458.57 575
12459.62 564
12460.68 581
12461.73 572
12462.78 579
12463.84 585
12464.89 583
12465.94 574
12467.00 581
12468.05 580
12469.11 565
12470.16 557
12471.21 577
12472.27 580
12473.32 594
12474.38 604
12475.43 598
12476.49 632
12477.54 614
12478.60 581
12479.65 596
12480.70 598
12481.76 593
12482.81 604
12483.87 617
12484.92 623
12485.98 627
12487.03 673
12488.09 663
12489.14 646
12490.20 646
12491.25 643
12492.31 665
12493.36 671
12494.42 711
12495.47 744
12496.53 732
12497.58 734
12498.64 748
12499.69 743
12500.75 719
12501.80 718
12502.86 753
12503.91 742
12504.97 675
12506.03 710
12507.08 670
12508.14 618
12509.19 653
12510.25 655
12511.30 640
12512.36 638
12513.42 642
12514.47 612
12515.53 619
12516.58 619
12517.64 600
12518.70 641
12519.75 632
12520.81 620
12521.87 644
12522.92 630
12523.98 612
12525.03 624
12526.09 615
12527.15 621
12528.20 614
12529.26 639
12530.32 635
12531.37 610
12532.43 630
12533.49 632
12534.54 659
12535.60 627
12536.66 634
12537.71 612
12538.77 630
12539.83 670
12540.89 654
12541.94 630
12543.00 635
12544.06 609
12545.11 623
12546.17 653
12547.23 665
12548.29 694
12549.34 685
12550.40 705
12551.46 705
12552.52 709
12553.57 735
12554.63 723
12555.69 727
12556.75 740
12557.80 738
12558.86 752
12559.92 720
12560.98 735
12562.04 739
12563.09 745
12564.15 702
12565.21 678
12566.27 737
12567.33 720
12568.39 748
12569.44 729
12570.50 706
12571.56 725
12572.62 754
12573.68 771
12574.74 736
12575.79 740
12576.85 738
12577.91 725
12578.97 741
12580.03 789
12581.09 750
12582.15 770
12583.20 699
12584.26 745
12585.32 752
12586.38 732
12587.44 729
12588.50 726
12589.56 702
12590.62 662
12591.68 665
12592.74 663
12593.80 630
12594.86 659
12595.91 650
12596.97 669
12598.03 619
12599.09 639
12600.15 670
12601.21 635
12602.27 669
12603.33 674
12604.39 653
12605.45 617
12606.51 658
12607.57 667
12608.63 646
12609.69 649
12610.75 630
12611.81 625
12612.87 671
12613.93 663
12614.99 636
12616.05 677
12617.11 666
12618.17 634
12619.23 661
12620.29 697
12621.35 666
12622.41 718
12623.47 673
12624.53 722
12625.60 676
12626.66 649
12627.72 719
12628.78 713
12629.84 721
12630.90 702
12631.96 738
12633.02 720
12634.08 700
12635.14 712
12636.20 723
12637.27 715
12638.33 733
12639.39 742
12640.45 791
12641.51 742
12642.57 748
12643.63 696
12644.69 696
12645.76 719
12646.82 687
12647.88 711
12648.94 688
12650.00 709
12651.06 694
12652.13 709
12653.19 676
12654.25 653
12655.31 641
12656.37 716
12657.44 686
12658.50 692
12659.56 685
12660.62 671
12661.68 717
12662.75 707
12663.81 691
12664.87 675
12665.93 718
12666.99 681
12668.06 688
12669.12 684
12670.18 704
12671.24 693
12672.31 668
12673.37 663
12674.43 662
12675.50 680
12676.56 643
12677.62 647
12678.68 630
12679.75 645
12680.81 674
12681.87 663
12682.94 675
12684.00 650
12685.06 639
12686.13 639
12687.19 636
12688.25 666
12689.31 604
12690.38 665
12691.44 668
12692.51 663
12693.57 659
12694.63 666
12695.70 658
12696.76 710
12697.82 686
12698.89 699
12699.95 680
12701.01 667
12702.08 700
12703.14 708
12704.21 704
12705.27 658
12706.33 716
12707.40 715
12708.46 707
12709.53 707
12710.59 735
12711.65 704
12712.72 712
12713.78 697
12714.85 677
12715.91 706
12716.98 676
12718.04 695
12719.11 677
12720.17 690
12721.23 713
12722.30 702
12723.36 667
12724.43 671
12725.49 694
12726.56 627
12727.62 650
12728.69 659
12729.75 640
12730.82 632
12731.88 629
12732.95 607
12734.01 617
12735.08 614
12736.14 613
12737.21 604
12738.28 648
12739.34 607
12740.41 595
12741.47 606
12742.54 591
12743.60 619
12744.67 599
12745.73 607
12746.80 641
12747.87 608
12748.93 636
12750.00 617
12751.06 584
12752.13 565
12753.19 577
12754.26 601
12755.33 586
12756.39 541
12757.46 576
12758.53 554
12759.59 540
12760.66 581
12761.72 542
12762.79 548
12763.86 563
12764.92 527
12765.99 550
12767.06 533
12768.12 571
12769.19 549
12770.26 546
12771.32 529
12772.39 527
12773.46 548
12774.52 560
12775.59 528
12776.66 519
12777.72 520
12778.79 543
12779.86 572
12780.93 543
12781.99 543
12783.06 528
12784.13 521
12785.20 525
12786.26 524
12787.33 539
12788.40 534
12789.46 533
12790.53 528
12791.60 522
12792.67 541
12793.74 530
12794.80 542
12795.87 516
12796.94 524
12798.01 523
12799.07 528
12800.14 532
12801.21 510
12802.28 549
12803.35 513
12804.41 486
12805.48 539
12806.55 549
12807.62 513
12808.69 573
12809.76 549
12810.82 523
12811.89 518
12812.96 509
12814.03 557
12815.10 531
12816.17 528
12817.24 570
12818.30 533
12819.37 518
12820.44 541
12821.51 523
12822.58 525
12823.65 508
12824.72 514
12825.79 518
12826.86 540
12827.92 508
12828.99 547
12830.06 545
12831.13 516
12832.20 515
12833.27 492
12834.34 512
12835.41 490
12836.48 543
12837.55 519
12838.62 523
12839.69 525
12840.76 540
12841.83 515
12842.90 498
12843.97 525
12845.04 509
12846.11 494
12847.18 523
12848.25 489
12849.32 526
12850.39 501
12851.46 518
12852.53 533
12853.60 510
12854.67 540
12855.74 512
12856.81 495
12857.88 489
12858.95 503
12860.02 462
12861.09 469
12862.16 492
12863.23 497
12864.30 473
12865.37 462
12866.44 462
12867.51 518
12868.58 458
12869.65 463
12870.73 436
12871.80 472
12872.87 507
12873.94 494
12875.01 481
12876.08 471
12877.15 502
12878.22 512
12879.29 475
12880.37 472
12881.44 466
12882.51 457
12883.58 442
12884.65 483
12885.72 463
12886.79 436
12887.87 442
12888.94 490
12890.01 447
12891.08 443
12892.15 427
12893.22 456
12894.30 464
12895.37 436
12896.44 419
12897.51 454
12898.58 467
12899.66 450
12900.73 471
12901.80 457
12902.87 428
12903.94 439
12905.02 472
12906.09 412
12907.16 436
12908.23 444
12909.31 523
12910.38 466
12911.45 433
12912.52 434
12913.60 457
12914.67 453
12915.74 448
12916.82 420
12917.89 414
12918.96 431
12920.03 463
12921.11 486
12922.18 442
12923.25 443
12924.33 461
12925.40 430
12926.47 443
12927.55 419
12928.62 455
12929.69 464
12930.77 433
12931.84 431
12932.91 465
12933.99 464
12935.06 461
12936.13 418
12937.21 449
12938.28 444
12939.35 453
12940.43 473
12941.50 450
12942.58 433
12943.65 434
12944.72 428
12945.80 434
12946.87 416
12947.95 429
12949.02 473
12950.09 406
12951.17 451
12952.24 416
12953.32 410
12954.39 426
12955.47 449
12956.54 427
12957.62 473
12958.69 434
12959.76 446
12960.84 434
12961.91 435
12962.99 438
12964.06 460
12965.14 404
12966.21 384
12967.29 461
12968.36 443
12969.44 461
12970.51 445
12971.59 448
12972.66 454
12973.74 452
12974.81 461
12975.89 419
12976.96 445
12978.04 470
12979.11 440
12980.19 447
12981.27 467
12982.34 440
12983.42 443
12984.49 448
12985.57 455
12986.64 474
12987.72 468
12988.79 440
12989.87 466
12990.95 438
12992.02 448
12993.10 450
12994.17 458
12995.25 438
12996.33 494
12997.40 426
12998.48 459
12999.56 469
13000.63 465
13001.71 473
13002.78 421
13003.86 463
13004.94 473
13006.01 479
13007.09 435
13008.17 449
13009.24 465
13010.32 456
13011.40 462
13012.47 463
13013.55 436
13014.63 435
13015.70 470
13016.78 461
13017.86 465
13018.94 442
13020.01 484
13021.09 450
13022.17 482
13023.24 465
13024.32 487
13025.40 473
13026.48 453
13027.55 438
13028.63 427
13029.71 463
13030.79 462
13031.86 462
13032.94 477
13034.02 479
13035.10 495
13036.17 487
13037.25 472
13038.33 478
13039.41 457
13040.49 520
13041.56 492
13042.64 457
13043.72 458
13044.80 501
13045.88 493
13046.95 496
13048.03 462
13049.11 482
13050.19 471
13051.27 461
13052.35 470
13053.42 492
13054.50 493
13055.58 469
13056.66 467
13057.74 474
13058.82 486
13059.90 454
13060.97 482
13062.05 458
13063.13 458
13064.21 461
13065.29 467
13066.37 466
13067.45 466
13068.53 438
13069.61 488
13070.69 467
13071.76 446
13072.84 440
13073.92 442
13075.00 445
13076.08 454
13077.16 449
13078.24 456
13079.32 458
13080.40 458
13081.48 483
13082.56 446
13083.64 431
13084.72 479
13085.80 456
13086.88 442
13087.96 445
13089.04 445
13090.12 482
13091.20 475
13092.28 458
13093.36 502
13094.44 465
13095.52 426
13096.60 425
13097.68 468
13098.76 465
13099.84 446
13100.92 453
13102.00 479
13103.08 492
13104.16 470
13105.24 471
13106.32 459
13107.40 436
13108.48 472
13109.57 469
13110.65 437
13111.73 444
13112.81 480
13113.89 473
13114.97 479
13116.05 464
13117.13 493
13118.21 456
13119.29 456
13120.38 471
13121.46 466
13122.54 464
13123.62 450
13124.70 445
13125.78 423
13126.86 448
13127.95 473
13129.03 469
13130.11 449
13131.19 422
13132.27 456
13133.35 447
13134.44 403
13135.52 444
13136.60 447
13137.68 497
13138.76 448
13139.85 454
13140.93 423
13142.01 473
13143.09 426
13144.17 451
13145.26 431
13146.34 415
13147.42 437
13148.50 431
13149.59 406
13150.67 411
13151.75 441
13152.83 477
13153.92 438
13155.00 442
13156.08 430
13157.16 480
13158.25 502
13159.33 444
13160.41 407
13161.50 421
13162.58 417
13163.66 451
13164.74 466
13165.83 451
13166.91 458
13167.99 447
13169.08 460
13170.16 431
13171.24 446
13172.33 459
13173.41 471
13174.49 468
13175.58 425
13176.66 445
13177.75 457
13178.83 453
13179.91 454
13181.00 430
13182.08 429
13183.16 426
13184.25 440
13185.33 463
13186.42 428
13187.50 444
13188.58 462
13189.67 456
13190.75 462
13191.84 444
13192.92 454
13194.00 485
13195.09 461
13196.17 455
13197.26 483
13198.34 480
13199.43 466
13200.51 447
13201.60 482
13202.68 456
13203.76 439
13204.85 467
13205.93 464
13207.02 457
13208.10 446
13209.19 478
13210.27 454
13211.36 433
13212.44 465
13213.53 419
13214.61 406
13215.70 440
13216.78 422
13217.87 449
13218.95 444
13220.04 445
13221.13 446
13222.21 461
13223.30 468
13224.38 461
13225.47 448
13226.55 445
13227.64 428
13228.72 459
13229.81 463
13230.90 448
13231.98 455
13233.07 449
13234.15 458
13235.24 438
13236.33 412
13237.41 479
13238.50 446
13239.58 452
13240.67 457
13241.76 415
13242.84 457
13243.93 447
13245.01 484
13246.10 476
13247.19 432
13248.27 483
13249.36 465
13250.45 445
13251.53 446
13252.62 465
13253.71 461
13254.79 480
13255.88 461
13256.97 455
13258.05 436
13259.14 443
13260.23 477
13261.32 467
13262.40 431
13263.49 458
13264.58 457
13265.66 462
13266.75 463
13267.84 462
13268.93 505
13270.01 481
13271.10 475
13272.19 440
13273.28 496
13274.36 483
13275.45 470
13276.54 485
13277.63 467
13278.71 482
13279.80 494
13280.89 511
13281.98 506
13283.07 520
13284.15 487
13285.24 494
13286.33 485
13287.42 446
13288.51 458
13289.59 493
13290.68 501
13291.77 473
13292.86 477
13293.95 482
13295.04 493
13296.12 503
13297.21 484
13298.30 504
13299.39 492
13300.48 526
13301.57 522
13302.66 502
13303.74 501
13304.83 529
13305.92 526
13307.01 493
13308.10 506
13309.19 538
13310.28 529
13311.37 529
13312.46 546
13313.55 529
13314.63 532
13315.72 506
13316.81 496
13317.90 498
13318.99 524
13320.08 501
13321.17 500
13322.26 511
13323.35 521
13324.44 511
13325.53 523
13326.62 515
13327.71 539
13328.80 502
13329.89 498
13330.98 524
13332.07 521
13333.16 536
13334.25 527
13335.34 497
13336.43 517
13337.52 543
13338.61 518
13339.70 516
13340.79 519
13341.88 497
13342.97 487
13344.06 492
13345.15 489
13346.24 508
13347.33 526
13348.42 513
13349.51 515
13350.60 527
13351.69 517
13352.79 531
13353.88 502
13354.97 522
13356.06 520
13357.15 518
13358.24 544
13359.33 568
13360.42 567
13361.51 542
13362.60 562
13363.70 560
13364.79 571
13365.88 563
13366.97 549
13368.06 542
13369.15 584
13370.24 591
13371.34 572
13372.43 552
13373.52 569
13374.61 576
13375.70 547
13376.79 561
13377.89 528
13378.98 547
13380.07 552
13381.16 543
13382.25 505
13383.34 544
13384.44 512
13385.53 517
13386.62 511
13387.71 496
13388.81 489
13389.90 514
13390.99 539
13392.08 501
13393.18 495
13394.27 499
13395.36 496
13396.45 502
13397.55 505
13398.64 486
13399.73 501
13400.82 501
13401.92 496
13403.01 499
13404.10 511
13405.19 478
13406.29 522
13407.38 503
13408.47 521
13409.57 505
13410.66 495
13411.75 489
13412.85 492
13413.94 479
13415.03 496
13416.13 500
13417.22 504
13418.31 519
13419.41 496
13420.50 501
13421.59 523
13422.69 475
13423.78 484
13424.87 486
13425.97 486
13427.06 485
13428.16 490
13429.25 482
13430.34 495
13431.44 515
13432.53 568
13433.63 510
13434.72 499
13435.81 511
13436.91 521
13438.00 542
13439.10 507
13440.19 494
13441.29 489
13442.38 514
13443.47 518
13444.57 522
13445.66 524
13446.76 542
13447.85 545
13448.95 566
13450.04 488
13451.14 531
13452.23 555
13453.33 527
13454.42 525
13455.52 517
13456.61 524
13457.71 527
13458.80 554
13459.90 531
13460.99 504
13462.09 524
13463.18 543
13464.28 549
13465.37 561
13466.47 513
13467.56 543
13468.66 562
13469.76 531
13470.85 555
13471.95 564
13473.04 565
13474.14 538
13475.23 558
13476.33 545
13477.43 543
13478.52 548
13479.62 538
13480.71 559
13481.81 587
13482.91 580
13484.00 552
13485.10 555
13486.19 557
13487.29 552
13488.39 538
13489.48 556
13490.58 576
13491.68 539
13492.77 538
13493.87 538
13494.97 560
13496.06 560
13497.16 589
13498.26 586
13499.35 582
13500.45 594
13501.55 583
13502.64 605
13503.74 597
13504.84 611
13505.93 630
13507.03 617
13508.13 623
13509.22 604
13510.32 600
13511.42 606
13512.52 622
13513.61 597
13514.71 582
13515.81 531
13516.91 566
13518.00 561
13519.10 522
13520.20 533
13521.30 537
13522.39 519
13523.49 496
13524.59 514
13525.69 506
13526.79 508
13527.88 531
13528.98 516
13530.08 526
13531.18 498
13532.28 528
13533.37 500
13534.47 523
13535.57 498
13536.67 510
13537.77 512
13538.86 474
13539.96 481
13541.06 481
13542.16 467
13543.26 489
13544.36 494
13545.46 458
13546.55 488
13547.65 503
13548.75 505
13549.85 487
13550.95 498
13552.05 503
13553.15 493
13554.25 508
13555.35 475
13556.44 509
13557.54 494
13558.64 501
13559.74 473
13560.84 480
13561.94 497
13563.04 479
13564.14 472
13565.24 470
13566.34 500
13567.44 492
13568.54 518
13569.64 474
13570.74 473
13571.84 454
13572.94 486
13574.04 472
13575.14 501
13576.24 497
13577.33 489
13578.43 489
13579.53 457
13580.63 470
13581.74 446
13582.84 480
13583.94 487
13585.04 463
13586.14 520
13587.24 493
13588.34 507
13589.44 512
13590.54 509
13591.64 510
13592.74 506
13593.84 492
13594.94 501
13596.04 510
13597.14 490
13598.24 498
13599.34 479
13600.44 477
13601.54 510
13602.65 522
13603.75 500
13604.85 514
13605.95 495
13607.05 523
13608.15 532
13609.25 493
13610.35 533
13611.45 485
13612.56 484
13613.66 506
13614.76 510
13615.86 482
13616.96 471
13618.06 486
13619.16 488
13620.27 507
13621.37 492
13622.47 484
13623.57 514
13624.67 503
13625.78 474
13626.88 457
13627.98 469
13629.08 495
13630.18 499
13631.29 491
13632.39 456
13633.49 479
13634.59 471
13635.69 484
13636.80 486
13637.90 459
13639.00 481
13640.10 478
13641.21 512
13642.31 456
13643.41 492
13644.51 481
13645.62 501
13646.72 490
13647.82 470
13648.92 479
13650.03 442
13651.13 435
13652.23 473
13653.34 460
13654.44 516
13655.54 482
13656.65 483
13657.75 488
13658.85 499
13659.96 476
13661.06 516
13662.16 488
13663.27 507
13664.37 472
13665.47 486
13666.58 492
13667.68 467
13668.78 486
13669.89 439
13670.99 451
13672.09 509
13673.20 508
13674.30 506
13675.41 497
13676.51 485
13677.61 470
13678.72 491
13679.82 512
13680.93 484
13682.03 479
13683.13 508
13684.24 506
13685.34 504
13686.45 508
13687.55 474
13688.66 498
13689.76 494
13690.86 486
13691.97 485
13693.07 505
13694.18 521
13695.28 504
13696.39 517
13697.49 507
13698.60 515
13699.70 504
13700.81 506
13701.91 510
13703.02 488
13704.12 519
13705.23 531
13706.33 537
13707.44 526
13708.54 504
13709.65 553
13710.75 583
13711.86 551
13712.96 566
13714.07 565
13715.18 556
13716.28 592
13717.39 584
13718.49 593
13719.60 567
13720.70 563
13721.81 537
13722.91 555
13724.02 524
13725.13 548
13726.23 542
13727.34 536
13728.44 510
13729.55 495
13730.66 502
13731.76 503
13732.87 530
13733.98 522
13735.08 514
13736.19 509
13737.29 485
13738.40 497
13739.51 470
13740.61 488
13741.72 506
13742.83 464
13743.93 492
13745.04 460
13746.15 497
13747.25 484
13748.36 466
13749.47 488
13750.57 485
13751.68 481
13752.79 452
13753.90 482
13755.00 461
13756.11 475
13757.22 463
13758.32 516
13759.43 476
13760.54 498
13761.65 498
13762.75 476
13763.86 483
13764.97 497
13766.08 511
13767.18 535
13768.29 495
13769.40 470
13770.51 491
13771.61 477
13772.72 525
13773.83 496
13774.94 528
13776.05 514
13777.15 527
13778.26 525
13779.37 512
13780.48 470
13781.59 478
13782.69 501
13783.80 477
13784.91 447
13786.02 494
13787.13 495
13788.24 462
13789.34 463
13790.45 429
13791.56 475
13792.67 510
13793.78 471
13794.89 440
13796.00 460
13797.10 483
13798.21 444
13799.32 468
13800.43 489
13801.54 470
13802.65 455
13803.76 473
13804.87 451
13805.98 410
13807.09 442
13808.20 480
13809.30 460
13810.41 466
13811.52 472
13812.63 446
13813.74 476
13814.85 443
13815.96 438
13817.07 452
13818.18 441
13819.29 452
13820.40 447
13821.51 435
13822.62 437
13823.73 430
13824.84 441
13825.95 456
13827.06 449
13828.17 436
13829.28 440
13830.39 459
13831.50 471
13832.61 424
13833.72 439
13834.83 445
13835.94 462
13837.05 428
13838.16 460
13839.27 457
13840.38 446
13841.49 469
13842.60 455
13843.71 449
13844.82 427
13845.94 414
13847.05 437
13848.16 405
13849.27 433
13850.38 451
13851.49 455
13852.60 446
13853.71 438
13854.82 462
13855.93 451
13857.05 439
13858.16 424
13859.27 441
13860.38 429
13861.49 455
13862.60 467
13863.71 435
13864.83 461
13865.94 440
13867.05 416
13868.16 462
13869.27 458
13870.38 431
13871.50 446
13872.61 432
13873.72 452
13874.83 490
13875.94 449
13877.05 444
13878.17 450
13879.28 442
13880.39 432
13881.50 454
13882.62 434
13883.73 463
13884.84 437
13885.95 422
13887.06 426
13888.18 438
13889.29 462
13890.40 449
13891.51 464
13892.63 492
13893.74 447
13894.85 435
13895.97 441
13897.08 462
13898.19 492
13899.30 462
13900.42 454
13901.53 483
13902.64 487
13903.76 461
13904.87 445
13905.98 436
13907.10 451
13908.21 447
13909.32 453
13910.44 464
13911.55 436
13912.66 456
13913.78 410
13914.89 443
13916.00 451
13917.12 480
13918.23 434
13919.34 434
13920.46 430
13921.57 428
13922.68 469
13923.80 468
13924.91 438
13926.03 443
13927.14 441
13928.25 418
13929.37 420
13930.48 426
13931.60 422
13932.71 433
13933.83 447
13934.94 428
13936.05 429
13937.17 438
13938.28 443
13939.40 431
13940.51 439
13941.63 425
13942.74 428
13943.86 409
13944.97 453
13946.09 458
13947.20 447
13948.32 456
13949.43 444
13950.55 423
13951.66 426
13952.78 435
13953.89 422
13955.01 422
13956.12 449
13957.24 415
13958.35 401
13959.47 443
13960.58 443
13961.70 430
13962.81 473
13963.93 396
13965.04 421
13966.16 436
13967.27 463
13968.39 428
13969.51 409
13970.62 427
13971.74 463
13972.85 441
13973.97 410
13975.09 416
13976.20 400
13977.32 415
13978.43 442
13979.55 416
13980.67 436
13981.78 440
13982.90 421
13984.01 430
13985.13 405
13986.25 422
13987.36 423
13988.48 446
13989.60 414
13990.71 405
13991.83 431
13992.95 427
13994.06 429
13995.18 421
13996.30 437
13997.41 426
13998.53 432
13999.65 435
14000.76 419
14001.88 418
14003.00 428
14004.11 434
14005.23 441
14006.35 409
14007.47 430
14008.58 452
14009.70 462
14010.82 413
14011.94 437
14013.05 429
14014.17 407
14015.29 437
14016.41 409
14017.52 423
14018.64 421
14019.76 436
14020.88 395
14021.99 443
14023.11 429
14024.23 444
14025.35 470
14026.47 455
14027.58 419
14028.70 424
14029.82 463
14030.94 442
14032.06 429
14033.17 415
14034.29 432
14035.41 434
14036.53 431
14037.65 439
14038.77 436
14039.88 431
14041.00 455
14042.12 457
14043.24 444
14044.36 416
14045.48 415
14046.60 453
14047.72 417
14048.83 409
14049.95 436
14051.07 450
14052.19 462
14053.31 460
14054.43 446
14055.55 427
14056.67 467
14057.79 494
14058.91 429
14060.03 432
14061.14 454
14062.26 434
14063.38 481
14064.50 491
14065.62 491
14066.74 464
14067.86 455
14068.98 471
14070.10 464
14071.22 490
14072.34 494
14073.46 515
14074.58 492
14075.70 484
14076.82 486
14077.94 459
14079.06 496
14080.18 514
14081.30 506
14082.42 502
14083.54 487
14084.66 489
14085.78 517
14086.90 488
14088.02 514
14089.14 511
14090.26 533
14091.38 515
14092.50 488
14093.63 525
14094.75 527
14095.87 559
14096.99 556
14098.11 577
14099.23 541
14100.35 538
14101.47 516
14102.59 551
14103.71 545
14104.83 538
14105.96 564
14107.08 529
14108.20 537
14109.32 536
14110.44 523
14111.56 480
14112.68 519
14113.80 486
14114.93 475
14116.05 481
14117.17 473
14118.29 460
14119.41 462
14120.53 465
14121.66 444
14122.78 453
14123.90 419
14125.02 457
14126.14 435
14127.27 467
14128.39 462
14129.51 444
14130.63 424
14131.75 434
14132.88 446
14134.00 439
14135.12 439
14136.24 431
14137.37 416
14138.49 443
14139.61 456
14140.73 429
14141.86 457
14142.98 412
14144.10 421
14145.22 406
14146.35 441
14147.47 452
14148.59 425
14149.71 410
14150.84 420
14151.96 449
14153.08 384
14154.21 434
14155.33 410
14156.45 434
14157.58 434
14158.70 464
14159.82 436
14160.95 445
14162.07 431
14163.19 424
14164.32 428
14165.44 416
14166.56 422
14167.69 454
14168.81 454
14169.93 426
14171.06 401
14172.18 390
14173.31 413
14174.43 403
14175.55 436
14176.68 420
14177.80 400
14178.93 396
14180.05 432
14181.17 426
14182.30 420
14183.42 426
14184.55 434
14185.67 407
14186.79 390
14187.92 450
14189.04 385
14190.17 405
14191.29 420
14192.42 431
14193.54 402
14194.67 399
14195.79 384
14196.92 422
14198.04 402
14199.17 382
14200.29 390
14201.42 401
14202.54 402
14203.67 398
14204.79 419
14205.92 419
14207.04 386
14208.17 401
14209.29 384
14210.42 379
14211.54 396
14212.67 396
14213.79 406
14214.92 363
14216.04 380
14217.17 406
14218.29 416
14219.42 399
14220.55 383
14221.67 414
14222.80 385
14223.92 375
14225.05 361
14226.17 379
14227.30 393
14228.43 406
14229.55 363
14230.68 395
14231.81 374
14232.93 363
14234.06 366
14235.18 393
14236.31 384
14237.44 388
14238.56 372
14239.69 392
14240.82 401
14241.94 385
14243.07 366
14244.20 371
14245.32 385
14246.45 386
14247.58 374
14248.70 390
14249.83 378
14250.96 365
14252.08 354
14253.21 385
14254.34 354
14255.46 345
14256.59 355
14257.72 381
14258.85 380
14259.97 367
14261.10 352
14262.23 388
14263.35 364
14264.48 378
14265.61 361
14266.74 373
14267.86 373
14268.99 373
14270.12 361
14271.25 383
14272.38 362
14273.50 401
14274.63 415
14275.76 361
14276.89 382
14278.01 322
14279.14 353
14280.27 370
14281.40 396
14282.53 386
14283.66 377
14284.78 357
14285.91 366
14287.04 371
14288.17 396
14289.30 377
14290.43 374
14291.55 362
14292.68 343
14293.81 339
14294.94 329
14296.07 394
14297.20 352
14298.33 370
14299.45 365
14300.58 353
14301.71 376
14302.84 374
14303.97 360
14305.10 384
14306.23 335
14307.36 334
14308.49 364
14309.62 378
14310.75 345
14311.87 320
14313.00 341
14314.13 324
14315.26 341
14316.39 324
14317.52 378
14318.65 356
14319.78 379
14320.91 356
14322.04 334
14323.17 352
14324.30 363
14325.43 368
14326.56 361
14327.69 351
14328.82 347
14329.95 350
14331.08 370
14332.21 334
14333.34 326
14334.47 309
14335.60 361
14336.73 364
14337.86 336
14338.99 355
14340.12 374
14341.25 367
14342.38 343
14343.51 336
14344.64 346
14345.77 348
14346.90 343
14348.04 355
14349.17 366
14350.30 321
14351.43 327
14352.56 317
14353.69 335
14354.82 319
14355.95 347
14357.08 334
14358.21 314
14359.35 333
14360.48 352
14361.61 354
14362.74 353
14363.87 368
14365.00 366
14366.13 357
14367.26 351
14368.40 375
14369.53 334
14370.66 358
14371.79 364
14372.92 407
14374.05 368
14375.19 332
14376.32 327
14377.45 354
14378.58 351
14379.71 350
14380.85 359
14381.98 349
14383.11 359
14384.24 369
14385.37 351
14386.51 331
14387.64 366
14388.77 356
14389.90 373
14391.04 334
14392.17 358
14393.30 352
14394.43 377
14395.57 322
14396.70 353
14397.83 361
14398.96 338
14400.10 332
14401.23 330
14402.36 336
14403.50 335
14404.63 375
14405.76 342
14406.89 338
14408.03 346
14409.16 345
14410.29 359
14411.43 330
14412.56 310
14413.69 317
14414.83 324
14415.96 361
14417.09 360
14418.23 353
14419.36 346
14420.49 361
14421.63 376
14422.76 361
14423.90 344
14425.03 330
14426.16 359
14427.30 357
14428.43 381
14429.56 359
14430.70 357
14431.83 352
14432.97 347
14434.10 348
14435.24 350
14436.37 336
14437.50 365
14438.64 345
14439.77 345
14440.91 390
14442.04 379
14443.18 380
14444.31 374
14445.44 343
14446.58 327
14447.71 349
14448.85 362
14449.98 355
14451.12 373
14452.25 368
14453.39 367
14454.52 360
14455.66 352
14456.79 358
14457.93 359
14459.06 354
14460.20 392
14461.33 333
14462.47 341
14463.60 359
14464.74 384
14465.87 374
14467.01 370
14468.15 360
14469.28 367
14470.42 372
14471.55 365
14472.69 379
14473.82 344
14474.96 350
14476.09 361
14477.23 362
14478.37 344
14479.50 378
14480.64 362
14481.77 357
14482.91 352
14484.05 353
14485.18 363
14486.32 370
14487.45 374
14488.59 388
14489.73 357
14490.86 397
14492.00 381
14493.14 369
14494.27 395
14495.41 389
14496.55 407
14497.68 387
14498.82 414
14499.96 361
14501.09 376
14502.23 373
14503.37 400
14504.50 415
14505.64 427
14506.78 377
14507.91 385
14509.05 387
14510.19 388
14511.33 374
14512.46 387
14513.60 414
14514.74 404
14515.87 411
14517.01 394
14518.15 404
14519.29 400
14520.42 422
14521.56 428
14522.70 434
14523.84 419
14524.97 424
14526.11 424
14527.25 457
14528.39 427
14529.53 414
14530.66 414
14531.80 418
14532.94 424
14534.08 416
14535.22 412
14536.35 373
14537.49 424
14538.63 405
14539.77 370
14540.91 406
14542.05 389
14543.18 402
14544.32 360
14545.46 366
14546.60 380
14547.74 396
14548.88 380
14550.01 400
14551.15 419
14552.29 397
14553.43 367
14554.57 376
14555.71 373
14556.85 363
14557.99 374
14559.13 355
14560.26 380
14561.40 394
14562.54 380
14563.68 352
14564.82 389
14565.96 356
14567.10 357
14568.24 370
14569.38 397
14570.52 356
14571.66 403
14572.80 375
14573.94 383
14575.08 351
14576.22 329
14577.36 367
14578.50 373
14579.64 343
14580.78 355
14581.92 379
14583.06 355
14584.20 399
14585.34 356
14586.48 365
14587.62 393
14588.76 399
14589.90 363
14591.04 385
14592.18 393
14593.32 402
14594.46 399
14595.60 378
14596.74 366
14597.88 382
14599.02 399
14600.16 369
14601.30 384
14602.44 399
14603.58 364
14604.72 358
14605.86 354
14607.00 367
14608.15 388
14609.29 378
14610.43 374
14611.57 342
14612.71 347
14613.85 362
14614.99 376
14616.13 382
14617.27 376
14618.42 380
14619.56 366
14620.70 417
14621.84 372
14622.98 393
14624.12 377
14625.26 369
14626.41 391
14627.55 382
14628.69 395
14629.83 397
14630.97 367
14632.12 376
14633.26 389
14634.40 385
14635.54 397
14636.68 421
14637.83 398
14638.97 394
14640.11 417
14641.25 408
14642.39 395
14643.54 400
14644.68 418
14645.82 408
14646.96 390
14648.11 379
14649.25 409
14650.39 396
14651.53 365
14652.68 360
14653.82 383
14654.96 373
14656.11 384
14657.25 350
14658.39 365
14659.53 363
14660.68 343
14661.82 368
14662.96 355
14664.11 333
14665.25 390
14666.39 368
14667.54 339
14668.68 344
14669.82 354
14670.97 364
14672.11 377
14673.25 366
14674.40 386
14675.54 356
14676.68 373
14677.83 365
14678.97 382
14680.11 333
14681.26 322
14682.40 350
14683.55 371
14684.69 368
14685.83 352
14686.98 364
14688.12 368
14689.27 361
14690.41 317
14691.55 349
14692.70 328
14693.84 352
14694.99 344
14696.13 366
14697.28 340
14698.42 344
14699.56 335
14700.71 338
14701.85 340
14703.00 341
14704.14 356
14705.29 344
14706.43 325
14707.58 342
14708.72 340
14709.87 331
14711.01 323
14712.16 335
14713.30 344
14714.45 334
14715.59 329
14716.74 359
14717.88 349
14719.03 344
14720.17 341
14721.32 345
14722.46 334
14723.61 345
14724.76 332
14725.90 355
14727.05 341
14728.19 345
14729.34 366
14730.48 343
14731.63 341
14732.77 352
14733.92 348
14735.07 355
14736.21 312
14737.36 308
14738.50 331
14739.65 375
14740.80 367
14741.94 325
14743.09 358
14744.24 362
14745.38 335
14746.53 339
14747.67 350
14748.82 352
14749.97 372
14751.11 327
14752.26 325
14753.41 327
14754.55 313
14755.70 338
14756.85 318
14757.99 334
14759.14 330
14760.29 361
14761.43 345
14762.58 317
14763.73 335
14764.88 320
14766.02 326
14767.17 325
14768.32 340
14769.46 317
14770.61 334
14771.76 322
14772.91 352
14774.05 341
14775.20 317
14776.35 322
14777.50 329
14778.64 348
14779.79 310
14780.94 321
14782.09 364
14783.23 357
14784.38 353
14785.53 341
14786.68 350
14787.83 329
14788.97 329
14790.12 317
14791.27 333
14792.42 316
14793.57 338
14794.71 350
14795.86 345
14797.01 312
14798.16 343
14799.31 342
14800.46 318
14801.60 328
14802.75 351
14803.90 344
14805.05 311
14806.20 332
14807.35 333
14808.50 333
14809.64 301
14810.79 314
14811.94 334
14813.09 335
14814.24 281
14815.39 336
14816.54 339
14817.69 310
14818.84 318
14819.99 326
14821.14 325
14822.28 326
14823.43 320
14824.58 331
14825.73 331
14826.88 305
14828.03 318
14829.18 342
14830.33 311
14831.48 307
14832.63 341
14833.78 328
14834.93 315
14836.08 341
14837.23 348
14838.38 345
14839.53 303
14840.68 323
14841.83 304
14842.98 313
14844.13 288
14845.28 310
14846.43 326
14847.58 329
14848.73 322
14849.88 315
14851.03 287
14852.18 316
14853.33 351
14854.48 333
14855.63 335
14856.78 303
14857.93 326
14859.08 308
14860.24 344
14861.39 311
14862.54 336
14863.69 348
14864.84 309
14865.99 318
14867.14 307
14868.29 304
14869.44 336
14870.59 322
14871.75 304
14872.90 336
14874.05 312
14875.20 300
14876.35 298
14877.50 303
14878.65 308
14879.81 313
14880.96 329
14882.11 303
14883.26 280
14884.41 343
14885.56 321
14886.71 320
14887.87 350
14889.02 324
14890.17 346
14891.32 309
14892.47 334
14893.63 306
14894.78 310
14895.93 331
14897.08 343
14898.24 313
14899.39 304
14900.54 304
14901.69 330
14902.84 325
14904.00 334
14905.15 353
14906.30 321
14907.45 321
14908.61 301
14909.76 329
14910.91 325
14912.07 311
14913.22 296
14914.37 319
14915.52 332
14916.68 308
14917.83 316
14918.98 341
14920.14 323
14921.29 333
14922.44 351
14923.60 333
14924.75 330
14925.90 308
14927.06 326
14928.21 328
14929.36 314
14930.52 302
14931.67 356
14932.82 351
14933.98 313
14935.13 344
14936.28 350
14937.44 346
14938.59 317
14939.74 337
14940.90 333
14942.05 329
14943.21 329
14944.36 336
14945.51 334
14946.67 327
14947.82 335
14948.98 317
14950.13 328
14951.29 342
14952.44 348
14953.59 376
14954.75 340
14955.90 325
14957.06 342
14958.21 346
14959.37 309
14960.52 305
14961.68 333
14962.83 351
14963.99 335
14965.14 321
14966.29 310
14967.45 322
14968.60 320
14969.76 338
14970.91 326
14972.07 354
14973.22 330
14974.38 331
14975.54 314
14976.69 302
14977.85 316
14979.00 311
14980.16 327
14981.31 324
14982.47 331
14983.62 325
14984.78 322
14985.93 325
14987.09 354
14988.25 356
14989.40 329
14990.56 302
14991.71 305
14992.87 332
14994.02 329
14995.18 329
14996.34 318
14997.49 285
14998.65 321
14999.80 353
15000.96 315
15002.12 311
15003.27 316
15004.43 303
15005.59 327
15006.74 319
15007.90 321
15009.06 313
15010.21 312
15011.37 334
15012.53 326
15013.68 347
15014.84 345
15016.00 342
15017.15 331
15018.31 314
15019.47 341
15020.62 327
15021.78 350
15022.94 348
15024.09 307
15025.25 307
15026.41 354
15027.57 341
15028.72 320
15029.88 305
15031.04 304
15032.19 326
15033.35 336
15034.51 329
15035.67 342
15036.82 336
15037.98 326
15039.14 318
15040.30 310
15041.46 322
15042.61 324
15043.77 339
15044.93 334
15046.09 308
15047.25 330
15048.40 331
15049.56 323
15050.72 287
15051.88 318
15053.04 329
15054.19 306
15055.35 315
15056.51 321
15057.67 311
15058.83 308
15059.99 339
15061.14 335
15062.30 334
15063.46 346
15064.62 321
15065.78 317
15066.94 342
15068.10 317
15069.26 332
15070.41 323
15071.57 338
15072.73 333
15073.89 321
15075.05 316
15076.21 320
15077.37 314
15078.53 318
15079.69 329
15080.85 294
15082.00 306
15083.16 335
15084.32 331
15085.48 349
15086.64 316
15087.80 314
15088.96 329
15090.12 313
15091.28 321
15092.44 299
15093.60 328
15094.76 336
15095.92 300
15097.08 319
15098.24 347
15099.40 341
15100.56 333
15101.72 328
15102.88 296
15104.04 291
15105.20 311
15106.36 308
15107.52 310
15108.68 309
15109.84 303
15111.00 294
15112.16 326
15113.32 328
15114.48 334
15115.64 315
15116.80 308
15117.97 290
15119.13 328
15120.29 349
15121.45 314
15122.61 315
15123.77 307
15124.93 300
15126.09 324
15127.25 343
15128.41 313
15129.57 318
15130.74 318
15131.90 313
15133.06 306
15134.22 323
15135.38 308
15136.54 318
15137.70 305
15138.87 303
15140.03 310
15141.19 316
15142.35 296
15143.51 330
15144.67 302
15145.84 321
15147.00 313
15148.16 294
15149.32 305
15150.48 317
15151.65 334
15152.81 301
15153.97 292
15155.13 320
15156.29 303
15157.46 296
15158.62 322
15159.78 309
15160.94 313
15162.10 317
15163.27 325
15164.43 309
15165.59 289
15166.75 318
15167.92 331
15169.08 302
15170.24 315
15171.41 335
15172.57 312
15173.73 307
15174.89 296
15176.06 322
15177.22 320
15178.38 342
15179.55 327
15180.71 335
15181.87 314
15183.04 309
15184.20 306
15185.36 324
15186.53 330
15187.69 297
15188.85 306
15190.02 311
15191.18 327
15192.34 329
15193.51 328
15194.67 329
15195.83 316
15197.00 283
15198.16 316
15199.32 331
15200.49 319
15201.65 307
15202.82 296
15203.98 314
15205.14 345
15206.31 324
15207.47 324
15208.64 324
15209.80 303
15210.97 326
15212.13 313
15213.29 328
15214.46 342
15215.62 333
15216.79 324
15217.95 298
15219.12 337
15220.28 326
15221.45 301
15222.61 327
15223.78 343
15224.94 339
15226.10 323
15227.27 341
15228.43 320
15229.60 325
15230.76 314
15231.93 348
15233.09 344
15234.26 341
15235.43 339
15236.59 348
15237.76 330
15238.92 342
15240.09 327
15241.25 316
15242.42 328
15243.58 315
15244.75 332
15245.91 337
15247.08 335
15248.25 330
15249.41 319
15250.58 317
15251.74 323
15252.91 327
15254.07 316
15255.24 311
15256.41 317
15257.57 301
15258.74 301
15259.90 337
15261.07 337
15262.24 304
15263.40 346
15264.57 317
15265.74 320
15266.90 299
15268.07 326
15269.24 335
15270.40 332
15271.57 344
15272.73 324
15273.90 317
15275.07 324
15276.23 317
15277.40 339
15278.57 311
15279.74 299
15280.90 326
15282.07 305
15283.24 316
15284.40 339
15285.57 313
15286.74 325
15287.90 318
15289.07 330
15290.24 324
15291.41 314
15292.57 313
15293.74 348
15294.91 323
15296.08 296
15297.24 321
15298.41 339
15299.58 294
15300.75 320
15301.91 324
15303.08 326
15304.25 351
15305.42 343
15306.59 331
15307.75 329
15308.92 323
15310.09 305
15311.26 316
15312.43 327
15313.59 334
15314.76 323
15315.93 346
15317.10 337
15318.27 340
15319.44 342
15320.60 314
15321.77 320
15322.94 318
15324.11 324
15325.28 327
15326.45 347
15327.62 337
15328.79 305
15329.95 332
15331.12 328
15332.29 328
15333.46 318
15334.63 335
15335.80 342
15336.97 314
15338.14 339
15339.31 321
15340.48 337
15341.64 345
15342.81 326
15343.98 320
15345.15 323
15346.32 310
15347.49 328
15348.66 302
15349.83 302
15351.00 302
15352.17 329
15353.34 340
15354.51 338
15355.68 320
15356.85 311
15358.02 321
15359.19 324
15360.36 356
15361.53 335
15362.70 327
15363.87 321
15365.04 337
15366.21 337
15367.38 337
15368.55 326
15369.72 294
15370.89 309
15372.06 336
15373.23 306
15374.40 297
15375.57 311
15376.74 342
15377.91 345
15379.08 339
15380.25 330
15381.43 334
15382.60 312
15383.77 300
15384.94 310
15386.11 314
15387.28 303
15388.45 336
15389.62 322
15390.79 321
15391.96 338
15393.14 343
15394.31 311
15395.48 330
15396.65 324
15397.82 332
15398.99 351
15400.16 336
15401.34 326
15402.51 341
15403.68 353
15404.85 329
15406.02 337
15407.19 327
15408.37 299
15409.54 322
15410.71 340
15411.88 324
15413.05 344
15414.23 339
15415.40 353
15416.57 332
15417.74 328
15418.91 320
15420.09 358
15421.26 331
15422.43 336
15423.60 316
15424.78 340
15425.95 317
15427.12 319
15428.29 325
15429.47 303
15430.64 346
15431.81 326
15432.98 338
15434.16 307
15435.33 362
15436.50 360
15437.67 361
15438.85 327
15440.02 310
15441.19 317
15442.37 304
15443.54 310
15444.71 302
15445.89 304
15447.06 301
15448.23 330
15449.41 338
15450.58 335
15451.75 324
15452.93 355
15454.10 344
15455.27 342
15456.45 325
15457.62 331
15458.79 342
15459.97 321
15461.14 335
15462.32 326
15463.49 336
15464.66 324
15465.84 326
15467.01 312
15468.19 305
15469.36 335
15470.53 337
15471.71 311
15472.88 308
15474.06 325
15475.23 317
15476.41 307
15477.58 304
15478.75 318
15479.93 322
15481.10 307
15482.28 308
15483.45 338
15484.63 293
15485.80 310
15486.98 298
15488.15 314
15489.33 300
15490.50 314
15491.68 293
15492.85 299
15494.03 304
15495.20 346
15496.38 306
15497.55 308
15498.73 291
15499.90 300
15501.08 321
15502.25 285
15503.43 316
15504.60 300
15505.78 311
15506.96 305
15508.13 312
15509.31 319
15510.48 320
15511.66 303
15512.83 306
15514.01 328
15515.19 311
15516.36 317
15517.54 337
15518.71 322
15519.89 295
15521.07 317
15522.24 302
15523.42 300
15524.59 299
15525.77 305
15526.95 315
15528.12 305
15529.30 298
15530.48 305
15531.65 301
15532.83 314
15534.01 302
15535.18 315
15536.36 317
15537.54 312
15538.71 294
15539.89 315
15541.07 318
15542.24 300
15543.42 306
15544.60 306
15545.77 317
15546.95 317
15548.13 327
15549.30 321
15550.48 307
15551.66 308
15552.84 313
15554.01 328
15555.19 296
15556.37 308
15557.55 338
15558.72 342
15559.90 318
15561.08 351
15562.26 343
15563.43 308
15564.61 330
15565.79 320
15566.97 332
15568.14 325
15569.32 308
15570.50 321
15571.68 352
15572.86 336
15574.03 330
15575.21 317
15576.39 322
15577.57 331
15578.75 338
15579.93 329
15581.10 318
15582.28 302
15583.46 321
15584.64 327
15585.82 338
15587.00 335
15588.18 329
15589.35 342
15590.53 334
15591.71 341
15592.89 319
15594.07 326
15595.25 324
15596.43 342
15597.61 335
15598.78 343
15599.96 334
15601.14 349
15602.32 355
15603.50 326
15604.68 313
15605.86 316
15607.04 363
15608.22 357
15609.40 337
15610.58 324
15611.76 333
15612.94 335
15614.12 340
15615.30 339
15616.48 359
15617.66 332
15618.84 369
15620.01 341
15621.19 336
15622.37 389
15623.55 318
15624.73 351
15625.91 316
15627.09 327
15628.27 354
15629.46 351
15630.64 356
15631.82 364
15633.00 340
15634.18 351
15635.36 328
15636.54 354
15637.72 362
15638.90 354
15640.08 357
15641.26 379
15642.44 330
15643.62 335
15644.80 377
15645.98 362
15647.16 378
15648.34 354
15649.52 339
15650.71 364
15651.89 374
15653.07 371
15654.25 384
15655.43 324
15656.61 334
15657.79 335
15658.97 352
15660.16 349
15661.34 353
15662.52 362
15663.70 369
15664.88 339
15666.06 348
15667.24 354
15668.43 373
15669.61 350
15670.79 353
15671.97 360
15673.15 354
15674.33 343
15675.52 315
15676.70 332
15677.88 333
15679.06 345
15680.24 350
15681.43 326
15682.61 353
15683.79 334
15684.97 344
15686.16 345
15687.34 359
15688.52 358
15689.70 326
15690.89 345
15692.07 345
15693.25 361
15694.43 357
15695.62 354
15696.80 371
15697.98 355
15699.16 335
15700.35 324
15701.53 339
15702.71 361
15703.90 344
15705.08 331
15706.26 339
15707.45 335
15708.63 358
15709.81 340
15711.00 349
15712.18 348
15713.36 326
15714.55 328
15715.73 352
15716.91 358
15718.10 333
15719.28 332
15720.46 333
15721.65 340
15722.83 316
15724.01 357
15725.20 382
15726.38 361
15727.57 340
15728.75 325
15729.93 379
15731.12 353
15732.30 351
15733.49 322
15734.67 351
15735.85 362
15737.04 374
15738.22 352
15739.41 356
15740.59 324
15741.78 361
15742.96 355
15744.14 330
15745.33 370
15746.51 341
15747.70 347
15748.88 368
15750.07 341
15751.25 362
15752.44 378
15753.62 346
15754.81 363
15755.99 358
15757.18 355
15758.36 333
15759.55 337
15760.73 350
15761.92 336
15763.10 360
15764.29 321
15765.47 361
15766.66 370
15767.84 325
15769.03 359
15770.21 383
15771.40 348
15772.59 360
15773.77 332
15774.96 321
15776.14 353
15777.33 343
15778.51 370
15779.70 337
15780.89 324
15782.07 340
15783.26 358
15784.44 329
15785.63 328
15786.82 330
15788.00 349
15789.19 325
15790.37 335
15791.56 321
15792.75 341
15793.93 341
15795.12 362
15796.31 330
15797.49 318
15798.68 325
15799.87 319
15801.05 324
15802.24 322
15803.43 338
15804.61 331
15805.80 317
15806.99 332
15808.17 332
15809.36 330
15810.55 316
15811.73 340
15812.92 315
15814.11 306
15815.30 327
15816.48 316
15817.67 313
15818.86 339
15820.05 327
15821.23 324
15822.42 332
15823.61 306
15824.80 298
15825.98 326
15827.17 334
15828.36 330
15829.55 338
15830.73 341
15831.92 322
15833.11 312
15834.30 313
15835.49 311
15836.67 336
15837.86 337
15839.05 333
15840.24 312
15841.43 322
15842.61 331
15843.80 317
15844.99 315
15846.18 328
15847.37 350
15848.56 329
15849.74 332
15850.93 349
15852.12 331
15853.31 324
15854.50 324
15855.69 335
15856.88 314
15858.06 307
15859.25 305
15860.44 336
15861.63 325
15862.82 323
15864.01 312
15865.20 312
15866.39 304
15867.58 338
15868.77 303
15869.95 322
15871.14 332
15872.33 333
15873.52 323
15874.71 350
15875.90 344
15877.09 316
15878.28 328
15879.47 346
15880.66 323
15881.85 309
15883.04 316
15884.23 325
15885.42 338
15886.61 337
15887.80 315
15888.99 326
15890.18 340
15891.37 352
15892.56 293
15893.75 332
15894.94 333
15896.13 335
15897.32 347
15898.51 323
15899.70 320
15900.89 334
15902.08 326
15903.27 331
15904.46 320
15905.65 342
15906.84 319
15908.03 327
15909.22 320
15910.42 336
15911.61 355
15912.80 332
15913.99 306
15915.18 327
15916.37 341
15917.56 313
15918.75 314
15919.94 324
15921.13 337
15922.32 334
15923.52 350
15924.71 332
15925.90 341
15927.09 338
15928.28 336
15929.47 319
15930.66 324
15931.86 338
15933.05 335
15934.24 345
15935.43 339
15936.62 339
15937.81 358
15939.01 335
15940.20 333
15941.39 339
15942.58 328
15943.77 355
15944.97 324
15946.16 323
15947.35 305
15948.54 322
15949.73 352
15950.93 327
15952.12 331
15953.31 304
15954.50 312
15955.70 334
15956.89 342
15958.08 332
15959.27 317
15960.47 299
15961.66 346
15962.85 313
15964.04 300
15965.24 300
15966.43 295
15967.62 279
15968.82 308
15970.01 321
15971.20 300
15972.40 290
15973.59 298
15974.78 294
15975.97 297
15977.17 307
15978.36 281
15979.55 281
15980.75 278
15981.94 317
15983.13 301
15984.33 327
15985.52 275
15986.72 284
15987.91 289
15989.10 302
15990.30 286
15991.49 318
15992.68 318
15993.88 297
15995.07 297
15996.27 289
15997.46 288
15998.65 306
15999.85 324
16001.04 273
16002.24 287
16003.43 318
16004.63 288
16005.82 293
16007.01 270
16008.21 272
16009.40 280
16010.60 281
16011.79 319
16012.99 301
16014.18 293
16015.38 299
16016.57 311
16017.76 278
16018.96 274
16020.15 285
16021.35 317
16022.54 285
16023.74 295
16024.93 301
16026.13 290
16027.32 297
16028.52 280
16029.72 258
16030.91 289
16032.11 289
16033.30 318
16034.50 274
16035.69 279
16036.89 285
16038.08 295
16039.28 270
16040.47 278
16041.67 318
16042.87 288
16044.06 297
16045.26 284
16046.45 310
16047.65 319
16048.84 315
16050.04 302
16051.24 327
16052.43 301
16053.63 301
16054.82 293
16056.02 287
16057.22 298
16058.41 282
16059.61 275
16060.81 295
16062.00 295
16063.20 291
16064.40 284
16065.59 294
16066.79 278
16067.99 280
16069.18 330
16070.38 301
16071.58 304
16072.77 279
16073.97 310
16075.17 292
16076.36 293
16077.56 294
16078.76 284
16079.95 287
16081.15 285
16082.35 282
16083.55 301
16084.74 268
16085.94 264
16087.14 275
16088.33 258
16089.53 290
16090.73 288
16091.93 279
16093.12 282
16094.32 305
16095.52 292
16096.72 297
16097.92 299
16099.11 281
16100.31 275
16101.51 259
16102.71 289
16103.90 283
16105.10 275
16106.30 279
16107.50 293
16108.70 286
16109.90 286
16111.09 311
16112.29 291
16113.49 309
16114.69 282
16115.89 254
16117.09 278
16118.28 275
16119.48 278
16120.68 312
16121.88 265
16123.08 264
16124.28 265
16125.48 304
16126.67 306
16127.87 291
16129.07 268
16130.27 297
16131.47 302
16132.67 293
16133.87 288
16135.07 304
16136.27 260
16137.47 301
16138.67 287
16139.86 274
16141.06 260
16142.26 261
16143.46 266
16144.66 270
16145.86 277
16147.06 264
16148.26 298
16149.46 280
16150.66 283
16151.86 288
16153.06 274
16154.26 279
16155.46 288
16156.66 298
16157.86 258
16159.06 238
16160.26 237
16161.46 279
16162.66 273
16163.86 292
16165.06 264
16166.26 287
16167.46 282
16168.66 268
16169.86 275
16171.06 281
16172.26 302
16173.46 296
16174.66 289
16175.86 284
16177.07 281
16178.27 284
16179.47 283
16180.67 309
16181.87 268
16183.07 262
16184.27 280
16185.47 246
16186.67 270
16187.87 259
16189.07 271
16190.28 293
16191.48 287
16192.68 276
16193.88 295
16195.08 293
16196.28 288
16197.48 303
16198.69 265
16199.89 265
16201.09 273
16202.29 306
16203.49 290
16204.69 312
16205.90 283
16207.10 258
16208.30 277
16209.50 274
16210.70 301
16211.91 277
16213.11 278
16214.31 279
16215.51 285
16216.71 272
16217.92 289
16219.12 276
16220.32 290
16221.52 285
16222.72 278
16223.93 293
16225.13 295
16226.33 281
16227.53 291
16228.74 290
16229.94 282
16231.14 280
16232.35 263
16233.55 278
16234.75 298
16235.95 290
16237.16 263
16238.36 312
16239.56 288
16240.77 293
16241.97 286
16243.17 297
16244.38 284
16245.58 276
16246.78 301
16247.99 261
16249.19 278
16250.39 273
16251.60 266
16252.80 288
16254.00 294
16255.21 277
16256.41 282
16257.61 317
16258.82 311
16260.02 297
16261.22 293
16262.43 281
16263.63 295
16264.84 311
16266.04 262
16267.24 282
16268.45 280
16269.65 286
16270.86 266
16272.06 302
16273.27 289
16274.47 284
16275.67 282
16276.88 266
16278.08 271
16279.29 277
16280.49 295
16281.70 315
16282.90 312
16284.11 287
16285.31 287
16286.52 286
16287.72 288
16288.92 275
16290.13 270
16291.33 277
16292.54 272
16293.74 267
16294.95 271
16296.15 285
16297.36 291
16298.57 298
16299.77 269
16300.98 277
16302.18 299
16303.39 308
16304.59 292
16305.80 264
16307.00 289
16308.21 284
16309.41 300
16310.62 292
16311.83 255
16313.03 279
16314.24 269
16315.44 266
16316.65 267
16317.85 252
16319.06 279
16320.27 295
16321.47 268
16322.68 267
16323.88 299
16325.09 290
16326.30 293
16327.50 270
16328.71 275
16329.92 251
16331.12 283
16332.33 272
16333.54 278
16334.74 277
16335.95 248
16337.16 249
16338.36 271
16339.57 271
16340.78 289
16341.98 289
16343.19 253
16344.40 248
16345.60 230
16346.81 263
16348.02 259
16349.22 287
16350.43 261
16351.64 265
16352.85 267
16354.05 266
16355.26 268
16356.47 266
16357.67 281
16358.88 258
16360.09 284
16361.30 262
16362.50 278
16363.71 254
16364.92 279
16366.13 280
16367.34 278
16368.54 269
16369.75 295
16370.96 237
16372.17 248
16373.37 294
16374.58 274
16375.79 247
16377.00 253
16378.21 301
16379.42 283
16380.62 283
16381.83 243
16383.04 286
16384.25 269
16385.46 260
16386.67 244
16387.87 294
16389.08 301
16390.29 260
16391.50 238
16392.71 281
16393.92 269
16395.13 264
16396.33 265
16397.54 255
16398.75 267
16399.96 293
16401.17 275
16402.38 240
16403.59 236
16404.80 249
16406.01 266
16407.22 280
16408.42 286
16409.63 254
16410.84 266
16412.05 280
16413.26 289
16414.47 274
16415.68 247
16416.89 271
16418.10 234
16419.31 264
16420.52 269
16421.73 258
16422.94 256
16424.15 276
16425.36 252
16426.57 242
16427.78 240
16428.99 266
16430.20 271
16431.41 268
16432.62 266
16433.83 249
16435.04 270
16436.25 264
16437.46 287
16438.67 259
16439.88 271
16441.09 266
16442.30 272
16443.51 267
16444.72 265
16445.93 248
16447.14 259
16448.36 275
16449.57 267
16450.78 259
16451.99 261
16453.20 252
16454.41 221
16455.62 255
16456.83 248
16458.04 263
16459.25 256
16460.47 282
16461.68 262
16462.89 255
16464.10 252
16465.31 264
16466.52 238
16467.73 229
16468.94 273
16470.16 226
16471.37 250
16472.58 261
16473.79 252
16475.00 236
16476.21 250
16477.43 239
16478.64 252
16479.85 244
16481.06 235
16482.27 258
16483.49 253
16484.70 224
16485.91 267
16487.12 268
16488.33 245
16489.55 240
16490.76 246
16491.97 242
16493.18 235
16494.40 234
16495.61 249
16496.82 246
16498.03 244
16499.25 245
16500.46 227
16501.67 247
16502.88 245
16504.10 258
16505.31 266
16506.52 254
16507.74 231
16508.95 242
16510.16 235
16511.37 220
16512.59 241
16513.80 253
16515.01 232
16516.23 230
16517.44 230
16518.65 246
16519.87 254
16521.08 234
16522.29 250
16523.51 260
16524.72 256
16525.93 247
16527.15 233
16528.36 226
16529.58 254
16530.79 248
16532.00 249
16533.22 238
16534.43 250
16535.64 237
16536.86 248
16538.07 242
16539.29 256
16540.50 225
16541.72 220
16542.93 224
16544.14 227
16545.36 240
16546.57 243
16547.79 226
16549.00 241
16550.22 248
16551.43 281
16552.64 275
16553.86 239
16555.07 248
16556.29 246
16557.50 226
16558.72 257
16559.93 257
16561.15 239
16562.36 221
16563.58 223
16564.79 228
16566.01 255
16567.22 215
16568.44 227
16569.65 269
16570.87 255
16572.08 224
16573.30 243
16574.51 259
16575.73 245
16576.95 249
16578.16 243
16579.38 242
16580.59 242
16581.81 243
16583.02 269
16584.24 247
16585.45 260
16586.67 257
16587.89 223
16589.10 245
16590.32 249
16591.53 247
16592.75 247
16593.97 246
16595.18 264
16596.40 222
16597.61 250
16598.83 258
16600.05 279
16601.26 244
16602.48 228
16603.70 240
16604.91 232
16606.13 223
16607.35 217
16608.56 231
16609.78 244
16611.00 248
16612.21 241
16613.43 229
16614.65 224
16615.86 245
16617.08 222
16618.30 231
16619.51 243
16620.73 259
16621.95 263
16623.17 239
16624.38 242
16625.60 225
16626.82 221
16628.03 241
16629.25 250
16630.47 231
16631.69 245
16632.90 233
16634.12 250
16635.34 220
16636.56 236
16637.77 262
16638.99 233
16640.21 245
16641.43 247
16642.65 237
16643.86 242
16645.08 240
16646.30 221
16647.52 234
16648.74 234
16649.95 245
16651.17 239
16652.39 236
16653.61 226
16654.83 252
16656.05 236
16657.26 240
16658.48 234
16659.70 228
16660.92 236
16662.14 245
16663.36 239
16664.58 259
16665.79 250
16667.01 278
16668.23 257
16669.45 229
16670.67 245
16671.89 216
16673.11 264
16674.33 230
16675.55 254
16676.76 228
16677.98 239
16679.20 212
16680.42 225
16681.64 229
16682.86 225
16684.08 233
16685.30 234
16686.52 234
16687.74 237
16688.96 234
16690.18 228
16691.40 244
16692.62 239
16693.84 246
16695.06 225
16696.28 228
16697.50 232
16698.72 213
16699.94 232
16701.16 225
16702.38 215
16703.60 226
16704.82 251
16706.04 269
16707.26 215
16708.48 234
16709.70 258
16710.92 261
16712.14 251
16713.36 227
16714.58 240
16715.80 241
16717.02 252
16718.24 239
16719.46 243
16720.68 242
16721.90 238
16723.12 253
16724.34 250
16725.57 226
16726.79 225
16728.01 247
16729.23 253
16730.45 233
16731.67 245
16732.89 233
16734.11 221
16735.33 227
16736.56 229
16737.78 243
16739.00 242
16740.22 223
16741.44 229
16742.66 224
16743.88 230
16745.11 250
16746.33 231
16747.55 217
16748.77 240
16749.99 236
16751.21 250
16752.44 218
16753.66 232
16754.88 215
16756.10 236
16757.32 239
16758.55 231
16759.77 219
16760.99 223
16762.21 219
16763.44 214
16764.66 230
16765.88 248
16767.10 220
16768.32 229
16769.55 231
16770.77 223
16771.99 241
16773.22 224
16774.44 227
16775.66 235
16776.88 240
16778.11 234
16779.33 241
16780.55 238
16781.77 241
16783.00 237
16784.22 242
16785.44 242
16786.67 231
16787.89 236
16789.11 200
16790.34 230
16791.56 231
16792.78 237
16794.01 240
16795.23 254
16796.45 247
16797.68 229
16798.90 232
16800.12 245
16801.35 226
16802.57 225
16803.80 228
16805.02 218
16806.24 216
16807.47 225
16808.69 234
16809.91 239
16811.14 218
16812.36 216
16813.59 229
16814.81 224
16816.04 212
16817.26 227
16818.48 241
16819.71 231
16820.93 222
16822.16 235
16823.38 232
16824.61 218
16825.83 236
16827.06 248
16828.28 224
16829.50 225
16830.73 230
16831.95 232
16833.18 229
16834.40 219
16835.63 234
16836.85 244
16838.08 262
16839.30 241
16840.53 226
16841.75 242
16842.98 261
16844.20 245
16845.43 242
16846.65 243
16847.88 238
16849.11 243
16850.33 245
16851.56 221
16852.78 229
16854.01 271
16855.23 230
16856.46 233
16857.68 235
16858.91 253
16860.14 214
16861.36 258
16862.59 261
16863.81 248
16865.04 244
16866.27 241
16867.49 250
16868.72 245
16869.94 211
16871.17 241
16872.40 244
16873.62 246
16874.85 253
16876.08 248
16877.30 237
16878.53 247
16879.76 244
16880.98 258
16882.21 261
16883.43 252
16884.66 239
16885.89 232
16887.12 218
16888.34 251
16889.57 225
16890.80 244
16892.02 256
16893.25 262
16894.48 242
16895.70 248
16896.93 242
16898.16 232
16899.39 266
16900.61 247
16901.84 243
16903.07 258
16904.29 248
16905.52 235
16906.75 238
16907.98 245
16909.20 259
16910.43 208
16911.66 218
16912.89 227
16914.12 250
16915.34 230
16916.57 202
16917.80 252
16919.03 228
16920.26 228
16921.48 235
16922.71 226
16923.94 236
16925.17 232
16926.40 231
16927.62 232
16928.85 226
16930.08 239
16931.31 261
16932.54 273
16933.77 232
16934.99 234
16936.22 240
16937.45 260
16938.68 229
16939.91 250
16941.14 242
16942.37 211
16943.60 244
16944.82 228
16946.05 251
16947.28 243
16948.51 236
16949.74 240
16950.97 243
16952.20 239
16953.43 234
16954.66 235
16955.89 224
16957.12 234
16958.34 239
16959.57 251
16960.80 229
16962.03 244
16963.26 246
16964.49 262
16965.72 224
16966.95 250
16968.18 252
16969.41 240
16970.64 240
16971.87 235
16973.10 226
16974.33 242
16975.56 233
16976.79 232
16978.02 242
16979.25 248
16980.48 237
16981.71 235
16982.94 248
16984.17 245
16985.40 229
16986.63 240
16987.86 246
16989.09 237
16990.32 254
16991.55 236
16992.79 230
16994.02 233
16995.25 226
16996.48 237
16997.71 215
16998.94 217
17000.17 218
17001.40 241
17002.63 213
17003.86 229
17005.09 218
17006.32 242
17007.56 228
17008.79 235
17010.02 234
17011.25 240
17012.48 257
17013.71 219
17014.94 235
17016.18 232
17017.41 247
17018.64 248
17019.87 242
17021.10 227
17022.33 230
17023.57 204
17024.80 229
17026.03 214
17027.26 199
17028.49 240
17029.72 232
17030.96 224
17032.19 216
17033.42 230
17034.65 238
17035.88 209
17037.12 245
17038.35 238
17039.58 228
17040.81 228
17042.05 221
17043.28 231
17044.51 233
17045.74 254
17046.98 229
17048.21 213
17049.44 222
17050.67 235
17051.91 239
17053.14 217
17054.37 241
17055.61 229
17056.84 228
17058.07 224
17059.30 242
17060.54 231
17061.77 243
17063.00 225
17064.24 215
17065.47 240
17066.70 241
17067.94 224
17069.17 223
17070.40 221
17071.64 233
17072.87 250
17074.10 245
17075.34 227
17076.57 231
17077.81 234
17079.04 237
17080.27 232
17081.51 199
17082.74 238
17083.97 207
17085.21 230
17086.44 224
17087.68 235
17088.91 218
17090.15 243
17091.38 231
17092.61 227
17093.85 233
17095.08 228
17096.32 236
17097.55 233
17098.79 237
17100.02 229
17101.25 238
17102.49 248
17103.72 240
17104.96 211
17106.19 237
17107.43 240
17108.66 221
17109.90 233
17111.13 228
17112.37 250
17113.60 223
17114.84 215
17116.07 206
17117.31 268
17118.54 247
17119.78 239
17121.01 228
17122.25 219
17123.48 216
17124.72 254
17125.95 224
17127.19 228
17128.43 232
17129.66 227
17130.90 237
17132.13 216
17133.37 230
17134.60 228
17135.84 243
17137.08 227
17138.31 236
17139.55 239
17140.78 243
17142.02 222
17143.26 235
17144.49 223
17145.73 197
17146.96 237
17148.20 216
17149.44 220
17150.67 218
17151.91 230
17153.15 222
17154.38 216
17155.62 214
17156.85 221
17158.09 215
17159.33 217
17160.56 220
17161.80 209
17163.04 224
17164.28 265
17165.51 244
17166.75 235
17167.99 262
17169.22 251
17170.46 230
17171.70 219
17172.93 226
17174.17 215
17175.41 233
17176.65 248
17177.88 242
17179.12 221
17180.36 237
17181.60 237
17182.83 246
17184.07 228
17185.31 245
17186.55 259
17187.78 252
17189.02 246
17190.26 236
17191.50 238
17192.73 232
17193.97 237
17195.21 232
17196.45 231
17197.69 226
17198.92 228
17200.16 200
17201.40 223
17202.64 231
17203.88 215
17205.12 209
17206.35 215
17207.59 241
17208.83 243
17210.07 225
17211.31 219
17212.55 237
17213.78 240
17215.02 248
17216.26 240
17217.50 251
17218.74 212
17219.98 266
17221.22 249
17222.46 260
17223.69 243
17224.93 235
17226.17 251
17227.41 260
17228.65 248
17229.89 237
17231.13 228
17232.37 236
17233.61 228
17234.85 227
17236.09 241
17237.33 234
17238.57 239
17239.81 249
17241.04 237
17242.28 242
17243.52 232
17244.76 247
17246.00 232
17247.24 238
17248.48 240
17249.72 234
17250.96 225
17252.20 240
17253.44 221
17254.68 214
17255.92 215
17257.16 232
17258.40 222
17259.64 225
17260.88 246
17262.12 227
17263.37 232
17264.61 222
17265.85 231
17267.09 235
17268.33 234
17269.57 239
17270.81 237
17272.05 211
17273.29 225
17274.53 218
17275.77 220
17277.01 214
17278.25 235
17279.49 230
17280.74 234
17281.98 238
17283.22 218
17284.46 230
17285.70 218
17286.94 238
17288.18 209
17289.42 249
17290.66 226
17291.91 253
17293.15 215
17294.39 211
17295.63 224
17296.87 241
17298.11 237
17299.36 242
17300.60 240
17301.84 209
17303.08 230
17304.32 214
17305.56 253
17306.81 225
17308.05 231
17309.29 225
17310.53 203
17311.77 194
17313.02 231
17314.26 220
17315.50 222
17316.74 241
17317.99 226
17319.23 233
17320.47 214
17321.71 217
17322.96 195
17324.20 234
17325.44 211
17326.68 255
17327.93 251
17329.17 259
17330.41 220
17331.65 217
17332.90 241
17334.14 210
17335.38 226
17336.63 218
17337.87 236
17339.11 216
17340.36 201
17341.60 231
17342.84 212
17344.09 210
17345.33 212
17346.57 219
17347.82 222
17349.06 224
17350.30 221
17351.55 210
17352.79 220
17354.03 231
17355.28 234
17356.52 230
17357.76 239
17359.01 205
17360.25 219
17361.50 219
17362.74 234
17363.98 247
17365.23 236
17366.47 235
17367.72 219
17368.96 204
17370.21 233
17371.45 225
17372.69 224
17373.94 244
17375.18 224
17376.43 207
17377.67 222
17378.92 214
17380.16 238
17381.41 226
17382.65 233
17383.89 220
17385.14 204
17386.38 225
17387.63 258
17388.87 221
17390.12 223
17391.36 233
17392.61 230
17393.85 232
17395.10 237
17396.34 249
17397.59 222
17398.83 212
17400.08 221
17401.33 217
17402.57 209
17403.82 247
17405.06 220
17406.31 221
17407.55 189
17408.80 210
17410.04 226
17411.29 217
17412.54 221
17413.78 196
17415.03 213
17416.27 215
17417.52 223
17418.76 226
17420.01 212
17421.26 229
17422.50 233
17423.75 199
17425.00 239
17426.24 235
17427.49 246
17428.73 241
17429.98 205
17431.23 231
17432.47 213
17433.72 227
17434.97 226
17436.21 208
17437.46 201
17438.71 242
17439.95 229
17441.20 217
17442.45 212
17443.69 237
17444.94 224
17446.19 229
17447.43 208
17448.68 228
17449.93 216
17451.18 201
17452.42 226
17453.67 221
17454.92 216
17456.16 239
17457.41 242
17458.66 223
17459.91 222
17461.15 216
17462.40 224
17463.65 241
17464.90 234
17466.14 230
17467.39 227
17468.64 221
17469.89 210
17471.14 235
17472.38 227
17473.63 249
17474.88 249
17476.13 234
17477.38 211
17478.62 210
17479.87 235
17481.12 230
17482.37 234
17483.62 218
17484.86 255
17486.11 208
17487.36 221
17488.61 202
17489.86 213
17491.11 261
17492.36 246
17493.60 212
17494.85 214
17496.10 241
17497.35 226
17498.60 244
17499.85 245
17501.10 244
17502.35 251
17503.59 229
17504.84 250
17506.09 232
17507.34 230
17508.59 245
17509.84 233
17511.09 229
17512.34 206
17513.59 223
17514.84 262
17516.09 259
17517.34 214
17518.59 245
17519.84 215
17521.09 243
17522.33 243
17523.58 223
17524.83 245
17526.08 238
17527.33 226
17528.58 253
17529.83 208
17531.08 209
17532.33 236
17533.58 227
17534.83 238
17536.08 240
17537.33 221
17538.58 204
17539.83 241
17541.09 262
17542.34 271
17543.59 274
17544.84 239
17546.09 250
17547.34 236
17548.59 243
17549.84 241
17551.09 255
17552.34 264
17553.59 246
17554.84 269
17556.09 248
17557.34 234
17558.59 219
17559.85 250
17561.10 249
17562.35 248
17563.60 269
17564.85 272
17566.10 253
17567.35 222
17568.60 245
17569.86 257
17571.11 232
17572.36 257
17573.61 255
17574.86 238
17576.11 241
17577.36 241
17578.62 236
17579.87 258
17581.12 250
17582.37 250
17583.62 264
17584.87 245
17586.13 254
17587.38 250
17588.63 257
17589.88 240
17591.13 263
17592.39 245
17593.64 244
17594.89 227
17596.14 251
17597.40 240
17598.65 224
17599.90 262
17601.15 227
17602.41 219
17603.66 227
17604.91 266
17606.16 243
17607.42 257
17608.67 242
17609.92 252
17611.17 236
17612.43 216
17613.68 210
17614.93 265
17616.19 241
17617.44 241
17618.69 249
17619.95 234
17621.20 228
17622.45 248
17623.71 246
17624.96 236
17626.21 231
17627.47 225
17628.72 243
17629.97 218
17631.23 227
17632.48 228
17633.73 248
17634.99 237
17636.24 228
17637.49 231
17638.75 228
17640.00 251
17641.26 227
17642.51 241
17643.76 221
17645.02 226
17646.27 241
17647.53 229
17648.78 207
17650.03 223
17651.29 236
17652.54 225
17653.80 226
17655.05 218
17656.31 237
17657.56 230
17658.82 208
17660.07 218
17661.32 214
17662.58 220
17663.83 231
17665.09 230
17666.34 248
17667.60 227
17668.85 231
17670.11 225
17671.36 240
17672.62 244
17673.87 222
17675.13 216
17676.38 243
17677.64 242
17678.89 225
17680.15 208
17681.40 229
17682.66 221
17683.92 211
17685.17 237
17686.43 231
17687.68 205
17688.94 224
17690.19 219
17691.45 219
17692.70 235
17693.96 244
17695.22 223
17696.47 222
17697.73 222
17698.98 222
17700.24 242
17701.50 219
17702.75 229
17704.01 232
17705.26 214
17706.52 228
17707.78 229
17709.03 254
17710.29 203
17711.55 241
17712.80 236
17714.06 203
17715.32 226
17716.57 213
17717.83 214
17719.09 232
17720.34 244
17721.60 220
17722.86 222
17724.11 222
17725.37 227
17726.63 221
17727.88 226
17729.14 218
17730.40 230
17731.65 241
17732.91 232
17734.17 220
17735.43 219
17736.68 224
17737.94 219
17739.20 240
17740.46 217
17741.71 212
17742.97 201
17744.23 220
17745.49 211
17746.74 225
17748.00 215
17749.26 233
17750.52 230
17751.77 250
17753.03 223
17754.29 228
17755.55 248
17756.81 222
17758.06 220
17759.32 220
17760.58 250
17761.84 235
17763.10 238
17764.35 220
17765.61 206
17766.87 241
17768.13 263
17769.39 226
17770.65 209
17771.91 209
17773.16 230
17774.42 214
17775.68 246
17776.94 233
17778.20 244
17779.46 247
17780.72 211
17781.98 231
17783.23 234
17784.49 247
17785.75 211
17787.01 245
17788.27 238
17789.53 260
17790.79 217
17792.05 228
17793.31 233
17794.57 245
17795.83 240
17797.09 240
17798.34 234
17799.60 241
17800.86 238
17802.12 255
17803.38 253
17804.64 233
17805.90 260
17807.16 254
17808.42 241
17809.68 224
17810.94 219
17812.20 225
17813.46 222
17814.72 221
17815.98 236
17817.24 244
17818.50 249
17819.76 256
17821.02 240
17822.28 241
17823.54 230
17824.80 239
17826.06 233
17827.33 231
17828.59 214
17829.85 204
17831.11 209
17832.37 211
17833.63 221
17834.89 213
17836.15 239
17837.41 223
17838.67 235
17839.93 234
17841.19 225
17842.45 215
17843.72 209
17844.98 209
17846.24 235
17847.50 207
17848.76 219
17850.02 220
17851.28 212
17852.54 219
17853.81 209
17855.07 240
17856.33 229
17857.59 212
17858.85 218
17860.11 226
17861.38 248
17862.64 242
17863.90 235
17865.16 214
17866.42 197
17867.68 205
17868.95 211
17870.21 212
17871.47 222
17872.73 219
17874.00 231
17875.26 216
17876.52 212
17877.78 206
17879.04 230
17880.31 214
17881.57 219
17882.83 204
17884.09 236
17885.36 221
17886.62 229
17887.88 231
17889.14 205
17890.41 225
17891.67 218
17892.93 220
17894.20 189
17895.46 197
17896.72 235
17897.98 218
17899.25 222
17900.51 216
17901.77 220
17903.04 229
17904.30 230
17905.56 212
17906.83 208
17908.09 220
17909.35 201
17910.62 216
17911.88 198
17913.14 196
17914.41 228
17915.67 204
17916.93 236
17918.20 216
17919.46 251
17920.73 215
17921.99 231
17923.25 216
17924.52 207
17925.78 203
17927.05 246
17928.31 219
17929.57 208
17930.84 217
17932.10 216
17933.37 225
17934.63 222
17935.90 202
17937.16 190
17938.42 214
17939.69 224
17940.95 218
17942.22 215
17943.48 215
17944.75 221
17946.01 213
17947.28 212
17948.54 206
17949.81 220
17951.07 197
17952.34 217
17953.60 201
17954.87 224
17956.13 211
17957.40 220
17958.66 217
17959.93 199
17961.19 196
17962.46 214
17963.72 211
17964.99 212
17966.25 200
17967.52 201
17968.78 214
17970.05 231
17971.31 199
17972.58 201
17973.85 235
17975.11 215
17976.38 219
17977.64 218
17978.91 209
17980.18 202
17981.44 224
17982.71 199
17983.97 212
17985.24 199
17986.51 194
17987.77 212
17989.04 227
17990.30 194
17991.57 201
17992.84 206
17994.10 213
17995.37 206
17996.64 193
17997.90 218
17999.17 206
18000.44 228
18001.70 220
18002.97 236
18004.24 208
18005.50 222
18006.77 223
18008.04 218
18009.30 217
18010.57 226
18011.84 218
18013.10 195
18014.37 197
18015.64 198
18016.91 196
18018.17 220
18019.44 208
18020.71 196
18021.97 203
18023.24 211
18024.51 224
18025.78 222
18027.04 214
18028.31 210
18029.58 224
18030.85 220
18032.12 225
18033.38 214
18034.65 196
18035.92 204
18037.19 203
18038.45 219
18039.72 224
18040.99 228
18042.26 193
18043.53 229
18044.80 214
18046.06 218
18047.33 195
18048.60 216
18049.87 236
18051.14 233
18052.40 214
18053.67 198
18054.94 220
18056.21 199
18057.48 209
18058.75 200
18060.02 205
18061.29 200
18062.55 210
18063.82 215
18065.09 195
18066.36 220
18067.63 213
18068.90 226
18070.17 213
18071.44 207
18072.71 206
18073.98 212
18075.24 210
18076.51 222
18077.78 226
18079.05 212
18080.32 228
18081.59 227
18082.86 196
18084.13 205
18085.40 233
18086.67 227
18087.94 204
18089.21 230
18090.48 223
18091.75 214
18093.02 224
18094.29 224
18095.56 221
18096.83 236
18098.10 201
18099.37 240
18100.64 217
18101.91 199
18103.18 225
18104.45 225
18105.72 218
18106.99 231
18108.26 226
18109.53 238
18110.80 238
18112.07 246
18113.34 245
18114.61 223
18115.88 253
18117.15 212
18118.43 223
18119.70 243
18120.97 264
18122.24 231
18123.51 216
18124.78 256
18126.05 226
18127.32 219
18128.59 226
18129.86 236
18131.14 248
18132.41 209
18133.68 226
18134.95 253
18136.22 244
18137.49 237
18138.76 240
18140.04 250
18141.31 242
18142.58 240
18143.85 246
18145.12 215
18146.39 236
18147.67 250
18148.94 237
18150.21 243
18151.48 235
18152.75 229
18154.02 231
18155.30 229
18156.57 236
18157.84 221
18159.11 242
18160.39 243
18161.66 261
18162.93 239
18164.20 223
18165.47 231
18166.75 235
18168.02 251
18169.29 225
18170.56 223
18171.84 241
18173.11 252
18174.38 229
18175.66 233
18176.93 221
18178.20 209
18179.47 212
18180.75 237
18182.02 237
18183.29 227
18184.57 226
18185.84 229
18187.11 199
18188.39 225
18189.66 247
18190.93 254
18192.21 230
18193.48 233
18194.75 224
18196.03 245
18197.30 225
18198.57 243
18199.85 232
18201.12 225
18202.39 220
18203.67 214
18204.94 223
18206.22 218
18207.49 227
18208.76 230
18210.04 235
18211.31 231
18212.59 239
18213.86 229
18215.13 261
18216.41 247
18217.68 236
18218.96 219
18220.23 234
18221.51 237
18222.78 242
18224.05 240
18225.33 236
18226.60 230
18227.88 231
18229.15 249
18230.43 242
18231.70 230
18232.98 235
18234.25 243
18235.53 255
18236.80 233
18238.08 245
18239.35 244
18240.63 245
18241.90 217
18243.18 241
18244.45 238
18245.73 211
18247.00 216
18248.28 234
18249.55 225
18250.83 236
18252.10 253
18253.38 238
18254.65 226
18255.93 230
18257.21 232
18258.48 230
18259.76 225
18261.03 223
18262.31 249
18263.58 211
18264.86 210
18266.14 224
18267.41 224
18268.69 216
18269.96 218
18271.24 222
18272.52 221
18273.79 203
18275.07 222
18276.35 223
18277.62 219
18278.90 213
18280.17 222
18281.45 214
18282.73 223
18284.00 222
18285.28 214
18286.56 208
18287.83 220
18289.11 229
18290.39 215
18291.66 218
18292.94 219
18294.22 223
18295.50 234
18296.77 224
18298.05 187
18299.33 210
18300.60 200
18301.88 224
18303.16 222
18304.43 223
18305.71 222
18306.99 228
18308.27 229
18309.54 215
18310.82 207
18312.10 210
18313.38 226
18314.65 201
18315.93 225
18317.21 203
18318.49 213
18319.77 234
18321.04 221
18322.32 220
18323.60 176
18324.88 223
18326.16 196
18327.43 216
18328.71 224
18329.99 231
18331.27 204
18332.55 222
18333.82 231
18335.10 214
18336.38 222
18337.66 202
18338.94 201
18340.22 207
18341.50 206
18342.77 204
18344.05 220
18345.33 206
18346.61 211
18347.89 217
18349.17 215
18350.45 207
18351.73 237
18353.00 216
18354.28 219
18355.56 194
18356.84 211
18358.12 225
18359.40 219
18360.68 209
18361.96 213
18363.24 213
18364.52 224
18365.80 211
18367.08 187
18368.36 201
18369.64 229
18370.91 233
18372.19 208
18373.47 237
18374.75 213
18376.03 248
18377.31 226
18378.59 224
18379.87 206
18381.15 204
18382.43 219
18383.71 201
18384.99 203
18386.27 225
18387.55 213
18388.83 219
18390.11 204
18391.39 215
18392.67 197
18393.95 226
18395.24 221
18396.52 217
18397.80 218
18399.08 224
18400.36 207
18401.64 226
18402.92 198
18404.20 216
18405.48 217
18406.76 232
18408.04 213
18409.32 192
18410.60 198
18411.89 207
18413.17 198
18414.45 228
18415.73 220
18417.01 237
18418.29 191
18419.57 214
18420.85 240
18422.13 199
18423.42 186
18424.70 204
18425.98 222
18427.26 195
18428.54 223
18429.82 209
18431.11 206
18432.39 228
18433.67 223
18434.95 217
18436.23 214
18437.51 201
18438.80 198
18440.08 221
18441.36 198
18442.64 219
18443.93 196
18445.21 205
18446.49 201
18447.77 220
18449.05 217
18450.34 217
18451.62 186
18452.90 215
18454.18 186
18455.47 216
18456.75 240
18458.03 227
18459.31 201
18460.60 200
18461.88 235
18463.16 233
18464.45 223
18465.73 209
18467.01 231
18468.29 213
18469.58 205
18470.86 188
18472.14 197
18473.43 200
18474.71 247
18475.99 242
18477.28 222
18478.56 211
18479.84 225
18481.13 219
18482.41 207
18483.69 224
18484.98 205
18486.26 224
18487.54 205
18488.83 196
18490.11 180
18491.40 191
18492.68 222
18493.96 243
18495.25 221
18496.53 223
18497.81 234
18499.10 201
18500.38 233
18501.67 231
18502.95 213
18504.24 197
18505.52 212
18506.80 198
18508.09 207
18509.37 186
18510.66 222
18511.94 212
18513.23 200
18514.51 211
18515.80 240
18517.08 210
18518.37 218
18519.65 204
18520.93 218
18522.22 236
18523.50 218
18524.79 230
18526.07 209
18527.36 213
18528.64 193
18529.93 222
18531.21 225
18532.50 225
18533.79 197
18535.07 213
18536.36 203
18537.64 193
18538.93 221
18540.21 211
18541.50 199
18542.78 201
18544.07 208
18545.35 220
18546.64 240
18547.93 221
18549.21 226
18550.50 202
18551.78 194
18553.07 204
18554.36 218
18555.64 201
18556.93 214
18558.21 217
18559.50 218
18560.79 225
18562.07 210
18563.36 224
18564.64 235
18565.93 209
18567.22 199
18568.50 217
18569.79 233
18571.08 244
18572.36 249
18573.65 242
18574.94 223
18576.22 193
18577.51 236
18578.80 230
18580.08 211
18581.37 251
18582.66 251
18583.95 230
18585.23 235
18586.52 196
18587.81 219
18589.09 214
18590.38 226
18591.67 245
18592.96 233
18594.24 219
18595.53 221
18596.82 239
18598.11 233
18599.39 218
18600.68 236
18601.97 239
18603.26 222
18604.54 231
18605.83 226
18607.12 232
18608.41 206
18609.69 224
18610.98 201
18612.27 233
18613.56 234
18614.85 242
18616.13 235
18617.42 220
18618.71 228
18620.00 222
18621.29 218
18622.58 214
18623.86 242
18625.15 198
18626.44 205
18627.73 227
18629.02 237
18630.31 216
18631.60 223
18632.88 193
18634.17 226
18635.46 224
18636.75 232
18638.04 203
18639.33 253
18640.62 227
18641.91 213
18643.20 214
18644.48 211
18645.77 231
18647.06 224
18648.35 209
18649.64 204
18650.93 207
18652.22 200
18653.51 211
18654.80 203
18656.09 239
18657.38 227
18658.67 232
18659.96 224
18661.25 232
18662.54 231
18663.83 206
18665.12 215
18666.41 188
18667.70 223
18668.99 198
18670.28 231
18671.57 226
18672.86 200
18674.15 211
18675.44 203
18676.73 184
18678.02 210
18679.31 205
18680.60 216
18681.89 218
18683.18 203
18684.47 209
18685.76 209
18687.05 210
18688.34 222
18689.63 216
18690.92 203
18692.21 216
18693.50 208
18694.79 209
18696.08 198
18697.38 195
18698.67 216
18699.96 196
18701.25 223
18702.54 207
18703.83 206
18705.12 207
18706.41 224
18707.70 244
18709.00 199
18710.29 184
18711.58 208
18712.87 208
18714.16 215
18715.45 227
18716.74 209
18718.04 216
18719.33 208
18720.62 211
18721.91 191
18723.20 195
18724.50 198
18725.79 190
18727.08 195
18728.37 216
18729.66 193
18730.96 202
18732.25 212
18733.54 200
18734.83 191
18736.12 201
18737.42 205
18738.71 214
18740.00 232
18741.29 203
18742.59 204
18743.88 211
18745.17 201
18746.46 208
18747.76 217
18749.05 215
18750.34 210
18751.63 212
18752.93 198
18754.22 208
18755.51 198
18756.81 210
18758.10 207
18759.39 195
18760.69 208
18761.98 203
18763.27 198
18764.56 213
18765.86 219
18767.15 208
18768.44 204
18769.74 201
18771.03 194
18772.33 207
18773.62 203
18774.91 203
18776.21 205
18777.50 211
18778.79 196
18780.09 196
18781.38 214
18782.67 225
18783.97 221
18785.26 196
18786.56 191
18787.85 216
18789.14 206
18790.44 199
18791.73 207
18793.03 210
18794.32 205
18795.62 202
18796.91 196
18798.20 194
18799.50 195
18800.79 203
18802.09 184
18803.38 192
18804.68 219
18805.97 195
18807.27 192
18808.56 187
18809.86 177
18811.15 205
18812.45 197
18813.74 202
18815.04 187
18816.33 180
18817.63 193
18818.92 206
18820.22 218
18821.51 200
18822.81 214
18824.10 212
18825.40 195
18826.69 191
18827.99 202
18829.28 216
18830.58 197
18831.87 204
18833.17 214
18834.47 202
18835.76 174
18837.06 206
18838.35 223
18839.65 210
18840.95 195
18842.24 217
18843.54 221
18844.83 193
18846.13 200
18847.43 183
18848.72 188
18850.02 199
18851.31 197
18852.61 225
18853.91 213
18855.20 217
18856.50 193
18857.80 223
18859.09 213
18860.39 205
18861.69 226
18862.98 212
18864.28 223
18865.58 211
18866.87 201
18868.17 201
18869.47 195
18870.76 202
18872.06 192
18873.36 182
18874.65 204
18875.95 204
18877.25 184
18878.54 178
18879.84 207
18881.14 216
18882.44 224
18883.73 200
18885.03 221
18886.33 187
18887.63 191
18888.92 192
18890.22 208
18891.52 215
18892.82 192
18894.11 190
18895.41 220
18896.71 218
18898.01 195
18899.31 210
18900.60 217
18901.90 210
18903.20 209
18904.50 204
18905.80 209
18907.09 205
18908.39 184
18909.69 191
18910.99 191
18912.29 199
18913.59 208
18914.88 202
18916.18 203
18917.48 204
18918.78 208
18920.08 190
18921.38 220
18922.67 213
18923.97 207
18925.27 187
18926.57 182
18927.87 184
18929.17 197
18930.47 199
18931.77 203
18933.07 191
18934.37 203
18935.66 217
18936.96 222
18938.26 201
18939.56 194
18940.86 201
18942.16 213
18943.46 197
18944.76 196
18946.06 193
18947.36 186
18948.66 183
18949.96 192
18951.26 192
18952.56 166
18953.86 218
18955.16 189
18956.46 193
18957.76 208
18959.06 180
18960.36 199
18961.66 208
18962.96 220
18964.26 197
18965.56 196
18966.86 213
18968.16 193
18969.46 192
18970.76 214
18972.06 192
18973.36 223
18974.66 186
18975.96 185
18977.26 212
18978.56 192
18979.86 211
18981.16 209
18982.46 185
18983.76 190
18985.06 202
18986.37 196
18987.67 177
18988.97 173
18990.27 206
18991.57 204
18992.87 207
18994.17 200
18995.47 199
18996.77 219
18998.07 200
18999.38 171
19000.68 190
19001.98 205
19003.28 195
19004.58 209
19005.88 186
19007.18 192
19008.49 168
19009.79 213
19011.09 190
19012.39 177
19013.69 173
19015.00 211
19016.30 176
19017.60 196
19018.90 197
19020.20 186
19021.51 193
19022.81 202
19024.11 188
19025.41 185
19026.71 194
19028.02 196
19029.32 209
19030.62 174
19031.92 197
19033.23 191
19034.53 197
19035.83 179
19037.13 201
19038.44 210
19039.74 180
19041.04 193
19042.34 176
19043.65 189
19044.95 200
19046.25 189
19047.56 182
19048.86 191
19050.16 183
19051.47 199
19052.77 178
19054.07 198
19055.37 215
19056.68 207
19057.98 190
19059.28 180
19060.59 186
19061.89 174
19063.20 189
19064.50 176
19065.80 186
19067.11 179
19068.41 163
19069.71 194
19071.02 184
19072.32 179
19073.62 170
19074.93 176
19076.23 182
19077.54 168
19078.84 182
19080.14 211
19081.45 193
19082.75 185
19084.06 184
19085.36 206
19086.67 195
19087.97 193
19089.27 191
19090.58 172
19091.88 187
19093.19 203
19094.49 189
19095.80 181
19097.10 178
19098.41 195
19099.71 184
19101.02 182
19102.32 169
19103.63 181
19104.93 172
19106.24 175
19107.54 180
19108.85 187
19110.15 198
19111.46 170
19112.76 189
19114.07 187
19115.37 183
19116.68 180
19117.98 201
19119.29 205
19120.59 203
19121.90 194
19123.20 184
19124.51 195
19125.82 187
19127.12 204
19128.43 192
19129.73 194
19131.04 170
19132.34 179
19133.65 162
19134.96 190
19136.26 199
19137.57 208
19138.87 193
19140.18 187
19141.49 188
19142.79 183
19144.10 206
19145.41 190
19146.71 177
19148.02 168
19149.32 176
19150.63 181
19151.94 191
19153.24 179
19154.55 194
19155.86 157
19157.16 172
19158.47 187
19159.78 165
19161.08 193
19162.39 177
19163.70 182
19165.01 184
19166.31 183
19167.62 183
19168.93 178
19170.23 197
19171.54 170
19172.85 186
19174.16 196
19175.46 160
19176.77 210
19178.08 155
19179.39 170
19180.69 180
19182.00 183
19183.31 190
19184.62 178
19185.92 174
19187.23 201
19188.54 167
19189.85 175
19191.15 211
19192.46 177
19193.77 207
19195.08 203
19196.39 210
19197.69 195
19199.00 188
19200.31 170
19201.62 190
19202.93 185
19204.24 184
19205.54 192
19206.85 177
19208.16 198
19209.47 172
19210.78 189
19212.09 192
19213.40 197
19214.70 177
19216.01 202
19217.32 182
19218.63 183
19219.94 186
19221.25 186
19222.56 171
19223.87 187
19225.18 202
19226.48 209
19227.79 187
19229.10 182
19230.41 206
19231.72 196
19233.03 193
19234.34 180
19235.65 193
19236.96 187
19238.27 169
19239.58 194
19240.89 188
19242.20 194
19243.51 208
19244.82 202
19246.13 196
19247.44 189
19248.75 201
19250.06 197
19251.37 184
19252.67 199
19253.98 183
19255.30 189
19256.61 189
19257.92 196
19259.23 177
19260.54 201
19261.85 161
19263.16 171
19264.47 181
19265.78 197
19267.09 153
19268.40 179
19269.71 178
19271.02 159
19272.33 183
19273.64 168
19274.95 191
19276.26 192
19277.57 188
19278.88 185
19280.19 175
19281.51 153
19282.82 160
19284.13 174
19285.44 185
19286.75 191
19288.06 181
19289.37 184
19290.68 178
19291.99 176
19293.31 168
19294.62 196
19295.93 199
19297.24 190
19298.55 186
19299.86 204
19301.18 174
19302.49 196
19303.80 170
19305.11 187
19306.42 193
19307.73 188
19309.05 199
19310.36 183
19311.67 193
19312.98 187
19314.29 208
19315.61 188
19316.92 177
19318.23 169
19319.54 186
19320.85 181
19322.17 181
19323.48 176
19324.79 185
19326.10 196
19327.42 196
19328.73 186
19330.04 195
19331.35 193
19332.67 174
19333.98 194
19335.29 204
19336.61 179
19337.92 198
19339.23 185
19340.54 179
19341.86 175
19343.17 180
19344.48 180
19345.80 167
19347.11 197
19348.42 194
19349.74 184
19351.05 180
19352.36 173
19353.68 177
19354.99 164
19356.30 176
19357.62 200
19358.93 178
19360.24 193
19361.56 181
19362.87 186
19364.19 174
19365.50 178
19366.81 182
19368.13 173
19369.44 174
19370.75 171
19372.07 168
19373.38 174
19374.70 182
19376.01 169
19377.33 184
19378.64 166
19379.95 177
19381.27 180
19382.58 176
19383.90 178
19385.21 182
19386.53 188
19387.84 175
19389.16 194
19390.47 186
19391.78 194
19393.10 172
19394.41 167
19395.73 182
19397.04 171
19398.36 173
19399.67 161
19400.99 188
19402.30 185
19403.62 189
19404.93 169
19406.25 186
19407.56 183
19408.88 180
19410.20 183
19411.51 194
19412.83 191
19414.14 177
19415.46 193
19416.77 201
19418.09 175
19419.40 180
19420.72 168
19422.03 170
19423.35 173
19424.67 195
19425.98 191
19427.30 161
19428.61 155
19429.93 185
19431.25 179
19432.56 187
19433.88 177
19435.19 168
19436.51 223
19437.83 215
19439.14 182
19440.46 198
19441.78 180
19443.09 167
19444.41 179
19445.73 150
19447.04 170
19448.36 167
19449.68 168
19450.99 178
19452.31 170
19453.63 158
19454.94 174
19456.26 170
19457.58 176
19458.89 169
19460.21 175
19461.53 176
19462.84 187
19464.16 160
19465.48 165
19466.80 167
19468.11 182
19469.43 172
19470.75 188
19472.07 174
19473.38 172
19474.70 176
19476.02 166
19477.34 169
19478.65 176
19479.97 204
19481.29 168
19482.61 173
19483.92 184
19485.24 164
19486.56 189
19487.88 179
19489.20 153
19490.51 173
19491.83 159
19493.15 180
19494.47 196
19495.79 187
19497.10 175
19498.42 179
19499.74 157
19501.06 172
19502.38 166
19503.70 190
19505.02 165
19506.33 171
19507.65 177
19508.97 176
19510.29 194
19511.61 179
19512.93 189
19514.25 156
19515.57 171
19516.88 165
19518.20 157
19519.52 183
19520.84 178
19522.16 166
19523.48 175
19524.80 176
19526.12 165
19527.44 182
19528.76 177
19530.08 180
19531.40 164
19532.71 158
19534.03 177
19535.35 167
19536.67 164
19537.99 165
19539.31 181
19540.63 165
19541.95 185
19543.27 174
19544.59 179
19545.91 157
19547.23 152
19548.55 163
19549.87 180
19551.19 182
19552.51 189
19553.83 176
19555.15 163
19556.47 190
19557.79 193
19559.11 163
19560.43 163
19561.75 185
19563.08 179
19564.40 177
19565.72 167
19567.04 167
19568.36 167
19569.68 184
19571.00 179
19572.32 166
19573.64 163
19574.96 180
19576.28 170
19577.60 164
19578.92 163
19580.25 180
19581.57 202
19582.89 181
19584.21 180
19585.53 178
19586.85 165
19588.17 161
19589.49 165
19590.82 163
19592.14 157
19593.46 170
19594.78 169
19596.10 156
19597.42 160
19598.75 173
19600.07 167
19601.39 163
19602.71 191
19604.03 168
19605.35 169
19606.68 192
19608.00 162
19609.32 180
19610.64 169
19611.96 176
19613.29 168
19614.61 178
19615.93 190
19617.25 187
19618.58 195
19619.90 164
19621.22 201
19622.54 178
19623.87 158
19625.19 164
19626.51 181
19627.83 161
19629.16 176
19630.48 178
19631.80 159
19633.13 166
19634.45 159
19635.77 166
19637.09 157
19638.42 171
19639.74 188
19641.06 167
19642.39 180
19643.71 184
19645.03 186
19646.36 180
19647.68 171
19649.00 166
19650.33 186
19651.65 178
19652.97 168
19654.30 172
19655.62 163
19656.94 183
19658.27 157
19659.59 163
19660.92 181
19662.24 172
19663.56 177
19664.89 172
19666.21 183
19667.54 168
19668.86 166
19670.18 178
19671.51 187
19672.83 168
19674.16 153
19675.48 166
19676.80 173
19678.13 164
19679.45 196
19680.78 180
19682.10 180
19683.43 166
19684.75 188
19686.08 184
19687.40 190
19688.73 165
19690.05 173
19691.38 164
19692.70 167
19694.02 162
19695.35 173
19696.67 166
19698.00 168
19699.33 207
19700.65 182
19701.98 187
19703.30 174
19704.63 156
19705.95 185
19707.28 167
19708.60 181
19709.93 188
19711.25 187
19712.58 182
19713.90 202
19715.23 173
19716.56 172
19717.88 168
19719.21 200
19720.53 177
19721.86 175
19723.18 167
19724.51 201
19725.84 190
19727.16 167
19728.49 180
19729.81 182
19731.14 170
19732.47 144
19733.79 184
19735.12 160
19736.45 177
19737.77 163
19739.10 193
19740.42 182
19741.75 196
19743.08 177
19744.40 189
19745.73 155
19747.06 152
19748.38 162
19749.71 177
19751.04 168
19752.37 184
19753.69 172
19755.02 177
19756.35 176
19757.67 179
19759.00 182
19760.33 172
19761.65 177
19762.98 178
19764.31 165
19765.64 164
19766.96 171
19768.29 168
19769.62 174
19770.95 179
19772.27 155
19773.60 170
19774.93 166
19776.26 170
19777.58 186
19778.91 184
19780.24 166
19781.57 177
19782.90 187
19784.22 186
19785.55 187
19786.88 143
19788.21 168
19789.54 157
19790.86 159
19792.19 172
19793.52 151
19794.85 181
19796.18 185
19797.51 158
19798.83 183
19800.16 177
19801.49 169
19802.82 148
19804.15 178
19805.48 173
19806.81 161
19808.13 162
19809.46 168
19810.79 162
19812.12 171
19813.45 179
19814.78 176
19816.11 183
19817.44 159
19818.77 161
19820.10 170
19821.42 175
19822.75 163
19824.08 171
19825.41 150
19826.74 152
19828.07 176
19829.40 167
19830.73 164
19832.06 146
19833.39 177
19834.72 176
19836.05 171
19837.38 172
19838.71 174
19840.04 137
19841.37 159
19842.70 151
19844.03 160
19845.36 155
19846.69 198
19848.02 169
19849.35 181
19850.68 183
19852.01 180
19853.34 179
19854.67 169
19856.00 166
19857.33 166
19858.66 164
19859.99 169
19861.32 186
19862.65 188
19863.98 171
19865.31 178
19866.64 155
19867.97 167
19869.30 195
19870.64 162
19871.97 150
19873.30 168
19874.63 177
19875.96 193
19877.29 187
19878.62 190
19879.95 191
19881.28 170
19882.62 180
19883.95 173
19885.28 172
19886.61 174
19887.94 178
19889.27 163
19890.60 170
19891.94 180
19893.27 177
19894.60 170
19895.93 166
19897.26 151
19898.59 176
19899.93 191
19901.26 183
19902.59 172
19903.92 187
19905.25 193
19906.59 177
19907.92 155
19909.25 164
19910.58 153
19911.91 161
19913.25 185
19914.58 185
19915.91 192
19917.24 159
19918.58 192
19919.91 163
19921.24 180
19922.57 190
19923.91 173
19925.24 175
19926.57 153
19927.90 182
19929.24 176
19930.57 167
19931.90 168
19933.24 177
19934.57 173
19935.90 170
19937.23 191
19938.57 172
19939.90 157
19941.23 177
19942.57 159
19943.90 177
19945.23 169
19946.57 172
19947.90 176
19949.23 179
19950.57 154
19951.90 180
19953.24 164
19954.57 167
19955.90 151
19957.24 188
19958.57 188
19959.90 164
19961.24 195
19962.57 181
19963.91 187
19965.24 185
19966.57 187
19967.91 160
19969.24 180
19970.58 172
19971.91 167
19973.24 194
19974.58 165
19975.91 160
19977.25 177
19978.58 185
19979.92 185
19981.25 174
19982.59 168
19983.92 181
19985.26 177
19986.59 196
19987.92 176
19989.26 192
19990.59 180
19991.93 175
19993.26 175
19994.60 187
19995.93 185
19997.27 170
19998.60 177
19999.94 182
20001.28 184
20002.61 185
20003.95 214
20005.28 184
20006.62 192
20007.95 178
20009.29 189
20010.62 210
20011.96 182
20013.29 190
20014.63 188
20015.97 192
20017.30 182
20018.64 178
20019.97 185
20021.31 199
20022.64 183
20023.98 174
20025.32 169
20026.65 183
20027.99 183
20029.32 191
20030.66 193
20032.00 179
20033.33 198
20034.67 176
20036.01 207
20037.34 174
20038.68 173
20040.02 198
20041.35 213
20042.69 171
20044.03 205
20045.36 168
20046.70 209
20048.04 209
20049.37 222
20050.71 189
20052.05 204
20053.38 219
20054.72 193
20056.06 188
20057.39 174
20058.73 190
20060.07 202
20061.41 189
20062.74 173
20064.08 189
20065.42 183
20066.76 219
20068.09 182
20069.43 181
20070.77 187
20072.11 182
20073.44 180
20074.78 167
20076.12 182
20077.46 166
20078.79 197
20080.13 158
20081.47 190
20082.81 162
20084.15 185
20085.48 185
20086.82 208
20088.16 184
20089.50 191
20090.84 171
20092.17 184
20093.51 203
20094.85 184
20096.19 175
20097.53 161
20098.87 175
20100.20 168
20101.54 173
20102.88 181
20104.22 217
20105.56 167
20106.90 168
20108.24 187
20109.58 177
20110.91 187
20112.25 164
20113.59 159
20114.93 210
20116.27 195
20117.61 179
20118.95 167
20120.29 177
20121.63 191
20122.97 178
20124.31 179
20125.65 191
20126.98 204
20128.32 195
20129.66 183
20131.00 210
20132.34 186
20133.68 187
20135.02 199
20136.36 204
