# Supplementary material for: MALDI-TOF MS typing enables the classification of brewing yeasts of the genus Saccharomyces to major beer styles
Source: PLoS One. 2017 Aug 9;12(8):e0181694. doi: 10.1371/journal.pone.0181694 (PMC5549903; doi:10.1371/journal.pone.0181694)
Supplement: S17 File — The directory includes 90 raw files and was zipped to “.zip”; the folder has three strains with 30 spectra per strain; S1 Text explains the raw files with an example and Table 1 represents the yeast strains used within the experiment. (ZIP) [file pone.0181694.s020.zip › 49-51/30812-1H7-Dias-Dias-Dias-YPG-18h-E-E_2016-09-30_2_0_B10_1.dat]

1999.98 3788
2000.40 3837
2000.82 3746
2001.24 3606
2001.66 3584
2002.09 3597
2002.51 3375
2002.93 3362
2003.35 3380
2003.78 3280
2004.20 3358
2004.62 3389
2005.04 3233
2005.47 3307
2005.89 3321
2006.31 3267
2006.73 3489
2007.16 3537
2007.58 3602
2008.00 3588
2008.42 3554
2008.85 3377
2009.27 3401
2009.69 3518
2010.12 3289
2010.54 3354
2010.96 3238
2011.39 3218
2011.81 3235
2012.23 3092
2012.66 3096
2013.08 3125
2013.50 2971
2013.93 3074
2014.35 3047
2014.77 3131
2015.20 3146
2015.62 3258
2016.04 3214
2016.47 3406
2016.89 3541
2017.31 3513
2017.74 3609
2018.16 3575
2018.59 3579
2019.01 3741
2019.43 3916
2019.86 3854
2020.28 3838
2020.71 3825
2021.13 3804
2021.55 3597
2021.98 3599
2022.40 3507
2022.83 3306
2023.25 3292
2023.68 3070
2024.10 3068
2024.52 2955
2024.95 2822
2025.37 2901
2025.80 2817
2026.22 2856
2026.65 2823
2027.07 2788
2027.50 2917
2027.92 2910
2028.35 2699
2028.77 2738
2029.20 2826
2029.62 2757
2030.05 2772
2030.47 2832
2030.90 2924
2031.32 2967
2031.75 2951
2032.17 2984
2032.60 3177
2033.02 3053
2033.45 3007
2033.88 3121
2034.30 3021
2034.73 3032
2035.15 3057
2035.58 2977
2036.00 3031
2036.43 3091
2036.86 3177
2037.28 3193
2037.71 3201
2038.13 3226
2038.56 3274
2038.98 3317
2039.41 3357
2039.84 3301
2040.26 3346
2040.69 3330
2041.12 3421
2041.54 3293
2041.97 3171
2042.39 3323
2042.82 3413
2043.25 3428
2043.67 3272
2044.10 3116
2044.53 3075
2044.95 3170
2045.38 3136
2045.81 3041
2046.23 3042
2046.66 2920
2047.09 2892
2047.51 2924
2047.94 3084
2048.37 3073
2048.80 3022
2049.22 3012
2049.65 2980
2050.08 2963
2050.50 2935
2050.93 2984
2051.36 2969
2051.79 2948
2052.21 2860
2052.64 2927
2053.07 2934
2053.50 2880
2053.92 2834
2054.35 2903
2054.78 3060
2055.21 3066
2055.63 2934
2056.06 2889
2056.49 2896
2056.92 2837
2057.35 2914
2057.77 2923
2058.20 2949
2058.63 2947
2059.06 3036
2059.49 2963
2059.92 3119
2060.34 3176
2060.77 3107
2061.20 3163
2061.63 3224
2062.06 3245
2062.49 3195
2062.91 3169
2063.34 3094
2063.77 3185
2064.20 3137
2064.63 3249
2065.06 3240
2065.49 3336
2065.91 3383
2066.34 3238
2066.77 3296
2067.20 3347
2067.63 3137
2068.06 3217
2068.49 3059
2068.92 3066
2069.35 3200
2069.78 3201
2070.21 3181
2070.63 3066
2071.06 3028
2071.49 2996
2071.92 2984
2072.35 2932
2072.78 2980
2073.21 2942
2073.64 2825
2074.07 2917
2074.50 2982
2074.93 3100
2075.36 3070
2075.79 3029
2076.22 3156
2076.65 3241
2077.08 3100
2077.51 3270
2077.94 3285
2078.37 3196
2078.80 3347
2079.23 3357
2079.66 3470
2080.09 3622
2080.52 3571
2080.95 3575
2081.38 3553
2081.81 3530
2082.24 3377
2082.67 3354
2083.10 3420
2083.54 3352
2083.97 3370
2084.40 3439
2084.83 3421
2085.26 3339
2085.69 3416
2086.12 3410
2086.55 3431
2086.98 3357
2087.41 3244
2087.84 3226
2088.28 3104
2088.71 3079
2089.14 3265
2089.57 3114
2090.00 3219
2090.43 3336
2090.86 3450
2091.29 3602
2091.73 3764
2092.16 3928
2092.59 4094
2093.02 4146
2093.45 3908
2093.88 4112
2094.32 4005
2094.75 3948
2095.18 3794
2095.61 3635
2096.04 3589
2096.48 3515
2096.91 3337
2097.34 3276
2097.77 3217
2098.20 2941
2098.64 3036
2099.07 3081
2099.50 2954
2099.93 2994
2100.37 2958
2100.80 2944
2101.23 3013
2101.66 3131
2102.10 3080
2102.53 3093
2102.96 2976
2103.39 2983
2103.83 2936
2104.26 3010
2104.69 3078
2105.13 2928
2105.56 3130
2105.99 3182
2106.42 3282
2106.86 3291
2107.29 3347
2107.72 3388
2108.16 3452
2108.59 3486
2109.02 3467
2109.46 3334
2109.89 3197
2110.32 3169
2110.76 3288
2111.19 3327
2111.62 3208
2112.06 3166
2112.49 3172
2112.92 3143
2113.36 3183
2113.79 3025
2114.23 2928
2114.66 3020
2115.09 2901
2115.53 2963
2115.96 2859
2116.40 2911
2116.83 2854
2117.26 2808
2117.70 2689
2118.13 2780
2118.57 2803
2119.00 2776
2119.44 2754
2119.87 2829
2120.30 2911
2120.74 2996
2121.17 2960
2121.61 2980
2122.04 3042
2122.48 3041
2122.91 3047
2123.35 3010
2123.78 3026
2124.22 3030
2124.65 2951
2125.09 3012
2125.52 2972
2125.96 2859
2126.39 2896
2126.83 2927
2127.26 2817
2127.70 2985
2128.13 2921
2128.57 2946
2129.00 2915
2129.44 3067
2129.87 3131
2130.31 3125
2130.74 3169
2131.18 3286
2131.62 3272
2132.05 3174
2132.49 3195
2132.92 3194
2133.36 3307
2133.79 3306
2134.23 3240
2134.67 3283
2135.10 3472
2135.54 3430
2135.97 3529
2136.41 3516
2136.85 3395
2137.28 3458
2137.72 3656
2138.16 3582
2138.59 3446
2139.03 3398
2139.46 3404
2139.90 3349
2140.34 3162
2140.77 3149
2141.21 3119
2141.65 3020
2142.08 2977
2142.52 2921
2142.96 2809
2143.39 2715
2143.83 2662
2144.27 2833
2144.70 2899
2145.14 2817
2145.58 2887
2146.02 2868
2146.45 2925
2146.89 3036
2147.33 3078
2147.76 3248
2148.20 3261
2148.64 3461
2149.08 3755
2149.51 3776
2149.95 3860
2150.39 4009
2150.83 4081
2151.26 4016
2151.70 3854
2152.14 3896
2152.58 3639
2153.01 3531
2153.45 3524
2153.89 3476
2154.33 3340
2154.77 3240
2155.20 3226
2155.64 3129
2156.08 3122
2156.52 2914
2156.96 3062
2157.40 3059
2157.83 2897
2158.27 2988
2158.71 2948
2159.15 3003
2159.59 3082
2160.03 3164
2160.46 3123
2160.90 3181
2161.34 3078
2161.78 2989
2162.22 3028
2162.66 3000
2163.10 3053
2163.54 3103
2163.97 2913
2164.41 3003
2164.85 3174
2165.29 3181
2165.73 3102
2166.17 3077
2166.61 3082
2167.05 3236
2167.49 3240
2167.93 3149
2168.37 3296
2168.80 3297
2169.24 3356
2169.68 3339
2170.12 3296
2170.56 3364
2171.00 3493
2171.44 3514
2171.88 3568
2172.32 3571
2172.76 3744
2173.20 3617
2173.64 3500
2174.08 3576
2174.52 3570
2174.96 3454
2175.40 3833
2175.84 3623
2176.28 3551
2176.72 3773
2177.16 3762
2177.60 3691
2178.04 3732
2178.48 3602
2178.92 3610
2179.36 3518
2179.80 3545
2180.24 3460
2180.69 3349
2181.13 3293
2181.57 3143
2182.01 3114
2182.45 3132
2182.89 2944
2183.33 2900
2183.77 2978
2184.21 2987
2184.65 3104
2185.09 3021
2185.53 3148
2185.98 3131
2186.42 3097
2186.86 3127
2187.30 3460
2187.74 3625
2188.18 3627
2188.62 3647
2189.07 3702
2189.51 3628
2189.95 3518
2190.39 3515
2190.83 3586
2191.27 3497
2191.71 3375
2192.16 3540
2192.60 3584
2193.04 3454
2193.48 3368
2193.92 3459
2194.37 3570
2194.81 3554
2195.25 3492
2195.69 3574
2196.13 3681
2196.58 3594
2197.02 3560
2197.46 3712
2197.90 3613
2198.35 3607
2198.79 3550
2199.23 3504
2199.67 3432
2200.12 3387
2200.56 3213
2201.00 3181
2201.44 3158
2201.89 3336
2202.33 3285
2202.77 3231
2203.21 3131
2203.66 3173
2204.10 3224
2204.54 3167
2204.99 3291
2205.43 3408
2205.87 3439
2206.32 3393
2206.76 3513
2207.20 3662
2207.65 3612
2208.09 3687
2208.53 3835
2208.98 3686
2209.42 3757
2209.86 3637
2210.31 3635
2210.75 3692
2211.19 3726
2211.64 3723
2212.08 3538
2212.53 3466
2212.97 3365
2213.41 3393
2213.86 3527
2214.30 3442
2214.74 3435
2215.19 3416
2215.63 3404
2216.08 3407
2216.52 3369
2216.97 3293
2217.41 3086
2217.85 3214
2218.30 3238
2218.74 3211
2219.19 3238
2219.63 3281
2220.08 3345
2220.52 3320
2220.97 3662
2221.41 4050
2221.86 4439
2222.30 4979
2222.74 5573
2223.19 5971
2223.63 6460
2224.08 6978
2224.52 7183
2224.97 7155
2225.41 7178
2225.86 6709
2226.30 6267
2226.75 5824
2227.20 5422
2227.64 5046
2228.09 4719
2228.53 4573
2228.98 4164
2229.42 4111
2229.87 4063
2230.31 3959
2230.76 3913
2231.20 3898
2231.65 4079
2232.10 4221
2232.54 4299
2232.99 4290
2233.43 4213
2233.88 4369
2234.33 4331
2234.77 4239
2235.22 4103
2235.66 4159
2236.11 3925
2236.56 3940
2237.00 3990
2237.45 3970
2237.90 4093
2238.34 4098
2238.79 4119
2239.23 4109
2239.68 4007
2240.13 3956
2240.57 4120
2241.02 3815
2241.47 3752
2241.91 3640
2242.36 3479
2242.81 3520
2243.25 3377
2243.70 3510
2244.15 3399
2244.60 3245
2245.04 3383
2245.49 3340
2245.94 3297
2246.38 3294
2246.83 3217
2247.28 3181
2247.73 3204
2248.17 3228
2248.62 3172
2249.07 3245
2249.52 3254
2249.96 3362
2250.41 3225
2250.86 3253
2251.31 3251
2251.75 3372
2252.20 3393
2252.65 3368
2253.10 3261
2253.54 3177
2253.99 3140
2254.44 3232
2254.89 3133
2255.34 3156
2255.79 3185
2256.23 3110
2256.68 3187
2257.13 3175
2257.58 3191
2258.03 3194
2258.47 3314
2258.92 3265
2259.37 3391
2259.82 3497
2260.27 3617
2260.72 3919
2261.17 3984
2261.61 4296
2262.06 4347
2262.51 4480
2262.96 4336
2263.41 4319
2263.86 4353
2264.31 4379
2264.76 4189
2265.21 4159
2265.65 4131
2266.10 4117
2266.55 4039
2267.00 3984
2267.45 4099
2267.90 4277
2268.35 4294
2268.80 4208
2269.25 4312
2269.70 4367
2270.15 4363
2270.60 4410
2271.05 4287
2271.50 4237
2271.95 4192
2272.40 3989
2272.85 3902
2273.30 3761
2273.75 3642
2274.20 3552
2274.65 3589
2275.10 3466
2275.55 3387
2276.00 3288
2276.45 3390
2276.90 3257
2277.35 3292
2277.80 3374
2278.25 3323
2278.70 3405
2279.15 3531
2279.60 3667
2280.05 3754
2280.50 3957
2280.95 3894
2281.40 3901
2281.85 3944
2282.30 3902
2282.75 3784
2283.20 3964
2283.66 3702
2284.11 3685
2284.56 3626
2285.01 3598
2285.46 3685
2285.91 3820
2286.36 3723
2286.81 3900
2287.26 3838
2287.72 4034
2288.17 4276
2288.62 4511
2289.07 4778
2289.52 5025
2289.97 5469
2290.42 5730
2290.88 5807
2291.33 5984
2291.78 5964
2292.23 5879
2292.68 5910
2293.13 5886
2293.59 5819
2294.04 5654
2294.49 5573
2294.94 5354
2295.39 5135
2295.85 4773
2296.30 4870
2296.75 4585
2297.20 4286
2297.65 4216
2298.11 3956
2298.56 3890
2299.01 3925
2299.46 3872
2299.92 3703
2300.37 3619
2300.82 3500
2301.27 3621
2301.73 3621
2302.18 3685
2302.63 3631
2303.09 3582
2303.54 3631
2303.99 3632
2304.44 3704
2304.90 3666
2305.35 3534
2305.80 3520
2306.26 3614
2306.71 3707
2307.16 3911
2307.62 3933
2308.07 3980
2308.52 4105
2308.98 4111
2309.43 4429
2309.88 4696
2310.34 4594
2310.79 4602
2311.24 4566
2311.70 4501
2312.15 4477
2312.60 4337
2313.06 3976
2313.51 3839
2313.97 3789
2314.42 3761
2314.87 3667
2315.33 3573
2315.78 3602
2316.24 3620
2316.69 3578
2317.14 3773
2317.60 3719
2318.05 3714
2318.51 3857
2318.96 3788
2319.42 3773
2319.87 3841
2320.32 3854
2320.78 3781
2321.23 3755
2321.69 3682
2322.14 3736
2322.60 3657
2323.05 3764
2323.51 3593
2323.96 3678
2324.42 3598
2324.87 3716
2325.33 3745
2325.78 3750
2326.24 3676
2326.69 3803
2327.15 3711
2327.60 3669
2328.06 3758
2328.51 3706
2328.97 3933
2329.42 3902
2329.88 4079
2330.33 3974
2330.79 4094
2331.25 4020
2331.70 3997
2332.16 3838
2332.61 3825
2333.07 3883
2333.52 3791
2333.98 3770
2334.44 3604
2334.89 3628
2335.35 3713
2335.80 3636
2336.26 3965
2336.72 3958
2337.17 3940
2337.63 4116
2338.08 4402
2338.54 4563
2339.00 4870
2339.45 5179
2339.91 5588
2340.37 5784
2340.82 5806
2341.28 5774
2341.74 5580
2342.19 5587
2342.65 5224
2343.11 5057
2343.56 5113
2344.02 5030
2344.48 4997
2344.93 4995
2345.39 5162
2345.85 5128
2346.30 5257
2346.76 5161
2347.22 5007
2347.67 4856
2348.13 4781
2348.59 4526
2349.05 4468
2349.50 4268
2349.96 4199
2350.42 4166
2350.88 4295
2351.33 4211
2351.79 4166
2352.25 4095
2352.71 4189
2353.16 3983
2353.62 3848
2354.08 3837
2354.54 3703
2355.00 3682
2355.45 3618
2355.91 3565
2356.37 3595
2356.83 3531
2357.29 3487
2357.74 3596
2358.20 3502
2358.66 3653
2359.12 3681
2359.58 3880
2360.04 4101
2360.49 4148
2360.95 4452
2361.41 4428
2361.87 4469
2362.33 4389
2362.79 4441
2363.24 4414
2363.70 4165
2364.16 3942
2364.62 3916
2365.08 3931
2365.54 4072
2366.00 4151
2366.46 4054
2366.92 3960
2367.37 4044
2367.83 4111
2368.29 4133
2368.75 4080
2369.21 4145
2369.67 4035
2370.13 3825
2370.59 3774
2371.05 3776
2371.51 3691
2371.97 3561
2372.43 3584
2372.89 3456
2373.35 3486
2373.81 3582
2374.27 3540
2374.73 3539
2375.19 3537
2375.65 3543
2376.11 3502
2376.57 3577
2377.03 3667
2377.49 3611
2377.95 3703
2378.41 3725
2378.87 3752
2379.33 3763
2379.79 3749
2380.25 3659
2380.71 3701
2381.17 3836
2381.63 3745
2382.09 3684
2382.55 3748
2383.01 3678
2383.47 3629
2383.93 3580
2384.39 3635
2384.85 3505
2385.31 3532
2385.77 3364
2386.24 3509
2386.70 3560
2387.16 3363
2387.62 3393
2388.08 3508
2388.54 3503
2389.00 3464
2389.46 3406
2389.92 3580
2390.39 3546
2390.85 3620
2391.31 3461
2391.77 3455
2392.23 3532
2392.69 3512
2393.15 3418
2393.62 3310
2394.08 3322
2394.54 3274
2395.00 3348
2395.46 3317
2395.92 3393
2396.39 3333
2396.85 3356
2397.31 3399
2397.77 3398
2398.23 3345
2398.70 3407
2399.16 3487
2399.62 3392
2400.08 3454
2400.55 3370
2401.01 3392
2401.47 3307
2401.93 3285
2402.39 3262
2402.86 3352
2403.32 3443
2403.78 3556
2404.24 3681
2404.71 3729
2405.17 3807
2405.63 3735
2406.10 3800
2406.56 3856
2407.02 3882
2407.48 3925
2407.95 3661
2408.41 3538
2408.87 3573
2409.34 3517
2409.80 3435
2410.26 3344
2410.73 3285
2411.19 3433
2411.65 3294
2412.12 3255
2412.58 3379
2413.04 3456
2413.51 3344
2413.97 3473
2414.43 3491
2414.90 3562
2415.36 3678
2415.83 3885
2416.29 3980
2416.75 4148
2417.22 4328
2417.68 4470
2418.14 4476
2418.61 4410
2419.07 4518
2419.54 4380
2420.00 4303
2420.47 4183
2420.93 4307
2421.39 4292
2421.86 4170
2422.32 4206
2422.79 4256
2423.25 4218
2423.72 4399
2424.18 4607
2424.64 4549
2425.11 4772
2425.57 5230
2426.04 5578
2426.50 5859
2426.97 6075
2427.43 6439
2427.90 6500
2428.36 6407
2428.83 6170
2429.29 5860
2429.76 5378
2430.22 4970
2430.69 4670
2431.15 4547
2431.62 4396
2432.08 4155
2432.55 3968
2433.02 4047
2433.48 4159
2433.95 4063
2434.41 4055
2434.88 4034
2435.34 4109
2435.81 4058
2436.27 4129
2436.74 4241
2437.21 4435
2437.67 4559
2438.14 4923
2438.60 5270
2439.07 5496
2439.54 5645
2440.00 6230
2440.47 6533
2440.93 6491
2441.40 6433
2441.87 6275
2442.33 5860
2442.80 5636
2443.27 5208
2443.73 4974
2444.20 4506
2444.66 4254
2445.13 4047
2445.60 4051
2446.06 3842
2446.53 3741
2447.00 3676
2447.46 3559
2447.93 3533
2448.40 3613
2448.87 3479
2449.33 3445
2449.80 3336
2450.27 3436
2450.73 3647
2451.20 3693
2451.67 3753
2452.13 3686
2452.60 3680
2453.07 3706
2453.54 3568
2454.00 3619
2454.47 3547
2454.94 3610
2455.41 3634
2455.87 3579
2456.34 3579
2456.81 3646
2457.28 3507
2457.74 3623
2458.21 3611
2458.68 3610
2459.15 3515
2459.62 3532
2460.08 3490
2460.55 3425
2461.02 3476
2461.49 3390
2461.96 3426
2462.42 3530
2462.89 3575
2463.36 3681
2463.83 3637
2464.30 3740
2464.77 3865
2465.23 3842
2465.70 4129
2466.17 4114
2466.64 4226
2467.11 4243
2467.58 4185
2468.05 4134
2468.52 4126
2468.98 3948
2469.45 3884
2469.92 3962
2470.39 3891
2470.86 3842
2471.33 3788
2471.80 3714
2472.27 3698
2472.74 3597
2473.21 3586
2473.67 3625
2474.14 3602
2474.61 3497
2475.08 3410
2475.55 3407
2476.02 3449
2476.49 3535
2476.96 3637
2477.43 3716
2477.90 3922
2478.37 4075
2478.84 4314
2479.31 4423
2479.78 4594
2480.25 4893
2480.72 4909
2481.19 4995
2481.66 4746
2482.13 4600
2482.60 4281
2483.07 4188
2483.54 4073
2484.01 3867
2484.48 3919
2484.95 3869
2485.42 3718
2485.89 3795
2486.36 3679
2486.83 3733
2487.30 3694
2487.77 3494
2488.24 3491
2488.72 3575
2489.19 3544
2489.66 3505
2490.13 3535
2490.60 3665
2491.07 3760
2491.54 3834
2492.01 3851
2492.48 3856
2492.95 3767
2493.42 3689
2493.90 3753
2494.37 3769
2494.84 3645
2495.31 3674
2495.78 3586
2496.25 3706
2496.72 3723
2497.20 3640
2497.67 3631
2498.14 3473
2498.61 3393
2499.08 3382
2499.55 3430
2500.03 3330
2500.50 3418
2500.97 3386
2501.44 3331
2501.91 3324
2502.38 3413
2502.86 3511
2503.33 3433
2503.80 3533
2504.27 3593
2504.75 3637
2505.22 3692
2505.69 3721
2506.16 3646
2506.63 3807
2507.11 3833
2507.58 3930
2508.05 4205
2508.52 4370
2509.00 4356
2509.47 4232
2509.94 4380
2510.42 4500
2510.89 4531
2511.36 4446
2511.83 4520
2512.31 4435
2512.78 4279
2513.25 4304
2513.73 4247
2514.20 4077
2514.67 3859
2515.14 3894
2515.62 3906
2516.09 3809
2516.56 3938
2517.04 3856
2517.51 3879
2517.99 3984
2518.46 3927
2518.93 3984
2519.41 4018
2519.88 3847
2520.35 3836
2520.83 3645
2521.30 3591
2521.77 3486
2522.25 3506
2522.72 3394
2523.20 3442
2523.67 3406
2524.14 3467
2524.62 3420
2525.09 3441
2525.57 3536
2526.04 3492
2526.51 3437
2526.99 3515
2527.46 3547
2527.94 3549
2528.41 3486
2528.89 3584
2529.36 3635
2529.84 3631
2530.31 3642
2530.79 3578
2531.26 3668
2531.73 3658
2532.21 3741
2532.68 3917
2533.16 3894
2533.63 3912
2534.11 3877
2534.58 3819
2535.06 3819
2535.53 3828
2536.01 3856
2536.48 3887
2536.96 3801
2537.44 3828
2537.91 3737
2538.39 3860
2538.86 3758
2539.34 3692
2539.81 3713
2540.29 3796
2540.76 3723
2541.24 3796
2541.71 3745
2542.19 3727
2542.67 3787
2543.14 3609
2543.62 3640
2544.09 3715
2544.57 3860
2545.05 4111
2545.52 4247
2546.00 4278
2546.47 4635
2546.95 4859
2547.43 5040
2547.90 5183
2548.38 5239
2548.86 5269
2549.33 5018
2549.81 4947
2550.28 4857
2550.76 4774
2551.24 4583
2551.71 4613
2552.19 4779
2552.67 4863
2553.14 4928
2553.62 5167
2554.10 5365
2554.57 5579
2555.05 5932
2555.53 6124
2556.01 6218
2556.48 6245
2556.96 6233
2557.44 6075
2557.91 5785
2558.39 5294
2558.87 4940
2559.35 4644
2559.82 4427
2560.30 4114
2560.78 3894
2561.26 3762
2561.73 3859
2562.21 3774
2562.69 3702
2563.17 3695
2563.64 3638
2564.12 3676
2564.60 3566
2565.08 3581
2565.56 3623
2566.03 3495
2566.51 3597
2566.99 3569
2567.47 3467
2567.95 3346
2568.42 3304
2568.90 3347
2569.38 3310
2569.86 3267
2570.34 3305
2570.82 3356
2571.29 3322
2571.77 3390
2572.25 3303
2572.73 3357
2573.21 3371
2573.69 3406
2574.17 3475
2574.64 3314
2575.12 3383
2575.60 3345
2576.08 3438
2576.56 3390
2577.04 3388
2577.52 3343
2578.00 3411
2578.48 3293
2578.95 3232
2579.43 3346
2579.91 3393
2580.39 3390
2580.87 3311
2581.35 3400
2581.83 3325
2582.31 3315
2582.79 3414
2583.27 3281
2583.75 3272
2584.23 3378
2584.71 3503
2585.19 3555
2585.67 3348
2586.15 3438
2586.63 3524
2587.11 3500
2587.59 3504
2588.07 3490
2588.55 3503
2589.03 3578
2589.51 3578
2589.99 3568
2590.47 3675
2590.95 3725
2591.43 3870
2591.91 3850
2592.39 4038
2592.87 4110
2593.35 4057
2593.83 4072
2594.31 4216
2594.79 4359
2595.27 4495
2595.75 4517
2596.23 4564
2596.71 4395
2597.20 4480
2597.68 4484
2598.16 4458
2598.64 4196
2599.12 4244
2599.60 4177
2600.08 4047
2600.56 3990
2601.04 3955
2601.53 3779
2602.01 3667
2602.49 3610
2602.97 3565
2603.45 3631
2603.93 3590
2604.41 3522
2604.90 3483
2605.38 3417
2605.86 3463
2606.34 3573
2606.82 3761
2607.30 3950
2607.79 4161
2608.27 4493
2608.75 4741
2609.23 4846
2609.71 5153
2610.20 5388
2610.68 5409
2611.16 5244
2611.64 5045
2612.12 4976
2612.61 4962
2613.09 4803
2613.57 4677
2614.05 4490
2614.54 4238
2615.02 4211
2615.50 4112
2615.98 3967
2616.47 3870
2616.95 3630
2617.43 3573
2617.91 3469
2618.40 3593
2618.88 3516
2619.36 3305
2619.85 3238
2620.33 3308
2620.81 3275
2621.29 3330
2621.78 3400
2622.26 3333
2622.74 3404
2623.23 3390
2623.71 3391
2624.19 3407
2624.68 3314
2625.16 3330
2625.64 3233
2626.13 3298
2626.61 3302
2627.10 3240
2627.58 3239
2628.06 3244
2628.55 3401
2629.03 3343
2629.51 3382
2630.00 3323
2630.48 3368
2630.97 3366
2631.45 3585
2631.93 3537
2632.42 3558
2632.90 3607
2633.39 3670
2633.87 3635
2634.35 3567
2634.84 3628
2635.32 3650
2635.81 3689
2636.29 3671
2636.78 3581
2637.26 3513
2637.75 3646
2638.23 3736
2638.72 3674
2639.20 3758
2639.68 3771
2640.17 3768
2640.65 3791
2641.14 3675
2641.62 3729
2642.11 3704
2642.59 3700
2643.08 3521
2643.56 3506
2644.05 3501
2644.53 3412
2645.02 3440
2645.51 3469
2645.99 3382
2646.48 3440
2646.96 3518
2647.45 3603
2647.93 3741
2648.42 3765
2648.90 3719
2649.39 3774
2649.88 3839
2650.36 3792
2650.85 3662
2651.33 3697
2651.82 3666
2652.30 3592
2652.79 3557
2653.28 3542
2653.76 3694
2654.25 3761
2654.73 3748
2655.22 3871
2655.71 3861
2656.19 3627
2656.68 3720
2657.17 3721
2657.65 3627
2658.14 3603
2658.63 3523
2659.11 3457
2659.60 3473
2660.09 3426
2660.57 3370
2661.06 3380
2661.55 3359
2662.03 3433
2662.52 3458
2663.01 3452
2663.49 3414
2663.98 3447
2664.47 3525
2664.95 3664
2665.44 3456
2665.93 3558
2666.42 3472
2666.90 3446
2667.39 3619
2667.88 3593
2668.36 3530
2668.85 3497
2669.34 3536
2669.83 3573
2670.31 3442
2670.80 3656
2671.29 3776
2671.78 3832
2672.27 4069
2672.75 4223
2673.24 4470
2673.73 4898
2674.22 4809
2674.70 4995
2675.19 5144
2675.68 5001
2676.17 4956
2676.66 4977
2677.15 4832
2677.63 4735
2678.12 4647
2678.61 4846
2679.10 4999
2679.59 5121
2680.08 5283
2680.56 5463
2681.05 5708
2681.54 5813
2682.03 5900
2682.52 6199
2683.01 6331
2683.50 6551
2683.98 6713
2684.47 6660
2684.96 6507
2685.45 6335
2685.94 6177
2686.43 5657
2686.92 5414
2687.41 5043
2687.90 4674
2688.39 4372
2688.88 4235
2689.36 3989
2689.85 3694
2690.34 3778
2690.83 3698
2691.32 3574
2691.81 3655
2692.30 3633
2692.79 3589
2693.28 3733
2693.77 3622
2694.26 3647
2694.75 3655
2695.24 3618
2695.73 3656
2696.22 3653
2696.71 3601
2697.20 3706
2697.69 3700
2698.18 3683
2698.67 3698
2699.16 3862
2699.65 4094
2700.14 4190
2700.63 4265
2701.12 4459
2701.61 4422
2702.10 4380
2702.59 4444
2703.08 4373
2703.57 4365
2704.06 4203
2704.56 4151
2705.05 3980
2705.54 4071
2706.03 3941
2706.52 3736
2707.01 3683
2707.50 3755
2707.99 3722
2708.48 3550
2708.97 3593
2709.46 3578
2709.96 3511
2710.45 3530
2710.94 3474
2711.43 3407
2711.92 3574
2712.41 3538
2712.90 3505
2713.40 3601
2713.89 3715
2714.38 3686
2714.87 3789
2715.36 3713
2715.85 3574
2716.35 3581
2716.84 3545
2717.33 3523
2717.82 3477
2718.31 3537
2718.80 3539
2719.30 3583
2719.79 3751
2720.28 3683
2720.77 3798
2721.27 3907
2721.76 3995
2722.25 4145
2722.74 4336
2723.23 4304
2723.73 4359
2724.22 4312
2724.71 4283
2725.20 4092
2725.70 3953
2726.19 3700
2726.68 3661
2727.18 3588
2727.67 3569
2728.16 3491
2728.65 3555
2729.15 3525
2729.64 3533
2730.13 3446
2730.63 3397
2731.12 3507
2731.61 3552
2732.10 3574
2732.60 3679
2733.09 3725
2733.58 3694
2734.08 3768
2734.57 3725
2735.06 3832
2735.56 3860
2736.05 3848
2736.55 3800
2737.04 3617
2737.53 3744
2738.03 3726
2738.52 3929
2739.01 3932
2739.51 3941
2740.00 3876
2740.50 3771
2740.99 3679
2741.48 3680
2741.98 3574
2742.47 3502
2742.97 3490
2743.46 3368
2743.95 3245
2744.45 3349
2744.94 3386
2745.44 3481
2745.93 3381
2746.43 3342
2746.92 3375
2747.42 3538
2747.91 3502
2748.40 3513
2748.90 3576
2749.39 3531
2749.89 3579
2750.38 3550
2750.88 3625
2751.37 3722
2751.87 3856
2752.36 3990
2752.86 4051
2753.35 4206
2753.85 4403
2754.34 4504
2754.84 4532
2755.33 4532
2755.83 4547
2756.33 4378
2756.82 4271
2757.32 4208
2757.81 4120
2758.31 3999
2758.80 3949
2759.30 3737
2759.79 3797
2760.29 3723
2760.79 3715
2761.28 3654
2761.78 3685
2762.27 3652
2762.77 3566
2763.27 3445
2763.76 3504
2764.26 3544
2764.75 3625
2765.25 3593
2765.75 3564
2766.24 3519
2766.74 3416
2767.23 3589
2767.73 3489
2768.23 3520
2768.72 3495
2769.22 3632
2769.72 3637
2770.21 3614
2770.71 3663
2771.21 3697
2771.70 3851
2772.20 3856
2772.70 4007
2773.19 4065
2773.69 4102
2774.19 4294
2774.69 4376
2775.18 4451
2775.68 4534
2776.18 4643
2776.67 4784
2777.17 4659
2777.67 4600
2778.17 4518
2778.66 4478
2779.16 4421
2779.66 4461
2780.16 4310
2780.65 4386
2781.15 4233
2781.65 4278
2782.15 4185
2782.64 3986
2783.14 4039
2783.64 3908
2784.14 4032
2784.63 4075
2785.13 3803
2785.63 3871
2786.13 3864
2786.63 3745
2787.12 3765
2787.62 3780
2788.12 3888
2788.62 3815
2789.12 3841
2789.62 3775
2790.11 3676
2790.61 3595
2791.11 3693
2791.61 3817
2792.11 3796
2792.61 3957
2793.11 3918
2793.60 4060
2794.10 4448
2794.60 4787
2795.10 5103
2795.60 5618
2796.10 5994
2796.60 6467
2797.10 6669
2797.60 6831
2798.09 6855
2798.59 6672
2799.09 6537
2799.59 5940
2800.09 5625
2800.59 5515
2801.09 5211
2801.59 4826
2802.09 4702
2802.59 4380
2803.09 4395
2803.59 4312
2804.09 4298
2804.59 4439
2805.09 4691
2805.59 4852
2806.09 5275
2806.59 5773
2807.09 6494
2807.59 7318
2808.09 8018
2808.59 8448
2809.09 8537
2809.59 8664
2810.09 8239
2810.59 7941
2811.09 7686
2811.59 7112
2812.09 6499
2812.59 5880
2813.09 5656
2813.59 5178
2814.09 4824
2814.59 4628
2815.09 4558
2815.59 4444
2816.09 4417
2816.59 4446
2817.09 4683
2817.59 4677
2818.10 4686
2818.60 4798
2819.10 4764
2819.60 4830
2820.10 4796
2820.60 4769
2821.10 4713
2821.60 4512
2822.10 4376
2822.61 4202
2823.11 4094
2823.61 3974
2824.11 3985
2824.61 3929
2825.11 3916
2825.61 3911
2826.12 3855
2826.62 3972
2827.12 3925
2827.62 3861
2828.12 3842
2828.62 3904
2829.13 3850
2829.63 3937
2830.13 4007
2830.63 4022
2831.13 4028
2831.64 4111
2832.14 4339
2832.64 4540
2833.14 4512
2833.65 4620
2834.15 4756
2834.65 4769
2835.15 4743
2835.65 4678
2836.16 4515
2836.66 4506
2837.16 4323
2837.66 4255
2838.17 4181
2838.67 4069
2839.17 4055
2839.68 3823
2840.18 3792
2840.68 3761
2841.18 3686
2841.69 3745
2842.19 3674
2842.69 3965
2843.20 3922
2843.70 3995
2844.20 3953
2844.71 3884
2845.21 4044
2845.71 4181
2846.22 4298
2846.72 4331
2847.22 4293
2847.73 4495
2848.23 4380
2848.73 4335
2849.24 4230
2849.74 4129
2850.24 4020
2850.75 3913
2851.25 3989
2851.76 3950
2852.26 3858
2852.76 3735
2853.27 3700
2853.77 3763
2854.28 3662
2854.78 3689
2855.28 3688
2855.79 3745
2856.29 3658
2856.80 3743
2857.30 3819
2857.81 3780
2858.31 3855
2858.82 4012
2859.32 4132
2859.82 4217
2860.33 4185
2860.83 4272
2861.34 4411
2861.84 4514
2862.35 4385
2862.85 4286
2863.36 4090
2863.86 4057
2864.37 3884
2864.87 3562
2865.38 3558
2865.88 3450
2866.39 3434
2866.89 3347
2867.40 3215
2867.90 3327
2868.41 3314
2868.91 3519
2869.42 3526
2869.93 3479
2870.43 3607
2870.94 3586
2871.44 3779
2871.95 3685
2872.45 3708
2872.96 3751
2873.47 3764
2873.97 3804
2874.48 3816
2874.98 3870
2875.49 3874
2875.99 3812
2876.50 3636
2877.01 3861
2877.51 3844
2878.02 3673
2878.53 3732
2879.03 3741
2879.54 3856
2880.04 3981
2880.55 4102
2881.06 4209
2881.56 4177
2882.07 4259
2882.58 4191
2883.08 4361
2883.59 4335
2884.10 4505
2884.60 4773
2885.11 5144
2885.62 5553
2886.12 6181
2886.63 6694
2887.14 7271
2887.65 7404
2888.15 7432
2888.66 7446
2889.17 7073
2889.67 6675
2890.18 6230
2890.69 5826
2891.20 5497
2891.70 5095
2892.21 4542
2892.72 4305
2893.23 4202
2893.73 4106
2894.24 4085
2894.75 4049
2895.26 4164
2895.76 4279
2896.27 4334
2896.78 4386
2897.29 4516
2897.80 4434
2898.30 4398
2898.81 4578
2899.32 4681
2899.83 4646
2900.34 4734
2900.84 4952
2901.35 5128
2901.86 5065
2902.37 4981
2902.88 4977
2903.39 4984
2903.89 5085
2904.40 5018
2904.91 5070
2905.42 5047
2905.93 5115
2906.44 5145
2906.95 5174
2907.45 5121
2907.96 4935
2908.47 4893
2908.98 4602
2909.49 4501
2910.00 4484
2910.51 4335
2911.02 4350
2911.53 4414
2912.03 4372
2912.54 4395
2913.05 4383
2913.56 4454
2914.07 4470
2914.58 4392
2915.09 4316
2915.60 4347
2916.11 4231
2916.62 4174
2917.13 4182
2917.64 4286
2918.15 4097
2918.66 4161
2919.17 4056
2919.68 3959
2920.19 3912
2920.70 3911
2921.21 4008
2921.72 4185
2922.23 4488
2922.74 4848
2923.25 5237
2923.76 6019
2924.27 6942
2924.78 7638
2925.29 8297
2925.80 8809
2926.31 8860
2926.82 8703
2927.33 8184
2927.84 7591
2928.35 7023
2928.86 6511
2929.37 5766
2929.88 5171
2930.39 4728
2930.91 4477
2931.42 4345
2931.93 4077
2932.44 4099
2932.95 3937
2933.46 3875
2933.97 4052
2934.48 4052
2934.99 4080
2935.50 4030
2936.02 4038
2936.53 4138
2937.04 4077
2937.55 4211
2938.06 4069
2938.57 4033
2939.08 4087
2939.60 3968
2940.11 4056
2940.62 3866
2941.13 3912
2941.64 3901
2942.15 4058
2942.67 4012
2943.18 4150
2943.69 4236
2944.20 4478
2944.71 4827
2945.23 4937
2945.74 5005
2946.25 5184
2946.76 5187
2947.28 5286
2947.79 5146
2948.30 4954
2948.81 4800
2949.32 4737
2949.84 4570
2950.35 4406
2950.86 4367
2951.37 4267
2951.89 4207
2952.40 4082
2952.91 4137
2953.43 4131
2953.94 4021
2954.45 3988
2954.96 3894
2955.48 3779
2955.99 3790
2956.50 3644
2957.02 3659
2957.53 3760
2958.04 3906
2958.56 4012
2959.07 4089
2959.58 4177
2960.10 4197
2960.61 4600
2961.12 4722
2961.64 4627
2962.15 4855
2962.66 4904
2963.18 5011
2963.69 4858
2964.20 4745
2964.72 4774
2965.23 4622
2965.75 4465
2966.26 4361
2966.77 4311
2967.29 4173
2967.80 4062
2968.32 3982
2968.83 3831
2969.34 3858
2969.86 3849
2970.37 3972
2970.89 3982
2971.40 3800
2971.92 3907
2972.43 3918
2972.94 3846
2973.46 3825
2973.97 3781
2974.49 3719
2975.00 3812
2975.52 3861
2976.03 3912
2976.55 3826
2977.06 3924
2977.58 3949
2978.09 3933
2978.61 4132
2979.12 3977
2979.64 4043
2980.15 4208
2980.67 4232
2981.18 4193
2981.70 4198
2982.21 4430
2982.73 4368
2983.24 4139
2983.76 4301
2984.27 4468
2984.79 4487
2985.30 4509
2985.82 4596
2986.34 4460
2986.85 4364
2987.37 4482
2987.88 4661
2988.40 4689
2988.91 4534
2989.43 4626
2989.95 4736
2990.46 4762
2990.98 4787
2991.49 4795
2992.01 4900
2992.53 5004
2993.04 4922
2993.56 4973
2994.08 4967
2994.59 4993
2995.11 5347
2995.62 5745
2996.14 6390
2996.66 6891
2997.17 7389
2997.69 7615
2998.21 7968
2998.72 8071
2999.24 8161
2999.76 7746
3000.27 7319
3000.79 7060
3001.31 6665
3001.83 6301
3002.34 5969
3002.86 6318
3003.38 6556
3003.89 6790
3004.41 6964
3004.93 7421
3005.45 7854
3005.96 7985
3006.48 8388
3007.00 7974
3007.51 7352
3008.03 7113
3008.55 6393
3009.07 5686
3009.59 5186
3010.10 5078
3010.62 4740
3011.14 4510
3011.66 4468
3012.17 4222
3012.69 4154
3013.21 4183
3013.73 4265
3014.25 4183
3014.76 4261
3015.28 4281
3015.80 4426
3016.32 4551
3016.84 4541
3017.36 4645
3017.87 4804
3018.39 4873
3018.91 4904
3019.43 4983
3019.95 5043
3020.47 5025
3020.98 5062
3021.50 5092
3022.02 5144
3022.54 5232
3023.06 5479
3023.58 5769
3024.10 5775
3024.62 5948
3025.13 5979
3025.65 6116
3026.17 5967
3026.69 5760
3027.21 5558
3027.73 5135
3028.25 5118
3028.77 4993
3029.29 4641
3029.81 4611
3030.33 4534
3030.85 4655
3031.37 4592
3031.89 4523
3032.41 4902
3032.92 5224
3033.44 5552
3033.96 5994
3034.48 6478
3035.00 7164
3035.52 7500
3036.04 7847
3036.56 7983
3037.08 8010
3037.60 7783
3038.12 7517
3038.64 7061
3039.16 6707
3039.68 6321
3040.20 5814
3040.72 5274
3041.24 5020
3041.77 4878
3042.29 4587
3042.81 4403
3043.33 4458
3043.85 4286
3044.37 4275
3044.89 4233
3045.41 4439
3045.93 4401
3046.45 4274
3046.97 4343
3047.49 4332
3048.01 4308
3048.53 4158
3049.06 4033
3049.58 4085
3050.10 4090
3050.62 3978
3051.14 3917
3051.66 4051
3052.18 3906
3052.70 3917
3053.23 3765
3053.75 3767
3054.27 3958
3054.79 3808
3055.31 3812
3055.83 3912
3056.35 3950
3056.88 3984
3057.40 4067
3057.92 4121
3058.44 4089
3058.96 4076
3059.49 4119
3060.01 4133
3060.53 4138
3061.05 4129
3061.57 4174
3062.10 4096
3062.62 4234
3063.14 4286
3063.66 4197
3064.18 4226
3064.71 4311
3065.23 4326
3065.75 4197
3066.27 4207
3066.80 4171
3067.32 4270
3067.84 4272
3068.36 4226
3068.89 4240
3069.41 4129
3069.93 3988
3070.46 3933
3070.98 4059
3071.50 4037
3072.02 4296
3072.55 4407
3073.07 4415
3073.59 4637
3074.12 4635
3074.64 4713
3075.16 4941
3075.69 4736
3076.21 4751
3076.73 4891
3077.26 4998
3077.78 4887
3078.30 4929
3078.83 4916
3079.35 5015
3079.87 4957
3080.40 4860
3080.92 4920
3081.45 4855
3081.97 4791
3082.49 4795
3083.02 4797
3083.54 4628
3084.06 4684
3084.59 4515
3085.11 4588
3085.64 4452
3086.16 4437
3086.69 4393
3087.21 4291
3087.73 4369
3088.26 4232
3088.78 4251
3089.31 4079
3089.83 4178
3090.36 4252
3090.88 4349
3091.41 4140
3091.93 4170
3092.45 4279
3092.98 4302
3093.50 4280
3094.03 4233
3094.55 4271
3095.08 4464
3095.60 4568
3096.13 4647
3096.65 4819
3097.18 5001
3097.70 5133
3098.23 5103
3098.76 5194
3099.28 5378
3099.81 5766
3100.33 6166
3100.86 6692
3101.38 7326
3101.91 8462
3102.43 9370
3102.96 10107
3103.48 11077
3104.01 11534
3104.54 11528
3105.06 10937
3105.59 9896
3106.11 9072
3106.64 8157
3107.17 6986
3107.69 5885
3108.22 5455
3108.74 5087
3109.27 4932
3109.80 4701
3110.32 4659
3110.85 4750
3111.37 4870
3111.90 4840
3112.43 4856
3112.95 4915
3113.48 4558
3114.01 4367
3114.53 4286
3115.06 4186
3115.59 4323
3116.11 4081
3116.64 3884
3117.17 3917
3117.69 3938
3118.22 3803
3118.75 3730
3119.27 3742
3119.80 3842
3120.33 3826
3120.86 3853
3121.38 3894
3121.91 3968
3122.44 4121
3122.96 4184
3123.49 4355
3124.02 4243
3124.55 4149
3125.07 3998
3125.60 3992
3126.13 3982
3126.66 3995
3127.18 4106
3127.71 4012
3128.24 3928
3128.77 3899
3129.30 3804
3129.82 3863
3130.35 3956
3130.88 3854
3131.41 3752
3131.94 3633
3132.46 3584
3132.99 3664
3133.52 3538
3134.05 3612
3134.58 3696
3135.10 3622
3135.63 3709
3136.16 3804
3136.69 3931
3137.22 4064
3137.75 4240
3138.28 4198
3138.80 4162
3139.33 4159
3139.86 4047
3140.39 4181
3140.92 4064
3141.45 3931
3141.98 3927
3142.51 4017
3143.03 4012
3143.56 3865
3144.09 3999
3144.62 4116
3145.15 4328
3145.68 4328
3146.21 4342
3146.74 4554
3147.27 4706
3147.80 4758
3148.33 4845
3148.86 4883
3149.39 4939
3149.92 4909
3150.45 5040
3150.97 4844
3151.50 4739
3152.03 4787
3152.56 4508
3153.09 4357
3153.62 4058
3154.15 4046
3154.68 3994
3155.21 3920
3155.74 3880
3156.27 3931
3156.80 4019
3157.33 4144
3157.86 4100
3158.39 4174
3158.93 4248
3159.46 4075
3159.99 4160
3160.52 4225
3161.05 4095
3161.58 3898
3162.11 3977
3162.64 4007
3163.17 3927
3163.70 4007
3164.23 3952
3164.76 3905
3165.29 3933
3165.82 4003
3166.35 4100
3166.89 4239
3167.42 4546
3167.95 4533
3168.48 4801
3169.01 4743
3169.54 4658
3170.07 4514
3170.60 4242
3171.13 4198
3171.67 4272
3172.20 4066
3172.73 3990
3173.26 3894
3173.79 3822
3174.32 3744
3174.86 3677
3175.39 3761
3175.92 3835
3176.45 3762
3176.98 3825
3177.51 3797
3178.05 3900
3178.58 3945
3179.11 3923
3179.64 3881
3180.17 3936
3180.71 4038
3181.24 3969
3181.77 3989
3182.30 4013
3182.84 3935
3183.37 3886
3183.90 3824
3184.43 3834
3184.97 3799
3185.50 3792
3186.03 3818
3186.56 3763
3187.10 3711
3187.63 3719
3188.16 3776
3188.69 3682
3189.23 3658
3189.76 3688
3190.29 3766
3190.83 3725
3191.36 3745
3191.89 3700
3192.43 3609
3192.96 3677
3193.49 3632
3194.02 3562
3194.56 3656
3195.09 3679
3195.62 3612
3196.16 3729
3196.69 3650
3197.23 3856
3197.76 3972
3198.29 3918
3198.83 3929
3199.36 3972
3199.89 3973
3200.43 4037
3200.96 4065
3201.50 4286
3202.03 4421
3202.56 4430
3203.10 4552
3203.63 4540
3204.17 4550
3204.70 4581
3205.23 4542
3205.77 4402
3206.30 4353
3206.84 4464
3207.37 4252
3207.91 4182
3208.44 4210
3208.97 4255
3209.51 4305
3210.04 4391
3210.58 4639
3211.11 4657
3211.65 4737
3212.18 4602
3212.72 4494
3213.25 4396
3213.79 4194
3214.32 4108
3214.86 3943
3215.39 3798
3215.93 3762
3216.46 3822
3217.00 3959
3217.53 3907
3218.07 4056
3218.60 4013
3219.14 4156
3219.67 3989
3220.21 4028
3220.74 4032
3221.28 3999
3221.82 4058
3222.35 4026
3222.89 4104
3223.42 4260
3223.96 4310
3224.49 4411
3225.03 4519
3225.57 4581
3226.10 4685
3226.64 4665
3227.17 4379
3227.71 4341
3228.25 4197
3228.78 3994
3229.32 3959
3229.85 3875
3230.39 3833
3230.93 3788
3231.46 3698
3232.00 3768
3232.54 3715
3233.07 3680
3233.61 3805
3234.15 3690
3234.68 3647
3235.22 3663
3235.76 3795
3236.29 3901
3236.83 4053
3237.37 4145
3237.90 4153
3238.44 4305
3238.98 4422
3239.51 4421
3240.05 4392
3240.59 4545
3241.13 4495
3241.66 4357
3242.20 4229
3242.74 4097
3243.28 4166
3243.81 3964
3244.35 3832
3244.89 3844
3245.43 3902
3245.96 3906
3246.50 3873
3247.04 4081
3247.58 3857
3248.11 3810
3248.65 3920
3249.19 3962
3249.73 4016
3250.27 4062
3250.80 4064
3251.34 4182
3251.88 4180
3252.42 4234
3252.96 4232
3253.49 4314
3254.03 4422
3254.57 4542
3255.11 4612
3255.65 5005
3256.19 5047
3256.72 4952
3257.26 5018
3257.80 4832
3258.34 4845
3258.88 4907
3259.42 4929
3259.96 4901
3260.49 5096
3261.03 5295
3261.57 5598
3262.11 5950
3262.65 6251
3263.19 6464
3263.73 6593
3264.27 6401
3264.81 6634
3265.35 7011
3265.88 7135
3266.42 7173
3266.96 7211
3267.50 7646
3268.04 7813
3268.58 7816
3269.12 7289
3269.66 6831
3270.20 6246
3270.74 5711
3271.28 5286
3271.82 5040
3272.36 4791
3272.90 4643
3273.44 4520
3273.98 4381
3274.52 4472
3275.06 4755
3275.60 4798
3276.14 4872
3276.68 4890
3277.22 4757
3277.76 4754
3278.30 4924
3278.84 4919
3279.38 4958
3279.92 4999
3280.46 4896
3281.00 4884
3281.54 4949
3282.08 4994
3282.62 4962
3283.16 4934
3283.70 4875
3284.25 4901
3284.79 5020
3285.33 4904
3285.87 5039
3286.41 5251
3286.95 5335
3287.49 5371
3288.03 5267
3288.57 5221
3289.11 5077
3289.66 5178
3290.20 5068
3290.74 5128
3291.28 5074
3291.82 5407
3292.36 5523
3292.90 5914
3293.44 6579
3293.99 7088
3294.53 7754
3295.07 8504
3295.61 9277
3296.15 9576
3296.69 9853
3297.24 9976
3297.78 9745
3298.32 9163
3298.86 8513
3299.40 8090
3299.95 7563
3300.49 6986
3301.03 6430
3301.57 5967
3302.11 6017
3302.66 5653
3303.20 5602
3303.74 5509
3304.28 5714
3304.83 5634
3305.37 5457
3305.91 5616
3306.45 5573
3307.00 5512
3307.54 5570
3308.08 5474
3308.62 5493
3309.17 5885
3309.71 5964
3310.25 5931
3310.80 5879
3311.34 5911
3311.88 5971
3312.43 5939
3312.97 6021
3313.51 6229
3314.05 6446
3314.60 6680
3315.14 6822
3315.68 7271
3316.23 7479
3316.77 7975
3317.31 8255
3317.86 8054
3318.40 8116
3318.95 7812
3319.49 7650
3320.03 7576
3320.58 7417
3321.12 7288
3321.66 7064
3322.21 7143
3322.75 7150
3323.30 7020
3323.84 6973
3324.38 6755
3324.93 6693
3325.47 6641
3326.02 6595
3326.56 6487
3327.10 6385
3327.65 6230
3328.19 6079
3328.74 5972
3329.28 5972
3329.83 6048
3330.37 6023
3330.92 6319
3331.46 6795
3332.01 7652
3332.55 8949
3333.09 11076
3333.64 13751
3334.18 17173
3334.73 20624
3335.27 24501
3335.82 27688
3336.36 29765
3336.91 30594
3337.45 30181
3338.00 29243
3338.54 27017
3339.09 24324
3339.64 20849
3340.18 17613
3340.73 14695
3341.27 12489
3341.82 10537
3342.36 9176
3342.91 8009
3343.45 6920
3344.00 6527
3344.54 6102
3345.09 5846
3345.64 5593
3346.18 5554
3346.73 5392
3347.27 5411
3347.82 5406
3348.37 5291
3348.91 5248
3349.46 5068
3350.00 5030
3350.55 4908
3351.10 4840
3351.64 4810
3352.19 4834
3352.74 4866
3353.28 5045
3353.83 5206
3354.37 5459
3354.92 5799
3355.47 6002
3356.01 6276
3356.56 6243
3357.11 6148
3357.65 6020
3358.20 5996
3358.75 5713
3359.30 5506
3359.84 5351
3360.39 5110
3360.94 4955
3361.48 4711
3362.03 4768
3362.58 4697
3363.12 4573
3363.67 4578
3364.22 4638
3364.77 4577
3365.31 4532
3365.86 4504
3366.41 4419
3366.96 4443
3367.50 4459
3368.05 4375
3368.60 4387
3369.15 4359
3369.69 4506
3370.24 4599
3370.79 4688
3371.34 4909
3371.89 5072
3372.43 5535
3372.98 5880
3373.53 6074
3374.08 6045
3374.63 6300
3375.17 6413
3375.72 6360
3376.27 6096
3376.82 5707
3377.37 5325
3377.92 5187
3378.46 4895
3379.01 4751
3379.56 4489
3380.11 4283
3380.66 4180
3381.21 4147
3381.76 4073
3382.30 4063
3382.85 3911
3383.40 3885
3383.95 3848
3384.50 3750
3385.05 3822
3385.60 3924
3386.15 3808
3386.70 3837
3387.25 3853
3387.79 3867
3388.34 4009
3388.89 3851
3389.44 3814
3389.99 3920
3390.54 3882
3391.09 3917
3391.64 3984
3392.19 3898
3392.74 3913
3393.29 3982
3393.84 3967
3394.39 4064
3394.94 3869
3395.49 3838
3396.04 3889
3396.59 3930
3397.14 3872
3397.69 4026
3398.24 3942
3398.79 3885
3399.34 3833
3399.89 3825
3400.44 3896
3400.99 3848
3401.54 3738
3402.09 3706
3402.64 3654
3403.19 3700
3403.74 3756
3404.29 3722
3404.84 3662
3405.39 3600
3405.94 3628
3406.49 3570
3407.05 3531
3407.60 3624
3408.15 3571
3408.70 3618
3409.25 3676
3409.80 3645
3410.35 3771
3410.90 3956
3411.45 4054
3412.00 4302
3412.56 4304
3413.11 4379
3413.66 4324
3414.21 4204
3414.76 4217
3415.31 4088
3415.86 4136
3416.41 4097
3416.97 4052
3417.52 3770
3418.07 3691
3418.62 3546
3419.17 3556
3419.73 3457
3420.28 3451
3420.83 3451
3421.38 3474
3421.93 3525
3422.48 3552
3423.04 3689
3423.59 3851
3424.14 4054
3424.69 4159
3425.25 4119
3425.80 4020
3426.35 4070
3426.90 3976
3427.45 3919
3428.01 3818
3428.56 3684
3429.11 3687
3429.66 3531
3430.22 3515
3430.77 3488
3431.32 3437
3431.88 3644
3432.43 3676
3432.98 3660
3433.53 3573
3434.09 3648
3434.64 3647
3435.19 3623
3435.75 3572
3436.30 3584
3436.85 3597
3437.41 3534
3437.96 3599
3438.51 3688
3439.07 3754
3439.62 3899
3440.17 3798
3440.73 3894
3441.28 3804
3441.83 3868
3442.39 3745
3442.94 3923
3443.49 3931
3444.05 3790
3444.60 3658
3445.16 3620
3445.71 3559
3446.26 3437
3446.82 3600
3447.37 3453
3447.93 3513
3448.48 3445
3449.03 3469
3449.59 3434
3450.14 3477
3450.70 3358
3451.25 3337
3451.81 3250
3452.36 3174
3452.91 3279
3453.47 3339
3454.02 3252
3454.58 3223
3455.13 3208
3455.69 3108
3456.24 3160
3456.80 3233
3457.35 3247
3457.91 3245
3458.46 3185
3459.02 3189
3459.57 3185
3460.13 3170
3460.68 3240
3461.24 3216
3461.79 3215
3462.35 3290
3462.90 3328
3463.46 3420
3464.01 3385
3464.57 3362
3465.12 3353
3465.68 3476
3466.23 3484
3466.79 3522
3467.35 3557
3467.90 3746
3468.46 3768
3469.01 3644
3469.57 3670
3470.12 3768
3470.68 3739
3471.24 3773
3471.79 3746
3472.35 3720
3472.90 3663
3473.46 3603
3474.02 3680
3474.57 3672
3475.13 3564
3475.69 3662
3476.24 3730
3476.80 3536
3477.35 3709
3477.91 3810
3478.47 3826
3479.02 3920
3479.58 4130
3480.14 4289
3480.69 4359
3481.25 4376
3481.81 4229
3482.36 4295
3482.92 4375
3483.48 4288
3484.03 4231
3484.59 4098
3485.15 4081
3485.71 4197
3486.26 4114
3486.82 4138
3487.38 4196
3487.93 4346
3488.49 4366
3489.05 4574
3489.61 4789
3490.16 5250
3490.72 5531
3491.28 6030
3491.84 6525
3492.39 7098
3492.95 7367
3493.51 7521
3494.07 7346
3494.63 7098
3495.18 6859
3495.74 6360
3496.30 5966
3496.86 5917
3497.42 5986
3497.97 6073
3498.53 6724
3499.09 7221
3499.65 7639
3500.21 8191
3500.76 8459
3501.32 8490
3501.88 8685
3502.44 8682
3503.00 8440
3503.56 8508
3504.11 9177
3504.67 9533
3505.23 9964
3505.79 10059
3506.35 10127
3506.91 9740
3507.47 9268
3508.03 8701
3508.59 8130
3509.14 7383
3509.70 6597
3510.26 6258
3510.82 5666
3511.38 5348
3511.94 5032
3512.50 4686
3513.06 4456
3513.62 4235
3514.18 4098
3514.74 3969
3515.30 3878
3515.86 3940
3516.41 3758
3516.97 3761
3517.53 3796
3518.09 3850
3518.65 3848
3519.21 3902
3519.77 3956
3520.33 3957
3520.89 4013
3521.45 3988
3522.01 3931
3522.57 4122
3523.13 4289
3523.69 4420
3524.25 4276
3524.81 4440
3525.37 4339
3525.93 4345
3526.49 4021
3527.05 3993
3527.61 3939
3528.18 3746
3528.74 3621
3529.30 3544
3529.86 3594
3530.42 3449
3530.98 3374
3531.54 3545
3532.10 3561
3532.66 3627
3533.22 3663
3533.78 3833
3534.34 3888
3534.90 3800
3535.47 3921
3536.03 4047
3536.59 4159
3537.15 4153
3537.71 4222
3538.27 4254
3538.83 4085
3539.39 4099
3539.96 4145
3540.52 4297
3541.08 4116
3541.64 4069
3542.20 4034
3542.76 4151
3543.32 4204
3543.89 4202
3544.45 4419
3545.01 4516
3545.57 4394
3546.13 4349
3546.70 4271
3547.26 4285
3547.82 4150
3548.38 3979
3548.94 3989
3549.51 3747
3550.07 3697
3550.63 3651
3551.19 3614
3551.76 3808
3552.32 3714
3552.88 3888
3553.44 3939
3554.01 4011
3554.57 4276
3555.13 4342
3555.69 4496
3556.26 4408
3556.82 4392
3557.38 4433
3557.94 4196
3558.51 4221
3559.07 4118
3559.63 4065
3560.20 3983
3560.76 3826
3561.32 3837
3561.89 3920
3562.45 3859
3563.01 3748
3563.57 3685
3564.14 3708
3564.70 3684
3565.26 3632
3565.83 3656
3566.39 3568
3566.96 3572
3567.52 3565
3568.08 3468
3568.65 3302
3569.21 3164
3569.77 3176
3570.34 3250
3570.90 3228
3571.47 3270
3572.03 3240
3572.59 3197
3573.16 3241
3573.72 3262
3574.29 3303
3574.85 3473
3575.41 3612
3575.98 3529
3576.54 3522
3577.11 3699
3577.67 3762
3578.24 3738
3578.80 3737
3579.36 3737
3579.93 3775
3580.49 3671
3581.06 3768
3581.62 3747
3582.19 3571
3582.75 3639
3583.32 3493
3583.88 3535
3584.45 3496
3585.01 3453
3585.58 3483
3586.14 3525
3586.71 3406
3587.27 3340
3587.84 3427
3588.40 3390
3588.97 3316
3589.53 3362
3590.10 3258
3590.66 3336
3591.23 3417
3591.80 3501
3592.36 3534
3592.93 3350
3593.49 3389
3594.06 3579
3594.62 3603
3595.19 3569
3595.76 3574
3596.32 3605
3596.89 3705
3597.45 3727
3598.02 3771
3598.59 3745
3599.15 3706
3599.72 3687
3600.28 3739
3600.85 3746
3601.42 3850
3601.98 3847
3602.55 3787
3603.12 3736
3603.68 3662
3604.25 3632
3604.81 3642
3605.38 3531
3605.95 3434
3606.51 3433
3607.08 3336
3607.65 3333
3608.21 3294
3608.78 3236
3609.35 3213
3609.92 3149
3610.48 3155
3611.05 3269
3611.62 3263
3612.18 3282
3612.75 3216
3613.32 3352
3613.89 3582
3614.45 3679
3615.02 3951
3615.59 4538
3616.15 5223
3616.72 6196
3617.29 7519
3617.86 8744
3618.42 9364
3618.99 9973
3619.56 10193
3620.13 10098
3620.70 9397
3621.26 8498
3621.83 7794
3622.40 7036
3622.97 6093
3623.54 5314
3624.10 4677
3624.67 4281
3625.24 3892
3625.81 3812
3626.38 3712
3626.94 3522
3627.51 3381
3628.08 3285
3628.65 3368
3629.22 3275
3629.79 3351
3630.35 3362
3630.92 3365
3631.49 3254
3632.06 3412
3632.63 3288
3633.20 3229
3633.77 3332
3634.34 3283
3634.90 3237
3635.47 3299
3636.04 3213
3636.61 3192
3637.18 3323
3637.75 3320
3638.32 3290
3638.89 3350
3639.46 3482
3640.03 3541
3640.60 3660
3641.17 3777
3641.73 3895
3642.30 4132
3642.87 4258
3643.44 4282
3644.01 4179
3644.58 4197
3645.15 4310
3645.72 4263
3646.29 4183
3646.86 4176
3647.43 4164
3648.00 4208
3648.57 4066
3649.14 4043
3649.71 4094
3650.28 4103
3650.85 4116
3651.42 4062
3651.99 4147
3652.56 4156
3653.13 4030
3653.70 4088
3654.27 4303
3654.84 4311
3655.41 4367
3655.98 4395
3656.56 4444
3657.13 4510
3657.70 4658
3658.27 4548
3658.84 4531
3659.41 4636
3659.98 4629
3660.55 4628
3661.12 4690
3661.69 4706
3662.26 4472
3662.83 4264
3663.41 4174
3663.98 4036
3664.55 3925
3665.12 3881
3665.69 3845
3666.26 4019
3666.83 4280
3667.41 4203
3667.98 4206
3668.55 4428
3669.12 4333
3669.69 4326
3670.26 4194
3670.83 3967
3671.41 3742
3671.98 3666
3672.55 3702
3673.12 3830
3673.69 3904
3674.27 3968
3674.84 4005
3675.41 3987
3675.98 4185
3676.55 4189
3677.13 4151
3677.70 4256
3678.27 4046
3678.84 3910
3679.42 3890
3679.99 3791
3680.56 3770
3681.13 3731
3681.71 3711
3682.28 3778
3682.85 3714
3683.42 3722
3684.00 3771
3684.57 3859
3685.14 3821
3685.71 3962
3686.29 3940
3686.86 4092
3687.43 4246
3688.01 4467
3688.58 4676
3689.15 4832
3689.73 5013
3690.30 5205
3690.87 5214
3691.45 5109
3692.02 5027
3692.59 4815
3693.17 4762
3693.74 4606
3694.31 4121
3694.89 4064
3695.46 3855
3696.03 3693
3696.61 3725
3697.18 3602
3697.75 3507
3698.33 3598
3698.90 3494
3699.48 3451
3700.05 3422
3700.62 3418
3701.20 3580
3701.77 3468
3702.35 3496
3702.92 3567
3703.50 3621
3704.07 3728
3704.64 3585
3705.22 3598
3705.79 3525
3706.37 3562
3706.94 3544
3707.52 3526
3708.09 3472
3708.67 3511
3709.24 3459
3709.81 3491
3710.39 3599
3710.96 3548
3711.54 3487
3712.11 3617
3712.69 3564
3713.26 3449
3713.84 3286
3714.41 3402
3714.99 3515
3715.56 3498
3716.14 3648
3716.71 3710
3717.29 3681
3717.87 3713
3718.44 3801
3719.02 3684
3719.59 3882
3720.17 3973
3720.74 3901
3721.32 3893
3721.89 3726
3722.47 3467
3723.05 3608
3723.62 3533
3724.20 3484
3724.77 3391
3725.35 3369
3725.93 3377
3726.50 3318
3727.08 3345
3727.65 3360
3728.23 3511
3728.81 3524
3729.38 3671
3729.96 3805
3730.53 3988
3731.11 4258
3731.69 4620
3732.26 4945
3732.84 5056
3733.42 5302
3733.99 5628
3734.57 5670
3735.15 5439
3735.72 5337
3736.30 5249
3736.88 4876
3737.45 4579
3738.03 4444
3738.61 4283
3739.18 4162
3739.76 3957
3740.34 3952
3740.92 3796
3741.49 3671
3742.07 3604
3742.65 3574
3743.23 3490
3743.80 3538
3744.38 3510
3744.96 3429
3745.53 3429
3746.11 3523
3746.69 3504
3747.27 3577
3747.85 3403
3748.42 3352
3749.00 3359
3749.58 3344
3750.16 3329
3750.73 3174
3751.31 3329
3751.89 3192
3752.47 3274
3753.05 3338
3753.62 3406
3754.20 3531
3754.78 3405
3755.36 3445
3755.94 3625
3756.52 3895
3757.09 4114
3757.67 4313
3758.25 4466
3758.83 4674
3759.41 4844
3759.99 4898
3760.57 5025
3761.14 4882
3761.72 4929
3762.30 4730
3762.88 4403
3763.46 4160
3764.04 3940
3764.62 3761
3765.20 3711
3765.77 3570
3766.35 3531
3766.93 3436
3767.51 3392
3768.09 3383
3768.67 3324
3769.25 3198
3769.83 3261
3770.41 3365
3770.99 3389
3771.57 3601
3772.15 3503
3772.73 3522
3773.31 3427
3773.89 3275
3774.47 3315
3775.05 3331
3775.63 3228
3776.21 3298
3776.79 3197
3777.37 3131
3777.95 3113
3778.53 3073
3779.11 3158
3779.69 3228
3780.27 3284
3780.85 3251
3781.43 3104
3782.01 3068
3782.59 3174
3783.17 3128
3783.75 3134
3784.33 3090
3784.91 3226
3785.49 3143
3786.07 3234
3786.65 3270
3787.23 3233
3787.81 3387
3788.39 3259
3788.97 3434
3789.55 3514
3790.14 3366
3790.72 3265
3791.30 3145
3791.88 3254
3792.46 3400
3793.04 3248
3793.62 3271
3794.20 3278
3794.78 3327
3795.37 3324
3795.95 3413
3796.53 3389
3797.11 3314
3797.69 3324
3798.27 3464
3798.85 3529
3799.44 3492
3800.02 3595
3800.60 3843
3801.18 3837
3801.76 3823
3802.34 4034
3802.93 4171
3803.51 4035
3804.09 3928
3804.67 3869
3805.25 3750
3805.84 3686
3806.42 3773
3807.00 3759
3807.58 3729
3808.17 3861
3808.75 4025
3809.33 3980
3809.91 3971
3810.50 3996
3811.08 3965
3811.66 3782
3812.24 3716
3812.83 3883
3813.41 3887
3813.99 4045
3814.57 4065
3815.16 3879
3815.74 4120
3816.32 4157
3816.91 4143
3817.49 4164
3818.07 4104
3818.65 3900
3819.24 3761
3819.82 3634
3820.40 3585
3820.99 3505
3821.57 3409
3822.15 3320
3822.74 3152
3823.32 3153
3823.90 3114
3824.49 3152
3825.07 3156
3825.66 3176
3826.24 3111
3826.82 3271
3827.41 3239
3827.99 3203
3828.57 3261
3829.16 3328
3829.74 3373
3830.33 3406
3830.91 3558
3831.49 3550
3832.08 3572
3832.66 3619
3833.25 3577
3833.83 3672
3834.42 3587
3835.00 3636
3835.58 3690
3836.17 3552
3836.75 3474
3837.34 3479
3837.92 3529
3838.51 3422
3839.09 3514
3839.68 3646
3840.26 3400
3840.85 3321
3841.43 3369
3842.02 3387
3842.60 3444
3843.19 3477
3843.77 3330
3844.36 3321
3844.94 3375
3845.53 3304
3846.11 3365
3846.70 3359
3847.28 3352
3847.87 3474
3848.45 3380
3849.04 3433
3849.62 3426
3850.21 3424
3850.79 3420
3851.38 3515
3851.97 3653
3852.55 3554
3853.14 3723
3853.72 3680
3854.31 3754
3854.89 3791
3855.48 3769
3856.07 3654
3856.65 3930
3857.24 4096
3857.82 4207
3858.41 4632
3859.00 5162
3859.58 5951
3860.17 6861
3860.76 8022
3861.34 8968
3861.93 9925
3862.51 10705
3863.10 10904
3863.69 10530
3864.27 9915
3864.86 9285
3865.45 8572
3866.03 7988
3866.62 7548
3867.21 7213
3867.79 7042
3868.38 7094
3868.97 6893
3869.55 6540
3870.14 6070
3870.73 5590
3871.32 5159
3871.90 4846
3872.49 4858
3873.08 4843
3873.67 4800
3874.25 4885
3874.84 5029
3875.43 4903
3876.01 4877
3876.60 4891
3877.19 4739
3877.78 4598
3878.36 4402
3878.95 4217
3879.54 4089
3880.13 3974
3880.72 3962
3881.30 3988
3881.89 3847
3882.48 3720
3883.07 3648
3883.66 3475
3884.24 3554
3884.83 3568
3885.42 3635
3886.01 3650
3886.60 3707
3887.18 3693
3887.77 3794
3888.36 3910
3888.95 4138
3889.54 3924
3890.13 4084
3890.72 4203
3891.30 4416
3891.89 4418
3892.48 4356
3893.07 4578
3893.66 4668
3894.25 4771
3894.84 4855
3895.43 4963
3896.02 5201
3896.60 5152
3897.19 5165
3897.78 5175
3898.37 5002
3898.96 4942
3899.55 4981
3900.14 4795
3900.73 4753
3901.32 4575
3901.91 4476
3902.50 4422
3903.09 4222
3903.68 4087
3904.27 3845
3904.86 3683
3905.44 3579
3906.03 3525
3906.62 3480
3907.21 3358
3907.80 3318
3908.39 3220
3908.98 3287
3909.57 3267
3910.16 3337
3910.75 3233
3911.34 3173
3911.93 3124
3912.52 3095
3913.11 3028
3913.71 3057
3914.30 3050
3914.89 3123
3915.48 3031
3916.07 3092
3916.66 3117
3917.25 3015
3917.84 3138
3918.43 3154
3919.02 3119
3919.61 3052
3920.20 3012
3920.79 3076
3921.38 3016
3921.97 3135
3922.57 3221
3923.16 3047
3923.75 2996
3924.34 3073
3924.93 3043
3925.52 3012
3926.11 3137
3926.70 3114
3927.29 3145
3927.89 3152
3928.48 3188
3929.07 3140
3929.66 3059
3930.25 3186
3930.84 3136
3931.44 3105
3932.03 3153
3932.62 3036
3933.21 3117
3933.80 3202
3934.39 3211
3934.99 3162
3935.58 3250
3936.17 3185
3936.76 3204
3937.35 3261
3937.95 3281
3938.54 3283
3939.13 3206
3939.72 3201
3940.32 3323
3940.91 3345
3941.50 3255
3942.09 3270
3942.69 3331
3943.28 3364
3943.87 3374
3944.46 3310
3945.06 3254
3945.65 3217
3946.24 3190
3946.83 3172
3947.43 3004
3948.02 2980
3948.61 2976
3949.21 2981
3949.80 3009
3950.39 2895
3950.98 2997
3951.58 2991
3952.17 3068
3952.76 3078
3953.36 3080
3953.95 3116
3954.54 3182
3955.14 3042
3955.73 3109
3956.32 3063
3956.92 3085
3957.51 3127
3958.11 3225
3958.70 3077
3959.29 3079
3959.89 3119
3960.48 3088
3961.07 3165
3961.67 3016
3962.26 3042
3962.86 2988
3963.45 3064
3964.04 3153
3964.64 3326
3965.23 3558
3965.83 3653
3966.42 3876
3967.02 4123
3967.61 4112
3968.20 4261
3968.80 4281
3969.39 4031
3969.99 3907
3970.58 3847
3971.18 3659
3971.77 3387
3972.37 3271
3972.96 3277
3973.56 3215
3974.15 3102
3974.75 3062
3975.34 3065
3975.94 3019
3976.53 3013
3977.13 3081
3977.72 3034
3978.32 3122
3978.91 3099
3979.51 3063
3980.10 3113
3980.70 2961
3981.29 3009
3981.89 2978
3982.48 3004
3983.08 2965
3983.68 3043
3984.27 2923
3984.87 2948
3985.46 3104
3986.06 3002
3986.65 2975
3987.25 3062
3987.85 3091
3988.44 3010
3989.04 3028
3989.63 3001
3990.23 3014
3990.83 2977
3991.42 3059
3992.02 3094
3992.61 3202
3993.21 3207
3993.81 3184
3994.40 3307
3995.00 3347
3995.60 3378
3996.19 3486
3996.79 3508
3997.39 3539
3997.98 3484
3998.58 3533
3999.18 3486
3999.77 3456
4000.37 3621
4000.97 3572
4001.56 3620
4002.16 3589
4002.76 3514
4003.35 3530
4003.95 3666
4004.55 3720
4005.15 3779
4005.74 3861
4006.34 3815
4006.94 3751
4007.53 3783
4008.13 3744
4008.73 3640
4009.33 3669
4009.92 3599
4010.52 3523
4011.12 3470
4011.72 3393
4012.32 3327
4012.91 3413
4013.51 3550
4014.11 3699
4014.71 3888
4015.30 4298
4015.90 4497
4016.50 4883
4017.10 5242
4017.70 5342
4018.29 5385
4018.89 5407
4019.49 5194
4020.09 4998
4020.69 4516
4021.29 4178
4021.88 3913
4022.48 3854
4023.08 3513
4023.68 3468
4024.28 3268
4024.88 3236
4025.48 3292
4026.07 3312
4026.67 3362
4027.27 3317
4027.87 3342
4028.47 3378
4029.07 3311
4029.67 3352
4030.27 3398
4030.87 3356
4031.47 3428
4032.06 3478
4032.66 3349
4033.26 3223
4033.86 3299
4034.46 3284
4035.06 3261
4035.66 3266
4036.26 3257
4036.86 3169
4037.46 3229
4038.06 3178
4038.66 3121
4039.26 3238
4039.86 3203
4040.46 3265
4041.06 3175
4041.66 3175
4042.26 3321
4042.86 3280
4043.46 3234
4044.06 3293
4044.66 3430
4045.26 3330
4045.86 3314
4046.46 3315
4047.06 3332
4047.66 3307
4048.26 3264
4048.86 3230
4049.46 3289
4050.06 3347
4050.66 3303
4051.26 3306
4051.86 3397
4052.46 3410
4053.06 3293
4053.66 3404
4054.27 3397
4054.87 3415
4055.47 3496
4056.07 3484
4056.67 3398
4057.27 3411
4057.87 3255
4058.47 3229
4059.07 3215
4059.67 3134
4060.28 3137
4060.88 3078
4061.48 3083
4062.08 2908
4062.68 2858
4063.28 2810
4063.88 2825
4064.49 2852
4065.09 2677
4065.69 2846
4066.29 2812
4066.89 2723
4067.49 2782
4068.10 2852
4068.70 2817
4069.30 2953
4069.90 2850
4070.50 2905
4071.11 2807
4071.71 2875
4072.31 2949
4072.91 2994
4073.52 3021
4074.12 3102
4074.72 3065
4075.32 3057
4075.92 3024
4076.53 3095
4077.13 3167
4077.73 3128
4078.34 3021
4078.94 2855
4079.54 2915
4080.14 2960
4080.75 2995
4081.35 3109
4081.95 3067
4082.55 3104
4083.16 3021
4083.76 3129
4084.36 3188
4084.97 3215
4085.57 3256
4086.17 3218
4086.78 3352
4087.38 3310
4087.98 3235
4088.59 3297
4089.19 3390
4089.79 3372
4090.40 3380
4091.00 3367
4091.60 3429
4092.21 3668
4092.81 4029
4093.41 4470
4094.02 5145
4094.62 5752
4095.23 6161
4095.83 6663
4096.43 6730
4097.04 6546
4097.64 6121
4098.25 5768
4098.85 5229
4099.45 4623
4100.06 4269
4100.66 3821
4101.27 3481
4101.87 3376
4102.48 3259
4103.08 3116
4103.68 2901
4104.29 2764
4104.89 2666
4105.50 2721
4106.10 2713
4106.71 2799
4107.31 2840
4107.92 2754
4108.52 2755
4109.13 2641
4109.73 2734
4110.34 2771
4110.94 2704
4111.55 2674
4112.15 2660
4112.76 2744
4113.36 2738
4113.97 2671
4114.57 2654
4115.18 2673
4115.78 2778
4116.39 2657
4116.99 2767
4117.60 2743
4118.21 2785
4118.81 2753
4119.42 2804
4120.02 2851
4120.63 2881
4121.23 2798
4121.84 2854
4122.45 2894
4123.05 3037
4123.66 3164
4124.26 3128
4124.87 3144
4125.48 3152
4126.08 3081
4126.69 3119
4127.29 3132
4127.90 3100
4128.51 3076
4129.11 3065
4129.72 3070
4130.33 3063
4130.93 3088
4131.54 3142
4132.15 3246
4132.75 3243
4133.36 3354
4133.97 3278
4134.57 3162
4135.18 3237
4135.79 3333
4136.39 3146
4137.00 3184
4137.61 3099
4138.21 3012
4138.82 3065
4139.43 3256
4140.04 3236
4140.64 3194
4141.25 3231
4141.86 3284
4142.46 3241
4143.07 3163
4143.68 3303
4144.29 3308
4144.89 3175
4145.50 3200
4146.11 3063
4146.72 3096
4147.32 2960
4147.93 2951
4148.54 2961
4149.15 2783
4149.76 2799
4150.36 2768
4150.97 2739
4151.58 2781
4152.19 2809
4152.80 2809
4153.40 2712
4154.01 2671
4154.62 2704
4155.23 2747
4155.84 2768
4156.45 2709
4157.05 2691
4157.66 2719
4158.27 2730
4158.88 2677
4159.49 2657
4160.10 2660
4160.71 2709
4161.31 2732
4161.92 2651
4162.53 2737
4163.14 2827
4163.75 2888
4164.36 2889
4164.97 3052
4165.58 2989
4166.19 3032
4166.79 2988
4167.40 3023
4168.01 3015
4168.62 3007
4169.23 3058
4169.84 3064
4170.45 3039
4171.06 3192
4171.67 3177
4172.28 3081
4172.89 3077
4173.50 3051
4174.11 3048
4174.72 3038
4175.33 2958
4175.94 2965
4176.55 3064
4177.16 3046
4177.77 3006
4178.38 3030
4178.99 3016
4179.60 2996
4180.21 3017
4180.82 3033
4181.43 2973
4182.04 2850
4182.65 2843
4183.26 2763
4183.87 2703
4184.48 2758
4185.09 2769
4185.70 2907
4186.31 2812
4186.92 2756
4187.53 2747
4188.14 2765
4188.75 2863
4189.36 2866
4189.97 2865
4190.58 2900
4191.20 2906
4191.81 2991
4192.42 3188
4193.03 3356
4193.64 3366
4194.25 3560
4194.86 3622
4195.47 3809
4196.08 3846
4196.70 3875
4197.31 3810
4197.92 3871
4198.53 3832
4199.14 3761
4199.75 3671
4200.36 3582
4200.98 3525
4201.59 3462
4202.20 3499
4202.81 3425
4203.42 3383
4204.03 3327
4204.65 3163
4205.26 3217
4205.87 3223
4206.48 3301
4207.09 3194
4207.71 3126
4208.32 3195
4208.93 3157
4209.54 3159
4210.16 3241
4210.77 3174
4211.38 3165
4211.99 3283
4212.60 3309
4213.22 3334
4213.83 3296
4214.44 3430
4215.05 3451
4215.67 3599
4216.28 3566
4216.89 3616
4217.51 3846
4218.12 3992
4218.73 4206
4219.34 4382
4219.96 4818
4220.57 5282
4221.18 5502
4221.80 5823
4222.41 6276
4223.02 6942
4223.64 7192
4224.25 7569
4224.86 7837
4225.48 7638
4226.09 7614
4226.70 7546
4227.32 7469
4227.93 7578
4228.54 7723
4229.16 7857
4229.77 7940
4230.39 7883
4231.00 7378
4231.61 6905
4232.23 6448
4232.84 5760
4233.45 5283
4234.07 4896
4234.68 4542
4235.30 4414
4235.91 4205
4236.53 4132
4237.14 4085
4237.75 3961
4238.37 3795
4238.98 3688
4239.60 3619
4240.21 3649
4240.83 3411
4241.44 3358
4242.05 3264
4242.67 3321
4243.28 3370
4243.90 3287
4244.51 3271
4245.13 3273
4245.74 3274
4246.36 3177
4246.97 3253
4247.59 3369
4248.20 3432
4248.82 3518
4249.43 3537
4250.05 3405
4250.66 3358
4251.28 3366
4251.89 3250
4252.51 3181
4253.13 3245
4253.74 3225
4254.36 3093
4254.97 3185
4255.59 3205
4256.20 3178
4256.82 3184
4257.43 3296
4258.05 3341
4258.67 3366
4259.28 3405
4259.90 3551
4260.51 3451
4261.13 3430
4261.75 3534
4262.36 3487
4262.98 3521
4263.59 3468
4264.21 3479
4264.83 3555
4265.44 3583
4266.06 3620
4266.67 3514
4267.29 3675
4267.91 3596
4268.52 3673
4269.14 3683
4269.76 3864
4270.37 3754
4270.99 3746
4271.61 3750
4272.22 3680
4272.84 3391
4273.46 3293
4274.07 3211
4274.69 3242
4275.31 3114
4275.93 3176
4276.54 3212
4277.16 3145
4277.78 3171
4278.39 3134
4279.01 3090
4279.63 3023
4280.25 2946
4280.86 2905
4281.48 2918
4282.10 2962
4282.72 2941
4283.33 2950
4283.95 2935
4284.57 2979
4285.19 3077
4285.80 3138
4286.42 3278
4287.04 3285
4287.66 3261
4288.28 3342
4288.89 3265
4289.51 3229
4290.13 3112
4290.75 3080
4291.37 2975
4291.98 3009
4292.60 3001
4293.22 2882
4293.84 2925
4294.46 3013
4295.08 3054
4295.69 2884
4296.31 2923
4296.93 2915
4297.55 2943
4298.17 2979
4298.79 3057
4299.41 2976
4300.03 2951
4300.64 3006
4301.26 2975
4301.88 2936
4302.50 2899
4303.12 2917
4303.74 2846
4304.36 2882
4304.98 2996
4305.60 2957
4306.22 2957
4306.83 3056
4307.45 3133
4308.07 3342
4308.69 3484
4309.31 3559
4309.93 3621
4310.55 3734
4311.17 3909
4311.79 4052
4312.41 3958
4313.03 3916
4313.65 3666
4314.27 3627
4314.89 3542
4315.51 3474
4316.13 3182
4316.75 3050
4317.37 3107
4317.99 2988
4318.61 2959
4319.23 2894
4319.85 2773
4320.47 2792
4321.09 2885
4321.71 2835
4322.33 2842
4322.95 2928
4323.57 3034
4324.19 3066
4324.81 3032
4325.43 3153
4326.05 3011
4326.67 3060
4327.30 3003
4327.92 2969
4328.54 2972
4329.16 2963
4329.78 2918
4330.40 2969
4331.02 3061
4331.64 3032
4332.26 3028
4332.88 2983
4333.51 3023
4334.13 3071
4334.75 3072
4335.37 2996
4335.99 3136
4336.61 3154
4337.23 3235
4337.86 3366
4338.48 3480
4339.10 3563
4339.72 3529
4340.34 3507
4340.96 3431
4341.59 3371
4342.21 3326
4342.83 3459
4343.45 3556
4344.07 3604
4344.69 3749
4345.32 3974
4345.94 4320
4346.56 4693
4347.18 5045
4347.81 5346
4348.43 5342
4349.05 5309
4349.67 5197
4350.29 4960
4350.92 4450
4351.54 4067
4352.16 3816
4352.78 3520
4353.41 3446
4354.03 3389
4354.65 3286
4355.28 3300
4355.90 3158
4356.52 3222
4357.14 3311
4357.77 3294
4358.39 3253
4359.01 3337
4359.64 3274
4360.26 3320
4360.88 3374
4361.50 3297
4362.13 3299
4362.75 3388
4363.37 3339
4364.00 3356
4364.62 3337
4365.25 3410
4365.87 3373
4366.49 3239
4367.12 3377
4367.74 3401
4368.36 3440
4368.99 3330
4369.61 3362
4370.23 3390
4370.86 3311
4371.48 3373
4372.11 3375
4372.73 3274
4373.35 3330
4373.98 3309
4374.60 3278
4375.23 3327
4375.85 3449
4376.47 3423
4377.10 3433
4377.72 3592
4378.35 3637
4378.97 3589
4379.60 3644
4380.22 3730
4380.85 3820
4381.47 3874
4382.10 4093
4382.72 4306
4383.34 4505
4383.97 4639
4384.59 4825
4385.22 5013
4385.84 5171
4386.47 5162
4387.09 5322
4387.72 5562
4388.34 5684
4388.97 5910
4389.59 6659
4390.22 7569
4390.85 8713
4391.47 10090
4392.10 11449
4392.72 12531
4393.35 13003
4393.97 12576
4394.60 11348
4395.22 10270
4395.85 8729
4396.47 7597
4397.10 6618
4397.73 6010
4398.35 5653
4398.98 5353
4399.60 5255
4400.23 5277
4400.86 5149
4401.48 5148
4402.11 5283
4402.73 5028
4403.36 5001
4403.99 4852
4404.61 4805
4405.24 4674
4405.87 4577
4406.49 4559
4407.12 4614
4407.74 4397
4408.37 4628
4409.00 4469
4409.62 4273
4410.25 4374
4410.88 4234
4411.50 4371
4412.13 4254
4412.76 4326
4413.38 4282
4414.01 4020
4414.64 3944
4415.27 3922
4415.89 3771
4416.52 3756
4417.15 3663
4417.77 3631
4418.40 3531
4419.03 3599
4419.66 3506
4420.28 3475
4420.91 3362
4421.54 3427
4422.17 3474
4422.79 3465
4423.42 3348
4424.05 3395
4424.68 3306
4425.30 3270
4425.93 3295
4426.56 3259
4427.19 3101
4427.82 3142
4428.44 3124
4429.07 3165
4429.70 3088
4430.33 3093
4430.96 3118
4431.58 3058
4432.21 3199
4432.84 3237
4433.47 3172
4434.10 3127
4434.73 3041
4435.35 3083
4435.98 3038
4436.61 3145
4437.24 3181
4437.87 3001
4438.50 2980
4439.13 3036
4439.75 3116
4440.38 3053
4441.01 2999
4441.64 3162
4442.27 2973
4442.90 2975
4443.53 2941
4444.16 2963
4444.79 2847
4445.42 2843
4446.04 2886
4446.67 2809
4447.30 2857
4447.93 2929
4448.56 2952
4449.19 2935
4449.82 2916
4450.45 2875
4451.08 2811
4451.71 2791
4452.34 2836
4452.97 2924
4453.60 2790
4454.23 2748
4454.86 2699
4455.49 2796
4456.12 2821
4456.75 2796
4457.38 2860
4458.01 2842
4458.64 2878
4459.27 2803
4459.90 2797
4460.53 2664
4461.16 2591
4461.79 2772
4462.42 2583
4463.05 2681
4463.68 2660
4464.31 2697
4464.94 2626
4465.57 2587
4466.20 2678
4466.83 2688
4467.46 2588
4468.09 2584
4468.73 2603
4469.36 2621
4469.99 2541
4470.62 2481
4471.25 2539
4471.88 2595
4472.51 2583
4473.14 2557
4473.77 2508
4474.40 2531
4475.04 2512
4475.67 2536
4476.30 2657
4476.93 2579
4477.56 2592
4478.19 2603
4478.82 2576
4479.46 2581
4480.09 2726
4480.72 2619
4481.35 2618
4481.98 2617
4482.61 2749
4483.25 2763
4483.88 2777
4484.51 2710
4485.14 2823
4485.77 2850
4486.41 2846
4487.04 2761
4487.67 2855
4488.30 2753
4488.93 2686
4489.57 2692
4490.20 2766
4490.83 2698
4491.46 2665
4492.10 2806
4492.73 2741
4493.36 2705
4493.99 2740
4494.63 2779
4495.26 2777
4495.89 2702
4496.52 2808
4497.16 2832
4497.79 2807
4498.42 2797
4499.06 2760
4499.69 2851
4500.32 2786
4500.96 2934
4501.59 3153
4502.22 3294
4502.86 3232
4503.49 3402
4504.12 3414
4504.75 3330
4505.39 3338
4506.02 3300
4506.66 3214
4507.29 2996
4507.92 2851
4508.56 2917
4509.19 2836
4509.82 2788
4510.46 2871
4511.09 2879
4511.72 2823
4512.36 2908
4512.99 2904
4513.63 2919
4514.26 2943
4514.89 3050
4515.53 2960
4516.16 3126
4516.80 3149
4517.43 3131
4518.07 3089
4518.70 3029
4519.33 2924
4519.97 2986
4520.60 2954
4521.24 2952
4521.87 2943
4522.51 3028
4523.14 3038
4523.78 3033
4524.41 3075
4525.05 3151
4525.68 3223
4526.32 3286
4526.95 3473
4527.59 3663
4528.22 4102
4528.86 4651
4529.49 5346
4530.13 6240
4530.76 7593
4531.40 9061
4532.03 10227
4532.67 11434
4533.30 11813
4533.94 11506
4534.57 10843
4535.21 9906
4535.84 8715
4536.48 7390
4537.11 6327
4537.75 5511
4538.39 4900
4539.02 4306
4539.66 3938
4540.29 3530
4540.93 3282
4541.57 3249
4542.20 3142
4542.84 3052
4543.47 2927
4544.11 2976
4544.75 2895
4545.38 2819
4546.02 2832
4546.65 2760
4547.29 2708
4547.93 2620
4548.56 2582
4549.20 2639
4549.84 2504
4550.47 2528
4551.11 2561
4551.75 2687
4552.38 2796
4553.02 2929
4553.66 3085
4554.29 3056
4554.93 3089
4555.57 3033
4556.20 2946
4556.84 3069
4557.48 3033
4558.11 2997
4558.75 2939
4559.39 2880
4560.03 2872
4560.66 2952
4561.30 3087
4561.94 2995
4562.58 3041
4563.21 2967
4563.85 3002
4564.49 3102
4565.13 3003
4565.76 3120
4566.40 3173
4567.04 3156
4567.68 3388
4568.31 3614
4568.95 3718
4569.59 3713
4570.23 3775
4570.87 3862
4571.50 3840
4572.14 3727
4572.78 3703
4573.42 3658
4574.06 3483
4574.69 3351
4575.33 3304
4575.97 3210
4576.61 3065
4577.25 3012
4577.89 2890
4578.53 2777
4579.16 2798
4579.80 2760
4580.44 2720
4581.08 2606
4581.72 2621
4582.36 2685
4583.00 2631
4583.63 2693
4584.27 2718
4584.91 2710
4585.55 2639
4586.19 2542
4586.83 2577
4587.47 2706
4588.11 2627
4588.75 2590
4589.39 2646
4590.03 2610
4590.67 2482
4591.30 2561
4591.94 2621
4592.58 2630
4593.22 2565
4593.86 2588
4594.50 2466
4595.14 2470
4595.78 2485
4596.42 2549
4597.06 2426
4597.70 2356
4598.34 2403
4598.98 2325
4599.62 2422
4600.26 2360
4600.90 2356
4601.54 2493
4602.18 2522
4602.82 2441
4603.46 2508
4604.10 2537
4604.74 2548
4605.38 2661
4606.02 2667
4606.66 2839
4607.30 2894
4607.94 2784
4608.59 2807
4609.23 2985
4609.87 2978
4610.51 2877
4611.15 2804
4611.79 2811
4612.43 2630
4613.07 2685
4613.71 2588
4614.35 2617
4614.99 2551
4615.64 2467
4616.28 2405
4616.92 2391
4617.56 2388
4618.20 2275
4618.84 2338
4619.48 2384
4620.12 2361
4620.77 2362
4621.41 2331
4622.05 2225
4622.69 2298
4623.33 2293
4623.97 2271
4624.62 2325
4625.26 2339
4625.90 2329
4626.54 2274
4627.18 2302
4627.82 2432
4628.47 2437
4629.11 2363
4629.75 2393
4630.39 2421
4631.03 2440
4631.68 2516
4632.32 2486
4632.96 2587
4633.60 2667
4634.25 2764
4634.89 2789
4635.53 2754
4636.17 2855
4636.82 2824
4637.46 2875
4638.10 3000
4638.74 2919
4639.39 2947
4640.03 2874
4640.67 2843
4641.32 2797
4641.96 2755
4642.60 2779
4643.24 2747
4643.89 2636
4644.53 2575
4645.17 2650
4645.82 2537
4646.46 2518
4647.10 2542
4647.75 2414
4648.39 2491
4649.03 2530
4649.68 2448
4650.32 2515
4650.96 2477
4651.61 2602
4652.25 2618
4652.89 2667
4653.54 2787
4654.18 2778
4654.83 2701
4655.47 2664
4656.11 2651
4656.76 2546
4657.40 2445
4658.05 2383
4658.69 2425
4659.33 2356
4659.98 2206
4660.62 2353
4661.27 2332
4661.91 2382
4662.56 2216
4663.20 2242
4663.84 2215
4664.49 2227
4665.13 2216
4665.78 2215
4666.42 2140
4667.07 2172
4667.71 2157
4668.36 2123
4669.00 2171
4669.65 2192
4670.29 2114
4670.94 2199
4671.58 2178
4672.23 2126
4672.87 2205
4673.52 2195
4674.16 2194
4674.81 2255
4675.45 2253
4676.10 2247
4676.74 2256
4677.39 2255
4678.03 2259
4678.68 2161
4679.32 2185
4679.97 2227
4680.62 2267
4681.26 2234
4681.91 2277
4682.55 2347
4683.20 2287
4683.84 2290
4684.49 2290
4685.14 2318
4685.78 2293
4686.43 2292
4687.07 2200
4687.72 2286
4688.37 2266
4689.01 2193
4689.66 2226
4690.30 2213
4690.95 2200
4691.60 2166
4692.24 2268
4692.89 2201
4693.54 2176
4694.18 2205
4694.83 2218
4695.48 2193
4696.12 2207
4696.77 2208
4697.42 2280
4698.06 2340
4698.71 2353
4699.36 2405
4700.00 2425
4700.65 2346
4701.30 2435
4701.94 2454
4702.59 2480
4703.24 2330
4703.89 2304
4704.53 2296
4705.18 2400
4705.83 2268
4706.48 2173
4707.12 2271
4707.77 2242
4708.42 2302
4709.07 2270
4709.71 2272
4710.36 2348
4711.01 2312
4711.66 2396
4712.30 2468
4712.95 2381
4713.60 2399
4714.25 2345
4714.90 2421
4715.54 2403
4716.19 2351
4716.84 2393
4717.49 2395
4718.14 2328
4718.78 2400
4719.43 2465
4720.08 2524
4720.73 2631
4721.38 2751
4722.03 2725
4722.67 2698
4723.32 2796
4723.97 2746
4724.62 2714
4725.27 2828
4725.92 2950
4726.57 2868
4727.22 2915
4727.86 3031
4728.51 3074
4729.16 3049
4729.81 2997
4730.46 2854
4731.11 2772
4731.76 2639
4732.41 2542
4733.06 2479
4733.71 2474
4734.36 2414
4735.00 2326
4735.65 2246
4736.30 2251
4736.95 2320
4737.60 2317
4738.25 2375
4738.90 2398
4739.55 2480
4740.20 2553
4740.85 2651
4741.50 2697
4742.15 2779
4742.80 2744
4743.45 2593
4744.10 2543
4744.75 2521
4745.40 2623
4746.05 2530
4746.70 2481
4747.35 2508
4748.00 2427
4748.65 2418
4749.30 2427
4749.95 2541
4750.60 2532
4751.25 2542
4751.90 2737
4752.55 2809
4753.20 2860
4753.85 2896
4754.51 2840
4755.16 2753
4755.81 2779
4756.46 2809
4757.11 2696
4757.76 2614
4758.41 2613
4759.06 2706
4759.71 2660
4760.36 2670
4761.01 2652
4761.67 2634
4762.32 2583
4762.97 2471
4763.62 2413
4764.27 2421
4764.92 2348
4765.57 2413
4766.22 2445
4766.88 2329
4767.53 2426
4768.18 2464
4768.83 2460
4769.48 2409
4770.13 2382
4770.79 2314
4771.44 2411
4772.09 2347
4772.74 2202
4773.39 2255
4774.05 2188
4774.70 2157
4775.35 2139
4776.00 2079
4776.65 2123
4777.31 2091
4777.96 2156
4778.61 2172
4779.26 2177
4779.92 2197
4780.57 2221
4781.22 2181
4781.87 2233
4782.53 2236
4783.18 2214
4783.83 2231
4784.48 2207
4785.14 2177
4785.79 2264
4786.44 2248
4787.10 2243
4787.75 2263
4788.40 2213
4789.05 2193
4789.71 2189
4790.36 2253
4791.01 2215
4791.67 2098
4792.32 2194
4792.97 2182
4793.63 2260
4794.28 2234
4794.93 2179
4795.59 2276
4796.24 2158
4796.89 2230
4797.55 2255
4798.20 2277
4798.86 2262
4799.51 2125
4800.16 2198
4800.82 2206
4801.47 2237
4802.12 2191
4802.78 2286
4803.43 2261
4804.09 2261
4804.74 2196
4805.39 2100
4806.05 2234
4806.70 2180
4807.36 2227
4808.01 2168
4808.67 2145
4809.32 2112
4809.98 2225
4810.63 2172
4811.28 2210
4811.94 2091
4812.59 2141
4813.25 2238
4813.90 2229
4814.56 2329
4815.21 2343
4815.87 2284
4816.52 2303
4817.18 2421
4817.83 2429
4818.49 2392
4819.14 2535
4819.80 2549
4820.45 2537
4821.11 2556
4821.76 2600
4822.42 2651
4823.07 2617
4823.73 2615
4824.38 2686
4825.04 2664
4825.70 2805
4826.35 2743
4827.01 2689
4827.66 2713
4828.32 2631
4828.97 2641
4829.63 2612
4830.29 2641
4830.94 2616
4831.60 2557
4832.25 2673
4832.91 2637
4833.57 2650
4834.22 2821
4834.88 2899
4835.53 2912
4836.19 3087
4836.85 3215
4837.50 3412
4838.16 3618
4838.82 3693
4839.47 3759
4840.13 3706
4840.79 3527
4841.44 3427
4842.10 3387
4842.76 3241
4843.41 3190
4844.07 3053
4844.73 2889
4845.38 2855
4846.04 2902
4846.70 2849
4847.35 2868
4848.01 2939
4848.67 3029
4849.32 3096
4849.98 3182
4850.64 3266
4851.30 3454
4851.95 3664
4852.61 3683
4853.27 3573
4853.93 3334
4854.58 3300
4855.24 3098
4855.90 2995
4856.56 3042
4857.21 3042
4857.87 3104
4858.53 3227
4859.19 3375
4859.84 3427
4860.50 3301
4861.16 3369
4861.82 3375
4862.48 3231
4863.13 3119
4863.79 2973
4864.45 3121
4865.11 3114
4865.77 3136
4866.43 3166
4867.08 3117
4867.74 3209
4868.40 3098
4869.06 3187
4869.72 3149
4870.38 3109
4871.03 3148
4871.69 3082
4872.35 2932
4873.01 2790
4873.67 2820
4874.33 2784
4874.99 2850
4875.65 2857
4876.31 2797
4876.96 2839
4877.62 2847
4878.28 2792
4878.94 2762
4879.60 2656
4880.26 2739
4880.92 2767
4881.58 2840
4882.24 2799
4882.90 2645
4883.56 2637
4884.22 2629
4884.88 2577
4885.54 2518
4886.19 2449
4886.85 2412
4887.51 2525
4888.17 2484
4888.83 2547
4889.49 2503
4890.15 2619
4890.81 2585
4891.47 2684
4892.13 2696
4892.79 2632
4893.45 2683
4894.11 2735
4894.77 2676
4895.43 2563
4896.09 2662
4896.76 2505
4897.42 2466
4898.08 2488
4898.74 2492
4899.40 2499
4900.06 2478
4900.72 2594
4901.38 2521
4902.04 2568
4902.70 2539
4903.36 2430
4904.02 2455
4904.68 2411
4905.34 2323
4906.00 2336
4906.67 2352
4907.33 2308
4907.99 2282
4908.65 2383
4909.31 2439
4909.97 2371
4910.63 2300
4911.29 2255
4911.96 2306
4912.62 2342
4913.28 2318
4913.94 2274
4914.60 2168
4915.26 2220
4915.92 2258
4916.59 2179
4917.25 2174
4917.91 2213
4918.57 2188
4919.23 2040
4919.90 2044
4920.56 2103
4921.22 2167
4921.88 2201
4922.54 2169
4923.21 2143
4923.87 2162
4924.53 2109
4925.19 2094
4925.85 2064
4926.52 2124
4927.18 2127
4927.84 2067
4928.50 2013
4929.17 2076
4929.83 2163
4930.49 2118
4931.15 2159
4931.82 2128
4932.48 2116
4933.14 2163
4933.81 2147
4934.47 2188
4935.13 2193
4935.79 2196
4936.46 2190
4937.12 2192
4937.78 2175
4938.45 2242
4939.11 2199
4939.77 2227
4940.44 2171
4941.10 2173
4941.76 2183
4942.43 2160
4943.09 2182
4943.75 2352
4944.42 2267
4945.08 2261
4945.74 2245
4946.41 2270
4947.07 2249
4947.74 2219
4948.40 2296
4949.06 2274
4949.73 2215
4950.39 2125
4951.05 2117
4951.72 2077
4952.38 1919
4953.05 2027
4953.71 2031
4954.38 2050
4955.04 2042
4955.70 1954
4956.37 2045
4957.03 2063
4957.70 2148
4958.36 2111
4959.03 2059
4959.69 2162
4960.36 2166
4961.02 2087
4961.68 2186
4962.35 2115
4963.01 2167
4963.68 2309
4964.34 2290
4965.01 2396
4965.67 2556
4966.34 2578
4967.00 2512
4967.67 2493
4968.33 2429
4969.00 2413
4969.66 2395
4970.33 2329
4971.00 2409
4971.66 2364
4972.33 2297
4972.99 2313
4973.66 2405
4974.32 2444
4974.99 2374
4975.65 2371
4976.32 2330
4976.99 2406
4977.65 2507
4978.32 2486
4978.98 2474
4979.65 2461
4980.31 2541
4980.98 2477
4981.65 2492
4982.31 2516
4982.98 2500
4983.64 2477
4984.31 2638
4984.98 2698
4985.64 2715
4986.31 2904
4986.98 3195
4987.64 3655
4988.31 4390
4988.98 5158
4989.64 5674
4990.31 6305
4990.98 6380
4991.64 6298
4992.31 5964
4992.98 5435
4993.64 4943
4994.31 4445
4994.98 3997
4995.64 3476
4996.31 3075
4996.98 2842
4997.64 2539
4998.31 2519
4998.98 2507
4999.65 2342
5000.31 2313
5000.98 2339
5001.65 2316
5002.32 2319
5002.98 2230
5003.65 2272
5004.32 2325
5004.99 2305
5005.65 2224
5006.32 2276
5006.99 2227
5007.66 2216
5008.32 2314
5008.99 2241
5009.66 2277
5010.33 2267
5011.00 2297
5011.66 2221
5012.33 2276
5013.00 2297
5013.67 2381
5014.34 2390
5015.01 2438
5015.67 2449
5016.34 2350
5017.01 2465
5017.68 2518
5018.35 2670
5019.02 2765
5019.68 2841
5020.35 2921
5021.02 3097
5021.69 3317
5022.36 3507
5023.03 3772
5023.70 4007
5024.37 3943
5025.03 4057
5025.70 4057
5026.37 3973
5027.04 3908
5027.71 3795
5028.38 3589
5029.05 3487
5029.72 3259
5030.39 3143
5031.06 3041
5031.73 2965
5032.40 2902
5033.07 2820
5033.73 2662
5034.40 2644
5035.07 2630
5035.74 2522
5036.41 2487
5037.08 2411
5037.75 2538
5038.42 2425
5039.09 2462
5039.76 2477
5040.43 2478
5041.10 2602
5041.77 2686
5042.44 2770
5043.11 2980
5043.78 3195
5044.45 3279
5045.12 3224
5045.79 3265
5046.46 3192
5047.13 3113
5047.81 3147
5048.48 2914
5049.15 2830
5049.82 2649
5050.49 2616
5051.16 2506
5051.83 2334
5052.50 2309
5053.17 2348
5053.84 2229
5054.51 2262
5055.18 2303
5055.85 2293
5056.53 2315
5057.20 2364
5057.87 2319
5058.54 2384
5059.21 2456
5059.88 2490
5060.55 2553
5061.22 2606
5061.89 2630
5062.57 2617
5063.24 2556
5063.91 2499
5064.58 2391
5065.25 2392
5065.92 2351
5066.60 2331
5067.27 2341
5067.94 2403
5068.61 2338
5069.28 2271
5069.96 2263
5070.63 2366
5071.30 2325
5071.97 2274
5072.64 2219
5073.32 2244
5073.99 2196
5074.66 2139
5075.33 2085
5076.00 2223
5076.68 2121
5077.35 2178
5078.02 2229
5078.69 2190
5079.37 2348
5080.04 2460
5080.71 2507
5081.38 2437
5082.06 2486
5082.73 2532
5083.40 2533
5084.08 2509
5084.75 2439
5085.42 2552
5086.09 2397
5086.77 2262
5087.44 2271
5088.11 2309
5088.79 2274
5089.46 2305
5090.13 2325
5090.81 2379
5091.48 2455
5092.15 2524
5092.83 2486
5093.50 2578
5094.17 2538
5094.85 2385
5095.52 2326
5096.19 2364
5096.87 2368
5097.54 2347
5098.22 2334
5098.89 2322
5099.56 2301
5100.24 2273
5100.91 2333
5101.59 2258
5102.26 2245
5102.93 2189
5103.61 2215
5104.28 2274
5104.96 2242
5105.63 2236
5106.31 2178
5106.98 2276
5107.65 2293
5108.33 2229
5109.00 2239
5109.68 2248
5110.35 2296
5111.03 2264
5111.70 2174
5112.38 2184
5113.05 2129
5113.73 2106
5114.40 2047
5115.08 2116
5115.75 2218
5116.43 2250
5117.10 2154
5117.78 2132
5118.45 2169
5119.13 2154
5119.80 2301
5120.48 2282
5121.15 2281
5121.83 2206
5122.50 2095
5123.18 2172
5123.85 2165
5124.53 2149
5125.20 2104
5125.88 2005
5126.56 2088
5127.23 2092
5127.91 2056
5128.58 2066
5129.26 2048
5129.93 2045
5130.61 2119
5131.29 2067
5131.96 1946
5132.64 2013
5133.31 2081
5133.99 2037
5134.67 2051
5135.34 2045
5136.02 2053
5136.70 2101
5137.37 2127
5138.05 2249
5138.73 2305
5139.40 2249
5140.08 2326
5140.75 2379
5141.43 2363
5142.11 2297
5142.78 2294
5143.46 2220
5144.14 2162
5144.82 2093
5145.49 2053
5146.17 1966
5146.85 1905
5147.52 1940
5148.20 1992
5148.88 1978
5149.55 2012
5150.23 1981
5150.91 1983
5151.59 2005
5152.26 1971
5152.94 1970
5153.62 2036
5154.30 1982
5154.97 1970
5155.65 1938
5156.33 1980
5157.01 1999
5157.68 2001
5158.36 1980
5159.04 1991
5159.72 1916
5160.40 1983
5161.07 1952
5161.75 1890
5162.43 1809
5163.11 1824
5163.79 1891
5164.46 1995
5165.14 1915
5165.82 1954
5166.50 1946
5167.18 1947
5167.86 1949
5168.53 2070
5169.21 2061
5169.89 1972
5170.57 1994
5171.25 1965
5171.93 1934
5172.61 1930
5173.28 1924
5173.96 1877
5174.64 1822
5175.32 1811
5176.00 1848
5176.68 1846
5177.36 1795
5178.04 1868
5178.72 1945
5179.39 1978
5180.07 1924
5180.75 1883
5181.43 1945
5182.11 2007
5182.79 2006
5183.47 1958
5184.15 1909
5184.83 1914
5185.51 1872
5186.19 1888
5186.87 1898
5187.55 1878
5188.23 1876
5188.91 1907
5189.59 1881
5190.27 1903
5190.95 1877
5191.63 1895
5192.31 1788
5192.99 1843
5193.67 1795
5194.35 1778
5195.03 1716
5195.71 1805
5196.39 1797
5197.07 1885
5197.75 1854
5198.43 1862
5199.11 1907
5199.79 1838
5200.47 1754
5201.15 1841
5201.83 1884
5202.51 1805
5203.19 1824
5203.87 1876
5204.55 1948
5205.24 1948
5205.92 1901
5206.60 2013
5207.28 1977
5207.96 1936
5208.64 1939
5209.32 1962
5210.00 1902
5210.68 2015
5211.36 2118
5212.05 2068
5212.73 2132
5213.41 2073
5214.09 2034
5214.77 2113
5215.45 2134
5216.13 2127
5216.82 2149
5217.50 2128
5218.18 2193
5218.86 2102
5219.54 2005
5220.22 2017
5220.91 2069
5221.59 2115
5222.27 2184
5222.95 2128
5223.63 2003
5224.32 2038
5225.00 1951
5225.68 1943
5226.36 1980
5227.05 1982
5227.73 1949
5228.41 1902
5229.09 1869
5229.77 1902
5230.46 1904
5231.14 1850
5231.82 1852
5232.50 1913
5233.19 1959
5233.87 1925
5234.55 1935
5235.24 2035
5235.92 2021
5236.60 1985
5237.28 2072
5237.97 2126
5238.65 2176
5239.33 2095
5240.02 2128
5240.70 2228
5241.38 2117
5242.07 2091
5242.75 2106
5243.43 2199
5244.12 2135
5244.80 2097
5245.48 1953
5246.17 1897
5246.85 1960
5247.53 1970
5248.22 1941
5248.90 1994
5249.58 1991
5250.27 2021
5250.95 2098
5251.64 2014
5252.32 2097
5253.00 2066
5253.69 1983
5254.37 1982
5255.06 2005
5255.74 1892
5256.42 1936
5257.11 2022
5257.79 1950
5258.48 1980
5259.16 2001
5259.85 1979
5260.53 1960
5261.21 2034
5261.90 2072
5262.58 2125
5263.27 2127
5263.95 2104
5264.64 2151
5265.32 2158
5266.01 2176
5266.69 2183
5267.38 2159
5268.06 2077
5268.75 2068
5269.43 2100
5270.12 2157
5270.80 2146
5271.49 2108
5272.17 2133
5272.86 2177
5273.54 2171
5274.23 2120
5274.91 2240
5275.60 2193
5276.28 2129
5276.97 2217
5277.66 2168
5278.34 2206
5279.03 2303
5279.71 2457
5280.40 2448
5281.08 2386
5281.77 2584
5282.46 2644
5283.14 2706
5283.83 2738
5284.51 2611
5285.20 2452
5285.89 2534
5286.57 2471
5287.26 2353
5287.94 2343
5288.63 2349
5289.32 2396
5290.00 2326
5290.69 2285
5291.38 2367
5292.06 2264
5292.75 2264
5293.44 2338
5294.12 2372
5294.81 2394
5295.50 2386
5296.18 2422
5296.87 2440
5297.56 2413
5298.24 2506
5298.93 2758
5299.62 3121
5300.30 3459
5300.99 3904
5301.68 4314
5302.37 4692
5303.05 4820
5303.74 4751
5304.43 4457
5305.11 4343
5305.80 4041
5306.49 3593
5307.18 3297
5307.86 3010
5308.55 2863
5309.24 2728
5309.93 2552
5310.61 2458
5311.30 2453
5311.99 2270
5312.68 2258
5313.37 2320
5314.05 2255
5314.74 2226
5315.43 2300
5316.12 2198
5316.81 2216
5317.49 2170
5318.18 2205
5318.87 2108
5319.56 2180
5320.25 2177
5320.94 2166
5321.62 2258
5322.31 2335
5323.00 2384
5323.69 2368
5324.38 2427
5325.07 2316
5325.76 2292
5326.44 2290
5327.13 2308
5327.82 2306
5328.51 2318
5329.20 2340
5329.89 2403
5330.58 2506
5331.27 2579
5331.96 2559
5332.64 2605
5333.33 2612
5334.02 2599
5334.71 2634
5335.40 2595
5336.09 2637
5336.78 2619
5337.47 2730
5338.16 2767
5338.85 2778
5339.54 2825
5340.23 2847
5340.92 2834
5341.61 2803
5342.30 2775
5342.99 2860
5343.68 2918
5344.37 2916
5345.06 3005
5345.75 3026
5346.44 3021
5347.13 3159
5347.82 3360
5348.51 3493
5349.20 3882
5349.89 4352
5350.58 4961
5351.27 5590
5351.96 6012
5352.65 6108
5353.34 6163
5354.03 5944
5354.72 5627
5355.41 5197
5356.10 4676
5356.79 4138
5357.48 3626
5358.17 3326
5358.86 3077
5359.56 2769
5360.25 2572
5360.94 2482
5361.63 2453
5362.32 2373
5363.01 2357
5363.70 2321
5364.39 2299
5365.08 2281
5365.77 2271
5366.47 2290
5367.16 2205
5367.85 2265
5368.54 2280
5369.23 2245
5369.92 2129
5370.61 2173
5371.31 2147
5372.00 2164
5372.69 2145
5373.38 2154
5374.07 2141
5374.77 2196
5375.46 2213
5376.15 2201
5376.84 2268
5377.53 2255
5378.22 2374
5378.92 2377
5379.61 2260
5380.30 2281
5380.99 2344
5381.69 2296
5382.38 2276
5383.07 2235
5383.76 2229
5384.46 2235
5385.15 2399
5385.84 2267
5386.53 2317
5387.23 2326
5387.92 2410
5388.61 2357
5389.30 2539
5390.00 2568
5390.69 2658
5391.38 2720
5392.08 2602
5392.77 2512
5393.46 2511
5394.15 2492
5394.85 2465
5395.54 2370
5396.23 2359
5396.93 2279
5397.62 2261
5398.31 2183
5399.01 2174
5399.70 2279
5400.39 2260
5401.09 2164
5401.78 2105
5402.48 2077
5403.17 2080
5403.86 2129
5404.56 2101
5405.25 2089
5405.94 2192
5406.64 2127
5407.33 2101
5408.03 2105
5408.72 2143
5409.41 2135
5410.11 2120
5410.80 2121
5411.50 2083
5412.19 2097
5412.88 2100
5413.58 2029
5414.27 2034
5414.97 2068
5415.66 2047
5416.36 1968
5417.05 1987
5417.75 2008
5418.44 1991
5419.14 2026
5419.83 2023
5420.52 2030
5421.22 2030
5421.91 2107
5422.61 2074
5423.30 2118
5424.00 2094
5424.69 2115
5425.39 2103
5426.08 2074
5426.78 2069
5427.48 2060
5428.17 2151
5428.87 2143
5429.56 1999
5430.26 2053
5430.95 2181
5431.65 2140
5432.34 2053
5433.04 2067
5433.73 2020
5434.43 2038
5435.13 2060
5435.82 2066
5436.52 2039
5437.21 2072
5437.91 2117
5438.60 2167
5439.30 2343
5440.00 2343
5440.69 2261
5441.39 2159
5442.09 2110
5442.78 2124
5443.48 2169
5444.17 2176
5444.87 2183
5445.57 2192
5446.26 2250
5446.96 2360
5447.66 2513
5448.35 2624
5449.05 2490
5449.75 2455
5450.44 2514
5451.14 2525
5451.84 2522
5452.53 2441
5453.23 2398
5453.93 2345
5454.62 2314
5455.32 2279
5456.02 2264
5456.71 2279
5457.41 2186
5458.11 2160
5458.81 2172
5459.50 2296
5460.20 2173
5460.90 2185
5461.60 2194
5462.29 2272
5462.99 2354
5463.69 2313
5464.39 2341
5465.08 2533
5465.78 2517
5466.48 2543
5467.18 2530
5467.87 2478
5468.57 2448
5469.27 2428
5469.97 2425
5470.67 2468
5471.36 2393
5472.06 2346
5472.76 2415
5473.46 2500
5474.16 2401
5474.85 2475
5475.55 2483
5476.25 2406
5476.95 2461
5477.65 2499
5478.35 2498
5479.05 2617
5479.74 2643
5480.44 2790
5481.14 2834
5481.84 2961
5482.54 2988
5483.24 3056
5483.94 2933
5484.63 2751
5485.33 2628
5486.03 2619
5486.73 2636
5487.43 2621
5488.13 2655
5488.83 2586
5489.53 2607
5490.23 2561
5490.93 2611
5491.63 2624
5492.33 2671
5493.02 2663
5493.72 2725
5494.42 2703
5495.12 2752
5495.82 2820
5496.52 2867
5497.22 2858
5497.92 2767
5498.62 2990
5499.32 3126
5500.02 3132
5500.72 3392
5501.42 3606
5502.12 3766
5502.82 3958
5503.52 4041
5504.22 4069
5504.92 3992
5505.62 3931
5506.32 3764
5507.02 3504
5507.72 3318
5508.42 3341
5509.12 3389
5509.82 3310
5510.52 3132
5511.23 3140
5511.93 3181
5512.63 3290
5513.33 3349
5514.03 3657
5514.73 3827
5515.43 3892
5516.13 4100
5516.83 4028
5517.53 3827
5518.23 3646
5518.93 3554
5519.64 3500
5520.34 3357
5521.04 3243
5521.74 3197
5522.44 3110
5523.14 3043
5523.84 2914
5524.54 2848
5525.25 2719
5525.95 2691
5526.65 2684
5527.35 2574
5528.05 2582
5528.75 2507
5529.46 2457
5530.16 2353
5530.86 2388
5531.56 2418
5532.26 2407
5532.96 2460
5533.67 2548
5534.37 2544
5535.07 2674
5535.77 2634
5536.48 2764
5537.18 2686
5537.88 2674
5538.58 2669
5539.28 2627
5539.99 2561
5540.69 2463
5541.39 2399
5542.09 2379
5542.80 2290
5543.50 2336
5544.20 2312
5544.90 2404
5545.61 2439
5546.31 2481
5547.01 2584
5547.72 2655
5548.42 2700
5549.12 2815
5549.83 2800
5550.53 2738
5551.23 2851
5551.93 2684
5552.64 2679
5553.34 2514
5554.04 2417
5554.75 2436
5555.45 2415
5556.15 2370
5556.86 2339
5557.56 2291
5558.26 2276
5558.97 2345
5559.67 2333
5560.38 2297
5561.08 2300
5561.78 2264
5562.49 2344
5563.19 2389
5563.89 2336
5564.60 2355
5565.30 2281
5566.01 2217
5566.71 2293
5567.41 2299
5568.12 2320
5568.82 2324
5569.53 2227
5570.23 2191
5570.94 2252
5571.64 2224
5572.35 2186
5573.05 2253
5573.75 2223
5574.46 2183
5575.16 2334
5575.87 2265
5576.57 2298
5577.28 2413
5577.98 2310
5578.69 2270
5579.39 2270
5580.10 2371
5580.80 2298
5581.51 2247
5582.21 2228
5582.92 2221
5583.62 2132
5584.33 2113
5585.03 2172
5585.74 2190
5586.44 2142
5587.15 2060
5587.85 2107
5588.56 2231
5589.27 2235
5589.97 2258
5590.68 2220
5591.38 2180
5592.09 2165
5592.79 2145
5593.50 2166
5594.21 2160
5594.91 2210
5595.62 2131
5596.32 2172
5597.03 2162
5597.73 2175
5598.44 2155
5599.15 2171
5599.85 2083
5600.56 2021
5601.27 2029
5601.97 1995
5602.68 1996
5603.38 1937
5604.09 1940
5604.80 1985
5605.50 2011
5606.21 2097
5606.92 1933
5607.62 2035
5608.33 1921
5609.04 1974
5609.74 1942
5610.45 1972
5611.16 1975
5611.87 1994
5612.57 2020
5613.28 2023
5613.99 1990
5614.69 1968
5615.40 1960
5616.11 2021
5616.81 2038
5617.52 2044
5618.23 1921
5618.94 1941
5619.64 1934
5620.35 1958
5621.06 1894
5621.77 1905
5622.47 1936
5623.18 1916
5623.89 1914
5624.60 1835
5625.31 1899
5626.01 1897
5626.72 1909
5627.43 1976
5628.14 1894
5628.85 1944
5629.55 1998
5630.26 1969
5630.97 1984
5631.68 1947
5632.39 2001
5633.09 2075
5633.80 2092
5634.51 2222
5635.22 2245
5635.93 2169
5636.64 2155
5637.34 2103
5638.05 2174
5638.76 2104
5639.47 2018
5640.18 1971
5640.89 1972
5641.60 2006
5642.31 2003
5643.01 1984
5643.72 1957
5644.43 2013
5645.14 1980
5645.85 1945
5646.56 1955
5647.27 2023
5647.98 2040
5648.69 2046
5649.40 2063
5650.11 2094
5650.82 2026
5651.52 2080
5652.23 2081
5652.94 2027
5653.65 2056
5654.36 2112
5655.07 2126
5655.78 2051
5656.49 2011
5657.20 2105
5657.91 2151
5658.62 2269
5659.33 2319
5660.04 2277
5660.75 2262
5661.46 2262
5662.17 2212
5662.88 2194
5663.59 2181
5664.30 2193
5665.01 2183
5665.72 2209
5666.43 2248
5667.14 2212
5667.85 2173
5668.56 2090
5669.28 2063
5669.99 2152
5670.70 2286
5671.41 2220
5672.12 2181
5672.83 2228
5673.54 2169
5674.25 2132
5674.96 2183
5675.67 2160
5676.38 2063
5677.09 1986
5677.81 1968
5678.52 2031
5679.23 2072
5679.94 2085
5680.65 2060
5681.36 2066
5682.07 2037
5682.78 2107
5683.50 2176
5684.21 2135
5684.92 2089
5685.63 2103
5686.34 2091
5687.05 2091
5687.77 2147
5688.48 2165
5689.19 2121
5689.90 2171
5690.61 2210
5691.32 2266
5692.04 2200
5692.75 2183
5693.46 2136
5694.17 2146
5694.88 2143
5695.60 2127
5696.31 2127
5697.02 2030
5697.73 2133
5698.45 2139
5699.16 2145
5699.87 2084
5700.58 2089
5701.30 2113
5702.01 2069
5702.72 2107
5703.43 2146
5704.15 2168
5704.86 2156
5705.57 2110
5706.29 2176
5707.00 2106
5707.71 2084
5708.42 2097
5709.14 2153
5709.85 2046
5710.56 2121
5711.28 2159
5711.99 2058
5712.70 2126
5713.42 2136
5714.13 2041
5714.84 2091
5715.56 2086
5716.27 2027
5716.98 2158
5717.70 2218
5718.41 2145
5719.12 2098
5719.84 2161
5720.55 2201
5721.27 2235
5721.98 2288
5722.69 2325
5723.41 2305
5724.12 2381
5724.84 2396
5725.55 2555
5726.26 2625
5726.98 2758
5727.69 2895
5728.41 3181
5729.12 3438
5729.83 3517
5730.55 3543
5731.26 3522
5731.98 3472
5732.69 3297
5733.41 3040
5734.12 3039
5734.84 2784
5735.55 2650
5736.27 2697
5736.98 2524
5737.70 2540
5738.41 2596
5739.13 2599
5739.84 2568
5740.55 2500
5741.27 2579
5741.99 2519
5742.70 2585
5743.42 2580
5744.13 2537
5744.85 2633
5745.56 2633
5746.28 2643
5746.99 2617
5747.71 2676
5748.42 2736
5749.14 2822
5749.85 2800
5750.57 2800
5751.29 2905
5752.00 2882
5752.72 2969
5753.43 3054
5754.15 3077
5754.86 3143
5755.58 3208
5756.30 3268
5757.01 3237
5757.73 3229
5758.44 3302
5759.16 3438
5759.88 3333
5760.59 3263
5761.31 3334
5762.03 3589
5762.74 3683
5763.46 3873
5764.18 4018
5764.89 4273
5765.61 4511
5766.32 4599
5767.04 4717
5767.76 4624
5768.47 4580
5769.19 4396
5769.91 4120
5770.63 4052
5771.34 3877
5772.06 3636
5772.78 3486
5773.49 3557
5774.21 3489
5774.93 3305
5775.64 3329
5776.36 3373
5777.08 3399
5777.80 3356
5778.51 3433
5779.23 3574
5779.95 3598
5780.67 3650
5781.38 3745
5782.10 3802
5782.82 3916
5783.54 3914
5784.25 3914
5784.97 3931
5785.69 3938
5786.41 3962
5787.13 3939
5787.84 3975
5788.56 4128
5789.28 4226
5790.00 4337
5790.72 4305
5791.43 4313
5792.15 4446
5792.87 4626
5793.59 4803
5794.31 4859
5795.03 5292
5795.74 5385
5796.46 5538
5797.18 5659
5797.90 5785
5798.62 5983
5799.34 6218
5800.06 6783
5800.77 7663
5801.49 9088
5802.21 11204
5802.93 13874
5803.65 16385
5804.37 18475
5805.09 19583
5805.81 19315
5806.53 17740
5807.25 15550
5807.96 13362
5808.68 11134
5809.40 9702
5810.12 8619
5810.84 7607
5811.56 7031
5812.28 6804
5813.00 6555
5813.72 6455
5814.44 6587
5815.16 6572
5815.88 6403
5816.60 6606
5817.32 6880
5818.04 6793
5818.76 6780
5819.48 7059
5820.20 6959
5820.92 6692
5821.64 6471
5822.36 6505
5823.08 6643
5823.80 6500
5824.52 6085
5825.24 5927
5825.96 5653
5826.68 5480
5827.40 5085
5828.12 4944
5828.84 4770
5829.56 4612
5830.28 4518
5831.00 4338
5831.72 4261
5832.44 4206
5833.16 4005
5833.88 4003
5834.61 4094
5835.33 3960
5836.05 3815
5836.77 3837
5837.49 3867
5838.21 3852
5838.93 3634
5839.65 3787
5840.37 3740
5841.10 3642
5841.82 3678
5842.54 3821
5843.26 3725
5843.98 3837
5844.70 3817
5845.42 3732
5846.15 3609
5846.87 3590
5847.59 3467
5848.31 3429
5849.03 3372
5849.75 3362
5850.48 3326
5851.20 3289
5851.92 3273
5852.64 3341
5853.36 3253
5854.09 3255
5854.81 3228
5855.53 3295
5856.25 3245
5856.97 3237
5857.70 3161
5858.42 3154
5859.14 3221
5859.86 3227
5860.59 3158
5861.31 3085
5862.03 3110
5862.75 3140
5863.48 3068
5864.20 3133
5864.92 3068
5865.64 2975
5866.37 2965
5867.09 3034
5867.81 2868
5868.54 2885
5869.26 2923
5869.98 2936
5870.70 2816
5871.43 2724
5872.15 2747
5872.87 2756
5873.60 2875
5874.32 2804
5875.04 2875
5875.77 2912
5876.49 2895
5877.21 2928
5877.94 2848
5878.66 2948
5879.38 2970
5880.11 2969
5880.83 2903
5881.56 2764
5882.28 2802
5883.00 2751
5883.73 2710
5884.45 2634
5885.18 2649
5885.90 2666
5886.62 2776
5887.35 2712
5888.07 2663
5888.80 2696
5889.52 2723
5890.24 2803
5890.97 2675
5891.69 2699
5892.42 2650
5893.14 2595
5893.87 2699
5894.59 2603
5895.32 2486
5896.04 2546
5896.76 2554
5897.49 2576
5898.21 2567
5898.94 2625
5899.66 2730
5900.39 2712
5901.11 2586
5901.84 2629
5902.56 2621
5903.29 2631
5904.01 2605
5904.74 2647
5905.46 2585
5906.19 2504
5906.91 2528
5907.64 2507
5908.37 2553
5909.09 2509
5909.82 2439
5910.54 2458
5911.27 2426
5911.99 2456
5912.72 2389
5913.44 2495
5914.17 2537
5914.90 2547
5915.62 2470
5916.35 2470
5917.07 2529
5917.80 2519
5918.53 2621
5919.25 2629
5919.98 2659
5920.70 2622
5921.43 2642
5922.16 2599
5922.88 2566
5923.61 2580
5924.34 2586
5925.06 2625
5925.79 2700
5926.51 2649
5927.24 2649
5927.97 2660
5928.69 2711
5929.42 2696
5930.15 2765
5930.87 2803
5931.60 2724
5932.33 2783
5933.05 2795
5933.78 2856
5934.51 2901
5935.24 2939
5935.96 3030
5936.69 3280
5937.42 3428
5938.14 3590
5938.87 3721
5939.60 3771
5940.33 3712
5941.05 3704
5941.78 3558
5942.51 3382
5943.24 3378
5943.96 3275
5944.69 3292
5945.42 3215
5946.15 3099
5946.87 3125
5947.60 3223
5948.33 3256
5949.06 3290
5949.79 3294
5950.51 3220
5951.24 3275
5951.97 3351
5952.70 3416
5953.43 3351
5954.15 3563
5954.88 3600
5955.61 3654
5956.34 3623
5957.07 3711
5957.80 3623
5958.52 3561
5959.25 3653
5959.98 3602
5960.71 3630
5961.44 3585
5962.17 3708
5962.90 3752
5963.62 3664
5964.35 3638
5965.08 3663
5965.81 3658
5966.54 3819
5967.27 3945
5968.00 4126
5968.73 4315
5969.46 4475
5970.19 4594
5970.92 4441
5971.64 4603
5972.37 4626
5973.10 4705
5973.83 4644
5974.56 4586
5975.29 4537
5976.02 4529
5976.75 4676
5977.48 4534
5978.21 4457
5978.94 4633
5979.67 4673
5980.40 4617
5981.13 4771
5981.86 4815
5982.59 4978
5983.32 5077
5984.05 5143
5984.78 5158
5985.51 5078
5986.24 5203
5986.97 5243
5987.70 5337
5988.43 5175
5989.16 5196
5989.89 5261
5990.62 5129
5991.35 5222
5992.08 5319
5992.81 5281
5993.54 5249
5994.27 5370
5995.00 5365
5995.73 5590
5996.47 5678
5997.20 5744
5997.93 5800
5998.66 5840
5999.39 5905
6000.12 5927
6000.85 5890
6001.58 5883
6002.31 5804
6003.04 5604
6003.78 5590
6004.51 5490
6005.24 5413
6005.97 5300
6006.70 5211
6007.43 5358
6008.16 5395
6008.90 5547
6009.63 5969
6010.36 6432
6011.09 7211
6011.82 8284
6012.55 9713
6013.29 11033
6014.02 12477
6014.75 13799
6015.48 14555
6016.21 14819
6016.95 14692
6017.68 13796
6018.41 12688
6019.14 11700
6019.87 10182
6020.61 9117
6021.34 7922
6022.07 6946
6022.80 6294
6023.54 5539
6024.27 5078
6025.00 4892
6025.73 4712
6026.47 4492
6027.20 4212
6027.93 4105
6028.66 4147
6029.40 4047
6030.13 3967
6030.86 3896
6031.60 3824
6032.33 3637
6033.06 3620
6033.79 3581
6034.53 3643
6035.26 3584
6035.99 3430
6036.73 3434
6037.46 3466
6038.19 3504
6038.93 3570
6039.66 3538
6040.39 3567
6041.13 3605
6041.86 3587
6042.59 3674
6043.33 3669
6044.06 3784
6044.80 3770
6045.53 3879
6046.26 3982
6047.00 3928
6047.73 4072
6048.46 4194
6049.20 4135
6049.93 4062
6050.67 4258
6051.40 4406
6052.13 4552
6052.87 4634
6053.60 4861
6054.34 4881
6055.07 5029
6055.81 4976
6056.54 4780
6057.28 4756
6058.01 4636
6058.74 4622
6059.48 4443
6060.21 4252
6060.95 4235
6061.68 4211
6062.42 4104
6063.15 4043
6063.89 4027
6064.62 4080
6065.36 4075
6066.09 3999
6066.83 3933
6067.56 3984
6068.30 3880
6069.03 3888
6069.77 3878
6070.50 3773
6071.24 3700
6071.97 3798
6072.71 3774
6073.44 3622
6074.18 3602
6074.92 3589
6075.65 3598
6076.39 3576
6077.12 3599
6077.86 3538
6078.59 3503
6079.33 3474
6080.07 3496
6080.80 3512
6081.54 3454
6082.27 3497
6083.01 3392
6083.75 3417
6084.48 3314
6085.22 3305
6085.95 3240
6086.69 3175
6087.43 3200
6088.16 3151
6088.90 3153
6089.64 3121
6090.37 3149
6091.11 3158
6091.85 3251
6092.58 3201
6093.32 3249
6094.06 3165
6094.79 3187
6095.53 3187
6096.27 3101
6097.00 3022
6097.74 3070
6098.48 3013
6099.21 2994
6099.95 3020
6100.69 3053
6101.43 3019
6102.16 2958
6102.90 2951
6103.64 2917
6104.37 2900
6105.11 2984
6105.85 2923
6106.59 2892
6107.32 2954
6108.06 2987
6108.80 2967
6109.54 2976
6110.27 3031
6111.01 3008
6111.75 3086
6112.49 3141
6113.23 3180
6113.96 3186
6114.70 3186
6115.44 3116
6116.18 3089
6116.92 3105
6117.65 3154
6118.39 3092
6119.13 3087
6119.87 3085
6120.61 3195
6121.35 3013
6122.08 3041
6122.82 3216
6123.56 3158
6124.30 3164
6125.04 3232
6125.78 3154
6126.51 3175
6127.25 3078
6127.99 3141
6128.73 3119
6129.47 3150
6130.21 3176
6130.95 3166
6131.69 3177
6132.43 3233
6133.16 3231
6133.90 3236
6134.64 3204
6135.38 3149
6136.12 3218
6136.86 3291
6137.60 3348
6138.34 3406
6139.08 3377
6139.82 3443
6140.56 3592
6141.30 3506
6142.04 3535
6142.78 3596
6143.52 3505
6144.26 3513
6145.00 3524
6145.74 3442
6146.48 3363
6147.22 3382
6147.96 3540
6148.70 3480
6149.44 3489
6150.18 3450
6150.92 3458
6151.66 3526
6152.40 3550
6153.14 3543
6153.88 3523
6154.62 3514
6155.36 3459
6156.10 3482
6156.84 3535
6157.58 3640
6158.32 3620
6159.06 3592
6159.80 3636
6160.54 3704
6161.28 3691
6162.02 3807
6162.76 3882
6163.50 4039
6164.25 4131
6164.99 4313
6165.73 4508
6166.47 4783
6167.21 4980
6167.95 5072
6168.69 5089
6169.43 5105
6170.17 5195
6170.92 5092
6171.66 5217
6172.40 5068
6173.14 4971
6173.88 5016
6174.62 4911
6175.36 4717
6176.11 4750
6176.85 4699
6177.59 4635
6178.33 4733
6179.07 4671
6179.82 4711
6180.56 4717
6181.30 4704
6182.04 4938
6182.78 4897
6183.53 4860
6184.27 4959
6185.01 4873
6185.75 4905
6186.49 4895
6187.24 5033
6187.98 5034
6188.72 5044
6189.46 5071
6190.21 5174
6190.95 5395
6191.69 5524
6192.43 5690
6193.18 5711
6193.92 5850
6194.66 6030
6195.40 6179
6196.15 6109
6196.89 6123
6197.63 6117
6198.38 6037
6199.12 6102
6199.86 6097
6200.61 5998
6201.35 6143
6202.09 6082
6202.84 6200
6203.58 6344
6204.32 6610
6205.07 7032
6205.81 7800
6206.55 8852
6207.30 10548
6208.04 13099
6208.78 16210
6209.53 19195
6210.27 21969
6211.01 24115
6211.76 24816
6212.50 24383
6213.25 23015
6213.99 21098
6214.73 18505
6215.48 15825
6216.22 13481
6216.97 11580
6217.71 9942
6218.45 8491
6219.20 7360
6219.94 6534
6220.69 5907
6221.43 5537
6222.18 5165
6222.92 4880
6223.66 4718
6224.41 4643
6225.15 4488
6225.90 4414
6226.64 4486
6227.39 4364
6228.13 4236
6228.88 4071
6229.62 3906
6230.37 3753
6231.11 3590
6231.86 3418
6232.60 3339
6233.35 3296
6234.09 3383
6234.84 3461
6235.58 3433
6236.33 3457
6237.07 3524
6237.82 3580
6238.56 3539
6239.31 3672
6240.05 3739
6240.80 3703
6241.55 3612
6242.29 3721
6243.04 3936
6243.78 3787
6244.53 3822
6245.27 4066
6246.02 4204
6246.77 4494
6247.51 4619
6248.26 4923
6249.00 5088
6249.75 5088
6250.50 5193
6251.24 5266
6251.99 5015
6252.73 5071
6253.48 5083
6254.23 4864
6254.97 4695
6255.72 4626
6256.47 4508
6257.21 4589
6257.96 4416
6258.71 4451
6259.45 4358
6260.20 4292
6260.95 4256
6261.69 4175
6262.44 4217
6263.19 4094
6263.93 4078
6264.68 4184
6265.43 4186
6266.17 4111
6266.92 4044
6267.67 3998
6268.42 4087
6269.16 4105
6269.91 4042
6270.66 4141
6271.41 4247
6272.15 4306
6272.90 4384
6273.65 4337
6274.39 4431
6275.14 4653
6275.89 4864
6276.64 5041
6277.39 5254
6278.13 5464
6278.88 5563
6279.63 5669
6280.38 5607
6281.12 5547
6281.87 5315
6282.62 5109
6283.37 4789
6284.12 4474
6284.87 4278
6285.61 4134
6286.36 4077
6287.11 4049
6287.86 4130
6288.61 4093
6289.35 4186
6290.10 4379
6290.85 4522
6291.60 4696
6292.35 4906
6293.10 4781
6293.85 4764
6294.60 4560
6295.34 4441
6296.09 4243
6296.84 4023
6297.59 3847
6298.34 3695
6299.09 3483
6299.84 3447
6300.59 3311
6301.34 3284
6302.08 3214
6302.83 3237
6303.58 3471
6304.33 3308
6305.08 3360
6305.83 3421
6306.58 3366
6307.33 3349
6308.08 3246
6308.83 3280
6309.58 3189
6310.33 3222
6311.08 3249
6311.83 3099
6312.58 3088
6313.33 3166
6314.08 3209
6314.83 3231
6315.58 3273
6316.33 3403
6317.08 3422
6317.83 3417
6318.58 3563
6319.33 3616
6320.08 3621
6320.83 3591
6321.58 3507
6322.33 3474
6323.08 3361
6323.83 3194
6324.58 3114
6325.33 3037
6326.08 3024
6326.83 2982
6327.58 2902
6328.33 2877
6329.08 2911
6329.84 2909
6330.59 2967
6331.34 2933
6332.09 2963
6332.84 2871
6333.59 2891
6334.34 2851
6335.09 2867
6335.84 2791
6336.60 2752
6337.35 2786
6338.10 2798
6338.85 2797
6339.60 2795
6340.35 2794
6341.10 2834
6341.85 2736
6342.61 2732
6343.36 2743
6344.11 2831
6344.86 2790
6345.61 2751
6346.37 2729
6347.12 2721
6347.87 2586
6348.62 2668
6349.37 2743
6350.12 2755
6350.88 2703
6351.63 2710
6352.38 2773
6353.13 2895
6353.89 3033
6354.64 3048
6355.39 3103
6356.14 3090
6356.90 3104
6357.65 3059
6358.40 3053
6359.15 2928
6359.91 2848
6360.66 2825
6361.41 2843
6362.16 2795
6362.92 2778
6363.67 2657
6364.42 2592
6365.17 2645
6365.93 2565
6366.68 2553
6367.43 2566
6368.19 2542
6368.94 2643
6369.69 2651
6370.45 2560
6371.20 2510
6371.95 2591
6372.71 2660
6373.46 2563
6374.21 2512
6374.97 2509
6375.72 2445
6376.47 2534
6377.23 2544
6377.98 2552
6378.73 2536
6379.49 2482
6380.24 2580
6381.00 2584
6381.75 2630
6382.50 2622
6383.26 2624
6384.01 2597
6384.77 2598
6385.52 2523
6386.27 2585
6387.03 2531
6387.78 2482
6388.54 2386
6389.29 2300
6390.05 2283
6390.80 2305
6391.55 2325
6392.31 2381
6393.06 2399
6393.82 2372
6394.57 2380
6395.33 2385
6396.08 2404
6396.84 2381
6397.59 2436
6398.35 2373
6399.10 2374
6399.86 2290
6400.61 2258
6401.37 2294
6402.12 2370
6402.88 2287
6403.63 2256
6404.39 2302
6405.14 2334
6405.90 2244
6406.65 2213
6407.41 2314
6408.16 2395
6408.92 2408
6409.68 2364
6410.43 2407
6411.19 2388
6411.94 2434
6412.70 2426
6413.45 2399
6414.21 2407
6414.97 2418
6415.72 2495
6416.48 2478
6417.23 2431
6417.99 2515
6418.75 2514
6419.50 2350
6420.26 2361
6421.01 2361
6421.77 2410
6422.53 2405
6423.28 2354
6424.04 2450
6424.80 2426
6425.55 2335
6426.31 2351
6427.07 2413
6427.82 2412
6428.58 2468
6429.34 2432
6430.09 2467
6430.85 2525
6431.61 2548
6432.36 2368
6433.12 2454
6433.88 2401
6434.63 2436
6435.39 2495
6436.15 2540
6436.91 2591
6437.66 2670
6438.42 2750
6439.18 2675
6439.93 2740
6440.69 2730
6441.45 2823
6442.21 2730
6442.96 2800
6443.72 2783
6444.48 2677
6445.24 2573
6445.99 2547
6446.75 2636
6447.51 2625
6448.27 2551
6449.03 2623
6449.78 2608
6450.54 2546
6451.30 2589
6452.06 2593
6452.82 2624
6453.57 2711
6454.33 2720
6455.09 2693
6455.85 2701
6456.61 2704
6457.37 2776
6458.12 2749
6458.88 2787
6459.64 2820
6460.40 2840
6461.16 2840
6461.92 2763
6462.67 2791
6463.43 2847
6464.19 2881
6464.95 2873
6465.71 2900
6466.47 2954
6467.23 2919
6467.99 2968
6468.75 3062
6469.50 2972
6470.26 3146
6471.02 3114
6471.78 3084
6472.54 3033
6473.30 3129
6474.06 3107
6474.82 3153
6475.58 3231
6476.34 3239
6477.10 3258
6477.86 3246
6478.62 3288
6479.38 3275
6480.14 3378
6480.90 3352
6481.66 3370
6482.42 3265
6483.18 3449
6483.94 3421
6484.70 3446
6485.46 3558
6486.22 3548
6486.98 3651
6487.74 3845
6488.50 3894
6489.26 3933
6490.02 3824
6490.78 3961
6491.54 4023
6492.30 4122
6493.06 4128
6493.82 4162
6494.58 4239
6495.34 4506
6496.10 4589
6496.86 4609
6497.62 4602
6498.38 4698
6499.14 4763
6499.90 4655
6500.66 4629
6501.43 4666
6502.19 4693
6502.95 4777
6503.71 4783
6504.47 4714
6505.23 4711
6505.99 4889
6506.75 4956
6507.52 5048
6508.28 5183
6509.04 5298
6509.80 5542
6510.56 5755
6511.32 6334
6512.08 6704
6512.85 7444
6513.61 7924
6514.37 8263
6515.13 8477
6515.89 8470
6516.65 8256
6517.42 8002
6518.18 7518
6518.94 7230
6519.70 6910
6520.46 6829
6521.23 6706
6521.99 6472
6522.75 6459
6523.51 6379
6524.27 6597
6525.04 6803
6525.80 7218
6526.56 7392
6527.32 7962
6528.09 8761
6528.85 9278
6529.61 9612
6530.37 9823
6531.14 9676
6531.90 9520
6532.66 9450
6533.43 9280
6534.19 9302
6534.95 9714
6535.71 10774
6536.48 12178
6537.24 13692
6538.00 14977
6538.77 15378
6539.53 15524
6540.29 14930
6541.06 14194
6541.82 12876
6542.58 11413
6543.35 9998
6544.11 8925
6544.87 7810
6545.64 7021
6546.40 6570
6547.16 6076
6547.93 5538
6548.69 5391
6549.45 5327
6550.22 5066
6550.98 4952
6551.75 5029
6552.51 5032
6553.27 4949
6554.04 4988
6554.80 4927
6555.57 4769
6556.33 4780
6557.09 4621
6557.86 4527
6558.62 4603
6559.39 4711
6560.15 4756
6560.92 4619
6561.68 4670
6562.45 4762
6563.21 4839
6563.97 4941
6564.74 5072
6565.50 5249
6566.27 5280
6567.03 5370
6567.80 5557
6568.56 5586
6569.33 5550
6570.09 5330
6570.86 5447
6571.62 5457
6572.39 5546
6573.15 5764
6573.92 5941
6574.68 6108
6575.45 6391
6576.21 6606
6576.98 6622
6577.74 6760
6578.51 6713
6579.28 6647
6580.04 6595
6580.81 6489
6581.57 6244
6582.34 6145
6583.10 5986
6583.87 5925
6584.64 5816
6585.40 5690
6586.17 5728
6586.93 5674
6587.70 5794
6588.47 5861
6589.23 5901
6590.00 5984
6590.76 6186
6591.53 6436
6592.30 6590
6593.06 7098
6593.83 7467
6594.59 8084
6595.36 8665
6596.13 9186
6596.89 9607
6597.66 9728
6598.43 9657
6599.19 9269
6599.96 8832
6600.73 8378
6601.49 7897
6602.26 7485
6603.03 7052
6603.79 6652
6604.56 6425
6605.33 6207
6606.10 5904
6606.86 5726
6607.63 5607
6608.40 5611
6609.16 5662
6609.93 5601
6610.70 5700
6611.47 5743
6612.23 5790
6613.00 5912
6613.77 5853
6614.54 5866
6615.30 5704
6616.07 5644
6616.84 5600
6617.61 5568
6618.37 5604
6619.14 5809
6619.91 5701
6620.68 5685
6621.45 5678
6622.21 5844
6622.98 5755
6623.75 5725
6624.52 5636
6625.29 5624
6626.05 5550
6626.82 5501
6627.59 5458
6628.36 5561
6629.13 5742
6629.90 5804
6630.66 5824
6631.43 6052
6632.20 6571
6632.97 7292
6633.74 8378
6634.51 9572
6635.28 10873
6636.05 12178
6636.81 13213
6637.58 13390
6638.35 13401
6639.12 12843
6639.89 11762
6640.66 10709
6641.43 9537
6642.20 8477
6642.97 7783
6643.74 6751
6644.50 6143
6645.27 5666
6646.04 5317
6646.81 5033
6647.58 4832
6648.35 4652
6649.12 4508
6649.89 4482
6650.66 4487
6651.43 4306
6652.20 4299
6652.97 4481
6653.74 4379
6654.51 4126
6655.28 4211
6656.05 4118
6656.82 4041
6657.59 3963
6658.36 3983
6659.13 4008
6659.90 4029
6660.67 3905
6661.44 3883
6662.21 3871
6662.98 3850
6663.75 3895
6664.52 3936
6665.29 3990
6666.06 3828
6666.83 3887
6667.60 3872
6668.37 3881
6669.14 3863
6669.92 3869
6670.69 3873
6671.46 4010
6672.23 4143
6673.00 4253
6673.77 4332
6674.54 4389
6675.31 4530
6676.08 4508
6676.85 4517
6677.63 4409
6678.40 4314
6679.17 4234
6679.94 4212
6680.71 4102
6681.48 4206
6682.25 4015
6683.03 4052
6683.80 4055
6684.57 4119
6685.34 4249
6686.11 4330
6686.88 4518
6687.66 4666
6688.43 4748
6689.20 4729
6689.97 4675
6690.74 4583
6691.51 4453
6692.29 4303
6693.06 4189
6693.83 4090
6694.60 3908
6695.38 3840
6696.15 3822
6696.92 3652
6697.69 3684
6698.46 3596
6699.24 3568
6700.01 3665
6700.78 3574
6701.55 3599
6702.33 3541
6703.10 3531
6703.87 3536
6704.65 3574
6705.42 3493
6706.19 3497
6706.96 3461
6707.74 3514
6708.51 3421
6709.28 3432
6710.06 3335
6710.83 3381
6711.60 3447
6712.38 3454
6713.15 3413
6713.92 3441
6714.69 3386
6715.47 3333
6716.24 3284
6717.02 3217
6717.79 3145
6718.56 3193
6719.34 3137
6720.11 3113
6720.88 3103
6721.66 3042
6722.43 3067
6723.20 3094
6723.98 3083
6724.75 3070
6725.53 3004
6726.30 3021
6727.07 3015
6727.85 3096
6728.62 2963
6729.40 2967
6730.17 2905
6730.95 2811
6731.72 2729
6732.49 2774
6733.27 2762
6734.04 2768
6734.82 2837
6735.59 2873
6736.37 2879
6737.14 2823
6737.92 2786
6738.69 2819
6739.46 2841
6740.24 2853
6741.01 2810
6741.79 2909
6742.56 2894
6743.34 2903
6744.11 2857
6744.89 2823
6745.66 2848
6746.44 2890
6747.21 2938
6747.99 2886
6748.77 2851
6749.54 2919
6750.32 2960
6751.09 2966
6751.87 3013
6752.64 2986
6753.42 3096
6754.19 3172
6754.97 3333
6755.75 3314
6756.52 3237
6757.30 3135
6758.07 3109
6758.85 2951
6759.62 2896
6760.40 2909
6761.18 2728
6761.95 2613
6762.73 2701
6763.50 2739
6764.28 2693
6765.06 2676
6765.83 2678
6766.61 2692
6767.39 2660
6768.16 2705
6768.94 2758
6769.72 2705
6770.49 2630
6771.27 2554
6772.04 2547
6772.82 2578
6773.60 2642
6774.37 2712
6775.15 2657
6775.93 2543
6776.71 2634
6777.48 2648
6778.26 2627
6779.04 2577
6779.81 2681
6780.59 2709
6781.37 2849
6782.14 2841
6782.92 2735
6783.70 2713
6784.48 2685
6785.25 2607
6786.03 2665
6786.81 2677
6787.59 2539
6788.36 2573
6789.14 2601
6789.92 2621
6790.70 2552
6791.47 2514
6792.25 2573
6793.03 2507
6793.81 2464
6794.59 2410
6795.36 2461
6796.14 2445
6796.92 2433
6797.70 2381
6798.48 2458
6799.25 2440
6800.03 2381
6800.81 2530
6801.59 2484
6802.37 2459
6803.15 2463
6803.92 2563
6804.70 2458
6805.48 2504
6806.26 2482
6807.04 2439
6807.82 2532
6808.60 2474
6809.38 2445
6810.15 2476
6810.93 2397
6811.71 2436
6812.49 2534
6813.27 2476
6814.05 2467
6814.83 2464
6815.61 2427
6816.39 2443
6817.17 2399
6817.94 2467
6818.72 2604
6819.50 2624
6820.28 2682
6821.06 2642
6821.84 2721
6822.62 2723
6823.40 2741
6824.18 2701
6824.96 2628
6825.74 2570
6826.52 2575
6827.30 2498
6828.08 2518
6828.86 2483
6829.64 2486
6830.42 2517
6831.20 2537
6831.98 2511
6832.76 2419
6833.54 2412
6834.32 2375
6835.10 2471
6835.88 2452
6836.66 2451
6837.44 2468
6838.22 2475
6839.00 2384
6839.78 2314
6840.56 2329
6841.34 2406
6842.12 2410
6842.90 2360
6843.68 2311
6844.47 2314
6845.25 2398
6846.03 2329
6846.81 2353
6847.59 2473
6848.37 2663
6849.15 2773
6849.93 3173
6850.71 3468
6851.49 3949
6852.28 4203
6853.06 4635
6853.84 4753
6854.62 4575
6855.40 4486
6856.18 4272
6856.96 4025
6857.75 3694
6858.53 3535
6859.31 3374
6860.09 3220
6860.87 3254
6861.65 3298
6862.44 3144
6863.22 3071
6864.00 2988
6864.78 2866
6865.56 2780
6866.35 2718
6867.13 2638
6867.91 2602
6868.69 2590
6869.47 2515
6870.26 2539
6871.04 2461
6871.82 2515
6872.60 2556
6873.39 2422
6874.17 2383
6874.95 2425
6875.73 2343
6876.52 2315
6877.30 2355
6878.08 2359
6878.86 2436
6879.65 2441
6880.43 2421
6881.21 2484
6881.99 2506
6882.78 2466
6883.56 2401
6884.34 2419
6885.13 2479
6885.91 2454
6886.69 2466
6887.48 2523
6888.26 2669
6889.04 2700
6889.83 2779
6890.61 2860
6891.39 2865
6892.18 2893
6892.96 2783
6893.74 2819
6894.53 2738
6895.31 2727
6896.09 2717
6896.88 2677
6897.66 2684
6898.45 2737
6899.23 2724
6900.01 2714
6900.80 2724
6901.58 2778
6902.37 2779
6903.15 2737
6903.93 2764
6904.72 2793
6905.50 2714
6906.29 2754
6907.07 2755
6907.86 2647
6908.64 2736
6909.42 2718
6910.21 2625
6910.99 2671
6911.78 2580
6912.56 2603
6913.35 2660
6914.13 2565
6914.92 2561
6915.70 2567
6916.49 2581
6917.27 2630
6918.06 2708
6918.84 2643
6919.63 2658
6920.41 2702
6921.20 2668
6921.98 2725
6922.77 2729
6923.55 2725
6924.34 2687
6925.12 2709
6925.91 2712
6926.69 2714
6927.48 2742
6928.27 2793
6929.05 2752
6929.84 2756
6930.62 2750
6931.41 2769
6932.19 2739
6932.98 2734
6933.77 2718
6934.55 2757
6935.34 2762
6936.12 2778
6936.91 2907
6937.69 2884
6938.48 2813
6939.27 2908
6940.05 2974
6940.84 2977
6941.63 2993
6942.41 3076
6943.20 3178
6943.99 3299
6944.77 3405
6945.56 3395
6946.34 3451
6947.13 3536
6947.92 3442
6948.70 3486
6949.49 3497
6950.28 3440
6951.07 3570
6951.85 3409
6952.64 3433
6953.43 3457
6954.21 3568
6955.00 3507
6955.79 3534
6956.57 3619
6957.36 3609
6958.15 3766
6958.94 3738
6959.72 3766
6960.51 3822
6961.30 3884
6962.09 3856
6962.87 3878
6963.66 3891
6964.45 3911
6965.24 3970
6966.02 4037
6966.81 4060
6967.60 4054
6968.39 4072
6969.17 4152
6969.96 4198
6970.75 4355
6971.54 4580
6972.33 4550
6973.11 4392
6973.90 4478
6974.69 4505
6975.48 4570
6976.27 4651
6977.06 4704
6977.84 4884
6978.63 5085
6979.42 5283
6980.21 5479
6981.00 5669
6981.79 5947
6982.57 6393
6983.36 6756
6984.15 7473
6984.94 8278
6985.73 9244
6986.52 10317
6987.31 11165
6988.10 11683
6988.89 11827
6989.67 11630
6990.46 11119
6991.25 10253
6992.04 9257
6992.83 8385
6993.62 7692
6994.41 7091
6995.20 6501
6995.99 6221
6996.78 6087
6997.57 6263
6998.36 6736
6999.15 7296
6999.94 8177
7000.72 9173
7001.51 9925
7002.30 10289
7003.09 10161
7003.88 9905
7004.67 9355
7005.46 8347
7006.25 7626
7007.04 6884
7007.83 6153
7008.62 5505
7009.41 5057
7010.20 4521
7010.99 4286
7011.78 4018
7012.57 3891
7013.37 3717
7014.16 3654
7014.95 3634
7015.74 3588
7016.53 3618
7017.32 3588
7018.11 3543
7018.90 3440
7019.69 3389
7020.48 3485
7021.27 3372
7022.06 3301
7022.85 3283
7023.64 3356
7024.43 3463
7025.23 3546
7026.02 3539
7026.81 3544
7027.60 3464
7028.39 3525
7029.18 3575
7029.97 3452
7030.76 3384
7031.56 3454
7032.35 3295
7033.14 3286
7033.93 3192
7034.72 3233
7035.51 3280
7036.30 3209
7037.10 3307
7037.89 3363
7038.68 3420
7039.47 3469
7040.26 3501
7041.06 3546
7041.85 3594
7042.64 3604
7043.43 3462
7044.22 3401
7045.02 3537
7045.81 3535
7046.60 3504
7047.39 3460
7048.18 3337
7048.98 3292
7049.77 3293
7050.56 3407
7051.35 3486
7052.15 3597
7052.94 3604
7053.73 3709
7054.52 3691
7055.32 3549
7056.11 3391
7056.90 3334
7057.70 3217
7058.49 3180
7059.28 3100
7060.07 3031
7060.87 3112
7061.66 3094
7062.45 3050
7063.25 3168
7064.04 3143
7064.83 3060
7065.63 3148
7066.42 3078
7067.21 3055
7068.01 3063
7068.80 3013
7069.59 3051
7070.39 3083
7071.18 2978
7071.97 3010
7072.77 3014
7073.56 2936
7074.36 3012
7075.15 2975
7075.94 2908
7076.74 2804
7077.53 2808
7078.33 2896
7079.12 2885
7079.91 2818
7080.71 2833
7081.50 2829
7082.30 2762
7083.09 2756
7083.88 2741
7084.68 2823
7085.47 2856
7086.27 2825
7087.06 2776
7087.86 2902
7088.65 2759
7089.45 2886
7090.24 2976
7091.04 3060
7091.83 3192
7092.62 3310
7093.42 3432
7094.21 3662
7095.01 3691
7095.80 3598
7096.60 3576
7097.39 3480
7098.19 3310
7098.98 3165
7099.78 3027
7100.58 2868
7101.37 2833
7102.17 2784
7102.96 2698
7103.76 2692
7104.55 2756
7105.35 2664
7106.14 2598
7106.94 2614
7107.73 2502
7108.53 2433
7109.33 2487
7110.12 2370
7110.92 2357
7111.71 2404
7112.51 2356
7113.31 2270
7114.10 2219
7114.90 2177
7115.69 2172
7116.49 2232
7117.29 2233
7118.08 2188
7118.88 2237
7119.67 2279
7120.47 2197
7121.27 2296
7122.06 2261
7122.86 2294
7123.66 2256
7124.45 2218
7125.25 2173
7126.05 2226
7126.84 2156
7127.64 2172
7128.44 2212
7129.23 2116
7130.03 2175
7130.83 2229
7131.62 2246
7132.42 2201
7133.22 2258
7134.02 2324
7134.81 2212
7135.61 2228
7136.41 2233
7137.21 2139
7138.00 2150
7138.80 2085
7139.60 2085
7140.39 2160
7141.19 2171
7141.99 2093
7142.79 2088
7143.59 2137
7144.38 2219
7145.18 2130
7145.98 2188
7146.78 2167
7147.57 2219
7148.37 2178
7149.17 2250
7149.97 2252
7150.77 2196
7151.56 2152
7152.36 2121
7153.16 2190
7153.96 2161
7154.76 2144
7155.56 2089
7156.35 2115
7157.15 2083
7157.95 2168
7158.75 2098
7159.55 2137
7160.35 2204
7161.14 2205
7161.94 2009
7162.74 2007
7163.54 1998
7164.34 2026
7165.14 1974
7165.94 2007
7166.74 1965
7167.54 2034
7168.33 2080
7169.13 2043
7169.93 2013
7170.73 2072
7171.53 2090
7172.33 2049
7173.13 1972
7173.93 2027
7174.73 1985
7175.53 1974
7176.33 1968
7177.13 2004
7177.93 1976
7178.73 1923
7179.53 1933
7180.33 2018
7181.13 1956
7181.92 2007
7182.72 2036
7183.52 2109
7184.32 2067
7185.12 2111
7185.92 2165
7186.72 2116
7187.52 2117
7188.32 2039
7189.13 2063
7189.93 2026
7190.73 1958
7191.53 1867
7192.33 1876
7193.13 1872
7193.93 1895
7194.73 1872
7195.53 1803
7196.33 1824
7197.13 1770
7197.93 1878
7198.73 1802
7199.53 1909
7200.33 1869
7201.13 1832
7201.93 1878
7202.74 1914
7203.54 1857
7204.34 1864
7205.14 1814
7205.94 1844
7206.74 1806
7207.54 1781
7208.34 1808
7209.14 1773
7209.95 1801
7210.75 1833
7211.55 1783
7212.35 1726
7213.15 1786
7213.95 1821
7214.75 1802
7215.56 1768
7216.36 1807
7217.16 1789
7217.96 1839
7218.76 1790
7219.57 1782
7220.37 1843
7221.17 1830
7221.97 1749
7222.77 1806
7223.58 1859
7224.38 1808
7225.18 1840
7225.98 1830
7226.78 1864
7227.59 1863
7228.39 1826
7229.19 1831
7229.99 1866
7230.80 1866
7231.60 1810
7232.40 1763
7233.20 1794
7234.01 1792
7234.81 1819
7235.61 1801
7236.42 1906
7237.22 1925
7238.02 1919
7238.82 1865
7239.63 1901
7240.43 1906
7241.23 1986
7242.04 1977
7242.84 1937
7243.64 1968
7244.45 2030
7245.25 1980
7246.05 1999
7246.86 2021
7247.66 2047
7248.46 2079
7249.27 2039
7250.07 2025
7250.87 1965
7251.68 1973
7252.48 2009
7253.29 2084
7254.09 2097
7254.89 2022
7255.70 2075
7256.50 2150
7257.30 2103
7258.11 2091
7258.91 2110
7259.72 2140
7260.52 2201
7261.33 2196
7262.13 2193
7262.93 2274
7263.74 2417
7264.54 2451
7265.35 2393
7266.15 2422
7266.96 2446
7267.76 2447
7268.57 2423
7269.37 2516
7270.17 2453
7270.98 2521
7271.78 2545
7272.59 2536
7273.39 2515
7274.20 2491
7275.00 2497
7275.81 2479
7276.61 2589
7277.42 2620
7278.22 2680
7279.03 2632
7279.83 2675
7280.64 2746
7281.44 2841
7282.25 3075
7283.06 3392
7283.86 3643
7284.67 4064
7285.47 4414
7286.28 4750
7287.08 4953
7287.89 5113
7288.69 5095
7289.50 4877
7290.31 4617
7291.11 4266
7291.92 3982
7292.72 3682
7293.53 3329
7294.34 3252
7295.14 3264
7295.95 3113
7296.75 2971
7297.56 2929
7298.37 2967
7299.17 2906
7299.98 2907
7300.79 2880
7301.59 2953
7302.40 2878
7303.21 2898
7304.01 2932
7304.82 2898
7305.63 2987
7306.43 3026
7307.24 2984
7308.05 3035
7308.85 3277
7309.66 3314
7310.47 3368
7311.27 3453
7312.08 3512
7312.89 3559
7313.69 3595
7314.50 3604
7315.31 3597
7316.12 3579
7316.92 3594
7317.73 3562
7318.54 3666
7319.35 3703
7320.15 3977
7320.96 4228
7321.77 4591
7322.58 4985
7323.38 4966
7324.19 5114
7325.00 5083
7325.81 5015
7326.61 4860
7327.42 4547
7328.23 4256
7329.04 4013
7329.85 3779
7330.65 3662
7331.46 3578
7332.27 3521
7333.08 3529
7333.89 3594
7334.69 3760
7335.50 3855
7336.31 4112
7337.12 4324
7337.93 4482
7338.74 4433
7339.54 4462
7340.35 4338
7341.16 4090
7341.97 3850
7342.78 3737
7343.59 3496
7344.40 3255
7345.21 3165
7346.01 3165
7346.82 3050
7347.63 2959
7348.44 2946
7349.25 3008
7350.06 2936
7350.87 2891
7351.68 2892
7352.49 2883
7353.30 2928
7354.11 2847
7354.92 2705
7355.72 2750
7356.53 2721
7357.34 2718
7358.15 2752
7358.96 2772
7359.77 2752
7360.58 2786
7361.39 2876
7362.20 2995
7363.01 2951
7363.82 2976
7364.63 3024
7365.44 3035
7366.25 3078
7367.06 3062
7367.87 3014
7368.68 3076
7369.49 2989
7370.30 2987
7371.11 3005
7371.92 3034
7372.73 3038
7373.54 3089
7374.35 3078
7375.16 3017
7375.97 3054
7376.79 3178
7377.60 3157
7378.41 3264
7379.22 3321
7380.03 3475
7380.84 3696
7381.65 4037
7382.46 4279
7383.27 4436
7384.08 4446
7384.89 4447
7385.70 4384
7386.52 4269
7387.33 4121
7388.14 3856
7388.95 3621
7389.76 3363
7390.57 3309
7391.38 3213
7392.19 3070
7393.01 2930
7393.82 2825
7394.63 2801
7395.44 2824
7396.25 2778
7397.06 2731
7397.88 2711
7398.69 2789
7399.50 2884
7400.31 2971
7401.12 3283
7401.94 3429
7402.75 3526
7403.56 3649
7404.37 3708
7405.18 3596
7406.00 3478
7406.81 3380
7407.62 3248
7408.43 3227
7409.25 3197
7410.06 3099
7410.87 3025
7411.68 2948
7412.49 2887
7413.31 2760
7414.12 2634
7414.93 2612
7415.75 2510
7416.56 2432
7417.37 2408
7418.18 2325
7419.00 2348
7419.81 2307
7420.62 2305
7421.44 2295
7422.25 2302
7423.06 2269
7423.88 2163
7424.69 2280
7425.50 2173
7426.31 2071
7427.13 2173
7427.94 2138
7428.76 2114
7429.57 2024
7430.38 2016
7431.20 2024
7432.01 2122
7432.82 2006
7433.64 2037
7434.45 2044
7435.26 2057
7436.08 2145
7436.89 2127
7437.71 2111
7438.52 2070
7439.33 2123
7440.15 2146
7440.96 2171
7441.78 2212
7442.59 2181
7443.40 2129
7444.22 2176
7445.03 2242
7445.85 2187
7446.66 2197
7447.48 2119
7448.29 2146
7449.11 2134
7449.92 2157
7450.73 2231
7451.55 2213
7452.36 2198
7453.18 2159
7453.99 2115
7454.81 2109
7455.62 2044
7456.44 2045
7457.25 2036
7458.07 2011
7458.88 2053
7459.70 2090
7460.51 1982
7461.33 2057
7462.14 2091
7462.96 2086
7463.77 2080
7464.59 2050
7465.41 2044
7466.22 2034
7467.04 2080
7467.85 2068
7468.67 2117
7469.48 2040
7470.30 1997
7471.11 2023
7471.93 2051
7472.75 2080
7473.56 2055
7474.38 2012
7475.19 1939
7476.01 1933
7476.83 1897
7477.64 1887
7478.46 1896
7479.27 1942
7480.09 1834
7480.91 1805
7481.72 1826
7482.54 1899
7483.36 1846
7484.17 1803
7484.99 1864
7485.81 1824
7486.62 1782
7487.44 1887
7488.26 1803
7489.07 1816
7489.89 1899
7490.71 1879
7491.52 1889
7492.34 1784
7493.16 1853
7493.97 1847
7494.79 1808
7495.61 1853
7496.43 1874
7497.24 1860
7498.06 1877
7498.88 1905
7499.69 1816
7500.51 1807
7501.33 1763
7502.15 1861
7502.96 1834
7503.78 1765
7504.60 1725
7505.42 1769
7506.23 1763
7507.05 1841
7507.87 1749
7508.69 1741
7509.51 1703
7510.32 1734
7511.14 1739
7511.96 1718
7512.78 1793
7513.60 1770
7514.41 1758
7515.23 1678
7516.05 1703
7516.87 1753
7517.69 1738
7518.50 1679
7519.32 1755
7520.14 1771
7520.96 1713
7521.78 1750
7522.60 1721
7523.42 1665
7524.23 1631
7525.05 1735
7525.87 1655
7526.69 1688
7527.51 1695
7528.33 1684
7529.15 1669
7529.97 1702
7530.78 1682
7531.60 1741
7532.42 1816
7533.24 1730
7534.06 1668
7534.88 1708
7535.70 1736
7536.52 1673
7537.34 1774
7538.16 1812
7538.98 1737
7539.80 1760
7540.62 1766
7541.44 1770
7542.26 1743
7543.08 1779
7543.89 1851
7544.71 1856
7545.53 1859
7546.35 1861
7547.17 1912
7547.99 1864
7548.81 1814
7549.63 1862
7550.45 1848
7551.27 1920
7552.09 1843
7552.91 1867
7553.73 1786
7554.56 1835
7555.38 1865
7556.20 1880
7557.02 1944
7557.84 2023
7558.66 1915
7559.48 1926
7560.30 2028
7561.12 2058
7561.94 2027
7562.76 2057
7563.58 2095
7564.40 2016
7565.22 1950
7566.04 1978
7566.86 2006
7567.69 1974
7568.51 2019
7569.33 1886
7570.15 1865
7570.97 1826
7571.79 1902
7572.61 1866
7573.43 1770
7574.26 1867
7575.08 1878
7575.90 1835
7576.72 1829
7577.54 1824
7578.36 1783
7579.18 1875
7580.01 1797
7580.83 1839
7581.65 1820
7582.47 1834
7583.29 1857
7584.12 1882
7584.94 1867
7585.76 1937
7586.58 1912
7587.40 1877
7588.23 1969
7589.05 1997
7589.87 2034
7590.69 2051
7591.51 2025
7592.34 2126
7593.16 2032
7593.98 1968
7594.80 2074
7595.63 1990
7596.45 1981
7597.27 1914
7598.09 1975
7598.92 1999
7599.74 2087
7600.56 1994
7601.39 2000
7602.21 2152
7603.03 2171
7603.85 2219
7604.68 2358
7605.50 2465
7606.32 2630
7607.15 2640
7607.97 2619
7608.79 2697
7609.62 2589
7610.44 2464
7611.26 2522
7612.09 2423
7612.91 2369
7613.73 2282
7614.56 2188
7615.38 2190
7616.20 2127
7617.03 2131
7617.85 2188
7618.68 2167
7619.50 2137
7620.32 2093
7621.15 2135
7621.97 2062
7622.79 2062
7623.62 2104
7624.44 2043
7625.27 2019
7626.09 2016
7626.92 2075
7627.74 2112
7628.56 2067
7629.39 2143
7630.21 2264
7631.04 2322
7631.86 2460
7632.69 2733
7633.51 2894
7634.34 2898
7635.16 2826
7635.98 2844
7636.81 2785
7637.63 2714
7638.46 2531
7639.28 2432
7640.11 2298
7640.93 2153
7641.76 2066
7642.58 2018
7643.41 1956
7644.23 1869
7645.06 1843
7645.88 1892
7646.71 1831
7647.54 1816
7648.36 1807
7649.19 1808
7650.01 1745
7650.84 1774
7651.66 1719
7652.49 1723
7653.31 1725
7654.14 1665
7654.97 1662
7655.79 1662
7656.62 1673
7657.44 1665
7658.27 1675
7659.09 1620
7659.92 1701
7660.75 1749
7661.57 1747
7662.40 1758
7663.22 1693
7664.05 1681
7664.88 1690
7665.70 1723
7666.53 1696
7667.36 1755
7668.18 1696
7669.01 1712
7669.84 1666
7670.66 1736
7671.49 1742
7672.32 1734
7673.14 1732
7673.97 1785
7674.80 1825
7675.62 1772
7676.45 1727
7677.28 1748
7678.10 1683
7678.93 1654
7679.76 1695
7680.58 1693
7681.41 1651
7682.24 1665
7683.07 1649
7683.89 1621
7684.72 1657
7685.55 1724
7686.38 1614
7687.20 1618
7688.03 1728
7688.86 1727
7689.69 1758
7690.51 1792
7691.34 1711
7692.17 1702
7693.00 1767
7693.82 1716
7694.65 1757
7695.48 1715
7696.31 1770
7697.14 1768
7697.96 1729
7698.79 1768
7699.62 1774
7700.45 1807
7701.28 1836
7702.11 1732
7702.93 1767
7703.76 1745
7704.59 1708
7705.42 1759
7706.25 1708
7707.08 1693
7707.90 1731
7708.73 1756
7709.56 1785
7710.39 1758
7711.22 1729
7712.05 1754
7712.88 1790
7713.71 1820
7714.53 1795
7715.36 1724
7716.19 1821
7717.02 1786
7717.85 1758
7718.68 1790
7719.51 1779
7720.34 1717
7721.17 1711
7722.00 1826
7722.83 1781
7723.66 1716
7724.49 1761
7725.32 1756
7726.14 1774
7726.97 1826
7727.80 1754
7728.63 1773
7729.46 1770
7730.29 1735
7731.12 1808
7731.95 1782
7732.78 1797
7733.61 1843
7734.44 1783
7735.27 1794
7736.10 1772
7736.93 1730
7737.76 1771
7738.59 1712
7739.42 1848
7740.25 1789
7741.08 1718
7741.91 1744
7742.75 1795
7743.58 1826
7744.41 1904
7745.24 2098
7746.07 2225
7746.90 2457
7747.73 2719
7748.56 2997
7749.39 3255
7750.22 3475
7751.05 3604
7751.88 3576
7752.71 3419
7753.55 3219
7754.38 2950
7755.21 2736
7756.04 2572
7756.87 2409
7757.70 2242
7758.53 2044
7759.36 1961
7760.20 1954
7761.03 1841
7761.86 1826
7762.69 1885
7763.52 1827
7764.35 1853
7765.18 1799
7766.02 1754
7766.85 1743
7767.68 1724
7768.51 1668
7769.34 1602
7770.18 1575
7771.01 1616
7771.84 1555
7772.67 1501
7773.50 1483
7774.34 1511
7775.17 1492
7776.00 1560
7776.83 1504
7777.66 1492
7778.50 1527
7779.33 1600
7780.16 1634
7780.99 1589
7781.83 1649
7782.66 1549
7783.49 1612
7784.32 1626
7785.16 1645
7785.99 1748
7786.82 1742
7787.66 1729
7788.49 1788
7789.32 1753
7790.15 1761
7790.99 1779
7791.82 1727
7792.65 1660
7793.49 1701
7794.32 1709
7795.15 1713
7795.99 1684
7796.82 1689
7797.65 1637
7798.49 1605
7799.32 1607
7800.15 1608
7800.99 1624
7801.82 1648
7802.65 1622
7803.49 1649
7804.32 1647
7805.16 1684
7805.99 1738
7806.82 1699
7807.66 1643
7808.49 1687
7809.33 1679
7810.16 1760
7810.99 1724
7811.83 1726
7812.66 1700
7813.50 1748
7814.33 1763
7815.17 1738
7816.00 1754
7816.83 1791
7817.67 1812
7818.50 1884
7819.34 1768
7820.17 1893
7821.01 1788
7821.84 1791
7822.68 1797
7823.51 1870
7824.35 1740
7825.18 1758
7826.02 1726
7826.85 1680
7827.69 1826
7828.52 1762
7829.36 1733
7830.19 1759
7831.03 1731
7831.86 1744
7832.70 1676
7833.53 1693
7834.37 1668
7835.20 1664
7836.04 1678
7836.87 1690
7837.71 1589
7838.54 1634
7839.38 1642
7840.22 1590
7841.05 1590
7841.89 1567
7842.72 1622
7843.56 1641
7844.39 1583
7845.23 1559
7846.07 1560
7846.90 1529
7847.74 1566
7848.57 1569
7849.41 1560
7850.25 1512
7851.08 1533
7851.92 1523
7852.76 1526
7853.59 1489
7854.43 1543
7855.27 1525
7856.10 1495
7856.94 1506
7857.78 1458
7858.61 1468
7859.45 1422
7860.29 1500
7861.12 1436
7861.96 1460
7862.80 1490
7863.63 1557
7864.47 1517
7865.31 1481
7866.14 1469
7866.98 1465
7867.82 1487
7868.66 1461
7869.49 1431
7870.33 1431
7871.17 1483
7872.00 1423
7872.84 1460
7873.68 1482
7874.52 1461
7875.35 1468
7876.19 1466
7877.03 1426
7877.87 1501
7878.70 1501
7879.54 1473
7880.38 1482
7881.22 1532
7882.06 1569
7882.89 1562
7883.73 1594
7884.57 1550
7885.41 1543
7886.25 1504
7887.08 1572
7887.92 1500
7888.76 1549
7889.60 1563
7890.44 1583
7891.28 1562
7892.11 1572
7892.95 1592
7893.79 1594
7894.63 1620
7895.47 1610
7896.31 1629
7897.15 1604
7897.98 1554
7898.82 1545
7899.66 1574
7900.50 1558
7901.34 1613
7902.18 1624
7903.02 1567
7903.86 1541
7904.70 1538
7905.54 1585
7906.37 1521
7907.21 1518
7908.05 1557
7908.89 1513
7909.73 1490
7910.57 1500
7911.41 1495
7912.25 1505
7913.09 1529
7913.93 1553
7914.77 1580
7915.61 1635
7916.45 1641
7917.29 1752
7918.13 1800
7918.97 1855
7919.81 1962
7920.65 1946
7921.49 1909
7922.33 1881
7923.17 1960
7924.01 1894
7924.85 1726
7925.69 1740
7926.53 1696
7927.37 1593
7928.21 1578
7929.05 1557
7929.89 1479
7930.73 1486
7931.57 1433
7932.41 1492
7933.25 1471
7934.09 1437
7934.93 1462
7935.77 1424
7936.61 1430
7937.46 1349
7938.30 1349
7939.14 1357
7939.98 1314
7940.82 1367
7941.66 1401
7942.50 1423
7943.34 1389
7944.18 1389
7945.03 1404
7945.87 1452
7946.71 1466
7947.55 1497
7948.39 1423
7949.23 1463
7950.07 1440
7950.92 1482
7951.76 1477
7952.60 1394
7953.44 1402
7954.28 1440
7955.12 1418
7955.97 1442
7956.81 1462
7957.65 1422
7958.49 1456
7959.33 1391
7960.18 1427
7961.02 1422
7961.86 1438
7962.70 1440
7963.54 1408
7964.39 1394
7965.23 1420
7966.07 1378
7966.91 1413
7967.76 1458
7968.60 1473
7969.44 1429
7970.28 1476
7971.13 1535
7971.97 1474
7972.81 1481
7973.65 1514
7974.50 1455
7975.34 1437
7976.18 1422
7977.03 1414
7977.87 1387
7978.71 1435
7979.55 1407
7980.40 1368
7981.24 1381
7982.08 1422
7982.93 1391
7983.77 1442
7984.61 1437
7985.46 1406
7986.30 1414
7987.14 1403
7987.99 1430
7988.83 1399
7989.67 1366
7990.52 1404
7991.36 1421
7992.21 1437
7993.05 1358
7993.89 1310
7994.74 1338
7995.58 1293
7996.42 1309
7997.27 1353
7998.11 1368
7998.96 1318
7999.80 1261
8000.65 1282
8001.49 1304
8002.33 1269
8003.18 1311
8004.02 1315
8004.87 1353
8005.71 1333
8006.56 1322
8007.40 1356
8008.24 1354
8009.09 1381
8009.93 1359
8010.78 1332
8011.62 1351
8012.47 1359
8013.31 1358
8014.16 1351
8015.00 1358
8015.85 1368
8016.69 1322
8017.54 1278
8018.38 1315
8019.23 1316
8020.07 1315
8020.92 1278
8021.76 1250
8022.61 1271
8023.45 1319
8024.30 1341
8025.15 1213
8025.99 1224
8026.84 1233
8027.68 1238
8028.53 1292
8029.37 1286
8030.22 1263
8031.07 1297
8031.91 1308
8032.76 1296
8033.60 1361
8034.45 1344
8035.30 1336
8036.14 1402
8036.99 1360
8037.83 1300
8038.68 1351
8039.53 1344
8040.37 1403
8041.22 1388
8042.06 1357
8042.91 1350
8043.76 1262
8044.60 1348
8045.45 1250
8046.30 1269
8047.14 1263
8047.99 1234
8048.84 1310
8049.68 1242
8050.53 1258
8051.38 1278
8052.22 1290
8053.07 1273
8053.92 1246
8054.77 1277
8055.61 1218
8056.46 1263
8057.31 1246
8058.15 1202
8059.00 1201
8059.85 1209
8060.70 1209
8061.54 1236
8062.39 1198
8063.24 1259
8064.09 1262
8064.93 1219
8065.78 1173
8066.63 1201
8067.48 1202
8068.32 1230
8069.17 1248
8070.02 1264
8070.87 1201
8071.72 1191
8072.56 1207
8073.41 1189
8074.26 1193
8075.11 1175
8075.96 1222
8076.80 1166
8077.65 1177
8078.50 1186
8079.35 1178
8080.20 1177
8081.05 1183
8081.89 1226
8082.74 1165
8083.59 1150
8084.44 1135
8085.29 1166
8086.14 1171
8086.99 1210
8087.83 1227
8088.68 1192
8089.53 1266
8090.38 1202
8091.23 1201
8092.08 1189
8092.93 1135
8093.78 1161
8094.63 1181
8095.48 1175
8096.32 1119
8097.17 1184
8098.02 1195
8098.87 1140
8099.72 1175
8100.57 1200
8101.42 1195
8102.27 1203
8103.12 1166
8103.97 1192
8104.82 1197
8105.67 1209
8106.52 1199
8107.37 1148
8108.22 1162
8109.07 1182
8109.92 1189
8110.77 1192
8111.62 1134
8112.47 1125
8113.32 1143
8114.17 1153
8115.02 1188
8115.87 1163
8116.72 1174
8117.57 1234
8118.42 1173
8119.27 1196
8120.12 1195
8120.97 1214
8121.82 1263
8122.67 1273
8123.52 1173
8124.37 1232
8125.22 1221
8126.08 1221
8126.93 1228
8127.78 1210
8128.63 1234
8129.48 1232
8130.33 1191
8131.18 1182
8132.03 1252
8132.88 1198
8133.73 1156
8134.59 1203
8135.44 1172
8136.29 1153
8137.14 1125
8137.99 1165
8138.84 1175
8139.69 1185
8140.55 1159
8141.40 1199
8142.25 1187
8143.10 1217
8143.95 1254
8144.80 1243
8145.66 1233
8146.51 1272
8147.36 1203
8148.21 1168
8149.06 1140
8149.91 1190
8150.77 1194
8151.62 1128
8152.47 1183
8153.32 1157
8154.18 1145
8155.03 1211
8155.88 1237
8156.73 1141
8157.59 1164
8158.44 1164
8159.29 1180
8160.14 1172
8161.00 1202
8161.85 1180
8162.70 1176
8163.55 1172
8164.41 1161
8165.26 1137
8166.11 1106
8166.96 1146
8167.82 1156
8168.67 1116
8169.52 1104
8170.38 1094
8171.23 1075
8172.08 1175
8172.94 1110
8173.79 1115
8174.64 1097
8175.50 1135
8176.35 1168
8177.20 1104
8178.06 1086
8178.91 1074
8179.76 1109
8180.62 1136
8181.47 1135
8182.32 1085
8183.18 1107
8184.03 1072
8184.89 1133
8185.74 1130
8186.59 1066
8187.45 1068
8188.30 1108
8189.16 1045
8190.01 1058
8190.86 1082
8191.72 1066
8192.57 1068
8193.43 1070
8194.28 1082
8195.14 1082
8195.99 1064
8196.84 1070
8197.70 1106
8198.55 1086
8199.41 1086
8200.26 1125
8201.12 1069
8201.97 1050
8202.83 1055
8203.68 1063
8204.54 1099
8205.39 1053
8206.25 1121
8207.10 1093
8207.96 1038
8208.81 1108
8209.67 1133
8210.52 1087
8211.38 1117
8212.23 1103
8213.09 1143
8213.94 1135
8214.80 1147
8215.65 1164
8216.51 1121
8217.37 1088
8218.22 1066
8219.08 1133
8219.93 1140
8220.79 1103
8221.64 1124
8222.50 1137
8223.36 1088
8224.21 1104
8225.07 1130
8225.92 1161
8226.78 1106
8227.64 1168
8228.49 1133
8229.35 1103
8230.20 1143
8231.06 1140
8231.92 1105
8232.77 1128
8233.63 1145
8234.49 1132
8235.34 1093
8236.20 1039
8237.06 1085
8237.91 1080
8238.77 1070
8239.63 1097
8240.48 1058
8241.34 1052
8242.20 1067
8243.05 1032
8243.91 1088
8244.77 1096
8245.62 1153
8246.48 1126
8247.34 1135
8248.19 1087
8249.05 1072
8249.91 1091
8250.77 1106
8251.62 1089
8252.48 1090
8253.34 1062
8254.20 1080
8255.05 1129
8255.91 1075
8256.77 1099
8257.63 1110
8258.48 1165
8259.34 1069
8260.20 1109
8261.06 1114
8261.92 1129
8262.77 1143
8263.63 1143
8264.49 1147
8265.35 1189
8266.21 1118
8267.06 1080
8267.92 1149
8268.78 1153
8269.64 1120
8270.50 1120
8271.35 1116
8272.21 1100
8273.07 1147
8273.93 1127
8274.79 1085
8275.65 1133
8276.51 1099
8277.36 1113
8278.22 1111
8279.08 1129
8279.94 1157
8280.80 1079
8281.66 1079
8282.52 1124
8283.38 1151
8284.24 1163
8285.09 1126
8285.95 1126
8286.81 1103
8287.67 1125
8288.53 1159
8289.39 1153
8290.25 1127
8291.11 1155
8291.97 1189
8292.83 1230
8293.69 1167
8294.55 1181
8295.41 1215
8296.27 1194
8297.13 1191
8297.99 1195
8298.85 1170
8299.71 1166
8300.56 1171
8301.42 1147
8302.28 1145
8303.14 1168
8304.00 1179
8304.86 1169
8305.73 1177
8306.59 1150
8307.45 1178
8308.31 1151
8309.17 1177
8310.03 1231
8310.89 1234
8311.75 1155
8312.61 1152
8313.47 1214
8314.33 1213
8315.19 1234
8316.05 1182
8316.91 1231
8317.77 1213
8318.63 1223
8319.49 1246
8320.35 1190
8321.22 1265
8322.08 1303
8322.94 1230
8323.80 1221
8324.66 1225
8325.52 1244
8326.38 1211
8327.24 1215
8328.10 1224
8328.97 1227
8329.83 1230
8330.69 1239
8331.55 1294
8332.41 1249
8333.27 1277
8334.13 1209
8335.00 1243
8335.86 1219
8336.72 1236
8337.58 1263
8338.44 1252
8339.30 1223
8340.17 1191
8341.03 1229
8341.89 1271
8342.75 1275
8343.62 1284
8344.48 1243
8345.34 1276
8346.20 1347
8347.06 1309
8347.93 1305
8348.79 1287
8349.65 1266
8350.51 1270
8351.38 1288
8352.24 1278
8353.10 1334
8353.96 1340
8354.83 1308
8355.69 1307
8356.55 1354
8357.41 1396
8358.28 1353
8359.14 1388
8360.00 1367
8360.87 1332
8361.73 1391
8362.59 1401
8363.46 1420
8364.32 1367
8365.18 1414
8366.05 1464
8366.91 1420
8367.77 1416
8368.64 1455
8369.50 1451
8370.36 1511
8371.23 1543
8372.09 1486
8372.95 1477
8373.82 1433
8374.68 1434
8375.54 1480
8376.41 1512
8377.27 1496
8378.14 1450
8379.00 1468
8379.86 1514
8380.73 1565
8381.59 1559
8382.46 1553
8383.32 1595
8384.18 1599
8385.05 1639
8385.91 1634
8386.78 1638
8387.64 1679
8388.51 1638
8389.37 1676
8390.23 1672
8391.10 1662
8391.96 1727
8392.83 1743
8393.69 1789
8394.56 1712
8395.42 1777
8396.29 1791
8397.15 1797
8398.02 1876
8398.88 1866
8399.75 1811
8400.61 1773
8401.48 1844
8402.34 1845
8403.21 1862
8404.07 1828
8404.94 1915
8405.80 1930
8406.67 1881
8407.53 1960
8408.40 1983
8409.26 2047
8410.13 2048
8411.00 2020
8411.86 2052
8412.73 2060
8413.59 2088
8414.46 2084
8415.32 2165
8416.19 2145
8417.06 2154
8417.92 2217
8418.79 2149
8419.65 2200
8420.52 2163
8421.39 2176
8422.25 2263
8423.12 2312
8423.98 2291
8424.85 2281
8425.72 2345
8426.58 2344
8427.45 2408
8428.32 2397
8429.18 2435
8430.05 2448
8430.92 2572
8431.78 2489
8432.65 2517
8433.52 2633
8434.38 2722
8435.25 2772
8436.12 2740
8436.98 2826
8437.85 2907
8438.72 2958
8439.58 3016
8440.45 3110
8441.32 3211
8442.19 3302
8443.05 3229
8443.92 3311
8444.79 3324
8445.65 3277
8446.52 3462
8447.39 3488
8448.26 3433
8449.12 3678
8449.99 3789
8450.86 3934
8451.73 4103
8452.60 4424
8453.46 4693
8454.33 5410
8455.20 6146
8456.07 6874
8456.93 7577
8457.80 8326
8458.67 8799
8459.54 9067
8460.41 8993
8461.27 8728
8462.14 8140
8463.01 7544
8463.88 6766
8464.75 5975
8465.62 5386
8466.48 4741
8467.35 4281
8468.22 4051
8469.09 3590
8469.96 3244
8470.83 3074
8471.70 2873
8472.57 2756
8473.43 2749
8474.30 2493
8475.17 2496
8476.04 2437
8476.91 2349
8477.78 2351
8478.65 2305
8479.52 2188
8480.39 2213
8481.25 2204
8482.12 2163
8482.99 2176
8483.86 2222
8484.73 2234
8485.60 2205
8486.47 2199
8487.34 2267
8488.21 2368
8489.08 2279
8489.95 2336
8490.82 2357
8491.69 2290
8492.56 2337
8493.43 2410
8494.30 2525
8495.17 2530
8496.04 2545
8496.91 2653
8497.78 2661
8498.65 2697
8499.52 2641
8500.39 2587
8501.26 2504
8502.13 2507
8503.00 2459
8503.87 2363
8504.74 2271
8505.61 2283
8506.48 2290
8507.35 2260
8508.22 2267
8509.09 2209
8509.96 2226
8510.83 2228
8511.70 2299
8512.57 2315
8513.45 2283
8514.32 2328
8515.19 2410
8516.06 2324
8516.93 2367
8517.80 2405
8518.67 2438
8519.54 2468
8520.41 2487
8521.29 2469
8522.16 2507
8523.03 2604
8523.90 2581
8524.77 2571
8525.64 2578
8526.51 2615
8527.39 2630
8528.26 2570
8529.13 2624
8530.00 2649
8530.87 2680
8531.74 2664
8532.62 2660
8533.49 2626
8534.36 2626
8535.23 2641
8536.10 2677
8536.98 2585
8537.85 2656
8538.72 2655
8539.59 2624
8540.46 2626
8541.34 2635
8542.21 2568
8543.08 2514
8543.95 2500
8544.83 2469
8545.70 2458
8546.57 2407
8547.44 2278
8548.32 2271
8549.19 2227
8550.06 2163
8550.93 2179
8551.81 2144
8552.68 2173
8553.55 2164
8554.43 2205
8555.30 2165
8556.17 2131
8557.04 2164
8557.92 2191
8558.79 2174
8559.66 2106
8560.54 2133
8561.41 2070
8562.28 2040
8563.16 2028
8564.03 2004
8564.90 1988
8565.78 1970
8566.65 1948
8567.52 1953
8568.40 2012
8569.27 1917
8570.15 1879
8571.02 1898
8571.89 1992
8572.77 1956
8573.64 1947
8574.51 1935
8575.39 1970
8576.26 1820
8577.14 1849
8578.01 1826
8578.88 1816
8579.76 1879
8580.63 1869
8581.51 1850
8582.38 1846
8583.26 1727
8584.13 1774
8585.01 1793
8585.88 1783
8586.75 1800
8587.63 1799
8588.50 1753
8589.38 1815
8590.25 1778
8591.13 1826
8592.00 1782
8592.88 1841
8593.75 1813
8594.63 1870
8595.50 1824
8596.38 1810
8597.25 1792
8598.13 1824
8599.00 1868
8599.88 1893
8600.75 1889
8601.63 1926
8602.50 1940
8603.38 1973
8604.26 1951
8605.13 1938
8606.01 1906
8606.88 1920
8607.76 1889
8608.63 1923
8609.51 1981
8610.38 1941
8611.26 1915
8612.14 1939
8613.01 1944
8613.89 1816
8614.76 1879
8615.64 1879
8616.52 1968
8617.39 1924
8618.27 1965
8619.15 1978
8620.02 1925
8620.90 1934
8621.77 2002
8622.65 2065
8623.53 1998
8624.40 1980
8625.28 2003
8626.16 2003
8627.03 2044
8627.91 1981
8628.79 2006
8629.66 2013
8630.54 2103
8631.42 2150
8632.29 2083
8633.17 2104
8634.05 2130
8634.92 2120
8635.80 2046
8636.68 2114
8637.56 2112
8638.43 2154
8639.31 2126
8640.19 2254
8641.07 2140
8641.94 2218
8642.82 2211
8643.70 2163
8644.57 2198
8645.45 2233
8646.33 2264
8647.21 2355
8648.09 2222
8648.96 2264
8649.84 2282
8650.72 2249
8651.60 2364
8652.47 2397
8653.35 2375
8654.23 2393
8655.11 2436
8655.99 2476
8656.86 2488
8657.74 2480
8658.62 2523
8659.50 2533
8660.38 2447
8661.26 2430
8662.13 2475
8663.01 2514
8663.89 2563
8664.77 2518
8665.65 2440
8666.53 2582
8667.41 2610
8668.28 2635
8669.16 2645
8670.04 2681
8670.92 2753
8671.80 2809
8672.68 2860
8673.56 2955
8674.44 3126
8675.32 3237
8676.20 3264
8677.07 3345
8677.95 3398
8678.83 3318
8679.71 3281
8680.59 3265
8681.47 3191
8682.35 3183
8683.23 3142
8684.11 3091
8684.99 3094
8685.87 3054
8686.75 3148
8687.63 3163
8688.51 3283
8689.39 3408
8690.27 3487
8691.15 3814
8692.03 4142
8692.91 4304
8693.79 4558
8694.67 4643
8695.55 4752
8696.43 4824
8697.31 4728
8698.19 4615
8699.07 4482
8699.95 4257
8700.83 4111
8701.71 3956
8702.59 3767
8703.47 3556
8704.35 3499
8705.23 3378
8706.11 3417
8706.99 3306
8707.87 3253
8708.75 3218
8709.63 3180
8710.52 3203
8711.40 3204
8712.28 3239
8713.16 3226
8714.04 3168
8714.92 3252
8715.80 3302
8716.68 3291
8717.56 3263
8718.45 3327
8719.33 3355
8720.21 3324
8721.09 3306
8721.97 3350
8722.85 3349
8723.73 3540
8724.62 3550
8725.50 3592
8726.38 3616
8727.26 3657
8728.14 3718
8729.02 3700
8729.91 3679
8730.79 3763
8731.67 3799
8732.55 3868
8733.43 3923
8734.32 4036
8735.20 4044
8736.08 3978
8736.96 4116
8737.84 4260
8738.73 4208
8739.61 4246
8740.49 4160
8741.37 4298
8742.26 4394
8743.14 4394
8744.02 4285
8744.90 4358
8745.79 4368
8746.67 4386
8747.55 4428
8748.43 4511
8749.32 4457
8750.20 4436
8751.08 4505
8751.97 4531
8752.85 4679
8753.73 4766
8754.62 4667
8755.50 4745
8756.38 4795
8757.26 4848
8758.15 4840
8759.03 4994
8759.91 5208
8760.80 5204
8761.68 5283
8762.56 5435
8763.45 5612
8764.33 5721
8765.22 5873
8766.10 6164
8766.98 6398
8767.87 6516
8768.75 6573
8769.63 6600
8770.52 6817
8771.40 6910
8772.29 6791
8773.17 6966
8774.05 6825
8774.94 6694
8775.82 6756
8776.71 6948
8777.59 7333
8778.48 7760
8779.36 8637
8780.24 9721
8781.13 11165
8782.01 12649
8782.90 14265
8783.78 15473
8784.67 16581
8785.55 17119
8786.44 17146
8787.32 16809
8788.21 15973
8789.09 14869
8789.98 13621
8790.86 12450
8791.74 11095
8792.63 10128
8793.51 9065
8794.40 7944
8795.29 7226
8796.17 6588
8797.06 6275
8797.94 5794
8798.83 5578
8799.71 5366
8800.60 5178
8801.48 5034
8802.37 4857
8803.25 4733
8804.14 4603
8805.02 4449
8805.91 4289
8806.80 4185
8807.68 4003
8808.57 3875
8809.45 3729
8810.34 3722
8811.23 3671
8812.11 3693
8813.00 3692
8813.88 3739
8814.77 3721
8815.66 3700
8816.54 3678
8817.43 3690
8818.31 3635
8819.20 3770
8820.09 3877
8820.97 3917
8821.86 3919
8822.75 3922
8823.63 3960
8824.52 4004
8825.41 4009
8826.29 3888
8827.18 3830
8828.07 3861
8828.95 3746
8829.84 3725
8830.73 3656
8831.61 3657
8832.50 3650
8833.39 3534
8834.28 3477
8835.16 3506
8836.05 3414
8836.94 3471
8837.82 3398
8838.71 3446
8839.60 3515
8840.49 3521
8841.37 3615
8842.26 3641
8843.15 3722
8844.04 3680
8844.92 3732
8845.81 3791
8846.70 3797
8847.59 3820
8848.47 3870
8849.36 3888
8850.25 3826
8851.14 3815
8852.03 3938
8852.91 3879
8853.80 3876
8854.69 3915
8855.58 3901
8856.47 3872
8857.36 3921
8858.24 3857
8859.13 3823
8860.02 3885
8860.91 3914
8861.80 3903
8862.69 3842
8863.57 3827
8864.46 3715
8865.35 3635
8866.24 3614
8867.13 3512
8868.02 3471
8868.91 3449
8869.80 3380
8870.68 3255
8871.57 3196
8872.46 3182
8873.35 3094
8874.24 3099
8875.13 3004
8876.02 2912
8876.91 2923
8877.80 2887
8878.69 2809
8879.58 2736
8880.47 2726
8881.36 2654
8882.24 2668
8883.13 2607
8884.02 2643
8884.91 2581
8885.80 2582
8886.69 2614
8887.58 2531
8888.47 2414
8889.36 2462
8890.25 2450
8891.14 2463
8892.03 2452
8892.92 2428
8893.81 2350
8894.70 2364
8895.59 2320
8896.48 2312
8897.37 2301
8898.26 2251
8899.15 2290
8900.04 2258
8900.93 2218
8901.82 2247
8902.72 2205
8903.61 2170
8904.50 2138
8905.39 2077
8906.28 2062
8907.17 2061
8908.06 2003
8908.95 2043
8909.84 2051
8910.73 2031
8911.62 1948
8912.51 1918
8913.41 2013
8914.30 1943
8915.19 1913
8916.08 1910
8916.97 1919
8917.86 1908
8918.75 1967
8919.64 1947
8920.54 1930
8921.43 1904
8922.32 1845
8923.21 1913
8924.10 1883
8924.99 1861
8925.88 1890
8926.78 1914
8927.67 1968
8928.56 1923
8929.45 1950
8930.34 2005
8931.24 2032
8932.13 1906
8933.02 1872
8933.91 1953
8934.80 1984
8935.70 1860
8936.59 1902
8937.48 1752
8938.37 1731
8939.27 1792
8940.16 1787
8941.05 1737
8941.94 1665
8942.84 1639
8943.73 1637
8944.62 1612
8945.51 1664
8946.41 1599
8947.30 1600
8948.19 1582
8949.08 1566
8949.98 1618
8950.87 1620
8951.76 1595
8952.66 1586
8953.55 1638
8954.44 1608
8955.34 1625
8956.23 1656
8957.12 1597
8958.02 1583
8958.91 1560
8959.80 1589
8960.70 1567
8961.59 1585
8962.48 1587
8963.38 1503
8964.27 1455
8965.16 1506
8966.06 1494
8966.95 1506
8967.84 1461
8968.74 1509
8969.63 1493
8970.53 1454
8971.42 1488
8972.31 1444
8973.21 1518
8974.10 1556
8975.00 1466
8975.89 1448
8976.78 1426
8977.68 1456
8978.57 1432
8979.47 1380
8980.36 1348
8981.26 1325
8982.15 1309
8983.05 1354
8983.94 1333
8984.83 1291
8985.73 1243
8986.62 1253
8987.52 1295
8988.41 1305
8989.31 1290
8990.20 1282
8991.10 1305
8991.99 1267
8992.89 1280
8993.78 1286
8994.68 1238
8995.57 1246
8996.47 1261
8997.36 1226
8998.26 1175
8999.15 1221
9000.05 1201
9000.95 1169
9001.84 1220
9002.74 1186
9003.63 1261
9004.53 1261
9005.42 1236
9006.32 1196
9007.21 1197
9008.11 1168
9009.01 1182
9009.90 1205
9010.80 1195
9011.69 1164
9012.59 1235
9013.49 1213
9014.38 1218
9015.28 1178
9016.17 1208
9017.07 1161
9017.97 1203
9018.86 1207
9019.76 1190
9020.66 1183
9021.55 1132
9022.45 1175
9023.35 1169
9024.24 1159
9025.14 1225
9026.04 1176
9026.93 1157
9027.83 1143
9028.73 1159
9029.62 1133
9030.52 1134
9031.42 1171
9032.31 1156
9033.21 1134
9034.11 1139
9035.01 1177
9035.90 1153
9036.80 1102
9037.70 1107
9038.59 1107
9039.49 1172
9040.39 1112
9041.29 1062
9042.18 1128
9043.08 1128
9043.98 1113
9044.88 1112
9045.77 1120
9046.67 1097
9047.57 1169
9048.47 1124
9049.37 1061
9050.26 1079
9051.16 1145
9052.06 1131
9052.96 1063
9053.85 1096
9054.75 1100
9055.65 1129
9056.55 1114
9057.45 1083
9058.35 1104
9059.24 1108
9060.14 1099
9061.04 1119
9061.94 1128
9062.84 1134
9063.74 1096
9064.64 1113
9065.53 1151
9066.43 1171
9067.33 1134
9068.23 1183
9069.13 1177
9070.03 1113
9070.93 1127
9071.83 1099
9072.72 1176
9073.62 1141
9074.52 1141
9075.42 1152
9076.32 1176
9077.22 1064
9078.12 1093
9079.02 1111
9079.92 1092
9080.82 1069
9081.72 1042
9082.62 1143
9083.52 1045
9084.42 1119
9085.32 1150
9086.21 1078
9087.11 1066
9088.01 1109
9088.91 1085
9089.81 1107
9090.71 1074
9091.61 1095
9092.51 1044
9093.41 1066
9094.31 1057
9095.21 1089
9096.11 1056
9097.01 1103
9097.91 1085
9098.81 1063
9099.72 1081
9100.62 1074
9101.52 1039
9102.42 1092
9103.32 1052
9104.22 1067
9105.12 1087
9106.02 1065
9106.92 1084
9107.82 1042
9108.72 1094
9109.62 1063
9110.52 1020
9111.42 1030
9112.32 1050
9113.23 1019
9114.13 1030
9115.03 1079
9115.93 1087
9116.83 1055
9117.73 1046
9118.63 1022
9119.53 1035
9120.44 1077
9121.34 1077
9122.24 1083
9123.14 1047
9124.04 1095
9124.94 1091
9125.84 1132
9126.75 1100
9127.65 1071
9128.55 1096
9129.45 1114
9130.35 1081
9131.25 1058
9132.16 1106
9133.06 1055
9133.96 1050
9134.86 1003
9135.76 1049
9136.67 1077
9137.57 1082
9138.47 1084
9139.37 1051
9140.28 1034
9141.18 1063
9142.08 1060
9142.98 1053
9143.89 1017
9144.79 1082
9145.69 1087
9146.59 1073
9147.50 1032
9148.40 1058
9149.30 1049
9150.20 1062
9151.11 1061
9152.01 1060
9152.91 1028
9153.82 1075
9154.72 1035
9155.62 1000
9156.53 1034
9157.43 1006
9158.33 1031
9159.24 1039
9160.14 1014
9161.04 1037
9161.95 1048
9162.85 1082
9163.75 1044
9164.66 1019
9165.56 1039
9166.46 1075
9167.37 1045
9168.27 1060
9169.17 1041
9170.08 1046
9170.98 1030
9171.89 981
9172.79 1026
9173.69 981
9174.60 1022
9175.50 1002
9176.41 1025
9177.31 1026
9178.21 1007
9179.12 1008
9180.02 1023
9180.93 969
9181.83 1023
9182.74 1040
9183.64 1026
9184.55 982
9185.45 1007
9186.35 1025
9187.26 1050
9188.16 982
9189.07 1013
9189.97 1032
9190.88 1045
9191.78 1040
9192.69 1021
9193.59 1010
9194.50 1044
9195.40 1048
9196.31 1035
9197.21 1070
9198.12 1118
9199.02 1082
9199.93 1055
9200.83 1094
9201.74 1108
9202.65 1130
9203.55 1134
9204.46 1065
9205.36 1130
9206.27 1074
9207.17 1043
9208.08 1059
9208.98 1068
9209.89 1066
9210.80 1027
9211.70 1048
9212.61 1053
9213.51 1058
9214.42 1081
9215.33 1030
9216.23 1057
9217.14 1059
9218.04 1043
9218.95 1082
9219.86 1086
9220.76 1063
9221.67 1079
9222.58 1068
9223.48 1035
9224.39 1044
9225.30 1056
9226.20 1052
9227.11 1028
9228.01 1053
9228.92 1048
9229.83 1049
9230.74 1020
9231.64 1023
9232.55 1057
9233.46 1035
9234.36 1029
9235.27 995
9236.18 1047
9237.08 1043
9237.99 1001
9238.90 1008
9239.81 1038
9240.71 1034
9241.62 1023
9242.53 1003
9243.43 1010
9244.34 1020
9245.25 1009
9246.16 998
9247.07 1012
9247.97 1003
9248.88 1020
9249.79 1010
9250.70 1019
9251.60 1018
9252.51 952
9253.42 1009
9254.33 1005
9255.24 1031
9256.14 972
9257.05 972
9257.96 976
9258.87 963
9259.78 943
9260.68 1000
9261.59 1024
9262.50 988
9263.41 942
9264.32 988
9265.23 981
9266.13 1018
9267.04 1044
9267.95 1003
9268.86 994
9269.77 1006
9270.68 1012
9271.59 1021
9272.50 1039
9273.40 1032
9274.31 1037
9275.22 1016
9276.13 1061
9277.04 1072
9277.95 1063
9278.86 1094
9279.77 1066
9280.68 1068
9281.59 1052
9282.50 1104
9283.41 1045
9284.32 1049
9285.22 1049
9286.13 1027
9287.04 1076
9287.95 1053
9288.86 1020
9289.77 1057
9290.68 1015
9291.59 993
9292.50 975
9293.41 1056
9294.32 1027
9295.23 1043
9296.14 1029
9297.05 1023
9297.96 1044
9298.87 1010
9299.78 1046
9300.69 1046
9301.60 1070
9302.51 1025
9303.42 1029
9304.33 1034
9305.24 1072
9306.15 1053
9307.07 1023
9307.98 1013
9308.89 1016
9309.80 994
9310.71 1014
9311.62 1026
9312.53 1026
9313.44 1028
9314.35 1002
9315.26 1073
9316.17 1035
9317.08 1031
9318.00 1011
9318.91 1009
9319.82 948
9320.73 976
9321.64 1058
9322.55 979
9323.46 965
9324.37 1030
9325.29 976
9326.20 1015
9327.11 999
9328.02 1012
9328.93 1043
9329.84 968
9330.75 987
9331.67 1002
9332.58 1011
9333.49 997
9334.40 1003
9335.31 982
9336.23 991
9337.14 996
9338.05 955
9338.96 938
9339.87 952
9340.79 995
9341.70 974
9342.61 978
9343.52 991
9344.44 931
9345.35 988
9346.26 969
9347.17 989
9348.09 981
9349.00 1032
9349.91 1069
9350.82 1010
9351.74 1044
9352.65 1032
9353.56 1010
9354.47 1034
9355.39 1019
9356.30 990
9357.21 966
9358.13 1009
9359.04 1037
9359.95 1027
9360.87 996
9361.78 997
9362.69 1023
9363.61 1018
9364.52 1010
9365.43 1015
9366.35 1000
9367.26 1011
9368.17 1039
9369.09 995
9370.00 1032
9370.91 1043
9371.83 1058
9372.74 1062
9373.65 1047
9374.57 1035
9375.48 1069
9376.40 1060
9377.31 1061
9378.22 1097
9379.14 1065
9380.05 1032
9380.97 1056
9381.88 1058
9382.80 1044
9383.71 1101
9384.62 1077
9385.54 1069
9386.45 1019
9387.37 1047
9388.28 1066
9389.20 1068
9390.11 1085
9391.03 1124
9391.94 1109
9392.85 1162
9393.77 1139
9394.68 1117
9395.60 1181
9396.51 1168
9397.43 1170
9398.34 1191
9399.26 1159
9400.17 1172
9401.09 1142
9402.00 1173
9402.92 1168
9403.84 1130
9404.75 1103
9405.67 1106
9406.58 1126
9407.50 1133
9408.41 1156
9409.33 1104
9410.24 1129
9411.16 1140
9412.07 1159
9412.99 1146
9413.91 1165
9414.82 1157
9415.74 1171
9416.65 1173
9417.57 1126
9418.49 1115
9419.40 1128
9420.32 1190
9421.23 1149
9422.15 1160
9423.07 1159
9423.98 1108
9424.90 1166
9425.81 1150
9426.73 1108
9427.65 1165
9428.56 1178
9429.48 1139
9430.40 1151
9431.31 1183
9432.23 1218
9433.15 1193
9434.06 1239
9434.98 1233
9435.90 1221
9436.81 1255
9437.73 1262
9438.65 1288
9439.57 1278
9440.48 1316
9441.40 1313
9442.32 1344
9443.23 1288
9444.15 1283
9445.07 1286
9445.99 1379
9446.90 1380
9447.82 1355
9448.74 1345
9449.66 1444
9450.57 1488
9451.49 1543
9452.41 1647
9453.33 1665
9454.24 1741
9455.16 1764
9456.08 1879
9457.00 1878
9457.91 1887
9458.83 1850
9459.75 1838
9460.67 1736
9461.59 1742
9462.50 1654
9463.42 1535
9464.34 1493
9465.26 1465
9466.18 1431
9467.10 1367
9468.01 1354
9468.93 1403
9469.85 1309
9470.77 1289
9471.69 1261
9472.61 1219
9473.53 1271
9474.44 1212
9475.36 1233
9476.28 1212
9477.20 1231
9478.12 1249
9479.04 1272
9479.96 1284
9480.88 1251
9481.80 1329
9482.71 1314
9483.63 1324
9484.55 1324
9485.47 1322
9486.39 1362
9487.31 1314
9488.23 1267
9489.15 1337
9490.07 1300
9490.99 1260
9491.91 1236
9492.83 1224
9493.75 1275
9494.67 1179
9495.59 1197
9496.51 1252
9497.43 1204
9498.35 1191
9499.27 1158
9500.19 1216
9501.11 1221
9502.03 1175
9502.95 1138
9503.87 1146
9504.79 1126
9505.71 1110
9506.63 1147
9507.55 1117
9508.47 1162
9509.39 1165
9510.31 1143
9511.23 1173
9512.15 1150
9513.07 1175
9513.99 1128
9514.91 1224
9515.83 1160
9516.75 1156
9517.67 1139
9518.59 1215
9519.52 1218
9520.44 1213
9521.36 1266
9522.28 1268
9523.20 1223
9524.12 1209
9525.04 1239
9525.96 1217
9526.88 1253
9527.80 1227
9528.73 1271
9529.65 1250
9530.57 1259
9531.49 1279
9532.41 1260
9533.33 1328
9534.26 1279
9535.18 1333
9536.10 1308
9537.02 1284
9537.94 1258
9538.86 1269
9539.79 1312
9540.71 1341
9541.63 1280
9542.55 1315
9543.47 1206
9544.40 1249
9545.32 1240
9546.24 1251
9547.16 1137
9548.08 1183
9549.01 1118
9549.93 1108
9550.85 1096
9551.77 1127
9552.70 1138
9553.62 1117
9554.54 1133
9555.46 1157
9556.39 1198
9557.31 1162
9558.23 1202
9559.16 1162
9560.08 1150
9561.00 1142
9561.92 1107
9562.85 1112
9563.77 1117
9564.69 1152
9565.62 1194
9566.54 1190
9567.46 1142
9568.39 1127
9569.31 1150
9570.23 1173
9571.16 1136
9572.08 1174
9573.00 1146
9573.93 1143
9574.85 1148
9575.77 1103
9576.70 1093
9577.62 1137
9578.54 1112
9579.47 1123
9580.39 1163
9581.32 1153
9582.24 1107
9583.16 1124
9584.09 1168
9585.01 1171
9585.94 1159
9586.86 1170
9587.78 1167
9588.71 1069
9589.63 1143
9590.56 1175
9591.48 1197
9592.41 1135
9593.33 1162
9594.25 1179
9595.18 1193
9596.10 1149
9597.03 1187
9597.95 1165
9598.88 1203
9599.80 1207
9600.73 1255
9601.65 1224
9602.58 1205
9603.50 1250
9604.43 1241
9605.35 1259
9606.28 1297
9607.20 1286
9608.13 1245
9609.05 1273
9609.98 1290
9610.90 1357
9611.83 1331
9612.75 1290
9613.68 1372
9614.60 1306
9615.53 1294
9616.46 1309
9617.38 1350
9618.31 1317
9619.23 1292
9620.16 1290
9621.08 1330
9622.01 1389
9622.94 1360
9623.86 1378
9624.79 1401
9625.71 1373
9626.64 1410
9627.57 1378
9628.49 1402
9629.42 1427
9630.34 1391
9631.27 1455
9632.20 1471
9633.12 1465
9634.05 1527
9634.98 1499
9635.90 1526
9636.83 1504
9637.76 1543
9638.68 1538
9639.61 1539
9640.54 1557
9641.46 1581
9642.39 1593
9643.32 1622
9644.24 1606
9645.17 1652
9646.10 1674
9647.02 1640
9647.95 1658
9648.88 1749
9649.81 1875
9650.73 1943
9651.66 1910
9652.59 1947
9653.51 2003
9654.44 2002
9655.37 1928
9656.30 1912
9657.22 1874
9658.15 1855
9659.08 1908
9660.01 1733
9660.93 1766
9661.86 1747
9662.79 1772
9663.72 1777
9664.65 1721
9665.57 1729
9666.50 1753
9667.43 1736
9668.36 1695
9669.29 1735
9670.21 1791
9671.14 1701
9672.07 1768
9673.00 1846
9673.93 1830
9674.86 1799
9675.78 1786
9676.71 1856
9677.64 1817
9678.57 1857
9679.50 1826
9680.43 1826
9681.36 1790
9682.28 1867
9683.21 1832
9684.14 1906
9685.07 1875
9686.00 1858
9686.93 1861
9687.86 1921
9688.79 1895
9689.72 1918
9690.64 1944
9691.57 1919
9692.50 1954
9693.43 1928
9694.36 1961
9695.29 2007
9696.22 2108
9697.15 2118
9698.08 2248
9699.01 2285
9699.94 2314
9700.87 2356
9701.80 2417
9702.73 2407
9703.66 2426
9704.59 2416
9705.52 2450
9706.45 2342
9707.38 2252
9708.31 2198
9709.24 2147
9710.17 2107
9711.10 2111
9712.03 2028
9712.96 1957
9713.89 2085
9714.82 2035
9715.75 1970
9716.68 2001
9717.61 2018
9718.54 2026
9719.47 1989
9720.40 1931
9721.33 1981
9722.26 1979
9723.19 1886
9724.12 1887
9725.05 1810
9725.98 1728
9726.92 1701
9727.85 1724
9728.78 1679
9729.71 1682
9730.64 1705
9731.57 1741
9732.50 1753
9733.43 1732
9734.36 1739
9735.30 1751
9736.23 1732
9737.16 1685
9738.09 1731
9739.02 1695
9739.95 1661
9740.88 1669
9741.82 1589
9742.75 1597
9743.68 1600
9744.61 1611
9745.54 1559
9746.47 1566
9747.41 1558
9748.34 1475
9749.27 1454
9750.20 1503
9751.13 1507
9752.07 1490
9753.00 1553
9753.93 1474
9754.86 1442
9755.79 1444
9756.73 1482
9757.66 1423
9758.59 1366
9759.52 1412
9760.46 1422
9761.39 1405
9762.32 1452
9763.25 1410
9764.19 1438
9765.12 1419
9766.05 1441
9766.98 1446
9767.92 1454
9768.85 1469
9769.78 1428
9770.72 1425
9771.65 1415
9772.58 1404
9773.52 1491
9774.45 1485
9775.38 1501
9776.31 1510
9777.25 1405
9778.18 1434
9779.11 1514
9780.05 1512
9780.98 1501
9781.92 1495
9782.85 1571
9783.78 1554
9784.72 1575
9785.65 1595
9786.58 1580
9787.52 1526
9788.45 1529
9789.38 1566
9790.32 1447
9791.25 1471
9792.19 1470
9793.12 1479
9794.05 1455
9794.99 1407
9795.92 1384
9796.86 1425
9797.79 1458
9798.73 1404
9799.66 1422
9800.59 1428
9801.53 1397
9802.46 1389
9803.40 1375
9804.33 1399
9805.27 1346
9806.20 1384
9807.14 1318
9808.07 1319
9809.01 1272
9809.94 1264
9810.88 1241
9811.81 1256
9812.75 1240
9813.68 1229
9814.62 1167
9815.55 1160
9816.49 1154
9817.42 1162
9818.36 1161
9819.29 1149
9820.23 1172
9821.16 1143
9822.10 1101
9823.03 1121
9823.97 1106
9824.90 1094
9825.84 1082
9826.78 1135
9827.71 1073
9828.65 1127
9829.58 1071
9830.52 1102
9831.45 1100
9832.39 1111
9833.33 1124
9834.26 1091
9835.20 1113
9836.13 1072
9837.07 1105
9838.01 1116
9838.94 1114
9839.88 1116
9840.82 1080
9841.75 1112
9842.69 1102
9843.62 1073
9844.56 1121
9845.50 1103
9846.43 1137
9847.37 1070
9848.31 1130
9849.24 1100
9850.18 1079
9851.12 1079
9852.05 1088
9852.99 1098
9853.93 1089
9854.87 1042
9855.80 1091
9856.74 1134
9857.68 1079
9858.61 1109
9859.55 1031
9860.49 1059
9861.43 1085
9862.36 1026
9863.30 1057
9864.24 1049
9865.17 1059
9866.11 1024
9867.05 1038
9867.99 1022
9868.93 1036
9869.86 1103
9870.80 1082
9871.74 1085
9872.68 1025
9873.61 1023
9874.55 1008
9875.49 1092
9876.43 1033
9877.37 1028
9878.30 1083
9879.24 1038
9880.18 1008
9881.12 1035
9882.06 1038
9883.00 1077
9883.93 1073
9884.87 1054
9885.81 1016
9886.75 1030
9887.69 1049
9888.63 1003
9889.56 983
9890.50 961
9891.44 1005
9892.38 995
9893.32 1000
9894.26 1009
9895.20 1021
9896.14 983
9897.07 1003
9898.01 1029
9898.95 998
9899.89 1000
9900.83 984
9901.77 928
9902.71 1014
9903.65 989
9904.59 961
9905.53 995
9906.47 957
9907.41 997
9908.35 1005
9909.29 1004
9910.23 1004
9911.16 1044
9912.10 1022
9913.04 985
9913.98 1012
9914.92 1007
9915.86 968
9916.80 965
9917.74 1002
9918.68 1018
9919.62 1088
9920.56 1033
9921.50 1010
9922.44 1026
9923.38 1103
9924.32 1138
9925.27 1207
9926.21 1243
9927.15 1291
9928.09 1315
9929.03 1347
9929.97 1423
9930.91 1441
9931.85 1426
9932.79 1432
9933.73 1355
9934.67 1341
9935.61 1296
9936.55 1248
9937.49 1195
9938.43 1154
9939.38 1062
9940.32 1077
9941.26 1058
9942.20 1026
9943.14 982
9944.08 978
9945.02 930
9945.96 894
9946.90 919
9947.85 938
9948.79 894
9949.73 893
9950.67 869
9951.61 921
9952.55 900
9953.50 921
9954.44 889
9955.38 871
9956.32 854
9957.26 910
9958.20 881
9959.15 900
9960.09 889
9961.03 874
9961.97 888
9962.91 887
9963.86 863
9964.80 875
9965.74 865
9966.68 887
9967.63 861
9968.57 877
9969.51 883
9970.45 851
9971.39 913
9972.34 861
9973.28 874
9974.22 861
9975.17 890
9976.11 863
9977.05 859
9977.99 840
9978.94 854
9979.88 812
9980.82 827
9981.77 835
9982.71 816
9983.65 852
9984.59 791
9985.54 841
9986.48 796
9987.42 867
9988.37 828
9989.31 841
9990.25 878
9991.20 839
9992.14 847
9993.08 821
9994.03 834
9994.97 840
9995.92 868
9996.86 864
9997.80 839
9998.75 851
9999.69 859
10000.63 851
10001.58 835
10002.52 848
10003.47 817
10004.41 818
10005.35 889
10006.30 834
10007.24 852
10008.19 846
10009.13 843
10010.08 835
10011.02 854
10011.96 838
10012.91 860
10013.85 868
10014.80 851
10015.74 853
10016.69 846
10017.63 830
10018.58 852
10019.52 897
10020.47 886
10021.41 839
10022.36 909
10023.30 848
10024.25 828
10025.19 778
10026.14 811
10027.08 785
10028.03 813
10028.97 867
10029.92 823
10030.86 890
10031.81 870
10032.75 799
10033.70 818
10034.64 842
10035.59 879
10036.53 820
10037.48 849
10038.43 815
10039.37 873
10040.32 850
10041.26 812
10042.21 784
10043.16 824
10044.10 816
10045.05 800
10045.99 829
10046.94 816
10047.89 791
10048.83 773
10049.78 773
10050.72 774
10051.67 811
10052.62 781
10053.56 749
10054.51 764
10055.46 781
10056.40 769
10057.35 832
10058.30 771
10059.24 751
10060.19 764
10061.14 769
10062.08 751
10063.03 759
10063.98 768
10064.92 751
10065.87 770
10066.82 738
10067.76 735
10068.71 725
10069.66 768
10070.61 759
10071.55 748
10072.50 741
10073.45 772
10074.39 788
10075.34 825
10076.29 756
10077.24 742
10078.18 762
10079.13 756
10080.08 758
10081.03 705
10081.97 746
10082.92 775
10083.87 707
10084.82 707
10085.77 733
10086.71 764
10087.66 738
10088.61 703
10089.56 761
10090.51 744
10091.45 721
10092.40 752
10093.35 760
10094.30 755
10095.25 730
10096.20 707
10097.14 722
10098.09 734
10099.04 738
10099.99 785
10100.94 724
10101.89 728
10102.84 713
10103.78 762
10104.73 777
10105.68 743
10106.63 772
10107.58 753
10108.53 735
10109.48 729
10110.43 739
10111.38 731
10112.33 771
10113.27 780
10114.22 726
10115.17 790
10116.12 734
10117.07 739
10118.02 754
10118.97 709
10119.92 714
10120.87 762
10121.82 735
10122.77 726
10123.72 701
10124.67 734
10125.62 787
10126.57 710
10127.52 711
10128.47 736
10129.42 751
10130.37 723
10131.32 715
10132.27 774
10133.22 757
10134.17 744
10135.12 743
10136.07 721
10137.02 730
10137.97 719
10138.92 722
10139.87 744
10140.82 755
10141.77 731
10142.72 726
10143.67 769
10144.62 751
10145.57 765
10146.52 785
10147.47 742
10148.43 754
10149.38 787
10150.33 738
10151.28 792
10152.23 763
10153.18 737
10154.13 782
10155.08 778
10156.03 802
10156.99 795
10157.94 771
10158.89 750
10159.84 748
10160.79 735
10161.74 769
10162.69 788
10163.65 764
10164.60 800
10165.55 786
10166.50 774
10167.45 767
10168.40 750
10169.36 760
10170.31 780
10171.26 753
10172.21 808
10173.16 792
10174.11 783
10175.07 802
10176.02 796
10176.97 792
10177.92 813
10178.88 808
10179.83 779
10180.78 774
10181.73 789
10182.69 810
10183.64 746
10184.59 776
10185.54 836
10186.50 811
10187.45 849
10188.40 854
10189.35 845
10190.31 801
10191.26 805
10192.21 861
10193.17 893
10194.12 891
10195.07 900
10196.02 925
10196.98 898
10197.93 934
10198.88 929
10199.84 931
10200.79 868
10201.74 861
10202.70 885
10203.65 895
10204.60 908
10205.56 867
10206.51 861
10207.46 888
10208.42 876
10209.37 869
10210.33 856
10211.28 869
10212.23 862
10213.19 886
10214.14 846
10215.09 842
10216.05 860
10217.00 886
10217.96 835
10218.91 804
10219.87 787
10220.82 785
10221.77 797
10222.73 797
10223.68 801
10224.64 857
10225.59 858
10226.55 820
10227.50 822
10228.45 804
10229.41 860
10230.36 844
10231.32 854
10232.27 839
10233.23 843
10234.18 820
10235.14 839
10236.09 875
10237.05 875
10238.00 846
10238.96 849
10239.91 879
10240.87 881
10241.82 874
10242.78 868
10243.73 858
10244.69 840
10245.64 847
10246.60 824
10247.56 819
10248.51 812
10249.47 799
10250.42 809
10251.38 781
10252.33 768
10253.29 753
10254.25 742
10255.20 754
10256.16 743
10257.11 730
10258.07 740
10259.02 792
10259.98 762
10260.94 762
10261.89 686
10262.85 744
10263.81 761
10264.76 706
10265.72 750
10266.67 760
10267.63 743
10268.59 752
10269.54 765
10270.50 761
10271.46 790
10272.41 782
10273.37 799
10274.33 781
10275.28 748
10276.24 780
10277.20 751
10278.15 766
10279.11 764
10280.07 733
10281.03 767
10281.98 707
10282.94 724
10283.90 752
10284.85 750
10285.81 756
10286.77 716
10287.73 696
10288.68 723
10289.64 691
10290.60 726
10291.56 717
10292.51 710
10293.47 707
10294.43 734
10295.39 703
10296.34 718
10297.30 718
10298.26 727
10299.22 706
10300.18 704
10301.13 673
10302.09 691
10303.05 648
10304.01 648
10304.97 720
10305.92 712
10306.88 690
10307.84 689
10308.80 728
10309.76 740
10310.72 691
10311.67 670
10312.63 699
10313.59 700
10314.55 704
10315.51 702
10316.47 664
10317.43 670
10318.38 691
10319.34 715
10320.30 706
10321.26 703
10322.22 713
10323.18 696
10324.14 717
10325.10 695
10326.06 646
10327.01 693
10327.97 717
10328.93 681
10329.89 703
10330.85 731
10331.81 703
10332.77 724
10333.73 721
10334.69 691
10335.65 681
10336.61 713
10337.57 676
10338.53 662
10339.49 691
10340.45 694
10341.41 709
10342.37 698
10343.33 717
10344.29 746
10345.25 733
10346.21 678
10347.17 711
10348.13 711
10349.09 700
10350.05 720
10351.01 730
10351.97 693
10352.93 697
10353.89 699
10354.85 673
10355.81 719
10356.77 692
10357.73 769
10358.69 770
10359.65 715
10360.61 716
10361.57 766
10362.54 774
10363.50 757
10364.46 721
10365.42 710
10366.38 712
10367.34 748
10368.30 718
10369.26 709
10370.22 681
10371.18 672
10372.15 705
10373.11 698
10374.07 730
10375.03 720
10375.99 670
10376.95 649
10377.91 638
10378.88 654
10379.84 692
10380.80 690
10381.76 695
10382.72 679
10383.68 671
10384.65 728
10385.61 702
10386.57 665
10387.53 677
10388.49 686
10389.46 704
10390.42 685
10391.38 700
10392.34 697
10393.31 728
10394.27 675
10395.23 670
10396.19 731
10397.15 735
10398.12 696
10399.08 703
10400.04 706
10401.00 688
10401.97 736
10402.93 698
10403.89 698
10404.86 690
10405.82 733
10406.78 716
10407.74 685
10408.71 704
10409.67 695
10410.63 690
10411.60 701
10412.56 745
10413.52 738
10414.49 717
10415.45 727
10416.41 745
10417.38 733
10418.34 749
10419.30 795
10420.27 794
10421.23 773
10422.19 792
10423.16 810
10424.12 790
10425.08 736
10426.05 787
10427.01 799
10427.98 809
10428.94 754
10429.90 804
10430.87 830
10431.83 783
10432.80 769
10433.76 716
10434.72 743
10435.69 745
10436.65 748
10437.62 774
10438.58 741
10439.55 717
10440.51 704
10441.47 731
10442.44 705
10443.40 703
10444.37 710
10445.33 713
10446.30 643
10447.26 660
10448.23 705
10449.19 674
10450.16 672
10451.12 663
10452.09 667
10453.05 683
10454.02 700
10454.98 693
10455.95 676
10456.91 676
10457.88 679
10458.84 693
10459.81 713
10460.77 723
10461.74 702
10462.70 702
10463.67 674
10464.64 686
10465.60 705
10466.57 652
10467.53 631
10468.50 665
10469.46 696
10470.43 668
10471.40 690
10472.36 674
10473.33 673
10474.29 687
10475.26 654
10476.23 646
10477.19 679
10478.16 661
10479.12 688
10480.09 698
10481.06 682
10482.02 704
10482.99 667
10483.96 696
10484.92 697
10485.89 724
10486.85 694
10487.82 702
10488.79 694
10489.75 686
10490.72 690
10491.69 693
10492.66 694
10493.62 705
10494.59 704
10495.56 708
10496.52 711
10497.49 708
10498.46 717
10499.42 670
10500.39 710
10501.36 726
10502.33 722
10503.29 695
10504.26 663
10505.23 658
10506.20 722
10507.16 713
10508.13 712
10509.10 700
10510.07 704
10511.03 726
10512.00 678
10512.97 696
10513.94 674
10514.90 718
10515.87 722
10516.84 729
10517.81 694
10518.78 676
10519.74 685
10520.71 695
10521.68 731
10522.65 687
10523.62 740
10524.59 692
10525.55 699
10526.52 716
10527.49 706
10528.46 686
10529.43 717
10530.40 738
10531.37 732
10532.33 683
10533.30 717
10534.27 754
10535.24 741
10536.21 732
10537.18 741
10538.15 691
10539.12 729
10540.08 698
10541.05 705
10542.02 687
10542.99 717
10543.96 773
10544.93 744
10545.90 736
10546.87 701
10547.84 720
10548.81 722
10549.78 764
10550.75 737
10551.72 754
10552.69 790
10553.66 786
10554.63 763
10555.60 763
10556.56 760
10557.53 769
10558.50 819
10559.47 815
10560.44 821
10561.41 835
10562.38 909
10563.35 925
10564.32 859
10565.29 851
10566.27 852
10567.24 890
10568.21 871
10569.18 889
10570.15 876
10571.12 816
10572.09 840
10573.06 780
10574.03 770
10575.00 784
10575.97 734
10576.94 753
10577.91 730
10578.88 769
10579.85 749
10580.82 700
10581.79 744
10582.77 788
10583.74 734
10584.71 717
10585.68 722
10586.65 762
10587.62 770
10588.59 717
10589.56 754
10590.54 755
10591.51 781
10592.48 729
10593.45 702
10594.42 797
10595.39 755
10596.36 758
10597.34 758
10598.31 750
10599.28 746
10600.25 754
10601.22 718
10602.19 749
10603.17 732
10604.14 704
10605.11 728
10606.08 723
10607.05 687
10608.03 683
10609.00 687
10609.97 720
10610.94 768
10611.92 693
10612.89 670
10613.86 714
10614.83 694
10615.81 701
10616.78 713
10617.75 691
10618.72 706
10619.70 687
10620.67 701
10621.64 676
10622.61 700
10623.59 721
10624.56 726
10625.53 718
10626.51 756
10627.48 735
10628.45 713
10629.43 741
10630.40 722
10631.37 761
10632.34 750
10633.32 719
10634.29 756
10635.26 796
10636.24 796
10637.21 757
10638.19 782
10639.16 798
10640.13 858
10641.11 839
10642.08 816
10643.05 843
10644.03 790
10645.00 790
10645.98 823
10646.95 827
10647.92 803
10648.90 808
10649.87 735
10650.85 731
10651.82 735
10652.79 723
10653.77 721
10654.74 746
10655.72 764
10656.69 729
10657.67 748
10658.64 747
10659.61 705
10660.59 735
10661.56 739
10662.54 694
10663.51 708
10664.49 725
10665.46 742
10666.44 742
10667.41 703
10668.39 707
10669.36 754
10670.34 744
10671.31 750
10672.29 707
10673.26 707
10674.24 697
10675.21 717
10676.19 675
10677.16 731
10678.14 751
10679.11 744
10680.09 674
10681.06 713
10682.04 732
10683.02 749
10683.99 719
10684.97 716
10685.94 687
10686.92 709
10687.89 753
10688.87 731
10689.85 705
10690.82 719
10691.80 657
10692.77 667
10693.75 728
10694.73 690
10695.70 685
10696.68 654
10697.65 703
10698.63 674
10699.61 694
10700.58 701
10701.56 661
10702.54 675
10703.51 689
10704.49 706
10705.47 687
10706.44 660
10707.42 670
10708.40 670
10709.37 693
10710.35 686
10711.33 665
10712.30 715
10713.28 699
10714.26 725
10715.23 718
10716.21 693
10717.19 707
10718.17 679
10719.14 691
10720.12 647
10721.10 691
10722.08 686
10723.05 735
10724.03 692
10725.01 690
10725.98 681
10726.96 711
10727.94 662
10728.92 689
10729.90 660
10730.87 690
10731.85 731
10732.83 686
10733.81 681
10734.78 635
10735.76 643
10736.74 652
10737.72 684
10738.70 696
10739.68 731
10740.65 686
10741.63 718
10742.61 735
10743.59 713
10744.57 702
10745.54 739
10746.52 688
10747.50 720
10748.48 707
10749.46 703
10750.44 690
10751.42 711
10752.40 691
10753.37 677
10754.35 710
10755.33 668
10756.31 653
10757.29 666
10758.27 712
10759.25 676
10760.23 710
10761.21 740
10762.19 688
10763.16 639
10764.14 682
10765.12 684
10766.10 682
10767.08 689
10768.06 649
10769.04 700
10770.02 708
10771.00 692
10771.98 669
10772.96 710
10773.94 677
10774.92 664
10775.90 712
10776.88 722
10777.86 719
10778.84 725
10779.82 697
10780.80 677
10781.78 667
10782.76 710
10783.74 714
10784.72 700
10785.70 699
10786.68 687
10787.66 677
10788.64 709
10789.62 661
10790.60 669
10791.58 688
10792.56 714
10793.54 644
10794.52 672
10795.50 691
10796.48 695
10797.47 653
10798.45 678
10799.43 682
10800.41 660
10801.39 652
10802.37 640
10803.35 649
10804.33 673
10805.31 677
10806.29 690
10807.28 675
10808.26 738
10809.24 695
10810.22 685
10811.20 676
10812.18 638
10813.16 672
10814.15 681
10815.13 680
10816.11 652
10817.09 662
10818.07 672
10819.05 709
10820.04 675
10821.02 691
10822.00 696
10822.98 707
10823.96 693
10824.95 682
10825.93 666
10826.91 671
10827.89 689
10828.87 709
10829.86 685
10830.84 679
10831.82 682
10832.80 702
10833.79 681
10834.77 672
10835.75 692
10836.73 679
10837.72 669
10838.70 649
10839.68 674
10840.66 671
10841.65 668
10842.63 662
10843.61 681
10844.60 713
10845.58 728
10846.56 719
10847.54 717
10848.53 737
10849.51 736
10850.49 734
10851.48 690
10852.46 707
10853.44 728
10854.43 715
10855.41 688
10856.39 716
10857.38 752
10858.36 719
10859.34 686
10860.33 688
10861.31 745
10862.30 750
10863.28 709
10864.26 719
10865.25 716
10866.23 760
10867.22 768
10868.20 709
10869.18 710
10870.17 762
10871.15 766
10872.14 779
10873.12 721
10874.10 730
10875.09 735
10876.07 729
10877.06 763
10878.04 727
10879.03 729
10880.01 723
10881.00 754
10881.98 777
10882.96 736
10883.95 786
10884.93 824
10885.92 770
10886.90 767
10887.89 781
10888.87 771
10889.86 773
10890.84 783
10891.83 809
10892.81 799
10893.80 813
10894.78 824
10895.77 795
10896.75 780
10897.74 763
10898.73 780
10899.71 753
10900.70 782
10901.68 807
10902.67 809
10903.65 797
10904.64 850
10905.62 848
10906.61 821
10907.60 819
10908.58 805
10909.57 858
10910.55 882
10911.54 858
10912.53 886
10913.51 846
10914.50 895
10915.48 862
10916.47 894
10917.46 875
10918.44 880
10919.43 918
10920.41 855
10921.40 913
10922.39 903
10923.37 901
10924.36 902
10925.35 927
10926.33 911
10927.32 932
10928.31 874
10929.29 933
10930.28 953
10931.27 925
10932.25 970
10933.24 938
10934.23 946
10935.22 970
10936.20 983
10937.19 959
10938.18 962
10939.16 911
10940.15 957
10941.14 1006
10942.13 969
10943.11 1018
10944.10 996
10945.09 1002
10946.08 1028
10947.06 1073
10948.05 1117
10949.04 1101
10950.03 1076
10951.01 1122
10952.00 1125
10952.99 1137
10953.98 1133
10954.97 1132
10955.95 1137
10956.94 1179
10957.93 1192
10958.92 1220
10959.91 1232
10960.89 1215
10961.88 1269
10962.87 1229
10963.86 1196
10964.85 1188
10965.84 1172
10966.82 1166
10967.81 1160
10968.80 1180
10969.79 1122
10970.78 1098
10971.77 1105
10972.76 1166
10973.74 1101
10974.73 1074
10975.72 1090
10976.71 1096
10977.70 1043
10978.69 1105
10979.68 1074
10980.67 1055
10981.66 1046
10982.65 1098
10983.63 1093
10984.62 1090
10985.61 1086
10986.60 1087
10987.59 1105
10988.58 1086
10989.57 1094
10990.56 1101
10991.55 1177
10992.54 1164
10993.53 1186
10994.52 1248
10995.51 1267
10996.50 1322
10997.49 1327
10998.48 1366
10999.47 1386
11000.46 1441
11001.45 1396
11002.44 1529
11003.43 1489
11004.42 1487
11005.41 1465
11006.40 1484
11007.39 1398
11008.38 1345
11009.37 1341
11010.36 1286
11011.35 1253
11012.34 1225
11013.33 1155
11014.32 1121
11015.31 1108
11016.30 1102
11017.29 1045
11018.29 997
11019.28 987
11020.27 1020
11021.26 988
11022.25 999
11023.24 968
11024.23 958
11025.22 937
11026.21 966
11027.20 931
11028.20 985
11029.19 966
11030.18 949
11031.17 923
11032.16 907
11033.15 912
11034.14 912
11035.14 933
11036.13 964
11037.12 945
11038.11 924
11039.10 920
11040.09 944
11041.09 918
11042.08 948
11043.07 976
11044.06 922
11045.05 971
11046.04 955
11047.04 887
11048.03 908
11049.02 874
11050.01 888
11051.01 911
11052.00 903
11052.99 908
11053.98 896
11054.98 858
11055.97 885
11056.96 896
11057.95 901
11058.95 906
11059.94 930
11060.93 919
11061.92 863
11062.92 832
11063.91 863
11064.90 911
11065.89 826
11066.89 844
11067.88 842
11068.87 900
11069.87 883
11070.86 809
11071.85 841
11072.85 858
11073.84 887
11074.83 897
11075.83 905
11076.82 861
11077.81 879
11078.81 894
11079.80 901
11080.79 870
11081.79 857
11082.78 877
11083.77 866
11084.77 836
11085.76 882
11086.76 880
11087.75 847
11088.74 898
11089.74 892
11090.73 855
11091.73 847
11092.72 829
11093.71 840
11094.71 890
11095.70 857
11096.70 844
11097.69 844
11098.69 851
11099.68 855
11100.67 857
11101.67 898
11102.66 858
11103.66 884
11104.65 870
11105.65 815
11106.64 823
11107.64 801
11108.63 803
11109.63 832
11110.62 847
11111.62 823
11112.61 870
11113.61 848
11114.60 845
11115.60 833
11116.59 887
11117.59 857
11118.58 832
11119.58 839
11120.57 842
11121.57 885
11122.56 880
11123.56 829
11124.56 829
11125.55 821
11126.55 874
11127.54 895
11128.54 859
11129.53 870
11130.53 876
11131.53 873
11132.52 893
11133.52 900
11134.51 874
11135.51 926
11136.51 860
11137.50 839
11138.50 891
11139.49 835
11140.49 883
11141.49 895
11142.48 847
11143.48 865
11144.48 817
11145.47 862
11146.47 865
11147.47 822
11148.46 825
11149.46 882
11150.46 871
11151.45 840
11152.45 846
11153.45 840
11154.44 839
11155.44 833
11156.44 843
11157.43 830
11158.43 795
11159.43 808
11160.42 812
11161.42 803
11162.42 763
11163.42 794
11164.41 801
11165.41 800
11166.41 775
11167.41 810
11168.40 777
11169.40 766
11170.40 798
11171.40 788
11172.39 801
11173.39 808
11174.39 786
11175.39 810
11176.39 777
11177.38 790
11178.38 782
11179.38 791
11180.38 781
11181.38 788
11182.37 803
11183.37 791
11184.37 783
11185.37 806
11186.37 799
11187.36 782
11188.36 793
11189.36 749
11190.36 787
11191.36 786
11192.36 809
11193.36 809
11194.35 821
11195.35 802
11196.35 804
11197.35 823
11198.35 818
11199.35 809
11200.35 738
11201.35 739
11202.35 748
11203.34 758
11204.34 798
11205.34 807
11206.34 779
11207.34 791
11208.34 796
11209.34 811
11210.34 785
11211.34 782
11212.34 786
11213.34 804
11214.34 793
11215.34 790
11216.34 808
11217.34 760
11218.34 778
11219.34 779
11220.34 830
11221.34 793
11222.34 794
11223.34 816
11224.34 797
11225.34 768
11226.34 729
11227.34 797
11228.34 754
11229.34 795
11230.34 816
11231.34 776
11232.34 773
11233.34 778
11234.34 800
11235.34 805
11236.34 805
11237.34 814
11238.34 823
11239.34 809
11240.34 793
11241.34 824
11242.34 801
11243.34 814
11244.34 827
11245.35 823
11246.35 820
11247.35 781
11248.35 812
11249.35 791
11250.35 833
11251.35 807
11252.35 824
11253.35 835
11254.36 834
11255.36 801
11256.36 790
11257.36 800
11258.36 803
11259.36 812
11260.36 843
11261.37 813
11262.37 817
11263.37 871
11264.37 841
11265.37 836
11266.38 820
11267.38 869
11268.38 830
11269.38 864
11270.38 883
11271.39 861
11272.39 842
11273.39 821
11274.39 887
11275.39 865
11276.40 886
11277.40 882
11278.40 836
11279.40 825
11280.41 889
11281.41 880
11282.41 896
11283.41 894
11284.42 923
11285.42 905
11286.42 868
11287.42 929
11288.43 928
11289.43 940
11290.43 969
11291.44 926
11292.44 889
11293.44 892
11294.45 858
11295.45 871
11296.45 852
11297.46 902
11298.46 893
11299.46 868
11300.47 942
11301.47 937
11302.47 903
11303.48 866
11304.48 929
11305.48 950
11306.49 942
11307.49 926
11308.49 918
11309.50 953
11310.50 975
11311.51 963
11312.51 988
11313.51 968
11314.52 1030
11315.52 1017
11316.53 1006
11317.53 1038
11318.53 968
11319.54 1019
11320.54 1019
11321.55 1029
11322.55 984
11323.56 979
11324.56 937
11325.56 965
11326.57 942
11327.57 945
11328.58 951
11329.58 925
11330.59 938
11331.59 879
11332.60 875
11333.60 859
11334.61 909
11335.61 908
11336.62 889
11337.62 923
11338.63 957
11339.63 929
11340.64 944
11341.64 890
11342.65 893
11343.65 897
11344.66 920
11345.66 949
11346.67 919
11347.68 914
11348.68 898
11349.69 978
11350.69 905
11351.70 938
11352.70 881
11353.71 964
11354.71 944
11355.72 980
11356.73 937
11357.73 969
11358.74 972
11359.74 995
11360.75 968
11361.76 956
11362.76 946
11363.77 944
11364.78 953
11365.78 938
11366.79 961
11367.79 942
11368.80 999
11369.81 973
11370.81 1001
11371.82 964
11372.83 998
11373.83 967
11374.84 990
11375.85 990
11376.85 978
11377.86 979
11378.87 982
11379.87 969
11380.88 988
11381.89 964
11382.90 971
11383.90 1035
11384.91 998
11385.92 1000
11386.92 974
11387.93 1003
11388.94 974
11389.95 1006
11390.95 1045
11391.96 1009
11392.97 1023
11393.98 1049
11394.98 1049
11395.99 1057
11397.00 1063
11398.01 1019
11399.01 1042
11400.02 1029
11401.03 1070
11402.04 1061
11403.05 1053
11404.05 1116
11405.06 1054
11406.07 1046
11407.08 1055
11408.09 1062
11409.09 1152
11410.10 1073
11411.11 1102
11412.12 1098
11413.13 1141
11414.14 1091
11415.14 1096
11416.15 1113
11417.16 1067
11418.17 1108
11419.18 1140
11420.19 1119
11421.20 1175
11422.20 1184
11423.21 1172
11424.22 1188
11425.23 1172
11426.24 1180
11427.25 1172
11428.26 1193
11429.27 1214
11430.28 1173
11431.29 1174
11432.29 1201
11433.30 1248
11434.31 1239
11435.32 1310
11436.33 1278
11437.34 1305
11438.35 1266
11439.36 1347
11440.37 1303
11441.38 1296
11442.39 1311
11443.40 1323
11444.41 1320
11445.42 1313
11446.43 1326
11447.44 1336
11448.45 1315
11449.46 1347
11450.47 1393
11451.48 1403
11452.49 1354
11453.50 1389
11454.51 1421
11455.52 1413
11456.53 1450
11457.54 1458
11458.55 1425
11459.56 1498
11460.57 1452
11461.58 1431
11462.59 1420
11463.60 1475
11464.61 1440
11465.62 1493
11466.64 1476
11467.65 1506
11468.66 1510
11469.67 1542
11470.68 1492
11471.69 1534
11472.70 1540
11473.71 1548
11474.72 1578
11475.73 1566
11476.75 1570
11477.76 1560
11478.77 1617
11479.78 1595
11480.79 1619
11481.80 1618
11482.81 1614
11483.82 1619
11484.84 1614
11485.85 1670
11486.86 1710
11487.87 1702
11488.88 1667
11489.89 1660
11490.91 1697
11491.92 1670
11492.93 1721
11493.94 1724
11494.95 1725
11495.97 1770
11496.98 1756
11497.99 1736
11499.00 1752
11500.01 1774
11501.03 1822
11502.04 1783
11503.05 1812
11504.06 1828
11505.08 1798
11506.09 1787
11507.10 1821
11508.11 1875
11509.13 1800
11510.14 1869
11511.15 1923
11512.16 1926
11513.18 1893
11514.19 1925
11515.20 1931
11516.22 1923
11517.23 2039
11518.24 1978
11519.26 1969
11520.27 1952
11521.28 1962
11522.29 1965
11523.31 1981
11524.32 1999
11525.33 2038
11526.35 2104
11527.36 2026
11528.38 2085
11529.39 2107
11530.40 2141
11531.42 2124
11532.43 2153
11533.44 2162
11534.46 2173
11535.47 2252
11536.48 2288
11537.50 2288
11538.51 2345
11539.53 2344
11540.54 2306
11541.55 2348
11542.57 2386
11543.58 2442
11544.60 2450
11545.61 2521
11546.63 2487
11547.64 2514
11548.65 2511
11549.67 2653
11550.68 2613
11551.70 2628
11552.71 2679
11553.73 2732
11554.74 2745
11555.76 2821
11556.77 2875
11557.78 2896
11558.80 2921
11559.81 2944
11560.83 2993
11561.84 3018
11562.86 3120
11563.87 3139
11564.89 3175
11565.90 3268
11566.92 3255
11567.93 3254
11568.95 3389
11569.97 3490
11570.98 3453
11572.00 3610
11573.01 3648
11574.03 3741
11575.04 3805
11576.06 3766
11577.07 3837
11578.09 3997
11579.11 4057
11580.12 4161
11581.14 4247
11582.15 4393
11583.17 4538
11584.18 4698
11585.20 4677
11586.22 4852
11587.23 5050
11588.25 5236
11589.26 5452
11590.28 5395
11591.30 5766
11592.31 5994
11593.33 6183
11594.35 6272
11595.36 6686
11596.38 6983
11597.40 7303
11598.41 7655
11599.43 8309
11600.44 8801
11601.46 9464
11602.48 10050
11603.50 10490
11604.51 10796
11605.53 11136
11606.55 11538
11607.56 11589
11608.58 11484
11609.60 11219
11610.61 10996
11611.63 10655
11612.65 10212
11613.67 9574
11614.68 8995
11615.70 8321
11616.72 7576
11617.73 7099
11618.75 6597
11619.77 6104
11620.79 5586
11621.80 5224
11622.82 4945
11623.84 4664
11624.86 4414
11625.88 4247
11626.89 4013
11627.91 3879
11628.93 3702
11629.95 3566
11630.96 3527
11631.98 3440
11633.00 3391
11634.02 3356
11635.04 3363
11636.06 3267
11637.07 3261
11638.09 3234
11639.11 3179
11640.13 3142
11641.15 3177
11642.17 3171
11643.18 3143
11644.20 3216
11645.22 3143
11646.24 3076
11647.26 3068
11648.28 3096
11649.30 3117
11650.31 2955
11651.33 2951
11652.35 2943
11653.37 2851
11654.39 2830
11655.41 2746
11656.43 2701
11657.45 2714
11658.47 2601
11659.49 2644
11660.51 2632
11661.52 2548
11662.54 2544
11663.56 2620
11664.58 2607
11665.60 2596
11666.62 2637
11667.64 2658
11668.66 2696
11669.68 2666
11670.70 2700
11671.72 2721
11672.74 2692
11673.76 2723
11674.78 2828
11675.80 2834
11676.82 2824
11677.84 2847
11678.86 2913
11679.88 2990
11680.90 2936
11681.92 2986
11682.94 3023
11683.96 2996
11684.98 3034
11686.00 3120
11687.02 3120
11688.04 3088
11689.06 3118
11690.08 3105
11691.10 3150
11692.12 2974
11693.14 2990
11694.17 2929
11695.19 2931
11696.21 2952
11697.23 2880
11698.25 2908
11699.27 2803
11700.29 2822
11701.31 2800
11702.33 2759
11703.35 2730
11704.38 2706
11705.40 2678
11706.42 2638
11707.44 2542
11708.46 2571
11709.48 2528
11710.50 2518
11711.52 2541
11712.55 2447
11713.57 2517
11714.59 2452
11715.61 2398
11716.63 2294
11717.65 2339
11718.68 2362
11719.70 2359
11720.72 2231
11721.74 2275
11722.76 2260
11723.79 2190
11724.81 2212
11725.83 2216
11726.85 2152
11727.87 2106
11728.90 2117
11729.92 2081
11730.94 2026
11731.96 1968
11732.99 1986
11734.01 1994
11735.03 1920
11736.05 1932
11737.08 1903
11738.10 1872
11739.12 1881
11740.14 1889
11741.17 1851
11742.19 1842
11743.21 1789
11744.24 1756
11745.26 1798
11746.28 1744
11747.31 1792
11748.33 1808
11749.35 1767
11750.37 1791
11751.40 1770
11752.42 1718
11753.44 1735
11754.47 1726
11755.49 1699
11756.51 1691
11757.54 1723
11758.56 1654
11759.59 1621
11760.61 1620
11761.63 1562
11762.66 1582
11763.68 1563
11764.70 1528
11765.73 1538
11766.75 1560
11767.78 1542
11768.80 1464
11769.82 1503
11770.85 1515
11771.87 1476
11772.90 1446
11773.92 1467
11774.94 1441
11775.97 1465
11776.99 1427
11778.02 1378
11779.04 1420
11780.07 1398
11781.09 1363
11782.12 1394
11783.14 1414
11784.16 1391
11785.19 1383
11786.21 1306
11787.24 1365
11788.26 1384
11789.29 1335
11790.31 1291
11791.34 1296
11792.36 1272
11793.39 1244
11794.41 1259
11795.44 1249
11796.46 1244
11797.49 1228
11798.51 1230
11799.54 1202
11800.57 1229
11801.59 1241
11802.62 1219
11803.64 1190
11804.67 1182
11805.69 1131
11806.72 1165
11807.74 1167
11808.77 1133
11809.80 1126
11810.82 1147
11811.85 1145
11812.87 1085
11813.90 1073
11814.92 1134
11815.95 1095
11816.98 1104
11818.00 1096
11819.03 1126
11820.06 1080
11821.08 1056
11822.11 1102
11823.13 1052
11824.16 1107
11825.19 1091
11826.21 1063
11827.24 1077
11828.27 1069
11829.29 1064
11830.32 1048
11831.35 1066
11832.37 1070
11833.40 1047
11834.43 1025
11835.45 999
11836.48 1068
11837.51 1003
11838.53 985
11839.56 1011
11840.59 995
11841.62 1027
11842.64 1009
11843.67 943
11844.70 973
11845.73 939
11846.75 964
11847.78 995
11848.81 1000
11849.84 989
11850.86 945
11851.89 955
11852.92 943
11853.95 962
11854.97 964
11856.00 973
11857.03 924
11858.06 986
11859.08 942
11860.11 954
11861.14 956
11862.17 965
11863.20 939
11864.22 951
11865.25 955
11866.28 949
11867.31 978
11868.34 956
11869.37 951
11870.39 936
11871.42 961
11872.45 961
11873.48 934
11874.51 916
11875.54 913
11876.57 956
11877.59 925
11878.62 946
11879.65 950
11880.68 913
11881.71 899
11882.74 916
11883.77 905
11884.80 909
11885.83 946
11886.86 969
11887.88 940
11888.91 914
11889.94 894
11890.97 888
11892.00 914
11893.03 891
11894.06 920
11895.09 917
11896.12 926
11897.15 906
11898.18 920
11899.21 896
11900.24 925
11901.27 975
11902.30 967
11903.33 965
11904.36 1001
11905.39 938
11906.42 962
11907.45 929
11908.48 936
11909.51 952
11910.54 938
11911.57 996
11912.60 956
11913.63 914
11914.66 950
11915.69 931
11916.72 907
11917.75 944
11918.78 918
11919.81 938
11920.84 883
11921.87 923
11922.90 925
11923.93 955
11924.96 988
11925.99 951
11927.03 966
11928.06 946
11929.09 954
11930.12 986
11931.15 988
11932.18 988
11933.21 991
11934.24 1017
11935.27 1062
11936.30 1034
11937.34 1003
11938.37 1013
11939.40 1014
11940.43 1006
11941.46 983
11942.49 1008
11943.52 908
11944.56 951
11945.59 878
11946.62 933
11947.65 935
11948.68 918
11949.72 887
11950.75 847
11951.78 890
11952.81 893
11953.84 834
11954.87 825
11955.91 862
11956.94 870
11957.97 867
11959.00 836
11960.04 835
11961.07 858
11962.10 852
11963.13 811
11964.17 843
11965.20 827
11966.23 845
11967.26 864
11968.30 862
11969.33 806
11970.36 847
11971.39 847
11972.43 806
11973.46 841
11974.49 849
11975.53 882
11976.56 861
11977.59 859
11978.62 836
11979.66 885
11980.69 865
11981.72 865
11982.76 852
11983.79 837
11984.82 821
11985.86 835
11986.89 856
11987.92 864
11988.96 861
11989.99 867
11991.02 837
11992.06 865
11993.09 891
11994.13 855
11995.16 834
11996.19 846
11997.23 861
11998.26 854
11999.30 876
12000.33 893
12001.36 859
12002.40 846
12003.43 889
12004.47 884
12005.50 893
12006.53 900
12007.57 916
12008.60 926
12009.64 901
12010.67 899
12011.71 935
12012.74 935
12013.78 911
12014.81 932
12015.85 942
12016.88 895
12017.91 926
12018.95 900
12019.98 919
12021.02 918
12022.05 950
12023.09 965
12024.12 912
12025.16 955
12026.19 965
12027.23 923
12028.26 924
12029.30 937
12030.34 945
12031.37 940
12032.41 938
12033.44 926
12034.48 934
12035.51 914
12036.55 926
12037.58 959
12038.62 936
12039.66 894
12040.69 917
12041.73 927
12042.76 915
12043.80 929
12044.83 915
12045.87 901
12046.91 924
12047.94 880
12048.98 922
12050.01 908
12051.05 961
12052.09 928
12053.12 941
12054.16 893
12055.20 890
12056.23 877
12057.27 902
12058.31 890
12059.34 925
12060.38 966
12061.42 959
12062.45 904
12063.49 906
12064.53 926
12065.56 921
12066.60 938
12067.64 895
12068.67 930
12069.71 926
12070.75 900
12071.78 928
12072.82 899
12073.86 865
12074.90 856
12075.93 898
12076.97 946
12078.01 937
12079.05 929
12080.08 941
12081.12 951
12082.16 932
12083.20 881
12084.23 927
12085.27 958
12086.31 933
12087.35 938
12088.38 961
12089.42 931
12090.46 941
12091.50 913
12092.54 971
12093.57 997
12094.61 1000
12095.65 987
12096.69 1040
12097.73 1034
12098.76 1035
12099.80 1059
12100.84 1041
12101.88 1057
12102.92 1098
12103.96 1102
12104.99 1063
12106.03 1004
12107.07 1016
12108.11 1031
12109.15 1019
12110.19 1010
12111.23 1022
12112.27 1031
12113.30 1059
12114.34 994
12115.38 1016
12116.42 1006
12117.46 935
12118.50 974
12119.54 914
12120.58 873
12121.62 886
12122.66 894
12123.70 886
12124.74 900
12125.77 853
12126.81 879
12127.85 892
12128.89 916
12129.93 888
12130.97 876
12132.01 865
12133.05 843
12134.09 878
12135.13 872
12136.17 839
12137.21 871
12138.25 873
12139.29 859
12140.33 825
12141.37 880
12142.41 826
12143.45 825
12144.49 865
12145.53 855
12146.57 822
12147.61 801
12148.65 829
12149.69 794
12150.73 813
12151.77 820
12152.81 833
12153.86 776
12154.90 793
12155.94 796
12156.98 829
12158.02 861
12159.06 835
12160.10 830
12161.14 802
12162.18 814
12163.22 824
12164.26 773
12165.31 805
12166.35 778
12167.39 791
12168.43 814
12169.47 795
12170.51 767
12171.55 776
12172.59 838
12173.64 814
12174.68 781
12175.72 789
12176.76 792
12177.80 792
12178.84 786
12179.89 785
12180.93 780
12181.97 810
12183.01 785
12184.05 773
12185.09 797
12186.14 776
12187.18 805
12188.22 789
12189.26 792
12190.31 801
12191.35 785
12192.39 825
12193.43 818
12194.47 801
12195.52 769
12196.56 796
12197.60 795
12198.64 811
12199.69 797
12200.73 777
12201.77 808
12202.81 800
12203.86 787
12204.90 790
12205.94 830
12206.99 812
12208.03 803
12209.07 753
12210.11 768
12211.16 802
12212.20 857
12213.24 802
12214.29 792
12215.33 767
12216.37 809
12217.42 778
12218.46 736
12219.50 787
12220.55 802
12221.59 774
12222.63 801
12223.68 759
12224.72 763
12225.77 761
12226.81 759
12227.85 808
12228.90 790
12229.94 772
12230.98 778
12232.03 800
12233.07 778
12234.12 768
12235.16 746
12236.20 769
12237.25 758
12238.29 746
12239.34 756
12240.38 755
12241.43 748
12242.47 747
12243.52 757
12244.56 779
12245.60 778
12246.65 761
12247.69 766
12248.74 751
12249.78 709
12250.83 723
12251.87 753
12252.92 780
12253.96 733
12255.01 717
12256.05 724
12257.10 726
12258.14 741
12259.19 727
12260.23 734
12261.28 717
12262.32 721
12263.37 761
12264.41 745
12265.46 690
12266.50 731
12267.55 732
12268.60 714
12269.64 726
12270.69 716
12271.73 719
12272.78 704
12273.82 726
12274.87 736
12275.92 730
12276.96 695
12278.01 716
12279.05 703
12280.10 687
12281.14 681
12282.19 710
12283.24 680
12284.28 717
12285.33 686
12286.38 679
12287.42 668
12288.47 676
12289.51 666
12290.56 677
12291.61 707
12292.65 702
12293.70 685
12294.75 658
12295.79 655
12296.84 685
12297.89 644
12298.93 674
12299.98 671
12301.03 657
12302.08 671
12303.12 669
12304.17 670
12305.22 670
12306.26 686
12307.31 728
12308.36 746
12309.41 693
12310.45 681
12311.50 695
12312.55 712
12313.59 672
12314.64 648
12315.69 637
12316.74 639
12317.78 668
12318.83 667
12319.88 665
12320.93 641
12321.98 649
12323.02 630
12324.07 637
12325.12 661
12326.17 652
12327.22 624
12328.26 640
12329.31 649
12330.36 669
12331.41 651
12332.46 654
12333.50 621
12334.55 643
12335.60 636
12336.65 647
12337.70 645
12338.75 623
12339.80 656
12340.84 636
12341.89 621
12342.94 651
12343.99 644
12345.04 607
12346.09 627
12347.14 665
12348.19 641
12349.23 627
12350.28 626
12351.33 636
12352.38 598
12353.43 621
12354.48 635
12355.53 620
12356.58 619
12357.63 609
12358.68 645
12359.73 616
12360.78 611
12361.82 618
12362.87 607
12363.92 634
12364.97 589
12366.02 629
12367.07 616
12368.12 655
12369.17 624
12370.22 594
12371.27 620
12372.32 645
12373.37 610
12374.42 619
12375.47 605
12376.52 627
12377.57 669
12378.62 603
12379.67 606
12380.72 643
12381.77 620
12382.82 665
12383.87 626
12384.92 636
12385.98 653
12387.03 616
12388.08 620
12389.13 642
12390.18 666
12391.23 601
12392.28 662
12393.33 610
12394.38 631
12395.43 644
12396.48 643
12397.53 629
12398.59 651
12399.64 630
12400.69 652
12401.74 669
12402.79 606
12403.84 625
12404.89 662
12405.94 665
12407.00 656
12408.05 642
12409.10 606
12410.15 603
12411.20 647
12412.25 617
12413.30 626
12414.36 630
12415.41 667
12416.46 656
12417.51 612
12418.56 667
12419.62 659
12420.67 635
12421.72 608
12422.77 634
12423.82 635
12424.88 641
12425.93 612
12426.98 613
12428.03 624
12429.08 649
12430.14 632
12431.19 653
12432.24 651
12433.29 660
12434.35 621
12435.40 633
12436.45 616
12437.51 632
12438.56 622
12439.61 607
12440.66 597
12441.72 606
12442.77 615
12443.82 618
12444.88 610
12445.93 619
12446.98 631
12448.03 618
12449.09 611
12450.14 630
12451.19 665
12452.25 628
12453.30 635
12454.35 642
12455.41 618
12456.46 590
12457.51 609
12458.57 625
12459.62 598
12460.68 596
12461.73 617
12462.78 627
12463.84 645
12464.89 645
12465.94 618
12467.00 685
12468.05 661
12469.11 657
12470.16 622
12471.21 618
12472.27 625
12473.32 654
12474.38 642
12475.43 652
12476.49 668
12477.54 674
12478.60 643
12479.65 646
12480.70 659
12481.76 676
12482.81 668
12483.87 700
12484.92 716
12485.98 715
12487.03 751
12488.09 743
12489.14 791
12490.20 764
12491.25 768
12492.31 726
12493.36 782
12494.42 800
12495.47 806
12496.53 781
12497.58 830
12498.64 800
12499.69 801
12500.75 818
12501.80 797
12502.86 803
12503.91 812
12504.97 785
12506.03 776
12507.08 749
12508.14 739
12509.19 749
12510.25 684
12511.30 736
12512.36 735
12513.42 731
12514.47 699
12515.53 693
12516.58 652
12517.64 676
12518.70 676
12519.75 689
12520.81 688
12521.87 694
12522.92 681
12523.98 681
12525.03 714
12526.09 655
12527.15 694
12528.20 703
12529.26 658
12530.32 672
12531.37 689
12532.43 677
12533.49 749
12534.54 730
12535.60 709
12536.66 695
12537.71 705
12538.77 700
12539.83 707
12540.89 727
12541.94 713
12543.00 715
12544.06 723
12545.11 756
12546.17 739
12547.23 785
12548.29 756
12549.34 747
12550.40 745
12551.46 747
12552.52 806
12553.57 768
12554.63 770
12555.69 816
12556.75 820
12557.80 834
12558.86 838
12559.92 770
12560.98 811
12562.04 785
12563.09 832
12564.15 824
12565.21 805
12566.27 780
12567.33 813
12568.39 811
12569.44 862
12570.50 823
12571.56 855
12572.62 844
12573.68 833
12574.74 841
12575.79 844
12576.85 869
12577.91 860
12578.97 896
12580.03 876
12581.09 859
12582.15 820
12583.20 838
12584.26 864
12585.32 855
12586.38 770
12587.44 771
12588.50 797
12589.56 800
12590.62 772
12591.68 772
12592.74 735
12593.80 741
12594.86 756
12595.91 735
12596.97 750
12598.03 721
12599.09 704
12600.15 714
12601.21 714
12602.27 715
12603.33 668
12604.39 715
12605.45 703
12606.51 670
12607.57 697
12608.63 707
12609.69 731
12610.75 713
12611.81 704
12612.87 698
12613.93 745
12614.99 725
12616.05 740
12617.11 739
12618.17 731
12619.23 781
12620.29 732
12621.35 746
12622.41 746
12623.47 763
12624.53 754
12625.60 751
12626.66 747
12627.72 730
12628.78 779
12629.84 790
12630.90 743
12631.96 797
12633.02 807
12634.08 803
12635.14 780
12636.20 792
12637.27 826
12638.33 780
12639.39 824
12640.45 794
12641.51 785
12642.57 780
12643.63 810
12644.69 795
12645.76 782
12646.82 783
12647.88 761
12648.94 745
12650.00 747
12651.06 775
12652.13 768
12653.19 722
12654.25 796
12655.31 783
12656.37 765
12657.44 738
12658.50 791
12659.56 730
12660.62 778
12661.68 787
12662.75 739
12663.81 729
12664.87 745
12665.93 739
12666.99 698
12668.06 713
12669.12 725
12670.18 726
12671.24 715
12672.31 751
12673.37 757
12674.43 727
12675.50 701
12676.56 711
12677.62 688
12678.68 706
12679.75 722
12680.81 718
12681.87 659
12682.94 701
12684.00 695
12685.06 736
12686.13 748
12687.19 743
12688.25 667
12689.31 713
12690.38 729
12691.44 712
12692.51 739
12693.57 757
12694.63 757
12695.70 709
12696.76 743
12697.82 748
12698.89 734
12699.95 756
12701.01 742
12702.08 794
12703.14 784
12704.21 784
12705.27 777
12706.33 805
12707.40 787
12708.46 857
12709.53 814
12710.59 775
12711.65 789
12712.72 787
12713.78 787
12714.85 753
12715.91 743
12716.98 768
12718.04 754
12719.11 766
12720.17 774
12721.23 763
12722.30 761
12723.36 747
12724.43 762
12725.49 737
12726.56 749
12727.62 688
12728.69 716
12729.75 732
12730.82 762
12731.88 734
12732.95 733
12734.01 722
12735.08 679
12736.14 732
12737.21 676
12738.28 676
12739.34 670
12740.41 674
12741.47 667
12742.54 706
12743.60 673
12744.67 652
12745.73 665
12746.80 659
12747.87 690
12748.93 679
12750.00 677
12751.06 693
12752.13 679
12753.19 655
12754.26 661
12755.33 605
12756.39 621
12757.46 636
12758.53 629
12759.59 612
12760.66 603
12761.72 627
12762.79 651
12763.86 617
12764.92 620
12765.99 596
12767.06 590
12768.12 606
12769.19 589
12770.26 589
12771.32 558
12772.39 599
12773.46 582
12774.52 592
12775.59 577
12776.66 600
12777.72 574
12778.79 582
12779.86 604
12780.93 620
12781.99 583
12783.06 599
12784.13 585
12785.20 553
12786.26 570
12787.33 575
12788.40 566
12789.46 591
12790.53 577
12791.60 592
12792.67 582
12793.74 595
12794.80 619
12795.87 590
12796.94 598
12798.01 547
12799.07 548
12800.14 580
12801.21 580
12802.28 579
12803.35 565
12804.41 580
12805.48 576
12806.55 592
12807.62 578
12808.69 605
12809.76 562
12810.82 587
12811.89 562
12812.96 573
12814.03 587
12815.10 604
12816.17 604
12817.24 627
12818.30 634
12819.37 585
12820.44 541
12821.51 572
12822.58 585
12823.65 567
12824.72 567
12825.79 552
12826.86 550
12827.92 568
12828.99 526
12830.06 546
12831.13 529
12832.20 585
12833.27 593
12834.34 559
12835.41 556
12836.48 562
12837.55 545
12838.62 538
12839.69 554
12840.76 544
12841.83 528
12842.90 557
12843.97 543
12845.04 535
12846.11 551
12847.18 547
12848.25 549
12849.32 562
12850.39 575
12851.46 526
12852.53 546
12853.60 560
12854.67 519
12855.74 520
12856.81 562
12857.88 512
12858.95 551
12860.02 505
12861.09 574
12862.16 529
12863.23 503
12864.30 556
12865.37 504
12866.44 529
12867.51 531
12868.58 497
12869.65 517
12870.73 541
12871.80 501
12872.87 534
12873.94 504
12875.01 514
12876.08 512
12877.15 518
12878.22 467
12879.29 475
12880.37 518
12881.44 492
12882.51 503
12883.58 537
12884.65 510
12885.72 486
12886.79 514
12887.87 495
12888.94 517
12890.01 501
12891.08 490
12892.15 498
12893.22 487
12894.30 495
12895.37 465
12896.44 490
12897.51 473
12898.58 497
12899.66 489
12900.73 479
12901.80 527
12902.87 497
12903.94 492
12905.02 523
12906.09 471
12907.16 521
12908.23 490
12909.31 501
12910.38 487
12911.45 486
12912.52 493
12913.60 480
12914.67 476
12915.74 489
12916.82 498
12917.89 485
12918.96 478
12920.03 484
12921.11 498
12922.18 492
12923.25 505
12924.33 470
12925.40 443
12926.47 449
12927.55 454
12928.62 478
12929.69 482
12930.77 454
12931.84 487
12932.91 470
12933.99 455
12935.06 447
12936.13 491
12937.21 482
12938.28 452
12939.35 449
12940.43 486
12941.50 480
12942.58 491
12943.65 466
12944.72 470
12945.80 460
12946.87 483
12947.95 476
12949.02 463
12950.09 486
12951.17 477
12952.24 480
12953.32 492
12954.39 489
12955.47 487
12956.54 472
12957.62 474
12958.69 471
12959.76 449
12960.84 478
12961.91 472
12962.99 473
12964.06 471
12965.14 456
12966.21 481
12967.29 463
12968.36 475
12969.44 482
12970.51 496
12971.59 449
12972.66 465
12973.74 483
12974.81 493
12975.89 464
12976.96 468
12978.04 475
12979.11 439
12980.19 483
12981.27 470
12982.34 480
12983.42 486
12984.49 458
12985.57 510
12986.64 488
12987.72 499
12988.79 504
12989.87 497
12990.95 463
12992.02 463
12993.10 473
12994.17 503
12995.25 512
12996.33 519
12997.40 529
12998.48 507
12999.56 502
13000.63 509
13001.71 518
13002.78 494
13003.86 462
13004.94 467
13006.01 507
13007.09 514
13008.17 495
13009.24 489
13010.32 487
13011.40 504
13012.47 535
13013.55 532
13014.63 508
13015.70 503
13016.78 495
13017.86 464
13018.94 462
13020.01 478
13021.09 461
13022.17 460
13023.24 478
13024.32 487
13025.40 478
13026.48 497
13027.55 503
13028.63 502
13029.71 505
13030.79 496
13031.86 528
13032.94 551
13034.02 529
13035.10 480
13036.17 502
13037.25 521
13038.33 494
13039.41 540
13040.49 529
13041.56 538
13042.64 505
13043.72 527
13044.80 548
13045.88 528
13046.95 532
13048.03 529
13049.11 532
13050.19 528
13051.27 527
13052.35 520
13053.42 509
13054.50 488
13055.58 527
13056.66 526
13057.74 497
13058.82 499
13059.90 500
13060.97 502
13062.05 501
13063.13 520
13064.21 534
13065.29 503
13066.37 504
13067.45 499
13068.53 481
13069.61 455
13070.69 488
13071.76 480
13072.84 494
13073.92 523
13075.00 492
13076.08 486
13077.16 471
13078.24 461
13079.32 455
13080.40 473
13081.48 482
13082.56 445
13083.64 479
13084.72 466
13085.80 472
13086.88 492
13087.96 471
13089.04 479
13090.12 477
13091.20 444
13092.28 489
13093.36 485
13094.44 500
13095.52 486
13096.60 505
13097.68 495
13098.76 500
13099.84 490
13100.92 516
13102.00 474
13103.08 461
13104.16 516
13105.24 477
13106.32 477
13107.40 451
13108.48 484
13109.57 512
13110.65 503
13111.73 471
13112.81 475
13113.89 509
13114.97 477
13116.05 462
13117.13 463
13118.21 457
13119.29 472
13120.38 491
13121.46 463
13122.54 468
13123.62 476
13124.70 498
13125.78 463
13126.86 434
13127.95 494
13129.03 492
13130.11 459
13131.19 466
13132.27 459
13133.35 443
13134.44 463
13135.52 462
13136.60 467
13137.68 449
13138.76 463
13139.85 492
13140.93 496
13142.01 489
13143.09 495
13144.17 467
13145.26 437
13146.34 468
13147.42 459
13148.50 444
13149.59 469
13150.67 475
13151.75 459
13152.83 476
13153.92 457
13155.00 475
13156.08 459
13157.16 513
13158.25 496
13159.33 480
13160.41 448
13161.50 480
13162.58 516
13163.66 491
13164.74 498
13165.83 494
13166.91 495
13167.99 476
13169.08 492
13170.16 475
13171.24 487
13172.33 458
13173.41 491
13174.49 500
13175.58 464
13176.66 478
13177.75 494
13178.83 493
13179.91 489
13181.00 464
13182.08 485
13183.16 466
13184.25 460
13185.33 476
13186.42 477
13187.50 471
13188.58 461
13189.67 489
13190.75 474
13191.84 490
13192.92 497
13194.00 518
13195.09 457
13196.17 459
13197.26 477
13198.34 502
13199.43 492
13200.51 503
13201.60 501
13202.68 459
13203.76 487
13204.85 475
13205.93 512
13207.02 468
13208.10 481
13209.19 502
13210.27 482
13211.36 489
13212.44 495
13213.53 455
13214.61 490
13215.70 465
13216.78 486
13217.87 509
13218.95 529
13220.04 501
13221.13 476
13222.21 501
13223.30 478
13224.38 455
13225.47 480
13226.55 477
13227.64 455
13228.72 501
13229.81 486
13230.90 492
13231.98 464
13233.07 462
13234.15 491
13235.24 485
13236.33 464
13237.41 453
13238.50 488
13239.58 483
13240.67 451
13241.76 455
13242.84 495
13243.93 490
13245.01 478
13246.10 473
13247.19 485
13248.27 498
13249.36 468
13250.45 505
13251.53 458
13252.62 474
13253.71 486
13254.79 515
13255.88 477
13256.97 472
13258.05 502
13259.14 507
13260.23 475
13261.32 480
13262.40 478
13263.49 509
13264.58 498
13265.66 510
13266.75 511
13267.84 479
13268.93 500
13270.01 473
13271.10 493
13272.19 483
13273.28 486
13274.36 496
13275.45 492
13276.54 469
13277.63 506
13278.71 511
13279.80 483
13280.89 489
13281.98 499
13283.07 453
13284.15 498
13285.24 491
13286.33 492
13287.42 497
13288.51 488
13289.59 489
13290.68 507
13291.77 546
13292.86 521
13293.95 535
13295.04 505
13296.12 523
13297.21 516
13298.30 512
13299.39 503
13300.48 520
13301.57 523
13302.66 545
13303.74 555
13304.83 578
13305.92 562
13307.01 532
13308.10 527
13309.19 510
13310.28 526
13311.37 551
13312.46 533
13313.55 572
13314.63 522
13315.72 552
13316.81 608
13317.90 567
13318.99 552
13320.08 529
13321.17 507
13322.26 556
13323.35 528
13324.44 534
13325.53 533
13326.62 553
13327.71 532
13328.80 535
13329.89 561
13330.98 524
13332.07 516
13333.16 516
13334.25 524
13335.34 525
13336.43 535
13337.52 538
13338.61 570
13339.70 549
13340.79 529
13341.88 532
13342.97 576
13344.06 552
13345.15 556
13346.24 543
13347.33 569
13348.42 533
13349.51 480
13350.60 515
13351.69 527
13352.79 540
13353.88 532
13354.97 543
13356.06 539
13357.15 549
13358.24 557
13359.33 605
13360.42 541
13361.51 573
13362.60 568
13363.70 572
13364.79 582
13365.88 568
13366.97 565
13368.06 567
13369.15 580
13370.24 540
13371.34 587
13372.43 584
13373.52 591
13374.61 588
13375.70 613
13376.79 595
13377.89 583
13378.98 598
13380.07 561
13381.16 528
13382.25 526
13383.34 544
13384.44 585
13385.53 571
13386.62 541
13387.71 519
13388.81 536
13389.90 526
13390.99 507
13392.08 522
13393.18 514
13394.27 529
13395.36 543
13396.45 513
13397.55 528
13398.64 564
13399.73 545
13400.82 529
13401.92 494
13403.01 504
13404.10 519
13405.19 523
13406.29 508
13407.38 503
13408.47 514
13409.57 513
13410.66 516
13411.75 522
13412.85 487
13413.94 515
13415.03 544
13416.13 509
13417.22 518
13418.31 543
13419.41 505
13420.50 530
13421.59 543
13422.69 530
13423.78 533
13424.87 535
13425.97 516
13427.06 544
13428.16 554
13429.25 548
13430.34 507
13431.44 539
13432.53 513
13433.63 538
13434.72 486
13435.81 546
13436.91 531
13438.00 535
13439.10 506
13440.19 540
13441.29 546
13442.38 525
13443.47 553
13444.57 549
13445.66 530
13446.76 570
13447.85 554
13448.95 553
13450.04 551
13451.14 548
13452.23 547
13453.33 558
13454.42 554
13455.52 530
13456.61 568
13457.71 601
13458.80 555
13459.90 539
13460.99 547
13462.09 603
13463.18 555
13464.28 572
13465.37 560
13466.47 604
13467.56 569
13468.66 587
13469.76 590
13470.85 580
13471.95 575
13473.04 603
13474.14 624
13475.23 577
13476.33 549
13477.43 575
13478.52 564
13479.62 569
13480.71 580
13481.81 588
13482.91 611
13484.00 607
13485.10 624
13486.19 577
13487.29 593
13488.39 557
13489.48 581
13490.58 607
13491.68 589
13492.77 572
13493.87 625
13494.97 611
13496.06 612
13497.16 626
13498.26 621
13499.35 644
13500.45 620
13501.55 709
13502.64 686
13503.74 642
13504.84 663
13505.93 649
13507.03 682
13508.13 636
13509.22 681
13510.32 672
13511.42 653
13512.52 659
13513.61 668
13514.71 598
13515.81 597
13516.91 632
13518.00 632
13519.10 604
13520.20 570
13521.30 582
13522.39 569
13523.49 560
13524.59 562
13525.69 548
13526.79 543
13527.88 577
13528.98 556
13530.08 552
13531.18 546
13532.28 512
13533.37 522
13534.47 534
13535.57 544
13536.67 502
13537.77 524
13538.86 538
13539.96 563
13541.06 512
13542.16 510
13543.26 524
13544.36 534
13545.46 509
13546.55 544
13547.65 524
13548.75 509
13549.85 491
13550.95 529
13552.05 522
13553.15 480
13554.25 497
13555.35 510
13556.44 498
13557.54 500
13558.64 497
13559.74 495
13560.84 514
13561.94 498
13563.04 507
13564.14 497
13565.24 474
13566.34 477
13567.44 519
13568.54 490
13569.64 510
13570.74 484
13571.84 495
13572.94 500
13574.04 513
13575.14 509
13576.24 520
13577.33 518
13578.43 520
13579.53 512
13580.63 480
13581.74 517
13582.84 498
13583.94 516
13585.04 479
13586.14 502
13587.24 524
13588.34 531
13589.44 528
13590.54 493
13591.64 513
13592.74 492
13593.84 510
13594.94 513
13596.04 517
13597.14 458
13598.24 487
13599.34 518
13600.44 553
13601.54 487
13602.65 503
13603.75 511
13604.85 539
13605.95 510
13607.05 526
13608.15 537
13609.25 523
13610.35 519
13611.45 492
13612.56 524
13613.66 536
13614.76 522
13615.86 513
13616.96 480
13618.06 501
13619.16 502
13620.27 510
13621.37 535
13622.47 512
13623.57 507
13624.67 538
13625.78 499
13626.88 542
13627.98 509
13629.08 498
13630.18 479
13631.29 530
13632.39 533
13633.49 531
13634.59 487
13635.69 496
13636.80 525
13637.90 508
13639.00 545
13640.10 520
13641.21 517
13642.31 522
13643.41 491
13644.51 520
13645.62 497
13646.72 494
13647.82 516
13648.92 490
13650.03 510
13651.13 500
13652.23 508
13653.34 492
13654.44 502
13655.54 500
13656.65 458
13657.75 484
13658.85 504
13659.96 507
13661.06 476
13662.16 485
13663.27 472
13664.37 495
13665.47 504
13666.58 484
13667.68 503
13668.78 498
13669.89 508
13670.99 515
13672.09 505
13673.20 487
13674.30 516
13675.41 512
13676.51 521
13677.61 520
13678.72 531
13679.82 523
13680.93 539
13682.03 499
13683.13 491
13684.24 506
13685.34 512
13686.45 527
13687.55 530
13688.66 532
13689.76 534
13690.86 537
13691.97 520
13693.07 548
13694.18 510
13695.28 511
13696.39 509
13697.49 532
13698.60 533
13699.70 536
13700.81 501
13701.91 538
13703.02 534
13704.12 564
13705.23 559
13706.33 554
13707.44 601
13708.54 594
13709.65 609
13710.75 594
13711.86 570
13712.96 595
13714.07 608
13715.18 613
13716.28 564
13717.39 601
13718.49 596
13719.60 598
13720.70 591
13721.81 604
13722.91 613
13724.02 595
13725.13 619
13726.23 601
13727.34 574
13728.44 584
13729.55 529
13730.66 553
13731.76 539
13732.87 544
13733.98 538
13735.08 513
13736.19 501
13737.29 530
13738.40 522
13739.51 512
13740.61 511
13741.72 517
13742.83 541
13743.93 524
13745.04 507
13746.15 519
13747.25 516
13748.36 539
13749.47 512
13750.57 536
13751.68 503
13752.79 499
13753.90 508
13755.00 485
13756.11 498
13757.22 492
13758.32 518
13759.43 528
13760.54 532
13761.65 515
13762.75 516
13763.86 509
13764.97 535
13766.08 523
13767.18 525
13768.29 502
13769.40 548
13770.51 541
13771.61 529
13772.72 519
13773.83 569
13774.94 597
13776.05 565
13777.15 501
13778.26 497
13779.37 502
13780.48 485
13781.59 537
13782.69 515
13783.80 508
13784.91 529
13786.02 518
13787.13 503
13788.24 493
13789.34 512
13790.45 515
13791.56 508
13792.67 498
13793.78 500
13794.89 483
13796.00 470
13797.10 486
13798.21 489
13799.32 483
13800.43 484
13801.54 458
13802.65 456
13803.76 453
13804.87 467
13805.98 480
13807.09 502
13808.20 497
13809.30 466
13810.41 480
13811.52 519
13812.63 489
13813.74 495
13814.85 476
13815.96 466
13817.07 454
13818.18 476
13819.29 502
13820.40 486
13821.51 471
13822.62 485
13823.73 481
13824.84 455
13825.95 462
13827.06 514
13828.17 464
13829.28 441
13830.39 447
13831.50 458
13832.61 468
13833.72 460
13834.83 473
13835.94 463
13837.05 472
13838.16 464
13839.27 440
13840.38 464
13841.49 444
13842.60 468
13843.71 461
13844.82 461
13845.94 484
13847.05 460
13848.16 444
13849.27 443
13850.38 483
13851.49 461
13852.60 469
13853.71 483
13854.82 429
13855.93 457
13857.05 459
13858.16 481
13859.27 480
13860.38 462
13861.49 474
13862.60 484
13863.71 454
13864.83 463
13865.94 471
13867.05 489
13868.16 461
13869.27 469
13870.38 464
13871.50 478
13872.61 461
13873.72 452
13874.83 457
13875.94 482
13877.05 486
13878.17 449
13879.28 463
13880.39 483
13881.50 463
13882.62 477
13883.73 477
13884.84 450
13885.95 496
13887.06 497
13888.18 518
13889.29 490
13890.40 507
13891.51 506
13892.63 457
13893.74 471
13894.85 485
13895.97 495
13897.08 475
13898.19 502
13899.30 508
13900.42 510
13901.53 451
13902.64 469
13903.76 492
13904.87 446
13905.98 450
13907.10 452
13908.21 424
13909.32 456
13910.44 448
13911.55 482
13912.66 470
13913.78 468
13914.89 459
13916.00 468
13917.12 469
13918.23 462
13919.34 428
13920.46 436
13921.57 441
13922.68 471
13923.80 478
13924.91 455
13926.03 446
13927.14 497
13928.25 470
13929.37 444
13930.48 452
13931.60 451
13932.71 467
13933.83 463
13934.94 434
13936.05 476
13937.17 458
13938.28 492
13939.40 497
13940.51 445
13941.63 438
13942.74 453
13943.86 446
13944.97 446
13946.09 453
13947.20 440
13948.32 442
13949.43 465
13950.55 453
13951.66 447
13952.78 445
13953.89 456
13955.01 469
13956.12 457
13957.24 474
13958.35 460
13959.47 470
13960.58 478
13961.70 414
13962.81 420
13963.93 457
13965.04 451
13966.16 454
13967.27 447
13968.39 449
13969.51 446
13970.62 435
13971.74 470
13972.85 437
13973.97 438
13975.09 428
13976.20 427
13977.32 443
13978.43 444
13979.55 461
13980.67 426
13981.78 481
13982.90 480
13984.01 479
13985.13 448
13986.25 442
13987.36 478
13988.48 436
13989.60 420
13990.71 446
13991.83 458
13992.95 429
13994.06 467
13995.18 440
13996.30 437
13997.41 446
13998.53 451
13999.65 449
14000.76 490
14001.88 450
14003.00 455
14004.11 487
14005.23 454
14006.35 452
14007.47 444
14008.58 467
14009.70 470
14010.82 445
14011.94 489
14013.05 439
14014.17 428
14015.29 452
14016.41 467
14017.52 467
14018.64 431
14019.76 456
14020.88 458
14021.99 432
14023.11 443
14024.23 472
14025.35 446
14026.47 439
14027.58 476
14028.70 456
14029.82 453
14030.94 482
14032.06 487
14033.17 445
14034.29 487
14035.41 448
14036.53 477
14037.65 490
14038.77 450
14039.88 486
14041.00 478
14042.12 471
14043.24 469
14044.36 465
14045.48 452
14046.60 459
14047.72 508
14048.83 459
14049.95 473
14051.07 480
14052.19 477
14053.31 484
14054.43 469
14055.55 491
14056.67 506
14057.79 500
14058.91 516
14060.03 503
14061.14 537
14062.26 506
14063.38 519
14064.50 484
14065.62 456
14066.74 492
14067.86 537
14068.98 522
14070.10 533
14071.22 514
14072.34 554
14073.46 546
14074.58 510
14075.70 495
14076.82 528
14077.94 559
14079.06 533
14080.18 568
14081.30 536
14082.42 520
14083.54 558
14084.66 581
14085.78 572
14086.90 554
14088.02 556
14089.14 568
14090.26 612
14091.38 591
14092.50 590
14093.63 606
14094.75 622
14095.87 592
14096.99 627
14098.11 615
14099.23 598
14100.35 585
14101.47 616
14102.59 623
14103.71 598
14104.83 600
14105.96 613
14107.08 624
14108.20 605
14109.32 621
14110.44 579
14111.56 585
14112.68 572
14113.80 562
14114.93 562
14116.05 537
14117.17 547
14118.29 535
14119.41 519
14120.53 475
14121.66 487
14122.78 505
14123.90 486
14125.02 489
14126.14 470
14127.27 471
14128.39 476
14129.51 483
14130.63 494
14131.75 466
14132.88 481
14134.00 455
14135.12 488
14136.24 490
14137.37 479
14138.49 476
14139.61 465
14140.73 445
14141.86 479
14142.98 428
14144.10 475
14145.22 497
14146.35 460
14147.47 445
14148.59 450
14149.71 458
14150.84 493
14151.96 462
14153.08 434
14154.21 443
14155.33 457
14156.45 466
14157.58 448
14158.70 443
14159.82 464
14160.95 479
14162.07 464
14163.19 445
14164.32 457
14165.44 431
14166.56 438
14167.69 448
14168.81 414
14169.93 441
14171.06 420
14172.18 447
14173.31 446
14174.43 435
14175.55 445
14176.68 483
14177.80 455
14178.93 419
14180.05 421
14181.17 444
14182.30 451
14183.42 425
14184.55 443
14185.67 419
14186.79 428
14187.92 405
14189.04 414
14190.17 431
14191.29 424
14192.42 450
14193.54 411
14194.67 441
14195.79 449
14196.92 431
14198.04 438
14199.17 414
14200.29 416
14201.42 402
14202.54 433
14203.67 412
14204.79 445
14205.92 407
14207.04 389
14208.17 459
14209.29 462
14210.42 422
14211.54 388
14212.67 427
14213.79 440
14214.92 426
14216.04 401
14217.17 406
14218.29 433
14219.42 425
14220.55 409
14221.67 431
14222.80 436
14223.92 389
14225.05 411
14226.17 415
14227.30 433
14228.43 382
14229.55 408
14230.68 417
14231.81 407
14232.93 416
14234.06 407
14235.18 436
14236.31 418
14237.44 420
14238.56 420
14239.69 435
14240.82 429
14241.94 403
14243.07 401
14244.20 400
14245.32 384
14246.45 390
14247.58 389
14248.70 419
14249.83 393
14250.96 411
14252.08 418
14253.21 435
14254.34 443
14255.46 435
14256.59 406
14257.72 391
14258.85 421
14259.97 440
14261.10 430
14262.23 415
14263.35 392
14264.48 428
14265.61 401
14266.74 407
14267.86 391
14268.99 407
14270.12 389
14271.25 399
14272.38 401
14273.50 397
14274.63 384
14275.76 431
14276.89 408
14278.01 370
14279.14 389
14280.27 446
14281.40 407
14282.53 382
14283.66 400
14284.78 400
14285.91 389
14287.04 380
14288.17 387
14289.30 403
14290.43 398
14291.55 367
14292.68 403
14293.81 399
14294.94 370
14296.07 383
14297.20 430
14298.33 406
14299.45 401
14300.58 390
14301.71 361
14302.84 371
14303.97 354
14305.10 398
14306.23 385
14307.36 384
14308.49 355
14309.62 354
14310.75 398
14311.87 368
14313.00 380
14314.13 400
14315.26 404
14316.39 384
14317.52 368
14318.65 364
14319.78 361
14320.91 383
14322.04 400
14323.17 375
14324.30 339
14325.43 378
14326.56 381
14327.69 350
14328.82 338
14329.95 360
14331.08 383
14332.21 384
14333.34 370
14334.47 378
14335.60 350
14336.73 410
14337.86 379
14338.99 373
14340.12 360
14341.25 345
14342.38 363
14343.51 356
14344.64 364
14345.77 365
14346.90 373
14348.04 368
14349.17 353
14350.30 365
14351.43 389
14352.56 390
14353.69 349
14354.82 345
14355.95 377
14357.08 388
14358.21 383
14359.35 375
14360.48 378
14361.61 374
14362.74 337
14363.87 343
14365.00 352
14366.13 373
14367.26 367
14368.40 364
14369.53 364
14370.66 359
14371.79 339
14372.92 381
14374.05 391
14375.19 346
14376.32 355
14377.45 376
14378.58 381
14379.71 354
14380.85 355
14381.98 362
14383.11 373
14384.24 383
14385.37 386
14386.51 385
14387.64 388
14388.77 387
14389.90 354
14391.04 378
14392.17 353
14393.30 379
14394.43 391
14395.57 383
14396.70 392
14397.83 370
14398.96 390
14400.10 376
14401.23 389
14402.36 376
14403.50 386
14404.63 353
14405.76 386
14406.89 394
14408.03 365
14409.16 369
14410.29 367
14411.43 379
14412.56 362
14413.69 377
14414.83 386
14415.96 361
14417.09 361
14418.23 359
14419.36 370
14420.49 368
14421.63 354
14422.76 370
14423.90 383
14425.03 373
14426.16 358
14427.30 384
14428.43 393
14429.56 404
14430.70 359
14431.83 378
14432.97 351
14434.10 387
14435.24 371
14436.37 397
14437.50 415
14438.64 364
14439.77 406
14440.91 394
14442.04 386
14443.18 362
14444.31 390
14445.44 395
14446.58 384
14447.71 374
14448.85 369
14449.98 387
14451.12 361
14452.25 358
14453.39 366
14454.52 365
14455.66 366
14456.79 377
14457.93 382
14459.06 387
14460.20 387
14461.33 385
14462.47 396
14463.60 396
14464.74 378
14465.87 406
14467.01 374
14468.15 391
14469.28 393
14470.42 377
14471.55 373
14472.69 393
14473.82 381
14474.96 383
14476.09 403
14477.23 398
14478.37 394
14479.50 386
14480.64 395
14481.77 385
14482.91 406
14484.05 377
14485.18 391
14486.32 389
14487.45 407
14488.59 396
14489.73 431
14490.86 415
14492.00 397
14493.14 407
14494.27 440
14495.41 436
14496.55 426
14497.68 418
14498.82 445
14499.96 451
14501.09 431
14502.23 473
14503.37 427
14504.50 469
14505.64 439
14506.78 431
14507.91 434
14509.05 439
14510.19 474
14511.33 441
14512.46 467
14513.60 449
14514.74 467
14515.87 429
14517.01 489
14518.15 496
14519.29 429
14520.42 445
14521.56 481
14522.70 487
14523.84 447
14524.97 471
14526.11 469
14527.25 458
14528.39 459
14529.53 459
14530.66 503
14531.80 428
14532.94 456
14534.08 455
14535.22 413
14536.35 430
14537.49 430
14538.63 465
14539.77 463
14540.91 438
14542.05 429
14543.18 445
14544.32 431
14545.46 436
14546.60 424
14547.74 424
14548.88 432
14550.01 413
14551.15 407
14552.29 429
14553.43 415
14554.57 398
14555.71 402
14556.85 417
14557.99 409
14559.13 392
14560.26 407
14561.40 410
14562.54 412
14563.68 402
14564.82 424
14565.96 388
14567.10 394
14568.24 402
14569.38 383
14570.52 397
14571.66 391
14572.80 419
14573.94 407
14575.08 421
14576.22 388
14577.36 368
14578.50 383
14579.64 398
14580.78 391
14581.92 415
14583.06 388
14584.20 405
14585.34 418
14586.48 391
14587.62 403
14588.76 419
14589.90 421
14591.04 388
14592.18 392
14593.32 419
14594.46 405
14595.60 414
14596.74 415
14597.88 419
14599.02 397
14600.16 410
14601.30 404
14602.44 401
14603.58 403
14604.72 398
14605.86 408
14607.00 413
14608.15 379
14609.29 370
14610.43 368
14611.57 406
14612.71 422
14613.85 426
14614.99 410
14616.13 421
14617.27 409
14618.42 415
14619.56 427
14620.70 433
14621.84 442
14622.98 418
14624.12 427
14625.26 435
14626.41 431
14627.55 409
14628.69 386
14629.83 416
14630.97 423
14632.12 428
14633.26 412
14634.40 423
14635.54 400
14636.68 463
14637.83 424
14638.97 421
14640.11 426
14641.25 423
14642.39 410
14643.54 426
14644.68 423
14645.82 431
14646.96 403
14648.11 429
14649.25 422
14650.39 407
14651.53 397
14652.68 406
14653.82 422
14654.96 386
14656.11 411
14657.25 401
14658.39 405
14659.53 421
14660.68 403
14661.82 420
14662.96 396
14664.11 379
14665.25 389
14666.39 386
14667.54 428
14668.68 398
14669.82 388
14670.97 404
14672.11 377
14673.25 384
14674.40 385
14675.54 358
14676.68 373
14677.83 342
14678.97 350
14680.11 372
14681.26 368
14682.40 392
14683.55 370
14684.69 392
14685.83 370
14686.98 392
14688.12 378
14689.27 372
14690.41 366
14691.55 335
14692.70 380
14693.84 366
14694.99 344
14696.13 337
14697.28 367
14698.42 367
14699.56 352
14700.71 353
14701.85 352
14703.00 340
14704.14 337
14705.29 353
14706.43 358
14707.58 369
14708.72 389
14709.87 339
14711.01 397
14712.16 330
14713.30 348
14714.45 357
14715.59 342
14716.74 360
14717.88 349
14719.03 342
14720.17 372
14721.32 376
14722.46 387
14723.61 376
14724.76 380
14725.90 387
14727.05 345
14728.19 348
14729.34 340
14730.48 378
14731.63 399
14732.77 341
14733.92 339
14735.07 338
14736.21 348
14737.36 363
14738.50 370
14739.65 361
14740.80 351
14741.94 356
14743.09 393
14744.24 381
14745.38 343
14746.53 349
14747.67 333
14748.82 369
14749.97 332
14751.11 356
14752.26 372
14753.41 390
14754.55 379
14755.70 365
14756.85 342
14757.99 346
14759.14 347
14760.29 355
14761.43 361
14762.58 362
14763.73 370
14764.88 346
14766.02 379
14767.17 373
14768.32 371
14769.46 345
14770.61 372
14771.76 338
14772.91 375
14774.05 334
14775.20 367
14776.35 343
14777.50 361
14778.64 381
14779.79 346
14780.94 340
14782.09 324
14783.23 360
14784.38 369
14785.53 368
14786.68 354
14787.83 351
14788.97 343
14790.12 351
14791.27 359
14792.42 346
14793.57 331
14794.71 381
14795.86 364
14797.01 366
14798.16 349
14799.31 367
14800.46 350
14801.60 332
14802.75 368
14803.90 337
14805.05 361
14806.20 341
14807.35 352
14808.50 371
14809.64 330
14810.79 333
14811.94 376
14813.09 377
14814.24 340
14815.39 344
14816.54 352
14817.69 349
14818.84 330
14819.99 359
14821.14 342
14822.28 331
14823.43 354
14824.58 336
14825.73 336
14826.88 341
14828.03 347
14829.18 359
14830.33 352
14831.48 372
14832.63 331
14833.78 347
14834.93 355
14836.08 333
14837.23 332
14838.38 334
14839.53 359
14840.68 340
14841.83 327
14842.98 326
14844.13 347
14845.28 360
14846.43 337
14847.58 331
14848.73 350
14849.88 352
14851.03 330
14852.18 324
14853.33 332
14854.48 361
14855.63 338
14856.78 326
14857.93 307
14859.08 342
14860.24 330
14861.39 311
14862.54 312
14863.69 332
14864.84 311
14865.99 333
14867.14 317
14868.29 327
14869.44 322
14870.59 311
14871.75 337
14872.90 339
14874.05 360
14875.20 308
14876.35 349
14877.50 354
14878.65 341
14879.81 313
14880.96 323
14882.11 361
14883.26 338
14884.41 325
14885.56 331
14886.71 317
14887.87 340
14889.02 359
14890.17 295
14891.32 313
14892.47 347
14893.63 363
14894.78 327
14895.93 340
14897.08 341
14898.24 342
14899.39 339
14900.54 320
14901.69 304
14902.84 341
14904.00 347
14905.15 322
14906.30 329
14907.45 328
14908.61 308
14909.76 343
14910.91 337
14912.07 321
14913.22 317
14914.37 332
14915.52 352
14916.68 336
14917.83 329
14918.98 318
14920.14 341
14921.29 333
14922.44 351
14923.60 365
14924.75 338
14925.90 361
14927.06 363
14928.21 376
14929.36 338
14930.52 361
14931.67 363
14932.82 359
14933.98 354
14935.13 341
14936.28 361
14937.44 365
14938.59 348
14939.74 351
14940.90 352
14942.05 368
14943.21 314
14944.36 312
14945.51 337
14946.67 326
14947.82 344
14948.98 357
14950.13 358
14951.29 331
14952.44 345
14953.59 351
14954.75 352
14955.90 364
14957.06 344
14958.21 372
14959.37 391
14960.52 343
14961.68 360
14962.83 338
14963.99 318
14965.14 339
14966.29 368
14967.45 368
14968.60 336
14969.76 344
14970.91 353
14972.07 354
14973.22 354
14974.38 351
14975.54 345
14976.69 361
14977.85 366
14979.00 343
14980.16 324
14981.31 332
14982.47 363
14983.62 340
14984.78 341
14985.93 325
14987.09 332
14988.25 335
14989.40 341
14990.56 337
14991.71 335
14992.87 371
14994.02 367
14995.18 353
14996.34 350
14997.49 313
14998.65 341
14999.80 348
15000.96 351
15002.12 359
15003.27 355
15004.43 334
15005.59 357
15006.74 338
15007.90 322
15009.06 353
15010.21 327
15011.37 334
15012.53 307
15013.68 342
15014.84 326
15016.00 361
15017.15 344
15018.31 336
15019.47 346
15020.62 326
15021.78 356
15022.94 329
15024.09 319
15025.25 295
15026.41 338
15027.57 325
15028.72 322
15029.88 330
15031.04 310
15032.19 338
15033.35 339
15034.51 344
15035.67 346
15036.82 351
15037.98 344
15039.14 335
15040.30 353
15041.46 338
15042.61 349
15043.77 330
15044.93 333
15046.09 347
15047.25 314
15048.40 319
15049.56 360
15050.72 341
15051.88 310
15053.04 335
15054.19 332
15055.35 311
15056.51 317
15057.67 311
15058.83 341
15059.99 370
15061.14 318
15062.30 326
15063.46 347
15064.62 332
15065.78 357
15066.94 349
15068.10 345
15069.26 343
15070.41 309
15071.57 320
15072.73 330
15073.89 341
15075.05 331
15076.21 329
15077.37 334
15078.53 351
15079.69 333
15080.85 314
15082.00 306
15083.16 325
15084.32 316
15085.48 343
15086.64 320
15087.80 357
15088.96 360
15090.12 332
15091.28 340
15092.44 316
15093.60 317
15094.76 354
15095.92 343
15097.08 312
15098.24 366
15099.40 368
15100.56 346
15101.72 348
15102.88 322
15104.04 320
15105.20 313
15106.36 328
15107.52 340
15108.68 302
15109.84 317
15111.00 309
15112.16 298
15113.32 324
15114.48 311
15115.64 320
15116.80 332
15117.97 317
15119.13 306
15120.29 316
15121.45 331
15122.61 324
15123.77 322
15124.93 334
15126.09 312
15127.25 347
15128.41 329
15129.57 343
15130.74 329
15131.90 309
15133.06 302
15134.22 317
15135.38 338
15136.54 315
15137.70 298
15138.87 293
15140.03 338
15141.19 326
15142.35 323
15143.51 307
15144.67 328
15145.84 320
15147.00 307
15148.16 343
15149.32 337
15150.48 313
15151.65 338
15152.81 329
15153.97 308
15155.13 330
15156.29 305
15157.46 358
15158.62 322
15159.78 315
15160.94 324
15162.10 324
15163.27 335
15164.43 317
15165.59 315
15166.75 329
15167.92 347
15169.08 348
15170.24 302
15171.41 296
15172.57 316
15173.73 329
15174.89 323
15176.06 336
15177.22 328
15178.38 318
15179.55 346
15180.71 326
15181.87 322
15183.04 343
15184.20 316
15185.36 341
15186.53 327
15187.69 349
15188.85 327
15190.02 332
15191.18 331
15192.34 352
15193.51 315
15194.67 355
15195.83 340
15197.00 343
15198.16 334
15199.32 332
15200.49 338
15201.65 352
15202.82 329
15203.98 348
15205.14 321
15206.31 321
15207.47 344
15208.64 328
15209.80 363
15210.97 328
15212.13 345
15213.29 335
15214.46 312
15215.62 350
15216.79 340
15217.95 347
15219.12 331
15220.28 323
15221.45 354
15222.61 344
15223.78 353
15224.94 366
15226.10 351
15227.27 344
15228.43 340
15229.60 364
15230.76 358
15231.93 310
15233.09 367
15234.26 330
15235.43 352
15236.59 376
15237.76 366
15238.92 351
15240.09 354
15241.25 374
15242.42 345
15243.58 344
15244.75 364
15245.91 356
15247.08 328
15248.25 371
15249.41 370
15250.58 325
15251.74 341
15252.91 329
15254.07 318
15255.24 336
15256.41 330
15257.57 360
15258.74 330
15259.90 341
15261.07 330
15262.24 349
15263.40 338
15264.57 337
15265.74 345
15266.90 356
15268.07 348
15269.24 332
15270.40 334
15271.57 352
15272.73 340
15273.90 336
15275.07 346
15276.23 332
15277.40 318
15278.57 308
15279.74 318
15280.90 346
15282.07 331
15283.24 331
15284.40 343
15285.57 326
15286.74 332
15287.90 309
15289.07 325
15290.24 349
15291.41 316
15292.57 352
15293.74 344
15294.91 363
15296.08 340
15297.24 353
15298.41 316
15299.58 349
15300.75 327
15301.91 345
15303.08 375
15304.25 363
15305.42 331
15306.59 335
15307.75 348
15308.92 340
15310.09 358
15311.26 330
15312.43 327
15313.59 332
15314.76 358
15315.93 374
15317.10 336
15318.27 340
15319.44 345
15320.60 351
15321.77 324
15322.94 335
15324.11 323
15325.28 342
15326.45 327
15327.62 331
15328.79 333
15329.95 340
15331.12 349
15332.29 372
15333.46 326
15334.63 334
15335.80 315
15336.97 323
15338.14 351
15339.31 340
15340.48 326
15341.64 328
15342.81 346
15343.98 358
15345.15 347
15346.32 332
15347.49 302
15348.66 326
15349.83 360
15351.00 305
15352.17 342
15353.34 342
15354.51 362
15355.68 370
15356.85 334
15358.02 346
15359.19 354
15360.36 354
15361.53 341
15362.70 362
15363.87 314
15365.04 323
15366.21 344
15367.38 343
15368.55 307
15369.72 339
15370.89 359
15372.06 355
15373.23 328
15374.40 321
15375.57 330
15376.74 340
15377.91 336
15379.08 333
15380.25 360
15381.43 351
15382.60 348
15383.77 386
15384.94 371
15386.11 355
15387.28 336
15388.45 392
15389.62 361
15390.79 349
15391.96 360
15393.14 366
15394.31 330
15395.48 346
15396.65 367
15397.82 337
15398.99 349
15400.16 370
15401.34 357
15402.51 363
15403.68 352
15404.85 357
15406.02 380
15407.19 360
15408.37 346
15409.54 377
15410.71 352
15411.88 316
15413.05 337
15414.23 335
15415.40 343
15416.57 348
15417.74 369
15418.91 355
15420.09 357
15421.26 329
15422.43 349
15423.60 330
15424.78 343
15425.95 326
15427.12 358
15428.29 346
15429.47 315
15430.64 311
15431.81 318
15432.98 332
15434.16 342
15435.33 342
15436.50 322
15437.67 356
15438.85 334
15440.02 321
15441.19 340
15442.37 325
15443.54 345
15444.71 348
15445.89 314
15447.06 317
15448.23 318
15449.41 316
15450.58 341
15451.75 329
15452.93 341
15454.10 337
15455.27 337
15456.45 323
15457.62 341
15458.79 371
15459.97 317
15461.14 340
15462.32 353
15463.49 322
15464.66 324
15465.84 332
15467.01 345
15468.19 345
15469.36 292
15470.53 321
15471.71 315
15472.88 328
15474.06 305
15475.23 334
15476.41 350
15477.58 316
15478.75 302
15479.93 314
15481.10 328
15482.28 330
15483.45 313
15484.63 340
15485.80 341
15486.98 303
15488.15 346
15489.33 332
15490.50 368
15491.68 330
15492.85 344
15494.03 332
15495.20 319
15496.38 316
15497.55 327
15498.73 357
15499.90 322
15501.08 329
15502.25 322
15503.43 300
15504.60 321
15505.78 328
15506.96 319
15508.13 337
15509.31 306
15510.48 314
15511.66 304
15512.83 329
15514.01 343
15515.19 350
15516.36 333
15517.54 314
15518.71 304
15519.89 331
15521.07 343
15522.24 317
15523.42 341
15524.59 322
15525.77 312
15526.95 307
15528.12 328
15529.30 296
15530.48 326
15531.65 335
15532.83 336
15534.01 330
15535.18 306
15536.36 325
15537.54 326
15538.71 335
15539.89 316
15541.07 330
15542.24 324
15543.42 327
15544.60 337
15545.77 338
15546.95 318
15548.13 329
15549.30 339
15550.48 360
15551.66 320
15552.84 323
15554.01 315
15555.19 317
15556.37 348
15557.55 339
15558.72 340
15559.90 324
15561.08 308
15562.26 312
15563.43 328
15564.61 332
15565.79 331
15566.97 306
15568.14 332
15569.32 326
15570.50 324
15571.68 329
15572.86 338
15574.03 346
15575.21 317
15576.39 352
15577.57 350
15578.75 352
15579.93 316
15581.10 329
15582.28 312
15583.46 329
15584.64 343
15585.82 350
15587.00 330
15588.18 309
15589.35 348
15590.53 339
15591.71 340
15592.89 337
15594.07 345
15595.25 329
15596.43 341
15597.61 352
15598.78 348
15599.96 341
15601.14 343
15602.32 331
15603.50 341
15604.68 328
15605.86 375
15607.04 371
15608.22 362
15609.40 362
15610.58 359
15611.76 378
15612.94 354
15614.12 379
15615.30 371
15616.48 399
15617.66 365
15618.84 383
15620.01 365
15621.19 348
15622.37 374
15623.55 375
15624.73 390
15625.91 362
15627.09 353
15628.27 350
15629.46 385
15630.64 381
15631.82 369
15633.00 374
15634.18 401
15635.36 349
15636.54 389
15637.72 357
15638.90 365
15640.08 345
15641.26 349
15642.44 353
15643.62 354
15644.80 382
15645.98 382
15647.16 404
15648.34 366
15649.52 373
15650.71 360
15651.89 385
15653.07 364
15654.25 408
15655.43 382
15656.61 390
15657.79 356
15658.97 361
15660.16 386
15661.34 389
15662.52 397
15663.70 360
15664.88 384
15666.06 375
15667.24 378
15668.43 361
15669.61 353
15670.79 346
15671.97 386
15673.15 353
15674.33 373
15675.52 355
15676.70 387
15677.88 369
15679.06 354
15680.24 349
15681.43 347
15682.61 359
15683.79 363
15684.97 353
15686.16 358
15687.34 377
15688.52 348
15689.70 383
15690.89 359
15692.07 347
15693.25 332
15694.43 359
15695.62 358
15696.80 355
15697.98 337
15699.16 337
15700.35 361
15701.53 337
15702.71 352
15703.90 375
15705.08 344
15706.26 336
15707.45 352
15708.63 350
15709.81 369
15711.00 392
15712.18 385
15713.36 348
15714.55 348
15715.73 343
15716.91 346
15718.10 340
15719.28 354
15720.46 349
15721.65 361
15722.83 372
15724.01 349
15725.20 379
15726.38 362
15727.57 352
15728.75 325
15729.93 347
15731.12 328
15732.30 376
15733.49 352
15734.67 346
15735.85 385
15737.04 376
15738.22 390
15739.41 381
15740.59 387
15741.78 376
15742.96 375
15744.14 380
15745.33 385
15746.51 349
15747.70 376
15748.88 367
15750.07 366
15751.25 365
15752.44 378
15753.62 376
15754.81 380
15755.99 361
15757.18 371
15758.36 379
15759.55 374
15760.73 368
15761.92 355
15763.10 364
15764.29 376
15765.47 385
15766.66 394
15767.84 367
15769.03 344
15770.21 365
15771.40 372
15772.59 403
15773.77 359
15774.96 364
15776.14 372
15777.33 353
15778.51 394
15779.70 345
15780.89 359
15782.07 374
15783.26 345
15784.44 352
15785.63 363
15786.82 355
15788.00 363
15789.19 350
15790.37 357
15791.56 353
15792.75 358
15793.93 336
15795.12 344
15796.31 352
15797.49 316
15798.68 355
15799.87 350
15801.05 371
15802.24 346
15803.43 361
15804.61 351
15805.80 329
15806.99 328
15808.17 355
15809.36 311
15810.55 335
15811.73 339
15812.92 345
15814.11 358
15815.30 342
15816.48 372
15817.67 342
15818.86 317
15820.05 316
15821.23 342
15822.42 275
15823.61 344
15824.80 319
15825.98 322
15827.17 317
15828.36 321
15829.55 313
15830.73 325
15831.92 335
15833.11 332
15834.30 332
15835.49 336
15836.67 334
15837.86 313
15839.05 331
15840.24 317
15841.43 334
15842.61 328
15843.80 349
15844.99 321
15846.18 324
15847.37 341
15848.56 307
15849.74 352
15850.93 324
15852.12 349
15853.31 348
15854.50 335
15855.69 326
15856.88 329
15858.06 313
15859.25 314
15860.44 329
15861.63 337
15862.82 344
15864.01 308
15865.20 309
15866.39 314
15867.58 302
15868.77 317
15869.95 337
15871.14 342
15872.33 324
15873.52 333
15874.71 331
15875.90 311
15877.09 330
15878.28 350
15879.47 350
15880.66 328
15881.85 329
15883.04 307
15884.23 305
15885.42 322
15886.61 325
15887.80 330
15888.99 324
15890.18 338
15891.37 329
15892.56 325
15893.75 333
15894.94 352
15896.13 344
15897.32 355
15898.51 321
15899.70 341
15900.89 356
15902.08 335
15903.27 339
15904.46 359
15905.65 348
15906.84 331
15908.03 370
15909.22 335
15910.42 348
15911.61 325
15912.80 341
15913.99 330
15915.18 352
15916.37 347
15917.56 337
15918.75 337
15919.94 362
15921.13 343
15922.32 327
15923.52 335
15924.71 330
15925.90 355
15927.09 346
15928.28 361
15929.47 351
15930.66 350
15931.86 366
15933.05 347
15934.24 351
15935.43 328
15936.62 336
15937.81 328
15939.01 312
15940.20 322
15941.39 324
15942.58 323
15943.77 314
15944.97 331
15946.16 337
15947.35 315
15948.54 356
15949.73 324
15950.93 359
15952.12 327
15953.31 342
15954.50 329
15955.70 323
15956.89 326
15958.08 321
15959.27 330
15960.47 316
15961.66 302
15962.85 310
15964.04 302
15965.24 304
15966.43 338
15967.62 324
15968.82 348
15970.01 332
15971.20 333
15972.40 343
15973.59 307
15974.78 344
15975.97 323
15977.17 305
15978.36 303
15979.55 306
15980.75 321
15981.94 305
15983.13 278
15984.33 321
15985.52 306
15986.72 328
15987.91 286
15989.10 303
15990.30 305
15991.49 300
15992.68 304
15993.88 321
15995.07 317
15996.27 308
15997.46 289
15998.65 290
15999.85 277
16001.04 285
16002.24 296
16003.43 275
16004.63 322
16005.82 283
16007.01 264
16008.21 303
16009.40 314
16010.60 295
16011.79 279
16012.99 302
16014.18 291
16015.38 304
16016.57 294
16017.76 318
16018.96 301
16020.15 309
16021.35 306
16022.54 297
16023.74 293
16024.93 292
16026.13 301
16027.32 306
16028.52 296
16029.72 288
16030.91 310
16032.11 316
16033.30 285
16034.50 273
16035.69 301
16036.89 300
16038.08 290
16039.28 274
16040.47 290
16041.67 299
16042.87 325
16044.06 315
16045.26 312
16046.45 292
16047.65 290
16048.84 320
16050.04 289
16051.24 281
16052.43 318
16053.63 295
16054.82 279
16056.02 293
16057.22 278
16058.41 273
16059.61 284
16060.81 287
16062.00 303
16063.20 300
16064.40 286
16065.59 306
16066.79 311
16067.99 295
16069.18 277
16070.38 325
16071.58 305
16072.77 308
16073.97 299
16075.17 304
16076.36 292
16077.56 269
16078.76 311
16079.95 304
16081.15 292
16082.35 283
16083.55 283
16084.74 304
16085.94 304
16087.14 280
16088.33 295
16089.53 333
16090.73 291
16091.93 284
16093.12 288
16094.32 294
16095.52 298
16096.72 305
16097.92 298
16099.11 288
16100.31 298
16101.51 298
16102.71 282
16103.90 292
16105.10 287
16106.30 279
16107.50 294
16108.70 280
16109.90 287
16111.09 286
16112.29 297
16113.49 277
16114.69 273
16115.89 301
16117.09 302
16118.28 306
16119.48 271
16120.68 295
16121.88 298
16123.08 303
16124.28 273
16125.48 295
16126.67 296
16127.87 283
16129.07 313
16130.27 301
16131.47 275
16132.67 287
16133.87 316
16135.07 284
16136.27 279
16137.47 296
16138.67 311
16139.86 289
16141.06 292
16142.26 309
16143.46 290
16144.66 293
16145.86 292
16147.06 281
16148.26 259
16149.46 272
16150.66 299
16151.86 281
16153.06 278
16154.26 272
16155.46 269
16156.66 285
16157.86 286
16159.06 291
16160.26 282
16161.46 287
16162.66 259
16163.86 286
16165.06 277
16166.26 291
16167.46 275
16168.66 278
16169.86 299
16171.06 289
16172.26 296
16173.46 271
16174.66 282
16175.86 296
16177.07 266
16178.27 286
16179.47 305
16180.67 264
16181.87 276
16183.07 286
16184.27 300
16185.47 301
16186.67 282
16187.87 264
16189.07 273
16190.28 294
16191.48 297
16192.68 299
16193.88 283
16195.08 294
16196.28 298
16197.48 298
16198.69 270
16199.89 269
16201.09 282
16202.29 296
16203.49 288
16204.69 285
16205.90 293
16207.10 308
16208.30 272
16209.50 308
16210.70 292
16211.91 301
16213.11 302
16214.31 257
16215.51 276
16216.71 288
16217.92 307
16219.12 293
16220.32 276
16221.52 263
16222.72 283
16223.93 277
16225.13 257
16226.33 300
16227.53 283
16228.74 291
16229.94 298
16231.14 288
16232.35 308
16233.55 305
16234.75 294
16235.95 313
16237.16 291
16238.36 305
16239.56 285
16240.77 288
16241.97 297
16243.17 297
16244.38 279
16245.58 279
16246.78 294
16247.99 263
16249.19 268
16250.39 290
16251.60 318
16252.80 277
16254.00 286
16255.21 275
16256.41 293
16257.61 279
16258.82 300
16260.02 316
16261.22 288
16262.43 275
16263.63 275
16264.84 288
16266.04 319
16267.24 293
16268.45 307
16269.65 316
16270.86 276
16272.06 298
16273.27 291
16274.47 293
16275.67 309
16276.88 310
16278.08 300
16279.29 315
16280.49 299
16281.70 318
16282.90 292
16284.11 297
16285.31 309
16286.52 291
16287.72 315
16288.92 298
16290.13 277
16291.33 309
16292.54 294
16293.74 286
16294.95 291
16296.15 296
16297.36 306
16298.57 278
16299.77 315
16300.98 289
16302.18 268
16303.39 302
16304.59 307
16305.80 294
16307.00 273
16308.21 288
16309.41 292
16310.62 292
16311.83 289
16313.03 288
16314.24 290
16315.44 311
16316.65 287
16317.85 281
16319.06 307
16320.27 278
16321.47 282
16322.68 295
16323.88 309
16325.09 266
16326.30 309
16327.50 270
16328.71 266
16329.92 268
16331.12 274
16332.33 265
16333.54 283
16334.74 246
16335.95 270
16337.16 282
16338.36 271
16339.57 286
16340.78 290
16341.98 273
16343.19 243
16344.40 271
16345.60 263
16346.81 290
16348.02 298
16349.22 304
16350.43 280
16351.64 274
16352.85 256
16354.05 296
16355.26 292
16356.47 277
16357.67 267
16358.88 284
16360.09 286
16361.30 276
16362.50 290
16363.71 275
16364.92 274
16366.13 270
16367.34 270
16368.54 283
16369.75 288
16370.96 267
16372.17 277
16373.37 260
16374.58 249
16375.79 255
16377.00 256
16378.21 261
16379.42 258
16380.62 278
16381.83 263
16383.04 265
16384.25 298
16385.46 282
16386.67 254
16387.87 269
16389.08 263
16390.29 258
16391.50 269
16392.71 290
16393.92 273
16395.13 245
16396.33 255
16397.54 235
16398.75 253
16399.96 237
16401.17 256
16402.38 260
16403.59 272
16404.80 263
16406.01 277
16407.22 239
16408.42 256
16409.63 282
16410.84 256
16412.05 284
16413.26 256
16414.47 243
16415.68 254
16416.89 279
16418.10 256
16419.31 273
16420.52 282
16421.73 295
16422.94 262
16424.15 260
16425.36 266
16426.57 265
16427.78 250
16428.99 276
16430.20 272
16431.41 268
16432.62 266
16433.83 244
16435.04 265
16436.25 253
16437.46 247
16438.67 252
16439.88 259
16441.09 240
16442.30 258
16443.51 277
16444.72 256
16445.93 260
16447.14 246
16448.36 268
16449.57 261
16450.78 258
16451.99 247
16453.20 250
16454.41 253
16455.62 265
16456.83 226
16458.04 240
16459.25 252
16460.47 253
16461.68 250
16462.89 236
16464.10 270
16465.31 259
16466.52 261
16467.73 248
16468.94 257
16470.16 249
16471.37 257
16472.58 263
16473.79 263
16475.00 246
16476.21 283
16477.43 286
16478.64 266
16479.85 275
16481.06 267
16482.27 242
16483.49 257
16484.70 255
16485.91 202
16487.12 234
16488.33 237
16489.55 256
16490.76 243
16491.97 255
16493.18 258
16494.40 269
16495.61 265
16496.82 252
16498.03 261
16499.25 269
16500.46 265
16501.67 252
16502.88 264
16504.10 255
16505.31 238
16506.52 242
16507.74 265
16508.95 236
16510.16 254
16511.37 255
16512.59 269
16513.80 241
16515.01 254
16516.23 236
16517.44 258
16518.65 256
16519.87 243
16521.08 255
16522.29 218
16523.51 225
16524.72 238
16525.93 263
16527.15 256
16528.36 233
16529.58 224
16530.79 269
16532.00 233
16533.22 236
16534.43 233
16535.64 252
16536.86 245
16538.07 250
16539.29 239
16540.50 251
16541.72 268
16542.93 246
16544.14 246
16545.36 254
16546.57 255
16547.79 236
16549.00 248
16550.22 236
16551.43 225
16552.64 251
16553.86 232
16555.07 268
16556.29 244
16557.50 251
16558.72 239
16559.93 233
16561.15 258
16562.36 247
16563.58 242
16564.79 246
16566.01 252
16567.22 245
16568.44 254
16569.65 255
16570.87 243
16572.08 223
16573.30 253
16574.51 229
16575.73 254
16576.95 259
16578.16 242
16579.38 244
16580.59 244
16581.81 252
16583.02 266
16584.24 219
16585.45 227
16586.67 243
16587.89 258
16589.10 235
16590.32 261
16591.53 264
16592.75 250
16593.97 223
16595.18 235
16596.40 245
16597.61 234
16598.83 243
16600.05 261
16601.26 243
16602.48 226
16603.70 220
16604.91 248
16606.13 240
16607.35 226
16608.56 251
16609.78 277
16611.00 255
16612.21 259
16613.43 217
16614.65 255
16615.86 253
16617.08 268
16618.30 278
16619.51 263
16620.73 279
16621.95 239
16623.17 255
16624.38 234
16625.60 241
16626.82 242
16628.03 245
16629.25 233
16630.47 239
16631.69 232
16632.90 237
16634.12 250
16635.34 259
16636.56 263
16637.77 242
16638.99 229
16640.21 256
16641.43 254
16642.65 200
16643.86 231
16645.08 268
16646.30 222
16647.52 258
16648.74 237
16649.95 245
16651.17 262
16652.39 234
16653.61 220
16654.83 245
16656.05 241
16657.26 215
16658.48 237
16659.70 244
16660.92 252
16662.14 240
16663.36 257
16664.58 241
16665.79 242
16667.01 247
16668.23 229
16669.45 240
16670.67 202
16671.89 221
16673.11 239
16674.33 243
16675.55 257
16676.76 210
16677.98 234
16679.20 222
16680.42 236
16681.64 220
16682.86 235
16684.08 212
16685.30 228
16686.52 251
16687.74 246
16688.96 242
16690.18 236
16691.40 238
16692.62 228
16693.84 216
16695.06 224
16696.28 240
16697.50 224
16698.72 236
16699.94 232
16701.16 254
16702.38 236
16703.60 233
16704.82 221
16706.04 246
16707.26 230
16708.48 239
16709.70 255
16710.92 220
16712.14 212
16713.36 258
16714.58 227
16715.80 217
16717.02 245
16718.24 228
16719.46 253
16720.68 234
16721.90 218
16723.12 213
16724.34 229
16725.57 237
16726.79 227
16728.01 267
16729.23 215
16730.45 215
16731.67 256
16732.89 238
16734.11 226
16735.33 227
16736.56 235
16737.78 250
16739.00 232
16740.22 241
16741.44 242
16742.66 243
16743.88 247
16745.11 227
16746.33 234
16747.55 224
16748.77 242
16749.99 247
16751.21 216
16752.44 221
16753.66 218
16754.88 261
16756.10 239
16757.32 226
16758.55 253
16759.77 223
16760.99 247
16762.21 258
16763.44 221
16764.66 229
16765.88 212
16767.10 220
16768.32 221
16769.55 240
16770.77 220
16771.99 273
16773.22 257
16774.44 221
16775.66 229
16776.88 232
16778.11 259
16779.33 236
16780.55 254
16781.77 235
16783.00 230
16784.22 222
16785.44 241
16786.67 229
16787.89 226
16789.11 243
16790.34 233
16791.56 201
16792.78 230
16794.01 229
16795.23 255
16796.45 207
16797.68 229
16798.90 240
16800.12 205
16801.35 228
16802.57 238
16803.80 221
16805.02 212
16806.24 235
16807.47 233
16808.69 225
16809.91 220
16811.14 219
16812.36 223
16813.59 250
16814.81 229
16816.04 227
16817.26 237
16818.48 263
16819.71 251
16820.93 232
16822.16 220
16823.38 218
16824.61 224
16825.83 237
16827.06 231
16828.28 222
16829.50 231
16830.73 240
16831.95 222
16833.18 234
16834.40 243
16835.63 238
16836.85 251
16838.08 241
16839.30 255
16840.53 225
16841.75 243
16842.98 253
16844.20 233
16845.43 233
16846.65 244
16847.88 243
16849.11 215
16850.33 242
16851.56 214
16852.78 232
16854.01 225
16855.23 214
16856.46 216
16857.68 225
16858.91 213
16860.14 225
16861.36 229
16862.59 233
16863.81 236
16865.04 257
16866.27 237
16867.49 218
16868.72 216
16869.94 211
16871.17 218
16872.40 239
16873.62 248
16874.85 244
16876.08 234
16877.30 231
16878.53 230
16879.76 235
16880.98 219
16882.21 237
16883.43 230
16884.66 231
16885.89 244
16887.12 264
16888.34 241
16889.57 242
16890.80 231
16892.02 238
16893.25 234
16894.48 244
16895.70 235
16896.93 233
16898.16 244
16899.39 264
16900.61 233
16901.84 255
16903.07 271
16904.29 230
16905.52 247
16906.75 242
16907.98 242
16909.20 250
16910.43 232
16911.66 250
16912.89 239
16914.12 226
16915.34 227
16916.57 235
16917.80 222
16919.03 248
16920.26 252
16921.48 246
16922.71 246
16923.94 270
16925.17 236
16926.40 219
16927.62 229
16928.85 220
16930.08 258
16931.31 226
16932.54 237
16933.77 253
16934.99 268
16936.22 233
16937.45 235
16938.68 222
16939.91 235
16941.14 225
16942.37 237
16943.60 237
16944.82 223
16946.05 232
16947.28 229
16948.51 237
16949.74 219
16950.97 231
16952.20 236
16953.43 236
16954.66 240
16955.89 220
16957.12 248
16958.34 219
16959.57 223
16960.80 249
16962.03 235
16963.26 240
16964.49 213
16965.72 242
16966.95 253
16968.18 245
16969.41 235
16970.64 222
16971.87 251
16973.10 259
16974.33 254
16975.56 230
16976.79 242
16978.02 232
16979.25 226
16980.48 238
16981.71 217
16982.94 204
16984.17 219
16985.40 242
16986.63 253
16987.86 236
16989.09 211
16990.32 229
16991.55 252
16992.79 222
16994.02 222
16995.25 231
16996.48 243
16997.71 232
16998.94 231
17000.17 227
17001.40 240
17002.63 244
17003.86 233
17005.09 207
17006.32 212
17007.56 239
17008.79 224
17010.02 221
17011.25 221
17012.48 226
17013.71 228
17014.94 207
17016.18 232
17017.41 241
17018.64 238
17019.87 221
17021.10 227
17022.33 236
17023.57 216
17024.80 249
17026.03 235
17027.26 226
17028.49 225
17029.72 231
17030.96 235
17032.19 226
17033.42 234
17034.65 249
17035.88 230
17037.12 239
17038.35 232
17039.58 236
17040.81 230
17042.05 240
17043.28 231
17044.51 229
17045.74 242
17046.98 217
17048.21 230
17049.44 207
17050.67 223
17051.91 236
17053.14 228
17054.37 212
17055.61 223
17056.84 237
17058.07 223
17059.30 228
17060.54 223
17061.77 231
17063.00 232
17064.24 203
17065.47 225
17066.70 226
17067.94 201
17069.17 234
17070.40 221
17071.64 212
17072.87 247
17074.10 219
17075.34 228
17076.57 256
17077.81 227
17079.04 246
17080.27 234
17081.51 238
17082.74 246
17083.97 227
17085.21 220
17086.44 212
17087.68 239
17088.91 230
17090.15 246
17091.38 237
17092.61 227
17093.85 233
17095.08 238
17096.32 229
17097.55 192
17098.79 252
17100.02 224
17101.25 221
17102.49 213
17103.72 235
17104.96 225
17106.19 228
17107.43 216
17108.66 242
17109.90 239
17111.13 221
17112.37 210
17113.60 234
17114.84 236
17116.07 238
17117.31 249
17118.54 237
17119.78 243
17121.01 253
17122.25 224
17123.48 217
17124.72 236
17125.95 232
17127.19 229
17128.43 239
17129.66 220
17130.90 231
17132.13 232
17133.37 223
17134.60 239
17135.84 239
17137.08 231
17138.31 251
17139.55 203
17140.78 231
17142.02 214
17143.26 241
17144.49 237
17145.73 246
17146.96 228
17148.20 217
17149.44 215
17150.67 233
17151.91 223
17153.15 189
17154.38 220
17155.62 209
17156.85 214
17158.09 226
17159.33 249
17160.56 229
17161.80 233
17163.04 239
17164.28 234
17165.51 244
17166.75 244
17167.99 233
17169.22 253
17170.46 239
17171.70 228
17172.93 210
17174.17 230
17175.41 223
17176.65 240
17177.88 245
17179.12 220
17180.36 228
17181.60 214
17182.83 224
17184.07 237
17185.31 224
17186.55 230
17187.78 216
17189.02 230
17190.26 209
17191.50 221
17192.73 226
17193.97 199
17195.21 233
17196.45 229
17197.69 246
17198.92 226
17200.16 217
17201.40 229
17202.64 237
17203.88 220
17205.12 205
17206.35 238
17207.59 220
17208.83 237
17210.07 227
17211.31 245
17212.55 224
17213.78 255
17215.02 231
17216.26 213
17217.50 258
17218.74 231
17219.98 236
17221.22 260
17222.46 219
17223.69 246
17224.93 233
17226.17 232
17227.41 227
17228.65 234
17229.89 249
17231.13 233
17232.37 234
17233.61 218
17234.85 221
17236.09 240
17237.33 230
17238.57 243
17239.81 252
17241.04 224
17242.28 215
17243.52 216
17244.76 234
17246.00 248
17247.24 243
17248.48 231
17249.72 229
17250.96 241
17252.20 240
17253.44 211
17254.68 247
17255.92 227
17257.16 230
17258.40 253
17259.64 268
17260.88 229
17262.12 239
17263.37 236
17264.61 226
17265.85 228
17267.09 233
17268.33 217
17269.57 246
17270.81 250
17272.05 219
17273.29 231
17274.53 236
17275.77 233
17277.01 231
17278.25 204
17279.49 212
17280.74 229
17281.98 212
17283.22 226
17284.46 243
17285.70 235
17286.94 199
17288.18 223
17289.42 244
17290.66 233
17291.91 237
17293.15 224
17294.39 206
17295.63 228
17296.87 235
17298.11 231
17299.36 192
17300.60 214
17301.84 222
17303.08 233
17304.32 221
17305.56 216
17306.81 220
17308.05 220
17309.29 229
17310.53 232
17311.77 235
17313.02 227
17314.26 221
17315.50 213
17316.74 204
17317.99 213
17319.23 224
17320.47 215
17321.71 241
17322.96 200
17324.20 223
17325.44 218
17326.68 233
17327.93 227
17329.17 221
17330.41 228
17331.65 219
17332.90 230
17334.14 244
17335.38 226
17336.63 228
17337.87 217
17339.11 239
17340.36 224
17341.60 211
17342.84 212
17344.09 216
17345.33 219
17346.57 235
17347.82 260
17349.06 217
17350.30 248
17351.55 217
17352.79 226
17354.03 202
17355.28 221
17356.52 230
17357.76 222
17359.01 220
17360.25 219
17361.50 225
17362.74 215
17363.98 209
17365.23 222
17366.47 228
17367.72 221
17368.96 211
17370.21 212
17371.45 249
17372.69 224
17373.94 197
17375.18 238
17376.43 231
17377.67 213
17378.92 211
17380.16 218
17381.41 237
17382.65 248
17383.89 238
17385.14 231
17386.38 220
17387.63 203
17388.87 241
17390.12 222
17391.36 225
17392.61 216
17393.85 217
17395.10 243
17396.34 232
17397.59 207
17398.83 204
17400.08 216
17401.33 236
17402.57 216
17403.82 230
17405.06 220
17406.31 228
17407.55 244
17408.80 224
17410.04 195
17411.29 223
17412.54 225
17413.78 233
17415.03 210
17416.27 214
17417.52 211
17418.76 223
17420.01 228
17421.26 220
17422.50 262
17423.75 231
17425.00 227
17426.24 217
17427.49 241
17428.73 224
17429.98 244
17431.23 212
17432.47 238
17433.72 222
17434.97 228
17436.21 230
17437.46 226
17438.71 229
17439.95 231
17441.20 220
17442.45 211
17443.69 228
17444.94 227
17446.19 231
17447.43 235
17448.68 241
17449.93 240
17451.18 222
17452.42 218
17453.67 228
17454.92 225
17456.16 242
17457.41 225
17458.66 231
17459.91 217
17461.15 202
17462.40 230
17463.65 212
17464.90 223
17466.14 248
17467.39 231
17468.64 241
17469.89 226
17471.14 214
17472.38 208
17473.63 244
17474.88 209
17476.13 239
17477.38 223
17478.62 243
17479.87 239
17481.12 258
17482.37 255
17483.62 223
17484.86 242
17486.11 254
17487.36 235
17488.61 222
17489.86 197
17491.11 221
17492.36 247
17493.60 230
17494.85 214
17496.10 218
17497.35 232
17498.60 227
17499.85 231
17501.10 224
17502.35 234
17503.59 236
17504.84 254
17506.09 226
17507.34 236
17508.59 223
17509.84 261
17511.09 262
17512.34 240
17513.59 233
17514.84 249
17516.09 246
17517.34 240
17518.59 256
17519.84 256
17521.09 238
17522.33 235
17523.58 230
17524.83 254
17526.08 244
17527.33 228
17528.58 220
17529.83 241
17531.08 244
17532.33 229
17533.58 231
17534.83 268
17536.08 231
17537.33 237
17538.58 240
17539.83 226
17541.09 234
17542.34 263
17543.59 228
17544.84 234
17546.09 234
17547.34 256
17548.59 257
17549.84 246
17551.09 257
17552.34 257
17553.59 243
17554.84 257
17556.09 284
17557.34 252
17558.59 263
17559.85 264
17561.10 247
17562.35 246
17563.60 233
17564.85 248
17566.10 244
17567.35 251
17568.60 249
17569.86 264
17571.11 238
17572.36 241
17573.61 256
17574.86 224
17576.11 238
17577.36 227
17578.62 264
17579.87 247
17581.12 228
17582.37 238
17583.62 248
17584.87 257
17586.13 244
17587.38 253
17588.63 261
17589.88 245
17591.13 251
17592.39 233
17593.64 234
17594.89 220
17596.14 251
17597.40 239
17598.65 268
17599.90 254
17601.15 236
17602.41 238
17603.66 252
17604.91 230
17606.16 224
17607.42 241
17608.67 247
17609.92 222
17611.17 237
17612.43 233
17613.68 238
17614.93 227
17616.19 247
17617.44 242
17618.69 237
17619.95 227
17621.20 237
17622.45 225
17623.71 240
17624.96 252
17626.21 247
17627.47 240
17628.72 232
17629.97 230
17631.23 226
17632.48 244
17633.73 230
17634.99 247
17636.24 221
17637.49 233
17638.75 233
17640.00 234
17641.26 237
17642.51 223
17643.76 234
17645.02 227
17646.27 202
17647.53 222
17648.78 245
17650.03 227
17651.29 225
17652.54 236
17653.80 243
17655.05 220
17656.31 227
17657.56 235
17658.82 235
17660.07 223
17661.32 229
17662.58 240
17663.83 226
17665.09 228
17666.34 215
17667.60 212
17668.85 218
17670.11 211
17671.36 244
17672.62 242
17673.87 216
17675.13 225
17676.38 229
17677.64 236
17678.89 253
17680.15 214
17681.40 233
17682.66 210
17683.92 225
17685.17 230
17686.43 209
17687.68 225
17688.94 214
17690.19 238
17691.45 232
17692.70 240
17693.96 206
17695.22 224
17696.47 250
17697.73 225
17698.98 230
17700.24 238
17701.50 244
17702.75 209
17704.01 232
17705.26 226
17706.52 216
17707.78 218
17709.03 208
17710.29 233
17711.55 222
17712.80 205
17714.06 213
17715.32 220
17716.57 242
17717.83 224
17719.09 236
17720.34 227
17721.60 214
17722.86 205
17724.11 224
17725.37 202
17726.63 222
17727.88 223
17729.14 216
17730.40 226
17731.65 224
17732.91 228
17734.17 239
17735.43 228
17736.68 242
17737.94 240
17739.20 244
17740.46 234
17741.71 226
17742.97 240
17744.23 232
17745.49 200
17746.74 227
17748.00 266
17749.26 226
17750.52 227
17751.77 222
17753.03 224
17754.29 229
17755.55 217
17756.81 237
17758.06 216
17759.32 227
17760.58 252
17761.84 263
17763.10 228
17764.35 243
17765.61 240
17766.87 268
17768.13 233
17769.39 223
17770.65 250
17771.91 241
17773.16 229
17774.42 245
17775.68 238
17776.94 233
17778.20 247
17779.46 247
17780.72 231
17781.98 206
17783.23 199
17784.49 246
17785.75 230
17787.01 228
17788.27 243
17789.53 253
17790.79 248
17792.05 228
17793.31 241
17794.57 247
17795.83 238
17797.09 247
17798.34 239
17799.60 221
17800.86 232
17802.12 241
17803.38 232
17804.64 239
17805.90 251
17807.16 235
17808.42 230
17809.68 225
17810.94 234
17812.20 258
17813.46 261
17814.72 240
17815.98 249
17817.24 238
17818.50 215
17819.76 227
17821.02 235
17822.28 221
17823.54 253
17824.80 230
17826.06 236
17827.33 224
17828.59 206
17829.85 224
17831.11 221
17832.37 226
17833.63 216
17834.89 242
17836.15 212
17837.41 226
17838.67 227
17839.93 214
17841.19 206
17842.45 222
17843.72 221
17844.98 234
17846.24 238
17847.50 207
17848.76 208
17850.02 234
17851.28 238
17852.54 224
17853.81 217
17855.07 240
17856.33 237
17857.59 237
17858.85 194
17860.11 227
17861.38 230
17862.64 217
17863.90 248
17865.16 233
17866.42 223
17867.68 192
17868.95 240
17870.21 236
17871.47 223
17872.73 209
17874.00 209
17875.26 237
17876.52 198
17877.78 191
17879.04 209
17880.31 216
17881.57 210
17882.83 223
17884.09 207
17885.36 201
17886.62 212
17887.88 225
17889.14 216
17890.41 226
17891.67 216
17892.93 212
17894.20 222
17895.46 213
17896.72 224
17897.98 218
17899.25 227
17900.51 213
17901.77 214
17903.04 209
17904.30 190
17905.56 225
17906.83 259
17908.09 226
17909.35 225
17910.62 244
17911.88 209
17913.14 221
17914.41 226
17915.67 231
17916.93 226
17918.20 215
17919.46 200
17920.73 236
17921.99 233
17923.25 216
17924.52 210
17925.78 216
17927.05 225
17928.31 206
17929.57 212
17930.84 214
17932.10 222
17933.37 207
17934.63 197
17935.90 207
17937.16 220
17938.42 210
17939.69 226
17940.95 208
17942.22 218
17943.48 228
17944.75 214
17946.01 222
17947.28 219
17948.54 207
17949.81 201
17951.07 236
17952.34 223
17953.60 218
17954.87 224
17956.13 221
17957.40 244
17958.66 246
17959.93 222
17961.19 212
17962.46 201
17963.72 221
17964.99 212
17966.25 226
17967.52 220
17968.78 239
17970.05 210
17971.31 209
17972.58 205
17973.85 198
17975.11 218
17976.38 230
17977.64 234
17978.91 206
17980.18 212
17981.44 242
17982.71 203
17983.97 206
17985.24 224
17986.51 231
17987.77 239
17989.04 221
17990.30 220
17991.57 217
17992.84 219
17994.10 211
17995.37 215
17996.64 208
17997.90 193
17999.17 210
18000.44 208
18001.70 224
18002.97 183
18004.24 219
18005.50 220
18006.77 224
18008.04 227
18009.30 228
18010.57 207
18011.84 219
18013.10 220
18014.37 233
18015.64 217
18016.91 209
18018.17 212
18019.44 212
18020.71 228
18021.97 189
18023.24 209
18024.51 212
18025.78 223
18027.04 206
18028.31 206
18029.58 203
18030.85 231
18032.12 233
18033.38 239
18034.65 220
18035.92 234
18037.19 193
18038.45 210
18039.72 214
18040.99 209
18042.26 217
18043.53 200
18044.80 209
18046.06 218
18047.33 207
18048.60 215
18049.87 224
18051.14 189
18052.40 200
18053.67 201
18054.94 216
18056.21 219
18057.48 229
18058.75 211
18060.02 232
18061.29 219
18062.55 209
18063.82 239
18065.09 224
18066.36 240
18067.63 234
18068.90 197
18070.17 190
18071.44 252
18072.71 228
18073.98 231
18075.24 235
18076.51 234
18077.78 243
18079.05 218
18080.32 229
18081.59 249
18082.86 257
18084.13 231
18085.40 208
18086.67 227
18087.94 228
18089.21 229
18090.48 253
18091.75 234
18093.02 230
18094.29 234
18095.56 225
18096.83 221
18098.10 214
18099.37 231
18100.64 233
18101.91 216
18103.18 203
18104.45 227
18105.72 235
18106.99 238
18108.26 215
18109.53 257
18110.80 244
18112.07 225
18113.34 225
18114.61 251
18115.88 235
18117.15 228
18118.43 250
18119.70 240
18120.97 255
18122.24 240
18123.51 261
18124.78 233
18126.05 222
18127.32 225
18128.59 212
18129.86 223
18131.14 221
18132.41 250
18133.68 244
18134.95 243
18136.22 232
18137.49 254
18138.76 240
18140.04 245
18141.31 240
18142.58 249
18143.85 249
18145.12 256
18146.39 246
18147.67 273
18148.94 256
18150.21 244
18151.48 242
18152.75 241
18154.02 218
18155.30 221
18156.57 252
18157.84 213
18159.11 238
18160.39 237
18161.66 241
18162.93 230
18164.20 247
18165.47 224
18166.75 241
18168.02 222
18169.29 225
18170.56 243
18171.84 224
18173.11 233
18174.38 269
18175.66 245
18176.93 236
18178.20 232
18179.47 238
18180.75 223
18182.02 218
18183.29 227
18184.57 238
18185.84 245
18187.11 221
18188.39 240
18189.66 217
18190.93 230
18192.21 219
18193.48 234
18194.75 254
18196.03 234
18197.30 236
18198.57 241
18199.85 248
18201.12 237
18202.39 234
18203.67 228
18204.94 249
18206.22 254
18207.49 261
18208.76 225
18210.04 216
18211.31 227
18212.59 242
18213.86 249
18215.13 255
18216.41 261
18217.68 227
18218.96 251
18220.23 248
18221.51 246
18222.78 234
18224.05 255
18225.33 245
18226.60 219
18227.88 254
18229.15 238
18230.43 259
18231.70 243
18232.98 238
18234.25 222
18235.53 241
18236.80 223
18238.08 259
18239.35 265
18240.63 233
18241.90 225
18243.18 237
18244.45 231
18245.73 249
18247.00 235
18248.28 216
18249.55 222
18250.83 260
18252.10 234
18253.38 211
18254.65 247
18255.93 244
18257.21 239
18258.48 250
18259.76 208
18261.03 232
18262.31 241
18263.58 228
18264.86 239
18266.14 211
18267.41 215
18268.69 238
18269.96 222
18271.24 222
18272.52 202
18273.79 213
18275.07 192
18276.35 201
18277.62 202
18278.90 219
18280.17 227
18281.45 219
18282.73 235
18284.00 242
18285.28 233
18286.56 195
18287.83 233
18289.11 224
18290.39 225
18291.66 207
18292.94 221
18294.22 206
18295.50 238
18296.77 224
18298.05 209
18299.33 217
18300.60 216
18301.88 239
18303.16 229
18304.43 215
18305.71 210
18306.99 213
18308.27 220
18309.54 223
18310.82 209
18312.10 246
18313.38 221
18314.65 234
18315.93 214
18317.21 208
18318.49 198
18319.77 225
18321.04 208
18322.32 216
18323.60 191
18324.88 225
18326.16 226
18327.43 228
18328.71 225
18329.99 219
18331.27 244
18332.55 218
18333.82 212
18335.10 211
18336.38 212
18337.66 217
18338.94 244
18340.22 209
18341.50 211
18342.77 206
18344.05 210
18345.33 225
18346.61 202
18347.89 240
18349.17 222
18350.45 225
18351.73 210
18353.00 239
18354.28 222
18355.56 201
18356.84 213
18358.12 210
18359.40 228
18360.68 232
18361.96 212
18363.24 224
18364.52 233
18365.80 211
18367.08 222
18368.36 198
18369.64 224
18370.91 206
18372.19 232
18373.47 233
18374.75 206
18376.03 208
18377.31 237
18378.59 224
18379.87 223
18381.15 201
18382.43 208
18383.71 202
18384.99 213
18386.27 215
18387.55 221
18388.83 222
18390.11 207
18391.39 219
18392.67 215
18393.95 210
18395.24 219
18396.52 223
18397.80 209
18399.08 214
18400.36 210
18401.64 207
18402.92 214
18404.20 222
18405.48 210
18406.76 215
18408.04 230
18409.32 192
18410.60 227
18411.89 212
18413.17 213
18414.45 188
18415.73 235
18417.01 230
18418.29 211
18419.57 207
18420.85 212
18422.13 221
18423.42 219
18424.70 231
18425.98 206
18427.26 215
18428.54 212
18429.82 229
18431.11 205
18432.39 211
18433.67 201
18434.95 214
18436.23 204
18437.51 208
18438.80 194
18440.08 209
18441.36 222
18442.64 197
18443.93 194
18445.21 203
18446.49 222
18447.77 212
18449.05 193
18450.34 227
18451.62 223
18452.90 206
18454.18 226
18455.47 217
18456.75 214
18458.03 220
18459.31 216
18460.60 222
18461.88 192
18463.16 228
18464.45 223
18465.73 215
18467.01 195
18468.29 215
18469.58 221
18470.86 209
18472.14 215
18473.43 209
18474.71 215
18475.99 224
18477.28 206
18478.56 214
18479.84 196
18481.13 187
18482.41 209
18483.69 235
18484.98 175
18486.26 188
18487.54 227
18488.83 233
18490.11 211
18491.40 185
18492.68 208
18493.96 208
18495.25 189
18496.53 201
18497.81 223
18499.10 210
18500.38 212
18501.67 211
18502.95 200
18504.24 227
18505.52 187
18506.80 217
18508.09 208
18509.37 206
18510.66 225
18511.94 210
18513.23 208
18514.51 199
18515.80 200
18517.08 234
18518.37 226
18519.65 206
18520.93 206
18522.22 209
18523.50 220
18524.79 187
18526.07 215
18527.36 218
18528.64 226
18529.93 219
18531.21 233
18532.50 227
18533.79 207
18535.07 202
18536.36 225
18537.64 213
18538.93 197
18540.21 234
18541.50 234
18542.78 222
18544.07 207
18545.35 234
18546.64 230
18547.93 226
18549.21 226
18550.50 241
18551.78 209
18553.07 223
18554.36 227
18555.64 240
18556.93 231
18558.21 214
18559.50 223
18560.79 251
18562.07 235
18563.36 226
18564.64 246
18565.93 239
18567.22 212
18568.50 206
18569.79 226
18571.08 231
18572.36 221
18573.65 207
18574.94 238
18576.22 238
18577.51 234
18578.80 233
18580.08 241
18581.37 216
18582.66 232
18583.95 225
18585.23 253
18586.52 216
18587.81 240
18589.09 232
18590.38 221
18591.67 251
18592.96 211
18594.24 225
18595.53 222
18596.82 225
18598.11 241
18599.39 240
18600.68 198
18601.97 229
18603.26 239
18604.54 247
18605.83 218
18607.12 202
18608.41 229
18609.69 245
18610.98 245
18612.27 205
18613.56 236
18614.85 236
18616.13 216
18617.42 207
18618.71 233
18620.00 205
18621.29 221
18622.58 231
18623.86 228
18625.15 225
18626.44 238
18627.73 223
18629.02 211
18630.31 213
18631.60 198
18632.88 212
18634.17 215
18635.46 228
18636.75 210
18638.04 220
18639.33 217
18640.62 218
18641.91 224
18643.20 247
18644.48 220
18645.77 217
18647.06 216
18648.35 212
18649.64 209
18650.93 188
18652.22 208
18653.51 202
18654.80 222
18656.09 215
18657.38 212
18658.67 199
18659.96 216
18661.25 218
18662.54 213
18663.83 210
18665.12 189
18666.41 219
18667.70 231
18668.99 211
18670.28 211
18671.57 211
18672.86 226
18674.15 234
18675.44 207
18676.73 203
18678.02 204
18679.31 202
18680.60 197
18681.89 196
18683.18 198
18684.47 199
18685.76 218
18687.05 205
18688.34 227
18689.63 211
18690.92 213
18692.21 208
18693.50 198
18694.79 193
18696.08 211
18697.38 214
18698.67 236
18699.96 199
18701.25 194
18702.54 201
18703.83 197
18705.12 206
18706.41 198
18707.70 208
18709.00 211
18710.29 202
18711.58 211
18712.87 203
18714.16 192
18715.45 209
18716.74 200
18718.04 206
18719.33 193
18720.62 227
18721.91 211
18723.20 211
18724.50 211
18725.79 208
18727.08 221
18728.37 199
18729.66 220
18730.96 198
18732.25 180
18733.54 194
18734.83 207
18736.12 205
18737.42 208
18738.71 199
18740.00 193
18741.29 203
18742.59 195
18743.88 202
18745.17 207
18746.46 237
18747.76 192
18749.05 203
18750.34 199
18751.63 207
18752.93 217
18754.22 203
18755.51 196
18756.81 196
18758.10 195
18759.39 191
18760.69 208
18761.98 187
18763.27 183
18764.56 203
18765.86 196
18767.15 200
18768.44 216
18769.74 204
18771.03 210
18772.33 197
18773.62 220
18774.91 191
18776.21 219
18777.50 217
18778.79 211
18780.09 180
18781.38 170
18782.67 199
18783.97 187
18785.26 213
18786.56 190
18787.85 209
18789.14 210
18790.44 198
18791.73 193
18793.03 195
18794.32 209
18795.62 202
18796.91 205
18798.20 208
18799.50 202
18800.79 213
18802.09 196
18803.38 210
18804.68 199
18805.97 197
18807.27 198
18808.56 214
18809.86 193
18811.15 191
18812.45 215
18813.74 220
18815.04 201
18816.33 210
18817.63 217
18818.92 199
18820.22 180
18821.51 176
18822.81 173
18824.10 203
18825.40 203
18826.69 204
18827.99 205
18829.28 185
18830.58 177
18831.87 198
18833.17 213
18834.47 209
18835.76 205
18837.06 208
18838.35 199
18839.65 207
18840.95 207
18842.24 213
18843.54 192
18844.83 196
18846.13 174
18847.43 196
18848.72 204
18850.02 192
18851.31 219
18852.61 209
18853.91 186
18855.20 185
18856.50 201
18857.80 209
18859.09 211
18860.39 212
18861.69 202
18862.98 210
18864.28 192
18865.58 195
18866.87 202
18868.17 197
18869.47 198
18870.76 215
18872.06 207
18873.36 199
18874.65 209
18875.95 193
18877.25 216
18878.54 204
18879.84 207
18881.14 209
18882.44 236
18883.73 191
18885.03 198
18886.33 188
18887.63 192
18888.92 205
18890.22 189
18891.52 191
18892.82 203
18894.11 212
18895.41 217
18896.71 209
18898.01 193
18899.31 188
18900.60 209
18901.90 202
18903.20 200
18904.50 217
18905.80 201
18907.09 197
18908.39 202
18909.69 207
18910.99 208
18912.29 198
18913.59 198
18914.88 191
18916.18 230
18917.48 192
18918.78 198
18920.08 208
18921.38 207
18922.67 193
18923.97 215
18925.27 189
18926.57 187
18927.87 224
18929.17 223
18930.47 202
18931.77 195
18933.07 169
18934.37 206
18935.66 223
18936.96 202
18938.26 194
18939.56 211
18940.86 193
18942.16 215
18943.46 209
18944.76 186
18946.06 180
18947.36 190
18948.66 226
18949.96 221
18951.26 215
18952.56 194
18953.86 204
18955.16 191
18956.46 190
18957.76 178
18959.06 202
18960.36 201
18961.66 202
18962.96 196
18964.26 197
18965.56 189
18966.86 191
18968.16 219
18969.46 200
18970.76 181
18972.06 215
18973.36 199
18974.66 194
18975.96 176
18977.26 179
18978.56 209
18979.86 219
18981.16 201
18982.46 198
18983.76 201
18985.06 184
18986.37 203
18987.67 185
18988.97 204
18990.27 194
18991.57 217
18992.87 201
18994.17 187
18995.47 193
18996.77 193
18998.07 203
18999.38 218
19000.68 210
19001.98 209
19003.28 209
19004.58 190
19005.88 187
19007.18 185
19008.49 197
19009.79 174
19011.09 181
19012.39 220
19013.69 213
19015.00 186
19016.30 197
19017.60 183
19018.90 179
19020.20 204
19021.51 194
19022.81 186
19024.11 187
19025.41 231
19026.71 203
19028.02 191
19029.32 189
19030.62 211
19031.92 213
19033.23 199
19034.53 176
19035.83 176
19037.13 202
19038.44 189
19039.74 170
19041.04 207
19042.34 202
19043.65 201
19044.95 195
19046.25 188
19047.56 168
19048.86 174
19050.16 171
19051.47 182
19052.77 191
19054.07 192
19055.37 212
19056.68 206
19057.98 188
19059.28 199
19060.59 191
19061.89 188
19063.20 185
19064.50 193
19065.80 205
19067.11 197
19068.41 196
19069.71 197
19071.02 180
19072.32 182
19073.62 196
19074.93 206
19076.23 181
19077.54 196
19078.84 163
19080.14 170
19081.45 194
19082.75 199
19084.06 189
19085.36 205
19086.67 200
19087.97 183
19089.27 186
19090.58 184
19091.88 211
19093.19 168
19094.49 166
19095.80 170
19097.10 182
19098.41 166
19099.71 169
19101.02 184
19102.32 186
19103.63 193
19104.93 184
19106.24 195
19107.54 179
19108.85 179
19110.15 196
19111.46 194
19112.76 209
19114.07 179
19115.37 192
19116.68 176
19117.98 201
19119.29 184
19120.59 182
19121.90 179
19123.20 204
19124.51 194
19125.82 167
19127.12 178
19128.43 176
19129.73 201
19131.04 181
19132.34 197
19133.65 179
19134.96 176
19136.26 196
19137.57 172
19138.87 188
19140.18 181
19141.49 189
19142.79 176
19144.10 175
19145.41 190
19146.71 180
19148.02 191
19149.32 184
19150.63 171
19151.94 203
19153.24 188
19154.55 180
19155.86 176
19157.16 203
19158.47 193
19159.78 182
19161.08 184
19162.39 198
19163.70 183
19165.01 177
19166.31 172
19167.62 190
19168.93 161
19170.23 182
19171.54 175
19172.85 187
19174.16 186
19175.46 169
19176.77 176
19178.08 196
19179.39 185
19180.69 179
19182.00 175
19183.31 189
19184.62 195
19185.92 176
19187.23 187
19188.54 180
19189.85 204
19191.15 195
19192.46 191
19193.77 182
19195.08 190
19196.39 182
19197.69 196
19199.00 187
19200.31 202
19201.62 186
19202.93 184
19204.24 181
19205.54 174
19206.85 193
19208.16 177
19209.47 172
19210.78 208
19212.09 196
19213.40 175
19214.70 197
19216.01 176
19217.32 193
19218.63 191
19219.94 174
19221.25 187
19222.56 187
19223.87 195
19225.18 173
19226.48 181
19227.79 185
19229.10 193
19230.41 193
19231.72 168
19233.03 184
19234.34 197
19235.65 176
19236.96 174
19238.27 193
19239.58 186
19240.89 191
19242.20 199
19243.51 179
19244.82 178
19246.13 178
19247.44 184
19248.75 184
19250.06 173
19251.37 171
19252.67 179
19253.98 173
19255.30 173
19256.61 177
19257.92 187
19259.23 176
19260.54 185
19261.85 193
19263.16 165
19264.47 149
19265.78 176
19267.09 165
19268.40 184
19269.71 210
19271.02 183
19272.33 167
19273.64 164
19274.95 161
19276.26 190
19277.57 196
19278.88 190
19280.19 180
19281.51 186
19282.82 183
19284.13 196
19285.44 172
19286.75 196
19288.06 196
19289.37 156
19290.68 167
19291.99 185
19293.31 185
19294.62 157
19295.93 163
19297.24 175
19298.55 180
19299.86 167
19301.18 174
19302.49 178
19303.80 164
19305.11 200
19306.42 180
19307.73 192
19309.05 141
19310.36 183
19311.67 180
19312.98 194
19314.29 175
19315.61 165
19316.92 183
19318.23 194
19319.54 185
19320.85 171
19322.17 193
19323.48 186
19324.79 181
19326.10 178
19327.42 202
19328.73 184
19330.04 205
19331.35 190
19332.67 174
19333.98 189
19335.29 187
19336.61 207
19337.92 190
19339.23 187
19340.54 189
19341.86 179
19343.17 191
19344.48 185
19345.80 209
19347.11 172
19348.42 165
19349.74 197
19351.05 182
19352.36 170
19353.68 164
19354.99 212
19356.30 179
19357.62 171
19358.93 179
19360.24 179
19361.56 191
19362.87 176
19364.19 179
19365.50 170
19366.81 180
19368.13 185
19369.44 185
19370.75 208
19372.07 164
19373.38 183
19374.70 192
19376.01 197
19377.33 178
19378.64 160
19379.95 180
19381.27 174
19382.58 179
19383.90 170
19385.21 216
19386.53 221
19387.84 167
19389.16 181
19390.47 172
19391.78 188
19393.10 195
19394.41 181
19395.73 171
19397.04 182
19398.36 192
19399.67 181
19400.99 170
19402.30 189
19403.62 190
19404.93 195
19406.25 181
19407.56 171
19408.88 166
19410.20 156
19411.51 168
19412.83 183
19414.14 186
19415.46 175
19416.77 183
19418.09 158
19419.40 170
19420.72 189
19422.03 178
19423.35 186
19424.67 167
19425.98 174
19427.30 173
19428.61 168
19429.93 179
19431.25 163
19432.56 183
19433.88 183
19435.19 187
19436.51 187
19437.83 197
19439.14 178
19440.46 171
19441.78 178
19443.09 181
19444.41 167
19445.73 169
19447.04 157
19448.36 167
19449.68 177
19450.99 153
19452.31 176
19453.63 193
19454.94 181
19456.26 175
19457.58 170
19458.89 165
19460.21 182
19461.53 168
19462.84 188
19464.16 167
19465.48 173
19466.80 193
19468.11 171
19469.43 181
19470.75 172
19472.07 193
19473.38 186
19474.70 203
19476.02 171
19477.34 162
19478.65 164
19479.97 168
19481.29 178
19482.61 180
19483.92 193
19485.24 162
19486.56 168
19487.88 154
19489.20 166
19490.51 163
19491.83 174
19493.15 173
19494.47 171
19495.79 165
19497.10 180
19498.42 170
19499.74 156
19501.06 169
19502.38 163
19503.70 167
19505.02 170
19506.33 190
19507.65 167
19508.97 176
19510.29 180
19511.61 167
19512.93 182
19514.25 184
19515.57 187
19516.88 168
19518.20 172
19519.52 173
19520.84 183
19522.16 158
19523.48 164
19524.80 158
19526.12 175
19527.44 162
19528.76 167
19530.08 152
19531.40 168
19532.71 175
19534.03 184
19535.35 204
19536.67 181
19537.99 183
19539.31 168
19540.63 180
19541.95 158
19543.27 191
19544.59 174
19545.91 171
19547.23 168
19548.55 167
19549.87 156
19551.19 182
19552.51 159
19553.83 175
19555.15 154
19556.47 164
19557.79 175
19559.11 165
19560.43 167
19561.75 180
19563.08 187
19564.40 166
19565.72 174
19567.04 148
19568.36 161
19569.68 155
19571.00 178
19572.32 182
19573.64 165
19574.96 156
19576.28 181
19577.60 148
19578.92 173
19580.25 195
19581.57 166
19582.89 182
19584.21 164
19585.53 173
19586.85 178
19588.17 174
19589.49 177
19590.82 184
19592.14 165
19593.46 165
19594.78 186
19596.10 176
19597.42 169
19598.75 165
19600.07 177
19601.39 167
19602.71 162
19604.03 154
19605.35 173
19606.68 160
19608.00 164
19609.32 140
19610.64 161
19611.96 143
19613.29 177
19614.61 170
19615.93 181
19617.25 162
19618.58 158
19619.90 168
19621.22 168
19622.54 179
19623.87 180
19625.19 174
19626.51 164
19627.83 181
19629.16 166
19630.48 164
19631.80 172
19633.13 176
19634.45 182
19635.77 156
19637.09 171
19638.42 160
19639.74 162
19641.06 157
19642.39 170
19643.71 163
19645.03 187
19646.36 167
19647.68 161
19649.00 150
19650.33 173
19651.65 157
19652.97 169
19654.30 180
19655.62 152
19656.94 182
19658.27 167
19659.59 175
19660.92 171
19662.24 177
19663.56 165
19664.89 183
19666.21 168
19667.54 163
19668.86 178
19670.18 162
19671.51 160
19672.83 168
19674.16 161
19675.48 178
19676.80 161
19678.13 184
19679.45 176
19680.78 169
19682.10 163
19683.43 169
19684.75 171
19686.08 172
19687.40 167
19688.73 169
19690.05 192
19691.38 161
19692.70 169
19694.02 167
19695.35 167
19696.67 183
19698.00 154
19699.33 138
19700.65 174
19701.98 174
19703.30 161
19704.63 174
19705.95 179
19707.28 153
19708.60 169
19709.93 178
19711.25 189
19712.58 182
19713.90 164
19715.23 172
19716.56 167
19717.88 160
19719.21 159
19720.53 155
19721.86 177
19723.18 172
19724.51 157
19725.84 153
19727.16 173
19728.49 168
19729.81 170
19731.14 167
19732.47 178
19733.79 169
19735.12 161
19736.45 169
19737.77 177
19739.10 182
19740.42 196
19741.75 162
19743.08 170
19744.40 164
19745.73 157
19747.06 165
19748.38 174
19749.71 187
19751.04 168
19752.37 187
19753.69 175
19755.02 170
19756.35 182
19757.67 173
19759.00 168
19760.33 163
19761.65 156
19762.98 162
19764.31 144
19765.64 194
19766.96 161
19768.29 160
19769.62 187
19770.95 172
19772.27 182
19773.60 176
19774.93 182
19776.26 170
19777.58 173
19778.91 183
19780.24 195
19781.57 167
19782.90 172
19784.22 167
19785.55 162
19786.88 179
19788.21 160
19789.54 206
19790.86 183
19792.19 172
19793.52 157
19794.85 170
19796.18 161
19797.51 175
19798.83 179
19800.16 172
19801.49 183
19802.82 163
19804.15 165
19805.48 155
19806.81 159
19808.13 172
19809.46 179
19810.79 173
19812.12 184
19813.45 163
19814.78 196
19816.11 176
19817.44 169
19818.77 169
19820.10 175
19821.42 180
19822.75 148
19824.08 174
19825.41 167
19826.74 185
19828.07 162
19829.40 164
19830.73 164
19832.06 182
19833.39 163
19834.72 174
19836.05 169
19837.38 155
19838.71 161
19840.04 166
19841.37 183
19842.70 171
19844.03 169
19845.36 149
19846.69 160
19848.02 165
19849.35 162
19850.68 171
19852.01 183
19853.34 174
19854.67 189
19856.00 176
19857.33 170
19858.66 171
19859.99 172
19861.32 159
19862.65 173
19863.98 171
19865.31 165
19866.64 177
19867.97 165
19869.30 168
19870.64 178
19871.97 162
19873.30 160
19874.63 163
19875.96 177
19877.29 173
19878.62 174
19879.95 180
19881.28 162
19882.62 169
19883.95 165
19885.28 176
19886.61 181
19887.94 163
19889.27 176
19890.60 174
19891.94 182
19893.27 165
19894.60 178
19895.93 186
19897.26 155
19898.59 174
19899.93 171
19901.26 164
19902.59 159
19903.92 171
19905.25 167
19906.59 173
19907.92 152
19909.25 176
19910.58 185
19911.91 176
19913.25 188
19914.58 194
19915.91 164
19917.24 167
19918.58 173
19919.91 184
19921.24 173
19922.57 162
19923.91 164
19925.24 151
19926.57 159
19927.90 168
19929.24 172
19930.57 182
19931.90 156
19933.24 189
19934.57 170
19935.90 190
19937.23 169
19938.57 153
19939.90 159
19941.23 155
19942.57 168
19943.90 177
19945.23 170
19946.57 174
19947.90 174
19949.23 166
19950.57 188
19951.90 167
19953.24 171
19954.57 186
19955.90 167
19957.24 171
19958.57 178
19959.90 182
19961.24 171
19962.57 154
19963.91 174
19965.24 174
19966.57 163
19967.91 173
19969.24 163
19970.58 159
19971.91 179
19973.24 165
19974.58 179
19975.91 184
19977.25 166
19978.58 170
19979.92 173
19981.25 171
19982.59 160
19983.92 200
19985.26 185
19986.59 186
19987.92 184
19989.26 187
19990.59 178
19991.93 177
19993.26 174
19994.60 176
19995.93 176
19997.27 189
19998.60 189
19999.94 180
20001.28 182
20002.61 183
20003.95 164
20005.28 195
20006.62 167
20007.95 187
20009.29 176
20010.62 174
20011.96 164
20013.29 155
20014.63 182
20015.97 200
20017.30 196
20018.64 168
20019.97 179
20021.31 151
20022.64 157
20023.98 188
20025.32 175
20026.65 175
20027.99 189
20029.32 212
20030.66 178
20032.00 189
20033.33 172
20034.67 180
20036.01 186
20037.34 202
20038.68 182
20040.02 207
20041.35 175
20042.69 186
20044.03 186
20045.36 189
20046.70 203
20048.04 199
20049.37 183
20050.71 180
20052.05 197
20053.38 188
20054.72 197
20056.06 172
20057.39 181
20058.73 170
20060.07 203
20061.41 192
20062.74 178
20064.08 221
20065.42 203
20066.76 179
20068.09 188
20069.43 190
20070.77 178
20072.11 196
20073.44 181
20074.78 188
20076.12 185
20077.46 201
20078.79 193
20080.13 189
20081.47 172
20082.81 177
20084.15 174
20085.48 181
20086.82 195
20088.16 186
20089.50 158
20090.84 176
20092.17 167
20093.51 176
20094.85 190
20096.19 176
20097.53 213
20098.87 173
20100.20 175
20101.54 185
20102.88 179
20104.22 193
20105.56 160
20106.90 176
20108.24 187
20109.58 189
20110.91 171
20112.25 177
20113.59 172
20114.93 168
20116.27 176
20117.61 186
20118.95 167
20120.29 178
20121.63 167
20122.97 182
20124.31 182
20125.65 159
20126.98 196
20128.32 191
20129.66 182
20131.00 159
20132.34 174
20133.68 162
20135.02 185
20136.36 150
