# Supplementary material for: MALDI-TOF MS typing enables the classification of brewing yeasts of the genus Saccharomyces to major beer styles
Source: PLoS One. 2017 Aug 9;12(8):e0181694. doi: 10.1371/journal.pone.0181694 (PMC5549903; doi:10.1371/journal.pone.0181694)
Supplement: S17 File — The directory includes 90 raw files and was zipped to “.zip”; the folder has three strains with 30 spectra per strain; S1 Text explains the raw files with an example and Table 1 represents the yeast strains used within the experiment. (ZIP) [file pone.0181694.s020.zip › 49-51/30812-1H7-Dias-Dias-Dias-YPG-18h-E-E_2016-09-30_2_0_B11_1.dat]

1999.98 2608
2000.40 2597
2000.82 2612
2001.24 2687
2001.66 2526
2002.09 2520
2002.51 2572
2002.93 2532
2003.35 2469
2003.78 2469
2004.20 2577
2004.62 2473
2005.04 2406
2005.47 2459
2005.89 2597
2006.31 2474
2006.73 2515
2007.16 2423
2007.58 2524
2008.00 2613
2008.42 2698
2008.85 2592
2009.27 2459
2009.69 2557
2010.12 2485
2010.54 2465
2010.96 2347
2011.39 2323
2011.81 2284
2012.23 2242
2012.66 2165
2013.08 2229
2013.50 2173
2013.93 2339
2014.35 2401
2014.77 2368
2015.20 2296
2015.62 2458
2016.04 2566
2016.47 2462
2016.89 2508
2017.31 2605
2017.74 2667
2018.16 2693
2018.59 2713
2019.01 2759
2019.43 2846
2019.86 2728
2020.28 2624
2020.71 2614
2021.13 2647
2021.55 2630
2021.98 2414
2022.40 2327
2022.83 2449
2023.25 2424
2023.68 2339
2024.10 2310
2024.52 2309
2024.95 2157
2025.37 2141
2025.80 2105
2026.22 2098
2026.65 2170
2027.07 2170
2027.50 2069
2027.92 2036
2028.35 2131
2028.77 2082
2029.20 2067
2029.62 2148
2030.05 2064
2030.47 2093
2030.90 2210
2031.32 2256
2031.75 2281
2032.17 2321
2032.60 2206
2033.02 2309
2033.45 2212
2033.88 2186
2034.30 2329
2034.73 2296
2035.15 2289
2035.58 2340
2036.00 2302
2036.43 2252
2036.86 2357
2037.28 2391
2037.71 2450
2038.13 2484
2038.56 2489
2038.98 2524
2039.41 2503
2039.84 2437
2040.26 2627
2040.69 2575
2041.12 2497
2041.54 2422
2041.97 2364
2042.39 2397
2042.82 2498
2043.25 2457
2043.67 2282
2044.10 2331
2044.53 2327
2044.95 2318
2045.38 2293
2045.81 2285
2046.23 2351
2046.66 2391
2047.09 2313
2047.51 2364
2047.94 2330
2048.37 2361
2048.80 2349
2049.22 2331
2049.65 2264
2050.08 2353
2050.50 2324
2050.93 2275
2051.36 2263
2051.79 2291
2052.21 2216
2052.64 2164
2053.07 2145
2053.50 2196
2053.92 2233
2054.35 2203
2054.78 2144
2055.21 2171
2055.63 2213
2056.06 2197
2056.49 2132
2056.92 2172
2057.35 2082
2057.77 2081
2058.20 2092
2058.63 2203
2059.06 2245
2059.49 2234
2059.92 2330
2060.34 2457
2060.77 2304
2061.20 2200
2061.63 2260
2062.06 2347
2062.49 2350
2062.91 2519
2063.34 2439
2063.77 2391
2064.20 2381
2064.63 2249
2065.06 2302
2065.49 2505
2065.91 2423
2066.34 2469
2066.77 2389
2067.20 2453
2067.63 2422
2068.06 2279
2068.49 2419
2068.92 2398
2069.35 2400
2069.78 2346
2070.21 2284
2070.63 2307
2071.06 2348
2071.49 2316
2071.92 2272
2072.35 2205
2072.78 2159
2073.21 2198
2073.64 2202
2074.07 2244
2074.50 2152
2074.93 2209
2075.36 2294
2075.79 2379
2076.22 2368
2076.65 2326
2077.08 2381
2077.51 2351
2077.94 2504
2078.37 2594
2078.80 2567
2079.23 2644
2079.66 2628
2080.09 2609
2080.52 2544
2080.95 2506
2081.38 2609
2081.81 2519
2082.24 2602
2082.67 2499
2083.10 2484
2083.54 2532
2083.97 2529
2084.40 2464
2084.83 2540
2085.26 2496
2085.69 2507
2086.12 2624
2086.55 2526
2086.98 2435
2087.41 2406
2087.84 2399
2088.28 2340
2088.71 2344
2089.14 2279
2089.57 2322
2090.00 2477
2090.43 2645
2090.86 2719
2091.29 2671
2091.73 2636
2092.16 2798
2092.59 2903
2093.02 3102
2093.45 3064
2093.88 3051
2094.32 2907
2094.75 2808
2095.18 2743
2095.61 2806
2096.04 2715
2096.48 2608
2096.91 2408
2097.34 2426
2097.77 2364
2098.20 2289
2098.64 2226
2099.07 2290
2099.50 2182
2099.93 2265
2100.37 2221
2100.80 2248
2101.23 2165
2101.66 2274
2102.10 2272
2102.53 2233
2102.96 2288
2103.39 2295
2103.83 2453
2104.26 2370
2104.69 2359
2105.13 2262
2105.56 2357
2105.99 2319
2106.42 2331
2106.86 2387
2107.29 2543
2107.72 2407
2108.16 2490
2108.59 2476
2109.02 2402
2109.46 2382
2109.89 2469
2110.32 2392
2110.76 2402
2111.19 2435
2111.62 2456
2112.06 2343
2112.49 2379
2112.92 2360
2113.36 2246
2113.79 2223
2114.23 2224
2114.66 2068
2115.09 2159
2115.53 2087
2115.96 2159
2116.40 2144
2116.83 2190
2117.26 2112
2117.70 2195
2118.13 2200
2118.57 2207
2119.00 2157
2119.44 2140
2119.87 2195
2120.30 2240
2120.74 2123
2121.17 2167
2121.61 2297
2122.04 2263
2122.48 2205
2122.91 2204
2123.35 2210
2123.78 2217
2124.22 2350
2124.65 2199
2125.09 2199
2125.52 2181
2125.96 2164
2126.39 2183
2126.83 2165
2127.26 2153
2127.70 2142
2128.13 2309
2128.57 2239
2129.00 2215
2129.44 2260
2129.87 2357
2130.31 2334
2130.74 2486
2131.18 2357
2131.62 2458
2132.05 2409
2132.49 2424
2132.92 2441
2133.36 2600
2133.79 2576
2134.23 2585
2134.67 2526
2135.10 2647
2135.54 2669
2135.97 2632
2136.41 2645
2136.85 2537
2137.28 2731
2137.72 2799
2138.16 2692
2138.59 2702
2139.03 2597
2139.46 2518
2139.90 2424
2140.34 2568
2140.77 2377
2141.21 2261
2141.65 2201
2142.08 2201
2142.52 2175
2142.96 2197
2143.39 2092
2143.83 2088
2144.27 2204
2144.70 2157
2145.14 2054
2145.58 2195
2146.02 2186
2146.45 2211
2146.89 2266
2147.33 2318
2147.76 2479
2148.20 2619
2148.64 2685
2149.08 2845
2149.51 2812
2149.95 2832
2150.39 2908
2150.83 2927
2151.26 2884
2151.70 2966
2152.14 2797
2152.58 2736
2153.01 2697
2153.45 2608
2153.89 2487
2154.33 2530
2154.77 2387
2155.20 2296
2155.64 2332
2156.08 2287
2156.52 2310
2156.96 2242
2157.40 2093
2157.83 2249
2158.27 2289
2158.71 2173
2159.15 2235
2159.59 2171
2160.03 2183
2160.46 2220
2160.90 2273
2161.34 2185
2161.78 2273
2162.22 2230
2162.66 2275
2163.10 2393
2163.54 2312
2163.97 2268
2164.41 2356
2164.85 2334
2165.29 2445
2165.73 2431
2166.17 2364
2166.61 2417
2167.05 2382
2167.49 2402
2167.93 2557
2168.37 2497
2168.80 2421
2169.24 2484
2169.68 2471
2170.12 2584
2170.56 2647
2171.00 2667
2171.44 2681
2171.88 2573
2172.32 2701
2172.76 2710
2173.20 2671
2173.64 2632
2174.08 2699
2174.52 2657
2174.96 2620
2175.40 2677
2175.84 2721
2176.28 2688
2176.72 2759
2177.16 2743
2177.60 2816
2178.04 2699
2178.48 2758
2178.92 2852
2179.36 2800
2179.80 2654
2180.24 2618
2180.69 2715
2181.13 2467
2181.57 2459
2182.01 2269
2182.45 2257
2182.89 2271
2183.33 2198
2183.77 2289
2184.21 2203
2184.65 2208
2185.09 2264
2185.53 2362
2185.98 2343
2186.42 2351
2186.86 2387
2187.30 2505
2187.74 2591
2188.18 2717
2188.62 2761
2189.07 2816
2189.51 2817
2189.95 2703
2190.39 2708
2190.83 2794
2191.27 2646
2191.71 2625
2192.16 2568
2192.60 2535
2193.04 2501
2193.48 2574
2193.92 2627
2194.37 2680
2194.81 2634
2195.25 2709
2195.69 2759
2196.13 2609
2196.58 2532
2197.02 2601
2197.46 2569
2197.90 2611
2198.35 2580
2198.79 2515
2199.23 2495
2199.67 2450
2200.12 2467
2200.56 2461
2201.00 2419
2201.44 2514
2201.89 2492
2202.33 2435
2202.77 2462
2203.21 2388
2203.66 2476
2204.10 2502
2204.54 2541
2204.99 2426
2205.43 2535
2205.87 2640
2206.32 2667
2206.76 2689
2207.20 2763
2207.65 2789
2208.09 2743
2208.53 2765
2208.98 2780
2209.42 2803
2209.86 2907
2210.31 2787
2210.75 2773
2211.19 2791
2211.64 2673
2212.08 2694
2212.53 2707
2212.97 2548
2213.41 2608
2213.86 2679
2214.30 2539
2214.74 2595
2215.19 2512
2215.63 2487
2216.08 2403
2216.52 2376
2216.97 2466
2217.41 2460
2217.85 2372
2218.30 2488
2218.74 2511
2219.19 2508
2219.63 2480
2220.08 2559
2220.52 2698
2220.97 2918
2221.41 3116
2221.86 3502
2222.30 3992
2222.74 4271
2223.19 4597
2223.63 4942
2224.08 5131
2224.52 5220
2224.97 5327
2225.41 5148
2225.86 4950
2226.30 4764
2226.75 4391
2227.20 4056
2227.64 3941
2228.09 3649
2228.53 3368
2228.98 3229
2229.42 3190
2229.87 3061
2230.31 3146
2230.76 3072
2231.20 3029
2231.65 3090
2232.10 3234
2232.54 3362
2232.99 3321
2233.43 3369
2233.88 3301
2234.33 3316
2234.77 3232
2235.22 3173
2235.66 3015
2236.11 2972
2236.56 3041
2237.00 2969
2237.45 3042
2237.90 3150
2238.34 3012
2238.79 3038
2239.23 3013
2239.68 2917
2240.13 2969
2240.57 2983
2241.02 2781
2241.47 2805
2241.91 2650
2242.36 2622
2242.81 2704
2243.25 2774
2243.70 2652
2244.15 2595
2244.60 2600
2245.04 2537
2245.49 2496
2245.94 2512
2246.38 2499
2246.83 2525
2247.28 2520
2247.73 2547
2248.17 2538
2248.62 2509
2249.07 2371
2249.52 2489
2249.96 2548
2250.41 2480
2250.86 2427
2251.31 2504
2251.75 2442
2252.20 2424
2252.65 2444
2253.10 2386
2253.54 2394
2253.99 2472
2254.44 2357
2254.89 2336
2255.34 2457
2255.79 2417
2256.23 2316
2256.68 2325
2257.13 2379
2257.58 2358
2258.03 2355
2258.47 2329
2258.92 2444
2259.37 2490
2259.82 2612
2260.27 2803
2260.72 2927
2261.17 3028
2261.61 3019
2262.06 3075
2262.51 3145
2262.96 3153
2263.41 3174
2263.86 3214
2264.31 3256
2264.76 3353
2265.21 3156
2265.65 3065
2266.10 3097
2266.55 3048
2267.00 3181
2267.45 3172
2267.90 3105
2268.35 3105
2268.80 3169
2269.25 3159
2269.70 3283
2270.15 3334
2270.60 3251
2271.05 3241
2271.50 3240
2271.95 3026
2272.40 2977
2272.85 2881
2273.30 2729
2273.75 2801
2274.20 2630
2274.65 2561
2275.10 2507
2275.55 2491
2276.00 2413
2276.45 2463
2276.90 2493
2277.35 2416
2277.80 2490
2278.25 2561
2278.70 2496
2279.15 2654
2279.60 2752
2280.05 2876
2280.50 2873
2280.95 2865
2281.40 2973
2281.85 2933
2282.30 2892
2282.75 2828
2283.20 2866
2283.66 2799
2284.11 2835
2284.56 2828
2285.01 2886
2285.46 2839
2285.91 2692
2286.36 2834
2286.81 2912
2287.26 3153
2287.72 3267
2288.17 3346
2288.62 3503
2289.07 3824
2289.52 3935
2289.97 4257
2290.42 4444
2290.88 4454
2291.33 4592
2291.78 4666
2292.23 4746
2292.68 4679
2293.13 4584
2293.59 4408
2294.04 4447
2294.49 4372
2294.94 4101
2295.39 3856
2295.85 3706
2296.30 3603
2296.75 3504
2297.20 3469
2297.65 3191
2298.11 3075
2298.56 3034
2299.01 3080
2299.46 2978
2299.92 2930
2300.37 2958
2300.82 2885
2301.27 2788
2301.73 2804
2302.18 2754
2302.63 2747
2303.09 2594
2303.54 2770
2303.99 2770
2304.44 2667
2304.90 2675
2305.35 2715
2305.80 2621
2306.26 2672
2306.71 2850
2307.16 3022
2307.62 3065
2308.07 3188
2308.52 3086
2308.98 3225
2309.43 3362
2309.88 3512
2310.34 3636
2310.79 3507
2311.24 3440
2311.70 3389
2312.15 3427
2312.60 3219
2313.06 3070
2313.51 3110
2313.97 2921
2314.42 3085
2314.87 2905
2315.33 2805
2315.78 2787
2316.24 2705
2316.69 2785
2317.14 2810
2317.60 2854
2318.05 2643
2318.51 2719
2318.96 2786
2319.42 2821
2319.87 2885
2320.32 2928
2320.78 2914
2321.23 2759
2321.69 2758
2322.14 2738
2322.60 2826
2323.05 2827
2323.51 2715
2323.96 2686
2324.42 2719
2324.87 2706
2325.33 2667
2325.78 2823
2326.24 2844
2326.69 2747
2327.15 2766
2327.60 2815
2328.06 2946
2328.51 2994
2328.97 2941
2329.42 2971
2329.88 3050
2330.33 3029
2330.79 3072
2331.25 3067
2331.70 2935
2332.16 2915
2332.61 2984
2333.07 2972
2333.52 2895
2333.98 2873
2334.44 2814
2334.89 2782
2335.35 2835
2335.80 2792
2336.26 2773
2336.72 2868
2337.17 2985
2337.63 3096
2338.08 3276
2338.54 3458
2339.00 3573
2339.45 3715
2339.91 4022
2340.37 4297
2340.82 4151
2341.28 4117
2341.74 4281
2342.19 4177
2342.65 4085
2343.11 3825
2343.56 3755
2344.02 3784
2344.48 3803
2344.93 3848
2345.39 3725
2345.85 3926
2346.30 3803
2346.76 3801
2347.22 3825
2347.67 3647
2348.13 3484
2348.59 3352
2349.05 3417
2349.50 3360
2349.96 3282
2350.42 3144
2350.88 3224
2351.33 3174
2351.79 3061
2352.25 3090
2352.71 3010
2353.16 3021
2353.62 2925
2354.08 3055
2354.54 2866
2355.00 2810
2355.45 2745
2355.91 2617
2356.37 2670
2356.83 2574
2357.29 2657
2357.74 2818
2358.20 2770
2358.66 2728
2359.12 2811
2359.58 2989
2360.04 3130
2360.49 3062
2360.95 3110
2361.41 3242
2361.87 3378
2362.33 3324
2362.79 3190
2363.24 3164
2363.70 3224
2364.16 3191
2364.62 3063
2365.08 3023
2365.54 2948
2366.00 3041
2366.46 3012
2366.92 2924
2367.37 2962
2367.83 3056
2368.29 3070
2368.75 2964
2369.21 2959
2369.67 3002
2370.13 2955
2370.59 2988
2371.05 2940
2371.51 2777
2371.97 2704
2372.43 2686
2372.89 2694
2373.35 2756
2373.81 2733
2374.27 2768
2374.73 2750
2375.19 2637
2375.65 2718
2376.11 2557
2376.57 2765
2377.03 2857
2377.49 2714
2377.95 2803
2378.41 2854
2378.87 2781
2379.33 2822
2379.79 2966
2380.25 2896
2380.71 2875
2381.17 2853
2381.63 2919
2382.09 2854
2382.55 2744
2383.01 2664
2383.47 2753
2383.93 2737
2384.39 2781
2384.85 2558
2385.31 2587
2385.77 2664
2386.24 2671
2386.70 2660
2387.16 2570
2387.62 2634
2388.08 2675
2388.54 2648
2389.00 2618
2389.46 2764
2389.92 2844
2390.39 2610
2390.85 2596
2391.31 2557
2391.77 2712
2392.23 2702
2392.69 2704
2393.15 2723
2393.62 2580
2394.08 2578
2394.54 2703
2395.00 2675
2395.46 2550
2395.92 2559
2396.39 2552
2396.85 2531
2397.31 2527
2397.77 2556
2398.23 2721
2398.70 2641
2399.16 2630
2399.62 2576
2400.08 2635
2400.55 2557
2401.01 2497
2401.47 2546
2401.93 2563
2402.39 2650
2402.86 2603
2403.32 2599
2403.78 2684
2404.24 2822
2404.71 2958
2405.17 2893
2405.63 2869
2406.10 2965
2406.56 2915
2407.02 2908
2407.48 2851
2407.95 2841
2408.41 2795
2408.87 2665
2409.34 2593
2409.80 2540
2410.26 2631
2410.73 2602
2411.19 2540
2411.65 2517
2412.12 2552
2412.58 2504
2413.04 2550
2413.51 2519
2413.97 2473
2414.43 2658
2414.90 2789
2415.36 2950
2415.83 2930
2416.29 3118
2416.75 3240
2417.22 3422
2417.68 3415
2418.14 3378
2418.61 3471
2419.07 3437
2419.54 3456
2420.00 3260
2420.47 3265
2420.93 3180
2421.39 3173
2421.86 3170
2422.32 3331
2422.79 3220
2423.25 3301
2423.72 3476
2424.18 3346
2424.64 3480
2425.11 3585
2425.57 3844
2426.04 4256
2426.50 4171
2426.97 4525
2427.43 4682
2427.90 4595
2428.36 4467
2428.83 4343
2429.29 4156
2429.76 3868
2430.22 3653
2430.69 3494
2431.15 3367
2431.62 3373
2432.08 3241
2432.55 3157
2433.02 3116
2433.48 3022
2433.95 3031
2434.41 3166
2434.88 3188
2435.34 3195
2435.81 3139
2436.27 3341
2436.74 3440
2437.21 3437
2437.67 3564
2438.14 3869
2438.60 3949
2439.07 4067
2439.54 4315
2440.00 4547
2440.47 4670
2440.93 4607
2441.40 4661
2441.87 4538
2442.33 4384
2442.80 4104
2443.27 3932
2443.73 3598
2444.20 3430
2444.66 3201
2445.13 3082
2445.60 2939
2446.06 2864
2446.53 2818
2447.00 2668
2447.46 2656
2447.93 2644
2448.40 2642
2448.87 2628
2449.33 2597
2449.80 2657
2450.27 2673
2450.73 2829
2451.20 2665
2451.67 2708
2452.13 2821
2452.60 2829
2453.07 2796
2453.54 2715
2454.00 2728
2454.47 2862
2454.94 2762
2455.41 2838
2455.87 2767
2456.34 2865
2456.81 2784
2457.28 2909
2457.74 2780
2458.21 2661
2458.68 2766
2459.15 2688
2459.62 2713
2460.08 2675
2460.55 2697
2461.02 2649
2461.49 2761
2461.96 2708
2462.42 2834
2462.89 2829
2463.36 2882
2463.83 2979
2464.30 2951
2464.77 3038
2465.23 2991
2465.70 3041
2466.17 3135
2466.64 3046
2467.11 3061
2467.58 3098
2468.05 3130
2468.52 3038
2468.98 3020
2469.45 3182
2469.92 3142
2470.39 2975
2470.86 2958
2471.33 3046
2471.80 3032
2472.27 2972
2472.74 2866
2473.21 2661
2473.67 2683
2474.14 2632
2474.61 2626
2475.08 2704
2475.55 2784
2476.02 2766
2476.49 2724
2476.96 2741
2477.43 2856
2477.90 3067
2478.37 3195
2478.84 3330
2479.31 3499
2479.78 3739
2480.25 3480
2480.72 3643
2481.19 3678
2481.66 3599
2482.13 3459
2482.60 3402
2483.07 3409
2483.54 3117
2484.01 3198
2484.48 3044
2484.95 2985
2485.42 2829
2485.89 2867
2486.36 2787
2486.83 2772
2487.30 2791
2487.77 2783
2488.24 2828
2488.72 2730
2489.19 2760
2489.66 2845
2490.13 2774
2490.60 2728
2491.07 2906
2491.54 2902
2492.01 2973
2492.48 3008
2492.95 2942
2493.42 2879
2493.90 3010
2494.37 2860
2494.84 2908
2495.31 2976
2495.78 2903
2496.25 2819
2496.72 2913
2497.20 2913
2497.67 2784
2498.14 2708
2498.61 2709
2499.08 2682
2499.55 2647
2500.03 2598
2500.50 2481
2500.97 2554
2501.44 2659
2501.91 2592
2502.38 2544
2502.86 2616
2503.33 2634
2503.80 2652
2504.27 2733
2504.75 2855
2505.22 2826
2505.69 2826
2506.16 2919
2506.63 2974
2507.11 3035
2507.58 3132
2508.05 3292
2508.52 3128
2509.00 3252
2509.47 3363
2509.94 3448
2510.42 3502
2510.89 3515
2511.36 3547
2511.83 3438
2512.31 3467
2512.78 3279
2513.25 3166
2513.73 3103
2514.20 3205
2514.67 3112
2515.14 2989
2515.62 2969
2516.09 3028
2516.56 2940
2517.04 2869
2517.51 3008
2517.99 2976
2518.46 3028
2518.93 2984
2519.41 2997
2519.88 2943
2520.35 2859
2520.83 2883
2521.30 2783
2521.77 2682
2522.25 2711
2522.72 2692
2523.20 2731
2523.67 2612
2524.14 2573
2524.62 2499
2525.09 2698
2525.57 2718
2526.04 2761
2526.51 2787
2526.99 2689
2527.46 2703
2527.94 2727
2528.41 2658
2528.89 2689
2529.36 2760
2529.84 2764
2530.31 2725
2530.79 2725
2531.26 2891
2531.73 2948
2532.21 2968
2532.68 2915
2533.16 2877
2533.63 2927
2534.11 2958
2534.58 2984
2535.06 2925
2535.53 2959
2536.01 2947
2536.48 2916
2536.96 2891
2537.44 2969
2537.91 2977
2538.39 2952
2538.86 2884
2539.34 2792
2539.81 2832
2540.29 2855
2540.76 2943
2541.24 2838
2541.71 2716
2542.19 2805
2542.67 2799
2543.14 2809
2543.62 2942
2544.09 2926
2544.57 3101
2545.05 3278
2545.52 3383
2546.00 3508
2546.47 3671
2546.95 3793
2547.43 3823
2547.90 3882
2548.38 4091
2548.86 4061
2549.33 3897
2549.81 3818
2550.28 3853
2550.76 3662
2551.24 3692
2551.71 3774
2552.19 3705
2552.67 3740
2553.14 3919
2553.62 4245
2554.10 4131
2554.57 4227
2555.05 4514
2555.53 4633
2556.01 4831
2556.48 4865
2556.96 4784
2557.44 4541
2557.91 4331
2558.39 4026
2558.87 3880
2559.35 3595
2559.82 3536
2560.30 3399
2560.78 3266
2561.26 3100
2561.73 3006
2562.21 2850
2562.69 2822
2563.17 2896
2563.64 2855
2564.12 2787
2564.60 2868
2565.08 2685
2565.56 2772
2566.03 2768
2566.51 2675
2566.99 2652
2567.47 2657
2567.95 2690
2568.42 2630
2568.90 2585
2569.38 2689
2569.86 2702
2570.34 2653
2570.82 2662
2571.29 2630
2571.77 2598
2572.25 2623
2572.73 2526
2573.21 2570
2573.69 2523
2574.17 2629
2574.64 2702
2575.12 2705
2575.60 2692
2576.08 2628
2576.56 2583
2577.04 2765
2577.52 2692
2578.00 2619
2578.48 2624
2578.95 2603
2579.43 2671
2579.91 2577
2580.39 2574
2580.87 2644
2581.35 2627
2581.83 2686
2582.31 2756
2582.79 2673
2583.27 2662
2583.75 2737
2584.23 2590
2584.71 2696
2585.19 2711
2585.67 2648
2586.15 2789
2586.63 2893
2587.11 2790
2587.59 2717
2588.07 2729
2588.55 2883
2589.03 2848
2589.51 2850
2589.99 2750
2590.47 2936
2590.95 2952
2591.43 2990
2591.91 3037
2592.39 3171
2592.87 3166
2593.35 3242
2593.83 3317
2594.31 3353
2594.79 3299
2595.27 3272
2595.75 3421
2596.23 3480
2596.71 3374
2597.20 3419
2597.68 3420
2598.16 3383
2598.64 3394
2599.12 3177
2599.60 3164
2600.08 3208
2600.56 3005
2601.04 2977
2601.53 2973
2602.01 2898
2602.49 2802
2602.97 2757
2603.45 2735
2603.93 2759
2604.41 2829
2604.90 2768
2605.38 2856
2605.86 2791
2606.34 2828
2606.82 2975
2607.30 3075
2607.79 3227
2608.27 3503
2608.75 3665
2609.23 3964
2609.71 3832
2610.20 4012
2610.68 4134
2611.16 4015
2611.64 3900
2612.12 3873
2612.61 3886
2613.09 3832
2613.57 3629
2614.05 3589
2614.54 3278
2615.02 3210
2615.50 3194
2615.98 3124
2616.47 2866
2616.95 2816
2617.43 2801
2617.91 2858
2618.40 2680
2618.88 2765
2619.36 2714
2619.85 2667
2620.33 2611
2620.81 2582
2621.29 2578
2621.78 2541
2622.26 2447
2622.74 2600
2623.23 2801
2623.71 2737
2624.19 2640
2624.68 2607
2625.16 2633
2625.64 2755
2626.13 2568
2626.61 2517
2627.10 2599
2627.58 2640
2628.06 2658
2628.55 2649
2629.03 2712
2629.51 2749
2630.00 2626
2630.48 2733
2630.97 2722
2631.45 2657
2631.93 2749
2632.42 2820
2632.90 2897
2633.39 2802
2633.87 2776
2634.35 2793
2634.84 2788
2635.32 2779
2635.81 2837
2636.29 2835
2636.78 2721
2637.26 2798
2637.75 2699
2638.23 2674
2638.72 2850
2639.20 2914
2639.68 2879
2640.17 2909
2640.65 2917
2641.14 2787
2641.62 2783
2642.11 2868
2642.59 2827
2643.08 2776
2643.56 2686
2644.05 2663
2644.53 2626
2645.02 2659
2645.51 2635
2645.99 2647
2646.48 2745
2646.96 2840
2647.45 2799
2647.93 2873
2648.42 2817
2648.90 2993
2649.39 3016
2649.88 2983
2650.36 3064
2650.85 2938
2651.33 2999
2651.82 2956
2652.30 2917
2652.79 2905
2653.28 3036
2653.76 3072
2654.25 3033
2654.73 3015
2655.22 3147
2655.71 3122
2656.19 3134
2656.68 3171
2657.17 2985
2657.65 3105
2658.14 3071
2658.63 2913
2659.11 2889
2659.60 2872
2660.09 2731
2660.57 2655
2661.06 2582
2661.55 2540
2662.03 2712
2662.52 2606
2663.01 2605
2663.49 2638
2663.98 2612
2664.47 2612
2664.95 2633
2665.44 2784
2665.93 2769
2666.42 2751
2666.90 2828
2667.39 2732
2667.88 2775
2668.36 2758
2668.85 2701
2669.34 2766
2669.83 2901
2670.31 2947
2670.80 2932
2671.29 2965
2671.78 3048
2672.27 3318
2672.75 3394
2673.24 3508
2673.73 3645
2674.22 3778
2674.70 3826
2675.19 3901
2675.68 3730
2676.17 3912
2676.66 3959
2677.15 3797
2677.63 3717
2678.12 3796
2678.61 3884
2679.10 4043
2679.59 4135
2680.08 4233
2680.56 4342
2681.05 4503
2681.54 4605
2682.03 4735
2682.52 4805
2683.01 4898
2683.50 5059
2683.98 4990
2684.47 4977
2684.96 4877
2685.45 4753
2685.94 4392
2686.43 4134
2686.92 4089
2687.41 3879
2687.90 3484
2688.39 3353
2688.88 3158
2689.36 2983
2689.85 2936
2690.34 2932
2690.83 2939
2691.32 2932
2691.81 2947
2692.30 2892
2692.79 2844
2693.28 2801
2693.77 2840
2694.26 2860
2694.75 2874
2695.24 2768
2695.73 2831
2696.22 2846
2696.71 2951
2697.20 2919
2697.69 2962
2698.18 2940
2698.67 2915
2699.16 3125
2699.65 3166
2700.14 3365
2700.63 3477
2701.12 3519
2701.61 3324
2702.10 3510
2702.59 3565
2703.08 3460
2703.57 3497
2704.06 3388
2704.56 3295
2705.05 3328
2705.54 3192
2706.03 3138
2706.52 2990
2707.01 2979
2707.50 2908
2707.99 3088
2708.48 2981
2708.97 2718
2709.46 2826
2709.96 2832
2710.45 2686
2710.94 2863
2711.43 2788
2711.92 2756
2712.41 2869
2712.90 2838
2713.40 2805
2713.89 2802
2714.38 2889
2714.87 2849
2715.36 2902
2715.85 2949
2716.35 2859
2716.84 2848
2717.33 2789
2717.82 2768
2718.31 2845
2718.80 2804
2719.30 2840
2719.79 2858
2720.28 2941
2720.77 2970
2721.27 3143
2721.76 3151
2722.25 3194
2722.74 3255
2723.23 3267
2723.73 3321
2724.22 3242
2724.71 3181
2725.20 3142
2725.70 3205
2726.19 3040
2726.68 2835
2727.18 2855
2727.67 2893
2728.16 2813
2728.65 2717
2729.15 2696
2729.64 2738
2730.13 2781
2730.63 2730
2731.12 2890
2731.61 2730
2732.10 2845
2732.60 2702
2733.09 2936
2733.58 3049
2734.08 3071
2734.57 2989
2735.06 3018
2735.56 3065
2736.05 2955
2736.55 3009
2737.04 2997
2737.53 2982
2738.03 2986
2738.52 3025
2739.01 3043
2739.51 3010
2740.00 3022
2740.50 2926
2740.99 2893
2741.48 2947
2741.98 2765
2742.47 2775
2742.97 2771
2743.46 2731
2743.95 2655
2744.45 2535
2744.94 2650
2745.44 2636
2745.93 2749
2746.43 2775
2746.92 2664
2747.42 2701
2747.91 2921
2748.40 2800
2748.90 2784
2749.39 2900
2749.89 2878
2750.38 2913
2750.88 2936
2751.37 3043
2751.87 3017
2752.36 3157
2752.86 3288
2753.35 3373
2753.85 3475
2754.34 3513
2754.84 3496
2755.33 3513
2755.83 3427
2756.33 3373
2756.82 3435
2757.32 3193
2757.81 3081
2758.31 3036
2758.80 3024
2759.30 2926
2759.79 2862
2760.29 2900
2760.79 2927
2761.28 2789
2761.78 2870
2762.27 2854
2762.77 2817
2763.27 2824
2763.76 2824
2764.26 2827
2764.75 2738
2765.25 2784
2765.75 2847
2766.24 2815
2766.74 2782
2767.23 2874
2767.73 2733
2768.23 2810
2768.72 2831
2769.22 2786
2769.72 2827
2770.21 3017
2770.71 2955
2771.21 3024
2771.70 3151
2772.20 3209
2772.70 3222
2773.19 3118
2773.69 3289
2774.19 3400
2774.69 3551
2775.18 3461
2775.68 3495
2776.18 3577
2776.67 3660
2777.17 3678
2777.67 3659
2778.17 3591
2778.66 3570
2779.16 3536
2779.66 3619
2780.16 3608
2780.65 3507
2781.15 3350
2781.65 3177
2782.15 3224
2782.64 3290
2783.14 3167
2783.64 3054
2784.14 3176
2784.63 3015
2785.13 2970
2785.63 3163
2786.13 3183
2786.63 3146
2787.12 3037
2787.62 3028
2788.12 3048
2788.62 2989
2789.12 2908
2789.62 2938
2790.11 2885
2790.61 3032
2791.11 3095
2791.61 3059
2792.11 3095
2792.61 3035
2793.11 3227
2793.60 3458
2794.10 3713
2794.60 3721
2795.10 4048
2795.60 4247
2796.10 4752
2796.60 5047
2797.10 5188
2797.60 5185
2798.09 5416
2798.59 5167
2799.09 4869
2799.59 4742
2800.09 4392
2800.59 4295
2801.09 4075
2801.59 3942
2802.09 3744
2802.59 3612
2803.09 3559
2803.59 3460
2804.09 3451
2804.59 3513
2805.09 3818
2805.59 4047
2806.09 4247
2806.59 4685
2807.09 4964
2807.59 5440
2808.09 5953
2808.59 6321
2809.09 6591
2809.59 6551
2810.09 6347
2810.59 6206
2811.09 5758
2811.59 5373
2812.09 5097
2812.59 4695
2813.09 4229
2813.59 3967
2814.09 3738
2814.59 3579
2815.09 3615
2815.59 3439
2816.09 3448
2816.59 3427
2817.09 3511
2817.59 3612
2818.10 3620
2818.60 3683
2819.10 3739
2819.60 3603
2820.10 3704
2820.60 3618
2821.10 3595
2821.60 3451
2822.10 3494
2822.61 3423
2823.11 3270
2823.61 3272
2824.11 3115
2824.61 3060
2825.11 3071
2825.61 3183
2826.12 3218
2826.62 3167
2827.12 3050
2827.62 3095
2828.12 3203
2828.62 3029
2829.13 3120
2829.63 3151
2830.13 3176
2830.63 3364
2831.13 3249
2831.64 3332
2832.14 3413
2832.64 3464
2833.14 3675
2833.65 3660
2834.15 3615
2834.65 3775
2835.15 3656
2835.65 3558
2836.16 3588
2836.66 3517
2837.16 3340
2837.66 3357
2838.17 3256
2838.67 3146
2839.17 3051
2839.68 3041
2840.18 2975
2840.68 2920
2841.18 3012
2841.69 2964
2842.19 3008
2842.69 3048
2843.20 3116
2843.70 3078
2844.20 3132
2844.71 3264
2845.21 3207
2845.71 3293
2846.22 3396
2846.72 3450
2847.22 3495
2847.73 3453
2848.23 3506
2848.73 3334
2849.24 3363
2849.74 3361
2850.24 3258
2850.75 3172
2851.25 3046
2851.76 3145
2852.26 2994
2852.76 3034
2853.27 2948
2853.77 2904
2854.28 2971
2854.78 3002
2855.28 2833
2855.79 2931
2856.29 2976
2856.80 2956
2857.30 2959
2857.81 3070
2858.31 3101
2858.82 3161
2859.32 3229
2859.82 3261
2860.33 3323
2860.83 3306
2861.34 3332
2861.84 3332
2862.35 3338
2862.85 3196
2863.36 3165
2863.86 3121
2864.37 3095
2864.87 3016
2865.38 2823
2865.88 2787
2866.39 2835
2866.89 2829
2867.40 2780
2867.90 2776
2868.41 2764
2868.91 2817
2869.42 2770
2869.93 2832
2870.43 2892
2870.94 3008
2871.44 2940
2871.95 2881
2872.45 2966
2872.96 2959
2873.47 2949
2873.97 3066
2874.48 2997
2874.98 2993
2875.49 2946
2875.99 2886
2876.50 2916
2877.01 2843
2877.51 2905
2878.02 2977
2878.53 3040
2879.03 2992
2879.54 3114
2880.04 3212
2880.55 3187
2881.06 3210
2881.56 3154
2882.07 3278
2882.58 3383
2883.08 3486
2883.59 3579
2884.10 3772
2884.60 3887
2885.11 4128
2885.62 4404
2886.12 4908
2886.63 5358
2887.14 5409
2887.65 5373
2888.15 5515
2888.66 5494
2889.17 5218
2889.67 4904
2890.18 4561
2890.69 4308
2891.20 4280
2891.70 4029
2892.21 3836
2892.72 3600
2893.23 3519
2893.73 3331
2894.24 3248
2894.75 3365
2895.26 3345
2895.76 3525
2896.27 3422
2896.78 3236
2897.29 3314
2897.80 3540
2898.30 3556
2898.81 3513
2899.32 3668
2899.83 3829
2900.34 3850
2900.84 3838
2901.35 3910
2901.86 4131
2902.37 4145
2902.88 4020
2903.39 4142
2903.89 4001
2904.40 4161
2904.91 4233
2905.42 4208
2905.93 4048
2906.44 4037
2906.95 4154
2907.45 4071
2907.96 3874
2908.47 3913
2908.98 3812
2909.49 3679
2910.00 3541
2910.51 3572
2911.02 3463
2911.53 3507
2912.03 3609
2912.54 3588
2913.05 3604
2913.56 3463
2914.07 3527
2914.58 3464
2915.09 3421
2915.60 3417
2916.11 3365
2916.62 3469
2917.13 3376
2917.64 3274
2918.15 3183
2918.66 3188
2919.17 3224
2919.68 3200
2920.19 3207
2920.70 3159
2921.21 3316
2921.72 3470
2922.23 3626
2922.74 4018
2923.25 4425
2923.76 4852
2924.27 5360
2924.78 5777
2925.29 6346
2925.80 6400
2926.31 6346
2926.82 6210
2927.33 6055
2927.84 5550
2928.35 5190
2928.86 4899
2929.37 4383
2929.88 4063
2930.39 3703
2930.91 3477
2931.42 3424
2931.93 3337
2932.44 3328
2932.95 3200
2933.46 3212
2933.97 3241
2934.48 3246
2934.99 3253
2935.50 3155
2936.02 3251
2936.53 3254
2937.04 3343
2937.55 3197
2938.06 3179
2938.57 3251
2939.08 3236
2939.60 3194
2940.11 3074
2940.62 3207
2941.13 3095
2941.64 3127
2942.15 3250
2942.67 3209
2943.18 3386
2943.69 3464
2944.20 3492
2944.71 3644
2945.23 3705
2945.74 3903
2946.25 4110
2946.76 4210
2947.28 4156
2947.79 4000
2948.30 3966
2948.81 3781
2949.32 3698
2949.84 3741
2950.35 3490
2950.86 3463
2951.37 3438
2951.89 3378
2952.40 3304
2952.91 3286
2953.43 3185
2953.94 3303
2954.45 3169
2954.96 3068
2955.48 3052
2955.99 2882
2956.50 2952
2957.02 2908
2957.53 3020
2958.04 3192
2958.56 3207
2959.07 3225
2959.58 3363
2960.10 3448
2960.61 3583
2961.12 3572
2961.64 3660
2962.15 3643
2962.66 3853
2963.18 3864
2963.69 3623
2964.20 3812
2964.72 3741
2965.23 3727
2965.75 3482
2966.26 3487
2966.77 3310
2967.29 3242
2967.80 3109
2968.32 3087
2968.83 3139
2969.34 3131
2969.86 2995
2970.37 2949
2970.89 2964
2971.40 2953
2971.92 3014
2972.43 2912
2972.94 2979
2973.46 3103
2973.97 2957
2974.49 3006
2975.00 3043
2975.52 2990
2976.03 3091
2976.55 3051
2977.06 3000
2977.58 3080
2978.09 3092
2978.61 3203
2979.12 3195
2979.64 3205
2980.15 3252
2980.67 3300
2981.18 3358
2981.70 3439
2982.21 3375
2982.73 3403
2983.24 3469
2983.76 3435
2984.27 3517
2984.79 3398
2985.30 3362
2985.82 3590
2986.34 3592
2986.85 3570
2987.37 3628
2987.88 3662
2988.40 3466
2988.91 3747
2989.43 3638
2989.95 3664
2990.46 3772
2990.98 3768
2991.49 3816
2992.01 3850
2992.53 3851
2993.04 3854
2993.56 4090
2994.08 4194
2994.59 4141
2995.11 4397
2995.62 4583
2996.14 5056
2996.66 5328
2997.17 5563
2997.69 5837
2998.21 6085
2998.72 6058
2999.24 5977
2999.76 5905
3000.27 5608
3000.79 5386
3001.31 5313
3001.83 5167
3002.34 4870
3002.86 4768
3003.38 5052
3003.89 5322
3004.41 5534
3004.93 5723
3005.45 5876
3005.96 5893
3006.48 6012
3007.00 5642
3007.51 5338
3008.03 4972
3008.55 4723
3009.07 4498
3009.59 4122
3010.10 3844
3010.62 3745
3011.14 3555
3011.66 3420
3012.17 3340
3012.69 3310
3013.21 3394
3013.73 3330
3014.25 3352
3014.76 3396
3015.28 3490
3015.80 3511
3016.32 3671
3016.84 3685
3017.36 3810
3017.87 3753
3018.39 3738
3018.91 3847
3019.43 3911
3019.95 3806
3020.47 3949
3020.98 3945
3021.50 4100
3022.02 4128
3022.54 4149
3023.06 4356
3023.58 4543
3024.10 4485
3024.62 4587
3025.13 4622
3025.65 4588
3026.17 4603
3026.69 4369
3027.21 4216
3027.73 4106
3028.25 4089
3028.77 3847
3029.29 3718
3029.81 3601
3030.33 3465
3030.85 3644
3031.37 3606
3031.89 3680
3032.41 3753
3032.92 4175
3033.44 4506
3033.96 4698
3034.48 5122
3035.00 5435
3035.52 5612
3036.04 5934
3036.56 5901
3037.08 5768
3037.60 5583
3038.12 5262
3038.64 5118
3039.16 4960
3039.68 4657
3040.20 4406
3040.72 4078
3041.24 3865
3041.77 3679
3042.29 3473
3042.81 3431
3043.33 3461
3043.85 3432
3044.37 3450
3044.89 3308
3045.41 3382
3045.93 3379
3046.45 3376
3046.97 3479
3047.49 3402
3048.01 3453
3048.53 3285
3049.06 3304
3049.58 3357
3050.10 3228
3050.62 3249
3051.14 3141
3051.66 3262
3052.18 3193
3052.70 3183
3053.23 3143
3053.75 3044
3054.27 3160
3054.79 3221
3055.31 3163
3055.83 3069
3056.35 3010
3056.88 3198
3057.40 3349
3057.92 3183
3058.44 3228
3058.96 3402
3059.49 3318
3060.01 3279
3060.53 3277
3061.05 3219
3061.57 3306
3062.10 3425
3062.62 3371
3063.14 3358
3063.66 3395
3064.18 3284
3064.71 3325
3065.23 3474
3065.75 3443
3066.27 3297
3066.80 3334
3067.32 3357
3067.84 3474
3068.36 3321
3068.89 3306
3069.41 3237
3069.93 3181
3070.46 3239
3070.98 3318
3071.50 3324
3072.02 3324
3072.55 3414
3073.07 3517
3073.59 3423
3074.12 3454
3074.64 3697
3075.16 3762
3075.69 3791
3076.21 3751
3076.73 3714
3077.26 3779
3077.78 3956
3078.30 3903
3078.83 4001
3079.35 4031
3079.87 3903
3080.40 3882
3080.92 3896
3081.45 3798
3081.97 3919
3082.49 3842
3083.02 3746
3083.54 3657
3084.06 3671
3084.59 3389
3085.11 3278
3085.64 3413
3086.16 3392
3086.69 3553
3087.21 3557
3087.73 3356
3088.26 3359
3088.78 3339
3089.31 3327
3089.83 3274
3090.36 3343
3090.88 3317
3091.41 3393
3091.93 3366
3092.45 3382
3092.98 3424
3093.50 3478
3094.03 3486
3094.55 3515
3095.08 3484
3095.60 3679
3096.13 3692
3096.65 3768
3097.18 4013
3097.70 3969
3098.23 4175
3098.76 4318
3099.28 4474
3099.81 4594
3100.33 4958
3100.86 5467
3101.38 5883
3101.91 6569
3102.43 7177
3102.96 7714
3103.48 8167
3104.01 8316
3104.54 8075
3105.06 7799
3105.59 7162
3106.11 6359
3106.64 5518
3107.17 4880
3107.69 4482
3108.22 4153
3108.74 3995
3109.27 3830
3109.80 3625
3110.32 3724
3110.85 3691
3111.37 3679
3111.90 3749
3112.43 3633
3112.95 3539
3113.48 3626
3114.01 3511
3114.53 3316
3115.06 3238
3115.59 3295
3116.11 3206
3116.64 3148
3117.17 3160
3117.69 3101
3118.22 3072
3118.75 3107
3119.27 2999
3119.80 3062
3120.33 3012
3120.86 3086
3121.38 3159
3121.91 3150
3122.44 3148
3122.96 3329
3123.49 3423
3124.02 3229
3124.55 3196
3125.07 3214
3125.60 3216
3126.13 3208
3126.66 3183
3127.18 3161
3127.71 3132
3128.24 3149
3128.77 3145
3129.30 3081
3129.82 3086
3130.35 2997
3130.88 2970
3131.41 2922
3131.94 2803
3132.46 2892
3132.99 2871
3133.52 2926
3134.05 2923
3134.58 2894
3135.10 2984
3135.63 3015
3136.16 3073
3136.69 3143
3137.22 3240
3137.75 3240
3138.28 3318
3138.80 3358
3139.33 3292
3139.86 3323
3140.39 3111
3140.92 3172
3141.45 3086
3141.98 3037
3142.51 3210
3143.03 3116
3143.56 3095
3144.09 3276
3144.62 3309
3145.15 3343
3145.68 3429
3146.21 3597
3146.74 3659
3147.27 3647
3147.80 3754
3148.33 3823
3148.86 3870
3149.39 3950
3149.92 3804
3150.45 3737
3150.97 3710
3151.50 3607
3152.03 3502
3152.56 3480
3153.09 3369
3153.62 3336
3154.15 3240
3154.68 3199
3155.21 3129
3155.74 3139
3156.27 3238
3156.80 3147
3157.33 3253
3157.86 3281
3158.39 3134
3158.93 3301
3159.46 3181
3159.99 3279
3160.52 3381
3161.05 3145
3161.58 3044
3162.11 3118
3162.64 3203
3163.17 3084
3163.70 2974
3164.23 3095
3164.76 3195
3165.29 3280
3165.82 3363
3166.35 3458
3166.89 3556
3167.42 3579
3167.95 3586
3168.48 3696
3169.01 3757
3169.54 3699
3170.07 3525
3170.60 3457
3171.13 3330
3171.67 3295
3172.20 3249
3172.73 3211
3173.26 3074
3173.79 2939
3174.32 2928
3174.86 2993
3175.39 2973
3175.92 3078
3176.45 3137
3176.98 3081
3177.51 3069
3178.05 3048
3178.58 3107
3179.11 3099
3179.64 3081
3180.17 3187
3180.71 3173
3181.24 3159
3181.77 2989
3182.30 3032
3182.84 3066
3183.37 2958
3183.90 3008
3184.43 3034
3184.97 3040
3185.50 3041
3186.03 3031
3186.56 2952
3187.10 2963
3187.63 3001
3188.16 3031
3188.69 3098
3189.23 3079
3189.76 3086
3190.29 3028
3190.83 2996
3191.36 2993
3191.89 2870
3192.43 2903
3192.96 2929
3193.49 2922
3194.02 3015
3194.56 2915
3195.09 2881
3195.62 2938
3196.16 3144
3196.69 3165
3197.23 3199
3197.76 3181
3198.29 3077
3198.83 3076
3199.36 3111
3199.89 3026
3200.43 3210
3200.96 3358
3201.50 3260
3202.03 3331
3202.56 3513
3203.10 3620
3203.63 3563
3204.17 3625
3204.70 3625
3205.23 3565
3205.77 3502
3206.30 3477
3206.84 3452
3207.37 3374
3207.91 3474
3208.44 3557
3208.97 3522
3209.51 3583
3210.04 3576
3210.58 3586
3211.11 3702
3211.65 3726
3212.18 3780
3212.72 3591
3213.25 3457
3213.79 3447
3214.32 3408
3214.86 3317
3215.39 3189
3215.93 3063
3216.46 3103
3217.00 3158
3217.53 3247
3218.07 3194
3218.60 3235
3219.14 3233
3219.67 3280
3220.21 3396
3220.74 3334
3221.28 3230
3221.82 3252
3222.35 3337
3222.89 3394
3223.42 3437
3223.96 3518
3224.49 3517
3225.03 3699
3225.57 3638
3226.10 3602
3226.64 3608
3227.17 3523
3227.71 3409
3228.25 3379
3228.78 3316
3229.32 3208
3229.85 3197
3230.39 3067
3230.93 2960
3231.46 2979
3232.00 3061
3232.54 2960
3233.07 2915
3233.61 2971
3234.15 2957
3234.68 2954
3235.22 3014
3235.76 3019
3236.29 3123
3236.83 3162
3237.37 3379
3237.90 3539
3238.44 3568
3238.98 3677
3239.51 3630
3240.05 3669
3240.59 3765
3241.13 3553
3241.66 3541
3242.20 3533
3242.74 3474
3243.28 3354
3243.81 3330
3244.35 3150
3244.89 3283
3245.43 3180
3245.96 3106
3246.50 3161
3247.04 3090
3247.58 3185
3248.11 3173
3248.65 3158
3249.19 3245
3249.73 3278
3250.27 3202
3250.80 3319
3251.34 3336
3251.88 3519
3252.42 3498
3252.96 3407
3253.49 3395
3254.03 3498
3254.57 3560
3255.11 3823
3255.65 3766
3256.19 3826
3256.72 3746
3257.26 3794
3257.80 3850
3258.34 3960
3258.88 3939
3259.42 4008
3259.96 3960
3260.49 3989
3261.03 4128
3261.57 4326
3262.11 4607
3262.65 4853
3263.19 5164
3263.73 5256
3264.27 5237
3264.81 5365
3265.35 5231
3265.88 5401
3266.42 5538
3266.96 5573
3267.50 5604
3268.04 5489
3268.58 5449
3269.12 5134
3269.66 4778
3270.20 4660
3270.74 4202
3271.28 4031
3271.82 3849
3272.36 3724
3272.90 3773
3273.44 3659
3273.98 3719
3274.52 3740
3275.06 3632
3275.60 3708
3276.14 3775
3276.68 3931
3277.22 3975
3277.76 4057
3278.30 3914
3278.84 3997
3279.38 4112
3279.92 4074
3280.46 4059
3281.00 4009
3281.54 4101
3282.08 3976
3282.62 4004
3283.16 4108
3283.70 4139
3284.25 4009
3284.79 3850
3285.33 4157
3285.87 4101
3286.41 4107
3286.95 4233
3287.49 4189
3288.03 4070
3288.57 4109
3289.11 4189
3289.66 3940
3290.20 4138
3290.74 4267
3291.28 4225
3291.82 4452
3292.36 4666
3292.90 4996
3293.44 5347
3293.99 5830
3294.53 6333
3295.07 6686
3295.61 7272
3296.15 7378
3296.69 7647
3297.24 7493
3297.78 7315
3298.32 6916
3298.86 6570
3299.40 6249
3299.95 5949
3300.49 5345
3301.03 5014
3301.57 4857
3302.11 4654
3302.66 4539
3303.20 4431
3303.74 4572
3304.28 4520
3304.83 4383
3305.37 4293
3305.91 4342
3306.45 4449
3307.00 4451
3307.54 4438
3308.08 4477
3308.62 4486
3309.17 4498
3309.71 4542
3310.25 4715
3310.80 4784
3311.34 4717
3311.88 4792
3312.43 4899
3312.97 4847
3313.51 4773
3314.05 5012
3314.60 5166
3315.14 5480
3315.68 5618
3316.23 5909
3316.77 6054
3317.31 6170
3317.86 6115
3318.40 6081
3318.95 6012
3319.49 5927
3320.03 5869
3320.58 5827
3321.12 5631
3321.66 5782
3322.21 5642
3322.75 5561
3323.30 5487
3323.84 5380
3324.38 5435
3324.93 5506
3325.47 5386
3326.02 5145
3326.56 4965
3327.10 5037
3327.65 5008
3328.19 4971
3328.74 4852
3329.28 4765
3329.83 4822
3330.37 5077
3330.92 5396
3331.46 5973
3332.01 6738
3332.55 7981
3333.09 9529
3333.64 11765
3334.18 14248
3334.73 16781
3335.27 19482
3335.82 21626
3336.36 23202
3336.91 23658
3337.45 22731
3338.00 21777
3338.54 19793
3339.09 17713
3339.64 15500
3340.18 13330
3340.73 11304
3341.27 9538
3341.82 8231
3342.36 7087
3342.91 6378
3343.45 5698
3344.00 5230
3344.54 4756
3345.09 4576
3345.64 4553
3346.18 4492
3346.73 4253
3347.27 4270
3347.82 4244
3348.37 4125
3348.91 4034
3349.46 3985
3350.00 4003
3350.55 3955
3351.10 4057
3351.64 3851
3352.19 3732
3352.74 3856
3353.28 3977
3353.83 4152
3354.37 4460
3354.92 4457
3355.47 4693
3356.01 4802
3356.56 4701
3357.11 4614
3357.65 4585
3358.20 4493
3358.75 4530
3359.30 4306
3359.84 4131
3360.39 3979
3360.94 3825
3361.48 3787
3362.03 3852
3362.58 3741
3363.12 3711
3363.67 3738
3364.22 3600
3364.77 3679
3365.31 3710
3365.86 3531
3366.41 3449
3366.96 3553
3367.50 3588
3368.05 3645
3368.60 3591
3369.15 3621
3369.69 3620
3370.24 3773
3370.79 3906
3371.34 3877
3371.89 4118
3372.43 4322
3372.98 4505
3373.53 4787
3374.08 5054
3374.63 4985
3375.17 4882
3375.72 4801
3376.27 4651
3376.82 4521
3377.37 4321
3377.92 3974
3378.46 3863
3379.01 3724
3379.56 3572
3380.11 3383
3380.66 3331
3381.21 3274
3381.76 3200
3382.30 3137
3382.85 2994
3383.40 3168
3383.95 3068
3384.50 3098
3385.05 3149
3385.60 3105
3386.15 3050
3386.70 3142
3387.25 3011
3387.79 3022
3388.34 3043
3388.89 3096
3389.44 3088
3389.99 3011
3390.54 3166
3391.09 3160
3391.64 3153
3392.19 3220
3392.74 3127
3393.29 3159
3393.84 3109
3394.39 3136
3394.94 3232
3395.49 3225
3396.04 3126
3396.59 3275
3397.14 3257
3397.69 3143
3398.24 3213
3398.79 3231
3399.34 3052
3399.89 3021
3400.44 3102
3400.99 2991
3401.54 3055
3402.09 2947
3402.64 2936
3403.19 3047
3403.74 3035
3404.29 3025
3404.84 2944
3405.39 2966
3405.94 2931
3406.49 2856
3407.05 2939
3407.60 3019
3408.15 2971
3408.70 2995
3409.25 2995
3409.80 3012
3410.35 3147
3410.90 3262
3411.45 3273
3412.00 3256
3412.56 3388
3413.11 3432
3413.66 3489
3414.21 3467
3414.76 3275
3415.31 3133
3415.86 3173
3416.41 3259
3416.97 3185
3417.52 3006
3418.07 2997
3418.62 2937
3419.17 2890
3419.73 2778
3420.28 2714
3420.83 2792
3421.38 2867
3421.93 2900
3422.48 2881
3423.04 2923
3423.59 3040
3424.14 3138
3424.69 3245
3425.25 3111
3425.80 3195
3426.35 3077
3426.90 3091
3427.45 2944
3428.01 3041
3428.56 2913
3429.11 2823
3429.66 2988
3430.22 2902
3430.77 2819
3431.32 2758
3431.88 2767
3432.43 2804
3432.98 2845
3433.53 2829
3434.09 2850
3434.64 2826
3435.19 2782
3435.75 2840
3436.30 2951
3436.85 2962
3437.41 2902
3437.96 2868
3438.51 2973
3439.07 3145
3439.62 3089
3440.17 3085
3440.73 3112
3441.28 3125
3441.83 3098
3442.39 3099
3442.94 3096
3443.49 3018
3444.05 3001
3444.60 2967
3445.16 2899
3445.71 2847
3446.26 2780
3446.82 2816
3447.37 2849
3447.93 2587
3448.48 2670
3449.03 2666
3449.59 2689
3450.14 2636
3450.70 2661
3451.25 2601
3451.81 2660
3452.36 2558
3452.91 2596
3453.47 2568
3454.02 2615
3454.58 2485
3455.13 2538
3455.69 2675
3456.24 2609
3456.80 2558
3457.35 2546
3457.91 2704
3458.46 2640
3459.02 2599
3459.57 2647
3460.13 2598
3460.68 2625
3461.24 2717
3461.79 2590
3462.35 2636
3462.90 2622
3463.46 2739
3464.01 2740
3464.57 2823
3465.12 2855
3465.68 2808
3466.23 2824
3466.79 2982
3467.35 2987
3467.90 3009
3468.46 3088
3469.01 3112
3469.57 3192
3470.12 3037
3470.68 3055
3471.24 3006
3471.79 2987
3472.35 3018
3472.90 3004
3473.46 3025
3474.02 2930
3474.57 2896
3475.13 2881
3475.69 2909
3476.24 2964
3476.80 3021
3477.35 3048
3477.91 3065
3478.47 3141
3479.02 3252
3479.58 3217
3480.14 3235
3480.69 3403
3481.25 3426
3481.81 3546
3482.36 3511
3482.92 3517
3483.48 3474
3484.03 3350
3484.59 3352
3485.15 3228
3485.71 3215
3486.26 3278
3486.82 3431
3487.38 3434
3487.93 3555
3488.49 3790
3489.05 3894
3489.61 4007
3490.16 4158
3490.72 4430
3491.28 4922
3491.84 5264
3492.39 5498
3492.95 5498
3493.51 5602
3494.07 5500
3494.63 5311
3495.18 5012
3495.74 4830
3496.30 4764
3496.86 4708
3497.42 4721
3497.97 4922
3498.53 4993
3499.09 5470
3499.65 5875
3500.21 6271
3500.76 6149
3501.32 6380
3501.88 6585
3502.44 6733
3503.00 6977
3503.56 7173
3504.11 7719
3504.67 8006
3505.23 7934
3505.79 8262
3506.35 8170
3506.91 7841
3507.47 7474
3508.03 6961
3508.59 6449
3509.14 5960
3509.70 5486
3510.26 4775
3510.82 4468
3511.38 4216
3511.94 4046
3512.50 3631
3513.06 3550
3513.62 3487
3514.18 3311
3514.74 3227
3515.30 3132
3515.86 3020
3516.41 3017
3516.97 3118
3517.53 3278
3518.09 3287
3518.65 3130
3519.21 3262
3519.77 3218
3520.33 3124
3520.89 3277
3521.45 3259
3522.01 3181
3522.57 3286
3523.13 3411
3523.69 3524
3524.25 3560
3524.81 3415
3525.37 3570
3525.93 3490
3526.49 3340
3527.05 3155
3527.61 3190
3528.18 3015
3528.74 2897
3529.30 2965
3529.86 2964
3530.42 2805
3530.98 2819
3531.54 2949
3532.10 3107
3532.66 3060
3533.22 3043
3533.78 3132
3534.34 3120
3534.90 3173
3535.47 3192
3536.03 3223
3536.59 3248
3537.15 3371
3537.71 3348
3538.27 3398
3538.83 3452
3539.39 3360
3539.96 3374
3540.52 3427
3541.08 3342
3541.64 3344
3542.20 3334
3542.76 3491
3543.32 3515
3543.89 3425
3544.45 3595
3545.01 3576
3545.57 3594
3546.13 3388
3546.70 3345
3547.26 3379
3547.82 3268
3548.38 3157
3548.94 3195
3549.51 3119
3550.07 2935
3550.63 2984
3551.19 2978
3551.76 3028
3552.32 3059
3552.88 3180
3553.44 3324
3554.01 3448
3554.57 3330
3555.13 3417
3555.69 3522
3556.26 3547
3556.82 3479
3557.38 3421
3557.94 3342
3558.51 3290
3559.07 3222
3559.63 3178
3560.20 3208
3560.76 3001
3561.32 3019
3561.89 3086
3562.45 3123
3563.01 2959
3563.57 2972
3564.14 3098
3564.70 2968
3565.26 2939
3565.83 2993
3566.39 2853
3566.96 2752
3567.52 2733
3568.08 2623
3568.65 2553
3569.21 2593
3569.77 2615
3570.34 2630
3570.90 2681
3571.47 2649
3572.03 2657
3572.59 2628
3573.16 2649
3573.72 2727
3574.29 2899
3574.85 2889
3575.41 2836
3575.98 2977
3576.54 2962
3577.11 2941
3577.67 3032
3578.24 3037
3578.80 3052
3579.36 3140
3579.93 2920
3580.49 2966
3581.06 2965
3581.62 3016
3582.19 2978
3582.75 2886
3583.32 2860
3583.88 2810
3584.45 2806
3585.01 2791
3585.58 2704
3586.14 2720
3586.71 2680
3587.27 2634
3587.84 2753
3588.40 2677
3588.97 2804
3589.53 2733
3590.10 2789
3590.66 2753
3591.23 2791
3591.80 2775
3592.36 2712
3592.93 2865
3593.49 2865
3594.06 2947
3594.62 2890
3595.19 2910
3595.76 2918
3596.32 2867
3596.89 2961
3597.45 3091
3598.02 2964
3598.59 3024
3599.15 3002
3599.72 3082
3600.28 3091
3600.85 3113
3601.42 3042
3601.98 3099
3602.55 2932
3603.12 3077
3603.68 2992
3604.25 3015
3604.81 3043
3605.38 2932
3605.95 2902
3606.51 2813
3607.08 2792
3607.65 2714
3608.21 2664
3608.78 2665
3609.35 2674
3609.92 2738
3610.48 2645
3611.05 2567
3611.62 2617
3612.18 2638
3612.75 2812
3613.32 2737
3613.89 2948
3614.45 3213
3615.02 3653
3615.59 4073
3616.15 4530
3616.72 5350
3617.29 6357
3617.86 7020
3618.42 7422
3618.99 7801
3619.56 8186
3620.13 7887
3620.70 7261
3621.26 6746
3621.83 6216
3622.40 5368
3622.97 4913
3623.54 4432
3624.10 3841
3624.67 3513
3625.24 3350
3625.81 3112
3626.38 2951
3626.94 2821
3627.51 2790
3628.08 2635
3628.65 2672
3629.22 2663
3629.79 2739
3630.35 2729
3630.92 2672
3631.49 2659
3632.06 2698
3632.63 2718
3633.20 2662
3633.77 2518
3634.34 2484
3634.90 2614
3635.47 2585
3636.04 2553
3636.61 2563
3637.18 2591
3637.75 2596
3638.32 2652
3638.89 2789
3639.46 2811
3640.03 2880
3640.60 2996
3641.17 3075
3641.73 3214
3642.30 3324
3642.87 3451
3643.44 3509
3644.01 3382
3644.58 3341
3645.15 3455
3645.72 3247
3646.29 3305
3646.86 3427
3647.43 3431
3648.00 3267
3648.57 3293
3649.14 3268
3649.71 3306
3650.28 3371
3650.85 3236
3651.42 3455
3651.99 3358
3652.56 3247
3653.13 3350
3653.70 3324
3654.27 3265
3654.84 3375
3655.41 3477
3655.98 3462
3656.56 3611
3657.13 3581
3657.70 3570
3658.27 3607
3658.84 3521
3659.41 3585
3659.98 3682
3660.55 3791
3661.12 3796
3661.69 3724
3662.26 3509
3662.83 3445
3663.41 3338
3663.98 3207
3664.55 3097
3665.12 3084
3665.69 3133
3666.26 3190
3666.83 3262
3667.41 3237
3667.98 3325
3668.55 3265
3669.12 3235
3669.69 3263
3670.26 3100
3670.83 3039
3671.41 3120
3671.98 3108
3672.55 3055
3673.12 3030
3673.69 3147
3674.27 3243
3674.84 3278
3675.41 3254
3675.98 3227
3676.55 3214
3677.13 3239
3677.70 3228
3678.27 3238
3678.84 3234
3679.42 3159
3679.99 3133
3680.56 3049
3681.13 3022
3681.71 2898
3682.28 3047
3682.85 3088
3683.42 3089
3684.00 3040
3684.57 3208
3685.14 3294
3685.71 3121
3686.29 3252
3686.86 3348
3687.43 3420
3688.01 3533
3688.58 3581
3689.15 3847
3689.73 4000
3690.30 4008
3690.87 3932
3691.45 3838
3692.02 3758
3692.59 3799
3693.17 3619
3693.74 3445
3694.31 3404
3694.89 3235
3695.46 3058
3696.03 3102
3696.61 2916
3697.18 2791
3697.75 2892
3698.33 2898
3698.90 2907
3699.48 2764
3700.05 2748
3700.62 2852
3701.20 2828
3701.77 2871
3702.35 2921
3702.92 2813
3703.50 2876
3704.07 2952
3704.64 2918
3705.22 2866
3705.79 2852
3706.37 2858
3706.94 2912
3707.52 2903
3708.09 2785
3708.67 2861
3709.24 2816
3709.81 2751
3710.39 2724
3710.96 2795
3711.54 2802
3712.11 2760
3712.69 2828
3713.26 2833
3713.84 2816
3714.41 2840
3714.99 2879
3715.56 3003
3716.14 2949
3716.71 3018
3717.29 3043
3717.87 3131
3718.44 3062
3719.02 3075
3719.59 3095
3720.17 3219
3720.74 3169
3721.32 2999
3721.89 2924
3722.47 2955
3723.05 2894
3723.62 2871
3724.20 2720
3724.77 2665
3725.35 2773
3725.93 2742
3726.50 2816
3727.08 2861
3727.65 2792
3728.23 2872
3728.81 3025
3729.38 3155
3729.96 3318
3730.53 3426
3731.11 3577
3731.69 3793
3732.26 3998
3732.84 4057
3733.42 4204
3733.99 4427
3734.57 4289
3735.15 4226
3735.72 4169
3736.30 4040
3736.88 3947
3737.45 3772
3738.03 3567
3738.61 3473
3739.18 3297
3739.76 3250
3740.34 3251
3740.92 3114
3741.49 2958
3742.07 2939
3742.65 2859
3743.23 2824
3743.80 2795
3744.38 2826
3744.96 2824
3745.53 2978
3746.11 2958
3746.69 2881
3747.27 2868
3747.85 2947
3748.42 2779
3749.00 2860
3749.58 2859
3750.16 2797
3750.73 2764
3751.31 2834
3751.89 2761
3752.47 2716
3753.05 2721
3753.62 2790
3754.20 2806
3754.78 2915
3755.36 2928
3755.94 2973
3756.52 3108
3757.09 3310
3757.67 3606
3758.25 3603
3758.83 3803
3759.41 4012
3759.99 4118
3760.57 4056
3761.14 3922
3761.72 3795
3762.30 3606
3762.88 3460
3763.46 3376
3764.04 3241
3764.62 3148
3765.20 2982
3765.77 2919
3766.35 2892
3766.93 2880
3767.51 2790
3768.09 2758
3768.67 2745
3769.25 2720
3769.83 2703
3770.41 2694
3770.99 2876
3771.57 2903
3772.15 2881
3772.73 2810
3773.31 2848
3773.89 2832
3774.47 2812
3775.05 2705
3775.63 2740
3776.21 2543
3776.79 2556
3777.37 2503
3777.95 2507
3778.53 2531
3779.11 2658
3779.69 2655
3780.27 2530
3780.85 2606
3781.43 2534
3782.01 2569
3782.59 2563
3783.17 2591
3783.75 2652
3784.33 2596
3784.91 2569
3785.49 2628
3786.07 2652
3786.65 2644
3787.23 2658
3787.81 2701
3788.39 2764
3788.97 2791
3789.55 2689
3790.14 2605
3790.72 2641
3791.30 2647
3791.88 2651
3792.46 2754
3793.04 2623
3793.62 2624
3794.20 2670
3794.78 2674
3795.37 2713
3795.95 2671
3796.53 2777
3797.11 2892
3797.69 2894
3798.27 2849
3798.85 2959
3799.44 2898
3800.02 3012
3800.60 3106
3801.18 3215
3801.76 3089
3802.34 3142
3802.93 3230
3803.51 3229
3804.09 3190
3804.67 3203
3805.25 3065
3805.84 3075
3806.42 3026
3807.00 2965
3807.58 2905
3808.17 3043
3808.75 3151
3809.33 3207
3809.91 3207
3810.50 3298
3811.08 3215
3811.66 3119
3812.24 3193
3812.83 3246
3813.41 3197
3813.99 3274
3814.57 3271
3815.16 3296
3815.74 3315
3816.32 3232
3816.91 3358
3817.49 3349
3818.07 3250
3818.65 3129
3819.24 3010
3819.82 2894
3820.40 2799
3820.99 2822
3821.57 2682
3822.15 2764
3822.74 2763
3823.32 2625
3823.90 2605
3824.49 2596
3825.07 2632
3825.66 2542
3826.24 2581
3826.82 2682
3827.41 2611
3827.99 2646
3828.57 2690
3829.16 2718
3829.74 2777
3830.33 2808
3830.91 2861
3831.49 2926
3832.08 2936
3832.66 2865
3833.25 2995
3833.83 2919
3834.42 2866
3835.00 2886
3835.58 2924
3836.17 2984
3836.75 2863
3837.34 2922
3837.92 2810
3838.51 2864
3839.09 2838
3839.68 2806
3840.26 2962
3840.85 2882
3841.43 2824
3842.02 2799
3842.60 2801
3843.19 2853
3843.77 2803
3844.36 2817
3844.94 2735
3845.53 2742
3846.11 2685
3846.70 2705
3847.28 2659
3847.87 2686
3848.45 2738
3849.04 2817
3849.62 2837
3850.21 2822
3850.79 2832
3851.38 2812
3851.97 2922
3852.55 3073
3853.14 2919
3853.72 2897
3854.31 3016
3854.89 2975
3855.48 3028
3856.07 3062
3856.65 3210
3857.24 3367
3857.82 3560
3858.41 3981
3859.00 4683
3859.58 5062
3860.17 5854
3860.76 6634
3861.34 7376
3861.93 8176
3862.51 8395
3863.10 8300
3863.69 8074
3864.27 7621
3864.86 7140
3865.45 6756
3866.03 6252
3866.62 5813
3867.21 5526
3867.79 5197
3868.38 4915
3868.97 4693
3869.55 4525
3870.14 4127
3870.73 4127
3871.32 3906
3871.90 3773
3872.49 3685
3873.08 3763
3873.67 3726
3874.25 3716
3874.84 3525
3875.43 3600
3876.01 3694
3876.60 3645
3877.19 3496
3877.78 3457
3878.36 3365
3878.95 3354
3879.54 3246
3880.13 3054
3880.72 3130
3881.30 3101
3881.89 2985
3882.48 3009
3883.07 2902
3883.66 2751
3884.24 2772
3884.83 2827
3885.42 2889
3886.01 2899
3886.60 2907
3887.18 2876
3887.77 2996
3888.36 3099
3888.95 3258
3889.54 3440
3890.13 3404
3890.72 3446
3891.30 3347
3891.89 3589
3892.48 3595
3893.07 3630
3893.66 3774
3894.25 3851
3894.84 3920
3895.43 4079
3896.02 4065
3896.60 4114
3897.19 4126
3897.78 4108
3898.37 4167
3898.96 3869
3899.55 4050
3900.14 4033
3900.73 3895
3901.32 3751
3901.91 3629
3902.50 3473
3903.09 3288
3903.68 3233
3904.27 3194
3904.86 3149
3905.44 2976
3906.03 2753
3906.62 2765
3907.21 2684
3907.80 2706
3908.39 2626
3908.98 2682
3909.57 2783
3910.16 2699
3910.75 2533
3911.34 2585
3911.93 2490
3912.52 2479
3913.11 2512
3913.71 2534
3914.30 2467
3914.89 2490
3915.48 2376
3916.07 2579
3916.66 2643
3917.25 2595
3917.84 2564
3918.43 2476
3919.02 2430
3919.61 2407
3920.20 2438
3920.79 2501
3921.38 2536
3921.97 2457
3922.57 2463
3923.16 2597
3923.75 2548
3924.34 2437
3924.93 2571
3925.52 2530
3926.11 2517
3926.70 2510
3927.29 2569
3927.89 2527
3928.48 2560
3929.07 2503
3929.66 2443
3930.25 2494
3930.84 2646
3931.44 2551
3932.03 2590
3932.62 2630
3933.21 2595
3933.80 2474
3934.39 2594
3934.99 2461
3935.58 2510
3936.17 2585
3936.76 2522
3937.35 2669
3937.95 2645
3938.54 2589
3939.13 2635
3939.72 2544
3940.32 2571
3940.91 2658
3941.50 2664
3942.09 2844
3942.69 2842
3943.28 2724
3943.87 2684
3944.46 2761
3945.06 2649
3945.65 2638
3946.24 2584
3946.83 2445
3947.43 2464
3948.02 2519
3948.61 2461
3949.21 2434
3949.80 2400
3950.39 2412
3950.98 2501
3951.58 2535
3952.17 2559
3952.76 2575
3953.36 2570
3953.95 2599
3954.54 2603
3955.14 2646
3955.73 2528
3956.32 2625
3956.92 2654
3957.51 2634
3958.11 2594
3958.70 2532
3959.29 2635
3959.89 2483
3960.48 2511
3961.07 2518
3961.67 2574
3962.26 2591
3962.86 2531
3963.45 2532
3964.04 2688
3964.64 2769
3965.23 2903
3965.83 3187
3966.42 3464
3967.02 3418
3967.61 3458
3968.20 3449
3968.80 3375
3969.39 3308
3969.99 3159
3970.58 3000
3971.18 2854
3971.77 2699
3972.37 2694
3972.96 2746
3973.56 2662
3974.15 2580
3974.75 2488
3975.34 2495
3975.94 2503
3976.53 2522
3977.13 2574
3977.72 2593
3978.32 2588
3978.91 2657
3979.51 2546
3980.10 2517
3980.70 2597
3981.29 2477
3981.89 2394
3982.48 2387
3983.08 2382
3983.68 2505
3984.27 2497
3984.87 2462
3985.46 2529
3986.06 2519
3986.65 2488
3987.25 2412
3987.85 2421
3988.44 2427
3989.04 2438
3989.63 2479
3990.23 2552
3990.83 2601
3991.42 2581
3992.02 2525
3992.61 2544
3993.21 2697
3993.81 2665
3994.40 2679
3995.00 2778
3995.60 2849
3996.19 2941
3996.79 2983
3997.39 2978
3997.98 3083
3998.58 2893
3999.18 2908
3999.77 3033
4000.37 3027
4000.97 2958
4001.56 2988
4002.16 3072
4002.76 3089
4003.35 3035
4003.95 3079
4004.55 3107
4005.15 3089
4005.74 3059
4006.34 3116
4006.94 3001
4007.53 3081
4008.13 3008
4008.73 3020
4009.33 2946
4009.92 2931
4010.52 2947
4011.12 2944
4011.72 2858
4012.32 2766
4012.91 2914
4013.51 2998
4014.11 3145
4014.71 3313
4015.30 3423
4015.90 3663
4016.50 3941
4017.10 4092
4017.70 4182
4018.29 4287
4018.89 4216
4019.49 4137
4020.09 3892
4020.69 3625
4021.29 3326
4021.88 3137
4022.48 3210
4023.08 3010
4023.68 2869
4024.28 2769
4024.88 2703
4025.48 2671
4026.07 2608
4026.67 2635
4027.27 2797
4027.87 2699
4028.47 2777
4029.07 2788
4029.67 2766
4030.27 2745
4030.87 2720
4031.47 2793
4032.06 2713
4032.66 2784
4033.26 2813
4033.86 2627
4034.46 2688
4035.06 2674
4035.66 2603
4036.26 2593
4036.86 2662
4037.46 2681
4038.06 2657
4038.66 2706
4039.26 2719
4039.86 2706
4040.46 2692
4041.06 2676
4041.66 2589
4042.26 2682
4042.86 2617
4043.46 2651
4044.06 2623
4044.66 2676
4045.26 2805
4045.86 2743
4046.46 2757
4047.06 2766
4047.66 2737
4048.26 2689
4048.86 2646
4049.46 2690
4050.06 2725
4050.66 2689
4051.26 2822
4051.86 2967
4052.46 2865
4053.06 2821
4053.66 2758
4054.27 2732
4054.87 2803
4055.47 2728
4056.07 2873
4056.67 2928
4057.27 2671
4057.87 2683
4058.47 2652
4059.07 2641
4059.67 2538
4060.28 2474
4060.88 2406
4061.48 2431
4062.08 2482
4062.68 2399
4063.28 2396
4063.88 2360
4064.49 2342
4065.09 2328
4065.69 2277
4066.29 2347
4066.89 2279
4067.49 2322
4068.10 2307
4068.70 2392
4069.30 2347
4069.90 2326
4070.50 2352
4071.11 2386
4071.71 2368
4072.31 2394
4072.91 2430
4073.52 2369
4074.12 2436
4074.72 2457
4075.32 2532
4075.92 2514
4076.53 2543
4077.13 2563
4077.73 2532
4078.34 2467
4078.94 2479
4079.54 2479
4080.14 2414
4080.75 2471
4081.35 2567
4081.95 2522
4082.55 2611
4083.16 2589
4083.76 2609
4084.36 2684
4084.97 2665
4085.57 2627
4086.17 2600
4086.78 2680
4087.38 2826
4087.98 2695
4088.59 2651
4089.19 2708
4089.79 2792
4090.40 2806
4091.00 2978
4091.60 3187
4092.21 3300
4092.81 3484
4093.41 3812
4094.02 4271
4094.62 4696
4095.23 5021
4095.83 5223
4096.43 5274
4097.04 5159
4097.64 4963
4098.25 4527
4098.85 4231
4099.45 3678
4100.06 3433
4100.66 3202
4101.27 2921
4101.87 2644
4102.48 2485
4103.08 2467
4103.68 2473
4104.29 2230
4104.89 2210
4105.50 2290
4106.10 2285
4106.71 2218
4107.31 2204
4107.92 2257
4108.52 2353
4109.13 2261
4109.73 2219
4110.34 2161
4110.94 2185
4111.55 2281
4112.15 2380
4112.76 2324
4113.36 2228
4113.97 2232
4114.57 2189
4115.18 2192
4115.78 2307
4116.39 2302
4116.99 2341
4117.60 2269
4118.21 2319
4118.81 2339
4119.42 2317
4120.02 2376
4120.63 2407
4121.23 2469
4121.84 2471
4122.45 2467
4123.05 2549
4123.66 2510
4124.26 2575
4124.87 2686
4125.48 2700
4126.08 2627
4126.69 2595
4127.29 2600
4127.90 2610
4128.51 2501
4129.11 2602
4129.72 2648
4130.33 2658
4130.93 2649
4131.54 2642
4132.15 2663
4132.75 2722
4133.36 2745
4133.97 2735
4134.57 2750
4135.18 2684
4135.79 2801
4136.39 2792
4137.00 2690
4137.61 2692
4138.21 2693
4138.82 2642
4139.43 2644
4140.04 2665
4140.64 2664
4141.25 2652
4141.86 2687
4142.46 2745
4143.07 2751
4143.68 2757
4144.29 2725
4144.89 2673
4145.50 2668
4146.11 2521
4146.72 2563
4147.32 2415
4147.93 2382
4148.54 2367
4149.15 2442
4149.76 2269
4150.36 2266
4150.97 2215
4151.58 2231
4152.19 2256
4152.80 2250
4153.40 2298
4154.01 2387
4154.62 2282
4155.23 2279
4155.84 2222
4156.45 2275
4157.05 2318
4157.66 2310
4158.27 2226
4158.88 2237
4159.49 2207
4160.10 2258
4160.71 2216
4161.31 2193
4161.92 2303
4162.53 2361
4163.14 2324
4163.75 2359
4164.36 2406
4164.97 2478
4165.58 2492
4166.19 2360
4166.79 2370
4167.40 2526
4168.01 2506
4168.62 2535
4169.23 2414
4169.84 2420
4170.45 2485
4171.06 2541
4171.67 2567
4172.28 2515
4172.89 2599
4173.50 2514
4174.11 2546
4174.72 2595
4175.33 2515
4175.94 2418
4176.55 2513
4177.16 2529
4177.77 2586
4178.38 2566
4178.99 2506
4179.60 2397
4180.21 2361
4180.82 2402
4181.43 2393
4182.04 2363
4182.65 2283
4183.26 2399
4183.87 2423
4184.48 2397
4185.09 2289
4185.70 2368
4186.31 2361
4186.92 2400
4187.53 2316
4188.14 2272
4188.75 2262
4189.36 2289
4189.97 2372
4190.58 2364
4191.20 2502
4191.81 2561
4192.42 2662
4193.03 2761
4193.64 2893
4194.25 2923
4194.86 2995
4195.47 2990
4196.08 3173
4196.70 3214
4197.31 3202
4197.92 3216
4198.53 3113
4199.14 3066
4199.75 3112
4200.36 3028
4200.98 3093
4201.59 2856
4202.20 2840
4202.81 2788
4203.42 2763
4204.03 2769
4204.65 2834
4205.26 2682
4205.87 2673
4206.48 2719
4207.09 2635
4207.71 2610
4208.32 2548
4208.93 2522
4209.54 2581
4210.16 2643
4210.77 2633
4211.38 2546
4211.99 2551
4212.60 2708
4213.22 2632
4213.83 2736
4214.44 2781
4215.05 2824
4215.67 2884
4216.28 2860
4216.89 3025
4217.51 3139
4218.12 3286
4218.73 3500
4219.34 3709
4219.96 3932
4220.57 4194
4221.18 4530
4221.80 4811
4222.41 5123
4223.02 5642
4223.64 5853
4224.25 5891
4224.86 6046
4225.48 6029
4226.09 5848
4226.70 5841
4227.32 5764
4227.93 5913
4228.54 5881
4229.16 5940
4229.77 5891
4230.39 5673
4231.00 5377
4231.61 4982
4232.23 4633
4232.84 4300
4233.45 3936
4234.07 3783
4234.68 3578
4235.30 3449
4235.91 3412
4236.53 3270
4237.14 3015
4237.75 3023
4238.37 2979
4238.98 2912
4239.60 2888
4240.21 2878
4240.83 2849
4241.44 2752
4242.05 2718
4242.67 2679
4243.28 2611
4243.90 2714
4244.51 2693
4245.13 2554
4245.74 2671
4246.36 2689
4246.97 2674
4247.59 2777
4248.20 2730
4248.82 2802
4249.43 2773
4250.05 2780
4250.66 2747
4251.28 2688
4251.89 2714
4252.51 2642
4253.13 2555
4253.74 2607
4254.36 2595
4254.97 2697
4255.59 2668
4256.20 2736
4256.82 2745
4257.43 2725
4258.05 2783
4258.67 2710
4259.28 2802
4259.90 2990
4260.51 2885
4261.13 2810
4261.75 2785
4262.36 2837
4262.98 2875
4263.59 2838
4264.21 2863
4264.83 2789
4265.44 2821
4266.06 2861
4266.67 2870
4267.29 2941
4267.91 2992
4268.52 3032
4269.14 3066
4269.76 3062
4270.37 3017
4270.99 3035
4271.61 2991
4272.22 2912
4272.84 2864
4273.46 2788
4274.07 2735
4274.69 2621
4275.31 2502
4275.93 2448
4276.54 2531
4277.16 2451
4277.78 2486
4278.39 2411
4279.01 2447
4279.63 2409
4280.25 2426
4280.86 2378
4281.48 2355
4282.10 2279
4282.72 2383
4283.33 2325
4283.95 2335
4284.57 2440
4285.19 2453
4285.80 2608
4286.42 2615
4287.04 2597
4287.66 2608
4288.28 2715
4288.89 2683
4289.51 2651
4290.13 2524
4290.75 2514
4291.37 2588
4291.98 2472
4292.60 2482
4293.22 2435
4293.84 2541
4294.46 2503
4295.08 2464
4295.69 2442
4296.31 2456
4296.93 2483
4297.55 2420
4298.17 2463
4298.79 2430
4299.41 2538
4300.03 2374
4300.64 2462
4301.26 2494
4301.88 2433
4302.50 2386
4303.12 2345
4303.74 2398
4304.36 2401
4304.98 2388
4305.60 2394
4306.22 2416
4306.83 2447
4307.45 2547
4308.07 2651
4308.69 2810
4309.31 2856
4309.93 3059
4310.55 3191
4311.17 3208
4311.79 3207
4312.41 3124
4313.03 3060
4313.65 2974
4314.27 2872
4314.89 2902
4315.51 2788
4316.13 2624
4316.75 2509
4317.37 2388
4317.99 2400
4318.61 2376
4319.23 2324
4319.85 2350
4320.47 2353
4321.09 2341
4321.71 2366
4322.33 2388
4322.95 2342
4323.57 2428
4324.19 2410
4324.81 2459
4325.43 2426
4326.05 2428
4326.67 2536
4327.30 2512
4327.92 2473
4328.54 2405
4329.16 2425
4329.78 2537
4330.40 2463
4331.02 2371
4331.64 2314
4332.26 2293
4332.88 2395
4333.51 2327
4334.13 2420
4334.75 2452
4335.37 2450
4335.99 2630
4336.61 2709
4337.23 2681
4337.86 2621
4338.48 2775
4339.10 2783
4339.72 2882
4340.34 2819
4340.96 2888
4341.59 2779
4342.21 2865
4342.83 2757
4343.45 2826
4344.07 2908
4344.69 3058
4345.32 3285
4345.94 3492
4346.56 3724
4347.18 3959
4347.81 4050
4348.43 4159
4349.05 4068
4349.67 3913
4350.29 3516
4350.92 3312
4351.54 3169
4352.16 2947
4352.78 2777
4353.41 2589
4354.03 2671
4354.65 2614
4355.28 2564
4355.90 2499
4356.52 2455
4357.14 2480
4357.77 2602
4358.39 2584
4359.01 2571
4359.64 2533
4360.26 2555
4360.88 2610
4361.50 2642
4362.13 2624
4362.75 2561
4363.37 2659
4364.00 2667
4364.62 2622
4365.25 2678
4365.87 2618
4366.49 2623
4367.12 2575
4367.74 2602
4368.36 2630
4368.99 2549
4369.61 2575
4370.23 2659
4370.86 2585
4371.48 2471
4372.11 2544
4372.73 2579
4373.35 2653
4373.98 2579
4374.60 2668
4375.23 2630
4375.85 2661
4376.47 2754
4377.10 2729
4377.72 2782
4378.35 2836
4378.97 2860
4379.60 2941
4380.22 2908
4380.85 3107
4381.47 3077
4382.10 3085
4382.72 3229
4383.34 3391
4383.97 3582
4384.59 3745
4385.22 3802
4385.84 3896
4386.47 3901
4387.09 4009
4387.72 4158
4388.34 4364
4388.97 4661
4389.59 5327
4390.22 5818
4390.85 6829
4391.47 7493
4392.10 7926
4392.72 8355
4393.35 8264
4393.97 7925
4394.60 7174
4395.22 6549
4395.85 5734
4396.47 5015
4397.10 4579
4397.73 4231
4398.35 4138
4398.98 3857
4399.60 3776
4400.23 3783
4400.86 3820
4401.48 3801
4402.11 3685
4402.73 3775
4403.36 3675
4403.99 3726
4404.61 3652
4405.24 3562
4405.87 3457
4406.49 3447
4407.12 3420
4407.74 3335
4408.37 3313
4409.00 3362
4409.62 3342
4410.25 3311
4410.88 3311
4411.50 3289
4412.13 3297
4412.76 3254
4413.38 3178
4414.01 3013
4414.64 2986
4415.27 2856
4415.89 2805
4416.52 2864
4417.15 2833
4417.77 2740
4418.40 2751
4419.03 2673
4419.66 2725
4420.28 2636
4420.91 2702
4421.54 2689
4422.17 2564
4422.79 2615
4423.42 2569
4424.05 2534
4424.68 2496
4425.30 2517
4425.93 2487
4426.56 2543
4427.19 2439
4427.82 2440
4428.44 2455
4429.07 2389
4429.70 2428
4430.33 2363
4430.96 2461
4431.58 2415
4432.21 2443
4432.84 2462
4433.47 2519
4434.10 2417
4434.73 2429
4435.35 2412
4435.98 2438
4436.61 2266
4437.24 2316
4437.87 2435
4438.50 2393
4439.13 2333
4439.75 2309
4440.38 2378
4441.01 2290
4441.64 2353
4442.27 2325
4442.90 2265
4443.53 2287
4444.16 2266
4444.79 2309
4445.42 2335
4446.04 2300
4446.67 2252
4447.30 2341
4447.93 2337
4448.56 2297
4449.19 2263
4449.82 2320
4450.45 2290
4451.08 2308
4451.71 2254
4452.34 2256
4452.97 2185
4453.60 2232
4454.23 2235
4454.86 2171
4455.49 2276
4456.12 2321
4456.75 2346
4457.38 2334
4458.01 2186
4458.64 2122
4459.27 2163
4459.90 2103
4460.53 2062
4461.16 2209
4461.79 2222
4462.42 2267
4463.05 2261
4463.68 2183
4464.31 2202
4464.94 2070
4465.57 2117
4466.20 2128
4466.83 2017
4467.46 2021
4468.09 2076
4468.73 2041
4469.36 1989
4469.99 2053
4470.62 2042
4471.25 2115
4471.88 2001
4472.51 2007
4473.14 1983
4473.77 1983
4474.40 2136
4475.04 2059
4475.67 2065
4476.30 2041
4476.93 2151
4477.56 2081
4478.19 2114
4478.82 2039
4479.46 2125
4480.09 2088
4480.72 2104
4481.35 2199
4481.98 2209
4482.61 2182
4483.25 2195
4483.88 2164
4484.51 2197
4485.14 2296
4485.77 2169
4486.41 2200
4487.04 2248
4487.67 2271
4488.30 2290
4488.93 2257
4489.57 2237
4490.20 2335
4490.83 2232
4491.46 2282
4492.10 2250
4492.73 2215
4493.36 2245
4493.99 2307
4494.63 2332
4495.26 2305
4495.89 2212
4496.52 2246
4497.16 2229
4497.79 2301
4498.42 2271
4499.06 2380
4499.69 2463
4500.32 2385
4500.96 2491
4501.59 2572
4502.22 2687
4502.86 2670
4503.49 2598
4504.12 2805
4504.75 2704
4505.39 2702
4506.02 2548
4506.66 2571
4507.29 2488
4507.92 2380
4508.56 2315
4509.19 2367
4509.82 2334
4510.46 2374
4511.09 2358
4511.72 2358
4512.36 2367
4512.99 2376
4513.63 2444
4514.26 2422
4514.89 2471
4515.53 2447
4516.16 2556
4516.80 2612
4517.43 2528
4518.07 2503
4518.70 2555
4519.33 2482
4519.97 2465
4520.60 2499
4521.24 2431
4521.87 2342
4522.51 2400
4523.14 2489
4523.78 2574
4524.41 2629
4525.05 2665
4525.68 2711
4526.32 2888
4526.95 3054
4527.59 3230
4528.22 3628
4528.86 4309
4529.49 4975
4530.13 5626
4530.76 6619
4531.40 7824
4532.03 8511
4532.67 8938
4533.30 8995
4533.94 8832
4534.57 8364
4535.21 7386
4535.84 6625
4536.48 5851
4537.11 4909
4537.75 4186
4538.39 3735
4539.02 3514
4539.66 3254
4540.29 2806
4540.93 2710
4541.57 2659
4542.20 2580
4542.84 2413
4543.47 2386
4544.11 2346
4544.75 2375
4545.38 2337
4546.02 2367
4546.65 2268
4547.29 2172
4547.93 2233
4548.56 2188
4549.20 2151
4549.84 2056
4550.47 2121
4551.11 2165
4551.75 2195
4552.38 2320
4553.02 2465
4553.66 2558
4554.29 2617
4554.93 2538
4555.57 2495
4556.20 2558
4556.84 2546
4557.48 2493
4558.11 2374
4558.75 2456
4559.39 2420
4560.03 2538
4560.66 2371
4561.30 2475
4561.94 2488
4562.58 2479
4563.21 2456
4563.85 2486
4564.49 2586
4565.13 2551
4565.76 2614
4566.40 2706
4567.04 2749
4567.68 2881
4568.31 3106
4568.95 3042
4569.59 3062
4570.23 3128
4570.87 3202
4571.50 3304
4572.14 3147
4572.78 3024
4573.42 2906
4574.06 2948
4574.69 2747
4575.33 2628
4575.97 2563
4576.61 2514
4577.25 2453
4577.89 2368
4578.53 2292
4579.16 2329
4579.80 2208
4580.44 2242
4581.08 2158
4581.72 2126
4582.36 2199
4583.00 2206
4583.63 2189
4584.27 2126
4584.91 2091
4585.55 2082
4586.19 2222
4586.83 2164
4587.47 2130
4588.11 2059
4588.75 2252
4589.39 2255
4590.03 2134
4590.67 2154
4591.30 2087
4591.94 2039
4592.58 2091
4593.22 2149
4593.86 2130
4594.50 2141
4595.14 2126
4595.78 2097
4596.42 2043
4597.06 2115
4597.70 2089
4598.34 2063
4598.98 1957
4599.62 2097
4600.26 2021
4600.90 2011
4601.54 2036
4602.18 2037
4602.82 2062
4603.46 2071
4604.10 2082
4604.74 2119
4605.38 2182
4606.02 2298
4606.66 2293
4607.30 2324
4607.94 2441
4608.59 2489
4609.23 2494
4609.87 2362
4610.51 2341
4611.15 2341
4611.79 2285
4612.43 2219
4613.07 2232
4613.71 2161
4614.35 2101
4614.99 2120
4615.64 2071
4616.28 2083
4616.92 2024
4617.56 1977
4618.20 1973
4618.84 1979
4619.48 1968
4620.12 1921
4620.77 1913
4621.41 1942
4622.05 1906
4622.69 1907
4623.33 1921
4623.97 1951
4624.62 1927
4625.26 1969
4625.90 1851
4626.54 1901
4627.18 1972
4627.82 1959
4628.47 1979
4629.11 1946
4629.75 1968
4630.39 1965
4631.03 2050
4631.68 2101
4632.32 2082
4632.96 2208
4633.60 2271
4634.25 2169
4634.89 2261
4635.53 2266
4636.17 2292
4636.82 2272
4637.46 2145
4638.10 2345
4638.74 2449
4639.39 2461
4640.03 2415
4640.67 2405
4641.32 2308
4641.96 2322
4642.60 2231
4643.24 2280
4643.89 2189
4644.53 2115
4645.17 2120
4645.82 2097
4646.46 2040
4647.10 2014
4647.75 2025
4648.39 2076
4649.03 2081
4649.68 1980
4650.32 2095
4650.96 2063
4651.61 2126
4652.25 2248
4652.89 2275
4653.54 2263
4654.18 2280
4654.83 2200
4655.47 2223
4656.11 2212
4656.76 2031
4657.40 2066
4658.05 1954
4658.69 1874
4659.33 1937
4659.98 1903
4660.62 1913
4661.27 2025
4661.91 1960
4662.56 2007
4663.20 1905
4663.84 1837
4664.49 1895
4665.13 1857
4665.78 1866
4666.42 1866
4667.07 1793
4667.71 1748
4668.36 1730
4669.00 1799
4669.65 1787
4670.29 1723
4670.94 1753
4671.58 1818
4672.23 1873
4672.87 1879
4673.52 1790
4674.16 1840
4674.81 1788
4675.45 1920
4676.10 1812
4676.74 1793
4677.39 1872
4678.03 1945
4678.68 1904
4679.32 1871
4679.97 1816
4680.62 1847
4681.26 1852
4681.91 1900
4682.55 1892
4683.20 1850
4683.84 1852
4684.49 1841
4685.14 1948
4685.78 1911
4686.43 1867
4687.07 1848
4687.72 1848
4688.37 1857
4689.01 1906
4689.66 1878
4690.30 1823
4690.95 1763
4691.60 1822
4692.24 1781
4692.89 1839
4693.54 1859
4694.18 1865
4694.83 1828
4695.48 1949
4696.12 1910
4696.77 1877
4697.42 1903
4698.06 1902
4698.71 1855
4699.36 1968
4700.00 1894
4700.65 2052
4701.30 2016
4701.94 1978
4702.59 1967
4703.24 1892
4703.89 1882
4704.53 1836
4705.18 1896
4705.83 1952
4706.48 1845
4707.12 1869
4707.77 1952
4708.42 1942
4709.07 1910
4709.71 1894
4710.36 1898
4711.01 1973
4711.66 1982
4712.30 1973
4712.95 1953
4713.60 1962
4714.25 1973
4714.90 1918
4715.54 1878
4716.19 1908
4716.84 1987
4717.49 2010
4718.14 1917
4718.78 1988
4719.43 2069
4720.08 2085
4720.73 2154
4721.38 2149
4722.03 2115
4722.67 2128
4723.32 2248
4723.97 2142
4724.62 2233
4725.27 2370
4725.92 2310
4726.57 2283
4727.22 2276
4727.86 2399
4728.51 2405
4729.16 2343
4729.81 2293
4730.46 2217
4731.11 2116
4731.76 2065
4732.41 2049
4733.06 1978
4733.71 1888
4734.36 1901
4735.00 1926
4735.65 1837
4736.30 1886
4736.95 1948
4737.60 1953
4738.25 2013
4738.90 1970
4739.55 1974
4740.20 2091
4740.85 2085
4741.50 2154
4742.15 2119
4742.80 2173
4743.45 2125
4744.10 2020
4744.75 2151
4745.40 2021
4746.05 2077
4746.70 2120
4747.35 2046
4748.00 2075
4748.65 1979
4749.30 2039
4749.95 2091
4750.60 2103
4751.25 2119
4751.90 2274
4752.55 2268
4753.20 2286
4753.85 2268
4754.51 2289
4755.16 2257
4755.81 2219
4756.46 2250
4757.11 2244
4757.76 2289
4758.41 2189
4759.06 2183
4759.71 2196
4760.36 2157
4761.01 2040
4761.67 2055
4762.32 2007
4762.97 1936
4763.62 1922
4764.27 1909
4764.92 1946
4765.57 1866
4766.22 1839
4766.88 1904
4767.53 1909
4768.18 1960
4768.83 1926
4769.48 1936
4770.13 1931
4770.79 1831
4771.44 1831
4772.09 1787
4772.74 1861
4773.39 1765
4774.05 1777
4774.70 1839
4775.35 1784
4776.00 1763
4776.65 1821
4777.31 1815
4777.96 1836
4778.61 1830
4779.26 1753
4779.92 1762
4780.57 1823
4781.22 1804
4781.87 1807
4782.53 1858
4783.18 1864
4783.83 1783
4784.48 1773
4785.14 1801
4785.79 1785
4786.44 1820
4787.10 1789
4787.75 1786
4788.40 1759
4789.05 1831
4789.71 1849
4790.36 1891
4791.01 1815
4791.67 1815
4792.32 1797
4792.97 1813
4793.63 1792
4794.28 1797
4794.93 1817
4795.59 1847
4796.24 1833
4796.89 1788
4797.55 1781
4798.20 1746
4798.86 1785
4799.51 1758
4800.16 1787
4800.82 1798
4801.47 1800
4802.12 1802
4802.78 1808
4803.43 1859
4804.09 1811
4804.74 1824
4805.39 1790
4806.05 1828
4806.70 1695
4807.36 1750
4808.01 1763
4808.67 1772
4809.32 1718
4809.98 1699
4810.63 1800
4811.28 1810
4811.94 1819
4812.59 1793
4813.25 1794
4813.90 1832
4814.56 1845
4815.21 1895
4815.87 1918
4816.52 1923
4817.18 1926
4817.83 1927
4818.49 2021
4819.14 2062
4819.80 2067
4820.45 2117
4821.11 2125
4821.76 2071
4822.42 2146
4823.07 2157
4823.73 2119
4824.38 2167
4825.04 2182
4825.70 2152
4826.35 2103
4827.01 2153
4827.66 2162
4828.32 2227
4828.97 2168
4829.63 2110
4830.29 2101
4830.94 2020
4831.60 2109
4832.25 2101
4832.91 2221
4833.57 2263
4834.22 2313
4834.88 2250
4835.53 2443
4836.19 2450
4836.85 2643
4837.50 2732
4838.16 2874
4838.82 2946
4839.47 2950
4840.13 2852
4840.79 2857
4841.44 2757
4842.10 2719
4842.76 2470
4843.41 2439
4844.07 2357
4844.73 2306
4845.38 2224
4846.04 2241
4846.70 2271
4847.35 2243
4848.01 2327
4848.67 2423
4849.32 2446
4849.98 2489
4850.64 2575
4851.30 2693
4851.95 2594
4852.61 2631
4853.27 2450
4853.93 2464
4854.58 2471
4855.24 2447
4855.90 2358
4856.56 2378
4857.21 2441
4857.87 2549
4858.53 2549
4859.19 2604
4859.84 2599
4860.50 2598
4861.16 2590
4861.82 2551
4862.48 2477
4863.13 2410
4863.79 2474
4864.45 2416
4865.11 2563
4865.77 2472
4866.43 2504
4867.08 2528
4867.74 2537
4868.40 2476
4869.06 2465
4869.72 2460
4870.38 2381
4871.03 2306
4871.69 2269
4872.35 2273
4873.01 2330
4873.67 2376
4874.33 2396
4874.99 2382
4875.65 2339
4876.31 2332
4876.96 2245
4877.62 2253
4878.28 2306
4878.94 2293
4879.60 2289
4880.26 2193
4880.92 2186
4881.58 2199
4882.24 2115
4882.90 2088
4883.56 2015
4884.22 2003
4884.88 2027
4885.54 1948
4886.19 1992
4886.85 2019
4887.51 1991
4888.17 2028
4888.83 2018
4889.49 1980
4890.15 2083
4890.81 2139
4891.47 2044
4892.13 2096
4892.79 2054
4893.45 2152
4894.11 2063
4894.77 2095
4895.43 1999
4896.09 1981
4896.76 1937
4897.42 1933
4898.08 1914
4898.74 1995
4899.40 2037
4900.06 2014
4900.72 2061
4901.38 2113
4902.04 2043
4902.70 1991
4903.36 2044
4904.02 2049
4904.68 1972
4905.34 1981
4906.00 2008
4906.67 1918
4907.33 1992
4907.99 1937
4908.65 1866
4909.31 1858
4909.97 1881
4910.63 1842
4911.29 1854
4911.96 1842
4912.62 1805
4913.28 1768
4913.94 1795
4914.60 1738
4915.26 1776
4915.92 1761
4916.59 1734
4917.25 1731
4917.91 1712
4918.57 1694
4919.23 1720
4919.90 1695
4920.56 1822
4921.22 1762
4921.88 1727
4922.54 1683
4923.21 1665
4923.87 1686
4924.53 1621
4925.19 1719
4925.85 1778
4926.52 1742
4927.18 1675
4927.84 1702
4928.50 1772
4929.17 1788
4929.83 1812
4930.49 1743
4931.15 1808
4931.82 1774
4932.48 1817
4933.14 1789
4933.81 1769
4934.47 1764
4935.13 1797
4935.79 1810
4936.46 1732
4937.12 1816
4937.78 1753
4938.45 1790
4939.11 1813
4939.77 1792
4940.44 1709
4941.10 1837
4941.76 1801
4942.43 1836
4943.09 1874
4943.75 1827
4944.42 1873
4945.08 1921
4945.74 1831
4946.41 1891
4947.07 1884
4947.74 1883
4948.40 1833
4949.06 1789
4949.73 1855
4950.39 1812
4951.05 1833
4951.72 1736
4952.38 1706
4953.05 1724
4953.71 1727
4954.38 1766
4955.04 1760
4955.70 1730
4956.37 1635
4957.03 1674
4957.70 1634
4958.36 1659
4959.03 1724
4959.69 1751
4960.36 1780
4961.02 1755
4961.68 1801
4962.35 1845
4963.01 1944
4963.68 1941
4964.34 1941
4965.01 1958
4965.67 1970
4966.34 2008
4967.00 1910
4967.67 1931
4968.33 2047
4969.00 2005
4969.66 1938
4970.33 1908
4971.00 1913
4971.66 1942
4972.33 1959
4972.99 1951
4973.66 1985
4974.32 1945
4974.99 1944
4975.65 1941
4976.32 1949
4976.99 1909
4977.65 1945
4978.32 1994
4978.98 1935
4979.65 2104
4980.31 2087
4980.98 2164
4981.65 2091
4982.31 2024
4982.98 2055
4983.64 2027
4984.31 2167
4984.98 2218
4985.64 2350
4986.31 2621
4986.98 2907
4987.64 3334
4988.31 3652
4988.98 4154
4989.64 4454
4990.31 4811
4990.98 4999
4991.64 4866
4992.31 4555
4992.98 4191
4993.64 3870
4994.31 3473
4994.98 2982
4995.64 2688
4996.31 2498
4996.98 2285
4997.64 2186
4998.31 2136
4998.98 2022
4999.65 1897
5000.31 1864
5000.98 1841
5001.65 1850
5002.32 1820
5002.98 1876
5003.65 1802
5004.32 1768
5004.99 1808
5005.65 1893
5006.32 1818
5006.99 1785
5007.66 1850
5008.32 1834
5008.99 1972
5009.66 1938
5010.33 1889
5011.00 1925
5011.66 1834
5012.33 1924
5013.00 2021
5013.67 1979
5014.34 1978
5015.01 1923
5015.67 1965
5016.34 1988
5017.01 2064
5017.68 2206
5018.35 2193
5019.02 2328
5019.68 2393
5020.35 2473
5021.02 2579
5021.69 2834
5022.36 2934
5023.03 3026
5023.70 3070
5024.37 3307
5025.03 3264
5025.70 3208
5026.37 3081
5027.04 2956
5027.71 2960
5028.38 2835
5029.05 2709
5029.72 2593
5030.39 2518
5031.06 2532
5031.73 2409
5032.40 2336
5033.07 2284
5033.73 2146
5034.40 2147
5035.07 2100
5035.74 2127
5036.41 2165
5037.08 2094
5037.75 2081
5038.42 2137
5039.09 2043
5039.76 2018
5040.43 2066
5041.10 2227
5041.77 2301
5042.44 2401
5043.11 2513
5043.78 2509
5044.45 2748
5045.12 2814
5045.79 2777
5046.46 2684
5047.13 2572
5047.81 2457
5048.48 2343
5049.15 2207
5049.82 2180
5050.49 2116
5051.16 2050
5051.83 1980
5052.50 1933
5053.17 1842
5053.84 1871
5054.51 1893
5055.18 1895
5055.85 1911
5056.53 1900
5057.20 1972
5057.87 2000
5058.54 2009
5059.21 2066
5059.88 2152
5060.55 2153
5061.22 2151
5061.89 2095
5062.57 2080
5063.24 2125
5063.91 2095
5064.58 2075
5065.25 2036
5065.92 1967
5066.60 1970
5067.27 1969
5067.94 1923
5068.61 1916
5069.28 1921
5069.96 1910
5070.63 1906
5071.30 1857
5071.97 1812
5072.64 1817
5073.32 1809
5073.99 1837
5074.66 1894
5075.33 1862
5076.00 1810
5076.68 1859
5077.35 1822
5078.02 1873
5078.69 1888
5079.37 1907
5080.04 1894
5080.71 2035
5081.38 2027
5082.06 2080
5082.73 2019
5083.40 2058
5084.08 1999
5084.75 1991
5085.42 1984
5086.09 1959
5086.77 1882
5087.44 1861
5088.11 1905
5088.79 1922
5089.46 1922
5090.13 1986
5090.81 1957
5091.48 2000
5092.15 2029
5092.83 2078
5093.50 2034
5094.17 2031
5094.85 1983
5095.52 1998
5096.19 2000
5096.87 2064
5097.54 1880
5098.22 1913
5098.89 1853
5099.56 1881
5100.24 1811
5100.91 1839
5101.59 1896
5102.26 1863
5102.93 1881
5103.61 1882
5104.28 1873
5104.96 1913
5105.63 1890
5106.31 1886
5106.98 1836
5107.65 1857
5108.33 1959
5109.00 1826
5109.68 1802
5110.35 1814
5111.03 1878
5111.70 1806
5112.38 1802
5113.05 1751
5113.73 1806
5114.40 1795
5115.08 1750
5115.75 1813
5116.43 1826
5117.10 1796
5117.78 1822
5118.45 1794
5119.13 1717
5119.80 1844
5120.48 1888
5121.15 1913
5121.83 1773
5122.50 1819
5123.18 1735
5123.85 1743
5124.53 1725
5125.20 1715
5125.88 1747
5126.56 1702
5127.23 1750
5127.91 1740
5128.58 1757
5129.26 1685
5129.93 1703
5130.61 1749
5131.29 1697
5131.96 1672
5132.64 1685
5133.31 1683
5133.99 1660
5134.67 1760
5135.34 1800
5136.02 1766
5136.70 1707
5137.37 1682
5138.05 1785
5138.73 1824
5139.40 1846
5140.08 1909
5140.75 1890
5141.43 1857
5142.11 1861
5142.78 1832
5143.46 1782
5144.14 1690
5144.82 1720
5145.49 1723
5146.17 1687
5146.85 1677
5147.52 1712
5148.20 1604
5148.88 1599
5149.55 1611
5150.23 1625
5150.91 1614
5151.59 1631
5152.26 1628
5152.94 1617
5153.62 1665
5154.30 1620
5154.97 1642
5155.65 1644
5156.33 1654
5157.01 1697
5157.68 1667
5158.36 1601
5159.04 1672
5159.72 1658
5160.40 1697
5161.07 1613
5161.75 1611
5162.43 1584
5163.11 1559
5163.79 1548
5164.46 1557
5165.14 1574
5165.82 1561
5166.50 1655
5167.18 1667
5167.86 1635
5168.53 1680
5169.21 1672
5169.89 1598
5170.57 1541
5171.25 1591
5171.93 1603
5172.61 1563
5173.28 1531
5173.96 1516
5174.64 1525
5175.32 1563
5176.00 1554
5176.68 1555
5177.36 1570
5178.04 1615
5178.72 1583
5179.39 1620
5180.07 1679
5180.75 1722
5181.43 1637
5182.11 1579
5182.79 1585
5183.47 1582
5184.15 1570
5184.83 1510
5185.51 1599
5186.19 1591
5186.87 1614
5187.55 1560
5188.23 1528
5188.91 1498
5189.59 1483
5190.27 1484
5190.95 1574
5191.63 1530
5192.31 1505
5192.99 1540
5193.67 1593
5194.35 1567
5195.03 1566
5195.71 1527
5196.39 1509
5197.07 1481
5197.75 1458
5198.43 1447
5199.11 1533
5199.79 1569
5200.47 1553
5201.15 1548
5201.83 1551
5202.51 1571
5203.19 1620
5203.87 1590
5204.55 1625
5205.24 1590
5205.92 1530
5206.60 1627
5207.28 1575
5207.96 1625
5208.64 1609
5209.32 1637
5210.00 1673
5210.68 1677
5211.36 1798
5212.05 1765
5212.73 1716
5213.41 1756
5214.09 1713
5214.77 1687
5215.45 1686
5216.13 1627
5216.82 1637
5217.50 1709
5218.18 1659
5218.86 1646
5219.54 1667
5220.22 1730
5220.91 1635
5221.59 1667
5222.27 1651
5222.95 1708
5223.63 1630
5224.32 1676
5225.00 1657
5225.68 1649
5226.36 1618
5227.05 1629
5227.73 1676
5228.41 1606
5229.09 1574
5229.77 1579
5230.46 1681
5231.14 1625
5231.82 1540
5232.50 1540
5233.19 1548
5233.87 1559
5234.55 1615
5235.24 1604
5235.92 1680
5236.60 1668
5237.28 1684
5237.97 1782
5238.65 1780
5239.33 1813
5240.02 1806
5240.70 1811
5241.38 1813
5242.07 1835
5242.75 1791
5243.43 1756
5244.12 1744
5244.80 1746
5245.48 1642
5246.17 1636
5246.85 1673
5247.53 1579
5248.22 1559
5248.90 1654
5249.58 1688
5250.27 1647
5250.95 1627
5251.64 1650
5252.32 1670
5253.00 1645
5253.69 1687
5254.37 1677
5255.06 1620
5255.74 1568
5256.42 1641
5257.11 1652
5257.79 1672
5258.48 1613
5259.16 1576
5259.85 1622
5260.53 1665
5261.21 1651
5261.90 1674
5262.58 1759
5263.27 1692
5263.95 1805
5264.64 1841
5265.32 1861
5266.01 1817
5266.69 1778
5267.38 1723
5268.06 1744
5268.75 1781
5269.43 1767
5270.12 1739
5270.80 1740
5271.49 1727
5272.17 1680
5272.86 1714
5273.54 1735
5274.23 1747
5274.91 1736
5275.60 1739
5276.28 1783
5276.97 1855
5277.66 1818
5278.34 1841
5279.03 1942
5279.71 1862
5280.40 1916
5281.08 2001
5281.77 2105
5282.46 2178
5283.14 2211
5283.83 2136
5284.51 2137
5285.20 2052
5285.89 2066
5286.57 2014
5287.26 2001
5287.94 1969
5288.63 1910
5289.32 1922
5290.00 1920
5290.69 1881
5291.38 1931
5292.06 1831
5292.75 1848
5293.44 1834
5294.12 1849
5294.81 1900
5295.50 1914
5296.18 1958
5296.87 2038
5297.56 2144
5298.24 2320
5298.93 2425
5299.62 2697
5300.30 2974
5300.99 3123
5301.68 3404
5302.37 3705
5303.05 3595
5303.74 3673
5304.43 3590
5305.11 3306
5305.80 3029
5306.49 2864
5307.18 2577
5307.86 2431
5308.55 2238
5309.24 2043
5309.93 2010
5310.61 2015
5311.30 1939
5311.99 1893
5312.68 1947
5313.37 1883
5314.05 1807
5314.74 1786
5315.43 1753
5316.12 1802
5316.81 1821
5317.49 1878
5318.18 1857
5318.87 1837
5319.56 1898
5320.25 1825
5320.94 1781
5321.62 1842
5322.31 1945
5323.00 1910
5323.69 1901
5324.38 1918
5325.07 1893
5325.76 1828
5326.44 1804
5327.13 1886
5327.82 1892
5328.51 1931
5329.20 1881
5329.89 2070
5330.58 2030
5331.27 2078
5331.96 2035
5332.64 2089
5333.33 2150
5334.02 2127
5334.71 2106
5335.40 2150
5336.09 2154
5336.78 2195
5337.47 2181
5338.16 2246
5338.85 2299
5339.54 2254
5340.23 2231
5340.92 2306
5341.61 2315
5342.30 2328
5342.99 2294
5343.68 2335
5344.37 2370
5345.06 2434
5345.75 2422
5346.44 2541
5347.13 2663
5347.82 2864
5348.51 3073
5349.20 3279
5349.89 3683
5350.58 4211
5351.27 4382
5351.96 4687
5352.65 4781
5353.34 4719
5354.03 4571
5354.72 4353
5355.41 3935
5356.10 3526
5356.79 3188
5357.48 2897
5358.17 2634
5358.86 2430
5359.56 2220
5360.25 2108
5360.94 2117
5361.63 2004
5362.32 1932
5363.01 1955
5363.70 1999
5364.39 1900
5365.08 1911
5365.77 1826
5366.47 1893
5367.16 1807
5367.85 1788
5368.54 1861
5369.23 1834
5369.92 1790
5370.61 1798
5371.31 1817
5372.00 1797
5372.69 1764
5373.38 1755
5374.07 1763
5374.77 1819
5375.46 1844
5376.15 1805
5376.84 1852
5377.53 1914
5378.22 1935
5378.92 1879
5379.61 1842
5380.30 1917
5380.99 1884
5381.69 1873
5382.38 1981
5383.07 1922
5383.76 1849
5384.46 1819
5385.15 1927
5385.84 1885
5386.53 1846
5387.23 1934
5387.92 1984
5388.61 2023
5389.30 2013
5390.00 2003
5390.69 2076
5391.38 2131
5392.08 2100
5392.77 2113
5393.46 2104
5394.15 1983
5394.85 1958
5395.54 1878
5396.23 1893
5396.93 1799
5397.62 1878
5398.31 1894
5399.01 1788
5399.70 1741
5400.39 1759
5401.09 1751
5401.78 1781
5402.48 1807
5403.17 1773
5403.86 1761
5404.56 1714
5405.25 1779
5405.94 1755
5406.64 1829
5407.33 1755
5408.03 1763
5408.72 1779
5409.41 1686
5410.11 1719
5410.80 1791
5411.50 1789
5412.19 1756
5412.88 1737
5413.58 1711
5414.27 1659
5414.97 1662
5415.66 1660
5416.36 1683
5417.05 1654
5417.75 1578
5418.44 1669
5419.14 1738
5419.83 1584
5420.52 1709
5421.22 1727
5421.91 1683
5422.61 1763
5423.30 1724
5424.00 1761
5424.69 1696
5425.39 1761
5426.08 1733
5426.78 1725
5427.48 1709
5428.17 1694
5428.87 1642
5429.56 1645
5430.26 1710
5430.95 1699
5431.65 1748
5432.34 1791
5433.04 1727
5433.73 1659
5434.43 1713
5435.13 1701
5435.82 1617
5436.52 1720
5437.21 1736
5437.91 1789
5438.60 1755
5439.30 1747
5440.00 1790
5440.69 1783
5441.39 1823
5442.09 1843
5442.78 1762
5443.48 1774
5444.17 1821
5444.87 1774
5445.57 1846
5446.26 1863
5446.96 1949
5447.66 1980
5448.35 1973
5449.05 2046
5449.75 2135
5450.44 2084
5451.14 2094
5451.84 2163
5452.53 2000
5453.23 1973
5453.93 1951
5454.62 1900
5455.32 1876
5456.02 1783
5456.71 1817
5457.41 1808
5458.11 1727
5458.81 1768
5459.50 1818
5460.20 1847
5460.90 1770
5461.60 1791
5462.29 1865
5462.99 1861
5463.69 1925
5464.39 2029
5465.08 2055
5465.78 2108
5466.48 2160
5467.18 2141
5467.87 2099
5468.57 2037
5469.27 2014
5469.97 2061
5470.67 2055
5471.36 2027
5472.06 1960
5472.76 1950
5473.46 1906
5474.16 1893
5474.85 1965
5475.55 2037
5476.25 2073
5476.95 1994
5477.65 2034
5478.35 2102
5479.05 2189
5479.74 2191
5480.44 2197
5481.14 2274
5481.84 2255
5482.54 2231
5483.24 2240
5483.94 2174
5484.63 2179
5485.33 2082
5486.03 2110
5486.73 2191
5487.43 2151
5488.13 2089
5488.83 2063
5489.53 2044
5490.23 2162
5490.93 2160
5491.63 2158
5492.33 2144
5493.02 2185
5493.72 2264
5494.42 2270
5495.12 2311
5495.82 2283
5496.52 2254
5497.22 2349
5497.92 2320
5498.62 2442
5499.32 2512
5500.02 2591
5500.72 2801
5501.42 3012
5502.12 3081
5502.82 3224
5503.52 3203
5504.22 3141
5504.92 3007
5505.62 2960
5506.32 2942
5507.02 2771
5507.72 2716
5508.42 2695
5509.12 2627
5509.82 2625
5510.52 2641
5511.23 2637
5511.93 2713
5512.63 2794
5513.33 2773
5514.03 3012
5514.73 3095
5515.43 3054
5516.13 3149
5516.83 3134
5517.53 3001
5518.23 2871
5518.93 2758
5519.64 2720
5520.34 2651
5521.04 2566
5521.74 2574
5522.44 2551
5523.14 2416
5523.84 2385
5524.54 2338
5525.25 2328
5525.95 2207
5526.65 2110
5527.35 2113
5528.05 2092
5528.75 2042
5529.46 1902
5530.16 1985
5530.86 2053
5531.56 2073
5532.26 1955
5532.96 2118
5533.67 2165
5534.37 2155
5535.07 2187
5535.77 2199
5536.48 2217
5537.18 2306
5537.88 2164
5538.58 2121
5539.28 2042
5539.99 1997
5540.69 1974
5541.39 1930
5542.09 1898
5542.80 1945
5543.50 1935
5544.20 1934
5544.90 1969
5545.61 2022
5546.31 2103
5547.01 2152
5547.72 2179
5548.42 2179
5549.12 2201
5549.83 2126
5550.53 2210
5551.23 2174
5551.93 2203
5552.64 2098
5553.34 1976
5554.04 2015
5554.75 1987
5555.45 1965
5556.15 1925
5556.86 1911
5557.56 1870
5558.26 1975
5558.97 1999
5559.67 1924
5560.38 1911
5561.08 1897
5561.78 1926
5562.49 1958
5563.19 1921
5563.89 1987
5564.60 1885
5565.30 1882
5566.01 1876
5566.71 1849
5567.41 1837
5568.12 1819
5568.82 1866
5569.53 1900
5570.23 1929
5570.94 1821
5571.64 1793
5572.35 1841
5573.05 1837
5573.75 1846
5574.46 1779
5575.16 1884
5575.87 1882
5576.57 1852
5577.28 1850
5577.98 1918
5578.69 1956
5579.39 2004
5580.10 1977
5580.80 1876
5581.51 1862
5582.21 1814
5582.92 1847
5583.62 1789
5584.33 1791
5585.03 1794
5585.74 1762
5586.44 1751
5587.15 1811
5587.85 1855
5588.56 1819
5589.27 1775
5589.97 1751
5590.68 1723
5591.38 1767
5592.09 1801
5592.79 1804
5593.50 1796
5594.21 1795
5594.91 1830
5595.62 1767
5596.32 1793
5597.03 1775
5597.73 1742
5598.44 1759
5599.15 1773
5599.85 1720
5600.56 1743
5601.27 1787
5601.97 1682
5602.68 1630
5603.38 1623
5604.09 1662
5604.80 1605
5605.50 1596
5606.21 1682
5606.92 1610
5607.62 1621
5608.33 1635
5609.04 1672
5609.74 1694
5610.45 1668
5611.16 1669
5611.87 1621
5612.57 1679
5613.28 1596
5613.99 1663
5614.69 1666
5615.40 1663
5616.11 1710
5616.81 1693
5617.52 1710
5618.23 1579
5618.94 1629
5619.64 1646
5620.35 1615
5621.06 1612
5621.77 1617
5622.47 1555
5623.18 1591
5623.89 1650
5624.60 1606
5625.31 1528
5626.01 1550
5626.72 1574
5627.43 1534
5628.14 1568
5628.85 1569
5629.55 1605
5630.26 1643
5630.97 1728
5631.68 1699
5632.39 1720
5633.09 1773
5633.80 1830
5634.51 1787
5635.22 1792
5635.93 1785
5636.64 1812
5637.34 1758
5638.05 1720
5638.76 1757
5639.47 1762
5640.18 1788
5640.89 1675
5641.60 1662
5642.31 1640
5643.01 1639
5643.72 1667
5644.43 1631
5645.14 1695
5645.85 1669
5646.56 1644
5647.27 1638
5647.98 1666
5648.69 1590
5649.40 1616
5650.11 1751
5650.82 1688
5651.52 1642
5652.23 1673
5652.94 1628
5653.65 1622
5654.36 1644
5655.07 1672
5655.78 1700
5656.49 1723
5657.20 1714
5657.91 1823
5658.62 1810
5659.33 1834
5660.04 1949
5660.75 1898
5661.46 1894
5662.17 1866
5662.88 1829
5663.59 1798
5664.30 1752
5665.01 1750
5665.72 1732
5666.43 1832
5667.14 1783
5667.85 1748
5668.56 1663
5669.28 1791
5669.99 1790
5670.70 1768
5671.41 1777
5672.12 1800
5672.83 1798
5673.54 1707
5674.25 1690
5674.96 1666
5675.67 1697
5676.38 1776
5677.09 1706
5677.81 1702
5678.52 1684
5679.23 1685
5679.94 1680
5680.65 1727
5681.36 1691
5682.07 1744
5682.78 1667
5683.50 1748
5684.21 1781
5684.92 1736
5685.63 1783
5686.34 1799
5687.05 1666
5687.77 1798
5688.48 1750
5689.19 1717
5689.90 1771
5690.61 1795
5691.32 1781
5692.04 1761
5692.75 1794
5693.46 1799
5694.17 1683
5694.88 1710
5695.60 1659
5696.31 1685
5697.02 1667
5697.73 1702
5698.45 1679
5699.16 1687
5699.87 1699
5700.58 1714
5701.30 1673
5702.01 1693
5702.72 1754
5703.43 1711
5704.15 1717
5704.86 1672
5705.57 1752
5706.29 1714
5707.00 1699
5707.71 1701
5708.42 1769
5709.14 1740
5709.85 1688
5710.56 1656
5711.28 1778
5711.99 1702
5712.70 1743
5713.42 1736
5714.13 1769
5714.84 1655
5715.56 1751
5716.27 1785
5716.98 1798
5717.70 1707
5718.41 1702
5719.12 1713
5719.84 1801
5720.55 1864
5721.27 1817
5721.98 1872
5722.69 1845
5723.41 1920
5724.12 1932
5724.84 2083
5725.55 2124
5726.26 2213
5726.98 2395
5727.69 2523
5728.41 2645
5729.12 2663
5729.83 2775
5730.55 2827
5731.26 2710
5731.98 2671
5732.69 2620
5733.41 2394
5734.12 2328
5734.84 2243
5735.55 2130
5736.27 2091
5736.98 2075
5737.70 2012
5738.41 2001
5739.13 2092
5739.84 2032
5740.55 2032
5741.27 1956
5741.99 1980
5742.70 2076
5743.42 2099
5744.13 2046
5744.85 2158
5745.56 2140
5746.28 2124
5746.99 2128
5747.71 2107
5748.42 2158
5749.14 2217
5749.85 2195
5750.57 2180
5751.29 2218
5752.00 2258
5752.72 2340
5753.43 2366
5754.15 2454
5754.86 2553
5755.58 2510
5756.30 2518
5757.01 2530
5757.73 2465
5758.44 2610
5759.16 2618
5759.88 2650
5760.59 2610
5761.31 2719
5762.03 2824
5762.74 2898
5763.46 3057
5764.18 3321
5764.89 3513
5765.61 3598
5766.32 3603
5767.04 3748
5767.76 3589
5768.47 3535
5769.19 3277
5769.91 3086
5770.63 2991
5771.34 2994
5772.06 2837
5772.78 2697
5773.49 2573
5774.21 2504
5774.93 2555
5775.64 2704
5776.36 2563
5777.08 2663
5777.80 2720
5778.51 2675
5779.23 2681
5779.95 2666
5780.67 2873
5781.38 2881
5782.10 2951
5782.82 2895
5783.54 2895
5784.25 2815
5784.97 2945
5785.69 3013
5786.41 2938
5787.13 2965
5787.84 3046
5788.56 3017
5789.28 3107
5790.00 3028
5790.72 3085
5791.43 3221
5792.15 3307
5792.87 3411
5793.59 3560
5794.31 3609
5795.03 3775
5795.74 3809
5796.46 4045
5797.18 4127
5797.90 4262
5798.62 4515
5799.34 4769
5800.06 5396
5800.77 6172
5801.49 7591
5802.21 9219
5802.93 10315
5803.65 11688
5804.37 12676
5805.09 12469
5805.81 12238
5806.53 11046
5807.25 9754
5807.96 8217
5808.68 7173
5809.40 6154
5810.12 5500
5810.84 5101
5811.56 4859
5812.28 4841
5813.00 4662
5813.72 4535
5814.44 4640
5815.16 4520
5815.88 4692
5816.60 4835
5817.32 4894
5818.04 4929
5818.76 4818
5819.48 4811
5820.20 4769
5820.92 4704
5821.64 4620
5822.36 4597
5823.08 4609
5823.80 4469
5824.52 4299
5825.24 4167
5825.96 3937
5826.68 3876
5827.40 3719
5828.12 3497
5828.84 3460
5829.56 3422
5830.28 3253
5831.00 3219
5831.72 3106
5832.44 3108
5833.16 3053
5833.88 2992
5834.61 3104
5835.33 2987
5836.05 2933
5836.77 2881
5837.49 2828
5838.21 2800
5838.93 2801
5839.65 2715
5840.37 2792
5841.10 2770
5841.82 2774
5842.54 2824
5843.26 2876
5843.98 2775
5844.70 2763
5845.42 2796
5846.15 2680
5846.87 2674
5847.59 2602
5848.31 2621
5849.03 2583
5849.75 2472
5850.48 2559
5851.20 2496
5851.92 2573
5852.64 2507
5853.36 2504
5854.09 2500
5854.81 2533
5855.53 2471
5856.25 2424
5856.97 2504
5857.70 2479
5858.42 2473
5859.14 2434
5859.86 2377
5860.59 2320
5861.31 2386
5862.03 2358
5862.75 2350
5863.48 2312
5864.20 2336
5864.92 2264
5865.64 2316
5866.37 2191
5867.09 2209
5867.81 2202
5868.54 2118
5869.26 2236
5869.98 2176
5870.70 2174
5871.43 2150
5872.15 2185
5872.87 2159
5873.60 2184
5874.32 2239
5875.04 2203
5875.77 2209
5876.49 2235
5877.21 2286
5877.94 2362
5878.66 2249
5879.38 2276
5880.11 2249
5880.83 2248
5881.56 2170
5882.28 2173
5883.00 2179
5883.73 2178
5884.45 2139
5885.18 2080
5885.90 2104
5886.62 2081
5887.35 2049
5888.07 2169
5888.80 2068
5889.52 2058
5890.24 2026
5890.97 2105
5891.69 2094
5892.42 2070
5893.14 2067
5893.87 2111
5894.59 2043
5895.32 1987
5896.04 2058
5896.76 2097
5897.49 2029
5898.21 2094
5898.94 2064
5899.66 2090
5900.39 2128
5901.11 2082
5901.84 2092
5902.56 1956
5903.29 2016
5904.01 2150
5904.74 2060
5905.46 2068
5906.19 2118
5906.91 2062
5907.64 2013
5908.37 2035
5909.09 2085
5909.82 2064
5910.54 2059
5911.27 2111
5911.99 2150
5912.72 2109
5913.44 2125
5914.17 2093
5914.90 2071
5915.62 2054
5916.35 2098
5917.07 2040
5917.80 2032
5918.53 2048
5919.25 2147
5919.98 2124
5920.70 2066
5921.43 2162
5922.16 2160
5922.88 2141
5923.61 2123
5924.34 2191
5925.06 2155
5925.79 2200
5926.51 2143
5927.24 2122
5927.97 2127
5928.69 2152
5929.42 2240
5930.15 2306
5930.87 2304
5931.60 2273
5932.33 2309
5933.05 2335
5933.78 2404
5934.51 2417
5935.24 2507
5935.96 2684
5936.69 2794
5937.42 2912
5938.14 2975
5938.87 3030
5939.60 3027
5940.33 3004
5941.05 2957
5941.78 2848
5942.51 2847
5943.24 2899
5943.96 2803
5944.69 2693
5945.42 2611
5946.15 2598
5946.87 2527
5947.60 2664
5948.33 2674
5949.06 2699
5949.79 2637
5950.51 2652
5951.24 2817
5951.97 2816
5952.70 2851
5953.43 2883
5954.15 2901
5954.88 2869
5955.61 2970
5956.34 3028
5957.07 2985
5957.80 2986
5958.52 2950
5959.25 2890
5959.98 2951
5960.71 2981
5961.44 2908
5962.17 3052
5962.90 3126
5963.62 3028
5964.35 3006
5965.08 3160
5965.81 3224
5966.54 3277
5967.27 3381
5968.00 3395
5968.73 3590
5969.46 3629
5970.19 3677
5970.92 3801
5971.64 3712
5972.37 3850
5973.10 3849
5973.83 3815
5974.56 3843
5975.29 3732
5976.02 3759
5976.75 3778
5977.48 3756
5978.21 3633
5978.94 3848
5979.67 3818
5980.40 3927
5981.13 3938
5981.86 4042
5982.59 4104
5983.32 4148
5984.05 4307
5984.78 4427
5985.51 4428
5986.24 4405
5986.97 4412
5987.70 4289
5988.43 4422
5989.16 4421
5989.89 4375
5990.62 4386
5991.35 4367
5992.08 4372
5992.81 4373
5993.54 4498
5994.27 4526
5995.00 4508
5995.73 4672
5996.47 4794
5997.20 4856
5997.93 4997
5998.66 4972
5999.39 4880
6000.12 4903
6000.85 4890
6001.58 5025
6002.31 4944
6003.04 4729
6003.78 4641
6004.51 4478
6005.24 4421
6005.97 4429
6006.70 4563
6007.43 4531
6008.16 4701
6008.90 4807
6009.63 5131
6010.36 5714
6011.09 6447
6011.82 7507
6012.55 8445
6013.29 9489
6014.02 10549
6014.75 11409
6015.48 11995
6016.21 12005
6016.95 11452
6017.68 10775
6018.41 9872
6019.14 8788
6019.87 7990
6020.61 6980
6021.34 6175
6022.07 5473
6022.80 4935
6023.54 4430
6024.27 4064
6025.00 3861
6025.73 3594
6026.47 3562
6027.20 3495
6027.93 3373
6028.66 3350
6029.40 3232
6030.13 3257
6030.86 3153
6031.60 3134
6032.33 3069
6033.06 3042
6033.79 2933
6034.53 2921
6035.26 2938
6035.99 2861
6036.73 2774
6037.46 2841
6038.19 2908
6038.93 2995
6039.66 2972
6040.39 3010
6041.13 2991
6041.86 3087
6042.59 3084
6043.33 3032
6044.06 3129
6044.80 3152
6045.53 3141
6046.26 3196
6047.00 3184
6047.73 3268
6048.46 3398
6049.20 3496
6049.93 3481
6050.67 3560
6051.40 3668
6052.13 3747
6052.87 3765
6053.60 3949
6054.34 3954
6055.07 3932
6055.81 3807
6056.54 3775
6057.28 3806
6058.01 3718
6058.74 3625
6059.48 3564
6060.21 3529
6060.95 3540
6061.68 3453
6062.42 3505
6063.15 3532
6063.89 3478
6064.62 3462
6065.36 3363
6066.09 3377
6066.83 3294
6067.56 3192
6068.30 3257
6069.03 3246
6069.77 3163
6070.50 3077
6071.24 3172
6071.97 3047
6072.71 3110
6073.44 3041
6074.18 3062
6074.92 3060
6075.65 2990
6076.39 2983
6077.12 2912
6077.86 2871
6078.59 2986
6079.33 2873
6080.07 2904
6080.80 2979
6081.54 2853
6082.27 2819
6083.01 2758
6083.75 2706
6084.48 2729
6085.22 2686
6085.95 2579
6086.69 2636
6087.43 2552
6088.16 2642
6088.90 2549
6089.64 2627
6090.37 2690
6091.11 2713
6091.85 2650
6092.58 2641
6093.32 2568
6094.06 2557
6094.79 2613
6095.53 2631
6096.27 2562
6097.00 2569
6097.74 2576
6098.48 2531
6099.21 2544
6099.95 2520
6100.69 2529
6101.43 2418
6102.16 2420
6102.90 2375
6103.64 2341
6104.37 2338
6105.11 2362
6105.85 2394
6106.59 2433
6107.32 2371
6108.06 2425
6108.80 2443
6109.54 2432
6110.27 2454
6111.01 2509
6111.75 2537
6112.49 2590
6113.23 2582
6113.96 2614
6114.70 2577
6115.44 2608
6116.18 2593
6116.92 2582
6117.65 2560
6118.39 2546
6119.13 2552
6119.87 2560
6120.61 2528
6121.35 2521
6122.08 2511
6122.82 2561
6123.56 2535
6124.30 2591
6125.04 2641
6125.78 2564
6126.51 2552
6127.25 2671
6127.99 2726
6128.73 2655
6129.47 2640
6130.21 2612
6130.95 2594
6131.69 2599
6132.43 2682
6133.16 2607
6133.90 2665
6134.64 2646
6135.38 2712
6136.12 2677
6136.86 2769
6137.60 2754
6138.34 2823
6139.08 2901
6139.82 2865
6140.56 2961
6141.30 3025
6142.04 2997
6142.78 2922
6143.52 2866
6144.26 2886
6145.00 2881
6145.74 2884
6146.48 2906
6147.22 2915
6147.96 2930
6148.70 2804
6149.44 2827
6150.18 2826
6150.92 2863
6151.66 2931
6152.40 2914
6153.14 3038
6153.88 2976
6154.62 2993
6155.36 2878
6156.10 3043
6156.84 3120
6157.58 3109
6158.32 3101
6159.06 3083
6159.80 3114
6160.54 3163
6161.28 3113
6162.02 3230
6162.76 3276
6163.50 3396
6164.25 3602
6164.99 3638
6165.73 3855
6166.47 3981
6167.21 4158
6167.95 4273
6168.69 4370
6169.43 4476
6170.17 4419
6170.92 4321
6171.66 4422
6172.40 4312
6173.14 4173
6173.88 4175
6174.62 4071
6175.36 3957
6176.11 3903
6176.85 3903
6177.59 4059
6178.33 3969
6179.07 3963
6179.82 3938
6180.56 3946
6181.30 4080
6182.04 4080
6182.78 4138
6183.53 4087
6184.27 4055
6185.01 4096
6185.75 4213
6186.49 4258
6187.24 4282
6187.98 4310
6188.72 4350
6189.46 4396
6190.21 4479
6190.95 4517
6191.69 4603
6192.43 4811
6193.18 4913
6193.92 4897
6194.66 5136
6195.40 5049
6196.15 5155
6196.89 5184
6197.63 5268
6198.38 5122
6199.12 5211
6199.86 5085
6200.61 5123
6201.35 5166
6202.09 5147
6202.84 5186
6203.58 5320
6204.32 5777
6205.07 6187
6205.81 7062
6206.55 8257
6207.30 9766
6208.04 11860
6208.78 14238
6209.53 16353
6210.27 18332
6211.01 19589
6211.76 19628
6212.50 18561
6213.25 17187
6213.99 15503
6214.73 13769
6215.48 11688
6216.22 10065
6216.97 8371
6217.71 6990
6218.45 6294
6219.20 5670
6219.94 5128
6220.69 4604
6221.43 4268
6222.18 3996
6222.92 3941
6223.66 3797
6224.41 3721
6225.15 3666
6225.90 3716
6226.64 3568
6227.39 3505
6228.13 3350
6228.88 3315
6229.62 3171
6230.37 3005
6231.11 2912
6231.86 2912
6232.60 2898
6233.35 2834
6234.09 2909
6234.84 2882
6235.58 2907
6236.33 2924
6237.07 2978
6237.82 2988
6238.56 3037
6239.31 3163
6240.05 3106
6240.80 3064
6241.55 3115
6242.29 3111
6243.04 3175
6243.78 3288
6244.53 3430
6245.27 3461
6246.02 3602
6246.77 3674
6247.51 3890
6248.26 4037
6249.00 4213
6249.75 4210
6250.50 4293
6251.24 4290
6251.99 4311
6252.73 4194
6253.48 4001
6254.23 3918
6254.97 3918
6255.72 3760
6256.47 3621
6257.21 3566
6257.96 3591
6258.71 3496
6259.45 3540
6260.20 3505
6260.95 3510
6261.69 3377
6262.44 3366
6263.19 3404
6263.93 3384
6264.68 3334
6265.43 3420
6266.17 3331
6266.92 3357
6267.67 3414
6268.42 3425
6269.16 3366
6269.91 3476
6270.66 3505
6271.41 3659
6272.15 3573
6272.90 3693
6273.65 3617
6274.39 3749
6275.14 3909
6275.89 4070
6276.64 4138
6277.39 4286
6278.13 4442
6278.88 4542
6279.63 4522
6280.38 4415
6281.12 4261
6281.87 4077
6282.62 3965
6283.37 3807
6284.12 3577
6284.87 3465
6285.61 3342
6286.36 3379
6287.11 3281
6287.86 3176
6288.61 3285
6289.35 3394
6290.10 3569
6290.85 3681
6291.60 3847
6292.35 3893
6293.10 3912
6293.85 3781
6294.60 3719
6295.34 3561
6296.09 3453
6296.84 3256
6297.59 3057
6298.34 3022
6299.09 2839
6299.84 2720
6300.59 2707
6301.34 2721
6302.08 2749
6302.83 2720
6303.58 2619
6304.33 2701
6305.08 2722
6305.83 2687
6306.58 2703
6307.33 2696
6308.08 2692
6308.83 2632
6309.58 2642
6310.33 2586
6311.08 2619
6311.83 2634
6312.58 2592
6313.33 2504
6314.08 2564
6314.83 2676
6315.58 2740
6316.33 2805
6317.08 2701
6317.83 2782
6318.58 2841
6319.33 2716
6320.08 2813
6320.83 2848
6321.58 2695
6322.33 2660
6323.08 2558
6323.83 2510
6324.58 2458
6325.33 2394
6326.08 2406
6326.83 2368
6327.58 2425
6328.33 2522
6329.08 2430
6329.84 2367
6330.59 2375
6331.34 2408
6332.09 2383
6332.84 2410
6333.59 2357
6334.34 2354
6335.09 2235
6335.84 2299
6336.60 2283
6337.35 2293
6338.10 2284
6338.85 2279
6339.60 2320
6340.35 2265
6341.10 2241
6341.85 2146
6342.61 2171
6343.36 2171
6344.11 2267
6344.86 2256
6345.61 2243
6346.37 2247
6347.12 2293
6347.87 2291
6348.62 2172
6349.37 2241
6350.12 2207
6350.88 2385
6351.63 2354
6352.38 2385
6353.13 2448
6353.89 2446
6354.64 2489
6355.39 2488
6356.14 2480
6356.90 2551
6357.65 2444
6358.40 2358
6359.15 2383
6359.91 2381
6360.66 2364
6361.41 2307
6362.16 2220
6362.92 2183
6363.67 2099
6364.42 2190
6365.17 2161
6365.93 2115
6366.68 2042
6367.43 2029
6368.19 2098
6368.94 2152
6369.69 2135
6370.45 2075
6371.20 2100
6371.95 2104
6372.71 2090
6373.46 2102
6374.21 2099
6374.97 2041
6375.72 1975
6376.47 2049
6377.23 2122
6377.98 2086
6378.73 2087
6379.49 2067
6380.24 2080
6381.00 2080
6381.75 2130
6382.50 2123
6383.26 2104
6384.01 2102
6384.77 2154
6385.52 2024
6386.27 2029
6387.03 2090
6387.78 2070
6388.54 1993
6389.29 1998
6390.05 1948
6390.80 1976
6391.55 1963
6392.31 1902
6393.06 2024
6393.82 1913
6394.57 1884
6395.33 2021
6396.08 2001
6396.84 1926
6397.59 1942
6398.35 1944
6399.10 1991
6399.86 2003
6400.61 1971
6401.37 1991
6402.12 1965
6402.88 1937
6403.63 1960
6404.39 1949
6405.14 1939
6405.90 1964
6406.65 1992
6407.41 2007
6408.16 2050
6408.92 2015
6409.68 1942
6410.43 1978
6411.19 1963
6411.94 2042
6412.70 2004
6413.45 2007
6414.21 2086
6414.97 2046
6415.72 2021
6416.48 2049
6417.23 2016
6417.99 2081
6418.75 2027
6419.50 1917
6420.26 1947
6421.01 1956
6421.77 1971
6422.53 2046
6423.28 1981
6424.04 1999
6424.80 2010
6425.55 2046
6426.31 2092
6427.07 2040
6427.82 2073
6428.58 2035
6429.34 2041
6430.09 2026
6430.85 2062
6431.61 2083
6432.36 2108
6433.12 2056
6433.88 2048
6434.63 2115
6435.39 2189
6436.15 2250
6436.91 2257
6437.66 2264
6438.42 2286
6439.18 2302
6439.93 2257
6440.69 2280
6441.45 2290
6442.21 2316
6442.96 2404
6443.72 2303
6444.48 2273
6445.24 2226
6445.99 2256
6446.75 2187
6447.51 2175
6448.27 2258
6449.03 2249
6449.78 2201
6450.54 2102
6451.30 2235
6452.06 2257
6452.82 2178
6453.57 2217
6454.33 2183
6455.09 2267
6455.85 2296
6456.61 2194
6457.37 2266
6458.12 2356
6458.88 2381
6459.64 2378
6460.40 2345
6461.16 2361
6461.92 2406
6462.67 2399
6463.43 2419
6464.19 2486
6464.95 2456
6465.71 2444
6466.47 2446
6467.23 2535
6467.99 2513
6468.75 2524
6469.50 2561
6470.26 2540
6471.02 2593
6471.78 2706
6472.54 2746
6473.30 2705
6474.06 2686
6474.82 2748
6475.58 2769
6476.34 2827
6477.10 2788
6477.86 2741
6478.62 2711
6479.38 2841
6480.14 2874
6480.90 2830
6481.66 2824
6482.42 2899
6483.18 3009
6483.94 3036
6484.70 2999
6485.46 3041
6486.22 3034
6486.98 3121
6487.74 3254
6488.50 3230
6489.26 3311
6490.02 3440
6490.78 3491
6491.54 3361
6492.30 3558
6493.06 3616
6493.82 3636
6494.58 3767
6495.34 3801
6496.10 3887
6496.86 4029
6497.62 4139
6498.38 3983
6499.14 3958
6499.90 3984
6500.66 3992
6501.43 4060
6502.19 4084
6502.95 4098
6503.71 4032
6504.47 4127
6505.23 4096
6505.99 4164
6506.75 4375
6507.52 4347
6508.28 4577
6509.04 4708
6509.80 4876
6510.56 5321
6511.32 5541
6512.08 5967
6512.85 6398
6513.61 6718
6514.37 7033
6515.13 7192
6515.89 6907
6516.65 6650
6517.42 6375
6518.18 6286
6518.94 6056
6519.70 5920
6520.46 5654
6521.23 5483
6521.99 5469
6522.75 5610
6523.51 5518
6524.27 5831
6525.04 5852
6525.80 6161
6526.56 6440
6527.32 7079
6528.09 7546
6528.85 7811
6529.61 8009
6530.37 8248
6531.14 8171
6531.90 7826
6532.66 7731
6533.43 7735
6534.19 8038
6534.95 8491
6535.71 9556
6536.48 10582
6537.24 11370
6538.00 11984
6538.77 12331
6539.53 12144
6540.29 11431
6541.06 10512
6541.82 9376
6542.58 8457
6543.35 7491
6544.11 6635
6544.87 5967
6545.64 5425
6546.40 5027
6547.16 4727
6547.93 4613
6548.69 4396
6549.45 4239
6550.22 4104
6550.98 4011
6551.75 4138
6552.51 4207
6553.27 4222
6554.04 4218
6554.80 4170
6555.57 4138
6556.33 4032
6557.09 4104
6557.86 4007
6558.62 4019
6559.39 3957
6560.15 3893
6560.92 3913
6561.68 3920
6562.45 4195
6563.21 4338
6563.97 4321
6564.74 4270
6565.50 4411
6566.27 4518
6567.03 4581
6567.80 4492
6568.56 4574
6569.33 4600
6570.09 4629
6570.86 4734
6571.62 4713
6572.39 4747
6573.15 4892
6573.92 5038
6574.68 5252
6575.45 5414
6576.21 5577
6576.98 5494
6577.74 5541
6578.51 5511
6579.28 5399
6580.04 5237
6580.81 5251
6581.57 5207
6582.34 5042
6583.10 5026
6583.87 4918
6584.64 4848
6585.40 4787
6586.17 4761
6586.93 4802
6587.70 4764
6588.47 4974
6589.23 5026
6590.00 5195
6590.76 5275
6591.53 5425
6592.30 5754
6593.06 6181
6593.83 6640
6594.59 7031
6595.36 7451
6596.13 7958
6596.89 7959
6597.66 7862
6598.43 7695
6599.19 7436
6599.96 7026
6600.73 6718
6601.49 6329
6602.26 5919
6603.03 5650
6603.79 5402
6604.56 5164
6605.33 5083
6606.10 4879
6606.86 4745
6607.63 4632
6608.40 4633
6609.16 4683
6609.93 4561
6610.70 4798
6611.47 4896
6612.23 4875
6613.00 4849
6613.77 4970
6614.54 4830
6615.30 4773
6616.07 4667
6616.84 4676
6617.61 4596
6618.37 4631
6619.14 4747
6619.91 4665
6620.68 4787
6621.45 4718
6622.21 4766
6622.98 4706
6623.75 4652
6624.52 4533
6625.29 4544
6626.05 4554
6626.82 4610
6627.59 4605
6628.36 4612
6629.13 4681
6629.90 4797
6630.66 4924
6631.43 5264
6632.20 5728
6632.97 6412
6633.74 7276
6634.51 8246
6635.28 9199
6636.05 10103
6636.81 10416
6637.58 10620
6638.35 10235
6639.12 9743
6639.89 8893
6640.66 8081
6641.43 7033
6642.20 6249
6642.97 5646
6643.74 5148
6644.50 4771
6645.27 4423
6646.04 4220
6646.81 3972
6647.58 3813
6648.35 3811
6649.12 3712
6649.89 3728
6650.66 3660
6651.43 3559
6652.20 3514
6652.97 3614
6653.74 3594
6654.51 3513
6655.28 3446
6656.05 3405
6656.82 3295
6657.59 3355
6658.36 3368
6659.13 3298
6659.90 3221
6660.67 3207
6661.44 3172
6662.21 3196
6662.98 3311
6663.75 3200
6664.52 3222
6665.29 3246
6666.06 3161
6666.83 3209
6667.60 3296
6668.37 3225
6669.14 3208
6669.92 3301
6670.69 3337
6671.46 3361
6672.23 3555
6673.00 3613
6673.77 3677
6674.54 3637
6675.31 3631
6676.08 3589
6676.85 3638
6677.63 3596
6678.40 3584
6679.17 3544
6679.94 3494
6680.71 3395
6681.48 3354
6682.25 3360
6683.03 3362
6683.80 3496
6684.57 3575
6685.34 3606
6686.11 3640
6686.88 3717
6687.66 3784
6688.43 3756
6689.20 3746
6689.97 3732
6690.74 3717
6691.51 3586
6692.29 3482
6693.06 3301
6693.83 3211
6694.60 3272
6695.38 3168
6696.15 3047
6696.92 3106
6697.69 3014
6698.46 3002
6699.24 2960
6700.01 3064
6700.78 2908
6701.55 2904
6702.33 2925
6703.10 2846
6703.87 2843
6704.65 2832
6705.42 2876
6706.19 2913
6706.96 2942
6707.74 2830
6708.51 2776
6709.28 2780
6710.06 2843
6710.83 2891
6711.60 2858
6712.38 2759
6713.15 2740
6713.92 2835
6714.69 2778
6715.47 2651
6716.24 2598
6717.02 2625
6717.79 2621
6718.56 2547
6719.34 2606
6720.11 2598
6720.88 2511
6721.66 2485
6722.43 2447
6723.20 2531
6723.98 2584
6724.75 2541
6725.53 2475
6726.30 2503
6727.07 2473
6727.85 2428
6728.62 2429
6729.40 2358
6730.17 2328
6730.95 2301
6731.72 2326
6732.49 2359
6733.27 2295
6734.04 2322
6734.82 2319
6735.59 2355
6736.37 2382
6737.14 2351
6737.92 2410
6738.69 2373
6739.46 2318
6740.24 2352
6741.01 2295
6741.79 2296
6742.56 2266
6743.34 2350
6744.11 2334
6744.89 2314
6745.66 2365
6746.44 2305
6747.21 2374
6747.99 2373
6748.77 2383
6749.54 2392
6750.32 2466
6751.09 2447
6751.87 2487
6752.64 2544
6753.42 2509
6754.19 2536
6754.97 2607
6755.75 2523
6756.52 2467
6757.30 2491
6758.07 2470
6758.85 2327
6759.62 2328
6760.40 2356
6761.18 2230
6761.95 2220
6762.73 2201
6763.50 2200
6764.28 2145
6765.06 2187
6765.83 2164
6766.61 2107
6767.39 2177
6768.16 2171
6768.94 2122
6769.72 2157
6770.49 2196
6771.27 2224
6772.04 2253
6772.82 2116
6773.60 2122
6774.37 2173
6775.15 2170
6775.93 2171
6776.71 2171
6777.48 2185
6778.26 2204
6779.04 2170
6779.81 2136
6780.59 2168
6781.37 2247
6782.14 2135
6782.92 2112
6783.70 2108
6784.48 2108
6785.25 2081
6786.03 2102
6786.81 2126
6787.59 2131
6788.36 2128
6789.14 2105
6789.92 2117
6790.70 2067
6791.47 2132
6792.25 2056
6793.03 2086
6793.81 2032
6794.59 1934
6795.36 1955
6796.14 1948
6796.92 2002
6797.70 2008
6798.48 1962
6799.25 1952
6800.03 2014
6800.81 2074
6801.59 2023
6802.37 1985
6803.15 2114
6803.92 2028
6804.70 2018
6805.48 1959
6806.26 2042
6807.04 2037
6807.82 2047
6808.60 2010
6809.38 1990
6810.15 1992
6810.93 2016
6811.71 1953
6812.49 1992
6813.27 1977
6814.05 1981
6814.83 1950
6815.61 1924
6816.39 1931
6817.17 1959
6817.94 2072
6818.72 2035
6819.50 2064
6820.28 2160
6821.06 2144
6821.84 2168
6822.62 2247
6823.40 2186
6824.18 2213
6824.96 2157
6825.74 2169
6826.52 2062
6827.30 2125
6828.08 2058
6828.86 2036
6829.64 2030
6830.42 2103
6831.20 2006
6831.98 1961
6832.76 1927
6833.54 1963
6834.32 1958
6835.10 1958
6835.88 1995
6836.66 1991
6837.44 1937
6838.22 1882
6839.00 1894
6839.78 1891
6840.56 1924
6841.34 1927
6842.12 1947
6842.90 1947
6843.68 2011
6844.47 1973
6845.25 1947
6846.03 1997
6846.81 1995
6847.59 2100
6848.37 2244
6849.15 2478
6849.93 2680
6850.71 2971
6851.49 3239
6852.28 3470
6853.06 3601
6853.84 3628
6854.62 3596
6855.40 3482
6856.18 3236
6856.96 3013
6857.75 2973
6858.53 2740
6859.31 2653
6860.09 2640
6860.87 2547
6861.65 2456
6862.44 2371
6863.22 2337
6864.00 2309
6864.78 2205
6865.56 2160
6866.35 2227
6867.13 2200
6867.91 2105
6868.69 2131
6869.47 2048
6870.26 2061
6871.04 2072
6871.82 2002
6872.60 1972
6873.39 1965
6874.17 1978
6874.95 1987
6875.73 1874
6876.52 1999
6877.30 1969
6878.08 2002
6878.86 1993
6879.65 1933
6880.43 1897
6881.21 1906
6881.99 1996
6882.78 1971
6883.56 1936
6884.34 1915
6885.13 1974
6885.91 2003
6886.69 2062
6887.48 2127
6888.26 2166
6889.04 2189
6889.83 2274
6890.61 2342
6891.39 2379
6892.18 2339
6892.96 2283
6893.74 2303
6894.53 2300
6895.31 2277
6896.09 2242
6896.88 2290
6897.66 2224
6898.45 2153
6899.23 2158
6900.01 2172
6900.80 2242
6901.58 2219
6902.37 2162
6903.15 2214
6903.93 2190
6904.72 2270
6905.50 2243
6906.29 2252
6907.07 2190
6907.86 2165
6908.64 2164
6909.42 2266
6910.21 2198
6910.99 2175
6911.78 2128
6912.56 2070
6913.35 2067
6914.13 2142
6914.92 2226
6915.70 2129
6916.49 2166
6917.27 2161
6918.06 2179
6918.84 2163
6919.63 2183
6920.41 2144
6921.20 2212
6921.98 2196
6922.77 2179
6923.55 2193
6924.34 2199
6925.12 2217
6925.91 2156
6926.69 2277
6927.48 2264
6928.27 2252
6929.05 2286
6929.84 2264
6930.62 2244
6931.41 2267
6932.19 2261
6932.98 2251
6933.77 2350
6934.55 2352
6935.34 2414
6936.12 2438
6936.91 2347
6937.69 2444
6938.48 2471
6939.27 2476
6940.05 2491
6940.84 2498
6941.63 2598
6942.41 2554
6943.20 2685
6943.99 2761
6944.77 2870
6945.56 2904
6946.34 2876
6947.13 2786
6947.92 2773
6948.70 2861
6949.49 2960
6950.28 2937
6951.07 2812
6951.85 2863
6952.64 2853
6953.43 2861
6954.21 2924
6955.00 2900
6955.79 2958
6956.57 3010
6957.36 3026
6958.15 3057
6958.94 3095
6959.72 3136
6960.51 3147
6961.30 3076
6962.09 3158
6962.87 3267
6963.66 3214
6964.45 3122
6965.24 3164
6966.02 3284
6966.81 3340
6967.60 3423
6968.39 3439
6969.17 3472
6969.96 3489
6970.75 3631
6971.54 3631
6972.33 3583
6973.11 3610
6973.90 3676
6974.69 3727
6975.48 3860
6976.27 3820
6977.06 3903
6977.84 4036
6978.63 4251
6979.42 4339
6980.21 4488
6981.00 4756
6981.79 4927
6982.57 5245
6983.36 5727
6984.15 6358
6984.94 7022
6985.73 7752
6986.52 8420
6987.31 9167
6988.10 9368
6988.89 9133
6989.67 8704
6990.46 8057
6991.25 7451
6992.04 6860
6992.83 6143
6993.62 5653
6994.41 5146
6995.20 5036
6995.99 4911
6996.78 4998
6997.57 5196
6998.36 5688
6999.15 6237
6999.94 6854
7000.72 7396
7001.51 7837
7002.30 7856
7003.09 7658
7003.88 7320
7004.67 6799
7005.46 6263
7006.25 5602
7007.04 4894
7007.83 4504
7008.62 4051
7009.41 3744
7010.20 3521
7010.99 3266
7011.78 3132
7012.57 3093
7013.37 3009
7014.16 2954
7014.95 2959
7015.74 2941
7016.53 2867
7017.32 2828
7018.11 2761
7018.90 2723
7019.69 2795
7020.48 2822
7021.27 2753
7022.06 2781
7022.85 2695
7023.64 2730
7024.43 2745
7025.23 2799
7026.02 2840
7026.81 2836
7027.60 2828
7028.39 2858
7029.18 2869
7029.97 2863
7030.76 2821
7031.56 2720
7032.35 2662
7033.14 2734
7033.93 2750
7034.72 2683
7035.51 2632
7036.30 2659
7037.10 2744
7037.89 2824
7038.68 2781
7039.47 2889
7040.26 2843
7041.06 2825
7041.85 2852
7042.64 2923
7043.43 2866
7044.22 2788
7045.02 2708
7045.81 2737
7046.60 2748
7047.39 2689
7048.18 2744
7048.98 2701
7049.77 2864
7050.56 2841
7051.35 2794
7052.15 2929
7052.94 2969
7053.73 2833
7054.52 2873
7055.32 2823
7056.11 2736
7056.90 2668
7057.70 2720
7058.49 2614
7059.28 2574
7060.07 2572
7060.87 2537
7061.66 2568
7062.45 2629
7063.25 2616
7064.04 2550
7064.83 2590
7065.63 2579
7066.42 2515
7067.21 2413
7068.01 2468
7068.80 2532
7069.59 2475
7070.39 2384
7071.18 2421
7071.97 2411
7072.77 2461
7073.56 2456
7074.36 2372
7075.15 2402
7075.94 2460
7076.74 2398
7077.53 2342
7078.33 2328
7079.12 2404
7079.91 2382
7080.71 2328
7081.50 2348
7082.30 2335
7083.09 2217
7083.88 2277
7084.68 2358
7085.47 2321
7086.27 2169
7087.06 2196
7087.86 2284
7088.65 2339
7089.45 2389
7090.24 2449
7091.04 2469
7091.83 2713
7092.62 2735
7093.42 2817
7094.21 2902
7095.01 2957
7095.80 2936
7096.60 2984
7097.39 2727
7098.19 2573
7098.98 2453
7099.78 2343
7100.58 2266
7101.37 2175
7102.17 2200
7102.96 2140
7103.76 2149
7104.55 2139
7105.35 2120
7106.14 2062
7106.94 2023
7107.73 2063
7108.53 2101
7109.33 2042
7110.12 1936
7110.92 1889
7111.71 1953
7112.51 1800
7113.31 1803
7114.10 1753
7114.90 1780
7115.69 1800
7116.49 1807
7117.29 1773
7118.08 1791
7118.88 1823
7119.67 1803
7120.47 1903
7121.27 1820
7122.06 1851
7122.86 1773
7123.66 1758
7124.45 1738
7125.25 1767
7126.05 1737
7126.84 1778
7127.64 1769
7128.44 1798
7129.23 1871
7130.03 1824
7130.83 1849
7131.62 1830
7132.42 1817
7133.22 1828
7134.02 1847
7134.81 1785
7135.61 1839
7136.41 1771
7137.21 1776
7138.00 1843
7138.80 1832
7139.60 1725
7140.39 1677
7141.19 1758
7141.99 1688
7142.79 1743
7143.59 1781
7144.38 1724
7145.18 1785
7145.98 1764
7146.78 1749
7147.57 1753
7148.37 1814
7149.17 1790
7149.97 1767
7150.77 1732
7151.56 1774
7152.36 1735
7153.16 1773
7153.96 1750
7154.76 1760
7155.56 1697
7156.35 1687
7157.15 1741
7157.95 1779
7158.75 1774
7159.55 1708
7160.35 1700
7161.14 1728
7161.94 1777
7162.74 1752
7163.54 1726
7164.34 1699
7165.14 1640
7165.94 1601
7166.74 1620
7167.54 1642
7168.33 1601
7169.13 1629
7169.93 1617
7170.73 1611
7171.53 1707
7172.33 1680
7173.13 1676
7173.93 1599
7174.73 1605
7175.53 1664
7176.33 1666
7177.13 1636
7177.93 1583
7178.73 1604
7179.53 1638
7180.33 1535
7181.13 1602
7181.92 1692
7182.72 1753
7183.52 1653
7184.32 1683
7185.12 1771
7185.92 1793
7186.72 1724
7187.52 1745
7188.32 1748
7189.13 1732
7189.93 1653
7190.73 1593
7191.53 1525
7192.33 1514
7193.13 1577
7193.93 1579
7194.73 1578
7195.53 1566
7196.33 1546
7197.13 1514
7197.93 1550
7198.73 1522
7199.53 1475
7200.33 1461
7201.13 1471
7201.93 1455
7202.74 1521
7203.54 1563
7204.34 1513
7205.14 1479
7205.94 1587
7206.74 1436
7207.54 1448
7208.34 1435
7209.14 1456
7209.95 1454
7210.75 1459
7211.55 1505
7212.35 1491
7213.15 1486
7213.95 1550
7214.75 1514
7215.56 1445
7216.36 1453
7217.16 1497
7217.96 1525
7218.76 1497
7219.57 1460
7220.37 1463
7221.17 1514
7221.97 1522
7222.77 1453
7223.58 1539
7224.38 1513
7225.18 1523
7225.98 1548
7226.78 1461
7227.59 1507
7228.39 1551
7229.19 1533
7229.99 1566
7230.80 1519
7231.60 1459
7232.40 1533
7233.20 1548
7234.01 1463
7234.81 1494
7235.61 1559
7236.42 1488
7237.22 1483
7238.02 1558
7238.82 1578
7239.63 1567
7240.43 1557
7241.23 1617
7242.04 1657
7242.84 1655
7243.64 1644
7244.45 1642
7245.25 1574
7246.05 1616
7246.86 1652
7247.66 1687
7248.46 1634
7249.27 1671
7250.07 1718
7250.87 1673
7251.68 1713
7252.48 1687
7253.29 1738
7254.09 1712
7254.89 1671
7255.70 1722
7256.50 1761
7257.30 1792
7258.11 1781
7258.91 1794
7259.72 1821
7260.52 1743
7261.33 1825
7262.13 1892
7262.93 1906
7263.74 1920
7264.54 1996
7265.35 2057
7266.15 2003
7266.96 1976
7267.76 2034
7268.57 1982
7269.37 2029
7270.17 2056
7270.98 2022
7271.78 2069
7272.59 2143
7273.39 2089
7274.20 2201
7275.00 2122
7275.81 2129
7276.61 2122
7277.42 2168
7278.22 2191
7279.03 2250
7279.83 2307
7280.64 2337
7281.44 2530
7282.25 2668
7283.06 2921
7283.86 3250
7284.67 3610
7285.47 3738
7286.28 4003
7287.08 4217
7287.89 4008
7288.69 3943
7289.50 3747
7290.31 3473
7291.11 3281
7291.92 3053
7292.72 2898
7293.53 2732
7294.34 2600
7295.14 2576
7295.95 2458
7296.75 2420
7297.56 2405
7298.37 2350
7299.17 2337
7299.98 2368
7300.79 2309
7301.59 2383
7302.40 2407
7303.21 2383
7304.01 2483
7304.82 2524
7305.63 2488
7306.43 2509
7307.24 2496
7308.05 2504
7308.85 2638
7309.66 2712
7310.47 2695
7311.27 2775
7312.08 2782
7312.89 2915
7313.69 2959
7314.50 3033
7315.31 2977
7316.12 3008
7316.92 2936
7317.73 3023
7318.54 3061
7319.35 3218
7320.15 3598
7320.96 3663
7321.77 3754
7322.58 4021
7323.38 4040
7324.19 4075
7325.00 3838
7325.81 3846
7326.61 3733
7327.42 3453
7328.23 3312
7329.04 3140
7329.85 3040
7330.65 2915
7331.46 2793
7332.27 2791
7333.08 2931
7333.89 2998
7334.69 3145
7335.50 3224
7336.31 3452
7337.12 3550
7337.93 3634
7338.74 3569
7339.54 3359
7340.35 3416
7341.16 3218
7341.97 3071
7342.78 2949
7343.59 2800
7344.40 2659
7345.21 2626
7346.01 2571
7346.82 2555
7347.63 2480
7348.44 2430
7349.25 2427
7350.06 2396
7350.87 2437
7351.68 2416
7352.49 2378
7353.30 2357
7354.11 2281
7354.92 2297
7355.72 2256
7356.53 2308
7357.34 2288
7358.15 2309
7358.96 2305
7359.77 2291
7360.58 2333
7361.39 2408
7362.20 2470
7363.01 2517
7363.82 2430
7364.63 2417
7365.44 2439
7366.25 2466
7367.06 2458
7367.87 2494
7368.68 2497
7369.49 2433
7370.30 2481
7371.11 2389
7371.92 2463
7372.73 2487
7373.54 2537
7374.35 2511
7375.16 2593
7375.97 2615
7376.79 2600
7377.60 2672
7378.41 2763
7379.22 2805
7380.03 2978
7380.84 3134
7381.65 3368
7382.46 3456
7383.27 3477
7384.08 3530
7384.89 3571
7385.70 3491
7386.52 3299
7387.33 3188
7388.14 2963
7388.95 2826
7389.76 2676
7390.57 2594
7391.38 2549
7392.19 2386
7393.01 2401
7393.82 2351
7394.63 2262
7395.44 2264
7396.25 2248
7397.06 2245
7397.88 2362
7398.69 2362
7399.50 2494
7400.31 2598
7401.12 2675
7401.94 2831
7402.75 2918
7403.56 2945
7404.37 2784
7405.18 2717
7406.00 2722
7406.81 2668
7407.62 2662
7408.43 2662
7409.25 2530
7410.06 2458
7410.87 2366
7411.68 2334
7412.49 2247
7413.31 2183
7414.12 2085
7414.93 2088
7415.75 2033
7416.56 1992
7417.37 1948
7418.18 1983
7419.00 1963
7419.81 1856
7420.62 1877
7421.44 1857
7422.25 1864
7423.06 1779
7423.88 1826
7424.69 1860
7425.50 1768
7426.31 1688
7427.13 1758
7427.94 1761
7428.76 1667
7429.57 1680
7430.38 1688
7431.20 1705
7432.01 1757
7432.82 1725
7433.64 1723
7434.45 1659
7435.26 1685
7436.08 1788
7436.89 1700
7437.71 1729
7438.52 1837
7439.33 1806
7440.15 1780
7440.96 1780
7441.78 1843
7442.59 1801
7443.40 1824
7444.22 1852
7445.03 1860
7445.85 1751
7446.66 1797
7447.48 1852
7448.29 1833
7449.11 1778
7449.92 1780
7450.73 1809
7451.55 1762
7452.36 1714
7453.18 1696
7453.99 1739
7454.81 1666
7455.62 1706
7456.44 1736
7457.25 1710
7458.07 1712
7458.88 1750
7459.70 1739
7460.51 1720
7461.33 1779
7462.14 1757
7462.96 1727
7463.77 1676
7464.59 1648
7465.41 1620
7466.22 1655
7467.04 1660
7467.85 1626
7468.67 1671
7469.48 1684
7470.30 1620
7471.11 1642
7471.93 1662
7472.75 1706
7473.56 1663
7474.38 1634
7475.19 1659
7476.01 1683
7476.83 1581
7477.64 1547
7478.46 1587
7479.27 1612
7480.09 1583
7480.91 1546
7481.72 1574
7482.54 1514
7483.36 1548
7484.17 1547
7484.99 1563
7485.81 1595
7486.62 1538
7487.44 1532
7488.26 1542
7489.07 1500
7489.89 1528
7490.71 1490
7491.52 1479
7492.34 1551
7493.16 1534
7493.97 1566
7494.79 1518
7495.61 1518
7496.43 1501
7497.24 1435
7498.06 1465
7498.88 1477
7499.69 1521
7500.51 1505
7501.33 1469
7502.15 1538
7502.96 1509
7503.78 1495
7504.60 1433
7505.42 1473
7506.23 1467
7507.05 1477
7507.87 1443
7508.69 1456
7509.51 1431
7510.32 1456
7511.14 1497
7511.96 1534
7512.78 1486
7513.60 1481
7514.41 1480
7515.23 1424
7516.05 1486
7516.87 1519
7517.69 1498
7518.50 1501
7519.32 1439
7520.14 1464
7520.96 1455
7521.78 1454
7522.60 1453
7523.42 1453
7524.23 1462
7525.05 1473
7525.87 1487
7526.69 1458
7527.51 1466
7528.33 1470
7529.15 1484
7529.97 1448
7530.78 1455
7531.60 1432
7532.42 1469
7533.24 1516
7534.06 1457
7534.88 1485
7535.70 1480
7536.52 1410
7537.34 1435
7538.16 1496
7538.98 1444
7539.80 1417
7540.62 1528
7541.44 1510
7542.26 1508
7543.08 1613
7543.89 1588
7544.71 1568
7545.53 1558
7546.35 1588
7547.17 1613
7547.99 1567
7548.81 1544
7549.63 1556
7550.45 1591
7551.27 1520
7552.09 1531
7552.91 1538
7553.73 1576
7554.56 1544
7555.38 1555
7556.20 1619
7557.02 1587
7557.84 1700
7558.66 1689
7559.48 1671
7560.30 1656
7561.12 1717
7561.94 1744
7562.76 1734
7563.58 1721
7564.40 1645
7565.22 1685
7566.04 1660
7566.86 1639
7567.69 1585
7568.51 1635
7569.33 1645
7570.15 1592
7570.97 1549
7571.79 1601
7572.61 1635
7573.43 1675
7574.26 1672
7575.08 1600
7575.90 1621
7576.72 1552
7577.54 1498
7578.36 1578
7579.18 1519
7580.01 1522
7580.83 1589
7581.65 1595
7582.47 1593
7583.29 1546
7584.12 1540
7584.94 1564
7585.76 1597
7586.58 1543
7587.40 1619
7588.23 1656
7589.05 1756
7589.87 1729
7590.69 1700
7591.51 1718
7592.34 1756
7593.16 1730
7593.98 1715
7594.80 1620
7595.63 1649
7596.45 1625
7597.27 1641
7598.09 1633
7598.92 1670
7599.74 1726
7600.56 1735
7601.39 1776
7602.21 1769
7603.03 1861
7603.85 1942
7604.68 2086
7605.50 2154
7606.32 2131
7607.15 2112
7607.97 2149
7608.79 2138
7609.62 2107
7610.44 2069
7611.26 2049
7612.09 2076
7612.91 1935
7613.73 1874
7614.56 1837
7615.38 1817
7616.20 1802
7617.03 1801
7617.85 1776
7618.68 1801
7619.50 1824
7620.32 1724
7621.15 1748
7621.97 1735
7622.79 1746
7623.62 1721
7624.44 1728
7625.27 1682
7626.09 1726
7626.92 1747
7627.74 1780
7628.56 1759
7629.39 1834
7630.21 1945
7631.04 2065
7631.86 2145
7632.69 2283
7633.51 2328
7634.34 2329
7635.16 2344
7635.98 2311
7636.81 2212
7637.63 2103
7638.46 1984
7639.28 1922
7640.11 1839
7640.93 1798
7641.76 1664
7642.58 1602
7643.41 1612
7644.23 1567
7645.06 1533
7645.88 1513
7646.71 1518
7647.54 1454
7648.36 1439
7649.19 1432
7650.01 1440
7650.84 1402
7651.66 1372
7652.49 1400
7653.31 1392
7654.14 1431
7654.97 1457
7655.79 1450
7656.62 1443
7657.44 1447
7658.27 1405
7659.09 1394
7659.92 1406
7660.75 1377
7661.57 1423
7662.40 1379
7663.22 1385
7664.05 1442
7664.88 1413
7665.70 1414
7666.53 1446
7667.36 1475
7668.18 1464
7669.01 1492
7669.84 1489
7670.66 1436
7671.49 1434
7672.32 1534
7673.14 1510
7673.97 1476
7674.80 1440
7675.62 1410
7676.45 1443
7677.28 1410
7678.10 1425
7678.93 1468
7679.76 1399
7680.58 1372
7681.41 1430
7682.24 1400
7683.07 1327
7683.89 1377
7684.72 1387
7685.55 1365
7686.38 1384
7687.20 1361
7688.03 1418
7688.86 1367
7689.69 1428
7690.51 1430
7691.34 1453
7692.17 1399
7693.00 1460
7693.82 1431
7694.65 1463
7695.48 1461
7696.31 1409
7697.14 1427
7697.96 1427
7698.79 1460
7699.62 1390
7700.45 1400
7701.28 1455
7702.11 1480
7702.93 1438
7703.76 1460
7704.59 1448
7705.42 1383
7706.25 1440
7707.08 1431
7707.90 1430
7708.73 1412
7709.56 1470
7710.39 1451
7711.22 1403
7712.05 1431
7712.88 1437
7713.71 1475
7714.53 1441
7715.36 1383
7716.19 1413
7717.02 1437
7717.85 1458
7718.68 1434
7719.51 1426
7720.34 1434
7721.17 1397
7722.00 1479
7722.83 1429
7723.66 1386
7724.49 1404
7725.32 1412
7726.14 1432
7726.97 1414
7727.80 1417
7728.63 1452
7729.46 1420
7730.29 1445
7731.12 1451
7731.95 1447
7732.78 1473
7733.61 1382
7734.44 1458
7735.27 1470
7736.10 1473
7736.93 1430
7737.76 1395
7738.59 1424
7739.42 1469
7740.25 1485
7741.08 1477
7741.91 1417
7742.75 1495
7743.58 1499
7744.41 1531
7745.24 1652
7746.07 1832
7746.90 2002
7747.73 2223
7748.56 2453
7749.39 2618
7750.22 2772
7751.05 2668
7751.88 2525
7752.71 2461
7753.55 2325
7754.38 2192
7755.21 2030
7756.04 1845
7756.87 1730
7757.70 1679
7758.53 1512
7759.36 1503
7760.20 1496
7761.03 1503
7761.86 1507
7762.69 1435
7763.52 1433
7764.35 1415
7765.18 1453
7766.02 1449
7766.85 1451
7767.68 1368
7768.51 1301
7769.34 1292
7770.18 1297
7771.01 1318
7771.84 1238
7772.67 1240
7773.50 1263
7774.34 1209
7775.17 1207
7776.00 1250
7776.83 1289
7777.66 1238
7778.50 1246
7779.33 1239
7780.16 1285
7780.99 1249
7781.83 1242
7782.66 1262
7783.49 1288
7784.32 1340
7785.16 1351
7785.99 1356
7786.82 1430
7787.66 1455
7788.49 1424
7789.32 1449
7790.15 1368
7790.99 1392
7791.82 1408
7792.65 1320
7793.49 1348
7794.32 1331
7795.15 1364
7795.99 1326
7796.82 1311
7797.65 1345
7798.49 1366
7799.32 1369
7800.15 1400
7800.99 1369
7801.82 1317
7802.65 1367
7803.49 1319
7804.32 1363
7805.16 1364
7805.99 1379
7806.82 1406
7807.66 1380
7808.49 1302
7809.33 1313
7810.16 1343
7810.99 1416
7811.83 1403
7812.66 1419
7813.50 1379
7814.33 1417
7815.17 1418
7816.00 1441
7816.83 1393
7817.67 1462
7818.50 1444
7819.34 1476
7820.17 1429
7821.01 1333
7821.84 1397
7822.68 1405
7823.51 1399
7824.35 1446
7825.18 1424
7826.02 1431
7826.85 1390
7827.69 1455
7828.52 1420
7829.36 1414
7830.19 1416
7831.03 1378
7831.86 1366
7832.70 1345
7833.53 1274
7834.37 1283
7835.20 1351
7836.04 1369
7836.87 1375
7837.71 1347
7838.54 1342
7839.38 1354
7840.22 1299
7841.05 1305
7841.89 1341
7842.72 1341
7843.56 1294
7844.39 1237
7845.23 1263
7846.07 1269
7846.90 1222
7847.74 1221
7848.57 1279
7849.41 1219
7850.25 1237
7851.08 1199
7851.92 1241
7852.76 1227
7853.59 1174
7854.43 1226
7855.27 1217
7856.10 1186
7856.94 1228
7857.78 1215
7858.61 1228
7859.45 1244
7860.29 1260
7861.12 1282
7861.96 1255
7862.80 1222
7863.63 1195
7864.47 1181
7865.31 1211
7866.14 1194
7866.98 1181
7867.82 1167
7868.66 1154
7869.49 1180
7870.33 1236
7871.17 1204
7872.00 1180
7872.84 1156
7873.68 1161
7874.52 1190
7875.35 1187
7876.19 1210
7877.03 1260
7877.87 1286
7878.70 1290
7879.54 1251
7880.38 1258
7881.22 1203
7882.06 1256
7882.89 1259
7883.73 1189
7884.57 1146
7885.41 1190
7886.25 1211
7887.08 1195
7887.92 1236
7888.76 1261
7889.60 1311
7890.44 1279
7891.28 1328
7892.11 1320
7892.95 1368
7893.79 1318
7894.63 1269
7895.47 1242
7896.31 1258
7897.15 1258
7897.98 1280
7898.82 1214
7899.66 1267
7900.50 1281
7901.34 1165
7902.18 1241
7903.02 1261
7903.86 1248
7904.70 1249
7905.54 1232
7906.37 1237
7907.21 1187
7908.05 1205
7908.89 1237
7909.73 1190
7910.57 1232
7911.41 1227
7912.25 1225
7913.09 1270
7913.93 1323
7914.77 1312
7915.61 1307
7916.45 1364
7917.29 1441
7918.13 1517
7918.97 1517
7919.81 1523
7920.65 1596
7921.49 1627
7922.33 1596
7923.17 1500
7924.01 1447
7924.85 1454
7925.69 1412
7926.53 1349
7927.37 1302
7928.21 1226
7929.05 1257
7929.89 1216
7930.73 1187
7931.57 1168
7932.41 1242
7933.25 1146
7934.09 1193
7934.93 1145
7935.77 1146
7936.61 1132
7937.46 1138
7938.30 1133
7939.14 1146
7939.98 1155
7940.82 1140
7941.66 1114
7942.50 1197
7943.34 1158
7944.18 1166
7945.03 1179
7945.87 1131
7946.71 1131
7947.55 1219
7948.39 1204
7949.23 1148
7950.07 1226
7950.92 1172
7951.76 1103
7952.60 1109
7953.44 1156
7954.28 1214
7955.12 1169
7955.97 1191
7956.81 1156
7957.65 1130
7958.49 1112
7959.33 1156
7960.18 1138
7961.02 1186
7961.86 1162
7962.70 1130
7963.54 1149
7964.39 1096
7965.23 1090
7966.07 1158
7966.91 1194
7967.76 1151
7968.60 1118
7969.44 1120
7970.28 1203
7971.13 1211
7971.97 1172
7972.81 1217
7973.65 1208
7974.50 1189
7975.34 1155
7976.18 1121
7977.03 1165
7977.87 1093
7978.71 1130
7979.55 1131
7980.40 1122
7981.24 1166
7982.08 1191
7982.93 1170
7983.77 1192
7984.61 1205
7985.46 1164
7986.30 1124
7987.14 1109
7987.99 1120
7988.83 1146
7989.67 1127
7990.52 1140
7991.36 1133
7992.21 1161
7993.05 1132
7993.89 1126
7994.74 1050
7995.58 1093
7996.42 1096
7997.27 1075
7998.11 1071
7998.96 1075
7999.80 1074
8000.65 1035
8001.49 1032
8002.33 1015
8003.18 1079
8004.02 1110
8004.87 1082
8005.71 1074
8006.56 1127
8007.40 1051
8008.24 1091
8009.09 1117
8009.93 1116
8010.78 1091
8011.62 1053
8012.47 1045
8013.31 1077
8014.16 1141
8015.00 1088
8015.85 1087
8016.69 1034
8017.54 1081
8018.38 1113
8019.23 1045
8020.07 1065
8020.92 1088
8021.76 1066
8022.61 1091
8023.45 1101
8024.30 1043
8025.15 1053
8025.99 1035
8026.84 1049
8027.68 1021
8028.53 1042
8029.37 1076
8030.22 1058
8031.07 1034
8031.91 1077
8032.76 1057
8033.60 1076
8034.45 1092
8035.30 1097
8036.14 1111
8036.99 1141
8037.83 1113
8038.68 1109
8039.53 1145
8040.37 1122
8041.22 1074
8042.06 1064
8042.91 1100
8043.76 1064
8044.60 1032
8045.45 1040
8046.30 1027
8047.14 1047
8047.99 1056
8048.84 1045
8049.68 1067
8050.53 1045
8051.38 1029
8052.22 1080
8053.07 1026
8053.92 1017
8054.77 1052
8055.61 1025
8056.46 1000
8057.31 1014
8058.15 1034
8059.00 1053
8059.85 964
8060.70 1007
8061.54 963
8062.39 975
8063.24 956
8064.09 1045
8064.93 988
8065.78 998
8066.63 970
8067.48 1004
8068.32 1013
8069.17 1015
8070.02 1034
8070.87 988
8071.72 949
8072.56 997
8073.41 978
8074.26 1005
8075.11 988
8075.96 927
8076.80 937
8077.65 904
8078.50 975
8079.35 987
8080.20 1013
8081.05 964
8081.89 955
8082.74 993
8083.59 1002
8084.44 951
8085.29 953
8086.14 977
8086.99 974
8087.83 975
8088.68 979
8089.53 991
8090.38 929
8091.23 926
8092.08 996
8092.93 985
8093.78 964
8094.63 997
8095.48 1005
8096.32 976
8097.17 978
8098.02 949
8098.87 1003
8099.72 911
8100.57 978
8101.42 965
8102.27 1000
8103.12 967
8103.97 954
8104.82 938
8105.67 963
8106.52 904
8107.37 923
8108.22 978
8109.07 949
8109.92 967
8110.77 952
8111.62 1009
8112.47 935
8113.32 950
8114.17 960
8115.02 956
8115.87 932
8116.72 960
8117.57 1008
8118.42 1036
8119.27 1068
8120.12 1042
8120.97 1004
8121.82 997
8122.67 1010
8123.52 1051
8124.37 1039
8125.22 1010
8126.08 1050
8126.93 1017
8127.78 973
8128.63 991
8129.48 977
8130.33 974
8131.18 1015
8132.03 937
8132.88 975
8133.73 972
8134.59 921
8135.44 979
8136.29 955
8137.14 954
8137.99 900
8138.84 1013
8139.69 1021
8140.55 998
8141.40 961
8142.25 978
8143.10 1026
8143.95 985
8144.80 928
8145.66 980
8146.51 963
8147.36 986
8148.21 959
8149.06 996
8149.91 1027
8150.77 1022
8151.62 984
8152.47 987
8153.32 949
8154.18 946
8155.03 966
8155.88 972
8156.73 997
8157.59 957
8158.44 986
8159.29 957
8160.14 1010
8161.00 994
8161.85 955
8162.70 985
8163.55 960
8164.41 943
8165.26 982
8166.11 935
8166.96 903
8167.82 914
8168.67 932
8169.52 888
8170.38 936
8171.23 973
8172.08 912
8172.94 938
8173.79 884
8174.64 920
8175.50 893
8176.35 932
8177.20 952
8178.06 959
8178.91 921
8179.76 921
8180.62 927
8181.47 936
8182.32 899
8183.18 904
8184.03 929
8184.89 943
8185.74 882
8186.59 894
8187.45 917
8188.30 892
8189.16 893
8190.01 893
8190.86 876
8191.72 915
8192.57 863
8193.43 883
8194.28 916
8195.14 874
8195.99 842
8196.84 921
8197.70 920
8198.55 916
8199.41 870
8200.26 891
8201.12 905
8201.97 927
8202.83 916
8203.68 909
8204.54 908
8205.39 924
8206.25 901
8207.10 868
8207.96 888
8208.81 921
8209.67 945
8210.52 880
8211.38 883
8212.23 879
8213.09 886
8213.94 870
8214.80 877
8215.65 942
8216.51 922
8217.37 908
8218.22 898
8219.08 892
8219.93 890
8220.79 884
8221.64 881
8222.50 970
8223.36 973
8224.21 951
8225.07 919
8225.92 931
8226.78 958
8227.64 946
8228.49 925
8229.35 948
8230.20 904
8231.06 911
8231.92 911
8232.77 921
8233.63 975
8234.49 926
8235.34 959
8236.20 915
8237.06 875
8237.91 881
8238.77 896
8239.63 897
8240.48 911
8241.34 910
8242.20 970
8243.05 930
8243.91 920
8244.77 926
8245.62 882
8246.48 893
8247.34 919
8248.19 877
8249.05 906
8249.91 914
8250.77 961
8251.62 955
8252.48 926
8253.34 908
8254.20 904
8255.05 973
8255.91 939
8256.77 903
8257.63 934
8258.48 934
8259.34 926
8260.20 932
8261.06 963
8261.92 957
8262.77 916
8263.63 947
8264.49 954
8265.35 905
8266.21 896
8267.06 919
8267.92 903
8268.78 939
8269.64 890
8270.50 924
8271.35 884
8272.21 924
8273.07 957
8273.93 955
8274.79 917
8275.65 925
8276.51 862
8277.36 937
8278.22 913
8279.08 970
8279.94 990
8280.80 989
8281.66 930
8282.52 941
8283.38 945
8284.24 958
8285.09 941
8285.95 908
8286.81 943
8287.67 957
8288.53 955
8289.39 951
8290.25 919
8291.11 929
8291.97 964
8292.83 900
8293.69 970
8294.55 984
8295.41 948
8296.27 999
8297.13 979
8297.99 950
8298.85 963
8299.71 949
8300.56 948
8301.42 955
8302.28 980
8303.14 1007
8304.00 977
8304.86 988
8305.73 981
8306.59 1005
8307.45 993
8308.31 1007
8309.17 1017
8310.03 953
8310.89 1034
8311.75 1037
8312.61 986
8313.47 963
8314.33 983
8315.19 988
8316.05 981
8316.91 989
8317.77 1036
8318.63 1029
8319.49 981
8320.35 996
8321.22 1026
8322.08 1014
8322.94 1012
8323.80 993
8324.66 1003
8325.52 1029
8326.38 1079
8327.24 1009
8328.10 990
8328.97 980
8329.83 993
8330.69 1034
8331.55 1014
8332.41 1039
8333.27 1020
8334.13 1049
8335.00 1048
8335.86 1018
8336.72 1000
8337.58 1052
8338.44 1068
8339.30 1022
8340.17 1019
8341.03 1014
8341.89 1053
8342.75 1061
8343.62 1045
8344.48 1079
8345.34 1106
8346.20 1046
8347.06 1098
8347.93 1111
8348.79 1123
8349.65 1099
8350.51 1085
8351.38 1047
8352.24 1084
8353.10 1022
8353.96 1105
8354.83 1121
8355.69 1039
8356.55 1070
8357.41 1079
8358.28 1113
8359.14 1159
8360.00 1100
8360.87 1126
8361.73 1147
8362.59 1123
8363.46 1121
8364.32 1156
8365.18 1154
8366.05 1180
8366.91 1179
8367.77 1195
8368.64 1144
8369.50 1184
8370.36 1166
8371.23 1233
8372.09 1194
8372.95 1248
8373.82 1201
8374.68 1177
8375.54 1192
8376.41 1192
8377.27 1236
8378.14 1246
8379.00 1206
8379.86 1280
8380.73 1269
8381.59 1297
8382.46 1256
8383.32 1282
8384.18 1294
8385.05 1320
8385.91 1358
8386.78 1320
8387.64 1328
8388.51 1351
8389.37 1338
8390.23 1342
8391.10 1408
8391.96 1369
8392.83 1374
8393.69 1387
8394.56 1461
8395.42 1418
8396.29 1456
8397.15 1508
8398.02 1495
8398.88 1468
8399.75 1418
8400.61 1532
8401.48 1464
8402.34 1464
8403.21 1526
8404.07 1556
8404.94 1520
8405.80 1533
8406.67 1500
8407.53 1545
8408.40 1596
8409.26 1609
8410.13 1656
8411.00 1683
8411.86 1702
8412.73 1647
8413.59 1675
8414.46 1702
8415.32 1732
8416.19 1708
8417.06 1805
8417.92 1819
8418.79 1786
8419.65 1814
8420.52 1797
8421.39 1821
8422.25 1891
8423.12 1894
8423.98 1829
8424.85 1923
8425.72 1854
8426.58 1930
8427.45 1911
8428.32 1909
8429.18 2008
8430.05 2033
8430.92 1977
8431.78 2054
8432.65 2009
8433.52 2117
8434.38 2189
8435.25 2220
8436.12 2294
8436.98 2283
8437.85 2435
8438.72 2448
8439.58 2469
8440.45 2421
8441.32 2520
8442.19 2629
8443.05 2627
8443.92 2639
8444.79 2634
8445.65 2584
8446.52 2657
8447.39 2788
8448.26 2858
8449.12 2877
8449.99 3032
8450.86 3152
8451.73 3429
8452.60 3687
8453.46 3968
8454.33 4414
8455.20 5037
8456.07 5908
8456.93 6461
8457.80 6905
8458.67 7171
8459.54 7110
8460.41 6776
8461.27 6474
8462.14 5937
8463.01 5371
8463.88 4659
8464.75 4220
8465.62 3926
8466.48 3488
8467.35 3158
8468.22 2839
8469.09 2757
8469.96 2529
8470.83 2345
8471.70 2211
8472.57 2222
8473.43 2097
8474.30 2034
8475.17 1898
8476.04 1891
8476.91 1871
8477.78 1789
8478.65 1773
8479.52 1756
8480.39 1793
8481.25 1787
8482.12 1756
8482.99 1764
8483.86 1796
8484.73 1840
8485.60 1831
8486.47 1767
8487.34 1863
8488.21 1866
8489.08 1794
8489.95 1800
8490.82 1871
8491.69 1947
8492.56 1965
8493.43 2017
8494.30 2148
8495.17 2177
8496.04 2145
8496.91 2177
8497.78 2166
8498.65 2161
8499.52 2077
8500.39 2045
8501.26 1968
8502.13 1958
8503.00 1906
8503.87 1881
8504.74 1867
8505.61 1829
8506.48 1839
8507.35 1904
8508.22 1953
8509.09 1905
8509.96 1800
8510.83 1855
8511.70 1829
8512.57 1825
8513.45 1919
8514.32 1870
8515.19 1921
8516.06 1939
8516.93 2015
8517.80 1986
8518.67 2031
8519.54 1991
8520.41 2004
8521.29 2078
8522.16 2132
8523.03 2166
8523.90 2121
8524.77 2128
8525.64 2152
8526.51 2116
8527.39 2150
8528.26 2157
8529.13 2156
8530.00 2167
8530.87 2199
8531.74 2216
8532.62 2113
8533.49 2088
8534.36 2118
8535.23 2191
8536.10 2089
8536.98 2133
8537.85 2105
8538.72 2077
8539.59 2140
8540.46 2097
8541.34 2017
8542.21 2060
8543.08 2085
8543.95 2012
8544.83 1941
8545.70 1861
8546.57 1890
8547.44 1839
8548.32 1804
8549.19 1767
8550.06 1700
8550.93 1744
8551.81 1730
8552.68 1695
8553.55 1688
8554.43 1774
8555.30 1845
8556.17 1825
8557.04 1816
8557.92 1746
8558.79 1747
8559.66 1798
8560.54 1735
8561.41 1671
8562.28 1649
8563.16 1643
8564.03 1594
8564.90 1535
8565.78 1599
8566.65 1557
8567.52 1606
8568.40 1623
8569.27 1598
8570.15 1543
8571.02 1608
8571.89 1587
8572.77 1558
8573.64 1596
8574.51 1559
8575.39 1583
8576.26 1544
8577.14 1502
8578.01 1440
8578.88 1508
8579.76 1489
8580.63 1496
8581.51 1439
8582.38 1474
8583.26 1478
8584.13 1466
8585.01 1480
8585.88 1512
8586.75 1475
8587.63 1475
8588.50 1498
8589.38 1481
8590.25 1502
8591.13 1496
8592.00 1473
8592.88 1451
8593.75 1478
8594.63 1418
8595.50 1473
8596.38 1461
8597.25 1528
8598.13 1522
8599.00 1532
8599.88 1526
8600.75 1550
8601.63 1577
8602.50 1586
8603.38 1588
8604.26 1540
8605.13 1547
8606.01 1525
8606.88 1601
8607.76 1574
8608.63 1576
8609.51 1612
8610.38 1583
8611.26 1605
8612.14 1584
8613.01 1597
8613.89 1630
8614.76 1604
8615.64 1573
8616.52 1597
8617.39 1622
8618.27 1617
8619.15 1568
8620.02 1632
8620.90 1615
8621.77 1632
8622.65 1653
8623.53 1599
8624.40 1579
8625.28 1557
8626.16 1651
8627.03 1650
8627.91 1630
8628.79 1709
8629.66 1718
8630.54 1699
8631.42 1706
8632.29 1687
8633.17 1760
8634.05 1747
8634.92 1723
8635.80 1717
8636.68 1746
8637.56 1749
8638.43 1809
8639.31 1821
8640.19 1795
8641.07 1794
8641.94 1864
8642.82 1809
8643.70 1863
8644.57 1871
8645.45 1847
8646.33 1824
8647.21 1898
8648.09 1917
8648.96 1895
8649.84 1990
8650.72 1996
8651.60 1952
8652.47 1977
8653.35 2047
8654.23 1997
8655.11 2062
8655.99 2023
8656.86 2026
8657.74 2020
8658.62 2070
8659.50 2036
8660.38 2105
8661.26 2084
8662.13 2074
8663.01 2049
8663.89 2093
8664.77 2076
8665.65 2116
8666.53 2124
8667.41 2184
8668.28 2077
8669.16 2200
8670.04 2270
8670.92 2268
8671.80 2276
8672.68 2390
8673.56 2519
8674.44 2647
8675.32 2662
8676.20 2758
8677.07 2716
8677.95 2794
8678.83 2686
8679.71 2672
8680.59 2696
8681.47 2591
8682.35 2642
8683.23 2629
8684.11 2536
8684.99 2556
8685.87 2624
8686.75 2563
8687.63 2651
8688.51 2626
8689.39 2781
8690.27 2986
8691.15 3293
8692.03 3536
8692.91 3749
8693.79 3896
8694.67 3974
8695.55 3917
8696.43 3958
8697.31 3840
8698.19 3608
8699.07 3412
8699.95 3319
8700.83 3245
8701.71 3068
8702.59 2938
8703.47 2801
8704.35 2715
8705.23 2657
8706.11 2700
8706.99 2602
8707.87 2608
8708.75 2663
8709.63 2600
8710.52 2661
8711.40 2646
8712.28 2627
8713.16 2597
8714.04 2577
8714.92 2639
8715.80 2582
8716.68 2625
8717.56 2699
8718.45 2722
8719.33 2745
8720.21 2790
8721.09 2769
8721.97 2796
8722.85 2757
8723.73 2917
8724.62 2791
8725.50 2976
8726.38 2945
8727.26 3028
8728.14 2982
8729.02 2901
8729.91 2993
8730.79 3012
8731.67 3089
8732.55 3132
8733.43 3252
8734.32 3232
8735.20 3194
8736.08 3214
8736.96 3238
8737.84 3252
8738.73 3256
8739.61 3322
8740.49 3411
8741.37 3405
8742.26 3368
8743.14 3364
8744.02 3410
8744.90 3439
8745.79 3495
8746.67 3442
8747.55 3551
8748.43 3581
8749.32 3494
8750.20 3444
8751.08 3536
8751.97 3585
8752.85 3687
8753.73 3626
8754.62 3607
8755.50 3708
8756.38 3799
8757.26 3861
8758.15 3877
8759.03 3938
8759.91 4003
8760.80 4039
8761.68 4123
8762.56 4140
8763.45 4252
8764.33 4545
8765.22 4683
8766.10 4963
8766.98 4975
8767.87 5039
8768.75 5285
8769.63 5229
8770.52 5255
8771.40 5214
8772.29 5189
8773.17 5287
8774.05 5197
8774.94 5174
8775.82 5127
8776.71 5282
8777.59 5658
8778.48 6066
8779.36 6802
8780.24 7872
8781.13 9298
8782.01 10483
8782.90 11741
8783.78 12629
8784.67 13020
8785.55 12934
8786.44 12630
8787.32 11864
8788.21 10903
8789.09 9820
8789.98 8915
8790.86 8143
8791.74 7453
8792.63 6691
8793.51 5953
8794.40 5524
8795.29 5039
8796.17 4539
8797.06 4374
8797.94 4210
8798.83 4051
8799.71 4019
8800.60 3846
8801.48 3685
8802.37 3686
8803.25 3537
8804.14 3366
8805.02 3308
8805.91 3184
8806.80 3066
8807.68 2919
8808.57 2899
8809.45 2940
8810.34 2879
8811.23 2898
8812.11 2834
8813.00 2904
8813.88 2885
8814.77 2872
8815.66 2845
8816.54 2843
8817.43 2861
8818.31 2901
8819.20 2958
8820.09 2996
8820.97 3048
8821.86 3210
8822.75 3249
8823.63 3168
8824.52 3149
8825.41 3124
8826.29 3114
8827.18 3092
8828.07 2985
8828.95 2894
8829.84 2906
8830.73 2851
8831.61 2760
8832.50 2683
8833.39 2678
8834.28 2740
8835.16 2675
8836.05 2754
8836.94 2758
8837.82 2820
8838.71 2801
8839.60 2791
8840.49 2853
8841.37 2922
8842.26 2975
8843.15 3011
8844.04 2954
8844.92 3045
8845.81 3056
8846.70 3094
8847.59 3083
8848.47 3064
8849.36 3141
8850.25 3119
8851.14 3144
8852.03 3143
8852.91 3159
8853.80 3097
8854.69 3116
8855.58 3101
8856.47 3037
8857.36 3115
8858.24 3094
8859.13 3146
8860.02 3151
8860.91 3085
8861.80 2955
8862.69 2968
8863.57 2918
8864.46 2971
8865.35 2908
8866.24 2844
8867.13 2805
8868.02 2733
8868.91 2652
8869.80 2604
8870.68 2526
8871.57 2492
8872.46 2411
8873.35 2415
8874.24 2335
8875.13 2334
8876.02 2263
8876.91 2284
8877.80 2260
8878.69 2288
8879.58 2222
8880.47 2150
8881.36 2105
8882.24 2083
8883.13 2049
8884.02 2051
8884.91 2029
8885.80 2053
8886.69 2009
8887.58 1969
8888.47 1997
8889.36 1974
8890.25 1948
8891.14 1889
8892.03 1851
8892.92 1909
8893.81 1889
8894.70 1800
8895.59 1822
8896.48 1850
8897.37 1814
8898.26 1810
8899.15 1821
8900.04 1836
8900.93 1766
8901.82 1770
8902.72 1742
8903.61 1719
8904.50 1701
8905.39 1675
8906.28 1658
8907.17 1619
8908.06 1645
8908.95 1613
8909.84 1585
8910.73 1588
8911.62 1576
8912.51 1542
8913.41 1566
8914.30 1563
8915.19 1529
8916.08 1560
8916.97 1532
8917.86 1531
8918.75 1512
8919.64 1513
8920.54 1475
8921.43 1508
8922.32 1477
8923.21 1496
8924.10 1425
8924.99 1485
8925.88 1474
8926.78 1542
8927.67 1512
8928.56 1503
8929.45 1607
8930.34 1579
8931.24 1545
8932.13 1514
8933.02 1529
8933.91 1486
8934.80 1478
8935.70 1489
8936.59 1430
8937.48 1396
8938.37 1425
8939.27 1394
8940.16 1391
8941.05 1360
8941.94 1341
8942.84 1312
8943.73 1361
8944.62 1329
8945.51 1302
8946.41 1301
8947.30 1356
8948.19 1311
8949.08 1239
8949.98 1268
8950.87 1259
8951.76 1258
8952.66 1292
8953.55 1285
8954.44 1255
8955.34 1258
8956.23 1240
8957.12 1233
8958.02 1248
8958.91 1229
8959.80 1223
8960.70 1237
8961.59 1229
8962.48 1232
8963.38 1257
8964.27 1217
8965.16 1234
8966.06 1159
8966.95 1168
8967.84 1210
8968.74 1171
8969.63 1163
8970.53 1187
8971.42 1205
8972.31 1212
8973.21 1210
8974.10 1211
8975.00 1199
8975.89 1103
8976.78 1132
8977.68 1169
8978.57 1172
8979.47 1077
8980.36 1136
8981.26 1115
8982.15 1066
8983.05 1100
8983.94 1093
8984.83 1019
8985.73 1009
8986.62 1017
8987.52 1031
8988.41 1010
8989.31 1037
8990.20 1113
8991.10 1073
8991.99 1078
8992.89 1012
8993.78 1013
8994.68 1046
8995.57 1043
8996.47 1065
8997.36 1008
8998.26 1006
8999.15 1013
9000.05 1004
9000.95 1013
9001.84 1039
9002.74 979
9003.63 993
9004.53 980
9005.42 976
9006.32 997
9007.21 1016
9008.11 1022
9009.01 1014
9009.90 992
9010.80 987
9011.69 941
9012.59 954
9013.49 975
9014.38 992
9015.28 963
9016.17 938
9017.07 995
9017.97 955
9018.86 975
9019.76 943
9020.66 968
9021.55 997
9022.45 966
9023.35 921
9024.24 934
9025.14 929
9026.04 926
9026.93 952
9027.83 973
9028.73 930
9029.62 918
9030.52 931
9031.42 897
9032.31 924
9033.21 976
9034.11 971
9035.01 888
9035.90 908
9036.80 917
9037.70 937
9038.59 954
9039.49 905
9040.39 901
9041.29 907
9042.18 904
9043.08 930
9043.98 910
9044.88 897
9045.77 906
9046.67 896
9047.57 952
9048.47 913
9049.37 864
9050.26 871
9051.16 948
9052.06 951
9052.96 884
9053.85 918
9054.75 949
9055.65 920
9056.55 916
9057.45 918
9058.35 871
9059.24 905
9060.14 949
9061.04 954
9061.94 949
9062.84 917
9063.74 943
9064.64 998
9065.53 977
9066.43 938
9067.33 942
9068.23 970
9069.13 940
9070.03 917
9070.93 931
9071.83 931
9072.72 930
9073.62 968
9074.52 930
9075.42 917
9076.32 883
9077.22 864
9078.12 942
9079.02 915
9079.92 878
9080.82 867
9081.72 867
9082.62 826
9083.52 869
9084.42 857
9085.32 928
9086.21 912
9087.11 862
9088.01 896
9088.91 905
9089.81 881
9090.71 883
9091.61 835
9092.51 835
9093.41 888
9094.31 887
9095.21 875
9096.11 918
9097.01 872
9097.91 914
9098.81 848
9099.72 889
9100.62 876
9101.52 871
9102.42 869
9103.32 852
9104.22 858
9105.12 870
9106.02 867
9106.92 846
9107.82 853
9108.72 871
9109.62 866
9110.52 859
9111.42 832
9112.32 826
9113.23 857
9114.13 876
9115.03 916
9115.93 914
9116.83 905
9117.73 897
9118.63 872
9119.53 887
9120.44 876
9121.34 861
9122.24 866
9123.14 900
9124.04 873
9124.94 868
9125.84 899
9126.75 895
9127.65 897
9128.55 907
9129.45 885
9130.35 931
9131.25 907
9132.16 909
9133.06 861
9133.96 887
9134.86 856
9135.76 890
9136.67 853
9137.57 884
9138.47 853
9139.37 835
9140.28 859
9141.18 841
9142.08 852
9142.98 827
9143.89 914
9144.79 892
9145.69 876
9146.59 856
9147.50 887
9148.40 859
9149.30 876
9150.20 815
9151.11 830
9152.01 874
9152.91 848
9153.82 913
9154.72 895
9155.62 933
9156.53 878
9157.43 872
9158.33 856
9159.24 889
9160.14 863
9161.04 873
9161.95 868
9162.85 885
9163.75 839
9164.66 805
9165.56 878
9166.46 857
9167.37 826
9168.27 859
9169.17 847
9170.08 861
9170.98 828
9171.89 872
9172.79 826
9173.69 853
9174.60 857
9175.50 836
9176.41 876
9177.31 844
9178.21 812
9179.12 854
9180.02 860
9180.93 817
9181.83 844
9182.74 878
9183.64 820
9184.55 835
9185.45 794
9186.35 829
9187.26 823
9188.16 805
9189.07 855
9189.97 872
9190.88 868
9191.78 865
9192.69 836
9193.59 820
9194.50 904
9195.40 904
9196.31 891
9197.21 846
9198.12 870
9199.02 890
9199.93 924
9200.83 945
9201.74 937
9202.65 897
9203.55 902
9204.46 942
9205.36 919
9206.27 876
9207.17 883
9208.08 899
9208.98 870
9209.89 922
9210.80 862
9211.70 870
9212.61 882
9213.51 872
9214.42 876
9215.33 828
9216.23 820
9217.14 866
9218.04 873
9218.95 878
9219.86 848
9220.76 844
9221.67 831
9222.58 842
9223.48 791
9224.39 799
9225.30 774
9226.20 820
9227.11 834
9228.01 830
9228.92 836
9229.83 831
9230.74 868
9231.64 822
9232.55 827
9233.46 780
9234.36 831
9235.27 829
9236.18 800
9237.08 805
9237.99 821
9238.90 843
9239.81 832
9240.71 860
9241.62 859
9242.53 834
9243.43 825
9244.34 833
9245.25 850
9246.16 867
9247.07 865
9247.97 801
9248.88 808
9249.79 829
9250.70 822
9251.60 816
9252.51 842
9253.42 824
9254.33 826
9255.24 811
9256.14 806
9257.05 839
9257.96 852
9258.87 821
9259.78 866
9260.68 891
9261.59 831
9262.50 784
9263.41 819
9264.32 800
9265.23 796
9266.13 837
9267.04 828
9267.95 879
9268.86 864
9269.77 871
9270.68 824
9271.59 820
9272.50 813
9273.40 847
9274.31 817
9275.22 901
9276.13 877
9277.04 839
9277.95 837
9278.86 875
9279.77 895
9280.68 883
9281.59 887
9282.50 868
9283.41 881
9284.32 849
9285.22 863
9286.13 809
9287.04 847
9287.95 850
9288.86 863
9289.77 818
9290.68 824
9291.59 860
9292.50 822
9293.41 837
9294.32 869
9295.23 843
9296.14 838
9297.05 825
9297.96 862
9298.87 877
9299.78 829
9300.69 848
9301.60 824
9302.51 823
9303.42 847
9304.33 855
9305.24 874
9306.15 853
9307.07 856
9307.98 872
9308.89 890
9309.80 873
9310.71 850
9311.62 856
9312.53 817
9313.44 861
9314.35 852
9315.26 836
9316.17 876
9317.08 849
9318.00 824
9318.91 810
9319.82 824
9320.73 853
9321.64 833
9322.55 895
9323.46 855
9324.37 841
9325.29 875
9326.20 837
9327.11 841
9328.02 835
9328.93 842
9329.84 868
9330.75 799
9331.67 768
9332.58 829
9333.49 811
9334.40 815
9335.31 799
9336.23 809
9337.14 809
9338.05 837
9338.96 813
9339.87 808
9340.79 807
9341.70 786
9342.61 810
9343.52 799
9344.44 831
9345.35 800
9346.26 777
9347.17 809
9348.09 806
9349.00 841
9349.91 846
9350.82 838
9351.74 821
9352.65 823
9353.56 862
9354.47 876
9355.39 856
9356.30 808
9357.21 855
9358.13 846
9359.04 869
9359.95 855
9360.87 884
9361.78 848
9362.69 821
9363.61 852
9364.52 846
9365.43 833
9366.35 819
9367.26 794
9368.17 770
9369.09 852
9370.00 884
9370.91 828
9371.83 864
9372.74 874
9373.65 880
9374.57 885
9375.48 873
9376.40 860
9377.31 909
9378.22 843
9379.14 881
9380.05 881
9380.97 871
9381.88 857
9382.80 881
9383.71 929
9384.62 874
9385.54 846
9386.45 915
9387.37 902
9388.28 888
9389.20 965
9390.11 938
9391.03 959
9391.94 923
9392.85 943
9393.77 996
9394.68 944
9395.60 916
9396.51 948
9397.43 938
9398.34 950
9399.26 969
9400.17 985
9401.09 984
9402.00 929
9402.92 915
9403.84 911
9404.75 896
9405.67 945
9406.58 958
9407.50 904
9408.41 874
9409.33 931
9410.24 926
9411.16 922
9412.07 973
9412.99 950
9413.91 965
9414.82 955
9415.74 918
9416.65 908
9417.57 973
9418.49 936
9419.40 934
9420.32 960
9421.23 922
9422.15 943
9423.07 877
9423.98 944
9424.90 903
9425.81 929
9426.73 951
9427.65 936
9428.56 976
9429.48 945
9430.40 962
9431.31 969
9432.23 993
9433.15 1026
9434.06 960
9434.98 1004
9435.90 1017
9436.81 1031
9437.73 1050
9438.65 1037
9439.57 1070
9440.48 1026
9441.40 1035
9442.32 1072
9443.23 1021
9444.15 1071
9445.07 1044
9445.99 1081
9446.90 1130
9447.82 1083
9448.74 1072
9449.66 1115
9450.57 1144
9451.49 1248
9452.41 1275
9453.33 1439
9454.24 1473
9455.16 1467
9456.08 1500
9457.00 1467
9457.91 1458
9458.83 1471
9459.75 1420
9460.67 1336
9461.59 1334
9462.50 1264
9463.42 1159
9464.34 1177
9465.26 1152
9466.18 1149
9467.10 1074
9468.01 1108
9468.93 1103
9469.85 1051
9470.77 1081
9471.69 1064
9472.61 1034
9473.53 1027
9474.44 1045
9475.36 1023
9476.28 977
9477.20 1014
9478.12 969
9479.04 1002
9479.96 1043
9480.88 1033
9481.80 1072
9482.71 1058
9483.63 1087
9484.55 1069
9485.47 1091
9486.39 1089
9487.31 1071
9488.23 1055
9489.15 984
9490.07 1006
9490.99 1006
9491.91 1015
9492.83 1030
9493.75 1024
9494.67 1054
9495.59 971
9496.51 967
9497.43 955
9498.35 960
9499.27 960
9500.19 935
9501.11 949
9502.03 917
9502.95 945
9503.87 965
9504.79 949
9505.71 921
9506.63 927
9507.55 944
9508.47 897
9509.39 944
9510.31 940
9511.23 926
9512.15 985
9513.07 990
9513.99 998
9514.91 1000
9515.83 972
9516.75 931
9517.67 1020
9518.59 1021
9519.52 993
9520.44 996
9521.36 995
9522.28 983
9523.20 979
9524.12 991
9525.04 994
9525.96 995
9526.88 1003
9527.80 970
9528.73 994
9529.65 1023
9530.57 1064
9531.49 1080
9532.41 1055
9533.33 1087
9534.26 1075
9535.18 1084
9536.10 1037
9537.02 1063
9537.94 1061
9538.86 1051
9539.79 986
9540.71 1000
9541.63 997
9542.55 965
9543.47 1028
9544.40 1000
9545.32 942
9546.24 933
9547.16 970
9548.08 947
9549.01 957
9549.93 953
9550.85 949
9551.77 963
9552.70 965
9553.62 938
9554.54 941
9555.46 947
9556.39 938
9557.31 967
9558.23 930
9559.16 957
9560.08 970
9561.00 923
9561.92 932
9562.85 952
9563.77 989
9564.69 935
9565.62 934
9566.54 954
9567.46 960
9568.39 929
9569.31 937
9570.23 909
9571.16 936
9572.08 1007
9573.00 960
9573.93 918
9574.85 912
9575.77 906
9576.70 905
9577.62 959
9578.54 967
9579.47 931
9580.39 921
9581.32 948
9582.24 939
9583.16 954
9584.09 931
9585.01 977
9585.94 1007
9586.86 980
9587.78 925
9588.71 927
9589.63 987
9590.56 974
9591.48 967
9592.41 951
9593.33 963
9594.25 984
9595.18 950
9596.10 960
9597.03 960
9597.95 985
9598.88 1016
9599.80 1005
9600.73 1010
9601.65 1037
9602.58 1044
9603.50 1037
9604.43 1030
9605.35 1046
9606.28 1053
9607.20 1114
9608.13 1130
9609.05 1083
9609.98 1049
9610.90 1077
9611.83 1090
9612.75 1081
9613.68 1061
9614.60 1033
9615.53 1061
9616.46 1123
9617.38 1123
9618.31 1118
9619.23 1115
9620.16 1155
9621.08 1118
9622.01 1167
9622.94 1180
9623.86 1147
9624.79 1126
9625.71 1195
9626.64 1142
9627.57 1231
9628.49 1147
9629.42 1166
9630.34 1165
9631.27 1148
9632.20 1256
9633.12 1261
9634.05 1237
9634.98 1210
9635.90 1303
9636.83 1265
9637.76 1291
9638.68 1252
9639.61 1243
9640.54 1297
9641.46 1280
9642.39 1238
9643.32 1315
9644.24 1343
9645.17 1365
9646.10 1387
9647.02 1417
9647.95 1484
9648.88 1557
9649.81 1528
9650.73 1599
9651.66 1617
9652.59 1589
9653.51 1687
9654.44 1599
9655.37 1647
9656.30 1527
9657.22 1464
9658.15 1480
9659.08 1506
9660.01 1499
9660.93 1489
9661.86 1423
9662.79 1423
9663.72 1441
9664.65 1503
9665.57 1391
9666.50 1443
9667.43 1452
9668.36 1401
9669.29 1470
9670.21 1448
9671.14 1472
9672.07 1449
9673.00 1479
9673.93 1466
9674.86 1440
9675.78 1439
9676.71 1437
9677.64 1503
9678.57 1494
9679.50 1481
9680.43 1516
9681.36 1503
9682.28 1497
9683.21 1427
9684.14 1569
9685.07 1598
9686.00 1549
9686.93 1543
9687.86 1548
9688.79 1563
9689.72 1542
9690.64 1567
9691.57 1518
9692.50 1545
9693.43 1571
9694.36 1671
9695.29 1684
9696.22 1809
9697.15 1762
9698.08 1806
9699.01 1832
9699.94 1869
9700.87 1896
9701.80 1953
9702.73 1959
9703.66 1899
9704.59 1850
9705.52 1867
9706.45 1796
9707.38 1737
9708.31 1643
9709.24 1683
9710.17 1671
9711.10 1623
9712.03 1624
9712.96 1554
9713.89 1542
9714.82 1533
9715.75 1586
9716.68 1636
9717.61 1591
9718.54 1585
9719.47 1558
9720.40 1587
9721.33 1546
9722.26 1501
9723.19 1443
9724.12 1426
9725.05 1418
9725.98 1406
9726.92 1379
9727.85 1379
9728.78 1448
9729.71 1360
9730.64 1415
9731.57 1357
9732.50 1401
9733.43 1380
9734.36 1416
9735.30 1393
9736.23 1345
9737.16 1347
9738.09 1340
9739.02 1347
9739.95 1345
9740.88 1334
9741.82 1238
9742.75 1334
9743.68 1312
9744.61 1292
9745.54 1289
9746.47 1206
9747.41 1241
9748.34 1262
9749.27 1255
9750.20 1201
9751.13 1182
9752.07 1186
9753.00 1216
9753.93 1209
9754.86 1154
9755.79 1173
9756.73 1193
9757.66 1211
9758.59 1167
9759.52 1174
9760.46 1212
9761.39 1256
9762.32 1184
9763.25 1211
9764.19 1176
9765.12 1201
9766.05 1266
9766.98 1238
9767.92 1191
9768.85 1174
9769.78 1141
9770.72 1155
9771.65 1204
9772.58 1193
9773.52 1134
9774.45 1190
9775.38 1192
9776.31 1198
9777.25 1149
9778.18 1212
9779.11 1256
9780.05 1255
9780.98 1210
9781.92 1269
9782.85 1264
9783.78 1276
9784.72 1344
9785.65 1308
9786.58 1287
9787.52 1274
9788.45 1327
9789.38 1232
9790.32 1204
9791.25 1190
9792.19 1218
9793.12 1234
9794.05 1170
9794.99 1164
9795.92 1134
9796.86 1176
9797.79 1125
9798.73 1123
9799.66 1147
9800.59 1155
9801.53 1170
9802.46 1188
9803.40 1093
9804.33 1083
9805.27 1102
9806.20 1135
9807.14 1103
9808.07 1064
9809.01 1044
9809.94 1054
9810.88 985
9811.81 1033
9812.75 1015
9813.68 1004
9814.62 1012
9815.55 971
9816.49 1009
9817.42 969
9818.36 935
9819.29 971
9820.23 1004
9821.16 965
9822.10 924
9823.03 970
9823.97 964
9824.90 934
9825.84 973
9826.78 955
9827.71 928
9828.65 893
9829.58 956
9830.52 933
9831.45 930
9832.39 904
9833.33 908
9834.26 939
9835.20 913
9836.13 918
9837.07 908
9838.01 912
9838.94 934
9839.88 904
9840.82 893
9841.75 934
9842.69 985
9843.62 937
9844.56 939
9845.50 919
9846.43 905
9847.37 946
9848.31 929
9849.24 914
9850.18 919
9851.12 922
9852.05 920
9852.99 893
9853.93 900
9854.87 916
9855.80 922
9856.74 926
9857.68 894
9858.61 878
9859.55 878
9860.49 941
9861.43 898
9862.36 933
9863.30 893
9864.24 890
9865.17 907
9866.11 924
9867.05 902
9867.99 844
9868.93 837
9869.86 907
9870.80 903
9871.74 883
9872.68 909
9873.61 875
9874.55 896
9875.49 895
9876.43 903
9877.37 819
9878.30 881
9879.24 904
9880.18 874
9881.12 834
9882.06 837
9883.00 877
9883.93 805
9884.87 866
9885.81 900
9886.75 874
9887.69 851
9888.63 870
9889.56 814
9890.50 814
9891.44 805
9892.38 856
9893.32 842
9894.26 855
9895.20 843
9896.14 889
9897.07 857
9898.01 853
9898.95 827
9899.89 819
9900.83 837
9901.77 819
9902.71 795
9903.65 847
9904.59 845
9905.53 814
9906.47 830
9907.41 859
9908.35 836
9909.29 818
9910.23 836
9911.16 832
9912.10 797
9913.04 847
9913.98 858
9914.92 854
9915.86 854
9916.80 868
9917.74 832
9918.68 906
9919.62 857
9920.56 858
9921.50 862
9922.44 882
9923.38 920
9924.32 1019
9925.27 1096
9926.21 1114
9927.15 1138
9928.09 1215
9929.03 1202
9929.97 1204
9930.91 1199
9931.85 1142
9932.79 1188
9933.73 1087
9934.67 1089
9935.61 1022
9936.55 954
9937.49 958
9938.43 953
9939.38 932
9940.32 894
9941.26 836
9942.20 852
9943.14 822
9944.08 801
9945.02 847
9945.96 816
9946.90 800
9947.85 763
9948.79 743
9949.73 746
9950.67 729
9951.61 727
9952.55 749
9953.50 762
9954.44 721
9955.38 737
9956.32 740
9957.26 747
9958.20 786
9959.15 735
9960.09 746
9961.03 759
9961.97 713
9962.91 739
9963.86 729
9964.80 725
9965.74 748
9966.68 748
9967.63 741
9968.57 786
9969.51 732
9970.45 758
9971.39 706
9972.34 718
9973.28 729
9974.22 756
9975.17 760
9976.11 744
9977.05 732
9977.99 741
9978.94 704
9979.88 675
9980.82 704
9981.77 712
9982.71 704
9983.65 680
9984.59 705
9985.54 718
9986.48 726
9987.42 719
9988.37 700
9989.31 784
9990.25 739
9991.20 730
9992.14 718
9993.08 710
9994.03 692
9994.97 715
9995.92 723
9996.86 722
9997.80 702
9998.75 698
9999.69 746
10000.63 730
10001.58 728
10002.52 675
10003.47 783
10004.41 774
10005.35 733
10006.30 749
10007.24 796
10008.19 731
10009.13 753
10010.08 746
10011.02 738
10011.96 719
10012.91 718
10013.85 711
10014.80 699
10015.74 706
10016.69 734
10017.63 701
10018.58 709
10019.52 678
10020.47 673
10021.41 664
10022.36 703
10023.30 738
10024.25 713
10025.19 705
10026.14 750
10027.08 714
10028.03 692
10028.97 700
10029.92 675
10030.86 697
10031.81 724
10032.75 689
10033.70 736
10034.64 702
10035.59 687
10036.53 692
10037.48 701
10038.43 706
10039.37 695
10040.32 667
10041.26 706
10042.21 677
10043.16 686
10044.10 700
10045.05 657
10045.99 705
10046.94 680
10047.89 696
10048.83 707
10049.78 631
10050.72 655
10051.67 659
10052.62 646
10053.56 652
10054.51 607
10055.46 661
10056.40 652
10057.35 620
10058.30 661
10059.24 654
10060.19 660
10061.14 686
10062.08 653
10063.03 670
10063.98 656
10064.92 656
10065.87 658
10066.82 618
10067.76 615
10068.71 637
10069.66 664
10070.61 657
10071.55 633
10072.50 638
10073.45 667
10074.39 647
10075.34 641
10076.29 660
10077.24 670
10078.18 596
10079.13 610
10080.08 641
10081.03 666
10081.97 677
10082.92 610
10083.87 634
10084.82 631
10085.77 671
10086.71 624
10087.66 645
10088.61 640
10089.56 618
10090.51 600
10091.45 632
10092.40 602
10093.35 606
10094.30 646
10095.25 600
10096.20 627
10097.14 633
10098.09 671
10099.04 635
10099.99 617
10100.94 634
10101.89 641
10102.84 622
10103.78 643
10104.73 626
10105.68 650
10106.63 633
10107.58 644
10108.53 664
10109.48 620
10110.43 619
10111.38 631
10112.33 618
10113.27 613
10114.22 612
10115.17 606
10116.12 592
10117.07 572
10118.02 621
10118.97 614
10119.92 631
10120.87 618
10121.82 609
10122.77 612
10123.72 591
10124.67 645
10125.62 641
10126.57 635
10127.52 614
10128.47 648
10129.42 642
10130.37 607
10131.32 648
10132.27 623
10133.22 655
10134.17 656
10135.12 640
10136.07 633
10137.02 662
10137.97 637
10138.92 635
10139.87 646
10140.82 647
10141.77 678
10142.72 626
10143.67 603
10144.62 615
10145.57 643
10146.52 612
10147.47 619
10148.43 590
10149.38 596
10150.33 652
10151.28 629
10152.23 638
10153.18 663
10154.13 654
10155.08 667
10156.03 682
10156.99 670
10157.94 641
10158.89 633
10159.84 664
10160.79 638
10161.74 603
10162.69 618
10163.65 640
10164.60 636
10165.55 672
10166.50 637
10167.45 668
10168.40 629
10169.36 640
10170.31 675
10171.26 693
10172.21 674
10173.16 647
10174.11 634
10175.07 657
10176.02 678
10176.97 657
10177.92 629
10178.88 644
10179.83 658
10180.78 672
10181.73 693
10182.69 657
10183.64 672
10184.59 683
10185.54 736
10186.50 718
10187.45 674
10188.40 690
10189.35 725
10190.31 676
10191.26 728
10192.21 726
10193.17 789
10194.12 779
10195.07 775
10196.02 765
10196.98 734
10197.93 741
10198.88 802
10199.84 742
10200.79 737
10201.74 746
10202.70 751
10203.65 758
10204.60 750
10205.56 712
10206.51 717
10207.46 717
10208.42 790
10209.37 742
10210.33 737
10211.28 726
10212.23 722
10213.19 694
10214.14 714
10215.09 735
10216.05 722
10217.00 724
10217.96 724
10218.91 690
10219.87 724
10220.82 699
10221.77 723
10222.73 752
10223.68 707
10224.64 660
10225.59 675
10226.55 678
10227.50 678
10228.45 690
10229.41 671
10230.36 693
10231.32 725
10232.27 728
10233.23 713
10234.18 757
10235.14 742
10236.09 724
10237.05 769
10238.00 747
10238.96 737
10239.91 765
10240.87 767
10241.82 768
10242.78 678
10243.73 702
10244.69 694
10245.64 701
10246.60 690
10247.56 697
10248.51 629
10249.47 660
10250.42 664
10251.38 684
10252.33 652
10253.29 635
10254.25 630
10255.20 634
10256.16 642
10257.11 655
10258.07 597
10259.02 627
10259.98 662
10260.94 665
10261.89 609
10262.85 601
10263.81 624
10264.76 597
10265.72 629
10266.67 640
10267.63 586
10268.59 633
10269.54 642
10270.50 631
10271.46 652
10272.41 636
10273.37 648
10274.33 672
10275.28 644
10276.24 615
10277.20 641
10278.15 616
10279.11 627
10280.07 629
10281.03 616
10281.98 613
10282.94 612
10283.90 617
10284.85 657
10285.81 645
10286.77 640
10287.73 616
10288.68 599
10289.64 633
10290.60 579
10291.56 588
10292.51 629
10293.47 605
10294.43 596
10295.39 592
10296.34 599
10297.30 619
10298.26 601
10299.22 659
10300.18 632
10301.13 611
10302.09 636
10303.05 614
10304.01 610
10304.97 645
10305.92 637
10306.88 605
10307.84 603
10308.80 647
10309.76 622
10310.72 614
10311.67 624
10312.63 632
10313.59 655
10314.55 639
10315.51 639
10316.47 599
10317.43 646
10318.38 621
10319.34 596
10320.30 627
10321.26 624
10322.22 603
10323.18 620
10324.14 593
10325.10 599
10326.06 581
10327.01 592
10327.97 580
10328.93 588
10329.89 572
10330.85 568
10331.81 603
10332.77 583
10333.73 586
10334.69 586
10335.65 594
10336.61 554
10337.57 573
10338.53 580
10339.49 559
10340.45 564
10341.41 576
10342.37 584
10343.33 589
10344.29 602
10345.25 633
10346.21 616
10347.17 572
10348.13 572
10349.09 593
10350.05 572
10351.01 584
10351.97 580
10352.93 590
10353.89 587
10354.85 602
10355.81 580
10356.77 617
10357.73 574
10358.69 596
10359.65 596
10360.61 597
10361.57 606
10362.54 609
10363.50 602
10364.46 595
10365.42 629
10366.38 641
10367.34 625
10368.30 599
10369.26 609
10370.22 584
10371.18 598
10372.15 586
10373.11 554
10374.07 574
10375.03 559
10375.99 559
10376.95 576
10377.91 610
10378.88 575
10379.84 571
10380.80 575
10381.76 573
10382.72 576
10383.68 567
10384.65 605
10385.61 600
10386.57 573
10387.53 545
10388.49 577
10389.46 571
10390.42 623
10391.38 593
10392.34 585
10393.31 557
10394.27 559
10395.23 562
10396.19 574
10397.15 573
10398.12 599
10399.08 619
10400.04 586
10401.00 536
10401.97 558
10402.93 577
10403.89 601
10404.86 608
10405.82 599
10406.78 602
10407.74 617
10408.71 605
10409.67 545
10410.63 615
10411.60 581
10412.56 587
10413.52 609
10414.49 636
10415.45 582
10416.41 638
10417.38 604
10418.34 633
10419.30 619
10420.27 663
10421.23 670
10422.19 659
10423.16 632
10424.12 643
10425.08 621
10426.05 645
10427.01 639
10427.98 641
10428.94 636
10429.90 683
10430.87 651
10431.83 612
10432.80 634
10433.76 614
10434.72 621
10435.69 635
10436.65 638
10437.62 601
10438.58 634
10439.55 646
10440.51 619
10441.47 594
10442.44 591
10443.40 586
10444.37 595
10445.33 567
10446.30 558
10447.26 571
10448.23 573
10449.19 587
10450.16 599
10451.12 597
10452.09 569
10453.05 568
10454.02 599
10454.98 552
10455.95 582
10456.91 569
10457.88 605
10458.84 599
10459.81 591
10460.77 564
10461.74 547
10462.70 546
10463.67 581
10464.64 577
10465.60 572
10466.57 588
10467.53 552
10468.50 549
10469.46 540
10470.43 583
10471.40 542
10472.36 545
10473.33 562
10474.29 557
10475.26 590
10476.23 578
10477.19 598
10478.16 586
10479.12 595
10480.09 545
10481.06 589
10482.02 596
10482.99 550
10483.96 588
10484.92 605
10485.89 602
10486.85 606
10487.82 591
10488.79 600
10489.75 600
10490.72 600
10491.69 592
10492.66 608
10493.62 606
10494.59 594
10495.56 632
10496.52 611
10497.49 611
10498.46 589
10499.42 564
10500.39 625
10501.36 631
10502.33 607
10503.29 570
10504.26 618
10505.23 604
10506.20 628
10507.16 622
10508.13 591
10509.10 579
10510.07 607
10511.03 612
10512.00 588
10512.97 622
10513.94 659
10514.90 637
10515.87 624
10516.84 617
10517.81 602
10518.78 581
10519.74 591
10520.71 622
10521.68 615
10522.65 640
10523.62 607
10524.59 605
10525.55 562
10526.52 591
10527.49 615
10528.46 613
10529.43 652
10530.40 607
10531.37 612
10532.33 608
10533.30 613
10534.27 607
10535.24 615
10536.21 607
10537.18 614
10538.15 640
10539.12 620
10540.08 617
10541.05 610
10542.02 617
10542.99 615
10543.96 628
10544.93 620
10545.90 620
10546.87 640
10547.84 602
10548.81 640
10549.78 638
10550.75 606
10551.72 624
10552.69 581
10553.66 604
10554.63 632
10555.60 644
10556.56 653
10557.53 640
10558.50 642
10559.47 690
10560.44 755
10561.41 733
10562.38 775
10563.35 763
10564.32 747
10565.29 736
10566.27 723
10567.24 704
10568.21 714
10569.18 681
10570.15 696
10571.12 682
10572.09 688
10573.06 621
10574.03 663
10575.00 664
10575.97 656
10576.94 607
10577.91 609
10578.88 611
10579.85 617
10580.82 621
10581.79 653
10582.77 631
10583.74 653
10584.71 611
10585.68 625
10586.65 630
10587.62 634
10588.59 610
10589.56 633
10590.54 626
10591.51 625
10592.48 656
10593.45 667
10594.42 612
10595.39 636
10596.36 651
10597.34 638
10598.31 669
10599.28 635
10600.25 632
10601.22 623
10602.19 633
10603.17 617
10604.14 615
10605.11 594
10606.08 660
10607.05 586
10608.03 611
10609.00 599
10609.97 613
10610.94 615
10611.92 619
10612.89 597
10613.86 592
10614.83 561
10615.81 595
10616.78 618
10617.75 604
10618.72 604
10619.70 634
10620.67 633
10621.64 624
10622.61 644
10623.59 621
10624.56 623
10625.53 641
10626.51 647
10627.48 617
10628.45 606
10629.43 640
10630.40 605
10631.37 625
10632.34 650
10633.32 631
10634.29 686
10635.26 590
10636.24 623
10637.21 619
10638.19 653
10639.16 703
10640.13 684
10641.11 678
10642.08 689
10643.05 651
10644.03 654
10645.00 647
10645.98 672
10646.95 653
10647.92 667
10648.90 649
10649.87 626
10650.85 653
10651.82 628
10652.79 626
10653.77 648
10654.74 643
10655.72 599
10656.69 585
10657.67 580
10658.64 580
10659.61 624
10660.59 635
10661.56 628
10662.54 608
10663.51 622
10664.49 631
10665.46 589
10666.44 600
10667.41 565
10668.39 565
10669.36 642
10670.34 623
10671.31 592
10672.29 643
10673.26 606
10674.24 609
10675.21 616
10676.19 603
10677.16 614
10678.14 618
10679.11 587
10680.09 632
10681.06 568
10682.04 590
10683.02 599
10683.99 609
10684.97 600
10685.94 558
10686.92 570
10687.89 601
10688.87 599
10689.85 578
10690.82 607
10691.80 584
10692.77 591
10693.75 593
10694.73 595
10695.70 550
10696.68 554
10697.65 565
10698.63 610
10699.61 598
10700.58 585
10701.56 632
10702.54 578
10703.51 603
10704.49 595
10705.47 599
10706.44 599
10707.42 601
10708.40 639
10709.37 578
10710.35 586
10711.33 602
10712.30 553
10713.28 586
10714.26 543
10715.23 574
10716.21 597
10717.19 619
10718.17 595
10719.14 591
10720.12 561
10721.10 587
10722.08 568
10723.05 567
10724.03 595
10725.01 566
10725.98 614
10726.96 567
10727.94 601
10728.92 563
10729.90 567
10730.87 585
10731.85 573
10732.83 575
10733.81 613
10734.78 579
10735.76 573
10736.74 600
10737.72 614
10738.70 608
10739.68 589
10740.65 570
10741.63 574
10742.61 595
10743.59 590
10744.57 610
10745.54 572
10746.52 604
10747.50 567
10748.48 588
10749.46 614
10750.44 594
10751.42 617
10752.40 610
10753.37 598
10754.35 628
10755.33 587
10756.31 563
10757.29 582
10758.27 578
10759.25 561
10760.23 576
10761.21 569
10762.19 552
10763.16 564
10764.14 597
10765.12 630
10766.10 608
10767.08 568
10768.06 581
10769.04 603
10770.02 608
10771.00 583
10771.98 590
10772.96 604
10773.94 580
10774.92 562
10775.90 595
10776.88 601
10777.86 620
10778.84 631
10779.82 634
10780.80 583
10781.78 609
10782.76 566
10783.74 550
10784.72 579
10785.70 590
10786.68 588
10787.66 558
10788.64 557
10789.62 590
10790.60 591
10791.58 600
10792.56 586
10793.54 626
10794.52 589
10795.50 591
10796.48 569
10797.47 562
10798.45 602
10799.43 617
10800.41 610
10801.39 560
10802.37 564
10803.35 571
10804.33 536
10805.31 581
10806.29 571
10807.28 589
10808.26 566
10809.24 610
10810.22 616
10811.20 568
10812.18 578
10813.16 571
10814.15 581
10815.13 579
10816.11 552
10817.09 589
10818.07 609
10819.05 583
10820.04 551
10821.02 594
10822.00 561
10822.98 587
10823.96 577
10824.95 592
10825.93 594
10826.91 584
10827.89 544
10828.87 565
10829.86 588
10830.84 635
10831.82 593
10832.80 568
10833.79 575
10834.77 580
10835.75 578
10836.73 566
10837.72 587
10838.70 600
10839.68 606
10840.66 600
10841.65 610
10842.63 602
10843.61 586
10844.60 577
10845.58 593
10846.56 589
10847.54 634
10848.53 633
10849.51 621
10850.49 616
10851.48 585
10852.46 624
10853.44 625
10854.43 635
10855.41 621
10856.39 596
10857.38 601
10858.36 627
10859.34 628
10860.33 627
10861.31 605
10862.30 636
10863.28 630
10864.26 595
10865.25 628
10866.23 619
10867.22 624
10868.20 624
10869.18 623
10870.17 617
10871.15 625
10872.14 636
10873.12 620
10874.10 624
10875.09 637
10876.07 663
10877.06 682
10878.04 672
10879.03 637
10880.01 644
10881.00 642
10881.98 652
10882.96 675
10883.95 684
10884.93 701
10885.92 671
10886.90 652
10887.89 641
10888.87 660
10889.86 677
10890.84 682
10891.83 696
10892.81 723
10893.80 677
10894.78 705
10895.77 680
10896.75 667
10897.74 699
10898.73 678
10899.71 708
10900.70 712
10901.68 683
10902.67 706
10903.65 708
10904.64 755
10905.62 741
10906.61 735
10907.60 756
10908.58 740
10909.57 743
10910.55 721
10911.54 736
10912.53 757
10913.51 749
10914.50 757
10915.48 752
10916.47 776
10917.46 755
10918.44 784
10919.43 770
10920.41 768
10921.40 775
10922.39 765
10923.37 755
10924.36 806
10925.35 770
10926.33 811
10927.32 785
10928.31 769
10929.29 811
10930.28 818
10931.27 818
10932.25 847
10933.24 797
10934.23 819
10935.22 821
10936.20 791
10937.19 829
10938.18 792
10939.16 826
10940.15 832
10941.14 831
10942.13 869
10943.11 884
10944.10 869
10945.09 896
10946.08 898
10947.06 893
10948.05 910
10949.04 929
10950.03 938
10951.01 919
10952.00 955
10952.99 938
10953.98 960
10954.97 977
10955.95 997
10956.94 1051
10957.93 1069
10958.92 1001
10959.91 1042
10960.89 1081
10961.88 1079
10962.87 1091
10963.86 1036
10964.85 981
10965.84 1011
10966.82 1032
10967.81 1031
10968.80 981
10969.79 954
10970.78 941
10971.77 924
10972.76 892
10973.74 876
10974.73 907
10975.72 908
10976.71 903
10977.70 882
10978.69 922
10979.68 912
10980.67 927
10981.66 920
10982.65 938
10983.63 917
10984.62 924
10985.61 911
10986.60 952
10987.59 939
10988.58 974
10989.57 943
10990.56 932
10991.55 923
10992.54 964
10993.53 923
10994.52 996
10995.51 1046
10996.50 1120
10997.49 1137
10998.48 1163
10999.47 1201
11000.46 1225
11001.45 1215
11002.44 1253
11003.43 1308
11004.42 1263
11005.41 1212
11006.40 1184
11007.39 1164
11008.38 1064
11009.37 1039
11010.36 1022
11011.35 995
11012.34 993
11013.33 945
11014.32 910
11015.31 901
11016.30 892
11017.29 900
11018.29 856
11019.28 890
11020.27 898
11021.26 824
11022.25 778
11023.24 791
11024.23 852
11025.22 825
11026.21 798
11027.20 800
11028.20 793
11029.19 777
11030.18 786
11031.17 798
11032.16 800
11033.15 797
11034.14 826
11035.14 814
11036.13 822
11037.12 820
11038.11 825
11039.10 806
11040.09 782
11041.09 807
11042.08 798
11043.07 780
11044.06 778
11045.05 762
11046.04 782
11047.04 795
11048.03 792
11049.02 779
11050.01 787
11051.01 778
11052.00 776
11052.99 781
11053.98 775
11054.98 762
11055.97 757
11056.96 708
11057.95 802
11058.95 786
11059.94 760
11060.93 762
11061.92 749
11062.92 764
11063.91 742
11064.90 790
11065.89 794
11066.89 761
11067.88 761
11068.87 768
11069.87 787
11070.86 752
11071.85 770
11072.85 782
11073.84 753
11074.83 759
11075.83 760
11076.82 758
11077.81 773
11078.81 765
11079.80 759
11080.79 745
11081.79 758
11082.78 776
11083.77 771
11084.77 755
11085.76 763
11086.76 720
11087.75 746
11088.74 752
11089.74 723
11090.73 740
11091.73 756
11092.72 773
11093.71 733
11094.71 734
11095.70 729
11096.70 710
11097.69 720
11098.69 750
11099.68 741
11100.67 739
11101.67 720
11102.66 753
11103.66 769
11104.65 766
11105.65 717
11106.64 739
11107.64 727
11108.63 747
11109.63 719
11110.62 730
11111.62 715
11112.61 725
11113.61 686
11114.60 708
11115.60 700
11116.59 686
11117.59 710
11118.58 718
11119.58 686
11120.57 699
11121.57 748
11122.56 714
11123.56 711
11124.56 695
11125.55 690
11126.55 715
11127.54 713
11128.54 729
11129.53 718
11130.53 747
11131.53 752
11132.52 688
11133.52 705
11134.51 711
11135.51 722
11136.51 695
11137.50 730
11138.50 705
11139.49 694
11140.49 742
11141.49 705
11142.48 705
11143.48 711
11144.48 715
11145.47 730
11146.47 706
11147.47 743
11148.46 705
11149.46 749
11150.46 722
11151.45 731
11152.45 692
11153.45 707
11154.44 703
11155.44 690
11156.44 699
11157.43 674
11158.43 649
11159.43 683
11160.42 687
11161.42 695
11162.42 681
11163.42 664
11164.41 667
11165.41 686
11166.41 682
11167.41 682
11168.40 645
11169.40 657
11170.40 662
11171.40 678
11172.39 699
11173.39 685
11174.39 682
11175.39 682
11176.39 663
11177.38 668
11178.38 668
11179.38 665
11180.38 654
11181.38 643
11182.37 667
11183.37 676
11184.37 686
11185.37 646
11186.37 658
11187.36 681
11188.36 687
11189.36 643
11190.36 669
11191.36 667
11192.36 652
11193.36 627
11194.35 674
11195.35 680
11196.35 674
11197.35 624
11198.35 642
11199.35 645
11200.35 697
11201.35 674
11202.35 656
11203.34 687
11204.34 675
11205.34 651
11206.34 640
11207.34 618
11208.34 690
11209.34 714
11210.34 649
11211.34 681
11212.34 646
11213.34 687
11214.34 686
11215.34 659
11216.34 616
11217.34 655
11218.34 667
11219.34 656
11220.34 645
11221.34 652
11222.34 669
11223.34 654
11224.34 678
11225.34 660
11226.34 669
11227.34 644
11228.34 673
11229.34 672
11230.34 671
11231.34 714
11232.34 709
11233.34 649
11234.34 668
11235.34 687
11236.34 680
11237.34 701
11238.34 689
11239.34 673
11240.34 647
11241.34 683
11242.34 654
11243.34 673
11244.34 660
11245.35 673
11246.35 714
11247.35 708
11248.35 682
11249.35 695
11250.35 736
11251.35 712
11252.35 706
11253.35 715
11254.36 692
11255.36 706
11256.36 740
11257.36 664
11258.36 726
11259.36 668
11260.36 700
11261.37 702
11262.37 718
11263.37 706
11264.37 666
11265.37 716
11266.38 709
11267.38 678
11268.38 699
11269.38 657
11270.38 684
11271.39 721
11272.39 759
11273.39 739
11274.39 694
11275.39 731
11276.40 744
11277.40 754
11278.40 711
11279.40 725
11280.41 715
11281.41 731
11282.41 766
11283.41 729
11284.42 732
11285.42 723
11286.42 737
11287.42 733
11288.43 797
11289.43 733
11290.43 749
11291.44 745
11292.44 737
11293.44 743
11294.45 713
11295.45 773
11296.45 752
11297.46 748
11298.46 751
11299.46 773
11300.47 759
11301.47 759
11302.47 727
11303.48 746
11304.48 754
11305.48 769
11306.49 755
11307.49 779
11308.49 734
11309.50 782
11310.50 833
11311.51 804
11312.51 816
11313.51 836
11314.52 799
11315.52 789
11316.53 821
11317.53 822
11318.53 839
11319.54 834
11320.54 828
11321.55 869
11322.55 836
11323.56 750
11324.56 757
11325.56 804
11326.57 792
11327.57 791
11328.58 761
11329.58 766
11330.59 746
11331.59 775
11332.60 772
11333.60 776
11334.61 792
11335.61 758
11336.62 767
11337.62 749
11338.63 757
11339.63 733
11340.64 739
11341.64 722
11342.65 754
11343.65 785
11344.66 767
11345.66 749
11346.67 814
11347.68 749
11348.68 753
11349.69 782
11350.69 774
11351.70 753
11352.70 795
11353.71 812
11354.71 807
11355.72 763
11356.73 780
11357.73 780
11358.74 795
11359.74 774
11360.75 800
11361.76 774
11362.76 804
11363.77 817
11364.78 758
11365.78 808
11366.79 806
11367.79 785
11368.80 749
11369.81 785
11370.81 784
11371.82 800
11372.83 798
11373.83 793
11374.84 808
11375.85 793
11376.85 794
11377.86 802
11378.87 843
11379.87 813
11380.88 773
11381.89 802
11382.90 814
11383.90 812
11384.91 853
11385.92 858
11386.92 822
11387.93 833
11388.94 863
11389.95 804
11390.95 810
11391.96 854
11392.97 881
11393.98 840
11394.98 848
11395.99 855
11397.00 849
11398.01 832
11399.01 846
11400.02 850
11401.03 860
11402.04 842
11403.05 834
11404.05 896
11405.06 895
11406.07 891
11407.08 887
11408.09 853
11409.09 905
11410.10 876
11411.11 917
11412.12 892
11413.13 936
11414.14 901
11415.14 854
11416.15 909
11417.16 910
11418.17 915
11419.18 959
11420.19 958
11421.20 964
11422.20 949
11423.21 946
11424.22 959
11425.23 963
11426.24 991
11427.25 950
11428.26 956
11429.27 973
11430.28 956
11431.29 1006
11432.29 1009
11433.30 996
11434.31 1043
11435.32 1022
11436.33 1015
11437.34 1020
11438.35 1021
11439.36 1041
11440.37 1086
11441.38 1074
11442.39 1063
11443.40 1057
11444.41 1081
11445.42 1042
11446.43 1059
11447.44 1080
11448.45 1048
11449.46 1066
11450.47 1079
11451.48 1036
11452.49 1097
11453.50 1075
11454.51 1098
11455.52 1099
11456.53 1141
11457.54 1142
11458.55 1211
11459.56 1189
11460.57 1230
11461.58 1183
11462.59 1136
11463.60 1168
11464.61 1209
11465.62 1187
11466.64 1204
11467.65 1207
11468.66 1226
11469.67 1199
11470.68 1235
11471.69 1212
11472.70 1235
11473.71 1296
11474.72 1246
11475.73 1288
11476.75 1270
11477.76 1333
11478.77 1309
11479.78 1268
11480.79 1249
11481.80 1273
11482.81 1330
11483.82 1321
11484.84 1272
11485.85 1307
11486.86 1272
11487.87 1306
11488.88 1324
11489.89 1324
11490.91 1330
11491.92 1306
11492.93 1373
11493.94 1388
11494.95 1387
11495.97 1400
11496.98 1385
11497.99 1392
11499.00 1367
11500.01 1352
11501.03 1396
11502.04 1411
11503.05 1435
11504.06 1418
11505.08 1418
11506.09 1487
11507.10 1451
11508.11 1494
11509.13 1467
11510.14 1450
11511.15 1478
11512.16 1486
11513.18 1496
11514.19 1552
11515.20 1579
11516.22 1499
11517.23 1488
11518.24 1547
11519.26 1512
11520.27 1539
11521.28 1531
11522.29 1573
11523.31 1600
11524.32 1609
11525.33 1652
11526.35 1649
11527.36 1650
11528.38 1640
11529.39 1638
11530.40 1691
11531.42 1684
11532.43 1709
11533.44 1694
11534.46 1696
11535.47 1755
11536.48 1781
11537.50 1724
11538.51 1801
11539.53 1801
11540.54 1826
11541.55 1853
11542.57 1886
11543.58 1850
11544.60 1889
11545.61 1915
11546.63 1940
11547.64 1943
11548.65 1963
11549.67 2015
11550.68 2054
11551.70 2071
11552.71 2115
11553.73 2051
11554.74 2120
11555.76 2202
11556.77 2197
11557.78 2301
11558.80 2256
11559.81 2362
11560.83 2354
11561.84 2409
11562.86 2349
11563.87 2397
11564.89 2468
11565.90 2529
11566.92 2541
11567.93 2460
11568.95 2519
11569.97 2626
11570.98 2628
11572.00 2618
11573.01 2714
11574.03 2813
11575.04 2855
11576.06 2887
11577.07 2966
11578.09 3038
11579.11 3076
11580.12 3106
11581.14 3215
11582.15 3346
11583.17 3492
11584.18 3581
11585.20 3629
11586.22 3777
11587.23 3813
11588.25 3995
11589.26 4091
11590.28 4229
11591.30 4294
11592.31 4319
11593.33 4450
11594.35 4726
11595.36 4896
11596.38 5256
11597.40 5565
11598.41 5953
11599.43 6269
11600.44 6747
11601.46 7464
11602.48 7836
11603.50 8262
11604.51 8547
11605.53 8707
11606.55 8690
11607.56 8585
11608.58 8136
11609.60 7863
11610.61 7524
11611.63 7083
11612.65 6545
11613.67 6120
11614.68 5797
11615.70 5346
11616.72 4967
11617.73 4809
11618.75 4443
11619.77 4113
11620.79 3825
11621.80 3627
11622.82 3443
11623.84 3259
11624.86 3117
11625.88 3033
11626.89 2955
11627.91 2836
11628.93 2623
11629.95 2705
11630.96 2607
11631.98 2497
11633.00 2582
11634.02 2549
11635.04 2526
11636.06 2535
11637.07 2499
11638.09 2444
11639.11 2417
11640.13 2500
11641.15 2464
11642.17 2445
11643.18 2493
11644.20 2457
11645.22 2394
11646.24 2386
11647.26 2386
11648.28 2323
11649.30 2244
11650.31 2234
11651.33 2244
11652.35 2180
11653.37 2171
11654.39 2148
11655.41 2100
11656.43 2100
11657.45 2077
11658.47 2016
11659.49 2030
11660.51 2078
11661.52 2019
11662.54 2027
11663.56 2056
11664.58 2081
11665.60 2105
11666.62 2082
11667.64 2106
11668.66 2099
11669.68 2111
11670.70 2119
11671.72 2126
11672.74 2150
11673.76 2181
11674.78 2172
11675.80 2264
11676.82 2271
11677.84 2241
11678.86 2258
11679.88 2322
11680.90 2331
11681.92 2346
11682.94 2386
11683.96 2357
11684.98 2303
11686.00 2381
11687.02 2349
11688.04 2360
11689.06 2353
11690.08 2322
11691.10 2331
11692.12 2318
11693.14 2340
11694.17 2284
11695.19 2282
11696.21 2269
11697.23 2194
11698.25 2186
11699.27 2187
11700.29 2147
11701.31 2153
11702.33 2106
11703.35 2182
11704.38 2045
11705.40 2029
11706.42 2052
11707.44 1992
11708.46 1982
11709.48 1993
11710.50 1921
11711.52 1953
11712.55 1892
11713.57 1948
11714.59 1949
11715.61 1909
11716.63 1848
11717.65 1832
11718.68 1808
11719.70 1780
11720.72 1820
11721.74 1806
11722.76 1698
11723.79 1758
11724.81 1696
11725.83 1682
11726.85 1679
11727.87 1654
11728.90 1591
11729.92 1597
11730.94 1610
11731.96 1564
11732.99 1490
11734.01 1509
11735.03 1498
11736.05 1503
11737.08 1493
11738.10 1492
11739.12 1498
11740.14 1459
11741.17 1412
11742.19 1428
11743.21 1436
11744.24 1489
11745.26 1454
11746.28 1446
11747.31 1423
11748.33 1434
11749.35 1383
11750.37 1370
11751.40 1357
11752.42 1358
11753.44 1332
11754.47 1306
11755.49 1338
11756.51 1335
11757.54 1305
11758.56 1309
11759.59 1351
11760.61 1340
11761.63 1228
11762.66 1228
11763.68 1227
11764.70 1181
11765.73 1167
11766.75 1172
11767.78 1181
11768.80 1148
11769.82 1186
11770.85 1179
11771.87 1181
11772.90 1148
11773.92 1118
11774.94 1121
11775.97 1090
11776.99 1136
11778.02 1090
11779.04 1082
11780.07 1108
11781.09 1078
11782.12 1049
11783.14 1088
11784.16 1031
11785.19 1060
11786.21 1013
11787.24 1015
11788.26 1030
11789.29 1051
11790.31 1054
11791.34 1005
11792.36 996
11793.39 1005
11794.41 1027
11795.44 1038
11796.46 1002
11797.49 961
11798.51 1011
11799.54 958
11800.57 974
11801.59 956
11802.62 953
11803.64 948
11804.67 934
11805.69 912
11806.72 925
11807.74 938
11808.77 916
11809.80 901
11810.82 911
11811.85 883
11812.87 900
11813.90 905
11814.92 929
11815.95 934
11816.98 869
11818.00 858
11819.03 861
11820.06 849
11821.08 892
11822.11 874
11823.13 849
11824.16 848
11825.19 862
11826.21 874
11827.24 846
11828.27 889
11829.29 914
11830.32 869
11831.35 897
11832.37 877
11833.40 828
11834.43 818
11835.45 848
11836.48 831
11837.51 788
11838.53 810
11839.56 847
11840.59 873
11841.62 842
11842.64 800
11843.67 820
11844.70 832
11845.73 795
11846.75 842
11847.78 826
11848.81 808
11849.84 808
11850.86 782
11851.89 792
11852.92 798
11853.95 795
11854.97 823
11856.00 817
11857.03 804
11858.06 817
11859.08 840
11860.11 836
11861.14 804
11862.17 820
11863.20 819
11864.22 775
11865.25 777
11866.28 797
11867.31 810
11868.34 797
11869.37 801
11870.39 802
11871.42 753
11872.45 779
11873.48 783
11874.51 804
11875.54 845
11876.57 781
11877.59 754
11878.62 751
11879.65 784
11880.68 759
11881.71 766
11882.74 769
11883.77 790
11884.80 807
11885.83 780
11886.86 775
11887.88 743
11888.91 791
11889.94 772
11890.97 735
11892.00 738
11893.03 743
11894.06 736
11895.09 738
11896.12 786
11897.15 804
11898.18 795
11899.21 756
11900.24 818
11901.27 775
11902.30 831
11903.33 801
11904.36 766
11905.39 783
11906.42 791
11907.45 798
11908.48 803
11909.51 792
11910.54 770
11911.57 782
11912.60 799
11913.63 794
11914.66 764
11915.69 776
11916.72 795
11917.75 745
11918.78 756
11919.81 787
11920.84 783
11921.87 776
11922.90 769
11923.93 764
11924.96 789
11925.99 812
11927.03 769
11928.06 811
11929.09 821
11930.12 820
11931.15 846
11932.18 888
11933.21 889
11934.24 834
11935.27 835
11936.30 831
11937.34 799
11938.37 817
11939.40 796
11940.43 806
11941.46 794
11942.49 782
11943.52 771
11944.56 759
11945.59 763
11946.62 752
11947.65 704
11948.68 759
11949.72 730
11950.75 687
11951.78 708
11952.81 708
11953.84 698
11954.87 719
11955.91 704
11956.94 690
11957.97 659
11959.00 679
11960.04 704
11961.07 705
11962.10 670
11963.13 680
11964.17 680
11965.20 712
11966.23 729
11967.26 695
11968.30 719
11969.33 711
11970.36 723
11971.39 700
11972.43 691
11973.46 692
11974.49 730
11975.53 707
11976.56 745
11977.59 724
11978.62 725
11979.66 706
11980.69 719
11981.72 715
11982.76 705
11983.79 721
11984.82 718
11985.86 755
11986.89 739
11987.92 735
11988.96 752
11989.99 736
11991.02 745
11992.06 741
11993.09 735
11994.13 697
11995.16 710
11996.19 727
11997.23 709
11998.26 717
11999.30 726
12000.33 750
12001.36 746
12002.40 715
12003.43 757
12004.47 704
12005.50 710
12006.53 740
12007.57 768
12008.60 726
12009.64 743
12010.67 768
12011.71 778
12012.74 769
12013.78 762
12014.81 772
12015.85 773
12016.88 796
12017.91 778
12018.95 773
12019.98 760
12021.02 768
12022.05 773
12023.09 798
12024.12 783
12025.16 789
12026.19 782
12027.23 760
12028.26 802
12029.30 804
12030.34 803
12031.37 777
12032.41 817
12033.44 785
12034.48 782
12035.51 792
12036.55 791
12037.58 758
12038.62 831
12039.66 770
12040.69 756
12041.73 790
12042.76 824
12043.80 788
12044.83 796
12045.87 773
12046.91 719
12047.94 718
12048.98 730
12050.01 756
12051.05 755
12052.09 748
12053.12 795
12054.16 778
12055.20 754
12056.23 739
12057.27 741
12058.31 731
12059.34 757
12060.38 729
12061.42 734
12062.45 745
12063.49 759
12064.53 783
12065.56 756
12066.60 747
12067.64 769
12068.67 771
12069.71 762
12070.75 746
12071.78 778
12072.82 759
12073.86 770
12074.90 749
12075.93 780
12076.97 729
12078.01 799
12079.05 780
12080.08 781
12081.12 772
12082.16 787
12083.20 775
12084.23 772
12085.27 791
12086.31 770
12087.35 793
12088.38 754
12089.42 794
12090.46 815
12091.50 817
12092.54 787
12093.57 797
12094.61 799
12095.65 837
12096.69 807
12097.73 815
12098.76 842
12099.80 885
12100.84 849
12101.88 860
12102.92 866
12103.96 897
12104.99 855
12106.03 872
12107.07 861
12108.11 830
12109.15 822
12110.19 814
12111.23 826
12112.27 817
12113.30 844
12114.34 817
12115.38 786
12116.42 762
12117.46 740
12118.50 788
12119.54 742
12120.58 739
12121.62 733
12122.66 742
12123.70 717
12124.74 704
12125.77 675
12126.81 709
12127.85 701
12128.89 712
12129.93 725
12130.97 684
12132.01 687
12133.05 696
12134.09 671
12135.13 699
12136.17 687
12137.21 691
12138.25 693
12139.29 711
12140.33 698
12141.37 690
12142.41 679
12143.45 694
12144.49 688
12145.53 733
12146.57 682
12147.61 681
12148.65 711
12149.69 686
12150.73 681
12151.77 700
12152.81 694
12153.86 690
12154.90 697
12155.94 671
12156.98 666
12158.02 662
12159.06 677
12160.10 669
12161.14 686
12162.18 660
12163.22 687
12164.26 675
12165.31 669
12166.35 649
12167.39 698
12168.43 688
12169.47 708
12170.51 680
12171.55 665
12172.59 686
12173.64 671
12174.68 669
12175.72 652
12176.76 668
12177.80 667
12178.84 679
12179.89 679
12180.93 671
12181.97 682
12183.01 701
12184.05 719
12185.09 657
12186.14 675
12187.18 687
12188.22 678
12189.26 659
12190.31 655
12191.35 655
12192.39 654
12193.43 694
12194.47 682
12195.52 675
12196.56 665
12197.60 638
12198.64 671
12199.69 643
12200.73 666
12201.77 666
12202.81 672
12203.86 641
12204.90 636
12205.94 664
12206.99 663
12208.03 667
12209.07 645
12210.11 630
12211.16 685
12212.20 682
12213.24 648
12214.29 649
12215.33 636
12216.37 612
12217.42 627
12218.46 621
12219.50 652
12220.55 634
12221.59 637
12222.63 630
12223.68 642
12224.72 664
12225.77 635
12226.81 651
12227.85 665
12228.90 622
12229.94 665
12230.98 626
12232.03 654
12233.07 642
12234.12 615
12235.16 656
12236.20 623
12237.25 611
12238.29 631
12239.34 631
12240.38 621
12241.43 634
12242.47 629
12243.52 631
12244.56 619
12245.60 632
12246.65 600
12247.69 603
12248.74 626
12249.78 645
12250.83 629
12251.87 595
12252.92 594
12253.96 603
12255.01 583
12256.05 609
12257.10 606
12258.14 593
12259.19 600
12260.23 613
12261.28 610
12262.32 587
12263.37 581
12264.41 573
12265.46 600
12266.50 615
12267.55 569
12268.60 588
12269.64 646
12270.69 600
12271.73 554
12272.78 598
12273.82 593
12274.87 606
12275.92 608
12276.96 582
12278.01 590
12279.05 564
12280.10 553
12281.14 591
12282.19 566
12283.24 546
12284.28 571
12285.33 581
12286.38 571
12287.42 582
12288.47 582
12289.51 574
12290.56 593
12291.61 560
12292.65 572
12293.70 590
12294.75 577
12295.79 586
12296.84 570
12297.89 557
12298.93 562
12299.98 561
12301.03 559
12302.08 575
12303.12 574
12304.17 570
12305.22 586
12306.26 566
12307.31 559
12308.36 543
12309.41 550
12310.45 558
12311.50 570
12312.55 568
12313.59 557
12314.64 536
12315.69 545
12316.74 554
12317.78 553
12318.83 565
12319.88 574
12320.93 579
12321.98 564
12323.02 552
12324.07 560
12325.12 539
12326.17 532
12327.22 568
12328.26 577
12329.31 569
12330.36 548
12331.41 541
12332.46 534
12333.50 546
12334.55 533
12335.60 530
12336.65 533
12337.70 554
12338.75 556
12339.80 564
12340.84 524
12341.89 535
12342.94 534
12343.99 548
12345.04 554
12346.09 509
12347.14 543
12348.19 545
12349.23 503
12350.28 522
12351.33 534
12352.38 527
12353.43 529
12354.48 549
12355.53 545
12356.58 535
12357.63 551
12358.68 534
12359.73 545
12360.78 546
12361.82 560
12362.87 546
12363.92 559
12364.97 538
12366.02 531
12367.07 523
12368.12 497
12369.17 521
12370.22 521
12371.27 532
12372.32 507
12373.37 536
12374.42 530
12375.47 525
12376.52 511
12377.57 526
12378.62 539
12379.67 507
12380.72 546
12381.77 547
12382.82 515
12383.87 499
12384.92 520
12385.98 534
12387.03 525
12388.08 495
12389.13 540
12390.18 509
12391.23 519
12392.28 514
12393.33 552
12394.38 562
12395.43 552
12396.48 520
12397.53 542
12398.59 551
12399.64 518
12400.69 558
12401.74 534
12402.79 543
12403.84 520
12404.89 516
12405.94 527
12407.00 536
12408.05 511
12409.10 521
12410.15 525
12411.20 496
12412.25 553
12413.30 530
12414.36 510
12415.41 498
12416.46 535
12417.51 548
12418.56 572
12419.62 526
12420.67 518
12421.72 536
12422.77 538
12423.82 544
12424.88 512
12425.93 546
12426.98 517
12428.03 534
12429.08 527
12430.14 556
12431.19 519
12432.24 540
12433.29 567
12434.35 588
12435.40 550
12436.45 554
12437.51 507
12438.56 536
12439.61 525
12440.66 510
12441.72 516
12442.77 519
12443.82 548
12444.88 540
12445.93 552
12446.98 521
12448.03 540
12449.09 519
12450.14 532
12451.19 497
12452.25 499
12453.30 536
12454.35 529
12455.41 502
12456.46 495
12457.51 539
12458.57 542
12459.62 562
12460.68 535
12461.73 559
12462.78 530
12463.84 562
12464.89 524
12465.94 525
12467.00 547
12468.05 534
12469.11 529
12470.16 536
12471.21 554
12472.27 543
12473.32 541
12474.38 532
12475.43 542
12476.49 603
12477.54 610
12478.60 561
12479.65 581
12480.70 566
12481.76 606
12482.81 598
12483.87 568
12484.92 573
12485.98 623
12487.03 592
12488.09 597
12489.14 600
12490.20 630
12491.25 626
12492.31 614
12493.36 659
12494.42 628
12495.47 620
12496.53 641
12497.58 674
12498.64 679
12499.69 663
12500.75 653
12501.80 677
12502.86 682
12503.91 639
12504.97 641
12506.03 629
12507.08 646
12508.14 604
12509.19 622
12510.25 592
12511.30 591
12512.36 594
12513.42 607
12514.47 606
12515.53 587
12516.58 570
12517.64 594
12518.70 587
12519.75 555
12520.81 569
12521.87 592
12522.92 557
12523.98 582
12525.03 618
12526.09 579
12527.15 569
12528.20 554
12529.26 612
12530.32 572
12531.37 589
12532.43 581
12533.49 566
12534.54 592
12535.60 557
12536.66 549
12537.71 598
12538.77 603
12539.83 584
12540.89 650
12541.94 596
12543.00 607
12544.06 618
12545.11 615
12546.17 619
12547.23 610
12548.29 615
12549.34 651
12550.40 652
12551.46 685
12552.52 672
12553.57 666
12554.63 696
12555.69 681
12556.75 685
12557.80 634
12558.86 689
12559.92 696
12560.98 643
12562.04 656
12563.09 704
12564.15 657
12565.21 631
12566.27 642
12567.33 684
12568.39 659
12569.44 652
12570.50 669
12571.56 667
12572.62 683
12573.68 649
12574.74 697
12575.79 708
12576.85 716
12577.91 669
12578.97 695
12580.03 705
12581.09 699
12582.15 724
12583.20 684
12584.26 683
12585.32 667
12586.38 680
12587.44 646
12588.50 652
12589.56 651
12590.62 665
12591.68 630
12592.74 642
12593.80 615
12594.86 597
12595.91 588
12596.97 614
12598.03 625
12599.09 644
12600.15 644
12601.21 644
12602.27 642
12603.33 583
12604.39 622
12605.45 591
12606.51 583
12607.57 587
12608.63 593
12609.69 643
12610.75 606
12611.81 604
12612.87 598
12613.93 611
12614.99 661
12616.05 632
12617.11 628
12618.17 629
12619.23 616
12620.29 641
12621.35 615
12622.41 608
12623.47 627
12624.53 644
12625.60 626
12626.66 667
12627.72 629
12628.78 673
12629.84 683
12630.90 690
12631.96 676
12633.02 652
12634.08 704
12635.14 705
12636.20 708
12637.27 656
12638.33 686
12639.39 667
12640.45 670
12641.51 691
12642.57 660
12643.63 663
12644.69 682
12645.76 640
12646.82 645
12647.88 649
12648.94 647
12650.00 646
12651.06 635
12652.13 672
12653.19 686
12654.25 683
12655.31 661
12656.37 648
12657.44 622
12658.50 637
12659.56 627
12660.62 630
12661.68 611
12662.75 631
12663.81 649
12664.87 652
12665.93 634
12666.99 617
12668.06 637
12669.12 648
12670.18 628
12671.24 613
12672.31 615
12673.37 600
12674.43 616
12675.50 616
12676.56 640
12677.62 627
12678.68 613
12679.75 621
12680.81 615
12681.87 565
12682.94 624
12684.00 620
12685.06 612
12686.13 619
12687.19 613
12688.25 582
12689.31 580
12690.38 629
12691.44 635
12692.51 665
12693.57 621
12694.63 618
12695.70 648
12696.76 626
12697.82 621
12698.89 629
12699.95 651
12701.01 626
12702.08 679
12703.14 661
12704.21 686
12705.27 670
12706.33 679
12707.40 665
12708.46 650
12709.53 639
12710.59 713
12711.65 716
12712.72 722
12713.78 680
12714.85 655
12715.91 662
12716.98 677
12718.04 682
12719.11 655
12720.17 593
12721.23 590
12722.30 646
12723.36 606
12724.43 593
12725.49 610
12726.56 642
12727.62 594
12728.69 606
12729.75 587
12730.82 583
12731.88 598
12732.95 582
12734.01 632
12735.08 609
12736.14 611
12737.21 594
12738.28 611
12739.34 569
12740.41 558
12741.47 561
12742.54 598
12743.60 555
12744.67 547
12745.73 571
12746.80 599
12747.87 557
12748.93 537
12750.00 533
12751.06 574
12752.13 554
12753.19 533
12754.26 562
12755.33 517
12756.39 520
12757.46 513
12758.53 547
12759.59 516
12760.66 518
12761.72 528
12762.79 550
12763.86 535
12764.92 517
12765.99 520
12767.06 523
12768.12 555
12769.19 520
12770.26 551
12771.32 503
12772.39 493
12773.46 480
12774.52 490
12775.59 492
12776.66 501
12777.72 524
12778.79 496
12779.86 497
12780.93 502
12781.99 510
12783.06 512
12784.13 491
12785.20 508
12786.26 534
12787.33 515
12788.40 525
12789.46 510
12790.53 485
12791.60 490
12792.67 515
12793.74 546
12794.80 554
12795.87 512
12796.94 503
12798.01 522
12799.07 476
12800.14 463
12801.21 478
12802.28 511
12803.35 511
12804.41 515
12805.48 505
12806.55 511
12807.62 504
12808.69 507
12809.76 514
12810.82 499
12811.89 475
12812.96 492
12814.03 535
12815.10 526
12816.17 490
12817.24 504
12818.30 517
12819.37 486
12820.44 493
12821.51 452
12822.58 473
12823.65 471
12824.72 489
12825.79 502
12826.86 478
12827.92 473
12828.99 468
12830.06 491
12831.13 497
12832.20 520
12833.27 485
12834.34 508
12835.41 539
12836.48 519
12837.55 470
12838.62 519
12839.69 516
12840.76 464
12841.83 504
12842.90 485
12843.97 453
12845.04 477
12846.11 465
12847.18 498
12848.25 462
12849.32 450
12850.39 486
12851.46 468
12852.53 491
12853.60 453
12854.67 474
12855.74 476
12856.81 477
12857.88 442
12858.95 434
12860.02 433
12861.09 450
12862.16 480
12863.23 451
12864.30 443
12865.37 467
12866.44 462
12867.51 440
12868.58 462
12869.65 431
12870.73 456
12871.80 451
12872.87 441
12873.94 440
12875.01 460
12876.08 433
12877.15 428
12878.22 424
12879.29 450
12880.37 414
12881.44 431
12882.51 428
12883.58 423
12884.65 406
12885.72 420
12886.79 466
12887.87 459
12888.94 451
12890.01 441
12891.08 442
12892.15 407
12893.22 410
12894.30 443
12895.37 431
12896.44 422
12897.51 427
12898.58 447
12899.66 434
12900.73 430
12901.80 448
12902.87 425
12903.94 400
12905.02 407
12906.09 412
12907.16 409
12908.23 409
12909.31 418
12910.38 416
12911.45 416
12912.52 427
12913.60 416
12914.67 442
12915.74 437
12916.82 467
12917.89 410
12918.96 441
12920.03 446
12921.11 414
12922.18 391
12923.25 390
12924.33 426
12925.40 449
12926.47 394
12927.55 382
12928.62 420
12929.69 452
12930.77 413
12931.84 384
12932.91 408
12933.99 412
12935.06 416
12936.13 424
12937.21 403
12938.28 402
12939.35 401
12940.43 396
12941.50 430
12942.58 407
12943.65 414
12944.72 416
12945.80 408
12946.87 397
12947.95 407
12949.02 388
12950.09 415
12951.17 411
12952.24 403
12953.32 386
12954.39 396
12955.47 421
12956.54 387
12957.62 417
12958.69 405
12959.76 414
12960.84 421
12961.91 415
12962.99 395
12964.06 384
12965.14 425
12966.21 412
12967.29 395
12968.36 408
12969.44 437
12970.51 425
12971.59 398
12972.66 405
12973.74 415
12974.81 432
12975.89 410
12976.96 411
12978.04 394
12979.11 409
12980.19 415
12981.27 403
12982.34 413
12983.42 443
12984.49 426
12985.57 405
12986.64 399
12987.72 421
12988.79 408
12989.87 401
12990.95 420
12992.02 404
12993.10 393
12994.17 414
12995.25 418
12996.33 410
12997.40 431
12998.48 405
12999.56 434
13000.63 435
13001.71 429
13002.78 402
13003.86 403
13004.94 432
13006.01 410
13007.09 427
13008.17 438
13009.24 415
13010.32 447
13011.40 420
13012.47 413
13013.55 413
13014.63 416
13015.70 401
13016.78 444
13017.86 426
13018.94 393
13020.01 417
13021.09 439
13022.17 421
13023.24 409
13024.32 431
13025.40 437
13026.48 444
13027.55 433
13028.63 429
13029.71 466
13030.79 458
13031.86 445
13032.94 446
13034.02 433
13035.10 417
13036.17 449
13037.25 447
13038.33 460
13039.41 444
13040.49 465
13041.56 441
13042.64 454
13043.72 431
13044.80 440
13045.88 453
13046.95 432
13048.03 444
13049.11 441
13050.19 428
13051.27 458
13052.35 476
13053.42 437
13054.50 426
13055.58 448
13056.66 437
13057.74 440
13058.82 423
13059.90 459
13060.97 468
13062.05 437
13063.13 445
13064.21 435
13065.29 410
13066.37 410
13067.45 415
13068.53 455
13069.61 439
13070.69 427
13071.76 404
13072.84 442
13073.92 432
13075.00 459
13076.08 431
13077.16 459
13078.24 450
13079.32 433
13080.40 414
13081.48 427
13082.56 452
13083.64 439
13084.72 451
13085.80 435
13086.88 450
13087.96 440
13089.04 415
13090.12 432
13091.20 407
13092.28 420
13093.36 423
13094.44 419
13095.52 442
13096.60 432
13097.68 408
13098.76 413
13099.84 409
13100.92 440
13102.00 374
13103.08 414
13104.16 435
13105.24 437
13106.32 405
13107.40 404
13108.48 430
13109.57 406
13110.65 415
13111.73 408
13112.81 401
13113.89 454
13114.97 446
13116.05 431
13117.13 401
13118.21 428
13119.29 450
13120.38 427
13121.46 454
13122.54 431
13123.62 438
13124.70 408
13125.78 405
13126.86 414
13127.95 410
13129.03 436
13130.11 421
13131.19 402
13132.27 404
13133.35 419
13134.44 401
13135.52 428
13136.60 434
13137.68 411
13138.76 382
13139.85 405
13140.93 379
13142.01 391
13143.09 416
13144.17 432
13145.26 444
13146.34 399
13147.42 391
13148.50 419
13149.59 387
13150.67 436
13151.75 432
13152.83 423
13153.92 412
13155.00 425
13156.08 410
13157.16 398
13158.25 397
13159.33 411
13160.41 401
13161.50 371
13162.58 441
13163.66 403
13164.74 407
13165.83 406
13166.91 426
13167.99 425
13169.08 391
13170.16 393
13171.24 400
13172.33 429
13173.41 406
13174.49 411
13175.58 416
13176.66 428
13177.75 442
13178.83 436
13179.91 385
13181.00 436
13182.08 423
13183.16 443
13184.25 429
13185.33 414
13186.42 420
13187.50 431
13188.58 435
13189.67 411
13190.75 398
13191.84 429
13192.92 433
13194.00 386
13195.09 431
13196.17 403
13197.26 407
13198.34 446
13199.43 419
13200.51 426
13201.60 436
13202.68 439
13203.76 454
13204.85 433
13205.93 396
13207.02 404
13208.10 405
13209.19 400
13210.27 408
13211.36 434
13212.44 417
13213.53 403
13214.61 427
13215.70 437
13216.78 424
13217.87 422
13218.95 425
13220.04 428
13221.13 414
13222.21 427
13223.30 411
13224.38 395
13225.47 381
13226.55 402
13227.64 440
13228.72 433
13229.81 419
13230.90 428
13231.98 418
13233.07 446
13234.15 450
13235.24 400
13236.33 450
13237.41 430
13238.50 408
13239.58 404
13240.67 401
13241.76 421
13242.84 421
13243.93 415
13245.01 399
13246.10 422
13247.19 432
13248.27 437
13249.36 415
13250.45 408
13251.53 417
13252.62 423
13253.71 429
13254.79 415
13255.88 433
13256.97 430
13258.05 442
13259.14 447
13260.23 434
13261.32 423
13262.40 438
13263.49 471
13264.58 471
13265.66 448
13266.75 447
13267.84 437
13268.93 478
13270.01 461
13271.10 433
13272.19 448
13273.28 451
13274.36 450
13275.45 414
13276.54 447
13277.63 451
13278.71 477
13279.80 459
13280.89 480
13281.98 427
13283.07 436
13284.15 427
13285.24 451
13286.33 454
13287.42 441
13288.51 456
13289.59 449
13290.68 430
13291.77 462
13292.86 469
13293.95 451
13295.04 461
13296.12 447
13297.21 456
13298.30 479
13299.39 455
13300.48 484
13301.57 477
13302.66 463
13303.74 435
13304.83 462
13305.92 466
13307.01 468
13308.10 455
13309.19 462
13310.28 506
13311.37 513
13312.46 487
13313.55 490
13314.63 461
13315.72 470
13316.81 505
13317.90 515
13318.99 483
13320.08 465
13321.17 471
13322.26 491
13323.35 476
13324.44 470
13325.53 474
13326.62 476
13327.71 452
13328.80 486
13329.89 468
13330.98 432
13332.07 489
13333.16 483
13334.25 457
13335.34 453
13336.43 482
13337.52 442
13338.61 512
13339.70 457
13340.79 484
13341.88 453
13342.97 488
13344.06 457
13345.15 470
13346.24 469
13347.33 486
13348.42 485
13349.51 502
13350.60 470
13351.69 470
13352.79 486
13353.88 471
13354.97 469
13356.06 480
13357.15 486
13358.24 504
13359.33 474
13360.42 495
13361.51 481
13362.60 481
13363.70 488
13364.79 499
13365.88 512
13366.97 509
13368.06 519
13369.15 535
13370.24 507
13371.34 515
13372.43 470
13373.52 544
13374.61 487
13375.70 501
13376.79 483
13377.89 525
13378.98 530
13380.07 459
13381.16 472
13382.25 456
13383.34 501
13384.44 489
13385.53 470
13386.62 482
13387.71 479
13388.81 479
13389.90 466
13390.99 459
13392.08 465
13393.18 460
13394.27 492
13395.36 471
13396.45 447
13397.55 428
13398.64 479
13399.73 486
13400.82 477
13401.92 493
13403.01 459
13404.10 474
13405.19 454
13406.29 486
13407.38 461
13408.47 458
13409.57 473
13410.66 456
13411.75 441
13412.85 452
13413.94 459
13415.03 458
13416.13 478
13417.22 448
13418.31 469
13419.41 439
13420.50 480
13421.59 467
13422.69 432
13423.78 449
13424.87 459
13425.97 447
13427.06 461
13428.16 445
13429.25 422
13430.34 459
13431.44 494
13432.53 490
13433.63 445
13434.72 453
13435.81 480
13436.91 487
13438.00 478
13439.10 473
13440.19 444
13441.29 482
13442.38 475
13443.47 462
13444.57 461
13445.66 484
13446.76 481
13447.85 463
13448.95 517
13450.04 463
13451.14 478
13452.23 490
13453.33 487
13454.42 473
13455.52 476
13456.61 470
13457.71 506
13458.80 463
13459.90 505
13460.99 490
13462.09 515
13463.18 489
13464.28 464
13465.37 526
13466.47 520
13467.56 494
13468.66 490
13469.76 493
13470.85 487
13471.95 501
13473.04 477
13474.14 517
13475.23 514
13476.33 516
13477.43 542
13478.52 505
13479.62 509
13480.71 518
13481.81 501
13482.91 518
13484.00 540
13485.10 518
13486.19 519
13487.29 523
13488.39 508
13489.48 523
13490.58 540
13491.68 555
13492.77 535
13493.87 536
13494.97 532
13496.06 513
13497.16 541
13498.26 570
13499.35 547
13500.45 548
13501.55 568
13502.64 587
13503.74 551
13504.84 565
13505.93 569
13507.03 588
13508.13 542
13509.22 571
13510.32 559
13511.42 577
13512.52 568
13513.61 524
13514.71 533
13515.81 502
13516.91 504
13518.00 513
13519.10 522
13520.20 515
13521.30 530
13522.39 469
13523.49 500
13524.59 495
13525.69 504
13526.79 491
13527.88 489
13528.98 464
13530.08 474
13531.18 477
13532.28 457
13533.37 477
13534.47 473
13535.57 483
13536.67 470
13537.77 444
13538.86 423
13539.96 463
13541.06 493
13542.16 496
13543.26 462
13544.36 490
13545.46 461
13546.55 455
13547.65 439
13548.75 451
13549.85 409
13550.95 465
13552.05 452
13553.15 426
13554.25 406
13555.35 439
13556.44 429
13557.54 439
13558.64 451
13559.74 432
13560.84 445
13561.94 436
13563.04 433
13564.14 404
13565.24 417
13566.34 426
13567.44 426
13568.54 413
13569.64 431
13570.74 439
13571.84 428
13572.94 448
13574.04 437
13575.14 443
13576.24 417
13577.33 461
13578.43 441
13579.53 412
13580.63 430
13581.74 445
13582.84 452
13583.94 453
13585.04 475
13586.14 457
13587.24 472
13588.34 441
13589.44 455
13590.54 444
13591.64 446
13592.74 434
13593.84 478
13594.94 442
13596.04 471
13597.14 449
13598.24 443
13599.34 453
13600.44 443
13601.54 471
13602.65 443
13603.75 444
13604.85 445
13605.95 450
13607.05 449
13608.15 454
13609.25 452
13610.35 460
13611.45 448
13612.56 444
13613.66 436
13614.76 452
13615.86 457
13616.96 471
13618.06 435
13619.16 459
13620.27 448
13621.37 453
13622.47 429
13623.57 458
13624.67 459
13625.78 433
13626.88 494
13627.98 473
13629.08 468
13630.18 444
13631.29 441
13632.39 458
13633.49 491
13634.59 440
13635.69 427
13636.80 467
13637.90 434
13639.00 455
13640.10 431
13641.21 443
13642.31 455
13643.41 454
13644.51 393
13645.62 441
13646.72 418
13647.82 443
13648.92 452
13650.03 408
13651.13 440
13652.23 462
13653.34 473
13654.44 448
13655.54 462
13656.65 455
13657.75 458
13658.85 437
13659.96 423
13661.06 445
13662.16 448
13663.27 446
13664.37 434
13665.47 432
13666.58 482
13667.68 450
13668.78 446
13669.89 458
13670.99 456
13672.09 425
13673.20 481
13674.30 453
13675.41 445
13676.51 462
13677.61 446
13678.72 458
13679.82 453
13680.93 490
13682.03 451
13683.13 480
13684.24 496
13685.34 455
13686.45 438
13687.55 467
13688.66 450
13689.76 448
13690.86 479
13691.97 472
13693.07 475
13694.18 459
13695.28 450
13696.39 498
13697.49 479
13698.60 466
13699.70 490
13700.81 479
13701.91 487
13703.02 466
13704.12 468
13705.23 532
13706.33 497
13707.44 475
13708.54 482
13709.65 529
13710.75 519
13711.86 535
13712.96 494
13714.07 529
13715.18 532
13716.28 512
13717.39 543
13718.49 548
13719.60 516
13720.70 501
13721.81 507
13722.91 524
13724.02 491
13725.13 501
13726.23 501
13727.34 492
13728.44 477
13729.55 494
13730.66 488
13731.76 485
13732.87 507
13733.98 455
13735.08 453
13736.19 488
13737.29 469
13738.40 445
13739.51 442
13740.61 466
13741.72 443
13742.83 446
13743.93 465
13745.04 475
13746.15 450
13747.25 492
13748.36 458
13749.47 439
13750.57 442
13751.68 469
13752.79 446
13753.90 446
13755.00 455
13756.11 436
13757.22 468
13758.32 461
13759.43 467
13760.54 445
13761.65 449
13762.75 440
13763.86 459
13764.97 444
13766.08 475
13767.18 441
13768.29 493
13769.40 467
13770.51 470
13771.61 442
13772.72 482
13773.83 499
13774.94 453
13776.05 449
13777.15 458
13778.26 461
13779.37 456
13780.48 477
13781.59 469
13782.69 451
13783.80 459
13784.91 481
13786.02 429
13787.13 469
13788.24 459
13789.34 433
13790.45 431
13791.56 444
13792.67 447
13793.78 421
13794.89 421
13796.00 397
13797.10 401
13798.21 430
13799.32 450
13800.43 435
13801.54 421
13802.65 440
13803.76 424
13804.87 428
13805.98 440
13807.09 447
13808.20 438
13809.30 421
13810.41 404
13811.52 409
13812.63 419
13813.74 441
13814.85 442
13815.96 408
13817.07 418
13818.18 430
13819.29 428
13820.40 417
13821.51 408
13822.62 400
13823.73 409
13824.84 429
13825.95 448
13827.06 436
13828.17 450
13829.28 425
13830.39 430
13831.50 427
13832.61 419
13833.72 426
13834.83 390
13835.94 425
13837.05 417
13838.16 415
13839.27 415
13840.38 404
13841.49 396
13842.60 390
13843.71 398
13844.82 406
13845.94 385
13847.05 421
13848.16 403
13849.27 437
13850.38 436
13851.49 388
13852.60 406
13853.71 424
13854.82 409
13855.93 399
13857.05 398
13858.16 441
13859.27 441
13860.38 426
13861.49 412
13862.60 402
13863.71 429
13864.83 401
13865.94 385
13867.05 389
13868.16 397
13869.27 434
13870.38 444
13871.50 421
13872.61 416
13873.72 398
13874.83 425
13875.94 415
13877.05 391
13878.17 403
13879.28 382
13880.39 396
13881.50 420
13882.62 410
13883.73 399
13884.84 410
13885.95 436
13887.06 447
13888.18 413
13889.29 425
13890.40 438
13891.51 448
13892.63 461
13893.74 425
13894.85 411
13895.97 412
13897.08 443
13898.19 420
13899.30 410
13900.42 444
13901.53 406
13902.64 398
13903.76 404
13904.87 401
13905.98 402
13907.10 421
13908.21 444
13909.32 416
13910.44 393
13911.55 432
13912.66 411
13913.78 382
13914.89 412
13916.00 405
13917.12 409
13918.23 412
13919.34 401
13920.46 419
13921.57 398
13922.68 380
13923.80 389
13924.91 407
13926.03 394
13927.14 415
13928.25 394
13929.37 414
13930.48 390
13931.60 401
13932.71 390
13933.83 395
13934.94 395
13936.05 389
13937.17 398
13938.28 376
13939.40 395
13940.51 437
13941.63 401
13942.74 381
13943.86 398
13944.97 419
13946.09 401
13947.20 367
13948.32 417
13949.43 370
13950.55 416
13951.66 386
13952.78 403
13953.89 377
13955.01 393
13956.12 411
13957.24 410
13958.35 415
13959.47 387
13960.58 391
13961.70 385
13962.81 391
13963.93 397
13965.04 379
13966.16 416
13967.27 398
13968.39 381
13969.51 386
13970.62 409
13971.74 380
13972.85 356
13973.97 395
13975.09 401
13976.20 416
13977.32 430
13978.43 405
13979.55 412
13980.67 405
13981.78 439
13982.90 447
13984.01 447
13985.13 420
13986.25 409
13987.36 418
13988.48 401
13989.60 360
13990.71 398
13991.83 435
13992.95 384
13994.06 407
13995.18 410
13996.30 406
13997.41 387
13998.53 392
13999.65 397
14000.76 385
14001.88 386
14003.00 390
14004.11 384
14005.23 388
14006.35 373
14007.47 429
14008.58 403
14009.70 384
14010.82 399
14011.94 392
14013.05 394
14014.17 370
14015.29 401
14016.41 416
14017.52 417
14018.64 408
14019.76 406
14020.88 419
14021.99 416
14023.11 388
14024.23 397
14025.35 381
14026.47 369
14027.58 352
14028.70 379
14029.82 386
14030.94 371
14032.06 404
14033.17 395
14034.29 424
14035.41 387
14036.53 407
14037.65 421
14038.77 420
14039.88 428
14041.00 421
14042.12 405
14043.24 407
14044.36 426
14045.48 421
14046.60 400
14047.72 425
14048.83 415
14049.95 413
14051.07 423
14052.19 432
14053.31 430
14054.43 435
14055.55 433
14056.67 413
14057.79 406
14058.91 409
14060.03 455
14061.14 448
14062.26 465
14063.38 423
14064.50 392
14065.62 418
14066.74 430
14067.86 434
14068.98 430
14070.10 459
14071.22 467
14072.34 481
14073.46 451
14074.58 435
14075.70 436
14076.82 482
14077.94 452
14079.06 459
14080.18 460
14081.30 465
14082.42 515
14083.54 499
14084.66 521
14085.78 508
14086.90 504
14088.02 498
14089.14 473
14090.26 482
14091.38 526
14092.50 527
14093.63 502
14094.75 506
14095.87 537
14096.99 513
14098.11 553
14099.23 533
14100.35 559
14101.47 539
14102.59 532
14103.71 545
14104.83 503
14105.96 516
14107.08 482
14108.20 482
14109.32 475
14110.44 454
14111.56 499
14112.68 500
14113.80 474
14114.93 486
14116.05 466
14117.17 467
14118.29 430
14119.41 425
14120.53 432
14121.66 458
14122.78 424
14123.90 401
14125.02 434
14126.14 419
14127.27 431
14128.39 418
14129.51 402
14130.63 415
14131.75 403
14132.88 434
14134.00 389
14135.12 406
14136.24 409
14137.37 432
14138.49 427
14139.61 412
14140.73 385
14141.86 400
14142.98 422
14144.10 408
14145.22 389
14146.35 419
14147.47 422
14148.59 400
14149.71 422
14150.84 409
14151.96 417
14153.08 390
14154.21 408
14155.33 426
14156.45 378
14157.58 353
14158.70 401
14159.82 415
14160.95 400
14162.07 372
14163.19 380
14164.32 381
14165.44 386
14166.56 413
14167.69 398
14168.81 379
14169.93 397
14171.06 394
14172.18 383
14173.31 365
14174.43 388
14175.55 394
14176.68 378
14177.80 387
14178.93 387
14180.05 399
14181.17 387
14182.30 363
14183.42 357
14184.55 400
14185.67 381
14186.79 416
14187.92 419
14189.04 396
14190.17 376
14191.29 373
14192.42 397
14193.54 390
14194.67 388
14195.79 370
14196.92 388
14198.04 402
14199.17 366
14200.29 386
14201.42 394
14202.54 386
14203.67 386
14204.79 411
14205.92 389
14207.04 392
14208.17 372
14209.29 395
14210.42 360
14211.54 386
14212.67 398
14213.79 375
14214.92 361
14216.04 336
14217.17 384
14218.29 382
14219.42 366
14220.55 383
14221.67 360
14222.80 352
14223.92 375
14225.05 365
14226.17 369
14227.30 364
14228.43 366
14229.55 362
14230.68 375
14231.81 354
14232.93 370
14234.06 397
14235.18 364
14236.31 345
14237.44 344
14238.56 356
14239.69 373
14240.82 397
14241.94 383
14243.07 357
14244.20 363
14245.32 343
14246.45 390
14247.58 361
14248.70 360
14249.83 366
14250.96 380
14252.08 350
14253.21 334
14254.34 347
14255.46 378
14256.59 325
14257.72 341
14258.85 345
14259.97 371
14261.10 360
14262.23 351
14263.35 353
14264.48 359
14265.61 396
14266.74 340
14267.86 335
14268.99 364
14270.12 336
14271.25 367
14272.38 359
14273.50 370
14274.63 354
14275.76 365
14276.89 356
14278.01 350
14279.14 337
14280.27 318
14281.40 359
14282.53 347
14283.66 360
14284.78 333
14285.91 328
14287.04 356
14288.17 367
14289.30 337
14290.43 340
14291.55 351
14292.68 375
14293.81 337
14294.94 338
14296.07 329
14297.20 345
14298.33 371
14299.45 335
14300.58 307
14301.71 310
14302.84 354
14303.97 363
14305.10 375
14306.23 345
14307.36 348
14308.49 348
14309.62 337
14310.75 360
14311.87 330
14313.00 317
14314.13 326
14315.26 353
14316.39 341
14317.52 303
14318.65 341
14319.78 310
14320.91 326
14322.04 333
14323.17 320
14324.30 359
14325.43 325
14326.56 335
14327.69 337
14328.82 321
14329.95 324
14331.08 330
14332.21 321
14333.34 315
14334.47 329
14335.60 332
14336.73 312
14337.86 324
14338.99 329
14340.12 349
14341.25 318
14342.38 321
14343.51 342
14344.64 353
14345.77 342
14346.90 352
14348.04 340
14349.17 325
14350.30 332
14351.43 304
14352.56 346
14353.69 330
14354.82 325
14355.95 317
14357.08 320
14358.21 336
14359.35 336
14360.48 333
14361.61 338
14362.74 341
14363.87 328
14365.00 336
14366.13 323
14367.26 332
14368.40 330
14369.53 343
14370.66 305
14371.79 330
14372.92 327
14374.05 331
14375.19 319
14376.32 320
14377.45 321
14378.58 319
14379.71 329
14380.85 344
14381.98 317
14383.11 328
14384.24 333
14385.37 323
14386.51 340
14387.64 338
14388.77 333
14389.90 313
14391.04 330
14392.17 348
14393.30 321
14394.43 330
14395.57 331
14396.70 357
14397.83 326
14398.96 318
14400.10 324
14401.23 358
14402.36 340
14403.50 338
14404.63 313
14405.76 325
14406.89 311
14408.03 338
14409.16 322
14410.29 330
14411.43 312
14412.56 341
14413.69 358
14414.83 320
14415.96 357
14417.09 331
14418.23 335
14419.36 326
14420.49 352
14421.63 323
14422.76 328
14423.90 324
14425.03 306
14426.16 293
14427.30 314
14428.43 331
14429.56 330
14430.70 339
14431.83 349
14432.97 337
14434.10 310
14435.24 357
14436.37 317
14437.50 326
14438.64 327
14439.77 340
14440.91 331
14442.04 331
14443.18 347
14444.31 330
14445.44 335
14446.58 327
14447.71 330
14448.85 340
14449.98 339
14451.12 365
14452.25 346
14453.39 336
14454.52 327
14455.66 330
14456.79 325
14457.93 350
14459.06 362
14460.20 341
14461.33 368
14462.47 336
14463.60 310
14464.74 329
14465.87 352
14467.01 328
14468.15 339
14469.28 363
14470.42 340
14471.55 355
14472.69 358
14473.82 345
14474.96 336
14476.09 389
14477.23 347
14478.37 380
14479.50 346
14480.64 344
14481.77 352
14482.91 340
14484.05 349
14485.18 365
14486.32 365
14487.45 353
14488.59 386
14489.73 367
14490.86 340
14492.00 365
14493.14 376
14494.27 376
14495.41 377
14496.55 385
14497.68 367
14498.82 384
14499.96 334
14501.09 354
14502.23 374
14503.37 379
14504.50 364
14505.64 388
14506.78 401
14507.91 402
14509.05 412
14510.19 380
14511.33 387
14512.46 398
14513.60 413
14514.74 397
14515.87 367
14517.01 397
14518.15 389
14519.29 393
14520.42 391
14521.56 370
14522.70 408
14523.84 390
14524.97 401
14526.11 384
14527.25 389
14528.39 408
14529.53 402
14530.66 370
14531.80 371
14532.94 388
14534.08 405
14535.22 394
14536.35 377
14537.49 358
14538.63 359
14539.77 350
14540.91 366
14542.05 333
14543.18 350
14544.32 396
14545.46 335
14546.60 358
14547.74 384
14548.88 358
14550.01 391
14551.15 350
14552.29 353
14553.43 353
14554.57 357
14555.71 345
14556.85 362
14557.99 326
14559.13 330
14560.26 353
14561.40 333
14562.54 363
14563.68 354
14564.82 346
14565.96 335
14567.10 324
14568.24 322
14569.38 317
14570.52 365
14571.66 329
14572.80 337
14573.94 350
14575.08 348
14576.22 363
14577.36 362
14578.50 347
14579.64 332
14580.78 366
14581.92 358
14583.06 383
14584.20 327
14585.34 346
14586.48 356
14587.62 360
14588.76 351
14589.90 345
14591.04 363
14592.18 360
14593.32 370
14594.46 360
14595.60 334
14596.74 349
14597.88 355
14599.02 360
14600.16 366
14601.30 348
14602.44 348
14603.58 359
14604.72 373
14605.86 362
14607.00 407
14608.15 368
14609.29 372
14610.43 351
14611.57 353
14612.71 341
14613.85 375
14614.99 354
14616.13 373
14617.27 394
14618.42 358
14619.56 345
14620.70 351
14621.84 372
14622.98 333
14624.12 362
14625.26 378
14626.41 369
14627.55 359
14628.69 374
14629.83 363
14630.97 359
14632.12 349
14633.26 359
14634.40 374
14635.54 384
14636.68 378
14637.83 390
14638.97 374
14640.11 363
14641.25 374
14642.39 367
14643.54 342
14644.68 363
14645.82 365
14646.96 395
14648.11 359
14649.25 342
14650.39 366
14651.53 373
14652.68 332
14653.82 343
14654.96 314
14656.11 345
14657.25 333
14658.39 340
14659.53 335
14660.68 333
14661.82 349
14662.96 369
14664.11 341
14665.25 339
14666.39 333
14667.54 356
14668.68 362
14669.82 327
14670.97 304
14672.11 336
14673.25 332
14674.40 332
14675.54 334
14676.68 326
14677.83 330
14678.97 332
14680.11 322
14681.26 323
14682.40 327
14683.55 309
14684.69 310
14685.83 329
14686.98 321
14688.12 307
14689.27 330
14690.41 340
14691.55 345
14692.70 331
14693.84 326
14694.99 333
14696.13 329
14697.28 322
14698.42 287
14699.56 311
14700.71 355
14701.85 324
14703.00 316
14704.14 303
14705.29 314
14706.43 342
14707.58 313
14708.72 299
14709.87 305
14711.01 322
14712.16 307
14713.30 323
14714.45 321
14715.59 338
14716.74 309
14717.88 345
14719.03 312
14720.17 300
14721.32 305
14722.46 329
14723.61 331
14724.76 316
14725.90 282
14727.05 316
14728.19 312
14729.34 309
14730.48 303
14731.63 315
14732.77 285
14733.92 317
14735.07 314
14736.21 347
14737.36 316
14738.50 323
14739.65 326
14740.80 336
14741.94 343
14743.09 325
14744.24 305
14745.38 335
14746.53 305
14747.67 283
14748.82 325
14749.97 308
14751.11 303
14752.26 295
14753.41 342
14754.55 332
14755.70 325
14756.85 296
14757.99 317
14759.14 327
14760.29 299
14761.43 329
14762.58 295
14763.73 328
14764.88 338
14766.02 319
14767.17 304
14768.32 302
14769.46 312
14770.61 331
14771.76 304
14772.91 313
14774.05 346
14775.20 313
14776.35 317
14777.50 316
14778.64 324
14779.79 294
14780.94 294
14782.09 307
14783.23 305
14784.38 315
14785.53 296
14786.68 317
14787.83 340
14788.97 277
14790.12 316
14791.27 342
14792.42 327
14793.57 320
14794.71 304
14795.86 334
14797.01 293
14798.16 308
14799.31 320
14800.46 319
14801.60 299
14802.75 324
14803.90 306
14805.05 300
14806.20 323
14807.35 316
14808.50 333
14809.64 317
14810.79 304
14811.94 303
14813.09 304
14814.24 303
14815.39 322
14816.54 300
14817.69 314
14818.84 317
14819.99 285
14821.14 319
14822.28 303
14823.43 305
14824.58 293
14825.73 288
14826.88 309
14828.03 317
14829.18 288
14830.33 316
14831.48 306
14832.63 299
14833.78 299
14834.93 339
14836.08 291
14837.23 314
14838.38 324
14839.53 319
14840.68 292
14841.83 318
14842.98 320
14844.13 287
14845.28 304
14846.43 310
14847.58 319
14848.73 295
14849.88 289
14851.03 296
14852.18 274
14853.33 272
14854.48 298
14855.63 307
14856.78 303
14857.93 272
14859.08 274
14860.24 279
14861.39 287
14862.54 311
14863.69 303
14864.84 280
14865.99 288
14867.14 302
14868.29 322
14869.44 296
14870.59 297
14871.75 303
14872.90 313
14874.05 281
14875.20 298
14876.35 283
14877.50 282
14878.65 296
14879.81 309
14880.96 289
14882.11 288
14883.26 301
14884.41 283
14885.56 311
14886.71 292
14887.87 290
14889.02 286
14890.17 298
14891.32 287
14892.47 277
14893.63 302
14894.78 300
14895.93 276
14897.08 322
14898.24 315
14899.39 289
14900.54 312
14901.69 302
14902.84 311
14904.00 308
14905.15 313
14906.30 304
14907.45 314
14908.61 328
14909.76 331
14910.91 291
14912.07 289
14913.22 330
14914.37 322
14915.52 301
14916.68 272
14917.83 298
14918.98 288
14920.14 312
14921.29 292
14922.44 277
14923.60 296
14924.75 335
14925.90 336
14927.06 328
14928.21 290
14929.36 333
14930.52 320
14931.67 304
14932.82 333
14933.98 292
14935.13 278
14936.28 309
14937.44 327
14938.59 308
14939.74 299
14940.90 301
14942.05 319
14943.21 335
14944.36 327
14945.51 351
14946.67 329
14947.82 308
14948.98 318
14950.13 324
14951.29 306
14952.44 297
14953.59 308
14954.75 310
14955.90 292
14957.06 311
14958.21 318
14959.37 324
14960.52 301
14961.68 321
14962.83 323
14963.99 323
14965.14 310
14966.29 297
14967.45 319
14968.60 328
14969.76 320
14970.91 328
14972.07 294
14973.22 270
14974.38 279
14975.54 317
14976.69 322
14977.85 307
14979.00 325
14980.16 317
14981.31 331
14982.47 278
14983.62 314
14984.78 307
14985.93 312
14987.09 336
14988.25 305
14989.40 302
14990.56 298
14991.71 338
14992.87 320
14994.02 351
14995.18 285
14996.34 315
14997.49 328
14998.65 326
14999.80 308
15000.96 298
15002.12 309
15003.27 293
15004.43 303
15005.59 289
15006.74 282
15007.90 307
15009.06 322
15010.21 310
15011.37 292
15012.53 304
15013.68 290
15014.84 285
15016.00 332
15017.15 289
15018.31 315
15019.47 313
15020.62 290
15021.78 297
15022.94 284
15024.09 290
15025.25 277
15026.41 312
15027.57 305
15028.72 294
15029.88 289
15031.04 320
15032.19 317
15033.35 287
15034.51 294
15035.67 288
15036.82 301
15037.98 299
15039.14 293
15040.30 274
15041.46 300
15042.61 296
15043.77 310
15044.93 303
15046.09 270
15047.25 296
15048.40 302
15049.56 276
15050.72 291
15051.88 301
15053.04 289
15054.19 292
15055.35 293
15056.51 308
15057.67 292
15058.83 302
15059.99 276
15061.14 288
15062.30 289
15063.46 302
15064.62 296
15065.78 304
15066.94 298
15068.10 312
15069.26 291
15070.41 299
15071.57 308
15072.73 314
15073.89 318
15075.05 283
15076.21 311
15077.37 281
15078.53 314
15079.69 298
15080.85 283
15082.00 284
15083.16 289
15084.32 277
15085.48 301
15086.64 295
15087.80 313
15088.96 319
15090.12 298
15091.28 290
15092.44 282
15093.60 299
15094.76 294
15095.92 306
15097.08 319
15098.24 309
15099.40 270
15100.56 294
15101.72 273
15102.88 302
15104.04 287
15105.20 268
15106.36 280
15107.52 300
15108.68 291
15109.84 287
15111.00 297
15112.16 262
15113.32 289
15114.48 327
15115.64 300
15116.80 294
15117.97 281
15119.13 270
15120.29 302
15121.45 283
15122.61 284
15123.77 284
15124.93 304
15126.09 278
15127.25 311
15128.41 283
15129.57 293
15130.74 287
15131.90 274
15133.06 285
15134.22 299
15135.38 308
15136.54 285
15137.70 313
15138.87 303
15140.03 290
15141.19 307
15142.35 305
15143.51 282
15144.67 263
15145.84 275
15147.00 267
15148.16 289
15149.32 270
15150.48 295
15151.65 272
15152.81 289
15153.97 268
15155.13 290
15156.29 322
15157.46 331
15158.62 308
15159.78 304
15160.94 309
15162.10 318
15163.27 287
15164.43 284
15165.59 308
15166.75 320
15167.92 298
15169.08 293
15170.24 325
15171.41 304
15172.57 293
15173.73 290
15174.89 298
15176.06 294
15177.22 297
15178.38 305
15179.55 301
15180.71 300
15181.87 298
15183.04 304
15184.20 318
15185.36 315
15186.53 289
15187.69 323
15188.85 292
15190.02 296
15191.18 285
15192.34 296
15193.51 289
15194.67 287
15195.83 302
15197.00 313
15198.16 301
15199.32 287
15200.49 293
15201.65 325
15202.82 284
15203.98 308
15205.14 321
15206.31 310
15207.47 316
15208.64 290
15209.80 320
15210.97 298
15212.13 317
15213.29 328
15214.46 317
15215.62 300
15216.79 320
15217.95 323
15219.12 311
15220.28 294
15221.45 294
15222.61 328
15223.78 295
15224.94 324
15226.10 312
15227.27 317
15228.43 298
15229.60 328
15230.76 329
15231.93 337
15233.09 330
15234.26 293
15235.43 320
15236.59 311
15237.76 327
15238.92 312
15240.09 324
15241.25 262
15242.42 324
15243.58 300
15244.75 312
15245.91 301
15247.08 303
15248.25 292
15249.41 318
15250.58 289
15251.74 300
15252.91 307
15254.07 346
15255.24 314
15256.41 286
15257.57 312
15258.74 290
15259.90 322
15261.07 302
15262.24 297
15263.40 295
15264.57 300
15265.74 287
15266.90 281
15268.07 288
15269.24 297
15270.40 312
15271.57 319
15272.73 313
15273.90 298
15275.07 307
15276.23 283
15277.40 288
15278.57 292
15279.74 296
15280.90 312
15282.07 290
15283.24 293
15284.40 281
15285.57 278
15286.74 303
15287.90 311
15289.07 330
15290.24 320
15291.41 293
15292.57 305
15293.74 286
15294.91 295
15296.08 313
15297.24 294
15298.41 290
15299.58 292
15300.75 311
15301.91 289
15303.08 305
15304.25 305
15305.42 311
15306.59 292
15307.75 302
15308.92 307
15310.09 327
15311.26 338
15312.43 306
15313.59 319
15314.76 329
15315.93 337
15317.10 303
15318.27 288
15319.44 290
15320.60 313
15321.77 269
15322.94 292
15324.11 289
15325.28 298
15326.45 305
15327.62 324
15328.79 306
15329.95 328
15331.12 316
15332.29 315
15333.46 271
15334.63 312
15335.80 312
15336.97 299
15338.14 312
15339.31 311
15340.48 282
15341.64 315
15342.81 316
15343.98 302
15345.15 322
15346.32 299
15347.49 321
15348.66 333
15349.83 315
15351.00 294
15352.17 320
15353.34 318
15354.51 303
15355.68 313
15356.85 313
15358.02 320
15359.19 331
15360.36 302
15361.53 304
15362.70 304
15363.87 291
15365.04 339
15366.21 322
15367.38 320
15368.55 311
15369.72 330
15370.89 292
15372.06 311
15373.23 281
15374.40 292
15375.57 293
15376.74 307
15377.91 306
15379.08 302
15380.25 289
15381.43 291
15382.60 301
15383.77 305
15384.94 292
15386.11 293
15387.28 317
15388.45 323
15389.62 331
15390.79 307
15391.96 313
15393.14 310
15394.31 339
15395.48 330
15396.65 323
15397.82 321
15398.99 297
15400.16 291
15401.34 309
15402.51 326
15403.68 320
15404.85 348
15406.02 308
15407.19 343
15408.37 300
15409.54 284
15410.71 315
15411.88 290
15413.05 299
15414.23 308
15415.40 310
15416.57 312
15417.74 299
15418.91 305
15420.09 290
15421.26 303
15422.43 315
15423.60 323
15424.78 297
15425.95 304
15427.12 304
15428.29 271
15429.47 287
15430.64 293
15431.81 329
15432.98 324
15434.16 317
15435.33 296
15436.50 275
15437.67 294
15438.85 302
15440.02 298
15441.19 302
15442.37 294
15443.54 317
15444.71 308
15445.89 293
15447.06 309
15448.23 314
15449.41 309
15450.58 280
15451.75 319
15452.93 318
15454.10 310
15455.27 291
15456.45 299
15457.62 279
15458.79 272
15459.97 275
15461.14 302
15462.32 287
15463.49 264
15464.66 321
15465.84 318
15467.01 284
15468.19 284
15469.36 316
15470.53 287
15471.71 284
15472.88 299
15474.06 320
15475.23 304
15476.41 285
15477.58 293
15478.75 298
15479.93 271
15481.10 286
15482.28 299
15483.45 296
15484.63 295
15485.80 290
15486.98 279
15488.15 263
15489.33 281
15490.50 280
15491.68 297
15492.85 313
15494.03 307
15495.20 294
15496.38 274
15497.55 268
15498.73 306
15499.90 296
15501.08 273
15502.25 298
15503.43 309
15504.60 303
15505.78 296
15506.96 301
15508.13 308
15509.31 276
15510.48 302
15511.66 325
15512.83 295
15514.01 290
15515.19 304
15516.36 280
15517.54 270
15518.71 271
15519.89 301
15521.07 293
15522.24 284
15523.42 285
15524.59 275
15525.77 297
15526.95 295
15528.12 277
15529.30 274
15530.48 277
15531.65 307
15532.83 309
15534.01 288
15535.18 296
15536.36 278
15537.54 300
15538.71 309
15539.89 324
15541.07 309
15542.24 321
15543.42 315
15544.60 272
15545.77 289
15546.95 289
15548.13 278
15549.30 279
15550.48 296
15551.66 295
15552.84 293
15554.01 300
15555.19 316
15556.37 306
15557.55 304
15558.72 300
15559.90 283
15561.08 295
15562.26 308
15563.43 277
15564.61 300
15565.79 298
15566.97 294
15568.14 303
15569.32 272
15570.50 325
15571.68 311
15572.86 289
15574.03 299
15575.21 295
15576.39 277
15577.57 290
15578.75 302
15579.93 311
15581.10 308
15582.28 294
15583.46 291
15584.64 280
15585.82 315
15587.00 303
15588.18 295
15589.35 315
15590.53 329
15591.71 291
15592.89 308
15594.07 297
15595.25 289
15596.43 333
15597.61 311
15598.78 332
15599.96 320
15601.14 332
15602.32 331
15603.50 326
15604.68 345
15605.86 296
15607.04 317
15608.22 338
15609.40 322
15610.58 312
15611.76 325
15612.94 340
15614.12 315
15615.30 314
15616.48 317
15617.66 311
15618.84 343
15620.01 317
15621.19 338
15622.37 304
15623.55 345
15624.73 329
15625.91 354
15627.09 335
15628.27 351
15629.46 325
15630.64 303
15631.82 338
15633.00 320
15634.18 339
15635.36 349
15636.54 341
15637.72 303
15638.90 332
15640.08 296
15641.26 306
15642.44 341
15643.62 368
15644.80 349
15645.98 365
15647.16 373
15648.34 340
15649.52 343
15650.71 338
15651.89 328
15653.07 321
15654.25 341
15655.43 327
15656.61 351
15657.79 351
15658.97 316
15660.16 333
15661.34 346
15662.52 340
15663.70 335
15664.88 357
15666.06 333
15667.24 317
15668.43 325
15669.61 323
15670.79 306
15671.97 350
15673.15 319
15674.33 334
15675.52 323
15676.70 324
15677.88 338
15679.06 340
15680.24 316
15681.43 358
15682.61 327
15683.79 296
15684.97 302
15686.16 292
15687.34 324
15688.52 323
15689.70 329
15690.89 304
15692.07 318
15693.25 318
15694.43 329
15695.62 317
15696.80 324
15697.98 310
15699.16 326
15700.35 361
15701.53 327
15702.71 342
15703.90 315
15705.08 303
15706.26 314
15707.45 313
15708.63 306
15709.81 347
15711.00 311
15712.18 311
15713.36 291
15714.55 291
15715.73 321
15716.91 333
15718.10 306
15719.28 310
15720.46 323
15721.65 325
15722.83 345
15724.01 300
15725.20 326
15726.38 339
15727.57 329
15728.75 308
15729.93 323
15731.12 310
15732.30 309
15733.49 351
15734.67 349
15735.85 343
15737.04 323
15738.22 351
15739.41 340
15740.59 331
15741.78 295
15742.96 321
15744.14 338
15745.33 340
15746.51 347
15747.70 340
15748.88 327
15750.07 348
15751.25 320
15752.44 351
15753.62 349
15754.81 326
15755.99 339
15757.18 307
15758.36 333
15759.55 338
15760.73 328
15761.92 322
15763.10 338
15764.29 318
15765.47 345
15766.66 336
15767.84 306
15769.03 330
15770.21 323
15771.40 334
15772.59 336
15773.77 348
15774.96 329
15776.14 326
15777.33 352
15778.51 312
15779.70 303
15780.89 315
15782.07 324
15783.26 307
15784.44 310
15785.63 302
15786.82 305
15788.00 332
15789.19 306
15790.37 335
15791.56 322
15792.75 314
15793.93 300
15795.12 352
15796.31 302
15797.49 313
15798.68 317
15799.87 325
15801.05 311
15802.24 289
15803.43 314
15804.61 282
15805.80 331
15806.99 309
15808.17 319
15809.36 310
15810.55 286
15811.73 297
15812.92 306
15814.11 319
15815.30 309
15816.48 317
15817.67 301
15818.86 286
15820.05 280
15821.23 326
15822.42 284
15823.61 316
15824.80 301
15825.98 285
15827.17 278
15828.36 294
15829.55 323
15830.73 295
15831.92 308
15833.11 270
15834.30 283
15835.49 296
15836.67 324
15837.86 306
15839.05 297
15840.24 295
15841.43 301
15842.61 311
15843.80 302
15844.99 303
15846.18 290
15847.37 310
15848.56 312
15849.74 330
15850.93 322
15852.12 306
15853.31 280
15854.50 307
15855.69 316
15856.88 321
15858.06 317
15859.25 301
15860.44 287
15861.63 281
15862.82 306
15864.01 288
15865.20 271
15866.39 295
15867.58 296
15868.77 300
15869.95 312
15871.14 270
15872.33 298
15873.52 305
15874.71 325
15875.90 316
15877.09 328
15878.28 299
15879.47 314
15880.66 304
15881.85 278
15883.04 319
15884.23 307
15885.42 310
15886.61 290
15887.80 301
15888.99 281
15890.18 300
15891.37 289
15892.56 309
15893.75 311
15894.94 305
15896.13 308
15897.32 296
15898.51 294
15899.70 296
15900.89 300
15902.08 318
15903.27 313
15904.46 293
15905.65 311
15906.84 278
15908.03 297
15909.22 288
15910.42 297
15911.61 324
15912.80 314
15913.99 325
15915.18 311
15916.37 295
15917.56 311
15918.75 295
15919.94 303
15921.13 316
15922.32 305
15923.52 312
15924.71 316
15925.90 303
15927.09 294
15928.28 311
15929.47 303
15930.66 331
15931.86 295
15933.05 339
15934.24 301
15935.43 303
15936.62 307
15937.81 312
15939.01 311
15940.20 293
15941.39 297
15942.58 298
15943.77 297
15944.97 300
15946.16 305
15947.35 298
15948.54 311
15949.73 298
15950.93 288
15952.12 282
15953.31 297
15954.50 297
15955.70 288
15956.89 318
15958.08 281
15959.27 273
15960.47 292
15961.66 271
15962.85 301
15964.04 292
15965.24 276
15966.43 309
15967.62 276
15968.82 277
15970.01 282
15971.20 273
15972.40 295
15973.59 272
15974.78 280
15975.97 300
15977.17 278
15978.36 255
15979.55 262
15980.75 262
15981.94 274
15983.13 282
15984.33 281
15985.52 268
15986.72 294
15987.91 297
15989.10 286
15990.30 271
15991.49 281
15992.68 275
15993.88 294
15995.07 274
15996.27 282
15997.46 250
15998.65 262
15999.85 266
16001.04 259
16002.24 287
16003.43 287
16004.63 278
16005.82 264
16007.01 260
16008.21 253
16009.40 270
16010.60 269
16011.79 299
16012.99 278
16014.18 280
16015.38 267
16016.57 278
16017.76 276
16018.96 274
16020.15 264
16021.35 254
16022.54 279
16023.74 275
16024.93 263
16026.13 271
16027.32 246
16028.52 280
16029.72 262
16030.91 275
16032.11 248
16033.30 281
16034.50 281
16035.69 274
16036.89 262
16038.08 277
16039.28 278
16040.47 297
16041.67 251
16042.87 268
16044.06 241
16045.26 271
16046.45 274
16047.65 257
16048.84 257
16050.04 279
16051.24 277
16052.43 256
16053.63 252
16054.82 260
16056.02 294
16057.22 286
16058.41 263
16059.61 266
16060.81 264
16062.00 257
16063.20 271
16064.40 255
16065.59 250
16066.79 305
16067.99 275
16069.18 284
16070.38 262
16071.58 282
16072.77 272
16073.97 281
16075.17 294
16076.36 258
16077.56 248
16078.76 290
16079.95 243
16081.15 267
16082.35 269
16083.55 271
16084.74 276
16085.94 260
16087.14 267
16088.33 260
16089.53 279
16090.73 249
16091.93 254
16093.12 249
16094.32 254
16095.52 288
16096.72 283
16097.92 265
16099.11 264
16100.31 258
16101.51 252
16102.71 266
16103.90 256
16105.10 270
16106.30 262
16107.50 270
16108.70 273
16109.90 251
16111.09 258
16112.29 268
16113.49 268
16114.69 265
16115.89 246
16117.09 259
16118.28 269
16119.48 258
16120.68 268
16121.88 272
16123.08 264
16124.28 254
16125.48 253
16126.67 231
16127.87 265
16129.07 255
16130.27 239
16131.47 245
16132.67 263
16133.87 262
16135.07 266
16136.27 258
16137.47 267
16138.67 271
16139.86 282
16141.06 260
16142.26 241
16143.46 268
16144.66 260
16145.86 296
16147.06 265
16148.26 267
16149.46 245
16150.66 250
16151.86 270
16153.06 272
16154.26 288
16155.46 263
16156.66 268
16157.86 265
16159.06 254
16160.26 268
16161.46 246
16162.66 268
16163.86 272
16165.06 244
16166.26 284
16167.46 262
16168.66 234
16169.86 245
16171.06 283
16172.26 273
16173.46 260
16174.66 269
16175.86 245
16177.07 267
16178.27 259
16179.47 267
16180.67 260
16181.87 253
16183.07 259
16184.27 248
16185.47 243
16186.67 253
16187.87 257
16189.07 250
16190.28 262
16191.48 260
16192.68 265
16193.88 260
16195.08 271
16196.28 250
16197.48 257
16198.69 248
16199.89 280
16201.09 269
16202.29 275
16203.49 245
16204.69 237
16205.90 215
16207.10 269
16208.30 259
16209.50 264
16210.70 280
16211.91 287
16213.11 268
16214.31 236
16215.51 254
16216.71 261
16217.92 246
16219.12 253
16220.32 256
16221.52 246
16222.72 280
16223.93 257
16225.13 248
16226.33 258
16227.53 239
16228.74 298
16229.94 281
16231.14 276
16232.35 278
16233.55 259
16234.75 288
16235.95 272
16237.16 255
16238.36 252
16239.56 240
16240.77 263
16241.97 257
16243.17 246
16244.38 246
16245.58 238
16246.78 265
16247.99 270
16249.19 281
16250.39 250
16251.60 256
16252.80 241
16254.00 269
16255.21 250
16256.41 272
16257.61 273
16258.82 272
16260.02 232
16261.22 256
16262.43 251
16263.63 271
16264.84 252
16266.04 233
16267.24 249
16268.45 276
16269.65 259
16270.86 254
16272.06 261
16273.27 270
16274.47 273
16275.67 275
16276.88 268
16278.08 274
16279.29 283
16280.49 280
16281.70 246
16282.90 261
16284.11 281
16285.31 258
16286.52 258
16287.72 282
16288.92 244
16290.13 271
16291.33 281
16292.54 283
16293.74 267
16294.95 251
16296.15 279
16297.36 273
16298.57 259
16299.77 270
16300.98 263
16302.18 264
16303.39 268
16304.59 270
16305.80 245
16307.00 248
16308.21 251
16309.41 250
16310.62 264
16311.83 258
16313.03 270
16314.24 257
16315.44 265
16316.65 231
16317.85 264
16319.06 252
16320.27 256
16321.47 236
16322.68 272
16323.88 277
16325.09 279
16326.30 254
16327.50 246
16328.71 259
16329.92 260
16331.12 256
16332.33 247
16333.54 272
16334.74 238
16335.95 238
16337.16 258
16338.36 240
16339.57 254
16340.78 255
16341.98 264
16343.19 239
16344.40 293
16345.60 249
16346.81 267
16348.02 231
16349.22 240
16350.43 236
16351.64 220
16352.85 243
16354.05 280
16355.26 262
16356.47 251
16357.67 252
16358.88 222
16360.09 254
16361.30 240
16362.50 249
16363.71 223
16364.92 248
16366.13 229
16367.34 248
16368.54 227
16369.75 227
16370.96 249
16372.17 253
16373.37 248
16374.58 230
16375.79 252
16377.00 244
16378.21 246
16379.42 236
16380.62 221
16381.83 231
16383.04 257
16384.25 231
16385.46 239
16386.67 218
16387.87 241
16389.08 255
16390.29 249
16391.50 254
16392.71 238
16393.92 245
16395.13 241
16396.33 242
16397.54 224
16398.75 236
16399.96 236
16401.17 257
16402.38 254
16403.59 273
16404.80 230
16406.01 218
16407.22 234
16408.42 242
16409.63 231
16410.84 259
16412.05 249
16413.26 245
16414.47 243
16415.68 224
16416.89 232
16418.10 241
16419.31 268
16420.52 225
16421.73 237
16422.94 230
16424.15 261
16425.36 252
16426.57 226
16427.78 243
16428.99 252
16430.20 252
16431.41 250
16432.62 227
16433.83 222
16435.04 217
16436.25 238
16437.46 235
16438.67 251
16439.88 266
16441.09 234
16442.30 265
16443.51 236
16444.72 238
16445.93 253
16447.14 250
16448.36 240
16449.57 226
16450.78 250
16451.99 244
16453.20 251
16454.41 219
16455.62 234
16456.83 221
16458.04 228
16459.25 227
16460.47 238
16461.68 245
16462.89 227
16464.10 251
16465.31 225
16466.52 230
16467.73 255
16468.94 229
16470.16 229
16471.37 235
16472.58 226
16473.79 232
16475.00 222
16476.21 234
16477.43 241
16478.64 242
16479.85 235
16481.06 235
16482.27 242
16483.49 239
16484.70 220
16485.91 222
16487.12 228
16488.33 233
16489.55 240
16490.76 255
16491.97 237
16493.18 232
16494.40 223
16495.61 237
16496.82 246
16498.03 233
16499.25 226
16500.46 224
16501.67 245
16502.88 200
16504.10 212
16505.31 224
16506.52 220
16507.74 228
16508.95 237
16510.16 242
16511.37 226
16512.59 217
16513.80 218
16515.01 228
16516.23 242
16517.44 248
16518.65 245
16519.87 252
16521.08 225
16522.29 234
16523.51 240
16524.72 244
16525.93 219
16527.15 212
16528.36 225
16529.58 230
16530.79 217
16532.00 240
16533.22 254
16534.43 223
16535.64 253
16536.86 234
16538.07 256
16539.29 232
16540.50 205
16541.72 235
16542.93 241
16544.14 226
16545.36 221
16546.57 249
16547.79 227
16549.00 237
16550.22 217
16551.43 233
16552.64 244
16553.86 235
16555.07 234
16556.29 228
16557.50 220
16558.72 227
16559.93 224
16561.15 212
16562.36 213
16563.58 219
16564.79 238
16566.01 239
16567.22 233
16568.44 220
16569.65 248
16570.87 252
16572.08 215
16573.30 214
16574.51 254
16575.73 239
16576.95 248
16578.16 249
16579.38 240
16580.59 220
16581.81 237
16583.02 263
16584.24 238
16585.45 225
16586.67 238
16587.89 230
16589.10 237
16590.32 251
16591.53 218
16592.75 227
16593.97 234
16595.18 240
16596.40 237
16597.61 200
16598.83 227
16600.05 223
16601.26 234
16602.48 224
16603.70 224
16604.91 245
16606.13 227
16607.35 234
16608.56 249
16609.78 246
16611.00 226
16612.21 193
16613.43 227
16614.65 227
16615.86 221
16617.08 242
16618.30 239
16619.51 238
16620.73 206
16621.95 221
16623.17 234
16624.38 205
16625.60 234
16626.82 240
16628.03 213
16629.25 231
16630.47 214
16631.69 229
16632.90 230
16634.12 222
16635.34 208
16636.56 228
16637.77 249
16638.99 217
16640.21 224
16641.43 237
16642.65 217
16643.86 196
16645.08 223
16646.30 226
16647.52 235
16648.74 220
16649.95 235
16651.17 220
16652.39 233
16653.61 234
16654.83 217
16656.05 217
16657.26 206
16658.48 223
16659.70 215
16660.92 207
16662.14 208
16663.36 244
16664.58 206
16665.79 208
16667.01 209
16668.23 243
16669.45 221
16670.67 219
16671.89 210
16673.11 218
16674.33 221
16675.55 213
16676.76 221
16677.98 223
16679.20 232
16680.42 206
16681.64 201
16682.86 208
16684.08 211
16685.30 214
16686.52 221
16687.74 226
16688.96 236
16690.18 259
16691.40 238
16692.62 233
16693.84 201
16695.06 229
16696.28 236
16697.50 223
16698.72 206
16699.94 226
16701.16 222
16702.38 215
16703.60 233
16704.82 240
16706.04 221
16707.26 223
16708.48 200
16709.70 235
16710.92 215
16712.14 218
16713.36 237
16714.58 212
16715.80 211
16717.02 193
16718.24 206
16719.46 209
16720.68 219
16721.90 200
16723.12 231
16724.34 230
16725.57 202
16726.79 203
16728.01 249
16729.23 205
16730.45 201
16731.67 221
16732.89 212
16734.11 219
16735.33 216
16736.56 235
16737.78 226
16739.00 207
16740.22 224
16741.44 212
16742.66 225
16743.88 221
16745.11 205
16746.33 208
16747.55 206
16748.77 216
16749.99 202
16751.21 223
16752.44 203
16753.66 219
16754.88 232
16756.10 231
16757.32 220
16758.55 211
16759.77 218
16760.99 191
16762.21 201
16763.44 215
16764.66 218
16765.88 191
16767.10 195
16768.32 234
16769.55 223
16770.77 215
16771.99 232
16773.22 234
16774.44 212
16775.66 215
16776.88 213
16778.11 223
16779.33 219
16780.55 215
16781.77 193
16783.00 216
16784.22 213
16785.44 195
16786.67 218
16787.89 230
16789.11 227
16790.34 219
16791.56 220
16792.78 216
16794.01 219
16795.23 222
16796.45 226
16797.68 215
16798.90 205
16800.12 218
16801.35 221
16802.57 220
16803.80 209
16805.02 198
16806.24 217
16807.47 212
16808.69 210
16809.91 217
16811.14 228
16812.36 205
16813.59 211
16814.81 217
16816.04 215
16817.26 215
16818.48 205
16819.71 237
16820.93 207
16822.16 213
16823.38 211
16824.61 217
16825.83 213
16827.06 222
16828.28 224
16829.50 197
16830.73 221
16831.95 230
16833.18 230
16834.40 209
16835.63 207
16836.85 203
16838.08 228
16839.30 204
16840.53 222
16841.75 225
16842.98 250
16844.20 230
16845.43 210
16846.65 207
16847.88 215
16849.11 213
16850.33 221
16851.56 224
16852.78 214
16854.01 204
16855.23 209
16856.46 224
16857.68 210
16858.91 217
16860.14 192
16861.36 250
16862.59 207
16863.81 210
16865.04 233
16866.27 224
16867.49 228
16868.72 221
16869.94 210
16871.17 209
16872.40 209
16873.62 209
16874.85 245
16876.08 224
16877.30 251
16878.53 236
16879.76 247
16880.98 195
16882.21 230
16883.43 219
16884.66 212
16885.89 218
16887.12 210
16888.34 219
16889.57 215
16890.80 214
16892.02 223
16893.25 232
16894.48 209
16895.70 244
16896.93 207
16898.16 226
16899.39 220
16900.61 242
16901.84 228
16903.07 233
16904.29 215
16905.52 219
16906.75 202
16907.98 198
16909.20 204
16910.43 207
16911.66 227
16912.89 214
16914.12 234
16915.34 204
16916.57 232
16917.80 217
16919.03 213
16920.26 223
16921.48 223
16922.71 217
16923.94 229
16925.17 220
16926.40 229
16927.62 216
16928.85 223
16930.08 234
16931.31 225
16932.54 239
16933.77 214
16934.99 212
16936.22 207
16937.45 243
16938.68 228
16939.91 245
16941.14 236
16942.37 232
16943.60 213
16944.82 220
16946.05 207
16947.28 210
16948.51 250
16949.74 211
16950.97 236
16952.20 225
16953.43 224
16954.66 208
16955.89 222
16957.12 206
16958.34 232
16959.57 211
16960.80 235
16962.03 224
16963.26 227
16964.49 212
16965.72 225
16966.95 210
16968.18 196
16969.41 225
16970.64 212
16971.87 197
16973.10 205
16974.33 226
16975.56 211
16976.79 223
16978.02 210
16979.25 226
16980.48 218
16981.71 190
16982.94 217
16984.17 203
16985.40 236
16986.63 203
16987.86 225
16989.09 224
16990.32 234
16991.55 226
16992.79 238
16994.02 205
16995.25 231
16996.48 226
16997.71 228
16998.94 214
17000.17 207
17001.40 201
17002.63 213
17003.86 222
17005.09 226
17006.32 217
17007.56 212
17008.79 217
17010.02 197
17011.25 194
17012.48 218
17013.71 211
17014.94 208
17016.18 204
17017.41 199
17018.64 216
17019.87 228
17021.10 220
17022.33 227
17023.57 205
17024.80 210
17026.03 205
17027.26 213
17028.49 217
17029.72 197
17030.96 214
17032.19 226
17033.42 196
17034.65 220
17035.88 228
17037.12 231
17038.35 217
17039.58 193
17040.81 226
17042.05 225
17043.28 219
17044.51 207
17045.74 198
17046.98 220
17048.21 211
17049.44 203
17050.67 211
17051.91 218
17053.14 227
17054.37 210
17055.61 220
17056.84 205
17058.07 219
17059.30 213
17060.54 224
17061.77 213
17063.00 227
17064.24 233
17065.47 209
17066.70 210
17067.94 214
17069.17 197
17070.40 192
17071.64 206
17072.87 224
17074.10 209
17075.34 220
17076.57 206
17077.81 216
17079.04 211
17080.27 203
17081.51 210
17082.74 210
17083.97 195
17085.21 193
17086.44 218
17087.68 207
17088.91 205
17090.15 172
17091.38 214
17092.61 226
17093.85 244
17095.08 200
17096.32 221
17097.55 231
17098.79 228
17100.02 232
17101.25 212
17102.49 206
17103.72 243
17104.96 225
17106.19 228
17107.43 227
17108.66 214
17109.90 203
17111.13 230
17112.37 202
17113.60 201
17114.84 200
17116.07 235
17117.31 226
17118.54 225
17119.78 216
17121.01 215
17122.25 200
17123.48 207
17124.72 212
17125.95 205
17127.19 223
17128.43 224
17129.66 227
17130.90 215
17132.13 209
17133.37 196
17134.60 183
17135.84 199
17137.08 200
17138.31 216
17139.55 212
17140.78 223
17142.02 192
17143.26 218
17144.49 187
17145.73 203
17146.96 202
17148.20 225
17149.44 223
17150.67 248
17151.91 222
17153.15 203
17154.38 215
17155.62 213
17156.85 209
17158.09 215
17159.33 217
17160.56 213
17161.80 214
17163.04 206
17164.28 205
17165.51 203
17166.75 212
17167.99 204
17169.22 207
17170.46 216
17171.70 196
17172.93 221
17174.17 214
17175.41 208
17176.65 218
17177.88 204
17179.12 219
17180.36 206
17181.60 223
17182.83 223
17184.07 201
17185.31 230
17186.55 201
17187.78 200
17189.02 206
17190.26 216
17191.50 186
17192.73 195
17193.97 235
17195.21 220
17196.45 212
17197.69 224
17198.92 219
17200.16 221
17201.40 239
17202.64 209
17203.88 220
17205.12 221
17206.35 205
17207.59 205
17208.83 215
17210.07 215
17211.31 222
17212.55 223
17213.78 197
17215.02 217
17216.26 216
17217.50 232
17218.74 211
17219.98 216
17221.22 203
17222.46 220
17223.69 218
17224.93 241
17226.17 223
17227.41 215
17228.65 208
17229.89 222
17231.13 235
17232.37 221
17233.61 218
17234.85 226
17236.09 200
17237.33 199
17238.57 204
17239.81 224
17241.04 234
17242.28 205
17243.52 210
17244.76 206
17246.00 213
17247.24 223
17248.48 240
17249.72 196
17250.96 214
17252.20 192
17253.44 205
17254.68 207
17255.92 209
17257.16 221
17258.40 229
17259.64 231
17260.88 224
17262.12 223
17263.37 214
17264.61 217
17265.85 206
17267.09 216
17268.33 206
17269.57 203
17270.81 217
17272.05 208
17273.29 212
17274.53 210
17275.77 212
17277.01 219
17278.25 210
17279.49 201
17280.74 189
17281.98 203
17283.22 186
17284.46 190
17285.70 232
17286.94 224
17288.18 227
17289.42 217
17290.66 195
17291.91 200
17293.15 207
17294.39 213
17295.63 204
17296.87 202
17298.11 218
17299.36 227
17300.60 218
17301.84 221
17303.08 196
17304.32 205
17305.56 200
17306.81 214
17308.05 218
17309.29 233
17310.53 212
17311.77 197
17313.02 216
17314.26 196
17315.50 193
17316.74 193
17317.99 189
17319.23 216
17320.47 192
17321.71 216
17322.96 222
17324.20 192
17325.44 216
17326.68 219
17327.93 206
17329.17 200
17330.41 196
17331.65 194
17332.90 191
17334.14 211
17335.38 196
17336.63 203
17337.87 222
17339.11 217
17340.36 210
17341.60 203
17342.84 205
17344.09 208
17345.33 212
17346.57 214
17347.82 197
17349.06 197
17350.30 197
17351.55 233
17352.79 208
17354.03 219
17355.28 229
17356.52 226
17357.76 212
17359.01 204
17360.25 217
17361.50 238
17362.74 221
17363.98 206
17365.23 212
17366.47 187
17367.72 203
17368.96 190
17370.21 228
17371.45 207
17372.69 209
17373.94 211
17375.18 196
17376.43 214
17377.67 213
17378.92 224
17380.16 209
17381.41 218
17382.65 203
17383.89 213
17385.14 229
17386.38 216
17387.63 206
17388.87 217
17390.12 207
17391.36 213
17392.61 216
17393.85 216
17395.10 217
17396.34 208
17397.59 198
17398.83 205
17400.08 186
17401.33 198
17402.57 204
17403.82 187
17405.06 201
17406.31 214
17407.55 215
17408.80 199
17410.04 213
17411.29 240
17412.54 214
17413.78 210
17415.03 230
17416.27 225
17417.52 238
17418.76 194
17420.01 209
17421.26 207
17422.50 196
17423.75 210
17425.00 195
17426.24 195
17427.49 228
17428.73 230
17429.98 197
17431.23 207
17432.47 216
17433.72 201
17434.97 226
17436.21 210
17437.46 210
17438.71 201
17439.95 225
17441.20 218
17442.45 213
17443.69 221
17444.94 206
17446.19 213
17447.43 212
17448.68 207
17449.93 198
17451.18 210
17452.42 203
17453.67 212
17454.92 219
17456.16 202
17457.41 195
17458.66 209
17459.91 200
17461.15 215
17462.40 213
17463.65 221
17464.90 207
17466.14 221
17467.39 233
17468.64 227
17469.89 215
17471.14 205
17472.38 230
17473.63 221
17474.88 225
17476.13 227
17477.38 208
17478.62 216
17479.87 244
17481.12 230
17482.37 214
17483.62 210
17484.86 219
17486.11 233
17487.36 222
17488.61 206
17489.86 216
17491.11 201
17492.36 224
17493.60 218
17494.85 215
17496.10 212
17497.35 187
17498.60 200
17499.85 208
17501.10 194
17502.35 226
17503.59 236
17504.84 212
17506.09 225
17507.34 225
17508.59 218
17509.84 204
17511.09 233
17512.34 209
17513.59 216
17514.84 234
17516.09 236
17517.34 226
17518.59 234
17519.84 223
17521.09 234
17522.33 208
17523.58 212
17524.83 221
17526.08 206
17527.33 233
17528.58 214
17529.83 208
17531.08 230
17532.33 235
17533.58 226
17534.83 202
17536.08 223
17537.33 216
17538.58 203
17539.83 224
17541.09 230
17542.34 214
17543.59 228
17544.84 213
17546.09 219
17547.34 227
17548.59 217
17549.84 194
17551.09 229
17552.34 231
17553.59 205
17554.84 211
17556.09 237
17557.34 232
17558.59 234
17559.85 237
17561.10 220
17562.35 218
17563.60 229
17564.85 221
17566.10 260
17567.35 250
17568.60 241
17569.86 209
17571.11 220
17572.36 215
17573.61 221
17574.86 233
17576.11 214
17577.36 239
17578.62 249
17579.87 232
17581.12 222
17582.37 226
17583.62 232
17584.87 233
17586.13 221
17587.38 230
17588.63 228
17589.88 243
17591.13 247
17592.39 245
17593.64 233
17594.89 203
17596.14 224
17597.40 250
17598.65 210
17599.90 214
17601.15 217
17602.41 227
17603.66 229
17604.91 226
17606.16 220
17607.42 234
17608.67 222
17609.92 204
17611.17 221
17612.43 218
17613.68 223
17614.93 225
17616.19 229
17617.44 246
17618.69 218
17619.95 226
17621.20 248
17622.45 227
17623.71 228
17624.96 215
17626.21 211
17627.47 217
17628.72 213
17629.97 217
17631.23 218
17632.48 213
17633.73 202
17634.99 234
17636.24 220
17637.49 213
17638.75 233
17640.00 208
17641.26 216
17642.51 204
17643.76 217
17645.02 236
17646.27 216
17647.53 196
17648.78 204
17650.03 216
17651.29 220
17652.54 208
17653.80 220
17655.05 207
17656.31 204
17657.56 209
17658.82 220
17660.07 198
17661.32 205
17662.58 209
17663.83 198
17665.09 190
17666.34 198
17667.60 184
17668.85 209
17670.11 216
17671.36 206
17672.62 218
17673.87 208
17675.13 211
17676.38 199
17677.64 206
17678.89 203
17680.15 215
17681.40 212
17682.66 214
17683.92 213
17685.17 187
17686.43 202
17687.68 211
17688.94 184
17690.19 208
17691.45 208
17692.70 197
17693.96 213
17695.22 211
17696.47 189
17697.73 198
17698.98 219
17700.24 190
17701.50 221
17702.75 197
17704.01 205
17705.26 191
17706.52 210
17707.78 205
17709.03 208
17710.29 202
17711.55 200
17712.80 199
17714.06 201
17715.32 201
17716.57 199
17717.83 209
17719.09 221
17720.34 230
17721.60 205
17722.86 189
17724.11 198
17725.37 205
17726.63 213
17727.88 213
17729.14 196
17730.40 189
17731.65 214
17732.91 213
17734.17 223
17735.43 220
17736.68 207
17737.94 205
17739.20 203
17740.46 210
17741.71 202
17742.97 220
17744.23 237
17745.49 206
17746.74 191
17748.00 211
17749.26 204
17750.52 213
17751.77 216
17753.03 218
17754.29 210
17755.55 222
17756.81 221
17758.06 234
17759.32 205
17760.58 218
17761.84 213
17763.10 207
17764.35 206
17765.61 220
17766.87 207
17768.13 211
17769.39 202
17770.65 196
17771.91 215
17773.16 216
17774.42 216
17775.68 208
17776.94 214
17778.20 223
17779.46 217
17780.72 204
17781.98 195
17783.23 225
17784.49 223
17785.75 223
17787.01 231
17788.27 213
17789.53 234
17790.79 218
17792.05 210
17793.31 224
17794.57 235
17795.83 225
17797.09 224
17798.34 217
17799.60 186
17800.86 203
17802.12 212
17803.38 228
17804.64 222
17805.90 208
17807.16 202
17808.42 211
17809.68 198
17810.94 226
17812.20 219
17813.46 216
17814.72 227
17815.98 218
17817.24 201
17818.50 210
17819.76 216
17821.02 211
17822.28 243
17823.54 212
17824.80 214
17826.06 203
17827.33 234
17828.59 232
17829.85 229
17831.11 197
17832.37 211
17833.63 228
17834.89 226
17836.15 228
17837.41 220
17838.67 189
17839.93 187
17841.19 189
17842.45 207
17843.72 231
17844.98 204
17846.24 219
17847.50 204
17848.76 219
17850.02 202
17851.28 203
17852.54 203
17853.81 207
17855.07 216
17856.33 220
17857.59 207
17858.85 199
17860.11 206
17861.38 197
17862.64 205
17863.90 187
17865.16 204
17866.42 194
17867.68 208
17868.95 202
17870.21 203
17871.47 200
17872.73 190
17874.00 216
17875.26 220
17876.52 190
17877.78 204
17879.04 202
17880.31 213
17881.57 197
17882.83 222
17884.09 226
17885.36 218
17886.62 204
17887.88 198
17889.14 204
17890.41 211
17891.67 199
17892.93 191
17894.20 197
17895.46 188
17896.72 211
17897.98 219
17899.25 200
17900.51 219
17901.77 192
17903.04 207
17904.30 200
17905.56 208
17906.83 189
17908.09 203
17909.35 201
17910.62 208
17911.88 176
17913.14 185
17914.41 208
17915.67 193
17916.93 211
17918.20 199
17919.46 203
17920.73 208
17921.99 186
17923.25 176
17924.52 217
17925.78 211
17927.05 219
17928.31 177
17929.57 194
17930.84 218
17932.10 219
17933.37 209
17934.63 186
17935.90 188
17937.16 209
17938.42 209
17939.69 196
17940.95 207
17942.22 197
17943.48 205
17944.75 199
17946.01 193
17947.28 193
17948.54 192
17949.81 229
17951.07 209
17952.34 195
17953.60 203
17954.87 199
17956.13 212
17957.40 201
17958.66 171
17959.93 201
17961.19 194
17962.46 207
17963.72 186
17964.99 199
17966.25 216
17967.52 198
17968.78 191
17970.05 185
17971.31 197
17972.58 205
17973.85 188
17975.11 193
17976.38 211
17977.64 179
17978.91 182
17980.18 182
17981.44 185
17982.71 178
17983.97 202
17985.24 186
17986.51 193
17987.77 202
17989.04 202
17990.30 197
17991.57 180
17992.84 185
17994.10 209
17995.37 214
17996.64 187
17997.90 189
17999.17 195
18000.44 198
18001.70 179
18002.97 191
18004.24 166
18005.50 187
18006.77 173
18008.04 209
18009.30 193
18010.57 188
18011.84 209
18013.10 214
18014.37 192
18015.64 174
18016.91 198
18018.17 207
18019.44 197
18020.71 191
18021.97 219
18023.24 191
18024.51 210
18025.78 208
18027.04 206
18028.31 189
18029.58 198
18030.85 193
18032.12 185
18033.38 190
18034.65 200
18035.92 199
18037.19 188
18038.45 189
18039.72 188
18040.99 200
18042.26 193
18043.53 216
18044.80 185
18046.06 218
18047.33 194
18048.60 203
18049.87 186
18051.14 205
18052.40 203
18053.67 193
18054.94 196
18056.21 195
18057.48 172
18058.75 187
18060.02 204
18061.29 188
18062.55 194
18063.82 202
18065.09 202
18066.36 201
18067.63 211
18068.90 183
18070.17 197
18071.44 199
18072.71 198
18073.98 211
18075.24 200
18076.51 194
18077.78 194
18079.05 217
18080.32 213
18081.59 205
18082.86 199
18084.13 207
18085.40 200
18086.67 193
18087.94 207
18089.21 198
18090.48 200
18091.75 206
18093.02 222
18094.29 199
18095.56 209
18096.83 217
18098.10 214
18099.37 203
18100.64 228
18101.91 215
18103.18 193
18104.45 188
18105.72 223
18106.99 215
18108.26 237
18109.53 188
18110.80 207
18112.07 223
18113.34 235
18114.61 200
18115.88 222
18117.15 219
18118.43 212
18119.70 211
18120.97 206
18122.24 217
18123.51 238
18124.78 229
18126.05 219
18127.32 235
18128.59 226
18129.86 222
18131.14 244
18132.41 220
18133.68 207
18134.95 218
18136.22 213
18137.49 220
18138.76 217
18140.04 219
18141.31 228
18142.58 217
18143.85 208
18145.12 221
18146.39 213
18147.67 174
18148.94 229
18150.21 203
18151.48 207
18152.75 196
18154.02 207
18155.30 223
18156.57 211
18157.84 224
18159.11 196
18160.39 208
18161.66 198
18162.93 190
18164.20 183
18165.47 215
18166.75 223
18168.02 207
18169.29 190
18170.56 228
18171.84 209
18173.11 239
18174.38 208
18175.66 188
18176.93 191
18178.20 216
18179.47 209
18180.75 178
18182.02 194
18183.29 205
18184.57 221
18185.84 225
18187.11 207
18188.39 203
18189.66 209
18190.93 219
18192.21 204
18193.48 225
18194.75 216
18196.03 234
18197.30 216
18198.57 228
18199.85 215
18201.12 227
18202.39 228
18203.67 210
18204.94 203
18206.22 207
18207.49 219
18208.76 225
18210.04 213
18211.31 244
18212.59 243
18213.86 215
18215.13 228
18216.41 204
18217.68 203
18218.96 224
18220.23 243
18221.51 214
18222.78 205
18224.05 244
18225.33 232
18226.60 229
18227.88 219
18229.15 201
18230.43 200
18231.70 214
18232.98 223
18234.25 207
18235.53 212
18236.80 206
18238.08 213
18239.35 231
18240.63 215
18241.90 236
18243.18 220
18244.45 221
18245.73 193
18247.00 201
18248.28 211
18249.55 241
18250.83 221
18252.10 203
18253.38 189
18254.65 215
18255.93 227
18257.21 195
18258.48 207
18259.76 206
18261.03 201
18262.31 196
18263.58 194
18264.86 227
18266.14 222
18267.41 204
18268.69 203
18269.96 197
18271.24 215
18272.52 209
18273.79 211
18275.07 214
18276.35 205
18277.62 216
18278.90 206
18280.17 200
18281.45 205
18282.73 212
18284.00 203
18285.28 197
18286.56 202
18287.83 214
18289.11 202
18290.39 191
18291.66 191
18292.94 194
18294.22 201
18295.50 179
18296.77 202
18298.05 197
18299.33 192
18300.60 194
18301.88 227
18303.16 213
18304.43 188
18305.71 185
18306.99 202
18308.27 196
18309.54 197
18310.82 197
18312.10 200
18313.38 224
18314.65 202
18315.93 199
18317.21 187
18318.49 210
18319.77 202
18321.04 214
18322.32 194
18323.60 179
18324.88 201
18326.16 210
18327.43 201
18328.71 196
18329.99 220
18331.27 220
18332.55 200
18333.82 178
18335.10 190
18336.38 207
18337.66 200
18338.94 191
18340.22 213
18341.50 206
18342.77 204
18344.05 203
18345.33 206
18346.61 192
18347.89 183
18349.17 196
18350.45 208
18351.73 196
18353.00 190
18354.28 209
18355.56 195
18356.84 231
18358.12 214
18359.40 216
18360.68 174
18361.96 198
18363.24 207
18364.52 223
18365.80 218
18367.08 204
18368.36 195
18369.64 203
18370.91 211
18372.19 199
18373.47 208
18374.75 207
18376.03 205
18377.31 208
18378.59 196
18379.87 188
18381.15 177
18382.43 191
18383.71 202
18384.99 197
18386.27 211
18387.55 199
18388.83 183
18390.11 187
18391.39 188
18392.67 202
18393.95 208
18395.24 195
18396.52 199
18397.80 209
18399.08 190
18400.36 193
18401.64 173
18402.92 199
18404.20 189
18405.48 173
18406.76 199
18408.04 190
18409.32 200
18410.60 205
18411.89 189
18413.17 225
18414.45 197
18415.73 186
18417.01 188
18418.29 193
18419.57 179
18420.85 207
18422.13 203
18423.42 187
18424.70 200
18425.98 194
18427.26 188
18428.54 213
18429.82 208
18431.11 197
18432.39 183
18433.67 195
18434.95 188
18436.23 193
18437.51 183
18438.80 193
18440.08 208
18441.36 203
18442.64 187
18443.93 174
18445.21 207
18446.49 193
18447.77 216
18449.05 193
18450.34 190
18451.62 209
18452.90 189
18454.18 191
18455.47 201
18456.75 191
18458.03 219
18459.31 179
18460.60 180
18461.88 197
18463.16 192
18464.45 203
18465.73 207
18467.01 196
18468.29 190
18469.58 214
18470.86 201
18472.14 200
18473.43 201
18474.71 184
18475.99 204
18477.28 186
18478.56 187
18479.84 208
18481.13 199
18482.41 198
18483.69 190
18484.98 182
18486.26 191
18487.54 191
18488.83 207
18490.11 205
18491.40 182
18492.68 192
18493.96 221
18495.25 194
18496.53 191
18497.81 195
18499.10 194
18500.38 185
18501.67 196
18502.95 197
18504.24 189
18505.52 167
18506.80 187
18508.09 199
18509.37 196
18510.66 190
18511.94 195
18513.23 183
18514.51 206
18515.80 196
18517.08 202
18518.37 185
18519.65 183
18520.93 208
18522.22 198
18523.50 204
18524.79 194
18526.07 201
18527.36 178
18528.64 195
18529.93 191
18531.21 183
18532.50 199
18533.79 193
18535.07 194
18536.36 227
18537.64 192
18538.93 212
18540.21 199
18541.50 181
18542.78 193
18544.07 209
18545.35 198
18546.64 195
18547.93 188
18549.21 189
18550.50 184
18551.78 200
18553.07 199
18554.36 214
18555.64 197
18556.93 185
18558.21 169
18559.50 205
18560.79 219
18562.07 221
18563.36 200
18564.64 224
18565.93 217
18567.22 207
18568.50 208
18569.79 186
18571.08 213
18572.36 218
18573.65 229
18574.94 202
18576.22 196
18577.51 214
18578.80 202
18580.08 215
18581.37 192
18582.66 209
18583.95 210
18585.23 187
18586.52 187
18587.81 203
18589.09 206
18590.38 231
18591.67 201
18592.96 202
18594.24 210
18595.53 199
18596.82 224
18598.11 204
18599.39 222
18600.68 203
18601.97 207
18603.26 212
18604.54 198
18605.83 221
18607.12 202
18608.41 196
18609.69 194
18610.98 189
18612.27 231
18613.56 205
18614.85 211
18616.13 202
18617.42 173
18618.71 198
18620.00 236
18621.29 216
18622.58 223
18623.86 208
18625.15 205
18626.44 199
18627.73 211
18629.02 201
18630.31 194
18631.60 216
18632.88 196
18634.17 198
18635.46 206
18636.75 191
18638.04 202
18639.33 192
18640.62 185
18641.91 186
18643.20 197
18644.48 186
18645.77 198
18647.06 200
18648.35 196
18649.64 186
18650.93 190
18652.22 200
18653.51 190
18654.80 185
18656.09 192
18657.38 196
18658.67 200
18659.96 200
18661.25 201
18662.54 198
18663.83 187
18665.12 205
18666.41 176
18667.70 193
18668.99 173
18670.28 209
18671.57 199
18672.86 195
18674.15 222
18675.44 228
18676.73 205
18678.02 204
18679.31 197
18680.60 206
18681.89 208
18683.18 196
18684.47 198
18685.76 193
18687.05 203
18688.34 198
18689.63 218
18690.92 198
18692.21 164
18693.50 214
18694.79 199
18696.08 208
18697.38 209
18698.67 189
18699.96 212
18701.25 213
18702.54 199
18703.83 206
18705.12 182
18706.41 195
18707.70 181
18709.00 210
18710.29 204
18711.58 188
18712.87 199
18714.16 212
18715.45 207
18716.74 198
18718.04 185
18719.33 186
18720.62 170
18721.91 191
18723.20 208
18724.50 192
18725.79 182
18727.08 201
18728.37 190
18729.66 195
18730.96 187
18732.25 181
18733.54 187
18734.83 182
18736.12 201
18737.42 186
18738.71 192
18740.00 200
18741.29 193
18742.59 203
18743.88 204
18745.17 203
18746.46 180
18747.76 195
18749.05 210
18750.34 191
18751.63 210
18752.93 199
18754.22 192
18755.51 211
18756.81 195
18758.10 195
18759.39 191
18760.69 181
18761.98 215
18763.27 185
18764.56 182
18765.86 192
18767.15 193
18768.44 180
18769.74 179
18771.03 188
18772.33 200
18773.62 194
18774.91 180
18776.21 202
18777.50 199
18778.79 198
18780.09 180
18781.38 174
18782.67 186
18783.97 194
18785.26 189
18786.56 190
18787.85 159
18789.14 189
18790.44 182
18791.73 166
18793.03 179
18794.32 165
18795.62 187
18796.91 187
18798.20 171
18799.50 189
18800.79 180
18802.09 164
18803.38 171
18804.68 180
18805.97 181
18807.27 170
18808.56 189
18809.86 176
18811.15 218
18812.45 191
18813.74 200
18815.04 193
18816.33 165
18817.63 182
18818.92 170
18820.22 163
18821.51 192
18822.81 206
18824.10 177
18825.40 176
18826.69 160
18827.99 196
18829.28 194
18830.58 196
18831.87 189
18833.17 179
18834.47 179
18835.76 198
18837.06 182
18838.35 178
18839.65 175
18840.95 187
18842.24 201
18843.54 162
18844.83 192
18846.13 171
18847.43 180
18848.72 191
18850.02 188
18851.31 179
18852.61 190
18853.91 178
18855.20 186
18856.50 180
18857.80 189
18859.09 201
18860.39 192
18861.69 193
18862.98 206
18864.28 188
18865.58 169
18866.87 177
18868.17 189
18869.47 186
18870.76 163
18872.06 171
18873.36 190
18874.65 187
18875.95 185
18877.25 181
18878.54 183
18879.84 184
18881.14 196
18882.44 195
18883.73 184
18885.03 176
18886.33 199
18887.63 200
18888.92 186
18890.22 158
18891.52 187
18892.82 209
18894.11 199
18895.41 162
18896.71 183
18898.01 168
18899.31 176
18900.60 170
18901.90 176
18903.20 215
18904.50 180
18905.80 171
18907.09 201
18908.39 196
18909.69 178
18910.99 216
18912.29 172
18913.59 183
18914.88 187
18916.18 193
18917.48 206
18918.78 186
18920.08 175
18921.38 177
18922.67 208
18923.97 181
18925.27 166
18926.57 181
18927.87 196
18929.17 184
18930.47 187
18931.77 184
18933.07 178
18934.37 184
18935.66 174
18936.96 183
18938.26 178
18939.56 168
18940.86 181
18942.16 175
18943.46 173
18944.76 164
18946.06 183
18947.36 182
18948.66 177
18949.96 153
18951.26 186
18952.56 171
18953.86 165
18955.16 170
18956.46 174
18957.76 192
18959.06 200
18960.36 196
18961.66 173
18962.96 175
18964.26 173
18965.56 182
18966.86 167
18968.16 183
18969.46 186
18970.76 169
18972.06 193
18973.36 215
18974.66 218
18975.96 168
18977.26 182
18978.56 193
18979.86 168
18981.16 182
18982.46 171
18983.76 183
18985.06 181
18986.37 186
18987.67 177
18988.97 188
18990.27 189
18991.57 167
18992.87 175
18994.17 168
18995.47 162
18996.77 171
18998.07 200
18999.38 181
19000.68 180
19001.98 184
19003.28 193
19004.58 199
19005.88 187
19007.18 182
19008.49 177
19009.79 191
19011.09 154
19012.39 192
19013.69 171
19015.00 165
19016.30 178
19017.60 180
19018.90 181
19020.20 179
19021.51 188
19022.81 184
19024.11 178
19025.41 193
19026.71 185
19028.02 171
19029.32 184
19030.62 180
19031.92 188
19033.23 178
19034.53 182
19035.83 169
19037.13 205
19038.44 184
19039.74 164
19041.04 177
19042.34 177
19043.65 181
19044.95 173
19046.25 192
19047.56 199
19048.86 177
19050.16 189
19051.47 193
19052.77 165
19054.07 159
19055.37 181
19056.68 171
19057.98 188
19059.28 178
19060.59 173
19061.89 187
19063.20 183
19064.50 169
19065.80 176
19067.11 173
19068.41 166
19069.71 162
19071.02 173
19072.32 151
19073.62 167
19074.93 199
19076.23 192
19077.54 161
19078.84 186
19080.14 188
19081.45 170
19082.75 205
19084.06 166
19085.36 183
19086.67 162
19087.97 158
19089.27 159
19090.58 183
19091.88 172
19093.19 156
19094.49 197
19095.80 190
19097.10 171
19098.41 165
19099.71 157
19101.02 167
19102.32 167
19103.63 167
19104.93 200
19106.24 175
19107.54 193
19108.85 175
19110.15 169
19111.46 163
19112.76 162
19114.07 168
19115.37 180
19116.68 158
19117.98 165
19119.29 159
19120.59 173
19121.90 169
19123.20 158
19124.51 183
19125.82 167
19127.12 165
19128.43 157
19129.73 182
19131.04 159
19132.34 174
19133.65 165
19134.96 175
19136.26 182
19137.57 149
19138.87 178
19140.18 161
19141.49 206
19142.79 202
19144.10 169
19145.41 174
19146.71 173
19148.02 152
19149.32 186
19150.63 167
19151.94 184
19153.24 161
19154.55 172
19155.86 175
19157.16 178
19158.47 186
19159.78 181
19161.08 178
19162.39 190
19163.70 177
19165.01 169
19166.31 198
19167.62 188
19168.93 197
19170.23 160
19171.54 182
19172.85 158
19174.16 172
19175.46 185
19176.77 179
19178.08 181
19179.39 160
19180.69 165
19182.00 163
19183.31 160
19184.62 190
19185.92 188
19187.23 179
19188.54 177
19189.85 182
19191.15 173
19192.46 179
19193.77 194
19195.08 144
19196.39 160
19197.69 154
19199.00 170
19200.31 161
19201.62 156
19202.93 166
19204.24 166
19205.54 157
19206.85 193
19208.16 172
19209.47 173
19210.78 199
19212.09 201
19213.40 203
19214.70 164
19216.01 176
19217.32 169
19218.63 162
19219.94 171
19221.25 187
19222.56 178
19223.87 181
19225.18 176
19226.48 181
19227.79 170
19229.10 184
19230.41 173
19231.72 178
19233.03 182
19234.34 160
19235.65 159
19236.96 185
19238.27 171
19239.58 165
19240.89 183
19242.20 165
19243.51 173
19244.82 174
19246.13 167
19247.44 172
19248.75 157
19250.06 164
19251.37 175
19252.67 183
19253.98 185
19255.30 173
19256.61 155
19257.92 190
19259.23 161
19260.54 170
19261.85 179
19263.16 162
19264.47 157
19265.78 167
19267.09 174
19268.40 138
19269.71 169
19271.02 162
19272.33 172
19273.64 182
19274.95 198
19276.26 172
19277.57 163
19278.88 156
19280.19 175
19281.51 159
19282.82 161
19284.13 148
19285.44 171
19286.75 185
19288.06 160
19289.37 171
19290.68 175
19291.99 182
19293.31 198
19294.62 189
19295.93 162
19297.24 191
19298.55 161
19299.86 192
19301.18 158
19302.49 161
19303.80 146
19305.11 174
19306.42 190
19307.73 166
19309.05 188
19310.36 170
19311.67 179
19312.98 164
19314.29 168
19315.61 161
19316.92 166
19318.23 163
19319.54 182
19320.85 157
19322.17 184
19323.48 166
19324.79 203
19326.10 188
19327.42 154
19328.73 197
19330.04 187
19331.35 178
19332.67 187
19333.98 171
19335.29 157
19336.61 168
19337.92 177
19339.23 176
19340.54 166
19341.86 174
19343.17 180
19344.48 176
19345.80 171
19347.11 181
19348.42 167
19349.74 174
19351.05 174
19352.36 171
19353.68 170
19354.99 147
19356.30 165
19357.62 154
19358.93 165
19360.24 170
19361.56 160
19362.87 141
19364.19 179
19365.50 171
19366.81 163
19368.13 165
19369.44 168
19370.75 176
19372.07 189
19373.38 161
19374.70 154
19376.01 183
19377.33 166
19378.64 175
19379.95 153
19381.27 165
19382.58 156
19383.90 167
19385.21 162
19386.53 154
19387.84 155
19389.16 169
19390.47 161
19391.78 161
19393.10 146
19394.41 140
19395.73 184
19397.04 151
19398.36 165
19399.67 156
19400.99 153
19402.30 158
19403.62 162
19404.93 141
19406.25 149
19407.56 187
19408.88 181
19410.20 154
19411.51 159
19412.83 158
19414.14 151
19415.46 161
19416.77 148
19418.09 157
19419.40 163
19420.72 162
19422.03 160
19423.35 187
19424.67 176
19425.98 165
19427.30 155
19428.61 170
19429.93 154
19431.25 177
19432.56 168
19433.88 159
19435.19 151
19436.51 140
19437.83 146
19439.14 164
19440.46 169
19441.78 162
19443.09 146
19444.41 160
19445.73 168
19447.04 120
19448.36 159
19449.68 163
19450.99 169
19452.31 144
19453.63 156
19454.94 181
19456.26 164
19457.58 180
19458.89 168
19460.21 168
19461.53 163
19462.84 171
19464.16 183
19465.48 158
19466.80 170
19468.11 170
19469.43 174
19470.75 162
19472.07 177
19473.38 182
19474.70 176
19476.02 172
19477.34 178
19478.65 153
19479.97 158
19481.29 176
19482.61 174
19483.92 159
19485.24 150
19486.56 154
19487.88 167
19489.20 144
19490.51 164
19491.83 144
19493.15 159
19494.47 159
19495.79 133
19497.10 169
19498.42 174
19499.74 148
19501.06 174
19502.38 164
19503.70 153
19505.02 169
19506.33 171
19507.65 160
19508.97 165
19510.29 176
19511.61 174
19512.93 164
19514.25 168
19515.57 163
19516.88 179
19518.20 166
19519.52 161
19520.84 172
19522.16 176
19523.48 160
19524.80 149
19526.12 166
19527.44 159
19528.76 160
19530.08 179
19531.40 151
19532.71 172
19534.03 177
19535.35 152
19536.67 170
19537.99 161
19539.31 155
19540.63 167
19541.95 163
19543.27 175
19544.59 170
19545.91 171
19547.23 178
19548.55 152
19549.87 163
19551.19 152
19552.51 173
19553.83 145
19555.15 143
19556.47 163
19557.79 163
19559.11 157
19560.43 178
19561.75 145
19563.08 173
19564.40 143
19565.72 152
19567.04 150
19568.36 150
19569.68 160
19571.00 144
19572.32 164
19573.64 152
19574.96 154
19576.28 166
19577.60 163
19578.92 172
19580.25 156
19581.57 162
19582.89 183
19584.21 165
19585.53 165
19586.85 168
19588.17 151
19589.49 166
19590.82 153
19592.14 145
19593.46 148
19594.78 153
19596.10 148
19597.42 151
19598.75 157
19600.07 149
19601.39 158
19602.71 158
19604.03 170
19605.35 144
19606.68 154
19608.00 141
19609.32 160
19610.64 158
19611.96 156
19613.29 158
19614.61 155
19615.93 176
19617.25 166
19618.58 159
19619.90 167
19621.22 160
19622.54 152
19623.87 150
19625.19 138
19626.51 155
19627.83 161
19629.16 170
19630.48 137
19631.80 149
19633.13 142
19634.45 159
19635.77 164
19637.09 148
19638.42 151
19639.74 158
19641.06 151
19642.39 161
19643.71 132
19645.03 155
19646.36 157
19647.68 147
19649.00 170
19650.33 152
19651.65 174
19652.97 147
19654.30 172
19655.62 163
19656.94 148
19658.27 151
19659.59 191
19660.92 149
19662.24 160
19663.56 157
19664.89 172
19666.21 158
19667.54 170
19668.86 177
19670.18 168
19671.51 190
19672.83 157
19674.16 166
19675.48 157
19676.80 160
19678.13 149
19679.45 143
19680.78 145
19682.10 167
19683.43 150
19684.75 138
19686.08 152
19687.40 155
19688.73 158
19690.05 166
19691.38 154
19692.70 154
19694.02 148
19695.35 172
19696.67 198
19698.00 172
19699.33 172
19700.65 158
19701.98 162
19703.30 160
19704.63 169
19705.95 174
19707.28 155
19708.60 157
19709.93 157
19711.25 153
19712.58 161
19713.90 161
19715.23 162
19716.56 157
19717.88 170
19719.21 176
19720.53 163
19721.86 154
19723.18 142
19724.51 149
19725.84 173
19727.16 168
19728.49 163
19729.81 145
19731.14 153
19732.47 162
19733.79 139
19735.12 147
19736.45 166
19737.77 180
19739.10 152
19740.42 158
19741.75 166
19743.08 150
19744.40 170
19745.73 162
19747.06 165
19748.38 175
19749.71 165
19751.04 163
19752.37 166
19753.69 145
19755.02 161
19756.35 152
19757.67 166
19759.00 165
19760.33 150
19761.65 162
19762.98 153
19764.31 148
19765.64 148
19766.96 164
19768.29 167
19769.62 146
19770.95 154
19772.27 160
19773.60 147
19774.93 151
19776.26 158
19777.58 148
19778.91 163
19780.24 163
19781.57 128
19782.90 140
19784.22 172
19785.55 160
19786.88 167
19788.21 155
19789.54 159
19790.86 156
19792.19 152
19793.52 148
19794.85 149
19796.18 155
19797.51 163
19798.83 154
19800.16 161
19801.49 150
19802.82 148
19804.15 142
19805.48 171
19806.81 154
19808.13 147
19809.46 142
19810.79 133
19812.12 163
19813.45 157
19814.78 151
19816.11 157
19817.44 132
19818.77 138
19820.10 162
19821.42 173
19822.75 140
19824.08 166
19825.41 154
19826.74 151
19828.07 161
19829.40 180
19830.73 157
19832.06 163
19833.39 158
19834.72 162
19836.05 141
19837.38 166
19838.71 148
19840.04 160
19841.37 153
19842.70 158
19844.03 156
19845.36 150
19846.69 138
19848.02 133
19849.35 165
19850.68 158
19852.01 158
19853.34 154
19854.67 150
19856.00 145
19857.33 150
19858.66 174
19859.99 173
19861.32 158
19862.65 168
19863.98 138
19865.31 158
19866.64 158
19867.97 164
19869.30 165
19870.64 147
19871.97 165
19873.30 165
19874.63 147
19875.96 137
19877.29 162
19878.62 162
19879.95 154
19881.28 151
19882.62 160
19883.95 153
19885.28 153
19886.61 179
19887.94 166
19889.27 164
19890.60 159
19891.94 177
19893.27 149
19894.60 154
19895.93 163
19897.26 155
19898.59 165
19899.93 147
19901.26 140
19902.59 165
19903.92 150
19905.25 151
19906.59 150
19907.92 148
19909.25 162
19910.58 154
19911.91 160
19913.25 159
19914.58 147
19915.91 160
19917.24 153
19918.58 153
19919.91 141
19921.24 158
19922.57 150
19923.91 153
19925.24 170
19926.57 172
19927.90 163
19929.24 166
19930.57 165
19931.90 172
19933.24 180
19934.57 155
19935.90 152
19937.23 149
19938.57 155
19939.90 148
19941.23 135
19942.57 163
19943.90 175
19945.23 160
19946.57 164
19947.90 165
19949.23 149
19950.57 151
19951.90 163
19953.24 164
19954.57 155
19955.90 140
19957.24 160
19958.57 171
19959.90 156
19961.24 155
19962.57 170
19963.91 167
19965.24 178
19966.57 172
19967.91 168
19969.24 137
19970.58 172
19971.91 162
19973.24 152
19974.58 174
19975.91 160
19977.25 164
19978.58 175
19979.92 156
19981.25 143
19982.59 179
19983.92 158
19985.26 168
19986.59 164
19987.92 183
19989.26 169
19990.59 174
19991.93 167
19993.26 186
19994.60 169
19995.93 151
19997.27 173
19998.60 148
19999.94 172
20001.28 133
20002.61 161
20003.95 156
20005.28 183
20006.62 156
20007.95 148
20009.29 165
20010.62 164
20011.96 177
20013.29 158
20014.63 186
20015.97 167
20017.30 192
20018.64 168
20019.97 158
20021.31 175
20022.64 180
20023.98 165
20025.32 155
20026.65 154
20027.99 158
20029.32 189
20030.66 166
20032.00 180
20033.33 162
20034.67 184
20036.01 161
20037.34 181
20038.68 169
20040.02 175
20041.35 165
20042.69 186
20044.03 180
20045.36 161
20046.70 152
20048.04 160
20049.37 165
20050.71 165
20052.05 165
20053.38 151
20054.72 166
20056.06 171
20057.39 194
20058.73 155
20060.07 191
20061.41 183
20062.74 190
20064.08 182
20065.42 183
20066.76 170
20068.09 179
20069.43 162
20070.77 171
20072.11 162
20073.44 184
20074.78 173
20076.12 172
20077.46 157
20078.79 181
20080.13 205
20081.47 179
20082.81 179
20084.15 184
20085.48 188
20086.82 163
20088.16 176
20089.50 183
20090.84 188
20092.17 171
20093.51 156
20094.85 173
20096.19 145
20097.53 174
20098.87 162
20100.20 160
20101.54 168
20102.88 172
20104.22 145
20105.56 155
20106.90 156
20108.24 155
20109.58 167
20110.91 156
20112.25 159
20113.59 160
20114.93 174
20116.27 158
20117.61 152
20118.95 152
20120.29 174
20121.63 140
20122.97 164
20124.31 142
20125.65 156
20126.98 164
20128.32 135
20129.66 164
20131.00 153
20132.34 145
20133.68 162
20135.02 155
20136.36 162
