# Supplementary material for: MALDI-TOF MS typing enables the classification of brewing yeasts of the genus Saccharomyces to major beer styles
Source: PLoS One. 2017 Aug 9;12(8):e0181694. doi: 10.1371/journal.pone.0181694 (PMC5549903; doi:10.1371/journal.pone.0181694)
Supplement: S17 File — The directory includes 90 raw files and was zipped to “.zip”; the folder has three strains with 30 spectra per strain; S1 Text explains the raw files with an example and Table 1 represents the yeast strains used within the experiment. (ZIP) [file pone.0181694.s020.zip › 49-51/30812-1H7-Dias-Dias-Dias-YPG-18h-E-E_2016-09-30_2_0_B12_1.dat]

1999.98 2845
2000.40 2928
2000.82 2909
2001.24 2905
2001.66 3023
2002.09 2960
2002.51 2825
2002.93 2728
2003.35 2713
2003.78 2711
2004.20 2723
2004.62 2717
2005.04 2767
2005.47 2730
2005.89 2763
2006.31 2831
2006.73 2902
2007.16 2899
2007.58 2934
2008.00 2992
2008.42 2955
2008.85 2924
2009.27 2869
2009.69 2847
2010.12 2794
2010.54 2788
2010.96 2693
2011.39 2720
2011.81 2665
2012.23 2586
2012.66 2541
2013.08 2598
2013.50 2616
2013.93 2669
2014.35 2654
2014.77 2659
2015.20 2756
2015.62 2717
2016.04 2728
2016.47 2777
2016.89 2757
2017.31 2834
2017.74 2877
2018.16 3103
2018.59 3176
2019.01 3174
2019.43 3165
2019.86 3333
2020.28 3304
2020.71 3235
2021.13 3091
2021.55 3088
2021.98 3054
2022.40 2886
2022.83 2756
2023.25 2637
2023.68 2634
2024.10 2528
2024.52 2447
2024.95 2261
2025.37 2349
2025.80 2330
2026.22 2270
2026.65 2377
2027.07 2349
2027.50 2334
2027.92 2339
2028.35 2423
2028.77 2339
2029.20 2405
2029.62 2360
2030.05 2433
2030.47 2475
2030.90 2470
2031.32 2289
2031.75 2418
2032.17 2445
2032.60 2585
2033.02 2622
2033.45 2485
2033.88 2641
2034.30 2575
2034.73 2539
2035.15 2705
2035.58 2665
2036.00 2559
2036.43 2513
2036.86 2681
2037.28 2597
2037.71 2650
2038.13 2669
2038.56 2690
2038.98 2834
2039.41 2867
2039.84 2799
2040.26 2825
2040.69 2761
2041.12 2707
2041.54 2765
2041.97 2787
2042.39 2736
2042.82 2735
2043.25 2686
2043.67 2551
2044.10 2596
2044.53 2624
2044.95 2739
2045.38 2704
2045.81 2680
2046.23 2677
2046.66 2721
2047.09 2544
2047.51 2443
2047.94 2490
2048.37 2565
2048.80 2615
2049.22 2540
2049.65 2558
2050.08 2517
2050.50 2540
2050.93 2572
2051.36 2525
2051.79 2537
2052.21 2478
2052.64 2490
2053.07 2453
2053.50 2410
2053.92 2452
2054.35 2458
2054.78 2414
2055.21 2470
2055.63 2314
2056.06 2328
2056.49 2387
2056.92 2470
2057.35 2495
2057.77 2474
2058.20 2566
2058.63 2570
2059.06 2621
2059.49 2596
2059.92 2480
2060.34 2675
2060.77 2547
2061.20 2633
2061.63 2671
2062.06 2664
2062.49 2566
2062.91 2607
2063.34 2757
2063.77 2685
2064.20 2733
2064.63 2816
2065.06 2831
2065.49 2679
2065.91 2803
2066.34 2790
2066.77 2810
2067.20 2735
2067.63 2630
2068.06 2650
2068.49 2719
2068.92 2652
2069.35 2652
2069.78 2635
2070.21 2729
2070.63 2400
2071.06 2561
2071.49 2576
2071.92 2587
2072.35 2518
2072.78 2526
2073.21 2527
2073.64 2534
2074.07 2525
2074.50 2655
2074.93 2656
2075.36 2752
2075.79 2696
2076.22 2737
2076.65 2710
2077.08 2708
2077.51 2700
2077.94 2830
2078.37 2837
2078.80 2922
2079.23 2838
2079.66 2969
2080.09 2958
2080.52 2994
2080.95 2941
2081.38 3009
2081.81 2842
2082.24 2880
2082.67 2965
2083.10 2926
2083.54 2836
2083.97 2895
2084.40 2861
2084.83 2959
2085.26 2887
2085.69 2854
2086.12 2878
2086.55 2752
2086.98 2804
2087.41 2781
2087.84 2750
2088.28 2588
2088.71 2551
2089.14 2675
2089.57 2710
2090.00 2879
2090.43 2896
2090.86 2974
2091.29 3019
2091.73 3381
2092.16 3478
2092.59 3372
2093.02 3456
2093.45 3454
2093.88 3338
2094.32 3270
2094.75 3336
2095.18 3083
2095.61 3220
2096.04 3160
2096.48 2969
2096.91 2920
2097.34 2650
2097.77 2632
2098.20 2635
2098.64 2629
2099.07 2629
2099.50 2629
2099.93 2507
2100.37 2475
2100.80 2520
2101.23 2565
2101.66 2476
2102.10 2528
2102.53 2521
2102.96 2635
2103.39 2588
2103.83 2518
2104.26 2590
2104.69 2631
2105.13 2600
2105.56 2640
2105.99 2645
2106.42 2753
2106.86 2935
2107.29 2920
2107.72 2735
2108.16 2754
2108.59 2851
2109.02 2842
2109.46 2704
2109.89 2823
2110.32 2809
2110.76 2804
2111.19 2847
2111.62 2651
2112.06 2647
2112.49 2663
2112.92 2625
2113.36 2652
2113.79 2633
2114.23 2457
2114.66 2433
2115.09 2422
2115.53 2388
2115.96 2457
2116.40 2371
2116.83 2349
2117.26 2394
2117.70 2399
2118.13 2418
2118.57 2482
2119.00 2382
2119.44 2389
2119.87 2396
2120.30 2410
2120.74 2525
2121.17 2540
2121.61 2485
2122.04 2490
2122.48 2599
2122.91 2552
2123.35 2485
2123.78 2463
2124.22 2503
2124.65 2401
2125.09 2571
2125.52 2370
2125.96 2351
2126.39 2365
2126.83 2337
2127.26 2486
2127.70 2450
2128.13 2399
2128.57 2457
2129.00 2493
2129.44 2542
2129.87 2646
2130.31 2669
2130.74 2610
2131.18 2708
2131.62 2815
2132.05 2840
2132.49 2745
2132.92 2734
2133.36 2757
2133.79 2851
2134.23 2838
2134.67 2771
2135.10 2825
2135.54 3043
2135.97 3109
2136.41 3081
2136.85 3054
2137.28 3064
2137.72 2962
2138.16 2982
2138.59 2967
2139.03 2831
2139.46 2800
2139.90 2732
2140.34 2666
2140.77 2670
2141.21 2632
2141.65 2547
2142.08 2521
2142.52 2485
2142.96 2379
2143.39 2369
2143.83 2405
2144.27 2420
2144.70 2308
2145.14 2373
2145.58 2509
2146.02 2438
2146.45 2503
2146.89 2669
2147.33 2765
2147.76 2853
2148.20 2976
2148.64 3010
2149.08 3094
2149.51 3217
2149.95 3182
2150.39 3200
2150.83 3293
2151.26 3260
2151.70 3281
2152.14 3123
2152.58 3150
2153.01 3048
2153.45 2906
2153.89 2918
2154.33 2766
2154.77 2722
2155.20 2695
2155.64 2659
2156.08 2614
2156.52 2638
2156.96 2603
2157.40 2549
2157.83 2498
2158.27 2686
2158.71 2638
2159.15 2517
2159.59 2577
2160.03 2472
2160.46 2559
2160.90 2457
2161.34 2497
2161.78 2607
2162.22 2526
2162.66 2644
2163.10 2634
2163.54 2677
2163.97 2772
2164.41 2720
2164.85 2727
2165.29 2706
2165.73 2674
2166.17 2698
2166.61 2760
2167.05 2691
2167.49 2656
2167.93 2675
2168.37 2690
2168.80 2714
2169.24 2730
2169.68 2850
2170.12 2834
2170.56 2888
2171.00 2917
2171.44 2997
2171.88 3040
2172.32 3193
2172.76 3177
2173.20 3057
2173.64 3139
2174.08 2850
2174.52 2873
2174.96 3106
2175.40 3268
2175.84 3195
2176.28 3040
2176.72 3070
2177.16 3064
2177.60 3149
2178.04 3041
2178.48 2967
2178.92 3081
2179.36 3076
2179.80 3058
2180.24 2835
2180.69 2836
2181.13 2679
2181.57 2661
2182.01 2702
2182.45 2519
2182.89 2622
2183.33 2551
2183.77 2542
2184.21 2621
2184.65 2561
2185.09 2671
2185.53 2682
2185.98 2670
2186.42 2764
2186.86 2928
2187.30 2986
2187.74 2959
2188.18 3071
2188.62 3139
2189.07 3138
2189.51 3040
2189.95 3011
2190.39 3019
2190.83 2962
2191.27 2789
2191.71 2871
2192.16 2745
2192.60 2786
2193.04 2896
2193.48 2991
2193.92 3029
2194.37 3078
2194.81 2997
2195.25 3020
2195.69 3094
2196.13 2986
2196.58 2951
2197.02 3020
2197.46 2950
2197.90 3036
2198.35 2913
2198.79 2915
2199.23 3045
2199.67 2883
2200.12 2820
2200.56 2806
2201.00 2860
2201.44 2839
2201.89 2798
2202.33 2711
2202.77 2863
2203.21 2618
2203.66 2680
2204.10 2784
2204.54 2833
2204.99 2850
2205.43 2728
2205.87 2812
2206.32 3037
2206.76 3051
2207.20 3186
2207.65 3140
2208.09 3203
2208.53 3174
2208.98 3254
2209.42 3250
2209.86 3090
2210.31 3122
2210.75 3192
2211.19 3096
2211.64 2996
2212.08 2959
2212.53 2942
2212.97 2939
2213.41 2885
2213.86 2886
2214.30 2884
2214.74 2794
2215.19 2836
2215.63 2870
2216.08 2822
2216.52 2824
2216.97 2830
2217.41 2713
2217.85 2751
2218.30 2755
2218.74 2740
2219.19 2796
2219.63 2842
2220.08 2828
2220.52 3060
2220.97 3389
2221.41 3665
2221.86 3983
2222.30 4401
2222.74 4764
2223.19 5213
2223.63 5609
2224.08 6086
2224.52 6064
2224.97 5953
2225.41 5863
2225.86 5503
2226.30 4974
2226.75 4577
2227.20 4334
2227.64 4120
2228.09 3916
2228.53 3707
2228.98 3533
2229.42 3532
2229.87 3315
2230.31 3539
2230.76 3413
2231.20 3396
2231.65 3644
2232.10 3657
2232.54 3680
2232.99 3780
2233.43 3721
2233.88 3715
2234.33 3785
2234.77 3655
2235.22 3453
2235.66 3432
2236.11 3310
2236.56 3359
2237.00 3570
2237.45 3543
2237.90 3461
2238.34 3628
2238.79 3511
2239.23 3378
2239.68 3383
2240.13 3470
2240.57 3322
2241.02 3259
2241.47 3233
2241.91 3014
2242.36 2953
2242.81 2868
2243.25 2812
2243.70 2722
2244.15 2798
2244.60 2881
2245.04 2935
2245.49 2863
2245.94 2854
2246.38 2731
2246.83 2808
2247.28 2799
2247.73 2793
2248.17 2693
2248.62 2773
2249.07 2800
2249.52 2768
2249.96 2715
2250.41 2738
2250.86 2816
2251.31 2850
2251.75 2865
2252.20 2777
2252.65 2817
2253.10 2822
2253.54 2752
2253.99 2657
2254.44 2809
2254.89 2797
2255.34 2687
2255.79 2697
2256.23 2612
2256.68 2677
2257.13 2597
2257.58 2585
2258.03 2614
2258.47 2646
2258.92 2810
2259.37 2812
2259.82 2898
2260.27 3116
2260.72 3319
2261.17 3519
2261.61 3695
2262.06 3683
2262.51 3680
2262.96 3631
2263.41 3577
2263.86 3658
2264.31 3780
2264.76 3689
2265.21 3579
2265.65 3590
2266.10 3480
2266.55 3540
2267.00 3533
2267.45 3600
2267.90 3670
2268.35 3698
2268.80 3676
2269.25 3678
2269.70 3648
2270.15 3707
2270.60 3584
2271.05 3662
2271.50 3536
2271.95 3461
2272.40 3334
2272.85 3377
2273.30 3301
2273.75 3216
2274.20 2970
2274.65 2970
2275.10 2882
2275.55 2891
2276.00 2813
2276.45 2791
2276.90 2839
2277.35 2736
2277.80 2725
2278.25 2897
2278.70 2997
2279.15 3059
2279.60 3043
2280.05 3298
2280.50 3363
2280.95 3259
2281.40 3351
2281.85 3358
2282.30 3342
2282.75 3370
2283.20 3291
2283.66 3300
2284.11 3057
2284.56 2988
2285.01 3066
2285.46 3112
2285.91 3202
2286.36 3394
2286.81 3302
2287.26 3423
2287.72 3562
2288.17 3827
2288.62 3975
2289.07 4293
2289.52 4551
2289.97 4804
2290.42 5074
2290.88 5144
2291.33 5167
2291.78 5156
2292.23 5148
2292.68 5110
2293.13 5172
2293.59 5168
2294.04 4815
2294.49 4718
2294.94 4603
2295.39 4327
2295.85 4120
2296.30 3852
2296.75 3730
2297.20 3662
2297.65 3582
2298.11 3501
2298.56 3386
2299.01 3420
2299.46 3323
2299.92 3202
2300.37 3049
2300.82 3091
2301.27 3079
2301.73 3068
2302.18 3074
2302.63 2970
2303.09 2940
2303.54 3117
2303.99 3043
2304.44 3011
2304.90 2989
2305.35 3010
2305.80 3156
2306.26 3053
2306.71 3162
2307.16 3282
2307.62 3255
2308.07 3431
2308.52 3610
2308.98 3715
2309.43 3845
2309.88 3822
2310.34 3898
2310.79 4015
2311.24 3986
2311.70 3742
2312.15 3678
2312.60 3620
2313.06 3488
2313.51 3507
2313.97 3374
2314.42 3230
2314.87 3015
2315.33 3047
2315.78 3072
2316.24 3113
2316.69 3075
2317.14 3188
2317.60 3110
2318.05 3171
2318.51 3214
2318.96 3268
2319.42 3232
2319.87 3257
2320.32 3174
2320.78 3169
2321.23 3102
2321.69 3152
2322.14 3136
2322.60 3103
2323.05 3049
2323.51 2984
2323.96 3057
2324.42 3028
2324.87 3136
2325.33 3186
2325.78 3279
2326.24 3203
2326.69 3175
2327.15 3211
2327.60 3142
2328.06 3217
2328.51 3182
2328.97 3283
2329.42 3418
2329.88 3438
2330.33 3405
2330.79 3431
2331.25 3472
2331.70 3447
2332.16 3407
2332.61 3381
2333.07 3292
2333.52 3216
2333.98 3206
2334.44 3133
2334.89 3151
2335.35 3125
2335.80 3178
2336.26 3297
2336.72 3306
2337.17 3437
2337.63 3643
2338.08 3844
2338.54 4163
2339.00 4291
2339.45 4464
2339.91 4690
2340.37 4912
2340.82 4935
2341.28 4754
2341.74 4646
2342.19 4658
2342.65 4607
2343.11 4347
2343.56 4228
2344.02 4168
2344.48 4261
2344.93 4257
2345.39 4314
2345.85 4435
2346.30 4397
2346.76 4300
2347.22 4133
2347.67 4021
2348.13 4027
2348.59 3789
2349.05 3758
2349.50 3660
2349.96 3515
2350.42 3554
2350.88 3607
2351.33 3613
2351.79 3483
2352.25 3454
2352.71 3497
2353.16 3446
2353.62 3386
2354.08 3211
2354.54 3277
2355.00 3285
2355.45 3042
2355.91 3078
2356.37 3185
2356.83 3083
2357.29 3016
2357.74 3023
2358.20 3125
2358.66 3099
2359.12 3311
2359.58 3427
2360.04 3596
2360.49 3681
2360.95 3695
2361.41 3689
2361.87 3780
2362.33 3703
2362.79 3750
2363.24 3557
2363.70 3479
2364.16 3531
2364.62 3492
2365.08 3521
2365.54 3464
2366.00 3391
2366.46 3500
2366.92 3573
2367.37 3565
2367.83 3464
2368.29 3484
2368.75 3551
2369.21 3554
2369.67 3529
2370.13 3348
2370.59 3308
2371.05 3188
2371.51 3032
2371.97 3106
2372.43 3019
2372.89 3110
2373.35 3042
2373.81 2892
2374.27 2977
2374.73 2889
2375.19 2921
2375.65 3024
2376.11 3072
2376.57 3051
2377.03 3167
2377.49 3116
2377.95 3243
2378.41 3209
2378.87 3236
2379.33 3189
2379.79 3212
2380.25 3265
2380.71 3223
2381.17 3215
2381.63 3140
2382.09 3073
2382.55 3136
2383.01 3042
2383.47 3170
2383.93 3230
2384.39 3102
2384.85 3179
2385.31 3052
2385.77 3015
2386.24 2902
2386.70 2872
2387.16 2980
2387.62 2978
2388.08 2952
2388.54 2960
2389.00 3050
2389.46 2903
2389.92 2957
2390.39 3096
2390.85 3098
2391.31 3012
2391.77 3046
2392.23 3041
2392.69 2991
2393.15 2891
2393.62 2898
2394.08 2988
2394.54 2877
2395.00 2857
2395.46 2836
2395.92 2789
2396.39 2974
2396.85 2935
2397.31 2940
2397.77 3063
2398.23 3168
2398.70 2957
2399.16 2970
2399.62 2939
2400.08 3000
2400.55 2916
2401.01 2778
2401.47 2755
2401.93 2964
2402.39 2871
2402.86 2873
2403.32 2993
2403.78 3151
2404.24 3194
2404.71 3156
2405.17 3270
2405.63 3426
2406.10 3224
2406.56 3176
2407.02 3079
2407.48 3089
2407.95 3248
2408.41 3127
2408.87 2984
2409.34 2929
2409.80 2957
2410.26 2900
2410.73 2863
2411.19 2901
2411.65 2867
2412.12 2783
2412.58 2787
2413.04 2851
2413.51 2990
2413.97 3032
2414.43 3032
2414.90 3135
2415.36 3180
2415.83 3374
2416.29 3540
2416.75 3668
2417.22 3765
2417.68 3728
2418.14 3870
2418.61 3855
2419.07 3882
2419.54 3885
2420.00 3710
2420.47 3615
2420.93 3568
2421.39 3712
2421.86 3653
2422.32 3781
2422.79 3784
2423.25 3722
2423.72 3832
2424.18 4197
2424.64 4233
2425.11 4469
2425.57 4756
2426.04 4933
2426.50 5291
2426.97 5466
2427.43 5496
2427.90 5464
2428.36 5458
2428.83 4904
2429.29 4654
2429.76 4602
2430.22 4246
2430.69 3939
2431.15 3855
2431.62 3683
2432.08 3560
2432.55 3547
2433.02 3510
2433.48 3487
2433.95 3585
2434.41 3445
2434.88 3379
2435.34 3463
2435.81 3543
2436.27 3758
2436.74 3853
2437.21 4013
2437.67 4199
2438.14 4503
2438.60 4653
2439.07 4907
2439.54 5119
2440.00 5446
2440.47 5674
2440.93 5619
2441.40 5333
2441.87 5152
2442.33 4775
2442.80 4488
2443.27 4341
2443.73 3991
2444.20 3726
2444.66 3498
2445.13 3361
2445.60 3305
2446.06 3107
2446.53 3193
2447.00 3075
2447.46 3045
2447.93 2872
2448.40 3000
2448.87 3015
2449.33 3079
2449.80 3081
2450.27 3059
2450.73 3025
2451.20 3092
2451.67 3100
2452.13 3192
2452.60 3137
2453.07 3017
2453.54 2973
2454.00 3041
2454.47 2937
2454.94 3015
2455.41 3082
2455.87 3158
2456.34 3085
2456.81 3109
2457.28 3143
2457.74 3156
2458.21 3030
2458.68 3204
2459.15 3147
2459.62 3066
2460.08 3058
2460.55 3047
2461.02 3001
2461.49 2975
2461.96 2973
2462.42 3042
2462.89 3075
2463.36 3205
2463.83 3290
2464.30 3459
2464.77 3389
2465.23 3427
2465.70 3352
2466.17 3682
2466.64 3776
2467.11 3576
2467.58 3581
2468.05 3641
2468.52 3632
2468.98 3364
2469.45 3512
2469.92 3452
2470.39 3357
2470.86 3325
2471.33 3339
2471.80 3331
2472.27 3232
2472.74 3120
2473.21 3120
2473.67 2978
2474.14 2953
2474.61 3048
2475.08 3016
2475.55 3110
2476.02 3090
2476.49 3089
2476.96 3185
2477.43 3224
2477.90 3396
2478.37 3610
2478.84 3860
2479.31 3960
2479.78 4126
2480.25 4011
2480.72 3991
2481.19 4074
2481.66 3924
2482.13 3803
2482.60 3827
2483.07 3570
2483.54 3298
2484.01 3349
2484.48 3412
2484.95 3281
2485.42 3180
2485.89 3094
2486.36 3146
2486.83 3118
2487.30 2991
2487.77 3048
2488.24 3064
2488.72 3015
2489.19 3015
2489.66 2957
2490.13 3070
2490.60 3180
2491.07 3180
2491.54 3231
2492.01 3318
2492.48 3274
2492.95 3302
2493.42 3346
2493.90 3301
2494.37 3313
2494.84 3244
2495.31 3139
2495.78 3156
2496.25 3177
2496.72 3248
2497.20 3239
2497.67 3096
2498.14 3037
2498.61 2976
2499.08 2997
2499.55 3011
2500.03 2915
2500.50 2969
2500.97 2996
2501.44 3088
2501.91 3005
2502.38 2934
2502.86 2894
2503.33 2982
2503.80 3081
2504.27 3084
2504.75 3074
2505.22 3180
2505.69 3129
2506.16 3283
2506.63 3425
2507.11 3534
2507.58 3626
2508.05 3748
2508.52 3765
2509.00 3904
2509.47 3955
2509.94 3903
2510.42 3996
2510.89 3855
2511.36 3957
2511.83 3943
2512.31 3874
2512.78 3771
2513.25 3685
2513.73 3698
2514.20 3507
2514.67 3401
2515.14 3463
2515.62 3435
2516.09 3410
2516.56 3470
2517.04 3508
2517.51 3444
2517.99 3420
2518.46 3406
2518.93 3341
2519.41 3248
2519.88 3266
2520.35 3158
2520.83 3168
2521.30 3065
2521.77 3071
2522.25 3045
2522.72 2992
2523.20 3027
2523.67 2922
2524.14 2972
2524.62 3009
2525.09 3045
2525.57 3059
2526.04 3011
2526.51 3033
2526.99 3121
2527.46 3154
2527.94 3035
2528.41 3062
2528.89 3043
2529.36 3012
2529.84 3105
2530.31 3081
2530.79 3103
2531.26 3239
2531.73 3369
2532.21 3305
2532.68 3356
2533.16 3273
2533.63 3320
2534.11 3202
2534.58 3249
2535.06 3204
2535.53 3272
2536.01 3397
2536.48 3345
2536.96 3277
2537.44 3225
2537.91 3242
2538.39 3157
2538.86 3264
2539.34 3249
2539.81 3221
2540.29 3416
2540.76 3333
2541.24 3091
2541.71 3186
2542.19 3162
2542.67 3051
2543.14 3187
2543.62 3258
2544.09 3383
2544.57 3349
2545.05 3594
2545.52 3817
2546.00 3937
2546.47 4236
2546.95 4389
2547.43 4532
2547.90 4711
2548.38 4427
2548.86 4371
2549.33 4280
2549.81 4235
2550.28 4249
2550.76 4186
2551.24 4119
2551.71 4088
2552.19 4265
2552.67 4387
2553.14 4580
2553.62 4654
2554.10 4981
2554.57 5221
2555.05 5322
2555.53 5181
2556.01 5425
2556.48 5509
2556.96 5252
2557.44 4952
2557.91 4791
2558.39 4516
2558.87 4153
2559.35 3950
2559.82 3760
2560.30 3476
2560.78 3357
2561.26 3303
2561.73 3229
2562.21 3062
2562.69 3117
2563.17 3114
2563.64 3091
2564.12 3131
2564.60 3102
2565.08 3122
2565.56 3097
2566.03 2943
2566.51 2883
2566.99 2889
2567.47 2845
2567.95 2777
2568.42 2938
2568.90 2972
2569.38 2841
2569.86 2799
2570.34 2965
2570.82 2795
2571.29 2929
2571.77 2862
2572.25 2960
2572.73 3009
2573.21 2980
2573.69 2932
2574.17 2936
2574.64 2943
2575.12 2890
2575.60 2948
2576.08 2919
2576.56 2910
2577.04 2889
2577.52 2870
2578.00 2862
2578.48 2855
2578.95 2852
2579.43 2948
2579.91 2942
2580.39 2961
2580.87 2953
2581.35 2949
2581.83 2916
2582.31 2885
2582.79 2842
2583.27 2942
2583.75 3003
2584.23 2947
2584.71 2992
2585.19 3033
2585.67 3145
2586.15 3098
2586.63 3099
2587.11 3084
2587.59 3050
2588.07 3067
2588.55 3163
2589.03 3207
2589.51 3129
2589.99 3119
2590.47 3204
2590.95 3288
2591.43 3385
2591.91 3481
2592.39 3588
2592.87 3665
2593.35 3600
2593.83 3704
2594.31 3857
2594.79 3867
2595.27 3953
2595.75 3811
2596.23 4013
2596.71 3910
2597.20 3818
2597.68 3884
2598.16 3805
2598.64 3529
2599.12 3422
2599.60 3358
2600.08 3380
2600.56 3258
2601.04 3336
2601.53 3306
2602.01 3135
2602.49 3177
2602.97 3033
2603.45 2931
2603.93 3003
2604.41 3016
2604.90 3080
2605.38 3162
2605.86 3195
2606.34 3399
2606.82 3343
2607.30 3594
2607.79 3829
2608.27 4133
2608.75 4437
2609.23 4596
2609.71 4685
2610.20 4609
2610.68 4731
2611.16 4554
2611.64 4391
2612.12 4276
2612.61 4294
2613.09 4140
2613.57 4057
2614.05 3975
2614.54 3724
2615.02 3602
2615.50 3489
2615.98 3269
2616.47 3213
2616.95 3203
2617.43 3185
2617.91 3055
2618.40 3019
2618.88 2983
2619.36 2873
2619.85 2894
2620.33 2929
2620.81 3027
2621.29 3048
2621.78 3019
2622.26 2977
2622.74 2959
2623.23 2945
2623.71 2878
2624.19 2923
2624.68 2876
2625.16 2888
2625.64 2855
2626.13 2913
2626.61 2905
2627.10 2908
2627.58 2899
2628.06 2900
2628.55 2970
2629.03 2918
2629.51 3010
2630.00 3000
2630.48 2984
2630.97 2993
2631.45 3050
2631.93 3061
2632.42 3195
2632.90 3215
2633.39 3246
2633.87 3241
2634.35 3150
2634.84 3203
2635.32 3152
2635.81 3051
2636.29 3148
2636.78 3108
2637.26 3153
2637.75 3245
2638.23 3271
2638.72 3193
2639.20 3181
2639.68 3074
2640.17 3083
2640.65 3167
2641.14 3210
2641.62 3232
2642.11 3264
2642.59 3083
2643.08 2957
2643.56 3047
2644.05 3086
2644.53 2883
2645.02 2949
2645.51 2937
2645.99 3003
2646.48 3005
2646.96 3086
2647.45 3264
2647.93 3181
2648.42 3266
2648.90 3337
2649.39 3316
2649.88 3395
2650.36 3336
2650.85 3115
2651.33 3165
2651.82 3115
2652.30 3090
2652.79 3106
2653.28 3153
2653.76 3244
2654.25 3272
2654.73 3360
2655.22 3329
2655.71 3299
2656.19 3294
2656.68 3390
2657.17 3323
2657.65 3200
2658.14 3127
2658.63 3170
2659.11 3033
2659.60 3100
2660.09 2979
2660.57 2983
2661.06 3009
2661.55 2917
2662.03 3060
2662.52 3046
2663.01 2818
2663.49 2925
2663.98 2959
2664.47 3049
2664.95 3171
2665.44 3125
2665.93 3267
2666.42 3162
2666.90 3051
2667.39 3145
2667.88 3218
2668.36 3217
2668.85 3163
2669.34 3167
2669.83 2982
2670.31 3070
2670.80 3163
2671.29 3425
2671.78 3587
2672.27 3637
2672.75 3818
2673.24 3891
2673.73 4056
2674.22 4327
2674.70 4360
2675.19 4326
2675.68 4334
2676.17 4142
2676.66 4296
2677.15 4326
2677.63 4304
2678.12 4379
2678.61 4397
2679.10 4480
2679.59 4568
2680.08 4904
2680.56 5024
2681.05 5314
2681.54 5377
2682.03 5440
2682.52 5579
2683.01 5708
2683.50 5668
2683.98 5686
2684.47 5754
2684.96 5460
2685.45 5271
2685.94 4969
2686.43 4621
2686.92 4483
2687.41 4256
2687.90 4059
2688.39 3713
2688.88 3489
2689.36 3381
2689.85 3423
2690.34 3255
2690.83 3196
2691.32 3233
2691.81 3402
2692.30 3311
2692.79 3228
2693.28 3389
2693.77 3203
2694.26 3286
2694.75 3364
2695.24 3215
2695.73 3193
2696.22 3194
2696.71 3356
2697.20 3352
2697.69 3285
2698.18 3283
2698.67 3375
2699.16 3400
2699.65 3466
2700.14 3643
2700.63 3793
2701.12 3974
2701.61 4102
2702.10 4084
2702.59 3899
2703.08 3858
2703.57 3814
2704.06 3737
2704.56 3693
2705.05 3641
2705.54 3534
2706.03 3473
2706.52 3282
2707.01 3256
2707.50 3211
2707.99 3132
2708.48 3233
2708.97 3041
2709.46 3031
2709.96 3141
2710.45 2964
2710.94 3072
2711.43 3036
2711.92 3201
2712.41 3152
2712.90 3227
2713.40 3231
2713.89 3350
2714.38 3343
2714.87 3240
2715.36 3175
2715.85 3189
2716.35 3243
2716.84 3131
2717.33 3002
2717.82 3134
2718.31 3140
2718.80 3142
2719.30 3283
2719.79 3251
2720.28 3335
2720.77 3417
2721.27 3556
2721.76 3650
2722.25 3709
2722.74 3726
2723.23 3743
2723.73 3684
2724.22 3554
2724.71 3487
2725.20 3480
2725.70 3359
2726.19 3186
2726.68 3127
2727.18 3213
2727.67 3209
2728.16 3089
2728.65 3016
2729.15 3108
2729.64 3109
2730.13 3077
2730.63 3125
2731.12 3210
2731.61 3272
2732.10 3277
2732.60 3249
2733.09 3262
2733.58 3252
2734.08 3294
2734.57 3368
2735.06 3365
2735.56 3318
2736.05 3284
2736.55 3293
2737.04 3424
2737.53 3380
2738.03 3457
2738.52 3404
2739.01 3367
2739.51 3285
2740.00 3274
2740.50 3179
2740.99 3097
2741.48 3092
2741.98 3116
2742.47 3029
2742.97 2999
2743.46 3078
2743.95 3042
2744.45 2879
2744.94 2912
2745.44 2972
2745.93 2885
2746.43 2959
2746.92 3062
2747.42 2995
2747.91 2951
2748.40 3142
2748.90 3132
2749.39 3052
2749.89 3099
2750.38 3149
2750.88 3280
2751.37 3414
2751.87 3454
2752.36 3626
2752.86 3750
2753.35 3947
2753.85 3914
2754.34 3925
2754.84 3968
2755.33 3960
2755.83 3952
2756.33 3852
2756.82 3578
2757.32 3572
2757.81 3483
2758.31 3413
2758.80 3296
2759.30 3261
2759.79 3175
2760.29 3133
2760.79 3093
2761.28 3110
2761.78 3121
2762.27 3159
2762.77 3170
2763.27 3141
2763.76 3070
2764.26 3187
2764.75 3126
2765.25 3139
2765.75 3197
2766.24 3119
2766.74 3095
2767.23 3146
2767.73 3211
2768.23 3161
2768.72 3163
2769.22 3166
2769.72 3188
2770.21 3182
2770.71 3235
2771.21 3218
2771.70 3419
2772.20 3669
2772.70 3573
2773.19 3583
2773.69 3688
2774.19 3893
2774.69 3850
2775.18 3968
2775.68 3931
2776.18 3958
2776.67 3965
2777.17 4075
2777.67 4069
2778.17 4112
2778.66 4047
2779.16 3888
2779.66 3931
2780.16 3912
2780.65 3820
2781.15 3680
2781.65 3656
2782.15 3449
2782.64 3632
2783.14 3468
2783.64 3377
2784.14 3462
2784.63 3423
2785.13 3411
2785.63 3531
2786.13 3553
2786.63 3425
2787.12 3456
2787.62 3370
2788.12 3265
2788.62 3256
2789.12 3312
2789.62 3239
2790.11 3284
2790.61 3380
2791.11 3416
2791.61 3312
2792.11 3321
2792.61 3444
2793.11 3587
2793.60 3845
2794.10 3938
2794.60 4302
2795.10 4637
2795.60 5150
2796.10 5550
2796.60 5831
2797.10 5954
2797.60 6065
2798.09 5969
2798.59 5669
2799.09 5631
2799.59 5265
2800.09 4920
2800.59 4720
2801.09 4260
2801.59 4139
2802.09 3933
2802.59 4074
2803.09 3994
2803.59 4104
2804.09 3989
2804.59 4022
2805.09 4222
2805.59 4597
2806.09 5059
2806.59 5430
2807.09 6113
2807.59 6548
2808.09 7033
2808.59 7494
2809.09 7660
2809.59 7648
2810.09 7219
2810.59 6849
2811.09 6519
2811.59 5920
2812.09 5440
2812.59 5024
2813.09 4696
2813.59 4370
2814.09 4181
2814.59 4074
2815.09 3913
2815.59 3969
2816.09 3946
2816.59 3897
2817.09 3943
2817.59 4046
2818.10 4202
2818.60 4139
2819.10 4132
2819.60 4262
2820.10 4375
2820.60 4146
2821.10 3982
2821.60 3868
2822.10 3938
2822.61 3654
2823.11 3679
2823.61 3574
2824.11 3473
2824.61 3546
2825.11 3575
2825.61 3520
2826.12 3531
2826.62 3558
2827.12 3500
2827.62 3483
2828.12 3435
2828.62 3422
2829.13 3319
2829.63 3341
2830.13 3473
2830.63 3541
2831.13 3529
2831.64 3751
2832.14 3939
2832.64 4054
2833.14 4116
2833.65 4165
2834.15 4034
2834.65 4084
2835.15 4138
2835.65 4110
2836.16 3903
2836.66 3824
2837.16 3782
2837.66 3613
2838.17 3477
2838.67 3376
2839.17 3340
2839.68 3343
2840.18 3360
2840.68 3255
2841.18 3299
2841.69 3546
2842.19 3398
2842.69 3424
2843.20 3508
2843.70 3460
2844.20 3503
2844.71 3545
2845.21 3648
2845.71 3764
2846.22 3761
2846.72 3683
2847.22 3707
2847.73 3800
2848.23 3833
2848.73 3778
2849.24 3697
2849.74 3580
2850.24 3598
2850.75 3399
2851.25 3442
2851.76 3409
2852.26 3275
2852.76 3244
2853.27 3380
2853.77 3332
2854.28 3410
2854.78 3310
2855.28 3428
2855.79 3325
2856.29 3357
2856.80 3314
2857.30 3341
2857.81 3438
2858.31 3444
2858.82 3456
2859.32 3513
2859.82 3573
2860.33 3521
2860.83 3540
2861.34 3797
2861.84 3804
2862.35 3644
2862.85 3552
2863.36 3537
2863.86 3471
2864.37 3324
2864.87 3196
2865.38 3134
2865.88 2928
2866.39 2950
2866.89 2874
2867.40 2908
2867.90 2857
2868.41 2902
2868.91 3003
2869.42 3098
2869.93 3059
2870.43 3081
2870.94 3139
2871.44 3135
2871.95 3190
2872.45 3215
2872.96 3245
2873.47 3331
2873.97 3359
2874.48 3257
2874.98 3186
2875.49 3160
2875.99 3231
2876.50 3296
2877.01 3251
2877.51 3303
2878.02 3421
2878.53 3349
2879.03 3398
2879.54 3465
2880.04 3551
2880.55 3640
2881.06 3504
2881.56 3553
2882.07 3728
2882.58 3722
2883.08 3800
2883.59 3970
2884.10 4192
2884.60 4530
2885.11 4807
2885.62 5292
2886.12 5618
2886.63 6068
2887.14 6228
2887.65 6210
2888.15 6340
2888.66 6264
2889.17 6142
2889.67 5441
2890.18 5142
2890.69 4767
2891.20 4399
2891.70 4066
2892.21 4002
2892.72 3815
2893.23 3739
2893.73 3548
2894.24 3766
2894.75 3756
2895.26 3582
2895.76 3790
2896.27 3846
2896.78 3892
2897.29 3965
2897.80 3841
2898.30 3887
2898.81 4037
2899.32 4061
2899.83 4118
2900.34 4294
2900.84 4242
2901.35 4282
2901.86 4516
2902.37 4536
2902.88 4487
2903.39 4441
2903.89 4555
2904.40 4588
2904.91 4653
2905.42 4645
2905.93 4530
2906.44 4594
2906.95 4645
2907.45 4471
2907.96 4377
2908.47 4355
2908.98 4180
2909.49 4107
2910.00 3988
2910.51 4015
2911.02 3920
2911.53 3937
2912.03 3964
2912.54 3823
2913.05 3833
2913.56 3839
2914.07 3893
2914.58 3926
2915.09 3871
2915.60 3769
2916.11 3786
2916.62 3712
2917.13 3817
2917.64 3591
2918.15 3511
2918.66 3594
2919.17 3489
2919.68 3367
2920.19 3522
2920.70 3555
2921.21 3681
2921.72 4015
2922.23 4255
2922.74 4761
2923.25 5249
2923.76 5723
2924.27 6493
2924.78 7005
2925.29 7387
2925.80 7452
2926.31 7231
2926.82 7218
2927.33 6789
2927.84 6224
2928.35 5728
2928.86 5138
2929.37 4837
2929.88 4445
2930.39 3910
2930.91 3927
2931.42 3844
2931.93 3642
2932.44 3605
2932.95 3425
2933.46 3435
2933.97 3549
2934.48 3689
2934.99 3641
2935.50 3667
2936.02 3703
2936.53 3774
2937.04 3699
2937.55 3581
2938.06 3609
2938.57 3519
2939.08 3599
2939.60 3469
2940.11 3376
2940.62 3419
2941.13 3527
2941.64 3529
2942.15 3419
2942.67 3665
2943.18 3650
2943.69 3863
2944.20 4056
2944.71 4032
2945.23 4198
2945.74 4422
2946.25 4604
2946.76 4617
2947.28 4544
2947.79 4453
2948.30 4409
2948.81 4162
2949.32 4127
2949.84 4060
2950.35 3933
2950.86 3812
2951.37 3799
2951.89 3686
2952.40 3585
2952.91 3624
2953.43 3597
2953.94 3589
2954.45 3651
2954.96 3564
2955.48 3407
2955.99 3392
2956.50 3466
2957.02 3392
2957.53 3454
2958.04 3483
2958.56 3511
2959.07 3718
2959.58 3854
2960.10 3847
2960.61 3951
2961.12 4136
2961.64 4044
2962.15 4145
2962.66 4271
2963.18 4197
2963.69 4092
2964.20 4020
2964.72 3994
2965.23 3975
2965.75 3771
2966.26 3650
2966.77 3586
2967.29 3701
2967.80 3536
2968.32 3483
2968.83 3481
2969.34 3483
2969.86 3375
2970.37 3312
2970.89 3308
2971.40 3387
2971.92 3357
2972.43 3298
2972.94 3334
2973.46 3327
2973.97 3432
2974.49 3403
2975.00 3263
2975.52 3437
2976.03 3455
2976.55 3408
2977.06 3425
2977.58 3467
2978.09 3454
2978.61 3452
2979.12 3692
2979.64 3637
2980.15 3638
2980.67 3623
2981.18 3628
2981.70 3633
2982.21 3676
2982.73 3848
2983.24 3818
2983.76 3764
2984.27 3837
2984.79 3886
2985.30 4073
2985.82 4056
2986.34 4019
2986.85 4030
2987.37 4232
2987.88 4232
2988.40 4203
2988.91 4122
2989.43 4121
2989.95 4181
2990.46 4138
2990.98 4121
2991.49 4116
2992.01 4159
2992.53 4283
2993.04 4273
2993.56 4409
2994.08 4511
2994.59 4660
2995.11 5071
2995.62 5403
2996.14 5873
2996.66 6159
2997.17 6497
2997.69 6842
2998.21 6858
2998.72 6656
2999.24 6575
2999.76 6489
3000.27 6320
3000.79 5977
3001.31 5637
3001.83 5478
3002.34 5521
3002.86 5436
3003.38 5628
3003.89 5886
3004.41 6306
3004.93 6537
3005.45 6550
3005.96 6772
3006.48 6622
3007.00 6333
3007.51 5841
3008.03 5780
3008.55 5306
3009.07 4979
3009.59 4541
3010.10 4213
3010.62 4074
3011.14 3936
3011.66 3820
3012.17 3774
3012.69 3681
3013.21 3706
3013.73 3636
3014.25 3691
3014.76 3735
3015.28 3895
3015.80 3915
3016.32 3926
3016.84 4111
3017.36 4133
3017.87 4217
3018.39 4203
3018.91 4201
3019.43 4292
3019.95 4347
3020.47 4362
3020.98 4451
3021.50 4449
3022.02 4448
3022.54 4658
3023.06 4964
3023.58 5091
3024.10 5129
3024.62 5165
3025.13 5281
3025.65 5345
3026.17 5208
3026.69 5008
3027.21 4907
3027.73 4623
3028.25 4428
3028.77 4277
3029.29 4129
3029.81 4133
3030.33 4063
3030.85 4114
3031.37 3992
3031.89 4081
3032.41 4422
3032.92 4888
3033.44 5085
3033.96 5321
3034.48 5777
3035.00 6228
3035.52 6578
3036.04 6839
3036.56 6630
3037.08 6487
3037.60 6149
3038.12 6155
3038.64 5901
3039.16 5343
3039.68 4991
3040.20 4743
3040.72 4393
3041.24 4222
3041.77 3803
3042.29 3811
3042.81 3819
3043.33 3733
3043.85 3803
3044.37 3811
3044.89 3754
3045.41 3907
3045.93 3902
3046.45 3804
3046.97 3842
3047.49 3689
3048.01 3617
3048.53 3559
3049.06 3519
3049.58 3557
3050.10 3602
3050.62 3621
3051.14 3523
3051.66 3551
3052.18 3557
3052.70 3370
3053.23 3386
3053.75 3363
3054.27 3470
3054.79 3506
3055.31 3482
3055.83 3530
3056.35 3665
3056.88 3522
3057.40 3570
3057.92 3550
3058.44 3619
3058.96 3680
3059.49 3673
3060.01 3626
3060.53 3566
3061.05 3664
3061.57 3743
3062.10 3770
3062.62 3827
3063.14 3849
3063.66 3733
3064.18 3783
3064.71 3817
3065.23 3847
3065.75 3878
3066.27 3706
3066.80 3791
3067.32 3871
3067.84 3810
3068.36 3772
3068.89 3706
3069.41 3711
3069.93 3628
3070.46 3685
3070.98 3627
3071.50 3699
3072.02 3911
3072.55 4053
3073.07 3869
3073.59 4010
3074.12 4110
3074.64 4278
3075.16 4289
3075.69 4357
3076.21 4449
3076.73 4405
3077.26 4403
3077.78 4500
3078.30 4537
3078.83 4521
3079.35 4484
3079.87 4612
3080.40 4566
3080.92 4525
3081.45 4649
3081.97 4360
3082.49 4276
3083.02 4293
3083.54 4037
3084.06 4032
3084.59 4071
3085.11 4050
3085.64 4056
3086.16 3829
3086.69 3993
3087.21 3853
3087.73 3954
3088.26 3888
3088.78 3780
3089.31 3713
3089.83 3713
3090.36 3729
3090.88 3676
3091.41 3713
3091.93 3898
3092.45 3814
3092.98 3774
3093.50 3902
3094.03 3826
3094.55 3996
3095.08 3989
3095.60 4000
3096.13 4173
3096.65 4238
3097.18 4384
3097.70 4335
3098.23 4549
3098.76 4856
3099.28 4926
3099.81 5308
3100.33 5788
3100.86 6454
3101.38 7137
3101.91 7906
3102.43 8651
3102.96 9404
3103.48 9912
3104.01 10138
3104.54 9537
3105.06 8619
3105.59 7859
3106.11 6976
3106.64 6288
3107.17 5374
3107.69 4928
3108.22 4629
3108.74 4520
3109.27 4295
3109.80 4143
3110.32 4086
3110.85 4177
3111.37 4249
3111.90 4200
3112.43 4044
3112.95 4043
3113.48 3978
3114.01 3794
3114.53 3659
3115.06 3555
3115.59 3569
3116.11 3570
3116.64 3455
3117.17 3372
3117.69 3301
3118.22 3321
3118.75 3408
3119.27 3273
3119.80 3383
3120.33 3465
3120.86 3594
3121.38 3676
3121.91 3657
3122.44 3650
3122.96 3594
3123.49 3574
3124.02 3678
3124.55 3714
3125.07 3535
3125.60 3504
3126.13 3504
3126.66 3470
3127.18 3654
3127.71 3516
3128.24 3410
3128.77 3526
3129.30 3506
3129.82 3408
3130.35 3329
3130.88 3367
3131.41 3242
3131.94 3157
3132.46 3160
3132.99 3186
3133.52 3128
3134.05 3298
3134.58 3233
3135.10 3254
3135.63 3304
3136.16 3439
3136.69 3614
3137.22 3633
3137.75 3892
3138.28 3860
3138.80 3851
3139.33 3686
3139.86 3561
3140.39 3577
3140.92 3524
3141.45 3484
3141.98 3491
3142.51 3525
3143.03 3572
3143.56 3690
3144.09 3595
3144.62 3688
3145.15 3809
3145.68 3877
3146.21 3993
3146.74 4055
3147.27 4138
3147.80 4151
3148.33 4219
3148.86 4416
3149.39 4449
3149.92 4247
3150.45 4122
3150.97 4106
3151.50 3965
3152.03 3990
3152.56 3896
3153.09 3783
3153.62 3560
3154.15 3450
3154.68 3528
3155.21 3452
3155.74 3355
3156.27 3443
3156.80 3495
3157.33 3626
3157.86 3481
3158.39 3580
3158.93 3612
3159.46 3653
3159.99 3479
3160.52 3522
3161.05 3621
3161.58 3645
3162.11 3634
3162.64 3492
3163.17 3445
3163.70 3518
3164.23 3417
3164.76 3543
3165.29 3548
3165.82 3783
3166.35 3795
3166.89 3857
3167.42 3928
3167.95 4089
3168.48 4184
3169.01 4107
3169.54 3927
3170.07 3848
3170.60 3712
3171.13 3798
3171.67 3703
3172.20 3480
3172.73 3305
3173.26 3382
3173.79 3327
3174.32 3346
3174.86 3397
3175.39 3320
3175.92 3427
3176.45 3375
3176.98 3330
3177.51 3372
3178.05 3339
3178.58 3452
3179.11 3420
3179.64 3487
3180.17 3485
3180.71 3518
3181.24 3433
3181.77 3381
3182.30 3388
3182.84 3437
3183.37 3462
3183.90 3328
3184.43 3246
3184.97 3354
3185.50 3330
3186.03 3277
3186.56 3291
3187.10 3277
3187.63 3354
3188.16 3408
3188.69 3379
3189.23 3311
3189.76 3246
3190.29 3387
3190.83 3269
3191.36 3285
3191.89 3241
3192.43 3215
3192.96 3363
3193.49 3371
3194.02 3305
3194.56 3261
3195.09 3202
3195.62 3226
3196.16 3308
3196.69 3306
3197.23 3357
3197.76 3295
3198.29 3348
3198.83 3356
3199.36 3465
3199.89 3441
3200.43 3655
3200.96 3731
3201.50 3610
3202.03 4038
3202.56 4100
3203.10 3982
3203.63 3990
3204.17 4082
3204.70 4020
3205.23 3911
3205.77 3810
3206.30 3861
3206.84 3794
3207.37 3875
3207.91 3740
3208.44 3921
3208.97 4010
3209.51 3981
3210.04 3915
3210.58 3878
3211.11 4090
3211.65 4149
3212.18 3962
3212.72 3921
3213.25 3827
3213.79 3790
3214.32 3587
3214.86 3596
3215.39 3507
3215.93 3483
3216.46 3470
3217.00 3559
3217.53 3456
3218.07 3549
3218.60 3541
3219.14 3516
3219.67 3524
3220.21 3534
3220.74 3558
3221.28 3603
3221.82 3650
3222.35 3698
3222.89 3850
3223.42 4015
3223.96 3981
3224.49 3996
3225.03 4069
3225.57 4002
3226.10 4063
3226.64 3936
3227.17 3829
3227.71 3706
3228.25 3709
3228.78 3698
3229.32 3555
3229.85 3463
3230.39 3477
3230.93 3399
3231.46 3273
3232.00 3267
3232.54 3421
3233.07 3373
3233.61 3359
3234.15 3291
3234.68 3297
3235.22 3207
3235.76 3467
3236.29 3566
3236.83 3579
3237.37 3715
3237.90 3782
3238.44 3846
3238.98 3996
3239.51 3910
3240.05 4010
3240.59 3977
3241.13 3863
3241.66 3764
3242.20 3791
3242.74 3716
3243.28 3691
3243.81 3649
3244.35 3586
3244.89 3391
3245.43 3477
3245.96 3510
3246.50 3470
3247.04 3411
3247.58 3445
3248.11 3564
3248.65 3617
3249.19 3606
3249.73 3649
3250.27 3655
3250.80 3762
3251.34 3739
3251.88 3611
3252.42 3756
3252.96 3963
3253.49 4198
3254.03 4007
3254.57 4065
3255.11 4302
3255.65 4306
3256.19 4270
3256.72 4343
3257.26 4392
3257.80 4381
3258.34 4263
3258.88 4549
3259.42 4396
3259.96 4406
3260.49 4567
3261.03 4765
3261.57 5050
3262.11 5468
3262.65 5736
3263.19 5961
3263.73 5973
3264.27 6044
3264.81 5964
3265.35 6113
3265.88 6274
3266.42 6449
3266.96 6710
3267.50 6841
3268.04 6830
3268.58 6462
3269.12 6040
3269.66 5683
3270.20 5328
3270.74 4801
3271.28 4564
3271.82 4343
3272.36 4088
3272.90 4082
3273.44 4058
3273.98 4065
3274.52 3950
3275.06 4235
3275.60 4344
3276.14 4333
3276.68 4509
3277.22 4569
3277.76 4419
3278.30 4403
3278.84 4467
3279.38 4582
3279.92 4622
3280.46 4583
3281.00 4574
3281.54 4473
3282.08 4574
3282.62 4418
3283.16 4383
3283.70 4382
3284.25 4383
3284.79 4492
3285.33 4521
3285.87 4543
3286.41 4647
3286.95 4636
3287.49 4746
3288.03 4446
3288.57 4487
3289.11 4483
3289.66 4517
3290.20 4592
3290.74 4719
3291.28 4714
3291.82 5086
3292.36 5513
3292.90 5910
3293.44 6363
3293.99 6799
3294.53 7431
3295.07 8145
3295.61 8662
3296.15 8825
3296.69 8913
3297.24 8731
3297.78 8266
3298.32 7849
3298.86 7329
3299.40 6612
3299.95 6388
3300.49 5874
3301.03 5515
3301.57 5400
3302.11 5162
3302.66 5041
3303.20 5027
3303.74 4875
3304.28 4923
3304.83 5025
3305.37 5043
3305.91 5036
3306.45 5103
3307.00 5021
3307.54 5080
3308.08 5143
3308.62 5044
3309.17 5229
3309.71 5248
3310.25 5367
3310.80 5384
3311.34 5322
3311.88 5424
3312.43 5403
3312.97 5569
3313.51 5592
3314.05 5760
3314.60 6043
3315.14 6273
3315.68 6686
3316.23 6856
3316.77 7291
3317.31 7154
3317.86 7378
3318.40 7067
3318.95 7171
3319.49 7109
3320.03 6901
3320.58 6587
3321.12 6684
3321.66 6583
3322.21 6541
3322.75 6251
3323.30 6427
3323.84 6444
3324.38 6223
3324.93 6044
3325.47 5980
3326.02 5865
3326.56 5667
3327.10 5775
3327.65 5770
3328.19 5669
3328.74 5530
3329.28 5584
3329.83 5596
3330.37 5819
3330.92 6254
3331.46 7141
3332.01 8225
3332.55 10095
3333.09 12330
3333.64 15071
3334.18 18696
3334.73 22311
3335.27 24608
3335.82 26176
3336.36 27001
3336.91 26920
3337.45 26362
3338.00 25247
3338.54 23085
3339.09 20354
3339.64 17526
3340.18 14853
3340.73 12246
3341.27 10155
3341.82 8810
3342.36 7476
3342.91 6711
3343.45 6105
3344.00 5641
3344.54 5363
3345.09 5117
3345.64 5145
3346.18 4969
3346.73 4770
3347.27 4887
3347.82 4771
3348.37 4567
3348.91 4443
3349.46 4483
3350.00 4544
3350.55 4308
3351.10 4252
3351.64 4353
3352.19 4342
3352.74 4438
3353.28 4598
3353.83 4831
3354.37 4947
3354.92 5196
3355.47 5331
3356.01 5608
3356.56 5441
3357.11 5245
3357.65 5290
3358.20 5198
3358.75 4986
3359.30 4752
3359.84 4665
3360.39 4527
3360.94 4482
3361.48 4363
3362.03 4282
3362.58 4190
3363.12 4171
3363.67 4164
3364.22 4190
3364.77 4069
3365.31 4181
3365.86 4168
3366.41 4039
3366.96 4003
3367.50 4043
3368.05 4070
3368.60 4038
3369.15 4099
3369.69 4174
3370.24 4307
3370.79 4387
3371.34 4697
3371.89 4865
3372.43 5039
3372.98 5306
3373.53 5543
3374.08 5776
3374.63 5616
3375.17 5390
3375.72 5432
3376.27 5308
3376.82 5041
3377.37 4736
3377.92 4507
3378.46 4201
3379.01 3914
3379.56 3999
3380.11 3777
3380.66 3678
3381.21 3632
3381.76 3542
3382.30 3473
3382.85 3653
3383.40 3468
3383.95 3469
3384.50 3505
3385.05 3603
3385.60 3578
3386.15 3433
3386.70 3467
3387.25 3382
3387.79 3436
3388.34 3384
3388.89 3430
3389.44 3449
3389.99 3499
3390.54 3508
3391.09 3491
3391.64 3661
3392.19 3668
3392.74 3653
3393.29 3628
3393.84 3598
3394.39 3529
3394.94 3561
3395.49 3563
3396.04 3544
3396.59 3528
3397.14 3531
3397.69 3410
3398.24 3511
3398.79 3448
3399.34 3388
3399.89 3355
3400.44 3396
3400.99 3293
3401.54 3304
3402.09 3269
3402.64 3280
3403.19 3352
3403.74 3304
3404.29 3308
3404.84 3271
3405.39 3172
3405.94 3271
3406.49 3181
3407.05 3108
3407.60 3233
3408.15 3192
3408.70 3218
3409.25 3392
3409.80 3491
3410.35 3529
3410.90 3513
3411.45 3788
3412.00 3646
3412.56 3724
3413.11 3661
3413.66 3767
3414.21 3788
3414.76 3656
3415.31 3557
3415.86 3663
3416.41 3643
3416.97 3446
3417.52 3370
3418.07 3337
3418.62 3261
3419.17 3192
3419.73 3133
3420.28 2997
3420.83 3009
3421.38 3062
3421.93 3088
3422.48 3228
3423.04 3465
3423.59 3456
3424.14 3490
3424.69 3502
3425.25 3591
3425.80 3662
3426.35 3458
3426.90 3273
3427.45 3276
3428.01 3256
3428.56 3279
3429.11 3253
3429.66 3206
3430.22 3144
3430.77 3222
3431.32 3351
3431.88 3196
3432.43 3184
3432.98 3080
3433.53 3170
3434.09 3128
3434.64 3190
3435.19 3180
3435.75 3188
3436.30 3165
3436.85 3134
3437.41 3084
3437.96 3392
3438.51 3402
3439.07 3358
3439.62 3400
3440.17 3422
3440.73 3476
3441.28 3412
3441.83 3449
3442.39 3334
3442.94 3361
3443.49 3331
3444.05 3256
3444.60 3178
3445.16 3083
3445.71 3150
3446.26 3122
3446.82 3231
3447.37 3078
3447.93 3117
3448.48 2938
3449.03 3019
3449.59 3114
3450.14 2963
3450.70 2960
3451.25 2928
3451.81 2887
3452.36 2816
3452.91 2933
3453.47 2908
3454.02 2867
3454.58 2863
3455.13 2967
3455.69 2908
3456.24 2887
3456.80 2842
3457.35 2853
3457.91 2885
3458.46 2938
3459.02 2926
3459.57 2899
3460.13 2922
3460.68 2831
3461.24 2916
3461.79 2902
3462.35 2841
3462.90 2866
3463.46 2959
3464.01 3123
3464.57 3197
3465.12 3115
3465.68 3191
3466.23 3289
3466.79 3237
3467.35 3327
3467.90 3350
3468.46 3382
3469.01 3356
3469.57 3345
3470.12 3436
3470.68 3402
3471.24 3277
3471.79 3364
3472.35 3396
3472.90 3376
3473.46 3286
3474.02 3192
3474.57 3187
3475.13 3134
3475.69 3111
3476.24 3184
3476.80 3283
3477.35 3431
3477.91 3546
3478.47 3565
3479.02 3698
3479.58 3726
3480.14 3893
3480.69 3756
3481.25 3839
3481.81 3767
3482.36 3791
3482.92 3750
3483.48 3722
3484.03 3649
3484.59 3552
3485.15 3614
3485.71 3606
3486.26 3662
3486.82 3735
3487.38 4031
3487.93 3916
3488.49 4023
3489.05 4258
3489.61 4578
3490.16 4780
3490.72 5184
3491.28 5790
3491.84 6162
3492.39 6394
3492.95 6548
3493.51 6484
3494.07 6303
3494.63 5901
3495.18 5504
3495.74 5257
3496.30 5214
3496.86 5191
3497.42 5464
3497.97 5912
3498.53 6165
3499.09 6506
3499.65 6752
3500.21 7259
3500.76 7281
3501.32 7548
3501.88 7316
3502.44 7611
3503.00 7845
3503.56 7947
3504.11 8042
3504.67 8347
3505.23 8551
3505.79 8766
3506.35 8616
3506.91 8149
3507.47 7718
3508.03 6991
3508.59 6526
3509.14 6052
3509.70 5393
3510.26 5006
3510.82 4658
3511.38 4351
3511.94 4154
3512.50 3999
3513.06 3788
3513.62 3621
3514.18 3463
3514.74 3426
3515.30 3330
3515.86 3265
3516.41 3420
3516.97 3459
3517.53 3418
3518.09 3567
3518.65 3617
3519.21 3657
3519.77 3551
3520.33 3422
3520.89 3565
3521.45 3706
3522.01 3628
3522.57 3848
3523.13 3915
3523.69 3844
3524.25 3933
3524.81 4018
3525.37 4015
3525.93 3866
3526.49 3674
3527.05 3625
3527.61 3399
3528.18 3462
3528.74 3359
3529.30 3288
3529.86 3254
3530.42 3211
3530.98 3268
3531.54 3213
3532.10 3094
3532.66 3268
3533.22 3310
3533.78 3417
3534.34 3494
3534.90 3535
3535.47 3515
3536.03 3653
3536.59 3682
3537.15 3782
3537.71 3764
3538.27 3829
3538.83 3763
3539.39 3758
3539.96 3777
3540.52 3675
3541.08 3627
3541.64 3716
3542.20 3791
3542.76 3758
3543.32 3785
3543.89 3878
3544.45 3957
3545.01 3839
3545.57 3814
3546.13 3732
3546.70 3736
3547.26 3672
3547.82 3569
3548.38 3497
3548.94 3484
3549.51 3347
3550.07 3404
3550.63 3363
3551.19 3290
3551.76 3417
3552.32 3407
3552.88 3539
3553.44 3590
3554.01 3805
3554.57 3918
3555.13 3890
3555.69 3875
3556.26 3915
3556.82 3860
3557.38 3732
3557.94 3721
3558.51 3559
3559.07 3551
3559.63 3483
3560.20 3496
3560.76 3472
3561.32 3301
3561.89 3260
3562.45 3346
3563.01 3406
3563.57 3363
3564.14 3302
3564.70 3233
3565.26 3284
3565.83 3139
3566.39 3056
3566.96 2996
3567.52 3125
3568.08 3041
3568.65 3041
3569.21 2909
3569.77 2956
3570.34 2960
3570.90 2818
3571.47 2816
3572.03 2882
3572.59 2891
3573.16 2906
3573.72 2884
3574.29 3052
3574.85 3207
3575.41 3159
3575.98 3190
3576.54 3210
3577.11 3274
3577.67 3361
3578.24 3303
3578.80 3290
3579.36 3258
3579.93 3240
3580.49 3188
3581.06 3266
3581.62 3239
3582.19 3186
3582.75 3076
3583.32 3117
3583.88 3073
3584.45 3181
3585.01 2995
3585.58 2972
3586.14 2902
3586.71 3010
3587.27 3012
3587.84 3005
3588.40 3076
3588.97 2977
3589.53 3007
3590.10 2858
3590.66 3001
3591.23 3077
3591.80 3136
3592.36 3119
3592.93 3158
3593.49 3246
3594.06 3122
3594.62 3124
3595.19 3254
3595.76 3259
3596.32 3225
3596.89 3328
3597.45 3292
3598.02 3356
3598.59 3376
3599.15 3441
3599.72 3462
3600.28 3364
3600.85 3337
3601.42 3305
3601.98 3414
3602.55 3293
3603.12 3344
3603.68 3396
3604.25 3250
3604.81 3266
3605.38 3187
3605.95 3260
3606.51 3022
3607.08 2978
3607.65 2924
3608.21 2933
3608.78 2981
3609.35 2823
3609.92 2836
3610.48 2895
3611.05 2949
3611.62 2841
3612.18 2889
3612.75 2998
3613.32 3161
3613.89 3426
3614.45 3662
3615.02 4077
3615.59 4725
3616.15 5505
3616.72 6389
3617.29 7299
3617.86 8033
3618.42 8810
3618.99 8872
3619.56 8754
3620.13 8371
3620.70 7713
3621.26 7049
3621.83 6318
3622.40 5636
3622.97 5064
3623.54 4362
3624.10 4028
3624.67 3677
3625.24 3410
3625.81 3187
3626.38 3113
3626.94 2992
3627.51 2884
3628.08 2967
3628.65 3040
3629.22 3071
3629.79 3009
3630.35 2968
3630.92 2999
3631.49 2905
3632.06 2914
3632.63 2975
3633.20 3023
3633.77 2920
3634.34 2971
3634.90 2928
3635.47 2844
3636.04 2805
3636.61 2814
3637.18 2911
3637.75 2945
3638.32 2995
3638.89 3056
3639.46 3122
3640.03 3239
3640.60 3364
3641.17 3402
3641.73 3743
3642.30 3915
3642.87 3891
3643.44 3847
3644.01 3985
3644.58 3708
3645.15 3668
3645.72 3706
3646.29 3771
3646.86 3849
3647.43 3786
3648.00 3737
3648.57 3647
3649.14 3698
3649.71 3789
3650.28 3749
3650.85 3701
3651.42 3610
3651.99 3669
3652.56 3701
3653.13 3731
3653.70 3852
3654.27 3753
3654.84 3898
3655.41 3882
3655.98 3873
3656.56 3820
3657.13 3959
3657.70 4059
3658.27 4027
3658.84 4150
3659.41 4156
3659.98 4091
3660.55 4265
3661.12 4237
3661.69 4040
3662.26 3802
3662.83 3668
3663.41 3467
3663.98 3463
3664.55 3375
3665.12 3333
3665.69 3461
3666.26 3667
3666.83 3650
3667.41 3687
3667.98 3761
3668.55 3843
3669.12 3651
3669.69 3631
3670.26 3583
3670.83 3435
3671.41 3456
3671.98 3446
3672.55 3456
3673.12 3459
3673.69 3347
3674.27 3488
3674.84 3623
3675.41 3708
3675.98 3608
3676.55 3594
3677.13 3710
3677.70 3718
3678.27 3598
3678.84 3561
3679.42 3249
3679.99 3321
3680.56 3373
3681.13 3373
3681.71 3350
3682.28 3220
3682.85 3190
3683.42 3226
3684.00 3258
3684.57 3321
3685.14 3343
3685.71 3512
3686.29 3535
3686.86 3664
3687.43 3908
3688.01 4116
3688.58 4299
3689.15 4308
3689.73 4350
3690.30 4558
3690.87 4488
3691.45 4524
3692.02 4335
3692.59 4165
3693.17 3970
3693.74 3774
3694.31 3624
3694.89 3450
3695.46 3359
3696.03 3230
3696.61 3262
3697.18 3129
3697.75 3060
3698.33 3085
3698.90 3060
3699.48 3081
3700.05 3116
3700.62 3243
3701.20 3061
3701.77 3139
3702.35 3245
3702.92 3190
3703.50 3167
3704.07 3194
3704.64 3161
3705.22 3111
3705.79 3202
3706.37 3268
3706.94 3163
3707.52 3193
3708.09 3155
3708.67 3212
3709.24 3084
3709.81 3154
3710.39 3251
3710.96 3293
3711.54 3215
3712.11 3209
3712.69 3180
3713.26 3217
3713.84 3125
3714.41 3227
3714.99 3268
3715.56 3339
3716.14 3365
3716.71 3258
3717.29 3206
3717.87 3328
3718.44 3521
3719.02 3350
3719.59 3374
3720.17 3325
3720.74 3326
3721.32 3348
3721.89 3367
3722.47 3212
3723.05 3126
3723.62 3105
3724.20 2932
3724.77 3085
3725.35 3055
3725.93 2980
3726.50 3074
3727.08 3041
3727.65 3072
3728.23 3268
3728.81 3426
3729.38 3496
3729.96 3648
3730.53 3784
3731.11 4099
3731.69 4332
3732.26 4471
3732.84 4795
3733.42 5024
3733.99 5083
3734.57 4932
3735.15 4839
3735.72 4806
3736.30 4506
3736.88 4291
3737.45 3946
3738.03 3854
3738.61 3648
3739.18 3377
3739.76 3423
3740.34 3357
3740.92 3255
3741.49 3221
3742.07 3251
3742.65 3198
3743.23 3197
3743.80 3134
3744.38 3172
3744.96 3228
3745.53 3147
3746.11 3088
3746.69 3125
3747.27 3072
3747.85 2992
3748.42 3040
3749.00 3026
3749.58 3049
3750.16 3005
3750.73 2992
3751.31 2853
3751.89 2919
3752.47 3016
3753.05 3036
3753.62 2979
3754.20 3052
3754.78 3107
3755.36 3153
3755.94 3267
3756.52 3520
3757.09 3737
3757.67 3920
3758.25 4124
3758.83 4293
3759.41 4412
3759.99 4268
3760.57 4550
3761.14 4369
3761.72 4144
3762.30 3998
3762.88 3801
3763.46 3757
3764.04 3450
3764.62 3203
3765.20 3155
3765.77 3082
3766.35 3113
3766.93 3056
3767.51 3044
3768.09 3143
3768.67 3040
3769.25 2995
3769.83 3155
3770.41 3125
3770.99 3198
3771.57 3146
3772.15 3160
3772.73 3066
3773.31 2963
3773.89 2941
3774.47 2964
3775.05 2894
3775.63 2832
3776.21 2765
3776.79 2676
3777.37 2827
3777.95 2852
3778.53 2812
3779.11 2800
3779.69 2861
3780.27 2795
3780.85 2824
3781.43 2818
3782.01 2857
3782.59 2803
3783.17 2743
3783.75 2795
3784.33 2883
3784.91 2854
3785.49 2799
3786.07 2799
3786.65 2871
3787.23 2865
3787.81 2891
3788.39 2892
3788.97 2921
3789.55 2848
3790.14 2934
3790.72 2855
3791.30 2974
3791.88 2868
3792.46 2896
3793.04 2914
3793.62 2901
3794.20 2981
3794.78 3014
3795.37 3110
3795.95 2994
3796.53 2921
3797.11 2973
3797.69 3137
3798.27 3158
3798.85 3136
3799.44 3187
3800.02 3266
3800.60 3384
3801.18 3398
3801.76 3605
3802.34 3575
3802.93 3575
3803.51 3417
3804.09 3482
3804.67 3360
3805.25 3404
3805.84 3287
3806.42 3367
3807.00 3354
3807.58 3314
3808.17 3275
3808.75 3429
3809.33 3361
3809.91 3417
3810.50 3508
3811.08 3591
3811.66 3265
3812.24 3374
3812.83 3537
3813.41 3519
3813.99 3334
3814.57 3397
3815.16 3680
3815.74 3650
3816.32 3620
3816.91 3547
3817.49 3562
3818.07 3520
3818.65 3263
3819.24 3112
3819.82 3083
3820.40 2973
3820.99 2920
3821.57 2957
3822.15 2998
3822.74 2860
3823.32 2836
3823.90 2806
3824.49 2693
3825.07 2830
3825.66 2713
3826.24 2752
3826.82 2767
3827.41 2853
3827.99 2869
3828.57 3013
3829.16 2952
3829.74 3036
3830.33 3126
3830.91 3264
3831.49 3323
3832.08 3227
3832.66 3237
3833.25 3344
3833.83 3285
3834.42 3201
3835.00 3172
3835.58 3130
3836.17 3152
3836.75 3118
3837.34 3187
3837.92 3170
3838.51 3048
3839.09 3023
3839.68 3043
3840.26 3027
3840.85 2900
3841.43 3000
3842.02 2989
3842.60 2944
3843.19 2907
3843.77 3136
3844.36 2938
3844.94 2921
3845.53 3011
3846.11 3015
3846.70 3034
3847.28 2968
3847.87 2905
3848.45 2946
3849.04 2941
3849.62 2886
3850.21 2998
3850.79 2989
3851.38 3066
3851.97 3252
3852.55 3228
3853.14 3250
3853.72 3310
3854.31 3371
3854.89 3412
3855.48 3426
3856.07 3389
3856.65 3690
3857.24 3901
3857.82 4205
3858.41 4677
3859.00 5219
3859.58 6069
3860.17 6978
3860.76 7989
3861.34 8783
3861.93 9030
3862.51 9412
3863.10 9385
3863.69 9130
3864.27 8438
3864.86 7836
3865.45 7375
3866.03 6867
3866.62 6639
3867.21 6280
3867.79 6107
3868.38 5782
3868.97 5546
3869.55 5312
3870.14 4701
3870.73 4357
3871.32 4218
3871.90 4160
3872.49 4140
3873.08 4214
3873.67 4224
3874.25 4277
3874.84 4369
3875.43 4388
3876.01 4116
3876.60 4018
3877.19 3920
3877.78 3814
3878.36 3638
3878.95 3586
3879.54 3484
3880.13 3414
3880.72 3400
3881.30 3436
3881.89 3372
3882.48 3353
3883.07 3307
3883.66 3144
3884.24 3071
3884.83 3199
3885.42 3221
3886.01 3275
3886.60 3371
3887.18 3426
3887.77 3585
3888.36 3581
3888.95 3629
3889.54 3716
3890.13 3916
3890.72 3824
3891.30 3980
3891.89 4044
3892.48 4096
3893.07 4150
3893.66 4164
3894.25 4420
3894.84 4467
3895.43 4536
3896.02 4584
3896.60 4578
3897.19 4765
3897.78 4497
3898.37 4410
3898.96 4456
3899.55 4404
3900.14 4280
3900.73 4117
3901.32 4074
3901.91 3946
3902.50 3740
3903.09 3682
3903.68 3545
3904.27 3418
3904.86 3235
3905.44 3061
3906.03 2964
3906.62 3018
3907.21 3002
3907.80 2955
3908.39 2886
3908.98 2786
3909.57 2848
3910.16 2827
3910.75 2720
3911.34 2771
3911.93 2775
3912.52 2646
3913.11 2902
3913.71 2755
3914.30 2679
3914.89 2938
3915.48 2786
3916.07 2731
3916.66 2727
3917.25 2765
3917.84 2791
3918.43 2814
3919.02 2801
3919.61 2686
3920.20 2768
3920.79 2853
3921.38 2781
3921.97 2720
3922.57 2787
3923.16 2804
3923.75 2828
3924.34 2812
3924.93 2788
3925.52 2801
3926.11 2772
3926.70 2815
3927.29 2961
3927.89 2898
3928.48 2832
3929.07 2888
3929.66 2804
3930.25 2865
3930.84 2803
3931.44 2744
3932.03 2766
3932.62 2765
3933.21 2753
3933.80 2878
3934.39 2761
3934.99 2696
3935.58 2708
3936.17 2822
3936.76 2812
3937.35 2865
3937.95 2927
3938.54 2900
3939.13 2918
3939.72 2902
3940.32 2910
3940.91 2990
3941.50 3077
3942.09 3040
3942.69 3066
3943.28 3053
3943.87 2950
3944.46 3070
3945.06 2894
3945.65 2871
3946.24 2798
3946.83 2778
3947.43 2683
3948.02 2709
3948.61 2781
3949.21 2671
3949.80 2668
3950.39 2826
3950.98 2803
3951.58 2698
3952.17 2715
3952.76 2813
3953.36 2709
3953.95 2781
3954.54 2962
3955.14 2848
3955.73 2780
3956.32 2766
3956.92 2946
3957.51 2943
3958.11 2897
3958.70 2865
3959.29 2731
3959.89 2694
3960.48 2677
3961.07 2641
3961.67 2614
3962.26 2691
3962.86 2826
3963.45 2891
3964.04 2948
3964.64 3092
3965.23 3406
3965.83 3708
3966.42 3809
3967.02 3829
3967.61 3786
3968.20 3910
3968.80 3736
3969.39 3529
3969.99 3467
3970.58 3335
3971.18 3099
3971.77 3053
3972.37 2915
3972.96 2728
3973.56 2816
3974.15 2721
3974.75 2690
3975.34 2657
3975.94 2651
3976.53 2622
3977.13 2778
3977.72 2747
3978.32 2748
3978.91 2747
3979.51 2860
3980.10 2808
3980.70 2729
3981.29 2767
3981.89 2649
3982.48 2726
3983.08 2641
3983.68 2670
3984.27 2729
3984.87 2768
3985.46 2788
3986.06 2675
3986.65 2704
3987.25 2724
3987.85 2767
3988.44 2776
3989.04 2792
3989.63 2814
3990.23 2898
3990.83 2803
3991.42 2872
3992.02 2846
3992.61 2740
3993.21 2815
3993.81 3067
3994.40 3108
3995.00 3051
3995.60 3069
3996.19 3174
3996.79 3278
3997.39 3257
3997.98 3142
3998.58 3145
3999.18 3266
3999.77 3340
4000.37 3267
4000.97 3233
4001.56 3276
4002.16 3255
4002.76 3358
4003.35 3437
4003.95 3342
4004.55 3399
4005.15 3362
4005.74 3266
4006.34 3315
4006.94 3397
4007.53 3396
4008.13 3344
4008.73 3320
4009.33 3215
4009.92 3210
4010.52 3104
4011.12 3095
4011.72 3030
4012.32 3154
4012.91 3193
4013.51 3378
4014.11 3587
4014.71 3818
4015.30 4163
4015.90 4494
4016.50 4717
4017.10 4902
4017.70 4893
4018.29 4950
4018.89 4859
4019.49 4420
4020.09 4245
4020.69 3951
4021.29 3606
4021.88 3348
4022.48 3237
4023.08 3064
4023.68 3015
4024.28 2998
4024.88 2959
4025.48 3054
4026.07 2965
4026.67 2945
4027.27 3006
4027.87 3056
4028.47 3016
4029.07 2982
4029.67 3022
4030.27 3044
4030.87 3072
4031.47 2958
4032.06 3109
4032.66 2955
4033.26 3042
4033.86 3026
4034.46 3060
4035.06 2976
4035.66 2877
4036.26 2839
4036.86 2942
4037.46 2996
4038.06 2966
4038.66 2966
4039.26 2899
4039.86 2906
4040.46 2867
4041.06 2962
4041.66 2949
4042.26 2855
4042.86 2984
4043.46 3004
4044.06 3062
4044.66 2991
4045.26 3072
4045.86 3042
4046.46 2993
4047.06 3022
4047.66 3018
4048.26 3064
4048.86 2920
4049.46 2976
4050.06 2992
4050.66 3037
4051.26 3032
4051.86 2991
4052.46 3139
4053.06 3085
4053.66 3139
4054.27 3159
4054.87 3109
4055.47 3073
4056.07 3084
4056.67 3077
4057.27 3084
4057.87 3082
4058.47 2914
4059.07 2801
4059.67 2763
4060.28 2664
4060.88 2654
4061.48 2778
4062.08 2628
4062.68 2582
4063.28 2570
4063.88 2574
4064.49 2565
4065.09 2544
4065.69 2565
4066.29 2376
4066.89 2441
4067.49 2553
4068.10 2533
4068.70 2477
4069.30 2549
4069.90 2590
4070.50 2623
4071.11 2627
4071.71 2645
4072.31 2760
4072.91 2797
4073.52 2609
4074.12 2728
4074.72 2790
4075.32 2789
4075.92 2704
4076.53 2758
4077.13 2720
4077.73 2578
4078.34 2746
4078.94 2710
4079.54 2763
4080.14 2741
4080.75 2772
4081.35 2745
4081.95 2755
4082.55 2814
4083.16 2863
4083.76 2825
4084.36 2947
4084.97 3027
4085.57 3050
4086.17 2980
4086.78 2932
4087.38 2908
4087.98 2894
4088.59 2940
4089.19 2958
4089.79 2939
4090.40 3041
4091.00 3102
4091.60 3369
4092.21 3677
4092.81 4113
4093.41 4587
4094.02 5035
4094.62 5445
4095.23 5890
4095.83 6003
4096.43 5835
4097.04 5621
4097.64 5272
4098.25 4772
4098.85 4324
4099.45 4035
4100.06 3586
4100.66 3248
4101.27 3086
4101.87 2893
4102.48 2750
4103.08 2603
4103.68 2529
4104.29 2542
4104.89 2533
4105.50 2464
4106.10 2459
4106.71 2431
4107.31 2426
4107.92 2389
4108.52 2466
4109.13 2541
4109.73 2447
4110.34 2410
4110.94 2370
4111.55 2444
4112.15 2537
4112.76 2428
4113.36 2515
4113.97 2446
4114.57 2533
4115.18 2567
4115.78 2529
4116.39 2572
4116.99 2554
4117.60 2430
4118.21 2513
4118.81 2564
4119.42 2559
4120.02 2628
4120.63 2612
4121.23 2608
4121.84 2730
4122.45 2862
4123.05 2753
4123.66 2935
4124.26 2859
4124.87 2809
4125.48 2886
4126.08 2956
4126.69 2829
4127.29 2751
4127.90 2716
4128.51 2694
4129.11 2818
4129.72 2695
4130.33 2768
4130.93 2921
4131.54 2856
4132.15 3028
4132.75 2994
4133.36 2979
4133.97 3008
4134.57 3018
4135.18 2938
4135.79 2774
4136.39 2972
4137.00 2921
4137.61 2948
4138.21 2913
4138.82 2858
4139.43 2835
4140.04 2810
4140.64 2848
4141.25 2905
4141.86 2966
4142.46 2993
4143.07 2923
4143.68 2961
4144.29 2835
4144.89 2745
4145.50 2750
4146.11 2713
4146.72 2701
4147.32 2690
4147.93 2604
4148.54 2646
4149.15 2554
4149.76 2467
4150.36 2443
4150.97 2462
4151.58 2356
4152.19 2422
4152.80 2566
4153.40 2543
4154.01 2431
4154.62 2456
4155.23 2470
4155.84 2470
4156.45 2473
4157.05 2446
4157.66 2291
4158.27 2309
4158.88 2410
4159.49 2395
4160.10 2339
4160.71 2460
4161.31 2447
4161.92 2417
4162.53 2543
4163.14 2491
4163.75 2511
4164.36 2645
4164.97 2667
4165.58 2653
4166.19 2743
4166.79 2769
4167.40 2755
4168.01 2651
4168.62 2591
4169.23 2702
4169.84 2810
4170.45 2886
4171.06 2776
4171.67 2789
4172.28 2664
4172.89 2752
4173.50 2793
4174.11 2691
4174.72 2738
4175.33 2734
4175.94 2734
4176.55 2793
4177.16 2715
4177.77 2716
4178.38 2678
4178.99 2725
4179.60 2760
4180.21 2698
4180.82 2640
4181.43 2664
4182.04 2613
4182.65 2588
4183.26 2450
4183.87 2573
4184.48 2566
4185.09 2551
4185.70 2601
4186.31 2627
4186.92 2628
4187.53 2582
4188.14 2500
4188.75 2533
4189.36 2455
4189.97 2694
4190.58 2659
4191.20 2604
4191.81 2718
4192.42 2751
4193.03 2891
4193.64 3100
4194.25 3263
4194.86 3402
4195.47 3438
4196.08 3418
4196.70 3345
4197.31 3444
4197.92 3352
4198.53 3255
4199.14 3214
4199.75 3226
4200.36 3225
4200.98 3237
4201.59 3123
4202.20 3165
4202.81 2966
4203.42 3037
4204.03 2964
4204.65 2976
4205.26 2916
4205.87 2892
4206.48 2844
4207.09 2889
4207.71 2888
4208.32 2864
4208.93 2865
4209.54 2874
4210.16 2905
4210.77 2767
4211.38 2850
4211.99 2935
4212.60 2927
4213.22 3001
4213.83 2998
4214.44 3013
4215.05 2981
4215.67 3072
4216.28 3265
4216.89 3449
4217.51 3624
4218.12 3652
4218.73 3840
4219.34 4163
4219.96 4443
4220.57 4888
4221.18 5323
4221.80 5641
4222.41 6194
4223.02 6454
4223.64 6806
4224.25 6906
4224.86 6879
4225.48 6852
4226.09 6761
4226.70 6645
4227.32 6692
4227.93 6812
4228.54 6760
4229.16 6717
4229.77 6779
4230.39 6491
4231.00 6036
4231.61 5654
4232.23 4971
4232.84 4725
4233.45 4419
4234.07 4091
4234.68 4034
4235.30 3681
4235.91 3526
4236.53 3581
4237.14 3480
4237.75 3409
4238.37 3429
4238.98 3238
4239.60 3141
4240.21 3142
4240.83 3094
4241.44 3021
4242.05 3048
4242.67 2950
4243.28 2882
4243.90 2820
4244.51 2879
4245.13 2831
4245.74 2807
4246.36 2951
4246.97 2993
4247.59 2998
4248.20 3056
4248.82 3129
4249.43 3101
4250.05 2948
4250.66 2968
4251.28 2962
4251.89 2850
4252.51 2933
4253.13 2867
4253.74 2847
4254.36 2859
4254.97 2858
4255.59 2969
4256.20 3006
4256.82 3004
4257.43 3059
4258.05 3084
4258.67 3112
4259.28 3119
4259.90 3122
4260.51 3096
4261.13 3169
4261.75 3179
4262.36 3161
4262.98 3183
4263.59 3184
4264.21 3147
4264.83 3103
4265.44 3158
4266.06 3153
4266.67 3208
4267.29 3273
4267.91 3278
4268.52 3357
4269.14 3435
4269.76 3415
4270.37 3340
4270.99 3304
4271.61 3291
4272.22 3151
4272.84 2986
4273.46 2971
4274.07 3016
4274.69 2877
4275.31 2835
4275.93 2889
4276.54 2809
4277.16 2715
4277.78 2676
4278.39 2634
4279.01 2566
4279.63 2613
4280.25 2600
4280.86 2610
4281.48 2609
4282.10 2559
4282.72 2602
4283.33 2743
4283.95 2694
4284.57 2926
4285.19 2834
4285.80 2975
4286.42 2972
4287.04 2879
4287.66 3037
4288.28 2889
4288.89 2898
4289.51 2814
4290.13 2752
4290.75 2715
4291.37 2639
4291.98 2642
4292.60 2547
4293.22 2573
4293.84 2546
4294.46 2585
4295.08 2635
4295.69 2753
4296.31 2735
4296.93 2720
4297.55 2803
4298.17 2791
4298.79 2762
4299.41 2667
4300.03 2657
4300.64 2687
4301.26 2656
4301.88 2653
4302.50 2636
4303.12 2647
4303.74 2614
4304.36 2582
4304.98 2622
4305.60 2624
4306.22 2729
4306.83 2781
4307.45 2785
4308.07 2873
4308.69 3140
4309.31 3375
4309.93 3515
4310.55 3558
4311.17 3665
4311.79 3534
4312.41 3431
4313.03 3391
4313.65 3378
4314.27 3202
4314.89 3019
4315.51 2887
4316.13 2843
4316.75 2740
4317.37 2794
4317.99 2646
4318.61 2583
4319.23 2418
4319.85 2471
4320.47 2554
4321.09 2563
4321.71 2552
4322.33 2601
4322.95 2661
4323.57 2724
4324.19 2715
4324.81 2753
4325.43 2821
4326.05 2847
4326.67 2869
4327.30 2764
4327.92 2731
4328.54 2847
4329.16 2672
4329.78 2651
4330.40 2663
4331.02 2548
4331.64 2549
4332.26 2595
4332.88 2742
4333.51 2745
4334.13 2656
4334.75 2563
4335.37 2724
4335.99 2845
4336.61 2899
4337.23 2983
4337.86 3079
4338.48 3225
4339.10 3254
4339.72 3226
4340.34 3256
4340.96 3042
4341.59 2973
4342.21 3081
4342.83 3169
4343.45 3251
4344.07 3389
4344.69 3616
4345.32 3719
4345.94 4019
4346.56 4305
4347.18 4531
4347.81 4568
4348.43 4568
4349.05 4350
4349.67 4222
4350.29 3902
4350.92 3694
4351.54 3448
4352.16 3221
4352.78 3084
4353.41 2957
4354.03 3007
4354.65 2923
4355.28 2808
4355.90 2895
4356.52 2896
4357.14 2891
4357.77 2881
4358.39 2945
4359.01 2862
4359.64 2887
4360.26 2887
4360.88 2870
4361.50 2939
4362.13 2884
4362.75 2984
4363.37 2885
4364.00 3097
4364.62 3054
4365.25 2936
4365.87 2966
4366.49 2941
4367.12 2942
4367.74 2928
4368.36 2945
4368.99 2982
4369.61 2941
4370.23 3004
4370.86 2844
4371.48 2868
4372.11 2930
4372.73 3046
4373.35 3048
4373.98 2983
4374.60 2948
4375.23 3008
4375.85 3057
4376.47 3204
4377.10 3238
4377.72 3290
4378.35 3224
4378.97 3352
4379.60 3448
4380.22 3373
4380.85 3554
4381.47 3637
4382.10 3645
4382.72 3752
4383.34 4058
4383.97 4193
4384.59 4225
4385.22 4378
4385.84 4558
4386.47 4634
4387.09 4704
4387.72 4820
4388.34 5273
4388.97 5774
4389.59 6704
4390.22 7535
4390.85 8551
4391.47 9500
4392.10 10266
4392.72 10640
4393.35 10120
4393.97 9625
4394.60 8342
4395.22 7194
4395.85 6322
4396.47 5641
4397.10 5215
4397.73 4953
4398.35 4836
4398.98 4642
4399.60 4671
4400.23 4553
4400.86 4535
4401.48 4549
4402.11 4321
4402.73 4244
4403.36 4258
4403.99 4195
4404.61 4160
4405.24 4125
4405.87 4119
4406.49 4026
4407.12 3892
4407.74 3847
4408.37 3877
4409.00 3803
4409.62 3737
4410.25 3811
4410.88 3867
4411.50 3667
4412.13 3741
4412.76 3773
4413.38 3596
4414.01 3544
4414.64 3332
4415.27 3151
4415.89 3272
4416.52 3219
4417.15 3259
4417.77 3228
4418.40 3070
4419.03 3134
4419.66 3149
4420.28 3124
4420.91 2986
4421.54 2935
4422.17 2903
4422.79 2857
4423.42 2911
4424.05 2813
4424.68 2905
4425.30 2844
4425.93 2879
4426.56 2756
4427.19 2754
4427.82 2711
4428.44 2651
4429.07 2850
4429.70 2847
4430.33 2792
4430.96 2805
4431.58 2817
4432.21 2777
4432.84 2794
4433.47 2749
4434.10 2736
4434.73 2725
4435.35 2690
4435.98 2678
4436.61 2685
4437.24 2614
4437.87 2567
4438.50 2612
4439.13 2617
4439.75 2650
4440.38 2654
4441.01 2627
4441.64 2618
4442.27 2584
4442.90 2526
4443.53 2660
4444.16 2583
4444.79 2545
4445.42 2553
4446.04 2572
4446.67 2611
4447.30 2479
4447.93 2534
4448.56 2582
4449.19 2523
4449.82 2532
4450.45 2635
4451.08 2651
4451.71 2604
4452.34 2410
4452.97 2590
4453.60 2464
4454.23 2426
4454.86 2467
4455.49 2469
4456.12 2490
4456.75 2459
4457.38 2459
4458.01 2502
4458.64 2432
4459.27 2304
4459.90 2332
4460.53 2446
4461.16 2301
4461.79 2314
4462.42 2379
4463.05 2451
4463.68 2481
4464.31 2350
4464.94 2344
4465.57 2427
4466.20 2432
4466.83 2290
4467.46 2223
4468.09 2223
4468.73 2258
4469.36 2273
4469.99 2269
4470.62 2327
4471.25 2282
4471.88 2216
4472.51 2227
4473.14 2288
4473.77 2262
4474.40 2239
4475.04 2363
4475.67 2370
4476.30 2359
4476.93 2370
4477.56 2383
4478.19 2316
4478.82 2313
4479.46 2353
4480.09 2299
4480.72 2346
4481.35 2324
4481.98 2340
4482.61 2392
4483.25 2445
4483.88 2541
4484.51 2479
4485.14 2546
4485.77 2574
4486.41 2570
4487.04 2536
4487.67 2469
4488.30 2447
4488.93 2499
4489.57 2472
4490.20 2501
4490.83 2498
4491.46 2484
4492.10 2486
4492.73 2533
4493.36 2530
4493.99 2518
4494.63 2586
4495.26 2602
4495.89 2654
4496.52 2580
4497.16 2636
4497.79 2633
4498.42 2543
4499.06 2497
4499.69 2544
4500.32 2730
4500.96 2868
4501.59 2866
4502.22 2987
4502.86 2970
4503.49 3096
4504.12 3139
4504.75 3064
4505.39 3077
4506.02 2923
4506.66 2876
4507.29 2757
4507.92 2684
4508.56 2633
4509.19 2590
4509.82 2659
4510.46 2664
4511.09 2644
4511.72 2595
4512.36 2645
4512.99 2623
4513.63 2596
4514.26 2738
4514.89 2757
4515.53 2869
4516.16 2912
4516.80 2892
4517.43 2874
4518.07 2800
4518.70 2822
4519.33 2767
4519.97 2777
4520.60 2736
4521.24 2605
4521.87 2579
4522.51 2676
4523.14 2773
4523.78 2815
4524.41 2824
4525.05 3006
4525.68 3098
4526.32 3172
4526.95 3533
4527.59 3845
4528.22 4353
4528.86 4997
4529.49 6056
4530.13 7167
4530.76 8183
4531.40 9170
4532.03 10312
4532.67 10666
4533.30 10493
4533.94 9851
4534.57 8967
4535.21 8150
4535.84 6953
4536.48 5903
4537.11 5136
4537.75 4484
4538.39 3910
4539.02 3720
4539.66 3323
4540.29 3080
4540.93 2932
4541.57 2806
4542.20 2738
4542.84 2650
4543.47 2594
4544.11 2624
4544.75 2561
4545.38 2583
4546.02 2443
4546.65 2486
4547.29 2353
4547.93 2343
4548.56 2318
4549.20 2323
4549.84 2298
4550.47 2298
4551.11 2353
4551.75 2529
4552.38 2567
4553.02 2725
4553.66 2729
4554.29 2695
4554.93 2682
4555.57 2722
4556.20 2761
4556.84 2723
4557.48 2690
4558.11 2675
4558.75 2767
4559.39 2830
4560.03 2690
4560.66 2784
4561.30 2745
4561.94 2706
4562.58 2683
4563.21 2752
4563.85 2756
4564.49 2735
4565.13 2874
4565.76 2878
4566.40 2986
4567.04 3060
4567.68 3183
4568.31 3333
4568.95 3410
4569.59 3590
4570.23 3533
4570.87 3516
4571.50 3359
4572.14 3346
4572.78 3239
4573.42 3265
4574.06 3116
4574.69 2974
4575.33 2810
4575.97 2604
4576.61 2655
4577.25 2641
4577.89 2544
4578.53 2454
4579.16 2364
4579.80 2482
4580.44 2424
4581.08 2495
4581.72 2426
4582.36 2383
4583.00 2331
4583.63 2451
4584.27 2391
4584.91 2366
4585.55 2364
4586.19 2422
4586.83 2431
4587.47 2347
4588.11 2336
4588.75 2318
4589.39 2332
4590.03 2256
4590.67 2303
4591.30 2362
4591.94 2338
4592.58 2285
4593.22 2299
4593.86 2241
4594.50 2214
4595.14 2325
4595.78 2246
4596.42 2195
4597.06 2262
4597.70 2305
4598.34 2177
4598.98 2213
4599.62 2239
4600.26 2225
4600.90 2229
4601.54 2362
4602.18 2265
4602.82 2243
4603.46 2268
4604.10 2401
4604.74 2528
4605.38 2429
4606.02 2466
4606.66 2565
4607.30 2727
4607.94 2670
4608.59 2641
4609.23 2597
4609.87 2697
4610.51 2753
4611.15 2615
4611.79 2458
4612.43 2453
4613.07 2428
4613.71 2326
4614.35 2227
4614.99 2246
4615.64 2346
4616.28 2264
4616.92 2176
4617.56 2306
4618.20 2230
4618.84 2173
4619.48 2162
4620.12 2155
4620.77 2146
4621.41 2090
4622.05 2120
4622.69 2213
4623.33 2119
4623.97 2070
4624.62 2111
4625.26 2126
4625.90 2122
4626.54 2084
4627.18 2057
4627.82 2064
4628.47 2041
4629.11 2239
4629.75 2129
4630.39 2184
4631.03 2240
4631.68 2233
4632.32 2335
4632.96 2312
4633.60 2389
4634.25 2418
4634.89 2460
4635.53 2448
4636.17 2468
4636.82 2422
4637.46 2575
4638.10 2670
4638.74 2581
4639.39 2672
4640.03 2685
4640.67 2601
4641.32 2572
4641.96 2571
4642.60 2349
4643.24 2481
4643.89 2525
4644.53 2266
4645.17 2276
4645.82 2323
4646.46 2273
4647.10 2212
4647.75 2280
4648.39 2344
4649.03 2184
4649.68 2256
4650.32 2304
4650.96 2262
4651.61 2433
4652.25 2442
4652.89 2530
4653.54 2604
4654.18 2575
4654.83 2391
4655.47 2370
4656.11 2346
4656.76 2222
4657.40 2182
4658.05 2095
4658.69 2090
4659.33 2128
4659.98 2078
4660.62 2023
4661.27 2081
4661.91 2108
4662.56 2056
4663.20 1991
4663.84 2057
4664.49 1947
4665.13 1991
4665.78 2040
4666.42 1983
4667.07 1930
4667.71 1968
4668.36 1943
4669.00 1946
4669.65 1977
4670.29 2032
4670.94 1989
4671.58 1971
4672.23 1957
4672.87 2082
4673.52 2060
4674.16 2083
4674.81 2058
4675.45 2007
4676.10 2081
4676.74 2013
4677.39 1953
4678.03 1933
4678.68 2068
4679.32 2013
4679.97 2078
4680.62 1970
4681.26 2052
4681.91 2085
4682.55 2098
4683.20 2043
4683.84 2073
4684.49 2141
4685.14 2062
4685.78 2101
4686.43 2049
4687.07 2054
4687.72 2041
4688.37 2009
4689.01 2012
4689.66 1985
4690.30 1908
4690.95 1963
4691.60 2076
4692.24 2037
4692.89 2037
4693.54 1982
4694.18 1973
4694.83 2043
4695.48 1982
4696.12 1964
4696.77 2060
4697.42 2104
4698.06 2106
4698.71 2170
4699.36 2325
4700.00 2138
4700.65 2138
4701.30 2240
4701.94 2141
4702.59 2136
4703.24 2111
4703.89 2078
4704.53 1970
4705.18 2031
4705.83 2033
4706.48 2057
4707.12 2072
4707.77 2095
4708.42 2205
4709.07 2180
4709.71 2121
4710.36 2135
4711.01 2171
4711.66 2119
4712.30 2181
4712.95 2191
4713.60 2196
4714.25 2109
4714.90 2051
4715.54 2097
4716.19 2063
4716.84 2128
4717.49 2132
4718.14 2173
4718.78 2125
4719.43 2252
4720.08 2323
4720.73 2369
4721.38 2317
4722.03 2390
4722.67 2424
4723.32 2483
4723.97 2444
4724.62 2614
4725.27 2657
4725.92 2675
4726.57 2608
4727.22 2602
4727.86 2670
4728.51 2776
4729.16 2676
4729.81 2601
4730.46 2498
4731.11 2458
4731.76 2314
4732.41 2207
4733.06 2183
4733.71 2173
4734.36 2174
4735.00 2040
4735.65 2062
4736.30 2148
4736.95 2185
4737.60 2132
4738.25 2225
4738.90 2305
4739.55 2338
4740.20 2370
4740.85 2417
4741.50 2413
4742.15 2365
4742.80 2384
4743.45 2359
4744.10 2326
4744.75 2291
4745.40 2301
4746.05 2262
4746.70 2236
4747.35 2277
4748.00 2411
4748.65 2347
4749.30 2260
4749.95 2219
4750.60 2267
4751.25 2359
4751.90 2508
4752.55 2602
4753.20 2552
4753.85 2617
4754.51 2518
4755.16 2450
4755.81 2492
4756.46 2483
4757.11 2427
4757.76 2511
4758.41 2512
4759.06 2439
4759.71 2391
4760.36 2401
4761.01 2353
4761.67 2309
4762.32 2219
4762.97 2195
4763.62 2102
4764.27 2145
4764.92 2079
4765.57 2133
4766.22 2162
4766.88 2135
4767.53 2133
4768.18 2161
4768.83 2265
4769.48 2183
4770.13 2147
4770.79 2091
4771.44 2143
4772.09 1969
4772.74 1980
4773.39 1923
4774.05 1989
4774.70 2004
4775.35 1968
4776.00 2022
4776.65 1876
4777.31 1885
4777.96 1998
4778.61 1995
4779.26 2028
4779.92 1947
4780.57 2024
4781.22 2027
4781.87 1971
4782.53 2073
4783.18 1954
4783.83 2049
4784.48 2019
4785.14 1962
4785.79 1941
4786.44 1970
4787.10 2024
4787.75 2015
4788.40 1999
4789.05 1998
4789.71 1948
4790.36 1969
4791.01 1988
4791.67 1906
4792.32 1949
4792.97 2024
4793.63 1967
4794.28 2034
4794.93 2066
4795.59 2043
4796.24 2020
4796.89 1970
4797.55 1960
4798.20 2040
4798.86 2023
4799.51 2038
4800.16 1940
4800.82 1983
4801.47 2013
4802.12 2056
4802.78 2035
4803.43 2021
4804.09 2049
4804.74 1994
4805.39 2089
4806.05 2056
4806.70 2026
4807.36 1930
4808.01 1977
4808.67 1995
4809.32 1986
4809.98 2039
4810.63 2000
4811.28 1880
4811.94 1999
4812.59 2028
4813.25 1957
4813.90 2053
4814.56 2154
4815.21 2157
4815.87 2185
4816.52 2110
4817.18 2152
4817.83 2254
4818.49 2261
4819.14 2309
4819.80 2351
4820.45 2348
4821.11 2408
4821.76 2454
4822.42 2419
4823.07 2384
4823.73 2420
4824.38 2437
4825.04 2474
4825.70 2452
4826.35 2400
4827.01 2491
4827.66 2386
4828.32 2360
4828.97 2407
4829.63 2377
4830.29 2380
4830.94 2325
4831.60 2287
4832.25 2349
4832.91 2537
4833.57 2544
4834.22 2550
4834.88 2696
4835.53 2753
4836.19 2854
4836.85 3077
4837.50 3152
4838.16 3117
4838.82 3343
4839.47 3226
4840.13 3181
4840.79 3067
4841.44 3015
4842.10 2845
4842.76 2754
4843.41 2718
4844.07 2625
4844.73 2575
4845.38 2677
4846.04 2471
4846.70 2597
4847.35 2662
4848.01 2698
4848.67 2698
4849.32 2685
4849.98 2847
4850.64 2994
4851.30 3036
4851.95 3079
4852.61 2943
4853.27 2887
4853.93 2803
4854.58 2822
4855.24 2763
4855.90 2724
4856.56 2628
4857.21 2745
4857.87 2892
4858.53 2915
4859.19 2943
4859.84 2926
4860.50 2813
4861.16 2775
4861.82 2786
4862.48 2808
4863.13 2752
4863.79 2738
4864.45 2882
4865.11 2821
4865.77 2766
4866.43 2795
4867.08 2924
4867.74 2871
4868.40 2888
4869.06 2785
4869.72 2809
4870.38 2742
4871.03 2673
4871.69 2621
4872.35 2531
4873.01 2611
4873.67 2669
4874.33 2685
4874.99 2640
4875.65 2431
4876.31 2465
4876.96 2524
4877.62 2585
4878.28 2485
4878.94 2431
4879.60 2476
4880.26 2467
4880.92 2410
4881.58 2406
4882.24 2293
4882.90 2233
4883.56 2287
4884.22 2293
4884.88 2285
4885.54 2219
4886.19 2200
4886.85 2194
4887.51 2237
4888.17 2329
4888.83 2328
4889.49 2420
4890.15 2246
4890.81 2233
4891.47 2282
4892.13 2398
4892.79 2436
4893.45 2305
4894.11 2254
4894.77 2243
4895.43 2295
4896.09 2214
4896.76 2129
4897.42 2101
4898.08 2210
4898.74 2220
4899.40 2160
4900.06 2217
4900.72 2238
4901.38 2286
4902.04 2265
4902.70 2179
4903.36 2208
4904.02 2161
4904.68 2062
4905.34 2064
4906.00 2096
4906.67 2025
4907.33 2157
4907.99 1997
4908.65 1980
4909.31 2038
4909.97 2115
4910.63 2104
4911.29 1989
4911.96 2000
4912.62 2023
4913.28 2046
4913.94 2083
4914.60 2011
4915.26 1899
4915.92 1983
4916.59 1987
4917.25 1936
4917.91 1897
4918.57 1898
4919.23 1880
4919.90 1887
4920.56 1889
4921.22 1901
4921.88 1953
4922.54 1885
4923.21 1862
4923.87 1789
4924.53 1958
4925.19 1915
4925.85 1862
4926.52 1960
4927.18 1919
4927.84 1849
4928.50 1944
4929.17 1978
4929.83 1887
4930.49 1887
4931.15 1890
4931.82 1933
4932.48 1980
4933.14 1994
4933.81 2051
4934.47 1889
4935.13 1930
4935.79 1969
4936.46 1950
4937.12 1972
4937.78 2025
4938.45 1973
4939.11 1998
4939.77 2041
4940.44 1984
4941.10 2068
4941.76 2066
4942.43 2044
4943.09 2053
4943.75 2081
4944.42 2022
4945.08 2060
4945.74 2154
4946.41 2040
4947.07 2001
4947.74 1968
4948.40 2010
4949.06 1994
4949.73 2022
4950.39 1857
4951.05 1873
4951.72 1899
4952.38 2006
4953.05 1927
4953.71 1838
4954.38 1830
4955.04 1812
4955.70 1839
4956.37 1848
4957.03 1793
4957.70 1848
4958.36 1795
4959.03 1773
4959.69 1878
4960.36 1969
4961.02 1925
4961.68 1948
4962.35 1941
4963.01 2045
4963.68 2037
4964.34 2060
4965.01 2101
4965.67 2132
4966.34 2170
4967.00 2201
4967.67 2273
4968.33 2184
4969.00 2062
4969.66 2016
4970.33 2051
4971.00 2130
4971.66 2155
4972.33 2164
4972.99 2092
4973.66 2141
4974.32 2212
4974.99 2068
4975.65 2118
4976.32 2217
4976.99 2253
4977.65 2104
4978.32 2109
4978.98 2266
4979.65 2145
4980.31 2147
4980.98 2191
4981.65 2280
4982.31 2261
4982.98 2230
4983.64 2399
4984.31 2393
4984.98 2535
4985.64 2661
4986.31 2988
4986.98 3412
4987.64 3904
4988.31 4507
4988.98 5155
4989.64 5595
4990.31 5749
4990.98 5718
4991.64 5366
4992.31 5041
4992.98 4535
4993.64 4040
4994.31 3624
4994.98 3165
4995.64 2838
4996.31 2604
4996.98 2378
4997.64 2324
4998.31 2124
4998.98 2014
4999.65 2054
5000.31 2097
5000.98 2018
5001.65 2062
5002.32 2112
5002.98 2097
5003.65 2102
5004.32 2070
5004.99 2136
5005.65 2017
5006.32 2044
5006.99 2087
5007.66 2112
5008.32 2168
5008.99 2083
5009.66 2111
5010.33 2099
5011.00 2180
5011.66 2175
5012.33 2106
5013.00 2133
5013.67 2085
5014.34 2157
5015.01 2133
5015.67 2117
5016.34 2336
5017.01 2366
5017.68 2490
5018.35 2475
5019.02 2535
5019.68 2736
5020.35 2842
5021.02 3047
5021.69 3153
5022.36 3407
5023.03 3553
5023.70 3533
5024.37 3738
5025.03 3631
5025.70 3568
5026.37 3585
5027.04 3574
5027.71 3286
5028.38 3161
5029.05 3045
5029.72 2868
5030.39 2768
5031.06 2666
5031.73 2557
5032.40 2573
5033.07 2435
5033.73 2427
5034.40 2340
5035.07 2252
5035.74 2218
5036.41 2242
5037.08 2289
5037.75 2255
5038.42 2246
5039.09 2192
5039.76 2303
5040.43 2333
5041.10 2399
5041.77 2612
5042.44 2664
5043.11 2760
5043.78 3019
5044.45 3066
5045.12 2982
5045.79 2957
5046.46 2931
5047.13 2830
5047.81 2663
5048.48 2551
5049.15 2402
5049.82 2330
5050.49 2111
5051.16 2121
5051.83 2115
5052.50 2081
5053.17 2103
5053.84 2001
5054.51 2030
5055.18 2046
5055.85 2027
5056.53 2087
5057.20 2135
5057.87 2208
5058.54 2249
5059.21 2194
5059.88 2316
5060.55 2288
5061.22 2323
5061.89 2462
5062.57 2316
5063.24 2305
5063.91 2292
5064.58 2274
5065.25 2178
5065.92 2216
5066.60 2091
5067.27 2115
5067.94 2134
5068.61 2038
5069.28 2117
5069.96 2062
5070.63 2084
5071.30 2068
5071.97 2022
5072.64 1985
5073.32 2072
5073.99 2082
5074.66 1960
5075.33 1976
5076.00 2082
5076.68 2062
5077.35 2011
5078.02 2010
5078.69 2093
5079.37 2168
5080.04 2209
5080.71 2277
5081.38 2313
5082.06 2297
5082.73 2289
5083.40 2256
5084.08 2215
5084.75 2135
5085.42 2145
5086.09 2070
5086.77 2136
5087.44 2083
5088.11 2047
5088.79 2109
5089.46 2213
5090.13 2180
5090.81 2224
5091.48 2276
5092.15 2370
5092.83 2362
5093.50 2366
5094.17 2241
5094.85 2193
5095.52 2176
5096.19 2125
5096.87 2124
5097.54 2087
5098.22 2037
5098.89 2029
5099.56 2070
5100.24 2039
5100.91 1933
5101.59 1988
5102.26 2103
5102.93 2030
5103.61 2016
5104.28 2006
5104.96 2059
5105.63 2073
5106.31 2155
5106.98 2087
5107.65 1996
5108.33 2018
5109.00 2078
5109.68 2045
5110.35 1932
5111.03 1859
5111.70 1961
5112.38 1984
5113.05 1864
5113.73 1977
5114.40 2047
5115.08 2021
5115.75 1986
5116.43 1959
5117.10 1997
5117.78 2007
5118.45 1983
5119.13 2013
5119.80 2036
5120.48 1996
5121.15 1985
5121.83 1986
5122.50 1913
5123.18 1910
5123.85 1923
5124.53 1864
5125.20 1831
5125.88 1813
5126.56 1806
5127.23 1756
5127.91 1775
5128.58 1765
5129.26 1900
5129.93 1861
5130.61 1831
5131.29 1823
5131.96 1928
5132.64 1913
5133.31 1850
5133.99 1817
5134.67 1934
5135.34 1971
5136.02 1821
5136.70 1894
5137.37 2003
5138.05 1940
5138.73 2081
5139.40 2033
5140.08 2136
5140.75 2139
5141.43 2137
5142.11 2085
5142.78 2054
5143.46 1986
5144.14 1871
5144.82 1928
5145.49 1824
5146.17 1870
5146.85 1751
5147.52 1761
5148.20 1747
5148.88 1710
5149.55 1823
5150.23 1720
5150.91 1761
5151.59 1771
5152.26 1826
5152.94 1803
5153.62 1720
5154.30 1732
5154.97 1702
5155.65 1776
5156.33 1742
5157.01 1727
5157.68 1713
5158.36 1741
5159.04 1827
5159.72 1797
5160.40 1781
5161.07 1758
5161.75 1728
5162.43 1663
5163.11 1660
5163.79 1678
5164.46 1716
5165.14 1621
5165.82 1633
5166.50 1727
5167.18 1724
5167.86 1798
5168.53 1878
5169.21 1954
5169.89 1874
5170.57 1764
5171.25 1761
5171.93 1746
5172.61 1751
5173.28 1766
5173.96 1758
5174.64 1687
5175.32 1662
5176.00 1655
5176.68 1640
5177.36 1758
5178.04 1780
5178.72 1784
5179.39 1786
5180.07 1794
5180.75 1767
5181.43 1718
5182.11 1693
5182.79 1770
5183.47 1708
5184.15 1736
5184.83 1706
5185.51 1696
5186.19 1773
5186.87 1721
5187.55 1675
5188.23 1682
5188.91 1628
5189.59 1626
5190.27 1621
5190.95 1740
5191.63 1679
5192.31 1626
5192.99 1679
5193.67 1605
5194.35 1634
5195.03 1642
5195.71 1604
5196.39 1604
5197.07 1656
5197.75 1576
5198.43 1593
5199.11 1561
5199.79 1533
5200.47 1651
5201.15 1662
5201.83 1733
5202.51 1720
5203.19 1638
5203.87 1592
5204.55 1704
5205.24 1727
5205.92 1734
5206.60 1691
5207.28 1783
5207.96 1807
5208.64 1801
5209.32 1798
5210.00 1894
5210.68 1882
5211.36 1839
5212.05 1885
5212.73 1869
5213.41 1865
5214.09 1875
5214.77 1910
5215.45 1861
5216.13 1875
5216.82 1782
5217.50 1866
5218.18 1784
5218.86 1835
5219.54 1825
5220.22 1890
5220.91 1834
5221.59 1832
5222.27 1810
5222.95 1798
5223.63 1721
5224.32 1684
5225.00 1689
5225.68 1670
5226.36 1773
5227.05 1768
5227.73 1751
5228.41 1632
5229.09 1682
5229.77 1629
5230.46 1692
5231.14 1727
5231.82 1673
5232.50 1691
5233.19 1773
5233.87 1772
5234.55 1773
5235.24 1708
5235.92 1717
5236.60 1871
5237.28 1889
5237.97 1890
5238.65 1967
5239.33 1988
5240.02 1993
5240.70 2053
5241.38 1994
5242.07 1984
5242.75 1812
5243.43 1841
5244.12 1810
5244.80 1736
5245.48 1784
5246.17 1766
5246.85 1792
5247.53 1767
5248.22 1856
5248.90 1905
5249.58 1937
5250.27 1840
5250.95 1867
5251.64 1815
5252.32 1816
5253.00 1767
5253.69 1809
5254.37 1736
5255.06 1723
5255.74 1753
5256.42 1761
5257.11 1763
5257.79 1762
5258.48 1798
5259.16 1832
5259.85 1873
5260.53 1875
5261.21 1831
5261.90 1842
5262.58 1891
5263.27 1877
5263.95 1925
5264.64 1890
5265.32 1985
5266.01 2034
5266.69 2041
5267.38 1867
5268.06 1793
5268.75 1898
5269.43 1892
5270.12 1859
5270.80 1891
5271.49 1904
5272.17 1797
5272.86 1762
5273.54 1860
5274.23 1866
5274.91 2025
5275.60 1978
5276.28 1936
5276.97 2041
5277.66 2108
5278.34 2054
5279.03 1991
5279.71 2118
5280.40 2253
5281.08 2287
5281.77 2316
5282.46 2335
5283.14 2448
5283.83 2386
5284.51 2404
5285.20 2293
5285.89 2320
5286.57 2207
5287.26 2210
5287.94 2122
5288.63 2078
5289.32 2154
5290.00 2104
5290.69 2155
5291.38 2144
5292.06 2119
5292.75 2097
5293.44 2075
5294.12 2126
5294.81 2065
5295.50 2134
5296.18 2153
5296.87 2227
5297.56 2416
5298.24 2578
5298.93 2924
5299.62 3244
5300.30 3598
5300.99 4051
5301.68 4263
5302.37 4330
5303.05 4325
5303.74 4291
5304.43 3825
5305.11 3590
5305.80 3293
5306.49 2957
5307.18 2704
5307.86 2527
5308.55 2439
5309.24 2274
5309.93 2210
5310.61 2127
5311.30 2054
5311.99 2012
5312.68 2071
5313.37 2016
5314.05 1990
5314.74 2070
5315.43 1930
5316.12 1882
5316.81 1890
5317.49 1967
5318.18 1950
5318.87 1939
5319.56 1989
5320.25 2088
5320.94 2024
5321.62 2030
5322.31 2086
5323.00 2098
5323.69 2139
5324.38 2111
5325.07 2047
5325.76 2055
5326.44 2077
5327.13 2057
5327.82 2143
5328.51 2168
5329.20 2182
5329.89 2332
5330.58 2328
5331.27 2331
5331.96 2370
5332.64 2424
5333.33 2472
5334.02 2440
5334.71 2539
5335.40 2424
5336.09 2512
5336.78 2476
5337.47 2558
5338.16 2404
5338.85 2567
5339.54 2674
5340.23 2616
5340.92 2640
5341.61 2568
5342.30 2599
5342.99 2616
5343.68 2693
5344.37 2699
5345.06 2601
5345.75 2691
5346.44 2883
5347.13 3105
5347.82 3314
5348.51 3554
5349.20 3980
5349.89 4600
5350.58 5018
5351.27 5493
5351.96 5593
5352.65 5640
5353.34 5441
5354.03 5161
5354.72 4647
5355.41 4320
5356.10 3936
5356.79 3463
5357.48 2975
5358.17 2690
5358.86 2507
5359.56 2383
5360.25 2276
5360.94 2161
5361.63 2249
5362.32 2165
5363.01 2171
5363.70 2127
5364.39 2084
5365.08 2078
5365.77 2061
5366.47 2024
5367.16 1983
5367.85 1948
5368.54 1993
5369.23 2020
5369.92 1913
5370.61 1908
5371.31 1894
5372.00 1956
5372.69 1985
5373.38 1952
5374.07 1911
5374.77 1953
5375.46 1982
5376.15 2077
5376.84 2120
5377.53 2123
5378.22 2105
5378.92 2154
5379.61 2086
5380.30 2081
5380.99 2085
5381.69 2078
5382.38 2018
5383.07 1973
5383.76 2038
5384.46 2045
5385.15 2036
5385.84 2077
5386.53 2030
5387.23 2187
5387.92 2240
5388.61 2267
5389.30 2405
5390.00 2258
5390.69 2289
5391.38 2345
5392.08 2355
5392.77 2375
5393.46 2285
5394.15 2221
5394.85 2099
5395.54 2014
5396.23 2093
5396.93 2102
5397.62 1981
5398.31 1993
5399.01 1965
5399.70 1966
5400.39 1959
5401.09 2019
5401.78 1962
5402.48 1956
5403.17 1989
5403.86 1954
5404.56 1967
5405.25 2057
5405.94 2000
5406.64 1898
5407.33 1904
5408.03 1940
5408.72 1952
5409.41 1892
5410.11 1917
5410.80 1855
5411.50 1925
5412.19 1865
5412.88 1851
5413.58 1881
5414.27 1833
5414.97 1862
5415.66 1868
5416.36 1832
5417.05 1831
5417.75 1898
5418.44 1830
5419.14 1821
5419.83 1853
5420.52 1905
5421.22 1917
5421.91 1926
5422.61 1961
5423.30 1953
5424.00 1924
5424.69 1812
5425.39 1868
5426.08 1940
5426.78 1925
5427.48 1905
5428.17 1974
5428.87 1949
5429.56 1833
5430.26 1841
5430.95 1830
5431.65 1732
5432.34 1805
5433.04 1890
5433.73 1828
5434.43 1775
5435.13 1829
5435.82 1851
5436.52 1886
5437.21 1894
5437.91 1928
5438.60 1945
5439.30 1969
5440.00 2014
5440.69 2012
5441.39 2023
5442.09 1936
5442.78 1971
5443.48 1959
5444.17 1949
5444.87 2044
5445.57 2177
5446.26 2118
5446.96 2140
5447.66 2304
5448.35 2302
5449.05 2420
5449.75 2366
5450.44 2307
5451.14 2304
5451.84 2242
5452.53 2239
5453.23 2208
5453.93 2114
5454.62 2062
5455.32 2075
5456.02 2114
5456.71 1965
5457.41 1973
5458.11 1976
5458.81 1895
5459.50 1911
5460.20 2077
5460.90 2034
5461.60 2018
5462.29 2087
5462.99 2082
5463.69 2241
5464.39 2255
5465.08 2308
5465.78 2305
5466.48 2299
5467.18 2372
5467.87 2298
5468.57 2299
5469.27 2195
5469.97 2182
5470.67 2081
5471.36 2160
5472.06 2104
5472.76 2108
5473.46 2087
5474.16 2128
5474.85 2218
5475.55 2250
5476.25 2213
5476.95 2191
5477.65 2224
5478.35 2325
5479.05 2345
5479.74 2477
5480.44 2482
5481.14 2456
5481.84 2495
5482.54 2519
5483.24 2480
5483.94 2379
5484.63 2365
5485.33 2428
5486.03 2399
5486.73 2318
5487.43 2259
5488.13 2313
5488.83 2359
5489.53 2328
5490.23 2317
5490.93 2243
5491.63 2269
5492.33 2250
5493.02 2327
5493.72 2430
5494.42 2510
5495.12 2398
5495.82 2479
5496.52 2583
5497.22 2631
5497.92 2626
5498.62 2717
5499.32 2936
5500.02 2974
5500.72 3103
5501.42 3313
5502.12 3606
5502.82 3730
5503.52 3557
5504.22 3400
5504.92 3282
5505.62 3302
5506.32 3226
5507.02 2943
5507.72 2903
5508.42 2904
5509.12 2808
5509.82 2732
5510.52 2703
5511.23 2886
5511.93 3049
5512.63 3075
5513.33 3180
5514.03 3433
5514.73 3676
5515.43 3769
5516.13 3607
5516.83 3548
5517.53 3455
5518.23 3253
5518.93 3049
5519.64 3080
5520.34 2963
5521.04 2802
5521.74 2804
5522.44 2857
5523.14 2660
5523.84 2508
5524.54 2523
5525.25 2409
5525.95 2319
5526.65 2324
5527.35 2297
5528.05 2216
5528.75 2255
5529.46 2147
5530.16 2094
5530.86 2167
5531.56 2223
5532.26 2280
5532.96 2361
5533.67 2420
5534.37 2454
5535.07 2442
5535.77 2568
5536.48 2493
5537.18 2420
5537.88 2435
5538.58 2360
5539.28 2285
5539.99 2273
5540.69 2131
5541.39 2124
5542.09 2135
5542.80 2163
5543.50 2086
5544.20 2138
5544.90 2241
5545.61 2197
5546.31 2232
5547.01 2398
5547.72 2369
5548.42 2417
5549.12 2459
5549.83 2461
5550.53 2411
5551.23 2435
5551.93 2369
5552.64 2315
5553.34 2289
5554.04 2247
5554.75 2116
5555.45 2125
5556.15 2120
5556.86 2055
5557.56 1975
5558.26 2035
5558.97 2052
5559.67 2101
5560.38 2181
5561.08 2232
5561.78 2193
5562.49 2141
5563.19 2126
5563.89 2045
5564.60 2054
5565.30 1998
5566.01 1975
5566.71 1945
5567.41 1948
5568.12 1916
5568.82 1982
5569.53 2042
5570.23 2043
5570.94 2022
5571.64 1962
5572.35 2082
5573.05 1988
5573.75 2061
5574.46 2012
5575.16 2136
5575.87 2087
5576.57 2080
5577.28 2102
5577.98 2107
5578.69 2069
5579.39 2051
5580.10 2058
5580.80 2029
5581.51 2058
5582.21 2034
5582.92 1966
5583.62 1993
5584.33 1940
5585.03 1949
5585.74 1971
5586.44 1938
5587.15 1916
5587.85 1977
5588.56 1945
5589.27 1915
5589.97 1939
5590.68 2005
5591.38 1940
5592.09 1922
5592.79 1971
5593.50 2047
5594.21 1970
5594.91 1969
5595.62 1937
5596.32 1957
5597.03 1929
5597.73 1812
5598.44 1865
5599.15 1775
5599.85 1773
5600.56 1855
5601.27 1825
5601.97 1818
5602.68 1741
5603.38 1804
5604.09 1825
5604.80 1859
5605.50 1739
5606.21 1680
5606.92 1781
5607.62 1777
5608.33 1781
5609.04 1794
5609.74 1829
5610.45 1827
5611.16 1802
5611.87 1794
5612.57 1844
5613.28 1811
5613.99 1842
5614.69 1753
5615.40 1794
5616.11 1802
5616.81 1783
5617.52 1835
5618.23 1796
5618.94 1778
5619.64 1826
5620.35 1757
5621.06 1808
5621.77 1783
5622.47 1796
5623.18 1779
5623.89 1783
5624.60 1743
5625.31 1850
5626.01 1675
5626.72 1660
5627.43 1752
5628.14 1730
5628.85 1683
5629.55 1666
5630.26 1784
5630.97 1895
5631.68 1852
5632.39 1985
5633.09 1957
5633.80 1949
5634.51 1986
5635.22 1931
5635.93 1911
5636.64 1935
5637.34 1848
5638.05 1899
5638.76 1907
5639.47 1771
5640.18 1816
5640.89 1814
5641.60 1807
5642.31 1816
5643.01 1851
5643.72 1831
5644.43 1735
5645.14 1796
5645.85 1849
5646.56 1803
5647.27 1787
5647.98 1750
5648.69 1760
5649.40 1717
5650.11 1884
5650.82 1831
5651.52 1835
5652.23 1890
5652.94 1850
5653.65 1789
5654.36 1795
5655.07 1892
5655.78 1863
5656.49 1844
5657.20 1882
5657.91 2002
5658.62 1993
5659.33 2030
5660.04 2088
5660.75 2002
5661.46 2055
5662.17 2008
5662.88 1981
5663.59 1973
5664.30 1864
5665.01 1838
5665.72 1867
5666.43 1865
5667.14 1973
5667.85 1880
5668.56 1886
5669.28 1873
5669.99 1927
5670.70 1950
5671.41 1888
5672.12 1805
5672.83 1864
5673.54 1913
5674.25 1946
5674.96 1868
5675.67 1842
5676.38 1865
5677.09 1786
5677.81 1876
5678.52 1775
5679.23 1860
5679.94 1837
5680.65 1822
5681.36 1879
5682.07 1909
5682.78 1928
5683.50 1941
5684.21 1929
5684.92 1888
5685.63 1961
5686.34 1931
5687.05 1857
5687.77 1868
5688.48 1911
5689.19 1905
5689.90 1979
5690.61 1876
5691.32 1908
5692.04 1843
5692.75 1921
5693.46 1970
5694.17 1973
5694.88 1908
5695.60 1836
5696.31 1882
5697.02 1899
5697.73 1837
5698.45 1844
5699.16 1817
5699.87 1886
5700.58 1885
5701.30 1869
5702.01 1886
5702.72 1949
5703.43 1891
5704.15 1895
5704.86 1874
5705.57 1881
5706.29 1971
5707.00 1888
5707.71 1938
5708.42 1936
5709.14 1855
5709.85 1833
5710.56 1916
5711.28 1903
5711.99 1870
5712.70 1902
5713.42 1889
5714.13 1816
5714.84 1912
5715.56 1937
5716.27 1920
5716.98 1901
5717.70 1941
5718.41 1869
5719.12 1877
5719.84 2069
5720.55 2103
5721.27 2050
5721.98 2150
5722.69 2123
5723.41 2133
5724.12 2224
5724.84 2208
5725.55 2330
5726.26 2413
5726.98 2543
5727.69 2683
5728.41 2780
5729.12 2805
5729.83 2987
5730.55 2937
5731.26 2882
5731.98 2674
5732.69 2609
5733.41 2569
5734.12 2460
5734.84 2421
5735.55 2324
5736.27 2270
5736.98 2397
5737.70 2352
5738.41 2284
5739.13 2198
5739.84 2202
5740.55 2232
5741.27 2250
5741.99 2268
5742.70 2322
5743.42 2221
5744.13 2360
5744.85 2399
5745.56 2400
5746.28 2397
5746.99 2443
5747.71 2482
5748.42 2490
5749.14 2463
5749.85 2454
5750.57 2536
5751.29 2541
5752.00 2579
5752.72 2619
5753.43 2576
5754.15 2730
5754.86 2789
5755.58 2814
5756.30 2884
5757.01 2818
5757.73 2933
5758.44 2929
5759.16 2925
5759.88 3044
5760.59 3063
5761.31 3156
5762.03 3187
5762.74 3444
5763.46 3597
5764.18 3783
5764.89 4029
5765.61 4181
5766.32 4162
5767.04 4088
5767.76 4100
5768.47 3863
5769.19 3749
5769.91 3510
5770.63 3418
5771.34 3122
5772.06 3073
5772.78 3030
5773.49 3058
5774.21 2989
5774.93 2913
5775.64 2915
5776.36 2958
5777.08 3033
5777.80 3097
5778.51 3130
5779.23 3273
5779.95 3335
5780.67 3286
5781.38 3404
5782.10 3415
5782.82 3312
5783.54 3441
5784.25 3441
5784.97 3434
5785.69 3437
5786.41 3413
5787.13 3559
5787.84 3575
5788.56 3514
5789.28 3589
5790.00 3748
5790.72 3870
5791.43 4022
5792.15 3892
5792.87 3972
5793.59 4202
5794.31 4373
5795.03 4590
5795.74 4792
5796.46 5027
5797.18 5132
5797.90 5143
5798.62 5525
5799.34 5956
5800.06 6700
5800.77 8068
5801.49 9866
5802.21 11874
5802.93 14087
5803.65 15866
5804.37 16518
5805.09 15957
5805.81 14468
5806.53 12798
5807.25 10608
5807.96 9037
5808.68 7881
5809.40 6798
5810.12 6174
5810.84 5545
5811.56 5435
5812.28 5416
5813.00 5285
5813.72 5410
5814.44 5447
5815.16 5654
5815.88 5751
5816.60 6041
5817.32 5996
5818.04 5967
5818.76 5997
5819.48 5995
5820.20 5650
5820.92 5679
5821.64 5541
5822.36 5670
5823.08 5462
5823.80 5313
5824.52 5249
5825.24 4858
5825.96 4654
5826.68 4464
5827.40 4305
5828.12 4140
5828.84 3956
5829.56 3882
5830.28 3779
5831.00 3752
5831.72 3651
5832.44 3652
5833.16 3504
5833.88 3433
5834.61 3473
5835.33 3421
5836.05 3392
5836.77 3276
5837.49 3306
5838.21 3249
5838.93 3233
5839.65 3261
5840.37 3221
5841.10 3347
5841.82 3289
5842.54 3279
5843.26 3271
5843.98 3200
5844.70 3190
5845.42 3187
5846.15 3131
5846.87 3124
5847.59 2990
5848.31 2942
5849.03 2909
5849.75 2917
5850.48 2954
5851.20 2892
5851.92 2796
5852.64 2807
5853.36 2856
5854.09 2855
5854.81 2804
5855.53 2789
5856.25 2784
5856.97 2868
5857.70 2805
5858.42 2805
5859.14 2721
5859.86 2752
5860.59 2735
5861.31 2724
5862.03 2732
5862.75 2854
5863.48 2743
5864.20 2668
5864.92 2642
5865.64 2585
5866.37 2552
5867.09 2565
5867.81 2552
5868.54 2528
5869.26 2528
5869.98 2544
5870.70 2539
5871.43 2521
5872.15 2484
5872.87 2491
5873.60 2519
5874.32 2552
5875.04 2640
5875.77 2651
5876.49 2630
5877.21 2647
5877.94 2629
5878.66 2549
5879.38 2515
5880.11 2581
5880.83 2470
5881.56 2498
5882.28 2510
5883.00 2443
5883.73 2302
5884.45 2409
5885.18 2376
5885.90 2412
5886.62 2351
5887.35 2445
5888.07 2423
5888.80 2358
5889.52 2398
5890.24 2385
5890.97 2360
5891.69 2344
5892.42 2348
5893.14 2293
5893.87 2271
5894.59 2277
5895.32 2248
5896.04 2229
5896.76 2299
5897.49 2338
5898.21 2281
5898.94 2216
5899.66 2353
5900.39 2292
5901.11 2317
5901.84 2310
5902.56 2335
5903.29 2309
5904.01 2281
5904.74 2263
5905.46 2272
5906.19 2251
5906.91 2160
5907.64 2241
5908.37 2233
5909.09 2309
5909.82 2306
5910.54 2332
5911.27 2304
5911.99 2324
5912.72 2294
5913.44 2245
5914.17 2274
5914.90 2361
5915.62 2369
5916.35 2393
5917.07 2362
5917.80 2400
5918.53 2399
5919.25 2401
5919.98 2384
5920.70 2426
5921.43 2327
5922.16 2364
5922.88 2342
5923.61 2424
5924.34 2393
5925.06 2404
5925.79 2474
5926.51 2492
5927.24 2519
5927.97 2397
5928.69 2512
5929.42 2430
5930.15 2415
5930.87 2341
5931.60 2444
5932.33 2566
5933.05 2530
5933.78 2641
5934.51 2695
5935.24 2835
5935.96 2998
5936.69 3202
5937.42 3296
5938.14 3332
5938.87 3419
5939.60 3381
5940.33 3331
5941.05 3327
5941.78 3258
5942.51 3094
5943.24 3005
5943.96 2937
5944.69 2905
5945.42 2947
5946.15 2873
5946.87 2910
5947.60 2966
5948.33 2958
5949.06 2980
5949.79 2956
5950.51 2964
5951.24 3024
5951.97 3044
5952.70 3164
5953.43 3153
5954.15 3261
5954.88 3317
5955.61 3315
5956.34 3378
5957.07 3273
5957.80 3304
5958.52 3267
5959.25 3320
5959.98 3361
5960.71 3406
5961.44 3334
5962.17 3316
5962.90 3390
5963.62 3329
5964.35 3417
5965.08 3561
5965.81 3704
5966.54 3702
5967.27 3843
5968.00 3954
5968.73 3921
5969.46 4177
5970.19 4150
5970.92 4007
5971.64 3984
5972.37 3951
5973.10 4051
5973.83 4032
5974.56 4040
5975.29 3998
5976.02 4097
5976.75 4075
5977.48 4097
5978.21 4173
5978.94 4153
5979.67 4168
5980.40 4321
5981.13 4310
5981.86 4456
5982.59 4603
5983.32 4453
5984.05 4663
5984.78 4671
5985.51 4782
5986.24 4788
5986.97 4778
5987.70 4750
5988.43 4737
5989.16 4640
5989.89 4763
5990.62 4856
5991.35 4840
5992.08 4825
5992.81 4748
5993.54 4852
5994.27 4982
5995.00 4985
5995.73 5060
5996.47 5110
5997.20 5277
5997.93 5237
5998.66 5358
5999.39 5509
6000.12 5239
6000.85 5276
6001.58 5223
6002.31 5143
6003.04 5062
6003.78 5027
6004.51 4908
6005.24 4811
6005.97 4947
6006.70 4823
6007.43 4804
6008.16 4934
6008.90 5161
6009.63 5742
6010.36 6474
6011.09 7355
6011.82 8365
6012.55 9848
6013.29 11124
6014.02 12055
6014.75 13024
6015.48 13222
6016.21 13113
6016.95 12257
6017.68 11250
6018.41 10194
6019.14 9190
6019.87 7853
6020.61 7041
6021.34 6188
6022.07 5394
6022.80 4853
6023.54 4559
6024.27 4191
6025.00 4009
6025.73 3933
6026.47 3689
6027.20 3652
6027.93 3630
6028.66 3568
6029.40 3573
6030.13 3502
6030.86 3477
6031.60 3426
6032.33 3297
6033.06 3334
6033.79 3158
6034.53 3159
6035.26 3120
6035.99 3166
6036.73 3072
6037.46 3099
6038.19 3189
6038.93 3168
6039.66 3170
6040.39 3231
6041.13 3289
6041.86 3337
6042.59 3454
6043.33 3386
6044.06 3358
6044.80 3391
6045.53 3597
6046.26 3600
6047.00 3569
6047.73 3613
6048.46 3621
6049.20 3733
6049.93 3794
6050.67 3847
6051.40 4103
6052.13 4111
6052.87 4094
6053.60 4324
6054.34 4418
6055.07 4446
6055.81 4295
6056.54 4174
6057.28 4124
6058.01 4062
6058.74 3985
6059.48 3979
6060.21 3881
6060.95 3833
6061.68 3786
6062.42 3785
6063.15 3759
6063.89 3675
6064.62 3702
6065.36 3637
6066.09 3627
6066.83 3570
6067.56 3592
6068.30 3672
6069.03 3613
6069.77 3551
6070.50 3593
6071.24 3513
6071.97 3436
6072.71 3414
6073.44 3426
6074.18 3320
6074.92 3221
6075.65 3238
6076.39 3320
6077.12 3251
6077.86 3092
6078.59 3190
6079.33 3129
6080.07 3116
6080.80 3246
6081.54 3096
6082.27 3054
6083.01 3046
6083.75 3089
6084.48 3010
6085.22 3002
6085.95 3036
6086.69 2891
6087.43 2850
6088.16 2888
6088.90 2921
6089.64 2918
6090.37 2946
6091.11 2956
6091.85 3038
6092.58 3003
6093.32 3004
6094.06 3005
6094.79 2940
6095.53 2809
6096.27 2937
6097.00 2849
6097.74 2854
6098.48 2833
6099.21 2798
6099.95 2771
6100.69 2795
6101.43 2797
6102.16 2807
6102.90 2720
6103.64 2681
6104.37 2679
6105.11 2732
6105.85 2734
6106.59 2766
6107.32 2759
6108.06 2718
6108.80 2813
6109.54 2898
6110.27 2988
6111.01 2862
6111.75 3003
6112.49 3001
6113.23 3019
6113.96 2950
6114.70 2905
6115.44 2901
6116.18 2940
6116.92 2925
6117.65 3030
6118.39 2966
6119.13 2967
6119.87 2963
6120.61 2934
6121.35 2980
6122.08 2980
6122.82 3027
6123.56 3075
6124.30 3113
6125.04 3023
6125.78 3049
6126.51 2960
6127.25 2917
6127.99 3058
6128.73 3037
6129.47 3151
6130.21 3089
6130.95 3053
6131.69 3128
6132.43 3085
6133.16 3081
6133.90 3160
6134.64 3237
6135.38 3183
6136.12 3140
6136.86 3277
6137.60 3299
6138.34 3390
6139.08 3437
6139.82 3396
6140.56 3470
6141.30 3434
6142.04 3453
6142.78 3407
6143.52 3400
6144.26 3417
6145.00 3413
6145.74 3293
6146.48 3404
6147.22 3327
6147.96 3402
6148.70 3371
6149.44 3437
6150.18 3406
6150.92 3343
6151.66 3382
6152.40 3412
6153.14 3455
6153.88 3524
6154.62 3541
6155.36 3627
6156.10 3775
6156.84 3862
6157.58 3967
6158.32 3997
6159.06 3986
6159.80 4066
6160.54 4221
6161.28 4324
6162.02 4249
6162.76 4183
6163.50 4291
6164.25 4402
6164.99 4564
6165.73 4688
6166.47 4820
6167.21 4998
6167.95 4971
6168.69 5026
6169.43 5053
6170.17 5116
6170.92 5098
6171.66 4945
6172.40 4913
6173.14 4767
6173.88 4672
6174.62 4656
6175.36 4564
6176.11 4641
6176.85 4614
6177.59 4570
6178.33 4557
6179.07 4618
6179.82 4572
6180.56 4607
6181.30 4588
6182.04 4596
6182.78 4624
6183.53 4721
6184.27 4903
6185.01 4719
6185.75 4812
6186.49 4956
6187.24 4851
6187.98 4775
6188.72 4870
6189.46 4952
6190.21 5008
6190.95 5213
6191.69 5294
6192.43 5674
6193.18 5897
6193.92 5811
6194.66 5929
6195.40 5942
6196.15 5981
6196.89 5773
6197.63 5896
6198.38 5954
6199.12 5807
6199.86 5892
6200.61 5729
6201.35 5738
6202.09 5883
6202.84 5945
6203.58 6208
6204.32 6689
6205.07 7345
6205.81 8264
6206.55 9782
6207.30 12144
6208.04 15044
6208.78 17626
6209.53 20237
6210.27 22313
6211.01 23235
6211.76 22800
6212.50 21149
6213.25 19178
6213.99 17083
6214.73 14557
6215.48 12326
6216.22 10279
6216.97 8724
6217.71 7484
6218.45 6428
6219.20 5878
6219.94 5416
6220.69 4870
6221.43 4686
6222.18 4490
6222.92 4295
6223.66 4231
6224.41 4241
6225.15 4214
6225.90 4058
6226.64 3991
6227.39 3840
6228.13 3730
6228.88 3720
6229.62 3426
6230.37 3284
6231.11 3133
6231.86 3127
6232.60 3078
6233.35 3094
6234.09 3097
6234.84 3206
6235.58 3279
6236.33 3345
6237.07 3373
6237.82 3436
6238.56 3450
6239.31 3488
6240.05 3475
6240.80 3405
6241.55 3476
6242.29 3444
6243.04 3501
6243.78 3632
6244.53 3743
6245.27 3941
6246.02 4063
6246.77 4258
6247.51 4374
6248.26 4569
6249.00 4642
6249.75 4716
6250.50 4869
6251.24 4737
6251.99 4684
6252.73 4707
6253.48 4563
6254.23 4422
6254.97 4234
6255.72 4127
6256.47 4131
6257.21 4150
6257.96 4005
6258.71 4055
6259.45 3963
6260.20 3915
6260.95 3910
6261.69 3904
6262.44 3900
6263.19 3883
6263.93 3749
6264.68 3671
6265.43 3783
6266.17 3841
6266.92 3852
6267.67 3768
6268.42 3776
6269.16 3805
6269.91 3804
6270.66 3888
6271.41 3912
6272.15 3994
6272.90 4061
6273.65 4098
6274.39 4215
6275.14 4417
6275.89 4675
6276.64 4830
6277.39 5068
6278.13 5193
6278.88 5265
6279.63 5239
6280.38 5070
6281.12 4801
6281.87 4489
6282.62 4266
6283.37 4166
6284.12 3947
6284.87 3759
6285.61 3683
6286.36 3704
6287.11 3713
6287.86 3753
6288.61 3788
6289.35 3879
6290.10 3990
6290.85 4311
6291.60 4497
6292.35 4526
6293.10 4331
6293.85 4189
6294.60 3971
6295.34 3693
6296.09 3618
6296.84 3499
6297.59 3428
6298.34 3131
6299.09 3096
6299.84 2984
6300.59 3022
6301.34 2953
6302.08 3015
6302.83 2980
6303.58 3067
6304.33 3023
6305.08 3103
6305.83 3091
6306.58 3049
6307.33 2971
6308.08 2921
6308.83 2872
6309.58 2816
6310.33 2874
6311.08 2790
6311.83 2833
6312.58 2882
6313.33 2790
6314.08 2782
6314.83 2830
6315.58 2927
6316.33 2940
6317.08 3073
6317.83 3125
6318.58 3088
6319.33 3155
6320.08 3101
6320.83 3075
6321.58 3022
6322.33 2911
6323.08 2817
6323.83 2779
6324.58 2753
6325.33 2788
6326.08 2772
6326.83 2607
6327.58 2618
6328.33 2575
6329.08 2608
6329.84 2632
6330.59 2662
6331.34 2660
6332.09 2655
6332.84 2658
6333.59 2483
6334.34 2499
6335.09 2514
6335.84 2543
6336.60 2544
6337.35 2532
6338.10 2548
6338.85 2615
6339.60 2539
6340.35 2387
6341.10 2499
6341.85 2598
6342.61 2587
6343.36 2550
6344.11 2486
6344.86 2450
6345.61 2469
6346.37 2527
6347.12 2489
6347.87 2427
6348.62 2492
6349.37 2553
6350.12 2565
6350.88 2605
6351.63 2692
6352.38 2668
6353.13 2647
6353.89 2679
6354.64 2809
6355.39 2805
6356.14 2742
6356.90 2813
6357.65 2712
6358.40 2664
6359.15 2564
6359.91 2569
6360.66 2407
6361.41 2400
6362.16 2443
6362.92 2447
6363.67 2372
6364.42 2355
6365.17 2305
6365.93 2399
6366.68 2418
6367.43 2273
6368.19 2309
6368.94 2330
6369.69 2213
6370.45 2188
6371.20 2284
6371.95 2304
6372.71 2320
6373.46 2305
6374.21 2260
6374.97 2208
6375.72 2179
6376.47 2167
6377.23 2179
6377.98 2153
6378.73 2229
6379.49 2326
6380.24 2268
6381.00 2357
6381.75 2420
6382.50 2369
6383.26 2352
6384.01 2287
6384.77 2261
6385.52 2291
6386.27 2202
6387.03 2182
6387.78 2150
6388.54 2155
6389.29 2146
6390.05 2066
6390.80 2051
6391.55 2082
6392.31 2114
6393.06 2111
6393.82 2134
6394.57 2152
6395.33 2153
6396.08 2162
6396.84 2167
6397.59 2134
6398.35 2152
6399.10 2139
6399.86 2079
6400.61 2082
6401.37 2032
6402.12 2060
6402.88 2061
6403.63 2046
6404.39 2097
6405.14 2170
6405.90 2098
6406.65 2078
6407.41 2064
6408.16 2184
6408.92 2098
6409.68 2178
6410.43 2153
6411.19 2196
6411.94 2226
6412.70 2203
6413.45 2253
6414.21 2178
6414.97 2177
6415.72 2173
6416.48 2266
6417.23 2222
6417.99 2213
6418.75 2263
6419.50 2232
6420.26 2226
6421.01 2226
6421.77 2251
6422.53 2244
6423.28 2227
6424.04 2199
6424.80 2222
6425.55 2242
6426.31 2213
6427.07 2132
6427.82 2279
6428.58 2188
6429.34 2219
6430.09 2143
6430.85 2176
6431.61 2231
6432.36 2262
6433.12 2249
6433.88 2299
6434.63 2281
6435.39 2340
6436.15 2334
6436.91 2398
6437.66 2490
6438.42 2512
6439.18 2513
6439.93 2434
6440.69 2471
6441.45 2503
6442.21 2517
6442.96 2517
6443.72 2476
6444.48 2525
6445.24 2463
6445.99 2358
6446.75 2417
6447.51 2409
6448.27 2414
6449.03 2342
6449.78 2398
6450.54 2460
6451.30 2410
6452.06 2405
6452.82 2371
6453.57 2343
6454.33 2432
6455.09 2499
6455.85 2558
6456.61 2605
6457.37 2521
6458.12 2528
6458.88 2571
6459.64 2570
6460.40 2598
6461.16 2606
6461.92 2635
6462.67 2608
6463.43 2612
6464.19 2566
6464.95 2591
6465.71 2620
6466.47 2719
6467.23 2781
6467.99 2748
6468.75 2785
6469.50 2918
6470.26 2863
6471.02 2841
6471.78 2857
6472.54 2867
6473.30 2902
6474.06 2918
6474.82 3041
6475.58 2952
6476.34 3015
6477.10 2997
6477.86 3064
6478.62 3082
6479.38 3099
6480.14 3113
6480.90 3186
6481.66 3219
6482.42 3205
6483.18 3159
6483.94 3417
6484.70 3353
6485.46 3441
6486.22 3576
6486.98 3586
6487.74 3652
6488.50 3597
6489.26 3602
6490.02 3660
6490.78 3724
6491.54 3725
6492.30 3789
6493.06 3966
6493.82 3906
6494.58 4099
6495.34 4082
6496.10 4212
6496.86 4410
6497.62 4522
6498.38 4357
6499.14 4403
6499.90 4384
6500.66 4377
6501.43 4421
6502.19 4454
6502.95 4494
6503.71 4550
6504.47 4438
6505.23 4453
6505.99 4492
6506.75 4631
6507.52 4765
6508.28 5046
6509.04 5110
6509.80 5433
6510.56 5713
6511.32 6179
6512.08 6762
6512.85 7150
6513.61 7434
6514.37 7675
6515.13 7638
6515.89 7607
6516.65 7242
6517.42 6897
6518.18 6597
6518.94 6376
6519.70 6189
6520.46 6156
6521.23 5963
6521.99 5866
6522.75 5931
6523.51 6089
6524.27 6242
6525.04 6520
6525.80 6908
6526.56 7433
6527.32 7906
6528.09 8569
6528.85 8886
6529.61 8941
6530.37 8823
6531.14 8726
6531.90 8588
6532.66 8454
6533.43 8580
6534.19 8899
6534.95 9930
6535.71 11062
6536.48 12423
6537.24 13556
6538.00 14202
6538.77 14307
6539.53 13665
6540.29 12634
6541.06 11458
6541.82 9978
6542.58 8929
6543.35 7836
6544.11 7048
6544.87 6205
6545.64 5628
6546.40 5286
6547.16 5045
6547.93 4766
6548.69 4639
6549.45 4659
6550.22 4576
6550.98 4649
6551.75 4491
6552.51 4435
6553.27 4508
6554.04 4475
6554.80 4406
6555.57 4415
6556.33 4354
6557.09 4378
6557.86 4284
6558.62 4357
6559.39 4292
6560.15 4388
6560.92 4355
6561.68 4500
6562.45 4563
6563.21 4790
6563.97 4773
6564.74 4782
6565.50 4990
6566.27 4949
6567.03 4995
6567.80 4981
6568.56 4910
6569.33 4872
6570.09 5054
6570.86 5075
6571.62 5102
6572.39 5253
6573.15 5518
6573.92 5785
6574.68 5938
6575.45 6033
6576.21 6165
6576.98 6292
6577.74 6219
6578.51 6230
6579.28 6088
6580.04 6066
6580.81 5774
6581.57 5601
6582.34 5501
6583.10 5424
6583.87 5258
6584.64 5260
6585.40 5202
6586.17 5182
6586.93 5260
6587.70 5258
6588.47 5335
6589.23 5401
6590.00 5622
6590.76 5721
6591.53 5961
6592.30 6459
6593.06 6990
6593.83 7497
6594.59 7971
6595.36 8492
6596.13 8693
6596.89 8811
6597.66 8656
6598.43 8449
6599.19 8010
6599.96 7616
6600.73 7091
6601.49 6706
6602.26 6565
6603.03 6146
6603.79 5779
6604.56 5593
6605.33 5333
6606.10 5156
6606.86 5090
6607.63 5125
6608.40 5134
6609.16 5128
6609.93 5190
6610.70 5220
6611.47 5373
6612.23 5426
6613.00 5342
6613.77 5436
6614.54 5326
6615.30 5312
6616.07 5260
6616.84 5225
6617.61 5186
6618.37 5276
6619.14 5291
6619.91 5215
6620.68 5336
6621.45 5232
6622.21 5313
6622.98 5177
6623.75 5194
6624.52 5133
6625.29 4974
6626.05 5078
6626.82 5085
6627.59 4927
6628.36 5127
6629.13 5190
6629.90 5357
6630.66 5656
6631.43 5914
6632.20 6743
6632.97 7593
6633.74 8719
6634.51 10199
6635.28 11369
6636.05 12091
6636.81 12264
6637.58 12394
6638.35 11754
6639.12 10714
6639.89 9589
6640.66 8616
6641.43 7662
6642.20 6677
6642.97 6058
6643.74 5426
6644.50 5103
6645.27 4733
6646.04 4447
6646.81 4159
6647.58 4051
6648.35 3956
6649.12 3878
6649.89 3958
6650.66 4037
6651.43 3989
6652.20 3854
6652.97 3734
6653.74 3762
6654.51 3769
6655.28 3738
6656.05 3554
6656.82 3467
6657.59 3553
6658.36 3565
6659.13 3536
6659.90 3558
6660.67 3490
6661.44 3486
6662.21 3607
6662.98 3562
6663.75 3520
6664.52 3560
6665.29 3593
6666.06 3495
6666.83 3579
6667.60 3608
6668.37 3530
6669.14 3591
6669.92 3644
6670.69 3592
6671.46 3712
6672.23 3893
6673.00 4016
6673.77 4060
6674.54 4127
6675.31 4129
6676.08 4133
6676.85 3993
6677.63 4026
6678.40 3901
6679.17 3781
6679.94 3783
6680.71 3742
6681.48 3656
6682.25 3687
6683.03 3702
6683.80 3844
6684.57 3886
6685.34 3975
6686.11 4034
6686.88 4183
6687.66 4176
6688.43 4178
6689.20 4164
6689.97 4141
6690.74 3984
6691.51 3998
6692.29 3848
6693.06 3651
6693.83 3558
6694.60 3531
6695.38 3368
6696.15 3358
6696.92 3359
6697.69 3222
6698.46 3280
6699.24 3193
6700.01 3222
6700.78 3285
6701.55 3200
6702.33 3265
6703.10 3178
6703.87 3198
6704.65 3250
6705.42 3287
6706.19 3235
6706.96 3106
6707.74 3043
6708.51 3180
6709.28 3162
6710.06 3170
6710.83 3098
6711.60 3043
6712.38 2960
6713.15 3025
6713.92 3017
6714.69 2928
6715.47 2942
6716.24 2914
6717.02 2940
6717.79 2861
6718.56 2821
6719.34 2755
6720.11 2824
6720.88 2805
6721.66 2680
6722.43 2647
6723.20 2780
6723.98 2769
6724.75 2708
6725.53 2645
6726.30 2639
6727.07 2654
6727.85 2694
6728.62 2679
6729.40 2550
6730.17 2501
6730.95 2519
6731.72 2595
6732.49 2586
6733.27 2558
6734.04 2555
6734.82 2655
6735.59 2618
6736.37 2577
6737.14 2605
6737.92 2565
6738.69 2580
6739.46 2548
6740.24 2569
6741.01 2586
6741.79 2503
6742.56 2608
6743.34 2575
6744.11 2523
6744.89 2473
6745.66 2592
6746.44 2489
6747.21 2509
6747.99 2603
6748.77 2690
6749.54 2712
6750.32 2679
6751.09 2670
6751.87 2703
6752.64 2677
6753.42 2762
6754.19 2799
6754.97 2758
6755.75 2729
6756.52 2715
6757.30 2585
6758.07 2632
6758.85 2546
6759.62 2424
6760.40 2498
6761.18 2405
6761.95 2334
6762.73 2375
6763.50 2366
6764.28 2383
6765.06 2372
6765.83 2351
6766.61 2354
6767.39 2433
6768.16 2309
6768.94 2310
6769.72 2297
6770.49 2275
6771.27 2342
6772.04 2388
6772.82 2351
6773.60 2215
6774.37 2281
6775.15 2224
6775.93 2287
6776.71 2372
6777.48 2361
6778.26 2437
6779.04 2407
6779.81 2412
6780.59 2345
6781.37 2420
6782.14 2358
6782.92 2350
6783.70 2413
6784.48 2340
6785.25 2397
6786.03 2322
6786.81 2289
6787.59 2295
6788.36 2349
6789.14 2338
6789.92 2359
6790.70 2303
6791.47 2281
6792.25 2206
6793.03 2135
6793.81 2115
6794.59 2107
6795.36 2103
6796.14 2169
6796.92 2139
6797.70 2132
6798.48 2197
6799.25 2103
6800.03 2214
6800.81 2224
6801.59 2154
6802.37 2189
6803.15 2181
6803.92 2155
6804.70 2168
6805.48 2193
6806.26 2225
6807.04 2235
6807.82 2273
6808.60 2231
6809.38 2245
6810.15 2182
6810.93 2161
6811.71 2195
6812.49 2099
6813.27 2168
6814.05 2100
6814.83 2106
6815.61 2155
6816.39 2266
6817.17 2295
6817.94 2266
6818.72 2293
6819.50 2371
6820.28 2352
6821.06 2373
6821.84 2394
6822.62 2500
6823.40 2445
6824.18 2312
6824.96 2293
6825.74 2316
6826.52 2313
6827.30 2296
6828.08 2284
6828.86 2207
6829.64 2115
6830.42 2218
6831.20 2234
6831.98 2123
6832.76 2146
6833.54 2168
6834.32 2196
6835.10 2160
6835.88 2106
6836.66 2140
6837.44 2151
6838.22 2190
6839.00 2180
6839.78 2190
6840.56 2182
6841.34 2140
6842.12 2200
6842.90 2206
6843.68 2168
6844.47 2232
6845.25 2237
6846.03 2246
6846.81 2232
6847.59 2313
6848.37 2525
6849.15 2852
6849.93 3257
6850.71 3567
6851.49 4039
6852.28 4278
6853.06 4297
6853.84 4362
6854.62 4166
6855.40 3785
6856.18 3546
6856.96 3446
6857.75 3191
6858.53 2985
6859.31 2874
6860.09 2843
6860.87 2790
6861.65 2737
6862.44 2627
6863.22 2510
6864.00 2504
6864.78 2478
6865.56 2472
6866.35 2390
6867.13 2385
6867.91 2310
6868.69 2273
6869.47 2281
6870.26 2227
6871.04 2186
6871.82 2189
6872.60 2136
6873.39 2180
6874.17 2191
6874.95 2080
6875.73 2133
6876.52 2112
6877.30 2266
6878.08 2161
6878.86 2129
6879.65 2282
6880.43 2233
6881.21 2239
6881.99 2230
6882.78 2124
6883.56 2251
6884.34 2242
6885.13 2257
6885.91 2344
6886.69 2309
6887.48 2325
6888.26 2351
6889.04 2480
6889.83 2549
6890.61 2493
6891.39 2521
6892.18 2545
6892.96 2542
6893.74 2430
6894.53 2444
6895.31 2412
6896.09 2330
6896.88 2417
6897.66 2502
6898.45 2426
6899.23 2426
6900.01 2459
6900.80 2497
6901.58 2465
6902.37 2454
6903.15 2515
6903.93 2483
6904.72 2417
6905.50 2437
6906.29 2470
6907.07 2468
6907.86 2389
6908.64 2419
6909.42 2379
6910.21 2383
6910.99 2400
6911.78 2305
6912.56 2370
6913.35 2360
6914.13 2384
6914.92 2356
6915.70 2354
6916.49 2359
6917.27 2348
6918.06 2375
6918.84 2433
6919.63 2486
6920.41 2494
6921.20 2386
6921.98 2400
6922.77 2438
6923.55 2503
6924.34 2420
6925.12 2420
6925.91 2438
6926.69 2532
6927.48 2566
6928.27 2574
6929.05 2592
6929.84 2634
6930.62 2564
6931.41 2538
6932.19 2591
6932.98 2547
6933.77 2559
6934.55 2631
6935.34 2621
6936.12 2637
6936.91 2568
6937.69 2676
6938.48 2675
6939.27 2689
6940.05 2838
6940.84 2894
6941.63 2953
6942.41 3002
6943.20 3080
6943.99 3158
6944.77 3162
6945.56 3218
6946.34 3275
6947.13 3354
6947.92 3301
6948.70 3250
6949.49 3356
6950.28 3271
6951.07 3247
6951.85 3184
6952.64 3199
6953.43 3154
6954.21 3172
6955.00 3322
6955.79 3309
6956.57 3408
6957.36 3350
6958.15 3596
6958.94 3638
6959.72 3551
6960.51 3642
6961.30 3555
6962.09 3631
6962.87 3667
6963.66 3530
6964.45 3598
6965.24 3601
6966.02 3787
6966.81 3733
6967.60 3833
6968.39 3864
6969.17 3852
6969.96 3969
6970.75 4085
6971.54 4111
6972.33 4184
6973.11 4212
6973.90 4311
6974.69 4163
6975.48 4230
6976.27 4481
6977.06 4470
6977.84 4513
6978.63 4761
6979.42 4947
6980.21 5144
6981.00 5414
6981.79 5791
6982.57 6154
6983.36 6796
6984.15 7548
6984.94 8486
6985.73 9663
6986.52 10563
6987.31 10986
6988.10 11001
6988.89 10724
6989.67 10217
6990.46 9464
6991.25 8425
6992.04 7558
6992.83 6921
6993.62 6276
6994.41 5705
6995.20 5453
6995.99 5461
6996.78 5707
6997.57 6365
6998.36 6850
6999.15 7702
6999.94 8337
7000.72 8898
7001.51 9348
7002.30 9193
7003.09 8993
7003.88 8615
7004.67 7876
7005.46 6945
7006.25 6260
7007.04 5537
7007.83 4778
7008.62 4402
7009.41 3945
7010.20 3716
7010.99 3510
7011.78 3326
7012.57 3383
7013.37 3222
7014.16 3320
7014.95 3258
7015.74 3262
7016.53 3270
7017.32 3184
7018.11 3156
7018.90 3192
7019.69 3096
7020.48 3011
7021.27 2979
7022.06 2973
7022.85 2961
7023.64 3021
7024.43 3038
7025.23 3260
7026.02 3365
7026.81 3234
7027.60 3171
7028.39 3190
7029.18 3191
7029.97 3142
7030.76 3061
7031.56 3022
7032.35 3043
7033.14 3024
7033.93 2955
7034.72 2908
7035.51 2911
7036.30 2941
7037.10 2947
7037.89 3017
7038.68 3148
7039.47 3199
7040.26 3134
7041.06 3223
7041.85 3183
7042.64 3175
7043.43 3174
7044.22 3190
7045.02 3235
7045.81 3116
7046.60 3064
7047.39 2977
7048.18 2970
7048.98 2993
7049.77 3187
7050.56 3218
7051.35 3200
7052.15 3197
7052.94 3221
7053.73 3217
7054.52 3213
7055.32 3024
7056.11 3012
7056.90 2873
7057.70 2964
7058.49 2978
7059.28 2854
7060.07 2814
7060.87 2909
7061.66 2892
7062.45 2834
7063.25 2784
7064.04 2782
7064.83 2868
7065.63 2886
7066.42 2742
7067.21 2742
7068.01 2815
7068.80 2860
7069.59 2759
7070.39 2760
7071.18 2840
7071.97 2759
7072.77 2689
7073.56 2689
7074.36 2727
7075.15 2712
7075.94 2695
7076.74 2687
7077.53 2650
7078.33 2588
7079.12 2677
7079.91 2610
7080.71 2499
7081.50 2556
7082.30 2503
7083.09 2499
7083.88 2425
7084.68 2443
7085.47 2510
7086.27 2509
7087.06 2486
7087.86 2525
7088.65 2617
7089.45 2655
7090.24 2740
7091.04 2950
7091.83 3136
7092.62 3257
7093.42 3374
7094.21 3502
7095.01 3465
7095.80 3244
7096.60 3154
7097.39 3039
7098.19 2941
7098.98 2696
7099.78 2658
7100.58 2539
7101.37 2424
7102.17 2390
7102.96 2463
7103.76 2467
7104.55 2472
7105.35 2355
7106.14 2385
7106.94 2391
7107.73 2326
7108.53 2195
7109.33 2127
7110.12 2209
7110.92 2170
7111.71 2029
7112.51 2021
7113.31 1964
7114.10 1947
7114.90 1956
7115.69 1996
7116.49 2026
7117.29 1973
7118.08 1972
7118.88 1969
7119.67 1975
7120.47 1929
7121.27 1996
7122.06 2005
7122.86 2002
7123.66 1998
7124.45 1898
7125.25 1952
7126.05 1909
7126.84 1972
7127.64 1971
7128.44 1958
7129.23 1953
7130.03 2022
7130.83 2013
7131.62 2056
7132.42 2068
7133.22 2031
7134.02 2025
7134.81 2023
7135.61 1961
7136.41 1959
7137.21 1932
7138.00 1974
7138.80 1996
7139.60 1953
7140.39 1891
7141.19 1914
7141.99 1890
7142.79 1933
7143.59 2046
7144.38 1985
7145.18 1938
7145.98 1956
7146.78 2034
7147.57 2039
7148.37 2029
7149.17 1969
7149.97 1944
7150.77 1981
7151.56 1865
7152.36 1900
7153.16 1928
7153.96 1937
7154.76 1973
7155.56 1907
7156.35 1898
7157.15 2023
7157.95 1974
7158.75 1884
7159.55 1891
7160.35 1874
7161.14 1851
7161.94 1867
7162.74 1835
7163.54 1791
7164.34 1791
7165.14 1793
7165.94 1823
7166.74 1819
7167.54 1752
7168.33 1731
7169.13 1833
7169.93 1829
7170.73 1797
7171.53 1737
7172.33 1756
7173.13 1849
7173.93 1762
7174.73 1774
7175.53 1853
7176.33 1727
7177.13 1749
7177.93 1756
7178.73 1720
7179.53 1703
7180.33 1721
7181.13 1753
7181.92 1780
7182.72 1880
7183.52 1932
7184.32 1939
7185.12 1904
7185.92 1900
7186.72 1894
7187.52 1855
7188.32 1773
7189.13 1785
7189.93 1751
7190.73 1664
7191.53 1657
7192.33 1670
7193.13 1656
7193.93 1656
7194.73 1638
7195.53 1631
7196.33 1667
7197.13 1592
7197.93 1671
7198.73 1664
7199.53 1649
7200.33 1578
7201.13 1656
7201.93 1612
7202.74 1564
7203.54 1681
7204.34 1624
7205.14 1582
7205.94 1583
7206.74 1589
7207.54 1603
7208.34 1568
7209.14 1637
7209.95 1631
7210.75 1574
7211.55 1635
7212.35 1631
7213.15 1615
7213.95 1612
7214.75 1627
7215.56 1598
7216.36 1666
7217.16 1643
7217.96 1584
7218.76 1659
7219.57 1587
7220.37 1657
7221.17 1639
7221.97 1663
7222.77 1671
7223.58 1663
7224.38 1648
7225.18 1641
7225.98 1656
7226.78 1686
7227.59 1640
7228.39 1659
7229.19 1736
7229.99 1723
7230.80 1650
7231.60 1545
7232.40 1627
7233.20 1634
7234.01 1637
7234.81 1661
7235.61 1668
7236.42 1704
7237.22 1647
7238.02 1685
7238.82 1800
7239.63 1761
7240.43 1760
7241.23 1773
7242.04 1816
7242.84 1747
7243.64 1767
7244.45 1778
7245.25 1801
7246.05 1818
7246.86 1880
7247.66 1945
7248.46 1897
7249.27 1841
7250.07 1861
7250.87 1867
7251.68 1865
7252.48 1862
7253.29 1853
7254.09 1938
7254.89 1847
7255.70 1907
7256.50 1924
7257.30 1933
7258.11 1951
7258.91 1940
7259.72 1953
7260.52 2031
7261.33 2182
7262.13 2154
7262.93 2114
7263.74 2114
7264.54 2284
7265.35 2253
7266.15 2241
7266.96 2314
7267.76 2299
7268.57 2306
7269.37 2334
7270.17 2275
7270.98 2365
7271.78 2334
7272.59 2300
7273.39 2393
7274.20 2408
7275.00 2375
7275.81 2385
7276.61 2432
7277.42 2375
7278.22 2475
7279.03 2469
7279.83 2443
7280.64 2683
7281.44 2771
7282.25 2972
7283.06 3371
7283.86 3590
7284.67 4088
7285.47 4420
7286.28 4749
7287.08 4717
7287.89 4546
7288.69 4416
7289.50 4106
7290.31 3851
7291.11 3510
7291.92 3306
7292.72 3060
7293.53 2965
7294.34 2807
7295.14 2662
7295.95 2527
7296.75 2579
7297.56 2577
7298.37 2644
7299.17 2651
7299.98 2577
7300.79 2630
7301.59 2607
7302.40 2685
7303.21 2661
7304.01 2613
7304.82 2669
7305.63 2708
7306.43 2801
7307.24 2708
7308.05 2838
7308.85 2897
7309.66 3030
7310.47 3065
7311.27 3071
7312.08 3222
7312.89 3340
7313.69 3383
7314.50 3361
7315.31 3290
7316.12 3296
7316.92 3220
7317.73 3461
7318.54 3541
7319.35 3693
7320.15 3993
7320.96 4202
7321.77 4436
7322.58 4520
7323.38 4676
7324.19 4591
7325.00 4488
7325.81 4177
7326.61 3922
7327.42 3687
7328.23 3597
7329.04 3470
7329.85 3340
7330.65 3162
7331.46 3205
7332.27 3194
7333.08 3207
7333.89 3399
7334.69 3566
7335.50 3879
7336.31 4042
7337.12 4024
7337.93 4091
7338.74 4047
7339.54 3905
7340.35 3746
7341.16 3564
7341.97 3289
7342.78 3183
7343.59 3111
7344.40 2893
7345.21 2755
7346.01 2742
7346.82 2740
7347.63 2664
7348.44 2766
7349.25 2607
7350.06 2585
7350.87 2610
7351.68 2630
7352.49 2718
7353.30 2572
7354.11 2681
7354.92 2597
7355.72 2496
7356.53 2435
7357.34 2496
7358.15 2480
7358.96 2499
7359.77 2625
7360.58 2591
7361.39 2610
7362.20 2603
7363.01 2684
7363.82 2748
7364.63 2814
7365.44 2863
7366.25 2791
7367.06 2675
7367.87 2709
7368.68 2677
7369.49 2681
7370.30 2707
7371.11 2710
7371.92 2739
7372.73 2813
7373.54 2705
7374.35 2841
7375.16 2891
7375.97 2893
7376.79 2908
7377.60 2920
7378.41 3018
7379.22 3192
7380.03 3417
7380.84 3648
7381.65 3888
7382.46 3937
7383.27 4046
7384.08 4125
7384.89 4011
7385.70 3798
7386.52 3667
7387.33 3396
7388.14 3259
7388.95 3040
7389.76 2919
7390.57 2878
7391.38 2764
7392.19 2666
7393.01 2531
7393.82 2507
7394.63 2401
7395.44 2377
7396.25 2421
7397.06 2475
7397.88 2539
7398.69 2562
7399.50 2723
7400.31 2926
7401.12 2931
7401.94 3061
7402.75 3172
7403.56 3325
7404.37 3246
7405.18 3250
7406.00 3031
7406.81 2911
7407.62 2833
7408.43 2782
7409.25 2737
7410.06 2629
7410.87 2548
7411.68 2495
7412.49 2473
7413.31 2462
7414.12 2290
7414.93 2198
7415.75 2112
7416.56 2124
7417.37 2144
7418.18 2101
7419.00 2015
7419.81 2029
7420.62 2017
7421.44 1987
7422.25 1977
7423.06 1902
7423.88 2015
7424.69 1977
7425.50 1935
7426.31 1944
7427.13 1961
7427.94 1883
7428.76 1879
7429.57 1832
7430.38 1860
7431.20 1875
7432.01 1920
7432.82 1854
7433.64 1794
7434.45 1877
7435.26 1879
7436.08 1921
7436.89 1897
7437.71 1884
7438.52 1876
7439.33 1901
7440.15 1957
7440.96 1931
7441.78 1869
7442.59 1901
7443.40 1964
7444.22 1959
7445.03 2038
7445.85 1975
7446.66 1931
7447.48 1939
7448.29 1989
7449.11 1891
7449.92 1937
7450.73 1918
7451.55 1862
7452.36 1916
7453.18 1905
7453.99 1851
7454.81 1835
7455.62 1895
7456.44 1919
7457.25 1873
7458.07 1880
7458.88 1829
7459.70 1883
7460.51 1872
7461.33 1816
7462.14 1798
7462.96 1849
7463.77 1845
7464.59 1834
7465.41 1764
7466.22 1765
7467.04 1817
7467.85 1825
7468.67 1803
7469.48 1914
7470.30 1872
7471.11 1871
7471.93 1802
7472.75 1812
7473.56 1857
7474.38 1787
7475.19 1841
7476.01 1774
7476.83 1738
7477.64 1721
7478.46 1691
7479.27 1711
7480.09 1650
7480.91 1687
7481.72 1680
7482.54 1644
7483.36 1647
7484.17 1675
7484.99 1679
7485.81 1691
7486.62 1741
7487.44 1690
7488.26 1683
7489.07 1664
7489.89 1656
7490.71 1674
7491.52 1666
7492.34 1652
7493.16 1653
7493.97 1685
7494.79 1687
7495.61 1660
7496.43 1634
7497.24 1643
7498.06 1686
7498.88 1599
7499.69 1650
7500.51 1618
7501.33 1598
7502.15 1608
7502.96 1538
7503.78 1592
7504.60 1580
7505.42 1642
7506.23 1579
7507.05 1542
7507.87 1532
7508.69 1632
7509.51 1611
7510.32 1581
7511.14 1615
7511.96 1597
7512.78 1605
7513.60 1616
7514.41 1666
7515.23 1550
7516.05 1519
7516.87 1545
7517.69 1607
7518.50 1601
7519.32 1555
7520.14 1534
7520.96 1546
7521.78 1517
7522.60 1480
7523.42 1544
7524.23 1530
7525.05 1481
7525.87 1525
7526.69 1533
7527.51 1542
7528.33 1514
7529.15 1509
7529.97 1538
7530.78 1587
7531.60 1534
7532.42 1515
7533.24 1656
7534.06 1557
7534.88 1500
7535.70 1504
7536.52 1515
7537.34 1528
7538.16 1542
7538.98 1606
7539.80 1646
7540.62 1607
7541.44 1658
7542.26 1592
7543.08 1600
7543.89 1633
7544.71 1592
7545.53 1657
7546.35 1668
7547.17 1707
7547.99 1704
7548.81 1604
7549.63 1612
7550.45 1674
7551.27 1611
7552.09 1625
7552.91 1609
7553.73 1643
7554.56 1639
7555.38 1682
7556.20 1766
7557.02 1735
7557.84 1762
7558.66 1702
7559.48 1785
7560.30 1778
7561.12 1847
7561.94 1841
7562.76 1847
7563.58 1852
7564.40 1801
7565.22 1749
7566.04 1673
7566.86 1691
7567.69 1664
7568.51 1650
7569.33 1653
7570.15 1627
7570.97 1637
7571.79 1716
7572.61 1631
7573.43 1565
7574.26 1601
7575.08 1658
7575.90 1605
7576.72 1603
7577.54 1590
7578.36 1619
7579.18 1725
7580.01 1653
7580.83 1584
7581.65 1567
7582.47 1566
7583.29 1636
7584.12 1677
7584.94 1685
7585.76 1744
7586.58 1686
7587.40 1727
7588.23 1721
7589.05 1731
7589.87 1741
7590.69 1718
7591.51 1764
7592.34 1753
7593.16 1718
7593.98 1673
7594.80 1745
7595.63 1791
7596.45 1771
7597.27 1765
7598.09 1694
7598.92 1719
7599.74 1748
7600.56 1810
7601.39 1802
7602.21 1812
7603.03 1930
7603.85 2026
7604.68 2151
7605.50 2136
7606.32 2201
7607.15 2195
7607.97 2201
7608.79 2261
7609.62 2151
7610.44 1989
7611.26 1965
7612.09 1921
7612.91 1813
7613.73 1811
7614.56 1832
7615.38 1845
7616.20 1781
7617.03 1755
7617.85 1778
7618.68 1862
7619.50 1766
7620.32 1844
7621.15 1874
7621.97 1832
7622.79 1838
7623.62 1766
7624.44 1742
7625.27 1828
7626.09 1804
7626.92 1806
7627.74 1773
7628.56 1772
7629.39 1900
7630.21 1994
7631.04 2206
7631.86 2308
7632.69 2356
7633.51 2402
7634.34 2456
7635.16 2406
7635.98 2262
7636.81 2166
7637.63 2058
7638.46 1953
7639.28 1855
7640.11 1825
7640.93 1769
7641.76 1718
7642.58 1630
7643.41 1660
7644.23 1580
7645.06 1501
7645.88 1568
7646.71 1591
7647.54 1508
7648.36 1455
7649.19 1529
7650.01 1583
7650.84 1513
7651.66 1511
7652.49 1486
7653.31 1525
7654.14 1505
7654.97 1449
7655.79 1472
7656.62 1477
7657.44 1522
7658.27 1510
7659.09 1501
7659.92 1478
7660.75 1530
7661.57 1598
7662.40 1519
7663.22 1480
7664.05 1519
7664.88 1489
7665.70 1465
7666.53 1516
7667.36 1505
7668.18 1514
7669.01 1515
7669.84 1508
7670.66 1482
7671.49 1502
7672.32 1523
7673.14 1598
7673.97 1561
7674.80 1525
7675.62 1454
7676.45 1534
7677.28 1494
7678.10 1544
7678.93 1475
7679.76 1376
7680.58 1384
7681.41 1448
7682.24 1421
7683.07 1416
7683.89 1440
7684.72 1455
7685.55 1436
7686.38 1434
7687.20 1439
7688.03 1546
7688.86 1482
7689.69 1508
7690.51 1520
7691.34 1453
7692.17 1475
7693.00 1494
7693.82 1472
7694.65 1520
7695.48 1520
7696.31 1516
7697.14 1492
7697.96 1531
7698.79 1526
7699.62 1591
7700.45 1501
7701.28 1501
7702.11 1497
7702.93 1570
7703.76 1501
7704.59 1519
7705.42 1481
7706.25 1564
7707.08 1552
7707.90 1491
7708.73 1530
7709.56 1529
7710.39 1575
7711.22 1563
7712.05 1529
7712.88 1583
7713.71 1606
7714.53 1605
7715.36 1563
7716.19 1618
7717.02 1565
7717.85 1601
7718.68 1611
7719.51 1594
7720.34 1586
7721.17 1551
7722.00 1540
7722.83 1528
7723.66 1635
7724.49 1551
7725.32 1570
7726.14 1624
7726.97 1449
7727.80 1545
7728.63 1598
7729.46 1566
7730.29 1571
7731.12 1582
7731.95 1588
7732.78 1604
7733.61 1560
7734.44 1573
7735.27 1553
7736.10 1546
7736.93 1638
7737.76 1645
7738.59 1661
7739.42 1610
7740.25 1608
7741.08 1524
7741.91 1569
7742.75 1561
7743.58 1700
7744.41 1780
7745.24 1949
7746.07 2157
7746.90 2516
7747.73 2803
7748.56 2974
7749.39 3088
7750.22 3125
7751.05 3202
7751.88 2985
7752.71 2821
7753.55 2652
7754.38 2344
7755.21 2161
7756.04 1978
7756.87 1857
7757.70 1732
7758.53 1646
7759.36 1638
7760.20 1570
7761.03 1614
7761.86 1653
7762.69 1662
7763.52 1583
7764.35 1501
7765.18 1519
7766.02 1509
7766.85 1494
7767.68 1454
7768.51 1575
7769.34 1409
7770.18 1323
7771.01 1410
7771.84 1374
7772.67 1396
7773.50 1365
7774.34 1385
7775.17 1347
7776.00 1332
7776.83 1354
7777.66 1405
7778.50 1439
7779.33 1389
7780.16 1427
7780.99 1426
7781.83 1403
7782.66 1402
7783.49 1377
7784.32 1398
7785.16 1429
7785.99 1497
7786.82 1481
7787.66 1596
7788.49 1533
7789.32 1544
7790.15 1567
7790.99 1585
7791.82 1514
7792.65 1456
7793.49 1495
7794.32 1507
7795.15 1471
7795.99 1413
7796.82 1394
7797.65 1397
7798.49 1441
7799.32 1410
7800.15 1450
7800.99 1511
7801.82 1397
7802.65 1425
7803.49 1499
7804.32 1512
7805.16 1450
7805.99 1470
7806.82 1563
7807.66 1532
7808.49 1457
7809.33 1467
7810.16 1483
7810.99 1540
7811.83 1552
7812.66 1567
7813.50 1559
7814.33 1546
7815.17 1587
7816.00 1571
7816.83 1543
7817.67 1518
7818.50 1562
7819.34 1519
7820.17 1546
7821.01 1524
7821.84 1538
7822.68 1534
7823.51 1524
7824.35 1530
7825.18 1545
7826.02 1517
7826.85 1459
7827.69 1445
7828.52 1511
7829.36 1564
7830.19 1434
7831.03 1507
7831.86 1502
7832.70 1494
7833.53 1463
7834.37 1413
7835.20 1375
7836.04 1405
7836.87 1436
7837.71 1436
7838.54 1416
7839.38 1362
7840.22 1411
7841.05 1385
7841.89 1451
7842.72 1424
7843.56 1420
7844.39 1410
7845.23 1365
7846.07 1409
7846.90 1390
7847.74 1369
7848.57 1357
7849.41 1374
7850.25 1277
7851.08 1338
7851.92 1335
7852.76 1307
7853.59 1254
7854.43 1240
7855.27 1285
7856.10 1297
7856.94 1335
7857.78 1342
7858.61 1320
7859.45 1308
7860.29 1313
7861.12 1336
7861.96 1319
7862.80 1317
7863.63 1302
7864.47 1268
7865.31 1287
7866.14 1321
7866.98 1368
7867.82 1313
7868.66 1239
7869.49 1200
7870.33 1224
7871.17 1275
7872.00 1289
7872.84 1242
7873.68 1263
7874.52 1321
7875.35 1285
7876.19 1390
7877.03 1366
7877.87 1391
7878.70 1413
7879.54 1365
7880.38 1337
7881.22 1376
7882.06 1392
7882.89 1333
7883.73 1353
7884.57 1357
7885.41 1353
7886.25 1376
7887.08 1370
7887.92 1338
7888.76 1395
7889.60 1399
7890.44 1349
7891.28 1391
7892.11 1377
7892.95 1382
7893.79 1315
7894.63 1321
7895.47 1364
7896.31 1398
7897.15 1381
7897.98 1312
7898.82 1369
7899.66 1335
7900.50 1390
7901.34 1358
7902.18 1408
7903.02 1401
7903.86 1335
7904.70 1347
7905.54 1340
7906.37 1348
7907.21 1312
7908.05 1299
7908.89 1340
7909.73 1349
7910.57 1289
7911.41 1314
7912.25 1338
7913.09 1381
7913.93 1395
7914.77 1482
7915.61 1496
7916.45 1561
7917.29 1621
7918.13 1681
7918.97 1702
7919.81 1690
7920.65 1670
7921.49 1725
7922.33 1683
7923.17 1560
7924.01 1501
7924.85 1483
7925.69 1417
7926.53 1343
7927.37 1398
7928.21 1327
7929.05 1316
7929.89 1320
7930.73 1319
7931.57 1295
7932.41 1248
7933.25 1249
7934.09 1292
7934.93 1246
7935.77 1258
7936.61 1233
7937.46 1191
7938.30 1209
7939.14 1211
7939.98 1204
7940.82 1187
7941.66 1232
7942.50 1256
7943.34 1289
7944.18 1272
7945.03 1250
7945.87 1282
7946.71 1323
7947.55 1274
7948.39 1297
7949.23 1277
7950.07 1251
7950.92 1264
7951.76 1236
7952.60 1196
7953.44 1208
7954.28 1253
7955.12 1213
7955.97 1296
7956.81 1302
7957.65 1266
7958.49 1246
7959.33 1203
7960.18 1296
7961.02 1211
7961.86 1167
7962.70 1214
7963.54 1262
7964.39 1223
7965.23 1266
7966.07 1290
7966.91 1209
7967.76 1230
7968.60 1205
7969.44 1238
7970.28 1322
7971.13 1249
7971.97 1279
7972.81 1260
7973.65 1275
7974.50 1220
7975.34 1209
7976.18 1200
7977.03 1257
7977.87 1263
7978.71 1262
7979.55 1241
7980.40 1160
7981.24 1277
7982.08 1261
7982.93 1275
7983.77 1293
7984.61 1290
7985.46 1255
7986.30 1214
7987.14 1178
7987.99 1152
7988.83 1246
7989.67 1215
7990.52 1211
7991.36 1155
7992.21 1165
7993.05 1184
7993.89 1208
7994.74 1130
7995.58 1124
7996.42 1133
7997.27 1199
7998.11 1168
7998.96 1191
7999.80 1170
8000.65 1142
8001.49 1125
8002.33 1158
8003.18 1200
8004.02 1213
8004.87 1234
8005.71 1202
8006.56 1188
8007.40 1247
8008.24 1186
8009.09 1175
8009.93 1189
8010.78 1158
8011.62 1150
8012.47 1144
8013.31 1235
8014.16 1181
8015.00 1225
8015.85 1229
8016.69 1192
8017.54 1129
8018.38 1173
8019.23 1177
8020.07 1133
8020.92 1151
8021.76 1161
8022.61 1153
8023.45 1141
8024.30 1140
8025.15 1116
8025.99 1176
8026.84 1129
8027.68 1091
8028.53 1125
8029.37 1129
8030.22 1082
8031.07 1086
8031.91 1133
8032.76 1144
8033.60 1119
8034.45 1191
8035.30 1261
8036.14 1254
8036.99 1211
8037.83 1205
8038.68 1174
8039.53 1190
8040.37 1253
8041.22 1151
8042.06 1116
8042.91 1196
8043.76 1154
8044.60 1123
8045.45 1175
8046.30 1188
8047.14 1187
8047.99 1156
8048.84 1162
8049.68 1199
8050.53 1133
8051.38 1107
8052.22 1125
8053.07 1145
8053.92 1108
8054.77 1123
8055.61 1142
8056.46 1122
8057.31 1076
8058.15 1103
8059.00 1019
8059.85 1073
8060.70 1093
8061.54 1076
8062.39 1040
8063.24 1070
8064.09 1094
8064.93 1185
8065.78 1129
8066.63 1099
8067.48 1128
8068.32 1130
8069.17 1076
8070.02 1055
8070.87 1072
8071.72 1108
8072.56 1086
8073.41 1046
8074.26 1036
8075.11 1043
8075.96 1074
8076.80 1059
8077.65 1057
8078.50 1058
8079.35 1037
8080.20 1049
8081.05 1085
8081.89 1077
8082.74 1052
8083.59 1047
8084.44 1058
8085.29 1039
8086.14 1079
8086.99 1077
8087.83 1004
8088.68 1050
8089.53 1054
8090.38 994
8091.23 1019
8092.08 1053
8092.93 1087
8093.78 1073
8094.63 1018
8095.48 1044
8096.32 1065
8097.17 1095
8098.02 1021
8098.87 1042
8099.72 1063
8100.57 992
8101.42 1053
8102.27 1058
8103.12 1035
8103.97 1032
8104.82 1022
8105.67 1062
8106.52 995
8107.37 1027
8108.22 1066
8109.07 1037
8109.92 1013
8110.77 999
8111.62 1083
8112.47 1028
8113.32 987
8114.17 1044
8115.02 1020
8115.87 1073
8116.72 1087
8117.57 1077
8118.42 1092
8119.27 1090
8120.12 1124
8120.97 1182
8121.82 1228
8122.67 1159
8123.52 1147
8124.37 1145
8125.22 1132
8126.08 1053
8126.93 1062
8127.78 1110
8128.63 1032
8129.48 1021
8130.33 1040
8131.18 1053
8132.03 1013
8132.88 1040
8133.73 1061
8134.59 1040
8135.44 1054
8136.29 1089
8137.14 1060
8137.99 1040
8138.84 1033
8139.69 1038
8140.55 1019
8141.40 1083
8142.25 1085
8143.10 1041
8143.95 1091
8144.80 1024
8145.66 1054
8146.51 1074
8147.36 1085
8148.21 1087
8149.06 1051
8149.91 1049
8150.77 1055
8151.62 1052
8152.47 1047
8153.32 1039
8154.18 1051
8155.03 994
8155.88 1072
8156.73 1069
8157.59 1056
8158.44 1045
8159.29 1061
8160.14 1051
8161.00 1027
8161.85 1090
8162.70 1028
8163.55 1009
8164.41 1003
8165.26 1018
8166.11 992
8166.96 1015
8167.82 993
8168.67 1025
8169.52 1043
8170.38 1034
8171.23 1000
8172.08 1023
8172.94 1013
8173.79 966
8174.64 980
8175.50 991
8176.35 984
8177.20 975
8178.06 1026
8178.91 1020
8179.76 983
8180.62 1015
8181.47 967
8182.32 1024
8183.18 973
8184.03 945
8184.89 994
8185.74 978
8186.59 951
8187.45 1011
8188.30 965
8189.16 980
8190.01 910
8190.86 964
8191.72 939
8192.57 960
8193.43 969
8194.28 998
8195.14 983
8195.99 969
8196.84 1010
8197.70 1013
8198.55 1060
8199.41 963
8200.26 1060
8201.12 1019
8201.97 1000
8202.83 1006
8203.68 989
8204.54 1001
8205.39 958
8206.25 946
8207.10 916
8207.96 955
8208.81 991
8209.67 1007
8210.52 1003
8211.38 943
8212.23 935
8213.09 1035
8213.94 1001
8214.80 946
8215.65 945
8216.51 1000
8217.37 953
8218.22 982
8219.08 998
8219.93 966
8220.79 996
8221.64 994
8222.50 1007
8223.36 1006
8224.21 1032
8225.07 1047
8225.92 1057
8226.78 1008
8227.64 1057
8228.49 1036
8229.35 1091
8230.20 1013
8231.06 979
8231.92 1010
8232.77 1037
8233.63 1025
8234.49 983
8235.34 999
8236.20 1005
8237.06 946
8237.91 940
8238.77 993
8239.63 1010
8240.48 1012
8241.34 979
8242.20 1016
8243.05 1010
8243.91 983
8244.77 1018
8245.62 1019
8246.48 992
8247.34 984
8248.19 985
8249.05 1031
8249.91 979
8250.77 973
8251.62 1019
8252.48 998
8253.34 972
8254.20 1043
8255.05 984
8255.91 947
8256.77 1019
8257.63 984
8258.48 1010
8259.34 1007
8260.20 996
8261.06 980
8261.92 970
8262.77 958
8263.63 917
8264.49 1014
8265.35 1057
8266.21 1000
8267.06 1031
8267.92 980
8268.78 1008
8269.64 1044
8270.50 986
8271.35 1023
8272.21 1002
8273.07 1048
8273.93 1017
8274.79 1064
8275.65 1039
8276.51 1017
8277.36 998
8278.22 1007
8279.08 1051
8279.94 1009
8280.80 1060
8281.66 1014
8282.52 1034
8283.38 1069
8284.24 1036
8285.09 1088
8285.95 1085
8286.81 1012
8287.67 1019
8288.53 963
8289.39 1004
8290.25 1001
8291.11 1018
8291.97 1074
8292.83 1009
8293.69 1093
8294.55 1060
8295.41 1052
8296.27 1034
8297.13 1036
8297.99 1019
8298.85 1017
8299.71 1058
8300.56 1072
8301.42 1010
8302.28 1040
8303.14 1079
8304.00 1099
8304.86 1051
8305.73 1062
8306.59 1055
8307.45 1071
8308.31 1048
8309.17 1065
8310.03 1052
8310.89 1103
8311.75 1168
8312.61 1092
8313.47 1090
8314.33 1075
8315.19 1068
8316.05 1074
8316.91 1100
8317.77 1085
8318.63 1136
8319.49 1134
8320.35 1076
8321.22 1051
8322.08 1127
8322.94 1112
8323.80 1123
8324.66 1152
8325.52 1117
8326.38 1100
8327.24 1045
8328.10 1086
8328.97 1101
8329.83 1084
8330.69 1118
8331.55 1138
8332.41 1152
8333.27 1135
8334.13 1143
8335.00 1177
8335.86 1189
8336.72 1151
8337.58 1195
8338.44 1182
8339.30 1184
8340.17 1124
8341.03 1139
8341.89 1189
8342.75 1161
8343.62 1110
8344.48 1111
8345.34 1160
8346.20 1133
8347.06 1179
8347.93 1118
8348.79 1129
8349.65 1172
8350.51 1177
8351.38 1195
8352.24 1225
8353.10 1181
8353.96 1252
8354.83 1259
8355.69 1269
8356.55 1233
8357.41 1199
8358.28 1202
8359.14 1188
8360.00 1251
8360.87 1253
8361.73 1258
8362.59 1213
8363.46 1304
8364.32 1312
8365.18 1267
8366.05 1273
8366.91 1303
8367.77 1283
8368.64 1322
8369.50 1277
8370.36 1266
8371.23 1327
8372.09 1287
8372.95 1374
8373.82 1376
8374.68 1356
8375.54 1304
8376.41 1396
8377.27 1379
8378.14 1333
8379.00 1404
8379.86 1393
8380.73 1417
8381.59 1426
8382.46 1443
8383.32 1472
8384.18 1470
8385.05 1504
8385.91 1491
8386.78 1487
8387.64 1568
8388.51 1583
8389.37 1561
8390.23 1584
8391.10 1577
8391.96 1582
8392.83 1657
8393.69 1620
8394.56 1599
8395.42 1667
8396.29 1623
8397.15 1617
8398.02 1590
8398.88 1595
8399.75 1620
8400.61 1684
8401.48 1703
8402.34 1662
8403.21 1632
8404.07 1691
8404.94 1800
8405.80 1747
8406.67 1808
8407.53 1829
8408.40 1818
8409.26 1793
8410.13 1862
8411.00 1921
8411.86 1912
8412.73 2066
8413.59 2041
8414.46 1972
8415.32 2036
8416.19 2032
8417.06 1990
8417.92 2023
8418.79 2005
8419.65 2009
8420.52 2077
8421.39 2089
8422.25 2087
8423.12 2120
8423.98 2060
8424.85 2155
8425.72 2243
8426.58 2206
8427.45 2291
8428.32 2340
8429.18 2341
8430.05 2344
8430.92 2334
8431.78 2399
8432.65 2391
8433.52 2473
8434.38 2532
8435.25 2549
8436.12 2623
8436.98 2668
8437.85 2610
8438.72 2809
8439.58 2865
8440.45 2930
8441.32 3033
8442.19 3042
8443.05 3002
8443.92 2964
8444.79 3040
8445.65 3091
8446.52 3132
8447.39 3215
8448.26 3332
8449.12 3462
8449.99 3509
8450.86 3670
8451.73 3938
8452.60 4323
8453.46 4808
8454.33 5491
8455.20 6269
8456.07 7069
8456.93 7574
8457.80 8104
8458.67 8295
8459.54 8098
8460.41 7718
8461.27 7227
8462.14 6369
8463.01 5732
8463.88 5112
8464.75 4546
8465.62 4030
8466.48 3677
8467.35 3339
8468.22 3025
8469.09 2883
8469.96 2681
8470.83 2473
8471.70 2331
8472.57 2248
8473.43 2207
8474.30 2125
8475.17 2101
8476.04 2063
8476.91 2072
8477.78 1980
8478.65 1942
8479.52 1888
8480.39 1920
8481.25 1951
8482.12 1961
8482.99 1969
8483.86 1941
8484.73 1978
8485.60 2040
8486.47 2041
8487.34 2128
8488.21 2056
8489.08 2059
8489.95 2084
8490.82 2124
8491.69 2141
8492.56 2183
8493.43 2234
8494.30 2392
8495.17 2445
8496.04 2423
8496.91 2361
8497.78 2459
8498.65 2402
8499.52 2347
8500.39 2304
8501.26 2275
8502.13 2177
8503.00 2092
8503.87 2053
8504.74 2168
8505.61 2051
8506.48 2018
8507.35 2041
8508.22 2062
8509.09 2080
8509.96 2083
8510.83 2034
8511.70 2050
8512.57 2112
8513.45 2148
8514.32 2189
8515.19 2220
8516.06 2242
8516.93 2210
8517.80 2272
8518.67 2309
8519.54 2339
8520.41 2317
8521.29 2333
8522.16 2391
8523.03 2335
8523.90 2363
8524.77 2394
8525.64 2409
8526.51 2426
8527.39 2388
8528.26 2426
8529.13 2460
8530.00 2334
8530.87 2415
8531.74 2443
8532.62 2379
8533.49 2351
8534.36 2387
8535.23 2408
8536.10 2378
8536.98 2406
8537.85 2376
8538.72 2406
8539.59 2383
8540.46 2419
8541.34 2388
8542.21 2326
8543.08 2302
8543.95 2267
8544.83 2142
8545.70 2214
8546.57 2127
8547.44 2073
8548.32 1995
8549.19 1935
8550.06 1924
8550.93 1941
8551.81 1923
8552.68 1926
8553.55 1889
8554.43 1959
8555.30 1975
8556.17 1969
8557.04 1970
8557.92 1953
8558.79 1994
8559.66 1921
8560.54 1871
8561.41 1898
8562.28 1853
8563.16 1872
8564.03 1791
8564.90 1794
8565.78 1772
8566.65 1783
8567.52 1839
8568.40 1795
8569.27 1759
8570.15 1714
8571.02 1700
8571.89 1728
8572.77 1762
8573.64 1650
8574.51 1683
8575.39 1617
8576.26 1654
8577.14 1634
8578.01 1626
8578.88 1671
8579.76 1687
8580.63 1620
8581.51 1613
8582.38 1608
8583.26 1684
8584.13 1616
8585.01 1682
8585.88 1681
8586.75 1599
8587.63 1649
8588.50 1654
8589.38 1592
8590.25 1696
8591.13 1655
8592.00 1653
8592.88 1679
8593.75 1666
8594.63 1626
8595.50 1656
8596.38 1647
8597.25 1652
8598.13 1686
8599.00 1722
8599.88 1761
8600.75 1792
8601.63 1756
8602.50 1753
8603.38 1680
8604.26 1716
8605.13 1762
8606.01 1778
8606.88 1745
8607.76 1766
8608.63 1753
8609.51 1769
8610.38 1769
8611.26 1788
8612.14 1793
8613.01 1808
8613.89 1806
8614.76 1828
8615.64 1820
8616.52 1813
8617.39 1862
8618.27 1906
8619.15 1757
8620.02 1776
8620.90 1857
8621.77 1816
8622.65 1783
8623.53 1773
8624.40 1843
8625.28 1868
8626.16 1862
8627.03 1885
8627.91 1895
8628.79 1880
8629.66 1886
8630.54 1941
8631.42 1958
8632.29 1942
8633.17 1993
8634.05 2023
8634.92 2001
8635.80 1982
8636.68 1950
8637.56 1958
8638.43 2070
8639.31 2010
8640.19 1920
8641.07 1985
8641.94 2016
8642.82 2042
8643.70 2061
8644.57 2088
8645.45 2145
8646.33 2154
8647.21 2076
8648.09 2119
8648.96 2223
8649.84 2194
8650.72 2230
8651.60 2220
8652.47 2175
8653.35 2238
8654.23 2265
8655.11 2268
8655.99 2280
8656.86 2239
8657.74 2242
8658.62 2211
8659.50 2287
8660.38 2314
8661.26 2297
8662.13 2297
8663.01 2312
8663.89 2346
8664.77 2411
8665.65 2414
8666.53 2407
8667.41 2462
8668.28 2456
8669.16 2465
8670.04 2522
8670.92 2534
8671.80 2653
8672.68 2781
8673.56 2941
8674.44 3003
8675.32 3164
8676.20 3136
8677.07 3201
8677.95 3177
8678.83 3119
8679.71 3079
8680.59 3052
8681.47 2943
8682.35 2836
8683.23 2835
8684.11 2836
8684.99 2929
8685.87 2963
8686.75 3004
8687.63 3070
8688.51 3114
8689.39 3287
8690.27 3511
8691.15 3697
8692.03 3946
8692.91 4157
8693.79 4401
8694.67 4596
8695.55 4641
8696.43 4499
8697.31 4285
8698.19 4120
8699.07 3884
8699.95 3781
8700.83 3522
8701.71 3358
8702.59 3265
8703.47 3178
8704.35 3057
8705.23 3031
8706.11 3119
8706.99 3031
8707.87 2998
8708.75 2957
8709.63 2952
8710.52 3058
8711.40 2963
8712.28 3046
8713.16 3040
8714.04 3068
8714.92 3083
8715.80 3073
8716.68 3055
8717.56 3127
8718.45 3094
8719.33 3110
8720.21 3173
8721.09 3213
8721.97 3223
8722.85 3180
8723.73 3345
8724.62 3313
8725.50 3358
8726.38 3371
8727.26 3379
8728.14 3432
8729.02 3475
8729.91 3480
8730.79 3620
8731.67 3676
8732.55 3759
8733.43 3845
8734.32 3823
8735.20 3857
8736.08 3859
8736.96 3824
8737.84 3884
8738.73 3956
8739.61 3925
8740.49 3974
8741.37 4094
8742.26 4092
8743.14 4031
8744.02 4009
8744.90 4049
8745.79 4130
8746.67 4071
8747.55 4006
8748.43 4043
8749.32 4056
8750.20 4091
8751.08 4080
8751.97 4193
8752.85 4187
8753.73 4332
8754.62 4380
8755.50 4433
8756.38 4408
8757.26 4493
8758.15 4572
8759.03 4711
8759.91 4746
8760.80 4852
8761.68 5005
8762.56 5104
8763.45 5337
8764.33 5459
8765.22 5684
8766.10 5903
8766.98 6181
8767.87 6181
8768.75 6171
8769.63 6264
8770.52 6292
8771.40 6329
8772.29 6233
8773.17 6034
8774.05 6086
8774.94 6049
8775.82 6066
8776.71 6465
8777.59 6910
8778.48 7458
8779.36 8679
8780.24 10167
8781.13 11699
8782.01 13130
8782.90 14452
8783.78 15317
8784.67 15702
8785.55 15722
8786.44 15022
8787.32 14028
8788.21 12929
8789.09 11744
8789.98 10350
8790.86 9417
8791.74 8333
8792.63 7372
8793.51 6677
8794.40 5964
8795.29 5639
8796.17 5152
8797.06 4996
8797.94 4851
8798.83 4758
8799.71 4562
8800.60 4471
8801.48 4435
8802.37 4398
8803.25 4208
8804.14 4013
8805.02 3831
8805.91 3679
8806.80 3536
8807.68 3468
8808.57 3403
8809.45 3398
8810.34 3319
8811.23 3314
8812.11 3376
8813.00 3379
8813.88 3356
8814.77 3473
8815.66 3448
8816.54 3389
8817.43 3413
8818.31 3430
8819.20 3537
8820.09 3543
8820.97 3608
8821.86 3642
8822.75 3656
8823.63 3654
8824.52 3593
8825.41 3657
8826.29 3539
8827.18 3452
8828.07 3376
8828.95 3294
8829.84 3262
8830.73 3253
8831.61 3227
8832.50 3213
8833.39 3144
8834.28 3137
8835.16 3232
8836.05 3292
8836.94 3259
8837.82 3306
8838.71 3247
8839.60 3237
8840.49 3413
8841.37 3394
8842.26 3398
8843.15 3490
8844.04 3490
8844.92 3533
8845.81 3595
8846.70 3561
8847.59 3580
8848.47 3658
8849.36 3617
8850.25 3624
8851.14 3658
8852.03 3646
8852.91 3653
8853.80 3639
8854.69 3759
8855.58 3728
8856.47 3615
8857.36 3556
8858.24 3559
8859.13 3570
8860.02 3557
8860.91 3568
8861.80 3470
8862.69 3539
8863.57 3411
8864.46 3413
8865.35 3326
8866.24 3250
8867.13 3226
8868.02 3129
8868.91 3115
8869.80 2995
8870.68 2919
8871.57 2813
8872.46 2791
8873.35 2759
8874.24 2722
8875.13 2691
8876.02 2612
8876.91 2512
8877.80 2492
8878.69 2531
8879.58 2481
8880.47 2388
8881.36 2398
8882.24 2443
8883.13 2368
8884.02 2382
8884.91 2368
8885.80 2327
8886.69 2317
8887.58 2272
8888.47 2218
8889.36 2212
8890.25 2212
8891.14 2136
8892.03 2102
8892.92 2161
8893.81 2165
8894.70 2088
8895.59 2046
8896.48 2044
8897.37 2040
8898.26 1983
8899.15 2001
8900.04 1983
8900.93 2021
8901.82 1969
8902.72 1970
8903.61 1970
8904.50 1830
8905.39 1908
8906.28 1902
8907.17 1885
8908.06 1816
8908.95 1782
8909.84 1824
8910.73 1818
8911.62 1795
8912.51 1881
8913.41 1798
8914.30 1744
8915.19 1766
8916.08 1753
8916.97 1726
8917.86 1746
8918.75 1652
8919.64 1662
8920.54 1630
8921.43 1686
8922.32 1729
8923.21 1712
8924.10 1741
8924.99 1749
8925.88 1792
8926.78 1761
8927.67 1716
8928.56 1737
8929.45 1753
8930.34 1740
8931.24 1718
8932.13 1680
8933.02 1736
8933.91 1690
8934.80 1642
8935.70 1614
8936.59 1657
8937.48 1631
8938.37 1586
8939.27 1539
8940.16 1576
8941.05 1532
8941.94 1507
8942.84 1480
8943.73 1512
8944.62 1504
8945.51 1515
8946.41 1431
8947.30 1434
8948.19 1396
8949.08 1421
8949.98 1464
8950.87 1485
8951.76 1354
8952.66 1409
8953.55 1438
8954.44 1422
8955.34 1457
8956.23 1428
8957.12 1401
8958.02 1449
8958.91 1348
8959.80 1396
8960.70 1372
8961.59 1386
8962.48 1389
8963.38 1317
8964.27 1374
8965.16 1360
8966.06 1352
8966.95 1321
8967.84 1255
8968.74 1274
8969.63 1307
8970.53 1352
8971.42 1363
8972.31 1347
8973.21 1310
8974.10 1323
8975.00 1280
8975.89 1310
8976.78 1237
8977.68 1265
8978.57 1267
8979.47 1254
8980.36 1212
8981.26 1238
8982.15 1176
8983.05 1178
8983.94 1117
8984.83 1133
8985.73 1179
8986.62 1130
8987.52 1154
8988.41 1144
8989.31 1159
8990.20 1130
8991.10 1136
8991.99 1125
8992.89 1154
8993.78 1086
8994.68 1130
8995.57 1160
8996.47 1149
8997.36 1145
8998.26 1087
8999.15 1077
9000.05 1095
9000.95 1106
9001.84 1065
9002.74 1102
9003.63 1095
9004.53 1132
9005.42 1061
9006.32 1103
9007.21 1128
9008.11 1122
9009.01 1057
9009.90 1089
9010.80 1065
9011.69 1056
9012.59 1084
9013.49 1065
9014.38 1074
9015.28 1044
9016.17 1038
9017.07 1063
9017.97 1064
9018.86 1039
9019.76 981
9020.66 1043
9021.55 1054
9022.45 1007
9023.35 1048
9024.24 1040
9025.14 1035
9026.04 1041
9026.93 1072
9027.83 1041
9028.73 1012
9029.62 1025
9030.52 993
9031.42 1048
9032.31 1014
9033.21 1029
9034.11 1021
9035.01 1002
9035.90 1047
9036.80 1073
9037.70 960
9038.59 1009
9039.49 986
9040.39 991
9041.29 948
9042.18 1031
9043.08 985
9043.98 984
9044.88 1043
9045.77 996
9046.67 1009
9047.57 1014
9048.47 1009
9049.37 1001
9050.26 985
9051.16 965
9052.06 988
9052.96 966
9053.85 1015
9054.75 1001
9055.65 946
9056.55 990
9057.45 1022
9058.35 1047
9059.24 1018
9060.14 1034
9061.04 1008
9061.94 981
9062.84 1016
9063.74 1039
9064.64 1025
9065.53 1032
9066.43 1047
9067.33 1009
9068.23 990
9069.13 981
9070.03 1030
9070.93 1010
9071.83 976
9072.72 997
9073.62 996
9074.52 1012
9075.42 1046
9076.32 1010
9077.22 1020
9078.12 1007
9079.02 1023
9079.92 993
9080.82 982
9081.72 981
9082.62 976
9083.52 992
9084.42 999
9085.32 962
9086.21 973
9087.11 948
9088.01 978
9088.91 973
9089.81 920
9090.71 974
9091.61 1019
9092.51 981
9093.41 978
9094.31 952
9095.21 920
9096.11 968
9097.01 908
9097.91 976
9098.81 941
9099.72 910
9100.62 976
9101.52 971
9102.42 938
9103.32 926
9104.22 942
9105.12 961
9106.02 927
9106.92 932
9107.82 949
9108.72 935
9109.62 984
9110.52 960
9111.42 991
9112.32 995
9113.23 988
9114.13 986
9115.03 978
9115.93 949
9116.83 949
9117.73 942
9118.63 957
9119.53 1030
9120.44 960
9121.34 971
9122.24 1022
9123.14 975
9124.04 979
9124.94 981
9125.84 955
9126.75 1001
9127.65 988
9128.55 999
9129.45 945
9130.35 929
9131.25 983
9132.16 1000
9133.06 964
9133.96 963
9134.86 962
9135.76 940
9136.67 951
9137.57 963
9138.47 972
9139.37 950
9140.28 962
9141.18 945
9142.08 924
9142.98 981
9143.89 935
9144.79 965
9145.69 955
9146.59 958
9147.50 984
9148.40 946
9149.30 921
9150.20 960
9151.11 931
9152.01 932
9152.91 900
9153.82 950
9154.72 955
9155.62 939
9156.53 939
9157.43 916
9158.33 939
9159.24 982
9160.14 964
9161.04 941
9161.95 934
9162.85 940
9163.75 933
9164.66 886
9165.56 922
9166.46 898
9167.37 936
9168.27 899
9169.17 903
9170.08 953
9170.98 939
9171.89 925
9172.79 882
9173.69 909
9174.60 895
9175.50 965
9176.41 895
9177.31 953
9178.21 933
9179.12 938
9180.02 900
9180.93 895
9181.83 869
9182.74 903
9183.64 918
9184.55 901
9185.45 932
9186.35 955
9187.26 917
9188.16 920
9189.07 928
9189.97 902
9190.88 918
9191.78 929
9192.69 927
9193.59 895
9194.50 902
9195.40 884
9196.31 940
9197.21 999
9198.12 967
9199.02 966
9199.93 996
9200.83 1000
9201.74 965
9202.65 1032
9203.55 1026
9204.46 983
9205.36 1003
9206.27 1029
9207.17 1033
9208.08 950
9208.98 961
9209.89 957
9210.80 925
9211.70 905
9212.61 943
9213.51 939
9214.42 915
9215.33 895
9216.23 905
9217.14 915
9218.04 935
9218.95 930
9219.86 952
9220.76 934
9221.67 923
9222.58 946
9223.48 931
9224.39 953
9225.30 904
9226.20 918
9227.11 963
9228.01 951
9228.92 899
9229.83 866
9230.74 961
9231.64 942
9232.55 912
9233.46 886
9234.36 900
9235.27 897
9236.18 867
9237.08 897
9237.99 935
9238.90 877
9239.81 928
9240.71 904
9241.62 881
9242.53 864
9243.43 876
9244.34 878
9245.25 919
9246.16 930
9247.07 923
9247.97 900
9248.88 915
9249.79 898
9250.70 882
9251.60 856
9252.51 883
9253.42 914
9254.33 881
9255.24 933
9256.14 913
9257.05 864
9257.96 856
9258.87 887
9259.78 880
9260.68 891
9261.59 904
9262.50 918
9263.41 899
9264.32 910
9265.23 874
9266.13 898
9267.04 871
9267.95 849
9268.86 887
9269.77 898
9270.68 905
9271.59 897
9272.50 954
9273.40 935
9274.31 931
9275.22 966
9276.13 906
9277.04 923
9277.95 945
9278.86 948
9279.77 927
9280.68 981
9281.59 941
9282.50 907
9283.41 910
9284.32 900
9285.22 934
9286.13 930
9287.04 930
9287.95 936
9288.86 925
9289.77 919
9290.68 941
9291.59 924
9292.50 914
9293.41 930
9294.32 937
9295.23 940
9296.14 1003
9297.05 958
9297.96 921
9298.87 937
9299.78 909
9300.69 938
9301.60 932
9302.51 950
9303.42 916
9304.33 952
9305.24 932
9306.15 951
9307.07 984
9307.98 943
9308.89 919
9309.80 920
9310.71 894
9311.62 922
9312.53 941
9313.44 932
9314.35 957
9315.26 944
9316.17 933
9317.08 919
9318.00 899
9318.91 954
9319.82 880
9320.73 922
9321.64 903
9322.55 920
9323.46 903
9324.37 907
9325.29 926
9326.20 907
9327.11 888
9328.02 890
9328.93 889
9329.84 881
9330.75 910
9331.67 868
9332.58 894
9333.49 926
9334.40 922
9335.31 895
9336.23 890
9337.14 888
9338.05 878
9338.96 878
9339.87 882
9340.79 930
9341.70 914
9342.61 914
9343.52 917
9344.44 953
9345.35 939
9346.26 899
9347.17 932
9348.09 945
9349.00 912
9349.91 950
9350.82 972
9351.74 928
9352.65 937
9353.56 930
9354.47 883
9355.39 919
9356.30 943
9357.21 924
9358.13 960
9359.04 972
9359.95 917
9360.87 900
9361.78 943
9362.69 967
9363.61 900
9364.52 950
9365.43 944
9366.35 948
9367.26 975
9368.17 958
9369.09 930
9370.00 968
9370.91 978
9371.83 976
9372.74 952
9373.65 942
9374.57 955
9375.48 952
9376.40 935
9377.31 1007
9378.22 999
9379.14 955
9380.05 909
9380.97 967
9381.88 960
9382.80 951
9383.71 956
9384.62 989
9385.54 953
9386.45 964
9387.37 946
9388.28 966
9389.20 1035
9390.11 1045
9391.03 1037
9391.94 1069
9392.85 1072
9393.77 1063
9394.68 1040
9395.60 1049
9396.51 1031
9397.43 1043
9398.34 1076
9399.26 1066
9400.17 1086
9401.09 1025
9402.00 1056
9402.92 1030
9403.84 1048
9404.75 1026
9405.67 986
9406.58 1040
9407.50 1007
9408.41 969
9409.33 955
9410.24 1007
9411.16 997
9412.07 1006
9412.99 1047
9413.91 1029
9414.82 1057
9415.74 1020
9416.65 1026
9417.57 1027
9418.49 1028
9419.40 1040
9420.32 1032
9421.23 1001
9422.15 1015
9423.07 1073
9423.98 1066
9424.90 1059
9425.81 1058
9426.73 1026
9427.65 1066
9428.56 1034
9429.48 1111
9430.40 1081
9431.31 1110
9432.23 1138
9433.15 1178
9434.06 1189
9434.98 1194
9435.90 1184
9436.81 1188
9437.73 1181
9438.65 1200
9439.57 1238
9440.48 1233
9441.40 1200
9442.32 1189
9443.23 1140
9444.15 1176
9445.07 1197
9445.99 1201
9446.90 1231
9447.82 1230
9448.74 1274
9449.66 1298
9450.57 1384
9451.49 1482
9452.41 1526
9453.33 1646
9454.24 1714
9455.16 1766
9456.08 1803
9457.00 1719
9457.91 1691
9458.83 1673
9459.75 1594
9460.67 1583
9461.59 1479
9462.50 1360
9463.42 1352
9464.34 1304
9465.26 1233
9466.18 1185
9467.10 1177
9468.01 1130
9468.93 1161
9469.85 1155
9470.77 1094
9471.69 1135
9472.61 1144
9473.53 1122
9474.44 1086
9475.36 1115
9476.28 1098
9477.20 1172
9478.12 1163
9479.04 1165
9479.96 1170
9480.88 1176
9481.80 1193
9482.71 1139
9483.63 1219
9484.55 1236
9485.47 1226
9486.39 1201
9487.31 1193
9488.23 1168
9489.15 1153
9490.07 1155
9490.99 1117
9491.91 1125
9492.83 1164
9493.75 1126
9494.67 1083
9495.59 1055
9496.51 1082
9497.43 1048
9498.35 1039
9499.27 1008
9500.19 1016
9501.11 1028
9502.03 1079
9502.95 1088
9503.87 1017
9504.79 1014
9505.71 1007
9506.63 994
9507.55 997
9508.47 1022
9509.39 1036
9510.31 1085
9511.23 1092
9512.15 1059
9513.07 1064
9513.99 1109
9514.91 1107
9515.83 1108
9516.75 1093
9517.67 1134
9518.59 1123
9519.52 1152
9520.44 1130
9521.36 1099
9522.28 1128
9523.20 1124
9524.12 1130
9525.04 1095
9525.96 1123
9526.88 1126
9527.80 1146
9528.73 1109
9529.65 1115
9530.57 1157
9531.49 1189
9532.41 1210
9533.33 1200
9534.26 1174
9535.18 1225
9536.10 1212
9537.02 1199
9537.94 1164
9538.86 1182
9539.79 1161
9540.71 1140
9541.63 1108
9542.55 1081
9543.47 1108
9544.40 1108
9545.32 1120
9546.24 1084
9547.16 1005
9548.08 1011
9549.01 1052
9549.93 1048
9550.85 1081
9551.77 1070
9552.70 1093
9553.62 1053
9554.54 1085
9555.46 1107
9556.39 1091
9557.31 1106
9558.23 1120
9559.16 1095
9560.08 1084
9561.00 1100
9561.92 1085
9562.85 1127
9563.77 1095
9564.69 1097
9565.62 1070
9566.54 1067
9567.46 1082
9568.39 1099
9569.31 1051
9570.23 1033
9571.16 1123
9572.08 1031
9573.00 1011
9573.93 1053
9574.85 1069
9575.77 1042
9576.70 1021
9577.62 1023
9578.54 1084
9579.47 1072
9580.39 994
9581.32 1029
9582.24 1059
9583.16 1051
9584.09 1014
9585.01 1035
9585.94 1054
9586.86 1027
9587.78 1074
9588.71 1083
9589.63 1101
9590.56 1069
9591.48 1071
9592.41 1109
9593.33 1072
9594.25 1073
9595.18 1029
9596.10 1118
9597.03 1119
9597.95 1098
9598.88 1078
9599.80 1076
9600.73 1097
9601.65 1070
9602.58 1143
9603.50 1129
9604.43 1142
9605.35 1199
9606.28 1187
9607.20 1200
9608.13 1177
9609.05 1127
9609.98 1217
9610.90 1202
9611.83 1191
9612.75 1228
9613.68 1203
9614.60 1222
9615.53 1205
9616.46 1218
9617.38 1264
9618.31 1215
9619.23 1235
9620.16 1272
9621.08 1315
9622.01 1249
9622.94 1228
9623.86 1272
9624.79 1303
9625.71 1269
9626.64 1259
9627.57 1342
9628.49 1300
9629.42 1267
9630.34 1365
9631.27 1359
9632.20 1328
9633.12 1300
9634.05 1342
9634.98 1392
9635.90 1356
9636.83 1358
9637.76 1400
9638.68 1461
9639.61 1459
9640.54 1452
9641.46 1411
9642.39 1504
9643.32 1423
9644.24 1457
9645.17 1542
9646.10 1543
9647.02 1588
9647.95 1690
9648.88 1718
9649.81 1724
9650.73 1767
9651.66 1799
9652.59 1799
9653.51 1743
9654.44 1753
9655.37 1703
9656.30 1586
9657.22 1653
9658.15 1719
9659.08 1609
9660.01 1552
9660.93 1579
9661.86 1584
9662.79 1525
9663.72 1525
9664.65 1527
9665.57 1704
9666.50 1604
9667.43 1612
9668.36 1577
9669.29 1583
9670.21 1631
9671.14 1639
9672.07 1659
9673.00 1694
9673.93 1635
9674.86 1561
9675.78 1648
9676.71 1654
9677.64 1662
9678.57 1694
9679.50 1725
9680.43 1696
9681.36 1650
9682.28 1721
9683.21 1677
9684.14 1684
9685.07 1693
9686.00 1709
9686.93 1759
9687.86 1741
9688.79 1743
9689.72 1766
9690.64 1765
9691.57 1752
9692.50 1746
9693.43 1812
9694.36 1775
9695.29 1847
9696.22 1890
9697.15 1962
9698.08 2042
9699.01 2107
9699.94 2125
9700.87 2113
9701.80 2171
9702.73 2164
9703.66 2156
9704.59 2068
9705.52 2072
9706.45 2026
9707.38 1911
9708.31 1946
9709.24 1877
9710.17 1835
9711.10 1748
9712.03 1694
9712.96 1771
9713.89 1785
9714.82 1749
9715.75 1736
9716.68 1800
9717.61 1841
9718.54 1750
9719.47 1746
9720.40 1721
9721.33 1683
9722.26 1643
9723.19 1609
9724.12 1546
9725.05 1535
9725.98 1573
9726.92 1513
9727.85 1509
9728.78 1529
9729.71 1557
9730.64 1519
9731.57 1532
9732.50 1503
9733.43 1565
9734.36 1498
9735.30 1504
9736.23 1524
9737.16 1515
9738.09 1521
9739.02 1479
9739.95 1492
9740.88 1404
9741.82 1409
9742.75 1420
9743.68 1393
9744.61 1419
9745.54 1315
9746.47 1314
9747.41 1314
9748.34 1341
9749.27 1332
9750.20 1324
9751.13 1313
9752.07 1303
9753.00 1311
9753.93 1301
9754.86 1263
9755.79 1275
9756.73 1277
9757.66 1296
9758.59 1294
9759.52 1328
9760.46 1270
9761.39 1296
9762.32 1301
9763.25 1308
9764.19 1272
9765.12 1313
9766.05 1295
9766.98 1270
9767.92 1291
9768.85 1308
9769.78 1304
9770.72 1282
9771.65 1290
9772.58 1295
9773.52 1249
9774.45 1260
9775.38 1290
9776.31 1279
9777.25 1300
9778.18 1373
9779.11 1316
9780.05 1353
9780.98 1360
9781.92 1315
9782.85 1402
9783.78 1365
9784.72 1397
9785.65 1349
9786.58 1326
9787.52 1360
9788.45 1352
9789.38 1343
9790.32 1309
9791.25 1264
9792.19 1257
9793.12 1242
9794.05 1249
9794.99 1224
9795.92 1282
9796.86 1206
9797.79 1250
9798.73 1258
9799.66 1269
9800.59 1279
9801.53 1258
9802.46 1161
9803.40 1264
9804.33 1225
9805.27 1201
9806.20 1195
9807.14 1131
9808.07 1119
9809.01 1113
9809.94 1156
9810.88 1093
9811.81 1140
9812.75 1040
9813.68 1071
9814.62 1077
9815.55 1052
9816.49 1026
9817.42 1017
9818.36 1016
9819.29 1021
9820.23 1030
9821.16 1027
9822.10 1058
9823.03 1066
9823.97 1063
9824.90 1066
9825.84 1033
9826.78 1057
9827.71 1014
9828.65 994
9829.58 991
9830.52 999
9831.45 1051
9832.39 1003
9833.33 989
9834.26 999
9835.20 983
9836.13 1018
9837.07 1006
9838.01 959
9838.94 1009
9839.88 1023
9840.82 994
9841.75 970
9842.69 975
9843.62 1002
9844.56 993
9845.50 1000
9846.43 971
9847.37 951
9848.31 924
9849.24 965
9850.18 931
9851.12 961
9852.05 982
9852.99 981
9853.93 959
9854.87 971
9855.80 949
9856.74 972
9857.68 994
9858.61 935
9859.55 960
9860.49 978
9861.43 1017
9862.36 973
9863.30 965
9864.24 971
9865.17 971
9866.11 975
9867.05 1019
9867.99 994
9868.93 927
9869.86 957
9870.80 996
9871.74 956
9872.68 899
9873.61 940
9874.55 943
9875.49 957
9876.43 966
9877.37 958
9878.30 939
9879.24 911
9880.18 939
9881.12 926
9882.06 941
9883.00 947
9883.93 903
9884.87 906
9885.81 904
9886.75 889
9887.69 916
9888.63 892
9889.56 895
9890.50 910
9891.44 904
9892.38 872
9893.32 871
9894.26 856
9895.20 896
9896.14 900
9897.07 866
9898.01 896
9898.95 880
9899.89 885
9900.83 875
9901.77 888
9902.71 925
9903.65 896
9904.59 889
9905.53 900
9906.47 883
9907.41 935
9908.35 932
9909.29 923
9910.23 904
9911.16 880
9912.10 867
9913.04 913
9913.98 916
9914.92 900
9915.86 948
9916.80 909
9917.74 889
9918.68 882
9919.62 909
9920.56 960
9921.50 950
9922.44 990
9923.38 1009
9924.32 1046
9925.27 1109
9926.21 1174
9927.15 1312
9928.09 1315
9929.03 1304
9929.97 1302
9930.91 1286
9931.85 1240
9932.79 1243
9933.73 1190
9934.67 1129
9935.61 1049
9936.55 1008
9937.49 1004
9938.43 982
9939.38 942
9940.32 917
9941.26 891
9942.20 865
9943.14 843
9944.08 840
9945.02 831
9945.96 819
9946.90 804
9947.85 795
9948.79 800
9949.73 809
9950.67 808
9951.61 839
9952.55 798
9953.50 772
9954.44 827
9955.38 821
9956.32 807
9957.26 811
9958.20 771
9959.15 832
9960.09 813
9961.03 821
9961.97 838
9962.91 811
9963.86 756
9964.80 794
9965.74 754
9966.68 778
9967.63 789
9968.57 743
9969.51 752
9970.45 779
9971.39 783
9972.34 759
9973.28 746
9974.22 769
9975.17 752
9976.11 744
9977.05 759
9977.99 727
9978.94 743
9979.88 742
9980.82 750
9981.77 724
9982.71 745
9983.65 762
9984.59 755
9985.54 715
9986.48 773
9987.42 748
9988.37 764
9989.31 763
9990.25 751
9991.20 780
9992.14 750
9993.08 744
9994.03 775
9994.97 733
9995.92 739
9996.86 704
9997.80 749
9998.75 751
9999.69 736
10000.63 775
10001.58 775
10002.52 756
10003.47 779
10004.41 774
10005.35 794
10006.30 776
10007.24 786
10008.19 778
10009.13 785
10010.08 760
10011.02 740
10011.96 763
10012.91 730
10013.85 719
10014.80 761
10015.74 754
10016.69 781
10017.63 804
10018.58 797
10019.52 730
10020.47 772
10021.41 786
10022.36 763
10023.30 772
10024.25 729
10025.19 751
10026.14 717
10027.08 744
10028.03 767
10028.97 779
10029.92 764
10030.86 766
10031.81 791
10032.75 769
10033.70 744
10034.64 732
10035.59 757
10036.53 747
10037.48 744
10038.43 742
10039.37 736
10040.32 761
10041.26 714
10042.21 728
10043.16 749
10044.10 697
10045.05 706
10045.99 731
10046.94 766
10047.89 731
10048.83 691
10049.78 720
10050.72 700
10051.67 720
10052.62 782
10053.56 745
10054.51 684
10055.46 721
10056.40 722
10057.35 715
10058.30 762
10059.24 690
10060.19 679
10061.14 682
10062.08 715
10063.03 693
10063.98 674
10064.92 704
10065.87 690
10066.82 712
10067.76 691
10068.71 726
10069.66 702
10070.61 679
10071.55 674
10072.50 690
10073.45 686
10074.39 694
10075.34 709
10076.29 711
10077.24 729
10078.18 683
10079.13 697
10080.08 710
10081.03 697
10081.97 680
10082.92 662
10083.87 676
10084.82 660
10085.77 725
10086.71 663
10087.66 676
10088.61 690
10089.56 621
10090.51 672
10091.45 663
10092.40 677
10093.35 682
10094.30 686
10095.25 655
10096.20 648
10097.14 693
10098.09 702
10099.04 681
10099.99 666
10100.94 652
10101.89 668
10102.84 659
10103.78 669
10104.73 664
10105.68 624
10106.63 684
10107.58 673
10108.53 624
10109.48 656
10110.43 680
10111.38 665
10112.33 687
10113.27 634
10114.22 661
10115.17 652
10116.12 646
10117.07 675
10118.02 640
10118.97 658
10119.92 702
10120.87 683
10121.82 656
10122.77 704
10123.72 660
10124.67 680
10125.62 671
10126.57 654
10127.52 660
10128.47 646
10129.42 654
10130.37 671
10131.32 672
10132.27 671
10133.22 662
10134.17 650
10135.12 651
10136.07 664
10137.02 658
10137.97 668
10138.92 668
10139.87 643
10140.82 662
10141.77 681
10142.72 719
10143.67 718
10144.62 710
10145.57 659
10146.52 703
10147.47 708
10148.43 680
10149.38 666
10150.33 668
10151.28 718
10152.23 656
10153.18 674
10154.13 650
10155.08 695
10156.03 695
10156.99 679
10157.94 692
10158.89 695
10159.84 685
10160.79 658
10161.74 655
10162.69 687
10163.65 711
10164.60 687
10165.55 726
10166.50 671
10167.45 641
10168.40 714
10169.36 671
10170.31 724
10171.26 677
10172.21 684
10173.16 690
10174.11 698
10175.07 749
10176.02 725
10176.97 698
10177.92 729
10178.88 764
10179.83 749
10180.78 720
10181.73 770
10182.69 768
10183.64 710
10184.59 735
10185.54 750
10186.50 758
10187.45 806
10188.40 767
10189.35 787
10190.31 786
10191.26 796
10192.21 799
10193.17 826
10194.12 807
10195.07 855
10196.02 852
10196.98 826
10197.93 840
10198.88 798
10199.84 774
10200.79 770
10201.74 812
10202.70 828
10203.65 816
10204.60 778
10205.56 783
10206.51 775
10207.46 770
10208.42 801
10209.37 788
10210.33 748
10211.28 785
10212.23 706
10213.19 702
10214.14 792
10215.09 782
10216.05 759
10217.00 746
10217.96 755
10218.91 733
10219.87 733
10220.82 762
10221.77 689
10222.73 748
10223.68 727
10224.64 750
10225.59 722
10226.55 715
10227.50 736
10228.45 689
10229.41 731
10230.36 753
10231.32 721
10232.27 726
10233.23 730
10234.18 770
10235.14 751
10236.09 796
10237.05 806
10238.00 778
10238.96 762
10239.91 803
10240.87 759
10241.82 759
10242.78 771
10243.73 766
10244.69 743
10245.64 699
10246.60 748
10247.56 693
10248.51 730
10249.47 727
10250.42 752
10251.38 704
10252.33 694
10253.29 685
10254.25 703
10255.20 730
10256.16 685
10257.11 685
10258.07 687
10259.02 656
10259.98 653
10260.94 657
10261.89 672
10262.85 666
10263.81 674
10264.76 639
10265.72 647
10266.67 646
10267.63 697
10268.59 668
10269.54 675
10270.50 656
10271.46 704
10272.41 683
10273.37 701
10274.33 686
10275.28 713
10276.24 689
10277.20 682
10278.15 653
10279.11 678
10280.07 680
10281.03 675
10281.98 688
10282.94 664
10283.90 664
10284.85 661
10285.81 644
10286.77 668
10287.73 642
10288.68 647
10289.64 632
10290.60 642
10291.56 645
10292.51 659
10293.47 629
10294.43 660
10295.39 665
10296.34 678
10297.30 657
10298.26 639
10299.22 657
10300.18 649
10301.13 631
10302.09 648
10303.05 601
10304.01 651
10304.97 665
10305.92 672
10306.88 634
10307.84 651
10308.80 608
10309.76 610
10310.72 622
10311.67 596
10312.63 625
10313.59 664
10314.55 679
10315.51 641
10316.47 597
10317.43 604
10318.38 628
10319.34 630
10320.30 631
10321.26 650
10322.22 621
10323.18 632
10324.14 633
10325.10 619
10326.06 641
10327.01 672
10327.97 673
10328.93 669
10329.89 637
10330.85 661
10331.81 642
10332.77 645
10333.73 617
10334.69 627
10335.65 630
10336.61 608
10337.57 604
10338.53 663
10339.49 639
10340.45 602
10341.41 596
10342.37 647
10343.33 639
10344.29 637
10345.25 644
10346.21 633
10347.17 628
10348.13 646
10349.09 647
10350.05 631
10351.01 599
10351.97 637
10352.93 607
10353.89 618
10354.85 620
10355.81 595
10356.77 663
10357.73 638
10358.69 633
10359.65 669
10360.61 656
10361.57 664
10362.54 619
10363.50 661
10364.46 673
10365.42 660
10366.38 631
10367.34 630
10368.30 629
10369.26 646
10370.22 624
10371.18 594
10372.15 612
10373.11 622
10374.07 588
10375.03 660
10375.99 604
10376.95 611
10377.91 625
10378.88 644
10379.84 621
10380.80 613
10381.76 596
10382.72 608
10383.68 601
10384.65 621
10385.61 620
10386.57 621
10387.53 609
10388.49 617
10389.46 651
10390.42 607
10391.38 657
10392.34 667
10393.31 607
10394.27 629
10395.23 632
10396.19 644
10397.15 625
10398.12 590
10399.08 596
10400.04 629
10401.00 665
10401.97 619
10402.93 651
10403.89 623
10404.86 639
10405.82 621
10406.78 606
10407.74 635
10408.71 672
10409.67 666
10410.63 665
10411.60 624
10412.56 655
10413.52 668
10414.49 669
10415.45 663
10416.41 678
10417.38 695
10418.34 691
10419.30 695
10420.27 719
10421.23 727
10422.19 719
10423.16 701
10424.12 721
10425.08 708
10426.05 657
10427.01 687
10427.98 703
10428.94 675
10429.90 687
10430.87 703
10431.83 671
10432.80 642
10433.76 649
10434.72 651
10435.69 678
10436.65 639
10437.62 665
10438.58 646
10439.55 635
10440.51 651
10441.47 636
10442.44 665
10443.40 635
10444.37 592
10445.33 624
10446.30 609
10447.26 598
10448.23 627
10449.19 607
10450.16 615
10451.12 605
10452.09 625
10453.05 638
10454.02 597
10454.98 569
10455.95 598
10456.91 590
10457.88 628
10458.84 605
10459.81 604
10460.77 607
10461.74 662
10462.70 634
10463.67 586
10464.64 595
10465.60 594
10466.57 630
10467.53 643
10468.50 619
10469.46 594
10470.43 614
10471.40 599
10472.36 597
10473.33 610
10474.29 640
10475.26 625
10476.23 626
10477.19 602
10478.16 622
10479.12 610
10480.09 636
10481.06 645
10482.02 657
10482.99 651
10483.96 643
10484.92 618
10485.89 643
10486.85 649
10487.82 659
10488.79 665
10489.75 651
10490.72 627
10491.69 577
10492.66 631
10493.62 657
10494.59 617
10495.56 641
10496.52 657
10497.49 629
10498.46 627
10499.42 619
10500.39 653
10501.36 618
10502.33 624
10503.29 646
10504.26 676
10505.23 641
10506.20 618
10507.16 628
10508.13 657
10509.10 624
10510.07 640
10511.03 646
10512.00 628
10512.97 591
10513.94 636
10514.90 639
10515.87 631
10516.84 616
10517.81 607
10518.78 626
10519.74 632
10520.71 634
10521.68 705
10522.65 607
10523.62 634
10524.59 635
10525.55 623
10526.52 630
10527.49 629
10528.46 652
10529.43 642
10530.40 672
10531.37 613
10532.33 625
10533.30 665
10534.27 684
10535.24 661
10536.21 663
10537.18 673
10538.15 659
10539.12 653
10540.08 622
10541.05 645
10542.02 660
10542.99 643
10543.96 669
10544.93 662
10545.90 699
10546.87 686
10547.84 648
10548.81 638
10549.78 658
10550.75 641
10551.72 688
10552.69 700
10553.66 710
10554.63 735
10555.60 704
10556.56 700
10557.53 697
10558.50 691
10559.47 753
10560.44 762
10561.41 793
10562.38 785
10563.35 797
10564.32 795
10565.29 795
10566.27 732
10567.24 738
10568.21 735
10569.18 751
10570.15 730
10571.12 679
10572.09 699
10573.06 679
10574.03 694
10575.00 648
10575.97 650
10576.94 641
10577.91 639
10578.88 652
10579.85 687
10580.82 687
10581.79 641
10582.77 643
10583.74 627
10584.71 630
10585.68 651
10586.65 689
10587.62 677
10588.59 646
10589.56 609
10590.54 656
10591.51 644
10592.48 682
10593.45 669
10594.42 656
10595.39 651
10596.36 639
10597.34 670
10598.31 677
10599.28 649
10600.25 685
10601.22 647
10602.19 592
10603.17 648
10604.14 618
10605.11 649
10606.08 682
10607.05 630
10608.03 638
10609.00 686
10609.97 622
10610.94 629
10611.92 615
10612.89 630
10613.86 644
10614.83 621
10615.81 635
10616.78 653
10617.75 618
10618.72 640
10619.70 656
10620.67 669
10621.64 690
10622.61 661
10623.59 640
10624.56 655
10625.53 648
10626.51 688
10627.48 642
10628.45 668
10629.43 676
10630.40 675
10631.37 692
10632.34 707
10633.32 665
10634.29 710
10635.26 705
10636.24 655
10637.21 663
10638.19 699
10639.16 689
10640.13 740
10641.11 753
10642.08 736
10643.05 721
10644.03 739
10645.00 770
10645.98 713
10646.95 686
10647.92 648
10648.90 636
10649.87 654
10650.85 647
10651.82 668
10652.79 699
10653.77 661
10654.74 641
10655.72 653
10656.69 652
10657.67 677
10658.64 621
10659.61 647
10660.59 671
10661.56 662
10662.54 664
10663.51 667
10664.49 647
10665.46 644
10666.44 694
10667.41 664
10668.39 638
10669.36 623
10670.34 613
10671.31 664
10672.29 663
10673.26 622
10674.24 637
10675.21 640
10676.19 637
10677.16 662
10678.14 614
10679.11 610
10680.09 622
10681.06 623
10682.04 634
10683.02 644
10683.99 647
10684.97 621
10685.94 636
10686.92 648
10687.89 637
10688.87 635
10689.85 630
10690.82 614
10691.80 601
10692.77 631
10693.75 643
10694.73 630
10695.70 615
10696.68 590
10697.65 597
10698.63 587
10699.61 577
10700.58 597
10701.56 613
10702.54 602
10703.51 645
10704.49 620
10705.47 623
10706.44 639
10707.42 588
10708.40 606
10709.37 617
10710.35 594
10711.33 625
10712.30 606
10713.28 634
10714.26 633
10715.23 636
10716.21 642
10717.19 630
10718.17 642
10719.14 623
10720.12 584
10721.10 614
10722.08 647
10723.05 649
10724.03 604
10725.01 601
10725.98 635
10726.96 585
10727.94 621
10728.92 643
10729.90 630
10730.87 592
10731.85 609
10732.83 621
10733.81 631
10734.78 630
10735.76 593
10736.74 592
10737.72 618
10738.70 607
10739.68 614
10740.65 661
10741.63 613
10742.61 636
10743.59 640
10744.57 618
10745.54 646
10746.52 680
10747.50 639
10748.48 659
10749.46 682
10750.44 655
10751.42 654
10752.40 622
10753.37 621
10754.35 644
10755.33 618
10756.31 632
10757.29 624
10758.27 632
10759.25 618
10760.23 611
10761.21 595
10762.19 634
10763.16 625
10764.14 614
10765.12 621
10766.10 615
10767.08 630
10768.06 634
10769.04 585
10770.02 612
10771.00 622
10771.98 665
10772.96 618
10773.94 635
10774.92 639
10775.90 624
10776.88 647
10777.86 648
10778.84 638
10779.82 664
10780.80 663
10781.78 637
10782.76 638
10783.74 592
10784.72 627
10785.70 619
10786.68 686
10787.66 615
10788.64 588
10789.62 559
10790.60 636
10791.58 622
10792.56 655
10793.54 613
10794.52 591
10795.50 610
10796.48 641
10797.47 585
10798.45 576
10799.43 617
10800.41 650
10801.39 596
10802.37 588
10803.35 628
10804.33 617
10805.31 635
10806.29 637
10807.28 614
10808.26 563
10809.24 631
10810.22 642
10811.20 613
10812.18 600
10813.16 640
10814.15 647
10815.13 632
10816.11 617
10817.09 610
10818.07 619
10819.05 628
10820.04 639
10821.02 626
10822.00 623
10822.98 631
10823.96 615
10824.95 667
10825.93 644
10826.91 621
10827.89 634
10828.87 645
10829.86 658
10830.84 618
10831.82 638
10832.80 655
10833.79 624
10834.77 608
10835.75 620
10836.73 627
10837.72 633
10838.70 620
10839.68 604
10840.66 633
10841.65 608
10842.63 621
10843.61 645
10844.60 654
10845.58 651
10846.56 643
10847.54 630
10848.53 619
10849.51 631
10850.49 648
10851.48 634
10852.46 648
10853.44 670
10854.43 654
10855.41 684
10856.39 645
10857.38 647
10858.36 655
10859.34 651
10860.33 655
10861.31 641
10862.30 707
10863.28 650
10864.26 686
10865.25 736
10866.23 721
10867.22 654
10868.20 640
10869.18 671
10870.17 715
10871.15 719
10872.14 731
10873.12 702
10874.10 715
10875.09 681
10876.07 678
10877.06 680
10878.04 663
10879.03 696
10880.01 719
10881.00 714
10881.98 698
10882.96 711
10883.95 723
10884.93 726
10885.92 726
10886.90 740
10887.89 702
10888.87 716
10889.86 716
10890.84 709
10891.83 720
10892.81 736
10893.80 755
10894.78 748
10895.77 747
10896.75 712
10897.74 718
10898.73 718
10899.71 727
10900.70 740
10901.68 741
10902.67 734
10903.65 731
10904.64 760
10905.62 762
10906.61 754
10907.60 801
10908.58 786
10909.57 799
10910.55 783
10911.54 793
10912.53 835
10913.51 822
10914.50 816
10915.48 773
10916.47 833
10917.46 837
10918.44 832
10919.43 786
10920.41 817
10921.40 883
10922.39 842
10923.37 844
10924.36 810
10925.35 831
10926.33 816
10927.32 781
10928.31 877
10929.29 863
10930.28 859
10931.27 777
10932.25 832
10933.24 838
10934.23 829
10935.22 848
10936.20 865
10937.19 861
10938.18 881
10939.16 924
10940.15 917
10941.14 873
10942.13 888
10943.11 939
10944.10 906
10945.09 947
10946.08 960
10947.06 978
10948.05 997
10949.04 1018
10950.03 993
10951.01 1007
10952.00 1027
10952.99 1035
10953.98 1002
10954.97 1053
10955.95 1055
10956.94 1036
10957.93 1108
10958.92 1128
10959.91 1095
10960.89 1115
10961.88 1140
10962.87 1056
10963.86 1069
10964.85 1071
10965.84 1020
10966.82 1048
10967.81 986
10968.80 1019
10969.79 1007
10970.78 993
10971.77 956
10972.76 923
10973.74 964
10974.73 941
10975.72 915
10976.71 919
10977.70 979
10978.69 958
10979.68 998
10980.67 1003
10981.66 950
10982.65 1022
10983.63 992
10984.62 951
10985.61 979
10986.60 999
10987.59 1025
10988.58 1027
10989.57 954
10990.56 997
10991.55 1031
10992.54 1059
10993.53 1048
10994.52 1033
10995.51 1077
10996.50 1125
10997.49 1148
10998.48 1221
10999.47 1258
11000.46 1329
11001.45 1326
11002.44 1296
11003.43 1262
11004.42 1231
11005.41 1244
11006.40 1209
11007.39 1170
11008.38 1136
11009.37 1111
11010.36 1045
11011.35 1014
11012.34 1007
11013.33 980
11014.32 905
11015.31 950
11016.30 883
11017.29 868
11018.29 920
11019.28 871
11020.27 905
11021.26 904
11022.25 871
11023.24 858
11024.23 863
11025.22 874
11026.21 822
11027.20 837
11028.20 849
11029.19 850
11030.18 836
11031.17 839
11032.16 857
11033.15 856
11034.14 866
11035.14 840
11036.13 827
11037.12 851
11038.11 845
11039.10 841
11040.09 792
11041.09 852
11042.08 831
11043.07 810
11044.06 823
11045.05 828
11046.04 813
11047.04 831
11048.03 813
11049.02 832
11050.01 815
11051.01 806
11052.00 831
11052.99 789
11053.98 802
11054.98 834
11055.97 839
11056.96 783
11057.95 803
11058.95 777
11059.94 810
11060.93 787
11061.92 819
11062.92 806
11063.91 756
11064.90 762
11065.89 844
11066.89 801
11067.88 785
11068.87 813
11069.87 774
11070.86 808
11071.85 797
11072.85 817
11073.84 793
11074.83 815
11075.83 827
11076.82 811
11077.81 789
11078.81 789
11079.80 793
11080.79 799
11081.79 763
11082.78 768
11083.77 786
11084.77 760
11085.76 809
11086.76 803
11087.75 786
11088.74 787
11089.74 828
11090.73 806
11091.73 794
11092.72 760
11093.71 806
11094.71 825
11095.70 795
11096.70 793
11097.69 766
11098.69 812
11099.68 773
11100.67 767
11101.67 776
11102.66 780
11103.66 761
11104.65 758
11105.65 781
11106.64 749
11107.64 757
11108.63 801
11109.63 812
11110.62 775
11111.62 756
11112.61 774
11113.61 773
11114.60 759
11115.60 756
11116.59 768
11117.59 793
11118.58 777
11119.58 764
11120.57 773
11121.57 806
11122.56 812
11123.56 788
11124.56 787
11125.55 799
11126.55 764
11127.54 770
11128.54 781
11129.53 763
11130.53 744
11131.53 756
11132.52 749
11133.52 785
11134.51 778
11135.51 774
11136.51 749
11137.50 772
11138.50 802
11139.49 778
11140.49 804
11141.49 793
11142.48 784
11143.48 791
11144.48 776
11145.47 782
11146.47 782
11147.47 789
11148.46 779
11149.46 760
11150.46 780
11151.45 817
11152.45 729
11153.45 749
11154.44 768
11155.44 789
11156.44 734
11157.43 810
11158.43 734
11159.43 740
11160.42 736
11161.42 708
11162.42 788
11163.42 799
11164.41 746
11165.41 710
11166.41 727
11167.41 713
11168.40 743
11169.40 729
11170.40 755
11171.40 709
11172.39 713
11173.39 734
11174.39 774
11175.39 765
11176.39 761
11177.38 740
11178.38 741
11179.38 732
11180.38 722
11181.38 763
11182.37 694
11183.37 728
11184.37 698
11185.37 723
11186.37 745
11187.36 714
11188.36 732
11189.36 771
11190.36 738
11191.36 727
11192.36 762
11193.36 695
11194.35 733
11195.35 728
11196.35 728
11197.35 738
11198.35 730
11199.35 721
11200.35 763
11201.35 751
11202.35 754
11203.34 740
11204.34 712
11205.34 744
11206.34 728
11207.34 769
11208.34 758
11209.34 726
11210.34 788
11211.34 798
11212.34 779
11213.34 728
11214.34 721
11215.34 737
11216.34 727
11217.34 761
11218.34 767
11219.34 728
11220.34 702
11221.34 748
11222.34 722
11223.34 725
11224.34 757
11225.34 741
11226.34 757
11227.34 742
11228.34 713
11229.34 769
11230.34 763
11231.34 713
11232.34 749
11233.34 743
11234.34 712
11235.34 743
11236.34 758
11237.34 762
11238.34 756
11239.34 723
11240.34 725
11241.34 746
11242.34 776
11243.34 752
11244.34 716
11245.35 721
11246.35 714
11247.35 756
11248.35 767
11249.35 759
11250.35 738
11251.35 800
11252.35 807
11253.35 764
11254.36 773
11255.36 795
11256.36 796
11257.36 782
11258.36 754
11259.36 740
11260.36 729
11261.37 716
11262.37 755
11263.37 782
11264.37 753
11265.37 790
11266.38 737
11267.38 785
11268.38 752
11269.38 816
11270.38 778
11271.39 793
11272.39 790
11273.39 826
11274.39 794
11275.39 793
11276.40 767
11277.40 828
11278.40 790
11279.40 865
11280.41 828
11281.41 790
11282.41 808
11283.41 796
11284.42 849
11285.42 809
11286.42 832
11287.42 820
11288.43 852
11289.43 820
11290.43 839
11291.44 815
11292.44 830
11293.44 839
11294.45 844
11295.45 819
11296.45 853
11297.46 819
11298.46 812
11299.46 841
11300.47 832
11301.47 803
11302.47 829
11303.48 867
11304.48 848
11305.48 867
11306.49 845
11307.49 845
11308.49 860
11309.50 903
11310.50 914
11311.51 911
11312.51 940
11313.51 915
11314.52 893
11315.52 968
11316.53 985
11317.53 965
11318.53 942
11319.54 910
11320.54 925
11321.55 911
11322.55 888
11323.56 865
11324.56 878
11325.56 858
11326.57 862
11327.57 866
11328.58 853
11329.58 856
11330.59 860
11331.59 847
11332.60 842
11333.60 843
11334.61 849
11335.61 811
11336.62 859
11337.62 841
11338.63 844
11339.63 839
11340.64 811
11341.64 827
11342.65 839
11343.65 800
11344.66 803
11345.66 832
11346.67 844
11347.68 851
11348.68 846
11349.69 834
11350.69 868
11351.70 863
11352.70 890
11353.71 871
11354.71 854
11355.72 845
11356.73 827
11357.73 858
11358.74 890
11359.74 863
11360.75 835
11361.76 884
11362.76 868
11363.77 881
11364.78 895
11365.78 900
11366.79 877
11367.79 890
11368.80 908
11369.81 888
11370.81 886
11371.82 883
11372.83 899
11373.83 874
11374.84 868
11375.85 902
11376.85 922
11377.86 924
11378.87 957
11379.87 939
11380.88 968
11381.89 958
11382.90 937
11383.90 931
11384.91 948
11385.92 935
11386.92 992
11387.93 937
11388.94 955
11389.95 945
11390.95 933
11391.96 998
11392.97 959
11393.98 919
11394.98 946
11395.99 916
11397.00 954
11398.01 1004
11399.01 927
11400.02 929
11401.03 1012
11402.04 1038
11403.05 952
11404.05 955
11405.06 996
11406.07 1019
11407.08 1014
11408.09 1017
11409.09 1026
11410.10 1008
11411.11 1060
11412.12 1027
11413.13 1016
11414.14 1022
11415.14 1018
11416.15 1064
11417.16 1028
11418.17 1033
11419.18 1104
11420.19 1115
11421.20 1067
11422.20 1061
11423.21 1073
11424.22 1074
11425.23 1159
11426.24 1126
11427.25 1129
11428.26 1165
11429.27 1142
11430.28 1163
11431.29 1163
11432.29 1156
11433.30 1169
11434.31 1160
11435.32 1171
11436.33 1188
11437.34 1209
11438.35 1169
11439.36 1197
11440.37 1201
11441.38 1207
11442.39 1205
11443.40 1227
11444.41 1221
11445.42 1255
11446.43 1240
11447.44 1248
11448.45 1297
11449.46 1299
11450.47 1305
11451.48 1243
11452.49 1285
11453.50 1339
11454.51 1294
11455.52 1323
11456.53 1308
11457.54 1342
11458.55 1352
11459.56 1369
11460.57 1391
11461.58 1377
11462.59 1361
11463.60 1357
11464.61 1418
11465.62 1415
11466.64 1440
11467.65 1369
11468.66 1373
11469.67 1462
11470.68 1452
11471.69 1419
11472.70 1486
11473.71 1512
11474.72 1483
11475.73 1522
11476.75 1546
11477.76 1496
11478.77 1515
11479.78 1550
11480.79 1452
11481.80 1531
11482.81 1568
11483.82 1575
11484.84 1573
11485.85 1554
11486.86 1537
11487.87 1552
11488.88 1590
11489.89 1595
11490.91 1590
11491.92 1633
11492.93 1591
11493.94 1632
11494.95 1599
11495.97 1593
11496.98 1647
11497.99 1581
11499.00 1604
11500.01 1601
11501.03 1647
11502.04 1670
11503.05 1689
11504.06 1720
11505.08 1702
11506.09 1690
11507.10 1760
11508.11 1743
11509.13 1787
11510.14 1756
11511.15 1800
11512.16 1856
11513.18 1792
11514.19 1773
11515.20 1787
11516.22 1835
11517.23 1871
11518.24 1862
11519.26 1840
11520.27 1785
11521.28 1876
11522.29 1883
11523.31 1934
11524.32 1964
11525.33 1987
11526.35 1953
11527.36 1908
11528.38 1957
11529.39 1989
11530.40 1992
11531.42 2024
11532.43 2085
11533.44 2025
11534.46 2079
11535.47 2036
11536.48 2140
11537.50 2131
11538.51 2150
11539.53 2194
11540.54 2203
11541.55 2239
11542.57 2211
11543.58 2292
11544.60 2266
11545.61 2335
11546.63 2394
11547.64 2424
11548.65 2381
11549.67 2387
11550.68 2443
11551.70 2464
11552.71 2523
11553.73 2574
11554.74 2634
11555.76 2660
11556.77 2609
11557.78 2713
11558.80 2800
11559.81 2785
11560.83 2889
11561.84 2860
11562.86 2908
11563.87 2913
11564.89 3033
11565.90 3055
11566.92 3052
11567.93 3110
11568.95 3132
11569.97 3089
11570.98 3253
11572.00 3270
11573.01 3279
11574.03 3401
11575.04 3537
11576.06 3681
11577.07 3708
11578.09 3681
11579.11 3780
11580.12 3916
11581.14 4012
11582.15 4100
11583.17 4274
11584.18 4319
11585.20 4453
11586.22 4622
11587.23 4789
11588.25 4853
11589.26 4945
11590.28 5261
11591.30 5391
11592.31 5431
11593.33 5593
11594.35 6046
11595.36 6368
11596.38 6643
11597.40 7085
11598.41 7576
11599.43 8053
11600.44 8570
11601.46 9239
11602.48 9581
11603.50 10060
11604.51 10418
11605.53 10503
11606.55 10492
11607.56 10372
11608.58 10167
11609.60 9732
11610.61 9299
11611.63 8699
11612.65 8050
11613.67 7364
11614.68 7030
11615.70 6410
11616.72 5876
11617.73 5316
11618.75 4933
11619.77 4532
11620.79 4154
11621.80 3954
11622.82 3807
11623.84 3596
11624.86 3399
11625.88 3385
11626.89 3303
11627.91 3205
11628.93 3017
11629.95 3018
11630.96 2997
11631.98 3028
11633.00 2957
11634.02 2976
11635.04 2829
11636.06 2877
11637.07 2883
11638.09 2864
11639.11 2822
11640.13 2826
11641.15 2878
11642.17 2858
11643.18 2812
11644.20 2802
11645.22 2768
11646.24 2741
11647.26 2736
11648.28 2712
11649.30 2737
11650.31 2699
11651.33 2612
11652.35 2533
11653.37 2448
11654.39 2414
11655.41 2439
11656.43 2459
11657.45 2446
11658.47 2422
11659.49 2337
11660.51 2365
11661.52 2313
11662.54 2368
11663.56 2429
11664.58 2454
11665.60 2417
11666.62 2467
11667.64 2435
11668.66 2482
11669.68 2442
11670.70 2460
11671.72 2552
11672.74 2560
11673.76 2621
11674.78 2588
11675.80 2552
11676.82 2586
11677.84 2705
11678.86 2744
11679.88 2756
11680.90 2718
11681.92 2812
11682.94 2848
11683.96 2828
11684.98 2852
11686.00 2914
11687.02 2923
11688.04 2851
11689.06 2859
11690.08 2814
11691.10 2733
11692.12 2713
11693.14 2652
11694.17 2613
11695.19 2735
11696.21 2687
11697.23 2671
11698.25 2658
11699.27 2555
11700.29 2590
11701.31 2504
11702.33 2442
11703.35 2427
11704.38 2455
11705.40 2429
11706.42 2383
11707.44 2340
11708.46 2347
11709.48 2260
11710.50 2363
11711.52 2289
11712.55 2220
11713.57 2213
11714.59 2156
11715.61 2183
11716.63 2176
11717.65 2143
11718.68 2120
11719.70 2091
11720.72 2098
11721.74 2056
11722.76 2037
11723.79 1985
11724.81 1956
11725.83 1934
11726.85 1911
11727.87 1852
11728.90 1844
11729.92 1812
11730.94 1780
11731.96 1752
11732.99 1763
11734.01 1793
11735.03 1788
11736.05 1751
11737.08 1766
11738.10 1712
11739.12 1731
11740.14 1720
11741.17 1683
11742.19 1690
11743.21 1662
11744.24 1677
11745.26 1627
11746.28 1591
11747.31 1568
11748.33 1620
11749.35 1595
11750.37 1612
11751.40 1560
11752.42 1562
11753.44 1599
11754.47 1581
11755.49 1564
11756.51 1593
11757.54 1534
11758.56 1483
11759.59 1437
11760.61 1442
11761.63 1444
11762.66 1442
11763.68 1353
11764.70 1372
11765.73 1349
11766.75 1303
11767.78 1295
11768.80 1316
11769.82 1321
11770.85 1326
11771.87 1368
11772.90 1305
11773.92 1239
11774.94 1284
11775.97 1278
11776.99 1259
11778.02 1320
11779.04 1240
11780.07 1290
11781.09 1229
11782.12 1227
11783.14 1212
11784.16 1177
11785.19 1250
11786.21 1228
11787.24 1196
11788.26 1175
11789.29 1160
11790.31 1126
11791.34 1156
11792.36 1118
11793.39 1120
11794.41 1109
11795.44 1110
11796.46 1107
11797.49 1123
11798.51 1091
11799.54 1064
11800.57 1067
11801.59 1024
11802.62 1037
11803.64 1049
11804.67 1049
11805.69 1036
11806.72 1045
11807.74 1033
11808.77 965
11809.80 1018
11810.82 1004
11811.85 996
11812.87 965
11813.90 977
11814.92 986
11815.95 998
11816.98 936
11818.00 972
11819.03 982
11820.06 986
11821.08 960
11822.11 935
11823.13 964
11824.16 953
11825.19 912
11826.21 957
11827.24 962
11828.27 964
11829.29 915
11830.32 961
11831.35 946
11832.37 951
11833.40 914
11834.43 894
11835.45 928
11836.48 978
11837.51 954
11838.53 889
11839.56 946
11840.59 915
11841.62 909
11842.64 930
11843.67 908
11844.70 932
11845.73 923
11846.75 895
11847.78 864
11848.81 887
11849.84 878
11850.86 907
11851.89 873
11852.92 852
11853.95 907
11854.97 897
11856.00 907
11857.03 877
11858.06 885
11859.08 898
11860.11 874
11861.14 851
11862.17 879
11863.20 911
11864.22 908
11865.25 880
11866.28 853
11867.31 844
11868.34 864
11869.37 863
11870.39 868
11871.42 858
11872.45 851
11873.48 823
11874.51 840
11875.54 835
11876.57 863
11877.59 858
11878.62 835
11879.65 862
11880.68 821
11881.71 873
11882.74 885
11883.77 866
11884.80 807
11885.83 849
11886.86 860
11887.88 874
11888.91 816
11889.94 820
11890.97 828
11892.00 856
11893.03 838
11894.06 809
11895.09 833
11896.12 860
11897.15 874
11898.18 846
11899.21 896
11900.24 841
11901.27 869
11902.30 875
11903.33 861
11904.36 818
11905.39 861
11906.42 882
11907.45 884
11908.48 869
11909.51 874
11910.54 850
11911.57 853
11912.60 853
11913.63 854
11914.66 880
11915.69 833
11916.72 844
11917.75 828
11918.78 833
11919.81 792
11920.84 829
11921.87 849
11922.90 823
11923.93 827
11924.96 836
11925.99 875
11927.03 863
11928.06 858
11929.09 877
11930.12 921
11931.15 916
11932.18 921
11933.21 864
11934.24 882
11935.27 873
11936.30 891
11937.34 839
11938.37 901
11939.40 837
11940.43 841
11941.46 864
11942.49 848
11943.52 857
11944.56 830
11945.59 818
11946.62 775
11947.65 817
11948.68 833
11949.72 827
11950.75 780
11951.78 791
11952.81 751
11953.84 752
11954.87 773
11955.91 747
11956.94 760
11957.97 757
11959.00 769
11960.04 766
11961.07 757
11962.10 745
11963.13 738
11964.17 743
11965.20 736
11966.23 702
11967.26 758
11968.30 725
11969.33 738
11970.36 752
11971.39 780
11972.43 775
11973.46 796
11974.49 746
11975.53 780
11976.56 746
11977.59 736
11978.62 763
11979.66 777
11980.69 790
11981.72 756
11982.76 762
11983.79 780
11984.82 776
11985.86 768
11986.89 772
11987.92 783
11988.96 793
11989.99 748
11991.02 765
11992.06 767
11993.09 757
11994.13 801
11995.16 815
11996.19 799
11997.23 817
11998.26 838
11999.30 822
12000.33 800
12001.36 807
12002.40 818
12003.43 788
12004.47 778
12005.50 795
12006.53 800
12007.57 827
12008.60 788
12009.64 796
12010.67 818
12011.71 838
12012.74 830
12013.78 818
12014.81 850
12015.85 864
12016.88 839
12017.91 811
12018.95 848
12019.98 899
12021.02 855
12022.05 859
12023.09 857
12024.12 839
12025.16 863
12026.19 859
12027.23 830
12028.26 816
12029.30 834
12030.34 820
12031.37 830
12032.41 834
12033.44 799
12034.48 833
12035.51 824
12036.55 833
12037.58 828
12038.62 816
12039.66 814
12040.69 835
12041.73 813
12042.76 817
12043.80 839
12044.83 859
12045.87 801
12046.91 840
12047.94 837
12048.98 811
12050.01 848
12051.05 836
12052.09 823
12053.12 806
12054.16 835
12055.20 799
12056.23 832
12057.27 832
12058.31 850
12059.34 831
12060.38 835
12061.42 840
12062.45 809
12063.49 867
12064.53 842
12065.56 812
12066.60 831
12067.64 816
12068.67 862
12069.71 797
12070.75 802
12071.78 842
12072.82 882
12073.86 845
12074.90 827
12075.93 827
12076.97 807
12078.01 830
12079.05 826
12080.08 863
12081.12 862
12082.16 863
12083.20 844
12084.23 854
12085.27 851
12086.31 872
12087.35 851
12088.38 839
12089.42 898
12090.46 916
12091.50 870
12092.54 917
12093.57 892
12094.61 896
12095.65 901
12096.69 887
12097.73 975
12098.76 933
12099.80 898
12100.84 926
12101.88 969
12102.92 961
12103.96 964
12104.99 985
12106.03 992
12107.07 995
12108.11 948
12109.15 971
12110.19 921
12111.23 880
12112.27 917
12113.30 907
12114.34 902
12115.38 872
12116.42 835
12117.46 826
12118.50 822
12119.54 805
12120.58 820
12121.62 770
12122.66 833
12123.70 831
12124.74 768
12125.77 781
12126.81 774
12127.85 758
12128.89 739
12129.93 761
12130.97 773
12132.01 766
12133.05 765
12134.09 761
12135.13 787
12136.17 801
12137.21 777
12138.25 760
12139.29 800
12140.33 756
12141.37 778
12142.41 754
12143.45 795
12144.49 782
12145.53 779
12146.57 762
12147.61 743
12148.65 728
12149.69 726
12150.73 723
12151.77 735
12152.81 715
12153.86 689
12154.90 737
12155.94 712
12156.98 752
12158.02 746
12159.06 728
12160.10 701
12161.14 721
12162.18 728
12163.22 713
12164.26 748
12165.31 758
12166.35 753
12167.39 739
12168.43 708
12169.47 741
12170.51 738
12171.55 735
12172.59 733
12173.64 721
12174.68 744
12175.72 718
12176.76 754
12177.80 774
12178.84 709
12179.89 736
12180.93 728
12181.97 756
12183.01 725
12184.05 739
12185.09 743
12186.14 755
12187.18 729
12188.22 721
12189.26 745
12190.31 749
12191.35 726
12192.39 752
12193.43 689
12194.47 699
12195.52 696
12196.56 704
12197.60 748
12198.64 722
12199.69 731
12200.73 731
12201.77 728
12202.81 730
12203.86 733
12204.90 697
12205.94 721
12206.99 735
12208.03 720
12209.07 720
12210.11 696
12211.16 728
12212.20 720
12213.24 732
12214.29 738
12215.33 722
12216.37 702
12217.42 739
12218.46 709
12219.50 689
12220.55 707
12221.59 713
12222.63 697
12223.68 724
12224.72 730
12225.77 714
12226.81 708
12227.85 737
12228.90 704
12229.94 730
12230.98 688
12232.03 708
12233.07 708
12234.12 712
12235.16 716
12236.20 706
12237.25 713
12238.29 688
12239.34 706
12240.38 690
12241.43 698
12242.47 670
12243.52 695
12244.56 713
12245.60 689
12246.65 676
12247.69 677
12248.74 694
12249.78 676
12250.83 656
12251.87 688
12252.92 693
12253.96 627
12255.01 699
12256.05 672
12257.10 633
12258.14 685
12259.19 705
12260.23 694
12261.28 697
12262.32 674
12263.37 668
12264.41 645
12265.46 635
12266.50 644
12267.55 641
12268.60 614
12269.64 625
12270.69 625
12271.73 663
12272.78 620
12273.82 615
12274.87 643
12275.92 614
12276.96 620
12278.01 644
12279.05 641
12280.10 628
12281.14 628
12282.19 658
12283.24 625
12284.28 639
12285.33 646
12286.38 624
12287.42 634
12288.47 647
12289.51 654
12290.56 643
12291.61 633
12292.65 625
12293.70 620
12294.75 634
12295.79 638
12296.84 594
12297.89 607
12298.93 597
12299.98 610
12301.03 609
12302.08 611
12303.12 644
12304.17 605
12305.22 653
12306.26 646
12307.31 617
12308.36 615
12309.41 622
12310.45 601
12311.50 639
12312.55 606
12313.59 631
12314.64 599
12315.69 612
12316.74 585
12317.78 584
12318.83 577
12319.88 603
12320.93 590
12321.98 587
12323.02 595
12324.07 611
12325.12 627
12326.17 609
12327.22 575
12328.26 579
12329.31 598
12330.36 590
12331.41 603
12332.46 591
12333.50 576
12334.55 580
12335.60 568
12336.65 581
12337.70 602
12338.75 580
12339.80 612
12340.84 569
12341.89 558
12342.94 599
12343.99 585
12345.04 600
12346.09 560
12347.14 581
12348.19 605
12349.23 589
12350.28 572
12351.33 541
12352.38 541
12353.43 590
12354.48 597
12355.53 609
12356.58 601
12357.63 607
12358.68 580
12359.73 568
12360.78 574
12361.82 581
12362.87 590
12363.92 588
12364.97 573
12366.02 550
12367.07 530
12368.12 551
12369.17 579
12370.22 576
12371.27 573
12372.32 565
12373.37 604
12374.42 597
12375.47 576
12376.52 588
12377.57 594
12378.62 566
12379.67 557
12380.72 550
12381.77 541
12382.82 581
12383.87 602
12384.92 592
12385.98 576
12387.03 586
12388.08 598
12389.13 591
12390.18 589
12391.23 556
12392.28 604
12393.33 589
12394.38 544
12395.43 563
12396.48 587
12397.53 542
12398.59 542
12399.64 579
12400.69 576
12401.74 603
12402.79 617
12403.84 580
12404.89 567
12405.94 558
12407.00 574
12408.05 579
12409.10 556
12410.15 590
12411.20 567
12412.25 568
12413.30 567
12414.36 589
12415.41 607
12416.46 597
12417.51 560
12418.56 581
12419.62 544
12420.67 528
12421.72 532
12422.77 568
12423.82 598
12424.88 586
12425.93 534
12426.98 544
12428.03 570
12429.08 565
12430.14 565
12431.19 586
12432.24 564
12433.29 584
12434.35 587
12435.40 600
12436.45 603
12437.51 581
12438.56 554
12439.61 565
12440.66 560
12441.72 560
12442.77 593
12443.82 589
12444.88 603
12445.93 582
12446.98 579
12448.03 567
12449.09 536
12450.14 580
12451.19 597
12452.25 571
12453.30 558
12454.35 571
12455.41 619
12456.46 565
12457.51 594
12458.57 582
12459.62 614
12460.68 580
12461.73 554
12462.78 596
12463.84 613
12464.89 615
12465.94 613
12467.00 601
12468.05 593
12469.11 590
12470.16 605
12471.21 581
12472.27 585
12473.32 617
12474.38 613
12475.43 598
12476.49 606
12477.54 566
12478.60 633
12479.65 632
12480.70 603
12481.76 626
12482.81 607
12483.87 619
12484.92 643
12485.98 655
12487.03 674
12488.09 686
12489.14 691
12490.20 687
12491.25 710
12492.31 761
12493.36 737
12494.42 740
12495.47 745
12496.53 755
12497.58 728
12498.64 713
12499.69 720
12500.75 739
12501.80 709
12502.86 715
12503.91 758
12504.97 729
12506.03 722
12507.08 646
12508.14 657
12509.19 647
12510.25 628
12511.30 650
12512.36 656
12513.42 642
12514.47 651
12515.53 614
12516.58 625
12517.64 605
12518.70 599
12519.75 594
12520.81 593
12521.87 628
12522.92 618
12523.98 607
12525.03 640
12526.09 595
12527.15 605
12528.20 596
12529.26 656
12530.32 627
12531.37 590
12532.43 630
12533.49 639
12534.54 650
12535.60 665
12536.66 654
12537.71 636
12538.77 626
12539.83 660
12540.89 667
12541.94 638
12543.00 677
12544.06 696
12545.11 675
12546.17 685
12547.23 659
12548.29 673
12549.34 645
12550.40 687
12551.46 713
12552.52 703
12553.57 739
12554.63 736
12555.69 741
12556.75 738
12557.80 736
12558.86 719
12559.92 727
12560.98 734
12562.04 755
12563.09 749
12564.15 727
12565.21 727
12566.27 759
12567.33 759
12568.39 725
12569.44 720
12570.50 730
12571.56 772
12572.62 710
12573.68 749
12574.74 784
12575.79 775
12576.85 801
12577.91 804
12578.97 775
12580.03 824
12581.09 773
12582.15 751
12583.20 703
12584.26 715
12585.32 727
12586.38 695
12587.44 693
12588.50 666
12589.56 702
12590.62 667
12591.68 653
12592.74 637
12593.80 642
12594.86 657
12595.91 699
12596.97 656
12598.03 647
12599.09 638
12600.15 695
12601.21 669
12602.27 653
12603.33 662
12604.39 661
12605.45 670
12606.51 661
12607.57 648
12608.63 655
12609.69 680
12610.75 642
12611.81 643
12612.87 635
12613.93 644
12614.99 648
12616.05 716
12617.11 664
12618.17 679
12619.23 682
12620.29 672
12621.35 681
12622.41 723
12623.47 679
12624.53 672
12625.60 725
12626.66 683
12627.72 726
12628.78 692
12629.84 713
12630.90 702
12631.96 723
12633.02 739
12634.08 755
12635.14 754
12636.20 709
12637.27 764
12638.33 741
12639.39 717
12640.45 713
12641.51 686
12642.57 728
12643.63 722
12644.69 739
12645.76 715
12646.82 705
12647.88 690
12648.94 662
12650.00 675
12651.06 692
12652.13 687
12653.19 677
12654.25 705
12655.31 717
12656.37 677
12657.44 629
12658.50 646
12659.56 673
12660.62 656
12661.68 682
12662.75 672
12663.81 667
12664.87 700
12665.93 729
12666.99 689
12668.06 652
12669.12 620
12670.18 666
12671.24 658
12672.31 637
12673.37 667
12674.43 640
12675.50 689
12676.56 661
12677.62 670
12678.68 624
12679.75 667
12680.81 655
12681.87 626
12682.94 620
12684.00 624
12685.06 647
12686.13 654
12687.19 645
12688.25 678
12689.31 684
12690.38 683
12691.44 657
12692.51 671
12693.57 672
12694.63 647
12695.70 651
12696.76 687
12697.82 699
12698.89 654
12699.95 681
12701.01 696
12702.08 692
12703.14 713
12704.21 732
12705.27 726
12706.33 715
12707.40 700
12708.46 654
12709.53 699
12710.59 684
12711.65 717
12712.72 690
12713.78 696
12714.85 655
12715.91 703
12716.98 715
12718.04 719
12719.11 668
12720.17 668
12721.23 660
12722.30 664
12723.36 661
12724.43 649
12725.49 645
12726.56 646
12727.62 643
12728.69 581
12729.75 632
12730.82 614
12731.88 635
12732.95 608
12734.01 630
12735.08 597
12736.14 614
12737.21 651
12738.28 625
12739.34 609
12740.41 564
12741.47 605
12742.54 589
12743.60 592
12744.67 591
12745.73 576
12746.80 570
12747.87 582
12748.93 567
12750.00 577
12751.06 561
12752.13 611
12753.19 611
12754.26 553
12755.33 536
12756.39 530
12757.46 539
12758.53 539
12759.59 546
12760.66 527
12761.72 556
12762.79 530
12763.86 558
12764.92 536
12765.99 555
12767.06 503
12768.12 507
12769.19 527
12770.26 558
12771.32 547
12772.39 562
12773.46 532
12774.52 561
12775.59 566
12776.66 537
12777.72 559
12778.79 571
12779.86 533
12780.93 532
12781.99 521
12783.06 511
12784.13 552
12785.20 543
12786.26 555
12787.33 518
12788.40 538
12789.46 507
12790.53 510
12791.60 527
12792.67 532
12793.74 555
12794.80 526
12795.87 548
12796.94 526
12798.01 541
12799.07 516
12800.14 515
12801.21 504
12802.28 537
12803.35 502
12804.41 541
12805.48 526
12806.55 524
12807.62 510
12808.69 509
12809.76 521
12810.82 487
12811.89 539
12812.96 485
12814.03 507
12815.10 517
12816.17 566
12817.24 521
12818.30 529
12819.37 541
12820.44 530
12821.51 504
12822.58 516
12823.65 533
12824.72 512
12825.79 523
12826.86 514
12827.92 512
12828.99 473
12830.06 547
12831.13 527
12832.20 535
12833.27 506
12834.34 525
12835.41 522
12836.48 529
12837.55 498
12838.62 504
12839.69 499
12840.76 515
12841.83 525
12842.90 480
12843.97 482
12845.04 499
12846.11 515
12847.18 513
12848.25 481
12849.32 508
12850.39 545
12851.46 535
12852.53 504
12853.60 491
12854.67 528
12855.74 504
12856.81 484
12857.88 469
12858.95 490
12860.02 497
12861.09 475
12862.16 497
12863.23 482
12864.30 465
12865.37 465
12866.44 481
12867.51 459
12868.58 468
12869.65 460
12870.73 476
12871.80 461
12872.87 473
12873.94 468
12875.01 494
12876.08 473
12877.15 487
12878.22 475
12879.29 514
12880.37 459
12881.44 462
12882.51 482
12883.58 476
12884.65 493
12885.72 435
12886.79 452
12887.87 465
12888.94 444
12890.01 447
12891.08 440
12892.15 462
12893.22 439
12894.30 431
12895.37 432
12896.44 482
12897.51 444
12898.58 443
12899.66 437
12900.73 464
12901.80 421
12902.87 464
12903.94 471
12905.02 503
12906.09 461
12907.16 414
12908.23 447
12909.31 432
12910.38 472
12911.45 468
12912.52 481
12913.60 442
12914.67 455
12915.74 447
12916.82 469
12917.89 417
12918.96 410
12920.03 423
12921.11 412
12922.18 458
12923.25 434
12924.33 458
12925.40 456
12926.47 401
12927.55 424
12928.62 455
12929.69 456
12930.77 445
12931.84 450
12932.91 466
12933.99 436
12935.06 457
12936.13 445
12937.21 466
12938.28 457
12939.35 458
12940.43 443
12941.50 443
12942.58 446
12943.65 446
12944.72 462
12945.80 440
12946.87 459
12947.95 457
12949.02 450
12950.09 421
12951.17 415
12952.24 461
12953.32 463
12954.39 477
12955.47 452
12956.54 469
12957.62 419
12958.69 459
12959.76 451
12960.84 440
12961.91 443
12962.99 447
12964.06 457
12965.14 463
12966.21 439
12967.29 428
12968.36 416
12969.44 459
12970.51 448
12971.59 422
12972.66 403
12973.74 407
12974.81 443
12975.89 429
12976.96 446
12978.04 425
12979.11 431
12980.19 447
12981.27 434
12982.34 409
12983.42 456
12984.49 447
12985.57 435
12986.64 417
12987.72 438
12988.79 442
12989.87 455
12990.95 456
12992.02 465
12993.10 461
12994.17 460
12995.25 448
12996.33 434
12997.40 450
12998.48 470
12999.56 465
13000.63 443
13001.71 443
13002.78 458
13003.86 458
13004.94 444
13006.01 467
13007.09 463
13008.17 456
13009.24 503
13010.32 435
13011.40 459
13012.47 457
13013.55 438
13014.63 445
13015.70 454
13016.78 452
13017.86 439
13018.94 471
13020.01 439
13021.09 455
13022.17 420
13023.24 465
13024.32 461
13025.40 477
13026.48 460
13027.55 472
13028.63 512
13029.71 475
13030.79 471
13031.86 491
13032.94 498
13034.02 472
13035.10 525
13036.17 492
13037.25 473
13038.33 476
13039.41 466
13040.49 492
13041.56 522
13042.64 524
13043.72 469
13044.80 489
13045.88 483
13046.95 478
13048.03 512
13049.11 466
13050.19 503
13051.27 546
13052.35 509
13053.42 478
13054.50 439
13055.58 468
13056.66 486
13057.74 469
13058.82 448
13059.90 439
13060.97 446
13062.05 488
13063.13 461
13064.21 468
13065.29 440
13066.37 459
13067.45 464
13068.53 459
13069.61 476
13070.69 456
13071.76 435
13072.84 465
13073.92 441
13075.00 447
13076.08 438
13077.16 449
13078.24 437
13079.32 442
13080.40 437
13081.48 449
13082.56 451
13083.64 461
13084.72 471
13085.80 446
13086.88 472
13087.96 461
13089.04 482
13090.12 458
13091.20 455
13092.28 476
13093.36 441
13094.44 433
13095.52 453
13096.60 473
13097.68 445
13098.76 433
13099.84 435
13100.92 440
13102.00 456
13103.08 465
13104.16 450
13105.24 448
13106.32 449
13107.40 457
13108.48 455
13109.57 425
13110.65 436
13111.73 454
13112.81 443
13113.89 448
13114.97 451
13116.05 447
13117.13 442
13118.21 476
13119.29 502
13120.38 478
13121.46 455
13122.54 438
13123.62 468
13124.70 437
13125.78 437
13126.86 435
13127.95 457
13129.03 480
13130.11 439
13131.19 446
13132.27 498
13133.35 458
13134.44 449
13135.52 430
13136.60 463
13137.68 431
13138.76 445
13139.85 472
13140.93 483
13142.01 484
13143.09 448
13144.17 459
13145.26 460
13146.34 453
13147.42 449
13148.50 448
13149.59 444
13150.67 449
13151.75 443
13152.83 414
13153.92 426
13155.00 430
13156.08 451
13157.16 411
13158.25 420
13159.33 438
13160.41 465
13161.50 439
13162.58 439
13163.66 419
13164.74 421
13165.83 432
13166.91 432
13167.99 453
13169.08 422
13170.16 434
13171.24 451
13172.33 446
13173.41 442
13174.49 455
13175.58 424
13176.66 434
13177.75 448
13178.83 479
13179.91 456
13181.00 468
13182.08 476
13183.16 428
13184.25 418
13185.33 448
13186.42 472
13187.50 446
13188.58 438
13189.67 455
13190.75 462
13191.84 439
13192.92 473
13194.00 435
13195.09 429
13196.17 453
13197.26 472
13198.34 438
13199.43 447
13200.51 434
13201.60 447
13202.68 452
13203.76 452
13204.85 442
13205.93 471
13207.02 447
13208.10 459
13209.19 450
13210.27 403
13211.36 442
13212.44 433
13213.53 471
13214.61 463
13215.70 453
13216.78 411
13217.87 440
13218.95 438
13220.04 431
13221.13 441
13222.21 440
13223.30 464
13224.38 437
13225.47 447
13226.55 426
13227.64 446
13228.72 453
13229.81 451
13230.90 452
13231.98 436
13233.07 440
13234.15 437
13235.24 466
13236.33 451
13237.41 468
13238.50 468
13239.58 461
13240.67 443
13241.76 442
13242.84 432
13243.93 451
13245.01 429
13246.10 453
13247.19 416
13248.27 465
13249.36 438
13250.45 454
13251.53 480
13252.62 475
13253.71 417
13254.79 440
13255.88 419
13256.97 446
13258.05 454
13259.14 428
13260.23 456
13261.32 424
13262.40 471
13263.49 468
13264.58 482
13265.66 462
13266.75 452
13267.84 469
13268.93 459
13270.01 421
13271.10 460
13272.19 478
13273.28 473
13274.36 483
13275.45 433
13276.54 467
13277.63 425
13278.71 487
13279.80 455
13280.89 469
13281.98 479
13283.07 515
13284.15 475
13285.24 482
13286.33 464
13287.42 485
13288.51 496
13289.59 493
13290.68 499
13291.77 503
13292.86 480
13293.95 465
13295.04 474
13296.12 499
13297.21 462
13298.30 468
13299.39 495
13300.48 489
13301.57 494
13302.66 503
13303.74 508
13304.83 485
13305.92 524
13307.01 492
13308.10 485
13309.19 513
13310.28 492
13311.37 477
13312.46 500
13313.55 470
13314.63 498
13315.72 509
13316.81 506
13317.90 486
13318.99 470
13320.08 497
13321.17 505
13322.26 500
13323.35 480
13324.44 495
13325.53 512
13326.62 531
13327.71 486
13328.80 492
13329.89 516
13330.98 499
13332.07 488
13333.16 492
13334.25 501
13335.34 478
13336.43 482
13337.52 508
13338.61 498
13339.70 477
13340.79 490
13341.88 509
13342.97 522
13344.06 494
13345.15 482
13346.24 467
13347.33 486
13348.42 478
13349.51 500
13350.60 501
13351.69 503
13352.79 530
13353.88 504
13354.97 518
13356.06 498
13357.15 539
13358.24 512
13359.33 467
13360.42 497
13361.51 502
13362.60 502
13363.70 503
13364.79 554
13365.88 521
13366.97 525
13368.06 530
13369.15 520
13370.24 504
13371.34 512
13372.43 514
13373.52 514
13374.61 544
13375.70 506
13376.79 527
13377.89 548
13378.98 534
13380.07 510
13381.16 539
13382.25 517
13383.34 519
13384.44 468
13385.53 474
13386.62 472
13387.71 485
13388.81 470
13389.90 461
13390.99 482
13392.08 490
13393.18 472
13394.27 468
13395.36 516
13396.45 465
13397.55 454
13398.64 477
13399.73 477
13400.82 429
13401.92 451
13403.01 473
13404.10 473
13405.19 497
13406.29 463
13407.38 460
13408.47 461
13409.57 500
13410.66 481
13411.75 494
13412.85 468
13413.94 489
13415.03 486
13416.13 483
13417.22 478
13418.31 501
13419.41 483
13420.50 478
13421.59 480
13422.69 499
13423.78 479
13424.87 499
13425.97 461
13427.06 464
13428.16 494
13429.25 516
13430.34 537
13431.44 521
13432.53 517
13433.63 494
13434.72 515
13435.81 465
13436.91 533
13438.00 512
13439.10 513
13440.19 517
13441.29 483
13442.38 491
13443.47 504
13444.57 504
13445.66 489
13446.76 528
13447.85 515
13448.95 529
13450.04 503
13451.14 488
13452.23 483
13453.33 488
13454.42 498
13455.52 503
13456.61 530
13457.71 525
13458.80 507
13459.90 530
13460.99 518
13462.09 514
13463.18 542
13464.28 548
13465.37 526
13466.47 519
13467.56 535
13468.66 553
13469.76 548
13470.85 542
13471.95 532
13473.04 530
13474.14 513
13475.23 540
13476.33 511
13477.43 529
13478.52 540
13479.62 548
13480.71 530
13481.81 543
13482.91 546
13484.00 549
13485.10 552
13486.19 535
13487.29 599
13488.39 597
13489.48 589
13490.58 546
13491.68 534
13492.77 544
13493.87 571
13494.97 557
13496.06 596
13497.16 583
13498.26 607
13499.35 586
13500.45 607
13501.55 606
13502.64 604
13503.74 599
13504.84 604
13505.93 596
13507.03 612
13508.13 603
13509.22 579
13510.32 583
13511.42 553
13512.52 589
13513.61 590
13514.71 594
13515.81 548
13516.91 589
13518.00 536
13519.10 510
13520.20 551
13521.30 505
13522.39 504
13523.49 491
13524.59 506
13525.69 516
13526.79 527
13527.88 506
13528.98 488
13530.08 478
13531.18 489
13532.28 494
13533.37 490
13534.47 477
13535.57 506
13536.67 479
13537.77 503
13538.86 463
13539.96 472
13541.06 460
13542.16 494
13543.26 516
13544.36 507
13545.46 518
13546.55 479
13547.65 498
13548.75 527
13549.85 510
13550.95 476
13552.05 453
13553.15 467
13554.25 455
13555.35 446
13556.44 453
13557.54 478
13558.64 465
13559.74 456
13560.84 462
13561.94 465
13563.04 471
13564.14 465
13565.24 483
13566.34 485
13567.44 457
13568.54 454
13569.64 466
13570.74 471
13571.84 473
13572.94 478
13574.04 474
13575.14 447
13576.24 478
13577.33 450
13578.43 473
13579.53 485
13580.63 451
13581.74 466
13582.84 461
13583.94 493
13585.04 498
13586.14 474
13587.24 496
13588.34 453
13589.44 437
13590.54 434
13591.64 411
13592.74 451
13593.84 461
13594.94 457
13596.04 447
13597.14 477
13598.24 511
13599.34 476
13600.44 469
13601.54 469
13602.65 499
13603.75 463
13604.85 451
13605.95 479
13607.05 485
13608.15 449
13609.25 437
13610.35 512
13611.45 496
13612.56 480
13613.66 477
13614.76 461
13615.86 498
13616.96 455
13618.06 468
13619.16 479
13620.27 492
13621.37 475
13622.47 499
13623.57 478
13624.67 455
13625.78 494
13626.88 472
13627.98 478
13629.08 461
13630.18 434
13631.29 470
13632.39 449
13633.49 495
13634.59 470
13635.69 466
13636.80 467
13637.90 460
13639.00 457
13640.10 495
13641.21 478
13642.31 480
13643.41 493
13644.51 479
13645.62 437
13646.72 455
13647.82 466
13648.92 490
13650.03 464
13651.13 478
13652.23 486
13653.34 461
13654.44 445
13655.54 460
13656.65 464
13657.75 421
13658.85 470
13659.96 488
13661.06 500
13662.16 462
13663.27 482
13664.37 497
13665.47 461
13666.58 465
13667.68 460
13668.78 451
13669.89 477
13670.99 495
13672.09 457
13673.20 499
13674.30 468
13675.41 461
13676.51 474
13677.61 489
13678.72 488
13679.82 488
13680.93 467
13682.03 456
13683.13 480
13684.24 486
13685.34 507
13686.45 491
13687.55 467
13688.66 455
13689.76 500
13690.86 495
13691.97 460
13693.07 493
13694.18 497
13695.28 479
13696.39 472
13697.49 468
13698.60 468
13699.70 508
13700.81 491
13701.91 488
13703.02 509
13704.12 489
13705.23 517
13706.33 545
13707.44 493
13708.54 521
13709.65 526
13710.75 555
13711.86 543
13712.96 516
13714.07 550
13715.18 525
13716.28 548
13717.39 536
13718.49 540
13719.60 528
13720.70 560
13721.81 549
13722.91 519
13724.02 515
13725.13 537
13726.23 477
13727.34 496
13728.44 493
13729.55 536
13730.66 525
13731.76 487
13732.87 489
13733.98 457
13735.08 483
13736.19 501
13737.29 477
13738.40 486
13739.51 511
13740.61 456
13741.72 456
13742.83 464
13743.93 483
13745.04 468
13746.15 491
13747.25 498
13748.36 510
13749.47 480
13750.57 480
13751.68 492
13752.79 504
13753.90 449
13755.00 474
13756.11 474
13757.22 499
13758.32 458
13759.43 464
13760.54 481
13761.65 485
13762.75 489
13763.86 468
13764.97 454
13766.08 455
13767.18 492
13768.29 495
13769.40 515
13770.51 490
13771.61 498
13772.72 509
13773.83 475
13774.94 469
13776.05 493
13777.15 496
13778.26 499
13779.37 504
13780.48 455
13781.59 453
13782.69 498
13783.80 479
13784.91 444
13786.02 441
13787.13 460
13788.24 472
13789.34 471
13790.45 443
13791.56 480
13792.67 430
13793.78 485
13794.89 450
13796.00 449
13797.10 426
13798.21 428
13799.32 462
13800.43 445
13801.54 452
13802.65 458
13803.76 459
13804.87 434
13805.98 465
13807.09 433
13808.20 421
13809.30 436
13810.41 455
13811.52 429
13812.63 469
13813.74 437
13814.85 436
13815.96 461
13817.07 449
13818.18 439
13819.29 402
13820.40 409
13821.51 436
13822.62 468
13823.73 435
13824.84 444
13825.95 422
13827.06 443
13828.17 413
13829.28 408
13830.39 395
13831.50 433
13832.61 441
13833.72 445
13834.83 440
13835.94 415
13837.05 450
13838.16 442
13839.27 407
13840.38 407
13841.49 416
13842.60 429
13843.71 454
13844.82 425
13845.94 437
13847.05 430
13848.16 425
13849.27 410
13850.38 454
13851.49 405
13852.60 422
13853.71 448
13854.82 425
13855.93 440
13857.05 435
13858.16 461
13859.27 451
13860.38 434
13861.49 433
13862.60 431
13863.71 425
13864.83 437
13865.94 418
13867.05 413
13868.16 400
13869.27 417
13870.38 429
13871.50 461
13872.61 428
13873.72 442
13874.83 438
13875.94 444
13877.05 451
13878.17 420
13879.28 429
13880.39 452
13881.50 452
13882.62 425
13883.73 468
13884.84 433
13885.95 435
13887.06 446
13888.18 470
13889.29 475
13890.40 434
13891.51 466
13892.63 454
13893.74 464
13894.85 453
13895.97 459
13897.08 456
13898.19 440
13899.30 428
13900.42 462
13901.53 467
13902.64 466
13903.76 432
13904.87 411
13905.98 423
13907.10 435
13908.21 448
13909.32 435
13910.44 464
13911.55 414
13912.66 442
13913.78 442
13914.89 424
13916.00 441
13917.12 446
13918.23 403
13919.34 441
13920.46 430
13921.57 433
13922.68 403
13923.80 390
13924.91 417
13926.03 434
13927.14 444
13928.25 430
13929.37 437
13930.48 445
13931.60 456
13932.71 428
13933.83 448
13934.94 435
13936.05 405
13937.17 427
13938.28 417
13939.40 421
13940.51 424
13941.63 419
13942.74 403
13943.86 411
13944.97 401
13946.09 446
13947.20 426
13948.32 402
13949.43 400
13950.55 423
13951.66 443
13952.78 459
13953.89 425
13955.01 435
13956.12 436
13957.24 443
13958.35 431
13959.47 402
13960.58 422
13961.70 413
13962.81 419
13963.93 404
13965.04 427
13966.16 398
13967.27 401
13968.39 405
13969.51 424
13970.62 432
13971.74 424
13972.85 419
13973.97 432
13975.09 432
13976.20 413
13977.32 417
13978.43 415
13979.55 450
13980.67 419
13981.78 406
13982.90 409
13984.01 417
13985.13 404
13986.25 396
13987.36 409
13988.48 412
13989.60 403
13990.71 448
13991.83 422
13992.95 405
13994.06 423
13995.18 419
13996.30 438
13997.41 387
13998.53 418
13999.65 422
14000.76 440
14001.88 421
14003.00 430
14004.11 417
14005.23 426
14006.35 426
14007.47 399
14008.58 420
14009.70 410
14010.82 428
14011.94 417
14013.05 417
14014.17 376
14015.29 435
14016.41 387
14017.52 421
14018.64 401
14019.76 412
14020.88 401
14021.99 398
14023.11 407
14024.23 401
14025.35 393
14026.47 413
14027.58 418
14028.70 397
14029.82 433
14030.94 425
14032.06 426
14033.17 414
14034.29 457
14035.41 407
14036.53 453
14037.65 437
14038.77 425
14039.88 429
14041.00 418
14042.12 393
14043.24 415
14044.36 436
14045.48 411
14046.60 417
14047.72 445
14048.83 439
14049.95 468
14051.07 493
14052.19 435
14053.31 447
14054.43 434
14055.55 458
14056.67 474
14057.79 456
14058.91 452
14060.03 456
14061.14 456
14062.26 443
14063.38 455
14064.50 456
14065.62 481
14066.74 476
14067.86 465
14068.98 449
14070.10 482
14071.22 480
14072.34 493
14073.46 493
14074.58 469
14075.70 456
14076.82 469
14077.94 488
14079.06 479
14080.18 514
14081.30 512
14082.42 507
14083.54 492
14084.66 519
14085.78 483
14086.90 490
14088.02 501
14089.14 521
14090.26 532
14091.38 529
14092.50 557
14093.63 548
14094.75 563
14095.87 507
14096.99 524
14098.11 559
14099.23 545
14100.35 540
14101.47 591
14102.59 558
14103.71 530
14104.83 532
14105.96 530
14107.08 543
14108.20 522
14109.32 508
14110.44 511
14111.56 495
14112.68 475
14113.80 487
14114.93 481
14116.05 481
14117.17 455
14118.29 477
14119.41 433
14120.53 442
14121.66 443
14122.78 442
14123.90 433
14125.02 448
14126.14 448
14127.27 452
14128.39 439
14129.51 432
14130.63 464
14131.75 435
14132.88 394
14134.00 414
14135.12 441
14136.24 460
14137.37 436
14138.49 452
14139.61 401
14140.73 408
14141.86 402
14142.98 415
14144.10 427
14145.22 453
14146.35 415
14147.47 399
14148.59 412
14149.71 437
14150.84 420
14151.96 426
14153.08 399
14154.21 438
14155.33 409
14156.45 415
14157.58 362
14158.70 393
14159.82 410
14160.95 433
14162.07 433
14163.19 427
14164.32 402
14165.44 378
14166.56 416
14167.69 411
14168.81 423
14169.93 427
14171.06 408
14172.18 390
14173.31 397
14174.43 426
14175.55 405
14176.68 386
14177.80 410
14178.93 423
14180.05 407
14181.17 423
14182.30 411
14183.42 404
14184.55 428
14185.67 433
14186.79 407
14187.92 415
14189.04 406
14190.17 380
14191.29 409
14192.42 401
14193.54 388
14194.67 393
14195.79 424
14196.92 416
14198.04 366
14199.17 376
14200.29 375
14201.42 393
14202.54 389
14203.67 369
14204.79 351
14205.92 372
14207.04 368
14208.17 386
14209.29 352
14210.42 403
14211.54 381
14212.67 398
14213.79 416
14214.92 420
14216.04 415
14217.17 374
14218.29 366
14219.42 399
14220.55 400
14221.67 387
14222.80 370
14223.92 360
14225.05 386
14226.17 391
14227.30 349
14228.43 387
14229.55 391
14230.68 396
14231.81 392
14232.93 389
14234.06 379
14235.18 371
14236.31 395
14237.44 394
14238.56 355
14239.69 389
14240.82 387
14241.94 374
14243.07 352
14244.20 371
14245.32 392
14246.45 392
14247.58 384
14248.70 388
14249.83 391
14250.96 412
14252.08 383
14253.21 356
14254.34 348
14255.46 374
14256.59 372
14257.72 369
14258.85 371
14259.97 367
14261.10 370
14262.23 393
14263.35 355
14264.48 387
14265.61 396
14266.74 372
14267.86 402
14268.99 346
14270.12 370
14271.25 359
14272.38 368
14273.50 341
14274.63 381
14275.76 356
14276.89 380
14278.01 395
14279.14 352
14280.27 378
14281.40 392
14282.53 358
14283.66 379
14284.78 369
14285.91 348
14287.04 347
14288.17 376
14289.30 360
14290.43 370
14291.55 376
14292.68 383
14293.81 382
14294.94 349
14296.07 373
14297.20 353
14298.33 373
14299.45 364
14300.58 370
14301.71 372
14302.84 352
14303.97 348
14305.10 336
14306.23 351
14307.36 320
14308.49 377
14309.62 353
14310.75 342
14311.87 330
14313.00 365
14314.13 386
14315.26 369
14316.39 341
14317.52 346
14318.65 362
14319.78 352
14320.91 367
14322.04 342
14323.17 345
14324.30 356
14325.43 338
14326.56 316
14327.69 343
14328.82 366
14329.95 373
14331.08 354
14332.21 366
14333.34 365
14334.47 352
14335.60 365
14336.73 332
14337.86 337
14338.99 319
14340.12 322
14341.25 327
14342.38 383
14343.51 353
14344.64 374
14345.77 364
14346.90 337
14348.04 315
14349.17 330
14350.30 352
14351.43 352
14352.56 347
14353.69 324
14354.82 367
14355.95 344
14357.08 354
14358.21 359
14359.35 364
14360.48 346
14361.61 356
14362.74 340
14363.87 336
14365.00 348
14366.13 358
14367.26 344
14368.40 359
14369.53 344
14370.66 331
14371.79 324
14372.92 376
14374.05 373
14375.19 347
14376.32 361
14377.45 312
14378.58 361
14379.71 342
14380.85 357
14381.98 361
14383.11 348
14384.24 362
14385.37 356
14386.51 376
14387.64 353
14388.77 373
14389.90 370
14391.04 375
14392.17 375
14393.30 354
14394.43 362
14395.57 353
14396.70 364
14397.83 374
14398.96 337
14400.10 341
14401.23 348
14402.36 364
14403.50 345
14404.63 339
14405.76 376
14406.89 345
14408.03 349
14409.16 357
14410.29 362
14411.43 348
14412.56 370
14413.69 372
14414.83 379
14415.96 367
14417.09 353
14418.23 373
14419.36 345
14420.49 370
14421.63 345
14422.76 336
14423.90 343
14425.03 349
14426.16 339
14427.30 327
14428.43 327
14429.56 353
14430.70 356
14431.83 354
14432.97 340
14434.10 351
14435.24 365
14436.37 377
14437.50 342
14438.64 331
14439.77 348
14440.91 376
14442.04 354
14443.18 348
14444.31 340
14445.44 359
14446.58 366
14447.71 384
14448.85 370
14449.98 363
14451.12 376
14452.25 352
14453.39 349
14454.52 347
14455.66 346
14456.79 345
14457.93 361
14459.06 375
14460.20 366
14461.33 344
14462.47 342
14463.60 400
14464.74 355
14465.87 378
14467.01 334
14468.15 370
14469.28 331
14470.42 332
14471.55 358
14472.69 349
14473.82 378
14474.96 381
14476.09 396
14477.23 378
14478.37 350
14479.50 381
14480.64 383
14481.77 382
14482.91 396
14484.05 391
14485.18 391
14486.32 396
14487.45 367
14488.59 400
14489.73 418
14490.86 388
14492.00 379
14493.14 382
14494.27 375
14495.41 378
14496.55 382
14497.68 389
14498.82 412
14499.96 434
14501.09 401
14502.23 424
14503.37 369
14504.50 388
14505.64 408
14506.78 421
14507.91 443
14509.05 404
14510.19 402
14511.33 437
14512.46 443
14513.60 421
14514.74 426
14515.87 415
14517.01 442
14518.15 456
14519.29 456
14520.42 451
14521.56 439
14522.70 434
14523.84 452
14524.97 437
14526.11 443
14527.25 432
14528.39 433
14529.53 444
14530.66 404
14531.80 426
14532.94 400
14534.08 423
14535.22 390
14536.35 386
14537.49 395
14538.63 405
14539.77 418
14540.91 435
14542.05 407
14543.18 396
14544.32 380
14545.46 394
14546.60 363
14547.74 373
14548.88 409
14550.01 356
14551.15 373
14552.29 401
14553.43 392
14554.57 370
14555.71 377
14556.85 361
14557.99 375
14559.13 371
14560.26 384
14561.40 393
14562.54 384
14563.68 404
14564.82 379
14565.96 385
14567.10 357
14568.24 378
14569.38 352
14570.52 355
14571.66 366
14572.80 351
14573.94 376
14575.08 393
14576.22 409
14577.36 415
14578.50 361
14579.64 379
14580.78 387
14581.92 378
14583.06 354
14584.20 368
14585.34 381
14586.48 369
14587.62 371
14588.76 357
14589.90 352
14591.04 387
14592.18 382
14593.32 391
14594.46 382
14595.60 365
14596.74 337
14597.88 354
14599.02 341
14600.16 373
14601.30 364
14602.44 390
14603.58 383
14604.72 383
14605.86 390
14607.00 382
14608.15 365
14609.29 366
14610.43 387
14611.57 372
14612.71 359
14613.85 349
14614.99 371
14616.13 386
14617.27 363
14618.42 386
14619.56 407
14620.70 382
14621.84 355
14622.98 372
14624.12 346
14625.26 371
14626.41 390
14627.55 383
14628.69 357
14629.83 366
14630.97 370
14632.12 399
14633.26 401
14634.40 399
14635.54 383
14636.68 378
14637.83 405
14638.97 378
14640.11 410
14641.25 394
14642.39 355
14643.54 403
14644.68 404
14645.82 387
14646.96 390
14648.11 406
14649.25 366
14650.39 381
14651.53 396
14652.68 374
14653.82 369
14654.96 365
14656.11 368
14657.25 389
14658.39 379
14659.53 367
14660.68 351
14661.82 387
14662.96 369
14664.11 359
14665.25 355
14666.39 358
14667.54 343
14668.68 360
14669.82 339
14670.97 362
14672.11 346
14673.25 347
14674.40 366
14675.54 368
14676.68 356
14677.83 368
14678.97 370
14680.11 342
14681.26 359
14682.40 378
14683.55 345
14684.69 324
14685.83 337
14686.98 349
14688.12 353
14689.27 345
14690.41 364
14691.55 371
14692.70 348
14693.84 334
14694.99 334
14696.13 338
14697.28 338
14698.42 331
14699.56 332
14700.71 324
14701.85 349
14703.00 328
14704.14 341
14705.29 362
14706.43 351
14707.58 338
14708.72 325
14709.87 348
14711.01 355
14712.16 344
14713.30 351
14714.45 370
14715.59 348
14716.74 374
14717.88 343
14719.03 335
14720.17 325
14721.32 321
14722.46 359
14723.61 332
14724.76 369
14725.90 343
14727.05 336
14728.19 348
14729.34 348
14730.48 357
14731.63 323
14732.77 324
14733.92 329
14735.07 346
14736.21 324
14737.36 337
14738.50 362
14739.65 337
14740.80 355
14741.94 349
14743.09 360
14744.24 339
14745.38 341
14746.53 362
14747.67 362
14748.82 383
14749.97 347
14751.11 342
14752.26 333
14753.41 339
14754.55 344
14755.70 315
14756.85 329
14757.99 351
14759.14 335
14760.29 341
14761.43 312
14762.58 325
14763.73 350
14764.88 363
14766.02 357
14767.17 356
14768.32 357
14769.46 337
14770.61 321
14771.76 341
14772.91 313
14774.05 335
14775.20 334
14776.35 354
14777.50 338
14778.64 309
14779.79 327
14780.94 300
14782.09 326
14783.23 338
14784.38 313
14785.53 346
14786.68 330
14787.83 324
14788.97 327
14790.12 316
14791.27 312
14792.42 331
14793.57 357
14794.71 341
14795.86 326
14797.01 318
14798.16 337
14799.31 346
14800.46 329
14801.60 361
14802.75 329
14803.90 324
14805.05 290
14806.20 312
14807.35 325
14808.50 306
14809.64 314
14810.79 339
14811.94 311
14813.09 300
14814.24 336
14815.39 326
14816.54 332
14817.69 316
14818.84 317
14819.99 345
14821.14 328
14822.28 335
14823.43 350
14824.58 315
14825.73 308
14826.88 306
14828.03 313
14829.18 317
14830.33 321
14831.48 298
14832.63 312
14833.78 314
14834.93 304
14836.08 328
14837.23 292
14838.38 327
14839.53 313
14840.68 339
14841.83 301
14842.98 327
14844.13 347
14845.28 327
14846.43 323
14847.58 309
14848.73 309
14849.88 311
14851.03 306
14852.18 339
14853.33 346
14854.48 322
14855.63 335
14856.78 318
14857.93 342
14859.08 314
14860.24 334
14861.39 322
14862.54 333
14863.69 332
14864.84 316
14865.99 320
14867.14 336
14868.29 325
14869.44 284
14870.59 312
14871.75 304
14872.90 296
14874.05 319
14875.20 335
14876.35 333
14877.50 332
14878.65 322
14879.81 342
14880.96 330
14882.11 337
14883.26 284
14884.41 302
14885.56 323
14886.71 325
14887.87 345
14889.02 329
14890.17 329
14891.32 318
14892.47 321
14893.63 330
14894.78 310
14895.93 316
14897.08 311
14898.24 337
14899.39 311
14900.54 293
14901.69 307
14902.84 312
14904.00 300
14905.15 303
14906.30 312
14907.45 349
14908.61 331
14909.76 333
14910.91 327
14912.07 345
14913.22 336
14914.37 365
14915.52 328
14916.68 329
14917.83 332
14918.98 337
14920.14 321
14921.29 331
14922.44 339
14923.60 332
14924.75 370
14925.90 325
14927.06 352
14928.21 314
14929.36 326
14930.52 323
14931.67 346
14932.82 342
14933.98 334
14935.13 335
14936.28 351
14937.44 328
14938.59 326
14939.74 329
14940.90 315
14942.05 358
14943.21 348
14944.36 331
14945.51 295
14946.67 355
14947.82 323
14948.98 366
14950.13 355
14951.29 335
14952.44 361
14953.59 368
14954.75 347
14955.90 322
14957.06 344
14958.21 321
14959.37 346
14960.52 305
14961.68 338
14962.83 350
14963.99 375
14965.14 315
14966.29 329
14967.45 358
14968.60 325
14969.76 318
14970.91 325
14972.07 344
14973.22 349
14974.38 353
14975.54 309
14976.69 318
14977.85 312
14979.00 340
14980.16 334
14981.31 334
14982.47 324
14983.62 348
14984.78 349
14985.93 353
14987.09 330
14988.25 352
14989.40 334
14990.56 339
14991.71 338
14992.87 336
14994.02 331
14995.18 326
14996.34 360
14997.49 322
14998.65 344
14999.80 330
15000.96 358
15002.12 325
15003.27 295
15004.43 326
15005.59 319
15006.74 333
15007.90 328
15009.06 320
15010.21 294
15011.37 362
15012.53 322
15013.68 335
15014.84 330
15016.00 311
15017.15 321
15018.31 327
15019.47 325
15020.62 319
15021.78 310
15022.94 314
15024.09 335
15025.25 343
15026.41 328
15027.57 327
15028.72 292
15029.88 314
15031.04 329
15032.19 308
15033.35 319
15034.51 326
15035.67 318
15036.82 311
15037.98 302
15039.14 312
15040.30 310
15041.46 323
15042.61 319
15043.77 309
15044.93 331
15046.09 291
15047.25 301
15048.40 323
15049.56 292
15050.72 319
15051.88 316
15053.04 301
15054.19 292
15055.35 321
15056.51 298
15057.67 345
15058.83 314
15059.99 298
15061.14 307
15062.30 318
15063.46 340
15064.62 311
15065.78 279
15066.94 318
15068.10 333
15069.26 288
15070.41 298
15071.57 313
15072.73 371
15073.89 329
15075.05 322
15076.21 296
15077.37 300
15078.53 304
15079.69 302
15080.85 310
15082.00 295
15083.16 326
15084.32 309
15085.48 298
15086.64 295
15087.80 342
15088.96 327
15090.12 313
15091.28 323
15092.44 284
15093.60 321
15094.76 339
15095.92 316
15097.08 313
15098.24 327
15099.40 307
15100.56 339
15101.72 311
15102.88 338
15104.04 338
15105.20 326
15106.36 312
15107.52 299
15108.68 326
15109.84 325
15111.00 317
15112.16 310
15113.32 325
15114.48 311
15115.64 312
15116.80 292
15117.97 331
15119.13 313
15120.29 324
15121.45 311
15122.61 342
15123.77 321
15124.93 314
15126.09 301
15127.25 332
15128.41 327
15129.57 316
15130.74 313
15131.90 298
15133.06 326
15134.22 301
15135.38 341
15136.54 332
15137.70 326
15138.87 321
15140.03 318
15141.19 305
15142.35 318
15143.51 273
15144.67 304
15145.84 314
15147.00 321
15148.16 323
15149.32 322
15150.48 308
15151.65 338
15152.81 328
15153.97 299
15155.13 320
15156.29 310
15157.46 320
15158.62 312
15159.78 329
15160.94 307
15162.10 317
15163.27 326
15164.43 323
15165.59 319
15166.75 300
15167.92 313
15169.08 255
15170.24 292
15171.41 296
15172.57 320
15173.73 281
15174.89 308
15176.06 324
15177.22 293
15178.38 308
15179.55 311
15180.71 304
15181.87 286
15183.04 337
15184.20 338
15185.36 334
15186.53 338
15187.69 314
15188.85 343
15190.02 341
15191.18 279
15192.34 335
15193.51 324
15194.67 324
15195.83 291
15197.00 299
15198.16 323
15199.32 333
15200.49 295
15201.65 308
15202.82 293
15203.98 324
15205.14 357
15206.31 310
15207.47 319
15208.64 338
15209.80 338
15210.97 316
15212.13 339
15213.29 309
15214.46 324
15215.62 320
15216.79 318
15217.95 315
15219.12 339
15220.28 351
15221.45 325
15222.61 330
15223.78 332
15224.94 330
15226.10 337
15227.27 341
15228.43 312
15229.60 327
15230.76 326
15231.93 328
15233.09 336
15234.26 346
15235.43 334
15236.59 341
15237.76 320
15238.92 315
15240.09 343
15241.25 329
15242.42 325
15243.58 313
15244.75 295
15245.91 307
15247.08 324
15248.25 329
15249.41 333
15250.58 339
15251.74 342
15252.91 322
15254.07 316
15255.24 315
15256.41 283
15257.57 300
15258.74 314
15259.90 348
15261.07 335
15262.24 316
15263.40 337
15264.57 325
15265.74 320
15266.90 330
15268.07 312
15269.24 301
15270.40 312
15271.57 343
15272.73 334
15273.90 307
15275.07 341
15276.23 316
15277.40 310
15278.57 319
15279.74 295
15280.90 305
15282.07 329
15283.24 326
15284.40 313
15285.57 323
15286.74 323
15287.90 345
15289.07 350
15290.24 322
15291.41 303
15292.57 291
15293.74 314
15294.91 330
15296.08 336
15297.24 307
15298.41 335
15299.58 344
15300.75 326
15301.91 305
15303.08 300
15304.25 315
15305.42 343
15306.59 317
15307.75 317
15308.92 322
15310.09 339
15311.26 334
15312.43 325
15313.59 311
15314.76 325
15315.93 316
15317.10 357
15318.27 338
15319.44 305
15320.60 310
15321.77 328
15322.94 333
15324.11 336
15325.28 327
15326.45 320
15327.62 327
15328.79 302
15329.95 339
15331.12 316
15332.29 346
15333.46 343
15334.63 325
15335.80 322
15336.97 311
15338.14 330
15339.31 328
15340.48 329
15341.64 312
15342.81 312
15343.98 311
15345.15 304
15346.32 324
15347.49 314
15348.66 321
15349.83 338
15351.00 324
15352.17 325
15353.34 318
15354.51 319
15355.68 348
15356.85 313
15358.02 342
15359.19 321
15360.36 331
15361.53 314
15362.70 328
15363.87 319
15365.04 323
15366.21 300
15367.38 331
15368.55 324
15369.72 306
15370.89 307
15372.06 319
15373.23 322
15374.40 310
15375.57 350
15376.74 322
15377.91 315
15379.08 328
15380.25 334
15381.43 327
15382.60 324
15383.77 321
15384.94 318
15386.11 312
15387.28 348
15388.45 356
15389.62 316
15390.79 333
15391.96 358
15393.14 354
15394.31 312
15395.48 297
15396.65 299
15397.82 340
15398.99 324
15400.16 348
15401.34 320
15402.51 338
15403.68 322
15404.85 301
15406.02 311
15407.19 339
15408.37 328
15409.54 290
15410.71 317
15411.88 297
15413.05 331
15414.23 320
15415.40 319
15416.57 328
15417.74 324
15418.91 304
15420.09 340
15421.26 324
15422.43 337
15423.60 337
15424.78 339
15425.95 334
15427.12 330
15428.29 307
15429.47 339
15430.64 313
15431.81 318
15432.98 341
15434.16 331
15435.33 329
15436.50 291
15437.67 317
15438.85 303
15440.02 291
15441.19 305
15442.37 321
15443.54 293
15444.71 292
15445.89 308
15447.06 309
15448.23 324
15449.41 318
15450.58 316
15451.75 301
15452.93 320
15454.10 335
15455.27 331
15456.45 308
15457.62 320
15458.79 317
15459.97 336
15461.14 342
15462.32 325
15463.49 303
15464.66 310
15465.84 310
15467.01 305
15468.19 313
15469.36 275
15470.53 326
15471.71 300
15472.88 314
15474.06 306
15475.23 331
15476.41 324
15477.58 312
15478.75 314
15479.93 314
15481.10 313
15482.28 307
15483.45 291
15484.63 300
15485.80 328
15486.98 326
15488.15 307
15489.33 315
15490.50 313
15491.68 286
15492.85 314
15494.03 311
15495.20 307
15496.38 292
15497.55 295
15498.73 309
15499.90 323
15501.08 304
15502.25 293
15503.43 293
15504.60 295
15505.78 324
15506.96 292
15508.13 310
15509.31 300
15510.48 297
15511.66 285
15512.83 317
15514.01 300
15515.19 295
15516.36 300
15517.54 302
15518.71 293
15519.89 293
15521.07 318
15522.24 300
15523.42 291
15524.59 313
15525.77 328
15526.95 301
15528.12 301
15529.30 295
15530.48 308
15531.65 304
15532.83 314
15534.01 314
15535.18 309
15536.36 294
15537.54 288
15538.71 323
15539.89 316
15541.07 309
15542.24 292
15543.42 298
15544.60 300
15545.77 328
15546.95 303
15548.13 316
15549.30 279
15550.48 326
15551.66 303
15552.84 305
15554.01 315
15555.19 294
15556.37 320
15557.55 289
15558.72 309
15559.90 329
15561.08 312
15562.26 279
15563.43 306
15564.61 325
15565.79 316
15566.97 291
15568.14 318
15569.32 323
15570.50 285
15571.68 324
15572.86 329
15574.03 308
15575.21 293
15576.39 327
15577.57 312
15578.75 324
15579.93 321
15581.10 350
15582.28 287
15583.46 319
15584.64 330
15585.82 327
15587.00 306
15588.18 334
15589.35 356
15590.53 352
15591.71 320
15592.89 318
15594.07 342
15595.25 322
15596.43 304
15597.61 288
15598.78 330
15599.96 335
15601.14 344
15602.32 300
15603.50 329
15604.68 316
15605.86 327
15607.04 308
15608.22 289
15609.40 295
15610.58 309
15611.76 330
15612.94 323
15614.12 341
15615.30 315
15616.48 323
15617.66 338
15618.84 372
15620.01 314
15621.19 315
15622.37 310
15623.55 331
15624.73 301
15625.91 329
15627.09 332
15628.27 309
15629.46 308
15630.64 313
15631.82 329
15633.00 326
15634.18 364
15635.36 308
15636.54 335
15637.72 296
15638.90 360
15640.08 292
15641.26 331
15642.44 341
15643.62 330
15644.80 342
15645.98 329
15647.16 349
15648.34 355
15649.52 345
15650.71 336
15651.89 339
15653.07 318
15654.25 361
15655.43 346
15656.61 374
15657.79 345
15658.97 356
15660.16 341
15661.34 351
15662.52 350
15663.70 331
15664.88 355
15666.06 336
15667.24 352
15668.43 324
15669.61 349
15670.79 337
15671.97 342
15673.15 315
15674.33 373
15675.52 308
15676.70 331
15677.88 335
15679.06 308
15680.24 339
15681.43 339
15682.61 321
15683.79 313
15684.97 323
15686.16 322
15687.34 322
15688.52 324
15689.70 323
15690.89 327
15692.07 326
15693.25 293
15694.43 327
15695.62 326
15696.80 337
15697.98 335
15699.16 353
15700.35 332
15701.53 334
15702.71 382
15703.90 341
15705.08 322
15706.26 327
15707.45 349
15708.63 344
15709.81 332
15711.00 308
15712.18 305
15713.36 323
15714.55 319
15715.73 347
15716.91 348
15718.10 365
15719.28 349
15720.46 342
15721.65 341
15722.83 338
15724.01 328
15725.20 356
15726.38 313
15727.57 306
15728.75 298
15729.93 367
15731.12 348
15732.30 302
15733.49 323
15734.67 329
15735.85 332
15737.04 345
15738.22 344
15739.41 359
15740.59 353
15741.78 325
15742.96 336
15744.14 336
15745.33 354
15746.51 320
15747.70 360
15748.88 334
15750.07 348
15751.25 338
15752.44 341
15753.62 342
15754.81 334
15755.99 376
15757.18 335
15758.36 346
15759.55 342
15760.73 356
15761.92 345
15763.10 368
15764.29 332
15765.47 358
15766.66 349
15767.84 337
15769.03 357
15770.21 341
15771.40 378
15772.59 361
15773.77 351
15774.96 315
15776.14 320
15777.33 364
15778.51 367
15779.70 323
15780.89 322
15782.07 313
15783.26 346
15784.44 313
15785.63 345
15786.82 343
15788.00 340
15789.19 335
15790.37 351
15791.56 360
15792.75 333
15793.93 338
15795.12 315
15796.31 314
15797.49 348
15798.68 324
15799.87 310
15801.05 308
15802.24 303
15803.43 308
15804.61 306
15805.80 314
15806.99 333
15808.17 296
15809.36 312
15810.55 317
15811.73 338
15812.92 314
15814.11 279
15815.30 323
15816.48 291
15817.67 299
15818.86 291
15820.05 305
15821.23 322
15822.42 336
15823.61 305
15824.80 307
15825.98 319
15827.17 287
15828.36 303
15829.55 310
15830.73 331
15831.92 342
15833.11 332
15834.30 312
15835.49 335
15836.67 312
15837.86 294
15839.05 325
15840.24 303
15841.43 315
15842.61 336
15843.80 326
15844.99 307
15846.18 296
15847.37 304
15848.56 314
15849.74 298
15850.93 294
15852.12 289
15853.31 297
15854.50 318
15855.69 304
15856.88 297
15858.06 313
15859.25 303
15860.44 302
15861.63 337
15862.82 318
15864.01 309
15865.20 320
15866.39 310
15867.58 307
15868.77 312
15869.95 283
15871.14 278
15872.33 284
15873.52 293
15874.71 309
15875.90 307
15877.09 296
15878.28 323
15879.47 301
15880.66 319
15881.85 281
15883.04 324
15884.23 306
15885.42 306
15886.61 306
15887.80 293
15888.99 329
15890.18 309
15891.37 299
15892.56 311
15893.75 323
15894.94 310
15896.13 305
15897.32 305
15898.51 292
15899.70 305
15900.89 302
15902.08 308
15903.27 313
15904.46 317
15905.65 335
15906.84 331
15908.03 328
15909.22 317
15910.42 322
15911.61 305
15912.80 325
15913.99 284
15915.18 304
15916.37 326
15917.56 342
15918.75 315
15919.94 312
15921.13 344
15922.32 310
15923.52 316
15924.71 316
15925.90 319
15927.09 322
15928.28 297
15929.47 307
15930.66 309
15931.86 313
15933.05 314
15934.24 342
15935.43 289
15936.62 312
15937.81 310
15939.01 304
15940.20 295
15941.39 318
15942.58 334
15943.77 320
15944.97 293
15946.16 304
15947.35 308
15948.54 315
15949.73 268
15950.93 283
15952.12 293
15953.31 311
15954.50 273
15955.70 302
15956.89 323
15958.08 303
15959.27 320
15960.47 316
15961.66 291
15962.85 274
15964.04 250
15965.24 291
15966.43 300
15967.62 302
15968.82 284
15970.01 270
15971.20 268
15972.40 293
15973.59 273
15974.78 273
15975.97 289
15977.17 312
15978.36 291
15979.55 275
15980.75 311
15981.94 321
15983.13 322
15984.33 260
15985.52 282
15986.72 279
15987.91 274
15989.10 307
15990.30 286
15991.49 291
15992.68 296
15993.88 307
15995.07 314
15996.27 302
15997.46 282
15998.65 284
15999.85 289
16001.04 307
16002.24 280
16003.43 306
16004.63 291
16005.82 300
16007.01 280
16008.21 301
16009.40 285
16010.60 291
16011.79 286
16012.99 283
16014.18 273
16015.38 274
16016.57 289
16017.76 293
16018.96 283
16020.15 306
16021.35 294
16022.54 287
16023.74 287
16024.93 312
16026.13 289
16027.32 264
16028.52 250
16029.72 290
16030.91 283
16032.11 278
16033.30 300
16034.50 280
16035.69 274
16036.89 293
16038.08 280
16039.28 280
16040.47 282
16041.67 277
16042.87 257
16044.06 271
16045.26 303
16046.45 291
16047.65 281
16048.84 309
16050.04 277
16051.24 310
16052.43 279
16053.63 290
16054.82 289
16056.02 299
16057.22 292
16058.41 273
16059.61 286
16060.81 287
16062.00 298
16063.20 292
16064.40 288
16065.59 281
16066.79 276
16067.99 309
16069.18 305
16070.38 291
16071.58 292
16072.77 287
16073.97 308
16075.17 287
16076.36 285
16077.56 299
16078.76 274
16079.95 276
16081.15 262
16082.35 273
16083.55 283
16084.74 284
16085.94 279
16087.14 278
16088.33 290
16089.53 277
16090.73 253
16091.93 257
16093.12 292
16094.32 279
16095.52 266
16096.72 298
16097.92 270
16099.11 264
16100.31 279
16101.51 286
16102.71 288
16103.90 263
16105.10 266
16106.30 261
16107.50 300
16108.70 279
16109.90 279
16111.09 303
16112.29 263
16113.49 278
16114.69 292
16115.89 289
16117.09 313
16118.28 288
16119.48 263
16120.68 287
16121.88 276
16123.08 280
16124.28 275
16125.48 289
16126.67 285
16127.87 285
16129.07 308
16130.27 287
16131.47 258
16132.67 282
16133.87 276
16135.07 275
16136.27 278
16137.47 282
16138.67 287
16139.86 279
16141.06 272
16142.26 293
16143.46 258
16144.66 253
16145.86 272
16147.06 294
16148.26 287
16149.46 264
16150.66 277
16151.86 295
16153.06 267
16154.26 274
16155.46 283
16156.66 275
16157.86 331
16159.06 280
16160.26 274
16161.46 301
16162.66 265
16163.86 278
16165.06 286
16166.26 296
16167.46 288
16168.66 262
16169.86 265
16171.06 295
16172.26 311
16173.46 271
16174.66 275
16175.86 272
16177.07 258
16178.27 259
16179.47 274
16180.67 272
16181.87 259
16183.07 280
16184.27 285
16185.47 288
16186.67 271
16187.87 288
16189.07 268
16190.28 276
16191.48 287
16192.68 280
16193.88 267
16195.08 260
16196.28 252
16197.48 284
16198.69 267
16199.89 254
16201.09 283
16202.29 265
16203.49 276
16204.69 292
16205.90 254
16207.10 297
16208.30 284
16209.50 277
16210.70 277
16211.91 277
16213.11 271
16214.31 281
16215.51 276
16216.71 257
16217.92 250
16219.12 295
16220.32 284
16221.52 277
16222.72 266
16223.93 274
16225.13 294
16226.33 283
16227.53 267
16228.74 281
16229.94 272
16231.14 279
16232.35 281
16233.55 293
16234.75 288
16235.95 268
16237.16 259
16238.36 256
16239.56 265
16240.77 270
16241.97 272
16243.17 266
16244.38 277
16245.58 264
16246.78 266
16247.99 295
16249.19 271
16250.39 257
16251.60 260
16252.80 260
16254.00 276
16255.21 282
16256.41 267
16257.61 292
16258.82 297
16260.02 296
16261.22 282
16262.43 255
16263.63 282
16264.84 292
16266.04 281
16267.24 271
16268.45 273
16269.65 301
16270.86 272
16272.06 298
16273.27 288
16274.47 281
16275.67 278
16276.88 290
16278.08 260
16279.29 298
16280.49 274
16281.70 271
16282.90 262
16284.11 266
16285.31 301
16286.52 284
16287.72 286
16288.92 277
16290.13 293
16291.33 285
16292.54 301
16293.74 274
16294.95 270
16296.15 283
16297.36 289
16298.57 272
16299.77 297
16300.98 287
16302.18 295
16303.39 258
16304.59 277
16305.80 265
16307.00 277
16308.21 273
16309.41 263
16310.62 279
16311.83 250
16313.03 283
16314.24 262
16315.44 290
16316.65 265
16317.85 306
16319.06 274
16320.27 259
16321.47 272
16322.68 272
16323.88 250
16325.09 255
16326.30 261
16327.50 254
16328.71 254
16329.92 256
16331.12 254
16332.33 269
16333.54 231
16334.74 263
16335.95 260
16337.16 270
16338.36 241
16339.57 247
16340.78 262
16341.98 269
16343.19 257
16344.40 265
16345.60 283
16346.81 253
16348.02 251
16349.22 252
16350.43 246
16351.64 261
16352.85 252
16354.05 227
16355.26 230
16356.47 251
16357.67 265
16358.88 262
16360.09 242
16361.30 245
16362.50 267
16363.71 252
16364.92 247
16366.13 255
16367.34 259
16368.54 247
16369.75 248
16370.96 258
16372.17 256
16373.37 262
16374.58 253
16375.79 248
16377.00 277
16378.21 252
16379.42 256
16380.62 233
16381.83 264
16383.04 239
16384.25 239
16385.46 242
16386.67 237
16387.87 255
16389.08 251
16390.29 278
16391.50 228
16392.71 261
16393.92 249
16395.13 291
16396.33 255
16397.54 237
16398.75 227
16399.96 255
16401.17 242
16402.38 240
16403.59 230
16404.80 280
16406.01 243
16407.22 266
16408.42 304
16409.63 270
16410.84 273
16412.05 254
16413.26 265
16414.47 238
16415.68 263
16416.89 249
16418.10 255
16419.31 244
16420.52 233
16421.73 255
16422.94 264
16424.15 276
16425.36 260
16426.57 253
16427.78 238
16428.99 236
16430.20 210
16431.41 278
16432.62 255
16433.83 260
16435.04 256
16436.25 265
16437.46 248
16438.67 271
16439.88 262
16441.09 253
16442.30 228
16443.51 252
16444.72 276
16445.93 256
16447.14 247
16448.36 232
16449.57 254
16450.78 237
16451.99 262
16453.20 259
16454.41 258
16455.62 252
16456.83 243
16458.04 248
16459.25 247
16460.47 249
16461.68 241
16462.89 231
16464.10 234
16465.31 226
16466.52 245
16467.73 240
16468.94 223
16470.16 225
16471.37 266
16472.58 246
16473.79 232
16475.00 238
16476.21 263
16477.43 228
16478.64 250
16479.85 262
16481.06 234
16482.27 250
16483.49 227
16484.70 234
16485.91 253
16487.12 243
16488.33 235
16489.55 249
16490.76 238
16491.97 216
16493.18 226
16494.40 244
16495.61 246
16496.82 247
16498.03 241
16499.25 254
16500.46 246
16501.67 243
16502.88 226
16504.10 241
16505.31 237
16506.52 275
16507.74 258
16508.95 252
16510.16 232
16511.37 236
16512.59 258
16513.80 240
16515.01 242
16516.23 253
16517.44 238
16518.65 251
16519.87 265
16521.08 239
16522.29 245
16523.51 225
16524.72 251
16525.93 242
16527.15 257
16528.36 245
16529.58 235
16530.79 224
16532.00 243
16533.22 224
16534.43 214
16535.64 257
16536.86 223
16538.07 246
16539.29 230
16540.50 272
16541.72 230
16542.93 248
16544.14 225
16545.36 240
16546.57 237
16547.79 242
16549.00 241
16550.22 247
16551.43 239
16552.64 251
16553.86 234
16555.07 240
16556.29 262
16557.50 246
16558.72 235
16559.93 245
16561.15 246
16562.36 232
16563.58 244
16564.79 238
16566.01 252
16567.22 236
16568.44 237
16569.65 252
16570.87 264
16572.08 234
16573.30 204
16574.51 228
16575.73 263
16576.95 287
16578.16 231
16579.38 249
16580.59 241
16581.81 260
16583.02 211
16584.24 255
16585.45 218
16586.67 235
16587.89 236
16589.10 285
16590.32 250
16591.53 223
16592.75 242
16593.97 253
16595.18 260
16596.40 249
16597.61 238
16598.83 259
16600.05 249
16601.26 207
16602.48 236
16603.70 226
16604.91 239
16606.13 210
16607.35 233
16608.56 236
16609.78 237
16611.00 256
16612.21 240
16613.43 235
16614.65 224
16615.86 244
16617.08 236
16618.30 238
16619.51 216
16620.73 259
16621.95 234
16623.17 256
16624.38 232
16625.60 252
16626.82 237
16628.03 239
16629.25 242
16630.47 238
16631.69 234
16632.90 221
16634.12 219
16635.34 217
16636.56 248
16637.77 228
16638.99 233
16640.21 248
16641.43 226
16642.65 235
16643.86 231
16645.08 248
16646.30 266
16647.52 250
16648.74 243
16649.95 229
16651.17 243
16652.39 236
16653.61 238
16654.83 220
16656.05 218
16657.26 242
16658.48 223
16659.70 236
16660.92 225
16662.14 243
16663.36 216
16664.58 268
16665.79 246
16667.01 227
16668.23 224
16669.45 207
16670.67 226
16671.89 233
16673.11 238
16674.33 248
16675.55 222
16676.76 214
16677.98 210
16679.20 243
16680.42 241
16681.64 202
16682.86 224
16684.08 234
16685.30 222
16686.52 216
16687.74 217
16688.96 220
16690.18 219
16691.40 219
16692.62 218
16693.84 225
16695.06 219
16696.28 247
16697.50 223
16698.72 223
16699.94 224
16701.16 224
16702.38 215
16703.60 224
16704.82 249
16706.04 224
16707.26 254
16708.48 218
16709.70 241
16710.92 247
16712.14 255
16713.36 238
16714.58 237
16715.80 232
16717.02 256
16718.24 223
16719.46 237
16720.68 240
16721.90 271
16723.12 252
16724.34 240
16725.57 241
16726.79 220
16728.01 232
16729.23 225
16730.45 222
16731.67 238
16732.89 229
16734.11 213
16735.33 256
16736.56 235
16737.78 230
16739.00 212
16740.22 228
16741.44 225
16742.66 231
16743.88 233
16745.11 209
16746.33 229
16747.55 224
16748.77 219
16749.99 224
16751.21 238
16752.44 258
16753.66 259
16754.88 200
16756.10 219
16757.32 239
16758.55 250
16759.77 252
16760.99 225
16762.21 224
16763.44 218
16764.66 233
16765.88 223
16767.10 234
16768.32 237
16769.55 236
16770.77 246
16771.99 238
16773.22 207
16774.44 237
16775.66 273
16776.88 227
16778.11 242
16779.33 231
16780.55 212
16781.77 218
16783.00 229
16784.22 238
16785.44 223
16786.67 247
16787.89 242
16789.11 214
16790.34 218
16791.56 248
16792.78 242
16794.01 235
16795.23 232
16796.45 246
16797.68 201
16798.90 226
16800.12 218
16801.35 208
16802.57 207
16803.80 218
16805.02 235
16806.24 235
16807.47 236
16808.69 241
16809.91 226
16811.14 228
16812.36 237
16813.59 235
16814.81 211
16816.04 237
16817.26 222
16818.48 230
16819.71 229
16820.93 231
16822.16 244
16823.38 233
16824.61 234
16825.83 230
16827.06 244
16828.28 232
16829.50 218
16830.73 236
16831.95 231
16833.18 220
16834.40 229
16835.63 237
16836.85 215
16838.08 229
16839.30 246
16840.53 254
16841.75 231
16842.98 235
16844.20 224
16845.43 211
16846.65 235
16847.88 218
16849.11 223
16850.33 226
16851.56 238
16852.78 239
16854.01 228
16855.23 246
16856.46 235
16857.68 254
16858.91 253
16860.14 261
16861.36 216
16862.59 214
16863.81 252
16865.04 234
16866.27 219
16867.49 217
16868.72 232
16869.94 247
16871.17 229
16872.40 216
16873.62 219
16874.85 229
16876.08 246
16877.30 279
16878.53 238
16879.76 217
16880.98 218
16882.21 255
16883.43 229
16884.66 223
16885.89 228
16887.12 226
16888.34 251
16889.57 218
16890.80 225
16892.02 245
16893.25 232
16894.48 250
16895.70 243
16896.93 257
16898.16 248
16899.39 229
16900.61 245
16901.84 239
16903.07 257
16904.29 254
16905.52 260
16906.75 262
16907.98 232
16909.20 251
16910.43 221
16911.66 226
16912.89 219
16914.12 247
16915.34 228
16916.57 248
16917.80 240
16919.03 218
16920.26 222
16921.48 263
16922.71 246
16923.94 226
16925.17 227
16926.40 235
16927.62 246
16928.85 220
16930.08 237
16931.31 238
16932.54 236
16933.77 231
16934.99 218
16936.22 206
16937.45 252
16938.68 239
16939.91 226
16941.14 206
16942.37 220
16943.60 255
16944.82 234
16946.05 244
16947.28 205
16948.51 200
16949.74 224
16950.97 247
16952.20 222
16953.43 232
16954.66 229
16955.89 259
16957.12 233
16958.34 215
16959.57 215
16960.80 218
16962.03 233
16963.26 218
16964.49 228
16965.72 202
16966.95 230
16968.18 237
16969.41 232
16970.64 228
16971.87 240
16973.10 236
16974.33 241
16975.56 217
16976.79 231
16978.02 227
16979.25 224
16980.48 217
16981.71 204
16982.94 222
16984.17 232
16985.40 237
16986.63 219
16987.86 224
16989.09 214
16990.32 215
16991.55 220
16992.79 237
16994.02 188
16995.25 245
16996.48 228
16997.71 216
16998.94 215
17000.17 235
17001.40 231
17002.63 229
17003.86 241
17005.09 212
17006.32 218
17007.56 232
17008.79 226
17010.02 219
17011.25 238
17012.48 240
17013.71 238
17014.94 213
17016.18 222
17017.41 209
17018.64 232
17019.87 211
17021.10 214
17022.33 226
17023.57 232
17024.80 217
17026.03 220
17027.26 223
17028.49 218
17029.72 236
17030.96 224
17032.19 252
17033.42 200
17034.65 214
17035.88 212
17037.12 220
17038.35 198
17039.58 211
17040.81 211
17042.05 241
17043.28 235
17044.51 232
17045.74 252
17046.98 212
17048.21 225
17049.44 212
17050.67 235
17051.91 238
17053.14 243
17054.37 239
17055.61 223
17056.84 237
17058.07 222
17059.30 216
17060.54 221
17061.77 223
17063.00 226
17064.24 219
17065.47 217
17066.70 231
17067.94 229
17069.17 225
17070.40 208
17071.64 238
17072.87 211
17074.10 242
17075.34 216
17076.57 216
17077.81 203
17079.04 224
17080.27 228
17081.51 218
17082.74 243
17083.97 233
17085.21 231
17086.44 220
17087.68 230
17088.91 220
17090.15 222
17091.38 213
17092.61 214
17093.85 246
17095.08 236
17096.32 237
17097.55 261
17098.79 256
17100.02 228
17101.25 216
17102.49 214
17103.72 239
17104.96 217
17106.19 261
17107.43 224
17108.66 242
17109.90 233
17111.13 236
17112.37 229
17113.60 248
17114.84 233
17116.07 220
17117.31 228
17118.54 244
17119.78 238
17121.01 229
17122.25 230
17123.48 234
17124.72 243
17125.95 219
17127.19 232
17128.43 224
17129.66 220
17130.90 243
17132.13 233
17133.37 230
17134.60 228
17135.84 231
17137.08 222
17138.31 235
17139.55 222
17140.78 225
17142.02 234
17143.26 257
17144.49 237
17145.73 239
17146.96 239
17148.20 233
17149.44 219
17150.67 227
17151.91 222
17153.15 235
17154.38 219
17155.62 221
17156.85 237
17158.09 214
17159.33 237
17160.56 202
17161.80 220
17163.04 211
17164.28 247
17165.51 222
17166.75 222
17167.99 214
17169.22 240
17170.46 218
17171.70 237
17172.93 228
17174.17 240
17175.41 228
17176.65 222
17177.88 230
17179.12 226
17180.36 234
17181.60 229
17182.83 229
17184.07 224
17185.31 234
17186.55 256
17187.78 242
17189.02 241
17190.26 239
17191.50 239
17192.73 225
17193.97 229
17195.21 231
17196.45 228
17197.69 214
17198.92 238
17200.16 223
17201.40 230
17202.64 219
17203.88 245
17205.12 234
17206.35 230
17207.59 237
17208.83 223
17210.07 207
17211.31 230
17212.55 243
17213.78 231
17215.02 255
17216.26 221
17217.50 237
17218.74 242
17219.98 251
17221.22 246
17222.46 258
17223.69 250
17224.93 233
17226.17 251
17227.41 247
17228.65 239
17229.89 240
17231.13 209
17232.37 245
17233.61 231
17234.85 230
17236.09 241
17237.33 242
17238.57 240
17239.81 207
17241.04 235
17242.28 230
17243.52 264
17244.76 231
17246.00 245
17247.24 256
17248.48 234
17249.72 201
17250.96 247
17252.20 274
17253.44 245
17254.68 237
17255.92 227
17257.16 220
17258.40 199
17259.64 207
17260.88 224
17262.12 206
17263.37 233
17264.61 225
17265.85 224
17267.09 233
17268.33 215
17269.57 218
17270.81 241
17272.05 251
17273.29 237
17274.53 232
17275.77 230
17277.01 220
17278.25 219
17279.49 224
17280.74 242
17281.98 209
17283.22 231
17284.46 225
17285.70 227
17286.94 211
17288.18 228
17289.42 246
17290.66 215
17291.91 235
17293.15 228
17294.39 237
17295.63 225
17296.87 224
17298.11 222
17299.36 222
17300.60 207
17301.84 217
17303.08 242
17304.32 222
17305.56 210
17306.81 220
17308.05 238
17309.29 221
17310.53 223
17311.77 227
17313.02 216
17314.26 201
17315.50 226
17316.74 226
17317.99 222
17319.23 208
17320.47 233
17321.71 235
17322.96 211
17324.20 209
17325.44 209
17326.68 231
17327.93 241
17329.17 222
17330.41 227
17331.65 217
17332.90 201
17334.14 234
17335.38 218
17336.63 246
17337.87 230
17339.11 220
17340.36 265
17341.60 208
17342.84 213
17344.09 225
17345.33 215
17346.57 254
17347.82 208
17349.06 199
17350.30 222
17351.55 223
17352.79 217
17354.03 207
17355.28 221
17356.52 186
17357.76 226
17359.01 228
17360.25 227
17361.50 214
17362.74 224
17363.98 209
17365.23 222
17366.47 211
17367.72 221
17368.96 205
17370.21 211
17371.45 225
17372.69 207
17373.94 240
17375.18 231
17376.43 223
17377.67 205
17378.92 225
17380.16 218
17381.41 214
17382.65 224
17383.89 226
17385.14 229
17386.38 230
17387.63 217
17388.87 207
17390.12 213
17391.36 212
17392.61 238
17393.85 206
17395.10 221
17396.34 211
17397.59 234
17398.83 224
17400.08 223
17401.33 219
17402.57 233
17403.82 219
17405.06 240
17406.31 212
17407.55 231
17408.80 228
17410.04 217
17411.29 233
17412.54 221
17413.78 234
17415.03 205
17416.27 223
17417.52 220
17418.76 233
17420.01 212
17421.26 247
17422.50 241
17423.75 222
17425.00 229
17426.24 209
17427.49 238
17428.73 222
17429.98 210
17431.23 203
17432.47 230
17433.72 223
17434.97 215
17436.21 220
17437.46 211
17438.71 232
17439.95 207
17441.20 195
17442.45 211
17443.69 200
17444.94 224
17446.19 236
17447.43 243
17448.68 214
17449.93 227
17451.18 251
17452.42 225
17453.67 200
17454.92 232
17456.16 269
17457.41 248
17458.66 227
17459.91 233
17461.15 246
17462.40 226
17463.65 237
17464.90 225
17466.14 236
17467.39 235
17468.64 210
17469.89 227
17471.14 232
17472.38 245
17473.63 239
17474.88 238
17476.13 198
17477.38 218
17478.62 235
17479.87 231
17481.12 223
17482.37 231
17483.62 216
17484.86 242
17486.11 227
17487.36 204
17488.61 247
17489.86 224
17491.11 262
17492.36 227
17493.60 221
17494.85 223
17496.10 239
17497.35 215
17498.60 209
17499.85 224
17501.10 217
17502.35 240
17503.59 236
17504.84 265
17506.09 247
17507.34 223
17508.59 236
17509.84 225
17511.09 243
17512.34 234
17513.59 248
17514.84 221
17516.09 228
17517.34 261
17518.59 232
17519.84 225
17521.09 236
17522.33 257
17523.58 214
17524.83 242
17526.08 219
17527.33 258
17528.58 246
17529.83 206
17531.08 229
17532.33 234
17533.58 225
17534.83 221
17536.08 252
17537.33 253
17538.58 241
17539.83 241
17541.09 233
17542.34 252
17543.59 233
17544.84 238
17546.09 258
17547.34 247
17548.59 234
17549.84 263
17551.09 240
17552.34 248
17553.59 253
17554.84 272
17556.09 242
17557.34 250
17558.59 237
17559.85 255
17561.10 241
17562.35 260
17563.60 242
17564.85 254
17566.10 249
17567.35 259
17568.60 262
17569.86 251
17571.11 276
17572.36 271
17573.61 230
17574.86 235
17576.11 253
17577.36 260
17578.62 266
17579.87 254
17581.12 248
17582.37 240
17583.62 240
17584.87 233
17586.13 252
17587.38 253
17588.63 233
17589.88 247
17591.13 252
17592.39 258
17593.64 237
17594.89 242
17596.14 238
17597.40 251
17598.65 240
17599.90 252
17601.15 229
17602.41 250
17603.66 245
17604.91 240
17606.16 251
17607.42 236
17608.67 251
17609.92 216
17611.17 229
17612.43 258
17613.68 243
17614.93 239
17616.19 255
17617.44 224
17618.69 243
17619.95 233
17621.20 247
17622.45 240
17623.71 246
17624.96 265
17626.21 228
17627.47 231
17628.72 250
17629.97 231
17631.23 240
17632.48 244
17633.73 218
17634.99 254
17636.24 223
17637.49 244
17638.75 228
17640.00 226
17641.26 236
17642.51 238
17643.76 208
17645.02 222
17646.27 218
17647.53 224
17648.78 239
17650.03 213
17651.29 235
17652.54 237
17653.80 252
17655.05 216
17656.31 243
17657.56 214
17658.82 228
17660.07 203
17661.32 212
17662.58 245
17663.83 221
17665.09 219
17666.34 223
17667.60 232
17668.85 229
17670.11 196
17671.36 246
17672.62 244
17673.87 207
17675.13 222
17676.38 235
17677.64 240
17678.89 210
17680.15 236
17681.40 241
17682.66 216
17683.92 198
17685.17 221
17686.43 247
17687.68 220
17688.94 215
17690.19 197
17691.45 236
17692.70 232
17693.96 243
17695.22 229
17696.47 233
17697.73 241
17698.98 254
17700.24 235
17701.50 222
17702.75 213
17704.01 252
17705.26 231
17706.52 221
17707.78 222
17709.03 222
17710.29 219
17711.55 235
17712.80 229
17714.06 236
17715.32 243
17716.57 230
17717.83 241
17719.09 221
17720.34 222
17721.60 226
17722.86 241
17724.11 218
17725.37 215
17726.63 220
17727.88 229
17729.14 225
17730.40 214
17731.65 226
17732.91 224
17734.17 219
17735.43 203
17736.68 208
17737.94 221
17739.20 220
17740.46 228
17741.71 209
17742.97 231
17744.23 218
17745.49 232
17746.74 249
17748.00 229
17749.26 219
17750.52 223
17751.77 243
17753.03 226
17754.29 239
17755.55 224
17756.81 246
17758.06 234
17759.32 243
17760.58 239
17761.84 223
17763.10 232
17764.35 225
17765.61 226
17766.87 250
17768.13 240
17769.39 260
17770.65 225
17771.91 230
17773.16 231
17774.42 236
17775.68 227
17776.94 218
17778.20 230
17779.46 238
17780.72 230
17781.98 228
17783.23 224
17784.49 269
17785.75 273
17787.01 246
17788.27 214
17789.53 248
17790.79 253
17792.05 246
17793.31 237
17794.57 239
17795.83 264
17797.09 232
17798.34 254
17799.60 234
17800.86 224
17802.12 221
17803.38 240
17804.64 242
17805.90 234
17807.16 246
17808.42 225
17809.68 237
17810.94 222
17812.20 220
17813.46 234
17814.72 239
17815.98 207
17817.24 237
17818.50 220
17819.76 218
17821.02 232
17822.28 244
17823.54 232
17824.80 233
17826.06 230
17827.33 262
17828.59 245
17829.85 231
17831.11 226
17832.37 258
17833.63 231
17834.89 239
17836.15 224
17837.41 243
17838.67 222
17839.93 228
17841.19 253
17842.45 230
17843.72 238
17844.98 219
17846.24 248
17847.50 252
17848.76 247
17850.02 237
17851.28 238
17852.54 209
17853.81 231
17855.07 261
17856.33 230
17857.59 219
17858.85 203
17860.11 214
17861.38 220
17862.64 203
17863.90 203
17865.16 227
17866.42 201
17867.68 210
17868.95 203
17870.21 226
17871.47 217
17872.73 205
17874.00 215
17875.26 214
17876.52 203
17877.78 220
17879.04 210
17880.31 227
17881.57 219
17882.83 204
17884.09 209
17885.36 222
17886.62 229
17887.88 208
17889.14 227
17890.41 205
17891.67 249
17892.93 225
17894.20 219
17895.46 224
17896.72 229
17897.98 221
17899.25 228
17900.51 198
17901.77 189
17903.04 213
17904.30 221
17905.56 213
17906.83 202
17908.09 238
17909.35 218
17910.62 245
17911.88 213
17913.14 237
17914.41 206
17915.67 229
17916.93 245
17918.20 238
17919.46 206
17920.73 204
17921.99 218
17923.25 205
17924.52 235
17925.78 217
17927.05 238
17928.31 222
17929.57 218
17930.84 224
17932.10 227
17933.37 206
17934.63 208
17935.90 221
17937.16 199
17938.42 204
17939.69 204
17940.95 215
17942.22 209
17943.48 208
17944.75 212
17946.01 223
17947.28 215
17948.54 206
17949.81 193
17951.07 207
17952.34 196
17953.60 197
17954.87 226
17956.13 227
17957.40 209
17958.66 210
17959.93 221
17961.19 220
17962.46 202
17963.72 204
17964.99 211
17966.25 215
17967.52 195
17968.78 225
17970.05 205
17971.31 187
17972.58 210
17973.85 211
17975.11 220
17976.38 193
17977.64 202
17978.91 197
17980.18 207
17981.44 225
17982.71 208
17983.97 208
17985.24 219
17986.51 216
17987.77 207
17989.04 239
17990.30 195
17991.57 210
17992.84 218
17994.10 219
17995.37 214
17996.64 198
17997.90 212
17999.17 226
18000.44 219
18001.70 205
18002.97 202
18004.24 197
18005.50 231
18006.77 229
18008.04 203
18009.30 215
18010.57 221
18011.84 218
18013.10 222
18014.37 216
18015.64 203
18016.91 211
18018.17 193
18019.44 228
18020.71 216
18021.97 213
18023.24 210
18024.51 216
18025.78 210
18027.04 223
18028.31 218
18029.58 226
18030.85 209
18032.12 199
18033.38 216
18034.65 222
18035.92 229
18037.19 207
18038.45 195
18039.72 225
18040.99 244
18042.26 223
18043.53 212
18044.80 234
18046.06 232
18047.33 214
18048.60 210
18049.87 210
18051.14 225
18052.40 210
18053.67 227
18054.94 219
18056.21 218
18057.48 214
18058.75 205
18060.02 226
18061.29 226
18062.55 231
18063.82 220
18065.09 226
18066.36 230
18067.63 204
18068.90 216
18070.17 226
18071.44 235
18072.71 254
18073.98 220
18075.24 214
18076.51 233
18077.78 216
18079.05 212
18080.32 226
18081.59 250
18082.86 230
18084.13 262
18085.40 222
18086.67 251
18087.94 243
18089.21 241
18090.48 239
18091.75 238
18093.02 229
18094.29 230
18095.56 234
18096.83 235
18098.10 211
18099.37 200
18100.64 233
18101.91 232
18103.18 240
18104.45 229
18105.72 241
18106.99 256
18108.26 248
18109.53 217
18110.80 240
18112.07 256
18113.34 254
18114.61 210
18115.88 255
18117.15 259
18118.43 258
18119.70 217
18120.97 218
18122.24 235
18123.51 224
18124.78 251
18126.05 236
18127.32 243
18128.59 226
18129.86 246
18131.14 231
18132.41 224
18133.68 243
18134.95 224
18136.22 257
18137.49 248
18138.76 220
18140.04 233
18141.31 242
18142.58 234
18143.85 249
18145.12 261
18146.39 233
18147.67 244
18148.94 240
18150.21 243
18151.48 228
18152.75 218
18154.02 221
18155.30 240
18156.57 219
18157.84 217
18159.11 232
18160.39 221
18161.66 247
18162.93 246
18164.20 225
18165.47 240
18166.75 267
18168.02 234
18169.29 218
18170.56 227
18171.84 231
18173.11 241
18174.38 248
18175.66 257
18176.93 256
18178.20 229
18179.47 231
18180.75 231
18182.02 246
18183.29 248
18184.57 217
18185.84 232
18187.11 225
18188.39 235
18189.66 216
18190.93 247
18192.21 241
18193.48 220
18194.75 220
18196.03 233
18197.30 226
18198.57 233
18199.85 223
18201.12 233
18202.39 226
18203.67 220
18204.94 205
18206.22 247
18207.49 247
18208.76 255
18210.04 236
18211.31 238
18212.59 233
18213.86 233
18215.13 234
18216.41 220
18217.68 233
18218.96 221
18220.23 227
18221.51 222
18222.78 218
18224.05 218
18225.33 240
18226.60 226
18227.88 231
18229.15 222
18230.43 251
18231.70 230
18232.98 264
18234.25 229
18235.53 250
18236.80 237
18238.08 222
18239.35 231
18240.63 247
18241.90 233
18243.18 227
18244.45 225
18245.73 243
18247.00 246
18248.28 213
18249.55 253
18250.83 231
18252.10 227
18253.38 224
18254.65 221
18255.93 227
18257.21 220
18258.48 235
18259.76 237
18261.03 223
18262.31 201
18263.58 201
18264.86 204
18266.14 217
18267.41 206
18268.69 224
18269.96 240
18271.24 241
18272.52 236
18273.79 216
18275.07 226
18276.35 211
18277.62 225
18278.90 231
18280.17 229
18281.45 211
18282.73 235
18284.00 224
18285.28 218
18286.56 215
18287.83 226
18289.11 192
18290.39 218
18291.66 229
18292.94 243
18294.22 225
18295.50 216
18296.77 206
18298.05 219
18299.33 214
18300.60 204
18301.88 223
18303.16 223
18304.43 219
18305.71 236
18306.99 206
18308.27 212
18309.54 254
18310.82 227
18312.10 223
18313.38 224
18314.65 225
18315.93 216
18317.21 228
18318.49 233
18319.77 237
18321.04 229
18322.32 199
18323.60 213
18324.88 209
18326.16 213
18327.43 210
18328.71 221
18329.99 238
18331.27 205
18332.55 219
18333.82 233
18335.10 222
18336.38 204
18337.66 224
18338.94 225
18340.22 212
18341.50 213
18342.77 228
18344.05 198
18345.33 202
18346.61 209
18347.89 220
18349.17 212
18350.45 212
18351.73 232
18353.00 229
18354.28 217
18355.56 206
18356.84 212
18358.12 194
18359.40 210
18360.68 204
18361.96 213
18363.24 223
18364.52 210
18365.80 199
18367.08 231
18368.36 223
18369.64 234
18370.91 251
18372.19 202
18373.47 199
18374.75 208
18376.03 194
18377.31 204
18378.59 202
18379.87 204
18381.15 211
18382.43 209
18383.71 203
18384.99 222
18386.27 225
18387.55 191
18388.83 214
18390.11 249
18391.39 243
18392.67 242
18393.95 221
18395.24 197
18396.52 223
18397.80 218
18399.08 226
18400.36 200
18401.64 201
18402.92 211
18404.20 222
18405.48 223
18406.76 204
18408.04 206
18409.32 200
18410.60 202
18411.89 213
18413.17 203
18414.45 197
18415.73 226
18417.01 235
18418.29 229
18419.57 230
18420.85 208
18422.13 221
18423.42 213
18424.70 230
18425.98 210
18427.26 215
18428.54 225
18429.82 212
18431.11 204
18432.39 223
18433.67 221
18434.95 222
18436.23 200
18437.51 223
18438.80 210
18440.08 182
18441.36 199
18442.64 195
18443.93 216
18445.21 211
18446.49 212
18447.77 236
18449.05 238
18450.34 211
18451.62 217
18452.90 211
18454.18 209
18455.47 209
18456.75 228
18458.03 250
18459.31 233
18460.60 222
18461.88 203
18463.16 199
18464.45 197
18465.73 213
18467.01 227
18468.29 199
18469.58 203
18470.86 225
18472.14 229
18473.43 229
18474.71 227
18475.99 229
18477.28 220
18478.56 210
18479.84 226
18481.13 210
18482.41 211
18483.69 205
18484.98 226
18486.26 224
18487.54 228
18488.83 196
18490.11 229
18491.40 219
18492.68 222
18493.96 214
18495.25 223
18496.53 215
18497.81 221
18499.10 237
18500.38 218
18501.67 198
18502.95 240
18504.24 204
18505.52 234
18506.80 234
18508.09 197
18509.37 230
18510.66 224
18511.94 218
18513.23 244
18514.51 223
18515.80 206
18517.08 202
18518.37 209
18519.65 224
18520.93 191
18522.22 223
18523.50 240
18524.79 224
18526.07 210
18527.36 204
18528.64 212
18529.93 226
18531.21 207
18532.50 217
18533.79 220
18535.07 221
18536.36 200
18537.64 228
18538.93 212
18540.21 189
18541.50 199
18542.78 206
18544.07 217
18545.35 214
18546.64 217
18547.93 220
18549.21 230
18550.50 206
18551.78 224
18553.07 231
18554.36 201
18555.64 193
18556.93 230
18558.21 231
18559.50 212
18560.79 222
18562.07 213
18563.36 216
18564.64 216
18565.93 206
18567.22 225
18568.50 227
18569.79 202
18571.08 217
18572.36 219
18573.65 219
18574.94 194
18576.22 214
18577.51 249
18578.80 231
18580.08 211
18581.37 239
18582.66 250
18583.95 216
18585.23 211
18586.52 218
18587.81 217
18589.09 207
18590.38 212
18591.67 238
18592.96 250
18594.24 221
18595.53 217
18596.82 228
18598.11 230
18599.39 223
18600.68 249
18601.97 238
18603.26 232
18604.54 210
18605.83 223
18607.12 226
18608.41 217
18609.69 233
18610.98 248
18612.27 223
18613.56 233
18614.85 233
18616.13 239
18617.42 214
18618.71 230
18620.00 228
18621.29 222
18622.58 196
18623.86 210
18625.15 210
18626.44 216
18627.73 220
18629.02 224
18630.31 218
18631.60 202
18632.88 205
18634.17 219
18635.46 202
18636.75 192
18638.04 212
18639.33 215
18640.62 229
18641.91 193
18643.20 217
18644.48 209
18645.77 215
18647.06 208
18648.35 214
18649.64 205
18650.93 198
18652.22 195
18653.51 205
18654.80 197
18656.09 206
18657.38 214
18658.67 217
18659.96 199
18661.25 207
18662.54 197
18663.83 200
18665.12 192
18666.41 190
18667.70 186
18668.99 194
18670.28 226
18671.57 204
18672.86 207
18674.15 186
18675.44 205
18676.73 222
18678.02 229
18679.31 209
18680.60 215
18681.89 199
18683.18 207
18684.47 217
18685.76 189
18687.05 213
18688.34 191
18689.63 201
18690.92 198
18692.21 209
18693.50 187
18694.79 200
18696.08 216
18697.38 205
18698.67 195
18699.96 216
18701.25 197
18702.54 185
18703.83 188
18705.12 201
18706.41 224
18707.70 204
18709.00 228
18710.29 208
18711.58 217
18712.87 215
18714.16 195
18715.45 228
18716.74 220
18718.04 219
18719.33 216
18720.62 191
18721.91 198
18723.20 192
18724.50 195
18725.79 203
18727.08 201
18728.37 216
18729.66 198
18730.96 213
18732.25 187
18733.54 186
18734.83 221
18736.12 201
18737.42 194
18738.71 198
18740.00 193
18741.29 184
18742.59 175
18743.88 176
18745.17 196
18746.46 186
18747.76 212
18749.05 215
18750.34 212
18751.63 202
18752.93 194
18754.22 207
18755.51 189
18756.81 205
18758.10 212
18759.39 189
18760.69 197
18761.98 191
18763.27 190
18764.56 190
18765.86 199
18767.15 199
18768.44 195
18769.74 177
18771.03 180
18772.33 208
18773.62 213
18774.91 185
18776.21 173
18777.50 204
18778.79 195
18780.09 212
18781.38 217
18782.67 197
18783.97 189
18785.26 199
18786.56 232
18787.85 208
18789.14 203
18790.44 218
18791.73 223
18793.03 193
18794.32 194
18795.62 182
18796.91 208
18798.20 234
18799.50 204
18800.79 197
18802.09 202
18803.38 205
18804.68 210
18805.97 199
18807.27 203
18808.56 185
18809.86 206
18811.15 214
18812.45 218
18813.74 185
18815.04 192
18816.33 217
18817.63 213
18818.92 202
18820.22 191
18821.51 200
18822.81 217
18824.10 203
18825.40 220
18826.69 196
18827.99 200
18829.28 213
18830.58 176
18831.87 169
18833.17 199
18834.47 185
18835.76 223
18837.06 233
18838.35 218
18839.65 204
18840.95 203
18842.24 203
18843.54 208
18844.83 203
18846.13 207
18847.43 198
18848.72 202
18850.02 199
18851.31 208
18852.61 198
18853.91 175
18855.20 227
18856.50 182
18857.80 226
18859.09 194
18860.39 213
18861.69 206
18862.98 201
18864.28 218
18865.58 203
18866.87 214
18868.17 214
18869.47 213
18870.76 218
18872.06 183
18873.36 199
18874.65 207
18875.95 213
18877.25 187
18878.54 186
18879.84 201
18881.14 197
18882.44 224
18883.73 208
18885.03 216
18886.33 186
18887.63 216
18888.92 201
18890.22 186
18891.52 187
18892.82 190
18894.11 208
18895.41 172
18896.71 211
18898.01 202
18899.31 183
18900.60 206
18901.90 211
18903.20 199
18904.50 218
18905.80 198
18907.09 230
18908.39 213
18909.69 202
18910.99 204
18912.29 212
18913.59 207
18914.88 208
18916.18 228
18917.48 199
18918.78 193
18920.08 210
18921.38 205
18922.67 232
18923.97 206
18925.27 202
18926.57 234
18927.87 213
18929.17 217
18930.47 202
18931.77 212
18933.07 228
18934.37 206
18935.66 196
18936.96 187
18938.26 227
18939.56 206
18940.86 242
18942.16 204
18943.46 210
18944.76 211
18946.06 231
18947.36 222
18948.66 205
18949.96 177
18951.26 180
18952.56 193
18953.86 215
18955.16 197
18956.46 193
18957.76 209
18959.06 198
18960.36 222
18961.66 188
18962.96 215
18964.26 188
18965.56 211
18966.86 187
18968.16 200
18969.46 189
18970.76 209
18972.06 190
18973.36 207
18974.66 186
18975.96 192
18977.26 190
18978.56 179
18979.86 198
18981.16 199
18982.46 211
18983.76 189
18985.06 204
18986.37 193
18987.67 201
18988.97 190
18990.27 187
18991.57 194
18992.87 192
18994.17 185
18995.47 188
18996.77 199
18998.07 189
18999.38 196
19000.68 184
19001.98 190
19003.28 185
19004.58 205
19005.88 161
19007.18 183
19008.49 173
19009.79 188
19011.09 198
19012.39 203
19013.69 206
19015.00 173
19016.30 166
19017.60 176
19018.90 205
19020.20 187
19021.51 194
19022.81 184
19024.11 218
19025.41 193
19026.71 204
19028.02 180
19029.32 182
19030.62 195
19031.92 210
19033.23 184
19034.53 182
19035.83 184
19037.13 184
19038.44 206
19039.74 175
19041.04 207
19042.34 197
19043.65 196
19044.95 181
19046.25 197
19047.56 188
19048.86 193
19050.16 174
19051.47 187
19052.77 175
19054.07 175
19055.37 188
19056.68 199
19057.98 177
19059.28 168
19060.59 196
19061.89 198
19063.20 206
19064.50 172
19065.80 179
19067.11 167
19068.41 173
19069.71 165
19071.02 188
19072.32 189
19073.62 200
19074.93 184
19076.23 192
19077.54 213
19078.84 192
19080.14 205
19081.45 183
19082.75 220
19084.06 193
19085.36 207
19086.67 184
19087.97 205
19089.27 180
19090.58 203
19091.88 193
19093.19 187
19094.49 166
19095.80 175
19097.10 186
19098.41 186
19099.71 202
19101.02 182
19102.32 206
19103.63 184
19104.93 203
19106.24 194
19107.54 196
19108.85 192
19110.15 190
19111.46 175
19112.76 182
19114.07 160
19115.37 169
19116.68 177
19117.98 158
19119.29 174
19120.59 177
19121.90 189
19123.20 187
19124.51 218
19125.82 172
19127.12 189
19128.43 198
19129.73 223
19131.04 194
19132.34 172
19133.65 179
19134.96 185
19136.26 190
19137.57 173
19138.87 186
19140.18 184
19141.49 212
19142.79 183
19144.10 175
19145.41 169
19146.71 192
19148.02 173
19149.32 182
19150.63 184
19151.94 182
19153.24 187
19154.55 192
19155.86 185
19157.16 183
19158.47 170
19159.78 192
19161.08 197
19162.39 191
19163.70 195
19165.01 204
19166.31 175
19167.62 170
19168.93 177
19170.23 173
19171.54 184
19172.85 183
19174.16 174
19175.46 193
19176.77 187
19178.08 184
19179.39 186
19180.69 204
19182.00 182
19183.31 177
19184.62 175
19185.92 184
19187.23 187
19188.54 182
19189.85 177
19191.15 195
19192.46 186
19193.77 219
19195.08 183
19196.39 190
19197.69 180
19199.00 190
19200.31 192
19201.62 175
19202.93 190
19204.24 171
19205.54 185
19206.85 192
19208.16 204
19209.47 171
19210.78 184
19212.09 178
19213.40 183
19214.70 169
19216.01 173
19217.32 207
19218.63 193
19219.94 171
19221.25 182
19222.56 179
19223.87 177
19225.18 173
19226.48 193
19227.79 196
19229.10 172
19230.41 176
19231.72 175
19233.03 188
19234.34 190
19235.65 181
19236.96 195
19238.27 192
19239.58 174
19240.89 165
19242.20 211
19243.51 182
19244.82 179
19246.13 189
19247.44 192
19248.75 172
19250.06 185
19251.37 185
19252.67 178
19253.98 169
19255.30 157
19256.61 183
19257.92 186
19259.23 180
19260.54 176
19261.85 166
19263.16 185
19264.47 182
19265.78 180
19267.09 194
19268.40 189
19269.71 172
19271.02 170
19272.33 175
19273.64 175
19274.95 192
19276.26 195
19277.57 185
19278.88 172
19280.19 178
19281.51 165
19282.82 181
19284.13 178
19285.44 198
19286.75 183
19288.06 172
19289.37 167
19290.68 172
19291.99 180
19293.31 188
19294.62 178
19295.93 185
19297.24 182
19298.55 179
19299.86 179
19301.18 169
19302.49 188
19303.80 188
19305.11 178
19306.42 179
19307.73 156
19309.05 162
19310.36 185
19311.67 188
19312.98 169
19314.29 186
19315.61 183
19316.92 190
19318.23 176
19319.54 191
19320.85 181
19322.17 191
19323.48 191
19324.79 186
19326.10 174
19327.42 171
19328.73 167
19330.04 186
19331.35 204
19332.67 177
19333.98 188
19335.29 188
19336.61 194
19337.92 180
19339.23 183
19340.54 174
19341.86 182
19343.17 197
19344.48 170
19345.80 170
19347.11 193
19348.42 181
19349.74 154
19351.05 190
19352.36 183
19353.68 189
19354.99 188
19356.30 205
19357.62 191
19358.93 172
19360.24 167
19361.56 186
19362.87 174
19364.19 206
19365.50 166
19366.81 171
19368.13 172
19369.44 168
19370.75 174
19372.07 171
19373.38 165
19374.70 182
19376.01 189
19377.33 159
19378.64 175
19379.95 174
19381.27 169
19382.58 190
19383.90 185
19385.21 184
19386.53 179
19387.84 179
19389.16 165
19390.47 169
19391.78 183
19393.10 177
19394.41 181
19395.73 184
19397.04 158
19398.36 166
19399.67 155
19400.99 172
19402.30 162
19403.62 182
19404.93 190
19406.25 186
19407.56 181
19408.88 166
19410.20 177
19411.51 176
19412.83 188
19414.14 191
19415.46 185
19416.77 198
19418.09 181
19419.40 170
19420.72 162
19422.03 179
19423.35 167
19424.67 184
19425.98 206
19427.30 187
19428.61 157
19429.93 191
19431.25 192
19432.56 159
19433.88 142
19435.19 170
19436.51 167
19437.83 192
19439.14 170
19440.46 198
19441.78 181
19443.09 168
19444.41 179
19445.73 170
19447.04 179
19448.36 175
19449.68 196
19450.99 180
19452.31 191
19453.63 169
19454.94 168
19456.26 171
19457.58 171
19458.89 186
19460.21 178
19461.53 186
19462.84 188
19464.16 188
19465.48 190
19466.80 182
19468.11 174
19469.43 164
19470.75 150
19472.07 166
19473.38 197
19474.70 163
19476.02 175
19477.34 201
19478.65 156
19479.97 167
19481.29 163
19482.61 166
19483.92 176
19485.24 193
19486.56 171
19487.88 170
19489.20 188
19490.51 159
19491.83 165
19493.15 185
19494.47 193
19495.79 169
19497.10 172
19498.42 168
19499.74 171
19501.06 170
19502.38 176
19503.70 194
19505.02 182
19506.33 164
19507.65 163
19508.97 160
19510.29 171
19511.61 165
19512.93 184
19514.25 191
19515.57 167
19516.88 176
19518.20 159
19519.52 172
19520.84 180
19522.16 180
19523.48 178
19524.80 171
19526.12 192
19527.44 188
19528.76 170
19530.08 171
19531.40 179
19532.71 169
19534.03 155
19535.35 157
19536.67 180
19537.99 187
19539.31 200
19540.63 162
19541.95 165
19543.27 202
19544.59 197
19545.91 165
19547.23 182
19548.55 173
19549.87 166
19551.19 174
19552.51 196
19553.83 168
19555.15 162
19556.47 159
19557.79 158
19559.11 170
19560.43 177
19561.75 168
19563.08 182
19564.40 182
19565.72 143
19567.04 170
19568.36 178
19569.68 194
19571.00 167
19572.32 160
19573.64 178
19574.96 165
19576.28 180
19577.60 170
19578.92 185
19580.25 154
19581.57 177
19582.89 186
19584.21 164
19585.53 181
19586.85 149
19588.17 183
19589.49 192
19590.82 168
19592.14 171
19593.46 168
19594.78 192
19596.10 163
19597.42 165
19598.75 187
19600.07 163
19601.39 173
19602.71 187
19604.03 204
19605.35 179
19606.68 184
19608.00 171
19609.32 172
19610.64 173
19611.96 181
19613.29 151
19614.61 173
19615.93 182
19617.25 156
19618.58 178
19619.90 172
19621.22 176
19622.54 175
19623.87 194
19625.19 168
19626.51 172
19627.83 174
19629.16 158
19630.48 167
19631.80 182
19633.13 178
19634.45 178
19635.77 176
19637.09 161
19638.42 155
19639.74 169
19641.06 178
19642.39 181
19643.71 182
19645.03 157
19646.36 169
19647.68 170
19649.00 198
19650.33 177
19651.65 206
19652.97 166
19654.30 186
19655.62 163
19656.94 155
19658.27 170
19659.59 188
19660.92 176
19662.24 161
19663.56 175
19664.89 161
19666.21 178
19667.54 177
19668.86 167
19670.18 189
19671.51 164
19672.83 148
19674.16 163
19675.48 188
19676.80 163
19678.13 170
19679.45 202
19680.78 175
19682.10 182
19683.43 158
19684.75 161
19686.08 176
19687.40 181
19688.73 140
19690.05 158
19691.38 190
19692.70 182
19694.02 187
19695.35 155
19696.67 169
19698.00 167
19699.33 169
19700.65 175
19701.98 166
19703.30 158
19704.63 162
19705.95 188
19707.28 186
19708.60 151
19709.93 162
19711.25 160
19712.58 178
19713.90 174
19715.23 170
19716.56 171
19717.88 156
19719.21 151
19720.53 168
19721.86 169
19723.18 137
19724.51 179
19725.84 180
19727.16 160
19728.49 159
19729.81 175
19731.14 154
19732.47 155
19733.79 173
19735.12 164
19736.45 163
19737.77 169
19739.10 171
19740.42 172
19741.75 165
19743.08 184
19744.40 187
19745.73 192
19747.06 143
19748.38 156
19749.71 167
19751.04 160
19752.37 173
19753.69 165
19755.02 146
19756.35 171
19757.67 179
19759.00 157
19760.33 172
19761.65 175
19762.98 161
19764.31 178
19765.64 165
19766.96 181
19768.29 178
19769.62 192
19770.95 181
19772.27 176
19773.60 174
19774.93 175
19776.26 171
19777.58 167
19778.91 188
19780.24 166
19781.57 183
19782.90 201
19784.22 177
19785.55 153
19786.88 154
19788.21 164
19789.54 156
19790.86 165
19792.19 161
19793.52 159
19794.85 152
19796.18 161
19797.51 176
19798.83 171
19800.16 161
19801.49 191
19802.82 175
19804.15 184
19805.48 187
19806.81 176
19808.13 176
19809.46 176
19810.79 167
19812.12 177
19813.45 189
19814.78 184
19816.11 158
19817.44 161
19818.77 173
19820.10 152
19821.42 177
19822.75 193
19824.08 185
19825.41 162
19826.74 153
19828.07 180
19829.40 183
19830.73 177
19832.06 163
19833.39 158
19834.72 175
19836.05 172
19837.38 188
19838.71 175
19840.04 160
19841.37 180
19842.70 191
19844.03 168
19845.36 161
19846.69 164
19848.02 185
19849.35 182
19850.68 157
19852.01 167
19853.34 167
19854.67 167
19856.00 187
19857.33 171
19858.66 166
19859.99 176
19861.32 190
19862.65 157
19863.98 171
19865.31 154
19866.64 165
19867.97 151
19869.30 170
19870.64 175
19871.97 161
19873.30 157
19874.63 173
19875.96 160
19877.29 170
19878.62 156
19879.95 164
19881.28 173
19882.62 187
19883.95 176
19885.28 162
19886.61 176
19887.94 158
19889.27 155
19890.60 171
19891.94 173
19893.27 174
19894.60 177
19895.93 163
19897.26 190
19898.59 167
19899.93 158
19901.26 167
19902.59 155
19903.92 167
19905.25 173
19906.59 176
19907.92 158
19909.25 181
19910.58 165
19911.91 170
19913.25 176
19914.58 176
19915.91 177
19917.24 164
19918.58 169
19919.91 164
19921.24 178
19922.57 172
19923.91 175
19925.24 157
19926.57 183
19927.90 175
19929.24 184
19930.57 174
19931.90 178
19933.24 177
19934.57 174
19935.90 158
19937.23 153
19938.57 164
19939.90 174
19941.23 177
19942.57 195
19943.90 193
19945.23 183
19946.57 173
19947.90 162
19949.23 173
19950.57 167
19951.90 183
19953.24 168
19954.57 182
19955.90 147
19957.24 172
19958.57 153
19959.90 170
19961.24 164
19962.57 194
19963.91 183
19965.24 183
19966.57 167
19967.91 182
19969.24 174
19970.58 164
19971.91 159
19973.24 174
19974.58 181
19975.91 149
19977.25 160
19978.58 182
19979.92 174
19981.25 160
19982.59 179
19983.92 183
19985.26 179
19986.59 182
19987.92 164
19989.26 179
19990.59 165
19991.93 178
19993.26 164
19994.60 181
19995.93 172
19997.27 161
19998.60 157
19999.94 163
20001.28 179
20002.61 172
20003.95 176
20005.28 190
20006.62 180
20007.95 186
20009.29 168
20010.62 183
20011.96 188
20013.29 177
20014.63 189
20015.97 177
20017.30 172
20018.64 200
20019.97 171
20021.31 171
20022.64 183
20023.98 180
20025.32 187
20026.65 193
20027.99 171
20029.32 187
20030.66 185
20032.00 195
20033.33 175
20034.67 188
20036.01 172
20037.34 190
20038.68 176
20040.02 197
20041.35 178
20042.69 195
20044.03 167
20045.36 185
20046.70 150
20048.04 173
20049.37 204
20050.71 188
20052.05 169
20053.38 172
20054.72 186
20056.06 154
20057.39 179
20058.73 190
20060.07 179
20061.41 191
20062.74 207
20064.08 194
20065.42 169
20066.76 151
20068.09 176
20069.43 198
20070.77 192
20072.11 168
20073.44 169
20074.78 189
20076.12 188
20077.46 173
20078.79 186
20080.13 178
20081.47 178
20082.81 190
20084.15 185
20085.48 178
20086.82 171
20088.16 185
20089.50 169
20090.84 175
20092.17 166
20093.51 187
20094.85 184
20096.19 181
20097.53 183
20098.87 193
20100.20 181
20101.54 179
20102.88 176
20104.22 165
20105.56 168
20106.90 171
20108.24 174
20109.58 169
20110.91 169
20112.25 179
20113.59 168
20114.93 168
20116.27 165
20117.61 174
20118.95 173
20120.29 165
20121.63 176
20122.97 185
20124.31 172
20125.65 195
20126.98 157
20128.32 190
20129.66 171
20131.00 171
20132.34 197
20133.68 180
20135.02 192
20136.36 164
