# Supplementary material for: MALDI-TOF MS typing enables the classification of brewing yeasts of the genus Saccharomyces to major beer styles
Source: PLoS One. 2017 Aug 9;12(8):e0181694. doi: 10.1371/journal.pone.0181694 (PMC5549903; doi:10.1371/journal.pone.0181694)
Supplement: S17 File — The directory includes 90 raw files and was zipped to “.zip”; the folder has three strains with 30 spectra per strain; S1 Text explains the raw files with an example and Table 1 represents the yeast strains used within the experiment. (ZIP) [file pone.0181694.s020.zip › 49-51/30812-1H7-Dias-Dias-Dias-YPG-18h-E-E_2016-10-03_5_0_F7_1.dat]

1998.43 4795
1998.85 4907
1999.27 4826
1999.69 4829
2000.11 4661
2000.54 4675
2000.96 4690
2001.38 4635
2001.80 4585
2002.23 4651
2002.65 4690
2003.07 4740
2003.49 4754
2003.92 4819
2004.34 4999
2004.76 5289
2005.18 5349
2005.61 5249
2006.03 5415
2006.45 5625
2006.87 5553
2007.30 5598
2007.72 5501
2008.14 5350
2008.57 5294
2008.99 5199
2009.41 5159
2009.84 4966
2010.26 4800
2010.68 4689
2011.11 4646
2011.53 4683
2011.95 4706
2012.38 4755
2012.80 4685
2013.22 4795
2013.65 4786
2014.07 4869
2014.49 5021
2014.92 5037
2015.34 5034
2015.77 5086
2016.19 5291
2016.61 5456
2017.04 5507
2017.46 5589
2017.89 5736
2018.31 6085
2018.73 6124
2019.16 6158
2019.58 6216
2020.01 6089
2020.43 5752
2020.85 5737
2021.28 5683
2021.70 5291
2022.13 5107
2022.55 5015
2022.98 4880
2023.40 4687
2023.83 4650
2024.25 4630
2024.68 4578
2025.10 4543
2025.53 4513
2025.95 4641
2026.38 4600
2026.80 4520
2027.23 4624
2027.65 4585
2028.08 4615
2028.50 4704
2028.93 4667
2029.35 4732
2029.78 4814
2030.20 4783
2030.63 4725
2031.05 4876
2031.48 4809
2031.90 4795
2032.33 4803
2032.75 4814
2033.18 4897
2033.61 4753
2034.03 4840
2034.46 4781
2034.88 4999
2035.31 4926
2035.74 4931
2036.16 5026
2036.59 5094
2037.01 5304
2037.44 5380
2037.87 5283
2038.29 5233
2038.72 5161
2039.14 5041
2039.57 5135
2040.00 5020
2040.42 4929
2040.85 5016
2041.28 4813
2041.70 4771
2042.13 4754
2042.56 4741
2042.98 4680
2043.41 4704
2043.84 4721
2044.26 4763
2044.69 4649
2045.12 4596
2045.54 4686
2045.97 4460
2046.40 4597
2046.82 4602
2047.25 4567
2047.68 4553
2048.11 4482
2048.53 4484
2048.96 4403
2049.39 4352
2049.82 4321
2050.24 4373
2050.67 4335
2051.10 4425
2051.53 4444
2051.95 4405
2052.38 4344
2052.81 4344
2053.24 4430
2053.66 4256
2054.09 4236
2054.52 4331
2054.95 4393
2055.38 4460
2055.80 4558
2056.23 4525
2056.66 4421
2057.09 4488
2057.52 4390
2057.94 4463
2058.37 4500
2058.80 4507
2059.23 4477
2059.66 4395
2060.09 4497
2060.51 4396
2060.94 4487
2061.37 4480
2061.80 4540
2062.23 4579
2062.66 4402
2063.09 4564
2063.52 4532
2063.94 4644
2064.37 4731
2064.80 4636
2065.23 4530
2065.66 4554
2066.09 4579
2066.52 4422
2066.95 4515
2067.38 4588
2067.81 4547
2068.24 4632
2068.66 4531
2069.09 4619
2069.52 4561
2069.95 4674
2070.38 4663
2070.81 4562
2071.24 4646
2071.67 4589
2072.10 4685
2072.53 4808
2072.96 4912
2073.39 4834
2073.82 5038
2074.25 5079
2074.68 5052
2075.11 5048
2075.54 5025
2075.97 5048
2076.40 5309
2076.83 5281
2077.26 5416
2077.69 5447
2078.12 5436
2078.55 5467
2078.98 5439
2079.41 5531
2079.84 5377
2080.27 5142
2080.70 4918
2081.14 4923
2081.57 4955
2082.00 5066
2082.43 5029
2082.86 4898
2083.29 4830
2083.72 4973
2084.15 4868
2084.58 4940
2085.01 4843
2085.44 4870
2085.88 4761
2086.31 4570
2086.74 4419
2087.17 4401
2087.60 4545
2088.03 4571
2088.46 4500
2088.89 4578
2089.33 4854
2089.76 5087
2090.19 5185
2090.62 5262
2091.05 5412
2091.48 5602
2091.92 5827
2092.35 5801
2092.78 5976
2093.21 6010
2093.64 5888
2094.07 5774
2094.51 5698
2094.94 5580
2095.37 5400
2095.80 5302
2096.24 4973
2096.67 4821
2097.10 4866
2097.53 4765
2097.96 4682
2098.40 4649
2098.83 4620
2099.26 4499
2099.69 4526
2100.13 4355
2100.56 4493
2100.99 4580
2101.43 4645
2101.86 4745
2102.29 4839
2102.72 4684
2103.16 4703
2103.59 4534
2104.02 4785
2104.46 4724
2104.89 4747
2105.32 4662
2105.76 4717
2106.19 4710
2106.62 4770
2107.05 4921
2107.49 4853
2107.92 4826
2108.36 4802
2108.79 4832
2109.22 4717
2109.66 4574
2110.09 4624
2110.52 4633
2110.96 4647
2111.39 4486
2111.82 4490
2112.26 4534
2112.69 4604
2113.13 4517
2113.56 4535
2113.99 4276
2114.43 4274
2114.86 4389
2115.30 4346
2115.73 4211
2116.16 4336
2116.60 4352
2117.03 4412
2117.47 4418
2117.90 4426
2118.34 4638
2118.77 4665
2119.21 4663
2119.64 4793
2120.07 4812
2120.51 4718
2120.94 4861
2121.38 4909
2121.81 4967
2122.25 4849
2122.68 4786
2123.12 4742
2123.55 4809
2123.99 4910
2124.42 4755
2124.86 4566
2125.29 4476
2125.73 4392
2126.16 4398
2126.60 4340
2127.04 4272
2127.47 4405
2127.91 4386
2128.34 4473
2128.78 4727
2129.21 4832
2129.65 4862
2130.08 4895
2130.52 4986
2130.96 5108
2131.39 5132
2131.83 5152
2132.26 5281
2132.70 5559
2133.14 5592
2133.57 5548
2134.01 5895
2134.44 6083
2134.88 6199
2135.32 6308
2135.75 6401
2136.19 6047
2136.62 6082
2137.06 5916
2137.50 5730
2137.93 5570
2138.37 5339
2138.81 4974
2139.24 4880
2139.68 4817
2140.12 4714
2140.55 4342
2140.99 4264
2141.43 4219
2141.86 4196
2142.30 4324
2142.74 4304
2143.18 4165
2143.61 4269
2144.05 4130
2144.49 4400
2144.92 4430
2145.36 4561
2145.80 4541
2146.24 4600
2146.67 4567
2147.11 4838
2147.55 5135
2147.99 5146
2148.42 5213
2148.86 5222
2149.30 5229
2149.74 5306
2150.17 5142
2150.61 5203
2151.05 4986
2151.49 4964
2151.92 4874
2152.36 4786
2152.80 4793
2153.24 4695
2153.68 4632
2154.11 4454
2154.55 4482
2154.99 4567
2155.43 4471
2155.87 4242
2156.31 4392
2156.74 4650
2157.18 4628
2157.62 4586
2158.06 4653
2158.50 4673
2158.94 4648
2159.38 4742
2159.81 4656
2160.25 4811
2160.69 4842
2161.13 4858
2161.57 4832
2162.01 4687
2162.45 4702
2162.89 4697
2163.33 4697
2163.76 4861
2164.20 4810
2164.64 4727
2165.08 4741
2165.52 4611
2165.96 4689
2166.40 4616
2166.84 4570
2167.28 4599
2167.72 4752
2168.16 4811
2168.60 4942
2169.04 4966
2169.48 4985
2169.92 5074
2170.36 5130
2170.80 5103
2171.24 5209
2171.68 5134
2172.12 4983
2172.56 5083
2173.00 5044
2173.44 5267
2173.88 5337
2174.32 5284
2174.76 5371
2175.20 5620
2175.64 5573
2176.08 5688
2176.52 5680
2176.96 5624
2177.40 5580
2177.84 5493
2178.28 5473
2178.72 5301
2179.16 5189
2179.60 4934
2180.04 4746
2180.48 4817
2180.92 4623
2181.37 4534
2181.81 4468
2182.25 4399
2182.69 4313
2183.13 4329
2183.57 4413
2184.01 4374
2184.45 4340
2184.89 4410
2185.34 4654
2185.78 4878
2186.22 4934
2186.66 5050
2187.10 4937
2187.54 5185
2187.98 5374
2188.43 5330
2188.87 5320
2189.31 5200
2189.75 5177
2190.19 5177
2190.63 4991
2191.08 5169
2191.52 5277
2191.96 5237
2192.40 5107
2192.84 5117
2193.29 5404
2193.73 5419
2194.17 5266
2194.61 5472
2195.05 5491
2195.50 5427
2195.94 5345
2196.38 5365
2196.82 5334
2197.27 5230
2197.71 5174
2198.15 4973
2198.59 4872
2199.04 4849
2199.48 4901
2199.92 4897
2200.37 4850
2200.81 4694
2201.25 4865
2201.69 4898
2202.14 5173
2202.58 5114
2203.02 4840
2203.47 4950
2203.91 5083
2204.35 5095
2204.80 5075
2205.24 5020
2205.68 5100
2206.13 5164
2206.57 5244
2207.01 5252
2207.46 5286
2207.90 5232
2208.34 5278
2208.79 5413
2209.23 5546
2209.67 5442
2210.12 5296
2210.56 5129
2211.01 5068
2211.45 5067
2211.89 5140
2212.34 5016
2212.78 5041
2213.23 5094
2213.67 5038
2214.11 4903
2214.56 4813
2215.00 4742
2215.45 4693
2215.89 4722
2216.34 4756
2216.78 4591
2217.22 4613
2217.67 4614
2218.11 4744
2218.56 4844
2219.00 4878
2219.45 5064
2219.89 5292
2220.34 5775
2220.78 6167
2221.23 6727
2221.67 7081
2222.12 7989
2222.56 8389
2223.01 8483
2223.45 8567
2223.90 8537
2224.34 8417
2224.79 8196
2225.23 7625
2225.68 7327
2226.12 7125
2226.57 6659
2227.01 6375
2227.46 5996
2227.91 5867
2228.35 5795
2228.80 5938
2229.24 6163
2229.69 6331
2230.13 6410
2230.58 6649
2231.03 7009
2231.47 7367
2231.92 7498
2232.36 7855
2232.81 8010
2233.26 7713
2233.70 7563
2234.15 7422
2234.59 7505
2235.04 7442
2235.49 7370
2235.93 7262
2236.38 7326
2236.83 7456
2237.27 7520
2237.72 7396
2238.17 7261
2238.61 7153
2239.06 6869
2239.51 6627
2239.95 6439
2240.40 6044
2240.85 5850
2241.29 5590
2241.74 5361
2242.19 5193
2242.63 5070
2243.08 4958
2243.53 4956
2243.98 4854
2244.42 4845
2244.87 4791
2245.32 4860
2245.76 4819
2246.21 4641
2246.66 4671
2247.11 4742
2247.55 4670
2248.00 4785
2248.45 4711
2248.90 4651
2249.35 4692
2249.79 4777
2250.24 4769
2250.69 4866
2251.14 4780
2251.58 4728
2252.03 4673
2252.48 4757
2252.93 4715
2253.38 4714
2253.82 4576
2254.27 4641
2254.72 4688
2255.17 4493
2255.62 4439
2256.07 4588
2256.51 4483
2256.96 4684
2257.41 4583
2257.86 4741
2258.31 4894
2258.76 5061
2259.21 5075
2259.65 5246
2260.10 5404
2260.55 5397
2261.00 5518
2261.45 5522
2261.90 5679
2262.35 5744
2262.80 5500
2263.25 5533
2263.69 5530
2264.14 5470
2264.59 5479
2265.04 5379
2265.49 5453
2265.94 5353
2266.39 5535
2266.84 5697
2267.29 5690
2267.74 5566
2268.19 5740
2268.64 6025
2269.09 5864
2269.54 5887
2269.99 6029
2270.44 5932
2270.89 5786
2271.34 5546
2271.79 5423
2272.24 5303
2272.69 5306
2273.14 5102
2273.59 5086
2274.04 5067
2274.49 4938
2274.94 4940
2275.39 5007
2275.84 5049
2276.29 5014
2276.74 5064
2277.19 5104
2277.64 5169
2278.09 5249
2278.54 5441
2278.99 5543
2279.44 5567
2279.89 5544
2280.34 5539
2280.79 5506
2281.25 5495
2281.70 5481
2282.15 5205
2282.60 5051
2283.05 5159
2283.50 5125
2283.95 4969
2284.40 5224
2284.85 5210
2285.31 5053
2285.76 5127
2286.21 5316
2286.66 5590
2287.11 5909
2287.56 6075
2288.01 6415
2288.47 6657
2288.92 6855
2289.37 7200
2289.82 7375
2290.27 7649
2290.72 7708
2291.18 7804
2291.63 7919
2292.08 8167
2292.53 7959
2292.98 8073
2293.44 7856
2293.89 7832
2294.34 7784
2294.79 7425
2295.24 7406
2295.70 7113
2296.15 6813
2296.60 6574
2297.05 6352
2297.51 6180
2297.96 5998
2298.41 5660
2298.86 5544
2299.32 5628
2299.77 5432
2300.22 5325
2300.67 5230
2301.13 5187
2301.58 5064
2302.03 5120
2302.49 5204
2302.94 5078
2303.39 5112
2303.85 5227
2304.30 5187
2304.75 5191
2305.20 5209
2305.66 5316
2306.11 5447
2306.56 5669
2307.02 5964
2307.47 6154
2307.93 6272
2308.38 6601
2308.83 6776
2309.29 6906
2309.74 6967
2310.19 6945
2310.65 6628
2311.10 6440
2311.55 6223
2312.01 5858
2312.46 5667
2312.92 5393
2313.37 5427
2313.82 5333
2314.28 5543
2314.73 5498
2315.19 5590
2315.64 5865
2316.10 6081
2316.55 6133
2317.00 6056
2317.46 6089
2317.91 6045
2318.37 5923
2318.82 5996
2319.28 5843
2319.73 5598
2320.19 5470
2320.64 5537
2321.10 5355
2321.55 5182
2322.01 5094
2322.46 5042
2322.92 5031
2323.37 5144
2323.83 5028
2324.28 4987
2324.74 5047
2325.19 5089
2325.65 5049
2326.10 5101
2326.56 5244
2327.01 5215
2327.47 5356
2327.92 5383
2328.38 5183
2328.83 5325
2329.29 5431
2329.74 5569
2330.20 5490
2330.66 5482
2331.11 5529
2331.57 5374
2332.02 5518
2332.48 5356
2332.94 5382
2333.39 5471
2333.85 5621
2334.30 5529
2334.76 5415
2335.22 5602
2335.67 5599
2336.13 5595
2336.58 5705
2337.04 5951
2337.50 6127
2337.95 6283
2338.41 6376
2338.87 6579
2339.32 6689
2339.78 6729
2340.24 6237
2340.69 6367
2341.15 6266
2341.61 6100
2342.06 5953
2342.52 5729
2342.98 5816
2343.43 5848
2343.89 5729
2344.35 5857
2344.81 6031
2345.26 5954
2345.72 6046
2346.18 6118
2346.63 6071
2347.09 6018
2347.55 5959
2348.01 5861
2348.46 5795
2348.92 5833
2349.38 6022
2349.84 5889
2350.29 5877
2350.75 5852
2351.21 5750
2351.67 5620
2352.13 5581
2352.58 5550
2353.04 5591
2353.50 5405
2353.96 5375
2354.41 5401
2354.87 5267
2355.33 5350
2355.79 5406
2356.25 5375
2356.71 5322
2357.16 5384
2357.62 5544
2358.08 5745
2358.54 6087
2359.00 5988
2359.46 6325
2359.91 6512
2360.37 6615
2360.83 6748
2361.29 6538
2361.75 6460
2362.21 6353
2362.67 6314
2363.13 6111
2363.58 6073
2364.04 6049
2364.50 5844
2364.96 5704
2365.42 5754
2365.88 5714
2366.34 5753
2366.80 5638
2367.26 5529
2367.72 5476
2368.18 5396
2368.64 5220
2369.10 5029
2369.55 5014
2370.01 4809
2370.47 4706
2370.93 4622
2371.39 4588
2371.85 4695
2372.31 4635
2372.77 4820
2373.23 4926
2373.69 5033
2374.15 4902
2374.61 4936
2375.07 5074
2375.53 5053
2375.99 4890
2376.45 5032
2376.91 5223
2377.37 5166
2377.83 5187
2378.29 5038
2378.75 5159
2379.21 5210
2379.68 5146
2380.14 5009
2380.60 5072
2381.06 4976
2381.52 4990
2381.98 5177
2382.44 5091
2382.90 5080
2383.36 4985
2383.82 5066
2384.28 5010
2384.74 5038
2385.20 4882
2385.67 4915
2386.13 5049
2386.59 5169
2387.05 5075
2387.51 4989
2387.97 5045
2388.43 5008
2388.89 5152
2389.36 5090
2389.82 4887
2390.28 4999
2390.74 4953
2391.20 4968
2391.66 4938
2392.13 4854
2392.59 4742
2393.05 4770
2393.51 4732
2393.97 4695
2394.43 4785
2394.90 4747
2395.36 4820
2395.82 4707
2396.28 4749
2396.74 4680
2397.21 4696
2397.67 4883
2398.13 4783
2398.59 4822
2399.06 4696
2399.52 4681
2399.98 4780
2400.44 4681
2400.91 4710
2401.37 4842
2401.83 4860
2402.29 5065
2402.76 5365
2403.22 5387
2403.68 5387
2404.14 5562
2404.61 5548
2405.07 5692
2405.53 5489
2406.00 5473
2406.46 5362
2406.92 5246
2407.39 5138
2407.85 4947
2408.31 4825
2408.78 4724
2409.24 4629
2409.70 4521
2410.17 4556
2410.63 4617
2411.09 4404
2411.56 4511
2412.02 4575
2412.48 4639
2412.95 4849
2413.41 4812
2413.87 5086
2414.34 5132
2414.80 5405
2415.27 5609
2415.73 5666
2416.19 5711
2416.66 5951
2417.12 6092
2417.59 6060
2418.05 6144
2418.51 6054
2418.98 5979
2419.44 5819
2419.91 5918
2420.37 5855
2420.84 6039
2421.30 5951
2421.77 6085
2422.23 6290
2422.69 6218
2423.16 6168
2423.62 6265
2424.09 6342
2424.55 6381
2425.02 6508
2425.48 6412
2425.95 6237
2426.41 6165
2426.88 6038
2427.34 5928
2427.81 6030
2428.27 5649
2428.74 5556
2429.20 5362
2429.67 5355
2430.13 5200
2430.60 5226
2431.07 5298
2431.53 5288
2432.00 5161
2432.46 5134
2432.93 5103
2433.39 5113
2433.86 5226
2434.32 5385
2434.79 5340
2435.26 5410
2435.72 5612
2436.19 5674
2436.65 6091
2437.12 6367
2437.59 6611
2438.05 6823
2438.52 7099
2438.98 7242
2439.45 7376
2439.92 7408
2440.38 7196
2440.85 6942
2441.32 6662
2441.78 6415
2442.25 5928
2442.72 5977
2443.18 5793
2443.65 5403
2444.12 5381
2444.58 5192
2445.05 5073
2445.52 5027
2445.98 4910
2446.45 4929
2446.92 4972
2447.38 4964
2447.85 4959
2448.32 4976
2448.78 4946
2449.25 5151
2449.72 5360
2450.19 5138
2450.65 5141
2451.12 5087
2451.59 5365
2452.06 5386
2452.52 5241
2452.99 5168
2453.46 5171
2453.93 5053
2454.39 5042
2454.86 5101
2455.33 4861
2455.80 4941
2456.26 4911
2456.73 4973
2457.20 4859
2457.67 4848
2458.14 4730
2458.60 4896
2459.07 4950
2459.54 5025
2460.01 4916
2460.48 4960
2460.95 4940
2461.41 5046
2461.88 5396
2462.35 5263
2462.82 5372
2463.29 5490
2463.76 5487
2464.22 5597
2464.69 5590
2465.16 5647
2465.63 5695
2466.10 5725
2466.57 5951
2467.04 5802
2467.51 5768
2467.97 5713
2468.44 5473
2468.91 5472
2469.38 5408
2469.85 5247
2470.32 5010
2470.79 5197
2471.26 5015
2471.73 4983
2472.20 4990
2472.67 4893
2473.14 4907
2473.61 4734
2474.07 4793
2474.54 4765
2475.01 4839
2475.48 4957
2475.95 5076
2476.42 5363
2476.89 5492
2477.36 5804
2477.83 6133
2478.30 6332
2478.77 6381
2479.24 6468
2479.71 6494
2480.18 6500
2480.65 6406
2481.12 6359
2481.59 6271
2482.06 6050
2482.53 5804
2483.00 5595
2483.47 5438
2483.95 5354
2484.42 5274
2484.89 5115
2485.36 5216
2485.83 5125
2486.30 5015
2486.77 5114
2487.24 5088
2487.71 5249
2488.18 5116
2488.65 5077
2489.12 5195
2489.59 5155
2490.07 5091
2490.54 5041
2491.01 5100
2491.48 5210
2491.95 5286
2492.42 5146
2492.89 5188
2493.36 5300
2493.84 5177
2494.31 5226
2494.78 5281
2495.25 5167
2495.72 5217
2496.19 5291
2496.66 5250
2497.14 5281
2497.61 5028
2498.08 4973
2498.55 4963
2499.02 5036
2499.50 4970
2499.97 5201
2500.44 5246
2500.91 5334
2501.38 5293
2501.86 5500
2502.33 5520
2502.80 5464
2503.27 5406
2503.74 5236
2504.22 5256
2504.69 5494
2505.16 5506
2505.63 5681
2506.11 5813
2506.58 5927
2507.05 5986
2507.52 6102
2508.00 6350
2508.47 6140
2508.94 6178
2509.42 6075
2509.89 6029
2510.36 5910
2510.83 5877
2511.31 5877
2511.78 5805
2512.25 5685
2512.73 5385
2513.20 5401
2513.67 5273
2514.15 5250
2514.62 5171
2515.09 5206
2515.57 5111
2516.04 5153
2516.51 5552
2516.99 5481
2517.46 5433
2517.94 5446
2518.41 5570
2518.88 5555
2519.36 5379
2519.83 5448
2520.30 5238
2520.78 5129
2521.25 5327
2521.73 5175
2522.20 4981
2522.67 4908
2523.15 5044
2523.62 5096
2524.10 5129
2524.57 4955
2525.05 4934
2525.52 4931
2525.99 5060
2526.47 5006
2526.94 5073
2527.42 4895
2527.89 4975
2528.37 5085
2528.84 5088
2529.32 4989
2529.79 4981
2530.27 5070
2530.74 5057
2531.22 5254
2531.69 5449
2532.17 5486
2532.64 5492
2533.12 5504
2533.59 5514
2534.07 5776
2534.54 5670
2535.02 5754
2535.49 5884
2535.97 5852
2536.44 5906
2536.92 5787
2537.39 5919
2537.87 5786
2538.34 5538
2538.82 5302
2539.30 5316
2539.77 5349
2540.25 5225
2540.72 5065
2541.20 5125
2541.68 5048
2542.15 5004
2542.63 5230
2543.10 5297
2543.58 5454
2544.06 5690
2544.53 5944
2545.01 6122
2545.48 6420
2545.96 6607
2546.44 6772
2546.91 6793
2547.39 6820
2547.87 6816
2548.34 6627
2548.82 6636
2549.30 6389
2549.77 6459
2550.25 6196
2550.73 6283
2551.20 6187
2551.68 6332
2552.16 6508
2552.63 6533
2553.11 6731
2553.59 6725
2554.06 6699
2554.54 6781
2555.02 6635
2555.50 6646
2555.97 6461
2556.45 6412
2556.93 6161
2557.40 5940
2557.88 5679
2558.36 5574
2558.84 5318
2559.31 5300
2559.79 5496
2560.27 5547
2560.75 5442
2561.23 5465
2561.70 5513
2562.18 5374
2562.66 5406
2563.14 5372
2563.61 5485
2564.09 5162
2564.57 5081
2565.05 4979
2565.53 5049
2566.00 4904
2566.48 4752
2566.96 4828
2567.44 4819
2567.92 4669
2568.40 4772
2568.87 4789
2569.35 4690
2569.83 4730
2570.31 4665
2570.79 4740
2571.27 4844
2571.75 4807
2572.22 4907
2572.70 4945
2573.18 4905
2573.66 4718
2574.14 4813
2574.62 4913
2575.10 4835
2575.58 4831
2576.06 4809
2576.54 4681
2577.01 4842
2577.49 4815
2577.97 4757
2578.45 4737
2578.93 4683
2579.41 4922
2579.89 4827
2580.37 4812
2580.85 4614
2581.33 4701
2581.81 4709
2582.29 4784
2582.77 4798
2583.25 4947
2583.73 4771
2584.21 4839
2584.69 4656
2585.17 4678
2585.65 4962
2586.13 4946
2586.61 4805
2587.09 4929
2587.57 5076
2588.05 5059
2588.53 5290
2589.01 5389
2589.49 5372
2589.97 5506
2590.45 5602
2590.93 5397
2591.41 5334
2591.89 5286
2592.37 5428
2592.85 5369
2593.33 5222
2593.81 5301
2594.30 5390
2594.78 5402
2595.26 5407
2595.74 5323
2596.22 5296
2596.70 5462
2597.18 5485
2597.66 5525
2598.14 5590
2598.62 5571
2599.11 5332
2599.59 5392
2600.07 5206
2600.55 5085
2601.03 5090
2601.51 5081
2601.99 5096
2602.48 5058
2602.96 4950
2603.44 4891
2603.92 4976
2604.40 4958
2604.88 5079
2605.37 5345
2605.85 5346
2606.33 5512
2606.81 5710
2607.29 6203
2607.78 6255
2608.26 6360
2608.74 6408
2609.22 6464
2609.70 6431
2610.19 6331
2610.67 6276
2611.15 6105
2611.63 5844
2612.12 5690
2612.60 5445
2613.08 5306
2613.56 5222
2614.05 4960
2614.53 4832
2615.01 4878
2615.49 4872
2615.98 4779
2616.46 4741
2616.94 4736
2617.43 4738
2617.91 4799
2618.39 4723
2618.87 4846
2619.36 4950
2619.84 4884
2620.32 5044
2620.81 5212
2621.29 5113
2621.77 5069
2622.26 4946
2622.74 4992
2623.22 5178
2623.71 4886
2624.19 4891
2624.67 4884
2625.16 5004
2625.64 4819
2626.13 4682
2626.61 4816
2627.09 4637
2627.58 4629
2628.06 4749
2628.55 4662
2629.03 4632
2629.51 4683
2630.00 4697
2630.48 4768
2630.97 4804
2631.45 4824
2631.93 4770
2632.42 4850
2632.90 4781
2633.39 4939
2633.87 4803
2634.36 4957
2634.84 4932
2635.33 5007
2635.81 5100
2636.29 5275
2636.78 5172
2637.26 5227
2637.75 5458
2638.23 5578
2638.72 5513
2639.20 5447
2639.69 5497
2640.17 5388
2640.66 5286
2641.14 5145
2641.63 5046
2642.11 4937
2642.60 4920
2643.08 4731
2643.57 4776
2644.05 4782
2644.54 4681
2645.03 4606
2645.51 4690
2646.00 4746
2646.48 4797
2646.97 4814
2647.45 4792
2647.94 4854
2648.43 4973
2648.91 5131
2649.40 4905
2649.88 5006
2650.37 4918
2650.85 4746
2651.34 4745
2651.83 4821
2652.31 4827
2652.80 4716
2653.29 4832
2653.77 4827
2654.26 4775
2654.74 4798
2655.23 4788
2655.72 4826
2656.20 4753
2656.69 4826
2657.18 4951
2657.66 4823
2658.15 4639
2658.64 4633
2659.12 4880
2659.61 4842
2660.10 4709
2660.58 4716
2661.07 4679
2661.56 4739
2662.05 4853
2662.53 4924
2663.02 4841
2663.51 4860
2663.99 5103
2664.48 5216
2664.97 5036
2665.46 5138
2665.94 5175
2666.43 5050
2666.92 5030
2667.41 4991
2667.89 4869
2668.38 4915
2668.87 4856
2669.36 4848
2669.84 4837
2670.33 4947
2670.82 5126
2671.31 5218
2671.80 5407
2672.28 5634
2672.77 5810
2673.26 6085
2673.75 6140
2674.24 6015
2674.72 5974
2675.21 5943
2675.70 5978
2676.19 5900
2676.68 5930
2677.17 5910
2677.65 6218
2678.14 6155
2678.63 6202
2679.12 6384
2679.61 6408
2680.10 6502
2680.59 6499
2681.07 6592
2681.56 6662
2682.05 6549
2682.54 6410
2683.03 6338
2683.52 6295
2684.01 6168
2684.50 6024
2684.99 5825
2685.47 5745
2685.96 5598
2686.45 5369
2686.94 5178
2687.43 5261
2687.92 5008
2688.41 4770
2688.90 4855
2689.39 4989
2689.88 4930
2690.37 5089
2690.86 5181
2691.35 5221
2691.84 5171
2692.33 5194
2692.82 5234
2693.31 5216
2693.80 5285
2694.29 5387
2694.78 5440
2695.27 5332
2695.76 5398
2696.25 5212
2696.74 5354
2697.23 5396
2697.72 5712
2698.21 5926
2698.70 6065
2699.19 6108
2699.68 6172
2700.17 6396
2700.66 6362
2701.15 6443
2701.64 6304
2702.13 6223
2702.62 6140
2703.11 5998
2703.61 5902
2704.10 5571
2704.59 5536
2705.08 5330
2705.57 5133
2706.06 5061
2706.55 5118
2707.04 4990
2707.53 4890
2708.02 4901
2708.52 4811
2709.01 4800
2709.50 4872
2709.99 4885
2710.48 4816
2710.97 4743
2711.46 4765
2711.96 4947
2712.45 4781
2712.94 4878
2713.43 4921
2713.92 4832
2714.41 4847
2714.91 4814
2715.40 4712
2715.89 4585
2716.38 4788
2716.87 4718
2717.37 4797
2717.86 4794
2718.35 4750
2718.84 4724
2719.33 4798
2719.83 4992
2720.32 5326
2720.81 5195
2721.30 5289
2721.80 5331
2722.29 5438
2722.78 5107
2723.27 5079
2723.77 5072
2724.26 5054
2724.75 5206
2725.24 5001
2725.74 4916
2726.23 4758
2726.72 4699
2727.22 4759
2727.71 4941
2728.20 4941
2728.70 4949
2729.19 4962
2729.68 4967
2730.18 5023
2730.67 5068
2731.16 5091
2731.65 5386
2732.15 5468
2732.64 5462
2733.14 5442
2733.63 5436
2734.12 5493
2734.62 5447
2735.11 5410
2735.60 5264
2736.10 5222
2736.59 5263
2737.08 5275
2737.58 5332
2738.07 5217
2738.57 5116
2739.06 5095
2739.55 4932
2740.05 4932
2740.54 4831
2741.04 4660
2741.53 4697
2742.03 4645
2742.52 4466
2743.01 4523
2743.51 4351
2744.00 4435
2744.50 4430
2744.99 4444
2745.49 4643
2745.98 4568
2746.48 4507
2746.97 4646
2747.47 4818
2747.96 4825
2748.46 4757
2748.95 4803
2749.45 4783
2749.94 4761
2750.44 4768
2750.93 4961
2751.43 5030
2751.92 5156
2752.42 5227
2752.91 5466
2753.41 5482
2753.90 5321
2754.40 5248
2754.89 5410
2755.39 5295
2755.88 5414
2756.38 5438
2756.87 5274
2757.37 5029
2757.87 5011
2758.36 5022
2758.86 5038
2759.35 5069
2759.85 5022
2760.35 5007
2760.84 4949
2761.34 4909
2761.83 4885
2762.33 4932
2762.83 4883
2763.32 4911
2763.82 4843
2764.31 4829
2764.81 4796
2765.31 4794
2765.80 4575
2766.30 4493
2766.80 4569
2767.29 4657
2767.79 4758
2768.29 4718
2768.78 4651
2769.28 4806
2769.78 4963
2770.27 4988
2770.77 5084
2771.27 5123
2771.76 5228
2772.26 5422
2772.76 5449
2773.26 5367
2773.75 5442
2774.25 5446
2774.75 5524
2775.24 5670
2775.74 5636
2776.24 5690
2776.74 5764
2777.23 5689
2777.73 5644
2778.23 5702
2778.73 5648
2779.22 5607
2779.72 5571
2780.22 5593
2780.72 5604
2781.21 5518
2781.71 5439
2782.21 5221
2782.71 5127
2783.21 5270
2783.70 5231
2784.20 5228
2784.70 4997
2785.20 5253
2785.70 5244
2786.20 5220
2786.69 5025
2787.19 4874
2787.69 5040
2788.19 5016
2788.69 5035
2789.19 5029
2789.68 5103
2790.18 5122
2790.68 5258
2791.18 5305
2791.68 5538
2792.18 5612
2792.68 5933
2793.18 6195
2793.67 6262
2794.17 6417
2794.67 6701
2795.17 7035
2795.67 6933
2796.17 7074
2796.67 6979
2797.17 6768
2797.67 6898
2798.17 6840
2798.67 6520
2799.17 6314
2799.66 6308
2800.16 6093
2800.66 5885
2801.16 5823
2801.66 5708
2802.16 5724
2802.66 5763
2803.16 5650
2803.66 5624
2804.16 5788
2804.66 6018
2805.16 6544
2805.66 6978
2806.16 7521
2806.66 7938
2807.16 8429
2807.66 8904
2808.16 8949
2808.66 8770
2809.16 8700
2809.66 8658
2810.16 8020
2810.66 7301
2811.16 6991
2811.66 6783
2812.17 6410
2812.67 6113
2813.17 5804
2813.67 5693
2814.17 5733
2814.67 5688
2815.17 5740
2815.67 5820
2816.17 5981
2816.67 6092
2817.17 6165
2817.67 6306
2818.18 6482
2818.68 6467
2819.18 6541
2819.68 6447
2820.18 6170
2820.68 6106
2821.18 5983
2821.68 5803
2822.19 5669
2822.69 5563
2823.19 5505
2823.69 5420
2824.19 5362
2824.69 5275
2825.20 5247
2825.70 5221
2826.20 5081
2826.70 5122
2827.20 4945
2827.70 4960
2828.21 4903
2828.71 4999
2829.21 5101
2829.71 5172
2830.22 5440
2830.72 5587
2831.22 5577
2831.72 5851
2832.22 5990
2832.73 5963
2833.23 6076
2833.73 5886
2834.23 5879
2834.74 5769
2835.24 5761
2835.74 5553
2836.24 5353
2836.75 5267
2837.25 5408
2837.75 5148
2838.26 4978
2838.76 5176
2839.26 5191
2839.76 5219
2840.27 5125
2840.77 5106
2841.27 4986
2841.78 5028
2842.28 5027
2842.78 5034
2843.29 5030
2843.79 5191
2844.29 5380
2844.80 5323
2845.30 5389
2845.80 5523
2846.31 5559
2846.81 5479
2847.32 5650
2847.82 5451
2848.32 5335
2848.83 5334
2849.33 5307
2849.83 5089
2850.34 4954
2850.84 5076
2851.35 5028
2851.85 4946
2852.35 4907
2852.86 4833
2853.36 4879
2853.87 5004
2854.37 5033
2854.88 4885
2855.38 4912
2855.88 5060
2856.39 5025
2856.89 5113
2857.40 5192
2857.90 5421
2858.41 5594
2858.91 5639
2859.42 5757
2859.92 5758
2860.43 5885
2860.93 6033
2861.44 5915
2861.94 5867
2862.45 5703
2862.95 5482
2863.46 5273
2863.96 5063
2864.47 5007
2864.97 4864
2865.48 4699
2865.98 4694
2866.49 4739
2866.99 4780
2867.50 4680
2868.00 4798
2868.51 4773
2869.02 4833
2869.52 4963
2870.03 4865
2870.53 4960
2871.04 4979
2871.54 4976
2872.05 5001
2872.56 4981
2873.06 5037
2873.57 5076
2874.07 5041
2874.58 4979
2875.09 5028
2875.59 4979
2876.10 4893
2876.61 4896
2877.11 4960
2877.62 5119
2878.12 5169
2878.63 4900
2879.14 5105
2879.64 5107
2880.15 5020
2880.66 5143
2881.16 5273
2881.67 5321
2882.18 5517
2882.68 5740
2883.19 5922
2883.70 6396
2884.20 6710
2884.71 7290
2885.22 7656
2885.73 8037
2886.23 8230
2886.74 8565
2887.25 8686
2887.75 8616
2888.26 8304
2888.77 8038
2889.28 7671
2889.78 7528
2890.29 7176
2890.80 6875
2891.31 6724
2891.81 6446
2892.32 6367
2892.83 6234
2893.34 5921
2893.84 6052
2894.35 5909
2894.86 5872
2895.37 5823
2895.88 5658
2896.38 5719
2896.89 5804
2897.40 5957
2897.91 6031
2898.42 5983
2898.92 6291
2899.43 6658
2899.94 6872
2900.45 7008
2900.96 6929
2901.47 7100
2901.98 7343
2902.48 7321
2902.99 7464
2903.50 7444
2904.01 7482
2904.52 7566
2905.03 7643
2905.54 7605
2906.04 7706
2906.55 7496
2907.06 7253
2907.57 7055
2908.08 6722
2908.59 6446
2909.10 6290
2909.61 5996
2910.12 5773
2910.63 5555
2911.14 5690
2911.64 5702
2912.15 5503
2912.66 5614
2913.17 5563
2913.68 5507
2914.19 5549
2914.70 5448
2915.21 5453
2915.72 5411
2916.23 5215
2916.74 5172
2917.25 5271
2917.76 5257
2918.27 5177
2918.78 5223
2919.29 5113
2919.80 5106
2920.31 5102
2920.82 5240
2921.33 5612
2921.84 5749
2922.35 5987
2922.86 6439
2923.37 6784
2923.88 7224
2924.39 7488
2924.90 7662
2925.41 7663
2925.92 7427
2926.44 6990
2926.95 6884
2927.46 6426
2927.97 6128
2928.48 5858
2928.99 5627
2929.50 5450
2930.01 5347
2930.52 5371
2931.03 5188
2931.54 5101
2932.05 5100
2932.57 5199
2933.08 5193
2933.59 5225
2934.10 5260
2934.61 5379
2935.12 5331
2935.63 5417
2936.15 5479
2936.66 5411
2937.17 5262
2937.68 5202
2938.19 5196
2938.70 5253
2939.22 5202
2939.73 5221
2940.24 5232
2940.75 5313
2941.26 5262
2941.77 5441
2942.29 5536
2942.80 5777
2943.31 5846
2943.82 6130
2944.34 6208
2944.85 6288
2945.36 6459
2945.87 6534
2946.38 6239
2946.90 6082
2947.41 5903
2947.92 5754
2948.43 5806
2948.95 5750
2949.46 5576
2949.97 5533
2950.48 5455
2951.00 5601
2951.51 5433
2952.02 5368
2952.54 5295
2953.05 5229
2953.56 5101
2954.08 5035
2954.59 4876
2955.10 4795
2955.61 4822
2956.13 4737
2956.64 4606
2957.15 4515
2957.67 4699
2958.18 4741
2958.69 4823
2959.21 5135
2959.72 5170
2960.23 5149
2960.75 5210
2961.26 5270
2961.78 5420
2962.29 5342
2962.80 5418
2963.32 5320
2963.83 5165
2964.35 5351
2964.86 5273
2965.37 5160
2965.89 5334
2966.40 5359
2966.92 5296
2967.43 5231
2967.94 5316
2968.46 5326
2968.97 5373
2969.49 5057
2970.00 5104
2970.52 5177
2971.03 5141
2971.54 4979
2972.06 5030
2972.57 4929
2973.09 4962
2973.60 4815
2974.12 4959
2974.63 4947
2975.15 5054
2975.66 5023
2976.18 5051
2976.69 5045
2977.21 5133
2977.72 5212
2978.24 5255
2978.75 5392
2979.27 5355
2979.78 5453
2980.30 5522
2980.81 5399
2981.33 5458
2981.84 5371
2982.36 5506
2982.88 5502
2983.39 5379
2983.91 5604
2984.42 5758
2984.94 5809
2985.45 5713
2985.97 5772
2986.49 5688
2987.00 5543
2987.52 5729
2988.03 5669
2988.55 5658
2989.07 5504
2989.58 5564
2990.10 5771
2990.61 5629
2991.13 5689
2991.65 5786
2992.16 5735
2992.68 5772
2993.20 5960
2993.71 6392
2994.23 6820
2994.75 6998
2995.26 7450
2995.78 8315
2996.30 8821
2996.81 9202
2997.33 9427
2997.85 9481
2998.36 9296
2998.88 8865
2999.40 8500
2999.91 8045
3000.43 7749
3000.95 7447
3001.46 7519
3001.98 7446
3002.50 7545
3003.02 7800
3003.53 8087
3004.05 8370
3004.57 8414
3005.09 8487
3005.60 8391
3006.12 8145
3006.64 7781
3007.16 7545
3007.67 7074
3008.19 6623
3008.71 6463
3009.23 6144
3009.74 5850
3010.26 5680
3010.78 5688
3011.30 5660
3011.82 5452
3012.33 5381
3012.85 5566
3013.37 5674
3013.89 5665
3014.41 5697
3014.93 5792
3015.44 6009
3015.96 6038
3016.48 6184
3017.00 6378
3017.52 6245
3018.04 6448
3018.55 6580
3019.07 6511
3019.59 6480
3020.11 6512
3020.63 6424
3021.15 6510
3021.67 6743
3022.19 6639
3022.71 6937
3023.22 7045
3023.74 6943
3024.26 7165
3024.78 7077
3025.30 6977
3025.82 6855
3026.34 6738
3026.86 6383
3027.38 6146
3027.90 6044
3028.42 5819
3028.94 5817
3029.46 5700
3029.98 5582
3030.49 5575
3031.01 5890
3031.53 5977
3032.05 6404
3032.57 6831
3033.09 7242
3033.61 7637
3034.13 8148
3034.65 8708
3035.17 8947
3035.69 8779
3036.21 8900
3036.73 8732
3037.25 8620
3037.77 8082
3038.29 7593
3038.81 7440
3039.34 7014
3039.86 6680
3040.38 6205
3040.90 6142
3041.42 5930
3041.94 5697
3042.46 5533
3042.98 5615
3043.50 5677
3044.02 5705
3044.54 5707
3045.06 5839
3045.58 5835
3046.10 5745
3046.63 5716
3047.15 5545
3047.67 5430
3048.19 5410
3048.71 5388
3049.23 5366
3049.75 5280
3050.27 5120
3050.79 5149
3051.32 5152
3051.84 5271
3052.36 5235
3052.88 5243
3053.40 5331
3053.92 5324
3054.45 5158
3054.97 5189
3055.49 5295
3056.01 5294
3056.53 5298
3057.05 5244
3057.58 5126
3058.10 5244
3058.62 5354
3059.14 5424
3059.66 5438
3060.19 5356
3060.71 5387
3061.23 5456
3061.75 5552
3062.28 5578
3062.80 5515
3063.32 5784
3063.84 5708
3064.37 5702
3064.89 5541
3065.41 5483
3065.93 5427
3066.46 5198
3066.98 5244
3067.50 5239
3068.02 5129
3068.55 5210
3069.07 5225
3069.59 5047
3070.12 5043
3070.64 5245
3071.16 5428
3071.69 5622
3072.21 5577
3072.73 5776
3073.26 5981
3073.78 5956
3074.30 6121
3074.83 6205
3075.35 6076
3075.87 6188
3076.40 6462
3076.92 6378
3077.44 6616
3077.97 6766
3078.49 6843
3079.01 6903
3079.54 6953
3080.06 6819
3080.59 6721
3081.11 6626
3081.63 6627
3082.16 6460
3082.68 6009
3083.21 5950
3083.73 5972
3084.25 5838
3084.78 5606
3085.30 5532
3085.83 5549
3086.35 5440
3086.88 5458
3087.40 5436
3087.93 5629
3088.45 5507
3088.97 5519
3089.50 5507
3090.02 5472
3090.55 5667
3091.07 5559
3091.60 5524
3092.12 5510
3092.65 5654
3093.17 5942
3093.70 6088
3094.22 6265
3094.75 6338
3095.27 6476
3095.80 6773
3096.32 6744
3096.85 6767
3097.37 7120
3097.90 7129
3098.43 7377
3098.95 7701
3099.48 7825
3100.00 8300
3100.53 9021
3101.05 10019
3101.58 10811
3102.10 11657
3102.63 12241
3103.16 12552
3103.68 12208
3104.21 11266
3104.73 10495
3105.26 9743
3105.79 8795
3106.31 7900
3106.84 7273
3107.36 6671
3107.89 6354
3108.42 6209
3108.94 5969
3109.47 6018
3110.00 6058
3110.52 6145
3111.05 6007
3111.57 5990
3112.10 5928
3112.63 5758
3113.15 5849
3113.68 5641
3114.21 5541
3114.74 5401
3115.26 5361
3115.79 5204
3116.32 5211
3116.84 5150
3117.37 5115
3117.90 4973
3118.42 5022
3118.95 5044
3119.48 5341
3120.01 5349
3120.53 5443
3121.06 5592
3121.59 5508
3122.11 5615
3122.64 5551
3123.17 5581
3123.70 5640
3124.22 5517
3124.75 5476
3125.28 5609
3125.81 5531
3126.34 5624
3126.86 5585
3127.39 5493
3127.92 5689
3128.45 5633
3128.98 5366
3129.50 5297
3130.03 5117
3130.56 5049
3131.09 4964
3131.62 4895
3132.14 4829
3132.67 4808
3133.20 5062
3133.73 5180
3134.26 5057
3134.79 5087
3135.31 5200
3135.84 5493
3136.37 5714
3136.90 5614
3137.43 5586
3137.96 5633
3138.49 5421
3139.02 5612
3139.54 5414
3140.07 5458
3140.60 5326
3141.13 5223
3141.66 5327
3142.19 5258
3142.72 5436
3143.25 5415
3143.78 5468
3144.31 5653
3144.84 5830
3145.37 5978
3145.89 6023
3146.42 6122
3146.95 6034
3147.48 6055
3148.01 5956
3148.54 5934
3149.07 5835
3149.60 5823
3150.13 5886
3150.66 5793
3151.19 5625
3151.72 5407
3152.25 5386
3152.78 5372
3153.31 5157
3153.84 5310
3154.37 5119
3154.90 5174
3155.43 5380
3155.96 5316
3156.49 5345
3157.02 5408
3157.55 5183
3158.08 5099
3158.61 5135
3159.14 5255
3159.68 5041
3160.21 5054
3160.74 5010
3161.27 4974
3161.80 4971
3162.33 5093
3162.86 5206
3163.39 5070
3163.92 5113
3164.45 5243
3164.98 5438
3165.51 5436
3166.05 5611
3166.58 5589
3167.11 5732
3167.64 5762
3168.17 5691
3168.70 5575
3169.23 5544
3169.76 5370
3170.30 5337
3170.83 5071
3171.36 5005
3171.89 4867
3172.42 4782
3172.95 4672
3173.49 4876
3174.02 4770
3174.55 4926
3175.08 4991
3175.61 4882
3176.15 4940
3176.68 5015
3177.21 5069
3177.74 4958
3178.27 4930
3178.81 5109
3179.34 5240
3179.87 5309
3180.40 5183
3180.93 5191
3181.47 5144
3182.00 5052
3182.53 5019
3183.06 4952
3183.60 4880
3184.13 4884
3184.66 4746
3185.20 4635
3185.73 4814
3186.26 4846
3186.79 4739
3187.33 4749
3187.86 4738
3188.39 4716
3188.93 4785
3189.46 4724
3189.99 4652
3190.52 4637
3191.06 4692
3191.59 4679
3192.12 4725
3192.66 4676
3193.19 4651
3193.72 4673
3194.26 4722
3194.79 4783
3195.33 4761
3195.86 4609
3196.39 4708
3196.93 4793
3197.46 4763
3197.99 4836
3198.53 4928
3199.06 4936
3199.60 5037
3200.13 5081
3200.66 5218
3201.20 5272
3201.73 5282
3202.27 5450
3202.80 5597
3203.33 5545
3203.87 5422
3204.40 5366
3204.94 5350
3205.47 5331
3206.01 5457
3206.54 5627
3207.07 5678
3207.61 5726
3208.14 6121
3208.68 6261
3209.21 6256
3209.75 6314
3210.28 6421
3210.82 6236
3211.35 6168
3211.89 5968
3212.42 5819
3212.96 5617
3213.49 5297
3214.03 5084
3214.56 5087
3215.10 5046
3215.63 5091
3216.17 4947
3216.70 5045
3217.24 5052
3217.78 5089
3218.31 5216
3218.85 5185
3219.38 5263
3219.92 5320
3220.45 5226
3220.99 5218
3221.52 5223
3222.06 5276
3222.60 5494
3223.13 5575
3223.67 5586
3224.20 5647
3224.74 5789
3225.28 5944
3225.81 5793
3226.35 5657
3226.88 5530
3227.42 5663
3227.96 5385
3228.49 5170
3229.03 5050
3229.57 5025
3230.10 4922
3230.64 4844
3231.18 4814
3231.71 4705
3232.25 4821
3232.79 4718
3233.32 4693
3233.86 4754
3234.40 4899
3234.93 5017
3235.47 5019
3236.01 5164
3236.54 5340
3237.08 5533
3237.62 5696
3238.15 5547
3238.69 5846
3239.23 5834
3239.77 5706
3240.30 5498
3240.84 5331
3241.38 5241
3241.92 5012
3242.45 4994
3242.99 4816
3243.53 4810
3244.07 4773
3244.60 4914
3245.14 4612
3245.68 4591
3246.22 4707
3246.75 4755
3247.29 4728
3247.83 4748
3248.37 4820
3248.91 4872
3249.44 4978
3249.98 4977
3250.52 5002
3251.06 5068
3251.60 5072
3252.14 5203
3252.67 5290
3253.21 5304
3253.75 5487
3254.29 5659
3254.83 5709
3255.37 5720
3255.90 5850
3256.44 5871
3256.98 5816
3257.52 5665
3258.06 5809
3258.60 5693
3259.14 6006
3259.68 6088
3260.21 6376
3260.75 6590
3261.29 6660
3261.83 6719
3262.37 7079
3262.91 7039
3263.45 7228
3263.99 7392
3264.53 7537
3265.07 7545
3265.61 7809
3266.15 8135
3266.69 8193
3267.23 8104
3267.76 7930
3268.30 7691
3268.84 7218
3269.38 6849
3269.92 6527
3270.46 6111
3271.00 5835
3271.54 5807
3272.08 5746
3272.62 5640
3273.16 5758
3273.70 5791
3274.24 5898
3274.78 5965
3275.32 6049
3275.86 6117
3276.40 6349
3276.94 6378
3277.48 6394
3278.03 6383
3278.57 6532
3279.11 6497
3279.65 6529
3280.19 6442
3280.73 6447
3281.27 6454
3281.81 6532
3282.35 6290
3282.89 6036
3283.43 6129
3283.97 6045
3284.51 6105
3285.05 6169
3285.60 6156
3286.14 6139
3286.68 5865
3287.22 5791
3287.76 5849
3288.30 5962
3288.84 6024
3289.38 6151
3289.93 6236
3290.47 6404
3291.01 6612
3291.55 7020
3292.09 7468
3292.63 8381
3293.18 9284
3293.72 9895
3294.26 10751
3294.80 11316
3295.34 11456
3295.88 11852
3296.43 11609
3296.97 11279
3297.51 10585
3298.05 10172
3298.59 9437
3299.14 8763
3299.68 7984
3300.22 7475
3300.76 7244
3301.31 6988
3301.85 6668
3302.39 6505
3302.93 6382
3303.48 6372
3304.02 6439
3304.56 6462
3305.10 6290
3305.65 6536
3306.19 6563
3306.73 6336
3307.27 6521
3307.82 6924
3308.36 7059
3308.90 7124
3309.45 7287
3309.99 7366
3310.53 7371
3311.07 7236
3311.62 7097
3312.16 7191
3312.70 7419
3313.25 7448
3313.79 7600
3314.33 7953
3314.88 8067
3315.42 8388
3315.97 8613
3316.51 8599
3317.05 8652
3317.60 8732
3318.14 8426
3318.68 8301
3319.23 8306
3319.77 8312
3320.32 8413
3320.86 8342
3321.40 8274
3321.95 8082
3322.49 8049
3323.04 7903
3323.58 7835
3324.12 7755
3324.67 7550
3325.21 7421
3325.76 7309
3326.30 7159
3326.85 7103
3327.39 7169
3327.93 7070
3328.48 6961
3329.02 7090
3329.57 7190
3330.11 7532
3330.66 8556
3331.20 9632
3331.75 11321
3332.29 13718
3332.84 16668
3333.38 20290
3333.93 23972
3334.47 27601
3335.02 30334
3335.56 31989
3336.11 31943
3336.65 31239
3337.20 29380
3337.74 27056
3338.29 23900
3338.83 20959
3339.38 17944
3339.92 15146
3340.47 12860
3341.02 11013
3341.56 9836
3342.11 8829
3342.65 8127
3343.20 7443
3343.74 7165
3344.29 7041
3344.84 6841
3345.38 6780
3345.93 6637
3346.47 6570
3347.02 6515
3347.57 6410
3348.11 6398
3348.66 6396
3349.21 6380
3349.75 6635
3350.30 6640
3350.84 6693
3351.39 6582
3351.94 6640
3352.48 6695
3353.03 6803
3353.58 6870
3354.12 6755
3354.67 6785
3355.22 6864
3355.76 6746
3356.31 6507
3356.86 6454
3357.40 6327
3357.95 6304
3358.50 6022
3359.05 5962
3359.59 5837
3360.14 5707
3360.69 5703
3361.23 5712
3361.78 5478
3362.33 5608
3362.88 5668
3363.42 5663
3363.97 5793
3364.52 5743
3365.07 5788
3365.61 5700
3366.16 5614
3366.71 5703
3367.26 5764
3367.80 5684
3368.35 5710
3368.90 5820
3369.45 5893
3370.00 5996
3370.54 6285
3371.09 6314
3371.64 6567
3372.19 6976
3372.74 7163
3373.28 7352
3373.83 7271
3374.38 7216
3374.93 6979
3375.48 6835
3376.03 6527
3376.57 6240
3377.12 5920
3377.67 5632
3378.22 5539
3378.77 5329
3379.32 5262
3379.87 5168
3380.42 5225
3380.96 5232
3381.51 5167
3382.06 5095
3382.61 5076
3383.16 5228
3383.71 5113
3384.26 5041
3384.81 4939
3385.36 4924
3385.91 5013
3386.45 4907
3387.00 4977
3387.55 4973
3388.10 5055
3388.65 5045
3389.20 5038
3389.75 4925
3390.30 5115
3390.85 5065
3391.40 4985
3391.95 5072
3392.50 5050
3393.05 5138
3393.60 5057
3394.15 5092
3394.70 5283
3395.25 5224
3395.80 5082
3396.35 5194
3396.90 5415
3397.45 5395
3398.00 5197
3398.55 5315
3399.10 5260
3399.65 5156
3400.20 5057
3400.75 4991
3401.30 5055
3401.85 4958
3402.40 4875
3402.95 4767
3403.50 4842
3404.06 4770
3404.61 4645
3405.16 4616
3405.71 4647
3406.26 4595
3406.81 4549
3407.36 4663
3407.91 4600
3408.46 4686
3409.01 4856
3409.56 4860
3410.12 5005
3410.67 5041
3411.22 5312
3411.77 5452
3412.32 5462
3412.87 5344
3413.42 5366
3413.98 5556
3414.53 5492
3415.08 5382
3415.63 5331
3416.18 5451
3416.73 5302
3417.29 5142
3417.84 4815
3418.39 4807
3418.94 4533
3419.49 4463
3420.05 4490
3420.60 4530
3421.15 4604
3421.70 4667
3422.25 4645
3422.81 4904
3423.36 5033
3423.91 5094
3424.46 5311
3425.01 5160
3425.57 5096
3426.12 5017
3426.67 4942
3427.23 4812
3427.78 4757
3428.33 4538
3428.88 4463
3429.44 4380
3429.99 4480
3430.54 4614
3431.09 4557
3431.65 4427
3432.20 4469
3432.75 4616
3433.31 4576
3433.86 4633
3434.41 4716
3434.97 4775
3435.52 4750
3436.07 4707
3436.63 4878
3437.18 4876
3437.73 4862
3438.29 4949
3438.84 5020
3439.39 4931
3439.95 4994
3440.50 4806
3441.05 4803
3441.61 4808
3442.16 4797
3442.72 4803
3443.27 4750
3443.82 4733
3444.38 4805
3444.93 4673
3445.48 4671
3446.04 4876
3446.59 4802
3447.15 4761
3447.70 4916
3448.26 5024
3448.81 5069
3449.36 4949
3449.92 4804
3450.47 4763
3451.03 4822
3451.58 4602
3452.14 4604
3452.69 4568
3453.25 4471
3453.80 4462
3454.36 4287
3454.91 4389
3455.47 4424
3456.02 4408
3456.58 4326
3457.13 4347
3457.69 4305
3458.24 4357
3458.80 4333
3459.35 4356
3459.91 4364
3460.46 4301
3461.02 4270
3461.57 4385
3462.13 4469
3462.68 4586
3463.24 4553
3463.79 4556
3464.35 4771
3464.90 4894
3465.46 4845
3466.02 5036
3466.57 5066
3467.13 5165
3467.68 5088
3468.24 5025
3468.80 5137
3469.35 5183
3469.91 4995
3470.46 4927
3471.02 4948
3471.58 4983
3472.13 4937
3472.69 4812
3473.24 4718
3473.80 4631
3474.36 4651
3474.91 4647
3475.47 4778
3476.03 4696
3476.58 4877
3477.14 5003
3477.70 5187
3478.25 5270
3478.81 5481
3479.37 5782
3479.92 5936
3480.48 6000
3481.04 6008
3481.59 5951
3482.15 5938
3482.71 5790
3483.26 5615
3483.82 5567
3484.38 5617
3484.94 5680
3485.49 5677
3486.05 5539
3486.61 5693
3487.17 5920
3487.72 6155
3488.28 6295
3488.84 6712
3489.40 7099
3489.95 7527
3490.51 7904
3491.07 8165
3491.63 8684
3492.18 8873
3492.74 9006
3493.30 8771
3493.86 8562
3494.42 8322
3494.97 7872
3495.53 7643
3496.09 7616
3496.65 7792
3497.21 7990
3497.76 8532
3498.32 9022
3498.88 9605
3499.44 9922
3500.00 10602
3500.56 11053
3501.11 11684
3501.67 12545
3502.23 13749
3502.79 14609
3503.35 15726
3503.91 16818
3504.47 17591
3505.03 17727
3505.58 17570
3506.14 17055
3506.70 15871
3507.26 14378
3507.82 12993
3508.38 11554
3508.94 10213
3509.50 8991
3510.06 8179
3510.62 7555
3511.17 6794
3511.73 6456
3512.29 6010
3512.85 5838
3513.41 5476
3513.97 5312
3514.53 5233
3515.09 5230
3515.65 5108
3516.21 5136
3516.77 5168
3517.33 5156
3517.89 5127
3518.45 5263
3519.01 5582
3519.57 5420
3520.13 5535
3520.69 5636
3521.25 5897
3521.81 5972
3522.37 6153
3522.93 6482
3523.49 6596
3524.05 6618
3524.61 6480
3525.17 6312
3525.73 6016
3526.29 5764
3526.85 5667
3527.41 5376
3527.97 5373
3528.54 5188
3529.10 5100
3529.66 5105
3530.22 5038
3530.78 5116
3531.34 5185
3531.90 5226
3532.46 5402
3533.02 5510
3533.58 5500
3534.14 5772
3534.71 5652
3535.27 5490
3535.83 5595
3536.39 5529
3536.95 5778
3537.51 5849
3538.07 5638
3538.64 5586
3539.20 5559
3539.76 5717
3540.32 5801
3540.88 5840
3541.44 5889
3542.00 5908
3542.57 5876
3543.13 5827
3543.69 6059
3544.25 6051
3544.81 5778
3545.38 5680
3545.94 5560
3546.50 5366
3547.06 5156
3547.62 5130
3548.19 4855
3548.75 4854
3549.31 4883
3549.87 4871
3550.44 5013
3551.00 4924
3551.56 5120
3552.12 5089
3552.69 5158
3553.25 5181
3553.81 5268
3554.37 5328
3554.94 5203
3555.50 5400
3556.06 5318
3556.63 5278
3557.19 5333
3557.75 5267
3558.31 5278
3558.88 5213
3559.44 5188
3560.00 5283
3560.57 5199
3561.13 5253
3561.69 5342
3562.26 5299
3562.82 5360
3563.38 5380
3563.95 5418
3564.51 5307
3565.07 5251
3565.64 4989
3566.20 5077
3566.77 5031
3567.33 5002
3567.89 4738
3568.46 4557
3569.02 4485
3569.59 4522
3570.15 4555
3570.71 4466
3571.28 4559
3571.84 4478
3572.41 4520
3572.97 4584
3573.53 4666
3574.10 4907
3574.66 5023
3575.23 5159
3575.79 5201
3576.36 5329
3576.92 5597
3577.48 5624
3578.05 5481
3578.61 5442
3579.18 5265
3579.74 5241
3580.31 5070
3580.87 5041
3581.44 4851
3582.00 4790
3582.57 4620
3583.13 4576
3583.70 4477
3584.26 4429
3584.83 4362
3585.39 4289
3585.96 4287
3586.52 4319
3587.09 4343
3587.65 4345
3588.22 4313
3588.79 4353
3589.35 4426
3589.92 4511
3590.48 4473
3591.05 4551
3591.61 4670
3592.18 4639
3592.74 4552
3593.31 4618
3593.88 4648
3594.44 4700
3595.01 4748
3595.57 4841
3596.14 4767
3596.71 4898
3597.27 4836
3597.84 4801
3598.40 4777
3598.97 4852
3599.54 4807
3600.10 4767
3600.67 4792
3601.24 4825
3601.80 4758
3602.37 4667
3602.94 4558
3603.50 4540
3604.07 4508
3604.64 4425
3605.20 4351
3605.77 4265
3606.34 4078
3606.90 4114
3607.47 4067
3608.04 4032
3608.60 4127
3609.17 3969
3609.74 3934
3610.30 3967
3610.87 4051
3611.44 3974
3612.01 3993
3612.57 4146
3613.14 4356
3613.71 4525
3614.28 4612
3614.84 4826
3615.41 5458
3615.98 6122
3616.55 6831
3617.11 7232
3617.68 7326
3618.25 7782
3618.82 7690
3619.39 7513
3619.95 7270
3620.52 6976
3621.09 6390
3621.66 6085
3622.23 5614
3622.79 5156
3623.36 4902
3623.93 4627
3624.50 4475
3625.07 4152
3625.63 4107
3626.20 4059
3626.77 4037
3627.34 4090
3627.91 4072
3628.48 4057
3629.05 4108
3629.61 4102
3630.18 4085
3630.75 4211
3631.32 4245
3631.89 4202
3632.46 4261
3633.03 4089
3633.60 4219
3634.16 4252
3634.73 4190
3635.30 4230
3635.87 4209
3636.44 4052
3637.01 4176
3637.58 4256
3638.15 4119
3638.72 4138
3639.29 4436
3639.86 4691
3640.43 4847
3641.00 5142
3641.57 5184
3642.14 5218
3642.71 5345
3643.27 5223
3643.84 5290
3644.41 5100
3644.98 4974
3645.55 4818
3646.12 4793
3646.69 4795
3647.26 4623
3647.83 4715
3648.40 4729
3648.97 4864
3649.54 4839
3650.12 4786
3650.69 4748
3651.26 4735
3651.83 4861
3652.40 4787
3652.97 4984
3653.54 4935
3654.11 5036
3654.68 5230
3655.25 5201
3655.82 5196
3656.39 5311
3656.96 5413
3657.53 5459
3658.10 5692
3658.67 5801
3659.25 5705
3659.82 5950
3660.39 6121
3660.96 5920
3661.53 5756
3662.10 5509
3662.67 5414
3663.24 5260
3663.81 5224
3664.39 5250
3664.96 5260
3665.53 5413
3666.10 5636
3666.67 5606
3667.24 5683
3667.81 5807
3668.39 5761
3668.96 5535
3669.53 5444
3670.10 5367
3670.67 5115
3671.25 4946
3671.82 4894
3672.39 4847
3672.96 5063
3673.53 5093
3674.11 5372
3674.68 5479
3675.25 5336
3675.82 5295
3676.39 5225
3676.97 5341
3677.54 5160
3678.11 5028
3678.68 5040
3679.26 5047
3679.83 4892
3680.40 4787
3680.97 4985
3681.55 4853
3682.12 4760
3682.69 4798
3683.27 4993
3683.84 4843
3684.41 4816
3684.98 4926
3685.56 5113
3686.13 5486
3686.70 5727
3687.28 5899
3687.85 6119
3688.42 6130
3689.00 6411
3689.57 6535
3690.14 6701
3690.72 6552
3691.29 6376
3691.86 6208
3692.44 5905
3693.01 5834
3693.58 5512
3694.16 5223
3694.73 5125
3695.31 4767
3695.88 4745
3696.45 4587
3697.03 4560
3697.60 4496
3698.18 4542
3698.75 4430
3699.32 4512
3699.90 4646
3700.47 4727
3701.05 4617
3701.62 4611
3702.19 4557
3702.77 4598
3703.34 4734
3703.92 4602
3704.49 4631
3705.07 4735
3705.64 4731
3706.22 4710
3706.79 4694
3707.37 4660
3707.94 4830
3708.51 4632
3709.09 4700
3709.66 4801
3710.24 4791
3710.81 4777
3711.39 4658
3711.96 4580
3712.54 4638
3713.11 4613
3713.69 4678
3714.27 4729
3714.84 4624
3715.42 4766
3715.99 4749
3716.57 4952
3717.14 5158
3717.72 5131
3718.29 5338
3718.87 5307
3719.44 5376
3720.02 5476
3720.60 5351
3721.17 5216
3721.75 5179
3722.32 4965
3722.90 4664
3723.47 4795
3724.05 4568
3724.63 4529
3725.20 4581
3725.78 4454
3726.36 4470
3726.93 4364
3727.51 4519
3728.08 4602
3728.66 4750
3729.24 4777
3729.81 4948
3730.39 5067
3730.97 5346
3731.54 5492
3732.12 5648
3732.70 5566
3733.27 5686
3733.85 5638
3734.43 5634
3735.00 5415
3735.58 5081
3736.16 4967
3736.73 4848
3737.31 4723
3737.89 4504
3738.47 4416
3739.04 4449
3739.62 4438
3740.20 4468
3740.77 4540
3741.35 4550
3741.93 4545
3742.51 4488
3743.08 4531
3743.66 4563
3744.24 4545
3744.82 4478
3745.39 4621
3745.97 4631
3746.55 4841
3747.13 4669
3747.71 4731
3748.28 4815
3748.86 4755
3749.44 4780
3750.02 4642
3750.59 4558
3751.17 4574
3751.75 4481
3752.33 4359
3752.91 4375
3753.49 4440
3754.06 4508
3754.64 4681
3755.22 4995
3755.80 5263
3756.38 5653
3756.96 6057
3757.53 6531
3758.11 6971
3758.69 6995
3759.27 7073
3759.85 7121
3760.43 6904
3761.01 6575
3761.59 6287
3762.17 5926
3762.74 5678
3763.32 5428
3763.90 5109
3764.48 4850
3765.06 4674
3765.64 4503
3766.22 4338
3766.80 4275
3767.38 4238
3767.96 4127
3768.54 4149
3769.12 4297
3769.70 4197
3770.27 4260
3770.85 4155
3771.43 4281
3772.01 4270
3772.59 4350
3773.17 4342
3773.75 4480
3774.33 4430
3774.91 4434
3775.49 4279
3776.07 4242
3776.65 4275
3777.23 4139
3777.81 4149
3778.39 4218
3778.97 4183
3779.55 4126
3780.13 3984
3780.71 3971
3781.29 4075
3781.88 4206
3782.46 4070
3783.04 4039
3783.62 4171
3784.20 4167
3784.78 4012
3785.36 4059
3785.94 4130
3786.52 4116
3787.10 4028
3787.68 4006
3788.26 4045
3788.84 4087
3789.43 4051
3790.01 4101
3790.59 4178
3791.17 4124
3791.75 4134
3792.33 4192
3792.91 4241
3793.49 4395
3794.08 4256
3794.66 4360
3795.24 4428
3795.82 4399
3796.40 4460
3796.98 4374
3797.56 4396
3798.15 4525
3798.73 4548
3799.31 4524
3799.89 4715
3800.47 4746
3801.06 4756
3801.64 4758
3802.22 4733
3802.80 4762
3803.38 4730
3803.97 4762
3804.55 4601
3805.13 4566
3805.71 4560
3806.29 4575
3806.88 4620
3807.46 4707
3808.04 4822
3808.62 4742
3809.21 4862
3809.79 4943
3810.37 4982
3810.95 4994
3811.54 5036
3812.12 4887
3812.70 4773
3813.29 5043
3813.87 5089
3814.45 5076
3815.03 5108
3815.62 5205
3816.20 5100
3816.78 5115
3817.37 5022
3817.95 4911
3818.53 4881
3819.12 4539
3819.70 4489
3820.28 4353
3820.87 4330
3821.45 4321
3822.03 4262
3822.62 4142
3823.20 4096
3823.78 4112
3824.37 4108
3824.95 4148
3825.54 4088
3826.12 3950
3826.70 3988
3827.29 4135
3827.87 4195
3828.46 4365
3829.04 4442
3829.62 4519
3830.21 4588
3830.79 4744
3831.38 4766
3831.96 4648
3832.54 4579
3833.13 4677
3833.71 4664
3834.30 4573
3834.88 4472
3835.47 4450
3836.05 4424
3836.64 4341
3837.22 4182
3837.81 4170
3838.39 4064
3838.98 4108
3839.56 4118
3840.15 4050
3840.73 4049
3841.31 4035
3841.90 4034
3842.49 4010
3843.07 3920
3843.66 3906
3844.24 3908
3844.83 3909
3845.41 3886
3846.00 3918
3846.58 3938
3847.17 3899
3847.75 3869
3848.34 3917
3848.92 3865
3849.51 3939
3850.10 3927
3850.68 3994
3851.27 4020
3851.85 4034
3852.44 4204
3853.02 4191
3853.61 4131
3854.20 4222
3854.78 4120
3855.37 4261
3855.95 4290
3856.54 4345
3857.13 4684
3857.71 4953
3858.30 5243
3858.89 5757
3859.47 6096
3860.06 6519
3860.64 7056
3861.23 7346
3861.82 7499
3862.40 7389
3862.99 7293
3863.58 7046
3864.16 6900
3864.75 6449
3865.34 6409
3865.92 6458
3866.51 6518
3867.10 6384
3867.69 6512
3868.27 6433
3868.86 6200
3869.45 5741
3870.03 5527
3870.62 5323
3871.21 5062
3871.80 5055
3872.38 5065
3872.97 5230
3873.56 5150
3874.15 5114
3874.73 5212
3875.32 5245
3875.91 5116
3876.50 4953
3877.08 4810
3877.67 4660
3878.26 4600
3878.85 4659
3879.43 4356
3880.02 4398
3880.61 4551
3881.20 4471
3881.79 4387
3882.37 4356
3882.96 4207
3883.55 4113
3884.14 4139
3884.73 4134
3885.32 4207
3885.90 4131
3886.49 4210
3887.08 4346
3887.67 4330
3888.26 4485
3888.85 4587
3889.44 4649
3890.02 4769
3890.61 4964
3891.20 4782
3891.79 4734
3892.38 4893
3892.97 4939
3893.56 4789
3894.15 4810
3894.74 4867
3895.32 4904
3895.91 4804
3896.50 4761
3897.09 4662
3897.68 4748
3898.27 4763
3898.86 4744
3899.45 4660
3900.04 4449
3900.63 4549
3901.22 4487
3901.81 4367
3902.40 4201
3902.99 4263
3903.58 4188
3904.17 3976
3904.76 3961
3905.35 4012
3905.94 3920
3906.53 3971
3907.12 3933
3907.71 3876
3908.30 3831
3908.89 3765
3909.48 3777
3910.07 3688
3910.66 3641
3911.25 3626
3911.84 3619
3912.43 3486
3913.02 3540
3913.61 3586
3914.20 3705
3914.79 3643
3915.38 3676
3915.97 3658
3916.56 3568
3917.15 3561
3917.74 3678
3918.33 3670
3918.92 3596
3919.52 3736
3920.11 3604
3920.70 3551
3921.29 3594
3921.88 3628
3922.47 3670
3923.06 3693
3923.65 3715
3924.24 3682
3924.84 3746
3925.43 3734
3926.02 3763
3926.61 3639
3927.20 3623
3927.79 3806
3928.38 3788
3928.98 3646
3929.57 3724
3930.16 3725
3930.75 3684
3931.34 3728
3931.93 3646
3932.53 3643
3933.12 3621
3933.71 3666
3934.30 3635
3934.89 3681
3935.49 3713
3936.08 3757
3936.67 3767
3937.26 3788
3937.86 3741
3938.45 3809
3939.04 3918
3939.63 3894
3940.23 3833
3940.82 3934
3941.41 4045
3942.00 4048
3942.60 3972
3943.19 3944
3943.78 3831
3944.37 3798
3944.97 3856
3945.56 3773
3946.15 3772
3946.75 3756
3947.34 3705
3947.93 3774
3948.52 3758
3949.12 3671
3949.71 3727
3950.30 3781
3950.90 3880
3951.49 4062
3952.08 4048
3952.68 4156
3953.27 4139
3953.86 4211
3954.46 4129
3955.05 4070
3955.65 4000
3956.24 3984
3956.83 3965
3957.43 3954
3958.02 3888
3958.61 3793
3959.21 3714
3959.80 3687
3960.40 3644
3960.99 3639
3961.58 3571
3962.18 3615
3962.77 3618
3963.37 3707
3963.96 3800
3964.55 3885
3965.15 3928
3965.74 3930
3966.34 4152
3966.93 4188
3967.53 4163
3968.12 4288
3968.72 4240
3969.31 4127
3969.91 3967
3970.50 3965
3971.10 3990
3971.69 3845
3972.28 3781
3972.88 3796
3973.47 3654
3974.07 3674
3974.66 3551
3975.26 3631
3975.85 3721
3976.45 3660
3977.05 3722
3977.64 3717
3978.24 3951
3978.83 3941
3979.43 3904
3980.02 3839
3980.62 3789
3981.21 3890
3981.81 3939
3982.40 3972
3983.00 4012
3983.60 4010
3984.19 4109
3984.79 4146
3985.38 4144
3985.98 4177
3986.58 4248
3987.17 4218
3987.77 4278
3988.36 4258
3988.96 4108
3989.56 3994
3990.15 3941
3990.75 4036
3991.34 4030
3991.94 4101
3992.54 4128
3993.13 4301
3993.73 4431
3994.33 4487
3994.92 4413
3995.52 4467
3996.12 4557
3996.71 4524
3997.31 4310
3997.91 4246
3998.50 4266
3999.10 4212
3999.70 4257
4000.29 4277
4000.89 4243
4001.49 4117
4002.09 4170
4002.68 4193
4003.28 4303
4003.88 4404
4004.47 4352
4005.07 4418
4005.67 4374
4006.27 4432
4006.86 4505
4007.46 4506
4008.06 4343
4008.66 4224
4009.25 4293
4009.85 4294
4010.45 4202
4011.05 4137
4011.64 4085
4012.24 4163
4012.84 4379
4013.44 4420
4014.04 4662
4014.63 4722
4015.23 5085
4015.83 5338
4016.43 5743
4017.03 5770
4017.63 5773
4018.22 5639
4018.82 5333
4019.42 5172
4020.02 4895
4020.62 4660
4021.22 4461
4021.81 4406
4022.41 4325
4023.01 4208
4023.61 4082
4024.21 4066
4024.81 4028
4025.41 4012
4026.01 4052
4026.60 4038
4027.20 3970
4027.80 3902
4028.40 3944
4029.00 4002
4029.60 3931
4030.20 3913
4030.80 4062
4031.40 4103
4032.00 3954
4032.60 4033
4033.20 3965
4033.80 3904
4034.39 3868
4034.99 4057
4035.59 3998
4036.19 3895
4036.79 3974
4037.39 4049
4037.99 4079
4038.59 4041
4039.19 4081
4039.79 4095
4040.39 3991
4040.99 4048
4041.59 4006
4042.19 3989
4042.79 3948
4043.39 4014
4043.99 3885
4044.59 4004
4045.19 3968
4045.79 3895
4046.39 3969
4046.99 3943
4047.60 3786
4048.20 3907
4048.80 3856
4049.40 3980
4050.00 3959
4050.60 4047
4051.20 4003
4051.80 4013
4052.40 4041
4053.00 4027
4053.60 4004
4054.20 4106
4054.80 4006
4055.41 3989
4056.01 3972
4056.61 3813
4057.21 3824
4057.81 3815
4058.41 3735
4059.01 3591
4059.61 3503
4060.22 3339
4060.82 3370
4061.42 3483
4062.02 3415
4062.62 3346
4063.22 3299
4063.82 3346
4064.43 3218
4065.03 3248
4065.63 3200
4066.23 3297
4066.83 3259
4067.44 3311
4068.04 3266
4068.64 3364
4069.24 3454
4069.84 3408
4070.45 3469
4071.05 3508
4071.65 3547
4072.25 3547
4072.86 3480
4073.46 3493
4074.06 3522
4074.66 3584
4075.27 3564
4075.87 3497
4076.47 3506
4077.07 3407
4077.68 3392
4078.28 3368
4078.88 3440
4079.48 3427
4080.09 3353
4080.69 3352
4081.29 3358
4081.90 3409
4082.50 3516
4083.10 3524
4083.71 3498
4084.31 3477
4084.91 3503
4085.52 3514
4086.12 3560
4086.72 3585
4087.33 3573
4087.93 3494
4088.53 3593
4089.14 3567
4089.74 3615
4090.34 3638
4090.95 3673
4091.55 3748
4092.15 3899
4092.76 4049
4093.36 4388
4093.97 4458
4094.57 4517
4095.17 4678
4095.78 4496
4096.38 4521
4096.99 4341
4097.59 4111
4098.19 3926
4098.80 3957
4099.40 3813
4100.01 3734
4100.61 3531
4101.22 3414
4101.82 3406
4102.43 3333
4103.03 3230
4103.63 3187
4104.24 3144
4104.84 3154
4105.45 3216
4106.05 3209
4106.66 3113
4107.26 3250
4107.87 3153
4108.47 3204
4109.08 3223
4109.68 3183
4110.29 3212
4110.89 3252
4111.50 3179
4112.10 3187
4112.71 3306
4113.31 3390
4113.92 3293
4114.53 3311
4115.13 3318
4115.74 3255
4116.34 3288
4116.95 3321
4117.55 3342
4118.16 3273
4118.76 3411
4119.37 3348
4119.98 3375
4120.58 3378
4121.19 3406
4121.79 3477
4122.40 3427
4123.01 3489
4123.61 3635
4124.22 3522
4124.82 3540
4125.43 3619
4126.04 3597
4126.64 3509
4127.25 3522
4127.86 3453
4128.46 3521
4129.07 3630
4129.68 3569
4130.28 3557
4130.89 3729
4131.50 3714
4132.10 3732
4132.71 3631
4133.32 3694
4133.92 3639
4134.53 3815
4135.14 3796
4135.74 3834
4136.35 3886
4136.96 3805
4137.56 3885
4138.17 3807
4138.78 3880
4139.39 4004
4139.99 4151
4140.60 4084
4141.21 4095
4141.82 4136
4142.42 4140
4143.03 4041
4143.64 4048
4144.25 3939
4144.85 3882
4145.46 3836
4146.07 3681
4146.68 3622
4147.28 3495
4147.89 3525
4148.50 3493
4149.11 3427
4149.72 3489
4150.32 3390
4150.93 3437
4151.54 3370
4152.15 3296
4152.76 3374
4153.37 3269
4153.97 3317
4154.58 3402
4155.19 3326
4155.80 3264
4156.41 3313
4157.02 3211
4157.62 3119
4158.23 3176
4158.84 3142
4159.45 3160
4160.06 3235
4160.67 3248
4161.28 3242
4161.89 3450
4162.49 3380
4163.10 3331
4163.71 3512
4164.32 3517
4164.93 3581
4165.54 3634
4166.15 3749
4166.76 3822
4167.37 3876
4167.98 3773
4168.59 3659
4169.20 3681
4169.81 3843
4170.42 3791
4171.02 3744
4171.63 3859
4172.24 3928
4172.85 3864
4173.46 3855
4174.07 3731
4174.68 3654
4175.29 3533
4175.90 3630
4176.51 3497
4177.12 3560
4177.73 3613
4178.34 3547
4178.95 3547
4179.56 3483
4180.17 3480
4180.78 3543
4181.39 3493
4182.00 3433
4182.61 3482
4183.23 3461
4183.84 3512
4184.45 3469
4185.06 3431
4185.67 3545
4186.28 3367
4186.89 3358
4187.50 3432
4188.11 3456
4188.72 3435
4189.33 3494
4189.94 3471
4190.55 3593
4191.17 3701
4191.78 3900
4192.39 4015
4193.00 4225
4193.61 4362
4194.22 4561
4194.83 4698
4195.44 4844
4196.06 4893
4196.67 4682
4197.28 4761
4197.89 4707
4198.50 4644
4199.11 4512
4199.72 4369
4200.34 4254
4200.95 4205
4201.56 4189
4202.17 4107
4202.78 4025
4203.40 3964
4204.01 4007
4204.62 4030
4205.23 3957
4205.84 3935
4206.46 3894
4207.07 3892
4207.68 3855
4208.29 3671
4208.90 3760
4209.52 3751
4210.13 3851
4210.74 3878
4211.35 4031
4211.97 4004
4212.58 3954
4213.19 3986
4213.80 4023
4214.42 3996
4215.03 4045
4215.64 4040
4216.26 4067
4216.87 4266
4217.48 4373
4218.09 4599
4218.71 4760
4219.32 5066
4219.93 5395
4220.55 5779
4221.16 6241
4221.77 6638
4222.39 6963
4223.00 7257
4223.61 7292
4224.23 7232
4224.84 7347
4225.45 7315
4226.07 7196
4226.68 7344
4227.30 7324
4227.91 7498
4228.52 7432
4229.14 7491
4229.75 7343
4230.36 6877
4230.98 6560
4231.59 6185
4232.21 5690
4232.82 5195
4233.43 5081
4234.05 4906
4234.66 4795
4235.28 4633
4235.89 4522
4236.51 4520
4237.12 4591
4237.73 4453
4238.35 4476
4238.96 4446
4239.58 4465
4240.19 4377
4240.81 4202
4241.42 4236
4242.04 4153
4242.65 4077
4243.27 4002
4243.88 3971
4244.50 3977
4245.11 3953
4245.73 4005
4246.34 4081
4246.96 4020
4247.57 4159
4248.19 4146
4248.80 4252
4249.42 4050
4250.03 3906
4250.65 4076
4251.26 4100
4251.88 4015
4252.49 3891
4253.11 3843
4253.72 4001
4254.34 3924
4254.96 3797
4255.57 3838
4256.19 3790
4256.80 3954
4257.42 4068
4258.03 4056
4258.65 4068
4259.27 4092
4259.88 4180
4260.50 4244
4261.12 4155
4261.73 4176
4262.35 4246
4262.96 4178
4263.58 4086
4264.20 4079
4264.81 4055
4265.43 3995
4266.05 4140
4266.66 4195
4267.28 4201
4267.90 4305
4268.51 4342
4269.13 4235
4269.75 4118
4270.36 4135
4270.98 4174
4271.60 4077
4272.21 3905
4272.83 3942
4273.45 3861
4274.06 3867
4274.68 3893
4275.30 3886
4275.92 3902
4276.53 3923
4277.15 3896
4277.77 3858
4278.38 3819
4279.00 3740
4279.62 3735
4280.24 3708
4280.85 3581
4281.47 3580
4282.09 3607
4282.71 3763
4283.32 3752
4283.94 3895
4284.56 4035
4285.18 4079
4285.80 4126
4286.41 4240
4287.03 4292
4287.65 4320
4288.27 4089
4288.89 4060
4289.50 4027
4290.12 3746
4290.74 3781
4291.36 3767
4291.98 3654
4292.60 3726
4293.21 3672
4293.83 3709
4294.45 3795
4295.07 3753
4295.69 3722
4296.31 3824
4296.93 3864
4297.54 3905
4298.16 3856
4298.78 3780
4299.40 3715
4300.02 3611
4300.64 3556
4301.26 3705
4301.88 3676
4302.50 3638
4303.12 3595
4303.73 3628
4304.35 3683
4304.97 3709
4305.59 3937
4306.21 3884
4306.83 3710
4307.45 3962
4308.07 3949
4308.69 3968
4309.31 4037
4309.93 4167
4310.55 4085
4311.17 4116
4311.79 4083
4312.41 3853
4313.03 3840
4313.65 3925
4314.27 3944
4314.89 3751
4315.51 3792
4316.13 3737
4316.75 3655
4317.37 3730
4317.99 3624
4318.61 3605
4319.23 3566
4319.85 3488
4320.47 3544
4321.09 3480
4321.71 3646
4322.33 3764
4322.95 3901
4323.57 4001
4324.19 4023
4324.81 4086
4325.43 4143
4326.05 4085
4326.68 4006
4327.30 3948
4327.92 3850
4328.54 3746
4329.16 3584
4329.78 3617
4330.40 3554
4331.02 3562
4331.64 3587
4332.26 3588
4332.89 3616
4333.51 3697
4334.13 3659
4334.75 3552
4335.37 3627
4335.99 3740
4336.61 3784
4337.24 3916
4337.86 3859
4338.48 3858
4339.10 3741
4339.72 3900
4340.34 3746
4340.97 3723
4341.59 3881
4342.21 3924
4342.83 3973
4343.45 4056
4344.08 4316
4344.70 4387
4345.32 4532
4345.94 4725
4346.57 5032
4347.19 5133
4347.81 5130
4348.43 5075
4349.05 4799
4349.68 4793
4350.30 4399
4350.92 4254
4351.54 4138
4352.17 3956
4352.79 3934
4353.41 3810
4354.04 3758
4354.66 3698
4355.28 3733
4355.90 3681
4356.53 3635
4357.15 3724
4357.77 3753
4358.40 3800
4359.02 3759
4359.64 3847
4360.27 3994
4360.89 3952
4361.51 3953
4362.14 3996
4362.76 3995
4363.38 4084
4364.01 4100
4364.63 4110
4365.25 4105
4365.88 4161
4366.50 4118
4367.12 4141
4367.75 4264
4368.37 4317
4369.00 4259
4369.62 4303
4370.24 4271
4370.87 4137
4371.49 4199
4372.12 4177
4372.74 4087
4373.36 4077
4373.99 4235
4374.61 4340
4375.24 4442
4375.86 4437
4376.49 4464
4377.11 4486
4377.73 4598
4378.36 4727
4378.98 4785
4379.61 4779
4380.23 4916
4380.86 4977
4381.48 5229
4382.11 5281
4382.73 5630
4383.36 5865
4383.98 5853
4384.61 5979
4385.23 6068
4385.86 6140
4386.48 6169
4387.11 6484
4387.73 7067
4388.36 7343
4388.98 8043
4389.61 9206
4390.23 10395
4390.86 11737
4391.48 12699
4392.11 13285
4392.74 13337
4393.36 12696
4393.99 11693
4394.61 10438
4395.24 9089
4395.86 8049
4396.49 7580
4397.12 7243
4397.74 7395
4398.37 7448
4398.99 7668
4399.62 7886
4400.25 7917
4400.87 7763
4401.50 7568
4402.12 7423
4402.75 6948
4403.38 6700
4404.00 6428
4404.63 6234
4405.26 6209
4405.88 6223
4406.51 6206
4407.14 6348
4407.76 6176
4408.39 6173
4409.02 6275
4409.64 6026
4410.27 5918
4410.90 6091
4411.52 6002
4412.15 5762
4412.78 5614
4413.40 5622
4414.03 5392
4414.66 5154
4415.29 5146
4415.91 5266
4416.54 5119
4417.17 5141
4417.79 5093
4418.42 5023
4419.05 4767
4419.68 4811
4420.30 4718
4420.93 4544
4421.56 4579
4422.19 4435
4422.81 4368
4423.44 4486
4424.07 4310
4424.70 4220
4425.33 4096
4425.95 4199
4426.58 4144
4427.21 4002
4427.84 3989
4428.47 4107
4429.09 4157
4429.72 4020
4430.35 4060
4430.98 4082
4431.61 4015
4432.23 4012
4432.86 3945
4433.49 4052
4434.12 4020
4434.75 3843
4435.38 3873
4436.01 3814
4436.63 3818
4437.26 3752
4437.89 3724
4438.52 3797
4439.15 3736
4439.78 3771
4440.41 3793
4441.04 3907
4441.67 3906
4442.29 3708
4442.92 3731
4443.55 3727
4444.18 3749
4444.81 3734
4445.44 3815
4446.07 3878
4446.70 3784
4447.33 3821
4447.96 3748
4448.59 3742
4449.22 3674
4449.85 3689
4450.48 3611
4451.11 3633
4451.74 3582
4452.37 3524
4453.00 3486
4453.63 3495
4454.26 3530
4454.89 3512
4455.52 3509
4456.15 3447
4456.78 3498
4457.41 3481
4458.04 3411
4458.67 3356
4459.30 3336
4459.93 3338
4460.56 3303
4461.19 3289
4461.82 3299
4462.45 3327
4463.08 3360
4463.71 3400
4464.34 3435
4464.97 3370
4465.60 3361
4466.23 3411
4466.86 3341
4467.49 3289
4468.12 3196
4468.76 3265
4469.39 3182
4470.02 3189
4470.65 3142
4471.28 3117
4471.91 3156
4472.54 3096
4473.17 3117
4473.80 3129
4474.44 3120
4475.07 3119
4475.70 3132
4476.33 3142
4476.96 3051
4477.59 3101
4478.22 3253
4478.86 3161
4479.49 3202
4480.12 3187
4480.75 3104
4481.38 3327
4482.02 3326
4482.65 3400
4483.28 3484
4483.91 3465
4484.54 3548
4485.18 3434
4485.81 3509
4486.44 3483
4487.07 3344
4487.70 3308
4488.34 3254
4488.97 3279
4489.60 3209
4490.23 3199
4490.87 3219
4491.50 3141
4492.13 3122
4492.76 3277
4493.40 3210
4494.03 3115
4494.66 3192
4495.30 3158
4495.93 3228
4496.56 3113
4497.19 3045
4497.83 3122
4498.46 3075
4499.09 3083
4499.73 3236
4500.36 3226
4500.99 3302
4501.63 3399
4502.26 3466
4502.89 3462
4503.53 3521
4504.16 3550
4504.79 3570
4505.43 3582
4506.06 3515
4506.69 3322
4507.33 3302
4507.96 3296
4508.59 3146
4509.23 3207
4509.86 3151
4510.50 3153
4511.13 3176
4511.76 3355
4512.40 3287
4513.03 3291
4513.67 3375
4514.30 3472
4514.93 3422
4515.57 3485
4516.20 3468
4516.84 3462
4517.47 3477
4518.11 3422
4518.74 3399
4519.37 3371
4520.01 3307
4520.64 3261
4521.28 3347
4521.91 3370
4522.55 3390
4523.18 3328
4523.82 3389
4524.45 3426
4525.09 3537
4525.72 3545
4526.36 3643
4526.99 3756
4527.63 4226
4528.26 4638
4528.90 5193
4529.53 5921
4530.17 6607
4530.80 7641
4531.44 8215
4532.07 8613
4532.71 8691
4533.34 8552
4533.98 7947
4534.62 7260
4535.25 6370
4535.89 5855
4536.52 5261
4537.16 4624
4537.79 4347
4538.43 3997
4539.07 3538
4539.70 3480
4540.34 3347
4540.97 3260
4541.61 3225
4542.25 3155
4542.88 3181
4543.52 3087
4544.15 3075
4544.79 3089
4545.43 3141
4546.06 3089
4546.70 3095
4547.34 2918
4547.97 2976
4548.61 2986
4549.25 2937
4549.88 2911
4550.52 2962
4551.16 3168
4551.79 3127
4552.43 3344
4553.07 3363
4553.70 3399
4554.34 3422
4554.98 3409
4555.61 3328
4556.25 3310
4556.89 3338
4557.53 3285
4558.16 3313
4558.80 3419
4559.44 3310
4560.07 3296
4560.71 3289
4561.35 3227
4561.99 3391
4562.62 3373
4563.26 3424
4563.90 3301
4564.54 3346
4565.18 3380
4565.81 3467
4566.45 3456
4567.09 3523
4567.73 3684
4568.36 3873
4569.00 3930
4569.64 3909
4570.28 4006
4570.92 3918
4571.55 3957
4572.19 3943
4572.83 3735
4573.47 3649
4574.11 3535
4574.75 3462
4575.38 3385
4576.02 3283
4576.66 3240
4577.30 3164
4577.94 3068
4578.58 3013
4579.22 2944
4579.85 3053
4580.49 2981
4581.13 2982
4581.77 2970
4582.41 2961
4583.05 3028
4583.69 3106
4584.33 3068
4584.97 3020
4585.61 3116
4586.24 3069
4586.88 3019
4587.52 2985
4588.16 2975
4588.80 3067
4589.44 2979
4590.08 2994
4590.72 2950
4591.36 2952
4592.00 2903
4592.64 2973
4593.28 2892
4593.92 2924
4594.56 2891
4595.20 2973
4595.84 2970
4596.48 2954
4597.12 2958
4597.76 2904
4598.40 2864
4599.04 2921
4599.68 2908
4600.32 2893
4600.96 2868
4601.60 2884
4602.24 2963
4602.88 2995
4603.52 3129
4604.16 3100
4604.80 3150
4605.44 3224
4606.08 3367
4606.72 3355
4607.36 3350
4608.00 3408
4608.64 3271
4609.28 3329
4609.93 3439
4610.57 3365
4611.21 3215
4611.85 3139
4612.49 3055
4613.13 3000
4613.77 3038
4614.41 3002
4615.05 2954
4615.69 2827
4616.34 2897
4616.98 2862
4617.62 2772
4618.26 2799
4618.90 2845
4619.54 2821
4620.18 2873
4620.83 2883
4621.47 2856
4622.11 2925
4622.75 3023
4623.39 2976
4624.03 3083
4624.68 3048
4625.32 2962
4625.96 2940
4626.60 2962
4627.24 2968
4627.89 2922
4628.53 2925
4629.17 2891
4629.81 2941
4630.45 2932
4631.10 2880
4631.74 2833
4632.38 2803
4633.02 2925
4633.67 3006
4634.31 2941
4634.95 2991
4635.59 3018
4636.24 3161
4636.88 3098
4637.52 3138
4638.17 3167
4638.81 3234
4639.45 3340
4640.09 3264
4640.74 3241
4641.38 3239
4642.02 3192
4642.67 3189
4643.31 3110
4643.95 3045
4644.60 2919
4645.24 2878
4645.88 2929
4646.53 2978
4647.17 2852
4647.81 2908
4648.46 2990
4649.10 3000
4649.74 3190
4650.39 3328
4651.03 3416
4651.67 3524
4652.32 3761
4652.96 3833
4653.61 3882
4654.25 3745
4654.89 3621
4655.54 3420
4656.18 3253
4656.83 3170
4657.47 3014
4658.11 3032
4658.76 3056
4659.40 2857
4660.05 2940
4660.69 2926
4661.33 2970
4661.98 2964
4662.62 2965
4663.27 2947
4663.91 2869
4664.56 2845
4665.20 2810
4665.85 2817
4666.49 2787
4667.14 2726
4667.78 2821
4668.43 2739
4669.07 2709
4669.72 2680
4670.36 2673
4671.01 2752
4671.65 2725
4672.30 2679
4672.94 2687
4673.59 2703
4674.23 2713
4674.88 2695
4675.52 2735
4676.17 2686
4676.81 2671
4677.46 2803
4678.10 2700
4678.75 2753
4679.40 2842
4680.04 2785
4680.69 2802
4681.33 2821
4681.98 2736
4682.62 2699
4683.27 2795
4683.92 2792
4684.56 2803
4685.21 2847
4685.85 2797
4686.50 2849
4687.15 2807
4687.79 2732
4688.44 2903
4689.09 2848
4689.73 2722
4690.38 2795
4691.02 2700
4691.67 2749
4692.32 2838
4692.96 2768
4693.61 2727
4694.26 2733
4694.90 2768
4695.55 2816
4696.20 2820
4696.84 2743
4697.49 2783
4698.14 2787
4698.78 2777
4699.43 2854
4700.08 2897
4700.73 2910
4701.37 2888
4702.02 2832
4702.67 2851
4703.31 2851
4703.96 2784
4704.61 2795
4705.26 2707
4705.90 2762
4706.55 2792
4707.20 2820
4707.85 2729
4708.49 2828
4709.14 2850
4709.79 2933
4710.44 2800
4711.09 2847
4711.73 2856
4712.38 2880
4713.03 2931
4713.68 2877
4714.33 2761
4714.97 2865
4715.62 2994
4716.27 2913
4716.92 2857
4717.57 2957
4718.21 3029
4718.86 2958
4719.51 2958
4720.16 3025
4720.81 3150
4721.46 3158
4722.11 3113
4722.75 3287
4723.40 3273
4724.05 3292
4724.70 3324
4725.35 3284
4726.00 3330
4726.65 3442
4727.30 3497
4727.94 3602
4728.59 3464
4729.24 3435
4729.89 3298
4730.54 3146
4731.19 3029
4731.84 2979
4732.49 2873
4733.14 2880
4733.79 2894
4734.44 2837
4735.09 2786
4735.74 2766
4736.38 2804
4737.03 2855
4737.68 2884
4738.33 3041
4738.98 3005
4739.63 3076
4740.28 3123
4740.93 3056
4741.58 3077
4742.23 3060
4742.88 3127
4743.53 3112
4744.18 3022
4744.83 3031
4745.48 2964
4746.13 3004
4746.78 3034
4747.43 3133
4748.08 3003
4748.73 3041
4749.39 3047
4750.04 3241
4750.69 3270
4751.34 3336
4751.99 3391
4752.64 3455
4753.29 3431
4753.94 3544
4754.59 3490
4755.24 3465
4755.89 3472
4756.54 3343
4757.19 3374
4757.84 3435
4758.50 3446
4759.15 3438
4759.80 3302
4760.45 3174
4761.10 3105
4761.75 2948
4762.40 2916
4763.05 2789
4763.71 2916
4764.36 2828
4765.01 2823
4765.66 2846
4766.31 2803
4766.96 2790
4767.62 2969
4768.27 2929
4768.92 2937
4769.57 2910
4770.22 2848
4770.87 2874
4771.53 2800
4772.18 2694
4772.83 2773
4773.48 2805
4774.13 2800
4774.79 2765
4775.44 2750
4776.09 2798
4776.74 2799
4777.40 2788
4778.05 2709
4778.70 2757
4779.35 2687
4780.01 2845
4780.66 2843
4781.31 2749
4781.96 2714
4782.62 2729
4783.27 2792
4783.92 2694
4784.57 2784
4785.23 2713
4785.88 2767
4786.53 2780
4787.19 2774
4787.84 2780
4788.49 2690
4789.15 2689
4789.80 2783
4790.45 2753
4791.11 2833
4791.76 2786
4792.41 2837
4793.07 2791
4793.72 2762
4794.37 2887
4795.03 2789
4795.68 2834
4796.33 2843
4796.99 2799
4797.64 2761
4798.29 2706
4798.95 2783
4799.60 2877
4800.26 2785
4800.91 2844
4801.56 2798
4802.22 2788
4802.87 2820
4803.53 2730
4804.18 2796
4804.83 2896
4805.49 2730
4806.14 2644
4806.80 2727
4807.45 2795
4808.11 2732
4808.76 2619
4809.42 2547
4810.07 2736
4810.72 2622
4811.38 2604
4812.03 2718
4812.69 2842
4813.34 2692
4814.00 2762
4814.65 2725
4815.31 2751
4815.96 2844
4816.62 2807
4817.27 2866
4817.93 2961
4818.58 3030
4819.24 3111
4819.89 3171
4820.55 3269
4821.20 3181
4821.86 3126
4822.52 3211
4823.17 3211
4823.83 3233
4824.48 3296
4825.14 3229
4825.79 3186
4826.45 3281
4827.10 3301
4827.76 3308
4828.42 3116
4829.07 3192
4829.73 3141
4830.38 3116
4831.04 3140
4831.70 3260
4832.35 3257
4833.01 3286
4833.66 3484
4834.32 3706
4834.98 3770
4835.63 3873
4836.29 4142
4836.95 4234
4837.60 4513
4838.26 4491
4838.92 4421
4839.57 4379
4840.23 4313
4840.89 4107
4841.54 3922
4842.20 3666
4842.86 3594
4843.51 3563
4844.17 3512
4844.83 3387
4845.48 3218
4846.14 3184
4846.80 3265
4847.45 3261
4848.11 3337
4848.77 3465
4849.43 3512
4850.08 3473
4850.74 3592
4851.40 3688
4852.06 3648
4852.71 3577
4853.37 3478
4854.03 3392
4854.69 3327
4855.34 3279
4856.00 3254
4856.66 3295
4857.32 3349
4857.97 3360
4858.63 3467
4859.29 3352
4859.95 3355
4860.61 3532
4861.26 3404
4861.92 3345
4862.58 3383
4863.24 3357
4863.90 3482
4864.55 3426
4865.21 3449
4865.87 3513
4866.53 3447
4867.19 3513
4867.85 3410
4868.51 3438
4869.16 3362
4869.82 3324
4870.48 3270
4871.14 3196
4871.80 3254
4872.46 3232
4873.12 3238
4873.78 3340
4874.43 3311
4875.09 3339
4875.75 3283
4876.41 3220
4877.07 3244
4877.73 3338
4878.39 3140
4879.05 3146
4879.71 3158
4880.37 3212
4881.03 3247
4881.69 3142
4882.34 3043
4883.00 3103
4883.66 3020
4884.32 2974
4884.98 2985
4885.64 2974
4886.30 2939
4886.96 2904
4887.62 2946
4888.28 3131
4888.94 3149
4889.60 3125
4890.26 3231
4890.92 3303
4891.58 3169
4892.24 3226
4892.90 3255
4893.56 3204
4894.22 3207
4894.88 3148
4895.54 3052
4896.20 3048
4896.86 3044
4897.52 2899
4898.19 2955
4898.85 2981
4899.51 3004
4900.17 3084
4900.83 3110
4901.49 2968
4902.15 3082
4902.81 3021
4903.47 2956
4904.13 2914
4904.79 2930
4905.45 2891
4906.12 2842
4906.78 2840
4907.44 2844
4908.10 2898
4908.76 2789
4909.42 2744
4910.08 2841
4910.74 2867
4911.41 2796
4912.07 2838
4912.73 2784
4913.39 2768
4914.05 2799
4914.71 2785
4915.38 2716
4916.04 2693
4916.70 2684
4917.36 2702
4918.02 2559
4918.68 2607
4919.35 2654
4920.01 2530
4920.67 2570
4921.33 2533
4921.99 2601
4922.66 2644
4923.32 2660
4923.98 2621
4924.64 2695
4925.31 2656
4925.97 2626
4926.63 2680
4927.29 2591
4927.96 2621
4928.62 2664
4929.28 2672
4929.94 2645
4930.61 2643
4931.27 2695
4931.93 2738
4932.59 2609
4933.26 2589
4933.92 2735
4934.58 2713
4935.25 2674
4935.91 2760
4936.57 2721
4937.24 2657
4937.90 2669
4938.56 2739
4939.23 2770
4939.89 2680
4940.55 2561
4941.22 2742
4941.88 2810
4942.54 2781
4943.21 2807
4943.87 2837
4944.53 2865
4945.20 2846
4945.86 2765
4946.52 2796
4947.19 2768
4947.85 2726
4948.52 2666
4949.18 2634
4949.84 2802
4950.51 2752
4951.17 2684
4951.84 2612
4952.50 2637
4953.17 2581
4953.83 2669
4954.49 2626
4955.16 2673
4955.82 2636
4956.49 2552
4957.15 2582
4957.82 2612
4958.48 2600
4959.15 2656
4959.81 2689
4960.47 2561
4961.14 2629
4961.80 2725
4962.47 2738
4963.13 2865
4963.80 2882
4964.46 3028
4965.13 3212
4965.79 3021
4966.46 2992
4967.12 3024
4967.79 3019
4968.45 2907
4969.12 2969
4969.79 2965
4970.45 3018
4971.12 2919
4971.78 2827
4972.45 2962
4973.11 3022
4973.78 2893
4974.44 2872
4975.11 2901
4975.78 2958
4976.44 2938
4977.11 3003
4977.77 3007
4978.44 3027
4979.11 3100
4979.77 3115
4980.44 3242
4981.10 3122
4981.77 3191
4982.44 3189
4983.10 3284
4983.77 3298
4984.43 3341
4985.10 3512
4985.77 3823
4986.43 4288
4987.10 4978
4987.77 5770
4988.43 6506
4989.10 7156
4989.77 7643
4990.43 7556
4991.10 7205
4991.77 6605
4992.43 6206
4993.10 5664
4993.77 5060
4994.43 4498
4995.10 4092
4995.77 3734
4996.44 3383
4997.10 3271
4997.77 3127
4998.44 3093
4999.10 3020
4999.77 2826
5000.44 2752
5001.11 2811
5001.77 2827
5002.44 2879
5003.11 3007
5003.78 2936
5004.44 2976
5005.11 3088
5005.78 3223
5006.45 3025
5007.12 3006
5007.78 3049
5008.45 3022
5009.12 3102
5009.79 3000
5010.46 3010
5011.12 3098
5011.79 3203
5012.46 3162
5013.13 3226
5013.80 3199
5014.47 3260
5015.13 3207
5015.80 3330
5016.47 3564
5017.14 3574
5017.81 3651
5018.48 3830
5019.14 4058
5019.81 4357
5020.48 4730
5021.15 5058
5021.82 5549
5022.49 5895
5023.16 6185
5023.83 6310
5024.50 6343
5025.16 6176
5025.83 5947
5026.50 5572
5027.17 5409
5027.84 5181
5028.51 4805
5029.18 4425
5029.85 4223
5030.52 4061
5031.19 3755
5031.86 3693
5032.53 3586
5033.20 3503
5033.87 3438
5034.54 3448
5035.21 3397
5035.88 3270
5036.54 3146
5037.21 3282
5037.88 3284
5038.55 3347
5039.22 3359
5039.89 3492
5040.56 3677
5041.23 3771
5041.90 4000
5042.58 4335
5043.25 4668
5043.92 4801
5044.59 4700
5045.26 4652
5045.93 4520
5046.60 4415
5047.27 4290
5047.94 4022
5048.61 3842
5049.28 3547
5049.95 3490
5050.62 3318
5051.29 3213
5051.96 3109
5052.63 3018
5053.30 3072
5053.98 3079
5054.65 3084
5055.32 3058
5055.99 3167
5056.66 3326
5057.33 3369
5058.00 3435
5058.67 3626
5059.34 3769
5060.02 3853
5060.69 3807
5061.36 3653
5062.03 3640
5062.70 3536
5063.37 3510
5064.04 3463
5064.72 3363
5065.39 3208
5066.06 3201
5066.73 3148
5067.40 3120
5068.08 3050
5068.75 3072
5069.42 3036
5070.09 2962
5070.76 2958
5071.44 2926
5072.11 2939
5072.78 2869
5073.45 2882
5074.12 2923
5074.80 2762
5075.47 2853
5076.14 2846
5076.81 2968
5077.49 2974
5078.16 2916
5078.83 3092
5079.50 3077
5080.18 2999
5080.85 3163
5081.52 3153
5082.20 3286
5082.87 3223
5083.54 3109
5084.21 3019
5084.89 2980
5085.56 3046
5086.23 2960
5086.91 2893
5087.58 2981
5088.25 3008
5088.93 3027
5089.60 2986
5090.27 3096
5090.95 3120
5091.62 3116
5092.29 2997
5092.97 3011
5093.64 2998
5094.31 3113
5094.99 3130
5095.66 2988
5096.34 2951
5097.01 2969
5097.68 2990
5098.36 2931
5099.03 2898
5099.70 2895
5100.38 2846
5101.05 2908
5101.73 2919
5102.40 2866
5103.08 2930
5103.75 2875
5104.42 2915
5105.10 3045
5105.77 2950
5106.45 2860
5107.12 2800
5107.80 2862
5108.47 2849
5109.15 2714
5109.82 2743
5110.49 2753
5111.17 2781
5111.84 2696
5112.52 2770
5113.19 2757
5113.87 2674
5114.54 2648
5115.22 2667
5115.89 2699
5116.57 2684
5117.24 2754
5117.92 2665
5118.59 2671
5119.27 2790
5119.94 2727
5120.62 2691
5121.30 2724
5121.97 2729
5122.65 2700
5123.32 2653
5124.00 2628
5124.67 2576
5125.35 2620
5126.02 2626
5126.70 2631
5127.38 2549
5128.05 2566
5128.73 2643
5129.40 2647
5130.08 2625
5130.76 2627
5131.43 2613
5132.11 2549
5132.78 2605
5133.46 2667
5134.14 2634
5134.81 2640
5135.49 2647
5136.17 2714
5136.84 2791
5137.52 2776
5138.20 2797
5138.87 2781
5139.55 2830
5140.22 2811
5140.90 2852
5141.58 2820
5142.26 2733
5142.93 2709
5143.61 2642
5144.29 2594
5144.96 2473
5145.64 2579
5146.32 2556
5146.99 2545
5147.67 2499
5148.35 2410
5149.03 2455
5149.70 2444
5150.38 2487
5151.06 2529
5151.73 2611
5152.41 2528
5153.09 2535
5153.77 2541
5154.44 2480
5155.12 2450
5155.80 2404
5156.48 2522
5157.16 2478
5157.83 2412
5158.51 2390
5159.19 2399
5159.87 2416
5160.55 2331
5161.22 2371
5161.90 2352
5162.58 2333
5163.26 2386
5163.94 2348
5164.61 2365
5165.29 2435
5165.97 2422
5166.65 2414
5167.33 2408
5168.01 2491
5168.68 2485
5169.36 2409
5170.04 2438
5170.72 2377
5171.40 2383
5172.08 2431
5172.76 2357
5173.44 2353
5174.11 2351
5174.79 2415
5175.47 2298
5176.15 2400
5176.83 2436
5177.51 2437
5178.19 2378
5178.87 2453
5179.55 2454
5180.23 2464
5180.91 2346
5181.58 2360
5182.26 2332
5182.94 2443
5183.62 2411
5184.30 2445
5184.98 2417
5185.66 2352
5186.34 2248
5187.02 2378
5187.70 2403
5188.38 2254
5189.06 2356
5189.74 2365
5190.42 2340
5191.10 2288
5191.78 2275
5192.46 2286
5193.14 2353
5193.82 2383
5194.50 2323
5195.18 2336
5195.86 2351
5196.54 2367
5197.22 2299
5197.90 2323
5198.58 2396
5199.26 2336
5199.94 2437
5200.63 2463
5201.31 2461
5201.99 2493
5202.67 2414
5203.35 2396
5204.03 2454
5204.71 2498
5205.39 2567
5206.07 2438
5206.75 2468
5207.43 2500
5208.11 2470
5208.80 2489
5209.48 2482
5210.16 2551
5210.84 2520
5211.52 2636
5212.20 2599
5212.88 2506
5213.57 2547
5214.25 2640
5214.93 2555
5215.61 2593
5216.29 2645
5216.97 2547
5217.66 2560
5218.34 2587
5219.02 2622
5219.70 2601
5220.38 2593
5221.06 2660
5221.75 2495
5222.43 2550
5223.11 2587
5223.79 2477
5224.47 2530
5225.16 2500
5225.84 2453
5226.52 2412
5227.20 2395
5227.89 2540
5228.57 2528
5229.25 2490
5229.93 2453
5230.62 2449
5231.30 2374
5231.98 2434
5232.66 2504
5233.35 2471
5234.03 2560
5234.71 2586
5235.40 2591
5236.08 2521
5236.76 2614
5237.44 2726
5238.13 2844
5238.81 2741
5239.49 2702
5240.18 2784
5240.86 2761
5241.54 2739
5242.23 2621
5242.91 2569
5243.59 2582
5244.28 2515
5244.96 2437
5245.64 2544
5246.33 2506
5247.01 2462
5247.70 2481
5248.38 2489
5249.06 2584
5249.75 2530
5250.43 2522
5251.11 2493
5251.80 2479
5252.48 2521
5253.17 2512
5253.85 2484
5254.53 2509
5255.22 2357
5255.90 2463
5256.59 2519
5257.27 2471
5257.96 2529
5258.64 2549
5259.32 2476
5260.01 2538
5260.69 2594
5261.38 2562
5262.06 2625
5262.75 2655
5263.43 2682
5264.12 2717
5264.80 2676
5265.49 2760
5266.17 2723
5266.86 2658
5267.54 2622
5268.23 2744
5268.91 2611
5269.60 2617
5270.28 2671
5270.97 2573
5271.65 2582
5272.34 2574
5273.02 2570
5273.71 2649
5274.39 2609
5275.08 2632
5275.76 2719
5276.45 2603
5277.14 2665
5277.82 2667
5278.51 2716
5279.19 2825
5279.88 2824
5280.56 2946
5281.25 2992
5281.94 3106
5282.62 3128
5283.31 3076
5283.99 2978
5284.68 2954
5285.37 2933
5286.05 2778
5286.74 2786
5287.43 2659
5288.11 2576
5288.80 2693
5289.48 2724
5290.17 2657
5290.86 2651
5291.54 2674
5292.23 2723
5292.92 2668
5293.60 2615
5294.29 2707
5294.98 2671
5295.66 2723
5296.35 2808
5297.04 2828
5297.72 2936
5298.41 2997
5299.10 3164
5299.79 3484
5300.47 3685
5301.16 3798
5301.85 4018
5302.53 4000
5303.22 3963
5303.91 3833
5304.60 3674
5305.28 3550
5305.97 3431
5306.66 3255
5307.35 3066
5308.03 2922
5308.72 2816
5309.41 2830
5310.10 2810
5310.78 2680
5311.47 2596
5312.16 2609
5312.85 2613
5313.54 2642
5314.22 2623
5314.91 2564
5315.60 2624
5316.29 2646
5316.98 2625
5317.66 2677
5318.35 2750
5319.04 2658
5319.73 2733
5320.42 2747
5321.11 2727
5321.80 2675
5322.48 2720
5323.17 2674
5323.86 2669
5324.55 2681
5325.24 2642
5325.93 2750
5326.62 2748
5327.30 2863
5327.99 2898
5328.68 2824
5329.37 2959
5330.06 2969
5330.75 2953
5331.44 3044
5332.13 3006
5332.82 3050
5333.51 3088
5334.20 3173
5334.88 3193
5335.57 3204
5336.26 3166
5336.95 3249
5337.64 3151
5338.33 3082
5339.02 3181
5339.71 3124
5340.40 3059
5341.09 3133
5341.78 3252
5342.47 3288
5343.16 3208
5343.85 3177
5344.54 3478
5345.23 3658
5345.92 3786
5346.61 3959
5347.30 4114
5347.99 4589
5348.68 4993
5349.37 5453
5350.06 6148
5350.75 6781
5351.44 6994
5352.13 7331
5352.82 7233
5353.51 6766
5354.20 6240
5354.90 5687
5355.59 5129
5356.28 4574
5356.97 4213
5357.66 3823
5358.35 3495
5359.04 3247
5359.73 3064
5360.42 3015
5361.11 2838
5361.80 2839
5362.49 2839
5363.19 2801
5363.88 2765
5364.57 2868
5365.26 2759
5365.95 2814
5366.64 2804
5367.33 2758
5368.03 2663
5368.72 2737
5369.41 2804
5370.10 2727
5370.79 2615
5371.48 2685
5372.18 2642
5372.87 2626
5373.56 2675
5374.25 2722
5374.94 2652
5375.63 2652
5376.33 2693
5377.02 2726
5377.71 2737
5378.40 2919
5379.10 2842
5379.79 2917
5380.48 2892
5381.17 2891
5381.86 2950
5382.56 2845
5383.25 2865
5383.94 2819
5384.63 2726
5385.33 2785
5386.02 2891
5386.71 2978
5387.40 2963
5388.10 3065
5388.79 3100
5389.48 3103
5390.18 3208
5390.87 3253
5391.56 3228
5392.26 3137
5392.95 3110
5393.64 3065
5394.33 3004
5395.03 3004
5395.72 2885
5396.41 2864
5397.11 2818
5397.80 2714
5398.49 2723
5399.19 2644
5399.88 2568
5400.58 2623
5401.27 2533
5401.96 2632
5402.66 2649
5403.35 2571
5404.04 2675
5404.74 2676
5405.43 2681
5406.13 2732
5406.82 2639
5407.51 2616
5408.21 2642
5408.90 2562
5409.60 2607
5410.29 2545
5410.98 2523
5411.68 2457
5412.37 2612
5413.07 2540
5413.76 2527
5414.46 2562
5415.15 2581
5415.84 2626
5416.54 2537
5417.23 2531
5417.93 2537
5418.62 2533
5419.32 2552
5420.01 2662
5420.71 2692
5421.40 2626
5422.10 2613
5422.79 2567
5423.49 2475
5424.18 2499
5424.88 2510
5425.57 2524
5426.27 2668
5426.96 2545
5427.66 2567
5428.35 2555
5429.05 2582
5429.74 2555
5430.44 2439
5431.14 2571
5431.83 2626
5432.53 2520
5433.22 2460
5433.92 2478
5434.61 2591
5435.31 2591
5436.01 2613
5436.70 2729
5437.40 2640
5438.09 2671
5438.79 2636
5439.49 2726
5440.18 2698
5440.88 2645
5441.57 2730
5442.27 2740
5442.97 2640
5443.66 2644
5444.36 2606
5445.06 2703
5445.75 2794
5446.45 2810
5447.15 2898
5447.84 2954
5448.54 3014
5449.24 3058
5449.93 3068
5450.63 3083
5451.33 3086
5452.02 2914
5452.72 2911
5453.42 2776
5454.11 2739
5454.81 2760
5455.51 2683
5456.20 2679
5456.90 2608
5457.60 2630
5458.30 2568
5458.99 2506
5459.69 2601
5460.39 2666
5461.09 2691
5461.78 2786
5462.48 2742
5463.18 2878
5463.88 2905
5464.57 2949
5465.27 3018
5465.97 2923
5466.67 2991
5467.36 3010
5468.06 2862
5468.76 2790
5469.46 2804
5470.16 2842
5470.85 2780
5471.55 2777
5472.25 2802
5472.95 2828
5473.65 2867
5474.35 2794
5475.04 2929
5475.74 2910
5476.44 2921
5477.14 3000
5477.84 3059
5478.54 3101
5479.23 3088
5479.93 3146
5480.63 3343
5481.33 3452
5482.03 3216
5482.73 3323
5483.43 3189
5484.13 3136
5484.83 3208
5485.52 3162
5486.22 2955
5486.92 2987
5487.62 3051
5488.32 3130
5489.02 3049
5489.72 3021
5490.42 3084
5491.12 3019
5491.82 2997
5492.52 3135
5493.22 3137
5493.92 3122
5494.62 3190
5495.31 3201
5496.01 3268
5496.71 3206
5497.41 3373
5498.11 3426
5498.81 3453
5499.51 3648
5500.21 3887
5500.91 4170
5501.61 4228
5502.31 4469
5503.01 4376
5503.71 4206
5504.41 4426
5505.11 4309
5505.81 4011
5506.51 4011
5507.22 3977
5507.92 3820
5508.62 3714
5509.32 3689
5510.02 3715
5510.72 3755
5511.42 3731
5512.12 3598
5512.82 3716
5513.52 3831
5514.22 3970
5514.92 4013
5515.62 4050
5516.32 3971
5517.03 3867
5517.73 3864
5518.43 4037
5519.13 3979
5519.83 4041
5520.53 4193
5521.23 4206
5521.93 4264
5522.63 4218
5523.34 4040
5524.04 3856
5524.74 3741
5525.44 3533
5526.14 3417
5526.84 3292
5527.55 3248
5528.25 3147
5528.95 3098
5529.65 3053
5530.35 3033
5531.05 3039
5531.76 3135
5532.46 3170
5533.16 3409
5533.86 3560
5534.56 3725
5535.27 3896
5535.97 3926
5536.67 3826
5537.37 3697
5538.08 3626
5538.78 3556
5539.48 3296
5540.18 3276
5540.89 3179
5541.59 3075
5542.29 2999
5542.99 2964
5543.70 2928
5544.40 3041
5545.10 3069
5545.80 3160
5546.51 3244
5547.21 3397
5547.91 3459
5548.62 3470
5549.32 3505
5550.02 3499
5550.73 3464
5551.43 3330
5552.13 3180
5552.84 3158
5553.54 3018
5554.24 2968
5554.95 2856
5555.65 2788
5556.35 2912
5557.06 2813
5557.76 2924
5558.46 2880
5559.17 2925
5559.87 3014
5560.57 3092
5561.28 3076
5561.98 3042
5562.69 3034
5563.39 3058
5564.09 3008
5564.80 2894
5565.50 2903
5566.21 2853
5566.91 2810
5567.61 2766
5568.32 2773
5569.02 2777
5569.73 2716
5570.43 2729
5571.14 2717
5571.84 2716
5572.54 2829
5573.25 2868
5573.95 2869
5574.66 2859
5575.36 2911
5576.07 2932
5576.77 2943
5577.48 2972
5578.18 2908
5578.89 2962
5579.59 2919
5580.30 2930
5581.00 2774
5581.71 2821
5582.41 2756
5583.12 2659
5583.82 2692
5584.53 2757
5585.23 2748
5585.94 2754
5586.64 2598
5587.35 2679
5588.06 2719
5588.76 2685
5589.47 2803
5590.17 2706
5590.88 2708
5591.58 2787
5592.29 2739
5592.99 2767
5593.70 2624
5594.41 2631
5595.11 2616
5595.82 2645
5596.52 2610
5597.23 2593
5597.94 2585
5598.64 2568
5599.35 2493
5600.06 2429
5600.76 2527
5601.47 2573
5602.17 2470
5602.88 2399
5603.59 2435
5604.29 2479
5605.00 2471
5605.71 2456
5606.41 2429
5607.12 2423
5607.83 2391
5608.53 2380
5609.24 2419
5609.95 2393
5610.65 2455
5611.36 2447
5612.07 2452
5612.78 2469
5613.48 2386
5614.19 2435
5614.90 2521
5615.60 2459
5616.31 2518
5617.02 2378
5617.73 2427
5618.43 2352
5619.14 2406
5619.85 2386
5620.56 2372
5621.26 2444
5621.97 2387
5622.68 2350
5623.39 2371
5624.09 2428
5624.80 2419
5625.51 2412
5626.22 2367
5626.93 2361
5627.63 2423
5628.34 2391
5629.05 2353
5629.76 2333
5630.47 2421
5631.17 2488
5631.88 2558
5632.59 2520
5633.30 2616
5634.01 2611
5634.72 2638
5635.42 2534
5636.13 2449
5636.84 2484
5637.55 2471
5638.26 2486
5638.97 2465
5639.68 2510
5640.39 2418
5641.09 2410
5641.80 2437
5642.51 2389
5643.22 2435
5643.93 2419
5644.64 2405
5645.35 2405
5646.06 2360
5646.77 2412
5647.48 2533
5648.19 2492
5648.89 2411
5649.60 2437
5650.31 2459
5651.02 2472
5651.73 2472
5652.44 2405
5653.15 2436
5653.86 2504
5654.57 2490
5655.28 2544
5655.99 2563
5656.70 2517
5657.41 2584
5658.12 2750
5658.83 2735
5659.54 2715
5660.25 2700
5660.96 2633
5661.67 2642
5662.38 2640
5663.09 2570
5663.80 2684
5664.51 2590
5665.22 2601
5665.93 2488
5666.64 2499
5667.35 2533
5668.06 2558
5668.77 2549
5669.48 2563
5670.19 2560
5670.91 2539
5671.62 2551
5672.33 2593
5673.04 2569
5673.75 2540
5674.46 2610
5675.17 2563
5675.88 2540
5676.59 2568
5677.30 2576
5678.01 2537
5678.73 2507
5679.44 2534
5680.15 2540
5680.86 2530
5681.57 2519
5682.28 2601
5682.99 2466
5683.71 2592
5684.42 2594
5685.13 2586
5685.84 2668
5686.55 2620
5687.26 2464
5687.98 2537
5688.69 2468
5689.40 2528
5690.11 2597
5690.82 2649
5691.54 2606
5692.25 2608
5692.96 2605
5693.67 2537
5694.38 2575
5695.10 2603
5695.81 2536
5696.52 2511
5697.23 2502
5697.95 2523
5698.66 2556
5699.37 2557
5700.08 2477
5700.80 2564
5701.51 2539
5702.22 2457
5702.93 2460
5703.65 2411
5704.36 2479
5705.07 2535
5705.78 2543
5706.50 2559
5707.21 2562
5707.92 2513
5708.64 2523
5709.35 2628
5710.06 2539
5710.78 2543
5711.49 2634
5712.20 2671
5712.92 2590
5713.63 2588
5714.34 2588
5715.06 2626
5715.77 2520
5716.48 2551
5717.20 2659
5717.91 2628
5718.62 2628
5719.34 2633
5720.05 2682
5720.77 2728
5721.48 2698
5722.19 2748
5722.91 2811
5723.62 2876
5724.33 2932
5725.05 3045
5725.76 3082
5726.48 3389
5727.19 3511
5727.91 3837
5728.62 4154
5729.33 4126
5730.05 4169
5730.76 4112
5731.48 3963
5732.19 3732
5732.91 3620
5733.62 3472
5734.34 3199
5735.05 3152
5735.77 3081
5736.48 3001
5737.20 3016
5737.91 2956
5738.63 2886
5739.34 2885
5740.06 2950
5740.77 2913
5741.49 2912
5742.20 2954
5742.92 3001
5743.63 2969
5744.35 2979
5745.06 3031
5745.78 3088
5746.49 3064
5747.21 3147
5747.92 3171
5748.64 3186
5749.35 3220
5750.07 3300
5750.79 3296
5751.50 3362
5752.22 3429
5752.93 3560
5753.65 3588
5754.36 3727
5755.08 3872
5755.80 3867
5756.51 3883
5757.23 3813
5757.95 3847
5758.66 3806
5759.38 3844
5760.09 3797
5760.81 3794
5761.53 3866
5762.24 3931
5762.96 4044
5763.68 4378
5764.39 4625
5765.11 4687
5765.83 4824
5766.54 4843
5767.26 4794
5767.98 4626
5768.69 4463
5769.41 4341
5770.13 4263
5770.84 4243
5771.56 3906
5772.28 3885
5772.99 3923
5773.71 3841
5774.43 3865
5775.15 3861
5775.86 3885
5776.58 3830
5777.30 3877
5778.01 4031
5778.73 4165
5779.45 4260
5780.17 4351
5780.88 4391
5781.60 4486
5782.32 4487
5783.04 4473
5783.76 4444
5784.47 4466
5785.19 4485
5785.91 4470
5786.63 4489
5787.34 4572
5788.06 4570
5788.78 4526
5789.50 4743
5790.22 4918
5790.94 4996
5791.65 5087
5792.37 5256
5793.09 5269
5793.81 5596
5794.53 5776
5795.25 6037
5795.96 6135
5796.68 6399
5797.40 6594
5798.12 6669
5798.84 7016
5799.56 7941
5800.28 9098
5800.99 10804
5801.71 12665
5802.43 15294
5803.15 17760
5803.87 19129
5804.59 19493
5805.31 18770
5806.03 16991
5806.75 14966
5807.47 12605
5808.18 10742
5808.90 9276
5809.62 8425
5810.34 7992
5811.06 7525
5811.78 7445
5812.50 7319
5813.22 7269
5813.94 7252
5814.66 7248
5815.38 7449
5816.10 7414
5816.82 7708
5817.54 7709
5818.26 7557
5818.98 7574
5819.70 7653
5820.42 7603
5821.14 7497
5821.86 7318
5822.58 7198
5823.30 7088
5824.02 7068
5824.74 6647
5825.46 6345
5826.18 6304
5826.90 5918
5827.62 5580
5828.34 5444
5829.06 5222
5829.78 5036
5830.50 5098
5831.22 5158
5831.95 4964
5832.67 4918
5833.39 4865
5834.11 4791
5834.83 4737
5835.55 4737
5836.27 4790
5836.99 4693
5837.71 4640
5838.43 4559
5839.15 4474
5839.88 4544
5840.60 4458
5841.32 4529
5842.04 4502
5842.76 4390
5843.48 4478
5844.20 4537
5844.93 4328
5845.65 4237
5846.37 4139
5847.09 4090
5847.81 3971
5848.53 3920
5849.26 3933
5849.98 3934
5850.70 3936
5851.42 3972
5852.14 3886
5852.87 3906
5853.59 3856
5854.31 3892
5855.03 3975
5855.75 3978
5856.48 3798
5857.20 3777
5857.92 3835
5858.64 3818
5859.37 3689
5860.09 3746
5860.81 3832
5861.53 3861
5862.26 3769
5862.98 3813
5863.70 3794
5864.42 3570
5865.15 3641
5865.87 3605
5866.59 3490
5867.31 3493
5868.04 3499
5868.76 3543
5869.48 3574
5870.21 3415
5870.93 3462
5871.65 3472
5872.38 3501
5873.10 3517
5873.82 3535
5874.55 3494
5875.27 3557
5875.99 3632
5876.72 3560
5877.44 3489
5878.16 3451
5878.89 3599
5879.61 3598
5880.33 3502
5881.06 3471
5881.78 3478
5882.51 3513
5883.23 3528
5883.95 3413
5884.68 3340
5885.40 3311
5886.13 3259
5886.85 3385
5887.57 3416
5888.30 3388
5889.02 3284
5889.75 3334
5890.47 3442
5891.20 3335
5891.92 3311
5892.64 3222
5893.37 3202
5894.09 3230
5894.82 3160
5895.54 3227
5896.27 3210
5896.99 3225
5897.72 3252
5898.44 3184
5899.17 3234
5899.89 3237
5900.62 3199
5901.34 3230
5902.07 3307
5902.79 3366
5903.52 3285
5904.24 3288
5904.97 3157
5905.69 3163
5906.42 3391
5907.14 3208
5907.87 3226
5908.59 3183
5909.32 3161
5910.04 3230
5910.77 3251
5911.50 3251
5912.22 3153
5912.95 3099
5913.67 3184
5914.40 3195
5915.12 3270
5915.85 3200
5916.58 3261
5917.30 3198
5918.03 3086
5918.75 3142
5919.48 3222
5920.21 3305
5920.93 3286
5921.66 3199
5922.39 3293
5923.11 3295
5923.84 3314
5924.56 3204
5925.29 3280
5926.02 3451
5926.74 3384
5927.47 3427
5928.20 3444
5928.92 3466
5929.65 3453
5930.38 3510
5931.10 3441
5931.83 3427
5932.56 3441
5933.28 3575
5934.01 3702
5934.74 3818
5935.47 3911
5936.19 4047
5936.92 4155
5937.65 4339
5938.37 4539
5939.10 4581
5939.83 4497
5940.56 4415
5941.28 4336
5942.01 4204
5942.74 4121
5943.47 4174
5944.19 4120
5944.92 3987
5945.65 3951
5946.38 3833
5947.11 3848
5947.83 3906
5948.56 4044
5949.29 3937
5950.02 4005
5950.74 3928
5951.47 3979
5952.20 4171
5952.93 4022
5953.66 4081
5954.39 4160
5955.11 4241
5955.84 4262
5956.57 4179
5957.30 4295
5958.03 4275
5958.76 4280
5959.48 4344
5960.21 4400
5960.94 4338
5961.67 4267
5962.40 4279
5963.13 4328
5963.86 4396
5964.59 4588
5965.31 4673
5966.04 4674
5966.77 4871
5967.50 4926
5968.23 5090
5968.96 5251
5969.69 5169
5970.42 5193
5971.15 5203
5971.88 5225
5972.61 5253
5973.34 5268
5974.06 5157
5974.79 5103
5975.52 5144
5976.25 5102
5976.98 5197
5977.71 5241
5978.44 5529
5979.17 5598
5979.90 5625
5980.63 5672
5981.36 5692
5982.09 5903
5982.82 5961
5983.55 6123
5984.28 6035
5985.01 5935
5985.74 5932
5986.47 6003
5987.20 6019
5987.93 5924
5988.66 5916
5989.39 6025
5990.12 6027
5990.85 6043
5991.58 6197
5992.32 6261
5993.05 6325
5993.78 6399
5994.51 6525
5995.24 6647
5995.97 6746
5996.70 6769
5997.43 6770
5998.16 6951
5998.89 6831
5999.62 6858
6000.35 6791
6001.09 6884
6001.82 6546
6002.55 6448
6003.28 6509
6004.01 6290
6004.74 6383
6005.47 6130
6006.20 6303
6006.94 6284
6007.67 6527
6008.40 6974
6009.13 7412
6009.86 8054
6010.59 9164
6011.33 10466
6012.06 11778
6012.79 13150
6013.52 14367
6014.25 15461
6014.98 15699
6015.72 15378
6016.45 14791
6017.18 13814
6017.91 12554
6018.64 11349
6019.38 10378
6020.11 9251
6020.84 8150
6021.57 7297
6022.31 6553
6023.04 6078
6023.77 5791
6024.50 5543
6025.24 5307
6025.97 5179
6026.70 4952
6027.43 4877
6028.17 4921
6028.90 4604
6029.63 4715
6030.37 4619
6031.10 4571
6031.83 4422
6032.56 4361
6033.30 4295
6034.03 4355
6034.76 4287
6035.50 4215
6036.23 4176
6036.96 4207
6037.70 4276
6038.43 4284
6039.16 4249
6039.90 4402
6040.63 4485
6041.36 4564
6042.10 4541
6042.83 4571
6043.56 4656
6044.30 4803
6045.03 4788
6045.77 4816
6046.50 4737
6047.23 4727
6047.97 4784
6048.70 4899
6049.44 4970
6050.17 5165
6050.90 5219
6051.64 5295
6052.37 5324
6053.11 5399
6053.84 5510
6054.57 5543
6055.31 5529
6056.04 5434
6056.78 5403
6057.51 5266
6058.25 5264
6058.98 5300
6059.72 5141
6060.45 5110
6061.19 5089
6061.92 5105
6062.66 5113
6063.39 5048
6064.13 4840
6064.86 4939
6065.60 4820
6066.33 4675
6067.07 4736
6067.80 4691
6068.54 4697
6069.27 4668
6070.01 4640
6070.74 4655
6071.48 4570
6072.21 4581
6072.95 4501
6073.68 4562
6074.42 4528
6075.15 4473
6075.89 4444
6076.63 4408
6077.36 4356
6078.10 4436
6078.83 4436
6079.57 4263
6080.30 4330
6081.04 4300
6081.78 4234
6082.51 4153
6083.25 4138
6083.98 4077
6084.72 4003
6085.46 4076
6086.19 3886
6086.93 3907
6087.67 3874
6088.40 3997
6089.14 4004
6089.88 3947
6090.61 4069
6091.35 4141
6092.09 4129
6092.82 4034
6093.56 4054
6094.30 3995
6095.03 3978
6095.77 4045
6096.51 3923
6097.24 3898
6097.98 3848
6098.72 3800
6099.45 3762
6100.19 3786
6100.93 3781
6101.67 3638
6102.40 3692
6103.14 3676
6103.88 3705
6104.61 3689
6105.35 3588
6106.09 3673
6106.83 3714
6107.56 3695
6108.30 3695
6109.04 3835
6109.78 3798
6110.51 3853
6111.25 3896
6111.99 3881
6112.73 3901
6113.47 3843
6114.20 3837
6114.94 3932
6115.68 3976
6116.42 3872
6117.16 3930
6117.89 3968
6118.63 3887
6119.37 3762
6120.11 3828
6120.85 3860
6121.59 3886
6122.32 3735
6123.06 3901
6123.80 4045
6124.54 4078
6125.28 4055
6126.02 4063
6126.76 4021
6127.49 4129
6128.23 4034
6128.97 3954
6129.71 4108
6130.45 4108
6131.19 4122
6131.93 4115
6132.67 4066
6133.41 4157
6134.15 4069
6134.88 4124
6135.62 4200
6136.36 4149
6137.10 4168
6137.84 4280
6138.58 4317
6139.32 4310
6140.06 4298
6140.80 4314
6141.54 4281
6142.28 4364
6143.02 4429
6143.76 4429
6144.50 4323
6145.24 4355
6145.98 4386
6146.72 4339
6147.46 4444
6148.20 4586
6148.94 4472
6149.68 4477
6150.42 4562
6151.16 4675
6151.90 4708
6152.64 4820
6153.38 4806
6154.12 4829
6154.86 4830
6155.60 4837
6156.34 4845
6157.08 4774
6157.82 4906
6158.56 5041
6159.30 4942
6160.04 5084
6160.78 5103
6161.52 5195
6162.27 5475
6163.01 5578
6163.75 5759
6164.49 6096
6165.23 6258
6165.97 6499
6166.71 6985
6167.45 7202
6168.19 7303
6168.94 7199
6169.68 7261
6170.42 7116
6171.16 7093
6171.90 6964
6172.64 6907
6173.38 6594
6174.13 6509
6174.87 6545
6175.61 6570
6176.35 6546
6177.09 6459
6177.83 6412
6178.58 6387
6179.32 6444
6180.06 6554
6180.80 6572
6181.54 6616
6182.28 6679
6183.03 6713
6183.77 6781
6184.51 6902
6185.25 6833
6186.00 6839
6186.74 7007
6187.48 7061
6188.22 7073
6188.97 7090
6189.71 7311
6190.45 7476
6191.19 7565
6191.94 7893
6192.68 8179
6193.42 8144
6194.16 8267
6194.91 8407
6195.65 8495
6196.39 8359
6197.13 8551
6197.88 8540
6198.62 8344
6199.36 8349
6200.11 8628
6200.85 8536
6201.59 8519
6202.34 8682
6203.08 8998
6203.82 9431
6204.57 10322
6205.31 11817
6206.05 13801
6206.80 16512
6207.54 20123
6208.28 24030
6209.03 27540
6209.77 30328
6210.52 32129
6211.26 31910
6212.00 30419
6212.75 28261
6213.49 25195
6214.23 22114
6214.98 19173
6215.72 16352
6216.47 14089
6217.21 12075
6217.95 10562
6218.70 9352
6219.44 8632
6220.19 8140
6220.93 7617
6221.68 7339
6222.42 7079
6223.17 7036
6223.91 6990
6224.65 7045
6225.40 7211
6226.14 7020
6226.89 6758
6227.63 6532
6228.38 6246
6229.12 6005
6229.87 5866
6230.61 5659
6231.36 5478
6232.10 5287
6232.85 5114
6233.59 5129
6234.34 5144
6235.08 5118
6235.83 5190
6236.57 5277
6237.32 5331
6238.06 5415
6238.81 5379
6239.56 5508
6240.30 5530
6241.05 5681
6241.79 5647
6242.54 5549
6243.28 5697
6244.03 5907
6244.77 6122
6245.52 6269
6246.27 6456
6247.01 6636
6247.76 7057
6248.50 7126
6249.25 7209
6250.00 7443
6250.74 7356
6251.49 7353
6252.23 7176
6252.98 6988
6253.73 6975
6254.47 6865
6255.22 6764
6255.97 6673
6256.71 6563
6257.46 6398
6258.21 6418
6258.95 6382
6259.70 6278
6260.45 6361
6261.19 6364
6261.94 6273
6262.69 6349
6263.43 6212
6264.18 6055
6264.93 6166
6265.67 6105
6266.42 6084
6267.17 6021
6267.92 6011
6268.66 6126
6269.41 6185
6270.16 6165
6270.90 6348
6271.65 6580
6272.40 6660
6273.15 6803
6273.89 7038
6274.64 7266
6275.39 7451
6276.14 7749
6276.89 7943
6277.63 8252
6278.38 8375
6279.13 8212
6279.88 7956
6280.62 7732
6281.37 7380
6282.12 6924
6282.87 6622
6283.62 6447
6284.36 6252
6285.11 6131
6285.86 5966
6286.61 5864
6287.36 5981
6288.11 6054
6288.85 6232
6289.60 6390
6290.35 6660
6291.10 6948
6291.85 7119
6292.60 7173
6293.35 6923
6294.09 6684
6294.84 6548
6295.59 6086
6296.34 5749
6297.09 5499
6297.84 5486
6298.59 5278
6299.34 5153
6300.09 5002
6300.83 4811
6301.58 4900
6302.33 4999
6303.08 4958
6303.83 4957
6304.58 5006
6305.33 5036
6306.08 4863
6306.83 4878
6307.58 4813
6308.33 4859
6309.08 4766
6309.83 4804
6310.58 4743
6311.33 4757
6312.08 4747
6312.83 4862
6313.58 4863
6314.33 4974
6315.08 5058
6315.83 5128
6316.58 5399
6317.33 5507
6318.08 5322
6318.83 5440
6319.58 5389
6320.33 5388
6321.08 5420
6321.83 5088
6322.58 5010
6323.33 4753
6324.08 4597
6324.83 4684
6325.58 4526
6326.33 4439
6327.08 4379
6327.83 4260
6328.58 4178
6329.33 4138
6330.08 4210
6330.84 4109
6331.59 4084
6332.34 4265
6333.09 4127
6333.84 4128
6334.59 4124
6335.34 3969
6336.09 3920
6336.84 3950
6337.60 3965
6338.35 3938
6339.10 3915
6339.85 3940
6340.60 3957
6341.35 3958
6342.10 3883
6342.86 3816
6343.61 3841
6344.36 3827
6345.11 3846
6345.86 3913
6346.61 3878
6347.37 3718
6348.12 3721
6348.87 3865
6349.62 3881
6350.37 3897
6351.13 3881
6351.88 3904
6352.63 3968
6353.38 4031
6354.14 4074
6354.89 4145
6355.64 4227
6356.39 4222
6357.14 4121
6357.90 4083
6358.65 4077
6359.40 3938
6360.16 3816
6360.91 3847
6361.66 3851
6362.41 3827
6363.17 3784
6363.92 3737
6364.67 3791
6365.42 3684
6366.18 3741
6366.93 3845
6367.68 3769
6368.44 3753
6369.19 3798
6369.94 3756
6370.70 3631
6371.45 3572
6372.20 3511
6372.96 3490
6373.71 3512
6374.46 3563
6375.22 3555
6375.97 3635
6376.72 3479
6377.48 3480
6378.23 3520
6378.99 3610
6379.74 3644
6380.49 3705
6381.25 3621
6382.00 3639
6382.75 3707
6383.51 3716
6384.26 3606
6385.02 3567
6385.77 3506
6386.53 3458
6387.28 3462
6388.03 3354
6388.79 3446
6389.54 3413
6390.30 3337
6391.05 3234
6391.81 3262
6392.56 3184
6393.31 3205
6394.07 3226
6394.82 3262
6395.58 3190
6396.33 3288
6397.09 3232
6397.84 3224
6398.60 3182
6399.35 3197
6400.11 3197
6400.86 3219
6401.62 3130
6402.37 3199
6403.13 3084
6403.88 3184
6404.64 3114
6405.39 3108
6406.15 3205
6406.90 3204
6407.66 3248
6408.42 3205
6409.17 3171
6409.93 3231
6410.68 3232
6411.44 3266
6412.19 3259
6412.95 3223
6413.71 3222
6414.46 3272
6415.22 3349
6415.97 3383
6416.73 3371
6417.48 3306
6418.24 3272
6419.00 3302
6419.75 3254
6420.51 3241
6421.27 3219
6422.02 3275
6422.78 3378
6423.53 3325
6424.29 3318
6425.05 3290
6425.80 3208
6426.56 3168
6427.32 3213
6428.07 3281
6428.83 3290
6429.59 3286
6430.34 3273
6431.10 3249
6431.86 3238
6432.61 3307
6433.37 3356
6434.13 3555
6434.89 3580
6435.64 3435
6436.40 3540
6437.16 3583
6437.91 3655
6438.67 3783
6439.43 3701
6440.19 3731
6440.94 3631
6441.70 3628
6442.46 3637
6443.22 3660
6443.97 3656
6444.73 3644
6445.49 3527
6446.25 3461
6447.00 3413
6447.76 3437
6448.52 3437
6449.28 3513
6450.04 3426
6450.79 3491
6451.55 3507
6452.31 3456
6453.07 3459
6453.83 3539
6454.58 3501
6455.34 3557
6456.10 3642
6456.86 3653
6457.62 3551
6458.38 3640
6459.13 3686
6459.89 3672
6460.65 3732
6461.41 3684
6462.17 3703
6462.93 3662
6463.69 3638
6464.44 3665
6465.20 3688
6465.96 3839
6466.72 3803
6467.48 3852
6468.24 3791
6469.00 3811
6469.76 3952
6470.52 4002
6471.28 3923
6472.03 3967
6472.79 4006
6473.55 4046
6474.31 4133
6475.07 4248
6475.83 4209
6476.59 4154
6477.35 4184
6478.11 4166
6478.87 4241
6479.63 4258
6480.39 4358
6481.15 4312
6481.91 4364
6482.67 4384
6483.43 4393
6484.19 4567
6484.95 4600
6485.71 4585
6486.47 4599
6487.23 4701
6487.99 4764
6488.75 4782
6489.51 4731
6490.27 5038
6491.03 5014
6491.79 5065
6492.55 5279
6493.31 5381
6494.07 5504
6494.83 5538
6495.59 5626
6496.35 5845
6497.11 5824
6497.87 5879
6498.64 5869
6499.40 5877
6500.16 5804
6500.92 5774
6501.68 5906
6502.44 5836
6503.20 5847
6503.96 5909
6504.72 6076
6505.48 6063
6506.25 6134
6507.01 6243
6507.77 6383
6508.53 6711
6509.29 7077
6510.05 7575
6510.81 8158
6511.57 8825
6512.34 9380
6513.10 9929
6513.86 10044
6514.62 10352
6515.38 10044
6516.15 9699
6516.91 9184
6517.67 9004
6518.43 8658
6519.19 8290
6519.95 8081
6520.72 8114
6521.48 7908
6522.24 7771
6523.00 7814
6523.77 7916
6524.53 8261
6525.29 8786
6526.05 9238
6526.81 9749
6527.58 10366
6528.34 10817
6529.10 11000
6529.86 11059
6530.63 10787
6531.39 10726
6532.15 10610
6532.92 10753
6533.68 11004
6534.44 12077
6535.20 13553
6535.97 15025
6536.73 16336
6537.49 17188
6538.26 17655
6539.02 17334
6539.78 16334
6540.55 14931
6541.31 13500
6542.07 12136
6542.84 10693
6543.60 9733
6544.36 8782
6545.13 8076
6545.89 7554
6546.65 6982
6547.42 6726
6548.18 6592
6548.94 6427
6549.71 6160
6550.47 6297
6551.24 6232
6552.00 6223
6552.76 6139
6553.53 6060
6554.29 6065
6555.06 6024
6555.82 6019
6556.58 5980
6557.35 5793
6558.11 5689
6558.88 5793
6559.64 5842
6560.41 5885
6561.17 5954
6561.93 5971
6562.70 6182
6563.46 6306
6564.23 6493
6564.99 6715
6565.76 6695
6566.52 6714
6567.29 6658
6568.05 6656
6568.82 6759
6569.58 6854
6570.35 6801
6571.11 6800
6571.88 6902
6572.64 7112
6573.41 7443
6574.17 7657
6574.94 7962
6575.70 8067
6576.47 8127
6577.23 8068
6578.00 8071
6578.76 7967
6579.53 7722
6580.29 7661
6581.06 7615
6581.83 7362
6582.59 7066
6583.36 7235
6584.12 7056
6584.89 7001
6585.65 6983
6586.42 6946
6587.19 7096
6587.95 7157
6588.72 7298
6589.48 7357
6590.25 7462
6591.02 7832
6591.78 8260
6592.55 8749
6593.32 9431
6594.08 9961
6594.85 10425
6595.61 10700
6596.38 10831
6597.15 11023
6597.91 10612
6598.68 10343
6599.45 9921
6600.21 9547
6600.98 9153
6601.75 8839
6602.51 8437
6603.28 8132
6604.05 7806
6604.82 7467
6605.58 7153
6606.35 6970
6607.12 6803
6607.88 6721
6608.65 6692
6609.42 6715
6610.19 6881
6610.95 6891
6611.72 6868
6612.49 6889
6613.25 6861
6614.02 6846
6614.79 6705
6615.56 6629
6616.32 6605
6617.09 6502
6617.86 6464
6618.63 6610
6619.40 6657
6620.16 6650
6620.93 6497
6621.70 6567
6622.47 6786
6623.24 6568
6624.00 6490
6624.77 6450
6625.54 6362
6626.31 6391
6627.08 6480
6627.84 6415
6628.61 6398
6629.38 6585
6630.15 6870
6630.92 7229
6631.69 7702
6632.46 8493
6633.22 9361
6633.99 10558
6634.76 11377
6635.53 12287
6636.30 12833
6637.07 12825
6637.84 12485
6638.61 11806
6639.37 11147
6640.14 10069
6640.91 9038
6641.68 8356
6642.45 7639
6643.22 6908
6643.99 6616
6644.76 6260
6645.53 5992
6646.30 5703
6647.07 5553
6647.84 5494
6648.61 5391
6649.37 5296
6650.14 5340
6650.91 5385
6651.68 5283
6652.45 5244
6653.22 5165
6653.99 5140
6654.76 5158
6655.53 5058
6656.30 4962
6657.07 4887
6657.84 4882
6658.61 4997
6659.38 4949
6660.15 4841
6660.92 4884
6661.69 4828
6662.46 4883
6663.23 4898
6664.00 4850
6664.77 4852
6665.55 4861
6666.32 4867
6667.09 4772
6667.86 4802
6668.63 4843
6669.40 4847
6670.17 4943
6670.94 5045
6671.71 4994
6672.48 5115
6673.25 5178
6674.02 5187
6674.79 5288
6675.57 5310
6676.34 5171
6677.11 5234
6677.88 5129
6678.65 4994
6679.42 4983
6680.19 5054
6680.96 4846
6681.74 4834
6682.51 4892
6683.28 5026
6684.05 5082
6684.82 5199
6685.59 5184
6686.37 5271
6687.14 5422
6687.91 5479
6688.68 5443
6689.45 5431
6690.22 5244
6691.00 5241
6691.77 4999
6692.54 4840
6693.31 4758
6694.08 4666
6694.86 4602
6695.63 4563
6696.40 4484
6697.17 4368
6697.95 4373
6698.72 4441
6699.49 4415
6700.26 4354
6701.04 4362
6701.81 4375
6702.58 4378
6703.35 4354
6704.13 4397
6704.90 4276
6705.67 4328
6706.44 4299
6707.22 4240
6707.99 4146
6708.76 4174
6709.54 4223
6710.31 4087
6711.08 4160
6711.86 4117
6712.63 4148
6713.40 4075
6714.17 4042
6714.95 3985
6715.72 3979
6716.50 3907
6717.27 3819
6718.04 3768
6718.82 3689
6719.59 3689
6720.36 3776
6721.14 3766
6721.91 3668
6722.68 3637
6723.46 3625
6724.23 3613
6725.01 3696
6725.78 3673
6726.55 3587
6727.33 3649
6728.10 3626
6728.88 3555
6729.65 3638
6730.42 3634
6731.20 3491
6731.97 3480
6732.75 3466
6733.52 3487
6734.30 3446
6735.07 3406
6735.84 3345
6736.62 3382
6737.39 3529
6738.17 3518
6738.94 3454
6739.72 3432
6740.49 3443
6741.27 3509
6742.04 3541
6742.82 3507
6743.59 3457
6744.37 3422
6745.14 3516
6745.92 3521
6746.69 3542
6747.47 3601
6748.24 3635
6749.02 3657
6749.79 3627
6750.57 3744
6751.34 3641
6752.12 3689
6752.90 3716
6753.67 3601
6754.45 3569
6755.22 3564
6756.00 3623
6756.77 3541
6757.55 3433
6758.33 3515
6759.10 3538
6759.88 3471
6760.65 3318
6761.43 3356
6762.20 3288
6762.98 3267
6763.76 3345
6764.53 3371
6765.31 3351
6766.09 3326
6766.86 3222
6767.64 3264
6768.41 3211
6769.19 3256
6769.97 3358
6770.74 3240
6771.52 3348
6772.30 3346
6773.07 3334
6773.85 3253
6774.63 3251
6775.40 3372
6776.18 3317
6776.96 3311
6777.74 3427
6778.51 3444
6779.29 3434
6780.07 3472
6780.84 3456
6781.62 3446
6782.40 3400
6783.17 3445
6783.95 3528
6784.73 3521
6785.51 3531
6786.28 3487
6787.06 3444
6787.84 3445
6788.62 3443
6789.39 3421
6790.17 3381
6790.95 3207
6791.73 3299
6792.51 3240
6793.28 3166
6794.06 3167
6794.84 3106
6795.62 3222
6796.39 3202
6797.17 3187
6797.95 3118
6798.73 3249
6799.51 3196
6800.29 3210
6801.06 3233
6801.84 3282
6802.62 3245
6803.40 3248
6804.18 3325
6804.96 3235
6805.73 3245
6806.51 3272
6807.29 3242
6808.07 3204
6808.85 3216
6809.63 3208
6810.41 3201
6811.18 3200
6811.96 3107
6812.74 3157
6813.52 3232
6814.30 3275
6815.08 3178
6815.86 3161
6816.64 3256
6817.42 3337
6818.20 3410
6818.98 3459
6819.76 3513
6820.53 3478
6821.31 3492
6822.09 3589
6822.87 3520
6823.65 3483
6824.43 3496
6825.21 3463
6825.99 3537
6826.77 3468
6827.55 3419
6828.33 3483
6829.11 3537
6829.89 3493
6830.67 3501
6831.45 3373
6832.23 3532
6833.01 3555
6833.79 3493
6834.57 3528
6835.35 3477
6836.13 3505
6836.91 3488
6837.69 3388
6838.47 3288
6839.25 3394
6840.03 3404
6840.81 3378
6841.59 3371
6842.37 3327
6843.16 3400
6843.94 3332
6844.72 3307
6845.50 3396
6846.28 3502
6847.06 3706
6847.84 3920
6848.62 4366
6849.40 4860
6850.18 5428
6850.96 5996
6851.75 6499
6852.53 6786
6853.31 6739
6854.09 6432
6854.87 6199
6855.65 5782
6856.43 5527
6857.22 5233
6858.00 4879
6858.78 4683
6859.56 4509
6860.34 4435
6861.12 4289
6861.90 4024
6862.69 3973
6863.47 4015
6864.25 3874
6865.03 3724
6865.81 3757
6866.60 3785
6867.38 3766
6868.16 3647
6868.94 3587
6869.72 3704
6870.51 3558
6871.29 3473
6872.07 3475
6872.85 3429
6873.64 3414
6874.42 3387
6875.20 3414
6875.98 3380
6876.77 3368
6877.55 3399
6878.33 3389
6879.11 3432
6879.90 3360
6880.68 3488
6881.46 3502
6882.25 3421
6883.03 3429
6883.81 3527
6884.59 3497
6885.38 3531
6886.16 3544
6886.94 3611
6887.73 3716
6888.51 3859
6889.29 3880
6890.08 3975
6890.86 3902
6891.64 3940
6892.43 3879
6893.21 3860
6893.99 3855
6894.78 3797
6895.56 3797
6896.35 3706
6897.13 3657
6897.91 3750
6898.70 3872
6899.48 3745
6900.26 3771
6901.05 3841
6901.83 3873
6902.62 3905
6903.40 3883
6904.18 3871
6904.97 3893
6905.75 3817
6906.54 3781
6907.32 3717
6908.11 3818
6908.89 3775
6909.67 3693
6910.46 3693
6911.24 3762
6912.03 3661
6912.81 3678
6913.60 3692
6914.38 3680
6915.17 3584
6915.95 3662
6916.74 3630
6917.52 3671
6918.31 3640
6919.09 3685
6919.88 3732
6920.66 3665
6921.45 3730
6922.23 3749
6923.02 3678
6923.80 3750
6924.59 3660
6925.37 3785
6926.16 3832
6926.94 3724
6927.73 3769
6928.51 3842
6929.30 3778
6930.09 3824
6930.87 3753
6931.66 3820
6932.44 3839
6933.23 3743
6934.01 3892
6934.80 3973
6935.59 3831
6936.37 3881
6937.16 3860
6937.94 3914
6938.73 3961
6939.52 4097
6940.30 4126
6941.09 4188
6941.88 4311
6942.66 4290
6943.45 4361
6944.23 4537
6945.02 4493
6945.81 4462
6946.59 4400
6947.38 4443
6948.17 4493
6948.95 4561
6949.74 4559
6950.53 4455
6951.31 4471
6952.10 4517
6952.89 4515
6953.67 4589
6954.46 4571
6955.25 4527
6956.04 4705
6956.82 4842
6957.61 5017
6958.40 5084
6959.18 5043
6959.97 5028
6960.76 4911
6961.55 5054
6962.33 5139
6963.12 5082
6963.91 5013
6964.70 4996
6965.48 5102
6966.27 5197
6967.06 5301
6967.85 5493
6968.63 5498
6969.42 5532
6970.21 5690
6971.00 5702
6971.79 5762
6972.57 5785
6973.36 5795
6974.15 5794
6974.94 5933
6975.73 5962
6976.52 6140
6977.30 6399
6978.09 6382
6978.88 6749
6979.67 6958
6980.46 7322
6981.25 7605
6982.03 8216
6982.82 8807
6983.61 9843
6984.40 11019
6985.19 12209
6985.98 13162
6986.77 13682
6987.55 13914
6988.34 13877
6989.13 13330
6989.92 12538
6990.71 11644
6991.50 10655
6992.29 9626
6993.08 8983
6993.87 8274
6994.66 8011
6995.45 8023
6996.24 7956
6997.02 8395
6997.81 9066
6998.60 9665
6999.39 10767
7000.18 11667
7000.97 12053
7001.76 12532
7002.55 12174
7003.34 11722
7004.13 10832
7004.92 9728
7005.71 8836
7006.50 8080
7007.29 7289
7008.08 6786
7008.87 6186
7009.66 5802
7010.45 5443
7011.24 5193
7012.03 5160
7012.82 4945
7013.61 4933
7014.40 4789
7015.19 4778
7015.98 4801
7016.77 4796
7017.56 4727
7018.35 4560
7019.15 4540
7019.94 4645
7020.73 4410
7021.52 4328
7022.31 4363
7023.10 4443
7023.89 4494
7024.68 4458
7025.47 4589
7026.26 4675
7027.05 4617
7027.85 4637
7028.64 4594
7029.43 4612
7030.22 4509
7031.01 4470
7031.80 4372
7032.59 4237
7033.38 4227
7034.18 4192
7034.97 4293
7035.76 4193
7036.55 4347
7037.34 4412
7038.13 4341
7038.93 4447
7039.72 4500
7040.51 4494
7041.30 4559
7042.09 4579
7042.89 4466
7043.68 4413
7044.47 4429
7045.26 4363
7046.05 4410
7046.85 4293
7047.64 4259
7048.43 4326
7049.22 4456
7050.01 4495
7050.81 4457
7051.60 4458
7052.39 4580
7053.18 4550
7053.98 4551
7054.77 4406
7055.56 4312
7056.36 4351
7057.15 4121
7057.94 4081
7058.73 4051
7059.53 4065
7060.32 4071
7061.11 4048
7061.91 4003
7062.70 4022
7063.49 4080
7064.29 4083
7065.08 4125
7065.87 4082
7066.66 4147
7067.46 4038
7068.25 3994
7069.04 3977
7069.84 3973
7070.63 3955
7071.43 3990
7072.22 3886
7073.01 3792
7073.81 3728
7074.60 3760
7075.39 3746
7076.19 3739
7076.98 3846
7077.78 3744
7078.57 3752
7079.36 3741
7080.16 3642
7080.95 3691
7081.75 3694
7082.54 3662
7083.33 3581
7084.13 3513
7084.92 3601
7085.72 3654
7086.51 3593
7087.31 3553
7088.10 3495
7088.90 3612
7089.69 3730
7090.48 3734
7091.28 3770
7092.07 3873
7092.87 4001
7093.66 4032
7094.46 3968
7095.25 3926
7096.05 3882
7096.84 3825
7097.64 3704
7098.43 3625
7099.23 3586
7100.02 3486
7100.82 3467
7101.61 3495
7102.41 3606
7103.20 3628
7104.00 3731
7104.80 3694
7105.59 3588
7106.39 3630
7107.18 3527
7107.98 3434
7108.77 3402
7109.57 3419
7110.36 3274
7111.16 3209
7111.96 3137
7112.75 3072
7113.55 3061
7114.34 2979
7115.14 3025
7115.94 3005
7116.73 3072
7117.53 3072
7118.32 3060
7119.12 3106
7119.92 3067
7120.71 3066
7121.51 3094
7122.31 3095
7123.10 3127
7123.90 3063
7124.70 2965
7125.49 2874
7126.29 2934
7127.09 2937
7127.88 2885
7128.68 3009
7129.48 2978
7130.27 3081
7131.07 3059
7131.87 2940
7132.66 2911
7133.46 3050
7134.26 2995
7135.06 3015
7135.85 2921
7136.65 2982
7137.45 2976
7138.24 2939
7139.04 2912
7139.84 2985
7140.64 2923
7141.43 2831
7142.23 2959
7143.03 2982
7143.83 3033
7144.62 2898
7145.42 2974
7146.22 3007
7147.02 2941
7147.82 2931
7148.61 2926
7149.41 2958
7150.21 2921
7151.01 2844
7151.81 2917
7152.60 2883
7153.40 2832
7154.20 2877
7155.00 2802
7155.80 2793
7156.59 2980
7157.39 3008
7158.19 2869
7158.99 2931
7159.79 2947
7160.59 2906
7161.39 2864
7162.18 2849
7162.98 2821
7163.78 2703
7164.58 2763
7165.38 2686
7166.18 2706
7166.98 2757
7167.78 2727
7168.57 2680
7169.37 2704
7170.17 2765
7170.97 2819
7171.77 2780
7172.57 2753
7173.37 2717
7174.17 2729
7174.97 2701
7175.77 2773
7176.57 2706
7177.37 2762
7178.17 2711
7178.97 2671
7179.77 2620
7180.56 2759
7181.36 2725
7182.16 2799
7182.96 2872
7183.76 2960
7184.56 3034
7185.36 2931
7186.16 2895
7186.96 2897
7187.76 2887
7188.56 2858
7189.36 2786
7190.16 2851
7190.96 2815
7191.76 2714
7192.57 2713
7193.37 2619
7194.17 2627
7194.97 2580
7195.77 2584
7196.57 2602
7197.37 2566
7198.17 2512
7198.97 2639
7199.77 2578
7200.57 2631
7201.37 2581
7202.17 2517
7202.97 2601
7203.77 2600
7204.58 2562
7205.38 2522
7206.18 2533
7206.98 2567
7207.78 2575
7208.58 2577
7209.38 2513
7210.18 2590
7210.99 2596
7211.79 2571
7212.59 2559
7213.39 2606
7214.19 2607
7214.99 2549
7215.79 2523
7216.60 2648
7217.40 2658
7218.20 2595
7219.00 2569
7219.80 2565
7220.60 2641
7221.41 2613
7222.21 2557
7223.01 2617
7223.81 2672
7224.62 2677
7225.42 2696
7226.22 2749
7227.02 2669
7227.82 2707
7228.63 2739
7229.43 2585
7230.23 2621
7231.03 2642
7231.84 2681
7232.64 2675
7233.44 2702
7234.24 2665
7235.05 2714
7235.85 2724
7236.65 2777
7237.45 2700
7238.26 2673
7239.06 2714
7239.86 2759
7240.67 2787
7241.47 2900
7242.27 2820
7243.08 2846
7243.88 3007
7244.68 2987
7245.49 3021
7246.29 3053
7247.09 2998
7247.90 2954
7248.70 2981
7249.50 3026
7250.31 3054
7251.11 3069
7251.91 3089
7252.72 3089
7253.52 3154
7254.32 3163
7255.13 3140
7255.93 3193
7256.74 3266
7257.54 3210
7258.34 3232
7259.15 3282
7259.95 3279
7260.76 3325
7261.56 3397
7262.36 3375
7263.17 3541
7263.97 3611
7264.78 3651
7265.58 3740
7266.39 3763
7267.19 3715
7268.00 3809
7268.80 3894
7269.60 3847
7270.41 3881
7271.21 3886
7272.02 3877
7272.82 3863
7273.63 3859
7274.43 3955
7275.24 3935
7276.04 4127
7276.85 4218
7277.65 4209
7278.46 4258
7279.26 4405
7280.07 4565
7280.87 4891
7281.68 5387
7282.48 5787
7283.29 6415
7284.09 6808
7284.90 7459
7285.71 7970
7286.51 7987
7287.32 7951
7288.12 7727
7288.93 7234
7289.73 6914
7290.54 6429
7291.35 6076
7292.15 5740
7292.96 5424
7293.76 5145
7294.57 5036
7295.38 4815
7296.18 4747
7296.99 4679
7297.79 4611
7298.60 4593
7299.41 4608
7300.21 4687
7301.02 4615
7301.82 4699
7302.63 4802
7303.44 4836
7304.24 4914
7305.05 4937
7305.86 5032
7306.66 4944
7307.47 5072
7308.28 5314
7309.08 5562
7309.89 5880
7310.70 5812
7311.50 5946
7312.31 6012
7313.12 6161
7313.93 6198
7314.73 6122
7315.54 6180
7316.35 6334
7317.15 6328
7317.96 6598
7318.77 6672
7319.58 7101
7320.38 7557
7321.19 7966
7322.00 8454
7322.81 8667
7323.61 8614
7324.42 8367
7325.23 8314
7326.04 8002
7326.84 7452
7327.65 7084
7328.46 6754
7329.27 6384
7330.08 6100
7330.88 5896
7331.69 6027
7332.50 6056
7333.31 6166
7334.12 6670
7334.92 6909
7335.73 7319
7336.54 7554
7337.35 7627
7338.16 7736
7338.97 7474
7339.78 7148
7340.58 6782
7341.39 6425
7342.20 6067
7343.01 5857
7343.82 5592
7344.63 5226
7345.44 5009
7346.24 4925
7347.05 4914
7347.86 4862
7348.67 4906
7349.48 4844
7350.29 4752
7351.10 4801
7351.91 4867
7352.72 4877
7353.53 4763
7354.34 4651
7355.14 4660
7355.95 4576
7356.76 4518
7357.57 4588
7358.38 4569
7359.19 4541
7360.00 4693
7360.81 4718
7361.62 4789
7362.43 4899
7363.24 4907
7364.05 5021
7364.86 4921
7365.67 5010
7366.48 5025
7367.29 5019
7368.10 5009
7368.91 4947
7369.72 4940
7370.53 4927
7371.34 4953
7372.15 4904
7372.96 4893
7373.77 5048
7374.58 5025
7375.39 4994
7376.20 5145
7377.01 5199
7377.82 5456
7378.63 5642
7379.44 5979
7380.26 6281
7381.07 6539
7381.88 6911
7382.69 6990
7383.50 7125
7384.31 7029
7385.12 6861
7385.93 6794
7386.74 6379
7387.55 5979
7388.36 5762
7389.18 5465
7389.99 5176
7390.80 4957
7391.61 4854
7392.42 4838
7393.23 4724
7394.04 4562
7394.86 4494
7395.67 4433
7396.48 4510
7397.29 4569
7398.10 4663
7398.91 4939
7399.73 5062
7400.54 5270
7401.35 5347
7402.16 5479
7402.97 5594
7403.79 5555
7404.60 5565
7405.41 5487
7406.22 5343
7407.03 5243
7407.85 5056
7408.66 5068
7409.47 4836
7410.28 4864
7411.10 4603
7411.91 4546
7412.72 4394
7413.53 4211
7414.35 4032
7415.16 3949
7415.97 3906
7416.78 3785
7417.60 3872
7418.41 3700
7419.22 3604
7420.03 3556
7420.85 3551
7421.66 3554
7422.47 3456
7423.29 3372
7424.10 3444
7424.91 3379
7425.73 3356
7426.54 3365
7427.35 3347
7428.17 3303
7428.98 3211
7429.79 3265
7430.61 3309
7431.42 3186
7432.23 3176
7433.05 3148
7433.86 3186
7434.67 3164
7435.49 3194
7436.30 3183
7437.12 3299
7437.93 3312
7438.74 3368
7439.56 3428
7440.37 3434
7441.18 3313
7442.00 3306
7442.81 3285
7443.63 3336
7444.44 3311
7445.26 3266
7446.07 3257
7446.88 3292
7447.70 3362
7448.51 3282
7449.33 3291
7450.14 3288
7450.96 3248
7451.77 3212
7452.59 3214
7453.40 3174
7454.22 3179
7455.03 3208
7455.85 3129
7456.66 3088
7457.47 3135
7458.29 3093
7459.10 3166
7459.92 3188
7460.74 3069
7461.55 3106
7462.37 3073
7463.18 3113
7464.00 3063
7464.81 3029
7465.63 3097
7466.44 3107
7467.26 3105
7468.07 3124
7468.89 3175
7469.70 3142
7470.52 3235
7471.34 3151
7472.15 3109
7472.97 3086
7473.78 3115
7474.60 3044
7475.41 2979
7476.23 2955
7477.05 2998
7477.86 2972
7478.68 2888
7479.49 2882
7480.31 2899
7481.13 2746
7481.94 2888
7482.76 2912
7483.58 2937
7484.39 2811
7485.21 2837
7486.03 2856
7486.84 2728
7487.66 2737
7488.48 2773
7489.29 2771
7490.11 2691
7490.93 2723
7491.74 2674
7492.56 2746
7493.38 2676
7494.19 2641
7495.01 2629
7495.83 2674
7496.64 2664
7497.46 2654
7498.28 2687
7499.10 2668
7499.91 2587
7500.73 2589
7501.55 2569
7502.36 2651
7503.18 2703
7504.00 2588
7504.82 2598
7505.63 2652
7506.45 2638
7507.27 2709
7508.09 2580
7508.90 2515
7509.72 2544
7510.54 2607
7511.36 2520
7512.18 2567
7512.99 2544
7513.81 2601
7514.63 2598
7515.45 2557
7516.27 2483
7517.08 2585
7517.90 2525
7518.72 2543
7519.54 2495
7520.36 2443
7521.18 2483
7521.99 2491
7522.81 2551
7523.63 2508
7524.45 2516
7525.27 2521
7526.09 2481
7526.91 2477
7527.72 2584
7528.54 2450
7529.36 2495
7530.18 2496
7531.00 2584
7531.82 2565
7532.64 2448
7533.46 2465
7534.28 2475
7535.10 2475
7535.91 2523
7536.73 2480
7537.55 2480
7538.37 2499
7539.19 2522
7540.01 2546
7540.83 2519
7541.65 2522
7542.47 2584
7543.29 2578
7544.11 2623
7544.93 2665
7545.75 2691
7546.57 2700
7547.39 2734
7548.21 2710
7549.03 2681
7549.85 2556
7550.67 2636
7551.49 2657
7552.31 2696
7553.13 2678
7553.95 2743
7554.77 2711
7555.59 2668
7556.41 2706
7557.23 2741
7558.05 2807
7558.87 2943
7559.69 2937
7560.51 2871
7561.33 2785
7562.15 2781
7562.97 2779
7563.79 2824
7564.61 2829
7565.44 2773
7566.26 2808
7567.08 2765
7567.90 2758
7568.72 2693
7569.54 2638
7570.36 2665
7571.18 2651
7572.00 2695
7572.82 2566
7573.65 2605
7574.47 2645
7575.29 2658
7576.11 2680
7576.93 2690
7577.75 2594
7578.57 2670
7579.40 2587
7580.22 2682
7581.04 2600
7581.86 2618
7582.68 2682
7583.50 2646
7584.33 2684
7585.15 2755
7585.97 2741
7586.79 2771
7587.61 2725
7588.44 2813
7589.26 2856
7590.08 2877
7590.90 2849
7591.72 2814
7592.55 2858
7593.37 2937
7594.19 2899
7595.01 2873
7595.84 2678
7596.66 2847
7597.48 2762
7598.30 2800
7599.13 2811
7599.95 2809
7600.77 2889
7601.59 2936
7602.42 3061
7603.24 3125
7604.06 3201
7604.89 3329
7605.71 3362
7606.53 3490
7607.36 3508
7608.18 3466
7609.00 3418
7609.82 3325
7610.65 3217
7611.47 3208
7612.29 3165
7613.12 3117
7613.94 3045
7614.77 3006
7615.59 2931
7616.41 2905
7617.24 2970
7618.06 2952
7618.88 2860
7619.71 2909
7620.53 2866
7621.35 2958
7622.18 2971
7623.00 2876
7623.83 2883
7624.65 2925
7625.47 2881
7626.30 2831
7627.12 2865
7627.95 3013
7628.77 2980
7629.60 3070
7630.42 3276
7631.24 3511
7632.07 3686
7632.89 3695
7633.72 3800
7634.54 3829
7635.37 3667
7636.19 3582
7637.02 3470
7637.84 3409
7638.67 3205
7639.49 2981
7640.31 2915
7641.14 2803
7641.96 2664
7642.79 2578
7643.61 2600
7644.44 2631
7645.26 2588
7646.09 2629
7646.92 2581
7647.74 2553
7648.57 2524
7649.39 2477
7650.22 2409
7651.04 2393
7651.87 2411
7652.69 2437
7653.52 2384
7654.34 2398
7655.17 2434
7656.00 2352
7656.82 2330
7657.65 2423
7658.47 2432
7659.30 2417
7660.12 2334
7660.95 2358
7661.78 2407
7662.60 2443
7663.43 2370
7664.25 2365
7665.08 2328
7665.91 2356
7666.73 2387
7667.56 2331
7668.39 2396
7669.21 2425
7670.04 2370
7670.87 2394
7671.69 2428
7672.52 2379
7673.35 2339
7674.17 2318
7675.00 2327
7675.83 2248
7676.65 2242
7677.48 2340
7678.31 2316
7679.13 2325
7679.96 2346
7680.79 2328
7681.61 2267
7682.44 2237
7683.27 2287
7684.10 2271
7684.92 2303
7685.75 2324
7686.58 2333
7687.40 2293
7688.23 2291
7689.06 2370
7689.89 2456
7690.71 2392
7691.54 2345
7692.37 2340
7693.20 2338
7694.03 2332
7694.85 2418
7695.68 2365
7696.51 2389
7697.34 2327
7698.16 2335
7698.99 2353
7699.82 2344
7700.65 2309
7701.48 2293
7702.31 2356
7703.13 2424
7703.96 2374
7704.79 2369
7705.62 2305
7706.45 2356
7707.28 2377
7708.10 2353
7708.93 2300
7709.76 2389
7710.59 2448
7711.42 2414
7712.25 2437
7713.08 2399
7713.90 2310
7714.73 2339
7715.56 2339
7716.39 2369
7717.22 2328
7718.05 2378
7718.88 2435
7719.71 2402
7720.54 2374
7721.37 2399
7722.20 2414
7723.02 2376
7723.85 2387
7724.68 2397
7725.51 2330
7726.34 2349
7727.17 2427
7728.00 2365
7728.83 2335
7729.66 2329
7730.49 2341
7731.32 2352
7732.15 2405
7732.98 2367
7733.81 2397
7734.64 2468
7735.47 2486
7736.30 2391
7737.13 2387
7737.96 2359
7738.79 2336
7739.62 2407
7740.45 2357
7741.28 2385
7742.11 2448
7742.94 2598
7743.77 2695
7744.60 2836
7745.43 3059
7746.26 3338
7747.09 3612
7747.92 3984
7748.75 4165
7749.59 4317
7750.42 4322
7751.25 4192
7752.08 4147
7752.91 3930
7753.74 3626
7754.57 3363
7755.40 3097
7756.23 2935
7757.06 2760
7757.90 2774
7758.73 2646
7759.56 2509
7760.39 2532
7761.22 2547
7762.05 2462
7762.88 2394
7763.71 2402
7764.55 2470
7765.38 2461
7766.21 2309
7767.04 2288
7767.87 2227
7768.70 2218
7769.54 2143
7770.37 2107
7771.20 2131
7772.03 2090
7772.86 2062
7773.70 2039
7774.53 2102
7775.36 2097
7776.19 2057
7777.02 2092
7777.86 2117
7778.69 2119
7779.52 2127
7780.35 2095
7781.19 2152
7782.02 2162
7782.85 2136
7783.68 2205
7784.52 2242
7785.35 2230
7786.18 2232
7787.01 2287
7787.85 2356
7788.68 2303
7789.51 2240
7790.35 2277
7791.18 2314
7792.01 2267
7792.84 2192
7793.68 2228
7794.51 2200
7795.34 2144
7796.18 2167
7797.01 2200
7797.84 2138
7798.68 2165
7799.51 2229
7800.34 2221
7801.18 2212
7802.01 2152
7802.84 2170
7803.68 2119
7804.51 2214
7805.35 2164
7806.18 2218
7807.01 2307
7807.85 2295
7808.68 2292
7809.51 2275
7810.35 2180
7811.18 2192
7812.02 2230
7812.85 2254
7813.68 2228
7814.52 2302
7815.35 2364
7816.19 2334
7817.02 2281
7817.86 2320
7818.69 2303
7819.52 2313
7820.36 2323
7821.19 2279
7822.03 2290
7822.86 2283
7823.70 2225
7824.53 2215
7825.37 2244
7826.20 2219
7827.04 2170
7827.87 2189
7828.71 2159
7829.54 2181
7830.38 2210
7831.21 2161
7832.05 2188
7832.88 2204
7833.72 2152
7834.55 2078
7835.39 2066
7836.22 2083
7837.06 2078
7837.89 2108
7838.73 2104
7839.57 2065
7840.40 2030
7841.24 2085
7842.07 2126
7842.91 2062
7843.74 2059
7844.58 2050
7845.42 1965
7846.25 2021
7847.09 2032
7847.92 2008
7848.76 2031
7849.60 2016
7850.43 2025
7851.27 1993
7852.10 1958
7852.94 1941
7853.78 1948
7854.61 2016
7855.45 1958
7856.29 1925
7857.12 1996
7857.96 2047
7858.79 1989
7859.63 1957
7860.47 1960
7861.30 2012
7862.14 1986
7862.98 1981
7863.81 1933
7864.65 1930
7865.49 1897
7866.33 1945
7867.16 1998
7868.00 1918
7868.84 1920
7869.67 1937
7870.51 1942
7871.35 1931
7872.19 1925
7873.02 1969
7873.86 1931
7874.70 1900
7875.54 1912
7876.37 1943
7877.21 1946
7878.05 1938
7878.89 1905
7879.72 1950
7880.56 1949
7881.40 1971
7882.24 1917
7883.07 1956
7883.91 1895
7884.75 1961
7885.59 2013
7886.43 1970
7887.26 2022
7888.10 1967
7888.94 1935
7889.78 2018
7890.62 2011
7891.45 2029
7892.29 2001
7893.13 1985
7893.97 2073
7894.81 1992
7895.65 1937
7896.49 1929
7897.32 1979
7898.16 1993
7899.00 1974
7899.84 1995
7900.68 2002
7901.52 1971
7902.36 1991
7903.20 1959
7904.03 1950
7904.87 1946
7905.71 1960
7906.55 1942
7907.39 2051
7908.23 1969
7909.07 1998
7909.91 1941
7910.75 1947
7911.59 2002
7912.43 2041
7913.27 2095
7914.11 2105
7914.94 2195
7915.78 2223
7916.62 2257
7917.46 2290
7918.30 2375
7919.14 2426
7919.98 2398
7920.82 2323
7921.66 2335
7922.50 2326
7923.34 2231
7924.18 2118
7925.02 2083
7925.86 2006
7926.70 2034
7927.54 1995
7928.38 1955
7929.22 1916
7930.06 1882
7930.90 1896
7931.74 1902
7932.59 1907
7933.43 1884
7934.27 1833
7935.11 1816
7935.95 1889
7936.79 1837
7937.63 1785
7938.47 1821
7939.31 1783
7940.15 1794
7940.99 1760
7941.83 1769
7942.67 1836
7943.52 1786
7944.36 1831
7945.20 1854
7946.04 1875
7946.88 1946
7947.72 1882
7948.56 1862
7949.40 1911
7950.25 1774
7951.09 1746
7951.93 1777
7952.77 1785
7953.61 1811
7954.45 1818
7955.29 1813
7956.14 1791
7956.98 1767
7957.82 1799
7958.66 1810
7959.50 1767
7960.35 1816
7961.19 1819
7962.03 1764
7962.87 1782
7963.71 1777
7964.56 1773
7965.40 1783
7966.24 1738
7967.08 1750
7967.93 1777
7968.77 1789
7969.61 1771
7970.45 1809
7971.29 1828
7972.14 1831
7972.98 1800
7973.82 1825
7974.67 1742
7975.51 1769
7976.35 1744
7977.19 1815
7978.04 1826
7978.88 1809
7979.72 1817
7980.57 1820
7981.41 1791
7982.25 1755
7983.09 1828
7983.94 1803
7984.78 1844
7985.62 1804
7986.47 1781
7987.31 1773
7988.15 1846
7989.00 1740
7989.84 1794
7990.68 1782
7991.53 1796
7992.37 1768
7993.22 1759
7994.06 1805
7994.90 1730
7995.75 1749
7996.59 1685
7997.43 1653
7998.28 1648
7999.12 1735
7999.97 1773
8000.81 1679
8001.65 1665
8002.50 1688
8003.34 1732
8004.19 1707
8005.03 1701
8005.88 1740
8006.72 1711
8007.57 1693
8008.41 1702
8009.25 1684
8010.10 1725
8010.94 1733
8011.79 1771
8012.63 1748
8013.48 1746
8014.32 1666
8015.17 1700
8016.01 1760
8016.86 1614
8017.70 1702
8018.55 1674
8019.39 1722
8020.24 1696
8021.08 1691
8021.93 1724
8022.77 1666
8023.62 1666
8024.46 1680
8025.31 1647
8026.15 1617
8027.00 1667
8027.84 1719
8028.69 1708
8029.54 1678
8030.38 1652
8031.23 1724
8032.07 1749
8032.92 1674
8033.76 1724
8034.61 1740
8035.46 1785
8036.30 1748
8037.15 1837
8037.99 1777
8038.84 1756
8039.69 1686
8040.53 1754
8041.38 1746
8042.22 1696
8043.07 1707
8043.92 1656
8044.76 1669
8045.61 1691
8046.46 1677
8047.30 1686
8048.15 1708
8049.00 1636
8049.84 1659
8050.69 1690
8051.54 1690
8052.38 1691
8053.23 1712
8054.08 1659
8054.92 1656
8055.77 1609
8056.62 1671
8057.46 1679
8058.31 1649
8059.16 1603
8060.01 1579
8060.85 1630
8061.70 1658
8062.55 1596
8063.40 1599
8064.24 1651
8065.09 1646
8065.94 1633
8066.79 1580
8067.63 1591
8068.48 1624
8069.33 1632
8070.18 1598
8071.02 1563
8071.87 1586
8072.72 1584
8073.57 1575
8074.42 1588
8075.26 1585
8076.11 1568
8076.96 1590
8077.81 1579
8078.66 1567
8079.50 1609
8080.35 1566
8081.20 1600
8082.05 1558
8082.90 1604
8083.75 1607
8084.59 1581
8085.44 1549
8086.29 1621
8087.14 1607
8087.99 1668
8088.84 1591
8089.69 1586
8090.53 1615
8091.38 1625
8092.23 1557
8093.08 1575
8093.93 1590
8094.78 1551
8095.63 1585
8096.48 1564
8097.33 1577
8098.18 1581
8099.02 1600
8099.87 1582
8100.72 1564
8101.57 1565
8102.42 1571
8103.27 1542
8104.12 1649
8104.97 1613
8105.82 1541
8106.67 1589
8107.52 1654
8108.37 1576
8109.22 1558
8110.07 1559
8110.92 1552
8111.77 1574
8112.62 1561
8113.47 1580
8114.32 1594
8115.17 1612
8116.02 1592
8116.87 1615
8117.72 1639
8118.57 1667
8119.42 1658
8120.27 1704
8121.12 1719
8121.97 1707
8122.82 1724
8123.67 1724
8124.52 1722
8125.37 1681
8126.22 1637
8127.07 1606
8127.93 1655
8128.78 1606
8129.63 1632
8130.48 1642
8131.33 1565
8132.18 1491
8133.03 1533
8133.88 1583
8134.73 1526
8135.58 1520
8136.44 1578
8137.29 1578
8138.14 1580
8138.99 1608
8139.84 1579
8140.69 1581
8141.54 1566
8142.39 1591
8143.25 1573
8144.10 1616
8144.95 1584
8145.80 1599
8146.65 1598
8147.50 1585
8148.36 1603
8149.21 1527
8150.06 1584
8150.91 1584
8151.76 1563
8152.62 1533
8153.47 1562
8154.32 1527
8155.17 1570
8156.02 1594
8156.88 1614
8157.73 1573
8158.58 1564
8159.43 1616
8160.29 1606
8161.14 1595
8161.99 1563
8162.84 1486
8163.70 1504
8164.55 1557
8165.40 1491
8166.25 1568
8167.11 1590
8167.96 1577
8168.81 1566
8169.67 1520
8170.52 1524
8171.37 1558
8172.23 1507
8173.08 1592
8173.93 1521
8174.78 1579
8175.64 1516
8176.49 1503
8177.34 1523
8178.20 1540
8179.05 1480
8179.90 1482
8180.76 1483
8181.61 1486
8182.47 1552
8183.32 1578
8184.17 1521
8185.03 1447
8185.88 1484
8186.73 1440
8187.59 1522
8188.44 1494
8189.30 1489
8190.15 1550
8191.00 1500
8191.86 1504
8192.71 1463
8193.57 1478
8194.42 1485
8195.27 1465
8196.13 1454
8196.98 1523
8197.84 1513
8198.69 1471
8199.55 1437
8200.40 1452
8201.26 1519
8202.11 1495
8202.96 1470
8203.82 1482
8204.67 1466
8205.53 1479
8206.38 1491
8207.24 1512
8208.09 1536
8208.95 1468
8209.80 1484
8210.66 1461
8211.51 1498
8212.37 1486
8213.22 1508
8214.08 1503
8214.93 1527
8215.79 1509
8216.65 1547
8217.50 1515
8218.36 1577
8219.21 1562
8220.07 1600
8220.92 1595
8221.78 1622
8222.63 1598
8223.49 1605
8224.35 1630
8225.20 1624
8226.06 1599
8226.91 1591
8227.77 1594
8228.63 1555
8229.48 1545
8230.34 1566
8231.19 1564
8232.05 1585
8232.91 1521
8233.76 1545
8234.62 1530
8235.47 1542
8236.33 1496
8237.19 1488
8238.04 1464
8238.90 1512
8239.76 1537
8240.61 1523
8241.47 1506
8242.33 1519
8243.18 1537
8244.04 1562
8244.90 1534
8245.75 1517
8246.61 1541
8247.47 1574
8248.33 1528
8249.18 1456
8250.04 1493
8250.90 1489
8251.75 1542
8252.61 1549
8253.47 1534
8254.33 1546
8255.18 1614
8256.04 1547
8256.90 1511
8257.76 1530
8258.61 1543
8259.47 1557
8260.33 1530
8261.19 1508
8262.04 1548
8262.90 1514
8263.76 1531
8264.62 1479
8265.48 1518
8266.33 1527
8267.19 1522
8268.05 1558
8268.91 1541
8269.77 1525
8270.62 1463
8271.48 1504
8272.34 1535
8273.20 1525
8274.06 1484
8274.92 1548
8275.77 1596
8276.63 1550
8277.49 1519
8278.35 1586
8279.21 1600
8280.07 1557
8280.93 1535
8281.78 1573
8282.64 1529
8283.50 1545
8284.36 1571
8285.22 1613
8286.08 1564
8286.94 1558
8287.80 1612
8288.66 1606
8289.51 1555
8290.37 1572
8291.23 1592
8292.09 1560
8292.95 1549
8293.81 1540
8294.67 1510
8295.53 1541
8296.39 1583
8297.25 1564
8298.11 1561
8298.97 1588
8299.83 1594
8300.69 1560
8301.55 1548
8302.41 1595
8303.27 1630
8304.13 1586
8304.99 1604
8305.85 1629
8306.71 1641
8307.57 1605
8308.43 1640
8309.29 1601
8310.15 1594
8311.01 1644
8311.87 1618
8312.73 1616
8313.59 1587
8314.45 1598
8315.31 1589
8316.17 1611
8317.03 1610
8317.89 1695
8318.75 1632
8319.61 1651
8320.47 1619
8321.33 1701
8322.20 1602
8323.06 1623
8323.92 1666
8324.78 1642
8325.64 1719
8326.50 1662
8327.36 1646
8328.22 1646
8329.08 1704
8329.94 1668
8330.81 1717
8331.67 1665
8332.53 1710
8333.39 1684
8334.25 1668
8335.11 1773
8335.97 1682
8336.84 1683
8337.70 1725
8338.56 1743
8339.42 1703
8340.28 1648
8341.15 1668
8342.01 1705
8342.87 1750
8343.73 1755
8344.59 1745
8345.45 1681
8346.32 1668
8347.18 1710
8348.04 1706
8348.90 1757
8349.77 1791
8350.63 1772
8351.49 1798
8352.35 1816
8353.22 1775
8354.08 1782
8354.94 1769
8355.80 1809
8356.67 1769
8357.53 1801
8358.39 1752
8359.25 1845
8360.12 1771
8360.98 1794
8361.84 1844
8362.71 1812
8363.57 1822
8364.43 1783
8365.29 1847
8366.16 1851
8367.02 1916
8367.88 1911
8368.75 1917
8369.61 1928
8370.47 1939
8371.34 1930
8372.20 1972
8373.06 1963
8373.93 1952
8374.79 1931
8375.65 1982
8376.52 2029
8377.38 2020
8378.25 2002
8379.11 2045
8379.97 1984
8380.84 2025
8381.70 2114
8382.56 2119
8383.43 2148
8384.29 2168
8385.16 2167
8386.02 2150
8386.89 2176
8387.75 2161
8388.61 2227
8389.48 2203
8390.34 2199
8391.21 2201
8392.07 2177
8392.94 2230
8393.80 2271
8394.67 2283
8395.53 2364
8396.39 2387
8397.26 2395
8398.12 2335
8398.99 2289
8399.85 2360
8400.72 2359
8401.58 2388
8402.45 2399
8403.31 2421
8404.18 2405
8405.04 2491
8405.91 2477
8406.77 2502
8407.64 2520
8408.50 2541
8409.37 2611
8410.24 2653
8411.10 2698
8411.97 2644
8412.83 2672
8413.70 2692
8414.56 2737
8415.43 2733
8416.29 2802
8417.16 2795
8418.03 2886
8418.89 2865
8419.76 2891
8420.62 2937
8421.49 2907
8422.36 2955
8423.22 2997
8424.09 3018
8424.95 2974
8425.82 3050
8426.69 3106
8427.55 3132
8428.42 3233
8429.28 3226
8430.15 3229
8431.02 3257
8431.88 3288
8432.75 3411
8433.62 3306
8434.48 3399
8435.35 3547
8436.22 3605
8437.08 3744
8437.95 3784
8438.82 3853
8439.68 3909
8440.55 3946
8441.42 4036
8442.29 4110
8443.15 4148
8444.02 4226
8444.89 4230
8445.75 4140
8446.62 4336
8447.49 4479
8448.36 4640
8449.22 4836
8450.09 4947
8450.96 5392
8451.83 5809
8452.69 6352
8453.56 6899
8454.43 7686
8455.30 8401
8456.16 9149
8457.03 9623
8457.90 9892
8458.77 10035
8459.64 9792
8460.50 9432
8461.37 8857
8462.24 8364
8463.11 7625
8463.98 6858
8464.84 6224
8465.71 5741
8466.58 5210
8467.45 4868
8468.32 4500
8469.19 4273
8470.05 4058
8470.92 3786
8471.79 3628
8472.66 3465
8473.53 3443
8474.40 3263
8475.27 3133
8476.13 3205
8477.00 3119
8477.87 3047
8478.74 3001
8479.61 2992
8480.48 3002
8481.35 3002
8482.22 3002
8483.09 2985
8483.96 3030
8484.82 2973
8485.69 2997
8486.56 3005
8487.43 3071
8488.30 3148
8489.17 3061
8490.04 3147
8490.91 3217
8491.78 3170
8492.65 3311
8493.52 3435
8494.39 3501
8495.26 3515
8496.13 3431
8497.00 3457
8497.87 3505
8498.74 3403
8499.61 3349
8500.48 3220
8501.35 3205
8502.22 3174
8503.09 3146
8503.96 3067
8504.83 2982
8505.70 3033
8506.57 3006
8507.44 3060
8508.31 3038
8509.18 3017
8510.05 2935
8510.92 3029
8511.79 3086
8512.66 3140
8513.53 3169
8514.40 3197
8515.27 3198
8516.15 3188
8517.02 3247
8517.89 3255
8518.76 3275
8519.63 3343
8520.50 3306
8521.37 3271
8522.24 3337
8523.11 3377
8523.98 3360
8524.86 3344
8525.73 3359
8526.60 3494
8527.47 3497
8528.34 3406
8529.21 3369
8530.08 3368
8530.96 3386
8531.83 3413
8532.70 3394
8533.57 3443
8534.44 3364
8535.31 3434
8536.19 3420
8537.06 3407
8537.93 3456
8538.80 3538
8539.67 3493
8540.55 3374
8541.42 3426
8542.29 3386
8543.16 3321
8544.03 3275
8544.91 3237
8545.78 3203
8546.65 3105
8547.52 3079
8548.40 2999
8549.27 2970
8550.14 2963
8551.01 2898
8551.89 2893
8552.76 2908
8553.63 2952
8554.51 2945
8555.38 2956
8556.25 2914
8557.12 2968
8558.00 2962
8558.87 2873
8559.74 2901
8560.62 2868
8561.49 2773
8562.36 2794
8563.24 2777
8564.11 2769
8564.98 2689
8565.86 2749
8566.73 2724
8567.60 2792
8568.48 2718
8569.35 2711
8570.22 2692
8571.10 2707
8571.97 2740
8572.84 2643
8573.72 2639
8574.59 2549
8575.46 2523
8576.34 2544
8577.21 2584
8578.09 2520
8578.96 2550
8579.83 2574
8580.71 2565
8581.58 2497
8582.46 2532
8583.33 2582
8584.21 2525
8585.08 2633
8585.95 2522
8586.83 2569
8587.70 2568
8588.58 2491
8589.45 2578
8590.33 2578
8591.20 2545
8592.08 2522
8592.95 2520
8593.83 2541
8594.70 2610
8595.58 2659
8596.45 2668
8597.33 2677
8598.20 2638
8599.08 2593
8599.95 2567
8600.83 2653
8601.70 2693
8602.58 2687
8603.45 2633
8604.33 2644
8605.20 2663
8606.08 2625
8606.95 2644
8607.83 2726
8608.70 2828
8609.58 2812
8610.45 2641
8611.33 2828
8612.21 2810
8613.08 2813
8613.96 2708
8614.83 2737
8615.71 2751
8616.59 2770
8617.46 2778
8618.34 2716
8619.21 2736
8620.09 2748
8620.97 2704
8621.84 2738
8622.72 2696
8623.59 2721
8624.47 2740
8625.35 2780
8626.22 2829
8627.10 2801
8627.98 2757
8628.85 2792
8629.73 2863
8630.61 2860
8631.48 2906
8632.36 2851
8633.24 2866
8634.11 2942
8634.99 3020
8635.87 2842
8636.74 2904
8637.62 2886
8638.50 2894
8639.37 2921
8640.25 2883
8641.13 2880
8642.01 2946
8642.88 3060
8643.76 3003
8644.64 3088
8645.52 3069
8646.39 3103
8647.27 3112
8648.15 3212
8649.03 3119
8649.90 3192
8650.78 3350
8651.66 3208
8652.54 3271
8653.41 3332
8654.29 3270
8655.17 3297
8656.05 3310
8656.93 3287
8657.80 3356
8658.68 3287
8659.56 3335
8660.44 3286
8661.32 3343
8662.19 3342
8663.07 3342
8663.95 3423
8664.83 3436
8665.71 3395
8666.59 3349
8667.46 3464
8668.34 3483
8669.22 3565
8670.10 3619
8670.98 3765
8671.86 3864
8672.74 3813
8673.62 3887
8674.49 3941
8675.37 3950
8676.25 4042
8677.13 4049
8678.01 3944
8678.89 4063
8679.77 4020
8680.65 4118
8681.53 4081
8682.41 4056
8683.29 4139
8684.16 4070
8685.04 4099
8685.92 4029
8686.80 4176
8687.68 4320
8688.56 4509
8689.44 4821
8690.32 4846
8691.20 5070
8692.08 5209
8692.96 5362
8693.84 5451
8694.72 5612
8695.60 5682
8696.48 5593
8697.36 5522
8698.24 5371
8699.12 5267
8700.00 5122
8700.88 5037
8701.76 4956
8702.64 4825
8703.52 4694
8704.40 4750
8705.28 4720
8706.16 4580
8707.04 4614
8707.92 4508
8708.80 4660
8709.69 4657
8710.57 4654
8711.45 4667
8712.33 4755
8713.21 4730
8714.09 4781
8714.97 4766
8715.85 4758
8716.73 4891
8717.61 4780
8718.49 4766
8719.38 4955
8720.26 5019
8721.14 4966
8722.02 5054
8722.90 5212
8723.78 5229
8724.66 5377
8725.54 5335
8726.43 5505
8727.31 5470
8728.19 5597
8729.07 5585
8729.95 5585
8730.83 5688
8731.72 5806
8732.60 5843
8733.48 5999
8734.36 6024
8735.24 6191
8736.13 6178
8737.01 6185
8737.89 6339
8738.77 6262
8739.65 6414
8740.54 6508
8741.42 6542
8742.30 6436
8743.18 6519
8744.07 6526
8744.95 6559
8745.83 6654
8746.71 6685
8747.60 6831
8748.48 6690
8749.36 6863
8750.24 6955
8751.13 6984
8752.01 6985
8752.89 6947
8753.77 6917
8754.66 7122
8755.54 7352
8756.42 7366
8757.31 7577
8758.19 7694
8759.07 7864
8759.96 7918
8760.84 8047
8761.72 8361
8762.61 8638
8763.49 8788
8764.37 9214
8765.26 9488
8766.14 9548
8767.02 9602
8767.91 9728
8768.79 9975
8769.67 10058
8770.56 10001
8771.44 10015
8772.32 10054
8773.21 10015
8774.09 9997
8774.98 10296
8775.86 10674
8776.74 11380
8777.63 12149
8778.51 13454
8779.40 14880
8780.28 16611
8781.17 18342
8782.05 19895
8782.93 21014
8783.82 21679
8784.70 22058
8785.59 21961
8786.47 21475
8787.36 20442
8788.24 19351
8789.13 18091
8790.01 16427
8790.89 15275
8791.78 14206
8792.66 13096
8793.55 12185
8794.43 11410
8795.32 11114
8796.20 10749
8797.09 10587
8797.97 10689
8798.86 10703
8799.74 10612
8800.63 10486
8801.52 10264
8802.40 10074
8803.29 9666
8804.17 9158
8805.06 8932
8805.94 8614
8806.83 8083
8807.71 7848
8808.60 7500
8809.48 7155
8810.37 7081
8811.26 7119
8812.14 6929
8813.03 6917
8813.91 6814
8814.80 6845
8815.69 6836
8816.57 6748
8817.46 6889
8818.34 6894
8819.23 6848
8820.12 6904
8821.00 6897
8821.89 6846
8822.77 6892
8823.66 6770
8824.55 6756
8825.43 6674
8826.32 6581
8827.21 6317
8828.09 6247
8828.98 6262
8829.87 6156
8830.75 6046
8831.64 6130
8832.53 6081
8833.41 5949
8834.30 5935
8835.19 6004
8836.08 5970
8836.96 5915
8837.85 5948
8838.74 5981
8839.62 6061
8840.51 6086
8841.40 6064
8842.29 6127
8843.17 6176
8844.06 6160
8844.95 6202
8845.84 6177
8846.72 6263
8847.61 6270
8848.50 6265
8849.39 6246
8850.27 6235
8851.16 6307
8852.05 6245
8852.94 6121
8853.82 6097
8854.71 6189
8855.60 6074
8856.49 5973
8857.38 6162
8858.26 6095
8859.15 6063
8860.04 6080
8860.93 6004
8861.82 6038
8862.71 5895
8863.59 5783
8864.48 5740
8865.37 5638
8866.26 5561
8867.15 5467
8868.04 5384
8868.93 5334
8869.81 5294
8870.70 5085
8871.59 5017
8872.48 5026
8873.37 4911
8874.26 4895
8875.15 4825
8876.04 4695
8876.93 4721
8877.81 4765
8878.70 4639
8879.59 4604
8880.48 4580
8881.37 4594
8882.26 4578
8883.15 4450
8884.04 4424
8884.93 4374
8885.82 4355
8886.71 4332
8887.60 4283
8888.49 4084
8889.38 4030
8890.27 4044
8891.16 4028
8892.05 3923
8892.94 3916
8893.83 3850
8894.72 3834
8895.61 3787
8896.50 3778
8897.39 3744
8898.28 3688
8899.17 3571
8900.06 3580
8900.95 3684
8901.84 3600
8902.73 3485
8903.62 3526
8904.51 3507
8905.40 3427
8906.29 3322
8907.18 3347
8908.07 3380
8908.96 3391
8909.85 3279
8910.74 3234
8911.63 3255
8912.52 3246
8913.41 3264
8914.31 3207
8915.20 3190
8916.09 3257
8916.98 3150
8917.87 3098
8918.76 3104
8919.65 2984
8920.54 3000
8921.43 3018
8922.33 3065
8923.22 3021
8924.11 3020
8925.00 3027
8925.89 2997
8926.78 3089
8927.67 2984
8928.57 3057
8929.46 3079
8930.35 3066
8931.24 3064
8932.13 3005
8933.03 2964
8933.92 2999
8934.81 2889
8935.70 2893
8936.59 2859
8937.49 2794
8938.38 2783
8939.27 2694
8940.16 2757
8941.05 2772
8941.95 2706
8942.84 2686
8943.73 2652
8944.62 2609
8945.52 2614
8946.41 2594
8947.30 2564
8948.19 2579
8949.09 2550
8949.98 2487
8950.87 2523
8951.76 2578
8952.66 2494
8953.55 2455
8954.44 2531
8955.34 2506
8956.23 2506
8957.12 2488
8958.02 2440
8958.91 2498
8959.80 2469
8960.69 2454
8961.59 2380
8962.48 2296
8963.37 2272
8964.27 2241
8965.16 2273
8966.05 2329
8966.95 2346
8967.84 2260
8968.74 2305
8969.63 2343
8970.52 2253
8971.42 2244
8972.31 2197
8973.20 2239
8974.10 2236
8974.99 2264
8975.89 2175
8976.78 2147
8977.67 2178
8978.57 2118
8979.46 2085
8980.36 2094
8981.25 2047
8982.15 2046
8983.04 2040
8983.93 2037
8984.83 2040
8985.72 1964
8986.62 1988
8987.51 2018
8988.41 2021
8989.30 1947
8990.20 1935
8991.09 1956
8991.99 1891
8992.88 1889
8993.78 1920
8994.67 1859
8995.57 1886
8996.46 1909
8997.36 1886
8998.25 1878
8999.15 1892
9000.04 1893
9000.94 1897
9001.83 1835
9002.73 1772
9003.62 1846
9004.52 1807
9005.41 1762
9006.31 1776
9007.20 1786
9008.10 1785
9009.00 1850
9009.89 1742
9010.79 1794
9011.68 1821
9012.58 1754
9013.47 1692
9014.37 1680
9015.27 1720
9016.16 1757
9017.06 1743
9017.95 1761
9018.85 1696
9019.75 1709
9020.64 1651
9021.54 1618
9022.43 1664
9023.33 1682
9024.23 1685
9025.12 1659
9026.02 1641
9026.92 1681
9027.81 1647
9028.71 1672
9029.61 1643
9030.50 1613
9031.40 1653
9032.30 1614
9033.19 1609
9034.09 1610
9034.99 1601
9035.88 1639
9036.78 1610
9037.68 1585
9038.58 1574
9039.47 1602
9040.37 1612
9041.27 1578
9042.16 1609
9043.06 1588
9043.96 1567
9044.86 1581
9045.75 1633
9046.65 1615
9047.55 1619
9048.45 1578
9049.34 1534
9050.24 1588
9051.14 1586
9052.04 1555
9052.94 1602
9053.83 1557
9054.73 1584
9055.63 1558
9056.53 1542
9057.43 1546
9058.32 1541
9059.22 1541
9060.12 1616
9061.02 1580
9061.92 1595
9062.81 1562
9063.71 1543
9064.61 1527
9065.51 1618
9066.41 1599
9067.31 1569
9068.21 1589
9069.10 1595
9070.00 1531
9070.90 1566
9071.80 1566
9072.70 1600
9073.60 1569
9074.50 1548
9075.40 1555
9076.29 1571
9077.19 1607
9078.09 1553
9078.99 1488
9079.89 1514
9080.79 1502
9081.69 1528
9082.59 1514
9083.49 1542
9084.39 1515
9085.29 1549
9086.19 1560
9087.09 1466
9087.98 1492
9088.88 1524
9089.78 1504
9090.68 1490
9091.58 1498
9092.48 1485
9093.38 1474
9094.28 1528
9095.18 1527
9096.08 1489
9096.98 1457
9097.88 1477
9098.78 1468
9099.68 1490
9100.58 1483
9101.48 1532
9102.38 1459
9103.28 1460
9104.18 1470
9105.08 1509
9105.99 1456
9106.89 1512
9107.79 1413
9108.69 1460
9109.59 1417
9110.49 1438
9111.39 1468
9112.29 1449
9113.19 1451
9114.09 1456
9114.99 1506
9115.89 1501
9116.79 1525
9117.69 1464
9118.60 1522
9119.50 1441
9120.40 1423
9121.30 1428
9122.20 1417
9123.10 1448
9124.00 1487
9124.90 1491
9125.81 1426
9126.71 1484
9127.61 1465
9128.51 1441
9129.41 1428
9130.31 1460
9131.22 1451
9132.12 1423
9133.02 1445
9133.92 1424
9134.82 1419
9135.72 1457
9136.63 1383
9137.53 1431
9138.43 1435
9139.33 1456
9140.23 1416
9141.14 1428
9142.04 1432
9142.94 1444
9143.84 1447
9144.75 1391
9145.65 1481
9146.55 1496
9147.45 1461
9148.36 1418
9149.26 1425
9150.16 1421
9151.06 1408
9151.97 1435
9152.87 1442
9153.77 1443
9154.67 1422
9155.58 1411
9156.48 1448
9157.38 1442
9158.29 1425
9159.19 1440
9160.09 1435
9161.00 1411
9161.90 1449
9162.80 1451
9163.71 1437
9164.61 1444
9165.51 1427
9166.42 1416
9167.32 1459
9168.22 1515
9169.13 1510
9170.03 1444
9170.93 1444
9171.84 1403
9172.74 1404
9173.64 1446
9174.55 1507
9175.45 1386
9176.36 1436
9177.26 1453
9178.16 1415
9179.07 1454
9179.97 1414
9180.88 1422
9181.78 1473
9182.69 1475
9183.59 1467
9184.49 1443
9185.40 1403
9186.30 1419
9187.21 1437
9188.11 1453
9189.02 1438
9189.92 1417
9190.82 1468
9191.73 1514
9192.63 1461
9193.54 1482
9194.44 1516
9195.35 1499
9196.25 1491
9197.16 1505
9198.06 1470
9198.97 1504
9199.87 1513
9200.78 1522
9201.68 1570
9202.59 1468
9203.49 1474
9204.40 1551
9205.30 1500
9206.21 1472
9207.12 1446
9208.02 1443
9208.93 1509
9209.83 1443
9210.74 1417
9211.64 1486
9212.55 1448
9213.45 1476
9214.36 1476
9215.27 1458
9216.17 1471
9217.08 1440
9217.98 1495
9218.89 1513
9219.80 1504
9220.70 1461
9221.61 1434
9222.51 1441
9223.42 1480
9224.33 1529
9225.23 1458
9226.14 1501
9227.05 1416
9227.95 1451
9228.86 1449
9229.77 1490
9230.67 1468
9231.58 1443
9232.49 1479
9233.39 1466
9234.30 1477
9235.21 1423
9236.11 1424
9237.02 1418
9237.93 1410
9238.83 1396
9239.74 1427
9240.65 1452
9241.55 1451
9242.46 1423
9243.37 1403
9244.28 1368
9245.18 1388
9246.09 1429
9247.00 1466
9247.91 1324
9248.81 1346
9249.72 1365
9250.63 1369
9251.54 1431
9252.44 1409
9253.35 1442
9254.26 1383
9255.17 1433
9256.07 1436
9256.98 1398
9257.89 1382
9258.80 1420
9259.71 1418
9260.61 1414
9261.52 1472
9262.43 1448
9263.34 1521
9264.25 1405
9265.16 1426
9266.06 1445
9266.97 1438
9267.88 1454
9268.79 1436
9269.70 1406
9270.61 1419
9271.51 1447
9272.42 1420
9273.33 1452
9274.24 1490
9275.15 1534
9276.06 1537
9276.97 1482
9277.88 1508
9278.78 1474
9279.69 1498
9280.60 1465
9281.51 1426
9282.42 1473
9283.33 1534
9284.24 1510
9285.15 1441
9286.06 1453
9286.97 1513
9287.88 1507
9288.79 1428
9289.70 1483
9290.60 1444
9291.51 1408
9292.42 1438
9293.33 1477
9294.24 1431
9295.15 1431
9296.06 1403
9296.97 1423
9297.88 1426
9298.79 1456
9299.70 1430
9300.61 1430
9301.52 1457
9302.43 1445
9303.34 1474
9304.25 1466
9305.16 1452
9306.07 1468
9306.98 1443
9307.89 1450
9308.80 1491
9309.71 1474
9310.63 1436
9311.54 1432
9312.45 1431
9313.36 1463
9314.27 1478
9315.18 1481
9316.09 1463
9317.00 1464
9317.91 1503
9318.82 1408
9319.73 1410
9320.64 1433
9321.55 1437
9322.47 1462
9323.38 1434
9324.29 1468
9325.20 1447
9326.11 1450
9327.02 1456
9327.93 1402
9328.84 1412
9329.76 1462
9330.67 1438
9331.58 1424
9332.49 1470
9333.40 1472
9334.31 1469
9335.23 1436
9336.14 1467
9337.05 1427
9337.96 1425
9338.87 1422
9339.78 1459
9340.70 1471
9341.61 1477
9342.52 1454
9343.43 1440
9344.34 1470
9345.26 1452
9346.17 1482
9347.08 1473
9347.99 1447
9348.91 1430
9349.82 1498
9350.73 1524
9351.64 1522
9352.56 1508
9353.47 1507
9354.38 1507
9355.29 1523
9356.21 1483
9357.12 1476
9358.03 1437
9358.94 1507
9359.86 1541
9360.77 1506
9361.68 1509
9362.60 1510
9363.51 1474
9364.42 1534
9365.34 1508
9366.25 1506
9367.16 1537
9368.08 1529
9368.99 1505
9369.90 1522
9370.82 1524
9371.73 1511
9372.64 1501
9373.56 1511
9374.47 1438
9375.38 1477
9376.30 1485
9377.21 1524
9378.12 1474
9379.04 1428
9379.95 1516
9380.87 1570
9381.78 1560
9382.69 1523
9383.61 1489
9384.52 1550
9385.44 1532
9386.35 1549
9387.27 1591
9388.18 1615
9389.09 1605
9390.01 1615
9390.92 1640
9391.84 1666
9392.75 1654
9393.67 1677
9394.58 1662
9395.50 1671
9396.41 1671
9397.32 1716
9398.24 1585
9399.15 1672
9400.07 1699
9400.98 1652
9401.90 1615
9402.81 1642
9403.73 1657
9404.64 1673
9405.56 1624
9406.47 1618
9407.39 1621
9408.30 1668
9409.22 1659
9410.14 1598
9411.05 1598
9411.97 1585
9412.88 1598
9413.80 1660
9414.71 1663
9415.63 1617
9416.54 1612
9417.46 1642
9418.38 1644
9419.29 1664
9420.21 1575
9421.12 1627
9422.04 1616
9422.95 1609
9423.87 1674
9424.79 1712
9425.70 1648
9426.62 1684
9427.54 1665
9428.45 1725
9429.37 1683
9430.28 1708
9431.20 1786
9432.12 1782
9433.03 1759
9433.95 1771
9434.87 1835
9435.78 1824
9436.70 1855
9437.62 1956
9438.53 1852
9439.45 1822
9440.37 1837
9441.28 1881
9442.20 1866
9443.12 1838
9444.03 1830
9444.95 1864
9445.87 1841
9446.79 1855
9447.70 1871
9448.62 1979
9449.54 2029
9450.45 2132
9451.37 2180
9452.29 2285
9453.21 2361
9454.12 2466
9455.04 2541
9455.96 2503
9456.88 2505
9457.79 2496
9458.71 2489
9459.63 2404
9460.55 2278
9461.47 2263
9462.38 2126
9463.30 2100
9464.22 1998
9465.14 1887
9466.06 1866
9466.97 1821
9467.89 1825
9468.81 1726
9469.73 1776
9470.65 1754
9471.56 1719
9472.48 1763
9473.40 1791
9474.32 1721
9475.24 1742
9476.16 1761
9477.08 1668
9477.99 1719
9478.91 1757
9479.83 1811
9480.75 1823
9481.67 1846
9482.59 1842
9483.51 1868
9484.43 1843
9485.34 1872
9486.26 1863
9487.18 1810
9488.10 1831
9489.02 1801
9489.94 1795
9490.86 1771
9491.78 1758
9492.70 1702
9493.62 1699
9494.54 1714
9495.46 1676
9496.38 1637
9497.30 1626
9498.22 1638
9499.13 1682
9500.05 1637
9500.97 1574
9501.89 1666
9502.81 1652
9503.73 1575
9504.65 1597
9505.57 1685
9506.49 1640
9507.41 1628
9508.33 1602
9509.25 1617
9510.17 1653
9511.09 1640
9512.01 1614
9512.93 1670
9513.86 1667
9514.78 1607
9515.70 1618
9516.62 1646
9517.54 1694
9518.46 1710
9519.38 1678
9520.30 1696
9521.22 1729
9522.14 1709
9523.06 1696
9523.98 1712
9524.90 1672
9525.82 1702
9526.75 1677
9527.67 1713
9528.59 1724
9529.51 1772
9530.43 1834
9531.35 1812
9532.27 1861
9533.19 1851
9534.11 1854
9535.04 1842
9535.96 1879
9536.88 1899
9537.80 1795
9538.72 1763
9539.64 1800
9540.57 1775
9541.49 1729
9542.41 1712
9543.33 1752
9544.25 1715
9545.17 1678
9546.10 1679
9547.02 1586
9547.94 1651
9548.86 1605
9549.78 1643
9550.71 1610
9551.63 1677
9552.55 1640
9553.47 1625
9554.40 1610
9555.32 1623
9556.24 1580
9557.16 1641
9558.09 1640
9559.01 1626
9559.93 1634
9560.85 1663
9561.78 1630
9562.70 1627
9563.62 1634
9564.54 1671
9565.47 1649
9566.39 1656
9567.31 1625
9568.24 1615
9569.16 1587
9570.08 1552
9571.00 1606
9571.93 1602
9572.85 1570
9573.77 1537
9574.70 1548
9575.62 1526
9576.54 1609
9577.47 1562
9578.39 1527
9579.31 1525
9580.24 1567
9581.16 1497
9582.09 1530
9583.01 1538
9583.93 1545
9584.86 1535
9585.78 1535
9586.70 1536
9587.63 1507
9588.55 1546
9589.48 1534
9590.40 1554
9591.32 1572
9592.25 1603
9593.17 1617
9594.10 1632
9595.02 1577
9595.95 1611
9596.87 1598
9597.79 1598
9598.72 1617
9599.64 1623
9600.57 1619
9601.49 1643
9602.42 1641
9603.34 1620
9604.27 1691
9605.19 1710
9606.12 1700
9607.04 1682
9607.97 1756
9608.89 1697
9609.82 1694
9610.74 1677
9611.67 1681
9612.59 1760
9613.52 1768
9614.44 1696
9615.37 1741
9616.29 1728
9617.22 1703
9618.14 1729
9619.07 1736
9619.99 1716
9620.92 1753
9621.85 1776
9622.77 1787
9623.70 1770
9624.62 1758
9625.55 1816
9626.47 1814
9627.40 1817
9628.33 1869
9629.25 1884
9630.18 1878
9631.10 1871
9632.03 1897
9632.96 1859
9633.88 1865
9634.81 1909
9635.73 1966
9636.66 1961
9637.59 1929
9638.51 1990
9639.44 2037
9640.37 2023
9641.29 2060
9642.22 2011
9643.15 2076
9644.07 2159
9645.00 2136
9645.93 2169
9646.85 2240
9647.78 2296
9648.71 2387
9649.63 2427
9650.56 2471
9651.49 2531
9652.41 2571
9653.34 2523
9654.27 2523
9655.20 2454
9656.12 2424
9657.05 2365
9657.98 2269
9658.90 2278
9659.83 2261
9660.76 2260
9661.69 2230
9662.61 2111
9663.54 2094
9664.47 2108
9665.40 2105
9666.32 2161
9667.25 2123
9668.18 2206
9669.11 2201
9670.04 2155
9670.96 2129
9671.89 2141
9672.82 2196
9673.75 2213
9674.68 2196
9675.60 2175
9676.53 2225
9677.46 2200
9678.39 2205
9679.32 2208
9680.25 2223
9681.17 2168
9682.10 2234
9683.03 2282
9683.96 2265
9684.89 2242
9685.82 2267
9686.75 2241
9687.67 2286
9688.60 2333
9689.53 2360
9690.46 2311
9691.39 2319
9692.32 2321
9693.25 2331
9694.18 2348
9695.11 2412
9696.03 2422
9696.96 2488
9697.89 2500
9698.82 2565
9699.75 2557
9700.68 2569
9701.61 2565
9702.54 2594
9703.47 2517
9704.40 2537
9705.33 2557
9706.26 2452
9707.19 2369
9708.12 2287
9709.05 2311
9709.98 2287
9710.91 2281
9711.84 2286
9712.77 2222
9713.70 2236
9714.63 2229
9715.56 2284
9716.49 2195
9717.42 2187
9718.35 2118
9719.28 2140
9720.21 2071
9721.14 2129
9722.07 2137
9723.00 2043
9723.93 2038
9724.86 2040
9725.79 1999
9726.72 2019
9727.65 2035
9728.58 1998
9729.51 1991
9730.44 2008
9731.37 2016
9732.31 2011
9733.24 2035
9734.17 2003
9735.10 1925
9736.03 1985
9736.96 1977
9737.89 1992
9738.82 1978
9739.75 2000
9740.69 1980
9741.62 1934
9742.55 1948
9743.48 1945
9744.41 1859
9745.34 1844
9746.27 1865
9747.21 1862
9748.14 1859
9749.07 1885
9750.00 1879
9750.93 1874
9751.86 1889
9752.80 1833
9753.73 1842
9754.66 1864
9755.59 1839
9756.52 1821
9757.46 1895
9758.39 1841
9759.32 1842
9760.25 1842
9761.18 1915
9762.12 1855
9763.05 1844
9763.98 1879
9764.91 1879
9765.85 1854
9766.78 1901
9767.71 1910
9768.64 1908
9769.58 1895
9770.51 1915
9771.44 1898
9772.37 1874
9773.31 1867
9774.24 1885
9775.17 1849
9776.11 1923
9777.04 1919
9777.97 1913
9778.91 1883
9779.84 1917
9780.77 1968
9781.71 1956
9782.64 2011
9783.57 2018
9784.51 1946
9785.44 2014
9786.37 1944
9787.31 1930
9788.24 1883
9789.17 1867
9790.11 1877
9791.04 1807
9791.97 1760
9792.91 1867
9793.84 1836
9794.77 1833
9795.71 1888
9796.64 1892
9797.58 1873
9798.51 1830
9799.44 1838
9800.38 1816
9801.31 1820
9802.25 1802
9803.18 1815
9804.12 1801
9805.05 1678
9805.98 1737
9806.92 1739
9807.85 1680
9808.79 1682
9809.72 1656
9810.66 1611
9811.59 1622
9812.53 1613
9813.46 1547
9814.40 1555
9815.33 1522
9816.27 1570
9817.20 1524
9818.14 1520
9819.07 1542
9820.01 1517
9820.94 1496
9821.88 1541
9822.81 1509
9823.75 1499
9824.68 1505
9825.62 1475
9826.55 1428
9827.49 1480
9828.42 1510
9829.36 1533
9830.29 1496
9831.23 1447
9832.17 1442
9833.10 1490
9834.04 1514
9834.97 1495
9835.91 1482
9836.84 1463
9837.78 1497
9838.72 1482
9839.65 1437
9840.59 1463
9841.52 1472
9842.46 1438
9843.40 1416
9844.33 1438
9845.27 1493
9846.20 1478
9847.14 1494
9848.08 1457
9849.01 1516
9849.95 1477
9850.89 1456
9851.82 1482
9852.76 1477
9853.70 1461
9854.63 1472
9855.57 1472
9856.51 1475
9857.44 1487
9858.38 1467
9859.32 1416
9860.25 1446
9861.19 1466
9862.13 1469
9863.07 1471
9864.00 1417
9864.94 1446
9865.88 1448
9866.81 1431
9867.75 1442
9868.69 1405
9869.63 1448
9870.56 1477
9871.50 1422
9872.44 1449
9873.38 1483
9874.31 1469
9875.25 1462
9876.19 1452
9877.13 1405
9878.07 1413
9879.00 1400
9879.94 1423
9880.88 1410
9881.82 1430
9882.75 1435
9883.69 1411
9884.63 1461
9885.57 1437
9886.51 1434
9887.45 1398
9888.38 1401
9889.32 1374
9890.26 1366
9891.20 1413
9892.14 1414
9893.08 1399
9894.01 1378
9894.95 1415
9895.89 1396
9896.83 1442
9897.77 1415
9898.71 1407
9899.65 1439
9900.59 1399
9901.52 1369
9902.46 1400
9903.40 1384
9904.34 1419
9905.28 1448
9906.22 1437
9907.16 1429
9908.10 1418
9909.04 1440
9909.98 1392
9910.92 1367
9911.86 1405
9912.80 1481
9913.73 1462
9914.67 1372
9915.61 1431
9916.55 1460
9917.49 1456
9918.43 1529
9919.37 1543
9920.31 1567
9921.25 1629
9922.19 1661
9923.13 1704
9924.07 1759
9925.01 1847
9925.95 1872
9926.89 1938
9927.83 1972
9928.77 1973
9929.71 2022
9930.65 2034
9931.59 2051
9932.53 2015
9933.47 1891
9934.41 1840
9935.36 1786
9936.30 1765
9937.24 1698
9938.18 1596
9939.12 1505
9940.06 1523
9941.00 1492
9941.94 1425
9942.88 1438
9943.82 1403
9944.76 1324
9945.70 1307
9946.64 1288
9947.59 1353
9948.53 1296
9949.47 1323
9950.41 1319
9951.35 1290
9952.29 1273
9953.23 1258
9954.17 1257
9955.12 1253
9956.06 1256
9957.00 1298
9957.94 1251
9958.88 1292
9959.82 1236
9960.77 1248
9961.71 1283
9962.65 1269
9963.59 1308
9964.53 1226
9965.48 1241
9966.42 1227
9967.36 1245
9968.30 1293
9969.24 1218
9970.19 1253
9971.13 1254
9972.07 1252
9973.01 1294
9973.95 1197
9974.90 1218
9975.84 1201
9976.78 1190
9977.72 1176
9978.67 1213
9979.61 1179
9980.55 1172
9981.50 1178
9982.44 1199
9983.38 1189
9984.32 1196
9985.27 1193
9986.21 1205
9987.15 1203
9988.10 1182
9989.04 1168
9989.98 1222
9990.92 1205
9991.87 1225
9992.81 1207
9993.75 1177
9994.70 1203
9995.64 1179
9996.58 1234
9997.53 1260
9998.47 1170
9999.41 1205
10000.36 1210
10001.30 1144
10002.25 1172
10003.19 1182
10004.13 1200
10005.08 1220
10006.02 1175
10006.96 1226
10007.91 1172
10008.85 1219
10009.80 1201
10010.74 1219
10011.68 1217
10012.63 1162
10013.57 1240
10014.52 1189
10015.46 1152
10016.41 1203
10017.35 1204
10018.29 1241
10019.24 1227
10020.18 1183
10021.13 1248
10022.07 1223
10023.02 1206
10023.96 1166
10024.91 1179
10025.85 1188
10026.80 1186
10027.74 1201
10028.69 1210
10029.63 1196
10030.58 1191
10031.52 1201
10032.47 1145
10033.41 1156
10034.36 1196
10035.30 1167
10036.25 1157
10037.19 1157
10038.14 1148
10039.08 1146
10040.03 1099
10040.97 1165
10041.92 1174
10042.87 1138
10043.81 1125
10044.76 1116
10045.70 1114
10046.65 1124
10047.59 1126
10048.54 1094
10049.49 1113
10050.43 1082
10051.38 1093
10052.32 1099
10053.27 1123
10054.22 1103
10055.16 1119
10056.11 1104
10057.05 1069
10058.00 1067
10058.95 1139
10059.89 1114
10060.84 1132
10061.79 1044
10062.73 1134
10063.68 1140
10064.63 1120
10065.57 1042
10066.52 1051
10067.47 1098
10068.41 1033
10069.36 1103
10070.31 1141
10071.25 1092
10072.20 1073
10073.15 1091
10074.10 1094
10075.04 1060
10075.99 1076
10076.94 1043
10077.88 1031
10078.83 1039
10079.78 1094
10080.73 1048
10081.67 1049
10082.62 1057
10083.57 1047
10084.52 1024
10085.46 1060
10086.41 1052
10087.36 1024
10088.31 1023
10089.25 1047
10090.20 1041
10091.15 1046
10092.10 1030
10093.05 1010
10093.99 1067
10094.94 1028
10095.89 1082
10096.84 1035
10097.79 1023
10098.73 1055
10099.68 1021
10100.63 983
10101.58 1019
10102.53 1074
10103.48 1018
10104.42 1000
10105.37 1014
10106.32 1057
10107.27 976
10108.22 1010
10109.17 1032
10110.12 1045
10111.06 1055
10112.01 1005
10112.96 1012
10113.91 1018
10114.86 1015
10115.81 1068
10116.76 1039
10117.71 982
10118.66 1022
10119.61 1025
10120.56 998
10121.50 1005
10122.45 985
10123.40 1024
10124.35 1068
10125.30 1054
10126.25 1075
10127.20 1061
10128.15 1008
10129.10 1029
10130.05 1059
10131.00 1020
10131.95 1032
10132.90 978
10133.85 1021
10134.80 1035
10135.75 998
10136.70 1026
10137.65 967
10138.60 1038
10139.55 1031
10140.50 1004
10141.45 1050
10142.40 1035
10143.35 1071
10144.30 1124
10145.25 1072
10146.20 1061
10147.15 1059
10148.10 1053
10149.05 1061
10150.00 1036
10150.95 1040
10151.90 993
10152.86 1034
10153.81 1023
10154.76 1026
10155.71 1013
10156.66 1044
10157.61 1007
10158.56 1008
10159.51 970
10160.46 996
10161.41 1021
10162.37 1018
10163.32 993
10164.27 1012
10165.22 1011
10166.17 1042
10167.12 1074
10168.07 1057
10169.03 1061
10169.98 1007
10170.93 1048
10171.88 1058
10172.83 1024
10173.78 1031
10174.74 1040
10175.69 1042
10176.64 1033
10177.59 1114
10178.54 1131
10179.49 1072
10180.45 1069
10181.40 1076
10182.35 1032
10183.30 1100
10184.26 1093
10185.21 1141
10186.16 1112
10187.11 1150
10188.06 1150
10189.02 1156
10189.97 1141
10190.92 1185
10191.87 1185
10192.83 1173
10193.78 1147
10194.73 1138
10195.69 1178
10196.64 1225
10197.59 1212
10198.54 1132
10199.50 1203
10200.45 1200
10201.40 1228
10202.36 1174
10203.31 1203
10204.26 1204
10205.22 1171
10206.17 1190
10207.12 1155
10208.08 1171
10209.03 1171
10209.98 1172
10210.94 1158
10211.89 1182
10212.84 1180
10213.80 1167
10214.75 1180
10215.70 1149
10216.66 1153
10217.61 1159
10218.56 1157
10219.52 1117
10220.47 1154
10221.43 1102
10222.38 1142
10223.33 1159
10224.29 1139
10225.24 1137
10226.20 1143
10227.15 1115
10228.11 1153
10229.06 1144
10230.01 1191
10230.97 1184
10231.92 1212
10232.88 1233
10233.83 1227
10234.79 1238
10235.74 1234
10236.70 1229
10237.65 1247
10238.60 1221
10239.56 1234
10240.51 1245
10241.47 1181
10242.42 1215
10243.38 1192
10244.33 1192
10245.29 1133
10246.24 1143
10247.20 1176
10248.15 1181
10249.11 1087
10250.07 1069
10251.02 1064
10251.98 1071
10252.93 1069
10253.89 1040
10254.84 1117
10255.80 1035
10256.75 1046
10257.71 1037
10258.67 1051
10259.62 1035
10260.58 1018
10261.53 1032
10262.49 1013
10263.44 1009
10264.40 1048
10265.36 1067
10266.31 984
10267.27 1030
10268.22 1057
10269.18 1014
10270.14 1031
10271.09 1093
10272.05 1058
10273.01 1080
10273.96 1038
10274.92 1047
10275.87 1031
10276.83 1033
10277.79 1027
10278.74 1044
10279.70 1047
10280.66 1041
10281.61 1052
10282.57 1023
10283.53 1010
10284.49 1014
10285.44 1061
10286.40 1026
10287.36 959
10288.31 987
10289.27 1004
10290.23 973
10291.18 966
10292.14 972
10293.10 972
10294.06 987
10295.01 993
10295.97 983
10296.93 985
10297.89 952
10298.84 956
10299.80 991
10300.76 925
10301.72 995
10302.67 1010
10303.63 1030
10304.59 1006
10305.55 1009
10306.51 1032
10307.46 962
10308.42 984
10309.38 992
10310.34 1004
10311.30 984
10312.25 1044
10313.21 1018
10314.17 995
10315.13 978
10316.09 998
10317.05 995
10318.00 997
10318.96 994
10319.92 986
10320.88 973
10321.84 973
10322.80 970
10323.76 980
10324.71 993
10325.67 967
10326.63 972
10327.59 967
10328.55 1006
10329.51 963
10330.47 986
10331.43 999
10332.39 1051
10333.35 982
10334.30 1015
10335.26 989
10336.22 988
10337.18 955
10338.14 963
10339.10 999
10340.06 983
10341.02 960
10341.98 973
10342.94 948
10343.90 1003
10344.86 1003
10345.82 967
10346.78 940
10347.74 959
10348.70 994
10349.66 974
10350.62 1005
10351.58 975
10352.54 1004
10353.50 995
10354.46 970
10355.42 984
10356.38 1007
10357.34 1001
10358.30 975
10359.26 996
10360.22 972
10361.18 1027
10362.14 1022
10363.10 999
10364.06 970
10365.02 957
10365.98 978
10366.94 1013
10367.90 994
10368.87 997
10369.83 985
10370.79 1011
10371.75 983
10372.71 971
10373.67 983
10374.63 986
10375.59 931
10376.55 949
10377.51 954
10378.48 935
10379.44 948
10380.40 962
10381.36 965
10382.32 941
10383.28 944
10384.24 960
10385.21 972
10386.17 1028
10387.13 967
10388.09 954
10389.05 994
10390.01 991
10390.98 978
10391.94 1031
10392.90 955
10393.86 988
10394.82 936
10395.79 953
10396.75 981
10397.71 941
10398.67 974
10399.63 993
10400.60 989
10401.56 981
10402.52 1001
10403.48 990
10404.45 969
10405.41 955
10406.37 970
10407.33 1021
10408.30 1030
10409.26 1028
10410.22 1019
10411.18 1009
10412.15 986
10413.11 1034
10414.07 1067
10415.04 1092
10416.00 1021
10416.96 1077
10417.93 1077
10418.89 1099
10419.85 1107
10420.81 1184
10421.78 1111
10422.74 1084
10423.70 1089
10424.67 1150
10425.63 1111
10426.59 1095
10427.56 1139
10428.52 1109
10429.49 1075
10430.45 1059
10431.41 1079
10432.38 1101
10433.34 1080
10434.30 1029
10435.27 1019
10436.23 1042
10437.20 1012
10438.16 1005
10439.12 1040
10440.09 1020
10441.05 1002
10442.02 974
10442.98 994
10443.94 967
10444.91 931
10445.87 974
10446.84 1001
10447.80 993
10448.77 946
10449.73 979
10450.70 980
10451.66 931
10452.63 936
10453.59 982
10454.55 944
10455.52 960
10456.48 994
10457.45 1009
10458.41 943
10459.38 968
10460.34 985
10461.31 976
10462.27 971
10463.24 920
10464.20 925
10465.17 947
10466.14 950
10467.10 972
10468.07 977
10469.03 956
10470.00 928
10470.96 978
10471.93 962
10472.89 909
10473.86 905
10474.82 901
10475.79 942
10476.76 932
10477.72 943
10478.69 974
10479.65 947
10480.62 975
10481.59 958
10482.55 973
10483.52 951
10484.48 945
10485.45 958
10486.42 938
10487.38 1014
10488.35 997
10489.32 943
10490.28 963
10491.25 950
10492.21 964
10493.18 987
10494.15 968
10495.11 921
10496.08 955
10497.05 966
10498.01 950
10498.98 964
10499.95 1022
10500.92 987
10501.88 949
10502.85 975
10503.82 977
10504.78 995
10505.75 933
10506.72 942
10507.68 971
10508.65 983
10509.62 963
10510.59 960
10511.55 989
10512.52 1000
10513.49 973
10514.46 1009
10515.42 1026
10516.39 983
10517.36 947
10518.33 971
10519.29 930
10520.26 971
10521.23 1032
10522.20 985
10523.17 973
10524.13 919
10525.10 948
10526.07 971
10527.04 980
10528.01 949
10528.97 942
10529.94 956
10530.91 969
10531.88 988
10532.85 974
10533.82 1023
10534.78 1004
10535.75 968
10536.72 995
10537.69 970
10538.66 957
10539.63 985
10540.60 983
10541.56 1030
10542.53 1001
10543.50 959
10544.47 1028
10545.44 994
10546.41 965
10547.38 940
10548.35 993
10549.32 999
10550.29 1017
10551.25 1019
10552.22 1018
10553.19 1023
10554.16 1041
10555.13 1030
10556.10 1080
10557.07 1094
10558.04 1123
10559.01 1155
10559.98 1155
10560.95 1130
10561.92 1118
10562.89 1116
10563.86 1094
10564.83 1049
10565.80 1083
10566.77 1114
10567.74 1118
10568.71 1107
10569.68 1092
10570.65 1065
10571.62 1070
10572.59 1065
10573.56 1008
10574.53 987
10575.50 1013
10576.47 1037
10577.44 1004
10578.41 1006
10579.38 976
10580.35 989
10581.32 1040
10582.29 1037
10583.26 1011
10584.23 1040
10585.21 1029
10586.18 1021
10587.15 1014
10588.12 1020
10589.09 1017
10590.06 1014
10591.03 1040
10592.00 1015
10592.97 1017
10593.94 1036
10594.92 968
10595.89 988
10596.86 984
10597.83 1019
10598.80 1011
10599.77 1017
10600.74 994
10601.71 986
10602.69 1000
10603.66 1014
10604.63 962
10605.60 1017
10606.57 1005
10607.54 989
10608.52 949
10609.49 984
10610.46 977
10611.43 976
10612.40 988
10613.38 962
10614.35 976
10615.32 971
10616.29 980
10617.27 958
10618.24 971
10619.21 969
10620.18 978
10621.15 1007
10622.13 1008
10623.10 963
10624.07 967
10625.04 1007
10626.02 1010
10626.99 1011
10627.96 965
10628.94 1000
10629.91 1027
10630.88 1013
10631.85 995
10632.83 1004
10633.80 1023
10634.77 1029
10635.75 1034
10636.72 1058
10637.69 1073
10638.67 1095
10639.64 1073
10640.61 1081
10641.59 1168
10642.56 1053
10643.53 1015
10644.51 1027
10645.48 1067
10646.45 1095
10647.43 1057
10648.40 994
10649.37 1008
10650.35 1005
10651.32 1010
10652.30 1007
10653.27 954
10654.24 970
10655.22 971
10656.19 991
10657.16 948
10658.14 964
10659.11 984
10660.09 1001
10661.06 976
10662.04 963
10663.01 1001
10663.98 979
10664.96 926
10665.93 933
10666.91 960
10667.88 977
10668.86 959
10669.83 950
10670.81 949
10671.78 947
10672.76 959
10673.73 970
10674.71 923
10675.68 933
10676.66 965
10677.63 938
10678.61 984
10679.58 955
10680.56 968
10681.53 997
10682.51 951
10683.48 969
10684.46 992
10685.43 946
10686.41 983
10687.38 966
10688.36 939
10689.33 962
10690.31 926
10691.28 933
10692.26 922
10693.24 937
10694.21 888
10695.19 926
10696.16 948
10697.14 943
10698.12 926
10699.09 942
10700.07 914
10701.04 941
10702.02 884
10703.00 913
10703.97 953
10704.95 956
10705.92 878
10706.90 956
10707.88 938
10708.85 949
10709.83 977
10710.81 976
10711.78 904
10712.76 927
10713.74 915
10714.71 924
10715.69 940
10716.67 926
10717.64 910
10718.62 923
10719.60 943
10720.57 895
10721.55 952
10722.53 957
10723.50 943
10724.48 926
10725.46 903
10726.44 920
10727.41 970
10728.39 991
10729.37 951
10730.35 964
10731.32 941
10732.30 949
10733.28 938
10734.26 944
10735.23 960
10736.21 954
10737.19 974
10738.17 953
10739.14 996
10740.12 969
10741.10 965
10742.08 929
10743.06 993
10744.03 951
10745.01 993
10745.99 971
10746.97 986
10747.95 1012
10748.92 953
10749.90 962
10750.88 1005
10751.86 963
10752.84 950
10753.82 969
10754.79 972
10755.77 946
10756.75 934
10757.73 977
10758.71 945
10759.69 928
10760.67 947
10761.65 957
10762.62 920
10763.60 943
10764.58 944
10765.56 964
10766.54 973
10767.52 948
10768.50 948
10769.48 956
10770.46 945
10771.44 997
10772.42 1005
10773.39 1012
10774.37 995
10775.35 986
10776.33 958
10777.31 1007
10778.29 979
10779.27 947
10780.25 995
10781.23 949
10782.21 985
10783.19 967
10784.17 960
10785.15 1001
10786.13 992
10787.11 975
10788.09 910
10789.07 941
10790.05 957
10791.03 931
10792.01 908
10792.99 941
10793.97 939
10794.95 953
10795.93 906
10796.91 889
10797.89 899
10798.87 933
10799.85 908
10800.83 925
10801.82 925
10802.80 913
10803.78 952
10804.76 914
10805.74 925
10806.72 908
10807.70 941
10808.68 916
10809.66 923
10810.64 953
10811.62 941
10812.61 965
10813.59 945
10814.57 951
10815.55 994
10816.53 946
10817.51 962
10818.49 981
10819.47 935
10820.46 961
10821.44 919
10822.42 966
10823.40 917
10824.38 921
10825.36 913
10826.35 917
10827.33 958
10828.31 962
10829.29 920
10830.27 957
10831.25 976
10832.24 968
10833.22 971
10834.20 964
10835.18 960
10836.17 917
10837.15 948
10838.13 940
10839.11 954
10840.09 945
10841.08 976
10842.06 974
10843.04 933
10844.02 926
10845.01 946
10845.99 976
10846.97 977
10847.96 956
10848.94 956
10849.92 971
10850.90 948
10851.89 991
10852.87 972
10853.85 945
10854.84 959
10855.82 961
10856.80 1001
10857.78 1001
10858.77 1051
10859.75 1005
10860.73 996
10861.72 1034
10862.70 974
10863.68 971
10864.67 1011
10865.65 990
10866.64 1022
10867.62 1023
10868.60 1037
10869.59 1014
10870.57 1006
10871.55 1053
10872.54 989
10873.52 1030
10874.51 1030
10875.49 1019
10876.47 1072
10877.46 1049
10878.44 1082
10879.43 1063
10880.41 1107
10881.39 1101
10882.38 997
10883.36 1046
10884.35 1055
10885.33 1082
10886.32 1107
10887.30 1064
10888.29 1025
10889.27 1038
10890.25 1088
10891.24 1124
10892.22 1103
10893.21 1085
10894.19 1102
10895.18 1129
10896.16 1131
10897.15 1141
10898.13 1145
10899.12 1167
10900.10 1150
10901.09 1137
10902.07 1154
10903.06 1162
10904.04 1133
10905.03 1156
10906.01 1174
10907.00 1177
10907.99 1149
10908.97 1206
10909.96 1177
10910.94 1202
10911.93 1222
10912.91 1196
10913.90 1183
10914.88 1185
10915.87 1216
10916.86 1185
10917.84 1223
10918.83 1247
10919.81 1245
10920.80 1235
10921.79 1211
10922.77 1223
10923.76 1199
10924.74 1246
10925.73 1236
10926.72 1215
10927.70 1225
10928.69 1222
10929.68 1225
10930.66 1209
10931.65 1259
10932.64 1251
10933.62 1272
10934.61 1257
10935.60 1263
10936.58 1229
10937.57 1296
10938.56 1237
10939.54 1262
10940.53 1311
10941.52 1356
10942.50 1372
10943.49 1403
10944.48 1447
10945.47 1355
10946.45 1393
10947.44 1450
10948.43 1478
10949.41 1522
10950.40 1535
10951.39 1532
10952.38 1522
10953.36 1556
10954.35 1557
10955.34 1544
10956.33 1577
10957.31 1579
10958.30 1541
10959.29 1605
10960.28 1588
10961.27 1616
10962.25 1593
10963.24 1554
10964.23 1622
10965.22 1597
10966.21 1457
10967.19 1440
10968.18 1528
10969.17 1511
10970.16 1508
10971.15 1487
10972.13 1436
10973.12 1415
10974.11 1403
10975.10 1413
10976.09 1424
10977.08 1430
10978.07 1404
10979.05 1434
10980.04 1444
10981.03 1461
10982.02 1420
10983.01 1414
10984.00 1459
10984.99 1413
10985.98 1436
10986.96 1507
10987.95 1479
10988.94 1513
10989.93 1494
10990.92 1499
10991.91 1587
10992.90 1605
10993.89 1576
10994.88 1637
10995.87 1667
10996.86 1710
10997.85 1737
10998.84 1710
10999.83 1703
11000.82 1790
11001.81 1870
11002.79 1808
11003.78 1806
11004.77 1790
11005.76 1804
11006.75 1774
11007.74 1708
11008.73 1650
11009.72 1626
11010.71 1579
11011.70 1531
11012.69 1519
11013.68 1504
11014.67 1427
11015.67 1411
11016.66 1349
11017.65 1335
11018.64 1344
11019.63 1340
11020.62 1356
11021.61 1333
11022.60 1289
11023.59 1293
11024.58 1321
11025.57 1313
11026.56 1308
11027.55 1264
11028.54 1237
11029.53 1305
11030.52 1304
11031.52 1260
11032.51 1287
11033.50 1270
11034.49 1276
11035.48 1321
11036.47 1288
11037.46 1279
11038.45 1215
11039.45 1238
11040.44 1215
11041.43 1243
11042.42 1209
11043.41 1279
11044.40 1215
11045.39 1198
11046.39 1219
11047.38 1227
11048.37 1203
11049.36 1173
11050.35 1222
11051.35 1199
11052.34 1224
11053.33 1189
11054.32 1214
11055.31 1178
11056.31 1214
11057.30 1230
11058.29 1226
11059.28 1239
11060.27 1196
11061.27 1161
11062.26 1167
11063.25 1200
11064.24 1162
11065.24 1194
11066.23 1192
11067.22 1230
11068.21 1185
11069.21 1191
11070.20 1202
11071.19 1214
11072.19 1244
11073.18 1208
11074.17 1179
11075.16 1209
11076.16 1169
11077.15 1213
11078.14 1195
11079.14 1174
11080.13 1207
11081.12 1199
11082.12 1198
11083.11 1182
11084.10 1155
11085.10 1150
11086.09 1172
11087.08 1224
11088.08 1211
11089.07 1208
11090.06 1163
11091.06 1154
11092.05 1174
11093.04 1187
11094.04 1159
11095.03 1176
11096.03 1176
11097.02 1184
11098.01 1235
11099.01 1172
11100.00 1151
11101.00 1189
11101.99 1114
11102.98 1142
11103.98 1145
11104.97 1161
11105.97 1175
11106.96 1188
11107.96 1162
11108.95 1191
11109.95 1171
11110.94 1182
11111.93 1204
11112.93 1175
11113.92 1139
11114.92 1155
11115.91 1159
11116.91 1136
11117.90 1162
11118.90 1162
11119.89 1125
11120.89 1158
11121.88 1139
11122.88 1169
11123.87 1151
11124.87 1144
11125.86 1150
11126.86 1162
11127.85 1144
11128.85 1169
11129.84 1107
11130.84 1153
11131.84 1132
11132.83 1159
11133.83 1171
11134.82 1151
11135.82 1169
11136.81 1216
11137.81 1129
11138.81 1153
11139.80 1196
11140.80 1182
11141.79 1236
11142.79 1128
11143.79 1150
11144.78 1184
11145.78 1179
11146.77 1233
11147.77 1176
11148.77 1143
11149.76 1145
11150.76 1144
11151.75 1141
11152.75 1143
11153.75 1132
11154.74 1142
11155.74 1095
11156.74 1147
11157.73 1128
11158.73 1131
11159.73 1129
11160.72 1096
11161.72 1125
11162.72 1096
11163.71 1069
11164.71 1099
11165.71 1124
11166.71 1078
11167.70 1047
11168.70 1075
11169.70 1114
11170.69 1105
11171.69 1093
11172.69 1044
11173.69 1055
11174.68 1067
11175.68 1134
11176.68 1057
11177.68 1035
11178.67 1035
11179.67 1077
11180.67 1078
11181.67 1054
11182.66 1070
11183.66 1102
11184.66 1091
11185.66 1067
11186.66 1103
11187.65 1077
11188.65 1068
11189.65 1071
11190.65 1046
11191.65 1078
11192.64 1056
11193.64 1043
11194.64 1059
11195.64 1084
11196.64 1079
11197.64 1055
11198.63 1052
11199.63 1095
11200.63 1068
11201.63 1058
11202.63 1037
11203.63 1037
11204.63 1001
11205.63 1067
11206.62 1071
11207.62 1065
11208.62 1042
11209.62 1112
11210.62 1116
11211.62 1056
11212.62 1061
11213.62 1073
11214.62 1080
11215.62 1072
11216.61 1063
11217.61 1059
11218.61 1046
11219.61 1075
11220.61 1080
11221.61 1084
11222.61 1047
11223.61 1075
11224.61 1078
11225.61 1041
11226.61 1080
11227.61 1072
11228.61 1080
11229.61 1083
11230.61 1069
11231.61 1096
11232.61 1077
11233.61 1033
11234.61 1115
11235.61 1119
11236.61 1098
11237.61 1082
11238.61 1069
11239.61 1111
11240.61 1116
11241.61 1066
11242.61 1100
11243.61 1096
11244.61 1072
11245.61 1118
11246.61 1102
11247.61 1109
11248.62 1119
11249.62 1083
11250.62 1093
11251.62 1143
11252.62 1100
11253.62 1105
11254.62 1052
11255.62 1102
11256.62 1149
11257.62 1156
11258.62 1138
11259.63 1139
11260.63 1098
11261.63 1105
11262.63 1144
11263.63 1145
11264.63 1128
11265.63 1156
11266.64 1086
11267.64 1106
11268.64 1136
11269.64 1123
11270.64 1144
11271.64 1176
11272.65 1162
11273.65 1108
11274.65 1163
11275.65 1197
11276.65 1162
11277.65 1169
11278.66 1131
11279.66 1136
11280.66 1151
11281.66 1158
11282.67 1147
11283.67 1134
11284.67 1183
11285.67 1158
11286.67 1156
11287.68 1144
11288.68 1109
11289.68 1212
11290.68 1222
11291.69 1199
11292.69 1189
11293.69 1178
11294.70 1174
11295.70 1172
11296.70 1247
11297.70 1210
11298.71 1229
11299.71 1226
11300.71 1152
11301.72 1175
11302.72 1239
11303.72 1214
11304.72 1187
11305.73 1213
11306.73 1224
11307.73 1186
11308.74 1264
11309.74 1234
11310.74 1240
11311.75 1266
11312.75 1298
11313.76 1285
11314.76 1279
11315.76 1284
11316.77 1275
11317.77 1312
11318.77 1287
11319.78 1262
11320.78 1255
11321.79 1294
11322.79 1278
11323.79 1222
11324.80 1245
11325.80 1219
11326.81 1195
11327.81 1229
11328.81 1247
11329.82 1213
11330.82 1181
11331.83 1229
11332.83 1189
11333.84 1221
11334.84 1244
11335.85 1241
11336.85 1224
11337.85 1211
11338.86 1190
11339.86 1154
11340.87 1140
11341.87 1137
11342.88 1188
11343.88 1229
11344.89 1219
11345.89 1272
11346.90 1247
11347.90 1235
11348.91 1216
11349.91 1241
11350.92 1242
11351.92 1262
11352.93 1234
11353.94 1256
11354.94 1233
11355.95 1256
11356.95 1274
11357.96 1271
11358.96 1250
11359.97 1223
11360.97 1287
11361.98 1259
11362.99 1263
11363.99 1331
11365.00 1332
11366.00 1307
11367.01 1308
11368.02 1297
11369.02 1256
11370.03 1329
11371.03 1319
11372.04 1323
11373.05 1247
11374.05 1271
11375.06 1309
11376.06 1295
11377.07 1299
11378.08 1337
11379.08 1324
11380.09 1301
11381.10 1329
11382.10 1375
11383.11 1323
11384.12 1327
11385.12 1358
11386.13 1364
11387.14 1316
11388.14 1286
11389.15 1336
11390.16 1314
11391.17 1322
11392.17 1411
11393.18 1408
11394.19 1383
11395.19 1384
11396.20 1389
11397.21 1415
11398.22 1421
11399.22 1450
11400.23 1396
11401.24 1432
11402.25 1439
11403.25 1460
11404.26 1433
11405.27 1449
11406.28 1441
11407.28 1474
11408.29 1471
11409.30 1488
11410.31 1498
11411.31 1484
11412.32 1535
11413.33 1529
11414.34 1503
11415.35 1466
11416.35 1501
11417.36 1519
11418.37 1556
11419.38 1556
11420.39 1535
11421.40 1567
11422.40 1562
11423.41 1579
11424.42 1573
11425.43 1530
11426.44 1576
11427.45 1628
11428.46 1639
11429.46 1628
11430.47 1633
11431.48 1652
11432.49 1671
11433.50 1708
11434.51 1704
11435.52 1681
11436.53 1699
11437.54 1755
11438.54 1730
11439.55 1712
11440.56 1748
11441.57 1796
11442.58 1834
11443.59 1805
11444.60 1800
11445.61 1785
11446.62 1818
11447.63 1815
11448.64 1823
11449.65 1830
11450.66 1823
11451.67 1837
11452.68 1900
11453.69 1885
11454.70 1874
11455.71 1907
11456.72 1885
11457.73 1920
11458.74 1909
11459.75 1941
11460.76 1982
11461.77 1926
11462.78 1991
11463.79 2023
11464.80 2008
11465.81 1986
11466.82 2032
11467.83 2025
11468.84 2012
11469.85 1989
11470.86 2060
11471.87 2103
11472.88 2095
11473.89 2059
11474.90 2050
11475.91 2051
11476.92 2087
11477.93 2147
11478.95 2200
11479.96 2165
11480.97 2110
11481.98 2210
11482.99 2221
11484.00 2218
11485.01 2202
11486.02 2259
11487.03 2264
11488.05 2267
11489.06 2201
11490.07 2214
11491.08 2248
11492.09 2290
11493.10 2356
11494.11 2305
11495.13 2367
11496.14 2300
11497.15 2410
11498.16 2436
11499.17 2355
11500.18 2319
11501.20 2339
11502.21 2360
11503.22 2394
11504.23 2441
11505.24 2357
11506.26 2381
11507.27 2457
11508.28 2468
11509.29 2517
11510.30 2545
11511.32 2596
11512.33 2562
11513.34 2562
11514.35 2530
11515.37 2546
11516.38 2597
11517.39 2640
11518.40 2630
11519.42 2660
11520.43 2759
11521.44 2704
11522.45 2714
11523.47 2796
11524.48 2794
11525.49 2768
11526.51 2780
11527.52 2847
11528.53 2914
11529.55 2922
11530.56 2803
11531.57 2855
11532.59 2912
11533.60 2965
11534.61 3038
11535.63 3034
11536.64 3039
11537.65 3122
11538.67 3130
11539.68 3223
11540.69 3236
11541.71 3232
11542.72 3314
11543.73 3374
11544.75 3436
11545.76 3456
11546.78 3455
11547.79 3516
11548.80 3502
11549.82 3498
11550.83 3590
11551.85 3705
11552.86 3734
11553.87 3768
11554.89 3869
11555.90 3901
11556.92 3961
11557.93 3930
11558.95 4058
11559.96 4040
11560.97 4068
11561.99 4179
11563.00 4262
11564.02 4297
11565.03 4316
11566.05 4351
11567.06 4438
11568.08 4643
11569.09 4625
11570.11 4654
11571.12 4736
11572.14 4861
11573.15 4849
11574.17 5007
11575.18 5015
11576.20 5233
11577.21 5366
11578.23 5466
11579.24 5625
11580.26 5853
11581.27 5952
11582.29 6147
11583.30 6228
11584.32 6507
11585.33 6702
11586.35 6849
11587.37 7114
11588.38 7353
11589.40 7526
11590.41 7738
11591.43 8069
11592.44 8422
11593.46 8737
11594.48 9089
11595.49 9527
11596.51 10051
11597.52 10540
11598.54 11048
11599.56 11584
11600.57 12127
11601.59 12529
11602.61 12988
11603.62 13218
11604.64 13342
11605.66 13313
11606.67 13406
11607.69 13276
11608.70 13165
11609.72 12863
11610.74 12470
11611.75 11755
11612.77 11148
11613.79 10597
11614.81 9857
11615.82 9204
11616.84 8589
11617.86 7968
11618.87 7424
11619.89 6992
11620.91 6644
11621.92 6323
11622.94 5956
11623.96 5813
11624.98 5626
11625.99 5463
11627.01 5284
11628.03 5103
11629.05 5007
11630.06 4981
11631.08 4887
11632.10 4824
11633.12 4691
11634.13 4674
11635.15 4662
11636.17 4695
11637.19 4684
11638.20 4591
11639.22 4700
11640.24 4620
11641.26 4650
11642.28 4522
11643.29 4575
11644.31 4466
11645.33 4393
11646.35 4406
11647.37 4353
11648.39 4259
11649.40 4132
11650.42 4158
11651.44 4057
11652.46 3997
11653.48 3882
11654.50 3846
11655.51 3834
11656.53 3747
11657.55 3729
11658.57 3743
11659.59 3678
11660.61 3708
11661.63 3722
11662.65 3750
11663.67 3715
11664.68 3724
11665.70 3728
11666.72 3805
11667.74 3810
11668.76 3813
11669.78 3815
11670.80 3835
11671.82 3858
11672.84 3908
11673.86 3982
11674.88 3976
11675.90 3969
11676.92 4021
11677.94 4014
11678.96 3973
11679.98 4066
11680.99 4108
11682.01 4080
11683.03 4139
11684.05 4106
11685.07 4104
11686.09 4055
11687.11 4005
11688.13 4005
11689.15 4055
11690.17 4090
11691.19 4093
11692.21 3984
11693.24 4033
11694.26 3960
11695.28 3923
11696.30 3877
11697.32 3837
11698.34 3859
11699.36 3799
11700.38 3712
11701.40 3705
11702.42 3735
11703.44 3646
11704.46 3633
11705.48 3620
11706.50 3592
11707.52 3514
11708.54 3560
11709.57 3459
11710.59 3383
11711.61 3375
11712.63 3360
11713.65 3341
11714.67 3257
11715.69 3337
11716.71 3215
11717.73 3192
11718.76 3196
11719.78 3218
11720.80 3201
11721.82 3121
11722.84 3095
11723.86 3038
11724.89 3010
11725.91 3013
11726.93 2929
11727.95 2978
11728.97 2906
11729.99 2812
11731.02 2838
11732.04 2789
11733.06 2808
11734.08 2760
11735.10 2638
11736.13 2644
11737.15 2669
11738.17 2617
11739.19 2635
11740.22 2615
11741.24 2592
11742.26 2598
11743.28 2645
11744.30 2567
11745.33 2556
11746.35 2522
11747.37 2510
11748.40 2581
11749.42 2466
11750.44 2476
11751.46 2440
11752.49 2506
11753.51 2439
11754.53 2410
11755.56 2393
11756.58 2419
11757.60 2372
11758.62 2391
11759.65 2366
11760.67 2322
11761.69 2324
11762.72 2296
11763.74 2238
11764.76 2172
11765.79 2143
11766.81 2198
11767.83 2172
11768.86 2110
11769.88 2112
11770.91 2089
11771.93 2060
11772.95 2013
11773.98 1991
11775.00 2045
11776.02 2072
11777.05 1986
11778.07 2030
11779.10 2009
11780.12 1929
11781.14 1928
11782.17 1926
11783.19 1947
11784.22 1910
11785.24 1895
11786.26 1894
11787.29 1815
11788.31 1844
11789.34 1848
11790.36 1793
11791.39 1812
11792.41 1775
11793.44 1775
11794.46 1734
11795.49 1751
11796.51 1774
11797.54 1735
11798.56 1722
11799.59 1744
11800.61 1762
11801.63 1710
11802.66 1633
11803.69 1629
11804.71 1650
11805.74 1614
11806.76 1598
11807.79 1646
11808.81 1617
11809.84 1592
11810.86 1566
11811.89 1553
11812.91 1561
11813.94 1533
11814.96 1542
11815.99 1552
11817.01 1521
11818.04 1488
11819.07 1489
11820.09 1516
11821.12 1511
11822.14 1523
11823.17 1504
11824.20 1534
11825.22 1414
11826.25 1435
11827.27 1477
11828.30 1454
11829.33 1424
11830.35 1445
11831.38 1433
11832.40 1444
11833.43 1426
11834.46 1455
11835.48 1441
11836.51 1441
11837.54 1483
11838.56 1460
11839.59 1420
11840.62 1419
11841.64 1376
11842.67 1370
11843.70 1370
11844.72 1404
11845.75 1397
11846.78 1377
11847.80 1334
11848.83 1297
11849.86 1327
11850.89 1371
11851.91 1375
11852.94 1368
11853.97 1333
11854.99 1344
11856.02 1305
11857.05 1360
11858.08 1342
11859.10 1338
11860.13 1298
11861.16 1317
11862.19 1321
11863.21 1305
11864.24 1283
11865.27 1271
11866.30 1297
11867.33 1287
11868.35 1321
11869.38 1345
11870.41 1355
11871.44 1275
11872.47 1291
11873.49 1285
11874.52 1265
11875.55 1277
11876.58 1242
11877.61 1294
11878.63 1309
11879.66 1265
11880.69 1282
11881.72 1296
11882.75 1278
11883.78 1256
11884.81 1276
11885.83 1243
11886.86 1279
11887.89 1226
11888.92 1216
11889.95 1244
11890.98 1256
11892.01 1265
11893.04 1218
11894.06 1222
11895.09 1258
11896.12 1252
11897.15 1208
11898.18 1246
11899.21 1288
11900.24 1244
11901.27 1238
11902.30 1279
11903.33 1264
11904.36 1205
11905.39 1221
11906.42 1258
11907.45 1252
11908.48 1231
11909.50 1215
11910.53 1213
11911.56 1223
11912.59 1191
11913.62 1237
11914.65 1180
11915.68 1216
11916.71 1192
11917.74 1257
11918.77 1232
11919.80 1211
11920.83 1209
11921.86 1229
11922.89 1228
11923.92 1219
11924.95 1218
11925.99 1206
11927.02 1233
11928.05 1242
11929.08 1250
11930.11 1226
11931.14 1205
11932.17 1237
11933.20 1249
11934.23 1274
11935.26 1244
11936.29 1257
11937.32 1218
11938.35 1255
11939.38 1233
11940.41 1201
11941.45 1226
11942.48 1172
11943.51 1207
11944.54 1180
11945.57 1189
11946.60 1188
11947.63 1156
11948.66 1167
11949.70 1146
11950.73 1152
11951.76 1135
11952.79 1113
11953.82 1142
11954.85 1178
11955.88 1146
11956.92 1084
11957.95 1126
11958.98 1125
11960.01 1144
11961.04 1112
11962.08 1111
11963.11 1115
11964.14 1132
11965.17 1126
11966.20 1132
11967.24 1143
11968.27 1099
11969.30 1152
11970.33 1159
11971.36 1150
11972.40 1099
11973.43 1117
11974.46 1120
11975.49 1112
11976.53 1133
11977.56 1149
11978.59 1170
11979.62 1117
11980.66 1136
11981.69 1116
11982.72 1106
11983.76 1156
11984.79 1187
11985.82 1171
11986.85 1174
11987.89 1180
11988.92 1219
11989.95 1198
11990.99 1166
11992.02 1135
11993.05 1126
11994.09 1142
11995.12 1156
11996.15 1166
11997.19 1190
11998.22 1143
11999.25 1146
12000.29 1120
12001.32 1108
12002.35 1134
12003.39 1134
12004.42 1188
12005.46 1169
12006.49 1237
12007.52 1213
12008.56 1238
12009.59 1182
12010.63 1186
12011.66 1213
12012.69 1224
12013.73 1207
12014.76 1215
12015.80 1249
12016.83 1213
12017.86 1196
12018.90 1213
12019.93 1223
12020.97 1250
12022.00 1215
12023.04 1229
12024.07 1252
12025.11 1238
12026.14 1204
12027.18 1235
12028.21 1190
12029.25 1195
12030.28 1199
12031.32 1204
12032.35 1230
12033.39 1242
12034.42 1185
12035.46 1232
12036.49 1210
12037.53 1219
12038.56 1214
12039.60 1209
12040.63 1167
12041.67 1191
12042.70 1252
12043.74 1220
12044.77 1198
12045.81 1142
12046.84 1195
12047.88 1181
12048.92 1190
12049.95 1185
12050.99 1198
12052.02 1191
12053.06 1200
12054.09 1194
12055.13 1165
12056.17 1203
12057.20 1170
12058.24 1190
12059.27 1202
12060.31 1175
12061.35 1171
12062.38 1232
12063.42 1176
12064.46 1171
12065.49 1193
12066.53 1177
12067.56 1185
12068.60 1238
12069.64 1171
12070.67 1190
12071.71 1214
12072.75 1194
12073.78 1189
12074.82 1197
12075.86 1181
12076.89 1172
12077.93 1179
12078.97 1165
12080.01 1186
12081.04 1191
12082.08 1228
12083.12 1199
12084.15 1227
12085.19 1226
12086.23 1175
12087.27 1233
12088.30 1263
12089.34 1245
12090.38 1230
12091.41 1214
12092.45 1235
12093.49 1278
12094.53 1296
12095.57 1290
12096.60 1262
12097.64 1256
12098.68 1257
12099.72 1287
12100.75 1263
12101.79 1295
12102.83 1337
12103.87 1315
12104.91 1282
12105.94 1295
12106.98 1282
12108.02 1329
12109.06 1295
12110.10 1260
12111.14 1247
12112.17 1264
12113.21 1269
12114.25 1276
12115.29 1257
12116.33 1224
12117.37 1198
12118.40 1189
12119.44 1166
12120.48 1181
12121.52 1249
12122.56 1200
12123.60 1157
12124.64 1150
12125.68 1192
12126.72 1180
12127.75 1151
12128.79 1205
12129.83 1169
12130.87 1137
12131.91 1129
12132.95 1157
12133.99 1131
12135.03 1137
12136.07 1172
12137.11 1137
12138.15 1147
12139.19 1130
12140.23 1181
12141.27 1120
12142.31 1153
12143.35 1156
12144.38 1166
12145.42 1158
12146.46 1173
12147.50 1139
12148.54 1123
12149.58 1141
12150.62 1142
12151.66 1129
12152.70 1151
12153.74 1163
12154.78 1154
12155.82 1168
12156.87 1122
12157.91 1151
12158.95 1099
12159.99 1135
12161.03 1111
12162.07 1082
12163.11 1150
12164.15 1107
12165.19 1094
12166.23 1103
12167.27 1078
12168.31 1110
12169.35 1122
12170.39 1119
12171.43 1130
12172.47 1155
12173.52 1144
12174.56 1130
12175.60 1127
12176.64 1142
12177.68 1138
12178.72 1108
12179.76 1067
12180.80 1113
12181.85 1133
12182.89 1057
12183.93 1104
12184.97 1114
12186.01 1155
12187.05 1101
12188.09 1065
12189.14 1095
12190.18 1060
12191.22 1097
12192.26 1093
12193.30 1077
12194.34 1076
12195.39 1129
12196.43 1128
12197.47 1086
12198.51 1119
12199.55 1145
12200.60 1107
12201.64 1095
12202.68 1110
12203.72 1149
12204.77 1133
12205.81 1106
12206.85 1083
12207.89 1087
12208.94 1134
12209.98 1100
12211.02 1095
12212.06 1081
12213.11 1090
12214.15 1078
12215.19 1120
12216.23 1149
12217.28 1118
12218.32 1111
12219.36 1126
12220.41 1193
12221.45 1132
12222.49 1122
12223.54 1133
12224.58 1072
12225.62 1096
12226.66 1087
12227.71 1111
12228.75 1132
12229.79 1120
12230.84 1113
12231.88 1070
12232.93 1091
12233.97 1086
12235.01 1089
12236.06 1113
12237.10 1096
12238.14 1078
12239.19 1067
12240.23 1103
12241.28 1127
12242.32 1086
12243.36 1069
12244.41 1114
12245.45 1108
12246.50 1064
12247.54 1057
12248.58 1070
12249.63 1029
12250.67 1034
12251.72 1098
12252.76 1025
12253.80 1043
12254.85 1060
12255.89 1075
12256.94 1065
12257.98 1071
12259.03 1056
12260.07 1083
12261.12 1053
12262.16 1104
12263.21 1040
12264.25 1040
12265.30 1031
12266.34 1018
12267.39 1038
12268.43 1056
12269.48 1058
12270.52 1058
12271.57 1028
12272.61 1022
12273.66 1001
12274.70 995
12275.75 993
12276.79 1021
12277.84 1031
12278.88 1030
12279.93 1020
12280.98 1023
12282.02 975
12283.07 989
12284.11 990
12285.16 996
12286.20 995
12287.25 971
12288.30 980
12289.34 974
12290.39 996
12291.43 973
12292.48 1013
12293.53 986
12294.57 981
12295.62 982
12296.66 1010
12297.71 979
12298.76 992
12299.80 1001
12300.85 977
12301.90 961
12302.94 930
12303.99 949
12305.04 953
12306.08 944
12307.13 988
12308.18 953
12309.22 933
12310.27 969
12311.32 975
12312.36 939
12313.41 943
12314.46 966
12315.50 958
12316.55 961
12317.60 914
12318.65 982
12319.69 983
12320.74 944
12321.79 954
12322.83 944
12323.88 953
12324.93 969
12325.98 943
12327.02 917
12328.07 896
12329.12 909
12330.17 899
12331.21 939
12332.26 928
12333.31 895
12334.36 922
12335.41 928
12336.45 937
12337.50 967
12338.55 921
12339.60 941
12340.65 947
12341.69 903
12342.74 920
12343.79 896
12344.84 932
12345.89 928
12346.94 949
12347.98 934
12349.03 907
12350.08 936
12351.13 914
12352.18 925
12353.23 919
12354.28 929
12355.32 873
12356.37 878
12357.42 888
12358.47 890
12359.52 908
12360.57 919
12361.62 911
12362.67 924
12363.72 885
12364.76 906
12365.81 907
12366.86 911
12367.91 905
12368.96 917
12370.01 896
12371.06 856
12372.11 910
12373.16 908
12374.21 906
12375.26 925
12376.31 917
12377.36 878
12378.41 868
12379.46 881
12380.51 896
12381.56 907
12382.61 903
12383.66 892
12384.71 892
12385.76 889
12386.81 897
12387.86 924
12388.91 924
12389.96 912
12391.01 900
12392.06 919
12393.11 887
12394.16 901
12395.21 901
12396.26 899
12397.31 904
12398.36 882
12399.41 906
12400.46 877
12401.51 865
12402.56 863
12403.61 874
12404.66 895
12405.71 923
12406.77 918
12407.82 899
12408.87 857
12409.92 898
12410.97 868
12412.02 877
12413.07 910
12414.12 870
12415.17 869
12416.23 895
12417.28 884
12418.33 885
12419.38 898
12420.43 889
12421.48 907
12422.53 917
12423.59 915
12424.64 884
12425.69 883
12426.74 839
12427.79 853
12428.84 850
12429.90 870
12430.95 866
12432.00 880
12433.05 879
12434.10 846
12435.16 869
12436.21 893
12437.26 872
12438.31 883
12439.37 835
12440.42 884
12441.47 846
12442.52 860
12443.58 890
12444.63 857
12445.68 862
12446.73 870
12447.79 865
12448.84 865
12449.89 847
12450.94 872
12452.00 830
12453.05 826
12454.10 859
12455.16 907
12456.21 853
12457.26 866
12458.31 837
12459.37 902
12460.42 879
12461.47 838
12462.53 881
12463.58 864
12464.63 892
12465.69 872
12466.74 867
12467.79 870
12468.85 907
12469.90 921
12470.95 920
12472.01 933
12473.06 899
12474.12 907
12475.17 908
12476.22 905
12477.28 867
12478.33 915
12479.39 968
12480.44 926
12481.49 911
12482.55 902
12483.60 907
12484.66 935
12485.71 940
12486.76 970
12487.82 937
12488.87 939
12489.93 949
12490.98 997
12492.04 982
12493.09 956
12494.15 965
12495.20 1025
12496.25 986
12497.31 966
12498.36 978
12499.42 980
12500.47 981
12501.53 980
12502.58 936
12503.64 968
12504.69 938
12505.75 956
12506.80 916
12507.86 897
12508.91 961
12509.97 951
12511.03 908
12512.08 920
12513.14 898
12514.19 917
12515.25 948
12516.30 916
12517.36 877
12518.41 882
12519.47 848
12520.52 871
12521.58 844
12522.64 913
12523.69 902
12524.75 931
12525.80 884
12526.86 901
12527.92 897
12528.97 890
12530.03 927
12531.08 881
12532.14 899
12533.20 913
12534.25 912
12535.31 956
12536.37 937
12537.42 909
12538.48 930
12539.54 908
12540.59 927
12541.65 921
12542.70 894
12543.76 944
12544.82 957
12545.88 972
12546.93 979
12547.99 986
12549.05 968
12550.10 978
12551.16 947
12552.22 970
12553.27 975
12554.33 998
12555.39 975
12556.45 974
12557.50 960
12558.56 986
12559.62 986
12560.67 1000
12561.73 981
12562.79 961
12563.85 990
12564.90 990
12565.96 978
12567.02 981
12568.08 977
12569.14 1012
12570.19 1034
12571.25 1007
12572.31 1023
12573.37 1005
12574.42 993
12575.48 1008
12576.54 1028
12577.60 1013
12578.66 992
12579.72 981
12580.77 1018
12581.83 1040
12582.89 1046
12583.95 1012
12585.01 1004
12586.07 1023
12587.12 1002
12588.18 977
12589.24 1000
12590.30 930
12591.36 931
12592.42 954
12593.48 952
12594.53 910
12595.59 894
12596.65 911
12597.71 936
12598.77 894
12599.83 894
12600.89 923
12601.95 911
12603.01 877
12604.07 890
12605.13 917
12606.18 916
12607.24 881
12608.30 920
12609.36 937
12610.42 956
12611.48 973
12612.54 924
12613.60 920
12614.66 944
12615.72 917
12616.78 912
12617.84 974
12618.90 958
12619.96 959
12621.02 946
12622.08 982
12623.14 946
12624.20 993
12625.26 1009
12626.32 982
12627.38 974
12628.44 941
12629.50 998
12630.56 986
12631.62 992
12632.68 966
12633.74 925
12634.80 978
12635.86 988
12636.92 979
12637.98 948
12639.04 941
12640.11 963
12641.17 973
12642.23 940
12643.29 964
12644.35 1004
12645.41 974
12646.47 929
12647.53 916
12648.59 923
12649.65 929
12650.72 932
12651.78 930
12652.84 944
12653.90 912
12654.96 958
12656.02 938
12657.08 926
12658.14 917
12659.21 981
12660.27 942
12661.33 938
12662.39 922
12663.45 915
12664.51 918
12665.58 915
12666.64 955
12667.70 934
12668.76 902
12669.82 926
12670.89 919
12671.95 920
12673.01 952
12674.07 952
12675.13 909
12676.20 912
12677.26 919
12678.32 918
12679.38 888
12680.45 901
12681.51 927
12682.57 898
12683.63 888
12684.70 891
12685.76 926
12686.82 908
12687.88 899
12688.95 896
12690.01 886
12691.07 933
12692.14 952
12693.20 914
12694.26 906
12695.32 944
12696.39 933
12697.45 949
12698.51 912
12699.58 924
12700.64 942
12701.70 911
12702.77 942
12703.83 940
12704.89 938
12705.96 939
12707.02 944
12708.08 950
12709.15 909
12710.21 872
12711.28 899
12712.34 919
12713.40 893
12714.47 897
12715.53 902
12716.59 955
12717.66 902
12718.72 917
12719.79 941
12720.85 898
12721.92 920
12722.98 925
12724.04 902
12725.11 931
12726.17 906
12727.24 938
12728.30 906
12729.37 896
12730.43 915
12731.49 904
12732.56 931
12733.62 912
12734.69 856
12735.75 879
12736.82 892
12737.88 915
12738.95 907
12740.01 886
12741.08 886
12742.14 848
12743.21 891
12744.27 875
12745.34 849
12746.40 868
12747.47 857
12748.53 880
12749.60 875
12750.66 825
12751.73 840
12752.79 856
12753.86 856
12754.93 824
12755.99 851
12757.06 861
12758.12 821
12759.19 805
12760.25 826
12761.32 827
12762.39 826
12763.45 831
12764.52 827
12765.58 832
12766.65 806
12767.72 833
12768.78 824
12769.85 830
12770.91 846
12771.98 782
12773.05 781
12774.11 776
12775.18 813
12776.25 813
12777.31 816
12778.38 756
12779.45 798
12780.51 804
12781.58 772
12782.65 790
12783.71 808
12784.78 794
12785.85 763
12786.91 766
12787.98 759
12789.05 786
12790.11 788
12791.18 769
12792.25 754
12793.31 787
12794.38 766
12795.45 771
12796.52 788
12797.58 769
12798.65 812
12799.72 806
12800.79 798
12801.85 805
12802.92 761
12803.99 760
12805.06 829
12806.12 834
12807.19 815
12808.26 798
12809.33 797
12810.39 788
12811.46 800
12812.53 812
12813.60 764
12814.67 811
12815.73 790
12816.80 782
12817.87 810
12818.94 762
12820.01 754
12821.08 780
12822.14 800
12823.21 769
12824.28 763
12825.35 770
12826.42 743
12827.49 762
12828.55 754
12829.62 755
12830.69 782
12831.76 799
12832.83 773
12833.90 768
12834.97 758
12836.04 759
12837.11 751
12838.17 768
12839.24 753
12840.31 745
12841.38 783
12842.45 740
12843.52 742
12844.59 743
12845.66 750
12846.73 761
12847.80 764
12848.87 743
12849.94 743
12851.01 733
12852.08 775
12853.14 753
12854.21 739
12855.28 721
12856.35 712
12857.42 731
12858.49 718
12859.56 725
12860.63 729
12861.70 716
12862.77 743
12863.84 755
12864.91 713
12865.98 730
12867.05 723
12868.12 709
12869.19 691
12870.26 698
12871.34 706
12872.41 719
12873.48 729
12874.55 730
12875.62 716
12876.69 700
12877.76 740
12878.83 736
12879.90 722
12880.97 689
12882.04 731
12883.11 718
12884.18 729
12885.25 736
12886.33 717
12887.40 720
12888.47 735
12889.54 713
12890.61 687
12891.68 712
12892.75 742
12893.82 740
12894.89 712
12895.97 707
12897.04 713
12898.11 716
12899.18 680
12900.25 710
12901.32 701
12902.40 663
12903.47 683
12904.54 718
12905.61 711
12906.68 694
12907.75 674
12908.83 703
12909.90 721
12910.97 701
12912.04 736
12913.11 701
12914.19 678
12915.26 712
12916.33 689
12917.40 705
12918.48 692
12919.55 695
12920.62 665
12921.69 663
12922.77 685
12923.84 688
12924.91 665
12925.98 686
12927.06 675
12928.13 701
12929.20 721
12930.27 694
12931.35 671
12932.42 695
12933.49 715
12934.57 687
12935.64 676
12936.71 684
12937.79 675
12938.86 681
12939.93 683
12941.01 690
12942.08 684
12943.15 708
12944.23 737
12945.30 696
12946.37 677
12947.45 683
12948.52 680
12949.59 693
12950.67 718
12951.74 728
12952.81 679
12953.89 682
12954.96 667
12956.04 673
12957.11 701
12958.18 700
12959.26 672
12960.33 678
12961.41 670
12962.48 690
12963.55 706
12964.63 692
12965.70 701
12966.78 678
12967.85 699
12968.93 686
12970.00 677
12971.07 699
12972.15 694
12973.22 674
12974.30 723
12975.37 700
12976.45 716
12977.52 676
12978.60 670
12979.67 637
12980.75 690
12981.82 682
12982.90 678
12983.97 665
12985.05 677
12986.12 696
12987.20 691
12988.27 684
12989.35 689
12990.42 681
12991.50 710
12992.57 704
12993.65 701
12994.73 691
12995.80 646
12996.88 709
12997.95 731
12999.03 715
13000.10 665
13001.18 697
13002.25 731
13003.33 694
13004.41 700
13005.48 719
13006.56 712
13007.63 697
13008.71 742
13009.79 706
13010.86 715
13011.94 716
13013.02 716
13014.09 712
13015.17 722
13016.24 703
13017.32 730
13018.40 723
13019.47 687
13020.55 688
13021.63 714
13022.70 747
13023.78 716
13024.86 730
13025.93 711
13027.01 696
13028.09 722
13029.16 720
13030.24 721
13031.32 716
13032.40 697
13033.47 704
13034.55 695
13035.63 714
13036.70 736
13037.78 747
13038.86 734
13039.94 693
13041.01 752
13042.09 734
13043.17 736
13044.25 718
13045.32 729
13046.40 726
13047.48 735
13048.56 724
13049.63 694
13050.71 747
13051.79 737
13052.87 768
13053.95 755
13055.02 735
13056.10 723
13057.18 770
13058.26 726
13059.34 683
13060.41 668
13061.49 709
13062.57 682
13063.65 674
13064.73 717
13065.81 714
13066.88 685
13067.96 685
13069.04 647
13070.12 692
13071.20 715
13072.28 690
13073.36 736
13074.43 703
13075.51 690
13076.59 689
13077.67 671
13078.75 695
13079.83 708
13080.91 738
13081.99 689
13083.07 671
13084.15 672
13085.23 707
13086.30 690
13087.38 702
13088.46 689
13089.54 717
13090.62 662
13091.70 697
13092.78 686
13093.86 695
13094.94 689
13096.02 722
13097.10 688
13098.18 714
13099.26 705
13100.34 686
13101.42 704
13102.50 699
13103.58 739
13104.66 699
13105.74 702
13106.82 686
13107.90 668
13108.98 686
13110.06 678
13111.14 672
13112.22 693
13113.30 708
13114.38 717
13115.46 725
13116.54 704
13117.62 708
13118.70 693
13119.78 694
13120.86 678
13121.95 708
13123.03 694
13124.11 690
13125.19 658
13126.27 676
13127.35 673
13128.43 669
13129.51 664
13130.59 650
13131.67 665
13132.76 685
13133.84 691
13134.92 639
13136.00 653
13137.08 639
13138.16 670
13139.24 628
13140.32 657
13141.41 631
13142.49 674
13143.57 662
13144.65 692
13145.73 652
13146.81 633
13147.90 659
13148.98 653
13150.06 676
13151.14 672
13152.22 728
13153.31 675
13154.39 676
13155.47 665
13156.55 664
13157.63 695
13158.72 671
13159.80 681
13160.88 669
13161.96 673
13163.05 707
13164.13 658
13165.21 682
13166.29 664
13167.38 655
13168.46 682
13169.54 728
13170.62 696
13171.71 649
13172.79 671
13173.87 689
13174.96 690
13176.04 677
13177.12 643
13178.20 690
13179.29 688
13180.37 681
13181.45 677
13182.54 679
13183.62 671
13184.70 681
13185.79 665
13186.87 661
13187.95 666
13189.04 678
13190.12 691
13191.20 663
13192.29 659
13193.37 663
13194.46 664
13195.54 675
13196.62 642
13197.71 665
13198.79 683
13199.88 690
13200.96 673
13202.04 687
13203.13 715
13204.21 691
13205.30 667
13206.38 636
13207.46 676
13208.55 674
13209.63 672
13210.72 658
13211.80 661
13212.89 686
13213.97 655
13215.05 676
13216.14 627
13217.22 646
13218.31 677
13219.39 678
13220.48 669
13221.56 679
13222.65 688
13223.73 635
13224.82 680
13225.90 667
13226.99 653
13228.07 697
13229.16 651
13230.24 659
13231.33 634
13232.41 635
13233.50 642
13234.58 655
13235.67 715
13236.76 692
13237.84 698
13238.93 672
13240.01 702
13241.10 674
13242.18 681
13243.27 677
13244.35 687
13245.44 662
13246.53 664
13247.61 674
13248.70 638
13249.78 685
13250.87 683
13251.96 669
13253.04 691
13254.13 687
13255.21 704
13256.30 671
13257.39 687
13258.47 661
13259.56 651
13260.65 696
13261.73 701
13262.82 696
13263.91 693
13264.99 691
13266.08 653
13267.17 707
13268.25 684
13269.34 689
13270.43 711
13271.51 647
13272.60 681
13273.69 715
13274.77 704
13275.86 660
13276.95 670
13278.04 690
13279.12 690
13280.21 697
13281.30 684
13282.38 679
13283.47 663
13284.56 711
13285.65 693
13286.73 705
13287.82 696
13288.91 688
13290.00 700
13291.08 720
13292.17 691
13293.26 709
13294.35 704
13295.44 711
13296.52 720
13297.61 671
13298.70 698
13299.79 711
13300.88 712
13301.96 723
13303.05 673
13304.14 666
13305.23 738
13306.32 741
13307.41 738
13308.49 731
13309.58 704
13310.67 682
13311.76 701
13312.85 708
13313.94 749
13315.02 726
13316.11 725
13317.20 718
13318.29 701
13319.38 720
13320.47 671
13321.56 705
13322.65 692
13323.74 735
13324.82 731
13325.91 709
13327.00 713
13328.09 683
13329.18 705
13330.27 714
13331.36 701
13332.45 691
13333.54 706
13334.63 723
13335.72 728
13336.81 692
13337.90 685
13338.99 737
13340.08 720
13341.17 715
13342.26 721
13343.35 735
13344.44 728
13345.53 717
13346.61 720
13347.70 693
13348.79 728
13349.89 731
13350.98 715
13352.07 728
13353.16 713
13354.25 733
13355.34 733
13356.43 708
13357.52 734
13358.61 713
13359.70 739
13360.79 755
13361.88 779
13362.97 735
13364.06 721
13365.15 786
13366.24 788
13367.33 759
13368.42 721
13369.51 755
13370.60 776
13371.70 733
13372.79 736
13373.88 724
13374.97 719
13376.06 737
13377.15 714
13378.24 715
13379.33 722
13380.43 714
13381.52 734
13382.61 727
13383.70 710
13384.79 746
13385.88 698
13386.97 698
13388.07 724
13389.16 711
13390.25 707
13391.34 706
13392.43 691
13393.52 706
13394.62 698
13395.71 671
13396.80 708
13397.89 669
13398.98 694
13400.08 666
13401.17 711
13402.26 706
13403.35 703
13404.45 645
13405.54 672
13406.63 698
13407.72 712
13408.82 689
13409.91 684
13411.00 702
13412.09 691
13413.19 689
13414.28 699
13415.37 699
13416.46 693
13417.56 702
13418.65 664
13419.74 696
13420.84 691
13421.93 681
13423.02 652
13424.11 705
13425.21 650
13426.30 712
13427.39 709
13428.49 693
13429.58 670
13430.67 649
13431.77 675
13432.86 688
13433.95 721
13435.05 716
13436.14 717
13437.24 698
13438.33 707
13439.42 700
13440.52 694
13441.61 686
13442.70 696
13443.80 689
13444.89 706
13445.99 714
13447.08 674
13448.17 696
13449.27 694
13450.36 694
13451.46 696
13452.55 726
13453.64 741
13454.74 710
13455.83 754
13456.93 731
13458.02 738
13459.12 711
13460.21 709
13461.31 726
13462.40 724
13463.50 724
13464.59 754
13465.69 726
13466.78 706
13467.87 707
13468.97 712
13470.06 728
13471.16 720
13472.25 716
13473.35 755
13474.44 715
13475.54 722
13476.64 719
13477.73 725
13478.83 716
13479.92 775
13481.02 724
13482.11 739
13483.21 696
13484.30 739
13485.40 742
13486.49 754
13487.59 770
13488.69 785
13489.78 745
13490.88 783
13491.97 796
13493.07 750
13494.17 765
13495.26 782
13496.36 761
13497.45 772
13498.55 770
13499.65 762
13500.74 780
13501.84 815
13502.93 783
13504.03 785
13505.13 749
13506.22 796
13507.32 761
13508.42 773
13509.51 758
13510.61 756
13511.71 727
13512.80 773
13513.90 778
13515.00 776
13516.09 736
13517.19 717
13518.29 758
13519.38 741
13520.48 737
13521.58 709
13522.68 705
13523.77 726
13524.87 696
13525.97 687
13527.06 709
13528.16 685
13529.26 732
13530.36 724
13531.45 711
13532.55 708
13533.65 682
13534.75 716
13535.84 713
13536.94 731
13538.04 728
13539.14 698
13540.23 699
13541.33 746
13542.43 705
13543.53 706
13544.63 648
13545.72 697
13546.82 736
13547.92 669
13549.02 673
13550.12 730
13551.22 677
13552.31 669
13553.41 703
13554.51 677
13555.61 668
13556.71 679
13557.81 706
13558.90 696
13560.00 701
13561.10 669
13562.20 706
13563.30 678
13564.40 685
13565.50 686
13566.60 692
13567.69 682
13568.79 721
13569.89 705
13570.99 667
13572.09 677
13573.19 672
13574.29 705
13575.39 680
13576.49 678
13577.59 669
13578.69 672
13579.79 697
13580.89 682
13581.98 686
13583.08 710
13584.18 696
13585.28 665
13586.38 694
13587.48 714
13588.58 683
13589.68 668
13590.78 713
13591.88 710
13592.98 698
13594.08 692
13595.18 716
13596.28 697
13597.38 708
13598.48 674
13599.58 671
13600.68 684
13601.78 639
13602.88 687
13603.98 709
13605.08 696
13606.18 684
13607.29 689
13608.39 687
13609.49 722
13610.59 684
13611.69 678
13612.79 678
13613.89 706
13614.99 680
13616.09 682
13617.19 707
13618.29 671
13619.39 672
13620.50 662
13621.60 700
13622.70 683
13623.80 699
13624.90 696
13626.00 707
13627.10 679
13628.20 683
13629.31 688
13630.41 711
13631.51 698
13632.61 695
13633.71 708
13634.81 680
13635.91 683
13637.02 735
13638.12 718
13639.22 688
13640.32 715
13641.42 650
13642.53 683
13643.63 623
13644.73 688
13645.83 710
13646.93 698
13648.04 691
13649.14 709
13650.24 689
13651.34 690
13652.45 690
13653.55 714
13654.65 675
13655.75 666
13656.85 670
13657.96 708
13659.06 717
13660.16 687
13661.27 676
13662.37 685
13663.47 715
13664.57 697
13665.68 730
13666.78 693
13667.88 708
13668.99 724
13670.09 715
13671.19 698
13672.29 709
13673.40 725
13674.50 731
13675.60 715
13676.71 683
13677.81 711
13678.91 728
13680.02 761
13681.12 709
13682.23 741
13683.33 734
13684.43 697
13685.54 704
13686.64 749
13687.74 736
13688.85 664
13689.95 730
13691.06 751
13692.16 716
13693.26 726
13694.37 709
13695.47 736
13696.58 750
13697.68 738
13698.78 716
13699.89 714
13700.99 737
13702.10 761
13703.20 772
13704.31 748
13705.41 737
13706.51 788
13707.62 776
13708.72 799
13709.83 786
13710.93 797
13712.04 826
13713.14 812
13714.25 793
13715.35 784
13716.46 825
13717.56 826
13718.67 852
13719.77 849
13720.88 833
13721.98 778
13723.09 801
13724.19 798
13725.30 827
13726.40 766
13727.51 773
13728.61 771
13729.72 749
13730.83 737
13731.93 806
13733.04 756
13734.14 738
13735.25 750
13736.35 784
13737.46 782
13738.57 740
13739.67 710
13740.78 731
13741.88 730
13742.99 758
13744.09 752
13745.20 753
13746.31 738
13747.41 721
13748.52 758
13749.63 760
13750.73 780
13751.84 689
13752.94 705
13754.05 747
13755.16 717
13756.26 700
13757.37 721
13758.48 725
13759.58 723
13760.69 736
13761.80 710
13762.90 731
13764.01 744
13765.12 765
13766.22 741
13767.33 745
13768.44 755
13769.55 752
13770.65 776
13771.76 791
13772.87 795
13773.97 775
13775.08 751
13776.19 748
13777.30 738
13778.40 750
13779.51 764
13780.62 730
13781.73 719
13782.83 707
13783.94 709
13785.05 696
13786.16 717
13787.26 718
13788.37 680
13789.48 726
13790.59 700
13791.70 706
13792.80 717
13793.91 707
13795.02 708
13796.13 723
13797.24 691
13798.35 692
13799.45 729
13800.56 690
13801.67 668
13802.78 724
13803.89 702
13805.00 681
13806.10 715
13807.21 738
13808.32 704
13809.43 692
13810.54 695
13811.65 684
13812.76 688
13813.86 691
13814.97 712
13816.08 722
13817.19 703
13818.30 672
13819.41 682
13820.52 677
13821.63 703
13822.74 695
13823.85 732
13824.96 688
13826.06 683
13827.17 692
13828.28 647
13829.39 682
13830.50 671
13831.61 668
13832.72 668
13833.83 654
13834.94 678
13836.05 660
13837.16 712
13838.27 695
13839.38 708
13840.49 696
13841.60 692
13842.71 650
13843.82 669
13844.93 697
13846.04 660
13847.15 690
13848.26 682
13849.37 689
13850.48 671
13851.59 649
13852.70 680
13853.81 694
13854.92 659
13856.03 662
13857.14 645
13858.25 657
13859.37 653
13860.48 658
13861.59 659
13862.70 662
13863.81 662
13864.92 665
13866.03 676
13867.14 675
13868.25 679
13869.36 676
13870.47 665
13871.59 634
13872.70 674
13873.81 698
13874.92 670
13876.03 652
13877.14 664
13878.25 683
13879.36 685
13880.48 652
13881.59 686
13882.70 669
13883.81 655
13884.92 663
13886.03 694
13887.15 703
13888.26 655
13889.37 658
13890.48 700
13891.59 697
13892.71 657
13893.82 686
13894.93 671
13896.04 692
13897.15 675
13898.27 678
13899.38 682
13900.49 655
13901.60 631
13902.72 652
13903.83 695
13904.94 663
13906.05 633
13907.17 683
13908.28 673
13909.39 665
13910.50 660
13911.62 638
13912.73 664
13913.84 694
13914.95 678
13916.07 662
13917.18 645
13918.29 637
13919.41 661
13920.52 641
13921.63 627
13922.75 672
13923.86 679
13924.97 637
13926.09 649
13927.20 638
13928.31 653
13929.43 633
13930.54 659
13931.65 644
13932.77 611
13933.88 598
13934.99 645
13936.11 660
13937.22 637
13938.34 637
13939.45 672
13940.56 634
13941.68 619
13942.79 638
13943.91 622
13945.02 623
13946.13 650
13947.25 667
13948.36 625
13949.48 654
13950.59 650
13951.70 680
13952.82 628
13953.93 651
13955.05 658
13956.16 643
13957.28 663
13958.39 609
13959.51 635
13960.62 634
13961.74 630
13962.85 612
13963.97 614
13965.08 623
13966.20 626
13967.31 618
13968.43 636
13969.54 665
13970.66 590
13971.77 602
13972.89 635
13974.00 622
13975.12 652
13976.23 601
13977.35 627
13978.46 633
13979.58 623
13980.69 654
13981.81 638
13982.92 588
13984.04 624
13985.16 624
13986.27 633
13987.39 635
13988.50 632
13989.62 655
13990.74 662
13991.85 648
13992.97 627
13994.08 641
13995.20 637
13996.32 616
13997.43 644
13998.55 633
13999.66 607
14000.78 608
14001.90 615
14003.01 622
14004.13 661
14005.25 632
14006.36 646
14007.48 636
14008.60 644
14009.71 629
14010.83 638
14011.95 647
14013.06 615
14014.18 633
14015.30 645
14016.41 629
14017.53 617
14018.65 624
14019.76 634
14020.88 659
14022.00 625
14023.12 628
14024.23 605
14025.35 638
14026.47 628
14027.59 659
14028.70 613
14029.82 593
14030.94 640
14032.06 659
14033.17 687
14034.29 627
14035.41 621
14036.53 634
14037.64 641
14038.76 670
14039.88 660
14041.00 640
14042.11 632
14043.23 653
14044.35 635
14045.47 644
14046.59 623
14047.71 660
14048.82 673
14049.94 668
14051.06 648
14052.18 651
14053.30 663
14054.42 668
14055.53 644
14056.65 660
14057.77 676
14058.89 710
14060.01 662
14061.13 659
14062.25 662
14063.36 694
14064.48 711
14065.60 731
14066.72 694
14067.84 690
14068.96 735
14070.08 708
14071.20 710
14072.32 723
14073.44 714
14074.55 701
14075.67 724
14076.79 755
14077.91 735
14079.03 717
14080.15 747
14081.27 750
14082.39 736
14083.51 724
14084.63 748
14085.75 731
14086.87 734
14087.99 800
14089.11 770
14090.23 780
14091.35 750
14092.47 736
14093.59 745
14094.71 835
14095.83 778
14096.95 779
14098.07 785
14099.19 803
14100.31 818
14101.43 801
14102.55 780
14103.67 768
14104.79 791
14105.91 743
14107.03 765
14108.15 754
14109.27 750
14110.39 764
14111.51 714
14112.64 729
14113.76 714
14114.88 706
14116.00 700
14117.12 679
14118.24 679
14119.36 685
14120.48 651
14121.60 651
14122.72 665
14123.85 639
14124.97 694
14126.09 672
14127.21 664
14128.33 648
14129.45 652
14130.57 666
14131.70 656
14132.82 643
14133.94 670
14135.06 662
14136.18 655
14137.30 654
14138.43 690
14139.55 639
14140.67 670
14141.79 679
14142.91 630
14144.03 665
14145.16 652
14146.28 635
14147.40 600
14148.52 627
14149.65 650
14150.77 630
14151.89 626
14153.01 637
14154.13 660
14155.26 671
14156.38 622
14157.50 614
14158.62 646
14159.75 639
14160.87 617
14161.99 606
14163.12 615
14164.24 628
14165.36 624
14166.48 648
14167.61 624
14168.73 615
14169.85 621
14170.98 640
14172.10 656
14173.22 633
14174.35 614
14175.47 637
14176.59 623
14177.72 639
14178.84 648
14179.96 624
14181.09 614
14182.21 637
14183.33 600
14184.46 638
14185.58 629
14186.70 611
14187.83 626
14188.95 625
14190.07 624
14191.20 605
14192.32 634
14193.45 596
14194.57 578
14195.69 619
14196.82 596
14197.94 595
14199.07 587
14200.19 592
14201.32 609
14202.44 597
14203.56 616
14204.69 606
14205.81 605
14206.94 593
14208.06 620
14209.19 627
14210.31 602
14211.44 583
14212.56 594
14213.69 590
14214.81 607
14215.93 581
14217.06 580
14218.18 587
14219.31 598
14220.43 591
14221.56 609
14222.68 611
14223.81 557
14224.94 569
14226.06 596
14227.19 596
14228.31 586
14229.44 593
14230.56 576
14231.69 600
14232.81 638
14233.94 632
14235.06 612
14236.19 595
14237.32 610
14238.44 617
14239.57 607
14240.69 569
14241.82 592
14242.94 592
14244.07 573
14245.20 596
14246.32 574
14247.45 579
14248.57 592
14249.70 594
14250.83 619
14251.95 600
14253.08 565
14254.21 588
14255.33 618
14256.46 612
14257.59 582
14258.71 579
14259.84 569
14260.97 568
14262.09 595
14263.22 575
14264.35 559
14265.47 574
14266.60 571
14267.73 584
14268.85 549
14269.98 558
14271.11 584
14272.23 572
14273.36 548
14274.49 552
14275.62 591
14276.74 567
14277.87 577
14279.00 583
14280.12 590
14281.25 557
14282.38 573
14283.51 574
14284.63 561
14285.76 569
14286.89 549
14288.02 555
14289.15 584
14290.27 546
14291.40 554
14292.53 574
14293.66 589
14294.78 551
14295.91 538
14297.04 561
14298.17 543
14299.30 540
14300.42 559
14301.55 606
14302.68 535
14303.81 542
14304.94 581
14306.07 561
14307.19 545
14308.32 534
14309.45 549
14310.58 562
14311.71 559
14312.84 563
14313.97 540
14315.10 566
14316.22 568
14317.35 532
14318.48 589
14319.61 563
14320.74 577
14321.87 562
14323.00 551
14324.13 535
14325.26 538
14326.39 553
14327.51 536
14328.64 535
14329.77 538
14330.90 549
14332.03 554
14333.16 549
14334.29 554
14335.42 541
14336.55 514
14337.68 510
14338.81 542
14339.94 570
14341.07 552
14342.20 544
14343.33 532
14344.46 548
14345.59 560
14346.72 570
14347.85 547
14348.98 557
14350.11 537
14351.24 546
14352.37 560
14353.50 550
14354.63 564
14355.76 529
14356.89 533
14358.02 538
14359.15 520
14360.28 539
14361.41 541
14362.54 522
14363.67 549
14364.80 532
14365.94 553
14367.07 520
14368.20 525
14369.33 551
14370.46 557
14371.59 543
14372.72 531
14373.85 536
14374.98 534
14376.11 553
14377.25 504
14378.38 540
14379.51 539
14380.64 559
14381.77 542
14382.90 565
14384.03 545
14385.16 554
14386.30 535
14387.43 528
14388.56 540
14389.69 567
14390.82 555
14391.95 519
14393.09 539
14394.22 558
14395.35 580
14396.48 546
14397.61 536
14398.75 540
14399.88 543
14401.01 546
14402.14 536
14403.27 526
14404.41 566
14405.54 544
14406.67 541
14407.80 546
14408.94 554
14410.07 564
14411.20 548
14412.33 577
14413.47 560
14414.60 565
14415.73 531
14416.87 556
14418.00 545
14419.13 540
14420.26 549
14421.40 562
14422.53 549
14423.66 563
14424.80 565
14425.93 561
14427.06 555
14428.20 521
14429.33 538
14430.46 543
14431.59 576
14432.73 538
14433.86 542
14435.00 562
14436.13 584
14437.26 526
14438.40 558
14439.53 549
14440.66 547
14441.80 551
14442.93 537
14444.06 572
14445.20 579
14446.33 588
14447.47 540
14448.60 552
14449.73 558
14450.87 588
14452.00 572
14453.14 562
14454.27 566
14455.41 583
14456.54 522
14457.67 536
14458.81 569
14459.94 550
14461.08 570
14462.21 550
14463.35 604
14464.48 563
14465.62 589
14466.75 590
14467.89 579
14469.02 571
14470.15 577
14471.29 559
14472.42 559
14473.56 567
14474.69 555
14475.83 565
14476.96 583
14478.10 604
14479.24 607
14480.37 594
14481.51 592
14482.64 623
14483.78 615
14484.91 598
14486.05 603
14487.18 592
14488.32 587
14489.45 599
14490.59 562
14491.73 618
14492.86 593
14494.00 637
14495.13 634
14496.27 609
14497.40 596
14498.54 588
14499.68 639
14500.81 595
14501.95 621
14503.08 630
14504.22 617
14505.36 617
14506.49 632
14507.63 621
14508.77 618
14509.90 625
14511.04 604
14512.18 634
14513.31 622
14514.45 649
14515.58 666
14516.72 637
14517.86 650
14519.00 627
14520.13 629
14521.27 637
14522.41 653
14523.54 632
14524.68 635
14525.82 626
14526.95 611
14528.09 598
14529.23 587
14530.37 641
14531.50 654
14532.64 623
14533.78 598
14534.91 616
14536.05 618
14537.19 618
14538.33 621
14539.46 600
14540.60 607
14541.74 592
14542.88 591
14544.02 570
14545.15 577
14546.29 581
14547.43 574
14548.57 547
14549.70 548
14550.84 558
14551.98 552
14553.12 570
14554.26 552
14555.39 551
14556.53 584
14557.67 560
14558.81 564
14559.95 580
14561.09 560
14562.22 575
14563.36 555
14564.50 585
14565.64 571
14566.78 591
14567.92 575
14569.06 531
14570.20 555
14571.33 548
14572.47 591
14573.61 574
14574.75 582
14575.89 530
14577.03 561
14578.17 537
14579.31 576
14580.45 573
14581.59 594
14582.72 580
14583.86 546
14585.00 557
14586.14 590
14587.28 557
14588.42 566
14589.56 570
14590.70 536
14591.84 591
14592.98 569
14594.12 584
14595.26 570
14596.40 592
14597.54 575
14598.68 583
14599.82 557
14600.96 574
14602.10 563
14603.24 583
14604.38 558
14605.52 588
14606.66 589
14607.80 531
14608.94 559
14610.08 576
14611.22 573
14612.36 569
14613.50 593
14614.64 548
14615.78 581
14616.92 564
14618.06 565
14619.20 575
14620.34 579
14621.49 578
14622.63 550
14623.77 592
14624.91 599
14626.05 609
14627.19 591
14628.33 595
14629.47 586
14630.61 594
14631.75 563
14632.90 586
14634.04 554
14635.18 604
14636.32 608
14637.46 561
14638.60 579
14639.74 547
14640.88 566
14642.03 587
14643.17 604
14644.31 584
14645.45 579
14646.59 552
14647.73 575
14648.88 547
14650.02 587
14651.16 572
14652.30 549
14653.44 545
14654.59 539
14655.73 524
14656.87 562
14658.01 591
14659.16 555
14660.30 540
14661.44 545
14662.58 563
14663.72 564
14664.87 554
14666.01 541
14667.15 551
14668.29 538
14669.44 529
14670.58 502
14671.72 546
14672.87 565
14674.01 566
14675.15 578
14676.29 539
14677.44 519
14678.58 563
14679.72 562
14680.87 526
14682.01 527
14683.15 567
14684.30 591
14685.44 555
14686.58 532
14687.73 538
14688.87 543
14690.01 527
14691.16 556
14692.30 539
14693.44 519
14694.59 565
14695.73 530
14696.87 528
14698.02 536
14699.16 560
14700.30 542
14701.45 563
14702.59 549
14703.74 557
14704.88 569
14706.02 527
14707.17 510
14708.31 516
14709.46 503
14710.60 516
14711.75 532
14712.89 507
14714.03 523
14715.18 522
14716.32 546
14717.47 523
14718.61 545
14719.76 502
14720.90 504
14722.05 528
14723.19 527
14724.34 502
14725.48 537
14726.63 526
14727.77 519
14728.92 529
14730.06 532
14731.21 490
14732.35 513
14733.50 494
14734.64 521
14735.79 542
14736.93 511
14738.08 561
14739.22 540
14740.37 520
14741.51 510
14742.66 541
14743.80 538
14744.95 542
14746.09 489
14747.24 514
14748.39 539
14749.53 520
14750.68 536
14751.82 552
14752.97 550
14754.11 561
14755.26 552
14756.41 513
14757.55 512
14758.70 516
14759.85 526
14760.99 484
14762.14 484
14763.28 511
14764.43 532
14765.58 507
14766.72 502
14767.87 522
14769.02 535
14770.16 542
14771.31 517
14772.46 529
14773.60 547
14774.75 534
14775.90 537
14777.04 523
14778.19 533
14779.34 510
14780.48 519
14781.63 552
14782.78 549
14783.92 500
14785.07 520
14786.22 528
14787.37 520
14788.51 541
14789.66 530
14790.81 503
14791.96 503
14793.10 489
14794.25 540
14795.40 535
14796.54 530
14797.69 508
14798.84 523
14799.99 521
14801.14 521
14802.28 520
14803.43 478
14804.58 515
14805.73 509
14806.88 530
14808.02 528
14809.17 527
14810.32 547
14811.47 537
14812.62 508
14813.76 555
14814.91 541
14816.06 530
14817.21 521
14818.36 502
14819.51 495
14820.65 512
14821.80 481
14822.95 513
14824.10 517
14825.25 508
14826.40 527
14827.55 518
14828.69 536
14829.84 520
14830.99 518
14832.14 495
14833.29 512
14834.44 484
14835.59 492
14836.74 491
14837.89 508
14839.04 512
14840.19 491
14841.33 505
14842.48 501
14843.63 496
14844.78 491
14845.93 509
14847.08 494
14848.23 497
14849.38 504
14850.53 498
14851.68 492
14852.83 473
14853.98 466
14855.13 526
14856.28 504
14857.43 503
14858.58 493
14859.73 509
14860.88 491
14862.03 498
14863.18 493
14864.33 501
14865.48 547
14866.63 513
14867.78 518
14868.93 454
14870.08 498
14871.23 497
14872.38 498
14873.53 489
14874.68 501
14875.83 552
14876.98 516
14878.14 478
14879.29 495
14880.44 521
14881.59 503
14882.74 530
14883.89 548
14885.04 524
14886.19 496
14887.34 487
14888.49 489
14889.64 471
14890.80 485
14891.95 502
14893.10 489
14894.25 511
14895.40 506
14896.55 516
14897.70 521
14898.86 503
14900.01 529
14901.16 526
14902.31 508
14903.46 502
14904.61 508
14905.77 510
14906.92 498
14908.07 468
14909.22 524
14910.37 514
14911.53 490
14912.68 481
14913.83 514
14914.98 525
14916.13 505
14917.29 511
14918.44 513
14919.59 529
14920.74 537
14921.90 517
14923.05 477
14924.20 493
14925.35 501
14926.51 526
14927.66 517
14928.81 510
14929.96 500
14931.12 512
14932.27 494
14933.42 521
14934.57 526
14935.73 549
14936.88 512
14938.03 493
14939.19 512
14940.34 505
14941.49 503
14942.65 505
14943.80 497
14944.95 491
14946.11 520
14947.26 473
14948.41 505
14949.57 522
14950.72 487
14951.87 483
14953.03 511
14954.18 513
14955.33 516
14956.49 529
14957.64 530
14958.80 472
14959.95 515
14961.10 520
14962.26 523
14963.41 541
14964.57 520
14965.72 530
14966.87 522
14968.03 527
14969.18 543
14970.34 546
14971.49 520
14972.65 519
14973.80 546
14974.95 526
14976.11 520
14977.26 476
14978.42 512
14979.57 512
14980.73 546
14981.88 527
14983.04 505
14984.19 504
14985.35 520
14986.50 522
14987.66 535
14988.81 524
14989.97 505
14991.12 537
14992.28 534
14993.43 511
14994.59 545
14995.74 562
14996.90 515
14998.05 538
14999.21 510
15000.36 510
15001.52 486
15002.67 521
15003.83 496
15004.99 511
15006.14 484
15007.30 488
15008.45 520
15009.61 514
15010.76 515
15011.92 525
15013.08 540
15014.23 520
15015.39 514
15016.54 482
15017.70 519
15018.86 488
15020.01 497
15021.17 516
15022.32 496
15023.48 482
15024.64 489
15025.79 502
15026.95 497
15028.11 489
15029.26 523
15030.42 525
15031.58 493
15032.73 509
15033.89 538
15035.05 504
15036.20 479
15037.36 472
15038.52 458
15039.67 433
15040.83 490
15041.99 485
15043.15 501
15044.30 494
15045.46 510
15046.62 503
15047.77 501
15048.93 488
15050.09 520
15051.25 483
15052.40 501
15053.56 498
15054.72 497
15055.88 491
15057.03 509
15058.19 505
15059.35 495
15060.51 486
15061.66 510
15062.82 498
15063.98 505
15065.14 489
15066.30 487
15067.45 499
15068.61 502
15069.77 499
15070.93 513
15072.09 481
15073.24 479
15074.40 482
15075.56 485
15076.72 489
15077.88 459
15079.04 487
15080.20 485
15081.35 517
15082.51 516
15083.67 472
15084.83 491
15085.99 458
15087.15 490
15088.31 508
15089.46 499
15090.62 494
15091.78 495
15092.94 492
15094.10 476
15095.26 489
15096.42 515
15097.58 515
15098.74 509
15099.90 494
15101.06 538
15102.22 491
15103.37 505
15104.53 487
15105.69 514
15106.85 486
15108.01 485
15109.17 479
15110.33 519
15111.49 513
15112.65 471
15113.81 473
15114.97 508
15116.13 514
15117.29 443
15118.45 483
15119.61 491
15120.77 491
15121.93 482
15123.09 471
15124.25 486
15125.41 485
15126.57 482
15127.73 474
15128.89 461
15130.05 480
15131.21 498
15132.37 494
15133.53 504
15134.69 479
15135.86 502
15137.02 471
15138.18 491
15139.34 473
15140.50 481
15141.66 474
15142.82 470
15143.98 508
15145.14 486
15146.30 488
15147.46 485
15148.63 475
15149.79 476
15150.95 479
15152.11 481
15153.27 493
15154.43 467
15155.59 433
15156.75 471
15157.92 491
15159.08 512
15160.24 489
15161.40 495
15162.56 486
15163.72 477
15164.89 480
15166.05 485
15167.21 502
15168.37 491
15169.53 461
15170.69 468
15171.86 466
15173.02 475
15174.18 462
15175.34 473
15176.51 487
15177.67 480
15178.83 482
15179.99 474
15181.15 494
15182.32 468
15183.48 505
15184.64 475
15185.80 498
15186.97 481
15188.13 478
15189.29 484
15190.46 479
15191.62 458
15192.78 471
15193.94 496
15195.11 484
15196.27 465
15197.43 478
15198.60 509
15199.76 510
15200.92 489
15202.08 473
15203.25 496
15204.41 507
15205.57 520
15206.74 490
15207.90 465
15209.06 463
15210.23 523
15211.39 509
15212.56 464
15213.72 472
15214.88 486
15216.05 493
15217.21 480
15218.37 496
15219.54 507
15220.70 478
15221.87 484
15223.03 470
15224.19 525
15225.36 484
15226.52 481
15227.69 515
15228.85 485
15230.01 494
15231.18 492
15232.34 465
15233.51 471
15234.67 499
15235.84 499
15237.00 464
15238.16 488
15239.33 500
15240.49 511
15241.66 496
15242.82 500
15243.99 494
15245.15 488
15246.32 445
15247.48 468
15248.65 453
15249.81 497
15250.98 483
15252.14 491
15253.31 486
15254.47 459
15255.64 453
15256.80 483
15257.97 502
15259.13 494
15260.30 499
15261.46 463
15262.63 507
15263.80 462
15264.96 460
15266.13 480
15267.29 494
15268.46 482
15269.62 457
15270.79 455
15271.96 498
15273.12 501
15274.29 486
15275.45 486
15276.62 482
15277.79 505
15278.95 500
15280.12 479
15281.28 475
15282.45 499
15283.62 503
15284.78 477
15285.95 478
15287.12 483
15288.28 485
15289.45 479
15290.62 477
15291.78 478
15292.95 466
15294.12 485
15295.28 473
15296.45 500
15297.62 501
15298.78 478
15299.95 483
15301.12 489
15302.28 479
15303.45 490
15304.62 518
15305.78 488
15306.95 467
15308.12 468
15309.29 508
15310.45 506
15311.62 487
15312.79 492
15313.96 471
15315.12 490
15316.29 453
15317.46 478
15318.63 487
15319.79 522
15320.96 497
15322.13 527
15323.30 501
15324.46 490
15325.63 485
15326.80 488
15327.97 484
15329.14 497
15330.30 514
15331.47 487
15332.64 484
15333.81 476
15334.98 484
15336.14 499
15337.31 485
15338.48 452
15339.65 526
15340.82 484
15341.99 485
15343.16 489
15344.32 485
15345.49 445
15346.66 504
15347.83 537
15349.00 501
15350.17 477
15351.34 490
15352.51 494
15353.67 488
15354.84 481
15356.01 490
15357.18 505
15358.35 466
15359.52 489
15360.69 461
15361.86 482
15363.03 475
15364.20 471
15365.37 471
15366.54 490
15367.71 505
15368.87 497
15370.04 491
15371.21 475
15372.38 478
15373.55 489
15374.72 504
15375.89 479
15377.06 466
15378.23 496
15379.40 507
15380.57 506
15381.74 489
15382.91 492
15384.08 492
15385.25 497
15386.42 477
15387.59 496
15388.76 477
15389.93 468
15391.10 484
15392.27 501
15393.44 480
15394.62 485
15395.79 498
15396.96 484
15398.13 491
15399.30 489
15400.47 493
15401.64 493
15402.81 481
15403.98 502
15405.15 486
15406.32 496
15407.49 460
15408.66 469
15409.84 509
15411.01 496
15412.18 504
15413.35 453
15414.52 484
15415.69 477
15416.86 478
15418.03 479
15419.21 488
15420.38 460
15421.55 482
15422.72 512
15423.89 510
15425.06 481
15426.24 497
15427.41 500
15428.58 487
15429.75 478
15430.92 482
15432.09 486
15433.27 510
15434.44 489
15435.61 480
15436.78 473
15437.96 473
15439.13 477
15440.30 493
15441.47 493
15442.64 461
15443.82 463
15444.99 495
15446.16 489
15447.33 499
15448.51 496
15449.68 494
15450.85 460
15452.02 483
15453.20 475
15454.37 504
15455.54 463
15456.72 470
15457.89 440
15459.06 483
15460.23 489
15461.41 483
15462.58 465
15463.75 479
15464.93 485
15466.10 473
15467.27 455
15468.45 463
15469.62 491
15470.79 478
15471.97 500
15473.14 471
15474.31 478
15475.49 463
15476.66 479
15477.83 439
15479.01 455
15480.18 458
15481.36 454
15482.53 460
15483.70 471
15484.88 461
15486.05 457
15487.23 478
15488.40 470
15489.57 455
15490.75 451
15491.92 498
15493.10 479
15494.27 471
15495.44 462
15496.62 473
15497.79 468
15498.97 459
15500.14 472
15501.32 476
15502.49 458
15503.67 467
15504.84 493
15506.02 473
15507.19 483
15508.36 468
15509.54 487
15510.71 454
15511.89 485
15513.06 471
15514.24 464
15515.41 444
15516.59 459
15517.77 466
15518.94 461
15520.12 431
15521.29 456
15522.47 475
15523.64 458
15524.82 447
15525.99 433
15527.17 464
15528.34 456
15529.52 464
15530.69 462
15531.87 442
15533.05 444
15534.22 446
15535.40 455
15536.57 438
15537.75 436
15538.93 452
15540.10 502
15541.28 449
15542.45 450
15543.63 411
15544.81 487
15545.98 491
15547.16 483
15548.33 437
15549.51 426
15550.69 477
15551.86 452
15553.04 440
15554.22 413
15555.39 438
15556.57 465
15557.75 490
15558.92 453
15560.10 467
15561.28 454
15562.45 473
15563.63 488
15564.81 465
15565.99 473
15567.16 466
15568.34 456
15569.52 458
15570.69 443
15571.87 449
15573.05 463
15574.23 483
15575.40 499
15576.58 491
15577.76 472
15578.93 498
15580.11 474
15581.29 471
15582.47 502
15583.65 476
15584.82 500
15586.00 487
15587.18 490
15588.36 481
15589.53 486
15590.71 459
15591.89 454
15593.07 500
15594.25 484
15595.42 487
15596.60 491
15597.78 494
15598.96 488
15600.14 455
15601.32 457
15602.49 502
15603.67 484
15604.85 492
15606.03 459
15607.21 497
15608.39 486
15609.56 474
15610.74 489
15611.92 496
15613.10 489
15614.28 486
15615.46 480
15616.64 498
15617.82 519
15619.00 489
15620.17 496
15621.35 475
15622.53 474
15623.71 481
15624.89 490
15626.07 472
15627.25 521
15628.43 513
15629.61 508
15630.79 498
15631.97 507
15633.15 510
15634.33 514
15635.51 529
15636.69 489
15637.87 493
15639.05 497
15640.22 508
15641.40 518
15642.58 500
15643.76 507
15644.94 508
15646.12 521
15647.30 509
15648.48 505
15649.66 485
15650.85 512
15652.03 516
15653.21 495
15654.39 497
15655.57 466
15656.75 493
15657.93 499
15659.11 512
15660.29 521
15661.47 472
15662.65 479
15663.83 502
15665.01 493
15666.19 522
15667.37 507
15668.55 493
15669.73 491
15670.92 514
15672.10 519
15673.28 499
15674.46 482
15675.64 509
15676.82 548
15678.00 523
15679.18 490
15680.36 487
15681.55 482
15682.73 472
15683.91 478
15685.09 472
15686.27 505
15687.45 504
15688.63 502
15689.82 448
15691.00 478
15692.18 482
15693.36 469
15694.54 497
15695.73 467
15696.91 464
15698.09 490
15699.27 502
15700.45 547
15701.64 533
15702.82 500
15704.00 485
15705.18 475
15706.36 501
15707.55 494
15708.73 505
15709.91 479
15711.09 508
15712.28 514
15713.46 484
15714.64 491
15715.82 525
15717.01 494
15718.19 492
15719.37 486
15720.55 515
15721.74 511
15722.92 482
15724.10 471
15725.29 510
15726.47 502
15727.65 513
15728.84 491
15730.02 535
15731.20 493
15732.39 504
15733.57 534
15734.75 518
15735.94 507
15737.12 510
15738.30 522
15739.49 529
15740.67 538
15741.85 514
15743.04 508
15744.22 489
15745.40 529
15746.59 519
15747.77 519
15748.96 526
15750.14 491
15751.32 534
15752.51 494
15753.69 481
15754.88 478
15756.06 491
15757.24 500
15758.43 553
15759.61 529
15760.80 506
15761.98 541
15763.17 515
15764.35 500
15765.53 475
15766.72 520
15767.90 549
15769.09 479
15770.27 494
15771.46 481
15772.64 489
15773.83 473
15775.01 494
15776.20 516
15777.38 508
15778.57 512
15779.75 521
15780.94 474
15782.12 488
15783.31 514
15784.49 482
15785.68 482
15786.86 493
15788.05 474
15789.23 494
15790.42 491
15791.60 481
15792.79 483
15793.98 509
15795.16 487
15796.35 508
15797.53 484
15798.72 511
15799.90 500
15801.09 481
15802.28 501
15803.46 487
15804.65 513
15805.83 479
15807.02 475
15808.21 482
15809.39 458
15810.58 462
15811.76 457
15812.95 491
15814.14 498
15815.32 491
15816.51 462
15817.70 467
15818.88 483
15820.07 475
15821.26 491
15822.44 475
15823.63 480
15824.82 503
15826.00 477
15827.19 464
15828.38 462
15829.56 455
15830.75 492
15831.94 477
15833.12 460
15834.31 469
15835.50 463
15836.69 488
15837.87 466
15839.06 454
15840.25 467
15841.44 481
15842.62 453
15843.81 469
15845.00 447
15846.18 489
15847.37 475
15848.56 468
15849.75 473
15850.94 470
15852.12 481
15853.31 459
15854.50 481
15855.69 455
15856.87 460
15858.06 465
15859.25 482
15860.44 479
15861.63 466
15862.81 437
15864.00 453
15865.19 472
15866.38 483
15867.57 483
15868.76 472
15869.94 501
15871.13 461
15872.32 464
15873.51 457
15874.70 461
15875.89 470
15877.08 443
15878.26 469
15879.45 472
15880.64 476
15881.83 465
15883.02 446
15884.21 501
15885.40 485
15886.59 454
15887.78 466
15888.97 489
15890.15 492
15891.34 496
15892.53 492
15893.72 469
15894.91 444
15896.10 466
15897.29 472
15898.48 477
15899.67 485
15900.86 472
15902.05 484
15903.24 433
15904.43 419
15905.62 474
15906.81 472
15908.00 440
15909.19 436
15910.38 472
15911.57 487
15912.76 476
15913.95 483
15915.14 488
15916.33 481
15917.52 464
15918.71 480
15919.90 458
15921.09 447
15922.28 473
15923.47 484
15924.66 482
15925.85 447
15927.04 465
15928.23 473
15929.42 453
15930.61 464
15931.80 449
15932.99 480
15934.18 492
15935.38 435
15936.57 441
15937.76 495
15938.95 476
15940.14 435
15941.33 454
15942.52 433
15943.71 450
15944.90 451
15946.10 460
15947.29 441
15948.48 418
15949.67 449
15950.86 461
15952.05 460
15953.24 432
15954.44 462
15955.63 478
15956.82 427
15958.01 466
15959.20 448
15960.39 448
15961.59 446
15962.78 445
15963.97 432
15965.16 468
15966.35 457
15967.55 453
15968.74 458
15969.93 425
15971.12 432
15972.31 443
15973.51 446
15974.70 422
15975.89 438
15977.08 455
15978.28 427
15979.47 452
15980.66 418
15981.85 452
15983.05 421
15984.24 439
15985.43 441
15986.62 419
15987.82 424
15989.01 417
15990.20 441
15991.40 452
15992.59 419
15993.78 409
15994.98 432
15996.17 438
15997.36 454
15998.55 464
15999.75 443
16000.94 439
16002.13 418
16003.33 429
16004.52 451
16005.72 433
16006.91 464
16008.10 444
16009.30 419
16010.49 411
16011.68 439
16012.88 463
16014.07 467
16015.26 445
16016.46 431
16017.65 416
16018.85 438
16020.04 453
16021.23 467
16022.43 461
16023.62 438
16024.82 422
16026.01 426
16027.21 422
16028.40 425
16029.59 442
16030.79 453
16031.98 448
16033.18 451
16034.37 424
16035.57 425
16036.76 411
16037.96 427
16039.15 427
16040.35 445
16041.54 423
16042.73 418
16043.93 398
16045.12 415
16046.32 423
16047.51 437
16048.71 422
16049.91 451
16051.10 448
16052.30 423
16053.49 434
16054.69 408
16055.88 434
16057.08 417
16058.27 422
16059.47 429
16060.66 419
16061.86 430
16063.05 458
16064.25 426
16065.45 410
16066.64 405
16067.84 447
16069.03 460
16070.23 482
16071.42 425
16072.62 430
16073.82 431
16075.01 456
16076.21 442
16077.41 435
16078.60 429
16079.80 414
16080.99 413
16082.19 448
16083.39 455
16084.58 432
16085.78 470
16086.98 432
16088.17 481
16089.37 428
16090.57 434
16091.76 442
16092.96 423
16094.16 420
16095.35 416
16096.55 424
16097.75 457
16098.94 464
16100.14 423
16101.34 418
16102.53 433
16103.73 436
16104.93 418
16106.13 433
16107.32 450
16108.52 442
16109.72 451
16110.92 433
16112.11 435
16113.31 454
16114.51 453
16115.71 449
16116.90 450
16118.10 446
16119.30 460
16120.50 413
16121.69 440
16122.89 431
16124.09 420
16125.29 400
16126.49 453
16127.68 461
16128.88 418
16130.08 453
16131.28 461
16132.48 442
16133.67 414
16134.87 411
16136.07 410
16137.27 432
16138.47 430
16139.67 418
16140.86 436
16142.06 441
16143.26 450
16144.46 468
16145.66 430
16146.86 450
16148.06 439
16149.26 423
16150.45 416
16151.65 431
16152.85 429
16154.05 398
16155.25 426
16156.45 417
16157.65 441
16158.85 404
16160.05 442
16161.25 402
16162.45 417
16163.64 393
16164.84 428
16166.04 421
16167.24 416
16168.44 436
16169.64 438
16170.84 450
16172.04 421
16173.24 452
16174.44 429
16175.64 416
16176.84 415
16178.04 413
16179.24 426
16180.44 443
16181.64 430
16182.84 429
16184.04 414
16185.24 413
16186.44 427
16187.64 458
16188.84 422
16190.04 398
16191.24 416
16192.44 449
16193.64 470
16194.84 431
16196.04 430
16197.24 416
16198.44 436
16199.65 437
16200.85 436
16202.05 433
16203.25 427
16204.45 423
16205.65 416
16206.85 419
16208.05 424
16209.25 419
16210.45 431
16211.65 446
16212.86 426
16214.06 448
16215.26 415
16216.46 427
16217.66 429
16218.86 423
16220.06 439
16221.27 446
16222.47 414
16223.67 408
16224.87 416
16226.07 395
16227.27 427
16228.48 433
16229.68 431
16230.88 412
16232.08 415
16233.28 424
16234.48 442
16235.69 441
16236.89 420
16238.09 400
16239.29 420
16240.50 425
16241.70 442
16242.90 447
16244.10 415
16245.30 414
16246.51 431
16247.71 450
16248.91 432
16250.11 437
16251.32 419
16252.52 434
16253.72 442
16254.92 436
16256.13 442
16257.33 430
16258.53 453
16259.74 445
16260.94 426
16262.14 395
16263.35 429
16264.55 416
16265.75 430
16266.95 433
16268.16 443
16269.36 449
16270.56 422
16271.77 430
16272.97 451
16274.17 441
16275.38 446
16276.58 396
16277.79 439
16278.99 435
16280.19 435
16281.40 424
16282.60 441
16283.80 467
16285.01 445
16286.21 446
16287.42 416
16288.62 468
16289.82 423
16291.03 420
16292.23 416
16293.44 460
16294.64 438
16295.84 411
16297.05 429
16298.25 420
16299.46 430
16300.66 423
16301.87 435
16303.07 411
16304.27 438
16305.48 432
16306.68 432
16307.89 426
16309.09 433
16310.30 421
16311.50 399
16312.71 400
16313.91 397
16315.12 412
16316.32 414
16317.53 385
16318.73 394
16319.94 430
16321.14 394
16322.35 418
16323.55 397
16324.76 427
16325.96 390
16327.17 426
16328.38 422
16329.58 396
16330.79 385
16331.99 389
16333.20 418
16334.40 445
16335.61 416
16336.81 386
16338.02 424
16339.23 423
16340.43 397
16341.64 403
16342.84 391
16344.05 412
16345.26 416
16346.46 405
16347.67 390
16348.87 398
16350.08 390
16351.29 400
16352.49 396
16353.70 395
16354.91 384
16356.11 430
16357.32 391
16358.53 367
16359.73 404
16360.94 376
16362.15 365
16363.35 387
16364.56 384
16365.77 380
16366.97 399
16368.18 388
16369.39 374
16370.59 367
16371.80 413
16373.01 378
16374.21 405
16375.42 399
16376.63 386
16377.84 390
16379.04 414
16380.25 405
16381.46 394
16382.67 417
16383.87 390
16385.08 423
16386.29 411
16387.50 390
16388.70 400
16389.91 385
16391.12 384
16392.33 423
16393.53 401
16394.74 400
16395.95 422
16397.16 379
16398.37 387
16399.57 394
16400.78 374
16401.99 381
16403.20 403
16404.41 397
16405.62 380
16406.82 408
16408.03 399
16409.24 367
16410.45 382
16411.66 373
16412.87 347
16414.07 367
16415.28 380
16416.49 388
16417.70 398
16418.91 397
16420.12 375
16421.33 403
16422.54 394
16423.75 425
16424.95 406
16426.16 391
16427.37 391
16428.58 363
16429.79 381
16431.00 396
16432.21 402
16433.42 378
16434.63 400
16435.84 387
16437.05 403
16438.26 371
16439.47 367
16440.68 379
16441.88 366
16443.09 386
16444.30 372
16445.51 379
16446.72 370
16447.93 395
16449.14 391
16450.35 393
16451.56 366
16452.77 378
16453.98 368
16455.19 378
16456.40 378
16457.61 371
16458.82 382
16460.03 388
16461.24 418
16462.45 379
16463.67 377
16464.88 402
16466.09 381
16467.30 349
16468.51 395
16469.72 389
16470.93 388
16472.14 373
16473.35 367
16474.56 368
16475.77 406
16476.98 356
16478.19 358
16479.40 356
16480.62 392
16481.83 363
16483.04 368
16484.25 371
16485.46 369
16486.67 385
16487.88 391
16489.09 399
16490.31 366
16491.52 380
16492.73 362
16493.94 373
16495.15 351
16496.36 349
16497.57 364
16498.79 396
16500.00 358
16501.21 376
16502.42 359
16503.63 369
16504.85 375
16506.06 358
16507.27 380
16508.48 375
16509.69 387
16510.91 352
16512.12 385
16513.33 380
16514.54 374
16515.76 399
16516.97 367
16518.18 360
16519.39 384
16520.60 394
16521.82 386
16523.03 390
16524.24 360
16525.46 392
16526.67 365
16527.88 398
16529.09 357
16530.31 380
16531.52 352
16532.73 357
16533.95 363
16535.16 346
16536.37 367
16537.58 373
16538.80 361
16540.01 403
16541.22 378
16542.44 382
16543.65 365
16544.86 373
16546.08 385
16547.29 376
16548.50 400
16549.72 355
16550.93 370
16552.15 346
16553.36 387
16554.57 388
16555.79 388
16557.00 370
16558.21 378
16559.43 357
16560.64 351
16561.86 352
16563.07 383
16564.28 392
16565.50 354
16566.71 358
16567.93 380
16569.14 358
16570.36 348
16571.57 325
16572.78 349
16574.00 378
16575.21 359
16576.43 367
16577.64 398
16578.86 381
16580.07 365
16581.29 366
16582.50 356
16583.72 358
16584.93 383
16586.15 349
16587.36 353
16588.58 354
16589.79 367
16591.01 337
16592.22 371
16593.44 365
16594.65 344
16595.87 354
16597.08 384
16598.30 382
16599.51 366
16600.73 372
16601.94 358
16603.16 347
16604.37 359
16605.59 378
16606.81 359
16608.02 372
16609.24 348
16610.45 375
16611.67 324
16612.89 335
16614.10 389
16615.32 368
16616.53 364
16617.75 379
16618.97 368
16620.18 364
16621.40 368
16622.61 376
16623.83 361
16625.05 358
16626.26 366
16627.48 331
16628.70 387
16629.91 337
16631.13 348
16632.35 358
16633.56 353
16634.78 360
16636.00 373
16637.21 336
16638.43 370
16639.65 356
16640.86 368
16642.08 370
16643.30 362
16644.51 364
16645.73 347
16646.95 368
16648.17 359
16649.38 374
16650.60 357
16651.82 353
16653.03 360
16654.25 351
16655.47 354
16656.69 364
16657.90 349
16659.12 321
16660.34 341
16661.56 351
16662.77 357
16663.99 359
16665.21 371
16666.43 333
16667.65 354
16668.86 354
16670.08 353
16671.30 351
16672.52 369
16673.74 342
16674.95 348
16676.17 334
16677.39 356
16678.61 357
16679.83 350
16681.05 350
16682.26 342
16683.48 341
16684.70 335
16685.92 335
16687.14 365
16688.36 388
16689.58 347
16690.79 355
16692.01 349
16693.23 371
16694.45 344
16695.67 362
16696.89 356
16698.11 372
16699.33 352
16700.55 333
16701.76 364
16702.98 344
16704.20 373
16705.42 363
16706.64 367
16707.86 370
16709.08 375
16710.30 345
16711.52 378
16712.74 353
16713.96 350
16715.18 339
16716.40 364
16717.62 348
16718.84 342
16720.06 349
16721.28 363
16722.50 377
16723.72 336
16724.94 343
16726.16 347
16727.38 364
16728.60 353
16729.82 374
16731.04 350
16732.26 370
16733.48 363
16734.70 346
16735.92 362
16737.14 348
16738.36 351
16739.58 379
16740.80 377
16742.02 348
16743.24 346
16744.46 323
16745.68 352
16746.90 354
16748.12 379
16749.35 364
16750.57 351
16751.79 345
16753.01 352
16754.23 353
16755.45 344
16756.67 332
16757.89 357
16759.11 381
16760.33 354
16761.56 341
16762.78 349
16764.00 345
16765.22 326
16766.44 338
16767.66 327
16768.88 369
16770.11 361
16771.33 333
16772.55 315
16773.77 364
16774.99 356
16776.22 326
16777.44 338
16778.66 364
16779.88 366
16781.10 317
16782.33 344
16783.55 339
16784.77 350
16785.99 324
16787.21 323
16788.44 330
16789.66 348
16790.88 356
16792.10 349
16793.33 336
16794.55 312
16795.77 340
16796.99 357
16798.22 372
16799.44 353
16800.66 353
16801.88 359
16803.11 359
16804.33 329
16805.55 337
16806.78 343
16808.00 353
16809.22 352
16810.44 347
16811.67 355
16812.89 367
16814.11 361
16815.34 338
16816.56 339
16817.78 321
16819.01 332
16820.23 364
16821.45 384
16822.68 342
16823.90 373
16825.13 390
16826.35 358
16827.57 338
16828.80 337
16830.02 349
16831.24 358
16832.47 340
16833.69 345
16834.92 359
16836.14 345
16837.36 340
16838.59 338
16839.81 337
16841.04 340
16842.26 354
16843.48 367
16844.71 380
16845.93 348
16847.16 347
16848.38 313
16849.61 342
16850.83 362
16852.06 350
16853.28 344
16854.51 332
16855.73 338
16856.95 333
16858.18 378
16859.40 325
16860.63 352
16861.85 334
16863.08 342
16864.30 348
16865.53 351
16866.75 360
16867.98 335
16869.21 347
16870.43 344
16871.66 371
16872.88 343
16874.11 358
16875.33 329
16876.56 350
16877.78 333
16879.01 355
16880.23 339
16881.46 353
16882.69 350
16883.91 347
16885.14 333
16886.36 351
16887.59 340
16888.81 353
16890.04 348
16891.27 345
16892.49 344
16893.72 350
16894.94 352
16896.17 350
16897.40 394
16898.62 346
16899.85 313
16901.08 308
16902.30 364
16903.53 366
16904.76 382
16905.98 344
16907.21 348
16908.44 324
16909.66 331
16910.89 380
16912.12 347
16913.34 358
16914.57 334
16915.80 371
16917.02 362
16918.25 353
16919.48 352
16920.70 359
16921.93 345
16923.16 356
16924.39 368
16925.61 357
16926.84 362
16928.07 364
16929.30 342
16930.52 359
16931.75 358
16932.98 357
16934.21 360
16935.43 341
16936.66 329
16937.89 343
16939.12 361
16940.34 358
16941.57 365
16942.80 333
16944.03 321
16945.26 362
16946.48 361
16947.71 356
16948.94 348
16950.17 351
16951.40 353
16952.62 357
16953.85 328
16955.08 340
16956.31 344
16957.54 354
16958.77 340
16959.99 327
16961.22 365
16962.45 379
16963.68 349
16964.91 344
16966.14 357
16967.37 350
16968.60 329
16969.82 346
16971.05 334
16972.28 333
16973.51 359
16974.74 344
16975.97 336
16977.20 332
16978.43 369
16979.66 312
16980.89 368
16982.11 324
16983.34 348
16984.57 330
16985.80 368
16987.03 345
16988.26 365
16989.49 362
16990.72 334
16991.95 345
16993.18 332
16994.41 347
16995.64 341
16996.87 346
16998.10 351
16999.33 333
17000.56 337
17001.79 344
17003.02 337
17004.25 358
17005.48 333
17006.71 336
17007.94 339
17009.17 351
17010.40 356
17011.63 345
17012.86 333
17014.09 324
17015.32 352
17016.55 384
17017.78 361
17019.01 328
17020.25 336
17021.48 321
17022.71 337
17023.94 350
17025.17 324
17026.40 342
17027.63 346
17028.86 365
17030.09 338
17031.32 347
17032.55 318
17033.79 344
17035.02 362
17036.25 355
17037.48 322
17038.71 337
17039.94 343
17041.17 353
17042.41 331
17043.64 318
17044.87 326
17046.10 334
17047.33 336
17048.56 330
17049.80 332
17051.03 353
17052.26 349
17053.49 327
17054.72 356
17055.95 338
17057.19 343
17058.42 336
17059.65 357
17060.88 340
17062.12 353
17063.35 351
17064.58 333
17065.81 319
17067.04 318
17068.28 359
17069.51 331
17070.74 329
17071.97 316
17073.21 355
17074.44 339
17075.67 341
17076.90 329
17078.14 348
17079.37 334
17080.60 357
17081.84 333
17083.07 321
17084.30 322
17085.54 344
17086.77 328
17088.00 350
17089.23 331
17090.47 339
17091.70 330
17092.93 357
17094.17 340
17095.40 344
17096.63 338
17097.87 339
17099.10 355
17100.34 336
17101.57 350
17102.80 345
17104.04 360
17105.27 360
17106.50 349
17107.74 358
17108.97 327
17110.21 359
17111.44 330
17112.67 335
17113.91 330
17115.14 353
17116.38 321
17117.61 338
17118.84 349
17120.08 331
17121.31 335
17122.55 329
17123.78 342
17125.02 312
17126.25 338
17127.48 358
17128.72 347
17129.95 329
17131.19 323
17132.42 346
17133.66 356
17134.89 335
17136.13 369
17137.36 358
17138.60 351
17139.83 366
17141.07 333
17142.30 323
17143.54 317
17144.77 323
17146.01 339
17147.24 332
17148.48 323
17149.71 330
17150.95 328
17152.19 337
17153.42 325
17154.66 348
17155.89 353
17157.13 330
17158.36 340
17159.60 354
17160.83 369
17162.07 339
17163.31 347
17164.54 354
17165.78 346
17167.01 312
17168.25 352
17169.49 346
17170.72 330
17171.96 325
17173.19 348
17174.43 348
17175.67 365
17176.90 329
17178.14 368
17179.38 360
17180.61 316
17181.85 334
17183.09 352
17184.32 363
17185.56 344
17186.80 324
17188.03 352
17189.27 341
17190.51 369
17191.74 383
17192.98 362
17194.22 357
17195.45 331
17196.69 341
17197.93 335
17199.16 358
17200.40 338
17201.64 343
17202.88 355
17204.11 371
17205.35 368
17206.59 374
17207.83 337
17209.06 337
17210.30 344
17211.54 336
17212.78 377
17214.01 384
17215.25 388
17216.49 351
17217.73 349
17218.96 370
17220.20 390
17221.44 325
17222.68 353
17223.92 356
17225.15 368
17226.39 371
17227.63 372
17228.87 353
17230.11 363
17231.35 359
17232.58 349
17233.82 368
17235.06 349
17236.30 357
17237.54 325
17238.78 374
17240.01 345
17241.25 376
17242.49 331
17243.73 364
17244.97 368
17246.21 363
17247.45 364
17248.69 352
17249.93 351
17251.16 318
17252.40 343
17253.64 330
17254.88 335
17256.12 333
17257.36 332
17258.60 355
17259.84 346
17261.08 367
17262.32 354
17263.56 343
17264.80 361
17266.04 349
17267.28 344
17268.51 345
17269.75 345
17270.99 346
17272.23 341
17273.47 328
17274.71 351
17275.95 360
17277.19 339
17278.43 358
17279.67 332
17280.91 353
17282.15 356
17283.39 359
17284.63 336
17285.87 346
17287.11 344
17288.35 384
17289.60 338
17290.84 328
17292.08 317
17293.32 335
17294.56 320
17295.80 348
17297.04 367
17298.28 327
17299.52 328
17300.76 344
17302.00 343
17303.24 326
17304.48 321
17305.72 352
17306.96 349
17308.21 350
17309.45 325
17310.69 319
17311.93 330
17313.17 368
17314.41 345
17315.65 323
17316.89 342
17318.14 333
17319.38 331
17320.62 336
17321.86 324
17323.10 346
17324.34 366
17325.59 360
17326.83 346
17328.07 353
17329.31 335
17330.55 351
17331.79 338
17333.04 328
17334.28 358
17335.52 331
17336.76 357
17338.00 311
17339.25 329
17340.49 338
17341.73 353
17342.97 370
17344.22 335
17345.46 327
17346.70 330
17347.94 338
17349.19 331
17350.43 332
17351.67 332
17352.91 337
17354.16 332
17355.40 328
17356.64 318
17357.88 314
17359.13 344
17360.37 355
17361.61 305
17362.86 355
17364.10 311
17365.34 357
17366.58 341
17367.83 305
17369.07 322
17370.31 339
17371.56 325
17372.80 315
17374.04 331
17375.29 308
17376.53 331
17377.78 334
17379.02 356
17380.26 333
17381.51 342
17382.75 326
17383.99 333
17385.24 339
17386.48 335
17387.72 337
17388.97 329
17390.21 340
17391.46 335
17392.70 339
17393.94 336
17395.19 323
17396.43 324
17397.68 327
17398.92 340
17400.17 335
17401.41 330
17402.65 325
17403.90 333
17405.14 338
17406.39 336
17407.63 347
17408.88 338
17410.12 321
17411.37 323
17412.61 325
17413.86 329
17415.10 332
17416.35 356
17417.59 349
17418.84 350
17420.08 354
17421.33 346
17422.57 327
17423.82 323
17425.06 343
17426.31 357
17427.55 354
17428.80 330
17430.04 366
17431.29 360
17432.53 356
17433.78 331
17435.03 338
17436.27 356
17437.52 357
17438.76 359
17440.01 339
17441.25 346
17442.50 338
17443.75 333
17444.99 346
17446.24 345
17447.48 344
17448.73 333
17449.98 320
17451.22 337
17452.47 325
17453.71 330
17454.96 332
17456.21 355
17457.45 338
17458.70 358
17459.95 329
17461.19 335
17462.44 347
17463.69 351
17464.93 358
17466.18 354
17467.43 357
17468.67 343
17469.92 340
17471.17 349
17472.41 358
17473.66 366
17474.91 356
17476.15 346
17477.40 364
17478.65 339
17479.90 328
17481.14 329
17482.39 354
17483.64 345
17484.88 361
17486.13 356
17487.38 338
17488.63 352
17489.87 331
17491.12 331
17492.37 332
17493.62 383
17494.86 343
17496.11 357
17497.36 351
17498.61 357
17499.86 333
17501.10 358
17502.35 347
17503.60 347
17504.85 362
17506.10 361
17507.34 357
17508.59 363
17509.84 347
17511.09 330
17512.34 357
17513.59 370
17514.83 368
17516.08 345
17517.33 342
17518.58 336
17519.83 368
17521.08 363
17522.33 362
17523.57 356
17524.82 358
17526.07 349
17527.32 378
17528.57 375
17529.82 381
17531.07 406
17532.32 371
17533.57 377
17534.82 390
17536.06 404
17537.31 358
17538.56 396
17539.81 400
17541.06 381
17542.31 402
17543.56 389
17544.81 366
17546.06 376
17547.31 372
17548.56 359
17549.81 404
17551.06 417
17552.31 386
17553.56 340
17554.81 348
17556.06 365
17557.31 411
17558.56 396
17559.81 372
17561.06 379
17562.31 391
17563.56 376
17564.81 368
17566.06 378
17567.31 392
17568.56 355
17569.81 351
17571.06 364
17572.31 395
17573.56 382
17574.81 381
17576.06 380
17577.31 367
17578.56 376
17579.81 385
17581.06 357
17582.31 354
17583.57 350
17584.82 387
17586.07 376
17587.32 414
17588.57 360
17589.82 381
17591.07 345
17592.32 386
17593.57 388
17594.83 376
17596.08 385
17597.33 376
17598.58 391
17599.83 377
17601.08 363
17602.33 323
17603.59 373
17604.84 398
17606.09 371
17607.34 357
17608.59 389
17609.84 392
17611.10 375
17612.35 367
17613.60 373
17614.85 374
17616.10 391
17617.36 394
17618.61 385
17619.86 356
17621.11 344
17622.36 353
17623.62 349
17624.87 370
17626.12 357
17627.37 358
17628.63 336
17629.88 349
17631.13 371
17632.38 357
17633.64 362
17634.89 359
17636.14 354
17637.39 350
17638.65 348
17639.90 355
17641.15 359
17642.41 335
17643.66 356
17644.91 364
17646.17 370
17647.42 346
17648.67 343
17649.92 353
17651.18 348
17652.43 344
17653.68 328
17654.94 353
17656.19 332
17657.44 340
17658.70 356
17659.95 359
17661.21 357
17662.46 353
17663.71 346
17664.97 341
17666.22 350
17667.47 336
17668.73 343
17669.98 349
17671.24 350
17672.49 358
17673.74 380
17675.00 338
17676.25 333
17677.51 343
17678.76 354
17680.02 347
17681.27 347
17682.52 338
17683.78 325
17685.03 327
17686.29 330
17687.54 350
17688.80 331
17690.05 344
17691.31 351
17692.56 348
17693.82 371
17695.07 353
17696.32 364
17697.58 353
17698.83 340
17700.09 341
17701.34 322
17702.60 340
17703.86 344
17705.11 347
17706.37 337
17707.62 350
17708.88 333
17710.13 361
17711.39 348
17712.64 317
17713.90 328
17715.15 328
17716.41 358
17717.66 357
17718.92 364
17720.18 330
17721.43 358
17722.69 333
17723.94 347
17725.20 347
17726.45 366
17727.71 377
17728.97 364
17730.22 337
17731.48 328
17732.74 350
17733.99 367
17735.25 346
17736.50 375
17737.76 373
17739.02 351
17740.27 343
17741.53 334
17742.79 339
17744.04 376
17745.30 366
17746.56 343
17747.81 352
17749.07 355
17750.33 331
17751.58 374
17752.84 330
17754.10 336
17755.35 325
17756.61 371
17757.87 346
17759.12 313
17760.38 325
17761.64 361
17762.90 387
17764.15 374
17765.41 370
17766.67 374
17767.93 357
17769.18 345
17770.44 347
17771.70 357
17772.96 350
17774.21 324
17775.47 343
17776.73 339
17777.99 347
17779.24 368
17780.50 342
17781.76 369
17783.02 361
17784.28 374
17785.53 365
17786.79 380
17788.05 348
17789.31 363
17790.57 354
17791.82 354
17793.08 369
17794.34 391
17795.60 370
17796.86 371
17798.12 360
17799.37 363
17800.63 355
17801.89 363
17803.15 376
17804.41 361
17805.67 359
17806.93 360
17808.19 338
17809.44 379
17810.70 395
17811.96 362
17813.22 357
17814.48 370
17815.74 372
17817.00 361
17818.26 361
17819.52 357
17820.78 356
17822.04 369
17823.29 367
17824.55 361
17825.81 368
17827.07 356
17828.33 336
17829.59 339
17830.85 343
17832.11 345
17833.37 355
17834.63 357
17835.89 320
17837.15 343
17838.41 331
17839.67 329
17840.93 333
17842.19 320
17843.45 342
17844.71 329
17845.97 332
17847.23 329
17848.49 357
17849.75 335
17851.01 347
17852.27 353
17853.53 367
17854.79 357
17856.05 341
17857.31 335
17858.57 351
17859.84 344
17861.10 362
17862.36 337
17863.62 347
17864.88 360
17866.14 341
17867.40 358
17868.66 350
17869.92 355
17871.18 335
17872.44 342
17873.71 336
17874.97 379
17876.23 320
17877.49 365
17878.75 360
17880.01 344
17881.27 318
17882.53 361
17883.80 331
17885.06 318
17886.32 342
17887.58 311
17888.84 328
17890.10 325
17891.37 361
17892.63 335
17893.89 354
17895.15 321
17896.41 306
17897.67 337
17898.94 320
17900.20 313
17901.46 334
17902.72 335
17903.99 324
17905.25 329
17906.51 334
17907.77 344
17909.03 334
17910.30 361
17911.56 330
17912.82 325
17914.08 318
17915.35 367
17916.61 324
17917.87 361
17919.14 358
17920.40 353
17921.66 329
17922.92 302
17924.19 311
17925.45 328
17926.71 329
17927.98 351
17929.24 327
17930.50 305
17931.76 316
17933.03 345
17934.29 326
17935.55 315
17936.82 303
17938.08 348
17939.34 341
17940.61 345
17941.87 321
17943.14 352
17944.40 318
17945.66 333
17946.93 323
17948.19 326
17949.45 299
17950.72 300
17951.98 332
17953.25 339
17954.51 295
17955.77 325
17957.04 337
17958.30 307
17959.57 312
17960.83 334
17962.09 355
17963.36 319
17964.62 335
17965.89 335
17967.15 357
17968.42 294
17969.68 340
17970.95 305
17972.21 323
17973.47 314
17974.74 308
17976.00 337
17977.27 320
17978.53 314
17979.80 317
17981.06 351
17982.33 316
17983.59 309
17984.86 319
17986.12 336
17987.39 315
17988.65 317
17989.92 305
17991.18 330
17992.45 320
17993.71 348
17994.98 312
17996.25 318
17997.51 328
17998.78 333
18000.04 341
18001.31 311
18002.57 322
18003.84 329
18005.10 353
18006.37 302
18007.64 337
18008.90 335
18010.17 328
18011.43 310
18012.70 306
18013.97 309
18015.23 311
18016.50 327
18017.76 334
18019.03 316
18020.30 332
18021.56 309
18022.83 332
18024.10 352
18025.36 310
18026.63 324
18027.90 326
18029.16 337
18030.43 320
18031.70 322
18032.96 327
18034.23 331
18035.50 325
18036.76 329
18038.03 296
18039.30 295
18040.56 316
18041.83 336
18043.10 340
18044.37 296
18045.63 324
18046.90 328
18048.17 332
18049.43 318
18050.70 326
18051.97 313
18053.24 334
18054.50 327
18055.77 337
18057.04 336
18058.31 321
18059.57 323
18060.84 313
18062.11 335
18063.38 319
18064.65 328
18065.91 309
18067.18 343
18068.45 322
18069.72 316
18070.98 339
18072.25 334
18073.52 307
18074.79 358
18076.06 340
18077.33 335
18078.59 330
18079.86 313
18081.13 351
18082.40 322
18083.67 347
18084.94 342
18086.21 330
18087.47 309
18088.74 354
18090.01 343
18091.28 341
18092.55 335
18093.82 360
18095.09 326
18096.36 349
18097.62 307
18098.89 344
18100.16 351
18101.43 345
18102.70 353
18103.97 363
18105.24 373
18106.51 365
18107.78 357
18109.05 357
18110.32 348
18111.59 361
18112.86 354
18114.13 336
18115.40 355
18116.66 361
18117.93 338
18119.20 338
18120.47 328
18121.74 336
18123.01 346
18124.28 350
18125.55 320
18126.82 367
18128.09 341
18129.36 380
18130.63 329
18131.90 364
18133.17 364
18134.44 364
18135.71 384
18136.99 339
18138.26 357
18139.53 355
18140.80 361
18142.07 351
18143.34 334
18144.61 350
18145.88 375
18147.15 359
18148.42 359
18149.69 357
18150.96 322
18152.23 343
18153.50 327
18154.78 360
18156.05 349
18157.32 334
18158.59 325
18159.86 363
18161.13 330
18162.40 330
18163.67 360
18164.94 363
18166.22 359
18167.49 334
18168.76 322
18170.03 324
18171.30 341
18172.57 344
18173.85 345
18175.12 338
18176.39 373
18177.66 346
18178.93 368
18180.20 337
18181.48 325
18182.75 371
18184.02 379
18185.29 361
18186.56 329
18187.84 339
18189.11 345
18190.38 333
18191.65 338
18192.93 378
18194.20 372
18195.47 351
18196.74 332
18198.02 352
18199.29 369
18200.56 348
18201.83 323
18203.11 341
18204.38 385
18205.65 376
18206.92 340
18208.20 358
18209.47 337
18210.74 357
18212.02 368
18213.29 340
18214.56 363
18215.84 341
18217.11 367
18218.38 369
18219.65 365
18220.93 352
18222.20 385
18223.47 361
18224.75 359
18226.02 333
18227.30 340
18228.57 315
18229.84 375
18231.12 365
18232.39 363
18233.66 371
18234.94 348
18236.21 361
18237.48 367
18238.76 364
18240.03 322
18241.31 359
18242.58 353
18243.86 338
18245.13 327
18246.40 354
18247.68 346
18248.95 350
18250.23 325
18251.50 328
18252.77 317
18254.05 342
18255.32 322
18256.60 321
18257.87 329
18259.15 354
18260.42 363
18261.70 343
18262.97 349
18264.25 314
18265.52 337
18266.80 314
18268.07 335
18269.35 356
18270.62 349
18271.90 350
18273.17 348
18274.45 332
18275.72 331
18277.00 337
18278.27 356
18279.55 340
18280.82 330
18282.10 360
18283.37 344
18284.65 331
18285.93 327
18287.20 346
18288.48 338
18289.75 313
18291.03 342
18292.30 319
18293.58 352
18294.86 327
18296.13 331
18297.41 329
18298.68 329
18299.96 345
18301.24 354
18302.51 323
18303.79 322
18305.06 325
18306.34 314
18307.62 321
18308.89 331
18310.17 339
18311.45 304
18312.72 319
18314.00 318
18315.28 323
18316.55 318
18317.83 365
18319.11 350
18320.38 337
18321.66 334
18322.94 323
18324.21 351
18325.49 317
18326.77 327
18328.04 302
18329.32 338
18330.60 328
18331.88 311
18333.15 322
18334.43 299
18335.71 309
18336.98 305
18338.26 325
18339.54 337
18340.82 299
18342.09 333
18343.37 331
18344.65 338
18345.93 336
18347.20 310
18348.48 325
18349.76 324
18351.04 330
18352.32 324
18353.59 314
18354.87 329
18356.15 340
18357.43 316
18358.71 327
18359.98 324
18361.26 332
18362.54 350
18363.82 309
18365.10 329
18366.38 308
18367.65 329
18368.93 322
18370.21 323
18371.49 342
18372.77 327
18374.05 325
18375.33 341
18376.60 319
18377.88 327
18379.16 352
18380.44 365
18381.72 339
18383.00 306
18384.28 328
18385.56 314
18386.84 309
18388.11 326
18389.39 309
18390.67 340
18391.95 340
18393.23 312
18394.51 329
18395.79 318
18397.07 344
18398.35 307
18399.63 320
18400.91 306
18402.19 343
18403.47 368
18404.75 336
18406.03 302
18407.31 322
18408.59 328
18409.87 315
18411.15 313
18412.43 332
18413.71 323
18414.99 305
18416.27 327
18417.55 303
18418.83 291
18420.11 318
18421.39 321
18422.67 321
18423.95 331
18425.23 344
18426.51 333
18427.79 307
18429.07 323
18430.35 325
18431.63 344
18432.91 330
18434.19 327
18435.47 330
18436.75 352
18438.04 324
18439.32 321
18440.60 321
18441.88 320
18443.16 324
18444.44 309
18445.72 328
18447.00 322
18448.28 330
18449.57 318
18450.85 326
18452.13 340
18453.41 330
18454.69 325
18455.97 318
18457.25 336
18458.54 328
18459.82 338
18461.10 334
18462.38 320
18463.66 305
18464.94 304
18466.23 291
18467.51 333
18468.79 313
18470.07 310
18471.35 321
18472.64 342
18473.92 324
18475.20 347
18476.48 319
18477.76 330
18479.05 338
18480.33 351
18481.61 331
18482.89 313
18484.18 340
18485.46 336
18486.74 316
18488.02 314
18489.31 328
18490.59 342
18491.87 313
18493.15 319
18494.44 299
18495.72 345
18497.00 309
18498.29 316
18499.57 286
18500.85 294
18502.13 314
18503.42 345
18504.70 314
18505.98 331
18507.27 310
18508.55 348
18509.83 338
18511.12 310
18512.40 312
18513.68 308
18514.97 313
18516.25 325
18517.54 333
18518.82 322
18520.10 348
18521.39 358
18522.67 334
18523.95 293
18525.24 304
18526.52 338
18527.81 333
18529.09 336
18530.37 315
18531.66 320
18532.94 303
18534.23 335
18535.51 326
18536.79 339
18538.08 345
18539.36 320
18540.65 349
18541.93 333
18543.22 331
18544.50 335
18545.79 316
18547.07 325
18548.36 332
18549.64 315
18550.92 313
18552.21 359
18553.49 333
18554.78 347
18556.06 327
18557.35 340
18558.63 319
18559.92 342
18561.20 345
18562.49 314
18563.77 348
18565.06 330
18566.35 326
18567.63 342
18568.92 331
18570.20 336
18571.49 328
18572.77 359
18574.06 323
18575.34 326
18576.63 326
18577.92 335
18579.20 332
18580.49 345
18581.77 318
18583.06 336
18584.34 373
18585.63 359
18586.92 317
18588.20 346
18589.49 366
18590.77 355
18592.06 319
18593.35 321
18594.63 355
18595.92 334
18597.21 314
18598.49 336
18599.78 331
18601.07 341
18602.35 346
18603.64 321
18604.93 333
18606.21 352
18607.50 321
18608.79 345
18610.07 320
18611.36 331
18612.65 322
18613.93 349
18615.22 355
18616.51 338
18617.79 328
18619.08 353
18620.37 346
18621.66 329
18622.94 302
18624.23 310
18625.52 343
18626.80 331
18628.09 324
18629.38 331
18630.67 315
18631.95 312
18633.24 358
18634.53 330
18635.82 328
18637.11 310
18638.39 311
18639.68 315
18640.97 311
18642.26 293
18643.54 317
18644.83 347
18646.12 317
18647.41 320
18648.70 284
18649.99 297
18651.27 292
18652.56 351
18653.85 305
18655.14 326
18656.43 322
18657.72 315
18659.00 358
18660.29 310
18661.58 316
18662.87 312
18664.16 343
18665.45 293
18666.74 322
18668.02 314
18669.31 363
18670.60 313
18671.89 316
18673.18 313
18674.47 307
18675.76 309
18677.05 313
18678.34 324
18679.63 327
18680.92 308
18682.20 313
18683.49 315
18684.78 295
18686.07 311
18687.36 311
18688.65 336
18689.94 310
18691.23 328
18692.52 313
18693.81 322
18695.10 302
18696.39 316
18697.68 308
18698.97 302
18700.26 306
18701.55 306
18702.84 330
18704.13 313
18705.42 351
18706.71 294
18708.00 303
18709.29 295
18710.58 325
18711.87 300
18713.16 310
18714.45 312
18715.74 329
18717.03 328
18718.32 331
18719.61 296
18720.90 296
18722.20 291
18723.49 305
18724.78 304
18726.07 291
18727.36 301
18728.65 301
18729.94 294
18731.23 285
18732.52 312
18733.81 288
18735.10 308
18736.40 301
18737.69 307
18738.98 305
18740.27 301
18741.56 304
18742.85 298
18744.14 321
18745.43 311
18746.73 312
18748.02 326
18749.31 343
18750.60 296
18751.89 312
18753.18 314
18754.48 317
18755.77 306
18757.06 332
18758.35 300
18759.64 319
18760.94 309
18762.23 290
18763.52 300
18764.81 306
18766.10 303
18767.40 318
18768.69 317
18769.98 314
18771.27 310
18772.57 314
18773.86 314
18775.15 302
18776.44 340
18777.74 313
18779.03 315
18780.32 317
18781.61 303
18782.91 285
18784.20 305
18785.49 333
18786.79 298
18788.08 306
18789.37 294
18790.66 321
18791.96 310
18793.25 308
18794.54 296
18795.84 308
18797.13 329
18798.42 301
18799.72 300
18801.01 315
18802.30 298
18803.60 329
18804.89 311
18806.18 307
18807.48 313
18808.77 316
18810.07 332
18811.36 331
18812.65 325
18813.95 308
18815.24 307
18816.53 326
18817.83 308
18819.12 306
18820.42 330
18821.71 327
18823.00 323
18824.30 324
18825.59 301
18826.89 335
18828.18 299
18829.48 309
18830.77 306
18832.07 312
18833.36 313
18834.65 296
18835.95 299
18837.24 284
18838.54 325
18839.83 307
18841.13 304
18842.42 309
18843.72 307
18845.01 325
18846.31 319
18847.60 305
18848.90 304
18850.19 324
18851.49 311
18852.78 303
18854.08 314
18855.37 308
18856.67 337
18857.96 312
18859.26 313
18860.55 323
18861.85 311
18863.15 330
18864.44 313
18865.74 298
18867.03 296
18868.33 314
18869.62 314
18870.92 318
18872.22 284
18873.51 322
18874.81 323
18876.10 334
18877.40 301
18878.70 306
18879.99 292
18881.29 312
18882.58 317
18883.88 322
18885.18 317
18886.47 307
18887.77 330
18889.07 311
18890.36 292
18891.66 332
18892.95 323
18894.25 318
18895.55 352
18896.84 296
18898.14 321
18899.44 316
18900.73 320
18902.03 288
18903.33 317
18904.63 304
18905.92 311
18907.22 298
18908.52 313
18909.81 310
18911.11 307
18912.41 304
18913.71 304
18915.00 319
18916.30 336
18917.60 318
18918.89 299
18920.19 310
18921.49 313
18922.79 299
18924.09 307
18925.38 310
18926.68 312
18927.98 323
18929.28 286
18930.57 346
18931.87 317
18933.17 305
18934.47 318
18935.77 302
18937.06 311
18938.36 312
18939.66 324
18940.96 319
18942.26 323
18943.55 318
18944.85 297
18946.15 316
18947.45 317
18948.75 305
18950.05 314
18951.35 315
18952.64 295
18953.94 293
18955.24 298
18956.54 309
18957.84 300
18959.14 338
18960.44 324
18961.74 313
18963.03 328
18964.33 294
18965.63 306
18966.93 289
18968.23 320
18969.53 327
18970.83 295
18972.13 286
18973.43 286
18974.73 276
18976.03 308
18977.33 323
18978.62 306
18979.92 284
18981.22 314
18982.52 289
18983.82 323
18985.12 310
18986.42 300
18987.72 311
18989.02 316
18990.32 307
18991.62 300
18992.92 287
18994.22 290
18995.52 313
18996.82 302
18998.12 323
18999.42 339
19000.72 299
19002.02 298
19003.32 277
19004.62 297
19005.92 309
19007.22 307
19008.53 306
19009.83 291
19011.13 274
19012.43 299
19013.73 261
19015.03 290
19016.33 286
19017.63 288
19018.93 303
19020.23 305
19021.53 303
19022.83 286
19024.13 305
19025.44 325
19026.74 311
19028.04 297
19029.34 291
19030.64 298
19031.94 296
19033.24 290
19034.54 303
19035.85 311
19037.15 288
19038.45 266
19039.75 291
19041.05 302
19042.35 283
19043.66 278
19044.96 301
19046.26 306
19047.56 286
19048.86 299
19050.16 255
19051.47 243
19052.77 292
19054.07 311
19055.37 295
19056.67 292
19057.98 269
19059.28 316
19060.58 284
19061.88 283
19063.19 262
19064.49 276
19065.79 293
19067.09 289
19068.40 279
19069.70 293
19071.00 272
19072.30 280
19073.61 296
19074.91 292
19076.21 299
19077.52 279
19078.82 293
19080.12 273
19081.42 279
19082.73 260
19084.03 294
19085.33 303
19086.64 295
19087.94 276
19089.24 279
19090.55 300
19091.85 303
19093.15 279
19094.46 291
19095.76 309
19097.06 308
19098.37 270
19099.67 273
19100.97 312
19102.28 284
19103.58 285
19104.89 285
19106.19 285
19107.49 289
19108.80 299
19110.10 283
19111.40 327
19112.71 295
19114.01 260
19115.32 297
19116.62 268
19117.93 264
19119.23 257
19120.53 299
19121.84 262
19123.14 296
19124.45 266
19125.75 306
19127.06 295
19128.36 303
19129.67 277
19130.97 305
19132.28 275
19133.58 280
19134.88 276
19136.19 274
19137.49 266
19138.80 275
19140.10 284
19141.41 289
19142.71 302
19144.02 297
19145.32 289
19146.63 270
19147.94 288
19149.24 302
19150.55 285
19151.85 289
19153.16 298
19154.46 265
19155.77 289
19157.07 271
19158.38 286
19159.68 287
19160.99 280
19162.30 301
19163.60 257
19164.91 266
19166.21 302
19167.52 291
19168.83 271
19170.13 282
19171.44 304
19172.74 295
19174.05 279
19175.36 271
19176.66 266
19177.97 275
19179.27 279
19180.58 266
19181.89 273
19183.19 279
19184.50 279
19185.81 306
19187.11 272
19188.42 268
19189.73 264
19191.03 276
19192.34 285
19193.65 266
19194.95 294
19196.26 268
19197.57 277
19198.87 272
19200.18 270
19201.49 278
19202.80 283
19204.10 271
19205.41 249
19206.72 260
19208.03 270
19209.33 283
19210.64 292
19211.95 269
19213.25 262
19214.56 274
19215.87 275
19217.18 284
19218.49 286
19219.79 265
19221.10 279
19222.41 290
19223.72 273
19225.02 315
19226.33 278
19227.64 263
19228.95 267
19230.26 276
19231.56 271
19232.87 265
19234.18 280
19235.49 269
19236.80 280
19238.11 303
19239.41 278
19240.72 284
19242.03 265
19243.34 281
19244.65 270
19245.96 274
19247.26 280
19248.57 281
19249.88 281
19251.19 292
19252.50 278
19253.81 274
19255.12 271
19256.43 275
19257.74 288
19259.04 268
19260.35 299
19261.66 285
19262.97 265
19264.28 267
19265.59 269
19266.90 266
19268.21 268
19269.52 262
19270.83 276
19272.14 281
19273.45 264
19274.76 279
19276.07 289
19277.38 268
19278.69 277
19279.99 291
19281.30 286
19282.61 305
19283.92 280
19285.23 282
19286.54 280
19287.85 253
19289.16 270
19290.47 266
19291.78 263
19293.09 270
19294.40 267
19295.72 289
19297.03 272
19298.34 267
19299.65 282
19300.96 298
19302.27 288
19303.58 257
19304.89 258
19306.20 277
19307.51 283
19308.82 268
19310.13 272
19311.44 260
19312.75 284
19314.06 285
19315.37 280
19316.69 262
19318.00 274
19319.31 283
19320.62 293
19321.93 268
19323.24 300
19324.55 288
19325.86 276
19327.18 278
19328.49 287
19329.80 284
19331.11 274
19332.42 285
19333.73 292
19335.04 264
19336.36 255
19337.67 258
19338.98 267
19340.29 274
19341.60 290
19342.91 279
19344.23 264
19345.54 257
19346.85 289
19348.16 289
19349.47 287
19350.79 259
19352.10 294
19353.41 284
19354.72 265
19356.04 284
19357.35 274
19358.66 249
19359.97 278
19361.29 268
19362.60 251
19363.91 259
19365.22 254
19366.54 281
19367.85 279
19369.16 261
19370.47 248
19371.79 284
19373.10 275
19374.41 273
19375.73 257
19377.04 278
19378.35 266
19379.67 256
19380.98 295
19382.29 271
19383.60 269
19384.92 268
19386.23 274
19387.54 269
19388.86 236
19390.17 279
19391.49 283
19392.80 273
19394.11 263
19395.43 259
19396.74 262
19398.05 259
19399.37 266
19400.68 251
19402.00 271
19403.31 274
19404.62 280
19405.94 262
19407.25 233
19408.57 269
19409.88 270
19411.19 291
19412.51 254
19413.82 267
19415.14 273
19416.45 276
19417.77 263
19419.08 263
19420.39 292
19421.71 291
19423.02 269
19424.34 238
19425.65 268
19426.97 259
19428.28 288
19429.60 265
19430.91 254
19432.23 220
19433.54 267
19434.86 248
19436.17 252
19437.49 254
19438.80 268
19440.12 270
19441.43 264
19442.75 252
19444.06 267
19445.38 250
19446.69 254
19448.01 258
19449.32 244
19450.64 270
19451.96 249
19453.27 266
19454.59 264
19455.90 258
19457.22 250
19458.53 275
19459.85 254
19461.17 252
19462.48 264
19463.80 244
19465.11 263
19466.43 254
19467.75 262
19469.06 251
19470.38 256
19471.69 263
19473.01 256
19474.33 247
19475.64 279
19476.96 247
19478.28 238
19479.59 234
19480.91 264
19482.23 246
19483.54 270
19484.86 261
19486.18 265
19487.49 261
19488.81 273
19490.13 248
19491.44 251
19492.76 257
19494.08 265
19495.39 271
19496.71 262
19498.03 273
19499.35 234
19500.66 247
19501.98 250
19503.30 272
19504.61 249
19505.93 252
19507.25 279
19508.57 275
19509.88 258
19511.20 243
19512.52 268
19513.84 270
19515.15 257
19516.47 268
19517.79 263
19519.11 272
19520.43 257
19521.74 229
19523.06 250
19524.38 244
19525.70 253
19527.02 259
19528.33 267
19529.65 249
19530.97 279
19532.29 278
19533.61 260
19534.93 256
19536.24 243
19537.56 283
19538.88 269
19540.20 232
19541.52 260
19542.84 266
19544.16 240
19545.47 244
19546.79 262
19548.11 256
19549.43 268
19550.75 259
19552.07 271
19553.39 255
19554.71 262
19556.03 245
19557.34 268
19558.66 269
19559.98 270
19561.30 265
19562.62 271
19563.94 264
19565.26 255
19566.58 278
19567.90 262
19569.22 250
19570.54 260
19571.86 242
19573.18 229
19574.50 270
19575.82 283
19577.14 261
19578.46 250
19579.78 244
19581.10 258
19582.42 272
19583.74 260
19585.06 258
19586.38 262
19587.70 262
19589.02 253
19590.34 230
19591.66 282
19592.98 274
19594.30 264
19595.62 248
19596.94 239
19598.26 255
19599.58 249
19600.90 276
19602.22 231
19603.54 263
19604.86 280
19606.18 263
19607.50 266
19608.82 262
19610.15 265
19611.47 238
19612.79 280
19614.11 276
19615.43 244
19616.75 260
19618.07 276
19619.39 257
19620.71 249
19622.04 248
19623.36 252
19624.68 273
19626.00 269
19627.32 236
19628.64 255
19629.96 266
19631.29 247
19632.61 236
19633.93 250
19635.25 247
19636.57 243
19637.89 268
19639.22 254
19640.54 273
19641.86 255
19643.18 261
19644.50 247
19645.83 270
19647.15 251
19648.47 250
19649.79 260
19651.12 249
19652.44 266
19653.76 264
19655.08 285
19656.40 264
19657.73 281
19659.05 263
19660.37 233
19661.70 269
19663.02 264
19664.34 253
19665.66 262
19666.99 252
19668.31 281
19669.63 264
19670.95 244
19672.28 252
19673.60 279
19674.92 240
19676.25 256
19677.57 239
19678.89 267
19680.22 234
19681.54 239
19682.86 247
19684.19 259
19685.51 268
19686.83 263
19688.16 285
19689.48 263
19690.80 266
19692.13 248
19693.45 259
19694.78 242
19696.10 239
19697.42 262
19698.75 245
19700.07 263
19701.39 258
19702.72 229
19704.04 236
19705.37 243
19706.69 237
19708.02 262
19709.34 244
19710.66 249
19711.99 249
19713.31 267
19714.64 229
19715.96 260
19717.29 233
19718.61 269
19719.93 278
19721.26 276
19722.58 257
19723.91 256
19725.23 241
19726.56 263
19727.88 268
19729.21 258
19730.53 233
19731.86 237
19733.18 257
19734.51 265
19735.83 246
19737.16 259
19738.48 265
19739.81 268
19741.13 266
19742.46 273
19743.78 279
19745.11 254
19746.44 269
19747.76 280
19749.09 264
19750.41 260
19751.74 242
19753.06 250
19754.39 246
19755.72 261
19757.04 254
19758.37 274
19759.69 277
19761.02 275
19762.34 272
19763.67 249
19765.00 268
19766.32 244
19767.65 280
19768.98 251
19770.30 252
19771.63 255
19772.95 255
19774.28 263
19775.61 264
19776.93 269
19778.26 272
19779.59 262
19780.91 242
19782.24 260
19783.57 251
19784.89 252
19786.22 225
19787.55 267
19788.87 244
19790.20 261
19791.53 238
19792.86 246
19794.18 264
19795.51 254
19796.84 245
19798.16 249
19799.49 240
19800.82 235
19802.15 273
19803.47 263
19804.80 244
19806.13 276
19807.46 243
19808.78 262
19810.11 277
19811.44 244
19812.77 270
19814.09 278
19815.42 264
19816.75 237
19818.08 250
19819.41 253
19820.73 229
19822.06 259
19823.39 259
19824.72 250
19826.05 249
19827.37 248
19828.70 259
19830.03 267
19831.36 246
19832.69 262
19834.02 247
19835.34 240
19836.67 230
19838.00 236
19839.33 237
19840.66 276
19841.99 255
19843.32 249
19844.64 265
19845.97 258
19847.30 278
19848.63 239
19849.96 263
19851.29 275
19852.62 262
19853.95 223
19855.28 233
19856.60 261
19857.93 281
19859.26 262
19860.59 251
19861.92 243
19863.25 229
19864.58 255
19865.91 247
19867.24 244
19868.57 208
19869.90 254
19871.23 234
19872.56 250
19873.89 235
19875.22 239
19876.55 265
19877.88 251
19879.21 253
19880.54 256
19881.87 253
19883.20 247
19884.53 264
19885.86 259
19887.19 257
19888.52 260
19889.85 243
19891.18 235
19892.51 240
19893.84 257
19895.17 255
19896.50 253
19897.83 247
19899.16 240
19900.49 249
19901.82 255
19903.15 274
19904.48 269
19905.81 256
19907.15 257
19908.48 275
19909.81 276
19911.14 237
19912.47 243
19913.80 257
19915.13 233
19916.46 242
19917.79 255
19919.13 262
19920.46 262
19921.79 259
19923.12 251
19924.45 241
19925.78 235
19927.11 238
19928.45 266
19929.78 252
19931.11 244
19932.44 245
19933.77 270
19935.10 272
19936.44 235
19937.77 249
19939.10 242
19940.43 264
19941.76 254
19943.10 259
19944.43 264
19945.76 249
19947.09 244
19948.42 250
19949.76 247
19951.09 258
19952.42 265
19953.75 249
19955.09 244
19956.42 255
19957.75 238
19959.08 280
19960.42 285
19961.75 257
19963.08 263
19964.41 249
19965.75 270
19967.08 261
19968.41 262
19969.75 260
19971.08 277
19972.41 282
19973.74 263
19975.08 285
19976.41 271
19977.74 269
19979.08 258
19980.41 284
19981.74 265
19983.08 249
19984.41 267
19985.74 277
19987.08 297
19988.41 268
19989.75 257
19991.08 248
19992.41 278
19993.75 249
19995.08 273
19996.41 276
19997.75 264
19999.08 263
20000.42 267
20001.75 270
20003.08 276
20004.42 269
20005.75 259
20007.09 275
20008.42 262
20009.75 275
20011.09 279
20012.42 285
20013.76 282
20015.09 249
20016.43 265
20017.76 246
20019.10 278
20020.43 292
20021.76 280
20023.10 262
20024.43 295
20025.77 274
20027.10 301
20028.44 274
20029.77 264
20031.11 291
20032.44 264
20033.78 257
20035.11 279
20036.45 278
20037.78 269
20039.12 289
20040.46 276
20041.79 298
20043.13 274
20044.46 294
20045.80 255
20047.13 278
20048.47 279
20049.80 289
20051.14 279
20052.47 303
20053.81 286
20055.15 281
20056.48 308
20057.82 259
20059.15 284
20060.49 302
20061.83 304
20063.16 278
20064.50 277
20065.83 254
20067.17 281
20068.51 277
20069.84 275
20071.18 274
20072.52 274
20073.85 262
20075.19 282
20076.52 274
20077.86 261
20079.20 279
20080.53 286
20081.87 267
20083.21 251
20084.54 241
20085.88 277
20087.22 286
20088.56 274
20089.89 275
20091.23 277
20092.57 282
20093.90 259
20095.24 277
20096.58 256
20097.91 269
20099.25 246
20100.59 263
20101.93 277
20103.26 259
20104.60 284
20105.94 285
20107.28 261
20108.61 265
20109.95 271
20111.29 278
20112.63 275
20113.96 243
20115.30 248
20116.64 275
20117.98 261
20119.32 276
20120.65 278
20121.99 236
20123.33 247
20124.67 271
20126.01 269
