# Supplementary material for: MALDI-TOF MS typing enables the classification of brewing yeasts of the genus Saccharomyces to major beer styles
Source: PLoS One. 2017 Aug 9;12(8):e0181694. doi: 10.1371/journal.pone.0181694 (PMC5549903; doi:10.1371/journal.pone.0181694)
Supplement: S17 File — The directory includes 90 raw files and was zipped to “.zip”; the folder has three strains with 30 spectra per strain; S1 Text explains the raw files with an example and Table 1 represents the yeast strains used within the experiment. (ZIP) [file pone.0181694.s020.zip › 49-51/30812-1H7-Dias-Dias-Dias-YPG-18h-E-E_2016-10-03_5_0_F8_1.dat]

1998.43 5221
1998.85 5128
1999.27 5160
1999.69 4917
2000.11 5058
2000.54 4958
2000.96 5006
2001.38 4858
2001.80 4735
2002.23 4846
2002.65 5235
2003.07 5281
2003.49 5259
2003.92 5246
2004.34 5388
2004.76 5522
2005.18 5686
2005.61 5719
2006.03 5982
2006.45 6027
2006.87 6032
2007.30 5926
2007.72 5892
2008.14 5811
2008.57 5621
2008.99 5559
2009.41 5586
2009.84 5427
2010.26 5167
2010.68 5156
2011.11 5155
2011.53 4967
2011.95 4826
2012.38 4959
2012.80 5070
2013.22 5223
2013.65 5352
2014.07 5476
2014.49 5468
2014.92 5397
2015.34 5653
2015.77 5658
2016.19 5738
2016.61 6102
2017.04 6376
2017.46 6742
2017.89 6860
2018.31 6676
2018.73 6810
2019.16 6836
2019.58 6809
2020.01 6513
2020.43 6563
2020.85 6283
2021.28 6126
2021.70 5878
2022.13 5729
2022.55 5519
2022.98 5355
2023.40 5228
2023.83 5062
2024.25 4950
2024.68 4888
2025.10 5001
2025.53 4908
2025.95 4954
2026.38 4891
2026.80 5006
2027.23 5073
2027.65 5140
2028.08 5227
2028.50 5011
2028.93 5018
2029.35 5118
2029.78 5156
2030.20 5218
2030.63 5152
2031.05 5313
2031.48 5257
2031.90 5090
2032.33 5179
2032.75 5423
2033.18 5305
2033.61 5223
2034.03 5351
2034.46 5290
2034.88 5267
2035.31 5311
2035.74 5431
2036.16 5474
2036.59 5363
2037.01 5604
2037.44 5598
2037.87 5648
2038.29 5738
2038.72 5708
2039.14 5635
2039.57 5501
2040.00 5566
2040.42 5507
2040.85 5371
2041.28 5198
2041.70 5093
2042.13 5076
2042.56 4960
2042.98 5030
2043.41 4970
2043.84 5092
2044.26 5005
2044.69 5056
2045.12 5198
2045.54 5178
2045.97 4940
2046.40 4854
2046.82 4954
2047.25 4931
2047.68 4981
2048.11 4932
2048.53 4821
2048.96 4696
2049.39 4754
2049.82 4745
2050.24 4719
2050.67 4849
2051.10 4649
2051.53 4565
2051.95 4617
2052.38 4510
2052.81 4482
2053.24 4668
2053.66 4644
2054.09 4727
2054.52 4727
2054.95 4800
2055.38 4922
2055.80 4664
2056.23 4811
2056.66 4718
2057.09 4768
2057.52 4814
2057.94 4948
2058.37 4896
2058.80 4818
2059.23 4720
2059.66 4744
2060.09 4769
2060.51 4710
2060.94 4891
2061.37 4998
2061.80 4899
2062.23 4970
2062.66 4689
2063.09 4882
2063.52 5006
2063.94 5125
2064.37 5054
2064.80 5175
2065.23 5082
2065.66 4982
2066.09 5022
2066.52 4906
2066.95 4975
2067.38 4916
2067.81 4944
2068.24 5078
2068.66 4974
2069.09 4954
2069.52 4925
2069.95 4824
2070.38 5039
2070.81 4980
2071.24 5040
2071.67 5115
2072.10 5094
2072.53 5102
2072.96 5206
2073.39 5261
2073.82 5476
2074.25 5438
2074.68 5468
2075.11 5613
2075.54 5659
2075.97 5551
2076.40 5450
2076.83 5422
2077.26 5482
2077.69 5675
2078.12 5681
2078.55 5765
2078.98 5918
2079.41 5714
2079.84 5606
2080.27 5637
2080.70 5784
2081.14 5595
2081.57 5461
2082.00 5545
2082.43 5462
2082.86 5405
2083.29 5449
2083.72 5390
2084.15 5376
2084.58 5267
2085.01 5190
2085.44 5140
2085.88 5062
2086.31 4934
2086.74 4892
2087.17 4922
2087.60 4987
2088.03 4933
2088.46 4872
2088.89 5000
2089.33 5088
2089.76 5267
2090.19 5617
2090.62 5675
2091.05 5745
2091.48 5961
2091.92 6110
2092.35 6166
2092.78 6149
2093.21 6278
2093.64 6198
2094.07 5972
2094.51 5865
2094.94 5742
2095.37 5654
2095.80 5418
2096.24 5395
2096.67 5183
2097.10 5124
2097.53 5094
2097.96 4947
2098.40 5004
2098.83 4860
2099.26 4826
2099.69 4821
2100.13 4898
2100.56 4946
2100.99 5089
2101.43 5021
2101.86 4963
2102.29 4975
2102.72 5041
2103.16 4907
2103.59 4873
2104.02 4932
2104.46 4942
2104.89 4916
2105.32 5025
2105.76 5165
2106.19 5194
2106.62 5341
2107.05 5458
2107.49 5295
2107.92 5206
2108.36 5338
2108.79 5193
2109.22 5323
2109.66 5359
2110.09 5313
2110.52 5078
2110.96 5000
2111.39 4994
2111.82 4915
2112.26 4858
2112.69 4797
2113.13 4885
2113.56 4777
2113.99 4857
2114.43 4728
2114.86 4708
2115.30 4733
2115.73 4727
2116.16 4570
2116.60 4633
2117.03 4780
2117.47 4804
2117.90 4767
2118.34 4841
2118.77 4906
2119.21 5017
2119.64 5045
2120.07 5114
2120.51 5182
2120.94 5145
2121.38 5155
2121.81 5059
2122.25 5139
2122.68 5186
2123.12 5150
2123.55 5068
2123.99 4880
2124.42 4964
2124.86 4914
2125.29 4813
2125.73 4688
2126.16 4631
2126.60 4604
2127.04 4606
2127.47 4619
2127.91 4733
2128.34 4756
2128.78 4913
2129.21 5170
2129.65 5299
2130.08 5446
2130.52 5456
2130.96 5640
2131.39 5539
2131.83 5629
2132.26 5716
2132.70 5695
2133.14 5967
2133.57 6150
2134.01 6220
2134.44 6187
2134.88 6391
2135.32 6424
2135.75 6355
2136.19 6380
2136.62 6203
2137.06 6243
2137.50 6021
2137.93 5732
2138.37 5566
2138.81 5246
2139.24 5076
2139.68 4991
2140.12 4860
2140.55 4806
2140.99 4622
2141.43 4514
2141.86 4527
2142.30 4533
2142.74 4582
2143.18 4565
2143.61 4501
2144.05 4578
2144.49 4700
2144.92 4742
2145.36 4711
2145.80 4802
2146.24 5005
2146.67 5116
2147.11 5343
2147.55 5224
2147.99 5310
2148.42 5664
2148.86 5776
2149.30 5729
2149.74 5312
2150.17 5353
2150.61 5530
2151.05 5533
2151.49 5450
2151.92 5246
2152.36 5279
2152.80 5266
2153.24 5067
2153.68 4945
2154.11 4968
2154.55 4697
2154.99 4588
2155.43 4688
2155.87 4697
2156.31 4780
2156.74 4826
2157.18 4774
2157.62 4763
2158.06 4822
2158.50 4845
2158.94 4908
2159.38 5033
2159.81 5004
2160.25 4989
2160.69 5056
2161.13 4877
2161.57 5108
2162.01 5179
2162.45 5151
2162.89 5064
2163.33 4988
2163.76 5184
2164.20 5159
2164.64 4918
2165.08 4859
2165.52 5079
2165.96 5059
2166.40 4990
2166.84 4986
2167.28 4865
2167.72 4929
2168.16 4940
2168.60 5105
2169.04 5276
2169.48 5308
2169.92 5442
2170.36 5407
2170.80 5418
2171.24 5462
2171.68 5460
2172.12 5371
2172.56 5499
2173.00 5510
2173.44 5554
2173.88 5418
2174.32 5565
2174.76 5683
2175.20 5735
2175.64 5980
2176.08 5958
2176.52 6031
2176.96 5642
2177.40 5691
2177.84 5845
2178.28 5546
2178.72 5580
2179.16 5428
2179.60 5268
2180.04 5134
2180.48 5076
2180.92 4960
2181.37 4748
2181.81 4781
2182.25 4747
2182.69 4676
2183.13 4667
2183.57 4504
2184.01 4619
2184.45 4753
2184.89 4765
2185.34 5006
2185.78 5027
2186.22 5257
2186.66 5400
2187.10 5495
2187.54 5560
2187.98 5567
2188.43 5583
2188.87 5571
2189.31 5403
2189.75 5384
2190.19 5383
2190.63 5332
2191.08 5407
2191.52 5383
2191.96 5491
2192.40 5602
2192.84 5573
2193.29 5605
2193.73 5929
2194.17 5913
2194.61 5963
2195.05 6015
2195.50 5780
2195.94 5783
2196.38 5655
2196.82 5361
2197.27 5413
2197.71 5290
2198.15 5126
2198.59 5068
2199.04 5085
2199.48 5164
2199.92 5243
2200.37 5093
2200.81 5088
2201.25 5065
2201.69 5225
2202.14 5210
2202.58 5134
2203.02 4999
2203.47 5103
2203.91 5118
2204.35 5091
2204.80 5048
2205.24 5388
2205.68 5314
2206.13 5406
2206.57 5450
2207.01 5621
2207.46 5726
2207.90 5657
2208.34 5823
2208.79 5764
2209.23 5691
2209.67 5830
2210.12 5787
2210.56 5624
2211.01 5722
2211.45 5640
2211.89 5382
2212.34 5364
2212.78 5320
2213.23 5231
2213.67 5191
2214.11 5045
2214.56 5069
2215.00 5049
2215.45 5056
2215.89 5025
2216.34 4751
2216.78 4786
2217.22 4853
2217.67 4740
2218.11 4991
2218.56 4870
2219.00 5023
2219.45 5202
2219.89 5448
2220.34 5917
2220.78 6322
2221.23 6805
2221.67 7283
2222.12 8203
2222.56 8777
2223.01 9041
2223.45 8972
2223.90 9076
2224.34 9039
2224.79 8740
2225.23 8043
2225.68 7647
2226.12 7324
2226.57 7040
2227.01 6771
2227.46 6367
2227.91 6233
2228.35 6122
2228.80 6176
2229.24 6207
2229.69 6256
2230.13 6410
2230.58 6809
2231.03 7201
2231.47 7637
2231.92 7857
2232.36 8001
2232.81 8142
2233.26 8194
2233.70 8073
2234.15 8010
2234.59 7843
2235.04 7713
2235.49 7755
2235.93 7857
2236.38 8027
2236.83 8124
2237.27 8148
2237.72 8098
2238.17 8015
2238.61 7843
2239.06 7645
2239.51 7275
2239.95 7039
2240.40 6845
2240.85 6428
2241.29 6029
2241.74 5819
2242.19 5736
2242.63 5465
2243.08 5300
2243.53 5100
2243.98 5024
2244.42 5162
2244.87 5204
2245.32 5060
2245.76 5026
2246.21 5042
2246.66 5059
2247.11 5148
2247.55 4999
2248.00 4962
2248.45 5059
2248.90 5124
2249.35 5182
2249.79 5178
2250.24 5127
2250.69 5048
2251.14 5092
2251.58 5109
2252.03 5047
2252.48 5039
2252.93 5241
2253.38 4888
2253.82 4975
2254.27 4937
2254.72 4922
2255.17 4847
2255.62 4804
2256.07 4771
2256.51 4698
2256.96 4754
2257.41 4900
2257.86 4939
2258.31 5052
2258.76 5351
2259.21 5171
2259.65 5463
2260.10 5647
2260.55 5823
2261.00 5844
2261.45 5938
2261.90 6018
2262.35 6038
2262.80 5918
2263.25 5875
2263.69 5881
2264.14 5757
2264.59 5879
2265.04 5903
2265.49 5937
2265.94 5918
2266.39 5896
2266.84 5835
2267.29 5916
2267.74 5965
2268.19 6011
2268.64 6165
2269.09 6093
2269.54 6117
2269.99 6090
2270.44 6026
2270.89 6026
2271.34 5768
2271.79 5868
2272.24 5729
2272.69 5542
2273.14 5515
2273.59 5429
2274.04 5235
2274.49 5299
2274.94 5334
2275.39 5390
2275.84 5312
2276.29 5373
2276.74 5378
2277.19 5609
2277.64 5719
2278.09 5669
2278.54 5878
2278.99 5942
2279.44 6220
2279.89 6160
2280.34 5992
2280.79 5955
2281.25 5840
2281.70 5766
2282.15 5591
2282.60 5568
2283.05 5425
2283.50 5146
2283.95 5358
2284.40 5409
2284.85 5477
2285.31 5379
2285.76 5637
2286.21 5769
2286.66 5867
2287.11 6216
2287.56 6377
2288.01 6545
2288.47 6818
2288.92 7087
2289.37 7344
2289.82 7675
2290.27 7886
2290.72 7863
2291.18 8012
2291.63 8211
2292.08 8311
2292.53 8365
2292.98 8430
2293.44 8299
2293.89 8382
2294.34 8097
2294.79 7874
2295.24 7756
2295.70 7475
2296.15 7220
2296.60 6775
2297.05 6600
2297.51 6429
2297.96 6187
2298.41 6081
2298.86 5901
2299.32 5767
2299.77 5612
2300.22 5491
2300.67 5606
2301.13 5430
2301.58 5339
2302.03 5525
2302.49 5415
2302.94 5408
2303.39 5373
2303.85 5634
2304.30 5556
2304.75 5573
2305.20 5464
2305.66 5598
2306.11 5747
2306.56 5926
2307.02 6260
2307.47 6392
2307.93 6837
2308.38 7091
2308.83 7052
2309.29 7359
2309.74 7378
2310.19 7197
2310.65 7013
2311.10 6782
2311.55 6657
2312.01 6263
2312.46 6053
2312.92 5821
2313.37 5824
2313.82 5709
2314.28 5788
2314.73 5912
2315.19 5847
2315.64 5875
2316.10 6219
2316.55 6201
2317.00 6262
2317.46 6317
2317.91 6339
2318.37 6142
2318.82 6157
2319.28 6126
2319.73 5917
2320.19 5806
2320.64 5667
2321.10 5634
2321.55 5452
2322.01 5422
2322.46 5406
2322.92 5412
2323.37 5381
2323.83 5344
2324.28 5497
2324.74 5462
2325.19 5307
2325.65 5332
2326.10 5446
2326.56 5629
2327.01 5452
2327.47 5552
2327.92 5700
2328.38 5832
2328.83 5830
2329.29 5790
2329.74 6007
2330.20 5922
2330.66 5806
2331.11 5860
2331.57 5881
2332.02 5690
2332.48 5546
2332.94 5557
2333.39 5741
2333.85 5574
2334.30 5760
2334.76 5793
2335.22 5700
2335.67 5902
2336.13 6018
2336.58 6216
2337.04 6341
2337.50 6490
2337.95 6781
2338.41 6713
2338.87 6931
2339.32 7076
2339.78 7030
2340.24 6904
2340.69 6820
2341.15 6730
2341.61 6514
2342.06 6303
2342.52 6345
2342.98 6227
2343.43 6108
2343.89 6193
2344.35 6343
2344.81 6157
2345.26 6364
2345.72 6389
2346.18 6341
2346.63 6324
2347.09 6276
2347.55 6163
2348.01 6288
2348.46 6223
2348.92 6178
2349.38 6293
2349.84 6196
2350.29 6352
2350.75 6339
2351.21 6367
2351.67 6163
2352.13 5938
2352.58 6150
2353.04 6014
2353.50 5879
2353.96 5831
2354.41 5674
2354.87 5651
2355.33 5574
2355.79 5419
2356.25 5451
2356.71 5577
2357.16 5705
2357.62 5639
2358.08 5959
2358.54 6324
2359.00 6422
2359.46 6713
2359.91 6633
2360.37 6950
2360.83 7033
2361.29 7070
2361.75 6996
2362.21 6576
2362.67 6642
2363.13 6562
2363.58 6476
2364.04 6190
2364.50 6180
2364.96 6135
2365.42 5995
2365.88 6039
2366.34 5944
2366.80 5945
2367.26 5763
2367.72 5848
2368.18 5658
2368.64 5648
2369.10 5295
2369.55 5296
2370.01 5282
2370.47 5244
2370.93 5125
2371.39 5160
2371.85 5124
2372.31 5023
2372.77 5096
2373.23 5135
2373.69 5169
2374.15 5402
2374.61 5285
2375.07 5278
2375.53 5349
2375.99 5467
2376.45 5515
2376.91 5591
2377.37 5506
2377.83 5537
2378.29 5533
2378.75 5594
2379.21 5539
2379.68 5381
2380.14 5478
2380.60 5435
2381.06 5396
2381.52 5278
2381.98 5228
2382.44 5480
2382.90 5307
2383.36 5312
2383.82 5362
2384.28 5343
2384.74 5364
2385.20 5273
2385.67 5298
2386.13 5323
2386.59 5371
2387.05 5292
2387.51 5369
2387.97 5474
2388.43 5551
2388.89 5404
2389.36 5349
2389.82 5345
2390.28 5252
2390.74 5338
2391.20 5299
2391.66 5186
2392.13 5227
2392.59 5181
2393.05 5050
2393.51 5086
2393.97 5019
2394.43 4953
2394.90 4882
2395.36 4853
2395.82 5004
2396.28 5038
2396.74 4997
2397.21 5072
2397.67 5114
2398.13 5107
2398.59 5123
2399.06 5104
2399.52 5015
2399.98 4981
2400.44 5100
2400.91 5039
2401.37 5165
2401.83 5378
2402.29 5313
2402.76 5500
2403.22 5640
2403.68 5827
2404.14 5965
2404.61 5895
2405.07 5874
2405.53 5923
2406.00 5858
2406.46 5770
2406.92 5648
2407.39 5524
2407.85 5226
2408.31 5157
2408.78 4918
2409.24 4989
2409.70 4878
2410.17 4877
2410.63 4740
2411.09 4697
2411.56 4810
2412.02 4865
2412.48 4940
2412.95 4989
2413.41 5185
2413.87 5200
2414.34 5355
2414.80 5596
2415.27 5654
2415.73 5700
2416.19 6017
2416.66 6096
2417.12 6275
2417.59 6154
2418.05 6258
2418.51 6190
2418.98 6239
2419.44 6300
2419.91 6276
2420.37 6305
2420.84 6049
2421.30 6269
2421.77 6487
2422.23 6382
2422.69 6612
2423.16 6683
2423.62 6674
2424.09 6596
2424.55 6542
2425.02 6792
2425.48 6772
2425.95 6841
2426.41 6793
2426.88 6731
2427.34 6523
2427.81 6393
2428.27 6206
2428.74 6095
2429.20 5806
2429.67 5677
2430.13 5558
2430.60 5604
2431.07 5627
2431.53 5491
2432.00 5442
2432.46 5487
2432.93 5418
2433.39 5496
2433.86 5376
2434.32 5658
2434.79 5562
2435.26 5745
2435.72 5902
2436.19 6005
2436.65 6419
2437.12 6648
2437.59 6779
2438.05 7039
2438.52 7355
2438.98 7636
2439.45 7599
2439.92 7694
2440.38 7782
2440.85 7647
2441.32 7350
2441.78 6840
2442.25 6788
2442.72 6344
2443.18 6024
2443.65 5918
2444.12 5635
2444.58 5392
2445.05 5321
2445.52 5232
2445.98 5258
2446.45 5142
2446.92 5133
2447.38 5061
2447.85 5070
2448.32 5135
2448.78 5206
2449.25 5230
2449.72 5345
2450.19 5280
2450.65 5244
2451.12 5454
2451.59 5551
2452.06 5527
2452.52 5396
2452.99 5327
2453.46 5340
2453.93 5288
2454.39 5269
2454.86 5203
2455.33 5235
2455.80 5002
2456.26 5233
2456.73 5224
2457.20 5236
2457.67 5151
2458.14 5288
2458.60 5219
2459.07 5166
2459.54 5182
2460.01 5277
2460.48 5371
2460.95 5431
2461.41 5557
2461.88 5478
2462.35 5665
2462.82 5726
2463.29 5741
2463.76 5827
2464.22 6037
2464.69 6016
2465.16 6104
2465.63 6192
2466.10 6042
2466.57 6085
2467.04 6139
2467.51 6029
2467.97 5819
2468.44 5809
2468.91 5665
2469.38 5712
2469.85 5797
2470.32 5604
2470.79 5498
2471.26 5223
2471.73 5224
2472.20 5261
2472.67 5102
2473.14 5090
2473.61 5024
2474.07 5081
2474.54 5281
2475.01 5298
2475.48 5275
2475.95 5435
2476.42 5788
2476.89 5905
2477.36 6381
2477.83 6548
2478.30 6932
2478.77 7150
2479.24 7194
2479.71 7175
2480.18 7088
2480.65 7003
2481.12 6908
2481.59 6546
2482.06 6419
2482.53 6154
2483.00 6152
2483.47 5808
2483.95 5774
2484.42 5606
2484.89 5518
2485.36 5376
2485.83 5326
2486.30 5384
2486.77 5205
2487.24 5116
2487.71 5119
2488.18 5183
2488.65 5049
2489.12 5201
2489.59 5247
2490.07 5411
2490.54 5353
2491.01 5311
2491.48 5537
2491.95 5546
2492.42 5516
2492.89 5728
2493.36 5624
2493.84 5551
2494.31 5499
2494.78 5559
2495.25 5486
2495.72 5573
2496.19 5467
2496.66 5468
2497.14 5260
2497.61 5051
2498.08 5151
2498.55 5244
2499.02 5324
2499.50 5387
2499.97 5420
2500.44 5374
2500.91 5581
2501.38 5727
2501.86 5613
2502.33 5618
2502.80 5651
2503.27 5682
2503.74 5741
2504.22 5493
2504.69 5662
2505.16 5821
2505.63 6043
2506.11 6167
2506.58 6179
2507.05 6323
2507.52 6449
2508.00 6595
2508.47 6813
2508.94 6710
2509.42 6636
2509.89 6507
2510.36 6329
2510.83 6174
2511.31 6040
2511.78 6082
2512.25 5916
2512.73 5704
2513.20 5526
2513.67 5535
2514.15 5487
2514.62 5491
2515.09 5498
2515.57 5634
2516.04 5803
2516.51 5867
2516.99 5870
2517.46 5993
2517.94 5876
2518.41 5793
2518.88 5782
2519.36 5738
2519.83 5609
2520.30 5637
2520.78 5683
2521.25 5619
2521.73 5361
2522.20 5355
2522.67 5199
2523.15 5221
2523.62 5069
2524.10 5112
2524.57 5150
2525.05 5148
2525.52 5172
2525.99 5222
2526.47 5240
2526.94 5220
2527.42 5112
2527.89 5091
2528.37 5142
2528.84 5220
2529.32 5050
2529.79 5188
2530.27 5406
2530.74 5400
2531.22 5372
2531.69 5729
2532.17 5827
2532.64 5941
2533.12 5779
2533.59 5836
2534.07 5904
2534.54 5942
2535.02 6082
2535.49 6302
2535.97 6095
2536.44 6015
2536.92 6160
2537.39 6227
2537.87 6067
2538.34 5865
2538.82 5597
2539.30 5670
2539.77 5545
2540.25 5486
2540.72 5334
2541.20 5353
2541.68 5213
2542.15 5294
2542.63 5332
2543.10 5519
2543.58 5676
2544.06 5795
2544.53 6075
2545.01 6513
2545.48 6758
2545.96 6975
2546.44 7091
2546.91 7404
2547.39 7399
2547.87 7175
2548.34 7017
2548.82 6895
2549.30 6686
2549.77 6502
2550.25 6668
2550.73 6770
2551.20 6832
2551.68 6690
2552.16 6609
2552.63 6712
2553.11 7092
2553.59 7046
2554.06 7112
2554.54 7240
2555.02 7224
2555.50 7263
2555.97 6983
2556.45 6781
2556.93 6480
2557.40 6270
2557.88 6045
2558.36 5858
2558.84 5692
2559.31 5603
2559.79 5760
2560.27 5561
2560.75 5525
2561.23 5690
2561.70 5501
2562.18 5670
2562.66 5588
2563.14 5612
2563.61 5478
2564.09 5434
2564.57 5355
2565.05 5284
2565.53 5333
2566.00 5172
2566.48 5053
2566.96 5062
2567.44 4970
2567.92 4889
2568.40 4895
2568.87 4834
2569.35 4810
2569.83 5031
2570.31 4964
2570.79 4882
2571.27 4971
2571.75 5265
2572.22 5121
2572.70 5053
2573.18 5056
2573.66 4957
2574.14 5057
2574.62 5014
2575.10 4980
2575.58 5122
2576.06 5013
2576.54 4886
2577.01 4773
2577.49 4764
2577.97 4760
2578.45 4777
2578.93 4825
2579.41 4962
2579.89 4853
2580.37 4686
2580.85 4790
2581.33 4871
2581.81 4767
2582.29 4737
2582.77 4756
2583.25 4948
2583.73 4957
2584.21 5172
2584.69 5083
2585.17 5170
2585.65 5312
2586.13 5159
2586.61 5088
2587.09 5241
2587.57 5331
2588.05 5425
2588.53 5312
2589.01 5460
2589.49 5735
2589.97 5592
2590.45 5452
2590.93 5510
2591.41 5697
2591.89 5605
2592.37 5673
2592.85 5779
2593.33 5673
2593.81 5644
2594.30 5696
2594.78 5789
2595.26 5784
2595.74 5626
2596.22 5614
2596.70 5729
2597.18 5733
2597.66 5843
2598.14 5697
2598.62 5562
2599.11 5533
2599.59 5537
2600.07 5224
2600.55 5408
2601.03 5445
2601.51 5142
2601.99 5017
2602.48 5286
2602.96 5125
2603.44 5206
2603.92 5231
2604.40 5365
2604.88 5480
2605.37 5450
2605.85 5623
2606.33 5941
2606.81 6112
2607.29 6282
2607.78 6683
2608.26 6847
2608.74 7015
2609.22 7086
2609.70 7075
2610.19 6748
2610.67 6621
2611.15 6538
2611.63 6222
2612.12 5978
2612.60 5723
2613.08 5636
2613.56 5587
2614.05 5284
2614.53 5198
2615.01 5307
2615.49 5064
2615.98 4933
2616.46 4968
2616.94 4977
2617.43 5004
2617.91 4850
2618.39 5067
2618.87 5208
2619.36 5275
2619.84 5090
2620.32 5224
2620.81 5276
2621.29 5400
2621.77 5374
2622.26 5291
2622.74 5332
2623.22 5316
2623.71 5229
2624.19 5288
2624.67 5213
2625.16 4936
2625.64 4914
2626.13 5036
2626.61 5104
2627.09 4939
2627.58 4971
2628.06 4996
2628.55 5001
2629.03 4937
2629.51 5043
2630.00 5083
2630.48 5094
2630.97 5117
2631.45 4886
2631.93 4849
2632.42 5065
2632.90 4966
2633.39 5041
2633.87 5062
2634.36 4958
2634.84 5085
2635.33 5093
2635.81 5382
2636.29 5351
2636.78 5418
2637.26 5565
2637.75 5653
2638.23 5616
2638.72 5536
2639.20 5582
2639.69 5704
2640.17 5621
2640.66 5727
2641.14 5501
2641.63 5314
2642.11 5219
2642.60 5014
2643.08 4925
2643.57 4954
2644.05 4971
2644.54 4796
2645.03 4949
2645.51 4921
2646.00 4912
2646.48 5035
2646.97 5104
2647.45 5380
2647.94 5450
2648.43 5350
2648.91 5214
2649.40 5217
2649.88 5176
2650.37 4977
2650.85 4978
2651.34 5047
2651.83 5028
2652.31 5043
2652.80 5202
2653.29 5044
2653.77 5062
2654.26 5152
2654.74 5190
2655.23 5193
2655.72 5015
2656.20 4922
2656.69 4941
2657.18 5112
2657.66 5048
2658.15 4942
2658.64 5037
2659.12 5017
2659.61 5058
2660.10 4872
2660.58 4830
2661.07 4900
2661.56 5019
2662.05 5075
2662.53 5122
2663.02 5016
2663.51 5109
2663.99 5132
2664.48 5194
2664.97 5202
2665.46 5362
2665.94 5363
2666.43 5215
2666.92 5238
2667.41 5104
2667.89 5187
2668.38 5099
2668.87 4977
2669.36 5028
2669.84 5026
2670.33 5093
2670.82 5113
2671.31 5329
2671.80 5555
2672.28 5677
2672.77 5835
2673.26 6013
2673.75 6128
2674.24 6208
2674.72 6289
2675.21 6370
2675.70 6248
2676.19 6303
2676.68 6416
2677.17 6448
2677.65 6206
2678.14 6223
2678.63 6536
2679.12 6525
2679.61 6714
2680.10 6742
2680.59 7008
2681.07 7023
2681.56 7054
2682.05 6960
2682.54 6717
2683.03 6802
2683.52 6714
2684.01 6572
2684.50 6485
2684.99 6334
2685.47 5971
2685.96 5842
2686.45 5745
2686.94 5558
2687.43 5295
2687.92 5194
2688.41 5155
2688.90 5350
2689.39 5323
2689.88 5088
2690.37 5350
2690.86 5360
2691.35 5328
2691.84 5274
2692.33 5519
2692.82 5608
2693.31 5472
2693.80 5466
2694.29 5737
2694.78 5551
2695.27 5556
2695.76 5621
2696.25 5555
2696.74 5520
2697.23 5619
2697.72 5812
2698.21 6047
2698.70 5984
2699.19 6109
2699.68 6315
2700.17 6309
2700.66 6403
2701.15 6509
2701.64 6402
2702.13 6204
2702.62 6175
2703.11 6122
2703.61 6004
2704.10 5849
2704.59 5609
2705.08 5487
2705.57 5483
2706.06 5282
2706.55 5112
2707.04 4971
2707.53 5006
2708.02 5021
2708.52 5100
2709.01 4950
2709.50 4945
2709.99 4853
2710.48 4967
2710.97 4897
2711.46 4879
2711.96 4944
2712.45 5071
2712.94 5020
2713.43 5085
2713.92 4895
2714.41 4947
2714.91 4995
2715.40 5060
2715.89 5082
2716.38 4943
2716.87 4970
2717.37 5014
2717.86 4975
2718.35 5092
2718.84 5131
2719.33 5198
2719.83 5214
2720.32 5321
2720.81 5531
2721.30 5600
2721.80 5607
2722.29 5605
2722.78 5628
2723.27 5521
2723.77 5314
2724.26 5363
2724.75 5300
2725.24 5186
2725.74 5128
2726.23 5056
2726.72 4902
2727.22 4941
2727.71 4890
2728.20 4959
2728.70 4996
2729.19 4924
2729.68 4996
2730.18 5049
2730.67 5186
2731.16 5282
2731.65 5487
2732.15 5534
2732.64 5634
2733.14 5658
2733.63 5577
2734.12 5623
2734.62 5625
2735.11 5514
2735.60 5554
2736.10 5580
2736.59 5435
2737.08 5340
2737.58 5394
2738.07 5559
2738.57 5345
2739.06 5252
2739.55 5298
2740.05 5223
2740.54 5250
2741.04 5001
2741.53 4906
2742.03 4929
2742.52 4756
2743.01 4564
2743.51 4644
2744.00 4652
2744.50 4612
2744.99 4801
2745.49 4620
2745.98 4715
2746.48 4710
2746.97 4751
2747.47 4901
2747.96 4907
2748.46 4840
2748.95 4961
2749.45 4960
2749.94 5046
2750.44 5225
2750.93 5066
2751.43 5086
2751.92 5379
2752.42 5577
2752.91 5565
2753.41 5467
2753.90 5684
2754.40 5770
2754.89 5713
2755.39 5595
2755.88 5398
2756.38 5387
2756.87 5395
2757.37 5204
2757.87 5163
2758.36 5071
2758.86 5192
2759.35 5215
2759.85 5121
2760.35 5071
2760.84 5033
2761.34 5046
2761.83 5079
2762.33 5091
2762.83 4985
2763.32 4872
2763.82 4722
2764.31 4774
2764.81 4882
2765.31 4871
2765.80 4636
2766.30 4594
2766.80 4767
2767.29 4688
2767.79 4628
2768.29 4751
2768.78 4699
2769.28 4899
2769.78 5122
2770.27 5153
2770.77 5193
2771.27 5340
2771.76 5386
2772.26 5506
2772.76 5452
2773.26 5627
2773.75 5731
2774.25 5888
2774.75 5746
2775.24 5709
2775.74 5804
2776.24 5841
2776.74 5935
2777.23 5889
2777.73 5880
2778.23 5779
2778.73 5763
2779.22 5821
2779.72 5873
2780.22 5682
2780.72 5615
2781.21 5500
2781.71 5510
2782.21 5364
2782.71 5214
2783.21 5307
2783.70 5334
2784.20 5374
2784.70 5235
2785.20 5202
2785.70 5238
2786.20 5183
2786.69 5059
2787.19 5156
2787.69 5212
2788.19 5176
2788.69 5038
2789.19 5063
2789.68 5235
2790.18 5289
2790.68 5408
2791.18 5461
2791.68 5727
2792.18 5895
2792.68 5936
2793.18 6236
2793.67 6633
2794.17 6705
2794.67 7001
2795.17 6971
2795.67 7225
2796.17 7327
2796.67 7336
2797.17 7118
2797.67 7150
2798.17 7002
2798.67 6875
2799.17 6779
2799.66 6477
2800.16 6342
2800.66 6164
2801.16 6050
2801.66 5932
2802.16 5807
2802.66 5648
2803.16 5865
2803.66 5968
2804.16 5912
2804.66 6191
2805.16 6680
2805.66 7099
2806.16 7819
2806.66 8471
2807.16 9055
2807.66 9372
2808.16 9495
2808.66 9797
2809.16 9637
2809.66 9275
2810.16 8859
2810.66 8244
2811.16 7765
2811.66 7389
2812.17 6762
2812.67 6321
2813.17 6006
2813.67 5923
2814.17 5704
2814.67 5751
2815.17 5934
2815.67 6023
2816.17 6076
2816.67 6169
2817.17 6427
2817.67 6663
2818.18 6642
2818.68 6713
2819.18 6682
2819.68 6700
2820.18 6527
2820.68 6465
2821.18 6342
2821.68 6114
2822.19 5895
2822.69 5676
2823.19 5534
2823.69 5554
2824.19 5472
2824.69 5375
2825.20 5456
2825.70 5312
2826.20 5211
2826.70 5181
2827.20 5280
2827.70 5094
2828.21 5181
2828.71 5215
2829.21 5319
2829.71 5557
2830.22 5693
2830.72 5661
2831.22 5958
2831.72 6080
2832.22 6175
2832.73 6303
2833.23 6309
2833.73 6271
2834.23 6126
2834.74 6070
2835.24 5950
2835.74 5884
2836.24 5623
2836.75 5597
2837.25 5440
2837.75 5427
2838.26 5308
2838.76 5153
2839.26 5138
2839.76 5163
2840.27 5074
2840.77 4988
2841.27 4973
2841.78 5129
2842.28 5133
2842.78 5119
2843.29 5170
2843.79 5477
2844.29 5516
2844.80 5589
2845.30 5770
2845.80 5587
2846.31 5697
2846.81 5874
2847.32 5951
2847.82 5783
2848.32 5857
2848.83 5644
2849.33 5552
2849.83 5470
2850.34 5308
2850.84 5110
2851.35 5058
2851.85 5158
2852.35 5091
2852.86 5067
2853.36 5168
2853.87 5253
2854.37 5320
2854.88 5311
2855.38 5295
2855.88 5166
2856.39 5284
2856.89 5337
2857.40 5400
2857.90 5503
2858.41 5558
2858.91 5776
2859.42 5867
2859.92 6247
2860.43 6229
2860.93 6219
2861.44 6250
2861.94 6208
2862.45 5996
2862.95 5726
2863.46 5600
2863.96 5469
2864.47 5329
2864.97 5171
2865.48 5056
2865.98 4810
2866.49 4920
2866.99 4869
2867.50 4937
2868.00 4895
2868.51 4974
2869.02 4943
2869.52 5029
2870.03 5071
2870.53 5038
2871.04 5134
2871.54 5251
2872.05 5412
2872.56 5340
2873.06 5234
2873.57 5230
2874.07 5050
2874.58 5129
2875.09 5102
2875.59 5100
2876.10 5244
2876.61 5223
2877.11 5332
2877.62 5166
2878.12 4937
2878.63 5131
2879.14 5230
2879.64 5367
2880.15 5327
2880.66 5387
2881.16 5307
2881.67 5434
2882.18 5528
2882.68 5641
2883.19 5829
2883.70 6247
2884.20 6672
2884.71 7180
2885.22 7664
2885.73 8243
2886.23 8686
2886.74 8816
2887.25 8691
2887.75 8772
2888.26 8689
2888.77 8339
2889.28 8031
2889.78 7568
2890.29 7419
2890.80 7187
2891.31 6758
2891.81 6496
2892.32 6365
2892.83 6219
2893.34 6179
2893.84 6046
2894.35 6021
2894.86 5902
2895.37 5812
2895.88 5929
2896.38 6013
2896.89 6070
2897.40 6043
2897.91 6136
2898.42 6089
2898.92 6480
2899.43 6881
2899.94 6974
2900.45 7004
2900.96 7092
2901.47 7164
2901.98 7208
2902.48 7382
2902.99 7516
2903.50 7511
2904.01 7532
2904.52 7565
2905.03 7807
2905.54 7760
2906.04 7674
2906.55 7536
2907.06 7244
2907.57 7078
2908.08 6698
2908.59 6380
2909.10 6364
2909.61 6160
2910.12 5946
2910.63 5863
2911.14 5769
2911.64 5759
2912.15 5777
2912.66 5763
2913.17 5756
2913.68 5655
2914.19 5636
2914.70 5708
2915.21 5604
2915.72 5464
2916.23 5356
2916.74 5487
2917.25 5528
2917.76 5207
2918.27 5149
2918.78 5226
2919.29 5227
2919.80 5315
2920.31 5295
2920.82 5424
2921.33 5658
2921.84 5918
2922.35 6278
2922.86 6652
2923.37 7083
2923.88 7601
2924.39 7986
2924.90 8072
2925.41 8057
2925.92 8051
2926.44 7657
2926.95 7290
2927.46 6904
2927.97 6562
2928.48 6283
2928.99 5972
2929.50 5756
2930.01 5548
2930.52 5507
2931.03 5333
2931.54 5429
2932.05 5308
2932.57 5406
2933.08 5294
2933.59 5358
2934.10 5363
2934.61 5332
2935.12 5375
2935.63 5431
2936.15 5427
2936.66 5392
2937.17 5348
2937.68 5352
2938.19 5509
2938.70 5374
2939.22 5446
2939.73 5404
2940.24 5464
2940.75 5464
2941.26 5488
2941.77 5632
2942.29 5726
2942.80 5910
2943.31 6227
2943.82 6482
2944.34 6574
2944.85 6878
2945.36 6785
2945.87 6717
2946.38 6698
2946.90 6516
2947.41 6269
2947.92 6189
2948.43 6101
2948.95 5932
2949.46 5959
2949.97 5795
2950.48 5736
2951.00 5843
2951.51 5638
2952.02 5638
2952.54 5665
2953.05 5628
2953.56 5261
2954.08 5189
2954.59 5142
2955.10 4958
2955.61 4797
2956.13 4944
2956.64 4838
2957.15 4842
2957.67 4937
2958.18 5027
2958.69 5039
2959.21 5227
2959.72 5229
2960.23 5510
2960.75 5677
2961.26 5722
2961.78 5626
2962.29 5594
2962.80 5757
2963.32 5571
2963.83 5563
2964.35 5609
2964.86 5369
2965.37 5478
2965.89 5605
2966.40 5428
2966.92 5400
2967.43 5463
2967.94 5265
2968.46 5289
2968.97 5456
2969.49 5333
2970.00 5234
2970.52 5227
2971.03 5293
2971.54 5182
2972.06 5286
2972.57 5145
2973.09 5207
2973.60 5212
2974.12 5219
2974.63 5172
2975.15 5027
2975.66 5157
2976.18 5217
2976.69 5241
2977.21 5193
2977.72 5269
2978.24 5329
2978.75 5447
2979.27 5579
2979.78 5454
2980.30 5594
2980.81 5679
2981.33 5542
2981.84 5721
2982.36 5832
2982.88 6051
2983.39 5888
2983.91 5951
2984.42 5943
2984.94 5858
2985.45 5850
2985.97 5972
2986.49 6028
2987.00 5894
2987.52 5825
2988.03 5556
2988.55 5723
2989.07 5758
2989.58 5791
2990.10 5745
2990.61 5840
2991.13 5850
2991.65 5858
2992.16 5804
2992.68 5954
2993.20 6295
2993.71 6488
2994.23 7029
2994.75 7539
2995.26 8089
2995.78 8826
2996.30 9426
2996.81 9882
2997.33 10379
2997.85 10419
2998.36 10466
2998.88 9723
2999.40 9507
2999.91 9035
3000.43 8778
3000.95 8426
3001.46 8136
3001.98 7993
3002.50 7961
3003.02 8192
3003.53 8647
3004.05 8714
3004.57 9081
3005.09 9463
3005.60 9377
3006.12 8882
3006.64 8442
3007.16 8059
3007.67 7604
3008.19 7097
3008.71 6694
3009.23 6253
3009.74 5964
3010.26 5812
3010.78 5742
3011.30 5702
3011.82 5608
3012.33 5596
3012.85 5611
3013.37 5844
3013.89 5644
3014.41 5646
3014.93 5977
3015.44 6044
3015.96 6305
3016.48 6472
3017.00 6532
3017.52 6597
3018.04 6641
3018.55 6548
3019.07 6720
3019.59 6686
3020.11 6887
3020.63 6767
3021.15 6767
3021.67 6894
3022.19 6935
3022.71 7333
3023.22 7407
3023.74 7454
3024.26 7547
3024.78 7506
3025.30 7245
3025.82 7142
3026.34 6902
3026.86 6613
3027.38 6488
3027.90 6379
3028.42 5929
3028.94 5887
3029.46 5721
3029.98 6012
3030.49 6015
3031.01 6032
3031.53 6214
3032.05 6513
3032.57 6927
3033.09 7509
3033.61 8001
3034.13 8548
3034.65 8966
3035.17 9400
3035.69 9406
3036.21 9540
3036.73 9564
3037.25 8951
3037.77 8491
3038.29 8294
3038.81 7865
3039.34 7350
3039.86 7072
3040.38 6682
3040.90 6430
3041.42 6074
3041.94 5909
3042.46 5955
3042.98 5911
3043.50 5875
3044.02 5888
3044.54 5971
3045.06 5989
3045.58 5970
3046.10 5960
3046.63 5643
3047.15 5610
3047.67 5696
3048.19 5560
3048.71 5425
3049.23 5385
3049.75 5552
3050.27 5490
3050.79 5302
3051.32 5251
3051.84 5407
3052.36 5515
3052.88 5553
3053.40 5529
3053.92 5353
3054.45 5445
3054.97 5566
3055.49 5344
3056.01 5437
3056.53 5484
3057.05 5461
3057.58 5552
3058.10 5412
3058.62 5419
3059.14 5513
3059.66 5472
3060.19 5499
3060.71 5727
3061.23 5827
3061.75 5782
3062.28 5792
3062.80 5885
3063.32 5947
3063.84 5719
3064.37 5741
3064.89 5712
3065.41 5579
3065.93 5493
3066.46 5400
3066.98 5298
3067.50 5355
3068.02 5368
3068.55 5414
3069.07 5415
3069.59 5425
3070.12 5422
3070.64 5512
3071.16 5782
3071.69 5863
3072.21 6042
3072.73 6043
3073.26 6233
3073.78 6447
3074.30 6494
3074.83 6457
3075.35 6398
3075.87 6485
3076.40 6648
3076.92 6669
3077.44 6658
3077.97 6725
3078.49 6932
3079.01 6971
3079.54 6794
3080.06 6812
3080.59 6805
3081.11 6630
3081.63 6595
3082.16 6323
3082.68 6236
3083.21 6199
3083.73 6027
3084.25 5880
3084.78 5815
3085.30 5795
3085.83 5752
3086.35 5588
3086.88 5567
3087.40 5573
3087.93 5460
3088.45 5502
3088.97 5524
3089.50 5760
3090.02 5540
3090.55 5644
3091.07 5734
3091.60 5784
3092.12 5902
3092.65 5829
3093.17 5901
3093.70 6075
3094.22 6336
3094.75 6552
3095.27 6578
3095.80 6680
3096.32 7017
3096.85 7067
3097.37 7056
3097.90 7282
3098.43 7479
3098.95 7629
3099.48 8072
3100.00 8556
3100.53 9449
3101.05 10385
3101.58 11763
3102.10 12525
3102.63 13278
3103.16 13895
3103.68 13501
3104.21 13053
3104.73 12010
3105.26 10825
3105.79 9440
3106.31 8218
3106.84 7549
3107.36 6843
3107.89 6537
3108.42 6369
3108.94 6358
3109.47 6482
3110.00 6498
3110.52 6357
3111.05 6425
3111.57 6508
3112.10 6291
3112.63 6035
3113.15 6071
3113.68 6049
3114.21 5774
3114.74 5680
3115.26 5636
3115.79 5373
3116.32 5418
3116.84 5339
3117.37 5376
3117.90 5270
3118.42 5271
3118.95 5397
3119.48 5465
3120.01 5568
3120.53 5598
3121.06 5664
3121.59 5910
3122.11 6016
3122.64 5810
3123.17 5862
3123.70 5930
3124.22 5863
3124.75 5719
3125.28 5600
3125.81 5624
3126.34 5745
3126.86 5891
3127.39 5703
3127.92 5521
3128.45 5468
3128.98 5452
3129.50 5412
3130.03 5372
3130.56 5250
3131.09 5367
3131.62 5046
3132.14 4893
3132.67 4936
3133.20 5209
3133.73 5268
3134.26 5439
3134.79 5434
3135.31 5503
3135.84 5614
3136.37 5645
3136.90 5744
3137.43 5844
3137.96 5808
3138.49 5855
3139.02 5893
3139.54 5652
3140.07 5575
3140.60 5582
3141.13 5559
3141.66 5413
3142.19 5516
3142.72 5748
3143.25 5716
3143.78 5694
3144.31 5752
3144.84 5958
3145.37 6165
3145.89 6271
3146.42 6334
3146.95 6475
3147.48 6349
3148.01 6426
3148.54 6393
3149.07 6436
3149.60 6160
3150.13 6184
3150.66 5919
3151.19 5736
3151.72 5498
3152.25 5423
3152.78 5573
3153.31 5354
3153.84 5402
3154.37 5370
3154.90 5378
3155.43 5445
3155.96 5611
3156.49 5619
3157.02 5550
3157.55 5325
3158.08 5327
3158.61 5256
3159.14 5262
3159.68 5134
3160.21 5009
3160.74 5110
3161.27 5056
3161.80 5104
3162.33 5025
3162.86 5157
3163.39 5144
3163.92 5320
3164.45 5206
3164.98 5395
3165.51 5508
3166.05 5735
3166.58 5879
3167.11 5869
3167.64 5851
3168.17 5872
3168.70 5817
3169.23 5625
3169.76 5525
3170.30 5401
3170.83 5281
3171.36 5323
3171.89 5070
3172.42 4977
3172.95 4853
3173.49 4954
3174.02 4849
3174.55 4952
3175.08 4956
3175.61 5215
3176.15 5247
3176.68 5243
3177.21 5315
3177.74 5326
3178.27 5182
3178.81 5206
3179.34 5241
3179.87 5210
3180.40 5275
3180.93 5228
3181.47 5157
3182.00 5285
3182.53 5169
3183.06 5040
3183.60 4860
3184.13 4888
3184.66 4911
3185.20 4768
3185.73 4785
3186.26 4804
3186.79 4896
3187.33 4881
3187.86 4938
3188.39 4922
3188.93 4934
3189.46 4821
3189.99 4804
3190.52 4808
3191.06 4760
3191.59 4771
3192.12 4706
3192.66 4842
3193.19 4829
3193.72 4974
3194.26 4960
3194.79 4852
3195.33 4731
3195.86 4850
3196.39 4883
3196.93 4825
3197.46 4871
3197.99 4969
3198.53 4993
3199.06 4995
3199.60 5295
3200.13 5338
3200.66 5366
3201.20 5364
3201.73 5544
3202.27 5613
3202.80 5561
3203.33 5550
3203.87 5511
3204.40 5424
3204.94 5423
3205.47 5397
3206.01 5582
3206.54 5805
3207.07 5855
3207.61 6056
3208.14 6261
3208.68 6363
3209.21 6419
3209.75 6437
3210.28 6481
3210.82 6391
3211.35 6198
3211.89 6068
3212.42 5765
3212.96 5573
3213.49 5384
3214.03 5329
3214.56 5255
3215.10 5265
3215.63 5060
3216.17 5063
3216.70 5137
3217.24 5132
3217.78 5315
3218.31 5388
3218.85 5226
3219.38 5358
3219.92 5339
3220.45 5093
3220.99 5048
3221.52 5148
3222.06 5137
3222.60 5224
3223.13 5356
3223.67 5456
3224.20 5701
3224.74 5664
3225.28 5659
3225.81 5635
3226.35 5526
3226.88 5613
3227.42 5541
3227.96 5384
3228.49 5276
3229.03 4993
3229.57 4937
3230.10 4955
3230.64 4906
3231.18 4925
3231.71 4745
3232.25 4738
3232.79 4771
3233.32 4774
3233.86 4809
3234.40 4962
3234.93 4942
3235.47 5027
3236.01 5092
3236.54 5234
3237.08 5312
3237.62 5482
3238.15 5662
3238.69 5836
3239.23 5797
3239.77 5627
3240.30 5606
3240.84 5431
3241.38 5385
3241.92 5097
3242.45 4959
3242.99 4901
3243.53 4787
3244.07 4777
3244.60 4791
3245.14 4959
3245.68 4961
3246.22 4954
3246.75 4881
3247.29 4894
3247.83 4921
3248.37 5073
3248.91 4956
3249.44 4975
3249.98 4949
3250.52 4952
3251.06 5078
3251.60 5151
3252.14 5285
3252.67 5306
3253.21 5379
3253.75 5608
3254.29 5734
3254.83 5814
3255.37 5798
3255.90 5935
3256.44 5899
3256.98 5848
3257.52 5946
3258.06 5965
3258.60 5899
3259.14 5977
3259.68 6137
3260.21 6419
3260.75 6659
3261.29 7015
3261.83 7261
3262.37 7297
3262.91 7639
3263.45 7709
3263.99 7663
3264.53 7698
3265.07 7825
3265.61 8172
3266.15 8669
3266.69 9081
3267.23 8773
3267.76 8412
3268.30 8384
3268.84 7883
3269.38 7343
3269.92 6772
3270.46 6237
3271.00 5925
3271.54 5764
3272.08 5740
3272.62 5629
3273.16 5757
3273.70 5925
3274.24 5959
3274.78 5948
3275.32 6047
3275.86 6411
3276.40 6381
3276.94 6354
3277.48 6460
3278.03 6700
3278.57 6638
3279.11 6669
3279.65 6668
3280.19 6674
3280.73 6491
3281.27 6562
3281.81 6438
3282.35 6400
3282.89 6326
3283.43 6233
3283.97 6239
3284.51 6226
3285.05 6251
3285.60 6276
3286.14 6101
3286.68 6232
3287.22 6158
3287.76 6132
3288.30 6008
3288.84 5972
3289.38 6097
3289.93 6068
3290.47 6321
3291.01 6636
3291.55 6874
3292.09 7634
3292.63 8171
3293.18 9097
3293.72 9882
3294.26 10420
3294.80 10988
3295.34 11733
3295.88 12084
3296.43 11915
3296.97 11589
3297.51 11049
3298.05 10422
3298.59 9649
3299.14 8740
3299.68 7988
3300.22 7568
3300.76 7185
3301.31 7017
3301.85 6601
3302.39 6492
3302.93 6438
3303.48 6395
3304.02 6369
3304.56 6383
3305.10 6291
3305.65 6375
3306.19 6445
3306.73 6487
3307.27 6464
3307.82 6760
3308.36 7105
3308.90 7174
3309.45 6994
3309.99 6986
3310.53 7380
3311.07 7287
3311.62 7333
3312.16 7344
3312.70 7325
3313.25 7516
3313.79 7619
3314.33 7899
3314.88 8181
3315.42 8348
3315.97 8331
3316.51 8526
3317.05 8646
3317.60 8662
3318.14 8598
3318.68 8416
3319.23 8240
3319.77 8195
3320.32 8313
3320.86 8209
3321.40 8390
3321.95 8272
3322.49 8035
3323.04 7926
3323.58 7783
3324.12 7583
3324.67 7610
3325.21 7345
3325.76 7300
3326.30 7055
3326.85 7030
3327.39 6883
3327.93 6837
3328.48 6787
3329.02 6936
3329.57 7102
3330.11 7389
3330.66 7924
3331.20 9066
3331.75 10701
3332.29 12882
3332.84 16029
3333.38 19481
3333.93 23779
3334.47 27793
3335.02 31223
3335.56 33563
3336.11 34469
3336.65 33030
3337.20 31440
3337.74 29168
3338.29 25902
3338.83 22439
3339.38 18924
3339.92 16200
3340.47 13652
3341.02 11750
3341.56 10297
3342.11 9280
3342.65 8395
3343.20 7898
3343.74 7387
3344.29 7155
3344.84 7005
3345.38 6889
3345.93 6749
3346.47 6657
3347.02 6727
3347.57 6627
3348.11 6559
3348.66 6612
3349.21 6533
3349.75 6661
3350.30 6738
3350.84 6676
3351.39 6656
3351.94 6911
3352.48 6857
3353.03 6865
3353.58 6857
3354.12 6999
3354.67 6966
3355.22 7127
3355.76 7090
3356.31 6874
3356.86 6638
3357.40 6757
3357.95 6408
3358.50 6182
3359.05 6053
3359.59 5936
3360.14 5772
3360.69 5681
3361.23 5672
3361.78 5619
3362.33 5675
3362.88 5784
3363.42 5894
3363.97 5816
3364.52 5722
3365.07 5802
3365.61 5819
3366.16 5874
3366.71 5834
3367.26 5994
3367.80 5965
3368.35 5885
3368.90 5878
3369.45 5997
3370.00 6100
3370.54 6361
3371.09 6570
3371.64 7222
3372.19 7404
3372.74 7786
3373.28 8003
3373.83 8197
3374.38 8220
3374.93 8113
3375.48 8053
3376.03 7437
3376.57 7041
3377.12 6679
3377.67 6308
3378.22 5971
3378.77 5836
3379.32 5677
3379.87 5440
3380.42 5262
3380.96 5363
3381.51 5351
3382.06 5356
3382.61 5221
3383.16 5281
3383.71 5265
3384.26 5294
3384.81 5210
3385.36 5174
3385.91 5181
3386.45 5151
3387.00 5139
3387.55 5057
3388.10 4958
3388.65 5114
3389.20 5218
3389.75 5214
3390.30 5002
3390.85 5098
3391.40 5197
3391.95 5311
3392.50 5316
3393.05 5299
3393.60 5344
3394.15 5286
3394.70 5297
3395.25 5117
3395.80 5340
3396.35 5396
3396.90 5489
3397.45 5573
3398.00 5553
3398.55 5481
3399.10 5302
3399.65 5268
3400.20 5255
3400.75 5191
3401.30 4966
3401.85 5023
3402.40 4888
3402.95 4949
3403.50 4932
3404.06 4887
3404.61 4847
3405.16 4859
3405.71 4653
3406.26 4874
3406.81 4913
3407.36 4879
3407.91 5019
3408.46 5088
3409.01 5285
3409.56 5437
3410.12 5470
3410.67 5590
3411.22 5659
3411.77 5827
3412.32 5972
3412.87 5735
3413.42 5859
3413.98 6052
3414.53 6002
3415.08 5850
3415.63 5790
3416.18 5622
3416.73 5459
3417.29 5165
3417.84 5124
3418.39 4909
3418.94 4625
3419.49 4659
3420.05 4781
3420.60 4847
3421.15 4811
3421.70 4842
3422.25 4981
3422.81 5142
3423.36 5172
3423.91 5177
3424.46 5274
3425.01 5267
3425.57 5077
3426.12 5052
3426.67 4952
3427.23 4938
3427.78 4774
3428.33 4733
3428.88 4682
3429.44 4746
3429.99 4685
3430.54 4665
3431.09 4755
3431.65 4763
3432.20 4734
3432.75 4733
3433.31 4878
3433.86 4954
3434.41 4913
3434.97 4975
3435.52 4852
3436.07 4854
3436.63 4874
3437.18 4843
3437.73 4970
3438.29 5088
3438.84 5061
3439.39 5026
3439.95 5124
3440.50 4987
3441.05 4991
3441.61 4859
3442.16 5017
3442.72 5043
3443.27 4951
3443.82 4897
3444.38 4891
3444.93 4953
3445.48 4834
3446.04 4781
3446.59 4913
3447.15 4955
3447.70 5071
3448.26 4991
3448.81 5205
3449.36 5120
3449.92 5083
3450.47 4989
3451.03 4924
3451.58 4851
3452.14 4634
3452.69 4566
3453.25 4498
3453.80 4429
3454.36 4521
3454.91 4503
3455.47 4407
3456.02 4338
3456.58 4316
3457.13 4430
3457.69 4328
3458.24 4394
3458.80 4320
3459.35 4437
3459.91 4360
3460.46 4397
3461.02 4338
3461.57 4481
3462.13 4563
3462.68 4533
3463.24 4613
3463.79 4454
3464.35 4681
3464.90 4806
3465.46 4729
3466.02 4835
3466.57 4896
3467.13 4926
3467.68 5011
3468.24 4974
3468.80 5030
3469.35 5095
3469.91 5032
3470.46 5005
3471.02 4988
3471.58 4837
3472.13 4771
3472.69 4793
3473.24 4799
3473.80 4665
3474.36 4640
3474.91 4605
3475.47 4597
3476.03 4664
3476.58 4770
3477.14 4825
3477.70 5119
3478.25 5233
3478.81 5426
3479.37 5683
3479.92 5826
3480.48 5889
3481.04 5901
3481.59 5911
3482.15 5894
3482.71 5741
3483.26 5587
3483.82 5559
3484.38 5529
3484.94 5421
3485.49 5582
3486.05 5644
3486.61 5685
3487.17 5938
3487.72 6135
3488.28 6204
3488.84 6655
3489.40 6906
3489.95 7441
3490.51 7792
3491.07 8210
3491.63 8809
3492.18 9051
3492.74 9093
3493.30 8843
3493.86 8439
3494.42 8077
3494.97 7816
3495.53 7383
3496.09 7540
3496.65 7542
3497.21 7860
3497.76 8411
3498.32 9240
3498.88 9616
3499.44 9807
3500.00 10511
3500.56 11011
3501.11 11689
3501.67 12354
3502.23 13098
3502.79 14180
3503.35 15511
3503.91 16762
3504.47 17494
3505.03 17778
3505.58 17923
3506.14 17223
3506.70 15915
3507.26 14329
3507.82 13003
3508.38 11457
3508.94 10206
3509.50 9084
3510.06 8293
3510.62 7581
3511.17 7094
3511.73 6471
3512.29 6383
3512.85 5949
3513.41 5651
3513.97 5563
3514.53 5395
3515.09 5256
3515.65 5112
3516.21 5173
3516.77 5253
3517.33 5357
3517.89 5340
3518.45 5353
3519.01 5529
3519.57 5574
3520.13 5678
3520.69 5829
3521.25 5979
3521.81 6016
3522.37 6306
3522.93 6324
3523.49 6443
3524.05 6595
3524.61 6630
3525.17 6435
3525.73 6280
3526.29 6176
3526.85 5823
3527.41 5327
3527.97 5307
3528.54 5062
3529.10 5060
3529.66 5098
3530.22 5067
3530.78 5235
3531.34 5370
3531.90 5258
3532.46 5317
3533.02 5353
3533.58 5479
3534.14 5564
3534.71 5503
3535.27 5495
3535.83 5548
3536.39 5675
3536.95 5729
3537.51 5720
3538.07 5650
3538.64 5595
3539.20 5721
3539.76 5788
3540.32 5827
3540.88 5898
3541.44 6200
3542.00 6337
3542.57 6383
3543.13 6248
3543.69 6329
3544.25 6120
3544.81 6061
3545.38 5899
3545.94 5641
3546.50 5520
3547.06 5396
3547.62 5277
3548.19 5136
3548.75 5084
3549.31 4992
3549.87 4777
3550.44 4982
3551.00 4969
3551.56 5039
3552.12 5107
3552.69 5114
3553.25 5249
3553.81 5403
3554.37 5499
3554.94 5547
3555.50 5557
3556.06 5555
3556.63 5507
3557.19 5445
3557.75 5487
3558.31 5410
3558.88 5300
3559.44 5477
3560.00 5274
3560.57 5356
3561.13 5352
3561.69 5374
3562.26 5393
3562.82 5569
3563.38 5549
3563.95 5392
3564.51 5386
3565.07 5206
3565.64 5224
3566.20 5212
3566.77 5043
3567.33 4887
3567.89 4778
3568.46 4753
3569.02 4518
3569.59 4561
3570.15 4646
3570.71 4577
3571.28 4680
3571.84 4587
3572.41 4485
3572.97 4585
3573.53 4680
3574.10 4918
3574.66 5068
3575.23 5226
3575.79 5242
3576.36 5391
3576.92 5592
3577.48 5668
3578.05 5534
3578.61 5461
3579.18 5494
3579.74 5343
3580.31 5323
3580.87 5388
3581.44 5046
3582.00 4967
3582.57 4952
3583.13 4724
3583.70 4799
3584.26 4556
3584.83 4515
3585.39 4389
3585.96 4340
3586.52 4418
3587.09 4471
3587.65 4446
3588.22 4458
3588.79 4372
3589.35 4439
3589.92 4451
3590.48 4502
3591.05 4472
3591.61 4644
3592.18 4713
3592.74 4664
3593.31 4751
3593.88 4761
3594.44 4750
3595.01 4676
3595.57 4856
3596.14 4848
3596.71 4994
3597.27 5011
3597.84 4830
3598.40 4712
3598.97 4867
3599.54 4815
3600.10 4770
3600.67 4839
3601.24 4903
3601.80 4668
3602.37 4636
3602.94 4695
3603.50 4690
3604.07 4682
3604.64 4544
3605.20 4441
3605.77 4300
3606.34 4293
3606.90 4116
3607.47 4195
3608.04 4065
3608.60 3957
3609.17 3887
3609.74 3803
3610.30 3900
3610.87 3903
3611.44 4027
3612.01 3998
3612.57 4106
3613.14 4253
3613.71 4490
3614.28 4698
3614.84 5146
3615.41 5377
3615.98 6061
3616.55 6676
3617.11 7145
3617.68 7483
3618.25 7605
3618.82 7868
3619.39 7806
3619.95 7471
3620.52 6946
3621.09 6444
3621.66 6188
3622.23 5621
3622.79 5091
3623.36 4877
3623.93 4794
3624.50 4565
3625.07 4339
3625.63 4211
3626.20 4166
3626.77 4096
3627.34 4153
3627.91 4131
3628.48 4097
3629.05 4099
3629.61 4190
3630.18 4159
3630.75 4271
3631.32 4241
3631.89 4200
3632.46 4291
3633.03 4384
3633.60 4275
3634.16 4243
3634.73 4319
3635.30 4294
3635.87 4234
3636.44 4169
3637.01 4158
3637.58 4251
3638.15 4256
3638.72 4504
3639.29 4610
3639.86 4964
3640.43 5044
3641.00 5098
3641.57 5359
3642.14 5360
3642.71 5567
3643.27 5418
3643.84 5362
3644.41 5238
3644.98 5133
3645.55 4873
3646.12 4878
3646.69 4792
3647.26 4847
3647.83 4866
3648.40 4724
3648.97 4679
3649.54 4802
3650.12 4851
3650.69 4911
3651.26 4740
3651.83 4853
3652.40 5007
3652.97 5113
3653.54 5104
3654.11 5053
3654.68 5229
3655.25 5453
3655.82 5562
3656.39 5441
3656.96 5632
3657.53 5835
3658.10 5921
3658.67 6175
3659.25 6284
3659.82 6345
3660.39 6366
3660.96 6304
3661.53 6033
3662.10 5826
3662.67 5600
3663.24 5628
3663.81 5395
3664.39 5468
3664.96 5643
3665.53 5609
3666.10 5553
3666.67 5937
3667.24 6077
3667.81 6053
3668.39 5914
3668.96 5697
3669.53 5597
3670.10 5467
3670.67 5279
3671.25 5243
3671.82 5084
3672.39 5111
3672.96 5363
3673.53 5186
3674.11 5376
3674.68 5357
3675.25 5451
3675.82 5506
3676.39 5528
3676.97 5475
3677.54 5257
3678.11 5103
3678.68 5203
3679.26 5143
3679.83 5123
3680.40 5118
3680.97 4879
3681.55 4891
3682.12 4940
3682.69 4738
3683.27 4748
3683.84 4835
3684.41 5000
3684.98 5151
3685.56 5295
3686.13 5461
3686.70 5734
3687.28 6075
3687.85 6290
3688.42 6473
3689.00 6750
3689.57 6868
3690.14 6907
3690.72 6781
3691.29 6884
3691.86 6615
3692.44 6223
3693.01 6024
3693.58 5620
3694.16 5470
3694.73 5195
3695.31 5092
3695.88 4863
3696.45 4644
3697.03 4643
3697.60 4649
3698.18 4590
3698.75 4615
3699.32 4646
3699.90 4590
3700.47 4892
3701.05 4895
3701.62 4970
3702.19 4833
3702.77 4794
3703.34 4941
3703.92 4960
3704.49 4834
3705.07 4763
3705.64 4852
3706.22 4922
3706.79 4685
3707.37 4730
3707.94 4874
3708.51 4938
3709.09 4886
3709.66 4810
3710.24 4832
3710.81 4835
3711.39 4688
3711.96 4508
3712.54 4712
3713.11 4659
3713.69 4602
3714.27 4520
3714.84 4625
3715.42 4745
3715.99 4824
3716.57 4872
3717.14 4951
3717.72 5203
3718.29 5350
3718.87 5585
3719.44 5549
3720.02 5505
3720.60 5431
3721.17 5245
3721.75 5347
3722.32 5117
3722.90 4913
3723.47 4598
3724.05 4701
3724.63 4688
3725.20 4596
3725.78 4493
3726.36 4468
3726.93 4507
3727.51 4571
3728.08 4588
3728.66 4857
3729.24 4958
3729.81 5027
3730.39 5363
3730.97 5401
3731.54 5622
3732.12 5741
3732.70 5787
3733.27 5765
3733.85 5635
3734.43 5569
3735.00 5510
3735.58 5240
3736.16 5122
3736.73 4896
3737.31 4816
3737.89 4611
3738.47 4491
3739.04 4484
3739.62 4529
3740.20 4550
3740.77 4559
3741.35 4568
3741.93 4523
3742.51 4488
3743.08 4443
3743.66 4458
3744.24 4556
3744.82 4663
3745.39 4825
3745.97 4980
3746.55 4853
3747.13 5123
3747.71 4933
3748.28 4795
3748.86 4876
3749.44 4701
3750.02 4598
3750.59 4582
3751.17 4649
3751.75 4570
3752.33 4523
3752.91 4404
3753.49 4607
3754.06 4673
3754.64 4743
3755.22 4883
3755.80 5299
3756.38 5604
3756.96 6114
3757.53 6668
3758.11 6921
3758.69 7072
3759.27 7177
3759.85 7032
3760.43 6911
3761.01 6774
3761.59 6468
3762.17 5985
3762.74 5667
3763.32 5273
3763.90 5020
3764.48 4860
3765.06 4682
3765.64 4441
3766.22 4329
3766.80 4139
3767.38 4278
3767.96 4237
3768.54 4182
3769.12 4214
3769.70 4153
3770.27 4115
3770.85 4287
3771.43 4301
3772.01 4316
3772.59 4315
3773.17 4303
3773.75 4282
3774.33 4338
3774.91 4461
3775.49 4321
3776.07 4298
3776.65 4217
3777.23 4083
3777.81 4086
3778.39 4111
3778.97 4123
3779.55 4071
3780.13 4142
3780.71 4155
3781.29 4074
3781.88 4028
3782.46 4133
3783.04 4090
3783.62 4148
3784.20 4130
3784.78 4136
3785.36 4203
3785.94 4148
3786.52 4100
3787.10 4189
3787.68 4073
3788.26 4158
3788.84 4083
3789.43 4100
3790.01 4222
3790.59 4142
3791.17 4114
3791.75 4217
3792.33 4227
3792.91 4127
3793.49 4281
3794.08 4341
3794.66 4383
3795.24 4462
3795.82 4296
3796.40 4517
3796.98 4361
3797.56 4279
3798.15 4467
3798.73 4556
3799.31 4698
3799.89 4833
3800.47 4776
3801.06 4864
3801.64 4837
3802.22 4799
3802.80 4868
3803.38 4910
3803.97 4781
3804.55 4688
3805.13 4676
3805.71 4704
3806.29 4675
3806.88 4565
3807.46 4587
3808.04 4709
3808.62 4752
3809.21 4962
3809.79 4886
3810.37 4858
3810.95 4951
3811.54 4975
3812.12 5010
3812.70 5156
3813.29 5126
3813.87 5036
3814.45 5187
3815.03 5351
3815.62 5208
3816.20 5215
3816.78 5409
3817.37 5166
3817.95 5106
3818.53 5057
3819.12 4837
3819.70 4799
3820.28 4515
3820.87 4482
3821.45 4404
3822.03 4350
3822.62 4092
3823.20 4244
3823.78 4186
3824.37 4163
3824.95 4113
3825.54 4041
3826.12 4069
3826.70 3950
3827.29 3993
3827.87 4098
3828.46 4218
3829.04 4106
3829.62 4291
3830.21 4530
3830.79 4599
3831.38 4614
3831.96 4800
3832.54 4782
3833.13 4813
3833.71 4672
3834.30 4520
3834.88 4484
3835.47 4454
3836.05 4384
3836.64 4275
3837.22 4285
3837.81 4228
3838.39 4238
3838.98 4217
3839.56 4218
3840.15 4236
3840.73 4198
3841.31 3917
3841.90 3937
3842.49 4017
3843.07 3980
3843.66 3995
3844.24 3910
3844.83 3962
3845.41 4033
3846.00 3946
3846.58 3851
3847.17 3830
3847.75 3947
3848.34 3929
3848.92 4014
3849.51 3929
3850.10 3967
3850.68 4132
3851.27 4077
3851.85 4141
3852.44 4224
3853.02 4207
3853.61 4256
3854.20 4234
3854.78 4220
3855.37 4244
3855.95 4381
3856.54 4482
3857.13 4580
3857.71 4819
3858.30 5108
3858.89 5515
3859.47 6133
3860.06 6724
3860.64 6972
3861.23 7304
3861.82 7571
3862.40 7719
3862.99 7545
3863.58 7132
3864.16 6901
3864.75 6900
3865.34 6739
3865.92 6531
3866.51 6823
3867.10 6934
3867.69 6866
3868.27 6814
3868.86 6387
3869.45 6008
3870.03 5765
3870.62 5400
3871.21 5313
3871.80 5263
3872.38 5332
3872.97 5249
3873.56 5469
3874.15 5271
3874.73 5437
3875.32 5328
3875.91 5299
3876.50 5167
3877.08 5059
3877.67 4937
3878.26 4725
3878.85 4832
3879.43 4705
3880.02 4749
3880.61 4641
3881.20 4586
3881.79 4544
3882.37 4380
3882.96 4365
3883.55 4216
3884.14 4226
3884.73 4182
3885.32 4229
3885.90 4388
3886.49 4315
3887.08 4406
3887.67 4526
3888.26 4494
3888.85 4579
3889.44 4783
3890.02 4755
3890.61 4790
3891.20 4738
3891.79 4862
3892.38 4814
3892.97 4782
3893.56 4896
3894.15 4907
3894.74 5022
3895.32 4915
3895.91 4874
3896.50 4691
3897.09 4657
3897.68 4690
3898.27 4674
3898.86 4634
3899.45 4654
3900.04 4706
3900.63 4628
3901.22 4582
3901.81 4535
3902.40 4373
3902.99 4283
3903.58 4255
3904.17 4140
3904.76 4030
3905.35 3967
3905.94 4082
3906.53 3884
3907.12 3903
3907.71 3871
3908.30 3824
3908.89 3746
3909.48 3864
3910.07 3724
3910.66 3771
3911.25 3645
3911.84 3701
3912.43 3656
3913.02 3690
3913.61 3706
3914.20 3734
3914.79 3634
3915.38 3589
3915.97 3667
3916.56 3632
3917.15 3596
3917.74 3717
3918.33 3714
3918.92 3701
3919.52 3858
3920.11 3689
3920.70 3633
3921.29 3685
3921.88 3681
3922.47 3700
3923.06 3582
3923.65 3680
3924.24 3636
3924.84 3590
3925.43 3646
3926.02 3570
3926.61 3627
3927.20 3747
3927.79 3660
3928.38 3692
3928.98 3749
3929.57 3737
3930.16 3684
3930.75 3737
3931.34 3755
3931.93 3618
3932.53 3573
3933.12 3608
3933.71 3582
3934.30 3675
3934.89 3659
3935.49 3683
3936.08 3599
3936.67 3617
3937.26 3786
3937.86 3832
3938.45 3731
3939.04 3738
3939.63 3828
3940.23 3966
3940.82 3999
3941.41 3947
3942.00 3947
3942.60 4049
3943.19 3919
3943.78 3967
3944.37 3780
3944.97 3769
3945.56 3797
3946.15 3744
3946.75 3818
3947.34 3720
3947.93 3827
3948.52 3658
3949.12 3725
3949.71 3893
3950.30 3876
3950.90 3848
3951.49 3873
3952.08 4072
3952.68 4157
3953.27 4088
3953.86 4231
3954.46 4206
3955.05 4131
3955.65 4006
3956.24 3958
3956.83 3959
3957.43 3787
3958.02 3832
3958.61 3922
3959.21 3766
3959.80 3779
3960.40 3664
3960.99 3554
3961.58 3554
3962.18 3461
3962.77 3547
3963.37 3627
3963.96 3782
3964.55 3935
3965.15 3872
3965.74 3966
3966.34 4117
3966.93 4307
3967.53 4298
3968.12 4126
3968.72 4054
3969.31 3966
3969.91 3972
3970.50 3873
3971.10 3742
3971.69 3811
3972.28 3755
3972.88 3778
3973.47 3827
3974.07 3693
3974.66 3734
3975.26 3652
3975.85 3845
3976.45 3845
3977.05 3903
3977.64 3911
3978.24 3874
3978.83 3848
3979.43 3858
3980.02 3863
3980.62 3785
3981.21 3786
3981.81 3712
3982.40 3739
3983.00 3839
3983.60 3817
3984.19 3849
3984.79 3843
3985.38 3897
3985.98 3875
3986.58 3923
3987.17 3967
3987.77 3852
3988.36 3823
3988.96 3871
3989.56 3935
3990.15 3889
3990.75 3860
3991.34 3946
3991.94 4054
3992.54 4084
3993.13 4185
3993.73 4286
3994.33 4384
3994.92 4313
3995.52 4446
3996.12 4515
3996.71 4373
3997.31 4329
3997.91 4427
3998.50 4242
3999.10 4103
3999.70 4085
4000.29 4090
4000.89 4142
4001.49 4159
4002.09 4213
4002.68 4221
4003.28 4202
4003.88 4254
4004.47 4258
4005.07 4528
4005.67 4359
4006.27 4431
4006.86 4502
4007.46 4342
4008.06 4197
4008.66 4170
4009.25 4248
4009.85 4161
4010.45 4203
4011.05 4194
4011.64 4277
4012.24 4170
4012.84 4282
4013.44 4407
4014.04 4591
4014.63 4745
4015.23 5148
4015.83 5453
4016.43 5668
4017.03 5760
4017.63 5911
4018.22 5950
4018.82 5707
4019.42 5363
4020.02 4959
4020.62 4740
4021.22 4558
4021.81 4241
4022.41 4169
4023.01 4120
4023.61 4046
4024.21 3983
4024.81 3884
4025.41 3935
4026.01 3948
4026.60 3837
4027.20 3944
4027.80 3925
4028.40 4055
4029.00 3999
4029.60 3876
4030.20 3918
4030.80 3920
4031.40 3943
4032.00 3946
4032.60 3859
4033.20 3918
4033.80 3994
4034.39 3908
4034.99 3905
4035.59 3786
4036.19 4019
4036.79 3941
4037.39 3950
4037.99 3929
4038.59 4009
4039.19 4105
4039.79 3989
4040.39 4097
4040.99 4050
4041.59 3923
4042.19 4016
4042.79 4069
4043.39 3952
4043.99 4028
4044.59 4001
4045.19 3917
4045.79 3910
4046.39 3830
4046.99 3838
4047.60 3970
4048.20 3847
4048.80 3828
4049.40 3982
4050.00 3983
4050.60 4098
4051.20 4046
4051.80 4078
4052.40 4091
4053.00 4099
4053.60 4086
4054.20 4081
4054.80 4025
4055.41 4038
4056.01 3829
4056.61 3850
4057.21 3929
4057.81 3874
4058.41 3730
4059.01 3639
4059.61 3642
4060.22 3522
4060.82 3445
4061.42 3500
4062.02 3466
4062.62 3424
4063.22 3525
4063.82 3437
4064.43 3280
4065.03 3265
4065.63 3275
4066.23 3229
4066.83 3279
4067.44 3279
4068.04 3302
4068.64 3295
4069.24 3349
4069.84 3260
4070.45 3359
4071.05 3428
4071.65 3422
4072.25 3360
4072.86 3382
4073.46 3411
4074.06 3444
4074.66 3573
4075.27 3619
4075.87 3462
4076.47 3483
4077.07 3458
4077.68 3349
4078.28 3306
4078.88 3422
4079.48 3401
4080.09 3488
4080.69 3525
4081.29 3482
4081.90 3451
4082.50 3552
4083.10 3455
4083.71 3528
4084.31 3557
4084.91 3532
4085.52 3531
4086.12 3509
4086.72 3569
4087.33 3618
4087.93 3560
4088.53 3633
4089.14 3532
4089.74 3614
4090.34 3666
4090.95 3734
4091.55 3767
4092.15 3775
4092.76 3975
4093.36 4328
4093.97 4461
4094.57 4556
4095.17 4620
4095.78 4627
4096.38 4661
4096.99 4419
4097.59 4284
4098.19 4190
4098.80 3899
4099.40 3820
4100.01 3739
4100.61 3596
4101.22 3475
4101.82 3470
4102.43 3351
4103.03 3262
4103.63 3249
4104.24 3230
4104.84 3165
4105.45 3079
4106.05 3143
4106.66 3135
4107.26 3183
4107.87 3175
4108.47 3164
4109.08 3254
4109.68 3234
4110.29 3256
4110.89 3281
4111.50 3227
4112.10 3217
4112.71 3131
4113.31 3190
4113.92 3284
4114.53 3216
4115.13 3323
4115.74 3258
4116.34 3300
4116.95 3358
4117.55 3392
4118.16 3361
4118.76 3358
4119.37 3462
4119.98 3297
4120.58 3333
4121.19 3419
4121.79 3399
4122.40 3358
4123.01 3457
4123.61 3467
4124.22 3517
4124.82 3548
4125.43 3458
4126.04 3530
4126.64 3512
4127.25 3566
4127.86 3554
4128.46 3543
4129.07 3514
4129.68 3471
4130.28 3529
4130.89 3574
4131.50 3567
4132.10 3634
4132.71 3641
4133.32 3716
4133.92 3626
4134.53 3566
4135.14 3710
4135.74 3771
4136.35 3759
4136.96 3926
4137.56 4008
4138.17 3835
4138.78 3851
4139.39 3968
4139.99 4075
4140.60 4085
4141.21 4126
4141.82 4188
4142.42 4081
4143.03 3992
4143.64 4018
4144.25 3952
4144.85 3821
4145.46 3829
4146.07 3765
4146.68 3588
4147.28 3522
4147.89 3509
4148.50 3501
4149.11 3520
4149.72 3520
4150.32 3401
4150.93 3361
4151.54 3430
4152.15 3332
4152.76 3299
4153.37 3273
4153.97 3256
4154.58 3320
4155.19 3371
4155.80 3353
4156.41 3206
4157.02 3176
4157.62 3163
4158.23 3212
4158.84 3157
4159.45 3113
4160.06 3145
4160.67 3123
4161.28 3204
4161.89 3325
4162.49 3394
4163.10 3450
4163.71 3334
4164.32 3508
4164.93 3591
4165.54 3627
4166.15 3725
4166.76 3746
4167.37 3692
4167.98 3723
4168.59 3717
4169.20 3857
4169.81 3846
4170.42 3769
4171.02 3731
4171.63 3770
4172.24 3799
4172.85 3703
4173.46 3749
4174.07 3603
4174.68 3646
4175.29 3553
4175.90 3553
4176.51 3532
4177.12 3463
4177.73 3492
4178.34 3516
4178.95 3457
4179.56 3404
4180.17 3565
4180.78 3520
4181.39 3476
4182.00 3465
4182.61 3427
4183.23 3457
4183.84 3473
4184.45 3469
4185.06 3511
4185.67 3579
4186.28 3511
4186.89 3419
4187.50 3372
4188.11 3418
4188.72 3356
4189.33 3402
4189.94 3477
4190.55 3456
4191.17 3598
4191.78 3799
4192.39 4068
4193.00 4131
4193.61 4167
4194.22 4362
4194.83 4571
4195.44 4831
4196.06 4755
4196.67 4727
4197.28 4687
4197.89 4615
4198.50 4400
4199.11 4239
4199.72 4222
4200.34 4188
4200.95 4064
4201.56 4016
4202.17 4049
4202.78 3982
4203.40 3867
4204.01 3939
4204.62 3812
4205.23 3829
4205.84 3705
4206.46 3699
4207.07 3568
4207.68 3521
4208.29 3544
4208.90 3517
4209.52 3589
4210.13 3701
4210.74 3672
4211.35 3812
4211.97 3855
4212.58 3866
4213.19 3887
4213.80 3899
4214.42 3967
4215.03 3994
4215.64 4067
4216.26 4081
4216.87 4190
4217.48 4393
4218.09 4462
4218.71 4605
4219.32 4860
4219.93 5237
4220.55 5480
4221.16 5959
4221.77 6408
4222.39 6742
4223.00 7077
4223.61 7310
4224.23 7381
4224.84 7531
4225.45 7486
4226.07 7458
4226.68 7535
4227.30 7718
4227.91 7698
4228.52 7829
4229.14 7670
4229.75 7519
4230.36 7267
4230.98 6856
4231.59 6304
4232.21 5750
4232.82 5423
4233.43 5186
4234.05 4954
4234.66 4947
4235.28 4869
4235.89 4718
4236.51 4677
4237.12 4742
4237.73 4616
4238.35 4613
4238.96 4532
4239.58 4286
4240.19 4145
4240.81 4230
4241.42 4126
4242.04 4186
4242.65 4059
4243.27 4052
4243.88 3930
4244.50 3835
4245.11 3834
4245.73 3901
4246.34 3929
4246.96 4040
4247.57 3979
4248.19 4177
4248.80 4109
4249.42 4007
4250.03 4062
4250.65 3940
4251.26 3912
4251.88 3848
4252.49 3768
4253.11 3819
4253.72 3723
4254.34 3851
4254.96 3775
4255.57 3823
4256.19 3851
4256.80 3842
4257.42 3972
4258.03 4059
4258.65 3973
4259.27 4052
4259.88 4188
4260.50 4299
4261.12 4173
4261.73 4171
4262.35 4209
4262.96 4030
4263.58 4154
4264.20 4197
4264.81 4064
4265.43 4126
4266.05 4066
4266.66 4130
4267.28 4125
4267.90 4277
4268.51 4307
4269.13 4237
4269.75 4233
4270.36 4279
4270.98 4223
4271.60 4142
4272.21 3947
4272.83 3823
4273.45 3842
4274.06 3847
4274.68 3857
4275.30 3843
4275.92 3790
4276.53 3814
4277.15 3958
4277.77 3996
4278.38 3769
4279.00 3769
4279.62 3826
4280.24 3798
4280.85 3651
4281.47 3717
4282.09 3617
4282.71 3682
4283.32 3825
4283.94 3932
4284.56 4034
4285.18 4091
4285.80 4221
4286.41 4251
4287.03 4390
4287.65 4351
4288.27 4120
4288.89 4141
4289.50 4048
4290.12 3922
4290.74 3727
4291.36 3657
4291.98 3747
4292.60 3687
4293.21 3688
4293.83 3680
4294.45 3659
4295.07 3833
4295.69 3835
4296.31 3803
4296.93 3877
4297.54 3821
4298.16 3824
4298.78 3735
4299.40 3762
4300.02 3692
4300.64 3675
4301.26 3686
4301.88 3636
4302.50 3671
4303.12 3734
4303.73 3740
4304.35 3638
4304.97 3754
4305.59 3789
4306.21 3786
4306.83 3739
4307.45 3817
4308.07 3979
4308.69 3856
4309.31 3980
4309.93 4117
4310.55 4041
4311.17 3992
4311.79 4056
4312.41 3970
4313.03 3810
4313.65 3830
4314.27 3915
4314.89 3967
4315.51 3774
4316.13 3689
4316.75 3680
4317.37 3694
4317.99 3583
4318.61 3603
4319.23 3487
4319.85 3529
4320.47 3495
4321.09 3551
4321.71 3748
4322.33 3738
4322.95 3723
4323.57 3830
4324.19 4004
4324.81 4118
4325.43 4005
4326.05 4008
4326.68 4110
4327.30 4031
4327.92 3798
4328.54 3658
4329.16 3666
4329.78 3673
4330.40 3706
4331.02 3646
4331.64 3675
4332.26 3649
4332.89 3570
4333.51 3713
4334.13 3625
4334.75 3622
4335.37 3642
4335.99 3601
4336.61 3663
4337.24 3722
4337.86 3801
4338.48 3832
4339.10 3875
4339.72 3874
4340.34 3892
4340.97 3928
4341.59 3744
4342.21 3779
4342.83 3922
4343.45 3948
4344.08 4178
4344.70 4433
4345.32 4491
4345.94 4627
4346.57 5174
4347.19 5404
4347.81 5358
4348.43 5348
4349.05 5114
4349.68 4831
4350.30 4560
4350.92 4252
4351.54 3963
4352.17 3894
4352.79 3773
4353.41 3902
4354.04 3882
4354.66 3677
4355.28 3673
4355.90 3652
4356.53 3656
4357.15 3691
4357.77 3681
4358.40 3662
4359.02 3775
4359.64 3829
4360.27 3894
4360.89 3846
4361.51 4030
4362.14 4003
4362.76 3984
4363.38 4032
4364.01 4106
4364.63 4050
4365.25 4043
4365.88 4213
4366.50 4149
4367.12 4176
4367.75 4186
4368.37 4128
4369.00 4173
4369.62 4222
4370.24 4123
4370.87 4083
4371.49 4219
4372.12 4093
4372.74 3988
4373.36 4047
4373.99 4192
4374.61 4285
4375.24 4319
4375.86 4314
4376.49 4352
4377.11 4356
4377.73 4582
4378.36 4626
4378.98 4717
4379.61 4904
4380.23 4996
4380.86 5105
4381.48 5164
4382.11 5487
4382.73 5681
4383.36 5792
4383.98 5919
4384.61 6211
4385.23 6280
4385.86 6289
4386.48 6310
4387.11 6672
4387.73 7177
4388.36 7823
4388.98 8718
4389.61 9675
4390.23 11317
4390.86 12917
4391.48 14161
4392.11 15003
4392.74 15103
4393.36 14338
4393.99 13068
4394.61 11531
4395.24 10274
4395.86 9107
4396.49 8117
4397.12 8103
4397.74 8133
4398.37 8087
4398.99 8088
4399.62 8369
4400.25 8430
4400.87 8322
4401.50 8059
4402.12 7654
4402.75 7359
4403.38 6908
4404.00 6726
4404.63 6569
4405.26 6559
4405.88 6646
4406.51 6515
4407.14 6696
4407.76 6586
4408.39 6382
4409.02 6538
4409.64 6373
4410.27 6412
4410.90 6354
4411.52 6283
4412.15 6134
4412.78 5907
4413.40 5876
4414.03 5626
4414.66 5507
4415.29 5404
4415.91 5360
4416.54 5375
4417.17 5157
4417.79 5119
4418.42 5139
4419.05 5070
4419.68 4987
4420.30 4889
4420.93 4883
4421.56 4608
4422.19 4616
4422.81 4597
4423.44 4476
4424.07 4341
4424.70 4386
4425.33 4505
4425.95 4234
4426.58 4178
4427.21 4169
4427.84 4052
4428.47 4033
4429.09 4191
4429.72 4264
4430.35 4307
4430.98 4262
4431.61 4262
4432.23 4113
4432.86 4138
4433.49 4235
4434.12 4053
4434.75 4032
4435.38 3956
4436.01 3862
4436.63 3974
4437.26 3901
4437.89 3843
4438.52 3828
4439.15 3970
4439.78 3961
4440.41 3900
4441.04 3857
4441.67 3882
4442.29 3915
4442.92 3809
4443.55 3775
4444.18 3814
4444.81 3766
4445.44 3703
4446.07 3832
4446.70 3796
4447.33 3878
4447.96 3936
4448.59 3838
4449.22 3683
4449.85 3782
4450.48 3826
4451.11 3736
4451.74 3632
4452.37 3538
4453.00 3542
4453.63 3595
4454.26 3472
4454.89 3461
4455.52 3510
4456.15 3528
4456.78 3460
4457.41 3568
4458.04 3521
4458.67 3396
4459.30 3393
4459.93 3247
4460.56 3327
4461.19 3382
4461.82 3435
4462.45 3338
4463.08 3402
4463.71 3370
4464.34 3374
4464.97 3283
4465.60 3304
4466.23 3365
4466.86 3350
4467.49 3357
4468.12 3337
4468.76 3223
4469.39 3224
4470.02 3302
4470.65 3158
4471.28 3141
4471.91 3206
4472.54 3226
4473.17 3263
4473.80 3246
4474.44 3204
4475.07 3154
4475.70 3239
4476.33 3204
4476.96 3218
4477.59 3269
4478.22 3134
4478.86 3134
4479.49 3187
4480.12 3206
4480.75 3197
4481.38 3320
4482.02 3325
4482.65 3377
4483.28 3394
4483.91 3395
4484.54 3546
4485.18 3540
4485.81 3523
4486.44 3568
4487.07 3451
4487.70 3366
4488.34 3287
4488.97 3240
4489.60 3171
4490.23 3190
4490.87 3215
4491.50 3225
4492.13 3249
4492.76 3202
4493.40 3211
4494.03 3175
4494.66 3268
4495.30 3149
4495.93 3254
4496.56 3167
4497.19 3113
4497.83 3094
4498.46 3141
4499.09 3289
4499.73 3251
4500.36 3220
4500.99 3231
4501.63 3229
4502.26 3416
4502.89 3463
4503.53 3445
4504.16 3521
4504.79 3536
4505.43 3548
4506.06 3387
4506.69 3247
4507.33 3300
4507.96 3171
4508.59 3159
4509.23 3228
4509.86 3158
4510.50 3210
4511.13 3299
4511.76 3259
4512.40 3213
4513.03 3219
4513.67 3327
4514.30 3320
4514.93 3526
4515.57 3581
4516.20 3498
4516.84 3485
4517.47 3490
4518.11 3398
4518.74 3396
4519.37 3360
4520.01 3302
4520.64 3239
4521.28 3313
4521.91 3261
4522.55 3187
4523.18 3346
4523.82 3422
4524.45 3462
4525.09 3456
4525.72 3506
4526.36 3649
4526.99 3774
4527.63 4060
4528.26 4328
4528.90 4888
4529.53 5688
4530.17 6704
4530.80 7387
4531.44 8023
4532.07 8542
4532.71 8831
4533.34 8375
4533.98 7996
4534.62 7318
4535.25 6525
4535.89 6007
4536.52 5385
4537.16 4835
4537.79 4401
4538.43 4004
4539.07 3756
4539.70 3588
4540.34 3549
4540.97 3406
4541.61 3361
4542.25 3187
4542.88 3108
4543.52 3204
4544.15 3214
4544.79 3071
4545.43 3043
4546.06 3069
4546.70 3063
4547.34 3003
4547.97 2964
4548.61 2873
4549.25 2878
4549.88 2965
4550.52 2994
4551.16 3000
4551.79 3195
4552.43 3377
4553.07 3333
4553.70 3339
4554.34 3579
4554.98 3468
4555.61 3441
4556.25 3443
4556.89 3408
4557.53 3239
4558.16 3271
4558.80 3282
4559.44 3279
4560.07 3276
4560.71 3420
4561.35 3312
4561.99 3199
4562.62 3218
4563.26 3152
4563.90 3188
4564.54 3211
4565.18 3275
4565.81 3424
4566.45 3466
4567.09 3521
4567.73 3688
4568.36 3875
4569.00 3972
4569.64 3962
4570.28 4015
4570.92 4013
4571.55 4004
4572.19 3886
4572.83 3846
4573.47 3669
4574.11 3546
4574.75 3627
4575.38 3467
4576.02 3278
4576.66 3174
4577.30 3066
4577.94 3043
4578.58 3080
4579.22 3063
4579.85 3009
4580.49 2985
4581.13 3114
4581.77 3099
4582.41 3031
4583.05 3012
4583.69 3017
4584.33 3072
4584.97 3133
4585.61 3086
4586.24 3090
4586.88 3054
4587.52 3004
4588.16 3064
4588.80 2934
4589.44 2959
4590.08 3073
4590.72 3073
4591.36 3026
4592.00 3015
4592.64 3029
4593.28 2983
4593.92 2936
4594.56 2998
4595.20 2986
4595.84 2984
4596.48 2894
4597.12 2894
4597.76 2950
4598.40 2873
4599.04 2875
4599.68 2939
4600.32 2929
4600.96 2865
4601.60 2858
4602.24 2931
4602.88 3003
4603.52 3117
4604.16 3139
4604.80 3192
4605.44 3271
4606.08 3275
4606.72 3317
4607.36 3468
4608.00 3406
4608.64 3501
4609.28 3405
4609.93 3381
4610.57 3323
4611.21 3311
4611.85 3160
4612.49 3022
4613.13 3037
4613.77 3024
4614.41 2949
4615.05 2962
4615.69 2968
4616.34 2946
4616.98 2891
4617.62 2857
4618.26 2894
4618.90 2851
4619.54 2790
4620.18 2824
4620.83 2867
4621.47 2940
4622.11 2908
4622.75 2889
4623.39 2926
4624.03 3008
4624.68 3048
4625.32 2936
4625.96 2875
4626.60 2961
4627.24 3054
4627.89 2900
4628.53 2864
4629.17 2903
4629.81 2911
4630.45 2894
4631.10 2891
4631.74 2867
4632.38 2849
4633.02 2981
4633.67 2972
4634.31 3045
4634.95 2988
4635.59 2985
4636.24 3182
4636.88 3221
4637.52 3167
4638.17 3222
4638.81 3298
4639.45 3273
4640.09 3200
4640.74 3204
4641.38 3164
4642.02 3164
4642.67 3098
4643.31 3072
4643.95 2983
4644.60 2928
4645.24 3010
4645.88 2990
4646.53 2983
4647.17 2932
4647.81 2921
4648.46 3097
4649.10 3064
4649.74 3026
4650.39 3185
4651.03 3430
4651.67 3647
4652.32 3841
4652.96 3826
4653.61 3778
4654.25 3740
4654.89 3668
4655.54 3616
4656.18 3352
4656.83 3271
4657.47 3119
4658.11 3134
4658.76 3125
4659.40 3025
4660.05 2961
4660.69 3022
4661.33 2962
4661.98 2936
4662.62 2891
4663.27 2815
4663.91 2871
4664.56 2887
4665.20 2781
4665.85 2766
4666.49 2712
4667.14 2761
4667.78 2738
4668.43 2709
4669.07 2753
4669.72 2753
4670.36 2785
4671.01 2690
4671.65 2704
4672.30 2674
4672.94 2748
4673.59 2763
4674.23 2696
4674.88 2818
4675.52 2767
4676.17 2707
4676.81 2689
4677.46 2779
4678.10 2807
4678.75 2652
4679.40 2796
4680.04 2807
4680.69 2821
4681.33 2796
4681.98 2814
4682.62 2796
4683.27 2781
4683.92 2820
4684.56 2766
4685.21 2785
4685.85 2810
4686.50 2820
4687.15 2818
4687.79 2771
4688.44 2768
4689.09 2871
4689.73 2873
4690.38 2839
4691.02 2782
4691.67 2691
4692.32 2725
4692.96 2769
4693.61 2744
4694.26 2770
4694.90 2803
4695.55 2852
4696.20 2783
4696.84 2780
4697.49 2918
4698.14 2946
4698.78 2974
4699.43 2948
4700.08 2939
4700.73 2945
4701.37 2889
4702.02 2850
4702.67 2842
4703.31 2865
4703.96 2708
4704.61 2782
4705.26 2729
4705.90 2751
4706.55 2829
4707.20 2822
4707.85 2722
4708.49 2741
4709.14 2797
4709.79 2803
4710.44 2833
4711.09 2921
4711.73 2960
4712.38 2888
4713.03 2880
4713.68 2933
4714.33 2858
4714.97 2904
4715.62 2905
4716.27 2815
4716.92 2815
4717.57 2879
4718.21 2790
4718.86 2942
4719.51 2958
4720.16 2989
4720.81 3126
4721.46 3196
4722.11 3236
4722.75 3241
4723.40 3301
4724.05 3288
4724.70 3340
4725.35 3374
4726.00 3625
4726.65 3515
4727.30 3563
4727.94 3602
4728.59 3539
4729.24 3613
4729.89 3429
4730.54 3392
4731.19 3254
4731.84 3018
4732.49 3008
4733.14 2978
4733.79 2947
4734.44 2837
4735.09 2828
4735.74 2899
4736.38 2854
4737.03 2896
4737.68 2917
4738.33 3037
4738.98 3058
4739.63 3073
4740.28 3094
4740.93 3238
4741.58 3257
4742.23 3190
4742.88 3241
4743.53 3239
4744.18 3185
4744.83 3165
4745.48 3070
4746.13 3033
4746.78 3070
4747.43 3017
4748.08 3121
4748.73 3093
4749.39 3163
4750.04 3254
4750.69 3257
4751.34 3305
4751.99 3372
4752.64 3399
4753.29 3487
4753.94 3566
4754.59 3467
4755.24 3545
4755.89 3515
4756.54 3461
4757.19 3436
4757.84 3396
4758.50 3367
4759.15 3292
4759.80 3264
4760.45 3262
4761.10 3217
4761.75 3138
4762.40 3039
4763.05 2949
4763.71 2948
4764.36 2808
4765.01 2857
4765.66 2811
4766.31 2827
4766.96 2967
4767.62 3122
4768.27 3076
4768.92 3141
4769.57 2965
4770.22 2913
4770.87 2852
4771.53 2781
4772.18 2782
4772.83 2851
4773.48 2772
4774.13 2720
4774.79 2648
4775.44 2759
4776.09 2714
4776.74 2702
4777.40 2660
4778.05 2779
4778.70 2743
4779.35 2696
4780.01 2800
4780.66 2741
4781.31 2940
4781.96 2894
4782.62 2756
4783.27 2787
4783.92 2775
4784.57 2796
4785.23 2886
4785.88 2823
4786.53 2884
4787.19 2804
4787.84 2788
4788.49 2831
4789.15 2769
4789.80 2792
4790.45 2877
4791.11 2873
4791.76 2824
4792.41 2853
4793.07 2827
4793.72 2821
4794.37 2786
4795.03 2853
4795.68 2826
4796.33 2797
4796.99 2808
4797.64 2738
4798.29 2731
4798.95 2634
4799.60 2735
4800.26 2692
4800.91 2734
4801.56 2837
4802.22 2798
4802.87 2801
4803.53 2785
4804.18 2776
4804.83 2747
4805.49 2756
4806.14 2652
4806.80 2714
4807.45 2727
4808.11 2639
4808.76 2607
4809.42 2630
4810.07 2643
4810.72 2692
4811.38 2618
4812.03 2749
4812.69 2714
4813.34 2656
4814.00 2670
4814.65 2785
4815.31 2775
4815.96 2779
4816.62 2890
4817.27 2875
4817.93 2846
4818.58 2837
4819.24 3078
4819.89 3104
4820.55 3057
4821.20 3175
4821.86 3190
4822.52 3210
4823.17 3188
4823.83 3161
4824.48 3186
4825.14 3323
4825.79 3390
4826.45 3375
4827.10 3361
4827.76 3158
4828.42 3283
4829.07 3204
4829.73 3026
4830.38 3080
4831.04 3131
4831.70 3190
4832.35 3340
4833.01 3343
4833.66 3385
4834.32 3568
4834.98 3695
4835.63 3829
4836.29 3970
4836.95 4283
4837.60 4537
4838.26 4670
4838.92 4539
4839.57 4398
4840.23 4287
4840.89 4241
4841.54 4024
4842.20 3864
4842.86 3625
4843.51 3494
4844.17 3366
4844.83 3323
4845.48 3249
4846.14 3257
4846.80 3341
4847.45 3355
4848.11 3316
4848.77 3535
4849.43 3517
4850.08 3527
4850.74 3677
4851.40 3738
4852.06 3721
4852.71 3654
4853.37 3618
4854.03 3423
4854.69 3401
4855.34 3301
4856.00 3326
4856.66 3367
4857.32 3389
4857.97 3419
4858.63 3313
4859.29 3437
4859.95 3460
4860.61 3482
4861.26 3410
4861.92 3436
4862.58 3477
4863.24 3552
4863.90 3495
4864.55 3510
4865.21 3599
4865.87 3438
4866.53 3407
4867.19 3466
4867.85 3345
4868.51 3256
4869.16 3299
4869.82 3314
4870.48 3371
4871.14 3240
4871.80 3275
4872.46 3289
4873.12 3370
4873.78 3382
4874.43 3337
4875.09 3404
4875.75 3401
4876.41 3299
4877.07 3330
4877.73 3387
4878.39 3314
4879.05 3260
4879.71 3222
4880.37 3212
4881.03 3177
4881.69 3139
4882.34 3134
4883.00 3149
4883.66 3025
4884.32 2893
4884.98 2981
4885.64 3033
4886.30 2977
4886.96 2920
4887.62 2986
4888.28 3027
4888.94 3188
4889.60 3070
4890.26 3265
4890.92 3222
4891.58 3384
4892.24 3348
4892.90 3184
4893.56 3135
4894.22 3100
4894.88 3096
4895.54 3076
4896.20 3121
4896.86 3011
4897.52 3002
4898.19 2976
4898.85 2954
4899.51 3096
4900.17 3111
4900.83 3067
4901.49 3123
4902.15 3149
4902.81 3198
4903.47 3005
4904.13 2853
4904.79 2907
4905.45 2940
4906.12 2806
4906.78 2842
4907.44 2847
4908.10 2898
4908.76 2875
4909.42 2818
4910.08 2851
4910.74 2892
4911.41 2760
4912.07 2781
4912.73 2672
4913.39 2654
4914.05 2696
4914.71 2745
4915.38 2787
4916.04 2756
4916.70 2693
4917.36 2601
4918.02 2696
4918.68 2638
4919.35 2657
4920.01 2604
4920.67 2567
4921.33 2544
4921.99 2620
4922.66 2618
4923.32 2574
4923.98 2616
4924.64 2594
4925.31 2511
4925.97 2530
4926.63 2586
4927.29 2597
4927.96 2592
4928.62 2606
4929.28 2650
4929.94 2617
4930.61 2752
4931.27 2740
4931.93 2632
4932.59 2565
4933.26 2649
4933.92 2749
4934.58 2722
4935.25 2680
4935.91 2638
4936.57 2658
4937.24 2646
4937.90 2631
4938.56 2659
4939.23 2700
4939.89 2669
4940.55 2675
4941.22 2739
4941.88 2756
4942.54 2693
4943.21 2713
4943.87 2795
4944.53 2823
4945.20 2760
4945.86 2726
4946.52 2750
4947.19 2811
4947.85 2742
4948.52 2686
4949.18 2713
4949.84 2664
4950.51 2712
4951.17 2587
4951.84 2562
4952.50 2616
4953.17 2551
4953.83 2662
4954.49 2599
4955.16 2551
4955.82 2609
4956.49 2533
4957.15 2660
4957.82 2628
4958.48 2617
4959.15 2576
4959.81 2568
4960.47 2529
4961.14 2608
4961.80 2719
4962.47 2828
4963.13 2918
4963.80 2900
4964.46 3134
4965.13 3130
4965.79 3237
4966.46 3166
4967.12 3128
4967.79 3125
4968.45 3059
4969.12 2973
4969.79 2908
4970.45 2963
4971.12 2985
4971.78 2910
4972.45 2879
4973.11 2890
4973.78 2943
4974.44 2913
4975.11 2823
4975.78 2860
4976.44 2954
4977.11 3019
4977.77 2932
4978.44 2932
4979.11 3002
4979.77 3012
4980.44 3030
4981.10 3067
4981.77 3119
4982.44 3084
4983.10 3107
4983.77 3125
4984.43 3180
4985.10 3385
4985.77 3637
4986.43 3969
4987.10 4774
4987.77 5527
4988.43 6221
4989.10 6928
4989.77 7349
4990.43 7331
4991.10 7129
4991.77 6745
4992.43 6239
4993.10 5627
4993.77 5113
4994.43 4415
4995.10 4112
4995.77 3759
4996.44 3412
4997.10 3287
4997.77 3113
4998.44 3055
4999.10 2932
4999.77 2852
5000.44 2779
5001.11 2784
5001.77 2845
5002.44 2821
5003.11 2886
5003.78 2941
5004.44 2871
5005.11 3045
5005.78 2923
5006.45 2926
5007.12 2934
5007.78 2975
5008.45 3057
5009.12 2958
5009.79 3003
5010.46 3032
5011.12 3012
5011.79 2999
5012.46 3050
5013.13 3016
5013.80 3070
5014.47 3012
5015.13 3075
5015.80 3228
5016.47 3336
5017.14 3364
5017.81 3362
5018.48 3548
5019.14 3817
5019.81 4212
5020.48 4569
5021.15 4900
5021.82 5317
5022.49 5595
5023.16 6121
5023.83 6272
5024.50 6352
5025.16 6101
5025.83 5942
5026.50 5601
5027.17 5277
5027.84 4946
5028.51 4760
5029.18 4514
5029.85 4196
5030.52 3900
5031.19 3866
5031.86 3737
5032.53 3462
5033.20 3428
5033.87 3275
5034.54 3254
5035.21 3250
5035.88 3167
5036.54 3143
5037.21 3143
5037.88 3200
5038.55 3146
5039.22 3245
5039.89 3322
5040.56 3446
5041.23 3692
5041.90 4058
5042.58 4283
5043.25 4554
5043.92 4685
5044.59 4773
5045.26 4614
5045.93 4553
5046.60 4409
5047.27 4177
5047.94 3866
5048.61 3739
5049.28 3572
5049.95 3429
5050.62 3302
5051.29 3130
5051.96 3164
5052.63 3127
5053.30 3035
5053.98 3007
5054.65 2946
5055.32 3005
5055.99 3180
5056.66 3260
5057.33 3240
5058.00 3378
5058.67 3568
5059.34 3728
5060.02 3857
5060.69 3960
5061.36 3901
5062.03 3650
5062.70 3705
5063.37 3532
5064.04 3412
5064.72 3290
5065.39 3330
5066.06 3278
5066.73 3176
5067.40 3176
5068.08 3018
5068.75 3032
5069.42 2974
5070.09 2914
5070.76 2885
5071.44 2949
5072.11 2899
5072.78 2855
5073.45 2835
5074.12 2831
5074.80 2784
5075.47 2863
5076.14 2926
5076.81 2818
5077.49 2880
5078.16 2914
5078.83 2885
5079.50 3013
5080.18 3064
5080.85 3140
5081.52 3256
5082.20 3144
5082.87 3146
5083.54 3085
5084.21 3047
5084.89 3031
5085.56 2965
5086.23 2972
5086.91 2819
5087.58 2912
5088.25 2866
5088.93 2874
5089.60 2974
5090.27 3017
5090.95 3027
5091.62 3069
5092.29 3112
5092.97 3059
5093.64 3047
5094.31 2960
5094.99 2937
5095.66 2959
5096.34 2993
5097.01 2941
5097.68 2885
5098.36 2840
5099.03 2897
5099.70 2851
5100.38 2783
5101.05 2842
5101.73 2934
5102.40 2927
5103.08 2855
5103.75 2957
5104.42 2958
5105.10 2971
5105.77 2949
5106.45 2890
5107.12 2848
5107.80 2835
5108.47 2893
5109.15 2772
5109.82 2685
5110.49 2698
5111.17 2684
5111.84 2677
5112.52 2714
5113.19 2630
5113.87 2701
5114.54 2662
5115.22 2633
5115.89 2702
5116.57 2684
5117.24 2736
5117.92 2735
5118.59 2821
5119.27 2917
5119.94 2773
5120.62 2777
5121.30 2791
5121.97 2760
5122.65 2735
5123.32 2735
5124.00 2642
5124.67 2596
5125.35 2645
5126.02 2630
5126.70 2531
5127.38 2599
5128.05 2608
5128.73 2601
5129.40 2624
5130.08 2534
5130.76 2495
5131.43 2587
5132.11 2596
5132.78 2624
5133.46 2601
5134.14 2590
5134.81 2715
5135.49 2685
5136.17 2766
5136.84 2730
5137.52 2779
5138.20 2738
5138.87 2733
5139.55 2757
5140.22 2829
5140.90 2802
5141.58 2834
5142.26 2743
5142.93 2655
5143.61 2614
5144.29 2576
5144.96 2541
5145.64 2418
5146.32 2452
5146.99 2429
5147.67 2445
5148.35 2481
5149.03 2490
5149.70 2506
5150.38 2386
5151.06 2400
5151.73 2474
5152.41 2433
5153.09 2478
5153.77 2459
5154.44 2450
5155.12 2336
5155.80 2442
5156.48 2433
5157.16 2388
5157.83 2353
5158.51 2358
5159.19 2436
5159.87 2366
5160.55 2430
5161.22 2376
5161.90 2371
5162.58 2362
5163.26 2408
5163.94 2405
5164.61 2359
5165.29 2402
5165.97 2452
5166.65 2476
5167.33 2501
5168.01 2509
5168.68 2470
5169.36 2435
5170.04 2462
5170.72 2449
5171.40 2406
5172.08 2412
5172.76 2372
5173.44 2392
5174.11 2385
5174.79 2320
5175.47 2407
5176.15 2435
5176.83 2416
5177.51 2483
5178.19 2519
5178.87 2446
5179.55 2429
5180.23 2370
5180.91 2416
5181.58 2413
5182.26 2362
5182.94 2426
5183.62 2418
5184.30 2415
5184.98 2257
5185.66 2345
5186.34 2341
5187.02 2370
5187.70 2279
5188.38 2305
5189.06 2282
5189.74 2318
5190.42 2326
5191.10 2354
5191.78 2312
5192.46 2311
5193.14 2294
5193.82 2310
5194.50 2301
5195.18 2295
5195.86 2308
5196.54 2339
5197.22 2350
5197.90 2331
5198.58 2341
5199.26 2283
5199.94 2324
5200.63 2392
5201.31 2397
5201.99 2408
5202.67 2454
5203.35 2425
5204.03 2409
5204.71 2414
5205.39 2383
5206.07 2365
5206.75 2401
5207.43 2407
5208.11 2508
5208.80 2439
5209.48 2570
5210.16 2505
5210.84 2469
5211.52 2523
5212.20 2592
5212.88 2560
5213.57 2548
5214.25 2636
5214.93 2609
5215.61 2575
5216.29 2524
5216.97 2554
5217.66 2653
5218.34 2637
5219.02 2641
5219.70 2658
5220.38 2538
5221.06 2528
5221.75 2560
5222.43 2530
5223.11 2589
5223.79 2514
5224.47 2438
5225.16 2460
5225.84 2455
5226.52 2494
5227.20 2420
5227.89 2447
5228.57 2380
5229.25 2407
5229.93 2447
5230.62 2364
5231.30 2304
5231.98 2418
5232.66 2487
5233.35 2500
5234.03 2427
5234.71 2501
5235.40 2600
5236.08 2568
5236.76 2684
5237.44 2663
5238.13 2805
5238.81 2747
5239.49 2684
5240.18 2687
5240.86 2712
5241.54 2696
5242.23 2640
5242.91 2565
5243.59 2595
5244.28 2480
5244.96 2521
5245.64 2519
5246.33 2564
5247.01 2437
5247.70 2498
5248.38 2490
5249.06 2418
5249.75 2383
5250.43 2497
5251.11 2482
5251.80 2574
5252.48 2488
5253.17 2497
5253.85 2419
5254.53 2462
5255.22 2381
5255.90 2435
5256.59 2458
5257.27 2554
5257.96 2526
5258.64 2490
5259.32 2412
5260.01 2512
5260.69 2567
5261.38 2581
5262.06 2631
5262.75 2677
5263.43 2751
5264.12 2681
5264.80 2677
5265.49 2765
5266.17 2804
5266.86 2735
5267.54 2652
5268.23 2610
5268.91 2692
5269.60 2566
5270.28 2613
5270.97 2589
5271.65 2504
5272.34 2640
5273.02 2541
5273.71 2524
5274.39 2549
5275.08 2534
5275.76 2498
5276.45 2548
5277.14 2671
5277.82 2627
5278.51 2629
5279.19 2782
5279.88 2787
5280.56 2863
5281.25 2959
5281.94 3008
5282.62 2992
5283.31 3100
5283.99 3018
5284.68 2939
5285.37 2742
5286.05 2736
5286.74 2694
5287.43 2670
5288.11 2610
5288.80 2570
5289.48 2653
5290.17 2703
5290.86 2621
5291.54 2617
5292.23 2636
5292.92 2638
5293.60 2628
5294.29 2677
5294.98 2605
5295.66 2713
5296.35 2770
5297.04 2796
5297.72 2747
5298.41 2911
5299.10 3150
5299.79 3507
5300.47 3665
5301.16 3853
5301.85 3981
5302.53 4140
5303.22 4106
5303.91 3808
5304.60 3609
5305.28 3512
5305.97 3272
5306.66 3113
5307.35 2972
5308.03 2934
5308.72 2848
5309.41 2730
5310.10 2722
5310.78 2716
5311.47 2670
5312.16 2691
5312.85 2641
5313.54 2592
5314.22 2587
5314.91 2603
5315.60 2574
5316.29 2606
5316.98 2588
5317.66 2547
5318.35 2621
5319.04 2541
5319.73 2540
5320.42 2701
5321.11 2737
5321.80 2766
5322.48 2743
5323.17 2695
5323.86 2689
5324.55 2617
5325.24 2647
5325.93 2601
5326.62 2673
5327.30 2624
5327.99 2697
5328.68 2785
5329.37 2851
5330.06 2834
5330.75 2800
5331.44 2882
5332.13 2938
5332.82 3036
5333.51 2936
5334.20 2897
5334.88 2987
5335.57 2982
5336.26 3043
5336.95 2962
5337.64 2925
5338.33 2916
5339.02 3003
5339.71 3103
5340.40 3061
5341.09 3108
5341.78 3131
5342.47 3098
5343.16 3113
5343.85 3186
5344.54 3185
5345.23 3323
5345.92 3514
5346.61 3670
5347.30 3989
5347.99 4353
5348.68 4747
5349.37 5437
5350.06 5939
5350.75 6486
5351.44 6916
5352.13 7198
5352.82 7141
5353.51 6814
5354.20 6305
5354.90 5712
5355.59 5116
5356.28 4643
5356.97 4160
5357.66 3891
5358.35 3617
5359.04 3267
5359.73 3091
5360.42 3016
5361.11 2880
5361.80 2846
5362.49 2796
5363.19 2766
5363.88 2787
5364.57 2842
5365.26 2777
5365.95 2690
5366.64 2755
5367.33 2847
5368.03 2778
5368.72 2659
5369.41 2593
5370.10 2709
5370.79 2636
5371.48 2583
5372.18 2665
5372.87 2540
5373.56 2557
5374.25 2640
5374.94 2552
5375.63 2542
5376.33 2665
5377.02 2697
5377.71 2770
5378.40 2833
5379.10 2832
5379.79 2811
5380.48 2769
5381.17 2761
5381.86 2774
5382.56 2769
5383.25 2801
5383.94 2744
5384.63 2709
5385.33 2817
5386.02 2783
5386.71 2861
5387.40 2943
5388.10 3030
5388.79 3144
5389.48 3133
5390.18 3287
5390.87 3353
5391.56 3232
5392.26 3225
5392.95 3271
5393.64 3169
5394.33 3045
5395.03 2909
5395.72 2868
5396.41 2718
5397.11 2610
5397.80 2693
5398.49 2596
5399.19 2579
5399.88 2534
5400.58 2543
5401.27 2537
5401.96 2622
5402.66 2554
5403.35 2521
5404.04 2492
5404.74 2649
5405.43 2691
5406.13 2568
5406.82 2626
5407.51 2679
5408.21 2623
5408.90 2606
5409.60 2561
5410.29 2643
5410.98 2608
5411.68 2593
5412.37 2599
5413.07 2516
5413.76 2601
5414.46 2455
5415.15 2420
5415.84 2498
5416.54 2630
5417.23 2608
5417.93 2568
5418.62 2538
5419.32 2497
5420.01 2537
5420.71 2511
5421.40 2608
5422.10 2539
5422.79 2578
5423.49 2597
5424.18 2609
5424.88 2555
5425.57 2598
5426.27 2477
5426.96 2531
5427.66 2546
5428.35 2596
5429.05 2605
5429.74 2577
5430.44 2550
5431.14 2529
5431.83 2544
5432.53 2423
5433.22 2525
5433.92 2460
5434.61 2470
5435.31 2487
5436.01 2487
5436.70 2549
5437.40 2559
5438.09 2565
5438.79 2574
5439.49 2590
5440.18 2586
5440.88 2526
5441.57 2627
5442.27 2675
5442.97 2605
5443.66 2571
5444.36 2557
5445.06 2626
5445.75 2663
5446.45 2739
5447.15 2934
5447.84 3156
5448.54 3135
5449.24 3064
5449.93 3010
5450.63 3129
5451.33 2945
5452.02 2870
5452.72 2904
5453.42 2782
5454.11 2842
5454.81 2684
5455.51 2645
5456.20 2591
5456.90 2564
5457.60 2629
5458.30 2600
5458.99 2538
5459.69 2526
5460.39 2733
5461.09 2667
5461.78 2702
5462.48 2767
5463.18 2747
5463.88 2787
5464.57 2948
5465.27 2953
5465.97 2877
5466.67 2923
5467.36 2928
5468.06 2801
5468.76 2858
5469.46 2859
5470.16 2796
5470.85 2671
5471.55 2768
5472.25 2831
5472.95 2794
5473.65 2772
5474.35 2855
5475.04 2941
5475.74 2873
5476.44 2909
5477.14 2948
5477.84 2983
5478.54 2968
5479.23 3066
5479.93 3129
5480.63 3322
5481.33 3281
5482.03 3270
5482.73 3171
5483.43 3223
5484.13 3136
5484.83 3108
5485.52 3007
5486.22 2981
5486.92 2882
5487.62 2923
5488.32 2980
5489.02 3022
5489.72 3008
5490.42 3020
5491.12 3070
5491.82 3065
5492.52 3056
5493.22 3029
5493.92 3060
5494.62 3107
5495.31 3131
5496.01 3168
5496.71 3202
5497.41 3316
5498.11 3559
5498.81 3667
5499.51 3759
5500.21 4024
5500.91 4266
5501.61 4460
5502.31 4579
5503.01 4667
5503.71 4459
5504.41 4422
5505.11 4360
5505.81 4107
5506.51 4019
5507.22 3909
5507.92 3837
5508.62 3809
5509.32 3722
5510.02 3623
5510.72 3571
5511.42 3530
5512.12 3552
5512.82 3771
5513.52 3912
5514.22 3828
5514.92 3996
5515.62 4080
5516.32 4174
5517.03 4041
5517.73 3842
5518.43 3906
5519.13 4047
5519.83 4077
5520.53 4141
5521.23 4204
5521.93 4215
5522.63 4308
5523.34 4076
5524.04 3873
5524.74 3782
5525.44 3427
5526.14 3321
5526.84 3212
5527.55 3177
5528.25 3009
5528.95 2998
5529.65 2991
5530.35 2974
5531.05 3020
5531.76 3288
5532.46 3425
5533.16 3466
5533.86 3584
5534.56 3719
5535.27 3820
5535.97 3796
5536.67 3823
5537.37 3689
5538.08 3579
5538.78 3440
5539.48 3284
5540.18 3156
5540.89 3117
5541.59 3105
5542.29 3042
5542.99 2840
5543.70 2876
5544.40 2892
5545.10 3017
5545.80 3158
5546.51 3195
5547.21 3293
5547.91 3397
5548.62 3594
5549.32 3461
5550.02 3390
5550.73 3348
5551.43 3301
5552.13 3193
5552.84 3019
5553.54 2989
5554.24 2948
5554.95 2866
5555.65 2899
5556.35 2874
5557.06 2703
5557.76 2757
5558.46 2797
5559.17 2849
5559.87 2952
5560.57 3029
5561.28 3037
5561.98 2999
5562.69 2989
5563.39 2879
5564.09 2878
5564.80 2940
5565.50 2814
5566.21 2776
5566.91 2593
5567.61 2575
5568.32 2733
5569.02 2740
5569.73 2673
5570.43 2795
5571.14 2721
5571.84 2777
5572.54 2789
5573.25 2790
5573.95 2778
5574.66 2849
5575.36 2880
5576.07 2936
5576.77 2842
5577.48 2789
5578.18 2964
5578.89 2885
5579.59 2870
5580.30 2808
5581.00 2859
5581.71 2861
5582.41 2749
5583.12 2737
5583.82 2662
5584.53 2581
5585.23 2637
5585.94 2654
5586.64 2632
5587.35 2679
5588.06 2654
5588.76 2667
5589.47 2618
5590.17 2553
5590.88 2588
5591.58 2622
5592.29 2691
5592.99 2570
5593.70 2550
5594.41 2551
5595.11 2634
5595.82 2630
5596.52 2631
5597.23 2567
5597.94 2630
5598.64 2575
5599.35 2547
5600.06 2571
5600.76 2487
5601.47 2411
5602.17 2354
5602.88 2401
5603.59 2506
5604.29 2410
5605.00 2500
5605.71 2512
5606.41 2400
5607.12 2429
5607.83 2500
5608.53 2444
5609.24 2359
5609.95 2433
5610.65 2463
5611.36 2415
5612.07 2420
5612.78 2376
5613.48 2411
5614.19 2481
5614.90 2434
5615.60 2386
5616.31 2397
5617.02 2406
5617.73 2412
5618.43 2433
5619.14 2263
5619.85 2317
5620.56 2410
5621.26 2400
5621.97 2250
5622.68 2347
5623.39 2436
5624.09 2467
5624.80 2380
5625.51 2360
5626.22 2352
5626.93 2326
5627.63 2389
5628.34 2474
5629.05 2467
5629.76 2432
5630.47 2382
5631.17 2411
5631.88 2530
5632.59 2527
5633.30 2583
5634.01 2603
5634.72 2621
5635.42 2613
5636.13 2581
5636.84 2485
5637.55 2430
5638.26 2438
5638.97 2441
5639.68 2394
5640.39 2458
5641.09 2429
5641.80 2423
5642.51 2423
5643.22 2446
5643.93 2405
5644.64 2396
5645.35 2423
5646.06 2420
5646.77 2374
5647.48 2423
5648.19 2430
5648.89 2411
5649.60 2443
5650.31 2461
5651.02 2462
5651.73 2524
5652.44 2499
5653.15 2430
5653.86 2446
5654.57 2447
5655.28 2481
5655.99 2493
5656.70 2542
5657.41 2614
5658.12 2715
5658.83 2738
5659.54 2742
5660.25 2770
5660.96 2710
5661.67 2676
5662.38 2526
5663.09 2567
5663.80 2576
5664.51 2534
5665.22 2617
5665.93 2511
5666.64 2531
5667.35 2541
5668.06 2484
5668.77 2631
5669.48 2515
5670.19 2527
5670.91 2550
5671.62 2509
5672.33 2517
5673.04 2610
5673.75 2577
5674.46 2529
5675.17 2562
5675.88 2522
5676.59 2528
5677.30 2486
5678.01 2428
5678.73 2433
5679.44 2466
5680.15 2512
5680.86 2475
5681.57 2497
5682.28 2498
5682.99 2570
5683.71 2477
5684.42 2493
5685.13 2532
5685.84 2502
5686.55 2549
5687.26 2505
5687.98 2549
5688.69 2599
5689.40 2702
5690.11 2641
5690.82 2601
5691.54 2557
5692.25 2589
5692.96 2622
5693.67 2624
5694.38 2533
5695.10 2523
5695.81 2459
5696.52 2508
5697.23 2475
5697.95 2502
5698.66 2523
5699.37 2568
5700.08 2536
5700.80 2459
5701.51 2447
5702.22 2455
5702.93 2502
5703.65 2532
5704.36 2511
5705.07 2500
5705.78 2553
5706.50 2467
5707.21 2510
5707.92 2504
5708.64 2535
5709.35 2488
5710.06 2555
5710.78 2513
5711.49 2480
5712.20 2544
5712.92 2508
5713.63 2470
5714.34 2455
5715.06 2506
5715.77 2517
5716.48 2511
5717.20 2533
5717.91 2548
5718.62 2582
5719.34 2707
5720.05 2616
5720.77 2687
5721.48 2608
5722.19 2609
5722.91 2698
5723.62 2786
5724.33 2839
5725.05 2969
5725.76 3174
5726.48 3431
5727.19 3729
5727.91 3841
5728.62 4200
5729.33 4270
5730.05 4269
5730.76 4232
5731.48 4074
5732.19 3920
5732.91 3650
5733.62 3494
5734.34 3282
5735.05 3241
5735.77 3122
5736.48 3093
5737.20 2981
5737.91 2880
5738.63 2945
5739.34 2893
5740.06 2787
5740.77 2847
5741.49 2862
5742.20 2810
5742.92 2871
5743.63 2941
5744.35 2942
5745.06 2933
5745.78 2999
5746.49 2896
5747.21 3013
5747.92 3000
5748.64 3040
5749.35 3114
5750.07 3066
5750.79 3166
5751.50 3197
5752.22 3352
5752.93 3538
5753.65 3626
5754.36 3700
5755.08 3632
5755.80 3675
5756.51 3723
5757.23 3777
5757.95 3727
5758.66 3592
5759.38 3598
5760.09 3591
5760.81 3732
5761.53 3885
5762.24 3971
5762.96 4123
5763.68 4282
5764.39 4382
5765.11 4537
5765.83 4656
5766.54 4630
5767.26 4583
5767.98 4500
5768.69 4317
5769.41 4193
5770.13 4133
5770.84 4036
5771.56 3861
5772.28 3850
5772.99 3784
5773.71 3744
5774.43 3808
5775.15 3849
5775.86 3801
5776.58 3880
5777.30 3966
5778.01 3961
5778.73 4084
5779.45 4198
5780.17 4180
5780.88 4182
5781.60 4297
5782.32 4373
5783.04 4457
5783.76 4431
5784.47 4438
5785.19 4291
5785.91 4390
5786.63 4370
5787.34 4366
5788.06 4498
5788.78 4428
5789.50 4788
5790.22 4711
5790.94 4877
5791.65 5015
5792.37 5111
5793.09 5260
5793.81 5477
5794.53 5689
5795.25 5979
5795.96 6079
5796.68 6172
5797.40 6439
5798.12 6745
5798.84 7293
5799.56 7964
5800.28 9090
5800.99 11098
5801.71 13639
5802.43 16505
5803.15 19488
5803.87 20989
5804.59 21356
5805.31 20623
5806.03 18569
5806.75 15851
5807.47 13496
5808.18 11837
5808.90 10251
5809.62 9151
5810.34 8596
5811.06 7920
5811.78 7838
5812.50 7660
5813.22 7469
5813.94 7454
5814.66 7712
5815.38 7665
5816.10 7713
5816.82 7816
5817.54 7746
5818.26 7960
5818.98 7959
5819.70 7920
5820.42 7873
5821.14 7799
5821.86 7749
5822.58 7880
5823.30 7800
5824.02 7713
5824.74 7266
5825.46 6969
5826.18 6648
5826.90 6222
5827.62 5827
5828.34 5629
5829.06 5646
5829.78 5467
5830.50 5208
5831.22 5199
5831.95 4990
5832.67 4984
5833.39 4993
5834.11 4985
5834.83 5001
5835.55 4775
5836.27 4960
5836.99 4832
5837.71 4836
5838.43 4764
5839.15 4668
5839.88 4671
5840.60 4748
5841.32 4892
5842.04 4916
5842.76 4735
5843.48 4756
5844.20 4674
5844.93 4501
5845.65 4322
5846.37 4233
5847.09 4213
5847.81 3979
5848.53 3991
5849.26 4004
5849.98 4001
5850.70 4057
5851.42 4040
5852.14 3919
5852.87 3841
5853.59 3892
5854.31 4008
5855.03 3961
5855.75 3951
5856.48 4025
5857.20 3781
5857.92 3801
5858.64 3744
5859.37 3799
5860.09 3821
5860.81 3887
5861.53 3882
5862.26 3713
5862.98 3779
5863.70 3830
5864.42 3758
5865.15 3699
5865.87 3650
5866.59 3506
5867.31 3579
5868.04 3536
5868.76 3652
5869.48 3596
5870.21 3458
5870.93 3502
5871.65 3552
5872.38 3592
5873.10 3539
5873.82 3600
5874.55 3579
5875.27 3664
5875.99 3641
5876.72 3705
5877.44 3704
5878.16 3627
5878.89 3584
5879.61 3516
5880.33 3530
5881.06 3618
5881.78 3547
5882.51 3576
5883.23 3538
5883.95 3447
5884.68 3384
5885.40 3378
5886.13 3419
5886.85 3359
5887.57 3408
5888.30 3381
5889.02 3446
5889.75 3438
5890.47 3377
5891.20 3344
5891.92 3381
5892.64 3265
5893.37 3269
5894.09 3305
5894.82 3185
5895.54 3220
5896.27 3369
5896.99 3280
5897.72 3286
5898.44 3205
5899.17 3307
5899.89 3302
5900.62 3310
5901.34 3300
5902.07 3253
5902.79 3277
5903.52 3167
5904.24 3150
5904.97 3197
5905.69 3229
5906.42 3101
5907.14 3186
5907.87 3207
5908.59 3105
5909.32 3202
5910.04 3172
5910.77 3181
5911.50 3008
5912.22 3045
5912.95 3147
5913.67 3105
5914.40 3124
5915.12 3070
5915.85 3126
5916.58 3155
5917.30 3022
5918.03 3056
5918.75 3121
5919.48 3195
5920.21 3167
5920.93 3163
5921.66 3044
5922.39 3164
5923.11 3116
5923.84 3066
5924.56 3094
5925.29 3135
5926.02 3143
5926.74 3147
5927.47 3216
5928.20 3212
5928.92 3240
5929.65 3218
5930.38 3252
5931.10 3284
5931.83 3307
5932.56 3402
5933.28 3288
5934.01 3465
5934.74 3551
5935.47 3746
5936.19 3893
5936.92 4223
5937.65 4319
5938.37 4360
5939.10 4303
5939.83 4273
5940.56 4222
5941.28 4050
5942.01 4027
5942.74 3945
5943.47 3894
5944.19 3816
5944.92 3756
5945.65 3738
5946.38 3756
5947.11 3779
5947.83 3821
5948.56 3761
5949.29 3773
5950.02 3754
5950.74 3835
5951.47 3837
5952.20 4024
5952.93 3978
5953.66 3917
5954.39 3944
5955.11 3919
5955.84 3991
5956.57 4104
5957.30 4058
5958.03 3970
5958.76 4100
5959.48 4169
5960.21 4039
5960.94 3975
5961.67 4085
5962.40 4088
5963.13 4123
5963.86 4164
5964.59 4274
5965.31 4342
5966.04 4350
5966.77 4553
5967.50 4762
5968.23 4788
5968.96 4824
5969.69 4978
5970.42 5021
5971.15 5083
5971.88 4883
5972.61 4928
5973.34 4931
5974.06 4918
5974.79 4986
5975.52 4983
5976.25 4942
5976.98 4963
5977.71 5024
5978.44 5089
5979.17 5223
5979.90 5225
5980.63 5454
5981.36 5426
5982.09 5566
5982.82 5625
5983.55 5683
5984.28 5612
5985.01 5702
5985.74 5791
5986.47 5763
5987.20 5687
5987.93 5688
5988.66 5680
5989.39 5686
5990.12 5763
5990.85 5759
5991.58 5863
5992.32 5854
5993.05 5882
5993.78 6096
5994.51 6147
5995.24 6156
5995.97 6328
5996.70 6304
5997.43 6488
5998.16 6475
5998.89 6425
5999.62 6337
6000.35 6370
6001.09 6276
6001.82 6201
6002.55 6075
6003.28 6036
6004.01 6054
6004.74 5831
6005.47 5910
6006.20 5910
6006.94 6092
6007.67 6203
6008.40 6510
6009.13 7092
6009.86 7809
6010.59 8865
6011.33 10191
6012.06 11865
6012.79 13377
6013.52 14711
6014.25 15705
6014.98 16246
6015.72 16045
6016.45 15374
6017.18 14208
6017.91 13228
6018.64 11989
6019.38 10628
6020.11 9205
6020.84 8160
6021.57 7405
6022.31 6782
6023.04 6147
6023.77 5773
6024.50 5515
6025.24 5262
6025.97 5035
6026.70 4837
6027.43 4792
6028.17 4630
6028.90 4578
6029.63 4625
6030.37 4619
6031.10 4463
6031.83 4351
6032.56 4349
6033.30 4179
6034.03 4186
6034.76 4120
6035.50 4096
6036.23 4025
6036.96 4097
6037.70 4077
6038.43 4258
6039.16 4192
6039.90 4297
6040.63 4281
6041.36 4290
6042.10 4421
6042.83 4376
6043.56 4462
6044.30 4489
6045.03 4500
6045.77 4457
6046.50 4416
6047.23 4604
6047.97 4663
6048.70 4737
6049.44 4870
6050.17 5072
6050.90 5172
6051.64 5223
6052.37 5446
6053.11 5522
6053.84 5624
6054.57 5609
6055.31 5488
6056.04 5395
6056.78 5375
6057.51 5348
6058.25 5172
6058.98 5120
6059.72 4979
6060.45 4943
6061.19 4864
6061.92 4843
6062.66 4850
6063.39 4863
6064.13 4733
6064.86 4694
6065.60 4576
6066.33 4481
6067.07 4500
6067.80 4594
6068.54 4491
6069.27 4527
6070.01 4409
6070.74 4391
6071.48 4562
6072.21 4532
6072.95 4422
6073.68 4419
6074.42 4422
6075.15 4310
6075.89 4161
6076.63 4226
6077.36 4188
6078.10 4240
6078.83 4268
6079.57 4202
6080.30 4169
6081.04 4245
6081.78 4055
6082.51 4053
6083.25 4045
6083.98 4024
6084.72 4106
6085.46 3944
6086.19 3834
6086.93 3877
6087.67 3856
6088.40 3852
6089.14 3915
6089.88 4092
6090.61 4040
6091.35 3999
6092.09 4026
6092.82 4085
6093.56 3975
6094.30 3905
6095.03 4001
6095.77 3951
6096.51 3823
6097.24 3782
6097.98 3709
6098.72 3618
6099.45 3648
6100.19 3683
6100.93 3635
6101.67 3618
6102.40 3680
6103.14 3550
6103.88 3569
6104.61 3621
6105.35 3650
6106.09 3604
6106.83 3583
6107.56 3587
6108.30 3646
6109.04 3621
6109.78 3731
6110.51 3817
6111.25 3776
6111.99 3838
6112.73 3854
6113.47 3796
6114.20 3907
6114.94 3815
6115.68 3692
6116.42 3785
6117.16 3761
6117.89 3741
6118.63 3824
6119.37 3707
6120.11 3821
6120.85 3841
6121.59 3828
6122.32 3996
6123.06 3851
6123.80 3853
6124.54 3992
6125.28 3914
6126.02 3876
6126.76 3817
6127.49 3897
6128.23 3907
6128.97 3957
6129.71 4036
6130.45 3860
6131.19 3861
6131.93 3910
6132.67 3956
6133.41 3949
6134.15 4032
6134.88 3982
6135.62 4079
6136.36 4174
6137.10 4164
6137.84 4206
6138.58 4121
6139.32 4056
6140.06 4056
6140.80 4166
6141.54 4092
6142.28 4107
6143.02 4040
6143.76 4073
6144.50 4105
6145.24 4188
6145.98 4213
6146.72 4214
6147.46 4153
6148.20 4201
6148.94 4190
6149.68 4291
6150.42 4244
6151.16 4301
6151.90 4357
6152.64 4383
6153.38 4396
6154.12 4485
6154.86 4585
6155.60 4437
6156.34 4489
6157.08 4569
6157.82 4692
6158.56 4717
6159.30 4672
6160.04 4696
6160.78 4730
6161.52 4821
6162.27 4930
6163.01 5091
6163.75 5295
6164.49 5593
6165.23 5762
6165.97 6035
6166.71 6318
6167.45 6578
6168.19 6755
6168.94 6806
6169.68 6713
6170.42 6596
6171.16 6574
6171.90 6578
6172.64 6387
6173.38 6241
6174.13 6206
6174.87 6116
6175.61 5870
6176.35 5831
6177.09 5918
6177.83 5968
6178.58 5996
6179.32 6009
6180.06 5993
6180.80 6155
6181.54 6159
6182.28 6284
6183.03 6227
6183.77 6316
6184.51 6477
6185.25 6430
6186.00 6258
6186.74 6336
6187.48 6511
6188.22 6524
6188.97 6531
6189.71 6743
6190.45 6964
6191.19 6956
6191.94 7272
6192.68 7579
6193.42 7608
6194.16 7822
6194.91 7895
6195.65 7801
6196.39 7984
6197.13 7846
6197.88 7777
6198.62 7741
6199.36 7762
6200.11 7811
6200.85 7923
6201.59 8002
6202.34 8116
6203.08 8415
6203.82 8805
6204.57 9411
6205.31 10685
6206.05 12738
6206.80 15616
6207.54 19131
6208.28 23393
6209.03 27226
6209.77 30310
6210.52 32412
6211.26 32629
6212.00 31263
6212.75 29127
6213.49 26018
6214.23 22619
6214.98 19609
6215.72 16914
6216.47 14754
6217.21 12749
6217.95 11107
6218.70 9794
6219.44 8821
6220.19 8233
6220.93 7870
6221.68 7299
6222.42 7093
6223.17 7068
6223.91 7159
6224.65 7133
6225.40 7111
6226.14 7022
6226.89 6845
6227.63 6581
6228.38 6406
6229.12 6002
6229.87 5783
6230.61 5508
6231.36 5263
6232.10 5169
6232.85 5139
6233.59 5124
6234.34 5053
6235.08 4990
6235.83 4989
6236.57 5004
6237.32 5119
6238.06 5155
6238.81 5155
6239.56 5244
6240.30 5276
6241.05 5394
6241.79 5462
6242.54 5612
6243.28 5722
6244.03 5792
6244.77 5997
6245.52 6238
6246.27 6615
6247.01 6967
6247.76 7166
6248.50 7502
6249.25 7597
6250.00 7471
6250.74 7576
6251.49 7532
6252.23 7280
6252.98 7085
6253.73 6819
6254.47 6681
6255.22 6548
6255.97 6518
6256.71 6358
6257.46 6277
6258.21 6155
6258.95 6198
6259.70 6327
6260.45 6227
6261.19 6047
6261.94 5942
6262.69 5920
6263.43 5927
6264.18 6007
6264.93 5809
6265.67 5849
6266.42 5711
6267.17 5682
6267.92 5641
6268.66 5709
6269.41 5790
6270.16 5850
6270.90 6179
6271.65 6347
6272.40 6406
6273.15 6511
6273.89 6616
6274.64 6963
6275.39 7367
6276.14 7524
6276.89 7743
6277.63 8143
6278.38 8230
6279.13 8207
6279.88 7962
6280.62 7630
6281.37 7455
6282.12 6984
6282.87 6629
6283.62 6261
6284.36 6175
6285.11 6065
6285.86 5905
6286.61 6027
6287.36 5930
6288.11 6099
6288.85 6270
6289.60 6416
6290.35 6642
6291.10 7015
6291.85 7187
6292.60 7140
6293.35 6961
6294.09 6863
6294.84 6541
6295.59 6192
6296.34 5939
6297.09 5620
6297.84 5335
6298.59 5244
6299.34 5159
6300.09 4994
6300.83 4959
6301.58 4809
6302.33 4955
6303.08 4885
6303.83 4819
6304.58 4896
6305.33 4993
6306.08 4896
6306.83 4834
6307.58 4743
6308.33 4804
6309.08 4871
6309.83 4778
6310.58 4651
6311.33 4727
6312.08 4656
6312.83 4781
6313.58 4935
6314.33 4996
6315.08 5224
6315.83 5159
6316.58 5269
6317.33 5399
6318.08 5589
6318.83 5640
6319.58 5586
6320.33 5553
6321.08 5397
6321.83 5110
6322.58 4960
6323.33 4906
6324.08 4758
6324.83 4631
6325.58 4432
6326.33 4335
6327.08 4273
6327.83 4181
6328.58 4155
6329.33 4136
6330.08 4197
6330.84 4173
6331.59 4121
6332.34 4099
6333.09 3983
6333.84 3934
6334.59 3954
6335.34 3909
6336.09 4001
6336.84 3910
6337.60 3864
6338.35 3911
6339.10 3885
6339.85 3821
6340.60 3859
6341.35 3822
6342.10 3782
6342.86 3862
6343.61 3890
6344.36 3719
6345.11 3730
6345.86 3682
6346.61 3725
6347.37 3806
6348.12 3838
6348.87 3852
6349.62 3817
6350.37 3892
6351.13 3872
6351.88 3994
6352.63 4010
6353.38 4006
6354.14 4109
6354.89 4247
6355.64 4226
6356.39 4216
6357.14 4214
6357.90 4031
6358.65 4041
6359.40 3921
6360.16 3778
6360.91 3822
6361.66 3884
6362.41 3791
6363.17 3733
6363.92 3738
6364.67 3811
6365.42 3711
6366.18 3707
6366.93 3804
6367.68 3809
6368.44 3743
6369.19 3702
6369.94 3707
6370.70 3765
6371.45 3731
6372.20 3597
6372.96 3455
6373.71 3326
6374.46 3556
6375.22 3600
6375.97 3484
6376.72 3488
6377.48 3514
6378.23 3534
6378.99 3449
6379.74 3609
6380.49 3649
6381.25 3588
6382.00 3578
6382.75 3642
6383.51 3670
6384.26 3573
6385.02 3570
6385.77 3500
6386.53 3521
6387.28 3411
6388.03 3393
6388.79 3363
6389.54 3284
6390.30 3185
6391.05 3212
6391.81 3165
6392.56 3277
6393.31 3213
6394.07 3241
6394.82 3242
6395.58 3341
6396.33 3356
6397.09 3350
6397.84 3364
6398.60 3264
6399.35 3160
6400.11 3134
6400.86 3080
6401.62 3098
6402.37 3119
6403.13 3077
6403.88 3097
6404.64 3106
6405.39 3189
6406.15 3160
6406.90 3153
6407.66 3169
6408.42 3125
6409.17 3192
6409.93 3293
6410.68 3238
6411.44 3216
6412.19 3254
6412.95 3207
6413.71 3258
6414.46 3232
6415.22 3210
6415.97 3205
6416.73 3318
6417.48 3240
6418.24 3147
6419.00 3206
6419.75 3198
6420.51 3200
6421.27 3237
6422.02 3248
6422.78 3209
6423.53 3100
6424.29 3169
6425.05 3205
6425.80 3177
6426.56 3274
6427.32 3233
6428.07 3191
6428.83 3234
6429.59 3187
6430.34 3184
6431.10 3180
6431.86 3192
6432.61 3169
6433.37 3277
6434.13 3335
6434.89 3408
6435.64 3417
6436.40 3421
6437.16 3482
6437.91 3526
6438.67 3508
6439.43 3522
6440.19 3601
6440.94 3612
6441.70 3653
6442.46 3656
6443.22 3481
6443.97 3486
6444.73 3576
6445.49 3505
6446.25 3480
6447.00 3434
6447.76 3324
6448.52 3309
6449.28 3336
6450.04 3349
6450.79 3318
6451.55 3333
6452.31 3365
6453.07 3309
6453.83 3316
6454.58 3355
6455.34 3384
6456.10 3398
6456.86 3409
6457.62 3445
6458.38 3431
6459.13 3531
6459.89 3473
6460.65 3432
6461.41 3434
6462.17 3518
6462.93 3512
6463.69 3625
6464.44 3474
6465.20 3504
6465.96 3419
6466.72 3578
6467.48 3660
6468.24 3592
6469.00 3611
6469.76 3716
6470.52 3723
6471.28 3708
6472.03 3742
6472.79 3668
6473.55 3755
6474.31 3683
6475.07 3811
6475.83 3797
6476.59 3880
6477.35 3818
6478.11 3953
6478.87 3858
6479.63 3855
6480.39 3944
6481.15 4035
6481.91 4028
6482.67 4000
6483.43 4089
6484.19 4106
6484.95 4217
6485.71 4293
6486.47 4307
6487.23 4378
6487.99 4487
6488.75 4472
6489.51 4382
6490.27 4492
6491.03 4666
6491.79 4675
6492.55 4747
6493.31 4981
6494.07 4991
6494.83 5147
6495.59 5210
6496.35 5282
6497.11 5378
6497.87 5384
6498.64 5362
6499.40 5371
6500.16 5292
6500.92 5338
6501.68 5297
6502.44 5292
6503.20 5392
6503.96 5434
6504.72 5481
6505.48 5586
6506.25 5772
6507.01 5782
6507.77 5947
6508.53 6267
6509.29 6723
6510.05 7222
6510.81 7524
6511.57 8127
6512.34 8733
6513.10 9230
6513.86 9697
6514.62 9650
6515.38 9472
6516.15 9324
6516.91 8807
6517.67 8305
6518.43 8076
6519.19 7869
6519.95 7659
6520.72 7529
6521.48 7271
6522.24 7394
6523.00 7444
6523.77 7675
6524.53 7929
6525.29 8367
6526.05 8720
6526.81 9330
6527.58 9922
6528.34 10306
6529.10 10753
6529.86 10667
6530.63 10849
6531.39 10580
6532.15 10329
6532.92 10356
6533.68 10943
6534.44 11899
6535.20 13390
6535.97 14797
6536.73 16356
6537.49 17175
6538.26 17708
6539.02 17389
6539.78 16571
6540.55 15324
6541.31 13914
6542.07 12224
6542.84 10850
6543.60 9767
6544.36 8738
6545.13 7890
6545.89 7396
6546.65 6789
6547.42 6478
6548.18 6220
6548.94 6117
6549.71 6041
6550.47 5893
6551.24 5919
6552.00 5898
6552.76 5899
6553.53 5944
6554.29 5735
6555.06 5768
6555.82 5688
6556.58 5672
6557.35 5542
6558.11 5465
6558.88 5525
6559.64 5508
6560.41 5607
6561.17 5765
6561.93 5834
6562.70 5863
6563.46 6020
6564.23 6071
6564.99 6219
6565.76 6303
6566.52 6391
6567.29 6553
6568.05 6384
6568.82 6407
6569.58 6273
6570.35 6193
6571.11 6399
6571.88 6599
6572.64 6876
6573.41 7179
6574.17 7464
6574.94 7768
6575.70 7962
6576.47 8126
6577.23 7993
6578.00 7903
6578.76 7903
6579.53 7617
6580.29 7353
6581.06 7231
6581.83 7014
6582.59 6889
6583.36 6719
6584.12 6583
6584.89 6524
6585.65 6469
6586.42 6405
6587.19 6504
6587.95 6716
6588.72 6719
6589.48 6932
6590.25 7086
6591.02 7355
6591.78 7734
6592.55 8216
6593.32 8924
6594.08 9509
6594.85 9992
6595.61 10533
6596.38 10655
6597.15 10680
6597.91 10614
6598.68 10340
6599.45 9836
6600.21 9382
6600.98 9077
6601.75 8741
6602.51 8271
6603.28 7778
6604.05 7446
6604.82 7353
6605.58 7034
6606.35 6804
6607.12 6597
6607.88 6494
6608.65 6417
6609.42 6340
6610.19 6486
6610.95 6633
6611.72 6658
6612.49 6605
6613.25 6665
6614.02 6598
6614.79 6573
6615.56 6577
6616.32 6421
6617.09 6334
6617.86 6233
6618.63 6244
6619.40 6359
6620.16 6426
6620.93 6385
6621.70 6181
6622.47 6180
6623.24 6182
6624.00 6127
6624.77 6166
6625.54 6160
6626.31 6100
6627.08 6057
6627.84 6159
6628.61 6218
6629.38 6331
6630.15 6530
6630.92 6833
6631.69 7291
6632.46 8057
6633.22 9177
6633.99 10570
6634.76 11540
6635.53 12432
6636.30 12873
6637.07 13027
6637.84 12745
6638.61 12120
6639.37 11174
6640.14 10257
6640.91 9276
6641.68 8303
6642.45 7643
6643.22 7033
6643.99 6579
6644.76 6170
6645.53 5939
6646.30 5781
6647.07 5475
6647.84 5409
6648.61 5319
6649.37 5327
6650.14 5397
6650.91 5374
6651.68 5387
6652.45 5202
6653.22 5142
6653.99 5120
6654.76 5038
6655.53 4912
6656.30 4914
6657.07 4757
6657.84 4801
6658.61 4764
6659.38 4759
6660.15 4647
6660.92 4542
6661.69 4605
6662.46 4552
6663.23 4752
6664.00 4713
6664.77 4762
6665.55 4733
6666.32 4668
6667.09 4616
6667.86 4627
6668.63 4684
6669.40 4768
6670.17 4724
6670.94 4967
6671.71 4979
6672.48 5109
6673.25 5267
6674.02 5350
6674.79 5424
6675.57 5497
6676.34 5286
6677.11 5317
6677.88 5015
6678.65 5126
6679.42 4978
6680.19 4949
6680.96 4946
6681.74 4805
6682.51 4866
6683.28 4900
6684.05 5056
6684.82 5152
6685.59 5310
6686.37 5402
6687.14 5519
6687.91 5469
6688.68 5449
6689.45 5393
6690.22 5435
6691.00 5172
6691.77 4995
6692.54 4857
6693.31 4722
6694.08 4619
6694.86 4517
6695.63 4443
6696.40 4399
6697.17 4354
6697.95 4363
6698.72 4335
6699.49 4273
6700.26 4329
6701.04 4328
6701.81 4243
6702.58 4287
6703.35 4250
6704.13 4249
6704.90 4240
6705.67 4187
6706.44 4220
6707.22 4166
6707.99 4102
6708.76 4141
6709.54 4039
6710.31 4030
6711.08 4145
6711.86 4184
6712.63 4132
6713.40 4028
6714.17 3997
6714.95 4023
6715.72 3994
6716.50 3949
6717.27 3917
6718.04 3810
6718.82 3845
6719.59 3842
6720.36 3725
6721.14 3767
6721.91 3741
6722.68 3714
6723.46 3674
6724.23 3545
6725.01 3685
6725.78 3679
6726.55 3634
6727.33 3672
6728.10 3640
6728.88 3557
6729.65 3507
6730.42 3575
6731.20 3523
6731.97 3470
6732.75 3504
6733.52 3456
6734.30 3473
6735.07 3494
6735.84 3432
6736.62 3496
6737.39 3507
6738.17 3546
6738.94 3532
6739.72 3491
6740.49 3491
6741.27 3573
6742.04 3451
6742.82 3475
6743.59 3490
6744.37 3478
6745.14 3485
6745.92 3530
6746.69 3548
6747.47 3588
6748.24 3635
6749.02 3733
6749.79 3713
6750.57 3739
6751.34 3770
6752.12 3804
6752.90 3782
6753.67 3793
6754.45 3781
6755.22 3797
6756.00 3687
6756.77 3682
6757.55 3563
6758.33 3425
6759.10 3401
6759.88 3456
6760.65 3446
6761.43 3415
6762.20 3361
6762.98 3368
6763.76 3422
6764.53 3374
6765.31 3358
6766.09 3364
6766.86 3373
6767.64 3302
6768.41 3266
6769.19 3277
6769.97 3293
6770.74 3349
6771.52 3311
6772.30 3260
6773.07 3274
6773.85 3311
6774.63 3277
6775.40 3375
6776.18 3332
6776.96 3306
6777.74 3333
6778.51 3393
6779.29 3388
6780.07 3378
6780.84 3462
6781.62 3385
6782.40 3402
6783.17 3342
6783.95 3290
6784.73 3336
6785.51 3465
6786.28 3435
6787.06 3410
6787.84 3432
6788.62 3371
6789.39 3356
6790.17 3335
6790.95 3406
6791.73 3328
6792.51 3185
6793.28 3162
6794.06 3160
6794.84 3199
6795.62 3181
6796.39 3151
6797.17 3101
6797.95 3155
6798.73 3284
6799.51 3277
6800.29 3193
6801.06 3176
6801.84 3241
6802.62 3202
6803.40 3225
6804.18 3262
6804.96 3234
6805.73 3124
6806.51 3284
6807.29 3276
6808.07 3176
6808.85 3164
6809.63 3117
6810.41 3232
6811.18 3240
6811.96 3176
6812.74 3087
6813.52 3174
6814.30 3119
6815.08 3117
6815.86 3233
6816.64 3261
6817.42 3205
6818.20 3342
6818.98 3410
6819.76 3444
6820.53 3535
6821.31 3428
6822.09 3451
6822.87 3442
6823.65 3363
6824.43 3424
6825.21 3431
6825.99 3427
6826.77 3472
6827.55 3474
6828.33 3448
6829.11 3424
6829.89 3395
6830.67 3398
6831.45 3473
6832.23 3461
6833.01 3487
6833.79 3423
6834.57 3469
6835.35 3368
6836.13 3439
6836.91 3497
6837.69 3311
6838.47 3273
6839.25 3354
6840.03 3445
6840.81 3297
6841.59 3234
6842.37 3272
6843.16 3329
6843.94 3177
6844.72 3230
6845.50 3273
6846.28 3372
6847.06 3536
6847.84 3692
6848.62 4251
6849.40 4854
6850.18 5397
6850.96 5993
6851.75 6504
6852.53 6710
6853.31 6677
6854.09 6515
6854.87 6382
6855.65 5937
6856.43 5534
6857.22 5177
6858.00 4789
6858.78 4636
6859.56 4507
6860.34 4388
6861.12 4442
6861.90 4289
6862.69 4095
6863.47 4023
6864.25 3849
6865.03 3740
6865.81 3748
6866.60 3657
6867.38 3735
6868.16 3661
6868.94 3651
6869.72 3560
6870.51 3516
6871.29 3458
6872.07 3454
6872.85 3519
6873.64 3396
6874.42 3357
6875.20 3294
6875.98 3264
6876.77 3289
6877.55 3287
6878.33 3309
6879.11 3297
6879.90 3300
6880.68 3349
6881.46 3304
6882.25 3263
6883.03 3361
6883.81 3343
6884.59 3453
6885.38 3451
6886.16 3483
6886.94 3572
6887.73 3598
6888.51 3692
6889.29 3802
6890.08 3877
6890.86 4042
6891.64 4023
6892.43 3893
6893.21 3819
6893.99 3786
6894.78 3727
6895.56 3630
6896.35 3693
6897.13 3620
6897.91 3737
6898.70 3700
6899.48 3678
6900.26 3690
6901.05 3816
6901.83 3734
6902.62 3691
6903.40 3720
6904.18 3738
6904.97 3655
6905.75 3629
6906.54 3693
6907.32 3673
6908.11 3537
6908.89 3597
6909.67 3648
6910.46 3568
6911.24 3537
6912.03 3490
6912.81 3523
6913.60 3323
6914.38 3391
6915.17 3501
6915.95 3470
6916.74 3501
6917.52 3566
6918.31 3464
6919.09 3435
6919.88 3527
6920.66 3561
6921.45 3557
6922.23 3524
6923.02 3507
6923.80 3459
6924.59 3532
6925.37 3618
6926.16 3567
6926.94 3516
6927.73 3538
6928.51 3545
6929.30 3558
6930.09 3580
6930.87 3556
6931.66 3608
6932.44 3546
6933.23 3572
6934.01 3599
6934.80 3630
6935.59 3589
6936.37 3569
6937.16 3542
6937.94 3649
6938.73 3695
6939.52 3801
6940.30 3849
6941.09 3914
6941.88 3973
6942.66 3961
6943.45 3971
6944.23 4089
6945.02 4177
6945.81 4074
6946.59 4236
6947.38 4146
6948.17 4194
6948.95 4143
6949.74 4130
6950.53 4188
6951.31 4150
6952.10 4055
6952.89 4229
6953.67 4250
6954.46 4170
6955.25 4261
6956.04 4251
6956.82 4269
6957.61 4331
6958.40 4424
6959.18 4487
6959.97 4619
6960.76 4647
6961.55 4589
6962.33 4543
6963.12 4587
6963.91 4639
6964.70 4639
6965.48 4719
6966.27 4763
6967.06 4784
6967.85 4801
6968.63 4975
6969.42 5047
6970.21 5066
6971.00 5167
6971.79 5096
6972.57 5162
6973.36 5256
6974.15 5294
6974.94 5386
6975.73 5465
6976.52 5634
6977.30 5688
6978.09 5987
6978.88 6243
6979.67 6351
6980.46 6606
6981.25 7076
6982.03 7457
6982.82 7977
6983.61 8939
6984.40 10103
6985.19 11385
6985.98 12390
6986.77 12855
6987.55 13334
6988.34 13096
6989.13 12621
6989.92 11797
6990.71 10960
6991.50 10238
6992.29 9343
6993.08 8534
6993.87 7920
6994.66 7473
6995.45 7356
6996.24 7410
6997.02 7723
6997.81 8414
6998.60 9301
6999.39 10147
7000.18 11117
7000.97 11556
7001.76 11776
7002.55 11823
7003.34 11259
7004.13 10456
7004.92 9654
7005.71 8858
7006.50 8097
7007.29 7391
7008.08 6602
7008.87 6015
7009.66 5541
7010.45 5224
7011.24 5082
7012.03 4859
7012.82 4748
7013.61 4737
7014.40 4775
7015.19 4802
7015.98 4594
7016.77 4677
7017.56 4598
7018.35 4513
7019.15 4489
7019.94 4407
7020.73 4567
7021.52 4328
7022.31 4370
7023.10 4471
7023.89 4449
7024.68 4584
7025.47 4581
7026.26 4687
7027.05 4722
7027.85 4562
7028.64 4564
7029.43 4436
7030.22 4377
7031.01 4414
7031.80 4195
7032.59 4135
7033.38 4098
7034.18 4022
7034.97 4089
7035.76 4175
7036.55 4253
7037.34 4192
7038.13 4259
7038.93 4485
7039.72 4461
7040.51 4484
7041.30 4490
7042.09 4523
7042.89 4494
7043.68 4410
7044.47 4481
7045.26 4384
7046.05 4266
7046.85 4246
7047.64 4249
7048.43 4232
7049.22 4355
7050.01 4327
7050.81 4317
7051.60 4273
7052.39 4387
7053.18 4463
7053.98 4284
7054.77 4307
7055.56 4268
7056.36 4092
7057.15 4040
7057.94 3984
7058.73 3924
7059.53 3899
7060.32 3844
7061.11 3897
7061.91 3891
7062.70 3957
7063.49 3975
7064.29 3957
7065.08 3935
7065.87 3877
7066.66 3900
7067.46 3885
7068.25 3801
7069.04 3919
7069.84 3857
7070.63 3798
7071.43 3794
7072.22 3800
7073.01 3813
7073.81 3778
7074.60 3757
7075.39 3713
7076.19 3607
7076.98 3610
7077.78 3573
7078.57 3636
7079.36 3582
7080.16 3589
7080.95 3643
7081.75 3586
7082.54 3485
7083.33 3493
7084.13 3487
7084.92 3545
7085.72 3538
7086.51 3478
7087.31 3418
7088.10 3491
7088.90 3555
7089.69 3609
7090.48 3712
7091.28 3771
7092.07 3767
7092.87 3971
7093.66 3954
7094.46 3930
7095.25 3901
7096.05 3858
7096.84 3875
7097.64 3762
7098.43 3620
7099.23 3514
7100.02 3368
7100.82 3394
7101.61 3463
7102.41 3587
7103.20 3668
7104.00 3691
7104.80 3651
7105.59 3612
7106.39 3531
7107.18 3522
7107.98 3442
7108.77 3384
7109.57 3291
7110.36 3199
7111.16 3074
7111.96 3073
7112.75 2922
7113.55 3059
7114.34 3023
7115.14 2950
7115.94 2970
7116.73 2926
7117.53 2953
7118.32 3023
7119.12 3044
7119.92 3002
7120.71 3030
7121.51 3057
7122.31 3079
7123.10 3022
7123.90 2918
7124.70 2993
7125.49 2969
7126.29 2944
7127.09 3002
7127.88 2876
7128.68 2924
7129.48 3021
7130.27 3004
7131.07 2992
7131.87 3007
7132.66 3086
7133.46 3046
7134.26 3048
7135.06 2955
7135.85 2850
7136.65 2912
7137.45 2885
7138.24 2862
7139.04 2866
7139.84 2859
7140.64 2922
7141.43 2939
7142.23 2901
7143.03 2891
7143.83 2975
7144.62 2950
7145.42 2916
7146.22 2970
7147.02 2949
7147.82 2960
7148.61 2842
7149.41 2909
7150.21 2863
7151.01 2784
7151.81 2854
7152.60 2868
7153.40 2835
7154.20 2874
7155.00 2898
7155.80 2903
7156.59 2922
7157.39 2783
7158.19 2862
7158.99 2886
7159.79 2920
7160.59 2836
7161.39 2822
7162.18 2884
7162.98 2802
7163.78 2648
7164.58 2686
7165.38 2704
7166.18 2730
7166.98 2629
7167.78 2727
7168.57 2734
7169.37 2666
7170.17 2757
7170.97 2742
7171.77 2750
7172.57 2664
7173.37 2652
7174.17 2772
7174.97 2663
7175.77 2689
7176.57 2713
7177.37 2584
7178.17 2636
7178.97 2631
7179.77 2684
7180.56 2761
7181.36 2714
7182.16 2794
7182.96 2778
7183.76 2851
7184.56 2932
7185.36 2882
7186.16 2826
7186.96 2812
7187.76 2729
7188.56 2738
7189.36 2701
7190.16 2614
7190.96 2675
7191.76 2562
7192.57 2619
7193.37 2620
7194.17 2521
7194.97 2524
7195.77 2629
7196.57 2521
7197.37 2455
7198.17 2551
7198.97 2495
7199.77 2592
7200.57 2598
7201.37 2684
7202.17 2545
7202.97 2536
7203.77 2639
7204.58 2593
7205.38 2550
7206.18 2553
7206.98 2571
7207.78 2548
7208.58 2606
7209.38 2498
7210.18 2410
7210.99 2487
7211.79 2491
7212.59 2557
7213.39 2602
7214.19 2535
7214.99 2462
7215.79 2543
7216.60 2529
7217.40 2470
7218.20 2456
7219.00 2506
7219.80 2478
7220.60 2499
7221.41 2560
7222.21 2520
7223.01 2552
7223.81 2595
7224.62 2525
7225.42 2579
7226.22 2587
7227.02 2504
7227.82 2560
7228.63 2561
7229.43 2539
7230.23 2526
7231.03 2549
7231.84 2607
7232.64 2614
7233.44 2618
7234.24 2540
7235.05 2570
7235.85 2608
7236.65 2628
7237.45 2667
7238.26 2663
7239.06 2740
7239.86 2799
7240.67 2768
7241.47 2729
7242.27 2754
7243.08 2769
7243.88 2880
7244.68 2879
7245.49 2824
7246.29 2873
7247.09 2933
7247.90 2841
7248.70 2849
7249.50 2895
7250.31 2927
7251.11 2972
7251.91 2970
7252.72 2921
7253.52 2900
7254.32 2946
7255.13 3023
7255.93 3138
7256.74 3098
7257.54 3123
7258.34 3058
7259.15 3027
7259.95 3184
7260.76 3177
7261.56 3186
7262.36 3296
7263.17 3417
7263.97 3432
7264.78 3402
7265.58 3517
7266.39 3586
7267.19 3546
7268.00 3487
7268.80 3609
7269.60 3661
7270.41 3514
7271.21 3635
7272.02 3639
7272.82 3633
7273.63 3777
7274.43 3759
7275.24 3771
7276.04 3783
7276.85 3734
7277.65 3909
7278.46 4037
7279.26 4116
7280.07 4260
7280.87 4423
7281.68 4849
7282.48 5314
7283.29 6082
7284.09 6643
7284.90 7304
7285.71 7891
7286.51 7979
7287.32 7935
7288.12 7741
7288.93 7327
7289.73 6805
7290.54 6411
7291.35 5915
7292.15 5595
7292.96 5225
7293.76 5151
7294.57 4892
7295.38 4566
7296.18 4532
7296.99 4539
7297.79 4309
7298.60 4435
7299.41 4392
7300.21 4309
7301.02 4314
7301.82 4395
7302.63 4411
7303.44 4501
7304.24 4586
7305.05 4640
7305.86 4725
7306.66 4709
7307.47 4923
7308.28 4983
7309.08 5098
7309.89 5427
7310.70 5650
7311.50 5676
7312.31 5828
7313.12 5942
7313.93 6057
7314.73 5914
7315.54 5824
7316.35 5887
7317.15 6078
7317.96 6154
7318.77 6417
7319.58 6770
7320.38 7460
7321.19 7936
7322.00 8404
7322.81 8713
7323.61 8750
7324.42 8456
7325.23 8215
7326.04 7838
7326.84 7510
7327.65 7079
7328.46 6567
7329.27 6283
7330.08 6065
7330.88 5814
7331.69 5835
7332.50 5948
7333.31 6161
7334.12 6556
7334.92 6827
7335.73 7216
7336.54 7673
7337.35 7889
7338.16 7727
7338.97 7491
7339.78 7269
7340.58 6895
7341.39 6418
7342.20 6186
7343.01 5858
7343.82 5419
7344.63 5212
7345.44 5078
7346.24 4866
7347.05 4889
7347.86 4739
7348.67 4847
7349.48 4743
7350.29 4612
7351.10 4703
7351.91 4634
7352.72 4646
7353.53 4422
7354.34 4408
7355.14 4471
7355.95 4314
7356.76 4314
7357.57 4361
7358.38 4387
7359.19 4482
7360.00 4547
7360.81 4654
7361.62 4643
7362.43 4643
7363.24 4746
7364.05 4849
7364.86 4898
7365.67 4820
7366.48 4738
7367.29 4758
7368.10 4682
7368.91 4698
7369.72 4637
7370.53 4791
7371.34 4674
7372.15 4827
7372.96 4790
7373.77 4900
7374.58 5002
7375.39 5015
7376.20 4999
7377.01 5112
7377.82 5296
7378.63 5553
7379.44 5750
7380.26 6044
7381.07 6396
7381.88 6724
7382.69 7074
7383.50 7183
7384.31 7171
7385.12 6926
7385.93 6611
7386.74 6376
7387.55 6105
7388.36 5685
7389.18 5452
7389.99 5174
7390.80 4844
7391.61 4722
7392.42 4551
7393.23 4504
7394.04 4412
7394.86 4364
7395.67 4488
7396.48 4427
7397.29 4527
7398.10 4671
7398.91 4771
7399.73 4973
7400.54 5216
7401.35 5345
7402.16 5564
7402.97 5593
7403.79 5596
7404.60 5419
7405.41 5333
7406.22 5203
7407.03 5115
7407.85 5083
7408.66 4984
7409.47 4952
7410.28 4927
7411.10 4673
7411.91 4628
7412.72 4379
7413.53 4173
7414.35 4050
7415.16 4024
7415.97 3941
7416.78 3770
7417.60 3721
7418.41 3663
7419.22 3666
7420.03 3728
7420.85 3623
7421.66 3583
7422.47 3575
7423.29 3529
7424.10 3516
7424.91 3442
7425.73 3392
7426.54 3315
7427.35 3334
7428.17 3276
7428.98 3278
7429.79 3291
7430.61 3203
7431.42 3180
7432.23 3193
7433.05 3226
7433.86 3225
7434.67 3239
7435.49 3226
7436.30 3220
7437.12 3301
7437.93 3337
7438.74 3318
7439.56 3363
7440.37 3347
7441.18 3441
7442.00 3454
7442.81 3326
7443.63 3393
7444.44 3319
7445.26 3285
7446.07 3378
7446.88 3342
7447.70 3325
7448.51 3370
7449.33 3263
7450.14 3274
7450.96 3215
7451.77 3206
7452.59 3172
7453.40 3179
7454.22 3171
7455.03 3127
7455.85 3118
7456.66 3065
7457.47 3065
7458.29 3035
7459.10 2981
7459.92 3033
7460.74 3007
7461.55 3031
7462.37 3023
7463.18 3052
7464.00 3109
7464.81 3099
7465.63 3122
7466.44 3054
7467.26 3036
7468.07 3175
7468.89 3151
7469.70 3137
7470.52 3116
7471.34 3120
7472.15 3210
7472.97 3120
7473.78 3020
7474.60 2982
7475.41 3010
7476.23 2991
7477.05 2929
7477.86 2899
7478.68 2916
7479.49 2917
7480.31 2908
7481.13 2798
7481.94 2819
7482.76 2904
7483.58 2791
7484.39 2799
7485.21 2791
7486.03 2838
7486.84 2805
7487.66 2828
7488.48 2747
7489.29 2729
7490.11 2744
7490.93 2726
7491.74 2704
7492.56 2712
7493.38 2714
7494.19 2625
7495.01 2654
7495.83 2682
7496.64 2693
7497.46 2761
7498.28 2607
7499.10 2642
7499.91 2607
7500.73 2628
7501.55 2604
7502.36 2616
7503.18 2571
7504.00 2625
7504.82 2619
7505.63 2670
7506.45 2609
7507.27 2577
7508.09 2567
7508.90 2614
7509.72 2624
7510.54 2599
7511.36 2574
7512.18 2511
7512.99 2562
7513.81 2525
7514.63 2624
7515.45 2488
7516.27 2509
7517.08 2515
7517.90 2510
7518.72 2504
7519.54 2458
7520.36 2451
7521.18 2494
7521.99 2408
7522.81 2474
7523.63 2584
7524.45 2459
7525.27 2478
7526.09 2478
7526.91 2516
7527.72 2437
7528.54 2486
7529.36 2437
7530.18 2508
7531.00 2531
7531.82 2552
7532.64 2491
7533.46 2545
7534.28 2526
7535.10 2460
7535.91 2481
7536.73 2479
7537.55 2453
7538.37 2520
7539.19 2515
7540.01 2504
7540.83 2454
7541.65 2565
7542.47 2556
7543.29 2636
7544.11 2654
7544.93 2672
7545.75 2655
7546.57 2607
7547.39 2592
7548.21 2570
7549.03 2615
7549.85 2675
7550.67 2628
7551.49 2685
7552.31 2593
7553.13 2609
7553.95 2640
7554.77 2679
7555.59 2646
7556.41 2685
7557.23 2638
7558.05 2776
7558.87 2779
7559.69 2789
7560.51 2806
7561.33 2837
7562.15 2931
7562.97 2850
7563.79 2770
7564.61 2676
7565.44 2737
7566.26 2736
7567.08 2754
7567.90 2661
7568.72 2640
7569.54 2598
7570.36 2639
7571.18 2614
7572.00 2630
7572.82 2571
7573.65 2668
7574.47 2607
7575.29 2689
7576.11 2676
7576.93 2602
7577.75 2608
7578.57 2629
7579.40 2590
7580.22 2603
7581.04 2500
7581.86 2478
7582.68 2566
7583.50 2595
7584.33 2558
7585.15 2557
7585.97 2616
7586.79 2691
7587.61 2652
7588.44 2664
7589.26 2783
7590.08 2765
7590.90 2704
7591.72 2776
7592.55 2813
7593.37 2829
7594.19 2712
7595.01 2716
7595.84 2713
7596.66 2775
7597.48 2710
7598.30 2707
7599.13 2738
7599.95 2832
7600.77 2874
7601.59 2943
7602.42 2987
7603.24 3104
7604.06 3399
7604.89 3478
7605.71 3581
7606.53 3553
7607.36 3652
7608.18 3523
7609.00 3426
7609.82 3457
7610.65 3302
7611.47 3200
7612.29 3145
7613.12 3068
7613.94 3000
7614.77 2902
7615.59 3015
7616.41 2938
7617.24 2921
7618.06 2872
7618.88 2905
7619.71 3022
7620.53 2986
7621.35 2881
7622.18 2894
7623.00 2949
7623.83 2835
7624.65 2837
7625.47 2842
7626.30 2922
7627.12 2902
7627.95 2923
7628.77 3059
7629.60 3170
7630.42 3276
7631.24 3438
7632.07 3633
7632.89 3839
7633.72 3786
7634.54 3844
7635.37 3810
7636.19 3651
7637.02 3551
7637.84 3449
7638.67 3272
7639.49 3099
7640.31 2977
7641.14 2840
7641.96 2721
7642.79 2662
7643.61 2669
7644.44 2612
7645.26 2503
7646.09 2544
7646.92 2567
7647.74 2582
7648.57 2526
7649.39 2515
7650.22 2555
7651.04 2478
7651.87 2477
7652.69 2424
7653.52 2317
7654.34 2385
7655.17 2362
7656.00 2326
7656.82 2353
7657.65 2380
7658.47 2407
7659.30 2364
7660.12 2359
7660.95 2303
7661.78 2385
7662.60 2378
7663.43 2404
7664.25 2374
7665.08 2388
7665.91 2378
7666.73 2384
7667.56 2362
7668.39 2364
7669.21 2436
7670.04 2351
7670.87 2370
7671.69 2428
7672.52 2431
7673.35 2382
7674.17 2399
7675.00 2348
7675.83 2368
7676.65 2354
7677.48 2339
7678.31 2316
7679.13 2249
7679.96 2339
7680.79 2363
7681.61 2277
7682.44 2293
7683.27 2336
7684.10 2280
7684.92 2227
7685.75 2290
7686.58 2322
7687.40 2353
7688.23 2375
7689.06 2288
7689.89 2338
7690.71 2307
7691.54 2288
7692.37 2365
7693.20 2360
7694.03 2337
7694.85 2340
7695.68 2365
7696.51 2279
7697.34 2204
7698.16 2302
7698.99 2386
7699.82 2324
7700.65 2337
7701.48 2345
7702.31 2367
7703.13 2363
7703.96 2297
7704.79 2281
7705.62 2289
7706.45 2356
7707.28 2348
7708.10 2377
7708.93 2366
7709.76 2370
7710.59 2350
7711.42 2411
7712.25 2416
7713.08 2387
7713.90 2356
7714.73 2323
7715.56 2387
7716.39 2421
7717.22 2385
7718.05 2467
7718.88 2385
7719.71 2361
7720.54 2311
7721.37 2284
7722.20 2338
7723.02 2353
7723.85 2266
7724.68 2252
7725.51 2238
7726.34 2264
7727.17 2367
7728.00 2349
7728.83 2263
7729.66 2363
7730.49 2399
7731.32 2345
7732.15 2305
7732.98 2319
7733.81 2330
7734.64 2428
7735.47 2436
7736.30 2326
7737.13 2359
7737.96 2337
7738.79 2320
7739.62 2345
7740.45 2285
7741.28 2402
7742.11 2420
7742.94 2483
7743.77 2544
7744.60 2691
7745.43 2953
7746.26 3221
7747.09 3613
7747.92 4010
7748.75 4239
7749.59 4319
7750.42 4287
7751.25 4296
7752.08 4197
7752.91 3980
7753.74 3660
7754.57 3466
7755.40 3239
7756.23 3077
7757.06 2842
7757.90 2683
7758.73 2699
7759.56 2515
7760.39 2523
7761.22 2510
7762.05 2503
7762.88 2444
7763.71 2422
7764.55 2441
7765.38 2428
7766.21 2332
7767.04 2332
7767.87 2333
7768.70 2212
7769.54 2208
7770.37 2207
7771.20 2130
7772.03 2073
7772.86 2094
7773.70 2095
7774.53 2126
7775.36 2073
7776.19 2006
7777.02 2049
7777.86 2128
7778.69 2162
7779.52 2213
7780.35 2068
7781.19 2156
7782.02 2211
7782.85 2217
7783.68 2231
7784.52 2267
7785.35 2244
7786.18 2326
7787.01 2370
7787.85 2419
7788.68 2398
7789.51 2408
7790.35 2334
7791.18 2378
7792.01 2290
7792.84 2231
7793.68 2154
7794.51 2228
7795.34 2260
7796.18 2266
7797.01 2154
7797.84 2139
7798.68 2197
7799.51 2209
7800.34 2127
7801.18 2091
7802.01 2097
7802.84 2175
7803.68 2192
7804.51 2145
7805.35 2140
7806.18 2142
7807.01 2206
7807.85 2200
7808.68 2165
7809.51 2171
7810.35 2230
7811.18 2253
7812.02 2273
7812.85 2191
7813.68 2237
7814.52 2285
7815.35 2278
7816.19 2278
7817.02 2299
7817.86 2325
7818.69 2307
7819.52 2264
7820.36 2288
7821.19 2231
7822.03 2212
7822.86 2292
7823.70 2303
7824.53 2255
7825.37 2214
7826.20 2216
7827.04 2297
7827.87 2313
7828.71 2241
7829.54 2201
7830.38 2221
7831.21 2228
7832.05 2210
7832.88 2220
7833.72 2153
7834.55 2127
7835.39 2131
7836.22 2108
7837.06 2107
7837.89 2155
7838.73 2135
7839.57 2243
7840.40 2217
7841.24 2187
7842.07 2061
7842.91 2090
7843.74 2076
7844.58 2106
7845.42 2068
7846.25 2045
7847.09 2083
7847.92 2025
7848.76 2034
7849.60 2033
7850.43 2026
7851.27 2041
7852.10 2076
7852.94 2020
7853.78 1997
7854.61 1929
7855.45 1978
7856.29 2016
7857.12 2021
7857.96 1963
7858.79 1944
7859.63 1979
7860.47 1977
7861.30 2002
7862.14 2034
7862.98 1977
7863.81 1964
7864.65 2011
7865.49 2012
7866.33 1938
7867.16 1986
7868.00 1956
7868.84 1930
7869.67 1937
7870.51 1919
7871.35 1921
7872.19 1912
7873.02 1925
7873.86 1964
7874.70 1958
7875.54 1942
7876.37 2005
7877.21 2064
7878.05 2036
7878.89 2066
7879.72 2073
7880.56 2069
7881.40 2064
7882.24 2002
7883.07 1990
7883.91 2033
7884.75 1982
7885.59 2046
7886.43 2013
7887.26 2011
7888.10 2053
7888.94 2033
7889.78 1969
7890.62 2013
7891.45 2027
7892.29 2063
7893.13 2018
7893.97 2009
7894.81 1982
7895.65 1986
7896.49 2072
7897.32 2075
7898.16 2041
7899.00 2047
7899.84 1997
7900.68 2034
7901.52 2021
7902.36 1986
7903.20 2084
7904.03 2059
7904.87 2012
7905.71 2033
7906.55 1961
7907.39 1987
7908.23 1910
7909.07 1967
7909.91 1980
7910.75 2016
7911.59 2032
7912.43 2057
7913.27 2054
7914.11 2162
7914.94 2141
7915.78 2257
7916.62 2338
7917.46 2393
7918.30 2412
7919.14 2357
7919.98 2415
7920.82 2457
7921.66 2390
7922.50 2342
7923.34 2281
7924.18 2145
7925.02 2083
7925.86 2102
7926.70 2076
7927.54 1979
7928.38 1917
7929.22 1947
7930.06 1996
7930.90 1959
7931.74 1903
7932.59 1991
7933.43 1968
7934.27 1934
7935.11 1871
7935.95 1868
7936.79 1859
7937.63 1850
7938.47 1848
7939.31 1841
7940.15 1891
7940.99 1927
7941.83 1893
7942.67 1923
7943.52 1884
7944.36 1853
7945.20 1921
7946.04 1949
7946.88 1930
7947.72 1846
7948.56 1873
7949.40 1973
7950.25 1882
7951.09 1842
7951.93 1933
7952.77 1869
7953.61 1882
7954.45 1829
7955.29 1828
7956.14 1867
7956.98 1909
7957.82 1906
7958.66 1910
7959.50 1870
7960.35 1803
7961.19 1867
7962.03 1845
7962.87 1856
7963.71 1780
7964.56 1754
7965.40 1775
7966.24 1833
7967.08 1830
7967.93 1831
7968.77 1900
7969.61 1858
7970.45 1807
7971.29 1892
7972.14 1927
7972.98 1882
7973.82 1854
7974.67 1859
7975.51 1823
7976.35 1822
7977.19 1828
7978.04 1905
7978.88 1898
7979.72 1857
7980.57 1860
7981.41 1861
7982.25 1848
7983.09 1851
7983.94 1756
7984.78 1787
7985.62 1811
7986.47 1781
7987.31 1818
7988.15 1810
7989.00 1806
7989.84 1752
7990.68 1837
7991.53 1828
7992.37 1737
7993.22 1743
7994.06 1776
7994.90 1821
7995.75 1770
7996.59 1789
7997.43 1718
7998.28 1709
7999.12 1756
7999.97 1721
8000.81 1696
8001.65 1724
8002.50 1713
8003.34 1708
8004.19 1752
8005.03 1714
8005.88 1802
8006.72 1762
8007.57 1745
8008.41 1795
8009.25 1833
8010.10 1772
8010.94 1766
8011.79 1807
8012.63 1810
8013.48 1745
8014.32 1738
8015.17 1729
8016.01 1795
8016.86 1717
8017.70 1711
8018.55 1642
8019.39 1675
8020.24 1723
8021.08 1737
8021.93 1681
8022.77 1712
8023.62 1675
8024.46 1679
8025.31 1708
8026.15 1678
8027.00 1637
8027.84 1667
8028.69 1684
8029.54 1677
8030.38 1663
8031.23 1737
8032.07 1785
8032.92 1734
8033.76 1779
8034.61 1814
8035.46 1800
8036.30 1799
8037.15 1712
8037.99 1743
8038.84 1748
8039.69 1738
8040.53 1748
8041.38 1800
8042.22 1708
8043.07 1660
8043.92 1626
8044.76 1719
8045.61 1721
8046.46 1702
8047.30 1659
8048.15 1683
8049.00 1734
8049.84 1655
8050.69 1710
8051.54 1700
8052.38 1677
8053.23 1651
8054.08 1687
8054.92 1722
8055.77 1662
8056.62 1679
8057.46 1644
8058.31 1631
8059.16 1603
8060.01 1612
8060.85 1634
8061.70 1680
8062.55 1628
8063.40 1658
8064.24 1663
8065.09 1611
8065.94 1632
8066.79 1601
8067.63 1702
8068.48 1627
8069.33 1630
8070.18 1581
8071.02 1624
8071.87 1681
8072.72 1694
8073.57 1716
8074.42 1642
8075.26 1599
8076.11 1560
8076.96 1648
8077.81 1622
8078.66 1642
8079.50 1638
8080.35 1565
8081.20 1539
8082.05 1599
8082.90 1558
8083.75 1569
8084.59 1567
8085.44 1576
8086.29 1581
8087.14 1616
8087.99 1647
8088.84 1615
8089.69 1627
8090.53 1574
8091.38 1563
8092.23 1562
8093.08 1598
8093.93 1592
8094.78 1609
8095.63 1561
8096.48 1512
8097.33 1580
8098.18 1565
8099.02 1613
8099.87 1577
8100.72 1532
8101.57 1539
8102.42 1613
8103.27 1600
8104.12 1596
8104.97 1605
8105.82 1620
8106.67 1623
8107.52 1664
8108.37 1629
8109.22 1638
8110.07 1575
8110.92 1577
8111.77 1609
8112.62 1566
8113.47 1556
8114.32 1585
8115.17 1626
8116.02 1624
8116.87 1623
8117.72 1744
8118.57 1724
8119.42 1777
8120.27 1791
8121.12 1701
8121.97 1683
8122.82 1704
8123.67 1731
8124.52 1709
8125.37 1686
8126.22 1684
8127.07 1645
8127.93 1620
8128.78 1636
8129.63 1649
8130.48 1579
8131.33 1586
8132.18 1630
8133.03 1581
8133.88 1559
8134.73 1634
8135.58 1619
8136.44 1562
8137.29 1552
8138.14 1597
8138.99 1619
8139.84 1602
8140.69 1608
8141.54 1654
8142.39 1556
8143.25 1617
8144.10 1595
8144.95 1674
8145.80 1623
8146.65 1597
8147.50 1609
8148.36 1660
8149.21 1634
8150.06 1597
8150.91 1568
8151.76 1605
8152.62 1552
8153.47 1551
8154.32 1626
8155.17 1594
8156.02 1664
8156.88 1635
8157.73 1603
8158.58 1627
8159.43 1615
8160.29 1651
8161.14 1711
8161.99 1636
8162.84 1632
8163.70 1608
8164.55 1504
8165.40 1554
8166.25 1558
8167.11 1538
8167.96 1578
8168.81 1576
8169.67 1522
8170.52 1532
8171.37 1575
8172.23 1649
8173.08 1607
8173.93 1604
8174.78 1518
8175.64 1614
8176.49 1598
8177.34 1519
8178.20 1561
8179.05 1504
8179.90 1595
8180.76 1524
8181.61 1535
8182.47 1538
8183.32 1520
8184.17 1532
8185.03 1513
8185.88 1497
8186.73 1430
8187.59 1461
8188.44 1482
8189.30 1477
8190.15 1494
8191.00 1467
8191.86 1491
8192.71 1549
8193.57 1538
8194.42 1511
8195.27 1491
8196.13 1475
8196.98 1485
8197.84 1503
8198.69 1525
8199.55 1501
8200.40 1426
8201.26 1456
8202.11 1443
8202.96 1463
8203.82 1514
8204.67 1480
8205.53 1507
8206.38 1503
8207.24 1509
8208.09 1482
8208.95 1483
8209.80 1486
8210.66 1493
8211.51 1506
8212.37 1560
8213.22 1550
8214.08 1499
8214.93 1499
8215.79 1548
8216.65 1543
8217.50 1589
8218.36 1491
8219.21 1573
8220.07 1625
8220.92 1593
8221.78 1656
8222.63 1605
8223.49 1603
8224.35 1615
8225.20 1662
8226.06 1574
8226.91 1577
8227.77 1578
8228.63 1587
8229.48 1552
8230.34 1588
8231.19 1608
8232.05 1583
8232.91 1557
8233.76 1547
8234.62 1586
8235.47 1525
8236.33 1562
8237.19 1467
8238.04 1474
8238.90 1523
8239.76 1554
8240.61 1536
8241.47 1493
8242.33 1490
8243.18 1462
8244.04 1474
8244.90 1497
8245.75 1552
8246.61 1571
8247.47 1513
8248.33 1514
8249.18 1529
8250.04 1536
8250.90 1569
8251.75 1556
8252.61 1556
8253.47 1535
8254.33 1484
8255.18 1502
8256.04 1514
8256.90 1523
8257.76 1539
8258.61 1507
8259.47 1523
8260.33 1503
8261.19 1519
8262.04 1629
8262.90 1507
8263.76 1532
8264.62 1578
8265.48 1610
8266.33 1577
8267.19 1475
8268.05 1509
8268.91 1471
8269.77 1545
8270.62 1518
8271.48 1523
8272.34 1524
8273.20 1532
8274.06 1470
8274.92 1544
8275.77 1555
8276.63 1522
8277.49 1543
8278.35 1556
8279.21 1614
8280.07 1572
8280.93 1554
8281.78 1526
8282.64 1544
8283.50 1552
8284.36 1574
8285.22 1518
8286.08 1480
8286.94 1554
8287.80 1550
8288.66 1495
8289.51 1535
8290.37 1494
8291.23 1559
8292.09 1507
8292.95 1532
8293.81 1491
8294.67 1528
8295.53 1504
8296.39 1560
8297.25 1543
8298.11 1525
8298.97 1567
8299.83 1587
8300.69 1575
8301.55 1577
8302.41 1569
8303.27 1565
8304.13 1550
8304.99 1524
8305.85 1588
8306.71 1630
8307.57 1598
8308.43 1544
8309.29 1595
8310.15 1603
8311.01 1607
8311.87 1621
8312.73 1584
8313.59 1589
8314.45 1598
8315.31 1599
8316.17 1612
8317.03 1621
8317.89 1578
8318.75 1620
8319.61 1582
8320.47 1577
8321.33 1611
8322.20 1590
8323.06 1607
8323.92 1651
8324.78 1710
8325.64 1705
8326.50 1696
8327.36 1662
8328.22 1651
8329.08 1599
8329.94 1599
8330.81 1628
8331.67 1621
8332.53 1639
8333.39 1627
8334.25 1666
8335.11 1625
8335.97 1637
8336.84 1672
8337.70 1667
8338.56 1731
8339.42 1700
8340.28 1643
8341.15 1651
8342.01 1683
8342.87 1635
8343.73 1646
8344.59 1742
8345.45 1688
8346.32 1726
8347.18 1714
8348.04 1664
8348.90 1631
8349.77 1648
8350.63 1672
8351.49 1748
8352.35 1700
8353.22 1693
8354.08 1653
8354.94 1690
8355.80 1654
8356.67 1689
8357.53 1713
8358.39 1752
8359.25 1697
8360.12 1728
8360.98 1706
8361.84 1706
8362.71 1767
8363.57 1742
8364.43 1760
8365.29 1751
8366.16 1780
8367.02 1790
8367.88 1814
8368.75 1806
8369.61 1823
8370.47 1772
8371.34 1827
8372.20 1849
8373.06 1829
8373.93 1884
8374.79 1925
8375.65 1879
8376.52 1871
8377.38 1867
8378.25 1890
8379.11 1922
8379.97 1967
8380.84 1935
8381.70 1886
8382.56 1846
8383.43 1963
8384.29 2046
8385.16 1975
8386.02 2009
8386.89 2039
8387.75 2015
8388.61 2078
8389.48 2125
8390.34 2097
8391.21 2155
8392.07 2106
8392.94 2159
8393.80 2181
8394.67 2163
8395.53 2168
8396.39 2198
8397.26 2249
8398.12 2242
8398.99 2205
8399.85 2223
8400.72 2223
8401.58 2263
8402.45 2199
8403.31 2164
8404.18 2260
8405.04 2306
8405.91 2342
8406.77 2308
8407.64 2301
8408.50 2382
8409.37 2403
8410.24 2407
8411.10 2448
8411.97 2489
8412.83 2558
8413.70 2498
8414.56 2542
8415.43 2583
8416.29 2577
8417.16 2596
8418.03 2643
8418.89 2631
8419.76 2708
8420.62 2663
8421.49 2648
8422.36 2701
8423.22 2730
8424.09 2729
8424.95 2857
8425.82 2835
8426.69 2902
8427.55 2850
8428.42 2887
8429.28 2976
8430.15 3001
8431.02 2992
8431.88 3064
8432.75 3074
8433.62 3167
8434.48 3247
8435.35 3374
8436.22 3320
8437.08 3400
8437.95 3458
8438.82 3599
8439.68 3581
8440.55 3614
8441.42 3752
8442.29 3794
8443.15 3812
8444.02 3879
8444.89 3988
8445.75 4041
8446.62 4080
8447.49 4281
8448.36 4399
8449.22 4544
8450.09 4813
8450.96 5123
8451.83 5571
8452.69 6022
8453.56 6582
8454.43 7483
8455.30 8344
8456.16 8917
8457.03 9347
8457.90 9785
8458.77 9690
8459.64 9588
8460.50 9342
8461.37 8709
8462.24 8152
8463.11 7447
8463.98 6817
8464.84 6148
8465.71 5605
8466.58 5248
8467.45 4853
8468.32 4447
8469.19 4222
8470.05 3972
8470.92 3816
8471.79 3565
8472.66 3467
8473.53 3228
8474.40 3209
8475.27 3088
8476.13 3054
8477.00 3034
8477.87 2940
8478.74 2892
8479.61 2880
8480.48 2866
8481.35 2940
8482.22 3006
8483.09 2924
8483.96 2919
8484.82 3015
8485.69 2999
8486.56 3010
8487.43 3054
8488.30 2981
8489.17 2992
8490.04 3057
8490.91 3150
8491.78 3231
8492.65 3199
8493.52 3424
8494.39 3447
8495.26 3479
8496.13 3574
8497.00 3517
8497.87 3418
8498.74 3459
8499.61 3426
8500.48 3307
8501.35 3218
8502.22 3140
8503.09 3075
8503.96 2951
8504.83 2968
8505.70 2881
8506.57 2821
8507.44 2842
8508.31 2913
8509.18 2840
8510.05 2796
8510.92 2817
8511.79 2913
8512.66 2911
8513.53 2866
8514.40 2904
8515.27 2920
8516.15 2992
8517.02 3039
8517.89 3012
8518.76 3084
8519.63 3115
8520.50 3110
8521.37 3177
8522.24 3106
8523.11 3142
8523.98 3180
8524.86 3245
8525.73 3184
8526.60 3263
8527.47 3220
8528.34 3208
8529.21 3284
8530.08 3304
8530.96 3228
8531.83 3251
8532.70 3205
8533.57 3260
8534.44 3228
8535.31 3197
8536.19 3204
8537.06 3203
8537.93 3278
8538.80 3321
8539.67 3253
8540.55 3323
8541.42 3257
8542.29 3245
8543.16 3114
8544.03 3050
8544.91 3004
8545.78 2992
8546.65 2848
8547.52 2897
8548.40 2828
8549.27 2785
8550.14 2710
8551.01 2732
8551.89 2797
8552.76 2817
8553.63 2847
8554.51 2789
8555.38 2817
8556.25 2803
8557.12 2830
8558.00 2840
8558.87 2814
8559.74 2788
8560.62 2773
8561.49 2708
8562.36 2694
8563.24 2654
8564.11 2751
8564.98 2705
8565.86 2632
8566.73 2643
8567.60 2680
8568.48 2663
8569.35 2572
8570.22 2569
8571.10 2598
8571.97 2636
8572.84 2551
8573.72 2531
8574.59 2466
8575.46 2459
8576.34 2469
8577.21 2465
8578.09 2481
8578.96 2480
8579.83 2483
8580.71 2471
8581.58 2486
8582.46 2456
8583.33 2415
8584.21 2418
8585.08 2474
8585.95 2419
8586.83 2403
8587.70 2433
8588.58 2434
8589.45 2443
8590.33 2414
8591.20 2437
8592.08 2515
8592.95 2467
8593.83 2439
8594.70 2438
8595.58 2537
8596.45 2483
8597.33 2497
8598.20 2526
8599.08 2485
8599.95 2518
8600.83 2552
8601.70 2588
8602.58 2595
8603.45 2591
8604.33 2499
8605.20 2568
8606.08 2561
8606.95 2557
8607.83 2605
8608.70 2643
8609.58 2654
8610.45 2737
8611.33 2737
8612.21 2671
8613.08 2716
8613.96 2721
8614.83 2646
8615.71 2650
8616.59 2663
8617.46 2600
8618.34 2572
8619.21 2606
8620.09 2598
8620.97 2528
8621.84 2582
8622.72 2574
8623.59 2630
8624.47 2552
8625.35 2639
8626.22 2625
8627.10 2591
8627.98 2668
8628.85 2728
8629.73 2596
8630.61 2617
8631.48 2726
8632.36 2724
8633.24 2708
8634.11 2625
8634.99 2658
8635.87 2743
8636.74 2691
8637.62 2729
8638.50 2799
8639.37 2805
8640.25 2842
8641.13 2821
8642.01 2799
8642.88 2858
8643.76 2820
8644.64 2795
8645.52 2802
8646.39 2840
8647.27 2867
8648.15 2875
8649.03 2906
8649.90 2919
8650.78 2916
8651.66 3032
8652.54 3048
8653.41 3051
8654.29 3078
8655.17 2997
8656.05 2999
8656.93 3051
8657.80 3038
8658.68 3018
8659.56 2954
8660.44 2989
8661.32 3091
8662.19 3015
8663.07 3050
8663.95 3069
8664.83 3150
8665.71 3239
8666.59 3173
8667.46 3159
8668.34 3291
8669.22 3294
8670.10 3340
8670.98 3420
8671.86 3466
8672.74 3551
8673.62 3486
8674.49 3556
8675.37 3669
8676.25 3664
8677.13 3652
8678.01 3711
8678.89 3701
8679.77 3701
8680.65 3716
8681.53 3681
8682.41 3693
8683.29 3681
8684.16 3696
8685.04 3676
8685.92 3802
8686.80 3700
8687.68 3863
8688.56 4004
8689.44 4080
8690.32 4412
8691.20 4576
8692.08 4890
8692.96 5078
8693.84 5182
8694.72 5256
8695.60 5181
8696.48 5160
8697.36 5097
8698.24 4971
8699.12 4911
8700.00 4774
8700.88 4635
8701.76 4463
8702.64 4410
8703.52 4337
8704.40 4308
8705.28 4268
8706.16 4260
8707.04 4280
8707.92 4189
8708.80 4167
8709.69 4248
8710.57 4300
8711.45 4257
8712.33 4232
8713.21 4201
8714.09 4265
8714.97 4274
8715.85 4301
8716.73 4313
8717.61 4414
8718.49 4381
8719.38 4494
8720.26 4528
8721.14 4653
8722.02 4664
8722.90 4741
8723.78 4696
8724.66 4763
8725.54 4790
8726.43 4960
8727.31 4983
8728.19 4935
8729.07 4921
8729.95 4999
8730.83 5185
8731.72 5238
8732.60 5281
8733.48 5389
8734.36 5536
8735.24 5536
8736.13 5601
8737.01 5711
8737.89 5884
8738.77 5941
8739.65 5882
8740.54 5862
8741.42 5865
8742.30 5951
8743.18 5980
8744.07 5997
8744.95 5922
8745.83 5986
8746.71 5967
8747.60 6003
8748.48 6045
8749.36 6001
8750.24 6083
8751.13 6230
8752.01 6194
8752.89 6366
8753.77 6412
8754.66 6560
8755.54 6745
8756.42 6808
8757.31 6902
8758.19 6994
8759.07 7177
8759.96 7350
8760.84 7655
8761.72 7668
8762.61 7959
8763.49 8383
8764.37 8616
8765.26 8615
8766.14 8944
8767.02 9264
8767.91 9219
8768.79 9266
8769.67 9507
8770.56 9541
8771.44 9333
8772.32 9459
8773.21 9613
8774.09 9608
8774.98 9829
8775.86 10283
8776.74 11053
8777.63 12049
8778.51 13241
8779.40 15065
8780.28 16792
8781.17 18580
8782.05 20378
8782.93 21900
8783.82 22771
8784.70 23434
8785.59 23260
8786.47 22565
8787.36 21587
8788.24 20161
8789.13 18773
8790.01 17155
8790.89 15529
8791.78 14411
8792.66 13358
8793.55 12546
8794.43 11879
8795.32 11337
8796.20 11057
8797.09 11039
8797.97 11065
8798.86 10946
8799.74 10839
8800.63 10828
8801.52 10785
8802.40 10392
8803.29 9986
8804.17 9720
8805.06 9313
8805.94 8653
8806.83 8082
8807.71 7759
8808.60 7477
8809.48 7372
8810.37 7240
8811.26 7159
8812.14 7131
8813.03 6947
8813.91 6944
8814.80 6910
8815.69 6830
8816.57 6887
8817.46 6950
8818.34 7060
8819.23 7066
8820.12 7209
8821.00 7238
8821.89 7118
8822.77 7161
8823.66 7112
8824.55 7006
8825.43 6730
8826.32 6598
8827.21 6492
8828.09 6419
8828.98 6333
8829.87 6243
8830.75 6107
8831.64 6068
8832.53 6037
8833.41 5987
8834.30 5915
8835.19 5859
8836.08 5827
8836.96 5847
8837.85 5935
8838.74 5846
8839.62 5844
8840.51 5853
8841.40 5807
8842.29 5927
8843.17 5969
8844.06 5949
8844.95 5969
8845.84 6072
8846.72 6019
8847.61 6039
8848.50 6042
8849.39 5987
8850.27 5859
8851.16 5893
8852.05 5849
8852.94 5852
8853.82 5850
8854.71 5950
8855.60 5879
8856.49 5747
8857.38 5798
8858.26 5871
8859.15 5794
8860.04 5925
8860.93 5888
8861.82 5851
8862.71 5739
8863.59 5799
8864.48 5550
8865.37 5411
8866.26 5421
8867.15 5313
8868.04 5293
8868.93 5239
8869.81 5200
8870.70 4970
8871.59 5011
8872.48 4884
8873.37 4821
8874.26 4800
8875.15 4677
8876.04 4678
8876.93 4580
8877.81 4534
8878.70 4428
8879.59 4518
8880.48 4575
8881.37 4414
8882.26 4463
8883.15 4401
8884.04 4327
8884.93 4350
8885.82 4286
8886.71 4238
8887.60 4164
8888.49 4113
8889.38 4110
8890.27 4092
8891.16 4048
8892.05 4016
8892.94 3918
8893.83 3897
8894.72 3881
8895.61 3872
8896.50 3833
8897.39 3817
8898.28 3777
8899.17 3730
8900.06 3722
8900.95 3641
8901.84 3654
8902.73 3640
8903.62 3537
8904.51 3523
8905.40 3473
8906.29 3442
8907.18 3380
8908.07 3357
8908.96 3298
8909.85 3334
8910.74 3324
8911.63 3332
8912.52 3286
8913.41 3249
8914.31 3234
8915.20 3201
8916.09 3131
8916.98 3088
8917.87 3183
8918.76 3195
8919.65 3024
8920.54 3080
8921.43 3129
8922.33 3116
8923.22 3038
8924.11 3020
8925.00 3176
8925.89 3188
8926.78 3117
8927.67 3200
8928.57 3185
8929.46 3076
8930.35 3126
8931.24 3181
8932.13 3119
8933.03 3072
8933.92 3031
8934.81 3059
8935.70 3122
8936.59 3002
8937.49 2971
8938.38 2929
8939.27 2957
8940.16 2875
8941.05 2811
8941.95 2886
8942.84 2912
8943.73 2739
8944.62 2673
8945.52 2746
8946.41 2684
8947.30 2754
8948.19 2688
8949.09 2632
8949.98 2652
8950.87 2598
8951.76 2550
8952.66 2532
8953.55 2563
8954.44 2521
8955.34 2501
8956.23 2579
8957.12 2612
8958.02 2505
8958.91 2496
8959.80 2557
8960.69 2536
8961.59 2476
8962.48 2446
8963.37 2502
8964.27 2445
8965.16 2423
8966.05 2372
8966.95 2401
8967.84 2410
8968.74 2428
8969.63 2430
8970.52 2431
8971.42 2430
8972.31 2346
8973.20 2432
8974.10 2354
8974.99 2314
8975.89 2305
8976.78 2307
8977.67 2232
8978.57 2264
8979.46 2204
8980.36 2182
8981.25 2167
8982.15 2161
8983.04 2128
8983.93 2140
8984.83 2097
8985.72 2052
8986.62 2068
8987.51 2071
8988.41 2035
8989.30 2066
8990.20 2087
8991.09 2063
8991.99 2007
8992.88 2037
8993.78 2074
8994.67 2007
8995.57 1976
8996.46 1964
8997.36 1998
8998.25 1976
8999.15 1921
9000.04 1910
9000.94 1933
9001.83 1886
9002.73 1896
9003.62 1918
9004.52 1884
9005.41 1867
9006.31 1872
9007.20 1907
9008.10 1871
9009.00 1911
9009.89 1831
9010.79 1889
9011.68 1840
9012.58 1890
9013.47 1882
9014.37 1940
9015.27 1868
9016.16 1830
9017.06 1817
9017.95 1866
9018.85 1811
9019.75 1805
9020.64 1801
9021.54 1792
9022.43 1806
9023.33 1784
9024.23 1743
9025.12 1797
9026.02 1762
9026.92 1723
9027.81 1739
9028.71 1732
9029.61 1757
9030.50 1736
9031.40 1747
9032.30 1727
9033.19 1752
9034.09 1727
9034.99 1717
9035.88 1690
9036.78 1697
9037.68 1667
9038.58 1653
9039.47 1719
9040.37 1691
9041.27 1688
9042.16 1684
9043.06 1612
9043.96 1652
9044.86 1639
9045.75 1640
9046.65 1678
9047.55 1701
9048.45 1698
9049.34 1719
9050.24 1685
9051.14 1661
9052.04 1681
9052.94 1649
9053.83 1664
9054.73 1709
9055.63 1664
9056.53 1620
9057.43 1659
9058.32 1656
9059.22 1584
9060.12 1605
9061.02 1625
9061.92 1630
9062.81 1707
9063.71 1643
9064.61 1660
9065.51 1726
9066.41 1728
9067.31 1642
9068.21 1613
9069.10 1594
9070.00 1696
9070.90 1699
9071.80 1703
9072.70 1681
9073.60 1725
9074.50 1655
9075.40 1630
9076.29 1664
9077.19 1613
9078.09 1619
9078.99 1610
9079.89 1617
9080.79 1561
9081.69 1613
9082.59 1666
9083.49 1668
9084.39 1581
9085.29 1554
9086.19 1556
9087.09 1577
9087.98 1590
9088.88 1600
9089.78 1573
9090.68 1575
9091.58 1580
9092.48 1560
9093.38 1550
9094.28 1594
9095.18 1583
9096.08 1559
9096.98 1532
9097.88 1579
9098.78 1605
9099.68 1578
9100.58 1549
9101.48 1530
9102.38 1513
9103.28 1567
9104.18 1551
9105.08 1579
9105.99 1561
9106.89 1569
9107.79 1568
9108.69 1551
9109.59 1552
9110.49 1568
9111.39 1572
9112.29 1510
9113.19 1529
9114.09 1591
9114.99 1569
9115.89 1501
9116.79 1550
9117.69 1570
9118.60 1522
9119.50 1560
9120.40 1552
9121.30 1586
9122.20 1586
9123.10 1600
9124.00 1548
9124.90 1526
9125.81 1544
9126.71 1579
9127.61 1557
9128.51 1472
9129.41 1496
9130.31 1563
9131.22 1543
9132.12 1503
9133.02 1487
9133.92 1473
9134.82 1496
9135.72 1527
9136.63 1528
9137.53 1471
9138.43 1535
9139.33 1555
9140.23 1539
9141.14 1539
9142.04 1510
9142.94 1525
9143.84 1519
9144.75 1511
9145.65 1499
9146.55 1478
9147.45 1464
9148.36 1502
9149.26 1482
9150.16 1507
9151.06 1519
9151.97 1490
9152.87 1556
9153.77 1473
9154.67 1531
9155.58 1545
9156.48 1511
9157.38 1468
9158.29 1491
9159.19 1505
9160.09 1493
9161.00 1512
9161.90 1534
9162.80 1486
9163.71 1482
9164.61 1499
9165.51 1466
9166.42 1486
9167.32 1482
9168.22 1494
9169.13 1513
9170.03 1463
9170.93 1460
9171.84 1468
9172.74 1499
9173.64 1547
9174.55 1510
9175.45 1535
9176.36 1494
9177.26 1521
9178.16 1509
9179.07 1470
9179.97 1511
9180.88 1537
9181.78 1512
9182.69 1475
9183.59 1535
9184.49 1452
9185.40 1443
9186.30 1465
9187.21 1526
9188.11 1586
9189.02 1525
9189.92 1503
9190.82 1556
9191.73 1506
9192.63 1524
9193.54 1543
9194.44 1522
9195.35 1582
9196.25 1585
9197.16 1565
9198.06 1620
9198.97 1629
9199.87 1627
9200.78 1636
9201.68 1555
9202.59 1559
9203.49 1530
9204.40 1586
9205.30 1566
9206.21 1561
9207.12 1565
9208.02 1526
9208.93 1539
9209.83 1532
9210.74 1574
9211.64 1508
9212.55 1520
9213.45 1577
9214.36 1531
9215.27 1478
9216.17 1534
9217.08 1505
9217.98 1484
9218.89 1550
9219.80 1621
9220.70 1593
9221.61 1564
9222.51 1590
9223.42 1571
9224.33 1516
9225.23 1514
9226.14 1562
9227.05 1492
9227.95 1456
9228.86 1485
9229.77 1503
9230.67 1554
9231.58 1515
9232.49 1444
9233.39 1488
9234.30 1454
9235.21 1505
9236.11 1502
9237.02 1458
9237.93 1464
9238.83 1442
9239.74 1498
9240.65 1443
9241.55 1437
9242.46 1447
9243.37 1544
9244.28 1493
9245.18 1454
9246.09 1485
9247.00 1463
9247.91 1476
9248.81 1471
9249.72 1472
9250.63 1454
9251.54 1485
9252.44 1462
9253.35 1493
9254.26 1456
9255.17 1439
9256.07 1427
9256.98 1427
9257.89 1479
9258.80 1444
9259.71 1433
9260.61 1452
9261.52 1499
9262.43 1510
9263.34 1507
9264.25 1527
9265.16 1513
9266.06 1491
9266.97 1489
9267.88 1437
9268.79 1492
9269.70 1526
9270.61 1551
9271.51 1516
9272.42 1505
9273.33 1562
9274.24 1553
9275.15 1559
9276.06 1523
9276.97 1592
9277.88 1536
9278.78 1533
9279.69 1573
9280.60 1579
9281.51 1557
9282.42 1562
9283.33 1519
9284.24 1502
9285.15 1534
9286.06 1523
9286.97 1540
9287.88 1542
9288.79 1530
9289.70 1566
9290.60 1582
9291.51 1545
9292.42 1533
9293.33 1598
9294.24 1542
9295.15 1504
9296.06 1513
9296.97 1550
9297.88 1509
9298.79 1496
9299.70 1492
9300.61 1516
9301.52 1535
9302.43 1549
9303.34 1490
9304.25 1533
9305.16 1619
9306.07 1519
9306.98 1510
9307.89 1525
9308.80 1537
9309.71 1511
9310.63 1532
9311.54 1571
9312.45 1555
9313.36 1529
9314.27 1535
9315.18 1576
9316.09 1498
9317.00 1525
9317.91 1522
9318.82 1490
9319.73 1524
9320.64 1513
9321.55 1500
9322.47 1462
9323.38 1479
9324.29 1479
9325.20 1474
9326.11 1511
9327.02 1484
9327.93 1504
9328.84 1521
9329.76 1435
9330.67 1473
9331.58 1539
9332.49 1492
9333.40 1460
9334.31 1465
9335.23 1482
9336.14 1490
9337.05 1424
9337.96 1459
9338.87 1454
9339.78 1483
9340.70 1457
9341.61 1472
9342.52 1498
9343.43 1531
9344.34 1522
9345.26 1459
9346.17 1506
9347.08 1468
9347.99 1494
9348.91 1483
9349.82 1453
9350.73 1454
9351.64 1493
9352.56 1562
9353.47 1523
9354.38 1525
9355.29 1481
9356.21 1484
9357.12 1530
9358.03 1510
9358.94 1460
9359.86 1520
9360.77 1542
9361.68 1523
9362.60 1468
9363.51 1483
9364.42 1428
9365.34 1539
9366.25 1567
9367.16 1514
9368.08 1511
9368.99 1552
9369.90 1536
9370.82 1589
9371.73 1569
9372.64 1493
9373.56 1626
9374.47 1539
9375.38 1522
9376.30 1575
9377.21 1570
9378.12 1548
9379.04 1518
9379.95 1540
9380.87 1617
9381.78 1550
9382.69 1477
9383.61 1536
9384.52 1567
9385.44 1584
9386.35 1572
9387.27 1530
9388.18 1555
9389.09 1579
9390.01 1617
9390.92 1639
9391.84 1698
9392.75 1676
9393.67 1693
9394.58 1727
9395.50 1685
9396.41 1705
9397.32 1713
9398.24 1715
9399.15 1698
9400.07 1685
9400.98 1640
9401.90 1654
9402.81 1666
9403.73 1683
9404.64 1623
9405.56 1611
9406.47 1639
9407.39 1701
9408.30 1649
9409.22 1664
9410.14 1693
9411.05 1673
9411.97 1615
9412.88 1703
9413.80 1678
9414.71 1713
9415.63 1690
9416.54 1640
9417.46 1642
9418.38 1577
9419.29 1663
9420.21 1669
9421.12 1604
9422.04 1662
9422.95 1635
9423.87 1660
9424.79 1598
9425.70 1598
9426.62 1652
9427.54 1666
9428.45 1750
9429.37 1667
9430.28 1729
9431.20 1734
9432.12 1742
9433.03 1780
9433.95 1781
9434.87 1811
9435.78 1794
9436.70 1803
9437.62 1876
9438.53 1881
9439.45 1860
9440.37 1923
9441.28 1939
9442.20 1910
9443.12 1821
9444.03 1878
9444.95 1910
9445.87 1986
9446.79 1932
9447.70 1981
9448.62 2046
9449.54 2117
9450.45 2116
9451.37 2240
9452.29 2375
9453.21 2447
9454.12 2572
9455.04 2591
9455.96 2647
9456.88 2600
9457.79 2626
9458.71 2513
9459.63 2474
9460.55 2351
9461.47 2207
9462.38 2138
9463.30 2096
9464.22 2085
9465.14 2045
9466.06 1907
9466.97 1916
9467.89 1887
9468.81 1838
9469.73 1902
9470.65 1826
9471.56 1869
9472.48 1820
9473.40 1831
9474.32 1789
9475.24 1825
9476.16 1848
9477.08 1805
9477.99 1772
9478.91 1808
9479.83 1875
9480.75 1907
9481.67 1875
9482.59 1863
9483.51 1905
9484.43 1926
9485.34 1927
9486.26 1918
9487.18 1870
9488.10 1863
9489.02 1870
9489.94 1865
9490.86 1802
9491.78 1789
9492.70 1747
9493.62 1738
9494.54 1827
9495.46 1775
9496.38 1719
9497.30 1726
9498.22 1680
9499.13 1691
9500.05 1708
9500.97 1696
9501.89 1654
9502.81 1633
9503.73 1664
9504.65 1647
9505.57 1615
9506.49 1615
9507.41 1646
9508.33 1640
9509.25 1618
9510.17 1616
9511.09 1628
9512.01 1653
9512.93 1682
9513.86 1646
9514.78 1667
9515.70 1683
9516.62 1742
9517.54 1671
9518.46 1670
9519.38 1682
9520.30 1802
9521.22 1731
9522.14 1754
9523.06 1683
9523.98 1688
9524.90 1715
9525.82 1698
9526.75 1790
9527.67 1721
9528.59 1771
9529.51 1785
9530.43 1759
9531.35 1863
9532.27 1871
9533.19 1903
9534.11 1916
9535.04 1938
9535.96 1893
9536.88 1908
9537.80 1890
9538.72 1863
9539.64 1829
9540.57 1758
9541.49 1768
9542.41 1753
9543.33 1738
9544.25 1722
9545.17 1730
9546.10 1682
9547.02 1676
9547.94 1699
9548.86 1614
9549.78 1660
9550.71 1695
9551.63 1661
9552.55 1626
9553.47 1608
9554.40 1597
9555.32 1697
9556.24 1631
9557.16 1643
9558.09 1730
9559.01 1660
9559.93 1671
9560.85 1601
9561.78 1642
9562.70 1678
9563.62 1679
9564.54 1605
9565.47 1658
9566.39 1654
9567.31 1626
9568.24 1622
9569.16 1624
9570.08 1597
9571.00 1622
9571.93 1626
9572.85 1644
9573.77 1606
9574.70 1575
9575.62 1641
9576.54 1615
9577.47 1525
9578.39 1541
9579.31 1572
9580.24 1550
9581.16 1515
9582.09 1539
9583.01 1454
9583.93 1562
9584.86 1541
9585.78 1517
9586.70 1549
9587.63 1547
9588.55 1550
9589.48 1562
9590.40 1539
9591.32 1580
9592.25 1520
9593.17 1534
9594.10 1558
9595.02 1584
9595.95 1571
9596.87 1571
9597.79 1569
9598.72 1586
9599.64 1618
9600.57 1623
9601.49 1619
9602.42 1684
9603.34 1684
9604.27 1674
9605.19 1660
9606.12 1667
9607.04 1687
9607.97 1711
9608.89 1730
9609.82 1717
9610.74 1759
9611.67 1704
9612.59 1669
9613.52 1691
9614.44 1698
9615.37 1732
9616.29 1749
9617.22 1742
9618.14 1732
9619.07 1727
9619.99 1687
9620.92 1706
9621.85 1742
9622.77 1762
9623.70 1720
9624.62 1796
9625.55 1786
9626.47 1756
9627.40 1808
9628.33 1833
9629.25 1836
9630.18 1904
9631.10 1847
9632.03 1864
9632.96 1855
9633.88 1908
9634.81 1938
9635.73 1875
9636.66 1909
9637.59 1929
9638.51 1988
9639.44 1947
9640.37 2008
9641.29 2074
9642.22 2096
9643.15 2027
9644.07 2065
9645.00 2163
9645.93 2237
9646.85 2193
9647.78 2237
9648.71 2328
9649.63 2399
9650.56 2427
9651.49 2463
9652.41 2563
9653.34 2452
9654.27 2383
9655.20 2394
9656.12 2354
9657.05 2291
9657.98 2285
9658.90 2266
9659.83 2145
9660.76 2202
9661.69 2170
9662.61 2109
9663.54 2168
9664.47 2119
9665.40 2121
9666.32 2115
9667.25 2149
9668.18 2073
9669.11 2111
9670.04 2116
9670.96 2126
9671.89 2176
9672.82 2138
9673.75 2196
9674.68 2200
9675.60 2203
9676.53 2144
9677.46 2175
9678.39 2167
9679.32 2117
9680.25 2156
9681.17 2141
9682.10 2213
9683.03 2229
9683.96 2232
9684.89 2244
9685.82 2246
9686.75 2247
9687.67 2262
9688.60 2262
9689.53 2216
9690.46 2350
9691.39 2356
9692.32 2302
9693.25 2326
9694.18 2392
9695.11 2385
9696.03 2470
9696.96 2532
9697.89 2573
9698.82 2504
9699.75 2501
9700.68 2616
9701.61 2653
9702.54 2561
9703.47 2613
9704.40 2560
9705.33 2496
9706.26 2431
9707.19 2364
9708.12 2377
9709.05 2315
9709.98 2291
9710.91 2318
9711.84 2229
9712.77 2252
9713.70 2240
9714.63 2212
9715.56 2194
9716.49 2264
9717.42 2186
9718.35 2198
9719.28 2164
9720.21 2134
9721.14 2133
9722.07 2081
9723.00 2162
9723.93 2061
9724.86 2145
9725.79 2018
9726.72 1984
9727.65 2049
9728.58 2048
9729.51 2049
9730.44 1996
9731.37 1982
9732.31 2016
9733.24 2078
9734.17 2014
9735.10 2064
9736.03 2047
9736.96 2026
9737.89 2028
9738.82 1928
9739.75 2004
9740.69 1979
9741.62 1956
9742.55 1929
9743.48 1908
9744.41 1880
9745.34 1863
9746.27 1891
9747.21 1918
9748.14 1908
9749.07 1846
9750.00 1889
9750.93 1875
9751.86 1844
9752.80 1858
9753.73 1803
9754.66 1908
9755.59 1831
9756.52 1838
9757.46 1787
9758.39 1833
9759.32 1869
9760.25 1821
9761.18 1803
9762.12 1802
9763.05 1843
9763.98 1849
9764.91 1810
9765.85 1805
9766.78 1823
9767.71 1838
9768.64 1853
9769.58 1901
9770.51 1861
9771.44 1830
9772.37 1791
9773.31 1826
9774.24 1887
9775.17 1939
9776.11 1853
9777.04 1895
9777.97 1972
9778.91 1970
9779.84 1917
9780.77 1945
9781.71 1968
9782.64 2008
9783.57 2032
9784.51 2054
9785.44 2022
9786.37 1989
9787.31 1944
9788.24 1993
9789.17 1998
9790.11 1948
9791.04 1913
9791.97 1880
9792.91 1845
9793.84 1848
9794.77 1864
9795.71 1829
9796.64 1858
9797.58 1866
9798.51 1881
9799.44 1858
9800.38 1880
9801.31 1832
9802.25 1820
9803.18 1904
9804.12 1827
9805.05 1817
9805.98 1740
9806.92 1722
9807.85 1680
9808.79 1694
9809.72 1703
9810.66 1617
9811.59 1621
9812.53 1576
9813.46 1564
9814.40 1629
9815.33 1593
9816.27 1576
9817.20 1568
9818.14 1624
9819.07 1600
9820.01 1556
9820.94 1573
9821.88 1547
9822.81 1581
9823.75 1558
9824.68 1592
9825.62 1570
9826.55 1534
9827.49 1511
9828.42 1523
9829.36 1528
9830.29 1534
9831.23 1559
9832.17 1561
9833.10 1476
9834.04 1532
9834.97 1527
9835.91 1533
9836.84 1504
9837.78 1432
9838.72 1510
9839.65 1482
9840.59 1525
9841.52 1503
9842.46 1522
9843.40 1499
9844.33 1489
9845.27 1544
9846.20 1563
9847.14 1552
9848.08 1512
9849.01 1499
9849.95 1474
9850.89 1548
9851.82 1500
9852.76 1518
9853.70 1438
9854.63 1530
9855.57 1485
9856.51 1489
9857.44 1418
9858.38 1464
9859.32 1448
9860.25 1456
9861.19 1480
9862.13 1483
9863.07 1533
9864.00 1455
9864.94 1448
9865.88 1420
9866.81 1459
9867.75 1482
9868.69 1506
9869.63 1501
9870.56 1492
9871.50 1441
9872.44 1460
9873.38 1460
9874.31 1482
9875.25 1512
9876.19 1478
9877.13 1420
9878.07 1435
9879.00 1478
9879.94 1446
9880.88 1416
9881.82 1423
9882.75 1507
9883.69 1485
9884.63 1418
9885.57 1409
9886.51 1405
9887.45 1438
9888.38 1453
9889.32 1409
9890.26 1448
9891.20 1410
9892.14 1430
9893.08 1432
9894.01 1404
9894.95 1391
9895.89 1439
9896.83 1449
9897.77 1356
9898.71 1389
9899.65 1411
9900.59 1448
9901.52 1449
9902.46 1404
9903.40 1465
9904.34 1426
9905.28 1421
9906.22 1427
9907.16 1432
9908.10 1455
9909.04 1450
9909.98 1449
9910.92 1439
9911.86 1409
9912.80 1439
9913.73 1444
9914.67 1517
9915.61 1522
9916.55 1508
9917.49 1492
9918.43 1454
9919.37 1463
9920.31 1563
9921.25 1568
9922.19 1612
9923.13 1711
9924.07 1809
9925.01 1923
9925.95 2004
9926.89 2056
9927.83 2030
9928.77 2083
9929.71 2161
9930.65 2099
9931.59 2042
9932.53 2039
9933.47 1924
9934.41 1831
9935.36 1818
9936.30 1741
9937.24 1670
9938.18 1609
9939.12 1580
9940.06 1476
9941.00 1503
9941.94 1546
9942.88 1427
9943.82 1401
9944.76 1414
9945.70 1417
9946.64 1391
9947.59 1383
9948.53 1353
9949.47 1402
9950.41 1308
9951.35 1260
9952.29 1277
9953.23 1301
9954.17 1288
9955.12 1338
9956.06 1310
9957.00 1341
9957.94 1370
9958.88 1358
9959.82 1301
9960.77 1327
9961.71 1322
9962.65 1337
9963.59 1350
9964.53 1324
9965.48 1340
9966.42 1357
9967.36 1369
9968.30 1315
9969.24 1331
9970.19 1303
9971.13 1320
9972.07 1255
9973.01 1254
9973.95 1257
9974.90 1274
9975.84 1227
9976.78 1226
9977.72 1282
9978.67 1204
9979.61 1234
9980.55 1258
9981.50 1261
9982.44 1234
9983.38 1196
9984.32 1218
9985.27 1234
9986.21 1195
9987.15 1225
9988.10 1263
9989.04 1266
9989.98 1254
9990.92 1231
9991.87 1180
9992.81 1213
9993.75 1218
9994.70 1214
9995.64 1285
9996.58 1229
9997.53 1208
9998.47 1224
9999.41 1245
10000.36 1216
10001.30 1241
10002.25 1259
10003.19 1278
10004.13 1269
10005.08 1251
10006.02 1255
10006.96 1269
10007.91 1274
10008.85 1254
10009.80 1251
10010.74 1239
10011.68 1237
10012.63 1253
10013.57 1236
10014.52 1246
10015.46 1231
10016.41 1214
10017.35 1229
10018.29 1207
10019.24 1202
10020.18 1249
10021.13 1231
10022.07 1204
10023.02 1218
10023.96 1228
10024.91 1224
10025.85 1204
10026.80 1226
10027.74 1240
10028.69 1204
10029.63 1240
10030.58 1231
10031.52 1222
10032.47 1192
10033.41 1184
10034.36 1223
10035.30 1250
10036.25 1172
10037.19 1208
10038.14 1251
10039.08 1193
10040.03 1157
10040.97 1158
10041.92 1147
10042.87 1199
10043.81 1196
10044.76 1180
10045.70 1170
10046.65 1185
10047.59 1150
10048.54 1156
10049.49 1157
10050.43 1114
10051.38 1155
10052.32 1157
10053.27 1147
10054.22 1145
10055.16 1106
10056.11 1113
10057.05 1143
10058.00 1193
10058.95 1174
10059.89 1185
10060.84 1119
10061.79 1114
10062.73 1099
10063.68 1062
10064.63 1100
10065.57 1174
10066.52 1174
10067.47 1175
10068.41 1118
10069.36 1175
10070.31 1143
10071.25 1144
10072.20 1147
10073.15 1131
10074.10 1150
10075.04 1139
10075.99 1138
10076.94 1112
10077.88 1097
10078.83 1144
10079.78 1136
10080.73 1112
10081.67 1135
10082.62 1134
10083.57 1112
10084.52 1095
10085.46 1068
10086.41 1120
10087.36 1131
10088.31 1101
10089.25 1101
10090.20 1111
10091.15 1100
10092.10 1115
10093.05 1070
10093.99 1098
10094.94 1064
10095.89 1071
10096.84 1064
10097.79 1092
10098.73 1111
10099.68 1129
10100.63 1095
10101.58 1086
10102.53 1087
10103.48 1106
10104.42 1063
10105.37 1038
10106.32 1040
10107.27 1033
10108.22 1076
10109.17 1065
10110.12 1065
10111.06 1045
10112.01 1038
10112.96 1043
10113.91 1031
10114.86 1022
10115.81 1065
10116.76 1089
10117.71 1071
10118.66 1083
10119.61 1069
10120.56 1060
10121.50 1061
10122.45 1051
10123.40 1130
10124.35 1078
10125.30 1021
10126.25 1063
10127.20 1041
10128.15 1037
10129.10 1112
10130.05 1033
10131.00 1058
10131.95 1016
10132.90 1075
10133.85 1049
10134.80 1124
10135.75 1133
10136.70 1081
10137.65 1050
10138.60 1064
10139.55 1066
10140.50 1052
10141.45 1064
10142.40 1071
10143.35 1086
10144.30 1060
10145.25 1071
10146.20 1052
10147.15 1110
10148.10 1058
10149.05 1037
10150.00 1043
10150.95 1094
10151.90 1080
10152.86 1115
10153.81 1082
10154.76 1067
10155.71 1080
10156.66 1044
10157.61 1075
10158.56 1101
10159.51 1080
10160.46 1038
10161.41 1068
10162.37 1119
10163.32 1089
10164.27 1050
10165.22 1091
10166.17 1053
10167.12 1069
10168.07 1066
10169.03 1098
10169.98 1110
10170.93 1135
10171.88 1096
10172.83 1127
10173.78 1126
10174.74 1102
10175.69 1117
10176.64 1048
10177.59 1095
10178.54 1089
10179.49 1151
10180.45 1104
10181.40 1196
10182.35 1179
10183.30 1171
10184.26 1165
10185.21 1159
10186.16 1146
10187.11 1193
10188.06 1238
10189.02 1227
10189.97 1213
10190.92 1273
10191.87 1302
10192.83 1224
10193.78 1244
10194.73 1286
10195.69 1350
10196.64 1307
10197.59 1274
10198.54 1248
10199.50 1204
10200.45 1286
10201.40 1283
10202.36 1305
10203.31 1296
10204.26 1335
10205.22 1231
10206.17 1229
10207.12 1217
10208.08 1245
10209.03 1222
10209.98 1283
10210.94 1236
10211.89 1255
10212.84 1236
10213.80 1239
10214.75 1244
10215.70 1194
10216.66 1209
10217.61 1212
10218.56 1214
10219.52 1140
10220.47 1210
10221.43 1190
10222.38 1215
10223.33 1210
10224.29 1187
10225.24 1223
10226.20 1172
10227.15 1198
10228.11 1176
10229.06 1214
10230.01 1217
10230.97 1271
10231.92 1251
10232.88 1255
10233.83 1286
10234.79 1280
10235.74 1257
10236.70 1242
10237.65 1279
10238.60 1332
10239.56 1321
10240.51 1325
10241.47 1226
10242.42 1263
10243.38 1321
10244.33 1279
10245.29 1249
10246.24 1238
10247.20 1212
10248.15 1155
10249.11 1170
10250.07 1172
10251.02 1147
10251.98 1116
10252.93 1119
10253.89 1129
10254.84 1114
10255.80 1109
10256.75 1133
10257.71 1149
10258.67 1097
10259.62 1079
10260.58 1072
10261.53 1057
10262.49 1059
10263.44 1071
10264.40 1065
10265.36 1097
10266.31 1128
10267.27 1085
10268.22 1098
10269.18 1108
10270.14 1089
10271.09 1076
10272.05 1052
10273.01 1127
10273.96 1113
10274.92 1127
10275.87 1119
10276.83 1089
10277.79 1109
10278.74 1035
10279.70 1037
10280.66 1064
10281.61 1058
10282.57 1060
10283.53 1059
10284.49 1087
10285.44 1075
10286.40 1038
10287.36 1016
10288.31 1046
10289.27 1011
10290.23 1032
10291.18 1049
10292.14 1032
10293.10 1023
10294.06 1045
10295.01 1012
10295.97 1027
10296.93 988
10297.89 1051
10298.84 1057
10299.80 1097
10300.76 1056
10301.72 1072
10302.67 1025
10303.63 1042
10304.59 1005
10305.55 1010
10306.51 1037
10307.46 1024
10308.42 1021
10309.38 1066
10310.34 1041
10311.30 1052
10312.25 1050
10313.21 1028
10314.17 1064
10315.13 1040
10316.09 1089
10317.05 1029
10318.00 1040
10318.96 1041
10319.92 1019
10320.88 1016
10321.84 1035
10322.80 1010
10323.76 1023
10324.71 1046
10325.67 1004
10326.63 1002
10327.59 1010
10328.55 987
10329.51 1005
10330.47 1021
10331.43 1058
10332.39 1044
10333.35 1026
10334.30 1003
10335.26 974
10336.22 976
10337.18 998
10338.14 1030
10339.10 1056
10340.06 1030
10341.02 1003
10341.98 1007
10342.94 1023
10343.90 987
10344.86 985
10345.82 1026
10346.78 1043
10347.74 1007
10348.70 1049
10349.66 1027
10350.62 1071
10351.58 1040
10352.54 992
10353.50 979
10354.46 994
10355.42 1021
10356.38 999
10357.34 1015
10358.30 957
10359.26 1000
10360.22 1011
10361.18 1033
10362.14 1024
10363.10 1027
10364.06 1089
10365.02 1034
10365.98 1031
10366.94 1072
10367.90 1008
10368.87 986
10369.83 1011
10370.79 1020
10371.75 985
10372.71 986
10373.67 976
10374.63 971
10375.59 980
10376.55 940
10377.51 966
10378.48 1010
10379.44 1004
10380.40 987
10381.36 1004
10382.32 1015
10383.28 1022
10384.24 988
10385.21 995
10386.17 980
10387.13 1053
10388.09 1028
10389.05 1011
10390.01 1020
10390.98 996
10391.94 1008
10392.90 1017
10393.86 1036
10394.82 1025
10395.79 1026
10396.75 1019
10397.71 980
10398.67 957
10399.63 981
10400.60 979
10401.56 999
10402.52 988
10403.48 952
10404.45 978
10405.41 1012
10406.37 1046
10407.33 993
10408.30 980
10409.26 1065
10410.22 1074
10411.18 1070
10412.15 1062
10413.11 1056
10414.07 1040
10415.04 1074
10416.00 1130
10416.96 1124
10417.93 1136
10418.89 1154
10419.85 1118
10420.81 1142
10421.78 1157
10422.74 1151
10423.70 1129
10424.67 1158
10425.63 1188
10426.59 1180
10427.56 1156
10428.52 1143
10429.49 1143
10430.45 1118
10431.41 1157
10432.38 1128
10433.34 1119
10434.30 1046
10435.27 1066
10436.23 1072
10437.20 1050
10438.16 1051
10439.12 1054
10440.09 1006
10441.05 983
10442.02 963
10442.98 1025
10443.94 967
10444.91 995
10445.87 987
10446.84 991
10447.80 1012
10448.77 983
10449.73 1002
10450.70 964
10451.66 999
10452.63 1049
10453.59 1057
10454.55 985
10455.52 994
10456.48 984
10457.45 1002
10458.41 940
10459.38 935
10460.34 953
10461.31 970
10462.27 973
10463.24 1027
10464.20 1006
10465.17 986
10466.14 1011
10467.10 958
10468.07 989
10469.03 989
10470.00 928
10470.96 979
10471.93 965
10472.89 1007
10473.86 947
10474.82 932
10475.79 947
10476.76 966
10477.72 956
10478.69 988
10479.65 990
10480.62 979
10481.59 1005
10482.55 991
10483.52 994
10484.48 953
10485.45 996
10486.42 1005
10487.38 959
10488.35 968
10489.32 972
10490.28 953
10491.25 971
10492.21 1019
10493.18 1012
10494.15 990
10495.11 967
10496.08 971
10497.05 940
10498.01 980
10498.98 1013
10499.95 962
10500.92 980
10501.88 1010
10502.85 1011
10503.82 1017
10504.78 966
10505.75 947
10506.72 1014
10507.68 974
10508.65 951
10509.62 994
10510.59 1035
10511.55 1014
10512.52 1005
10513.49 976
10514.46 946
10515.42 1028
10516.39 1001
10517.36 971
10518.33 970
10519.29 1004
10520.26 1058
10521.23 1023
10522.20 1012
10523.17 986
10524.13 1019
10525.10 1035
10526.07 1020
10527.04 997
10528.01 966
10528.97 971
10529.94 1021
10530.91 994
10531.88 990
10532.85 942
10533.82 969
10534.78 1017
10535.75 1000
10536.72 1015
10537.69 1015
10538.66 1001
10539.63 1030
10540.60 999
10541.56 988
10542.53 997
10543.50 1054
10544.47 1024
10545.44 985
10546.41 1035
10547.38 1043
10548.35 1019
10549.32 1003
10550.29 1024
10551.25 1036
10552.22 1057
10553.19 1018
10554.16 1069
10555.13 1068
10556.10 1081
10557.07 1109
10558.04 1143
10559.01 1080
10559.98 1087
10560.95 1143
10561.92 1140
10562.89 1164
10563.86 1117
10564.83 1153
10565.80 1160
10566.77 1160
10567.74 1108
10568.71 1100
10569.68 1094
10570.65 1131
10571.62 1071
10572.59 1084
10573.56 1076
10574.53 1063
10575.50 1057
10576.47 1054
10577.44 1075
10578.41 1039
10579.38 1027
10580.35 1013
10581.32 1034
10582.29 1002
10583.26 1007
10584.23 1083
10585.21 1032
10586.18 1087
10587.15 1014
10588.12 1003
10589.09 1055
10590.06 1023
10591.03 1066
10592.00 1058
10592.97 1064
10593.94 1088
10594.92 1082
10595.89 1077
10596.86 1031
10597.83 1041
10598.80 1047
10599.77 1073
10600.74 1020
10601.71 1012
10602.69 1015
10603.66 1028
10604.63 1023
10605.60 1020
10606.57 1020
10607.54 1016
10608.52 1017
10609.49 975
10610.46 967
10611.43 1007
10612.40 1023
10613.38 996
10614.35 975
10615.32 975
10616.29 996
10617.27 948
10618.24 963
10619.21 1015
10620.18 1030
10621.15 1049
10622.13 1023
10623.10 1047
10624.07 1018
10625.04 995
10626.02 1035
10626.99 991
10627.96 1035
10628.94 1039
10629.91 1051
10630.88 1033
10631.85 1036
10632.83 1032
10633.80 1002
10634.77 1049
10635.75 1049
10636.72 1011
10637.69 1049
10638.67 1086
10639.64 1026
10640.61 1049
10641.59 1066
10642.56 1095
10643.53 1091
10644.51 1063
10645.48 1131
10646.45 1093
10647.43 1132
10648.40 1095
10649.37 1045
10650.35 1025
10651.32 997
10652.30 1016
10653.27 1009
10654.24 1023
10655.22 1034
10656.19 1007
10657.16 1019
10658.14 991
10659.11 977
10660.09 981
10661.06 976
10662.04 953
10663.01 964
10663.98 993
10664.96 997
10665.93 987
10666.91 1023
10667.88 991
10668.86 950
10669.83 997
10670.81 1024
10671.78 990
10672.76 985
10673.73 1019
10674.71 982
10675.68 984
10676.66 938
10677.63 1001
10678.61 987
10679.58 973
10680.56 981
10681.53 953
10682.51 956
10683.48 989
10684.46 969
10685.43 990
10686.41 969
10687.38 999
10688.36 1015
10689.33 990
10690.31 973
10691.28 957
10692.26 946
10693.24 974
10694.21 952
10695.19 961
10696.16 975
10697.14 929
10698.12 913
10699.09 966
10700.07 959
10701.04 945
10702.02 937
10703.00 967
10703.97 942
10704.95 941
10705.92 940
10706.90 945
10707.88 976
10708.85 920
10709.83 933
10710.81 971
10711.78 961
10712.76 982
10713.74 996
10714.71 937
10715.69 950
10716.67 941
10717.64 989
10718.62 937
10719.60 957
10720.57 944
10721.55 941
10722.53 947
10723.50 981
10724.48 941
10725.46 956
10726.44 975
10727.41 992
10728.39 948
10729.37 952
10730.35 969
10731.32 945
10732.30 961
10733.28 979
10734.26 954
10735.23 939
10736.21 900
10737.19 953
10738.17 954
10739.14 947
10740.12 962
10741.10 978
10742.08 973
10743.06 983
10744.03 969
10745.01 1011
10745.99 996
10746.97 978
10747.95 983
10748.92 1010
10749.90 966
10750.88 1027
10751.86 996
10752.84 994
10753.82 1003
10754.79 968
10755.77 939
10756.75 961
10757.73 998
10758.71 918
10759.69 920
10760.67 924
10761.65 950
10762.62 941
10763.60 969
10764.58 950
10765.56 967
10766.54 940
10767.52 950
10768.50 947
10769.48 1008
10770.46 964
10771.44 913
10772.42 943
10773.39 962
10774.37 956
10775.35 989
10776.33 1011
10777.31 997
10778.29 997
10779.27 959
10780.25 973
10781.23 967
10782.21 999
10783.19 975
10784.17 981
10785.15 949
10786.13 964
10787.11 929
10788.09 923
10789.07 1005
10790.05 1015
10791.03 945
10792.01 909
10792.99 983
10793.97 958
10794.95 981
10795.93 906
10796.91 943
10797.89 922
10798.87 910
10799.85 887
10800.83 928
10801.82 935
10802.80 955
10803.78 938
10804.76 955
10805.74 910
10806.72 877
10807.70 951
10808.68 977
10809.66 946
10810.64 935
10811.62 941
10812.61 953
10813.59 1002
10814.57 911
10815.55 949
10816.53 971
10817.51 985
10818.49 985
10819.47 952
10820.46 961
10821.44 935
10822.42 986
10823.40 979
10824.38 964
10825.36 970
10826.35 968
10827.33 941
10828.31 969
10829.29 946
10830.27 944
10831.25 906
10832.24 943
10833.22 974
10834.20 996
10835.18 987
10836.17 996
10837.15 961
10838.13 961
10839.11 950
10840.09 945
10841.08 954
10842.06 943
10843.04 1002
10844.02 989
10845.01 974
10845.99 941
10846.97 997
10847.96 982
10848.94 954
10849.92 951
10850.90 980
10851.89 998
10852.87 977
10853.85 984
10854.84 1021
10855.82 1004
10856.80 1004
10857.78 1021
10858.77 977
10859.75 986
10860.73 984
10861.72 1002
10862.70 1038
10863.68 1001
10864.67 1021
10865.65 998
10866.64 998
10867.62 1012
10868.60 1011
10869.59 993
10870.57 969
10871.55 1004
10872.54 1036
10873.52 1022
10874.51 1039
10875.49 994
10876.47 1050
10877.46 1053
10878.44 1059
10879.43 1053
10880.41 1028
10881.39 1062
10882.38 1081
10883.36 1053
10884.35 1019
10885.33 996
10886.32 1036
10887.30 1046
10888.29 1039
10889.27 1042
10890.25 1020
10891.24 1085
10892.22 1118
10893.21 1099
10894.19 1056
10895.18 1034
10896.16 1055
10897.15 1095
10898.13 1087
10899.12 1074
10900.10 1094
10901.09 1087
10902.07 1121
10903.06 1109
10904.04 1076
10905.03 1144
10906.01 1153
10907.00 1151
10907.99 1119
10908.97 1101
10909.96 1153
10910.94 1134
10911.93 1178
10912.91 1190
10913.90 1177
10914.88 1187
10915.87 1167
10916.86 1179
10917.84 1206
10918.83 1208
10919.81 1209
10920.80 1217
10921.79 1162
10922.77 1225
10923.76 1161
10924.74 1202
10925.73 1226
10926.72 1228
10927.70 1239
10928.69 1243
10929.68 1216
10930.66 1254
10931.65 1277
10932.64 1253
10933.62 1256
10934.61 1242
10935.60 1282
10936.58 1294
10937.57 1298
10938.56 1274
10939.54 1339
10940.53 1339
10941.52 1385
10942.50 1404
10943.49 1416
10944.48 1416
10945.47 1424
10946.45 1489
10947.44 1455
10948.43 1479
10949.41 1499
10950.40 1472
10951.39 1477
10952.38 1470
10953.36 1511
10954.35 1577
10955.34 1506
10956.33 1523
10957.31 1604
10958.30 1630
10959.29 1608
10960.28 1583
10961.27 1596
10962.25 1559
10963.24 1581
10964.23 1529
10965.22 1546
10966.21 1483
10967.19 1475
10968.18 1477
10969.17 1547
10970.16 1434
10971.15 1424
10972.13 1436
10973.12 1449
10974.11 1455
10975.10 1399
10976.09 1411
10977.08 1438
10978.07 1445
10979.05 1483
10980.04 1437
10981.03 1450
10982.02 1441
10983.01 1419
10984.00 1485
10984.99 1465
10985.98 1497
10986.96 1516
10987.95 1519
10988.94 1533
10989.93 1531
10990.92 1524
10991.91 1648
10992.90 1700
10993.89 1677
10994.88 1787
10995.87 1759
10996.86 1804
10997.85 1806
10998.84 1829
10999.83 1860
11000.82 1971
11001.81 1951
11002.79 1934
11003.78 1878
11004.77 1888
11005.76 1895
11006.75 1794
11007.74 1801
11008.73 1667
11009.72 1646
11010.71 1591
11011.70 1602
11012.69 1543
11013.68 1540
11014.67 1459
11015.67 1413
11016.66 1406
11017.65 1432
11018.64 1413
11019.63 1398
11020.62 1371
11021.61 1337
11022.60 1339
11023.59 1325
11024.58 1428
11025.57 1352
11026.56 1348
11027.55 1291
11028.54 1304
11029.53 1283
11030.52 1307
11031.52 1309
11032.51 1344
11033.50 1372
11034.49 1325
11035.48 1332
11036.47 1344
11037.46 1358
11038.45 1292
11039.45 1297
11040.44 1317
11041.43 1312
11042.42 1249
11043.41 1251
11044.40 1187
11045.39 1274
11046.39 1255
11047.38 1210
11048.37 1253
11049.36 1245
11050.35 1231
11051.35 1165
11052.34 1181
11053.33 1174
11054.32 1200
11055.31 1184
11056.31 1195
11057.30 1211
11058.29 1195
11059.28 1187
11060.27 1183
11061.27 1182
11062.26 1228
11063.25 1175
11064.24 1195
11065.24 1201
11066.23 1176
11067.22 1150
11068.21 1206
11069.21 1188
11070.20 1206
11071.19 1204
11072.19 1201
11073.18 1192
11074.17 1168
11075.16 1236
11076.16 1201
11077.15 1219
11078.14 1205
11079.14 1183
11080.13 1189
11081.12 1194
11082.12 1193
11083.11 1144
11084.10 1164
11085.10 1234
11086.09 1198
11087.08 1202
11088.08 1195
11089.07 1138
11090.06 1147
11091.06 1142
11092.05 1137
11093.04 1203
11094.04 1181
11095.03 1191
11096.03 1172
11097.02 1155
11098.01 1174
11099.01 1195
11100.00 1155
11101.00 1142
11101.99 1117
11102.98 1130
11103.98 1145
11104.97 1210
11105.97 1201
11106.96 1199
11107.96 1136
11108.95 1172
11109.95 1182
11110.94 1119
11111.93 1104
11112.93 1132
11113.92 1130
11114.92 1101
11115.91 1178
11116.91 1151
11117.90 1153
11118.90 1165
11119.89 1139
11120.89 1163
11121.88 1147
11122.88 1156
11123.87 1147
11124.87 1138
11125.86 1158
11126.86 1172
11127.85 1147
11128.85 1152
11129.84 1141
11130.84 1217
11131.84 1220
11132.83 1221
11133.83 1205
11134.82 1180
11135.82 1201
11136.81 1194
11137.81 1154
11138.81 1182
11139.80 1165
11140.80 1216
11141.79 1178
11142.79 1136
11143.79 1138
11144.78 1146
11145.78 1158
11146.77 1152
11147.77 1160
11148.77 1131
11149.76 1152
11150.76 1138
11151.75 1144
11152.75 1127
11153.75 1144
11154.74 1109
11155.74 1116
11156.74 1104
11157.73 1126
11158.73 1148
11159.73 1147
11160.72 1072
11161.72 1132
11162.72 1061
11163.71 1085
11164.71 1125
11165.71 1082
11166.71 1051
11167.70 1057
11168.70 1092
11169.70 1079
11170.69 1096
11171.69 1092
11172.69 1056
11173.69 1079
11174.68 1118
11175.68 1089
11176.68 1059
11177.68 1099
11178.67 1125
11179.67 1093
11180.67 1067
11181.67 1067
11182.66 1066
11183.66 1051
11184.66 1067
11185.66 1067
11186.66 1070
11187.65 1053
11188.65 1062
11189.65 1101
11190.65 1051
11191.65 1007
11192.64 1035
11193.64 1088
11194.64 1047
11195.64 1050
11196.64 1027
11197.64 1051
11198.63 1070
11199.63 1060
11200.63 1111
11201.63 1052
11202.63 1133
11203.63 1079
11204.63 1065
11205.63 1074
11206.62 1091
11207.62 1077
11208.62 1087
11209.62 1086
11210.62 1086
11211.62 1068
11212.62 1076
11213.62 1068
11214.62 1018
11215.62 1069
11216.61 1073
11217.61 1066
11218.61 1062
11219.61 1075
11220.61 1067
11221.61 1088
11222.61 1116
11223.61 1101
11224.61 1085
11225.61 1099
11226.61 1085
11227.61 1087
11228.61 1063
11229.61 1045
11230.61 1013
11231.61 1035
11232.61 1055
11233.61 1042
11234.61 1034
11235.61 1040
11236.61 1069
11237.61 1113
11238.61 1090
11239.61 1030
11240.61 1062
11241.61 1068
11242.61 1059
11243.61 1060
11244.61 1044
11245.61 1076
11246.61 1110
11247.61 1092
11248.62 1103
11249.62 1132
11250.62 1051
11251.62 1056
11252.62 1099
11253.62 1089
11254.62 1103
11255.62 1071
11256.62 1082
11257.62 1103
11258.62 1093
11259.63 1093
11260.63 1124
11261.63 1156
11262.63 1133
11263.63 1101
11264.63 1112
11265.63 1119
11266.64 1092
11267.64 1110
11268.64 1143
11269.64 1117
11270.64 1149
11271.64 1134
11272.65 1126
11273.65 1154
11274.65 1140
11275.65 1117
11276.65 1147
11277.65 1132
11278.66 1130
11279.66 1141
11280.66 1161
11281.66 1132
11282.67 1132
11283.67 1155
11284.67 1168
11285.67 1163
11286.67 1164
11287.68 1186
11288.68 1136
11289.68 1133
11290.68 1150
11291.69 1163
11292.69 1174
11293.69 1142
11294.70 1159
11295.70 1150
11296.70 1178
11297.70 1208
11298.71 1209
11299.71 1149
11300.71 1189
11301.72 1159
11302.72 1218
11303.72 1175
11304.72 1233
11305.73 1239
11306.73 1240
11307.73 1266
11308.74 1234
11309.74 1309
11310.74 1270
11311.75 1273
11312.75 1279
11313.76 1295
11314.76 1257
11315.76 1288
11316.77 1379
11317.77 1384
11318.77 1304
11319.78 1260
11320.78 1284
11321.79 1255
11322.79 1266
11323.79 1266
11324.80 1257
11325.80 1219
11326.81 1213
11327.81 1188
11328.81 1201
11329.82 1221
11330.82 1203
11331.83 1190
11332.83 1171
11333.84 1182
11334.84 1163
11335.85 1154
11336.85 1198
11337.85 1174
11338.86 1159
11339.86 1191
11340.87 1184
11341.87 1216
11342.88 1196
11343.88 1205
11344.89 1190
11345.89 1208
11346.90 1220
11347.90 1220
11348.91 1220
11349.91 1190
11350.92 1233
11351.92 1225
11352.93 1192
11353.94 1169
11354.94 1245
11355.95 1237
11356.95 1211
11357.96 1256
11358.96 1201
11359.97 1244
11360.97 1244
11361.98 1225
11362.99 1224
11363.99 1218
11365.00 1209
11366.00 1185
11367.01 1188
11368.02 1191
11369.02 1198
11370.03 1229
11371.03 1257
11372.04 1204
11373.05 1189
11374.05 1191
11375.06 1215
11376.06 1232
11377.07 1243
11378.08 1228
11379.08 1252
11380.09 1236
11381.10 1262
11382.10 1274
11383.11 1286
11384.12 1300
11385.12 1267
11386.13 1233
11387.14 1255
11388.14 1281
11389.15 1250
11390.16 1272
11391.17 1336
11392.17 1325
11393.18 1290
11394.19 1303
11395.19 1291
11396.20 1285
11397.21 1345
11398.22 1326
11399.22 1339
11400.23 1351
11401.24 1341
11402.25 1336
11403.25 1344
11404.26 1366
11405.27 1345
11406.28 1339
11407.28 1358
11408.29 1324
11409.30 1341
11410.31 1390
11411.31 1386
11412.32 1385
11413.33 1387
11414.34 1403
11415.35 1380
11416.35 1407
11417.36 1414
11418.37 1427
11419.38 1384
11420.39 1407
11421.40 1429
11422.40 1467
11423.41 1442
11424.42 1474
11425.43 1434
11426.44 1464
11427.45 1489
11428.46 1525
11429.46 1514
11430.47 1507
11431.48 1494
11432.49 1562
11433.50 1513
11434.51 1496
11435.52 1498
11436.53 1574
11437.54 1569
11438.54 1584
11439.55 1613
11440.56 1584
11441.57 1608
11442.58 1630
11443.59 1656
11444.60 1626
11445.61 1671
11446.62 1647
11447.63 1653
11448.64 1695
11449.65 1660
11450.66 1639
11451.67 1676
11452.68 1726
11453.69 1734
11454.70 1690
11455.71 1767
11456.72 1702
11457.73 1740
11458.74 1789
11459.75 1770
11460.76 1756
11461.77 1829
11462.78 1822
11463.79 1856
11464.80 1805
11465.81 1815
11466.82 1868
11467.83 1835
11468.84 1864
11469.85 1850
11470.86 1883
11471.87 1854
11472.88 1883
11473.89 1943
11474.90 1975
11475.91 1946
11476.92 1894
11477.93 1887
11478.95 1912
11479.96 1902
11480.97 1983
11481.98 1977
11482.99 1981
11484.00 1969
11485.01 2026
11486.02 2033
11487.03 2053
11488.05 1983
11489.06 2026
11490.07 2043
11491.08 2040
11492.09 2057
11493.10 2052
11494.11 2075
11495.13 2114
11496.14 2120
11497.15 2109
11498.16 2153
11499.17 2171
11500.18 2153
11501.20 2197
11502.21 2208
11503.22 2166
11504.23 2202
11505.24 2119
11506.26 2189
11507.27 2180
11508.28 2264
11509.29 2309
11510.30 2269
11511.32 2315
11512.33 2368
11513.34 2329
11514.35 2320
11515.37 2373
11516.38 2337
11517.39 2359
11518.40 2354
11519.42 2411
11520.43 2495
11521.44 2446
11522.45 2436
11523.47 2450
11524.48 2448
11525.49 2484
11526.51 2511
11527.52 2556
11528.53 2588
11529.55 2529
11530.56 2558
11531.57 2568
11532.59 2644
11533.60 2647
11534.61 2672
11535.63 2785
11536.64 2855
11537.65 2898
11538.67 2764
11539.68 2853
11540.69 2815
11541.71 2883
11542.72 2987
11543.73 2961
11544.75 3023
11545.76 3103
11546.78 3048
11547.79 3126
11548.80 3131
11549.82 3223
11550.83 3216
11551.85 3273
11552.86 3297
11553.87 3293
11554.89 3353
11555.90 3454
11556.92 3510
11557.93 3518
11558.95 3573
11559.96 3707
11560.97 3740
11561.99 3834
11563.00 3912
11564.02 3964
11565.03 4040
11566.05 4061
11567.06 4089
11568.08 4129
11569.09 4156
11570.11 4248
11571.12 4270
11572.14 4442
11573.15 4591
11574.17 4612
11575.18 4757
11576.20 4899
11577.21 5079
11578.23 5160
11579.24 5325
11580.26 5509
11581.27 5621
11582.29 5717
11583.30 5893
11584.32 6068
11585.33 6399
11586.35 6501
11587.37 6693
11588.38 7044
11589.40 7377
11590.41 7520
11591.43 7888
11592.44 8281
11593.46 8630
11594.48 9132
11595.49 9667
11596.51 10043
11597.52 10594
11598.54 11247
11599.56 11775
11600.57 12339
11601.59 12926
11602.61 13209
11603.62 13640
11604.64 14025
11605.66 14181
11606.67 14093
11607.69 13865
11608.70 13693
11609.72 13250
11610.74 12645
11611.75 11917
11612.77 11331
11613.79 10818
11614.81 10023
11615.82 9513
11616.84 8911
11617.86 8347
11618.87 7684
11619.89 7279
11620.91 6711
11621.92 6441
11622.94 6238
11623.96 5965
11624.98 5764
11625.99 5470
11627.01 5388
11628.03 5289
11629.05 5081
11630.06 5090
11631.08 4958
11632.10 4944
11633.12 4920
11634.13 4928
11635.15 4806
11636.17 4854
11637.19 4938
11638.20 4898
11639.22 4754
11640.24 4781
11641.26 4725
11642.28 4787
11643.29 4718
11644.31 4660
11645.33 4545
11646.35 4554
11647.37 4515
11648.39 4477
11649.40 4310
11650.42 4240
11651.44 4153
11652.46 3959
11653.48 3921
11654.50 3893
11655.51 3704
11656.53 3656
11657.55 3658
11658.57 3616
11659.59 3656
11660.61 3577
11661.63 3593
11662.65 3626
11663.67 3571
11664.68 3545
11665.70 3639
11666.72 3594
11667.74 3665
11668.76 3648
11669.78 3707
11670.80 3724
11671.82 3786
11672.84 3747
11673.86 3699
11674.88 3731
11675.90 3847
11676.92 3823
11677.94 3825
11678.96 3853
11679.98 3856
11680.99 3912
11682.01 3959
11683.03 3909
11684.05 3899
11685.07 3929
11686.09 3941
11687.11 3926
11688.13 3844
11689.15 3841
11690.17 3898
11691.19 3744
11692.21 3698
11693.24 3713
11694.26 3706
11695.28 3670
11696.30 3669
11697.32 3564
11698.34 3565
11699.36 3571
11700.38 3541
11701.40 3516
11702.42 3480
11703.44 3418
11704.46 3411
11705.48 3362
11706.50 3407
11707.52 3399
11708.54 3374
11709.57 3378
11710.59 3371
11711.61 3236
11712.63 3251
11713.65 3196
11714.67 3105
11715.69 3188
11716.71 3137
11717.73 3101
11718.76 3112
11719.78 3093
11720.80 3109
11721.82 3077
11722.84 3048
11723.86 3000
11724.89 2980
11725.91 2938
11726.93 2866
11727.95 2839
11728.97 2824
11729.99 2791
11731.02 2803
11732.04 2748
11733.06 2707
11734.08 2710
11735.10 2705
11736.13 2661
11737.15 2568
11738.17 2608
11739.19 2641
11740.22 2573
11741.24 2575
11742.26 2543
11743.28 2637
11744.30 2582
11745.33 2516
11746.35 2597
11747.37 2535
11748.40 2519
11749.42 2487
11750.44 2475
11751.46 2511
11752.49 2473
11753.51 2445
11754.53 2388
11755.56 2411
11756.58 2437
11757.60 2399
11758.62 2368
11759.65 2419
11760.67 2397
11761.69 2301
11762.72 2275
11763.74 2278
11764.76 2271
11765.79 2297
11766.81 2186
11767.83 2134
11768.86 2127
11769.88 2173
11770.91 2137
11771.93 2149
11772.95 2098
11773.98 2060
11775.00 2098
11776.02 2125
11777.05 2090
11778.07 2079
11779.10 2040
11780.12 2037
11781.14 1997
11782.17 1951
11783.19 1986
11784.22 1974
11785.24 1970
11786.26 1959
11787.29 1928
11788.31 1845
11789.34 1866
11790.36 1897
11791.39 1857
11792.41 1862
11793.44 1913
11794.46 1893
11795.49 1805
11796.51 1884
11797.54 1845
11798.56 1804
11799.59 1727
11800.61 1799
11801.63 1728
11802.66 1760
11803.69 1695
11804.71 1722
11805.74 1718
11806.76 1636
11807.79 1664
11808.81 1635
11809.84 1643
11810.86 1602
11811.89 1639
11812.91 1566
11813.94 1534
11814.96 1546
11815.99 1535
11817.01 1541
11818.04 1559
11819.07 1538
11820.09 1549
11821.12 1559
11822.14 1539
11823.17 1509
11824.20 1555
11825.22 1500
11826.25 1514
11827.27 1497
11828.30 1466
11829.33 1464
11830.35 1529
11831.38 1544
11832.40 1514
11833.43 1528
11834.46 1490
11835.48 1524
11836.51 1505
11837.54 1474
11838.56 1464
11839.59 1454
11840.62 1418
11841.64 1497
11842.67 1451
11843.70 1387
11844.72 1440
11845.75 1349
11846.78 1421
11847.80 1428
11848.83 1386
11849.86 1397
11850.89 1367
11851.91 1355
11852.94 1371
11853.97 1330
11854.99 1385
11856.02 1384
11857.05 1368
11858.08 1341
11859.10 1333
11860.13 1339
11861.16 1313
11862.19 1377
11863.21 1402
11864.24 1337
11865.27 1350
11866.30 1336
11867.33 1378
11868.35 1371
11869.38 1343
11870.41 1389
11871.44 1379
11872.47 1334
11873.49 1334
11874.52 1350
11875.55 1351
11876.58 1339
11877.61 1333
11878.63 1326
11879.66 1290
11880.69 1274
11881.72 1330
11882.75 1323
11883.78 1306
11884.81 1304
11885.83 1310
11886.86 1268
11887.89 1312
11888.92 1289
11889.95 1267
11890.98 1288
11892.01 1298
11893.04 1255
11894.06 1273
11895.09 1328
11896.12 1313
11897.15 1308
11898.18 1268
11899.21 1282
11900.24 1266
11901.27 1305
11902.30 1304
11903.33 1311
11904.36 1314
11905.39 1309
11906.42 1296
11907.45 1277
11908.48 1282
11909.50 1256
11910.53 1303
11911.56 1302
11912.59 1274
11913.62 1280
11914.65 1288
11915.68 1311
11916.71 1298
11917.74 1279
11918.77 1255
11919.80 1280
11920.83 1300
11921.86 1302
11922.89 1258
11923.92 1280
11924.95 1296
11925.99 1292
11927.02 1319
11928.05 1264
11929.08 1314
11930.11 1331
11931.14 1309
11932.17 1306
11933.20 1344
11934.23 1332
11935.26 1338
11936.29 1340
11937.32 1320
11938.35 1293
11939.38 1290
11940.41 1305
11941.45 1278
11942.48 1285
11943.51 1276
11944.54 1270
11945.57 1199
11946.60 1222
11947.63 1255
11948.66 1234
11949.70 1174
11950.73 1213
11951.76 1184
11952.79 1174
11953.82 1162
11954.85 1150
11955.88 1155
11956.92 1199
11957.95 1194
11958.98 1186
11960.01 1201
11961.04 1151
11962.08 1151
11963.11 1141
11964.14 1149
11965.17 1124
11966.20 1142
11967.24 1164
11968.27 1194
11969.30 1195
11970.33 1197
11971.36 1202
11972.40 1165
11973.43 1164
11974.46 1093
11975.49 1178
11976.53 1147
11977.56 1192
11978.59 1205
11979.62 1196
11980.66 1168
11981.69 1149
11982.72 1168
11983.76 1162
11984.79 1190
11985.82 1212
11986.85 1211
11987.89 1171
11988.92 1211
11989.95 1216
11990.99 1220
11992.02 1194
11993.05 1222
11994.09 1193
11995.12 1201
11996.15 1200
11997.19 1250
11998.22 1260
11999.25 1276
12000.29 1260
12001.32 1209
12002.35 1217
12003.39 1167
12004.42 1173
12005.46 1209
12006.49 1233
12007.52 1247
12008.56 1228
12009.59 1199
12010.63 1218
12011.66 1240
12012.69 1274
12013.73 1229
12014.76 1261
12015.80 1291
12016.83 1301
12017.86 1276
12018.90 1290
12019.93 1255
12020.97 1276
12022.00 1250
12023.04 1254
12024.07 1271
12025.11 1310
12026.14 1248
12027.18 1236
12028.21 1285
12029.25 1272
12030.28 1277
12031.32 1273
12032.35 1245
12033.39 1223
12034.42 1258
12035.46 1283
12036.49 1309
12037.53 1248
12038.56 1249
12039.60 1241
12040.63 1195
12041.67 1200
12042.70 1242
12043.74 1240
12044.77 1257
12045.81 1239
12046.84 1260
12047.88 1222
12048.92 1198
12049.95 1238
12050.99 1233
12052.02 1226
12053.06 1238
12054.09 1241
12055.13 1264
12056.17 1241
12057.20 1250
12058.24 1240
12059.27 1234
12060.31 1269
12061.35 1274
12062.38 1239
12063.42 1211
12064.46 1223
12065.49 1218
12066.53 1255
12067.56 1249
12068.60 1200
12069.64 1276
12070.67 1292
12071.71 1234
12072.75 1210
12073.78 1212
12074.82 1245
12075.86 1230
12076.89 1276
12077.93 1252
12078.97 1241
12080.01 1248
12081.04 1204
12082.08 1219
12083.12 1292
12084.15 1340
12085.19 1253
12086.23 1217
12087.27 1201
12088.30 1267
12089.34 1289
12090.38 1273
12091.41 1289
12092.45 1272
12093.49 1316
12094.53 1309
12095.57 1269
12096.60 1300
12097.64 1334
12098.68 1287
12099.72 1329
12100.75 1305
12101.79 1305
12102.83 1376
12103.87 1350
12104.91 1331
12105.94 1362
12106.98 1356
12108.02 1310
12109.06 1315
12110.10 1292
12111.14 1296
12112.17 1260
12113.21 1278
12114.25 1276
12115.29 1244
12116.33 1265
12117.37 1267
12118.40 1286
12119.44 1246
12120.48 1229
12121.52 1176
12122.56 1268
12123.60 1218
12124.64 1234
12125.68 1192
12126.72 1221
12127.75 1189
12128.79 1213
12129.83 1227
12130.87 1214
12131.91 1237
12132.95 1244
12133.99 1221
12135.03 1178
12136.07 1190
12137.11 1213
12138.15 1199
12139.19 1159
12140.23 1168
12141.27 1188
12142.31 1197
12143.35 1170
12144.38 1172
12145.42 1197
12146.46 1169
12147.50 1227
12148.54 1192
12149.58 1145
12150.62 1154
12151.66 1142
12152.70 1191
12153.74 1159
12154.78 1102
12155.82 1173
12156.87 1178
12157.91 1157
12158.95 1178
12159.99 1134
12161.03 1123
12162.07 1134
12163.11 1121
12164.15 1138
12165.19 1129
12166.23 1099
12167.27 1140
12168.31 1168
12169.35 1133
12170.39 1117
12171.43 1149
12172.47 1163
12173.52 1183
12174.56 1188
12175.60 1120
12176.64 1159
12177.68 1179
12178.72 1138
12179.76 1152
12180.80 1128
12181.85 1141
12182.89 1119
12183.93 1110
12184.97 1073
12186.01 1124
12187.05 1120
12188.09 1139
12189.14 1103
12190.18 1082
12191.22 1112
12192.26 1145
12193.30 1142
12194.34 1070
12195.39 1095
12196.43 1133
12197.47 1135
12198.51 1104
12199.55 1142
12200.60 1139
12201.64 1137
12202.68 1144
12203.72 1179
12204.77 1160
12205.81 1117
12206.85 1093
12207.89 1158
12208.94 1200
12209.98 1177
12211.02 1201
12212.06 1180
12213.11 1145
12214.15 1149
12215.19 1130
12216.23 1152
12217.28 1163
12218.32 1165
12219.36 1134
12220.41 1131
12221.45 1177
12222.49 1137
12223.54 1151
12224.58 1175
12225.62 1141
12226.66 1152
12227.71 1176
12228.75 1213
12229.79 1189
12230.84 1129
12231.88 1124
12232.93 1126
12233.97 1160
12235.01 1163
12236.06 1184
12237.10 1180
12238.14 1135
12239.19 1111
12240.23 1107
12241.28 1118
12242.32 1106
12243.36 1123
12244.41 1154
12245.45 1094
12246.50 1120
12247.54 1119
12248.58 1087
12249.63 1069
12250.67 1105
12251.72 1142
12252.76 1087
12253.80 1140
12254.85 1123
12255.89 1129
12256.94 1090
12257.98 1108
12259.03 1107
12260.07 1127
12261.12 1078
12262.16 1098
12263.21 1078
12264.25 1083
12265.30 1073
12266.34 1097
12267.39 1113
12268.43 1075
12269.48 1047
12270.52 1094
12271.57 1086
12272.61 1082
12273.66 1081
12274.70 1094
12275.75 1040
12276.79 1066
12277.84 1031
12278.88 1057
12279.93 1011
12280.98 1036
12282.02 1072
12283.07 1061
12284.11 1034
12285.16 1025
12286.20 1074
12287.25 1038
12288.30 996
12289.34 1026
12290.39 1025
12291.43 1029
12292.48 1016
12293.53 1058
12294.57 1078
12295.62 1036
12296.66 989
12297.71 1019
12298.76 992
12299.80 985
12300.85 995
12301.90 1007
12302.94 999
12303.99 987
12305.04 1009
12306.08 1010
12307.13 1029
12308.18 968
12309.22 979
12310.27 1008
12311.32 977
12312.36 954
12313.41 1027
12314.46 963
12315.50 983
12316.55 968
12317.60 994
12318.65 1002
12319.69 957
12320.74 1010
12321.79 1014
12322.83 971
12323.88 959
12324.93 955
12325.98 964
12327.02 940
12328.07 894
12329.12 965
12330.17 998
12331.21 980
12332.26 928
12333.31 927
12334.36 953
12335.41 939
12336.45 966
12337.50 981
12338.55 956
12339.60 957
12340.65 916
12341.69 950
12342.74 978
12343.79 952
12344.84 976
12345.89 988
12346.94 956
12347.98 952
12349.03 962
12350.08 977
12351.13 948
12352.18 959
12353.23 948
12354.28 934
12355.32 945
12356.37 925
12357.42 860
12358.47 934
12359.52 963
12360.57 921
12361.62 928
12362.67 912
12363.72 915
12364.76 943
12365.81 945
12366.86 941
12367.91 953
12368.96 916
12370.01 912
12371.06 909
12372.11 916
12373.16 950
12374.21 917
12375.26 897
12376.31 891
12377.36 911
12378.41 952
12379.46 946
12380.51 903
12381.56 947
12382.61 948
12383.66 941
12384.71 890
12385.76 923
12386.81 903
12387.86 926
12388.91 943
12389.96 933
12391.01 917
12392.06 921
12393.11 939
12394.16 926
12395.21 931
12396.26 893
12397.31 910
12398.36 904
12399.41 921
12400.46 934
12401.51 923
12402.56 934
12403.61 948
12404.66 907
12405.71 872
12406.77 882
12407.82 914
12408.87 928
12409.92 907
12410.97 910
12412.02 930
12413.07 928
12414.12 869
12415.17 922
12416.23 931
12417.28 898
12418.33 911
12419.38 905
12420.43 882
12421.48 961
12422.53 914
12423.59 868
12424.64 928
12425.69 888
12426.74 880
12427.79 908
12428.84 902
12429.90 866
12430.95 893
12432.00 901
12433.05 927
12434.10 916
12435.16 910
12436.21 873
12437.26 896
12438.31 904
12439.37 926
12440.42 903
12441.47 897
12442.52 900
12443.58 872
12444.63 884
12445.68 906
12446.73 930
12447.79 879
12448.84 910
12449.89 890
12450.94 906
12452.00 890
12453.05 886
12454.10 885
12455.16 888
12456.21 920
12457.26 880
12458.31 903
12459.37 861
12460.42 918
12461.47 871
12462.53 835
12463.58 891
12464.63 878
12465.69 841
12466.74 855
12467.79 907
12468.85 877
12469.90 876
12470.95 883
12472.01 892
12473.06 900
12474.12 906
12475.17 910
12476.22 895
12477.28 893
12478.33 909
12479.39 917
12480.44 903
12481.49 953
12482.55 961
12483.60 934
12484.66 933
12485.71 930
12486.76 945
12487.82 944
12488.87 955
12489.93 989
12490.98 980
12492.04 1006
12493.09 991
12494.15 1025
12495.20 1019
12496.25 997
12497.31 1000
12498.36 1015
12499.42 1022
12500.47 1021
12501.53 1011
12502.58 1009
12503.64 1013
12504.69 1006
12505.75 1011
12506.80 961
12507.86 962
12508.91 915
12509.97 957
12511.03 920
12512.08 882
12513.14 907
12514.19 924
12515.25 892
12516.30 880
12517.36 902
12518.41 884
12519.47 921
12520.52 881
12521.58 909
12522.64 899
12523.69 895
12524.75 893
12525.80 896
12526.86 900
12527.92 901
12528.97 945
12530.03 923
12531.08 897
12532.14 906
12533.20 918
12534.25 905
12535.31 902
12536.37 908
12537.42 946
12538.48 929
12539.54 924
12540.59 916
12541.65 939
12542.70 931
12543.76 943
12544.82 951
12545.88 966
12546.93 979
12547.99 978
12549.05 953
12550.10 988
12551.16 986
12552.22 1033
12553.27 1022
12554.33 966
12555.39 1001
12556.45 969
12557.50 1010
12558.56 988
12559.62 991
12560.67 1021
12561.73 995
12562.79 1005
12563.85 1013
12564.90 995
12565.96 981
12567.02 1027
12568.08 1000
12569.14 1030
12570.19 1036
12571.25 1034
12572.31 1065
12573.37 1023
12574.42 1022
12575.48 1060
12576.54 1079
12577.60 1026
12578.66 1057
12579.72 1072
12580.77 1008
12581.83 973
12582.89 984
12583.95 1010
12585.01 977
12586.07 1005
12587.12 991
12588.18 972
12589.24 971
12590.30 978
12591.36 976
12592.42 996
12593.48 979
12594.53 909
12595.59 928
12596.65 956
12597.71 920
12598.77 932
12599.83 908
12600.89 937
12601.95 943
12603.01 943
12604.07 943
12605.13 950
12606.18 926
12607.24 919
12608.30 919
12609.36 956
12610.42 993
12611.48 1005
12612.54 945
12613.60 973
12614.66 961
12615.72 968
12616.78 973
12617.84 948
12618.90 949
12619.96 963
12621.02 989
12622.08 986
12623.14 914
12624.20 953
12625.26 987
12626.32 952
12627.38 923
12628.44 964
12629.50 961
12630.56 963
12631.62 1001
12632.68 949
12633.74 958
12634.80 989
12635.86 1020
12636.92 989
12637.98 1032
12639.04 988
12640.11 988
12641.17 1015
12642.23 993
12643.29 1017
12644.35 955
12645.41 950
12646.47 974
12647.53 955
12648.59 952
12649.65 955
12650.72 924
12651.78 947
12652.84 943
12653.90 942
12654.96 964
12656.02 951
12657.08 993
12658.14 955
12659.21 964
12660.27 984
12661.33 966
12662.39 954
12663.45 924
12664.51 950
12665.58 967
12666.64 923
12667.70 947
12668.76 905
12669.82 889
12670.89 923
12671.95 961
12673.01 950
12674.07 898
12675.13 952
12676.20 944
12677.26 902
12678.32 892
12679.38 931
12680.45 901
12681.51 891
12682.57 944
12683.63 937
12684.70 922
12685.76 915
12686.82 903
12687.88 912
12688.95 956
12690.01 924
12691.07 932
12692.14 907
12693.20 888
12694.26 940
12695.32 948
12696.39 924
12697.45 932
12698.51 923
12699.58 955
12700.64 965
12701.70 968
12702.77 955
12703.83 940
12704.89 949
12705.96 982
12707.02 961
12708.08 954
12709.15 978
12710.21 963
12711.28 979
12712.34 943
12713.40 955
12714.47 916
12715.53 943
12716.59 938
12717.66 973
12718.72 949
12719.79 959
12720.85 936
12721.92 950
12722.98 931
12724.04 959
12725.11 920
12726.17 908
12727.24 920
12728.30 933
12729.37 941
12730.43 914
12731.49 918
12732.56 906
12733.62 961
12734.69 920
12735.75 907
12736.82 929
12737.88 952
12738.95 907
12740.01 938
12741.08 899
12742.14 897
12743.21 871
12744.27 904
12745.34 886
12746.40 889
12747.47 861
12748.53 875
12749.60 890
12750.66 895
12751.73 914
12752.79 850
12753.86 862
12754.93 859
12755.99 870
12757.06 830
12758.12 875
12759.19 840
12760.25 861
12761.32 890
12762.39 873
12763.45 878
12764.52 862
12765.58 839
12766.65 842
12767.72 809
12768.78 849
12769.85 808
12770.91 780
12771.98 814
12773.05 833
12774.11 827
12775.18 806
12776.25 835
12777.31 840
12778.38 804
12779.45 801
12780.51 843
12781.58 822
12782.65 844
12783.71 832
12784.78 838
12785.85 815
12786.91 845
12787.98 828
12789.05 834
12790.11 785
12791.18 816
12792.25 807
12793.31 806
12794.38 810
12795.45 794
12796.52 777
12797.58 817
12798.65 815
12799.72 819
12800.79 820
12801.85 806
12802.92 804
12803.99 812
12805.06 819
12806.12 802
12807.19 818
12808.26 855
12809.33 847
12810.39 839
12811.46 858
12812.53 826
12813.60 818
12814.67 829
12815.73 776
12816.80 837
12817.87 845
12818.94 836
12820.01 774
12821.08 772
12822.14 826
12823.21 821
12824.28 792
12825.35 760
12826.42 792
12827.49 812
12828.55 777
12829.62 825
12830.69 824
12831.76 804
12832.83 802
12833.90 829
12834.97 802
12836.04 810
12837.11 767
12838.17 784
12839.24 796
12840.31 792
12841.38 804
12842.45 782
12843.52 790
12844.59 758
12845.66 783
12846.73 793
12847.80 768
12848.87 800
12849.94 825
12851.01 767
12852.08 747
12853.14 758
12854.21 802
12855.28 793
12856.35 797
12857.42 738
12858.49 778
12859.56 784
12860.63 770
12861.70 746
12862.77 756
12863.84 760
12864.91 767
12865.98 781
12867.05 747
12868.12 738
12869.19 732
12870.26 751
12871.34 755
12872.41 739
12873.48 715
12874.55 764
12875.62 747
12876.69 719
12877.76 734
12878.83 715
12879.90 750
12880.97 753
12882.04 739
12883.11 715
12884.18 738
12885.25 738
12886.33 753
12887.40 744
12888.47 742
12889.54 747
12890.61 735
12891.68 748
12892.75 744
12893.82 738
12894.89 745
12895.97 753
12897.04 763
12898.11 743
12899.18 749
12900.25 719
12901.32 726
12902.40 724
12903.47 738
12904.54 734
12905.61 714
12906.68 723
12907.75 731
12908.83 721
12909.90 712
12910.97 729
12912.04 706
12913.11 709
12914.19 724
12915.26 722
12916.33 744
12917.40 730
12918.48 701
12919.55 735
12920.62 733
12921.69 690
12922.77 679
12923.84 714
12924.91 730
12925.98 715
12927.06 693
12928.13 719
12929.20 723
12930.27 728
12931.35 705
12932.42 700
12933.49 718
12934.57 713
12935.64 722
12936.71 708
12937.79 691
12938.86 741
12939.93 706
12941.01 659
12942.08 717
12943.15 682
12944.23 697
12945.30 735
12946.37 704
12947.45 693
12948.52 655
12949.59 684
12950.67 726
12951.74 709
12952.81 724
12953.89 707
12954.96 688
12956.04 691
12957.11 705
12958.18 730
12959.26 695
12960.33 710
12961.41 694
12962.48 713
12963.55 684
12964.63 690
12965.70 687
12966.78 685
12967.85 716
12968.93 697
12970.00 706
12971.07 702
12972.15 705
12973.22 712
12974.30 714
12975.37 736
12976.45 738
12977.52 700
12978.60 698
12979.67 684
12980.75 683
12981.82 721
12982.90 756
12983.97 733
12985.05 724
12986.12 713
12987.20 714
12988.27 702
12989.35 734
12990.42 731
12991.50 712
12992.57 714
12993.65 726
12994.73 734
12995.80 706
12996.88 721
12997.95 736
12999.03 715
13000.10 689
13001.18 700
13002.25 749
13003.33 692
13004.41 702
13005.48 697
13006.56 719
13007.63 725
13008.71 712
13009.79 691
13010.86 711
13011.94 736
13013.02 730
13014.09 712
13015.17 708
13016.24 715
13017.32 729
13018.40 718
13019.47 741
13020.55 715
13021.63 742
13022.70 767
13023.78 764
13024.86 714
13025.93 736
13027.01 742
13028.09 750
13029.16 711
13030.24 743
13031.32 763
13032.40 746
13033.47 803
13034.55 734
13035.63 711
13036.70 764
13037.78 787
13038.86 756
13039.94 738
13041.01 727
13042.09 753
13043.17 762
13044.25 763
13045.32 776
13046.40 756
13047.48 748
13048.56 739
13049.63 735
13050.71 738
13051.79 767
13052.87 740
13053.95 726
13055.02 708
13056.10 722
13057.18 733
13058.26 729
13059.34 733
13060.41 743
13061.49 745
13062.57 729
13063.65 707
13064.73 699
13065.81 749
13066.88 738
13067.96 752
13069.04 712
13070.12 724
13071.20 731
13072.28 746
13073.36 764
13074.43 719
13075.51 723
13076.59 721
13077.67 744
13078.75 734
13079.83 721
13080.91 718
13081.99 729
13083.07 705
13084.15 724
13085.23 734
13086.30 685
13087.38 690
13088.46 690
13089.54 686
13090.62 717
13091.70 699
13092.78 704
13093.86 721
13094.94 712
13096.02 742
13097.10 695
13098.18 718
13099.26 723
13100.34 703
13101.42 740
13102.50 691
13103.58 715
13104.66 714
13105.74 735
13106.82 715
13107.90 732
13108.98 710
13110.06 718
13111.14 729
13112.22 737
13113.30 727
13114.38 722
13115.46 710
13116.54 688
13117.62 716
13118.70 724
13119.78 713
13120.86 696
13121.95 717
13123.03 729
13124.11 739
13125.19 718
13126.27 722
13127.35 743
13128.43 719
13129.51 734
13130.59 708
13131.67 690
13132.76 677
13133.84 703
13134.92 679
13136.00 716
13137.08 692
13138.16 696
13139.24 701
13140.32 727
13141.41 696
13142.49 682
13143.57 688
13144.65 684
13145.73 685
13146.81 713
13147.90 697
13148.98 692
13150.06 701
13151.14 684
13152.22 754
13153.31 694
13154.39 703
13155.47 682
13156.55 688
13157.63 717
13158.72 725
13159.80 724
13160.88 714
13161.96 648
13163.05 698
13164.13 708
13165.21 671
13166.29 669
13167.38 656
13168.46 704
13169.54 671
13170.62 700
13171.71 684
13172.79 691
13173.87 703
13174.96 685
13176.04 671
13177.12 698
13178.20 717
13179.29 714
13180.37 720
13181.45 639
13182.54 677
13183.62 698
13184.70 721
13185.79 701
13186.87 703
13187.95 671
13189.04 689
13190.12 685
13191.20 726
13192.29 738
13193.37 715
13194.46 699
13195.54 705
13196.62 679
13197.71 673
13198.79 712
13199.88 715
13200.96 657
13202.04 679
13203.13 699
13204.21 685
13205.30 678
13206.38 682
13207.46 694
13208.55 693
13209.63 668
13210.72 683
13211.80 742
13212.89 717
13213.97 699
13215.05 650
13216.14 686
13217.22 693
13218.31 682
13219.39 691
13220.48 662
13221.56 703
13222.65 692
13223.73 716
13224.82 696
13225.90 661
13226.99 681
13228.07 683
13229.16 655
13230.24 662
13231.33 672
13232.41 701
13233.50 697
13234.58 684
13235.67 679
13236.76 696
13237.84 685
13238.93 697
13240.01 693
13241.10 660
13242.18 699
13243.27 695
13244.35 725
13245.44 688
13246.53 693
13247.61 695
13248.70 696
13249.78 684
13250.87 684
13251.96 666
13253.04 673
13254.13 664
13255.21 673
13256.30 688
13257.39 685
13258.47 664
13259.56 677
13260.65 696
13261.73 673
13262.82 684
13263.91 678
13264.99 703
13266.08 691
13267.17 730
13268.25 724
13269.34 692
13270.43 702
13271.51 684
13272.60 680
13273.69 715
13274.77 710
13275.86 673
13276.95 713
13278.04 718
13279.12 707
13280.21 696
13281.30 706
13282.38 718
13283.47 702
13284.56 718
13285.65 716
13286.73 735
13287.82 736
13288.91 760
13290.00 727
13291.08 751
13292.17 711
13293.26 759
13294.35 742
13295.44 721
13296.52 715
13297.61 724
13298.70 722
13299.79 738
13300.88 760
13301.96 758
13303.05 706
13304.14 717
13305.23 740
13306.32 776
13307.41 740
13308.49 710
13309.58 778
13310.67 737
13311.76 740
13312.85 745
13313.94 745
13315.02 740
13316.11 729
13317.20 724
13318.29 766
13319.38 754
13320.47 748
13321.56 761
13322.65 715
13323.74 728
13324.82 729
13325.91 744
13327.00 718
13328.09 729
13329.18 720
13330.27 741
13331.36 722
13332.45 741
13333.54 714
13334.63 714
13335.72 691
13336.81 711
13337.90 785
13338.99 749
13340.08 766
13341.17 743
13342.26 725
13343.35 759
13344.44 771
13345.53 759
13346.61 728
13347.70 718
13348.79 792
13349.89 764
13350.98 785
13352.07 768
13353.16 733
13354.25 745
13355.34 742
13356.43 767
13357.52 752
13358.61 777
13359.70 771
13360.79 811
13361.88 785
13362.97 795
13364.06 791
13365.15 760
13366.24 772
13367.33 801
13368.42 780
13369.51 790
13370.60 767
13371.70 805
13372.79 786
13373.88 782
13374.97 787
13376.06 783
13377.15 773
13378.24 728
13379.33 765
13380.43 772
13381.52 756
13382.61 754
13383.70 754
13384.79 750
13385.88 743
13386.97 733
13388.07 711
13389.16 695
13390.25 729
13391.34 698
13392.43 706
13393.52 745
13394.62 758
13395.71 738
13396.80 707
13397.89 712
13398.98 745
13400.08 745
13401.17 723
13402.26 727
13403.35 711
13404.45 735
13405.54 739
13406.63 735
13407.72 720
13408.82 692
13409.91 717
13411.00 699
13412.09 683
13413.19 675
13414.28 734
13415.37 722
13416.46 727
13417.56 680
13418.65 735
13419.74 713
13420.84 736
13421.93 705
13423.02 714
13424.11 696
13425.21 719
13426.30 702
13427.39 739
13428.49 729
13429.58 720
13430.67 718
13431.77 735
13432.86 729
13433.95 714
13435.05 718
13436.14 757
13437.24 743
13438.33 709
13439.42 760
13440.52 740
13441.61 736
13442.70 748
13443.80 706
13444.89 687
13445.99 705
13447.08 729
13448.17 714
13449.27 732
13450.36 740
13451.46 735
13452.55 748
13453.64 738
13454.74 758
13455.83 743
13456.93 745
13458.02 722
13459.12 701
13460.21 762
13461.31 755
13462.40 729
13463.50 732
13464.59 727
13465.69 789
13466.78 739
13467.87 756
13468.97 721
13470.06 748
13471.16 744
13472.25 757
13473.35 776
13474.44 750
13475.54 735
13476.64 725
13477.73 791
13478.83 783
13479.92 751
13481.02 760
13482.11 751
13483.21 738
13484.30 745
13485.40 753
13486.49 780
13487.59 773
13488.69 790
13489.78 754
13490.88 802
13491.97 770
13493.07 778
13494.17 805
13495.26 812
13496.36 778
13497.45 798
13498.55 834
13499.65 790
13500.74 823
13501.84 811
13502.93 786
13504.03 790
13505.13 806
13506.22 830
13507.32 815
13508.42 840
13509.51 775
13510.61 779
13511.71 734
13512.80 791
13513.90 788
13515.00 773
13516.09 783
13517.19 801
13518.29 792
13519.38 753
13520.48 747
13521.58 757
13522.68 765
13523.77 730
13524.87 711
13525.97 734
13527.06 723
13528.16 753
13529.26 736
13530.36 718
13531.45 722
13532.55 741
13533.65 729
13534.75 723
13535.84 738
13536.94 716
13538.04 717
13539.14 689
13540.23 705
13541.33 716
13542.43 721
13543.53 745
13544.63 723
13545.72 732
13546.82 701
13547.92 710
13549.02 700
13550.12 728
13551.22 730
13552.31 752
13553.41 743
13554.51 713
13555.61 707
13556.71 699
13557.81 696
13558.90 703
13560.00 717
13561.10 695
13562.20 710
13563.30 701
13564.40 703
13565.50 674
13566.60 670
13567.69 674
13568.79 732
13569.89 669
13570.99 706
13572.09 678
13573.19 687
13574.29 674
13575.39 700
13576.49 728
13577.59 703
13578.69 719
13579.79 731
13580.89 694
13581.98 719
13583.08 692
13584.18 705
13585.28 710
13586.38 714
13587.48 655
13588.58 684
13589.68 702
13590.78 721
13591.88 718
13592.98 703
13594.08 696
13595.18 710
13596.28 707
13597.38 740
13598.48 708
13599.58 735
13600.68 713
13601.78 725
13602.88 705
13603.98 713
13605.08 702
13606.18 728
13607.29 729
13608.39 712
13609.49 722
13610.59 649
13611.69 723
13612.79 700
13613.89 740
13614.99 724
13616.09 705
13617.19 703
13618.29 725
13619.39 707
13620.50 705
13621.60 699
13622.70 721
13623.80 696
13624.90 704
13626.00 747
13627.10 710
13628.20 752
13629.31 731
13630.41 735
13631.51 674
13632.61 719
13633.71 671
13634.81 713
13635.91 731
13637.02 725
13638.12 640
13639.22 684
13640.32 691
13641.42 704
13642.53 671
13643.63 699
13644.73 714
13645.83 687
13646.93 727
13648.04 716
13649.14 724
13650.24 709
13651.34 712
13652.45 696
13653.55 759
13654.65 745
13655.75 739
13656.85 720
13657.96 735
13659.06 737
13660.16 691
13661.27 686
13662.37 687
13663.47 754
13664.57 735
13665.68 749
13666.78 715
13667.88 689
13668.99 685
13670.09 719
13671.19 712
13672.29 718
13673.40 728
13674.50 765
13675.60 758
13676.71 771
13677.81 747
13678.91 725
13680.02 762
13681.12 763
13682.23 759
13683.33 714
13684.43 759
13685.54 758
13686.64 776
13687.74 770
13688.85 768
13689.95 778
13691.06 766
13692.16 773
13693.26 719
13694.37 766
13695.47 743
13696.58 784
13697.68 799
13698.78 825
13699.89 793
13700.99 799
13702.10 781
13703.20 809
13704.31 800
13705.41 809
13706.51 858
13707.62 832
13708.72 861
13709.83 797
13710.93 835
13712.04 862
13713.14 862
13714.25 864
13715.35 876
13716.46 893
13717.56 890
13718.67 915
13719.77 852
13720.88 876
13721.98 883
13723.09 866
13724.19 854
13725.30 838
13726.40 849
13727.51 819
13728.61 840
13729.72 792
13730.83 770
13731.93 789
13733.04 826
13734.14 799
13735.25 776
13736.35 784
13737.46 780
13738.57 761
13739.67 750
13740.78 757
13741.88 755
13742.99 739
13744.09 780
13745.20 800
13746.31 784
13747.41 752
13748.52 765
13749.63 763
13750.73 744
13751.84 735
13752.94 771
13754.05 777
13755.16 792
13756.26 776
13757.37 758
13758.48 778
13759.58 793
13760.69 758
13761.80 793
13762.90 756
13764.01 802
13765.12 805
13766.22 796
13767.33 823
13768.44 775
13769.55 778
13770.65 784
13771.76 794
13772.87 801
13773.97 788
13775.08 787
13776.19 768
13777.30 774
13778.40 753
13779.51 764
13780.62 775
13781.73 801
13782.83 774
13783.94 805
13785.05 773
13786.16 762
13787.26 750
13788.37 793
13789.48 704
13790.59 712
13791.70 768
13792.80 791
13793.91 747
13795.02 725
13796.13 729
13797.24 721
13798.35 722
13799.45 708
13800.56 753
13801.67 722
13802.78 770
13803.89 755
13805.00 716
13806.10 696
13807.21 738
13808.32 752
13809.43 711
13810.54 741
13811.65 726
13812.76 743
13813.86 751
13814.97 764
13816.08 734
13817.19 723
13818.30 730
13819.41 745
13820.52 683
13821.63 719
13822.74 705
13823.85 723
13824.96 695
13826.06 682
13827.17 707
13828.28 725
13829.39 727
13830.50 735
13831.61 697
13832.72 660
13833.83 742
13834.94 714
13836.05 713
13837.16 694
13838.27 729
13839.38 734
13840.49 719
13841.60 686
13842.71 690
13843.82 681
13844.93 712
13846.04 681
13847.15 670
13848.26 703
13849.37 712
13850.48 720
13851.59 662
13852.70 675
13853.81 664
13854.92 669
13856.03 650
13857.14 688
13858.25 722
13859.37 677
13860.48 646
13861.59 699
13862.70 721
13863.81 684
13864.92 659
13866.03 692
13867.14 674
13868.25 660
13869.36 732
13870.47 691
13871.59 703
13872.70 690
13873.81 694
13874.92 706
13876.03 687
13877.14 702
13878.25 710
13879.36 700
13880.48 705
13881.59 699
13882.70 705
13883.81 696
13884.92 719
13886.03 717
13887.15 719
13888.26 706
13889.37 686
13890.48 726
13891.59 696
13892.71 715
13893.82 716
13894.93 703
13896.04 699
13897.15 692
13898.27 678
13899.38 693
13900.49 730
13901.60 703
13902.72 726
13903.83 683
13904.94 711
13906.05 724
13907.17 718
13908.28 713
13909.39 723
13910.50 708
13911.62 673
13912.73 682
13913.84 656
13914.95 675
13916.07 668
13917.18 705
13918.29 705
13919.41 672
13920.52 643
13921.63 685
13922.75 671
13923.86 661
13924.97 618
13926.09 669
13927.20 678
13928.31 674
13929.43 656
13930.54 637
13931.65 663
13932.77 682
13933.88 659
13934.99 674
13936.11 689
13937.22 645
13938.34 683
13939.45 666
13940.56 656
13941.68 659
13942.79 676
13943.91 667
13945.02 639
13946.13 634
13947.25 681
13948.36 635
13949.48 661
13950.59 666
13951.70 640
13952.82 680
13953.93 648
13955.05 671
13956.16 646
13957.28 631
13958.39 658
13959.51 654
13960.62 664
13961.74 631
13962.85 650
13963.97 667
13965.08 643
13966.20 619
13967.31 645
13968.43 641
13969.54 666
13970.66 633
13971.77 659
13972.89 670
13974.00 641
13975.12 638
13976.23 627
13977.35 631
13978.46 633
13979.58 655
13980.69 658
13981.81 622
13982.92 637
13984.04 640
13985.16 649
13986.27 657
13987.39 616
13988.50 660
13989.62 679
13990.74 691
13991.85 652
13992.97 641
13994.08 640
13995.20 676
13996.32 668
13997.43 642
13998.55 663
13999.66 665
14000.78 642
14001.90 650
14003.01 619
14004.13 609
14005.25 655
14006.36 689
14007.48 686
14008.60 642
14009.71 617
14010.83 636
14011.95 627
14013.06 613
14014.18 620
14015.30 662
14016.41 684
14017.53 684
14018.65 650
14019.76 646
14020.88 645
14022.00 647
14023.12 631
14024.23 662
14025.35 616
14026.47 671
14027.59 661
14028.70 640
14029.82 631
14030.94 674
14032.06 686
14033.17 660
14034.29 615
14035.41 660
14036.53 650
14037.64 664
14038.76 665
14039.88 665
14041.00 647
14042.11 675
14043.23 640
14044.35 646
14045.47 674
14046.59 662
14047.71 649
14048.82 640
14049.94 639
14051.06 670
14052.18 673
14053.30 665
14054.42 678
14055.53 674
14056.65 680
14057.77 677
14058.89 672
14060.01 687
14061.13 707
14062.25 732
14063.36 707
14064.48 700
14065.60 695
14066.72 667
14067.84 701
14068.96 717
14070.08 661
14071.20 703
14072.32 707
14073.44 741
14074.55 717
14075.67 729
14076.79 736
14077.91 734
14079.03 712
14080.15 699
14081.27 724
14082.39 749
14083.51 755
14084.63 759
14085.75 730
14086.87 764
14087.99 763
14089.11 804
14090.23 765
14091.35 766
14092.47 772
14093.59 788
14094.71 794
14095.83 809
14096.95 831
14098.07 797
14099.19 789
14100.31 813
14101.43 809
14102.55 764
14103.67 801
14104.79 817
14105.91 743
14107.03 737
14108.15 777
14109.27 751
14110.39 733
14111.51 735
14112.64 725
14113.76 772
14114.88 757
14116.00 711
14117.12 747
14118.24 729
14119.36 738
14120.48 686
14121.60 708
14122.72 702
14123.85 727
14124.97 682
14126.09 707
14127.21 675
14128.33 676
14129.45 678
14130.57 675
14131.70 662
14132.82 653
14133.94 671
14135.06 642
14136.18 648
14137.30 660
14138.43 660
14139.55 667
14140.67 647
14141.79 609
14142.91 656
14144.03 645
14145.16 644
14146.28 649
14147.40 646
14148.52 657
14149.65 654
14150.77 627
14151.89 633
14153.01 630
14154.13 625
14155.26 646
14156.38 625
14157.50 653
14158.62 604
14159.75 659
14160.87 658
14161.99 626
14163.12 633
14164.24 652
14165.36 661
14166.48 657
14167.61 636
14168.73 647
14169.85 627
14170.98 613
14172.10 635
14173.22 629
14174.35 598
14175.47 632
14176.59 641
14177.72 604
14178.84 637
14179.96 647
14181.09 642
14182.21 587
14183.33 638
14184.46 653
14185.58 632
14186.70 594
14187.83 604
14188.95 602
14190.07 617
14191.20 625
14192.32 614
14193.45 639
14194.57 592
14195.69 642
14196.82 639
14197.94 629
14199.07 621
14200.19 627
14201.32 645
14202.44 621
14203.56 612
14204.69 629
14205.81 648
14206.94 611
14208.06 609
14209.19 610
14210.31 620
14211.44 589
14212.56 606
14213.69 594
14214.81 620
14215.93 615
14217.06 619
14218.18 586
14219.31 613
14220.43 614
14221.56 593
14222.68 630
14223.81 609
14224.94 612
14226.06 621
14227.19 619
14228.31 573
14229.44 618
14230.56 604
14231.69 624
14232.81 581
14233.94 601
14235.06 591
14236.19 622
14237.32 571
14238.44 574
14239.57 606
14240.69 606
14241.82 558
14242.94 595
14244.07 608
14245.20 605
14246.32 594
14247.45 608
14248.57 617
14249.70 605
14250.83 594
14251.95 604
14253.08 606
14254.21 596
14255.33 612
14256.46 596
14257.59 590
14258.71 618
14259.84 619
14260.97 626
14262.09 585
14263.22 577
14264.35 572
14265.47 597
14266.60 572
14267.73 587
14268.85 583
14269.98 610
14271.11 572
14272.23 588
14273.36 571
14274.49 565
14275.62 594
14276.74 584
14277.87 604
14279.00 575
14280.12 591
14281.25 594
14282.38 552
14283.51 539
14284.63 590
14285.76 546
14286.89 542
14288.02 553
14289.15 558
14290.27 589
14291.40 582
14292.53 586
14293.66 586
14294.78 587
14295.91 531
14297.04 590
14298.17 568
14299.30 566
14300.42 580
14301.55 614
14302.68 622
14303.81 584
14304.94 578
14306.07 557
14307.19 578
14308.32 544
14309.45 558
14310.58 533
14311.71 604
14312.84 571
14313.97 558
14315.10 570
14316.22 570
14317.35 563
14318.48 564
14319.61 579
14320.74 555
14321.87 576
14323.00 581
14324.13 577
14325.26 579
14326.39 588
14327.51 588
14328.64 593
14329.77 581
14330.90 545
14332.03 549
14333.16 566
14334.29 555
14335.42 592
14336.55 542
14337.68 556
14338.81 538
14339.94 554
14341.07 546
14342.20 526
14343.33 558
14344.46 563
14345.59 578
14346.72 545
14347.85 575
14348.98 575
14350.11 558
14351.24 560
14352.37 534
14353.50 522
14354.63 542
14355.76 559
14356.89 551
14358.02 531
14359.15 521
14360.28 553
14361.41 553
14362.54 551
14363.67 571
14364.80 599
14365.94 596
14367.07 594
14368.20 533
14369.33 574
14370.46 589
14371.59 583
14372.72 525
14373.85 547
14374.98 515
14376.11 564
14377.25 543
14378.38 556
14379.51 557
14380.64 550
14381.77 547
14382.90 526
14384.03 568
14385.16 550
14386.30 568
14387.43 536
14388.56 559
14389.69 554
14390.82 563
14391.95 574
14393.09 590
14394.22 556
14395.35 587
14396.48 579
14397.61 535
14398.75 577
14399.88 573
14401.01 556
14402.14 568
14403.27 562
14404.41 581
14405.54 584
14406.67 561
14407.80 578
14408.94 530
14410.07 541
14411.20 574
14412.33 560
14413.47 544
14414.60 554
14415.73 600
14416.87 589
14418.00 543
14419.13 546
14420.26 590
14421.40 558
14422.53 553
14423.66 513
14424.80 584
14425.93 588
14427.06 550
14428.20 570
14429.33 577
14430.46 556
14431.59 550
14432.73 560
14433.86 565
14435.00 575
14436.13 576
14437.26 588
14438.40 560
14439.53 566
14440.66 551
14441.80 572
14442.93 544
14444.06 570
14445.20 577
14446.33 574
14447.47 567
14448.60 565
14449.73 571
14450.87 594
14452.00 569
14453.14 562
14454.27 575
14455.41 558
14456.54 568
14457.67 549
14458.81 574
14459.94 556
14461.08 586
14462.21 574
14463.35 568
14464.48 581
14465.62 572
14466.75 623
14467.89 566
14469.02 585
14470.15 595
14471.29 576
14472.42 568
14473.56 580
14474.69 606
14475.83 573
14476.96 599
14478.10 592
14479.24 595
14480.37 601
14481.51 597
14482.64 593
14483.78 576
14484.91 583
14486.05 579
14487.18 583
14488.32 599
14489.45 571
14490.59 615
14491.73 597
14492.86 631
14494.00 592
14495.13 635
14496.27 574
14497.40 604
14498.54 590
14499.68 564
14500.81 623
14501.95 647
14503.08 631
14504.22 623
14505.36 657
14506.49 633
14507.63 631
14508.77 616
14509.90 655
14511.04 636
14512.18 670
14513.31 706
14514.45 687
14515.58 670
14516.72 645
14517.86 694
14519.00 687
14520.13 657
14521.27 655
14522.41 696
14523.54 664
14524.68 699
14525.82 664
14526.95 664
14528.09 642
14529.23 674
14530.37 690
14531.50 650
14532.64 656
14533.78 638
14534.91 646
14536.05 632
14537.19 608
14538.33 630
14539.46 638
14540.60 600
14541.74 651
14542.88 627
14544.02 628
14545.15 568
14546.29 587
14547.43 608
14548.57 611
14549.70 596
14550.84 578
14551.98 556
14553.12 576
14554.26 613
14555.39 574
14556.53 554
14557.67 581
14558.81 545
14559.95 586
14561.09 587
14562.22 572
14563.36 613
14564.50 630
14565.64 619
14566.78 583
14567.92 595
14569.06 615
14570.20 611
14571.33 575
14572.47 613
14573.61 601
14574.75 585
14575.89 579
14577.03 588
14578.17 568
14579.31 591
14580.45 581
14581.59 585
14582.72 571
14583.86 580
14585.00 590
14586.14 563
14587.28 584
14588.42 578
14589.56 568
14590.70 566
14591.84 564
14592.98 561
14594.12 576
14595.26 588
14596.40 560
14597.54 583
14598.68 600
14599.82 603
14600.96 570
14602.10 593
14603.24 588
14604.38 566
14605.52 604
14606.66 602
14607.80 567
14608.94 591
14610.08 608
14611.22 582
14612.36 609
14613.50 565
14614.64 634
14615.78 611
14616.92 597
14618.06 583
14619.20 596
14620.34 624
14621.49 587
14622.63 591
14623.77 590
14624.91 619
14626.05 591
14627.19 602
14628.33 574
14629.47 572
14630.61 584
14631.75 613
14632.90 618
14634.04 600
14635.18 618
14636.32 605
14637.46 602
14638.60 594
14639.74 622
14640.88 593
14642.03 618
14643.17 593
14644.31 595
14645.45 590
14646.59 611
14647.73 566
14648.88 595
14650.02 616
14651.16 601
14652.30 588
14653.44 597
14654.59 584
14655.73 577
14656.87 548
14658.01 596
14659.16 583
14660.30 576
14661.44 570
14662.58 558
14663.72 547
14664.87 563
14666.01 580
14667.15 564
14668.29 593
14669.44 566
14670.58 589
14671.72 571
14672.87 559
14674.01 548
14675.15 569
14676.29 540
14677.44 538
14678.58 547
14679.72 542
14680.87 539
14682.01 567
14683.15 565
14684.30 552
14685.44 538
14686.58 536
14687.73 615
14688.87 602
14690.01 540
14691.16 540
14692.30 548
14693.44 578
14694.59 559
14695.73 565
14696.87 522
14698.02 534
14699.16 521
14700.30 546
14701.45 546
14702.59 541
14703.74 540
14704.88 557
14706.02 525
14707.17 542
14708.31 533
14709.46 579
14710.60 569
14711.75 544
14712.89 557
14714.03 534
14715.18 530
14716.32 552
14717.47 583
14718.61 546
14719.76 559
14720.90 567
14722.05 559
14723.19 550
14724.34 520
14725.48 553
14726.63 550
14727.77 536
14728.92 513
14730.06 565
14731.21 534
14732.35 539
14733.50 535
14734.64 559
14735.79 542
14736.93 552
14738.08 507
14739.22 501
14740.37 520
14741.51 578
14742.66 559
14743.80 535
14744.95 542
14746.09 519
14747.24 543
14748.39 507
14749.53 530
14750.68 520
14751.82 546
14752.97 556
14754.11 540
14755.26 560
14756.41 544
14757.55 507
14758.70 514
14759.85 533
14760.99 564
14762.14 542
14763.28 501
14764.43 536
14765.58 535
14766.72 530
14767.87 529
14769.02 568
14770.16 521
14771.31 557
14772.46 557
14773.60 542
14774.75 546
14775.90 519
14777.04 526
14778.19 549
14779.34 540
14780.48 519
14781.63 579
14782.78 521
14783.92 507
14785.07 529
14786.22 537
14787.37 511
14788.51 516
14789.66 540
14790.81 536
14791.96 515
14793.10 543
14794.25 558
14795.40 549
14796.54 561
14797.69 565
14798.84 545
14799.99 521
14801.14 520
14802.28 527
14803.43 537
14804.58 516
14805.73 525
14806.88 520
14808.02 540
14809.17 531
14810.32 503
14811.47 504
14812.62 527
14813.76 531
14814.91 534
14816.06 538
14817.21 500
14818.36 531
14819.51 509
14820.65 534
14821.80 488
14822.95 529
14824.10 523
14825.25 505
14826.40 481
14827.55 533
14828.69 523
14829.84 519
14830.99 469
14832.14 538
14833.29 544
14834.44 547
14835.59 513
14836.74 478
14837.89 513
14839.04 505
14840.19 514
14841.33 528
14842.48 529
14843.63 496
14844.78 529
14845.93 524
14847.08 505
14848.23 512
14849.38 489
14850.53 539
14851.68 517
14852.83 503
14853.98 515
14855.13 531
14856.28 516
14857.43 489
14858.58 475
14859.73 510
14860.88 482
14862.03 491
14863.18 479
14864.33 511
14865.48 493
14866.63 496
14867.78 511
14868.93 494
14870.08 515
14871.23 523
14872.38 512
14873.53 505
14874.68 542
14875.83 490
14876.98 523
14878.14 501
14879.29 504
14880.44 513
14881.59 548
14882.74 493
14883.89 501
14885.04 537
14886.19 500
14887.34 522
14888.49 496
14889.64 512
14890.80 550
14891.95 546
14893.10 504
14894.25 545
14895.40 519
14896.55 504
14897.70 524
14898.86 510
14900.01 509
14901.16 510
14902.31 492
14903.46 494
14904.61 495
14905.77 479
14906.92 518
14908.07 519
14909.22 510
14910.37 532
14911.53 544
14912.68 548
14913.83 507
14914.98 504
14916.13 537
14917.29 505
14918.44 529
14919.59 539
14920.74 531
14921.90 534
14923.05 521
14924.20 529
14925.35 514
14926.51 537
14927.66 554
14928.81 516
14929.96 521
14931.12 542
14932.27 537
14933.42 521
14934.57 527
14935.73 515
14936.88 514
14938.03 525
14939.19 520
14940.34 501
14941.49 535
14942.65 532
14943.80 508
14944.95 551
14946.11 540
14947.26 542
14948.41 547
14949.57 529
14950.72 568
14951.87 549
14953.03 537
14954.18 508
14955.33 497
14956.49 520
14957.64 538
14958.80 569
14959.95 546
14961.10 516
14962.26 542
14963.41 539
14964.57 536
14965.72 538
14966.87 539
14968.03 543
14969.18 527
14970.34 528
14971.49 520
14972.65 545
14973.80 542
14974.95 534
14976.11 523
14977.26 512
14978.42 512
14979.57 501
14980.73 528
14981.88 541
14983.04 514
14984.19 541
14985.35 536
14986.50 513
14987.66 515
14988.81 512
14989.97 534
14991.12 564
14992.28 510
14993.43 541
14994.59 523
14995.74 577
14996.90 521
14998.05 509
14999.21 502
15000.36 512
15001.52 511
15002.67 533
15003.83 506
15004.99 516
15006.14 498
15007.30 515
15008.45 527
15009.61 517
15010.76 489
15011.92 507
15013.08 508
15014.23 503
15015.39 496
15016.54 513
15017.70 513
15018.86 504
15020.01 534
15021.17 509
15022.32 520
15023.48 482
15024.64 488
15025.79 501
15026.95 519
15028.11 502
15029.26 555
15030.42 537
15031.58 558
15032.73 548
15033.89 527
15035.05 528
15036.20 507
15037.36 518
15038.52 526
15039.67 533
15040.83 525
15041.99 541
15043.15 497
15044.30 493
15045.46 491
15046.62 532
15047.77 545
15048.93 511
15050.09 511
15051.25 485
15052.40 494
15053.56 513
15054.72 494
15055.88 511
15057.03 512
15058.19 516
15059.35 528
15060.51 517
15061.66 502
15062.82 509
15063.98 535
15065.14 504
15066.30 524
15067.45 511
15068.61 535
15069.77 532
15070.93 495
15072.09 509
15073.24 506
15074.40 521
15075.56 519
15076.72 504
15077.88 497
15079.04 479
15080.20 499
15081.35 512
15082.51 508
15083.67 518
15084.83 520
15085.99 487
15087.15 523
15088.31 501
15089.46 536
15090.62 528
15091.78 511
15092.94 511
15094.10 512
15095.26 493
15096.42 505
15097.58 492
15098.74 507
15099.90 486
15101.06 491
15102.22 507
15103.37 516
15104.53 508
15105.69 498
15106.85 517
15108.01 490
15109.17 518
15110.33 515
15111.49 511
15112.65 505
15113.81 509
15114.97 516
15116.13 504
15117.29 485
15118.45 466
15119.61 500
15120.77 544
15121.93 523
15123.09 500
15124.25 505
15125.41 517
15126.57 495
15127.73 493
15128.89 512
15130.05 468
15131.21 504
15132.37 504
15133.53 511
15134.69 484
15135.86 490
15137.02 500
15138.18 476
15139.34 476
15140.50 496
15141.66 516
15142.82 514
15143.98 522
15145.14 502
15146.30 519
15147.46 494
15148.63 480
15149.79 441
15150.95 466
15152.11 467
15153.27 471
15154.43 488
15155.59 496
15156.75 487
15157.92 476
15159.08 457
15160.24 497
15161.40 476
15162.56 488
15163.72 481
15164.89 517
15166.05 536
15167.21 495
15168.37 491
15169.53 500
15170.69 487
15171.86 502
15173.02 471
15174.18 482
15175.34 471
15176.51 477
15177.67 503
15178.83 481
15179.99 454
15181.15 488
15182.32 493
15183.48 462
15184.64 472
15185.80 470
15186.97 487
15188.13 476
15189.29 495
15190.46 485
15191.62 515
15192.78 503
15193.94 481
15195.11 491
15196.27 483
15197.43 511
15198.60 494
15199.76 494
15200.92 494
15202.08 479
15203.25 492
15204.41 471
15205.57 489
15206.74 471
15207.90 514
15209.06 501
15210.23 512
15211.39 495
15212.56 476
15213.72 490
15214.88 537
15216.05 506
15217.21 479
15218.37 489
15219.54 513
15220.70 523
15221.87 496
15223.03 506
15224.19 506
15225.36 498
15226.52 500
15227.69 510
15228.85 510
15230.01 494
15231.18 507
15232.34 501
15233.51 504
15234.67 507
15235.84 482
15237.00 497
15238.16 513
15239.33 495
15240.49 490
15241.66 527
15242.82 542
15243.99 490
15245.15 487
15246.32 481
15247.48 500
15248.65 484
15249.81 482
15250.98 468
15252.14 495
15253.31 504
15254.47 484
15255.64 479
15256.80 510
15257.97 491
15259.13 485
15260.30 508
15261.46 487
15262.63 504
15263.80 472
15264.96 488
15266.13 478
15267.29 477
15268.46 505
15269.62 466
15270.79 468
15271.96 488
15273.12 508
15274.29 489
15275.45 473
15276.62 483
15277.79 479
15278.95 498
15280.12 503
15281.28 518
15282.45 520
15283.62 512
15284.78 480
15285.95 467
15287.12 469
15288.28 518
15289.45 493
15290.62 480
15291.78 485
15292.95 512
15294.12 512
15295.28 492
15296.45 497
15297.62 511
15298.78 517
15299.95 507
15301.12 501
15302.28 503
15303.45 526
15304.62 511
15305.78 521
15306.95 475
15308.12 472
15309.29 471
15310.45 471
15311.62 506
15312.79 539
15313.96 502
15315.12 469
15316.29 496
15317.46 526
15318.63 512
15319.79 508
15320.96 505
15322.13 513
15323.30 500
15324.46 498
15325.63 482
15326.80 496
15327.97 489
15329.14 508
15330.30 510
15331.47 478
15332.64 483
15333.81 489
15334.98 521
15336.14 505
15337.31 499
15338.48 481
15339.65 475
15340.82 495
15341.99 503
15343.16 478
15344.32 494
15345.49 504
15346.66 513
15347.83 524
15349.00 500
15350.17 490
15351.34 485
15352.51 481
15353.67 499
15354.84 493
15356.01 461
15357.18 474
15358.35 476
15359.52 494
15360.69 492
15361.86 506
15363.03 519
15364.20 506
15365.37 496
15366.54 471
15367.71 503
15368.87 496
15370.04 490
15371.21 474
15372.38 484
15373.55 507
15374.72 507
15375.89 492
15377.06 531
15378.23 470
15379.40 487
15380.57 510
15381.74 515
15382.91 506
15384.08 510
15385.25 476
15386.42 522
15387.59 504
15388.76 475
15389.93 495
15391.10 498
15392.27 476
15393.44 495
15394.62 514
15395.79 510
15396.96 501
15398.13 489
15399.30 543
15400.47 492
15401.64 484
15402.81 499
15403.98 509
15405.15 488
15406.32 498
15407.49 514
15408.66 531
15409.84 495
15411.01 506
15412.18 499
15413.35 470
15414.52 484
15415.69 488
15416.86 507
15418.03 489
15419.21 497
15420.38 501
15421.55 530
15422.72 515
15423.89 510
15425.06 496
15426.24 480
15427.41 482
15428.58 508
15429.75 488
15430.92 453
15432.09 489
15433.27 484
15434.44 494
15435.61 519
15436.78 492
15437.96 462
15439.13 493
15440.30 469
15441.47 468
15442.64 441
15443.82 497
15444.99 509
15446.16 482
15447.33 478
15448.51 477
15449.68 528
15450.85 493
15452.02 498
15453.20 475
15454.37 491
15455.54 510
15456.72 513
15457.89 478
15459.06 455
15460.23 463
15461.41 471
15462.58 488
15463.75 478
15464.93 504
15466.10 462
15467.27 487
15468.45 461
15469.62 503
15470.79 460
15471.97 464
15473.14 475
15474.31 449
15475.49 473
15476.66 494
15477.83 465
15479.01 464
15480.18 473
15481.36 474
15482.53 459
15483.70 463
15484.88 467
15486.05 454
15487.23 456
15488.40 454
15489.57 488
15490.75 467
15491.92 507
15493.10 479
15494.27 465
15495.44 465
15496.62 502
15497.79 460
15498.97 456
15500.14 466
15501.32 492
15502.49 483
15503.67 470
15504.84 474
15506.02 475
15507.19 481
15508.36 433
15509.54 444
15510.71 471
15511.89 492
15513.06 461
15514.24 456
15515.41 461
15516.59 479
15517.77 470
15518.94 474
15520.12 461
15521.29 467
15522.47 455
15523.64 440
15524.82 434
15525.99 413
15527.17 492
15528.34 455
15529.52 478
15530.69 457
15531.87 494
15533.05 474
15534.22 471
15535.40 469
15536.57 477
15537.75 466
15538.93 459
15540.10 455
15541.28 460
15542.45 486
15543.63 476
15544.81 503
15545.98 471
15547.16 494
15548.33 458
15549.51 472
15550.69 467
15551.86 460
15553.04 470
15554.22 497
15555.39 494
15556.57 467
15557.75 449
15558.92 500
15560.10 490
15561.28 468
15562.45 467
15563.63 465
15564.81 471
15565.99 493
15567.16 478
15568.34 431
15569.52 480
15570.69 472
15571.87 491
15573.05 486
15574.23 454
15575.40 481
15576.58 478
15577.76 495
15578.93 484
15580.11 475
15581.29 451
15582.47 497
15583.65 447
15584.82 466
15586.00 476
15587.18 487
15588.36 508
15589.53 529
15590.71 504
15591.89 496
15593.07 504
15594.25 513
15595.42 519
15596.60 513
15597.78 509
15598.96 525
15600.14 511
15601.32 507
15602.49 487
15603.67 459
15604.85 502
15606.03 508
15607.21 486
15608.39 465
15609.56 480
15610.74 482
15611.92 490
15613.10 499
15614.28 493
15615.46 523
15616.64 500
15617.82 540
15619.00 495
15620.17 515
15621.35 510
15622.53 516
15623.71 498
15624.89 495
15626.07 493
15627.25 501
15628.43 493
15629.61 504
15630.79 530
15631.97 500
15633.15 540
15634.33 553
15635.51 536
15636.69 518
15637.87 571
15639.05 528
15640.22 540
15641.40 515
15642.58 540
15643.76 518
15644.94 539
15646.12 521
15647.30 556
15648.48 537
15649.66 515
15650.85 514
15652.03 531
15653.21 537
15654.39 551
15655.57 541
15656.75 514
15657.93 560
15659.11 563
15660.29 519
15661.47 527
15662.65 526
15663.83 551
15665.01 541
15666.19 527
15667.37 522
15668.55 525
15669.73 554
15670.92 557
15672.10 521
15673.28 552
15674.46 547
15675.64 534
15676.82 538
15678.00 560
15679.18 535
15680.36 518
15681.55 511
15682.73 494
15683.91 529
15685.09 549
15686.27 524
15687.45 519
15688.63 521
15689.82 511
15691.00 493
15692.18 513
15693.36 544
15694.54 521
15695.73 527
15696.91 535
15698.09 538
15699.27 511
15700.45 528
15701.64 499
15702.82 506
15704.00 554
15705.18 507
15706.36 536
15707.55 549
15708.73 516
15709.91 505
15711.09 547
15712.28 505
15713.46 539
15714.64 494
15715.82 524
15717.01 506
15718.19 515
15719.37 542
15720.55 494
15721.74 526
15722.92 520
15724.10 518
15725.29 531
15726.47 512
15727.65 518
15728.84 522
15730.02 500
15731.20 532
15732.39 518
15733.57 537
15734.75 522
15735.94 545
15737.12 498
15738.30 519
15739.49 545
15740.67 513
15741.85 528
15743.04 551
15744.22 555
15745.40 508
15746.59 563
15747.77 542
15748.96 544
15750.14 511
15751.32 577
15752.51 544
15753.69 528
15754.88 522
15756.06 581
15757.24 521
15758.43 547
15759.61 556
15760.80 539
15761.98 547
15763.17 548
15764.35 531
15765.53 544
15766.72 554
15767.90 530
15769.09 528
15770.27 522
15771.46 513
15772.64 548
15773.83 524
15775.01 550
15776.20 530
15777.38 516
15778.57 513
15779.75 520
15780.94 498
15782.12 547
15783.31 516
15784.49 530
15785.68 511
15786.86 487
15788.05 499
15789.23 503
15790.42 532
15791.60 532
15792.79 479
15793.98 486
15795.16 499
15796.35 503
15797.53 498
15798.72 511
15799.90 504
15801.09 501
15802.28 532
15803.46 517
15804.65 501
15805.83 497
15807.02 520
15808.21 502
15809.39 513
15810.58 500
15811.76 508
15812.95 507
15814.14 472
15815.32 493
15816.51 486
15817.70 498
15818.88 501
15820.07 495
15821.26 497
15822.44 484
15823.63 491
15824.82 506
15826.00 496
15827.19 512
15828.38 503
15829.56 488
15830.75 504
15831.94 477
15833.12 454
15834.31 442
15835.50 483
15836.69 485
15837.87 448
15839.06 471
15840.25 488
15841.44 511
15842.62 484
15843.81 499
15845.00 482
15846.18 514
15847.37 480
15848.56 478
15849.75 453
15850.94 480
15852.12 478
15853.31 472
15854.50 507
15855.69 488
15856.87 500
15858.06 464
15859.25 472
15860.44 470
15861.63 475
15862.81 495
15864.00 493
15865.19 500
15866.38 499
15867.57 491
15868.76 471
15869.94 476
15871.13 496
15872.32 480
15873.51 476
15874.70 487
15875.89 459
15877.08 455
15878.26 465
15879.45 480
15880.64 488
15881.83 490
15883.02 468
15884.21 473
15885.40 465
15886.59 484
15887.78 488
15888.97 485
15890.15 532
15891.34 511
15892.53 497
15893.72 502
15894.91 479
15896.10 522
15897.29 495
15898.48 478
15899.67 507
15900.86 474
15902.05 498
15903.24 458
15904.43 478
15905.62 487
15906.81 504
15908.00 490
15909.19 448
15910.38 481
15911.57 485
15912.76 481
15913.95 477
15915.14 490
15916.33 489
15917.52 495
15918.71 510
15919.90 486
15921.09 512
15922.28 486
15923.47 510
15924.66 483
15925.85 498
15927.04 505
15928.23 486
15929.42 488
15930.61 497
15931.80 486
15932.99 499
15934.18 483
15935.38 477
15936.57 491
15937.76 486
15938.95 506
15940.14 510
15941.33 483
15942.52 480
15943.71 492
15944.90 468
15946.10 470
15947.29 490
15948.48 486
15949.67 487
15950.86 455
15952.05 486
15953.24 490
15954.44 482
15955.63 481
15956.82 458
15958.01 481
15959.20 458
15960.39 468
15961.59 496
15962.78 501
15963.97 482
15965.16 473
15966.35 466
15967.55 458
15968.74 473
15969.93 452
15971.12 451
15972.31 462
15973.51 466
15974.70 456
15975.89 468
15977.08 476
15978.28 478
15979.47 455
15980.66 458
15981.85 470
15983.05 491
15984.24 455
15985.43 443
15986.62 462
15987.82 449
15989.01 471
15990.20 456
15991.40 424
15992.59 463
15993.78 472
15994.98 459
15996.17 461
15997.36 458
15998.55 432
15999.75 466
16000.94 451
16002.13 446
16003.33 456
16004.52 486
16005.72 440
16006.91 466
16008.10 439
16009.30 452
16010.49 471
16011.68 442
16012.88 465
16014.07 423
16015.26 456
16016.46 445
16017.65 455
16018.85 433
16020.04 427
16021.23 441
16022.43 449
16023.62 420
16024.82 434
16026.01 436
16027.21 430
16028.40 417
16029.59 455
16030.79 467
16031.98 447
16033.18 467
16034.37 424
16035.57 442
16036.76 437
16037.96 415
16039.15 449
16040.35 455
16041.54 465
16042.73 431
16043.93 431
16045.12 432
16046.32 459
16047.51 479
16048.71 442
16049.91 433
16051.10 449
16052.30 439
16053.49 443
16054.69 441
16055.88 431
16057.08 433
16058.27 443
16059.47 441
16060.66 445
16061.86 414
16063.05 440
16064.25 457
16065.45 422
16066.64 433
16067.84 428
16069.03 436
16070.23 427
16071.42 432
16072.62 419
16073.82 458
16075.01 467
16076.21 477
16077.41 453
16078.60 428
16079.80 412
16080.99 438
16082.19 473
16083.39 495
16084.58 448
16085.78 446
16086.98 464
16088.17 491
16089.37 466
16090.57 441
16091.76 424
16092.96 466
16094.16 446
16095.35 451
16096.55 440
16097.75 451
16098.94 439
16100.14 455
16101.34 454
16102.53 403
16103.73 411
16104.93 454
16106.13 467
16107.32 437
16108.52 442
16109.72 454
16110.92 478
16112.11 467
16113.31 409
16114.51 437
16115.71 441
16116.90 447
16118.10 449
16119.30 449
16120.50 425
16121.69 436
16122.89 458
16124.09 450
16125.29 433
16126.49 410
16127.68 440
16128.88 439
16130.08 447
16131.28 425
16132.48 454
16133.67 447
16134.87 452
16136.07 449
16137.27 455
16138.47 415
16139.67 454
16140.86 421
16142.06 428
16143.26 422
16144.46 445
16145.66 438
16146.86 425
16148.06 400
16149.26 418
16150.45 411
16151.65 401
16152.85 429
16154.05 448
16155.25 413
16156.45 412
16157.65 416
16158.85 443
16160.05 441
16161.25 435
16162.45 423
16163.64 394
16164.84 437
16166.04 447
16167.24 413
16168.44 404
16169.64 422
16170.84 423
16172.04 449
16173.24 462
16174.44 409
16175.64 429
16176.84 428
16178.04 428
16179.24 442
16180.44 456
16181.64 455
16182.84 435
16184.04 420
16185.24 416
16186.44 443
16187.64 444
16188.84 431
16190.04 412
16191.24 422
16192.44 437
16193.64 446
16194.84 409
16196.04 432
16197.24 396
16198.44 402
16199.65 417
16200.85 404
16202.05 420
16203.25 409
16204.45 431
16205.65 431
16206.85 410
16208.05 457
16209.25 440
16210.45 420
16211.65 440
16212.86 410
16214.06 433
16215.26 418
16216.46 395
16217.66 419
16218.86 460
16220.06 446
16221.27 443
16222.47 416
16223.67 416
16224.87 434
16226.07 393
16227.27 429
16228.48 429
16229.68 441
16230.88 415
16232.08 431
16233.28 424
16234.48 420
16235.69 406
16236.89 437
16238.09 423
16239.29 418
16240.50 430
16241.70 470
16242.90 425
16244.10 430
16245.30 435
16246.51 448
16247.71 415
16248.91 419
16250.11 417
16251.32 440
16252.52 448
16253.72 435
16254.92 455
16256.13 428
16257.33 441
16258.53 427
16259.74 439
16260.94 434
16262.14 425
16263.35 460
16264.55 477
16265.75 461
16266.95 463
16268.16 467
16269.36 482
16270.56 467
16271.77 454
16272.97 447
16274.17 458
16275.38 465
16276.58 416
16277.79 437
16278.99 428
16280.19 455
16281.40 435
16282.60 423
16283.80 452
16285.01 447
16286.21 442
16287.42 423
16288.62 407
16289.82 417
16291.03 444
16292.23 423
16293.44 423
16294.64 394
16295.84 453
16297.05 433
16298.25 425
16299.46 435
16300.66 432
16301.87 432
16303.07 463
16304.27 458
16305.48 440
16306.68 447
16307.89 388
16309.09 431
16310.30 410
16311.50 408
16312.71 434
16313.91 442
16315.12 431
16316.32 426
16317.53 424
16318.73 415
16319.94 415
16321.14 426
16322.35 432
16323.55 440
16324.76 400
16325.96 419
16327.17 438
16328.38 382
16329.58 412
16330.79 419
16331.99 456
16333.20 431
16334.40 422
16335.61 436
16336.81 426
16338.02 415
16339.23 421
16340.43 422
16341.64 403
16342.84 409
16344.05 394
16345.26 422
16346.46 427
16347.67 408
16348.87 397
16350.08 442
16351.29 430
16352.49 413
16353.70 407
16354.91 410
16356.11 422
16357.32 409
16358.53 399
16359.73 385
16360.94 380
16362.15 397
16363.35 405
16364.56 393
16365.77 382
16366.97 409
16368.18 450
16369.39 416
16370.59 420
16371.80 403
16373.01 411
16374.21 406
16375.42 414
16376.63 426
16377.84 420
16379.04 391
16380.25 385
16381.46 418
16382.67 402
16383.87 402
16385.08 419
16386.29 431
16387.50 374
16388.70 425
16389.91 413
16391.12 423
16392.33 439
16393.53 425
16394.74 421
16395.95 395
16397.16 427
16398.37 385
16399.57 454
16400.78 411
16401.99 369
16403.20 398
16404.41 420
16405.62 381
16406.82 388
16408.03 385
16409.24 411
16410.45 398
16411.66 387
16412.87 384
16414.07 413
16415.28 408
16416.49 402
16417.70 405
16418.91 393
16420.12 406
16421.33 401
16422.54 398
16423.75 363
16424.95 397
16426.16 398
16427.37 388
16428.58 397
16429.79 370
16431.00 410
16432.21 398
16433.42 405
16434.63 395
16435.84 372
16437.05 411
16438.26 379
16439.47 385
16440.68 364
16441.88 392
16443.09 365
16444.30 396
16445.51 379
16446.72 361
16447.93 367
16449.14 407
16450.35 377
16451.56 366
16452.77 399
16453.98 389
16455.19 393
16456.40 382
16457.61 402
16458.82 389
16460.03 367
16461.24 416
16462.45 387
16463.67 358
16464.88 394
16466.09 394
16467.30 396
16468.51 396
16469.72 346
16470.93 383
16472.14 384
16473.35 401
16474.56 390
16475.77 370
16476.98 390
16478.19 376
16479.40 409
16480.62 390
16481.83 372
16483.04 361
16484.25 390
16485.46 366
16486.67 359
16487.88 387
16489.09 350
16490.31 349
16491.52 371
16492.73 380
16493.94 388
16495.15 369
16496.36 374
16497.57 374
16498.79 377
16500.00 361
16501.21 361
16502.42 373
16503.63 378
16504.85 391
16506.06 368
16507.27 354
16508.48 395
16509.69 375
16510.91 376
16512.12 390
16513.33 368
16514.54 372
16515.76 358
16516.97 356
16518.18 360
16519.39 361
16520.60 385
16521.82 369
16523.03 388
16524.24 366
16525.46 384
16526.67 383
16527.88 339
16529.09 345
16530.31 385
16531.52 367
16532.73 385
16533.95 366
16535.16 390
16536.37 379
16537.58 378
16538.80 383
16540.01 371
16541.22 385
16542.44 376
16543.65 376
16544.86 345
16546.08 353
16547.29 374
16548.50 398
16549.72 377
16550.93 358
16552.15 364
16553.36 368
16554.57 359
16555.79 350
16557.00 338
16558.21 393
16559.43 369
16560.64 368
16561.86 390
16563.07 381
16564.28 385
16565.50 395
16566.71 383
16567.93 351
16569.14 400
16570.36 379
16571.57 399
16572.78 356
16574.00 404
16575.21 384
16576.43 348
16577.64 357
16578.86 345
16580.07 368
16581.29 377
16582.50 376
16583.72 357
16584.93 341
16586.15 362
16587.36 383
16588.58 416
16589.79 377
16591.01 384
16592.22 360
16593.44 386
16594.65 359
16595.87 377
16597.08 357
16598.30 387
16599.51 364
16600.73 381
16601.94 364
16603.16 379
16604.37 360
16605.59 361
16606.81 373
16608.02 382
16609.24 369
16610.45 384
16611.67 385
16612.89 362
16614.10 358
16615.32 347
16616.53 365
16617.75 357
16618.97 355
16620.18 381
16621.40 390
16622.61 381
16623.83 381
16625.05 367
16626.26 355
16627.48 361
16628.70 370
16629.91 332
16631.13 323
16632.35 350
16633.56 361
16634.78 363
16636.00 345
16637.21 343
16638.43 360
16639.65 354
16640.86 357
16642.08 343
16643.30 374
16644.51 371
16645.73 394
16646.95 401
16648.17 357
16649.38 380
16650.60 364
16651.82 351
16653.03 360
16654.25 328
16655.47 359
16656.69 340
16657.90 351
16659.12 350
16660.34 356
16661.56 362
16662.77 370
16663.99 355
16665.21 327
16666.43 354
16667.65 362
16668.86 340
16670.08 331
16671.30 339
16672.52 353
16673.74 366
16674.95 360
16676.17 369
16677.39 389
16678.61 361
16679.83 358
16681.05 374
16682.26 349
16683.48 378
16684.70 365
16685.92 384
16687.14 376
16688.36 360
16689.58 363
16690.79 339
16692.01 375
16693.23 339
16694.45 384
16695.67 380
16696.89 348
16698.11 364
16699.33 366
16700.55 363
16701.76 326
16702.98 362
16704.20 348
16705.42 356
16706.64 366
16707.86 344
16709.08 329
16710.30 346
16711.52 363
16712.74 353
16713.96 344
16715.18 331
16716.40 349
16717.62 345
16718.84 361
16720.06 343
16721.28 352
16722.50 370
16723.72 343
16724.94 347
16726.16 326
16727.38 339
16728.60 359
16729.82 344
16731.04 339
16732.26 358
16733.48 370
16734.70 350
16735.92 360
16737.14 375
16738.36 322
16739.58 337
16740.80 374
16742.02 374
16743.24 328
16744.46 329
16745.68 358
16746.90 345
16748.12 339
16749.35 331
16750.57 374
16751.79 342
16753.01 351
16754.23 331
16755.45 338
16756.67 330
16757.89 352
16759.11 345
16760.33 337
16761.56 336
16762.78 331
16764.00 340
16765.22 393
16766.44 349
16767.66 352
16768.88 357
16770.11 325
16771.33 356
16772.55 336
16773.77 344
16774.99 342
16776.22 330
16777.44 374
16778.66 362
16779.88 343
16781.10 324
16782.33 350
16783.55 339
16784.77 334
16785.99 358
16787.21 368
16788.44 357
16789.66 366
16790.88 361
16792.10 358
16793.33 336
16794.55 330
16795.77 347
16796.99 344
16798.22 319
16799.44 370
16800.66 350
16801.88 344
16803.11 329
16804.33 344
16805.55 337
16806.78 332
16808.00 358
16809.22 373
16810.44 367
16811.67 354
16812.89 344
16814.11 365
16815.34 344
16816.56 348
16817.78 363
16819.01 366
16820.23 361
16821.45 310
16822.68 361
16823.90 343
16825.13 366
16826.35 332
16827.57 369
16828.80 369
16830.02 341
16831.24 351
16832.47 373
16833.69 339
16834.92 343
16836.14 350
16837.36 342
16838.59 353
16839.81 358
16841.04 356
16842.26 356
16843.48 340
16844.71 355
16845.93 368
16847.16 357
16848.38 341
16849.61 322
16850.83 336
16852.06 347
16853.28 338
16854.51 346
16855.73 378
16856.95 366
16858.18 336
16859.40 365
16860.63 364
16861.85 356
16863.08 354
16864.30 325
16865.53 360
16866.75 352
16867.98 366
16869.21 359
16870.43 331
16871.66 320
16872.88 356
16874.11 348
16875.33 351
16876.56 352
16877.78 355
16879.01 344
16880.23 318
16881.46 353
16882.69 357
16883.91 332
16885.14 369
16886.36 368
16887.59 378
16888.81 353
16890.04 339
16891.27 352
16892.49 379
16893.72 362
16894.94 361
16896.17 372
16897.40 360
16898.62 346
16899.85 357
16901.08 343
16902.30 342
16903.53 348
16904.76 364
16905.98 353
16907.21 355
16908.44 336
16909.66 349
16910.89 344
16912.12 361
16913.34 343
16914.57 349
16915.80 363
16917.02 370
16918.25 354
16919.48 379
16920.70 373
16921.93 346
16923.16 368
16924.39 367
16925.61 314
16926.84 339
16928.07 354
16929.30 329
16930.52 343
16931.75 349
16932.98 375
16934.21 336
16935.43 372
16936.66 362
16937.89 357
16939.12 370
16940.34 364
16941.57 365
16942.80 376
16944.03 380
16945.26 344
16946.48 348
16947.71 324
16948.94 337
16950.17 346
16951.40 367
16952.62 371
16953.85 359
16955.08 361
16956.31 367
16957.54 346
16958.77 331
16959.99 357
16961.22 366
16962.45 364
16963.68 335
16964.91 365
16966.14 359
16967.37 351
16968.60 318
16969.82 341
16971.05 346
16972.28 338
16973.51 331
16974.74 328
16975.97 349
16977.20 335
16978.43 355
16979.66 376
16980.89 364
16982.11 327
16983.34 327
16984.57 329
16985.80 358
16987.03 361
16988.26 356
16989.49 338
16990.72 334
16991.95 324
16993.18 363
16994.41 350
16995.64 351
16996.87 351
16998.10 344
16999.33 377
17000.56 325
17001.79 350
17003.02 354
17004.25 341
17005.48 334
17006.71 312
17007.94 343
17009.17 365
17010.40 355
17011.63 347
17012.86 314
17014.09 337
17015.32 345
17016.55 358
17017.78 309
17019.01 339
17020.25 346
17021.48 322
17022.71 328
17023.94 358
17025.17 316
17026.40 354
17027.63 336
17028.86 325
17030.09 334
17031.32 324
17032.55 327
17033.79 335
17035.02 332
17036.25 337
17037.48 348
17038.71 366
17039.94 366
17041.17 346
17042.41 335
17043.64 331
17044.87 356
17046.10 352
17047.33 323
17048.56 314
17049.80 329
17051.03 349
17052.26 336
17053.49 327
17054.72 342
17055.95 342
17057.19 340
17058.42 341
17059.65 308
17060.88 337
17062.12 369
17063.35 351
17064.58 351
17065.81 336
17067.04 350
17068.28 327
17069.51 348
17070.74 331
17071.97 344
17073.21 362
17074.44 340
17075.67 331
17076.90 326
17078.14 348
17079.37 332
17080.60 316
17081.84 337
17083.07 350
17084.30 333
17085.54 349
17086.77 323
17088.00 354
17089.23 332
17090.47 344
17091.70 344
17092.93 359
17094.17 358
17095.40 352
17096.63 340
17097.87 346
17099.10 344
17100.34 308
17101.57 318
17102.80 315
17104.04 374
17105.27 322
17106.50 357
17107.74 340
17108.97 325
17110.21 340
17111.44 349
17112.67 368
17113.91 355
17115.14 313
17116.38 328
17117.61 352
17118.84 362
17120.08 341
17121.31 316
17122.55 349
17123.78 351
17125.02 357
17126.25 337
17127.48 335
17128.72 339
17129.95 344
17131.19 340
17132.42 334
17133.66 322
17134.89 321
17136.13 323
17137.36 367
17138.60 351
17139.83 322
17141.07 347
17142.30 352
17143.54 345
17144.77 336
17146.01 341
17147.24 346
17148.48 334
17149.71 340
17150.95 333
17152.19 348
17153.42 334
17154.66 332
17155.89 333
17157.13 348
17158.36 330
17159.60 369
17160.83 338
17162.07 346
17163.31 360
17164.54 319
17165.78 317
17167.01 331
17168.25 326
17169.49 319
17170.72 348
17171.96 333
17173.19 343
17174.43 386
17175.67 351
17176.90 310
17178.14 310
17179.38 345
17180.61 322
17181.85 313
17183.09 331
17184.32 351
17185.56 357
17186.80 354
17188.03 345
17189.27 338
17190.51 351
17191.74 331
17192.98 318
17194.22 323
17195.45 347
17196.69 361
17197.93 333
17199.16 344
17200.40 332
17201.64 336
17202.88 352
17204.11 349
17205.35 344
17206.59 360
17207.83 333
17209.06 341
17210.30 353
17211.54 333
17212.78 361
17214.01 360
17215.25 339
17216.49 353
17217.73 368
17218.96 377
17220.20 380
17221.44 362
17222.68 333
17223.92 322
17225.15 355
17226.39 323
17227.63 354
17228.87 387
17230.11 360
17231.35 356
17232.58 339
17233.82 347
17235.06 356
17236.30 363
17237.54 372
17238.78 347
17240.01 350
17241.25 368
17242.49 383
17243.73 344
17244.97 333
17246.21 332
17247.45 359
17248.69 336
17249.93 341
17251.16 355
17252.40 366
17253.64 343
17254.88 375
17256.12 355
17257.36 383
17258.60 343
17259.84 356
17261.08 366
17262.32 373
17263.56 373
17264.80 366
17266.04 378
17267.28 333
17268.51 349
17269.75 361
17270.99 339
17272.23 349
17273.47 362
17274.71 346
17275.95 336
17277.19 316
17278.43 357
17279.67 345
17280.91 334
17282.15 333
17283.39 349
17284.63 331
17285.87 328
17287.11 339
17288.35 342
17289.60 347
17290.84 339
17292.08 340
17293.32 328
17294.56 335
17295.80 346
17297.04 352
17298.28 369
17299.52 322
17300.76 317
17302.00 365
17303.24 368
17304.48 362
17305.72 343
17306.96 334
17308.21 355
17309.45 356
17310.69 358
17311.93 378
17313.17 353
17314.41 350
17315.65 335
17316.89 302
17318.14 319
17319.38 351
17320.62 341
17321.86 331
17323.10 326
17324.34 338
17325.59 340
17326.83 327
17328.07 315
17329.31 338
17330.55 342
17331.79 349
17333.04 349
17334.28 346
17335.52 338
17336.76 326
17338.00 319
17339.25 352
17340.49 315
17341.73 319
17342.97 325
17344.22 311
17345.46 331
17346.70 358
17347.94 356
17349.19 349
17350.43 328
17351.67 319
17352.91 332
17354.16 315
17355.40 332
17356.64 323
17357.88 343
17359.13 330
17360.37 338
17361.61 341
17362.86 339
17364.10 360
17365.34 358
17366.58 352
17367.83 335
17369.07 375
17370.31 348
17371.56 333
17372.80 345
17374.04 369
17375.29 340
17376.53 343
17377.78 331
17379.02 335
17380.26 323
17381.51 356
17382.75 343
17383.99 367
17385.24 350
17386.48 325
17387.72 347
17388.97 358
17390.21 319
17391.46 318
17392.70 321
17393.94 341
17395.19 339
17396.43 344
17397.68 343
17398.92 349
17400.17 335
17401.41 310
17402.65 337
17403.90 352
17405.14 351
17406.39 362
17407.63 313
17408.88 312
17410.12 327
17411.37 317
17412.61 344
17413.86 335
17415.10 317
17416.35 332
17417.59 364
17418.84 367
17420.08 335
17421.33 339
17422.57 324
17423.82 334
17425.06 339
17426.31 329
17427.55 336
17428.80 325
17430.04 336
17431.29 350
17432.53 331
17433.78 337
17435.03 355
17436.27 350
17437.52 321
17438.76 350
17440.01 324
17441.25 345
17442.50 326
17443.75 342
17444.99 335
17446.24 337
17447.48 330
17448.73 336
17449.98 310
17451.22 342
17452.47 305
17453.71 340
17454.96 312
17456.21 324
17457.45 307
17458.70 349
17459.95 325
17461.19 353
17462.44 337
17463.69 344
17464.93 337
17466.18 327
17467.43 324
17468.67 341
17469.92 346
17471.17 338
17472.41 366
17473.66 340
17474.91 352
17476.15 335
17477.40 329
17478.65 318
17479.90 336
17481.14 333
17482.39 343
17483.64 353
17484.88 314
17486.13 343
17487.38 342
17488.63 351
17489.87 341
17491.12 344
17492.37 330
17493.62 338
17494.86 333
17496.11 343
17497.36 334
17498.61 375
17499.86 342
17501.10 355
17502.35 353
17503.60 335
17504.85 333
17506.10 349
17507.34 344
17508.59 331
17509.84 353
17511.09 352
17512.34 374
17513.59 349
17514.83 367
17516.08 320
17517.33 380
17518.58 368
17519.83 358
17521.08 327
17522.33 347
17523.57 357
17524.82 353
17526.07 369
17527.32 342
17528.57 352
17529.82 367
17531.07 368
17532.32 337
17533.57 361
17534.82 356
17536.06 359
17537.31 361
17538.56 364
17539.81 339
17541.06 325
17542.31 346
17543.56 384
17544.81 354
17546.06 337
17547.31 380
17548.56 386
17549.81 379
17551.06 379
17552.31 387
17553.56 382
17554.81 372
17556.06 381
17557.31 384
17558.56 378
17559.81 371
17561.06 401
17562.31 363
17563.56 414
17564.81 374
17566.06 404
17567.31 374
17568.56 399
17569.81 377
17571.06 381
17572.31 386
17573.56 401
17574.81 385
17576.06 406
17577.31 376
17578.56 352
17579.81 358
17581.06 343
17582.31 384
17583.57 377
17584.82 379
17586.07 378
17587.32 380
17588.57 362
17589.82 377
17591.07 365
17592.32 388
17593.57 351
17594.83 352
17596.08 358
17597.33 377
17598.58 351
17599.83 392
17601.08 375
17602.33 358
17603.59 370
17604.84 373
17606.09 355
17607.34 348
17608.59 368
17609.84 346
17611.10 342
17612.35 371
17613.60 352
17614.85 319
17616.10 372
17617.36 354
17618.61 398
17619.86 370
17621.11 361
17622.36 370
17623.62 371
17624.87 370
17626.12 369
17627.37 351
17628.63 359
17629.88 376
17631.13 375
17632.38 380
17633.64 340
17634.89 340
17636.14 328
17637.39 356
17638.65 362
17639.90 358
17641.15 359
17642.41 342
17643.66 366
17644.91 362
17646.17 371
17647.42 355
17648.67 387
17649.92 364
17651.18 355
17652.43 351
17653.68 338
17654.94 340
17656.19 337
17657.44 334
17658.70 300
17659.95 353
17661.21 356
17662.46 355
17663.71 343
17664.97 337
17666.22 321
17667.47 351
17668.73 383
17669.98 341
17671.24 332
17672.49 368
17673.74 351
17675.00 350
17676.25 310
17677.51 307
17678.76 375
17680.02 327
17681.27 345
17682.52 356
17683.78 355
17685.03 357
17686.29 343
17687.54 315
17688.80 325
17690.05 352
17691.31 353
17692.56 331
17693.82 360
17695.07 318
17696.32 350
17697.58 335
17698.83 349
17700.09 332
17701.34 338
17702.60 346
17703.86 353
17705.11 309
17706.37 332
17707.62 333
17708.88 332
17710.13 332
17711.39 333
17712.64 350
17713.90 331
17715.15 327
17716.41 339
17717.66 338
17718.92 332
17720.18 378
17721.43 348
17722.69 352
17723.94 365
17725.20 332
17726.45 368
17727.71 303
17728.97 348
17730.22 351
17731.48 341
17732.74 321
17733.99 349
17735.25 331
17736.50 327
17737.76 331
17739.02 342
17740.27 339
17741.53 322
17742.79 313
17744.04 333
17745.30 345
17746.56 338
17747.81 334
17749.07 335
17750.33 341
17751.58 332
17752.84 342
17754.10 330
17755.35 371
17756.61 352
17757.87 351
17759.12 345
17760.38 340
17761.64 364
17762.90 364
17764.15 359
17765.41 311
17766.67 347
17767.93 347
17769.18 333
17770.44 358
17771.70 366
17772.96 361
17774.21 350
17775.47 368
17776.73 379
17777.99 355
17779.24 341
17780.50 364
17781.76 339
17783.02 360
17784.28 375
17785.53 374
17786.79 365
17788.05 351
17789.31 366
17790.57 370
17791.82 361
17793.08 348
17794.34 339
17795.60 372
17796.86 376
17798.12 354
17799.37 383
17800.63 357
17801.89 363
17803.15 351
17804.41 363
17805.67 363
17806.93 369
17808.19 375
17809.44 387
17810.70 378
17811.96 376
17813.22 365
17814.48 365
17815.74 354
17817.00 347
17818.26 342
17819.52 348
17820.78 348
17822.04 353
17823.29 354
17824.55 348
17825.81 333
17827.07 325
17828.33 322
17829.59 339
17830.85 347
17832.11 331
17833.37 360
17834.63 338
17835.89 355
17837.15 339
17838.41 336
17839.67 345
17840.93 357
17842.19 331
17843.45 320
17844.71 325
17845.97 321
17847.23 335
17848.49 333
17849.75 315
17851.01 332
17852.27 316
17853.53 347
17854.79 354
17856.05 363
17857.31 343
17858.57 340
17859.84 330
17861.10 345
17862.36 359
17863.62 338
17864.88 326
17866.14 332
17867.40 320
17868.66 332
17869.92 325
17871.18 332
17872.44 321
17873.71 337
17874.97 367
17876.23 320
17877.49 304
17878.75 326
17880.01 337
17881.27 320
17882.53 329
17883.80 345
17885.06 356
17886.32 336
17887.58 326
17888.84 319
17890.10 356
17891.37 339
17892.63 308
17893.89 317
17895.15 312
17896.41 328
17897.67 325
17898.94 324
17900.20 307
17901.46 320
17902.72 323
17903.99 319
17905.25 331
17906.51 331
17907.77 336
17909.03 349
17910.30 322
17911.56 321
17912.82 338
17914.08 326
17915.35 332
17916.61 349
17917.87 308
17919.14 320
17920.40 294
17921.66 317
17922.92 317
17924.19 320
17925.45 325
17926.71 345
17927.98 342
17929.24 330
17930.50 321
17931.76 321
17933.03 302
17934.29 335
17935.55 338
17936.82 338
17938.08 314
17939.34 329
17940.61 326
17941.87 319
17943.14 331
17944.40 307
17945.66 299
17946.93 335
17948.19 316
17949.45 286
17950.72 314
17951.98 325
17953.25 334
17954.51 331
17955.77 350
17957.04 313
17958.30 279
17959.57 329
17960.83 307
17962.09 297
17963.36 303
17964.62 339
17965.89 310
17967.15 296
17968.42 342
17969.68 323
17970.95 305
17972.21 314
17973.47 316
17974.74 321
17976.00 332
17977.27 320
17978.53 327
17979.80 325
17981.06 321
17982.33 318
17983.59 345
17984.86 304
17986.12 334
17987.39 314
17988.65 326
17989.92 296
17991.18 296
17992.45 313
17993.71 305
17994.98 312
17996.25 300
17997.51 316
17998.78 325
18000.04 337
18001.31 303
18002.57 310
18003.84 315
18005.10 355
18006.37 300
18007.64 295
18008.90 295
18010.17 337
18011.43 338
18012.70 294
18013.97 306
18015.23 292
18016.50 318
18017.76 336
18019.03 314
18020.30 298
18021.56 324
18022.83 325
18024.10 338
18025.36 309
18026.63 327
18027.90 311
18029.16 303
18030.43 348
18031.70 332
18032.96 352
18034.23 310
18035.50 304
18036.76 328
18038.03 308
18039.30 322
18040.56 349
18041.83 317
18043.10 305
18044.37 286
18045.63 307
18046.90 290
18048.17 306
18049.43 301
18050.70 305
18051.97 328
18053.24 336
18054.50 352
18055.77 316
18057.04 311
18058.31 311
18059.57 316
18060.84 297
18062.11 298
18063.38 319
18064.65 326
18065.91 324
18067.18 340
18068.45 335
18069.72 329
18070.98 328
18072.25 305
18073.52 317
18074.79 341
18076.06 345
18077.33 341
18078.59 337
18079.86 314
18081.13 338
18082.40 324
18083.67 331
18084.94 301
18086.21 322
18087.47 333
18088.74 308
18090.01 327
18091.28 324
18092.55 332
18093.82 325
18095.09 328
18096.36 344
18097.62 326
18098.89 339
18100.16 319
18101.43 320
18102.70 318
18103.97 336
18105.24 353
18106.51 333
18107.78 312
18109.05 326
18110.32 364
18111.59 339
18112.86 354
18114.13 322
18115.40 332
18116.66 349
18117.93 355
18119.20 323
18120.47 331
18121.74 346
18123.01 335
18124.28 340
18125.55 354
18126.82 331
18128.09 353
18129.36 336
18130.63 351
18131.90 339
18133.17 330
18134.44 336
18135.71 333
18136.99 367
18138.26 330
18139.53 347
18140.80 352
18142.07 315
18143.34 346
18144.61 334
18145.88 340
18147.15 317
18148.42 364
18149.69 353
18150.96 373
18152.23 333
18153.50 351
18154.78 320
18156.05 344
18157.32 382
18158.59 329
18159.86 346
18161.13 331
18162.40 335
18163.67 348
18164.94 354
18166.22 357
18167.49 335
18168.76 329
18170.03 353
18171.30 343
18172.57 355
18173.85 332
18175.12 342
18176.39 345
18177.66 346
18178.93 343
18180.20 329
18181.48 343
18182.75 333
18184.02 328
18185.29 335
18186.56 391
18187.84 369
18189.11 364
18190.38 348
18191.65 371
18192.93 363
18194.20 364
18195.47 355
18196.74 351
18198.02 335
18199.29 335
18200.56 331
18201.83 305
18203.11 342
18204.38 350
18205.65 352
18206.92 347
18208.20 357
18209.47 344
18210.74 364
18212.02 338
18213.29 344
18214.56 346
18215.84 359
18217.11 349
18218.38 378
18219.65 350
18220.93 354
18222.20 339
18223.47 351
18224.75 365
18226.02 316
18227.30 343
18228.57 330
18229.84 368
18231.12 325
18232.39 360
18233.66 350
18234.94 344
18236.21 378
18237.48 366
18238.76 335
18240.03 348
18241.31 347
18242.58 318
18243.86 341
18245.13 305
18246.40 359
18247.68 329
18248.95 331
18250.23 337
18251.50 341
18252.77 331
18254.05 331
18255.32 328
18256.60 339
18257.87 331
18259.15 342
18260.42 329
18261.70 317
18262.97 334
18264.25 319
18265.52 350
18266.80 336
18268.07 363
18269.35 310
18270.62 320
18271.90 317
18273.17 354
18274.45 312
18275.72 340
18277.00 339
18278.27 333
18279.55 329
18280.82 359
18282.10 350
18283.37 308
18284.65 327
18285.93 338
18287.20 350
18288.48 331
18289.75 339
18291.03 331
18292.30 316
18293.58 326
18294.86 303
18296.13 321
18297.41 372
18298.68 327
18299.96 339
18301.24 342
18302.51 337
18303.79 323
18305.06 315
18306.34 332
18307.62 321
18308.89 329
18310.17 314
18311.45 321
18312.72 312
18314.00 333
18315.28 320
18316.55 315
18317.83 295
18319.11 326
18320.38 331
18321.66 321
18322.94 333
18324.21 290
18325.49 361
18326.77 333
18328.04 302
18329.32 298
18330.60 314
18331.88 314
18333.15 293
18334.43 289
18335.71 320
18336.98 307
18338.26 304
18339.54 311
18340.82 320
18342.09 324
18343.37 324
18344.65 324
18345.93 321
18347.20 330
18348.48 334
18349.76 324
18351.04 319
18352.32 328
18353.59 325
18354.87 340
18356.15 312
18357.43 304
18358.71 320
18359.98 314
18361.26 337
18362.54 322
18363.82 307
18365.10 307
18366.38 367
18367.65 334
18368.93 337
18370.21 312
18371.49 356
18372.77 359
18374.05 328
18375.33 287
18376.60 298
18377.88 332
18379.16 316
18380.44 344
18381.72 307
18383.00 355
18384.28 321
18385.56 310
18386.84 311
18388.11 298
18389.39 316
18390.67 340
18391.95 337
18393.23 330
18394.51 308
18395.79 319
18397.07 333
18398.35 337
18399.63 309
18400.91 319
18402.19 323
18403.47 338
18404.75 313
18406.03 315
18407.31 345
18408.59 335
18409.87 318
18411.15 318
18412.43 337
18413.71 321
18414.99 325
18416.27 303
18417.55 286
18418.83 331
18420.11 321
18421.39 332
18422.67 315
18423.95 325
18425.23 329
18426.51 314
18427.79 318
18429.07 332
18430.35 294
18431.63 317
18432.91 285
18434.19 327
18435.47 299
18436.75 341
18438.04 330
18439.32 333
18440.60 306
18441.88 327
18443.16 320
18444.44 311
18445.72 339
18447.00 317
18448.28 335
18449.57 332
18450.85 341
18452.13 337
18453.41 316
18454.69 304
18455.97 315
18457.25 311
18458.54 318
18459.82 341
18461.10 316
18462.38 336
18463.66 312
18464.94 326
18466.23 299
18467.51 320
18468.79 308
18470.07 320
18471.35 289
18472.64 314
18473.92 292
18475.20 328
18476.48 318
18477.76 336
18479.05 319
18480.33 314
18481.61 329
18482.89 314
18484.18 328
18485.46 318
18486.74 335
18488.02 301
18489.31 305
18490.59 309
18491.87 317
18493.15 299
18494.44 327
18495.72 323
18497.00 324
18498.29 301
18499.57 297
18500.85 305
18502.13 296
18503.42 336
18504.70 305
18505.98 318
18507.27 325
18508.55 316
18509.83 294
18511.12 323
18512.40 306
18513.68 301
18514.97 289
18516.25 325
18517.54 318
18518.82 313
18520.10 288
18521.39 302
18522.67 313
18523.95 312
18525.24 331
18526.52 310
18527.81 326
18529.09 319
18530.37 346
18531.66 295
18532.94 313
18534.23 296
18535.51 324
18536.79 311
18538.08 330
18539.36 304
18540.65 327
18541.93 315
18543.22 310
18544.50 314
18545.79 307
18547.07 322
18548.36 319
18549.64 326
18550.92 297
18552.21 319
18553.49 311
18554.78 341
18556.06 332
18557.35 349
18558.63 308
18559.92 306
18561.20 304
18562.49 303
18563.77 349
18565.06 325
18566.35 309
18567.63 314
18568.92 346
18570.20 344
18571.49 329
18572.77 332
18574.06 343
18575.34 361
18576.63 362
18577.92 310
18579.20 329
18580.49 318
18581.77 344
18583.06 345
18584.34 344
18585.63 343
18586.92 324
18588.20 345
18589.49 312
18590.77 330
18592.06 337
18593.35 336
18594.63 344
18595.92 362
18597.21 337
18598.49 343
18599.78 358
18601.07 331
18602.35 321
18603.64 322
18604.93 344
18606.21 322
18607.50 369
18608.79 331
18610.07 340
18611.36 343
18612.65 344
18613.93 320
18615.22 332
18616.51 320
18617.79 340
18619.08 336
18620.37 314
18621.66 334
18622.94 320
18624.23 337
18625.52 330
18626.80 295
18628.09 302
18629.38 306
18630.67 285
18631.95 331
18633.24 305
18634.53 310
18635.82 297
18637.11 320
18638.39 294
18639.68 334
18640.97 350
18642.26 339
18643.54 324
18644.83 315
18646.12 317
18647.41 327
18648.70 339
18649.99 331
18651.27 321
18652.56 311
18653.85 306
18655.14 291
18656.43 315
18657.72 332
18659.00 326
18660.29 324
18661.58 297
18662.87 307
18664.16 289
18665.45 317
18666.74 313
18668.02 301
18669.31 321
18670.60 305
18671.89 309
18673.18 316
18674.47 297
18675.76 298
18677.05 309
18678.34 316
18679.63 315
18680.92 298
18682.20 306
18683.49 277
18684.78 324
18686.07 334
18687.36 295
18688.65 298
18689.94 314
18691.23 336
18692.52 329
18693.81 304
18695.10 317
18696.39 320
18697.68 325
18698.97 332
18700.26 323
18701.55 313
18702.84 287
18704.13 332
18705.42 304
18706.71 303
18708.00 329
18709.29 320
18710.58 325
18711.87 317
18713.16 313
18714.45 302
18715.74 319
18717.03 329
18718.32 316
18719.61 307
18720.90 310
18722.20 315
18723.49 328
18724.78 313
18726.07 277
18727.36 290
18728.65 308
18729.94 302
18731.23 333
18732.52 328
18733.81 327
18735.10 310
18736.40 313
18737.69 324
18738.98 289
18740.27 307
18741.56 316
18742.85 318
18744.14 303
18745.43 280
18746.73 284
18748.02 293
18749.31 281
18750.60 297
18751.89 303
18753.18 267
18754.48 304
18755.77 296
18757.06 288
18758.35 293
18759.64 326
18760.94 295
18762.23 330
18763.52 290
18764.81 304
18766.10 309
18767.40 316
18768.69 297
18769.98 322
18771.27 296
18772.57 300
18773.86 303
18775.15 315
18776.44 309
18777.74 294
18779.03 297
18780.32 292
18781.61 290
18782.91 291
18784.20 291
18785.49 295
18786.79 293
18788.08 294
18789.37 307
18790.66 300
18791.96 317
18793.25 290
18794.54 316
18795.84 301
18797.13 298
18798.42 316
18799.72 305
18801.01 287
18802.30 308
18803.60 301
18804.89 304
18806.18 312
18807.48 321
18808.77 298
18810.07 304
18811.36 330
18812.65 314
18813.95 305
18815.24 308
18816.53 333
18817.83 307
18819.12 312
18820.42 310
18821.71 312
18823.00 295
18824.30 293
18825.59 290
18826.89 334
18828.18 320
18829.48 298
18830.77 314
18832.07 303
18833.36 281
18834.65 293
18835.95 316
18837.24 281
18838.54 280
18839.83 300
18841.13 288
18842.42 298
18843.72 302
18845.01 296
18846.31 334
18847.60 312
18848.90 308
18850.19 324
18851.49 305
18852.78 312
18854.08 307
18855.37 310
18856.67 303
18857.96 313
18859.26 308
18860.55 316
18861.85 315
18863.15 317
18864.44 290
18865.74 297
18867.03 308
18868.33 284
18869.62 307
18870.92 287
18872.22 316
18873.51 293
18874.81 312
18876.10 304
18877.40 309
18878.70 308
18879.99 287
18881.29 281
18882.58 289
18883.88 299
18885.18 307
18886.47 305
18887.77 277
18889.07 303
18890.36 304
18891.66 336
18892.95 305
18894.25 320
18895.55 305
18896.84 333
18898.14 320
18899.44 303
18900.73 301
18902.03 321
18903.33 325
18904.63 316
18905.92 316
18907.22 297
18908.52 292
18909.81 297
18911.11 321
18912.41 308
18913.71 307
18915.00 301
18916.30 329
18917.60 305
18918.89 316
18920.19 309
18921.49 312
18922.79 321
18924.09 295
18925.38 302
18926.68 293
18927.98 293
18929.28 312
18930.57 313
18931.87 313
18933.17 304
18934.47 300
18935.77 295
18937.06 299
18938.36 316
18939.66 292
18940.96 313
18942.26 297
18943.55 282
18944.85 313
18946.15 318
18947.45 305
18948.75 274
18950.05 285
18951.35 285
18952.64 296
18953.94 301
18955.24 290
18956.54 279
18957.84 292
18959.14 284
18960.44 295
18961.74 285
18963.03 283
18964.33 297
18965.63 295
18966.93 301
18968.23 283
18969.53 297
18970.83 287
18972.13 313
18973.43 299
18974.73 296
18976.03 273
18977.33 295
18978.62 303
18979.92 280
18981.22 291
18982.52 298
18983.82 304
18985.12 299
18986.42 305
18987.72 305
18989.02 306
18990.32 302
18991.62 305
18992.92 305
18994.22 297
18995.52 289
18996.82 291
18998.12 263
18999.42 285
19000.72 294
19002.02 283
19003.32 317
19004.62 300
19005.92 299
19007.22 297
19008.53 276
19009.83 296
19011.13 316
19012.43 311
19013.73 315
19015.03 285
19016.33 298
19017.63 297
19018.93 288
19020.23 304
19021.53 303
19022.83 296
19024.13 280
19025.44 286
19026.74 288
19028.04 289
19029.34 299
19030.64 294
19031.94 290
19033.24 307
19034.54 297
19035.85 279
19037.15 311
19038.45 299
19039.75 281
19041.05 296
19042.35 287
19043.66 278
19044.96 293
19046.26 273
19047.56 293
19048.86 298
19050.16 277
19051.47 293
19052.77 283
19054.07 263
19055.37 285
19056.67 269
19057.98 298
19059.28 289
19060.58 281
19061.88 262
19063.19 277
19064.49 268
19065.79 286
19067.09 300
19068.40 269
19069.70 287
19071.00 284
19072.30 268
19073.61 259
19074.91 288
19076.21 285
19077.52 281
19078.82 280
19080.12 277
19081.42 251
19082.73 303
19084.03 282
19085.33 272
19086.64 267
19087.94 281
19089.24 267
19090.55 281
19091.85 284
19093.15 274
19094.46 267
19095.76 251
19097.06 299
19098.37 295
19099.67 285
19100.97 313
19102.28 278
19103.58 279
19104.89 268
19106.19 269
19107.49 251
19108.80 303
19110.10 280
19111.40 289
19112.71 269
19114.01 292
19115.32 292
19116.62 308
19117.93 281
19119.23 297
19120.53 274
19121.84 292
19123.14 259
19124.45 260
19125.75 294
19127.06 277
19128.36 278
19129.67 254
19130.97 300
19132.28 259
19133.58 283
19134.88 284
19136.19 270
19137.49 291
19138.80 278
19140.10 281
19141.41 275
19142.71 281
19144.02 286
19145.32 268
19146.63 262
19147.94 300
19149.24 292
19150.55 270
19151.85 279
19153.16 294
19154.46 290
19155.77 301
19157.07 300
19158.38 283
19159.68 311
19160.99 270
19162.30 263
19163.60 271
19164.91 270
19166.21 292
19167.52 304
19168.83 293
19170.13 280
19171.44 282
19172.74 282
19174.05 282
19175.36 279
19176.66 311
19177.97 279
19179.27 284
19180.58 287
19181.89 284
19183.19 276
19184.50 280
19185.81 287
19187.11 305
19188.42 292
19189.73 303
19191.03 284
19192.34 293
19193.65 270
19194.95 261
19196.26 299
19197.57 315
19198.87 283
19200.18 290
19201.49 272
19202.80 275
19204.10 280
19205.41 279
19206.72 283
19208.03 282
19209.33 275
19210.64 279
19211.95 280
19213.25 262
19214.56 285
19215.87 266
19217.18 270
19218.49 276
19219.79 281
19221.10 275
19222.41 272
19223.72 276
19225.02 278
19226.33 277
19227.64 273
19228.95 267
19230.26 259
19231.56 267
19232.87 282
19234.18 283
19235.49 278
19236.80 294
19238.11 298
19239.41 289
19240.72 276
19242.03 284
19243.34 286
19244.65 270
19245.96 284
19247.26 266
19248.57 280
19249.88 294
19251.19 295
19252.50 282
19253.81 269
19255.12 264
19256.43 279
19257.74 273
19259.04 264
19260.35 283
19261.66 277
19262.97 255
19264.28 270
19265.59 299
19266.90 267
19268.21 297
19269.52 277
19270.83 249
19272.14 279
19273.45 261
19274.76 280
19276.07 251
19277.38 265
19278.69 261
19279.99 255
19281.30 279
19282.61 268
19283.92 271
19285.23 265
19286.54 262
19287.85 266
19289.16 278
19290.47 257
19291.78 268
19293.09 270
19294.40 281
19295.72 282
19297.03 258
19298.34 261
19299.65 273
19300.96 257
19302.27 273
19303.58 288
19304.89 263
19306.20 235
19307.51 264
19308.82 270
19310.13 266
19311.44 266
19312.75 288
19314.06 275
19315.37 267
19316.69 265
19318.00 275
19319.31 289
19320.62 274
19321.93 272
19323.24 248
19324.55 260
19325.86 249
19327.18 250
19328.49 264
19329.80 247
19331.11 280
19332.42 272
19333.73 262
19335.04 273
19336.36 249
19337.67 257
19338.98 259
19340.29 254
19341.60 262
19342.91 245
19344.23 264
19345.54 245
19346.85 267
19348.16 248
19349.47 259
19350.79 265
19352.10 259
19353.41 240
19354.72 245
19356.04 267
19357.35 246
19358.66 269
19359.97 269
19361.29 289
19362.60 282
19363.91 265
19365.22 267
19366.54 277
19367.85 259
19369.16 263
19370.47 272
19371.79 269
19373.10 284
19374.41 270
19375.73 257
19377.04 278
19378.35 256
19379.67 250
19380.98 261
19382.29 260
19383.60 277
19384.92 273
19386.23 269
19387.54 284
19388.86 265
19390.17 259
19391.49 304
19392.80 249
19394.11 237
19395.43 236
19396.74 279
19398.05 247
19399.37 253
19400.68 246
19402.00 275
19403.31 268
19404.62 267
19405.94 286
19407.25 276
19408.57 263
19409.88 266
19411.19 290
19412.51 273
19413.82 262
19415.14 247
19416.45 258
19417.77 252
19419.08 261
19420.39 279
19421.71 266
19423.02 269
19424.34 248
19425.65 274
19426.97 252
19428.28 271
19429.60 238
19430.91 301
19432.23 253
19433.54 267
19434.86 274
19436.17 256
19437.49 255
19438.80 243
19440.12 246
19441.43 266
19442.75 249
19444.06 237
19445.38 283
19446.69 306
19448.01 293
19449.32 280
19450.64 286
19451.96 280
19453.27 274
19454.59 257
19455.90 280
19457.22 241
19458.53 261
19459.85 260
19461.17 289
19462.48 268
19463.80 273
19465.11 276
19466.43 267
19467.75 260
19469.06 240
19470.38 286
19471.69 254
19473.01 273
19474.33 277
19475.64 253
19476.96 260
19478.28 253
19479.59 257
19480.91 287
19482.23 265
19483.54 269
19484.86 265
19486.18 248
19487.49 271
19488.81 267
19490.13 264
19491.44 262
19492.76 242
19494.08 267
19495.39 276
19496.71 271
19498.03 229
19499.35 257
19500.66 253
19501.98 265
19503.30 266
19504.61 250
19505.93 254
19507.25 274
19508.57 263
19509.88 271
19511.20 264
19512.52 286
19513.84 260
19515.15 276
19516.47 265
19517.79 265
19519.11 251
19520.43 264
19521.74 254
19523.06 247
19524.38 287
19525.70 265
19527.02 249
19528.33 251
19529.65 284
19530.97 256
19532.29 259
19533.61 237
19534.93 240
19536.24 263
19537.56 255
19538.88 274
19540.20 261
19541.52 245
19542.84 248
19544.16 253
19545.47 270
19546.79 251
19548.11 251
19549.43 286
19550.75 244
19552.07 259
19553.39 238
19554.71 256
19556.03 250
19557.34 257
19558.66 243
19559.98 245
19561.30 250
19562.62 253
19563.94 229
19565.26 255
19566.58 260
19567.90 250
19569.22 271
19570.54 259
19571.86 264
19573.18 223
19574.50 238
19575.82 252
19577.14 257
19578.46 258
19579.78 250
19581.10 236
19582.42 246
19583.74 242
19585.06 245
19586.38 244
19587.70 256
19589.02 274
19590.34 256
19591.66 243
19592.98 237
19594.30 258
19595.62 248
19596.94 264
19598.26 231
19599.58 240
19600.90 253
19602.22 255
19603.54 247
19604.86 235
19606.18 258
19607.50 267
19608.82 260
19610.15 273
19611.47 254
19612.79 236
19614.11 243
19615.43 252
19616.75 250
19618.07 254
19619.39 242
19620.71 237
19622.04 246
19623.36 246
19624.68 255
19626.00 253
19627.32 228
19628.64 244
19629.96 241
19631.29 246
19632.61 247
19633.93 266
19635.25 260
19636.57 257
19637.89 235
19639.22 249
19640.54 236
19641.86 256
19643.18 242
19644.50 240
19645.83 244
19647.15 253
19648.47 273
19649.79 266
19651.12 263
19652.44 267
19653.76 261
19655.08 262
19656.40 277
19657.73 265
19659.05 247
19660.37 238
19661.70 254
19663.02 255
19664.34 245
19665.66 247
19666.99 237
19668.31 272
19669.63 241
19670.95 237
19672.28 255
19673.60 260
19674.92 248
19676.25 226
19677.57 243
19678.89 256
19680.22 255
19681.54 249
19682.86 231
19684.19 254
19685.51 247
19686.83 270
19688.16 238
19689.48 252
19690.80 254
19692.13 254
19693.45 252
19694.78 262
19696.10 248
19697.42 232
19698.75 255
19700.07 253
19701.39 262
19702.72 264
19704.04 254
19705.37 268
19706.69 246
19708.02 246
19709.34 239
19710.66 261
19711.99 262
19713.31 268
19714.64 250
19715.96 246
19717.29 243
19718.61 241
19719.93 237
19721.26 246
19722.58 241
19723.91 244
19725.23 288
19726.56 252
19727.88 276
19729.21 235
19730.53 261
19731.86 240
19733.18 237
19734.51 258
19735.83 262
19737.16 258
19738.48 264
19739.81 257
19741.13 245
19742.46 248
19743.78 287
19745.11 284
19746.44 221
19747.76 226
19749.09 252
19750.41 250
19751.74 250
19753.06 255
19754.39 271
19755.72 237
19757.04 248
19758.37 252
19759.69 241
19761.02 253
19762.34 246
19763.67 264
19765.00 263
19766.32 273
19767.65 282
19768.98 251
19770.30 236
19771.63 252
19772.95 255
19774.28 263
19775.61 269
19776.93 253
19778.26 261
19779.59 250
19780.91 278
19782.24 248
19783.57 235
19784.89 257
19786.22 254
19787.55 274
19788.87 249
19790.20 245
19791.53 266
19792.86 240
19794.18 256
19795.51 251
19796.84 223
19798.16 262
19799.49 258
19800.82 250
19802.15 242
19803.47 249
19804.80 249
19806.13 240
19807.46 252
19808.78 256
19810.11 254
19811.44 245
19812.77 249
19814.09 259
19815.42 248
19816.75 242
19818.08 252
19819.41 262
19820.73 252
19822.06 225
19823.39 251
19824.72 255
19826.05 255
19827.37 244
19828.70 264
19830.03 262
19831.36 266
19832.69 245
19834.02 242
19835.34 261
19836.67 256
19838.00 246
19839.33 235
19840.66 256
19841.99 264
19843.32 258
19844.64 252
19845.97 261
19847.30 246
19848.63 261
19849.96 248
19851.29 258
19852.62 249
19853.95 267
19855.28 248
19856.60 239
19857.93 245
19859.26 258
19860.59 239
19861.92 254
19863.25 248
19864.58 248
19865.91 250
19867.24 251
19868.57 242
19869.90 250
19871.23 262
19872.56 251
19873.89 234
19875.22 265
19876.55 243
19877.88 227
19879.21 251
19880.54 256
19881.87 245
19883.20 245
19884.53 243
19885.86 251
19887.19 257
19888.52 243
19889.85 259
19891.18 237
19892.51 272
19893.84 282
19895.17 266
19896.50 248
19897.83 230
19899.16 254
19900.49 248
19901.82 276
19903.15 276
19904.48 249
19905.81 264
19907.15 242
19908.48 234
19909.81 234
19911.14 266
19912.47 278
19913.80 249
19915.13 257
19916.46 244
19917.79 259
19919.13 267
19920.46 263
19921.79 254
19923.12 270
19924.45 255
19925.78 268
19927.11 237
19928.45 250
19929.78 257
19931.11 246
19932.44 259
19933.77 256
19935.10 258
19936.44 258
19937.77 230
19939.10 249
19940.43 262
19941.76 259
19943.10 254
19944.43 223
19945.76 250
19947.09 244
19948.42 243
19949.76 256
19951.09 243
19952.42 232
19953.75 268
19955.09 267
19956.42 260
19957.75 261
19959.08 244
19960.42 228
19961.75 247
19963.08 242
19964.41 256
19965.75 275
19967.08 267
19968.41 259
19969.75 229
19971.08 247
19972.41 266
19973.74 272
19975.08 283
19976.41 262
19977.74 271
19979.08 269
19980.41 253
19981.74 247
19983.08 233
19984.41 253
19985.74 250
19987.08 254
19988.41 267
19989.75 272
19991.08 278
19992.41 238
19993.75 258
19995.08 262
19996.41 258
19997.75 256
19999.08 299
20000.42 262
20001.75 245
20003.08 257
20004.42 271
20005.75 254
20007.09 257
20008.42 267
20009.75 276
20011.09 267
20012.42 271
20013.76 247
20015.09 253
20016.43 255
20017.76 260
20019.10 265
20020.43 269
20021.76 255
20023.10 261
20024.43 252
20025.77 245
20027.10 265
20028.44 264
20029.77 264
20031.11 281
20032.44 256
20033.78 257
20035.11 281
20036.45 281
20037.78 252
20039.12 252
20040.46 270
20041.79 294
20043.13 266
20044.46 265
20045.80 280
20047.13 248
20048.47 283
20049.80 263
20051.14 261
20052.47 264
20053.81 255
20055.15 256
20056.48 273
20057.82 297
20059.15 292
20060.49 262
20061.83 250
20063.16 256
20064.50 281
20065.83 275
20067.17 276
20068.51 274
20069.84 269
20071.18 267
20072.52 266
20073.85 270
20075.19 255
20076.52 271
20077.86 244
20079.20 277
20080.53 284
20081.87 244
20083.21 242
20084.54 267
20085.88 268
20087.22 251
20088.56 257
20089.89 250
20091.23 265
20092.57 284
20093.90 282
20095.24 259
20096.58 245
20097.91 287
20099.25 268
20100.59 246
20101.93 234
20103.26 291
20104.60 268
20105.94 241
20107.28 248
20108.61 243
20109.95 252
20111.29 274
20112.63 266
20113.96 237
20115.30 237
20116.64 232
20117.98 231
20119.32 262
20120.65 262
20121.99 245
20123.33 284
20124.67 265
20126.01 278
