# Supplementary material for: MALDI-TOF MS typing enables the classification of brewing yeasts of the genus Saccharomyces to major beer styles
Source: PLoS One. 2017 Aug 9;12(8):e0181694. doi: 10.1371/journal.pone.0181694 (PMC5549903; doi:10.1371/journal.pone.0181694)
Supplement: S17 File — The directory includes 90 raw files and was zipped to “.zip”; the folder has three strains with 30 spectra per strain; S1 Text explains the raw files with an example and Table 1 represents the yeast strains used within the experiment. (ZIP) [file pone.0181694.s020.zip › 49-51/30812-1H7-Dias-Dias-Dias-YPG-18h-E-E_2016-10-03_5_0_F9_1.dat]

1998.43 2605
1998.85 2698
1999.27 2732
1999.69 2686
2000.11 2705
2000.54 2572
2000.96 2565
2001.38 2539
2001.80 2602
2002.23 2612
2002.65 2678
2003.07 2659
2003.49 2678
2003.92 2734
2004.34 2773
2004.76 2877
2005.18 3009
2005.61 3155
2006.03 3199
2006.45 3148
2006.87 3161
2007.30 3131
2007.72 3107
2008.14 3210
2008.57 3053
2008.99 2959
2009.41 3005
2009.84 2833
2010.26 2770
2010.68 2656
2011.11 2627
2011.53 2652
2011.95 2736
2012.38 2573
2012.80 2606
2013.22 2652
2013.65 2649
2014.07 2660
2014.49 2648
2014.92 2734
2015.34 2678
2015.77 2699
2016.19 2760
2016.61 2797
2017.04 3027
2017.46 3093
2017.89 2984
2018.31 3058
2018.73 3123
2019.16 3178
2019.58 3106
2020.01 3078
2020.43 2997
2020.85 2973
2021.28 2909
2021.70 2808
2022.13 2737
2022.55 2673
2022.98 2654
2023.40 2678
2023.83 2602
2024.25 2529
2024.68 2570
2025.10 2657
2025.53 2668
2025.95 2728
2026.38 2581
2026.80 2529
2027.23 2596
2027.65 2742
2028.08 2660
2028.50 2665
2028.93 2595
2029.35 2629
2029.78 2657
2030.20 2711
2030.63 2733
2031.05 2776
2031.48 2809
2031.90 2658
2032.33 2704
2032.75 2571
2033.18 2594
2033.61 2646
2034.03 2626
2034.46 2640
2034.88 2671
2035.31 2773
2035.74 2807
2036.16 2925
2036.59 3023
2037.01 3056
2037.44 2894
2037.87 2877
2038.29 2889
2038.72 2919
2039.14 2965
2039.57 2992
2040.00 3018
2040.42 2846
2040.85 2913
2041.28 2793
2041.70 2738
2042.13 2795
2042.56 2713
2042.98 2687
2043.41 2738
2043.84 2765
2044.26 2784
2044.69 2686
2045.12 2742
2045.54 2688
2045.97 2680
2046.40 2813
2046.82 2821
2047.25 2685
2047.68 2668
2048.11 2668
2048.53 2612
2048.96 2452
2049.39 2439
2049.82 2606
2050.24 2572
2050.67 2433
2051.10 2533
2051.53 2516
2051.95 2467
2052.38 2506
2052.81 2586
2053.24 2438
2053.66 2415
2054.09 2569
2054.52 2501
2054.95 2427
2055.38 2487
2055.80 2455
2056.23 2478
2056.66 2510
2057.09 2480
2057.52 2467
2057.94 2430
2058.37 2506
2058.80 2500
2059.23 2530
2059.66 2530
2060.09 2502
2060.51 2531
2060.94 2603
2061.37 2585
2061.80 2761
2062.23 2623
2062.66 2658
2063.09 2724
2063.52 2828
2063.94 2854
2064.37 2776
2064.80 2715
2065.23 2757
2065.66 2775
2066.09 2654
2066.52 2628
2066.95 2520
2067.38 2566
2067.81 2423
2068.24 2503
2068.66 2479
2069.09 2420
2069.52 2532
2069.95 2622
2070.38 2596
2070.81 2599
2071.24 2627
2071.67 2525
2072.10 2602
2072.53 2657
2072.96 2671
2073.39 2767
2073.82 2848
2074.25 2811
2074.68 2788
2075.11 2739
2075.54 2801
2075.97 2812
2076.40 2846
2076.83 2741
2077.26 2842
2077.69 2848
2078.12 2802
2078.55 2827
2078.98 2920
2079.41 2833
2079.84 2757
2080.27 2774
2080.70 2714
2081.14 2775
2081.57 2759
2082.00 2745
2082.43 2642
2082.86 2709
2083.29 2690
2083.72 2737
2084.15 2776
2084.58 2855
2085.01 2698
2085.44 2811
2085.88 2762
2086.31 2567
2086.74 2478
2087.17 2629
2087.60 2633
2088.03 2635
2088.46 2674
2088.89 2799
2089.33 2745
2089.76 2729
2090.19 2921
2090.62 2876
2091.05 3075
2091.48 3133
2091.92 3163
2092.35 3030
2092.78 3190
2093.21 3136
2093.64 3154
2094.07 3081
2094.51 2914
2094.94 2849
2095.37 2775
2095.80 2850
2096.24 2792
2096.67 2815
2097.10 2710
2097.53 2717
2097.96 2613
2098.40 2522
2098.83 2635
2099.26 2606
2099.69 2613
2100.13 2638
2100.56 2676
2100.99 2626
2101.43 2585
2101.86 2820
2102.29 2709
2102.72 2561
2103.16 2488
2103.59 2624
2104.02 2578
2104.46 2664
2104.89 2621
2105.32 2719
2105.76 2748
2106.19 2715
2106.62 2668
2107.05 2689
2107.49 2625
2107.92 2681
2108.36 2641
2108.79 2609
2109.22 2638
2109.66 2711
2110.09 2639
2110.52 2610
2110.96 2514
2111.39 2547
2111.82 2565
2112.26 2581
2112.69 2486
2113.13 2625
2113.56 2718
2113.99 2568
2114.43 2608
2114.86 2518
2115.30 2567
2115.73 2553
2116.16 2544
2116.60 2619
2117.03 2589
2117.47 2551
2117.90 2627
2118.34 2701
2118.77 2815
2119.21 2767
2119.64 2810
2120.07 2675
2120.51 2775
2120.94 2736
2121.38 2922
2121.81 2984
2122.25 2884
2122.68 2849
2123.12 2946
2123.55 2844
2123.99 2818
2124.42 2755
2124.86 2809
2125.29 2736
2125.73 2675
2126.16 2669
2126.60 2664
2127.04 2597
2127.47 2592
2127.91 2594
2128.34 2618
2128.78 2705
2129.21 2832
2129.65 2847
2130.08 2873
2130.52 2944
2130.96 3037
2131.39 3064
2131.83 3117
2132.26 3320
2132.70 3429
2133.14 3608
2133.57 3773
2134.01 3808
2134.44 3997
2134.88 4030
2135.32 4056
2135.75 4025
2136.19 3758
2136.62 3763
2137.06 3583
2137.50 3386
2137.93 3288
2138.37 3131
2138.81 3052
2139.24 2794
2139.68 2755
2140.12 2717
2140.55 2740
2140.99 2533
2141.43 2553
2141.86 2477
2142.30 2560
2142.74 2559
2143.18 2508
2143.61 2639
2144.05 2617
2144.49 2485
2144.92 2665
2145.36 2697
2145.80 2618
2146.24 2716
2146.67 2652
2147.11 2714
2147.55 2936
2147.99 3021
2148.42 3067
2148.86 3067
2149.30 3087
2149.74 3056
2150.17 3063
2150.61 2942
2151.05 3102
2151.49 2911
2151.92 2789
2152.36 2783
2152.80 2784
2153.24 2797
2153.68 2674
2154.11 2753
2154.55 2656
2154.99 2673
2155.43 2680
2155.87 2693
2156.31 2720
2156.74 2772
2157.18 2732
2157.62 2638
2158.06 2664
2158.50 2762
2158.94 2790
2159.38 2700
2159.81 2813
2160.25 2785
2160.69 2821
2161.13 2836
2161.57 2842
2162.01 2796
2162.45 2854
2162.89 2869
2163.33 2871
2163.76 2757
2164.20 2774
2164.64 2832
2165.08 2782
2165.52 2709
2165.96 2719
2166.40 2751
2166.84 2738
2167.28 2784
2167.72 2846
2168.16 2712
2168.60 2788
2169.04 2916
2169.48 2965
2169.92 2911
2170.36 2954
2170.80 3008
2171.24 2968
2171.68 3056
2172.12 3081
2172.56 2967
2173.00 3074
2173.44 3218
2173.88 3253
2174.32 3338
2174.76 3378
2175.20 3495
2175.64 3563
2176.08 3505
2176.52 3581
2176.96 3572
2177.40 3590
2177.84 3542
2178.28 3367
2178.72 3351
2179.16 3241
2179.60 3114
2180.04 3095
2180.48 3000
2180.92 2886
2181.37 2875
2181.81 2792
2182.25 2758
2182.69 2611
2183.13 2709
2183.57 2650
2184.01 2564
2184.45 2683
2184.89 2929
2185.34 2914
2185.78 2866
2186.22 2996
2186.66 3107
2187.10 3157
2187.54 3163
2187.98 3158
2188.43 3140
2188.87 3141
2189.31 3189
2189.75 3145
2190.19 3078
2190.63 3021
2191.08 3154
2191.52 3100
2191.96 3185
2192.40 3364
2192.84 3371
2193.29 3338
2193.73 3280
2194.17 3302
2194.61 3268
2195.05 3319
2195.50 3308
2195.94 3241
2196.38 3232
2196.82 3065
2197.27 3039
2197.71 2960
2198.15 2877
2198.59 2864
2199.04 2930
2199.48 2938
2199.92 2858
2200.37 2798
2200.81 2862
2201.25 2922
2201.69 2880
2202.14 3002
2202.58 3043
2203.02 2971
2203.47 2940
2203.91 2979
2204.35 2963
2204.80 3189
2205.24 3088
2205.68 3239
2206.13 3202
2206.57 3178
2207.01 3304
2207.46 3357
2207.90 3314
2208.34 3337
2208.79 3411
2209.23 3414
2209.67 3350
2210.12 3318
2210.56 3330
2211.01 3339
2211.45 3203
2211.89 3257
2212.34 3129
2212.78 3101
2213.23 3043
2213.67 3037
2214.11 2971
2214.56 2996
2215.00 2953
2215.45 2836
2215.89 2846
2216.34 2906
2216.78 2827
2217.22 2878
2217.67 2943
2218.11 2900
2218.56 2935
2219.00 2902
2219.45 3151
2219.89 3376
2220.34 3597
2220.78 3847
2221.23 4127
2221.67 4422
2222.12 4492
2222.56 4611
2223.01 4723
2223.45 4854
2223.90 5078
2224.34 5004
2224.79 4786
2225.23 4475
2225.68 3929
2226.12 3926
2226.57 3842
2227.01 3581
2227.46 3507
2227.91 3563
2228.35 3429
2228.80 3463
2229.24 3636
2229.69 3826
2230.13 4062
2230.58 4235
2231.03 4360
2231.47 4631
2231.92 4658
2232.36 4823
2232.81 4582
2233.26 4647
2233.70 4756
2234.15 4556
2234.59 4466
2235.04 4381
2235.49 4415
2235.93 4416
2236.38 4272
2236.83 4283
2237.27 4255
2237.72 4232
2238.17 3962
2238.61 3966
2239.06 3958
2239.51 3851
2239.95 3667
2240.40 3512
2240.85 3415
2241.29 3171
2241.74 3045
2242.19 3110
2242.63 3044
2243.08 3062
2243.53 3049
2243.98 2996
2244.42 2977
2244.87 2825
2245.32 2886
2245.76 2990
2246.21 2889
2246.66 2779
2247.11 2846
2247.55 2909
2248.00 2824
2248.45 2864
2248.90 2974
2249.35 2849
2249.79 2962
2250.24 2990
2250.69 2888
2251.14 2840
2251.58 2770
2252.03 2786
2252.48 2805
2252.93 2838
2253.38 2745
2253.82 2668
2254.27 2687
2254.72 2707
2255.17 2778
2255.62 2739
2256.07 2555
2256.51 2680
2256.96 2758
2257.41 2745
2257.86 2739
2258.31 2877
2258.76 2924
2259.21 2998
2259.65 3066
2260.10 3163
2260.55 3230
2261.00 3354
2261.45 3435
2261.90 3344
2262.35 3384
2262.80 3378
2263.25 3376
2263.69 3420
2264.14 3518
2264.59 3477
2265.04 3397
2265.49 3387
2265.94 3369
2266.39 3389
2266.84 3216
2267.29 3353
2267.74 3496
2268.19 3467
2268.64 3501
2269.09 3418
2269.54 3363
2269.99 3387
2270.44 3251
2270.89 3208
2271.34 3230
2271.79 3208
2272.24 3110
2272.69 3065
2273.14 2963
2273.59 2939
2274.04 2852
2274.49 2951
2274.94 2876
2275.39 2846
2275.84 2852
2276.29 2860
2276.74 2987
2277.19 3003
2277.64 3116
2278.09 3093
2278.54 3176
2278.99 3230
2279.44 3148
2279.89 3361
2280.34 3388
2280.79 3218
2281.25 3235
2281.70 3251
2282.15 3297
2282.60 3304
2283.05 3185
2283.50 3103
2283.95 3186
2284.40 3190
2284.85 3128
2285.31 3217
2285.76 3217
2286.21 3319
2286.66 3474
2287.11 3691
2287.56 3914
2288.01 4216
2288.47 4409
2288.92 4569
2289.37 4746
2289.82 4968
2290.27 5168
2290.72 5425
2291.18 5559
2291.63 5707
2292.08 5842
2292.53 5737
2292.98 5799
2293.44 5665
2293.89 5537
2294.34 5430
2294.79 5308
2295.24 5119
2295.70 4942
2296.15 4747
2296.60 4459
2297.05 4176
2297.51 4113
2297.96 4068
2298.41 3732
2298.86 3673
2299.32 3377
2299.77 3189
2300.22 3244
2300.67 3281
2301.13 3167
2301.58 3156
2302.03 3168
2302.49 3225
2302.94 3220
2303.39 3135
2303.85 3051
2304.30 3191
2304.75 3274
2305.20 3374
2305.66 3434
2306.11 3413
2306.56 3491
2307.02 3687
2307.47 3954
2307.93 3781
2308.38 3860
2308.83 3958
2309.29 4019
2309.74 4065
2310.19 4049
2310.65 4012
2311.10 3730
2311.55 3736
2312.01 3766
2312.46 3615
2312.92 3480
2313.37 3343
2313.82 3538
2314.28 3678
2314.73 3609
2315.19 3654
2315.64 3533
2316.10 3694
2316.55 3740
2317.00 3780
2317.46 3694
2317.91 3770
2318.37 3651
2318.82 3615
2319.28 3656
2319.73 3591
2320.19 3542
2320.64 3328
2321.10 3230
2321.55 3191
2322.01 3216
2322.46 3210
2322.92 3273
2323.37 3299
2323.83 3226
2324.28 3156
2324.74 3222
2325.19 3323
2325.65 3266
2326.10 3119
2326.56 3128
2327.01 3279
2327.47 3393
2327.92 3403
2328.38 3437
2328.83 3457
2329.29 3497
2329.74 3545
2330.20 3619
2330.66 3674
2331.11 3439
2331.57 3393
2332.02 3314
2332.48 3388
2332.94 3433
2333.39 3307
2333.85 3308
2334.30 3391
2334.76 3429
2335.22 3407
2335.67 3540
2336.13 3582
2336.58 3530
2337.04 3700
2337.50 3670
2337.95 3786
2338.41 3912
2338.87 3702
2339.32 3854
2339.78 3729
2340.24 3710
2340.69 3674
2341.15 3538
2341.61 3507
2342.06 3649
2342.52 3493
2342.98 3457
2343.43 3382
2343.89 3464
2344.35 3589
2344.81 3557
2345.26 3495
2345.72 3479
2346.18 3540
2346.63 3553
2347.09 3573
2347.55 3495
2348.01 3445
2348.46 3364
2348.92 3507
2349.38 3348
2349.84 3549
2350.29 3556
2350.75 3534
2351.21 3399
2351.67 3431
2352.13 3507
2352.58 3374
2353.04 3354
2353.50 3208
2353.96 3291
2354.41 3235
2354.87 3179
2355.33 3224
2355.79 3249
2356.25 3214
2356.71 3162
2357.16 3344
2357.62 3396
2358.08 3480
2358.54 3648
2359.00 3676
2359.46 4011
2359.91 3878
2360.37 3924
2360.83 3864
2361.29 4049
2361.75 3851
2362.21 3829
2362.67 3772
2363.13 3804
2363.58 3586
2364.04 3512
2364.50 3490
2364.96 3509
2365.42 3534
2365.88 3468
2366.34 3438
2366.80 3516
2367.26 3255
2367.72 3277
2368.18 3187
2368.64 3027
2369.10 3017
2369.55 2925
2370.01 2923
2370.47 2942
2370.93 2931
2371.39 2966
2371.85 3028
2372.31 2942
2372.77 3015
2373.23 3134
2373.69 3176
2374.15 3161
2374.61 3126
2375.07 3082
2375.53 3193
2375.99 3168
2376.45 3214
2376.91 3191
2377.37 3044
2377.83 3083
2378.29 3084
2378.75 3037
2379.21 3146
2379.68 3203
2380.14 3109
2380.60 3169
2381.06 3120
2381.52 3064
2381.98 3112
2382.44 3250
2382.90 3082
2383.36 3187
2383.82 3113
2384.28 3209
2384.74 3061
2385.20 3056
2385.67 3080
2386.13 3102
2386.59 3192
2387.05 3171
2387.51 3190
2387.97 3016
2388.43 3096
2388.89 2987
2389.36 3001
2389.82 3100
2390.28 3077
2390.74 3013
2391.20 3060
2391.66 3061
2392.13 3153
2392.59 2988
2393.05 2979
2393.51 2986
2393.97 2949
2394.43 2940
2394.90 2897
2395.36 2877
2395.82 3017
2396.28 2976
2396.74 2801
2397.21 2840
2397.67 2906
2398.13 2961
2398.59 2891
2399.06 2910
2399.52 2877
2399.98 2964
2400.44 3014
2400.91 2932
2401.37 2924
2401.83 2855
2402.29 3004
2402.76 3116
2403.22 3245
2403.68 3357
2404.14 3396
2404.61 3374
2405.07 3296
2405.53 3215
2406.00 3214
2406.46 3218
2406.92 3097
2407.39 3072
2407.85 3008
2408.31 2992
2408.78 2967
2409.24 2929
2409.70 2845
2410.17 2889
2410.63 2921
2411.09 2815
2411.56 2868
2412.02 2965
2412.48 2943
2412.95 3073
2413.41 3213
2413.87 3270
2414.34 3403
2414.80 3371
2415.27 3682
2415.73 3794
2416.19 3815
2416.66 3793
2417.12 3844
2417.59 3846
2418.05 3945
2418.51 3881
2418.98 3936
2419.44 3843
2419.91 3919
2420.37 3981
2420.84 3902
2421.30 4042
2421.77 4075
2422.23 4227
2422.69 4145
2423.16 4035
2423.62 4112
2424.09 3947
2424.55 3934
2425.02 4015
2425.48 3836
2425.95 3867
2426.41 3778
2426.88 3632
2427.34 3362
2427.81 3468
2428.27 3282
2428.74 3189
2429.20 3232
2429.67 3194
2430.13 3150
2430.60 3205
2431.07 3201
2431.53 3149
2432.00 3171
2432.46 3175
2432.93 3417
2433.39 3454
2433.86 3456
2434.32 3456
2434.79 3600
2435.26 3499
2435.72 3773
2436.19 3797
2436.65 3847
2437.12 4135
2437.59 4182
2438.05 4400
2438.52 4639
2438.98 4737
2439.45 4633
2439.92 4523
2440.38 4274
2440.85 4361
2441.32 4009
2441.78 3901
2442.25 3783
2442.72 3657
2443.18 3582
2443.65 3430
2444.12 3299
2444.58 3227
2445.05 3274
2445.52 3262
2445.98 3209
2446.45 3083
2446.92 3085
2447.38 3134
2447.85 3136
2448.32 3130
2448.78 3352
2449.25 3326
2449.72 3376
2450.19 3310
2450.65 3452
2451.12 3614
2451.59 3482
2452.06 3442
2452.52 3367
2452.99 3316
2453.46 3369
2453.93 3276
2454.39 3133
2454.86 3166
2455.33 3206
2455.80 3069
2456.26 3043
2456.73 3208
2457.20 3099
2457.67 3148
2458.14 3071
2458.60 3084
2459.07 3108
2459.54 3121
2460.01 3225
2460.48 3146
2460.95 3176
2461.41 3269
2461.88 3294
2462.35 3507
2462.82 3467
2463.29 3470
2463.76 3639
2464.22 3768
2464.69 3719
2465.16 3814
2465.63 3655
2466.10 3673
2466.57 3711
2467.04 3537
2467.51 3559
2467.97 3561
2468.44 3476
2468.91 3509
2469.38 3433
2469.85 3274
2470.32 3178
2470.79 3214
2471.26 3248
2471.73 3189
2472.20 3154
2472.67 3101
2473.14 3104
2473.61 3060
2474.07 2979
2474.54 3051
2475.01 2962
2475.48 3115
2475.95 3143
2476.42 3300
2476.89 3396
2477.36 3431
2477.83 3618
2478.30 3675
2478.77 3770
2479.24 3760
2479.71 3735
2480.18 3736
2480.65 3704
2481.12 3612
2481.59 3508
2482.06 3331
2482.53 3357
2483.00 3259
2483.47 3182
2483.95 3160
2484.42 2991
2484.89 3114
2485.36 3182
2485.83 3145
2486.30 3087
2486.77 3144
2487.24 3176
2487.71 3128
2488.18 3194
2488.65 3143
2489.12 3180
2489.59 3279
2490.07 3372
2490.54 3348
2491.01 3394
2491.48 3439
2491.95 3334
2492.42 3358
2492.89 3388
2493.36 3269
2493.84 3293
2494.31 3451
2494.78 3421
2495.25 3325
2495.72 3202
2496.19 3347
2496.66 3320
2497.14 3193
2497.61 3234
2498.08 3187
2498.55 3195
2499.02 3252
2499.50 3199
2499.97 3261
2500.44 3208
2500.91 3321
2501.38 3421
2501.86 3393
2502.33 3354
2502.80 3434
2503.27 3387
2503.74 3486
2504.22 3522
2504.69 3589
2505.16 3683
2505.63 3829
2506.11 3928
2506.58 3864
2507.05 3976
2507.52 4047
2508.00 4105
2508.47 4130
2508.94 3977
2509.42 4012
2509.89 3899
2510.36 3833
2510.83 3710
2511.31 3713
2511.78 3703
2512.25 3623
2512.73 3504
2513.20 3326
2513.67 3338
2514.15 3351
2514.62 3411
2515.09 3360
2515.57 3390
2516.04 3422
2516.51 3364
2516.99 3447
2517.46 3336
2517.94 3428
2518.41 3437
2518.88 3285
2519.36 3412
2519.83 3377
2520.30 3307
2520.78 3347
2521.25 3280
2521.73 3231
2522.20 3202
2522.67 3179
2523.15 3154
2523.62 3199
2524.10 3249
2524.57 3277
2525.05 3377
2525.52 3410
2525.99 3486
2526.47 3399
2526.94 3283
2527.42 3349
2527.89 3242
2528.37 3330
2528.84 3234
2529.32 3269
2529.79 3393
2530.27 3540
2530.74 3561
2531.22 3394
2531.69 3416
2532.17 3641
2532.64 3650
2533.12 3663
2533.59 3872
2534.07 3885
2534.54 3901
2535.02 3993
2535.49 3893
2535.97 4021
2536.44 3808
2536.92 3689
2537.39 3745
2537.87 3804
2538.34 3760
2538.82 3529
2539.30 3674
2539.77 3585
2540.25 3447
2540.72 3378
2541.20 3237
2541.68 3219
2542.15 3201
2542.63 3304
2543.10 3336
2543.58 3476
2544.06 3789
2544.53 3893
2545.01 4062
2545.48 4050
2545.96 4227
2546.44 4420
2546.91 4291
2547.39 4384
2547.87 4361
2548.34 4359
2548.82 4146
2549.30 4138
2549.77 4155
2550.25 4208
2550.73 4174
2551.20 4224
2551.68 4311
2552.16 4309
2552.63 4327
2553.11 4272
2553.59 4302
2554.06 4389
2554.54 4358
2555.02 4159
2555.50 4083
2555.97 4016
2556.45 3856
2556.93 3633
2557.40 3662
2557.88 3474
2558.36 3534
2558.84 3468
2559.31 3558
2559.79 3564
2560.27 3437
2560.75 3547
2561.23 3670
2561.70 3761
2562.18 3726
2562.66 3891
2563.14 3920
2563.61 3696
2564.09 3723
2564.57 3540
2565.05 3558
2565.53 3494
2566.00 3364
2566.48 3256
2566.96 3249
2567.44 3170
2567.92 3105
2568.40 3130
2568.87 3220
2569.35 3123
2569.83 3090
2570.31 3085
2570.79 3173
2571.27 3215
2571.75 3151
2572.22 3226
2572.70 3223
2573.18 3298
2573.66 3117
2574.14 3199
2574.62 3136
2575.10 3135
2575.58 3048
2576.06 3146
2576.54 3219
2577.01 3109
2577.49 3133
2577.97 3077
2578.45 3045
2578.93 3118
2579.41 3227
2579.89 3204
2580.37 3164
2580.85 2981
2581.33 3054
2581.81 2988
2582.29 3057
2582.77 3021
2583.25 3034
2583.73 3029
2584.21 3075
2584.69 3087
2585.17 3061
2585.65 3080
2586.13 3199
2586.61 3198
2587.09 3205
2587.57 3153
2588.05 3259
2588.53 3331
2589.01 3442
2589.49 3543
2589.97 3573
2590.45 3432
2590.93 3531
2591.41 3581
2591.89 3415
2592.37 3407
2592.85 3315
2593.33 3442
2593.81 3344
2594.30 3437
2594.78 3337
2595.26 3313
2595.74 3331
2596.22 3365
2596.70 3379
2597.18 3415
2597.66 3459
2598.14 3332
2598.62 3369
2599.11 3355
2599.59 3278
2600.07 3446
2600.55 3292
2601.03 3192
2601.51 3215
2601.99 3275
2602.48 3339
2602.96 3260
2603.44 3244
2603.92 3332
2604.40 3245
2604.88 3449
2605.37 3486
2605.85 3576
2606.33 3585
2606.81 3759
2607.29 3974
2607.78 4049
2608.26 4058
2608.74 4085
2609.22 4128
2609.70 3919
2610.19 3784
2610.67 3744
2611.15 3685
2611.63 3575
2612.12 3491
2612.60 3493
2613.08 3449
2613.56 3256
2614.05 3202
2614.53 3209
2615.01 3194
2615.49 3198
2615.98 3011
2616.46 3097
2616.94 3153
2617.43 3094
2617.91 3074
2618.39 3135
2618.87 3298
2619.36 3280
2619.84 3272
2620.32 3247
2620.81 3335
2621.29 3384
2621.77 3395
2622.26 3423
2622.74 3338
2623.22 3351
2623.71 3182
2624.19 3240
2624.67 3262
2625.16 3173
2625.64 3123
2626.13 3107
2626.61 3017
2627.09 2950
2627.58 3086
2628.06 2992
2628.55 3121
2629.03 3047
2629.51 3071
2630.00 3073
2630.48 3023
2630.97 3108
2631.45 3164
2631.93 3168
2632.42 3171
2632.90 3138
2633.39 3251
2633.87 3241
2634.36 3322
2634.84 3309
2635.33 3343
2635.81 3436
2636.29 3432
2636.78 3416
2637.26 3387
2637.75 3637
2638.23 3687
2638.72 3652
2639.20 3648
2639.69 3725
2640.17 3695
2640.66 3792
2641.14 3420
2641.63 3321
2642.11 3304
2642.60 3196
2643.08 3120
2643.57 3200
2644.05 3009
2644.54 3015
2645.03 3011
2645.51 3092
2646.00 3117
2646.48 3114
2646.97 3278
2647.45 3382
2647.94 3386
2648.43 3354
2648.91 3357
2649.40 3285
2649.88 3304
2650.37 3332
2650.85 3358
2651.34 3274
2651.83 3339
2652.31 3417
2652.80 3518
2653.29 3451
2653.77 3512
2654.26 3460
2654.74 3464
2655.23 3400
2655.72 3522
2656.20 3498
2656.69 3441
2657.18 3391
2657.66 3373
2658.15 3319
2658.64 3354
2659.12 3212
2659.61 3165
2660.10 3262
2660.58 3338
2661.07 3313
2661.56 3262
2662.05 3330
2662.53 3269
2663.02 3374
2663.51 3456
2663.99 3568
2664.48 3472
2664.97 3684
2665.46 3688
2665.94 3551
2666.43 3573
2666.92 3514
2667.41 3373
2667.89 3384
2668.38 3287
2668.87 3341
2669.36 3424
2669.84 3409
2670.33 3501
2670.82 3662
2671.31 3657
2671.80 3800
2672.28 4068
2672.77 4264
2673.26 4418
2673.75 4476
2674.24 4402
2674.72 4270
2675.21 4334
2675.70 4513
2676.19 4476
2676.68 4448
2677.17 4377
2677.65 4366
2678.14 4339
2678.63 4568
2679.12 4472
2679.61 4412
2680.10 4357
2680.59 4425
2681.07 4504
2681.56 4444
2682.05 4325
2682.54 4227
2683.03 4105
2683.52 4022
2684.01 3994
2684.50 3857
2684.99 3788
2685.47 3768
2685.96 3637
2686.45 3599
2686.94 3399
2687.43 3524
2687.92 3486
2688.41 3568
2688.90 3435
2689.39 3502
2689.88 3441
2690.37 3387
2690.86 3493
2691.35 3457
2691.84 3479
2692.33 3530
2692.82 3551
2693.31 3596
2693.80 3647
2694.29 3528
2694.78 3434
2695.27 3477
2695.76 3592
2696.25 3643
2696.74 3704
2697.23 3792
2697.72 3857
2698.21 4107
2698.70 4061
2699.19 4355
2699.68 4409
2700.17 4408
2700.66 4337
2701.15 4280
2701.64 4311
2702.13 4323
2702.62 4104
2703.11 3974
2703.61 3840
2704.10 3761
2704.59 3821
2705.08 3609
2705.57 3576
2706.06 3546
2706.55 3479
2707.04 3521
2707.53 3468
2708.02 3407
2708.52 3374
2709.01 3275
2709.50 3222
2709.99 3153
2710.48 3295
2710.97 3334
2711.46 3297
2711.96 3224
2712.45 3120
2712.94 3218
2713.43 3263
2713.92 3332
2714.41 3359
2714.91 3289
2715.40 3202
2715.89 3173
2716.38 3191
2716.87 3157
2717.37 3056
2717.86 3274
2718.35 3248
2718.84 3290
2719.33 3380
2719.83 3433
2720.32 3547
2720.81 3696
2721.30 3519
2721.80 3556
2722.29 3583
2722.78 3446
2723.27 3460
2723.77 3446
2724.26 3536
2724.75 3543
2725.24 3422
2725.74 3249
2726.23 3252
2726.72 3287
2727.22 3205
2727.71 3346
2728.20 3317
2728.70 3351
2729.19 3412
2729.68 3474
2730.18 3471
2730.67 3587
2731.16 3710
2731.65 3607
2732.15 3685
2732.64 3749
2733.14 3826
2733.63 3685
2734.12 3669
2734.62 3856
2735.11 3715
2735.60 3539
2736.10 3527
2736.59 3567
2737.08 3645
2737.58 3431
2738.07 3441
2738.57 3511
2739.06 3435
2739.55 3342
2740.05 3229
2740.54 3160
2741.04 3163
2741.53 3054
2742.03 3044
2742.52 3146
2743.01 3164
2743.51 3068
2744.00 3085
2744.50 2997
2744.99 3095
2745.49 3078
2745.98 3101
2746.48 3165
2746.97 3244
2747.47 3243
2747.96 3323
2748.46 3190
2748.95 3291
2749.45 3308
2749.94 3363
2750.44 3551
2750.93 3559
2751.43 3608
2751.92 3654
2752.42 3732
2752.91 3600
2753.41 3584
2753.90 3733
2754.40 3711
2754.89 3658
2755.39 3530
2755.88 3641
2756.38 3648
2756.87 3543
2757.37 3524
2757.87 3631
2758.36 3561
2758.86 3424
2759.35 3435
2759.85 3451
2760.35 3392
2760.84 3402
2761.34 3337
2761.83 3298
2762.33 3454
2762.83 3416
2763.32 3247
2763.82 3460
2764.31 3411
2764.81 3360
2765.31 3236
2765.80 3293
2766.30 3244
2766.80 3303
2767.29 3287
2767.79 3240
2768.29 3243
2768.78 3264
2769.28 3445
2769.78 3468
2770.27 3576
2770.77 3692
2771.27 3807
2771.76 3921
2772.26 3904
2772.76 3851
2773.26 3996
2773.75 3984
2774.25 3948
2774.75 3944
2775.24 3910
2775.74 4075
2776.24 4122
2776.74 4048
2777.23 4152
2777.73 4026
2778.23 4045
2778.73 4032
2779.22 4070
2779.72 3906
2780.22 3847
2780.72 3796
2781.21 3863
2781.71 3704
2782.21 3828
2782.71 3796
2783.21 3594
2783.70 3484
2784.20 3634
2784.70 3646
2785.20 3605
2785.70 3500
2786.20 3504
2786.69 3441
2787.19 3421
2787.69 3433
2788.19 3456
2788.69 3554
2789.19 3481
2789.68 3554
2790.18 3659
2790.68 3708
2791.18 3721
2791.68 3887
2792.18 4084
2792.68 4133
2793.18 4238
2793.67 4448
2794.17 4569
2794.67 4605
2795.17 4475
2795.67 4655
2796.17 4580
2796.67 4534
2797.17 4338
2797.67 4276
2798.17 4310
2798.67 4233
2799.17 4111
2799.66 4291
2800.16 4187
2800.66 3955
2801.16 3891
2801.66 3805
2802.16 3723
2802.66 3815
2803.16 3674
2803.66 3724
2804.16 3913
2804.66 4361
2805.16 4432
2805.66 4695
2806.16 5013
2806.66 5100
2807.16 5421
2807.66 5359
2808.16 5491
2808.66 5442
2809.16 5398
2809.66 5222
2810.16 4880
2810.66 4670
2811.16 4445
2811.66 4321
2812.17 4215
2812.67 4012
2813.17 3856
2813.67 3772
2814.17 3801
2814.67 3880
2815.17 3727
2815.67 3936
2816.17 4012
2816.67 4085
2817.17 4067
2817.67 4159
2818.18 4319
2818.68 4186
2819.18 4216
2819.68 4297
2820.18 4122
2820.68 4016
2821.18 3793
2821.68 3839
2822.19 3916
2822.69 3871
2823.19 3855
2823.69 3653
2824.19 3630
2824.69 3617
2825.20 3512
2825.70 3525
2826.20 3426
2826.70 3409
2827.20 3304
2827.70 3389
2828.21 3290
2828.71 3313
2829.21 3474
2829.71 3604
2830.22 3623
2830.72 3579
2831.22 3645
2831.72 3884
2832.22 3955
2832.73 3809
2833.23 3720
2833.73 3782
2834.23 3683
2834.74 3635
2835.24 3529
2835.74 3571
2836.24 3514
2836.75 3479
2837.25 3492
2837.75 3456
2838.26 3407
2838.76 3334
2839.26 3389
2839.76 3428
2840.27 3373
2840.77 3495
2841.27 3555
2841.78 3489
2842.28 3494
2842.78 3582
2843.29 3512
2843.79 3501
2844.29 3494
2844.80 3728
2845.30 3690
2845.80 3792
2846.31 3770
2846.81 3722
2847.32 3746
2847.82 3632
2848.32 3608
2848.83 3650
2849.33 3492
2849.83 3475
2850.34 3372
2850.84 3464
2851.35 3447
2851.85 3441
2852.35 3364
2852.86 3322
2853.36 3440
2853.87 3223
2854.37 3427
2854.88 3434
2855.38 3508
2855.88 3441
2856.39 3472
2856.89 3610
2857.40 3610
2857.90 3602
2858.41 3619
2858.91 3689
2859.42 3837
2859.92 3885
2860.43 3816
2860.93 3960
2861.44 3958
2861.94 3846
2862.45 3692
2862.95 3697
2863.46 3392
2863.96 3287
2864.47 3287
2864.97 3313
2865.48 3203
2865.98 3166
2866.49 3145
2866.99 3179
2867.50 3170
2868.00 3180
2868.51 3215
2869.02 3316
2869.52 3328
2870.03 3282
2870.53 3388
2871.04 3469
2871.54 3468
2872.05 3331
2872.56 3390
2873.06 3488
2873.57 3546
2874.07 3522
2874.58 3553
2875.09 3519
2875.59 3531
2876.10 3533
2876.61 3733
2877.11 3664
2877.62 3584
2878.12 3571
2878.63 3538
2879.14 3641
2879.64 3721
2880.15 3793
2880.66 3779
2881.16 3665
2881.67 3888
2882.18 4034
2882.68 4051
2883.19 4320
2883.70 4569
2884.20 4999
2884.71 5276
2885.22 5457
2885.73 5753
2886.23 6021
2886.74 6022
2887.25 6004
2887.75 6060
2888.26 5794
2888.77 5576
2889.28 5284
2889.78 5107
2890.29 5151
2890.80 4925
2891.31 4685
2891.81 4904
2892.32 4545
2892.83 4395
2893.34 4526
2893.84 4604
2894.35 4458
2894.86 4230
2895.37 4306
2895.88 4290
2896.38 4253
2896.89 4375
2897.40 4439
2897.91 4614
2898.42 4791
2898.92 5075
2899.43 5343
2899.94 5533
2900.45 5548
2900.96 5948
2901.47 5958
2901.98 6069
2902.48 6032
2902.99 6204
2903.50 6351
2904.01 6022
2904.52 5986
2905.03 5929
2905.54 5783
2906.04 5581
2906.55 5717
2907.06 5483
2907.57 5081
2908.08 4780
2908.59 4704
2909.10 4510
2909.61 4264
2910.12 4176
2910.63 4018
2911.14 4004
2911.64 4100
2912.15 3979
2912.66 4053
2913.17 4168
2913.68 3961
2914.19 3870
2914.70 3872
2915.21 3916
2915.72 3795
2916.23 3828
2916.74 3810
2917.25 3752
2917.76 3721
2918.27 3679
2918.78 3592
2919.29 3669
2919.80 3722
2920.31 3718
2920.82 3774
2921.33 3914
2921.84 4084
2922.35 4402
2922.86 4517
2923.37 4748
2923.88 4990
2924.39 5079
2924.90 4975
2925.41 4862
2925.92 4826
2926.44 4574
2926.95 4288
2927.46 4124
2927.97 4021
2928.48 4013
2928.99 3804
2929.50 3744
2930.01 3631
2930.52 3525
2931.03 3698
2931.54 3818
2932.05 3764
2932.57 3766
2933.08 3691
2933.59 3762
2934.10 3816
2934.61 3753
2935.12 3816
2935.63 3839
2936.15 3884
2936.66 3695
2937.17 3774
2937.68 3830
2938.19 3885
2938.70 3700
2939.22 3626
2939.73 3694
2940.24 3631
2940.75 3577
2941.26 3685
2941.77 3761
2942.29 3814
2942.80 3812
2943.31 4084
2943.82 4113
2944.34 4109
2944.85 4172
2945.36 4352
2945.87 4166
2946.38 4189
2946.90 4173
2947.41 4048
2947.92 4143
2948.43 4112
2948.95 4001
2949.46 3983
2949.97 3972
2950.48 4069
2951.00 4084
2951.51 4024
2952.02 4174
2952.54 4090
2953.05 4005
2953.56 3737
2954.08 3590
2954.59 3590
2955.10 3429
2955.61 3590
2956.13 3444
2956.64 3241
2957.15 3368
2957.67 3432
2958.18 3390
2958.69 3470
2959.21 3555
2959.72 3657
2960.23 3737
2960.75 3772
2961.26 3663
2961.78 3708
2962.29 3787
2962.80 3764
2963.32 3818
2963.83 3716
2964.35 3877
2964.86 3794
2965.37 3860
2965.89 3862
2966.40 3833
2966.92 3814
2967.43 3819
2967.94 3874
2968.46 3939
2968.97 3879
2969.49 3755
2970.00 3788
2970.52 3805
2971.03 3750
2971.54 3610
2972.06 3573
2972.57 3463
2973.09 3542
2973.60 3557
2974.12 3472
2974.63 3442
2975.15 3600
2975.66 3558
2976.18 3559
2976.69 3616
2977.21 3596
2977.72 3645
2978.24 3717
2978.75 3761
2979.27 3859
2979.78 3734
2980.30 3688
2980.81 3884
2981.33 3890
2981.84 3813
2982.36 3795
2982.88 3793
2983.39 3898
2983.91 3967
2984.42 3883
2984.94 4004
2985.45 4086
2985.97 4172
2986.49 4128
2987.00 4149
2987.52 4195
2988.03 4083
2988.55 4021
2989.07 3964
2989.58 4056
2990.10 4167
2990.61 4156
2991.13 4249
2991.65 4328
2992.16 4189
2992.68 4233
2993.20 4415
2993.71 4474
2994.23 4522
2994.75 4840
2995.26 5158
2995.78 5551
2996.30 5626
2996.81 5754
2997.33 5775
2997.85 5877
2998.36 5708
2998.88 5640
2999.40 5464
2999.91 5421
3000.43 5274
3000.95 5434
3001.46 5513
3001.98 5814
3002.50 6160
3003.02 6510
3003.53 6620
3004.05 6937
3004.57 7104
3005.09 7333
3005.60 7109
3006.12 6823
3006.64 6540
3007.16 5998
3007.67 5654
3008.19 5233
3008.71 4987
3009.23 4698
3009.74 4463
3010.26 4366
3010.78 4184
3011.30 4115
3011.82 3985
3012.33 4145
3012.85 4128
3013.37 4114
3013.89 4205
3014.41 4182
3014.93 4321
3015.44 4311
3015.96 4556
3016.48 4613
3017.00 4784
3017.52 4682
3018.04 4696
3018.55 4716
3019.07 4591
3019.59 4670
3020.11 4541
3020.63 4533
3021.15 4533
3021.67 4519
3022.19 4565
3022.71 4756
3023.22 4755
3023.74 4764
3024.26 4621
3024.78 4746
3025.30 4553
3025.82 4586
3026.34 4353
3026.86 4256
3027.38 4163
3027.90 4093
3028.42 4181
3028.94 4115
3029.46 4039
3029.98 4009
3030.49 4107
3031.01 4144
3031.53 4197
3032.05 4440
3032.57 4808
3033.09 4983
3033.61 5106
3034.13 5330
3034.65 5367
3035.17 5573
3035.69 5718
3036.21 5651
3036.73 5506
3037.25 5337
3037.77 5331
3038.29 5055
3038.81 4856
3039.34 4746
3039.86 4760
3040.38 4541
3040.90 4333
3041.42 4150
3041.94 4265
3042.46 4189
3042.98 4171
3043.50 4249
3044.02 4157
3044.54 4249
3045.06 4170
3045.58 4121
3046.10 4183
3046.63 4071
3047.15 3941
3047.67 3986
3048.19 3929
3048.71 3847
3049.23 3876
3049.75 3764
3050.27 3836
3050.79 3725
3051.32 3646
3051.84 3670
3052.36 3587
3052.88 3747
3053.40 3733
3053.92 3789
3054.45 3669
3054.97 3630
3055.49 3689
3056.01 3637
3056.53 3921
3057.05 3914
3057.58 3625
3058.10 3661
3058.62 3764
3059.14 3743
3059.66 3836
3060.19 4004
3060.71 3986
3061.23 3983
3061.75 3977
3062.28 3881
3062.80 3800
3063.32 3902
3063.84 4004
3064.37 4009
3064.89 3887
3065.41 3843
3065.93 3800
3066.46 3820
3066.98 3795
3067.50 3732
3068.02 3824
3068.55 3826
3069.07 3778
3069.59 3951
3070.12 3875
3070.64 3793
3071.16 3941
3071.69 3951
3072.21 4054
3072.73 4157
3073.26 4219
3073.78 4361
3074.30 4435
3074.83 4536
3075.35 4504
3075.87 4616
3076.40 4833
3076.92 5032
3077.44 5176
3077.97 5319
3078.49 5481
3079.01 5450
3079.54 5378
3080.06 5465
3080.59 5317
3081.11 5299
3081.63 5199
3082.16 5061
3082.68 4937
3083.21 4791
3083.73 4743
3084.25 4587
3084.78 4477
3085.30 4553
3085.83 4225
3086.35 4262
3086.88 4292
3087.40 4345
3087.93 4389
3088.45 4400
3088.97 4396
3089.50 4409
3090.02 4317
3090.55 4294
3091.07 4376
3091.60 4624
3092.12 4638
3092.65 4469
3093.17 4650
3093.70 4744
3094.22 4819
3094.75 5011
3095.27 5433
3095.80 5586
3096.32 5457
3096.85 5534
3097.37 5605
3097.90 5916
3098.43 6181
3098.95 6495
3099.48 6927
3100.00 7468
3100.53 8582
3101.05 9490
3101.58 10728
3102.10 11554
3102.63 11767
3103.16 11622
3103.68 11103
3104.21 10334
3104.73 9384
3105.26 8511
3105.79 7353
3106.31 6452
3106.84 5797
3107.36 5253
3107.89 5003
3108.42 4876
3108.94 4807
3109.47 4774
3110.00 4641
3110.52 4652
3111.05 4578
3111.57 4452
3112.10 4360
3112.63 4382
3113.15 4125
3113.68 4092
3114.21 4122
3114.74 4107
3115.26 3995
3115.79 3907
3116.32 3915
3116.84 3826
3117.37 3801
3117.90 3822
3118.42 3860
3118.95 4034
3119.48 4051
3120.01 4096
3120.53 4237
3121.06 4171
3121.59 4215
3122.11 4338
3122.64 4348
3123.17 4390
3123.70 4336
3124.22 4197
3124.75 4344
3125.28 4367
3125.81 4271
3126.34 4226
3126.86 4238
3127.39 4193
3127.92 4304
3128.45 4257
3128.98 4225
3129.50 3993
3130.03 3858
3130.56 3830
3131.09 3790
3131.62 3686
3132.14 3626
3132.67 3525
3133.20 3761
3133.73 3655
3134.26 3804
3134.79 3972
3135.31 4049
3135.84 4140
3136.37 4217
3136.90 4132
3137.43 4103
3137.96 4098
3138.49 4025
3139.02 4063
3139.54 4005
3140.07 3765
3140.60 3917
3141.13 3891
3141.66 4065
3142.19 4084
3142.72 4209
3143.25 4266
3143.78 4323
3144.31 4417
3144.84 4428
3145.37 4655
3145.89 4857
3146.42 4912
3146.95 4719
3147.48 4776
3148.01 4791
3148.54 4644
3149.07 4553
3149.60 4388
3150.13 4385
3150.66 4347
3151.19 4216
3151.72 4196
3152.25 4049
3152.78 3920
3153.31 3941
3153.84 4001
3154.37 4046
3154.90 3963
3155.43 3982
3155.96 3992
3156.49 3916
3157.02 3993
3157.55 3854
3158.08 3934
3158.61 3788
3159.14 3749
3159.68 3668
3160.21 3744
3160.74 3685
3161.27 3669
3161.80 3814
3162.33 3905
3162.86 3856
3163.39 3833
3163.92 3844
3164.45 3906
3164.98 3935
3165.51 4005
3166.05 3945
3166.58 4097
3167.11 4256
3167.64 4190
3168.17 4063
3168.70 4093
3169.23 4037
3169.76 3872
3170.30 3677
3170.83 3743
3171.36 3654
3171.89 3576
3172.42 3487
3172.95 3633
3173.49 3682
3174.02 3697
3174.55 3675
3175.08 3658
3175.61 3699
3176.15 3578
3176.68 3591
3177.21 3673
3177.74 3724
3178.27 3692
3178.81 3685
3179.34 3851
3179.87 3754
3180.40 3759
3180.93 3728
3181.47 3683
3182.00 3590
3182.53 3558
3183.06 3465
3183.60 3481
3184.13 3384
3184.66 3424
3185.20 3554
3185.73 3495
3186.26 3486
3186.79 3566
3187.33 3544
3187.86 3469
3188.39 3596
3188.93 3542
3189.46 3451
3189.99 3456
3190.52 3429
3191.06 3476
3191.59 3505
3192.12 3467
3192.66 3492
3193.19 3543
3193.72 3492
3194.26 3446
3194.79 3600
3195.33 3663
3195.86 3530
3196.39 3467
3196.93 3528
3197.46 3496
3197.99 3535
3198.53 3624
3199.06 3642
3199.60 3735
3200.13 3948
3200.66 4072
3201.20 4141
3201.73 4085
3202.27 4189
3202.80 4220
3203.33 4143
3203.87 4099
3204.40 4241
3204.94 4227
3205.47 4269
3206.01 4284
3206.54 4399
3207.07 4614
3207.61 4661
3208.14 4843
3208.68 4998
3209.21 5248
3209.75 5277
3210.28 5168
3210.82 5005
3211.35 4993
3211.89 4719
3212.42 4610
3212.96 4402
3213.49 4320
3214.03 4109
3214.56 4043
3215.10 3855
3215.63 4011
3216.17 4041
3216.70 4067
3217.24 4178
3217.78 4159
3218.31 4070
3218.85 4136
3219.38 4228
3219.92 4023
3220.45 4071
3220.99 4114
3221.52 4113
3222.06 4143
3222.60 4172
3223.13 4359
3223.67 4410
3224.20 4494
3224.74 4440
3225.28 4441
3225.81 4515
3226.35 4263
3226.88 4239
3227.42 4277
3227.96 4251
3228.49 4200
3229.03 3928
3229.57 3938
3230.10 3862
3230.64 3829
3231.18 3873
3231.71 3747
3232.25 3722
3232.79 3615
3233.32 3729
3233.86 3753
3234.40 3858
3234.93 3978
3235.47 4075
3236.01 4283
3236.54 4259
3237.08 4440
3237.62 4563
3238.15 4614
3238.69 4685
3239.23 4525
3239.77 4459
3240.30 4421
3240.84 4346
3241.38 4177
3241.92 4111
3242.45 4023
3242.99 3804
3243.53 3803
3244.07 3791
3244.60 3753
3245.14 3652
3245.68 3596
3246.22 3576
3246.75 3801
3247.29 3694
3247.83 3887
3248.37 3798
3248.91 3866
3249.44 3866
3249.98 3982
3250.52 3932
3251.06 3979
3251.60 4071
3252.14 4176
3252.67 4368
3253.21 4483
3253.75 4502
3254.29 4758
3254.83 4760
3255.37 4821
3255.90 4654
3256.44 4734
3256.98 4703
3257.52 4742
3258.06 4580
3258.60 4710
3259.14 4945
3259.68 5117
3260.21 5449
3260.75 5787
3261.29 5865
3261.83 5917
3262.37 6098
3262.91 6244
3263.45 6350
3263.99 6433
3264.53 6532
3265.07 6688
3265.61 6708
3266.15 6941
3266.69 6737
3267.23 6712
3267.76 6476
3268.30 5978
3268.84 5577
3269.38 5323
3269.92 5063
3270.46 4894
3271.00 4535
3271.54 4499
3272.08 4433
3272.62 4512
3273.16 4399
3273.70 4549
3274.24 4651
3274.78 4641
3275.32 4659
3275.86 4806
3276.40 4825
3276.94 4895
3277.48 4835
3278.03 4883
3278.57 5008
3279.11 5056
3279.65 5115
3280.19 5142
3280.73 5172
3281.27 4848
3281.81 4896
3282.35 4989
3282.89 4870
3283.43 4780
3283.97 4615
3284.51 4526
3285.05 4585
3285.60 4682
3286.14 4564
3286.68 4496
3287.22 4325
3287.76 4299
3288.30 4343
3288.84 4277
3289.38 4569
3289.93 4592
3290.47 4789
3291.01 5112
3291.55 5611
3292.09 5911
3292.63 6610
3293.18 7123
3293.72 7722
3294.26 8209
3294.80 8543
3295.34 9065
3295.88 8988
3296.43 8807
3296.97 8081
3297.51 7676
3298.05 7199
3298.59 6776
3299.14 6367
3299.68 6025
3300.22 5699
3300.76 5318
3301.31 5134
3301.85 5008
3302.39 5033
3302.93 4903
3303.48 4731
3304.02 4828
3304.56 4732
3305.10 4642
3305.65 4911
3306.19 4746
3306.73 4752
3307.27 4908
3307.82 4911
3308.36 5070
3308.90 5080
3309.45 5146
3309.99 5181
3310.53 5129
3311.07 5184
3311.62 5337
3312.16 5376
3312.70 5309
3313.25 5502
3313.79 5672
3314.33 5842
3314.88 6024
3315.42 6342
3315.97 6319
3316.51 6400
3317.05 6300
3317.60 6004
3318.14 5876
3318.68 5816
3319.23 5889
3319.77 5831
3320.32 5552
3320.86 5578
3321.40 5657
3321.95 5570
3322.49 5371
3323.04 5381
3323.58 5360
3324.12 5324
3324.67 5014
3325.21 4998
3325.76 5052
3326.30 4962
3326.85 4818
3327.39 4757
3327.93 4725
3328.48 4683
3329.02 4674
3329.57 5018
3330.11 5307
3330.66 5713
3331.20 6641
3331.75 7598
3332.29 9071
3332.84 11022
3333.38 12765
3333.93 14802
3334.47 16533
3335.02 17605
3335.56 18060
3336.11 18062
3336.65 17379
3337.20 16106
3337.74 14895
3338.29 13171
3338.83 11579
3339.38 10227
3339.92 8737
3340.47 7658
3341.02 6768
3341.56 6264
3342.11 5758
3342.65 5479
3343.20 5101
3343.74 5072
3344.29 4963
3344.84 4857
3345.38 4740
3345.93 4558
3346.47 4628
3347.02 4661
3347.57 4517
3348.11 4484
3348.66 4445
3349.21 4318
3349.75 4423
3350.30 4349
3350.84 4205
3351.39 4302
3351.94 4357
3352.48 4413
3353.03 4391
3353.58 4484
3354.12 4419
3354.67 4335
3355.22 4357
3355.76 4370
3356.31 4385
3356.86 4354
3357.40 4085
3357.95 4119
3358.50 4035
3359.05 4059
3359.59 4004
3360.14 3839
3360.69 3859
3361.23 3877
3361.78 3895
3362.33 3949
3362.88 4011
3363.42 3843
3363.97 3855
3364.52 3954
3365.07 3944
3365.61 3824
3366.16 3959
3366.71 3975
3367.26 3896
3367.80 3932
3368.35 3895
3368.90 3995
3369.45 4053
3370.00 4117
3370.54 4229
3371.09 4372
3371.64 4299
3372.19 4415
3372.74 4802
3373.28 4576
3373.83 4529
3374.38 4552
3374.93 4391
3375.48 4227
3376.03 4151
3376.57 3912
3377.12 3815
3377.67 3770
3378.22 3658
3378.77 3577
3379.32 3441
3379.87 3510
3380.42 3539
3380.96 3572
3381.51 3602
3382.06 3626
3382.61 3536
3383.16 3556
3383.71 3650
3384.26 3570
3384.81 3555
3385.36 3661
3385.91 3570
3386.45 3649
3387.00 3746
3387.55 3664
3388.10 3626
3388.65 3686
3389.20 3792
3389.75 3706
3390.30 3608
3390.85 3657
3391.40 3737
3391.95 3550
3392.50 3636
3393.05 3671
3393.60 3677
3394.15 3680
3394.70 3767
3395.25 3779
3395.80 3845
3396.35 3878
3396.90 3942
3397.45 3912
3398.00 3906
3398.55 3891
3399.10 3863
3399.65 3754
3400.20 3669
3400.75 3532
3401.30 3647
3401.85 3686
3402.40 3642
3402.95 3565
3403.50 3458
3404.06 3572
3404.61 3504
3405.16 3434
3405.71 3529
3406.26 3439
3406.81 3434
3407.36 3618
3407.91 3559
3408.46 3584
3409.01 3693
3409.56 3571
3410.12 3647
3410.67 3801
3411.22 4029
3411.77 4037
3412.32 4035
3412.87 4054
3413.42 4089
3413.98 4129
3414.53 4218
3415.08 4220
3415.63 4084
3416.18 3964
3416.73 3766
3417.29 3620
3417.84 3671
3418.39 3831
3418.94 3684
3419.49 3502
3420.05 3501
3420.60 3536
3421.15 3697
3421.70 3804
3422.25 3844
3422.81 3968
3423.36 3950
3423.91 3992
3424.46 3973
3425.01 4089
3425.57 3871
3426.12 3719
3426.67 3660
3427.23 3542
3427.78 3408
3428.33 3509
3428.88 3521
3429.44 3469
3429.99 3459
3430.54 3455
3431.09 3507
3431.65 3632
3432.20 3592
3432.75 3611
3433.31 3526
3433.86 3447
3434.41 3562
3434.97 3596
3435.52 3633
3436.07 3634
3436.63 3586
3437.18 3700
3437.73 3863
3438.29 3708
3438.84 3891
3439.39 3957
3439.95 3850
3440.50 3875
3441.05 3855
3441.61 3856
3442.16 3726
3442.72 3729
3443.27 3705
3443.82 3655
3444.38 3782
3444.93 3793
3445.48 3682
3446.04 3655
3446.59 3667
3447.15 3667
3447.70 3747
3448.26 3776
3448.81 3752
3449.36 3779
3449.92 3745
3450.47 3615
3451.03 3521
3451.58 3522
3452.14 3497
3452.69 3392
3453.25 3470
3453.80 3260
3454.36 3268
3454.91 3387
3455.47 3312
3456.02 3379
3456.58 3317
3457.13 3357
3457.69 3317
3458.24 3423
3458.80 3383
3459.35 3411
3459.91 3434
3460.46 3412
3461.02 3473
3461.57 3487
3462.13 3452
3462.68 3473
3463.24 3591
3463.79 3731
3464.35 3749
3464.90 3744
3465.46 3924
3466.02 4121
3466.57 4136
3467.13 4134
3467.68 4041
3468.24 4134
3468.80 4134
3469.35 4134
3469.91 3986
3470.46 3860
3471.02 3929
3471.58 3835
3472.13 3851
3472.69 3732
3473.24 3789
3473.80 3838
3474.36 3694
3474.91 3677
3475.47 3739
3476.03 3844
3476.58 4043
3477.14 4095
3477.70 4184
3478.25 4284
3478.81 4474
3479.37 4488
3479.92 4580
3480.48 4561
3481.04 4505
3481.59 4474
3482.15 4424
3482.71 4413
3483.26 4467
3483.82 4360
3484.38 4449
3484.94 4732
3485.49 4623
3486.05 4670
3486.61 4786
3487.17 4907
3487.72 5311
3488.28 5615
3488.84 6030
3489.40 6510
3489.95 7088
3490.51 7417
3491.07 7624
3491.63 7775
3492.18 7853
3492.74 7779
3493.30 7811
3493.86 7298
3494.42 6917
3494.97 6588
3495.53 6709
3496.09 6754
3496.65 6654
3497.21 6906
3497.76 7372
3498.32 8037
3498.88 8638
3499.44 8865
3500.00 9423
3500.56 9838
3501.11 10593
3501.67 11571
3502.23 12679
3502.79 13860
3503.35 15071
3503.91 16339
3504.47 16812
3505.03 16720
3505.58 16579
3506.14 15725
3506.70 14291
3507.26 13110
3507.82 11704
3508.38 10268
3508.94 9090
3509.50 7946
3510.06 6933
3510.62 6354
3511.17 5732
3511.73 5237
3512.29 4901
3512.85 4680
3513.41 4433
3513.97 4369
3514.53 4153
3515.09 4077
3515.65 4205
3516.21 4185
3516.77 4130
3517.33 4290
3517.89 4316
3518.45 4264
3519.01 4283
3519.57 4333
3520.13 4427
3520.69 4494
3521.25 4778
3521.81 5098
3522.37 5212
3522.93 5357
3523.49 5249
3524.05 5061
3524.61 5134
3525.17 4912
3525.73 4918
3526.29 4659
3526.85 4460
3527.41 4288
3527.97 4266
3528.54 4090
3529.10 4029
3529.66 4090
3530.22 4177
3530.78 4302
3531.34 4265
3531.90 4319
3532.46 4410
3533.02 4472
3533.58 4484
3534.14 4453
3534.71 4579
3535.27 4610
3535.83 4469
3536.39 4367
3536.95 4528
3537.51 4509
3538.07 4383
3538.64 4484
3539.20 4452
3539.76 4386
3540.32 4391
3540.88 4405
3541.44 4526
3542.00 4564
3542.57 4708
3543.13 4842
3543.69 4668
3544.25 4479
3544.81 4324
3545.38 4150
3545.94 4170
3546.50 4071
3547.06 4030
3547.62 3908
3548.19 3905
3548.75 3980
3549.31 3790
3549.87 3827
3550.44 3839
3551.00 3812
3551.56 3849
3552.12 3990
3552.69 3881
3553.25 3913
3553.81 3952
3554.37 3941
3554.94 4001
3555.50 3905
3556.06 3877
3556.63 3925
3557.19 3958
3557.75 4019
3558.31 3862
3558.88 3809
3559.44 4006
3560.00 4163
3560.57 4068
3561.13 4000
3561.69 4026
3562.26 4159
3562.82 4141
3563.38 4128
3563.95 3942
3564.51 4076
3565.07 3991
3565.64 3945
3566.20 3886
3566.77 3741
3567.33 3610
3567.89 3537
3568.46 3648
3569.02 3561
3569.59 3470
3570.15 3434
3570.71 3441
3571.28 3523
3571.84 3456
3572.41 3482
3572.97 3640
3573.53 3771
3574.10 3682
3574.66 3787
3575.23 3854
3575.79 4114
3576.36 4136
3576.92 4269
3577.48 4204
3578.05 4183
3578.61 4158
3579.18 4060
3579.74 4056
3580.31 3972
3580.87 3808
3581.44 3801
3582.00 3606
3582.57 3453
3583.13 3339
3583.70 3421
3584.26 3444
3584.83 3249
3585.39 3432
3585.96 3434
3586.52 3359
3587.09 3458
3587.65 3330
3588.22 3341
3588.79 3386
3589.35 3482
3589.92 3517
3590.48 3437
3591.05 3552
3591.61 3616
3592.18 3692
3592.74 3694
3593.31 3716
3593.88 3767
3594.44 3796
3595.01 3731
3595.57 3886
3596.14 3904
3596.71 3836
3597.27 3882
3597.84 3840
3598.40 3819
3598.97 3847
3599.54 3857
3600.10 3731
3600.67 3710
3601.24 3702
3601.80 3672
3602.37 3584
3602.94 3632
3603.50 3567
3604.07 3398
3604.64 3380
3605.20 3373
3605.77 3339
3606.34 3259
3606.90 3142
3607.47 3063
3608.04 3091
3608.60 3076
3609.17 3092
3609.74 3129
3610.30 3186
3610.87 3167
3611.44 3084
3612.01 3157
3612.57 3174
3613.14 3305
3613.71 3522
3614.28 3673
3614.84 3971
3615.41 4230
3615.98 4671
3616.55 5061
3617.11 5143
3617.68 5191
3618.25 5257
3618.82 5413
3619.39 5332
3619.95 4968
3620.52 4758
3621.09 4358
3621.66 4088
3622.23 3902
3622.79 3867
3623.36 3594
3623.93 3346
3624.50 3317
3625.07 3131
3625.63 3129
3626.20 3114
3626.77 3133
3627.34 3207
3627.91 3181
3628.48 3110
3629.05 3193
3629.61 3184
3630.18 3118
3630.75 3231
3631.32 3350
3631.89 3419
3632.46 3402
3633.03 3410
3633.60 3362
3634.16 3414
3634.73 3408
3635.30 3374
3635.87 3419
3636.44 3342
3637.01 3305
3637.58 3377
3638.15 3579
3638.72 3646
3639.29 3768
3639.86 3953
3640.43 4134
3641.00 4268
3641.57 4348
3642.14 4204
3642.71 4151
3643.27 4175
3643.84 4177
3644.41 4053
3644.98 3947
3645.55 3869
3646.12 3798
3646.69 3648
3647.26 3695
3647.83 3666
3648.40 3682
3648.97 3674
3649.54 3732
3650.12 3706
3650.69 3719
3651.26 3919
3651.83 3855
3652.40 3942
3652.97 4193
3653.54 4263
3654.11 4187
3654.68 4070
3655.25 4021
3655.82 4164
3656.39 4166
3656.96 4359
3657.53 4556
3658.10 4739
3658.67 4752
3659.25 4684
3659.82 4791
3660.39 4856
3660.96 4791
3661.53 4466
3662.10 4159
3662.67 4244
3663.24 4293
3663.81 4347
3664.39 4264
3664.96 4615
3665.53 4655
3666.10 4777
3666.67 4833
3667.24 4715
3667.81 4545
3668.39 4499
3668.96 4322
3669.53 4214
3670.10 4032
3670.67 3963
3671.25 3993
3671.82 4046
3672.39 4122
3672.96 4081
3673.53 4173
3674.11 4075
3674.68 4234
3675.25 4223
3675.82 4207
3676.39 4195
3676.97 4132
3677.54 3991
3678.11 3917
3678.68 4037
3679.26 4002
3679.83 3942
3680.40 3937
3680.97 3832
3681.55 3780
3682.12 3684
3682.69 3714
3683.27 3679
3683.84 3706
3684.41 3864
3684.98 3864
3685.56 4006
3686.13 4151
3686.70 4388
3687.28 4652
3687.85 4937
3688.42 5072
3689.00 5165
3689.57 5111
3690.14 5174
3690.72 5023
3691.29 4897
3691.86 4552
3692.44 4377
3693.01 4040
3693.58 4059
3694.16 3864
3694.73 3719
3695.31 3606
3695.88 3480
3696.45 3605
3697.03 3544
3697.60 3572
3698.18 3615
3698.75 3528
3699.32 3636
3699.90 3716
3700.47 3760
3701.05 3697
3701.62 3752
3702.19 3849
3702.77 3687
3703.34 3638
3703.92 3724
3704.49 3868
3705.07 3726
3705.64 3798
3706.22 3718
3706.79 3601
3707.37 3733
3707.94 3701
3708.51 3703
3709.09 3745
3709.66 3763
3710.24 3754
3710.81 3715
3711.39 3608
3711.96 3633
3712.54 3697
3713.11 3725
3713.69 3639
3714.27 3643
3714.84 3756
3715.42 3809
3715.99 3867
3716.57 4015
3717.14 4281
3717.72 4250
3718.29 4427
3718.87 4588
3719.44 4624
3720.02 4619
3720.60 4492
3721.17 4208
3721.75 4083
3722.32 4173
3722.90 3933
3723.47 3763
3724.05 3647
3724.63 3431
3725.20 3415
3725.78 3456
3726.36 3466
3726.93 3416
3727.51 3450
3728.08 3490
3728.66 3638
3729.24 3704
3729.81 3779
3730.39 3939
3730.97 4050
3731.54 4110
3732.12 4282
3732.70 4184
3733.27 4193
3733.85 4159
3734.43 4069
3735.00 4017
3735.58 3899
3736.16 3831
3736.73 3791
3737.31 3735
3737.89 3550
3738.47 3559
3739.04 3570
3739.62 3558
3740.20 3513
3740.77 3628
3741.35 3571
3741.93 3546
3742.51 3604
3743.08 3684
3743.66 3530
3744.24 3638
3744.82 3771
3745.39 3706
3745.97 3695
3746.55 3737
3747.13 3819
3747.71 3975
3748.28 3891
3748.86 3774
3749.44 3695
3750.02 3763
3750.59 3688
3751.17 3584
3751.75 3636
3752.33 3507
3752.91 3473
3753.49 3556
3754.06 3600
3754.64 3613
3755.22 3969
3755.80 4368
3756.38 4622
3756.96 4827
3757.53 5088
3758.11 5200
3758.69 5433
3759.27 5361
3759.85 5214
3760.43 5049
3761.01 4921
3761.59 4764
3762.17 4475
3762.74 4220
3763.32 3973
3763.90 3773
3764.48 3585
3765.06 3398
3765.64 3314
3766.22 3276
3766.80 3212
3767.38 3168
3767.96 3128
3768.54 3144
3769.12 3236
3769.70 3151
3770.27 3287
3770.85 3365
3771.43 3175
3772.01 3228
3772.59 3338
3773.17 3310
3773.75 3283
3774.33 3234
3774.91 3342
3775.49 3198
3776.07 3183
3776.65 3140
3777.23 3102
3777.81 3094
3778.39 3123
3778.97 3150
3779.55 3173
3780.13 3230
3780.71 3226
3781.29 3279
3781.88 3134
3782.46 3110
3783.04 3114
3783.62 3166
3784.20 3254
3784.78 3209
3785.36 3150
3785.94 3364
3786.52 3382
3787.10 3413
3787.68 3270
3788.26 3211
3788.84 3248
3789.43 3276
3790.01 3248
3790.59 3219
3791.17 3266
3791.75 3306
3792.33 3301
3792.91 3325
3793.49 3347
3794.08 3352
3794.66 3340
3795.24 3327
3795.82 3425
3796.40 3374
3796.98 3376
3797.56 3467
3798.15 3408
3798.73 3545
3799.31 3457
3799.89 3573
3800.47 3665
3801.06 3615
3801.64 3788
3802.22 3766
3802.80 3684
3803.38 3692
3803.97 3701
3804.55 3719
3805.13 3576
3805.71 3605
3806.29 3829
3806.88 3798
3807.46 3779
3808.04 3897
3808.62 3919
3809.21 3979
3809.79 3910
3810.37 3979
3810.95 3983
3811.54 4074
3812.12 4153
3812.70 4086
3813.29 4015
3813.87 4005
3814.45 4156
3815.03 4314
3815.62 4177
3816.20 4016
3816.78 3852
3817.37 3822
3817.95 3704
3818.53 3583
3819.12 3481
3819.70 3350
3820.28 3390
3820.87 3225
3821.45 3177
3822.03 3157
3822.62 3001
3823.20 3093
3823.78 2974
3824.37 3056
3824.95 3184
3825.54 3142
3826.12 3111
3826.70 3152
3827.29 3225
3827.87 3228
3828.46 3380
3829.04 3407
3829.62 3630
3830.21 3578
3830.79 3689
3831.38 3755
3831.96 3716
3832.54 3706
3833.13 3586
3833.71 3600
3834.30 3488
3834.88 3445
3835.47 3355
3836.05 3341
3836.64 3350
3837.22 3251
3837.81 3085
3838.39 3114
3838.98 3122
3839.56 3174
3840.15 3084
3840.73 2940
3841.31 2919
3841.90 3051
3842.49 2980
3843.07 3089
3843.66 3088
3844.24 2967
3844.83 2986
3845.41 2996
3846.00 2868
3846.58 2888
3847.17 2896
3847.75 2931
3848.34 3052
3848.92 2994
3849.51 3012
3850.10 3009
3850.68 3036
3851.27 3047
3851.85 3084
3852.44 3082
3853.02 3069
3853.61 3042
3854.20 3045
3854.78 3079
3855.37 3179
3855.95 3296
3856.54 3488
3857.13 3534
3857.71 3896
3858.30 4183
3858.89 4359
3859.47 4600
3860.06 4778
3860.64 5187
3861.23 5475
3861.82 5219
3862.40 5152
3862.99 5181
3863.58 5104
3864.16 4996
3864.75 4876
3865.34 5079
3865.92 5082
3866.51 5060
3867.10 5096
3867.69 4875
3868.27 4811
3868.86 4474
3869.45 4196
3870.03 3967
3870.62 3906
3871.21 3906
3871.80 3898
3872.38 3901
3872.97 3888
3873.56 3895
3874.15 3968
3874.73 3847
3875.32 3818
3875.91 3828
3876.50 3841
3877.08 3583
3877.67 3452
3878.26 3527
3878.85 3497
3879.43 3438
3880.02 3481
3880.61 3314
3881.20 3263
3881.79 3276
3882.37 3232
3882.96 3187
3883.55 3177
3884.14 3176
3884.73 3104
3885.32 3187
3885.90 3243
3886.49 3283
3887.08 3384
3887.67 3627
3888.26 3619
3888.85 3656
3889.44 3795
3890.02 3810
3890.61 3791
3891.20 3862
3891.79 3762
3892.38 3753
3892.97 3697
3893.56 3722
3894.15 3779
3894.74 3863
3895.32 3727
3895.91 3626
3896.50 3595
3897.09 3622
3897.68 3508
3898.27 3662
3898.86 3575
3899.45 3456
3900.04 3531
3900.63 3564
3901.22 3334
3901.81 3287
3902.40 3229
3902.99 3238
3903.58 3188
3904.17 3068
3904.76 3051
3905.35 3039
3905.94 3035
3906.53 3030
3907.12 3005
3907.71 2999
3908.30 2982
3908.89 2936
3909.48 2873
3910.07 2821
3910.66 2816
3911.25 2876
3911.84 2791
3912.43 2779
3913.02 2718
3913.61 2697
3914.20 2768
3914.79 2812
3915.38 2879
3915.97 2842
3916.56 2894
3917.15 2807
3917.74 2803
3918.33 2842
3918.92 2827
3919.52 2836
3920.11 2887
3920.70 2881
3921.29 3011
3921.88 2878
3922.47 2851
3923.06 2869
3923.65 2834
3924.24 2863
3924.84 2923
3925.43 2790
3926.02 2791
3926.61 2816
3927.20 2870
3927.79 2930
3928.38 2807
3928.98 2770
3929.57 2889
3930.16 2746
3930.75 2800
3931.34 2844
3931.93 2768
3932.53 2885
3933.12 2893
3933.71 2806
3934.30 2697
3934.89 2767
3935.49 2753
3936.08 2811
3936.67 2806
3937.26 2966
3937.86 2996
3938.45 3047
3939.04 3024
3939.63 2971
3940.23 3006
3940.82 3016
3941.41 3034
3942.00 3071
3942.60 3161
3943.19 3180
3943.78 3026
3944.37 3095
3944.97 3027
3945.56 2941
3946.15 2876
3946.75 2935
3947.34 2861
3947.93 2914
3948.52 2845
3949.12 2975
3949.71 2973
3950.30 2963
3950.90 3093
3951.49 3145
3952.08 3131
3952.68 3113
3953.27 3068
3953.86 3086
3954.46 3014
3955.05 3089
3955.65 3084
3956.24 3049
3956.83 3051
3957.43 3063
3958.02 2962
3958.61 2965
3959.21 2988
3959.80 2999
3960.40 2863
3960.99 2928
3961.58 2818
3962.18 2902
3962.77 2958
3963.37 2970
3963.96 2919
3964.55 2914
3965.15 3001
3965.74 3178
3966.34 3257
3966.93 3258
3967.53 3247
3968.12 3302
3968.72 3250
3969.31 3198
3969.91 3232
3970.50 3191
3971.10 3120
3971.69 3095
3972.28 2966
3972.88 2873
3973.47 2921
3974.07 2869
3974.66 2828
3975.26 2902
3975.85 2965
3976.45 2795
3977.05 2823
3977.64 2889
3978.24 2823
3978.83 2921
3979.43 2880
3980.02 2937
3980.62 3001
3981.21 2962
3981.81 2926
3982.40 2961
3983.00 2941
3983.60 3073
3984.19 3098
3984.79 3071
3985.38 3113
3985.98 3094
3986.58 3137
3987.17 3074
3987.77 3052
3988.36 3060
3988.96 3016
3989.56 3053
3990.15 3084
3990.75 3282
3991.34 3241
3991.94 3298
3992.54 3293
3993.13 3453
3993.73 3624
3994.33 3623
3994.92 3556
3995.52 3598
3996.12 3768
3996.71 3646
3997.31 3580
3997.91 3357
3998.50 3387
3999.10 3419
3999.70 3462
4000.29 3627
4000.89 3496
4001.49 3387
4002.09 3335
4002.68 3353
4003.28 3429
4003.88 3426
4004.47 3464
4005.07 3442
4005.67 3464
4006.27 3501
4006.86 3460
4007.46 3464
4008.06 3429
4008.66 3348
4009.25 3590
4009.85 3423
4010.45 3396
4011.05 3519
4011.64 3415
4012.24 3423
4012.84 3481
4013.44 3578
4014.04 3789
4014.63 3938
4015.23 4135
4015.83 4265
4016.43 4402
4017.03 4370
4017.63 4392
4018.22 4267
4018.82 4091
4019.42 3907
4020.02 3788
4020.62 3473
4021.22 3459
4021.81 3468
4022.41 3316
4023.01 3329
4023.61 3256
4024.21 3241
4024.81 3223
4025.41 3276
4026.01 3301
4026.60 3049
4027.20 3155
4027.80 3108
4028.40 3250
4029.00 3108
4029.60 3069
4030.20 3141
4030.80 3235
4031.40 3163
4032.00 3105
4032.60 3058
4033.20 3143
4033.80 3054
4034.39 3061
4034.99 3052
4035.59 3176
4036.19 3177
4036.79 3170
4037.39 3166
4037.99 3197
4038.59 3154
4039.19 3134
4039.79 3206
4040.39 3170
4040.99 3080
4041.59 3142
4042.19 3145
4042.79 3125
4043.39 3086
4043.99 3034
4044.59 2999
4045.19 2955
4045.79 3012
4046.39 3058
4046.99 3161
4047.60 3121
4048.20 3002
4048.80 3116
4049.40 3176
4050.00 3371
4050.60 3185
4051.20 3113
4051.80 3043
4052.40 3264
4053.00 3207
4053.60 3112
4054.20 3184
4054.80 3178
4055.41 3047
4056.01 2916
4056.61 2988
4057.21 2939
4057.81 3001
4058.41 2921
4059.01 2836
4059.61 2888
4060.22 2756
4060.82 2726
4061.42 2661
4062.02 2671
4062.62 2684
4063.22 2722
4063.82 2674
4064.43 2571
4065.03 2633
4065.63 2723
4066.23 2534
4066.83 2626
4067.44 2622
4068.04 2580
4068.64 2528
4069.24 2730
4069.84 2764
4070.45 2743
4071.05 2764
4071.65 2805
4072.25 2853
4072.86 2826
4073.46 2804
4074.06 2690
4074.66 2712
4075.27 2637
4075.87 2659
4076.47 2605
4077.07 2807
4077.68 2653
4078.28 2717
4078.88 2735
4079.48 2737
4080.09 2667
4080.69 2673
4081.29 2673
4081.90 2671
4082.50 2700
4083.10 2669
4083.71 2739
4084.31 2764
4084.91 2794
4085.52 2690
4086.12 2847
4086.72 2839
4087.33 2795
4087.93 2804
4088.53 2797
4089.14 2731
4089.74 2820
4090.34 2880
4090.95 2916
4091.55 2991
4092.15 3089
4092.76 3384
4093.36 3331
4093.97 3356
4094.57 3431
4095.17 3493
4095.78 3492
4096.38 3341
4096.99 3280
4097.59 3140
4098.19 2992
4098.80 3081
4099.40 2906
4100.01 2815
4100.61 2719
4101.22 2674
4101.82 2571
4102.43 2552
4103.03 2534
4103.63 2537
4104.24 2518
4104.84 2558
4105.45 2557
4106.05 2546
4106.66 2540
4107.26 2633
4107.87 2552
4108.47 2533
4109.08 2499
4109.68 2524
4110.29 2546
4110.89 2667
4111.50 2596
4112.10 2505
4112.71 2569
4113.31 2686
4113.92 2640
4114.53 2587
4115.13 2643
4115.74 2568
4116.34 2562
4116.95 2678
4117.55 2659
4118.16 2739
4118.76 2748
4119.37 2794
4119.98 2694
4120.58 2780
4121.19 2797
4121.79 2811
4122.40 2750
4123.01 2834
4123.61 2782
4124.22 2978
4124.82 2900
4125.43 2878
4126.04 2827
4126.64 2820
4127.25 2857
4127.86 2921
4128.46 2849
4129.07 2937
4129.68 2979
4130.28 3032
4130.89 3052
4131.50 3061
4132.10 3049
4132.71 3131
4133.32 3002
4133.92 2983
4134.53 3069
4135.14 3109
4135.74 3196
4136.35 3247
4136.96 3184
4137.56 3174
4138.17 3222
4138.78 3252
4139.39 3308
4139.99 3413
4140.60 3568
4141.21 3518
4141.82 3524
4142.42 3516
4143.03 3481
4143.64 3375
4144.25 3398
4144.85 3327
4145.46 3138
4146.07 3005
4146.68 2911
4147.28 2905
4147.89 2845
4148.50 2804
4149.11 2788
4149.72 2837
4150.32 2760
4150.93 2777
4151.54 2770
4152.15 2681
4152.76 2676
4153.37 2652
4153.97 2675
4154.58 2726
4155.19 2745
4155.80 2692
4156.41 2595
4157.02 2518
4157.62 2417
4158.23 2461
4158.84 2590
4159.45 2599
4160.06 2650
4160.67 2723
4161.28 2776
4161.89 2662
4162.49 2828
4163.10 2937
4163.71 2942
4164.32 2970
4164.93 3020
4165.54 3058
4166.15 3087
4166.76 3107
4167.37 3182
4167.98 3137
4168.59 3190
4169.20 3150
4169.81 2963
4170.42 3028
4171.02 3114
4171.63 2993
4172.24 3037
4172.85 3135
4173.46 3013
4174.07 3054
4174.68 3040
4175.29 2908
4175.90 2887
4176.51 2970
4177.12 2867
4177.73 2759
4178.34 2868
4178.95 2738
4179.56 2893
4180.17 2854
4180.78 2764
4181.39 2741
4182.00 2761
4182.61 2944
4183.23 2871
4183.84 2889
4184.45 2877
4185.06 2844
4185.67 2758
4186.28 2824
4186.89 2753
4187.50 2676
4188.11 2787
4188.72 2865
4189.33 2801
4189.94 2939
4190.55 3060
4191.17 3050
4191.78 3275
4192.39 3368
4193.00 3653
4193.61 3770
4194.22 3949
4194.83 4114
4195.44 4150
4196.06 4247
4196.67 4219
4197.28 4043
4197.89 3887
4198.50 3864
4199.11 3784
4199.72 3569
4200.34 3418
4200.95 3443
4201.56 3459
4202.17 3345
4202.78 3279
4203.40 3199
4204.01 3273
4204.62 3274
4205.23 3162
4205.84 3111
4206.46 2997
4207.07 2936
4207.68 2915
4208.29 2945
4208.90 2938
4209.52 3062
4210.13 3093
4210.74 3072
4211.35 3119
4211.97 3206
4212.58 3225
4213.19 3319
4213.80 3305
4214.42 3317
4215.03 3411
4215.64 3417
4216.26 3557
4216.87 3832
4217.48 3891
4218.09 4090
4218.71 4373
4219.32 4595
4219.93 4902
4220.55 5082
4221.16 5643
4221.77 5997
4222.39 6070
4223.00 6291
4223.61 6354
4224.23 6343
4224.84 6396
4225.45 6584
4226.07 6420
4226.68 6369
4227.30 6637
4227.91 6778
4228.52 6621
4229.14 6416
4229.75 6146
4230.36 5578
4230.98 5144
4231.59 4896
4232.21 4606
4232.82 4342
4233.43 4139
4234.05 3968
4234.66 3918
4235.28 3848
4235.89 3742
4236.51 3708
4237.12 3772
4237.73 3818
4238.35 3694
4238.96 3685
4239.58 3605
4240.19 3559
4240.81 3505
4241.42 3377
4242.04 3280
4242.65 3250
4243.27 3221
4243.88 3324
4244.50 3228
4245.11 3142
4245.73 3102
4246.34 3231
4246.96 3240
4247.57 3402
4248.19 3344
4248.80 3262
4249.42 3207
4250.03 3170
4250.65 3219
4251.26 3203
4251.88 3253
4252.49 3218
4253.11 3290
4253.72 3193
4254.34 3207
4254.96 3170
4255.57 3083
4256.19 3149
4256.80 3262
4257.42 3209
4258.03 3161
4258.65 3241
4259.27 3286
4259.88 3417
4260.50 3326
4261.12 3332
4261.73 3310
4262.35 3289
4262.96 3236
4263.58 3223
4264.20 3262
4264.81 3366
4265.43 3302
4266.05 3327
4266.66 3475
4267.28 3475
4267.90 3507
4268.51 3471
4269.13 3454
4269.75 3396
4270.36 3406
4270.98 3416
4271.60 3261
4272.21 3074
4272.83 3067
4273.45 3079
4274.06 3162
4274.68 2974
4275.30 3053
4275.92 3062
4276.53 3059
4277.15 3078
4277.77 3018
4278.38 2975
4279.00 2926
4279.62 2934
4280.24 2807
4280.85 2812
4281.47 2875
4282.09 2905
4282.71 3063
4283.32 3080
4283.94 2996
4284.56 3262
4285.18 3314
4285.80 3378
4286.41 3311
4287.03 3309
4287.65 3281
4288.27 3277
4288.89 3173
4289.50 3048
4290.12 2970
4290.74 2913
4291.36 2891
4291.98 2832
4292.60 2866
4293.21 2897
4293.83 2860
4294.45 2904
4295.07 2873
4295.69 2924
4296.31 3004
4296.93 2989
4297.54 2968
4298.16 2974
4298.78 3049
4299.40 3000
4300.02 2851
4300.64 2845
4301.26 2873
4301.88 2925
4302.50 2954
4303.12 2965
4303.73 3051
4304.35 2960
4304.97 2983
4305.59 2947
4306.21 3015
4306.83 3060
4307.45 3057
4308.07 3185
4308.69 3176
4309.31 3059
4309.93 3219
4310.55 3174
4311.17 3190
4311.79 3155
4312.41 3108
4313.03 3073
4313.65 3083
4314.27 2984
4314.89 2898
4315.51 2960
4316.13 2900
4316.75 2935
4317.37 2973
4317.99 2962
4318.61 2941
4319.23 2830
4319.85 2850
4320.47 2919
4321.09 3002
4321.71 3059
4322.33 3073
4322.95 3187
4323.57 3305
4324.19 3306
4324.81 3245
4325.43 3382
4326.05 3323
4326.68 3207
4327.30 3153
4327.92 3018
4328.54 3111
4329.16 3017
4329.78 2956
4330.40 2811
4331.02 2776
4331.64 2815
4332.26 3104
4332.89 2980
4333.51 2935
4334.13 2893
4334.75 3070
4335.37 3067
4335.99 3093
4336.61 3191
4337.24 3228
4337.86 3197
4338.48 3303
4339.10 3351
4339.72 3278
4340.34 3219
4340.97 3241
4341.59 3368
4342.21 3333
4342.83 3319
4343.45 3484
4344.08 3715
4344.70 3799
4345.32 4159
4345.94 4321
4346.57 4412
4347.19 4520
4347.81 4384
4348.43 4251
4349.05 3968
4349.68 3755
4350.30 3616
4350.92 3358
4351.54 3254
4352.17 3256
4352.79 3138
4353.41 3150
4354.04 3150
4354.66 3080
4355.28 3104
4355.90 3023
4356.53 3177
4357.15 3170
4357.77 3247
4358.40 3184
4359.02 3203
4359.64 3343
4360.27 3287
4360.89 3281
4361.51 3302
4362.14 3247
4362.76 3408
4363.38 3262
4364.01 3308
4364.63 3380
4365.25 3334
4365.88 3393
4366.50 3426
4367.12 3416
4367.75 3380
4368.37 3460
4369.00 3449
4369.62 3521
4370.24 3522
4370.87 3404
4371.49 3381
4372.12 3509
4372.74 3429
4373.36 3479
4373.99 3464
4374.61 3616
4375.24 3609
4375.86 3597
4376.49 3610
4377.11 3793
4377.73 4097
4378.36 3982
4378.98 3978
4379.61 4160
4380.23 4396
4380.86 4373
4381.48 4496
4382.11 4669
4382.73 4900
4383.36 5163
4383.98 5202
4384.61 5213
4385.23 5372
4385.86 5424
4386.48 5633
4387.11 6065
4387.73 6698
4388.36 7508
4388.98 8745
4389.61 9917
4390.23 10947
4390.86 12075
4391.48 12701
4392.11 12265
4392.74 11885
4393.36 10829
4393.99 9557
4394.61 8619
4395.24 7450
4395.86 6734
4396.49 6388
4397.12 6108
4397.74 6200
4398.37 6110
4398.99 6152
4399.62 6140
4400.25 6076
4400.87 5913
4401.50 5862
4402.12 5452
4402.75 5244
4403.38 5326
4404.00 5165
4404.63 5142
4405.26 5014
4405.88 5042
4406.51 4956
4407.14 4967
4407.76 4778
4408.39 4829
4409.02 4799
4409.64 4732
4410.27 4584
4410.90 4722
4411.52 4577
4412.15 4472
4412.78 4254
4413.40 4233
4414.03 4091
4414.66 4012
4415.29 4053
4415.91 3893
4416.54 3970
4417.17 3906
4417.79 3942
4418.42 3832
4419.05 3804
4419.68 3785
4420.30 3741
4420.93 3604
4421.56 3431
4422.19 3413
4422.81 3485
4423.44 3465
4424.07 3448
4424.70 3308
4425.33 3231
4425.95 3186
4426.58 3138
4427.21 3120
4427.84 3162
4428.47 3144
4429.09 3050
4429.72 3087
4430.35 3140
4430.98 3215
4431.61 3257
4432.23 3296
4432.86 3252
4433.49 3111
4434.12 3138
4434.75 3086
4435.38 3133
4436.01 3174
4436.63 3041
4437.26 3042
4437.89 3055
4438.52 3166
4439.15 2988
4439.78 2899
4440.41 2877
4441.04 3006
4441.67 3073
4442.29 2903
4442.92 2979
4443.55 3004
4444.18 3007
4444.81 2923
4445.44 2999
4446.07 3095
4446.70 3005
4447.33 3020
4447.96 3078
4448.59 3111
4449.22 3109
4449.85 2944
4450.48 2982
4451.11 2911
4451.74 2814
4452.37 2798
4453.00 2789
4453.63 2776
4454.26 2796
4454.89 2768
4455.52 2814
4456.15 2910
4456.78 2839
4457.41 2767
4458.04 2816
4458.67 2752
4459.30 2668
4459.93 2682
4460.56 2747
4461.19 2742
4461.82 2565
4462.45 2706
4463.08 2689
4463.71 2687
4464.34 2701
4464.97 2745
4465.60 2725
4466.23 2596
4466.86 2667
4467.49 2613
4468.12 2666
4468.76 2682
4469.39 2598
4470.02 2608
4470.65 2593
4471.28 2571
4471.91 2428
4472.54 2584
4473.17 2567
4473.80 2466
4474.44 2458
4475.07 2514
4475.70 2452
4476.33 2489
4476.96 2499
4477.59 2574
4478.22 2556
4478.86 2721
4479.49 2675
4480.12 2665
4480.75 2724
4481.38 2827
4482.02 2899
4482.65 2893
4483.28 2921
4483.91 2896
4484.54 3060
4485.18 2954
4485.81 2829
4486.44 2715
4487.07 2680
4487.70 2719
4488.34 2679
4488.97 2669
4489.60 2594
4490.23 2606
4490.87 2687
4491.50 2721
4492.13 2560
4492.76 2533
4493.40 2505
4494.03 2493
4494.66 2547
4495.30 2529
4495.93 2507
4496.56 2615
4497.19 2593
4497.83 2652
4498.46 2636
4499.09 2633
4499.73 2701
4500.36 2737
4500.99 2777
4501.63 2965
4502.26 2974
4502.89 2903
4503.53 3028
4504.16 2987
4504.79 2944
4505.43 2858
4506.06 2819
4506.69 2739
4507.33 2723
4507.96 2703
4508.59 2666
4509.23 2608
4509.86 2547
4510.50 2659
4511.13 2692
4511.76 2693
4512.40 2656
4513.03 2755
4513.67 2773
4514.30 2825
4514.93 2707
4515.57 2724
4516.20 2899
4516.84 2833
4517.47 2917
4518.11 2877
4518.74 2846
4519.37 2766
4520.01 2610
4520.64 2672
4521.28 2750
4521.91 2696
4522.55 2756
4523.18 2695
4523.82 2728
4524.45 2761
4525.09 2835
4525.72 2800
4526.36 2996
4526.99 3244
4527.63 3381
4528.26 3710
4528.90 4288
4529.53 4820
4530.17 5427
4530.80 6019
4531.44 6120
4532.07 6115
4532.71 5967
4533.34 5854
4533.98 5422
4534.62 4951
4535.25 4551
4535.89 4124
4536.52 3748
4537.16 3376
4537.79 3154
4538.43 3066
4539.07 2938
4539.70 2705
4540.34 2681
4540.97 2678
4541.61 2612
4542.25 2569
4542.88 2595
4543.52 2491
4544.15 2554
4544.79 2549
4545.43 2589
4546.06 2535
4546.70 2386
4547.34 2381
4547.97 2438
4548.61 2443
4549.25 2409
4549.88 2492
4550.52 2496
4551.16 2529
4551.79 2674
4552.43 2776
4553.07 2889
4553.70 2968
4554.34 2935
4554.98 2907
4555.61 2782
4556.25 2669
4556.89 2676
4557.53 2625
4558.16 2622
4558.80 2719
4559.44 2697
4560.07 2643
4560.71 2611
4561.35 2584
4561.99 2587
4562.62 2656
4563.26 2596
4563.90 2598
4564.54 2636
4565.18 2722
4565.81 2822
4566.45 2822
4567.09 2950
4567.73 2962
4568.36 2998
4569.00 3081
4569.64 3113
4570.28 3058
4570.92 3022
4571.55 3045
4572.19 3003
4572.83 2967
4573.47 2783
4574.11 2756
4574.75 2669
4575.38 2628
4576.02 2540
4576.66 2557
4577.30 2494
4577.94 2435
4578.58 2545
4579.22 2413
4579.85 2318
4580.49 2313
4581.13 2324
4581.77 2405
4582.41 2417
4583.05 2417
4583.69 2412
4584.33 2417
4584.97 2392
4585.61 2393
4586.24 2350
4586.88 2354
4587.52 2368
4588.16 2420
4588.80 2381
4589.44 2440
4590.08 2439
4590.72 2419
4591.36 2436
4592.00 2370
4592.64 2387
4593.28 2470
4593.92 2410
4594.56 2344
4595.20 2257
4595.84 2314
4596.48 2273
4597.12 2339
4597.76 2348
4598.40 2433
4599.04 2341
4599.68 2332
4600.32 2401
4600.96 2391
4601.60 2442
4602.24 2440
4602.88 2470
4603.52 2596
4604.16 2531
4604.80 2634
4605.44 2713
4606.08 2738
4606.72 2750
4607.36 2785
4608.00 2675
4608.64 2817
4609.28 2715
4609.93 2644
4610.57 2697
4611.21 2571
4611.85 2467
4612.49 2617
4613.13 2563
4613.77 2379
4614.41 2284
4615.05 2408
4615.69 2330
4616.34 2302
4616.98 2181
4617.62 2351
4618.26 2307
4618.90 2297
4619.54 2348
4620.18 2381
4620.83 2293
4621.47 2397
4622.11 2443
4622.75 2444
4623.39 2446
4624.03 2499
4624.68 2398
4625.32 2473
4625.96 2478
4626.60 2435
4627.24 2453
4627.89 2471
4628.53 2434
4629.17 2349
4629.81 2203
4630.45 2330
4631.10 2394
4631.74 2418
4632.38 2425
4633.02 2374
4633.67 2390
4634.31 2507
4634.95 2563
4635.59 2492
4636.24 2585
4636.88 2620
4637.52 2635
4638.17 2671
4638.81 2670
4639.45 2738
4640.09 2715
4640.74 2664
4641.38 2589
4642.02 2540
4642.67 2531
4643.31 2466
4643.95 2462
4644.60 2441
4645.24 2454
4645.88 2328
4646.53 2386
4647.17 2458
4647.81 2501
4648.46 2562
4649.10 2518
4649.74 2575
4650.39 2784
4651.03 2973
4651.67 3138
4652.32 3244
4652.96 3255
4653.61 3181
4654.25 3020
4654.89 3007
4655.54 2781
4656.18 2713
4656.83 2656
4657.47 2543
4658.11 2548
4658.76 2508
4659.40 2398
4660.05 2460
4660.69 2435
4661.33 2444
4661.98 2422
4662.62 2426
4663.27 2384
4663.91 2443
4664.56 2327
4665.20 2384
4665.85 2276
4666.49 2213
4667.14 2230
4667.78 2143
4668.43 2146
4669.07 2221
4669.72 2263
4670.36 2238
4671.01 2232
4671.65 2264
4672.30 2193
4672.94 2187
4673.59 2193
4674.23 2222
4674.88 2181
4675.52 2156
4676.17 2182
4676.81 2213
4677.46 2142
4678.10 2147
4678.75 2200
4679.40 2228
4680.04 2279
4680.69 2287
4681.33 2341
4681.98 2318
4682.62 2347
4683.27 2355
4683.92 2298
4684.56 2305
4685.21 2402
4685.85 2354
4686.50 2302
4687.15 2287
4687.79 2209
4688.44 2301
4689.09 2232
4689.73 2264
4690.38 2301
4691.02 2170
4691.67 2202
4692.32 2253
4692.96 2359
4693.61 2222
4694.26 2322
4694.90 2361
4695.55 2327
4696.20 2343
4696.84 2390
4697.49 2327
4698.14 2346
4698.78 2299
4699.43 2387
4700.08 2406
4700.73 2299
4701.37 2243
4702.02 2287
4702.67 2279
4703.31 2250
4703.96 2189
4704.61 2278
4705.26 2306
4705.90 2228
4706.55 2278
4707.20 2296
4707.85 2349
4708.49 2311
4709.14 2428
4709.79 2459
4710.44 2317
4711.09 2316
4711.73 2386
4712.38 2482
4713.03 2443
4713.68 2312
4714.33 2348
4714.97 2254
4715.62 2210
4716.27 2350
4716.92 2326
4717.57 2385
4718.21 2482
4718.86 2454
4719.51 2460
4720.16 2534
4720.81 2510
4721.46 2581
4722.11 2689
4722.75 2764
4723.40 2757
4724.05 2719
4724.70 2859
4725.35 2988
4726.00 3048
4726.65 2988
4727.30 2996
4727.94 2971
4728.59 2905
4729.24 2813
4729.89 2583
4730.54 2555
4731.19 2424
4731.84 2412
4732.49 2433
4733.14 2455
4733.79 2346
4734.44 2346
4735.09 2381
4735.74 2363
4736.38 2404
4737.03 2447
4737.68 2430
4738.33 2608
4738.98 2550
4739.63 2535
4740.28 2666
4740.93 2731
4741.58 2643
4742.23 2543
4742.88 2578
4743.53 2542
4744.18 2552
4744.83 2520
4745.48 2414
4746.13 2376
4746.78 2399
4747.43 2467
4748.08 2506
4748.73 2598
4749.39 2677
4750.04 2738
4750.69 2765
4751.34 2881
4751.99 3020
4752.64 2942
4753.29 2904
4753.94 2981
4754.59 3043
4755.24 2927
4755.89 2917
4756.54 2824
4757.19 2795
4757.84 2832
4758.50 2865
4759.15 2692
4759.80 2577
4760.45 2444
4761.10 2509
4761.75 2419
4762.40 2347
4763.05 2375
4763.71 2440
4764.36 2459
4765.01 2432
4765.66 2473
4766.31 2364
4766.96 2482
4767.62 2524
4768.27 2531
4768.92 2407
4769.57 2411
4770.22 2418
4770.87 2312
4771.53 2238
4772.18 2293
4772.83 2364
4773.48 2295
4774.13 2279
4774.79 2222
4775.44 2218
4776.09 2274
4776.74 2221
4777.40 2257
4778.05 2232
4778.70 2420
4779.35 2390
4780.01 2467
4780.66 2388
4781.31 2280
4781.96 2342
4782.62 2416
4783.27 2344
4783.92 2233
4784.57 2296
4785.23 2284
4785.88 2235
4786.53 2211
4787.19 2232
4787.84 2258
4788.49 2300
4789.15 2262
4789.80 2295
4790.45 2312
4791.11 2348
4791.76 2265
4792.41 2217
4793.07 2274
4793.72 2247
4794.37 2294
4795.03 2210
4795.68 2264
4796.33 2270
4796.99 2223
4797.64 2200
4798.29 2216
4798.95 2201
4799.60 2231
4800.26 2372
4800.91 2291
4801.56 2137
4802.22 2214
4802.87 2215
4803.53 2305
4804.18 2288
4804.83 2387
4805.49 2318
4806.14 2380
4806.80 2272
4807.45 2283
4808.11 2189
4808.76 2239
4809.42 2222
4810.07 2196
4810.72 2223
4811.38 2223
4812.03 2242
4812.69 2244
4813.34 2234
4814.00 2326
4814.65 2368
4815.31 2296
4815.96 2363
4816.62 2358
4817.27 2442
4817.93 2581
4818.58 2611
4819.24 2621
4819.89 2544
4820.55 2627
4821.20 2658
4821.86 2747
4822.52 2761
4823.17 2688
4823.83 2687
4824.48 2803
4825.14 2820
4825.79 2848
4826.45 2854
4827.10 2780
4827.76 2775
4828.42 2694
4829.07 2776
4829.73 2583
4830.38 2678
4831.04 2769
4831.70 2773
4832.35 2834
4833.01 2945
4833.66 2995
4834.32 3178
4834.98 3416
4835.63 3517
4836.29 3714
4836.95 3801
4837.60 3889
4838.26 4058
4838.92 3892
4839.57 3790
4840.23 3680
4840.89 3602
4841.54 3323
4842.20 3118
4842.86 2908
4843.51 2954
4844.17 2790
4844.83 2707
4845.48 2876
4846.14 2812
4846.80 2802
4847.45 2855
4848.11 2964
4848.77 3040
4849.43 3147
4850.08 3290
4850.74 3309
4851.40 3105
4852.06 3084
4852.71 3165
4853.37 2937
4854.03 2802
4854.69 2889
4855.34 2759
4856.00 2845
4856.66 2938
4857.32 2980
4857.97 3090
4858.63 3171
4859.29 3004
4859.95 3100
4860.61 3104
4861.26 3053
4861.92 3030
4862.58 2858
4863.24 2948
4863.90 3028
4864.55 3047
4865.21 3050
4865.87 2971
4866.53 3086
4867.19 2998
4867.85 2864
4868.51 2785
4869.16 2867
4869.82 2811
4870.48 2790
4871.14 2693
4871.80 2682
4872.46 2698
4873.12 2872
4873.78 2868
4874.43 2807
4875.09 2757
4875.75 2751
4876.41 2744
4877.07 2705
4877.73 2607
4878.39 2573
4879.05 2646
4879.71 2613
4880.37 2630
4881.03 2626
4881.69 2633
4882.34 2486
4883.00 2486
4883.66 2581
4884.32 2491
4884.98 2537
4885.64 2424
4886.30 2500
4886.96 2556
4887.62 2583
4888.28 2597
4888.94 2715
4889.60 2717
4890.26 2719
4890.92 2780
4891.58 2778
4892.24 2736
4892.90 2748
4893.56 2691
4894.22 2657
4894.88 2539
4895.54 2582
4896.20 2466
4896.86 2453
4897.52 2485
4898.19 2499
4898.85 2610
4899.51 2658
4900.17 2559
4900.83 2615
4901.49 2586
4902.15 2464
4902.81 2424
4903.47 2463
4904.13 2443
4904.79 2414
4905.45 2396
4906.12 2370
4906.78 2426
4907.44 2439
4908.10 2323
4908.76 2424
4909.42 2452
4910.08 2387
4910.74 2303
4911.41 2381
4912.07 2328
4912.73 2312
4913.39 2260
4914.05 2220
4914.71 2200
4915.38 2185
4916.04 2129
4916.70 2201
4917.36 2178
4918.02 2128
4918.68 2153
4919.35 2093
4920.01 2141
4920.67 2134
4921.33 2090
4921.99 2178
4922.66 2237
4923.32 2092
4923.98 2112
4924.64 2152
4925.31 2183
4925.97 2214
4926.63 2112
4927.29 2104
4927.96 2126
4928.62 2208
4929.28 2209
4929.94 2230
4930.61 2164
4931.27 2239
4931.93 2214
4932.59 2162
4933.26 2217
4933.92 2307
4934.58 2170
4935.25 2212
4935.91 2237
4936.57 2225
4937.24 2178
4937.90 2186
4938.56 2225
4939.23 2302
4939.89 2319
4940.55 2286
4941.22 2353
4941.88 2297
4942.54 2340
4943.21 2398
4943.87 2353
4944.53 2421
4945.20 2268
4945.86 2274
4946.52 2311
4947.19 2417
4947.85 2300
4948.52 2252
4949.18 2131
4949.84 2159
4950.51 2165
4951.17 2047
4951.84 2034
4952.50 2067
4953.17 2105
4953.83 2256
4954.49 2140
4955.16 2094
4955.82 2033
4956.49 2104
4957.15 2141
4957.82 2181
4958.48 2205
4959.15 2224
4959.81 2265
4960.47 2308
4961.14 2267
4961.80 2262
4962.47 2331
4963.13 2446
4963.80 2487
4964.46 2553
4965.13 2631
4965.79 2597
4966.46 2553
4967.12 2501
4967.79 2544
4968.45 2482
4969.12 2408
4969.79 2447
4970.45 2464
4971.12 2462
4971.78 2402
4972.45 2447
4973.11 2366
4973.78 2403
4974.44 2449
4975.11 2391
4975.78 2440
4976.44 2438
4977.11 2449
4977.77 2527
4978.44 2420
4979.11 2389
4979.77 2523
4980.44 2562
4981.10 2479
4981.77 2437
4982.44 2436
4983.10 2556
4983.77 2762
4984.43 2870
4985.10 3063
4985.77 3303
4986.43 3708
4987.10 4179
4987.77 4713
4988.43 5242
4989.10 5510
4989.77 5693
4990.43 5627
4991.10 5290
4991.77 4806
4992.43 4403
4993.10 3970
4993.77 3577
4994.43 3241
4995.10 2826
4995.77 2730
4996.44 2657
4997.10 2531
4997.77 2423
4998.44 2477
4999.10 2424
4999.77 2368
5000.44 2404
5001.11 2351
5001.77 2353
5002.44 2401
5003.11 2413
5003.78 2452
5004.44 2448
5005.11 2453
5005.78 2484
5006.45 2460
5007.12 2518
5007.78 2490
5008.45 2537
5009.12 2563
5009.79 2570
5010.46 2596
5011.12 2481
5011.79 2555
5012.46 2613
5013.13 2613
5013.80 2713
5014.47 2719
5015.13 2797
5015.80 2821
5016.47 2904
5017.14 2924
5017.81 3103
5018.48 3255
5019.14 3604
5019.81 3824
5020.48 4214
5021.15 4774
5021.82 4989
5022.49 5220
5023.16 5474
5023.83 5439
5024.50 5351
5025.16 5090
5025.83 4690
5026.50 4353
5027.17 4207
5027.84 3829
5028.51 3624
5029.18 3381
5029.85 3156
5030.52 3015
5031.19 3054
5031.86 2920
5032.53 2758
5033.20 2644
5033.87 2741
5034.54 2744
5035.21 2696
5035.88 2687
5036.54 2636
5037.21 2725
5037.88 2728
5038.55 2758
5039.22 2888
5039.89 2915
5040.56 2992
5041.23 3294
5041.90 3451
5042.58 3741
5043.25 4000
5043.92 3921
5044.59 3831
5045.26 3847
5045.93 3762
5046.60 3559
5047.27 3440
5047.94 3182
5048.61 2980
5049.28 2819
5049.95 2812
5050.62 2590
5051.29 2614
5051.96 2578
5052.63 2656
5053.30 2498
5053.98 2526
5054.65 2609
5055.32 2524
5055.99 2528
5056.66 2693
5057.33 2781
5058.00 2835
5058.67 2880
5059.34 2988
5060.02 2912
5060.69 2952
5061.36 2877
5062.03 2861
5062.70 2742
5063.37 2731
5064.04 2738
5064.72 2570
5065.39 2549
5066.06 2500
5066.73 2449
5067.40 2511
5068.08 2489
5068.75 2434
5069.42 2420
5070.09 2425
5070.76 2426
5071.44 2458
5072.11 2413
5072.78 2414
5073.45 2392
5074.12 2428
5074.80 2321
5075.47 2353
5076.14 2453
5076.81 2478
5077.49 2444
5078.16 2506
5078.83 2559
5079.50 2629
5080.18 2677
5080.85 2695
5081.52 2695
5082.20 2671
5082.87 2663
5083.54 2624
5084.21 2563
5084.89 2473
5085.56 2390
5086.23 2451
5086.91 2504
5087.58 2543
5088.25 2527
5088.93 2526
5089.60 2578
5090.27 2531
5090.95 2533
5091.62 2601
5092.29 2579
5092.97 2628
5093.64 2565
5094.31 2470
5094.99 2517
5095.66 2460
5096.34 2458
5097.01 2460
5097.68 2450
5098.36 2396
5099.03 2301
5099.70 2304
5100.38 2360
5101.05 2394
5101.73 2450
5102.40 2429
5103.08 2399
5103.75 2487
5104.42 2439
5105.10 2415
5105.77 2382
5106.45 2421
5107.12 2479
5107.80 2407
5108.47 2304
5109.15 2309
5109.82 2440
5110.49 2322
5111.17 2259
5111.84 2280
5112.52 2282
5113.19 2193
5113.87 2234
5114.54 2230
5115.22 2268
5115.89 2309
5116.57 2285
5117.24 2269
5117.92 2258
5118.59 2387
5119.27 2385
5119.94 2353
5120.62 2321
5121.30 2334
5121.97 2235
5122.65 2142
5123.32 2149
5124.00 2185
5124.67 2185
5125.35 2173
5126.02 2224
5126.70 2238
5127.38 2236
5128.05 2188
5128.73 2164
5129.40 2123
5130.08 2155
5130.76 2202
5131.43 2267
5132.11 2199
5132.78 2259
5133.46 2223
5134.14 2222
5134.81 2209
5135.49 2265
5136.17 2340
5136.84 2307
5137.52 2304
5138.20 2392
5138.87 2439
5139.55 2465
5140.22 2449
5140.90 2415
5141.58 2323
5142.26 2175
5142.93 2198
5143.61 2176
5144.29 2085
5144.96 2042
5145.64 2035
5146.32 2118
5146.99 2088
5147.67 2023
5148.35 2130
5149.03 2097
5149.70 2116
5150.38 2185
5151.06 2189
5151.73 2152
5152.41 2106
5153.09 2051
5153.77 2050
5154.44 2106
5155.12 2101
5155.80 2042
5156.48 2157
5157.16 2017
5157.83 2007
5158.51 2008
5159.19 1931
5159.87 2020
5160.55 2077
5161.22 1962
5161.90 2004
5162.58 1995
5163.26 1971
5163.94 2030
5164.61 2058
5165.29 2048
5165.97 2081
5166.65 2100
5167.33 2044
5168.01 1989
5168.68 2117
5169.36 2062
5170.04 2063
5170.72 2020
5171.40 1998
5172.08 2023
5172.76 1980
5173.44 1952
5174.11 1967
5174.79 1984
5175.47 1971
5176.15 2033
5176.83 2023
5177.51 2019
5178.19 1965
5178.87 1979
5179.55 2037
5180.23 2075
5180.91 2047
5181.58 2043
5182.26 2054
5182.94 2114
5183.62 1930
5184.30 1944
5184.98 1935
5185.66 1955
5186.34 1900
5187.02 1969
5187.70 1925
5188.38 1902
5189.06 1952
5189.74 1966
5190.42 1951
5191.10 1986
5191.78 1943
5192.46 1965
5193.14 1934
5193.82 1903
5194.50 1922
5195.18 1964
5195.86 1980
5196.54 1975
5197.22 1973
5197.90 2006
5198.58 2032
5199.26 1997
5199.94 2021
5200.63 2032
5201.31 2059
5201.99 2083
5202.67 2068
5203.35 2082
5204.03 2070
5204.71 2014
5205.39 2029
5206.07 2207
5206.75 2070
5207.43 2138
5208.11 2154
5208.80 2192
5209.48 2149
5210.16 2153
5210.84 2195
5211.52 2173
5212.20 2204
5212.88 2267
5213.57 2197
5214.25 2144
5214.93 2168
5215.61 2199
5216.29 2243
5216.97 2213
5217.66 2242
5218.34 2289
5219.02 2218
5219.70 2184
5220.38 2258
5221.06 2214
5221.75 2241
5222.43 2219
5223.11 2133
5223.79 2135
5224.47 2181
5225.16 2188
5225.84 2094
5226.52 2050
5227.20 2118
5227.89 2053
5228.57 2038
5229.25 2051
5229.93 2049
5230.62 2116
5231.30 2095
5231.98 2005
5232.66 2082
5233.35 2129
5234.03 2163
5234.71 2213
5235.40 2271
5236.08 2312
5236.76 2337
5237.44 2440
5238.13 2478
5238.81 2540
5239.49 2449
5240.18 2386
5240.86 2301
5241.54 2350
5242.23 2291
5242.91 2118
5243.59 2065
5244.28 2167
5244.96 2070
5245.64 2172
5246.33 2081
5247.01 2124
5247.70 2192
5248.38 2122
5249.06 2130
5249.75 2134
5250.43 2122
5251.11 2065
5251.80 2059
5252.48 2062
5253.17 2049
5253.85 2047
5254.53 2026
5255.22 2033
5255.90 2085
5256.59 2025
5257.27 2025
5257.96 2107
5258.64 2094
5259.32 2113
5260.01 2107
5260.69 2113
5261.38 2254
5262.06 2333
5262.75 2274
5263.43 2299
5264.12 2412
5264.80 2390
5265.49 2385
5266.17 2336
5266.86 2312
5267.54 2243
5268.23 2323
5268.91 2343
5269.60 2212
5270.28 2163
5270.97 2178
5271.65 2111
5272.34 2195
5273.02 2227
5273.71 2263
5274.39 2251
5275.08 2268
5275.76 2209
5276.45 2183
5277.14 2274
5277.82 2343
5278.51 2454
5279.19 2491
5279.88 2530
5280.56 2637
5281.25 2759
5281.94 2703
5282.62 2685
5283.31 2648
5283.99 2594
5284.68 2500
5285.37 2455
5286.05 2374
5286.74 2348
5287.43 2405
5288.11 2255
5288.80 2232
5289.48 2152
5290.17 2286
5290.86 2250
5291.54 2321
5292.23 2276
5292.92 2213
5293.60 2291
5294.29 2411
5294.98 2299
5295.66 2326
5296.35 2369
5297.04 2428
5297.72 2535
5298.41 2729
5299.10 2866
5299.79 2984
5300.47 3150
5301.16 3429
5301.85 3628
5302.53 3546
5303.22 3391
5303.91 3188
5304.60 2889
5305.28 2868
5305.97 2626
5306.66 2647
5307.35 2582
5308.03 2423
5308.72 2401
5309.41 2366
5310.10 2332
5310.78 2320
5311.47 2306
5312.16 2312
5312.85 2266
5313.54 2233
5314.22 2219
5314.91 2144
5315.60 2163
5316.29 2184
5316.98 2243
5317.66 2209
5318.35 2321
5319.04 2356
5319.73 2378
5320.42 2352
5321.11 2345
5321.80 2234
5322.48 2383
5323.17 2361
5323.86 2344
5324.55 2337
5325.24 2348
5325.93 2324
5326.62 2338
5327.30 2354
5327.99 2422
5328.68 2410
5329.37 2395
5330.06 2447
5330.75 2585
5331.44 2536
5332.13 2467
5332.82 2674
5333.51 2630
5334.20 2720
5334.88 2772
5335.57 2690
5336.26 2706
5336.95 2661
5337.64 2693
5338.33 2686
5339.02 2749
5339.71 2645
5340.40 2682
5341.09 2715
5341.78 2641
5342.47 2758
5343.16 2722
5343.85 2816
5344.54 2941
5345.23 2984
5345.92 3209
5346.61 3513
5347.30 3809
5347.99 4315
5348.68 4798
5349.37 5316
5350.06 5892
5350.75 6167
5351.44 6273
5352.13 6171
5352.82 5903
5353.51 5550
5354.20 5018
5354.90 4527
5355.59 3986
5356.28 3611
5356.97 3201
5357.66 2965
5358.35 2700
5359.04 2569
5359.73 2510
5360.42 2412
5361.11 2330
5361.80 2343
5362.49 2309
5363.19 2306
5363.88 2354
5364.57 2339
5365.26 2308
5365.95 2302
5366.64 2218
5367.33 2242
5368.03 2201
5368.72 2341
5369.41 2227
5370.10 2177
5370.79 2175
5371.48 2163
5372.18 2286
5372.87 2229
5373.56 2228
5374.25 2164
5374.94 2225
5375.63 2297
5376.33 2354
5377.02 2390
5377.71 2378
5378.40 2463
5379.10 2534
5379.79 2489
5380.48 2459
5381.17 2397
5381.86 2368
5382.56 2339
5383.25 2340
5383.94 2309
5384.63 2297
5385.33 2377
5386.02 2451
5386.71 2376
5387.40 2453
5388.10 2493
5388.79 2669
5389.48 2750
5390.18 2680
5390.87 2784
5391.56 2658
5392.26 2593
5392.95 2579
5393.64 2553
5394.33 2478
5395.03 2403
5395.72 2394
5396.41 2354
5397.11 2267
5397.80 2204
5398.49 2226
5399.19 2279
5399.88 2225
5400.58 2202
5401.27 2184
5401.96 2166
5402.66 2195
5403.35 2226
5404.04 2173
5404.74 2124
5405.43 2199
5406.13 2239
5406.82 2198
5407.51 2218
5408.21 2235
5408.90 2197
5409.60 2259
5410.29 2217
5410.98 2189
5411.68 2186
5412.37 2193
5413.07 2252
5413.76 2208
5414.46 2143
5415.15 2130
5415.84 2166
5416.54 2189
5417.23 2159
5417.93 2191
5418.62 2197
5419.32 2185
5420.01 2129
5420.71 2150
5421.40 2226
5422.10 2174
5422.79 2189
5423.49 2172
5424.18 2234
5424.88 2241
5425.57 2268
5426.27 2127
5426.96 2146
5427.66 2159
5428.35 2175
5429.05 2112
5429.74 2171
5430.44 2113
5431.14 2141
5431.83 2235
5432.53 2184
5433.22 2152
5433.92 2104
5434.61 2138
5435.31 2199
5436.01 2233
5436.70 2215
5437.40 2218
5438.09 2304
5438.79 2214
5439.49 2257
5440.18 2242
5440.88 2300
5441.57 2192
5442.27 2253
5442.97 2273
5443.66 2263
5444.36 2358
5445.06 2457
5445.75 2539
5446.45 2708
5447.15 2807
5447.84 2820
5448.54 2882
5449.24 2796
5449.93 2743
5450.63 2743
5451.33 2564
5452.02 2568
5452.72 2514
5453.42 2446
5454.11 2372
5454.81 2273
5455.51 2235
5456.20 2286
5456.90 2330
5457.60 2327
5458.30 2312
5458.99 2312
5459.69 2379
5460.39 2343
5461.09 2377
5461.78 2455
5462.48 2536
5463.18 2572
5463.88 2574
5464.57 2631
5465.27 2583
5465.97 2565
5466.67 2541
5467.36 2589
5468.06 2514
5468.76 2471
5469.46 2453
5470.16 2464
5470.85 2452
5471.55 2438
5472.25 2464
5472.95 2488
5473.65 2594
5474.35 2611
5475.04 2555
5475.74 2615
5476.44 2639
5477.14 2613
5477.84 2664
5478.54 2781
5479.23 2950
5479.93 3030
5480.63 3106
5481.33 3024
5482.03 3085
5482.73 2995
5483.43 2772
5484.13 2776
5484.83 2747
5485.52 2802
5486.22 2712
5486.92 2605
5487.62 2575
5488.32 2691
5489.02 2716
5489.72 2764
5490.42 2744
5491.12 2807
5491.82 2905
5492.52 2792
5493.22 2857
5493.92 2977
5494.62 2892
5495.31 2915
5496.01 2931
5496.71 3022
5497.41 3186
5498.11 3187
5498.81 3372
5499.51 3739
5500.21 4021
5500.91 4261
5501.61 4326
5502.31 4228
5503.01 4163
5503.71 4043
5504.41 3863
5505.11 3640
5505.81 3502
5506.51 3350
5507.22 3389
5507.92 3371
5508.62 3268
5509.32 3249
5510.02 3169
5510.72 3217
5511.42 3191
5512.12 3265
5512.82 3449
5513.52 3501
5514.22 3549
5514.92 3623
5515.62 3527
5516.32 3416
5517.03 3494
5517.73 3391
5518.43 3391
5519.13 3455
5519.83 3557
5520.53 3491
5521.23 3607
5521.93 3613
5522.63 3439
5523.34 3223
5524.04 3221
5524.74 3097
5525.44 2959
5526.14 2751
5526.84 2710
5527.55 2607
5528.25 2652
5528.95 2632
5529.65 2645
5530.35 2704
5531.05 2748
5531.76 2808
5532.46 2989
5533.16 3173
5533.86 3337
5534.56 3227
5535.27 3287
5535.97 3357
5536.67 3191
5537.37 3132
5538.08 3058
5538.78 2803
5539.48 2712
5540.18 2540
5540.89 2436
5541.59 2480
5542.29 2504
5542.99 2608
5543.70 2606
5544.40 2633
5545.10 2698
5545.80 2773
5546.51 2889
5547.21 3044
5547.91 3047
5548.62 3018
5549.32 2938
5550.02 2835
5550.73 2765
5551.43 2764
5552.13 2746
5552.84 2543
5553.54 2433
5554.24 2386
5554.95 2387
5555.65 2399
5556.35 2473
5557.06 2467
5557.76 2451
5558.46 2438
5559.17 2497
5559.87 2580
5560.57 2659
5561.28 2648
5561.98 2654
5562.69 2487
5563.39 2572
5564.09 2541
5564.80 2451
5565.50 2470
5566.21 2464
5566.91 2393
5567.61 2316
5568.32 2317
5569.02 2377
5569.73 2371
5570.43 2334
5571.14 2271
5571.84 2323
5572.54 2390
5573.25 2400
5573.95 2408
5574.66 2425
5575.36 2469
5576.07 2505
5576.77 2560
5577.48 2498
5578.18 2393
5578.89 2420
5579.59 2453
5580.30 2468
5581.00 2389
5581.71 2400
5582.41 2288
5583.12 2240
5583.82 2234
5584.53 2231
5585.23 2265
5585.94 2289
5586.64 2281
5587.35 2244
5588.06 2228
5588.76 2241
5589.47 2370
5590.17 2340
5590.88 2268
5591.58 2217
5592.29 2215
5592.99 2269
5593.70 2279
5594.41 2181
5595.11 2219
5595.82 2174
5596.52 2184
5597.23 2148
5597.94 2156
5598.64 2230
5599.35 2229
5600.06 2270
5600.76 2163
5601.47 2064
5602.17 2086
5602.88 2139
5603.59 2128
5604.29 2109
5605.00 2068
5605.71 2110
5606.41 2038
5607.12 2009
5607.83 2116
5608.53 2050
5609.24 2016
5609.95 2066
5610.65 2099
5611.36 2136
5612.07 2096
5612.78 2121
5613.48 2092
5614.19 2122
5614.90 2031
5615.60 2023
5616.31 2068
5617.02 2018
5617.73 2043
5618.43 2045
5619.14 2045
5619.85 2029
5620.56 2015
5621.26 1964
5621.97 1995
5622.68 1990
5623.39 2038
5624.09 2003
5624.80 2036
5625.51 2098
5626.22 2019
5626.93 1982
5627.63 1932
5628.34 1957
5629.05 2040
5629.76 2173
5630.47 2146
5631.17 2199
5631.88 2208
5632.59 2285
5633.30 2326
5634.01 2280
5634.72 2240
5635.42 2164
5636.13 2264
5636.84 2158
5637.55 2166
5638.26 2150
5638.97 2095
5639.68 2083
5640.39 2067
5641.09 2066
5641.80 2106
5642.51 2130
5643.22 2033
5643.93 2074
5644.64 2083
5645.35 2032
5646.06 2068
5646.77 2096
5647.48 2134
5648.19 2165
5648.89 2177
5649.60 2112
5650.31 2165
5651.02 2109
5651.73 2112
5652.44 2126
5653.15 2166
5653.86 2097
5654.57 2106
5655.28 2308
5655.99 2254
5656.70 2199
5657.41 2245
5658.12 2302
5658.83 2335
5659.54 2332
5660.25 2390
5660.96 2306
5661.67 2309
5662.38 2200
5663.09 2198
5663.80 2178
5664.51 2146
5665.22 2150
5665.93 2132
5666.64 2162
5667.35 2181
5668.06 2166
5668.77 2194
5669.48 2102
5670.19 2225
5670.91 2248
5671.62 2239
5672.33 2322
5673.04 2260
5673.75 2208
5674.46 2214
5675.17 2212
5675.88 2103
5676.59 2134
5677.30 2242
5678.01 2151
5678.73 2143
5679.44 2125
5680.15 2234
5680.86 2224
5681.57 2205
5682.28 2168
5682.99 2212
5683.71 2249
5684.42 2204
5685.13 2158
5685.84 2186
5686.55 2231
5687.26 2245
5687.98 2269
5688.69 2284
5689.40 2229
5690.11 2264
5690.82 2264
5691.54 2299
5692.25 2229
5692.96 2295
5693.67 2273
5694.38 2189
5695.10 2242
5695.81 2122
5696.52 2141
5697.23 2124
5697.95 2128
5698.66 2157
5699.37 2052
5700.08 2111
5700.80 2114
5701.51 2162
5702.22 2243
5702.93 2193
5703.65 2144
5704.36 2160
5705.07 2166
5705.78 2206
5706.50 2280
5707.21 2250
5707.92 2261
5708.64 2224
5709.35 2213
5710.06 2240
5710.78 2295
5711.49 2231
5712.20 2153
5712.92 2166
5713.63 2251
5714.34 2311
5715.06 2264
5715.77 2335
5716.48 2305
5717.20 2254
5717.91 2320
5718.62 2284
5719.34 2299
5720.05 2421
5720.77 2434
5721.48 2473
5722.19 2537
5722.91 2562
5723.62 2604
5724.33 2706
5725.05 2903
5725.76 3166
5726.48 3455
5727.19 3742
5727.91 3899
5728.62 4066
5729.33 4122
5730.05 3997
5730.76 3822
5731.48 3667
5732.19 3566
5732.91 3322
5733.62 3096
5734.34 2811
5735.05 2807
5735.77 2752
5736.48 2707
5737.20 2628
5737.91 2610
5738.63 2632
5739.34 2596
5740.06 2498
5740.77 2551
5741.49 2650
5742.20 2670
5742.92 2697
5743.63 2608
5744.35 2677
5745.06 2709
5745.78 2669
5746.49 2663
5747.21 2760
5747.92 2707
5748.64 2790
5749.35 2813
5750.07 2879
5750.79 2894
5751.50 3064
5752.22 3188
5752.93 3196
5753.65 3392
5754.36 3458
5755.08 3454
5755.80 3413
5756.51 3522
5757.23 3390
5757.95 3427
5758.66 3352
5759.38 3324
5760.09 3230
5760.81 3325
5761.53 3524
5762.24 3548
5762.96 3802
5763.68 4069
5764.39 4024
5765.11 4248
5765.83 4236
5766.54 4171
5767.26 3948
5767.98 3926
5768.69 3802
5769.41 3677
5770.13 3624
5770.84 3414
5771.56 3318
5772.28 3263
5772.99 3340
5773.71 3287
5774.43 3289
5775.15 3307
5775.86 3328
5776.58 3335
5777.30 3466
5778.01 3567
5778.73 3609
5779.45 3560
5780.17 3688
5780.88 3872
5781.60 3914
5782.32 3936
5783.04 3796
5783.76 3873
5784.47 3901
5785.19 3889
5785.91 3858
5786.63 3960
5787.34 4004
5788.06 3989
5788.78 3890
5789.50 4140
5790.22 4290
5790.94 4331
5791.65 4406
5792.37 4696
5793.09 4706
5793.81 4966
5794.53 5279
5795.25 5391
5795.96 5406
5796.68 5478
5797.40 5817
5798.12 6343
5798.84 7123
5799.56 8321
5800.28 9971
5800.99 12207
5801.71 14438
5802.43 17193
5803.15 18533
5803.87 18449
5804.59 17060
5805.31 15102
5806.03 12593
5806.75 10661
5807.47 9029
5808.18 8010
5808.90 7004
5809.62 6685
5810.34 6590
5811.06 6198
5811.78 6058
5812.50 6022
5813.22 6102
5813.94 6072
5814.66 6328
5815.38 6590
5816.10 6559
5816.82 6656
5817.54 6665
5818.26 6547
5818.98 6348
5819.70 6102
5820.42 5942
5821.14 5865
5821.86 5765
5822.58 5595
5823.30 5582
5824.02 5354
5824.74 5139
5825.46 4930
5826.18 4765
5826.90 4524
5827.62 4444
5828.34 4310
5829.06 4185
5829.78 4130
5830.50 4101
5831.22 3959
5831.95 4033
5832.67 3950
5833.39 3966
5834.11 3873
5834.83 3764
5835.55 3861
5836.27 3781
5836.99 3714
5837.71 3729
5838.43 3699
5839.15 3638
5839.88 3584
5840.60 3654
5841.32 3761
5842.04 3709
5842.76 3651
5843.48 3522
5844.20 3524
5844.93 3495
5845.65 3520
5846.37 3464
5847.09 3291
5847.81 3224
5848.53 3269
5849.26 3286
5849.98 3337
5850.70 3382
5851.42 3150
5852.14 3161
5852.87 3227
5853.59 3254
5854.31 3254
5855.03 3197
5855.75 3233
5856.48 3140
5857.20 3146
5857.92 3073
5858.64 3004
5859.37 3127
5860.09 3157
5860.81 3115
5861.53 3122
5862.26 3168
5862.98 3082
5863.70 3007
5864.42 3085
5865.15 3127
5865.87 3020
5866.59 3021
5867.31 2976
5868.04 2886
5868.76 2872
5869.48 2887
5870.21 2889
5870.93 2986
5871.65 2965
5872.38 3011
5873.10 2932
5873.82 2935
5874.55 2974
5875.27 3002
5875.99 3084
5876.72 3006
5877.44 3096
5878.16 3079
5878.89 3018
5879.61 3050
5880.33 3062
5881.06 3020
5881.78 3010
5882.51 2976
5883.23 2959
5883.95 2865
5884.68 2884
5885.40 2967
5886.13 2916
5886.85 2986
5887.57 2980
5888.30 2933
5889.02 2939
5889.75 2881
5890.47 2925
5891.20 2866
5891.92 2854
5892.64 2740
5893.37 2759
5894.09 2731
5894.82 2712
5895.54 2665
5896.27 2709
5896.99 2767
5897.72 2764
5898.44 2802
5899.17 2891
5899.89 2825
5900.62 2863
5901.34 2837
5902.07 2784
5902.79 2910
5903.52 2900
5904.24 2793
5904.97 2804
5905.69 2846
5906.42 2849
5907.14 2758
5907.87 2715
5908.59 2792
5909.32 2781
5910.04 2719
5910.77 2699
5911.50 2802
5912.22 2777
5912.95 2701
5913.67 2741
5914.40 2774
5915.12 2745
5915.85 2789
5916.58 2785
5917.30 2775
5918.03 2811
5918.75 2865
5919.48 2883
5920.21 2906
5920.93 2913
5921.66 2840
5922.39 2910
5923.11 2924
5923.84 2987
5924.56 2925
5925.29 2880
5926.02 2950
5926.74 2964
5927.47 3093
5928.20 3032
5928.92 2993
5929.65 3027
5930.38 3074
5931.10 3124
5931.83 3036
5932.56 3106
5933.28 3237
5934.01 3383
5934.74 3593
5935.47 3889
5936.19 4072
5936.92 4152
5937.65 4214
5938.37 4337
5939.10 4362
5939.83 4096
5940.56 4084
5941.28 4009
5942.01 3906
5942.74 3839
5943.47 3688
5944.19 3682
5944.92 3683
5945.65 3646
5946.38 3689
5947.11 3685
5947.83 3695
5948.56 3724
5949.29 3698
5950.02 3798
5950.74 3913
5951.47 3870
5952.20 3963
5952.93 3983
5953.66 3958
5954.39 4077
5955.11 4071
5955.84 4035
5956.57 4093
5957.30 4152
5958.03 4094
5958.76 4136
5959.48 4207
5960.21 4267
5960.94 4332
5961.67 4197
5962.40 4116
5963.13 4160
5963.86 4233
5964.59 4373
5965.31 4509
5966.04 4622
5966.77 4790
5967.50 4861
5968.23 4944
5968.96 5044
5969.69 5077
5970.42 5077
5971.15 5206
5971.88 5127
5972.61 5062
5973.34 5076
5974.06 5016
5974.79 5123
5975.52 5170
5976.25 5157
5976.98 5106
5977.71 5260
5978.44 5388
5979.17 5608
5979.90 5733
5980.63 5728
5981.36 5875
5982.09 5910
5982.82 6129
5983.55 6052
5984.28 6049
5985.01 6169
5985.74 6146
5986.47 6100
5987.20 6164
5987.93 6157
5988.66 6196
5989.39 6230
5990.12 6273
5990.85 6358
5991.58 6423
5992.32 6541
5993.05 6589
5993.78 6683
5994.51 6763
5995.24 6811
5995.97 7061
5996.70 7050
5997.43 7064
5998.16 7172
5998.89 7210
5999.62 7217
6000.35 7041
6001.09 7122
6001.82 6905
6002.55 6642
6003.28 6478
6004.01 6432
6004.74 6384
6005.47 6336
6006.20 6289
6006.94 6518
6007.67 6996
6008.40 7427
6009.13 8369
6009.86 9658
6010.59 11215
6011.33 13138
6012.06 15193
6012.79 16865
6013.52 18300
6014.25 18845
6014.98 19044
6015.72 18060
6016.45 16743
6017.18 15195
6017.91 13708
6018.64 11817
6019.38 10281
6020.11 8736
6020.84 7742
6021.57 6983
6022.31 6160
6023.04 5744
6023.77 5450
6024.50 5185
6025.24 5104
6025.97 4877
6026.70 4681
6027.43 4635
6028.17 4556
6028.90 4625
6029.63 4451
6030.37 4402
6031.10 4296
6031.83 4092
6032.56 4082
6033.30 4055
6034.03 4014
6034.76 3987
6035.50 4032
6036.23 4046
6036.96 4018
6037.70 4115
6038.43 4148
6039.16 4128
6039.90 4267
6040.63 4195
6041.36 4383
6042.10 4427
6042.83 4391
6043.56 4435
6044.30 4403
6045.03 4517
6045.77 4443
6046.50 4611
6047.23 4682
6047.97 4636
6048.70 4745
6049.44 4736
6050.17 4933
6050.90 5010
6051.64 5263
6052.37 5244
6053.11 5245
6053.84 5350
6054.57 5359
6055.31 5348
6056.04 5171
6056.78 5190
6057.51 5154
6058.25 5018
6058.98 4994
6059.72 4837
6060.45 4964
6061.19 4900
6061.92 4790
6062.66 4788
6063.39 4779
6064.13 4807
6064.86 4565
6065.60 4659
6066.33 4551
6067.07 4521
6067.80 4452
6068.54 4479
6069.27 4461
6070.01 4440
6070.74 4357
6071.48 4303
6072.21 4275
6072.95 4333
6073.68 4316
6074.42 4361
6075.15 4192
6075.89 4156
6076.63 4279
6077.36 4067
6078.10 4228
6078.83 4245
6079.57 4186
6080.30 4097
6081.04 4065
6081.78 3970
6082.51 3985
6083.25 3818
6083.98 3818
6084.72 3660
6085.46 3741
6086.19 3750
6086.93 3663
6087.67 3791
6088.40 3740
6089.14 3641
6089.88 3716
6090.61 3681
6091.35 3743
6092.09 3735
6092.82 3811
6093.56 3806
6094.30 3696
6095.03 3702
6095.77 3705
6096.51 3551
6097.24 3585
6097.98 3507
6098.72 3568
6099.45 3455
6100.19 3422
6100.93 3400
6101.67 3380
6102.40 3371
6103.14 3380
6103.88 3439
6104.61 3354
6105.35 3349
6106.09 3325
6106.83 3374
6107.56 3488
6108.30 3481
6109.04 3540
6109.78 3507
6110.51 3534
6111.25 3603
6111.99 3687
6112.73 3775
6113.47 3786
6114.20 3661
6114.94 3546
6115.68 3655
6116.42 3662
6117.16 3571
6117.89 3473
6118.63 3516
6119.37 3737
6120.11 3723
6120.85 3619
6121.59 3586
6122.32 3662
6123.06 3731
6123.80 3835
6124.54 3760
6125.28 3808
6126.02 3874
6126.76 3777
6127.49 3808
6128.23 3749
6128.97 3771
6129.71 3830
6130.45 3714
6131.19 3783
6131.93 3894
6132.67 3936
6133.41 4017
6134.15 3986
6134.88 3986
6135.62 4024
6136.36 4055
6137.10 3870
6137.84 4068
6138.58 4113
6139.32 4075
6140.06 4211
6140.80 4205
6141.54 4176
6142.28 4149
6143.02 4166
6143.76 4143
6144.50 4178
6145.24 4122
6145.98 4219
6146.72 4239
6147.46 4252
6148.20 4313
6148.94 4378
6149.68 4444
6150.42 4417
6151.16 4374
6151.90 4424
6152.64 4531
6153.38 4608
6154.12 4598
6154.86 4695
6155.60 4795
6156.34 4798
6157.08 4705
6157.82 4830
6158.56 4871
6159.30 4999
6160.04 5076
6160.78 5135
6161.52 5285
6162.27 5490
6163.01 5589
6163.75 5971
6164.49 6334
6165.23 6544
6165.97 6839
6166.71 7207
6167.45 7406
6168.19 7428
6168.94 7516
6169.68 7504
6170.42 7182
6171.16 7110
6171.90 6969
6172.64 6619
6173.38 6639
6174.13 6583
6174.87 6488
6175.61 6563
6176.35 6550
6177.09 6407
6177.83 6464
6178.58 6569
6179.32 6508
6180.06 6567
6180.80 6599
6181.54 6708
6182.28 6777
6183.03 6822
6183.77 7017
6184.51 6898
6185.25 6839
6186.00 6979
6186.74 7117
6187.48 7145
6188.22 7166
6188.97 7376
6189.71 7508
6190.45 7759
6191.19 7960
6191.94 8301
6192.68 8524
6193.42 8751
6194.16 8689
6194.91 8755
6195.65 8761
6196.39 8640
6197.13 8626
6197.88 8482
6198.62 8523
6199.36 8632
6200.11 8644
6200.85 8659
6201.59 8893
6202.34 9150
6203.08 9736
6203.82 10513
6204.57 11976
6205.31 14052
6206.05 17164
6206.80 21413
6207.54 26488
6208.28 31473
6209.03 35398
6209.77 37345
6210.52 37272
6211.26 35910
6212.00 33076
6212.75 29396
6213.49 25481
6214.23 21561
6214.98 17856
6215.72 15055
6216.47 12594
6217.21 10718
6217.95 9559
6218.70 8553
6219.44 7720
6220.19 7425
6220.93 6997
6221.68 6889
6222.42 6690
6223.17 6664
6223.91 6802
6224.65 6670
6225.40 6614
6226.14 6388
6226.89 6045
6227.63 5727
6228.38 5508
6229.12 5372
6229.87 5095
6230.61 4815
6231.36 4636
6232.10 4618
6232.85 4646
6233.59 4671
6234.34 4538
6235.08 4677
6235.83 4930
6236.57 4976
6237.32 5048
6238.06 5093
6238.81 5014
6239.56 5045
6240.30 5155
6241.05 5203
6241.79 5237
6242.54 5339
6243.28 5304
6244.03 5420
6244.77 5516
6245.52 5838
6246.27 6117
6247.01 6397
6247.76 6628
6248.50 6756
6249.25 6738
6250.00 6745
6250.74 6697
6251.49 6638
6252.23 6477
6252.98 6428
6253.73 6475
6254.47 6337
6255.22 6162
6255.97 5949
6256.71 6145
6257.46 6126
6258.21 5956
6258.95 5988
6259.70 5922
6260.45 5809
6261.19 5777
6261.94 5930
6262.69 5827
6263.43 5704
6264.18 5675
6264.93 5597
6265.67 5574
6266.42 5511
6267.17 5582
6267.92 5601
6268.66 5546
6269.41 5708
6270.16 5739
6270.90 5916
6271.65 6115
6272.40 6340
6273.15 6506
6273.89 6645
6274.64 6896
6275.39 7068
6276.14 7449
6276.89 7728
6277.63 7688
6278.38 7780
6279.13 7591
6279.88 7290
6280.62 6979
6281.37 6380
6282.12 6056
6282.87 5720
6283.62 5543
6284.36 5475
6285.11 5325
6285.86 5363
6286.61 5328
6287.36 5356
6288.11 5570
6288.85 5761
6289.60 5913
6290.35 6454
6291.10 6554
6291.85 6472
6292.60 6305
6293.35 6092
6294.09 5907
6294.84 5510
6295.59 5252
6296.34 4942
6297.09 4674
6297.84 4493
6298.59 4451
6299.34 4430
6300.09 4370
6300.83 4382
6301.58 4434
6302.33 4481
6303.08 4446
6303.83 4510
6304.58 4528
6305.33 4297
6306.08 4192
6306.83 4207
6307.58 4246
6308.33 4294
6309.08 4138
6309.83 4053
6310.58 4057
6311.33 4121
6312.08 4147
6312.83 4242
6313.58 4399
6314.33 4549
6315.08 4521
6315.83 4607
6316.58 4772
6317.33 4791
6318.08 4854
6318.83 4727
6319.58 4772
6320.33 4725
6321.08 4696
6321.83 4420
6322.58 4198
6323.33 4120
6324.08 3969
6324.83 3864
6325.58 3751
6326.33 3694
6327.08 3733
6327.83 3732
6328.58 3722
6329.33 3678
6330.08 3654
6330.84 3716
6331.59 3670
6332.34 3608
6333.09 3588
6333.84 3610
6334.59 3586
6335.34 3404
6336.09 3411
6336.84 3452
6337.60 3440
6338.35 3433
6339.10 3485
6339.85 3433
6340.60 3404
6341.35 3367
6342.10 3391
6342.86 3519
6343.61 3334
6344.36 3358
6345.11 3344
6345.86 3307
6346.61 3402
6347.37 3335
6348.12 3328
6348.87 3399
6349.62 3423
6350.37 3450
6351.13 3567
6351.88 3651
6352.63 3698
6353.38 3918
6354.14 3918
6354.89 3919
6355.64 3846
6356.39 3788
6357.14 3666
6357.90 3698
6358.65 3575
6359.40 3454
6360.16 3504
6360.91 3463
6361.66 3435
6362.41 3388
6363.17 3432
6363.92 3375
6364.67 3381
6365.42 3322
6366.18 3326
6366.93 3442
6367.68 3360
6368.44 3323
6369.19 3251
6369.94 3231
6370.70 3261
6371.45 3235
6372.20 3219
6372.96 3126
6373.71 3128
6374.46 3160
6375.22 3101
6375.97 3064
6376.72 3184
6377.48 3136
6378.23 3074
6378.99 3214
6379.74 3227
6380.49 3259
6381.25 3352
6382.00 3459
6382.75 3384
6383.51 3470
6384.26 3329
6385.02 3344
6385.77 3211
6386.53 3071
6387.28 3046
6388.03 3090
6388.79 3012
6389.54 2869
6390.30 2898
6391.05 2888
6391.81 2894
6392.56 2831
6393.31 2868
6394.07 2975
6394.82 2973
6395.58 2912
6396.33 2882
6397.09 2911
6397.84 2950
6398.60 2922
6399.35 2911
6400.11 2917
6400.86 2906
6401.62 2746
6402.37 2808
6403.13 2835
6403.88 2845
6404.64 2762
6405.39 2790
6406.15 2833
6406.90 2952
6407.66 2944
6408.42 2930
6409.17 2936
6409.93 2866
6410.68 2899
6411.44 3012
6412.19 3002
6412.95 2932
6413.71 2940
6414.46 2967
6415.22 2953
6415.97 3044
6416.73 2981
6417.48 2953
6418.24 3018
6419.00 2996
6419.75 2998
6420.51 3021
6421.27 2956
6422.02 2994
6422.78 2980
6423.53 3002
6424.29 2841
6425.05 2997
6425.80 3024
6426.56 2896
6427.32 2940
6428.07 2950
6428.83 3067
6429.59 3045
6430.34 2954
6431.10 2998
6431.86 2948
6432.61 3001
6433.37 3042
6434.13 3145
6434.89 3208
6435.64 3255
6436.40 3335
6437.16 3285
6437.91 3334
6438.67 3373
6439.43 3485
6440.19 3497
6440.94 3552
6441.70 3440
6442.46 3469
6443.22 3436
6443.97 3293
6444.73 3406
6445.49 3233
6446.25 3224
6447.00 3200
6447.76 3142
6448.52 3134
6449.28 3105
6450.04 3178
6450.79 3199
6451.55 3136
6452.31 3210
6453.07 3179
6453.83 3263
6454.58 3335
6455.34 3247
6456.10 3297
6456.86 3309
6457.62 3381
6458.38 3382
6459.13 3374
6459.89 3391
6460.65 3435
6461.41 3521
6462.17 3391
6462.93 3403
6463.69 3423
6464.44 3530
6465.20 3577
6465.96 3626
6466.72 3606
6467.48 3633
6468.24 3660
6469.00 3636
6469.76 3623
6470.52 3704
6471.28 3841
6472.03 3829
6472.79 3774
6473.55 3802
6474.31 3851
6475.07 3968
6475.83 3864
6476.59 3905
6477.35 3811
6478.11 3890
6478.87 3947
6479.63 3980
6480.39 4132
6481.15 4073
6481.91 4184
6482.67 4182
6483.43 4304
6484.19 4404
6484.95 4482
6485.71 4557
6486.47 4522
6487.23 4561
6487.99 4588
6488.75 4602
6489.51 4732
6490.27 4753
6491.03 4963
6491.79 5012
6492.55 5073
6493.31 5275
6494.07 5554
6494.83 5596
6495.59 5723
6496.35 5707
6497.11 5709
6497.87 5684
6498.64 5686
6499.40 5706
6500.16 5681
6500.92 5621
6501.68 5722
6502.44 5704
6503.20 5755
6503.96 5881
6504.72 5955
6505.48 5922
6506.25 6049
6507.01 6359
6507.77 6647
6508.53 7025
6509.29 7413
6510.05 7955
6510.81 8803
6511.57 9618
6512.34 10313
6513.10 10883
6513.86 10917
6514.62 10596
6515.38 10134
6516.15 9684
6516.91 9040
6517.67 8422
6518.43 8203
6519.19 8014
6519.95 7641
6520.72 7761
6521.48 7710
6522.24 7761
6523.00 7983
6523.77 8462
6524.53 8919
6525.29 9581
6526.05 10349
6526.81 11262
6527.58 11841
6528.34 12193
6529.10 12213
6529.86 12013
6530.63 11585
6531.39 11264
6532.15 10989
6532.92 11212
6533.68 11910
6534.44 12973
6535.20 14532
6535.97 16303
6536.73 17196
6537.49 17640
6538.26 17082
6539.02 16286
6539.78 14894
6540.55 13183
6541.31 11589
6542.07 10143
6542.84 9221
6543.60 8392
6544.36 7513
6545.13 6896
6545.89 6538
6546.65 6230
6547.42 5916
6548.18 5938
6548.94 5759
6549.71 5710
6550.47 5814
6551.24 5671
6552.00 5747
6552.76 5751
6553.53 5652
6554.29 5747
6555.06 5650
6555.82 5634
6556.58 5623
6557.35 5652
6558.11 5636
6558.88 5614
6559.64 5639
6560.41 5661
6561.17 5824
6561.93 5913
6562.70 6122
6563.46 6181
6564.23 6131
6564.99 6366
6565.76 6395
6566.52 6419
6567.29 6361
6568.05 6480
6568.82 6520
6569.58 6399
6570.35 6475
6571.11 6574
6571.88 6714
6572.64 6846
6573.41 7185
6574.17 7347
6574.94 7616
6575.70 7640
6576.47 7578
6577.23 7619
6578.00 7571
6578.76 7471
6579.53 7284
6580.29 7157
6581.06 7101
6581.83 6980
6582.59 6997
6583.36 6883
6584.12 6891
6584.89 6875
6585.65 6801
6586.42 6818
6587.19 6843
6587.95 6952
6588.72 6980
6589.48 7268
6590.25 7907
6591.02 8291
6591.78 8750
6592.55 9514
6593.32 10380
6594.08 11273
6594.85 11988
6595.61 12092
6596.38 12211
6597.15 11956
6597.91 11244
6598.68 10529
6599.45 9908
6600.21 9324
6600.98 8717
6601.75 8283
6602.51 7805
6603.28 7437
6604.05 7040
6604.82 6890
6605.58 6683
6606.35 6352
6607.12 6279
6607.88 6210
6608.65 6316
6609.42 6263
6610.19 6363
6610.95 6468
6611.72 6377
6612.49 6375
6613.25 6332
6614.02 6245
6614.79 6165
6615.56 5925
6616.32 5897
6617.09 5943
6617.86 5956
6618.63 5912
6619.40 6070
6620.16 6091
6620.93 6056
6621.70 6061
6622.47 6023
6623.24 6055
6624.00 5958
6624.77 5950
6625.54 5893
6626.31 5778
6627.08 5795
6627.84 5961
6628.61 6091
6629.38 6371
6630.15 6606
6630.92 7079
6631.69 7828
6632.46 8688
6633.22 9922
6633.99 11388
6634.76 12391
6635.53 12798
6636.30 12989
6637.07 12584
6637.84 11848
6638.61 10655
6639.37 9615
6640.14 8548
6640.91 7575
6641.68 6855
6642.45 6422
6643.22 5915
6643.99 5610
6644.76 5377
6645.53 5239
6646.30 5073
6647.07 5027
6647.84 4877
6648.61 4958
6649.37 4838
6650.14 4903
6650.91 4909
6651.68 4901
6652.45 4869
6653.22 4591
6653.99 4732
6654.76 4681
6655.53 4559
6656.30 4502
6657.07 4414
6657.84 4359
6658.61 4432
6659.38 4352
6660.15 4312
6660.92 4433
6661.69 4436
6662.46 4461
6663.23 4442
6664.00 4377
6664.77 4366
6665.55 4442
6666.32 4404
6667.09 4396
6667.86 4422
6668.63 4340
6669.40 4419
6670.17 4509
6670.94 4498
6671.71 4589
6672.48 4695
6673.25 4722
6674.02 4787
6674.79 4827
6675.57 4692
6676.34 4637
6677.11 4563
6677.88 4516
6678.65 4520
6679.42 4539
6680.19 4439
6680.96 4349
6681.74 4560
6682.51 4596
6683.28 4691
6684.05 4977
6684.82 5089
6685.59 5120
6686.37 5349
6687.14 5394
6687.91 5412
6688.68 5312
6689.45 5072
6690.22 4898
6691.00 4789
6691.77 4638
6692.54 4436
6693.31 4318
6694.08 4259
6694.86 4102
6695.63 4126
6696.40 4098
6697.17 4085
6697.95 3990
6698.72 3936
6699.49 3990
6700.26 3950
6701.04 3894
6701.81 3932
6702.58 4007
6703.35 3938
6704.13 3859
6704.90 3886
6705.67 3900
6706.44 3801
6707.22 3762
6707.99 3800
6708.76 3651
6709.54 3689
6710.31 3740
6711.08 3707
6711.86 3581
6712.63 3587
6713.40 3621
6714.17 3619
6714.95 3521
6715.72 3457
6716.50 3412
6717.27 3347
6718.04 3396
6718.82 3391
6719.59 3298
6720.36 3378
6721.14 3280
6721.91 3191
6722.68 3229
6723.46 3271
6724.23 3282
6725.01 3173
6725.78 3251
6726.55 3289
6727.33 3327
6728.10 3279
6728.88 3161
6729.65 3159
6730.42 3138
6731.20 3181
6731.97 3123
6732.75 3121
6733.52 3177
6734.30 3115
6735.07 3163
6735.84 3107
6736.62 3106
6737.39 3103
6738.17 3196
6738.94 3211
6739.72 3247
6740.49 3129
6741.27 3151
6742.04 3208
6742.82 3241
6743.59 3113
6744.37 3185
6745.14 3181
6745.92 3271
6746.69 3233
6747.47 3362
6748.24 3357
6749.02 3476
6749.79 3423
6750.57 3422
6751.34 3451
6752.12 3400
6752.90 3395
6753.67 3420
6754.45 3469
6755.22 3331
6756.00 3353
6756.77 3220
6757.55 3176
6758.33 3089
6759.10 3163
6759.88 3056
6760.65 3111
6761.43 3051
6762.20 3090
6762.98 3061
6763.76 2941
6764.53 2970
6765.31 2970
6766.09 2993
6766.86 3032
6767.64 2955
6768.41 2936
6769.19 2975
6769.97 2949
6770.74 2977
6771.52 3001
6772.30 2956
6773.07 2962
6773.85 2982
6774.63 3016
6775.40 3030
6776.18 3008
6776.96 3078
6777.74 3097
6778.51 3149
6779.29 3125
6780.07 3197
6780.84 3117
6781.62 3083
6782.40 3065
6783.17 3038
6783.95 3073
6784.73 3039
6785.51 3064
6786.28 3078
6787.06 3149
6787.84 3058
6788.62 3009
6789.39 3031
6790.17 3059
6790.95 2971
6791.73 2841
6792.51 2835
6793.28 2833
6794.06 2821
6794.84 2886
6795.62 2847
6796.39 2864
6797.17 2858
6797.95 2927
6798.73 2919
6799.51 2896
6800.29 2913
6801.06 2952
6801.84 2925
6802.62 2890
6803.40 2907
6804.18 2953
6804.96 2921
6805.73 2975
6806.51 2972
6807.29 2850
6808.07 2847
6808.85 2856
6809.63 2887
6810.41 2880
6811.18 2916
6811.96 2847
6812.74 2835
6813.52 2847
6814.30 2872
6815.08 2884
6815.86 2939
6816.64 3019
6817.42 3019
6818.20 3073
6818.98 3117
6819.76 3211
6820.53 3168
6821.31 3272
6822.09 3226
6822.87 3077
6823.65 3061
6824.43 3130
6825.21 3041
6825.99 3043
6826.77 3031
6827.55 3106
6828.33 3148
6829.11 3065
6829.89 3207
6830.67 3129
6831.45 3075
6832.23 3156
6833.01 3180
6833.79 3059
6834.57 3003
6835.35 3081
6836.13 3038
6836.91 3031
6837.69 2994
6838.47 2975
6839.25 2982
6840.03 2947
6840.81 3017
6841.59 2923
6842.37 2845
6843.16 2910
6843.94 2975
6844.72 3084
6845.50 3166
6846.28 3144
6847.06 3515
6847.84 3819
6848.62 4476
6849.40 5194
6850.18 5704
6850.96 6269
6851.75 6450
6852.53 6526
6853.31 6188
6854.09 5783
6854.87 5450
6855.65 5044
6856.43 4700
6857.22 4368
6858.00 4197
6858.78 4019
6859.56 3924
6860.34 3849
6861.12 3719
6861.90 3558
6862.69 3539
6863.47 3332
6864.25 3214
6865.03 3153
6865.81 3182
6866.60 3196
6867.38 3234
6868.16 3095
6868.94 3081
6869.72 3128
6870.51 3046
6871.29 3028
6872.07 2947
6872.85 2927
6873.64 2933
6874.42 3037
6875.20 2873
6875.98 2876
6876.77 2952
6877.55 2941
6878.33 2972
6879.11 3030
6879.90 2943
6880.68 2951
6881.46 2992
6882.25 3000
6883.03 2959
6883.81 2952
6884.59 3114
6885.38 3153
6886.16 3164
6886.94 3277
6887.73 3314
6888.51 3350
6889.29 3417
6890.08 3421
6890.86 3448
6891.64 3399
6892.43 3406
6893.21 3398
6893.99 3386
6894.78 3323
6895.56 3297
6896.35 3383
6897.13 3436
6897.91 3355
6898.70 3427
6899.48 3407
6900.26 3429
6901.05 3514
6901.83 3507
6902.62 3533
6903.40 3542
6904.18 3405
6904.97 3456
6905.75 3386
6906.54 3278
6907.32 3295
6908.11 3378
6908.89 3291
6909.67 3376
6910.46 3227
6911.24 3191
6912.03 3255
6912.81 3260
6913.60 3158
6914.38 3212
6915.17 3274
6915.95 3201
6916.74 3297
6917.52 3370
6918.31 3346
6919.09 3267
6919.88 3218
6920.66 3363
6921.45 3263
6922.23 3272
6923.02 3352
6923.80 3331
6924.59 3274
6925.37 3317
6926.16 3373
6926.94 3358
6927.73 3405
6928.51 3430
6929.30 3444
6930.09 3476
6930.87 3380
6931.66 3500
6932.44 3500
6933.23 3474
6934.01 3436
6934.80 3524
6935.59 3477
6936.37 3551
6937.16 3537
6937.94 3552
6938.73 3634
6939.52 3716
6940.30 3733
6941.09 4012
6941.88 4033
6942.66 4018
6943.45 4094
6944.23 4246
6945.02 4259
6945.81 4186
6946.59 4217
6947.38 4183
6948.17 4195
6948.95 4261
6949.74 4140
6950.53 4183
6951.31 4125
6952.10 4213
6952.89 4240
6953.67 4194
6954.46 4253
6955.25 4378
6956.04 4512
6956.82 4587
6957.61 4644
6958.40 4601
6959.18 4724
6959.97 4761
6960.76 4693
6961.55 4681
6962.33 4679
6963.12 4724
6963.91 4764
6964.70 4816
6965.48 4806
6966.27 4943
6967.06 4987
6967.85 5129
6968.63 5197
6969.42 5247
6970.21 5323
6971.00 5386
6971.79 5430
6972.57 5506
6973.36 5471
6974.15 5543
6974.94 5650
6975.73 5708
6976.52 6116
6977.30 6264
6978.09 6504
6978.88 6801
6979.67 6959
6980.46 7385
6981.25 7934
6982.03 8725
6982.82 9556
6983.61 11034
6984.40 12237
6985.19 13238
6985.98 14447
6986.77 14893
6987.55 14736
6988.34 14009
6989.13 12916
6989.92 11800
6990.71 10562
6991.50 9366
6992.29 8503
6993.08 7687
6993.87 7330
6994.66 7281
6995.45 7417
6996.24 7803
6997.02 8413
6997.81 9577
6998.60 10900
6999.39 12107
7000.18 12797
7000.97 12843
7001.76 12664
7002.55 12033
7003.34 11171
7004.13 9932
7004.92 8665
7005.71 7777
7006.50 6825
7007.29 6026
7008.08 5580
7008.87 5089
7009.66 4784
7010.45 4683
7011.24 4572
7012.03 4461
7012.82 4404
7013.61 4321
7014.40 4327
7015.19 4368
7015.98 4271
7016.77 4232
7017.56 4175
7018.35 4066
7019.15 4023
7019.94 3903
7020.73 3924
7021.52 3908
7022.31 3828
7023.10 3844
7023.89 3963
7024.68 3945
7025.47 4005
7026.26 4106
7027.05 4124
7027.85 4082
7028.64 3967
7029.43 3914
7030.22 3798
7031.01 3729
7031.80 3683
7032.59 3595
7033.38 3631
7034.18 3725
7034.97 3765
7035.76 3815
7036.55 3893
7037.34 3817
7038.13 3810
7038.93 3960
7039.72 4001
7040.51 3962
7041.30 4053
7042.09 4036
7042.89 3944
7043.68 3976
7044.47 3889
7045.26 3836
7046.05 3826
7046.85 3835
7047.64 3899
7048.43 3932
7049.22 4038
7050.01 4021
7050.81 4131
7051.60 4127
7052.39 4134
7053.18 4062
7053.98 3952
7054.77 3874
7055.56 3647
7056.36 3622
7057.15 3563
7057.94 3579
7058.73 3524
7059.53 3493
7060.32 3572
7061.11 3588
7061.91 3535
7062.70 3685
7063.49 3631
7064.29 3543
7065.08 3428
7065.87 3554
7066.66 3497
7067.46 3433
7068.25 3403
7069.04 3507
7069.84 3579
7070.63 3344
7071.43 3354
7072.22 3218
7073.01 3244
7073.81 3270
7074.60 3318
7075.39 3320
7076.19 3323
7076.98 3245
7077.78 3239
7078.57 3190
7079.36 3086
7080.16 3166
7080.95 3149
7081.75 3016
7082.54 3073
7083.33 3034
7084.13 3053
7084.92 3235
7085.72 3170
7086.51 3103
7087.31 2975
7088.10 3083
7088.90 3212
7089.69 3248
7090.48 3476
7091.28 3549
7092.07 3548
7092.87 3611
7093.66 3645
7094.46 3644
7095.25 3451
7096.05 3447
7096.84 3304
7097.64 3168
7098.43 3141
7099.23 3106
7100.02 3030
7100.82 3008
7101.61 3143
7102.41 3289
7103.20 3297
7104.00 3332
7104.80 3185
7105.59 3045
7106.39 3045
7107.18 3007
7107.98 2896
7108.77 2804
7109.57 2751
7110.36 2749
7111.16 2719
7111.96 2695
7112.75 2641
7113.55 2575
7114.34 2595
7115.14 2569
7115.94 2595
7116.73 2601
7117.53 2583
7118.32 2672
7119.12 2757
7119.92 2707
7120.71 2666
7121.51 2568
7122.31 2613
7123.10 2527
7123.90 2480
7124.70 2464
7125.49 2486
7126.29 2440
7127.09 2535
7127.88 2539
7128.68 2507
7129.48 2463
7130.27 2556
7131.07 2556
7131.87 2600
7132.66 2665
7133.46 2675
7134.26 2619
7135.06 2581
7135.85 2468
7136.65 2501
7137.45 2563
7138.24 2625
7139.04 2596
7139.84 2517
7140.64 2573
7141.43 2569
7142.23 2560
7143.03 2593
7143.83 2541
7144.62 2566
7145.42 2567
7146.22 2521
7147.02 2504
7147.82 2529
7148.61 2555
7149.41 2629
7150.21 2538
7151.01 2424
7151.81 2502
7152.60 2510
7153.40 2478
7154.20 2479
7155.00 2438
7155.80 2457
7156.59 2519
7157.39 2552
7158.19 2513
7158.99 2446
7159.79 2388
7160.59 2445
7161.39 2510
7162.18 2341
7162.98 2372
7163.78 2354
7164.58 2402
7165.38 2375
7166.18 2377
7166.98 2404
7167.78 2363
7168.57 2325
7169.37 2323
7170.17 2387
7170.97 2383
7171.77 2350
7172.57 2400
7173.37 2365
7174.17 2343
7174.97 2360
7175.77 2344
7176.57 2284
7177.37 2303
7178.17 2368
7178.97 2391
7179.77 2362
7180.56 2382
7181.36 2532
7182.16 2569
7182.96 2591
7183.76 2627
7184.56 2650
7185.36 2605
7186.16 2578
7186.96 2595
7187.76 2489
7188.56 2463
7189.36 2429
7190.16 2334
7190.96 2292
7191.76 2280
7192.57 2331
7193.37 2251
7194.17 2195
7194.97 2244
7195.77 2238
7196.57 2203
7197.37 2234
7198.17 2196
7198.97 2254
7199.77 2275
7200.57 2306
7201.37 2298
7202.17 2283
7202.97 2315
7203.77 2294
7204.58 2289
7205.38 2264
7206.18 2270
7206.98 2191
7207.78 2202
7208.58 2318
7209.38 2247
7210.18 2199
7210.99 2205
7211.79 2192
7212.59 2161
7213.39 2199
7214.19 2279
7214.99 2302
7215.79 2195
7216.60 2288
7217.40 2273
7218.20 2243
7219.00 2243
7219.80 2249
7220.60 2267
7221.41 2208
7222.21 2233
7223.01 2222
7223.81 2250
7224.62 2297
7225.42 2351
7226.22 2378
7227.02 2383
7227.82 2354
7228.63 2339
7229.43 2350
7230.23 2380
7231.03 2387
7231.84 2422
7232.64 2446
7233.44 2420
7234.24 2409
7235.05 2423
7235.85 2513
7236.65 2486
7237.45 2473
7238.26 2498
7239.06 2493
7239.86 2491
7240.67 2482
7241.47 2543
7242.27 2667
7243.08 2676
7243.88 2627
7244.68 2601
7245.49 2685
7246.29 2711
7247.09 2692
7247.90 2670
7248.70 2724
7249.50 2669
7250.31 2702
7251.11 2680
7251.91 2714
7252.72 2738
7253.52 2794
7254.32 2876
7255.13 2884
7255.93 2893
7256.74 2889
7257.54 2930
7258.34 3014
7259.15 2990
7259.95 2950
7260.76 3055
7261.56 3231
7262.36 3240
7263.17 3325
7263.97 3291
7264.78 3436
7265.58 3494
7266.39 3441
7267.19 3485
7268.00 3578
7268.80 3598
7269.60 3580
7270.41 3508
7271.21 3587
7272.02 3576
7272.82 3604
7273.63 3576
7274.43 3742
7275.24 3791
7276.04 3831
7276.85 3859
7277.65 4022
7278.46 4062
7279.26 4220
7280.07 4434
7280.87 4892
7281.68 5417
7282.48 6254
7283.29 7060
7284.09 7832
7284.90 8364
7285.71 8641
7286.51 8450
7287.32 8004
7288.12 7346
7288.93 6890
7289.73 6242
7290.54 5719
7291.35 5249
7292.15 5003
7292.96 4800
7293.76 4680
7294.57 4501
7295.38 4355
7296.18 4314
7296.99 4266
7297.79 4280
7298.60 4284
7299.41 4254
7300.21 4226
7301.02 4302
7301.82 4313
7302.63 4326
7303.44 4451
7304.24 4551
7305.05 4645
7305.86 4622
7306.66 4769
7307.47 4935
7308.28 5021
7309.08 5384
7309.89 5560
7310.70 5851
7311.50 6069
7312.31 5981
7313.12 5904
7313.93 5847
7314.73 5754
7315.54 5824
7316.35 5919
7317.15 5947
7317.96 6287
7318.77 6739
7319.58 7216
7320.38 7750
7321.19 8092
7322.00 8374
7322.81 8477
7323.61 8232
7324.42 7774
7325.23 7316
7326.04 6954
7326.84 6610
7327.65 5940
7328.46 5689
7329.27 5441
7330.08 5370
7330.88 5366
7331.69 5398
7332.50 5660
7333.31 6105
7334.12 6676
7334.92 7087
7335.73 7412
7336.54 7641
7337.35 7545
7338.16 7185
7338.97 6928
7339.78 6640
7340.58 5948
7341.39 5489
7342.20 5187
7343.01 4978
7343.82 4796
7344.63 4575
7345.44 4430
7346.24 4394
7347.05 4343
7347.86 4329
7348.67 4364
7349.48 4241
7350.29 4252
7351.10 4310
7351.91 4198
7352.72 4137
7353.53 4086
7354.34 4041
7355.14 4009
7355.95 3959
7356.76 4071
7357.57 4131
7358.38 3974
7359.19 4049
7360.00 4220
7360.81 4243
7361.62 4284
7362.43 4404
7363.24 4527
7364.05 4609
7364.86 4588
7365.67 4528
7366.48 4548
7367.29 4531
7368.10 4488
7368.91 4492
7369.72 4396
7370.53 4499
7371.34 4524
7372.15 4569
7372.96 4664
7373.77 4512
7374.58 4512
7375.39 4744
7376.20 4915
7377.01 5072
7377.82 5311
7378.63 5701
7379.44 5984
7380.26 6253
7381.07 6915
7381.88 7143
7382.69 7242
7383.50 7073
7384.31 6806
7385.12 6556
7385.93 6206
7386.74 5738
7387.55 5287
7388.36 4950
7389.18 4784
7389.99 4627
7390.80 4344
7391.61 4243
7392.42 4110
7393.23 4051
7394.04 4056
7394.86 4143
7395.67 4121
7396.48 4018
7397.29 4059
7398.10 4397
7398.91 4835
7399.73 5026
7400.54 5172
7401.35 5369
7402.16 5508
7402.97 5478
7403.79 5417
7404.60 5180
7405.41 5067
7406.22 4848
7407.03 4656
7407.85 4593
7408.66 4551
7409.47 4413
7410.28 4199
7411.10 4069
7411.91 3886
7412.72 3805
7413.53 3687
7414.35 3513
7415.16 3395
7415.97 3287
7416.78 3235
7417.60 3169
7418.41 3183
7419.22 3158
7420.03 3199
7420.85 3097
7421.66 3057
7422.47 2998
7423.29 2979
7424.10 2949
7424.91 2835
7425.73 2834
7426.54 2679
7427.35 2770
7428.17 2845
7428.98 2918
7429.79 2893
7430.61 2863
7431.42 2775
7432.23 2763
7433.05 2769
7433.86 2751
7434.67 2792
7435.49 2849
7436.30 2867
7437.12 2890
7437.93 2875
7438.74 2955
7439.56 3000
7440.37 2901
7441.18 2906
7442.00 2934
7442.81 2876
7443.63 2857
7444.44 2826
7445.26 2969
7446.07 2899
7446.88 2923
7447.70 2890
7448.51 2891
7449.33 2993
7450.14 2983
7450.96 2834
7451.77 2806
7452.59 2853
7453.40 2803
7454.22 2710
7455.03 2685
7455.85 2661
7456.66 2719
7457.47 2740
7458.29 2743
7459.10 2714
7459.92 2758
7460.74 2711
7461.55 2692
7462.37 2735
7463.18 2671
7464.00 2682
7464.81 2652
7465.63 2681
7466.44 2714
7467.26 2755
7468.07 2834
7468.89 2868
7469.70 2859
7470.52 2771
7471.34 2748
7472.15 2754
7472.97 2704
7473.78 2652
7474.60 2689
7475.41 2696
7476.23 2611
7477.05 2555
7477.86 2550
7478.68 2559
7479.49 2468
7480.31 2478
7481.13 2484
7481.94 2460
7482.76 2440
7483.58 2456
7484.39 2431
7485.21 2446
7486.03 2407
7486.84 2410
7487.66 2520
7488.48 2452
7489.29 2422
7490.11 2335
7490.93 2357
7491.74 2339
7492.56 2343
7493.38 2310
7494.19 2373
7495.01 2345
7495.83 2333
7496.64 2330
7497.46 2296
7498.28 2321
7499.10 2263
7499.91 2302
7500.73 2298
7501.55 2292
7502.36 2243
7503.18 2267
7504.00 2205
7504.82 2287
7505.63 2328
7506.45 2284
7507.27 2279
7508.09 2213
7508.90 2257
7509.72 2239
7510.54 2146
7511.36 2153
7512.18 2193
7512.99 2229
7513.81 2195
7514.63 2188
7515.45 2247
7516.27 2186
7517.08 2085
7517.90 2176
7518.72 2171
7519.54 2179
7520.36 2156
7521.18 2184
7521.99 2163
7522.81 2100
7523.63 2103
7524.45 2099
7525.27 2204
7526.09 2192
7526.91 2153
7527.72 2175
7528.54 2150
7529.36 2171
7530.18 2167
7531.00 2138
7531.82 2136
7532.64 2173
7533.46 2138
7534.28 2090
7535.10 2205
7535.91 2214
7536.73 2180
7537.55 2209
7538.37 2216
7539.19 2167
7540.01 2248
7540.83 2257
7541.65 2284
7542.47 2309
7543.29 2340
7544.11 2337
7544.93 2347
7545.75 2428
7546.57 2413
7547.39 2449
7548.21 2321
7549.03 2267
7549.85 2264
7550.67 2260
7551.49 2327
7552.31 2288
7553.13 2219
7553.95 2277
7554.77 2380
7555.59 2403
7556.41 2410
7557.23 2484
7558.05 2475
7558.87 2555
7559.69 2538
7560.51 2596
7561.33 2558
7562.15 2506
7562.97 2422
7563.79 2383
7564.61 2419
7565.44 2362
7566.26 2354
7567.08 2346
7567.90 2278
7568.72 2256
7569.54 2360
7570.36 2415
7571.18 2235
7572.00 2316
7572.82 2292
7573.65 2311
7574.47 2298
7575.29 2247
7576.11 2327
7576.93 2325
7577.75 2303
7578.57 2299
7579.40 2265
7580.22 2276
7581.04 2225
7581.86 2288
7582.68 2289
7583.50 2353
7584.33 2397
7585.15 2392
7585.97 2442
7586.79 2402
7587.61 2441
7588.44 2453
7589.26 2433
7590.08 2449
7590.90 2442
7591.72 2526
7592.55 2453
7593.37 2459
7594.19 2518
7595.01 2501
7595.84 2474
7596.66 2486
7597.48 2435
7598.30 2554
7599.13 2534
7599.95 2505
7600.77 2622
7601.59 2685
7602.42 2829
7603.24 3100
7604.06 3197
7604.89 3281
7605.71 3286
7606.53 3286
7607.36 3352
7608.18 3227
7609.00 2978
7609.82 2987
7610.65 2844
7611.47 2812
7612.29 2767
7613.12 2677
7613.94 2652
7614.77 2642
7615.59 2594
7616.41 2664
7617.24 2684
7618.06 2601
7618.88 2627
7619.71 2570
7620.53 2569
7621.35 2544
7622.18 2543
7623.00 2505
7623.83 2461
7624.65 2541
7625.47 2518
7626.30 2592
7627.12 2624
7627.95 2694
7628.77 2907
7629.60 3042
7630.42 3287
7631.24 3454
7632.07 3650
7632.89 3598
7633.72 3611
7634.54 3518
7635.37 3396
7636.19 3104
7637.02 2994
7637.84 2913
7638.67 2658
7639.49 2497
7640.31 2413
7641.14 2343
7641.96 2268
7642.79 2183
7643.61 2237
7644.44 2156
7645.26 2181
7646.09 2196
7646.92 2114
7647.74 2157
7648.57 2130
7649.39 2097
7650.22 2087
7651.04 2118
7651.87 2026
7652.69 2012
7653.52 2043
7654.34 2018
7655.17 1967
7656.00 2009
7656.82 2016
7657.65 1977
7658.47 1987
7659.30 2028
7660.12 2039
7660.95 2023
7661.78 1995
7662.60 2010
7663.43 2052
7664.25 2076
7665.08 2002
7665.91 1984
7666.73 1975
7667.56 1989
7668.39 1950
7669.21 2031
7670.04 1980
7670.87 2013
7671.69 2051
7672.52 2031
7673.35 2007
7674.17 2100
7675.00 2012
7675.83 1984
7676.65 1924
7677.48 1969
7678.31 1962
7679.13 1988
7679.96 2008
7680.79 1949
7681.61 2001
7682.44 1984
7683.27 2010
7684.10 2005
7684.92 1916
7685.75 2017
7686.58 1959
7687.40 2010
7688.23 2046
7689.06 2042
7689.89 2060
7690.71 2069
7691.54 2120
7692.37 2081
7693.20 2068
7694.03 2022
7694.85 2018
7695.68 2091
7696.51 2081
7697.34 2026
7698.16 2018
7698.99 2008
7699.82 2019
7700.65 2040
7701.48 1961
7702.31 2027
7703.13 2033
7703.96 2063
7704.79 2049
7705.62 2080
7706.45 2065
7707.28 2078
7708.10 2128
7708.93 2083
7709.76 2046
7710.59 2058
7711.42 2100
7712.25 2068
7713.08 2103
7713.90 2123
7714.73 2155
7715.56 2114
7716.39 2093
7717.22 2127
7718.05 2055
7718.88 2028
7719.71 1985
7720.54 1998
7721.37 2047
7722.20 2095
7723.02 2073
7723.85 2038
7724.68 1961
7725.51 2014
7726.34 2049
7727.17 1987
7728.00 2018
7728.83 2083
7729.66 2103
7730.49 2111
7731.32 2036
7732.15 2107
7732.98 2130
7733.81 2094
7734.64 2070
7735.47 2068
7736.30 2094
7737.13 2073
7737.96 2120
7738.79 2039
7739.62 2024
7740.45 2015
7741.28 2057
7742.11 2128
7742.94 2188
7743.77 2357
7744.60 2631
7745.43 3107
7746.26 3424
7747.09 3752
7747.92 4076
7748.75 4286
7749.59 4263
7750.42 4029
7751.25 3753
7752.08 3416
7752.91 3256
7753.74 2979
7754.57 2619
7755.40 2454
7756.23 2379
7757.06 2239
7757.90 2189
7758.73 2113
7759.56 2102
7760.39 2032
7761.22 2114
7762.05 2138
7762.88 2037
7763.71 2070
7764.55 2030
7765.38 1931
7766.21 1981
7767.04 1915
7767.87 1875
7768.70 1848
7769.54 1823
7770.37 1819
7771.20 1747
7772.03 1774
7772.86 1742
7773.70 1733
7774.53 1722
7775.36 1779
7776.19 1843
7777.02 1890
7777.86 1779
7778.69 1794
7779.52 1781
7780.35 1806
7781.19 1767
7782.02 1825
7782.85 1818
7783.68 1867
7784.52 1823
7785.35 1971
7786.18 1995
7787.01 1955
7787.85 1893
7788.68 1909
7789.51 1925
7790.35 1951
7791.18 1870
7792.01 1823
7792.84 1932
7793.68 1847
7794.51 1806
7795.34 1804
7796.18 1846
7797.01 1893
7797.84 1850
7798.68 1820
7799.51 1856
7800.34 1871
7801.18 1896
7802.01 1918
7802.84 1925
7803.68 1905
7804.51 1903
7805.35 1973
7806.18 1974
7807.01 1876
7807.85 1896
7808.68 1963
7809.51 1946
7810.35 1992
7811.18 1991
7812.02 1930
7812.85 1930
7813.68 1941
7814.52 2011
7815.35 2090
7816.19 2013
7817.02 2000
7817.86 2062
7818.69 2081
7819.52 2022
7820.36 1999
7821.19 2052
7822.03 2000
7822.86 1980
7823.70 2025
7824.53 1993
7825.37 2010
7826.20 1974
7827.04 2031
7827.87 1957
7828.71 1977
7829.54 1900
7830.38 1942
7831.21 1948
7832.05 1910
7832.88 1886
7833.72 1939
7834.55 1849
7835.39 1887
7836.22 1931
7837.06 1860
7837.89 1893
7838.73 1904
7839.57 1931
7840.40 1867
7841.24 1865
7842.07 1889
7842.91 1790
7843.74 1747
7844.58 1800
7845.42 1791
7846.25 1719
7847.09 1674
7847.92 1690
7848.76 1756
7849.60 1747
7850.43 1684
7851.27 1665
7852.10 1684
7852.94 1671
7853.78 1719
7854.61 1648
7855.45 1691
7856.29 1665
7857.12 1666
7857.96 1660
7858.79 1679
7859.63 1698
7860.47 1698
7861.30 1639
7862.14 1701
7862.98 1642
7863.81 1644
7864.65 1647
7865.49 1633
7866.33 1614
7867.16 1713
7868.00 1661
7868.84 1700
7869.67 1637
7870.51 1603
7871.35 1634
7872.19 1635
7873.02 1699
7873.86 1706
7874.70 1747
7875.54 1720
7876.37 1775
7877.21 1791
7878.05 1739
7878.89 1683
7879.72 1707
7880.56 1784
7881.40 1698
7882.24 1675
7883.07 1713
7883.91 1715
7884.75 1769
7885.59 1746
7886.43 1721
7887.26 1735
7888.10 1786
7888.94 1831
7889.78 1843
7890.62 1822
7891.45 1795
7892.29 1781
7893.13 1785
7893.97 1745
7894.81 1754
7895.65 1702
7896.49 1797
7897.32 1827
7898.16 1820
7899.00 1701
7899.84 1771
7900.68 1787
7901.52 1732
7902.36 1760
7903.20 1730
7904.03 1784
7904.87 1702
7905.71 1721
7906.55 1682
7907.39 1669
7908.23 1729
7909.07 1737
7909.91 1779
7910.75 1776
7911.59 1761
7912.43 1787
7913.27 1881
7914.11 1921
7914.94 1976
7915.78 2019
7916.62 2125
7917.46 2152
7918.30 2183
7919.14 2142
7919.98 2135
7920.82 2093
7921.66 1983
7922.50 1974
7923.34 1957
7924.18 1885
7925.02 1804
7925.86 1752
7926.70 1699
7927.54 1695
7928.38 1705
7929.22 1686
7930.06 1658
7930.90 1661
7931.74 1603
7932.59 1607
7933.43 1604
7934.27 1606
7935.11 1566
7935.95 1595
7936.79 1625
7937.63 1565
7938.47 1557
7939.31 1536
7940.15 1596
7940.99 1566
7941.83 1553
7942.67 1624
7943.52 1650
7944.36 1680
7945.20 1725
7946.04 1704
7946.88 1655
7947.72 1543
7948.56 1611
7949.40 1575
7950.25 1564
7951.09 1567
7951.93 1584
7952.77 1597
7953.61 1561
7954.45 1602
7955.29 1566
7956.14 1534
7956.98 1531
7957.82 1513
7958.66 1492
7959.50 1545
7960.35 1550
7961.19 1559
7962.03 1592
7962.87 1629
7963.71 1571
7964.56 1574
7965.40 1557
7966.24 1554
7967.08 1516
7967.93 1575
7968.77 1633
7969.61 1634
7970.45 1580
7971.29 1575
7972.14 1640
7972.98 1663
7973.82 1598
7974.67 1553
7975.51 1494
7976.35 1541
7977.19 1552
7978.04 1532
7978.88 1538
7979.72 1585
7980.57 1610
7981.41 1588
7982.25 1538
7983.09 1581
7983.94 1537
7984.78 1568
7985.62 1552
7986.47 1551
7987.31 1539
7988.15 1536
7989.00 1589
7989.84 1569
7990.68 1550
7991.53 1607
7992.37 1603
7993.22 1597
7994.06 1547
7994.90 1458
7995.75 1515
7996.59 1530
7997.43 1427
7998.28 1457
7999.12 1518
7999.97 1508
8000.81 1497
8001.65 1460
8002.50 1484
8003.34 1499
8004.19 1460
8005.03 1527
8005.88 1540
8006.72 1516
8007.57 1560
8008.41 1579
8009.25 1560
8010.10 1520
8010.94 1521
8011.79 1541
8012.63 1549
8013.48 1567
8014.32 1548
8015.17 1511
8016.01 1487
8016.86 1464
8017.70 1455
8018.55 1440
8019.39 1445
8020.24 1406
8021.08 1454
8021.93 1442
8022.77 1453
8023.62 1373
8024.46 1386
8025.31 1426
8026.15 1482
8027.00 1422
8027.84 1414
8028.69 1459
8029.54 1416
8030.38 1418
8031.23 1429
8032.07 1487
8032.92 1509
8033.76 1532
8034.61 1529
8035.46 1521
8036.30 1595
8037.15 1596
8037.99 1501
8038.84 1484
8039.69 1477
8040.53 1413
8041.38 1438
8042.22 1436
8043.07 1474
8043.92 1402
8044.76 1404
8045.61 1393
8046.46 1425
8047.30 1448
8048.15 1478
8049.00 1434
8049.84 1429
8050.69 1428
8051.54 1438
8052.38 1379
8053.23 1417
8054.08 1479
8054.92 1447
8055.77 1453
8056.62 1384
8057.46 1411
8058.31 1415
8059.16 1431
8060.01 1430
8060.85 1401
8061.70 1378
8062.55 1425
8063.40 1458
8064.24 1376
8065.09 1363
8065.94 1434
8066.79 1420
8067.63 1396
8068.48 1381
8069.33 1433
8070.18 1434
8071.02 1431
8071.87 1365
8072.72 1365
8073.57 1341
8074.42 1378
8075.26 1332
8076.11 1310
8076.96 1343
8077.81 1369
8078.66 1398
8079.50 1431
8080.35 1357
8081.20 1395
8082.05 1399
8082.90 1425
8083.75 1377
8084.59 1377
8085.44 1324
8086.29 1334
8087.14 1320
8087.99 1398
8088.84 1411
8089.69 1426
8090.53 1400
8091.38 1375
8092.23 1398
8093.08 1374
8093.93 1359
8094.78 1387
8095.63 1418
8096.48 1406
8097.33 1382
8098.18 1466
8099.02 1411
8099.87 1401
8100.72 1384
8101.57 1330
8102.42 1381
8103.27 1330
8104.12 1373
8104.97 1387
8105.82 1358
8106.67 1377
8107.52 1377
8108.37 1409
8109.22 1345
8110.07 1360
8110.92 1368
8111.77 1390
8112.62 1403
8113.47 1390
8114.32 1416
8115.17 1432
8116.02 1395
8116.87 1419
8117.72 1491
8118.57 1579
8119.42 1545
8120.27 1538
8121.12 1472
8121.97 1527
8122.82 1476
8123.67 1480
8124.52 1522
8125.37 1495
8126.22 1441
8127.07 1414
8127.93 1449
8128.78 1399
8129.63 1381
8130.48 1381
8131.33 1350
8132.18 1350
8133.03 1361
8133.88 1343
8134.73 1334
8135.58 1381
8136.44 1368
8137.29 1372
8138.14 1352
8138.99 1412
8139.84 1384
8140.69 1373
8141.54 1401
8142.39 1411
8143.25 1383
8144.10 1366
8144.95 1392
8145.80 1389
8146.65 1330
8147.50 1372
8148.36 1374
8149.21 1365
8150.06 1353
8150.91 1324
8151.76 1353
8152.62 1383
8153.47 1394
8154.32 1342
8155.17 1430
8156.02 1416
8156.88 1422
8157.73 1411
8158.58 1391
8159.43 1450
8160.29 1355
8161.14 1335
8161.99 1385
8162.84 1421
8163.70 1340
8164.55 1383
8165.40 1307
8166.25 1292
8167.11 1291
8167.96 1289
8168.81 1314
8169.67 1297
8170.52 1304
8171.37 1382
8172.23 1314
8173.08 1338
8173.93 1334
8174.78 1355
8175.64 1306
8176.49 1352
8177.34 1315
8178.20 1267
8179.05 1284
8179.90 1276
8180.76 1287
8181.61 1267
8182.47 1264
8183.32 1311
8184.17 1288
8185.03 1288
8185.88 1279
8186.73 1259
8187.59 1303
8188.44 1347
8189.30 1271
8190.15 1273
8191.00 1273
8191.86 1282
8192.71 1285
8193.57 1261
8194.42 1341
8195.27 1289
8196.13 1279
8196.98 1277
8197.84 1268
8198.69 1304
8199.55 1307
8200.40 1263
8201.26 1240
8202.11 1232
8202.96 1226
8203.82 1283
8204.67 1301
8205.53 1258
8206.38 1233
8207.24 1265
8208.09 1298
8208.95 1293
8209.80 1283
8210.66 1268
8211.51 1257
8212.37 1281
8213.22 1260
8214.08 1302
8214.93 1336
8215.79 1300
8216.65 1293
8217.50 1324
8218.36 1305
8219.21 1345
8220.07 1372
8220.92 1421
8221.78 1412
8222.63 1418
8223.49 1437
8224.35 1399
8225.20 1369
8226.06 1409
8226.91 1403
8227.77 1402
8228.63 1367
8229.48 1314
8230.34 1319
8231.19 1300
8232.05 1291
8232.91 1268
8233.76 1335
8234.62 1336
8235.47 1299
8236.33 1305
8237.19 1228
8238.04 1263
8238.90 1297
8239.76 1276
8240.61 1323
8241.47 1356
8242.33 1334
8243.18 1279
8244.04 1354
8244.90 1368
8245.75 1353
8246.61 1216
8247.47 1276
8248.33 1306
8249.18 1307
8250.04 1324
8250.90 1270
8251.75 1306
8252.61 1317
8253.47 1377
8254.33 1350
8255.18 1320
8256.04 1372
8256.90 1356
8257.76 1290
8258.61 1331
8259.47 1357
8260.33 1335
8261.19 1316
8262.04 1354
8262.90 1294
8263.76 1359
8264.62 1343
8265.48 1297
8266.33 1331
8267.19 1290
8268.05 1260
8268.91 1321
8269.77 1372
8270.62 1348
8271.48 1299
8272.34 1270
8273.20 1377
8274.06 1328
8274.92 1302
8275.77 1260
8276.63 1337
8277.49 1411
8278.35 1339
8279.21 1347
8280.07 1377
8280.93 1337
8281.78 1363
8282.64 1350
8283.50 1332
8284.36 1355
8285.22 1327
8286.08 1330
8286.94 1319
8287.80 1296
8288.66 1250
8289.51 1300
8290.37 1365
8291.23 1383
8292.09 1338
8292.95 1309
8293.81 1357
8294.67 1341
8295.53 1392
8296.39 1371
8297.25 1364
8298.11 1358
8298.97 1333
8299.83 1339
8300.69 1400
8301.55 1387
8302.41 1352
8303.27 1357
8304.13 1359
8304.99 1408
8305.85 1383
8306.71 1358
8307.57 1434
8308.43 1507
8309.29 1395
8310.15 1442
8311.01 1452
8311.87 1442
8312.73 1384
8313.59 1431
8314.45 1379
8315.31 1404
8316.17 1385
8317.03 1389
8317.89 1441
8318.75 1449
8319.61 1438
8320.47 1402
8321.33 1443
8322.20 1395
8323.06 1442
8323.92 1400
8324.78 1458
8325.64 1398
8326.50 1455
8327.36 1478
8328.22 1489
8329.08 1484
8329.94 1446
8330.81 1446
8331.67 1494
8332.53 1449
8333.39 1444
8334.25 1434
8335.11 1519
8335.97 1511
8336.84 1431
8337.70 1472
8338.56 1518
8339.42 1498
8340.28 1421
8341.15 1459
8342.01 1469
8342.87 1507
8343.73 1499
8344.59 1532
8345.45 1492
8346.32 1532
8347.18 1585
8348.04 1551
8348.90 1577
8349.77 1539
8350.63 1596
8351.49 1616
8352.35 1592
8353.22 1590
8354.08 1584
8354.94 1575
8355.80 1558
8356.67 1565
8357.53 1591
8358.39 1542
8359.25 1561
8360.12 1580
8360.98 1527
8361.84 1602
8362.71 1633
8363.57 1616
8364.43 1586
8365.29 1608
8366.16 1654
8367.02 1700
8367.88 1681
8368.75 1693
8369.61 1668
8370.47 1755
8371.34 1723
8372.20 1721
8373.06 1764
8373.93 1744
8374.79 1739
8375.65 1795
8376.52 1749
8377.38 1727
8378.25 1746
8379.11 1706
8379.97 1754
8380.84 1837
8381.70 1840
8382.56 1841
8383.43 1901
8384.29 1884
8385.16 1908
8386.02 1943
8386.89 2010
8387.75 1946
8388.61 1986
8389.48 2085
8390.34 2003
8391.21 1956
8392.07 1935
8392.94 2029
8393.80 2070
8394.67 2094
8395.53 2102
8396.39 2121
8397.26 2056
8398.12 2060
8398.99 2109
8399.85 2036
8400.72 2115
8401.58 2130
8402.45 2094
8403.31 2185
8404.18 2175
8405.04 2206
8405.91 2185
8406.77 2325
8407.64 2310
8408.50 2384
8409.37 2353
8410.24 2427
8411.10 2415
8411.97 2478
8412.83 2435
8413.70 2552
8414.56 2553
8415.43 2628
8416.29 2567
8417.16 2593
8418.03 2525
8418.89 2481
8419.76 2558
8420.62 2651
8421.49 2735
8422.36 2688
8423.22 2756
8424.09 2792
8424.95 2785
8425.82 2724
8426.69 2875
8427.55 2903
8428.42 3019
8429.28 3004
8430.15 2998
8431.02 3051
8431.88 3139
8432.75 3248
8433.62 3234
8434.48 3250
8435.35 3340
8436.22 3557
8437.08 3639
8437.95 3690
8438.82 3778
8439.68 3838
8440.55 3905
8441.42 3841
8442.29 3872
8443.15 3964
8444.02 3969
8444.89 3993
8445.75 4153
8446.62 4249
8447.49 4526
8448.36 4673
8449.22 4852
8450.09 5249
8450.96 5680
8451.83 6180
8452.69 7098
8453.56 7947
8454.43 8898
8455.30 9946
8456.16 10885
8457.03 11241
8457.90 10914
8458.77 10364
8459.64 9915
8460.50 8991
8461.37 7884
8462.24 6988
8463.11 6348
8463.98 5679
8464.84 4883
8465.71 4445
8466.58 4031
8467.45 3821
8468.32 3549
8469.19 3380
8470.05 3193
8470.92 3072
8471.79 2982
8472.66 2976
8473.53 2821
8474.40 2739
8475.27 2740
8476.13 2569
8477.00 2515
8477.87 2492
8478.74 2574
8479.61 2545
8480.48 2549
8481.35 2556
8482.22 2573
8483.09 2575
8483.96 2620
8484.82 2681
8485.69 2700
8486.56 2691
8487.43 2689
8488.30 2697
8489.17 2718
8490.04 2732
8490.91 2676
8491.78 2800
8492.65 2819
8493.52 2963
8494.39 2931
8495.26 2917
8496.13 2834
8497.00 2855
8497.87 2886
8498.74 2745
8499.61 2717
8500.48 2674
8501.35 2635
8502.22 2581
8503.09 2535
8503.96 2478
8504.83 2555
8505.70 2541
8506.57 2569
8507.44 2566
8508.31 2620
8509.18 2577
8510.05 2613
8510.92 2699
8511.79 2671
8512.66 2720
8513.53 2699
8514.40 2716
8515.27 2745
8516.15 2817
8517.02 2888
8517.89 2851
8518.76 2928
8519.63 2979
8520.50 2977
8521.37 2983
8522.24 3001
8523.11 3062
8523.98 2938
8524.86 3000
8525.73 3042
8526.60 3052
8527.47 2995
8528.34 3072
8529.21 3064
8530.08 3026
8530.96 3009
8531.83 3027
8532.70 3051
8533.57 2960
8534.44 2957
8535.31 2970
8536.19 2992
8537.06 3039
8537.93 3018
8538.80 3052
8539.67 3122
8540.55 3004
8541.42 2947
8542.29 2947
8543.16 2922
8544.03 2825
8544.91 2752
8545.78 2703
8546.65 2581
8547.52 2598
8548.40 2580
8549.27 2546
8550.14 2434
8551.01 2433
8551.89 2490
8552.76 2590
8553.63 2567
8554.51 2529
8555.38 2651
8556.25 2632
8557.12 2533
8558.00 2577
8558.87 2582
8559.74 2568
8560.62 2485
8561.49 2473
8562.36 2418
8563.24 2406
8564.11 2370
8564.98 2406
8565.86 2377
8566.73 2385
8567.60 2371
8568.48 2371
8569.35 2365
8570.22 2300
8571.10 2330
8571.97 2286
8572.84 2334
8573.72 2245
8574.59 2237
8575.46 2247
8576.34 2193
8577.21 2211
8578.09 2200
8578.96 2250
8579.83 2197
8580.71 2232
8581.58 2255
8582.46 2202
8583.33 2150
8584.21 2218
8585.08 2293
8585.95 2182
8586.83 2200
8587.70 2188
8588.58 2107
8589.45 2105
8590.33 2175
8591.20 2184
8592.08 2143
8592.95 2148
8593.83 2231
8594.70 2248
8595.58 2261
8596.45 2299
8597.33 2343
8598.20 2353
8599.08 2304
8599.95 2291
8600.83 2361
8601.70 2357
8602.58 2354
8603.45 2293
8604.33 2307
8605.20 2429
8606.08 2412
8606.95 2357
8607.83 2412
8608.70 2449
8609.58 2446
8610.45 2439
8611.33 2532
8612.21 2519
8613.08 2520
8613.96 2504
8614.83 2497
8615.71 2463
8616.59 2459
8617.46 2435
8618.34 2448
8619.21 2368
8620.09 2395
8620.97 2441
8621.84 2433
8622.72 2444
8623.59 2505
8624.47 2486
8625.35 2539
8626.22 2468
8627.10 2563
8627.98 2645
8628.85 2574
8629.73 2555
8630.61 2574
8631.48 2631
8632.36 2555
8633.24 2608
8634.11 2551
8634.99 2485
8635.87 2480
8636.74 2513
8637.62 2642
8638.50 2602
8639.37 2614
8640.25 2688
8641.13 2646
8642.01 2699
8642.88 2808
8643.76 2789
8644.64 2720
8645.52 2741
8646.39 2787
8647.27 2922
8648.15 2954
8649.03 2877
8649.90 2965
8650.78 3020
8651.66 2988
8652.54 2950
8653.41 2939
8654.29 3021
8655.17 3043
8656.05 3049
8656.93 2953
8657.80 3021
8658.68 2966
8659.56 3023
8660.44 3024
8661.32 3042
8662.19 2972
8663.07 2996
8663.95 3044
8664.83 3009
8665.71 3077
8666.59 3204
8667.46 3156
8668.34 3231
8669.22 3346
8670.10 3465
8670.98 3571
8671.86 3684
8672.74 3748
8673.62 3797
8674.49 3813
8675.37 3822
8676.25 3935
8677.13 3923
8678.01 3892
8678.89 3878
8679.77 3746
8680.65 3675
8681.53 3649
8682.41 3610
8683.29 3711
8684.16 3707
8685.04 3758
8685.92 3831
8686.80 3981
8687.68 4182
8688.56 4411
8689.44 4606
8690.32 4889
8691.20 5125
8692.08 5293
8692.96 5485
8693.84 5588
8694.72 5601
8695.60 5305
8696.48 5217
8697.36 5089
8698.24 4799
8699.12 4664
8700.00 4457
8700.88 4331
8701.76 4248
8702.64 4208
8703.52 4097
8704.40 4152
8705.28 4059
8706.16 4104
8707.04 4179
8707.92 4242
8708.80 4299
8709.69 4249
8710.57 4302
8711.45 4284
8712.33 4323
8713.21 4446
8714.09 4384
8714.97 4313
8715.85 4467
8716.73 4444
8717.61 4472
8718.49 4424
8719.38 4596
8720.26 4603
8721.14 4709
8722.02 4724
8722.90 4646
8723.78 4854
8724.66 4940
8725.54 5017
8726.43 4996
8727.31 4926
8728.19 5034
8729.07 5191
8729.95 5352
8730.83 5378
8731.72 5418
8732.60 5467
8733.48 5525
8734.36 5571
8735.24 5725
8736.13 5761
8737.01 5843
8737.89 5913
8738.77 6060
8739.65 6175
8740.54 6045
8741.42 5926
8742.30 6037
8743.18 5984
8744.07 6076
8744.95 6083
8745.83 5936
8746.71 6113
8747.60 6074
8748.48 6200
8749.36 6332
8750.24 6442
8751.13 6412
8752.01 6570
8752.89 6615
8753.77 6633
8754.66 6766
8755.54 6841
8756.42 6894
8757.31 7182
8758.19 7211
8759.07 7449
8759.96 7681
8760.84 7909
8761.72 8168
8762.61 8502
8763.49 8862
8764.37 9004
8765.26 9262
8766.14 9307
8767.02 9498
8767.91 9480
8768.79 9617
8769.67 9604
8770.56 9411
8771.44 9409
8772.32 9487
8773.21 9573
8774.09 9524
8774.98 9938
8775.86 10652
8776.74 11580
8777.63 13096
8778.51 14966
8779.40 17339
8780.28 19950
8781.17 22107
8782.05 23998
8782.93 24903
8783.82 25067
8784.70 24584
8785.59 23170
8786.47 21391
8787.36 19367
8788.24 17369
8789.13 15593
8790.01 13740
8790.89 12261
8791.78 10998
8792.66 10185
8793.55 9526
8794.43 9133
8795.32 8878
8796.20 8784
8797.09 8804
8797.97 8674
8798.86 8804
8799.74 8656
8800.63 8566
8801.52 8343
8802.40 7933
8803.29 7537
8804.17 6932
8805.06 6739
8805.94 6385
8806.83 5948
8807.71 5901
8808.60 5765
8809.48 5750
8810.37 5637
8811.26 5671
8812.14 5620
8813.03 5539
8813.91 5575
8814.80 5603
8815.69 5523
8816.57 5534
8817.46 5513
8818.34 5552
8819.23 5553
8820.12 5382
8821.00 5539
8821.89 5447
8822.77 5487
8823.66 5406
8824.55 5409
8825.43 5303
8826.32 5190
8827.21 5157
8828.09 5079
8828.98 5039
8829.87 5002
8830.75 5011
8831.64 4987
8832.53 4959
8833.41 5011
8834.30 5017
8835.19 4942
8836.08 4941
8836.96 4999
8837.85 4986
8838.74 5071
8839.62 5117
8840.51 5082
8841.40 5207
8842.29 5478
8843.17 5311
8844.06 5393
8844.95 5425
8845.84 5439
8846.72 5460
8847.61 5486
8848.50 5467
8849.39 5467
8850.27 5336
8851.16 5371
8852.05 5348
8852.94 5407
8853.82 5470
8854.71 5437
8855.60 5376
8856.49 5416
8857.38 5342
8858.26 5325
8859.15 5274
8860.04 5135
8860.93 5218
8861.82 5187
8862.71 5096
8863.59 5074
8864.48 4939
8865.37 4771
8866.26 4723
8867.15 4622
8868.04 4553
8868.93 4418
8869.81 4444
8870.70 4344
8871.59 4238
8872.48 4217
8873.37 4084
8874.26 3960
8875.15 3970
8876.04 3941
8876.93 3987
8877.81 3919
8878.70 3962
8879.59 3890
8880.48 3761
8881.37 3690
8882.26 3789
8883.15 3710
8884.04 3540
8884.93 3623
8885.82 3559
8886.71 3459
8887.60 3545
8888.49 3441
8889.38 3378
8890.27 3289
8891.16 3245
8892.05 3335
8892.94 3254
8893.83 3200
8894.72 3207
8895.61 3196
8896.50 3158
8897.39 3085
8898.28 3109
8899.17 3063
8900.06 2993
8900.95 2983
8901.84 3017
8902.73 2878
8903.62 2890
8904.51 2917
8905.40 2807
8906.29 2856
8907.18 2808
8908.07 2821
8908.96 2778
8909.85 2732
8910.74 2683
8911.63 2707
8912.52 2690
8913.41 2628
8914.31 2608
8915.20 2604
8916.09 2545
8916.98 2552
8917.87 2590
8918.76 2561
8919.65 2520
8920.54 2537
8921.43 2467
8922.33 2476
8923.22 2527
8924.11 2589
8925.00 2624
8925.89 2688
8926.78 2662
8927.67 2688
8928.57 2767
8929.46 2686
8930.35 2616
8931.24 2580
8932.13 2560
8933.03 2534
8933.92 2449
8934.81 2427
8935.70 2391
8936.59 2401
8937.49 2403
8938.38 2384
8939.27 2345
8940.16 2296
8941.05 2335
8941.95 2270
8942.84 2238
8943.73 2270
8944.62 2231
8945.52 2205
8946.41 2125
8947.30 2164
8948.19 2153
8949.09 2132
8949.98 2147
8950.87 2149
8951.76 2146
8952.66 2180
8953.55 2140
8954.44 2146
8955.34 2072
8956.23 2075
8957.12 2071
8958.02 2072
8958.91 1988
8959.80 1995
8960.69 1986
8961.59 2014
8962.48 1953
8963.37 1982
8964.27 1908
8965.16 1983
8966.05 1929
8966.95 1923
8967.84 1955
8968.74 1957
8969.63 1955
8970.52 1992
8971.42 1962
8972.31 1982
8973.20 1888
8974.10 1878
8974.99 1912
8975.89 1865
8976.78 1797
8977.67 1803
8978.57 1774
8979.46 1749
8980.36 1713
8981.25 1741
8982.15 1711
8983.04 1703
8983.93 1698
8984.83 1706
8985.72 1723
8986.62 1647
8987.51 1612
8988.41 1636
8989.30 1670
8990.20 1638
8991.09 1631
8991.99 1603
8992.88 1558
8993.78 1564
8994.67 1599
8995.57 1596
8996.46 1589
8997.36 1566
8998.25 1555
8999.15 1586
9000.04 1519
9000.94 1556
9001.83 1524
9002.73 1505
9003.62 1493
9004.52 1536
9005.41 1554
9006.31 1546
9007.20 1535
9008.10 1526
9009.00 1505
9009.89 1492
9010.79 1513
9011.68 1513
9012.58 1497
9013.47 1446
9014.37 1501
9015.27 1486
9016.16 1488
9017.06 1427
9017.95 1421
9018.85 1442
9019.75 1422
9020.64 1428
9021.54 1438
9022.43 1433
9023.33 1455
9024.23 1431
9025.12 1380
9026.02 1430
9026.92 1497
9027.81 1383
9028.71 1361
9029.61 1421
9030.50 1456
9031.40 1406
9032.30 1417
9033.19 1441
9034.09 1450
9034.99 1404
9035.88 1364
9036.78 1367
9037.68 1367
9038.58 1361
9039.47 1405
9040.37 1377
9041.27 1337
9042.16 1351
9043.06 1373
9043.96 1369
9044.86 1390
9045.75 1396
9046.65 1338
9047.55 1335
9048.45 1369
9049.34 1327
9050.24 1343
9051.14 1382
9052.04 1383
9052.94 1383
9053.83 1346
9054.73 1362
9055.63 1375
9056.53 1338
9057.43 1349
9058.32 1347
9059.22 1402
9060.12 1412
9061.02 1390
9061.92 1399
9062.81 1408
9063.71 1401
9064.61 1442
9065.51 1462
9066.41 1426
9067.31 1431
9068.21 1421
9069.10 1457
9070.00 1431
9070.90 1442
9071.80 1410
9072.70 1335
9073.60 1391
9074.50 1337
9075.40 1322
9076.29 1310
9077.19 1300
9078.09 1321
9078.99 1299
9079.89 1281
9080.79 1283
9081.69 1305
9082.59 1417
9083.49 1322
9084.39 1297
9085.29 1359
9086.19 1313
9087.09 1320
9087.98 1312
9088.88 1298
9089.78 1277
9090.68 1287
9091.58 1294
9092.48 1294
9093.38 1328
9094.28 1313
9095.18 1331
9096.08 1302
9096.98 1277
9097.88 1288
9098.78 1286
9099.68 1266
9100.58 1290
9101.48 1309
9102.38 1313
9103.28 1299
9104.18 1289
9105.08 1316
9105.99 1262
9106.89 1246
9107.79 1286
9108.69 1269
9109.59 1276
9110.49 1298
9111.39 1221
9112.29 1277
9113.19 1320
9114.09 1284
9114.99 1307
9115.89 1266
9116.79 1274
9117.69 1264
9118.60 1280
9119.50 1302
9120.40 1290
9121.30 1287
9122.20 1288
9123.10 1279
9124.00 1306
9124.90 1276
9125.81 1316
9126.71 1306
9127.61 1303
9128.51 1263
9129.41 1265
9130.31 1254
9131.22 1253
9132.12 1290
9133.02 1250
9133.92 1257
9134.82 1300
9135.72 1264
9136.63 1252
9137.53 1276
9138.43 1308
9139.33 1288
9140.23 1297
9141.14 1260
9142.04 1234
9142.94 1297
9143.84 1291
9144.75 1273
9145.65 1283
9146.55 1255
9147.45 1279
9148.36 1234
9149.26 1276
9150.16 1263
9151.06 1221
9151.97 1318
9152.87 1298
9153.77 1313
9154.67 1324
9155.58 1311
9156.48 1299
9157.38 1285
9158.29 1289
9159.19 1272
9160.09 1225
9161.00 1244
9161.90 1254
9162.80 1228
9163.71 1245
9164.61 1225
9165.51 1263
9166.42 1255
9167.32 1298
9168.22 1263
9169.13 1312
9170.03 1272
9170.93 1269
9171.84 1218
9172.74 1232
9173.64 1253
9174.55 1271
9175.45 1283
9176.36 1290
9177.26 1231
9178.16 1242
9179.07 1282
9179.97 1329
9180.88 1307
9181.78 1282
9182.69 1304
9183.59 1322
9184.49 1265
9185.40 1271
9186.30 1301
9187.21 1297
9188.11 1319
9189.02 1300
9189.92 1338
9190.82 1363
9191.73 1312
9192.63 1355
9193.54 1381
9194.44 1367
9195.35 1378
9196.25 1353
9197.16 1349
9198.06 1408
9198.97 1339
9199.87 1394
9200.78 1379
9201.68 1384
9202.59 1383
9203.49 1378
9204.40 1328
9205.30 1319
9206.21 1304
9207.12 1274
9208.02 1289
9208.93 1307
9209.83 1305
9210.74 1292
9211.64 1331
9212.55 1316
9213.45 1306
9214.36 1319
9215.27 1375
9216.17 1346
9217.08 1379
9217.98 1389
9218.89 1385
9219.80 1399
9220.70 1345
9221.61 1352
9222.51 1431
9223.42 1306
9224.33 1315
9225.23 1288
9226.14 1308
9227.05 1344
9227.95 1278
9228.86 1291
9229.77 1291
9230.67 1303
9231.58 1275
9232.49 1228
9233.39 1280
9234.30 1295
9235.21 1253
9236.11 1247
9237.02 1270
9237.93 1258
9238.83 1258
9239.74 1272
9240.65 1328
9241.55 1308
9242.46 1265
9243.37 1286
9244.28 1319
9245.18 1258
9246.09 1234
9247.00 1275
9247.91 1261
9248.81 1186
9249.72 1261
9250.63 1232
9251.54 1216
9252.44 1267
9253.35 1253
9254.26 1263
9255.17 1232
9256.07 1192
9256.98 1262
9257.89 1261
9258.80 1213
9259.71 1186
9260.61 1282
9261.52 1291
9262.43 1248
9263.34 1259
9264.25 1263
9265.16 1248
9266.06 1262
9266.97 1225
9267.88 1234
9268.79 1279
9269.70 1236
9270.61 1242
9271.51 1240
9272.42 1308
9273.33 1277
9274.24 1323
9275.15 1330
9276.06 1321
9276.97 1317
9277.88 1348
9278.78 1349
9279.69 1333
9280.60 1343
9281.51 1355
9282.42 1349
9283.33 1370
9284.24 1385
9285.15 1327
9286.06 1318
9286.97 1330
9287.88 1318
9288.79 1307
9289.70 1377
9290.60 1344
9291.51 1267
9292.42 1325
9293.33 1328
9294.24 1290
9295.15 1337
9296.06 1323
9296.97 1322
9297.88 1301
9298.79 1336
9299.70 1338
9300.61 1328
9301.52 1357
9302.43 1327
9303.34 1326
9304.25 1339
9305.16 1373
9306.07 1299
9306.98 1297
9307.89 1369
9308.80 1341
9309.71 1321
9310.63 1314
9311.54 1309
9312.45 1263
9313.36 1271
9314.27 1323
9315.18 1332
9316.09 1297
9317.00 1296
9317.91 1298
9318.82 1312
9319.73 1316
9320.64 1280
9321.55 1304
9322.47 1284
9323.38 1282
9324.29 1282
9325.20 1232
9326.11 1275
9327.02 1264
9327.93 1226
9328.84 1293
9329.76 1247
9330.67 1236
9331.58 1283
9332.49 1260
9333.40 1252
9334.31 1281
9335.23 1263
9336.14 1316
9337.05 1269
9337.96 1254
9338.87 1271
9339.78 1291
9340.70 1296
9341.61 1286
9342.52 1293
9343.43 1238
9344.34 1261
9345.26 1266
9346.17 1278
9347.08 1313
9347.99 1348
9348.91 1301
9349.82 1280
9350.73 1229
9351.64 1261
9352.56 1350
9353.47 1297
9354.38 1315
9355.29 1314
9356.21 1316
9357.12 1238
9358.03 1309
9358.94 1339
9359.86 1330
9360.77 1323
9361.68 1372
9362.60 1334
9363.51 1318
9364.42 1353
9365.34 1338
9366.25 1330
9367.16 1304
9368.08 1345
9368.99 1388
9369.90 1373
9370.82 1410
9371.73 1375
9372.64 1388
9373.56 1336
9374.47 1375
9375.38 1370
9376.30 1363
9377.21 1376
9378.12 1409
9379.04 1426
9379.95 1412
9380.87 1347
9381.78 1351
9382.69 1387
9383.61 1378
9384.52 1375
9385.44 1349
9386.35 1413
9387.27 1452
9388.18 1519
9389.09 1498
9390.01 1438
9390.92 1487
9391.84 1597
9392.75 1531
9393.67 1487
9394.58 1499
9395.50 1491
9396.41 1508
9397.32 1510
9398.24 1512
9399.15 1527
9400.07 1554
9400.98 1521
9401.90 1450
9402.81 1496
9403.73 1468
9404.64 1477
9405.56 1445
9406.47 1475
9407.39 1493
9408.30 1459
9409.22 1478
9410.14 1476
9411.05 1450
9411.97 1374
9412.88 1414
9413.80 1415
9414.71 1472
9415.63 1473
9416.54 1459
9417.46 1394
9418.38 1437
9419.29 1440
9420.21 1485
9421.12 1482
9422.04 1438
9422.95 1479
9423.87 1501
9424.79 1464
9425.70 1431
9426.62 1472
9427.54 1503
9428.45 1510
9429.37 1569
9430.28 1615
9431.20 1596
9432.12 1580
9433.03 1554
9433.95 1605
9434.87 1676
9435.78 1689
9436.70 1701
9437.62 1701
9438.53 1700
9439.45 1700
9440.37 1713
9441.28 1663
9442.20 1641
9443.12 1663
9444.03 1693
9444.95 1744
9445.87 1774
9446.79 1778
9447.70 1855
9448.62 1903
9449.54 1991
9450.45 2111
9451.37 2319
9452.29 2426
9453.21 2448
9454.12 2475
9455.04 2491
9455.96 2484
9456.88 2318
9457.79 2234
9458.71 2142
9459.63 2131
9460.55 2020
9461.47 1933
9462.38 1832
9463.30 1804
9464.22 1732
9465.14 1623
9466.06 1688
9466.97 1546
9467.89 1581
9468.81 1596
9469.73 1577
9470.65 1636
9471.56 1529
9472.48 1540
9473.40 1578
9474.32 1506
9475.24 1572
9476.16 1639
9477.08 1649
9477.99 1679
9478.91 1670
9479.83 1717
9480.75 1761
9481.67 1779
9482.59 1763
9483.51 1690
9484.43 1687
9485.34 1712
9486.26 1569
9487.18 1634
9488.10 1546
9489.02 1553
9489.94 1546
9490.86 1527
9491.78 1540
9492.70 1483
9493.62 1518
9494.54 1466
9495.46 1522
9496.38 1402
9497.30 1438
9498.22 1449
9499.13 1433
9500.05 1401
9500.97 1448
9501.89 1469
9502.81 1443
9503.73 1397
9504.65 1418
9505.57 1444
9506.49 1457
9507.41 1433
9508.33 1385
9509.25 1421
9510.17 1494
9511.09 1437
9512.01 1505
9512.93 1503
9513.86 1534
9514.78 1536
9515.70 1516
9516.62 1511
9517.54 1470
9518.46 1490
9519.38 1540
9520.30 1502
9521.22 1482
9522.14 1514
9523.06 1546
9523.98 1532
9524.90 1499
9525.82 1485
9526.75 1555
9527.67 1594
9528.59 1606
9529.51 1594
9530.43 1654
9531.35 1694
9532.27 1766
9533.19 1813
9534.11 1801
9535.04 1722
9535.96 1743
9536.88 1717
9537.80 1683
9538.72 1618
9539.64 1596
9540.57 1565
9541.49 1561
9542.41 1544
9543.33 1517
9544.25 1453
9545.17 1442
9546.10 1425
9547.02 1453
9547.94 1394
9548.86 1420
9549.78 1429
9550.71 1410
9551.63 1446
9552.55 1484
9553.47 1444
9554.40 1452
9555.32 1414
9556.24 1440
9557.16 1491
9558.09 1506
9559.01 1523
9559.93 1515
9560.85 1509
9561.78 1527
9562.70 1522
9563.62 1471
9564.54 1518
9565.47 1433
9566.39 1407
9567.31 1362
9568.24 1409
9569.16 1399
9570.08 1436
9571.00 1453
9571.93 1443
9572.85 1386
9573.77 1353
9574.70 1359
9575.62 1422
9576.54 1360
9577.47 1376
9578.39 1422
9579.31 1361
9580.24 1394
9581.16 1356
9582.09 1394
9583.01 1398
9583.93 1363
9584.86 1404
9585.78 1406
9586.70 1334
9587.63 1350
9588.55 1349
9589.48 1380
9590.40 1412
9591.32 1460
9592.25 1413
9593.17 1407
9594.10 1466
9595.02 1427
9595.95 1385
9596.87 1423
9597.79 1493
9598.72 1491
9599.64 1492
9600.57 1468
9601.49 1494
9602.42 1491
9603.34 1508
9604.27 1545
9605.19 1575
9606.12 1547
9607.04 1553
9607.97 1562
9608.89 1552
9609.82 1520
9610.74 1549
9611.67 1600
9612.59 1583
9613.52 1632
9614.44 1571
9615.37 1650
9616.29 1647
9617.22 1611
9618.14 1612
9619.07 1635
9619.99 1603
9620.92 1606
9621.85 1630
9622.77 1638
9623.70 1677
9624.62 1662
9625.55 1657
9626.47 1687
9627.40 1753
9628.33 1728
9629.25 1751
9630.18 1778
9631.10 1809
9632.03 1808
9632.96 1819
9633.88 1814
9634.81 1807
9635.73 1857
9636.66 1874
9637.59 1922
9638.51 1867
9639.44 1977
9640.37 1919
9641.29 1961
9642.22 2003
9643.15 2082
9644.07 2129
9645.00 2155
9645.93 2187
9646.85 2235
9647.78 2372
9648.71 2409
9649.63 2510
9650.56 2544
9651.49 2574
9652.41 2439
9653.34 2377
9654.27 2439
9655.20 2310
9656.12 2223
9657.05 2223
9657.98 2163
9658.90 2114
9659.83 2020
9660.76 2077
9661.69 1994
9662.61 2003
9663.54 2038
9664.47 2037
9665.40 1996
9666.32 2022
9667.25 2023
9668.18 2010
9669.11 2091
9670.04 2093
9670.96 2083
9671.89 2103
9672.82 2120
9673.75 2063
9674.68 2089
9675.60 2097
9676.53 2079
9677.46 2058
9678.39 2145
9679.32 2175
9680.25 2099
9681.17 2060
9682.10 2184
9683.03 2185
9683.96 2134
9684.89 2145
9685.82 2169
9686.75 2188
9687.67 2153
9688.60 2195
9689.53 2221
9690.46 2233
9691.39 2274
9692.32 2282
9693.25 2283
9694.18 2398
9695.11 2402
9696.03 2425
9696.96 2470
9697.89 2515
9698.82 2620
9699.75 2622
9700.68 2603
9701.61 2571
9702.54 2601
9703.47 2447
9704.40 2467
9705.33 2408
9706.26 2255
9707.19 2222
9708.12 2170
9709.05 2183
9709.98 2125
9710.91 2161
9711.84 2119
9712.77 2186
9713.70 2224
9714.63 2231
9715.56 2283
9716.49 2251
9717.42 2201
9718.35 2179
9719.28 2096
9720.21 2074
9721.14 2017
9722.07 2028
9723.00 2012
9723.93 1987
9724.86 1958
9725.79 1914
9726.72 1950
9727.65 1911
9728.58 1874
9729.51 1858
9730.44 1939
9731.37 1930
9732.31 1957
9733.24 1919
9734.17 1895
9735.10 1904
9736.03 1949
9736.96 1899
9737.89 1882
9738.82 1850
9739.75 1795
9740.69 1817
9741.62 1825
9742.55 1808
9743.48 1730
9744.41 1779
9745.34 1762
9746.27 1764
9747.21 1746
9748.14 1741
9749.07 1735
9750.00 1711
9750.93 1746
9751.86 1701
9752.80 1712
9753.73 1790
9754.66 1759
9755.59 1689
9756.52 1688
9757.46 1646
9758.39 1647
9759.32 1677
9760.25 1712
9761.18 1669
9762.12 1685
9763.05 1684
9763.98 1727
9764.91 1732
9765.85 1726
9766.78 1742
9767.71 1741
9768.64 1706
9769.58 1706
9770.51 1719
9771.44 1734
9772.37 1738
9773.31 1689
9774.24 1715
9775.17 1727
9776.11 1785
9777.04 1792
9777.97 1871
9778.91 1895
9779.84 1852
9780.77 1866
9781.71 1904
9782.64 1873
9783.57 1972
9784.51 1961
9785.44 1861
9786.37 1903
9787.31 1835
9788.24 1799
9789.17 1765
9790.11 1765
9791.04 1700
9791.97 1712
9792.91 1718
9793.84 1670
9794.77 1693
9795.71 1668
9796.64 1720
9797.58 1731
9798.51 1699
9799.44 1656
9800.38 1699
9801.31 1654
9802.25 1655
9803.18 1661
9804.12 1651
9805.05 1610
9805.98 1510
9806.92 1531
9807.85 1498
9808.79 1509
9809.72 1451
9810.66 1470
9811.59 1385
9812.53 1373
9813.46 1418
9814.40 1439
9815.33 1335
9816.27 1388
9817.20 1363
9818.14 1371
9819.07 1335
9820.01 1322
9820.94 1339
9821.88 1382
9822.81 1344
9823.75 1369
9824.68 1359
9825.62 1302
9826.55 1376
9827.49 1341
9828.42 1383
9829.36 1319
9830.29 1324
9831.23 1271
9832.17 1338
9833.10 1296
9834.04 1313
9834.97 1348
9835.91 1320
9836.84 1323
9837.78 1330
9838.72 1357
9839.65 1350
9840.59 1332
9841.52 1319
9842.46 1287
9843.40 1371
9844.33 1397
9845.27 1358
9846.20 1355
9847.14 1321
9848.08 1347
9849.01 1347
9849.95 1369
9850.89 1337
9851.82 1349
9852.76 1297
9853.70 1379
9854.63 1339
9855.57 1358
9856.51 1312
9857.44 1288
9858.38 1300
9859.32 1301
9860.25 1328
9861.19 1273
9862.13 1310
9863.07 1318
9864.00 1326
9864.94 1272
9865.88 1321
9866.81 1271
9867.75 1284
9868.69 1320
9869.63 1287
9870.56 1296
9871.50 1341
9872.44 1365
9873.38 1381
9874.31 1295
9875.25 1283
9876.19 1319
9877.13 1330
9878.07 1286
9879.00 1339
9879.94 1345
9880.88 1270
9881.82 1272
9882.75 1266
9883.69 1237
9884.63 1317
9885.57 1270
9886.51 1321
9887.45 1294
9888.38 1306
9889.32 1280
9890.26 1298
9891.20 1244
9892.14 1268
9893.08 1251
9894.01 1220
9894.95 1227
9895.89 1244
9896.83 1256
9897.77 1245
9898.71 1270
9899.65 1258
9900.59 1282
9901.52 1241
9902.46 1250
9903.40 1268
9904.34 1287
9905.28 1279
9906.22 1290
9907.16 1281
9908.10 1232
9909.04 1232
9909.98 1269
9910.92 1267
9911.86 1231
9912.80 1319
9913.73 1268
9914.67 1299
9915.61 1317
9916.55 1312
9917.49 1339
9918.43 1347
9919.37 1376
9920.31 1446
9921.25 1514
9922.19 1559
9923.13 1671
9924.07 1775
9925.01 1821
9925.95 1935
9926.89 2019
9927.83 1963
9928.77 2017
9929.71 1939
9930.65 1882
9931.59 1810
9932.53 1711
9933.47 1566
9934.41 1503
9935.36 1440
9936.30 1412
9937.24 1344
9938.18 1302
9939.12 1281
9940.06 1251
9941.00 1198
9941.94 1219
9942.88 1180
9943.82 1184
9944.76 1201
9945.70 1124
9946.64 1128
9947.59 1118
9948.53 1118
9949.47 1200
9950.41 1125
9951.35 1135
9952.29 1128
9953.23 1119
9954.17 1146
9955.12 1072
9956.06 1071
9957.00 1074
9957.94 1085
9958.88 1113
9959.82 1125
9960.77 1087
9961.71 1117
9962.65 1108
9963.59 1110
9964.53 1094
9965.48 1131
9966.42 1066
9967.36 1111
9968.30 1081
9969.24 1100
9970.19 1098
9971.13 1081
9972.07 1120
9973.01 1061
9973.95 1034
9974.90 1085
9975.84 1077
9976.78 1070
9977.72 1062
9978.67 1076
9979.61 1045
9980.55 1055
9981.50 1087
9982.44 1080
9983.38 1063
9984.32 1073
9985.27 1060
9986.21 1020
9987.15 1033
9988.10 1058
9989.04 1105
9989.98 1100
9990.92 1112
9991.87 1075
9992.81 1076
9993.75 1090
9994.70 1075
9995.64 1023
9996.58 1051
9997.53 1106
9998.47 1097
9999.41 1087
10000.36 1086
10001.30 1108
10002.25 1097
10003.19 1108
10004.13 1138
10005.08 1100
10006.02 1066
10006.96 1067
10007.91 1060
10008.85 1121
10009.80 1095
10010.74 1107
10011.68 1103
10012.63 1087
10013.57 1109
10014.52 1076
10015.46 1007
10016.41 1059
10017.35 1075
10018.29 1071
10019.24 1051
10020.18 1027
10021.13 1049
10022.07 1054
10023.02 1068
10023.96 1055
10024.91 1076
10025.85 1079
10026.80 1050
10027.74 1064
10028.69 1078
10029.63 1138
10030.58 1114
10031.52 1080
10032.47 1096
10033.41 1060
10034.36 1051
10035.30 1058
10036.25 975
10037.19 1013
10038.14 1005
10039.08 1038
10040.03 1061
10040.97 1092
10041.92 1064
10042.87 993
10043.81 1038
10044.76 1027
10045.70 1042
10046.65 968
10047.59 1012
10048.54 1018
10049.49 1017
10050.43 1029
10051.38 1038
10052.32 994
10053.27 970
10054.22 968
10055.16 946
10056.11 983
10057.05 955
10058.00 982
10058.95 986
10059.89 969
10060.84 1004
10061.79 978
10062.73 986
10063.68 998
10064.63 987
10065.57 972
10066.52 1006
10067.47 1006
10068.41 993
10069.36 1022
10070.31 1002
10071.25 929
10072.20 972
10073.15 989
10074.10 919
10075.04 978
10075.99 988
10076.94 947
10077.88 925
10078.83 950
10079.78 937
10080.73 951
10081.67 932
10082.62 927
10083.57 958
10084.52 962
10085.46 976
10086.41 930
10087.36 939
10088.31 925
10089.25 929
10090.20 933
10091.15 950
10092.10 944
10093.05 947
10093.99 954
10094.94 902
10095.89 880
10096.84 913
10097.79 924
10098.73 933
10099.68 914
10100.63 960
10101.58 933
10102.53 960
10103.48 941
10104.42 924
10105.37 925
10106.32 947
10107.27 925
10108.22 897
10109.17 937
10110.12 932
10111.06 903
10112.01 901
10112.96 923
10113.91 949
10114.86 956
10115.81 977
10116.76 960
10117.71 973
10118.66 932
10119.61 883
10120.56 912
10121.50 931
10122.45 935
10123.40 882
10124.35 919
10125.30 926
10126.25 865
10127.20 966
10128.15 922
10129.10 965
10130.05 929
10131.00 872
10131.95 908
10132.90 920
10133.85 948
10134.80 966
10135.75 955
10136.70 957
10137.65 975
10138.60 974
10139.55 959
10140.50 992
10141.45 954
10142.40 952
10143.35 948
10144.30 902
10145.25 932
10146.20 962
10147.15 969
10148.10 989
10149.05 1000
10150.00 981
10150.95 941
10151.90 958
10152.86 935
10153.81 947
10154.76 1011
10155.71 1031
10156.66 968
10157.61 944
10158.56 955
10159.51 952
10160.46 963
10161.41 932
10162.37 971
10163.32 981
10164.27 967
10165.22 964
10166.17 1016
10167.12 971
10168.07 968
10169.03 1013
10169.98 983
10170.93 1021
10171.88 982
10172.83 976
10173.78 1020
10174.74 1053
10175.69 1010
10176.64 985
10177.59 1030
10178.54 1093
10179.49 1040
10180.45 1031
10181.40 1020
10182.35 1057
10183.30 1087
10184.26 1076
10185.21 1108
10186.16 1132
10187.11 1106
10188.06 1118
10189.02 1097
10189.97 1123
10190.92 1130
10191.87 1181
10192.83 1225
10193.78 1235
10194.73 1186
10195.69 1220
10196.64 1216
10197.59 1219
10198.54 1157
10199.50 1146
10200.45 1217
10201.40 1172
10202.36 1158
10203.31 1145
10204.26 1150
10205.22 1154
10206.17 1184
10207.12 1152
10208.08 1147
10209.03 1185
10209.98 1153
10210.94 1153
10211.89 1123
10212.84 1080
10213.80 1112
10214.75 1097
10215.70 1130
10216.66 1122
10217.61 1102
10218.56 1097
10219.52 1069
10220.47 1033
10221.43 1035
10222.38 1049
10223.33 1100
10224.29 1068
10225.24 1077
10226.20 1079
10227.15 1002
10228.11 1021
10229.06 1071
10230.01 1116
10230.97 1120
10231.92 1151
10232.88 1144
10233.83 1099
10234.79 1114
10235.74 1189
10236.70 1188
10237.65 1207
10238.60 1207
10239.56 1222
10240.51 1169
10241.47 1098
10242.42 1072
10243.38 1091
10244.33 1036
10245.29 1012
10246.24 1018
10247.20 1030
10248.15 1072
10249.11 976
10250.07 1005
10251.02 961
10251.98 973
10252.93 966
10253.89 999
10254.84 982
10255.80 947
10256.75 927
10257.71 970
10258.67 953
10259.62 921
10260.58 905
10261.53 952
10262.49 953
10263.44 954
10264.40 963
10265.36 947
10266.31 974
10267.27 988
10268.22 958
10269.18 952
10270.14 970
10271.09 979
10272.05 1015
10273.01 968
10273.96 967
10274.92 984
10275.87 961
10276.83 966
10277.79 943
10278.74 905
10279.70 947
10280.66 901
10281.61 930
10282.57 923
10283.53 906
10284.49 960
10285.44 898
10286.40 954
10287.36 903
10288.31 945
10289.27 933
10290.23 909
10291.18 917
10292.14 897
10293.10 895
10294.06 897
10295.01 899
10295.97 930
10296.93 923
10297.89 928
10298.84 917
10299.80 947
10300.76 945
10301.72 893
10302.67 900
10303.63 923
10304.59 902
10305.55 885
10306.51 942
10307.46 933
10308.42 887
10309.38 905
10310.34 878
10311.30 923
10312.25 860
10313.21 864
10314.17 926
10315.13 922
10316.09 891
10317.05 904
10318.00 925
10318.96 879
10319.92 883
10320.88 935
10321.84 888
10322.80 906
10323.76 917
10324.71 922
10325.67 929
10326.63 910
10327.59 913
10328.55 910
10329.51 869
10330.47 945
10331.43 884
10332.39 893
10333.35 898
10334.30 880
10335.26 896
10336.22 897
10337.18 867
10338.14 850
10339.10 904
10340.06 880
10341.02 918
10341.98 892
10342.94 872
10343.90 872
10344.86 866
10345.82 891
10346.78 859
10347.74 830
10348.70 913
10349.66 914
10350.62 884
10351.58 898
10352.54 924
10353.50 937
10354.46 908
10355.42 920
10356.38 917
10357.34 955
10358.30 945
10359.26 896
10360.22 878
10361.18 923
10362.14 890
10363.10 919
10364.06 887
10365.02 862
10365.98 895
10366.94 914
10367.90 895
10368.87 884
10369.83 876
10370.79 841
10371.75 900
10372.71 831
10373.67 873
10374.63 857
10375.59 877
10376.55 878
10377.51 848
10378.48 811
10379.44 861
10380.40 899
10381.36 877
10382.32 873
10383.28 873
10384.24 874
10385.21 834
10386.17 868
10387.13 866
10388.09 843
10389.05 892
10390.01 916
10390.98 908
10391.94 870
10392.90 843
10393.86 900
10394.82 879
10395.79 867
10396.75 852
10397.71 855
10398.67 881
10399.63 874
10400.60 907
10401.56 912
10402.52 861
10403.48 898
10404.45 944
10405.41 908
10406.37 889
10407.33 918
10408.30 909
10409.26 888
10410.22 923
10411.18 882
10412.15 948
10413.11 957
10414.07 989
10415.04 966
10416.00 982
10416.96 1010
10417.93 1043
10418.89 1026
10419.85 969
10420.81 950
10421.78 1022
10422.74 1046
10423.70 977
10424.67 983
10425.63 931
10426.59 997
10427.56 990
10428.52 986
10429.49 980
10430.45 937
10431.41 942
10432.38 924
10433.34 940
10434.30 920
10435.27 957
10436.23 919
10437.20 928
10438.16 884
10439.12 897
10440.09 909
10441.05 878
10442.02 824
10442.98 899
10443.94 882
10444.91 889
10445.87 922
10446.84 860
10447.80 892
10448.77 868
10449.73 857
10450.70 850
10451.66 928
10452.63 869
10453.59 863
10454.55 794
10455.52 885
10456.48 892
10457.45 866
10458.41 867
10459.38 862
10460.34 874
10461.31 877
10462.27 866
10463.24 822
10464.20 890
10465.17 874
10466.14 925
10467.10 867
10468.07 852
10469.03 870
10470.00 886
10470.96 892
10471.93 869
10472.89 862
10473.86 878
10474.82 899
10475.79 871
10476.76 882
10477.72 854
10478.69 855
10479.65 858
10480.62 880
10481.59 900
10482.55 887
10483.52 872
10484.48 873
10485.45 908
10486.42 931
10487.38 907
10488.35 870
10489.32 850
10490.28 908
10491.25 875
10492.21 900
10493.18 887
10494.15 842
10495.11 854
10496.08 916
10497.05 862
10498.01 871
10498.98 872
10499.95 905
10500.92 899
10501.88 914
10502.85 878
10503.82 879
10504.78 918
10505.75 935
10506.72 942
10507.68 907
10508.65 877
10509.62 897
10510.59 900
10511.55 934
10512.52 927
10513.49 943
10514.46 961
10515.42 950
10516.39 912
10517.36 912
10518.33 946
10519.29 960
10520.26 941
10521.23 932
10522.20 979
10523.17 933
10524.13 895
10525.10 902
10526.07 925
10527.04 926
10528.01 893
10528.97 910
10529.94 928
10530.91 909
10531.88 923
10532.85 933
10533.82 915
10534.78 957
10535.75 905
10536.72 914
10537.69 913
10538.66 942
10539.63 947
10540.60 942
10541.56 924
10542.53 956
10543.50 968
10544.47 943
10545.44 946
10546.41 952
10547.38 956
10548.35 1009
10549.32 1000
10550.29 986
10551.25 1027
10552.22 1034
10553.19 1041
10554.16 1064
10555.13 1068
10556.10 1075
10557.07 1115
10558.04 1098
10559.01 1133
10559.98 1172
10560.95 1227
10561.92 1202
10562.89 1163
10563.86 1103
10564.83 1140
10565.80 1118
10566.77 1126
10567.74 1067
10568.71 1076
10569.68 1010
10570.65 990
10571.62 1027
10572.59 1016
10573.56 963
10574.53 928
10575.50 957
10576.47 944
10577.44 953
10578.41 939
10579.38 972
10580.35 966
10581.32 941
10582.29 970
10583.26 994
10584.23 984
10585.21 980
10586.18 942
10587.15 971
10588.12 952
10589.09 985
10590.06 1000
10591.03 975
10592.00 996
10592.97 964
10593.94 968
10594.92 924
10595.89 948
10596.86 938
10597.83 924
10598.80 939
10599.77 929
10600.74 906
10601.71 936
10602.69 927
10603.66 892
10604.63 933
10605.60 876
10606.57 908
10607.54 930
10608.52 900
10609.49 917
10610.46 936
10611.43 913
10612.40 931
10613.38 913
10614.35 937
10615.32 930
10616.29 962
10617.27 930
10618.24 958
10619.21 977
10620.18 958
10621.15 931
10622.13 932
10623.10 956
10624.07 932
10625.04 965
10626.02 914
10626.99 979
10627.96 932
10628.94 950
10629.91 948
10630.88 936
10631.85 971
10632.83 980
10633.80 1002
10634.77 986
10635.75 1018
10636.72 1026
10637.69 1043
10638.67 1000
10639.64 1032
10640.61 1038
10641.59 1050
10642.56 952
10643.53 981
10644.51 988
10645.48 973
10646.45 992
10647.43 945
10648.40 958
10649.37 963
10650.35 946
10651.32 950
10652.30 921
10653.27 934
10654.24 942
10655.22 874
10656.19 941
10657.16 895
10658.14 937
10659.11 915
10660.09 934
10661.06 956
10662.04 894
10663.01 915
10663.98 898
10664.96 908
10665.93 873
10666.91 882
10667.88 929
10668.86 907
10669.83 912
10670.81 912
10671.78 873
10672.76 867
10673.73 900
10674.71 910
10675.68 909
10676.66 923
10677.63 958
10678.61 936
10679.58 894
10680.56 876
10681.53 905
10682.51 883
10683.48 899
10684.46 893
10685.43 885
10686.41 892
10687.38 857
10688.36 890
10689.33 886
10690.31 864
10691.28 884
10692.26 867
10693.24 885
10694.21 900
10695.19 885
10696.16 871
10697.14 925
10698.12 911
10699.09 874
10700.07 859
10701.04 830
10702.02 871
10703.00 895
10703.97 861
10704.95 905
10705.92 893
10706.90 885
10707.88 872
10708.85 894
10709.83 895
10710.81 888
10711.78 873
10712.76 870
10713.74 893
10714.71 878
10715.69 848
10716.67 885
10717.64 872
10718.62 890
10719.60 892
10720.57 903
10721.55 857
10722.53 856
10723.50 828
10724.48 848
10725.46 858
10726.44 878
10727.41 874
10728.39 863
10729.37 874
10730.35 903
10731.32 899
10732.30 856
10733.28 840
10734.26 878
10735.23 865
10736.21 867
10737.19 884
10738.17 846
10739.14 890
10740.12 868
10741.10 910
10742.08 913
10743.06 927
10744.03 950
10745.01 909
10745.99 910
10746.97 933
10747.95 872
10748.92 856
10749.90 909
10750.88 892
10751.86 917
10752.84 898
10753.82 880
10754.79 904
10755.77 854
10756.75 885
10757.73 889
10758.71 864
10759.69 884
10760.67 904
10761.65 835
10762.62 864
10763.60 875
10764.58 906
10765.56 868
10766.54 828
10767.52 886
10768.50 928
10769.48 872
10770.46 885
10771.44 903
10772.42 926
10773.39 910
10774.37 935
10775.35 871
10776.33 880
10777.31 911
10778.29 924
10779.27 931
10780.25 927
10781.23 915
10782.21 886
10783.19 941
10784.17 878
10785.15 860
10786.13 868
10787.11 917
10788.09 903
10789.07 918
10790.05 919
10791.03 887
10792.01 919
10792.99 855
10793.97 880
10794.95 877
10795.93 909
10796.91 872
10797.89 891
10798.87 860
10799.85 879
10800.83 886
10801.82 908
10802.80 875
10803.78 848
10804.76 871
10805.74 919
10806.72 940
10807.70 892
10808.68 895
10809.66 910
10810.64 852
10811.62 855
10812.61 909
10813.59 888
10814.57 924
10815.55 913
10816.53 907
10817.51 898
10818.49 914
10819.47 885
10820.46 879
10821.44 899
10822.42 915
10823.40 931
10824.38 938
10825.36 912
10826.35 877
10827.33 867
10828.31 906
10829.29 899
10830.27 891
10831.25 918
10832.24 927
10833.22 884
10834.20 948
10835.18 917
10836.17 937
10837.15 958
10838.13 920
10839.11 955
10840.09 938
10841.08 889
10842.06 923
10843.04 896
10844.02 926
10845.01 928
10845.99 958
10846.97 937
10847.96 908
10848.94 904
10849.92 906
10850.90 927
10851.89 937
10852.87 978
10853.85 948
10854.84 976
10855.82 962
10856.80 980
10857.78 948
10858.77 981
10859.75 958
10860.73 980
10861.72 940
10862.70 937
10863.68 979
10864.67 970
10865.65 989
10866.64 1019
10867.62 991
10868.60 970
10869.59 997
10870.57 1002
10871.55 1000
10872.54 981
10873.52 979
10874.51 1023
10875.49 1008
10876.47 990
10877.46 1000
10878.44 946
10879.43 980
10880.41 1021
10881.39 1036
10882.38 1089
10883.36 1041
10884.35 1084
10885.33 1061
10886.32 1085
10887.30 1051
10888.29 1093
10889.27 1077
10890.25 1078
10891.24 1061
10892.22 1031
10893.21 1056
10894.19 1047
10895.18 1080
10896.16 1107
10897.15 1067
10898.13 1092
10899.12 1126
10900.10 1115
10901.09 1117
10902.07 1141
10903.06 1133
10904.04 1095
10905.03 1137
10906.01 1118
10907.00 1165
10907.99 1153
10908.97 1196
10909.96 1199
10910.94 1184
10911.93 1211
10912.91 1198
10913.90 1246
10914.88 1210
10915.87 1200
10916.86 1206
10917.84 1198
10918.83 1256
10919.81 1210
10920.80 1266
10921.79 1232
10922.77 1269
10923.76 1268
10924.74 1237
10925.73 1264
10926.72 1255
10927.70 1245
10928.69 1338
10929.68 1255
10930.66 1275
10931.65 1300
10932.64 1306
10933.62 1277
10934.61 1277
10935.60 1347
10936.58 1351
10937.57 1358
10938.56 1331
10939.54 1380
10940.53 1381
10941.52 1400
10942.50 1387
10943.49 1428
10944.48 1521
10945.47 1492
10946.45 1458
10947.44 1478
10948.43 1494
10949.41 1504
10950.40 1538
10951.39 1566
10952.38 1599
10953.36 1611
10954.35 1629
10955.34 1674
10956.33 1686
10957.31 1605
10958.30 1651
10959.29 1673
10960.28 1711
10961.27 1675
10962.25 1671
10963.24 1622
10964.23 1587
10965.22 1526
10966.21 1508
10967.19 1533
10968.18 1524
10969.17 1486
10970.16 1467
10971.15 1439
10972.13 1386
10973.12 1425
10974.11 1421
10975.10 1416
10976.09 1425
10977.08 1393
10978.07 1412
10979.05 1456
10980.04 1508
10981.03 1474
10982.02 1468
10983.01 1455
10984.00 1508
10984.99 1510
10985.98 1485
10986.96 1503
10987.95 1542
10988.94 1556
10989.93 1571
10990.92 1667
10991.91 1690
10992.90 1690
10993.89 1766
10994.88 1851
10995.87 1902
10996.86 1932
10997.85 1966
10998.84 1981
10999.83 2042
11000.82 2055
11001.81 2059
11002.79 2000
11003.78 1968
11004.77 1945
11005.76 1843
11006.75 1747
11007.74 1680
11008.73 1659
11009.72 1600
11010.71 1516
11011.70 1476
11012.69 1445
11013.68 1438
11014.67 1370
11015.67 1318
11016.66 1359
11017.65 1336
11018.64 1275
11019.63 1290
11020.62 1307
11021.61 1343
11022.60 1299
11023.59 1328
11024.58 1284
11025.57 1307
11026.56 1264
11027.55 1316
11028.54 1291
11029.53 1252
11030.52 1256
11031.52 1272
11032.51 1269
11033.50 1244
11034.49 1221
11035.48 1230
11036.47 1232
11037.46 1240
11038.45 1249
11039.45 1253
11040.44 1207
11041.43 1223
11042.42 1220
11043.41 1182
11044.40 1149
11045.39 1127
11046.39 1131
11047.38 1164
11048.37 1159
11049.36 1176
11050.35 1156
11051.35 1116
11052.34 1109
11053.33 1132
11054.32 1192
11055.31 1115
11056.31 1099
11057.30 1143
11058.29 1124
11059.28 1110
11060.27 1162
11061.27 1112
11062.26 1113
11063.25 1107
11064.24 1166
11065.24 1153
11066.23 1155
11067.22 1157
11068.21 1166
11069.21 1228
11070.20 1172
11071.19 1175
11072.19 1217
11073.18 1136
11074.17 1185
11075.16 1185
11076.16 1180
11077.15 1177
11078.14 1152
11079.14 1201
11080.13 1159
11081.12 1193
11082.12 1224
11083.11 1175
11084.10 1118
11085.10 1159
11086.09 1118
11087.08 1121
11088.08 1118
11089.07 1137
11090.06 1129
11091.06 1157
11092.05 1102
11093.04 1121
11094.04 1109
11095.03 1073
11096.03 1100
11097.02 1079
11098.01 1096
11099.01 1155
11100.00 1122
11101.00 1158
11101.99 1133
11102.98 1119
11103.98 1079
11104.97 1076
11105.97 1140
11106.96 1114
11107.96 1102
11108.95 1148
11109.95 1133
11110.94 1101
11111.93 1109
11112.93 1125
11113.92 1084
11114.92 1084
11115.91 1155
11116.91 1114
11117.90 1055
11118.90 1101
11119.89 1094
11120.89 1123
11121.88 1111
11122.88 1093
11123.87 1111
11124.87 1092
11125.86 1110
11126.86 1150
11127.85 1139
11128.85 1128
11129.84 1157
11130.84 1128
11131.84 1161
11132.83 1086
11133.83 1153
11134.82 1111
11135.82 1106
11136.81 1085
11137.81 1117
11138.81 1097
11139.80 1063
11140.80 1115
11141.79 1117
11142.79 1119
11143.79 1115
11144.78 1080
11145.78 1054
11146.77 1096
11147.77 1072
11148.77 1070
11149.76 1079
11150.76 1081
11151.75 1099
11152.75 1077
11153.75 1108
11154.74 1082
11155.74 1111
11156.74 1083
11157.73 1064
11158.73 1048
11159.73 1033
11160.72 1058
11161.72 1047
11162.72 1050
11163.71 1050
11164.71 1038
11165.71 1007
11166.71 1039
11167.70 1019
11168.70 1009
11169.70 1007
11170.69 1035
11171.69 1037
11172.69 1032
11173.69 994
11174.68 1007
11175.68 1026
11176.68 1021
11177.68 1049
11178.67 1006
11179.67 1022
11180.67 1003
11181.67 1009
11182.66 983
11183.66 981
11184.66 1018
11185.66 1056
11186.66 972
11187.65 992
11188.65 1021
11189.65 1064
11190.65 1004
11191.65 981
11192.64 1041
11193.64 1033
11194.64 1053
11195.64 1017
11196.64 1016
11197.64 1009
11198.63 1079
11199.63 1049
11200.63 1039
11201.63 991
11202.63 1028
11203.63 1028
11204.63 1024
11205.63 998
11206.62 993
11207.62 952
11208.62 971
11209.62 990
11210.62 1026
11211.62 1011
11212.62 1028
11213.62 1008
11214.62 1016
11215.62 1032
11216.61 1009
11217.61 996
11218.61 1005
11219.61 989
11220.61 1027
11221.61 1034
11222.61 1013
11223.61 1016
11224.61 969
11225.61 993
11226.61 984
11227.61 968
11228.61 1053
11229.61 1024
11230.61 988
11231.61 1016
11232.61 1059
11233.61 1023
11234.61 995
11235.61 1024
11236.61 980
11237.61 998
11238.61 1046
11239.61 1078
11240.61 1017
11241.61 1034
11242.61 985
11243.61 1058
11244.61 1018
11245.61 1021
11246.61 1045
11247.61 1041
11248.62 990
11249.62 976
11250.62 1004
11251.62 993
11252.62 996
11253.62 1059
11254.62 1021
11255.62 1056
11256.62 1042
11257.62 1063
11258.62 1063
11259.63 1022
11260.63 1024
11261.63 1046
11262.63 1065
11263.63 1032
11264.63 1054
11265.63 1044
11266.64 1070
11267.64 1075
11268.64 1084
11269.64 1075
11270.64 1133
11271.64 1093
11272.65 1108
11273.65 1148
11274.65 1096
11275.65 1063
11276.65 1095
11277.65 1096
11278.66 1118
11279.66 1130
11280.66 1094
11281.66 1107
11282.67 1081
11283.67 1121
11284.67 1095
11285.67 1100
11286.67 1121
11287.68 1141
11288.68 1125
11289.68 1124
11290.68 1101
11291.69 1138
11292.69 1150
11293.69 1128
11294.70 1139
11295.70 1122
11296.70 1154
11297.70 1134
11298.71 1131
11299.71 1118
11300.71 1128
11301.72 1206
11302.72 1181
11303.72 1158
11304.72 1141
11305.73 1184
11306.73 1186
11307.73 1221
11308.74 1235
11309.74 1231
11310.74 1275
11311.75 1241
11312.75 1216
11313.76 1205
11314.76 1270
11315.76 1274
11316.77 1233
11317.77 1274
11318.77 1220
11319.78 1255
11320.78 1189
11321.79 1181
11322.79 1185
11323.79 1221
11324.80 1215
11325.80 1150
11326.81 1173
11327.81 1164
11328.81 1125
11329.82 1125
11330.82 1114
11331.83 1079
11332.83 1121
11333.84 1078
11334.84 1103
11335.85 1104
11336.85 1130
11337.85 1136
11338.86 1123
11339.86 1140
11340.87 1122
11341.87 1148
11342.88 1160
11343.88 1125
11344.89 1094
11345.89 1143
11346.90 1127
11347.90 1137
11348.91 1113
11349.91 1154
11350.92 1086
11351.92 1116
11352.93 1182
11353.94 1209
11354.94 1155
11355.95 1143
11356.95 1177
11357.96 1074
11358.96 1165
11359.97 1183
11360.97 1151
11361.98 1187
11362.99 1196
11363.99 1232
11365.00 1197
11366.00 1199
11367.01 1204
11368.02 1194
11369.02 1192
11370.03 1234
11371.03 1186
11372.04 1173
11373.05 1161
11374.05 1156
11375.06 1198
11376.06 1201
11377.07 1205
11378.08 1222
11379.08 1263
11380.09 1256
11381.10 1241
11382.10 1240
11383.11 1241
11384.12 1229
11385.12 1240
11386.13 1215
11387.14 1239
11388.14 1260
11389.15 1247
11390.16 1280
11391.17 1256
11392.17 1215
11393.18 1220
11394.19 1273
11395.19 1318
11396.20 1289
11397.21 1290
11398.22 1328
11399.22 1310
11400.23 1357
11401.24 1319
11402.25 1344
11403.25 1347
11404.26 1338
11405.27 1352
11406.28 1336
11407.28 1328
11408.29 1344
11409.30 1357
11410.31 1373
11411.31 1367
11412.32 1372
11413.33 1360
11414.34 1393
11415.35 1371
11416.35 1413
11417.36 1394
11418.37 1415
11419.38 1473
11420.39 1456
11421.40 1497
11422.40 1439
11423.41 1480
11424.42 1481
11425.43 1552
11426.44 1517
11427.45 1472
11428.46 1526
11429.46 1523
11430.47 1506
11431.48 1488
11432.49 1545
11433.50 1531
11434.51 1547
11435.52 1554
11436.53 1553
11437.54 1588
11438.54 1609
11439.55 1600
11440.56 1608
11441.57 1545
11442.58 1608
11443.59 1655
11444.60 1644
11445.61 1683
11446.62 1721
11447.63 1699
11448.64 1703
11449.65 1709
11450.66 1739
11451.67 1757
11452.68 1772
11453.69 1746
11454.70 1713
11455.71 1707
11456.72 1719
11457.73 1759
11458.74 1793
11459.75 1741
11460.76 1807
11461.77 1818
11462.78 1847
11463.79 1833
11464.80 1839
11465.81 1874
11466.82 1895
11467.83 1855
11468.84 1941
11469.85 1942
11470.86 1934
11471.87 1927
11472.88 1936
11473.89 1930
11474.90 1917
11475.91 1921
11476.92 1919
11477.93 1922
11478.95 2011
11479.96 1948
11480.97 1931
11481.98 1973
11482.99 2012
11484.00 2034
11485.01 1972
11486.02 1998
11487.03 2056
11488.05 2001
11489.06 2025
11490.07 2067
11491.08 2082
11492.09 2111
11493.10 2108
11494.11 2104
11495.13 2157
11496.14 2115
11497.15 2115
11498.16 2156
11499.17 2130
11500.18 2198
11501.20 2207
11502.21 2211
11503.22 2228
11504.23 2254
11505.24 2268
11506.26 2308
11507.27 2262
11508.28 2244
11509.29 2259
11510.30 2262
11511.32 2260
11512.33 2283
11513.34 2373
11514.35 2402
11515.37 2342
11516.38 2329
11517.39 2393
11518.40 2386
11519.42 2419
11520.43 2434
11521.44 2449
11522.45 2462
11523.47 2509
11524.48 2501
11525.49 2488
11526.51 2574
11527.52 2541
11528.53 2601
11529.55 2638
11530.56 2648
11531.57 2666
11532.59 2701
11533.60 2759
11534.61 2775
11535.63 2714
11536.64 2858
11537.65 2889
11538.67 2850
11539.68 2993
11540.69 3014
11541.71 3020
11542.72 3006
11543.73 3107
11544.75 3108
11545.76 3166
11546.78 3181
11547.79 3242
11548.80 3329
11549.82 3283
11550.83 3279
11551.85 3336
11552.86 3387
11553.87 3378
11554.89 3413
11555.90 3593
11556.92 3675
11557.93 3775
11558.95 3786
11559.96 3811
11560.97 3904
11561.99 3906
11563.00 3930
11564.02 4042
11565.03 4023
11566.05 4131
11567.06 4234
11568.08 4292
11569.09 4370
11570.11 4461
11571.12 4555
11572.14 4662
11573.15 4690
11574.17 4888
11575.18 4879
11576.20 4976
11577.21 5221
11578.23 5347
11579.24 5378
11580.26 5663
11581.27 5878
11582.29 6045
11583.30 6218
11584.32 6398
11585.33 6665
11586.35 6843
11587.37 7004
11588.38 7315
11589.40 7575
11590.41 7802
11591.43 8177
11592.44 8495
11593.46 9130
11594.48 9537
11595.49 10038
11596.51 10491
11597.52 11235
11598.54 12000
11599.56 12844
11600.57 13347
11601.59 13898
11602.61 14145
11603.62 14237
11604.64 14437
11605.66 14260
11606.67 13900
11607.69 13370
11608.70 12462
11609.72 11697
11610.74 10857
11611.75 9981
11612.77 9092
11613.79 8154
11614.81 7596
11615.82 6977
11616.84 6437
11617.86 6121
11618.87 5718
11619.89 5397
11620.91 5118
11621.92 5018
11622.94 4780
11623.96 4653
11624.98 4505
11625.99 4264
11627.01 4245
11628.03 4228
11629.05 4207
11630.06 4189
11631.08 4154
11632.10 4047
11633.12 3985
11634.13 3881
11635.15 3865
11636.17 3814
11637.19 3687
11638.20 3813
11639.22 3733
11640.24 3723
11641.26 3735
11642.28 3648
11643.29 3660
11644.31 3594
11645.33 3452
11646.35 3483
11647.37 3451
11648.39 3401
11649.40 3290
11650.42 3263
11651.44 3214
11652.46 3190
11653.48 3139
11654.50 3093
11655.51 3046
11656.53 3033
11657.55 2991
11658.57 3025
11659.59 3062
11660.61 3128
11661.63 3117
11662.65 3153
11663.67 3171
11664.68 3143
11665.70 3182
11666.72 3238
11667.74 3259
11668.76 3311
11669.78 3217
11670.80 3236
11671.82 3314
11672.84 3393
11673.86 3360
11674.88 3416
11675.90 3467
11676.92 3462
11677.94 3445
11678.96 3465
11679.98 3500
11680.99 3557
11682.01 3519
11683.03 3603
11684.05 3591
11685.07 3563
11686.09 3622
11687.11 3555
11688.13 3523
11689.15 3494
11690.17 3456
11691.19 3426
11692.21 3370
11693.24 3352
11694.26 3343
11695.28 3349
11696.30 3269
11697.32 3340
11698.34 3245
11699.36 3240
11700.38 3247
11701.40 3169
11702.42 3053
11703.44 3052
11704.46 3071
11705.48 3059
11706.50 3019
11707.52 3000
11708.54 2982
11709.57 2959
11710.59 2942
11711.61 2898
11712.63 2853
11713.65 2810
11714.67 2794
11715.69 2744
11716.71 2722
11717.73 2709
11718.76 2704
11719.78 2607
11720.80 2616
11721.82 2549
11722.84 2587
11723.86 2558
11724.89 2503
11725.91 2511
11726.93 2410
11727.95 2408
11728.97 2403
11729.99 2393
11731.02 2328
11732.04 2296
11733.06 2259
11734.08 2290
11735.10 2326
11736.13 2252
11737.15 2219
11738.17 2250
11739.19 2199
11740.22 2234
11741.24 2222
11742.26 2191
11743.28 2236
11744.30 2237
11745.33 2246
11746.35 2189
11747.37 2132
11748.40 2133
11749.42 2115
11750.44 2087
11751.46 2112
11752.49 2043
11753.51 2078
11754.53 2090
11755.56 2058
11756.58 2035
11757.60 2015
11758.62 2012
11759.65 1925
11760.67 1923
11761.69 1915
11762.72 1804
11763.74 1858
11764.76 1866
11765.79 1838
11766.81 1831
11767.83 1800
11768.86 1761
11769.88 1814
11770.91 1822
11771.93 1743
11772.95 1715
11773.98 1761
11775.00 1757
11776.02 1693
11777.05 1718
11778.07 1678
11779.10 1710
11780.12 1687
11781.14 1673
11782.17 1672
11783.19 1683
11784.22 1636
11785.24 1670
11786.26 1624
11787.29 1586
11788.31 1564
11789.34 1570
11790.36 1612
11791.39 1557
11792.41 1561
11793.44 1520
11794.46 1479
11795.49 1461
11796.51 1523
11797.54 1525
11798.56 1451
11799.59 1418
11800.61 1444
11801.63 1405
11802.66 1451
11803.69 1378
11804.71 1401
11805.74 1378
11806.76 1343
11807.79 1366
11808.81 1381
11809.84 1309
11810.86 1341
11811.89 1377
11812.91 1298
11813.94 1331
11814.96 1301
11815.99 1315
11817.01 1307
11818.04 1318
11819.07 1337
11820.09 1313
11821.12 1319
11822.14 1291
11823.17 1266
11824.20 1321
11825.22 1255
11826.25 1294
11827.27 1284
11828.30 1296
11829.33 1290
11830.35 1286
11831.38 1264
11832.40 1276
11833.43 1263
11834.46 1239
11835.48 1275
11836.51 1219
11837.54 1251
11838.56 1248
11839.59 1263
11840.62 1228
11841.64 1216
11842.67 1213
11843.70 1209
11844.72 1159
11845.75 1211
11846.78 1221
11847.80 1229
11848.83 1210
11849.86 1203
11850.89 1216
11851.91 1171
11852.94 1160
11853.97 1161
11854.99 1149
11856.02 1162
11857.05 1161
11858.08 1178
11859.10 1235
11860.13 1159
11861.16 1178
11862.19 1185
11863.21 1181
11864.24 1181
11865.27 1189
11866.30 1148
11867.33 1180
11868.35 1189
11869.38 1115
11870.41 1161
11871.44 1140
11872.47 1187
11873.49 1108
11874.52 1133
11875.55 1106
11876.58 1106
11877.61 1116
11878.63 1120
11879.66 1118
11880.69 1129
11881.72 1120
11882.75 1165
11883.78 1131
11884.81 1152
11885.83 1153
11886.86 1149
11887.89 1156
11888.92 1197
11889.95 1164
11890.98 1151
11892.01 1176
11893.04 1157
11894.06 1146
11895.09 1151
11896.12 1132
11897.15 1151
11898.18 1169
11899.21 1159
11900.24 1131
11901.27 1175
11902.30 1188
11903.33 1134
11904.36 1141
11905.39 1147
11906.42 1154
11907.45 1144
11908.48 1129
11909.50 1160
11910.53 1156
11911.56 1129
11912.59 1132
11913.62 1170
11914.65 1164
11915.68 1126
11916.71 1135
11917.74 1119
11918.77 1121
11919.80 1090
11920.83 1133
11921.86 1123
11922.89 1130
11923.92 1149
11924.95 1132
11925.99 1138
11927.02 1147
11928.05 1176
11929.08 1230
11930.11 1202
11931.14 1252
11932.17 1224
11933.20 1195
11934.23 1191
11935.26 1166
11936.29 1186
11937.32 1210
11938.35 1130
11939.38 1176
11940.41 1189
11941.45 1083
11942.48 1118
11943.51 1068
11944.54 1111
11945.57 1067
11946.60 1048
11947.63 1075
11948.66 1070
11949.70 1059
11950.73 1036
11951.76 1073
11952.79 1054
11953.82 1032
11954.85 1057
11955.88 1028
11956.92 1046
11957.95 1045
11958.98 1021
11960.01 1052
11961.04 1049
11962.08 1062
11963.11 1069
11964.14 1051
11965.17 1036
11966.20 999
11967.24 1048
11968.27 1026
11969.30 1083
11970.33 1067
11971.36 1080
11972.40 1022
11973.43 1018
11974.46 1033
11975.49 1031
11976.53 1068
11977.56 1077
11978.59 1076
11979.62 1041
11980.66 1038
11981.69 1025
11982.72 1106
11983.76 1069
11984.79 1077
11985.82 1042
11986.85 1059
11987.89 1097
11988.92 1104
11989.95 1061
11990.99 1060
11992.02 1059
11993.05 1086
11994.09 1092
11995.12 1108
11996.15 1070
11997.19 1080
11998.22 1120
11999.25 1110
12000.29 1075
12001.32 1108
12002.35 1113
12003.39 1106
12004.42 1086
12005.46 1094
12006.49 1123
12007.52 1149
12008.56 1183
12009.59 1163
12010.63 1145
12011.66 1134
12012.69 1134
12013.73 1171
12014.76 1197
12015.80 1163
12016.83 1168
12017.86 1171
12018.90 1203
12019.93 1138
12020.97 1140
12022.00 1152
12023.04 1196
12024.07 1163
12025.11 1143
12026.14 1131
12027.18 1130
12028.21 1170
12029.25 1182
12030.28 1178
12031.32 1148
12032.35 1140
12033.39 1136
12034.42 1109
12035.46 1104
12036.49 1084
12037.53 1132
12038.56 1139
12039.60 1127
12040.63 1136
12041.67 1144
12042.70 1152
12043.74 1156
12044.77 1124
12045.81 1121
12046.84 1120
12047.88 1158
12048.92 1148
12049.95 1084
12050.99 1131
12052.02 1164
12053.06 1120
12054.09 1147
12055.13 1080
12056.17 1115
12057.20 1109
12058.24 1181
12059.27 1106
12060.31 1150
12061.35 1162
12062.38 1137
12063.42 1125
12064.46 1120
12065.49 1138
12066.53 1167
12067.56 1120
12068.60 1165
12069.64 1167
12070.67 1134
12071.71 1165
12072.75 1139
12073.78 1164
12074.82 1096
12075.86 1158
12076.89 1131
12077.93 1175
12078.97 1150
12080.01 1129
12081.04 1156
12082.08 1155
12083.12 1153
12084.15 1150
12085.19 1157
12086.23 1164
12087.27 1170
12088.30 1162
12089.34 1191
12090.38 1177
12091.41 1173
12092.45 1211
12093.49 1234
12094.53 1226
12095.57 1246
12096.60 1252
12097.64 1242
12098.68 1261
12099.72 1287
12100.75 1280
12101.79 1239
12102.83 1270
12103.87 1268
12104.91 1196
12105.94 1257
12106.98 1301
12108.02 1233
12109.06 1238
12110.10 1191
12111.14 1187
12112.17 1234
12113.21 1206
12114.25 1138
12115.29 1123
12116.33 1137
12117.37 1149
12118.40 1108
12119.44 1094
12120.48 1070
12121.52 1101
12122.56 1096
12123.60 1067
12124.64 1040
12125.68 1076
12126.72 1058
12127.75 1078
12128.79 1088
12129.83 1094
12130.87 1070
12131.91 1097
12132.95 1123
12133.99 1090
12135.03 1060
12136.07 1017
12137.11 1072
12138.15 1048
12139.19 1038
12140.23 1074
12141.27 1072
12142.31 1055
12143.35 1048
12144.38 1069
12145.42 1056
12146.46 1065
12147.50 1066
12148.54 1066
12149.58 1069
12150.62 1039
12151.66 1045
12152.70 1062
12153.74 1021
12154.78 1034
12155.82 1035
12156.87 1062
12157.91 1002
12158.95 1026
12159.99 1041
12161.03 1087
12162.07 1043
12163.11 1073
12164.15 1021
12165.19 1040
12166.23 1046
12167.27 1014
12168.31 1022
12169.35 1024
12170.39 1021
12171.43 1041
12172.47 1059
12173.52 1039
12174.56 1004
12175.60 1049
12176.64 1059
12177.68 1037
12178.72 1034
12179.76 1017
12180.80 985
12181.85 1006
12182.89 1036
12183.93 1013
12184.97 1001
12186.01 1042
12187.05 1029
12188.09 1002
12189.14 1025
12190.18 1011
12191.22 1003
12192.26 1064
12193.30 1006
12194.34 1064
12195.39 1007
12196.43 1004
12197.47 1030
12198.51 1033
12199.55 1029
12200.60 998
12201.64 1032
12202.68 1025
12203.72 999
12204.77 1036
12205.81 1044
12206.85 1037
12207.89 1056
12208.94 1031
12209.98 1044
12211.02 1088
12212.06 1068
12213.11 1024
12214.15 1031
12215.19 1033
12216.23 1031
12217.28 1066
12218.32 1059
12219.36 1051
12220.41 1076
12221.45 1084
12222.49 1018
12223.54 1099
12224.58 1085
12225.62 1080
12226.66 1053
12227.71 1052
12228.75 1042
12229.79 1039
12230.84 1042
12231.88 1022
12232.93 1012
12233.97 1026
12235.01 1060
12236.06 1013
12237.10 1025
12238.14 1008
12239.19 1005
12240.23 995
12241.28 1032
12242.32 979
12243.36 1004
12244.41 1005
12245.45 1002
12246.50 1006
12247.54 991
12248.58 1000
12249.63 1018
12250.67 1002
12251.72 965
12252.76 991
12253.80 1009
12254.85 1003
12255.89 996
12256.94 1015
12257.98 997
12259.03 971
12260.07 992
12261.12 1002
12262.16 979
12263.21 980
12264.25 957
12265.30 996
12266.34 960
12267.39 958
12268.43 956
12269.48 907
12270.52 936
12271.57 932
12272.61 905
12273.66 930
12274.70 917
12275.75 947
12276.79 941
12277.84 962
12278.88 966
12279.93 948
12280.98 947
12282.02 907
12283.07 940
12284.11 933
12285.16 906
12286.20 912
12287.25 903
12288.30 921
12289.34 930
12290.39 906
12291.43 917
12292.48 909
12293.53 897
12294.57 939
12295.62 878
12296.66 868
12297.71 927
12298.76 891
12299.80 931
12300.85 904
12301.90 898
12302.94 875
12303.99 897
12305.04 873
12306.08 889
12307.13 917
12308.18 921
12309.22 901
12310.27 900
12311.32 887
12312.36 880
12313.41 899
12314.46 899
12315.50 929
12316.55 877
12317.60 906
12318.65 889
12319.69 882
12320.74 861
12321.79 883
12322.83 905
12323.88 889
12324.93 842
12325.98 833
12327.02 847
12328.07 837
12329.12 832
12330.17 848
12331.21 903
12332.26 879
12333.31 870
12334.36 812
12335.41 883
12336.45 847
12337.50 856
12338.55 851
12339.60 862
12340.65 855
12341.69 835
12342.74 835
12343.79 846
12344.84 837
12345.89 821
12346.94 846
12347.98 847
12349.03 869
12350.08 847
12351.13 832
12352.18 809
12353.23 858
12354.28 847
12355.32 839
12356.37 829
12357.42 835
12358.47 825
12359.52 854
12360.57 827
12361.62 835
12362.67 833
12363.72 830
12364.76 858
12365.81 852
12366.86 853
12367.91 766
12368.96 811
12370.01 843
12371.06 867
12372.11 856
12373.16 862
12374.21 826
12375.26 855
12376.31 846
12377.36 856
12378.41 877
12379.46 882
12380.51 884
12381.56 849
12382.61 905
12383.66 877
12384.71 845
12385.76 861
12386.81 836
12387.86 827
12388.91 854
12389.96 838
12391.01 836
12392.06 805
12393.11 820
12394.16 865
12395.21 833
12396.26 867
12397.31 845
12398.36 793
12399.41 786
12400.46 840
12401.51 803
12402.56 843
12403.61 801
12404.66 838
12405.71 834
12406.77 839
12407.82 844
12408.87 827
12409.92 842
12410.97 829
12412.02 847
12413.07 801
12414.12 820
12415.17 814
12416.23 849
12417.28 829
12418.33 838
12419.38 844
12420.43 857
12421.48 850
12422.53 792
12423.59 846
12424.64 837
12425.69 846
12426.74 837
12427.79 808
12428.84 805
12429.90 800
12430.95 830
12432.00 810
12433.05 768
12434.10 846
12435.16 807
12436.21 854
12437.26 859
12438.31 800
12439.37 814
12440.42 828
12441.47 846
12442.52 831
12443.58 823
12444.63 800
12445.68 818
12446.73 809
12447.79 846
12448.84 818
12449.89 862
12450.94 829
12452.00 836
12453.05 791
12454.10 805
12455.16 863
12456.21 828
12457.26 790
12458.31 796
12459.37 810
12460.42 826
12461.47 821
12462.53 827
12463.58 813
12464.63 783
12465.69 828
12466.74 791
12467.79 856
12468.85 849
12469.90 856
12470.95 856
12472.01 853
12473.06 861
12474.12 851
12475.17 865
12476.22 837
12477.28 852
12478.33 869
12479.39 884
12480.44 860
12481.49 912
12482.55 928
12483.60 915
12484.66 903
12485.71 938
12486.76 887
12487.82 920
12488.87 934
12489.93 984
12490.98 966
12492.04 963
12493.09 978
12494.15 1000
12495.20 963
12496.25 972
12497.31 954
12498.36 944
12499.42 972
12500.47 960
12501.53 956
12502.58 935
12503.64 919
12504.69 922
12505.75 922
12506.80 903
12507.86 897
12508.91 881
12509.97 857
12511.03 860
12512.08 866
12513.14 868
12514.19 847
12515.25 851
12516.30 829
12517.36 850
12518.41 833
12519.47 846
12520.52 848
12521.58 819
12522.64 827
12523.69 847
12524.75 884
12525.80 910
12526.86 870
12527.92 902
12528.97 864
12530.03 819
12531.08 909
12532.14 897
12533.20 853
12534.25 894
12535.31 884
12536.37 895
12537.42 921
12538.48 904
12539.54 884
12540.59 914
12541.65 896
12542.70 917
12543.76 928
12544.82 965
12545.88 932
12546.93 958
12547.99 993
12549.05 1010
12550.10 969
12551.16 983
12552.22 965
12553.27 992
12554.33 1006
12555.39 987
12556.45 955
12557.50 1000
12558.56 946
12559.62 997
12560.67 1024
12561.73 988
12562.79 987
12563.85 1006
12564.90 1020
12565.96 975
12567.02 956
12568.08 1009
12569.14 1030
12570.19 993
12571.25 1018
12572.31 1016
12573.37 1050
12574.42 1067
12575.48 1068
12576.54 1071
12577.60 1059
12578.66 1009
12579.72 1020
12580.77 1027
12581.83 1011
12582.89 1005
12583.95 970
12585.01 959
12586.07 986
12587.12 973
12588.18 913
12589.24 921
12590.30 882
12591.36 864
12592.42 932
12593.48 916
12594.53 949
12595.59 927
12596.65 930
12597.71 919
12598.77 857
12599.83 923
12600.89 913
12601.95 863
12603.01 897
12604.07 895
12605.13 872
12606.18 883
12607.24 937
12608.30 924
12609.36 903
12610.42 939
12611.48 918
12612.54 909
12613.60 895
12614.66 919
12615.72 939
12616.78 929
12617.84 926
12618.90 952
12619.96 976
12621.02 985
12622.08 986
12623.14 976
12624.20 970
12625.26 952
12626.32 974
12627.38 917
12628.44 969
12629.50 1035
12630.56 975
12631.62 1038
12632.68 1035
12633.74 967
12634.80 996
12635.86 997
12636.92 1020
12637.98 982
12639.04 973
12640.11 976
12641.17 968
12642.23 965
12643.29 945
12644.35 942
12645.41 953
12646.47 928
12647.53 959
12648.59 952
12649.65 924
12650.72 944
12651.78 978
12652.84 941
12653.90 955
12654.96 951
12656.02 959
12657.08 943
12658.14 926
12659.21 935
12660.27 942
12661.33 913
12662.39 936
12663.45 911
12664.51 906
12665.58 916
12666.64 917
12667.70 892
12668.76 902
12669.82 900
12670.89 910
12671.95 899
12673.01 858
12674.07 883
12675.13 905
12676.20 848
12677.26 849
12678.32 885
12679.38 902
12680.45 892
12681.51 885
12682.57 904
12683.63 925
12684.70 919
12685.76 901
12686.82 910
12687.88 930
12688.95 919
12690.01 917
12691.07 953
12692.14 909
12693.20 937
12694.26 931
12695.32 918
12696.39 951
12697.45 982
12698.51 967
12699.58 963
12700.64 980
12701.70 950
12702.77 990
12703.83 985
12704.89 937
12705.96 931
12707.02 924
12708.08 956
12709.15 960
12710.21 915
12711.28 948
12712.34 959
12713.40 966
12714.47 957
12715.53 941
12716.59 914
12717.66 930
12718.72 913
12719.79 913
12720.85 914
12721.92 949
12722.98 917
12724.04 980
12725.11 933
12726.17 934
12727.24 938
12728.30 891
12729.37 888
12730.43 922
12731.49 962
12732.56 890
12733.62 914
12734.69 873
12735.75 893
12736.82 864
12737.88 935
12738.95 890
12740.01 871
12741.08 887
12742.14 904
12743.21 890
12744.27 839
12745.34 841
12746.40 869
12747.47 841
12748.53 815
12749.60 829
12750.66 859
12751.73 859
12752.79 899
12753.86 819
12754.93 785
12755.99 831
12757.06 825
12758.12 808
12759.19 795
12760.25 804
12761.32 737
12762.39 769
12763.45 773
12764.52 806
12765.58 761
12766.65 803
12767.72 795
12768.78 819
12769.85 799
12770.91 775
12771.98 783
12773.05 802
12774.11 788
12775.18 770
12776.25 784
12777.31 800
12778.38 771
12779.45 807
12780.51 799
12781.58 805
12782.65 777
12783.71 765
12784.78 807
12785.85 826
12786.91 779
12787.98 794
12789.05 838
12790.11 795
12791.18 788
12792.25 753
12793.31 776
12794.38 782
12795.45 805
12796.52 793
12797.58 738
12798.65 778
12799.72 787
12800.79 790
12801.85 814
12802.92 766
12803.99 736
12805.06 785
12806.12 748
12807.19 752
12808.26 738
12809.33 789
12810.39 810
12811.46 803
12812.53 746
12813.60 730
12814.67 725
12815.73 752
12816.80 778
12817.87 770
12818.94 791
12820.01 778
12821.08 759
12822.14 749
12823.21 768
12824.28 798
12825.35 763
12826.42 765
12827.49 752
12828.55 787
12829.62 736
12830.69 758
12831.76 785
12832.83 791
12833.90 793
12834.97 778
12836.04 741
12837.11 757
12838.17 753
12839.24 781
12840.31 747
12841.38 759
12842.45 745
12843.52 753
12844.59 758
12845.66 760
12846.73 757
12847.80 777
12848.87 757
12849.94 754
12851.01 739
12852.08 745
12853.14 735
12854.21 754
12855.28 761
12856.35 752
12857.42 727
12858.49 730
12859.56 711
12860.63 721
12861.70 736
12862.77 744
12863.84 705
12864.91 691
12865.98 730
12867.05 713
12868.12 680
12869.19 719
12870.26 723
12871.34 707
12872.41 704
12873.48 684
12874.55 686
12875.62 711
12876.69 703
12877.76 705
12878.83 695
12879.90 690
12880.97 676
12882.04 686
12883.11 685
12884.18 657
12885.25 651
12886.33 694
12887.40 650
12888.47 687
12889.54 697
12890.61 685
12891.68 695
12892.75 673
12893.82 658
12894.89 674
12895.97 666
12897.04 663
12898.11 686
12899.18 710
12900.25 677
12901.32 672
12902.40 661
12903.47 662
12904.54 665
12905.61 709
12906.68 680
12907.75 651
12908.83 644
12909.90 666
12910.97 646
12912.04 666
12913.11 643
12914.19 659
12915.26 651
12916.33 642
12917.40 687
12918.48 687
12919.55 675
12920.62 642
12921.69 650
12922.77 650
12923.84 633
12924.91 650
12925.98 671
12927.06 657
12928.13 663
12929.20 675
12930.27 649
12931.35 637
12932.42 633
12933.49 662
12934.57 668
12935.64 679
12936.71 697
12937.79 698
12938.86 682
12939.93 632
12941.01 668
12942.08 668
12943.15 633
12944.23 661
12945.30 673
12946.37 688
12947.45 700
12948.52 700
12949.59 660
12950.67 638
12951.74 653
12952.81 639
12953.89 686
12954.96 664
12956.04 667
12957.11 694
12958.18 689
12959.26 676
12960.33 644
12961.41 675
12962.48 641
12963.55 655
12964.63 642
12965.70 650
12966.78 658
12967.85 690
12968.93 675
12970.00 688
12971.07 652
12972.15 666
12973.22 683
12974.30 629
12975.37 656
12976.45 698
12977.52 674
12978.60 688
12979.67 670
12980.75 702
12981.82 694
12982.90 669
12983.97 667
12985.05 667
12986.12 643
12987.20 664
12988.27 695
12989.35 665
12990.42 703
12991.50 682
12992.57 655
12993.65 682
12994.73 662
12995.80 683
12996.88 667
12997.95 641
12999.03 637
13000.10 658
13001.18 677
13002.25 693
13003.33 696
13004.41 693
13005.48 684
13006.56 715
13007.63 685
13008.71 715
13009.79 694
13010.86 662
13011.94 715
13013.02 694
13014.09 722
13015.17 720
13016.24 694
13017.32 708
13018.40 711
13019.47 713
13020.55 703
13021.63 734
13022.70 713
13023.78 728
13024.86 712
13025.93 706
13027.01 692
13028.09 675
13029.16 710
13030.24 715
13031.32 718
13032.40 718
13033.47 713
13034.55 707
13035.63 712
13036.70 732
13037.78 747
13038.86 726
13039.94 731
13041.01 726
13042.09 725
13043.17 730
13044.25 729
13045.32 697
13046.40 714
13047.48 713
13048.56 695
13049.63 736
13050.71 675
13051.79 687
13052.87 703
13053.95 706
13055.02 720
13056.10 700
13057.18 705
13058.26 697
13059.34 715
13060.41 696
13061.49 694
13062.57 692
13063.65 731
13064.73 714
13065.81 670
13066.88 716
13067.96 670
13069.04 703
13070.12 674
13071.20 707
13072.28 669
13073.36 709
13074.43 702
13075.51 715
13076.59 692
13077.67 636
13078.75 672
13079.83 706
13080.91 697
13081.99 642
13083.07 633
13084.15 633
13085.23 631
13086.30 688
13087.38 676
13088.46 694
13089.54 687
13090.62 681
13091.70 670
13092.78 684
13093.86 667
13094.94 659
13096.02 681
13097.10 692
13098.18 683
13099.26 719
13100.34 674
13101.42 690
13102.50 697
13103.58 703
13104.66 660
13105.74 674
13106.82 669
13107.90 653
13108.98 698
13110.06 689
13111.14 688
13112.22 681
13113.30 694
13114.38 708
13115.46 721
13116.54 695
13117.62 702
13118.70 658
13119.78 652
13120.86 682
13121.95 692
13123.03 673
13124.11 686
13125.19 694
13126.27 656
13127.35 646
13128.43 667
13129.51 662
13130.59 671
13131.67 655
13132.76 684
13133.84 647
13134.92 646
13136.00 686
13137.08 677
13138.16 663
13139.24 631
13140.32 706
13141.41 686
13142.49 669
13143.57 671
13144.65 658
13145.73 679
13146.81 700
13147.90 649
13148.98 652
13150.06 667
13151.14 646
13152.22 652
13153.31 634
13154.39 649
13155.47 709
13156.55 714
13157.63 679
13158.72 668
13159.80 675
13160.88 694
13161.96 664
13163.05 683
13164.13 680
13165.21 682
13166.29 679
13167.38 665
13168.46 676
13169.54 648
13170.62 632
13171.71 640
13172.79 693
13173.87 674
13174.96 675
13176.04 663
13177.12 668
13178.20 705
13179.29 698
13180.37 682
13181.45 679
13182.54 701
13183.62 687
13184.70 692
13185.79 650
13186.87 678
13187.95 724
13189.04 688
13190.12 629
13191.20 655
13192.29 687
13193.37 650
13194.46 683
13195.54 717
13196.62 698
13197.71 703
13198.79 667
13199.88 659
13200.96 651
13202.04 652
13203.13 664
13204.21 691
13205.30 684
13206.38 679
13207.46 724
13208.55 710
13209.63 695
13210.72 654
13211.80 672
13212.89 681
13213.97 680
13215.05 661
13216.14 652
13217.22 622
13218.31 651
13219.39 668
13220.48 685
13221.56 643
13222.65 661
13223.73 696
13224.82 660
13225.90 645
13226.99 638
13228.07 675
13229.16 647
13230.24 679
13231.33 674
13232.41 633
13233.50 678
13234.58 695
13235.67 670
13236.76 634
13237.84 679
13238.93 647
13240.01 696
13241.10 663
13242.18 705
13243.27 652
13244.35 659
13245.44 679
13246.53 688
13247.61 667
13248.70 666
13249.78 704
13250.87 663
13251.96 688
13253.04 687
13254.13 682
13255.21 669
13256.30 712
13257.39 694
13258.47 670
13259.56 725
13260.65 713
13261.73 700
13262.82 707
13263.91 723
13264.99 708
13266.08 712
13267.17 709
13268.25 700
13269.34 675
13270.43 707
13271.51 682
13272.60 714
13273.69 703
13274.77 728
13275.86 724
13276.95 701
13278.04 685
13279.12 743
13280.21 697
13281.30 712
13282.38 742
13283.47 700
13284.56 733
13285.65 705
13286.73 724
13287.82 750
13288.91 728
13290.00 727
13291.08 718
13292.17 704
13293.26 731
13294.35 753
13295.44 707
13296.52 712
13297.61 691
13298.70 708
13299.79 727
13300.88 712
13301.96 703
13303.05 760
13304.14 750
13305.23 746
13306.32 762
13307.41 759
13308.49 751
13309.58 768
13310.67 740
13311.76 728
13312.85 730
13313.94 758
13315.02 762
13316.11 736
13317.20 755
13318.29 738
13319.38 778
13320.47 770
13321.56 815
13322.65 751
13323.74 726
13324.82 728
13325.91 760
13327.00 746
13328.09 747
13329.18 724
13330.27 741
13331.36 750
13332.45 779
13333.54 716
13334.63 712
13335.72 734
13336.81 731
13337.90 735
13338.99 783
13340.08 767
13341.17 743
13342.26 749
13343.35 760
13344.44 785
13345.53 751
13346.61 753
13347.70 739
13348.79 735
13349.89 756
13350.98 772
13352.07 762
13353.16 711
13354.25 761
13355.34 759
13356.43 789
13357.52 807
13358.61 797
13359.70 765
13360.79 776
13361.88 795
13362.97 775
13364.06 803
13365.15 779
13366.24 791
13367.33 804
13368.42 790
13369.51 787
13370.60 802
13371.70 807
13372.79 772
13373.88 787
13374.97 767
13376.06 743
13377.15 764
13378.24 746
13379.33 750
13380.43 759
13381.52 775
13382.61 734
13383.70 729
13384.79 708
13385.88 720
13386.97 737
13388.07 719
13389.16 727
13390.25 691
13391.34 694
13392.43 669
13393.52 683
13394.62 718
13395.71 714
13396.80 714
13397.89 711
13398.98 678
13400.08 711
13401.17 721
13402.26 698
13403.35 688
13404.45 678
13405.54 755
13406.63 730
13407.72 694
13408.82 673
13409.91 727
13411.00 718
13412.09 718
13413.19 705
13414.28 686
13415.37 708
13416.46 704
13417.56 729
13418.65 739
13419.74 712
13420.84 715
13421.93 735
13423.02 675
13424.11 718
13425.21 705
13426.30 713
13427.39 720
13428.49 721
13429.58 698
13430.67 742
13431.77 696
13432.86 707
13433.95 712
13435.05 695
13436.14 715
13437.24 719
13438.33 724
13439.42 697
13440.52 734
13441.61 741
13442.70 756
13443.80 774
13444.89 753
13445.99 770
13447.08 749
13448.17 695
13449.27 768
13450.36 732
13451.46 743
13452.55 749
13453.64 783
13454.74 791
13455.83 771
13456.93 745
13458.02 752
13459.12 782
13460.21 762
13461.31 731
13462.40 761
13463.50 782
13464.59 743
13465.69 778
13466.78 798
13467.87 774
13468.97 769
13470.06 791
13471.16 784
13472.25 782
13473.35 829
13474.44 785
13475.54 768
13476.64 759
13477.73 748
13478.83 766
13479.92 804
13481.02 789
13482.11 775
13483.21 757
13484.30 803
13485.40 786
13486.49 808
13487.59 792
13488.69 798
13489.78 806
13490.88 811
13491.97 815
13493.07 789
13494.17 848
13495.26 831
13496.36 853
13497.45 849
13498.55 822
13499.65 816
13500.74 871
13501.84 864
13502.93 826
13504.03 835
13505.13 831
13506.22 826
13507.32 827
13508.42 833
13509.51 814
13510.61 820
13511.71 815
13512.80 821
13513.90 782
13515.00 783
13516.09 758
13517.19 773
13518.29 759
13519.38 761
13520.48 737
13521.58 726
13522.68 764
13523.77 754
13524.87 734
13525.97 759
13527.06 792
13528.16 729
13529.26 752
13530.36 716
13531.45 732
13532.55 721
13533.65 731
13534.75 722
13535.84 725
13536.94 734
13538.04 719
13539.14 705
13540.23 691
13541.33 729
13542.43 754
13543.53 722
13544.63 706
13545.72 714
13546.82 714
13547.92 742
13549.02 710
13550.12 706
13551.22 674
13552.31 683
13553.41 694
13554.51 723
13555.61 736
13556.71 726
13557.81 691
13558.90 723
13560.00 696
13561.10 692
13562.20 732
13563.30 720
13564.40 703
13565.50 692
13566.60 722
13567.69 674
13568.79 695
13569.89 713
13570.99 700
13572.09 685
13573.19 671
13574.29 708
13575.39 736
13576.49 705
13577.59 707
13578.69 699
13579.79 700
13580.89 731
13581.98 707
13583.08 693
13584.18 717
13585.28 687
13586.38 677
13587.48 702
13588.58 690
13589.68 714
13590.78 715
13591.88 703
13592.98 687
13594.08 694
13595.18 730
13596.28 724
13597.38 746
13598.48 709
13599.58 757
13600.68 730
13601.78 724
13602.88 726
13603.98 731
13605.08 708
13606.18 723
13607.29 748
13608.39 725
13609.49 770
13610.59 729
13611.69 702
13612.79 711
13613.89 724
13614.99 737
13616.09 714
13617.19 704
13618.29 745
13619.39 715
13620.50 747
13621.60 681
13622.70 740
13623.80 743
13624.90 731
13626.00 706
13627.10 765
13628.20 736
13629.31 700
13630.41 722
13631.51 680
13632.61 710
13633.71 728
13634.81 729
13635.91 704
13637.02 716
13638.12 684
13639.22 693
13640.32 714
13641.42 690
13642.53 685
13643.63 734
13644.73 746
13645.83 719
13646.93 712
13648.04 705
13649.14 720
13650.24 699
13651.34 727
13652.45 732
13653.55 721
13654.65 686
13655.75 732
13656.85 695
13657.96 699
13659.06 700
13660.16 746
13661.27 749
13662.37 737
13663.47 719
13664.57 748
13665.68 728
13666.78 676
13667.88 686
13668.99 735
13670.09 742
13671.19 746
13672.29 764
13673.40 737
13674.50 720
13675.60 763
13676.71 737
13677.81 742
13678.91 777
13680.02 771
13681.12 789
13682.23 758
13683.33 722
13684.43 742
13685.54 764
13686.64 824
13687.74 758
13688.85 718
13689.95 749
13691.06 773
13692.16 763
13693.26 790
13694.37 778
13695.47 808
13696.58 812
13697.68 803
13698.78 816
13699.89 794
13700.99 791
13702.10 816
13703.20 829
13704.31 863
13705.41 866
13706.51 847
13707.62 865
13708.72 829
13709.83 883
13710.93 858
13712.04 840
13713.14 866
13714.25 869
13715.35 875
13716.46 829
13717.56 883
13718.67 858
13719.77 882
13720.88 852
13721.98 872
13723.09 817
13724.19 843
13725.30 842
13726.40 810
13727.51 804
13728.61 737
13729.72 747
13730.83 792
13731.93 768
13733.04 760
13734.14 757
13735.25 756
13736.35 761
13737.46 771
13738.57 768
13739.67 729
13740.78 748
13741.88 722
13742.99 771
13744.09 768
13745.20 751
13746.31 745
13747.41 757
13748.52 753
13749.63 772
13750.73 792
13751.84 706
13752.94 754
13754.05 748
13755.16 788
13756.26 747
13757.37 759
13758.48 755
13759.58 775
13760.69 788
13761.80 788
13762.90 815
13764.01 780
13765.12 784
13766.22 801
13767.33 779
13768.44 828
13769.55 790
13770.65 763
13771.76 800
13772.87 786
13773.97 809
13775.08 776
13776.19 808
13777.30 784
13778.40 782
13779.51 764
13780.62 769
13781.73 792
13782.83 733
13783.94 771
13785.05 723
13786.16 728
13787.26 737
13788.37 741
13789.48 726
13790.59 732
13791.70 750
13792.80 746
13793.91 701
13795.02 710
13796.13 717
13797.24 732
13798.35 706
13799.45 700
13800.56 726
13801.67 715
13802.78 745
13803.89 724
13805.00 762
13806.10 733
13807.21 771
13808.32 744
13809.43 751
13810.54 708
13811.65 700
13812.76 688
13813.86 711
13814.97 687
13816.08 681
13817.19 709
13818.30 703
13819.41 693
13820.52 692
13821.63 678
13822.74 693
13823.85 710
13824.96 691
13826.06 706
13827.17 731
13828.28 689
13829.39 683
13830.50 701
13831.61 704
13832.72 738
13833.83 699
13834.94 698
13836.05 653
13837.16 666
13838.27 684
13839.38 648
13840.49 673
13841.60 701
13842.71 692
13843.82 704
13844.93 717
13846.04 644
13847.15 702
13848.26 676
13849.37 689
13850.48 654
13851.59 638
13852.70 670
13853.81 691
13854.92 686
13856.03 652
13857.14 678
13858.25 692
13859.37 704
13860.48 701
13861.59 673
13862.70 692
13863.81 669
13864.92 663
13866.03 688
13867.14 664
13868.25 686
13869.36 717
13870.47 692
13871.59 689
13872.70 687
13873.81 665
13874.92 662
13876.03 678
13877.14 735
13878.25 692
13879.36 680
13880.48 703
13881.59 673
13882.70 709
13883.81 703
13884.92 710
13886.03 730
13887.15 728
13888.26 723
13889.37 693
13890.48 725
13891.59 706
13892.71 741
13893.82 748
13894.93 758
13896.04 747
13897.15 747
13898.27 698
13899.38 675
13900.49 686
13901.60 681
13902.72 690
13903.83 693
13904.94 675
13906.05 681
13907.17 673
13908.28 636
13909.39 668
13910.50 669
13911.62 704
13912.73 658
13913.84 661
13914.95 642
13916.07 646
13917.18 681
13918.29 663
13919.41 652
13920.52 653
13921.63 637
13922.75 667
13923.86 698
13924.97 631
13926.09 650
13927.20 663
13928.31 650
13929.43 650
13930.54 657
13931.65 624
13932.77 672
13933.88 633
13934.99 641
13936.11 685
13937.22 677
13938.34 681
13939.45 654
13940.56 629
13941.68 624
13942.79 634
13943.91 639
13945.02 609
13946.13 616
13947.25 641
13948.36 655
13949.48 623
13950.59 629
13951.70 641
13952.82 677
13953.93 643
13955.05 625
13956.16 675
13957.28 622
13958.39 592
13959.51 615
13960.62 645
13961.74 651
13962.85 640
13963.97 620
13965.08 632
13966.20 646
13967.31 622
13968.43 675
13969.54 611
13970.66 619
13971.77 669
13972.89 617
13974.00 600
13975.12 624
13976.23 624
13977.35 631
13978.46 640
13979.58 623
13980.69 662
13981.81 645
13982.92 609
13984.04 624
13985.16 647
13986.27 626
13987.39 621
13988.50 616
13989.62 670
13990.74 624
13991.85 619
13992.97 631
13994.08 633
13995.20 663
13996.32 625
13997.43 659
13998.55 654
13999.66 639
14000.78 619
14001.90 654
14003.01 621
14004.13 607
14005.25 632
14006.36 652
14007.48 636
14008.60 602
14009.71 631
14010.83 635
14011.95 650
14013.06 618
14014.18 611
14015.30 648
14016.41 683
14017.53 606
14018.65 647
14019.76 630
14020.88 619
14022.00 637
14023.12 641
14024.23 584
14025.35 635
14026.47 646
14027.59 648
14028.70 608
14029.82 641
14030.94 663
14032.06 613
14033.17 645
14034.29 638
14035.41 652
14036.53 621
14037.64 669
14038.76 660
14039.88 654
14041.00 626
14042.11 646
14043.23 641
14044.35 675
14045.47 645
14046.59 649
14047.71 654
14048.82 640
14049.94 636
14051.06 638
14052.18 652
14053.30 654
14054.42 693
14055.53 677
14056.65 691
14057.77 648
14058.89 681
14060.01 714
14061.13 671
14062.25 678
14063.36 685
14064.48 712
14065.60 643
14066.72 672
14067.84 714
14068.96 706
14070.08 658
14071.20 675
14072.32 715
14073.44 730
14074.55 713
14075.67 727
14076.79 707
14077.91 720
14079.03 705
14080.15 734
14081.27 760
14082.39 720
14083.51 712
14084.63 771
14085.75 759
14086.87 740
14087.99 767
14089.11 756
14090.23 806
14091.35 771
14092.47 822
14093.59 846
14094.71 851
14095.83 803
14096.95 834
14098.07 772
14099.19 797
14100.31 817
14101.43 807
14102.55 802
14103.67 743
14104.79 776
14105.91 750
14107.03 764
14108.15 713
14109.27 722
14110.39 699
14111.51 723
14112.64 652
14113.76 666
14114.88 687
14116.00 690
14117.12 689
14118.24 648
14119.36 662
14120.48 691
14121.60 686
14122.72 675
14123.85 678
14124.97 680
14126.09 707
14127.21 665
14128.33 648
14129.45 619
14130.57 633
14131.70 617
14132.82 666
14133.94 632
14135.06 643
14136.18 635
14137.30 639
14138.43 634
14139.55 626
14140.67 605
14141.79 613
14142.91 615
14144.03 610
14145.16 650
14146.28 623
14147.40 615
14148.52 640
14149.65 634
14150.77 600
14151.89 576
14153.01 598
14154.13 622
14155.26 609
14156.38 608
14157.50 609
14158.62 624
14159.75 639
14160.87 632
14161.99 631
14163.12 599
14164.24 585
14165.36 611
14166.48 655
14167.61 593
14168.73 612
14169.85 608
14170.98 599
14172.10 593
14173.22 600
14174.35 631
14175.47 606
14176.59 616
14177.72 580
14178.84 594
14179.96 595
14181.09 621
14182.21 618
14183.33 613
14184.46 587
14185.58 613
14186.70 597
14187.83 583
14188.95 599
14190.07 568
14191.20 582
14192.32 568
14193.45 588
14194.57 573
14195.69 605
14196.82 558
14197.94 603
14199.07 617
14200.19 584
14201.32 616
14202.44 648
14203.56 611
14204.69 599
14205.81 572
14206.94 579
14208.06 597
14209.19 614
14210.31 612
14211.44 574
14212.56 595
14213.69 545
14214.81 572
14215.93 586
14217.06 587
14218.18 596
14219.31 592
14220.43 586
14221.56 621
14222.68 559
14223.81 544
14224.94 529
14226.06 560
14227.19 547
14228.31 582
14229.44 599
14230.56 582
14231.69 589
14232.81 544
14233.94 571
14235.06 570
14236.19 577
14237.32 578
14238.44 542
14239.57 565
14240.69 566
14241.82 542
14242.94 537
14244.07 570
14245.20 572
14246.32 573
14247.45 574
14248.57 570
14249.70 596
14250.83 545
14251.95 561
14253.08 547
14254.21 614
14255.33 576
14256.46 577
14257.59 571
14258.71 577
14259.84 551
14260.97 558
14262.09 562
14263.22 543
14264.35 575
14265.47 561
14266.60 583
14267.73 572
14268.85 608
14269.98 567
14271.11 584
14272.23 598
14273.36 572
14274.49 588
14275.62 561
14276.74 593
14277.87 573
14279.00 570
14280.12 540
14281.25 548
14282.38 550
14283.51 573
14284.63 573
14285.76 530
14286.89 579
14288.02 565
14289.15 545
14290.27 520
14291.40 535
14292.53 558
14293.66 521
14294.78 546
14295.91 544
14297.04 564
14298.17 560
14299.30 560
14300.42 567
14301.55 540
14302.68 512
14303.81 566
14304.94 561
14306.07 548
14307.19 537
14308.32 536
14309.45 564
14310.58 520
14311.71 507
14312.84 528
14313.97 548
14315.10 526
14316.22 557
14317.35 528
14318.48 519
14319.61 487
14320.74 531
14321.87 515
14323.00 530
14324.13 533
14325.26 545
14326.39 491
14327.51 517
14328.64 539
14329.77 524
14330.90 561
14332.03 522
14333.16 570
14334.29 535
14335.42 527
14336.55 519
14337.68 516
14338.81 558
14339.94 536
14341.07 539
14342.20 523
14343.33 515
14344.46 540
14345.59 556
14346.72 532
14347.85 516
14348.98 534
14350.11 520
14351.24 560
14352.37 545
14353.50 558
14354.63 535
14355.76 541
14356.89 553
14358.02 542
14359.15 557
14360.28 525
14361.41 533
14362.54 553
14363.67 546
14364.80 553
14365.94 544
14367.07 548
14368.20 519
14369.33 526
14370.46 524
14371.59 523
14372.72 516
14373.85 509
14374.98 556
14376.11 560
14377.25 534
14378.38 545
14379.51 536
14380.64 514
14381.77 536
14382.90 526
14384.03 530
14385.16 537
14386.30 517
14387.43 512
14388.56 530
14389.69 553
14390.82 562
14391.95 561
14393.09 531
14394.22 552
14395.35 526
14396.48 549
14397.61 565
14398.75 548
14399.88 572
14401.01 555
14402.14 537
14403.27 549
14404.41 538
14405.54 516
14406.67 539
14407.80 532
14408.94 513
14410.07 522
14411.20 521
14412.33 557
14413.47 552
14414.60 540
14415.73 538
14416.87 551
14418.00 544
14419.13 541
14420.26 507
14421.40 554
14422.53 540
14423.66 547
14424.80 558
14425.93 518
14427.06 543
14428.20 549
14429.33 550
14430.46 561
14431.59 566
14432.73 552
14433.86 582
14435.00 545
14436.13 556
14437.26 535
14438.40 577
14439.53 564
14440.66 576
14441.80 544
14442.93 526
14444.06 534
14445.20 576
14446.33 554
14447.47 540
14448.60 504
14449.73 557
14450.87 551
14452.00 536
14453.14 550
14454.27 537
14455.41 585
14456.54 586
14457.67 553
14458.81 523
14459.94 535
14461.08 583
14462.21 573
14463.35 538
14464.48 523
14465.62 546
14466.75 578
14467.89 593
14469.02 586
14470.15 611
14471.29 572
14472.42 580
14473.56 567
14474.69 552
14475.83 572
14476.96 581
14478.10 579
14479.24 566
14480.37 580
14481.51 580
14482.64 557
14483.78 562
14484.91 561
14486.05 557
14487.18 552
14488.32 563
14489.45 598
14490.59 588
14491.73 559
14492.86 574
14494.00 581
14495.13 607
14496.27 584
14497.40 572
14498.54 619
14499.68 612
14500.81 593
14501.95 586
14503.08 627
14504.22 620
14505.36 655
14506.49 684
14507.63 618
14508.77 619
14509.90 634
14511.04 616
14512.18 616
14513.31 627
14514.45 642
14515.58 628
14516.72 637
14517.86 624
14519.00 602
14520.13 627
14521.27 640
14522.41 622
14523.54 648
14524.68 601
14525.82 623
14526.95 655
14528.09 671
14529.23 608
14530.37 592
14531.50 575
14532.64 606
14533.78 579
14534.91 544
14536.05 555
14537.19 583
14538.33 579
14539.46 600
14540.60 601
14541.74 599
14542.88 601
14544.02 598
14545.15 638
14546.29 597
14547.43 593
14548.57 610
14549.70 601
14550.84 547
14551.98 544
14553.12 548
14554.26 564
14555.39 597
14556.53 548
14557.67 560
14558.81 550
14559.95 594
14561.09 564
14562.22 565
14563.36 539
14564.50 570
14565.64 573
14566.78 577
14567.92 578
14569.06 544
14570.20 547
14571.33 525
14572.47 535
14573.61 544
14574.75 557
14575.89 520
14577.03 557
14578.17 531
14579.31 540
14580.45 542
14581.59 578
14582.72 577
14583.86 565
14585.00 571
14586.14 573
14587.28 595
14588.42 578
14589.56 564
14590.70 560
14591.84 584
14592.98 604
14594.12 572
14595.26 566
14596.40 571
14597.54 584
14598.68 587
14599.82 576
14600.96 595
14602.10 595
14603.24 618
14604.38 552
14605.52 560
14606.66 595
14607.80 583
14608.94 571
14610.08 586
14611.22 588
14612.36 581
14613.50 609
14614.64 571
14615.78 589
14616.92 622
14618.06 602
14619.20 605
14620.34 580
14621.49 586
14622.63 575
14623.77 562
14624.91 603
14626.05 575
14627.19 589
14628.33 605
14629.47 593
14630.61 591
14631.75 603
14632.90 616
14634.04 590
14635.18 604
14636.32 582
14637.46 560
14638.60 588
14639.74 622
14640.88 607
14642.03 586
14643.17 594
14644.31 573
14645.45 605
14646.59 621
14647.73 573
14648.88 543
14650.02 581
14651.16 563
14652.30 560
14653.44 584
14654.59 575
14655.73 598
14656.87 579
14658.01 552
14659.16 586
14660.30 584
14661.44 527
14662.58 570
14663.72 563
14664.87 586
14666.01 570
14667.15 562
14668.29 584
14669.44 607
14670.58 556
14671.72 557
14672.87 534
14674.01 535
14675.15 508
14676.29 542
14677.44 528
14678.58 525
14679.72 562
14680.87 571
14682.01 585
14683.15 545
14684.30 540
14685.44 554
14686.58 577
14687.73 523
14688.87 529
14690.01 505
14691.16 543
14692.30 532
14693.44 504
14694.59 498
14695.73 534
14696.87 570
14698.02 547
14699.16 511
14700.30 523
14701.45 517
14702.59 544
14703.74 516
14704.88 526
14706.02 545
14707.17 547
14708.31 528
14709.46 510
14710.60 530
14711.75 526
14712.89 509
14714.03 532
14715.18 545
14716.32 519
14717.47 538
14718.61 547
14719.76 535
14720.90 498
14722.05 521
14723.19 533
14724.34 497
14725.48 531
14726.63 526
14727.77 520
14728.92 525
14730.06 533
14731.21 551
14732.35 529
14733.50 540
14734.64 535
14735.79 552
14736.93 540
14738.08 529
14739.22 550
14740.37 551
14741.51 544
14742.66 541
14743.80 540
14744.95 522
14746.09 523
14747.24 549
14748.39 533
14749.53 549
14750.68 491
14751.82 539
14752.97 530
14754.11 537
14755.26 566
14756.41 562
14757.55 539
14758.70 528
14759.85 540
14760.99 525
14762.14 543
14763.28 560
14764.43 524
14765.58 538
14766.72 538
14767.87 570
14769.02 535
14770.16 535
14771.31 545
14772.46 556
14773.60 536
14774.75 523
14775.90 513
14777.04 516
14778.19 526
14779.34 525
14780.48 504
14781.63 507
14782.78 506
14783.92 537
14785.07 542
14786.22 537
14787.37 528
14788.51 512
14789.66 504
14790.81 524
14791.96 533
14793.10 515
14794.25 509
14795.40 542
14796.54 558
14797.69 513
14798.84 504
14799.99 527
14801.14 488
14802.28 494
14803.43 524
14804.58 493
14805.73 520
14806.88 544
14808.02 514
14809.17 495
14810.32 498
14811.47 505
14812.62 502
14813.76 523
14814.91 528
14816.06 514
14817.21 502
14818.36 544
14819.51 521
14820.65 513
14821.80 515
14822.95 519
14824.10 515
14825.25 482
14826.40 500
14827.55 488
14828.69 459
14829.84 508
14830.99 513
14832.14 514
14833.29 511
14834.44 503
14835.59 524
14836.74 525
14837.89 518
14839.04 520
14840.19 510
14841.33 503
14842.48 528
14843.63 501
14844.78 491
14845.93 472
14847.08 505
14848.23 507
14849.38 491
14850.53 461
14851.68 493
14852.83 493
14853.98 508
14855.13 500
14856.28 551
14857.43 505
14858.58 527
14859.73 524
14860.88 510
14862.03 529
14863.18 518
14864.33 520
14865.48 507
14866.63 500
14867.78 516
14868.93 482
14870.08 471
14871.23 500
14872.38 478
14873.53 502
14874.68 479
14875.83 487
14876.98 479
14878.14 492
14879.29 511
14880.44 498
14881.59 513
14882.74 535
14883.89 507
14885.04 499
14886.19 518
14887.34 520
14888.49 541
14889.64 525
14890.80 495
14891.95 501
14893.10 548
14894.25 514
14895.40 557
14896.55 524
14897.70 482
14898.86 502
14900.01 512
14901.16 513
14902.31 515
14903.46 488
14904.61 487
14905.77 538
14906.92 530
14908.07 530
14909.22 501
14910.37 536
14911.53 509
14912.68 526
14913.83 511
14914.98 497
14916.13 543
14917.29 514
14918.44 517
14919.59 514
14920.74 532
14921.90 509
14923.05 560
14924.20 537
14925.35 527
14926.51 500
14927.66 533
14928.81 522
14929.96 521
14931.12 494
14932.27 509
14933.42 507
14934.57 501
14935.73 536
14936.88 522
14938.03 531
14939.19 519
14940.34 517
14941.49 519
14942.65 503
14943.80 509
14944.95 539
14946.11 540
14947.26 528
14948.41 494
14949.57 504
14950.72 542
14951.87 498
14953.03 503
14954.18 532
14955.33 498
14956.49 522
14957.64 543
14958.80 495
14959.95 520
14961.10 518
14962.26 509
14963.41 523
14964.57 512
14965.72 527
14966.87 546
14968.03 525
14969.18 561
14970.34 519
14971.49 542
14972.65 545
14973.80 543
14974.95 547
14976.11 552
14977.26 541
14978.42 540
14979.57 531
14980.73 549
14981.88 530
14983.04 567
14984.19 527
14985.35 572
14986.50 556
14987.66 547
14988.81 531
14989.97 541
14991.12 555
14992.28 537
14993.43 526
14994.59 552
14995.74 515
14996.90 571
14998.05 532
14999.21 539
15000.36 552
15001.52 560
15002.67 509
15003.83 495
15004.99 504
15006.14 489
15007.30 511
15008.45 490
15009.61 526
15010.76 533
15011.92 536
15013.08 498
15014.23 533
15015.39 519
15016.54 532
15017.70 499
15018.86 454
15020.01 523
15021.17 498
15022.32 497
15023.48 483
15024.64 501
15025.79 469
15026.95 531
15028.11 485
15029.26 507
15030.42 499
15031.58 483
15032.73 496
15033.89 523
15035.05 512
15036.20 493
15037.36 495
15038.52 502
15039.67 488
15040.83 484
15041.99 524
15043.15 537
15044.30 507
15045.46 498
15046.62 489
15047.77 486
15048.93 501
15050.09 458
15051.25 535
15052.40 521
15053.56 506
15054.72 491
15055.88 532
15057.03 508
15058.19 489
15059.35 504
15060.51 533
15061.66 517
15062.82 507
15063.98 505
15065.14 511
15066.30 534
15067.45 538
15068.61 486
15069.77 484
15070.93 496
15072.09 496
15073.24 494
15074.40 513
15075.56 493
15076.72 503
15077.88 552
15079.04 516
15080.20 502
15081.35 516
15082.51 506
15083.67 496
15084.83 503
15085.99 497
15087.15 508
15088.31 513
15089.46 523
15090.62 521
15091.78 549
15092.94 513
15094.10 552
15095.26 520
15096.42 500
15097.58 493
15098.74 531
15099.90 512
15101.06 520
15102.22 479
15103.37 516
15104.53 514
15105.69 513
15106.85 531
15108.01 525
15109.17 549
15110.33 504
15111.49 510
15112.65 491
15113.81 503
15114.97 490
15116.13 480
15117.29 476
15118.45 509
15119.61 477
15120.77 501
15121.93 471
15123.09 469
15124.25 476
15125.41 477
15126.57 476
15127.73 462
15128.89 483
15130.05 502
15131.21 495
15132.37 473
15133.53 462
15134.69 495
15135.86 519
15137.02 491
15138.18 479
15139.34 463
15140.50 489
15141.66 482
15142.82 493
15143.98 474
15145.14 458
15146.30 486
15147.46 487
15148.63 483
15149.79 493
15150.95 474
15152.11 489
15153.27 519
15154.43 469
15155.59 531
15156.75 478
15157.92 500
15159.08 484
15160.24 514
15161.40 510
15162.56 481
15163.72 469
15164.89 500
15166.05 492
15167.21 501
15168.37 501
15169.53 478
15170.69 485
15171.86 483
15173.02 505
15174.18 483
15175.34 497
15176.51 475
15177.67 514
15178.83 496
15179.99 489
15181.15 476
15182.32 485
15183.48 496
15184.64 479
15185.80 483
15186.97 488
15188.13 494
15189.29 508
15190.46 512
15191.62 485
15192.78 482
15193.94 452
15195.11 492
15196.27 453
15197.43 473
15198.60 491
15199.76 505
15200.92 495
15202.08 479
15203.25 487
15204.41 540
15205.57 548
15206.74 503
15207.90 479
15209.06 501
15210.23 507
15211.39 476
15212.56 470
15213.72 494
15214.88 513
15216.05 520
15217.21 563
15218.37 530
15219.54 511
15220.70 513
15221.87 494
15223.03 549
15224.19 525
15225.36 499
15226.52 495
15227.69 507
15228.85 529
15230.01 514
15231.18 496
15232.34 533
15233.51 495
15234.67 505
15235.84 513
15237.00 496
15238.16 486
15239.33 497
15240.49 499
15241.66 473
15242.82 489
15243.99 480
15245.15 500
15246.32 484
15247.48 479
15248.65 505
15249.81 487
15250.98 487
15252.14 496
15253.31 465
15254.47 492
15255.64 484
15256.80 501
15257.97 512
15259.13 489
15260.30 478
15261.46 456
15262.63 487
15263.80 486
15264.96 498
15266.13 464
15267.29 493
15268.46 493
15269.62 513
15270.79 486
15271.96 519
15273.12 519
15274.29 535
15275.45 510
15276.62 505
15277.79 514
15278.95 493
15280.12 505
15281.28 520
15282.45 522
15283.62 514
15284.78 492
15285.95 480
15287.12 522
15288.28 488
15289.45 475
15290.62 498
15291.78 491
15292.95 520
15294.12 529
15295.28 488
15296.45 481
15297.62 524
15298.78 485
15299.95 502
15301.12 499
15302.28 505
15303.45 533
15304.62 532
15305.78 505
15306.95 517
15308.12 541
15309.29 522
15310.45 496
15311.62 510
15312.79 511
15313.96 508
15315.12 505
15316.29 492
15317.46 538
15318.63 548
15319.79 535
15320.96 519
15322.13 502
15323.30 489
15324.46 491
15325.63 499
15326.80 522
15327.97 487
15329.14 488
15330.30 509
15331.47 534
15332.64 530
15333.81 522
15334.98 533
15336.14 490
15337.31 495
15338.48 518
15339.65 525
15340.82 495
15341.99 525
15343.16 529
15344.32 516
15345.49 492
15346.66 502
15347.83 505
15349.00 491
15350.17 484
15351.34 487
15352.51 532
15353.67 494
15354.84 528
15356.01 516
15357.18 532
15358.35 490
15359.52 526
15360.69 470
15361.86 482
15363.03 474
15364.20 506
15365.37 486
15366.54 492
15367.71 522
15368.87 527
15370.04 505
15371.21 509
15372.38 515
15373.55 537
15374.72 515
15375.89 486
15377.06 506
15378.23 514
15379.40 491
15380.57 492
15381.74 517
15382.91 505
15384.08 492
15385.25 530
15386.42 548
15387.59 475
15388.76 514
15389.93 521
15391.10 493
15392.27 493
15393.44 485
15394.62 527
15395.79 502
15396.96 510
15398.13 521
15399.30 523
15400.47 522
15401.64 525
15402.81 492
15403.98 520
15405.15 509
15406.32 548
15407.49 513
15408.66 564
15409.84 491
15411.01 500
15412.18 500
15413.35 491
15414.52 500
15415.69 481
15416.86 509
15418.03 529
15419.21 524
15420.38 530
15421.55 476
15422.72 513
15423.89 535
15425.06 507
15426.24 489
15427.41 483
15428.58 492
15429.75 477
15430.92 499
15432.09 494
15433.27 491
15434.44 491
15435.61 470
15436.78 504
15437.96 513
15439.13 524
15440.30 489
15441.47 505
15442.64 510
15443.82 505
15444.99 484
15446.16 498
15447.33 458
15448.51 469
15449.68 502
15450.85 505
15452.02 498
15453.20 483
15454.37 475
15455.54 474
15456.72 473
15457.89 474
15459.06 464
15460.23 483
15461.41 434
15462.58 444
15463.75 470
15464.93 507
15466.10 480
15467.27 502
15468.45 483
15469.62 496
15470.79 461
15471.97 510
15473.14 495
15474.31 474
15475.49 471
15476.66 480
15477.83 456
15479.01 475
15480.18 481
15481.36 484
15482.53 473
15483.70 480
15484.88 475
15486.05 493
15487.23 486
15488.40 452
15489.57 505
15490.75 466
15491.92 463
15493.10 447
15494.27 504
15495.44 478
15496.62 481
15497.79 460
15498.97 496
15500.14 488
15501.32 528
15502.49 468
15503.67 479
15504.84 485
15506.02 482
15507.19 495
15508.36 489
15509.54 498
15510.71 486
15511.89 479
15513.06 474
15514.24 493
15515.41 502
15516.59 516
15517.77 469
15518.94 461
15520.12 461
15521.29 505
15522.47 451
15523.64 488
15524.82 487
15525.99 513
15527.17 512
15528.34 505
15529.52 493
15530.69 480
15531.87 495
15533.05 521
15534.22 511
15535.40 492
15536.57 502
15537.75 485
15538.93 493
15540.10 457
15541.28 498
15542.45 504
15543.63 483
15544.81 508
15545.98 492
15547.16 456
15548.33 522
15549.51 482
15550.69 480
15551.86 507
15553.04 481
15554.22 484
15555.39 479
15556.57 494
15557.75 494
15558.92 487
15560.10 479
15561.28 501
15562.45 516
15563.63 504
15564.81 484
15565.99 518
15567.16 497
15568.34 516
15569.52 497
15570.69 473
15571.87 491
15573.05 490
15574.23 493
15575.40 491
15576.58 515
15577.76 519
15578.93 540
15580.11 522
15581.29 487
15582.47 512
15583.65 525
15584.82 514
15586.00 525
15587.18 506
15588.36 517
15589.53 516
15590.71 523
15591.89 529
15593.07 470
15594.25 546
15595.42 541
15596.60 525
15597.78 549
15598.96 533
15600.14 493
15601.32 490
15602.49 558
15603.67 547
15604.85 557
15606.03 529
15607.21 523
15608.39 524
15609.56 508
15610.74 504
15611.92 539
15613.10 539
15614.28 511
15615.46 540
15616.64 547
15617.82 562
15619.00 543
15620.17 547
15621.35 540
15622.53 549
15623.71 531
15624.89 520
15626.07 538
15627.25 576
15628.43 583
15629.61 592
15630.79 570
15631.97 536
15633.15 544
15634.33 540
15635.51 536
15636.69 549
15637.87 566
15639.05 558
15640.22 552
15641.40 527
15642.58 564
15643.76 597
15644.94 572
15646.12 574
15647.30 559
15648.48 551
15649.66 545
15650.85 575
15652.03 566
15653.21 574
15654.39 580
15655.57 576
15656.75 589
15657.93 543
15659.11 588
15660.29 557
15661.47 551
15662.65 549
15663.83 534
15665.01 562
15666.19 558
15667.37 562
15668.55 566
15669.73 538
15670.92 528
15672.10 552
15673.28 585
15674.46 591
15675.64 523
15676.82 495
15678.00 542
15679.18 535
15680.36 548
15681.55 579
15682.73 562
15683.91 520
15685.09 541
15686.27 522
15687.45 530
15688.63 516
15689.82 535
15691.00 552
15692.18 505
15693.36 504
15694.54 501
15695.73 509
15696.91 551
15698.09 561
15699.27 521
15700.45 559
15701.64 517
15702.82 540
15704.00 527
15705.18 536
15706.36 516
15707.55 553
15708.73 529
15709.91 576
15711.09 543
15712.28 554
15713.46 539
15714.64 531
15715.82 533
15717.01 548
15718.19 563
15719.37 540
15720.55 545
15721.74 521
15722.92 528
15724.10 512
15725.29 509
15726.47 531
15727.65 577
15728.84 534
15730.02 567
15731.20 514
15732.39 552
15733.57 577
15734.75 570
15735.94 562
15737.12 561
15738.30 538
15739.49 553
15740.67 559
15741.85 541
15743.04 601
15744.22 549
15745.40 578
15746.59 569
15747.77 584
15748.96 561
15750.14 605
15751.32 582
15752.51 551
15753.69 549
15754.88 552
15756.06 564
15757.24 540
15758.43 579
15759.61 570
15760.80 589
15761.98 606
15763.17 571
15764.35 543
15765.53 564
15766.72 580
15767.90 574
15769.09 585
15770.27 577
15771.46 558
15772.64 563
15773.83 557
15775.01 561
15776.20 512
15777.38 544
15778.57 554
15779.75 540
15780.94 506
15782.12 523
15783.31 557
15784.49 504
15785.68 535
15786.86 545
15788.05 532
15789.23 544
15790.42 502
15791.60 477
15792.79 510
15793.98 527
15795.16 526
15796.35 506
15797.53 522
15798.72 518
15799.90 518
15801.09 528
15802.28 516
15803.46 499
15804.65 511
15805.83 507
15807.02 520
15808.21 501
15809.39 472
15810.58 503
15811.76 512
15812.95 504
15814.14 491
15815.32 502
15816.51 489
15817.70 535
15818.88 534
15820.07 507
15821.26 528
15822.44 467
15823.63 482
15824.82 495
15826.00 521
15827.19 511
15828.38 503
15829.56 516
15830.75 510
15831.94 509
15833.12 515
15834.31 523
15835.50 501
15836.69 523
15837.87 498
15839.06 505
15840.25 507
15841.44 523
15842.62 532
15843.81 500
15845.00 486
15846.18 537
15847.37 516
15848.56 498
15849.75 495
15850.94 508
15852.12 539
15853.31 484
15854.50 520
15855.69 524
15856.87 477
15858.06 451
15859.25 493
15860.44 460
15861.63 504
15862.81 492
15864.00 516
15865.19 490
15866.38 488
15867.57 527
15868.76 488
15869.94 513
15871.13 507
15872.32 482
15873.51 476
15874.70 489
15875.89 496
15877.08 507
15878.26 503
15879.45 509
15880.64 506
15881.83 461
15883.02 494
15884.21 498
15885.40 508
15886.59 500
15887.78 507
15888.97 512
15890.15 514
15891.34 487
15892.53 487
15893.72 455
15894.91 497
15896.10 498
15897.29 542
15898.48 494
15899.67 504
15900.86 505
15902.05 506
15903.24 519
15904.43 483
15905.62 495
15906.81 504
15908.00 520
15909.19 504
15910.38 499
15911.57 509
15912.76 523
15913.95 524
15915.14 524
15916.33 507
15917.52 528
15918.71 508
15919.90 507
15921.09 482
15922.28 489
15923.47 466
15924.66 525
15925.85 524
15927.04 487
15928.23 526
15929.42 493
15930.61 508
15931.80 486
15932.99 509
15934.18 505
15935.38 489
15936.57 489
15937.76 488
15938.95 484
15940.14 498
15941.33 473
15942.52 487
15943.71 510
15944.90 499
15946.10 482
15947.29 500
15948.48 485
15949.67 457
15950.86 480
15952.05 470
15953.24 491
15954.44 460
15955.63 473
15956.82 479
15958.01 456
15959.20 478
15960.39 510
15961.59 464
15962.78 463
15963.97 449
15965.16 467
15966.35 472
15967.55 427
15968.74 485
15969.93 500
15971.12 530
15972.31 473
15973.51 488
15974.70 486
15975.89 458
15977.08 442
15978.28 481
15979.47 480
15980.66 460
15981.85 503
15983.05 449
15984.24 481
15985.43 487
15986.62 501
15987.82 459
15989.01 485
15990.20 486
15991.40 474
15992.59 477
15993.78 474
15994.98 445
15996.17 474
15997.36 479
15998.55 485
15999.75 455
16000.94 440
16002.13 446
16003.33 434
16004.52 462
16005.72 461
16006.91 463
16008.10 459
16009.30 493
16010.49 442
16011.68 425
16012.88 456
16014.07 447
16015.26 449
16016.46 440
16017.65 448
16018.85 437
16020.04 439
16021.23 456
16022.43 482
16023.62 456
16024.82 504
16026.01 447
16027.21 460
16028.40 456
16029.59 466
16030.79 446
16031.98 463
16033.18 477
16034.37 471
16035.57 481
16036.76 460
16037.96 425
16039.15 452
16040.35 477
16041.54 448
16042.73 454
16043.93 452
16045.12 457
16046.32 457
16047.51 448
16048.71 441
16049.91 481
16051.10 488
16052.30 457
16053.49 440
16054.69 451
16055.88 457
16057.08 426
16058.27 443
16059.47 458
16060.66 492
16061.86 478
16063.05 470
16064.25 493
16065.45 465
16066.64 467
16067.84 448
16069.03 475
16070.23 478
16071.42 460
16072.62 469
16073.82 436
16075.01 458
16076.21 474
16077.41 490
16078.60 452
16079.80 456
16080.99 434
16082.19 442
16083.39 463
16084.58 462
16085.78 455
16086.98 424
16088.17 453
16089.37 465
16090.57 442
16091.76 448
16092.96 445
16094.16 452
16095.35 466
16096.55 490
16097.75 454
16098.94 457
16100.14 483
16101.34 430
16102.53 429
16103.73 440
16104.93 451
16106.13 493
16107.32 457
16108.52 475
16109.72 417
16110.92 454
16112.11 473
16113.31 445
16114.51 451
16115.71 454
16116.90 449
16118.10 436
16119.30 441
16120.50 450
16121.69 474
16122.89 466
16124.09 458
16125.29 422
16126.49 447
16127.68 458
16128.88 478
16130.08 451
16131.28 438
16132.48 446
16133.67 477
16134.87 487
16136.07 450
16137.27 440
16138.47 457
16139.67 476
16140.86 424
16142.06 428
16143.26 431
16144.46 433
16145.66 448
16146.86 418
16148.06 417
16149.26 422
16150.45 453
16151.65 444
16152.85 441
16154.05 446
16155.25 446
16156.45 425
16157.65 425
16158.85 448
16160.05 449
16161.25 448
16162.45 465
16163.64 469
16164.84 469
16166.04 437
16167.24 418
16168.44 448
16169.64 443
16170.84 447
16172.04 459
16173.24 413
16174.44 462
16175.64 450
16176.84 440
16178.04 450
16179.24 456
16180.44 486
16181.64 466
16182.84 434
16184.04 428
16185.24 456
16186.44 450
16187.64 445
16188.84 448
16190.04 444
16191.24 435
16192.44 443
16193.64 433
16194.84 408
16196.04 475
16197.24 454
16198.44 441
16199.65 456
16200.85 445
16202.05 417
16203.25 437
16204.45 461
16205.65 425
16206.85 445
16208.05 442
16209.25 461
16210.45 438
16211.65 451
16212.86 426
16214.06 475
16215.26 452
16216.46 441
16217.66 427
16218.86 459
16220.06 437
16221.27 432
16222.47 437
16223.67 435
16224.87 432
16226.07 450
16227.27 461
16228.48 454
16229.68 468
16230.88 466
16232.08 445
16233.28 424
16234.48 433
16235.69 449
16236.89 451
16238.09 450
16239.29 453
16240.50 434
16241.70 430
16242.90 465
16244.10 466
16245.30 460
16246.51 432
16247.71 441
16248.91 423
16250.11 429
16251.32 406
16252.52 437
16253.72 443
16254.92 444
16256.13 454
16257.33 425
16258.53 465
16259.74 464
16260.94 472
16262.14 460
16263.35 446
16264.55 436
16265.75 440
16266.95 432
16268.16 450
16269.36 454
16270.56 433
16271.77 461
16272.97 447
16274.17 445
16275.38 483
16276.58 444
16277.79 474
16278.99 483
16280.19 467
16281.40 449
16282.60 447
16283.80 453
16285.01 437
16286.21 436
16287.42 443
16288.62 464
16289.82 460
16291.03 468
16292.23 413
16293.44 447
16294.64 453
16295.84 433
16297.05 415
16298.25 459
16299.46 460
16300.66 431
16301.87 458
16303.07 424
16304.27 428
16305.48 459
16306.68 451
16307.89 428
16309.09 436
16310.30 441
16311.50 466
16312.71 451
16313.91 433
16315.12 440
16316.32 439
16317.53 418
16318.73 420
16319.94 420
16321.14 434
16322.35 447
16323.55 431
16324.76 438
16325.96 431
16327.17 421
16328.38 415
16329.58 423
16330.79 420
16331.99 416
16333.20 462
16334.40 426
16335.61 454
16336.81 401
16338.02 420
16339.23 420
16340.43 410
16341.64 431
16342.84 428
16344.05 413
16345.26 435
16346.46 430
16347.67 415
16348.87 407
16350.08 420
16351.29 411
16352.49 411
16353.70 419
16354.91 403
16356.11 417
16357.32 400
16358.53 402
16359.73 399
16360.94 395
16362.15 443
16363.35 418
16364.56 385
16365.77 388
16366.97 409
16368.18 424
16369.39 397
16370.59 430
16371.80 428
16373.01 402
16374.21 435
16375.42 403
16376.63 421
16377.84 392
16379.04 398
16380.25 416
16381.46 398
16382.67 401
16383.87 396
16385.08 394
16386.29 401
16387.50 406
16388.70 403
16389.91 417
16391.12 391
16392.33 398
16393.53 410
16394.74 410
16395.95 380
16397.16 409
16398.37 400
16399.57 416
16400.78 405
16401.99 412
16403.20 391
16404.41 410
16405.62 442
16406.82 416
16408.03 380
16409.24 374
16410.45 385
16411.66 424
16412.87 435
16414.07 399
16415.28 402
16416.49 405
16417.70 416
16418.91 398
16420.12 400
16421.33 396
16422.54 430
16423.75 432
16424.95 395
16426.16 385
16427.37 412
16428.58 440
16429.79 403
16431.00 397
16432.21 396
16433.42 398
16434.63 388
16435.84 387
16437.05 400
16438.26 397
16439.47 387
16440.68 412
16441.88 393
16443.09 408
16444.30 366
16445.51 357
16446.72 397
16447.93 400
16449.14 384
16450.35 386
16451.56 356
16452.77 392
16453.98 445
16455.19 398
16456.40 391
16457.61 408
16458.82 417
16460.03 388
16461.24 389
16462.45 382
16463.67 408
16464.88 398
16466.09 362
16467.30 377
16468.51 377
16469.72 381
16470.93 382
16472.14 415
16473.35 385
16474.56 399
16475.77 409
16476.98 395
16478.19 387
16479.40 378
16480.62 368
16481.83 388
16483.04 369
16484.25 391
16485.46 376
16486.67 389
16487.88 409
16489.09 382
16490.31 393
16491.52 359
16492.73 397
16493.94 394
16495.15 384
16496.36 396
16497.57 400
16498.79 368
16500.00 368
16501.21 368
16502.42 378
16503.63 379
16504.85 396
16506.06 379
16507.27 406
16508.48 396
16509.69 364
16510.91 354
16512.12 400
16513.33 375
16514.54 369
16515.76 370
16516.97 369
16518.18 392
16519.39 403
16520.60 391
16521.82 369
16523.03 411
16524.24 396
16525.46 357
16526.67 370
16527.88 385
16529.09 393
16530.31 367
16531.52 377
16532.73 386
16533.95 398
16535.16 389
16536.37 372
16537.58 372
16538.80 391
16540.01 357
16541.22 332
16542.44 379
16543.65 363
16544.86 383
16546.08 379
16547.29 382
16548.50 381
16549.72 374
16550.93 351
16552.15 395
16553.36 379
16554.57 385
16555.79 388
16557.00 382
16558.21 386
16559.43 385
16560.64 372
16561.86 396
16563.07 394
16564.28 351
16565.50 363
16566.71 359
16567.93 344
16569.14 330
16570.36 372
16571.57 351
16572.78 373
16574.00 368
16575.21 368
16576.43 377
16577.64 364
16578.86 399
16580.07 349
16581.29 368
16582.50 349
16583.72 353
16584.93 382
16586.15 378
16587.36 348
16588.58 355
16589.79 338
16591.01 369
16592.22 370
16593.44 375
16594.65 366
16595.87 354
16597.08 395
16598.30 394
16599.51 383
16600.73 367
16601.94 372
16603.16 359
16604.37 369
16605.59 355
16606.81 365
16608.02 349
16609.24 342
16610.45 342
16611.67 374
16612.89 364
16614.10 364
16615.32 367
16616.53 362
16617.75 380
16618.97 337
16620.18 371
16621.40 359
16622.61 368
16623.83 385
16625.05 379
16626.26 359
16627.48 364
16628.70 364
16629.91 347
16631.13 367
16632.35 342
16633.56 375
16634.78 369
16636.00 415
16637.21 385
16638.43 361
16639.65 393
16640.86 382
16642.08 378
16643.30 370
16644.51 364
16645.73 393
16646.95 378
16648.17 382
16649.38 350
16650.60 363
16651.82 379
16653.03 348
16654.25 360
16655.47 358
16656.69 411
16657.90 374
16659.12 370
16660.34 369
16661.56 370
16662.77 355
16663.99 365
16665.21 387
16666.43 347
16667.65 373
16668.86 373
16670.08 361
16671.30 339
16672.52 389
16673.74 373
16674.95 371
16676.17 355
16677.39 361
16678.61 384
16679.83 349
16681.05 342
16682.26 347
16683.48 346
16684.70 368
16685.92 352
16687.14 377
16688.36 370
16689.58 369
16690.79 335
16692.01 384
16693.23 369
16694.45 344
16695.67 358
16696.89 374
16698.11 388
16699.33 345
16700.55 357
16701.76 351
16702.98 385
16704.20 351
16705.42 346
16706.64 364
16707.86 367
16709.08 370
16710.30 357
16711.52 385
16712.74 377
16713.96 361
16715.18 355
16716.40 338
16717.62 339
16718.84 361
16720.06 340
16721.28 360
16722.50 355
16723.72 362
16724.94 362
16726.16 357
16727.38 379
16728.60 375
16729.82 362
16731.04 375
16732.26 368
16733.48 369
16734.70 378
16735.92 341
16737.14 359
16738.36 358
16739.58 363
16740.80 359
16742.02 354
16743.24 355
16744.46 356
16745.68 361
16746.90 355
16748.12 363
16749.35 372
16750.57 355
16751.79 356
16753.01 376
16754.23 338
16755.45 351
16756.67 337
16757.89 380
16759.11 366
16760.33 355
16761.56 363
16762.78 367
16764.00 363
16765.22 364
16766.44 401
16767.66 369
16768.88 359
16770.11 351
16771.33 367
16772.55 353
16773.77 389
16774.99 344
16776.22 378
16777.44 352
16778.66 330
16779.88 349
16781.10 350
16782.33 356
16783.55 330
16784.77 326
16785.99 351
16787.21 374
16788.44 381
16789.66 366
16790.88 369
16792.10 345
16793.33 349
16794.55 362
16795.77 369
16796.99 390
16798.22 377
16799.44 377
16800.66 364
16801.88 346
16803.11 359
16804.33 346
16805.55 369
16806.78 371
16808.00 367
16809.22 345
16810.44 343
16811.67 349
16812.89 371
16814.11 336
16815.34 350
16816.56 352
16817.78 367
16819.01 343
16820.23 367
16821.45 352
16822.68 360
16823.90 383
16825.13 341
16826.35 337
16827.57 332
16828.80 379
16830.02 392
16831.24 341
16832.47 339
16833.69 350
16834.92 343
16836.14 333
16837.36 342
16838.59 372
16839.81 370
16841.04 353
16842.26 356
16843.48 361
16844.71 371
16845.93 363
16847.16 399
16848.38 357
16849.61 343
16850.83 362
16852.06 357
16853.28 384
16854.51 355
16855.73 354
16856.95 366
16858.18 335
16859.40 358
16860.63 355
16861.85 368
16863.08 356
16864.30 359
16865.53 365
16866.75 360
16867.98 373
16869.21 368
16870.43 368
16871.66 343
16872.88 351
16874.11 392
16875.33 387
16876.56 359
16877.78 385
16879.01 375
16880.23 373
16881.46 371
16882.69 365
16883.91 378
16885.14 379
16886.36 369
16887.59 370
16888.81 403
16890.04 350
16891.27 355
16892.49 329
16893.72 381
16894.94 356
16896.17 386
16897.40 377
16898.62 376
16899.85 356
16901.08 362
16902.30 405
16903.53 396
16904.76 399
16905.98 381
16907.21 375
16908.44 361
16909.66 379
16910.89 376
16912.12 370
16913.34 361
16914.57 359
16915.80 372
16917.02 377
16918.25 378
16919.48 373
16920.70 345
16921.93 373
16923.16 373
16924.39 362
16925.61 348
16926.84 365
16928.07 368
16929.30 362
16930.52 356
16931.75 366
16932.98 371
16934.21 350
16935.43 386
16936.66 364
16937.89 353
16939.12 372
16940.34 371
16941.57 383
16942.80 370
16944.03 365
16945.26 351
16946.48 342
16947.71 348
16948.94 364
16950.17 365
16951.40 361
16952.62 345
16953.85 370
16955.08 347
16956.31 352
16957.54 383
16958.77 361
16959.99 391
16961.22 367
16962.45 372
16963.68 361
16964.91 376
16966.14 385
16967.37 379
16968.60 353
16969.82 383
16971.05 370
16972.28 372
16973.51 349
16974.74 338
16975.97 353
16977.20 372
16978.43 371
16979.66 368
16980.89 378
16982.11 348
16983.34 326
16984.57 342
16985.80 402
16987.03 377
16988.26 384
16989.49 368
16990.72 343
16991.95 333
16993.18 358
16994.41 387
16995.64 358
16996.87 355
16998.10 371
16999.33 366
17000.56 379
17001.79 382
17003.02 353
17004.25 376
17005.48 371
17006.71 384
17007.94 330
17009.17 366
17010.40 365
17011.63 366
17012.86 354
17014.09 345
17015.32 356
17016.55 375
17017.78 370
17019.01 370
17020.25 347
17021.48 362
17022.71 367
17023.94 325
17025.17 384
17026.40 358
17027.63 350
17028.86 377
17030.09 340
17031.32 364
17032.55 333
17033.79 351
17035.02 336
17036.25 374
17037.48 349
17038.71 346
17039.94 378
17041.17 381
17042.41 353
17043.64 367
17044.87 365
17046.10 373
17047.33 352
17048.56 356
17049.80 341
17051.03 386
17052.26 356
17053.49 348
17054.72 348
17055.95 352
17057.19 351
17058.42 374
17059.65 343
17060.88 346
17062.12 379
17063.35 373
17064.58 350
17065.81 343
17067.04 363
17068.28 352
17069.51 352
17070.74 353
17071.97 356
17073.21 387
17074.44 341
17075.67 360
17076.90 337
17078.14 349
17079.37 372
17080.60 356
17081.84 371
17083.07 348
17084.30 370
17085.54 393
17086.77 347
17088.00 347
17089.23 341
17090.47 336
17091.70 361
17092.93 352
17094.17 371
17095.40 379
17096.63 370
17097.87 361
17099.10 364
17100.34 369
17101.57 368
17102.80 378
17104.04 376
17105.27 367
17106.50 377
17107.74 351
17108.97 332
17110.21 375
17111.44 375
17112.67 344
17113.91 341
17115.14 369
17116.38 322
17117.61 351
17118.84 356
17120.08 346
17121.31 347
17122.55 355
17123.78 379
17125.02 358
17126.25 360
17127.48 371
17128.72 383
17129.95 360
17131.19 328
17132.42 352
17133.66 329
17134.89 333
17136.13 372
17137.36 355
17138.60 387
17139.83 346
17141.07 356
17142.30 344
17143.54 361
17144.77 331
17146.01 344
17147.24 361
17148.48 358
17149.71 340
17150.95 344
17152.19 327
17153.42 351
17154.66 324
17155.89 327
17157.13 354
17158.36 364
17159.60 356
17160.83 332
17162.07 357
17163.31 364
17164.54 372
17165.78 360
17167.01 346
17168.25 345
17169.49 376
17170.72 347
17171.96 377
17173.19 360
17174.43 370
17175.67 378
17176.90 351
17178.14 379
17179.38 362
17180.61 388
17181.85 392
17183.09 379
17184.32 362
17185.56 376
17186.80 357
17188.03 340
17189.27 338
17190.51 360
17191.74 348
17192.98 358
17194.22 378
17195.45 390
17196.69 361
17197.93 368
17199.16 388
17200.40 372
17201.64 365
17202.88 355
17204.11 393
17205.35 363
17206.59 393
17207.83 359
17209.06 377
17210.30 386
17211.54 403
17212.78 423
17214.01 373
17215.25 366
17216.49 366
17217.73 417
17218.96 379
17220.20 387
17221.44 397
17222.68 413
17223.92 407
17225.15 384
17226.39 363
17227.63 386
17228.87 376
17230.11 379
17231.35 376
17232.58 354
17233.82 369
17235.06 396
17236.30 386
17237.54 370
17238.78 371
17240.01 382
17241.25 392
17242.49 359
17243.73 374
17244.97 371
17246.21 388
17247.45 371
17248.69 386
17249.93 386
17251.16 373
17252.40 350
17253.64 370
17254.88 369
17256.12 366
17257.36 364
17258.60 366
17259.84 348
17261.08 334
17262.32 361
17263.56 376
17264.80 369
17266.04 352
17267.28 404
17268.51 400
17269.75 360
17270.99 346
17272.23 370
17273.47 332
17274.71 375
17275.95 364
17277.19 375
17278.43 364
17279.67 351
17280.91 386
17282.15 350
17283.39 376
17284.63 364
17285.87 366
17287.11 372
17288.35 342
17289.60 356
17290.84 353
17292.08 359
17293.32 351
17294.56 345
17295.80 367
17297.04 351
17298.28 346
17299.52 342
17300.76 365
17302.00 362
17303.24 368
17304.48 372
17305.72 392
17306.96 345
17308.21 346
17309.45 337
17310.69 351
17311.93 356
17313.17 353
17314.41 374
17315.65 386
17316.89 334
17318.14 360
17319.38 353
17320.62 379
17321.86 342
17323.10 360
17324.34 378
17325.59 332
17326.83 354
17328.07 342
17329.31 362
17330.55 397
17331.79 353
17333.04 358
17334.28 369
17335.52 360
17336.76 356
17338.00 360
17339.25 381
17340.49 353
17341.73 380
17342.97 370
17344.22 360
17345.46 350
17346.70 354
17347.94 374
17349.19 362
17350.43 340
17351.67 379
17352.91 361
17354.16 334
17355.40 370
17356.64 375
17357.88 370
17359.13 359
17360.37 337
17361.61 329
17362.86 342
17364.10 358
17365.34 357
17366.58 349
17367.83 362
17369.07 378
17370.31 344
17371.56 365
17372.80 353
17374.04 360
17375.29 364
17376.53 339
17377.78 364
17379.02 362
17380.26 355
17381.51 345
17382.75 350
17383.99 366
17385.24 358
17386.48 386
17387.72 360
17388.97 354
17390.21 357
17391.46 341
17392.70 354
17393.94 361
17395.19 343
17396.43 363
17397.68 352
17398.92 348
17400.17 352
17401.41 339
17402.65 334
17403.90 337
17405.14 359
17406.39 379
17407.63 363
17408.88 315
17410.12 356
17411.37 351
17412.61 357
17413.86 351
17415.10 340
17416.35 383
17417.59 385
17418.84 375
17420.08 372
17421.33 361
17422.57 360
17423.82 365
17425.06 356
17426.31 357
17427.55 365
17428.80 339
17430.04 338
17431.29 344
17432.53 350
17433.78 361
17435.03 370
17436.27 390
17437.52 369
17438.76 369
17440.01 377
17441.25 373
17442.50 361
17443.75 330
17444.99 352
17446.24 364
17447.48 386
17448.73 366
17449.98 383
17451.22 354
17452.47 367
17453.71 341
17454.96 341
17456.21 372
17457.45 365
17458.70 378
17459.95 364
17461.19 353
17462.44 348
17463.69 365
17464.93 388
17466.18 383
17467.43 354
17468.67 367
17469.92 379
17471.17 360
17472.41 380
17473.66 382
17474.91 364
17476.15 346
17477.40 360
17478.65 335
17479.90 356
17481.14 359
17482.39 377
17483.64 351
17484.88 374
17486.13 348
17487.38 392
17488.63 391
17489.87 374
17491.12 335
17492.37 364
17493.62 380
17494.86 366
17496.11 412
17497.36 403
17498.61 389
17499.86 374
17501.10 412
17502.35 378
17503.60 372
17504.85 375
17506.10 379
17507.34 364
17508.59 373
17509.84 362
17511.09 391
17512.34 381
17513.59 385
17514.83 377
17516.08 364
17517.33 390
17518.58 399
17519.83 377
17521.08 379
17522.33 385
17523.57 376
17524.82 377
17526.07 343
17527.32 367
17528.57 408
17529.82 379
17531.07 375
17532.32 390
17533.57 390
17534.82 386
17536.06 420
17537.31 437
17538.56 444
17539.81 391
17541.06 394
17542.31 400
17543.56 402
17544.81 418
17546.06 404
17547.31 397
17548.56 401
17549.81 421
17551.06 395
17552.31 398
17553.56 360
17554.81 405
17556.06 444
17557.31 416
17558.56 426
17559.81 395
17561.06 396
17562.31 416
17563.56 395
17564.81 413
17566.06 449
17567.31 449
17568.56 382
17569.81 395
17571.06 425
17572.31 382
17573.56 438
17574.81 408
17576.06 442
17577.31 408
17578.56 384
17579.81 394
17581.06 444
17582.31 396
17583.57 441
17584.82 456
17586.07 411
17587.32 428
17588.57 402
17589.82 441
17591.07 390
17592.32 423
17593.57 369
17594.83 424
17596.08 419
17597.33 397
17598.58 387
17599.83 398
17601.08 404
17602.33 423
17603.59 393
17604.84 394
17606.09 382
17607.34 391
17608.59 427
17609.84 366
17611.10 381
17612.35 389
17613.60 437
17614.85 386
17616.10 365
17617.36 387
17618.61 388
17619.86 368
17621.11 403
17622.36 368
17623.62 364
17624.87 377
17626.12 380
17627.37 382
17628.63 347
17629.88 385
17631.13 373
17632.38 353
17633.64 366
17634.89 376
17636.14 357
17637.39 362
17638.65 373
17639.90 380
17641.15 383
17642.41 382
17643.66 376
17644.91 391
17646.17 383
17647.42 365
17648.67 365
17649.92 361
17651.18 364
17652.43 362
17653.68 391
17654.94 371
17656.19 377
17657.44 361
17658.70 385
17659.95 365
17661.21 361
17662.46 371
17663.71 381
17664.97 389
17666.22 402
17667.47 384
17668.73 359
17669.98 390
17671.24 360
17672.49 401
17673.74 372
17675.00 387
17676.25 384
17677.51 358
17678.76 388
17680.02 371
17681.27 373
17682.52 378
17683.78 349
17685.03 356
17686.29 380
17687.54 348
17688.80 356
17690.05 371
17691.31 373
17692.56 381
17693.82 400
17695.07 368
17696.32 402
17697.58 362
17698.83 371
17700.09 350
17701.34 372
17702.60 391
17703.86 368
17705.11 392
17706.37 388
17707.62 378
17708.88 371
17710.13 378
17711.39 376
17712.64 378
17713.90 373
17715.15 357
17716.41 366
17717.66 329
17718.92 352
17720.18 394
17721.43 407
17722.69 369
17723.94 383
17725.20 340
17726.45 376
17727.71 354
17728.97 365
17730.22 343
17731.48 409
17732.74 399
17733.99 376
17735.25 366
17736.50 355
17737.76 354
17739.02 365
17740.27 347
17741.53 365
17742.79 386
17744.04 354
17745.30 401
17746.56 337
17747.81 382
17749.07 376
17750.33 384
17751.58 387
17752.84 397
17754.10 372
17755.35 375
17756.61 379
17757.87 430
17759.12 392
17760.38 379
17761.64 364
17762.90 404
17764.15 378
17765.41 384
17766.67 384
17767.93 379
17769.18 388
17770.44 405
17771.70 416
17772.96 371
17774.21 389
17775.47 358
17776.73 396
17777.99 407
17779.24 399
17780.50 373
17781.76 413
17783.02 416
17784.28 367
17785.53 394
17786.79 390
17788.05 395
17789.31 401
17790.57 406
17791.82 373
17793.08 400
17794.34 361
17795.60 401
17796.86 406
17798.12 372
17799.37 410
17800.63 389
17801.89 391
17803.15 399
17804.41 384
17805.67 373
17806.93 415
17808.19 419
17809.44 412
17810.70 404
17811.96 416
17813.22 402
17814.48 371
17815.74 386
17817.00 401
17818.26 402
17819.52 400
17820.78 394
17822.04 357
17823.29 345
17824.55 374
17825.81 417
17827.07 379
17828.33 382
17829.59 357
17830.85 381
17832.11 374
17833.37 385
17834.63 359
17835.89 360
17837.15 356
17838.41 364
17839.67 363
17840.93 364
17842.19 368
17843.45 345
17844.71 395
17845.97 346
17847.23 373
17848.49 380
17849.75 379
17851.01 370
17852.27 355
17853.53 333
17854.79 369
17856.05 360
17857.31 368
17858.57 345
17859.84 367
17861.10 373
17862.36 377
17863.62 362
17864.88 367
17866.14 403
17867.40 365
17868.66 390
17869.92 357
17871.18 391
17872.44 371
17873.71 366
17874.97 348
17876.23 364
17877.49 374
17878.75 369
17880.01 382
17881.27 355
17882.53 381
17883.80 346
17885.06 350
17886.32 348
17887.58 352
17888.84 354
17890.10 347
17891.37 353
17892.63 371
17893.89 355
17895.15 354
17896.41 343
17897.67 348
17898.94 357
17900.20 347
17901.46 363
17902.72 354
17903.99 339
17905.25 326
17906.51 356
17907.77 327
17909.03 353
17910.30 319
17911.56 336
17912.82 350
17914.08 339
17915.35 348
17916.61 355
17917.87 353
17919.14 349
17920.40 360
17921.66 334
17922.92 372
17924.19 356
17925.45 389
17926.71 365
17927.98 381
17929.24 361
17930.50 362
17931.76 395
17933.03 346
17934.29 345
17935.55 351
17936.82 367
17938.08 366
17939.34 369
17940.61 356
17941.87 361
17943.14 367
17944.40 380
17945.66 354
17946.93 364
17948.19 343
17949.45 354
17950.72 317
17951.98 347
17953.25 348
17954.51 352
17955.77 350
17957.04 360
17958.30 358
17959.57 318
17960.83 349
17962.09 340
17963.36 391
17964.62 350
17965.89 337
17967.15 353
17968.42 321
17969.68 360
17970.95 352
17972.21 320
17973.47 367
17974.74 337
17976.00 362
17977.27 350
17978.53 324
17979.80 369
17981.06 356
17982.33 357
17983.59 324
17984.86 350
17986.12 340
17987.39 389
17988.65 348
17989.92 359
17991.18 339
17992.45 340
17993.71 354
17994.98 361
17996.25 363
17997.51 323
17998.78 368
18000.04 316
18001.31 361
18002.57 344
18003.84 343
18005.10 328
18006.37 339
18007.64 316
18008.90 340
18010.17 369
18011.43 346
18012.70 340
18013.97 341
18015.23 335
18016.50 356
18017.76 387
18019.03 377
18020.30 372
18021.56 338
18022.83 351
18024.10 332
18025.36 350
18026.63 351
18027.90 346
18029.16 333
18030.43 350
18031.70 365
18032.96 336
18034.23 342
18035.50 348
18036.76 370
18038.03 314
18039.30 357
18040.56 336
18041.83 357
18043.10 349
18044.37 344
18045.63 343
18046.90 345
18048.17 361
18049.43 350
18050.70 357
18051.97 363
18053.24 338
18054.50 336
18055.77 354
18057.04 354
18058.31 383
18059.57 350
18060.84 357
18062.11 353
18063.38 362
18064.65 355
18065.91 328
18067.18 354
18068.45 367
18069.72 388
18070.98 345
18072.25 343
18073.52 354
18074.79 411
18076.06 340
18077.33 362
18078.59 375
18079.86 380
18081.13 376
18082.40 368
18083.67 358
18084.94 391
18086.21 369
18087.47 353
18088.74 344
18090.01 371
18091.28 366
18092.55 355
18093.82 370
18095.09 353
18096.36 389
18097.62 371
18098.89 366
18100.16 356
18101.43 355
18102.70 360
18103.97 399
18105.24 407
18106.51 371
18107.78 370
18109.05 357
18110.32 369
18111.59 350
18112.86 367
18114.13 371
18115.40 393
18116.66 358
18117.93 395
18119.20 384
18120.47 362
18121.74 386
18123.01 420
18124.28 389
18125.55 374
18126.82 397
18128.09 382
18129.36 395
18130.63 372
18131.90 392
18133.17 376
18134.44 392
18135.71 380
18136.99 384
18138.26 368
18139.53 399
18140.80 403
18142.07 418
18143.34 394
18144.61 354
18145.88 365
18147.15 363
18148.42 392
18149.69 378
18150.96 392
18152.23 361
18153.50 373
18154.78 364
18156.05 393
18157.32 372
18158.59 402
18159.86 382
18161.13 378
18162.40 390
18163.67 368
18164.94 381
18166.22 369
18167.49 359
18168.76 346
18170.03 404
18171.30 377
18172.57 390
18173.85 368
18175.12 396
18176.39 402
18177.66 389
18178.93 354
18180.20 380
18181.48 398
18182.75 396
18184.02 420
18185.29 355
18186.56 396
18187.84 383
18189.11 380
18190.38 372
18191.65 403
18192.93 396
18194.20 401
18195.47 380
18196.74 367
18198.02 419
18199.29 391
18200.56 385
18201.83 372
18203.11 387
18204.38 402
18205.65 393
18206.92 369
18208.20 376
18209.47 358
18210.74 402
18212.02 405
18213.29 392
18214.56 388
18215.84 388
18217.11 410
18218.38 374
18219.65 344
18220.93 378
18222.20 381
18223.47 360
18224.75 382
18226.02 378
18227.30 390
18228.57 369
18229.84 398
18231.12 404
18232.39 384
18233.66 372
18234.94 380
18236.21 407
18237.48 402
18238.76 372
18240.03 372
18241.31 385
18242.58 399
18243.86 382
18245.13 377
18246.40 368
18247.68 410
18248.95 400
18250.23 356
18251.50 380
18252.77 370
18254.05 375
18255.32 375
18256.60 388
18257.87 374
18259.15 376
18260.42 353
18261.70 372
18262.97 391
18264.25 349
18265.52 359
18266.80 359
18268.07 370
18269.35 368
18270.62 399
18271.90 345
18273.17 365
18274.45 380
18275.72 388
18277.00 350
18278.27 332
18279.55 387
18280.82 373
18282.10 373
18283.37 352
18284.65 341
18285.93 350
18287.20 354
18288.48 359
18289.75 373
18291.03 373
18292.30 355
18293.58 345
18294.86 381
18296.13 322
18297.41 369
18298.68 374
18299.96 351
18301.24 364
18302.51 332
18303.79 355
18305.06 355
18306.34 366
18307.62 366
18308.89 363
18310.17 377
18311.45 342
18312.72 377
18314.00 363
18315.28 362
18316.55 358
18317.83 379
18319.11 357
18320.38 382
18321.66 361
18322.94 364
18324.21 373
18325.49 359
18326.77 350
18328.04 366
18329.32 356
18330.60 335
18331.88 347
18333.15 360
18334.43 364
18335.71 383
18336.98 349
18338.26 357
18339.54 360
18340.82 341
18342.09 340
18343.37 339
18344.65 343
18345.93 356
18347.20 352
18348.48 338
18349.76 351
18351.04 323
18352.32 360
18353.59 360
18354.87 358
18356.15 351
18357.43 331
18358.71 372
18359.98 364
18361.26 341
18362.54 357
18363.82 362
18365.10 362
18366.38 355
18367.65 347
18368.93 353
18370.21 351
18371.49 348
18372.77 336
18374.05 343
18375.33 359
18376.60 360
18377.88 368
18379.16 366
18380.44 366
18381.72 347
18383.00 328
18384.28 335
18385.56 349
18386.84 359
18388.11 362
18389.39 359
18390.67 353
18391.95 339
18393.23 343
18394.51 353
18395.79 330
18397.07 351
18398.35 324
18399.63 366
18400.91 376
18402.19 336
18403.47 342
18404.75 320
18406.03 342
18407.31 331
18408.59 366
18409.87 349
18411.15 347
18412.43 347
18413.71 358
18414.99 333
18416.27 350
18417.55 359
18418.83 355
18420.11 363
18421.39 361
18422.67 349
18423.95 343
18425.23 370
18426.51 336
18427.79 338
18429.07 364
18430.35 376
18431.63 350
18432.91 350
18434.19 332
18435.47 355
18436.75 349
18438.04 374
18439.32 372
18440.60 375
18441.88 368
18443.16 346
18444.44 352
18445.72 355
18447.00 366
18448.28 369
18449.57 372
18450.85 354
18452.13 355
18453.41 355
18454.69 349
18455.97 359
18457.25 369
18458.54 360
18459.82 381
18461.10 378
18462.38 342
18463.66 350
18464.94 358
18466.23 375
18467.51 363
18468.79 345
18470.07 370
18471.35 368
18472.64 363
18473.92 360
18475.20 343
18476.48 368
18477.76 364
18479.05 372
18480.33 352
18481.61 345
18482.89 327
18484.18 355
18485.46 362
18486.74 331
18488.02 341
18489.31 360
18490.59 404
18491.87 349
18493.15 339
18494.44 360
18495.72 350
18497.00 334
18498.29 327
18499.57 338
18500.85 356
18502.13 352
18503.42 353
18504.70 364
18505.98 377
18507.27 348
18508.55 372
18509.83 365
18511.12 338
18512.40 331
18513.68 333
18514.97 349
18516.25 359
18517.54 357
18518.82 329
18520.10 344
18521.39 338
18522.67 355
18523.95 327
18525.24 357
18526.52 373
18527.81 372
18529.09 366
18530.37 351
18531.66 358
18532.94 353
18534.23 363
18535.51 371
18536.79 356
18538.08 376
18539.36 376
18540.65 352
18541.93 357
18543.22 362
18544.50 365
18545.79 353
18547.07 345
18548.36 376
18549.64 371
18550.92 327
18552.21 358
18553.49 346
18554.78 376
18556.06 380
18557.35 395
18558.63 333
18559.92 338
18561.20 348
18562.49 395
18563.77 376
18565.06 375
18566.35 339
18567.63 380
18568.92 354
18570.20 375
18571.49 366
18572.77 378
18574.06 367
18575.34 404
18576.63 359
18577.92 398
18579.20 377
18580.49 369
18581.77 376
18583.06 363
18584.34 353
18585.63 387
18586.92 384
18588.20 358
18589.49 344
18590.77 381
18592.06 388
18593.35 409
18594.63 404
18595.92 372
18597.21 381
18598.49 371
18599.78 374
18601.07 364
18602.35 394
18603.64 367
18604.93 366
18606.21 378
18607.50 369
18608.79 371
18610.07 362
18611.36 386
18612.65 372
18613.93 387
18615.22 362
18616.51 369
18617.79 359
18619.08 369
18620.37 377
18621.66 345
18622.94 326
18624.23 330
18625.52 392
18626.80 330
18628.09 333
18629.38 334
18630.67 340
18631.95 341
18633.24 352
18634.53 345
18635.82 344
18637.11 347
18638.39 347
18639.68 343
18640.97 336
18642.26 347
18643.54 346
18644.83 358
18646.12 345
18647.41 338
18648.70 359
18649.99 355
18651.27 332
18652.56 340
18653.85 334
18655.14 348
18656.43 331
18657.72 321
18659.00 354
18660.29 362
18661.58 347
18662.87 338
18664.16 344
18665.45 321
18666.74 332
18668.02 358
18669.31 361
18670.60 338
18671.89 341
18673.18 320
18674.47 357
18675.76 353
18677.05 329
18678.34 333
18679.63 340
18680.92 355
18682.20 324
18683.49 329
18684.78 346
18686.07 356
18687.36 325
18688.65 321
18689.94 322
18691.23 349
18692.52 336
18693.81 337
18695.10 339
18696.39 377
18697.68 357
18698.97 341
18700.26 348
18701.55 313
18702.84 344
18704.13 324
18705.42 358
18706.71 313
18708.00 358
18709.29 366
18710.58 348
18711.87 341
18713.16 359
18714.45 339
18715.74 351
18717.03 347
18718.32 322
18719.61 318
18720.90 327
18722.20 341
18723.49 367
18724.78 340
18726.07 343
18727.36 329
18728.65 342
18729.94 365
18731.23 342
18732.52 319
18733.81 332
18735.10 353
18736.40 355
18737.69 365
18738.98 330
18740.27 337
18741.56 321
18742.85 309
18744.14 366
18745.43 323
18746.73 359
18748.02 335
18749.31 351
18750.60 337
18751.89 360
18753.18 379
18754.48 349
18755.77 325
18757.06 349
18758.35 332
18759.64 308
18760.94 323
18762.23 358
18763.52 348
18764.81 342
18766.10 315
18767.40 346
18768.69 361
18769.98 304
18771.27 304
18772.57 312
18773.86 346
18775.15 310
18776.44 330
18777.74 304
18779.03 362
18780.32 357
18781.61 351
18782.91 340
18784.20 336
18785.49 329
18786.79 324
18788.08 330
18789.37 325
18790.66 341
18791.96 361
18793.25 341
18794.54 328
18795.84 335
18797.13 320
18798.42 339
18799.72 333
18801.01 332
18802.30 357
18803.60 336
18804.89 341
18806.18 323
18807.48 323
18808.77 329
18810.07 353
18811.36 327
18812.65 337
18813.95 353
18815.24 342
18816.53 343
18817.83 312
18819.12 320
18820.42 330
18821.71 319
18823.00 328
18824.30 333
18825.59 313
18826.89 342
18828.18 314
18829.48 345
18830.77 320
18832.07 300
18833.36 310
18834.65 318
18835.95 322
18837.24 339
18838.54 349
18839.83 351
18841.13 344
18842.42 329
18843.72 337
18845.01 331
18846.31 331
18847.60 365
18848.90 341
18850.19 355
18851.49 319
18852.78 323
18854.08 342
18855.37 348
18856.67 353
18857.96 330
18859.26 331
18860.55 354
18861.85 343
18863.15 351
18864.44 341
18865.74 327
18867.03 339
18868.33 390
18869.62 364
18870.92 348
18872.22 337
18873.51 340
18874.81 353
18876.10 331
18877.40 353
18878.70 350
18879.99 329
18881.29 374
18882.58 361
18883.88 356
18885.18 334
18886.47 327
18887.77 362
18889.07 333
18890.36 340
18891.66 340
18892.95 377
18894.25 369
18895.55 362
18896.84 361
18898.14 372
18899.44 370
18900.73 326
18902.03 363
18903.33 341
18904.63 333
18905.92 337
18907.22 361
18908.52 358
18909.81 345
18911.11 313
18912.41 320
18913.71 357
18915.00 364
18916.30 342
18917.60 337
18918.89 342
18920.19 335
18921.49 338
18922.79 335
18924.09 359
18925.38 331
18926.68 336
18927.98 326
18929.28 339
18930.57 331
18931.87 351
18933.17 336
18934.47 305
18935.77 330
18937.06 364
18938.36 341
18939.66 360
18940.96 340
18942.26 329
18943.55 331
18944.85 340
18946.15 340
18947.45 304
18948.75 333
18950.05 346
18951.35 367
18952.64 316
18953.94 351
18955.24 343
18956.54 329
18957.84 354
18959.14 361
18960.44 339
18961.74 323
18963.03 337
18964.33 323
18965.63 329
18966.93 339
18968.23 333
18969.53 348
18970.83 337
18972.13 333
18973.43 349
18974.73 348
18976.03 327
18977.33 343
18978.62 323
18979.92 319
18981.22 335
18982.52 326
18983.82 340
18985.12 343
18986.42 347
18987.72 328
18989.02 325
18990.32 315
18991.62 314
18992.92 326
18994.22 347
18995.52 345
18996.82 307
18998.12 336
18999.42 324
19000.72 310
19002.02 316
19003.32 323
19004.62 349
19005.92 306
19007.22 301
19008.53 354
19009.83 328
19011.13 310
19012.43 300
19013.73 312
19015.03 323
19016.33 339
19017.63 318
19018.93 334
19020.23 340
19021.53 313
19022.83 328
19024.13 305
19025.44 296
19026.74 308
19028.04 308
19029.34 342
19030.64 316
19031.94 327
19033.24 302
19034.54 315
19035.85 325
19037.15 297
19038.45 300
19039.75 307
19041.05 300
19042.35 297
19043.66 291
19044.96 268
19046.26 340
19047.56 313
19048.86 321
19050.16 293
19051.47 311
19052.77 310
19054.07 298
19055.37 292
19056.67 317
19057.98 320
19059.28 291
19060.58 311
19061.88 310
19063.19 316
19064.49 288
19065.79 296
19067.09 300
19068.40 293
19069.70 282
19071.00 333
19072.30 322
19073.61 331
19074.91 309
19076.21 310
19077.52 321
19078.82 300
19080.12 291
19081.42 307
19082.73 331
19084.03 299
19085.33 313
19086.64 326
19087.94 358
19089.24 293
19090.55 287
19091.85 317
19093.15 329
19094.46 313
19095.76 289
19097.06 329
19098.37 290
19099.67 280
19100.97 293
19102.28 289
19103.58 298
19104.89 276
19106.19 313
19107.49 312
19108.80 306
19110.10 294
19111.40 292
19112.71 307
19114.01 286
19115.32 316
19116.62 306
19117.93 295
19119.23 303
19120.53 320
19121.84 319
19123.14 321
19124.45 319
19125.75 306
19127.06 315
19128.36 309
19129.67 313
19130.97 320
19132.28 324
19133.58 306
19134.88 315
19136.19 327
19137.49 291
19138.80 290
19140.10 320
19141.41 309
19142.71 296
19144.02 303
19145.32 329
19146.63 320
19147.94 288
19149.24 305
19150.55 307
19151.85 293
19153.16 326
19154.46 294
19155.77 307
19157.07 308
19158.38 285
19159.68 292
19160.99 304
19162.30 325
19163.60 314
19164.91 322
19166.21 303
19167.52 301
19168.83 313
19170.13 319
19171.44 305
19172.74 315
19174.05 319
19175.36 311
19176.66 323
19177.97 291
19179.27 279
19180.58 295
19181.89 296
19183.19 299
19184.50 297
19185.81 293
19187.11 294
19188.42 294
19189.73 303
19191.03 288
19192.34 295
19193.65 297
19194.95 331
19196.26 294
19197.57 285
19198.87 277
19200.18 307
19201.49 294
19202.80 298
19204.10 310
19205.41 284
19206.72 302
19208.03 304
19209.33 323
19210.64 306
19211.95 300
19213.25 308
19214.56 309
19215.87 289
19217.18 323
19218.49 302
19219.79 321
19221.10 291
19222.41 315
19223.72 307
19225.02 298
19226.33 317
19227.64 325
19228.95 308
19230.26 295
19231.56 279
19232.87 298
19234.18 297
19235.49 304
19236.80 301
19238.11 297
19239.41 289
19240.72 313
19242.03 276
19243.34 286
19244.65 294
19245.96 287
19247.26 306
19248.57 302
19249.88 294
19251.19 294
19252.50 271
19253.81 302
19255.12 305
19256.43 300
19257.74 317
19259.04 306
19260.35 317
19261.66 298
19262.97 297
19264.28 298
19265.59 317
19266.90 326
19268.21 296
19269.52 258
19270.83 297
19272.14 314
19273.45 272
19274.76 258
19276.07 296
19277.38 303
19278.69 312
19279.99 292
19281.30 306
19282.61 292
19283.92 307
19285.23 303
19286.54 317
19287.85 298
19289.16 298
19290.47 299
19291.78 305
19293.09 299
19294.40 312
19295.72 294
19297.03 296
19298.34 282
19299.65 289
19300.96 277
19302.27 278
19303.58 308
19304.89 299
19306.20 310
19307.51 323
19308.82 286
19310.13 290
19311.44 303
19312.75 283
19314.06 298
19315.37 321
19316.69 289
19318.00 277
19319.31 280
19320.62 293
19321.93 296
19323.24 295
19324.55 291
19325.86 289
19327.18 300
19328.49 293
19329.80 315
19331.11 299
19332.42 289
19333.73 289
19335.04 309
19336.36 292
19337.67 313
19338.98 298
19340.29 330
19341.60 317
19342.91 296
19344.23 290
19345.54 292
19346.85 302
19348.16 296
19349.47 287
19350.79 279
19352.10 312
19353.41 295
19354.72 325
19356.04 303
19357.35 290
19358.66 292
19359.97 268
19361.29 275
19362.60 293
19363.91 289
19365.22 314
19366.54 330
19367.85 310
19369.16 272
19370.47 297
19371.79 308
19373.10 290
19374.41 303
19375.73 295
19377.04 298
19378.35 293
19379.67 306
19380.98 287
19382.29 280
19383.60 327
19384.92 339
19386.23 339
19387.54 312
19388.86 280
19390.17 305
19391.49 303
19392.80 283
19394.11 292
19395.43 279
19396.74 283
19398.05 289
19399.37 291
19400.68 284
19402.00 283
19403.31 291
19404.62 295
19405.94 295
19407.25 273
19408.57 286
19409.88 268
19411.19 296
19412.51 309
19413.82 324
19415.14 292
19416.45 292
19417.77 286
19419.08 297
19420.39 286
19421.71 287
19423.02 289
19424.34 275
19425.65 299
19426.97 277
19428.28 297
19429.60 291
19430.91 290
19432.23 293
19433.54 294
19434.86 284
19436.17 302
19437.49 285
19438.80 279
19440.12 269
19441.43 256
19442.75 275
19444.06 284
19445.38 281
19446.69 283
19448.01 290
19449.32 317
19450.64 345
19451.96 299
19453.27 298
19454.59 292
19455.90 294
19457.22 264
19458.53 286
19459.85 287
19461.17 311
19462.48 250
19463.80 279
19465.11 266
19466.43 273
19467.75 263
19469.06 289
19470.38 284
19471.69 305
19473.01 309
19474.33 311
19475.64 310
19476.96 246
19478.28 277
19479.59 283
19480.91 317
19482.23 297
19483.54 290
19484.86 266
19486.18 294
19487.49 272
19488.81 295
19490.13 294
19491.44 288
19492.76 301
19494.08 319
19495.39 284
19496.71 261
19498.03 253
19499.35 277
19500.66 288
19501.98 270
19503.30 277
19504.61 273
19505.93 279
19507.25 308
19508.57 281
19509.88 268
19511.20 254
19512.52 281
19513.84 286
19515.15 285
19516.47 287
19517.79 307
19519.11 290
19520.43 301
19521.74 251
19523.06 283
19524.38 281
19525.70 279
19527.02 294
19528.33 282
19529.65 273
19530.97 288
19532.29 291
19533.61 266
19534.93 279
19536.24 270
19537.56 283
19538.88 247
19540.20 270
19541.52 246
19542.84 274
19544.16 278
19545.47 256
19546.79 290
19548.11 279
19549.43 272
19550.75 269
19552.07 268
19553.39 269
19554.71 271
19556.03 287
19557.34 291
19558.66 273
19559.98 305
19561.30 286
19562.62 282
19563.94 280
19565.26 279
19566.58 273
19567.90 306
19569.22 286
19570.54 275
19571.86 268
19573.18 283
19574.50 292
19575.82 262
19577.14 290
19578.46 264
19579.78 291
19581.10 278
19582.42 304
19583.74 268
19585.06 291
19586.38 283
19587.70 308
19589.02 288
19590.34 260
19591.66 270
19592.98 284
19594.30 281
19595.62 258
19596.94 290
19598.26 287
19599.58 289
19600.90 268
19602.22 272
19603.54 289
19604.86 291
19606.18 284
19607.50 295
19608.82 249
19610.15 264
19611.47 247
19612.79 274
19614.11 287
19615.43 268
19616.75 281
19618.07 288
19619.39 278
19620.71 264
19622.04 289
19623.36 313
19624.68 326
19626.00 258
19627.32 275
19628.64 276
19629.96 285
19631.29 283
19632.61 274
19633.93 268
19635.25 255
19636.57 280
19637.89 288
19639.22 266
19640.54 271
19641.86 289
19643.18 281
19644.50 276
19645.83 279
19647.15 274
19648.47 250
19649.79 291
19651.12 290
19652.44 281
19653.76 279
19655.08 277
19656.40 310
19657.73 292
19659.05 272
19660.37 267
19661.70 282
19663.02 275
19664.34 271
19665.66 281
19666.99 294
19668.31 263
19669.63 266
19670.95 259
19672.28 307
19673.60 300
19674.92 280
19676.25 308
19677.57 294
19678.89 288
19680.22 274
19681.54 301
19682.86 295
19684.19 276
19685.51 287
19686.83 263
19688.16 280
19689.48 304
19690.80 272
19692.13 289
19693.45 288
19694.78 279
19696.10 280
19697.42 280
19698.75 253
19700.07 276
19701.39 314
19702.72 274
19704.04 278
19705.37 296
19706.69 303
19708.02 278
19709.34 309
19710.66 271
19711.99 273
19713.31 285
19714.64 272
19715.96 281
19717.29 277
19718.61 292
19719.93 284
19721.26 320
19722.58 279
19723.91 282
19725.23 253
19726.56 297
19727.88 263
19729.21 280
19730.53 267
19731.86 275
19733.18 262
19734.51 286
19735.83 279
19737.16 292
19738.48 289
19739.81 293
19741.13 288
19742.46 269
19743.78 280
19745.11 294
19746.44 269
19747.76 235
19749.09 272
19750.41 251
19751.74 286
19753.06 274
19754.39 270
19755.72 298
19757.04 299
19758.37 272
19759.69 284
19761.02 305
19762.34 265
19763.67 283
19765.00 279
19766.32 274
19767.65 298
19768.98 285
19770.30 285
19771.63 266
19772.95 280
19774.28 267
19775.61 284
19776.93 274
19778.26 265
19779.59 276
19780.91 281
19782.24 274
19783.57 287
19784.89 297
19786.22 276
19787.55 270
19788.87 271
19790.20 242
19791.53 275
19792.86 276
19794.18 278
19795.51 285
19796.84 281
19798.16 273
19799.49 283
19800.82 283
19802.15 286
19803.47 257
19804.80 278
19806.13 301
19807.46 285
19808.78 283
19810.11 270
19811.44 299
19812.77 292
19814.09 311
19815.42 298
19816.75 273
19818.08 246
19819.41 298
19820.73 278
19822.06 261
19823.39 258
19824.72 263
19826.05 267
19827.37 271
19828.70 288
19830.03 274
19831.36 264
19832.69 242
19834.02 273
19835.34 255
19836.67 260
19838.00 252
19839.33 283
19840.66 294
19841.99 294
19843.32 299
19844.64 286
19845.97 282
19847.30 260
19848.63 285
19849.96 274
19851.29 308
19852.62 282
19853.95 286
19855.28 286
19856.60 287
19857.93 287
19859.26 273
19860.59 285
19861.92 254
19863.25 273
19864.58 284
19865.91 264
19867.24 273
19868.57 283
19869.90 268
19871.23 288
19872.56 265
19873.89 286
19875.22 309
19876.55 288
19877.88 276
19879.21 296
19880.54 267
19881.87 302
19883.20 285
19884.53 291
19885.86 257
19887.19 281
19888.52 288
19889.85 271
19891.18 282
19892.51 281
19893.84 331
19895.17 288
19896.50 283
19897.83 270
19899.16 299
19900.49 285
19901.82 260
19903.15 265
19904.48 289
19905.81 301
19907.15 279
19908.48 272
19909.81 239
19911.14 293
19912.47 274
19913.80 298
19915.13 302
19916.46 296
19917.79 277
19919.13 287
19920.46 280
19921.79 277
19923.12 277
19924.45 293
19925.78 284
19927.11 276
19928.45 289
19929.78 275
19931.11 291
19932.44 301
19933.77 289
19935.10 296
19936.44 296
19937.77 326
19939.10 275
19940.43 259
19941.76 301
19943.10 271
19944.43 289
19945.76 258
19947.09 265
19948.42 265
19949.76 258
19951.09 257
19952.42 270
19953.75 281
19955.09 284
19956.42 281
19957.75 244
19959.08 279
19960.42 262
19961.75 301
19963.08 262
19964.41 279
19965.75 286
19967.08 304
19968.41 309
19969.75 261
19971.08 274
19972.41 268
19973.74 303
19975.08 297
19976.41 293
19977.74 255
19979.08 290
19980.41 282
19981.74 260
19983.08 282
19984.41 296
19985.74 285
19987.08 264
19988.41 287
19989.75 290
19991.08 296
19992.41 326
19993.75 310
19995.08 284
19996.41 308
19997.75 290
19999.08 287
20000.42 275
20001.75 262
20003.08 271
20004.42 318
20005.75 323
20007.09 313
20008.42 314
20009.75 292
20011.09 285
20012.42 346
20013.76 310
20015.09 289
20016.43 298
20017.76 280
20019.10 328
20020.43 310
20021.76 303
20023.10 270
20024.43 296
20025.77 310
20027.10 298
20028.44 299
20029.77 298
20031.11 307
20032.44 300
20033.78 302
20035.11 303
20036.45 290
20037.78 296
20039.12 289
20040.46 319
20041.79 302
20043.13 298
20044.46 329
20045.80 312
20047.13 318
20048.47 281
20049.80 311
20051.14 308
20052.47 330
20053.81 299
20055.15 326
20056.48 296
20057.82 301
20059.15 317
20060.49 304
20061.83 333
20063.16 306
20064.50 300
20065.83 314
20067.17 303
20068.51 310
20069.84 325
20071.18 317
20072.52 303
20073.85 312
20075.19 311
20076.52 314
20077.86 311
20079.20 291
20080.53 313
20081.87 275
20083.21 282
20084.54 305
20085.88 309
20087.22 311
20088.56 301
20089.89 281
20091.23 305
20092.57 282
20093.90 296
20095.24 287
20096.58 304
20097.91 308
20099.25 300
20100.59 285
20101.93 294
20103.26 271
20104.60 297
20105.94 296
20107.28 298
20108.61 290
20109.95 294
20111.29 309
20112.63 288
20113.96 302
20115.30 304
20116.64 290
20117.98 314
20119.32 294
20120.65 298
20121.99 287
20123.33 301
20124.67 319
20126.01 284
