# Supplementary material for: MALDI-TOF MS typing enables the classification of brewing yeasts of the genus Saccharomyces to major beer styles
Source: PLoS One. 2017 Aug 9;12(8):e0181694. doi: 10.1371/journal.pone.0181694 (PMC5549903; doi:10.1371/journal.pone.0181694)
Supplement: S17 File — The directory includes 90 raw files and was zipped to “.zip”; the folder has three strains with 30 spectra per strain; S1 Text explains the raw files with an example and Table 1 represents the yeast strains used within the experiment. (ZIP) [file pone.0181694.s020.zip › 49-51/30812-1H7-Dias-Dias-Dias-YPG-18h-E-E_2016-10-03_6_0_F10_1.dat]

1998.43 4678
1998.85 4669
1999.27 4638
1999.69 4411
2000.11 4479
2000.54 4514
2000.96 4378
2001.38 4404
2001.80 4436
2002.23 4468
2002.65 4687
2003.07 4638
2003.49 4714
2003.92 4835
2004.34 4851
2004.76 4918
2005.18 5019
2005.61 5119
2006.03 5109
2006.45 5311
2006.87 5344
2007.30 5172
2007.72 5206
2008.14 5280
2008.57 5226
2008.99 4948
2009.41 4945
2009.84 4716
2010.26 4875
2010.68 4758
2011.11 4543
2011.53 4546
2011.95 4595
2012.38 4484
2012.80 4534
2013.22 4444
2013.65 4487
2014.07 4590
2014.49 4814
2014.92 4883
2015.34 4842
2015.77 4841
2016.19 5134
2016.61 5189
2017.04 5369
2017.46 5549
2017.89 5768
2018.31 5758
2018.73 5701
2019.16 5647
2019.58 5653
2020.01 5562
2020.43 5347
2020.85 5274
2021.28 5075
2021.70 4920
2022.13 4784
2022.55 4680
2022.98 4614
2023.40 4498
2023.83 4363
2024.25 4452
2024.68 4443
2025.10 4389
2025.53 4351
2025.95 4384
2026.38 4406
2026.80 4439
2027.23 4529
2027.65 4451
2028.08 4357
2028.50 4285
2028.93 4499
2029.35 4594
2029.78 4599
2030.20 4631
2030.63 4615
2031.05 4636
2031.48 4648
2031.90 4609
2032.33 4561
2032.75 4644
2033.18 4628
2033.61 4609
2034.03 4672
2034.46 4627
2034.88 4628
2035.31 4610
2035.74 4798
2036.16 4937
2036.59 5139
2037.01 5059
2037.44 5016
2037.87 5007
2038.29 5201
2038.72 5030
2039.14 4885
2039.57 4713
2040.00 4787
2040.42 4817
2040.85 4790
2041.28 4752
2041.70 4693
2042.13 4646
2042.56 4589
2042.98 4558
2043.41 4355
2043.84 4501
2044.26 4451
2044.69 4543
2045.12 4525
2045.54 4716
2045.97 4728
2046.40 4679
2046.82 4627
2047.25 4350
2047.68 4525
2048.11 4489
2048.53 4360
2048.96 4297
2049.39 4362
2049.82 4397
2050.24 4195
2050.67 4189
2051.10 4237
2051.53 4307
2051.95 4097
2052.38 4167
2052.81 4309
2053.24 4341
2053.66 4338
2054.09 4264
2054.52 4267
2054.95 4224
2055.38 4262
2055.80 4236
2056.23 4330
2056.66 4301
2057.09 4278
2057.52 4330
2057.94 4277
2058.37 4245
2058.80 4293
2059.23 4284
2059.66 4225
2060.09 4303
2060.51 4328
2060.94 4236
2061.37 4213
2061.80 4270
2062.23 4320
2062.66 4385
2063.09 4668
2063.52 4707
2063.94 4489
2064.37 4516
2064.80 4555
2065.23 4709
2065.66 4707
2066.09 4582
2066.52 4436
2066.95 4405
2067.38 4558
2067.81 4538
2068.24 4495
2068.66 4322
2069.09 4403
2069.52 4512
2069.95 4437
2070.38 4346
2070.81 4385
2071.24 4392
2071.67 4469
2072.10 4587
2072.53 4706
2072.96 4665
2073.39 4618
2073.82 4721
2074.25 4911
2074.68 4909
2075.11 4914
2075.54 4968
2075.97 4948
2076.40 4946
2076.83 4981
2077.26 4929
2077.69 5050
2078.12 5093
2078.55 4905
2078.98 5020
2079.41 5130
2079.84 4999
2080.27 5031
2080.70 4879
2081.14 4807
2081.57 4813
2082.00 4929
2082.43 4780
2082.86 4859
2083.29 4806
2083.72 4857
2084.15 4675
2084.58 4702
2085.01 4675
2085.44 4517
2085.88 4490
2086.31 4581
2086.74 4466
2087.17 4319
2087.60 4320
2088.03 4478
2088.46 4410
2088.89 4593
2089.33 4703
2089.76 4814
2090.19 5087
2090.62 5189
2091.05 5130
2091.48 5267
2091.92 5476
2092.35 5461
2092.78 5602
2093.21 5637
2093.64 5442
2094.07 5393
2094.51 5334
2094.94 5170
2095.37 5038
2095.80 4784
2096.24 4782
2096.67 4641
2097.10 4503
2097.53 4511
2097.96 4455
2098.40 4347
2098.83 4493
2099.26 4421
2099.69 4406
2100.13 4568
2100.56 4476
2100.99 4469
2101.43 4583
2101.86 4470
2102.29 4456
2102.72 4611
2103.16 4552
2103.59 4491
2104.02 4486
2104.46 4352
2104.89 4468
2105.32 4463
2105.76 4556
2106.19 4602
2106.62 4631
2107.05 4654
2107.49 4853
2107.92 4794
2108.36 4648
2108.79 4629
2109.22 4705
2109.66 4668
2110.09 4480
2110.52 4589
2110.96 4729
2111.39 4563
2111.82 4394
2112.26 4429
2112.69 4410
2113.13 4180
2113.56 4180
2113.99 4249
2114.43 4088
2114.86 4196
2115.30 4193
2115.73 4167
2116.16 4162
2116.60 4272
2117.03 4221
2117.47 4351
2117.90 4412
2118.34 4352
2118.77 4391
2119.21 4541
2119.64 4489
2120.07 4627
2120.51 4779
2120.94 4790
2121.38 4762
2121.81 4753
2122.25 4634
2122.68 4707
2123.12 4853
2123.55 4711
2123.99 4691
2124.42 4577
2124.86 4458
2125.29 4488
2125.73 4441
2126.16 4507
2126.60 4413
2127.04 4338
2127.47 4379
2127.91 4495
2128.34 4464
2128.78 4498
2129.21 4608
2129.65 4686
2130.08 4800
2130.52 4874
2130.96 4944
2131.39 5110
2131.83 5159
2132.26 5291
2132.70 5366
2133.14 5509
2133.57 5602
2134.01 5738
2134.44 5900
2134.88 6024
2135.32 5960
2135.75 5993
2136.19 5980
2136.62 5833
2137.06 5760
2137.50 5567
2137.93 5339
2138.37 5160
2138.81 4884
2139.24 4826
2139.68 4592
2140.12 4492
2140.55 4352
2140.99 4208
2141.43 4149
2141.86 4066
2142.30 4148
2142.74 4171
2143.18 4202
2143.61 4256
2144.05 4170
2144.49 3988
2144.92 4208
2145.36 4390
2145.80 4354
2146.24 4441
2146.67 4640
2147.11 4852
2147.55 4846
2147.99 4752
2148.42 4980
2148.86 4986
2149.30 5087
2149.74 5059
2150.17 5069
2150.61 4996
2151.05 4936
2151.49 4886
2151.92 4716
2152.36 4586
2152.80 4462
2153.24 4538
2153.68 4517
2154.11 4340
2154.55 4273
2154.99 4371
2155.43 4306
2155.87 4413
2156.31 4334
2156.74 4487
2157.18 4505
2157.62 4596
2158.06 4565
2158.50 4629
2158.94 4531
2159.38 4392
2159.81 4475
2160.25 4492
2160.69 4487
2161.13 4598
2161.57 4663
2162.01 4549
2162.45 4547
2162.89 4669
2163.33 4700
2163.76 4604
2164.20 4599
2164.64 4689
2165.08 4593
2165.52 4533
2165.96 4596
2166.40 4639
2166.84 4685
2167.28 4559
2167.72 4639
2168.16 4679
2168.60 4764
2169.04 4827
2169.48 4970
2169.92 4959
2170.36 4996
2170.80 4926
2171.24 4965
2171.68 4975
2172.12 5094
2172.56 5220
2173.00 5305
2173.44 5204
2173.88 5324
2174.32 5316
2174.76 5277
2175.20 5210
2175.64 5419
2176.08 5424
2176.52 5424
2176.96 5481
2177.40 5402
2177.84 5229
2178.28 5339
2178.72 5016
2179.16 4959
2179.60 4875
2180.04 4793
2180.48 4783
2180.92 4386
2181.37 4470
2181.81 4440
2182.25 4405
2182.69 4353
2183.13 4325
2183.57 4387
2184.01 4296
2184.45 4435
2184.89 4572
2185.34 4657
2185.78 4734
2186.22 4751
2186.66 4884
2187.10 4948
2187.54 5124
2187.98 5156
2188.43 5218
2188.87 5145
2189.31 5161
2189.75 5104
2190.19 4983
2190.63 5131
2191.08 5122
2191.52 5066
2191.96 5086
2192.40 5202
2192.84 5395
2193.29 5460
2193.73 5403
2194.17 5386
2194.61 5447
2195.05 5241
2195.50 5270
2195.94 5187
2196.38 5019
2196.82 4967
2197.27 4876
2197.71 4756
2198.15 4767
2198.59 4817
2199.04 4770
2199.48 4763
2199.92 4593
2200.37 4652
2200.81 4755
2201.25 4731
2201.69 4664
2202.14 4879
2202.58 4919
2203.02 4912
2203.47 4917
2203.91 4927
2204.35 4889
2204.80 4826
2205.24 4896
2205.68 4762
2206.13 5016
2206.57 5119
2207.01 4985
2207.46 5212
2207.90 5200
2208.34 5107
2208.79 5314
2209.23 5455
2209.67 5311
2210.12 5153
2210.56 5179
2211.01 5190
2211.45 5038
2211.89 4985
2212.34 4970
2212.78 4885
2213.23 4825
2213.67 4879
2214.11 4789
2214.56 4894
2215.00 4783
2215.45 4728
2215.89 4612
2216.34 4627
2216.78 4739
2217.22 4579
2217.67 4575
2218.11 4461
2218.56 4661
2219.00 4780
2219.45 4876
2219.89 5210
2220.34 5356
2220.78 5830
2221.23 6319
2221.67 6607
2222.12 6925
2222.56 7277
2223.01 7601
2223.45 7722
2223.90 7645
2224.34 7420
2224.79 7276
2225.23 7069
2225.68 6677
2226.12 6477
2226.57 6023
2227.01 5845
2227.46 5607
2227.91 5385
2228.35 5529
2228.80 5475
2229.24 5702
2229.69 5818
2230.13 6081
2230.58 6502
2231.03 6811
2231.47 6916
2231.92 7110
2232.36 7315
2232.81 7446
2233.26 7440
2233.70 7349
2234.15 7195
2234.59 7310
2235.04 7178
2235.49 7110
2235.93 7127
2236.38 7225
2236.83 7129
2237.27 7094
2237.72 7239
2238.17 6998
2238.61 7018
2239.06 6594
2239.51 6454
2239.95 6169
2240.40 5990
2240.85 5834
2241.29 5610
2241.74 5222
2242.19 5015
2242.63 4887
2243.08 4804
2243.53 4761
2243.98 4716
2244.42 4784
2244.87 4748
2245.32 4709
2245.76 4776
2246.21 4639
2246.66 4582
2247.11 4695
2247.55 4563
2248.00 4584
2248.45 4509
2248.90 4635
2249.35 4528
2249.79 4604
2250.24 4606
2250.69 4683
2251.14 4691
2251.58 4653
2252.03 4667
2252.48 4548
2252.93 4602
2253.38 4488
2253.82 4457
2254.27 4474
2254.72 4399
2255.17 4417
2255.62 4417
2256.07 4529
2256.51 4346
2256.96 4512
2257.41 4679
2257.86 4642
2258.31 4662
2258.76 4792
2259.21 4930
2259.65 5232
2260.10 5302
2260.55 5209
2261.00 5367
2261.45 5290
2261.90 5348
2262.35 5277
2262.80 5346
2263.25 5281
2263.69 5293
2264.14 5383
2264.59 5316
2265.04 5271
2265.49 5203
2265.94 5143
2266.39 5179
2266.84 5340
2267.29 5284
2267.74 5312
2268.19 5437
2268.64 5588
2269.09 5481
2269.54 5452
2269.99 5724
2270.44 5604
2270.89 5411
2271.34 5378
2271.79 5328
2272.24 5266
2272.69 5015
2273.14 4753
2273.59 4687
2274.04 4814
2274.49 4848
2274.94 4687
2275.39 4788
2275.84 4867
2276.29 4920
2276.74 5057
2277.19 5103
2277.64 5104
2278.09 5278
2278.54 5302
2278.99 5369
2279.44 5433
2279.89 5407
2280.34 5524
2280.79 5477
2281.25 5273
2281.70 5303
2282.15 5159
2282.60 5077
2283.05 5147
2283.50 5072
2283.95 5021
2284.40 5046
2284.85 5107
2285.31 5124
2285.76 5311
2286.21 5440
2286.66 5493
2287.11 5621
2287.56 5907
2288.01 6279
2288.47 6549
2288.92 6743
2289.37 6949
2289.82 6942
2290.27 7504
2290.72 7792
2291.18 7775
2291.63 7945
2292.08 8040
2292.53 8192
2292.98 8042
2293.44 7920
2293.89 7998
2294.34 7763
2294.79 7553
2295.24 7197
2295.70 7056
2296.15 6978
2296.60 6625
2297.05 6353
2297.51 6178
2297.96 5843
2298.41 5812
2298.86 5770
2299.32 5643
2299.77 5459
2300.22 5341
2300.67 5255
2301.13 5183
2301.58 5207
2302.03 5093
2302.49 5040
2302.94 5028
2303.39 5115
2303.85 5054
2304.30 5073
2304.75 5096
2305.20 5145
2305.66 5296
2306.11 5506
2306.56 5589
2307.02 5869
2307.47 6087
2307.93 6294
2308.38 6432
2308.83 6574
2309.29 6651
2309.74 6490
2310.19 6426
2310.65 6424
2311.10 6250
2311.55 6074
2312.01 5813
2312.46 5700
2312.92 5449
2313.37 5277
2313.82 5395
2314.28 5383
2314.73 5458
2315.19 5603
2315.64 5851
2316.10 5999
2316.55 5898
2317.00 6176
2317.46 6003
2317.91 5805
2318.37 5820
2318.82 5778
2319.28 5575
2319.73 5488
2320.19 5472
2320.64 5284
2321.10 5125
2321.55 5131
2322.01 5122
2322.46 5142
2322.92 5225
2323.37 5206
2323.83 5190
2324.28 5158
2324.74 5043
2325.19 4891
2325.65 4967
2326.10 4964
2326.56 5077
2327.01 4991
2327.47 5141
2327.92 5306
2328.38 5356
2328.83 5347
2329.29 5326
2329.74 5394
2330.20 5384
2330.66 5481
2331.11 5466
2331.57 5424
2332.02 5405
2332.48 5274
2332.94 5212
2333.39 5344
2333.85 5359
2334.30 5281
2334.76 5487
2335.22 5666
2335.67 5638
2336.13 5669
2336.58 5613
2337.04 5795
2337.50 6024
2337.95 6003
2338.41 6131
2338.87 6191
2339.32 6156
2339.78 6142
2340.24 6182
2340.69 6000
2341.15 5924
2341.61 5665
2342.06 5532
2342.52 5667
2342.98 5578
2343.43 5549
2343.89 5553
2344.35 5658
2344.81 5691
2345.26 5658
2345.72 5787
2346.18 5809
2346.63 5672
2347.09 5775
2347.55 5761
2348.01 5647
2348.46 5748
2348.92 5635
2349.38 5507
2349.84 5799
2350.29 5478
2350.75 5665
2351.21 5559
2351.67 5705
2352.13 5607
2352.58 5443
2353.04 5432
2353.50 5370
2353.96 5443
2354.41 5264
2354.87 5008
2355.33 5043
2355.79 5072
2356.25 5085
2356.71 5214
2357.16 5134
2357.62 5403
2358.08 5488
2358.54 5770
2359.00 6049
2359.46 6169
2359.91 6452
2360.37 6331
2360.83 6453
2361.29 6241
2361.75 6044
2362.21 5944
2362.67 5984
2363.13 5925
2363.58 5755
2364.04 5727
2364.50 5773
2364.96 5682
2365.42 5648
2365.88 5582
2366.34 5551
2366.80 5348
2367.26 5410
2367.72 5410
2368.18 5231
2368.64 5117
2369.10 4934
2369.55 4881
2370.01 4781
2370.47 4611
2370.93 4811
2371.39 4759
2371.85 4619
2372.31 4628
2372.77 4751
2373.23 4835
2373.69 4814
2374.15 4993
2374.61 4983
2375.07 4847
2375.53 4914
2375.99 5087
2376.45 5204
2376.91 5032
2377.37 4971
2377.83 5086
2378.29 5072
2378.75 4831
2379.21 4961
2379.68 4894
2380.14 5044
2380.60 5131
2381.06 5097
2381.52 4937
2381.98 4982
2382.44 4940
2382.90 4938
2383.36 5055
2383.82 4899
2384.28 4895
2384.74 4890
2385.20 4836
2385.67 4989
2386.13 4917
2386.59 4941
2387.05 5026
2387.51 4970
2387.97 4882
2388.43 5005
2388.89 5003
2389.36 5147
2389.82 5079
2390.28 5049
2390.74 5040
2391.20 4861
2391.66 4688
2392.13 4717
2392.59 4804
2393.05 4522
2393.51 4577
2393.97 4625
2394.43 4606
2394.90 4503
2395.36 4543
2395.82 4619
2396.28 4524
2396.74 4549
2397.21 4549
2397.67 4541
2398.13 4553
2398.59 4657
2399.06 4737
2399.52 4722
2399.98 4621
2400.44 4661
2400.91 4788
2401.37 4802
2401.83 4814
2402.29 5012
2402.76 5024
2403.22 5165
2403.68 5362
2404.14 5451
2404.61 5621
2405.07 5395
2405.53 5356
2406.00 5225
2406.46 5280
2406.92 5142
2407.39 5173
2407.85 5014
2408.31 4844
2408.78 4874
2409.24 4665
2409.70 4661
2410.17 4527
2410.63 4535
2411.09 4472
2411.56 4421
2412.02 4573
2412.48 4536
2412.95 4546
2413.41 4845
2413.87 4961
2414.34 5071
2414.80 5252
2415.27 5337
2415.73 5513
2416.19 5765
2416.66 5987
2417.12 6045
2417.59 6099
2418.05 5970
2418.51 6053
2418.98 6061
2419.44 5987
2419.91 5822
2420.37 6010
2420.84 6160
2421.30 6239
2421.77 6230
2422.23 6275
2422.69 6499
2423.16 6528
2423.62 6339
2424.09 6316
2424.55 6195
2425.02 6328
2425.48 6189
2425.95 6162
2426.41 6064
2426.88 5952
2427.34 5738
2427.81 5649
2428.27 5641
2428.74 5406
2429.20 5194
2429.67 5179
2430.13 5095
2430.60 5186
2431.07 5251
2431.53 5268
2432.00 5242
2432.46 5198
2432.93 5187
2433.39 5257
2433.86 5280
2434.32 5250
2434.79 5318
2435.26 5490
2435.72 5647
2436.19 5856
2436.65 5868
2437.12 6190
2437.59 6493
2438.05 6619
2438.52 6970
2438.98 7122
2439.45 7185
2439.92 7130
2440.38 6906
2440.85 6841
2441.32 6514
2441.78 6261
2442.25 5956
2442.72 5790
2443.18 5422
2443.65 5370
2444.12 5238
2444.58 5137
2445.05 5027
2445.52 5105
2445.98 4849
2446.45 4744
2446.92 4778
2447.38 4749
2447.85 4870
2448.32 5004
2448.78 5007
2449.25 4927
2449.72 5064
2450.19 5167
2450.65 5143
2451.12 5110
2451.59 5143
2452.06 5178
2452.52 5281
2452.99 5276
2453.46 5054
2453.93 5017
2454.39 5045
2454.86 4907
2455.33 4751
2455.80 4824
2456.26 4913
2456.73 4856
2457.20 4923
2457.67 4981
2458.14 4889
2458.60 4877
2459.07 4899
2459.54 5079
2460.01 5062
2460.48 5083
2460.95 5107
2461.41 4888
2461.88 5162
2462.35 5297
2462.82 5440
2463.29 5509
2463.76 5462
2464.22 5573
2464.69 5734
2465.16 5623
2465.63 5549
2466.10 5637
2466.57 5666
2467.04 5539
2467.51 5446
2467.97 5330
2468.44 5265
2468.91 5348
2469.38 5322
2469.85 5231
2470.32 5142
2470.79 5165
2471.26 4985
2471.73 4933
2472.20 4921
2472.67 4826
2473.14 4794
2473.61 4750
2474.07 4746
2474.54 4822
2475.01 4857
2475.48 4994
2475.95 5078
2476.42 5247
2476.89 5514
2477.36 5785
2477.83 6147
2478.30 6267
2478.77 6480
2479.24 6465
2479.71 6441
2480.18 6678
2480.65 6464
2481.12 6258
2481.59 6121
2482.06 5831
2482.53 5585
2483.00 5551
2483.47 5428
2483.95 5288
2484.42 5083
2484.89 5030
2485.36 5071
2485.83 4935
2486.30 4853
2486.77 4888
2487.24 4993
2487.71 4975
2488.18 4796
2488.65 4973
2489.12 5082
2489.59 5016
2490.07 5120
2490.54 5072
2491.01 5109
2491.48 5086
2491.95 5144
2492.42 5132
2492.89 5105
2493.36 5085
2493.84 5096
2494.31 5290
2494.78 5392
2495.25 5181
2495.72 5018
2496.19 5087
2496.66 4985
2497.14 5034
2497.61 5081
2498.08 5034
2498.55 5104
2499.02 5174
2499.50 5084
2499.97 5098
2500.44 5136
2500.91 5151
2501.38 5366
2501.86 5433
2502.33 5440
2502.80 5448
2503.27 5450
2503.74 5318
2504.22 5317
2504.69 5371
2505.16 5446
2505.63 5713
2506.11 5986
2506.58 5931
2507.05 6134
2507.52 6353
2508.00 6421
2508.47 6250
2508.94 6120
2509.42 5941
2509.89 5868
2510.36 5911
2510.83 5806
2511.31 5676
2511.78 5492
2512.25 5421
2512.73 5419
2513.20 5231
2513.67 5239
2514.15 5107
2514.62 5177
2515.09 5096
2515.57 5213
2516.04 5275
2516.51 5217
2516.99 5352
2517.46 5543
2517.94 5461
2518.41 5368
2518.88 5431
2519.36 5400
2519.83 5348
2520.30 5239
2520.78 5063
2521.25 5049
2521.73 4956
2522.20 4975
2522.67 4908
2523.15 4955
2523.62 5147
2524.10 4963
2524.57 4849
2525.05 4913
2525.52 4938
2525.99 4955
2526.47 4811
2526.94 5033
2527.42 5077
2527.89 5017
2528.37 5016
2528.84 5021
2529.32 4985
2529.79 5110
2530.27 5089
2530.74 5212
2531.22 5208
2531.69 5355
2532.17 5438
2532.64 5387
2533.12 5695
2533.59 5816
2534.07 5870
2534.54 5910
2535.02 5966
2535.49 5896
2535.97 5881
2536.44 5921
2536.92 5737
2537.39 5824
2537.87 5805
2538.34 5634
2538.82 5560
2539.30 5530
2539.77 5362
2540.25 5293
2540.72 5104
2541.20 5186
2541.68 5104
2542.15 5020
2542.63 5107
2543.10 5214
2543.58 5413
2544.06 5455
2544.53 5705
2545.01 5994
2545.48 6229
2545.96 6443
2546.44 6511
2546.91 6551
2547.39 6618
2547.87 6599
2548.34 6378
2548.82 6290
2549.30 6496
2549.77 6341
2550.25 6211
2550.73 6342
2551.20 6361
2551.68 6312
2552.16 6255
2552.63 6434
2553.11 6513
2553.59 6675
2554.06 6628
2554.54 6718
2555.02 6660
2555.50 6403
2555.97 6274
2556.45 6338
2556.93 6129
2557.40 5882
2557.88 5550
2558.36 5403
2558.84 5365
2559.31 5197
2559.79 5175
2560.27 5305
2560.75 5253
2561.23 5282
2561.70 5279
2562.18 5329
2562.66 5449
2563.14 5334
2563.61 5301
2564.09 5357
2564.57 5232
2565.05 5188
2565.53 4973
2566.00 4853
2566.48 4808
2566.96 4712
2567.44 4764
2567.92 4679
2568.40 4714
2568.87 4537
2569.35 4673
2569.83 4741
2570.31 4762
2570.79 4609
2571.27 4660
2571.75 4816
2572.22 4788
2572.70 4886
2573.18 4821
2573.66 4857
2574.14 4795
2574.62 4657
2575.10 4862
2575.58 4796
2576.06 4652
2576.54 4546
2577.01 4620
2577.49 4655
2577.97 4763
2578.45 4707
2578.93 4708
2579.41 4723
2579.89 4586
2580.37 4726
2580.85 4743
2581.33 4670
2581.81 4567
2582.29 4491
2582.77 4511
2583.25 4650
2583.73 4799
2584.21 4631
2584.69 4810
2585.17 4694
2585.65 4778
2586.13 4872
2586.61 4950
2587.09 5095
2587.57 5094
2588.05 5007
2588.53 5178
2589.01 5226
2589.49 5205
2589.97 5188
2590.45 5261
2590.93 5370
2591.41 5310
2591.89 5356
2592.37 5258
2592.85 5160
2593.33 5182
2593.81 5158
2594.30 5253
2594.78 5280
2595.26 5160
2595.74 5196
2596.22 5168
2596.70 5192
2597.18 5097
2597.66 5068
2598.14 5079
2598.62 5011
2599.11 4983
2599.59 4905
2600.07 4976
2600.55 4975
2601.03 4904
2601.51 4821
2601.99 4770
2602.48 4887
2602.96 4949
2603.44 4837
2603.92 4744
2604.40 4986
2604.88 5243
2605.37 5254
2605.85 5314
2606.33 5512
2606.81 5655
2607.29 5854
2607.78 6043
2608.26 6297
2608.74 6335
2609.22 6224
2609.70 6257
2610.19 6208
2610.67 6018
2611.15 5671
2611.63 5628
2612.12 5592
2612.60 5450
2613.08 5298
2613.56 5183
2614.05 4929
2614.53 4839
2615.01 4853
2615.49 4806
2615.98 4735
2616.46 4619
2616.94 4481
2617.43 4548
2617.91 4681
2618.39 4735
2618.87 4615
2619.36 4784
2619.84 4902
2620.32 4939
2620.81 4975
2621.29 4965
2621.77 5160
2622.26 4979
2622.74 5079
2623.22 5056
2623.71 4983
2624.19 4889
2624.67 4679
2625.16 4618
2625.64 4775
2626.13 4710
2626.61 4705
2627.09 4636
2627.58 4597
2628.06 4621
2628.55 4647
2629.03 4581
2629.51 4623
2630.00 4778
2630.48 4714
2630.97 4796
2631.45 4726
2631.93 4697
2632.42 4654
2632.90 4684
2633.39 4678
2633.87 4775
2634.36 4925
2634.84 4893
2635.33 4960
2635.81 4958
2636.29 4911
2636.78 5018
2637.26 5142
2637.75 5145
2638.23 5146
2638.72 5190
2639.20 5240
2639.69 5339
2640.17 5328
2640.66 5156
2641.14 5183
2641.63 4931
2642.11 4977
2642.60 4817
2643.08 4619
2643.57 4627
2644.05 4556
2644.54 4606
2645.03 4525
2645.51 4464
2646.00 4736
2646.48 4707
2646.97 4947
2647.45 4971
2647.94 4937
2648.43 4968
2648.91 5047
2649.40 4947
2649.88 4762
2650.37 4864
2650.85 4799
2651.34 4679
2651.83 4820
2652.31 4693
2652.80 4638
2653.29 4758
2653.77 4719
2654.26 4853
2654.74 4807
2655.23 4658
2655.72 4719
2656.20 4860
2656.69 4765
2657.18 4637
2657.66 4587
2658.15 4659
2658.64 4464
2659.12 4679
2659.61 4561
2660.10 4566
2660.58 4684
2661.07 4718
2661.56 4771
2662.05 4756
2662.53 4889
2663.02 4827
2663.51 4937
2663.99 5012
2664.48 4986
2664.97 4900
2665.46 5064
2665.94 5055
2666.43 5017
2666.92 5040
2667.41 5194
2667.89 5031
2668.38 4920
2668.87 4700
2669.36 4805
2669.84 4959
2670.33 4874
2670.82 5013
2671.31 5269
2671.80 5160
2672.28 5292
2672.77 5543
2673.26 5704
2673.75 5741
2674.24 5822
2674.72 5929
2675.21 5861
2675.70 5826
2676.19 5812
2676.68 5828
2677.17 5972
2677.65 5859
2678.14 5943
2678.63 6058
2679.12 6194
2679.61 6127
2680.10 6229
2680.59 6241
2681.07 6339
2681.56 6461
2682.05 6379
2682.54 6303
2683.03 6258
2683.52 6221
2684.01 5953
2684.50 5763
2684.99 5659
2685.47 5661
2685.96 5519
2686.45 5274
2686.94 5028
2687.43 5032
2687.92 4961
2688.41 4814
2688.90 4840
2689.39 5094
2689.88 4980
2690.37 5012
2690.86 5011
2691.35 5095
2691.84 5120
2692.33 5159
2692.82 5098
2693.31 5111
2693.80 5146
2694.29 5291
2694.78 5214
2695.27 5129
2695.76 5191
2696.25 5128
2696.74 5246
2697.23 5237
2697.72 5503
2698.21 5656
2698.70 5679
2699.19 5685
2699.68 5840
2700.17 5967
2700.66 5994
2701.15 5935
2701.64 5936
2702.13 5809
2702.62 5727
2703.11 5636
2703.61 5452
2704.10 5317
2704.59 5315
2705.08 5234
2705.57 5086
2706.06 5132
2706.55 4947
2707.04 4882
2707.53 4817
2708.02 4815
2708.52 4864
2709.01 4761
2709.50 4646
2709.99 4729
2710.48 4557
2710.97 4522
2711.46 4625
2711.96 4707
2712.45 4705
2712.94 4736
2713.43 4734
2713.92 4953
2714.41 4850
2714.91 4845
2715.40 4770
2715.89 4728
2716.38 4725
2716.87 4793
2717.37 4792
2717.86 4832
2718.35 4872
2718.84 4876
2719.33 4835
2719.83 4909
2720.32 5073
2720.81 5098
2721.30 4979
2721.80 5044
2722.29 5004
2722.78 4908
2723.27 4909
2723.77 4982
2724.26 4957
2724.75 4818
2725.24 4793
2725.74 4789
2726.23 4718
2726.72 4732
2727.22 4861
2727.71 4791
2728.20 4688
2728.70 4571
2729.19 4734
2729.68 4683
2730.18 4829
2730.67 4975
2731.16 5119
2731.65 5185
2732.15 5113
2732.64 5298
2733.14 5338
2733.63 5097
2734.12 5083
2734.62 5149
2735.11 5105
2735.60 5079
2736.10 5105
2736.59 5221
2737.08 5139
2737.58 5026
2738.07 4937
2738.57 4874
2739.06 4901
2739.55 4761
2740.05 4701
2740.54 4556
2741.04 4627
2741.53 4684
2742.03 4473
2742.52 4450
2743.01 4428
2743.51 4344
2744.00 4390
2744.50 4446
2744.99 4467
2745.49 4387
2745.98 4548
2746.48 4717
2746.97 4639
2747.47 4499
2747.96 4582
2748.46 4753
2748.95 4751
2749.45 4765
2749.94 4663
2750.44 4882
2750.93 4964
2751.43 5008
2751.92 4952
2752.42 5099
2752.91 5044
2753.41 5005
2753.90 4994
2754.40 5082
2754.89 5181
2755.39 5149
2755.88 5096
2756.38 4997
2756.87 5045
2757.37 5024
2757.87 4976
2758.36 4866
2758.86 4785
2759.35 4787
2759.85 4774
2760.35 4757
2760.84 4722
2761.34 4755
2761.83 4705
2762.33 4734
2762.83 4717
2763.32 4677
2763.82 4590
2764.31 4701
2764.81 4740
2765.31 4685
2765.80 4565
2766.30 4490
2766.80 4514
2767.29 4562
2767.79 4573
2768.29 4688
2768.78 4650
2769.28 4654
2769.78 4813
2770.27 4941
2770.77 5067
2771.27 5008
2771.76 5133
2772.26 5196
2772.76 5223
2773.26 5272
2773.75 5329
2774.25 5326
2774.75 5238
2775.24 5443
2775.74 5605
2776.24 5511
2776.74 5439
2777.23 5559
2777.73 5519
2778.23 5585
2778.73 5538
2779.22 5446
2779.72 5262
2780.22 5183
2780.72 5234
2781.21 5346
2781.71 5250
2782.21 5158
2782.71 5124
2783.21 5154
2783.70 5054
2784.20 4945
2784.70 4990
2785.20 5101
2785.70 5056
2786.20 5000
2786.69 5111
2787.19 5128
2787.69 5071
2788.19 4953
2788.69 5015
2789.19 5132
2789.68 5117
2790.18 5254
2790.68 5349
2791.18 5302
2791.68 5379
2792.18 5625
2792.68 5813
2793.18 6062
2793.67 6309
2794.17 6474
2794.67 6577
2795.17 6630
2795.67 6641
2796.17 6660
2796.67 6620
2797.17 6413
2797.67 6411
2798.17 6482
2798.67 6264
2799.17 6052
2799.66 5880
2800.16 5845
2800.66 5737
2801.16 5645
2801.66 5486
2802.16 5421
2802.66 5384
2803.16 5571
2803.66 5664
2804.16 5641
2804.66 6122
2805.16 6256
2805.66 6869
2806.16 7306
2806.66 7763
2807.16 8201
2807.66 8200
2808.16 8429
2808.66 8337
2809.16 8145
2809.66 7950
2810.16 7733
2810.66 6954
2811.16 6488
2811.66 6259
2812.17 6005
2812.67 5995
2813.17 5732
2813.67 5542
2814.17 5511
2814.67 5505
2815.17 5612
2815.67 5885
2816.17 6005
2816.67 5986
2817.17 6148
2817.67 6153
2818.18 6272
2818.68 6397
2819.18 6470
2819.68 6260
2820.18 6125
2820.68 6018
2821.18 5941
2821.68 5689
2822.19 5494
2822.69 5421
2823.19 5405
2823.69 5301
2824.19 5259
2824.69 5272
2825.20 5108
2825.70 5153
2826.20 5048
2826.70 4849
2827.20 5021
2827.70 5069
2828.21 5094
2828.71 4925
2829.21 5017
2829.71 5047
2830.22 5356
2830.72 5440
2831.22 5600
2831.72 5610
2832.22 5628
2832.73 5734
2833.23 5672
2833.73 5614
2834.23 5651
2834.74 5481
2835.24 5424
2835.74 5311
2836.24 5265
2836.75 5200
2837.25 5009
2837.75 4892
2838.26 4986
2838.76 4810
2839.26 4861
2839.76 4922
2840.27 5004
2840.77 4840
2841.27 4967
2841.78 4937
2842.28 4907
2842.78 4890
2843.29 5203
2843.79 5372
2844.29 5266
2844.80 5244
2845.30 5284
2845.80 5535
2846.31 5645
2846.81 5579
2847.32 5237
2847.82 5186
2848.32 5389
2848.83 5239
2849.33 5150
2849.83 5085
2850.34 4960
2850.84 4969
2851.35 4890
2851.85 4902
2852.35 4972
2852.86 4882
2853.36 4939
2853.87 4932
2854.37 4936
2854.88 4909
2855.38 5021
2855.88 4883
2856.39 4860
2856.89 4904
2857.40 4995
2857.90 5116
2858.41 5391
2858.91 5487
2859.42 5809
2859.92 5851
2860.43 5773
2860.93 5881
2861.44 5913
2861.94 5715
2862.45 5383
2862.95 5223
2863.46 5180
2863.96 5043
2864.47 4871
2864.97 4762
2865.48 4680
2865.98 4772
2866.49 4609
2866.99 4677
2867.50 4773
2868.00 4708
2868.51 4770
2869.02 4780
2869.52 4876
2870.03 4834
2870.53 4868
2871.04 4750
2871.54 5014
2872.05 5013
2872.56 5001
2873.06 4987
2873.57 5030
2874.07 4858
2874.58 4949
2875.09 4857
2875.59 5005
2876.10 5092
2876.61 5070
2877.11 4988
2877.62 5116
2878.12 5099
2878.63 4975
2879.14 5174
2879.64 5102
2880.15 5151
2880.66 5163
2881.16 5250
2881.67 5384
2882.18 5391
2882.68 5673
2883.19 5744
2883.70 6213
2884.20 6528
2884.71 7028
2885.22 7532
2885.73 7775
2886.23 8191
2886.74 7997
2887.25 8108
2887.75 8099
2888.26 7891
2888.77 7600
2889.28 7309
2889.78 7238
2890.29 7064
2890.80 6728
2891.31 6567
2891.81 6331
2892.32 6182
2892.83 6148
2893.34 6033
2893.84 5924
2894.35 5907
2894.86 5815
2895.37 5867
2895.88 5680
2896.38 5803
2896.89 5881
2897.40 5953
2897.91 6035
2898.42 5947
2898.92 6263
2899.43 6511
2899.94 6653
2900.45 6652
2900.96 6672
2901.47 7053
2901.98 7034
2902.48 7051
2902.99 7067
2903.50 7209
2904.01 7286
2904.52 7227
2905.03 7353
2905.54 7203
2906.04 7181
2906.55 7017
2907.06 6843
2907.57 6643
2908.08 6204
2908.59 6010
2909.10 5826
2909.61 5712
2910.12 5683
2910.63 5583
2911.14 5612
2911.64 5444
2912.15 5500
2912.66 5576
2913.17 5532
2913.68 5454
2914.19 5423
2914.70 5490
2915.21 5331
2915.72 5330
2916.23 5238
2916.74 5047
2917.25 5143
2917.76 5055
2918.27 5000
2918.78 4970
2919.29 4958
2919.80 4969
2920.31 5200
2920.82 5471
2921.33 5497
2921.84 5770
2922.35 6075
2922.86 6389
2923.37 6724
2923.88 6898
2924.39 7092
2924.90 7234
2925.41 7081
2925.92 6994
2926.44 6752
2926.95 6607
2927.46 6315
2927.97 5963
2928.48 5704
2928.99 5519
2929.50 5409
2930.01 5174
2930.52 5228
2931.03 5089
2931.54 5196
2932.05 5038
2932.57 5038
2933.08 5073
2933.59 5166
2934.10 5253
2934.61 5293
2935.12 5420
2935.63 5445
2936.15 5290
2936.66 5201
2937.17 5022
2937.68 5099
2938.19 5246
2938.70 5268
2939.22 5041
2939.73 4963
2940.24 5055
2940.75 5120
2941.26 5198
2941.77 5241
2942.29 5490
2942.80 5738
2943.31 5766
2943.82 5908
2944.34 5996
2944.85 5975
2945.36 6098
2945.87 6093
2946.38 5950
2946.90 5853
2947.41 5727
2947.92 5785
2948.43 5592
2948.95 5589
2949.46 5481
2949.97 5446
2950.48 5472
2951.00 5312
2951.51 5349
2952.02 5239
2952.54 5202
2953.05 5129
2953.56 5101
2954.08 4910
2954.59 4823
2955.10 4729
2955.61 4610
2956.13 4441
2956.64 4703
2957.15 4808
2957.67 4739
2958.18 4617
2958.69 4772
2959.21 4990
2959.72 5001
2960.23 5132
2960.75 5214
2961.26 5341
2961.78 5315
2962.29 5371
2962.80 5392
2963.32 5368
2963.83 5391
2964.35 5373
2964.86 5425
2965.37 5263
2965.89 5215
2966.40 5299
2966.92 5238
2967.43 5262
2967.94 5280
2968.46 5174
2968.97 5190
2969.49 5342
2970.00 5013
2970.52 5013
2971.03 5073
2971.54 5116
2972.06 4912
2972.57 4944
2973.09 5012
2973.60 4967
2974.12 4954
2974.63 5100
2975.15 5058
2975.66 4977
2976.18 5127
2976.69 5036
2977.21 5184
2977.72 5306
2978.24 5296
2978.75 5243
2979.27 5331
2979.78 5470
2980.30 5421
2980.81 5416
2981.33 5312
2981.84 5386
2982.36 5492
2982.88 5563
2983.39 5733
2983.91 5592
2984.42 5534
2984.94 5726
2985.45 5710
2985.97 5797
2986.49 5676
2987.00 5861
2987.52 5895
2988.03 5825
2988.55 5700
2989.07 5795
2989.58 5748
2990.10 5876
2990.61 5783
2991.13 5740
2991.65 5877
2992.16 6048
2992.68 6223
2993.20 6391
2993.71 6541
2994.23 7032
2994.75 7250
2995.26 7889
2995.78 8702
2996.30 9032
2996.81 9268
2997.33 9341
2997.85 9290
2998.36 9326
2998.88 9083
2999.40 8585
2999.91 8126
3000.43 7833
3000.95 7515
3001.46 7489
3001.98 7835
3002.50 7992
3003.02 8322
3003.53 8609
3004.05 8928
3004.57 9291
3005.09 9238
3005.60 9028
3006.12 8821
3006.64 8349
3007.16 7894
3007.67 7471
3008.19 7016
3008.71 6713
3009.23 6416
3009.74 5977
3010.26 5694
3010.78 5585
3011.30 5504
3011.82 5603
3012.33 5600
3012.85 5673
3013.37 5698
3013.89 5608
3014.41 5913
3014.93 6071
3015.44 6255
3015.96 6181
3016.48 6264
3017.00 6473
3017.52 6513
3018.04 6555
3018.55 6408
3019.07 6537
3019.59 6441
3020.11 6237
3020.63 6296
3021.15 6436
3021.67 6560
3022.19 6531
3022.71 6664
3023.22 6653
3023.74 6809
3024.26 6835
3024.78 6747
3025.30 6609
3025.82 6688
3026.34 6435
3026.86 6209
3027.38 5954
3027.90 5849
3028.42 5790
3028.94 5639
3029.46 5677
3029.98 5711
3030.49 5717
3031.01 5723
3031.53 5986
3032.05 6374
3032.57 6554
3033.09 7014
3033.61 7457
3034.13 7690
3034.65 8025
3035.17 8344
3035.69 8361
3036.21 8196
3036.73 8199
3037.25 7908
3037.77 7676
3038.29 7520
3038.81 7261
3039.34 6850
3039.86 6595
3040.38 6254
3040.90 5949
3041.42 5681
3041.94 5810
3042.46 5810
3042.98 5669
3043.50 5651
3044.02 5790
3044.54 5825
3045.06 5759
3045.58 6000
3046.10 5776
3046.63 5643
3047.15 5604
3047.67 5566
3048.19 5492
3048.71 5426
3049.23 5278
3049.75 5226
3050.27 5342
3050.79 5307
3051.32 5256
3051.84 5227
3052.36 5245
3052.88 5174
3053.40 5245
3053.92 5221
3054.45 5281
3054.97 5173
3055.49 5259
3056.01 5199
3056.53 5216
3057.05 5276
3057.58 5230
3058.10 5338
3058.62 5317
3059.14 5357
3059.66 5348
3060.19 5388
3060.71 5360
3061.23 5489
3061.75 5546
3062.28 5750
3062.80 5712
3063.32 5538
3063.84 5494
3064.37 5429
3064.89 5618
3065.41 5315
3065.93 5335
3066.46 5365
3066.98 5269
3067.50 5167
3068.02 5233
3068.55 5163
3069.07 5054
3069.59 5171
3070.12 5309
3070.64 5226
3071.16 5300
3071.69 5565
3072.21 5718
3072.73 5682
3073.26 5795
3073.78 5918
3074.30 5950
3074.83 6109
3075.35 6032
3075.87 6139
3076.40 6290
3076.92 6478
3077.44 6440
3077.97 6685
3078.49 6667
3079.01 6859
3079.54 6795
3080.06 6590
3080.59 6831
3081.11 6742
3081.63 6624
3082.16 6486
3082.68 6425
3083.21 6148
3083.73 6087
3084.25 6077
3084.78 5889
3085.30 5921
3085.83 5756
3086.35 5736
3086.88 5617
3087.40 5627
3087.93 5735
3088.45 5775
3088.97 5681
3089.50 5619
3090.02 5733
3090.55 5727
3091.07 5755
3091.60 5857
3092.12 5941
3092.65 5939
3093.17 6240
3093.70 6350
3094.22 6381
3094.75 6586
3095.27 6890
3095.80 6967
3096.32 7192
3096.85 7318
3097.37 7385
3097.90 7518
3098.43 7697
3098.95 8244
3099.48 8661
3100.00 9533
3100.53 10461
3101.05 11550
3101.58 12769
3102.10 13680
3102.63 14308
3103.16 14376
3103.68 13901
3104.21 13049
3104.73 11695
3105.26 10430
3105.79 9549
3106.31 8309
3106.84 7796
3107.36 7203
3107.89 6751
3108.42 6553
3108.94 6336
3109.47 6399
3110.00 6299
3110.52 6289
3111.05 6286
3111.57 6246
3112.10 6074
3112.63 5953
3113.15 5843
3113.68 5786
3114.21 5623
3114.74 5436
3115.26 5275
3115.79 5436
3116.32 5327
3116.84 5150
3117.37 5092
3117.90 5150
3118.42 5289
3118.95 5487
3119.48 5464
3120.01 5457
3120.53 5497
3121.06 5602
3121.59 5649
3122.11 5729
3122.64 5762
3123.17 5656
3123.70 5587
3124.22 5741
3124.75 5697
3125.28 5570
3125.81 5594
3126.34 5673
3126.86 5769
3127.39 5674
3127.92 5623
3128.45 5598
3128.98 5509
3129.50 5393
3130.03 5170
3130.56 5270
3131.09 5138
3131.62 5146
3132.14 5117
3132.67 4983
3133.20 5032
3133.73 5230
3134.26 5255
3134.79 5380
3135.31 5159
3135.84 5225
3136.37 5496
3136.90 5640
3137.43 5546
3137.96 5585
3138.49 5597
3139.02 5408
3139.54 5321
3140.07 5250
3140.60 5271
3141.13 5324
3141.66 5241
3142.19 5159
3142.72 5297
3143.25 5508
3143.78 5600
3144.31 5775
3144.84 5896
3145.37 6083
3145.89 6098
3146.42 6288
3146.95 6263
3147.48 6266
3148.01 6224
3148.54 5972
3149.07 6017
3149.60 5837
3150.13 5858
3150.66 5828
3151.19 5728
3151.72 5543
3152.25 5391
3152.78 5289
3153.31 5234
3153.84 5266
3154.37 5458
3154.90 5458
3155.43 5339
3155.96 5360
3156.49 5343
3157.02 5387
3157.55 5412
3158.08 5271
3158.61 5405
3159.14 5355
3159.68 5087
3160.21 4997
3160.74 5097
3161.27 5053
3161.80 5053
3162.33 5136
3162.86 5174
3163.39 5308
3163.92 5275
3164.45 5322
3164.98 5359
3165.51 5551
3166.05 5547
3166.58 5587
3167.11 5751
3167.64 5562
3168.17 5488
3168.70 5607
3169.23 5493
3169.76 5293
3170.30 5241
3170.83 5056
3171.36 5080
3171.89 5019
3172.42 4819
3172.95 4888
3173.49 4913
3174.02 4989
3174.55 4964
3175.08 4979
3175.61 5025
3176.15 5172
3176.68 4964
3177.21 4919
3177.74 4830
3178.27 5020
3178.81 5206
3179.34 5179
3179.87 5117
3180.40 5082
3180.93 5048
3181.47 5109
3182.00 4921
3182.53 4996
3183.06 4974
3183.60 4816
3184.13 4840
3184.66 4810
3185.20 4782
3185.73 4683
3186.26 4710
3186.79 4849
3187.33 4875
3187.86 4838
3188.39 4783
3188.93 4903
3189.46 4925
3189.99 4799
3190.52 4839
3191.06 4757
3191.59 4644
3192.12 4803
3192.66 4722
3193.19 4783
3193.72 4836
3194.26 4871
3194.79 4875
3195.33 4785
3195.86 4949
3196.39 4717
3196.93 4663
3197.46 4870
3197.99 4903
3198.53 4876
3199.06 4953
3199.60 5193
3200.13 5311
3200.66 5184
3201.20 5403
3201.73 5543
3202.27 5508
3202.80 5418
3203.33 5510
3203.87 5459
3204.40 5449
3204.94 5504
3205.47 5562
3206.01 5632
3206.54 5710
3207.07 5859
3207.61 5992
3208.14 6176
3208.68 6409
3209.21 6521
3209.75 6561
3210.28 6541
3210.82 6325
3211.35 6273
3211.89 6119
3212.42 5802
3212.96 5704
3213.49 5543
3214.03 5369
3214.56 5301
3215.10 5238
3215.63 5219
3216.17 5148
3216.70 5293
3217.24 5303
3217.78 5254
3218.31 5274
3218.85 5418
3219.38 5479
3219.92 5459
3220.45 5464
3220.99 5442
3221.52 5363
3222.06 5430
3222.60 5464
3223.13 5502
3223.67 5769
3224.20 5768
3224.74 5752
3225.28 5781
3225.81 5763
3226.35 5778
3226.88 5765
3227.42 5407
3227.96 5442
3228.49 5436
3229.03 5339
3229.57 5261
3230.10 5073
3230.64 5108
3231.18 4929
3231.71 4953
3232.25 4857
3232.79 4856
3233.32 4882
3233.86 5006
3234.40 5227
3234.93 5151
3235.47 5341
3236.01 5522
3236.54 5591
3237.08 5792
3237.62 5904
3238.15 5930
3238.69 5889
3239.23 5785
3239.77 5588
3240.30 5653
3240.84 5774
3241.38 5689
3241.92 5506
3242.45 5202
3242.99 5197
3243.53 5106
3244.07 5104
3244.60 5033
3245.14 5033
3245.68 4957
3246.22 5075
3246.75 4966
3247.29 4947
3247.83 5075
3248.37 5244
3248.91 5111
3249.44 5174
3249.98 5289
3250.52 5287
3251.06 5361
3251.60 5352
3252.14 5466
3252.67 5658
3253.21 5910
3253.75 5935
3254.29 6132
3254.83 6043
3255.37 6061
3255.90 6243
3256.44 6168
3256.98 6172
3257.52 6097
3258.06 6194
3258.60 6396
3259.14 6401
3259.68 6570
3260.21 6853
3260.75 7245
3261.29 7458
3261.83 7895
3262.37 8122
3262.91 8183
3263.45 8280
3263.99 8423
3264.53 8603
3265.07 8889
3265.61 9241
3266.15 9233
3266.69 9242
3267.23 9210
3267.76 8858
3268.30 8597
3268.84 7942
3269.38 7494
3269.92 7022
3270.46 6759
3271.00 6446
3271.54 6317
3272.08 6219
3272.62 6344
3273.16 6273
3273.70 6406
3274.24 6485
3274.78 6708
3275.32 6614
3275.86 6622
3276.40 6802
3276.94 6866
3277.48 6726
3278.03 6986
3278.57 7000
3279.11 6979
3279.65 6939
3280.19 6915
3280.73 6972
3281.27 6843
3281.81 6816
3282.35 6659
3282.89 6539
3283.43 6435
3283.97 6573
3284.51 6518
3285.05 6557
3285.60 6430
3286.14 6597
3286.68 6446
3287.22 6621
3287.76 6407
3288.30 6343
3288.84 6455
3289.38 6532
3289.93 6840
3290.47 7000
3291.01 7140
3291.55 7740
3292.09 8494
3292.63 9209
3293.18 9859
3293.72 10577
3294.26 11348
3294.80 11956
3295.34 12290
3295.88 12378
3296.43 12002
3296.97 11628
3297.51 11038
3298.05 10382
3298.59 9678
3299.14 9165
3299.68 8414
3300.22 7907
3300.76 7579
3301.31 7315
3301.85 7174
3302.39 6910
3302.93 6736
3303.48 6660
3304.02 6508
3304.56 6699
3305.10 6892
3305.65 6890
3306.19 6855
3306.73 6822
3307.27 7040
3307.82 7068
3308.36 7300
3308.90 7344
3309.45 7337
3309.99 7489
3310.53 7434
3311.07 7507
3311.62 7570
3312.16 7534
3312.70 7744
3313.25 7785
3313.79 8046
3314.33 8335
3314.88 8648
3315.42 8832
3315.97 9008
3316.51 9287
3317.05 9190
3317.60 9241
3318.14 9382
3318.68 9130
3319.23 9316
3319.77 9374
3320.32 9204
3320.86 9244
3321.40 9176
3321.95 9042
3322.49 8822
3323.04 8798
3323.58 8677
3324.12 8392
3324.67 8132
3325.21 8055
3325.76 7922
3326.30 7638
3326.85 7703
3327.39 7749
3327.93 7580
3328.48 7481
3329.02 7729
3329.57 7920
3330.11 8644
3330.66 9877
3331.20 11173
3331.75 13583
3332.29 16308
3332.84 20064
3333.38 24198
3333.93 28002
3334.47 31278
3335.02 33214
3335.56 34547
3336.11 34943
3336.65 34548
3337.20 33159
3337.74 30862
3338.29 27731
3338.83 24065
3339.38 20784
3339.92 17510
3340.47 14898
3341.02 12880
3341.56 11221
3342.11 9965
3342.65 8917
3343.20 8376
3343.74 7888
3344.29 7386
3344.84 7232
3345.38 7114
3345.93 6915
3346.47 6917
3347.02 6857
3347.57 6893
3348.11 6867
3348.66 6719
3349.21 6718
3349.75 6661
3350.30 6821
3350.84 6629
3351.39 6651
3351.94 6739
3352.48 6767
3353.03 6751
3353.58 6714
3354.12 6726
3354.67 6638
3355.22 6789
3355.76 6698
3356.31 6546
3356.86 6627
3357.40 6578
3357.95 6584
3358.50 6232
3359.05 6113
3359.59 6077
3360.14 5898
3360.69 5836
3361.23 6049
3361.78 6051
3362.33 6022
3362.88 5965
3363.42 6141
3363.97 6245
3364.52 6306
3365.07 6069
3365.61 6188
3366.16 6011
3366.71 6072
3367.26 6086
3367.80 5980
3368.35 6073
3368.90 6096
3369.45 6170
3370.00 6181
3370.54 6505
3371.09 6786
3371.64 7046
3372.19 7451
3372.74 7606
3373.28 7670
3373.83 7838
3374.38 7581
3374.93 7339
3375.48 7063
3376.03 6851
3376.57 6564
3377.12 6256
3377.67 6023
3378.22 5720
3378.77 5666
3379.32 5494
3379.87 5491
3380.42 5443
3380.96 5423
3381.51 5371
3382.06 5350
3382.61 5387
3383.16 5330
3383.71 5243
3384.26 5292
3384.81 5353
3385.36 5399
3385.91 5384
3386.45 5258
3387.00 5328
3387.55 5259
3388.10 5292
3388.65 5288
3389.20 5378
3389.75 5395
3390.30 5345
3390.85 5299
3391.40 5329
3391.95 5320
3392.50 5347
3393.05 5225
3393.60 5360
3394.15 5319
3394.70 5361
3395.25 5324
3395.80 5357
3396.35 5389
3396.90 5481
3397.45 5438
3398.00 5310
3398.55 5361
3399.10 5233
3399.65 5313
3400.20 5252
3400.75 5174
3401.30 5097
3401.85 5087
3402.40 4908
3402.95 5055
3403.50 5014
3404.06 4843
3404.61 4799
3405.16 4884
3405.71 4808
3406.26 4695
3406.81 4837
3407.36 4886
3407.91 4938
3408.46 4818
3409.01 4976
3409.56 5235
3410.12 5295
3410.67 5358
3411.22 5508
3411.77 5651
3412.32 5597
3412.87 5498
3413.42 5543
3413.98 5569
3414.53 5677
3415.08 5547
3415.63 5479
3416.18 5555
3416.73 5366
3417.29 5204
3417.84 5032
3418.39 4931
3418.94 4781
3419.49 4708
3420.05 4767
3420.60 4884
3421.15 4841
3421.70 4901
3422.25 5069
3422.81 5258
3423.36 5327
3423.91 5306
3424.46 5373
3425.01 5414
3425.57 5466
3426.12 5218
3426.67 5232
3427.23 5091
3427.78 4928
3428.33 4789
3428.88 4900
3429.44 4724
3429.99 4766
3430.54 4847
3431.09 4843
3431.65 4816
3432.20 4740
3432.75 4898
3433.31 4900
3433.86 4808
3434.41 4848
3434.97 4899
3435.52 4849
3436.07 4935
3436.63 4949
3437.18 4977
3437.73 4958
3438.29 4999
3438.84 5054
3439.39 5201
3439.95 5028
3440.50 5161
3441.05 5069
3441.61 5018
3442.16 4994
3442.72 5036
3443.27 5039
3443.82 4953
3444.38 4991
3444.93 4902
3445.48 4867
3446.04 4987
3446.59 5094
3447.15 5070
3447.70 5141
3448.26 5100
3448.81 5129
3449.36 5213
3449.92 5167
3450.47 5081
3451.03 5141
3451.58 4823
3452.14 4823
3452.69 4783
3453.25 4741
3453.80 4660
3454.36 4532
3454.91 4647
3455.47 4555
3456.02 4572
3456.58 4680
3457.13 4537
3457.69 4605
3458.24 4655
3458.80 4683
3459.35 4604
3459.91 4647
3460.46 4568
3461.02 4669
3461.57 4769
3462.13 4857
3462.68 4876
3463.24 4932
3463.79 4875
3464.35 4994
3464.90 5158
3465.46 5360
3466.02 5321
3466.57 5457
3467.13 5549
3467.68 5618
3468.24 5562
3468.80 5553
3469.35 5477
3469.91 5459
3470.46 5297
3471.02 5357
3471.58 5503
3472.13 5222
3472.69 5249
3473.24 5129
3473.80 5047
3474.36 5182
3474.91 5326
3475.47 5226
3476.03 5333
3476.58 5385
3477.14 5600
3477.70 5924
3478.25 5925
3478.81 6135
3479.37 6138
3479.92 6355
3480.48 6383
3481.04 6442
3481.59 6250
3482.15 6265
3482.71 6380
3483.26 6327
3483.82 6159
3484.38 6278
3484.94 6521
3485.49 6548
3486.05 6539
3486.61 6660
3487.17 7097
3487.72 7160
3488.28 7639
3488.84 8117
3489.40 8662
3489.95 9246
3490.51 9605
3491.07 10300
3491.63 10562
3492.18 10669
3492.74 10859
3493.30 10756
3493.86 9929
3494.42 9532
3494.97 9092
3495.53 8897
3496.09 8956
3496.65 9164
3497.21 9484
3497.76 10035
3498.32 10800
3498.88 11314
3499.44 11612
3500.00 12270
3500.56 13010
3501.11 13673
3501.67 15011
3502.23 16436
3502.79 18065
3503.35 19583
3503.91 20940
3504.47 22241
3505.03 22726
3505.58 22405
3506.14 21422
3506.70 19942
3507.26 18274
3507.82 16634
3508.38 14335
3508.94 12348
3509.50 10971
3510.06 9557
3510.62 8652
3511.17 7880
3511.73 7411
3512.29 6931
3512.85 6570
3513.41 6167
3513.97 6026
3514.53 5693
3515.09 5632
3515.65 5799
3516.21 5647
3516.77 5547
3517.33 5606
3517.89 5698
3518.45 5581
3519.01 5734
3519.57 5842
3520.13 5728
3520.69 5924
3521.25 6098
3521.81 6206
3522.37 6268
3522.93 6503
3523.49 6509
3524.05 6397
3524.61 6303
3525.17 6330
3525.73 6224
3526.29 5865
3526.85 5817
3527.41 5632
3527.97 5503
3528.54 5509
3529.10 5506
3529.66 5558
3530.22 5586
3530.78 5692
3531.34 5698
3531.90 5765
3532.46 5961
3533.02 5967
3533.58 6057
3534.14 6105
3534.71 6119
3535.27 6022
3535.83 6063
3536.39 5935
3536.95 5928
3537.51 5905
3538.07 5960
3538.64 5959
3539.20 6103
3539.76 6079
3540.32 6023
3540.88 6104
3541.44 6246
3542.00 6261
3542.57 6442
3543.13 6540
3543.69 6394
3544.25 6167
3544.81 6192
3545.38 5854
3545.94 5770
3546.50 5632
3547.06 5329
3547.62 5336
3548.19 5208
3548.75 5148
3549.31 5278
3549.87 5152
3550.44 4997
3551.00 5113
3551.56 5215
3552.12 5231
3552.69 5294
3553.25 5473
3553.81 5508
3554.37 5563
3554.94 5401
3555.50 5597
3556.06 5732
3556.63 5563
3557.19 5399
3557.75 5391
3558.31 5575
3558.88 5503
3559.44 5591
3560.00 5585
3560.57 5436
3561.13 5276
3561.69 5284
3562.26 5458
3562.82 5439
3563.38 5548
3563.95 5566
3564.51 5570
3565.07 5381
3565.64 5366
3566.20 5327
3566.77 5188
3567.33 5147
3567.89 5010
3568.46 4895
3569.02 4908
3569.59 4840
3570.15 4856
3570.71 4883
3571.28 4892
3571.84 4823
3572.41 4784
3572.97 4930
3573.53 4941
3574.10 5104
3574.66 5228
3575.23 5463
3575.79 5525
3576.36 5673
3576.92 5749
3577.48 5687
3578.05 5764
3578.61 5701
3579.18 5720
3579.74 5456
3580.31 5317
3580.87 5319
3581.44 5262
3582.00 5039
3582.57 4982
3583.13 4866
3583.70 4780
3584.26 4642
3584.83 4604
3585.39 4599
3585.96 4499
3586.52 4386
3587.09 4543
3587.65 4577
3588.22 4446
3588.79 4655
3589.35 4633
3589.92 4703
3590.48 4696
3591.05 4626
3591.61 4715
3592.18 4741
3592.74 4928
3593.31 4909
3593.88 4722
3594.44 4892
3595.01 4859
3595.57 4916
3596.14 4977
3596.71 4957
3597.27 4973
3597.84 4983
3598.40 5095
3598.97 4890
3599.54 4942
3600.10 4888
3600.67 4962
3601.24 4920
3601.80 4862
3602.37 4841
3602.94 4792
3603.50 4588
3604.07 4702
3604.64 4545
3605.20 4361
3605.77 4377
3606.34 4356
3606.90 4366
3607.47 4289
3608.04 4168
3608.60 4157
3609.17 4122
3609.74 4033
3610.30 4100
3610.87 4032
3611.44 4192
3612.01 4224
3612.57 4393
3613.14 4610
3613.71 4665
3614.28 4747
3614.84 5093
3615.41 5670
3615.98 6034
3616.55 6402
3617.11 6956
3617.68 7488
3618.25 7256
3618.82 7252
3619.39 7064
3619.95 6832
3620.52 6484
3621.09 6341
3621.66 5841
3622.23 5523
3622.79 5199
3623.36 4913
3623.93 4547
3624.50 4398
3625.07 4370
3625.63 4257
3626.20 4283
3626.77 4209
3627.34 4147
3627.91 4151
3628.48 4264
3629.05 4318
3629.61 4334
3630.18 4429
3630.75 4409
3631.32 4463
3631.89 4462
3632.46 4315
3633.03 4485
3633.60 4630
3634.16 4435
3634.73 4387
3635.30 4389
3635.87 4427
3636.44 4554
3637.01 4445
3637.58 4505
3638.15 4612
3638.72 4674
3639.29 4873
3639.86 5002
3640.43 5250
3641.00 5440
3641.57 5481
3642.14 5641
3642.71 5609
3643.27 5616
3643.84 5462
3644.41 5410
3644.98 5192
3645.55 5323
3646.12 5109
3646.69 5063
3647.26 5042
3647.83 5018
3648.40 4844
3648.97 5056
3649.54 5072
3650.12 5006
3650.69 5041
3651.26 5196
3651.83 5328
3652.40 5353
3652.97 5339
3653.54 5468
3654.11 5633
3654.68 5727
3655.25 5695
3655.82 5514
3656.39 5835
3656.96 5947
3657.53 5911
3658.10 6019
3658.67 6104
3659.25 6156
3659.82 6290
3660.39 6377
3660.96 6296
3661.53 6154
3662.10 5845
3662.67 5810
3663.24 5619
3663.81 5775
3664.39 5661
3664.96 5702
3665.53 5936
3666.10 6126
3666.67 6269
3667.24 6299
3667.81 6203
3668.39 6109
3668.96 5939
3669.53 5676
3670.10 5620
3670.67 5496
3671.25 5363
3671.82 5425
3672.39 5289
3672.96 5367
3673.53 5443
3674.11 5682
3674.68 5614
3675.25 5494
3675.82 5388
3676.39 5516
3676.97 5428
3677.54 5442
3678.11 5195
3678.68 5268
3679.26 5230
3679.83 5197
3680.40 5301
3680.97 5164
3681.55 5102
3682.12 4927
3682.69 4974
3683.27 5138
3683.84 5213
3684.41 5135
3684.98 5282
3685.56 5393
3686.13 5618
3686.70 5682
3687.28 6085
3687.85 6426
3688.42 6815
3689.00 6812
3689.57 7057
3690.14 6989
3690.72 7034
3691.29 7015
3691.86 6511
3692.44 6249
3693.01 5904
3693.58 5721
3694.16 5444
3694.73 5209
3695.31 4994
3695.88 4867
3696.45 4929
3697.03 4864
3697.60 4809
3698.18 4753
3698.75 4962
3699.32 5126
3699.90 5014
3700.47 4998
3701.05 5060
3701.62 5227
3702.19 5121
3702.77 5182
3703.34 5255
3703.92 5229
3704.49 5202
3705.07 5219
3705.64 5109
3706.22 4919
3706.79 4959
3707.37 4896
3707.94 4840
3708.51 4931
3709.09 4904
3709.66 4944
3710.24 4878
3710.81 4712
3711.39 4813
3711.96 4867
3712.54 4776
3713.11 4773
3713.69 4850
3714.27 5076
3714.84 5200
3715.42 5199
3715.99 5321
3716.57 5527
3717.14 5683
3717.72 5870
3718.29 6115
3718.87 6203
3719.44 6321
3720.02 6265
3720.60 6097
3721.17 6018
3721.75 5783
3722.32 5601
3722.90 5415
3723.47 5160
3724.05 4937
3724.63 4839
3725.20 4747
3725.78 4792
3726.36 4716
3726.93 4616
3727.51 4540
3728.08 4680
3728.66 4905
3729.24 4989
3729.81 5063
3730.39 5275
3730.97 5397
3731.54 5418
3732.12 5580
3732.70 5815
3733.27 5638
3733.85 5575
3734.43 5619
3735.00 5604
3735.58 5198
3736.16 5077
3736.73 4985
3737.31 4876
3737.89 4711
3738.47 4643
3739.04 4580
3739.62 4666
3740.20 4676
3740.77 4717
3741.35 4629
3741.93 4723
3742.51 4610
3743.08 4650
3743.66 4725
3744.24 4672
3744.82 4762
3745.39 4847
3745.97 4927
3746.55 4792
3747.13 4875
3747.71 4994
3748.28 5143
3748.86 5128
3749.44 4889
3750.02 4874
3750.59 4788
3751.17 4606
3751.75 4618
3752.33 4597
3752.91 4587
3753.49 4619
3754.06 4730
3754.64 4797
3755.22 4988
3755.80 5103
3756.38 5299
3756.96 5830
3757.53 6113
3758.11 6221
3758.69 6396
3759.27 6576
3759.85 6400
3760.43 6276
3761.01 6100
3761.59 5884
3762.17 5613
3762.74 5466
3763.32 5101
3763.90 5078
3764.48 4867
3765.06 4692
3765.64 4442
3766.22 4329
3766.80 4351
3767.38 4227
3767.96 4145
3768.54 4107
3769.12 4083
3769.70 4241
3770.27 4254
3770.85 4294
3771.43 4277
3772.01 4254
3772.59 4323
3773.17 4391
3773.75 4346
3774.33 4295
3774.91 4253
3775.49 4143
3776.07 4175
3776.65 4353
3777.23 4193
3777.81 4217
3778.39 4144
3778.97 4143
3779.55 4176
3780.13 4187
3780.71 4275
3781.29 4270
3781.88 4247
3782.46 4140
3783.04 4221
3783.62 4221
3784.20 4252
3784.78 4333
3785.36 4327
3785.94 4331
3786.52 4348
3787.10 4299
3787.68 4260
3788.26 4298
3788.84 4286
3789.43 4233
3790.01 4252
3790.59 4142
3791.17 4237
3791.75 4317
3792.33 4335
3792.91 4328
3793.49 4346
3794.08 4469
3794.66 4409
3795.24 4422
3795.82 4382
3796.40 4495
3796.98 4509
3797.56 4599
3798.15 4636
3798.73 4653
3799.31 4861
3799.89 4948
3800.47 4873
3801.06 5162
3801.64 5140
3802.22 5143
3802.80 5104
3803.38 4996
3803.97 4842
3804.55 4811
3805.13 4896
3805.71 4770
3806.29 4871
3806.88 5001
3807.46 5031
3808.04 4974
3808.62 5090
3809.21 5169
3809.79 5214
3810.37 5263
3810.95 5161
3811.54 5172
3812.12 5267
3812.70 5371
3813.29 5440
3813.87 5410
3814.45 5393
3815.03 5544
3815.62 5730
3816.20 5585
3816.78 5482
3817.37 5417
3817.95 5241
3818.53 4995
3819.12 4751
3819.70 4593
3820.28 4555
3820.87 4406
3821.45 4276
3822.03 4247
3822.62 4216
3823.20 4273
3823.78 4169
3824.37 4127
3824.95 4177
3825.54 4164
3826.12 4057
3826.70 4133
3827.29 4064
3827.87 4204
3828.46 4324
3829.04 4315
3829.62 4509
3830.21 4633
3830.79 4608
3831.38 4745
3831.96 4701
3832.54 4806
3833.13 4791
3833.71 4756
3834.30 4578
3834.88 4476
3835.47 4488
3836.05 4407
3836.64 4341
3837.22 4309
3837.81 4308
3838.39 4200
3838.98 4086
3839.56 4163
3840.15 4144
3840.73 4150
3841.31 4164
3841.90 4067
3842.49 4139
3843.07 4103
3843.66 4081
3844.24 4151
3844.83 4097
3845.41 4081
3846.00 4126
3846.58 4070
3847.17 4081
3847.75 3964
3848.34 3931
3848.92 3949
3849.51 4017
3850.10 4150
3850.68 4161
3851.27 4206
3851.85 4216
3852.44 4343
3853.02 4324
3853.61 4405
3854.20 4397
3854.78 4369
3855.37 4400
3855.95 4499
3856.54 4672
3857.13 4808
3857.71 4991
3858.30 5174
3858.89 5711
3859.47 6232
3860.06 6763
3860.64 6856
3861.23 7150
3861.82 7584
3862.40 7629
3862.99 7543
3863.58 7306
3864.16 7322
3864.75 7207
3865.34 7195
3865.92 7215
3866.51 7094
3867.10 7379
3867.69 7283
3868.27 6967
3868.86 6706
3869.45 6298
3870.03 5865
3870.62 5791
3871.21 5523
3871.80 5452
3872.38 5550
3872.97 5487
3873.56 5599
3874.15 5644
3874.73 5521
3875.32 5514
3875.91 5490
3876.50 5212
3877.08 5084
3877.67 4962
3878.26 4930
3878.85 4764
3879.43 4834
3880.02 4815
3880.61 4650
3881.20 4627
3881.79 4458
3882.37 4416
3882.96 4334
3883.55 4265
3884.14 4133
3884.73 4272
3885.32 4358
3885.90 4419
3886.49 4367
3887.08 4413
3887.67 4626
3888.26 4759
3888.85 4910
3889.44 4894
3890.02 4886
3890.61 4898
3891.20 4965
3891.79 4916
3892.38 4963
3892.97 5031
3893.56 5218
3894.15 4984
3894.74 4997
3895.32 4902
3895.91 4843
3896.50 4851
3897.09 4810
3897.68 4686
3898.27 4810
3898.86 4895
3899.45 4701
3900.04 4637
3900.63 4643
3901.22 4539
3901.81 4505
3902.40 4327
3902.99 4316
3903.58 4392
3904.17 4202
3904.76 4128
3905.35 4229
3905.94 4086
3906.53 4074
3907.12 3988
3907.71 4207
3908.30 4081
3908.89 3835
3909.48 3865
3910.07 3949
3910.66 3764
3911.25 3844
3911.84 3899
3912.43 3936
3913.02 3751
3913.61 3650
3914.20 3758
3914.79 3860
3915.38 3819
3915.97 3755
3916.56 3852
3917.15 3887
3917.74 3851
3918.33 3823
3918.92 3788
3919.52 3840
3920.11 3937
3920.70 3888
3921.29 3791
3921.88 3773
3922.47 3770
3923.06 3859
3923.65 3802
3924.24 3875
3924.84 3805
3925.43 3834
3926.02 3663
3926.61 3777
3927.20 3740
3927.79 3794
3928.38 3800
3928.98 3731
3929.57 3862
3930.16 3758
3930.75 3685
3931.34 3663
3931.93 3716
3932.53 3709
3933.12 3752
3933.71 3760
3934.30 3660
3934.89 3658
3935.49 3727
3936.08 3856
3936.67 3818
3937.26 3885
3937.86 3708
3938.45 3803
3939.04 3886
3939.63 3877
3940.23 3951
3940.82 4035
3941.41 4109
3942.00 3972
3942.60 4124
3943.19 4126
3943.78 3913
3944.37 3891
3944.97 3906
3945.56 3858
3946.15 3865
3946.75 3920
3947.34 3800
3947.93 3731
3948.52 3798
3949.12 3884
3949.71 3847
3950.30 3879
3950.90 4078
3951.49 4084
3952.08 4185
3952.68 4134
3953.27 4142
3953.86 4142
3954.46 4283
3955.05 4108
3955.65 3995
3956.24 4049
3956.83 4102
3957.43 4029
3958.02 3961
3958.61 3978
3959.21 3879
3959.80 3746
3960.40 3742
3960.99 3701
3961.58 3710
3962.18 3762
3962.77 3789
3963.37 3782
3963.96 3891
3964.55 3749
3965.15 3882
3965.74 4037
3966.34 4154
3966.93 4302
3967.53 4314
3968.12 4271
3968.72 4121
3969.31 4022
3969.91 4038
3970.50 3985
3971.10 3955
3971.69 3847
3972.28 3933
3972.88 3863
3973.47 3834
3974.07 3882
3974.66 3781
3975.26 3826
3975.85 3830
3976.45 3782
3977.05 3910
3977.64 3952
3978.24 3917
3978.83 3921
3979.43 3793
3980.02 3847
3980.62 3837
3981.21 3812
3981.81 3840
3982.40 3923
3983.00 3996
3983.60 3961
3984.19 3969
3984.79 3997
3985.38 4004
3985.98 4088
3986.58 4055
3987.17 4064
3987.77 4084
3988.36 4088
3988.96 4138
3989.56 4175
3990.15 4175
3990.75 3965
3991.34 4185
3991.94 4323
3992.54 4365
3993.13 4332
3993.73 4450
3994.33 4391
3994.92 4406
3995.52 4561
3996.12 4546
3996.71 4483
3997.31 4605
3997.91 4515
3998.50 4215
3999.10 4304
3999.70 4452
4000.29 4261
4000.89 4200
4001.49 4347
4002.09 4404
4002.68 4343
4003.28 4383
4003.88 4338
4004.47 4485
4005.07 4473
4005.67 4515
4006.27 4480
4006.86 4590
4007.46 4452
4008.06 4493
4008.66 4425
4009.25 4410
4009.85 4410
4010.45 4437
4011.05 4289
4011.64 4356
4012.24 4339
4012.84 4396
4013.44 4440
4014.04 4617
4014.63 4722
4015.23 5042
4015.83 5362
4016.43 5467
4017.03 5387
4017.63 5445
4018.22 5443
4018.82 5156
4019.42 5093
4020.02 4878
4020.62 4614
4021.22 4487
4021.81 4261
4022.41 4282
4023.01 4251
4023.61 4214
4024.21 4204
4024.81 4180
4025.41 4169
4026.01 4240
4026.60 4239
4027.20 4149
4027.80 4124
4028.40 4089
4029.00 4081
4029.60 4155
4030.20 4130
4030.80 4246
4031.40 4069
4032.00 3941
4032.60 4075
4033.20 4089
4033.80 4098
4034.39 4032
4034.99 3921
4035.59 4044
4036.19 4121
4036.79 4213
4037.39 4230
4037.99 4057
4038.59 4112
4039.19 4111
4039.79 4164
4040.39 4136
4040.99 3957
4041.59 3941
4042.19 3959
4042.79 3977
4043.39 4055
4043.99 3913
4044.59 3983
4045.19 3997
4045.79 4096
4046.39 3832
4046.99 3877
4047.60 4036
4048.20 4040
4048.80 3871
4049.40 3950
4050.00 4034
4050.60 4093
4051.20 4051
4051.80 4075
4052.40 4111
4053.00 4155
4053.60 3995
4054.20 3957
4054.80 3984
4055.41 4090
4056.01 3988
4056.61 4064
4057.21 3825
4057.81 3812
4058.41 3833
4059.01 3697
4059.61 3751
4060.22 3583
4060.82 3541
4061.42 3780
4062.02 3635
4062.62 3595
4063.22 3451
4063.82 3373
4064.43 3507
4065.03 3468
4065.63 3444
4066.23 3440
4066.83 3472
4067.44 3447
4068.04 3348
4068.64 3527
4069.24 3496
4069.84 3519
4070.45 3532
4071.05 3743
4071.65 3686
4072.25 3607
4072.86 3696
4073.46 3668
4074.06 3691
4074.66 3676
4075.27 3673
4075.87 3647
4076.47 3683
4077.07 3648
4077.68 3561
4078.28 3612
4078.88 3609
4079.48 3552
4080.09 3448
4080.69 3471
4081.29 3583
4081.90 3621
4082.50 3591
4083.10 3520
4083.71 3600
4084.31 3761
4084.91 3761
4085.52 3668
4086.12 3605
4086.72 3677
4087.33 3689
4087.93 3675
4088.53 3740
4089.14 3723
4089.74 3720
4090.34 3705
4090.95 3709
4091.55 3919
4092.15 4032
4092.76 4150
4093.36 4284
4093.97 4373
4094.57 4473
4095.17 4495
4095.78 4436
4096.38 4566
4096.99 4599
4097.59 4235
4098.19 4104
4098.80 4035
4099.40 3890
4100.01 3768
4100.61 3624
4101.22 3616
4101.82 3470
4102.43 3469
4103.03 3532
4103.63 3453
4104.24 3305
4104.84 3286
4105.45 3327
4106.05 3305
4106.66 3269
4107.26 3308
4107.87 3334
4108.47 3286
4109.08 3334
4109.68 3410
4110.29 3433
4110.89 3240
4111.50 3273
4112.10 3346
4112.71 3351
4113.31 3305
4113.92 3424
4114.53 3465
4115.13 3361
4115.74 3478
4116.34 3521
4116.95 3413
4117.55 3545
4118.16 3531
4118.76 3445
4119.37 3581
4119.98 3531
4120.58 3675
4121.19 3611
4121.79 3582
4122.40 3600
4123.01 3726
4123.61 3795
4124.22 3792
4124.82 3765
4125.43 3621
4126.04 3578
4126.64 3667
4127.25 3703
4127.86 3653
4128.46 3775
4129.07 3680
4129.68 3691
4130.28 3696
4130.89 3737
4131.50 3707
4132.10 3829
4132.71 3802
4133.32 3888
4133.92 3849
4134.53 3900
4135.14 3863
4135.74 3897
4136.35 3880
4136.96 3912
4137.56 4031
4138.17 4071
4138.78 3904
4139.39 4103
4139.99 4223
4140.60 4188
4141.21 4234
4141.82 4380
4142.42 4382
4143.03 4347
4143.64 4197
4144.25 4053
4144.85 4084
4145.46 4048
4146.07 3889
4146.68 3710
4147.28 3671
4147.89 3651
4148.50 3610
4149.11 3603
4149.72 3480
4150.32 3546
4150.93 3432
4151.54 3440
4152.15 3491
4152.76 3562
4153.37 3508
4153.97 3546
4154.58 3501
4155.19 3462
4155.80 3368
4156.41 3339
4157.02 3361
4157.62 3282
4158.23 3210
4158.84 3302
4159.45 3386
4160.06 3275
4160.67 3386
4161.28 3396
4161.89 3534
4162.49 3499
4163.10 3546
4163.71 3706
4164.32 3732
4164.93 3752
4165.54 3835
4166.15 3841
4166.76 3852
4167.37 3857
4167.98 3839
4168.59 3909
4169.20 3908
4169.81 3965
4170.42 3891
4171.02 3951
4171.63 3987
4172.24 3890
4172.85 3729
4173.46 3897
4174.07 3880
4174.68 3955
4175.29 3854
4175.90 3777
4176.51 3707
4177.12 3765
4177.73 3758
4178.34 3629
4178.95 3514
4179.56 3470
4180.17 3537
4180.78 3577
4181.39 3645
4182.00 3587
4182.61 3769
4183.23 3760
4183.84 3596
4184.45 3674
4185.06 3723
4185.67 3707
4186.28 3630
4186.89 3505
4187.50 3680
4188.11 3704
4188.72 3605
4189.33 3642
4189.94 3603
4190.55 3829
4191.17 4010
4191.78 3982
4192.39 4162
4193.00 4397
4193.61 4617
4194.22 4782
4194.83 4897
4195.44 5000
4196.06 4993
4196.67 5029
4197.28 4898
4197.89 4772
4198.50 4753
4199.11 4727
4199.72 4494
4200.34 4416
4200.95 4459
4201.56 4376
4202.17 4224
4202.78 4223
4203.40 4108
4204.01 4160
4204.62 4090
4205.23 4059
4205.84 3974
4206.46 3923
4207.07 3972
4207.68 3839
4208.29 3860
4208.90 3904
4209.52 3927
4210.13 3815
4210.74 3858
4211.35 3915
4211.97 4059
4212.58 4084
4213.19 4151
4213.80 4082
4214.42 4137
4215.03 4382
4215.64 4401
4216.26 4384
4216.87 4572
4217.48 4623
4218.09 4889
4218.71 5107
4219.32 5427
4219.93 5641
4220.55 6034
4221.16 6541
4221.77 6904
4222.39 6984
4223.00 7100
4223.61 7415
4224.23 7798
4224.84 7757
4225.45 7828
4226.07 8065
4226.68 8464
4227.30 8612
4227.91 8866
4228.52 8832
4229.14 8716
4229.75 8768
4230.36 8173
4230.98 7419
4231.59 7064
4232.21 6433
4232.82 5987
4233.43 5644
4234.05 5561
4234.66 5247
4235.28 5189
4235.89 5009
4236.51 5080
4237.12 4987
4237.73 4940
4238.35 5008
4238.96 5033
4239.58 5079
4240.19 4875
4240.81 4698
4241.42 4509
4242.04 4385
4242.65 4468
4243.27 4534
4243.88 4365
4244.50 4317
4245.11 4272
4245.73 4281
4246.34 4296
4246.96 4374
4247.57 4382
4248.19 4529
4248.80 4481
4249.42 4440
4250.03 4404
4250.65 4241
4251.26 4114
4251.88 4190
4252.49 4016
4253.11 4093
4253.72 4225
4254.34 4009
4254.96 4067
4255.57 4124
4256.19 4290
4256.80 4174
4257.42 4342
4258.03 4404
4258.65 4353
4259.27 4490
4259.88 4540
4260.50 4394
4261.12 4422
4261.73 4396
4262.35 4436
4262.96 4297
4263.58 4386
4264.20 4278
4264.81 4246
4265.43 4416
4266.05 4442
4266.66 4395
4267.28 4491
4267.90 4568
4268.51 4588
4269.13 4641
4269.75 4603
4270.36 4489
4270.98 4435
4271.60 4361
4272.21 4231
4272.83 4176
4273.45 4172
4274.06 4074
4274.68 4145
4275.30 4049
4275.92 4078
4276.53 4083
4277.15 4157
4277.77 3997
4278.38 4118
4279.00 3977
4279.62 3869
4280.24 3961
4280.85 3965
4281.47 4002
4282.09 3936
4282.71 3862
4283.32 3956
4283.94 4002
4284.56 4128
4285.18 4343
4285.80 4323
4286.41 4323
4287.03 4236
4287.65 4232
4288.27 4259
4288.89 4149
4289.50 4033
4290.12 3980
4290.74 3887
4291.36 3866
4291.98 3900
4292.60 3780
4293.21 3710
4293.83 3683
4294.45 3763
4295.07 3970
4295.69 3974
4296.31 3794
4296.93 3914
4297.54 3863
4298.16 3874
4298.78 3960
4299.40 3936
4300.02 3923
4300.64 3815
4301.26 3908
4301.88 3887
4302.50 3830
4303.12 3831
4303.73 3792
4304.35 3876
4304.97 3939
4305.59 3898
4306.21 4003
4306.83 4071
4307.45 4077
4308.07 4063
4308.69 4202
4309.31 4265
4309.93 4184
4310.55 4163
4311.17 4202
4311.79 4237
4312.41 4257
4313.03 4113
4313.65 4052
4314.27 4070
4314.89 4086
4315.51 4003
4316.13 3943
4316.75 3917
4317.37 3867
4317.99 3855
4318.61 3905
4319.23 3898
4319.85 3757
4320.47 3797
4321.09 3932
4321.71 3929
4322.33 3883
4322.95 3908
4323.57 4087
4324.19 4219
4324.81 4219
4325.43 4086
4326.05 4186
4326.68 4126
4327.30 4056
4327.92 4002
4328.54 4049
4329.16 3876
4329.78 3912
4330.40 3794
4331.02 3865
4331.64 3850
4332.26 3822
4332.89 3828
4333.51 3865
4334.13 3882
4334.75 3857
4335.37 3842
4335.99 3913
4336.61 4057
4337.24 4176
4337.86 4213
4338.48 4271
4339.10 4243
4339.72 4191
4340.34 4280
4340.97 4248
4341.59 4170
4342.21 4142
4342.83 4090
4343.45 4338
4344.08 4629
4344.70 4764
4345.32 5109
4345.94 5467
4346.57 5939
4347.19 5812
4347.81 5699
4348.43 5446
4349.05 5386
4349.68 5100
4350.30 4753
4350.92 4665
4351.54 4370
4352.17 4275
4352.79 4295
4353.41 4110
4354.04 4036
4354.66 4102
4355.28 4059
4355.90 3962
4356.53 4028
4357.15 4082
4357.77 3935
4358.40 3988
4359.02 4146
4359.64 4023
4360.27 4248
4360.89 4281
4361.51 4234
4362.14 4162
4362.76 4231
4363.38 4346
4364.01 4334
4364.63 4272
4365.25 4307
4365.88 4467
4366.50 4428
4367.12 4557
4367.75 4550
4368.37 4536
4369.00 4461
4369.62 4486
4370.24 4571
4370.87 4540
4371.49 4490
4372.12 4579
4372.74 4572
4373.36 4499
4373.99 4490
4374.61 4547
4375.24 4794
4375.86 4746
4376.49 4933
4377.11 5045
4377.73 5081
4378.36 5175
4378.98 5520
4379.61 5482
4380.23 5444
4380.86 5808
4381.48 5920
4382.11 5865
4382.73 6004
4383.36 6241
4383.98 6361
4384.61 6567
4385.23 6865
4385.86 6933
4386.48 6910
4387.11 7232
4387.73 7754
4388.36 8377
4388.98 9269
4389.61 10731
4390.23 12258
4390.86 13492
4391.48 14825
4392.11 15436
4392.74 14854
4393.36 13976
4393.99 12758
4394.61 11302
4395.24 10298
4395.86 9245
4396.49 8530
4397.12 8153
4397.74 8073
4398.37 8155
4398.99 8265
4399.62 8524
4400.25 8423
4400.87 8250
4401.50 8090
4402.12 7707
4402.75 7493
4403.38 7150
4404.00 7036
4404.63 6938
4405.26 6615
4405.88 6561
4406.51 6679
4407.14 6406
4407.76 6356
4408.39 6301
4409.02 6177
4409.64 6240
4410.27 6177
4410.90 6134
4411.52 6081
4412.15 5948
4412.78 5876
4413.40 5710
4414.03 5578
4414.66 5364
4415.29 5369
4415.91 5333
4416.54 5297
4417.17 5267
4417.79 5129
4418.42 5059
4419.05 4976
4419.68 4986
4420.30 4849
4420.93 4785
4421.56 4622
4422.19 4709
4422.81 4550
4423.44 4515
4424.07 4461
4424.70 4398
4425.33 4435
4425.95 4302
4426.58 4246
4427.21 4257
4427.84 4315
4428.47 4265
4429.09 4211
4429.72 4127
4430.35 4156
4430.98 4140
4431.61 4261
4432.23 4217
4432.86 4180
4433.49 4166
4434.12 4129
4434.75 4141
4435.38 4022
4436.01 4024
4436.63 4066
4437.26 3958
4437.89 3960
4438.52 4059
4439.15 4041
4439.78 3861
4440.41 3875
4441.04 4024
4441.67 3945
4442.29 3918
4442.92 3868
4443.55 3903
4444.18 3852
4444.81 3813
4445.44 3909
4446.07 3982
4446.70 4014
4447.33 3963
4447.96 3852
4448.59 3822
4449.22 3794
4449.85 3794
4450.48 3683
4451.11 3617
4451.74 3666
4452.37 3687
4453.00 3614
4453.63 3629
4454.26 3691
4454.89 3788
4455.52 3709
4456.15 3711
4456.78 3704
4457.41 3647
4458.04 3616
4458.67 3605
4459.30 3531
4459.93 3604
4460.56 3485
4461.19 3417
4461.82 3603
4462.45 3480
4463.08 3453
4463.71 3430
4464.34 3527
4464.97 3621
4465.60 3451
4466.23 3525
4466.86 3424
4467.49 3341
4468.12 3382
4468.76 3344
4469.39 3286
4470.02 3245
4470.65 3203
4471.28 3173
4471.91 3203
4472.54 3222
4473.17 3143
4473.80 3272
4474.44 3226
4475.07 3270
4475.70 3216
4476.33 3324
4476.96 3267
4477.59 3311
4478.22 3432
4478.86 3464
4479.49 3412
4480.12 3434
4480.75 3480
4481.38 3523
4482.02 3536
4482.65 3571
4483.28 3586
4483.91 3519
4484.54 3671
4485.18 3625
4485.81 3636
4486.44 3543
4487.07 3511
4487.70 3531
4488.34 3625
4488.97 3503
4489.60 3474
4490.23 3431
4490.87 3389
4491.50 3414
4492.13 3418
4492.76 3410
4493.40 3253
4494.03 3445
4494.66 3354
4495.30 3349
4495.93 3411
4496.56 3321
4497.19 3349
4497.83 3306
4498.46 3285
4499.09 3208
4499.73 3437
4500.36 3477
4500.99 3501
4501.63 3577
4502.26 3613
4502.89 3619
4503.53 3692
4504.16 3629
4504.79 3548
4505.43 3508
4506.06 3503
4506.69 3444
4507.33 3339
4507.96 3345
4508.59 3256
4509.23 3359
4509.86 3317
4510.50 3292
4511.13 3357
4511.76 3371
4512.40 3420
4513.03 3397
4513.67 3483
4514.30 3519
4514.93 3597
4515.57 3544
4516.20 3554
4516.84 3456
4517.47 3473
4518.11 3461
4518.74 3548
4519.37 3383
4520.01 3397
4520.64 3542
4521.28 3413
4521.91 3462
4522.55 3499
4523.18 3519
4523.82 3530
4524.45 3611
4525.09 3626
4525.72 3777
4526.36 3796
4526.99 4006
4527.63 4330
4528.26 4750
4528.90 5280
4529.53 6121
4530.17 6823
4530.80 7341
4531.44 7783
4532.07 8199
4532.71 8352
4533.34 8071
4533.98 7669
4534.62 6977
4535.25 6341
4535.89 5683
4536.52 5225
4537.16 4718
4537.79 4409
4538.43 4118
4539.07 3868
4539.70 3648
4540.34 3462
4540.97 3480
4541.61 3383
4542.25 3280
4542.88 3261
4543.52 3251
4544.15 3265
4544.79 3244
4545.43 3202
4546.06 3069
4546.70 3097
4547.34 3073
4547.97 3086
4548.61 3057
4549.25 3093
4549.88 3111
4550.52 3147
4551.16 3148
4551.79 3350
4552.43 3414
4553.07 3399
4553.70 3487
4554.34 3557
4554.98 3450
4555.61 3466
4556.25 3491
4556.89 3472
4557.53 3377
4558.16 3325
4558.80 3295
4559.44 3351
4560.07 3421
4560.71 3495
4561.35 3494
4561.99 3523
4562.62 3393
4563.26 3396
4563.90 3459
4564.54 3457
4565.18 3499
4565.81 3503
4566.45 3565
4567.09 3763
4567.73 3826
4568.36 3969
4569.00 4003
4569.64 3975
4570.28 4021
4570.92 3939
4571.55 3958
4572.19 3960
4572.83 3818
4573.47 3742
4574.11 3737
4574.75 3664
4575.38 3521
4576.02 3389
4576.66 3392
4577.30 3268
4577.94 3244
4578.58 3171
4579.22 3171
4579.85 3117
4580.49 3110
4581.13 3089
4581.77 3100
4582.41 3181
4583.05 3180
4583.69 3138
4584.33 3118
4584.97 3222
4585.61 3161
4586.24 3063
4586.88 3123
4587.52 3142
4588.16 3090
4588.80 3062
4589.44 3157
4590.08 3120
4590.72 3143
4591.36 3182
4592.00 3138
4592.64 3189
4593.28 3111
4593.92 3065
4594.56 3090
4595.20 3019
4595.84 2960
4596.48 3024
4597.12 3153
4597.76 3176
4598.40 3106
4599.04 3072
4599.68 2928
4600.32 3138
4600.96 3175
4601.60 3135
4602.24 3269
4602.88 3231
4603.52 3227
4604.16 3219
4604.80 3213
4605.44 3344
4606.08 3353
4606.72 3395
4607.36 3381
4608.00 3438
4608.64 3487
4609.28 3356
4609.93 3395
4610.57 3369
4611.21 3354
4611.85 3366
4612.49 3223
4613.13 3093
4613.77 3110
4614.41 3070
4615.05 3046
4615.69 3066
4616.34 3014
4616.98 3051
4617.62 3005
4618.26 2911
4618.90 3014
4619.54 3005
4620.18 3009
4620.83 3102
4621.47 3142
4622.11 3042
4622.75 3092
4623.39 3140
4624.03 3183
4624.68 3130
4625.32 3091
4625.96 3106
4626.60 3100
4627.24 3106
4627.89 3095
4628.53 3020
4629.17 3035
4629.81 3037
4630.45 3123
4631.10 3074
4631.74 3018
4632.38 3042
4633.02 3131
4633.67 3110
4634.31 3120
4634.95 3203
4635.59 3239
4636.24 3349
4636.88 3323
4637.52 3445
4638.17 3530
4638.81 3529
4639.45 3483
4640.09 3704
4640.74 3578
4641.38 3555
4642.02 3384
4642.67 3313
4643.31 3352
4643.95 3314
4644.60 3245
4645.24 3141
4645.88 3086
4646.53 3113
4647.17 3129
4647.81 3115
4648.46 3080
4649.10 3086
4649.74 3280
4650.39 3366
4651.03 3521
4651.67 3596
4652.32 3578
4652.96 3609
4653.61 3618
4654.25 3647
4654.89 3691
4655.54 3487
4656.18 3356
4656.83 3215
4657.47 3235
4658.11 3070
4658.76 3032
4659.40 3082
4660.05 3101
4660.69 3131
4661.33 3061
4661.98 3063
4662.62 3040
4663.27 3153
4663.91 3062
4664.56 2991
4665.20 2911
4665.85 3025
4666.49 2882
4667.14 2933
4667.78 2856
4668.43 2861
4669.07 2881
4669.72 2803
4670.36 2830
4671.01 2807
4671.65 2726
4672.30 2775
4672.94 2887
4673.59 2820
4674.23 2755
4674.88 2767
4675.52 2865
4676.17 2835
4676.81 2867
4677.46 2817
4678.10 2977
4678.75 2926
4679.40 2855
4680.04 3016
4680.69 2991
4681.33 2906
4681.98 2957
4682.62 2977
4683.27 2947
4683.92 2944
4684.56 2987
4685.21 2993
4685.85 2921
4686.50 2925
4687.15 2897
4687.79 2940
4688.44 3020
4689.09 3083
4689.73 3035
4690.38 2888
4691.02 2841
4691.67 2919
4692.32 2969
4692.96 2994
4693.61 2949
4694.26 2915
4694.90 2958
4695.55 2931
4696.20 3032
4696.84 3076
4697.49 3235
4698.14 3117
4698.78 3103
4699.43 3214
4700.08 3257
4700.73 3218
4701.37 3137
4702.02 3145
4702.67 3075
4703.31 3115
4703.96 3061
4704.61 2993
4705.26 2908
4705.90 2910
4706.55 2955
4707.20 2923
4707.85 2986
4708.49 2947
4709.14 2988
4709.79 3098
4710.44 3081
4711.09 3093
4711.73 3185
4712.38 3113
4713.03 3168
4713.68 3011
4714.33 3043
4714.97 3069
4715.62 3031
4716.27 2899
4716.92 3028
4717.57 3113
4718.21 3119
4718.86 3211
4719.51 3235
4720.16 3277
4720.81 3242
4721.46 3360
4722.11 3490
4722.75 3421
4723.40 3444
4724.05 3475
4724.70 3550
4725.35 3573
4726.00 3554
4726.65 3769
4727.30 3746
4727.94 3741
4728.59 3665
4729.24 3570
4729.89 3542
4730.54 3405
4731.19 3361
4731.84 3299
4732.49 3219
4733.14 3107
4733.79 3177
4734.44 3126
4735.09 3114
4735.74 3129
4736.38 3180
4737.03 3266
4737.68 3197
4738.33 3300
4738.98 3322
4739.63 3397
4740.28 3446
4740.93 3460
4741.58 3411
4742.23 3400
4742.88 3405
4743.53 3415
4744.18 3361
4744.83 3297
4745.48 3218
4746.13 3314
4746.78 3318
4747.43 3261
4748.08 3273
4748.73 3365
4749.39 3395
4750.04 3448
4750.69 3594
4751.34 3698
4751.99 3733
4752.64 3749
4753.29 3791
4753.94 3822
4754.59 3796
4755.24 3797
4755.89 3817
4756.54 3634
4757.19 3574
4757.84 3651
4758.50 3606
4759.15 3486
4759.80 3474
4760.45 3441
4761.10 3485
4761.75 3346
4762.40 3113
4763.05 3068
4763.71 3121
4764.36 3102
4765.01 2963
4765.66 3090
4766.31 3161
4766.96 3094
4767.62 3085
4768.27 3070
4768.92 3154
4769.57 3075
4770.22 3149
4770.87 3072
4771.53 2991
4772.18 2995
4772.83 2995
4773.48 3046
4774.13 3065
4774.79 3030
4775.44 2958
4776.09 2889
4776.74 2980
4777.40 2999
4778.05 3020
4778.70 3071
4779.35 3027
4780.01 3035
4780.66 2974
4781.31 3055
4781.96 3099
4782.62 3112
4783.27 3034
4783.92 2976
4784.57 3029
4785.23 2994
4785.88 2936
4786.53 2898
4787.19 2912
4787.84 3033
4788.49 3113
4789.15 2950
4789.80 2930
4790.45 3013
4791.11 2979
4791.76 2970
4792.41 3020
4793.07 2944
4793.72 3037
4794.37 3020
4795.03 3016
4795.68 2948
4796.33 2949
4796.99 2974
4797.64 2871
4798.29 2880
4798.95 2879
4799.60 2947
4800.26 2996
4800.91 3037
4801.56 2985
4802.22 3001
4802.87 2948
4803.53 3000
4804.18 2996
4804.83 3041
4805.49 3010
4806.14 2902
4806.80 2934
4807.45 2909
4808.11 2956
4808.76 2932
4809.42 2919
4810.07 2889
4810.72 2794
4811.38 2951
4812.03 2909
4812.69 2899
4813.34 2845
4814.00 2929
4814.65 3072
4815.31 3054
4815.96 3016
4816.62 3141
4817.27 3199
4817.93 3358
4818.58 3332
4819.24 3359
4819.89 3437
4820.55 3415
4821.20 3449
4821.86 3532
4822.52 3477
4823.17 3449
4823.83 3594
4824.48 3579
4825.14 3614
4825.79 3611
4826.45 3602
4827.10 3657
4827.76 3678
4828.42 3435
4829.07 3480
4829.73 3545
4830.38 3504
4831.04 3521
4831.70 3453
4832.35 3602
4833.01 3766
4833.66 3711
4834.32 3972
4834.98 4071
4835.63 4267
4836.29 4507
4836.95 4672
4837.60 4862
4838.26 4988
4838.92 4768
4839.57 4859
4840.23 4676
4840.89 4449
4841.54 4363
4842.20 4097
4842.86 4087
4843.51 3889
4844.17 3743
4844.83 3703
4845.48 3631
4846.14 3693
4846.80 3590
4847.45 3651
4848.11 3657
4848.77 3758
4849.43 3773
4850.08 3879
4850.74 3974
4851.40 4113
4852.06 4042
4852.71 3954
4853.37 3879
4854.03 3872
4854.69 3718
4855.34 3756
4856.00 3743
4856.66 3774
4857.32 3769
4857.97 3798
4858.63 3922
4859.29 4078
4859.95 3986
4860.61 3853
4861.26 3950
4861.92 3883
4862.58 3838
4863.24 3870
4863.90 3820
4864.55 3860
4865.21 3822
4865.87 3879
4866.53 3860
4867.19 4037
4867.85 3929
4868.51 3852
4869.16 3836
4869.82 3838
4870.48 3647
4871.14 3668
4871.80 3620
4872.46 3557
4873.12 3636
4873.78 3638
4874.43 3692
4875.09 3656
4875.75 3582
4876.41 3769
4877.07 3576
4877.73 3653
4878.39 3644
4879.05 3475
4879.71 3507
4880.37 3488
4881.03 3505
4881.69 3412
4882.34 3323
4883.00 3282
4883.66 3226
4884.32 3211
4884.98 3229
4885.64 3145
4886.30 3203
4886.96 3245
4887.62 3321
4888.28 3324
4888.94 3317
4889.60 3363
4890.26 3422
4890.92 3479
4891.58 3529
4892.24 3669
4892.90 3508
4893.56 3411
4894.22 3354
4894.88 3252
4895.54 3382
4896.20 3364
4896.86 3248
4897.52 3252
4898.19 3278
4898.85 3452
4899.51 3460
4900.17 3531
4900.83 3394
4901.49 3271
4902.15 3377
4902.81 3468
4903.47 3310
4904.13 3311
4904.79 3243
4905.45 3094
4906.12 3090
4906.78 3113
4907.44 3049
4908.10 3069
4908.76 3059
4909.42 3045
4910.08 3078
4910.74 2964
4911.41 3025
4912.07 3061
4912.73 3039
4913.39 3034
4914.05 2948
4914.71 2916
4915.38 2863
4916.04 2749
4916.70 2812
4917.36 2794
4918.02 2800
4918.68 2809
4919.35 2783
4920.01 2747
4920.67 2801
4921.33 2787
4921.99 2775
4922.66 2828
4923.32 2895
4923.98 2879
4924.64 2825
4925.31 2764
4925.97 2774
4926.63 2729
4927.29 2717
4927.96 2834
4928.62 2962
4929.28 2967
4929.94 2818
4930.61 2745
4931.27 2812
4931.93 2804
4932.59 2863
4933.26 2776
4933.92 2889
4934.58 2783
4935.25 2925
4935.91 2906
4936.57 2841
4937.24 2869
4937.90 2879
4938.56 2907
4939.23 2839
4939.89 2865
4940.55 2962
4941.22 2950
4941.88 2985
4942.54 3045
4943.21 3026
4943.87 2910
4944.53 2994
4945.20 3061
4945.86 3096
4946.52 3030
4947.19 3015
4947.85 2897
4948.52 2945
4949.18 2931
4949.84 2999
4950.51 2914
4951.17 2753
4951.84 2766
4952.50 2784
4953.17 2822
4953.83 2799
4954.49 2718
4955.16 2754
4955.82 2788
4956.49 2880
4957.15 2781
4957.82 2773
4958.48 2833
4959.15 2814
4959.81 2800
4960.47 2871
4961.14 2959
4961.80 3004
4962.47 3022
4963.13 3136
4963.80 3205
4964.46 3333
4965.13 3469
4965.79 3478
4966.46 3471
4967.12 3385
4967.79 3364
4968.45 3220
4969.12 3242
4969.79 3177
4970.45 3172
4971.12 3236
4971.78 3115
4972.45 3174
4973.11 3156
4973.78 3129
4974.44 3212
4975.11 3135
4975.78 3149
4976.44 3210
4977.11 3180
4977.77 3298
4978.44 3290
4979.11 3232
4979.77 3230
4980.44 3305
4981.10 3274
4981.77 3230
4982.44 3266
4983.10 3313
4983.77 3383
4984.43 3427
4985.10 3550
4985.77 3942
4986.43 4294
4987.10 4921
4987.77 5574
4988.43 6166
4989.10 6798
4989.77 7010
4990.43 7305
4991.10 6982
4991.77 6434
4992.43 5982
4993.10 5746
4993.77 5152
4994.43 4568
4995.10 4074
4995.77 3869
4996.44 3613
4997.10 3427
4997.77 3253
4998.44 3154
4999.10 3136
4999.77 3173
5000.44 3137
5001.11 3113
5001.77 3054
5002.44 3032
5003.11 3113
5003.78 3154
5004.44 3192
5005.11 3165
5005.78 3186
5006.45 3182
5007.12 3131
5007.78 3197
5008.45 3234
5009.12 3231
5009.79 3290
5010.46 3271
5011.12 3303
5011.79 3386
5012.46 3379
5013.13 3396
5013.80 3398
5014.47 3401
5015.13 3434
5015.80 3605
5016.47 3609
5017.14 3801
5017.81 3915
5018.48 4042
5019.14 4366
5019.81 4638
5020.48 4976
5021.15 5362
5021.82 5982
5022.49 6456
5023.16 6948
5023.83 7038
5024.50 6782
5025.16 6573
5025.83 6261
5026.50 5909
5027.17 5599
5027.84 5196
5028.51 4959
5029.18 4584
5029.85 4205
5030.52 3976
5031.19 3883
5031.86 3699
5032.53 3545
5033.20 3500
5033.87 3533
5034.54 3456
5035.21 3493
5035.88 3422
5036.54 3449
5037.21 3416
5037.88 3292
5038.55 3418
5039.22 3412
5039.89 3415
5040.56 3563
5041.23 3701
5041.90 3894
5042.58 4068
5043.25 4366
5043.92 4476
5044.59 4441
5045.26 4504
5045.93 4367
5046.60 4249
5047.27 3966
5047.94 3845
5048.61 3800
5049.28 3587
5049.95 3660
5050.62 3483
5051.29 3285
5051.96 3261
5052.63 3240
5053.30 3073
5053.98 3084
5054.65 3110
5055.32 3190
5055.99 3261
5056.66 3299
5057.33 3434
5058.00 3597
5058.67 3748
5059.34 3650
5060.02 3712
5060.69 3720
5061.36 3763
5062.03 3697
5062.70 3668
5063.37 3620
5064.04 3492
5064.72 3436
5065.39 3313
5066.06 3287
5066.73 3253
5067.40 3240
5068.08 3249
5068.75 3144
5069.42 3160
5070.09 3177
5070.76 3055
5071.44 3061
5072.11 3069
5072.78 3075
5073.45 2935
5074.12 3009
5074.80 3077
5075.47 3042
5076.14 2965
5076.81 3096
5077.49 3218
5078.16 3157
5078.83 3154
5079.50 3124
5080.18 3240
5080.85 3290
5081.52 3266
5082.20 3209
5082.87 3229
5083.54 3321
5084.21 3098
5084.89 3128
5085.56 3020
5086.23 3030
5086.91 3006
5087.58 3038
5088.25 3106
5088.93 3179
5089.60 3107
5090.27 3257
5090.95 3395
5091.62 3384
5092.29 3280
5092.97 3187
5093.64 3171
5094.31 3214
5094.99 3147
5095.66 3125
5096.34 3172
5097.01 3026
5097.68 3028
5098.36 2923
5099.03 3000
5099.70 3053
5100.38 3003
5101.05 2911
5101.73 2844
5102.40 2931
5103.08 3075
5103.75 3083
5104.42 3010
5105.10 3050
5105.77 3197
5106.45 3084
5107.12 2997
5107.80 3006
5108.47 3000
5109.15 2879
5109.82 2810
5110.49 2906
5111.17 2830
5111.84 2802
5112.52 2818
5113.19 2762
5113.87 2794
5114.54 2803
5115.22 2794
5115.89 2839
5116.57 2772
5117.24 2880
5117.92 2922
5118.59 2878
5119.27 2960
5119.94 2955
5120.62 2991
5121.30 2919
5121.97 2914
5122.65 2976
5123.32 2836
5124.00 2842
5124.67 2866
5125.35 2891
5126.02 2795
5126.70 2817
5127.38 2771
5128.05 2765
5128.73 2704
5129.40 2695
5130.08 2728
5130.76 2743
5131.43 2656
5132.11 2704
5132.78 2759
5133.46 2751
5134.14 2722
5134.81 2831
5135.49 2798
5136.17 2835
5136.84 2916
5137.52 2938
5138.20 2966
5138.87 3114
5139.55 3111
5140.22 3049
5140.90 3016
5141.58 2974
5142.26 2990
5142.93 2921
5143.61 2796
5144.29 2733
5144.96 2734
5145.64 2726
5146.32 2607
5146.99 2594
5147.67 2690
5148.35 2566
5149.03 2697
5149.70 2710
5150.38 2624
5151.06 2562
5151.73 2589
5152.41 2556
5153.09 2533
5153.77 2573
5154.44 2647
5155.12 2581
5155.80 2588
5156.48 2673
5157.16 2584
5157.83 2548
5158.51 2534
5159.19 2516
5159.87 2476
5160.55 2558
5161.22 2594
5161.90 2566
5162.58 2507
5163.26 2573
5163.94 2506
5164.61 2457
5165.29 2445
5165.97 2489
5166.65 2575
5167.33 2551
5168.01 2615
5168.68 2465
5169.36 2575
5170.04 2509
5170.72 2508
5171.40 2482
5172.08 2491
5172.76 2419
5173.44 2459
5174.11 2495
5174.79 2468
5175.47 2490
5176.15 2582
5176.83 2609
5177.51 2542
5178.19 2578
5178.87 2585
5179.55 2605
5180.23 2536
5180.91 2461
5181.58 2493
5182.26 2514
5182.94 2595
5183.62 2520
5184.30 2491
5184.98 2529
5185.66 2547
5186.34 2472
5187.02 2409
5187.70 2502
5188.38 2508
5189.06 2489
5189.74 2394
5190.42 2395
5191.10 2520
5191.78 2506
5192.46 2475
5193.14 2519
5193.82 2475
5194.50 2456
5195.18 2490
5195.86 2440
5196.54 2418
5197.22 2485
5197.90 2506
5198.58 2550
5199.26 2497
5199.94 2601
5200.63 2586
5201.31 2568
5201.99 2553
5202.67 2544
5203.35 2648
5204.03 2661
5204.71 2685
5205.39 2743
5206.07 2714
5206.75 2583
5207.43 2615
5208.11 2732
5208.80 2705
5209.48 2839
5210.16 2802
5210.84 2760
5211.52 2724
5212.20 2726
5212.88 2791
5213.57 2779
5214.25 2806
5214.93 2750
5215.61 2739
5216.29 2782
5216.97 2920
5217.66 2885
5218.34 2818
5219.02 2831
5219.70 2721
5220.38 2741
5221.06 2844
5221.75 2831
5222.43 2822
5223.11 2868
5223.79 2685
5224.47 2697
5225.16 2738
5225.84 2662
5226.52 2669
5227.20 2601
5227.89 2670
5228.57 2727
5229.25 2681
5229.93 2528
5230.62 2590
5231.30 2616
5231.98 2698
5232.66 2704
5233.35 2733
5234.03 2734
5234.71 2750
5235.40 2830
5236.08 2862
5236.76 2799
5237.44 2853
5238.13 2929
5238.81 2941
5239.49 3039
5240.18 3044
5240.86 3023
5241.54 2884
5242.23 2927
5242.91 2926
5243.59 2826
5244.28 2698
5244.96 2679
5245.64 2600
5246.33 2710
5247.01 2676
5247.70 2650
5248.38 2720
5249.06 2719
5249.75 2705
5250.43 2723
5251.11 2666
5251.80 2616
5252.48 2639
5253.17 2665
5253.85 2613
5254.53 2575
5255.22 2571
5255.90 2648
5256.59 2600
5257.27 2587
5257.96 2608
5258.64 2659
5259.32 2766
5260.01 2767
5260.69 2707
5261.38 2778
5262.06 2745
5262.75 2802
5263.43 2805
5264.12 2870
5264.80 2807
5265.49 2807
5266.17 2967
5266.86 2860
5267.54 2880
5268.23 2888
5268.91 2792
5269.60 2799
5270.28 2849
5270.97 2759
5271.65 2791
5272.34 2769
5273.02 2763
5273.71 2753
5274.39 2831
5275.08 2847
5275.76 2814
5276.45 2798
5277.14 2792
5277.82 2792
5278.51 2933
5279.19 3078
5279.88 3245
5280.56 3244
5281.25 3358
5281.94 3441
5282.62 3443
5283.31 3440
5283.99 3396
5284.68 3236
5285.37 3208
5286.05 3176
5286.74 3142
5287.43 3056
5288.11 3002
5288.80 2930
5289.48 2839
5290.17 2802
5290.86 2790
5291.54 2896
5292.23 2867
5292.92 2830
5293.60 2875
5294.29 3047
5294.98 2984
5295.66 3015
5296.35 3055
5297.04 3083
5297.72 3146
5298.41 3302
5299.10 3464
5299.79 3599
5300.47 3851
5301.16 4016
5301.85 4126
5302.53 4108
5303.22 4015
5303.91 3995
5304.60 3797
5305.28 3673
5305.97 3468
5306.66 3270
5307.35 3188
5308.03 3149
5308.72 3022
5309.41 2983
5310.10 2930
5310.78 2912
5311.47 2865
5312.16 2913
5312.85 2936
5313.54 2878
5314.22 2829
5314.91 2719
5315.60 2805
5316.29 2853
5316.98 2757
5317.66 2785
5318.35 2827
5319.04 2863
5319.73 2918
5320.42 2952
5321.11 2959
5321.80 2928
5322.48 2889
5323.17 2864
5323.86 2912
5324.55 2852
5325.24 2909
5325.93 2922
5326.62 2908
5327.30 2901
5327.99 2992
5328.68 3051
5329.37 3049
5330.06 3064
5330.75 3034
5331.44 3144
5332.13 3098
5332.82 3112
5333.51 3175
5334.20 3151
5334.88 3214
5335.57 3117
5336.26 3180
5336.95 3217
5337.64 3199
5338.33 3251
5339.02 3177
5339.71 3246
5340.40 3263
5341.09 3292
5341.78 3334
5342.47 3288
5343.16 3344
5343.85 3423
5344.54 3424
5345.23 3613
5345.92 3807
5346.61 3950
5347.30 4225
5347.99 4620
5348.68 4929
5349.37 5244
5350.06 5731
5350.75 6199
5351.44 6347
5352.13 6618
5352.82 6599
5353.51 6230
5354.20 5857
5354.90 5363
5355.59 4828
5356.28 4304
5356.97 4126
5357.66 3846
5358.35 3416
5359.04 3323
5359.73 3197
5360.42 3026
5361.11 3013
5361.80 3019
5362.49 2861
5363.19 2915
5363.88 2891
5364.57 2914
5365.26 2835
5365.95 2789
5366.64 2898
5367.33 2868
5368.03 2903
5368.72 2895
5369.41 2821
5370.10 2806
5370.79 2786
5371.48 2738
5372.18 2789
5372.87 2669
5373.56 2729
5374.25 2819
5374.94 2705
5375.63 2797
5376.33 2848
5377.02 2801
5377.71 2936
5378.40 3071
5379.10 3045
5379.79 2918
5380.48 2998
5381.17 3059
5381.86 3008
5382.56 3049
5383.25 2981
5383.94 2944
5384.63 2965
5385.33 2870
5386.02 2940
5386.71 2934
5387.40 2953
5388.10 3101
5388.79 3165
5389.48 3142
5390.18 3235
5390.87 3192
5391.56 3212
5392.26 3200
5392.95 3148
5393.64 3165
5394.33 3079
5395.03 3003
5395.72 2935
5396.41 2843
5397.11 2794
5397.80 2858
5398.49 2810
5399.19 2755
5399.88 2709
5400.58 2749
5401.27 2747
5401.96 2740
5402.66 2767
5403.35 2732
5404.04 2749
5404.74 2705
5405.43 2750
5406.13 2799
5406.82 2747
5407.51 2844
5408.21 2744
5408.90 2728
5409.60 2737
5410.29 2850
5410.98 2871
5411.68 2780
5412.37 2816
5413.07 2785
5413.76 2673
5414.46 2670
5415.15 2675
5415.84 2680
5416.54 2671
5417.23 2733
5417.93 2778
5418.62 2715
5419.32 2709
5420.01 2732
5420.71 2799
5421.40 2822
5422.10 2784
5422.79 2747
5423.49 2808
5424.18 2695
5424.88 2739
5425.57 2710
5426.27 2741
5426.96 2735
5427.66 2708
5428.35 2796
5429.05 2696
5429.74 2719
5430.44 2727
5431.14 2778
5431.83 2782
5432.53 2724
5433.22 2677
5433.92 2702
5434.61 2667
5435.31 2745
5436.01 2657
5436.70 2744
5437.40 2826
5438.09 2809
5438.79 2798
5439.49 2833
5440.18 2828
5440.88 2899
5441.57 2899
5442.27 2853
5442.97 2859
5443.66 2846
5444.36 2843
5445.06 2941
5445.75 3138
5446.45 3277
5447.15 3282
5447.84 3418
5448.54 3448
5449.24 3482
5449.93 3530
5450.63 3574
5451.33 3378
5452.02 3322
5452.72 3230
5453.42 3148
5454.11 3003
5454.81 2988
5455.51 3040
5456.20 2992
5456.90 2935
5457.60 2892
5458.30 2850
5458.99 2842
5459.69 2960
5460.39 2936
5461.09 2939
5461.78 3068
5462.48 3108
5463.18 3158
5463.88 3183
5464.57 3258
5465.27 3274
5465.97 3152
5466.67 3274
5467.36 3248
5468.06 3204
5468.76 3049
5469.46 3104
5470.16 3195
5470.85 3103
5471.55 3068
5472.25 3061
5472.95 3067
5473.65 3251
5474.35 3293
5475.04 3338
5475.74 3277
5476.44 3412
5477.14 3448
5477.84 3365
5478.54 3378
5479.23 3552
5479.93 3638
5480.63 3693
5481.33 3725
5482.03 3736
5482.73 3718
5483.43 3651
5484.13 3586
5484.83 3459
5485.52 3413
5486.22 3394
5486.92 3358
5487.62 3372
5488.32 3345
5489.02 3363
5489.72 3464
5490.42 3475
5491.12 3495
5491.82 3516
5492.52 3492
5493.22 3631
5493.92 3528
5494.62 3573
5495.31 3541
5496.01 3678
5496.71 3745
5497.41 3727
5498.11 3696
5498.81 3975
5499.51 4285
5500.21 4671
5500.91 4867
5501.61 5042
5502.31 5174
5503.01 5273
5503.71 5036
5504.41 4898
5505.11 4681
5505.81 4510
5506.51 4451
5507.22 4296
5507.92 4104
5508.62 4092
5509.32 4014
5510.02 3910
5510.72 3809
5511.42 3815
5512.12 3919
5512.82 3930
5513.52 4201
5514.22 4282
5514.92 4289
5515.62 4285
5516.32 4299
5517.03 4129
5517.73 4114
5518.43 3988
5519.13 4082
5519.83 4152
5520.53 4221
5521.23 4224
5521.93 4297
5522.63 4287
5523.34 4137
5524.04 3999
5524.74 3822
5525.44 3761
5526.14 3612
5526.84 3393
5527.55 3291
5528.25 3321
5528.95 3250
5529.65 3310
5530.35 3265
5531.05 3290
5531.76 3330
5532.46 3381
5533.16 3553
5533.86 3686
5534.56 3826
5535.27 3842
5535.97 3873
5536.67 3933
5537.37 3857
5538.08 3758
5538.78 3675
5539.48 3538
5540.18 3377
5540.89 3336
5541.59 3227
5542.29 3191
5542.99 3137
5543.70 3225
5544.40 3271
5545.10 3286
5545.80 3420
5546.51 3518
5547.21 3429
5547.91 3492
5548.62 3579
5549.32 3517
5550.02 3502
5550.73 3427
5551.43 3459
5552.13 3351
5552.84 3231
5553.54 3163
5554.24 3122
5554.95 3043
5555.65 2989
5556.35 3001
5557.06 2913
5557.76 2933
5558.46 3022
5559.17 3021
5559.87 3192
5560.57 3243
5561.28 3326
5561.98 3412
5562.69 3334
5563.39 3173
5564.09 3159
5564.80 3088
5565.50 2984
5566.21 3010
5566.91 2969
5567.61 2982
5568.32 2910
5569.02 2935
5569.73 2972
5570.43 2929
5571.14 3004
5571.84 2948
5572.54 2994
5573.25 3023
5573.95 2949
5574.66 3010
5575.36 3013
5576.07 3023
5576.77 3024
5577.48 3072
5578.18 3027
5578.89 3128
5579.59 3058
5580.30 3119
5581.00 3026
5581.71 3008
5582.41 2969
5583.12 2983
5583.82 2920
5584.53 2878
5585.23 2873
5585.94 2863
5586.64 2859
5587.35 2859
5588.06 2782
5588.76 2861
5589.47 2835
5590.17 2864
5590.88 2776
5591.58 2915
5592.29 2877
5592.99 2749
5593.70 2761
5594.41 2860
5595.11 2829
5595.82 2798
5596.52 2762
5597.23 2725
5597.94 2708
5598.64 2711
5599.35 2724
5600.06 2750
5600.76 2730
5601.47 2597
5602.17 2699
5602.88 2719
5603.59 2678
5604.29 2603
5605.00 2589
5605.71 2591
5606.41 2688
5607.12 2609
5607.83 2634
5608.53 2531
5609.24 2545
5609.95 2575
5610.65 2576
5611.36 2699
5612.07 2743
5612.78 2613
5613.48 2615
5614.19 2615
5614.90 2611
5615.60 2592
5616.31 2546
5617.02 2596
5617.73 2582
5618.43 2515
5619.14 2495
5619.85 2549
5620.56 2596
5621.26 2555
5621.97 2648
5622.68 2557
5623.39 2535
5624.09 2526
5624.80 2486
5625.51 2546
5626.22 2556
5626.93 2574
5627.63 2556
5628.34 2551
5629.05 2630
5629.76 2647
5630.47 2585
5631.17 2620
5631.88 2609
5632.59 2644
5633.30 2739
5634.01 2809
5634.72 2823
5635.42 2635
5636.13 2718
5636.84 2684
5637.55 2669
5638.26 2647
5638.97 2559
5639.68 2682
5640.39 2670
5641.09 2651
5641.80 2622
5642.51 2627
5643.22 2708
5643.93 2742
5644.64 2751
5645.35 2604
5646.06 2648
5646.77 2683
5647.48 2671
5648.19 2644
5648.89 2722
5649.60 2772
5650.31 2728
5651.02 2777
5651.73 2797
5652.44 2723
5653.15 2586
5653.86 2675
5654.57 2646
5655.28 2667
5655.99 2686
5656.70 2754
5657.41 2791
5658.12 2881
5658.83 3007
5659.54 2987
5660.25 2985
5660.96 2983
5661.67 2884
5662.38 2829
5663.09 2747
5663.80 2735
5664.51 2805
5665.22 2781
5665.93 2765
5666.64 2747
5667.35 2804
5668.06 2754
5668.77 2832
5669.48 2819
5670.19 2794
5670.91 2825
5671.62 2924
5672.33 2796
5673.04 2821
5673.75 2778
5674.46 2784
5675.17 2772
5675.88 2729
5676.59 2671
5677.30 2747
5678.01 2708
5678.73 2632
5679.44 2705
5680.15 2763
5680.86 2777
5681.57 2789
5682.28 2808
5682.99 2859
5683.71 2763
5684.42 2731
5685.13 2767
5685.84 2722
5686.55 2796
5687.26 2924
5687.98 2855
5688.69 2732
5689.40 2822
5690.11 2804
5690.82 2763
5691.54 2945
5692.25 2928
5692.96 2934
5693.67 2913
5694.38 2862
5695.10 2886
5695.81 2825
5696.52 2778
5697.23 2795
5697.95 2797
5698.66 2816
5699.37 2746
5700.08 2808
5700.80 2805
5701.51 2780
5702.22 2795
5702.93 2765
5703.65 2791
5704.36 2732
5705.07 2791
5705.78 2817
5706.50 2775
5707.21 2801
5707.92 2747
5708.64 2748
5709.35 2825
5710.06 2804
5710.78 2852
5711.49 2822
5712.20 2852
5712.92 2829
5713.63 2860
5714.34 2910
5715.06 2913
5715.77 2856
5716.48 2855
5717.20 2914
5717.91 2961
5718.62 2948
5719.34 2935
5720.05 2958
5720.77 2896
5721.48 2964
5722.19 3170
5722.91 3255
5723.62 3297
5724.33 3371
5725.05 3510
5725.76 3846
5726.48 4167
5727.19 4489
5727.91 4872
5728.62 5171
5729.33 5382
5730.05 5274
5730.76 5134
5731.48 4998
5732.19 4718
5732.91 4472
5733.62 4185
5734.34 4005
5735.05 3691
5735.77 3574
5736.48 3538
5737.20 3529
5737.91 3407
5738.63 3359
5739.34 3371
5740.06 3331
5740.77 3347
5741.49 3390
5742.20 3441
5742.92 3553
5743.63 3440
5744.35 3350
5745.06 3419
5745.78 3509
5746.49 3457
5747.21 3561
5747.92 3552
5748.64 3479
5749.35 3587
5750.07 3572
5750.79 3668
5751.50 3802
5752.22 3964
5752.93 4164
5753.65 4436
5754.36 4624
5755.08 4590
5755.80 4730
5756.51 4695
5757.23 4656
5757.95 4587
5758.66 4586
5759.38 4417
5760.09 4362
5760.81 4439
5761.53 4455
5762.24 4406
5762.96 4459
5763.68 4666
5764.39 5003
5765.11 5117
5765.83 5061
5766.54 5001
5767.26 5009
5767.98 5016
5768.69 4868
5769.41 4767
5770.13 4620
5770.84 4535
5771.56 4571
5772.28 4467
5772.99 4414
5773.71 4327
5774.43 4318
5775.15 4376
5775.86 4441
5776.58 4527
5777.30 4509
5778.01 4570
5778.73 4670
5779.45 4857
5780.17 5001
5780.88 4988
5781.60 5178
5782.32 5133
5783.04 5023
5783.76 5058
5784.47 5079
5785.19 5079
5785.91 5021
5786.63 5184
5787.34 5200
5788.06 5182
5788.78 5283
5789.50 5373
5790.22 5595
5790.94 5725
5791.65 5676
5792.37 5884
5793.09 6093
5793.81 6453
5794.53 6777
5795.25 7057
5795.96 7110
5796.68 7220
5797.40 7499
5798.12 7786
5798.84 8382
5799.56 9359
5800.28 10680
5800.99 12840
5801.71 15384
5802.43 18060
5803.15 20318
5803.87 22466
5804.59 22770
5805.31 21873
5806.03 19569
5806.75 17006
5807.47 14622
5808.18 12295
5808.90 10772
5809.62 9685
5810.34 8965
5811.06 8661
5811.78 8421
5812.50 8286
5813.22 8131
5813.94 8109
5814.66 8321
5815.38 8349
5816.10 8593
5816.82 8531
5817.54 8695
5818.26 8833
5818.98 8680
5819.70 8415
5820.42 8245
5821.14 8289
5821.86 8187
5822.58 7854
5823.30 7799
5824.02 7558
5824.74 7327
5825.46 6923
5826.18 6642
5826.90 6393
5827.62 6163
5828.34 6037
5829.06 5935
5829.78 5740
5830.50 5573
5831.22 5608
5831.95 5546
5832.67 5355
5833.39 5187
5834.11 5359
5834.83 5308
5835.55 5229
5836.27 5056
5836.99 5026
5837.71 5014
5838.43 5024
5839.15 4869
5839.88 4780
5840.60 4899
5841.32 4850
5842.04 4791
5842.76 4798
5843.48 4757
5844.20 4649
5844.93 4666
5845.65 4586
5846.37 4425
5847.09 4365
5847.81 4393
5848.53 4253
5849.26 4347
5849.98 4272
5850.70 4212
5851.42 4256
5852.14 4187
5852.87 4241
5853.59 4107
5854.31 4159
5855.03 4279
5855.75 4229
5856.48 4227
5857.20 4097
5857.92 4146
5858.64 4153
5859.37 4147
5860.09 4071
5860.81 4142
5861.53 4143
5862.26 4158
5862.98 4090
5863.70 4036
5864.42 4009
5865.15 3983
5865.87 3976
5866.59 3977
5867.31 3967
5868.04 3903
5868.76 3903
5869.48 3864
5870.21 3897
5870.93 3881
5871.65 3764
5872.38 3811
5873.10 3820
5873.82 3831
5874.55 3944
5875.27 3945
5875.99 4124
5876.72 3992
5877.44 3981
5878.16 4032
5878.89 3932
5879.61 3990
5880.33 3965
5881.06 3873
5881.78 3823
5882.51 3821
5883.23 3887
5883.95 3726
5884.68 3603
5885.40 3736
5886.13 3783
5886.85 3735
5887.57 3625
5888.30 3594
5889.02 3679
5889.75 3744
5890.47 3663
5891.20 3633
5891.92 3656
5892.64 3536
5893.37 3519
5894.09 3493
5894.82 3642
5895.54 3561
5896.27 3454
5896.99 3531
5897.72 3535
5898.44 3582
5899.17 3647
5899.89 3508
5900.62 3566
5901.34 3528
5902.07 3556
5902.79 3455
5903.52 3547
5904.24 3509
5904.97 3473
5905.69 3558
5906.42 3475
5907.14 3468
5907.87 3462
5908.59 3471
5909.32 3457
5910.04 3346
5910.77 3375
5911.50 3383
5912.22 3392
5912.95 3473
5913.67 3485
5914.40 3395
5915.12 3426
5915.85 3422
5916.58 3373
5917.30 3401
5918.03 3495
5918.75 3563
5919.48 3532
5920.21 3543
5920.93 3415
5921.66 3452
5922.39 3412
5923.11 3477
5923.84 3490
5924.56 3510
5925.29 3515
5926.02 3536
5926.74 3489
5927.47 3580
5928.20 3617
5928.92 3741
5929.65 3639
5930.38 3763
5931.10 3659
5931.83 3698
5932.56 3834
5933.28 3904
5934.01 3980
5934.74 4143
5935.47 4103
5936.19 4330
5936.92 4488
5937.65 4573
5938.37 4706
5939.10 4783
5939.83 4696
5940.56 4680
5941.28 4709
5942.01 4522
5942.74 4555
5943.47 4330
5944.19 4339
5944.92 4504
5945.65 4362
5946.38 4336
5947.11 4396
5947.83 4320
5948.56 4277
5949.29 4299
5950.02 4389
5950.74 4465
5951.47 4404
5952.20 4455
5952.93 4647
5953.66 4759
5954.39 4715
5955.11 4758
5955.84 4803
5956.57 4833
5957.30 4794
5958.03 4770
5958.76 4895
5959.48 4902
5960.21 4772
5960.94 4805
5961.67 4838
5962.40 4927
5963.13 4907
5963.86 4904
5964.59 4993
5965.31 5036
5966.04 5138
5966.77 5349
5967.50 5609
5968.23 5509
5968.96 5577
5969.69 5675
5970.42 5810
5971.15 5809
5971.88 5730
5972.61 5812
5973.34 5770
5974.06 5820
5974.79 5909
5975.52 5851
5976.25 5835
5976.98 5872
5977.71 5865
5978.44 5864
5979.17 5895
5979.90 6139
5980.63 6213
5981.36 6291
5982.09 6424
5982.82 6623
5983.55 6487
5984.28 6695
5985.01 6762
5985.74 6730
5986.47 6683
5987.20 6825
5987.93 6792
5988.66 6901
5989.39 6781
5990.12 6795
5990.85 6885
5991.58 6877
5992.32 6956
5993.05 7087
5993.78 7113
5994.51 7208
5995.24 7292
5995.97 7367
5996.70 7532
5997.43 7800
5998.16 7823
5998.89 7751
5999.62 7679
6000.35 7630
6001.09 7562
6001.82 7523
6002.55 7403
6003.28 7176
6004.01 7116
6004.74 7024
6005.47 7024
6006.20 6961
6006.94 7019
6007.67 7274
6008.40 7598
6009.13 8246
6009.86 9120
6010.59 10178
6011.33 11475
6012.06 13022
6012.79 14673
6013.52 16051
6014.25 16966
6014.98 17705
6015.72 17968
6016.45 17353
6017.18 16336
6017.91 14828
6018.64 13361
6019.38 11779
6020.11 10542
6020.84 9388
6021.57 8317
6022.31 7459
6023.04 6948
6023.77 6374
6024.50 6144
6025.24 5814
6025.97 5733
6026.70 5478
6027.43 5299
6028.17 5222
6028.90 5337
6029.63 5127
6030.37 5060
6031.10 5018
6031.83 4903
6032.56 4788
6033.30 4679
6034.03 4621
6034.76 4606
6035.50 4492
6036.23 4456
6036.96 4529
6037.70 4589
6038.43 4813
6039.16 4789
6039.90 4732
6040.63 4869
6041.36 4881
6042.10 4897
6042.83 5056
6043.56 4933
6044.30 4952
6045.03 4985
6045.77 5137
6046.50 5175
6047.23 5225
6047.97 5222
6048.70 5290
6049.44 5368
6050.17 5443
6050.90 5681
6051.64 5677
6052.37 5837
6053.11 5917
6053.84 5894
6054.57 5904
6055.31 6095
6056.04 5958
6056.78 5733
6057.51 5643
6058.25 5648
6058.98 5543
6059.72 5462
6060.45 5384
6061.19 5468
6061.92 5457
6062.66 5345
6063.39 5291
6064.13 5256
6064.86 5237
6065.60 5179
6066.33 5100
6067.07 5043
6067.80 5038
6068.54 5089
6069.27 5054
6070.01 5141
6070.74 4985
6071.48 4854
6072.21 4969
6072.95 4871
6073.68 4876
6074.42 4743
6075.15 4779
6075.89 4771
6076.63 4661
6077.36 4616
6078.10 4603
6078.83 4625
6079.57 4610
6080.30 4568
6081.04 4647
6081.78 4549
6082.51 4424
6083.25 4444
6083.98 4464
6084.72 4289
6085.46 4295
6086.19 4200
6086.93 4211
6087.67 4327
6088.40 4269
6089.14 4288
6089.88 4215
6090.61 4389
6091.35 4408
6092.09 4296
6092.82 4210
6093.56 4323
6094.30 4323
6095.03 4214
6095.77 4187
6096.51 4151
6097.24 4102
6097.98 4160
6098.72 4031
6099.45 4035
6100.19 4035
6100.93 3969
6101.67 4009
6102.40 3953
6103.14 3931
6103.88 4051
6104.61 4031
6105.35 3835
6106.09 3879
6106.83 3897
6107.56 3981
6108.30 4035
6109.04 3961
6109.78 3996
6110.51 4001
6111.25 4108
6111.99 4213
6112.73 4208
6113.47 4296
6114.20 4293
6114.94 4223
6115.68 4159
6116.42 4177
6117.16 4203
6117.89 4292
6118.63 4120
6119.37 4046
6120.11 4177
6120.85 4220
6121.59 4190
6122.32 4158
6123.06 4241
6123.80 4363
6124.54 4451
6125.28 4367
6126.02 4268
6126.76 4389
6127.49 4450
6128.23 4489
6128.97 4426
6129.71 4461
6130.45 4495
6131.19 4402
6131.93 4495
6132.67 4355
6133.41 4360
6134.15 4367
6134.88 4508
6135.62 4526
6136.36 4650
6137.10 4656
6137.84 4532
6138.58 4527
6139.32 4648
6140.06 4635
6140.80 4581
6141.54 4650
6142.28 4674
6143.02 4703
6143.76 4749
6144.50 4653
6145.24 4668
6145.98 4726
6146.72 4734
6147.46 4821
6148.20 4806
6148.94 4845
6149.68 4992
6150.42 5072
6151.16 5111
6151.90 5194
6152.64 5109
6153.38 5113
6154.12 5095
6154.86 5064
6155.60 5196
6156.34 5353
6157.08 5365
6157.82 5407
6158.56 5394
6159.30 5495
6160.04 5576
6160.78 5594
6161.52 5733
6162.27 5951
6163.01 6133
6163.75 6386
6164.49 6568
6165.23 7146
6165.97 7415
6166.71 7720
6167.45 7965
6168.19 8026
6168.94 8124
6169.68 8115
6170.42 7947
6171.16 7952
6171.90 7711
6172.64 7491
6173.38 7372
6174.13 7199
6174.87 7294
6175.61 7244
6176.35 7086
6177.09 7094
6177.83 7274
6178.58 7242
6179.32 7214
6180.06 7297
6180.80 7427
6181.54 7507
6182.28 7425
6183.03 7568
6183.77 7595
6184.51 7759
6185.25 7660
6186.00 7703
6186.74 7795
6187.48 7919
6188.22 7925
6188.97 8084
6189.71 8074
6190.45 8214
6191.19 8528
6191.94 8765
6192.68 8887
6193.42 9046
6194.16 9295
6194.91 9274
6195.65 9424
6196.39 9380
6197.13 9316
6197.88 9316
6198.62 9278
6199.36 9321
6200.11 9363
6200.85 9330
6201.59 9458
6202.34 9578
6203.08 10033
6203.82 10720
6204.57 11727
6205.31 13181
6206.05 15221
6206.80 18280
6207.54 21644
6208.28 25506
6209.03 29645
6209.77 32843
6210.52 34310
6211.26 34819
6212.00 33604
6212.75 31756
6213.49 28522
6214.23 25258
6214.98 22030
6215.72 18620
6216.47 15800
6217.21 13681
6217.95 11977
6218.70 10634
6219.44 9697
6220.19 8857
6220.93 8263
6221.68 7945
6222.42 7662
6223.17 7462
6223.91 7512
6224.65 7432
6225.40 7411
6226.14 7480
6226.89 7302
6227.63 6990
6228.38 6694
6229.12 6423
6229.87 6213
6230.61 5889
6231.36 5721
6232.10 5585
6232.85 5415
6233.59 5532
6234.34 5357
6235.08 5424
6235.83 5494
6236.57 5406
6237.32 5590
6238.06 5470
6238.81 5573
6239.56 5763
6240.30 5702
6241.05 5780
6241.79 5789
6242.54 5888
6243.28 6046
6244.03 6175
6244.77 6158
6245.52 6386
6246.27 6566
6247.01 6829
6247.76 7116
6248.50 7042
6249.25 7279
6250.00 7293
6250.74 7432
6251.49 7493
6252.23 7296
6252.98 7174
6253.73 7122
6254.47 7093
6255.22 6982
6255.97 6756
6256.71 6744
6257.46 6763
6258.21 6704
6258.95 6606
6259.70 6560
6260.45 6552
6261.19 6492
6261.94 6505
6262.69 6556
6263.43 6539
6264.18 6472
6264.93 6294
6265.67 6294
6266.42 6288
6267.17 6195
6267.92 6251
6268.66 6282
6269.41 6358
6270.16 6552
6270.90 6456
6271.65 6587
6272.40 6739
6273.15 6720
6273.89 6969
6274.64 7203
6275.39 7360
6276.14 7484
6276.89 7801
6277.63 8121
6278.38 8277
6279.13 8133
6279.88 8044
6280.62 7902
6281.37 7479
6282.12 7146
6282.87 7003
6283.62 6501
6284.36 6294
6285.11 6135
6285.86 6060
6286.61 5967
6287.36 5961
6288.11 6103
6288.85 6052
6289.60 6317
6290.35 6535
6291.10 6790
6291.85 6883
6292.60 6880
6293.35 6809
6294.09 6635
6294.84 6304
6295.59 6095
6296.34 5868
6297.09 5656
6297.84 5575
6298.59 5313
6299.34 5174
6300.09 5150
6300.83 5201
6301.58 5074
6302.33 5102
6303.08 5188
6303.83 5174
6304.58 5064
6305.33 5142
6306.08 5113
6306.83 5038
6307.58 5022
6308.33 4966
6309.08 5012
6309.83 4909
6310.58 4949
6311.33 5004
6312.08 4935
6312.83 4949
6313.58 4979
6314.33 4996
6315.08 5181
6315.83 5331
6316.58 5313
6317.33 5434
6318.08 5463
6318.83 5527
6319.58 5475
6320.33 5420
6321.08 5335
6321.83 5188
6322.58 5020
6323.33 4961
6324.08 4714
6324.83 4622
6325.58 4557
6326.33 4589
6327.08 4470
6327.83 4461
6328.58 4388
6329.33 4344
6330.08 4276
6330.84 4312
6331.59 4244
6332.34 4263
6333.09 4344
6333.84 4273
6334.59 4239
6335.34 4212
6336.09 4136
6336.84 4175
6337.60 4073
6338.35 4076
6339.10 4154
6339.85 4185
6340.60 4151
6341.35 4135
6342.10 4093
6342.86 4101
6343.61 4078
6344.36 3897
6345.11 4089
6345.86 4056
6346.61 4048
6347.37 3994
6348.12 3943
6348.87 4042
6349.62 4022
6350.37 4071
6351.13 4103
6351.88 4186
6352.63 4264
6353.38 4449
6354.14 4370
6354.89 4415
6355.64 4509
6356.39 4399
6357.14 4409
6357.90 4344
6358.65 4323
6359.40 4258
6360.16 4164
6360.91 4086
6361.66 4127
6362.41 4097
6363.17 4025
6363.92 3962
6364.67 4042
6365.42 3995
6366.18 4050
6366.93 4069
6367.68 4056
6368.44 4125
6369.19 4010
6369.94 3959
6370.70 3831
6371.45 3799
6372.20 3744
6372.96 3731
6373.71 3762
6374.46 3750
6375.22 3808
6375.97 3771
6376.72 3791
6377.48 3733
6378.23 3815
6378.99 3897
6379.74 3783
6380.49 3873
6381.25 3972
6382.00 3943
6382.75 3939
6383.51 3913
6384.26 3848
6385.02 3841
6385.77 3842
6386.53 3751
6387.28 3743
6388.03 3573
6388.79 3560
6389.54 3564
6390.30 3484
6391.05 3555
6391.81 3529
6392.56 3419
6393.31 3493
6394.07 3535
6394.82 3523
6395.58 3494
6396.33 3572
6397.09 3609
6397.84 3572
6398.60 3501
6399.35 3509
6400.11 3451
6400.86 3363
6401.62 3447
6402.37 3445
6403.13 3483
6403.88 3500
6404.64 3483
6405.39 3570
6406.15 3464
6406.90 3463
6407.66 3477
6408.42 3502
6409.17 3485
6409.93 3565
6410.68 3553
6411.44 3490
6412.19 3591
6412.95 3638
6413.71 3622
6414.46 3623
6415.22 3627
6415.97 3589
6416.73 3644
6417.48 3667
6418.24 3574
6419.00 3561
6419.75 3552
6420.51 3569
6421.27 3669
6422.02 3616
6422.78 3561
6423.53 3622
6424.29 3570
6425.05 3462
6425.80 3543
6426.56 3533
6427.32 3511
6428.07 3558
6428.83 3593
6429.59 3786
6430.34 3660
6431.10 3709
6431.86 3560
6432.61 3614
6433.37 3669
6434.13 3767
6434.89 3829
6435.64 3773
6436.40 3887
6437.16 3979
6437.91 3985
6438.67 3990
6439.43 4133
6440.19 4183
6440.94 4118
6441.70 4188
6442.46 4204
6443.22 4089
6443.97 4108
6444.73 4112
6445.49 4046
6446.25 3976
6447.00 4025
6447.76 4009
6448.52 3911
6449.28 3881
6450.04 3871
6450.79 3761
6451.55 3890
6452.31 3876
6453.07 3843
6453.83 3913
6454.58 3858
6455.34 3977
6456.10 4021
6456.86 4020
6457.62 4029
6458.38 3955
6459.13 4014
6459.89 4092
6460.65 4133
6461.41 4100
6462.17 4130
6462.93 4059
6463.69 4023
6464.44 4207
6465.20 4278
6465.96 4289
6466.72 4306
6467.48 4335
6468.24 4362
6469.00 4400
6469.76 4335
6470.52 4448
6471.28 4495
6472.03 4488
6472.79 4507
6473.55 4538
6474.31 4622
6475.07 4552
6475.83 4680
6476.59 4949
6477.35 4747
6478.11 4658
6478.87 4603
6479.63 4839
6480.39 4815
6481.15 4881
6481.91 4899
6482.67 4879
6483.43 4997
6484.19 5015
6484.95 5075
6485.71 5129
6486.47 5239
6487.23 5258
6487.99 5239
6488.75 5491
6489.51 5517
6490.27 5573
6491.03 5573
6491.79 5699
6492.55 5919
6493.31 6019
6494.07 6007
6494.83 6199
6495.59 6402
6496.35 6561
6497.11 6537
6497.87 6422
6498.64 6427
6499.40 6607
6500.16 6534
6500.92 6528
6501.68 6521
6502.44 6554
6503.20 6489
6503.96 6654
6504.72 6868
6505.48 6832
6506.25 7025
6507.01 7239
6507.77 7408
6508.53 7707
6509.29 8002
6510.05 8349
6510.81 9035
6511.57 9586
6512.34 10187
6513.10 10746
6513.86 10915
6514.62 11044
6515.38 10800
6516.15 10749
6516.91 10373
6517.67 10000
6518.43 9611
6519.19 9470
6519.95 9033
6520.72 8837
6521.48 8723
6522.24 8767
6523.00 8837
6523.77 9112
6524.53 9553
6525.29 9967
6526.05 10322
6526.81 10908
6527.58 11569
6528.34 12337
6529.10 12630
6529.86 12850
6530.63 12907
6531.39 12594
6532.15 12494
6532.92 12634
6533.68 13012
6534.44 13623
6535.20 14920
6535.97 16270
6536.73 17943
6537.49 18899
6538.26 19421
6539.02 19321
6539.78 18697
6540.55 17146
6541.31 15729
6542.07 14018
6542.84 12457
6543.60 11216
6544.36 10247
6545.13 9175
6545.89 8459
6546.65 7807
6547.42 7490
6548.18 7129
6548.94 6976
6549.71 6786
6550.47 6722
6551.24 6831
6552.00 6838
6552.76 6795
6553.53 6526
6554.29 6557
6555.06 6619
6555.82 6524
6556.58 6436
6557.35 6372
6558.11 6391
6558.88 6361
6559.64 6388
6560.41 6428
6561.17 6505
6561.93 6543
6562.70 6831
6563.46 6861
6564.23 7010
6564.99 7144
6565.76 7318
6566.52 7267
6567.29 7306
6568.05 7246
6568.82 7326
6569.58 7507
6570.35 7386
6571.11 7498
6571.88 7475
6572.64 7680
6573.41 7836
6574.17 8036
6574.94 8298
6575.70 8481
6576.47 8399
6577.23 8439
6578.00 8667
6578.76 8797
6579.53 8507
6580.29 8401
6581.06 8363
6581.83 8089
6582.59 8064
6583.36 7932
6584.12 7925
6584.89 7824
6585.65 7655
6586.42 7654
6587.19 7700
6587.95 7775
6588.72 7879
6589.48 8076
6590.25 8238
6591.02 8776
6591.78 9161
6592.55 9562
6593.32 10255
6594.08 10771
6594.85 11409
6595.61 11872
6596.38 12191
6597.15 12378
6597.91 12145
6598.68 12010
6599.45 11450
6600.21 10937
6600.98 10553
6601.75 10050
6602.51 9384
6603.28 8921
6604.05 8554
6604.82 8153
6605.58 7803
6606.35 7566
6607.12 7308
6607.88 7252
6608.65 7194
6609.42 7226
6610.19 7185
6610.95 7194
6611.72 7169
6612.49 7162
6613.25 7246
6614.02 7096
6614.79 7016
6615.56 6944
6616.32 6935
6617.09 6794
6617.86 6841
6618.63 6741
6619.40 6781
6620.16 6862
6620.93 6796
6621.70 6817
6622.47 6749
6623.24 6717
6624.00 6750
6624.77 6708
6625.54 6754
6626.31 6599
6627.08 6667
6627.84 6554
6628.61 6674
6629.38 6843
6630.15 7154
6630.92 7302
6631.69 7945
6632.46 8500
6633.22 9347
6633.99 10267
6634.76 11287
6635.53 12306
6636.30 12576
6637.07 12570
6637.84 12490
6638.61 12022
6639.37 11457
6640.14 10540
6640.91 9486
6641.68 8830
6642.45 7995
6643.22 7338
6643.99 6903
6644.76 6528
6645.53 6158
6646.30 5931
6647.07 5929
6647.84 5784
6648.61 5697
6649.37 5653
6650.14 5670
6650.91 5563
6651.68 5583
6652.45 5599
6653.22 5465
6653.99 5491
6654.76 5435
6655.53 5269
6656.30 5322
6657.07 5239
6657.84 5166
6658.61 5077
6659.38 4988
6660.15 5019
6660.92 5105
6661.69 5085
6662.46 5096
6663.23 5102
6664.00 5167
6664.77 5161
6665.55 5178
6666.32 5149
6667.09 5161
6667.86 5108
6668.63 4993
6669.40 5101
6670.17 5190
6670.94 5147
6671.71 5345
6672.48 5402
6673.25 5508
6674.02 5491
6674.79 5424
6675.57 5431
6676.34 5419
6677.11 5357
6677.88 5386
6678.65 5261
6679.42 5332
6680.19 5200
6680.96 5146
6681.74 5264
6682.51 5238
6683.28 5297
6684.05 5537
6684.82 5622
6685.59 5857
6686.37 5923
6687.14 6117
6687.91 6087
6688.68 6064
6689.45 6098
6690.22 5899
6691.00 5706
6691.77 5470
6692.54 5403
6693.31 5030
6694.08 5007
6694.86 4826
6695.63 4822
6696.40 4815
6697.17 4821
6697.95 4770
6698.72 4703
6699.49 4618
6700.26 4566
6701.04 4639
6701.81 4608
6702.58 4621
6703.35 4628
6704.13 4538
6704.90 4529
6705.67 4526
6706.44 4502
6707.22 4503
6707.99 4402
6708.76 4414
6709.54 4357
6710.31 4351
6711.08 4379
6711.86 4321
6712.63 4420
6713.40 4318
6714.17 4246
6714.95 4308
6715.72 4458
6716.50 4223
6717.27 4057
6718.04 3954
6718.82 3954
6719.59 3908
6720.36 3908
6721.14 3901
6721.91 3865
6722.68 3881
6723.46 3783
6724.23 3759
6725.01 3901
6725.78 3875
6726.55 3808
6727.33 3752
6728.10 3817
6728.88 3789
6729.65 3719
6730.42 3744
6731.20 3723
6731.97 3734
6732.75 3770
6733.52 3808
6734.30 3767
6735.07 3691
6735.84 3771
6736.62 3724
6737.39 3784
6738.17 3734
6738.94 3726
6739.72 3742
6740.49 3728
6741.27 3656
6742.04 3742
6742.82 3662
6743.59 3828
6744.37 3789
6745.14 3747
6745.92 3820
6746.69 3789
6747.47 3848
6748.24 3965
6749.02 3941
6749.79 3891
6750.57 4097
6751.34 4090
6752.12 4131
6752.90 4183
6753.67 4231
6754.45 4122
6755.22 4012
6756.00 4094
6756.77 4081
6757.55 3872
6758.33 3874
6759.10 3903
6759.88 3793
6760.65 3625
6761.43 3640
6762.20 3696
6762.98 3644
6763.76 3607
6764.53 3596
6765.31 3590
6766.09 3567
6766.86 3554
6767.64 3603
6768.41 3658
6769.19 3505
6769.97 3530
6770.74 3660
6771.52 3627
6772.30 3464
6773.07 3593
6773.85 3593
6774.63 3603
6775.40 3552
6776.18 3659
6776.96 3655
6777.74 3614
6778.51 3593
6779.29 3655
6780.07 3782
6780.84 3732
6781.62 3781
6782.40 3771
6783.17 3693
6783.95 3661
6784.73 3668
6785.51 3677
6786.28 3645
6787.06 3659
6787.84 3649
6788.62 3695
6789.39 3635
6790.17 3625
6790.95 3550
6791.73 3552
6792.51 3417
6793.28 3525
6794.06 3392
6794.84 3335
6795.62 3428
6796.39 3402
6797.17 3426
6797.95 3362
6798.73 3504
6799.51 3550
6800.29 3595
6801.06 3694
6801.84 3678
6802.62 3582
6803.40 3673
6804.18 3622
6804.96 3583
6805.73 3590
6806.51 3573
6807.29 3576
6808.07 3466
6808.85 3525
6809.63 3480
6810.41 3447
6811.18 3508
6811.96 3471
6812.74 3453
6813.52 3474
6814.30 3449
6815.08 3436
6815.86 3464
6816.64 3544
6817.42 3525
6818.20 3504
6818.98 3580
6819.76 3731
6820.53 3719
6821.31 3678
6822.09 3698
6822.87 3743
6823.65 3656
6824.43 3650
6825.21 3732
6825.99 3753
6826.77 3668
6827.55 3576
6828.33 3657
6829.11 3656
6829.89 3592
6830.67 3535
6831.45 3648
6832.23 3651
6833.01 3611
6833.79 3662
6834.57 3569
6835.35 3626
6836.13 3549
6836.91 3517
6837.69 3512
6838.47 3526
6839.25 3525
6840.03 3619
6840.81 3608
6841.59 3498
6842.37 3534
6843.16 3550
6843.94 3602
6844.72 3542
6845.50 3560
6846.28 3702
6847.06 3737
6847.84 4041
6848.62 4560
6849.40 5114
6850.18 5662
6850.96 6309
6851.75 6755
6852.53 6996
6853.31 7087
6854.09 7014
6854.87 6688
6855.65 6375
6856.43 5845
6857.22 5535
6858.00 5264
6858.78 5087
6859.56 4822
6860.34 4710
6861.12 4626
6861.90 4491
6862.69 4398
6863.47 4329
6864.25 4231
6865.03 4022
6865.81 4041
6866.60 4000
6867.38 3973
6868.16 3941
6868.94 3844
6869.72 3795
6870.51 3814
6871.29 3684
6872.07 3600
6872.85 3561
6873.64 3504
6874.42 3490
6875.20 3623
6875.98 3583
6876.77 3517
6877.55 3561
6878.33 3592
6879.11 3541
6879.90 3586
6880.68 3621
6881.46 3715
6882.25 3721
6883.03 3648
6883.81 3769
6884.59 3797
6885.38 3746
6886.16 3823
6886.94 3944
6887.73 4038
6888.51 4097
6889.29 4159
6890.08 4120
6890.86 4277
6891.64 4152
6892.43 4075
6893.21 4088
6893.99 4089
6894.78 4151
6895.56 4046
6896.35 3998
6897.13 4018
6897.91 4001
6898.70 3998
6899.48 4044
6900.26 4092
6901.05 4104
6901.83 4127
6902.62 4136
6903.40 4141
6904.18 4146
6904.97 4192
6905.75 4135
6906.54 4183
6907.32 4209
6908.11 4191
6908.89 4057
6909.67 4134
6910.46 4093
6911.24 4052
6912.03 3974
6912.81 3867
6913.60 4040
6914.38 4024
6915.17 4019
6915.95 4028
6916.74 3992
6917.52 4048
6918.31 3969
6919.09 4085
6919.88 4071
6920.66 4088
6921.45 4240
6922.23 3992
6923.02 3986
6923.80 4064
6924.59 4172
6925.37 4035
6926.16 4030
6926.94 4099
6927.73 4063
6928.51 4207
6929.30 4167
6930.09 4190
6930.87 4164
6931.66 4127
6932.44 4178
6933.23 4153
6934.01 4039
6934.80 4216
6935.59 4249
6936.37 4273
6937.16 4200
6937.94 4263
6938.73 4387
6939.52 4545
6940.30 4593
6941.09 4588
6941.88 4619
6942.66 4712
6943.45 4770
6944.23 4956
6945.02 4990
6945.81 5142
6946.59 5115
6947.38 5104
6948.17 5143
6948.95 5123
6949.74 5083
6950.53 5266
6951.31 5282
6952.10 5056
6952.89 5126
6953.67 5221
6954.46 5315
6955.25 5323
6956.04 5352
6956.82 5464
6957.61 5651
6958.40 5697
6959.18 5669
6959.97 5728
6960.76 5763
6961.55 5732
6962.33 5740
6963.12 5680
6963.91 5719
6964.70 5779
6965.48 5843
6966.27 5838
6967.06 6063
6967.85 6210
6968.63 6313
6969.42 6421
6970.21 6393
6971.00 6559
6971.79 6582
6972.57 6633
6973.36 6556
6974.15 6803
6974.94 6845
6975.73 6881
6976.52 7127
6977.30 7413
6978.09 7540
6978.88 7842
6979.67 8261
6980.46 8693
6981.25 8997
6982.03 9597
6982.82 10535
6983.61 11459
6984.40 12590
6985.19 13992
6985.98 14930
6986.77 15953
6987.55 16370
6988.34 16299
6989.13 15878
6989.92 15114
6990.71 13844
6991.50 12617
6992.29 11657
6993.08 10496
6993.87 10018
6994.66 9556
6995.45 9294
6996.24 9298
6997.02 9518
6997.81 10319
6998.60 11325
6999.39 12330
7000.18 13225
7000.97 13874
7001.76 14287
7002.55 14075
7003.34 13680
7004.13 12878
7004.92 11916
7005.71 10715
7006.50 9545
7007.29 8624
7008.08 7777
7008.87 7216
7009.66 6697
7010.45 6359
7011.24 5971
7012.03 5686
7012.82 5558
7013.61 5540
7014.40 5401
7015.19 5370
7015.98 5463
7016.77 5327
7017.56 5299
7018.35 5183
7019.15 4991
7019.94 4864
7020.73 4824
7021.52 4932
7022.31 4955
7023.10 4865
7023.89 4820
7024.68 5017
7025.47 5069
7026.26 5106
7027.05 5103
7027.85 5058
7028.64 5055
7029.43 4978
7030.22 4984
7031.01 4835
7031.80 4831
7032.59 4803
7033.38 4758
7034.18 4761
7034.97 4702
7035.76 4720
7036.55 4760
7037.34 4739
7038.13 4771
7038.93 4881
7039.72 4989
7040.51 4957
7041.30 5031
7042.09 4935
7042.89 5021
7043.68 4979
7044.47 5022
7045.26 4901
7046.05 4800
7046.85 4817
7047.64 4852
7048.43 4839
7049.22 4872
7050.01 4932
7050.81 4965
7051.60 5144
7052.39 5067
7053.18 5021
7053.98 4856
7054.77 4973
7055.56 4788
7056.36 4788
7057.15 4724
7057.94 4592
7058.73 4453
7059.53 4420
7060.32 4403
7061.11 4432
7061.91 4454
7062.70 4426
7063.49 4419
7064.29 4358
7065.08 4380
7065.87 4308
7066.66 4333
7067.46 4288
7068.25 4337
7069.04 4334
7069.84 4283
7070.63 4343
7071.43 4252
7072.22 4156
7073.01 4158
7073.81 4165
7074.60 4175
7075.39 4057
7076.19 4074
7076.98 4162
7077.78 4101
7078.57 4136
7079.36 4034
7080.16 4012
7080.95 3972
7081.75 3886
7082.54 3930
7083.33 3920
7084.13 3892
7084.92 3880
7085.72 3952
7086.51 3826
7087.31 3855
7088.10 3923
7088.90 4006
7089.69 4078
7090.48 4116
7091.28 4074
7092.07 4169
7092.87 4168
7093.66 4212
7094.46 4234
7095.25 4258
7096.05 4280
7096.84 4115
7097.64 3976
7098.43 3945
7099.23 3974
7100.02 3769
7100.82 3705
7101.61 3778
7102.41 3924
7103.20 3972
7104.00 3872
7104.80 3933
7105.59 3986
7106.39 3957
7107.18 3805
7107.98 3771
7108.77 3705
7109.57 3499
7110.36 3413
7111.16 3402
7111.96 3367
7112.75 3292
7113.55 3209
7114.34 3280
7115.14 3227
7115.94 3233
7116.73 3269
7117.53 3275
7118.32 3245
7119.12 3305
7119.92 3257
7120.71 3326
7121.51 3353
7122.31 3307
7123.10 3314
7123.90 3231
7124.70 3268
7125.49 3226
7126.29 3084
7127.09 3100
7127.88 3091
7128.68 3106
7129.48 3139
7130.27 3187
7131.07 3152
7131.87 3295
7132.66 3303
7133.46 3256
7134.26 3183
7135.06 3180
7135.85 3111
7136.65 3156
7137.45 3048
7138.24 3067
7139.04 3155
7139.84 3105
7140.64 3155
7141.43 3198
7142.23 3110
7143.03 3122
7143.83 3251
7144.62 3153
7145.42 3156
7146.22 3211
7147.02 3180
7147.82 3102
7148.61 3160
7149.41 3157
7150.21 3074
7151.01 3040
7151.81 3068
7152.60 3104
7153.40 3080
7154.20 3141
7155.00 3056
7155.80 3112
7156.59 3111
7157.39 3148
7158.19 3157
7158.99 3077
7159.79 3084
7160.59 3077
7161.39 3022
7162.18 3077
7162.98 3062
7163.78 2958
7164.58 2973
7165.38 3030
7166.18 2910
7166.98 2909
7167.78 2918
7168.57 2999
7169.37 3052
7170.17 2987
7170.97 2980
7171.77 2911
7172.57 2915
7173.37 3000
7174.17 2943
7174.97 2849
7175.77 2878
7176.57 2948
7177.37 2905
7178.17 2883
7178.97 2905
7179.77 2942
7180.56 2948
7181.36 3024
7182.16 3043
7182.96 3101
7183.76 3137
7184.56 3132
7185.36 3135
7186.16 3254
7186.96 3209
7187.76 3161
7188.56 2947
7189.36 2969
7190.16 2816
7190.96 2832
7191.76 2838
7192.57 2816
7193.37 2906
7194.17 2839
7194.97 2766
7195.77 2821
7196.57 2731
7197.37 2734
7198.17 2742
7198.97 2777
7199.77 2826
7200.57 2785
7201.37 2773
7202.17 2688
7202.97 2754
7203.77 2866
7204.58 2874
7205.38 2763
7206.18 2773
7206.98 2729
7207.78 2710
7208.58 2731
7209.38 2640
7210.18 2676
7210.99 2715
7211.79 2773
7212.59 2762
7213.39 2766
7214.19 2724
7214.99 2802
7215.79 2812
7216.60 2774
7217.40 2730
7218.20 2740
7219.00 2730
7219.80 2796
7220.60 2813
7221.41 2761
7222.21 2825
7223.01 2861
7223.81 2885
7224.62 2785
7225.42 2827
7226.22 2894
7227.02 2859
7227.82 2810
7228.63 2786
7229.43 2856
7230.23 2864
7231.03 2843
7231.84 2911
7232.64 2870
7233.44 2834
7234.24 2809
7235.05 2881
7235.85 3017
7236.65 2921
7237.45 2912
7238.26 3013
7239.06 3012
7239.86 3094
7240.67 3088
7241.47 3164
7242.27 3137
7243.08 3057
7243.88 3124
7244.68 3162
7245.49 3209
7246.29 3242
7247.09 3316
7247.90 3299
7248.70 3255
7249.50 3251
7250.31 3236
7251.11 3278
7251.91 3241
7252.72 3236
7253.52 3388
7254.32 3463
7255.13 3366
7255.93 3381
7256.74 3512
7257.54 3518
7258.34 3490
7259.15 3572
7259.95 3625
7260.76 3606
7261.56 3607
7262.36 3767
7263.17 3773
7263.97 3850
7264.78 3956
7265.58 4032
7266.39 3939
7267.19 3943
7268.00 4111
7268.80 4210
7269.60 4275
7270.41 4220
7271.21 4173
7272.02 4212
7272.82 4319
7273.63 4391
7274.43 4377
7275.24 4405
7276.04 4398
7276.85 4407
7277.65 4487
7278.46 4655
7279.26 4842
7280.07 4997
7280.87 5145
7281.68 5531
7282.48 5988
7283.29 6632
7284.09 7182
7284.90 7727
7285.71 8240
7286.51 8418
7287.32 8405
7288.12 8168
7288.93 7943
7289.73 7332
7290.54 6958
7291.35 6503
7292.15 6184
7292.96 5936
7293.76 5743
7294.57 5438
7295.38 5310
7296.18 5168
7296.99 5137
7297.79 5134
7298.60 5031
7299.41 5039
7300.21 5156
7301.02 5188
7301.82 5136
7302.63 5084
7303.44 5093
7304.24 5282
7305.05 5362
7305.86 5424
7306.66 5456
7307.47 5742
7308.28 6030
7309.08 6127
7309.89 6347
7310.70 6598
7311.50 6916
7312.31 7024
7313.12 7114
7313.93 7148
7314.73 7181
7315.54 7102
7316.35 6966
7317.15 6899
7317.96 7133
7318.77 7368
7319.58 7759
7320.38 8263
7321.19 8497
7322.00 8865
7322.81 9016
7323.61 9039
7324.42 8888
7325.23 8711
7326.04 8295
7326.84 8024
7327.65 7503
7328.46 7192
7329.27 6954
7330.08 6595
7330.88 6406
7331.69 6477
7332.50 6641
7333.31 6724
7334.12 6922
7334.92 7397
7335.73 7685
7336.54 7987
7337.35 8303
7338.16 8298
7338.97 8185
7339.78 7852
7340.58 7481
7341.39 7094
7342.20 6638
7343.01 6293
7343.82 5999
7344.63 5765
7345.44 5593
7346.24 5462
7347.05 5442
7347.86 5328
7348.67 5346
7349.48 5295
7350.29 5387
7351.10 5296
7351.91 5115
7352.72 5117
7353.53 5113
7354.34 5084
7355.14 5006
7355.95 5008
7356.76 4944
7357.57 4863
7358.38 4866
7359.19 5002
7360.00 4996
7360.81 5130
7361.62 5248
7362.43 5383
7363.24 5406
7364.05 5455
7364.86 5498
7365.67 5429
7366.48 5408
7367.29 5402
7368.10 5433
7368.91 5441
7369.72 5321
7370.53 5355
7371.34 5439
7372.15 5357
7372.96 5360
7373.77 5437
7374.58 5506
7375.39 5479
7376.20 5587
7377.01 5731
7377.82 5807
7378.63 6035
7379.44 6328
7380.26 6681
7381.07 6977
7381.88 7270
7382.69 7294
7383.50 7498
7384.31 7553
7385.12 7440
7385.93 7225
7386.74 6880
7387.55 6496
7388.36 6260
7389.18 6010
7389.99 5806
7390.80 5463
7391.61 5241
7392.42 5123
7393.23 5165
7394.04 5019
7394.86 4878
7395.67 4882
7396.48 4910
7397.29 4967
7398.10 5036
7398.91 5228
7399.73 5540
7400.54 5703
7401.35 5895
7402.16 6161
7402.97 6240
7403.79 6298
7404.60 6292
7405.41 6169
7406.22 6036
7407.03 6051
7407.85 5908
7408.66 5722
7409.47 5671
7410.28 5350
7411.10 5254
7411.91 5079
7412.72 4967
7413.53 4765
7414.35 4660
7415.16 4483
7415.97 4293
7416.78 4033
7417.60 3957
7418.41 3962
7419.22 3959
7420.03 3940
7420.85 3876
7421.66 3798
7422.47 3778
7423.29 3701
7424.10 3609
7424.91 3592
7425.73 3536
7426.54 3545
7427.35 3552
7428.17 3570
7428.98 3525
7429.79 3571
7430.61 3499
7431.42 3487
7432.23 3440
7433.05 3512
7433.86 3505
7434.67 3407
7435.49 3434
7436.30 3521
7437.12 3488
7437.93 3504
7438.74 3505
7439.56 3561
7440.37 3586
7441.18 3604
7442.00 3544
7442.81 3583
7443.63 3599
7444.44 3608
7445.26 3587
7446.07 3564
7446.88 3533
7447.70 3510
7448.51 3534
7449.33 3554
7450.14 3565
7450.96 3520
7451.77 3518
7452.59 3476
7453.40 3376
7454.22 3428
7455.03 3390
7455.85 3431
7456.66 3372
7457.47 3307
7458.29 3313
7459.10 3338
7459.92 3268
7460.74 3244
7461.55 3341
7462.37 3304
7463.18 3350
7464.00 3397
7464.81 3295
7465.63 3357
7466.44 3329
7467.26 3263
7468.07 3321
7468.89 3358
7469.70 3346
7470.52 3355
7471.34 3406
7472.15 3337
7472.97 3391
7473.78 3295
7474.60 3283
7475.41 3179
7476.23 3190
7477.05 3183
7477.86 3155
7478.68 3087
7479.49 3043
7480.31 3049
7481.13 3068
7481.94 3104
7482.76 3042
7483.58 3016
7484.39 3110
7485.21 3044
7486.03 2998
7486.84 2970
7487.66 2972
7488.48 2907
7489.29 2909
7490.11 2915
7490.93 2966
7491.74 2909
7492.56 2908
7493.38 2845
7494.19 2862
7495.01 2818
7495.83 2784
7496.64 2809
7497.46 2752
7498.28 2751
7499.10 2700
7499.91 2792
7500.73 2777
7501.55 2780
7502.36 2778
7503.18 2782
7504.00 2822
7504.82 2805
7505.63 2748
7506.45 2843
7507.27 2788
7508.09 2752
7508.90 2796
7509.72 2839
7510.54 2808
7511.36 2825
7512.18 2755
7512.99 2666
7513.81 2819
7514.63 2825
7515.45 2722
7516.27 2757
7517.08 2755
7517.90 2716
7518.72 2726
7519.54 2705
7520.36 2719
7521.18 2695
7521.99 2715
7522.81 2769
7523.63 2727
7524.45 2782
7525.27 2711
7526.09 2694
7526.91 2779
7527.72 2723
7528.54 2712
7529.36 2709
7530.18 2783
7531.00 2693
7531.82 2663
7532.64 2700
7533.46 2750
7534.28 2675
7535.10 2740
7535.91 2691
7536.73 2752
7537.55 2715
7538.37 2741
7539.19 2798
7540.01 2774
7540.83 2727
7541.65 2766
7542.47 2822
7543.29 2893
7544.11 2949
7544.93 2828
7545.75 2876
7546.57 2931
7547.39 2881
7548.21 2911
7549.03 2951
7549.85 3031
7550.67 2956
7551.49 2854
7552.31 2870
7553.13 2927
7553.95 2983
7554.77 2896
7555.59 2934
7556.41 2880
7557.23 2968
7558.05 3056
7558.87 3057
7559.69 3108
7560.51 3151
7561.33 3154
7562.15 3091
7562.97 3105
7563.79 3160
7564.61 3087
7565.44 3042
7566.26 3091
7567.08 3045
7567.90 3030
7568.72 2980
7569.54 3001
7570.36 3012
7571.18 3011
7572.00 3005
7572.82 2961
7573.65 2999
7574.47 3001
7575.29 2937
7576.11 2928
7576.93 2915
7577.75 2897
7578.57 2928
7579.40 3017
7580.22 3024
7581.04 3001
7581.86 2964
7582.68 3016
7583.50 2989
7584.33 3010
7585.15 3035
7585.97 3073
7586.79 3129
7587.61 3217
7588.44 3268
7589.26 3260
7590.08 3238
7590.90 3115
7591.72 3223
7592.55 3292
7593.37 3267
7594.19 3307
7595.01 3259
7595.84 3222
7596.66 3288
7597.48 3274
7598.30 3256
7599.13 3250
7599.95 3202
7600.77 3358
7601.59 3420
7602.42 3625
7603.24 3756
7604.06 3932
7604.89 4058
7605.71 4137
7606.53 4269
7607.36 4142
7608.18 4229
7609.00 4179
7609.82 4011
7610.65 3902
7611.47 3790
7612.29 3618
7613.12 3648
7613.94 3557
7614.77 3494
7615.59 3516
7616.41 3440
7617.24 3456
7618.06 3414
7618.88 3473
7619.71 3434
7620.53 3383
7621.35 3425
7622.18 3430
7623.00 3364
7623.83 3320
7624.65 3312
7625.47 3300
7626.30 3271
7627.12 3342
7627.95 3438
7628.77 3542
7629.60 3722
7630.42 3762
7631.24 4051
7632.07 4249
7632.89 4363
7633.72 4542
7634.54 4531
7635.37 4455
7636.19 4356
7637.02 4153
7637.84 3996
7638.67 3756
7639.49 3597
7640.31 3434
7641.14 3225
7641.96 3089
7642.79 3014
7643.61 2929
7644.44 2788
7645.26 2802
7646.09 2735
7646.92 2786
7647.74 2858
7648.57 2787
7649.39 2807
7650.22 2741
7651.04 2678
7651.87 2678
7652.69 2708
7653.52 2642
7654.34 2628
7655.17 2573
7656.00 2517
7656.82 2521
7657.65 2580
7658.47 2554
7659.30 2517
7660.12 2596
7660.95 2631
7661.78 2650
7662.60 2590
7663.43 2559
7664.25 2606
7665.08 2598
7665.91 2565
7666.73 2621
7667.56 2640
7668.39 2678
7669.21 2644
7670.04 2580
7670.87 2627
7671.69 2578
7672.52 2594
7673.35 2649
7674.17 2574
7675.00 2522
7675.83 2560
7676.65 2508
7677.48 2484
7678.31 2628
7679.13 2547
7679.96 2591
7680.79 2551
7681.61 2501
7682.44 2482
7683.27 2426
7684.10 2475
7684.92 2543
7685.75 2557
7686.58 2563
7687.40 2536
7688.23 2602
7689.06 2606
7689.89 2531
7690.71 2493
7691.54 2486
7692.37 2541
7693.20 2626
7694.03 2588
7694.85 2545
7695.68 2557
7696.51 2653
7697.34 2601
7698.16 2625
7698.99 2598
7699.82 2577
7700.65 2543
7701.48 2617
7702.31 2687
7703.13 2584
7703.96 2543
7704.79 2610
7705.62 2593
7706.45 2546
7707.28 2593
7708.10 2624
7708.93 2574
7709.76 2554
7710.59 2646
7711.42 2584
7712.25 2588
7713.08 2561
7713.90 2576
7714.73 2531
7715.56 2536
7716.39 2619
7717.22 2634
7718.05 2527
7718.88 2555
7719.71 2564
7720.54 2583
7721.37 2597
7722.20 2586
7723.02 2484
7723.85 2569
7724.68 2560
7725.51 2500
7726.34 2543
7727.17 2517
7728.00 2544
7728.83 2499
7729.66 2506
7730.49 2633
7731.32 2543
7732.15 2551
7732.98 2529
7733.81 2570
7734.64 2619
7735.47 2551
7736.30 2563
7737.13 2651
7737.96 2561
7738.79 2504
7739.62 2493
7740.45 2530
7741.28 2532
7742.11 2573
7742.94 2733
7743.77 2830
7744.60 2993
7745.43 3149
7746.26 3534
7747.09 3856
7747.92 4180
7748.75 4487
7749.59 4646
7750.42 4845
7751.25 4635
7752.08 4459
7752.91 4201
7753.74 3975
7754.57 3698
7755.40 3411
7756.23 3207
7757.06 3054
7757.90 2893
7758.73 2716
7759.56 2721
7760.39 2675
7761.22 2620
7762.05 2601
7762.88 2598
7763.71 2543
7764.55 2552
7765.38 2576
7766.21 2443
7767.04 2406
7767.87 2403
7768.70 2377
7769.54 2271
7770.37 2278
7771.20 2213
7772.03 2262
7772.86 2256
7773.70 2238
7774.53 2251
7775.36 2273
7776.19 2281
7777.02 2232
7777.86 2305
7778.69 2343
7779.52 2269
7780.35 2298
7781.19 2312
7782.02 2352
7782.85 2278
7783.68 2256
7784.52 2314
7785.35 2373
7786.18 2462
7787.01 2435
7787.85 2468
7788.68 2497
7789.51 2534
7790.35 2454
7791.18 2463
7792.01 2404
7792.84 2364
7793.68 2319
7794.51 2366
7795.34 2395
7796.18 2376
7797.01 2381
7797.84 2386
7798.68 2290
7799.51 2311
7800.34 2337
7801.18 2407
7802.01 2377
7802.84 2298
7803.68 2364
7804.51 2398
7805.35 2440
7806.18 2429
7807.01 2341
7807.85 2331
7808.68 2394
7809.51 2447
7810.35 2496
7811.18 2431
7812.02 2463
7812.85 2509
7813.68 2544
7814.52 2469
7815.35 2527
7816.19 2479
7817.02 2522
7817.86 2584
7818.69 2672
7819.52 2567
7820.36 2510
7821.19 2479
7822.03 2445
7822.86 2539
7823.70 2534
7824.53 2507
7825.37 2516
7826.20 2510
7827.04 2592
7827.87 2553
7828.71 2521
7829.54 2537
7830.38 2513
7831.21 2431
7832.05 2439
7832.88 2453
7833.72 2395
7834.55 2439
7835.39 2420
7836.22 2431
7837.06 2375
7837.89 2353
7838.73 2361
7839.57 2319
7840.40 2375
7841.24 2396
7842.07 2387
7842.91 2263
7843.74 2265
7844.58 2264
7845.42 2254
7846.25 2289
7847.09 2159
7847.92 2191
7848.76 2171
7849.60 2084
7850.43 2118
7851.27 2129
7852.10 2171
7852.94 2124
7853.78 2103
7854.61 2075
7855.45 2121
7856.29 2085
7857.12 2067
7857.96 2105
7858.79 2148
7859.63 2187
7860.47 2171
7861.30 2125
7862.14 2122
7862.98 2149
7863.81 2173
7864.65 2135
7865.49 2097
7866.33 2042
7867.16 2080
7868.00 2124
7868.84 2078
7869.67 2014
7870.51 2106
7871.35 2075
7872.19 2097
7873.02 2067
7873.86 2174
7874.70 2120
7875.54 2124
7876.37 2197
7877.21 2186
7878.05 2130
7878.89 2172
7879.72 2221
7880.56 2236
7881.40 2184
7882.24 2187
7883.07 2144
7883.91 2176
7884.75 2150
7885.59 2121
7886.43 2132
7887.26 2151
7888.10 2157
7888.94 2170
7889.78 2147
7890.62 2147
7891.45 2202
7892.29 2172
7893.13 2162
7893.97 2156
7894.81 2198
7895.65 2181
7896.49 2136
7897.32 2167
7898.16 2032
7899.00 2116
7899.84 2136
7900.68 2220
7901.52 2141
7902.36 2185
7903.20 2205
7904.03 2163
7904.87 2151
7905.71 2097
7906.55 2118
7907.39 2122
7908.23 2127
7909.07 2099
7909.91 2105
7910.75 2137
7911.59 2162
7912.43 2148
7913.27 2198
7914.11 2286
7914.94 2407
7915.78 2389
7916.62 2459
7917.46 2598
7918.30 2546
7919.14 2616
7919.98 2551
7920.82 2520
7921.66 2450
7922.50 2353
7923.34 2439
7924.18 2404
7925.02 2333
7925.86 2230
7926.70 2275
7927.54 2248
7928.38 2106
7929.22 2015
7930.06 2072
7930.90 2113
7931.74 1999
7932.59 1989
7933.43 1988
7934.27 1974
7935.11 1998
7935.95 1981
7936.79 1958
7937.63 1933
7938.47 1909
7939.31 1984
7940.15 2015
7940.99 1972
7941.83 1973
7942.67 1995
7943.52 2008
7944.36 2017
7945.20 2148
7946.04 2082
7946.88 2090
7947.72 2111
7948.56 2098
7949.40 1997
7950.25 2011
7951.09 1955
7951.93 1974
7952.77 2003
7953.61 2017
7954.45 1986
7955.29 1895
7956.14 1933
7956.98 1985
7957.82 1904
7958.66 1982
7959.50 1997
7960.35 1950
7961.19 1978
7962.03 1978
7962.87 1908
7963.71 1866
7964.56 1951
7965.40 1981
7966.24 1990
7967.08 1944
7967.93 1987
7968.77 2112
7969.61 2093
7970.45 2090
7971.29 2094
7972.14 2080
7972.98 2038
7973.82 1961
7974.67 1893
7975.51 1943
7976.35 1957
7977.19 1917
7978.04 1966
7978.88 1984
7979.72 2008
7980.57 1963
7981.41 1925
7982.25 1955
7983.09 1953
7983.94 1960
7984.78 1961
7985.62 1978
7986.47 1928
7987.31 1870
7988.15 1876
7989.00 1972
7989.84 1920
7990.68 1905
7991.53 1904
7992.37 1929
7993.22 1882
7994.06 1847
7994.90 1845
7995.75 1886
7996.59 1775
7997.43 1788
7998.28 1853
7999.12 1842
7999.97 1751
8000.81 1757
8001.65 1842
8002.50 1776
8003.34 1797
8004.19 1845
8005.03 1815
8005.88 1818
8006.72 1833
8007.57 1815
8008.41 1794
8009.25 1821
8010.10 1825
8010.94 1826
8011.79 1829
8012.63 1946
8013.48 1916
8014.32 1913
8015.17 1884
8016.01 1892
8016.86 1827
8017.70 1806
8018.55 1846
8019.39 1771
8020.24 1783
8021.08 1780
8021.93 1803
8022.77 1745
8023.62 1724
8024.46 1719
8025.31 1708
8026.15 1717
8027.00 1734
8027.84 1732
8028.69 1758
8029.54 1774
8030.38 1725
8031.23 1730
8032.07 1747
8032.92 1809
8033.76 1805
8034.61 1832
8035.46 1792
8036.30 1778
8037.15 1812
8037.99 1753
8038.84 1774
8039.69 1802
8040.53 1807
8041.38 1789
8042.22 1820
8043.07 1750
8043.92 1751
8044.76 1752
8045.61 1776
8046.46 1770
8047.30 1773
8048.15 1755
8049.00 1751
8049.84 1781
8050.69 1751
8051.54 1756
8052.38 1736
8053.23 1737
8054.08 1737
8054.92 1751
8055.77 1774
8056.62 1709
8057.46 1736
8058.31 1682
8059.16 1745
8060.01 1699
8060.85 1676
8061.70 1713
8062.55 1747
8063.40 1676
8064.24 1672
8065.09 1677
8065.94 1685
8066.79 1650
8067.63 1716
8068.48 1703
8069.33 1747
8070.18 1711
8071.02 1756
8071.87 1718
8072.72 1666
8073.57 1706
8074.42 1706
8075.26 1668
8076.11 1657
8076.96 1669
8077.81 1635
8078.66 1665
8079.50 1690
8080.35 1693
8081.20 1718
8082.05 1651
8082.90 1620
8083.75 1667
8084.59 1651
8085.44 1624
8086.29 1594
8087.14 1665
8087.99 1624
8088.84 1635
8089.69 1634
8090.53 1684
8091.38 1724
8092.23 1608
8093.08 1646
8093.93 1645
8094.78 1643
8095.63 1628
8096.48 1611
8097.33 1645
8098.18 1661
8099.02 1688
8099.87 1670
8100.72 1658
8101.57 1676
8102.42 1653
8103.27 1678
8104.12 1707
8104.97 1666
8105.82 1697
8106.67 1684
8107.52 1652
8108.37 1691
8109.22 1672
8110.07 1634
8110.92 1656
8111.77 1669
8112.62 1629
8113.47 1665
8114.32 1675
8115.17 1717
8116.02 1703
8116.87 1697
8117.72 1740
8118.57 1842
8119.42 1828
8120.27 1778
8121.12 1791
8121.97 1809
8122.82 1768
8123.67 1795
8124.52 1751
8125.37 1810
8126.22 1773
8127.07 1719
8127.93 1697
8128.78 1681
8129.63 1678
8130.48 1729
8131.33 1687
8132.18 1738
8133.03 1740
8133.88 1663
8134.73 1666
8135.58 1654
8136.44 1652
8137.29 1677
8138.14 1708
8138.99 1681
8139.84 1735
8140.69 1691
8141.54 1687
8142.39 1734
8143.25 1694
8144.10 1673
8144.95 1673
8145.80 1664
8146.65 1691
8147.50 1739
8148.36 1758
8149.21 1704
8150.06 1764
8150.91 1688
8151.76 1717
8152.62 1668
8153.47 1701
8154.32 1680
8155.17 1700
8156.02 1724
8156.88 1734
8157.73 1691
8158.58 1650
8159.43 1747
8160.29 1708
8161.14 1714
8161.99 1704
8162.84 1708
8163.70 1643
8164.55 1647
8165.40 1647
8166.25 1671
8167.11 1607
8167.96 1682
8168.81 1615
8169.67 1590
8170.52 1639
8171.37 1635
8172.23 1592
8173.08 1608
8173.93 1663
8174.78 1617
8175.64 1560
8176.49 1609
8177.34 1598
8178.20 1598
8179.05 1560
8179.90 1571
8180.76 1569
8181.61 1567
8182.47 1633
8183.32 1552
8184.17 1530
8185.03 1569
8185.88 1558
8186.73 1542
8187.59 1571
8188.44 1511
8189.30 1519
8190.15 1520
8191.00 1544
8191.86 1547
8192.71 1550
8193.57 1554
8194.42 1534
8195.27 1542
8196.13 1559
8196.98 1581
8197.84 1625
8198.69 1588
8199.55 1581
8200.40 1580
8201.26 1608
8202.11 1582
8202.96 1564
8203.82 1550
8204.67 1594
8205.53 1595
8206.38 1579
8207.24 1599
8208.09 1595
8208.95 1592
8209.80 1701
8210.66 1622
8211.51 1545
8212.37 1538
8213.22 1619
8214.08 1601
8214.93 1672
8215.79 1587
8216.65 1568
8217.50 1605
8218.36 1633
8219.21 1665
8220.07 1605
8220.92 1621
8221.78 1602
8222.63 1694
8223.49 1744
8224.35 1723
8225.20 1684
8226.06 1716
8226.91 1702
8227.77 1630
8228.63 1636
8229.48 1667
8230.34 1606
8231.19 1633
8232.05 1647
8232.91 1603
8233.76 1609
8234.62 1593
8235.47 1582
8236.33 1588
8237.19 1572
8238.04 1570
8238.90 1587
8239.76 1586
8240.61 1559
8241.47 1558
8242.33 1620
8243.18 1601
8244.04 1588
8244.90 1545
8245.75 1598
8246.61 1574
8247.47 1606
8248.33 1592
8249.18 1624
8250.04 1610
8250.90 1603
8251.75 1603
8252.61 1640
8253.47 1622
8254.33 1620
8255.18 1638
8256.04 1629
8256.90 1666
8257.76 1604
8258.61 1652
8259.47 1626
8260.33 1569
8261.19 1606
8262.04 1630
8262.90 1595
8263.76 1592
8264.62 1611
8265.48 1603
8266.33 1579
8267.19 1587
8268.05 1657
8268.91 1587
8269.77 1611
8270.62 1610
8271.48 1587
8272.34 1563
8273.20 1582
8274.06 1630
8274.92 1572
8275.77 1607
8276.63 1620
8277.49 1610
8278.35 1605
8279.21 1619
8280.07 1639
8280.93 1675
8281.78 1659
8282.64 1630
8283.50 1614
8284.36 1601
8285.22 1617
8286.08 1672
8286.94 1642
8287.80 1707
8288.66 1679
8289.51 1593
8290.37 1688
8291.23 1659
8292.09 1679
8292.95 1649
8293.81 1659
8294.67 1682
8295.53 1644
8296.39 1610
8297.25 1690
8298.11 1705
8298.97 1731
8299.83 1661
8300.69 1657
8301.55 1694
8302.41 1681
8303.27 1726
8304.13 1767
8304.99 1745
8305.85 1714
8306.71 1759
8307.57 1743
8308.43 1690
8309.29 1666
8310.15 1674
8311.01 1712
8311.87 1712
8312.73 1728
8313.59 1700
8314.45 1733
8315.31 1688
8316.17 1701
8317.03 1687
8317.89 1733
8318.75 1773
8319.61 1775
8320.47 1725
8321.33 1709
8322.20 1693
8323.06 1756
8323.92 1805
8324.78 1787
8325.64 1784
8326.50 1754
8327.36 1761
8328.22 1738
8329.08 1756
8329.94 1768
8330.81 1760
8331.67 1747
8332.53 1823
8333.39 1824
8334.25 1773
8335.11 1790
8335.97 1849
8336.84 1803
8337.70 1754
8338.56 1824
8339.42 1852
8340.28 1837
8341.15 1817
8342.01 1831
8342.87 1839
8343.73 1857
8344.59 1882
8345.45 1866
8346.32 1904
8347.18 1920
8348.04 1931
8348.90 1870
8349.77 1920
8350.63 1904
8351.49 1963
8352.35 1971
8353.22 1946
8354.08 1931
8354.94 1965
8355.80 1959
8356.67 1932
8357.53 1944
8358.39 1976
8359.25 1951
8360.12 2005
8360.98 2057
8361.84 1986
8362.71 2001
8363.57 1980
8364.43 2024
8365.29 2083
8366.16 2006
8367.02 2013
8367.88 2096
8368.75 2155
8369.61 2139
8370.47 2160
8371.34 2140
8372.20 2183
8373.06 2124
8373.93 2118
8374.79 2122
8375.65 2148
8376.52 2144
8377.38 2186
8378.25 2148
8379.11 2138
8379.97 2112
8380.84 2245
8381.70 2265
8382.56 2272
8383.43 2335
8384.29 2376
8385.16 2433
8386.02 2437
8386.89 2481
8387.75 2513
8388.61 2502
8389.48 2515
8390.34 2476
8391.21 2481
8392.07 2537
8392.94 2521
8393.80 2597
8394.67 2537
8395.53 2537
8396.39 2565
8397.26 2592
8398.12 2628
8398.99 2649
8399.85 2609
8400.72 2619
8401.58 2745
8402.45 2751
8403.31 2687
8404.18 2704
8405.04 2844
8405.91 2815
8406.77 2816
8407.64 2882
8408.50 2977
8409.37 2942
8410.24 3019
8411.10 3017
8411.97 3100
8412.83 3119
8413.70 3158
8414.56 3172
8415.43 3247
8416.29 3257
8417.16 3205
8418.03 3190
8418.89 3234
8419.76 3336
8420.62 3310
8421.49 3356
8422.36 3429
8423.22 3473
8424.09 3464
8424.95 3563
8425.82 3561
8426.69 3527
8427.55 3648
8428.42 3664
8429.28 3768
8430.15 3766
8431.02 3857
8431.88 3904
8432.75 3988
8433.62 4034
8434.48 3983
8435.35 4124
8436.22 4208
8437.08 4300
8437.95 4548
8438.82 4631
8439.68 4664
8440.55 4689
8441.42 4707
8442.29 4832
8443.15 5018
8444.02 5096
8444.89 5024
8445.75 5116
8446.62 5174
8447.49 5323
8448.36 5450
8449.22 5698
8450.09 5859
8450.96 6314
8451.83 6693
8452.69 7356
8453.56 8192
8454.43 9215
8455.30 10238
8456.16 11271
8457.03 12038
8457.90 12500
8458.77 12788
8459.64 12471
8460.50 11960
8461.37 11273
8462.24 10349
8463.11 9542
8463.98 8751
8464.84 7916
8465.71 7135
8466.58 6419
8467.45 5960
8468.32 5401
8469.19 4997
8470.05 4706
8470.92 4430
8471.79 4192
8472.66 3991
8473.53 3802
8474.40 3709
8475.27 3571
8476.13 3517
8477.00 3499
8477.87 3535
8478.74 3380
8479.61 3343
8480.48 3375
8481.35 3423
8482.22 3413
8483.09 3377
8483.96 3369
8484.82 3399
8485.69 3497
8486.56 3492
8487.43 3469
8488.30 3481
8489.17 3478
8490.04 3576
8490.91 3554
8491.78 3540
8492.65 3648
8493.52 3748
8494.39 3674
8495.26 3814
8496.13 3860
8497.00 3878
8497.87 3822
8498.74 3816
8499.61 3725
8500.48 3644
8501.35 3567
8502.22 3540
8503.09 3486
8503.96 3558
8504.83 3376
8505.70 3304
8506.57 3403
8507.44 3337
8508.31 3438
8509.18 3407
8510.05 3345
8510.92 3332
8511.79 3373
8512.66 3509
8513.53 3497
8514.40 3509
8515.27 3557
8516.15 3551
8517.02 3602
8517.89 3677
8518.76 3591
8519.63 3677
8520.50 3693
8521.37 3780
8522.24 3767
8523.11 3782
8523.98 3832
8524.86 3773
8525.73 3805
8526.60 3875
8527.47 3818
8528.34 3878
8529.21 3926
8530.08 3833
8530.96 3747
8531.83 3793
8532.70 3808
8533.57 3784
8534.44 3742
8535.31 3773
8536.19 3910
8537.06 3822
8537.93 3735
8538.80 3717
8539.67 3841
8540.55 3718
8541.42 3696
8542.29 3732
8543.16 3654
8544.03 3584
8544.91 3511
8545.78 3413
8546.65 3455
8547.52 3402
8548.40 3267
8549.27 3259
8550.14 3256
8551.01 3266
8551.89 3243
8552.76 3203
8553.63 3238
8554.51 3355
8555.38 3300
8556.25 3309
8557.12 3349
8558.00 3319
8558.87 3209
8559.74 3185
8560.62 3186
8561.49 3184
8562.36 3152
8563.24 3076
8564.11 3097
8564.98 3055
8565.86 3038
8566.73 3008
8567.60 2992
8568.48 2898
8569.35 2942
8570.22 3002
8571.10 2924
8571.97 2969
8572.84 2940
8573.72 2863
8574.59 2870
8575.46 2777
8576.34 2763
8577.21 2746
8578.09 2716
8578.96 2705
8579.83 2689
8580.71 2730
8581.58 2721
8582.46 2776
8583.33 2784
8584.21 2729
8585.08 2738
8585.95 2676
8586.83 2714
8587.70 2709
8588.58 2715
8589.45 2720
8590.33 2777
8591.20 2828
8592.08 2762
8592.95 2717
8593.83 2742
8594.70 2758
8595.58 2751
8596.45 2768
8597.33 2776
8598.20 2830
8599.08 2889
8599.95 2859
8600.83 2844
8601.70 2909
8602.58 2905
8603.45 2937
8604.33 2961
8605.20 2965
8606.08 2941
8606.95 2855
8607.83 2968
8608.70 3064
8609.58 3046
8610.45 3027
8611.33 3013
8612.21 3063
8613.08 3131
8613.96 3137
8614.83 3140
8615.71 3095
8616.59 3022
8617.46 3097
8618.34 3046
8619.21 3017
8620.09 2970
8620.97 2969
8621.84 2965
8622.72 3041
8623.59 2974
8624.47 3041
8625.35 2977
8626.22 3073
8627.10 3013
8627.98 2993
8628.85 3072
8629.73 3154
8630.61 3117
8631.48 3142
8632.36 3103
8633.24 3182
8634.11 3097
8634.99 3108
8635.87 3180
8636.74 3086
8637.62 3128
8638.50 3084
8639.37 3094
8640.25 3193
8641.13 3208
8642.01 3224
8642.88 3264
8643.76 3286
8644.64 3274
8645.52 3223
8646.39 3285
8647.27 3360
8648.15 3376
8649.03 3435
8649.90 3426
8650.78 3448
8651.66 3499
8652.54 3514
8653.41 3494
8654.29 3492
8655.17 3465
8656.05 3615
8656.93 3592
8657.80 3603
8658.68 3629
8659.56 3602
8660.44 3625
8661.32 3651
8662.19 3698
8663.07 3711
8663.95 3718
8664.83 3737
8665.71 3847
8666.59 3859
8667.46 3818
8668.34 3804
8669.22 3904
8670.10 3998
8670.98 4157
8671.86 4128
8672.74 4269
8673.62 4352
8674.49 4484
8675.37 4454
8676.25 4506
8677.13 4476
8678.01 4591
8678.89 4614
8679.77 4481
8680.65 4519
8681.53 4400
8682.41 4375
8683.29 4435
8684.16 4504
8685.04 4564
8685.92 4559
8686.80 4674
8687.68 4766
8688.56 4810
8689.44 5036
8690.32 5291
8691.20 5568
8692.08 5911
8692.96 6065
8693.84 6218
8694.72 6304
8695.60 6353
8696.48 6336
8697.36 6190
8698.24 6035
8699.12 5924
8700.00 5770
8700.88 5580
8701.76 5347
8702.64 5173
8703.52 5003
8704.40 4969
8705.28 4998
8706.16 4888
8707.04 4885
8707.92 4852
8708.80 4797
8709.69 4820
8710.57 4948
8711.45 4927
8712.33 4933
8713.21 5049
8714.09 5000
8714.97 4969
8715.85 4976
8716.73 4961
8717.61 5170
8718.49 5156
8719.38 5251
8720.26 5227
8721.14 5357
8722.02 5399
8722.90 5408
8723.78 5460
8724.66 5469
8725.54 5635
8726.43 5589
8727.31 5659
8728.19 5591
8729.07 5783
8729.95 5876
8730.83 6011
8731.72 6085
8732.60 6177
8733.48 6147
8734.36 6205
8735.24 6329
8736.13 6363
8737.01 6357
8737.89 6411
8738.77 6455
8739.65 6613
8740.54 6709
8741.42 6729
8742.30 6780
8743.18 6742
8744.07 6757
8744.95 6815
8745.83 6836
8746.71 6769
8747.60 6779
8748.48 6850
8749.36 6865
8750.24 7066
8751.13 7102
8752.01 7189
8752.89 7319
8753.77 7442
8754.66 7411
8755.54 7601
8756.42 7766
8757.31 7831
8758.19 7721
8759.07 7960
8759.96 8099
8760.84 8314
8761.72 8609
8762.61 8747
8763.49 8893
8764.37 9113
8765.26 9503
8766.14 9674
8767.02 9830
8767.91 9892
8768.79 10026
8769.67 10063
8770.56 10197
8771.44 10051
8772.32 10048
8773.21 10104
8774.09 10272
8774.98 10330
8775.86 10708
8776.74 11332
8777.63 12024
8778.51 13240
8779.40 14689
8780.28 16348
8781.17 18087
8782.05 19935
8782.93 21261
8783.82 22135
8784.70 22690
8785.59 22551
8786.47 22147
8787.36 21332
8788.24 20236
8789.13 18496
8790.01 17196
8790.89 15676
8791.78 14578
8792.66 13340
8793.55 12324
8794.43 11653
8795.32 11117
8796.20 10784
8797.09 10584
8797.97 10395
8798.86 10242
8799.74 10265
8800.63 10149
8801.52 9917
8802.40 9871
8803.29 9543
8804.17 9110
8805.06 8711
8805.94 8344
8806.83 7871
8807.71 7562
8808.60 7301
8809.48 7016
8810.37 6976
8811.26 6821
8812.14 6735
8813.03 6719
8813.91 6737
8814.80 6633
8815.69 6653
8816.57 6592
8817.46 6519
8818.34 6600
8819.23 6658
8820.12 6636
8821.00 6572
8821.89 6437
8822.77 6402
8823.66 6366
8824.55 6304
8825.43 6209
8826.32 6246
8827.21 6196
8828.09 6112
8828.98 6090
8829.87 5979
8830.75 5921
8831.64 5810
8832.53 5762
8833.41 5823
8834.30 5791
8835.19 5786
8836.08 5801
8836.96 5713
8837.85 5798
8838.74 5892
8839.62 5854
8840.51 5802
8841.40 5816
8842.29 5905
8843.17 5963
8844.06 6008
8844.95 6131
8845.84 6129
8846.72 6095
8847.61 6104
8848.50 6054
8849.39 5976
8850.27 6122
8851.16 6149
8852.05 6221
8852.94 6088
8853.82 6113
8854.71 5989
8855.60 5999
8856.49 5934
8857.38 5879
8858.26 5812
8859.15 5925
8860.04 5933
8860.93 5850
8861.82 5796
8862.71 5698
8863.59 5636
8864.48 5579
8865.37 5644
8866.26 5533
8867.15 5421
8868.04 5364
8868.93 5228
8869.81 5221
8870.70 5050
8871.59 4988
8872.48 4914
8873.37 4845
8874.26 4963
8875.15 4843
8876.04 4719
8876.93 4694
8877.81 4632
8878.70 4504
8879.59 4452
8880.48 4398
8881.37 4403
8882.26 4452
8883.15 4284
8884.04 4248
8884.93 4214
8885.82 4206
8886.71 4065
8887.60 4142
8888.49 4133
8889.38 3997
8890.27 3949
8891.16 3914
8892.05 3864
8892.94 3833
8893.83 3785
8894.72 3730
8895.61 3678
8896.50 3700
8897.39 3627
8898.28 3632
8899.17 3541
8900.06 3526
8900.95 3619
8901.84 3529
8902.73 3444
8903.62 3437
8904.51 3409
8905.40 3387
8906.29 3321
8907.18 3278
8908.07 3265
8908.96 3247
8909.85 3242
8910.74 3152
8911.63 3240
8912.52 3147
8913.41 3059
8914.31 3128
8915.20 3076
8916.09 3071
8916.98 3091
8917.87 3079
8918.76 2998
8919.65 2932
8920.54 2898
8921.43 2936
8922.33 2925
8923.22 2945
8924.11 2946
8925.00 2971
8925.89 3020
8926.78 3026
8927.67 3005
8928.57 3044
8929.46 3040
8930.35 3083
8931.24 3035
8932.13 2989
8933.03 2993
8933.92 2994
8934.81 2924
8935.70 2914
8936.59 2857
8937.49 2799
8938.38 2719
8939.27 2721
8940.16 2766
8941.05 2755
8941.95 2744
8942.84 2673
8943.73 2687
8944.62 2571
8945.52 2592
8946.41 2521
8947.30 2519
8948.19 2556
8949.09 2504
8949.98 2538
8950.87 2493
8951.76 2490
8952.66 2509
8953.55 2516
8954.44 2551
8955.34 2516
8956.23 2497
8957.12 2475
8958.02 2407
8958.91 2395
8959.80 2384
8960.69 2380
8961.59 2327
8962.48 2327
8963.37 2324
8964.27 2273
8965.16 2263
8966.05 2278
8966.95 2295
8967.84 2266
8968.74 2276
8969.63 2265
8970.52 2285
8971.42 2279
8972.31 2219
8973.20 2190
8974.10 2228
8974.99 2217
8975.89 2173
8976.78 2180
8977.67 2145
8978.57 2057
8979.46 2066
8980.36 2039
8981.25 2088
8982.15 2065
8983.04 2019
8983.93 1957
8984.83 1913
8985.72 1935
8986.62 2002
8987.51 1975
8988.41 1861
8989.30 1912
8990.20 1922
8991.09 1915
8991.99 1912
8992.88 1895
8993.78 1850
8994.67 1861
8995.57 1885
8996.46 1865
8997.36 1853
8998.25 1825
8999.15 1818
9000.04 1833
9000.94 1866
9001.83 1825
9002.73 1843
9003.62 1820
9004.52 1805
9005.41 1744
9006.31 1730
9007.20 1805
9008.10 1741
9009.00 1757
9009.89 1776
9010.79 1719
9011.68 1749
9012.58 1722
9013.47 1757
9014.37 1724
9015.27 1730
9016.16 1703
9017.06 1741
9017.95 1735
9018.85 1741
9019.75 1755
9020.64 1742
9021.54 1706
9022.43 1678
9023.33 1686
9024.23 1691
9025.12 1658
9026.02 1685
9026.92 1669
9027.81 1678
9028.71 1678
9029.61 1638
9030.50 1629
9031.40 1654
9032.30 1668
9033.19 1620
9034.09 1577
9034.99 1608
9035.88 1555
9036.78 1615
9037.68 1601
9038.58 1558
9039.47 1555
9040.37 1547
9041.27 1605
9042.16 1607
9043.06 1615
9043.96 1605
9044.86 1578
9045.75 1570
9046.65 1572
9047.55 1571
9048.45 1591
9049.34 1577
9050.24 1594
9051.14 1589
9052.04 1648
9052.94 1621
9053.83 1621
9054.73 1588
9055.63 1587
9056.53 1616
9057.43 1561
9058.32 1566
9059.22 1599
9060.12 1599
9061.02 1607
9061.92 1575
9062.81 1597
9063.71 1577
9064.61 1617
9065.51 1656
9066.41 1582
9067.31 1590
9068.21 1603
9069.10 1588
9070.00 1563
9070.90 1579
9071.80 1630
9072.70 1539
9073.60 1575
9074.50 1594
9075.40 1617
9076.29 1563
9077.19 1552
9078.09 1495
9078.99 1502
9079.89 1466
9080.79 1556
9081.69 1560
9082.59 1495
9083.49 1537
9084.39 1580
9085.29 1552
9086.19 1491
9087.09 1497
9087.98 1529
9088.88 1512
9089.78 1505
9090.68 1575
9091.58 1531
9092.48 1476
9093.38 1555
9094.28 1525
9095.18 1503
9096.08 1502
9096.98 1465
9097.88 1527
9098.78 1533
9099.68 1444
9100.58 1481
9101.48 1497
9102.38 1572
9103.28 1493
9104.18 1465
9105.08 1499
9105.99 1467
9106.89 1469
9107.79 1478
9108.69 1469
9109.59 1495
9110.49 1536
9111.39 1507
9112.29 1436
9113.19 1446
9114.09 1444
9114.99 1428
9115.89 1477
9116.79 1451
9117.69 1426
9118.60 1460
9119.50 1451
9120.40 1476
9121.30 1447
9122.20 1416
9123.10 1455
9124.00 1485
9124.90 1487
9125.81 1458
9126.71 1431
9127.61 1484
9128.51 1525
9129.41 1510
9130.31 1487
9131.22 1448
9132.12 1401
9133.02 1437
9133.92 1494
9134.82 1448
9135.72 1443
9136.63 1447
9137.53 1485
9138.43 1488
9139.33 1450
9140.23 1507
9141.14 1432
9142.04 1477
9142.94 1514
9143.84 1487
9144.75 1472
9145.65 1457
9146.55 1458
9147.45 1470
9148.36 1449
9149.26 1465
9150.16 1481
9151.06 1485
9151.97 1474
9152.87 1430
9153.77 1473
9154.67 1481
9155.58 1487
9156.48 1455
9157.38 1474
9158.29 1428
9159.19 1416
9160.09 1446
9161.00 1463
9161.90 1463
9162.80 1448
9163.71 1415
9164.61 1437
9165.51 1439
9166.42 1471
9167.32 1517
9168.22 1465
9169.13 1509
9170.03 1490
9170.93 1504
9171.84 1455
9172.74 1442
9173.64 1406
9174.55 1438
9175.45 1455
9176.36 1404
9177.26 1451
9178.16 1484
9179.07 1446
9179.97 1452
9180.88 1434
9181.78 1438
9182.69 1429
9183.59 1417
9184.49 1450
9185.40 1495
9186.30 1454
9187.21 1467
9188.11 1476
9189.02 1477
9189.92 1458
9190.82 1464
9191.73 1502
9192.63 1505
9193.54 1495
9194.44 1543
9195.35 1548
9196.25 1562
9197.16 1548
9198.06 1552
9198.97 1531
9199.87 1546
9200.78 1523
9201.68 1567
9202.59 1579
9203.49 1478
9204.40 1520
9205.30 1580
9206.21 1563
9207.12 1518
9208.02 1497
9208.93 1487
9209.83 1518
9210.74 1475
9211.64 1452
9212.55 1521
9213.45 1517
9214.36 1441
9215.27 1500
9216.17 1482
9217.08 1542
9217.98 1563
9218.89 1493
9219.80 1514
9220.70 1481
9221.61 1527
9222.51 1554
9223.42 1529
9224.33 1533
9225.23 1529
9226.14 1534
9227.05 1489
9227.95 1457
9228.86 1502
9229.77 1442
9230.67 1482
9231.58 1520
9232.49 1489
9233.39 1449
9234.30 1433
9235.21 1423
9236.11 1423
9237.02 1434
9237.93 1426
9238.83 1428
9239.74 1447
9240.65 1477
9241.55 1474
9242.46 1466
9243.37 1419
9244.28 1497
9245.18 1457
9246.09 1458
9247.00 1477
9247.91 1458
9248.81 1448
9249.72 1463
9250.63 1435
9251.54 1459
9252.44 1425
9253.35 1444
9254.26 1412
9255.17 1400
9256.07 1477
9256.98 1479
9257.89 1464
9258.80 1448
9259.71 1461
9260.61 1464
9261.52 1477
9262.43 1479
9263.34 1440
9264.25 1399
9265.16 1454
9266.06 1402
9266.97 1398
9267.88 1455
9268.79 1401
9269.70 1455
9270.61 1447
9271.51 1470
9272.42 1484
9273.33 1472
9274.24 1466
9275.15 1514
9276.06 1564
9276.97 1523
9277.88 1507
9278.78 1560
9279.69 1498
9280.60 1466
9281.51 1527
9282.42 1464
9283.33 1533
9284.24 1480
9285.15 1514
9286.06 1522
9286.97 1520
9287.88 1482
9288.79 1472
9289.70 1487
9290.60 1510
9291.51 1532
9292.42 1498
9293.33 1479
9294.24 1504
9295.15 1491
9296.06 1496
9296.97 1507
9297.88 1522
9298.79 1547
9299.70 1481
9300.61 1498
9301.52 1505
9302.43 1530
9303.34 1494
9304.25 1525
9305.16 1521
9306.07 1512
9306.98 1509
9307.89 1470
9308.80 1549
9309.71 1533
9310.63 1516
9311.54 1541
9312.45 1537
9313.36 1513
9314.27 1520
9315.18 1538
9316.09 1510
9317.00 1500
9317.91 1505
9318.82 1480
9319.73 1525
9320.64 1500
9321.55 1470
9322.47 1481
9323.38 1539
9324.29 1493
9325.20 1459
9326.11 1480
9327.02 1468
9327.93 1518
9328.84 1452
9329.76 1482
9330.67 1417
9331.58 1449
9332.49 1483
9333.40 1460
9334.31 1475
9335.23 1475
9336.14 1473
9337.05 1482
9337.96 1476
9338.87 1463
9339.78 1521
9340.70 1473
9341.61 1476
9342.52 1449
9343.43 1453
9344.34 1475
9345.26 1475
9346.17 1511
9347.08 1495
9347.99 1522
9348.91 1521
9349.82 1548
9350.73 1543
9351.64 1526
9352.56 1496
9353.47 1533
9354.38 1567
9355.29 1533
9356.21 1555
9357.12 1540
9358.03 1481
9358.94 1511
9359.86 1564
9360.77 1537
9361.68 1519
9362.60 1509
9363.51 1510
9364.42 1575
9365.34 1622
9366.25 1545
9367.16 1619
9368.08 1556
9368.99 1591
9369.90 1619
9370.82 1573
9371.73 1585
9372.64 1621
9373.56 1585
9374.47 1555
9375.38 1531
9376.30 1584
9377.21 1619
9378.12 1574
9379.04 1586
9379.95 1647
9380.87 1623
9381.78 1651
9382.69 1604
9383.61 1605
9384.52 1665
9385.44 1634
9386.35 1639
9387.27 1665
9388.18 1645
9389.09 1600
9390.01 1656
9390.92 1695
9391.84 1717
9392.75 1740
9393.67 1777
9394.58 1809
9395.50 1806
9396.41 1727
9397.32 1783
9398.24 1815
9399.15 1819
9400.07 1795
9400.98 1750
9401.90 1748
9402.81 1734
9403.73 1753
9404.64 1779
9405.56 1715
9406.47 1696
9407.39 1739
9408.30 1675
9409.22 1607
9410.14 1725
9411.05 1735
9411.97 1721
9412.88 1758
9413.80 1729
9414.71 1721
9415.63 1769
9416.54 1753
9417.46 1710
9418.38 1672
9419.29 1676
9420.21 1702
9421.12 1669
9422.04 1681
9422.95 1676
9423.87 1737
9424.79 1717
9425.70 1731
9426.62 1695
9427.54 1724
9428.45 1748
9429.37 1765
9430.28 1753
9431.20 1850
9432.12 1778
9433.03 1816
9433.95 1858
9434.87 1849
9435.78 1891
9436.70 1879
9437.62 1909
9438.53 1959
9439.45 1926
9440.37 1898
9441.28 1930
9442.20 1924
9443.12 1997
9444.03 1919
9444.95 1921
9445.87 1976
9446.79 2005
9447.70 2095
9448.62 2093
9449.54 2143
9450.45 2237
9451.37 2278
9452.29 2374
9453.21 2480
9454.12 2583
9455.04 2700
9455.96 2621
9456.88 2636
9457.79 2616
9458.71 2573
9459.63 2494
9460.55 2493
9461.47 2365
9462.38 2261
9463.30 2199
9464.22 2166
9465.14 2151
9466.06 2033
9466.97 1922
9467.89 1930
9468.81 1947
9469.73 1838
9470.65 1832
9471.56 1808
9472.48 1919
9473.40 1864
9474.32 1817
9475.24 1833
9476.16 1888
9477.08 1906
9477.99 1893
9478.91 1914
9479.83 1985
9480.75 1964
9481.67 2026
9482.59 2041
9483.51 2033
9484.43 1990
9485.34 2042
9486.26 2049
9487.18 2005
9488.10 1969
9489.02 1935
9489.94 1930
9490.86 1885
9491.78 1798
9492.70 1817
9493.62 1836
9494.54 1838
9495.46 1806
9496.38 1775
9497.30 1771
9498.22 1783
9499.13 1778
9500.05 1726
9500.97 1720
9501.89 1741
9502.81 1716
9503.73 1646
9504.65 1702
9505.57 1729
9506.49 1706
9507.41 1773
9508.33 1729
9509.25 1706
9510.17 1732
9511.09 1706
9512.01 1739
9512.93 1754
9513.86 1715
9514.78 1715
9515.70 1768
9516.62 1764
9517.54 1805
9518.46 1791
9519.38 1797
9520.30 1741
9521.22 1824
9522.14 1805
9523.06 1824
9523.98 1800
9524.90 1822
9525.82 1854
9526.75 1839
9527.67 1895
9528.59 1855
9529.51 1849
9530.43 1874
9531.35 1931
9532.27 1935
9533.19 1985
9534.11 1984
9535.04 2014
9535.96 2062
9536.88 2092
9537.80 1982
9538.72 2031
9539.64 2034
9540.57 1906
9541.49 1895
9542.41 1853
9543.33 1859
9544.25 1823
9545.17 1787
9546.10 1790
9547.02 1783
9547.94 1739
9548.86 1746
9549.78 1659
9550.71 1755
9551.63 1771
9552.55 1729
9553.47 1676
9554.40 1693
9555.32 1728
9556.24 1713
9557.16 1748
9558.09 1762
9559.01 1754
9559.93 1744
9560.85 1815
9561.78 1791
9562.70 1743
9563.62 1728
9564.54 1774
9565.47 1750
9566.39 1760
9567.31 1731
9568.24 1743
9569.16 1722
9570.08 1729
9571.00 1736
9571.93 1676
9572.85 1630
9573.77 1729
9574.70 1792
9575.62 1697
9576.54 1645
9577.47 1643
9578.39 1656
9579.31 1647
9580.24 1630
9581.16 1708
9582.09 1695
9583.01 1666
9583.93 1745
9584.86 1739
9585.78 1655
9586.70 1677
9587.63 1677
9588.55 1699
9589.48 1636
9590.40 1728
9591.32 1733
9592.25 1721
9593.17 1695
9594.10 1690
9595.02 1713
9595.95 1755
9596.87 1719
9597.79 1721
9598.72 1782
9599.64 1824
9600.57 1800
9601.49 1791
9602.42 1792
9603.34 1762
9604.27 1838
9605.19 1808
9606.12 1848
9607.04 1827
9607.97 1850
9608.89 1846
9609.82 1806
9610.74 1872
9611.67 1871
9612.59 1854
9613.52 1886
9614.44 1905
9615.37 1886
9616.29 1906
9617.22 1924
9618.14 1936
9619.07 1974
9619.99 1983
9620.92 2008
9621.85 2012
9622.77 2075
9623.70 2026
9624.62 1991
9625.55 2028
9626.47 1982
9627.40 2041
9628.33 2042
9629.25 2035
9630.18 2136
9631.10 2083
9632.03 2151
9632.96 2178
9633.88 2174
9634.81 2145
9635.73 2160
9636.66 2143
9637.59 2186
9638.51 2213
9639.44 2265
9640.37 2277
9641.29 2292
9642.22 2346
9643.15 2363
9644.07 2337
9645.00 2435
9645.93 2471
9646.85 2510
9647.78 2592
9648.71 2643
9649.63 2740
9650.56 2750
9651.49 2835
9652.41 2763
9653.34 2755
9654.27 2826
9655.20 2744
9656.12 2699
9657.05 2659
9657.98 2702
9658.90 2619
9659.83 2574
9660.76 2516
9661.69 2457
9662.61 2474
9663.54 2479
9664.47 2442
9665.40 2440
9666.32 2453
9667.25 2458
9668.18 2440
9669.11 2431
9670.04 2386
9670.96 2451
9671.89 2411
9672.82 2427
9673.75 2439
9674.68 2488
9675.60 2473
9676.53 2487
9677.46 2487
9678.39 2595
9679.32 2460
9680.25 2521
9681.17 2615
9682.10 2513
9683.03 2552
9683.96 2549
9684.89 2593
9685.82 2631
9686.75 2565
9687.67 2505
9688.60 2532
9689.53 2552
9690.46 2656
9691.39 2568
9692.32 2655
9693.25 2705
9694.18 2618
9695.11 2646
9696.03 2714
9696.96 2802
9697.89 2858
9698.82 2856
9699.75 2899
9700.68 2983
9701.61 2913
9702.54 2905
9703.47 2872
9704.40 2852
9705.33 2786
9706.26 2736
9707.19 2710
9708.12 2638
9709.05 2626
9709.98 2642
9710.91 2592
9711.84 2456
9712.77 2464
9713.70 2503
9714.63 2512
9715.56 2535
9716.49 2558
9717.42 2502
9718.35 2541
9719.28 2477
9720.21 2494
9721.14 2490
9722.07 2502
9723.00 2471
9723.93 2373
9724.86 2418
9725.79 2306
9726.72 2293
9727.65 2246
9728.58 2271
9729.51 2287
9730.44 2306
9731.37 2321
9732.31 2241
9733.24 2235
9734.17 2251
9735.10 2247
9736.03 2224
9736.96 2235
9737.89 2251
9738.82 2199
9739.75 2200
9740.69 2252
9741.62 2156
9742.55 2173
9743.48 2139
9744.41 2135
9745.34 2057
9746.27 2034
9747.21 2024
9748.14 2036
9749.07 2049
9750.00 2032
9750.93 2097
9751.86 2055
9752.80 2085
9753.73 2039
9754.66 2051
9755.59 2014
9756.52 2120
9757.46 2036
9758.39 2024
9759.32 2005
9760.25 2038
9761.18 2050
9762.12 2064
9763.05 2089
9763.98 2161
9764.91 2079
9765.85 2001
9766.78 2038
9767.71 2126
9768.64 2015
9769.58 2005
9770.51 2085
9771.44 2101
9772.37 2066
9773.31 2038
9774.24 2104
9775.17 2104
9776.11 2092
9777.04 2121
9777.97 2167
9778.91 2159
9779.84 2209
9780.77 2162
9781.71 2197
9782.64 2244
9783.57 2199
9784.51 2222
9785.44 2256
9786.37 2287
9787.31 2360
9788.24 2255
9789.17 2237
9790.11 2150
9791.04 2083
9791.97 2068
9792.91 2037
9793.84 2028
9794.77 2091
9795.71 2072
9796.64 2074
9797.58 2088
9798.51 2050
9799.44 2095
9800.38 2043
9801.31 2057
9802.25 2080
9803.18 1977
9804.12 1996
9805.05 1935
9805.98 1903
9806.92 1893
9807.85 1869
9808.79 1888
9809.72 1858
9810.66 1881
9811.59 1763
9812.53 1745
9813.46 1771
9814.40 1733
9815.33 1719
9816.27 1721
9817.20 1751
9818.14 1727
9819.07 1689
9820.01 1673
9820.94 1694
9821.88 1671
9822.81 1659
9823.75 1653
9824.68 1664
9825.62 1604
9826.55 1600
9827.49 1601
9828.42 1591
9829.36 1570
9830.29 1633
9831.23 1635
9832.17 1611
9833.10 1573
9834.04 1561
9834.97 1558
9835.91 1594
9836.84 1588
9837.78 1597
9838.72 1615
9839.65 1552
9840.59 1600
9841.52 1629
9842.46 1600
9843.40 1621
9844.33 1608
9845.27 1619
9846.20 1639
9847.14 1620
9848.08 1604
9849.01 1623
9849.95 1594
9850.89 1578
9851.82 1566
9852.76 1527
9853.70 1548
9854.63 1599
9855.57 1594
9856.51 1605
9857.44 1557
9858.38 1578
9859.32 1592
9860.25 1597
9861.19 1556
9862.13 1594
9863.07 1599
9864.00 1558
9864.94 1568
9865.88 1531
9866.81 1544
9867.75 1569
9868.69 1554
9869.63 1532
9870.56 1548
9871.50 1571
9872.44 1585
9873.38 1552
9874.31 1555
9875.25 1554
9876.19 1576
9877.13 1536
9878.07 1574
9879.00 1546
9879.94 1589
9880.88 1614
9881.82 1565
9882.75 1527
9883.69 1484
9884.63 1514
9885.57 1485
9886.51 1504
9887.45 1542
9888.38 1529
9889.32 1509
9890.26 1501
9891.20 1496
9892.14 1474
9893.08 1499
9894.01 1466
9894.95 1431
9895.89 1475
9896.83 1486
9897.77 1505
9898.71 1459
9899.65 1491
9900.59 1523
9901.52 1534
9902.46 1542
9903.40 1567
9904.34 1499
9905.28 1524
9906.22 1523
9907.16 1546
9908.10 1488
9909.04 1494
9909.98 1605
9910.92 1591
9911.86 1496
9912.80 1498
9913.73 1522
9914.67 1543
9915.61 1527
9916.55 1604
9917.49 1570
9918.43 1628
9919.37 1593
9920.31 1664
9921.25 1740
9922.19 1774
9923.13 1913
9924.07 1947
9925.01 1997
9925.95 2104
9926.89 2178
9927.83 2300
9928.77 2307
9929.71 2324
9930.65 2269
9931.59 2250
9932.53 2254
9933.47 2130
9934.41 2008
9935.36 1939
9936.30 1878
9937.24 1801
9938.18 1736
9939.12 1664
9940.06 1582
9941.00 1540
9941.94 1531
9942.88 1527
9943.82 1449
9944.76 1475
9945.70 1403
9946.64 1402
9947.59 1408
9948.53 1359
9949.47 1341
9950.41 1351
9951.35 1379
9952.29 1348
9953.23 1343
9954.17 1349
9955.12 1328
9956.06 1318
9957.00 1313
9957.94 1311
9958.88 1328
9959.82 1328
9960.77 1266
9961.71 1328
9962.65 1325
9963.59 1316
9964.53 1372
9965.48 1295
9966.42 1367
9967.36 1349
9968.30 1319
9969.24 1297
9970.19 1272
9971.13 1296
9972.07 1205
9973.01 1258
9973.95 1239
9974.90 1282
9975.84 1239
9976.78 1279
9977.72 1288
9978.67 1251
9979.61 1241
9980.55 1218
9981.50 1249
9982.44 1272
9983.38 1231
9984.32 1232
9985.27 1203
9986.21 1217
9987.15 1303
9988.10 1217
9989.04 1233
9989.98 1224
9990.92 1216
9991.87 1266
9992.81 1256
9993.75 1249
9994.70 1254
9995.64 1251
9996.58 1258
9997.53 1253
9998.47 1262
9999.41 1238
10000.36 1279
10001.30 1309
10002.25 1259
10003.19 1222
10004.13 1261
10005.08 1300
10006.02 1275
10006.96 1292
10007.91 1274
10008.85 1258
10009.80 1290
10010.74 1266
10011.68 1263
10012.63 1259
10013.57 1262
10014.52 1260
10015.46 1270
10016.41 1240
10017.35 1259
10018.29 1225
10019.24 1206
10020.18 1243
10021.13 1236
10022.07 1207
10023.02 1257
10023.96 1256
10024.91 1210
10025.85 1272
10026.80 1266
10027.74 1212
10028.69 1260
10029.63 1190
10030.58 1170
10031.52 1222
10032.47 1162
10033.41 1177
10034.36 1229
10035.30 1194
10036.25 1168
10037.19 1197
10038.14 1250
10039.08 1155
10040.03 1172
10040.97 1175
10041.92 1221
10042.87 1181
10043.81 1138
10044.76 1112
10045.70 1151
10046.65 1130
10047.59 1159
10048.54 1168
10049.49 1130
10050.43 1191
10051.38 1124
10052.32 1148
10053.27 1136
10054.22 1141
10055.16 1124
10056.11 1143
10057.05 1110
10058.00 1126
10058.95 1142
10059.89 1135
10060.84 1116
10061.79 1123
10062.73 1089
10063.68 1082
10064.63 1113
10065.57 1117
10066.52 1095
10067.47 1097
10068.41 1100
10069.36 1140
10070.31 1114
10071.25 1153
10072.20 1120
10073.15 1071
10074.10 1078
10075.04 1138
10075.99 1112
10076.94 1095
10077.88 1069
10078.83 1131
10079.78 1110
10080.73 1141
10081.67 1070
10082.62 1051
10083.57 1075
10084.52 1054
10085.46 1072
10086.41 1097
10087.36 1104
10088.31 1098
10089.25 1037
10090.20 1073
10091.15 1063
10092.10 1052
10093.05 1077
10093.99 1090
10094.94 1070
10095.89 1072
10096.84 1021
10097.79 1034
10098.73 1088
10099.68 1058
10100.63 1060
10101.58 1045
10102.53 1010
10103.48 1051
10104.42 1070
10105.37 1054
10106.32 1022
10107.27 1019
10108.22 1043
10109.17 1084
10110.12 1051
10111.06 1096
10112.01 1056
10112.96 1013
10113.91 1056
10114.86 1012
10115.81 1019
10116.76 1079
10117.71 1014
10118.66 1040
10119.61 1038
10120.56 1043
10121.50 1066
10122.45 1095
10123.40 1060
10124.35 1043
10125.30 1038
10126.25 1043
10127.20 1044
10128.15 1040
10129.10 1071
10130.05 1064
10131.00 1025
10131.95 1047
10132.90 1002
10133.85 1059
10134.80 999
10135.75 1077
10136.70 1056
10137.65 1054
10138.60 1049
10139.55 1052
10140.50 1076
10141.45 1042
10142.40 1061
10143.35 1058
10144.30 1078
10145.25 1046
10146.20 1073
10147.15 1088
10148.10 1086
10149.05 1058
10150.00 1061
10150.95 1099
10151.90 1066
10152.86 1018
10153.81 1096
10154.76 1078
10155.71 1087
10156.66 1074
10157.61 1082
10158.56 1058
10159.51 1076
10160.46 1055
10161.41 1062
10162.37 1110
10163.32 1082
10164.27 1080
10165.22 1083
10166.17 1102
10167.12 1096
10168.07 1084
10169.03 1060
10169.98 1111
10170.93 1078
10171.88 1064
10172.83 1074
10173.78 1107
10174.74 1099
10175.69 1096
10176.64 1090
10177.59 1126
10178.54 1151
10179.49 1145
10180.45 1170
10181.40 1112
10182.35 1136
10183.30 1109
10184.26 1139
10185.21 1177
10186.16 1185
10187.11 1236
10188.06 1250
10189.02 1197
10189.97 1185
10190.92 1238
10191.87 1209
10192.83 1272
10193.78 1273
10194.73 1309
10195.69 1265
10196.64 1263
10197.59 1254
10198.54 1262
10199.50 1284
10200.45 1304
10201.40 1283
10202.36 1272
10203.31 1284
10204.26 1322
10205.22 1283
10206.17 1260
10207.12 1311
10208.08 1251
10209.03 1281
10209.98 1277
10210.94 1334
10211.89 1281
10212.84 1294
10213.80 1293
10214.75 1242
10215.70 1304
10216.66 1268
10217.61 1254
10218.56 1212
10219.52 1270
10220.47 1267
10221.43 1191
10222.38 1229
10223.33 1201
10224.29 1250
10225.24 1229
10226.20 1228
10227.15 1213
10228.11 1191
10229.06 1202
10230.01 1254
10230.97 1263
10231.92 1263
10232.88 1336
10233.83 1271
10234.79 1291
10235.74 1352
10236.70 1296
10237.65 1318
10238.60 1315
10239.56 1374
10240.51 1327
10241.47 1283
10242.42 1291
10243.38 1294
10244.33 1311
10245.29 1294
10246.24 1242
10247.20 1169
10248.15 1169
10249.11 1188
10250.07 1134
10251.02 1125
10251.98 1158
10252.93 1108
10253.89 1135
10254.84 1102
10255.80 1092
10256.75 1064
10257.71 1112
10258.67 1091
10259.62 1093
10260.58 1091
10261.53 1081
10262.49 1109
10263.44 1097
10264.40 1094
10265.36 1061
10266.31 1115
10267.27 1089
10268.22 1081
10269.18 1055
10270.14 1063
10271.09 1100
10272.05 1113
10273.01 1073
10273.96 1056
10274.92 1080
10275.87 1089
10276.83 1111
10277.79 1052
10278.74 1062
10279.70 1082
10280.66 1106
10281.61 1069
10282.57 1073
10283.53 1057
10284.49 1068
10285.44 1050
10286.40 1150
10287.36 1054
10288.31 1025
10289.27 1041
10290.23 1044
10291.18 1009
10292.14 1047
10293.10 1034
10294.06 993
10295.01 1039
10295.97 1018
10296.93 1039
10297.89 1023
10298.84 1062
10299.80 1020
10300.76 1046
10301.72 1017
10302.67 1030
10303.63 1069
10304.59 1051
10305.55 1002
10306.51 991
10307.46 1010
10308.42 1037
10309.38 1052
10310.34 1055
10311.30 1043
10312.25 1021
10313.21 1013
10314.17 982
10315.13 1012
10316.09 1065
10317.05 1082
10318.00 1014
10318.96 1024
10319.92 1021
10320.88 988
10321.84 1016
10322.80 1034
10323.76 999
10324.71 1019
10325.67 1058
10326.63 1086
10327.59 1060
10328.55 1043
10329.51 1032
10330.47 1018
10331.43 1018
10332.39 990
10333.35 977
10334.30 1005
10335.26 1005
10336.22 1003
10337.18 1071
10338.14 1034
10339.10 977
10340.06 1038
10341.02 1019
10341.98 1002
10342.94 998
10343.90 1013
10344.86 1034
10345.82 1017
10346.78 977
10347.74 1023
10348.70 1017
10349.66 1017
10350.62 1000
10351.58 1010
10352.54 1015
10353.50 987
10354.46 1001
10355.42 1011
10356.38 1021
10357.34 1001
10358.30 1044
10359.26 1050
10360.22 995
10361.18 983
10362.14 1005
10363.10 1036
10364.06 1001
10365.02 995
10365.98 966
10366.94 986
10367.90 979
10368.87 1038
10369.83 992
10370.79 995
10371.75 1038
10372.71 1006
10373.67 952
10374.63 1010
10375.59 978
10376.55 936
10377.51 1014
10378.48 1012
10379.44 952
10380.40 976
10381.36 991
10382.32 994
10383.28 973
10384.24 935
10385.21 972
10386.17 965
10387.13 952
10388.09 1007
10389.05 969
10390.01 987
10390.98 967
10391.94 948
10392.90 954
10393.86 988
10394.82 998
10395.79 972
10396.75 1013
10397.71 1037
10398.67 1019
10399.63 1014
10400.60 1024
10401.56 1051
10402.52 979
10403.48 1048
10404.45 1052
10405.41 1010
10406.37 1021
10407.33 1038
10408.30 1038
10409.26 1025
10410.22 1028
10411.18 1092
10412.15 1053
10413.11 1075
10414.07 1093
10415.04 1109
10416.00 1158
10416.96 1095
10417.93 1122
10418.89 1143
10419.85 1130
10420.81 1141
10421.78 1165
10422.74 1161
10423.70 1158
10424.67 1127
10425.63 1205
10426.59 1205
10427.56 1152
10428.52 1118
10429.49 1141
10430.45 1175
10431.41 1110
10432.38 1121
10433.34 1150
10434.30 1079
10435.27 1106
10436.23 1077
10437.20 1046
10438.16 1022
10439.12 1028
10440.09 1012
10441.05 973
10442.02 1005
10442.98 1049
10443.94 1001
10444.91 1000
10445.87 1008
10446.84 1023
10447.80 998
10448.77 987
10449.73 958
10450.70 971
10451.66 971
10452.63 966
10453.59 971
10454.55 950
10455.52 958
10456.48 973
10457.45 975
10458.41 964
10459.38 919
10460.34 967
10461.31 938
10462.27 952
10463.24 943
10464.20 962
10465.17 983
10466.14 994
10467.10 978
10468.07 985
10469.03 998
10470.00 950
10470.96 934
10471.93 969
10472.89 994
10473.86 978
10474.82 940
10475.79 944
10476.76 939
10477.72 959
10478.69 946
10479.65 959
10480.62 956
10481.59 975
10482.55 1002
10483.52 1021
10484.48 1055
10485.45 1007
10486.42 1010
10487.38 1022
10488.35 980
10489.32 993
10490.28 997
10491.25 1032
10492.21 1002
10493.18 981
10494.15 987
10495.11 994
10496.08 1007
10497.05 1005
10498.01 985
10498.98 1032
10499.95 1017
10500.92 1008
10501.88 989
10502.85 1002
10503.82 989
10504.78 1007
10505.75 993
10506.72 993
10507.68 996
10508.65 1030
10509.62 1047
10510.59 1023
10511.55 1030
10512.52 1004
10513.49 1026
10514.46 1025
10515.42 1015
10516.39 1033
10517.36 1007
10518.33 1027
10519.29 1039
10520.26 1067
10521.23 1037
10522.20 1035
10523.17 1042
10524.13 1001
10525.10 1031
10526.07 1057
10527.04 1038
10528.01 1022
10528.97 1021
10529.94 1071
10530.91 1053
10531.88 1059
10532.85 1062
10533.82 1042
10534.78 1033
10535.75 1017
10536.72 1033
10537.69 1078
10538.66 1032
10539.63 1029
10540.60 1047
10541.56 1046
10542.53 1065
10543.50 1093
10544.47 1050
10545.44 1045
10546.41 1034
10547.38 1055
10548.35 1065
10549.32 1098
10550.29 1101
10551.25 1121
10552.22 1096
10553.19 1086
10554.16 1116
10555.13 1124
10556.10 1149
10557.07 1199
10558.04 1199
10559.01 1213
10559.98 1244
10560.95 1279
10561.92 1326
10562.89 1271
10563.86 1241
10564.83 1265
10565.80 1288
10566.77 1262
10567.74 1279
10568.71 1226
10569.68 1256
10570.65 1241
10571.62 1185
10572.59 1131
10573.56 1131
10574.53 1090
10575.50 1070
10576.47 1090
10577.44 1095
10578.41 1091
10579.38 1109
10580.35 1083
10581.32 1094
10582.29 1109
10583.26 1113
10584.23 1104
10585.21 1104
10586.18 1095
10587.15 1136
10588.12 1142
10589.09 1095
10590.06 1159
10591.03 1143
10592.00 1152
10592.97 1101
10593.94 1117
10594.92 1104
10595.89 1119
10596.86 1112
10597.83 1092
10598.80 1055
10599.77 1051
10600.74 1072
10601.71 1036
10602.69 1029
10603.66 1007
10604.63 1051
10605.60 994
10606.57 999
10607.54 1005
10608.52 1025
10609.49 1026
10610.46 1026
10611.43 1031
10612.40 1028
10613.38 1004
10614.35 970
10615.32 1052
10616.29 1023
10617.27 1038
10618.24 1014
10619.21 1015
10620.18 1023
10621.15 1012
10622.13 1090
10623.10 1056
10624.07 1033
10625.04 1018
10626.02 1014
10626.99 1028
10627.96 1031
10628.94 996
10629.91 1043
10630.88 1068
10631.85 1043
10632.83 1027
10633.80 1036
10634.77 1036
10635.75 1072
10636.72 1096
10637.69 1129
10638.67 1114
10639.64 1155
10640.61 1093
10641.59 1106
10642.56 1049
10643.53 1109
10644.51 1114
10645.48 1089
10646.45 1100
10647.43 1060
10648.40 1066
10649.37 1041
10650.35 1059
10651.32 1044
10652.30 1026
10653.27 1060
10654.24 1014
10655.22 1026
10656.19 1028
10657.16 1035
10658.14 1015
10659.11 1004
10660.09 1019
10661.06 1020
10662.04 1015
10663.01 1011
10663.98 1009
10664.96 983
10665.93 959
10666.91 995
10667.88 1018
10668.86 1036
10669.83 1006
10670.81 1045
10671.78 969
10672.76 987
10673.73 990
10674.71 979
10675.68 962
10676.66 1003
10677.63 983
10678.61 977
10679.58 997
10680.56 1026
10681.53 1038
10682.51 986
10683.48 1024
10684.46 1024
10685.43 1020
10686.41 1005
10687.38 986
10688.36 977
10689.33 953
10690.31 942
10691.28 967
10692.26 976
10693.24 990
10694.21 979
10695.19 976
10696.16 989
10697.14 943
10698.12 925
10699.09 955
10700.07 984
10701.04 965
10702.02 948
10703.00 936
10703.97 935
10704.95 963
10705.92 967
10706.90 946
10707.88 916
10708.85 956
10709.83 938
10710.81 965
10711.78 978
10712.76 976
10713.74 955
10714.71 993
10715.69 936
10716.67 943
10717.64 946
10718.62 965
10719.60 984
10720.57 964
10721.55 980
10722.53 979
10723.50 982
10724.48 945
10725.46 998
10726.44 963
10727.41 956
10728.39 984
10729.37 1006
10730.35 966
10731.32 978
10732.30 958
10733.28 945
10734.26 1018
10735.23 977
10736.21 963
10737.19 1002
10738.17 1063
10739.14 1020
10740.12 971
10741.10 969
10742.08 997
10743.06 970
10744.03 993
10745.01 996
10745.99 987
10746.97 996
10747.95 980
10748.92 1053
10749.90 1048
10750.88 1007
10751.86 952
10752.84 1015
10753.82 968
10754.79 1002
10755.77 960
10756.75 973
10757.73 972
10758.71 987
10759.69 964
10760.67 960
10761.65 976
10762.62 958
10763.60 943
10764.58 909
10765.56 930
10766.54 956
10767.52 982
10768.50 1017
10769.48 975
10770.46 1003
10771.44 1002
10772.42 1001
10773.39 1042
10774.37 966
10775.35 944
10776.33 1011
10777.31 1030
10778.29 984
10779.27 980
10780.25 1007
10781.23 1031
10782.21 1024
10783.19 1013
10784.17 1006
10785.15 931
10786.13 958
10787.11 991
10788.09 971
10789.07 947
10790.05 961
10791.03 979
10792.01 976
10792.99 943
10793.97 942
10794.95 973
10795.93 968
10796.91 958
10797.89 957
10798.87 929
10799.85 937
10800.83 962
10801.82 958
10802.80 935
10803.78 928
10804.76 955
10805.74 955
10806.72 1001
10807.70 967
10808.68 931
10809.66 961
10810.64 995
10811.62 996
10812.61 954
10813.59 958
10814.57 986
10815.55 1004
10816.53 983
10817.51 993
10818.49 958
10819.47 978
10820.46 1002
10821.44 1014
10822.42 1013
10823.40 987
10824.38 972
10825.36 964
10826.35 965
10827.33 986
10828.31 946
10829.29 976
10830.27 992
10831.25 1006
10832.24 1004
10833.22 973
10834.20 981
10835.18 1021
10836.17 984
10837.15 1042
10838.13 1011
10839.11 1028
10840.09 1011
10841.08 1043
10842.06 993
10843.04 1039
10844.02 1043
10845.01 1015
10845.99 1020
10846.97 1028
10847.96 1049
10848.94 1056
10849.92 1027
10850.90 1030
10851.89 1028
10852.87 1067
10853.85 1076
10854.84 1062
10855.82 1090
10856.80 1083
10857.78 1087
10858.77 1052
10859.75 1039
10860.73 1077
10861.72 1098
10862.70 1096
10863.68 1087
10864.67 1048
10865.65 1097
10866.64 1077
10867.62 1073
10868.60 1085
10869.59 1096
10870.57 1097
10871.55 1125
10872.54 1098
10873.52 1106
10874.51 1087
10875.49 1119
10876.47 1098
10877.46 1132
10878.44 1117
10879.43 1121
10880.41 1115
10881.39 1114
10882.38 1140
10883.36 1131
10884.35 1119
10885.33 1128
10886.32 1113
10887.30 1141
10888.29 1234
10889.27 1163
10890.25 1167
10891.24 1202
10892.22 1204
10893.21 1193
10894.19 1184
10895.18 1193
10896.16 1200
10897.15 1185
10898.13 1211
10899.12 1186
10900.10 1169
10901.09 1196
10902.07 1241
10903.06 1251
10904.04 1241
10905.03 1238
10906.01 1247
10907.00 1232
10907.99 1226
10908.97 1240
10909.96 1280
10910.94 1291
10911.93 1344
10912.91 1309
10913.90 1282
10914.88 1258
10915.87 1340
10916.86 1325
10917.84 1291
10918.83 1345
10919.81 1353
10920.80 1306
10921.79 1318
10922.77 1323
10923.76 1298
10924.74 1320
10925.73 1370
10926.72 1368
10927.70 1369
10928.69 1390
10929.68 1424
10930.66 1437
10931.65 1447
10932.64 1426
10933.62 1468
10934.61 1451
10935.60 1388
10936.58 1446
10937.57 1478
10938.56 1530
10939.54 1547
10940.53 1590
10941.52 1622
10942.50 1582
10943.49 1574
10944.48 1542
10945.47 1601
10946.45 1691
10947.44 1721
10948.43 1723
10949.41 1733
10950.40 1739
10951.39 1736
10952.38 1743
10953.36 1808
10954.35 1808
10955.34 1784
10956.33 1869
10957.31 1870
10958.30 1829
10959.29 1838
10960.28 1867
10961.27 1829
10962.25 1822
10963.24 1833
10964.23 1834
10965.22 1836
10966.21 1722
10967.19 1727
10968.18 1734
10969.17 1660
10970.16 1663
10971.15 1652
10972.13 1614
10973.12 1603
10974.11 1580
10975.10 1587
10976.09 1623
10977.08 1566
10978.07 1598
10979.05 1614
10980.04 1585
10981.03 1612
10982.02 1618
10983.01 1587
10984.00 1671
10984.99 1671
10985.98 1648
10986.96 1592
10987.95 1641
10988.94 1695
10989.93 1731
10990.92 1733
10991.91 1820
10992.90 1883
10993.89 1814
10994.88 1913
10995.87 1977
10996.86 2002
10997.85 2095
10998.84 2113
10999.83 2192
11000.82 2178
11001.81 2206
11002.79 2132
11003.78 2145
11004.77 2095
11005.76 2043
11006.75 2020
11007.74 2033
11008.73 1949
11009.72 1836
11010.71 1765
11011.70 1744
11012.69 1708
11013.68 1674
11014.67 1651
11015.67 1622
11016.66 1603
11017.65 1530
11018.64 1523
11019.63 1540
11020.62 1516
11021.61 1501
11022.60 1467
11023.59 1428
11024.58 1481
11025.57 1419
11026.56 1427
11027.55 1457
11028.54 1492
11029.53 1417
11030.52 1394
11031.52 1445
11032.51 1457
11033.50 1404
11034.49 1394
11035.48 1427
11036.47 1426
11037.46 1412
11038.45 1352
11039.45 1364
11040.44 1356
11041.43 1356
11042.42 1360
11043.41 1341
11044.40 1321
11045.39 1310
11046.39 1369
11047.38 1333
11048.37 1311
11049.36 1378
11050.35 1360
11051.35 1341
11052.34 1353
11053.33 1286
11054.32 1346
11055.31 1289
11056.31 1290
11057.30 1286
11058.29 1311
11059.28 1326
11060.27 1296
11061.27 1349
11062.26 1311
11063.25 1301
11064.24 1251
11065.24 1290
11066.23 1278
11067.22 1332
11068.21 1265
11069.21 1306
11070.20 1307
11071.19 1280
11072.19 1321
11073.18 1328
11074.17 1306
11075.16 1252
11076.16 1275
11077.15 1295
11078.14 1299
11079.14 1300
11080.13 1316
11081.12 1335
11082.12 1313
11083.11 1262
11084.10 1285
11085.10 1253
11086.09 1286
11087.08 1300
11088.08 1284
11089.07 1282
11090.06 1256
11091.06 1291
11092.05 1257
11093.04 1252
11094.04 1286
11095.03 1252
11096.03 1217
11097.02 1254
11098.01 1307
11099.01 1254
11100.00 1232
11101.00 1307
11101.99 1244
11102.98 1257
11103.98 1246
11104.97 1203
11105.97 1220
11106.96 1250
11107.96 1268
11108.95 1270
11109.95 1231
11110.94 1195
11111.93 1192
11112.93 1192
11113.92 1214
11114.92 1250
11115.91 1278
11116.91 1227
11117.90 1248
11118.90 1277
11119.89 1238
11120.89 1258
11121.88 1215
11122.88 1188
11123.87 1217
11124.87 1203
11125.86 1215
11126.86 1255
11127.85 1239
11128.85 1229
11129.84 1232
11130.84 1214
11131.84 1284
11132.83 1290
11133.83 1251
11134.82 1276
11135.82 1274
11136.81 1304
11137.81 1260
11138.81 1287
11139.80 1279
11140.80 1251
11141.79 1190
11142.79 1244
11143.79 1280
11144.78 1248
11145.78 1216
11146.77 1199
11147.77 1243
11148.77 1240
11149.76 1220
11150.76 1208
11151.75 1253
11152.75 1238
11153.75 1275
11154.74 1217
11155.74 1187
11156.74 1209
11157.73 1182
11158.73 1173
11159.73 1155
11160.72 1144
11161.72 1140
11162.72 1150
11163.71 1163
11164.71 1164
11165.71 1167
11166.71 1159
11167.70 1125
11168.70 1109
11169.70 1149
11170.69 1098
11171.69 1147
11172.69 1085
11173.69 1112
11174.68 1131
11175.68 1171
11176.68 1172
11177.68 1156
11178.67 1141
11179.67 1151
11180.67 1146
11181.67 1171
11182.66 1136
11183.66 1144
11184.66 1204
11185.66 1176
11186.66 1149
11187.65 1105
11188.65 1102
11189.65 1126
11190.65 1133
11191.65 1113
11192.64 1135
11193.64 1131
11194.64 1136
11195.64 1154
11196.64 1157
11197.64 1143
11198.63 1115
11199.63 1164
11200.63 1137
11201.63 1134
11202.63 1112
11203.63 1170
11204.63 1170
11205.63 1125
11206.62 1132
11207.62 1131
11208.62 1132
11209.62 1117
11210.62 1150
11211.62 1153
11212.62 1174
11213.62 1119
11214.62 1163
11215.62 1139
11216.61 1139
11217.61 1078
11218.61 1173
11219.61 1171
11220.61 1169
11221.61 1114
11222.61 1160
11223.61 1136
11224.61 1129
11225.61 1142
11226.61 1149
11227.61 1144
11228.61 1105
11229.61 1114
11230.61 1124
11231.61 1083
11232.61 1078
11233.61 1153
11234.61 1119
11235.61 1096
11236.61 1155
11237.61 1149
11238.61 1138
11239.61 1102
11240.61 1130
11241.61 1158
11242.61 1149
11243.61 1142
11244.61 1140
11245.61 1192
11246.61 1141
11247.61 1135
11248.62 1146
11249.62 1171
11250.62 1187
11251.62 1131
11252.62 1167
11253.62 1194
11254.62 1166
11255.62 1200
11256.62 1174
11257.62 1208
11258.62 1185
11259.63 1138
11260.63 1160
11261.63 1189
11262.63 1187
11263.63 1226
11264.63 1216
11265.63 1250
11266.64 1249
11267.64 1246
11268.64 1193
11269.64 1186
11270.64 1238
11271.64 1262
11272.65 1232
11273.65 1201
11274.65 1267
11275.65 1263
11276.65 1274
11277.65 1246
11278.66 1289
11279.66 1290
11280.66 1316
11281.66 1266
11282.67 1262
11283.67 1268
11284.67 1304
11285.67 1254
11286.67 1298
11287.68 1250
11288.68 1210
11289.68 1245
11290.68 1275
11291.69 1270
11292.69 1267
11293.69 1274
11294.70 1262
11295.70 1276
11296.70 1290
11297.70 1281
11298.71 1257
11299.71 1267
11300.71 1310
11301.72 1269
11302.72 1297
11303.72 1301
11304.72 1328
11305.73 1288
11306.73 1316
11307.73 1307
11308.74 1342
11309.74 1345
11310.74 1327
11311.75 1364
11312.75 1377
11313.76 1396
11314.76 1416
11315.76 1436
11316.77 1417
11317.77 1408
11318.77 1414
11319.78 1404
11320.78 1335
11321.79 1330
11322.79 1339
11323.79 1346
11324.80 1330
11325.80 1342
11326.81 1354
11327.81 1299
11328.81 1270
11329.82 1268
11330.82 1300
11331.83 1292
11332.83 1290
11333.84 1294
11334.84 1271
11335.85 1317
11336.85 1249
11337.85 1276
11338.86 1338
11339.86 1286
11340.87 1324
11341.87 1312
11342.88 1301
11343.88 1360
11344.89 1298
11345.89 1320
11346.90 1287
11347.90 1353
11348.91 1345
11349.91 1315
11350.92 1349
11351.92 1302
11352.93 1290
11353.94 1346
11354.94 1364
11355.95 1381
11356.95 1312
11357.96 1304
11358.96 1321
11359.97 1352
11360.97 1338
11361.98 1369
11362.99 1346
11363.99 1387
11365.00 1366
11366.00 1382
11367.01 1338
11368.02 1356
11369.02 1342
11370.03 1369
11371.03 1382
11372.04 1368
11373.05 1352
11374.05 1362
11375.06 1370
11376.06 1333
11377.07 1342
11378.08 1327
11379.08 1394
11380.09 1419
11381.10 1388
11382.10 1382
11383.11 1408
11384.12 1449
11385.12 1382
11386.13 1429
11387.14 1504
11388.14 1492
11389.15 1442
11390.16 1388
11391.17 1432
11392.17 1466
11393.18 1521
11394.19 1479
11395.19 1454
11396.20 1462
11397.21 1494
11398.22 1489
11399.22 1432
11400.23 1444
11401.24 1520
11402.25 1516
11403.25 1533
11404.26 1503
11405.27 1529
11406.28 1558
11407.28 1575
11408.29 1541
11409.30 1553
11410.31 1571
11411.31 1577
11412.32 1555
11413.33 1610
11414.34 1563
11415.35 1586
11416.35 1659
11417.36 1612
11418.37 1571
11419.38 1654
11420.39 1686
11421.40 1656
11422.40 1646
11423.41 1683
11424.42 1698
11425.43 1705
11426.44 1715
11427.45 1716
11428.46 1742
11429.46 1763
11430.47 1744
11431.48 1801
11432.49 1739
11433.50 1778
11434.51 1812
11435.52 1878
11436.53 1883
11437.54 1839
11438.54 1834
11439.55 1855
11440.56 1879
11441.57 1903
11442.58 1871
11443.59 1867
11444.60 1869
11445.61 1956
11446.62 1913
11447.63 1958
11448.64 1978
11449.65 1999
11450.66 2059
11451.67 2028
11452.68 1984
11453.69 2025
11454.70 2020
11455.71 2041
11456.72 2098
11457.73 2049
11458.74 2115
11459.75 2087
11460.76 2131
11461.77 2162
11462.78 2137
11463.79 2062
11464.80 2129
11465.81 2137
11466.82 2143
11467.83 2173
11468.84 2217
11469.85 2249
11470.86 2195
11471.87 2303
11472.88 2324
11473.89 2296
11474.90 2261
11475.91 2249
11476.92 2247
11477.93 2317
11478.95 2332
11479.96 2346
11480.97 2338
11481.98 2390
11482.99 2397
11484.00 2367
11485.01 2467
11486.02 2414
11487.03 2460
11488.05 2512
11489.06 2512
11490.07 2433
11491.08 2511
11492.09 2537
11493.10 2508
11494.11 2537
11495.13 2480
11496.14 2597
11497.15 2584
11498.16 2524
11499.17 2549
11500.18 2642
11501.20 2692
11502.21 2650
11503.22 2588
11504.23 2602
11505.24 2670
11506.26 2664
11507.27 2688
11508.28 2727
11509.29 2731
11510.30 2676
11511.32 2670
11512.33 2797
11513.34 2815
11514.35 2806
11515.37 2807
11516.38 2839
11517.39 2869
11518.40 2799
11519.42 2862
11520.43 2904
11521.44 2974
11522.45 3012
11523.47 2995
11524.48 3040
11525.49 3070
11526.51 3024
11527.52 3084
11528.53 3159
11529.55 3120
11530.56 3210
11531.57 3206
11532.59 3236
11533.60 3273
11534.61 3279
11535.63 3355
11536.64 3426
11537.65 3444
11538.67 3493
11539.68 3504
11540.69 3529
11541.71 3527
11542.72 3534
11543.73 3581
11544.75 3703
11545.76 3741
11546.78 3702
11547.79 3752
11548.80 3897
11549.82 3919
11550.83 3934
11551.85 3986
11552.86 4116
11553.87 4103
11554.89 4230
11555.90 4326
11556.92 4326
11557.93 4329
11558.95 4461
11559.96 4520
11560.97 4563
11561.99 4611
11563.00 4666
11564.02 4642
11565.03 4776
11566.05 4791
11567.06 4748
11568.08 4984
11569.09 5042
11570.11 5110
11571.12 5197
11572.14 5342
11573.15 5383
11574.17 5464
11575.18 5538
11576.20 5776
11577.21 5876
11578.23 5971
11579.24 6106
11580.26 6297
11581.27 6512
11582.29 6679
11583.30 6836
11584.32 7009
11585.33 7142
11586.35 7310
11587.37 7679
11588.38 7919
11589.40 8119
11590.41 8445
11591.43 8684
11592.44 8993
11593.46 9454
11594.48 9915
11595.49 10458
11596.51 10903
11597.52 11659
11598.54 12337
11599.56 12980
11600.57 13429
11601.59 13931
11602.61 14501
11603.62 14758
11604.64 14865
11605.66 14896
11606.67 14950
11607.69 14695
11608.70 14407
11609.72 14110
11610.74 13666
11611.75 13058
11612.77 12400
11613.79 11744
11614.81 10950
11615.82 10270
11616.84 9564
11617.86 8844
11618.87 8255
11619.89 7691
11620.91 7325
11621.92 6994
11622.94 6572
11623.96 6137
11624.98 5958
11625.99 5748
11627.01 5601
11628.03 5424
11629.05 5359
11630.06 5190
11631.08 5165
11632.10 5063
11633.12 4931
11634.13 4921
11635.15 4904
11636.17 4773
11637.19 4732
11638.20 4753
11639.22 4727
11640.24 4686
11641.26 4639
11642.28 4519
11643.29 4525
11644.31 4484
11645.33 4462
11646.35 4415
11647.37 4391
11648.39 4394
11649.40 4324
11650.42 4181
11651.44 4119
11652.46 4014
11653.48 3972
11654.50 3964
11655.51 3934
11656.53 3930
11657.55 3910
11658.57 3934
11659.59 3802
11660.61 3814
11661.63 3730
11662.65 3812
11663.67 3835
11664.68 3925
11665.70 3896
11666.72 3873
11667.74 3907
11668.76 4005
11669.78 3917
11670.80 3912
11671.82 4090
11672.84 3983
11673.86 4079
11674.88 4120
11675.90 4119
11676.92 4188
11677.94 4263
11678.96 4303
11679.98 4270
11680.99 4273
11682.01 4319
11683.03 4333
11684.05 4284
11685.07 4381
11686.09 4417
11687.11 4337
11688.13 4324
11689.15 4378
11690.17 4293
11691.19 4286
11692.21 4257
11693.24 4233
11694.26 4291
11695.28 4268
11696.30 4137
11697.32 4148
11698.34 4112
11699.36 4088
11700.38 4016
11701.40 3878
11702.42 3961
11703.44 3908
11704.46 3853
11705.48 3836
11706.50 3847
11707.52 3748
11708.54 3744
11709.57 3732
11710.59 3648
11711.61 3715
11712.63 3612
11713.65 3538
11714.67 3545
11715.69 3495
11716.71 3514
11717.73 3504
11718.76 3399
11719.78 3374
11720.80 3347
11721.82 3258
11722.84 3257
11723.86 3194
11724.89 3153
11725.91 3147
11726.93 3173
11727.95 3116
11728.97 3045
11729.99 3013
11731.02 2972
11732.04 3018
11733.06 2999
11734.08 2884
11735.10 2805
11736.13 2855
11737.15 2872
11738.17 2833
11739.19 2831
11740.22 2750
11741.24 2781
11742.26 2719
11743.28 2747
11744.30 2717
11745.33 2731
11746.35 2710
11747.37 2698
11748.40 2664
11749.42 2674
11750.44 2663
11751.46 2609
11752.49 2577
11753.51 2543
11754.53 2563
11755.56 2537
11756.58 2522
11757.60 2539
11758.62 2488
11759.65 2474
11760.67 2411
11761.69 2456
11762.72 2398
11763.74 2330
11764.76 2286
11765.79 2234
11766.81 2274
11767.83 2289
11768.86 2232
11769.88 2205
11770.91 2237
11771.93 2205
11772.95 2164
11773.98 2187
11775.00 2146
11776.02 2102
11777.05 2052
11778.07 2103
11779.10 2088
11780.12 2068
11781.14 2000
11782.17 2028
11783.19 2063
11784.22 1986
11785.24 1902
11786.26 1926
11787.29 1930
11788.31 1935
11789.34 1880
11790.36 1911
11791.39 1876
11792.41 1912
11793.44 1923
11794.46 1857
11795.49 1809
11796.51 1817
11797.54 1751
11798.56 1753
11799.59 1739
11800.61 1750
11801.63 1742
11802.66 1714
11803.69 1731
11804.71 1767
11805.74 1682
11806.76 1632
11807.79 1649
11808.81 1672
11809.84 1689
11810.86 1633
11811.89 1586
11812.91 1638
11813.94 1637
11814.96 1595
11815.99 1630
11817.01 1559
11818.04 1560
11819.07 1519
11820.09 1519
11821.12 1538
11822.14 1569
11823.17 1581
11824.20 1569
11825.22 1536
11826.25 1462
11827.27 1519
11828.30 1504
11829.33 1493
11830.35 1453
11831.38 1486
11832.40 1508
11833.43 1512
11834.46 1491
11835.48 1473
11836.51 1537
11837.54 1515
11838.56 1486
11839.59 1466
11840.62 1471
11841.64 1465
11842.67 1465
11843.70 1453
11844.72 1451
11845.75 1417
11846.78 1481
11847.80 1430
11848.83 1389
11849.86 1385
11850.89 1366
11851.91 1404
11852.94 1389
11853.97 1382
11854.99 1412
11856.02 1390
11857.05 1368
11858.08 1362
11859.10 1375
11860.13 1408
11861.16 1362
11862.19 1362
11863.21 1345
11864.24 1343
11865.27 1347
11866.30 1366
11867.33 1367
11868.35 1410
11869.38 1380
11870.41 1353
11871.44 1326
11872.47 1335
11873.49 1366
11874.52 1342
11875.55 1332
11876.58 1288
11877.61 1363
11878.63 1339
11879.66 1334
11880.69 1351
11881.72 1356
11882.75 1299
11883.78 1338
11884.81 1352
11885.83 1313
11886.86 1308
11887.89 1309
11888.92 1266
11889.95 1279
11890.98 1299
11892.01 1323
11893.04 1262
11894.06 1272
11895.09 1328
11896.12 1365
11897.15 1338
11898.18 1347
11899.21 1378
11900.24 1367
11901.27 1297
11902.30 1301
11903.33 1351
11904.36 1332
11905.39 1339
11906.42 1323
11907.45 1324
11908.48 1334
11909.50 1264
11910.53 1311
11911.56 1317
11912.59 1315
11913.62 1324
11914.65 1334
11915.68 1296
11916.71 1293
11917.74 1340
11918.77 1334
11919.80 1356
11920.83 1306
11921.86 1267
11922.89 1303
11923.92 1301
11924.95 1316
11925.99 1286
11927.02 1305
11928.05 1367
11929.08 1342
11930.11 1374
11931.14 1352
11932.17 1363
11933.20 1369
11934.23 1417
11935.26 1408
11936.29 1386
11937.32 1343
11938.35 1354
11939.38 1373
11940.41 1342
11941.45 1338
11942.48 1319
11943.51 1341
11944.54 1295
11945.57 1315
11946.60 1263
11947.63 1255
11948.66 1205
11949.70 1235
11950.73 1233
11951.76 1278
11952.79 1205
11953.82 1192
11954.85 1234
11955.88 1198
11956.92 1189
11957.95 1216
11958.98 1193
11960.01 1142
11961.04 1202
11962.08 1197
11963.11 1215
11964.14 1182
11965.17 1189
11966.20 1189
11967.24 1211
11968.27 1241
11969.30 1186
11970.33 1190
11971.36 1192
11972.40 1199
11973.43 1181
11974.46 1202
11975.49 1169
11976.53 1214
11977.56 1168
11978.59 1202
11979.62 1205
11980.66 1188
11981.69 1180
11982.72 1244
11983.76 1227
11984.79 1239
11985.82 1236
11986.85 1241
11987.89 1226
11988.92 1201
11989.95 1227
11990.99 1245
11992.02 1272
11993.05 1260
11994.09 1260
11995.12 1266
11996.15 1319
11997.19 1282
11998.22 1291
11999.25 1275
12000.29 1252
12001.32 1276
12002.35 1280
12003.39 1257
12004.42 1265
12005.46 1281
12006.49 1283
12007.52 1288
12008.56 1279
12009.59 1308
12010.63 1286
12011.66 1308
12012.69 1290
12013.73 1350
12014.76 1329
12015.80 1358
12016.83 1327
12017.86 1353
12018.90 1342
12019.93 1349
12020.97 1387
12022.00 1366
12023.04 1390
12024.07 1373
12025.11 1367
12026.14 1338
12027.18 1382
12028.21 1381
12029.25 1391
12030.28 1364
12031.32 1387
12032.35 1347
12033.39 1351
12034.42 1354
12035.46 1341
12036.49 1342
12037.53 1330
12038.56 1327
12039.60 1332
12040.63 1385
12041.67 1279
12042.70 1288
12043.74 1288
12044.77 1276
12045.81 1280
12046.84 1299
12047.88 1291
12048.92 1337
12049.95 1313
12050.99 1297
12052.02 1312
12053.06 1251
12054.09 1311
12055.13 1309
12056.17 1266
12057.20 1273
12058.24 1327
12059.27 1297
12060.31 1285
12061.35 1258
12062.38 1287
12063.42 1273
12064.46 1273
12065.49 1307
12066.53 1271
12067.56 1260
12068.60 1257
12069.64 1310
12070.67 1287
12071.71 1272
12072.75 1298
12073.78 1302
12074.82 1246
12075.86 1283
12076.89 1315
12077.93 1333
12078.97 1308
12080.01 1306
12081.04 1313
12082.08 1253
12083.12 1256
12084.15 1330
12085.19 1334
12086.23 1313
12087.27 1358
12088.30 1285
12089.34 1287
12090.38 1278
12091.41 1389
12092.45 1308
12093.49 1328
12094.53 1356
12095.57 1383
12096.60 1346
12097.64 1358
12098.68 1351
12099.72 1370
12100.75 1391
12101.79 1347
12102.83 1370
12103.87 1424
12104.91 1464
12105.94 1353
12106.98 1374
12108.02 1420
12109.06 1415
12110.10 1384
12111.14 1341
12112.17 1328
12113.21 1315
12114.25 1317
12115.29 1313
12116.33 1315
12117.37 1333
12118.40 1246
12119.44 1265
12120.48 1224
12121.52 1265
12122.56 1260
12123.60 1249
12124.64 1246
12125.68 1193
12126.72 1249
12127.75 1265
12128.79 1223
12129.83 1221
12130.87 1202
12131.91 1193
12132.95 1228
12133.99 1202
12135.03 1195
12136.07 1195
12137.11 1181
12138.15 1181
12139.19 1182
12140.23 1225
12141.27 1201
12142.31 1205
12143.35 1169
12144.38 1167
12145.42 1162
12146.46 1183
12147.50 1183
12148.54 1199
12149.58 1172
12150.62 1149
12151.66 1179
12152.70 1146
12153.74 1180
12154.78 1120
12155.82 1167
12156.87 1100
12157.91 1182
12158.95 1122
12159.99 1147
12161.03 1127
12162.07 1163
12163.11 1194
12164.15 1164
12165.19 1167
12166.23 1099
12167.27 1143
12168.31 1118
12169.35 1155
12170.39 1137
12171.43 1137
12172.47 1094
12173.52 1161
12174.56 1158
12175.60 1183
12176.64 1137
12177.68 1143
12178.72 1131
12179.76 1146
12180.80 1146
12181.85 1155
12182.89 1111
12183.93 1123
12184.97 1226
12186.01 1162
12187.05 1123
12188.09 1138
12189.14 1174
12190.18 1104
12191.22 1126
12192.26 1143
12193.30 1156
12194.34 1137
12195.39 1145
12196.43 1164
12197.47 1153
12198.51 1158
12199.55 1159
12200.60 1161
12201.64 1169
12202.68 1154
12203.72 1161
12204.77 1148
12205.81 1171
12206.85 1200
12207.89 1135
12208.94 1142
12209.98 1142
12211.02 1126
12212.06 1124
12213.11 1184
12214.15 1154
12215.19 1119
12216.23 1151
12217.28 1148
12218.32 1170
12219.36 1169
12220.41 1224
12221.45 1172
12222.49 1139
12223.54 1152
12224.58 1166
12225.62 1143
12226.66 1146
12227.71 1162
12228.75 1170
12229.79 1139
12230.84 1140
12231.88 1117
12232.93 1155
12233.97 1168
12235.01 1135
12236.06 1145
12237.10 1177
12238.14 1135
12239.19 1116
12240.23 1107
12241.28 1151
12242.32 1166
12243.36 1132
12244.41 1121
12245.45 1100
12246.50 1144
12247.54 1128
12248.58 1086
12249.63 1117
12250.67 1092
12251.72 1081
12252.76 1095
12253.80 1081
12254.85 1086
12255.89 1064
12256.94 1047
12257.98 1127
12259.03 1097
12260.07 1094
12261.12 1106
12262.16 1090
12263.21 1065
12264.25 1079
12265.30 1050
12266.34 1022
12267.39 1100
12268.43 1038
12269.48 1054
12270.52 1040
12271.57 1046
12272.61 1024
12273.66 1018
12274.70 1000
12275.75 1039
12276.79 1039
12277.84 1038
12278.88 1016
12279.93 980
12280.98 961
12282.02 1017
12283.07 1038
12284.11 1041
12285.16 1020
12286.20 989
12287.25 998
12288.30 975
12289.34 1002
12290.39 971
12291.43 997
12292.48 1007
12293.53 997
12294.57 963
12295.62 946
12296.66 955
12297.71 974
12298.76 1018
12299.80 938
12300.85 980
12301.90 980
12302.94 964
12303.99 958
12305.04 995
12306.08 976
12307.13 976
12308.18 974
12309.22 978
12310.27 989
12311.32 945
12312.36 955
12313.41 959
12314.46 967
12315.50 973
12316.55 983
12317.60 928
12318.65 907
12319.69 898
12320.74 934
12321.79 934
12322.83 971
12323.88 908
12324.93 935
12325.98 954
12327.02 959
12328.07 964
12329.12 966
12330.17 953
12331.21 964
12332.26 968
12333.31 919
12334.36 922
12335.41 898
12336.45 938
12337.50 907
12338.55 959
12339.60 932
12340.65 891
12341.69 947
12342.74 915
12343.79 894
12344.84 912
12345.89 926
12346.94 922
12347.98 917
12349.03 899
12350.08 914
12351.13 907
12352.18 884
12353.23 928
12354.28 940
12355.32 939
12356.37 901
12357.42 899
12358.47 891
12359.52 893
12360.57 923
12361.62 893
12362.67 907
12363.72 920
12364.76 875
12365.81 912
12366.86 909
12367.91 926
12368.96 915
12370.01 906
12371.06 878
12372.11 921
12373.16 878
12374.21 910
12375.26 899
12376.31 879
12377.36 866
12378.41 866
12379.46 940
12380.51 905
12381.56 884
12382.61 907
12383.66 915
12384.71 902
12385.76 932
12386.81 888
12387.86 916
12388.91 907
12389.96 872
12391.01 857
12392.06 911
12393.11 889
12394.16 912
12395.21 906
12396.26 930
12397.31 899
12398.36 891
12399.41 933
12400.46 899
12401.51 917
12402.56 893
12403.61 889
12404.66 890
12405.71 887
12406.77 898
12407.82 891
12408.87 874
12409.92 862
12410.97 842
12412.02 890
12413.07 872
12414.12 871
12415.17 884
12416.23 860
12417.28 863
12418.33 836
12419.38 910
12420.43 896
12421.48 885
12422.53 881
12423.59 865
12424.64 858
12425.69 889
12426.74 884
12427.79 857
12428.84 878
12429.90 872
12430.95 888
12432.00 906
12433.05 868
12434.10 848
12435.16 906
12436.21 906
12437.26 850
12438.31 880
12439.37 874
12440.42 938
12441.47 877
12442.52 869
12443.58 894
12444.63 893
12445.68 856
12446.73 874
12447.79 899
12448.84 883
12449.89 879
12450.94 878
12452.00 876
12453.05 885
12454.10 861
12455.16 886
12456.21 902
12457.26 879
12458.31 850
12459.37 884
12460.42 908
12461.47 928
12462.53 906
12463.58 855
12464.63 873
12465.69 884
12466.74 882
12467.79 881
12468.85 886
12469.90 902
12470.95 912
12472.01 881
12473.06 888
12474.12 912
12475.17 917
12476.22 938
12477.28 905
12478.33 969
12479.39 926
12480.44 954
12481.49 917
12482.55 928
12483.60 916
12484.66 933
12485.71 967
12486.76 987
12487.82 976
12488.87 979
12489.93 968
12490.98 1064
12492.04 1039
12493.09 1108
12494.15 1024
12495.20 1045
12496.25 1044
12497.31 1077
12498.36 1061
12499.42 1020
12500.47 1019
12501.53 1034
12502.58 1022
12503.64 1003
12504.69 1017
12505.75 1024
12506.80 993
12507.86 970
12508.91 956
12509.97 967
12511.03 931
12512.08 920
12513.14 918
12514.19 915
12515.25 898
12516.30 933
12517.36 931
12518.41 925
12519.47 964
12520.52 938
12521.58 933
12522.64 917
12523.69 942
12524.75 936
12525.80 914
12526.86 971
12527.92 948
12528.97 930
12530.03 934
12531.08 964
12532.14 926
12533.20 946
12534.25 959
12535.31 910
12536.37 935
12537.42 922
12538.48 953
12539.54 955
12540.59 1024
12541.65 990
12542.70 990
12543.76 976
12544.82 978
12545.88 980
12546.93 1032
12547.99 1032
12549.05 1006
12550.10 1001
12551.16 943
12552.22 1035
12553.27 1030
12554.33 1050
12555.39 1055
12556.45 1066
12557.50 1058
12558.56 1076
12559.62 1070
12560.67 1057
12561.73 1054
12562.79 1048
12563.85 1062
12564.90 1097
12565.96 1051
12567.02 1072
12568.08 1086
12569.14 1061
12570.19 1102
12571.25 1053
12572.31 1113
12573.37 1130
12574.42 1143
12575.48 1147
12576.54 1119
12577.60 1111
12578.66 1124
12579.72 1136
12580.77 1123
12581.83 1123
12582.89 1073
12583.95 1055
12585.01 1045
12586.07 1035
12587.12 1023
12588.18 1028
12589.24 1002
12590.30 974
12591.36 1027
12592.42 1003
12593.48 992
12594.53 999
12595.59 987
12596.65 970
12597.71 947
12598.77 986
12599.83 947
12600.89 954
12601.95 989
12603.01 1004
12604.07 978
12605.13 956
12606.18 969
12607.24 986
12608.30 991
12609.36 943
12610.42 973
12611.48 979
12612.54 1008
12613.60 984
12614.66 971
12615.72 999
12616.78 1014
12617.84 991
12618.90 995
12619.96 1006
12621.02 1026
12622.08 1029
12623.14 1035
12624.20 1053
12625.26 999
12626.32 1006
12627.38 1070
12628.44 1047
12629.50 1052
12630.56 1052
12631.62 1033
12632.68 1035
12633.74 1068
12634.80 1063
12635.86 1051
12636.92 1068
12637.98 1054
12639.04 1021
12640.11 994
12641.17 1016
12642.23 1025
12643.29 1032
12644.35 1030
12645.41 1015
12646.47 995
12647.53 1026
12648.59 1050
12649.65 1009
12650.72 1007
12651.78 987
12652.84 968
12653.90 1025
12654.96 985
12656.02 991
12657.08 981
12658.14 969
12659.21 1021
12660.27 999
12661.33 978
12662.39 983
12663.45 954
12664.51 974
12665.58 974
12666.64 1003
12667.70 946
12668.76 937
12669.82 968
12670.89 971
12671.95 957
12673.01 938
12674.07 971
12675.13 973
12676.20 964
12677.26 922
12678.32 945
12679.38 952
12680.45 964
12681.51 969
12682.57 969
12683.63 942
12684.70 991
12685.76 998
12686.82 988
12687.88 967
12688.95 969
12690.01 1008
12691.07 1007
12692.14 1003
12693.20 970
12694.26 969
12695.32 928
12696.39 958
12697.45 980
12698.51 997
12699.58 976
12700.64 1018
12701.70 1016
12702.77 1000
12703.83 1011
12704.89 1009
12705.96 1021
12707.02 1025
12708.08 1004
12709.15 996
12710.21 1014
12711.28 1002
12712.34 1040
12713.40 1033
12714.47 1038
12715.53 1018
12716.59 1013
12717.66 959
12718.72 986
12719.79 1030
12720.85 1016
12721.92 974
12722.98 1018
12724.04 980
12725.11 958
12726.17 991
12727.24 980
12728.30 960
12729.37 964
12730.43 985
12731.49 964
12732.56 970
12733.62 928
12734.69 957
12735.75 934
12736.82 943
12737.88 933
12738.95 979
12740.01 938
12741.08 917
12742.14 937
12743.21 908
12744.27 972
12745.34 923
12746.40 891
12747.47 900
12748.53 891
12749.60 892
12750.66 908
12751.73 892
12752.79 918
12753.86 903
12754.93 878
12755.99 879
12757.06 847
12758.12 840
12759.19 863
12760.25 885
12761.32 868
12762.39 844
12763.45 818
12764.52 852
12765.58 836
12766.65 832
12767.72 852
12768.78 874
12769.85 850
12770.91 808
12771.98 818
12773.05 834
12774.11 858
12775.18 852
12776.25 854
12777.31 821
12778.38 830
12779.45 814
12780.51 817
12781.58 778
12782.65 809
12783.71 798
12784.78 864
12785.85 835
12786.91 798
12787.98 817
12789.05 839
12790.11 823
12791.18 819
12792.25 860
12793.31 806
12794.38 814
12795.45 786
12796.52 817
12797.58 814
12798.65 857
12799.72 825
12800.79 826
12801.85 776
12802.92 804
12803.99 827
12805.06 831
12806.12 803
12807.19 826
12808.26 815
12809.33 822
12810.39 799
12811.46 835
12812.53 820
12813.60 816
12814.67 810
12815.73 824
12816.80 834
12817.87 820
12818.94 828
12820.01 792
12821.08 823
12822.14 810
12823.21 805
12824.28 812
12825.35 755
12826.42 811
12827.49 799
12828.55 811
12829.62 805
12830.69 770
12831.76 801
12832.83 798
12833.90 795
12834.97 797
12836.04 792
12837.11 779
12838.17 777
12839.24 794
12840.31 779
12841.38 738
12842.45 761
12843.52 776
12844.59 776
12845.66 762
12846.73 761
12847.80 749
12848.87 794
12849.94 795
12851.01 776
12852.08 760
12853.14 782
12854.21 810
12855.28 794
12856.35 761
12857.42 781
12858.49 780
12859.56 788
12860.63 798
12861.70 777
12862.77 733
12863.84 720
12864.91 770
12865.98 757
12867.05 757
12868.12 738
12869.19 735
12870.26 750
12871.34 753
12872.41 734
12873.48 742
12874.55 731
12875.62 752
12876.69 735
12877.76 757
12878.83 724
12879.90 737
12880.97 723
12882.04 701
12883.11 719
12884.18 731
12885.25 732
12886.33 720
12887.40 700
12888.47 728
12889.54 735
12890.61 701
12891.68 720
12892.75 708
12893.82 695
12894.89 678
12895.97 717
12897.04 744
12898.11 692
12899.18 713
12900.25 682
12901.32 699
12902.40 715
12903.47 757
12904.54 724
12905.61 704
12906.68 700
12907.75 713
12908.83 710
12909.90 680
12910.97 713
12912.04 700
12913.11 706
12914.19 720
12915.26 709
12916.33 721
12917.40 732
12918.48 706
12919.55 685
12920.62 671
12921.69 717
12922.77 709
12923.84 700
12924.91 698
12925.98 697
12927.06 679
12928.13 692
12929.20 711
12930.27 674
12931.35 702
12932.42 697
12933.49 690
12934.57 682
12935.64 685
12936.71 677
12937.79 670
12938.86 676
12939.93 685
12941.01 681
12942.08 692
12943.15 706
12944.23 683
12945.30 636
12946.37 699
12947.45 715
12948.52 683
12949.59 668
12950.67 661
12951.74 675
12952.81 707
12953.89 706
12954.96 695
12956.04 689
12957.11 716
12958.18 702
12959.26 671
12960.33 683
12961.41 715
12962.48 725
12963.55 712
12964.63 689
12965.70 691
12966.78 702
12967.85 667
12968.93 687
12970.00 680
12971.07 646
12972.15 681
12973.22 688
12974.30 689
12975.37 662
12976.45 664
12977.52 685
12978.60 679
12979.67 683
12980.75 678
12981.82 712
12982.90 669
12983.97 736
12985.05 737
12986.12 686
12987.20 667
12988.27 696
12989.35 680
12990.42 681
12991.50 692
12992.57 723
12993.65 731
12994.73 703
12995.80 681
12996.88 727
12997.95 699
12999.03 708
13000.10 704
13001.18 671
13002.25 674
13003.33 663
13004.41 716
13005.48 679
13006.56 720
13007.63 709
13008.71 698
13009.79 695
13010.86 718
13011.94 694
13013.02 730
13014.09 700
13015.17 719
13016.24 728
13017.32 719
13018.40 713
13019.47 695
13020.55 723
13021.63 699
13022.70 744
13023.78 713
13024.86 700
13025.93 721
13027.01 730
13028.09 679
13029.16 715
13030.24 722
13031.32 715
13032.40 708
13033.47 724
13034.55 705
13035.63 695
13036.70 742
13037.78 717
13038.86 771
13039.94 707
13041.01 706
13042.09 712
13043.17 732
13044.25 743
13045.32 699
13046.40 679
13047.48 700
13048.56 732
13049.63 727
13050.71 738
13051.79 741
13052.87 747
13053.95 706
13055.02 720
13056.10 718
13057.18 707
13058.26 725
13059.34 752
13060.41 730
13061.49 700
13062.57 695
13063.65 712
13064.73 698
13065.81 691
13066.88 707
13067.96 714
13069.04 679
13070.12 689
13071.20 712
13072.28 747
13073.36 708
13074.43 671
13075.51 710
13076.59 671
13077.67 686
13078.75 699
13079.83 695
13080.91 680
13081.99 689
13083.07 715
13084.15 679
13085.23 673
13086.30 669
13087.38 718
13088.46 700
13089.54 695
13090.62 704
13091.70 687
13092.78 662
13093.86 696
13094.94 682
13096.02 663
13097.10 690
13098.18 681
13099.26 679
13100.34 684
13101.42 700
13102.50 689
13103.58 726
13104.66 694
13105.74 670
13106.82 672
13107.90 692
13108.98 685
13110.06 710
13111.14 679
13112.22 695
13113.30 672
13114.38 696
13115.46 696
13116.54 675
13117.62 688
13118.70 665
13119.78 684
13120.86 700
13121.95 665
13123.03 692
13124.11 696
13125.19 695
13126.27 732
13127.35 721
13128.43 652
13129.51 662
13130.59 650
13131.67 656
13132.76 672
13133.84 720
13134.92 677
13136.00 694
13137.08 668
13138.16 693
13139.24 701
13140.32 698
13141.41 663
13142.49 650
13143.57 674
13144.65 668
13145.73 654
13146.81 673
13147.90 658
13148.98 710
13150.06 678
13151.14 661
13152.22 673
13153.31 679
13154.39 680
13155.47 672
13156.55 658
13157.63 674
13158.72 671
13159.80 657
13160.88 650
13161.96 634
13163.05 655
13164.13 676
13165.21 662
13166.29 719
13167.38 679
13168.46 698
13169.54 683
13170.62 697
13171.71 688
13172.79 686
13173.87 635
13174.96 700
13176.04 682
13177.12 653
13178.20 641
13179.29 647
13180.37 648
13181.45 663
13182.54 690
13183.62 692
13184.70 712
13185.79 688
13186.87 656
13187.95 644
13189.04 669
13190.12 667
13191.20 652
13192.29 681
13193.37 698
13194.46 679
13195.54 683
13196.62 688
13197.71 676
13198.79 664
13199.88 671
13200.96 706
13202.04 697
13203.13 710
13204.21 703
13205.30 662
13206.38 680
13207.46 687
13208.55 635
13209.63 676
13210.72 651
13211.80 684
13212.89 719
13213.97 706
13215.05 664
13216.14 691
13217.22 704
13218.31 715
13219.39 687
13220.48 668
13221.56 692
13222.65 682
13223.73 652
13224.82 676
13225.90 671
13226.99 664
13228.07 653
13229.16 679
13230.24 650
13231.33 652
13232.41 663
13233.50 684
13234.58 677
13235.67 638
13236.76 653
13237.84 693
13238.93 641
13240.01 659
13241.10 654
13242.18 688
13243.27 721
13244.35 727
13245.44 665
13246.53 673
13247.61 638
13248.70 677
13249.78 682
13250.87 740
13251.96 677
13253.04 715
13254.13 671
13255.21 689
13256.30 699
13257.39 686
13258.47 651
13259.56 660
13260.65 711
13261.73 669
13262.82 700
13263.91 705
13264.99 702
13266.08 704
13267.17 719
13268.25 706
13269.34 716
13270.43 656
13271.51 704
13272.60 704
13273.69 683
13274.77 692
13275.86 733
13276.95 760
13278.04 738
13279.12 726
13280.21 707
13281.30 742
13282.38 698
13283.47 727
13284.56 686
13285.65 688
13286.73 697
13287.82 726
13288.91 720
13290.00 696
13291.08 737
13292.17 742
13293.26 752
13294.35 706
13295.44 697
13296.52 717
13297.61 711
13298.70 711
13299.79 744
13300.88 732
13301.96 740
13303.05 740
13304.14 799
13305.23 761
13306.32 714
13307.41 743
13308.49 754
13309.58 778
13310.67 753
13311.76 765
13312.85 761
13313.94 786
13315.02 773
13316.11 775
13317.20 743
13318.29 768
13319.38 750
13320.47 727
13321.56 748
13322.65 755
13323.74 789
13324.82 777
13325.91 761
13327.00 761
13328.09 762
13329.18 734
13330.27 773
13331.36 745
13332.45 763
13333.54 748
13334.63 750
13335.72 717
13336.81 748
13337.90 735
13338.99 766
13340.08 737
13341.17 758
13342.26 747
13343.35 751
13344.44 751
13345.53 772
13346.61 788
13347.70 706
13348.79 743
13349.89 752
13350.98 805
13352.07 743
13353.16 773
13354.25 721
13355.34 761
13356.43 749
13357.52 778
13358.61 778
13359.70 792
13360.79 795
13361.88 767
13362.97 792
13364.06 809
13365.15 841
13366.24 810
13367.33 792
13368.42 766
13369.51 783
13370.60 796
13371.70 830
13372.79 806
13373.88 798
13374.97 801
13376.06 766
13377.15 763
13378.24 776
13379.33 771
13380.43 754
13381.52 743
13382.61 742
13383.70 749
13384.79 722
13385.88 771
13386.97 720
13388.07 729
13389.16 744
13390.25 757
13391.34 753
13392.43 751
13393.52 735
13394.62 711
13395.71 702
13396.80 730
13397.89 712
13398.98 700
13400.08 713
13401.17 706
13402.26 716
13403.35 668
13404.45 703
13405.54 736
13406.63 723
13407.72 742
13408.82 739
13409.91 726
13411.00 733
13412.09 721
13413.19 695
13414.28 709
13415.37 717
13416.46 685
13417.56 728
13418.65 748
13419.74 741
13420.84 691
13421.93 732
13423.02 711
13424.11 712
13425.21 725
13426.30 755
13427.39 737
13428.49 716
13429.58 739
13430.67 731
13431.77 735
13432.86 706
13433.95 750
13435.05 776
13436.14 722
13437.24 760
13438.33 710
13439.42 726
13440.52 748
13441.61 768
13442.70 741
13443.80 748
13444.89 742
13445.99 750
13447.08 749
13448.17 747
13449.27 740
13450.36 761
13451.46 752
13452.55 753
13453.64 740
13454.74 750
13455.83 782
13456.93 799
13458.02 747
13459.12 734
13460.21 761
13461.31 758
13462.40 803
13463.50 806
13464.59 801
13465.69 800
13466.78 795
13467.87 805
13468.97 804
13470.06 774
13471.16 779
13472.25 761
13473.35 798
13474.44 794
13475.54 743
13476.64 801
13477.73 807
13478.83 827
13479.92 801
13481.02 804
13482.11 802
13483.21 759
13484.30 776
13485.40 801
13486.49 796
13487.59 798
13488.69 801
13489.78 804
13490.88 806
13491.97 824
13493.07 814
13494.17 849
13495.26 837
13496.36 830
13497.45 857
13498.55 891
13499.65 837
13500.74 837
13501.84 876
13502.93 845
13504.03 837
13505.13 844
13506.22 896
13507.32 861
13508.42 841
13509.51 837
13510.61 828
13511.71 808
13512.80 832
13513.90 778
13515.00 801
13516.09 803
13517.19 787
13518.29 810
13519.38 756
13520.48 774
13521.58 777
13522.68 789
13523.77 759
13524.87 731
13525.97 782
13527.06 755
13528.16 735
13529.26 744
13530.36 723
13531.45 708
13532.55 728
13533.65 731
13534.75 715
13535.84 745
13536.94 727
13538.04 695
13539.14 746
13540.23 719
13541.33 683
13542.43 707
13543.53 753
13544.63 757
13545.72 697
13546.82 720
13547.92 710
13549.02 679
13550.12 655
13551.22 712
13552.31 742
13553.41 718
13554.51 684
13555.61 721
13556.71 733
13557.81 713
13558.90 710
13560.00 711
13561.10 718
13562.20 706
13563.30 719
13564.40 713
13565.50 739
13566.60 702
13567.69 723
13568.79 709
13569.89 690
13570.99 711
13572.09 695
13573.19 691
13574.29 709
13575.39 696
13576.49 674
13577.59 697
13578.69 698
13579.79 752
13580.89 728
13581.98 739
13583.08 736
13584.18 727
13585.28 718
13586.38 721
13587.48 721
13588.58 714
13589.68 721
13590.78 709
13591.88 689
13592.98 696
13594.08 664
13595.18 736
13596.28 735
13597.38 741
13598.48 742
13599.58 734
13600.68 747
13601.78 719
13602.88 738
13603.98 713
13605.08 747
13606.18 726
13607.29 713
13608.39 736
13609.49 737
13610.59 732
13611.69 711
13612.79 741
13613.89 710
13614.99 740
13616.09 727
13617.19 713
13618.29 718
13619.39 726
13620.50 715
13621.60 728
13622.70 719
13623.80 755
13624.90 727
13626.00 732
13627.10 724
13628.20 739
13629.31 755
13630.41 734
13631.51 716
13632.61 714
13633.71 750
13634.81 725
13635.91 705
13637.02 728
13638.12 738
13639.22 681
13640.32 700
13641.42 737
13642.53 727
13643.63 722
13644.73 730
13645.83 766
13646.93 746
13648.04 739
13649.14 748
13650.24 754
13651.34 704
13652.45 719
13653.55 724
13654.65 758
13655.75 722
13656.85 711
13657.96 748
13659.06 740
13660.16 731
13661.27 701
13662.37 753
13663.47 728
13664.57 725
13665.68 724
13666.78 765
13667.88 748
13668.99 704
13670.09 755
13671.19 749
13672.29 733
13673.40 743
13674.50 747
13675.60 778
13676.71 756
13677.81 742
13678.91 775
13680.02 771
13681.12 789
13682.23 787
13683.33 763
13684.43 764
13685.54 761
13686.64 758
13687.74 794
13688.85 772
13689.95 765
13691.06 809
13692.16 823
13693.26 790
13694.37 776
13695.47 797
13696.58 824
13697.68 807
13698.78 793
13699.89 809
13700.99 814
13702.10 845
13703.20 869
13704.31 882
13705.41 848
13706.51 861
13707.62 837
13708.72 860
13709.83 874
13710.93 886
13712.04 882
13713.14 893
13714.25 860
13715.35 905
13716.46 898
13717.56 897
13718.67 886
13719.77 887
13720.88 866
13721.98 921
13723.09 888
13724.19 873
13725.30 902
13726.40 869
13727.51 833
13728.61 812
13729.72 844
13730.83 829
13731.93 810
13733.04 814
13734.14 800
13735.25 815
13736.35 791
13737.46 797
13738.57 760
13739.67 791
13740.78 796
13741.88 769
13742.99 801
13744.09 809
13745.20 769
13746.31 739
13747.41 766
13748.52 789
13749.63 815
13750.73 793
13751.84 831
13752.94 821
13754.05 830
13755.16 762
13756.26 772
13757.37 802
13758.48 799
13759.58 747
13760.69 773
13761.80 802
13762.90 828
13764.01 791
13765.12 840
13766.22 818
13767.33 831
13768.44 848
13769.55 820
13770.65 778
13771.76 803
13772.87 825
13773.97 808
13775.08 823
13776.19 797
13777.30 817
13778.40 809
13779.51 812
13780.62 771
13781.73 778
13782.83 798
13783.94 804
13785.05 772
13786.16 759
13787.26 813
13788.37 813
13789.48 782
13790.59 769
13791.70 778
13792.80 754
13793.91 781
13795.02 784
13796.13 736
13797.24 747
13798.35 763
13799.45 763
13800.56 771
13801.67 752
13802.78 801
13803.89 772
13805.00 764
13806.10 776
13807.21 753
13808.32 757
13809.43 756
13810.54 813
13811.65 787
13812.76 740
13813.86 722
13814.97 785
13816.08 755
13817.19 770
13818.30 792
13819.41 778
13820.52 762
13821.63 780
13822.74 787
13823.85 753
13824.96 757
13826.06 744
13827.17 757
13828.28 762
13829.39 748
13830.50 768
13831.61 751
13832.72 691
13833.83 721
13834.94 741
13836.05 722
13837.16 688
13838.27 713
13839.38 770
13840.49 694
13841.60 644
13842.71 680
13843.82 734
13844.93 730
13846.04 722
13847.15 701
13848.26 726
13849.37 727
13850.48 688
13851.59 685
13852.70 731
13853.81 696
13854.92 702
13856.03 689
13857.14 716
13858.25 696
13859.37 720
13860.48 714
13861.59 707
13862.70 690
13863.81 721
13864.92 741
13866.03 697
13867.14 684
13868.25 718
13869.36 718
13870.47 720
13871.59 703
13872.70 732
13873.81 696
13874.92 695
13876.03 715
13877.14 739
13878.25 740
13879.36 732
13880.48 720
13881.59 750
13882.70 734
13883.81 720
13884.92 690
13886.03 709
13887.15 738
13888.26 712
13889.37 754
13890.48 741
13891.59 711
13892.71 738
13893.82 746
13894.93 755
13896.04 713
13897.15 712
13898.27 731
13899.38 707
13900.49 727
13901.60 726
13902.72 752
13903.83 709
13904.94 702
13906.05 709
13907.17 704
13908.28 725
13909.39 722
13910.50 728
13911.62 666
13912.73 718
13913.84 672
13914.95 662
13916.07 685
13917.18 708
13918.29 657
13919.41 666
13920.52 675
13921.63 698
13922.75 708
13923.86 652
13924.97 656
13926.09 664
13927.20 696
13928.31 657
13929.43 678
13930.54 695
13931.65 690
13932.77 681
13933.88 667
13934.99 658
13936.11 687
13937.22 673
13938.34 698
13939.45 696
13940.56 714
13941.68 680
13942.79 669
13943.91 655
13945.02 643
13946.13 701
13947.25 660
13948.36 665
13949.48 669
13950.59 691
13951.70 636
13952.82 664
13953.93 665
13955.05 666
13956.16 644
13957.28 639
13958.39 661
13959.51 656
13960.62 690
13961.74 587
13962.85 636
13963.97 639
13965.08 679
13966.20 673
13967.31 712
13968.43 653
13969.54 649
13970.66 649
13971.77 643
13972.89 653
13974.00 673
13975.12 646
13976.23 655
13977.35 646
13978.46 624
13979.58 651
13980.69 633
13981.81 653
13982.92 625
13984.04 647
13985.16 636
13986.27 647
13987.39 667
13988.50 657
13989.62 666
13990.74 682
13991.85 649
13992.97 662
13994.08 663
13995.20 641
13996.32 643
13997.43 616
13998.55 632
13999.66 679
14000.78 674
14001.90 670
14003.01 670
14004.13 650
14005.25 695
14006.36 641
14007.48 642
14008.60 682
14009.71 659
14010.83 660
14011.95 651
14013.06 677
14014.18 667
14015.30 655
14016.41 662
14017.53 648
14018.65 626
14019.76 627
14020.88 640
14022.00 659
14023.12 631
14024.23 666
14025.35 657
14026.47 679
14027.59 679
14028.70 633
14029.82 667
14030.94 674
14032.06 678
14033.17 667
14034.29 668
14035.41 705
14036.53 689
14037.64 684
14038.76 694
14039.88 665
14041.00 685
14042.11 699
14043.23 694
14044.35 688
14045.47 678
14046.59 713
14047.71 690
14048.82 710
14049.94 715
14051.06 745
14052.18 709
14053.30 726
14054.42 714
14055.53 742
14056.65 728
14057.77 697
14058.89 747
14060.01 701
14061.13 712
14062.25 717
14063.36 708
14064.48 746
14065.60 767
14066.72 727
14067.84 766
14068.96 762
14070.08 802
14071.20 810
14072.32 808
14073.44 791
14074.55 814
14075.67 818
14076.79 820
14077.91 780
14079.03 792
14080.15 825
14081.27 825
14082.39 836
14083.51 816
14084.63 797
14085.75 827
14086.87 839
14087.99 847
14089.11 843
14090.23 863
14091.35 879
14092.47 876
14093.59 869
14094.71 879
14095.83 888
14096.95 900
14098.07 922
14099.19 894
14100.31 900
14101.43 912
14102.55 910
14103.67 871
14104.79 830
14105.91 832
14107.03 808
14108.15 821
14109.27 815
14110.39 766
14111.51 786
14112.64 773
14113.76 794
14114.88 754
14116.00 738
14117.12 773
14118.24 750
14119.36 723
14120.48 709
14121.60 711
14122.72 745
14123.85 702
14124.97 694
14126.09 698
14127.21 684
14128.33 725
14129.45 716
14130.57 667
14131.70 717
14132.82 670
14133.94 676
14135.06 715
14136.18 668
14137.30 677
14138.43 663
14139.55 699
14140.67 640
14141.79 657
14142.91 657
14144.03 637
14145.16 643
14146.28 645
14147.40 670
14148.52 648
14149.65 674
14150.77 618
14151.89 638
14153.01 635
14154.13 636
14155.26 652
14156.38 666
14157.50 623
14158.62 616
14159.75 623
14160.87 610
14161.99 649
14163.12 628
14164.24 631
14165.36 616
14166.48 662
14167.61 638
14168.73 673
14169.85 674
14170.98 628
14172.10 600
14173.22 640
14174.35 670
14175.47 638
14176.59 631
14177.72 637
14178.84 661
14179.96 603
14181.09 619
14182.21 633
14183.33 635
14184.46 618
14185.58 627
14186.70 625
14187.83 617
14188.95 633
14190.07 594
14191.20 602
14192.32 639
14193.45 640
14194.57 644
14195.69 665
14196.82 650
14197.94 597
14199.07 588
14200.19 630
14201.32 607
14202.44 587
14203.56 617
14204.69 614
14205.81 639
14206.94 632
14208.06 597
14209.19 646
14210.31 614
14211.44 592
14212.56 585
14213.69 597
14214.81 609
14215.93 615
14217.06 637
14218.18 602
14219.31 578
14220.43 618
14221.56 610
14222.68 623
14223.81 629
14224.94 613
14226.06 615
14227.19 600
14228.31 568
14229.44 611
14230.56 590
14231.69 619
14232.81 586
14233.94 578
14235.06 591
14236.19 626
14237.32 623
14238.44 606
14239.57 574
14240.69 597
14241.82 578
14242.94 605
14244.07 611
14245.20 584
14246.32 634
14247.45 616
14248.57 587
14249.70 561
14250.83 552
14251.95 579
14253.08 569
14254.21 598
14255.33 582
14256.46 589
14257.59 609
14258.71 586
14259.84 602
14260.97 571
14262.09 587
14263.22 595
14264.35 573
14265.47 593
14266.60 601
14267.73 583
14268.85 573
14269.98 572
14271.11 567
14272.23 570
14273.36 559
14274.49 580
14275.62 558
14276.74 561
14277.87 584
14279.00 591
14280.12 563
14281.25 603
14282.38 569
14283.51 580
14284.63 585
14285.76 566
14286.89 556
14288.02 543
14289.15 522
14290.27 524
14291.40 522
14292.53 526
14293.66 545
14294.78 518
14295.91 537
14297.04 546
14298.17 528
14299.30 511
14300.42 539
14301.55 521
14302.68 511
14303.81 548
14304.94 527
14306.07 577
14307.19 535
14308.32 558
14309.45 519
14310.58 526
14311.71 508
14312.84 534
14313.97 519
14315.10 543
14316.22 579
14317.35 557
14318.48 527
14319.61 542
14320.74 490
14321.87 562
14323.00 532
14324.13 506
14325.26 531
14326.39 543
14327.51 525
14328.64 513
14329.77 527
14330.90 527
14332.03 525
14333.16 534
14334.29 523
14335.42 551
14336.55 528
14337.68 511
14338.81 514
14339.94 523
14341.07 526
14342.20 528
14343.33 500
14344.46 510
14345.59 517
14346.72 529
14347.85 520
14348.98 486
14350.11 507
14351.24 508
14352.37 528
14353.50 523
14354.63 509
14355.76 537
14356.89 508
14358.02 516
14359.15 550
14360.28 518
14361.41 558
14362.54 515
14363.67 552
14364.80 539
14365.94 503
14367.07 534
14368.20 553
14369.33 528
14370.46 540
14371.59 526
14372.72 527
14373.85 520
14374.98 512
14376.11 539
14377.25 507
14378.38 512
14379.51 527
14380.64 518
14381.77 524
14382.90 552
14384.03 545
14385.16 561
14386.30 521
14387.43 514
14388.56 528
14389.69 519
14390.82 531
14391.95 545
14393.09 565
14394.22 548
14395.35 564
14396.48 503
14397.61 543
14398.75 551
14399.88 557
14401.01 523
14402.14 525
14403.27 527
14404.41 531
14405.54 494
14406.67 548
14407.80 575
14408.94 551
14410.07 571
14411.20 542
14412.33 519
14413.47 519
14414.60 545
14415.73 528
14416.87 557
14418.00 516
14419.13 509
14420.26 526
14421.40 536
14422.53 560
14423.66 514
14424.80 534
14425.93 524
14427.06 551
14428.20 510
14429.33 557
14430.46 558
14431.59 524
14432.73 522
14433.86 567
14435.00 534
14436.13 569
14437.26 523
14438.40 556
14439.53 546
14440.66 542
14441.80 544
14442.93 526
14444.06 547
14445.20 554
14446.33 554
14447.47 567
14448.60 562
14449.73 535
14450.87 555
14452.00 528
14453.14 563
14454.27 570
14455.41 553
14456.54 535
14457.67 536
14458.81 571
14459.94 552
14461.08 567
14462.21 562
14463.35 555
14464.48 555
14465.62 537
14466.75 552
14467.89 575
14469.02 540
14470.15 580
14471.29 541
14472.42 551
14473.56 517
14474.69 547
14475.83 581
14476.96 533
14478.10 554
14479.24 548
14480.37 592
14481.51 562
14482.64 561
14483.78 560
14484.91 563
14486.05 549
14487.18 583
14488.32 567
14489.45 591
14490.59 589
14491.73 594
14492.86 611
14494.00 601
14495.13 585
14496.27 595
14497.40 602
14498.54 585
14499.68 584
14500.81 571
14501.95 614
14503.08 600
14504.22 632
14505.36 600
14506.49 617
14507.63 622
14508.77 613
14509.90 621
14511.04 615
14512.18 666
14513.31 622
14514.45 642
14515.58 627
14516.72 628
14517.86 642
14519.00 655
14520.13 665
14521.27 653
14522.41 648
14523.54 656
14524.68 631
14525.82 604
14526.95 620
14528.09 613
14529.23 653
14530.37 634
14531.50 617
14532.64 601
14533.78 625
14534.91 608
14536.05 638
14537.19 634
14538.33 621
14539.46 587
14540.60 578
14541.74 562
14542.88 570
14544.02 577
14545.15 590
14546.29 551
14547.43 531
14548.57 562
14549.70 560
14550.84 564
14551.98 558
14553.12 603
14554.26 563
14555.39 597
14556.53 599
14557.67 571
14558.81 590
14559.95 572
14561.09 586
14562.22 571
14563.36 580
14564.50 521
14565.64 545
14566.78 560
14567.92 559
14569.06 582
14570.20 552
14571.33 540
14572.47 542
14573.61 550
14574.75 564
14575.89 550
14577.03 570
14578.17 583
14579.31 583
14580.45 530
14581.59 550
14582.72 549
14583.86 552
14585.00 570
14586.14 572
14587.28 592
14588.42 580
14589.56 568
14590.70 530
14591.84 596
14592.98 531
14594.12 560
14595.26 544
14596.40 554
14597.54 551
14598.68 570
14599.82 583
14600.96 591
14602.10 551
14603.24 586
14604.38 587
14605.52 565
14606.66 564
14607.80 583
14608.94 542
14610.08 541
14611.22 580
14612.36 545
14613.50 568
14614.64 535
14615.78 568
14616.92 558
14618.06 574
14619.20 581
14620.34 571
14621.49 587
14622.63 568
14623.77 595
14624.91 617
14626.05 592
14627.19 591
14628.33 583
14629.47 565
14630.61 579
14631.75 580
14632.90 576
14634.04 593
14635.18 584
14636.32 593
14637.46 554
14638.60 585
14639.74 611
14640.88 607
14642.03 561
14643.17 589
14644.31 592
14645.45 611
14646.59 605
14647.73 573
14648.88 567
14650.02 561
14651.16 581
14652.30 566
14653.44 551
14654.59 549
14655.73 536
14656.87 550
14658.01 576
14659.16 535
14660.30 520
14661.44 537
14662.58 592
14663.72 556
14664.87 569
14666.01 521
14667.15 579
14668.29 584
14669.44 509
14670.58 544
14671.72 562
14672.87 577
14674.01 536
14675.15 555
14676.29 495
14677.44 509
14678.58 511
14679.72 519
14680.87 503
14682.01 532
14683.15 481
14684.30 522
14685.44 531
14686.58 503
14687.73 519
14688.87 522
14690.01 515
14691.16 501
14692.30 506
14693.44 516
14694.59 522
14695.73 519
14696.87 513
14698.02 490
14699.16 499
14700.30 503
14701.45 564
14702.59 492
14703.74 518
14704.88 486
14706.02 525
14707.17 516
14708.31 495
14709.46 506
14710.60 490
14711.75 504
14712.89 479
14714.03 495
14715.18 514
14716.32 493
14717.47 494
14718.61 488
14719.76 495
14720.90 491
14722.05 533
14723.19 541
14724.34 488
14725.48 492
14726.63 517
14727.77 496
14728.92 482
14730.06 485
14731.21 503
14732.35 507
14733.50 513
14734.64 503
14735.79 542
14736.93 494
14738.08 520
14739.22 496
14740.37 506
14741.51 474
14742.66 472
14743.80 517
14744.95 514
14746.09 535
14747.24 549
14748.39 508
14749.53 510
14750.68 512
14751.82 506
14752.97 507
14754.11 487
14755.26 521
14756.41 488
14757.55 512
14758.70 516
14759.85 498
14760.99 481
14762.14 507
14763.28 485
14764.43 477
14765.58 518
14766.72 507
14767.87 491
14769.02 483
14770.16 518
14771.31 480
14772.46 493
14773.60 518
14774.75 473
14775.90 473
14777.04 511
14778.19 505
14779.34 472
14780.48 477
14781.63 494
14782.78 492
14783.92 468
14785.07 492
14786.22 504
14787.37 505
14788.51 455
14789.66 487
14790.81 491
14791.96 500
14793.10 505
14794.25 514
14795.40 467
14796.54 502
14797.69 471
14798.84 462
14799.99 478
14801.14 463
14802.28 482
14803.43 465
14804.58 528
14805.73 502
14806.88 490
14808.02 461
14809.17 467
14810.32 458
14811.47 466
14812.62 495
14813.76 492
14814.91 462
14816.06 464
14817.21 484
14818.36 490
14819.51 520
14820.65 507
14821.80 487
14822.95 454
14824.10 453
14825.25 463
14826.40 452
14827.55 432
14828.69 460
14829.84 452
14830.99 471
14832.14 459
14833.29 473
14834.44 467
14835.59 443
14836.74 460
14837.89 456
14839.04 462
14840.19 429
14841.33 463
14842.48 468
14843.63 463
14844.78 430
14845.93 485
14847.08 483
14848.23 470
14849.38 438
14850.53 437
14851.68 462
14852.83 457
14853.98 427
14855.13 470
14856.28 469
14857.43 473
14858.58 457
14859.73 453
14860.88 443
14862.03 430
14863.18 443
14864.33 444
14865.48 457
14866.63 453
14867.78 458
14868.93 471
14870.08 434
14871.23 451
14872.38 464
14873.53 470
14874.68 491
14875.83 466
14876.98 463
14878.14 472
14879.29 463
14880.44 492
14881.59 490
14882.74 478
14883.89 473
14885.04 473
14886.19 466
14887.34 454
14888.49 443
14889.64 466
14890.80 458
14891.95 437
14893.10 453
14894.25 453
14895.40 468
14896.55 454
14897.70 504
14898.86 475
14900.01 484
14901.16 447
14902.31 450
14903.46 446
14904.61 472
14905.77 454
14906.92 472
14908.07 461
14909.22 448
14910.37 482
14911.53 458
14912.68 465
14913.83 440
14914.98 471
14916.13 445
14917.29 509
14918.44 437
14919.59 471
14920.74 457
14921.90 470
14923.05 476
14924.20 479
14925.35 467
14926.51 469
14927.66 479
14928.81 447
14929.96 466
14931.12 469
14932.27 476
14933.42 486
14934.57 486
14935.73 481
14936.88 473
14938.03 469
14939.19 468
14940.34 477
14941.49 442
14942.65 459
14943.80 476
14944.95 480
14946.11 466
14947.26 471
14948.41 442
14949.57 476
14950.72 473
14951.87 475
14953.03 457
14954.18 479
14955.33 473
14956.49 471
14957.64 492
14958.80 491
14959.95 457
14961.10 498
14962.26 463
14963.41 464
14964.57 481
14965.72 468
14966.87 477
14968.03 455
14969.18 494
14970.34 481
14971.49 502
14972.65 467
14973.80 466
14974.95 475
14976.11 461
14977.26 475
14978.42 438
14979.57 499
14980.73 487
14981.88 488
14983.04 473
14984.19 494
14985.35 473
14986.50 489
14987.66 476
14988.81 484
14989.97 464
14991.12 487
14992.28 483
14993.43 468
14994.59 466
14995.74 477
14996.90 475
14998.05 509
14999.21 486
15000.36 487
15001.52 488
15002.67 462
15003.83 488
15004.99 464
15006.14 459
15007.30 476
15008.45 474
15009.61 457
15010.76 471
15011.92 428
15013.08 430
15014.23 457
15015.39 445
15016.54 453
15017.70 470
15018.86 444
15020.01 414
15021.17 453
15022.32 473
15023.48 436
15024.64 430
15025.79 446
15026.95 435
15028.11 469
15029.26 457
15030.42 452
15031.58 439
15032.73 507
15033.89 468
15035.05 467
15036.20 452
15037.36 431
15038.52 447
15039.67 453
15040.83 477
15041.99 421
15043.15 467
15044.30 474
15045.46 447
15046.62 437
15047.77 465
15048.93 452
15050.09 452
15051.25 466
15052.40 477
15053.56 468
15054.72 467
15055.88 461
15057.03 449
15058.19 465
15059.35 466
15060.51 471
15061.66 491
15062.82 482
15063.98 448
15065.14 453
15066.30 464
15067.45 447
15068.61 486
15069.77 503
15070.93 505
15072.09 434
15073.24 448
15074.40 501
15075.56 486
15076.72 462
15077.88 432
15079.04 481
15080.20 457
15081.35 441
15082.51 471
15083.67 474
15084.83 482
15085.99 472
15087.15 484
15088.31 457
15089.46 439
15090.62 487
15091.78 464
15092.94 456
15094.10 445
15095.26 471
15096.42 461
15097.58 480
15098.74 467
15099.90 464
15101.06 471
15102.22 464
15103.37 461
15104.53 473
15105.69 456
15106.85 448
15108.01 458
15109.17 481
15110.33 473
15111.49 459
15112.65 449
15113.81 508
15114.97 491
15116.13 460
15117.29 459
15118.45 445
15119.61 468
15120.77 434
15121.93 431
15123.09 458
15124.25 426
15125.41 451
15126.57 442
15127.73 431
15128.89 436
15130.05 457
15131.21 443
15132.37 464
15133.53 455
15134.69 428
15135.86 454
15137.02 424
15138.18 461
15139.34 432
15140.50 415
15141.66 440
15142.82 442
15143.98 475
15145.14 436
15146.30 470
15147.46 496
15148.63 459
15149.79 434
15150.95 470
15152.11 434
15153.27 458
15154.43 439
15155.59 474
15156.75 499
15157.92 470
15159.08 442
15160.24 447
15161.40 447
15162.56 476
15163.72 445
15164.89 475
15166.05 454
15167.21 454
15168.37 453
15169.53 458
15170.69 458
15171.86 460
15173.02 469
15174.18 448
15175.34 455
15176.51 454
15177.67 467
15178.83 461
15179.99 431
15181.15 447
15182.32 469
15183.48 461
15184.64 482
15185.80 464
15186.97 460
15188.13 459
15189.29 468
15190.46 487
15191.62 467
15192.78 459
15193.94 458
15195.11 483
15196.27 486
15197.43 469
15198.60 503
15199.76 494
15200.92 430
15202.08 431
15203.25 476
15204.41 468
15205.57 490
15206.74 462
15207.90 503
15209.06 461
15210.23 468
15211.39 501
15212.56 481
15213.72 519
15214.88 508
15216.05 487
15217.21 501
15218.37 489
15219.54 471
15220.70 472
15221.87 507
15223.03 496
15224.19 480
15225.36 487
15226.52 502
15227.69 503
15228.85 483
15230.01 498
15231.18 485
15232.34 480
15233.51 499
15234.67 483
15235.84 464
15237.00 510
15238.16 503
15239.33 512
15240.49 496
15241.66 481
15242.82 506
15243.99 457
15245.15 487
15246.32 481
15247.48 449
15248.65 473
15249.81 466
15250.98 463
15252.14 476
15253.31 453
15254.47 468
15255.64 494
15256.80 476
15257.97 456
15259.13 447
15260.30 471
15261.46 468
15262.63 491
15263.80 468
15264.96 455
15266.13 482
15267.29 453
15268.46 445
15269.62 462
15270.79 432
15271.96 444
15273.12 468
15274.29 475
15275.45 434
15276.62 444
15277.79 469
15278.95 435
15280.12 446
15281.28 447
15282.45 447
15283.62 441
15284.78 450
15285.95 456
15287.12 468
15288.28 464
15289.45 447
15290.62 496
15291.78 454
15292.95 416
15294.12 446
15295.28 475
15296.45 471
15297.62 469
15298.78 477
15299.95 489
15301.12 472
15302.28 464
15303.45 454
15304.62 457
15305.78 466
15306.95 454
15308.12 460
15309.29 471
15310.45 453
15311.62 464
15312.79 506
15313.96 463
15315.12 488
15316.29 483
15317.46 474
15318.63 448
15319.79 465
15320.96 465
15322.13 482
15323.30 442
15324.46 463
15325.63 485
15326.80 479
15327.97 489
15329.14 444
15330.30 481
15331.47 475
15332.64 463
15333.81 445
15334.98 491
15336.14 470
15337.31 469
15338.48 495
15339.65 460
15340.82 447
15341.99 457
15343.16 455
15344.32 471
15345.49 455
15346.66 437
15347.83 465
15349.00 433
15350.17 435
15351.34 439
15352.51 448
15353.67 461
15354.84 445
15356.01 470
15357.18 484
15358.35 457
15359.52 441
15360.69 462
15361.86 460
15363.03 457
15364.20 484
15365.37 460
15366.54 470
15367.71 485
15368.87 451
15370.04 448
15371.21 466
15372.38 482
15373.55 459
15374.72 479
15375.89 454
15377.06 473
15378.23 468
15379.40 479
15380.57 477
15381.74 465
15382.91 474
15384.08 487
15385.25 454
15386.42 471
15387.59 473
15388.76 477
15389.93 514
15391.10 485
15392.27 489
15393.44 455
15394.62 484
15395.79 489
15396.96 475
15398.13 484
15399.30 487
15400.47 502
15401.64 458
15402.81 453
15403.98 494
15405.15 461
15406.32 444
15407.49 473
15408.66 460
15409.84 481
15411.01 486
15412.18 439
15413.35 439
15414.52 442
15415.69 468
15416.86 499
15418.03 507
15419.21 459
15420.38 456
15421.55 465
15422.72 463
15423.89 469
15425.06 451
15426.24 461
15427.41 483
15428.58 469
15429.75 466
15430.92 456
15432.09 449
15433.27 461
15434.44 450
15435.61 464
15436.78 459
15437.96 440
15439.13 487
15440.30 478
15441.47 433
15442.64 465
15443.82 458
15444.99 438
15446.16 445
15447.33 448
15448.51 451
15449.68 455
15450.85 438
15452.02 448
15453.20 445
15454.37 441
15455.54 442
15456.72 460
15457.89 459
15459.06 438
15460.23 439
15461.41 468
15462.58 433
15463.75 436
15464.93 470
15466.10 451
15467.27 445
15468.45 446
15469.62 418
15470.79 438
15471.97 439
15473.14 464
15474.31 420
15475.49 463
15476.66 429
15477.83 471
15479.01 425
15480.18 437
15481.36 457
15482.53 446
15483.70 447
15484.88 419
15486.05 447
15487.23 436
15488.40 455
15489.57 425
15490.75 439
15491.92 457
15493.10 442
15494.27 460
15495.44 466
15496.62 459
15497.79 442
15498.97 445
15500.14 448
15501.32 445
15502.49 448
15503.67 437
15504.84 457
15506.02 446
15507.19 415
15508.36 435
15509.54 463
15510.71 454
15511.89 453
15513.06 500
15514.24 476
15515.41 478
15516.59 483
15517.77 454
15518.94 458
15520.12 447
15521.29 452
15522.47 434
15523.64 437
15524.82 469
15525.99 439
15527.17 451
15528.34 445
15529.52 460
15530.69 466
15531.87 435
15533.05 464
15534.22 451
15535.40 443
15536.57 464
15537.75 465
15538.93 455
15540.10 455
15541.28 455
15542.45 457
15543.63 466
15544.81 450
15545.98 443
15547.16 441
15548.33 465
15549.51 477
15550.69 459
15551.86 467
15553.04 481
15554.22 475
15555.39 457
15556.57 457
15557.75 438
15558.92 456
15560.10 455
15561.28 468
15562.45 483
15563.63 470
15564.81 448
15565.99 479
15567.16 471
15568.34 496
15569.52 478
15570.69 484
15571.87 498
15573.05 483
15574.23 467
15575.40 488
15576.58 481
15577.76 479
15578.93 473
15580.11 479
15581.29 471
15582.47 451
15583.65 487
15584.82 463
15586.00 474
15587.18 486
15588.36 492
15589.53 487
15590.71 481
15591.89 484
15593.07 502
15594.25 479
15595.42 495
15596.60 492
15597.78 506
15598.96 497
15600.14 494
15601.32 513
15602.49 490
15603.67 502
15604.85 518
15606.03 528
15607.21 517
15608.39 511
15609.56 503
15610.74 500
15611.92 504
15613.10 529
15614.28 542
15615.46 513
15616.64 512
15617.82 526
15619.00 549
15620.17 511
15621.35 532
15622.53 548
15623.71 535
15624.89 526
15626.07 510
15627.25 494
15628.43 507
15629.61 533
15630.79 546
15631.97 537
15633.15 557
15634.33 526
15635.51 538
15636.69 530
15637.87 555
15639.05 551
15640.22 558
15641.40 531
15642.58 580
15643.76 556
15644.94 550
15646.12 579
15647.30 545
15648.48 569
15649.66 574
15650.85 581
15652.03 552
15653.21 530
15654.39 562
15655.57 565
15656.75 561
15657.93 548
15659.11 565
15660.29 537
15661.47 561
15662.65 575
15663.83 564
15665.01 567
15666.19 544
15667.37 540
15668.55 541
15669.73 547
15670.92 522
15672.10 547
15673.28 524
15674.46 547
15675.64 565
15676.82 533
15678.00 521
15679.18 522
15680.36 547
15681.55 560
15682.73 550
15683.91 533
15685.09 558
15686.27 543
15687.45 533
15688.63 533
15689.82 518
15691.00 505
15692.18 519
15693.36 486
15694.54 521
15695.73 545
15696.91 553
15698.09 516
15699.27 502
15700.45 514
15701.64 522
15702.82 512
15704.00 556
15705.18 505
15706.36 498
15707.55 516
15708.73 516
15709.91 512
15711.09 524
15712.28 508
15713.46 526
15714.64 530
15715.82 526
15717.01 530
15718.19 568
15719.37 525
15720.55 535
15721.74 537
15722.92 538
15724.10 505
15725.29 545
15726.47 523
15727.65 565
15728.84 563
15730.02 550
15731.20 558
15732.39 548
15733.57 545
15734.75 527
15735.94 554
15737.12 547
15738.30 544
15739.49 523
15740.67 537
15741.85 527
15743.04 568
15744.22 568
15745.40 526
15746.59 553
15747.77 529
15748.96 551
15750.14 568
15751.32 581
15752.51 562
15753.69 572
15754.88 567
15756.06 576
15757.24 562
15758.43 542
15759.61 546
15760.80 568
15761.98 539
15763.17 519
15764.35 554
15765.53 551
15766.72 531
15767.90 538
15769.09 542
15770.27 543
15771.46 527
15772.64 512
15773.83 533
15775.01 521
15776.20 503
15777.38 504
15778.57 541
15779.75 518
15780.94 513
15782.12 502
15783.31 483
15784.49 503
15785.68 542
15786.86 499
15788.05 523
15789.23 521
15790.42 518
15791.60 513
15792.79 504
15793.98 502
15795.16 488
15796.35 522
15797.53 519
15798.72 499
15799.90 495
15801.09 498
15802.28 489
15803.46 492
15804.65 496
15805.83 480
15807.02 487
15808.21 491
15809.39 509
15810.58 480
15811.76 476
15812.95 495
15814.14 502
15815.32 478
15816.51 461
15817.70 514
15818.88 493
15820.07 471
15821.26 494
15822.44 493
15823.63 511
15824.82 487
15826.00 482
15827.19 476
15828.38 465
15829.56 464
15830.75 461
15831.94 480
15833.12 478
15834.31 496
15835.50 485
15836.69 485
15837.87 478
15839.06 500
15840.25 449
15841.44 481
15842.62 464
15843.81 466
15845.00 493
15846.18 467
15847.37 444
15848.56 480
15849.75 470
15850.94 478
15852.12 485
15853.31 478
15854.50 478
15855.69 496
15856.87 478
15858.06 461
15859.25 465
15860.44 474
15861.63 458
15862.81 456
15864.00 451
15865.19 487
15866.38 451
15867.57 449
15868.76 479
15869.94 485
15871.13 490
15872.32 481
15873.51 462
15874.70 490
15875.89 478
15877.08 485
15878.26 486
15879.45 483
15880.64 501
15881.83 472
15883.02 456
15884.21 497
15885.40 488
15886.59 513
15887.78 504
15888.97 520
15890.15 491
15891.34 459
15892.53 471
15893.72 465
15894.91 505
15896.10 458
15897.29 479
15898.48 496
15899.67 489
15900.86 499
15902.05 488
15903.24 499
15904.43 497
15905.62 491
15906.81 486
15908.00 510
15909.19 486
15910.38 522
15911.57 499
15912.76 526
15913.95 498
15915.14 509
15916.33 505
15917.52 509
15918.71 491
15919.90 482
15921.09 514
15922.28 522
15923.47 519
15924.66 467
15925.85 497
15927.04 481
15928.23 492
15929.42 486
15930.61 467
15931.80 496
15932.99 506
15934.18 486
15935.38 466
15936.57 493
15937.76 493
15938.95 473
15940.14 492
15941.33 498
15942.52 492
15943.71 487
15944.90 472
15946.10 472
15947.29 457
15948.48 490
15949.67 490
15950.86 476
15952.05 480
15953.24 474
15954.44 461
15955.63 474
15956.82 446
15958.01 452
15959.20 446
15960.39 450
15961.59 452
15962.78 439
15963.97 453
15965.16 450
15966.35 461
15967.55 445
15968.74 433
15969.93 449
15971.12 422
15972.31 432
15973.51 415
15974.70 450
15975.89 443
15977.08 429
15978.28 435
15979.47 423
15980.66 415
15981.85 413
15983.05 445
15984.24 449
15985.43 437
15986.62 431
15987.82 447
15989.01 415
15990.20 420
15991.40 433
15992.59 425
15993.78 410
15994.98 431
15996.17 442
15997.36 450
15998.55 416
15999.75 432
16000.94 440
16002.13 410
16003.33 415
16004.52 449
16005.72 435
16006.91 433
16008.10 423
16009.30 432
16010.49 422
16011.68 424
16012.88 453
16014.07 448
16015.26 414
16016.46 383
16017.65 413
16018.85 404
16020.04 409
16021.23 415
16022.43 405
16023.62 416
16024.82 412
16026.01 408
16027.21 392
16028.40 423
16029.59 414
16030.79 401
16031.98 410
16033.18 409
16034.37 404
16035.57 438
16036.76 438
16037.96 427
16039.15 395
16040.35 405
16041.54 432
16042.73 443
16043.93 448
16045.12 430
16046.32 424
16047.51 425
16048.71 437
16049.91 411
16051.10 408
16052.30 413
16053.49 402
16054.69 411
16055.88 428
16057.08 431
16058.27 445
16059.47 425
16060.66 414
16061.86 429
16063.05 413
16064.25 421
16065.45 413
16066.64 437
16067.84 433
16069.03 421
16070.23 425
16071.42 437
16072.62 400
16073.82 409
16075.01 430
16076.21 414
16077.41 418
16078.60 411
16079.80 450
16080.99 435
16082.19 407
16083.39 395
16084.58 391
16085.78 391
16086.98 426
16088.17 410
16089.37 404
16090.57 404
16091.76 426
16092.96 419
16094.16 419
16095.35 404
16096.55 419
16097.75 403
16098.94 413
16100.14 381
16101.34 437
16102.53 436
16103.73 399
16104.93 384
16106.13 419
16107.32 413
16108.52 414
16109.72 426
16110.92 400
16112.11 400
16113.31 426
16114.51 425
16115.71 415
16116.90 398
16118.10 423
16119.30 415
16120.50 413
16121.69 397
16122.89 399
16124.09 427
16125.29 412
16126.49 385
16127.68 402
16128.88 409
16130.08 386
16131.28 401
16132.48 394
16133.67 397
16134.87 397
16136.07 381
16137.27 393
16138.47 418
16139.67 416
16140.86 415
16142.06 412
16143.26 395
16144.46 396
16145.66 403
16146.86 414
16148.06 393
16149.26 401
16150.45 411
16151.65 397
16152.85 392
16154.05 399
16155.25 410
16156.45 447
16157.65 405
16158.85 399
16160.05 414
16161.25 412
16162.45 393
16163.64 429
16164.84 405
16166.04 390
16167.24 387
16168.44 359
16169.64 395
16170.84 392
16172.04 389
16173.24 421
16174.44 406
16175.64 402
16176.84 416
16178.04 415
16179.24 411
16180.44 418
16181.64 398
16182.84 396
16184.04 406
16185.24 401
16186.44 396
16187.64 411
16188.84 400
16190.04 409
16191.24 424
16192.44 417
16193.64 402
16194.84 417
16196.04 435
16197.24 393
16198.44 409
16199.65 411
16200.85 409
16202.05 408
16203.25 419
16204.45 383
16205.65 395
16206.85 392
16208.05 389
16209.25 401
16210.45 410
16211.65 378
16212.86 399
16214.06 397
16215.26 405
16216.46 411
16217.66 417
16218.86 429
16220.06 410
16221.27 389
16222.47 404
16223.67 413
16224.87 411
16226.07 421
16227.27 427
16228.48 400
16229.68 413
16230.88 415
16232.08 432
16233.28 388
16234.48 430
16235.69 428
16236.89 440
16238.09 401
16239.29 426
16240.50 425
16241.70 426
16242.90 396
16244.10 398
16245.30 415
16246.51 405
16247.71 426
16248.91 420
16250.11 408
16251.32 380
16252.52 420
16253.72 445
16254.92 417
16256.13 395
16257.33 422
16258.53 421
16259.74 426
16260.94 406
16262.14 419
16263.35 451
16264.55 423
16265.75 393
16266.95 425
16268.16 427
16269.36 450
16270.56 442
16271.77 453
16272.97 419
16274.17 409
16275.38 427
16276.58 431
16277.79 438
16278.99 425
16280.19 434
16281.40 398
16282.60 448
16283.80 408
16285.01 421
16286.21 412
16287.42 420
16288.62 417
16289.82 407
16291.03 425
16292.23 438
16293.44 442
16294.64 438
16295.84 417
16297.05 423
16298.25 425
16299.46 407
16300.66 425
16301.87 424
16303.07 441
16304.27 403
16305.48 431
16306.68 414
16307.89 420
16309.09 448
16310.30 410
16311.50 422
16312.71 401
16313.91 414
16315.12 389
16316.32 412
16317.53 416
16318.73 407
16319.94 407
16321.14 387
16322.35 385
16323.55 409
16324.76 398
16325.96 400
16327.17 389
16328.38 387
16329.58 387
16330.79 396
16331.99 387
16333.20 358
16334.40 405
16335.61 391
16336.81 400
16338.02 383
16339.23 376
16340.43 403
16341.64 376
16342.84 380
16344.05 371
16345.26 393
16346.46 385
16347.67 382
16348.87 365
16350.08 371
16351.29 388
16352.49 417
16353.70 389
16354.91 393
16356.11 392
16357.32 401
16358.53 388
16359.73 379
16360.94 363
16362.15 376
16363.35 382
16364.56 355
16365.77 394
16366.97 401
16368.18 404
16369.39 327
16370.59 360
16371.80 346
16373.01 417
16374.21 375
16375.42 382
16376.63 408
16377.84 390
16379.04 396
16380.25 385
16381.46 391
16382.67 345
16383.87 372
16385.08 384
16386.29 389
16387.50 366
16388.70 372
16389.91 364
16391.12 383
16392.33 389
16393.53 379
16394.74 358
16395.95 366
16397.16 350
16398.37 364
16399.57 364
16400.78 340
16401.99 387
16403.20 394
16404.41 365
16405.62 339
16406.82 365
16408.03 349
16409.24 382
16410.45 349
16411.66 368
16412.87 368
16414.07 371
16415.28 369
16416.49 326
16417.70 363
16418.91 345
16420.12 373
16421.33 345
16422.54 355
16423.75 363
16424.95 346
16426.16 364
16427.37 354
16428.58 336
16429.79 354
16431.00 342
16432.21 353
16433.42 348
16434.63 365
16435.84 336
16437.05 394
16438.26 357
16439.47 356
16440.68 381
16441.88 372
16443.09 374
16444.30 332
16445.51 353
16446.72 342
16447.93 359
16449.14 350
16450.35 361
16451.56 343
16452.77 349
16453.98 347
16455.19 322
16456.40 344
16457.61 346
16458.82 335
16460.03 346
16461.24 359
16462.45 323
16463.67 353
16464.88 346
16466.09 366
16467.30 331
16468.51 325
16469.72 347
16470.93 341
16472.14 320
16473.35 342
16474.56 352
16475.77 341
16476.98 322
16478.19 336
16479.40 363
16480.62 343
16481.83 338
16483.04 363
16484.25 339
16485.46 345
16486.67 357
16487.88 325
16489.09 359
16490.31 366
16491.52 356
16492.73 363
16493.94 358
16495.15 345
16496.36 328
16497.57 361
16498.79 340
16500.00 343
16501.21 344
16502.42 385
16503.63 332
16504.85 349
16506.06 322
16507.27 344
16508.48 332
16509.69 355
16510.91 359
16512.12 347
16513.33 374
16514.54 341
16515.76 344
16516.97 347
16518.18 333
16519.39 357
16520.60 373
16521.82 343
16523.03 348
16524.24 321
16525.46 316
16526.67 344
16527.88 315
16529.09 345
16530.31 357
16531.52 367
16532.73 325
16533.95 324
16535.16 313
16536.37 352
16537.58 366
16538.80 379
16540.01 351
16541.22 323
16542.44 333
16543.65 349
16544.86 346
16546.08 342
16547.29 310
16548.50 334
16549.72 360
16550.93 331
16552.15 350
16553.36 331
16554.57 354
16555.79 299
16557.00 362
16558.21 326
16559.43 342
16560.64 348
16561.86 351
16563.07 344
16564.28 335
16565.50 330
16566.71 352
16567.93 360
16569.14 336
16570.36 318
16571.57 320
16572.78 353
16574.00 323
16575.21 353
16576.43 310
16577.64 351
16578.86 324
16580.07 339
16581.29 328
16582.50 333
16583.72 327
16584.93 336
16586.15 350
16587.36 321
16588.58 322
16589.79 337
16591.01 335
16592.22 342
16593.44 375
16594.65 313
16595.87 337
16597.08 347
16598.30 350
16599.51 296
16600.73 322
16601.94 332
16603.16 315
16604.37 310
16605.59 313
16606.81 341
16608.02 330
16609.24 312
16610.45 296
16611.67 331
16612.89 349
16614.10 362
16615.32 322
16616.53 333
16617.75 315
16618.97 334
16620.18 326
16621.40 354
16622.61 318
16623.83 311
16625.05 304
16626.26 337
16627.48 331
16628.70 304
16629.91 337
16631.13 315
16632.35 326
16633.56 328
16634.78 342
16636.00 316
16637.21 331
16638.43 314
16639.65 328
16640.86 312
16642.08 308
16643.30 333
16644.51 322
16645.73 326
16646.95 339
16648.17 334
16649.38 312
16650.60 347
16651.82 322
16653.03 354
16654.25 312
16655.47 337
16656.69 330
16657.90 332
16659.12 327
16660.34 323
16661.56 322
16662.77 318
16663.99 311
16665.21 296
16666.43 316
16667.65 337
16668.86 313
16670.08 322
16671.30 329
16672.52 317
16673.74 346
16674.95 310
16676.17 324
16677.39 316
16678.61 314
16679.83 324
16681.05 321
16682.26 317
16683.48 324
16684.70 344
16685.92 323
16687.14 345
16688.36 307
16689.58 345
16690.79 321
16692.01 285
16693.23 295
16694.45 315
16695.67 325
16696.89 323
16698.11 315
16699.33 291
16700.55 309
16701.76 329
16702.98 329
16704.20 321
16705.42 300
16706.64 300
16707.86 341
16709.08 339
16710.30 340
16711.52 304
16712.74 321
16713.96 330
16715.18 304
16716.40 326
16717.62 341
16718.84 337
16720.06 317
16721.28 318
16722.50 322
16723.72 336
16724.94 334
16726.16 304
16727.38 306
16728.60 329
16729.82 340
16731.04 321
16732.26 310
16733.48 315
16734.70 290
16735.92 315
16737.14 315
16738.36 289
16739.58 309
16740.80 309
16742.02 334
16743.24 332
16744.46 312
16745.68 330
16746.90 342
16748.12 317
16749.35 301
16750.57 324
16751.79 341
16753.01 315
16754.23 322
16755.45 304
16756.67 319
16757.89 327
16759.11 342
16760.33 327
16761.56 316
16762.78 308
16764.00 331
16765.22 340
16766.44 320
16767.66 321
16768.88 313
16770.11 300
16771.33 291
16772.55 293
16773.77 305
16774.99 304
16776.22 324
16777.44 333
16778.66 313
16779.88 320
16781.10 300
16782.33 298
16783.55 270
16784.77 305
16785.99 307
16787.21 336
16788.44 328
16789.66 322
16790.88 309
16792.10 317
16793.33 307
16794.55 321
16795.77 316
16796.99 325
16798.22 304
16799.44 313
16800.66 329
16801.88 298
16803.11 301
16804.33 316
16805.55 327
16806.78 325
16808.00 317
16809.22 296
16810.44 295
16811.67 299
16812.89 319
16814.11 318
16815.34 314
16816.56 307
16817.78 313
16819.01 321
16820.23 309
16821.45 324
16822.68 314
16823.90 309
16825.13 310
16826.35 301
16827.57 313
16828.80 314
16830.02 312
16831.24 326
16832.47 327
16833.69 327
16834.92 308
16836.14 309
16837.36 306
16838.59 313
16839.81 312
16841.04 315
16842.26 323
16843.48 335
16844.71 313
16845.93 322
16847.16 317
16848.38 324
16849.61 323
16850.83 318
16852.06 289
16853.28 291
16854.51 333
16855.73 332
16856.95 330
16858.18 313
16859.40 321
16860.63 333
16861.85 339
16863.08 317
16864.30 337
16865.53 324
16866.75 311
16867.98 310
16869.21 346
16870.43 305
16871.66 309
16872.88 322
16874.11 334
16875.33 345
16876.56 303
16877.78 321
16879.01 315
16880.23 331
16881.46 317
16882.69 322
16883.91 334
16885.14 346
16886.36 347
16887.59 341
16888.81 337
16890.04 351
16891.27 331
16892.49 313
16893.72 304
16894.94 334
16896.17 323
16897.40 318
16898.62 338
16899.85 313
16901.08 342
16902.30 322
16903.53 356
16904.76 335
16905.98 327
16907.21 322
16908.44 316
16909.66 303
16910.89 319
16912.12 315
16913.34 348
16914.57 328
16915.80 322
16917.02 311
16918.25 323
16919.48 323
16920.70 323
16921.93 328
16923.16 304
16924.39 348
16925.61 344
16926.84 330
16928.07 338
16929.30 315
16930.52 303
16931.75 300
16932.98 308
16934.21 316
16935.43 318
16936.66 349
16937.89 344
16939.12 322
16940.34 324
16941.57 319
16942.80 326
16944.03 299
16945.26 324
16946.48 311
16947.71 320
16948.94 304
16950.17 303
16951.40 315
16952.62 299
16953.85 293
16955.08 325
16956.31 311
16957.54 320
16958.77 320
16959.99 329
16961.22 361
16962.45 299
16963.68 314
16964.91 312
16966.14 325
16967.37 314
16968.60 329
16969.82 299
16971.05 323
16972.28 313
16973.51 305
16974.74 330
16975.97 326
16977.20 328
16978.43 354
16979.66 342
16980.89 298
16982.11 320
16983.34 294
16984.57 298
16985.80 304
16987.03 319
16988.26 315
16989.49 324
16990.72 326
16991.95 329
16993.18 305
16994.41 326
16995.64 321
16996.87 314
16998.10 293
16999.33 313
17000.56 332
17001.79 305
17003.02 323
17004.25 321
17005.48 315
17006.71 304
17007.94 300
17009.17 303
17010.40 319
17011.63 331
17012.86 306
17014.09 307
17015.32 311
17016.55 307
17017.78 291
17019.01 321
17020.25 327
17021.48 316
17022.71 323
17023.94 311
17025.17 292
17026.40 298
17027.63 334
17028.86 313
17030.09 296
17031.32 306
17032.55 284
17033.79 310
17035.02 317
17036.25 293
17037.48 313
17038.71 310
17039.94 297
17041.17 283
17042.41 288
17043.64 310
17044.87 286
17046.10 310
17047.33 327
17048.56 302
17049.80 329
17051.03 315
17052.26 297
17053.49 307
17054.72 293
17055.95 310
17057.19 290
17058.42 302
17059.65 318
17060.88 304
17062.12 295
17063.35 306
17064.58 285
17065.81 308
17067.04 291
17068.28 287
17069.51 291
17070.74 315
17071.97 311
17073.21 297
17074.44 277
17075.67 285
17076.90 297
17078.14 332
17079.37 319
17080.60 289
17081.84 293
17083.07 301
17084.30 302
17085.54 330
17086.77 285
17088.00 319
17089.23 326
17090.47 359
17091.70 314
17092.93 301
17094.17 305
17095.40 300
17096.63 333
17097.87 298
17099.10 297
17100.34 293
17101.57 307
17102.80 300
17104.04 278
17105.27 323
17106.50 313
17107.74 310
17108.97 327
17110.21 322
17111.44 300
17112.67 289
17113.91 299
17115.14 314
17116.38 294
17117.61 307
17118.84 318
17120.08 308
17121.31 318
17122.55 302
17123.78 316
17125.02 318
17126.25 294
17127.48 297
17128.72 313
17129.95 321
17131.19 299
17132.42 304
17133.66 329
17134.89 303
17136.13 300
17137.36 313
17138.60 301
17139.83 301
17141.07 297
17142.30 311
17143.54 301
17144.77 286
17146.01 288
17147.24 314
17148.48 306
17149.71 314
17150.95 291
17152.19 316
17153.42 307
17154.66 300
17155.89 311
17157.13 308
17158.36 295
17159.60 300
17160.83 317
17162.07 305
17163.31 310
17164.54 307
17165.78 291
17167.01 320
17168.25 317
17169.49 272
17170.72 303
17171.96 321
17173.19 316
17174.43 286
17175.67 296
17176.90 296
17178.14 307
17179.38 302
17180.61 314
17181.85 324
17183.09 292
17184.32 327
17185.56 291
17186.80 293
17188.03 298
17189.27 303
17190.51 324
17191.74 314
17192.98 321
17194.22 308
17195.45 299
17196.69 310
17197.93 310
17199.16 291
17200.40 296
17201.64 277
17202.88 303
17204.11 312
17205.35 308
17206.59 303
17207.83 329
17209.06 325
17210.30 319
17211.54 311
17212.78 332
17214.01 314
17215.25 328
17216.49 325
17217.73 318
17218.96 304
17220.20 301
17221.44 325
17222.68 349
17223.92 329
17225.15 311
17226.39 298
17227.63 307
17228.87 323
17230.11 342
17231.35 311
17232.58 316
17233.82 306
17235.06 312
17236.30 321
17237.54 330
17238.78 324
17240.01 345
17241.25 312
17242.49 298
17243.73 307
17244.97 303
17246.21 295
17247.45 310
17248.69 304
17249.93 349
17251.16 338
17252.40 322
17253.64 337
17254.88 323
17256.12 317
17257.36 304
17258.60 312
17259.84 286
17261.08 322
17262.32 299
17263.56 317
17264.80 325
17266.04 305
17267.28 306
17268.51 320
17269.75 311
17270.99 300
17272.23 298
17273.47 324
17274.71 296
17275.95 304
17277.19 295
17278.43 309
17279.67 317
17280.91 284
17282.15 307
17283.39 300
17284.63 302
17285.87 316
17287.11 287
17288.35 311
17289.60 311
17290.84 269
17292.08 289
17293.32 312
17294.56 300
17295.80 328
17297.04 309
17298.28 309
17299.52 296
17300.76 341
17302.00 326
17303.24 322
17304.48 342
17305.72 297
17306.96 315
17308.21 299
17309.45 301
17310.69 315
17311.93 316
17313.17 292
17314.41 308
17315.65 305
17316.89 313
17318.14 319
17319.38 307
17320.62 280
17321.86 275
17323.10 308
17324.34 289
17325.59 288
17326.83 295
17328.07 284
17329.31 296
17330.55 294
17331.79 294
17333.04 317
17334.28 311
17335.52 322
17336.76 305
17338.00 322
17339.25 308
17340.49 325
17341.73 337
17342.97 290
17344.22 271
17345.46 283
17346.70 320
17347.94 299
17349.19 310
17350.43 291
17351.67 280
17352.91 320
17354.16 294
17355.40 299
17356.64 307
17357.88 283
17359.13 289
17360.37 280
17361.61 290
17362.86 295
17364.10 275
17365.34 305
17366.58 303
17367.83 305
17369.07 263
17370.31 289
17371.56 297
17372.80 309
17374.04 292
17375.29 296
17376.53 296
17377.78 280
17379.02 321
17380.26 306
17381.51 299
17382.75 289
17383.99 290
17385.24 292
17386.48 315
17387.72 278
17388.97 321
17390.21 276
17391.46 297
17392.70 325
17393.94 306
17395.19 296
17396.43 314
17397.68 313
17398.92 304
17400.17 317
17401.41 293
17402.65 315
17403.90 296
17405.14 304
17406.39 277
17407.63 291
17408.88 301
17410.12 302
17411.37 305
17412.61 316
17413.86 317
17415.10 286
17416.35 296
17417.59 307
17418.84 318
17420.08 310
17421.33 310
17422.57 291
17423.82 324
17425.06 279
17426.31 321
17427.55 299
17428.80 296
17430.04 308
17431.29 320
17432.53 302
17433.78 271
17435.03 303
17436.27 287
17437.52 309
17438.76 287
17440.01 292
17441.25 312
17442.50 304
17443.75 290
17444.99 313
17446.24 308
17447.48 270
17448.73 303
17449.98 310
17451.22 290
17452.47 282
17453.71 298
17454.96 296
17456.21 269
17457.45 316
17458.70 322
17459.95 281
17461.19 285
17462.44 282
17463.69 310
17464.93 289
17466.18 303
17467.43 285
17468.67 298
17469.92 315
17471.17 296
17472.41 288
17473.66 284
17474.91 308
17476.15 307
17477.40 328
17478.65 297
17479.90 294
17481.14 288
17482.39 313
17483.64 322
17484.88 301
17486.13 293
17487.38 303
17488.63 307
17489.87 294
17491.12 301
17492.37 323
17493.62 295
17494.86 309
17496.11 328
17497.36 275
17498.61 309
17499.86 309
17501.10 298
17502.35 310
17503.60 303
17504.85 310
17506.10 321
17507.34 295
17508.59 301
17509.84 285
17511.09 298
17512.34 306
17513.59 305
17514.83 322
17516.08 320
17517.33 327
17518.58 322
17519.83 328
17521.08 310
17522.33 315
17523.57 332
17524.82 328
17526.07 318
17527.32 319
17528.57 336
17529.82 327
17531.07 320
17532.32 346
17533.57 328
17534.82 323
17536.06 338
17537.31 329
17538.56 317
17539.81 337
17541.06 323
17542.31 330
17543.56 333
17544.81 329
17546.06 338
17547.31 337
17548.56 324
17549.81 344
17551.06 336
17552.31 324
17553.56 286
17554.81 336
17556.06 335
17557.31 337
17558.56 322
17559.81 340
17561.06 342
17562.31 332
17563.56 329
17564.81 325
17566.06 338
17567.31 351
17568.56 331
17569.81 300
17571.06 342
17572.31 329
17573.56 330
17574.81 306
17576.06 363
17577.31 335
17578.56 326
17579.81 320
17581.06 317
17582.31 313
17583.57 322
17584.82 340
17586.07 337
17587.32 340
17588.57 331
17589.82 337
17591.07 293
17592.32 332
17593.57 312
17594.83 341
17596.08 320
17597.33 334
17598.58 341
17599.83 316
17601.08 327
17602.33 337
17603.59 346
17604.84 319
17606.09 346
17607.34 338
17608.59 350
17609.84 334
17611.10 331
17612.35 319
17613.60 330
17614.85 351
17616.10 367
17617.36 366
17618.61 332
17619.86 319
17621.11 335
17622.36 341
17623.62 331
17624.87 325
17626.12 330
17627.37 343
17628.63 311
17629.88 316
17631.13 304
17632.38 302
17633.64 300
17634.89 331
17636.14 314
17637.39 343
17638.65 292
17639.90 309
17641.15 325
17642.41 313
17643.66 323
17644.91 330
17646.17 327
17647.42 296
17648.67 314
17649.92 316
17651.18 314
17652.43 289
17653.68 304
17654.94 320
17656.19 324
17657.44 323
17658.70 327
17659.95 296
17661.21 295
17662.46 315
17663.71 336
17664.97 330
17666.22 306
17667.47 323
17668.73 331
17669.98 335
17671.24 294
17672.49 306
17673.74 291
17675.00 289
17676.25 285
17677.51 336
17678.76 302
17680.02 301
17681.27 299
17682.52 317
17683.78 293
17685.03 303
17686.29 335
17687.54 302
17688.80 284
17690.05 311
17691.31 279
17692.56 292
17693.82 305
17695.07 302
17696.32 305
17697.58 292
17698.83 294
17700.09 290
17701.34 306
17702.60 295
17703.86 303
17705.11 333
17706.37 302
17707.62 297
17708.88 301
17710.13 306
17711.39 306
17712.64 311
17713.90 287
17715.15 304
17716.41 299
17717.66 286
17718.92 304
17720.18 329
17721.43 307
17722.69 299
17723.94 341
17725.20 323
17726.45 324
17727.71 312
17728.97 310
17730.22 302
17731.48 322
17732.74 311
17733.99 302
17735.25 289
17736.50 296
17737.76 294
17739.02 298
17740.27 304
17741.53 292
17742.79 333
17744.04 316
17745.30 314
17746.56 318
17747.81 335
17749.07 299
17750.33 305
17751.58 321
17752.84 313
17754.10 307
17755.35 345
17756.61 314
17757.87 297
17759.12 309
17760.38 337
17761.64 310
17762.90 297
17764.15 294
17765.41 300
17766.67 294
17767.93 306
17769.18 317
17770.44 297
17771.70 303
17772.96 283
17774.21 316
17775.47 316
17776.73 290
17777.99 292
17779.24 329
17780.50 348
17781.76 308
17783.02 292
17784.28 306
17785.53 318
17786.79 302
17788.05 340
17789.31 322
17790.57 320
17791.82 288
17793.08 304
17794.34 321
17795.60 292
17796.86 301
17798.12 314
17799.37 332
17800.63 291
17801.89 299
17803.15 345
17804.41 327
17805.67 305
17806.93 294
17808.19 311
17809.44 292
17810.70 280
17811.96 319
17813.22 321
17814.48 299
17815.74 305
17817.00 320
17818.26 341
17819.52 311
17820.78 301
17822.04 330
17823.29 306
17824.55 300
17825.81 318
17827.07 302
17828.33 307
17829.59 312
17830.85 306
17832.11 318
17833.37 315
17834.63 300
17835.89 323
17837.15 317
17838.41 315
17839.67 291
17840.93 292
17842.19 294
17843.45 279
17844.71 303
17845.97 299
17847.23 295
17848.49 287
17849.75 318
17851.01 322
17852.27 299
17853.53 287
17854.79 276
17856.05 283
17857.31 297
17858.57 290
17859.84 318
17861.10 309
17862.36 280
17863.62 320
17864.88 311
17866.14 274
17867.40 261
17868.66 288
17869.92 288
17871.18 280
17872.44 312
17873.71 294
17874.97 282
17876.23 275
17877.49 273
17878.75 278
17880.01 325
17881.27 282
17882.53 307
17883.80 295
17885.06 285
17886.32 277
17887.58 288
17888.84 307
17890.10 314
17891.37 310
17892.63 302
17893.89 271
17895.15 279
17896.41 282
17897.67 313
17898.94 295
17900.20 267
17901.46 308
17902.72 292
17903.99 277
17905.25 284
17906.51 311
17907.77 309
17909.03 286
17910.30 296
17911.56 277
17912.82 278
17914.08 265
17915.35 281
17916.61 297
17917.87 295
17919.14 284
17920.40 308
17921.66 297
17922.92 276
17924.19 291
17925.45 314
17926.71 300
17927.98 280
17929.24 275
17930.50 276
17931.76 280
17933.03 292
17934.29 310
17935.55 312
17936.82 297
17938.08 263
17939.34 274
17940.61 273
17941.87 273
17943.14 287
17944.40 302
17945.66 296
17946.93 292
17948.19 280
17949.45 274
17950.72 293
17951.98 294
17953.25 310
17954.51 287
17955.77 263
17957.04 271
17958.30 297
17959.57 283
17960.83 277
17962.09 267
17963.36 299
17964.62 294
17965.89 313
17967.15 284
17968.42 261
17969.68 270
17970.95 291
17972.21 302
17973.47 278
17974.74 258
17976.00 296
17977.27 299
17978.53 274
17979.80 276
17981.06 278
17982.33 318
17983.59 277
17984.86 298
17986.12 304
17987.39 291
17988.65 294
17989.92 290
17991.18 281
17992.45 271
17993.71 267
17994.98 285
17996.25 286
17997.51 288
17998.78 262
18000.04 288
18001.31 314
18002.57 289
18003.84 282
18005.10 276
18006.37 294
18007.64 292
18008.90 287
18010.17 279
18011.43 274
18012.70 269
18013.97 254
18015.23 296
18016.50 267
18017.76 279
18019.03 289
18020.30 280
18021.56 284
18022.83 295
18024.10 289
18025.36 265
18026.63 290
18027.90 271
18029.16 279
18030.43 296
18031.70 283
18032.96 282
18034.23 283
18035.50 273
18036.76 287
18038.03 287
18039.30 286
18040.56 271
18041.83 251
18043.10 275
18044.37 277
18045.63 286
18046.90 286
18048.17 290
18049.43 290
18050.70 274
18051.97 286
18053.24 276
18054.50 279
18055.77 286
18057.04 284
18058.31 267
18059.57 259
18060.84 294
18062.11 277
18063.38 288
18064.65 272
18065.91 289
18067.18 290
18068.45 297
18069.72 282
18070.98 269
18072.25 306
18073.52 301
18074.79 316
18076.06 288
18077.33 277
18078.59 283
18079.86 286
18081.13 284
18082.40 308
18083.67 306
18084.94 311
18086.21 303
18087.47 290
18088.74 299
18090.01 289
18091.28 307
18092.55 269
18093.82 317
18095.09 286
18096.36 322
18097.62 289
18098.89 307
18100.16 325
18101.43 327
18102.70 284
18103.97 314
18105.24 311
18106.51 295
18107.78 309
18109.05 302
18110.32 323
18111.59 300
18112.86 306
18114.13 311
18115.40 316
18116.66 297
18117.93 308
18119.20 317
18120.47 322
18121.74 313
18123.01 298
18124.28 319
18125.55 292
18126.82 320
18128.09 321
18129.36 308
18130.63 313
18131.90 319
18133.17 302
18134.44 332
18135.71 302
18136.99 299
18138.26 301
18139.53 316
18140.80 329
18142.07 292
18143.34 301
18144.61 304
18145.88 286
18147.15 282
18148.42 334
18149.69 337
18150.96 307
18152.23 294
18153.50 309
18154.78 289
18156.05 299
18157.32 307
18158.59 304
18159.86 323
18161.13 299
18162.40 317
18163.67 336
18164.94 312
18166.22 307
18167.49 323
18168.76 307
18170.03 293
18171.30 300
18172.57 300
18173.85 311
18175.12 330
18176.39 318
18177.66 335
18178.93 281
18180.20 304
18181.48 299
18182.75 288
18184.02 328
18185.29 315
18186.56 316
18187.84 295
18189.11 307
18190.38 274
18191.65 303
18192.93 296
18194.20 312
18195.47 307
18196.74 287
18198.02 312
18199.29 349
18200.56 330
18201.83 302
18203.11 304
18204.38 323
18205.65 326
18206.92 325
18208.20 306
18209.47 312
18210.74 303
18212.02 319
18213.29 296
18214.56 300
18215.84 322
18217.11 326
18218.38 295
18219.65 315
18220.93 303
18222.20 313
18223.47 322
18224.75 309
18226.02 305
18227.30 292
18228.57 296
18229.84 315
18231.12 309
18232.39 300
18233.66 280
18234.94 300
18236.21 302
18237.48 321
18238.76 303
18240.03 317
18241.31 304
18242.58 308
18243.86 317
18245.13 313
18246.40 320
18247.68 292
18248.95 275
18250.23 293
18251.50 320
18252.77 297
18254.05 297
18255.32 281
18256.60 290
18257.87 299
18259.15 318
18260.42 316
18261.70 293
18262.97 301
18264.25 299
18265.52 296
18266.80 281
18268.07 283
18269.35 278
18270.62 274
18271.90 301
18273.17 318
18274.45 294
18275.72 305
18277.00 313
18278.27 292
18279.55 298
18280.82 295
18282.10 311
18283.37 272
18284.65 287
18285.93 286
18287.20 295
18288.48 278
18289.75 288
18291.03 268
18292.30 272
18293.58 269
18294.86 290
18296.13 320
18297.41 279
18298.68 288
18299.96 268
18301.24 301
18302.51 288
18303.79 297
18305.06 286
18306.34 272
18307.62 303
18308.89 272
18310.17 288
18311.45 279
18312.72 323
18314.00 288
18315.28 280
18316.55 273
18317.83 285
18319.11 279
18320.38 309
18321.66 271
18322.94 294
18324.21 275
18325.49 279
18326.77 276
18328.04 280
18329.32 286
18330.60 293
18331.88 276
18333.15 274
18334.43 279
18335.71 276
18336.98 288
18338.26 292
18339.54 313
18340.82 287
18342.09 296
18343.37 291
18344.65 285
18345.93 283
18347.20 270
18348.48 273
18349.76 261
18351.04 277
18352.32 285
18353.59 288
18354.87 266
18356.15 275
18357.43 284
18358.71 283
18359.98 272
18361.26 293
18362.54 290
18363.82 297
18365.10 316
18366.38 300
18367.65 268
18368.93 283
18370.21 255
18371.49 253
18372.77 276
18374.05 294
18375.33 283
18376.60 280
18377.88 281
18379.16 304
18380.44 296
18381.72 288
18383.00 297
18384.28 311
18385.56 305
18386.84 299
18388.11 288
18389.39 276
18390.67 305
18391.95 305
18393.23 312
18394.51 302
18395.79 284
18397.07 297
18398.35 276
18399.63 287
18400.91 270
18402.19 284
18403.47 288
18404.75 306
18406.03 287
18407.31 312
18408.59 293
18409.87 284
18411.15 284
18412.43 297
18413.71 278
18414.99 294
18416.27 289
18417.55 275
18418.83 282
18420.11 267
18421.39 274
18422.67 295
18423.95 287
18425.23 267
18426.51 265
18427.79 268
18429.07 288
18430.35 269
18431.63 281
18432.91 268
18434.19 270
18435.47 302
18436.75 293
18438.04 289
18439.32 289
18440.60 280
18441.88 273
18443.16 270
18444.44 278
18445.72 283
18447.00 270
18448.28 285
18449.57 272
18450.85 277
18452.13 315
18453.41 281
18454.69 297
18455.97 282
18457.25 287
18458.54 301
18459.82 296
18461.10 280
18462.38 274
18463.66 300
18464.94 292
18466.23 273
18467.51 296
18468.79 311
18470.07 312
18471.35 294
18472.64 292
18473.92 285
18475.20 279
18476.48 289
18477.76 268
18479.05 299
18480.33 288
18481.61 277
18482.89 284
18484.18 295
18485.46 271
18486.74 282
18488.02 285
18489.31 274
18490.59 265
18491.87 293
18493.15 306
18494.44 285
18495.72 285
18497.00 289
18498.29 271
18499.57 270
18500.85 295
18502.13 293
18503.42 275
18504.70 268
18505.98 271
18507.27 282
18508.55 280
18509.83 315
18511.12 303
18512.40 332
18513.68 292
18514.97 318
18516.25 302
18517.54 287
18518.82 289
18520.10 285
18521.39 307
18522.67 291
18523.95 303
18525.24 305
18526.52 290
18527.81 291
18529.09 292
18530.37 281
18531.66 300
18532.94 296
18534.23 284
18535.51 289
18536.79 292
18538.08 317
18539.36 316
18540.65 285
18541.93 304
18543.22 278
18544.50 310
18545.79 289
18547.07 304
18548.36 308
18549.64 317
18550.92 325
18552.21 289
18553.49 285
18554.78 308
18556.06 298
18557.35 295
18558.63 291
18559.92 288
18561.20 292
18562.49 303
18563.77 303
18565.06 306
18566.35 316
18567.63 334
18568.92 305
18570.20 320
18571.49 297
18572.77 304
18574.06 321
18575.34 340
18576.63 330
18577.92 292
18579.20 314
18580.49 323
18581.77 296
18583.06 309
18584.34 280
18585.63 297
18586.92 335
18588.20 330
18589.49 305
18590.77 308
18592.06 295
18593.35 322
18594.63 327
18595.92 313
18597.21 316
18598.49 335
18599.78 316
18601.07 300
18602.35 311
18603.64 317
18604.93 358
18606.21 323
18607.50 322
18608.79 336
18610.07 314
18611.36 322
18612.65 301
18613.93 342
18615.22 295
18616.51 291
18617.79 313
18619.08 325
18620.37 310
18621.66 292
18622.94 299
18624.23 318
18625.52 322
18626.80 333
18628.09 311
18629.38 297
18630.67 325
18631.95 300
18633.24 298
18634.53 284
18635.82 307
18637.11 328
18638.39 315
18639.68 286
18640.97 293
18642.26 302
18643.54 296
18644.83 316
18646.12 323
18647.41 297
18648.70 290
18649.99 294
18651.27 292
18652.56 293
18653.85 295
18655.14 321
18656.43 299
18657.72 296
18659.00 281
18660.29 290
18661.58 312
18662.87 287
18664.16 276
18665.45 276
18666.74 290
18668.02 283
18669.31 276
18670.60 289
18671.89 294
18673.18 303
18674.47 306
18675.76 282
18677.05 293
18678.34 285
18679.63 320
18680.92 290
18682.20 291
18683.49 279
18684.78 287
18686.07 283
18687.36 280
18688.65 297
18689.94 301
18691.23 290
18692.52 324
18693.81 306
18695.10 294
18696.39 281
18697.68 275
18698.97 281
18700.26 270
18701.55 251
18702.84 294
18704.13 286
18705.42 288
18706.71 285
18708.00 280
18709.29 288
18710.58 288
18711.87 288
18713.16 290
18714.45 277
18715.74 287
18717.03 277
18718.32 282
18719.61 256
18720.90 268
18722.20 279
18723.49 281
18724.78 275
18726.07 291
18727.36 296
18728.65 284
18729.94 281
18731.23 272
18732.52 283
18733.81 288
18735.10 275
18736.40 286
18737.69 288
18738.98 294
18740.27 292
18741.56 296
18742.85 303
18744.14 299
18745.43 288
18746.73 277
18748.02 307
18749.31 304
18750.60 274
18751.89 284
18753.18 287
18754.48 297
18755.77 286
18757.06 297
18758.35 315
18759.64 280
18760.94 293
18762.23 279
18763.52 278
18764.81 281
18766.10 259
18767.40 273
18768.69 278
18769.98 281
18771.27 261
18772.57 266
18773.86 244
18775.15 302
18776.44 271
18777.74 282
18779.03 275
18780.32 303
18781.61 283
18782.91 276
18784.20 275
18785.49 299
18786.79 305
18788.08 290
18789.37 275
18790.66 304
18791.96 271
18793.25 288
18794.54 294
18795.84 284
18797.13 258
18798.42 282
18799.72 287
18801.01 271
18802.30 272
18803.60 266
18804.89 282
18806.18 272
18807.48 273
18808.77 268
18810.07 286
18811.36 297
18812.65 271
18813.95 252
18815.24 272
18816.53 286
18817.83 268
18819.12 276
18820.42 282
18821.71 280
18823.00 300
18824.30 295
18825.59 273
18826.89 294
18828.18 293
18829.48 286
18830.77 279
18832.07 289
18833.36 285
18834.65 274
18835.95 286
18837.24 275
18838.54 307
18839.83 278
18841.13 279
18842.42 265
18843.72 256
18845.01 258
18846.31 278
18847.60 274
18848.90 289
18850.19 291
18851.49 276
18852.78 269
18854.08 284
18855.37 291
18856.67 262
18857.96 283
18859.26 269
18860.55 278
18861.85 292
18863.15 288
18864.44 299
18865.74 295
18867.03 275
18868.33 273
18869.62 280
18870.92 292
18872.22 303
18873.51 288
18874.81 300
18876.10 273
18877.40 262
18878.70 305
18879.99 303
18881.29 272
18882.58 283
18883.88 274
18885.18 285
18886.47 292
18887.77 279
18889.07 283
18890.36 288
18891.66 291
18892.95 272
18894.25 265
18895.55 280
18896.84 288
18898.14 269
18899.44 272
18900.73 253
18902.03 281
18903.33 265
18904.63 275
18905.92 284
18907.22 286
18908.52 292
18909.81 303
18911.11 275
18912.41 277
18913.71 278
18915.00 276
18916.30 259
18917.60 280
18918.89 275
18920.19 253
18921.49 272
18922.79 282
18924.09 283
18925.38 281
18926.68 292
18927.98 247
18929.28 297
18930.57 290
18931.87 302
18933.17 256
18934.47 283
18935.77 278
18937.06 268
18938.36 265
18939.66 250
18940.96 278
18942.26 246
18943.55 269
18944.85 239
18946.15 279
18947.45 282
18948.75 317
18950.05 267
18951.35 279
18952.64 248
18953.94 290
18955.24 269
18956.54 273
18957.84 255
18959.14 259
18960.44 274
18961.74 259
18963.03 277
18964.33 242
18965.63 275
18966.93 244
18968.23 282
18969.53 271
18970.83 289
18972.13 280
18973.43 279
18974.73 263
18976.03 263
18977.33 261
18978.62 273
18979.92 268
18981.22 246
18982.52 266
18983.82 256
18985.12 283
18986.42 246
18987.72 282
18989.02 275
18990.32 275
18991.62 246
18992.92 268
18994.22 257
18995.52 242
18996.82 246
18998.12 263
18999.42 268
19000.72 264
19002.02 273
19003.32 269
19004.62 265
19005.92 247
19007.22 265
19008.53 254
19009.83 274
19011.13 257
19012.43 257
19013.73 249
19015.03 249
19016.33 244
19017.63 272
19018.93 268
19020.23 264
19021.53 279
19022.83 249
19024.13 269
19025.44 249
19026.74 263
19028.04 236
19029.34 259
19030.64 257
19031.94 265
19033.24 253
19034.54 273
19035.85 277
19037.15 248
19038.45 252
19039.75 277
19041.05 261
19042.35 239
19043.66 258
19044.96 235
19046.26 270
19047.56 261
19048.86 290
19050.16 268
19051.47 276
19052.77 277
19054.07 235
19055.37 263
19056.67 270
19057.98 250
19059.28 268
19060.58 228
19061.88 244
19063.19 260
19064.49 255
19065.79 265
19067.09 243
19068.40 287
19069.70 253
19071.00 246
19072.30 254
19073.61 274
19074.91 272
19076.21 275
19077.52 265
19078.82 272
19080.12 254
19081.42 232
19082.73 260
19084.03 241
19085.33 269
19086.64 249
19087.94 246
19089.24 237
19090.55 246
19091.85 264
19093.15 252
19094.46 257
19095.76 285
19097.06 259
19098.37 248
19099.67 255
19100.97 274
19102.28 236
19103.58 264
19104.89 260
19106.19 247
19107.49 252
19108.80 250
19110.10 273
19111.40 253
19112.71 265
19114.01 249
19115.32 233
19116.62 247
19117.93 250
19119.23 245
19120.53 265
19121.84 240
19123.14 247
19124.45 245
19125.75 256
19127.06 262
19128.36 240
19129.67 262
19130.97 235
19132.28 268
19133.58 257
19134.88 250
19136.19 236
19137.49 235
19138.80 263
19140.10 241
19141.41 257
19142.71 262
19144.02 263
19145.32 280
19146.63 260
19147.94 249
19149.24 271
19150.55 248
19151.85 284
19153.16 252
19154.46 260
19155.77 236
19157.07 251
19158.38 259
19159.68 236
19160.99 243
19162.30 229
19163.60 244
19164.91 256
19166.21 270
19167.52 228
19168.83 240
19170.13 237
19171.44 263
19172.74 256
19174.05 263
19175.36 257
19176.66 237
19177.97 237
19179.27 245
19180.58 253
19181.89 241
19183.19 247
19184.50 270
19185.81 266
19187.11 254
19188.42 258
19189.73 241
19191.03 250
19192.34 241
19193.65 250
19194.95 231
19196.26 268
19197.57 244
19198.87 250
19200.18 262
19201.49 258
19202.80 249
19204.10 264
19205.41 253
19206.72 249
19208.03 235
19209.33 246
19210.64 273
19211.95 255
19213.25 254
19214.56 252
19215.87 241
19217.18 238
19218.49 242
19219.79 234
19221.10 242
19222.41 242
19223.72 238
19225.02 263
19226.33 254
19227.64 260
19228.95 234
19230.26 235
19231.56 254
19232.87 254
19234.18 257
19235.49 249
19236.80 243
19238.11 229
19239.41 265
19240.72 225
19242.03 245
19243.34 241
19244.65 274
19245.96 245
19247.26 238
19248.57 253
19249.88 259
19251.19 219
19252.50 233
19253.81 255
19255.12 235
19256.43 231
19257.74 247
19259.04 262
19260.35 236
19261.66 226
19262.97 233
19264.28 249
19265.59 229
19266.90 240
19268.21 247
19269.52 245
19270.83 233
19272.14 236
19273.45 246
19274.76 238
19276.07 225
19277.38 239
19278.69 232
19279.99 259
19281.30 231
19282.61 244
19283.92 223
19285.23 228
19286.54 247
19287.85 259
19289.16 229
19290.47 233
19291.78 243
19293.09 267
19294.40 232
19295.72 226
19297.03 230
19298.34 255
19299.65 239
19300.96 231
19302.27 224
19303.58 237
19304.89 253
19306.20 251
19307.51 257
19308.82 226
19310.13 222
19311.44 253
19312.75 256
19314.06 253
19315.37 241
19316.69 252
19318.00 248
19319.31 248
19320.62 219
19321.93 231
19323.24 255
19324.55 227
19325.86 240
19327.18 248
19328.49 255
19329.80 257
19331.11 245
19332.42 244
19333.73 227
19335.04 235
19336.36 267
19337.67 239
19338.98 237
19340.29 242
19341.60 244
19342.91 244
19344.23 240
19345.54 232
19346.85 253
19348.16 233
19349.47 231
19350.79 268
19352.10 252
19353.41 242
19354.72 225
19356.04 256
19357.35 236
19358.66 229
19359.97 227
19361.29 223
19362.60 227
19363.91 252
19365.22 225
19366.54 254
19367.85 256
19369.16 228
19370.47 224
19371.79 242
19373.10 260
19374.41 254
19375.73 247
19377.04 241
19378.35 233
19379.67 236
19380.98 242
19382.29 241
19383.60 212
19384.92 243
19386.23 259
19387.54 227
19388.86 220
19390.17 235
19391.49 275
19392.80 234
19394.11 233
19395.43 251
19396.74 223
19398.05 232
19399.37 271
19400.68 266
19402.00 229
19403.31 234
19404.62 248
19405.94 260
19407.25 216
19408.57 231
19409.88 239
19411.19 248
19412.51 238
19413.82 214
19415.14 265
19416.45 242
19417.77 240
19419.08 246
19420.39 228
19421.71 233
19423.02 225
19424.34 240
19425.65 243
19426.97 234
19428.28 273
19429.60 221
19430.91 228
19432.23 228
19433.54 231
19434.86 250
19436.17 242
19437.49 210
19438.80 244
19440.12 239
19441.43 240
19442.75 229
19444.06 224
19445.38 241
19446.69 231
19448.01 226
19449.32 231
19450.64 241
19451.96 232
19453.27 245
19454.59 222
19455.90 237
19457.22 217
19458.53 231
19459.85 242
19461.17 191
19462.48 217
19463.80 230
19465.11 246
19466.43 230
19467.75 223
19469.06 246
19470.38 236
19471.69 233
19473.01 250
19474.33 248
19475.64 226
19476.96 230
19478.28 260
19479.59 240
19480.91 248
19482.23 257
19483.54 255
19484.86 240
19486.18 211
19487.49 222
19488.81 239
19490.13 250
19491.44 230
19492.76 229
19494.08 255
19495.39 249
19496.71 218
19498.03 228
19499.35 245
19500.66 245
19501.98 214
19503.30 244
19504.61 234
19505.93 233
19507.25 262
19508.57 251
19509.88 239
19511.20 227
19512.52 242
19513.84 228
19515.15 220
19516.47 222
19517.79 234
19519.11 255
19520.43 234
19521.74 218
19523.06 230
19524.38 244
19525.70 221
19527.02 240
19528.33 212
19529.65 227
19530.97 215
19532.29 223
19533.61 222
19534.93 219
19536.24 256
19537.56 238
19538.88 247
19540.20 205
19541.52 216
19542.84 229
19544.16 233
19545.47 220
19546.79 204
19548.11 222
19549.43 241
19550.75 229
19552.07 239
19553.39 230
19554.71 244
19556.03 224
19557.34 230
19558.66 223
19559.98 224
19561.30 231
19562.62 226
19563.94 232
19565.26 238
19566.58 247
19567.90 237
19569.22 222
19570.54 201
19571.86 206
19573.18 228
19574.50 230
19575.82 224
19577.14 241
19578.46 240
19579.78 232
19581.10 217
19582.42 243
19583.74 224
19585.06 229
19586.38 220
19587.70 227
19589.02 224
19590.34 240
19591.66 244
19592.98 210
19594.30 236
19595.62 229
19596.94 225
19598.26 225
19599.58 251
19600.90 244
19602.22 244
19603.54 214
19604.86 221
19606.18 242
19607.50 219
19608.82 230
19610.15 222
19611.47 209
19612.79 246
19614.11 251
19615.43 216
19616.75 245
19618.07 205
19619.39 223
19620.71 227
19622.04 245
19623.36 216
19624.68 222
19626.00 236
19627.32 228
19628.64 228
19629.96 205
19631.29 223
19632.61 237
19633.93 218
19635.25 213
19636.57 224
19637.89 231
19639.22 221
19640.54 228
19641.86 227
19643.18 210
19644.50 217
19645.83 226
19647.15 201
19648.47 203
19649.79 224
19651.12 228
19652.44 219
19653.76 243
19655.08 222
19656.40 225
19657.73 246
19659.05 255
19660.37 211
19661.70 237
19663.02 222
19664.34 192
19665.66 220
19666.99 238
19668.31 224
19669.63 226
19670.95 212
19672.28 216
19673.60 232
19674.92 220
19676.25 231
19677.57 218
19678.89 229
19680.22 223
19681.54 229
19682.86 232
19684.19 228
19685.51 209
19686.83 231
19688.16 249
19689.48 214
19690.80 205
19692.13 225
19693.45 229
19694.78 203
19696.10 250
19697.42 239
19698.75 232
19700.07 226
19701.39 236
19702.72 218
19704.04 215
19705.37 218
19706.69 242
19708.02 206
19709.34 216
19710.66 208
19711.99 217
19713.31 237
19714.64 231
19715.96 246
19717.29 231
19718.61 231
19719.93 207
19721.26 233
19722.58 224
19723.91 237
19725.23 223
19726.56 237
19727.88 207
19729.21 221
19730.53 217
19731.86 230
19733.18 229
19734.51 221
19735.83 227
19737.16 222
19738.48 229
19739.81 212
19741.13 232
19742.46 215
19743.78 236
19745.11 217
19746.44 262
19747.76 218
19749.09 216
19750.41 232
19751.74 209
19753.06 251
19754.39 212
19755.72 223
19757.04 204
19758.37 205
19759.69 221
19761.02 233
19762.34 216
19763.67 222
19765.00 205
19766.32 219
19767.65 211
19768.98 245
19770.30 222
19771.63 219
19772.95 216
19774.28 225
19775.61 237
19776.93 243
19778.26 243
19779.59 243
19780.91 256
19782.24 205
19783.57 219
19784.89 207
19786.22 222
19787.55 217
19788.87 229
19790.20 240
19791.53 223
19792.86 217
19794.18 246
19795.51 243
19796.84 233
19798.16 207
19799.49 208
19800.82 244
19802.15 210
19803.47 239
19804.80 214
19806.13 232
19807.46 212
19808.78 232
19810.11 220
19811.44 228
19812.77 217
19814.09 238
19815.42 230
19816.75 208
19818.08 242
19819.41 218
19820.73 220
19822.06 211
19823.39 217
19824.72 213
19826.05 208
19827.37 212
19828.70 225
19830.03 213
19831.36 207
19832.69 213
19834.02 241
19835.34 208
19836.67 249
19838.00 219
19839.33 212
19840.66 224
19841.99 214
19843.32 223
19844.64 222
19845.97 241
19847.30 220
19848.63 229
19849.96 191
19851.29 239
19852.62 223
19853.95 230
19855.28 211
19856.60 212
19857.93 214
19859.26 222
19860.59 234
19861.92 224
19863.25 226
19864.58 232
19865.91 230
19867.24 209
19868.57 227
19869.90 218
19871.23 213
19872.56 206
19873.89 238
19875.22 210
19876.55 215
19877.88 195
19879.21 219
19880.54 219
19881.87 206
19883.20 227
19884.53 211
19885.86 223
19887.19 221
19888.52 240
19889.85 215
19891.18 220
19892.51 222
19893.84 218
19895.17 206
19896.50 213
19897.83 215
19899.16 217
19900.49 226
19901.82 216
19903.15 239
19904.48 207
19905.81 230
19907.15 219
19908.48 214
19909.81 207
19911.14 227
19912.47 219
19913.80 223
19915.13 215
19916.46 217
19917.79 232
19919.13 218
19920.46 219
19921.79 211
19923.12 228
19924.45 230
19925.78 218
19927.11 221
19928.45 239
19929.78 237
19931.11 230
19932.44 218
19933.77 222
19935.10 207
19936.44 220
19937.77 203
19939.10 215
19940.43 228
19941.76 219
19943.10 236
19944.43 208
19945.76 230
19947.09 226
19948.42 240
19949.76 211
19951.09 215
19952.42 206
19953.75 239
19955.09 247
19956.42 231
19957.75 219
19959.08 239
19960.42 258
19961.75 233
19963.08 250
19964.41 226
19965.75 237
19967.08 222
19968.41 210
19969.75 224
19971.08 236
19972.41 208
19973.74 238
19975.08 231
19976.41 244
19977.74 235
19979.08 242
19980.41 240
19981.74 241
19983.08 210
19984.41 245
19985.74 238
19987.08 228
19988.41 238
19989.75 244
19991.08 245
19992.41 239
19993.75 261
19995.08 244
19996.41 230
19997.75 234
19999.08 242
20000.42 243
20001.75 251
20003.08 241
20004.42 246
20005.75 263
20007.09 217
20008.42 251
20009.75 249
20011.09 239
20012.42 232
20013.76 249
20015.09 250
20016.43 258
20017.76 241
20019.10 267
20020.43 265
20021.76 246
20023.10 255
20024.43 233
20025.77 244
20027.10 239
20028.44 238
20029.77 251
20031.11 248
20032.44 235
20033.78 249
20035.11 227
20036.45 240
20037.78 253
20039.12 266
20040.46 255
20041.79 244
20043.13 218
20044.46 246
20045.80 259
20047.13 285
20048.47 253
20049.80 271
20051.14 250
20052.47 235
20053.81 228
20055.15 253
20056.48 275
20057.82 223
20059.15 244
20060.49 241
20061.83 233
20063.16 248
20064.50 226
20065.83 243
20067.17 231
20068.51 236
20069.84 227
20071.18 266
20072.52 242
20073.85 263
20075.19 238
20076.52 256
20077.86 245
20079.20 237
20080.53 221
20081.87 223
20083.21 239
20084.54 244
20085.88 245
20087.22 228
20088.56 235
20089.89 224
20091.23 232
20092.57 221
20093.90 237
20095.24 272
20096.58 251
20097.91 241
20099.25 252
20100.59 249
20101.93 253
20103.26 228
20104.60 220
20105.94 239
20107.28 218
20108.61 235
20109.95 246
20111.29 234
20112.63 216
20113.96 248
20115.30 231
20116.64 219
20117.98 204
20119.32 245
20120.65 242
20121.99 258
20123.33 244
20124.67 207
20126.01 243
