# Supplementary material for: MALDI-TOF MS typing enables the classification of brewing yeasts of the genus Saccharomyces to major beer styles
Source: PLoS One. 2017 Aug 9;12(8):e0181694. doi: 10.1371/journal.pone.0181694 (PMC5549903; doi:10.1371/journal.pone.0181694)
Supplement: S17 File — The directory includes 90 raw files and was zipped to “.zip”; the folder has three strains with 30 spectra per strain; S1 Text explains the raw files with an example and Table 1 represents the yeast strains used within the experiment. (ZIP) [file pone.0181694.s020.zip › 49-51/30812-1H7-Dias-Dias-Dias-YPG-18h-E-E_2016-10-03_6_0_F11_1.dat]

1998.43 3017
1998.85 3079
1999.27 2994
1999.69 3108
2000.11 2964
2000.54 2867
2000.96 2847
2001.38 2846
2001.80 2989
2002.23 2956
2002.65 2984
2003.07 3030
2003.49 3230
2003.92 3220
2004.34 3279
2004.76 3279
2005.18 3316
2005.61 3329
2006.03 3444
2006.45 3460
2006.87 3353
2007.30 3440
2007.72 3400
2008.14 3420
2008.57 3315
2008.99 3263
2009.41 3044
2009.84 2978
2010.26 2936
2010.68 2945
2011.11 3040
2011.53 2861
2011.95 2998
2012.38 3058
2012.80 3072
2013.22 2989
2013.65 2972
2014.07 3099
2014.49 3253
2014.92 3212
2015.34 3228
2015.77 3298
2016.19 3368
2016.61 3453
2017.04 3554
2017.46 3812
2017.89 3870
2018.31 3967
2018.73 3908
2019.16 3843
2019.58 4050
2020.01 3998
2020.43 3889
2020.85 3851
2021.28 3835
2021.70 3486
2022.13 3365
2022.55 3200
2022.98 3126
2023.40 3022
2023.83 3019
2024.25 2910
2024.68 2887
2025.10 2826
2025.53 2960
2025.95 2959
2026.38 2949
2026.80 2943
2027.23 2867
2027.65 2936
2028.08 2973
2028.50 2934
2028.93 2919
2029.35 2897
2029.78 3018
2030.20 3022
2030.63 3119
2031.05 3086
2031.48 3074
2031.90 3040
2032.33 3101
2032.75 3177
2033.18 3099
2033.61 3132
2034.03 3113
2034.46 3072
2034.88 3002
2035.31 3079
2035.74 3178
2036.16 3256
2036.59 3191
2037.01 3217
2037.44 3276
2037.87 3401
2038.29 3354
2038.72 3301
2039.14 3170
2039.57 3187
2040.00 3270
2040.42 3122
2040.85 3143
2041.28 3204
2041.70 3075
2042.13 3003
2042.56 2913
2042.98 2998
2043.41 2978
2043.84 3065
2044.26 2968
2044.69 3016
2045.12 3061
2045.54 3019
2045.97 2907
2046.40 2992
2046.82 2911
2047.25 2911
2047.68 2909
2048.11 2917
2048.53 2806
2048.96 2766
2049.39 2780
2049.82 2807
2050.24 2797
2050.67 2737
2051.10 2810
2051.53 2745
2051.95 2821
2052.38 2740
2052.81 2790
2053.24 2908
2053.66 2945
2054.09 2847
2054.52 2835
2054.95 2865
2055.38 2813
2055.80 2815
2056.23 2753
2056.66 2807
2057.09 2843
2057.52 2823
2057.94 3001
2058.37 2957
2058.80 2854
2059.23 2857
2059.66 2890
2060.09 2894
2060.51 2888
2060.94 2848
2061.37 2834
2061.80 2795
2062.23 2791
2062.66 2846
2063.09 3017
2063.52 2938
2063.94 3052
2064.37 3036
2064.80 2968
2065.23 2924
2065.66 2819
2066.09 2889
2066.52 2829
2066.95 2852
2067.38 2820
2067.81 2801
2068.24 2906
2068.66 2964
2069.09 2893
2069.52 2817
2069.95 2867
2070.38 2813
2070.81 2888
2071.24 2995
2071.67 2907
2072.10 2955
2072.53 2935
2072.96 3059
2073.39 3217
2073.82 3227
2074.25 3162
2074.68 3275
2075.11 3298
2075.54 3381
2075.97 3397
2076.40 3393
2076.83 3410
2077.26 3511
2077.69 3431
2078.12 3481
2078.55 3578
2078.98 3481
2079.41 3520
2079.84 3353
2080.27 3370
2080.70 3377
2081.14 3389
2081.57 3416
2082.00 3188
2082.43 3143
2082.86 3164
2083.29 3191
2083.72 3253
2084.15 3157
2084.58 3077
2085.01 3074
2085.44 3065
2085.88 2948
2086.31 2919
2086.74 2956
2087.17 2963
2087.60 2805
2088.03 2851
2088.46 2800
2088.89 2892
2089.33 2960
2089.76 3134
2090.19 3339
2090.62 3364
2091.05 3474
2091.48 3395
2091.92 3423
2092.35 3442
2092.78 3458
2093.21 3506
2093.64 3424
2094.07 3486
2094.51 3454
2094.94 3458
2095.37 3243
2095.80 3162
2096.24 3114
2096.67 3053
2097.10 2980
2097.53 2966
2097.96 2947
2098.40 2916
2098.83 2926
2099.26 2847
2099.69 2929
2100.13 2940
2100.56 2860
2100.99 2896
2101.43 2952
2101.86 2944
2102.29 2996
2102.72 2900
2103.16 2897
2103.59 2786
2104.02 2805
2104.46 2800
2104.89 2875
2105.32 3040
2105.76 2941
2106.19 2971
2106.62 3111
2107.05 3076
2107.49 2915
2107.92 2940
2108.36 3079
2108.79 3057
2109.22 2903
2109.66 3040
2110.09 3103
2110.52 3117
2110.96 2985
2111.39 2866
2111.82 3024
2112.26 2926
2112.69 2860
2113.13 2922
2113.56 2892
2113.99 2798
2114.43 2664
2114.86 2742
2115.30 2691
2115.73 2714
2116.16 2840
2116.60 2819
2117.03 2714
2117.47 2711
2117.90 2828
2118.34 2956
2118.77 2860
2119.21 2917
2119.64 3004
2120.07 2870
2120.51 2951
2120.94 3037
2121.38 3033
2121.81 3058
2122.25 3033
2122.68 2953
2123.12 2950
2123.55 2955
2123.99 2845
2124.42 2835
2124.86 2878
2125.29 2892
2125.73 2777
2126.16 2751
2126.60 2813
2127.04 2712
2127.47 2720
2127.91 2731
2128.34 2889
2128.78 2978
2129.21 2926
2129.65 3009
2130.08 3018
2130.52 3220
2130.96 3146
2131.39 3170
2131.83 3180
2132.26 3227
2132.70 3284
2133.14 3408
2133.57 3444
2134.01 3584
2134.44 3726
2134.88 3688
2135.32 3788
2135.75 3764
2136.19 3655
2136.62 3658
2137.06 3569
2137.50 3483
2137.93 3355
2138.37 3212
2138.81 3290
2139.24 3064
2139.68 2956
2140.12 2806
2140.55 2815
2140.99 2783
2141.43 2706
2141.86 2695
2142.30 2665
2142.74 2731
2143.18 2639
2143.61 2684
2144.05 2747
2144.49 2655
2144.92 2647
2145.36 2746
2145.80 2768
2146.24 2865
2146.67 2977
2147.11 3000
2147.55 3121
2147.99 3128
2148.42 3117
2148.86 3255
2149.30 3291
2149.74 3316
2150.17 3380
2150.61 3329
2151.05 3173
2151.49 3176
2151.92 3144
2152.36 2989
2152.80 3024
2153.24 3025
2153.68 2952
2154.11 2841
2154.55 2777
2154.99 2889
2155.43 2927
2155.87 2737
2156.31 2849
2156.74 2834
2157.18 2779
2157.62 2856
2158.06 2903
2158.50 2870
2158.94 2954
2159.38 2893
2159.81 2943
2160.25 2850
2160.69 2831
2161.13 2770
2161.57 2850
2162.01 2891
2162.45 2876
2162.89 2809
2163.33 2910
2163.76 2759
2164.20 2833
2164.64 2862
2165.08 2940
2165.52 2805
2165.96 2761
2166.40 2894
2166.84 3044
2167.28 2922
2167.72 2923
2168.16 2965
2168.60 3005
2169.04 3029
2169.48 3115
2169.92 3207
2170.36 3302
2170.80 3261
2171.24 3223
2171.68 3243
2172.12 3230
2172.56 3295
2173.00 3224
2173.44 3207
2173.88 3324
2174.32 3290
2174.76 3465
2175.20 3311
2175.64 3340
2176.08 3412
2176.52 3358
2176.96 3348
2177.40 3373
2177.84 3354
2178.28 3222
2178.72 3165
2179.16 3070
2179.60 3056
2180.04 2922
2180.48 2818
2180.92 2890
2181.37 2780
2181.81 2670
2182.25 2654
2182.69 2585
2183.13 2696
2183.57 2607
2184.01 2646
2184.45 2783
2184.89 2956
2185.34 2937
2185.78 2962
2186.22 3055
2186.66 3049
2187.10 3097
2187.54 3077
2187.98 3259
2188.43 3295
2188.87 3299
2189.31 3164
2189.75 3164
2190.19 3194
2190.63 3197
2191.08 3126
2191.52 3177
2191.96 3190
2192.40 3333
2192.84 3409
2193.29 3316
2193.73 3411
2194.17 3456
2194.61 3337
2195.05 3444
2195.50 3397
2195.94 3208
2196.38 3088
2196.82 3177
2197.27 3064
2197.71 3116
2198.15 3026
2198.59 3019
2199.04 3149
2199.48 2916
2199.92 3038
2200.37 3076
2200.81 3130
2201.25 3157
2201.69 3108
2202.14 3066
2202.58 2972
2203.02 2964
2203.47 2956
2203.91 3054
2204.35 3114
2204.80 3014
2205.24 2963
2205.68 2923
2206.13 3055
2206.57 3158
2207.01 3124
2207.46 3229
2207.90 3245
2208.34 3224
2208.79 3241
2209.23 3396
2209.67 3402
2210.12 3391
2210.56 3183
2211.01 3239
2211.45 3135
2211.89 3117
2212.34 3103
2212.78 3073
2213.23 3029
2213.67 2986
2214.11 2978
2214.56 2933
2215.00 2996
2215.45 2874
2215.89 2949
2216.34 2876
2216.78 2974
2217.22 2941
2217.67 2849
2218.11 2913
2218.56 2957
2219.00 2963
2219.45 3111
2219.89 3297
2220.34 3328
2220.78 3457
2221.23 3834
2221.67 4051
2222.12 4300
2222.56 4517
2223.01 4649
2223.45 4821
2223.90 4867
2224.34 4850
2224.79 4718
2225.23 4560
2225.68 4263
2226.12 4043
2226.57 3903
2227.01 3791
2227.46 3642
2227.91 3564
2228.35 3525
2228.80 3414
2229.24 3668
2229.69 3638
2230.13 3761
2230.58 3951
2231.03 4182
2231.47 4218
2231.92 4489
2232.36 4694
2232.81 4661
2233.26 4609
2233.70 4599
2234.15 4358
2234.59 4427
2235.04 4573
2235.49 4480
2235.93 4634
2236.38 4662
2236.83 4691
2237.27 4834
2237.72 4674
2238.17 4819
2238.61 4751
2239.06 4451
2239.51 4300
2239.95 4113
2240.40 3948
2240.85 3744
2241.29 3547
2241.74 3335
2242.19 3237
2242.63 3210
2243.08 3059
2243.53 3061
2243.98 2984
2244.42 2949
2244.87 2962
2245.32 2980
2245.76 2958
2246.21 3106
2246.66 3026
2247.11 2930
2247.55 2917
2248.00 2931
2248.45 2942
2248.90 3003
2249.35 2880
2249.79 2809
2250.24 2897
2250.69 2944
2251.14 2937
2251.58 2881
2252.03 2887
2252.48 2914
2252.93 2944
2253.38 2932
2253.82 2920
2254.27 2887
2254.72 2913
2255.17 2964
2255.62 2870
2256.07 2774
2256.51 2796
2256.96 2758
2257.41 2840
2257.86 3003
2258.31 2980
2258.76 2992
2259.21 3106
2259.65 3140
2260.10 3287
2260.55 3391
2261.00 3364
2261.45 3574
2261.90 3536
2262.35 3510
2262.80 3527
2263.25 3467
2263.69 3406
2264.14 3433
2264.59 3367
2265.04 3274
2265.49 3273
2265.94 3414
2266.39 3448
2266.84 3400
2267.29 3331
2267.74 3488
2268.19 3469
2268.64 3497
2269.09 3576
2269.54 3457
2269.99 3506
2270.44 3505
2270.89 3475
2271.34 3299
2271.79 3143
2272.24 3114
2272.69 3175
2273.14 3161
2273.59 3157
2274.04 3127
2274.49 3069
2274.94 3076
2275.39 3137
2275.84 3188
2276.29 3311
2276.74 3388
2277.19 3470
2277.64 3485
2278.09 3547
2278.54 3492
2278.99 3498
2279.44 3481
2279.89 3526
2280.34 3460
2280.79 3502
2281.25 3428
2281.70 3267
2282.15 3235
2282.60 3303
2283.05 3153
2283.50 3101
2283.95 3125
2284.40 3088
2284.85 3040
2285.31 3065
2285.76 3176
2286.21 3272
2286.66 3324
2287.11 3350
2287.56 3683
2288.01 3704
2288.47 3919
2288.92 3900
2289.37 3960
2289.82 4157
2290.27 4297
2290.72 4284
2291.18 4290
2291.63 4400
2292.08 4565
2292.53 4713
2292.98 4553
2293.44 4534
2293.89 4377
2294.34 4373
2294.79 4286
2295.24 4163
2295.70 4010
2296.15 3863
2296.60 3818
2297.05 3673
2297.51 3568
2297.96 3562
2298.41 3430
2298.86 3311
2299.32 3214
2299.77 3151
2300.22 3180
2300.67 3189
2301.13 3157
2301.58 3119
2302.03 3129
2302.49 3243
2302.94 3157
2303.39 3092
2303.85 3112
2304.30 3103
2304.75 3175
2305.20 3345
2305.66 3268
2306.11 3433
2306.56 3557
2307.02 3597
2307.47 3853
2307.93 3924
2308.38 3921
2308.83 4164
2309.29 4071
2309.74 4103
2310.19 4271
2310.65 4105
2311.10 3962
2311.55 3827
2312.01 3606
2312.46 3659
2312.92 3498
2313.37 3413
2313.82 3494
2314.28 3452
2314.73 3594
2315.19 3599
2315.64 3731
2316.10 3703
2316.55 3695
2317.00 3633
2317.46 3617
2317.91 3638
2318.37 3543
2318.82 3456
2319.28 3455
2319.73 3328
2320.19 3273
2320.64 3225
2321.10 3126
2321.55 3168
2322.01 3250
2322.46 3262
2322.92 3121
2323.37 3117
2323.83 3141
2324.28 3140
2324.74 3163
2325.19 3143
2325.65 3028
2326.10 3127
2326.56 3165
2327.01 3183
2327.47 3317
2327.92 3396
2328.38 3275
2328.83 3265
2329.29 3339
2329.74 3339
2330.20 3355
2330.66 3304
2331.11 3386
2331.57 3396
2332.02 3359
2332.48 3290
2332.94 3210
2333.39 3297
2333.85 3328
2334.30 3305
2334.76 3418
2335.22 3398
2335.67 3418
2336.13 3382
2336.58 3517
2337.04 3529
2337.50 3639
2337.95 3823
2338.41 3899
2338.87 3958
2339.32 4011
2339.78 4039
2340.24 4038
2340.69 3950
2341.15 3844
2341.61 3749
2342.06 3667
2342.52 3537
2342.98 3657
2343.43 3614
2343.89 3611
2344.35 3650
2344.81 3536
2345.26 3465
2345.72 3475
2346.18 3714
2346.63 3669
2347.09 3675
2347.55 3742
2348.01 3740
2348.46 3676
2348.92 3631
2349.38 3519
2349.84 3492
2350.29 3469
2350.75 3484
2351.21 3589
2351.67 3553
2352.13 3484
2352.58 3490
2353.04 3399
2353.50 3279
2353.96 3353
2354.41 3316
2354.87 3254
2355.33 3324
2355.79 3188
2356.25 3158
2356.71 3285
2357.16 3357
2357.62 3505
2358.08 3506
2358.54 3596
2359.00 3744
2359.46 3798
2359.91 3975
2360.37 3964
2360.83 4032
2361.29 4072
2361.75 3884
2362.21 3903
2362.67 3849
2363.13 3694
2363.58 3612
2364.04 3505
2364.50 3485
2364.96 3452
2365.42 3497
2365.88 3410
2366.34 3357
2366.80 3411
2367.26 3422
2367.72 3332
2368.18 3228
2368.64 3172
2369.10 3227
2369.55 3078
2370.01 3028
2370.47 3144
2370.93 2983
2371.39 3009
2371.85 3094
2372.31 3110
2372.77 2924
2373.23 3107
2373.69 3170
2374.15 3082
2374.61 3127
2375.07 3208
2375.53 3215
2375.99 3226
2376.45 3255
2376.91 3277
2377.37 3227
2377.83 3194
2378.29 3216
2378.75 3192
2379.21 3271
2379.68 3265
2380.14 3330
2380.60 3207
2381.06 3216
2381.52 3123
2381.98 3131
2382.44 3162
2382.90 3122
2383.36 3174
2383.82 3166
2384.28 3002
2384.74 2957
2385.20 3053
2385.67 3104
2386.13 3082
2386.59 3141
2387.05 3119
2387.51 3122
2387.97 3053
2388.43 3161
2388.89 3139
2389.36 3168
2389.82 3127
2390.28 3046
2390.74 3059
2391.20 3187
2391.66 3132
2392.13 3089
2392.59 3021
2393.05 2996
2393.51 2930
2393.97 2880
2394.43 2923
2394.90 2855
2395.36 2739
2395.82 2837
2396.28 2723
2396.74 2887
2397.21 2931
2397.67 2853
2398.13 2938
2398.59 2876
2399.06 2980
2399.52 2998
2399.98 2997
2400.44 2989
2400.91 2991
2401.37 3081
2401.83 3098
2402.29 3190
2402.76 3262
2403.22 3397
2403.68 3553
2404.14 3508
2404.61 3459
2405.07 3383
2405.53 3407
2406.00 3331
2406.46 3295
2406.92 3301
2407.39 3225
2407.85 3157
2408.31 2995
2408.78 2953
2409.24 2962
2409.70 2836
2410.17 2808
2410.63 2727
2411.09 2826
2411.56 2830
2412.02 2862
2412.48 2924
2412.95 2920
2413.41 2902
2413.87 3011
2414.34 3052
2414.80 3239
2415.27 3323
2415.73 3389
2416.19 3425
2416.66 3464
2417.12 3570
2417.59 3623
2418.05 3678
2418.51 3629
2418.98 3553
2419.44 3627
2419.91 3633
2420.37 3620
2420.84 3730
2421.30 3663
2421.77 3580
2422.23 3611
2422.69 3730
2423.16 3751
2423.62 3806
2424.09 3763
2424.55 3846
2425.02 3831
2425.48 3772
2425.95 3826
2426.41 3751
2426.88 3811
2427.34 3690
2427.81 3503
2428.27 3472
2428.74 3566
2429.20 3418
2429.67 3320
2430.13 3253
2430.60 3263
2431.07 3251
2431.53 3275
2432.00 3190
2432.46 3094
2432.93 3207
2433.39 3046
2433.86 3128
2434.32 3245
2434.79 3323
2435.26 3308
2435.72 3393
2436.19 3500
2436.65 3737
2437.12 3754
2437.59 3994
2438.05 4079
2438.52 4331
2438.98 4369
2439.45 4325
2439.92 4177
2440.38 4315
2440.85 4294
2441.32 4128
2441.78 4048
2442.25 3857
2442.72 3702
2443.18 3529
2443.65 3494
2444.12 3400
2444.58 3273
2445.05 3148
2445.52 2964
2445.98 2960
2446.45 2968
2446.92 2911
2447.38 2913
2447.85 3004
2448.32 2976
2448.78 3046
2449.25 3077
2449.72 3156
2450.19 3081
2450.65 3110
2451.12 3153
2451.59 3240
2452.06 3187
2452.52 3183
2452.99 3160
2453.46 3166
2453.93 3093
2454.39 3066
2454.86 3034
2455.33 3017
2455.80 3043
2456.26 3056
2456.73 3104
2457.20 3113
2457.67 3058
2458.14 2906
2458.60 2947
2459.07 2949
2459.54 3137
2460.01 3050
2460.48 3162
2460.95 3113
2461.41 3209
2461.88 3269
2462.35 3330
2462.82 3172
2463.29 3465
2463.76 3420
2464.22 3493
2464.69 3581
2465.16 3551
2465.63 3539
2466.10 3561
2466.57 3645
2467.04 3545
2467.51 3372
2467.97 3338
2468.44 3372
2468.91 3426
2469.38 3308
2469.85 3094
2470.32 3115
2470.79 3182
2471.26 3142
2471.73 2988
2472.20 2983
2472.67 2987
2473.14 2827
2473.61 2864
2474.07 2895
2474.54 2932
2475.01 2987
2475.48 3055
2475.95 3168
2476.42 3316
2476.89 3513
2477.36 3697
2477.83 3879
2478.30 4084
2478.77 4245
2479.24 4180
2479.71 4237
2480.18 4141
2480.65 4122
2481.12 4221
2481.59 4029
2482.06 3833
2482.53 3774
2483.00 3649
2483.47 3436
2483.95 3259
2484.42 3281
2484.89 3281
2485.36 3177
2485.83 3127
2486.30 3054
2486.77 3045
2487.24 3090
2487.71 3185
2488.18 3278
2488.65 3118
2489.12 3109
2489.59 2962
2490.07 3078
2490.54 3161
2491.01 3200
2491.48 3242
2491.95 3073
2492.42 3068
2492.89 3104
2493.36 3060
2493.84 3036
2494.31 3217
2494.78 3191
2495.25 3077
2495.72 3032
2496.19 3074
2496.66 3089
2497.14 2974
2497.61 3032
2498.08 3067
2498.55 3099
2499.02 2952
2499.50 3081
2499.97 3089
2500.44 3074
2500.91 3114
2501.38 3201
2501.86 3188
2502.33 3256
2502.80 3228
2503.27 3186
2503.74 3253
2504.22 3305
2504.69 3263
2505.16 3382
2505.63 3427
2506.11 3509
2506.58 3393
2507.05 3493
2507.52 3711
2508.00 3746
2508.47 3832
2508.94 3662
2509.42 3756
2509.89 3592
2510.36 3420
2510.83 3599
2511.31 3462
2511.78 3491
2512.25 3433
2512.73 3320
2513.20 3240
2513.67 3271
2514.15 3187
2514.62 3285
2515.09 3231
2515.57 3373
2516.04 3367
2516.51 3360
2516.99 3391
2517.46 3452
2517.94 3503
2518.41 3557
2518.88 3410
2519.36 3328
2519.83 3334
2520.30 3236
2520.78 3144
2521.25 3130
2521.73 3129
2522.20 3120
2522.67 3089
2523.15 3060
2523.62 3011
2524.10 2951
2524.57 3008
2525.05 2881
2525.52 3001
2525.99 3002
2526.47 3162
2526.94 3118
2527.42 2971
2527.89 3002
2528.37 3033
2528.84 3150
2529.32 3072
2529.79 3073
2530.27 3195
2530.74 3269
2531.22 3264
2531.69 3230
2532.17 3240
2532.64 3354
2533.12 3364
2533.59 3422
2534.07 3463
2534.54 3511
2535.02 3680
2535.49 3747
2535.97 3582
2536.44 3583
2536.92 3645
2537.39 3533
2537.87 3532
2538.34 3522
2538.82 3471
2539.30 3350
2539.77 3203
2540.25 3130
2540.72 3105
2541.20 3171
2541.68 3073
2542.15 3213
2542.63 3190
2543.10 3189
2543.58 3327
2544.06 3528
2544.53 3741
2545.01 3731
2545.48 3790
2545.96 3973
2546.44 4173
2546.91 4209
2547.39 4083
2547.87 4137
2548.34 4115
2548.82 4083
2549.30 3816
2549.77 3846
2550.25 3849
2550.73 3840
2551.20 3880
2551.68 3890
2552.16 4009
2552.63 3882
2553.11 4063
2553.59 4066
2554.06 4069
2554.54 4209
2555.02 4088
2555.50 4047
2555.97 3933
2556.45 3867
2556.93 3739
2557.40 3597
2557.88 3474
2558.36 3422
2558.84 3374
2559.31 3399
2559.79 3239
2560.27 3115
2560.75 3230
2561.23 3365
2561.70 3195
2562.18 3212
2562.66 3211
2563.14 3142
2563.61 3248
2564.09 3128
2564.57 3094
2565.05 3023
2565.53 3009
2566.00 3059
2566.48 2961
2566.96 2872
2567.44 2880
2567.92 2848
2568.40 2818
2568.87 2815
2569.35 2929
2569.83 2955
2570.31 2821
2570.79 2806
2571.27 2826
2571.75 2934
2572.22 3053
2572.70 3004
2573.18 2895
2573.66 2900
2574.14 2841
2574.62 2909
2575.10 2939
2575.58 2911
2576.06 2901
2576.54 2881
2577.01 2886
2577.49 2910
2577.97 2765
2578.45 2814
2578.93 2713
2579.41 2800
2579.89 2778
2580.37 2769
2580.85 2677
2581.33 2861
2581.81 2848
2582.29 2945
2582.77 3001
2583.25 2967
2583.73 3010
2584.21 2964
2584.69 2925
2585.17 3038
2585.65 3063
2586.13 2995
2586.61 3098
2587.09 3235
2587.57 3222
2588.05 3319
2588.53 3263
2589.01 3225
2589.49 3251
2589.97 3223
2590.45 3211
2590.93 3241
2591.41 3266
2591.89 3210
2592.37 3196
2592.85 3277
2593.33 3307
2593.81 3314
2594.30 3344
2594.78 3310
2595.26 3269
2595.74 3236
2596.22 3297
2596.70 3338
2597.18 3284
2597.66 3267
2598.14 3357
2598.62 3130
2599.11 3015
2599.59 3050
2600.07 2993
2600.55 3056
2601.03 3052
2601.51 3053
2601.99 3071
2602.48 3025
2602.96 3035
2603.44 3001
2603.92 3009
2604.40 3041
2604.88 3130
2605.37 3214
2605.85 3257
2606.33 3391
2606.81 3500
2607.29 3557
2607.78 3763
2608.26 3865
2608.74 3986
2609.22 3809
2609.70 3867
2610.19 3822
2610.67 3710
2611.15 3668
2611.63 3535
2612.12 3516
2612.60 3413
2613.08 3261
2613.56 3191
2614.05 3123
2614.53 3018
2615.01 2941
2615.49 2883
2615.98 2813
2616.46 2808
2616.94 2902
2617.43 2841
2617.91 2920
2618.39 2881
2618.87 3021
2619.36 2973
2619.84 3116
2620.32 3067
2620.81 3009
2621.29 2926
2621.77 2978
2622.26 3044
2622.74 3085
2623.22 3054
2623.71 3077
2624.19 3129
2624.67 3007
2625.16 2989
2625.64 2978
2626.13 2912
2626.61 2806
2627.09 2828
2627.58 2874
2628.06 2791
2628.55 2870
2629.03 2882
2629.51 2868
2630.00 2883
2630.48 2886
2630.97 2738
2631.45 2771
2631.93 2823
2632.42 2795
2632.90 2887
2633.39 2923
2633.87 2908
2634.36 2764
2634.84 2943
2635.33 2934
2635.81 2856
2636.29 3066
2636.78 3214
2637.26 3188
2637.75 3188
2638.23 3084
2638.72 3067
2639.20 3173
2639.69 3163
2640.17 3261
2640.66 3220
2641.14 3140
2641.63 3000
2642.11 3073
2642.60 3006
2643.08 2973
2643.57 2882
2644.05 2895
2644.54 2975
2645.03 2802
2645.51 2938
2646.00 2984
2646.48 2948
2646.97 2967
2647.45 3006
2647.94 3007
2648.43 3086
2648.91 3080
2649.40 3083
2649.88 3031
2650.37 3002
2650.85 2941
2651.34 2961
2651.83 2899
2652.31 2826
2652.80 2859
2653.29 2975
2653.77 2929
2654.26 2769
2654.74 2792
2655.23 2993
2655.72 3007
2656.20 2811
2656.69 2777
2657.18 2832
2657.66 2735
2658.15 2811
2658.64 2923
2659.12 2908
2659.61 2882
2660.10 2839
2660.58 2859
2661.07 2819
2661.56 2894
2662.05 2908
2662.53 2801
2663.02 2897
2663.51 2863
2663.99 3019
2664.48 3017
2664.97 3019
2665.46 2998
2665.94 3031
2666.43 2934
2666.92 2863
2667.41 2849
2667.89 2917
2668.38 2935
2668.87 2847
2669.36 2850
2669.84 2900
2670.33 2916
2670.82 2987
2671.31 3124
2671.80 3141
2672.28 3158
2672.77 3221
2673.26 3377
2673.75 3452
2674.24 3404
2674.72 3416
2675.21 3482
2675.70 3282
2676.19 3309
2676.68 3397
2677.17 3414
2677.65 3451
2678.14 3442
2678.63 3627
2679.12 3642
2679.61 3663
2680.10 3736
2680.59 3822
2681.07 3809
2681.56 3811
2682.05 3854
2682.54 3769
2683.03 3889
2683.52 3822
2684.01 3768
2684.50 3628
2684.99 3538
2685.47 3521
2685.96 3373
2686.45 3219
2686.94 3209
2687.43 3143
2687.92 3241
2688.41 3050
2688.90 3050
2689.39 3033
2689.88 3066
2690.37 3161
2690.86 3086
2691.35 3068
2691.84 2992
2692.33 3105
2692.82 3181
2693.31 3240
2693.80 3232
2694.29 3186
2694.78 3194
2695.27 3233
2695.76 3062
2696.25 3101
2696.74 3154
2697.23 3216
2697.72 3219
2698.21 3314
2698.70 3329
2699.19 3375
2699.68 3452
2700.17 3476
2700.66 3560
2701.15 3575
2701.64 3355
2702.13 3384
2702.62 3406
2703.11 3313
2703.61 3330
2704.10 3297
2704.59 3122
2705.08 3135
2705.57 3133
2706.06 3091
2706.55 3056
2707.04 2960
2707.53 2963
2708.02 2955
2708.52 2875
2709.01 2890
2709.50 2793
2709.99 2805
2710.48 2775
2710.97 2827
2711.46 2814
2711.96 2880
2712.45 2849
2712.94 2797
2713.43 2924
2713.92 2871
2714.41 2964
2714.91 2963
2715.40 2828
2715.89 2795
2716.38 2892
2716.87 2810
2717.37 2798
2717.86 2719
2718.35 2881
2718.84 3048
2719.33 3004
2719.83 2994
2720.32 2916
2720.81 3001
2721.30 3199
2721.80 3161
2722.29 3164
2722.78 3022
2723.27 3024
2723.77 3042
2724.26 3030
2724.75 2974
2725.24 2950
2725.74 2976
2726.23 2884
2726.72 2820
2727.22 2946
2727.71 2832
2728.20 2807
2728.70 2860
2729.19 2884
2729.68 2903
2730.18 3055
2730.67 2864
2731.16 3020
2731.65 3051
2732.15 3020
2732.64 3015
2733.14 3190
2733.63 3259
2734.12 3122
2734.62 3117
2735.11 3097
2735.60 3085
2736.10 2998
2736.59 2989
2737.08 3044
2737.58 2952
2738.07 2951
2738.57 2997
2739.06 2914
2739.55 2998
2740.05 2929
2740.54 2882
2741.04 2837
2741.53 2796
2742.03 2754
2742.52 2695
2743.01 2705
2743.51 2689
2744.00 2710
2744.50 2601
2744.99 2737
2745.49 2636
2745.98 2622
2746.48 2741
2746.97 2844
2747.47 2941
2747.96 2738
2748.46 2654
2748.95 2840
2749.45 2804
2749.94 2705
2750.44 2913
2750.93 2888
2751.43 2966
2751.92 2976
2752.42 2938
2752.91 3015
2753.41 3138
2753.90 3137
2754.40 3035
2754.89 3088
2755.39 3088
2755.88 3007
2756.38 3015
2756.87 3013
2757.37 3073
2757.87 3003
2758.36 2945
2758.86 2941
2759.35 2954
2759.85 2912
2760.35 2975
2760.84 2949
2761.34 2915
2761.83 2870
2762.33 2815
2762.83 2829
2763.32 2834
2763.82 2834
2764.31 2836
2764.81 2775
2765.31 2776
2765.80 2848
2766.30 2770
2766.80 2709
2767.29 2717
2767.79 2805
2768.29 2760
2768.78 2733
2769.28 2830
2769.78 2912
2770.27 2909
2770.77 2909
2771.27 2984
2771.76 3020
2772.26 3054
2772.76 3165
2773.26 3081
2773.75 3151
2774.25 3319
2774.75 3287
2775.24 3267
2775.74 3248
2776.24 3213
2776.74 3222
2777.23 3240
2777.73 3321
2778.23 3207
2778.73 3231
2779.22 3183
2779.72 3052
2780.22 3137
2780.72 3127
2781.21 3002
2781.71 2993
2782.21 3120
2782.71 3131
2783.21 3094
2783.70 3047
2784.20 2986
2784.70 3024
2785.20 2978
2785.70 3038
2786.20 3050
2786.69 3006
2787.19 2958
2787.69 2971
2788.19 3036
2788.69 3062
2789.19 3164
2789.68 3051
2790.18 3068
2790.68 3015
2791.18 3074
2791.68 3188
2792.18 3338
2792.68 3483
2793.18 3658
2793.67 3743
2794.17 3812
2794.67 3903
2795.17 4189
2795.67 4246
2796.17 4183
2796.67 4194
2797.17 4032
2797.67 3947
2798.17 3867
2798.67 3929
2799.17 3782
2799.66 3634
2800.16 3506
2800.66 3490
2801.16 3294
2801.66 3260
2802.16 3245
2802.66 3178
2803.16 3259
2803.66 3295
2804.16 3390
2804.66 3536
2805.16 3884
2805.66 4112
2806.16 4338
2806.66 4558
2807.16 4708
2807.66 5004
2808.16 5091
2808.66 5016
2809.16 5013
2809.66 4788
2810.16 4751
2810.66 4594
2811.16 4178
2811.66 3815
2812.17 3621
2812.67 3559
2813.17 3446
2813.67 3432
2814.17 3363
2814.67 3269
2815.17 3423
2815.67 3427
2816.17 3542
2816.67 3536
2817.17 3650
2817.67 3620
2818.18 3796
2818.68 3770
2819.18 3781
2819.68 3817
2820.18 3833
2820.68 3574
2821.18 3553
2821.68 3419
2822.19 3375
2822.69 3298
2823.19 3219
2823.69 3116
2824.19 3064
2824.69 3076
2825.20 2998
2825.70 3012
2826.20 2934
2826.70 2916
2827.20 2984
2827.70 2954
2828.21 2948
2828.71 3042
2829.21 3145
2829.71 3090
2830.22 3178
2830.72 3176
2831.22 3399
2831.72 3519
2832.22 3552
2832.73 3508
2833.23 3482
2833.73 3555
2834.23 3488
2834.74 3468
2835.24 3356
2835.74 3220
2836.24 3278
2836.75 3199
2837.25 3152
2837.75 3054
2838.26 3113
2838.76 3084
2839.26 2919
2839.76 2856
2840.27 2992
2840.77 2991
2841.27 3057
2841.78 3047
2842.28 2945
2842.78 3013
2843.29 2990
2843.79 3011
2844.29 3038
2844.80 3110
2845.30 3181
2845.80 3174
2846.31 3242
2846.81 3288
2847.32 3206
2847.82 3137
2848.32 3099
2848.83 3043
2849.33 3015
2849.83 3042
2850.34 2975
2850.84 2875
2851.35 2914
2851.85 2943
2852.35 3004
2852.86 2935
2853.36 2915
2853.87 3000
2854.37 3020
2854.88 2911
2855.38 2947
2855.88 3081
2856.39 3095
2856.89 3072
2857.40 3058
2857.90 3139
2858.41 3242
2858.91 3334
2859.42 3382
2859.92 3428
2860.43 3556
2860.93 3557
2861.44 3458
2861.94 3386
2862.45 3409
2862.95 3204
2863.46 3084
2863.96 3018
2864.47 2968
2864.97 2874
2865.48 2768
2865.98 2766
2866.49 2809
2866.99 2819
2867.50 2825
2868.00 2800
2868.51 2871
2869.02 2976
2869.52 3012
2870.03 2954
2870.53 2976
2871.04 2801
2871.54 2873
2872.05 2913
2872.56 3022
2873.06 3074
2873.57 2885
2874.07 2863
2874.58 2930
2875.09 2976
2875.59 2943
2876.10 2889
2876.61 2987
2877.11 2971
2877.62 2939
2878.12 2974
2878.63 2945
2879.14 3008
2879.64 2942
2880.15 2959
2880.66 2964
2881.16 3082
2881.67 3106
2882.18 3246
2882.68 3268
2883.19 3424
2883.70 3589
2884.20 3787
2884.71 4105
2885.22 4331
2885.73 4428
2886.23 4616
2886.74 4631
2887.25 4748
2887.75 4857
2888.26 4635
2888.77 4498
2889.28 4432
2889.78 4296
2890.29 4164
2890.80 3964
2891.31 3816
2891.81 3722
2892.32 3653
2892.83 3608
2893.34 3648
2893.84 3420
2894.35 3335
2894.86 3331
2895.37 3273
2895.88 3334
2896.38 3424
2896.89 3421
2897.40 3444
2897.91 3559
2898.42 3442
2898.92 3527
2899.43 3700
2899.94 3871
2900.45 3786
2900.96 3859
2901.47 3996
2901.98 3967
2902.48 4029
2902.99 4050
2903.50 4170
2904.01 4182
2904.52 4211
2905.03 4080
2905.54 4103
2906.04 4061
2906.55 4102
2907.06 3998
2907.57 3834
2908.08 3694
2908.59 3605
2909.10 3464
2909.61 3435
2910.12 3312
2910.63 3312
2911.14 3287
2911.64 3315
2912.15 3273
2912.66 3223
2913.17 3207
2913.68 3182
2914.19 3312
2914.70 3145
2915.21 3041
2915.72 3029
2916.23 2973
2916.74 3058
2917.25 3017
2917.76 2971
2918.27 2996
2918.78 3012
2919.29 2975
2919.80 3046
2920.31 3178
2920.82 3156
2921.33 3229
2921.84 3375
2922.35 3583
2922.86 3762
2923.37 4068
2923.88 4274
2924.39 4426
2924.90 4517
2925.41 4524
2925.92 4375
2926.44 4244
2926.95 4086
2927.46 3731
2927.97 3534
2928.48 3365
2928.99 3355
2929.50 3291
2930.01 3247
2930.52 3197
2931.03 2993
2931.54 2950
2932.05 2894
2932.57 3121
2933.08 3133
2933.59 3090
2934.10 3075
2934.61 3130
2935.12 3102
2935.63 3125
2936.15 2997
2936.66 3050
2937.17 3147
2937.68 3195
2938.19 3125
2938.70 3075
2939.22 3041
2939.73 3149
2940.24 3123
2940.75 3111
2941.26 3102
2941.77 3195
2942.29 3300
2942.80 3436
2943.31 3546
2943.82 3668
2944.34 3590
2944.85 3584
2945.36 3762
2945.87 3813
2946.38 3673
2946.90 3675
2947.41 3509
2947.92 3348
2948.43 3412
2948.95 3277
2949.46 3195
2949.97 3289
2950.48 3295
2951.00 3353
2951.51 3221
2952.02 3149
2952.54 3092
2953.05 3066
2953.56 3075
2954.08 2961
2954.59 2857
2955.10 2824
2955.61 2805
2956.13 2764
2956.64 2730
2957.15 2705
2957.67 2742
2958.18 2827
2958.69 2832
2959.21 3024
2959.72 2979
2960.23 3099
2960.75 3174
2961.26 3160
2961.78 3120
2962.29 3086
2962.80 3163
2963.32 3198
2963.83 3207
2964.35 3142
2964.86 3167
2965.37 3199
2965.89 3058
2966.40 3118
2966.92 3131
2967.43 3184
2967.94 3213
2968.46 3180
2968.97 3182
2969.49 3042
2970.00 3061
2970.52 3108
2971.03 3063
2971.54 3031
2972.06 3029
2972.57 3065
2973.09 2985
2973.60 2839
2974.12 2817
2974.63 2962
2975.15 3037
2975.66 2878
2976.18 2780
2976.69 2960
2977.21 2989
2977.72 3034
2978.24 2976
2978.75 2977
2979.27 3116
2979.78 3297
2980.30 3149
2980.81 3288
2981.33 3199
2981.84 3299
2982.36 3361
2982.88 3359
2983.39 3307
2983.91 3300
2984.42 3518
2984.94 3481
2985.45 3398
2985.97 3457
2986.49 3257
2987.00 3329
2987.52 3306
2988.03 3249
2988.55 3343
2989.07 3313
2989.58 3321
2990.10 3350
2990.61 3145
2991.13 3272
2991.65 3375
2992.16 3516
2992.68 3607
2993.20 3631
2993.71 3768
2994.23 4062
2994.75 4304
2995.26 4761
2995.78 5135
2996.30 5513
2996.81 5841
2997.33 5885
2997.85 5990
2998.36 5900
2998.88 5690
2999.40 5427
2999.91 5180
3000.43 5013
3000.95 4759
3001.46 4661
3001.98 4769
3002.50 4698
3003.02 4864
3003.53 5125
3004.05 5015
3004.57 5044
3005.09 5051
3005.60 4944
3006.12 4935
3006.64 4615
3007.16 4458
3007.67 4151
3008.19 3834
3008.71 3792
3009.23 3541
3009.74 3371
3010.26 3292
3010.78 3247
3011.30 3116
3011.82 3267
3012.33 3257
3012.85 3292
3013.37 3330
3013.89 3283
3014.41 3401
3014.93 3415
3015.44 3547
3015.96 3553
3016.48 3552
3017.00 3794
3017.52 3749
3018.04 3731
3018.55 3691
3019.07 3804
3019.59 3643
3020.11 3657
3020.63 3824
3021.15 3852
3021.67 3920
3022.19 4027
3022.71 4143
3023.22 4193
3023.74 4010
3024.26 4092
3024.78 4093
3025.30 4159
3025.82 3977
3026.34 3956
3026.86 3788
3027.38 3665
3027.90 3520
3028.42 3417
3028.94 3444
3029.46 3386
3029.98 3376
3030.49 3304
3031.01 3479
3031.53 3691
3032.05 3774
3032.57 4038
3033.09 4375
3033.61 4845
3034.13 4917
3034.65 5115
3035.17 5287
3035.69 5441
3036.21 5299
3036.73 5110
3037.25 5065
3037.77 4827
3038.29 4638
3038.81 4390
3039.34 4079
3039.86 3976
3040.38 3868
3040.90 3752
3041.42 3545
3041.94 3667
3042.46 3472
3042.98 3273
3043.50 3425
3044.02 3396
3044.54 3369
3045.06 3386
3045.58 3394
3046.10 3281
3046.63 3250
3047.15 3260
3047.67 3242
3048.19 3205
3048.71 3156
3049.23 3231
3049.75 3131
3050.27 3178
3050.79 3273
3051.32 3241
3051.84 3126
3052.36 3130
3052.88 3182
3053.40 3162
3053.92 3175
3054.45 3204
3054.97 3156
3055.49 3136
3056.01 3016
3056.53 3022
3057.05 3009
3057.58 3124
3058.10 3082
3058.62 3211
3059.14 3146
3059.66 3232
3060.19 3354
3060.71 3239
3061.23 3245
3061.75 3228
3062.28 3296
3062.80 3360
3063.32 3286
3063.84 3325
3064.37 3314
3064.89 3216
3065.41 3197
3065.93 3343
3066.46 3177
3066.98 3079
3067.50 3013
3068.02 2974
3068.55 3037
3069.07 3027
3069.59 3129
3070.12 3165
3070.64 3245
3071.16 3288
3071.69 3312
3072.21 3458
3072.73 3548
3073.26 3691
3073.78 3653
3074.30 3742
3074.83 3711
3075.35 3705
3075.87 3761
3076.40 3834
3076.92 3868
3077.44 3786
3077.97 3951
3078.49 3983
3079.01 3812
3079.54 3857
3080.06 3772
3080.59 3760
3081.11 3673
3081.63 3555
3082.16 3613
3082.68 3678
3083.21 3530
3083.73 3380
3084.25 3318
3084.78 3393
3085.30 3270
3085.83 3246
3086.35 3226
3086.88 3113
3087.40 3179
3087.93 3117
3088.45 3062
3088.97 3147
3089.50 3014
3090.02 3148
3090.55 3209
3091.07 3371
3091.60 3359
3092.12 3382
3092.65 3343
3093.17 3397
3093.70 3611
3094.22 3633
3094.75 3793
3095.27 3927
3095.80 3963
3096.32 4001
3096.85 4123
3097.37 4099
3097.90 4245
3098.43 4356
3098.95 4633
3099.48 4817
3100.00 5265
3100.53 5709
3101.05 6328
3101.58 6893
3102.10 7243
3102.63 7550
3103.16 7785
3103.68 7307
3104.21 7089
3104.73 6584
3105.26 5947
3105.79 5200
3106.31 4735
3106.84 4272
3107.36 4059
3107.89 3892
3108.42 3722
3108.94 3843
3109.47 3684
3110.00 3623
3110.52 3670
3111.05 3807
3111.57 3723
3112.10 3581
3112.63 3638
3113.15 3656
3113.68 3544
3114.21 3416
3114.74 3317
3115.26 3186
3115.79 3147
3116.32 3143
3116.84 3095
3117.37 3179
3117.90 2955
3118.42 2957
3118.95 3176
3119.48 3335
3120.01 3343
3120.53 3291
3121.06 3450
3121.59 3571
3122.11 3449
3122.64 3410
3123.17 3409
3123.70 3354
3124.22 3265
3124.75 3236
3125.28 3361
3125.81 3336
3126.34 3310
3126.86 3257
3127.39 3189
3127.92 3186
3128.45 3257
3128.98 3062
3129.50 3141
3130.03 3030
3130.56 2910
3131.09 3044
3131.62 2941
3132.14 2994
3132.67 2943
3133.20 2945
3133.73 3005
3134.26 3051
3134.79 3112
3135.31 3251
3135.84 3223
3136.37 3243
3136.90 3226
3137.43 3325
3137.96 3319
3138.49 3208
3139.02 3206
3139.54 3231
3140.07 3291
3140.60 3366
3141.13 3195
3141.66 3245
3142.19 3208
3142.72 3227
3143.25 3273
3143.78 3388
3144.31 3429
3144.84 3456
3145.37 3461
3145.89 3518
3146.42 3416
3146.95 3568
3147.48 3688
3148.01 3686
3148.54 3615
3149.07 3695
3149.60 3587
3150.13 3468
3150.66 3387
3151.19 3431
3151.72 3327
3152.25 3238
3152.78 3131
3153.31 3215
3153.84 3160
3154.37 3046
3154.90 3067
3155.43 3149
3155.96 3165
3156.49 3141
3157.02 3062
3157.55 3115
3158.08 3124
3158.61 3123
3159.14 3044
3159.68 3029
3160.21 2953
3160.74 2916
3161.27 2977
3161.80 2997
3162.33 2964
3162.86 2999
3163.39 3113
3163.92 3037
3164.45 2971
3164.98 3063
3165.51 3047
3166.05 3123
3166.58 3205
3167.11 3323
3167.64 3312
3168.17 3256
3168.70 3199
3169.23 3167
3169.76 3085
3170.30 2999
3170.83 2933
3171.36 2883
3171.89 2840
3172.42 2852
3172.95 2820
3173.49 2830
3174.02 3011
3174.55 2974
3175.08 2827
3175.61 2959
3176.15 2933
3176.68 2910
3177.21 2990
3177.74 2981
3178.27 2981
3178.81 3055
3179.34 3022
3179.87 2973
3180.40 3108
3180.93 3024
3181.47 2885
3182.00 3006
3182.53 2849
3183.06 2840
3183.60 2850
3184.13 2885
3184.66 2965
3185.20 2945
3185.73 2963
3186.26 2894
3186.79 2854
3187.33 2903
3187.86 2817
3188.39 2824
3188.93 2716
3189.46 2765
3189.99 2821
3190.52 2871
3191.06 2770
3191.59 2796
3192.12 2838
3192.66 2855
3193.19 2944
3193.72 2843
3194.26 2728
3194.79 2849
3195.33 2948
3195.86 2828
3196.39 2844
3196.93 2884
3197.46 2808
3197.99 2876
3198.53 2891
3199.06 2793
3199.60 2842
3200.13 3045
3200.66 3084
3201.20 3136
3201.73 3185
3202.27 3240
3202.80 3282
3203.33 3216
3203.87 3192
3204.40 3218
3204.94 3227
3205.47 3318
3206.01 3298
3206.54 3319
3207.07 3492
3207.61 3403
3208.14 3372
3208.68 3511
3209.21 3569
3209.75 3611
3210.28 3660
3210.82 3531
3211.35 3474
3211.89 3419
3212.42 3325
3212.96 3267
3213.49 3099
3214.03 3116
3214.56 3048
3215.10 3063
3215.63 3028
3216.17 3079
3216.70 3090
3217.24 3008
3217.78 3011
3218.31 2980
3218.85 3030
3219.38 3032
3219.92 3006
3220.45 3093
3220.99 3078
3221.52 3074
3222.06 3007
3222.60 3020
3223.13 3294
3223.67 3213
3224.20 3201
3224.74 3210
3225.28 3277
3225.81 3213
3226.35 3099
3226.88 3169
3227.42 3120
3227.96 3077
3228.49 3090
3229.03 3052
3229.57 2917
3230.10 2944
3230.64 2833
3231.18 2955
3231.71 2885
3232.25 2896
3232.79 2796
3233.32 2788
3233.86 2825
3234.40 2871
3234.93 2895
3235.47 2935
3236.01 3055
3236.54 3143
3237.08 3241
3237.62 3298
3238.15 3224
3238.69 3348
3239.23 3265
3239.77 3113
3240.30 3082
3240.84 3132
3241.38 3133
3241.92 3023
3242.45 2910
3242.99 2863
3243.53 2883
3244.07 2764
3244.60 2816
3245.14 2856
3245.68 2823
3246.22 2882
3246.75 2830
3247.29 2856
3247.83 2890
3248.37 2932
3248.91 2872
3249.44 2999
3249.98 2976
3250.52 2950
3251.06 2971
3251.60 3050
3252.14 3145
3252.67 3125
3253.21 3137
3253.75 3241
3254.29 3244
3254.83 3257
3255.37 3321
3255.90 3317
3256.44 3357
3256.98 3238
3257.52 3458
3258.06 3546
3258.60 3635
3259.14 3613
3259.68 3695
3260.21 3770
3260.75 3752
3261.29 3991
3261.83 4072
3262.37 4368
3262.91 4577
3263.45 4586
3263.99 4683
3264.53 4879
3265.07 5011
3265.61 5153
3266.15 5379
3266.69 5411
3267.23 5395
3267.76 5166
3268.30 5004
3268.84 4531
3269.38 4208
3269.92 4053
3270.46 3755
3271.00 3787
3271.54 3659
3272.08 3455
3272.62 3392
3273.16 3459
3273.70 3510
3274.24 3529
3274.78 3522
3275.32 3649
3275.86 3746
3276.40 3870
3276.94 3937
3277.48 3790
3278.03 3747
3278.57 3894
3279.11 3808
3279.65 3849
3280.19 3976
3280.73 3950
3281.27 3802
3281.81 3820
3282.35 3781
3282.89 3742
3283.43 3644
3283.97 3771
3284.51 3736
3285.05 3659
3285.60 3617
3286.14 3530
3286.68 3795
3287.22 3752
3287.76 3567
3288.30 3690
3288.84 3701
3289.38 3689
3289.93 3769
3290.47 3874
3291.01 4088
3291.55 4277
3292.09 4610
3292.63 5004
3293.18 5335
3293.72 5870
3294.26 6327
3294.80 6548
3295.34 6781
3295.88 6824
3296.43 6546
3296.97 6378
3297.51 6289
3298.05 5730
3298.59 5277
3299.14 5210
3299.68 4742
3300.22 4546
3300.76 4270
3301.31 4087
3301.85 4019
3302.39 3942
3302.93 3800
3303.48 3879
3304.02 3841
3304.56 3767
3305.10 3806
3305.65 3885
3306.19 3955
3306.73 3921
3307.27 3917
3307.82 3988
3308.36 4233
3308.90 4127
3309.45 4279
3309.99 4262
3310.53 4316
3311.07 4262
3311.62 4232
3312.16 4248
3312.70 4341
3313.25 4400
3313.79 4558
3314.33 4737
3314.88 4886
3315.42 5000
3315.97 5121
3316.51 5245
3317.05 5405
3317.60 5322
3318.14 5344
3318.68 5413
3319.23 5362
3319.77 5447
3320.32 5508
3320.86 5328
3321.40 5226
3321.95 5192
3322.49 5141
3323.04 5347
3323.58 5048
3324.12 4971
3324.67 4834
3325.21 4704
3325.76 4641
3326.30 4741
3326.85 4654
3327.39 4600
3327.93 4577
3328.48 4682
3329.02 4854
3329.57 5279
3330.11 5616
3330.66 6269
3331.20 7528
3331.75 9107
3332.29 11172
3332.84 13690
3333.38 16899
3333.93 20034
3334.47 22447
3335.02 24916
3335.56 26330
3336.11 26307
3336.65 25842
3337.20 23994
3337.74 21610
3338.29 19368
3338.83 16804
3339.38 14099
3339.92 11904
3340.47 9989
3341.02 8352
3341.56 7240
3342.11 6383
3342.65 5719
3343.20 5253
3343.74 4966
3344.29 4807
3344.84 4609
3345.38 4503
3345.93 4395
3346.47 4251
3347.02 4250
3347.57 4197
3348.11 4152
3348.66 4125
3349.21 4192
3349.75 4190
3350.30 4348
3350.84 4465
3351.39 4291
3351.94 4303
3352.48 4335
3353.03 4274
3353.58 4253
3354.12 4408
3354.67 4261
3355.22 4258
3355.76 4222
3356.31 4201
3356.86 4195
3357.40 4075
3357.95 4083
3358.50 3964
3359.05 3886
3359.59 3794
3360.14 3768
3360.69 3764
3361.23 3805
3361.78 3766
3362.33 3690
3362.88 3789
3363.42 3930
3363.97 3863
3364.52 3891
3365.07 3714
3365.61 3706
3366.16 3711
3366.71 3652
3367.26 3618
3367.80 3866
3368.35 3829
3368.90 3904
3369.45 4011
3370.00 4118
3370.54 4359
3371.09 4499
3371.64 4926
3372.19 5330
3372.74 5771
3373.28 6030
3373.83 6165
3374.38 6070
3374.93 5853
3375.48 5703
3376.03 5480
3376.57 4948
3377.12 4604
3377.67 4373
3378.22 4106
3378.77 3862
3379.32 3758
3379.87 3614
3380.42 3519
3380.96 3494
3381.51 3552
3382.06 3568
3382.61 3440
3383.16 3381
3383.71 3425
3384.26 3380
3384.81 3361
3385.36 3270
3385.91 3225
3386.45 3318
3387.00 3335
3387.55 3230
3388.10 3246
3388.65 3253
3389.20 3265
3389.75 3254
3390.30 3203
3390.85 3249
3391.40 3310
3391.95 3371
3392.50 3321
3393.05 3203
3393.60 3219
3394.15 3370
3394.70 3219
3395.25 3224
3395.80 3205
3396.35 3279
3396.90 3414
3397.45 3369
3398.00 3297
3398.55 3258
3399.10 3268
3399.65 3226
3400.20 3079
3400.75 3082
3401.30 3145
3401.85 3002
3402.40 3070
3402.95 3006
3403.50 2999
3404.06 3020
3404.61 3026
3405.16 2945
3405.71 2992
3406.26 3009
3406.81 3023
3407.36 3050
3407.91 3120
3408.46 3127
3409.01 3225
3409.56 3439
3410.12 3563
3410.67 3676
3411.22 3908
3411.77 3881
3412.32 3978
3412.87 4036
3413.42 3944
3413.98 3823
3414.53 3772
3415.08 3713
3415.63 3602
3416.18 3441
3416.73 3328
3417.29 3261
3417.84 3235
3418.39 3088
3418.94 3023
3419.49 2953
3420.05 2912
3420.60 2919
3421.15 2948
3421.70 2955
3422.25 3026
3422.81 3140
3423.36 3212
3423.91 3272
3424.46 3187
3425.01 3201
3425.57 3185
3426.12 3043
3426.67 2921
3427.23 2926
3427.78 3041
3428.33 2883
3428.88 2842
3429.44 2943
3429.99 2932
3430.54 2836
3431.09 2833
3431.65 2922
3432.20 2965
3432.75 2946
3433.31 2899
3433.86 2880
3434.41 2839
3434.97 2916
3435.52 2976
3436.07 2969
3436.63 3025
3437.18 2861
3437.73 2862
3438.29 2924
3438.84 2942
3439.39 2950
3439.95 3066
3440.50 3029
3441.05 2880
3441.61 2846
3442.16 3028
3442.72 2921
3443.27 2907
3443.82 2951
3444.38 2886
3444.93 2873
3445.48 2961
3446.04 2884
3446.59 2920
3447.15 3106
3447.70 3099
3448.26 3024
3448.81 3010
3449.36 3061
3449.92 3112
3450.47 3035
3451.03 2996
3451.58 2982
3452.14 2898
3452.69 2798
3453.25 2853
3453.80 2784
3454.36 2658
3454.91 2546
3455.47 2599
3456.02 2586
3456.58 2520
3457.13 2664
3457.69 2717
3458.24 2632
3458.80 2613
3459.35 2670
3459.91 2657
3460.46 2674
3461.02 2699
3461.57 2571
3462.13 2675
3462.68 2724
3463.24 2674
3463.79 2758
3464.35 2831
3464.90 2980
3465.46 2944
3466.02 2979
3466.57 2921
3467.13 2902
3467.68 2939
3468.24 2981
3468.80 3063
3469.35 3070
3469.91 3057
3470.46 2995
3471.02 2907
3471.58 3011
3472.13 2900
3472.69 2842
3473.24 2898
3473.80 2800
3474.36 2836
3474.91 2874
3475.47 2815
3476.03 2898
3476.58 3011
3477.14 3135
3477.70 3170
3478.25 3251
3478.81 3313
3479.37 3377
3479.92 3474
3480.48 3460
3481.04 3607
3481.59 3430
3482.15 3323
3482.71 3367
3483.26 3286
3483.82 3399
3484.38 3323
3484.94 3402
3485.49 3405
3486.05 3458
3486.61 3567
3487.17 3674
3487.72 3725
3488.28 3945
3488.84 4142
3489.40 4454
3489.95 4670
3490.51 4853
3491.07 5113
3491.63 5230
3492.18 5599
3492.74 5792
3493.30 5393
3493.86 5199
3494.42 5006
3494.97 4861
3495.53 4670
3496.09 4766
3496.65 4679
3497.21 4947
3497.76 5406
3498.32 5847
3498.88 6155
3499.44 6328
3500.00 6692
3500.56 6903
3501.11 7151
3501.67 7697
3502.23 8318
3502.79 8928
3503.35 9642
3503.91 10282
3504.47 10691
3505.03 10901
3505.58 10859
3506.14 10601
3506.70 9856
3507.26 8844
3507.82 8041
3508.38 7280
3508.94 6486
3509.50 5776
3510.06 5244
3510.62 4656
3511.17 4082
3511.73 3961
3512.29 3865
3512.85 3517
3513.41 3426
3513.97 3332
3514.53 3245
3515.09 3210
3515.65 3171
3516.21 3258
3516.77 3213
3517.33 3234
3517.89 3355
3518.45 3319
3519.01 3309
3519.57 3418
3520.13 3415
3520.69 3525
3521.25 3564
3521.81 3458
3522.37 3503
3522.93 3692
3523.49 3717
3524.05 3622
3524.61 3541
3525.17 3554
3525.73 3367
3526.29 3258
3526.85 3236
3527.41 3171
3527.97 3073
3528.54 3096
3529.10 3090
3529.66 3027
3530.22 3075
3530.78 3141
3531.34 3149
3531.90 3274
3532.46 3240
3533.02 3276
3533.58 3376
3534.14 3364
3534.71 3382
3535.27 3476
3535.83 3394
3536.39 3299
3536.95 3292
3537.51 3328
3538.07 3482
3538.64 3422
3539.20 3531
3539.76 3490
3540.32 3609
3540.88 3714
3541.44 3682
3542.00 3595
3542.57 3768
3543.13 3749
3543.69 3781
3544.25 3766
3544.81 3599
3545.38 3542
3545.94 3446
3546.50 3449
3547.06 3239
3547.62 3134
3548.19 2925
3548.75 2935
3549.31 2905
3549.87 2928
3550.44 3088
3551.00 3108
3551.56 2941
3552.12 3012
3552.69 3240
3553.25 3330
3553.81 3291
3554.37 3303
3554.94 3344
3555.50 3313
3556.06 3307
3556.63 3330
3557.19 3279
3557.75 3203
3558.31 3225
3558.88 3214
3559.44 3199
3560.00 3013
3560.57 3119
3561.13 3219
3561.69 3185
3562.26 3230
3562.82 3269
3563.38 3232
3563.95 3284
3564.51 3225
3565.07 3139
3565.64 3167
3566.20 3073
3566.77 3017
3567.33 2902
3567.89 2977
3568.46 2821
3569.02 2741
3569.59 2851
3570.15 2829
3570.71 2753
3571.28 2700
3571.84 2846
3572.41 2789
3572.97 2809
3573.53 2880
3574.10 2943
3574.66 2982
3575.23 3016
3575.79 3181
3576.36 3252
3576.92 3197
3577.48 3217
3578.05 3393
3578.61 3354
3579.18 3316
3579.74 3165
3580.31 3193
3580.87 3044
3581.44 3102
3582.00 3026
3582.57 2969
3583.13 2940
3583.70 2837
3584.26 2846
3584.83 2722
3585.39 2645
3585.96 2651
3586.52 2566
3587.09 2649
3587.65 2733
3588.22 2700
3588.79 2618
3589.35 2631
3589.92 2706
3590.48 2648
3591.05 2637
3591.61 2665
3592.18 2743
3592.74 2807
3593.31 2726
3593.88 2761
3594.44 2885
3595.01 2928
3595.57 2831
3596.14 2859
3596.71 2920
3597.27 2907
3597.84 2824
3598.40 2816
3598.97 2880
3599.54 2797
3600.10 2757
3600.67 2718
3601.24 2788
3601.80 2757
3602.37 2824
3602.94 2848
3603.50 2738
3604.07 2678
3604.64 2635
3605.20 2591
3605.77 2600
3606.34 2577
3606.90 2549
3607.47 2548
3608.04 2501
3608.60 2285
3609.17 2404
3609.74 2470
3610.30 2392
3610.87 2384
3611.44 2366
3612.01 2444
3612.57 2577
3613.14 2539
3613.71 2651
3614.28 2918
3614.84 3066
3615.41 3430
3615.98 3693
3616.55 3911
3617.11 4197
3617.68 4466
3618.25 4388
3618.82 4411
3619.39 4181
3619.95 4035
3620.52 3902
3621.09 3706
3621.66 3415
3622.23 3224
3622.79 3013
3623.36 2827
3623.93 2723
3624.50 2571
3625.07 2568
3625.63 2483
3626.20 2480
3626.77 2471
3627.34 2518
3627.91 2534
3628.48 2478
3629.05 2501
3629.61 2455
3630.18 2511
3630.75 2497
3631.32 2577
3631.89 2600
3632.46 2593
3633.03 2538
3633.60 2540
3634.16 2574
3634.73 2518
3635.30 2484
3635.87 2537
3636.44 2536
3637.01 2527
3637.58 2619
3638.15 2705
3638.72 2741
3639.29 2810
3639.86 2928
3640.43 3116
3641.00 3145
3641.57 3299
3642.14 3249
3642.71 3174
3643.27 3126
3643.84 3006
3644.41 3035
3644.98 2922
3645.55 2958
3646.12 2820
3646.69 2826
3647.26 2915
3647.83 2843
3648.40 2803
3648.97 2876
3649.54 2838
3650.12 2754
3650.69 2793
3651.26 2959
3651.83 2948
3652.40 3104
3652.97 3169
3653.54 3251
3654.11 3294
3654.68 3310
3655.25 3314
3655.82 3327
3656.39 3361
3656.96 3363
3657.53 3599
3658.10 3661
3658.67 3800
3659.25 3807
3659.82 3872
3660.39 3939
3660.96 3741
3661.53 3668
3662.10 3560
3662.67 3515
3663.24 3427
3663.81 3231
3664.39 3318
3664.96 3415
3665.53 3473
3666.10 3607
3666.67 3718
3667.24 3864
3667.81 3767
3668.39 3607
3668.96 3603
3669.53 3304
3670.10 3189
3670.67 3070
3671.25 3137
3671.82 3019
3672.39 3108
3672.96 3187
3673.53 3093
3674.11 3178
3674.68 3137
3675.25 3204
3675.82 3193
3676.39 3106
3676.97 3135
3677.54 3082
3678.11 3152
3678.68 3112
3679.26 3067
3679.83 3071
3680.40 3048
3680.97 2977
3681.55 2876
3682.12 3013
3682.69 2977
3683.27 2954
3683.84 2897
3684.41 3053
3684.98 3170
3685.56 3265
3686.13 3261
3686.70 3447
3687.28 3661
3687.85 3775
3688.42 3989
3689.00 4033
3689.57 4130
3690.14 4131
3690.72 4000
3691.29 4026
3691.86 3757
3692.44 3736
3693.01 3573
3693.58 3361
3694.16 3272
3694.73 3177
3695.31 2987
3695.88 2893
3696.45 2865
3697.03 2789
3697.60 2910
3698.18 2832
3698.75 2883
3699.32 2966
3699.90 2909
3700.47 2868
3701.05 2844
3701.62 2960
3702.19 3017
3702.77 3001
3703.34 3040
3703.92 3048
3704.49 3020
3705.07 2852
3705.64 2873
3706.22 2819
3706.79 2777
3707.37 2924
3707.94 2885
3708.51 3001
3709.09 2844
3709.66 2857
3710.24 2835
3710.81 2716
3711.39 2759
3711.96 2792
3712.54 2740
3713.11 2702
3713.69 2792
3714.27 2887
3714.84 2914
3715.42 2862
3715.99 2901
3716.57 2973
3717.14 2983
3717.72 3004
3718.29 3201
3718.87 3206
3719.44 3277
3720.02 3332
3720.60 3197
3721.17 3088
3721.75 3079
3722.32 2980
3722.90 2853
3723.47 2835
3724.05 2897
3724.63 2767
3725.20 2785
3725.78 2848
3726.36 2723
3726.93 2735
3727.51 2672
3728.08 2662
3728.66 2770
3729.24 2853
3729.81 3052
3730.39 3134
3730.97 3182
3731.54 3151
3732.12 3175
3732.70 3255
3733.27 3325
3733.85 3262
3734.43 3206
3735.00 3176
3735.58 3048
3736.16 2899
3736.73 2886
3737.31 2847
3737.89 2730
3738.47 2783
3739.04 2800
3739.62 2769
3740.20 2650
3740.77 2621
3741.35 2635
3741.93 2661
3742.51 2622
3743.08 2695
3743.66 2603
3744.24 2729
3744.82 2644
3745.39 2711
3745.97 2851
3746.55 2815
3747.13 2743
3747.71 2819
3748.28 2846
3748.86 2757
3749.44 2788
3750.02 2728
3750.59 2719
3751.17 2739
3751.75 2653
3752.33 2518
3752.91 2571
3753.49 2666
3754.06 2751
3754.64 2823
3755.22 2918
3755.80 3014
3756.38 3230
3756.96 3283
3757.53 3491
3758.11 3630
3758.69 3670
3759.27 3580
3759.85 3576
3760.43 3601
3761.01 3504
3761.59 3326
3762.17 3165
3762.74 3118
3763.32 2966
3763.90 2753
3764.48 2767
3765.06 2657
3765.64 2546
3766.22 2525
3766.80 2456
3767.38 2332
3767.96 2422
3768.54 2381
3769.12 2476
3769.70 2536
3770.27 2603
3770.85 2522
3771.43 2510
3772.01 2483
3772.59 2565
3773.17 2492
3773.75 2593
3774.33 2465
3774.91 2464
3775.49 2506
3776.07 2346
3776.65 2368
3777.23 2416
3777.81 2416
3778.39 2418
3778.97 2375
3779.55 2397
3780.13 2406
3780.71 2518
3781.29 2395
3781.88 2388
3782.46 2372
3783.04 2424
3783.62 2380
3784.20 2451
3784.78 2403
3785.36 2428
3785.94 2380
3786.52 2353
3787.10 2472
3787.68 2481
3788.26 2390
3788.84 2368
3789.43 2346
3790.01 2342
3790.59 2381
3791.17 2397
3791.75 2435
3792.33 2482
3792.91 2542
3793.49 2546
3794.08 2607
3794.66 2600
3795.24 2533
3795.82 2621
3796.40 2650
3796.98 2554
3797.56 2618
3798.15 2592
3798.73 2633
3799.31 2650
3799.89 2778
3800.47 2957
3801.06 2901
3801.64 2776
3802.22 2837
3802.80 2769
3803.38 2843
3803.97 2722
3804.55 2667
3805.13 2628
3805.71 2641
3806.29 2649
3806.88 2701
3807.46 2647
3808.04 2892
3808.62 2870
3809.21 2781
3809.79 2816
3810.37 2910
3810.95 2839
3811.54 2916
3812.12 2851
3812.70 2892
3813.29 2821
3813.87 3050
3814.45 3061
3815.03 3114
3815.62 3042
3816.20 3155
3816.78 2966
3817.37 2952
3817.95 2812
3818.53 2756
3819.12 2777
3819.70 2777
3820.28 2597
3820.87 2589
3821.45 2529
3822.03 2534
3822.62 2471
3823.20 2468
3823.78 2459
3824.37 2330
3824.95 2377
3825.54 2422
3826.12 2375
3826.70 2366
3827.29 2329
3827.87 2424
3828.46 2571
3829.04 2545
3829.62 2543
3830.21 2558
3830.79 2532
3831.38 2615
3831.96 2635
3832.54 2805
3833.13 2689
3833.71 2624
3834.30 2661
3834.88 2659
3835.47 2491
3836.05 2516
3836.64 2507
3837.22 2530
3837.81 2527
3838.39 2534
3838.98 2369
3839.56 2403
3840.15 2510
3840.73 2408
3841.31 2266
3841.90 2330
3842.49 2415
3843.07 2392
3843.66 2359
3844.24 2352
3844.83 2308
3845.41 2292
3846.00 2319
3846.58 2359
3847.17 2382
3847.75 2360
3848.34 2356
3848.92 2403
3849.51 2369
3850.10 2418
3850.68 2433
3851.27 2410
3851.85 2471
3852.44 2516
3853.02 2443
3853.61 2435
3854.20 2418
3854.78 2424
3855.37 2535
3855.95 2672
3856.54 2691
3857.13 2809
3857.71 2860
3858.30 2890
3858.89 3276
3859.47 3548
3860.06 3715
3860.64 4053
3861.23 4221
3861.82 4340
3862.40 4455
3862.99 4180
3863.58 4235
3864.16 4310
3864.75 4083
3865.34 4207
3865.92 4233
3866.51 4145
3867.10 4140
3867.69 4076
3868.27 4010
3868.86 3819
3869.45 3688
3870.03 3344
3870.62 3342
3871.21 3151
3871.80 3162
3872.38 3218
3872.97 3162
3873.56 3159
3874.15 3268
3874.73 3203
3875.32 3099
3875.91 2954
3876.50 3012
3877.08 2982
3877.67 2906
3878.26 2832
3878.85 2845
3879.43 2829
3880.02 2764
3880.61 2810
3881.20 2720
3881.79 2551
3882.37 2574
3882.96 2471
3883.55 2480
3884.14 2427
3884.73 2445
3885.32 2591
3885.90 2433
3886.49 2400
3887.08 2526
3887.67 2651
3888.26 2712
3888.85 2756
3889.44 2783
3890.02 2791
3890.61 2778
3891.20 2855
3891.79 2872
3892.38 2791
3892.97 2764
3893.56 2736
3894.15 2906
3894.74 2951
3895.32 2842
3895.91 2813
3896.50 2738
3897.09 2778
3897.68 2797
3898.27 2798
3898.86 2894
3899.45 2869
3900.04 2763
3900.63 2717
3901.22 2706
3901.81 2606
3902.40 2663
3902.99 2485
3903.58 2549
3904.17 2499
3904.76 2378
3905.35 2379
3905.94 2487
3906.53 2531
3907.12 2388
3907.71 2339
3908.30 2337
3908.89 2346
3909.48 2238
3910.07 2183
3910.66 2252
3911.25 2184
3911.84 2188
3912.43 2244
3913.02 2169
3913.61 2123
3914.20 2165
3914.79 2096
3915.38 2203
3915.97 2283
3916.56 2194
3917.15 2215
3917.74 2147
3918.33 2207
3918.92 2229
3919.52 2245
3920.11 2119
3920.70 2198
3921.29 2169
3921.88 2178
3922.47 2129
3923.06 2181
3923.65 2208
3924.24 2252
3924.84 2181
3925.43 2126
3926.02 2161
3926.61 2173
3927.20 2224
3927.79 2233
3928.38 2195
3928.98 2243
3929.57 2261
3930.16 2237
3930.75 2154
3931.34 2117
3931.93 2171
3932.53 2189
3933.12 2138
3933.71 2191
3934.30 2100
3934.89 2217
3935.49 2155
3936.08 2282
3936.67 2226
3937.26 2202
3937.86 2196
3938.45 2171
3939.04 2161
3939.63 2238
3940.23 2336
3940.82 2265
3941.41 2258
3942.00 2302
3942.60 2319
3943.19 2284
3943.78 2324
3944.37 2313
3944.97 2272
3945.56 2173
3946.15 2175
3946.75 2262
3947.34 2208
3947.93 2205
3948.52 2351
3949.12 2299
3949.71 2232
3950.30 2319
3950.90 2377
3951.49 2364
3952.08 2395
3952.68 2346
3953.27 2304
3953.86 2485
3954.46 2399
3955.05 2416
3955.65 2300
3956.24 2235
3956.83 2306
3957.43 2322
3958.02 2348
3958.61 2343
3959.21 2262
3959.80 2237
3960.40 2245
3960.99 2119
3961.58 2098
3962.18 2132
3962.77 2198
3963.37 2190
3963.96 2238
3964.55 2272
3965.15 2376
3965.74 2415
3966.34 2361
3966.93 2389
3967.53 2422
3968.12 2422
3968.72 2431
3969.31 2406
3969.91 2333
3970.50 2241
3971.10 2232
3971.69 2180
3972.28 2213
3972.88 2204
3973.47 2237
3974.07 2186
3974.66 2217
3975.26 2191
3975.85 2184
3976.45 2190
3977.05 2302
3977.64 2304
3978.24 2299
3978.83 2257
3979.43 2335
3980.02 2309
3980.62 2208
3981.21 2186
3981.81 2171
3982.40 2184
3983.00 2212
3983.60 2260
3984.19 2305
3984.79 2263
3985.38 2286
3985.98 2335
3986.58 2292
3987.17 2345
3987.77 2291
3988.36 2320
3988.96 2338
3989.56 2297
3990.15 2315
3990.75 2299
3991.34 2350
3991.94 2417
3992.54 2346
3993.13 2563
3993.73 2527
3994.33 2534
3994.92 2623
3995.52 2452
3996.12 2560
3996.71 2637
3997.31 2441
3997.91 2455
3998.50 2489
3999.10 2453
3999.70 2373
4000.29 2454
4000.89 2439
4001.49 2517
4002.09 2492
4002.68 2450
4003.28 2461
4003.88 2570
4004.47 2545
4005.07 2523
4005.67 2663
4006.27 2520
4006.86 2574
4007.46 2574
4008.06 2483
4008.66 2496
4009.25 2520
4009.85 2540
4010.45 2450
4011.05 2399
4011.64 2484
4012.24 2498
4012.84 2545
4013.44 2651
4014.04 2629
4014.63 2779
4015.23 2960
4015.83 3100
4016.43 3046
4017.03 3092
4017.63 3097
4018.22 3152
4018.82 2943
4019.42 2797
4020.02 2797
4020.62 2633
4021.22 2557
4021.81 2453
4022.41 2413
4023.01 2323
4023.61 2358
4024.21 2381
4024.81 2325
4025.41 2264
4026.01 2287
4026.60 2358
4027.20 2306
4027.80 2254
4028.40 2243
4029.00 2304
4029.60 2254
4030.20 2336
4030.80 2271
4031.40 2386
4032.00 2451
4032.60 2371
4033.20 2304
4033.80 2393
4034.39 2343
4034.99 2301
4035.59 2299
4036.19 2370
4036.79 2263
4037.39 2282
4037.99 2284
4038.59 2321
4039.19 2336
4039.79 2420
4040.39 2372
4040.99 2284
4041.59 2326
4042.19 2272
4042.79 2339
4043.39 2365
4043.99 2313
4044.59 2261
4045.19 2282
4045.79 2333
4046.39 2295
4046.99 2187
4047.60 2204
4048.20 2229
4048.80 2289
4049.40 2313
4050.00 2355
4050.60 2450
4051.20 2412
4051.80 2389
4052.40 2355
4053.00 2450
4053.60 2429
4054.20 2389
4054.80 2384
4055.41 2424
4056.01 2295
4056.61 2233
4057.21 2259
4057.81 2250
4058.41 2200
4059.01 2211
4059.61 2097
4060.22 2005
4060.82 2094
4061.42 2057
4062.02 2052
4062.62 2015
4063.22 1974
4063.82 1984
4064.43 1966
4065.03 1992
4065.63 1901
4066.23 1890
4066.83 1958
4067.44 1928
4068.04 1941
4068.64 2009
4069.24 2048
4069.84 2011
4070.45 1996
4071.05 1972
4071.65 2097
4072.25 2124
4072.86 2020
4073.46 2109
4074.06 2094
4074.66 2096
4075.27 2012
4075.87 2041
4076.47 2075
4077.07 2106
4077.68 1977
4078.28 2014
4078.88 2059
4079.48 1997
4080.09 1926
4080.69 1989
4081.29 2083
4081.90 1982
4082.50 2057
4083.10 2074
4083.71 2161
4084.31 2113
4084.91 2135
4085.52 2122
4086.12 2101
4086.72 2094
4087.33 2114
4087.93 2067
4088.53 2132
4089.14 2215
4089.74 2217
4090.34 2251
4090.95 2248
4091.55 2370
4092.15 2410
4092.76 2450
4093.36 2521
4093.97 2635
4094.57 2647
4095.17 2684
4095.78 2654
4096.38 2589
4096.99 2576
4097.59 2433
4098.19 2415
4098.80 2323
4099.40 2246
4100.01 2126
4100.61 2043
4101.22 2018
4101.82 2006
4102.43 2033
4103.03 2060
4103.63 1920
4104.24 1902
4104.84 1899
4105.45 1929
4106.05 1891
4106.66 1951
4107.26 1911
4107.87 1805
4108.47 1927
4109.08 1907
4109.68 1914
4110.29 1951
4110.89 1969
4111.50 1934
4112.10 1940
4112.71 1870
4113.31 1873
4113.92 1920
4114.53 1869
4115.13 1953
4115.74 2077
4116.34 2048
4116.95 1997
4117.55 1977
4118.16 1978
4118.76 1947
4119.37 1970
4119.98 2084
4120.58 2074
4121.19 2039
4121.79 2099
4122.40 2158
4123.01 2081
4123.61 2101
4124.22 2041
4124.82 2057
4125.43 2163
4126.04 2085
4126.64 2005
4127.25 1986
4127.86 2043
4128.46 2090
4129.07 2154
4129.68 2115
4130.28 2118
4130.89 2137
4131.50 2204
4132.10 2103
4132.71 2024
4133.32 2190
4133.92 2107
4134.53 2152
4135.14 2157
4135.74 2165
4136.35 2162
4136.96 2248
4137.56 2214
4138.17 2253
4138.78 2210
4139.39 2325
4139.99 2349
4140.60 2373
4141.21 2251
4141.82 2371
4142.42 2360
4143.03 2391
4143.64 2304
4144.25 2255
4144.85 2236
4145.46 2182
4146.07 2176
4146.68 2082
4147.28 2084
4147.89 2102
4148.50 2030
4149.11 1973
4149.72 1989
4150.32 2001
4150.93 2013
4151.54 1964
4152.15 1943
4152.76 2016
4153.37 1933
4153.97 1940
4154.58 1921
4155.19 1924
4155.80 1961
4156.41 1931
4157.02 1878
4157.62 1954
4158.23 1966
4158.84 1954
4159.45 1893
4160.06 1900
4160.67 1953
4161.28 1905
4161.89 1854
4162.49 2052
4163.10 2026
4163.71 2038
4164.32 2075
4164.93 2168
4165.54 2220
4166.15 2278
4166.76 2183
4167.37 2150
4167.98 2228
4168.59 2213
4169.20 2279
4169.81 2249
4170.42 2260
4171.02 2199
4171.63 2254
4172.24 2279
4172.85 2234
4173.46 2156
4174.07 2181
4174.68 2220
4175.29 2226
4175.90 2128
4176.51 2117
4177.12 2144
4177.73 2115
4178.34 2094
4178.95 2109
4179.56 2125
4180.17 2106
4180.78 2178
4181.39 2066
4182.00 2025
4182.61 2026
4183.23 2140
4183.84 2192
4184.45 2065
4185.06 2017
4185.67 2018
4186.28 1968
4186.89 1976
4187.50 1969
4188.11 2033
4188.72 2042
4189.33 2009
4189.94 2077
4190.55 2140
4191.17 2115
4191.78 2225
4192.39 2303
4193.00 2349
4193.61 2488
4194.22 2586
4194.83 2673
4195.44 2796
4196.06 2753
4196.67 2639
4197.28 2722
4197.89 2636
4198.50 2560
4199.11 2542
4199.72 2481
4200.34 2449
4200.95 2360
4201.56 2390
4202.17 2353
4202.78 2374
4203.40 2236
4204.01 2229
4204.62 2337
4205.23 2278
4205.84 2122
4206.46 2183
4207.07 2229
4207.68 2239
4208.29 2228
4208.90 2163
4209.52 2223
4210.13 2095
4210.74 2231
4211.35 2190
4211.97 2135
4212.58 2252
4213.19 2269
4213.80 2259
4214.42 2274
4215.03 2273
4215.64 2348
4216.26 2400
4216.87 2440
4217.48 2546
4218.09 2701
4218.71 2806
4219.32 2833
4219.93 3072
4220.55 3240
4221.16 3452
4221.77 3678
4222.39 3921
4223.00 3985
4223.61 4021
4224.23 4210
4224.84 4322
4225.45 4346
4226.07 4245
4226.68 4415
4227.30 4720
4227.91 4703
4228.52 4732
4229.14 4665
4229.75 4422
4230.36 4182
4230.98 3747
4231.59 3456
4232.21 3291
4232.82 3111
4233.43 2974
4234.05 2861
4234.66 2823
4235.28 2731
4235.89 2684
4236.51 2658
4237.12 2581
4237.73 2659
4238.35 2691
4238.96 2689
4239.58 2612
4240.19 2510
4240.81 2498
4241.42 2476
4242.04 2382
4242.65 2335
4243.27 2457
4243.88 2421
4244.50 2426
4245.11 2363
4245.73 2382
4246.34 2460
4246.96 2442
4247.57 2475
4248.19 2462
4248.80 2467
4249.42 2397
4250.03 2408
4250.65 2321
4251.26 2271
4251.88 2234
4252.49 2283
4253.11 2176
4253.72 2185
4254.34 2191
4254.96 2129
4255.57 2238
4256.19 2213
4256.80 2340
4257.42 2311
4258.03 2275
4258.65 2334
4259.27 2449
4259.88 2403
4260.50 2362
4261.12 2362
4261.73 2448
4262.35 2434
4262.96 2454
4263.58 2435
4264.20 2419
4264.81 2367
4265.43 2413
4266.05 2491
4266.66 2546
4267.28 2514
4267.90 2399
4268.51 2566
4269.13 2574
4269.75 2513
4270.36 2368
4270.98 2523
4271.60 2499
4272.21 2392
4272.83 2373
4273.45 2262
4274.06 2353
4274.68 2291
4275.30 2360
4275.92 2343
4276.53 2361
4277.15 2284
4277.77 2347
4278.38 2232
4279.00 2149
4279.62 2165
4280.24 2138
4280.85 2233
4281.47 2280
4282.09 2146
4282.71 2118
4283.32 2200
4283.94 2282
4284.56 2346
4285.18 2481
4285.80 2467
4286.41 2383
4287.03 2447
4287.65 2397
4288.27 2341
4288.89 2314
4289.50 2289
4290.12 2261
4290.74 2144
4291.36 2148
4291.98 2236
4292.60 2178
4293.21 2134
4293.83 2186
4294.45 2130
4295.07 2153
4295.69 2269
4296.31 2234
4296.93 2242
4297.54 2143
4298.16 2280
4298.78 2251
4299.40 2186
4300.02 2146
4300.64 2185
4301.26 2150
4301.88 2124
4302.50 2151
4303.12 2207
4303.73 2161
4304.35 2205
4304.97 2188
4305.59 2211
4306.21 2158
4306.83 2161
4307.45 2190
4308.07 2123
4308.69 2257
4309.31 2318
4309.93 2349
4310.55 2308
4311.17 2338
4311.79 2397
4312.41 2381
4313.03 2294
4313.65 2287
4314.27 2192
4314.89 2204
4315.51 2159
4316.13 2181
4316.75 2158
4317.37 2148
4317.99 2214
4318.61 2130
4319.23 2050
4319.85 2049
4320.47 2100
4321.09 2073
4321.71 2132
4322.33 2113
4322.95 2245
4323.57 2291
4324.19 2337
4324.81 2318
4325.43 2355
4326.05 2414
4326.68 2308
4327.30 2195
4327.92 2214
4328.54 2227
4329.16 2154
4329.78 2158
4330.40 2155
4331.02 2132
4331.64 2137
4332.26 2180
4332.89 2091
4333.51 2066
4334.13 2048
4334.75 2150
4335.37 2270
4335.99 2176
4336.61 2257
4337.24 2227
4337.86 2272
4338.48 2232
4339.10 2279
4339.72 2179
4340.34 2213
4340.97 2312
4341.59 2238
4342.21 2370
4342.83 2430
4343.45 2438
4344.08 2560
4344.70 2680
4345.32 2708
4345.94 2841
4346.57 2834
4347.19 2987
4347.81 2934
4348.43 2970
4349.05 2898
4349.68 2739
4350.30 2564
4350.92 2432
4351.54 2406
4352.17 2335
4352.79 2287
4353.41 2285
4354.04 2198
4354.66 2133
4355.28 2187
4355.90 2235
4356.53 2278
4357.15 2250
4357.77 2234
4358.40 2177
4359.02 2203
4359.64 2231
4360.27 2291
4360.89 2315
4361.51 2317
4362.14 2251
4362.76 2345
4363.38 2432
4364.01 2360
4364.63 2441
4365.25 2402
4365.88 2463
4366.50 2440
4367.12 2510
4367.75 2506
4368.37 2438
4369.00 2468
4369.62 2551
4370.24 2502
4370.87 2549
4371.49 2524
4372.12 2437
4372.74 2380
4373.36 2390
4373.99 2385
4374.61 2510
4375.24 2473
4375.86 2456
4376.49 2667
4377.11 2735
4377.73 2715
4378.36 2715
4378.98 2869
4379.61 2838
4380.23 3012
4380.86 3124
4381.48 3122
4382.11 3300
4382.73 3366
4383.36 3382
4383.98 3451
4384.61 3595
4385.23 3617
4385.86 3686
4386.48 3888
4387.11 4248
4387.73 4381
4388.36 4970
4388.98 5613
4389.61 6248
4390.23 7077
4390.86 7769
4391.48 8128
4392.11 8222
4392.74 8277
4393.36 7804
4393.99 6982
4394.61 6236
4395.24 5493
4395.86 5083
4396.49 4797
4397.12 4741
4397.74 4774
4398.37 4787
4398.99 4946
4399.62 4899
4400.25 5025
4400.87 4975
4401.50 4778
4402.12 4397
4402.75 4208
4403.38 4122
4404.00 3915
4404.63 3922
4405.26 3869
4405.88 3927
4406.51 3890
4407.14 3906
4407.76 3899
4408.39 3868
4409.02 3866
4409.64 3874
4410.27 3731
4410.90 3693
4411.52 3614
4412.15 3557
4412.78 3474
4413.40 3296
4414.03 3285
4414.66 3212
4415.29 3226
4415.91 3074
4416.54 3117
4417.17 3104
4417.79 3021
4418.42 2965
4419.05 3041
4419.68 2915
4420.30 2879
4420.93 2819
4421.56 2746
4422.19 2814
4422.81 2612
4423.44 2683
4424.07 2663
4424.70 2584
4425.33 2576
4425.95 2629
4426.58 2580
4427.21 2481
4427.84 2526
4428.47 2606
4429.09 2519
4429.72 2605
4430.35 2544
4430.98 2424
4431.61 2522
4432.23 2558
4432.86 2469
4433.49 2459
4434.12 2453
4434.75 2409
4435.38 2355
4436.01 2393
4436.63 2323
4437.26 2342
4437.89 2297
4438.52 2390
4439.15 2465
4439.78 2394
4440.41 2282
4441.04 2309
4441.67 2278
4442.29 2241
4442.92 2260
4443.55 2306
4444.18 2249
4444.81 2206
4445.44 2217
4446.07 2210
4446.70 2260
4447.33 2309
4447.96 2245
4448.59 2258
4449.22 2170
4449.85 2205
4450.48 2266
4451.11 2147
4451.74 2038
4452.37 2170
4453.00 2224
4453.63 2161
4454.26 2101
4454.89 2107
4455.52 2161
4456.15 2117
4456.78 2060
4457.41 2148
4458.04 2202
4458.67 2074
4459.30 2037
4459.93 2036
4460.56 1992
4461.19 2048
4461.82 2039
4462.45 2106
4463.08 2129
4463.71 2065
4464.34 2062
4464.97 2098
4465.60 2088
4466.23 2002
4466.86 1964
4467.49 1915
4468.12 1972
4468.76 1969
4469.39 1980
4470.02 2062
4470.65 1992
4471.28 1960
4471.91 1911
4472.54 1912
4473.17 1977
4473.80 1955
4474.44 1949
4475.07 1879
4475.70 1915
4476.33 1802
4476.96 1830
4477.59 1851
4478.22 1877
4478.86 1992
4479.49 2032
4480.12 1992
4480.75 1983
4481.38 2067
4482.02 2111
4482.65 2138
4483.28 2114
4483.91 2070
4484.54 1932
4485.18 2056
4485.81 2093
4486.44 2078
4487.07 2031
4487.70 1986
4488.34 2022
4488.97 1957
4489.60 1977
4490.23 1901
4490.87 1865
4491.50 1918
4492.13 1946
4492.76 1886
4493.40 1834
4494.03 1842
4494.66 1941
4495.30 1910
4495.93 1855
4496.56 1919
4497.19 1876
4497.83 1798
4498.46 1857
4499.09 1952
4499.73 1923
4500.36 2010
4500.99 1903
4501.63 2041
4502.26 2065
4502.89 2076
4503.53 2020
4504.16 2010
4504.79 2031
4505.43 2037
4506.06 2026
4506.69 1997
4507.33 1947
4507.96 1938
4508.59 1902
4509.23 1959
4509.86 1970
4510.50 1926
4511.13 1962
4511.76 1920
4512.40 1880
4513.03 1942
4513.67 1956
4514.30 2044
4514.93 1986
4515.57 2027
4516.20 1969
4516.84 2002
4517.47 1913
4518.11 2009
4518.74 1975
4519.37 1921
4520.01 1856
4520.64 1966
4521.28 1940
4521.91 2000
4522.55 1895
4523.18 1961
4523.82 2077
4524.45 1970
4525.09 2084
4525.72 2059
4526.36 2107
4526.99 2307
4527.63 2438
4528.26 2824
4528.90 3114
4529.53 3526
4530.17 4133
4530.80 4407
4531.44 4803
4532.07 4726
4532.71 4957
4533.34 4763
4533.98 4258
4534.62 4024
4535.25 3642
4535.89 3293
4536.52 2925
4537.16 2658
4537.79 2534
4538.43 2385
4539.07 2285
4539.70 2147
4540.34 1999
4540.97 1993
4541.61 1928
4542.25 1923
4542.88 1809
4543.52 1824
4544.15 1787
4544.79 1788
4545.43 1831
4546.06 1863
4546.70 1781
4547.34 1749
4547.97 1778
4548.61 1749
4549.25 1751
4549.88 1734
4550.52 1859
4551.16 1822
4551.79 1911
4552.43 1878
4553.07 1967
4553.70 1949
4554.34 1918
4554.98 2019
4555.61 2101
4556.25 2015
4556.89 1972
4557.53 2013
4558.16 1936
4558.80 2008
4559.44 1919
4560.07 1995
4560.71 1982
4561.35 1980
4561.99 1945
4562.62 1924
4563.26 1893
4563.90 1862
4564.54 1938
4565.18 1988
4565.81 2063
4566.45 2118
4567.09 2152
4567.73 2216
4568.36 2343
4569.00 2339
4569.64 2390
4570.28 2333
4570.92 2377
4571.55 2329
4572.19 2351
4572.83 2368
4573.47 2317
4574.11 2246
4574.75 2131
4575.38 2062
4576.02 1966
4576.66 1921
4577.30 1901
4577.94 1877
4578.58 1809
4579.22 1847
4579.85 1801
4580.49 1872
4581.13 1760
4581.77 1779
4582.41 1811
4583.05 1836
4583.69 1844
4584.33 1836
4584.97 1855
4585.61 1791
4586.24 1807
4586.88 1788
4587.52 1862
4588.16 1839
4588.80 1849
4589.44 1812
4590.08 1818
4590.72 1736
4591.36 1828
4592.00 1774
4592.64 1842
4593.28 1767
4593.92 1674
4594.56 1717
4595.20 1735
4595.84 1787
4596.48 1779
4597.12 1723
4597.76 1671
4598.40 1797
4599.04 1724
4599.68 1724
4600.32 1791
4600.96 1737
4601.60 1770
4602.24 1792
4602.88 1829
4603.52 1840
4604.16 1820
4604.80 1911
4605.44 1942
4606.08 2005
4606.72 2035
4607.36 1983
4608.00 2019
4608.64 2070
4609.28 1963
4609.93 1995
4610.57 2011
4611.21 1913
4611.85 1833
4612.49 1855
4613.13 1761
4613.77 1761
4614.41 1760
4615.05 1651
4615.69 1747
4616.34 1689
4616.98 1685
4617.62 1700
4618.26 1644
4618.90 1691
4619.54 1641
4620.18 1754
4620.83 1780
4621.47 1721
4622.11 1694
4622.75 1759
4623.39 1825
4624.03 1764
4624.68 1778
4625.32 1712
4625.96 1739
4626.60 1705
4627.24 1708
4627.89 1697
4628.53 1712
4629.17 1796
4629.81 1798
4630.45 1749
4631.10 1673
4631.74 1678
4632.38 1701
4633.02 1796
4633.67 1749
4634.31 1804
4634.95 1798
4635.59 1778
4636.24 1789
4636.88 1876
4637.52 1907
4638.17 1946
4638.81 1895
4639.45 1924
4640.09 1870
4640.74 1886
4641.38 1875
4642.02 1825
4642.67 1818
4643.31 1768
4643.95 1921
4644.60 1897
4645.24 1856
4645.88 1792
4646.53 1843
4647.17 1805
4647.81 1776
4648.46 1800
4649.10 1841
4649.74 1893
4650.39 1983
4651.03 2025
4651.67 2013
4652.32 2135
4652.96 2134
4653.61 2130
4654.25 2179
4654.89 2035
4655.54 1861
4656.18 1865
4656.83 1849
4657.47 1715
4658.11 1682
4658.76 1704
4659.40 1739
4660.05 1717
4660.69 1789
4661.33 1880
4661.98 1831
4662.62 1775
4663.27 1632
4663.91 1709
4664.56 1668
4665.20 1694
4665.85 1659
4666.49 1583
4667.14 1676
4667.78 1648
4668.43 1525
4669.07 1500
4669.72 1606
4670.36 1703
4671.01 1651
4671.65 1666
4672.30 1590
4672.94 1595
4673.59 1559
4674.23 1576
4674.88 1606
4675.52 1675
4676.17 1695
4676.81 1672
4677.46 1687
4678.10 1622
4678.75 1599
4679.40 1680
4680.04 1743
4680.69 1705
4681.33 1704
4681.98 1702
4682.62 1701
4683.27 1674
4683.92 1701
4684.56 1789
4685.21 1722
4685.85 1687
4686.50 1763
4687.15 1735
4687.79 1707
4688.44 1745
4689.09 1688
4689.73 1719
4690.38 1697
4691.02 1688
4691.67 1760
4692.32 1737
4692.96 1651
4693.61 1620
4694.26 1689
4694.90 1769
4695.55 1720
4696.20 1687
4696.84 1649
4697.49 1730
4698.14 1727
4698.78 1740
4699.43 1724
4700.08 1746
4700.73 1842
4701.37 1760
4702.02 1641
4702.67 1675
4703.31 1801
4703.96 1705
4704.61 1634
4705.26 1647
4705.90 1685
4706.55 1742
4707.20 1702
4707.85 1652
4708.49 1622
4709.14 1712
4709.79 1733
4710.44 1787
4711.09 1731
4711.73 1748
4712.38 1731
4713.03 1846
4713.68 1777
4714.33 1789
4714.97 1785
4715.62 1760
4716.27 1697
4716.92 1732
4717.57 1756
4718.21 1801
4718.86 1886
4719.51 1924
4720.16 1894
4720.81 2027
4721.46 1974
4722.11 1997
4722.75 2057
4723.40 2027
4724.05 2073
4724.70 2113
4725.35 2099
4726.00 2217
4726.65 2273
4727.30 2205
4727.94 2211
4728.59 2132
4729.24 2070
4729.89 2064
4730.54 1994
4731.19 1851
4731.84 1773
4732.49 1711
4733.14 1699
4733.79 1726
4734.44 1714
4735.09 1719
4735.74 1814
4736.38 1779
4737.03 1768
4737.68 1782
4738.33 1850
4738.98 1851
4739.63 1896
4740.28 1935
4740.93 1992
4741.58 1959
4742.23 1890
4742.88 1888
4743.53 1884
4744.18 1885
4744.83 1822
4745.48 1783
4746.13 1824
4746.78 1865
4747.43 1921
4748.08 1916
4748.73 1907
4749.39 1955
4750.04 1937
4750.69 2064
4751.34 2015
4751.99 1998
4752.64 1985
4753.29 2095
4753.94 2139
4754.59 2100
4755.24 2101
4755.89 2060
4756.54 2035
4757.19 2000
4757.84 2025
4758.50 1993
4759.15 2011
4759.80 2042
4760.45 1841
4761.10 1852
4761.75 1907
4762.40 1837
4763.05 1816
4763.71 1808
4764.36 1803
4765.01 1675
4765.66 1715
4766.31 1799
4766.96 1854
4767.62 1876
4768.27 1881
4768.92 1849
4769.57 1770
4770.22 1738
4770.87 1672
4771.53 1728
4772.18 1806
4772.83 1743
4773.48 1710
4774.13 1671
4774.79 1717
4775.44 1698
4776.09 1637
4776.74 1671
4777.40 1677
4778.05 1746
4778.70 1731
4779.35 1650
4780.01 1726
4780.66 1707
4781.31 1724
4781.96 1665
4782.62 1777
4783.27 1795
4783.92 1789
4784.57 1647
4785.23 1651
4785.88 1639
4786.53 1663
4787.19 1677
4787.84 1670
4788.49 1674
4789.15 1643
4789.80 1700
4790.45 1692
4791.11 1706
4791.76 1656
4792.41 1708
4793.07 1672
4793.72 1740
4794.37 1671
4795.03 1678
4795.68 1650
4796.33 1710
4796.99 1679
4797.64 1660
4798.29 1708
4798.95 1703
4799.60 1690
4800.26 1698
4800.91 1727
4801.56 1710
4802.22 1690
4802.87 1717
4803.53 1692
4804.18 1708
4804.83 1665
4805.49 1697
4806.14 1667
4806.80 1591
4807.45 1620
4808.11 1664
4808.76 1646
4809.42 1639
4810.07 1558
4810.72 1563
4811.38 1624
4812.03 1609
4812.69 1673
4813.34 1711
4814.00 1658
4814.65 1622
4815.31 1635
4815.96 1688
4816.62 1738
4817.27 1675
4817.93 1728
4818.58 1781
4819.24 1804
4819.89 1825
4820.55 1972
4821.20 1916
4821.86 1909
4822.52 1941
4823.17 1910
4823.83 1910
4824.48 1911
4825.14 1893
4825.79 2042
4826.45 2070
4827.10 2011
4827.76 1926
4828.42 1948
4829.07 1902
4829.73 1893
4830.38 1902
4831.04 1942
4831.70 1920
4832.35 1906
4833.01 1983
4833.66 2061
4834.32 2159
4834.98 2285
4835.63 2388
4836.29 2457
4836.95 2514
4837.60 2688
4838.26 2752
4838.92 2641
4839.57 2564
4840.23 2439
4840.89 2506
4841.54 2403
4842.20 2212
4842.86 2274
4843.51 2114
4844.17 2025
4844.83 1973
4845.48 2047
4846.14 1959
4846.80 1988
4847.45 1964
4848.11 2024
4848.77 2139
4849.43 2193
4850.08 2287
4850.74 2188
4851.40 2162
4852.06 2171
4852.71 2121
4853.37 2015
4854.03 2135
4854.69 2088
4855.34 1979
4856.00 1986
4856.66 2053
4857.32 2076
4857.97 2085
4858.63 2174
4859.29 2116
4859.95 2143
4860.61 2115
4861.26 2087
4861.92 2109
4862.58 2176
4863.24 2168
4863.90 2088
4864.55 2048
4865.21 2097
4865.87 2181
4866.53 2183
4867.19 2109
4867.85 2134
4868.51 2053
4869.16 2025
4869.82 2023
4870.48 2030
4871.14 2078
4871.80 1982
4872.46 2007
4873.12 2060
4873.78 2066
4874.43 2097
4875.09 2088
4875.75 2120
4876.41 2005
4877.07 2067
4877.73 2046
4878.39 1977
4879.05 1918
4879.71 1968
4880.37 1867
4881.03 1888
4881.69 1917
4882.34 1905
4883.00 1874
4883.66 1808
4884.32 1756
4884.98 1876
4885.64 1743
4886.30 1809
4886.96 1832
4887.62 1875
4888.28 1907
4888.94 1996
4889.60 1977
4890.26 1910
4890.92 1943
4891.58 1935
4892.24 1945
4892.90 1882
4893.56 1904
4894.22 1867
4894.88 1878
4895.54 1857
4896.20 1773
4896.86 1832
4897.52 1880
4898.19 1882
4898.85 1811
4899.51 1854
4900.17 1822
4900.83 1903
4901.49 1783
4902.15 1780
4902.81 1792
4903.47 1787
4904.13 1772
4904.79 1768
4905.45 1723
4906.12 1759
4906.78 1759
4907.44 1795
4908.10 1773
4908.76 1702
4909.42 1777
4910.08 1730
4910.74 1726
4911.41 1737
4912.07 1738
4912.73 1725
4913.39 1677
4914.05 1746
4914.71 1697
4915.38 1678
4916.04 1666
4916.70 1663
4917.36 1736
4918.02 1594
4918.68 1587
4919.35 1573
4920.01 1542
4920.67 1604
4921.33 1632
4921.99 1565
4922.66 1600
4923.32 1685
4923.98 1621
4924.64 1601
4925.31 1597
4925.97 1635
4926.63 1634
4927.29 1682
4927.96 1597
4928.62 1659
4929.28 1616
4929.94 1654
4930.61 1704
4931.27 1675
4931.93 1666
4932.59 1582
4933.26 1587
4933.92 1618
4934.58 1652
4935.25 1609
4935.91 1606
4936.57 1650
4937.24 1643
4937.90 1613
4938.56 1688
4939.23 1600
4939.89 1628
4940.55 1640
4941.22 1691
4941.88 1664
4942.54 1687
4943.21 1683
4943.87 1687
4944.53 1693
4945.20 1729
4945.86 1750
4946.52 1662
4947.19 1671
4947.85 1596
4948.52 1545
4949.18 1555
4949.84 1641
4950.51 1632
4951.17 1608
4951.84 1617
4952.50 1610
4953.17 1622
4953.83 1546
4954.49 1540
4955.16 1607
4955.82 1614
4956.49 1594
4957.15 1621
4957.82 1507
4958.48 1522
4959.15 1544
4959.81 1602
4960.47 1662
4961.14 1667
4961.80 1772
4962.47 1776
4963.13 1821
4963.80 1849
4964.46 1966
4965.13 1935
4965.79 1949
4966.46 1942
4967.12 1934
4967.79 1883
4968.45 1827
4969.12 1795
4969.79 1805
4970.45 1661
4971.12 1764
4971.78 1760
4972.45 1741
4973.11 1736
4973.78 1689
4974.44 1759
4975.11 1702
4975.78 1701
4976.44 1781
4977.11 1896
4977.77 1829
4978.44 1842
4979.11 1742
4979.77 1796
4980.44 1788
4981.10 1811
4981.77 1818
4982.44 1832
4983.10 1848
4983.77 1936
4984.43 2045
4985.10 2180
4985.77 2351
4986.43 2602
4987.10 2915
4987.77 3278
4988.43 3647
4989.10 3896
4989.77 4141
4990.43 4077
4991.10 3962
4991.77 3670
4992.43 3421
4993.10 3004
4993.77 2764
4994.43 2526
4995.10 2303
4995.77 2122
4996.44 2090
4997.10 1964
4997.77 1849
4998.44 1797
4999.10 1767
4999.77 1718
5000.44 1753
5001.11 1830
5001.77 1744
5002.44 1773
5003.11 1753
5003.78 1712
5004.44 1759
5005.11 1785
5005.78 1818
5006.45 1829
5007.12 1805
5007.78 1787
5008.45 1820
5009.12 1780
5009.79 1865
5010.46 1856
5011.12 1813
5011.79 1831
5012.46 1827
5013.13 1934
5013.80 1839
5014.47 1805
5015.13 1892
5015.80 2049
5016.47 2113
5017.14 2194
5017.81 2201
5018.48 2273
5019.14 2423
5019.81 2771
5020.48 3017
5021.15 3263
5021.82 3490
5022.49 3609
5023.16 3814
5023.83 3808
5024.50 3882
5025.16 3610
5025.83 3490
5026.50 3337
5027.17 3086
5027.84 2923
5028.51 2818
5029.18 2625
5029.85 2369
5030.52 2313
5031.19 2257
5031.86 2120
5032.53 2045
5033.20 1943
5033.87 1984
5034.54 1936
5035.21 1909
5035.88 1975
5036.54 1963
5037.21 1957
5037.88 1960
5038.55 2008
5039.22 1996
5039.89 1982
5040.56 2062
5041.23 2296
5041.90 2318
5042.58 2343
5043.25 2387
5043.92 2529
5044.59 2502
5045.26 2543
5045.93 2558
5046.60 2460
5047.27 2281
5047.94 2155
5048.61 2096
5049.28 2030
5049.95 1998
5050.62 1945
5051.29 1901
5051.96 1837
5052.63 1820
5053.30 1850
5053.98 1877
5054.65 1862
5055.32 1852
5055.99 1852
5056.66 1906
5057.33 2011
5058.00 2019
5058.67 2127
5059.34 2277
5060.02 2343
5060.69 2326
5061.36 2222
5062.03 2237
5062.70 2203
5063.37 2162
5064.04 2132
5064.72 2020
5065.39 2002
5066.06 1928
5066.73 1896
5067.40 1855
5068.08 1841
5068.75 1843
5069.42 1796
5070.09 1776
5070.76 1719
5071.44 1727
5072.11 1781
5072.78 1735
5073.45 1748
5074.12 1802
5074.80 1807
5075.47 1752
5076.14 1787
5076.81 1710
5077.49 1689
5078.16 1659
5078.83 1727
5079.50 1788
5080.18 1793
5080.85 1743
5081.52 1823
5082.20 1798
5082.87 1793
5083.54 1798
5084.21 1801
5084.89 1772
5085.56 1731
5086.23 1713
5086.91 1707
5087.58 1730
5088.25 1735
5088.93 1723
5089.60 1757
5090.27 1764
5090.95 1768
5091.62 1792
5092.29 1742
5092.97 1774
5093.64 1739
5094.31 1801
5094.99 1826
5095.66 1762
5096.34 1800
5097.01 1809
5097.68 1752
5098.36 1717
5099.03 1789
5099.70 1802
5100.38 1727
5101.05 1751
5101.73 1691
5102.40 1789
5103.08 1791
5103.75 1813
5104.42 1859
5105.10 1759
5105.77 1809
5106.45 1763
5107.12 1699
5107.80 1702
5108.47 1676
5109.15 1602
5109.82 1674
5110.49 1631
5111.17 1626
5111.84 1601
5112.52 1608
5113.19 1712
5113.87 1675
5114.54 1617
5115.22 1617
5115.89 1603
5116.57 1712
5117.24 1619
5117.92 1627
5118.59 1636
5119.27 1732
5119.94 1664
5120.62 1703
5121.30 1709
5121.97 1643
5122.65 1654
5123.32 1642
5124.00 1632
5124.67 1638
5125.35 1595
5126.02 1558
5126.70 1503
5127.38 1457
5128.05 1505
5128.73 1520
5129.40 1523
5130.08 1580
5130.76 1580
5131.43 1642
5132.11 1577
5132.78 1600
5133.46 1664
5134.14 1580
5134.81 1605
5135.49 1637
5136.17 1614
5136.84 1682
5137.52 1672
5138.20 1745
5138.87 1672
5139.55 1762
5140.22 1701
5140.90 1641
5141.58 1617
5142.26 1724
5142.93 1575
5143.61 1563
5144.29 1575
5144.96 1565
5145.64 1542
5146.32 1555
5146.99 1547
5147.67 1484
5148.35 1537
5149.03 1485
5149.70 1463
5150.38 1476
5151.06 1410
5151.73 1436
5152.41 1487
5153.09 1516
5153.77 1518
5154.44 1453
5155.12 1481
5155.80 1392
5156.48 1506
5157.16 1484
5157.83 1489
5158.51 1410
5159.19 1454
5159.87 1497
5160.55 1468
5161.22 1468
5161.90 1415
5162.58 1466
5163.26 1410
5163.94 1398
5164.61 1438
5165.29 1474
5165.97 1421
5166.65 1356
5167.33 1426
5168.01 1471
5168.68 1495
5169.36 1469
5170.04 1393
5170.72 1458
5171.40 1421
5172.08 1461
5172.76 1436
5173.44 1447
5174.11 1372
5174.79 1377
5175.47 1488
5176.15 1444
5176.83 1460
5177.51 1487
5178.19 1447
5178.87 1526
5179.55 1495
5180.23 1514
5180.91 1462
5181.58 1488
5182.26 1508
5182.94 1439
5183.62 1424
5184.30 1399
5184.98 1397
5185.66 1402
5186.34 1420
5187.02 1468
5187.70 1399
5188.38 1369
5189.06 1387
5189.74 1394
5190.42 1421
5191.10 1342
5191.78 1361
5192.46 1423
5193.14 1421
5193.82 1441
5194.50 1446
5195.18 1461
5195.86 1380
5196.54 1418
5197.22 1432
5197.90 1428
5198.58 1392
5199.26 1443
5199.94 1488
5200.63 1396
5201.31 1418
5201.99 1367
5202.67 1468
5203.35 1471
5204.03 1497
5204.71 1537
5205.39 1513
5206.07 1510
5206.75 1586
5207.43 1466
5208.11 1521
5208.80 1467
5209.48 1590
5210.16 1559
5210.84 1529
5211.52 1606
5212.20 1554
5212.88 1587
5213.57 1552
5214.25 1553
5214.93 1531
5215.61 1570
5216.29 1570
5216.97 1537
5217.66 1573
5218.34 1598
5219.02 1512
5219.70 1469
5220.38 1536
5221.06 1556
5221.75 1561
5222.43 1565
5223.11 1598
5223.79 1542
5224.47 1566
5225.16 1543
5225.84 1493
5226.52 1527
5227.20 1533
5227.89 1415
5228.57 1465
5229.25 1462
5229.93 1447
5230.62 1517
5231.30 1464
5231.98 1488
5232.66 1551
5233.35 1488
5234.03 1547
5234.71 1589
5235.40 1598
5236.08 1618
5236.76 1654
5237.44 1666
5238.13 1650
5238.81 1705
5239.49 1639
5240.18 1644
5240.86 1664
5241.54 1629
5242.23 1564
5242.91 1562
5243.59 1551
5244.28 1542
5244.96 1520
5245.64 1533
5246.33 1534
5247.01 1493
5247.70 1560
5248.38 1512
5249.06 1516
5249.75 1447
5250.43 1491
5251.11 1543
5251.80 1598
5252.48 1525
5253.17 1543
5253.85 1559
5254.53 1468
5255.22 1524
5255.90 1475
5256.59 1461
5257.27 1429
5257.96 1465
5258.64 1507
5259.32 1546
5260.01 1470
5260.69 1534
5261.38 1502
5262.06 1525
5262.75 1592
5263.43 1601
5264.12 1700
5264.80 1685
5265.49 1637
5266.17 1633
5266.86 1602
5267.54 1638
5268.23 1577
5268.91 1628
5269.60 1584
5270.28 1532
5270.97 1485
5271.65 1526
5272.34 1540
5273.02 1482
5273.71 1459
5274.39 1476
5275.08 1519
5275.76 1563
5276.45 1552
5277.14 1549
5277.82 1587
5278.51 1738
5279.19 1721
5279.88 1771
5280.56 1763
5281.25 1680
5281.94 1636
5282.62 1799
5283.31 1817
5283.99 1757
5284.68 1644
5285.37 1678
5286.05 1608
5286.74 1600
5287.43 1610
5288.11 1580
5288.80 1524
5289.48 1626
5290.17 1603
5290.86 1626
5291.54 1605
5292.23 1510
5292.92 1626
5293.60 1596
5294.29 1541
5294.98 1571
5295.66 1660
5296.35 1683
5297.04 1696
5297.72 1736
5298.41 1789
5299.10 1945
5299.79 2046
5300.47 2107
5301.16 2176
5301.85 2273
5302.53 2345
5303.22 2328
5303.91 2165
5304.60 2087
5305.28 1964
5305.97 1900
5306.66 1809
5307.35 1696
5308.03 1733
5308.72 1626
5309.41 1625
5310.10 1603
5310.78 1616
5311.47 1530
5312.16 1614
5312.85 1545
5313.54 1584
5314.22 1499
5314.91 1575
5315.60 1574
5316.29 1606
5316.98 1519
5317.66 1640
5318.35 1633
5319.04 1676
5319.73 1675
5320.42 1668
5321.11 1655
5321.80 1681
5322.48 1687
5323.17 1578
5323.86 1625
5324.55 1613
5325.24 1665
5325.93 1547
5326.62 1567
5327.30 1586
5327.99 1669
5328.68 1693
5329.37 1648
5330.06 1656
5330.75 1732
5331.44 1789
5332.13 1726
5332.82 1745
5333.51 1766
5334.20 1742
5334.88 1767
5335.57 1768
5336.26 1771
5336.95 1776
5337.64 1748
5338.33 1785
5339.02 1783
5339.71 1767
5340.40 1815
5341.09 1855
5341.78 1844
5342.47 1773
5343.16 1795
5343.85 1909
5344.54 2010
5345.23 2083
5345.92 2162
5346.61 2231
5347.30 2384
5347.99 2563
5348.68 2856
5349.37 3038
5350.06 3331
5350.75 3707
5351.44 3739
5352.13 3749
5352.82 3674
5353.51 3539
5354.20 3273
5354.90 2955
5355.59 2709
5356.28 2391
5356.97 2191
5357.66 2103
5358.35 1914
5359.04 1837
5359.73 1825
5360.42 1749
5361.11 1704
5361.80 1639
5362.49 1669
5363.19 1681
5363.88 1635
5364.57 1718
5365.26 1662
5365.95 1595
5366.64 1596
5367.33 1594
5368.03 1595
5368.72 1560
5369.41 1565
5370.10 1569
5370.79 1547
5371.48 1555
5372.18 1561
5372.87 1521
5373.56 1561
5374.25 1556
5374.94 1544
5375.63 1676
5376.33 1607
5377.02 1648
5377.71 1663
5378.40 1711
5379.10 1721
5379.79 1707
5380.48 1696
5381.17 1673
5381.86 1670
5382.56 1703
5383.25 1606
5383.94 1636
5384.63 1669
5385.33 1712
5386.02 1740
5386.71 1788
5387.40 1772
5388.10 1848
5388.79 1882
5389.48 1938
5390.18 1997
5390.87 1955
5391.56 1868
5392.26 1866
5392.95 1894
5393.64 1781
5394.33 1803
5395.03 1760
5395.72 1649
5396.41 1651
5397.11 1579
5397.80 1595
5398.49 1598
5399.19 1582
5399.88 1563
5400.58 1576
5401.27 1502
5401.96 1533
5402.66 1570
5403.35 1630
5404.04 1581
5404.74 1571
5405.43 1589
5406.13 1568
5406.82 1583
5407.51 1533
5408.21 1565
5408.90 1559
5409.60 1549
5410.29 1496
5410.98 1514
5411.68 1511
5412.37 1500
5413.07 1457
5413.76 1536
5414.46 1501
5415.15 1474
5415.84 1486
5416.54 1477
5417.23 1542
5417.93 1479
5418.62 1527
5419.32 1560
5420.01 1493
5420.71 1575
5421.40 1568
5422.10 1517
5422.79 1497
5423.49 1497
5424.18 1584
5424.88 1549
5425.57 1605
5426.27 1589
5426.96 1596
5427.66 1534
5428.35 1544
5429.05 1544
5429.74 1558
5430.44 1509
5431.14 1456
5431.83 1495
5432.53 1554
5433.22 1503
5433.92 1550
5434.61 1598
5435.31 1561
5436.01 1595
5436.70 1563
5437.40 1512
5438.09 1537
5438.79 1586
5439.49 1657
5440.18 1614
5440.88 1545
5441.57 1536
5442.27 1627
5442.97 1608
5443.66 1579
5444.36 1664
5445.06 1645
5445.75 1691
5446.45 1720
5447.15 1824
5447.84 1812
5448.54 1843
5449.24 1866
5449.93 1826
5450.63 1847
5451.33 1815
5452.02 1746
5452.72 1680
5453.42 1621
5454.11 1603
5454.81 1631
5455.51 1617
5456.20 1613
5456.90 1613
5457.60 1567
5458.30 1610
5458.99 1554
5459.69 1638
5460.39 1685
5461.09 1618
5461.78 1660
5462.48 1601
5463.18 1767
5463.88 1797
5464.57 1700
5465.27 1817
5465.97 1820
5466.67 1829
5467.36 1710
5468.06 1744
5468.76 1737
5469.46 1855
5470.16 1768
5470.85 1668
5471.55 1723
5472.25 1682
5472.95 1803
5473.65 1734
5474.35 1808
5475.04 1833
5475.74 1840
5476.44 1882
5477.14 1902
5477.84 1837
5478.54 1919
5479.23 1959
5479.93 2050
5480.63 2035
5481.33 2045
5482.03 2089
5482.73 1932
5483.43 1919
5484.13 1852
5484.83 1860
5485.52 1903
5486.22 1787
5486.92 1798
5487.62 1830
5488.32 1757
5489.02 1806
5489.72 1920
5490.42 1899
5491.12 1816
5491.82 1875
5492.52 1811
5493.22 1910
5493.92 1898
5494.62 1882
5495.31 2012
5496.01 2058
5496.71 1993
5497.41 2055
5498.11 2162
5498.81 2295
5499.51 2447
5500.21 2724
5500.91 2860
5501.61 2954
5502.31 2926
5503.01 2974
5503.71 2727
5504.41 2578
5505.11 2507
5505.81 2463
5506.51 2357
5507.22 2220
5507.92 2264
5508.62 2192
5509.32 2206
5510.02 2172
5510.72 2204
5511.42 2195
5512.12 2242
5512.82 2251
5513.52 2292
5514.22 2333
5514.92 2300
5515.62 2369
5516.32 2361
5517.03 2278
5517.73 2289
5518.43 2337
5519.13 2418
5519.83 2467
5520.53 2443
5521.23 2415
5521.93 2490
5522.63 2398
5523.34 2341
5524.04 2243
5524.74 2169
5525.44 2076
5526.14 1883
5526.84 1941
5527.55 1857
5528.25 1768
5528.95 1842
5529.65 1862
5530.35 1804
5531.05 1898
5531.76 1920
5532.46 1994
5533.16 2095
5533.86 2089
5534.56 2185
5535.27 2223
5535.97 2275
5536.67 2202
5537.37 2090
5538.08 2069
5538.78 2144
5539.48 1977
5540.18 1884
5540.89 1946
5541.59 1836
5542.29 1810
5542.99 1871
5543.70 1790
5544.40 1784
5545.10 1820
5545.80 1990
5546.51 2015
5547.21 2058
5547.91 2089
5548.62 2019
5549.32 2074
5550.02 2012
5550.73 1927
5551.43 1874
5552.13 1880
5552.84 1852
5553.54 1848
5554.24 1740
5554.95 1732
5555.65 1689
5556.35 1662
5557.06 1681
5557.76 1717
5558.46 1714
5559.17 1769
5559.87 1811
5560.57 1824
5561.28 1881
5561.98 1832
5562.69 1813
5563.39 1790
5564.09 1758
5564.80 1762
5565.50 1702
5566.21 1695
5566.91 1679
5567.61 1649
5568.32 1694
5569.02 1646
5569.73 1633
5570.43 1646
5571.14 1665
5571.84 1714
5572.54 1702
5573.25 1666
5573.95 1751
5574.66 1775
5575.36 1698
5576.07 1762
5576.77 1761
5577.48 1760
5578.18 1759
5578.89 1741
5579.59 1706
5580.30 1642
5581.00 1672
5581.71 1648
5582.41 1687
5583.12 1719
5583.82 1624
5584.53 1601
5585.23 1638
5585.94 1637
5586.64 1642
5587.35 1607
5588.06 1613
5588.76 1595
5589.47 1595
5590.17 1617
5590.88 1570
5591.58 1602
5592.29 1629
5592.99 1573
5593.70 1504
5594.41 1577
5595.11 1550
5595.82 1533
5596.52 1625
5597.23 1602
5597.94 1568
5598.64 1569
5599.35 1556
5600.06 1550
5600.76 1586
5601.47 1535
5602.17 1556
5602.88 1559
5603.59 1603
5604.29 1539
5605.00 1484
5605.71 1499
5606.41 1467
5607.12 1425
5607.83 1441
5608.53 1450
5609.24 1483
5609.95 1465
5610.65 1482
5611.36 1566
5612.07 1529
5612.78 1561
5613.48 1465
5614.19 1442
5614.90 1478
5615.60 1487
5616.31 1460
5617.02 1451
5617.73 1375
5618.43 1434
5619.14 1396
5619.85 1444
5620.56 1384
5621.26 1483
5621.97 1410
5622.68 1432
5623.39 1504
5624.09 1467
5624.80 1492
5625.51 1464
5626.22 1485
5626.93 1474
5627.63 1336
5628.34 1381
5629.05 1424
5629.76 1430
5630.47 1446
5631.17 1483
5631.88 1562
5632.59 1582
5633.30 1552
5634.01 1579
5634.72 1567
5635.42 1551
5636.13 1504
5636.84 1478
5637.55 1453
5638.26 1489
5638.97 1511
5639.68 1472
5640.39 1418
5641.09 1443
5641.80 1420
5642.51 1430
5643.22 1438
5643.93 1423
5644.64 1455
5645.35 1520
5646.06 1544
5646.77 1447
5647.48 1464
5648.19 1540
5648.89 1502
5649.60 1520
5650.31 1508
5651.02 1561
5651.73 1579
5652.44 1500
5653.15 1495
5653.86 1480
5654.57 1589
5655.28 1604
5655.99 1553
5656.70 1705
5657.41 1654
5658.12 1686
5658.83 1709
5659.54 1636
5660.25 1650
5660.96 1643
5661.67 1605
5662.38 1598
5663.09 1491
5663.80 1510
5664.51 1481
5665.22 1461
5665.93 1485
5666.64 1559
5667.35 1532
5668.06 1479
5668.77 1559
5669.48 1564
5670.19 1624
5670.91 1545
5671.62 1566
5672.33 1547
5673.04 1590
5673.75 1583
5674.46 1553
5675.17 1596
5675.88 1593
5676.59 1561
5677.30 1560
5678.01 1531
5678.73 1533
5679.44 1558
5680.15 1601
5680.86 1561
5681.57 1584
5682.28 1565
5682.99 1540
5683.71 1550
5684.42 1525
5685.13 1560
5685.84 1545
5686.55 1541
5687.26 1571
5687.98 1506
5688.69 1589
5689.40 1562
5690.11 1552
5690.82 1618
5691.54 1575
5692.25 1607
5692.96 1571
5693.67 1515
5694.38 1505
5695.10 1525
5695.81 1594
5696.52 1513
5697.23 1467
5697.95 1514
5698.66 1549
5699.37 1516
5700.08 1476
5700.80 1497
5701.51 1543
5702.22 1528
5702.93 1532
5703.65 1448
5704.36 1445
5705.07 1549
5705.78 1518
5706.50 1474
5707.21 1511
5707.92 1529
5708.64 1527
5709.35 1509
5710.06 1540
5710.78 1516
5711.49 1514
5712.20 1504
5712.92 1516
5713.63 1537
5714.34 1640
5715.06 1559
5715.77 1547
5716.48 1514
5717.20 1511
5717.91 1571
5718.62 1524
5719.34 1585
5720.05 1600
5720.77 1552
5721.48 1564
5722.19 1604
5722.91 1640
5723.62 1624
5724.33 1706
5725.05 1751
5725.76 1949
5726.48 2079
5727.19 2162
5727.91 2288
5728.62 2364
5729.33 2459
5730.05 2463
5730.76 2318
5731.48 2282
5732.19 2160
5732.91 2033
5733.62 2058
5734.34 1890
5735.05 1894
5735.77 1817
5736.48 1807
5737.20 1874
5737.91 1770
5738.63 1802
5739.34 1756
5740.06 1754
5740.77 1763
5741.49 1798
5742.20 1783
5742.92 1749
5743.63 1781
5744.35 1764
5745.06 1810
5745.78 1816
5746.49 1815
5747.21 1816
5747.92 1848
5748.64 1897
5749.35 1894
5750.07 1852
5750.79 1929
5751.50 2011
5752.22 2173
5752.93 2183
5753.65 2211
5754.36 2317
5755.08 2305
5755.80 2217
5756.51 2249
5757.23 2241
5757.95 2229
5758.66 2244
5759.38 2178
5760.09 2223
5760.81 2249
5761.53 2277
5762.24 2393
5762.96 2488
5763.68 2577
5764.39 2611
5765.11 2678
5765.83 2718
5766.54 2634
5767.26 2698
5767.98 2660
5768.69 2644
5769.41 2481
5770.13 2429
5770.84 2329
5771.56 2280
5772.28 2259
5772.99 2245
5773.71 2237
5774.43 2302
5775.15 2230
5775.86 2314
5776.58 2320
5777.30 2377
5778.01 2446
5778.73 2473
5779.45 2577
5780.17 2536
5780.88 2607
5781.60 2688
5782.32 2645
5783.04 2589
5783.76 2564
5784.47 2719
5785.19 2736
5785.91 2645
5786.63 2680
5787.34 2571
5788.06 2509
5788.78 2725
5789.50 2914
5790.22 2913
5790.94 2941
5791.65 3019
5792.37 3087
5793.09 3194
5793.81 3342
5794.53 3516
5795.25 3537
5795.96 3708
5796.68 3831
5797.40 4059
5798.12 4488
5798.84 4777
5799.56 5498
5800.28 6686
5800.99 8036
5801.71 9863
5802.43 11656
5803.15 12779
5803.87 13094
5804.59 12523
5805.31 11354
5806.03 9670
5806.75 8163
5807.47 6953
5808.18 6170
5808.90 5307
5809.62 5016
5810.34 4687
5811.06 4614
5811.78 4386
5812.50 4363
5813.22 4500
5813.94 4489
5814.66 4475
5815.38 4432
5816.10 4747
5816.82 4819
5817.54 4887
5818.26 4862
5818.98 4852
5819.70 4978
5820.42 4901
5821.14 4791
5821.86 4834
5822.58 4766
5823.30 4744
5824.02 4506
5824.74 4171
5825.46 3967
5826.18 3709
5826.90 3542
5827.62 3469
5828.34 3266
5829.06 3118
5829.78 3181
5830.50 3138
5831.22 3034
5831.95 2921
5832.67 2886
5833.39 2809
5834.11 2811
5834.83 2956
5835.55 2954
5836.27 2864
5836.99 2834
5837.71 2809
5838.43 2840
5839.15 2794
5839.88 2809
5840.60 2834
5841.32 2945
5842.04 2971
5842.76 2938
5843.48 2896
5844.20 2817
5844.93 2667
5845.65 2567
5846.37 2545
5847.09 2439
5847.81 2407
5848.53 2311
5849.26 2304
5849.98 2379
5850.70 2308
5851.42 2389
5852.14 2412
5852.87 2354
5853.59 2453
5854.31 2401
5855.03 2396
5855.75 2398
5856.48 2409
5857.20 2332
5857.92 2326
5858.64 2363
5859.37 2412
5860.09 2356
5860.81 2341
5861.53 2396
5862.26 2357
5862.98 2348
5863.70 2298
5864.42 2298
5865.15 2267
5865.87 2151
5866.59 2149
5867.31 2140
5868.04 2088
5868.76 2190
5869.48 2140
5870.21 2156
5870.93 2165
5871.65 2133
5872.38 2105
5873.10 2173
5873.82 2102
5874.55 2238
5875.27 2303
5875.99 2319
5876.72 2273
5877.44 2316
5878.16 2239
5878.89 2192
5879.61 2277
5880.33 2246
5881.06 2142
5881.78 2192
5882.51 2180
5883.23 2122
5883.95 2013
5884.68 2031
5885.40 2038
5886.13 2039
5886.85 2082
5887.57 2049
5888.30 2057
5889.02 2112
5889.75 2079
5890.47 2065
5891.20 2036
5891.92 1988
5892.64 1991
5893.37 2002
5894.09 1953
5894.82 1989
5895.54 1962
5896.27 1952
5896.99 1963
5897.72 1994
5898.44 2025
5899.17 2028
5899.89 2052
5900.62 2032
5901.34 2018
5902.07 1918
5902.79 1911
5903.52 2012
5904.24 1914
5904.97 1893
5905.69 1904
5906.42 1897
5907.14 1909
5907.87 1847
5908.59 1821
5909.32 1822
5910.04 1824
5910.77 1917
5911.50 1925
5912.22 1889
5912.95 1932
5913.67 1952
5914.40 1882
5915.12 1830
5915.85 1850
5916.58 1933
5917.30 1971
5918.03 1897
5918.75 1869
5919.48 1952
5920.21 1948
5920.93 1966
5921.66 1965
5922.39 1918
5923.11 1905
5923.84 1833
5924.56 1896
5925.29 1888
5926.02 1966
5926.74 1871
5927.47 1975
5928.20 2022
5928.92 1980
5929.65 1957
5930.38 1951
5931.10 1909
5931.83 1972
5932.56 2002
5933.28 2064
5934.01 2151
5934.74 2235
5935.47 2202
5936.19 2393
5936.92 2479
5937.65 2501
5938.37 2557
5939.10 2472
5939.83 2477
5940.56 2428
5941.28 2443
5942.01 2327
5942.74 2288
5943.47 2366
5944.19 2289
5944.92 2304
5945.65 2201
5946.38 2247
5947.11 2229
5947.83 2291
5948.56 2307
5949.29 2235
5950.02 2315
5950.74 2318
5951.47 2352
5952.20 2306
5952.93 2350
5953.66 2442
5954.39 2429
5955.11 2460
5955.84 2476
5956.57 2515
5957.30 2504
5958.03 2460
5958.76 2517
5959.48 2509
5960.21 2498
5960.94 2533
5961.67 2489
5962.40 2466
5963.13 2466
5963.86 2481
5964.59 2500
5965.31 2622
5966.04 2767
5966.77 2819
5967.50 2835
5968.23 2841
5968.96 2877
5969.69 2926
5970.42 2934
5971.15 2892
5971.88 2981
5972.61 2928
5973.34 2865
5974.06 2891
5974.79 2896
5975.52 2886
5976.25 2801
5976.98 2787
5977.71 2919
5978.44 2943
5979.17 2988
5979.90 3122
5980.63 3191
5981.36 3191
5982.09 3211
5982.82 3424
5983.55 3381
5984.28 3262
5985.01 3287
5985.74 3447
5986.47 3444
5987.20 3360
5987.93 3388
5988.66 3412
5989.39 3376
5990.12 3358
5990.85 3474
5991.58 3449
5992.32 3387
5993.05 3503
5993.78 3596
5994.51 3579
5995.24 3659
5995.97 3702
5996.70 3673
5997.43 3695
5998.16 3805
5998.89 3881
5999.62 3676
6000.35 3714
6001.09 3742
6001.82 3705
6002.55 3600
6003.28 3592
6004.01 3538
6004.74 3540
6005.47 3513
6006.20 3682
6006.94 3779
6007.67 3923
6008.40 4196
6009.13 4542
6009.86 5159
6010.59 5827
6011.33 6790
6012.06 7765
6012.79 8387
6013.52 9100
6014.25 9419
6014.98 9304
6015.72 9097
6016.45 8601
6017.18 7972
6017.91 7245
6018.64 6367
6019.38 5603
6020.11 5037
6020.84 4616
6021.57 4107
6022.31 3795
6023.04 3555
6023.77 3298
6024.50 3135
6025.24 3075
6025.97 3068
6026.70 2946
6027.43 2893
6028.17 2880
6028.90 2759
6029.63 2747
6030.37 2755
6031.10 2744
6031.83 2699
6032.56 2436
6033.30 2515
6034.03 2534
6034.76 2606
6035.50 2519
6036.23 2489
6036.96 2414
6037.70 2450
6038.43 2629
6039.16 2619
6039.90 2603
6040.63 2690
6041.36 2680
6042.10 2613
6042.83 2701
6043.56 2810
6044.30 2759
6045.03 2728
6045.77 2714
6046.50 2862
6047.23 2871
6047.97 2867
6048.70 2952
6049.44 3005
6050.17 3199
6050.90 3328
6051.64 3335
6052.37 3364
6053.11 3421
6053.84 3358
6054.57 3293
6055.31 3378
6056.04 3205
6056.78 3161
6057.51 3114
6058.25 3011
6058.98 2965
6059.72 3056
6060.45 3026
6061.19 2928
6061.92 2908
6062.66 2766
6063.39 2797
6064.13 2798
6064.86 2815
6065.60 2898
6066.33 2805
6067.07 2702
6067.80 2720
6068.54 2804
6069.27 2776
6070.01 2659
6070.74 2675
6071.48 2716
6072.21 2741
6072.95 2675
6073.68 2608
6074.42 2606
6075.15 2643
6075.89 2681
6076.63 2559
6077.36 2527
6078.10 2566
6078.83 2601
6079.57 2423
6080.30 2544
6081.04 2544
6081.78 2544
6082.51 2511
6083.25 2424
6083.98 2392
6084.72 2374
6085.46 2397
6086.19 2343
6086.93 2462
6087.67 2406
6088.40 2456
6089.14 2467
6089.88 2494
6090.61 2469
6091.35 2467
6092.09 2464
6092.82 2463
6093.56 2433
6094.30 2436
6095.03 2466
6095.77 2376
6096.51 2325
6097.24 2301
6097.98 2302
6098.72 2299
6099.45 2291
6100.19 2323
6100.93 2291
6101.67 2289
6102.40 2235
6103.14 2201
6103.88 2192
6104.61 2235
6105.35 2247
6106.09 2153
6106.83 2128
6107.56 2241
6108.30 2209
6109.04 2358
6109.78 2360
6110.51 2252
6111.25 2295
6111.99 2336
6112.73 2343
6113.47 2342
6114.20 2293
6114.94 2296
6115.68 2340
6116.42 2327
6117.16 2333
6117.89 2334
6118.63 2271
6119.37 2321
6120.11 2303
6120.85 2237
6121.59 2314
6122.32 2319
6123.06 2298
6123.80 2385
6124.54 2416
6125.28 2385
6126.02 2363
6126.76 2375
6127.49 2414
6128.23 2329
6128.97 2399
6129.71 2466
6130.45 2397
6131.19 2450
6131.93 2463
6132.67 2528
6133.41 2576
6134.15 2599
6134.88 2574
6135.62 2461
6136.36 2477
6137.10 2521
6137.84 2516
6138.58 2530
6139.32 2514
6140.06 2537
6140.80 2585
6141.54 2563
6142.28 2574
6143.02 2557
6143.76 2533
6144.50 2501
6145.24 2519
6145.98 2620
6146.72 2646
6147.46 2619
6148.20 2597
6148.94 2576
6149.68 2546
6150.42 2609
6151.16 2629
6151.90 2599
6152.64 2615
6153.38 2634
6154.12 2710
6154.86 2752
6155.60 2755
6156.34 2717
6157.08 2749
6157.82 2749
6158.56 2831
6159.30 2849
6160.04 2931
6160.78 2960
6161.52 2910
6162.27 3001
6163.01 3092
6163.75 3279
6164.49 3414
6165.23 3696
6165.97 3870
6166.71 3964
6167.45 4052
6168.19 4050
6168.94 4154
6169.68 4135
6170.42 3971
6171.16 3882
6171.90 3834
6172.64 3669
6173.38 3674
6174.13 3598
6174.87 3581
6175.61 3641
6176.35 3536
6177.09 3542
6177.83 3601
6178.58 3599
6179.32 3615
6180.06 3707
6180.80 3840
6181.54 3779
6182.28 3749
6183.03 3758
6183.77 3782
6184.51 3814
6185.25 3915
6186.00 3954
6186.74 3947
6187.48 3991
6188.22 4042
6188.97 3978
6189.71 3976
6190.45 4218
6191.19 4254
6191.94 4444
6192.68 4530
6193.42 4632
6194.16 4753
6194.91 4700
6195.65 4681
6196.39 4695
6197.13 4688
6197.88 4713
6198.62 4674
6199.36 4735
6200.11 4774
6200.85 4794
6201.59 4975
6202.34 4991
6203.08 5255
6203.82 5732
6204.57 6540
6205.31 7499
6206.05 8909
6206.80 10994
6207.54 13287
6208.28 15858
6209.03 17893
6209.77 19154
6210.52 19701
6211.26 19148
6212.00 17974
6212.75 16113
6213.49 14069
6214.23 12249
6214.98 10428
6215.72 8948
6216.47 7664
6217.21 6538
6217.95 5880
6218.70 5285
6219.44 4871
6220.19 4513
6220.93 4388
6221.68 4288
6222.42 4319
6223.17 4258
6223.91 4150
6224.65 4306
6225.40 4295
6226.14 4092
6226.89 4079
6227.63 3940
6228.38 3734
6229.12 3525
6229.87 3366
6230.61 3225
6231.36 3180
6232.10 3060
6232.85 3077
6233.59 2972
6234.34 2959
6235.08 3135
6235.83 3125
6236.57 3201
6237.32 3157
6238.06 3281
6238.81 3267
6239.56 3286
6240.30 3243
6241.05 3278
6241.79 3358
6242.54 3421
6243.28 3484
6244.03 3582
6244.77 3791
6245.52 4003
6246.27 4135
6247.01 4455
6247.76 4640
6248.50 4677
6249.25 4676
6250.00 4551
6250.74 4623
6251.49 4487
6252.23 4385
6252.98 4230
6253.73 4051
6254.47 3988
6255.22 3865
6255.97 3824
6256.71 3775
6257.46 3740
6258.21 3675
6258.95 3729
6259.70 3698
6260.45 3635
6261.19 3546
6261.94 3591
6262.69 3558
6263.43 3618
6264.18 3563
6264.93 3514
6265.67 3523
6266.42 3542
6267.17 3534
6267.92 3503
6268.66 3510
6269.41 3608
6270.16 3590
6270.90 3669
6271.65 3792
6272.40 3815
6273.15 3893
6273.89 4022
6274.64 4176
6275.39 4400
6276.14 4498
6276.89 4723
6277.63 4774
6278.38 4707
6279.13 4752
6279.88 4542
6280.62 4394
6281.37 4214
6282.12 3990
6282.87 3890
6283.62 3733
6284.36 3655
6285.11 3640
6285.86 3563
6286.61 3587
6287.36 3739
6288.11 3773
6288.85 3851
6289.60 3953
6290.35 4110
6291.10 4164
6291.85 4177
6292.60 4071
6293.35 3904
6294.09 3837
6294.84 3633
6295.59 3552
6296.34 3324
6297.09 3282
6297.84 3137
6298.59 3089
6299.34 3025
6300.09 2949
6300.83 2891
6301.58 2971
6302.33 2915
6303.08 2914
6303.83 2967
6304.58 3009
6305.33 3047
6306.08 2926
6306.83 2832
6307.58 3007
6308.33 2862
6309.08 2840
6309.83 2856
6310.58 2886
6311.33 2920
6312.08 2853
6312.83 2929
6313.58 3017
6314.33 2985
6315.08 3091
6315.83 3164
6316.58 3237
6317.33 3239
6318.08 3342
6318.83 3222
6319.58 3175
6320.33 3121
6321.08 2957
6321.83 2858
6322.58 2894
6323.33 2815
6324.08 2639
6324.83 2617
6325.58 2545
6326.33 2558
6327.08 2536
6327.83 2536
6328.58 2467
6329.33 2556
6330.08 2534
6330.84 2549
6331.59 2444
6332.34 2459
6333.09 2513
6333.84 2415
6334.59 2353
6335.34 2374
6336.09 2391
6336.84 2340
6337.60 2303
6338.35 2342
6339.10 2340
6339.85 2247
6340.60 2311
6341.35 2314
6342.10 2355
6342.86 2332
6343.61 2362
6344.36 2260
6345.11 2254
6345.86 2234
6346.61 2332
6347.37 2293
6348.12 2287
6348.87 2241
6349.62 2339
6350.37 2344
6351.13 2362
6351.88 2554
6352.63 2450
6353.38 2609
6354.14 2687
6354.89 2549
6355.64 2482
6356.39 2529
6357.14 2561
6357.90 2537
6358.65 2516
6359.40 2495
6360.16 2379
6360.91 2277
6361.66 2262
6362.41 2314
6363.17 2297
6363.92 2310
6364.67 2277
6365.42 2251
6366.18 2329
6366.93 2237
6367.68 2212
6368.44 2213
6369.19 2354
6369.94 2296
6370.70 2232
6371.45 2210
6372.20 2154
6372.96 2115
6373.71 2114
6374.46 2149
6375.22 2147
6375.97 2087
6376.72 2144
6377.48 2185
6378.23 2204
6378.99 2189
6379.74 2219
6380.49 2162
6381.25 2201
6382.00 2227
6382.75 2163
6383.51 2192
6384.26 2168
6385.02 2135
6385.77 2110
6386.53 2081
6387.28 2118
6388.03 2121
6388.79 2047
6389.54 2012
6390.30 2077
6391.05 2048
6391.81 1980
6392.56 2011
6393.31 1972
6394.07 2015
6394.82 2041
6395.58 2019
6396.33 2015
6397.09 1996
6397.84 1953
6398.60 1948
6399.35 1918
6400.11 1889
6400.86 1913
6401.62 1904
6402.37 1911
6403.13 1870
6403.88 1839
6404.64 1939
6405.39 1912
6406.15 1970
6406.90 1930
6407.66 1932
6408.42 1982
6409.17 1974
6409.93 2008
6410.68 2037
6411.44 2058
6412.19 1959
6412.95 1978
6413.71 1966
6414.46 1976
6415.22 1987
6415.97 1955
6416.73 1971
6417.48 1979
6418.24 1919
6419.00 1962
6419.75 2004
6420.51 1926
6421.27 1925
6422.02 1965
6422.78 1962
6423.53 1852
6424.29 1937
6425.05 1902
6425.80 1884
6426.56 1862
6427.32 1889
6428.07 1982
6428.83 1930
6429.59 1927
6430.34 1921
6431.10 1960
6431.86 1983
6432.61 1951
6433.37 2010
6434.13 2070
6434.89 2080
6435.64 2087
6436.40 2098
6437.16 2166
6437.91 2126
6438.67 2197
6439.43 2170
6440.19 2261
6440.94 2208
6441.70 2267
6442.46 2196
6443.22 2159
6443.97 2160
6444.73 2083
6445.49 2080
6446.25 2066
6447.00 2062
6447.76 2071
6448.52 2031
6449.28 2025
6450.04 2013
6450.79 2003
6451.55 1969
6452.31 2081
6453.07 2070
6453.83 2078
6454.58 2050
6455.34 2050
6456.10 2076
6456.86 2049
6457.62 2059
6458.38 2164
6459.13 2194
6459.89 2090
6460.65 2102
6461.41 2128
6462.17 2099
6462.93 2154
6463.69 2133
6464.44 2131
6465.20 2166
6465.96 2164
6466.72 2167
6467.48 2177
6468.24 2190
6469.00 2214
6469.76 2247
6470.52 2224
6471.28 2241
6472.03 2228
6472.79 2272
6473.55 2292
6474.31 2315
6475.07 2307
6475.83 2292
6476.59 2236
6477.35 2344
6478.11 2424
6478.87 2408
6479.63 2371
6480.39 2412
6481.15 2402
6481.91 2409
6482.67 2446
6483.43 2418
6484.19 2509
6484.95 2514
6485.71 2562
6486.47 2607
6487.23 2680
6487.99 2640
6488.75 2672
6489.51 2723
6490.27 2778
6491.03 2760
6491.79 2860
6492.55 2938
6493.31 3021
6494.07 3086
6494.83 3098
6495.59 3117
6496.35 3226
6497.11 3280
6497.87 3173
6498.64 3286
6499.40 3325
6500.16 3209
6500.92 3120
6501.68 3195
6502.44 3252
6503.20 3239
6503.96 3332
6504.72 3322
6505.48 3335
6506.25 3475
6507.01 3617
6507.77 3705
6508.53 3871
6509.29 4033
6510.05 4271
6510.81 4574
6511.57 4859
6512.34 5252
6513.10 5506
6513.86 5537
6514.62 5382
6515.38 5285
6516.15 5086
6516.91 4856
6517.67 4685
6518.43 4565
6519.19 4422
6519.95 4386
6520.72 4477
6521.48 4362
6522.24 4337
6523.00 4497
6523.77 4690
6524.53 4783
6525.29 5115
6526.05 5545
6526.81 5847
6527.58 6188
6528.34 6316
6529.10 6481
6529.86 6343
6530.63 6406
6531.39 6177
6532.15 6187
6532.92 6490
6533.68 7049
6534.44 8019
6535.20 9254
6535.97 10398
6536.73 11277
6537.49 11881
6538.26 11895
6539.02 11400
6539.78 10400
6540.55 9200
6541.31 8233
6542.07 7243
6542.84 6240
6543.60 5532
6544.36 5003
6545.13 4504
6545.89 4242
6546.65 3947
6547.42 3817
6548.18 3691
6548.94 3581
6549.71 3523
6550.47 3538
6551.24 3520
6552.00 3537
6552.76 3582
6553.53 3531
6554.29 3368
6555.06 3343
6555.82 3392
6556.58 3250
6557.35 3178
6558.11 3214
6558.88 3251
6559.64 3289
6560.41 3352
6561.17 3421
6561.93 3442
6562.70 3437
6563.46 3537
6564.23 3635
6564.99 3727
6565.76 3788
6566.52 3778
6567.29 3897
6568.05 3842
6568.82 3821
6569.58 3840
6570.35 3966
6571.11 4034
6571.88 4104
6572.64 4276
6573.41 4378
6574.17 4609
6574.94 4859
6575.70 5046
6576.47 4971
6577.23 4897
6578.00 4690
6578.76 4576
6579.53 4511
6580.29 4366
6581.06 4255
6581.83 4212
6582.59 4157
6583.36 4004
6584.12 4025
6584.89 3985
6585.65 3926
6586.42 3986
6587.19 3973
6587.95 3986
6588.72 4093
6589.48 4261
6590.25 4408
6591.02 4672
6591.78 4865
6592.55 5112
6593.32 5404
6594.08 5650
6594.85 5868
6595.61 6160
6596.38 6353
6597.15 6207
6597.91 6027
6598.68 5831
6599.45 5658
6600.21 5240
6600.98 4954
6601.75 4837
6602.51 4631
6603.28 4527
6604.05 4266
6604.82 4084
6605.58 3983
6606.35 3954
6607.12 3842
6607.88 3770
6608.65 3855
6609.42 3837
6610.19 3863
6610.95 3911
6611.72 3800
6612.49 3867
6613.25 3908
6614.02 3812
6614.79 3800
6615.56 3776
6616.32 3761
6617.09 3754
6617.86 3757
6618.63 3644
6619.40 3673
6620.16 3696
6620.93 3697
6621.70 3663
6622.47 3588
6623.24 3606
6624.00 3543
6624.77 3542
6625.54 3630
6626.31 3526
6627.08 3543
6627.84 3546
6628.61 3665
6629.38 3780
6630.15 3942
6630.92 4218
6631.69 4468
6632.46 5133
6633.22 5761
6633.99 6460
6634.76 6892
6635.53 7290
6636.30 7449
6637.07 7337
6637.84 7040
6638.61 6621
6639.37 5878
6640.14 5335
6640.91 4926
6641.68 4580
6642.45 4108
6643.22 3833
6643.99 3564
6644.76 3416
6645.53 3366
6646.30 3284
6647.07 3185
6647.84 3108
6648.61 3076
6649.37 3076
6650.14 3052
6650.91 3152
6651.68 3088
6652.45 3159
6653.22 3035
6653.99 3042
6654.76 3040
6655.53 2974
6656.30 2877
6657.07 2872
6657.84 2873
6658.61 2811
6659.38 2718
6660.15 2757
6660.92 2733
6661.69 2771
6662.46 2828
6663.23 2765
6664.00 2777
6664.77 2787
6665.55 2823
6666.32 2815
6667.09 2771
6667.86 2791
6668.63 2831
6669.40 2867
6670.17 2951
6670.94 3020
6671.71 3016
6672.48 3134
6673.25 3170
6674.02 3160
6674.79 3288
6675.57 3189
6676.34 3159
6677.11 3071
6677.88 3000
6678.65 2967
6679.42 2923
6680.19 2937
6680.96 2903
6681.74 2946
6682.51 3012
6683.28 2971
6684.05 3077
6684.82 3199
6685.59 3214
6686.37 3264
6687.14 3320
6687.91 3374
6688.68 3268
6689.45 3254
6690.22 3123
6691.00 3034
6691.77 2860
6692.54 2891
6693.31 2764
6694.08 2718
6694.86 2707
6695.63 2603
6696.40 2528
6697.17 2611
6697.95 2526
6698.72 2542
6699.49 2616
6700.26 2658
6701.04 2558
6701.81 2483
6702.58 2604
6703.35 2606
6704.13 2623
6704.90 2671
6705.67 2671
6706.44 2553
6707.22 2595
6707.99 2591
6708.76 2552
6709.54 2586
6710.31 2586
6711.08 2599
6711.86 2550
6712.63 2560
6713.40 2476
6714.17 2421
6714.95 2423
6715.72 2436
6716.50 2389
6717.27 2306
6718.04 2308
6718.82 2310
6719.59 2281
6720.36 2311
6721.14 2287
6721.91 2192
6722.68 2196
6723.46 2291
6724.23 2263
6725.01 2158
6725.78 2150
6726.55 2244
6727.33 2250
6728.10 2112
6728.88 2161
6729.65 2188
6730.42 2137
6731.20 2129
6731.97 2119
6732.75 2173
6733.52 2174
6734.30 2159
6735.07 2115
6735.84 2136
6736.62 2089
6737.39 2118
6738.17 2112
6738.94 2148
6739.72 2174
6740.49 2128
6741.27 2106
6742.04 2167
6742.82 2139
6743.59 2100
6744.37 2116
6745.14 2165
6745.92 2178
6746.69 2145
6747.47 2254
6748.24 2312
6749.02 2403
6749.79 2357
6750.57 2411
6751.34 2409
6752.12 2375
6752.90 2319
6753.67 2309
6754.45 2352
6755.22 2261
6756.00 2187
6756.77 2145
6757.55 2206
6758.33 2116
6759.10 2088
6759.88 2081
6760.65 1991
6761.43 2067
6762.20 2037
6762.98 2027
6763.76 2015
6764.53 1980
6765.31 2108
6766.09 2065
6766.86 2026
6767.64 2005
6768.41 2051
6769.19 2072
6769.97 2081
6770.74 2043
6771.52 2015
6772.30 2028
6773.07 1983
6773.85 1984
6774.63 2035
6775.40 2100
6776.18 2065
6776.96 2070
6777.74 2139
6778.51 2037
6779.29 2066
6780.07 2081
6780.84 2173
6781.62 2150
6782.40 2075
6783.17 2097
6783.95 2087
6784.73 2090
6785.51 2166
6786.28 2162
6787.06 2151
6787.84 2053
6788.62 2148
6789.39 2132
6790.17 2044
6790.95 2050
6791.73 2018
6792.51 1947
6793.28 1955
6794.06 2026
6794.84 2012
6795.62 2022
6796.39 1968
6797.17 1982
6797.95 1933
6798.73 2003
6799.51 1956
6800.29 2028
6801.06 1974
6801.84 2011
6802.62 1978
6803.40 1935
6804.18 1928
6804.96 1986
6805.73 1991
6806.51 1943
6807.29 1925
6808.07 1963
6808.85 1980
6809.63 1953
6810.41 1875
6811.18 1954
6811.96 1908
6812.74 1919
6813.52 1989
6814.30 1971
6815.08 1997
6815.86 1978
6816.64 2042
6817.42 2012
6818.20 2099
6818.98 2105
6819.76 2130
6820.53 2118
6821.31 2102
6822.09 2120
6822.87 2047
6823.65 2104
6824.43 2095
6825.21 2059
6825.99 2013
6826.77 2100
6827.55 2051
6828.33 2094
6829.11 2066
6829.89 2077
6830.67 2067
6831.45 1955
6832.23 1994
6833.01 2098
6833.79 2084
6834.57 2074
6835.35 2057
6836.13 2079
6836.91 2045
6837.69 2019
6838.47 2076
6839.25 2137
6840.03 1965
6840.81 1989
6841.59 2027
6842.37 2057
6843.16 2067
6843.94 2082
6844.72 2109
6845.50 2090
6846.28 2149
6847.06 2311
6847.84 2511
6848.62 2859
6849.40 3249
6850.18 3694
6850.96 4008
6851.75 4112
6852.53 4218
6853.31 4336
6854.09 4021
6854.87 3768
6855.65 3523
6856.43 3294
6857.22 3181
6858.00 3035
6858.78 2818
6859.56 2651
6860.34 2549
6861.12 2488
6861.90 2448
6862.69 2507
6863.47 2389
6864.25 2299
6865.03 2368
6865.81 2361
6866.60 2377
6867.38 2275
6868.16 2254
6868.94 2232
6869.72 2239
6870.51 2213
6871.29 2156
6872.07 2170
6872.85 2162
6873.64 2084
6874.42 2054
6875.20 2111
6875.98 2090
6876.77 2061
6877.55 1986
6878.33 2025
6879.11 2123
6879.90 2051
6880.68 2042
6881.46 2022
6882.25 2062
6883.03 2105
6883.81 2142
6884.59 2134
6885.38 2279
6886.16 2260
6886.94 2329
6887.73 2411
6888.51 2448
6889.29 2532
6890.08 2499
6890.86 2550
6891.64 2498
6892.43 2383
6893.21 2294
6893.99 2330
6894.78 2289
6895.56 2340
6896.35 2241
6897.13 2276
6897.91 2298
6898.70 2261
6899.48 2239
6900.26 2272
6901.05 2366
6901.83 2277
6902.62 2342
6903.40 2269
6904.18 2313
6904.97 2330
6905.75 2298
6906.54 2172
6907.32 2178
6908.11 2188
6908.89 2153
6909.67 2174
6910.46 2222
6911.24 2223
6912.03 2172
6912.81 2133
6913.60 2143
6914.38 2179
6915.17 2225
6915.95 2117
6916.74 2147
6917.52 2121
6918.31 2108
6919.09 2191
6919.88 2201
6920.66 2107
6921.45 2130
6922.23 2175
6923.02 2172
6923.80 2198
6924.59 2225
6925.37 2223
6926.16 2258
6926.94 2213
6927.73 2295
6928.51 2241
6929.30 2290
6930.09 2302
6930.87 2243
6931.66 2201
6932.44 2238
6933.23 2203
6934.01 2234
6934.80 2272
6935.59 2208
6936.37 2186
6937.16 2264
6937.94 2358
6938.73 2419
6939.52 2385
6940.30 2361
6941.09 2502
6941.88 2578
6942.66 2585
6943.45 2551
6944.23 2605
6945.02 2620
6945.81 2659
6946.59 2653
6947.38 2642
6948.17 2595
6948.95 2543
6949.74 2538
6950.53 2516
6951.31 2606
6952.10 2619
6952.89 2629
6953.67 2638
6954.46 2591
6955.25 2718
6956.04 2794
6956.82 2771
6957.61 2815
6958.40 2813
6959.18 2787
6959.97 2788
6960.76 2891
6961.55 3014
6962.33 2807
6963.12 2856
6963.91 2895
6964.70 2919
6965.48 2928
6966.27 2968
6967.06 3072
6967.85 3050
6968.63 3141
6969.42 3168
6970.21 3167
6971.00 3258
6971.79 3367
6972.57 3337
6973.36 3329
6974.15 3346
6974.94 3427
6975.73 3557
6976.52 3642
6977.30 3650
6978.09 3824
6978.88 3971
6979.67 4209
6980.46 4223
6981.25 4524
6982.03 4940
6982.82 5453
6983.61 6255
6984.40 7091
6985.19 7677
6985.98 8280
6986.77 8491
6987.55 8508
6988.34 8299
6989.13 7664
6989.92 7096
6990.71 6411
6991.50 5790
6992.29 5328
6993.08 4943
6993.87 4680
6994.66 4477
6995.45 4535
6996.24 4764
6997.02 5182
6997.81 5817
6998.60 6496
6999.39 7070
7000.18 7431
7000.97 7608
7001.76 7656
7002.55 7235
7003.34 6811
7004.13 6179
7004.92 5592
7005.71 5099
7006.50 4462
7007.29 4121
7008.08 3692
7008.87 3475
7009.66 3235
7010.45 3112
7011.24 3054
7012.03 3082
7012.82 2960
7013.61 2985
7014.40 3008
7015.19 2996
7015.98 2937
7016.77 2898
7017.56 2919
7018.35 2819
7019.15 2803
7019.94 2780
7020.73 2742
7021.52 2779
7022.31 2809
7023.10 2800
7023.89 2820
7024.68 2983
7025.47 3042
7026.26 3001
7027.05 2971
7027.85 2913
7028.64 2938
7029.43 2834
7030.22 2797
7031.01 2755
7031.80 2639
7032.59 2579
7033.38 2585
7034.18 2564
7034.97 2685
7035.76 2715
7036.55 2768
7037.34 2880
7038.13 2878
7038.93 2867
7039.72 2798
7040.51 2791
7041.30 2831
7042.09 2852
7042.89 2856
7043.68 2880
7044.47 2822
7045.26 2744
7046.05 2685
7046.85 2622
7047.64 2667
7048.43 2722
7049.22 2684
7050.01 2762
7050.81 2834
7051.60 2936
7052.39 2849
7053.18 2760
7053.98 2668
7054.77 2645
7055.56 2649
7056.36 2559
7057.15 2513
7057.94 2434
7058.73 2564
7059.53 2546
7060.32 2541
7061.11 2450
7061.91 2462
7062.70 2507
7063.49 2543
7064.29 2443
7065.08 2571
7065.87 2576
7066.66 2505
7067.46 2476
7068.25 2473
7069.04 2439
7069.84 2352
7070.63 2375
7071.43 2413
7072.22 2354
7073.01 2311
7073.81 2431
7074.60 2331
7075.39 2334
7076.19 2325
7076.98 2346
7077.78 2308
7078.57 2295
7079.36 2304
7080.16 2307
7080.95 2290
7081.75 2286
7082.54 2267
7083.33 2163
7084.13 2191
7084.92 2232
7085.72 2207
7086.51 2255
7087.31 2240
7088.10 2205
7088.90 2260
7089.69 2301
7090.48 2420
7091.28 2407
7092.07 2476
7092.87 2518
7093.66 2572
7094.46 2546
7095.25 2465
7096.05 2335
7096.84 2297
7097.64 2326
7098.43 2201
7099.23 2161
7100.02 2201
7100.82 2267
7101.61 2245
7102.41 2295
7103.20 2308
7104.00 2320
7104.80 2381
7105.59 2283
7106.39 2309
7107.18 2180
7107.98 2255
7108.77 2148
7109.57 2035
7110.36 1988
7111.16 1933
7111.96 1953
7112.75 1925
7113.55 1941
7114.34 1892
7115.14 1930
7115.94 1953
7116.73 1907
7117.53 1920
7118.32 1946
7119.12 1983
7119.92 1936
7120.71 1957
7121.51 1959
7122.31 1920
7123.10 1867
7123.90 1866
7124.70 1867
7125.49 1865
7126.29 1873
7127.09 1863
7127.88 1917
7128.68 1858
7129.48 1874
7130.27 1880
7131.07 1921
7131.87 1890
7132.66 1936
7133.46 1964
7134.26 2002
7135.06 1931
7135.85 1884
7136.65 1838
7137.45 1863
7138.24 1890
7139.04 1876
7139.84 1917
7140.64 1863
7141.43 1893
7142.23 1932
7143.03 1949
7143.83 1924
7144.62 1941
7145.42 1877
7146.22 1861
7147.02 1830
7147.82 1854
7148.61 1845
7149.41 1806
7150.21 1769
7151.01 1830
7151.81 1810
7152.60 1796
7153.40 1810
7154.20 1804
7155.00 1771
7155.80 1854
7156.59 1840
7157.39 1881
7158.19 1875
7158.99 1806
7159.79 1766
7160.59 1760
7161.39 1797
7162.18 1773
7162.98 1732
7163.78 1707
7164.58 1759
7165.38 1753
7166.18 1760
7166.98 1710
7167.78 1742
7168.57 1759
7169.37 1752
7170.17 1754
7170.97 1781
7171.77 1734
7172.57 1738
7173.37 1787
7174.17 1715
7174.97 1663
7175.77 1693
7176.57 1673
7177.37 1713
7178.17 1765
7178.97 1743
7179.77 1740
7180.56 1736
7181.36 1789
7182.16 1808
7182.96 1830
7183.76 1855
7184.56 1896
7185.36 1896
7186.16 1783
7186.96 1738
7187.76 1696
7188.56 1670
7189.36 1630
7190.16 1695
7190.96 1675
7191.76 1658
7192.57 1648
7193.37 1598
7194.17 1621
7194.97 1621
7195.77 1570
7196.57 1574
7197.37 1636
7198.17 1650
7198.97 1664
7199.77 1622
7200.57 1621
7201.37 1697
7202.17 1584
7202.97 1593
7203.77 1669
7204.58 1659
7205.38 1617
7206.18 1641
7206.98 1505
7207.78 1599
7208.58 1603
7209.38 1601
7210.18 1582
7210.99 1550
7211.79 1632
7212.59 1688
7213.39 1677
7214.19 1673
7214.99 1603
7215.79 1570
7216.60 1613
7217.40 1635
7218.20 1601
7219.00 1538
7219.80 1577
7220.60 1616
7221.41 1667
7222.21 1683
7223.01 1638
7223.81 1586
7224.62 1632
7225.42 1651
7226.22 1625
7227.02 1576
7227.82 1609
7228.63 1641
7229.43 1595
7230.23 1626
7231.03 1723
7231.84 1648
7232.64 1585
7233.44 1668
7234.24 1638
7235.05 1692
7235.85 1673
7236.65 1644
7237.45 1713
7238.26 1692
7239.06 1723
7239.86 1707
7240.67 1749
7241.47 1747
7242.27 1764
7243.08 1788
7243.88 1795
7244.68 1785
7245.49 1773
7246.29 1813
7247.09 1879
7247.90 1874
7248.70 1809
7249.50 1818
7250.31 1841
7251.11 1859
7251.91 1903
7252.72 1863
7253.52 1898
7254.32 1886
7255.13 1905
7255.93 1956
7256.74 1964
7257.54 1936
7258.34 1981
7259.15 2005
7259.95 2064
7260.76 2122
7261.56 2196
7262.36 2254
7263.17 2213
7263.97 2196
7264.78 2209
7265.58 2211
7266.39 2264
7267.19 2260
7268.00 2219
7268.80 2299
7269.60 2348
7270.41 2312
7271.21 2294
7272.02 2375
7272.82 2410
7273.63 2421
7274.43 2393
7275.24 2411
7276.04 2454
7276.85 2503
7277.65 2521
7278.46 2538
7279.26 2677
7280.07 2852
7280.87 3074
7281.68 3346
7282.48 3703
7283.29 4201
7284.09 4490
7284.90 4783
7285.71 4955
7286.51 4884
7287.32 4813
7288.12 4580
7288.93 4210
7289.73 3937
7290.54 3722
7291.35 3471
7292.15 3273
7292.96 3102
7293.76 3063
7294.57 2985
7295.38 2828
7296.18 2855
7296.99 2839
7297.79 2829
7298.60 2839
7299.41 2777
7300.21 2820
7301.02 2838
7301.82 2938
7302.63 2998
7303.44 2973
7304.24 2980
7305.05 3028
7305.86 3097
7306.66 3156
7307.47 3344
7308.28 3397
7309.08 3712
7309.89 3766
7310.70 3895
7311.50 4069
7312.31 4140
7313.12 4116
7313.93 4035
7314.73 4003
7315.54 4024
7316.35 4019
7317.15 4115
7317.96 4285
7318.77 4553
7319.58 4933
7320.38 5414
7321.19 5543
7322.00 5667
7322.81 5643
7323.61 5688
7324.42 5590
7325.23 5259
7326.04 4927
7326.84 4555
7327.65 4308
7328.46 4080
7329.27 3860
7330.08 3825
7330.88 3802
7331.69 3818
7332.50 3997
7333.31 4248
7334.12 4466
7334.92 4906
7335.73 5069
7336.54 5136
7337.35 5196
7338.16 5002
7338.97 4866
7339.78 4670
7340.58 4293
7341.39 3960
7342.20 3720
7343.01 3512
7343.82 3318
7344.63 3177
7345.44 3268
7346.24 3208
7347.05 3165
7347.86 3229
7348.67 3282
7349.48 3154
7350.29 3182
7351.10 3224
7351.91 3101
7352.72 2974
7353.53 2955
7354.34 2992
7355.14 2967
7355.95 2981
7356.76 2843
7357.57 2941
7358.38 3021
7359.19 3142
7360.00 3145
7360.81 3222
7361.62 3255
7362.43 3281
7363.24 3266
7364.05 3274
7364.86 3299
7365.67 3258
7366.48 3272
7367.29 3210
7368.10 3160
7368.91 3095
7369.72 3035
7370.53 3008
7371.34 3070
7372.15 3155
7372.96 3181
7373.77 3277
7374.58 3354
7375.39 3406
7376.20 3395
7377.01 3496
7377.82 3597
7378.63 3812
7379.44 4063
7380.26 4310
7381.07 4383
7381.88 4481
7382.69 4555
7383.50 4572
7384.31 4482
7385.12 4269
7385.93 4110
7386.74 3999
7387.55 3840
7388.36 3569
7389.18 3406
7389.99 3295
7390.80 3164
7391.61 3043
7392.42 2956
7393.23 2943
7394.04 2885
7394.86 2842
7395.67 2865
7396.48 2968
7397.29 2969
7398.10 3099
7398.91 3351
7399.73 3442
7400.54 3618
7401.35 3863
7402.16 3927
7402.97 3753
7403.79 3747
7404.60 3688
7405.41 3615
7406.22 3633
7407.03 3463
7407.85 3388
7408.66 3306
7409.47 3244
7410.28 3201
7411.10 3121
7411.91 2989
7412.72 2934
7413.53 2794
7414.35 2729
7415.16 2633
7415.97 2504
7416.78 2556
7417.60 2477
7418.41 2478
7419.22 2522
7420.03 2437
7420.85 2411
7421.66 2427
7422.47 2367
7423.29 2346
7424.10 2286
7424.91 2277
7425.73 2162
7426.54 2162
7427.35 2135
7428.17 2187
7428.98 2219
7429.79 2080
7430.61 2066
7431.42 2092
7432.23 2125
7433.05 2093
7433.86 2070
7434.67 2089
7435.49 2179
7436.30 2163
7437.12 2205
7437.93 2249
7438.74 2268
7439.56 2346
7440.37 2320
7441.18 2269
7442.00 2224
7442.81 2229
7443.63 2126
7444.44 2126
7445.26 2185
7446.07 2129
7446.88 2133
7447.70 2141
7448.51 2160
7449.33 2105
7450.14 2150
7450.96 2050
7451.77 2061
7452.59 2126
7453.40 2019
7454.22 2096
7455.03 1988
7455.85 1989
7456.66 2015
7457.47 2040
7458.29 2029
7459.10 1974
7459.92 2047
7460.74 2019
7461.55 2015
7462.37 1970
7463.18 2010
7464.00 2069
7464.81 2021
7465.63 2068
7466.44 2064
7467.26 1994
7468.07 2052
7468.89 2019
7469.70 1983
7470.52 2038
7471.34 2016
7472.15 1997
7472.97 2055
7473.78 2048
7474.60 1974
7475.41 1902
7476.23 1925
7477.05 1961
7477.86 1897
7478.68 1935
7479.49 1861
7480.31 1909
7481.13 1857
7481.94 1871
7482.76 1823
7483.58 1812
7484.39 1886
7485.21 1858
7486.03 1842
7486.84 1790
7487.66 1817
7488.48 1834
7489.29 1819
7490.11 1750
7490.93 1723
7491.74 1726
7492.56 1810
7493.38 1803
7494.19 1739
7495.01 1742
7495.83 1767
7496.64 1700
7497.46 1725
7498.28 1772
7499.10 1760
7499.91 1774
7500.73 1680
7501.55 1662
7502.36 1618
7503.18 1669
7504.00 1665
7504.82 1706
7505.63 1629
7506.45 1599
7507.27 1703
7508.09 1680
7508.90 1674
7509.72 1623
7510.54 1657
7511.36 1705
7512.18 1654
7512.99 1688
7513.81 1650
7514.63 1624
7515.45 1646
7516.27 1648
7517.08 1643
7517.90 1596
7518.72 1644
7519.54 1661
7520.36 1578
7521.18 1570
7521.99 1594
7522.81 1601
7523.63 1609
7524.45 1590
7525.27 1636
7526.09 1621
7526.91 1625
7527.72 1618
7528.54 1585
7529.36 1592
7530.18 1617
7531.00 1649
7531.82 1596
7532.64 1585
7533.46 1557
7534.28 1561
7535.10 1616
7535.91 1587
7536.73 1578
7537.55 1621
7538.37 1593
7539.19 1618
7540.01 1613
7540.83 1591
7541.65 1590
7542.47 1627
7543.29 1645
7544.11 1637
7544.93 1647
7545.75 1668
7546.57 1674
7547.39 1616
7548.21 1620
7549.03 1529
7549.85 1639
7550.67 1621
7551.49 1612
7552.31 1641
7553.13 1631
7553.95 1602
7554.77 1621
7555.59 1673
7556.41 1652
7557.23 1719
7558.05 1701
7558.87 1722
7559.69 1732
7560.51 1725
7561.33 1748
7562.15 1745
7562.97 1758
7563.79 1728
7564.61 1700
7565.44 1667
7566.26 1638
7567.08 1609
7567.90 1590
7568.72 1560
7569.54 1595
7570.36 1613
7571.18 1620
7572.00 1606
7572.82 1681
7573.65 1697
7574.47 1559
7575.29 1583
7576.11 1606
7576.93 1644
7577.75 1562
7578.57 1620
7579.40 1568
7580.22 1608
7581.04 1543
7581.86 1549
7582.68 1515
7583.50 1534
7584.33 1614
7585.15 1593
7585.97 1618
7586.79 1663
7587.61 1668
7588.44 1751
7589.26 1699
7590.08 1599
7590.90 1740
7591.72 1721
7592.55 1689
7593.37 1665
7594.19 1671
7595.01 1666
7595.84 1573
7596.66 1667
7597.48 1643
7598.30 1622
7599.13 1705
7599.95 1710
7600.77 1731
7601.59 1807
7602.42 1863
7603.24 1984
7604.06 2029
7604.89 2057
7605.71 2121
7606.53 2157
7607.36 2077
7608.18 2004
7609.00 1944
7609.82 1938
7610.65 1911
7611.47 1837
7612.29 1896
7613.12 1761
7613.94 1750
7614.77 1753
7615.59 1807
7616.41 1773
7617.24 1797
7618.06 1787
7618.88 1764
7619.71 1812
7620.53 1772
7621.35 1748
7622.18 1733
7623.00 1701
7623.83 1690
7624.65 1699
7625.47 1757
7626.30 1772
7627.12 1800
7627.95 1794
7628.77 1898
7629.60 2017
7630.42 2157
7631.24 2216
7632.07 2324
7632.89 2315
7633.72 2370
7634.54 2248
7635.37 2178
7636.19 2039
7637.02 2015
7637.84 1900
7638.67 1774
7639.49 1713
7640.31 1609
7641.14 1606
7641.96 1592
7642.79 1573
7643.61 1572
7644.44 1569
7645.26 1562
7646.09 1510
7646.92 1510
7647.74 1470
7648.57 1485
7649.39 1508
7650.22 1543
7651.04 1431
7651.87 1428
7652.69 1457
7653.52 1481
7654.34 1477
7655.17 1456
7656.00 1432
7656.82 1438
7657.65 1402
7658.47 1431
7659.30 1446
7660.12 1448
7660.95 1469
7661.78 1485
7662.60 1485
7663.43 1479
7664.25 1414
7665.08 1394
7665.91 1462
7666.73 1448
7667.56 1422
7668.39 1435
7669.21 1403
7670.04 1430
7670.87 1409
7671.69 1504
7672.52 1544
7673.35 1484
7674.17 1466
7675.00 1432
7675.83 1442
7676.65 1480
7677.48 1412
7678.31 1428
7679.13 1445
7679.96 1470
7680.79 1392
7681.61 1393
7682.44 1428
7683.27 1424
7684.10 1460
7684.92 1395
7685.75 1390
7686.58 1407
7687.40 1481
7688.23 1469
7689.06 1421
7689.89 1421
7690.71 1466
7691.54 1384
7692.37 1399
7693.20 1412
7694.03 1445
7694.85 1461
7695.68 1491
7696.51 1435
7697.34 1458
7698.16 1440
7698.99 1430
7699.82 1470
7700.65 1453
7701.48 1404
7702.31 1503
7703.13 1466
7703.96 1456
7704.79 1494
7705.62 1473
7706.45 1461
7707.28 1473
7708.10 1458
7708.93 1433
7709.76 1444
7710.59 1473
7711.42 1413
7712.25 1459
7713.08 1486
7713.90 1451
7714.73 1451
7715.56 1497
7716.39 1426
7717.22 1474
7718.05 1513
7718.88 1454
7719.71 1446
7720.54 1515
7721.37 1429
7722.20 1432
7723.02 1405
7723.85 1474
7724.68 1482
7725.51 1458
7726.34 1462
7727.17 1450
7728.00 1434
7728.83 1447
7729.66 1440
7730.49 1427
7731.32 1461
7732.15 1460
7732.98 1406
7733.81 1402
7734.64 1428
7735.47 1417
7736.30 1465
7737.13 1442
7737.96 1464
7738.79 1433
7739.62 1384
7740.45 1480
7741.28 1490
7742.11 1515
7742.94 1555
7743.77 1679
7744.60 1717
7745.43 1986
7746.26 2190
7747.09 2377
7747.92 2532
7748.75 2644
7749.59 2634
7750.42 2542
7751.25 2479
7752.08 2346
7752.91 2169
7753.74 1989
7754.57 1779
7755.40 1681
7756.23 1638
7757.06 1576
7757.90 1558
7758.73 1548
7759.56 1498
7760.39 1466
7761.22 1537
7762.05 1508
7762.88 1537
7763.71 1511
7764.55 1505
7765.38 1496
7766.21 1438
7767.04 1393
7767.87 1393
7768.70 1372
7769.54 1349
7770.37 1287
7771.20 1298
7772.03 1285
7772.86 1323
7773.70 1310
7774.53 1283
7775.36 1308
7776.19 1324
7777.02 1318
7777.86 1326
7778.69 1395
7779.52 1319
7780.35 1301
7781.19 1338
7782.02 1292
7782.85 1422
7783.68 1434
7784.52 1412
7785.35 1437
7786.18 1468
7787.01 1476
7787.85 1477
7788.68 1458
7789.51 1536
7790.35 1451
7791.18 1418
7792.01 1402
7792.84 1423
7793.68 1350
7794.51 1321
7795.34 1380
7796.18 1332
7797.01 1356
7797.84 1324
7798.68 1342
7799.51 1378
7800.34 1333
7801.18 1413
7802.01 1415
7802.84 1455
7803.68 1319
7804.51 1367
7805.35 1375
7806.18 1387
7807.01 1362
7807.85 1383
7808.68 1379
7809.51 1353
7810.35 1347
7811.18 1370
7812.02 1397
7812.85 1384
7813.68 1377
7814.52 1414
7815.35 1469
7816.19 1448
7817.02 1477
7817.86 1484
7818.69 1446
7819.52 1476
7820.36 1475
7821.19 1498
7822.03 1417
7822.86 1401
7823.70 1498
7824.53 1501
7825.37 1478
7826.20 1421
7827.04 1466
7827.87 1506
7828.71 1466
7829.54 1474
7830.38 1405
7831.21 1362
7832.05 1436
7832.88 1413
7833.72 1427
7834.55 1441
7835.39 1414
7836.22 1410
7837.06 1394
7837.89 1354
7838.73 1406
7839.57 1371
7840.40 1350
7841.24 1306
7842.07 1362
7842.91 1324
7843.74 1283
7844.58 1334
7845.42 1331
7846.25 1298
7847.09 1308
7847.92 1285
7848.76 1269
7849.60 1277
7850.43 1286
7851.27 1339
7852.10 1329
7852.94 1307
7853.78 1271
7854.61 1309
7855.45 1268
7856.29 1283
7857.12 1316
7857.96 1270
7858.79 1280
7859.63 1230
7860.47 1226
7861.30 1254
7862.14 1302
7862.98 1269
7863.81 1267
7864.65 1290
7865.49 1251
7866.33 1277
7867.16 1275
7868.00 1210
7868.84 1235
7869.67 1236
7870.51 1221
7871.35 1222
7872.19 1227
7873.02 1216
7873.86 1257
7874.70 1201
7875.54 1222
7876.37 1280
7877.21 1275
7878.05 1261
7878.89 1280
7879.72 1370
7880.56 1303
7881.40 1295
7882.24 1232
7883.07 1221
7883.91 1290
7884.75 1251
7885.59 1283
7886.43 1273
7887.26 1248
7888.10 1271
7888.94 1328
7889.78 1288
7890.62 1311
7891.45 1301
7892.29 1305
7893.13 1275
7893.97 1266
7894.81 1265
7895.65 1297
7896.49 1336
7897.32 1241
7898.16 1243
7899.00 1310
7899.84 1332
7900.68 1293
7901.52 1278
7902.36 1250
7903.20 1263
7904.03 1303
7904.87 1284
7905.71 1271
7906.55 1261
7907.39 1278
7908.23 1275
7909.07 1213
7909.91 1234
7910.75 1239
7911.59 1367
7912.43 1333
7913.27 1358
7914.11 1418
7914.94 1406
7915.78 1497
7916.62 1505
7917.46 1531
7918.30 1536
7919.14 1529
7919.98 1507
7920.82 1469
7921.66 1437
7922.50 1437
7923.34 1439
7924.18 1389
7925.02 1343
7925.86 1317
7926.70 1271
7927.54 1289
7928.38 1280
7929.22 1257
7930.06 1221
7930.90 1231
7931.74 1298
7932.59 1230
7933.43 1193
7934.27 1175
7935.11 1185
7935.95 1231
7936.79 1182
7937.63 1135
7938.47 1190
7939.31 1196
7940.15 1222
7940.99 1281
7941.83 1254
7942.67 1245
7943.52 1215
7944.36 1243
7945.20 1193
7946.04 1293
7946.88 1252
7947.72 1209
7948.56 1203
7949.40 1197
7950.25 1215
7951.09 1194
7951.93 1223
7952.77 1162
7953.61 1141
7954.45 1194
7955.29 1184
7956.14 1157
7956.98 1158
7957.82 1195
7958.66 1210
7959.50 1184
7960.35 1189
7961.19 1183
7962.03 1150
7962.87 1169
7963.71 1168
7964.56 1140
7965.40 1201
7966.24 1233
7967.08 1202
7967.93 1181
7968.77 1243
7969.61 1244
7970.45 1188
7971.29 1169
7972.14 1171
7972.98 1172
7973.82 1182
7974.67 1146
7975.51 1172
7976.35 1172
7977.19 1161
7978.04 1146
7978.88 1132
7979.72 1175
7980.57 1165
7981.41 1142
7982.25 1140
7983.09 1158
7983.94 1172
7984.78 1174
7985.62 1165
7986.47 1146
7987.31 1190
7988.15 1152
7989.00 1170
7989.84 1175
7990.68 1149
7991.53 1095
7992.37 1108
7993.22 1100
7994.06 1133
7994.90 1148
7995.75 1097
7996.59 1113
7997.43 1097
7998.28 1093
7999.12 1045
7999.97 1056
8000.81 1087
8001.65 1071
8002.50 1096
8003.34 1119
8004.19 1140
8005.03 1126
8005.88 1127
8006.72 1151
8007.57 1073
8008.41 1078
8009.25 1153
8010.10 1139
8010.94 1102
8011.79 1132
8012.63 1074
8013.48 1123
8014.32 1067
8015.17 1070
8016.01 1114
8016.86 1117
8017.70 1068
8018.55 1032
8019.39 1074
8020.24 1098
8021.08 1090
8021.93 1091
8022.77 1109
8023.62 1091
8024.46 1068
8025.31 1039
8026.15 1019
8027.00 1020
8027.84 1037
8028.69 1026
8029.54 1062
8030.38 1028
8031.23 1079
8032.07 1096
8032.92 1105
8033.76 1077
8034.61 1106
8035.46 1089
8036.30 1159
8037.15 1137
8037.99 1131
8038.84 1095
8039.69 1093
8040.53 1054
8041.38 1071
8042.22 1067
8043.07 1081
8043.92 1123
8044.76 1068
8045.61 1026
8046.46 1028
8047.30 1085
8048.15 1122
8049.00 1101
8049.84 1099
8050.69 1093
8051.54 1067
8052.38 1075
8053.23 1096
8054.08 1091
8054.92 1060
8055.77 1018
8056.62 1055
8057.46 1110
8058.31 1029
8059.16 1035
8060.01 1054
8060.85 1049
8061.70 1070
8062.55 1048
8063.40 1085
8064.24 1056
8065.09 1061
8065.94 1065
8066.79 1041
8067.63 1050
8068.48 1079
8069.33 1067
8070.18 1047
8071.02 1000
8071.87 1008
8072.72 1097
8073.57 1108
8074.42 1078
8075.26 1067
8076.11 1046
8076.96 967
8077.81 1018
8078.66 1059
8079.50 1060
8080.35 1072
8081.20 1024
8082.05 1043
8082.90 980
8083.75 990
8084.59 1013
8085.44 1008
8086.29 1092
8087.14 1030
8087.99 983
8088.84 994
8089.69 1000
8090.53 989
8091.38 1041
8092.23 1028
8093.08 1036
8093.93 1004
8094.78 1012
8095.63 1016
8096.48 1043
8097.33 1056
8098.18 1056
8099.02 970
8099.87 1004
8100.72 1054
8101.57 1023
8102.42 997
8103.27 965
8104.12 1016
8104.97 1013
8105.82 1047
8106.67 999
8107.52 995
8108.37 978
8109.22 1003
8110.07 1020
8110.92 1009
8111.77 999
8112.62 1023
8113.47 1024
8114.32 1039
8115.17 997
8116.02 1047
8116.87 1057
8117.72 1097
8118.57 1092
8119.42 1127
8120.27 1155
8121.12 1103
8121.97 1058
8122.82 1098
8123.67 1126
8124.52 1084
8125.37 1050
8126.22 1066
8127.07 1010
8127.93 1005
8128.78 1028
8129.63 1045
8130.48 962
8131.33 1040
8132.18 1067
8133.03 1064
8133.88 1051
8134.73 1049
8135.58 999
8136.44 1014
8137.29 1042
8138.14 1038
8138.99 996
8139.84 1069
8140.69 1082
8141.54 1070
8142.39 1000
8143.25 1019
8144.10 1072
8144.95 1034
8145.80 1024
8146.65 973
8147.50 994
8148.36 1058
8149.21 1051
8150.06 1047
8150.91 1045
8151.76 1033
8152.62 1035
8153.47 1046
8154.32 1081
8155.17 1024
8156.02 1074
8156.88 1050
8157.73 1005
8158.58 1010
8159.43 999
8160.29 1027
8161.14 1053
8161.99 1018
8162.84 1019
8163.70 1030
8164.55 1001
8165.40 1009
8166.25 985
8167.11 1000
8167.96 969
8168.81 993
8169.67 1007
8170.52 1024
8171.37 978
8172.23 983
8173.08 1033
8173.93 966
8174.78 937
8175.64 943
8176.49 979
8177.34 939
8178.20 942
8179.05 940
8179.90 980
8180.76 1003
8181.61 967
8182.47 937
8183.32 948
8184.17 938
8185.03 961
8185.88 961
8186.73 970
8187.59 944
8188.44 954
8189.30 984
8190.15 939
8191.00 949
8191.86 932
8192.71 941
8193.57 940
8194.42 993
8195.27 968
8196.13 948
8196.98 993
8197.84 938
8198.69 939
8199.55 908
8200.40 896
8201.26 944
8202.11 951
8202.96 967
8203.82 954
8204.67 972
8205.53 979
8206.38 969
8207.24 971
8208.09 991
8208.95 997
8209.80 951
8210.66 977
8211.51 947
8212.37 994
8213.22 984
8214.08 984
8214.93 943
8215.79 992
8216.65 1036
8217.50 969
8218.36 978
8219.21 972
8220.07 972
8220.92 971
8221.78 1026
8222.63 1053
8223.49 1020
8224.35 1076
8225.20 1060
8226.06 1060
8226.91 1069
8227.77 1058
8228.63 974
8229.48 959
8230.34 985
8231.19 1013
8232.05 925
8232.91 966
8233.76 973
8234.62 931
8235.47 963
8236.33 924
8237.19 961
8238.04 958
8238.90 941
8239.76 975
8240.61 942
8241.47 945
8242.33 936
8243.18 963
8244.04 965
8244.90 948
8245.75 948
8246.61 949
8247.47 992
8248.33 981
8249.18 976
8250.04 918
8250.90 996
8251.75 964
8252.61 1003
8253.47 1002
8254.33 973
8255.18 963
8256.04 979
8256.90 947
8257.76 954
8258.61 964
8259.47 988
8260.33 984
8261.19 926
8262.04 919
8262.90 911
8263.76 944
8264.62 947
8265.48 964
8266.33 965
8267.19 971
8268.05 948
8268.91 950
8269.77 931
8270.62 922
8271.48 916
8272.34 947
8273.20 952
8274.06 960
8274.92 1004
8275.77 985
8276.63 950
8277.49 921
8278.35 963
8279.21 1045
8280.07 1048
8280.93 952
8281.78 935
8282.64 981
8283.50 943
8284.36 981
8285.22 907
8286.08 975
8286.94 1018
8287.80 1005
8288.66 975
8289.51 1010
8290.37 1011
8291.23 1017
8292.09 991
8292.95 954
8293.81 1004
8294.67 977
8295.53 994
8296.39 938
8297.25 969
8298.11 950
8298.97 971
8299.83 962
8300.69 981
8301.55 1021
8302.41 985
8303.27 970
8304.13 994
8304.99 988
8305.85 1019
8306.71 1035
8307.57 1012
8308.43 999
8309.29 985
8310.15 1027
8311.01 1003
8311.87 1018
8312.73 1006
8313.59 1037
8314.45 951
8315.31 959
8316.17 1017
8317.03 1010
8317.89 987
8318.75 1036
8319.61 1031
8320.47 1007
8321.33 1023
8322.20 1016
8323.06 1013
8323.92 1006
8324.78 1023
8325.64 1026
8326.50 1012
8327.36 1027
8328.22 1049
8329.08 1038
8329.94 1036
8330.81 1040
8331.67 1029
8332.53 1052
8333.39 1052
8334.25 999
8335.11 969
8335.97 1030
8336.84 1009
8337.70 1006
8338.56 991
8339.42 1020
8340.28 1035
8341.15 1024
8342.01 1043
8342.87 1044
8343.73 1058
8344.59 1016
8345.45 1074
8346.32 1091
8347.18 1082
8348.04 1036
8348.90 1060
8349.77 1044
8350.63 1083
8351.49 1082
8352.35 1091
8353.22 1087
8354.08 1087
8354.94 1067
8355.80 1052
8356.67 1050
8357.53 1088
8358.39 1080
8359.25 1107
8360.12 1077
8360.98 1135
8361.84 1127
8362.71 1060
8363.57 1112
8364.43 1114
8365.29 1080
8366.16 1077
8367.02 1134
8367.88 1094
8368.75 1058
8369.61 1129
8370.47 1202
8371.34 1121
8372.20 1161
8373.06 1112
8373.93 1177
8374.79 1131
8375.65 1168
8376.52 1149
8377.38 1170
8378.25 1159
8379.11 1137
8379.97 1176
8380.84 1199
8381.70 1184
8382.56 1168
8383.43 1256
8384.29 1255
8385.16 1309
8386.02 1207
8386.89 1265
8387.75 1270
8388.61 1329
8389.48 1329
8390.34 1232
8391.21 1240
8392.07 1278
8392.94 1315
8393.80 1304
8394.67 1314
8395.53 1359
8396.39 1350
8397.26 1339
8398.12 1418
8398.99 1343
8399.85 1302
8400.72 1332
8401.58 1397
8402.45 1389
8403.31 1387
8404.18 1405
8405.04 1365
8405.91 1357
8406.77 1422
8407.64 1425
8408.50 1455
8409.37 1468
8410.24 1505
8411.10 1515
8411.97 1513
8412.83 1546
8413.70 1603
8414.56 1534
8415.43 1488
8416.29 1570
8417.16 1649
8418.03 1611
8418.89 1642
8419.76 1626
8420.62 1642
8421.49 1611
8422.36 1615
8423.22 1615
8424.09 1668
8424.95 1692
8425.82 1779
8426.69 1781
8427.55 1764
8428.42 1724
8429.28 1724
8430.15 1794
8431.02 1886
8431.88 1897
8432.75 1852
8433.62 1929
8434.48 2003
8435.35 2024
8436.22 2078
8437.08 2131
8437.95 2161
8438.82 2221
8439.68 2268
8440.55 2268
8441.42 2363
8442.29 2485
8443.15 2447
8444.02 2416
8444.89 2413
8445.75 2447
8446.62 2568
8447.49 2589
8448.36 2699
8449.22 2832
8450.09 3062
8450.96 3401
8451.83 3756
8452.69 4122
8453.56 4673
8454.43 5258
8455.30 5865
8456.16 6275
8457.03 6384
8457.90 6438
8458.77 6403
8459.64 5941
8460.50 5404
8461.37 4824
8462.24 4397
8463.11 3988
8463.98 3625
8464.84 3256
8465.71 2956
8466.58 2755
8467.45 2572
8468.32 2365
8469.19 2292
8470.05 2220
8470.92 2167
8471.79 2078
8472.66 1993
8473.53 1940
8474.40 1857
8475.27 1898
8476.13 1890
8477.00 1755
8477.87 1767
8478.74 1798
8479.61 1753
8480.48 1714
8481.35 1741
8482.22 1810
8483.09 1812
8483.96 1829
8484.82 1887
8485.69 1872
8486.56 1809
8487.43 1788
8488.30 1843
8489.17 1811
8490.04 1878
8490.91 1894
8491.78 2059
8492.65 2084
8493.52 2124
8494.39 2166
8495.26 2210
8496.13 2234
8497.00 2161
8497.87 2086
8498.74 1991
8499.61 1997
8500.48 1958
8501.35 1901
8502.22 1848
8503.09 1731
8503.96 1742
8504.83 1720
8505.70 1732
8506.57 1710
8507.44 1689
8508.31 1729
8509.18 1773
8510.05 1693
8510.92 1755
8511.79 1830
8512.66 1778
8513.53 1775
8514.40 1778
8515.27 1839
8516.15 1822
8517.02 1861
8517.89 1904
8518.76 1821
8519.63 1846
8520.50 1920
8521.37 1932
8522.24 1900
8523.11 1902
8523.98 1913
8524.86 1937
8525.73 1951
8526.60 1932
8527.47 1943
8528.34 1971
8529.21 2015
8530.08 1987
8530.96 1951
8531.83 1955
8532.70 1970
8533.57 2060
8534.44 2045
8535.31 2014
8536.19 2000
8537.06 2096
8537.93 2017
8538.80 2010
8539.67 1983
8540.55 1960
8541.42 1981
8542.29 1942
8543.16 1906
8544.03 1870
8544.91 1887
8545.78 1834
8546.65 1804
8547.52 1759
8548.40 1658
8549.27 1718
8550.14 1761
8551.01 1741
8551.89 1710
8552.76 1794
8553.63 1830
8554.51 1888
8555.38 1865
8556.25 1799
8557.12 1754
8558.00 1720
8558.87 1744
8559.74 1744
8560.62 1692
8561.49 1761
8562.36 1708
8563.24 1663
8564.11 1677
8564.98 1667
8565.86 1644
8566.73 1644
8567.60 1618
8568.48 1621
8569.35 1631
8570.22 1625
8571.10 1626
8571.97 1593
8572.84 1594
8573.72 1568
8574.59 1502
8575.46 1504
8576.34 1520
8577.21 1497
8578.09 1538
8578.96 1509
8579.83 1534
8580.71 1527
8581.58 1535
8582.46 1450
8583.33 1525
8584.21 1500
8585.08 1456
8585.95 1511
8586.83 1511
8587.70 1510
8588.58 1421
8589.45 1502
8590.33 1526
8591.20 1531
8592.08 1537
8592.95 1534
8593.83 1536
8594.70 1563
8595.58 1572
8596.45 1585
8597.33 1550
8598.20 1551
8599.08 1533
8599.95 1533
8600.83 1547
8601.70 1564
8602.58 1563
8603.45 1574
8604.33 1578
8605.20 1635
8606.08 1654
8606.95 1639
8607.83 1644
8608.70 1609
8609.58 1637
8610.45 1602
8611.33 1653
8612.21 1652
8613.08 1670
8613.96 1654
8614.83 1671
8615.71 1670
8616.59 1677
8617.46 1629
8618.34 1589
8619.21 1622
8620.09 1639
8620.97 1605
8621.84 1592
8622.72 1564
8623.59 1593
8624.47 1615
8625.35 1571
8626.22 1624
8627.10 1683
8627.98 1641
8628.85 1657
8629.73 1653
8630.61 1684
8631.48 1679
8632.36 1644
8633.24 1681
8634.11 1648
8634.99 1706
8635.87 1657
8636.74 1650
8637.62 1645
8638.50 1640
8639.37 1723
8640.25 1734
8641.13 1731
8642.01 1746
8642.88 1754
8643.76 1756
8644.64 1741
8645.52 1776
8646.39 1794
8647.27 1785
8648.15 1865
8649.03 1844
8649.90 1824
8650.78 1781
8651.66 1794
8652.54 1849
8653.41 1846
8654.29 1832
8655.17 1829
8656.05 1891
8656.93 1909
8657.80 1917
8658.68 1801
8659.56 1828
8660.44 1897
8661.32 1877
8662.19 1865
8663.07 1839
8663.95 1895
8664.83 1897
8665.71 1939
8666.59 1933
8667.46 1917
8668.34 1989
8669.22 2063
8670.10 2152
8670.98 2146
8671.86 2233
8672.74 2227
8673.62 2252
8674.49 2295
8675.37 2243
8676.25 2282
8677.13 2346
8678.01 2268
8678.89 2216
8679.77 2221
8680.65 2204
8681.53 2255
8682.41 2189
8683.29 2175
8684.16 2241
8685.04 2279
8685.92 2281
8686.80 2387
8687.68 2528
8688.56 2567
8689.44 2653
8690.32 2919
8691.20 3055
8692.08 3129
8692.96 3240
8693.84 3172
8694.72 3218
8695.60 3123
8696.48 3083
8697.36 2998
8698.24 2888
8699.12 2753
8700.00 2737
8700.88 2648
8701.76 2585
8702.64 2516
8703.52 2480
8704.40 2430
8705.28 2486
8706.16 2468
8707.04 2550
8707.92 2533
8708.80 2551
8709.69 2540
8710.57 2522
8711.45 2564
8712.33 2514
8713.21 2572
8714.09 2578
8714.97 2569
8715.85 2606
8716.73 2646
8717.61 2721
8718.49 2656
8719.38 2708
8720.26 2779
8721.14 2745
8722.02 2804
8722.90 2813
8723.78 2908
8724.66 2880
8725.54 2928
8726.43 2940
8727.31 2977
8728.19 3052
8729.07 3078
8729.95 3060
8730.83 3146
8731.72 3184
8732.60 3302
8733.48 3280
8734.36 3325
8735.24 3413
8736.13 3389
8737.01 3387
8737.89 3421
8738.77 3417
8739.65 3398
8740.54 3503
8741.42 3429
8742.30 3471
8743.18 3504
8744.07 3573
8744.95 3549
8745.83 3553
8746.71 3527
8747.60 3626
8748.48 3716
8749.36 3813
8750.24 3869
8751.13 3807
8752.01 3826
8752.89 3782
8753.77 3886
8754.66 4022
8755.54 4049
8756.42 3952
8757.31 4126
8758.19 4253
8759.07 4274
8759.96 4424
8760.84 4615
8761.72 4851
8762.61 4999
8763.49 5138
8764.37 5174
8765.26 5406
8766.14 5594
8767.02 5568
8767.91 5605
8768.79 5648
8769.67 5638
8770.56 5690
8771.44 5705
8772.32 5473
8773.21 5647
8774.09 5808
8774.98 5970
8775.86 6468
8776.74 7038
8777.63 7933
8778.51 9054
8779.40 10282
8780.28 11538
8781.17 12812
8782.05 13886
8782.93 14558
8783.82 14437
8784.70 14115
8785.59 13726
8786.47 12768
8787.36 11783
8788.24 10682
8789.13 9482
8790.01 8683
8790.89 8074
8791.78 7391
8792.66 6992
8793.55 6630
8794.43 6594
8795.32 6572
8796.20 6633
8797.09 6753
8797.97 6846
8798.86 6792
8799.74 6729
8800.63 6642
8801.52 6387
8802.40 6154
8803.29 5822
8804.17 5415
8805.06 5179
8805.94 4870
8806.83 4694
8807.71 4569
8808.60 4453
8809.48 4371
8810.37 4215
8811.26 4232
8812.14 4322
8813.03 4335
8813.91 4250
8814.80 4307
8815.69 4241
8816.57 4238
8817.46 4354
8818.34 4408
8819.23 4485
8820.12 4456
8821.00 4485
8821.89 4412
8822.77 4491
8823.66 4357
8824.55 4206
8825.43 4091
8826.32 4070
8827.21 4007
8828.09 3844
8828.98 3723
8829.87 3698
8830.75 3673
8831.64 3651
8832.53 3578
8833.41 3549
8834.30 3580
8835.19 3578
8836.08 3489
8836.96 3581
8837.85 3662
8838.74 3707
8839.62 3640
8840.51 3584
8841.40 3542
8842.29 3624
8843.17 3643
8844.06 3626
8844.95 3629
8845.84 3603
8846.72 3619
8847.61 3671
8848.50 3553
8849.39 3507
8850.27 3659
8851.16 3624
8852.05 3553
8852.94 3604
8853.82 3570
8854.71 3548
8855.60 3629
8856.49 3607
8857.38 3639
8858.26 3648
8859.15 3680
8860.04 3709
8860.93 3667
8861.82 3615
8862.71 3516
8863.59 3489
8864.48 3385
8865.37 3385
8866.26 3345
8867.15 3230
8868.04 3106
8868.93 3120
8869.81 3082
8870.70 3053
8871.59 2974
8872.48 2897
8873.37 2797
8874.26 2895
8875.15 2882
8876.04 2868
8876.93 2880
8877.81 2831
8878.70 2779
8879.59 2764
8880.48 2747
8881.37 2749
8882.26 2752
8883.15 2712
8884.04 2638
8884.93 2599
8885.82 2605
8886.71 2544
8887.60 2516
8888.49 2483
8889.38 2491
8890.27 2468
8891.16 2484
8892.05 2441
8892.94 2401
8893.83 2482
8894.72 2419
8895.61 2375
8896.50 2486
8897.39 2381
8898.28 2402
8899.17 2335
8900.06 2395
8900.95 2355
8901.84 2351
8902.73 2260
8903.62 2212
8904.51 2174
8905.40 2162
8906.29 2176
8907.18 2118
8908.07 2143
8908.96 2138
8909.85 2117
8910.74 2127
8911.63 2037
8912.52 2023
8913.41 2062
8914.31 2050
8915.20 1935
8916.09 1935
8916.98 1976
8917.87 1964
8918.76 1878
8919.65 1939
8920.54 1900
8921.43 1918
8922.33 1941
8923.22 1938
8924.11 1956
8925.00 2006
8925.89 1959
8926.78 1956
8927.67 1994
8928.57 2010
8929.46 2026
8930.35 1977
8931.24 1980
8932.13 1961
8933.03 1922
8933.92 1913
8934.81 1970
8935.70 1930
8936.59 1886
8937.49 1878
8938.38 1870
8939.27 1851
8940.16 1809
8941.05 1820
8941.95 1771
8942.84 1719
8943.73 1762
8944.62 1694
8945.52 1735
8946.41 1735
8947.30 1737
8948.19 1719
8949.09 1704
8949.98 1699
8950.87 1681
8951.76 1685
8952.66 1664
8953.55 1695
8954.44 1694
8955.34 1672
8956.23 1640
8957.12 1638
8958.02 1649
8958.91 1598
8959.80 1570
8960.69 1566
8961.59 1527
8962.48 1552
8963.37 1552
8964.27 1528
8965.16 1553
8966.05 1597
8966.95 1580
8967.84 1554
8968.74 1508
8969.63 1542
8970.52 1542
8971.42 1574
8972.31 1500
8973.20 1501
8974.10 1537
8974.99 1512
8975.89 1454
8976.78 1440
8977.67 1430
8978.57 1445
8979.46 1396
8980.36 1387
8981.25 1392
8982.15 1416
8983.04 1390
8983.93 1371
8984.83 1389
8985.72 1328
8986.62 1358
8987.51 1347
8988.41 1301
8989.30 1301
8990.20 1326
8991.09 1312
8991.99 1321
8992.88 1351
8993.78 1308
8994.67 1341
8995.57 1335
8996.46 1298
8997.36 1261
8998.25 1283
8999.15 1235
9000.04 1218
9000.94 1256
9001.83 1267
9002.73 1244
9003.62 1229
9004.52 1220
9005.41 1207
9006.31 1198
9007.20 1266
9008.10 1268
9009.00 1245
9009.89 1235
9010.79 1237
9011.68 1230
9012.58 1221
9013.47 1198
9014.37 1205
9015.27 1187
9016.16 1198
9017.06 1211
9017.95 1197
9018.85 1146
9019.75 1196
9020.64 1191
9021.54 1154
9022.43 1190
9023.33 1159
9024.23 1176
9025.12 1145
9026.02 1140
9026.92 1151
9027.81 1115
9028.71 1100
9029.61 1145
9030.50 1119
9031.40 1111
9032.30 1142
9033.19 1149
9034.09 1128
9034.99 1128
9035.88 1135
9036.78 1127
9037.68 1104
9038.58 1119
9039.47 1076
9040.37 1108
9041.27 1116
9042.16 1067
9043.06 1064
9043.96 1113
9044.86 1041
9045.75 1016
9046.65 1087
9047.55 1128
9048.45 1138
9049.34 1106
9050.24 1077
9051.14 1100
9052.04 1101
9052.94 1069
9053.83 1123
9054.73 1097
9055.63 1122
9056.53 1103
9057.43 1114
9058.32 1077
9059.22 1095
9060.12 1073
9061.02 1086
9061.92 1085
9062.81 1079
9063.71 1078
9064.61 1094
9065.51 1119
9066.41 1089
9067.31 1132
9068.21 1095
9069.10 1074
9070.00 1121
9070.90 1158
9071.80 1061
9072.70 1075
9073.60 1087
9074.50 1082
9075.40 1088
9076.29 1082
9077.19 1078
9078.09 1068
9078.99 1135
9079.89 1079
9080.79 1080
9081.69 1061
9082.59 987
9083.49 1017
9084.39 1081
9085.29 1027
9086.19 1046
9087.09 1079
9087.98 1086
9088.88 1006
9089.78 1032
9090.68 1045
9091.58 1042
9092.48 1065
9093.38 1019
9094.28 996
9095.18 1052
9096.08 1044
9096.98 1021
9097.88 1025
9098.78 1067
9099.68 1016
9100.58 1020
9101.48 984
9102.38 1032
9103.28 1062
9104.18 1008
9105.08 1006
9105.99 983
9106.89 989
9107.79 983
9108.69 992
9109.59 950
9110.49 1017
9111.39 1003
9112.29 1014
9113.19 1014
9114.09 1044
9114.99 1029
9115.89 1020
9116.79 981
9117.69 993
9118.60 1000
9119.50 994
9120.40 998
9121.30 982
9122.20 980
9123.10 1031
9124.00 996
9124.90 1032
9125.81 1001
9126.71 1020
9127.61 1002
9128.51 1014
9129.41 1004
9130.31 1035
9131.22 984
9132.12 1007
9133.02 996
9133.92 1000
9134.82 988
9135.72 976
9136.63 966
9137.53 989
9138.43 1026
9139.33 990
9140.23 944
9141.14 936
9142.04 1008
9142.94 1021
9143.84 993
9144.75 970
9145.65 973
9146.55 986
9147.45 1003
9148.36 1020
9149.26 970
9150.16 996
9151.06 1013
9151.97 997
9152.87 993
9153.77 981
9154.67 998
9155.58 1015
9156.48 996
9157.38 984
9158.29 972
9159.19 993
9160.09 942
9161.00 991
9161.90 996
9162.80 1035
9163.71 945
9164.61 949
9165.51 990
9166.42 968
9167.32 970
9168.22 938
9169.13 1025
9170.03 973
9170.93 982
9171.84 998
9172.74 1008
9173.64 1000
9174.55 974
9175.45 982
9176.36 1048
9177.26 1035
9178.16 972
9179.07 1026
9179.97 990
9180.88 983
9181.78 980
9182.69 995
9183.59 976
9184.49 1025
9185.40 1003
9186.30 1016
9187.21 996
9188.11 953
9189.02 982
9189.92 1010
9190.82 1007
9191.73 1010
9192.63 1018
9193.54 980
9194.44 971
9195.35 995
9196.25 1004
9197.16 1028
9198.06 1060
9198.97 1066
9199.87 1046
9200.78 1031
9201.68 1008
9202.59 999
9203.49 999
9204.40 994
9205.30 967
9206.21 972
9207.12 1007
9208.02 966
9208.93 981
9209.83 1014
9210.74 968
9211.64 974
9212.55 1020
9213.45 997
9214.36 992
9215.27 1019
9216.17 1011
9217.08 1030
9217.98 1009
9218.89 989
9219.80 1018
9220.70 946
9221.61 944
9222.51 988
9223.42 1028
9224.33 993
9225.23 999
9226.14 964
9227.05 949
9227.95 958
9228.86 967
9229.77 976
9230.67 993
9231.58 932
9232.49 923
9233.39 929
9234.30 974
9235.21 995
9236.11 958
9237.02 956
9237.93 942
9238.83 946
9239.74 986
9240.65 957
9241.55 952
9242.46 916
9243.37 926
9244.28 983
9245.18 973
9246.09 982
9247.00 978
9247.91 949
9248.81 952
9249.72 952
9250.63 942
9251.54 934
9252.44 939
9253.35 932
9254.26 963
9255.17 942
9256.07 923
9256.98 904
9257.89 970
9258.80 976
9259.71 950
9260.61 923
9261.52 953
9262.43 978
9263.34 948
9264.25 908
9265.16 960
9266.06 1000
9266.97 1030
9267.88 1007
9268.79 957
9269.70 987
9270.61 997
9271.51 1041
9272.42 956
9273.33 961
9274.24 994
9275.15 1010
9276.06 982
9276.97 1011
9277.88 989
9278.78 1029
9279.69 1069
9280.60 1027
9281.51 1020
9282.42 981
9283.33 1000
9284.24 989
9285.15 956
9286.06 962
9286.97 993
9287.88 969
9288.79 957
9289.70 964
9290.60 1052
9291.51 1002
9292.42 989
9293.33 1006
9294.24 987
9295.15 974
9296.06 970
9296.97 1029
9297.88 1021
9298.79 968
9299.70 983
9300.61 1039
9301.52 995
9302.43 988
9303.34 971
9304.25 1002
9305.16 997
9306.07 970
9306.98 983
9307.89 975
9308.80 985
9309.71 1026
9310.63 999
9311.54 1002
9312.45 980
9313.36 981
9314.27 1002
9315.18 984
9316.09 1034
9317.00 1003
9317.91 995
9318.82 950
9319.73 967
9320.64 939
9321.55 973
9322.47 952
9323.38 983
9324.29 986
9325.20 971
9326.11 950
9327.02 948
9327.93 990
9328.84 959
9329.76 972
9330.67 911
9331.58 932
9332.49 922
9333.40 966
9334.31 981
9335.23 938
9336.14 922
9337.05 972
9337.96 966
9338.87 956
9339.78 969
9340.70 938
9341.61 982
9342.52 982
9343.43 946
9344.34 955
9345.26 968
9346.17 952
9347.08 1025
9347.99 964
9348.91 981
9349.82 997
9350.73 987
9351.64 958
9352.56 937
9353.47 969
9354.38 1009
9355.29 988
9356.21 956
9357.12 966
9358.03 967
9358.94 918
9359.86 970
9360.77 986
9361.68 950
9362.60 968
9363.51 973
9364.42 991
9365.34 1037
9366.25 1012
9367.16 982
9368.08 950
9368.99 1019
9369.90 997
9370.82 954
9371.73 1033
9372.64 971
9373.56 925
9374.47 974
9375.38 959
9376.30 984
9377.21 944
9378.12 984
9379.04 961
9379.95 980
9380.87 988
9381.78 1011
9382.69 990
9383.61 1063
9384.52 1021
9385.44 1004
9386.35 1036
9387.27 972
9388.18 980
9389.09 1026
9390.01 1050
9390.92 1089
9391.84 1133
9392.75 1127
9393.67 1095
9394.58 1142
9395.50 1136
9396.41 1103
9397.32 1032
9398.24 1080
9399.15 1070
9400.07 1077
9400.98 1054
9401.90 1090
9402.81 1065
9403.73 1021
9404.64 1066
9405.56 1030
9406.47 1039
9407.39 1038
9408.30 1027
9409.22 1094
9410.14 1065
9411.05 1086
9411.97 1072
9412.88 1041
9413.80 1095
9414.71 994
9415.63 1007
9416.54 1021
9417.46 1056
9418.38 1030
9419.29 1014
9420.21 1032
9421.12 1050
9422.04 1040
9422.95 1090
9423.87 1076
9424.79 1107
9425.70 1083
9426.62 1047
9427.54 1015
9428.45 1068
9429.37 1112
9430.28 1084
9431.20 1124
9432.12 1133
9433.03 1135
9433.95 1131
9434.87 1162
9435.78 1166
9436.70 1168
9437.62 1186
9438.53 1219
9439.45 1208
9440.37 1163
9441.28 1227
9442.20 1182
9443.12 1179
9444.03 1197
9444.95 1160
9445.87 1208
9446.79 1265
9447.70 1363
9448.62 1403
9449.54 1423
9450.45 1507
9451.37 1549
9452.29 1593
9453.21 1645
9454.12 1740
9455.04 1739
9455.96 1709
9456.88 1583
9457.79 1613
9458.71 1530
9459.63 1487
9460.55 1413
9461.47 1347
9462.38 1277
9463.30 1304
9464.22 1295
9465.14 1262
9466.06 1188
9466.97 1122
9467.89 1203
9468.81 1176
9469.73 1156
9470.65 1229
9471.56 1163
9472.48 1171
9473.40 1184
9474.32 1161
9475.24 1150
9476.16 1195
9477.08 1214
9477.99 1214
9478.91 1237
9479.83 1240
9480.75 1287
9481.67 1302
9482.59 1273
9483.51 1248
9484.43 1257
9485.34 1252
9486.26 1235
9487.18 1212
9488.10 1206
9489.02 1222
9489.94 1206
9490.86 1170
9491.78 1146
9492.70 1140
9493.62 1164
9494.54 1126
9495.46 1118
9496.38 1079
9497.30 1057
9498.22 1086
9499.13 1057
9500.05 1047
9500.97 1084
9501.89 1085
9502.81 1060
9503.73 1069
9504.65 1075
9505.57 1072
9506.49 1063
9507.41 1083
9508.33 1053
9509.25 1036
9510.17 1090
9511.09 1109
9512.01 1098
9512.93 1078
9513.86 1119
9514.78 1138
9515.70 1119
9516.62 1136
9517.54 1113
9518.46 1019
9519.38 1061
9520.30 1085
9521.22 1125
9522.14 1102
9523.06 1108
9523.98 1142
9524.90 1123
9525.82 1130
9526.75 1157
9527.67 1138
9528.59 1186
9529.51 1196
9530.43 1203
9531.35 1209
9532.27 1223
9533.19 1215
9534.11 1259
9535.04 1264
9535.96 1233
9536.88 1223
9537.80 1264
9538.72 1190
9539.64 1192
9540.57 1225
9541.49 1156
9542.41 1156
9543.33 1140
9544.25 1125
9545.17 1096
9546.10 1131
9547.02 1087
9547.94 1085
9548.86 1059
9549.78 1078
9550.71 1054
9551.63 1074
9552.55 1071
9553.47 1075
9554.40 1063
9555.32 1082
9556.24 1117
9557.16 1116
9558.09 1066
9559.01 1085
9559.93 1083
9560.85 1143
9561.78 1080
9562.70 1058
9563.62 1044
9564.54 1087
9565.47 1047
9566.39 1043
9567.31 1080
9568.24 1102
9569.16 1093
9570.08 1042
9571.00 1050
9571.93 1065
9572.85 1013
9573.77 1023
9574.70 1010
9575.62 975
9576.54 998
9577.47 1044
9578.39 1040
9579.31 991
9580.24 993
9581.16 1036
9582.09 979
9583.01 1003
9583.93 1021
9584.86 1005
9585.78 995
9586.70 1009
9587.63 1011
9588.55 1036
9589.48 1051
9590.40 1025
9591.32 985
9592.25 1004
9593.17 1040
9594.10 1011
9595.02 1042
9595.95 1031
9596.87 1043
9597.79 1048
9598.72 1056
9599.64 1028
9600.57 1070
9601.49 1062
9602.42 1068
9603.34 1035
9604.27 1019
9605.19 1068
9606.12 1102
9607.04 1030
9607.97 1107
9608.89 1062
9609.82 1033
9610.74 1072
9611.67 1099
9612.59 1116
9613.52 1099
9614.44 1074
9615.37 1079
9616.29 1134
9617.22 1115
9618.14 1098
9619.07 1091
9619.99 1095
9620.92 1106
9621.85 1132
9622.77 1109
9623.70 1173
9624.62 1193
9625.55 1143
9626.47 1148
9627.40 1146
9628.33 1162
9629.25 1151
9630.18 1213
9631.10 1259
9632.03 1224
9632.96 1241
9633.88 1197
9634.81 1182
9635.73 1168
9636.66 1272
9637.59 1252
9638.51 1193
9639.44 1246
9640.37 1259
9641.29 1247
9642.22 1296
9643.15 1323
9644.07 1393
9645.00 1424
9645.93 1476
9646.85 1531
9647.78 1588
9648.71 1558
9649.63 1623
9650.56 1628
9651.49 1580
9652.41 1581
9653.34 1577
9654.27 1544
9655.20 1511
9656.12 1438
9657.05 1440
9657.98 1436
9658.90 1380
9659.83 1354
9660.76 1305
9661.69 1302
9662.61 1344
9663.54 1362
9664.47 1340
9665.40 1341
9666.32 1362
9667.25 1376
9668.18 1403
9669.11 1385
9670.04 1312
9670.96 1345
9671.89 1382
9672.82 1423
9673.75 1386
9674.68 1393
9675.60 1349
9676.53 1358
9677.46 1388
9678.39 1391
9679.32 1443
9680.25 1438
9681.17 1386
9682.10 1418
9683.03 1412
9683.96 1360
9684.89 1386
9685.82 1438
9686.75 1385
9687.67 1360
9688.60 1411
9689.53 1472
9690.46 1459
9691.39 1458
9692.32 1486
9693.25 1518
9694.18 1493
9695.11 1567
9696.03 1601
9696.96 1613
9697.89 1615
9698.82 1593
9699.75 1595
9700.68 1541
9701.61 1555
9702.54 1542
9703.47 1587
9704.40 1543
9705.33 1506
9706.26 1531
9707.19 1518
9708.12 1458
9709.05 1458
9709.98 1431
9710.91 1452
9711.84 1440
9712.77 1454
9713.70 1468
9714.63 1471
9715.56 1443
9716.49 1423
9717.42 1395
9718.35 1404
9719.28 1388
9720.21 1348
9721.14 1343
9722.07 1326
9723.00 1341
9723.93 1301
9724.86 1306
9725.79 1265
9726.72 1242
9727.65 1312
9728.58 1291
9729.51 1313
9730.44 1309
9731.37 1318
9732.31 1263
9733.24 1228
9734.17 1249
9735.10 1287
9736.03 1330
9736.96 1297
9737.89 1236
9738.82 1246
9739.75 1255
9740.69 1213
9741.62 1271
9742.55 1262
9743.48 1251
9744.41 1219
9745.34 1208
9746.27 1141
9747.21 1172
9748.14 1220
9749.07 1189
9750.00 1199
9750.93 1233
9751.86 1204
9752.80 1197
9753.73 1153
9754.66 1162
9755.59 1116
9756.52 1113
9757.46 1137
9758.39 1111
9759.32 1132
9760.25 1120
9761.18 1144
9762.12 1123
9763.05 1167
9763.98 1179
9764.91 1193
9765.85 1154
9766.78 1153
9767.71 1178
9768.64 1178
9769.58 1149
9770.51 1124
9771.44 1146
9772.37 1186
9773.31 1210
9774.24 1149
9775.17 1168
9776.11 1210
9777.04 1167
9777.97 1250
9778.91 1276
9779.84 1226
9780.77 1233
9781.71 1252
9782.64 1288
9783.57 1299
9784.51 1239
9785.44 1266
9786.37 1289
9787.31 1249
9788.24 1209
9789.17 1178
9790.11 1182
9791.04 1171
9791.97 1192
9792.91 1136
9793.84 1159
9794.77 1116
9795.71 1159
9796.64 1150
9797.58 1176
9798.51 1201
9799.44 1157
9800.38 1148
9801.31 1128
9802.25 1119
9803.18 1116
9804.12 1086
9805.05 1090
9805.98 1092
9806.92 1047
9807.85 1004
9808.79 969
9809.72 1015
9810.66 1037
9811.59 1029
9812.53 1016
9813.46 1020
9814.40 1026
9815.33 1016
9816.27 978
9817.20 998
9818.14 975
9819.07 948
9820.01 988
9820.94 972
9821.88 976
9822.81 935
9823.75 1010
9824.68 991
9825.62 964
9826.55 931
9827.49 978
9828.42 1021
9829.36 933
9830.29 954
9831.23 965
9832.17 961
9833.10 957
9834.04 965
9834.97 916
9835.91 921
9836.84 926
9837.78 933
9838.72 951
9839.65 944
9840.59 924
9841.52 960
9842.46 980
9843.40 940
9844.33 966
9845.27 1027
9846.20 983
9847.14 944
9848.08 954
9849.01 951
9849.95 950
9850.89 940
9851.82 914
9852.76 912
9853.70 951
9854.63 965
9855.57 967
9856.51 989
9857.44 965
9858.38 971
9859.32 957
9860.25 928
9861.19 954
9862.13 961
9863.07 968
9864.00 939
9864.94 958
9865.88 929
9866.81 926
9867.75 926
9868.69 931
9869.63 934
9870.56 900
9871.50 927
9872.44 928
9873.38 985
9874.31 956
9875.25 916
9876.19 907
9877.13 921
9878.07 930
9879.00 941
9879.94 930
9880.88 891
9881.82 956
9882.75 950
9883.69 933
9884.63 920
9885.57 937
9886.51 956
9887.45 936
9888.38 917
9889.32 916
9890.26 916
9891.20 888
9892.14 914
9893.08 924
9894.01 913
9894.95 925
9895.89 993
9896.83 912
9897.77 914
9898.71 901
9899.65 921
9900.59 926
9901.52 935
9902.46 926
9903.40 884
9904.34 924
9905.28 907
9906.22 950
9907.16 931
9908.10 951
9909.04 913
9909.98 932
9910.92 929
9911.86 943
9912.80 947
9913.73 940
9914.67 983
9915.61 1011
9916.55 967
9917.49 974
9918.43 1002
9919.37 996
9920.31 1053
9921.25 1135
9922.19 1229
9923.13 1231
9924.07 1325
9925.01 1377
9925.95 1386
9926.89 1463
9927.83 1416
9928.77 1456
9929.71 1409
9930.65 1377
9931.59 1338
9932.53 1225
9933.47 1219
9934.41 1188
9935.36 1067
9936.30 1005
9937.24 1007
9938.18 1055
9939.12 983
9940.06 938
9941.00 879
9941.94 883
9942.88 875
9943.82 893
9944.76 885
9945.70 905
9946.64 844
9947.59 830
9948.53 888
9949.47 865
9950.41 864
9951.35 856
9952.29 890
9953.23 850
9954.17 857
9955.12 869
9956.06 854
9957.00 826
9957.94 864
9958.88 794
9959.82 852
9960.77 843
9961.71 866
9962.65 853
9963.59 859
9964.53 895
9965.48 873
9966.42 935
9967.36 875
9968.30 895
9969.24 853
9970.19 856
9971.13 853
9972.07 843
9973.01 827
9973.95 804
9974.90 790
9975.84 847
9976.78 790
9977.72 782
9978.67 802
9979.61 841
9980.55 802
9981.50 811
9982.44 817
9983.38 826
9984.32 798
9985.27 778
9986.21 777
9987.15 755
9988.10 801
9989.04 775
9989.98 785
9990.92 770
9991.87 812
9992.81 821
9993.75 778
9994.70 792
9995.64 785
9996.58 786
9997.53 735
9998.47 803
9999.41 796
10000.36 812
10001.30 802
10002.25 827
10003.19 802
10004.13 854
10005.08 854
10006.02 848
10006.96 851
10007.91 826
10008.85 799
10009.80 769
10010.74 796
10011.68 785
10012.63 776
10013.57 791
10014.52 804
10015.46 839
10016.41 807
10017.35 783
10018.29 784
10019.24 744
10020.18 775
10021.13 796
10022.07 810
10023.02 779
10023.96 782
10024.91 797
10025.85 821
10026.80 812
10027.74 768
10028.69 799
10029.63 764
10030.58 825
10031.52 772
10032.47 775
10033.41 788
10034.36 813
10035.30 784
10036.25 809
10037.19 791
10038.14 774
10039.08 781
10040.03 786
10040.97 808
10041.92 747
10042.87 734
10043.81 790
10044.76 745
10045.70 754
10046.65 769
10047.59 739
10048.54 739
10049.49 744
10050.43 769
10051.38 728
10052.32 733
10053.27 786
10054.22 767
10055.16 765
10056.11 734
10057.05 743
10058.00 764
10058.95 782
10059.89 747
10060.84 703
10061.79 752
10062.73 749
10063.68 738
10064.63 692
10065.57 743
10066.52 710
10067.47 727
10068.41 700
10069.36 705
10070.31 709
10071.25 698
10072.20 749
10073.15 712
10074.10 758
10075.04 746
10075.99 750
10076.94 710
10077.88 704
10078.83 745
10079.78 728
10080.73 735
10081.67 717
10082.62 712
10083.57 717
10084.52 719
10085.46 678
10086.41 674
10087.36 682
10088.31 676
10089.25 709
10090.20 706
10091.15 680
10092.10 681
10093.05 697
10093.99 682
10094.94 677
10095.89 681
10096.84 688
10097.79 720
10098.73 705
10099.68 690
10100.63 726
10101.58 695
10102.53 673
10103.48 674
10104.42 693
10105.37 723
10106.32 691
10107.27 713
10108.22 687
10109.17 666
10110.12 699
10111.06 663
10112.01 714
10112.96 692
10113.91 693
10114.86 682
10115.81 718
10116.76 682
10117.71 681
10118.66 688
10119.61 680
10120.56 699
10121.50 683
10122.45 663
10123.40 645
10124.35 672
10125.30 672
10126.25 664
10127.20 653
10128.15 666
10129.10 680
10130.05 662
10131.00 698
10131.95 732
10132.90 690
10133.85 662
10134.80 669
10135.75 685
10136.70 703
10137.65 681
10138.60 683
10139.55 688
10140.50 702
10141.45 642
10142.40 719
10143.35 660
10144.30 688
10145.25 674
10146.20 730
10147.15 681
10148.10 697
10149.05 702
10150.00 705
10150.95 683
10151.90 721
10152.86 728
10153.81 681
10154.76 682
10155.71 677
10156.66 711
10157.61 681
10158.56 733
10159.51 668
10160.46 694
10161.41 697
10162.37 680
10163.32 718
10164.27 699
10165.22 678
10166.17 717
10167.12 717
10168.07 713
10169.03 682
10169.98 714
10170.93 746
10171.88 674
10172.83 728
10173.78 722
10174.74 701
10175.69 729
10176.64 756
10177.59 748
10178.54 708
10179.49 720
10180.45 743
10181.40 740
10182.35 753
10183.30 733
10184.26 771
10185.21 793
10186.16 774
10187.11 782
10188.06 759
10189.02 789
10189.97 779
10190.92 822
10191.87 820
10192.83 816
10193.78 794
10194.73 836
10195.69 828
10196.64 832
10197.59 809
10198.54 842
10199.50 885
10200.45 788
10201.40 840
10202.36 845
10203.31 775
10204.26 783
10205.22 839
10206.17 816
10207.12 781
10208.08 801
10209.03 814
10209.98 806
10210.94 789
10211.89 831
10212.84 793
10213.80 763
10214.75 785
10215.70 758
10216.66 788
10217.61 760
10218.56 748
10219.52 756
10220.47 781
10221.43 772
10222.38 755
10223.33 778
10224.29 749
10225.24 751
10226.20 817
10227.15 758
10228.11 789
10229.06 805
10230.01 779
10230.97 807
10231.92 860
10232.88 868
10233.83 845
10234.79 888
10235.74 875
10236.70 846
10237.65 842
10238.60 879
10239.56 886
10240.51 861
10241.47 824
10242.42 778
10243.38 802
10244.33 760
10245.29 767
10246.24 783
10247.20 735
10248.15 745
10249.11 734
10250.07 719
10251.02 717
10251.98 717
10252.93 732
10253.89 712
10254.84 726
10255.80 685
10256.75 732
10257.71 704
10258.67 683
10259.62 679
10260.58 734
10261.53 693
10262.49 695
10263.44 696
10264.40 684
10265.36 734
10266.31 738
10267.27 721
10268.22 728
10269.18 717
10270.14 712
10271.09 713
10272.05 709
10273.01 675
10273.96 701
10274.92 709
10275.87 672
10276.83 701
10277.79 716
10278.74 712
10279.70 708
10280.66 696
10281.61 733
10282.57 707
10283.53 652
10284.49 689
10285.44 722
10286.40 728
10287.36 729
10288.31 680
10289.27 666
10290.23 663
10291.18 661
10292.14 636
10293.10 646
10294.06 654
10295.01 649
10295.97 633
10296.93 662
10297.89 684
10298.84 689
10299.80 663
10300.76 637
10301.72 643
10302.67 669
10303.63 659
10304.59 643
10305.55 618
10306.51 657
10307.46 692
10308.42 682
10309.38 673
10310.34 629
10311.30 666
10312.25 680
10313.21 682
10314.17 719
10315.13 674
10316.09 672
10317.05 704
10318.00 721
10318.96 652
10319.92 646
10320.88 672
10321.84 699
10322.80 641
10323.76 630
10324.71 655
10325.67 656
10326.63 635
10327.59 651
10328.55 662
10329.51 629
10330.47 642
10331.43 657
10332.39 639
10333.35 637
10334.30 660
10335.26 636
10336.22 682
10337.18 665
10338.14 648
10339.10 632
10340.06 644
10341.02 654
10341.98 635
10342.94 675
10343.90 646
10344.86 654
10345.82 646
10346.78 650
10347.74 644
10348.70 648
10349.66 695
10350.62 643
10351.58 618
10352.54 634
10353.50 652
10354.46 637
10355.42 684
10356.38 684
10357.34 675
10358.30 652
10359.26 678
10360.22 643
10361.18 656
10362.14 656
10363.10 674
10364.06 685
10365.02 675
10365.98 692
10366.94 633
10367.90 677
10368.87 674
10369.83 626
10370.79 647
10371.75 654
10372.71 622
10373.67 644
10374.63 642
10375.59 651
10376.55 637
10377.51 635
10378.48 585
10379.44 655
10380.40 647
10381.36 635
10382.32 609
10383.28 667
10384.24 662
10385.21 649
10386.17 653
10387.13 608
10388.09 618
10389.05 630
10390.01 599
10390.98 597
10391.94 619
10392.90 649
10393.86 644
10394.82 640
10395.79 636
10396.75 630
10397.71 656
10398.67 680
10399.63 636
10400.60 626
10401.56 630
10402.52 635
10403.48 656
10404.45 653
10405.41 657
10406.37 682
10407.33 674
10408.30 646
10409.26 648
10410.22 628
10411.18 624
10412.15 698
10413.11 680
10414.07 698
10415.04 721
10416.00 717
10416.96 715
10417.93 698
10418.89 716
10419.85 736
10420.81 773
10421.78 714
10422.74 682
10423.70 677
10424.67 696
10425.63 753
10426.59 724
10427.56 704
10428.52 699
10429.49 729
10430.45 697
10431.41 695
10432.38 698
10433.34 688
10434.30 700
10435.27 693
10436.23 637
10437.20 654
10438.16 627
10439.12 672
10440.09 638
10441.05 626
10442.02 629
10442.98 618
10443.94 621
10444.91 608
10445.87 624
10446.84 620
10447.80 645
10448.77 580
10449.73 628
10450.70 606
10451.66 590
10452.63 631
10453.59 608
10454.55 620
10455.52 639
10456.48 647
10457.45 640
10458.41 629
10459.38 652
10460.34 609
10461.31 629
10462.27 621
10463.24 614
10464.20 656
10465.17 634
10466.14 629
10467.10 611
10468.07 637
10469.03 639
10470.00 621
10470.96 609
10471.93 647
10472.89 627
10473.86 632
10474.82 664
10475.79 639
10476.76 618
10477.72 621
10478.69 623
10479.65 613
10480.62 649
10481.59 606
10482.55 629
10483.52 611
10484.48 615
10485.45 642
10486.42 620
10487.38 641
10488.35 607
10489.32 639
10490.28 619
10491.25 633
10492.21 609
10493.18 603
10494.15 598
10495.11 598
10496.08 615
10497.05 621
10498.01 637
10498.98 642
10499.95 630
10500.92 642
10501.88 622
10502.85 611
10503.82 662
10504.78 618
10505.75 617
10506.72 624
10507.68 648
10508.65 620
10509.62 671
10510.59 603
10511.55 648
10512.52 604
10513.49 659
10514.46 652
10515.42 635
10516.39 647
10517.36 637
10518.33 636
10519.29 599
10520.26 621
10521.23 626
10522.20 664
10523.17 633
10524.13 621
10525.10 609
10526.07 623
10527.04 617
10528.01 629
10528.97 624
10529.94 647
10530.91 684
10531.88 612
10532.85 612
10533.82 640
10534.78 660
10535.75 616
10536.72 653
10537.69 631
10538.66 658
10539.63 643
10540.60 644
10541.56 633
10542.53 645
10543.50 671
10544.47 675
10545.44 663
10546.41 646
10547.38 703
10548.35 678
10549.32 679
10550.29 651
10551.25 636
10552.22 678
10553.19 703
10554.16 689
10555.13 722
10556.10 743
10557.07 768
10558.04 744
10559.01 749
10559.98 766
10560.95 818
10561.92 780
10562.89 738
10563.86 735
10564.83 742
10565.80 789
10566.77 751
10567.74 686
10568.71 683
10569.68 737
10570.65 685
10571.62 682
10572.59 671
10573.56 698
10574.53 668
10575.50 686
10576.47 694
10577.44 663
10578.41 658
10579.38 652
10580.35 675
10581.32 666
10582.29 663
10583.26 675
10584.23 707
10585.21 684
10586.18 716
10587.15 715
10588.12 691
10589.09 727
10590.06 706
10591.03 669
10592.00 703
10592.97 730
10593.94 653
10594.92 672
10595.89 667
10596.86 628
10597.83 652
10598.80 662
10599.77 628
10600.74 656
10601.71 662
10602.69 644
10603.66 659
10604.63 648
10605.60 642
10606.57 645
10607.54 653
10608.52 653
10609.49 672
10610.46 672
10611.43 606
10612.40 661
10613.38 663
10614.35 631
10615.32 648
10616.29 632
10617.27 663
10618.24 660
10619.21 635
10620.18 664
10621.15 647
10622.13 669
10623.10 674
10624.07 628
10625.04 655
10626.02 674
10626.99 643
10627.96 632
10628.94 671
10629.91 693
10630.88 661
10631.85 656
10632.83 637
10633.80 678
10634.77 686
10635.75 702
10636.72 723
10637.69 694
10638.67 679
10639.64 727
10640.61 705
10641.59 729
10642.56 699
10643.53 681
10644.51 686
10645.48 689
10646.45 683
10647.43 681
10648.40 660
10649.37 667
10650.35 659
10651.32 663
10652.30 686
10653.27 658
10654.24 656
10655.22 650
10656.19 661
10657.16 622
10658.14 626
10659.11 641
10660.09 658
10661.06 650
10662.04 640
10663.01 625
10663.98 653
10664.96 631
10665.93 615
10666.91 655
10667.88 631
10668.86 605
10669.83 667
10670.81 678
10671.78 656
10672.76 639
10673.73 634
10674.71 643
10675.68 658
10676.66 647
10677.63 624
10678.61 619
10679.58 665
10680.56 645
10681.53 645
10682.51 624
10683.48 638
10684.46 644
10685.43 624
10686.41 620
10687.38 612
10688.36 643
10689.33 646
10690.31 637
10691.28 656
10692.26 621
10693.24 602
10694.21 617
10695.19 618
10696.16 626
10697.14 597
10698.12 617
10699.09 614
10700.07 625
10701.04 598
10702.02 623
10703.00 615
10703.97 593
10704.95 583
10705.92 571
10706.90 635
10707.88 650
10708.85 620
10709.83 612
10710.81 589
10711.78 627
10712.76 640
10713.74 663
10714.71 630
10715.69 646
10716.67 632
10717.64 649
10718.62 583
10719.60 592
10720.57 617
10721.55 627
10722.53 633
10723.50 633
10724.48 586
10725.46 591
10726.44 625
10727.41 643
10728.39 637
10729.37 620
10730.35 588
10731.32 602
10732.30 625
10733.28 597
10734.26 642
10735.23 585
10736.21 616
10737.19 634
10738.17 634
10739.14 614
10740.12 641
10741.10 627
10742.08 628
10743.06 614
10744.03 628
10745.01 693
10745.99 694
10746.97 642
10747.95 606
10748.92 586
10749.90 613
10750.88 678
10751.86 604
10752.84 614
10753.82 615
10754.79 607
10755.77 640
10756.75 617
10757.73 635
10758.71 623
10759.69 635
10760.67 622
10761.65 583
10762.62 578
10763.60 618
10764.58 623
10765.56 646
10766.54 606
10767.52 627
10768.50 645
10769.48 655
10770.46 633
10771.44 591
10772.42 621
10773.39 639
10774.37 620
10775.35 643
10776.33 635
10777.31 631
10778.29 651
10779.27 627
10780.25 654
10781.23 640
10782.21 642
10783.19 670
10784.17 634
10785.15 612
10786.13 619
10787.11 612
10788.09 577
10789.07 604
10790.05 598
10791.03 596
10792.01 578
10792.99 609
10793.97 598
10794.95 578
10795.93 587
10796.91 617
10797.89 612
10798.87 576
10799.85 604
10800.83 608
10801.82 615
10802.80 592
10803.78 589
10804.76 588
10805.74 557
10806.72 606
10807.70 603
10808.68 587
10809.66 614
10810.64 598
10811.62 610
10812.61 618
10813.59 592
10814.57 631
10815.55 622
10816.53 589
10817.51 598
10818.49 575
10819.47 588
10820.46 610
10821.44 601
10822.42 585
10823.40 588
10824.38 573
10825.36 585
10826.35 606
10827.33 608
10828.31 614
10829.29 614
10830.27 616
10831.25 603
10832.24 603
10833.22 628
10834.20 626
10835.18 609
10836.17 588
10837.15 628
10838.13 618
10839.11 667
10840.09 614
10841.08 585
10842.06 594
10843.04 608
10844.02 629
10845.01 624
10845.99 604
10846.97 638
10847.96 600
10848.94 642
10849.92 593
10850.90 637
10851.89 650
10852.87 630
10853.85 635
10854.84 584
10855.82 627
10856.80 643
10857.78 626
10858.77 644
10859.75 620
10860.73 650
10861.72 643
10862.70 626
10863.68 610
10864.67 630
10865.65 624
10866.64 634
10867.62 650
10868.60 622
10869.59 605
10870.57 612
10871.55 625
10872.54 623
10873.52 658
10874.51 685
10875.49 624
10876.47 661
10877.46 646
10878.44 650
10879.43 658
10880.41 650
10881.39 690
10882.38 687
10883.36 714
10884.35 659
10885.33 641
10886.32 695
10887.30 687
10888.29 655
10889.27 695
10890.25 657
10891.24 671
10892.22 684
10893.21 652
10894.19 652
10895.18 696
10896.16 686
10897.15 685
10898.13 727
10899.12 721
10900.10 721
10901.09 721
10902.07 717
10903.06 730
10904.04 719
10905.03 727
10906.01 744
10907.00 752
10907.99 762
10908.97 755
10909.96 777
10910.94 747
10911.93 746
10912.91 747
10913.90 763
10914.88 742
10915.87 699
10916.86 727
10917.84 762
10918.83 781
10919.81 790
10920.80 780
10921.79 774
10922.77 772
10923.76 792
10924.74 778
10925.73 777
10926.72 773
10927.70 788
10928.69 776
10929.68 762
10930.66 801
10931.65 808
10932.64 806
10933.62 782
10934.61 783
10935.60 830
10936.58 863
10937.57 855
10938.56 856
10939.54 835
10940.53 885
10941.52 908
10942.50 900
10943.49 947
10944.48 919
10945.47 911
10946.45 941
10947.44 896
10948.43 893
10949.41 937
10950.40 1006
10951.39 978
10952.38 961
10953.36 1017
10954.35 1023
10955.34 1026
10956.33 1013
10957.31 993
10958.30 996
10959.29 1033
10960.28 1016
10961.27 1016
10962.25 1011
10963.24 1015
10964.23 973
10965.22 981
10966.21 967
10967.19 954
10968.18 957
10969.17 914
10970.16 889
10971.15 913
10972.13 944
10973.12 871
10974.11 904
10975.10 905
10976.09 905
10977.08 955
10978.07 939
10979.05 922
10980.04 947
10981.03 923
10982.02 997
10983.01 959
10984.00 978
10984.99 935
10985.98 959
10986.96 974
10987.95 980
10988.94 1011
10989.93 1025
10990.92 1029
10991.91 1053
10992.90 1107
10993.89 1075
10994.88 1143
10995.87 1181
10996.86 1193
10997.85 1252
10998.84 1282
10999.83 1273
11000.82 1206
11001.81 1227
11002.79 1222
11003.78 1168
11004.77 1193
11005.76 1189
11006.75 1117
11007.74 1096
11008.73 1076
11009.72 1036
11010.71 992
11011.70 1012
11012.69 952
11013.68 951
11014.67 931
11015.67 846
11016.66 907
11017.65 890
11018.64 841
11019.63 834
11020.62 891
11021.61 866
11022.60 881
11023.59 882
11024.58 859
11025.57 850
11026.56 841
11027.55 859
11028.54 861
11029.53 821
11030.52 864
11031.52 843
11032.51 858
11033.50 849
11034.49 817
11035.48 847
11036.47 881
11037.46 834
11038.45 799
11039.45 847
11040.44 850
11041.43 828
11042.42 832
11043.41 834
11044.40 790
11045.39 787
11046.39 768
11047.38 797
11048.37 794
11049.36 770
11050.35 763
11051.35 749
11052.34 748
11053.33 760
11054.32 801
11055.31 774
11056.31 746
11057.30 719
11058.29 765
11059.28 778
11060.27 764
11061.27 776
11062.26 732
11063.25 743
11064.24 740
11065.24 756
11066.23 772
11067.22 744
11068.21 742
11069.21 748
11070.20 729
11071.19 766
11072.19 744
11073.18 802
11074.17 738
11075.16 743
11076.16 770
11077.15 762
11078.14 784
11079.14 785
11080.13 769
11081.12 732
11082.12 788
11083.11 772
11084.10 770
11085.10 749
11086.09 782
11087.08 774
11088.08 797
11089.07 739
11090.06 776
11091.06 737
11092.05 764
11093.04 763
11094.04 741
11095.03 754
11096.03 738
11097.02 729
11098.01 746
11099.01 725
11100.00 724
11101.00 701
11101.99 735
11102.98 746
11103.98 747
11104.97 692
11105.97 707
11106.96 741
11107.96 745
11108.95 745
11109.95 748
11110.94 728
11111.93 754
11112.93 747
11113.92 718
11114.92 738
11115.91 745
11116.91 726
11117.90 730
11118.90 733
11119.89 745
11120.89 730
11121.88 723
11122.88 719
11123.87 763
11124.87 758
11125.86 732
11126.86 753
11127.85 774
11128.85 770
11129.84 750
11130.84 772
11131.84 785
11132.83 757
11133.83 717
11134.82 739
11135.82 733
11136.81 759
11137.81 744
11138.81 768
11139.80 777
11140.80 708
11141.79 732
11142.79 742
11143.79 708
11144.78 754
11145.78 756
11146.77 722
11147.77 789
11148.77 725
11149.76 728
11150.76 749
11151.75 759
11152.75 735
11153.75 719
11154.74 685
11155.74 699
11156.74 724
11157.73 691
11158.73 670
11159.73 690
11160.72 752
11161.72 728
11162.72 713
11163.71 691
11164.71 669
11165.71 726
11166.71 688
11167.70 681
11168.70 696
11169.70 672
11170.69 690
11171.69 673
11172.69 700
11173.69 681
11174.68 706
11175.68 672
11176.68 664
11177.68 677
11178.67 657
11179.67 695
11180.67 677
11181.67 700
11182.66 662
11183.66 673
11184.66 689
11185.66 677
11186.66 720
11187.65 705
11188.65 683
11189.65 689
11190.65 677
11191.65 717
11192.64 714
11193.64 676
11194.64 719
11195.64 673
11196.64 652
11197.64 676
11198.63 687
11199.63 667
11200.63 633
11201.63 642
11202.63 672
11203.63 682
11204.63 688
11205.63 697
11206.62 698
11207.62 703
11208.62 680
11209.62 700
11210.62 675
11211.62 649
11212.62 682
11213.62 668
11214.62 671
11215.62 665
11216.61 649
11217.61 669
11218.61 666
11219.61 684
11220.61 676
11221.61 674
11222.61 656
11223.61 654
11224.61 662
11225.61 687
11226.61 673
11227.61 669
11228.61 685
11229.61 697
11230.61 645
11231.61 683
11232.61 660
11233.61 693
11234.61 647
11235.61 680
11236.61 653
11237.61 696
11238.61 693
11239.61 682
11240.61 687
11241.61 643
11242.61 665
11243.61 680
11244.61 674
11245.61 702
11246.61 690
11247.61 699
11248.62 695
11249.62 680
11250.62 688
11251.62 668
11252.62 682
11253.62 667
11254.62 659
11255.62 722
11256.62 665
11257.62 676
11258.62 716
11259.63 705
11260.63 720
11261.63 685
11262.63 715
11263.63 686
11264.63 695
11265.63 699
11266.64 698
11267.64 680
11268.64 689
11269.64 713
11270.64 683
11271.64 751
11272.65 696
11273.65 714
11274.65 702
11275.65 711
11276.65 722
11277.65 695
11278.66 702
11279.66 709
11280.66 689
11281.66 705
11282.67 717
11283.67 710
11284.67 740
11285.67 719
11286.67 746
11287.68 724
11288.68 749
11289.68 689
11290.68 691
11291.69 715
11292.69 765
11293.69 715
11294.70 741
11295.70 770
11296.70 725
11297.70 750
11298.71 740
11299.71 761
11300.71 773
11301.72 747
11302.72 794
11303.72 760
11304.72 757
11305.73 787
11306.73 809
11307.73 819
11308.74 786
11309.74 806
11310.74 817
11311.75 815
11312.75 817
11313.76 824
11314.76 803
11315.76 830
11316.77 846
11317.77 794
11318.77 785
11319.78 813
11320.78 792
11321.79 742
11322.79 783
11323.79 732
11324.80 721
11325.80 758
11326.81 731
11327.81 754
11328.81 754
11329.82 734
11330.82 737
11331.83 724
11332.83 717
11333.84 730
11334.84 716
11335.85 718
11336.85 732
11337.85 751
11338.86 737
11339.86 742
11340.87 776
11341.87 740
11342.88 762
11343.88 761
11344.89 735
11345.89 726
11346.90 759
11347.90 736
11348.91 733
11349.91 744
11350.92 793
11351.92 758
11352.93 778
11353.94 759
11354.94 729
11355.95 716
11356.95 700
11357.96 764
11358.96 783
11359.97 794
11360.97 739
11361.98 765
11362.99 758
11363.99 757
11365.00 761
11366.00 734
11367.01 747
11368.02 767
11369.02 748
11370.03 780
11371.03 777
11372.04 757
11373.05 749
11374.05 745
11375.06 769
11376.06 777
11377.07 751
11378.08 768
11379.08 750
11380.09 768
11381.10 773
11382.10 765
11383.11 769
11384.12 770
11385.12 800
11386.13 776
11387.14 780
11388.14 785
11389.15 816
11390.16 786
11391.17 798
11392.17 818
11393.18 787
11394.19 830
11395.19 841
11396.20 824
11397.21 815
11398.22 841
11399.22 802
11400.23 812
11401.24 812
11402.25 818
11403.25 827
11404.26 850
11405.27 875
11406.28 844
11407.28 879
11408.29 841
11409.30 801
11410.31 808
11411.31 831
11412.32 812
11413.33 843
11414.34 838
11415.35 862
11416.35 835
11417.36 886
11418.37 857
11419.38 914
11420.39 903
11421.40 863
11422.40 942
11423.41 925
11424.42 956
11425.43 909
11426.44 936
11427.45 913
11428.46 955
11429.46 917
11430.47 934
11431.48 903
11432.49 950
11433.50 916
11434.51 935
11435.52 947
11436.53 937
11437.54 973
11438.54 962
11439.55 946
11440.56 945
11441.57 966
11442.58 988
11443.59 1012
11444.60 994
11445.61 967
11446.62 968
11447.63 973
11448.64 1007
11449.65 997
11450.66 964
11451.67 973
11452.68 1003
11453.69 1007
11454.70 1051
11455.71 1038
11456.72 1080
11457.73 1093
11458.74 1087
11459.75 1070
11460.76 1096
11461.77 1100
11462.78 1071
11463.79 1093
11464.80 1113
11465.81 1051
11466.82 1108
11467.83 1134
11468.84 1124
11469.85 1154
11470.86 1120
11471.87 1159
11472.88 1115
11473.89 1187
11474.90 1144
11475.91 1212
11476.92 1203
11477.93 1160
11478.95 1156
11479.96 1192
11480.97 1139
11481.98 1222
11482.99 1199
11484.00 1246
11485.01 1224
11486.02 1173
11487.03 1196
11488.05 1192
11489.06 1203
11490.07 1195
11491.08 1206
11492.09 1216
11493.10 1209
11494.11 1192
11495.13 1230
11496.14 1197
11497.15 1267
11498.16 1289
11499.17 1264
11500.18 1322
11501.20 1291
11502.21 1370
11503.22 1298
11504.23 1306
11505.24 1293
11506.26 1297
11507.27 1307
11508.28 1305
11509.29 1378
11510.30 1365
11511.32 1369
11512.33 1368
11513.34 1396
11514.35 1392
11515.37 1452
11516.38 1410
11517.39 1425
11518.40 1404
11519.42 1449
11520.43 1443
11521.44 1479
11522.45 1456
11523.47 1484
11524.48 1466
11525.49 1487
11526.51 1527
11527.52 1547
11528.53 1558
11529.55 1493
11530.56 1523
11531.57 1539
11532.59 1614
11533.60 1603
11534.61 1661
11535.63 1662
11536.64 1643
11537.65 1662
11538.67 1691
11539.68 1743
11540.69 1705
11541.71 1725
11542.72 1732
11543.73 1757
11544.75 1794
11545.76 1861
11546.78 1901
11547.79 1913
11548.80 1871
11549.82 1899
11550.83 1930
11551.85 2000
11552.86 2067
11553.87 2059
11554.89 2055
11555.90 2131
11556.92 2191
11557.93 2177
11558.95 2217
11559.96 2194
11560.97 2198
11561.99 2230
11563.00 2278
11564.02 2293
11565.03 2358
11566.05 2425
11567.06 2492
11568.08 2495
11569.09 2566
11570.11 2563
11571.12 2686
11572.14 2730
11573.15 2773
11574.17 2836
11575.18 2947
11576.20 2992
11577.21 3191
11578.23 3180
11579.24 3288
11580.26 3367
11581.27 3424
11582.29 3570
11583.30 3616
11584.32 3730
11585.33 3956
11586.35 4103
11587.37 4172
11588.38 4357
11589.40 4618
11590.41 4746
11591.43 5050
11592.44 5244
11593.46 5635
11594.48 6019
11595.49 6425
11596.51 6842
11597.52 7281
11598.54 7756
11599.56 8123
11600.57 8390
11601.59 8738
11602.61 8814
11603.62 8735
11604.64 8659
11605.66 8529
11606.67 8279
11607.69 8037
11608.70 7604
11609.72 7191
11610.74 6751
11611.75 6252
11612.77 5876
11613.79 5358
11614.81 5118
11615.82 4714
11616.84 4423
11617.86 4103
11618.87 3874
11619.89 3720
11620.91 3594
11621.92 3418
11622.94 3303
11623.96 3206
11624.98 3135
11625.99 3121
11627.01 3062
11628.03 2933
11629.05 2907
11630.06 2921
11631.08 2836
11632.10 2797
11633.12 2882
11634.13 2857
11635.15 2793
11636.17 2842
11637.19 2954
11638.20 2861
11639.22 2887
11640.24 2809
11641.26 2844
11642.28 2832
11643.29 2740
11644.31 2791
11645.33 2723
11646.35 2586
11647.37 2552
11648.39 2550
11649.40 2453
11650.42 2374
11651.44 2404
11652.46 2361
11653.48 2246
11654.50 2230
11655.51 2194
11656.53 2154
11657.55 2183
11658.57 2155
11659.59 2139
11660.61 2085
11661.63 2108
11662.65 2124
11663.67 2119
11664.68 2144
11665.70 2133
11666.72 2214
11667.74 2201
11668.76 2226
11669.78 2196
11670.80 2209
11671.82 2263
11672.84 2217
11673.86 2229
11674.88 2319
11675.90 2293
11676.92 2274
11677.94 2319
11678.96 2344
11679.98 2393
11680.99 2434
11682.01 2383
11683.03 2415
11684.05 2412
11685.07 2339
11686.09 2405
11687.11 2405
11688.13 2251
11689.15 2316
11690.17 2297
11691.19 2229
11692.21 2224
11693.24 2209
11694.26 2186
11695.28 2154
11696.30 2147
11697.32 2062
11698.34 2107
11699.36 2080
11700.38 2145
11701.40 2140
11702.42 2119
11703.44 2050
11704.46 2046
11705.48 1996
11706.50 2043
11707.52 2041
11708.54 1968
11709.57 2000
11710.59 1974
11711.61 1927
11712.63 1937
11713.65 1914
11714.67 1852
11715.69 1842
11716.71 1885
11717.73 1820
11718.76 1877
11719.78 1834
11720.80 1817
11721.82 1823
11722.84 1807
11723.86 1743
11724.89 1760
11725.91 1738
11726.93 1728
11727.95 1732
11728.97 1710
11729.99 1630
11731.02 1615
11732.04 1607
11733.06 1616
11734.08 1609
11735.10 1635
11736.13 1566
11737.15 1583
11738.17 1587
11739.19 1572
11740.22 1573
11741.24 1513
11742.26 1545
11743.28 1528
11744.30 1526
11745.33 1552
11746.35 1522
11747.37 1555
11748.40 1554
11749.42 1534
11750.44 1540
11751.46 1527
11752.49 1527
11753.51 1514
11754.53 1500
11755.56 1539
11756.58 1456
11757.60 1426
11758.62 1416
11759.65 1472
11760.67 1410
11761.69 1396
11762.72 1403
11763.74 1366
11764.76 1373
11765.79 1372
11766.81 1318
11767.83 1356
11768.86 1367
11769.88 1294
11770.91 1283
11771.93 1300
11772.95 1299
11773.98 1290
11775.00 1231
11776.02 1265
11777.05 1257
11778.07 1265
11779.10 1239
11780.12 1196
11781.14 1250
11782.17 1200
11783.19 1174
11784.22 1218
11785.24 1177
11786.26 1205
11787.29 1190
11788.31 1183
11789.34 1158
11790.36 1206
11791.39 1223
11792.41 1162
11793.44 1186
11794.46 1167
11795.49 1154
11796.51 1163
11797.54 1111
11798.56 1069
11799.59 1071
11800.61 1038
11801.63 1066
11802.66 1080
11803.69 1058
11804.71 1019
11805.74 1029
11806.76 1032
11807.79 996
11808.81 1011
11809.84 978
11810.86 979
11811.89 971
11812.91 958
11813.94 969
11814.96 1001
11815.99 987
11817.01 1014
11818.04 987
11819.07 1006
11820.09 960
11821.12 968
11822.14 961
11823.17 920
11824.20 974
11825.22 976
11826.25 972
11827.27 937
11828.30 958
11829.33 983
11830.35 964
11831.38 960
11832.40 945
11833.43 949
11834.46 923
11835.48 903
11836.51 944
11837.54 978
11838.56 900
11839.59 927
11840.62 921
11841.64 895
11842.67 933
11843.70 904
11844.72 873
11845.75 859
11846.78 850
11847.80 865
11848.83 872
11849.86 873
11850.89 872
11851.91 873
11852.94 907
11853.97 890
11854.99 866
11856.02 863
11857.05 877
11858.08 848
11859.10 851
11860.13 852
11861.16 836
11862.19 854
11863.21 877
11864.24 869
11865.27 838
11866.30 862
11867.33 847
11868.35 859
11869.38 829
11870.41 848
11871.44 838
11872.47 858
11873.49 876
11874.52 815
11875.55 818
11876.58 837
11877.61 828
11878.63 844
11879.66 816
11880.69 830
11881.72 848
11882.75 838
11883.78 826
11884.81 841
11885.83 849
11886.86 831
11887.89 834
11888.92 817
11889.95 827
11890.98 864
11892.01 825
11893.04 793
11894.06 823
11895.09 860
11896.12 857
11897.15 813
11898.18 805
11899.21 815
11900.24 819
11901.27 841
11902.30 824
11903.33 824
11904.36 818
11905.39 816
11906.42 837
11907.45 856
11908.48 832
11909.50 804
11910.53 839
11911.56 832
11912.59 773
11913.62 800
11914.65 821
11915.68 813
11916.71 795
11917.74 816
11918.77 825
11919.80 812
11920.83 834
11921.86 872
11922.89 840
11923.92 807
11924.95 844
11925.99 855
11927.02 824
11928.05 864
11929.08 835
11930.11 867
11931.14 828
11932.17 863
11933.20 863
11934.23 854
11935.26 858
11936.29 858
11937.32 800
11938.35 813
11939.38 783
11940.41 819
11941.45 773
11942.48 802
11943.51 836
11944.54 774
11945.57 753
11946.60 736
11947.63 761
11948.66 770
11949.70 757
11950.73 753
11951.76 763
11952.79 742
11953.82 772
11954.85 765
11955.88 746
11956.92 755
11957.95 737
11958.98 714
11960.01 735
11961.04 738
11962.08 731
11963.11 722
11964.14 753
11965.17 740
11966.20 755
11967.24 743
11968.27 721
11969.30 720
11970.33 737
11971.36 732
11972.40 717
11973.43 730
11974.46 706
11975.49 719
11976.53 771
11977.56 743
11978.59 709
11979.62 753
11980.66 729
11981.69 752
11982.72 786
11983.76 753
11984.79 747
11985.82 754
11986.85 769
11987.89 745
11988.92 740
11989.95 775
11990.99 744
11992.02 748
11993.05 732
11994.09 732
11995.12 780
11996.15 743
11997.19 749
11998.22 774
11999.25 737
12000.29 793
12001.32 771
12002.35 768
12003.39 766
12004.42 770
12005.46 759
12006.49 750
12007.52 754
12008.56 775
12009.59 780
12010.63 789
12011.66 790
12012.69 787
12013.73 796
12014.76 803
12015.80 795
12016.83 784
12017.86 809
12018.90 816
12019.93 819
12020.97 817
12022.00 797
12023.04 791
12024.07 804
12025.11 811
12026.14 821
12027.18 776
12028.21 776
12029.25 801
12030.28 818
12031.32 769
12032.35 799
12033.39 832
12034.42 798
12035.46 802
12036.49 789
12037.53 766
12038.56 813
12039.60 764
12040.63 795
12041.67 796
12042.70 802
12043.74 775
12044.77 785
12045.81 778
12046.84 789
12047.88 835
12048.92 816
12049.95 805
12050.99 804
12052.02 816
12053.06 784
12054.09 784
12055.13 832
12056.17 824
12057.20 820
12058.24 769
12059.27 777
12060.31 806
12061.35 810
12062.38 794
12063.42 795
12064.46 803
12065.49 793
12066.53 808
12067.56 813
12068.60 828
12069.64 803
12070.67 816
12071.71 819
12072.75 803
12073.78 796
12074.82 800
12075.86 803
12076.89 791
12077.93 805
12078.97 814
12080.01 800
12081.04 874
12082.08 839
12083.12 768
12084.15 794
12085.19 777
12086.23 819
12087.27 804
12088.30 823
12089.34 825
12090.38 823
12091.41 811
12092.45 854
12093.49 824
12094.53 830
12095.57 898
12096.60 884
12097.64 824
12098.68 846
12099.72 843
12100.75 898
12101.79 842
12102.83 841
12103.87 868
12104.91 854
12105.94 854
12106.98 840
12108.02 852
12109.06 826
12110.10 828
12111.14 803
12112.17 768
12113.21 795
12114.25 801
12115.29 828
12116.33 743
12117.37 775
12118.40 808
12119.44 795
12120.48 737
12121.52 794
12122.56 807
12123.60 796
12124.64 774
12125.68 779
12126.72 799
12127.75 776
12128.79 789
12129.83 771
12130.87 752
12131.91 758
12132.95 799
12133.99 739
12135.03 771
12136.07 756
12137.11 750
12138.15 798
12139.19 780
12140.23 739
12141.27 730
12142.31 739
12143.35 746
12144.38 740
12145.42 724
12146.46 726
12147.50 770
12148.54 772
12149.58 743
12150.62 746
12151.66 725
12152.70 716
12153.74 744
12154.78 730
12155.82 734
12156.87 762
12157.91 719
12158.95 706
12159.99 722
12161.03 710
12162.07 718
12163.11 715
12164.15 738
12165.19 751
12166.23 741
12167.27 730
12168.31 750
12169.35 734
12170.39 698
12171.43 715
12172.47 734
12173.52 784
12174.56 734
12175.60 728
12176.64 757
12177.68 724
12178.72 737
12179.76 727
12180.80 717
12181.85 711
12182.89 713
12183.93 713
12184.97 683
12186.01 708
12187.05 689
12188.09 692
12189.14 726
12190.18 719
12191.22 742
12192.26 692
12193.30 706
12194.34 729
12195.39 708
12196.43 712
12197.47 702
12198.51 706
12199.55 724
12200.60 703
12201.64 697
12202.68 703
12203.72 713
12204.77 699
12205.81 726
12206.85 737
12207.89 732
12208.94 723
12209.98 701
12211.02 760
12212.06 733
12213.11 707
12214.15 719
12215.19 756
12216.23 738
12217.28 753
12218.32 727
12219.36 743
12220.41 720
12221.45 739
12222.49 719
12223.54 707
12224.58 735
12225.62 756
12226.66 754
12227.71 712
12228.75 747
12229.79 743
12230.84 755
12231.88 739
12232.93 730
12233.97 744
12235.01 709
12236.06 724
12237.10 733
12238.14 733
12239.19 724
12240.23 731
12241.28 714
12242.32 725
12243.36 698
12244.41 720
12245.45 689
12246.50 699
12247.54 685
12248.58 698
12249.63 697
12250.67 717
12251.72 725
12252.76 718
12253.80 711
12254.85 680
12255.89 708
12256.94 678
12257.98 669
12259.03 643
12260.07 661
12261.12 705
12262.16 686
12263.21 663
12264.25 675
12265.30 696
12266.34 673
12267.39 661
12268.43 664
12269.48 676
12270.52 663
12271.57 671
12272.61 693
12273.66 701
12274.70 655
12275.75 637
12276.79 648
12277.84 634
12278.88 640
12279.93 659
12280.98 692
12282.02 666
12283.07 699
12284.11 641
12285.16 668
12286.20 673
12287.25 661
12288.30 652
12289.34 643
12290.39 632
12291.43 635
12292.48 631
12293.53 651
12294.57 621
12295.62 624
12296.66 621
12297.71 648
12298.76 637
12299.80 665
12300.85 654
12301.90 625
12302.94 617
12303.99 644
12305.04 631
12306.08 646
12307.13 634
12308.18 635
12309.22 643
12310.27 639
12311.32 638
12312.36 636
12313.41 616
12314.46 632
12315.50 625
12316.55 612
12317.60 590
12318.65 599
12319.69 573
12320.74 594
12321.79 574
12322.83 603
12323.88 616
12324.93 608
12325.98 592
12327.02 584
12328.07 578
12329.12 558
12330.17 582
12331.21 653
12332.26 604
12333.31 589
12334.36 595
12335.41 602
12336.45 617
12337.50 612
12338.55 585
12339.60 594
12340.65 615
12341.69 576
12342.74 575
12343.79 596
12344.84 616
12345.89 593
12346.94 600
12347.98 561
12349.03 573
12350.08 574
12351.13 598
12352.18 586
12353.23 575
12354.28 640
12355.32 581
12356.37 595
12357.42 585
12358.47 587
12359.52 557
12360.57 572
12361.62 597
12362.67 603
12363.72 608
12364.76 628
12365.81 607
12366.86 597
12367.91 603
12368.96 620
12370.01 607
12371.06 594
12372.11 580
12373.16 585
12374.21 581
12375.26 589
12376.31 587
12377.36 590
12378.41 631
12379.46 570
12380.51 608
12381.56 603
12382.61 589
12383.66 576
12384.71 568
12385.76 596
12386.81 601
12387.86 612
12388.91 585
12389.96 563
12391.01 564
12392.06 572
12393.11 572
12394.16 596
12395.21 567
12396.26 552
12397.31 596
12398.36 585
12399.41 588
12400.46 561
12401.51 579
12402.56 572
12403.61 565
12404.66 573
12405.71 563
12406.77 578
12407.82 599
12408.87 568
12409.92 555
12410.97 545
12412.02 594
12413.07 566
12414.12 571
12415.17 562
12416.23 582
12417.28 575
12418.33 544
12419.38 574
12420.43 531
12421.48 562
12422.53 580
12423.59 566
12424.64 545
12425.69 594
12426.74 569
12427.79 565
12428.84 575
12429.90 557
12430.95 534
12432.00 582
12433.05 596
12434.10 578
12435.16 543
12436.21 565
12437.26 549
12438.31 578
12439.37 568
12440.42 559
12441.47 563
12442.52 558
12443.58 572
12444.63 571
12445.68 554
12446.73 579
12447.79 583
12448.84 594
12449.89 589
12450.94 575
12452.00 548
12453.05 580
12454.10 535
12455.16 547
12456.21 563
12457.26 568
12458.31 540
12459.37 570
12460.42 593
12461.47 585
12462.53 563
12463.58 580
12464.63 605
12465.69 556
12466.74 578
12467.79 593
12468.85 579
12469.90 545
12470.95 559
12472.01 595
12473.06 582
12474.12 575
12475.17 559
12476.22 570
12477.28 577
12478.33 564
12479.39 594
12480.44 596
12481.49 596
12482.55 620
12483.60 610
12484.66 609
12485.71 629
12486.76 633
12487.82 626
12488.87 676
12489.93 654
12490.98 662
12492.04 641
12493.09 630
12494.15 648
12495.20 654
12496.25 701
12497.31 663
12498.36 621
12499.42 646
12500.47 652
12501.53 628
12502.58 650
12503.64 630
12504.69 601
12505.75 609
12506.80 595
12507.86 624
12508.91 589
12509.97 592
12511.03 596
12512.08 594
12513.14 573
12514.19 524
12515.25 541
12516.30 611
12517.36 562
12518.41 565
12519.47 566
12520.52 588
12521.58 595
12522.64 595
12523.69 589
12524.75 570
12525.80 591
12526.86 554
12527.92 578
12528.97 573
12530.03 595
12531.08 569
12532.14 580
12533.20 590
12534.25 586
12535.31 595
12536.37 620
12537.42 595
12538.48 596
12539.54 604
12540.59 591
12541.65 584
12542.70 607
12543.76 630
12544.82 614
12545.88 601
12546.93 616
12547.99 616
12549.05 620
12550.10 642
12551.16 624
12552.22 634
12553.27 642
12554.33 648
12555.39 624
12556.45 639
12557.50 654
12558.56 636
12559.62 635
12560.67 629
12561.73 628
12562.79 646
12563.85 658
12564.90 639
12565.96 648
12567.02 633
12568.08 635
12569.14 666
12570.19 635
12571.25 647
12572.31 658
12573.37 672
12574.42 610
12575.48 644
12576.54 651
12577.60 664
12578.66 686
12579.72 690
12580.77 694
12581.83 661
12582.89 639
12583.95 605
12585.01 628
12586.07 614
12587.12 606
12588.18 607
12589.24 621
12590.30 596
12591.36 605
12592.42 617
12593.48 621
12594.53 608
12595.59 603
12596.65 583
12597.71 588
12598.77 603
12599.83 622
12600.89 596
12601.95 610
12603.01 618
12604.07 621
12605.13 613
12606.18 573
12607.24 583
12608.30 613
12609.36 606
12610.42 598
12611.48 574
12612.54 590
12613.60 626
12614.66 599
12615.72 602
12616.78 636
12617.84 629
12618.90 637
12619.96 632
12621.02 633
12622.08 612
12623.14 658
12624.20 658
12625.26 655
12626.32 651
12627.38 666
12628.44 617
12629.50 632
12630.56 637
12631.62 652
12632.68 629
12633.74 619
12634.80 624
12635.86 679
12636.92 604
12637.98 616
12639.04 626
12640.11 613
12641.17 660
12642.23 641
12643.29 608
12644.35 632
12645.41 633
12646.47 579
12647.53 576
12648.59 610
12649.65 618
12650.72 613
12651.78 598
12652.84 642
12653.90 606
12654.96 609
12656.02 610
12657.08 637
12658.14 584
12659.21 608
12660.27 554
12661.33 600
12662.39 606
12663.45 580
12664.51 624
12665.58 576
12666.64 631
12667.70 566
12668.76 559
12669.82 588
12670.89 614
12671.95 610
12673.01 587
12674.07 600
12675.13 601
12676.20 591
12677.26 608
12678.32 575
12679.38 582
12680.45 586
12681.51 572
12682.57 595
12683.63 586
12684.70 591
12685.76 593
12686.82 609
12687.88 599
12688.95 610
12690.01 592
12691.07 578
12692.14 580
12693.20 587
12694.26 600
12695.32 600
12696.39 595
12697.45 623
12698.51 607
12699.58 619
12700.64 585
12701.70 611
12702.77 638
12703.83 592
12704.89 647
12705.96 582
12707.02 576
12708.08 643
12709.15 629
12710.21 674
12711.28 593
12712.34 629
12713.40 602
12714.47 604
12715.53 617
12716.59 617
12717.66 594
12718.72 635
12719.79 623
12720.85 604
12721.92 629
12722.98 626
12724.04 587
12725.11 609
12726.17 617
12727.24 624
12728.30 591
12729.37 586
12730.43 576
12731.49 593
12732.56 627
12733.62 611
12734.69 603
12735.75 588
12736.82 601
12737.88 595
12738.95 582
12740.01 574
12741.08 600
12742.14 575
12743.21 609
12744.27 619
12745.34 578
12746.40 587
12747.47 560
12748.53 600
12749.60 554
12750.66 566
12751.73 550
12752.79 550
12753.86 567
12754.93 571
12755.99 568
12757.06 523
12758.12 543
12759.19 582
12760.25 541
12761.32 531
12762.39 498
12763.45 535
12764.52 541
12765.58 536
12766.65 516
12767.72 512
12768.78 536
12769.85 535
12770.91 537
12771.98 528
12773.05 501
12774.11 552
12775.18 557
12776.25 508
12777.31 509
12778.38 520
12779.45 541
12780.51 505
12781.58 509
12782.65 536
12783.71 548
12784.78 554
12785.85 533
12786.91 531
12787.98 526
12789.05 521
12790.11 518
12791.18 524
12792.25 501
12793.31 512
12794.38 527
12795.45 530
12796.52 490
12797.58 512
12798.65 513
12799.72 523
12800.79 517
12801.85 527
12802.92 519
12803.99 518
12805.06 510
12806.12 504
12807.19 514
12808.26 524
12809.33 569
12810.39 536
12811.46 532
12812.53 535
12813.60 538
12814.67 519
12815.73 504
12816.80 509
12817.87 545
12818.94 539
12820.01 497
12821.08 495
12822.14 534
12823.21 524
12824.28 510
12825.35 540
12826.42 502
12827.49 517
12828.55 517
12829.62 530
12830.69 524
12831.76 533
12832.83 526
12833.90 503
12834.97 521
12836.04 491
12837.11 491
12838.17 553
12839.24 541
12840.31 472
12841.38 498
12842.45 488
12843.52 510
12844.59 487
12845.66 529
12846.73 502
12847.80 499
12848.87 498
12849.94 515
12851.01 519
12852.08 459
12853.14 492
12854.21 512
12855.28 501
12856.35 503
12857.42 508
12858.49 493
12859.56 502
12860.63 499
12861.70 493
12862.77 490
12863.84 488
12864.91 495
12865.98 498
12867.05 524
12868.12 479
12869.19 486
12870.26 493
12871.34 499
12872.41 475
12873.48 475
12874.55 479
12875.62 489
12876.69 466
12877.76 477
12878.83 479
12879.90 455
12880.97 489
12882.04 471
12883.11 500
12884.18 453
12885.25 454
12886.33 480
12887.40 497
12888.47 464
12889.54 481
12890.61 485
12891.68 491
12892.75 482
12893.82 453
12894.89 482
12895.97 478
12897.04 477
12898.11 459
12899.18 452
12900.25 460
12901.32 512
12902.40 482
12903.47 459
12904.54 464
12905.61 460
12906.68 423
12907.75 443
12908.83 474
12909.90 461
12910.97 467
12912.04 480
12913.11 470
12914.19 496
12915.26 462
12916.33 472
12917.40 470
12918.48 435
12919.55 419
12920.62 432
12921.69 440
12922.77 444
12923.84 454
12924.91 445
12925.98 454
12927.06 464
12928.13 455
12929.20 442
12930.27 456
12931.35 450
12932.42 429
12933.49 462
12934.57 476
12935.64 480
12936.71 450
12937.79 448
12938.86 436
12939.93 426
12941.01 469
12942.08 478
12943.15 448
12944.23 455
12945.30 425
12946.37 471
12947.45 450
12948.52 446
12949.59 455
12950.67 464
12951.74 475
12952.81 420
12953.89 446
12954.96 425
12956.04 430
12957.11 450
12958.18 460
12959.26 432
12960.33 461
12961.41 456
12962.48 442
12963.55 406
12964.63 416
12965.70 465
12966.78 447
12967.85 470
12968.93 465
12970.00 473
12971.07 446
12972.15 424
12973.22 429
12974.30 437
12975.37 448
12976.45 474
12977.52 452
12978.60 446
12979.67 446
12980.75 434
12981.82 469
12982.90 462
12983.97 451
12985.05 451
12986.12 440
12987.20 440
12988.27 459
12989.35 438
12990.42 472
12991.50 481
12992.57 460
12993.65 450
12994.73 468
12995.80 484
12996.88 457
12997.95 441
12999.03 447
13000.10 465
13001.18 437
13002.25 454
13003.33 455
13004.41 454
13005.48 428
13006.56 422
13007.63 435
13008.71 424
13009.79 455
13010.86 478
13011.94 441
13013.02 438
13014.09 449
13015.17 479
13016.24 492
13017.32 467
13018.40 446
13019.47 437
13020.55 467
13021.63 438
13022.70 452
13023.78 451
13024.86 462
13025.93 427
13027.01 460
13028.09 461
13029.16 450
13030.24 479
13031.32 472
13032.40 482
13033.47 450
13034.55 482
13035.63 465
13036.70 455
13037.78 480
13038.86 472
13039.94 446
13041.01 479
13042.09 475
13043.17 463
13044.25 477
13045.32 495
13046.40 463
13047.48 496
13048.56 494
13049.63 449
13050.71 465
13051.79 470
13052.87 468
13053.95 476
13055.02 479
13056.10 485
13057.18 455
13058.26 439
13059.34 476
13060.41 480
13061.49 454
13062.57 463
13063.65 447
13064.73 448
13065.81 448
13066.88 428
13067.96 441
13069.04 428
13070.12 464
13071.20 461
13072.28 456
13073.36 463
13074.43 469
13075.51 449
13076.59 443
13077.67 445
13078.75 455
13079.83 463
13080.91 473
13081.99 481
13083.07 457
13084.15 441
13085.23 430
13086.30 477
13087.38 449
13088.46 458
13089.54 460
13090.62 465
13091.70 472
13092.78 450
13093.86 427
13094.94 434
13096.02 492
13097.10 432
13098.18 433
13099.26 475
13100.34 461
13101.42 460
13102.50 457
13103.58 459
13104.66 464
13105.74 447
13106.82 432
13107.90 452
13108.98 467
13110.06 478
13111.14 465
13112.22 436
13113.30 430
13114.38 439
13115.46 457
13116.54 453
13117.62 448
13118.70 463
13119.78 465
13120.86 460
13121.95 452
13123.03 433
13124.11 476
13125.19 458
13126.27 465
13127.35 454
13128.43 422
13129.51 454
13130.59 461
13131.67 451
13132.76 467
13133.84 443
13134.92 416
13136.00 415
13137.08 444
13138.16 438
13139.24 452
13140.32 465
13141.41 448
13142.49 421
13143.57 446
13144.65 441
13145.73 435
13146.81 434
13147.90 458
13148.98 449
13150.06 414
13151.14 428
13152.22 471
13153.31 437
13154.39 450
13155.47 455
13156.55 438
13157.63 435
13158.72 435
13159.80 433
13160.88 431
13161.96 467
13163.05 479
13164.13 438
13165.21 449
13166.29 454
13167.38 444
13168.46 467
13169.54 438
13170.62 450
13171.71 452
13172.79 438
13173.87 421
13174.96 412
13176.04 457
13177.12 457
13178.20 424
13179.29 446
13180.37 455
13181.45 430
13182.54 426
13183.62 436
13184.70 451
13185.79 424
13186.87 427
13187.95 463
13189.04 488
13190.12 439
13191.20 453
13192.29 468
13193.37 464
13194.46 440
13195.54 452
13196.62 483
13197.71 430
13198.79 454
13199.88 466
13200.96 450
13202.04 434
13203.13 449
13204.21 447
13205.30 442
13206.38 436
13207.46 473
13208.55 458
13209.63 420
13210.72 416
13211.80 443
13212.89 442
13213.97 429
13215.05 417
13216.14 425
13217.22 454
13218.31 427
13219.39 428
13220.48 450
13221.56 465
13222.65 436
13223.73 431
13224.82 431
13225.90 444
13226.99 435
13228.07 469
13229.16 474
13230.24 457
13231.33 426
13232.41 441
13233.50 454
13234.58 433
13235.67 460
13236.76 467
13237.84 461
13238.93 424
13240.01 425
13241.10 458
13242.18 428
13243.27 417
13244.35 424
13245.44 416
13246.53 423
13247.61 427
13248.70 433
13249.78 402
13250.87 419
13251.96 446
13253.04 420
13254.13 438
13255.21 405
13256.30 413
13257.39 433
13258.47 422
13259.56 440
13260.65 454
13261.73 473
13262.82 469
13263.91 422
13264.99 466
13266.08 445
13267.17 450
13268.25 470
13269.34 460
13270.43 463
13271.51 422
13272.60 440
13273.69 443
13274.77 444
13275.86 450
13276.95 493
13278.04 445
13279.12 443
13280.21 472
13281.30 440
13282.38 448
13283.47 411
13284.56 447
13285.65 457
13286.73 486
13287.82 427
13288.91 455
13290.00 492
13291.08 476
13292.17 448
13293.26 469
13294.35 470
13295.44 442
13296.52 485
13297.61 483
13298.70 482
13299.79 484
13300.88 489
13301.96 466
13303.05 478
13304.14 483
13305.23 468
13306.32 475
13307.41 516
13308.49 484
13309.58 478
13310.67 466
13311.76 480
13312.85 489
13313.94 495
13315.02 493
13316.11 490
13317.20 493
13318.29 448
13319.38 478
13320.47 467
13321.56 477
13322.65 503
13323.74 488
13324.82 462
13325.91 466
13327.00 491
13328.09 492
13329.18 462
13330.27 458
13331.36 489
13332.45 474
13333.54 487
13334.63 481
13335.72 487
13336.81 463
13337.90 483
13338.99 474
13340.08 478
13341.17 495
13342.26 532
13343.35 457
13344.44 482
13345.53 465
13346.61 464
13347.70 477
13348.79 488
13349.89 491
13350.98 476
13352.07 511
13353.16 513
13354.25 499
13355.34 500
13356.43 492
13357.52 480
13358.61 480
13359.70 466
13360.79 491
13361.88 470
13362.97 526
13364.06 520
13365.15 503
13366.24 503
13367.33 525
13368.42 495
13369.51 517
13370.60 518
13371.70 491
13372.79 488
13373.88 499
13374.97 521
13376.06 474
13377.15 505
13378.24 466
13379.33 444
13380.43 460
13381.52 493
13382.61 501
13383.70 465
13384.79 467
13385.88 459
13386.97 454
13388.07 462
13389.16 493
13390.25 467
13391.34 463
13392.43 462
13393.52 468
13394.62 431
13395.71 455
13396.80 452
13397.89 455
13398.98 442
13400.08 438
13401.17 435
13402.26 461
13403.35 480
13404.45 439
13405.54 457
13406.63 431
13407.72 463
13408.82 440
13409.91 434
13411.00 433
13412.09 432
13413.19 449
13414.28 444
13415.37 437
13416.46 415
13417.56 458
13418.65 458
13419.74 476
13420.84 448
13421.93 446
13423.02 450
13424.11 489
13425.21 481
13426.30 463
13427.39 457
13428.49 429
13429.58 444
13430.67 437
13431.77 444
13432.86 469
13433.95 481
13435.05 467
13436.14 441
13437.24 436
13438.33 477
13439.42 465
13440.52 464
13441.61 445
13442.70 459
13443.80 478
13444.89 438
13445.99 453
13447.08 505
13448.17 487
13449.27 491
13450.36 459
13451.46 488
13452.55 457
13453.64 485
13454.74 498
13455.83 475
13456.93 446
13458.02 470
13459.12 456
13460.21 449
13461.31 447
13462.40 465
13463.50 465
13464.59 463
13465.69 464
13466.78 465
13467.87 473
13468.97 472
13470.06 467
13471.16 466
13472.25 461
13473.35 488
13474.44 481
13475.54 475
13476.64 485
13477.73 479
13478.83 488
13479.92 447
13481.02 442
13482.11 493
13483.21 509
13484.30 486
13485.40 467
13486.49 486
13487.59 481
13488.69 503
13489.78 497
13490.88 513
13491.97 492
13493.07 494
13494.17 489
13495.26 482
13496.36 528
13497.45 514
13498.55 485
13499.65 485
13500.74 497
13501.84 479
13502.93 517
13504.03 521
13505.13 577
13506.22 543
13507.32 503
13508.42 527
13509.51 495
13510.61 489
13511.71 478
13512.80 490
13513.90 496
13515.00 521
13516.09 512
13517.19 497
13518.29 470
13519.38 488
13520.48 461
13521.58 457
13522.68 470
13523.77 451
13524.87 459
13525.97 475
13527.06 469
13528.16 459
13529.26 469
13530.36 481
13531.45 487
13532.55 466
13533.65 428
13534.75 450
13535.84 459
13536.94 455
13538.04 452
13539.14 473
13540.23 461
13541.33 456
13542.43 433
13543.53 442
13544.63 453
13545.72 447
13546.82 437
13547.92 461
13549.02 421
13550.12 439
13551.22 437
13552.31 458
13553.41 439
13554.51 418
13555.61 418
13556.71 425
13557.81 436
13558.90 401
13560.00 402
13561.10 417
13562.20 455
13563.30 473
13564.40 446
13565.50 458
13566.60 439
13567.69 457
13568.79 440
13569.89 424
13570.99 453
13572.09 449
13573.19 420
13574.29 446
13575.39 455
13576.49 453
13577.59 443
13578.69 454
13579.79 433
13580.89 445
13581.98 444
13583.08 447
13584.18 447
13585.28 438
13586.38 466
13587.48 420
13588.58 460
13589.68 468
13590.78 492
13591.88 437
13592.98 449
13594.08 434
13595.18 451
13596.28 457
13597.38 448
13598.48 453
13599.58 472
13600.68 476
13601.78 439
13602.88 437
13603.98 412
13605.08 429
13606.18 447
13607.29 466
13608.39 444
13609.49 413
13610.59 426
13611.69 476
13612.79 430
13613.89 460
13614.99 459
13616.09 459
13617.19 467
13618.29 432
13619.39 443
13620.50 466
13621.60 465
13622.70 444
13623.80 451
13624.90 455
13626.00 455
13627.10 428
13628.20 459
13629.31 448
13630.41 431
13631.51 454
13632.61 477
13633.71 440
13634.81 416
13635.91 487
13637.02 507
13638.12 424
13639.22 442
13640.32 452
13641.42 471
13642.53 491
13643.63 433
13644.73 433
13645.83 472
13646.93 477
13648.04 429
13649.14 437
13650.24 443
13651.34 475
13652.45 472
13653.55 475
13654.65 427
13655.75 411
13656.85 449
13657.96 477
13659.06 490
13660.16 461
13661.27 466
13662.37 450
13663.47 474
13664.57 449
13665.68 467
13666.78 472
13667.88 447
13668.99 471
13670.09 463
13671.19 479
13672.29 465
13673.40 472
13674.50 462
13675.60 446
13676.71 479
13677.81 499
13678.91 459
13680.02 477
13681.12 484
13682.23 494
13683.33 447
13684.43 451
13685.54 471
13686.64 466
13687.74 466
13688.85 480
13689.95 463
13691.06 504
13692.16 507
13693.26 480
13694.37 493
13695.47 496
13696.58 498
13697.68 516
13698.78 526
13699.89 512
13700.99 488
13702.10 511
13703.20 524
13704.31 504
13705.41 518
13706.51 566
13707.62 589
13708.72 560
13709.83 506
13710.93 562
13712.04 565
13713.14 555
13714.25 559
13715.35 544
13716.46 558
13717.56 603
13718.67 597
13719.77 545
13720.88 517
13721.98 537
13723.09 568
13724.19 532
13725.30 535
13726.40 509
13727.51 529
13728.61 503
13729.72 516
13730.83 511
13731.93 520
13733.04 487
13734.14 507
13735.25 485
13736.35 480
13737.46 494
13738.57 514
13739.67 497
13740.78 491
13741.88 509
13742.99 472
13744.09 506
13745.20 487
13746.31 446
13747.41 474
13748.52 492
13749.63 491
13750.73 504
13751.84 518
13752.94 498
13754.05 476
13755.16 493
13756.26 513
13757.37 507
13758.48 463
13759.58 486
13760.69 523
13761.80 489
13762.90 497
13764.01 479
13765.12 515
13766.22 472
13767.33 481
13768.44 523
13769.55 491
13770.65 487
13771.76 486
13772.87 529
13773.97 514
13775.08 496
13776.19 521
13777.30 529
13778.40 511
13779.51 513
13780.62 497
13781.73 506
13782.83 502
13783.94 503
13785.05 462
13786.16 508
13787.26 482
13788.37 496
13789.48 494
13790.59 468
13791.70 463
13792.80 497
13793.91 497
13795.02 480
13796.13 467
13797.24 475
13798.35 465
13799.45 469
13800.56 468
13801.67 492
13802.78 469
13803.89 441
13805.00 497
13806.10 464
13807.21 468
13808.32 469
13809.43 469
13810.54 442
13811.65 442
13812.76 458
13813.86 445
13814.97 477
13816.08 449
13817.19 459
13818.30 499
13819.41 474
13820.52 416
13821.63 456
13822.74 468
13823.85 465
13824.96 477
13826.06 458
13827.17 432
13828.28 436
13829.39 428
13830.50 417
13831.61 459
13832.72 437
13833.83 444
13834.94 437
13836.05 469
13837.16 481
13838.27 446
13839.38 472
13840.49 480
13841.60 418
13842.71 444
13843.82 435
13844.93 442
13846.04 440
13847.15 461
13848.26 448
13849.37 439
13850.48 416
13851.59 439
13852.70 467
13853.81 438
13854.92 433
13856.03 408
13857.14 422
13858.25 491
13859.37 459
13860.48 464
13861.59 452
13862.70 451
13863.81 494
13864.92 459
13866.03 453
13867.14 454
13868.25 490
13869.36 449
13870.47 465
13871.59 443
13872.70 459
13873.81 468
13874.92 416
13876.03 445
13877.14 473
13878.25 470
13879.36 442
13880.48 444
13881.59 468
13882.70 451
13883.81 447
13884.92 461
13886.03 446
13887.15 426
13888.26 460
13889.37 449
13890.48 441
13891.59 458
13892.71 478
13893.82 451
13894.93 445
13896.04 458
13897.15 464
13898.27 447
13899.38 440
13900.49 432
13901.60 439
13902.72 431
13903.83 404
13904.94 442
13906.05 446
13907.17 450
13908.28 448
13909.39 455
13910.50 448
13911.62 429
13912.73 456
13913.84 490
13914.95 448
13916.07 430
13917.18 440
13918.29 478
13919.41 431
13920.52 428
13921.63 455
13922.75 429
13923.86 383
13924.97 382
13926.09 423
13927.20 417
13928.31 440
13929.43 427
13930.54 432
13931.65 416
13932.77 411
13933.88 441
13934.99 438
13936.11 414
13937.22 389
13938.34 444
13939.45 412
13940.56 414
13941.68 400
13942.79 425
13943.91 419
13945.02 433
13946.13 423
13947.25 436
13948.36 405
13949.48 407
13950.59 442
13951.70 393
13952.82 421
13953.93 428
13955.05 437
13956.16 424
13957.28 431
13958.39 390
13959.51 425
13960.62 413
13961.74 422
13962.85 367
13963.97 408
13965.08 383
13966.20 415
13967.31 409
13968.43 408
13969.54 382
13970.66 411
13971.77 421
13972.89 398
13974.00 384
13975.12 446
13976.23 442
13977.35 403
13978.46 400
13979.58 427
13980.69 407
13981.81 409
13982.92 435
13984.04 445
13985.16 422
13986.27 420
13987.39 403
13988.50 412
13989.62 398
13990.74 406
13991.85 410
13992.97 415
13994.08 378
13995.20 399
13996.32 406
13997.43 434
13998.55 398
13999.66 391
14000.78 399
14001.90 405
14003.01 410
14004.13 411
14005.25 439
14006.36 421
14007.48 417
14008.60 395
14009.71 425
14010.83 440
14011.95 427
14013.06 402
14014.18 406
14015.30 369
14016.41 403
14017.53 384
14018.65 396
14019.76 409
14020.88 396
14022.00 405
14023.12 413
14024.23 414
14025.35 423
14026.47 435
14027.59 379
14028.70 399
14029.82 426
14030.94 421
14032.06 414
14033.17 425
14034.29 445
14035.41 412
14036.53 433
14037.64 405
14038.76 422
14039.88 434
14041.00 433
14042.11 446
14043.23 439
14044.35 379
14045.47 440
14046.59 436
14047.71 432
14048.82 416
14049.94 428
14051.06 420
14052.18 442
14053.30 440
14054.42 445
14055.53 420
14056.65 425
14057.77 431
14058.89 438
14060.01 438
14061.13 383
14062.25 448
14063.36 461
14064.48 458
14065.60 459
14066.72 444
14067.84 432
14068.96 447
14070.08 427
14071.20 454
14072.32 462
14073.44 479
14074.55 481
14075.67 453
14076.79 468
14077.91 450
14079.03 475
14080.15 472
14081.27 483
14082.39 451
14083.51 474
14084.63 488
14085.75 486
14086.87 501
14087.99 530
14089.11 542
14090.23 517
14091.35 476
14092.47 506
14093.59 510
14094.71 521
14095.83 511
14096.95 502
14098.07 500
14099.19 517
14100.31 520
14101.43 522
14102.55 485
14103.67 504
14104.79 525
14105.91 474
14107.03 461
14108.15 507
14109.27 485
14110.39 500
14111.51 437
14112.64 483
14113.76 446
14114.88 431
14116.00 427
14117.12 427
14118.24 455
14119.36 424
14120.48 437
14121.60 449
14122.72 440
14123.85 446
14124.97 462
14126.09 440
14127.21 440
14128.33 429
14129.45 441
14130.57 400
14131.70 403
14132.82 402
14133.94 409
14135.06 459
14136.18 398
14137.30 387
14138.43 411
14139.55 438
14140.67 425
14141.79 415
14142.91 407
14144.03 416
14145.16 398
14146.28 420
14147.40 412
14148.52 407
14149.65 410
14150.77 416
14151.89 408
14153.01 407
14154.13 403
14155.26 403
14156.38 416
14157.50 423
14158.62 398
14159.75 391
14160.87 397
14161.99 386
14163.12 398
14164.24 389
14165.36 420
14166.48 379
14167.61 411
14168.73 395
14169.85 394
14170.98 394
14172.10 385
14173.22 400
14174.35 397
14175.47 383
14176.59 393
14177.72 390
14178.84 357
14179.96 397
14181.09 395
14182.21 395
14183.33 368
14184.46 373
14185.58 393
14186.70 366
14187.83 397
14188.95 418
14190.07 405
14191.20 399
14192.32 414
14193.45 410
14194.57 402
14195.69 369
14196.82 393
14197.94 396
14199.07 403
14200.19 360
14201.32 387
14202.44 396
14203.56 394
14204.69 375
14205.81 395
14206.94 399
14208.06 389
14209.19 367
14210.31 377
14211.44 408
14212.56 392
14213.69 394
14214.81 389
14215.93 400
14217.06 386
14218.18 403
14219.31 411
14220.43 402
14221.56 389
14222.68 381
14223.81 388
14224.94 387
14226.06 376
14227.19 352
14228.31 366
14229.44 362
14230.56 366
14231.69 363
14232.81 368
14233.94 368
14235.06 366
14236.19 386
14237.32 377
14238.44 371
14239.57 404
14240.69 386
14241.82 372
14242.94 366
14244.07 392
14245.20 395
14246.32 401
14247.45 391
14248.57 387
14249.70 350
14250.83 370
14251.95 395
14253.08 382
14254.21 404
14255.33 415
14256.46 382
14257.59 365
14258.71 357
14259.84 380
14260.97 385
14262.09 379
14263.22 401
14264.35 363
14265.47 381
14266.60 380
14267.73 360
14268.85 378
14269.98 386
14271.11 386
14272.23 386
14273.36 377
14274.49 355
14275.62 377
14276.74 364
14277.87 362
14279.00 353
14280.12 378
14281.25 390
14282.38 398
14283.51 394
14284.63 377
14285.76 377
14286.89 379
14288.02 375
14289.15 357
14290.27 405
14291.40 386
14292.53 376
14293.66 371
14294.78 381
14295.91 371
14297.04 354
14298.17 341
14299.30 363
14300.42 374
14301.55 363
14302.68 356
14303.81 371
14304.94 342
14306.07 338
14307.19 360
14308.32 374
14309.45 354
14310.58 332
14311.71 345
14312.84 359
14313.97 350
14315.10 368
14316.22 383
14317.35 357
14318.48 365
14319.61 378
14320.74 357
14321.87 368
14323.00 335
14324.13 363
14325.26 361
14326.39 342
14327.51 350
14328.64 389
14329.77 341
14330.90 344
14332.03 346
14333.16 371
14334.29 346
14335.42 336
14336.55 354
14337.68 348
14338.81 368
14339.94 383
14341.07 371
14342.20 373
14343.33 389
14344.46 360
14345.59 366
14346.72 333
14347.85 350
14348.98 339
14350.11 358
14351.24 331
14352.37 333
14353.50 378
14354.63 374
14355.76 374
14356.89 343
14358.02 365
14359.15 365
14360.28 365
14361.41 379
14362.54 358
14363.67 362
14364.80 373
14365.94 357
14367.07 356
14368.20 344
14369.33 357
14370.46 367
14371.59 345
14372.72 370
14373.85 342
14374.98 359
14376.11 316
14377.25 324
14378.38 344
14379.51 358
14380.64 375
14381.77 350
14382.90 390
14384.03 376
14385.16 346
14386.30 371
14387.43 374
14388.56 371
14389.69 368
14390.82 336
14391.95 332
14393.09 361
14394.22 352
14395.35 366
14396.48 373
14397.61 364
14398.75 354
14399.88 352
14401.01 365
14402.14 369
14403.27 333
14404.41 348
14405.54 356
14406.67 323
14407.80 337
14408.94 341
14410.07 360
14411.20 349
14412.33 364
14413.47 357
14414.60 361
14415.73 336
14416.87 344
14418.00 366
14419.13 365
14420.26 358
14421.40 377
14422.53 355
14423.66 362
14424.80 361
14425.93 383
14427.06 365
14428.20 333
14429.33 356
14430.46 377
14431.59 350
14432.73 345
14433.86 359
14435.00 358
14436.13 365
14437.26 374
14438.40 352
14439.53 357
14440.66 345
14441.80 360
14442.93 347
14444.06 364
14445.20 352
14446.33 386
14447.47 373
14448.60 352
14449.73 340
14450.87 370
14452.00 361
14453.14 353
14454.27 357
14455.41 375
14456.54 397
14457.67 351
14458.81 398
14459.94 369
14461.08 369
14462.21 376
14463.35 368
14464.48 355
14465.62 395
14466.75 388
14467.89 363
14469.02 354
14470.15 365
14471.29 333
14472.42 378
14473.56 401
14474.69 346
14475.83 387
14476.96 379
14478.10 419
14479.24 391
14480.37 374
14481.51 382
14482.64 386
14483.78 385
14484.91 367
14486.05 376
14487.18 370
14488.32 373
14489.45 406
14490.59 388
14491.73 394
14492.86 396
14494.00 365
14495.13 378
14496.27 382
14497.40 399
14498.54 384
14499.68 411
14500.81 403
14501.95 358
14503.08 369
14504.22 397
14505.36 427
14506.49 427
14507.63 418
14508.77 404
14509.90 395
14511.04 378
14512.18 397
14513.31 430
14514.45 418
14515.58 405
14516.72 396
14517.86 433
14519.00 415
14520.13 404
14521.27 403
14522.41 422
14523.54 428
14524.68 463
14525.82 394
14526.95 420
14528.09 411
14529.23 420
14530.37 392
14531.50 402
14532.64 410
14533.78 384
14534.91 406
14536.05 390
14537.19 386
14538.33 405
14539.46 395
14540.60 403
14541.74 405
14542.88 401
14544.02 387
14545.15 393
14546.29 383
14547.43 379
14548.57 404
14549.70 384
14550.84 370
14551.98 347
14553.12 402
14554.26 400
14555.39 395
14556.53 403
14557.67 382
14558.81 374
14559.95 373
14561.09 367
14562.22 368
14563.36 357
14564.50 382
14565.64 361
14566.78 376
14567.92 372
14569.06 406
14570.20 397
14571.33 401
14572.47 387
14573.61 360
14574.75 367
14575.89 365
14577.03 369
14578.17 375
14579.31 355
14580.45 375
14581.59 380
14582.72 356
14583.86 364
14585.00 369
14586.14 365
14587.28 364
14588.42 387
14589.56 364
14590.70 357
14591.84 392
14592.98 377
14594.12 361
14595.26 372
14596.40 376
14597.54 391
14598.68 400
14599.82 386
14600.96 381
14602.10 366
14603.24 366
14604.38 398
14605.52 352
14606.66 373
14607.80 375
14608.94 403
14610.08 394
14611.22 386
14612.36 395
14613.50 377
14614.64 418
14615.78 404
14616.92 409
14618.06 362
14619.20 376
14620.34 365
14621.49 377
14622.63 405
14623.77 392
14624.91 379
14626.05 385
14627.19 387
14628.33 386
14629.47 408
14630.61 425
14631.75 393
14632.90 406
14634.04 400
14635.18 383
14636.32 394
14637.46 392
14638.60 396
14639.74 415
14640.88 367
14642.03 364
14643.17 378
14644.31 381
14645.45 380
14646.59 388
14647.73 390
14648.88 402
14650.02 375
14651.16 370
14652.30 388
14653.44 366
14654.59 373
14655.73 380
14656.87 376
14658.01 385
14659.16 360
14660.30 355
14661.44 354
14662.58 365
14663.72 370
14664.87 373
14666.01 379
14667.15 358
14668.29 355
14669.44 364
14670.58 342
14671.72 370
14672.87 344
14674.01 364
14675.15 360
14676.29 377
14677.44 375
14678.58 365
14679.72 354
14680.87 378
14682.01 348
14683.15 353
14684.30 353
14685.44 367
14686.58 331
14687.73 362
14688.87 331
14690.01 343
14691.16 342
14692.30 342
14693.44 345
14694.59 363
14695.73 344
14696.87 356
14698.02 351
14699.16 355
14700.30 357
14701.45 366
14702.59 369
14703.74 372
14704.88 356
14706.02 333
14707.17 332
14708.31 340
14709.46 326
14710.60 330
14711.75 345
14712.89 341
14714.03 356
14715.18 331
14716.32 349
14717.47 335
14718.61 308
14719.76 334
14720.90 356
14722.05 344
14723.19 323
14724.34 343
14725.48 356
14726.63 346
14727.77 332
14728.92 336
14730.06 328
14731.21 330
14732.35 346
14733.50 327
14734.64 362
14735.79 375
14736.93 325
14738.08 351
14739.22 353
14740.37 329
14741.51 364
14742.66 337
14743.80 354
14744.95 356
14746.09 347
14747.24 332
14748.39 360
14749.53 355
14750.68 361
14751.82 337
14752.97 313
14754.11 334
14755.26 354
14756.41 339
14757.55 321
14758.70 338
14759.85 313
14760.99 324
14762.14 312
14763.28 343
14764.43 320
14765.58 320
14766.72 324
14767.87 360
14769.02 340
14770.16 349
14771.31 341
14772.46 349
14773.60 340
14774.75 316
14775.90 340
14777.04 339
14778.19 334
14779.34 365
14780.48 340
14781.63 337
14782.78 326
14783.92 352
14785.07 358
14786.22 338
14787.37 325
14788.51 326
14789.66 336
14790.81 350
14791.96 330
14793.10 329
14794.25 347
14795.40 346
14796.54 339
14797.69 327
14798.84 316
14799.99 335
14801.14 338
14802.28 337
14803.43 331
14804.58 322
14805.73 328
14806.88 327
14808.02 317
14809.17 305
14810.32 343
14811.47 340
14812.62 341
14813.76 354
14814.91 352
14816.06 317
14817.21 358
14818.36 316
14819.51 364
14820.65 320
14821.80 320
14822.95 335
14824.10 341
14825.25 341
14826.40 313
14827.55 330
14828.69 336
14829.84 330
14830.99 323
14832.14 305
14833.29 326
14834.44 335
14835.59 347
14836.74 367
14837.89 325
14839.04 309
14840.19 337
14841.33 297
14842.48 350
14843.63 317
14844.78 312
14845.93 302
14847.08 329
14848.23 305
14849.38 315
14850.53 284
14851.68 310
14852.83 320
14853.98 335
14855.13 324
14856.28 314
14857.43 340
14858.58 351
14859.73 311
14860.88 301
14862.03 325
14863.18 326
14864.33 338
14865.48 337
14866.63 323
14867.78 325
14868.93 337
14870.08 353
14871.23 321
14872.38 312
14873.53 325
14874.68 330
14875.83 345
14876.98 318
14878.14 307
14879.29 309
14880.44 319
14881.59 340
14882.74 333
14883.89 345
14885.04 314
14886.19 330
14887.34 313
14888.49 335
14889.64 322
14890.80 334
14891.95 330
14893.10 319
14894.25 332
14895.40 307
14896.55 326
14897.70 311
14898.86 321
14900.01 320
14901.16 341
14902.31 348
14903.46 363
14904.61 328
14905.77 334
14906.92 327
14908.07 338
14909.22 343
14910.37 354
14911.53 355
14912.68 348
14913.83 357
14914.98 336
14916.13 346
14917.29 330
14918.44 335
14919.59 329
14920.74 352
14921.90 321
14923.05 340
14924.20 331
14925.35 322
14926.51 350
14927.66 355
14928.81 351
14929.96 319
14931.12 338
14932.27 339
14933.42 348
14934.57 322
14935.73 352
14936.88 318
14938.03 327
14939.19 314
14940.34 312
14941.49 327
14942.65 306
14943.80 345
14944.95 363
14946.11 363
14947.26 369
14948.41 348
14949.57 347
14950.72 326
14951.87 350
14953.03 360
14954.18 336
14955.33 312
14956.49 318
14957.64 344
14958.80 340
14959.95 345
14961.10 336
14962.26 341
14963.41 368
14964.57 342
14965.72 349
14966.87 354
14968.03 340
14969.18 339
14970.34 330
14971.49 347
14972.65 365
14973.80 314
14974.95 334
14976.11 335
14977.26 345
14978.42 348
14979.57 328
14980.73 339
14981.88 350
14983.04 338
14984.19 336
14985.35 349
14986.50 294
14987.66 332
14988.81 384
14989.97 363
14991.12 355
14992.28 370
14993.43 379
14994.59 349
14995.74 338
14996.90 354
14998.05 352
14999.21 355
15000.36 337
15001.52 341
15002.67 337
15003.83 314
15004.99 330
15006.14 332
15007.30 324
15008.45 296
15009.61 337
15010.76 322
15011.92 320
15013.08 348
15014.23 337
15015.39 318
15016.54 330
15017.70 332
15018.86 336
15020.01 314
15021.17 344
15022.32 345
15023.48 330
15024.64 339
15025.79 344
15026.95 365
15028.11 290
15029.26 299
15030.42 310
15031.58 355
15032.73 340
15033.89 329
15035.05 321
15036.20 330
15037.36 336
15038.52 337
15039.67 332
15040.83 327
15041.99 330
15043.15 311
15044.30 324
15045.46 336
15046.62 318
15047.77 315
15048.93 312
15050.09 304
15051.25 301
15052.40 343
15053.56 336
15054.72 331
15055.88 295
15057.03 344
15058.19 331
15059.35 328
15060.51 296
15061.66 320
15062.82 332
15063.98 328
15065.14 305
15066.30 342
15067.45 319
15068.61 335
15069.77 339
15070.93 328
15072.09 319
15073.24 334
15074.40 339
15075.56 332
15076.72 337
15077.88 314
15079.04 320
15080.20 341
15081.35 332
15082.51 303
15083.67 320
15084.83 303
15085.99 356
15087.15 367
15088.31 315
15089.46 340
15090.62 330
15091.78 345
15092.94 337
15094.10 347
15095.26 338
15096.42 320
15097.58 340
15098.74 333
15099.90 324
15101.06 355
15102.22 333
15103.37 355
15104.53 342
15105.69 358
15106.85 335
15108.01 313
15109.17 335
15110.33 302
15111.49 322
15112.65 324
15113.81 347
15114.97 326
15116.13 304
15117.29 314
15118.45 329
15119.61 322
15120.77 324
15121.93 314
15123.09 313
15124.25 329
15125.41 318
15126.57 332
15127.73 318
15128.89 328
15130.05 329
15131.21 326
15132.37 325
15133.53 283
15134.69 324
15135.86 329
15137.02 321
15138.18 328
15139.34 305
15140.50 325
15141.66 313
15142.82 300
15143.98 297
15145.14 295
15146.30 314
15147.46 348
15148.63 303
15149.79 319
15150.95 299
15152.11 324
15153.27 337
15154.43 290
15155.59 329
15156.75 331
15157.92 310
15159.08 277
15160.24 297
15161.40 323
15162.56 346
15163.72 324
15164.89 317
15166.05 328
15167.21 325
15168.37 312
15169.53 328
15170.69 305
15171.86 290
15173.02 337
15174.18 323
15175.34 291
15176.51 302
15177.67 314
15178.83 316
15179.99 304
15181.15 302
15182.32 329
15183.48 292
15184.64 323
15185.80 311
15186.97 323
15188.13 333
15189.29 315
15190.46 327
15191.62 316
15192.78 307
15193.94 299
15195.11 315
15196.27 343
15197.43 294
15198.60 291
15199.76 340
15200.92 323
15202.08 314
15203.25 297
15204.41 339
15205.57 332
15206.74 291
15207.90 308
15209.06 335
15210.23 312
15211.39 336
15212.56 314
15213.72 339
15214.88 309
15216.05 301
15217.21 306
15218.37 319
15219.54 317
15220.70 299
15221.87 323
15223.03 348
15224.19 305
15225.36 321
15226.52 294
15227.69 300
15228.85 304
15230.01 317
15231.18 302
15232.34 348
15233.51 325
15234.67 342
15235.84 352
15237.00 329
15238.16 303
15239.33 321
15240.49 339
15241.66 332
15242.82 293
15243.99 314
15245.15 317
15246.32 367
15247.48 338
15248.65 321
15249.81 309
15250.98 312
15252.14 323
15253.31 303
15254.47 320
15255.64 317
15256.80 317
15257.97 315
15259.13 314
15260.30 342
15261.46 315
15262.63 337
15263.80 304
15264.96 310
15266.13 317
15267.29 315
15268.46 320
15269.62 339
15270.79 336
15271.96 332
15273.12 313
15274.29 322
15275.45 345
15276.62 307
15277.79 331
15278.95 314
15280.12 328
15281.28 301
15282.45 322
15283.62 339
15284.78 301
15285.95 330
15287.12 320
15288.28 312
15289.45 332
15290.62 322
15291.78 323
15292.95 341
15294.12 339
15295.28 341
15296.45 323
15297.62 318
15298.78 330
15299.95 310
15301.12 322
15302.28 327
15303.45 321
15304.62 332
15305.78 324
15306.95 319
15308.12 296
15309.29 345
15310.45 324
15311.62 308
15312.79 311
15313.96 316
15315.12 338
15316.29 341
15317.46 321
15318.63 329
15319.79 312
15320.96 302
15322.13 309
15323.30 305
15324.46 324
15325.63 289
15326.80 313
15327.97 322
15329.14 325
15330.30 345
15331.47 319
15332.64 308
15333.81 315
15334.98 308
15336.14 325
15337.31 340
15338.48 318
15339.65 344
15340.82 318
15341.99 316
15343.16 322
15344.32 306
15345.49 301
15346.66 292
15347.83 317
15349.00 308
15350.17 312
15351.34 326
15352.51 340
15353.67 314
15354.84 298
15356.01 311
15357.18 337
15358.35 287
15359.52 297
15360.69 305
15361.86 306
15363.03 311
15364.20 321
15365.37 337
15366.54 300
15367.71 321
15368.87 307
15370.04 318
15371.21 323
15372.38 338
15373.55 297
15374.72 315
15375.89 332
15377.06 324
15378.23 304
15379.40 331
15380.57 331
15381.74 324
15382.91 318
15384.08 320
15385.25 332
15386.42 291
15387.59 321
15388.76 320
15389.93 325
15391.10 323
15392.27 331
15393.44 321
15394.62 277
15395.79 313
15396.96 326
15398.13 323
15399.30 326
15400.47 310
15401.64 346
15402.81 346
15403.98 346
15405.15 332
15406.32 324
15407.49 326
15408.66 333
15409.84 366
15411.01 309
15412.18 311
15413.35 324
15414.52 330
15415.69 303
15416.86 285
15418.03 296
15419.21 315
15420.38 327
15421.55 328
15422.72 293
15423.89 340
15425.06 335
15426.24 318
15427.41 317
15428.58 290
15429.75 307
15430.92 309
15432.09 300
15433.27 310
15434.44 304
15435.61 305
15436.78 315
15437.96 301
15439.13 324
15440.30 296
15441.47 310
15442.64 323
15443.82 304
15444.99 304
15446.16 315
15447.33 326
15448.51 306
15449.68 300
15450.85 334
15452.02 288
15453.20 285
15454.37 300
15455.54 307
15456.72 286
15457.89 305
15459.06 330
15460.23 300
15461.41 292
15462.58 322
15463.75 315
15464.93 294
15466.10 294
15467.27 302
15468.45 319
15469.62 304
15470.79 317
15471.97 286
15473.14 308
15474.31 329
15475.49 331
15476.66 316
15477.83 295
15479.01 299
15480.18 316
15481.36 308
15482.53 313
15483.70 288
15484.88 306
15486.05 315
15487.23 309
15488.40 301
15489.57 292
15490.75 300
15491.92 304
15493.10 292
15494.27 311
15495.44 296
15496.62 283
15497.79 312
15498.97 320
15500.14 309
15501.32 291
15502.49 296
15503.67 330
15504.84 307
15506.02 286
15507.19 304
15508.36 297
15509.54 311
15510.71 302
15511.89 293
15513.06 266
15514.24 296
15515.41 309
15516.59 285
15517.77 298
15518.94 297
15520.12 305
15521.29 299
15522.47 296
15523.64 276
15524.82 313
15525.99 325
15527.17 320
15528.34 306
15529.52 297
15530.69 307
15531.87 305
15533.05 304
15534.22 277
15535.40 283
15536.57 302
15537.75 317
15538.93 305
15540.10 311
15541.28 302
15542.45 325
15543.63 308
15544.81 290
15545.98 313
15547.16 327
15548.33 329
15549.51 301
15550.69 304
15551.86 317
15553.04 289
15554.22 333
15555.39 293
15556.57 293
15557.75 307
15558.92 311
15560.10 334
15561.28 283
15562.45 299
15563.63 331
15564.81 344
15565.99 325
15567.16 291
15568.34 291
15569.52 297
15570.69 320
15571.87 301
15573.05 304
15574.23 306
15575.40 317
15576.58 312
15577.76 334
15578.93 314
15580.11 329
15581.29 324
15582.47 315
15583.65 301
15584.82 306
15586.00 333
15587.18 300
15588.36 330
15589.53 316
15590.71 363
15591.89 339
15593.07 335
15594.25 324
15595.42 323
15596.60 308
15597.78 306
15598.96 324
15600.14 316
15601.32 296
15602.49 329
15603.67 325
15604.85 298
15606.03 307
15607.21 323
15608.39 328
15609.56 335
15610.74 314
15611.92 321
15613.10 325
15614.28 340
15615.46 301
15616.64 290
15617.82 321
15619.00 331
15620.17 347
15621.35 356
15622.53 337
15623.71 340
15624.89 334
15626.07 334
15627.25 321
15628.43 310
15629.61 336
15630.79 322
15631.97 303
15633.15 341
15634.33 332
15635.51 343
15636.69 330
15637.87 356
15639.05 343
15640.22 332
15641.40 339
15642.58 326
15643.76 318
15644.94 319
15646.12 348
15647.30 328
15648.48 348
15649.66 353
15650.85 340
15652.03 321
15653.21 322
15654.39 363
15655.57 316
15656.75 315
15657.93 327
15659.11 331
15660.29 337
15661.47 337
15662.65 327
15663.83 308
15665.01 310
15666.19 335
15667.37 316
15668.55 339
15669.73 347
15670.92 344
15672.10 358
15673.28 337
15674.46 314
15675.64 325
15676.82 347
15678.00 356
15679.18 326
15680.36 310
15681.55 327
15682.73 323
15683.91 325
15685.09 294
15686.27 309
15687.45 331
15688.63 347
15689.82 316
15691.00 312
15692.18 317
15693.36 309
15694.54 317
15695.73 333
15696.91 348
15698.09 335
15699.27 343
15700.45 317
15701.64 328
15702.82 334
15704.00 344
15705.18 335
15706.36 336
15707.55 324
15708.73 315
15709.91 314
15711.09 342
15712.28 335
15713.46 318
15714.64 321
15715.82 327
15717.01 316
15718.19 334
15719.37 328
15720.55 337
15721.74 335
15722.92 335
15724.10 320
15725.29 325
15726.47 326
15727.65 334
15728.84 337
15730.02 322
15731.20 350
15732.39 320
15733.57 336
15734.75 333
15735.94 348
15737.12 365
15738.30 347
15739.49 377
15740.67 349
15741.85 323
15743.04 340
15744.22 339
15745.40 344
15746.59 343
15747.77 338
15748.96 335
15750.14 355
15751.32 360
15752.51 343
15753.69 345
15754.88 352
15756.06 315
15757.24 331
15758.43 338
15759.61 361
15760.80 336
15761.98 300
15763.17 330
15764.35 321
15765.53 333
15766.72 352
15767.90 334
15769.09 363
15770.27 337
15771.46 333
15772.64 347
15773.83 309
15775.01 314
15776.20 315
15777.38 314
15778.57 322
15779.75 340
15780.94 340
15782.12 332
15783.31 347
15784.49 333
15785.68 314
15786.86 313
15788.05 336
15789.23 352
15790.42 317
15791.60 324
15792.79 332
15793.98 312
15795.16 334
15796.35 344
15797.53 324
15798.72 336
15799.90 313
15801.09 319
15802.28 306
15803.46 293
15804.65 317
15805.83 299
15807.02 309
15808.21 301
15809.39 301
15810.58 333
15811.76 343
15812.95 329
15814.14 290
15815.32 320
15816.51 333
15817.70 320
15818.88 312
15820.07 321
15821.26 312
15822.44 349
15823.63 313
15824.82 287
15826.00 313
15827.19 298
15828.38 316
15829.56 300
15830.75 310
15831.94 313
15833.12 315
15834.31 309
15835.50 317
15836.69 302
15837.87 310
15839.06 340
15840.25 296
15841.44 309
15842.62 317
15843.81 311
15845.00 290
15846.18 303
15847.37 307
15848.56 320
15849.75 301
15850.94 306
15852.12 340
15853.31 324
15854.50 312
15855.69 330
15856.87 318
15858.06 308
15859.25 305
15860.44 292
15861.63 304
15862.81 308
15864.00 317
15865.19 302
15866.38 319
15867.57 302
15868.76 302
15869.94 319
15871.13 310
15872.32 314
15873.51 324
15874.70 317
15875.89 311
15877.08 306
15878.26 294
15879.45 331
15880.64 321
15881.83 320
15883.02 303
15884.21 314
15885.40 326
15886.59 312
15887.78 317
15888.97 299
15890.15 306
15891.34 310
15892.53 302
15893.72 335
15894.91 342
15896.10 329
15897.29 314
15898.48 326
15899.67 334
15900.86 326
15902.05 323
15903.24 299
15904.43 317
15905.62 312
15906.81 313
15908.00 310
15909.19 318
15910.38 320
15911.57 322
15912.76 305
15913.95 318
15915.14 335
15916.33 321
15917.52 332
15918.71 311
15919.90 308
15921.09 321
15922.28 314
15923.47 323
15924.66 321
15925.85 304
15927.04 304
15928.23 338
15929.42 297
15930.61 335
15931.80 317
15932.99 332
15934.18 312
15935.38 313
15936.57 306
15937.76 306
15938.95 319
15940.14 329
15941.33 320
15942.52 333
15943.71 293
15944.90 299
15946.10 296
15947.29 274
15948.48 294
15949.67 310
15950.86 291
15952.05 287
15953.24 312
15954.44 304
15955.63 300
15956.82 283
15958.01 305
15959.20 308
15960.39 277
15961.59 305
15962.78 304
15963.97 276
15965.16 313
15966.35 286
15967.55 318
15968.74 295
15969.93 305
15971.12 326
15972.31 293
15973.51 268
15974.70 284
15975.89 297
15977.08 289
15978.28 277
15979.47 277
15980.66 278
15981.85 280
15983.05 267
15984.24 302
15985.43 305
15986.62 279
15987.82 280
15989.01 286
15990.20 293
15991.40 272
15992.59 288
15993.78 313
15994.98 287
15996.17 277
15997.36 272
15998.55 300
15999.75 291
16000.94 285
16002.13 278
16003.33 266
16004.52 260
16005.72 275
16006.91 288
16008.10 276
16009.30 284
16010.49 288
16011.68 287
16012.88 291
16014.07 281
16015.26 285
16016.46 277
16017.65 291
16018.85 266
16020.04 316
16021.23 293
16022.43 266
16023.62 257
16024.82 258
16026.01 295
16027.21 269
16028.40 309
16029.59 285
16030.79 290
16031.98 297
16033.18 295
16034.37 283
16035.57 296
16036.76 298
16037.96 312
16039.15 287
16040.35 262
16041.54 279
16042.73 300
16043.93 295
16045.12 294
16046.32 285
16047.51 273
16048.71 306
16049.91 270
16051.10 266
16052.30 295
16053.49 291
16054.69 290
16055.88 281
16057.08 299
16058.27 265
16059.47 276
16060.66 273
16061.86 288
16063.05 294
16064.25 280
16065.45 273
16066.64 283
16067.84 324
16069.03 289
16070.23 266
16071.42 298
16072.62 262
16073.82 293
16075.01 275
16076.21 286
16077.41 294
16078.60 305
16079.80 302
16080.99 273
16082.19 315
16083.39 293
16084.58 277
16085.78 251
16086.98 278
16088.17 272
16089.37 285
16090.57 290
16091.76 301
16092.96 271
16094.16 274
16095.35 311
16096.55 276
16097.75 300
16098.94 288
16100.14 289
16101.34 279
16102.53 299
16103.73 289
16104.93 291
16106.13 293
16107.32 296
16108.52 268
16109.72 273
16110.92 263
16112.11 259
16113.31 271
16114.51 271
16115.71 281
16116.90 276
16118.10 269
16119.30 277
16120.50 289
16121.69 289
16122.89 286
16124.09 285
16125.29 282
16126.49 282
16127.68 275
16128.88 287
16130.08 275
16131.28 284
16132.48 282
16133.67 299
16134.87 298
16136.07 289
16137.27 294
16138.47 289
16139.67 260
16140.86 283
16142.06 265
16143.26 311
16144.46 284
16145.66 297
16146.86 274
16148.06 294
16149.26 270
16150.45 293
16151.65 278
16152.85 285
16154.05 290
16155.25 277
16156.45 292
16157.65 279
16158.85 286
16160.05 272
16161.25 280
16162.45 261
16163.64 270
16164.84 289
16166.04 275
16167.24 294
16168.44 255
16169.64 286
16170.84 295
16172.04 258
16173.24 271
16174.44 309
16175.64 263
16176.84 278
16178.04 285
16179.24 301
16180.44 284
16181.64 307
16182.84 294
16184.04 277
16185.24 280
16186.44 262
16187.64 309
16188.84 272
16190.04 278
16191.24 274
16192.44 300
16193.64 292
16194.84 280
16196.04 287
16197.24 281
16198.44 289
16199.65 282
16200.85 275
16202.05 273
16203.25 273
16204.45 286
16205.65 297
16206.85 280
16208.05 259
16209.25 254
16210.45 298
16211.65 283
16212.86 262
16214.06 276
16215.26 284
16216.46 283
16217.66 280
16218.86 272
16220.06 278
16221.27 274
16222.47 269
16223.67 285
16224.87 273
16226.07 280
16227.27 288
16228.48 305
16229.68 277
16230.88 262
16232.08 284
16233.28 286
16234.48 268
16235.69 283
16236.89 268
16238.09 304
16239.29 271
16240.50 262
16241.70 273
16242.90 274
16244.10 279
16245.30 296
16246.51 276
16247.71 266
16248.91 276
16250.11 280
16251.32 284
16252.52 265
16253.72 259
16254.92 311
16256.13 291
16257.33 293
16258.53 275
16259.74 304
16260.94 276
16262.14 262
16263.35 266
16264.55 276
16265.75 280
16266.95 275
16268.16 290
16269.36 265
16270.56 285
16271.77 287
16272.97 300
16274.17 299
16275.38 254
16276.58 280
16277.79 284
16278.99 290
16280.19 279
16281.40 288
16282.60 297
16283.80 281
16285.01 276
16286.21 284
16287.42 292
16288.62 313
16289.82 297
16291.03 306
16292.23 291
16293.44 288
16294.64 270
16295.84 279
16297.05 285
16298.25 273
16299.46 307
16300.66 320
16301.87 286
16303.07 286
16304.27 265
16305.48 279
16306.68 282
16307.89 302
16309.09 285
16310.30 270
16311.50 264
16312.71 259
16313.91 279
16315.12 275
16316.32 288
16317.53 297
16318.73 283
16319.94 276
16321.14 270
16322.35 278
16323.55 278
16324.76 275
16325.96 271
16327.17 294
16328.38 291
16329.58 276
16330.79 297
16331.99 265
16333.20 273
16334.40 271
16335.61 282
16336.81 267
16338.02 253
16339.23 267
16340.43 271
16341.64 261
16342.84 261
16344.05 256
16345.26 279
16346.46 261
16347.67 275
16348.87 261
16350.08 256
16351.29 262
16352.49 254
16353.70 280
16354.91 263
16356.11 240
16357.32 265
16358.53 261
16359.73 257
16360.94 263
16362.15 273
16363.35 277
16364.56 244
16365.77 261
16366.97 265
16368.18 265
16369.39 249
16370.59 231
16371.80 275
16373.01 259
16374.21 240
16375.42 254
16376.63 251
16377.84 255
16379.04 254
16380.25 256
16381.46 279
16382.67 257
16383.87 254
16385.08 267
16386.29 263
16387.50 266
16388.70 262
16389.91 276
16391.12 271
16392.33 237
16393.53 252
16394.74 252
16395.95 258
16397.16 253
16398.37 249
16399.57 265
16400.78 255
16401.99 253
16403.20 277
16404.41 252
16405.62 247
16406.82 266
16408.03 274
16409.24 254
16410.45 236
16411.66 280
16412.87 257
16414.07 258
16415.28 271
16416.49 292
16417.70 253
16418.91 248
16420.12 244
16421.33 281
16422.54 248
16423.75 252
16424.95 234
16426.16 250
16427.37 238
16428.58 226
16429.79 237
16431.00 242
16432.21 232
16433.42 244
16434.63 268
16435.84 261
16437.05 261
16438.26 254
16439.47 257
16440.68 255
16441.88 238
16443.09 232
16444.30 239
16445.51 261
16446.72 250
16447.93 256
16449.14 261
16450.35 261
16451.56 259
16452.77 261
16453.98 286
16455.19 248
16456.40 244
16457.61 240
16458.82 261
16460.03 273
16461.24 236
16462.45 269
16463.67 253
16464.88 231
16466.09 265
16467.30 249
16468.51 253
16469.72 261
16470.93 258
16472.14 238
16473.35 244
16474.56 239
16475.77 232
16476.98 239
16478.19 232
16479.40 246
16480.62 256
16481.83 254
16483.04 247
16484.25 258
16485.46 258
16486.67 249
16487.88 254
16489.09 258
16490.31 238
16491.52 238
16492.73 236
16493.94 233
16495.15 236
16496.36 260
16497.57 240
16498.79 250
16500.00 236
16501.21 221
16502.42 241
16503.63 230
16504.85 236
16506.06 228
16507.27 233
16508.48 230
16509.69 233
16510.91 224
16512.12 233
16513.33 239
16514.54 238
16515.76 240
16516.97 222
16518.18 242
16519.39 261
16520.60 274
16521.82 249
16523.03 246
16524.24 241
16525.46 252
16526.67 233
16527.88 222
16529.09 244
16530.31 250
16531.52 235
16532.73 240
16533.95 231
16535.16 267
16536.37 241
16537.58 236
16538.80 253
16540.01 227
16541.22 246
16542.44 243
16543.65 253
16544.86 257
16546.08 280
16547.29 245
16548.50 269
16549.72 245
16550.93 241
16552.15 243
16553.36 259
16554.57 261
16555.79 237
16557.00 253
16558.21 245
16559.43 252
16560.64 253
16561.86 248
16563.07 256
16564.28 269
16565.50 230
16566.71 238
16567.93 264
16569.14 244
16570.36 249
16571.57 247
16572.78 231
16574.00 248
16575.21 259
16576.43 251
16577.64 253
16578.86 247
16580.07 236
16581.29 257
16582.50 227
16583.72 245
16584.93 236
16586.15 227
16587.36 224
16588.58 236
16589.79 236
16591.01 244
16592.22 231
16593.44 253
16594.65 222
16595.87 214
16597.08 247
16598.30 246
16599.51 209
16600.73 240
16601.94 203
16603.16 236
16604.37 252
16605.59 229
16606.81 252
16608.02 224
16609.24 243
16610.45 250
16611.67 262
16612.89 234
16614.10 239
16615.32 231
16616.53 251
16617.75 257
16618.97 223
16620.18 242
16621.40 237
16622.61 231
16623.83 227
16625.05 261
16626.26 210
16627.48 243
16628.70 224
16629.91 239
16631.13 215
16632.35 239
16633.56 229
16634.78 227
16636.00 235
16637.21 228
16638.43 232
16639.65 257
16640.86 220
16642.08 217
16643.30 240
16644.51 221
16645.73 236
16646.95 217
16648.17 231
16649.38 219
16650.60 231
16651.82 237
16653.03 227
16654.25 228
16655.47 220
16656.69 243
16657.90 227
16659.12 223
16660.34 209
16661.56 242
16662.77 229
16663.99 234
16665.21 216
16666.43 243
16667.65 222
16668.86 238
16670.08 223
16671.30 250
16672.52 216
16673.74 232
16674.95 228
16676.17 250
16677.39 235
16678.61 245
16679.83 256
16681.05 227
16682.26 221
16683.48 224
16684.70 267
16685.92 238
16687.14 229
16688.36 236
16689.58 233
16690.79 227
16692.01 232
16693.23 210
16694.45 227
16695.67 221
16696.89 227
16698.11 232
16699.33 227
16700.55 239
16701.76 239
16702.98 253
16704.20 214
16705.42 237
16706.64 231
16707.86 233
16709.08 204
16710.30 241
16711.52 235
16712.74 241
16713.96 195
16715.18 221
16716.40 249
16717.62 226
16718.84 253
16720.06 230
16721.28 229
16722.50 212
16723.72 235
16724.94 232
16726.16 237
16727.38 203
16728.60 248
16729.82 210
16731.04 255
16732.26 248
16733.48 239
16734.70 245
16735.92 222
16737.14 223
16738.36 230
16739.58 272
16740.80 220
16742.02 259
16743.24 234
16744.46 245
16745.68 236
16746.90 241
16748.12 238
16749.35 236
16750.57 229
16751.79 244
16753.01 235
16754.23 228
16755.45 225
16756.67 214
16757.89 237
16759.11 207
16760.33 222
16761.56 237
16762.78 245
16764.00 220
16765.22 226
16766.44 225
16767.66 231
16768.88 211
16770.11 234
16771.33 234
16772.55 254
16773.77 239
16774.99 218
16776.22 217
16777.44 216
16778.66 249
16779.88 239
16781.10 218
16782.33 212
16783.55 215
16784.77 213
16785.99 238
16787.21 225
16788.44 215
16789.66 237
16790.88 251
16792.10 239
16793.33 221
16794.55 230
16795.77 238
16796.99 234
16798.22 226
16799.44 231
16800.66 211
16801.88 219
16803.11 220
16804.33 230
16805.55 200
16806.78 231
16808.00 216
16809.22 235
16810.44 222
16811.67 199
16812.89 230
16814.11 221
16815.34 257
16816.56 228
16817.78 236
16819.01 222
16820.23 231
16821.45 218
16822.68 231
16823.90 212
16825.13 229
16826.35 221
16827.57 231
16828.80 203
16830.02 208
16831.24 224
16832.47 205
16833.69 229
16834.92 204
16836.14 234
16837.36 210
16838.59 223
16839.81 206
16841.04 241
16842.26 225
16843.48 216
16844.71 217
16845.93 238
16847.16 208
16848.38 205
16849.61 213
16850.83 230
16852.06 219
16853.28 217
16854.51 252
16855.73 239
16856.95 255
16858.18 216
16859.40 242
16860.63 247
16861.85 247
16863.08 232
16864.30 226
16865.53 231
16866.75 231
16867.98 245
16869.21 227
16870.43 241
16871.66 226
16872.88 234
16874.11 226
16875.33 260
16876.56 251
16877.78 253
16879.01 224
16880.23 247
16881.46 226
16882.69 235
16883.91 213
16885.14 238
16886.36 248
16887.59 244
16888.81 226
16890.04 243
16891.27 257
16892.49 243
16893.72 236
16894.94 196
16896.17 241
16897.40 206
16898.62 226
16899.85 224
16901.08 224
16902.30 223
16903.53 233
16904.76 244
16905.98 230
16907.21 226
16908.44 207
16909.66 223
16910.89 245
16912.12 265
16913.34 206
16914.57 234
16915.80 211
16917.02 231
16918.25 193
16919.48 218
16920.70 235
16921.93 239
16923.16 232
16924.39 232
16925.61 238
16926.84 217
16928.07 229
16929.30 238
16930.52 238
16931.75 202
16932.98 231
16934.21 222
16935.43 234
16936.66 207
16937.89 229
16939.12 223
16940.34 214
16941.57 204
16942.80 208
16944.03 241
16945.26 247
16946.48 223
16947.71 224
16948.94 236
16950.17 216
16951.40 229
16952.62 212
16953.85 211
16955.08 204
16956.31 248
16957.54 229
16958.77 228
16959.99 207
16961.22 238
16962.45 234
16963.68 216
16964.91 248
16966.14 215
16967.37 243
16968.60 233
16969.82 224
16971.05 237
16972.28 215
16973.51 227
16974.74 230
16975.97 211
16977.20 228
16978.43 243
16979.66 225
16980.89 206
16982.11 212
16983.34 219
16984.57 204
16985.80 219
16987.03 231
16988.26 213
16989.49 228
16990.72 229
16991.95 218
16993.18 234
16994.41 219
16995.64 228
16996.87 221
16998.10 228
16999.33 199
17000.56 214
17001.79 244
17003.02 250
17004.25 227
17005.48 218
17006.71 216
17007.94 218
17009.17 227
17010.40 223
17011.63 219
17012.86 210
17014.09 222
17015.32 217
17016.55 238
17017.78 211
17019.01 224
17020.25 239
17021.48 237
17022.71 225
17023.94 217
17025.17 222
17026.40 204
17027.63 219
17028.86 200
17030.09 223
17031.32 221
17032.55 224
17033.79 208
17035.02 229
17036.25 217
17037.48 219
17038.71 221
17039.94 216
17041.17 219
17042.41 209
17043.64 193
17044.87 236
17046.10 211
17047.33 218
17048.56 239
17049.80 236
17051.03 231
17052.26 210
17053.49 228
17054.72 195
17055.95 209
17057.19 216
17058.42 227
17059.65 221
17060.88 222
17062.12 224
17063.35 203
17064.58 221
17065.81 212
17067.04 241
17068.28 226
17069.51 231
17070.74 211
17071.97 237
17073.21 225
17074.44 195
17075.67 238
17076.90 257
17078.14 231
17079.37 232
17080.60 229
17081.84 223
17083.07 198
17084.30 200
17085.54 226
17086.77 234
17088.00 243
17089.23 240
17090.47 230
17091.70 218
17092.93 219
17094.17 215
17095.40 208
17096.63 224
17097.87 207
17099.10 221
17100.34 246
17101.57 216
17102.80 214
17104.04 222
17105.27 231
17106.50 218
17107.74 230
17108.97 236
17110.21 214
17111.44 228
17112.67 229
17113.91 233
17115.14 215
17116.38 220
17117.61 228
17118.84 234
17120.08 216
17121.31 220
17122.55 227
17123.78 228
17125.02 221
17126.25 220
17127.48 230
17128.72 225
17129.95 228
17131.19 231
17132.42 233
17133.66 221
17134.89 209
17136.13 219
17137.36 222
17138.60 207
17139.83 214
17141.07 227
17142.30 215
17143.54 217
17144.77 218
17146.01 250
17147.24 215
17148.48 199
17149.71 215
17150.95 215
17152.19 217
17153.42 218
17154.66 227
17155.89 220
17157.13 233
17158.36 239
17159.60 205
17160.83 204
17162.07 212
17163.31 218
17164.54 230
17165.78 193
17167.01 213
17168.25 214
17169.49 257
17170.72 211
17171.96 224
17173.19 247
17174.43 225
17175.67 200
17176.90 206
17178.14 222
17179.38 212
17180.61 239
17181.85 249
17183.09 227
17184.32 192
17185.56 226
17186.80 238
17188.03 240
17189.27 215
17190.51 212
17191.74 217
17192.98 236
17194.22 218
17195.45 228
17196.69 233
17197.93 222
17199.16 236
17200.40 231
17201.64 230
17202.88 202
17204.11 242
17205.35 225
17206.59 229
17207.83 224
17209.06 237
17210.30 222
17211.54 216
17212.78 230
17214.01 203
17215.25 226
17216.49 237
17217.73 232
17218.96 235
17220.20 214
17221.44 211
17222.68 206
17223.92 237
17225.15 253
17226.39 213
17227.63 223
17228.87 237
17230.11 250
17231.35 242
17232.58 258
17233.82 247
17235.06 232
17236.30 206
17237.54 252
17238.78 222
17240.01 241
17241.25 233
17242.49 217
17243.73 213
17244.97 231
17246.21 243
17247.45 236
17248.69 211
17249.93 213
17251.16 226
17252.40 236
17253.64 233
17254.88 235
17256.12 261
17257.36 233
17258.60 228
17259.84 231
17261.08 220
17262.32 257
17263.56 226
17264.80 240
17266.04 212
17267.28 206
17268.51 214
17269.75 236
17270.99 233
17272.23 222
17273.47 204
17274.71 259
17275.95 222
17277.19 208
17278.43 210
17279.67 215
17280.91 206
17282.15 212
17283.39 243
17284.63 232
17285.87 227
17287.11 215
17288.35 227
17289.60 233
17290.84 227
17292.08 223
17293.32 218
17294.56 208
17295.80 231
17297.04 219
17298.28 213
17299.52 221
17300.76 222
17302.00 207
17303.24 223
17304.48 204
17305.72 217
17306.96 211
17308.21 211
17309.45 232
17310.69 221
17311.93 237
17313.17 232
17314.41 207
17315.65 205
17316.89 215
17318.14 226
17319.38 228
17320.62 198
17321.86 191
17323.10 228
17324.34 227
17325.59 218
17326.83 215
17328.07 219
17329.31 209
17330.55 213
17331.79 214
17333.04 203
17334.28 242
17335.52 219
17336.76 213
17338.00 238
17339.25 233
17340.49 219
17341.73 194
17342.97 198
17344.22 231
17345.46 214
17346.70 242
17347.94 224
17349.19 236
17350.43 220
17351.67 213
17352.91 218
17354.16 215
17355.40 183
17356.64 230
17357.88 225
17359.13 207
17360.37 223
17361.61 207
17362.86 227
17364.10 198
17365.34 208
17366.58 229
17367.83 227
17369.07 225
17370.31 217
17371.56 201
17372.80 197
17374.04 212
17375.29 228
17376.53 224
17377.78 199
17379.02 226
17380.26 208
17381.51 223
17382.75 213
17383.99 231
17385.24 206
17386.48 219
17387.72 195
17388.97 216
17390.21 223
17391.46 214
17392.70 211
17393.94 234
17395.19 218
17396.43 221
17397.68 213
17398.92 221
17400.17 225
17401.41 217
17402.65 226
17403.90 215
17405.14 226
17406.39 204
17407.63 225
17408.88 212
17410.12 209
17411.37 225
17412.61 237
17413.86 233
17415.10 234
17416.35 215
17417.59 219
17418.84 222
17420.08 213
17421.33 216
17422.57 221
17423.82 230
17425.06 212
17426.31 218
17427.55 210
17428.80 198
17430.04 191
17431.29 213
17432.53 217
17433.78 227
17435.03 212
17436.27 205
17437.52 223
17438.76 201
17440.01 213
17441.25 209
17442.50 233
17443.75 223
17444.99 228
17446.24 200
17447.48 210
17448.73 188
17449.98 211
17451.22 225
17452.47 217
17453.71 236
17454.96 234
17456.21 238
17457.45 230
17458.70 238
17459.95 204
17461.19 224
17462.44 213
17463.69 244
17464.93 242
17466.18 219
17467.43 207
17468.67 238
17469.92 218
17471.17 237
17472.41 214
17473.66 235
17474.91 202
17476.15 215
17477.40 207
17478.65 199
17479.90 252
17481.14 216
17482.39 235
17483.64 209
17484.88 212
17486.13 207
17487.38 228
17488.63 220
17489.87 226
17491.12 208
17492.37 221
17493.62 224
17494.86 217
17496.11 226
17497.36 230
17498.61 249
17499.86 244
17501.10 220
17502.35 230
17503.60 213
17504.85 231
17506.10 235
17507.34 235
17508.59 221
17509.84 230
17511.09 218
17512.34 202
17513.59 225
17514.83 214
17516.08 204
17517.33 238
17518.58 243
17519.83 220
17521.08 213
17522.33 235
17523.57 215
17524.82 252
17526.07 247
17527.32 221
17528.57 233
17529.82 243
17531.07 249
17532.32 247
17533.57 220
17534.82 220
17536.06 221
17537.31 238
17538.56 236
17539.81 255
17541.06 258
17542.31 219
17543.56 226
17544.81 225
17546.06 252
17547.31 237
17548.56 253
17549.81 235
17551.06 248
17552.31 259
17553.56 242
17554.81 247
17556.06 249
17557.31 227
17558.56 249
17559.81 234
17561.06 232
17562.31 237
17563.56 232
17564.81 240
17566.06 254
17567.31 241
17568.56 223
17569.81 238
17571.06 252
17572.31 238
17573.56 247
17574.81 238
17576.06 239
17577.31 245
17578.56 238
17579.81 233
17581.06 209
17582.31 222
17583.57 241
17584.82 232
17586.07 230
17587.32 226
17588.57 243
17589.82 251
17591.07 249
17592.32 255
17593.57 252
17594.83 247
17596.08 242
17597.33 222
17598.58 243
17599.83 261
17601.08 234
17602.33 242
17603.59 245
17604.84 230
17606.09 237
17607.34 228
17608.59 227
17609.84 211
17611.10 219
17612.35 231
17613.60 211
17614.85 237
17616.10 231
17617.36 239
17618.61 232
17619.86 206
17621.11 235
17622.36 216
17623.62 235
17624.87 214
17626.12 222
17627.37 231
17628.63 220
17629.88 227
17631.13 229
17632.38 224
17633.64 233
17634.89 240
17636.14 234
17637.39 229
17638.65 227
17639.90 242
17641.15 232
17642.41 232
17643.66 214
17644.91 243
17646.17 229
17647.42 230
17648.67 217
17649.92 210
17651.18 239
17652.43 241
17653.68 225
17654.94 198
17656.19 230
17657.44 223
17658.70 236
17659.95 205
17661.21 227
17662.46 216
17663.71 211
17664.97 210
17666.22 208
17667.47 217
17668.73 216
17669.98 221
17671.24 207
17672.49 231
17673.74 223
17675.00 229
17676.25 221
17677.51 225
17678.76 214
17680.02 228
17681.27 242
17682.52 222
17683.78 224
17685.03 229
17686.29 220
17687.54 241
17688.80 225
17690.05 214
17691.31 227
17692.56 221
17693.82 216
17695.07 218
17696.32 204
17697.58 240
17698.83 207
17700.09 204
17701.34 219
17702.60 212
17703.86 215
17705.11 213
17706.37 220
17707.62 205
17708.88 212
17710.13 232
17711.39 248
17712.64 222
17713.90 218
17715.15 222
17716.41 235
17717.66 239
17718.92 229
17720.18 214
17721.43 213
17722.69 218
17723.94 217
17725.20 230
17726.45 224
17727.71 211
17728.97 208
17730.22 215
17731.48 226
17732.74 212
17733.99 217
17735.25 223
17736.50 230
17737.76 196
17739.02 204
17740.27 227
17741.53 210
17742.79 210
17744.04 234
17745.30 213
17746.56 237
17747.81 238
17749.07 228
17750.33 209
17751.58 233
17752.84 232
17754.10 212
17755.35 223
17756.61 228
17757.87 225
17759.12 212
17760.38 203
17761.64 224
17762.90 249
17764.15 226
17765.41 226
17766.67 221
17767.93 217
17769.18 216
17770.44 216
17771.70 217
17772.96 242
17774.21 244
17775.47 240
17776.73 225
17777.99 233
17779.24 230
17780.50 248
17781.76 263
17783.02 230
17784.28 210
17785.53 248
17786.79 254
17788.05 234
17789.31 223
17790.57 217
17791.82 241
17793.08 230
17794.34 237
17795.60 238
17796.86 224
17798.12 243
17799.37 214
17800.63 254
17801.89 241
17803.15 226
17804.41 238
17805.67 224
17806.93 229
17808.19 213
17809.44 236
17810.70 230
17811.96 221
17813.22 221
17814.48 223
17815.74 250
17817.00 233
17818.26 223
17819.52 221
17820.78 219
17822.04 231
17823.29 226
17824.55 219
17825.81 205
17827.07 233
17828.33 228
17829.59 198
17830.85 196
17832.11 209
17833.37 206
17834.63 237
17835.89 224
17837.15 236
17838.41 225
17839.67 232
17840.93 196
17842.19 220
17843.45 240
17844.71 214
17845.97 219
17847.23 211
17848.49 225
17849.75 187
17851.01 212
17852.27 217
17853.53 222
17854.79 229
17856.05 240
17857.31 226
17858.57 206
17859.84 196
17861.10 226
17862.36 216
17863.62 236
17864.88 209
17866.14 213
17867.40 193
17868.66 235
17869.92 212
17871.18 210
17872.44 220
17873.71 214
17874.97 203
17876.23 224
17877.49 197
17878.75 201
17880.01 220
17881.27 231
17882.53 211
17883.80 248
17885.06 228
17886.32 229
17887.58 215
17888.84 208
17890.10 211
17891.37 246
17892.63 214
17893.89 213
17895.15 220
17896.41 220
17897.67 223
17898.94 205
17900.20 204
17901.46 208
17902.72 219
17903.99 232
17905.25 227
17906.51 238
17907.77 235
17909.03 214
17910.30 211
17911.56 215
17912.82 229
17914.08 210
17915.35 229
17916.61 218
17917.87 207
17919.14 214
17920.40 211
17921.66 220
17922.92 213
17924.19 220
17925.45 195
17926.71 200
17927.98 205
17929.24 200
17930.50 195
17931.76 222
17933.03 214
17934.29 212
17935.55 217
17936.82 232
17938.08 237
17939.34 207
17940.61 212
17941.87 210
17943.14 211
17944.40 214
17945.66 210
17946.93 199
17948.19 208
17949.45 197
17950.72 200
17951.98 197
17953.25 201
17954.51 183
17955.77 224
17957.04 219
17958.30 187
17959.57 205
17960.83 193
17962.09 217
17963.36 212
17964.62 222
17965.89 217
17967.15 205
17968.42 215
17969.68 214
17970.95 200
17972.21 192
17973.47 212
17974.74 229
17976.00 217
17977.27 193
17978.53 206
17979.80 204
17981.06 191
17982.33 209
17983.59 202
17984.86 205
17986.12 221
17987.39 211
17988.65 207
17989.92 204
17991.18 196
17992.45 210
17993.71 216
17994.98 212
17996.25 205
17997.51 192
17998.78 217
18000.04 207
18001.31 196
18002.57 201
18003.84 176
18005.10 204
18006.37 203
18007.64 204
18008.90 214
18010.17 218
18011.43 198
18012.70 196
18013.97 205
18015.23 209
18016.50 224
18017.76 227
18019.03 214
18020.30 197
18021.56 202
18022.83 200
18024.10 180
18025.36 182
18026.63 201
18027.90 218
18029.16 212
18030.43 189
18031.70 223
18032.96 212
18034.23 221
18035.50 206
18036.76 228
18038.03 206
18039.30 200
18040.56 218
18041.83 215
18043.10 188
18044.37 213
18045.63 226
18046.90 231
18048.17 208
18049.43 220
18050.70 218
18051.97 209
18053.24 216
18054.50 197
18055.77 194
18057.04 212
18058.31 227
18059.57 215
18060.84 202
18062.11 180
18063.38 212
18064.65 226
18065.91 217
18067.18 190
18068.45 214
18069.72 220
18070.98 213
18072.25 216
18073.52 217
18074.79 236
18076.06 216
18077.33 231
18078.59 194
18079.86 209
18081.13 217
18082.40 209
18083.67 213
18084.94 231
18086.21 198
18087.47 222
18088.74 221
18090.01 213
18091.28 218
18092.55 219
18093.82 221
18095.09 215
18096.36 223
18097.62 222
18098.89 205
18100.16 198
18101.43 201
18102.70 203
18103.97 229
18105.24 229
18106.51 227
18107.78 217
18109.05 231
18110.32 219
18111.59 231
18112.86 226
18114.13 208
18115.40 237
18116.66 222
18117.93 222
18119.20 198
18120.47 229
18121.74 231
18123.01 210
18124.28 224
18125.55 236
18126.82 241
18128.09 223
18129.36 218
18130.63 205
18131.90 234
18133.17 216
18134.44 230
18135.71 211
18136.99 227
18138.26 226
18139.53 241
18140.80 235
18142.07 231
18143.34 236
18144.61 226
18145.88 226
18147.15 215
18148.42 212
18149.69 219
18150.96 214
18152.23 213
18153.50 225
18154.78 222
18156.05 223
18157.32 220
18158.59 236
18159.86 250
18161.13 218
18162.40 231
18163.67 246
18164.94 215
18166.22 198
18167.49 219
18168.76 230
18170.03 235
18171.30 199
18172.57 218
18173.85 208
18175.12 211
18176.39 222
18177.66 227
18178.93 227
18180.20 208
18181.48 225
18182.75 238
18184.02 205
18185.29 231
18186.56 223
18187.84 211
18189.11 212
18190.38 217
18191.65 219
18192.93 239
18194.20 211
18195.47 200
18196.74 229
18198.02 211
18199.29 226
18200.56 235
18201.83 229
18203.11 203
18204.38 228
18205.65 219
18206.92 227
18208.20 229
18209.47 215
18210.74 243
18212.02 221
18213.29 209
18214.56 206
18215.84 224
18217.11 224
18218.38 221
18219.65 223
18220.93 231
18222.20 213
18223.47 220
18224.75 223
18226.02 217
18227.30 225
18228.57 222
18229.84 208
18231.12 210
18232.39 228
18233.66 202
18234.94 224
18236.21 215
18237.48 208
18238.76 209
18240.03 230
18241.31 207
18242.58 216
18243.86 217
18245.13 217
18246.40 230
18247.68 221
18248.95 213
18250.23 227
18251.50 229
18252.77 210
18254.05 223
18255.32 232
18256.60 221
18257.87 219
18259.15 227
18260.42 226
18261.70 197
18262.97 193
18264.25 230
18265.52 222
18266.80 209
18268.07 213
18269.35 215
18270.62 215
18271.90 222
18273.17 229
18274.45 218
18275.72 234
18277.00 231
18278.27 219
18279.55 200
18280.82 209
18282.10 224
18283.37 236
18284.65 215
18285.93 202
18287.20 218
18288.48 205
18289.75 203
18291.03 206
18292.30 220
18293.58 193
18294.86 198
18296.13 211
18297.41 221
18298.68 216
18299.96 203
18301.24 204
18302.51 253
18303.79 215
18305.06 206
18306.34 201
18307.62 207
18308.89 202
18310.17 204
18311.45 224
18312.72 228
18314.00 202
18315.28 208
18316.55 236
18317.83 216
18319.11 220
18320.38 228
18321.66 208
18322.94 204
18324.21 222
18325.49 208
18326.77 228
18328.04 220
18329.32 215
18330.60 216
18331.88 208
18333.15 212
18334.43 202
18335.71 213
18336.98 211
18338.26 207
18339.54 202
18340.82 202
18342.09 171
18343.37 208
18344.65 225
18345.93 239
18347.20 220
18348.48 207
18349.76 202
18351.04 214
18352.32 204
18353.59 212
18354.87 189
18356.15 190
18357.43 207
18358.71 190
18359.98 227
18361.26 205
18362.54 200
18363.82 210
18365.10 205
18366.38 185
18367.65 205
18368.93 203
18370.21 188
18371.49 194
18372.77 203
18374.05 224
18375.33 206
18376.60 185
18377.88 209
18379.16 219
18380.44 209
18381.72 208
18383.00 204
18384.28 230
18385.56 217
18386.84 223
18388.11 195
18389.39 212
18390.67 211
18391.95 224
18393.23 191
18394.51 207
18395.79 220
18397.07 201
18398.35 196
18399.63 197
18400.91 205
18402.19 198
18403.47 202
18404.75 201
18406.03 214
18407.31 218
18408.59 212
18409.87 209
18411.15 217
18412.43 204
18413.71 194
18414.99 200
18416.27 222
18417.55 203
18418.83 211
18420.11 212
18421.39 204
18422.67 208
18423.95 189
18425.23 202
18426.51 190
18427.79 226
18429.07 217
18430.35 212
18431.63 220
18432.91 203
18434.19 209
18435.47 225
18436.75 206
18438.04 195
18439.32 222
18440.60 199
18441.88 208
18443.16 204
18444.44 203
18445.72 203
18447.00 195
18448.28 222
18449.57 204
18450.85 200
18452.13 213
18453.41 215
18454.69 213
18455.97 212
18457.25 212
18458.54 231
18459.82 239
18461.10 206
18462.38 206
18463.66 202
18464.94 199
18466.23 211
18467.51 201
18468.79 219
18470.07 214
18471.35 221
18472.64 187
18473.92 196
18475.20 210
18476.48 202
18477.76 235
18479.05 209
18480.33 198
18481.61 193
18482.89 205
18484.18 223
18485.46 216
18486.74 207
18488.02 230
18489.31 204
18490.59 194
18491.87 214
18493.15 230
18494.44 250
18495.72 203
18497.00 211
18498.29 197
18499.57 238
18500.85 221
18502.13 236
18503.42 223
18504.70 195
18505.98 206
18507.27 222
18508.55 195
18509.83 211
18511.12 192
18512.40 228
18513.68 193
18514.97 192
18516.25 214
18517.54 201
18518.82 218
18520.10 204
18521.39 199
18522.67 205
18523.95 214
18525.24 206
18526.52 228
18527.81 225
18529.09 204
18530.37 225
18531.66 221
18532.94 204
18534.23 197
18535.51 208
18536.79 209
18538.08 199
18539.36 217
18540.65 237
18541.93 212
18543.22 214
18544.50 209
18545.79 228
18547.07 204
18548.36 206
18549.64 204
18550.92 232
18552.21 230
18553.49 214
18554.78 216
18556.06 238
18557.35 226
18558.63 253
18559.92 205
18561.20 204
18562.49 209
18563.77 231
18565.06 214
18566.35 221
18567.63 225
18568.92 220
18570.20 236
18571.49 228
18572.77 214
18574.06 236
18575.34 225
18576.63 219
18577.92 223
18579.20 230
18580.49 220
18581.77 247
18583.06 220
18584.34 215
18585.63 231
18586.92 226
18588.20 224
18589.49 229
18590.77 201
18592.06 212
18593.35 215
18594.63 207
18595.92 213
18597.21 220
18598.49 224
18599.78 229
18601.07 224
18602.35 215
18603.64 221
18604.93 200
18606.21 244
18607.50 224
18608.79 214
18610.07 218
18611.36 225
18612.65 228
18613.93 202
18615.22 221
18616.51 229
18617.79 230
18619.08 212
18620.37 220
18621.66 226
18622.94 218
18624.23 208
18625.52 233
18626.80 210
18628.09 203
18629.38 224
18630.67 204
18631.95 202
18633.24 220
18634.53 229
18635.82 220
18637.11 201
18638.39 215
18639.68 209
18640.97 202
18642.26 226
18643.54 224
18644.83 212
18646.12 200
18647.41 216
18648.70 208
18649.99 213
18651.27 199
18652.56 220
18653.85 226
18655.14 205
18656.43 204
18657.72 210
18659.00 203
18660.29 188
18661.58 198
18662.87 188
18664.16 199
18665.45 215
18666.74 225
18668.02 223
18669.31 208
18670.60 200
18671.89 215
18673.18 208
18674.47 188
18675.76 204
18677.05 213
18678.34 206
18679.63 195
18680.92 224
18682.20 187
18683.49 216
18684.78 202
18686.07 179
18687.36 200
18688.65 196
18689.94 213
18691.23 220
18692.52 208
18693.81 200
18695.10 194
18696.39 220
18697.68 197
18698.97 222
18700.26 209
18701.55 203
18702.84 221
18704.13 233
18705.42 220
18706.71 197
18708.00 225
18709.29 210
18710.58 213
18711.87 213
18713.16 223
18714.45 202
18715.74 225
18717.03 208
18718.32 199
18719.61 211
18720.90 209
18722.20 213
18723.49 212
18724.78 207
18726.07 213
18727.36 196
18728.65 195
18729.94 209
18731.23 207
18732.52 221
18733.81 191
18735.10 195
18736.40 192
18737.69 221
18738.98 197
18740.27 215
18741.56 187
18742.85 213
18744.14 214
18745.43 207
18746.73 193
18748.02 206
18749.31 203
18750.60 218
18751.89 210
18753.18 185
18754.48 196
18755.77 203
18757.06 181
18758.35 200
18759.64 202
18760.94 198
18762.23 188
18763.52 215
18764.81 211
18766.10 213
18767.40 205
18768.69 224
18769.98 204
18771.27 209
18772.57 200
18773.86 229
18775.15 206
18776.44 212
18777.74 207
18779.03 192
18780.32 211
18781.61 178
18782.91 209
18784.20 192
18785.49 186
18786.79 185
18788.08 208
18789.37 207
18790.66 206
18791.96 198
18793.25 209
18794.54 197
18795.84 192
18797.13 203
18798.42 220
18799.72 197
18801.01 198
18802.30 214
18803.60 206
18804.89 204
18806.18 192
18807.48 208
18808.77 193
18810.07 212
18811.36 191
18812.65 223
18813.95 217
18815.24 209
18816.53 191
18817.83 189
18819.12 204
18820.42 199
18821.71 206
18823.00 209
18824.30 213
18825.59 206
18826.89 245
18828.18 203
18829.48 208
18830.77 205
18832.07 229
18833.36 199
18834.65 204
18835.95 208
18837.24 219
18838.54 213
18839.83 214
18841.13 224
18842.42 211
18843.72 205
18845.01 202
18846.31 203
18847.60 198
18848.90 218
18850.19 224
18851.49 223
18852.78 207
18854.08 199
18855.37 181
18856.67 194
18857.96 182
18859.26 191
18860.55 206
18861.85 187
18863.15 200
18864.44 199
18865.74 183
18867.03 189
18868.33 198
18869.62 213
18870.92 201
18872.22 204
18873.51 197
18874.81 200
18876.10 196
18877.40 186
18878.70 230
18879.99 217
18881.29 201
18882.58 213
18883.88 185
18885.18 208
18886.47 213
18887.77 207
18889.07 191
18890.36 230
18891.66 207
18892.95 195
18894.25 208
18895.55 204
18896.84 182
18898.14 186
18899.44 221
18900.73 211
18902.03 207
18903.33 211
18904.63 203
18905.92 193
18907.22 204
18908.52 199
18909.81 224
18911.11 202
18912.41 214
18913.71 214
18915.00 211
18916.30 202
18917.60 203
18918.89 199
18920.19 206
18921.49 207
18922.79 213
18924.09 215
18925.38 192
18926.68 212
18927.98 217
18929.28 228
18930.57 197
18931.87 221
18933.17 221
18934.47 205
18935.77 207
18937.06 227
18938.36 224
18939.66 198
18940.96 198
18942.26 197
18943.55 197
18944.85 194
18946.15 200
18947.45 212
18948.75 203
18950.05 196
18951.35 192
18952.64 197
18953.94 204
18955.24 200
18956.54 224
18957.84 219
18959.14 189
18960.44 220
18961.74 196
18963.03 190
18964.33 203
18965.63 195
18966.93 199
18968.23 231
18969.53 195
18970.83 184
18972.13 217
18973.43 190
18974.73 201
18976.03 196
18977.33 207
18978.62 191
18979.92 202
18981.22 196
18982.52 204
18983.82 185
18985.12 201
18986.42 205
18987.72 192
18989.02 199
18990.32 186
18991.62 182
18992.92 220
18994.22 192
18995.52 200
18996.82 209
18998.12 219
18999.42 220
19000.72 212
19002.02 191
19003.32 205
19004.62 199
19005.92 186
19007.22 206
19008.53 184
19009.83 174
19011.13 194
19012.43 198
19013.73 205
19015.03 216
19016.33 188
19017.63 170
19018.93 219
19020.23 188
19021.53 196
19022.83 209
19024.13 195
19025.44 196
19026.74 198
19028.04 186
19029.34 198
19030.64 196
19031.94 207
19033.24 205
19034.54 207
19035.85 196
19037.15 192
19038.45 202
19039.75 190
19041.05 211
19042.35 186
19043.66 186
19044.96 188
19046.26 180
19047.56 184
19048.86 179
19050.16 190
19051.47 191
19052.77 199
19054.07 189
19055.37 193
19056.67 196
19057.98 211
19059.28 190
19060.58 175
19061.88 200
19063.19 190
19064.49 178
19065.79 191
19067.09 179
19068.40 169
19069.70 189
19071.00 193
19072.30 186
19073.61 174
19074.91 199
19076.21 198
19077.52 174
19078.82 192
19080.12 185
19081.42 197
19082.73 196
19084.03 208
19085.33 189
19086.64 190
19087.94 193
19089.24 163
19090.55 201
19091.85 191
19093.15 205
19094.46 197
19095.76 214
19097.06 199
19098.37 163
19099.67 180
19100.97 178
19102.28 194
19103.58 187
19104.89 199
19106.19 194
19107.49 196
19108.80 172
19110.10 188
19111.40 194
19112.71 156
19114.01 169
19115.32 186
19116.62 182
19117.93 174
19119.23 180
19120.53 194
19121.84 199
19123.14 198
19124.45 176
19125.75 183
19127.06 202
19128.36 203
19129.67 198
19130.97 169
19132.28 176
19133.58 177
19134.88 207
19136.19 191
19137.49 184
19138.80 180
19140.10 176
19141.41 194
19142.71 190
19144.02 190
19145.32 199
19146.63 201
19147.94 181
19149.24 187
19150.55 178
19151.85 186
19153.16 196
19154.46 195
19155.77 175
19157.07 182
19158.38 165
19159.68 207
19160.99 196
19162.30 188
19163.60 207
19164.91 169
19166.21 169
19167.52 172
19168.83 211
19170.13 182
19171.44 175
19172.74 173
19174.05 197
19175.36 192
19176.66 206
19177.97 177
19179.27 189
19180.58 200
19181.89 188
19183.19 193
19184.50 177
19185.81 192
19187.11 190
19188.42 200
19189.73 186
19191.03 177
19192.34 169
19193.65 192
19194.95 159
19196.26 180
19197.57 164
19198.87 183
19200.18 192
19201.49 177
19202.80 181
19204.10 186
19205.41 173
19206.72 179
19208.03 180
19209.33 182
19210.64 181
19211.95 189
19213.25 183
19214.56 172
19215.87 190
19217.18 183
19218.49 184
19219.79 182
19221.10 182
19222.41 179
19223.72 186
19225.02 179
19226.33 170
19227.64 192
19228.95 181
19230.26 190
19231.56 186
19232.87 198
19234.18 174
19235.49 182
19236.80 181
19238.11 193
19239.41 185
19240.72 191
19242.03 169
19243.34 186
19244.65 192
19245.96 170
19247.26 181
19248.57 189
19249.88 181
19251.19 163
19252.50 198
19253.81 159
19255.12 170
19256.43 171
19257.74 176
19259.04 173
19260.35 196
19261.66 181
19262.97 180
19264.28 184
19265.59 184
19266.90 196
19268.21 182
19269.52 183
19270.83 161
19272.14 201
19273.45 168
19274.76 177
19276.07 181
19277.38 169
19278.69 160
19279.99 179
19281.30 181
19282.61 183
19283.92 180
19285.23 193
19286.54 181
19287.85 169
19289.16 166
19290.47 190
19291.78 174
19293.09 170
19294.40 176
19295.72 179
19297.03 184
19298.34 168
19299.65 185
19300.96 200
19302.27 180
19303.58 193
19304.89 180
19306.20 167
19307.51 176
19308.82 193
19310.13 185
19311.44 195
19312.75 159
19314.06 198
19315.37 172
19316.69 192
19318.00 172
19319.31 188
19320.62 191
19321.93 181
19323.24 189
19324.55 179
19325.86 173
19327.18 193
19328.49 178
19329.80 180
19331.11 182
19332.42 182
19333.73 191
19335.04 179
19336.36 163
19337.67 166
19338.98 176
19340.29 164
19341.60 171
19342.91 175
19344.23 173
19345.54 163
19346.85 175
19348.16 171
19349.47 168
19350.79 194
19352.10 156
19353.41 180
19354.72 171
19356.04 179
19357.35 182
19358.66 184
19359.97 181
19361.29 183
19362.60 171
19363.91 184
19365.22 192
19366.54 171
19367.85 176
19369.16 200
19370.47 181
19371.79 157
19373.10 199
19374.41 192
19375.73 175
19377.04 169
19378.35 191
19379.67 171
19380.98 175
19382.29 182
19383.60 208
19384.92 200
19386.23 152
19387.54 154
19388.86 157
19390.17 175
19391.49 177
19392.80 158
19394.11 166
19395.43 175
19396.74 165
19398.05 189
19399.37 174
19400.68 182
19402.00 193
19403.31 192
19404.62 175
19405.94 179
19407.25 165
19408.57 167
19409.88 193
19411.19 176
19412.51 166
19413.82 163
19415.14 179
19416.45 189
19417.77 189
19419.08 155
19420.39 191
19421.71 170
19423.02 197
19424.34 178
19425.65 172
19426.97 198
19428.28 176
19429.60 187
19430.91 181
19432.23 176
19433.54 183
19434.86 178
19436.17 168
19437.49 205
19438.80 178
19440.12 182
19441.43 155
19442.75 157
19444.06 169
19445.38 186
19446.69 169
19448.01 178
19449.32 189
19450.64 187
19451.96 177
19453.27 182
19454.59 168
19455.90 152
19457.22 166
19458.53 166
19459.85 145
19461.17 159
19462.48 174
19463.80 169
19465.11 173
19466.43 187
19467.75 167
19469.06 167
19470.38 174
19471.69 194
19473.01 186
19474.33 188
19475.64 180
19476.96 174
19478.28 156
19479.59 172
19480.91 183
19482.23 190
19483.54 180
19484.86 172
19486.18 177
19487.49 163
19488.81 173
19490.13 155
19491.44 190
19492.76 182
19494.08 156
19495.39 163
19496.71 175
19498.03 153
19499.35 163
19500.66 194
19501.98 174
19503.30 172
19504.61 164
19505.93 172
19507.25 173
19508.57 167
19509.88 148
19511.20 181
19512.52 189
19513.84 176
19515.15 152
19516.47 173
19517.79 176
19519.11 173
19520.43 190
19521.74 162
19523.06 187
19524.38 182
19525.70 186
19527.02 173
19528.33 161
19529.65 163
19530.97 176
19532.29 192
19533.61 188
19534.93 156
19536.24 177
19537.56 179
19538.88 177
19540.20 157
19541.52 167
19542.84 165
19544.16 164
19545.47 163
19546.79 194
19548.11 164
19549.43 179
19550.75 168
19552.07 187
19553.39 162
19554.71 161
19556.03 170
19557.34 163
19558.66 176
19559.98 179
19561.30 192
19562.62 167
19563.94 179
19565.26 169
19566.58 157
19567.90 173
19569.22 191
19570.54 172
19571.86 170
19573.18 161
19574.50 191
19575.82 168
19577.14 133
19578.46 172
19579.78 173
19581.10 166
19582.42 168
19583.74 179
19585.06 176
19586.38 168
19587.70 188
19589.02 183
19590.34 162
19591.66 156
19592.98 164
19594.30 174
19595.62 171
19596.94 156
19598.26 182
19599.58 168
19600.90 165
19602.22 167
19603.54 171
19604.86 159
19606.18 161
19607.50 177
19608.82 172
19610.15 192
19611.47 154
19612.79 172
19614.11 178
19615.43 178
19616.75 166
19618.07 181
19619.39 182
19620.71 174
19622.04 149
19623.36 169
19624.68 163
19626.00 166
19627.32 166
19628.64 163
19629.96 155
19631.29 170
19632.61 178
19633.93 153
19635.25 177
19636.57 181
19637.89 183
19639.22 170
19640.54 177
19641.86 166
19643.18 175
19644.50 171
19645.83 148
19647.15 170
19648.47 176
19649.79 173
19651.12 168
19652.44 170
19653.76 162
19655.08 181
19656.40 175
19657.73 178
19659.05 186
19660.37 176
19661.70 168
19663.02 179
19664.34 185
19665.66 178
19666.99 159
19668.31 174
19669.63 180
19670.95 188
19672.28 172
19673.60 167
19674.92 160
19676.25 169
19677.57 182
19678.89 183
19680.22 176
19681.54 179
19682.86 190
19684.19 154
19685.51 170
19686.83 165
19688.16 155
19689.48 146
19690.80 173
19692.13 162
19693.45 136
19694.78 169
19696.10 167
19697.42 170
19698.75 154
19700.07 170
19701.39 172
19702.72 178
19704.04 150
19705.37 179
19706.69 164
19708.02 156
19709.34 157
19710.66 147
19711.99 164
19713.31 160
19714.64 176
19715.96 150
19717.29 152
19718.61 165
19719.93 182
19721.26 166
19722.58 173
19723.91 169
19725.23 172
19726.56 165
19727.88 153
19729.21 156
19730.53 193
19731.86 165
19733.18 175
19734.51 178
19735.83 166
19737.16 183
19738.48 167
19739.81 170
19741.13 180
19742.46 171
19743.78 171
19745.11 175
19746.44 157
19747.76 169
19749.09 138
19750.41 171
19751.74 157
19753.06 146
19754.39 171
19755.72 172
19757.04 171
19758.37 179
19759.69 175
19761.02 173
19762.34 179
19763.67 177
19765.00 182
19766.32 159
19767.65 176
19768.98 171
19770.30 176
19771.63 153
19772.95 153
19774.28 154
19775.61 159
19776.93 163
19778.26 167
19779.59 163
19780.91 174
19782.24 149
19783.57 154
19784.89 196
19786.22 162
19787.55 183
19788.87 168
19790.20 176
19791.53 186
19792.86 164
19794.18 168
19795.51 181
19796.84 177
19798.16 177
19799.49 189
19800.82 156
19802.15 197
19803.47 187
19804.80 169
19806.13 152
19807.46 169
19808.78 170
19810.11 159
19811.44 167
19812.77 158
19814.09 191
19815.42 176
19816.75 165
19818.08 159
19819.41 175
19820.73 150
19822.06 173
19823.39 179
19824.72 175
19826.05 166
19827.37 182
19828.70 160
19830.03 158
19831.36 169
19832.69 164
19834.02 183
19835.34 173
19836.67 170
19838.00 153
19839.33 169
19840.66 155
19841.99 173
19843.32 172
19844.64 166
19845.97 169
19847.30 187
19848.63 166
19849.96 172
19851.29 169
19852.62 163
19853.95 180
19855.28 162
19856.60 167
19857.93 173
19859.26 181
19860.59 151
19861.92 159
19863.25 164
19864.58 162
19865.91 173
19867.24 160
19868.57 169
19869.90 152
19871.23 174
19872.56 167
19873.89 148
19875.22 161
19876.55 185
19877.88 197
19879.21 152
19880.54 168
19881.87 163
19883.20 178
19884.53 178
19885.86 165
19887.19 169
19888.52 177
19889.85 165
19891.18 146
19892.51 186
19893.84 163
19895.17 163
19896.50 167
19897.83 189
19899.16 174
19900.49 180
19901.82 147
19903.15 155
19904.48 164
19905.81 168
19907.15 189
19908.48 157
19909.81 176
19911.14 174
19912.47 182
19913.80 185
19915.13 156
19916.46 158
19917.79 175
19919.13 165
19920.46 163
19921.79 156
19923.12 149
19924.45 169
19925.78 164
19927.11 155
19928.45 156
19929.78 158
19931.11 171
19932.44 161
19933.77 168
19935.10 185
19936.44 185
19937.77 170
19939.10 188
19940.43 169
19941.76 184
19943.10 161
19944.43 176
19945.76 176
19947.09 168
19948.42 181
19949.76 166
19951.09 177
19952.42 157
19953.75 181
19955.09 177
19956.42 170
19957.75 165
19959.08 163
19960.42 165
19961.75 166
19963.08 169
19964.41 170
19965.75 167
19967.08 178
19968.41 189
19969.75 153
19971.08 178
19972.41 164
19973.74 172
19975.08 176
19976.41 176
19977.74 179
19979.08 168
19980.41 196
19981.74 150
19983.08 166
19984.41 184
19985.74 156
19987.08 162
19988.41 154
19989.75 161
19991.08 163
19992.41 164
19993.75 178
19995.08 173
19996.41 175
19997.75 160
19999.08 165
20000.42 177
20001.75 171
20003.08 178
20004.42 171
20005.75 178
20007.09 168
20008.42 176
20009.75 173
20011.09 169
20012.42 169
20013.76 185
20015.09 157
20016.43 169
20017.76 182
20019.10 202
20020.43 214
20021.76 191
20023.10 172
20024.43 181
20025.77 187
20027.10 181
20028.44 172
20029.77 174
20031.11 197
20032.44 175
20033.78 184
20035.11 171
20036.45 182
20037.78 183
20039.12 186
20040.46 176
20041.79 193
20043.13 180
20044.46 187
20045.80 164
20047.13 187
20048.47 178
20049.80 169
20051.14 202
20052.47 170
20053.81 204
20055.15 174
20056.48 175
20057.82 185
20059.15 183
20060.49 171
20061.83 172
20063.16 169
20064.50 191
20065.83 194
20067.17 151
20068.51 189
20069.84 180
20071.18 177
20072.52 177
20073.85 178
20075.19 183
20076.52 192
20077.86 196
20079.20 175
20080.53 159
20081.87 170
20083.21 186
20084.54 175
20085.88 181
20087.22 175
20088.56 155
20089.89 170
20091.23 156
20092.57 162
20093.90 177
20095.24 167
20096.58 151
20097.91 179
20099.25 175
20100.59 170
20101.93 186
20103.26 181
20104.60 185
20105.94 182
20107.28 171
20108.61 165
20109.95 176
20111.29 164
20112.63 165
20113.96 173
20115.30 163
20116.64 160
20117.98 165
20119.32 164
20120.65 163
20121.99 166
20123.33 194
20124.67 179
20126.01 173
