# Supplementary material for: MALDI-TOF MS typing enables the classification of brewing yeasts of the genus Saccharomyces to major beer styles
Source: PLoS One. 2017 Aug 9;12(8):e0181694. doi: 10.1371/journal.pone.0181694 (PMC5549903; doi:10.1371/journal.pone.0181694)
Supplement: S17 File — The directory includes 90 raw files and was zipped to “.zip”; the folder has three strains with 30 spectra per strain; S1 Text explains the raw files with an example and Table 1 represents the yeast strains used within the experiment. (ZIP) [file pone.0181694.s020.zip › 49-51/30812-1H7-Dias-Dias-Dias-YPG-18h-E-E_2016-10-03_6_0_F12_1.dat]

1998.43 4936
1998.85 4699
1999.27 4631
1999.69 4724
2000.11 4678
2000.54 4659
2000.96 4651
2001.38 4693
2001.80 4724
2002.23 4769
2002.65 4651
2003.07 4568
2003.49 4852
2003.92 4857
2004.34 4982
2004.76 5167
2005.18 5168
2005.61 5027
2006.03 5104
2006.45 5138
2006.87 5148
2007.30 5395
2007.72 5197
2008.14 5130
2008.57 5287
2008.99 5090
2009.41 4800
2009.84 4868
2010.26 4811
2010.68 4499
2011.11 4553
2011.53 4461
2011.95 4462
2012.38 4351
2012.80 4657
2013.22 4807
2013.65 4735
2014.07 4638
2014.49 4811
2014.92 5012
2015.34 5033
2015.77 5078
2016.19 5285
2016.61 5583
2017.04 5679
2017.46 5743
2017.89 5651
2018.31 5911
2018.73 5814
2019.16 5997
2019.58 5823
2020.01 5687
2020.43 5577
2020.85 5455
2021.28 5268
2021.70 5173
2022.13 4896
2022.55 4729
2022.98 4643
2023.40 4654
2023.83 4564
2024.25 4605
2024.68 4526
2025.10 4464
2025.53 4487
2025.95 4554
2026.38 4597
2026.80 4427
2027.23 4471
2027.65 4369
2028.08 4413
2028.50 4627
2028.93 4673
2029.35 4472
2029.78 4477
2030.20 4404
2030.63 4617
2031.05 4744
2031.48 4785
2031.90 4853
2032.33 4749
2032.75 4724
2033.18 4686
2033.61 4672
2034.03 4902
2034.46 4892
2034.88 4908
2035.31 4887
2035.74 4811
2036.16 4982
2036.59 4999
2037.01 5000
2037.44 5107
2037.87 5207
2038.29 5023
2038.72 5080
2039.14 5123
2039.57 4874
2040.00 4903
2040.42 4766
2040.85 4743
2041.28 4557
2041.70 4545
2042.13 4622
2042.56 4501
2042.98 4610
2043.41 4662
2043.84 4494
2044.26 4523
2044.69 4508
2045.12 4718
2045.54 4735
2045.97 4628
2046.40 4489
2046.82 4425
2047.25 4413
2047.68 4451
2048.11 4527
2048.53 4327
2048.96 4325
2049.39 4357
2049.82 4282
2050.24 4222
2050.67 4214
2051.10 4221
2051.53 4266
2051.95 4354
2052.38 4244
2052.81 4247
2053.24 4131
2053.66 4192
2054.09 4254
2054.52 4313
2054.95 4454
2055.38 4338
2055.80 4358
2056.23 4469
2056.66 4388
2057.09 4293
2057.52 4329
2057.94 4462
2058.37 4517
2058.80 4459
2059.23 4314
2059.66 4334
2060.09 4502
2060.51 4580
2060.94 4323
2061.37 4346
2061.80 4444
2062.23 4678
2062.66 4789
2063.09 4918
2063.52 4961
2063.94 4933
2064.37 5073
2064.80 5007
2065.23 4942
2065.66 4823
2066.09 4878
2066.52 4804
2066.95 4795
2067.38 4665
2067.81 4435
2068.24 4622
2068.66 4438
2069.09 4518
2069.52 4608
2069.95 4537
2070.38 4640
2070.81 4602
2071.24 4549
2071.67 4632
2072.10 4738
2072.53 4878
2072.96 4813
2073.39 5017
2073.82 4930
2074.25 4902
2074.68 5038
2075.11 5084
2075.54 5036
2075.97 5061
2076.40 5068
2076.83 5038
2077.26 5321
2077.69 5241
2078.12 5176
2078.55 5334
2078.98 5537
2079.41 5472
2079.84 5338
2080.27 5242
2080.70 5236
2081.14 5125
2081.57 4962
2082.00 4950
2082.43 4922
2082.86 4873
2083.29 4834
2083.72 4876
2084.15 4870
2084.58 4884
2085.01 4672
2085.44 4576
2085.88 4573
2086.31 4399
2086.74 4441
2087.17 4521
2087.60 4532
2088.03 4457
2088.46 4554
2088.89 4481
2089.33 4708
2089.76 4843
2090.19 4984
2090.62 5138
2091.05 5295
2091.48 5280
2091.92 5434
2092.35 5592
2092.78 5527
2093.21 5449
2093.64 5456
2094.07 5345
2094.51 5304
2094.94 5079
2095.37 4959
2095.80 4761
2096.24 4685
2096.67 4519
2097.10 4486
2097.53 4510
2097.96 4430
2098.40 4482
2098.83 4384
2099.26 4542
2099.69 4540
2100.13 4452
2100.56 4350
2100.99 4537
2101.43 4761
2101.86 4675
2102.29 4622
2102.72 4635
2103.16 4803
2103.59 4729
2104.02 4672
2104.46 4567
2104.89 4604
2105.32 4646
2105.76 4551
2106.19 4601
2106.62 4673
2107.05 4885
2107.49 4966
2107.92 4732
2108.36 4727
2108.79 4665
2109.22 4820
2109.66 4701
2110.09 4706
2110.52 4801
2110.96 4739
2111.39 4565
2111.82 4586
2112.26 4403
2112.69 4352
2113.13 4414
2113.56 4386
2113.99 4232
2114.43 4141
2114.86 4345
2115.30 4321
2115.73 4160
2116.16 4327
2116.60 4197
2117.03 4355
2117.47 4541
2117.90 4469
2118.34 4541
2118.77 4596
2119.21 4603
2119.64 4597
2120.07 4639
2120.51 4701
2120.94 4849
2121.38 4798
2121.81 4797
2122.25 4830
2122.68 4809
2123.12 4787
2123.55 4728
2123.99 4750
2124.42 4536
2124.86 4394
2125.29 4360
2125.73 4430
2126.16 4211
2126.60 4279
2127.04 4286
2127.47 4371
2127.91 4447
2128.34 4376
2128.78 4434
2129.21 4657
2129.65 4835
2130.08 4813
2130.52 4945
2130.96 5002
2131.39 4982
2131.83 5066
2132.26 5101
2132.70 5406
2133.14 5516
2133.57 5733
2134.01 5915
2134.44 5917
2134.88 5844
2135.32 5899
2135.75 5908
2136.19 5771
2136.62 5552
2137.06 5492
2137.50 5328
2137.93 5240
2138.37 5079
2138.81 4850
2139.24 4741
2139.68 4553
2140.12 4422
2140.55 4432
2140.99 4134
2141.43 4110
2141.86 4205
2142.30 4155
2142.74 4155
2143.18 4278
2143.61 4193
2144.05 4206
2144.49 4345
2144.92 4300
2145.36 4427
2145.80 4600
2146.24 4564
2146.67 4674
2147.11 4800
2147.55 4782
2147.99 4991
2148.42 5145
2148.86 5007
2149.30 5070
2149.74 4855
2150.17 5000
2150.61 5008
2151.05 4813
2151.49 4745
2151.92 4638
2152.36 4745
2152.80 4599
2153.24 4465
2153.68 4490
2154.11 4408
2154.55 4529
2154.99 4605
2155.43 4432
2155.87 4426
2156.31 4567
2156.74 4519
2157.18 4495
2157.62 4541
2158.06 4607
2158.50 4639
2158.94 4649
2159.38 4465
2159.81 4556
2160.25 4517
2160.69 4448
2161.13 4517
2161.57 4696
2162.01 4441
2162.45 4476
2162.89 4693
2163.33 4769
2163.76 4753
2164.20 4605
2164.64 4564
2165.08 4645
2165.52 4622
2165.96 4619
2166.40 4603
2166.84 4725
2167.28 4572
2167.72 4585
2168.16 4630
2168.60 4736
2169.04 5007
2169.48 4922
2169.92 4982
2170.36 5091
2170.80 5122
2171.24 5130
2171.68 5212
2172.12 5451
2172.56 5534
2173.00 5507
2173.44 5356
2173.88 5358
2174.32 5363
2174.76 5697
2175.20 5487
2175.64 5441
2176.08 5591
2176.52 5590
2176.96 5501
2177.40 5422
2177.84 5396
2178.28 5218
2178.72 5173
2179.16 4937
2179.60 4798
2180.04 4772
2180.48 4625
2180.92 4619
2181.37 4382
2181.81 4361
2182.25 4305
2182.69 4225
2183.13 4223
2183.57 4421
2184.01 4359
2184.45 4436
2184.89 4673
2185.34 4757
2185.78 4725
2186.22 4798
2186.66 4772
2187.10 4895
2187.54 5029
2187.98 5115
2188.43 5033
2188.87 5056
2189.31 5164
2189.75 5175
2190.19 5267
2190.63 5087
2191.08 5192
2191.52 5308
2191.96 5124
2192.40 5266
2192.84 5385
2193.29 5449
2193.73 5606
2194.17 5525
2194.61 5512
2195.05 5401
2195.50 5363
2195.94 5293
2196.38 5291
2196.82 4992
2197.27 4916
2197.71 4895
2198.15 4876
2198.59 4729
2199.04 4649
2199.48 4653
2199.92 4795
2200.37 4517
2200.81 4495
2201.25 4595
2201.69 4628
2202.14 4810
2202.58 4661
2203.02 4742
2203.47 4707
2203.91 4867
2204.35 4856
2204.80 4790
2205.24 4846
2205.68 4763
2206.13 4976
2206.57 5094
2207.01 5175
2207.46 5050
2207.90 5152
2208.34 5275
2208.79 5265
2209.23 5207
2209.67 5217
2210.12 5122
2210.56 5092
2211.01 4903
2211.45 4790
2211.89 4751
2212.34 4807
2212.78 4749
2213.23 4795
2213.67 4688
2214.11 4526
2214.56 4630
2215.00 4595
2215.45 4669
2215.89 4664
2216.34 4480
2216.78 4550
2217.22 4576
2217.67 4650
2218.11 4653
2218.56 4755
2219.00 4908
2219.45 5288
2219.89 5434
2220.34 5614
2220.78 5973
2221.23 6392
2221.67 6683
2222.12 7042
2222.56 7280
2223.01 7521
2223.45 7370
2223.90 7363
2224.34 7297
2224.79 7168
2225.23 6766
2225.68 6615
2226.12 6294
2226.57 5876
2227.01 5803
2227.46 5654
2227.91 5457
2228.35 5458
2228.80 5629
2229.24 5650
2229.69 5630
2230.13 6121
2230.58 6323
2231.03 6310
2231.47 6556
2231.92 7053
2232.36 7135
2232.81 7031
2233.26 7161
2233.70 6991
2234.15 6792
2234.59 6853
2235.04 6970
2235.49 7056
2235.93 7304
2236.38 7247
2236.83 7476
2237.27 7402
2237.72 7358
2238.17 7441
2238.61 7248
2239.06 6893
2239.51 6571
2239.95 6336
2240.40 5971
2240.85 5657
2241.29 5283
2241.74 5191
2242.19 5100
2242.63 4873
2243.08 4835
2243.53 4799
2243.98 4715
2244.42 4737
2244.87 4670
2245.32 4564
2245.76 4539
2246.21 4597
2246.66 4466
2247.11 4686
2247.55 4494
2248.00 4472
2248.45 4569
2248.90 4466
2249.35 4435
2249.79 4495
2250.24 4396
2250.69 4631
2251.14 4637
2251.58 4752
2252.03 4752
2252.48 4670
2252.93 4560
2253.38 4390
2253.82 4423
2254.27 4573
2254.72 4493
2255.17 4356
2255.62 4408
2256.07 4369
2256.51 4364
2256.96 4380
2257.41 4475
2257.86 4530
2258.31 4754
2258.76 4681
2259.21 4891
2259.65 5071
2260.10 5283
2260.55 5360
2261.00 5413
2261.45 5384
2261.90 5605
2262.35 5425
2262.80 5330
2263.25 5378
2263.69 5178
2264.14 5195
2264.59 5247
2265.04 5319
2265.49 5418
2265.94 5276
2266.39 5309
2266.84 5481
2267.29 5294
2267.74 5470
2268.19 5553
2268.64 5375
2269.09 5540
2269.54 5527
2269.99 5633
2270.44 5554
2270.89 5341
2271.34 5329
2271.79 5223
2272.24 5144
2272.69 4964
2273.14 4835
2273.59 5085
2274.04 4908
2274.49 4836
2274.94 4851
2275.39 4864
2275.84 4908
2276.29 5031
2276.74 5082
2277.19 4988
2277.64 5065
2278.09 5205
2278.54 5457
2278.99 5365
2279.44 5547
2279.89 5562
2280.34 5640
2280.79 5400
2281.25 5235
2281.70 5250
2282.15 5126
2282.60 5028
2283.05 5151
2283.50 4973
2283.95 4948
2284.40 4966
2284.85 4909
2285.31 5045
2285.76 5187
2286.21 5312
2286.66 5565
2287.11 5727
2287.56 5917
2288.01 6072
2288.47 6346
2288.92 6537
2289.37 6788
2289.82 6845
2290.27 7077
2290.72 7288
2291.18 7338
2291.63 7740
2292.08 7811
2292.53 7626
2292.98 7665
2293.44 7676
2293.89 7409
2294.34 7414
2294.79 7280
2295.24 6825
2295.70 6720
2296.15 6422
2296.60 6297
2297.05 5926
2297.51 5886
2297.96 5747
2298.41 5614
2298.86 5486
2299.32 5456
2299.77 5316
2300.22 5241
2300.67 5024
2301.13 4963
2301.58 4904
2302.03 4911
2302.49 5053
2302.94 4991
2303.39 4943
2303.85 4890
2304.30 4815
2304.75 5064
2305.20 4969
2305.66 5296
2306.11 5633
2306.56 5675
2307.02 5881
2307.47 6120
2307.93 6240
2308.38 6242
2308.83 6583
2309.29 6641
2309.74 6658
2310.19 6498
2310.65 6327
2311.10 6076
2311.55 5920
2312.01 5740
2312.46 5555
2312.92 5588
2313.37 5281
2313.82 5320
2314.28 5341
2314.73 5398
2315.19 5552
2315.64 5744
2316.10 5642
2316.55 5664
2317.00 5709
2317.46 5806
2317.91 5723
2318.37 5619
2318.82 5639
2319.28 5455
2319.73 5346
2320.19 5354
2320.64 5331
2321.10 5222
2321.55 5104
2322.01 5014
2322.46 4996
2322.92 5166
2323.37 5292
2323.83 5306
2324.28 5175
2324.74 5259
2325.19 5223
2325.65 5241
2326.10 5016
2326.56 5017
2327.01 5207
2327.47 5425
2327.92 5438
2328.38 5429
2328.83 5415
2329.29 5572
2329.74 5723
2330.20 5590
2330.66 5554
2331.11 5396
2331.57 5392
2332.02 5414
2332.48 5284
2332.94 5153
2333.39 5346
2333.85 5496
2334.30 5306
2334.76 5427
2335.22 5517
2335.67 5572
2336.13 5532
2336.58 5601
2337.04 5790
2337.50 5862
2337.95 6183
2338.41 6345
2338.87 6267
2339.32 6174
2339.78 6269
2340.24 6097
2340.69 5988
2341.15 5810
2341.61 5554
2342.06 5672
2342.52 5642
2342.98 5406
2343.43 5358
2343.89 5457
2344.35 5665
2344.81 5887
2345.26 5970
2345.72 5895
2346.18 5783
2346.63 5761
2347.09 5687
2347.55 5494
2348.01 5543
2348.46 5533
2348.92 5653
2349.38 5652
2349.84 5497
2350.29 5362
2350.75 5524
2351.21 5575
2351.67 5576
2352.13 5561
2352.58 5320
2353.04 5282
2353.50 5202
2353.96 5152
2354.41 4981
2354.87 5001
2355.33 4986
2355.79 4984
2356.25 5001
2356.71 5172
2357.16 5256
2357.62 5345
2358.08 5398
2358.54 5828
2359.00 6151
2359.46 6145
2359.91 6161
2360.37 6356
2360.83 6478
2361.29 6389
2361.75 6060
2362.21 6037
2362.67 6031
2363.13 6118
2363.58 5968
2364.04 5801
2364.50 5882
2364.96 5717
2365.42 5613
2365.88 5436
2366.34 5408
2366.80 5435
2367.26 5298
2367.72 5253
2368.18 5076
2368.64 5016
2369.10 4776
2369.55 4686
2370.01 4827
2370.47 4657
2370.93 4617
2371.39 4495
2371.85 4579
2372.31 4604
2372.77 4715
2373.23 4804
2373.69 4855
2374.15 4800
2374.61 4993
2375.07 5112
2375.53 4966
2375.99 5042
2376.45 5018
2376.91 4985
2377.37 4910
2377.83 5177
2378.29 5109
2378.75 5014
2379.21 4875
2379.68 5001
2380.14 5195
2380.60 5005
2381.06 4873
2381.52 4818
2381.98 5002
2382.44 4936
2382.90 4755
2383.36 4824
2383.82 4973
2384.28 4932
2384.74 4707
2385.20 4744
2385.67 4868
2386.13 4791
2386.59 4725
2387.05 4807
2387.51 4873
2387.97 4960
2388.43 4845
2388.89 4933
2389.36 4950
2389.82 4804
2390.28 4816
2390.74 4812
2391.20 4824
2391.66 4873
2392.13 4712
2392.59 4636
2393.05 4677
2393.51 4589
2393.97 4478
2394.43 4526
2394.90 4547
2395.36 4545
2395.82 4542
2396.28 4559
2396.74 4518
2397.21 4543
2397.67 4534
2398.13 4393
2398.59 4374
2399.06 4458
2399.52 4571
2399.98 4653
2400.44 4636
2400.91 4664
2401.37 4709
2401.83 4846
2402.29 5046
2402.76 5131
2403.22 5071
2403.68 5382
2404.14 5404
2404.61 5272
2405.07 5380
2405.53 5192
2406.00 5383
2406.46 5291
2406.92 5047
2407.39 4955
2407.85 4897
2408.31 4694
2408.78 4478
2409.24 4524
2409.70 4354
2410.17 4293
2410.63 4333
2411.09 4456
2411.56 4420
2412.02 4602
2412.48 4539
2412.95 4586
2413.41 4894
2413.87 4878
2414.34 5046
2414.80 5129
2415.27 5324
2415.73 5428
2416.19 5517
2416.66 5828
2417.12 5749
2417.59 5757
2418.05 5829
2418.51 5798
2418.98 5712
2419.44 5770
2419.91 5850
2420.37 5892
2420.84 5958
2421.30 6116
2421.77 6207
2422.23 6264
2422.69 6282
2423.16 6385
2423.62 6634
2424.09 6371
2424.55 6151
2425.02 6415
2425.48 6179
2425.95 6019
2426.41 6015
2426.88 6019
2427.34 5805
2427.81 5552
2428.27 5481
2428.74 5445
2429.20 5298
2429.67 5146
2430.13 5084
2430.60 5032
2431.07 4960
2431.53 5034
2432.00 5079
2432.46 5180
2432.93 5138
2433.39 5233
2433.86 5141
2434.32 5330
2434.79 5404
2435.26 5435
2435.72 5488
2436.19 5737
2436.65 6223
2437.12 6331
2437.59 6696
2438.05 6792
2438.52 7039
2438.98 6975
2439.45 7156
2439.92 6925
2440.38 6832
2440.85 6725
2441.32 6614
2441.78 6224
2442.25 5999
2442.72 5711
2443.18 5580
2443.65 5439
2444.12 5226
2444.58 5139
2445.05 5070
2445.52 4954
2445.98 4704
2446.45 4661
2446.92 4744
2447.38 4664
2447.85 4725
2448.32 4785
2448.78 4928
2449.25 4935
2449.72 5030
2450.19 4937
2450.65 5165
2451.12 5079
2451.59 5130
2452.06 5121
2452.52 5101
2452.99 4988
2453.46 5030
2453.93 4923
2454.39 5091
2454.86 4973
2455.33 4888
2455.80 4818
2456.26 4859
2456.73 4791
2457.20 4795
2457.67 4915
2458.14 4973
2458.60 4883
2459.07 4795
2459.54 4953
2460.01 4903
2460.48 5010
2460.95 4994
2461.41 4988
2461.88 5154
2462.35 5186
2462.82 5385
2463.29 5343
2463.76 5394
2464.22 5548
2464.69 5618
2465.16 5521
2465.63 5428
2466.10 5434
2466.57 5632
2467.04 5515
2467.51 5285
2467.97 5201
2468.44 5308
2468.91 5236
2469.38 5085
2469.85 5134
2470.32 4834
2470.79 4846
2471.26 4743
2471.73 4688
2472.20 4700
2472.67 4581
2473.14 4536
2473.61 4624
2474.07 4748
2474.54 4744
2475.01 4708
2475.48 4887
2475.95 5051
2476.42 5365
2476.89 5563
2477.36 6062
2477.83 6298
2478.30 6143
2478.77 6627
2479.24 6759
2479.71 6774
2480.18 6503
2480.65 6605
2481.12 6360
2481.59 6105
2482.06 5946
2482.53 5742
2483.00 5568
2483.47 5290
2483.95 5024
2484.42 4964
2484.89 5086
2485.36 5128
2485.83 4968
2486.30 4937
2486.77 4856
2487.24 4800
2487.71 4845
2488.18 4876
2488.65 5005
2489.12 4975
2489.59 4894
2490.07 4976
2490.54 5037
2491.01 5111
2491.48 4905
2491.95 4970
2492.42 5168
2492.89 5366
2493.36 5085
2493.84 5093
2494.31 5054
2494.78 5117
2495.25 5117
2495.72 5016
2496.19 5007
2496.66 4999
2497.14 5001
2497.61 4920
2498.08 4920
2498.55 4900
2499.02 4817
2499.50 4808
2499.97 5034
2500.44 4923
2500.91 5086
2501.38 5154
2501.86 5190
2502.33 5288
2502.80 5255
2503.27 5165
2503.74 5267
2504.22 5139
2504.69 5263
2505.16 5489
2505.63 5591
2506.11 5885
2506.58 5968
2507.05 6056
2507.52 6204
2508.00 6248
2508.47 6053
2508.94 6028
2509.42 5971
2509.89 5856
2510.36 5813
2510.83 5553
2511.31 5468
2511.78 5544
2512.25 5293
2512.73 5229
2513.20 5190
2513.67 5151
2514.15 4974
2514.62 4991
2515.09 5058
2515.57 5193
2516.04 5379
2516.51 5434
2516.99 5475
2517.46 5353
2517.94 5254
2518.41 5308
2518.88 5199
2519.36 5173
2519.83 5373
2520.30 5139
2520.78 4997
2521.25 4978
2521.73 4961
2522.20 4815
2522.67 4867
2523.15 4930
2523.62 4866
2524.10 4818
2524.57 4920
2525.05 4895
2525.52 4826
2525.99 4947
2526.47 4878
2526.94 4738
2527.42 4723
2527.89 4770
2528.37 5007
2528.84 4953
2529.32 4995
2529.79 4969
2530.27 4988
2530.74 5156
2531.22 5109
2531.69 5222
2532.17 5230
2532.64 5389
2533.12 5617
2533.59 5674
2534.07 5609
2534.54 5689
2535.02 5817
2535.49 5911
2535.97 5921
2536.44 5775
2536.92 5795
2537.39 5714
2537.87 5596
2538.34 5570
2538.82 5436
2539.30 5464
2539.77 5237
2540.25 5001
2540.72 4985
2541.20 5021
2541.68 5012
2542.15 5033
2542.63 5198
2543.10 5231
2543.58 5351
2544.06 5601
2544.53 5818
2545.01 6000
2545.48 6268
2545.96 6538
2546.44 6315
2546.91 6331
2547.39 6461
2547.87 6481
2548.34 6416
2548.82 6213
2549.30 6101
2549.77 6089
2550.25 6173
2550.73 6191
2551.20 5948
2551.68 6080
2552.16 6341
2552.63 6499
2553.11 6581
2553.59 6640
2554.06 6451
2554.54 6469
2555.02 6254
2555.50 6228
2555.97 6119
2556.45 6041
2556.93 5731
2557.40 5515
2557.88 5441
2558.36 5209
2558.84 5174
2559.31 4969
2559.79 5076
2560.27 5146
2560.75 5158
2561.23 5072
2561.70 5168
2562.18 5142
2562.66 5134
2563.14 5195
2563.61 5220
2564.09 5109
2564.57 5064
2565.05 4869
2565.53 4720
2566.00 4811
2566.48 4785
2566.96 4625
2567.44 4562
2567.92 4539
2568.40 4538
2568.87 4542
2569.35 4340
2569.83 4477
2570.31 4471
2570.79 4620
2571.27 4605
2571.75 4611
2572.22 4649
2572.70 4608
2573.18 4587
2573.66 4655
2574.14 4609
2574.62 4535
2575.10 4492
2575.58 4634
2576.06 4563
2576.54 4522
2577.01 4597
2577.49 4564
2577.97 4582
2578.45 4486
2578.93 4475
2579.41 4486
2579.89 4535
2580.37 4501
2580.85 4464
2581.33 4489
2581.81 4479
2582.29 4245
2582.77 4457
2583.25 4477
2583.73 4675
2584.21 4720
2584.69 4627
2585.17 4552
2585.65 4594
2586.13 4733
2586.61 4830
2587.09 4823
2587.57 4803
2588.05 4811
2588.53 4995
2589.01 4968
2589.49 4999
2589.97 5135
2590.45 5159
2590.93 5152
2591.41 5151
2591.89 5038
2592.37 5020
2592.85 5030
2593.33 4942
2593.81 5149
2594.30 5046
2594.78 5075
2595.26 4992
2595.74 4900
2596.22 4831
2596.70 4794
2597.18 4958
2597.66 5073
2598.14 4956
2598.62 4938
2599.11 4830
2599.59 4765
2600.07 4712
2600.55 4754
2601.03 4891
2601.51 4903
2601.99 4802
2602.48 4614
2602.96 4854
2603.44 4735
2603.92 4775
2604.40 4890
2604.88 4894
2605.37 5137
2605.85 5216
2606.33 5514
2606.81 5521
2607.29 5620
2607.78 5920
2608.26 6045
2608.74 6170
2609.22 6122
2609.70 6059
2610.19 6044
2610.67 5893
2611.15 5692
2611.63 5541
2612.12 5424
2612.60 5252
2613.08 5114
2613.56 5033
2614.05 4929
2614.53 4828
2615.01 4692
2615.49 4719
2615.98 4708
2616.46 4541
2616.94 4608
2617.43 4536
2617.91 4656
2618.39 4663
2618.87 4689
2619.36 4778
2619.84 4838
2620.32 4823
2620.81 4911
2621.29 5030
2621.77 4991
2622.26 4876
2622.74 4853
2623.22 4775
2623.71 4584
2624.19 4659
2624.67 4634
2625.16 4762
2625.64 4814
2626.13 4749
2626.61 4691
2627.09 4601
2627.58 4454
2628.06 4374
2628.55 4392
2629.03 4537
2629.51 4467
2630.00 4500
2630.48 4554
2630.97 4548
2631.45 4650
2631.93 4440
2632.42 4524
2632.90 4561
2633.39 4522
2633.87 4590
2634.36 4593
2634.84 4760
2635.33 4844
2635.81 4825
2636.29 4713
2636.78 4882
2637.26 4971
2637.75 5083
2638.23 5112
2638.72 5221
2639.20 5074
2639.69 5058
2640.17 4978
2640.66 4865
2641.14 4806
2641.63 4839
2642.11 4803
2642.60 4879
2643.08 4631
2643.57 4443
2644.05 4493
2644.54 4511
2645.03 4575
2645.51 4615
2646.00 4708
2646.48 4593
2646.97 4766
2647.45 4751
2647.94 4724
2648.43 4848
2648.91 4729
2649.40 4674
2649.88 4527
2650.37 4596
2650.85 4669
2651.34 4547
2651.83 4552
2652.31 4409
2652.80 4496
2653.29 4609
2653.77 4518
2654.26 4456
2654.74 4542
2655.23 4590
2655.72 4602
2656.20 4410
2656.69 4381
2657.18 4477
2657.66 4544
2658.15 4376
2658.64 4503
2659.12 4594
2659.61 4556
2660.10 4661
2660.58 4688
2661.07 4668
2661.56 4762
2662.05 4799
2662.53 4725
2663.02 4730
2663.51 4844
2663.99 4783
2664.48 4768
2664.97 4782
2665.46 4816
2665.94 4934
2666.43 4864
2666.92 4801
2667.41 4791
2667.89 4678
2668.38 4623
2668.87 4894
2669.36 4813
2669.84 4907
2670.33 5017
2670.82 5126
2671.31 5367
2671.80 5545
2672.28 5392
2672.77 5564
2673.26 5788
2673.75 5715
2674.24 5748
2674.72 5649
2675.21 5368
2675.70 5341
2676.19 5336
2676.68 5464
2677.17 5530
2677.65 5530
2678.14 5520
2678.63 5828
2679.12 5976
2679.61 6034
2680.10 6041
2680.59 6070
2681.07 5999
2681.56 6071
2682.05 6185
2682.54 6133
2683.03 6057
2683.52 5953
2684.01 5866
2684.50 5618
2684.99 5507
2685.47 5310
2685.96 5391
2686.45 5081
2686.94 4958
2687.43 4937
2687.92 4823
2688.41 4941
2688.90 4863
2689.39 4839
2689.88 4844
2690.37 5093
2690.86 4983
2691.35 4938
2691.84 5008
2692.33 4889
2692.82 5012
2693.31 4974
2693.80 4913
2694.29 4975
2694.78 4913
2695.27 4906
2695.76 4980
2696.25 5007
2696.74 5057
2697.23 5106
2697.72 5141
2698.21 5249
2698.70 5389
2699.19 5575
2699.68 5555
2700.17 5567
2700.66 5677
2701.15 5551
2701.64 5447
2702.13 5364
2702.62 5560
2703.11 5433
2703.61 5178
2704.10 5071
2704.59 4990
2705.08 4995
2705.57 4831
2706.06 4756
2706.55 4695
2707.04 4685
2707.53 4498
2708.02 4458
2708.52 4478
2709.01 4275
2709.50 4421
2709.99 4489
2710.48 4397
2710.97 4504
2711.46 4591
2711.96 4479
2712.45 4579
2712.94 4536
2713.43 4499
2713.92 4562
2714.41 4420
2714.91 4466
2715.40 4487
2715.89 4467
2716.38 4451
2716.87 4481
2717.37 4760
2717.86 4633
2718.35 4591
2718.84 4541
2719.33 4742
2719.83 4762
2720.32 4869
2720.81 4919
2721.30 4854
2721.80 4984
2722.29 4915
2722.78 4770
2723.27 4715
2723.77 4613
2724.26 4664
2724.75 4629
2725.24 4682
2725.74 4673
2726.23 4556
2726.72 4539
2727.22 4695
2727.71 4583
2728.20 4540
2728.70 4565
2729.19 4622
2729.68 4556
2730.18 4616
2730.67 4792
2731.16 4699
2731.65 4803
2732.15 4977
2732.64 4957
2733.14 5062
2733.63 4915
2734.12 4949
2734.62 4933
2735.11 4845
2735.60 4889
2736.10 4924
2736.59 5007
2737.08 4877
2737.58 4763
2738.07 4735
2738.57 4811
2739.06 4793
2739.55 4573
2740.05 4593
2740.54 4520
2741.04 4455
2741.53 4317
2742.03 4270
2742.52 4391
2743.01 4325
2743.51 4236
2744.00 4274
2744.50 4249
2744.99 4182
2745.49 4251
2745.98 4457
2746.48 4450
2746.97 4290
2747.47 4437
2747.96 4558
2748.46 4609
2748.95 4655
2749.45 4599
2749.94 4564
2750.44 4663
2750.93 4712
2751.43 4836
2751.92 4935
2752.42 5142
2752.91 5050
2753.41 5020
2753.90 4931
2754.40 4874
2754.89 4869
2755.39 5058
2755.88 5083
2756.38 4865
2756.87 4856
2757.37 4783
2757.87 4800
2758.36 4685
2758.86 4582
2759.35 4755
2759.85 4565
2760.35 4613
2760.84 4596
2761.34 4507
2761.83 4545
2762.33 4644
2762.83 4576
2763.32 4589
2763.82 4500
2764.31 4530
2764.81 4516
2765.31 4536
2765.80 4542
2766.30 4479
2766.80 4323
2767.29 4392
2767.79 4444
2768.29 4614
2768.78 4545
2769.28 4624
2769.78 4747
2770.27 4786
2770.77 4760
2771.27 4901
2771.76 4763
2772.26 4886
2772.76 4928
2773.26 4999
2773.75 5069
2774.25 5148
2774.75 5330
2775.24 5280
2775.74 5109
2776.24 5240
2776.74 5282
2777.23 5309
2777.73 5329
2778.23 5261
2778.73 5233
2779.22 5224
2779.72 5092
2780.22 5114
2780.72 5029
2781.21 5018
2781.71 5174
2782.21 4919
2782.71 4869
2783.21 4845
2783.70 4853
2784.20 4857
2784.70 4839
2785.20 4897
2785.70 4794
2786.20 4826
2786.69 4705
2787.19 4800
2787.69 4804
2788.19 4846
2788.69 4769
2789.19 4750
2789.68 4867
2790.18 4926
2790.68 5207
2791.18 5294
2791.68 5431
2792.18 5419
2792.68 5589
2793.18 5869
2793.67 6140
2794.17 6292
2794.67 6428
2795.17 6497
2795.67 6598
2796.17 6447
2796.67 6319
2797.17 6335
2797.67 6184
2798.17 6103
2798.67 5925
2799.17 5753
2799.66 5680
2800.16 5584
2800.66 5540
2801.16 5139
2801.66 5222
2802.16 5179
2802.66 5161
2803.16 5233
2803.66 5267
2804.16 5529
2804.66 5909
2805.16 6380
2805.66 6804
2806.16 7035
2806.66 7386
2807.16 7769
2807.66 7832
2808.16 8004
2808.66 7879
2809.16 7647
2809.66 7369
2810.16 7016
2810.66 6616
2811.16 6216
2811.66 6015
2812.17 5796
2812.67 5603
2813.17 5418
2813.67 5457
2814.17 5554
2814.67 5663
2815.17 5704
2815.67 5750
2816.17 5809
2816.67 5851
2817.17 6216
2817.67 6210
2818.18 6115
2818.68 6034
2819.18 6087
2819.68 6073
2820.18 5766
2820.68 5734
2821.18 5627
2821.68 5552
2822.19 5349
2822.69 5370
2823.19 5098
2823.69 5072
2824.19 5185
2824.69 5008
2825.20 4895
2825.70 4943
2826.20 4984
2826.70 4810
2827.20 4748
2827.70 4759
2828.21 4825
2828.71 4778
2829.21 4904
2829.71 4956
2830.22 4998
2830.72 5122
2831.22 5274
2831.72 5493
2832.22 5561
2832.73 5608
2833.23 5407
2833.73 5578
2834.23 5519
2834.74 5257
2835.24 5143
2835.74 5043
2836.24 5028
2836.75 4866
2837.25 4909
2837.75 4835
2838.26 4643
2838.76 4711
2839.26 4655
2839.76 4771
2840.27 4716
2840.77 4748
2841.27 4788
2841.78 4807
2842.28 4774
2842.78 4955
2843.29 4930
2843.79 4977
2844.29 5050
2844.80 5034
2845.30 5064
2845.80 5147
2846.31 5214
2846.81 5174
2847.32 5209
2847.82 5187
2848.32 5056
2848.83 5072
2849.33 4872
2849.83 4889
2850.34 4869
2850.84 4744
2851.35 4681
2851.85 4742
2852.35 4665
2852.86 4669
2853.36 4724
2853.87 4719
2854.37 4712
2854.88 4667
2855.38 4702
2855.88 4702
2856.39 4798
2856.89 4800
2857.40 5008
2857.90 5045
2858.41 5224
2858.91 5345
2859.42 5513
2859.92 5528
2860.43 5712
2860.93 5905
2861.44 5709
2861.94 5641
2862.45 5279
2862.95 5007
2863.46 4964
2863.96 4743
2864.47 4700
2864.97 4695
2865.48 4435
2865.98 4539
2866.49 4543
2866.99 4479
2867.50 4613
2868.00 4545
2868.51 4596
2869.02 4660
2869.52 4654
2870.03 4839
2870.53 4821
2871.04 4633
2871.54 4775
2872.05 4750
2872.56 4720
2873.06 4783
2873.57 4799
2874.07 4888
2874.58 4920
2875.09 4754
2875.59 4897
2876.10 4948
2876.61 4840
2877.11 4926
2877.62 4822
2878.12 4982
2878.63 5000
2879.14 5001
2879.64 4997
2880.15 4937
2880.66 5045
2881.16 5186
2881.67 5169
2882.18 5226
2882.68 5596
2883.19 5843
2883.70 6079
2884.20 6372
2884.71 6877
2885.22 7077
2885.73 7478
2886.23 7846
2886.74 7839
2887.25 7810
2887.75 7688
2888.26 7753
2888.77 7440
2889.28 7248
2889.78 6986
2890.29 6713
2890.80 6546
2891.31 6444
2891.81 6300
2892.32 6079
2892.83 5953
2893.34 5984
2893.84 5865
2894.35 5817
2894.86 5619
2895.37 5722
2895.88 5865
2896.38 5785
2896.89 5835
2897.40 5880
2897.91 6099
2898.42 6111
2898.92 6246
2899.43 6536
2899.94 6427
2900.45 6380
2900.96 6382
2901.47 6586
2901.98 6572
2902.48 6794
2902.99 6853
2903.50 7072
2904.01 7018
2904.52 6972
2905.03 6833
2905.54 6765
2906.04 6717
2906.55 6690
2907.06 6570
2907.57 6348
2908.08 6137
2908.59 6090
2909.10 5767
2909.61 5300
2910.12 5345
2910.63 5472
2911.14 5538
2911.64 5410
2912.15 5359
2912.66 5345
2913.17 5299
2913.68 5190
2914.19 5264
2914.70 5246
2915.21 5148
2915.72 5052
2916.23 5184
2916.74 5063
2917.25 4876
2917.76 4847
2918.27 4899
2918.78 4839
2919.29 4867
2919.80 5062
2920.31 5116
2920.82 5241
2921.33 5410
2921.84 5842
2922.35 6172
2922.86 6733
2923.37 7032
2923.88 7573
2924.39 7830
2924.90 7823
2925.41 7613
2925.92 7355
2926.44 6908
2926.95 6682
2927.46 6310
2927.97 5936
2928.48 5921
2928.99 5717
2929.50 5605
2930.01 5383
2930.52 5330
2931.03 5397
2931.54 5193
2932.05 5208
2932.57 5071
2933.08 5114
2933.59 5236
2934.10 5082
2934.61 5155
2935.12 5217
2935.63 5180
2936.15 5155
2936.66 5297
2937.17 5196
2937.68 5175
2938.19 5219
2938.70 5196
2939.22 5028
2939.73 5001
2940.24 5043
2940.75 5120
2941.26 5097
2941.77 5191
2942.29 5415
2942.80 5444
2943.31 5756
2943.82 5974
2944.34 6008
2944.85 5944
2945.36 5948
2945.87 5943
2946.38 5802
2946.90 5772
2947.41 5619
2947.92 5443
2948.43 5278
2948.95 5340
2949.46 5252
2949.97 5281
2950.48 5375
2951.00 5243
2951.51 5047
2952.02 5068
2952.54 5161
2953.05 5020
2953.56 4782
2954.08 4654
2954.59 4578
2955.10 4728
2955.61 4703
2956.13 4591
2956.64 4619
2957.15 4605
2957.67 4654
2958.18 4681
2958.69 4546
2959.21 4760
2959.72 4942
2960.23 4957
2960.75 5003
2961.26 5092
2961.78 5053
2962.29 4996
2962.80 4947
2963.32 5019
2963.83 5091
2964.35 5197
2964.86 5263
2965.37 5186
2965.89 5099
2966.40 5189
2966.92 5257
2967.43 5171
2967.94 5007
2968.46 4935
2968.97 4939
2969.49 4851
2970.00 4844
2970.52 4801
2971.03 4744
2971.54 4765
2972.06 4676
2972.57 4831
2973.09 4903
2973.60 4802
2974.12 4730
2974.63 4591
2975.15 4734
2975.66 4932
2976.18 5001
2976.69 4809
2977.21 5016
2977.72 5088
2978.24 4999
2978.75 5047
2979.27 5245
2979.78 5218
2980.30 5208
2980.81 5274
2981.33 5301
2981.84 5334
2982.36 5325
2982.88 5311
2983.39 5426
2983.91 5361
2984.42 5252
2984.94 5457
2985.45 5427
2985.97 5690
2986.49 5389
2987.00 5257
2987.52 5637
2988.03 5630
2988.55 5680
2989.07 5606
2989.58 5679
2990.10 5535
2990.61 5422
2991.13 5486
2991.65 5568
2992.16 5841
2992.68 5941
2993.20 6092
2993.71 6447
2994.23 7046
2994.75 7608
2995.26 7969
2995.78 8348
2996.30 8946
2996.81 9234
2997.33 9467
2997.85 9331
2998.36 9123
2998.88 8807
2999.40 8450
2999.91 8069
3000.43 7856
3000.95 7778
3001.46 7924
3001.98 8280
3002.50 8767
3003.02 9029
3003.53 9533
3004.05 9938
3004.57 10198
3005.09 9900
3005.60 9646
3006.12 9364
3006.64 8657
3007.16 8013
3007.67 7462
3008.19 6994
3008.71 6679
3009.23 6117
3009.74 5805
3010.26 5617
3010.78 5560
3011.30 5552
3011.82 5484
3012.33 5593
3012.85 5729
3013.37 5554
3013.89 5627
3014.41 5687
3014.93 5793
3015.44 5890
3015.96 6045
3016.48 6082
3017.00 6167
3017.52 6278
3018.04 6247
3018.55 6200
3019.07 6163
3019.59 6468
3020.11 6422
3020.63 6281
3021.15 6315
3021.67 6445
3022.19 6422
3022.71 6676
3023.22 6633
3023.74 6549
3024.26 6733
3024.78 6628
3025.30 6461
3025.82 6086
3026.34 6237
3026.86 5928
3027.38 5807
3027.90 5748
3028.42 5646
3028.94 5498
3029.46 5497
3029.98 5524
3030.49 5475
3031.01 5772
3031.53 6075
3032.05 6499
3032.57 6586
3033.09 7095
3033.61 7587
3034.13 7938
3034.65 8124
3035.17 8221
3035.69 8274
3036.21 8330
3036.73 8221
3037.25 7842
3037.77 7503
3038.29 7236
3038.81 6862
3039.34 6506
3039.86 6212
3040.38 5941
3040.90 5752
3041.42 5546
3041.94 5566
3042.46 5538
3042.98 5621
3043.50 5573
3044.02 5412
3044.54 5665
3045.06 5718
3045.58 5681
3046.10 5482
3046.63 5359
3047.15 5428
3047.67 5238
3048.19 5103
3048.71 5075
3049.23 5031
3049.75 4995
3050.27 5065
3050.79 5067
3051.32 5091
3051.84 4996
3052.36 4880
3052.88 5059
3053.40 5218
3053.92 4971
3054.45 4940
3054.97 5006
3055.49 5091
3056.01 5007
3056.53 5170
3057.05 5155
3057.58 5134
3058.10 5148
3058.62 4981
3059.14 5112
3059.66 5113
3060.19 5115
3060.71 5183
3061.23 5194
3061.75 5096
3062.28 5304
3062.80 5206
3063.32 5291
3063.84 5388
3064.37 5325
3064.89 5332
3065.41 5273
3065.93 5110
3066.46 5134
3066.98 5191
3067.50 5064
3068.02 4909
3068.55 4971
3069.07 5060
3069.59 5053
3070.12 5040
3070.64 5072
3071.16 5157
3071.69 5553
3072.21 5816
3072.73 5820
3073.26 5718
3073.78 5793
3074.30 5933
3074.83 5896
3075.35 6067
3075.87 6075
3076.40 6214
3076.92 6245
3077.44 6231
3077.97 6559
3078.49 6456
3079.01 6571
3079.54 6806
3080.06 6716
3080.59 6602
3081.11 6549
3081.63 6596
3082.16 6522
3082.68 6297
3083.21 6071
3083.73 6052
3084.25 6044
3084.78 5807
3085.30 5556
3085.83 5524
3086.35 5491
3086.88 5395
3087.40 5518
3087.93 5445
3088.45 5447
3088.97 5480
3089.50 5483
3090.02 5677
3090.55 5801
3091.07 5605
3091.60 5711
3092.12 5788
3092.65 5934
3093.17 6113
3093.70 6371
3094.22 6485
3094.75 6707
3095.27 6769
3095.80 6860
3096.32 6971
3096.85 7169
3097.37 7233
3097.90 7789
3098.43 8155
3098.95 8548
3099.48 9397
3100.00 10694
3100.53 11855
3101.05 12923
3101.58 14334
3102.10 15568
3102.63 15991
3103.16 16047
3103.68 15321
3104.21 14218
3104.73 12684
3105.26 11225
3105.79 9831
3106.31 8615
3106.84 7720
3107.36 7099
3107.89 6978
3108.42 6664
3108.94 6483
3109.47 6478
3110.00 6680
3110.52 6629
3111.05 6411
3111.57 6361
3112.10 6381
3112.63 6252
3113.15 5911
3113.68 5772
3114.21 5661
3114.74 5559
3115.26 5488
3115.79 5267
3116.32 5268
3116.84 5036
3117.37 5163
3117.90 5343
3118.42 5532
3118.95 5201
3119.48 5325
3120.01 5552
3120.53 5791
3121.06 6012
3121.59 5988
3122.11 5940
3122.64 6032
3123.17 5902
3123.70 5681
3124.22 5690
3124.75 5774
3125.28 5666
3125.81 5585
3126.34 5786
3126.86 5752
3127.39 5520
3127.92 5568
3128.45 5548
3128.98 5308
3129.50 5269
3130.03 5089
3130.56 4969
3131.09 5004
3131.62 5040
3132.14 4972
3132.67 5111
3133.20 5095
3133.73 5105
3134.26 5289
3134.79 5346
3135.31 5532
3135.84 5639
3136.37 5774
3136.90 5760
3137.43 5844
3137.96 5795
3138.49 5664
3139.02 5483
3139.54 5370
3140.07 5290
3140.60 5283
3141.13 5260
3141.66 5583
3142.19 5486
3142.72 5433
3143.25 5618
3143.78 5684
3144.31 5812
3144.84 5964
3145.37 6211
3145.89 6142
3146.42 6138
3146.95 6215
3147.48 6180
3148.01 6463
3148.54 6228
3149.07 6272
3149.60 5982
3150.13 5755
3150.66 5685
3151.19 5514
3151.72 5418
3152.25 5320
3152.78 5418
3153.31 5288
3153.84 5365
3154.37 5419
3154.90 5509
3155.43 5481
3155.96 5432
3156.49 5492
3157.02 5533
3157.55 5391
3158.08 5498
3158.61 5387
3159.14 5326
3159.68 5202
3160.21 5130
3160.74 5197
3161.27 5140
3161.80 4964
3162.33 5042
3162.86 5045
3163.39 5145
3163.92 5223
3164.45 5241
3164.98 5159
3165.51 5150
3166.05 5359
3166.58 5412
3167.11 5545
3167.64 5517
3168.17 5489
3168.70 5491
3169.23 5123
3169.76 5144
3170.30 5069
3170.83 4829
3171.36 4932
3171.89 4705
3172.42 4690
3172.95 4827
3173.49 4711
3174.02 4904
3174.55 5065
3175.08 4757
3175.61 4855
3176.15 4902
3176.68 4965
3177.21 5055
3177.74 5070
3178.27 5017
3178.81 4946
3179.34 4946
3179.87 5008
3180.40 5071
3180.93 4816
3181.47 4678
3182.00 4778
3182.53 4907
3183.06 4789
3183.60 4794
3184.13 4658
3184.66 4663
3185.20 4617
3185.73 4805
3186.26 4783
3186.79 4682
3187.33 4641
3187.86 4697
3188.39 4773
3188.93 4717
3189.46 4772
3189.99 4668
3190.52 4776
3191.06 4669
3191.59 4653
3192.12 4678
3192.66 4752
3193.19 4745
3193.72 4649
3194.26 4685
3194.79 4709
3195.33 4789
3195.86 4713
3196.39 4853
3196.93 4737
3197.46 4619
3197.99 4638
3198.53 4805
3199.06 5016
3199.60 4952
3200.13 5095
3200.66 5131
3201.20 5308
3201.73 5277
3202.27 5184
3202.80 5203
3203.33 5394
3203.87 5471
3204.40 5467
3204.94 5298
3205.47 5340
3206.01 5490
3206.54 5777
3207.07 5793
3207.61 5990
3208.14 6086
3208.68 6089
3209.21 6233
3209.75 6121
3210.28 6082
3210.82 5882
3211.35 5800
3211.89 5674
3212.42 5432
3212.96 5355
3213.49 5247
3214.03 5026
3214.56 5137
3215.10 5195
3215.63 5179
3216.17 5057
3216.70 5092
3217.24 5096
3217.78 5151
3218.31 5200
3218.85 5249
3219.38 5190
3219.92 5186
3220.45 4950
3220.99 5104
3221.52 5238
3222.06 5266
3222.60 5443
3223.13 5597
3223.67 5499
3224.20 5655
3224.74 5666
3225.28 5589
3225.81 5519
3226.35 5554
3226.88 5378
3227.42 5360
3227.96 5233
3228.49 5193
3229.03 5187
3229.57 4983
3230.10 5082
3230.64 5064
3231.18 4973
3231.71 5006
3232.25 5011
3232.79 5025
3233.32 4858
3233.86 4929
3234.40 5165
3234.93 5251
3235.47 5299
3236.01 5461
3236.54 5606
3237.08 5854
3237.62 5943
3238.15 5797
3238.69 5805
3239.23 5885
3239.77 5776
3240.30 5804
3240.84 5479
3241.38 5356
3241.92 5382
3242.45 5152
3242.99 5082
3243.53 4955
3244.07 4883
3244.60 4868
3245.14 4914
3245.68 5037
3246.22 5041
3246.75 4943
3247.29 4958
3247.83 5129
3248.37 5276
3248.91 5222
3249.44 5206
3249.98 5343
3250.52 5357
3251.06 5392
3251.60 5740
3252.14 5765
3252.67 5709
3253.21 5995
3253.75 5910
3254.29 6214
3254.83 6397
3255.37 6323
3255.90 6273
3256.44 6316
3256.98 6215
3257.52 6248
3258.06 6404
3258.60 6549
3259.14 6831
3259.68 7298
3260.21 7579
3260.75 7823
3261.29 8279
3261.83 8599
3262.37 8894
3262.91 9000
3263.45 9323
3263.99 9614
3264.53 9764
3265.07 9856
3265.61 10363
3266.15 10739
3266.69 10949
3267.23 10927
3267.76 10034
3268.30 9376
3268.84 8824
3269.38 7972
3269.92 7516
3270.46 6992
3271.00 6632
3271.54 6388
3272.08 6265
3272.62 6292
3273.16 6370
3273.70 6436
3274.24 6722
3274.78 6715
3275.32 6779
3275.86 6770
3276.40 6819
3276.94 6812
3277.48 7009
3278.03 6869
3278.57 6956
3279.11 6938
3279.65 6918
3280.19 7002
3280.73 6886
3281.27 6876
3281.81 6856
3282.35 6707
3282.89 6538
3283.43 6730
3283.97 6505
3284.51 6509
3285.05 6499
3285.60 6567
3286.14 6737
3286.68 6673
3287.22 6501
3287.76 6392
3288.30 6379
3288.84 6504
3289.38 6515
3289.93 6822
3290.47 7497
3291.01 8157
3291.55 8318
3292.09 8859
3292.63 9670
3293.18 10760
3293.72 11717
3294.26 12287
3294.80 12599
3295.34 12856
3295.88 12920
3296.43 12623
3296.97 12124
3297.51 11371
3298.05 10502
3298.59 9720
3299.14 9199
3299.68 8608
3300.22 8133
3300.76 7804
3301.31 7552
3301.85 7439
3302.39 7159
3302.93 7008
3303.48 7164
3304.02 6987
3304.56 7189
3305.10 7183
3305.65 7102
3306.19 7170
3306.73 7152
3307.27 7165
3307.82 7254
3308.36 7360
3308.90 7562
3309.45 7602
3309.99 7555
3310.53 7608
3311.07 7492
3311.62 7903
3312.16 8186
3312.70 8202
3313.25 8354
3313.79 8832
3314.33 9333
3314.88 9812
3315.42 9998
3315.97 10135
3316.51 10588
3317.05 10637
3317.60 10350
3318.14 10528
3318.68 10433
3319.23 10348
3319.77 10339
3320.32 10281
3320.86 10025
3321.40 10023
3321.95 9723
3322.49 9617
3323.04 9531
3323.58 9397
3324.12 9254
3324.67 9018
3325.21 8753
3325.76 8600
3326.30 8685
3326.85 8491
3327.39 8338
3327.93 8400
3328.48 8351
3329.02 8707
3329.57 9499
3330.11 10576
3330.66 12682
3331.20 15802
3331.75 19634
3332.29 24918
3332.84 31510
3333.38 36748
3333.93 41624
3334.47 45537
3335.02 47473
3335.56 48417
3336.11 48285
3336.65 47526
3337.20 45411
3337.74 42183
3338.29 37809
3338.83 32486
3339.38 27001
3339.92 22796
3340.47 18726
3341.02 15831
3341.56 13683
3342.11 11705
3342.65 10408
3343.20 9577
3343.74 9046
3344.29 8605
3344.84 8193
3345.38 8142
3345.93 8211
3346.47 7892
3347.02 7776
3347.57 7626
3348.11 7545
3348.66 7672
3349.21 7725
3349.75 7798
3350.30 7847
3350.84 7985
3351.39 7912
3351.94 7814
3352.48 7777
3353.03 7906
3353.58 7749
3354.12 7702
3354.67 7766
3355.22 7558
3355.76 7405
3356.31 7207
3356.86 7139
3357.40 7087
3357.95 6845
3358.50 6812
3359.05 6636
3359.59 6639
3360.14 6361
3360.69 6423
3361.23 6629
3361.78 6647
3362.33 6865
3362.88 6860
3363.42 6720
3363.97 6749
3364.52 6694
3365.07 6766
3365.61 6727
3366.16 6580
3366.71 6545
3367.26 6639
3367.80 6686
3368.35 6769
3368.90 7030
3369.45 7216
3370.00 7316
3370.54 7786
3371.09 8225
3371.64 8905
3372.19 9553
3372.74 9687
3373.28 9877
3373.83 9976
3374.38 9832
3374.93 9308
3375.48 8791
3376.03 8333
3376.57 7741
3377.12 7367
3377.67 7062
3378.22 6593
3378.77 6225
3379.32 5972
3379.87 5856
3380.42 5767
3380.96 5788
3381.51 5861
3382.06 6024
3382.61 5869
3383.16 5703
3383.71 5640
3384.26 5698
3384.81 5602
3385.36 5577
3385.91 5541
3386.45 5517
3387.00 5452
3387.55 5395
3388.10 5630
3388.65 5599
3389.20 5472
3389.75 5614
3390.30 5568
3390.85 5491
3391.40 5370
3391.95 5433
3392.50 5581
3393.05 5520
3393.60 5207
3394.15 5363
3394.70 5441
3395.25 5427
3395.80 5544
3396.35 5486
3396.90 5461
3397.45 5574
3398.00 5546
3398.55 5640
3399.10 5626
3399.65 5402
3400.20 5273
3400.75 5463
3401.30 5245
3401.85 5117
3402.40 5116
3402.95 5263
3403.50 5115
3404.06 5119
3404.61 5030
3405.16 4965
3405.71 4831
3406.26 4918
3406.81 4950
3407.36 5306
3407.91 5372
3408.46 5366
3409.01 5385
3409.56 5723
3410.12 6015
3410.67 6181
3411.22 6169
3411.77 6227
3412.32 6379
3412.87 6409
3413.42 6210
3413.98 5915
3414.53 6077
3415.08 6067
3415.63 5660
3416.18 5597
3416.73 5615
3417.29 5322
3417.84 5237
3418.39 5280
3418.94 5085
3419.49 5047
3420.05 5089
3420.60 5130
3421.15 5335
3421.70 5158
3422.25 5415
3422.81 5720
3423.36 5764
3423.91 5609
3424.46 5699
3425.01 5712
3425.57 5593
3426.12 5287
3426.67 5262
3427.23 5148
3427.78 5027
3428.33 4762
3428.88 4807
3429.44 4896
3429.99 4864
3430.54 4692
3431.09 4737
3431.65 4817
3432.20 5012
3432.75 5062
3433.31 4957
3433.86 4868
3434.41 4849
3434.97 4884
3435.52 5024
3436.07 5001
3436.63 4980
3437.18 5036
3437.73 5109
3438.29 5094
3438.84 5080
3439.39 5080
3439.95 4980
3440.50 4933
3441.05 4956
3441.61 5034
3442.16 5018
3442.72 4925
3443.27 5055
3443.82 4935
3444.38 4947
3444.93 4872
3445.48 4806
3446.04 5102
3446.59 5270
3447.15 5129
3447.70 5064
3448.26 5077
3448.81 5022
3449.36 4923
3449.92 4869
3450.47 4981
3451.03 4940
3451.58 4755
3452.14 4699
3452.69 4614
3453.25 4597
3453.80 4477
3454.36 4583
3454.91 4386
3455.47 4507
3456.02 4399
3456.58 4370
3457.13 4540
3457.69 4479
3458.24 4347
3458.80 4562
3459.35 4666
3459.91 4574
3460.46 4489
3461.02 4577
3461.57 4604
3462.13 4616
3462.68 4665
3463.24 4711
3463.79 4811
3464.35 4850
3464.90 4925
3465.46 5143
3466.02 5149
3466.57 5042
3467.13 5117
3467.68 5284
3468.24 5196
3468.80 5171
3469.35 5261
3469.91 5139
3470.46 5193
3471.02 4961
3471.58 5023
3472.13 4985
3472.69 5018
3473.24 5116
3473.80 4955
3474.36 5012
3474.91 5076
3475.47 4927
3476.03 5122
3476.58 5306
3477.14 5436
3477.70 5698
3478.25 5792
3478.81 6023
3479.37 6229
3479.92 6309
3480.48 6348
3481.04 6482
3481.59 6364
3482.15 6232
3482.71 6242
3483.26 6197
3483.82 6300
3484.38 6142
3484.94 6202
3485.49 6228
3486.05 6401
3486.61 6650
3487.17 6956
3487.72 7234
3488.28 7477
3488.84 8151
3489.40 8906
3489.95 9690
3490.51 10326
3491.07 10618
3491.63 11041
3492.18 11250
3492.74 11225
3493.30 10877
3493.86 10480
3494.42 10002
3494.97 9443
3495.53 9128
3496.09 9389
3496.65 9566
3497.21 9873
3497.76 10582
3498.32 11160
3498.88 11891
3499.44 12318
3500.00 12722
3500.56 13334
3501.11 14200
3501.67 15160
3502.23 16292
3502.79 17820
3503.35 19329
3503.91 20329
3504.47 20920
3505.03 20875
3505.58 20602
3506.14 19776
3506.70 18165
3507.26 16251
3507.82 14421
3508.38 13045
3508.94 11419
3509.50 10213
3510.06 9143
3510.62 8224
3511.17 7690
3511.73 7199
3512.29 6562
3512.85 6282
3513.41 6078
3513.97 5823
3514.53 5596
3515.09 5687
3515.65 5574
3516.21 5523
3516.77 5499
3517.33 5529
3517.89 5810
3518.45 5794
3519.01 5701
3519.57 5659
3520.13 5836
3520.69 5794
3521.25 5895
3521.81 6111
3522.37 6294
3522.93 6270
3523.49 6402
3524.05 6401
3524.61 6262
3525.17 6030
3525.73 5730
3526.29 5587
3526.85 5652
3527.41 5398
3527.97 5287
3528.54 5305
3529.10 5231
3529.66 5320
3530.22 5427
3530.78 5465
3531.34 5598
3531.90 5744
3532.46 5855
3533.02 5590
3533.58 5608
3534.14 5809
3534.71 5680
3535.27 5657
3535.83 5811
3536.39 5729
3536.95 5611
3537.51 5664
3538.07 5618
3538.64 5623
3539.20 5709
3539.76 5754
3540.32 5824
3540.88 5951
3541.44 6105
3542.00 6357
3542.57 6423
3543.13 6227
3543.69 6313
3544.25 6115
3544.81 6047
3545.38 5980
3545.94 5615
3546.50 5419
3547.06 5330
3547.62 5118
3548.19 5117
3548.75 4961
3549.31 4908
3549.87 5116
3550.44 5163
3551.00 5160
3551.56 5032
3552.12 4996
3552.69 5116
3553.25 5336
3553.81 5369
3554.37 5443
3554.94 5433
3555.50 5319
3556.06 5521
3556.63 5499
3557.19 5346
3557.75 5319
3558.31 5214
3558.88 5296
3559.44 5493
3560.00 5405
3560.57 5321
3561.13 5185
3561.69 5212
3562.26 5409
3562.82 5376
3563.38 5306
3563.95 5547
3564.51 5207
3565.07 5101
3565.64 5031
3566.20 4942
3566.77 4910
3567.33 4832
3567.89 4871
3568.46 4722
3569.02 4766
3569.59 4711
3570.15 4571
3570.71 4645
3571.28 4602
3571.84 4693
3572.41 4772
3572.97 4938
3573.53 5166
3574.10 5079
3574.66 5096
3575.23 5318
3575.79 5336
3576.36 5562
3576.92 5588
3577.48 5574
3578.05 5672
3578.61 5493
3579.18 5498
3579.74 5436
3580.31 5112
3580.87 5165
3581.44 5037
3582.00 4807
3582.57 4746
3583.13 4687
3583.70 4623
3584.26 4463
3584.83 4419
3585.39 4309
3585.96 4338
3586.52 4401
3587.09 4399
3587.65 4378
3588.22 4310
3588.79 4436
3589.35 4539
3589.92 4564
3590.48 4660
3591.05 4740
3591.61 4793
3592.18 4671
3592.74 4741
3593.31 4717
3593.88 4749
3594.44 4793
3595.01 4768
3595.57 4745
3596.14 4741
3596.71 4764
3597.27 4798
3597.84 4731
3598.40 4903
3598.97 4742
3599.54 4707
3600.10 4538
3600.67 4702
3601.24 4607
3601.80 4545
3602.37 4661
3602.94 4512
3603.50 4493
3604.07 4350
3604.64 4481
3605.20 4352
3605.77 4101
3606.34 4229
3606.90 4176
3607.47 4015
3608.04 4051
3608.60 4117
3609.17 4049
3609.74 4025
3610.30 4057
3610.87 4096
3611.44 4014
3612.01 4103
3612.57 4208
3613.14 4336
3613.71 4518
3614.28 4711
3614.84 5031
3615.41 5739
3615.98 5952
3616.55 6471
3617.11 6848
3617.68 7065
3618.25 7080
3618.82 6834
3619.39 6714
3619.95 6483
3620.52 6214
3621.09 5970
3621.66 5512
3622.23 5129
3622.79 4929
3623.36 4669
3623.93 4540
3624.50 4339
3625.07 4264
3625.63 4142
3626.20 4088
3626.77 4059
3627.34 4046
3627.91 4122
3628.48 4205
3629.05 4221
3629.61 4182
3630.18 4122
3630.75 4172
3631.32 4430
3631.89 4338
3632.46 4318
3633.03 4351
3633.60 4390
3634.16 4547
3634.73 4428
3635.30 4365
3635.87 4396
3636.44 4344
3637.01 4450
3637.58 4601
3638.15 4754
3638.72 4936
3639.29 5135
3639.86 5480
3640.43 5580
3641.00 5968
3641.57 5991
3642.14 5982
3642.71 5790
3643.27 5874
3643.84 5595
3644.41 5493
3644.98 5155
3645.55 5103
3646.12 5021
3646.69 4958
3647.26 4923
3647.83 4827
3648.40 4934
3648.97 4944
3649.54 4996
3650.12 5097
3650.69 5211
3651.26 5302
3651.83 5378
3652.40 5639
3652.97 5866
3653.54 5901
3654.11 6057
3654.68 5818
3655.25 5972
3655.82 6053
3656.39 6128
3656.96 6262
3657.53 6489
3658.10 6693
3658.67 6931
3659.25 7114
3659.82 7334
3660.39 7116
3660.96 6765
3661.53 6557
3662.10 6372
3662.67 6413
3663.24 6247
3663.81 6285
3664.39 6194
3664.96 6271
3665.53 6723
3666.10 6949
3666.67 7049
3667.24 7003
3667.81 6740
3668.39 6734
3668.96 6487
3669.53 6111
3670.10 5875
3670.67 5753
3671.25 5760
3671.82 5611
3672.39 5568
3672.96 5706
3673.53 5687
3674.11 5714
3674.68 5674
3675.25 5641
3675.82 5653
3676.39 5555
3676.97 5619
3677.54 5471
3678.11 5482
3678.68 5404
3679.26 5395
3679.83 5464
3680.40 5373
3680.97 5221
3681.55 5182
3682.12 5152
3682.69 5102
3683.27 5043
3683.84 5259
3684.41 5471
3684.98 5501
3685.56 5627
3686.13 5812
3686.70 6141
3687.28 6582
3687.85 6870
3688.42 7239
3689.00 7371
3689.57 7533
3690.14 7527
3690.72 7437
3691.29 7124
3691.86 6800
3692.44 6599
3693.01 6193
3693.58 5826
3694.16 5603
3694.73 5318
3695.31 5271
3695.88 5208
3696.45 5033
3697.03 5083
3697.60 5141
3698.18 5187
3698.75 5299
3699.32 5237
3699.90 5328
3700.47 5294
3701.05 5280
3701.62 5219
3702.19 5482
3702.77 5468
3703.34 5172
3703.92 5344
3704.49 5167
3705.07 5123
3705.64 5115
3706.22 4933
3706.79 4925
3707.37 5012
3707.94 5028
3708.51 4886
3709.09 4796
3709.66 5033
3710.24 4895
3710.81 4952
3711.39 4958
3711.96 4836
3712.54 4787
3713.11 4692
3713.69 4813
3714.27 4797
3714.84 4956
3715.42 5146
3715.99 5301
3716.57 5474
3717.14 5756
3717.72 5721
3718.29 6054
3718.87 6156
3719.44 6090
3720.02 5946
3720.60 5932
3721.17 5687
3721.75 5585
3722.32 5373
3722.90 5052
3723.47 5198
3724.05 4867
3724.63 4726
3725.20 4604
3725.78 4548
3726.36 4554
3726.93 4555
3727.51 4630
3728.08 4700
3728.66 4853
3729.24 5005
3729.81 5018
3730.39 5123
3730.97 5213
3731.54 5338
3732.12 5356
3732.70 5396
3733.27 5288
3733.85 5347
3734.43 5348
3735.00 5253
3735.58 4971
3736.16 4736
3736.73 4748
3737.31 4584
3737.89 4459
3738.47 4486
3739.04 4360
3739.62 4388
3740.20 4551
3740.77 4468
3741.35 4468
3741.93 4400
3742.51 4565
3743.08 4508
3743.66 4501
3744.24 4537
3744.82 4613
3745.39 4634
3745.97 4757
3746.55 4664
3747.13 4549
3747.71 4630
3748.28 4782
3748.86 4714
3749.44 4469
3750.02 4542
3750.59 4307
3751.17 4266
3751.75 4363
3752.33 4267
3752.91 4396
3753.49 4470
3754.06 4592
3754.64 4601
3755.22 4775
3755.80 5022
3756.38 5383
3756.96 5872
3757.53 5961
3758.11 5933
3758.69 6029
3759.27 6158
3759.85 5984
3760.43 5764
3761.01 5557
3761.59 5543
3762.17 5306
3762.74 5337
3763.32 4957
3763.90 4601
3764.48 4387
3765.06 4348
3765.64 4286
3766.22 4207
3766.80 4297
3767.38 4194
3767.96 4165
3768.54 4045
3769.12 4182
3769.70 4245
3770.27 4290
3770.85 4226
3771.43 4248
3772.01 4278
3772.59 4147
3773.17 4143
3773.75 4214
3774.33 4226
3774.91 4144
3775.49 4114
3776.07 4232
3776.65 4135
3777.23 4072
3777.81 4041
3778.39 4051
3778.97 4006
3779.55 4071
3780.13 4076
3780.71 4039
3781.29 4081
3781.88 4068
3782.46 4014
3783.04 4063
3783.62 4022
3784.20 4088
3784.78 4078
3785.36 4095
3785.94 4242
3786.52 4253
3787.10 4127
3787.68 4134
3788.26 4138
3788.84 4114
3789.43 4052
3790.01 4037
3790.59 4104
3791.17 4096
3791.75 4030
3792.33 4151
3792.91 4177
3793.49 4356
3794.08 4485
3794.66 4259
3795.24 4173
3795.82 4473
3796.40 4559
3796.98 4578
3797.56 4492
3798.15 4673
3798.73 4740
3799.31 4764
3799.89 4928
3800.47 5117
3801.06 5246
3801.64 5175
3802.22 5216
3802.80 5236
3803.38 5059
3803.97 4941
3804.55 4912
3805.13 4845
3805.71 4753
3806.29 4723
3806.88 4742
3807.46 4909
3808.04 4929
3808.62 5012
3809.21 5020
3809.79 5017
3810.37 4882
3810.95 5064
3811.54 5163
3812.12 5292
3812.70 5411
3813.29 5463
3813.87 5553
3814.45 5797
3815.03 5849
3815.62 5898
3816.20 5748
3816.78 5792
3817.37 5510
3817.95 5175
3818.53 4955
3819.12 4959
3819.70 4664
3820.28 4338
3820.87 4363
3821.45 4279
3822.03 4167
3822.62 4234
3823.20 4177
3823.78 4251
3824.37 4158
3824.95 4062
3825.54 4142
3826.12 4132
3826.70 4042
3827.29 4151
3827.87 4265
3828.46 4310
3829.04 4280
3829.62 4436
3830.21 4508
3830.79 4523
3831.38 4529
3831.96 4637
3832.54 4581
3833.13 4470
3833.71 4510
3834.30 4477
3834.88 4423
3835.47 4421
3836.05 4206
3836.64 4256
3837.22 4250
3837.81 4193
3838.39 4258
3838.98 4127
3839.56 4028
3840.15 4022
3840.73 4189
3841.31 4246
3841.90 4061
3842.49 3973
3843.07 4144
3843.66 4073
3844.24 3933
3844.83 3849
3845.41 4007
3846.00 3999
3846.58 3959
3847.17 3900
3847.75 3988
3848.34 4170
3848.92 3985
3849.51 3968
3850.10 4062
3850.68 4031
3851.27 4174
3851.85 4391
3852.44 4363
3853.02 4450
3853.61 4420
3854.20 4365
3854.78 4528
3855.37 4455
3855.95 4647
3856.54 4796
3857.13 4930
3857.71 5172
3858.30 5400
3858.89 5833
3859.47 6473
3860.06 6755
3860.64 6962
3861.23 7271
3861.82 7224
3862.40 7350
3862.99 7497
3863.58 7582
3864.16 7696
3864.75 7977
3865.34 8177
3865.92 8540
3866.51 8966
3867.10 9268
3867.69 8927
3868.27 8771
3868.86 8331
3869.45 7588
3870.03 7084
3870.62 6567
3871.21 6273
3871.80 6233
3872.38 6365
3872.97 6286
3873.56 6361
3874.15 6344
3874.73 6302
3875.32 6251
3875.91 6070
3876.50 5808
3877.08 5638
3877.67 5408
3878.26 5402
3878.85 5296
3879.43 5282
3880.02 5227
3880.61 5058
3881.20 4904
3881.79 4844
3882.37 4599
3882.96 4613
3883.55 4560
3884.14 4451
3884.73 4402
3885.32 4325
3885.90 4459
3886.49 4542
3887.08 4627
3887.67 4778
3888.26 4738
3888.85 4898
3889.44 5071
3890.02 5052
3890.61 5035
3891.20 4935
3891.79 4794
3892.38 4918
3892.97 4993
3893.56 5025
3894.15 5003
3894.74 4957
3895.32 4896
3895.91 4914
3896.50 4811
3897.09 4853
3897.68 4719
3898.27 4624
3898.86 4676
3899.45 4546
3900.04 4516
3900.63 4420
3901.22 4528
3901.81 4315
3902.40 4294
3902.99 4249
3903.58 4194
3904.17 4201
3904.76 4042
3905.35 3921
3905.94 3885
3906.53 4093
3907.12 4026
3907.71 3989
3908.30 3922
3908.89 3817
3909.48 3822
3910.07 3810
3910.66 3870
3911.25 3720
3911.84 3530
3912.43 3695
3913.02 3739
3913.61 3855
3914.20 3716
3914.79 3726
3915.38 3769
3915.97 3748
3916.56 3686
3917.15 3611
3917.74 3740
3918.33 3764
3918.92 3740
3919.52 3819
3920.11 3675
3920.70 3749
3921.29 3697
3921.88 3827
3922.47 3730
3923.06 3686
3923.65 3725
3924.24 3761
3924.84 3648
3925.43 3634
3926.02 3646
3926.61 3513
3927.20 3624
3927.79 3666
3928.38 3620
3928.98 3709
3929.57 3760
3930.16 3656
3930.75 3598
3931.34 3559
3931.93 3522
3932.53 3749
3933.12 3758
3933.71 3764
3934.30 3543
3934.89 3542
3935.49 3625
3936.08 3597
3936.67 3654
3937.26 3690
3937.86 3697
3938.45 3763
3939.04 3815
3939.63 3717
3940.23 3747
3940.82 3792
3941.41 3750
3942.00 3903
3942.60 3921
3943.19 3851
3943.78 3925
3944.37 3723
3944.97 3765
3945.56 3777
3946.15 3749
3946.75 3670
3947.34 3507
3947.93 3708
3948.52 3679
3949.12 3685
3949.71 3627
3950.30 3736
3950.90 3813
3951.49 3813
3952.08 3978
3952.68 4019
3953.27 3928
3953.86 3974
3954.46 3983
3955.05 3939
3955.65 3849
3956.24 3775
3956.83 3765
3957.43 3815
3958.02 3799
3958.61 3804
3959.21 3804
3959.80 3697
3960.40 3568
3960.99 3494
3961.58 3601
3962.18 3613
3962.77 3560
3963.37 3634
3963.96 3735
3964.55 3800
3965.15 3927
3965.74 4099
3966.34 4124
3966.93 4098
3967.53 4085
3968.12 4053
3968.72 4059
3969.31 3975
3969.91 3896
3970.50 3839
3971.10 3909
3971.69 3669
3972.28 3793
3972.88 3688
3973.47 3692
3974.07 3652
3974.66 3767
3975.26 3791
3975.85 3648
3976.45 3674
3977.05 3712
3977.64 3814
3978.24 3941
3978.83 3742
3979.43 3715
3980.02 3609
3980.62 3676
3981.21 3867
3981.81 3701
3982.40 3760
3983.00 3914
3983.60 4042
3984.19 3876
3984.79 3976
3985.38 3939
3985.98 3995
3986.58 3927
3987.17 3928
3987.77 3825
3988.36 3879
3988.96 3915
3989.56 3869
3990.15 3949
3990.75 4059
3991.34 4032
3991.94 3943
3992.54 3997
3993.13 3998
3993.73 4156
3994.33 4275
3994.92 4336
3995.52 4303
3996.12 4318
3996.71 4331
3997.31 4252
3997.91 4145
3998.50 4161
3999.10 4119
3999.70 4189
4000.29 4046
4000.89 3962
4001.49 4184
4002.09 4152
4002.68 4135
4003.28 4204
4003.88 4299
4004.47 4281
4005.07 4262
4005.67 4329
4006.27 4199
4006.86 4185
4007.46 4243
4008.06 4143
4008.66 4220
4009.25 4223
4009.85 4124
4010.45 4062
4011.05 4085
4011.64 4198
4012.24 4292
4012.84 4282
4013.44 4379
4014.04 4432
4014.63 4579
4015.23 4819
4015.83 4960
4016.43 5105
4017.03 5303
4017.63 5172
4018.22 5017
4018.82 4835
4019.42 4639
4020.02 4447
4020.62 4255
4021.22 4171
4021.81 4046
4022.41 4082
4023.01 3981
4023.61 3935
4024.21 3863
4024.81 3922
4025.41 3975
4026.01 3914
4026.60 3837
4027.20 3922
4027.80 3865
4028.40 4007
4029.00 3895
4029.60 3784
4030.20 3820
4030.80 3768
4031.40 3796
4032.00 3814
4032.60 3927
4033.20 3905
4033.80 3907
4034.39 3843
4034.99 3729
4035.59 3625
4036.19 3845
4036.79 3856
4037.39 3864
4037.99 3864
4038.59 3923
4039.19 3861
4039.79 3880
4040.39 3764
4040.99 3919
4041.59 3774
4042.19 3689
4042.79 3903
4043.39 3907
4043.99 3871
4044.59 3836
4045.19 3735
4045.79 3663
4046.39 3732
4046.99 3713
4047.60 3585
4048.20 3779
4048.80 3738
4049.40 3799
4050.00 3804
4050.60 3966
4051.20 4056
4051.80 3885
4052.40 3939
4053.00 3838
4053.60 3783
4054.20 3793
4054.80 3816
4055.41 3655
4056.01 3615
4056.61 3595
4057.21 3739
4057.81 3686
4058.41 3568
4059.01 3449
4059.61 3426
4060.22 3439
4060.82 3410
4061.42 3453
4062.02 3203
4062.62 3186
4063.22 3282
4063.82 3257
4064.43 3247
4065.03 3228
4065.63 3162
4066.23 3183
4066.83 3251
4067.44 3281
4068.04 3404
4068.64 3255
4069.24 3409
4069.84 3377
4070.45 3334
4071.05 3421
4071.65 3351
4072.25 3313
4072.86 3454
4073.46 3557
4074.06 3504
4074.66 3500
4075.27 3461
4075.87 3490
4076.47 3524
4077.07 3474
4077.68 3321
4078.28 3224
4078.88 3265
4079.48 3322
4080.09 3458
4080.69 3351
4081.29 3211
4081.90 3334
4082.50 3323
4083.10 3501
4083.71 3444
4084.31 3601
4084.91 3501
4085.52 3540
4086.12 3470
4086.72 3471
4087.33 3515
4087.93 3548
4088.53 3608
4089.14 3500
4089.74 3487
4090.34 3615
4090.95 3674
4091.55 3698
4092.15 3789
4092.76 3874
4093.36 4062
4093.97 4258
4094.57 4410
4095.17 4430
4095.78 4457
4096.38 4403
4096.99 4057
4097.59 3819
4098.19 3698
4098.80 3637
4099.40 3653
4100.01 3454
4100.61 3420
4101.22 3297
4101.82 3311
4102.43 3227
4103.03 3094
4103.63 3033
4104.24 3017
4104.84 3006
4105.45 3071
4106.05 3123
4106.66 3090
4107.26 3001
4107.87 2986
4108.47 3116
4109.08 3156
4109.68 3227
4110.29 3170
4110.89 3225
4111.50 3262
4112.10 3179
4112.71 3225
4113.31 3249
4113.92 3167
4114.53 3069
4115.13 3178
4115.74 3206
4116.34 3189
4116.95 3371
4117.55 3378
4118.16 3446
4118.76 3292
4119.37 3364
4119.98 3361
4120.58 3428
4121.19 3525
4121.79 3496
4122.40 3515
4123.01 3487
4123.61 3484
4124.22 3495
4124.82 3558
4125.43 3523
4126.04 3521
4126.64 3654
4127.25 3479
4127.86 3481
4128.46 3561
4129.07 3592
4129.68 3503
4130.28 3407
4130.89 3463
4131.50 3583
4132.10 3559
4132.71 3700
4133.32 3586
4133.92 3594
4134.53 3674
4135.14 3628
4135.74 3632
4136.35 3648
4136.96 3707
4137.56 3677
4138.17 3761
4138.78 3817
4139.39 3770
4139.99 3939
4140.60 4035
4141.21 4003
4141.82 3987
4142.42 4037
4143.03 3988
4143.64 3925
4144.25 3865
4144.85 3658
4145.46 3671
4146.07 3597
4146.68 3455
4147.28 3373
4147.89 3392
4148.50 3489
4149.11 3332
4149.72 3423
4150.32 3462
4150.93 3356
4151.54 3429
4152.15 3404
4152.76 3418
4153.37 3414
4153.97 3314
4154.58 3278
4155.19 3342
4155.80 3338
4156.41 3183
4157.02 3150
4157.62 3331
4158.23 3241
4158.84 3229
4159.45 3236
4160.06 3112
4160.67 3100
4161.28 3176
4161.89 3307
4162.49 3401
4163.10 3529
4163.71 3628
4164.32 3674
4164.93 3583
4165.54 3570
4166.15 3835
4166.76 3852
4167.37 3626
4167.98 3653
4168.59 3782
4169.20 3748
4169.81 3774
4170.42 3766
4171.02 3709
4171.63 3758
4172.24 3717
4172.85 3633
4173.46 3617
4174.07 3561
4174.68 3598
4175.29 3549
4175.90 3409
4176.51 3424
4177.12 3544
4177.73 3532
4178.34 3488
4178.95 3394
4179.56 3296
4180.17 3366
4180.78 3490
4181.39 3536
4182.00 3457
4182.61 3456
4183.23 3449
4183.84 3405
4184.45 3450
4185.06 3503
4185.67 3349
4186.28 3344
4186.89 3511
4187.50 3505
4188.11 3396
4188.72 3354
4189.33 3514
4189.94 3709
4190.55 3755
4191.17 3862
4191.78 4028
4192.39 4125
4193.00 4277
4193.61 4501
4194.22 4511
4194.83 4553
4195.44 4718
4196.06 4745
4196.67 4699
4197.28 4644
4197.89 4506
4198.50 4339
4199.11 4374
4199.72 4253
4200.34 4233
4200.95 4169
4201.56 4178
4202.17 4080
4202.78 4069
4203.40 4025
4204.01 3953
4204.62 3879
4205.23 3862
4205.84 3957
4206.46 3803
4207.07 3753
4207.68 3746
4208.29 3781
4208.90 3775
4209.52 3768
4210.13 3841
4210.74 3897
4211.35 3804
4211.97 3847
4212.58 3914
4213.19 3960
4213.80 4046
4214.42 4059
4215.03 4096
4215.64 4263
4216.26 4348
4216.87 4372
4217.48 4749
4218.09 4974
4218.71 5155
4219.32 5513
4219.93 5816
4220.55 5969
4221.16 6241
4221.77 6734
4222.39 7176
4223.00 7337
4223.61 7360
4224.23 8010
4224.84 8395
4225.45 8641
4226.07 9003
4226.68 9339
4227.30 9626
4227.91 9920
4228.52 10071
4229.14 9801
4229.75 9554
4230.36 8658
4230.98 7866
4231.59 7299
4232.21 6544
4232.82 5996
4233.43 5599
4234.05 5288
4234.66 5156
4235.28 5223
4235.89 5012
4236.51 4996
4237.12 5085
4237.73 4939
4238.35 5007
4238.96 4888
4239.58 4775
4240.19 4859
4240.81 4842
4241.42 4717
4242.04 4764
4242.65 4553
4243.27 4438
4243.88 4393
4244.50 4419
4245.11 4449
4245.73 4519
4246.34 4522
4246.96 4367
4247.57 4552
4248.19 4473
4248.80 4420
4249.42 4432
4250.03 4260
4250.65 4146
4251.26 4153
4251.88 4094
4252.49 4008
4253.11 3962
4253.72 4120
4254.34 3977
4254.96 4001
4255.57 4232
4256.19 4119
4256.80 4129
4257.42 4059
4258.03 4312
4258.65 4232
4259.27 4158
4259.88 4153
4260.50 4222
4261.12 4319
4261.73 4361
4262.35 4139
4262.96 4253
4263.58 4304
4264.20 4209
4264.81 4219
4265.43 4426
4266.05 4341
4266.66 4320
4267.28 4431
4267.90 4592
4268.51 4562
4269.13 4458
4269.75 4383
4270.36 4372
4270.98 4286
4271.60 4168
4272.21 4041
4272.83 4063
4273.45 4044
4274.06 4045
4274.68 4117
4275.30 4105
4275.92 4033
4276.53 4124
4277.15 4145
4277.77 4195
4278.38 4116
4279.00 4106
4279.62 4021
4280.24 3715
4280.85 3789
4281.47 3911
4282.09 3869
4282.71 3775
4283.32 3908
4283.94 4097
4284.56 4233
4285.18 4118
4285.80 4197
4286.41 4229
4287.03 4199
4287.65 4122
4288.27 4086
4288.89 3970
4289.50 3931
4290.12 3899
4290.74 3843
4291.36 3846
4291.98 3750
4292.60 3637
4293.21 3707
4293.83 3701
4294.45 3731
4295.07 3611
4295.69 3695
4296.31 3734
4296.93 3767
4297.54 3784
4298.16 3848
4298.78 3820
4299.40 3687
4300.02 3638
4300.64 3798
4301.26 3701
4301.88 3886
4302.50 3844
4303.12 3797
4303.73 3838
4304.35 4034
4304.97 3972
4305.59 3954
4306.21 3964
4306.83 3991
4307.45 4082
4308.07 4048
4308.69 3982
4309.31 4101
4309.93 4015
4310.55 4022
4311.17 3961
4311.79 4054
4312.41 4049
4313.03 4065
4313.65 4018
4314.27 3958
4314.89 3825
4315.51 3900
4316.13 4062
4316.75 3875
4317.37 3741
4317.99 3736
4318.61 3638
4319.23 3682
4319.85 3783
4320.47 3840
4321.09 3812
4321.71 3776
4322.33 3899
4322.95 4022
4323.57 4002
4324.19 3956
4324.81 4108
4325.43 4232
4326.05 4055
4326.68 4021
4327.30 3919
4327.92 3884
4328.54 3769
4329.16 3833
4329.78 3684
4330.40 3759
4331.02 3739
4331.64 3748
4332.26 3834
4332.89 3791
4333.51 3795
4334.13 3828
4334.75 3972
4335.37 4007
4335.99 4057
4336.61 4185
4337.24 4271
4337.86 4316
4338.48 4327
4339.10 4499
4339.72 4351
4340.34 4213
4340.97 4253
4341.59 4198
4342.21 4292
4342.83 4362
4343.45 4619
4344.08 4794
4344.70 5211
4345.32 5705
4345.94 6046
4346.57 6152
4347.19 6045
4347.81 6130
4348.43 5722
4349.05 5411
4349.68 5059
4350.30 4803
4350.92 4545
4351.54 4374
4352.17 4245
4352.79 4005
4353.41 4002
4354.04 4059
4354.66 4017
4355.28 3939
4355.90 3894
4356.53 3991
4357.15 3970
4357.77 4102
4358.40 4118
4359.02 4058
4359.64 4077
4360.27 4244
4360.89 4380
4361.51 4399
4362.14 4381
4362.76 4400
4363.38 4417
4364.01 4331
4364.63 4386
4365.25 4564
4365.88 4648
4366.50 4584
4367.12 4746
4367.75 4682
4368.37 4744
4369.00 4717
4369.62 4592
4370.24 4617
4370.87 4771
4371.49 4612
4372.12 4638
4372.74 4430
4373.36 4465
4373.99 4651
4374.61 4765
4375.24 4874
4375.86 4987
4376.49 5088
4377.11 5175
4377.73 5295
4378.36 5456
4378.98 5719
4379.61 5826
4380.23 5889
4380.86 6158
4381.48 6184
4382.11 6283
4382.73 6610
4383.36 6908
4383.98 7056
4384.61 7336
4385.23 7350
4385.86 7665
4386.48 8204
4387.11 8870
4387.73 9780
4388.36 10710
4388.98 12493
4389.61 14194
4390.23 16082
4390.86 17518
4391.48 18531
4392.11 18471
4392.74 18011
4393.36 16617
4393.99 14734
4394.61 13107
4395.24 11818
4395.86 10617
4396.49 10110
4397.12 9645
4397.74 9794
4398.37 10041
4398.99 10358
4399.62 10417
4400.25 10274
4400.87 9998
4401.50 9682
4402.12 8932
4402.75 8402
4403.38 8006
4404.00 7932
4404.63 7748
4405.26 7796
4405.88 7811
4406.51 7557
4407.14 7640
4407.76 7613
4408.39 7322
4409.02 7331
4409.64 7284
4410.27 7178
4410.90 6935
4411.52 6827
4412.15 6835
4412.78 6415
4413.40 6227
4414.03 6115
4414.66 6071
4415.29 5835
4415.91 5815
4416.54 5691
4417.17 5615
4417.79 5475
4418.42 5458
4419.05 5476
4419.68 5306
4420.30 5318
4420.93 5162
4421.56 5043
4422.19 4918
4422.81 4914
4423.44 4931
4424.07 4786
4424.70 4712
4425.33 4708
4425.95 4509
4426.58 4544
4427.21 4669
4427.84 4595
4428.47 4612
4429.09 4532
4429.72 4624
4430.35 4544
4430.98 4532
4431.61 4366
4432.23 4356
4432.86 4270
4433.49 4388
4434.12 4319
4434.75 4335
4435.38 4200
4436.01 4166
4436.63 4098
4437.26 4163
4437.89 4171
4438.52 4015
4439.15 4021
4439.78 3935
4440.41 4072
4441.04 4135
4441.67 3995
4442.29 3989
4442.92 4037
4443.55 3934
4444.18 3948
4444.81 3971
4445.44 3980
4446.07 4065
4446.70 3883
4447.33 3965
4447.96 3875
4448.59 3866
4449.22 4001
4449.85 3752
4450.48 3679
4451.11 3574
4451.74 3639
4452.37 3741
4453.00 3566
4453.63 3577
4454.26 3722
4454.89 3659
4455.52 3672
4456.15 3772
4456.78 3682
4457.41 3597
4458.04 3632
4458.67 3580
4459.30 3575
4459.93 3570
4460.56 3570
4461.19 3597
4461.82 3570
4462.45 3563
4463.08 3606
4463.71 3497
4464.34 3527
4464.97 3527
4465.60 3659
4466.23 3615
4466.86 3440
4467.49 3412
4468.12 3390
4468.76 3424
4469.39 3394
4470.02 3285
4470.65 3376
4471.28 3403
4471.91 3340
4472.54 3298
4473.17 3313
4473.80 3326
4474.44 3348
4475.07 3314
4475.70 3376
4476.33 3387
4476.96 3259
4477.59 3344
4478.22 3403
4478.86 3414
4479.49 3433
4480.12 3401
4480.75 3480
4481.38 3477
4482.02 3494
4482.65 3554
4483.28 3554
4483.91 3575
4484.54 3628
4485.18 3674
4485.81 3599
4486.44 3530
4487.07 3541
4487.70 3394
4488.34 3324
4488.97 3488
4489.60 3404
4490.23 3387
4490.87 3392
4491.50 3346
4492.13 3388
4492.76 3289
4493.40 3275
4494.03 3285
4494.66 3272
4495.30 3348
4495.93 3217
4496.56 3156
4497.19 3187
4497.83 3215
4498.46 3408
4499.09 3364
4499.73 3235
4500.36 3366
4500.99 3504
4501.63 3515
4502.26 3555
4502.89 3565
4503.53 3588
4504.16 3594
4504.79 3472
4505.43 3216
4506.06 3210
4506.69 3221
4507.33 3206
4507.96 3254
4508.59 3238
4509.23 3253
4509.86 3221
4510.50 3200
4511.13 3209
4511.76 3241
4512.40 3203
4513.03 3299
4513.67 3395
4514.30 3425
4514.93 3269
4515.57 3404
4516.20 3472
4516.84 3352
4517.47 3215
4518.11 3328
4518.74 3425
4519.37 3294
4520.01 3260
4520.64 3157
4521.28 3180
4521.91 3257
4522.55 3378
4523.18 3510
4523.82 3407
4524.45 3452
4525.09 3495
4525.72 3480
4526.36 3761
4526.99 4055
4527.63 4345
4528.26 4669
4528.90 5256
4529.53 5844
4530.17 6511
4530.80 7292
4531.44 7753
4532.07 7817
4532.71 7715
4533.34 7447
4533.98 6985
4534.62 6310
4535.25 5796
4535.89 5286
4536.52 4735
4537.16 4373
4537.79 4107
4538.43 3915
4539.07 3630
4539.70 3333
4540.34 3323
4540.97 3168
4541.61 3121
4542.25 3129
4542.88 3100
4543.52 3146
4544.15 3041
4544.79 3079
4545.43 3088
4546.06 3108
4546.70 3052
4547.34 2969
4547.97 2826
4548.61 2906
4549.25 2911
4549.88 2883
4550.52 2902
4551.16 2993
4551.79 3054
4552.43 3153
4553.07 3320
4553.70 3316
4554.34 3286
4554.98 3234
4555.61 3284
4556.25 3305
4556.89 3193
4557.53 3240
4558.16 3412
4558.80 3422
4559.44 3350
4560.07 3161
4560.71 3225
4561.35 3204
4561.99 3219
4562.62 3321
4563.26 3169
4563.90 3227
4564.54 3352
4565.18 3303
4565.81 3403
4566.45 3523
4567.09 3607
4567.73 3730
4568.36 3764
4569.00 3819
4569.64 3721
4570.28 3676
4570.92 3785
4571.55 3802
4572.19 3839
4572.83 3701
4573.47 3603
4574.11 3462
4574.75 3362
4575.38 3309
4576.02 3200
4576.66 3060
4577.30 3001
4577.94 3057
4578.58 2966
4579.22 2954
4579.85 3041
4580.49 2949
4581.13 2889
4581.77 2947
4582.41 3017
4583.05 2948
4583.69 3026
4584.33 2939
4584.97 2983
4585.61 2991
4586.24 2975
4586.88 3040
4587.52 3048
4588.16 2984
4588.80 2867
4589.44 3008
4590.08 2942
4590.72 3090
4591.36 3030
4592.00 2967
4592.64 2980
4593.28 2947
4593.92 2955
4594.56 2890
4595.20 2890
4595.84 2866
4596.48 2839
4597.12 2828
4597.76 2854
4598.40 2875
4599.04 2915
4599.68 3011
4600.32 2963
4600.96 2910
4601.60 2917
4602.24 2939
4602.88 3051
4603.52 3142
4604.16 3242
4604.80 3247
4605.44 3278
4606.08 3343
4606.72 3376
4607.36 3256
4608.00 3228
4608.64 3299
4609.28 3336
4609.93 3266
4610.57 3130
4611.21 3127
4611.85 2976
4612.49 3003
4613.13 2926
4613.77 2928
4614.41 2893
4615.05 2936
4615.69 2953
4616.34 2978
4616.98 2838
4617.62 2791
4618.26 2847
4618.90 2877
4619.54 2914
4620.18 2855
4620.83 2882
4621.47 2979
4622.11 2979
4622.75 2982
4623.39 3006
4624.03 3069
4624.68 2944
4625.32 3008
4625.96 2967
4626.60 2956
4627.24 2904
4627.89 2909
4628.53 2916
4629.17 2901
4629.81 2875
4630.45 2883
4631.10 2968
4631.74 2980
4632.38 2966
4633.02 2974
4633.67 2992
4634.31 3008
4634.95 3037
4635.59 3142
4636.24 3105
4636.88 3212
4637.52 3209
4638.17 3279
4638.81 3377
4639.45 3353
4640.09 3232
4640.74 3102
4641.38 3138
4642.02 3216
4642.67 3115
4643.31 3090
4643.95 2958
4644.60 3018
4645.24 2922
4645.88 2935
4646.53 2952
4647.17 2935
4647.81 3002
4648.46 3040
4649.10 3035
4649.74 3159
4650.39 3241
4651.03 3278
4651.67 3398
4652.32 3455
4652.96 3384
4653.61 3349
4654.25 3475
4654.89 3312
4655.54 3155
4656.18 3142
4656.83 3074
4657.47 3110
4658.11 2903
4658.76 2839
4659.40 2851
4660.05 2924
4660.69 2963
4661.33 2902
4661.98 2872
4662.62 2912
4663.27 2899
4663.91 2772
4664.56 2771
4665.20 2701
4665.85 2744
4666.49 2778
4667.14 2801
4667.78 2748
4668.43 2698
4669.07 2720
4669.72 2679
4670.36 2617
4671.01 2666
4671.65 2689
4672.30 2769
4672.94 2782
4673.59 2646
4674.23 2721
4674.88 2717
4675.52 2775
4676.17 2747
4676.81 2805
4677.46 2833
4678.10 2805
4678.75 2798
4679.40 2857
4680.04 2856
4680.69 2736
4681.33 2784
4681.98 2802
4682.62 2955
4683.27 2861
4683.92 2871
4684.56 2750
4685.21 2804
4685.85 2847
4686.50 2800
4687.15 2872
4687.79 2825
4688.44 2849
4689.09 2821
4689.73 2812
4690.38 2708
4691.02 2734
4691.67 2796
4692.32 2887
4692.96 2843
4693.61 2827
4694.26 2819
4694.90 2840
4695.55 2873
4696.20 3002
4696.84 3155
4697.49 3228
4698.14 3147
4698.78 3298
4699.43 3253
4700.08 3233
4700.73 3269
4701.37 3284
4702.02 3077
4702.67 3035
4703.31 3061
4703.96 2961
4704.61 2929
4705.26 2882
4705.90 2899
4706.55 2956
4707.20 3008
4707.85 3034
4708.49 2929
4709.14 2854
4709.79 2862
4710.44 3009
4711.09 3065
4711.73 3135
4712.38 2943
4713.03 3030
4713.68 3051
4714.33 3046
4714.97 3026
4715.62 3000
4716.27 3046
4716.92 3023
4717.57 3129
4718.21 3087
4718.86 3022
4719.51 3058
4720.16 3136
4720.81 3276
4721.46 3367
4722.11 3358
4722.75 3436
4723.40 3431
4724.05 3576
4724.70 3616
4725.35 3737
4726.00 3877
4726.65 4028
4727.30 4237
4727.94 4061
4728.59 3892
4729.24 3837
4729.89 3701
4730.54 3530
4731.19 3235
4731.84 3155
4732.49 3105
4733.14 3001
4733.79 3027
4734.44 3006
4735.09 3051
4735.74 3091
4736.38 3154
4737.03 3217
4737.68 3250
4738.33 3396
4738.98 3394
4739.63 3330
4740.28 3561
4740.93 3557
4741.58 3529
4742.23 3514
4742.88 3483
4743.53 3276
4744.18 3275
4744.83 3204
4745.48 3200
4746.13 3123
4746.78 3192
4747.43 3168
4748.08 3098
4748.73 3246
4749.39 3260
4750.04 3341
4750.69 3371
4751.34 3520
4751.99 3663
4752.64 3656
4753.29 3679
4753.94 3694
4754.59 3667
4755.24 3559
4755.89 3497
4756.54 3479
4757.19 3322
4757.84 3377
4758.50 3409
4759.15 3397
4759.80 3341
4760.45 3288
4761.10 3233
4761.75 3097
4762.40 3105
4763.05 2942
4763.71 2954
4764.36 3023
4765.01 3096
4765.66 3150
4766.31 3079
4766.96 3058
4767.62 3144
4768.27 3184
4768.92 3122
4769.57 3114
4770.22 3062
4770.87 2954
4771.53 2929
4772.18 2910
4772.83 2926
4773.48 2906
4774.13 2962
4774.79 2860
4775.44 2792
4776.09 2834
4776.74 2805
4777.40 2779
4778.05 2837
4778.70 2939
4779.35 2969
4780.01 2922
4780.66 2895
4781.31 2962
4781.96 3006
4782.62 2994
4783.27 2962
4783.92 2969
4784.57 2964
4785.23 2982
4785.88 2890
4786.53 2871
4787.19 2863
4787.84 2878
4788.49 2862
4789.15 2940
4789.80 2847
4790.45 2912
4791.11 2970
4791.76 2881
4792.41 2843
4793.07 2832
4793.72 2864
4794.37 2961
4795.03 2907
4795.68 2801
4796.33 2763
4796.99 2803
4797.64 2873
4798.29 2895
4798.95 2811
4799.60 2807
4800.26 2750
4800.91 2794
4801.56 2838
4802.22 2722
4802.87 2809
4803.53 2876
4804.18 2922
4804.83 2899
4805.49 2867
4806.14 2808
4806.80 2774
4807.45 2767
4808.11 2780
4808.76 2798
4809.42 2746
4810.07 2726
4810.72 2665
4811.38 2735
4812.03 2739
4812.69 2840
4813.34 2811
4814.00 2915
4814.65 2875
4815.31 2870
4815.96 2942
4816.62 2952
4817.27 3111
4817.93 3181
4818.58 3114
4819.24 3213
4819.89 3206
4820.55 3279
4821.20 3328
4821.86 3315
4822.52 3304
4823.17 3297
4823.83 3400
4824.48 3435
4825.14 3553
4825.79 3614
4826.45 3774
4827.10 3742
4827.76 3524
4828.42 3407
4829.07 3379
4829.73 3358
4830.38 3325
4831.04 3259
4831.70 3349
4832.35 3591
4833.01 3632
4833.66 3723
4834.32 3857
4834.98 4012
4835.63 4322
4836.29 4472
4836.95 4808
4837.60 4570
4838.26 4722
4838.92 4749
4839.57 4641
4840.23 4467
4840.89 4481
4841.54 4090
4842.20 3933
4842.86 3858
4843.51 3911
4844.17 3800
4844.83 3562
4845.48 3488
4846.14 3652
4846.80 3657
4847.45 3653
4848.11 3713
4848.77 3884
4849.43 4133
4850.08 4156
4850.74 4142
4851.40 4133
4852.06 4068
4852.71 4153
4853.37 3857
4854.03 3854
4854.69 3653
4855.34 3703
4856.00 3844
4856.66 3945
4857.32 3887
4857.97 3959
4858.63 4129
4859.29 4201
4859.95 4048
4860.61 4036
4861.26 4051
4861.92 4035
4862.58 3925
4863.24 3873
4863.90 3957
4864.55 3982
4865.21 3791
4865.87 3943
4866.53 3926
4867.19 3943
4867.85 3831
4868.51 3880
4869.16 3885
4869.82 3849
4870.48 3648
4871.14 3643
4871.80 3700
4872.46 3714
4873.12 3600
4873.78 3547
4874.43 3663
4875.09 3629
4875.75 3510
4876.41 3523
4877.07 3484
4877.73 3536
4878.39 3484
4879.05 3454
4879.71 3398
4880.37 3379
4881.03 3361
4881.69 3293
4882.34 3230
4883.00 3085
4883.66 3207
4884.32 3203
4884.98 3195
4885.64 3082
4886.30 3212
4886.96 3398
4887.62 3354
4888.28 3326
4888.94 3370
4889.60 3518
4890.26 3544
4890.92 3644
4891.58 3753
4892.24 3631
4892.90 3472
4893.56 3471
4894.22 3546
4894.88 3428
4895.54 3286
4896.20 3249
4896.86 3327
4897.52 3233
4898.19 3259
4898.85 3371
4899.51 3529
4900.17 3486
4900.83 3469
4901.49 3383
4902.15 3315
4902.81 3299
4903.47 3182
4904.13 3142
4904.79 3017
4905.45 2954
4906.12 2927
4906.78 2958
4907.44 2998
4908.10 2977
4908.76 3013
4909.42 3074
4910.08 2984
4910.74 2902
4911.41 2910
4912.07 2946
4912.73 2900
4913.39 2913
4914.05 3046
4914.71 2962
4915.38 2837
4916.04 2798
4916.70 2946
4917.36 2884
4918.02 2682
4918.68 2761
4919.35 2841
4920.01 2829
4920.67 2760
4921.33 2788
4921.99 2741
4922.66 2610
4923.32 2764
4923.98 2824
4924.64 2835
4925.31 2740
4925.97 2791
4926.63 2760
4927.29 2729
4927.96 2733
4928.62 2680
4929.28 2625
4929.94 2673
4930.61 2753
4931.27 2762
4931.93 2866
4932.59 2859
4933.26 2821
4933.92 2732
4934.58 2753
4935.25 2840
4935.91 2742
4936.57 2826
4937.24 2787
4937.90 2832
4938.56 2869
4939.23 2855
4939.89 2882
4940.55 2898
4941.22 2784
4941.88 2753
4942.54 2762
4943.21 2763
4943.87 2817
4944.53 2925
4945.20 2927
4945.86 2877
4946.52 2909
4947.19 2852
4947.85 2794
4948.52 2687
4949.18 2741
4949.84 2734
4950.51 2680
4951.17 2749
4951.84 2617
4952.50 2749
4953.17 2697
4953.83 2606
4954.49 2728
4955.16 2670
4955.82 2615
4956.49 2647
4957.15 2727
4957.82 2780
4958.48 2725
4959.15 2759
4959.81 2828
4960.47 2921
4961.14 2912
4961.80 2982
4962.47 3148
4963.13 3198
4963.80 3374
4964.46 3579
4965.13 3546
4965.79 3434
4966.46 3457
4967.12 3307
4967.79 3227
4968.45 3152
4969.12 3028
4969.79 2995
4970.45 3056
4971.12 3077
4971.78 3039
4972.45 3007
4973.11 2978
4973.78 3104
4974.44 3015
4975.11 3172
4975.78 2965
4976.44 3022
4977.11 3014
4977.77 2975
4978.44 3019
4979.11 3049
4979.77 3173
4980.44 3146
4981.10 3131
4981.77 3239
4982.44 3227
4983.10 3180
4983.77 3383
4984.43 3585
4985.10 3853
4985.77 4122
4986.43 4578
4987.10 5223
4987.77 5509
4988.43 6225
4989.10 6573
4989.77 6754
4990.43 6544
4991.10 6285
4991.77 5850
4992.43 5360
4993.10 4943
4993.77 4544
4994.43 3903
4995.10 3537
4995.77 3409
4996.44 3336
4997.10 3200
4997.77 3098
4998.44 2926
4999.10 2831
4999.77 2847
5000.44 2794
5001.11 2936
5001.77 2946
5002.44 2921
5003.11 3014
5003.78 3045
5004.44 2975
5005.11 2976
5005.78 2966
5006.45 2918
5007.12 2982
5007.78 3018
5008.45 3082
5009.12 3042
5009.79 3140
5010.46 3091
5011.12 3142
5011.79 3208
5012.46 3131
5013.13 3120
5013.80 3221
5014.47 3199
5015.13 3229
5015.80 3405
5016.47 3533
5017.14 3549
5017.81 3736
5018.48 4031
5019.14 4239
5019.81 4576
5020.48 4842
5021.15 5244
5021.82 5907
5022.49 6178
5023.16 6322
5023.83 6342
5024.50 6185
5025.16 6046
5025.83 5773
5026.50 5273
5027.17 4952
5027.84 4838
5028.51 4476
5029.18 4132
5029.85 3899
5030.52 3688
5031.19 3504
5031.86 3394
5032.53 3281
5033.20 3177
5033.87 3163
5034.54 3151
5035.21 3143
5035.88 3186
5036.54 3261
5037.21 3239
5037.88 3251
5038.55 3163
5039.22 3233
5039.89 3408
5040.56 3500
5041.23 3711
5041.90 3868
5042.58 4050
5043.25 4120
5043.92 4081
5044.59 4117
5045.26 4090
5045.93 4006
5046.60 4025
5047.27 3755
5047.94 3548
5048.61 3567
5049.28 3358
5049.95 3211
5050.62 3165
5051.29 2993
5051.96 2917
5052.63 2884
5053.30 2885
5053.98 2970
5054.65 2924
5055.32 3026
5055.99 3056
5056.66 3072
5057.33 3254
5058.00 3395
5058.67 3532
5059.34 3525
5060.02 3638
5060.69 3652
5061.36 3554
5062.03 3469
5062.70 3434
5063.37 3433
5064.04 3255
5064.72 3145
5065.39 3115
5066.06 3022
5066.73 2910
5067.40 2958
5068.08 2957
5068.75 2966
5069.42 2827
5070.09 2807
5070.76 2880
5071.44 2817
5072.11 2881
5072.78 2899
5073.45 2747
5074.12 2798
5074.80 2749
5075.47 2851
5076.14 2865
5076.81 2918
5077.49 2818
5078.16 2885
5078.83 2976
5079.50 2963
5080.18 2962
5080.85 2982
5081.52 3072
5082.20 3163
5082.87 2925
5083.54 3026
5084.21 2926
5084.89 2860
5085.56 2952
5086.23 2730
5086.91 2762
5087.58 2876
5088.25 2855
5088.93 2903
5089.60 2921
5090.27 2897
5090.95 2999
5091.62 3021
5092.29 3018
5092.97 3026
5093.64 2963
5094.31 2853
5094.99 2778
5095.66 2797
5096.34 2739
5097.01 2811
5097.68 2821
5098.36 2746
5099.03 2758
5099.70 2857
5100.38 2796
5101.05 2814
5101.73 2758
5102.40 2785
5103.08 2802
5103.75 2883
5104.42 2836
5105.10 2850
5105.77 2881
5106.45 2829
5107.12 2822
5107.80 2796
5108.47 2744
5109.15 2651
5109.82 2807
5110.49 2711
5111.17 2694
5111.84 2695
5112.52 2648
5113.19 2668
5113.87 2675
5114.54 2693
5115.22 2730
5115.89 2726
5116.57 2724
5117.24 2739
5117.92 2788
5118.59 2777
5119.27 2911
5119.94 2984
5120.62 2916
5121.30 2733
5121.97 2747
5122.65 2721
5123.32 2811
5124.00 2706
5124.67 2717
5125.35 2598
5126.02 2563
5126.70 2606
5127.38 2473
5128.05 2479
5128.73 2548
5129.40 2677
5130.08 2674
5130.76 2573
5131.43 2637
5132.11 2577
5132.78 2775
5133.46 2734
5134.14 2674
5134.81 2746
5135.49 2796
5136.17 2783
5136.84 2785
5137.52 2859
5138.20 2796
5138.87 2821
5139.55 2864
5140.22 2916
5140.90 2771
5141.58 2729
5142.26 2702
5142.93 2629
5143.61 2619
5144.29 2561
5144.96 2488
5145.64 2481
5146.32 2523
5146.99 2513
5147.67 2424
5148.35 2550
5149.03 2483
5149.70 2496
5150.38 2535
5151.06 2526
5151.73 2476
5152.41 2478
5153.09 2392
5153.77 2371
5154.44 2463
5155.12 2456
5155.80 2366
5156.48 2402
5157.16 2467
5157.83 2460
5158.51 2406
5159.19 2465
5159.87 2424
5160.55 2419
5161.22 2385
5161.90 2402
5162.58 2431
5163.26 2374
5163.94 2348
5164.61 2328
5165.29 2481
5165.97 2459
5166.65 2322
5167.33 2395
5168.01 2416
5168.68 2342
5169.36 2408
5170.04 2403
5170.72 2396
5171.40 2331
5172.08 2429
5172.76 2424
5173.44 2321
5174.11 2336
5174.79 2358
5175.47 2384
5176.15 2478
5176.83 2384
5177.51 2381
5178.19 2418
5178.87 2498
5179.55 2497
5180.23 2364
5180.91 2377
5181.58 2466
5182.26 2392
5182.94 2360
5183.62 2340
5184.30 2530
5184.98 2332
5185.66 2376
5186.34 2367
5187.02 2363
5187.70 2327
5188.38 2286
5189.06 2299
5189.74 2282
5190.42 2286
5191.10 2302
5191.78 2348
5192.46 2356
5193.14 2398
5193.82 2322
5194.50 2362
5195.18 2369
5195.86 2292
5196.54 2313
5197.22 2391
5197.90 2329
5198.58 2365
5199.26 2417
5199.94 2388
5200.63 2412
5201.31 2478
5201.99 2546
5202.67 2483
5203.35 2514
5204.03 2493
5204.71 2504
5205.39 2451
5206.07 2577
5206.75 2604
5207.43 2657
5208.11 2595
5208.80 2644
5209.48 2681
5210.16 2677
5210.84 2662
5211.52 2601
5212.20 2646
5212.88 2690
5213.57 2678
5214.25 2616
5214.93 2661
5215.61 2667
5216.29 2704
5216.97 2711
5217.66 2742
5218.34 2653
5219.02 2688
5219.70 2651
5220.38 2637
5221.06 2626
5221.75 2685
5222.43 2640
5223.11 2599
5223.79 2668
5224.47 2648
5225.16 2553
5225.84 2496
5226.52 2531
5227.20 2444
5227.89 2435
5228.57 2569
5229.25 2543
5229.93 2520
5230.62 2554
5231.30 2517
5231.98 2503
5232.66 2533
5233.35 2499
5234.03 2535
5234.71 2483
5235.40 2728
5236.08 2711
5236.76 2804
5237.44 2763
5238.13 2768
5238.81 2838
5239.49 2790
5240.18 2739
5240.86 2757
5241.54 2713
5242.23 2674
5242.91 2530
5243.59 2525
5244.28 2574
5244.96 2531
5245.64 2482
5246.33 2448
5247.01 2509
5247.70 2537
5248.38 2476
5249.06 2541
5249.75 2568
5250.43 2576
5251.11 2554
5251.80 2544
5252.48 2587
5253.17 2573
5253.85 2530
5254.53 2457
5255.22 2400
5255.90 2484
5256.59 2462
5257.27 2456
5257.96 2532
5258.64 2543
5259.32 2564
5260.01 2590
5260.69 2619
5261.38 2612
5262.06 2645
5262.75 2615
5263.43 2727
5264.12 2670
5264.80 2827
5265.49 2767
5266.17 2761
5266.86 2664
5267.54 2626
5268.23 2604
5268.91 2627
5269.60 2636
5270.28 2587
5270.97 2481
5271.65 2481
5272.34 2573
5273.02 2599
5273.71 2594
5274.39 2677
5275.08 2662
5275.76 2707
5276.45 2684
5277.14 2685
5277.82 2720
5278.51 2836
5279.19 2932
5279.88 3015
5280.56 3127
5281.25 3025
5281.94 3174
5282.62 3122
5283.31 3106
5283.99 3073
5284.68 3012
5285.37 2925
5286.05 2840
5286.74 2744
5287.43 2718
5288.11 2816
5288.80 2795
5289.48 2683
5290.17 2594
5290.86 2632
5291.54 2626
5292.23 2681
5292.92 2794
5293.60 2781
5294.29 2724
5294.98 2734
5295.66 2883
5296.35 2865
5297.04 2968
5297.72 3100
5298.41 3247
5299.10 3383
5299.79 3470
5300.47 3676
5301.16 3962
5301.85 3897
5302.53 3870
5303.22 3873
5303.91 3576
5304.60 3381
5305.28 3264
5305.97 3251
5306.66 3233
5307.35 3022
5308.03 2781
5308.72 2828
5309.41 2761
5310.10 2645
5310.78 2688
5311.47 2680
5312.16 2641
5312.85 2585
5313.54 2669
5314.22 2592
5314.91 2539
5315.60 2554
5316.29 2665
5316.98 2603
5317.66 2653
5318.35 2678
5319.04 2726
5319.73 2775
5320.42 2728
5321.11 2732
5321.80 2694
5322.48 2755
5323.17 2723
5323.86 2661
5324.55 2696
5325.24 2609
5325.93 2663
5326.62 2796
5327.30 2733
5327.99 2649
5328.68 2824
5329.37 2910
5330.06 2857
5330.75 2860
5331.44 2976
5332.13 2962
5332.82 2917
5333.51 2934
5334.20 2896
5334.88 2953
5335.57 2901
5336.26 2948
5336.95 3008
5337.64 2933
5338.33 3029
5339.02 3031
5339.71 3012
5340.40 3005
5341.09 3020
5341.78 3172
5342.47 3086
5343.16 3232
5343.85 3293
5344.54 3273
5345.23 3465
5345.92 3653
5346.61 3793
5347.30 4106
5347.99 4548
5348.68 5052
5349.37 5313
5350.06 5683
5350.75 6081
5351.44 6083
5352.13 6014
5352.82 6010
5353.51 5632
5354.20 5065
5354.90 4607
5355.59 4301
5356.28 4029
5356.97 3580
5357.66 3320
5358.35 3092
5359.04 2943
5359.73 2921
5360.42 2826
5361.11 2827
5361.80 2735
5362.49 2824
5363.19 2613
5363.88 2665
5364.57 2760
5365.26 2714
5365.95 2732
5366.64 2668
5367.33 2777
5368.03 2695
5368.72 2691
5369.41 2650
5370.10 2539
5370.79 2652
5371.48 2614
5372.18 2594
5372.87 2626
5373.56 2638
5374.25 2576
5374.94 2645
5375.63 2768
5376.33 2790
5377.02 2867
5377.71 2893
5378.40 2962
5379.10 2950
5379.79 2973
5380.48 2999
5381.17 2930
5381.86 2982
5382.56 2913
5383.25 2909
5383.94 2830
5384.63 2819
5385.33 2863
5386.02 2911
5386.71 2780
5387.40 2809
5388.10 2954
5388.79 2958
5389.48 3001
5390.18 3031
5390.87 3035
5391.56 3008
5392.26 3051
5392.95 2998
5393.64 2868
5394.33 2948
5395.03 2795
5395.72 2750
5396.41 2681
5397.11 2617
5397.80 2652
5398.49 2607
5399.19 2496
5399.88 2602
5400.58 2511
5401.27 2500
5401.96 2508
5402.66 2366
5403.35 2504
5404.04 2469
5404.74 2522
5405.43 2523
5406.13 2449
5406.82 2585
5407.51 2560
5408.21 2510
5408.90 2562
5409.60 2535
5410.29 2540
5410.98 2575
5411.68 2552
5412.37 2651
5413.07 2572
5413.76 2548
5414.46 2508
5415.15 2569
5415.84 2552
5416.54 2563
5417.23 2435
5417.93 2498
5418.62 2503
5419.32 2558
5420.01 2536
5420.71 2652
5421.40 2586
5422.10 2604
5422.79 2498
5423.49 2494
5424.18 2519
5424.88 2518
5425.57 2629
5426.27 2544
5426.96 2539
5427.66 2590
5428.35 2592
5429.05 2569
5429.74 2526
5430.44 2440
5431.14 2558
5431.83 2464
5432.53 2525
5433.22 2534
5433.92 2546
5434.61 2628
5435.31 2590
5436.01 2582
5436.70 2653
5437.40 2692
5438.09 2755
5438.79 2734
5439.49 2680
5440.18 2720
5440.88 2617
5441.57 2643
5442.27 2644
5442.97 2739
5443.66 2780
5444.36 2701
5445.06 2766
5445.75 2910
5446.45 3143
5447.15 3073
5447.84 3223
5448.54 3240
5449.24 3127
5449.93 3078
5450.63 3050
5451.33 3002
5452.02 3038
5452.72 2910
5453.42 2820
5454.11 2794
5454.81 2763
5455.51 2669
5456.20 2667
5456.90 2734
5457.60 2691
5458.30 2659
5458.99 2678
5459.69 2753
5460.39 2772
5461.09 2806
5461.78 2797
5462.48 2932
5463.18 3037
5463.88 3071
5464.57 3083
5465.27 3129
5465.97 3084
5466.67 2951
5467.36 2983
5468.06 2997
5468.76 2982
5469.46 2924
5470.16 2742
5470.85 2800
5471.55 2944
5472.25 2966
5472.95 2966
5473.65 3048
5474.35 3086
5475.04 3297
5475.74 3257
5476.44 3244
5477.14 3242
5477.84 3371
5478.54 3531
5479.23 3496
5479.93 3616
5480.63 3742
5481.33 3761
5482.03 3591
5482.73 3617
5483.43 3468
5484.13 3367
5484.83 3270
5485.52 3300
5486.22 3218
5486.92 3281
5487.62 3287
5488.32 3279
5489.02 3222
5489.72 3176
5490.42 3341
5491.12 3435
5491.82 3377
5492.52 3409
5493.22 3407
5493.92 3440
5494.62 3423
5495.31 3437
5496.01 3562
5496.71 3724
5497.41 3822
5498.11 3850
5498.81 4238
5499.51 4544
5500.21 4872
5500.91 5109
5501.61 5267
5502.31 5203
5503.01 5082
5503.71 4920
5504.41 4602
5505.11 4495
5505.81 4366
5506.51 3984
5507.22 3787
5507.92 3843
5508.62 3849
5509.32 3724
5510.02 3720
5510.72 3698
5511.42 3798
5512.12 3851
5512.82 3953
5513.52 4002
5514.22 4141
5514.92 4113
5515.62 3983
5516.32 3963
5517.03 3983
5517.73 3861
5518.43 3830
5519.13 3936
5519.83 4014
5520.53 4105
5521.23 4068
5521.93 4000
5522.63 3992
5523.34 3849
5524.04 3705
5524.74 3593
5525.44 3410
5526.14 3406
5526.84 3188
5527.55 3105
5528.25 3157
5528.95 3099
5529.65 3104
5530.35 3062
5531.05 3082
5531.76 3092
5532.46 3321
5533.16 3374
5533.86 3593
5534.56 3700
5535.27 3800
5535.97 3690
5536.67 3544
5537.37 3525
5538.08 3476
5538.78 3370
5539.48 3181
5540.18 3212
5540.89 3105
5541.59 2986
5542.29 3128
5542.99 3185
5543.70 3101
5544.40 3112
5545.10 3136
5545.80 3274
5546.51 3407
5547.21 3390
5547.91 3489
5548.62 3484
5549.32 3417
5550.02 3302
5550.73 3224
5551.43 3143
5552.13 3012
5552.84 3050
5553.54 2925
5554.24 2840
5554.95 2845
5555.65 2732
5556.35 2726
5557.06 2878
5557.76 2838
5558.46 2925
5559.17 2955
5559.87 3055
5560.57 3073
5561.28 3156
5561.98 3009
5562.69 3004
5563.39 3034
5564.09 2973
5564.80 3013
5565.50 2939
5566.21 2961
5566.91 2847
5567.61 2766
5568.32 2879
5569.02 2861
5569.73 2823
5570.43 2733
5571.14 2826
5571.84 2841
5572.54 2860
5573.25 2796
5573.95 2845
5574.66 2905
5575.36 2904
5576.07 2816
5576.77 2969
5577.48 2965
5578.18 2892
5578.89 2970
5579.59 2867
5580.30 2836
5581.00 2844
5581.71 2840
5582.41 2839
5583.12 2758
5583.82 2706
5584.53 2764
5585.23 2753
5585.94 2692
5586.64 2627
5587.35 2615
5588.06 2707
5588.76 2691
5589.47 2684
5590.17 2637
5590.88 2644
5591.58 2728
5592.29 2640
5592.99 2620
5593.70 2530
5594.41 2617
5595.11 2605
5595.82 2604
5596.52 2586
5597.23 2591
5597.94 2533
5598.64 2483
5599.35 2538
5600.06 2506
5600.76 2484
5601.47 2451
5602.17 2502
5602.88 2520
5603.59 2440
5604.29 2497
5605.00 2415
5605.71 2531
5606.41 2477
5607.12 2489
5607.83 2492
5608.53 2512
5609.24 2501
5609.95 2493
5610.65 2481
5611.36 2463
5612.07 2418
5612.78 2472
5613.48 2513
5614.19 2506
5614.90 2481
5615.60 2516
5616.31 2497
5617.02 2516
5617.73 2451
5618.43 2389
5619.14 2339
5619.85 2359
5620.56 2389
5621.26 2390
5621.97 2370
5622.68 2295
5623.39 2379
5624.09 2330
5624.80 2345
5625.51 2378
5626.22 2405
5626.93 2349
5627.63 2456
5628.34 2357
5629.05 2459
5629.76 2440
5630.47 2486
5631.17 2505
5631.88 2554
5632.59 2578
5633.30 2512
5634.01 2531
5634.72 2582
5635.42 2545
5636.13 2514
5636.84 2619
5637.55 2501
5638.26 2488
5638.97 2461
5639.68 2446
5640.39 2501
5641.09 2413
5641.80 2400
5642.51 2582
5643.22 2560
5643.93 2419
5644.64 2486
5645.35 2472
5646.06 2480
5646.77 2502
5647.48 2595
5648.19 2559
5648.89 2597
5649.60 2588
5650.31 2598
5651.02 2681
5651.73 2605
5652.44 2519
5653.15 2598
5653.86 2593
5654.57 2577
5655.28 2720
5655.99 2831
5656.70 2793
5657.41 2775
5658.12 2915
5658.83 3049
5659.54 2986
5660.25 2862
5660.96 2818
5661.67 2691
5662.38 2681
5663.09 2557
5663.80 2637
5664.51 2590
5665.22 2519
5665.93 2482
5666.64 2514
5667.35 2508
5668.06 2491
5668.77 2571
5669.48 2595
5670.19 2701
5670.91 2747
5671.62 2749
5672.33 2788
5673.04 2707
5673.75 2636
5674.46 2661
5675.17 2688
5675.88 2636
5676.59 2627
5677.30 2610
5678.01 2529
5678.73 2649
5679.44 2580
5680.15 2627
5680.86 2650
5681.57 2590
5682.28 2703
5682.99 2690
5683.71 2728
5684.42 2666
5685.13 2693
5685.84 2568
5686.55 2643
5687.26 2632
5687.98 2637
5688.69 2619
5689.40 2666
5690.11 2710
5690.82 2700
5691.54 2747
5692.25 2695
5692.96 2691
5693.67 2656
5694.38 2585
5695.10 2552
5695.81 2626
5696.52 2550
5697.23 2582
5697.95 2645
5698.66 2555
5699.37 2593
5700.08 2649
5700.80 2651
5701.51 2663
5702.22 2638
5702.93 2618
5703.65 2648
5704.36 2639
5705.07 2656
5705.78 2733
5706.50 2630
5707.21 2596
5707.92 2673
5708.64 2613
5709.35 2638
5710.06 2665
5710.78 2589
5711.49 2672
5712.20 2575
5712.92 2633
5713.63 2667
5714.34 2707
5715.06 2639
5715.77 2665
5716.48 2721
5717.20 2787
5717.91 2698
5718.62 2774
5719.34 2746
5720.05 2728
5720.77 2803
5721.48 2879
5722.19 2993
5722.91 2960
5723.62 3077
5724.33 3245
5725.05 3452
5725.76 3692
5726.48 3917
5727.19 4178
5727.91 4502
5728.62 4744
5729.33 4865
5730.05 4863
5730.76 4624
5731.48 4385
5732.19 4119
5732.91 3974
5733.62 3798
5734.34 3559
5735.05 3420
5735.77 3354
5736.48 3347
5737.20 3311
5737.91 3287
5738.63 3213
5739.34 3181
5740.06 3140
5740.77 3169
5741.49 3229
5742.20 3347
5742.92 3305
5743.63 3145
5744.35 3235
5745.06 3342
5745.78 3319
5746.49 3342
5747.21 3378
5747.92 3423
5748.64 3426
5749.35 3465
5750.07 3536
5750.79 3630
5751.50 3680
5752.22 3891
5752.93 4090
5753.65 4174
5754.36 4381
5755.08 4476
5755.80 4535
5756.51 4469
5757.23 4540
5757.95 4385
5758.66 4341
5759.38 4177
5760.09 4131
5760.81 4351
5761.53 4240
5762.24 4320
5762.96 4632
5763.68 4910
5764.39 4934
5765.11 5109
5765.83 5128
5766.54 4999
5767.26 4841
5767.98 4767
5768.69 4734
5769.41 4683
5770.13 4580
5770.84 4490
5771.56 4388
5772.28 4261
5772.99 4234
5773.71 4327
5774.43 4396
5775.15 4391
5775.86 4476
5776.58 4360
5777.30 4632
5778.01 4793
5778.73 4829
5779.45 4987
5780.17 5110
5780.88 5224
5781.60 5290
5782.32 5396
5783.04 5333
5783.76 5209
5784.47 5074
5785.19 5233
5785.91 5388
5786.63 5355
5787.34 5419
5788.06 5468
5788.78 5648
5789.50 5848
5790.22 6013
5790.94 6167
5791.65 6366
5792.37 6721
5793.09 6815
5793.81 7192
5794.53 7566
5795.25 7839
5795.96 8087
5796.68 8370
5797.40 8876
5798.12 9574
5798.84 11001
5799.56 12842
5800.28 15373
5800.99 19129
5801.71 23304
5802.43 26881
5803.15 28480
5803.87 28707
5804.59 27307
5805.31 24653
5806.03 21204
5806.75 17886
5807.47 15174
5808.18 13267
5808.90 11745
5809.62 10742
5810.34 9807
5811.06 9591
5811.78 9576
5812.50 9661
5813.22 9546
5813.94 9564
5814.66 9673
5815.38 10027
5816.10 10127
5816.82 10200
5817.54 10298
5818.26 10238
5818.98 9937
5819.70 10186
5820.42 9845
5821.14 9684
5821.86 9706
5822.58 9367
5823.30 8870
5824.02 8820
5824.74 8449
5825.46 7859
5826.18 7456
5826.90 7015
5827.62 6788
5828.34 6528
5829.06 6395
5829.78 6267
5830.50 6145
5831.22 6101
5831.95 5880
5832.67 5764
5833.39 5764
5834.11 5716
5834.83 5562
5835.55 5476
5836.27 5317
5836.99 5377
5837.71 5347
5838.43 5354
5839.15 5300
5839.88 5259
5840.60 5354
5841.32 5384
5842.04 5497
5842.76 5308
5843.48 5227
5844.20 5167
5844.93 4881
5845.65 4758
5846.37 4604
5847.09 4532
5847.81 4508
5848.53 4457
5849.26 4493
5849.98 4469
5850.70 4390
5851.42 4431
5852.14 4362
5852.87 4315
5853.59 4316
5854.31 4374
5855.03 4313
5855.75 4374
5856.48 4371
5857.20 4298
5857.92 4179
5858.64 4259
5859.37 4315
5860.09 4436
5860.81 4316
5861.53 4202
5862.26 4286
5862.98 4284
5863.70 4237
5864.42 4087
5865.15 3944
5865.87 3991
5866.59 4001
5867.31 3887
5868.04 3956
5868.76 3923
5869.48 3959
5870.21 3846
5870.93 3888
5871.65 4000
5872.38 3909
5873.10 4059
5873.82 4030
5874.55 4204
5875.27 4175
5875.99 4241
5876.72 4171
5877.44 4205
5878.16 4079
5878.89 4159
5879.61 4127
5880.33 4164
5881.06 4102
5881.78 4009
5882.51 3936
5883.23 3903
5883.95 3811
5884.68 3739
5885.40 3796
5886.13 3715
5886.85 3678
5887.57 3811
5888.30 3829
5889.02 3805
5889.75 3759
5890.47 3750
5891.20 3635
5891.92 3582
5892.64 3619
5893.37 3617
5894.09 3675
5894.82 3663
5895.54 3636
5896.27 3567
5896.99 3561
5897.72 3625
5898.44 3531
5899.17 3508
5899.89 3582
5900.62 3519
5901.34 3458
5902.07 3297
5902.79 3419
5903.52 3491
5904.24 3378
5904.97 3379
5905.69 3374
5906.42 3295
5907.14 3235
5907.87 3316
5908.59 3355
5909.32 3209
5910.04 3242
5910.77 3300
5911.50 3221
5912.22 3224
5912.95 3122
5913.67 3143
5914.40 3232
5915.12 3346
5915.85 3310
5916.58 3237
5917.30 3357
5918.03 3237
5918.75 3196
5919.48 3288
5920.21 3251
5920.93 3233
5921.66 3113
5922.39 3152
5923.11 3212
5923.84 3202
5924.56 3287
5925.29 3289
5926.02 3252
5926.74 3205
5927.47 3139
5928.20 3310
5928.92 3315
5929.65 3370
5930.38 3442
5931.10 3372
5931.83 3364
5932.56 3542
5933.28 3649
5934.01 3668
5934.74 3838
5935.47 4045
5936.19 4139
5936.92 4234
5937.65 4284
5938.37 4221
5939.10 4283
5939.83 4163
5940.56 3976
5941.28 3905
5942.01 3868
5942.74 3844
5943.47 3786
5944.19 3930
5944.92 3948
5945.65 3919
5946.38 3822
5947.11 3952
5947.83 3822
5948.56 3940
5949.29 3880
5950.02 3915
5950.74 3947
5951.47 3946
5952.20 3948
5952.93 4057
5953.66 4087
5954.39 4298
5955.11 4248
5955.84 4116
5956.57 4144
5957.30 4159
5958.03 4278
5958.76 4245
5959.48 4318
5960.21 4137
5960.94 4162
5961.67 4173
5962.40 4241
5963.13 4238
5963.86 4290
5964.59 4429
5965.31 4523
5966.04 4570
5966.77 4864
5967.50 4939
5968.23 5038
5968.96 5070
5969.69 4991
5970.42 5096
5971.15 5163
5971.88 5103
5972.61 5068
5973.34 4977
5974.06 4891
5974.79 4860
5975.52 4968
5976.25 5082
5976.98 5109
5977.71 5122
5978.44 5072
5979.17 5216
5979.90 5270
5980.63 5440
5981.36 5608
5982.09 5669
5982.82 5777
5983.55 5779
5984.28 5898
5985.01 5791
5985.74 5801
5986.47 5768
5987.20 5843
5987.93 5866
5988.66 5982
5989.39 5957
5990.12 5770
5990.85 5726
5991.58 5920
5992.32 5992
5993.05 6048
5993.78 6175
5994.51 6379
5995.24 6398
5995.97 6430
5996.70 6440
5997.43 6544
5998.16 6746
5998.89 6605
5999.62 6506
6000.35 6440
6001.09 6347
6001.82 6329
6002.55 6165
6003.28 6116
6004.01 6013
6004.74 6064
6005.47 5995
6006.20 6096
6006.94 6249
6007.67 6624
6008.40 7177
6009.13 7967
6009.86 9058
6010.59 10453
6011.33 11770
6012.06 13129
6012.79 14509
6013.52 15709
6014.25 16126
6014.98 16011
6015.72 15274
6016.45 14273
6017.18 13354
6017.91 12037
6018.64 10775
6019.38 9712
6020.11 8421
6020.84 7627
6021.57 6822
6022.31 6259
6023.04 5810
6023.77 5530
6024.50 5154
6025.24 5032
6025.97 4971
6026.70 4887
6027.43 4650
6028.17 4621
6028.90 4588
6029.63 4386
6030.37 4311
6031.10 4394
6031.83 4252
6032.56 4150
6033.30 4043
6034.03 4117
6034.76 4075
6035.50 4097
6036.23 4011
6036.96 4169
6037.70 4220
6038.43 4332
6039.16 4298
6039.90 4275
6040.63 4467
6041.36 4383
6042.10 4341
6042.83 4418
6043.56 4464
6044.30 4554
6045.03 4521
6045.77 4563
6046.50 4657
6047.23 4638
6047.97 4848
6048.70 4940
6049.44 5000
6050.17 5106
6050.90 5234
6051.64 5425
6052.37 5416
6053.11 5664
6053.84 5620
6054.57 5482
6055.31 5294
6056.04 5289
6056.78 5239
6057.51 5005
6058.25 5110
6058.98 4914
6059.72 4844
6060.45 4835
6061.19 4803
6061.92 4834
6062.66 4787
6063.39 4718
6064.13 4678
6064.86 4664
6065.60 4640
6066.33 4527
6067.07 4554
6067.80 4576
6068.54 4474
6069.27 4419
6070.01 4452
6070.74 4482
6071.48 4371
6072.21 4328
6072.95 4205
6073.68 4211
6074.42 4061
6075.15 4152
6075.89 4109
6076.63 4073
6077.36 4122
6078.10 4096
6078.83 4086
6079.57 4001
6080.30 4076
6081.04 4089
6081.78 3910
6082.51 3916
6083.25 3844
6083.98 3838
6084.72 3879
6085.46 3838
6086.19 3888
6086.93 3885
6087.67 3799
6088.40 3873
6089.14 3996
6089.88 3939
6090.61 3842
6091.35 3853
6092.09 3842
6092.82 3844
6093.56 3833
6094.30 3741
6095.03 3815
6095.77 3708
6096.51 3722
6097.24 3729
6097.98 3730
6098.72 3672
6099.45 3521
6100.19 3519
6100.93 3525
6101.67 3457
6102.40 3427
6103.14 3453
6103.88 3522
6104.61 3533
6105.35 3480
6106.09 3568
6106.83 3648
6107.56 3619
6108.30 3571
6109.04 3673
6109.78 3693
6110.51 3587
6111.25 3707
6111.99 3718
6112.73 3742
6113.47 3823
6114.20 3723
6114.94 3778
6115.68 3756
6116.42 3727
6117.16 3770
6117.89 3835
6118.63 3768
6119.37 3714
6120.11 3719
6120.85 3769
6121.59 3826
6122.32 3851
6123.06 3834
6123.80 3904
6124.54 3952
6125.28 3921
6126.02 3808
6126.76 3974
6127.49 3939
6128.23 3879
6128.97 3991
6129.71 3890
6130.45 3974
6131.19 3963
6131.93 4020
6132.67 3969
6133.41 3934
6134.15 4028
6134.88 3933
6135.62 3922
6136.36 4000
6137.10 4119
6137.84 4153
6138.58 4051
6139.32 4005
6140.06 3985
6140.80 4044
6141.54 4056
6142.28 4113
6143.02 4038
6143.76 3959
6144.50 4019
6145.24 4116
6145.98 4161
6146.72 4142
6147.46 4112
6148.20 4188
6148.94 4230
6149.68 4425
6150.42 4352
6151.16 4300
6151.90 4278
6152.64 4502
6153.38 4461
6154.12 4485
6154.86 4512
6155.60 4560
6156.34 4635
6157.08 4675
6157.82 4611
6158.56 4698
6159.30 4834
6160.04 4777
6160.78 4985
6161.52 5107
6162.27 5143
6163.01 5435
6163.75 5543
6164.49 5762
6165.23 6160
6165.97 6496
6166.71 6564
6167.45 6739
6168.19 6816
6168.94 6851
6169.68 6970
6170.42 6833
6171.16 6576
6171.90 6496
6172.64 6460
6173.38 6199
6174.13 6187
6174.87 6186
6175.61 6089
6176.35 6016
6177.09 6206
6177.83 6097
6178.58 6007
6179.32 6182
6180.06 6190
6180.80 6149
6181.54 6259
6182.28 6357
6183.03 6453
6183.77 6474
6184.51 6565
6185.25 6464
6186.00 6554
6186.74 6614
6187.48 6571
6188.22 6759
6188.97 6781
6189.71 6770
6190.45 7097
6191.19 7339
6191.94 7507
6192.68 7597
6193.42 7693
6194.16 7831
6194.91 7970
6195.65 8115
6196.39 8050
6197.13 8005
6197.88 7900
6198.62 8056
6199.36 7967
6200.11 7986
6200.85 8106
6201.59 8183
6202.34 8470
6203.08 9137
6203.82 9848
6204.57 11189
6205.31 13169
6206.05 16035
6206.80 19760
6207.54 23605
6208.28 27861
6209.03 30909
6209.77 32471
6210.52 33190
6211.26 32239
6212.00 29716
6212.75 26442
6213.49 23479
6214.23 20424
6214.98 17455
6215.72 14740
6216.47 12598
6217.21 11022
6217.95 9920
6218.70 8803
6219.44 8128
6220.19 7670
6220.93 7582
6221.68 7204
6222.42 7074
6223.17 7043
6223.91 6946
6224.65 7107
6225.40 7019
6226.14 6881
6226.89 6622
6227.63 6265
6228.38 6025
6229.12 5714
6229.87 5260
6230.61 5155
6231.36 4905
6232.10 4902
6232.85 4723
6233.59 4875
6234.34 4895
6235.08 4902
6235.83 4970
6236.57 4942
6237.32 4961
6238.06 5119
6238.81 5110
6239.56 5133
6240.30 5158
6241.05 5288
6241.79 5319
6242.54 5386
6243.28 5559
6244.03 5852
6244.77 5898
6245.52 6124
6246.27 6438
6247.01 6683
6247.76 6946
6248.50 7036
6249.25 7191
6250.00 7217
6250.74 7074
6251.49 6996
6252.23 6681
6252.98 6603
6253.73 6423
6254.47 6285
6255.22 6193
6255.97 6119
6256.71 5982
6257.46 5980
6258.21 5933
6258.95 5937
6259.70 5787
6260.45 5822
6261.19 5758
6261.94 5668
6262.69 5679
6263.43 5647
6264.18 5659
6264.93 5685
6265.67 5666
6266.42 5608
6267.17 5666
6267.92 5630
6268.66 5679
6269.41 5746
6270.16 5887
6270.90 5928
6271.65 5971
6272.40 6127
6273.15 6460
6273.89 6505
6274.64 6710
6275.39 7033
6276.14 7417
6276.89 7692
6277.63 7730
6278.38 7750
6279.13 7621
6279.88 7450
6280.62 7036
6281.37 6676
6282.12 6375
6282.87 6183
6283.62 6092
6284.36 5872
6285.11 5786
6285.86 5743
6286.61 5691
6287.36 5691
6288.11 5828
6288.85 6024
6289.60 6302
6290.35 6563
6291.10 6626
6291.85 6670
6292.60 6345
6293.35 6199
6294.09 6086
6294.84 5930
6295.59 5631
6296.34 5372
6297.09 5080
6297.84 4904
6298.59 4876
6299.34 4821
6300.09 4772
6300.83 4755
6301.58 4813
6302.33 4841
6303.08 4811
6303.83 4731
6304.58 4761
6305.33 4956
6306.08 4769
6306.83 4567
6307.58 4653
6308.33 4553
6309.08 4516
6309.83 4526
6310.58 4505
6311.33 4637
6312.08 4690
6312.83 4834
6313.58 4789
6314.33 4850
6315.08 5058
6315.83 5260
6316.58 5322
6317.33 5446
6318.08 5438
6318.83 5384
6319.58 5238
6320.33 5093
6321.08 5003
6321.83 4864
6322.58 4669
6323.33 4431
6324.08 4339
6324.83 4239
6325.58 4121
6326.33 4122
6327.08 4129
6327.83 4050
6328.58 4077
6329.33 4049
6330.08 4103
6330.84 4025
6331.59 3925
6332.34 3925
6333.09 3965
6333.84 3775
6334.59 3819
6335.34 3775
6336.09 3764
6336.84 3839
6337.60 3825
6338.35 3761
6339.10 3760
6339.85 3745
6340.60 3650
6341.35 3653
6342.10 3693
6342.86 3797
6343.61 3677
6344.36 3717
6345.11 3679
6345.86 3680
6346.61 3702
6347.37 3808
6348.12 3758
6348.87 3781
6349.62 3815
6350.37 3856
6351.13 3984
6351.88 4061
6352.63 4137
6353.38 4199
6354.14 4236
6354.89 4210
6355.64 4226
6356.39 4195
6357.14 4110
6357.90 3955
6358.65 3967
6359.40 3958
6360.16 3961
6360.91 3997
6361.66 3856
6362.41 3753
6363.17 3760
6363.92 3717
6364.67 3825
6365.42 3816
6366.18 3786
6366.93 3775
6367.68 3673
6368.44 3721
6369.19 3695
6369.94 3654
6370.70 3600
6371.45 3527
6372.20 3536
6372.96 3529
6373.71 3478
6374.46 3477
6375.22 3497
6375.97 3494
6376.72 3469
6377.48 3509
6378.23 3467
6378.99 3476
6379.74 3511
6380.49 3663
6381.25 3663
6382.00 3701
6382.75 3682
6383.51 3568
6384.26 3535
6385.02 3579
6385.77 3476
6386.53 3362
6387.28 3419
6388.03 3352
6388.79 3266
6389.54 3191
6390.30 3254
6391.05 3339
6391.81 3269
6392.56 3130
6393.31 3128
6394.07 3181
6394.82 3196
6395.58 3147
6396.33 3293
6397.09 3297
6397.84 3210
6398.60 3154
6399.35 3263
6400.11 3248
6400.86 3111
6401.62 3059
6402.37 3071
6403.13 3121
6403.88 3044
6404.64 3097
6405.39 3150
6406.15 3118
6406.90 3073
6407.66 3067
6408.42 3046
6409.17 3120
6409.93 3189
6410.68 3156
6411.44 3215
6412.19 3232
6412.95 3236
6413.71 3357
6414.46 3283
6415.22 3236
6415.97 3199
6416.73 3270
6417.48 3234
6418.24 3292
6419.00 3256
6419.75 3275
6420.51 3155
6421.27 3226
6422.02 3314
6422.78 3278
6423.53 3184
6424.29 3147
6425.05 3168
6425.80 3231
6426.56 3254
6427.32 3160
6428.07 3186
6428.83 3179
6429.59 3157
6430.34 3183
6431.10 3281
6431.86 3244
6432.61 3237
6433.37 3287
6434.13 3350
6434.89 3424
6435.64 3488
6436.40 3540
6437.16 3481
6437.91 3622
6438.67 3609
6439.43 3681
6440.19 3612
6440.94 3740
6441.70 3677
6442.46 3634
6443.22 3573
6443.97 3579
6444.73 3492
6445.49 3560
6446.25 3450
6447.00 3498
6447.76 3450
6448.52 3406
6449.28 3438
6450.04 3418
6450.79 3431
6451.55 3460
6452.31 3452
6453.07 3401
6453.83 3372
6454.58 3362
6455.34 3425
6456.10 3481
6456.86 3498
6457.62 3394
6458.38 3487
6459.13 3562
6459.89 3532
6460.65 3662
6461.41 3592
6462.17 3595
6462.93 3618
6463.69 3646
6464.44 3611
6465.20 3756
6465.96 3658
6466.72 3711
6467.48 3804
6468.24 3769
6469.00 3738
6469.76 3778
6470.52 3796
6471.28 3797
6472.03 3872
6472.79 3971
6473.55 3936
6474.31 3950
6475.07 3906
6475.83 3936
6476.59 4033
6477.35 4053
6478.11 4102
6478.87 4131
6479.63 4053
6480.39 3986
6481.15 4097
6481.91 4195
6482.67 4315
6483.43 4352
6484.19 4298
6484.95 4371
6485.71 4516
6486.47 4590
6487.23 4531
6487.99 4630
6488.75 4571
6489.51 4760
6490.27 4736
6491.03 4905
6491.79 4997
6492.55 5167
6493.31 5284
6494.07 5363
6494.83 5301
6495.59 5518
6496.35 5679
6497.11 5625
6497.87 5512
6498.64 5682
6499.40 5644
6500.16 5633
6500.92 5707
6501.68 5785
6502.44 5688
6503.20 5639
6503.96 5825
6504.72 5953
6505.48 6003
6506.25 6151
6507.01 6328
6507.77 6662
6508.53 6831
6509.29 7227
6510.05 7674
6510.81 8289
6511.57 8896
6512.34 9525
6513.10 9883
6513.86 9915
6514.62 9845
6515.38 9485
6516.15 9257
6516.91 8717
6517.67 8385
6518.43 8189
6519.19 7953
6519.95 7806
6520.72 7718
6521.48 7861
6522.24 8019
6523.00 8103
6523.77 8508
6524.53 8903
6525.29 9583
6526.05 10226
6526.81 11045
6527.58 11443
6528.34 11766
6529.10 11862
6529.86 11789
6530.63 11460
6531.39 11259
6532.15 11573
6532.92 11803
6533.68 12719
6534.44 14048
6535.20 15844
6535.97 17609
6536.73 19007
6537.49 19209
6538.26 18927
6539.02 17870
6539.78 16401
6540.55 14801
6541.31 13332
6542.07 11753
6542.84 10349
6543.60 9342
6544.36 8444
6545.13 7646
6545.89 6938
6546.65 6531
6547.42 6442
6548.18 6214
6548.94 6097
6549.71 6018
6550.47 5837
6551.24 6015
6552.00 5916
6552.76 5848
6553.53 5795
6554.29 5735
6555.06 5707
6555.82 5606
6556.58 5618
6557.35 5503
6558.11 5465
6558.88 5637
6559.64 5594
6560.41 5747
6561.17 5794
6561.93 5970
6562.70 6158
6563.46 6188
6564.23 6383
6564.99 6431
6565.76 6579
6566.52 6583
6567.29 6609
6568.05 6568
6568.82 6415
6569.58 6363
6570.35 6530
6571.11 6646
6571.88 6762
6572.64 7039
6573.41 7351
6574.17 7558
6574.94 7870
6575.70 7822
6576.47 7780
6577.23 7775
6578.00 7718
6578.76 7532
6579.53 7515
6580.29 7331
6581.06 7209
6581.83 7100
6582.59 6850
6583.36 6645
6584.12 6720
6584.89 6760
6585.65 6676
6586.42 6735
6587.19 6989
6587.95 7009
6588.72 7149
6589.48 7400
6590.25 7545
6591.02 8011
6591.78 8677
6592.55 9347
6593.32 10059
6594.08 10565
6594.85 10980
6595.61 11316
6596.38 11333
6597.15 11091
6597.91 10568
6598.68 10170
6599.45 9733
6600.21 9222
6600.98 8840
6601.75 8457
6602.51 8119
6603.28 7840
6604.05 7446
6604.82 7169
6605.58 6860
6606.35 6519
6607.12 6469
6607.88 6492
6608.65 6544
6609.42 6503
6610.19 6490
6610.95 6448
6611.72 6627
6612.49 6460
6613.25 6327
6614.02 6280
6614.79 6286
6615.56 6213
6616.32 6100
6617.09 6206
6617.86 6258
6618.63 6262
6619.40 6295
6620.16 6223
6620.93 6204
6621.70 6167
6622.47 6211
6623.24 6134
6624.00 6108
6624.77 6093
6625.54 6024
6626.31 5974
6627.08 5949
6627.84 6053
6628.61 6254
6629.38 6455
6630.15 6762
6630.92 7234
6631.69 8100
6632.46 8936
6633.22 10065
6633.99 10991
6634.76 11782
6635.53 12416
6636.30 12632
6637.07 12079
6637.84 11551
6638.61 10616
6639.37 9659
6640.14 8804
6640.91 7956
6641.68 7333
6642.45 6695
6643.22 6133
6643.99 5860
6644.76 5716
6645.53 5435
6646.30 5332
6647.07 5305
6647.84 5253
6648.61 5046
6649.37 5072
6650.14 5113
6650.91 5033
6651.68 4970
6652.45 4969
6653.22 4917
6653.99 4864
6654.76 4785
6655.53 4758
6656.30 4702
6657.07 4536
6657.84 4609
6658.61 4596
6659.38 4594
6660.15 4671
6660.92 4577
6661.69 4513
6662.46 4505
6663.23 4681
6664.00 4659
6664.77 4654
6665.55 4563
6666.32 4613
6667.09 4615
6667.86 4461
6668.63 4599
6669.40 4732
6670.17 4739
6670.94 4874
6671.71 4913
6672.48 5052
6673.25 5125
6674.02 5145
6674.79 5125
6675.57 5212
6676.34 4941
6677.11 4950
6677.88 4941
6678.65 4915
6679.42 4832
6680.19 4737
6680.96 4655
6681.74 4787
6682.51 4865
6683.28 4921
6684.05 5037
6684.82 5325
6685.59 5477
6686.37 5568
6687.14 5554
6687.91 5620
6688.68 5692
6689.45 5458
6690.22 5221
6691.00 4986
6691.77 4808
6692.54 4752
6693.31 4568
6694.08 4541
6694.86 4463
6695.63 4416
6696.40 4281
6697.17 4303
6697.95 4178
6698.72 4203
6699.49 4237
6700.26 4375
6701.04 4341
6701.81 4220
6702.58 4208
6703.35 4229
6704.13 4227
6704.90 4152
6705.67 4147
6706.44 4159
6707.22 4048
6707.99 4030
6708.76 4119
6709.54 4028
6710.31 3995
6711.08 4005
6711.86 4024
6712.63 4026
6713.40 3995
6714.17 3950
6714.95 4002
6715.72 3877
6716.50 3759
6717.27 3791
6718.04 3562
6718.82 3524
6719.59 3540
6720.36 3569
6721.14 3683
6721.91 3624
6722.68 3476
6723.46 3470
6724.23 3509
6725.01 3544
6725.78 3506
6726.55 3464
6727.33 3560
6728.10 3529
6728.88 3473
6729.65 3506
6730.42 3449
6731.20 3555
6731.97 3442
6732.75 3433
6733.52 3383
6734.30 3428
6735.07 3361
6735.84 3412
6736.62 3400
6737.39 3518
6738.17 3505
6738.94 3467
6739.72 3499
6740.49 3472
6741.27 3399
6742.04 3446
6742.82 3536
6743.59 3518
6744.37 3421
6745.14 3493
6745.92 3496
6746.69 3518
6747.47 3643
6748.24 3846
6749.02 3771
6749.79 3759
6750.57 3826
6751.34 3995
6752.12 3968
6752.90 3896
6753.67 3880
6754.45 3819
6755.22 3848
6756.00 3764
6756.77 3616
6757.55 3513
6758.33 3456
6759.10 3372
6759.88 3335
6760.65 3398
6761.43 3289
6762.20 3253
6762.98 3243
6763.76 3363
6764.53 3387
6765.31 3292
6766.09 3399
6766.86 3249
6767.64 3294
6768.41 3251
6769.19 3274
6769.97 3404
6770.74 3339
6771.52 3260
6772.30 3185
6773.07 3329
6773.85 3442
6774.63 3280
6775.40 3249
6776.18 3325
6776.96 3424
6777.74 3329
6778.51 3356
6779.29 3440
6780.07 3415
6780.84 3440
6781.62 3482
6782.40 3398
6783.17 3343
6783.95 3380
6784.73 3420
6785.51 3489
6786.28 3453
6787.06 3464
6787.84 3427
6788.62 3413
6789.39 3347
6790.17 3291
6790.95 3242
6791.73 3259
6792.51 3278
6793.28 3143
6794.06 3222
6794.84 3138
6795.62 3132
6796.39 3233
6797.17 3147
6797.95 3151
6798.73 3169
6799.51 3207
6800.29 3265
6801.06 3312
6801.84 3354
6802.62 3265
6803.40 3280
6804.18 3239
6804.96 3285
6805.73 3359
6806.51 3278
6807.29 3241
6808.07 3221
6808.85 3139
6809.63 3194
6810.41 3187
6811.18 3126
6811.96 3180
6812.74 3123
6813.52 3037
6814.30 3099
6815.08 3242
6815.86 3385
6816.64 3277
6817.42 3373
6818.20 3455
6818.98 3494
6819.76 3488
6820.53 3482
6821.31 3381
6822.09 3463
6822.87 3532
6823.65 3410
6824.43 3384
6825.21 3321
6825.99 3361
6826.77 3422
6827.55 3340
6828.33 3374
6829.11 3375
6829.89 3371
6830.67 3410
6831.45 3277
6832.23 3407
6833.01 3403
6833.79 3386
6834.57 3261
6835.35 3409
6836.13 3327
6836.91 3311
6837.69 3335
6838.47 3251
6839.25 3219
6840.03 3188
6840.81 3270
6841.59 3221
6842.37 3317
6843.16 3268
6843.94 3220
6844.72 3340
6845.50 3380
6846.28 3516
6847.06 3758
6847.84 4287
6848.62 4885
6849.40 5613
6850.18 6209
6850.96 6579
6851.75 6904
6852.53 6933
6853.31 6828
6854.09 6526
6854.87 6163
6855.65 5715
6856.43 5291
6857.22 5002
6858.00 4836
6858.78 4683
6859.56 4482
6860.34 4362
6861.12 4336
6861.90 3982
6862.69 3792
6863.47 3895
6864.25 3796
6865.03 3810
6865.81 3755
6866.60 3764
6867.38 3773
6868.16 3740
6868.94 3593
6869.72 3532
6870.51 3503
6871.29 3490
6872.07 3376
6872.85 3341
6873.64 3330
6874.42 3329
6875.20 3317
6875.98 3279
6876.77 3394
6877.55 3376
6878.33 3279
6879.11 3320
6879.90 3284
6880.68 3242
6881.46 3332
6882.25 3473
6883.03 3398
6883.81 3434
6884.59 3423
6885.38 3597
6886.16 3664
6886.94 3745
6887.73 3931
6888.51 3908
6889.29 3869
6890.08 3914
6890.86 3909
6891.64 3891
6892.43 3839
6893.21 3813
6893.99 3718
6894.78 3702
6895.56 3677
6896.35 3516
6897.13 3592
6897.91 3587
6898.70 3629
6899.48 3648
6900.26 3676
6901.05 3687
6901.83 3657
6902.62 3720
6903.40 3839
6904.18 3864
6904.97 3783
6905.75 3756
6906.54 3735
6907.32 3691
6908.11 3661
6908.89 3657
6909.67 3557
6910.46 3567
6911.24 3471
6912.03 3545
6912.81 3540
6913.60 3416
6914.38 3419
6915.17 3504
6915.95 3488
6916.74 3493
6917.52 3599
6918.31 3624
6919.09 3608
6919.88 3623
6920.66 3518
6921.45 3663
6922.23 3721
6923.02 3680
6923.80 3647
6924.59 3635
6925.37 3625
6926.16 3660
6926.94 3669
6927.73 3594
6928.51 3587
6929.30 3509
6930.09 3622
6930.87 3563
6931.66 3566
6932.44 3627
6933.23 3640
6934.01 3653
6934.80 3645
6935.59 3744
6936.37 3718
6937.16 3758
6937.94 3720
6938.73 3842
6939.52 3853
6940.30 3894
6941.09 4060
6941.88 4192
6942.66 4308
6943.45 4405
6944.23 4476
6945.02 4423
6945.81 4548
6946.59 4432
6947.38 4389
6948.17 4367
6948.95 4300
6949.74 4376
6950.53 4312
6951.31 4408
6952.10 4274
6952.89 4323
6953.67 4428
6954.46 4525
6955.25 4461
6956.04 4666
6956.82 4815
6957.61 4820
6958.40 4725
6959.18 4798
6959.97 4911
6960.76 4901
6961.55 4882
6962.33 4883
6963.12 4887
6963.91 4972
6964.70 5022
6965.48 4995
6966.27 5079
6967.06 5080
6967.85 5179
6968.63 5348
6969.42 5368
6970.21 5366
6971.00 5397
6971.79 5520
6972.57 5682
6973.36 5648
6974.15 5745
6974.94 5848
6975.73 5953
6976.52 6224
6977.30 6345
6978.09 6599
6978.88 6859
6979.67 7196
6980.46 7704
6981.25 8185
6982.03 8850
6982.82 9882
6983.61 11194
6984.40 12616
6985.19 13707
6985.98 14411
6986.77 14840
6987.55 14648
6988.34 14148
6989.13 13224
6989.92 12103
6990.71 11173
6991.50 10129
6992.29 9034
6993.08 8552
6993.87 7937
6994.66 7864
6995.45 8022
6996.24 8621
6997.02 9332
6997.81 10269
6998.60 11453
6999.39 12428
7000.18 13202
7000.97 13271
7001.76 13059
7002.55 12525
7003.34 11753
7004.13 10597
7004.92 9496
7005.71 8644
7006.50 7658
7007.29 6906
7008.08 6328
7008.87 5818
7009.66 5352
7010.45 5141
7011.24 5069
7012.03 5023
7012.82 4938
7013.61 4854
7014.40 4936
7015.19 4860
7015.98 4777
7016.77 4797
7017.56 4778
7018.35 4702
7019.15 4509
7019.94 4459
7020.73 4397
7021.52 4511
7022.31 4540
7023.10 4425
7023.89 4577
7024.68 4639
7025.47 4766
7026.26 4688
7027.05 4777
7027.85 4630
7028.64 4684
7029.43 4662
7030.22 4503
7031.01 4358
7031.80 4187
7032.59 4220
7033.38 4253
7034.18 4315
7034.97 4306
7035.76 4417
7036.55 4462
7037.34 4482
7038.13 4602
7038.93 4518
7039.72 4604
7040.51 4788
7041.30 4655
7042.09 4631
7042.89 4615
7043.68 4543
7044.47 4501
7045.26 4385
7046.05 4413
7046.85 4417
7047.64 4440
7048.43 4519
7049.22 4621
7050.01 4810
7050.81 4918
7051.60 4988
7052.39 4880
7053.18 4890
7053.98 4601
7054.77 4438
7055.56 4378
7056.36 4362
7057.15 4281
7057.94 4032
7058.73 3937
7059.53 3952
7060.32 4061
7061.11 4098
7061.91 4007
7062.70 4095
7063.49 4134
7064.29 4090
7065.08 4035
7065.87 3975
7066.66 4084
7067.46 3939
7068.25 3936
7069.04 3948
7069.84 3928
7070.63 3867
7071.43 3920
7072.22 3729
7073.01 3740
7073.81 3773
7074.60 3832
7075.39 3670
7076.19 3688
7076.98 3672
7077.78 3698
7078.57 3713
7079.36 3618
7080.16 3662
7080.95 3652
7081.75 3622
7082.54 3571
7083.33 3500
7084.13 3496
7084.92 3501
7085.72 3539
7086.51 3563
7087.31 3558
7088.10 3586
7088.90 3605
7089.69 3831
7090.48 3841
7091.28 3884
7092.07 4008
7092.87 4063
7093.66 4082
7094.46 4071
7095.25 3871
7096.05 3815
7096.84 3750
7097.64 3576
7098.43 3592
7099.23 3578
7100.02 3615
7100.82 3583
7101.61 3628
7102.41 3623
7103.20 3688
7104.00 3712
7104.80 3662
7105.59 3612
7106.39 3620
7107.18 3542
7107.98 3462
7108.77 3298
7109.57 3159
7110.36 3118
7111.16 3145
7111.96 3116
7112.75 2963
7113.55 2998
7114.34 2974
7115.14 2998
7115.94 3011
7116.73 2994
7117.53 3021
7118.32 3067
7119.12 3125
7119.92 3128
7120.71 3181
7121.51 3119
7122.31 3170
7123.10 3072
7123.90 2936
7124.70 2895
7125.49 2912
7126.29 2886
7127.09 2903
7127.88 2931
7128.68 3028
7129.48 2986
7130.27 2928
7131.07 2990
7131.87 2961
7132.66 3001
7133.46 3025
7134.26 3026
7135.06 3029
7135.85 2958
7136.65 2963
7137.45 2936
7138.24 2997
7139.04 2937
7139.84 2930
7140.64 2922
7141.43 2934
7142.23 2996
7143.03 3016
7143.83 3036
7144.62 2989
7145.42 2937
7146.22 2931
7147.02 2851
7147.82 2913
7148.61 2843
7149.41 2879
7150.21 2879
7151.01 2892
7151.81 2905
7152.60 2905
7153.40 2914
7154.20 2880
7155.00 2929
7155.80 2957
7156.59 2910
7157.39 2861
7158.19 2853
7158.99 2895
7159.79 2856
7160.59 2849
7161.39 2736
7162.18 2745
7162.98 2792
7163.78 2716
7164.58 2694
7165.38 2691
7166.18 2685
7166.98 2671
7167.78 2749
7168.57 2733
7169.37 2658
7170.17 2767
7170.97 2709
7171.77 2740
7172.57 2679
7173.37 2688
7174.17 2662
7174.97 2686
7175.77 2598
7176.57 2588
7177.37 2648
7178.17 2646
7178.97 2760
7179.77 2698
7180.56 2772
7181.36 2775
7182.16 2882
7182.96 2924
7183.76 2873
7184.56 2946
7185.36 2957
7186.16 2942
7186.96 2809
7187.76 2711
7188.56 2753
7189.36 2692
7190.16 2711
7190.96 2664
7191.76 2619
7192.57 2587
7193.37 2536
7194.17 2487
7194.97 2510
7195.77 2551
7196.57 2503
7197.37 2594
7198.17 2593
7198.97 2569
7199.77 2482
7200.57 2485
7201.37 2529
7202.17 2585
7202.97 2540
7203.77 2643
7204.58 2619
7205.38 2505
7206.18 2519
7206.98 2532
7207.78 2613
7208.58 2609
7209.38 2534
7210.18 2490
7210.99 2521
7211.79 2573
7212.59 2568
7213.39 2572
7214.19 2525
7214.99 2547
7215.79 2556
7216.60 2530
7217.40 2564
7218.20 2529
7219.00 2516
7219.80 2505
7220.60 2517
7221.41 2557
7222.21 2572
7223.01 2602
7223.81 2612
7224.62 2635
7225.42 2539
7226.22 2541
7227.02 2532
7227.82 2665
7228.63 2640
7229.43 2663
7230.23 2630
7231.03 2639
7231.84 2654
7232.64 2582
7233.44 2572
7234.24 2595
7235.05 2635
7235.85 2660
7236.65 2719
7237.45 2608
7238.26 2752
7239.06 2749
7239.86 2720
7240.67 2858
7241.47 2842
7242.27 2826
7243.08 2849
7243.88 2833
7244.68 2886
7245.49 2916
7246.29 2998
7247.09 2900
7247.90 2876
7248.70 2937
7249.50 2959
7250.31 3051
7251.11 3006
7251.91 3060
7252.72 2989
7253.52 3112
7254.32 3068
7255.13 3132
7255.93 3112
7256.74 3146
7257.54 3262
7258.34 3209
7259.15 3213
7259.95 3394
7260.76 3526
7261.56 3503
7262.36 3559
7263.17 3617
7263.97 3680
7264.78 3637
7265.58 3785
7266.39 3763
7267.19 3851
7268.00 3780
7268.80 3779
7269.60 3873
7270.41 3823
7271.21 3747
7272.02 3889
7272.82 3964
7273.63 3946
7274.43 3976
7275.24 3999
7276.04 4119
7276.85 4083
7277.65 4199
7278.46 4326
7279.26 4514
7280.07 4911
7280.87 5260
7281.68 5740
7282.48 6503
7283.29 7168
7284.09 7744
7284.90 8155
7285.71 8250
7286.51 8204
7287.32 7973
7288.12 7524
7288.93 7045
7289.73 6703
7290.54 6144
7291.35 5724
7292.15 5478
7292.96 5320
7293.76 5028
7294.57 4949
7295.38 4776
7296.18 4769
7296.99 4636
7297.79 4615
7298.60 4687
7299.41 4710
7300.21 4659
7301.02 4725
7301.82 4760
7302.63 4698
7303.44 4853
7304.24 4955
7305.05 5150
7305.86 5222
7306.66 5345
7307.47 5565
7308.28 5858
7309.08 6198
7309.89 6383
7310.70 6601
7311.50 6605
7312.31 6737
7313.12 6667
7313.93 6773
7314.73 6699
7315.54 6605
7316.35 6545
7317.15 6840
7317.96 7120
7318.77 7484
7319.58 7954
7320.38 8574
7321.19 9134
7322.00 9364
7322.81 9324
7323.61 9156
7324.42 8720
7325.23 8268
7326.04 7659
7326.84 7229
7327.65 6900
7328.46 6429
7329.27 6276
7330.08 6109
7330.88 6097
7331.69 6308
7332.50 6622
7333.31 6827
7334.12 7262
7334.92 7980
7335.73 8222
7336.54 8353
7337.35 8201
7338.16 8030
7338.97 7690
7339.78 7213
7340.58 6637
7341.39 6297
7342.20 5860
7343.01 5744
7343.82 5481
7344.63 5133
7345.44 5056
7346.24 4967
7347.05 4995
7347.86 5058
7348.67 5050
7349.48 5108
7350.29 5121
7351.10 5074
7351.91 4889
7352.72 4764
7353.53 4705
7354.34 4725
7355.14 4622
7355.95 4550
7356.76 4575
7357.57 4600
7358.38 4621
7359.19 4838
7360.00 4897
7360.81 4875
7361.62 5063
7362.43 5112
7363.24 5275
7364.05 5295
7364.86 5284
7365.67 5271
7366.48 5162
7367.29 5076
7368.10 5120
7368.91 5066
7369.72 4952
7370.53 4981
7371.34 5129
7372.15 5099
7372.96 5050
7373.77 5210
7374.58 5332
7375.39 5340
7376.20 5370
7377.01 5580
7377.82 5836
7378.63 6297
7379.44 6624
7380.26 7066
7381.07 7364
7381.88 7473
7382.69 7625
7383.50 7622
7384.31 7270
7385.12 6974
7385.93 6711
7386.74 6344
7387.55 5978
7388.36 5718
7389.18 5398
7389.99 5219
7390.80 5103
7391.61 4901
7392.42 4889
7393.23 4696
7394.04 4525
7394.86 4682
7395.67 4717
7396.48 4775
7397.29 4908
7398.10 5186
7398.91 5337
7399.73 5688
7400.54 5981
7401.35 6208
7402.16 6195
7402.97 6074
7403.79 6008
7404.60 5928
7405.41 5798
7406.22 5736
7407.03 5578
7407.85 5504
7408.66 5267
7409.47 5167
7410.28 5052
7411.10 4861
7411.91 4727
7412.72 4605
7413.53 4401
7414.35 4147
7415.16 4022
7415.97 3973
7416.78 3856
7417.60 3748
7418.41 3772
7419.22 3688
7420.03 3642
7420.85 3642
7421.66 3608
7422.47 3550
7423.29 3542
7424.10 3450
7424.91 3349
7425.73 3267
7426.54 3248
7427.35 3223
7428.17 3334
7428.98 3343
7429.79 3253
7430.61 3252
7431.42 3240
7432.23 3235
7433.05 3264
7433.86 3277
7434.67 3247
7435.49 3285
7436.30 3252
7437.12 3374
7437.93 3423
7438.74 3405
7439.56 3428
7440.37 3425
7441.18 3368
7442.00 3432
7442.81 3400
7443.63 3420
7444.44 3349
7445.26 3394
7446.07 3406
7446.88 3303
7447.70 3346
7448.51 3356
7449.33 3370
7450.14 3300
7450.96 3338
7451.77 3230
7452.59 3174
7453.40 3197
7454.22 3113
7455.03 3108
7455.85 3061
7456.66 3093
7457.47 3072
7458.29 3008
7459.10 3045
7459.92 3045
7460.74 3125
7461.55 3033
7462.37 3061
7463.18 3084
7464.00 3011
7464.81 3086
7465.63 3173
7466.44 3017
7467.26 3037
7468.07 3055
7468.89 3119
7469.70 3126
7470.52 3161
7471.34 3198
7472.15 3134
7472.97 3117
7473.78 3084
7474.60 3036
7475.41 3020
7476.23 2954
7477.05 2944
7477.86 2936
7478.68 2898
7479.49 2929
7480.31 2916
7481.13 2823
7481.94 2819
7482.76 2831
7483.58 2887
7484.39 2807
7485.21 2864
7486.03 2823
7486.84 2825
7487.66 2902
7488.48 2805
7489.29 2758
7490.11 2740
7490.93 2697
7491.74 2722
7492.56 2660
7493.38 2622
7494.19 2654
7495.01 2555
7495.83 2611
7496.64 2604
7497.46 2621
7498.28 2678
7499.10 2623
7499.91 2615
7500.73 2514
7501.55 2618
7502.36 2618
7503.18 2594
7504.00 2566
7504.82 2564
7505.63 2637
7506.45 2586
7507.27 2608
7508.09 2623
7508.90 2564
7509.72 2527
7510.54 2553
7511.36 2575
7512.18 2567
7512.99 2580
7513.81 2604
7514.63 2564
7515.45 2504
7516.27 2502
7517.08 2483
7517.90 2543
7518.72 2493
7519.54 2457
7520.36 2515
7521.18 2428
7521.99 2527
7522.81 2577
7523.63 2542
7524.45 2510
7525.27 2494
7526.09 2481
7526.91 2469
7527.72 2504
7528.54 2524
7529.36 2521
7530.18 2517
7531.00 2451
7531.82 2425
7532.64 2476
7533.46 2485
7534.28 2468
7535.10 2503
7535.91 2546
7536.73 2457
7537.55 2483
7538.37 2490
7539.19 2522
7540.01 2603
7540.83 2566
7541.65 2553
7542.47 2602
7543.29 2666
7544.11 2694
7544.93 2704
7545.75 2641
7546.57 2629
7547.39 2715
7548.21 2692
7549.03 2617
7549.85 2547
7550.67 2575
7551.49 2494
7552.31 2461
7553.13 2520
7553.95 2674
7554.77 2761
7555.59 2771
7556.41 2790
7557.23 2788
7558.05 2849
7558.87 2854
7559.69 2851
7560.51 2885
7561.33 2874
7562.15 2884
7562.97 2824
7563.79 2823
7564.61 2798
7565.44 2685
7566.26 2613
7567.08 2666
7567.90 2645
7568.72 2587
7569.54 2643
7570.36 2592
7571.18 2683
7572.00 2717
7572.82 2597
7573.65 2667
7574.47 2717
7575.29 2679
7576.11 2692
7576.93 2713
7577.75 2654
7578.57 2600
7579.40 2616
7580.22 2636
7581.04 2600
7581.86 2692
7582.68 2742
7583.50 2778
7584.33 2792
7585.15 2784
7585.97 2922
7586.79 2908
7587.61 2908
7588.44 2965
7589.26 2906
7590.08 2918
7590.90 2997
7591.72 2990
7592.55 2870
7593.37 2837
7594.19 2831
7595.01 2800
7595.84 2809
7596.66 2813
7597.48 2911
7598.30 2881
7599.13 2899
7599.95 2990
7600.77 3224
7601.59 3375
7602.42 3541
7603.24 3728
7604.06 3921
7604.89 3885
7605.71 4074
7606.53 4018
7607.36 3992
7608.18 3789
7609.00 3774
7609.82 3654
7610.65 3339
7611.47 3307
7612.29 3283
7613.12 3165
7613.94 3216
7614.77 3195
7615.59 3148
7616.41 3158
7617.24 3094
7618.06 3083
7618.88 3121
7619.71 3195
7620.53 3136
7621.35 3203
7622.18 3136
7623.00 3002
7623.83 3064
7624.65 3051
7625.47 3092
7626.30 3156
7627.12 3232
7627.95 3360
7628.77 3540
7629.60 3650
7630.42 3925
7631.24 4190
7632.07 4347
7632.89 4330
7633.72 4350
7634.54 4206
7635.37 4097
7636.19 3935
7637.02 3587
7637.84 3406
7638.67 3235
7639.49 3050
7640.31 3026
7641.14 2856
7641.96 2728
7642.79 2678
7643.61 2566
7644.44 2521
7645.26 2571
7646.09 2564
7646.92 2583
7647.74 2527
7648.57 2499
7649.39 2506
7650.22 2505
7651.04 2368
7651.87 2397
7652.69 2381
7653.52 2404
7654.34 2422
7655.17 2327
7656.00 2288
7656.82 2330
7657.65 2324
7658.47 2317
7659.30 2405
7660.12 2264
7660.95 2384
7661.78 2406
7662.60 2365
7663.43 2461
7664.25 2293
7665.08 2272
7665.91 2364
7666.73 2405
7667.56 2389
7668.39 2432
7669.21 2487
7670.04 2399
7670.87 2385
7671.69 2474
7672.52 2509
7673.35 2487
7674.17 2439
7675.00 2332
7675.83 2291
7676.65 2357
7677.48 2354
7678.31 2298
7679.13 2177
7679.96 2273
7680.79 2298
7681.61 2247
7682.44 2199
7683.27 2245
7684.10 2290
7684.92 2292
7685.75 2293
7686.58 2258
7687.40 2350
7688.23 2353
7689.06 2331
7689.89 2352
7690.71 2389
7691.54 2371
7692.37 2388
7693.20 2317
7694.03 2242
7694.85 2348
7695.68 2365
7696.51 2357
7697.34 2279
7698.16 2281
7698.99 2411
7699.82 2363
7700.65 2361
7701.48 2385
7702.31 2369
7703.13 2379
7703.96 2302
7704.79 2387
7705.62 2353
7706.45 2267
7707.28 2356
7708.10 2346
7708.93 2375
7709.76 2371
7710.59 2329
7711.42 2383
7712.25 2432
7713.08 2409
7713.90 2400
7714.73 2380
7715.56 2319
7716.39 2350
7717.22 2379
7718.05 2392
7718.88 2273
7719.71 2350
7720.54 2390
7721.37 2365
7722.20 2285
7723.02 2358
7723.85 2321
7724.68 2300
7725.51 2227
7726.34 2276
7727.17 2326
7728.00 2272
7728.83 2261
7729.66 2326
7730.49 2366
7731.32 2464
7732.15 2400
7732.98 2445
7733.81 2309
7734.64 2336
7735.47 2352
7736.30 2269
7737.13 2336
7737.96 2344
7738.79 2432
7739.62 2380
7740.45 2455
7741.28 2429
7742.11 2441
7742.94 2588
7743.77 2799
7744.60 3092
7745.43 3482
7746.26 3872
7747.09 4212
7747.92 4529
7748.75 4654
7749.59 4766
7750.42 4567
7751.25 4390
7752.08 4023
7752.91 3680
7753.74 3343
7754.57 3103
7755.40 3002
7756.23 2759
7757.06 2616
7757.90 2491
7758.73 2476
7759.56 2430
7760.39 2404
7761.22 2510
7762.05 2448
7762.88 2449
7763.71 2495
7764.55 2359
7765.38 2388
7766.21 2356
7767.04 2300
7767.87 2243
7768.70 2173
7769.54 2160
7770.37 2015
7771.20 2054
7772.03 1968
7772.86 2029
7773.70 2050
7774.53 2023
7775.36 2046
7776.19 2049
7777.02 2115
7777.86 2082
7778.69 2118
7779.52 2119
7780.35 2115
7781.19 2099
7782.02 2104
7782.85 2224
7783.68 2220
7784.52 2225
7785.35 2296
7786.18 2373
7787.01 2326
7787.85 2274
7788.68 2277
7789.51 2276
7790.35 2299
7791.18 2205
7792.01 2213
7792.84 2214
7793.68 2198
7794.51 2190
7795.34 2172
7796.18 2126
7797.01 2134
7797.84 2173
7798.68 2040
7799.51 2097
7800.34 2137
7801.18 2152
7802.01 2114
7802.84 2180
7803.68 2104
7804.51 2153
7805.35 2185
7806.18 2207
7807.01 2208
7807.85 2198
7808.68 2215
7809.51 2224
7810.35 2241
7811.18 2246
7812.02 2266
7812.85 2295
7813.68 2321
7814.52 2368
7815.35 2365
7816.19 2327
7817.02 2444
7817.86 2432
7818.69 2398
7819.52 2363
7820.36 2359
7821.19 2324
7822.03 2299
7822.86 2363
7823.70 2365
7824.53 2335
7825.37 2361
7826.20 2304
7827.04 2193
7827.87 2323
7828.71 2299
7829.54 2229
7830.38 2265
7831.21 2235
7832.05 2280
7832.88 2190
7833.72 2160
7834.55 2167
7835.39 2148
7836.22 2118
7837.06 2041
7837.89 2114
7838.73 2130
7839.57 2030
7840.40 2084
7841.24 2111
7842.07 2041
7842.91 2052
7843.74 2089
7844.58 2023
7845.42 2062
7846.25 2054
7847.09 2061
7847.92 2038
7848.76 1990
7849.60 2010
7850.43 1958
7851.27 2021
7852.10 1972
7852.94 1937
7853.78 1960
7854.61 1927
7855.45 1895
7856.29 1970
7857.12 1965
7857.96 2021
7858.79 2001
7859.63 2090
7860.47 2076
7861.30 1975
7862.14 2042
7862.98 2031
7863.81 2049
7864.65 2024
7865.49 1987
7866.33 1891
7867.16 1915
7868.00 1880
7868.84 1936
7869.67 1863
7870.51 1918
7871.35 1919
7872.19 1974
7873.02 1853
7873.86 1941
7874.70 2016
7875.54 1976
7876.37 1912
7877.21 2024
7878.05 1999
7878.89 2028
7879.72 2070
7880.56 2034
7881.40 1987
7882.24 1974
7883.07 1942
7883.91 1926
7884.75 1976
7885.59 1960
7886.43 1906
7887.26 1981
7888.10 1974
7888.94 2036
7889.78 2052
7890.62 2036
7891.45 2110
7892.29 2076
7893.13 2041
7893.97 2024
7894.81 1938
7895.65 2112
7896.49 2032
7897.32 2026
7898.16 2038
7899.00 2095
7899.84 2052
7900.68 2028
7901.52 2076
7902.36 1988
7903.20 1953
7904.03 1991
7904.87 2011
7905.71 1977
7906.55 1934
7907.39 1981
7908.23 1994
7909.07 1934
7909.91 1941
7910.75 1988
7911.59 2004
7912.43 2054
7913.27 2072
7914.11 2197
7914.94 2274
7915.78 2314
7916.62 2405
7917.46 2440
7918.30 2392
7919.14 2414
7919.98 2363
7920.82 2323
7921.66 2168
7922.50 2148
7923.34 2061
7924.18 2086
7925.02 2000
7925.86 1946
7926.70 1918
7927.54 1918
7928.38 1908
7929.22 1915
7930.06 1944
7930.90 1867
7931.74 1888
7932.59 1865
7933.43 1849
7934.27 1846
7935.11 1830
7935.95 1792
7936.79 1809
7937.63 1839
7938.47 1848
7939.31 1869
7940.15 1819
7940.99 1833
7941.83 1842
7942.67 1903
7943.52 1939
7944.36 1931
7945.20 1899
7946.04 1998
7946.88 1971
7947.72 1945
7948.56 1925
7949.40 1872
7950.25 1846
7951.09 1872
7951.93 1825
7952.77 1753
7953.61 1845
7954.45 1790
7955.29 1789
7956.14 1851
7956.98 1784
7957.82 1812
7958.66 1827
7959.50 1754
7960.35 1742
7961.19 1766
7962.03 1708
7962.87 1737
7963.71 1756
7964.56 1754
7965.40 1781
7966.24 1788
7967.08 1803
7967.93 1910
7968.77 1834
7969.61 1893
7970.45 1831
7971.29 1874
7972.14 1879
7972.98 1835
7973.82 1831
7974.67 1858
7975.51 1822
7976.35 1832
7977.19 1726
7978.04 1734
7978.88 1772
7979.72 1768
7980.57 1731
7981.41 1726
7982.25 1839
7983.09 1794
7983.94 1766
7984.78 1778
7985.62 1789
7986.47 1783
7987.31 1745
7988.15 1775
7989.00 1849
7989.84 1741
7990.68 1681
7991.53 1751
7992.37 1779
7993.22 1765
7994.06 1703
7994.90 1701
7995.75 1756
7996.59 1734
7997.43 1661
7998.28 1693
7999.12 1690
7999.97 1639
8000.81 1650
8001.65 1708
8002.50 1710
8003.34 1733
8004.19 1720
8005.03 1757
8005.88 1736
8006.72 1737
8007.57 1724
8008.41 1717
8009.25 1706
8010.10 1718
8010.94 1718
8011.79 1695
8012.63 1766
8013.48 1701
8014.32 1687
8015.17 1669
8016.01 1701
8016.86 1656
8017.70 1667
8018.55 1671
8019.39 1692
8020.24 1636
8021.08 1636
8021.93 1685
8022.77 1591
8023.62 1632
8024.46 1636
8025.31 1647
8026.15 1566
8027.00 1584
8027.84 1601
8028.69 1601
8029.54 1647
8030.38 1647
8031.23 1616
8032.07 1655
8032.92 1733
8033.76 1695
8034.61 1715
8035.46 1712
8036.30 1779
8037.15 1756
8037.99 1731
8038.84 1690
8039.69 1694
8040.53 1619
8041.38 1697
8042.22 1638
8043.07 1653
8043.92 1598
8044.76 1664
8045.61 1615
8046.46 1599
8047.30 1694
8048.15 1643
8049.00 1690
8049.84 1627
8050.69 1628
8051.54 1619
8052.38 1684
8053.23 1604
8054.08 1620
8054.92 1578
8055.77 1588
8056.62 1559
8057.46 1636
8058.31 1598
8059.16 1618
8060.01 1665
8060.85 1548
8061.70 1608
8062.55 1608
8063.40 1598
8064.24 1553
8065.09 1635
8065.94 1602
8066.79 1621
8067.63 1588
8068.48 1611
8069.33 1546
8070.18 1547
8071.02 1462
8071.87 1539
8072.72 1575
8073.57 1520
8074.42 1525
8075.26 1546
8076.11 1572
8076.96 1487
8077.81 1493
8078.66 1551
8079.50 1491
8080.35 1510
8081.20 1520
8082.05 1468
8082.90 1584
8083.75 1521
8084.59 1534
8085.44 1510
8086.29 1617
8087.14 1555
8087.99 1585
8088.84 1563
8089.69 1550
8090.53 1556
8091.38 1533
8092.23 1544
8093.08 1562
8093.93 1531
8094.78 1520
8095.63 1477
8096.48 1550
8097.33 1502
8098.18 1499
8099.02 1541
8099.87 1592
8100.72 1583
8101.57 1608
8102.42 1632
8103.27 1597
8104.12 1480
8104.97 1536
8105.82 1558
8106.67 1529
8107.52 1537
8108.37 1533
8109.22 1587
8110.07 1584
8110.92 1577
8111.77 1588
8112.62 1524
8113.47 1502
8114.32 1571
8115.17 1600
8116.02 1584
8116.87 1668
8117.72 1690
8118.57 1698
8119.42 1724
8120.27 1757
8121.12 1725
8121.97 1678
8122.82 1663
8123.67 1705
8124.52 1672
8125.37 1670
8126.22 1606
8127.07 1645
8127.93 1562
8128.78 1626
8129.63 1590
8130.48 1523
8131.33 1506
8132.18 1580
8133.03 1589
8133.88 1609
8134.73 1563
8135.58 1624
8136.44 1647
8137.29 1588
8138.14 1597
8138.99 1584
8139.84 1649
8140.69 1651
8141.54 1625
8142.39 1659
8143.25 1636
8144.10 1684
8144.95 1685
8145.80 1625
8146.65 1581
8147.50 1520
8148.36 1531
8149.21 1608
8150.06 1627
8150.91 1639
8151.76 1670
8152.62 1642
8153.47 1625
8154.32 1639
8155.17 1736
8156.02 1700
8156.88 1692
8157.73 1687
8158.58 1733
8159.43 1650
8160.29 1647
8161.14 1621
8161.99 1564
8162.84 1507
8163.70 1493
8164.55 1508
8165.40 1512
8166.25 1485
8167.11 1494
8167.96 1470
8168.81 1470
8169.67 1483
8170.52 1473
8171.37 1530
8172.23 1468
8173.08 1534
8173.93 1571
8174.78 1521
8175.64 1508
8176.49 1448
8177.34 1462
8178.20 1473
8179.05 1404
8179.90 1427
8180.76 1375
8181.61 1493
8182.47 1431
8183.32 1379
8184.17 1484
8185.03 1483
8185.88 1440
8186.73 1346
8187.59 1355
8188.44 1417
8189.30 1417
8190.15 1430
8191.00 1476
8191.86 1445
8192.71 1449
8193.57 1511
8194.42 1505
8195.27 1478
8196.13 1476
8196.98 1497
8197.84 1514
8198.69 1445
8199.55 1513
8200.40 1444
8201.26 1447
8202.11 1447
8202.96 1457
8203.82 1412
8204.67 1386
8205.53 1453
8206.38 1414
8207.24 1451
8208.09 1421
8208.95 1501
8209.80 1481
8210.66 1464
8211.51 1396
8212.37 1421
8213.22 1438
8214.08 1411
8214.93 1404
8215.79 1419
8216.65 1473
8217.50 1471
8218.36 1491
8219.21 1429
8220.07 1480
8220.92 1552
8221.78 1588
8222.63 1595
8223.49 1597
8224.35 1558
8225.20 1581
8226.06 1562
8226.91 1587
8227.77 1539
8228.63 1584
8229.48 1567
8230.34 1567
8231.19 1545
8232.05 1487
8232.91 1465
8233.76 1508
8234.62 1479
8235.47 1433
8236.33 1422
8237.19 1455
8238.04 1479
8238.90 1414
8239.76 1424
8240.61 1463
8241.47 1466
8242.33 1519
8243.18 1416
8244.04 1443
8244.90 1451
8245.75 1417
8246.61 1418
8247.47 1463
8248.33 1485
8249.18 1493
8250.04 1515
8250.90 1472
8251.75 1440
8252.61 1470
8253.47 1518
8254.33 1557
8255.18 1533
8256.04 1499
8256.90 1488
8257.76 1525
8258.61 1516
8259.47 1387
8260.33 1464
8261.19 1497
8262.04 1501
8262.90 1483
8263.76 1553
8264.62 1510
8265.48 1441
8266.33 1482
8267.19 1455
8268.05 1502
8268.91 1505
8269.77 1421
8270.62 1444
8271.48 1486
8272.34 1398
8273.20 1484
8274.06 1454
8274.92 1434
8275.77 1502
8276.63 1472
8277.49 1525
8278.35 1550
8279.21 1503
8280.07 1511
8280.93 1526
8281.78 1532
8282.64 1493
8283.50 1481
8284.36 1447
8285.22 1486
8286.08 1511
8286.94 1461
8287.80 1472
8288.66 1504
8289.51 1493
8290.37 1462
8291.23 1528
8292.09 1492
8292.95 1477
8293.81 1459
8294.67 1457
8295.53 1477
8296.39 1451
8297.25 1545
8298.11 1480
8298.97 1531
8299.83 1497
8300.69 1523
8301.55 1546
8302.41 1549
8303.27 1540
8304.13 1557
8304.99 1597
8305.85 1550
8306.71 1568
8307.57 1617
8308.43 1545
8309.29 1536
8310.15 1578
8311.01 1555
8311.87 1533
8312.73 1521
8313.59 1523
8314.45 1548
8315.31 1524
8316.17 1593
8317.03 1578
8317.89 1557
8318.75 1591
8319.61 1575
8320.47 1626
8321.33 1562
8322.20 1572
8323.06 1639
8323.92 1609
8324.78 1609
8325.64 1596
8326.50 1602
8327.36 1679
8328.22 1649
8329.08 1608
8329.94 1629
8330.81 1617
8331.67 1594
8332.53 1623
8333.39 1578
8334.25 1618
8335.11 1620
8335.97 1629
8336.84 1586
8337.70 1604
8338.56 1585
8339.42 1608
8340.28 1558
8341.15 1602
8342.01 1659
8342.87 1698
8343.73 1665
8344.59 1656
8345.45 1675
8346.32 1688
8347.18 1703
8348.04 1640
8348.90 1614
8349.77 1665
8350.63 1696
8351.49 1671
8352.35 1677
8353.22 1704
8354.08 1702
8354.94 1697
8355.80 1746
8356.67 1704
8357.53 1776
8358.39 1758
8359.25 1780
8360.12 1805
8360.98 1724
8361.84 1739
8362.71 1846
8363.57 1783
8364.43 1805
8365.29 1823
8366.16 1869
8367.02 1788
8367.88 1830
8368.75 1836
8369.61 1778
8370.47 1906
8371.34 1898
8372.20 1875
8373.06 1832
8373.93 1855
8374.79 1860
8375.65 1898
8376.52 1848
8377.38 1871
8378.25 1965
8379.11 1975
8379.97 1948
8380.84 2042
8381.70 1969
8382.56 2017
8383.43 2029
8384.29 2088
8385.16 2115
8386.02 2113
8386.89 2113
8387.75 2158
8388.61 2224
8389.48 2235
8390.34 2207
8391.21 2262
8392.07 2184
8392.94 2265
8393.80 2218
8394.67 2268
8395.53 2222
8396.39 2255
8397.26 2260
8398.12 2307
8398.99 2317
8399.85 2320
8400.72 2346
8401.58 2402
8402.45 2326
8403.31 2404
8404.18 2408
8405.04 2380
8405.91 2452
8406.77 2523
8407.64 2620
8408.50 2571
8409.37 2598
8410.24 2654
8411.10 2742
8411.97 2644
8412.83 2726
8413.70 2777
8414.56 2739
8415.43 2774
8416.29 2766
8417.16 2774
8418.03 2826
8418.89 2841
8419.76 2882
8420.62 2842
8421.49 2879
8422.36 2978
8423.22 3007
8424.09 3007
8424.95 3113
8425.82 3152
8426.69 3168
8427.55 3212
8428.42 3247
8429.28 3225
8430.15 3311
8431.02 3401
8431.88 3531
8432.75 3499
8433.62 3540
8434.48 3580
8435.35 3878
8436.22 3845
8437.08 3928
8437.95 4074
8438.82 4186
8439.68 4168
8440.55 4279
8441.42 4329
8442.29 4360
8443.15 4513
8444.02 4551
8444.89 4548
8445.75 4655
8446.62 4859
8447.49 4903
8448.36 5062
8449.22 5401
8450.09 5843
8450.96 6403
8451.83 7078
8452.69 7993
8453.56 9253
8454.43 10495
8455.30 11412
8456.16 12187
8457.03 12644
8457.90 12497
8458.77 12161
8459.64 11422
8460.50 10415
8461.37 9446
8462.24 8396
8463.11 7458
8463.98 6626
8464.84 6067
8465.71 5498
8466.58 5092
8467.45 4815
8468.32 4443
8469.19 4157
8470.05 3912
8470.92 3755
8471.79 3482
8472.66 3387
8473.53 3359
8474.40 3218
8475.27 3259
8476.13 3139
8477.00 3006
8477.87 3030
8478.74 2948
8479.61 2950
8480.48 2928
8481.35 3089
8482.22 3150
8483.09 3012
8483.96 3107
8484.82 3171
8485.69 3166
8486.56 3108
8487.43 3127
8488.30 3139
8489.17 3186
8490.04 3236
8490.91 3309
8491.78 3382
8492.65 3413
8493.52 3636
8494.39 3728
8495.26 3704
8496.13 3732
8497.00 3713
8497.87 3611
8498.74 3512
8499.61 3384
8500.48 3303
8501.35 3215
8502.22 3119
8503.09 3074
8503.96 2966
8504.83 2929
8505.70 2942
8506.57 2908
8507.44 2932
8508.31 2920
8509.18 2982
8510.05 2965
8510.92 2974
8511.79 3001
8512.66 3072
8513.53 3120
8514.40 3070
8515.27 3180
8516.15 3134
8517.02 3122
8517.89 3161
8518.76 3202
8519.63 3295
8520.50 3288
8521.37 3312
8522.24 3282
8523.11 3307
8523.98 3298
8524.86 3362
8525.73 3383
8526.60 3388
8527.47 3342
8528.34 3395
8529.21 3361
8530.08 3421
8530.96 3368
8531.83 3365
8532.70 3395
8533.57 3415
8534.44 3382
8535.31 3411
8536.19 3461
8537.06 3477
8537.93 3440
8538.80 3438
8539.67 3515
8540.55 3422
8541.42 3259
8542.29 3200
8543.16 3224
8544.03 3112
8544.91 3154
8545.78 3068
8546.65 2963
8547.52 2867
8548.40 2907
8549.27 2874
8550.14 2884
8551.01 2958
8551.89 2997
8552.76 3021
8553.63 2925
8554.51 2923
8555.38 2991
8556.25 3091
8557.12 3039
8558.00 2981
8558.87 2922
8559.74 2908
8560.62 2875
8561.49 2864
8562.36 2741
8563.24 2734
8564.11 2760
8564.98 2701
8565.86 2676
8566.73 2711
8567.60 2616
8568.48 2610
8569.35 2694
8570.22 2618
8571.10 2665
8571.97 2652
8572.84 2612
8573.72 2553
8574.59 2653
8575.46 2497
8576.34 2500
8577.21 2474
8578.09 2471
8578.96 2506
8579.83 2474
8580.71 2417
8581.58 2461
8582.46 2452
8583.33 2440
8584.21 2478
8585.08 2470
8585.95 2494
8586.83 2442
8587.70 2467
8588.58 2457
8589.45 2403
8590.33 2441
8591.20 2492
8592.08 2441
8592.95 2449
8593.83 2477
8594.70 2475
8595.58 2527
8596.45 2588
8597.33 2636
8598.20 2660
8599.08 2612
8599.95 2601
8600.83 2596
8601.70 2540
8602.58 2566
8603.45 2614
8604.33 2628
8605.20 2649
8606.08 2695
8606.95 2665
8607.83 2739
8608.70 2758
8609.58 2769
8610.45 2752
8611.33 2788
8612.21 2773
8613.08 2753
8613.96 2769
8614.83 2786
8615.71 2769
8616.59 2722
8617.46 2670
8618.34 2669
8619.21 2675
8620.09 2695
8620.97 2638
8621.84 2610
8622.72 2710
8623.59 2657
8624.47 2628
8625.35 2715
8626.22 2742
8627.10 2712
8627.98 2756
8628.85 2774
8629.73 2819
8630.61 2786
8631.48 2808
8632.36 2870
8633.24 2854
8634.11 2825
8634.99 2854
8635.87 2794
8636.74 2758
8637.62 2847
8638.50 2778
8639.37 2779
8640.25 2810
8641.13 2894
8642.01 2914
8642.88 2879
8643.76 2975
8644.64 2961
8645.52 2928
8646.39 3039
8647.27 3001
8648.15 3029
8649.03 3105
8649.90 3054
8650.78 3112
8651.66 3110
8652.54 3112
8653.41 3171
8654.29 3102
8655.17 3130
8656.05 3192
8656.93 3218
8657.80 3161
8658.68 3141
8659.56 3180
8660.44 3080
8661.32 3210
8662.19 3237
8663.07 3193
8663.95 3340
8664.83 3316
8665.71 3413
8666.59 3461
8667.46 3439
8668.34 3578
8669.22 3573
8670.10 3620
8670.98 3886
8671.86 3835
8672.74 3856
8673.62 4019
8674.49 4172
8675.37 4168
8676.25 4111
8677.13 4190
8678.01 4217
8678.89 3986
8679.77 4016
8680.65 3984
8681.53 3987
8682.41 3897
8683.29 3848
8684.16 3946
8685.04 4026
8685.92 3971
8686.80 4265
8687.68 4475
8688.56 4602
8689.44 4896
8690.32 5106
8691.20 5459
8692.08 5641
8692.96 5841
8693.84 5955
8694.72 5998
8695.60 5838
8696.48 5480
8697.36 5327
8698.24 5154
8699.12 4953
8700.00 4677
8700.88 4597
8701.76 4435
8702.64 4398
8703.52 4385
8704.40 4270
8705.28 4272
8706.16 4293
8707.04 4304
8707.92 4353
8708.80 4333
8709.69 4319
8710.57 4370
8711.45 4292
8712.33 4348
8713.21 4356
8714.09 4382
8714.97 4445
8715.85 4545
8716.73 4486
8717.61 4478
8718.49 4555
8719.38 4680
8720.26 4706
8721.14 4790
8722.02 4781
8722.90 4830
8723.78 4921
8724.66 5015
8725.54 5008
8726.43 5055
8727.31 5108
8728.19 5156
8729.07 5202
8729.95 5456
8730.83 5429
8731.72 5417
8732.60 5581
8733.48 5640
8734.36 5714
8735.24 5817
8736.13 5862
8737.01 5973
8737.89 5919
8738.77 5981
8739.65 6008
8740.54 6095
8741.42 6077
8742.30 6147
8743.18 6138
8744.07 6196
8744.95 6195
8745.83 6071
8746.71 6096
8747.60 6348
8748.48 6311
8749.36 6292
8750.24 6503
8751.13 6479
8752.01 6687
8752.89 6716
8753.77 6854
8754.66 6934
8755.54 7047
8756.42 6973
8757.31 7150
8758.19 7399
8759.07 7589
8759.96 7905
8760.84 8157
8761.72 8367
8762.61 8551
8763.49 8887
8764.37 9145
8765.26 9312
8766.14 9347
8767.02 9566
8767.91 9595
8768.79 9717
8769.67 9746
8770.56 9688
8771.44 9793
8772.32 9798
8773.21 9482
8774.09 9833
8774.98 10359
8775.86 11024
8776.74 12232
8777.63 13543
8778.51 15571
8779.40 17800
8780.28 19857
8781.17 21754
8782.05 23174
8782.93 24014
8783.82 24189
8784.70 23667
8785.59 22562
8786.47 21146
8787.36 19348
8788.24 17492
8789.13 16062
8790.01 14642
8790.89 13303
8791.78 12178
8792.66 11534
8793.55 11121
8794.43 10835
8795.32 10792
8796.20 10946
8797.09 10990
8797.97 11320
8798.86 11241
8799.74 11031
8800.63 10723
8801.52 10225
8802.40 9859
8803.29 9422
8804.17 8769
8805.06 8200
8805.94 7926
8806.83 7476
8807.71 7213
8808.60 6973
8809.48 6838
8810.37 6893
8811.26 6896
8812.14 6746
8813.03 6750
8813.91 6654
8814.80 6712
8815.69 6645
8816.57 6723
8817.46 6756
8818.34 6848
8819.23 6753
8820.12 6722
8821.00 6769
8821.89 6616
8822.77 6580
8823.66 6406
8824.55 6318
8825.43 6304
8826.32 6093
8827.21 6008
8828.09 6004
8828.98 5876
8829.87 5773
8830.75 5592
8831.64 5682
8832.53 5654
8833.41 5587
8834.30 5473
8835.19 5506
8836.08 5514
8836.96 5591
8837.85 5622
8838.74 5544
8839.62 5531
8840.51 5524
8841.40 5637
8842.29 5649
8843.17 5712
8844.06 5779
8844.95 5679
8845.84 5728
8846.72 5772
8847.61 5660
8848.50 5629
8849.39 5549
8850.27 5617
8851.16 5626
8852.05 5662
8852.94 5651
8853.82 5578
8854.71 5672
8855.60 5590
8856.49 5628
8857.38 5670
8858.26 5598
8859.15 5520
8860.04 5505
8860.93 5504
8861.82 5424
8862.71 5413
8863.59 5412
8864.48 5298
8865.37 5177
8866.26 5099
8867.15 4996
8868.04 4972
8868.93 4806
8869.81 4797
8870.70 4761
8871.59 4598
8872.48 4563
8873.37 4523
8874.26 4458
8875.15 4440
8876.04 4381
8876.93 4358
8877.81 4341
8878.70 4257
8879.59 4197
8880.48 4207
8881.37 4161
8882.26 4165
8883.15 4153
8884.04 4024
8884.93 3924
8885.82 3964
8886.71 3870
8887.60 3766
8888.49 3781
8889.38 3735
8890.27 3706
8891.16 3689
8892.05 3551
8892.94 3550
8893.83 3609
8894.72 3587
8895.61 3518
8896.50 3445
8897.39 3473
8898.28 3402
8899.17 3491
8900.06 3504
8900.95 3406
8901.84 3349
8902.73 3334
8903.62 3261
8904.51 3258
8905.40 3228
8906.29 3130
8907.18 3104
8908.07 3151
8908.96 3072
8909.85 3008
8910.74 3025
8911.63 2972
8912.52 3067
8913.41 3008
8914.31 2974
8915.20 2978
8916.09 2877
8916.98 2903
8917.87 2902
8918.76 2857
8919.65 2852
8920.54 2905
8921.43 2882
8922.33 2891
8923.22 2848
8924.11 2912
8925.00 2905
8925.89 2943
8926.78 2974
8927.67 3068
8928.57 2992
8929.46 2992
8930.35 2994
8931.24 2895
8932.13 2920
8933.03 2796
8933.92 2865
8934.81 2851
8935.70 2717
8936.59 2770
8937.49 2733
8938.38 2701
8939.27 2682
8940.16 2625
8941.05 2641
8941.95 2682
8942.84 2578
8943.73 2542
8944.62 2550
8945.52 2511
8946.41 2515
8947.30 2499
8948.19 2470
8949.09 2504
8949.98 2499
8950.87 2416
8951.76 2479
8952.66 2418
8953.55 2414
8954.44 2439
8955.34 2381
8956.23 2385
8957.12 2348
8958.02 2397
8958.91 2316
8959.80 2299
8960.69 2226
8961.59 2165
8962.48 2187
8963.37 2196
8964.27 2235
8965.16 2237
8966.05 2245
8966.95 2268
8967.84 2276
8968.74 2274
8969.63 2278
8970.52 2282
8971.42 2214
8972.31 2140
8973.20 2252
8974.10 2234
8974.99 2165
8975.89 2083
8976.78 2152
8977.67 2075
8978.57 2065
8979.46 2022
8980.36 2008
8981.25 2004
8982.15 1957
8983.04 2049
8983.93 1953
8984.83 1980
8985.72 1933
8986.62 1953
8987.51 1872
8988.41 1894
8989.30 1868
8990.20 1872
8991.09 1831
8991.99 1848
8992.88 1839
8993.78 1860
8994.67 1830
8995.57 1808
8996.46 1800
8997.36 1836
8998.25 1766
8999.15 1742
9000.04 1727
9000.94 1770
9001.83 1813
9002.73 1718
9003.62 1717
9004.52 1712
9005.41 1746
9006.31 1688
9007.20 1777
9008.10 1682
9009.00 1677
9009.89 1673
9010.79 1683
9011.68 1711
9012.58 1666
9013.47 1696
9014.37 1623
9015.27 1694
9016.16 1690
9017.06 1667
9017.95 1618
9018.85 1648
9019.75 1647
9020.64 1626
9021.54 1649
9022.43 1583
9023.33 1561
9024.23 1569
9025.12 1574
9026.02 1561
9026.92 1565
9027.81 1578
9028.71 1598
9029.61 1527
9030.50 1576
9031.40 1581
9032.30 1554
9033.19 1517
9034.09 1567
9034.99 1539
9035.88 1555
9036.78 1551
9037.68 1496
9038.58 1535
9039.47 1503
9040.37 1534
9041.27 1531
9042.16 1513
9043.06 1545
9043.96 1529
9044.86 1577
9045.75 1496
9046.65 1499
9047.55 1497
9048.45 1495
9049.34 1494
9050.24 1555
9051.14 1516
9052.04 1501
9052.94 1572
9053.83 1517
9054.73 1481
9055.63 1501
9056.53 1551
9057.43 1570
9058.32 1561
9059.22 1519
9060.12 1509
9061.02 1536
9061.92 1552
9062.81 1566
9063.71 1561
9064.61 1539
9065.51 1511
9066.41 1517
9067.31 1618
9068.21 1566
9069.10 1540
9070.00 1531
9070.90 1583
9071.80 1500
9072.70 1512
9073.60 1491
9074.50 1489
9075.40 1454
9076.29 1439
9077.19 1420
9078.09 1464
9078.99 1414
9079.89 1461
9080.79 1464
9081.69 1486
9082.59 1438
9083.49 1392
9084.39 1436
9085.29 1443
9086.19 1425
9087.09 1438
9087.98 1433
9088.88 1430
9089.78 1455
9090.68 1420
9091.58 1461
9092.48 1427
9093.38 1376
9094.28 1431
9095.18 1455
9096.08 1455
9096.98 1435
9097.88 1442
9098.78 1410
9099.68 1443
9100.58 1384
9101.48 1407
9102.38 1416
9103.28 1407
9104.18 1384
9105.08 1411
9105.99 1417
9106.89 1437
9107.79 1455
9108.69 1413
9109.59 1433
9110.49 1404
9111.39 1363
9112.29 1380
9113.19 1384
9114.09 1415
9114.99 1369
9115.89 1432
9116.79 1467
9117.69 1406
9118.60 1365
9119.50 1330
9120.40 1414
9121.30 1371
9122.20 1459
9123.10 1461
9124.00 1466
9124.90 1417
9125.81 1399
9126.71 1433
9127.61 1398
9128.51 1402
9129.41 1331
9130.31 1354
9131.22 1369
9132.12 1325
9133.02 1315
9133.92 1380
9134.82 1368
9135.72 1382
9136.63 1368
9137.53 1388
9138.43 1396
9139.33 1333
9140.23 1408
9141.14 1348
9142.04 1353
9142.94 1407
9143.84 1376
9144.75 1370
9145.65 1373
9146.55 1398
9147.45 1354
9148.36 1417
9149.26 1415
9150.16 1424
9151.06 1401
9151.97 1374
9152.87 1368
9153.77 1352
9154.67 1405
9155.58 1422
9156.48 1413
9157.38 1359
9158.29 1341
9159.19 1388
9160.09 1373
9161.00 1338
9161.90 1350
9162.80 1371
9163.71 1341
9164.61 1318
9165.51 1349
9166.42 1320
9167.32 1406
9168.22 1408
9169.13 1373
9170.03 1364
9170.93 1352
9171.84 1377
9172.74 1392
9173.64 1433
9174.55 1386
9175.45 1384
9176.36 1344
9177.26 1356
9178.16 1298
9179.07 1333
9179.97 1392
9180.88 1351
9181.78 1342
9182.69 1361
9183.59 1367
9184.49 1329
9185.40 1349
9186.30 1361
9187.21 1418
9188.11 1449
9189.02 1402
9189.92 1382
9190.82 1376
9191.73 1360
9192.63 1414
9193.54 1380
9194.44 1433
9195.35 1474
9196.25 1427
9197.16 1398
9198.06 1405
9198.97 1473
9199.87 1423
9200.78 1425
9201.68 1446
9202.59 1434
9203.49 1430
9204.40 1469
9205.30 1465
9206.21 1424
9207.12 1408
9208.02 1446
9208.93 1397
9209.83 1404
9210.74 1411
9211.64 1386
9212.55 1401
9213.45 1408
9214.36 1413
9215.27 1447
9216.17 1465
9217.08 1468
9217.98 1419
9218.89 1412
9219.80 1439
9220.70 1375
9221.61 1412
9222.51 1388
9223.42 1413
9224.33 1369
9225.23 1382
9226.14 1397
9227.05 1372
9227.95 1333
9228.86 1383
9229.77 1341
9230.67 1382
9231.58 1424
9232.49 1420
9233.39 1382
9234.30 1388
9235.21 1384
9236.11 1358
9237.02 1411
9237.93 1384
9238.83 1309
9239.74 1327
9240.65 1349
9241.55 1373
9242.46 1378
9243.37 1355
9244.28 1355
9245.18 1417
9246.09 1350
9247.00 1377
9247.91 1374
9248.81 1337
9249.72 1346
9250.63 1386
9251.54 1358
9252.44 1352
9253.35 1332
9254.26 1322
9255.17 1367
9256.07 1334
9256.98 1309
9257.89 1337
9258.80 1339
9259.71 1331
9260.61 1329
9261.52 1306
9262.43 1364
9263.34 1360
9264.25 1390
9265.16 1311
9266.06 1317
9266.97 1358
9267.88 1364
9268.79 1344
9269.70 1343
9270.61 1344
9271.51 1366
9272.42 1393
9273.33 1400
9274.24 1411
9275.15 1445
9276.06 1413
9276.97 1413
9277.88 1427
9278.78 1446
9279.69 1444
9280.60 1395
9281.51 1434
9282.42 1381
9283.33 1421
9284.24 1428
9285.15 1418
9286.06 1394
9286.97 1418
9287.88 1393
9288.79 1349
9289.70 1384
9290.60 1383
9291.51 1382
9292.42 1427
9293.33 1386
9294.24 1395
9295.15 1429
9296.06 1449
9296.97 1394
9297.88 1413
9298.79 1408
9299.70 1422
9300.61 1460
9301.52 1414
9302.43 1467
9303.34 1458
9304.25 1380
9305.16 1418
9306.07 1396
9306.98 1394
9307.89 1446
9308.80 1411
9309.71 1372
9310.63 1388
9311.54 1388
9312.45 1447
9313.36 1473
9314.27 1422
9315.18 1450
9316.09 1402
9317.00 1381
9317.91 1412
9318.82 1418
9319.73 1385
9320.64 1407
9321.55 1352
9322.47 1424
9323.38 1397
9324.29 1387
9325.20 1365
9326.11 1350
9327.02 1386
9327.93 1421
9328.84 1435
9329.76 1348
9330.67 1385
9331.58 1364
9332.49 1344
9333.40 1366
9334.31 1373
9335.23 1384
9336.14 1382
9337.05 1376
9337.96 1374
9338.87 1408
9339.78 1415
9340.70 1393
9341.61 1384
9342.52 1346
9343.43 1380
9344.34 1435
9345.26 1383
9346.17 1432
9347.08 1435
9347.99 1432
9348.91 1397
9349.82 1403
9350.73 1433
9351.64 1408
9352.56 1389
9353.47 1417
9354.38 1407
9355.29 1481
9356.21 1466
9357.12 1403
9358.03 1373
9358.94 1434
9359.86 1391
9360.77 1373
9361.68 1405
9362.60 1408
9363.51 1452
9364.42 1456
9365.34 1445
9366.25 1424
9367.16 1497
9368.08 1529
9368.99 1465
9369.90 1492
9370.82 1483
9371.73 1509
9372.64 1504
9373.56 1481
9374.47 1459
9375.38 1463
9376.30 1430
9377.21 1415
9378.12 1499
9379.04 1470
9379.95 1453
9380.87 1433
9381.78 1523
9382.69 1518
9383.61 1571
9384.52 1515
9385.44 1526
9386.35 1547
9387.27 1550
9388.18 1581
9389.09 1582
9390.01 1628
9390.92 1612
9391.84 1673
9392.75 1693
9393.67 1612
9394.58 1618
9395.50 1698
9396.41 1750
9397.32 1635
9398.24 1566
9399.15 1658
9400.07 1668
9400.98 1684
9401.90 1647
9402.81 1678
9403.73 1631
9404.64 1530
9405.56 1625
9406.47 1625
9407.39 1579
9408.30 1568
9409.22 1618
9410.14 1566
9411.05 1618
9411.97 1604
9412.88 1572
9413.80 1588
9414.71 1621
9415.63 1584
9416.54 1542
9417.46 1548
9418.38 1568
9419.29 1613
9420.21 1551
9421.12 1558
9422.04 1614
9422.95 1629
9423.87 1658
9424.79 1670
9425.70 1628
9426.62 1619
9427.54 1561
9428.45 1622
9429.37 1640
9430.28 1683
9431.20 1722
9432.12 1763
9433.03 1824
9433.95 1758
9434.87 1715
9435.78 1810
9436.70 1842
9437.62 1856
9438.53 1827
9439.45 1839
9440.37 1867
9441.28 1820
9442.20 1862
9443.12 1857
9444.03 1900
9444.95 1815
9445.87 1917
9446.79 1986
9447.70 1981
9448.62 2134
9449.54 2241
9450.45 2364
9451.37 2546
9452.29 2602
9453.21 2647
9454.12 2652
9455.04 2679
9455.96 2548
9456.88 2545
9457.79 2508
9458.71 2398
9459.63 2335
9460.55 2239
9461.47 2128
9462.38 2023
9463.30 1957
9464.22 1921
9465.14 1925
9466.06 1896
9466.97 1818
9467.89 1809
9468.81 1773
9469.73 1702
9470.65 1718
9471.56 1726
9472.48 1680
9473.40 1718
9474.32 1758
9475.24 1727
9476.16 1805
9477.08 1882
9477.99 1858
9478.91 1879
9479.83 1932
9480.75 1915
9481.67 1958
9482.59 1977
9483.51 1975
9484.43 1923
9485.34 1827
9486.26 1832
9487.18 1820
9488.10 1800
9489.02 1710
9489.94 1726
9490.86 1685
9491.78 1690
9492.70 1730
9493.62 1706
9494.54 1666
9495.46 1671
9496.38 1666
9497.30 1637
9498.22 1650
9499.13 1604
9500.05 1550
9500.97 1586
9501.89 1592
9502.81 1617
9503.73 1593
9504.65 1554
9505.57 1603
9506.49 1644
9507.41 1583
9508.33 1604
9509.25 1589
9510.17 1572
9511.09 1578
9512.01 1668
9512.93 1628
9513.86 1586
9514.78 1652
9515.70 1639
9516.62 1640
9517.54 1669
9518.46 1697
9519.38 1678
9520.30 1701
9521.22 1686
9522.14 1708
9523.06 1684
9523.98 1734
9524.90 1737
9525.82 1744
9526.75 1754
9527.67 1759
9528.59 1831
9529.51 1806
9530.43 1876
9531.35 1916
9532.27 1951
9533.19 1993
9534.11 1999
9535.04 1901
9535.96 1886
9536.88 1863
9537.80 1863
9538.72 1869
9539.64 1777
9540.57 1734
9541.49 1713
9542.41 1674
9543.33 1672
9544.25 1659
9545.17 1645
9546.10 1611
9547.02 1615
9547.94 1566
9548.86 1628
9549.78 1620
9550.71 1600
9551.63 1572
9552.55 1528
9553.47 1594
9554.40 1627
9555.32 1665
9556.24 1673
9557.16 1741
9558.09 1679
9559.01 1705
9559.93 1690
9560.85 1625
9561.78 1611
9562.70 1580
9563.62 1593
9564.54 1649
9565.47 1647
9566.39 1592
9567.31 1573
9568.24 1555
9569.16 1502
9570.08 1589
9571.00 1584
9571.93 1562
9572.85 1593
9573.77 1549
9574.70 1478
9575.62 1533
9576.54 1521
9577.47 1529
9578.39 1523
9579.31 1517
9580.24 1469
9581.16 1539
9582.09 1534
9583.01 1448
9583.93 1455
9584.86 1509
9585.78 1507
9586.70 1494
9587.63 1514
9588.55 1537
9589.48 1507
9590.40 1576
9591.32 1578
9592.25 1491
9593.17 1534
9594.10 1566
9595.02 1557
9595.95 1577
9596.87 1550
9597.79 1576
9598.72 1625
9599.64 1638
9600.57 1661
9601.49 1696
9602.42 1635
9603.34 1695
9604.27 1646
9605.19 1655
9606.12 1664
9607.04 1701
9607.97 1667
9608.89 1693
9609.82 1623
9610.74 1709
9611.67 1707
9612.59 1720
9613.52 1711
9614.44 1710
9615.37 1683
9616.29 1658
9617.22 1711
9618.14 1706
9619.07 1699
9619.99 1718
9620.92 1781
9621.85 1829
9622.77 1771
9623.70 1771
9624.62 1834
9625.55 1826
9626.47 1770
9627.40 1817
9628.33 1932
9629.25 1926
9630.18 1925
9631.10 1924
9632.03 1908
9632.96 1966
9633.88 1970
9634.81 1915
9635.73 1958
9636.66 2008
9637.59 2025
9638.51 2021
9639.44 2043
9640.37 2109
9641.29 2119
9642.22 2123
9643.15 2107
9644.07 2218
9645.00 2201
9645.93 2324
9646.85 2445
9647.78 2500
9648.71 2497
9649.63 2577
9650.56 2640
9651.49 2617
9652.41 2650
9653.34 2529
9654.27 2545
9655.20 2481
9656.12 2407
9657.05 2387
9657.98 2298
9658.90 2273
9659.83 2262
9660.76 2195
9661.69 2239
9662.61 2203
9663.54 2126
9664.47 2133
9665.40 2254
9666.32 2211
9667.25 2244
9668.18 2311
9669.11 2248
9670.04 2323
9670.96 2336
9671.89 2347
9672.82 2319
9673.75 2231
9674.68 2228
9675.60 2261
9676.53 2230
9677.46 2281
9678.39 2321
9679.32 2350
9680.25 2303
9681.17 2309
9682.10 2472
9683.03 2351
9683.96 2342
9684.89 2416
9685.82 2369
9686.75 2298
9687.67 2348
9688.60 2423
9689.53 2373
9690.46 2374
9691.39 2383
9692.32 2501
9693.25 2472
9694.18 2527
9695.11 2570
9696.03 2626
9696.96 2679
9697.89 2713
9698.82 2697
9699.75 2802
9700.68 2744
9701.61 2693
9702.54 2724
9703.47 2661
9704.40 2588
9705.33 2561
9706.26 2511
9707.19 2435
9708.12 2397
9709.05 2278
9709.98 2355
9710.91 2337
9711.84 2386
9712.77 2343
9713.70 2365
9714.63 2418
9715.56 2419
9716.49 2354
9717.42 2483
9718.35 2367
9719.28 2309
9720.21 2275
9721.14 2269
9722.07 2210
9723.00 2208
9723.93 2159
9724.86 2121
9725.79 2109
9726.72 2087
9727.65 2083
9728.58 2039
9729.51 2142
9730.44 2151
9731.37 2099
9732.31 2075
9733.24 2105
9734.17 2122
9735.10 2148
9736.03 2104
9736.96 2078
9737.89 2087
9738.82 2031
9739.75 2038
9740.69 1973
9741.62 2002
9742.55 1911
9743.48 1898
9744.41 1936
9745.34 1971
9746.27 1901
9747.21 1885
9748.14 1978
9749.07 1925
9750.00 1876
9750.93 1899
9751.86 1889
9752.80 1826
9753.73 1884
9754.66 1866
9755.59 1863
9756.52 1808
9757.46 1821
9758.39 1811
9759.32 1828
9760.25 1833
9761.18 1860
9762.12 1914
9763.05 1893
9763.98 1839
9764.91 1796
9765.85 1829
9766.78 1878
9767.71 1864
9768.64 1847
9769.58 1868
9770.51 1899
9771.44 1948
9772.37 1941
9773.31 2003
9774.24 1963
9775.17 1949
9776.11 1975
9777.04 1987
9777.97 1978
9778.91 2054
9779.84 2084
9780.77 2093
9781.71 2127
9782.64 2051
9783.57 2098
9784.51 2067
9785.44 2077
9786.37 2038
9787.31 2079
9788.24 2007
9789.17 2023
9790.11 1935
9791.04 1962
9791.97 1925
9792.91 1869
9793.84 1893
9794.77 1882
9795.71 1915
9796.64 1935
9797.58 1970
9798.51 1979
9799.44 1957
9800.38 1931
9801.31 1929
9802.25 1901
9803.18 1817
9804.12 1810
9805.05 1734
9805.98 1734
9806.92 1711
9807.85 1724
9808.79 1670
9809.72 1658
9810.66 1659
9811.59 1617
9812.53 1591
9813.46 1575
9814.40 1602
9815.33 1586
9816.27 1541
9817.20 1487
9818.14 1544
9819.07 1540
9820.01 1546
9820.94 1557
9821.88 1570
9822.81 1526
9823.75 1544
9824.68 1529
9825.62 1531
9826.55 1502
9827.49 1526
9828.42 1532
9829.36 1548
9830.29 1526
9831.23 1506
9832.17 1493
9833.10 1480
9834.04 1429
9834.97 1413
9835.91 1464
9836.84 1491
9837.78 1498
9838.72 1449
9839.65 1456
9840.59 1468
9841.52 1539
9842.46 1475
9843.40 1540
9844.33 1503
9845.27 1496
9846.20 1505
9847.14 1488
9848.08 1463
9849.01 1492
9849.95 1506
9850.89 1508
9851.82 1487
9852.76 1452
9853.70 1480
9854.63 1448
9855.57 1425
9856.51 1450
9857.44 1432
9858.38 1459
9859.32 1474
9860.25 1463
9861.19 1455
9862.13 1461
9863.07 1460
9864.00 1436
9864.94 1426
9865.88 1486
9866.81 1507
9867.75 1497
9868.69 1491
9869.63 1493
9870.56 1472
9871.50 1506
9872.44 1512
9873.38 1487
9874.31 1463
9875.25 1479
9876.19 1503
9877.13 1484
9878.07 1457
9879.00 1471
9879.94 1444
9880.88 1465
9881.82 1409
9882.75 1383
9883.69 1387
9884.63 1448
9885.57 1423
9886.51 1406
9887.45 1407
9888.38 1407
9889.32 1417
9890.26 1372
9891.20 1411
9892.14 1437
9893.08 1418
9894.01 1417
9894.95 1367
9895.89 1414
9896.83 1397
9897.77 1391
9898.71 1373
9899.65 1389
9900.59 1385
9901.52 1404
9902.46 1372
9903.40 1425
9904.34 1350
9905.28 1368
9906.22 1407
9907.16 1440
9908.10 1486
9909.04 1455
9909.98 1418
9910.92 1445
9911.86 1429
9912.80 1485
9913.73 1457
9914.67 1446
9915.61 1512
9916.55 1467
9917.49 1480
9918.43 1534
9919.37 1602
9920.31 1671
9921.25 1736
9922.19 1854
9923.13 1941
9924.07 2050
9925.01 2184
9925.95 2356
9926.89 2351
9927.83 2400
9928.77 2399
9929.71 2286
9930.65 2215
9931.59 2122
9932.53 2032
9933.47 1979
9934.41 1827
9935.36 1769
9936.30 1637
9937.24 1555
9938.18 1587
9939.12 1484
9940.06 1421
9941.00 1365
9941.94 1457
9942.88 1459
9943.82 1384
9944.76 1342
9945.70 1311
9946.64 1321
9947.59 1288
9948.53 1277
9949.47 1330
9950.41 1265
9951.35 1286
9952.29 1270
9953.23 1288
9954.17 1294
9955.12 1243
9956.06 1234
9957.00 1194
9957.94 1218
9958.88 1240
9959.82 1239
9960.77 1263
9961.71 1266
9962.65 1257
9963.59 1259
9964.53 1206
9965.48 1225
9966.42 1255
9967.36 1279
9968.30 1253
9969.24 1255
9970.19 1245
9971.13 1193
9972.07 1212
9973.01 1172
9973.95 1197
9974.90 1144
9975.84 1137
9976.78 1173
9977.72 1162
9978.67 1181
9979.61 1149
9980.55 1127
9981.50 1154
9982.44 1139
9983.38 1121
9984.32 1151
9985.27 1129
9986.21 1140
9987.15 1119
9988.10 1139
9989.04 1159
9989.98 1139
9990.92 1166
9991.87 1211
9992.81 1134
9993.75 1131
9994.70 1163
9995.64 1195
9996.58 1129
9997.53 1164
9998.47 1152
9999.41 1158
10000.36 1181
10001.30 1191
10002.25 1208
10003.19 1206
10004.13 1203
10005.08 1176
10006.02 1175
10006.96 1180
10007.91 1224
10008.85 1220
10009.80 1168
10010.74 1142
10011.68 1159
10012.63 1174
10013.57 1150
10014.52 1139
10015.46 1154
10016.41 1157
10017.35 1140
10018.29 1154
10019.24 1125
10020.18 1177
10021.13 1142
10022.07 1119
10023.02 1113
10023.96 1150
10024.91 1185
10025.85 1189
10026.80 1129
10027.74 1118
10028.69 1125
10029.63 1178
10030.58 1129
10031.52 1164
10032.47 1205
10033.41 1166
10034.36 1149
10035.30 1098
10036.25 1091
10037.19 1130
10038.14 1154
10039.08 1099
10040.03 1136
10040.97 1111
10041.92 1130
10042.87 1094
10043.81 1092
10044.76 1137
10045.70 1091
10046.65 1088
10047.59 1092
10048.54 1071
10049.49 1016
10050.43 1037
10051.38 1059
10052.32 1039
10053.27 1033
10054.22 1103
10055.16 1116
10056.11 1065
10057.05 1025
10058.00 1022
10058.95 1027
10059.89 1053
10060.84 1030
10061.79 1006
10062.73 1096
10063.68 1064
10064.63 1053
10065.57 1029
10066.52 1088
10067.47 1044
10068.41 1074
10069.36 1011
10070.31 1062
10071.25 1001
10072.20 992
10073.15 1037
10074.10 963
10075.04 997
10075.99 1017
10076.94 1051
10077.88 1026
10078.83 1005
10079.78 968
10080.73 980
10081.67 988
10082.62 964
10083.57 964
10084.52 1001
10085.46 954
10086.41 961
10087.36 971
10088.31 975
10089.25 954
10090.20 993
10091.15 992
10092.10 967
10093.05 975
10093.99 960
10094.94 953
10095.89 954
10096.84 988
10097.79 979
10098.73 934
10099.68 946
10100.63 976
10101.58 993
10102.53 1017
10103.48 991
10104.42 1010
10105.37 1059
10106.32 1014
10107.27 973
10108.22 988
10109.17 963
10110.12 940
10111.06 939
10112.01 913
10112.96 925
10113.91 944
10114.86 972
10115.81 954
10116.76 992
10117.71 955
10118.66 969
10119.61 958
10120.56 963
10121.50 1008
10122.45 955
10123.40 989
10124.35 950
10125.30 965
10126.25 962
10127.20 979
10128.15 923
10129.10 964
10130.05 952
10131.00 980
10131.95 958
10132.90 929
10133.85 943
10134.80 974
10135.75 971
10136.70 985
10137.65 978
10138.60 925
10139.55 935
10140.50 906
10141.45 954
10142.40 939
10143.35 957
10144.30 971
10145.25 999
10146.20 992
10147.15 1015
10148.10 931
10149.05 980
10150.00 987
10150.95 981
10151.90 977
10152.86 975
10153.81 939
10154.76 994
10155.71 986
10156.66 939
10157.61 985
10158.56 967
10159.51 975
10160.46 973
10161.41 972
10162.37 952
10163.32 959
10164.27 963
10165.22 952
10166.17 984
10167.12 989
10168.07 980
10169.03 1010
10169.98 1019
10170.93 1012
10171.88 1060
10172.83 1060
10173.78 1020
10174.74 1018
10175.69 1020
10176.64 1006
10177.59 1051
10178.54 1040
10179.49 1037
10180.45 1041
10181.40 1047
10182.35 1076
10183.30 1041
10184.26 1064
10185.21 1072
10186.16 1133
10187.11 1098
10188.06 1153
10189.02 1085
10189.97 1105
10190.92 1114
10191.87 1130
10192.83 1188
10193.78 1133
10194.73 1188
10195.69 1195
10196.64 1205
10197.59 1136
10198.54 1164
10199.50 1137
10200.45 1191
10201.40 1155
10202.36 1194
10203.31 1183
10204.26 1156
10205.22 1156
10206.17 1169
10207.12 1149
10208.08 1147
10209.03 1164
10209.98 1162
10210.94 1141
10211.89 1134
10212.84 1137
10213.80 1127
10214.75 1160
10215.70 1105
10216.66 1168
10217.61 1119
10218.56 1120
10219.52 1049
10220.47 1074
10221.43 1099
10222.38 1097
10223.33 1110
10224.29 1146
10225.24 1122
10226.20 1090
10227.15 1101
10228.11 1096
10229.06 1075
10230.01 1146
10230.97 1154
10231.92 1170
10232.88 1219
10233.83 1214
10234.79 1231
10235.74 1258
10236.70 1238
10237.65 1223
10238.60 1247
10239.56 1228
10240.51 1175
10241.47 1190
10242.42 1186
10243.38 1196
10244.33 1122
10245.29 1142
10246.24 1133
10247.20 1062
10248.15 1074
10249.11 1045
10250.07 999
10251.02 968
10251.98 1020
10252.93 1050
10253.89 1049
10254.84 984
10255.80 996
10256.75 989
10257.71 993
10258.67 984
10259.62 957
10260.58 957
10261.53 995
10262.49 967
10263.44 1000
10264.40 1012
10265.36 972
10266.31 1022
10267.27 1016
10268.22 1025
10269.18 1023
10270.14 1049
10271.09 982
10272.05 973
10273.01 1017
10273.96 983
10274.92 998
10275.87 988
10276.83 972
10277.79 988
10278.74 949
10279.70 952
10280.66 953
10281.61 939
10282.57 952
10283.53 975
10284.49 1011
10285.44 969
10286.40 967
10287.36 966
10288.31 970
10289.27 922
10290.23 873
10291.18 894
10292.14 929
10293.10 906
10294.06 928
10295.01 892
10295.97 898
10296.93 921
10297.89 938
10298.84 925
10299.80 930
10300.76 931
10301.72 913
10302.67 907
10303.63 876
10304.59 896
10305.55 899
10306.51 901
10307.46 896
10308.42 929
10309.38 956
10310.34 942
10311.30 966
10312.25 924
10313.21 938
10314.17 901
10315.13 952
10316.09 924
10317.05 911
10318.00 908
10318.96 887
10319.92 922
10320.88 918
10321.84 906
10322.80 935
10323.76 893
10324.71 900
10325.67 918
10326.63 910
10327.59 917
10328.55 909
10329.51 915
10330.47 910
10331.43 946
10332.39 884
10333.35 967
10334.30 930
10335.26 895
10336.22 877
10337.18 898
10338.14 925
10339.10 862
10340.06 871
10341.02 867
10341.98 888
10342.94 898
10343.90 927
10344.86 870
10345.82 905
10346.78 910
10347.74 904
10348.70 880
10349.66 910
10350.62 876
10351.58 894
10352.54 862
10353.50 859
10354.46 876
10355.42 905
10356.38 914
10357.34 921
10358.30 932
10359.26 905
10360.22 931
10361.18 888
10362.14 904
10363.10 910
10364.06 878
10365.02 880
10365.98 945
10366.94 938
10367.90 891
10368.87 910
10369.83 881
10370.79 911
10371.75 845
10372.71 898
10373.67 870
10374.63 885
10375.59 833
10376.55 866
10377.51 833
10378.48 911
10379.44 874
10380.40 849
10381.36 869
10382.32 901
10383.28 921
10384.24 910
10385.21 890
10386.17 880
10387.13 907
10388.09 856
10389.05 871
10390.01 895
10390.98 868
10391.94 902
10392.90 911
10393.86 864
10394.82 942
10395.79 885
10396.75 872
10397.71 876
10398.67 893
10399.63 904
10400.60 958
10401.56 934
10402.52 959
10403.48 904
10404.45 936
10405.41 946
10406.37 939
10407.33 982
10408.30 950
10409.26 969
10410.22 944
10411.18 968
10412.15 1006
10413.11 995
10414.07 998
10415.04 1016
10416.00 1063
10416.96 1101
10417.93 1087
10418.89 1108
10419.85 1166
10420.81 1104
10421.78 1107
10422.74 1029
10423.70 1096
10424.67 1103
10425.63 1084
10426.59 1064
10427.56 1053
10428.52 1039
10429.49 1045
10430.45 1037
10431.41 1030
10432.38 982
10433.34 980
10434.30 1003
10435.27 1006
10436.23 938
10437.20 895
10438.16 922
10439.12 928
10440.09 923
10441.05 894
10442.02 881
10442.98 886
10443.94 891
10444.91 833
10445.87 863
10446.84 896
10447.80 818
10448.77 876
10449.73 879
10450.70 890
10451.66 837
10452.63 901
10453.59 914
10454.55 882
10455.52 863
10456.48 885
10457.45 914
10458.41 888
10459.38 883
10460.34 875
10461.31 850
10462.27 882
10463.24 903
10464.20 839
10465.17 859
10466.14 854
10467.10 873
10468.07 837
10469.03 871
10470.00 821
10470.96 811
10471.93 812
10472.89 866
10473.86 869
10474.82 871
10475.79 853
10476.76 839
10477.72 857
10478.69 832
10479.65 862
10480.62 846
10481.59 912
10482.55 830
10483.52 841
10484.48 852
10485.45 880
10486.42 861
10487.38 875
10488.35 912
10489.32 849
10490.28 871
10491.25 903
10492.21 879
10493.18 851
10494.15 858
10495.11 884
10496.08 868
10497.05 912
10498.01 952
10498.98 905
10499.95 900
10500.92 902
10501.88 884
10502.85 845
10503.82 867
10504.78 891
10505.75 896
10506.72 910
10507.68 918
10508.65 918
10509.62 892
10510.59 863
10511.55 881
10512.52 882
10513.49 877
10514.46 874
10515.42 922
10516.39 882
10517.36 917
10518.33 934
10519.29 889
10520.26 901
10521.23 925
10522.20 870
10523.17 887
10524.13 876
10525.10 890
10526.07 897
10527.04 921
10528.01 893
10528.97 859
10529.94 876
10530.91 884
10531.88 911
10532.85 943
10533.82 913
10534.78 877
10535.75 891
10536.72 938
10537.69 911
10538.66 880
10539.63 937
10540.60 911
10541.56 944
10542.53 912
10543.50 960
10544.47 912
10545.44 931
10546.41 922
10547.38 952
10548.35 960
10549.32 984
10550.29 945
10551.25 952
10552.22 966
10553.19 988
10554.16 1020
10555.13 1021
10556.10 1053
10557.07 1020
10558.04 1071
10559.01 1111
10559.98 1161
10560.95 1130
10561.92 1132
10562.89 1108
10563.86 1089
10564.83 1069
10565.80 1075
10566.77 1039
10567.74 1003
10568.71 1003
10569.68 1042
10570.65 968
10571.62 963
10572.59 966
10573.56 957
10574.53 937
10575.50 999
10576.47 973
10577.44 969
10578.41 934
10579.38 932
10580.35 938
10581.32 942
10582.29 933
10583.26 990
10584.23 938
10585.21 930
10586.18 958
10587.15 955
10588.12 1008
10589.09 949
10590.06 961
10591.03 989
10592.00 924
10592.97 923
10593.94 964
10594.92 949
10595.89 974
10596.86 967
10597.83 991
10598.80 952
10599.77 933
10600.74 937
10601.71 912
10602.69 895
10603.66 902
10604.63 909
10605.60 886
10606.57 917
10607.54 870
10608.52 871
10609.49 854
10610.46 847
10611.43 875
10612.40 904
10613.38 902
10614.35 897
10615.32 904
10616.29 935
10617.27 913
10618.24 907
10619.21 937
10620.18 900
10621.15 947
10622.13 897
10623.10 895
10624.07 894
10625.04 925
10626.02 952
10626.99 932
10627.96 952
10628.94 921
10629.91 936
10630.88 962
10631.85 971
10632.83 956
10633.80 1001
10634.77 1012
10635.75 1021
10636.72 994
10637.69 1044
10638.67 1003
10639.64 1000
10640.61 970
10641.59 984
10642.56 1071
10643.53 1022
10644.51 932
10645.48 983
10646.45 970
10647.43 944
10648.40 927
10649.37 903
10650.35 926
10651.32 887
10652.30 911
10653.27 933
10654.24 893
10655.22 873
10656.19 914
10657.16 912
10658.14 916
10659.11 896
10660.09 854
10661.06 843
10662.04 881
10663.01 865
10663.98 869
10664.96 867
10665.93 898
10666.91 905
10667.88 876
10668.86 870
10669.83 911
10670.81 941
10671.78 934
10672.76 873
10673.73 876
10674.71 894
10675.68 894
10676.66 893
10677.63 937
10678.61 906
10679.58 883
10680.56 870
10681.53 875
10682.51 843
10683.48 853
10684.46 839
10685.43 869
10686.41 854
10687.38 871
10688.36 849
10689.33 845
10690.31 851
10691.28 849
10692.26 854
10693.24 855
10694.21 863
10695.19 867
10696.16 862
10697.14 887
10698.12 828
10699.09 819
10700.07 797
10701.04 833
10702.02 799
10703.00 818
10703.97 845
10704.95 832
10705.92 811
10706.90 824
10707.88 822
10708.85 871
10709.83 843
10710.81 840
10711.78 839
10712.76 873
10713.74 862
10714.71 897
10715.69 866
10716.67 854
10717.64 804
10718.62 861
10719.60 892
10720.57 887
10721.55 837
10722.53 815
10723.50 859
10724.48 852
10725.46 850
10726.44 822
10727.41 849
10728.39 829
10729.37 837
10730.35 820
10731.32 839
10732.30 862
10733.28 852
10734.26 851
10735.23 863
10736.21 858
10737.19 842
10738.17 844
10739.14 877
10740.12 838
10741.10 875
10742.08 895
10743.06 900
10744.03 915
10745.01 871
10745.99 854
10746.97 857
10747.95 829
10748.92 905
10749.90 877
10750.88 861
10751.86 825
10752.84 871
10753.82 813
10754.79 869
10755.77 836
10756.75 815
10757.73 854
10758.71 880
10759.69 843
10760.67 821
10761.65 871
10762.62 875
10763.60 908
10764.58 854
10765.56 911
10766.54 902
10767.52 886
10768.50 936
10769.48 877
10770.46 907
10771.44 918
10772.42 864
10773.39 860
10774.37 897
10775.35 945
10776.33 900
10777.31 877
10778.29 887
10779.27 893
10780.25 890
10781.23 872
10782.21 866
10783.19 833
10784.17 840
10785.15 860
10786.13 883
10787.11 844
10788.09 859
10789.07 852
10790.05 841
10791.03 849
10792.01 814
10792.99 810
10793.97 846
10794.95 833
10795.93 850
10796.91 818
10797.89 832
10798.87 830
10799.85 832
10800.83 847
10801.82 795
10802.80 833
10803.78 862
10804.76 843
10805.74 818
10806.72 818
10807.70 849
10808.68 825
10809.66 852
10810.64 867
10811.62 793
10812.61 817
10813.59 835
10814.57 815
10815.55 820
10816.53 811
10817.51 841
10818.49 895
10819.47 838
10820.46 858
10821.44 824
10822.42 836
10823.40 834
10824.38 863
10825.36 833
10826.35 832
10827.33 823
10828.31 819
10829.29 817
10830.27 831
10831.25 821
10832.24 850
10833.22 814
10834.20 840
10835.18 846
10836.17 876
10837.15 877
10838.13 870
10839.11 830
10840.09 896
10841.08 861
10842.06 831
10843.04 844
10844.02 884
10845.01 865
10845.99 850
10846.97 873
10847.96 841
10848.94 874
10849.92 906
10850.90 904
10851.89 859
10852.87 877
10853.85 884
10854.84 845
10855.82 894
10856.80 904
10857.78 897
10858.77 905
10859.75 870
10860.73 868
10861.72 837
10862.70 891
10863.68 934
10864.67 839
10865.65 865
10866.64 917
10867.62 915
10868.60 962
10869.59 916
10870.57 874
10871.55 935
10872.54 994
10873.52 923
10874.51 929
10875.49 944
10876.47 958
10877.46 940
10878.44 929
10879.43 921
10880.41 948
10881.39 960
10882.38 991
10883.36 939
10884.35 959
10885.33 962
10886.32 961
10887.30 942
10888.29 959
10889.27 960
10890.25 951
10891.24 1016
10892.22 999
10893.21 997
10894.19 986
10895.18 986
10896.16 1001
10897.15 1015
10898.13 965
10899.12 1003
10900.10 1072
10901.09 1064
10902.07 1030
10903.06 1021
10904.04 1073
10905.03 1076
10906.01 1072
10907.00 1057
10907.99 1125
10908.97 1080
10909.96 1080
10910.94 1053
10911.93 1098
10912.91 1117
10913.90 1093
10914.88 1058
10915.87 1089
10916.86 1130
10917.84 1161
10918.83 1148
10919.81 1082
10920.80 1149
10921.79 1112
10922.77 1126
10923.76 1162
10924.74 1130
10925.73 1166
10926.72 1169
10927.70 1155
10928.69 1178
10929.68 1215
10930.66 1213
10931.65 1157
10932.64 1220
10933.62 1200
10934.61 1300
10935.60 1292
10936.58 1232
10937.57 1268
10938.56 1257
10939.54 1314
10940.53 1324
10941.52 1360
10942.50 1385
10943.49 1404
10944.48 1457
10945.47 1424
10946.45 1481
10947.44 1533
10948.43 1529
10949.41 1508
10950.40 1574
10951.39 1567
10952.38 1509
10953.36 1522
10954.35 1624
10955.34 1560
10956.33 1594
10957.31 1579
10958.30 1620
10959.29 1564
10960.28 1584
10961.27 1544
10962.25 1615
10963.24 1596
10964.23 1487
10965.22 1481
10966.21 1497
10967.19 1408
10968.18 1410
10969.17 1421
10970.16 1421
10971.15 1437
10972.13 1402
10973.12 1415
10974.11 1388
10975.10 1390
10976.09 1366
10977.08 1398
10978.07 1424
10979.05 1403
10980.04 1416
10981.03 1424
10982.02 1445
10983.01 1429
10984.00 1475
10984.99 1493
10985.98 1526
10986.96 1496
10987.95 1509
10988.94 1522
10989.93 1545
10990.92 1652
10991.91 1615
10992.90 1712
10993.89 1805
10994.88 1800
10995.87 1882
10996.86 1888
10997.85 2007
10998.84 2033
10999.83 1958
11000.82 1939
11001.81 1952
11002.79 1874
11003.78 1847
11004.77 1820
11005.76 1705
11006.75 1671
11007.74 1596
11008.73 1561
11009.72 1562
11010.71 1444
11011.70 1445
11012.69 1392
11013.68 1362
11014.67 1390
11015.67 1336
11016.66 1310
11017.65 1264
11018.64 1289
11019.63 1266
11020.62 1288
11021.61 1312
11022.60 1277
11023.59 1252
11024.58 1284
11025.57 1276
11026.56 1211
11027.55 1236
11028.54 1240
11029.53 1233
11030.52 1222
11031.52 1245
11032.51 1183
11033.50 1254
11034.49 1226
11035.48 1215
11036.47 1189
11037.46 1245
11038.45 1231
11039.45 1176
11040.44 1204
11041.43 1197
11042.42 1191
11043.41 1206
11044.40 1179
11045.39 1167
11046.39 1114
11047.38 1097
11048.37 1082
11049.36 1099
11050.35 1100
11051.35 1086
11052.34 1101
11053.33 1150
11054.32 1114
11055.31 1119
11056.31 1073
11057.30 1149
11058.29 1105
11059.28 1098
11060.27 1125
11061.27 1155
11062.26 1090
11063.25 1123
11064.24 1084
11065.24 1066
11066.23 1104
11067.22 1083
11068.21 1125
11069.21 1060
11070.20 1096
11071.19 1119
11072.19 1118
11073.18 1064
11074.17 1096
11075.16 1151
11076.16 1123
11077.15 1152
11078.14 1150
11079.14 1127
11080.13 1169
11081.12 1089
11082.12 1076
11083.11 1100
11084.10 1072
11085.10 1133
11086.09 1114
11087.08 1099
11088.08 1093
11089.07 1049
11090.06 1106
11091.06 1137
11092.05 1096
11093.04 1107
11094.04 1073
11095.03 1057
11096.03 1041
11097.02 1104
11098.01 1084
11099.01 1047
11100.00 1024
11101.00 1074
11101.99 1084
11102.98 1102
11103.98 1067
11104.97 1057
11105.97 1103
11106.96 1098
11107.96 1040
11108.95 1071
11109.95 1049
11110.94 1105
11111.93 1104
11112.93 1052
11113.92 1092
11114.92 1058
11115.91 1005
11116.91 1078
11117.90 1115
11118.90 1049
11119.89 1057
11120.89 1056
11121.88 1051
11122.88 1032
11123.87 1053
11124.87 1100
11125.86 1102
11126.86 1132
11127.85 1114
11128.85 1076
11129.84 1130
11130.84 1118
11131.84 1118
11132.83 1126
11133.83 1101
11134.82 1076
11135.82 1070
11136.81 1064
11137.81 1091
11138.81 1071
11139.80 1076
11140.80 1094
11141.79 1088
11142.79 1060
11143.79 1112
11144.78 1113
11145.78 1091
11146.77 1120
11147.77 1077
11148.77 1021
11149.76 1062
11150.76 1080
11151.75 1010
11152.75 1002
11153.75 1026
11154.74 1061
11155.74 1047
11156.74 1066
11157.73 1042
11158.73 1017
11159.73 1005
11160.72 974
11161.72 988
11162.72 982
11163.71 992
11164.71 1022
11165.71 1051
11166.71 1018
11167.70 1008
11168.70 994
11169.70 942
11170.69 983
11171.69 982
11172.69 1000
11173.69 985
11174.68 1002
11175.68 966
11176.68 979
11177.68 995
11178.67 955
11179.67 940
11180.67 923
11181.67 942
11182.66 953
11183.66 979
11184.66 937
11185.66 1022
11186.66 984
11187.65 977
11188.65 984
11189.65 937
11190.65 958
11191.65 998
11192.64 965
11193.64 986
11194.64 951
11195.64 987
11196.64 965
11197.64 969
11198.63 956
11199.63 962
11200.63 958
11201.63 960
11202.63 969
11203.63 938
11204.63 947
11205.63 951
11206.62 984
11207.62 962
11208.62 940
11209.62 985
11210.62 983
11211.62 970
11212.62 961
11213.62 946
11214.62 969
11215.62 945
11216.61 933
11217.61 938
11218.61 917
11219.61 958
11220.61 967
11221.61 953
11222.61 919
11223.61 935
11224.61 964
11225.61 975
11226.61 960
11227.61 983
11228.61 948
11229.61 969
11230.61 989
11231.61 987
11232.61 997
11233.61 1028
11234.61 971
11235.61 986
11236.61 969
11237.61 979
11238.61 1022
11239.61 1001
11240.61 992
11241.61 998
11242.61 979
11243.61 1007
11244.61 1024
11245.61 1026
11246.61 1039
11247.61 982
11248.62 958
11249.62 971
11250.62 1018
11251.62 1020
11252.62 1038
11253.62 991
11254.62 1022
11255.62 996
11256.62 1015
11257.62 985
11258.62 1013
11259.63 1009
11260.63 1001
11261.63 1034
11262.63 1029
11263.63 1014
11264.63 1027
11265.63 1036
11266.64 1019
11267.64 1006
11268.64 1004
11269.64 996
11270.64 996
11271.64 1021
11272.65 1034
11273.65 1105
11274.65 1082
11275.65 1054
11276.65 1067
11277.65 1080
11278.66 1075
11279.66 1018
11280.66 1052
11281.66 1106
11282.67 1073
11283.67 1062
11284.67 1025
11285.67 1061
11286.67 1071
11287.68 1125
11288.68 1134
11289.68 1096
11290.68 1057
11291.69 1093
11292.69 1086
11293.69 1088
11294.70 1046
11295.70 1090
11296.70 1102
11297.70 1052
11298.71 1103
11299.71 1082
11300.71 1094
11301.72 1131
11302.72 1130
11303.72 1117
11304.72 1192
11305.73 1191
11306.73 1155
11307.73 1184
11308.74 1187
11309.74 1189
11310.74 1216
11311.75 1232
11312.75 1248
11313.76 1235
11314.76 1263
11315.76 1246
11316.77 1254
11317.77 1263
11318.77 1213
11319.78 1187
11320.78 1172
11321.79 1185
11322.79 1116
11323.79 1124
11324.80 1117
11325.80 1128
11326.81 1124
11327.81 1116
11328.81 1115
11329.82 1121
11330.82 1133
11331.83 1093
11332.83 1087
11333.84 1095
11334.84 1106
11335.85 1096
11336.85 1068
11337.85 1087
11338.86 1080
11339.86 1147
11340.87 1094
11341.87 1123
11342.88 1113
11343.88 1122
11344.89 1163
11345.89 1137
11346.90 1128
11347.90 1105
11348.91 1149
11349.91 1127
11350.92 1069
11351.92 1094
11352.93 1138
11353.94 1109
11354.94 1095
11355.95 1123
11356.95 1139
11357.96 1165
11358.96 1127
11359.97 1115
11360.97 1167
11361.98 1158
11362.99 1161
11363.99 1144
11365.00 1166
11366.00 1141
11367.01 1178
11368.02 1147
11369.02 1136
11370.03 1138
11371.03 1179
11372.04 1176
11373.05 1162
11374.05 1155
11375.06 1154
11376.06 1203
11377.07 1186
11378.08 1177
11379.08 1177
11380.09 1227
11381.10 1162
11382.10 1196
11383.11 1192
11384.12 1200
11385.12 1178
11386.13 1198
11387.14 1230
11388.14 1229
11389.15 1231
11390.16 1260
11391.17 1245
11392.17 1255
11393.18 1234
11394.19 1277
11395.19 1233
11396.20 1246
11397.21 1264
11398.22 1280
11399.22 1252
11400.23 1254
11401.24 1298
11402.25 1281
11403.25 1298
11404.26 1286
11405.27 1269
11406.28 1339
11407.28 1305
11408.29 1266
11409.30 1280
11410.31 1338
11411.31 1345
11412.32 1310
11413.33 1366
11414.34 1370
11415.35 1346
11416.35 1368
11417.36 1380
11418.37 1400
11419.38 1440
11420.39 1405
11421.40 1380
11422.40 1415
11423.41 1367
11424.42 1410
11425.43 1402
11426.44 1450
11427.45 1428
11428.46 1465
11429.46 1477
11430.47 1467
11431.48 1478
11432.49 1552
11433.50 1496
11434.51 1539
11435.52 1508
11436.53 1583
11437.54 1544
11438.54 1552
11439.55 1584
11440.56 1568
11441.57 1636
11442.58 1669
11443.59 1586
11444.60 1608
11445.61 1634
11446.62 1616
11447.63 1671
11448.64 1657
11449.65 1687
11450.66 1694
11451.67 1727
11452.68 1707
11453.69 1669
11454.70 1677
11455.71 1710
11456.72 1798
11457.73 1797
11458.74 1807
11459.75 1779
11460.76 1781
11461.77 1804
11462.78 1773
11463.79 1777
11464.80 1758
11465.81 1832
11466.82 1882
11467.83 1840
11468.84 1896
11469.85 1909
11470.86 1886
11471.87 1844
11472.88 1869
11473.89 1863
11474.90 1908
11475.91 2030
11476.92 1945
11477.93 1981
11478.95 1964
11479.96 1978
11480.97 2036
11481.98 1979
11482.99 1982
11484.00 1965
11485.01 1997
11486.02 2030
11487.03 2075
11488.05 2031
11489.06 2045
11490.07 2069
11491.08 2121
11492.09 2125
11493.10 2156
11494.11 2182
11495.13 2106
11496.14 2133
11497.15 2154
11498.16 2148
11499.17 2194
11500.18 2187
11501.20 2193
11502.21 2222
11503.22 2178
11504.23 2247
11505.24 2235
11506.26 2310
11507.27 2306
11508.28 2318
11509.29 2311
11510.30 2321
11511.32 2268
11512.33 2292
11513.34 2311
11514.35 2338
11515.37 2426
11516.38 2468
11517.39 2465
11518.40 2392
11519.42 2456
11520.43 2464
11521.44 2486
11522.45 2488
11523.47 2519
11524.48 2524
11525.49 2623
11526.51 2649
11527.52 2626
11528.53 2656
11529.55 2681
11530.56 2725
11531.57 2821
11532.59 2769
11533.60 2809
11534.61 2879
11535.63 2865
11536.64 2910
11537.65 2970
11538.67 2949
11539.68 2951
11540.69 3028
11541.71 3068
11542.72 3083
11543.73 3147
11544.75 3152
11545.76 3167
11546.78 3254
11547.79 3306
11548.80 3300
11549.82 3395
11550.83 3456
11551.85 3553
11552.86 3668
11553.87 3721
11554.89 3764
11555.90 3779
11556.92 3846
11557.93 3892
11558.95 3931
11559.96 3995
11560.97 4068
11561.99 4174
11563.00 4252
11564.02 4244
11565.03 4288
11566.05 4445
11567.06 4521
11568.08 4597
11569.09 4637
11570.11 4709
11571.12 4774
11572.14 4947
11573.15 5038
11574.17 5258
11575.18 5278
11576.20 5389
11577.21 5589
11578.23 5744
11579.24 5964
11580.26 6260
11581.27 6516
11582.29 6618
11583.30 6874
11584.32 7044
11585.33 7291
11586.35 7576
11587.37 7796
11588.38 8076
11589.40 8410
11590.41 8776
11591.43 9190
11592.44 9718
11593.46 10275
11594.48 10918
11595.49 11823
11596.51 12698
11597.52 13484
11598.54 14245
11599.56 14999
11600.57 15618
11601.59 16281
11602.61 16392
11603.62 16466
11604.64 16387
11605.66 16023
11606.67 15333
11607.69 14687
11608.70 13797
11609.72 12892
11610.74 12050
11611.75 11025
11612.77 10068
11613.79 9368
11614.81 8634
11615.82 8078
11616.84 7549
11617.86 7041
11618.87 6580
11619.89 6258
11620.91 5911
11621.92 5843
11622.94 5506
11623.96 5368
11624.98 5186
11625.99 5120
11627.01 4981
11628.03 4949
11629.05 4876
11630.06 4854
11631.08 4798
11632.10 4670
11633.12 4704
11634.13 4713
11635.15 4787
11636.17 4709
11637.19 4692
11638.20 4634
11639.22 4725
11640.24 4684
11641.26 4619
11642.28 4594
11643.29 4444
11644.31 4400
11645.33 4418
11646.35 4228
11647.37 4058
11648.39 4002
11649.40 3926
11650.42 3898
11651.44 3770
11652.46 3587
11653.48 3543
11654.50 3483
11655.51 3464
11656.53 3416
11657.55 3476
11658.57 3469
11659.59 3478
11660.61 3418
11661.63 3373
11662.65 3381
11663.67 3454
11664.68 3433
11665.70 3433
11666.72 3483
11667.74 3529
11668.76 3546
11669.78 3525
11670.80 3577
11671.82 3658
11672.84 3732
11673.86 3681
11674.88 3730
11675.90 3854
11676.92 3846
11677.94 3833
11678.96 3911
11679.98 3974
11680.99 4001
11682.01 4027
11683.03 3925
11684.05 3907
11685.07 4005
11686.09 3967
11687.11 3841
11688.13 3836
11689.15 3844
11690.17 3865
11691.19 3712
11692.21 3787
11693.24 3702
11694.26 3627
11695.28 3573
11696.30 3621
11697.32 3562
11698.34 3511
11699.36 3520
11700.38 3489
11701.40 3529
11702.42 3515
11703.44 3505
11704.46 3473
11705.48 3364
11706.50 3372
11707.52 3281
11708.54 3232
11709.57 3254
11710.59 3303
11711.61 3254
11712.63 3202
11713.65 3143
11714.67 3100
11715.69 3104
11716.71 3093
11717.73 3119
11718.76 3069
11719.78 3026
11720.80 3018
11721.82 2886
11722.84 2894
11723.86 2821
11724.89 2833
11725.91 2764
11726.93 2780
11727.95 2699
11728.97 2752
11729.99 2681
11731.02 2662
11732.04 2648
11733.06 2581
11734.08 2581
11735.10 2526
11736.13 2570
11737.15 2526
11738.17 2511
11739.19 2557
11740.22 2488
11741.24 2509
11742.26 2512
11743.28 2506
11744.30 2509
11745.33 2487
11746.35 2537
11747.37 2523
11748.40 2468
11749.42 2448
11750.44 2426
11751.46 2411
11752.49 2384
11753.51 2404
11754.53 2385
11755.56 2343
11756.58 2301
11757.60 2284
11758.62 2232
11759.65 2201
11760.67 2142
11761.69 2156
11762.72 2167
11763.74 2157
11764.76 2014
11765.79 2099
11766.81 2046
11767.83 2041
11768.86 2081
11769.88 2042
11770.91 2026
11771.93 1945
11772.95 1963
11773.98 1973
11775.00 2054
11776.02 1994
11777.05 1876
11778.07 1930
11779.10 1888
11780.12 1874
11781.14 1831
11782.17 1846
11783.19 1810
11784.22 1831
11785.24 1795
11786.26 1777
11787.29 1786
11788.31 1810
11789.34 1761
11790.36 1706
11791.39 1691
11792.41 1728
11793.44 1744
11794.46 1731
11795.49 1720
11796.51 1715
11797.54 1667
11798.56 1596
11799.59 1582
11800.61 1582
11801.63 1569
11802.66 1580
11803.69 1575
11804.71 1535
11805.74 1499
11806.76 1503
11807.79 1473
11808.81 1508
11809.84 1467
11810.86 1429
11811.89 1430
11812.91 1475
11813.94 1427
11814.96 1435
11815.99 1389
11817.01 1411
11818.04 1469
11819.07 1454
11820.09 1394
11821.12 1374
11822.14 1404
11823.17 1378
11824.20 1379
11825.22 1412
11826.25 1425
11827.27 1428
11828.30 1409
11829.33 1389
11830.35 1338
11831.38 1343
11832.40 1415
11833.43 1412
11834.46 1368
11835.48 1367
11836.51 1335
11837.54 1304
11838.56 1316
11839.59 1296
11840.62 1296
11841.64 1259
11842.67 1282
11843.70 1239
11844.72 1294
11845.75 1307
11846.78 1293
11847.80 1215
11848.83 1241
11849.86 1232
11850.89 1276
11851.91 1231
11852.94 1247
11853.97 1239
11854.99 1221
11856.02 1195
11857.05 1258
11858.08 1251
11859.10 1251
11860.13 1239
11861.16 1270
11862.19 1214
11863.21 1225
11864.24 1265
11865.27 1180
11866.30 1204
11867.33 1209
11868.35 1238
11869.38 1220
11870.41 1215
11871.44 1189
11872.47 1189
11873.49 1214
11874.52 1203
11875.55 1170
11876.58 1177
11877.61 1152
11878.63 1221
11879.66 1192
11880.69 1178
11881.72 1168
11882.75 1157
11883.78 1165
11884.81 1170
11885.83 1152
11886.86 1187
11887.89 1174
11888.92 1136
11889.95 1170
11890.98 1188
11892.01 1215
11893.04 1185
11894.06 1216
11895.09 1152
11896.12 1199
11897.15 1179
11898.18 1203
11899.21 1217
11900.24 1171
11901.27 1223
11902.30 1203
11903.33 1249
11904.36 1229
11905.39 1184
11906.42 1206
11907.45 1192
11908.48 1155
11909.50 1138
11910.53 1174
11911.56 1160
11912.59 1187
11913.62 1168
11914.65 1109
11915.68 1093
11916.71 1126
11917.74 1098
11918.77 1136
11919.80 1148
11920.83 1194
11921.86 1138
11922.89 1156
11923.92 1170
11924.95 1173
11925.99 1179
11927.02 1179
11928.05 1225
11929.08 1241
11930.11 1206
11931.14 1189
11932.17 1200
11933.20 1241
11934.23 1225
11935.26 1152
11936.29 1163
11937.32 1245
11938.35 1217
11939.38 1145
11940.41 1117
11941.45 1109
11942.48 1141
11943.51 1125
11944.54 1076
11945.57 1113
11946.60 1040
11947.63 1041
11948.66 1044
11949.70 1063
11950.73 1078
11951.76 1044
11952.79 1024
11953.82 1086
11954.85 1052
11955.88 1036
11956.92 1048
11957.95 1046
11958.98 1043
11960.01 1045
11961.04 1014
11962.08 983
11963.11 1026
11964.14 1045
11965.17 1063
11966.20 1029
11967.24 1025
11968.27 1010
11969.30 1069
11970.33 1030
11971.36 1038
11972.40 1021
11973.43 1011
11974.46 1020
11975.49 1021
11976.53 1028
11977.56 1046
11978.59 1064
11979.62 1019
11980.66 995
11981.69 1018
11982.72 1086
11983.76 1087
11984.79 1058
11985.82 1017
11986.85 1042
11987.89 1037
11988.92 1064
11989.95 1089
11990.99 1040
11992.02 1081
11993.05 1057
11994.09 1077
11995.12 1076
11996.15 1060
11997.19 1072
11998.22 1117
11999.25 1091
12000.29 1118
12001.32 1085
12002.35 1113
12003.39 1065
12004.42 1096
12005.46 1053
12006.49 1099
12007.52 1122
12008.56 1114
12009.59 1176
12010.63 1161
12011.66 1181
12012.69 1176
12013.73 1162
12014.76 1123
12015.80 1166
12016.83 1169
12017.86 1220
12018.90 1229
12019.93 1218
12020.97 1183
12022.00 1219
12023.04 1185
12024.07 1148
12025.11 1150
12026.14 1160
12027.18 1236
12028.21 1167
12029.25 1148
12030.28 1139
12031.32 1166
12032.35 1121
12033.39 1127
12034.42 1096
12035.46 1155
12036.49 1108
12037.53 1105
12038.56 1135
12039.60 1135
12040.63 1118
12041.67 1077
12042.70 1144
12043.74 1106
12044.77 1140
12045.81 1137
12046.84 1141
12047.88 1137
12048.92 1116
12049.95 1114
12050.99 1142
12052.02 1122
12053.06 1144
12054.09 1146
12055.13 1113
12056.17 1150
12057.20 1103
12058.24 1110
12059.27 1112
12060.31 1119
12061.35 1109
12062.38 1127
12063.42 1127
12064.46 1129
12065.49 1133
12066.53 1118
12067.56 1117
12068.60 1135
12069.64 1135
12070.67 1157
12071.71 1163
12072.75 1126
12073.78 1148
12074.82 1158
12075.86 1130
12076.89 1114
12077.93 1135
12078.97 1137
12080.01 1149
12081.04 1162
12082.08 1193
12083.12 1203
12084.15 1192
12085.19 1194
12086.23 1200
12087.27 1203
12088.30 1238
12089.34 1248
12090.38 1252
12091.41 1222
12092.45 1195
12093.49 1240
12094.53 1262
12095.57 1256
12096.60 1283
12097.64 1271
12098.68 1274
12099.72 1252
12100.75 1241
12101.79 1285
12102.83 1266
12103.87 1257
12104.91 1243
12105.94 1234
12106.98 1245
12108.02 1214
12109.06 1203
12110.10 1193
12111.14 1206
12112.17 1211
12113.21 1195
12114.25 1129
12115.29 1118
12116.33 1147
12117.37 1147
12118.40 1145
12119.44 1129
12120.48 1135
12121.52 1086
12122.56 1081
12123.60 1085
12124.64 1090
12125.68 1101
12126.72 1092
12127.75 1114
12128.79 1127
12129.83 1108
12130.87 1081
12131.91 1120
12132.95 1078
12133.99 1063
12135.03 1080
12136.07 1063
12137.11 1071
12138.15 1100
12139.19 1030
12140.23 1081
12141.27 1051
12142.31 1014
12143.35 1051
12144.38 1049
12145.42 1069
12146.46 1026
12147.50 1019
12148.54 1040
12149.58 1009
12150.62 1062
12151.66 1028
12152.70 998
12153.74 1051
12154.78 1037
12155.82 1023
12156.87 1001
12157.91 1036
12158.95 1053
12159.99 1072
12161.03 1015
12162.07 1029
12163.11 997
12164.15 994
12165.19 1039
12166.23 1037
12167.27 990
12168.31 1033
12169.35 1065
12170.39 1044
12171.43 1040
12172.47 1016
12173.52 977
12174.56 1056
12175.60 1053
12176.64 1030
12177.68 1014
12178.72 1037
12179.76 1055
12180.80 1040
12181.85 1039
12182.89 1034
12183.93 1023
12184.97 1041
12186.01 1019
12187.05 1039
12188.09 1033
12189.14 1022
12190.18 1056
12191.22 1015
12192.26 992
12193.30 983
12194.34 1052
12195.39 1086
12196.43 1008
12197.47 1024
12198.51 1051
12199.55 1057
12200.60 1064
12201.64 1060
12202.68 1054
12203.72 1056
12204.77 1039
12205.81 1053
12206.85 1053
12207.89 1040
12208.94 1019
12209.98 1049
12211.02 1054
12212.06 1075
12213.11 1048
12214.15 1034
12215.19 1065
12216.23 1061
12217.28 1075
12218.32 1063
12219.36 1073
12220.41 1085
12221.45 1100
12222.49 1071
12223.54 1037
12224.58 1084
12225.62 1052
12226.66 1038
12227.71 1018
12228.75 1042
12229.79 1040
12230.84 1044
12231.88 1030
12232.93 1048
12233.97 995
12235.01 1004
12236.06 1041
12237.10 1009
12238.14 1041
12239.19 1022
12240.23 1010
12241.28 1056
12242.32 988
12243.36 1014
12244.41 1027
12245.45 1023
12246.50 982
12247.54 1003
12248.58 988
12249.63 1006
12250.67 991
12251.72 978
12252.76 976
12253.80 973
12254.85 963
12255.89 979
12256.94 964
12257.98 972
12259.03 931
12260.07 957
12261.12 963
12262.16 991
12263.21 935
12264.25 939
12265.30 952
12266.34 979
12267.39 972
12268.43 967
12269.48 978
12270.52 923
12271.57 951
12272.61 976
12273.66 919
12274.70 927
12275.75 921
12276.79 895
12277.84 901
12278.88 916
12279.93 941
12280.98 915
12282.02 919
12283.07 925
12284.11 926
12285.16 925
12286.20 908
12287.25 892
12288.30 933
12289.34 898
12290.39 882
12291.43 872
12292.48 900
12293.53 881
12294.57 895
12295.62 894
12296.66 867
12297.71 892
12298.76 887
12299.80 842
12300.85 854
12301.90 858
12302.94 875
12303.99 877
12305.04 857
12306.08 883
12307.13 874
12308.18 859
12309.22 842
12310.27 882
12311.32 843
12312.36 878
12313.41 846
12314.46 818
12315.50 791
12316.55 813
12317.60 841
12318.65 804
12319.69 817
12320.74 841
12321.79 855
12322.83 831
12323.88 809
12324.93 784
12325.98 841
12327.02 823
12328.07 802
12329.12 837
12330.17 853
12331.21 812
12332.26 810
12333.31 837
12334.36 819
12335.41 824
12336.45 818
12337.50 792
12338.55 819
12339.60 806
12340.65 787
12341.69 807
12342.74 800
12343.79 823
12344.84 802
12345.89 775
12346.94 799
12347.98 790
12349.03 790
12350.08 784
12351.13 805
12352.18 833
12353.23 821
12354.28 799
12355.32 791
12356.37 781
12357.42 821
12358.47 800
12359.52 775
12360.57 809
12361.62 791
12362.67 756
12363.72 794
12364.76 792
12365.81 764
12366.86 755
12367.91 795
12368.96 784
12370.01 767
12371.06 780
12372.11 794
12373.16 809
12374.21 809
12375.26 750
12376.31 777
12377.36 766
12378.41 805
12379.46 783
12380.51 771
12381.56 815
12382.61 795
12383.66 785
12384.71 809
12385.76 791
12386.81 807
12387.86 790
12388.91 799
12389.96 822
12391.01 781
12392.06 775
12393.11 785
12394.16 785
12395.21 782
12396.26 791
12397.31 800
12398.36 738
12399.41 761
12400.46 726
12401.51 746
12402.56 761
12403.61 778
12404.66 787
12405.71 754
12406.77 775
12407.82 765
12408.87 779
12409.92 769
12410.97 744
12412.02 738
12413.07 766
12414.12 794
12415.17 803
12416.23 784
12417.28 771
12418.33 726
12419.38 731
12420.43 770
12421.48 759
12422.53 770
12423.59 782
12424.64 759
12425.69 783
12426.74 734
12427.79 755
12428.84 777
12429.90 795
12430.95 757
12432.00 779
12433.05 786
12434.10 778
12435.16 772
12436.21 767
12437.26 799
12438.31 770
12439.37 776
12440.42 737
12441.47 720
12442.52 768
12443.58 703
12444.63 759
12445.68 732
12446.73 783
12447.79 773
12448.84 744
12449.89 751
12450.94 764
12452.00 775
12453.05 745
12454.10 790
12455.16 771
12456.21 751
12457.26 735
12458.31 759
12459.37 736
12460.42 734
12461.47 789
12462.53 752
12463.58 784
12464.63 752
12465.69 802
12466.74 764
12467.79 762
12468.85 769
12469.90 751
12470.95 763
12472.01 801
12473.06 783
12474.12 755
12475.17 775
12476.22 796
12477.28 820
12478.33 795
12479.39 786
12480.44 820
12481.49 802
12482.55 801
12483.60 860
12484.66 841
12485.71 881
12486.76 899
12487.82 846
12488.87 938
12489.93 892
12490.98 857
12492.04 874
12493.09 883
12494.15 921
12495.20 949
12496.25 888
12497.31 892
12498.36 869
12499.42 894
12500.47 889
12501.53 911
12502.58 848
12503.64 829
12504.69 853
12505.75 841
12506.80 821
12507.86 842
12508.91 806
12509.97 805
12511.03 795
12512.08 794
12513.14 810
12514.19 784
12515.25 837
12516.30 835
12517.36 825
12518.41 770
12519.47 771
12520.52 807
12521.58 809
12522.64 843
12523.69 846
12524.75 835
12525.80 791
12526.86 816
12527.92 738
12528.97 760
12530.03 764
12531.08 810
12532.14 785
12533.20 793
12534.25 801
12535.31 807
12536.37 841
12537.42 822
12538.48 825
12539.54 805
12540.59 855
12541.65 837
12542.70 799
12543.76 809
12544.82 820
12545.88 862
12546.93 878
12547.99 859
12549.05 939
12550.10 882
12551.16 921
12552.22 896
12553.27 895
12554.33 866
12555.39 924
12556.45 916
12557.50 922
12558.56 893
12559.62 871
12560.67 869
12561.73 881
12562.79 903
12563.85 913
12564.90 931
12565.96 876
12567.02 921
12568.08 921
12569.14 913
12570.19 958
12571.25 959
12572.31 920
12573.37 962
12574.42 970
12575.48 937
12576.54 954
12577.60 967
12578.66 970
12579.72 950
12580.77 971
12581.83 943
12582.89 907
12583.95 886
12585.01 861
12586.07 824
12587.12 859
12588.18 828
12589.24 832
12590.30 825
12591.36 826
12592.42 812
12593.48 828
12594.53 848
12595.59 781
12596.65 814
12597.71 775
12598.77 825
12599.83 806
12600.89 825
12601.95 789
12603.01 804
12604.07 831
12605.13 789
12606.18 802
12607.24 842
12608.30 837
12609.36 802
12610.42 850
12611.48 842
12612.54 837
12613.60 840
12614.66 896
12615.72 830
12616.78 806
12617.84 806
12618.90 829
12619.96 851
12621.02 843
12622.08 857
12623.14 889
12624.20 861
12625.26 853
12626.32 865
12627.38 841
12628.44 892
12629.50 870
12630.56 885
12631.62 885
12632.68 907
12633.74 912
12634.80 894
12635.86 854
12636.92 866
12637.98 884
12639.04 896
12640.11 853
12641.17 852
12642.23 842
12643.29 834
12644.35 833
12645.41 866
12646.47 887
12647.53 830
12648.59 873
12649.65 857
12650.72 857
12651.78 828
12652.84 839
12653.90 834
12654.96 854
12656.02 784
12657.08 831
12658.14 870
12659.21 846
12660.27 839
12661.33 850
12662.39 843
12663.45 808
12664.51 815
12665.58 829
12666.64 839
12667.70 805
12668.76 822
12669.82 805
12670.89 793
12671.95 823
12673.01 831
12674.07 841
12675.13 825
12676.20 817
12677.26 804
12678.32 810
12679.38 783
12680.45 826
12681.51 803
12682.57 827
12683.63 760
12684.70 843
12685.76 831
12686.82 816
12687.88 807
12688.95 810
12690.01 821
12691.07 832
12692.14 812
12693.20 838
12694.26 884
12695.32 827
12696.39 849
12697.45 821
12698.51 839
12699.58 826
12700.64 886
12701.70 885
12702.77 894
12703.83 849
12704.89 887
12705.96 886
12707.02 880
12708.08 869
12709.15 875
12710.21 918
12711.28 867
12712.34 887
12713.40 864
12714.47 888
12715.53 868
12716.59 880
12717.66 880
12718.72 889
12719.79 843
12720.85 879
12721.92 853
12722.98 869
12724.04 852
12725.11 824
12726.17 862
12727.24 866
12728.30 842
12729.37 816
12730.43 818
12731.49 795
12732.56 837
12733.62 809
12734.69 833
12735.75 805
12736.82 826
12737.88 853
12738.95 766
12740.01 769
12741.08 807
12742.14 794
12743.21 773
12744.27 776
12745.34 757
12746.40 745
12747.47 783
12748.53 808
12749.60 732
12750.66 748
12751.73 775
12752.79 799
12753.86 732
12754.93 741
12755.99 706
12757.06 773
12758.12 757
12759.19 789
12760.25 714
12761.32 690
12762.39 707
12763.45 724
12764.52 729
12765.58 710
12766.65 783
12767.72 708
12768.78 739
12769.85 720
12770.91 712
12771.98 681
12773.05 709
12774.11 710
12775.18 697
12776.25 723
12777.31 675
12778.38 700
12779.45 687
12780.51 680
12781.58 661
12782.65 722
12783.71 714
12784.78 739
12785.85 700
12786.91 713
12787.98 679
12789.05 693
12790.11 678
12791.18 696
12792.25 666
12793.31 665
12794.38 700
12795.45 684
12796.52 691
12797.58 678
12798.65 708
12799.72 666
12800.79 695
12801.85 683
12802.92 639
12803.99 662
12805.06 667
12806.12 679
12807.19 673
12808.26 717
12809.33 681
12810.39 679
12811.46 683
12812.53 690
12813.60 679
12814.67 744
12815.73 648
12816.80 699
12817.87 715
12818.94 676
12820.01 646
12821.08 677
12822.14 650
12823.21 645
12824.28 664
12825.35 674
12826.42 708
12827.49 698
12828.55 662
12829.62 638
12830.69 658
12831.76 634
12832.83 697
12833.90 674
12834.97 634
12836.04 645
12837.11 656
12838.17 653
12839.24 650
12840.31 619
12841.38 666
12842.45 668
12843.52 679
12844.59 658
12845.66 634
12846.73 686
12847.80 648
12848.87 632
12849.94 645
12851.01 615
12852.08 647
12853.14 659
12854.21 634
12855.28 634
12856.35 637
12857.42 648
12858.49 639
12859.56 626
12860.63 608
12861.70 623
12862.77 618
12863.84 601
12864.91 648
12865.98 601
12867.05 623
12868.12 604
12869.19 629
12870.26 634
12871.34 622
12872.41 624
12873.48 623
12874.55 627
12875.62 632
12876.69 642
12877.76 606
12878.83 598
12879.90 630
12880.97 617
12882.04 612
12883.11 602
12884.18 617
12885.25 626
12886.33 623
12887.40 631
12888.47 623
12889.54 581
12890.61 607
12891.68 578
12892.75 580
12893.82 630
12894.89 631
12895.97 612
12897.04 599
12898.11 602
12899.18 608
12900.25 587
12901.32 627
12902.40 611
12903.47 610
12904.54 591
12905.61 598
12906.68 566
12907.75 563
12908.83 614
12909.90 532
12910.97 578
12912.04 596
12913.11 614
12914.19 561
12915.26 570
12916.33 561
12917.40 561
12918.48 553
12919.55 570
12920.62 616
12921.69 600
12922.77 539
12923.84 566
12924.91 595
12925.98 595
12927.06 583
12928.13 582
12929.20 577
12930.27 542
12931.35 585
12932.42 566
12933.49 574
12934.57 546
12935.64 591
12936.71 571
12937.79 595
12938.86 574
12939.93 559
12941.01 576
12942.08 554
12943.15 578
12944.23 555
12945.30 569
12946.37 558
12947.45 550
12948.52 581
12949.59 623
12950.67 628
12951.74 608
12952.81 589
12953.89 568
12954.96 561
12956.04 578
12957.11 579
12958.18 550
12959.26 541
12960.33 592
12961.41 567
12962.48 550
12963.55 549
12964.63 583
12965.70 620
12966.78 573
12967.85 579
12968.93 580
12970.00 616
12971.07 584
12972.15 568
12973.22 592
12974.30 592
12975.37 637
12976.45 607
12977.52 631
12978.60 576
12979.67 557
12980.75 589
12981.82 573
12982.90 554
12983.97 572
12985.05 574
12986.12 588
12987.20 575
12988.27 569
12989.35 601
12990.42 613
12991.50 573
12992.57 607
12993.65 604
12994.73 583
12995.80 590
12996.88 589
12997.95 625
12999.03 593
13000.10 594
13001.18 612
13002.25 603
13003.33 579
13004.41 584
13005.48 591
13006.56 593
13007.63 614
13008.71 625
13009.79 601
13010.86 614
13011.94 649
13013.02 631
13014.09 614
13015.17 616
13016.24 609
13017.32 620
13018.40 592
13019.47 599
13020.55 621
13021.63 597
13022.70 618
13023.78 554
13024.86 601
13025.93 613
13027.01 617
13028.09 601
13029.16 619
13030.24 629
13031.32 639
13032.40 660
13033.47 621
13034.55 609
13035.63 628
13036.70 628
13037.78 655
13038.86 635
13039.94 618
13041.01 639
13042.09 634
13043.17 665
13044.25 591
13045.32 628
13046.40 637
13047.48 656
13048.56 617
13049.63 602
13050.71 617
13051.79 612
13052.87 623
13053.95 586
13055.02 608
13056.10 597
13057.18 628
13058.26 597
13059.34 593
13060.41 562
13061.49 604
13062.57 624
13063.65 584
13064.73 547
13065.81 612
13066.88 590
13067.96 589
13069.04 552
13070.12 614
13071.20 595
13072.28 576
13073.36 606
13074.43 572
13075.51 618
13076.59 587
13077.67 607
13078.75 621
13079.83 574
13080.91 576
13081.99 592
13083.07 627
13084.15 593
13085.23 594
13086.30 590
13087.38 595
13088.46 608
13089.54 587
13090.62 586
13091.70 575
13092.78 575
13093.86 599
13094.94 599
13096.02 590
13097.10 561
13098.18 588
13099.26 595
13100.34 576
13101.42 569
13102.50 581
13103.58 581
13104.66 612
13105.74 577
13106.82 561
13107.90 612
13108.98 591
13110.06 607
13111.14 591
13112.22 578
13113.30 561
13114.38 562
13115.46 576
13116.54 568
13117.62 578
13118.70 570
13119.78 552
13120.86 574
13121.95 593
13123.03 606
13124.11 557
13125.19 560
13126.27 593
13127.35 583
13128.43 568
13129.51 571
13130.59 606
13131.67 584
13132.76 620
13133.84 566
13134.92 595
13136.00 575
13137.08 542
13138.16 554
13139.24 538
13140.32 561
13141.41 537
13142.49 567
13143.57 555
13144.65 586
13145.73 548
13146.81 592
13147.90 565
13148.98 538
13150.06 546
13151.14 519
13152.22 535
13153.31 538
13154.39 584
13155.47 538
13156.55 542
13157.63 572
13158.72 625
13159.80 549
13160.88 553
13161.96 573
13163.05 582
13164.13 535
13165.21 563
13166.29 566
13167.38 577
13168.46 579
13169.54 546
13170.62 520
13171.71 551
13172.79 559
13173.87 542
13174.96 593
13176.04 587
13177.12 548
13178.20 556
13179.29 574
13180.37 551
13181.45 531
13182.54 590
13183.62 592
13184.70 570
13185.79 546
13186.87 598
13187.95 578
13189.04 586
13190.12 535
13191.20 574
13192.29 567
13193.37 554
13194.46 539
13195.54 576
13196.62 550
13197.71 583
13198.79 591
13199.88 592
13200.96 556
13202.04 551
13203.13 593
13204.21 566
13205.30 567
13206.38 559
13207.46 582
13208.55 537
13209.63 535
13210.72 524
13211.80 535
13212.89 522
13213.97 557
13215.05 558
13216.14 543
13217.22 510
13218.31 546
13219.39 567
13220.48 561
13221.56 518
13222.65 533
13223.73 563
13224.82 576
13225.90 569
13226.99 585
13228.07 569
13229.16 571
13230.24 571
13231.33 570
13232.41 550
13233.50 551
13234.58 528
13235.67 550
13236.76 589
13237.84 562
13238.93 538
13240.01 536
13241.10 566
13242.18 568
13243.27 572
13244.35 556
13245.44 543
13246.53 546
13247.61 565
13248.70 568
13249.78 527
13250.87 543
13251.96 577
13253.04 563
13254.13 565
13255.21 549
13256.30 599
13257.39 576
13258.47 574
13259.56 580
13260.65 605
13261.73 555
13262.82 585
13263.91 593
13264.99 606
13266.08 606
13267.17 573
13268.25 559
13269.34 564
13270.43 546
13271.51 619
13272.60 583
13273.69 594
13274.77 590
13275.86 601
13276.95 617
13278.04 579
13279.12 575
13280.21 579
13281.30 606
13282.38 592
13283.47 621
13284.56 607
13285.65 591
13286.73 579
13287.82 608
13288.91 615
13290.00 587
13291.08 585
13292.17 608
13293.26 606
13294.35 633
13295.44 606
13296.52 591
13297.61 579
13298.70 596
13299.79 632
13300.88 618
13301.96 664
13303.05 672
13304.14 654
13305.23 668
13306.32 615
13307.41 594
13308.49 631
13309.58 623
13310.67 613
13311.76 603
13312.85 635
13313.94 655
13315.02 626
13316.11 633
13317.20 671
13318.29 632
13319.38 609
13320.47 613
13321.56 595
13322.65 580
13323.74 602
13324.82 672
13325.91 648
13327.00 604
13328.09 592
13329.18 592
13330.27 622
13331.36 601
13332.45 625
13333.54 627
13334.63 636
13335.72 631
13336.81 613
13337.90 642
13338.99 619
13340.08 584
13341.17 629
13342.26 631
13343.35 593
13344.44 617
13345.53 630
13346.61 627
13347.70 622
13348.79 642
13349.89 659
13350.98 688
13352.07 685
13353.16 630
13354.25 641
13355.34 648
13356.43 635
13357.52 639
13358.61 682
13359.70 675
13360.79 714
13361.88 681
13362.97 701
13364.06 654
13365.15 677
13366.24 671
13367.33 666
13368.42 716
13369.51 668
13370.60 671
13371.70 657
13372.79 649
13373.88 623
13374.97 662
13376.06 668
13377.15 629
13378.24 620
13379.33 614
13380.43 594
13381.52 629
13382.61 626
13383.70 577
13384.79 601
13385.88 622
13386.97 612
13388.07 581
13389.16 606
13390.25 615
13391.34 615
13392.43 611
13393.52 581
13394.62 573
13395.71 575
13396.80 607
13397.89 593
13398.98 602
13400.08 587
13401.17 597
13402.26 602
13403.35 601
13404.45 623
13405.54 603
13406.63 637
13407.72 573
13408.82 583
13409.91 596
13411.00 588
13412.09 612
13413.19 614
13414.28 578
13415.37 602
13416.46 613
13417.56 595
13418.65 580
13419.74 551
13420.84 590
13421.93 592
13423.02 606
13424.11 596
13425.21 568
13426.30 575
13427.39 588
13428.49 571
13429.58 553
13430.67 595
13431.77 560
13432.86 600
13433.95 591
13435.05 598
13436.14 628
13437.24 608
13438.33 613
13439.42 607
13440.52 657
13441.61 635
13442.70 638
13443.80 625
13444.89 620
13445.99 608
13447.08 618
13448.17 623
13449.27 581
13450.36 626
13451.46 614
13452.55 662
13453.64 663
13454.74 635
13455.83 616
13456.93 621
13458.02 641
13459.12 631
13460.21 642
13461.31 667
13462.40 648
13463.50 647
13464.59 642
13465.69 625
13466.78 604
13467.87 645
13468.97 678
13470.06 625
13471.16 633
13472.25 666
13473.35 635
13474.44 677
13475.54 629
13476.64 604
13477.73 658
13478.83 684
13479.92 662
13481.02 675
13482.11 670
13483.21 656
13484.30 604
13485.40 654
13486.49 668
13487.59 658
13488.69 643
13489.78 693
13490.88 705
13491.97 681
13493.07 715
13494.17 704
13495.26 724
13496.36 750
13497.45 729
13498.55 711
13499.65 719
13500.74 754
13501.84 731
13502.93 750
13504.03 722
13505.13 671
13506.22 669
13507.32 685
13508.42 676
13509.51 684
13510.61 660
13511.71 634
13512.80 658
13513.90 690
13515.00 648
13516.09 650
13517.19 624
13518.29 626
13519.38 617
13520.48 602
13521.58 624
13522.68 643
13523.77 655
13524.87 600
13525.97 600
13527.06 600
13528.16 631
13529.26 593
13530.36 600
13531.45 604
13532.55 590
13533.65 565
13534.75 584
13535.84 598
13536.94 576
13538.04 593
13539.14 581
13540.23 593
13541.33 587
13542.43 596
13543.53 638
13544.63 620
13545.72 587
13546.82 583
13547.92 582
13549.02 567
13550.12 561
13551.22 561
13552.31 562
13553.41 578
13554.51 538
13555.61 563
13556.71 539
13557.81 577
13558.90 564
13560.00 607
13561.10 551
13562.20 587
13563.30 611
13564.40 583
13565.50 593
13566.60 562
13567.69 575
13568.79 545
13569.89 544
13570.99 561
13572.09 553
13573.19 549
13574.29 570
13575.39 547
13576.49 541
13577.59 549
13578.69 576
13579.79 585
13580.89 566
13581.98 582
13583.08 558
13584.18 549
13585.28 553
13586.38 551
13587.48 572
13588.58 579
13589.68 574
13590.78 591
13591.88 592
13592.98 608
13594.08 589
13595.18 571
13596.28 620
13597.38 575
13598.48 583
13599.58 545
13600.68 606
13601.78 584
13602.88 561
13603.98 586
13605.08 563
13606.18 592
13607.29 592
13608.39 591
13609.49 588
13610.59 586
13611.69 604
13612.79 586
13613.89 573
13614.99 579
13616.09 580
13617.19 604
13618.29 598
13619.39 596
13620.50 564
13621.60 608
13622.70 606
13623.80 564
13624.90 555
13626.00 566
13627.10 580
13628.20 588
13629.31 578
13630.41 561
13631.51 589
13632.61 573
13633.71 620
13634.81 587
13635.91 596
13637.02 611
13638.12 597
13639.22 595
13640.32 598
13641.42 592
13642.53 606
13643.63 582
13644.73 568
13645.83 561
13646.93 578
13648.04 592
13649.14 598
13650.24 599
13651.34 572
13652.45 594
13653.55 593
13654.65 590
13655.75 583
13656.85 556
13657.96 581
13659.06 599
13660.16 575
13661.27 608
13662.37 630
13663.47 592
13664.57 649
13665.68 601
13666.78 603
13667.88 609
13668.99 649
13670.09 623
13671.19 644
13672.29 587
13673.40 581
13674.50 617
13675.60 595
13676.71 578
13677.81 623
13678.91 644
13680.02 596
13681.12 669
13682.23 627
13683.33 613
13684.43 631
13685.54 623
13686.64 642
13687.74 624
13688.85 614
13689.95 640
13691.06 605
13692.16 658
13693.26 622
13694.37 641
13695.47 651
13696.58 652
13697.68 650
13698.78 659
13699.89 654
13700.99 698
13702.10 693
13703.20 699
13704.31 701
13705.41 696
13706.51 708
13707.62 730
13708.72 808
13709.83 756
13710.93 749
13712.04 784
13713.14 779
13714.25 791
13715.35 723
13716.46 719
13717.56 755
13718.67 749
13719.77 719
13720.88 724
13721.98 690
13723.09 718
13724.19 667
13725.30 630
13726.40 661
13727.51 671
13728.61 636
13729.72 669
13730.83 638
13731.93 650
13733.04 664
13734.14 623
13735.25 654
13736.35 680
13737.46 634
13738.57 644
13739.67 622
13740.78 616
13741.88 660
13742.99 648
13744.09 663
13745.20 658
13746.31 654
13747.41 625
13748.52 620
13749.63 631
13750.73 623
13751.84 647
13752.94 623
13754.05 631
13755.16 639
13756.26 680
13757.37 588
13758.48 661
13759.58 619
13760.69 627
13761.80 641
13762.90 635
13764.01 677
13765.12 686
13766.22 654
13767.33 685
13768.44 684
13769.55 690
13770.65 645
13771.76 648
13772.87 633
13773.97 663
13775.08 683
13776.19 663
13777.30 626
13778.40 642
13779.51 632
13780.62 629
13781.73 642
13782.83 635
13783.94 637
13785.05 641
13786.16 661
13787.26 607
13788.37 582
13789.48 605
13790.59 593
13791.70 595
13792.80 580
13793.91 593
13795.02 586
13796.13 601
13797.24 567
13798.35 600
13799.45 588
13800.56 607
13801.67 614
13802.78 616
13803.89 603
13805.00 614
13806.10 619
13807.21 594
13808.32 595
13809.43 590
13810.54 616
13811.65 557
13812.76 598
13813.86 605
13814.97 584
13816.08 602
13817.19 608
13818.30 578
13819.41 584
13820.52 570
13821.63 585
13822.74 594
13823.85 576
13824.96 546
13826.06 571
13827.17 541
13828.28 591
13829.39 563
13830.50 565
13831.61 600
13832.72 556
13833.83 558
13834.94 550
13836.05 569
13837.16 542
13838.27 553
13839.38 574
13840.49 580
13841.60 593
13842.71 584
13843.82 546
13844.93 538
13846.04 576
13847.15 583
13848.26 575
13849.37 552
13850.48 560
13851.59 592
13852.70 581
13853.81 571
13854.92 587
13856.03 541
13857.14 561
13858.25 561
13859.37 543
13860.48 533
13861.59 579
13862.70 566
13863.81 534
13864.92 544
13866.03 570
13867.14 563
13868.25 576
13869.36 557
13870.47 576
13871.59 588
13872.70 575
13873.81 571
13874.92 583
13876.03 555
13877.14 538
13878.25 528
13879.36 539
13880.48 544
13881.59 531
13882.70 579
13883.81 573
13884.92 548
13886.03 572
13887.15 565
13888.26 597
13889.37 596
13890.48 590
13891.59 614
13892.71 602
13893.82 602
13894.93 606
13896.04 636
13897.15 600
13898.27 587
13899.38 584
13900.49 570
13901.60 548
13902.72 581
13903.83 589
13904.94 575
13906.05 562
13907.17 549
13908.28 563
13909.39 558
13910.50 544
13911.62 558
13912.73 574
13913.84 526
13914.95 555
13916.07 521
13917.18 553
13918.29 516
13919.41 567
13920.52 566
13921.63 583
13922.75 578
13923.86 547
13924.97 537
13926.09 546
13927.20 562
13928.31 575
13929.43 582
13930.54 541
13931.65 513
13932.77 530
13933.88 527
13934.99 512
13936.11 519
13937.22 538
13938.34 543
13939.45 524
13940.56 554
13941.68 571
13942.79 551
13943.91 522
13945.02 514
13946.13 558
13947.25 506
13948.36 516
13949.48 535
13950.59 545
13951.70 532
13952.82 543
13953.93 522
13955.05 517
13956.16 513
13957.28 563
13958.39 581
13959.51 540
13960.62 520
13961.74 518
13962.85 553
13963.97 531
13965.08 505
13966.20 524
13967.31 532
13968.43 520
13969.54 523
13970.66 526
13971.77 517
13972.89 528
13974.00 515
13975.12 523
13976.23 488
13977.35 504
13978.46 518
13979.58 527
13980.69 511
13981.81 526
13982.92 562
13984.04 524
13985.16 503
13986.27 536
13987.39 500
13988.50 526
13989.62 500
13990.74 529
13991.85 534
13992.97 505
13994.08 511
13995.20 521
13996.32 553
13997.43 534
13998.55 548
13999.66 548
14000.78 540
14001.90 545
14003.01 552
14004.13 529
14005.25 513
14006.36 556
14007.48 575
14008.60 522
14009.71 536
14010.83 531
14011.95 512
14013.06 539
14014.18 531
14015.30 532
14016.41 536
14017.53 593
14018.65 548
14019.76 582
14020.88 581
14022.00 529
14023.12 538
14024.23 522
14025.35 573
14026.47 523
14027.59 530
14028.70 537
14029.82 562
14030.94 547
14032.06 556
14033.17 530
14034.29 562
14035.41 556
14036.53 601
14037.64 603
14038.76 557
14039.88 567
14041.00 569
14042.11 544
14043.23 564
14044.35 573
14045.47 537
14046.59 622
14047.71 591
14048.82 598
14049.94 585
14051.06 574
14052.18 596
14053.30 602
14054.42 584
14055.53 588
14056.65 578
14057.77 609
14058.89 569
14060.01 600
14061.13 606
14062.25 574
14063.36 630
14064.48 604
14065.60 655
14066.72 623
14067.84 618
14068.96 623
14070.08 626
14071.20 628
14072.32 671
14073.44 667
14074.55 658
14075.67 707
14076.79 705
14077.91 683
14079.03 692
14080.15 673
14081.27 700
14082.39 731
14083.51 746
14084.63 727
14085.75 755
14086.87 750
14087.99 770
14089.11 781
14090.23 778
14091.35 749
14092.47 756
14093.59 792
14094.71 780
14095.83 768
14096.95 736
14098.07 794
14099.19 783
14100.31 734
14101.43 755
14102.55 730
14103.67 776
14104.79 724
14105.91 681
14107.03 658
14108.15 673
14109.27 656
14110.39 638
14111.51 626
14112.64 614
14113.76 635
14114.88 639
14116.00 581
14117.12 566
14118.24 622
14119.36 598
14120.48 599
14121.60 563
14122.72 578
14123.85 579
14124.97 596
14126.09 588
14127.21 575
14128.33 534
14129.45 552
14130.57 557
14131.70 554
14132.82 596
14133.94 576
14135.06 560
14136.18 538
14137.30 569
14138.43 572
14139.55 548
14140.67 560
14141.79 537
14142.91 516
14144.03 550
14145.16 542
14146.28 566
14147.40 549
14148.52 539
14149.65 550
14150.77 566
14151.89 554
14153.01 528
14154.13 525
14155.26 577
14156.38 543
14157.50 540
14158.62 530
14159.75 527
14160.87 527
14161.99 516
14163.12 551
14164.24 537
14165.36 565
14166.48 535
14167.61 515
14168.73 538
14169.85 527
14170.98 545
14172.10 504
14173.22 505
14174.35 513
14175.47 517
14176.59 518
14177.72 480
14178.84 506
14179.96 485
14181.09 524
14182.21 489
14183.33 526
14184.46 497
14185.58 516
14186.70 487
14187.83 496
14188.95 501
14190.07 519
14191.20 515
14192.32 490
14193.45 464
14194.57 513
14195.69 532
14196.82 528
14197.94 516
14199.07 543
14200.19 499
14201.32 490
14202.44 484
14203.56 498
14204.69 512
14205.81 505
14206.94 493
14208.06 490
14209.19 507
14210.31 493
14211.44 508
14212.56 488
14213.69 509
14214.81 482
14215.93 475
14217.06 453
14218.18 470
14219.31 485
14220.43 503
14221.56 487
14222.68 509
14223.81 479
14224.94 462
14226.06 490
14227.19 476
14228.31 454
14229.44 459
14230.56 474
14231.69 493
14232.81 495
14233.94 452
14235.06 493
14236.19 476
14237.32 508
14238.44 486
14239.57 484
14240.69 446
14241.82 485
14242.94 505
14244.07 466
14245.20 486
14246.32 475
14247.45 465
14248.57 468
14249.70 477
14250.83 468
14251.95 471
14253.08 493
14254.21 467
14255.33 487
14256.46 455
14257.59 509
14258.71 475
14259.84 471
14260.97 450
14262.09 435
14263.22 460
14264.35 450
14265.47 488
14266.60 462
14267.73 494
14268.85 495
14269.98 495
14271.11 472
14272.23 462
14273.36 478
14274.49 476
14275.62 486
14276.74 461
14277.87 461
14279.00 495
14280.12 489
14281.25 457
14282.38 463
14283.51 463
14284.63 456
14285.76 453
14286.89 437
14288.02 452
14289.15 448
14290.27 426
14291.40 423
14292.53 414
14293.66 448
14294.78 418
14295.91 422
14297.04 457
14298.17 461
14299.30 435
14300.42 444
14301.55 464
14302.68 460
14303.81 424
14304.94 430
14306.07 446
14307.19 461
14308.32 444
14309.45 433
14310.58 435
14311.71 435
14312.84 437
14313.97 425
14315.10 431
14316.22 425
14317.35 446
14318.48 452
14319.61 436
14320.74 436
14321.87 426
14323.00 451
14324.13 459
14325.26 433
14326.39 461
14327.51 435
14328.64 453
14329.77 448
14330.90 430
14332.03 430
14333.16 418
14334.29 437
14335.42 453
14336.55 442
14337.68 436
14338.81 442
14339.94 428
14341.07 427
14342.20 457
14343.33 428
14344.46 418
14345.59 448
14346.72 451
14347.85 435
14348.98 442
14350.11 427
14351.24 449
14352.37 429
14353.50 427
14354.63 433
14355.76 449
14356.89 431
14358.02 442
14359.15 428
14360.28 419
14361.41 416
14362.54 430
14363.67 424
14364.80 417
14365.94 410
14367.07 441
14368.20 440
14369.33 432
14370.46 405
14371.59 431
14372.72 439
14373.85 426
14374.98 414
14376.11 416
14377.25 423
14378.38 422
14379.51 430
14380.64 442
14381.77 429
14382.90 393
14384.03 409
14385.16 441
14386.30 433
14387.43 441
14388.56 413
14389.69 453
14390.82 459
14391.95 449
14393.09 439
14394.22 458
14395.35 417
14396.48 408
14397.61 397
14398.75 407
14399.88 413
14401.01 410
14402.14 432
14403.27 439
14404.41 437
14405.54 430
14406.67 459
14407.80 447
14408.94 445
14410.07 456
14411.20 419
14412.33 432
14413.47 444
14414.60 423
14415.73 444
14416.87 435
14418.00 441
14419.13 437
14420.26 452
14421.40 423
14422.53 413
14423.66 442
14424.80 449
14425.93 473
14427.06 432
14428.20 432
14429.33 414
14430.46 428
14431.59 403
14432.73 405
14433.86 432
14435.00 435
14436.13 440
14437.26 439
14438.40 454
14439.53 450
14440.66 465
14441.80 411
14442.93 445
14444.06 442
14445.20 417
14446.33 418
14447.47 440
14448.60 467
14449.73 436
14450.87 426
14452.00 463
14453.14 477
14454.27 433
14455.41 428
14456.54 455
14457.67 457
14458.81 441
14459.94 455
14461.08 484
14462.21 444
14463.35 458
14464.48 467
14465.62 457
14466.75 426
14467.89 483
14469.02 459
14470.15 456
14471.29 464
14472.42 480
14473.56 463
14474.69 467
14475.83 458
14476.96 429
14478.10 419
14479.24 453
14480.37 446
14481.51 452
14482.64 477
14483.78 499
14484.91 461
14486.05 479
14487.18 486
14488.32 479
14489.45 488
14490.59 531
14491.73 492
14492.86 459
14494.00 507
14495.13 491
14496.27 517
14497.40 519
14498.54 526
14499.68 583
14500.81 549
14501.95 528
14503.08 522
14504.22 503
14505.36 480
14506.49 534
14507.63 528
14508.77 568
14509.90 558
14511.04 543
14512.18 538
14513.31 511
14514.45 548
14515.58 573
14516.72 550
14517.86 542
14519.00 561
14520.13 552
14521.27 528
14522.41 586
14523.54 574
14524.68 544
14525.82 528
14526.95 538
14528.09 530
14529.23 534
14530.37 532
14531.50 547
14532.64 527
14533.78 501
14534.91 496
14536.05 472
14537.19 506
14538.33 493
14539.46 502
14540.60 511
14541.74 484
14542.88 503
14544.02 461
14545.15 521
14546.29 505
14547.43 503
14548.57 480
14549.70 495
14550.84 476
14551.98 466
14553.12 465
14554.26 486
14555.39 463
14556.53 454
14557.67 455
14558.81 462
14559.95 444
14561.09 439
14562.22 441
14563.36 458
14564.50 456
14565.64 489
14566.78 443
14567.92 428
14569.06 445
14570.20 415
14571.33 451
14572.47 455
14573.61 446
14574.75 416
14575.89 411
14577.03 454
14578.17 465
14579.31 439
14580.45 459
14581.59 431
14582.72 437
14583.86 472
14585.00 436
14586.14 423
14587.28 439
14588.42 469
14589.56 504
14590.70 474
14591.84 455
14592.98 458
14594.12 429
14595.26 469
14596.40 460
14597.54 466
14598.68 459
14599.82 467
14600.96 465
14602.10 464
14603.24 430
14604.38 436
14605.52 438
14606.66 462
14607.80 475
14608.94 448
14610.08 487
14611.22 470
14612.36 461
14613.50 458
14614.64 465
14615.78 465
14616.92 474
14618.06 495
14619.20 444
14620.34 456
14621.49 465
14622.63 458
14623.77 454
14624.91 475
14626.05 513
14627.19 485
14628.33 482
14629.47 491
14630.61 463
14631.75 499
14632.90 492
14634.04 479
14635.18 469
14636.32 466
14637.46 465
14638.60 483
14639.74 459
14640.88 447
14642.03 462
14643.17 470
14644.31 478
14645.45 466
14646.59 445
14647.73 441
14648.88 446
14650.02 433
14651.16 442
14652.30 420
14653.44 438
14654.59 441
14655.73 423
14656.87 429
14658.01 410
14659.16 422
14660.30 445
14661.44 447
14662.58 465
14663.72 450
14664.87 437
14666.01 446
14667.15 453
14668.29 419
14669.44 429
14670.58 423
14671.72 448
14672.87 421
14674.01 417
14675.15 403
14676.29 448
14677.44 451
14678.58 431
14679.72 413
14680.87 445
14682.01 406
14683.15 422
14684.30 414
14685.44 422
14686.58 405
14687.73 437
14688.87 433
14690.01 415
14691.16 424
14692.30 398
14693.44 424
14694.59 426
14695.73 382
14696.87 414
14698.02 397
14699.16 414
14700.30 395
14701.45 417
14702.59 396
14703.74 407
14704.88 431
14706.02 401
14707.17 413
14708.31 414
14709.46 410
14710.60 422
14711.75 410
14712.89 410
14714.03 404
14715.18 405
14716.32 430
14717.47 420
14718.61 419
14719.76 384
14720.90 423
14722.05 423
14723.19 418
14724.34 379
14725.48 395
14726.63 377
14727.77 401
14728.92 386
14730.06 398
14731.21 410
14732.35 398
14733.50 435
14734.64 395
14735.79 382
14736.93 405
14738.08 415
14739.22 405
14740.37 401
14741.51 393
14742.66 401
14743.80 397
14744.95 404
14746.09 404
14747.24 382
14748.39 392
14749.53 431
14750.68 385
14751.82 399
14752.97 371
14754.11 393
14755.26 417
14756.41 410
14757.55 398
14758.70 374
14759.85 389
14760.99 346
14762.14 389
14763.28 380
14764.43 412
14765.58 414
14766.72 403
14767.87 419
14769.02 425
14770.16 415
14771.31 406
14772.46 406
14773.60 415
14774.75 425
14775.90 381
14777.04 400
14778.19 398
14779.34 395
14780.48 382
14781.63 377
14782.78 384
14783.92 414
14785.07 409
14786.22 402
14787.37 379
14788.51 344
14789.66 420
14790.81 408
14791.96 373
14793.10 389
14794.25 379
14795.40 354
14796.54 352
14797.69 396
14798.84 396
14799.99 398
14801.14 375
14802.28 378
14803.43 362
14804.58 381
14805.73 379
14806.88 364
14808.02 389
14809.17 415
14810.32 371
14811.47 387
14812.62 361
14813.76 370
14814.91 389
14816.06 388
14817.21 410
14818.36 360
14819.51 386
14820.65 379
14821.80 412
14822.95 376
14824.10 374
14825.25 375
14826.40 369
14827.55 389
14828.69 373
14829.84 392
14830.99 377
14832.14 391
14833.29 374
14834.44 360
14835.59 325
14836.74 398
14837.89 396
14839.04 358
14840.19 371
14841.33 347
14842.48 392
14843.63 359
14844.78 372
14845.93 369
14847.08 379
14848.23 399
14849.38 360
14850.53 357
14851.68 347
14852.83 366
14853.98 391
14855.13 368
14856.28 372
14857.43 356
14858.58 401
14859.73 403
14860.88 367
14862.03 344
14863.18 373
14864.33 362
14865.48 372
14866.63 374
14867.78 401
14868.93 389
14870.08 348
14871.23 383
14872.38 382
14873.53 361
14874.68 368
14875.83 395
14876.98 409
14878.14 371
14879.29 396
14880.44 372
14881.59 344
14882.74 365
14883.89 395
14885.04 377
14886.19 357
14887.34 365
14888.49 381
14889.64 384
14890.80 391
14891.95 380
14893.10 369
14894.25 357
14895.40 377
14896.55 371
14897.70 388
14898.86 395
14900.01 356
14901.16 392
14902.31 405
14903.46 424
14904.61 402
14905.77 401
14906.92 389
14908.07 384
14909.22 387
14910.37 413
14911.53 391
14912.68 368
14913.83 410
14914.98 407
14916.13 404
14917.29 353
14918.44 385
14919.59 391
14920.74 377
14921.90 405
14923.05 371
14924.20 409
14925.35 376
14926.51 364
14927.66 394
14928.81 380
14929.96 399
14931.12 389
14932.27 394
14933.42 414
14934.57 414
14935.73 403
14936.88 389
14938.03 396
14939.19 369
14940.34 389
14941.49 406
14942.65 398
14943.80 369
14944.95 411
14946.11 392
14947.26 406
14948.41 374
14949.57 355
14950.72 386
14951.87 391
14953.03 395
14954.18 370
14955.33 366
14956.49 376
14957.64 384
14958.80 392
14959.95 385
14961.10 363
14962.26 381
14963.41 387
14964.57 372
14965.72 376
14966.87 385
14968.03 387
14969.18 407
14970.34 379
14971.49 386
14972.65 356
14973.80 383
14974.95 378
14976.11 365
14977.26 369
14978.42 386
14979.57 423
14980.73 365
14981.88 381
14983.04 384
14984.19 404
14985.35 381
14986.50 354
14987.66 395
14988.81 363
14989.97 367
14991.12 347
14992.28 345
14993.43 361
14994.59 367
14995.74 397
14996.90 400
14998.05 365
14999.21 381
15000.36 406
15001.52 399
15002.67 359
15003.83 377
15004.99 392
15006.14 373
15007.30 353
15008.45 355
15009.61 404
15010.76 386
15011.92 395
15013.08 360
15014.23 385
15015.39 378
15016.54 367
15017.70 371
15018.86 348
15020.01 350
15021.17 370
15022.32 382
15023.48 365
15024.64 383
15025.79 406
15026.95 366
15028.11 377
15029.26 386
15030.42 357
15031.58 363
15032.73 371
15033.89 357
15035.05 390
15036.20 395
15037.36 372
15038.52 363
15039.67 378
15040.83 383
15041.99 355
15043.15 390
15044.30 375
15045.46 362
15046.62 359
15047.77 375
15048.93 411
15050.09 363
15051.25 355
15052.40 395
15053.56 382
15054.72 360
15055.88 374
15057.03 388
15058.19 386
15059.35 362
15060.51 354
15061.66 352
15062.82 377
15063.98 382
15065.14 408
15066.30 373
15067.45 367
15068.61 357
15069.77 396
15070.93 361
15072.09 372
15073.24 377
15074.40 376
15075.56 379
15076.72 386
15077.88 360
15079.04 355
15080.20 346
15081.35 340
15082.51 365
15083.67 390
15084.83 387
15085.99 409
15087.15 364
15088.31 345
15089.46 332
15090.62 381
15091.78 376
15092.94 358
15094.10 390
15095.26 346
15096.42 371
15097.58 367
15098.74 375
15099.90 378
15101.06 381
15102.22 350
15103.37 397
15104.53 366
15105.69 356
15106.85 397
15108.01 388
15109.17 381
15110.33 364
15111.49 349
15112.65 351
15113.81 356
15114.97 329
15116.13 364
15117.29 353
15118.45 357
15119.61 342
15120.77 357
15121.93 337
15123.09 338
15124.25 347
15125.41 374
15126.57 373
15127.73 376
15128.89 356
15130.05 352
15131.21 366
15132.37 395
15133.53 390
15134.69 381
15135.86 381
15137.02 371
15138.18 368
15139.34 350
15140.50 371
15141.66 355
15142.82 369
15143.98 368
15145.14 366
15146.30 382
15147.46 370
15148.63 362
15149.79 379
15150.95 365
15152.11 374
15153.27 379
15154.43 354
15155.59 363
15156.75 353
15157.92 350
15159.08 358
15160.24 360
15161.40 362
15162.56 342
15163.72 326
15164.89 350
15166.05 381
15167.21 362
15168.37 379
15169.53 377
15170.69 368
15171.86 376
15173.02 379
15174.18 353
15175.34 368
15176.51 368
15177.67 366
15178.83 368
15179.99 360
15181.15 363
15182.32 356
15183.48 337
15184.64 356
15185.80 398
15186.97 383
15188.13 356
15189.29 369
15190.46 372
15191.62 350
15192.78 353
15193.94 394
15195.11 374
15196.27 367
15197.43 365
15198.60 363
15199.76 363
15200.92 332
15202.08 348
15203.25 385
15204.41 373
15205.57 364
15206.74 352
15207.90 334
15209.06 361
15210.23 365
15211.39 349
15212.56 393
15213.72 377
15214.88 383
15216.05 373
15217.21 370
15218.37 372
15219.54 377
15220.70 391
15221.87 369
15223.03 366
15224.19 381
15225.36 385
15226.52 387
15227.69 388
15228.85 375
15230.01 361
15231.18 385
15232.34 383
15233.51 392
15234.67 389
15235.84 369
15237.00 368
15238.16 404
15239.33 390
15240.49 378
15241.66 372
15242.82 382
15243.99 365
15245.15 348
15246.32 369
15247.48 386
15248.65 384
15249.81 356
15250.98 335
15252.14 338
15253.31 331
15254.47 374
15255.64 377
15256.80 349
15257.97 339
15259.13 345
15260.30 383
15261.46 346
15262.63 381
15263.80 385
15264.96 354
15266.13 367
15267.29 340
15268.46 338
15269.62 353
15270.79 346
15271.96 357
15273.12 410
15274.29 353
15275.45 359
15276.62 378
15277.79 350
15278.95 347
15280.12 356
15281.28 351
15282.45 373
15283.62 387
15284.78 367
15285.95 373
15287.12 366
15288.28 412
15289.45 386
15290.62 366
15291.78 326
15292.95 369
15294.12 383
15295.28 362
15296.45 358
15297.62 378
15298.78 356
15299.95 345
15301.12 350
15302.28 352
15303.45 377
15304.62 379
15305.78 353
15306.95 342
15308.12 350
15309.29 360
15310.45 348
15311.62 354
15312.79 328
15313.96 353
15315.12 355
15316.29 375
15317.46 381
15318.63 362
15319.79 373
15320.96 352
15322.13 371
15323.30 358
15324.46 374
15325.63 351
15326.80 337
15327.97 371
15329.14 359
15330.30 348
15331.47 359
15332.64 332
15333.81 364
15334.98 360
15336.14 366
15337.31 345
15338.48 383
15339.65 346
15340.82 355
15341.99 360
15343.16 359
15344.32 341
15345.49 362
15346.66 395
15347.83 370
15349.00 381
15350.17 372
15351.34 362
15352.51 351
15353.67 361
15354.84 360
15356.01 373
15357.18 373
15358.35 353
15359.52 343
15360.69 353
15361.86 334
15363.03 374
15364.20 359
15365.37 358
15366.54 342
15367.71 367
15368.87 393
15370.04 359
15371.21 367
15372.38 366
15373.55 350
15374.72 367
15375.89 371
15377.06 379
15378.23 341
15379.40 356
15380.57 358
15381.74 373
15382.91 364
15384.08 371
15385.25 353
15386.42 365
15387.59 349
15388.76 385
15389.93 375
15391.10 348
15392.27 360
15393.44 373
15394.62 345
15395.79 366
15396.96 393
15398.13 392
15399.30 388
15400.47 343
15401.64 386
15402.81 363
15403.98 340
15405.15 369
15406.32 343
15407.49 346
15408.66 370
15409.84 339
15411.01 365
15412.18 330
15413.35 357
15414.52 368
15415.69 319
15416.86 368
15418.03 371
15419.21 362
15420.38 340
15421.55 365
15422.72 340
15423.89 339
15425.06 358
15426.24 347
15427.41 367
15428.58 361
15429.75 352
15430.92 364
15432.09 353
15433.27 353
15434.44 373
15435.61 364
15436.78 372
15437.96 353
15439.13 359
15440.30 359
15441.47 334
15442.64 356
15443.82 358
15444.99 368
15446.16 357
15447.33 366
15448.51 341
15449.68 348
15450.85 346
15452.02 333
15453.20 342
15454.37 353
15455.54 345
15456.72 362
15457.89 376
15459.06 360
15460.23 339
15461.41 350
15462.58 368
15463.75 346
15464.93 338
15466.10 361
15467.27 359
15468.45 356
15469.62 372
15470.79 332
15471.97 346
15473.14 327
15474.31 342
15475.49 353
15476.66 348
15477.83 374
15479.01 363
15480.18 320
15481.36 332
15482.53 354
15483.70 349
15484.88 339
15486.05 320
15487.23 339
15488.40 319
15489.57 295
15490.75 314
15491.92 348
15493.10 334
15494.27 348
15495.44 345
15496.62 352
15497.79 332
15498.97 366
15500.14 336
15501.32 325
15502.49 360
15503.67 340
15504.84 364
15506.02 330
15507.19 313
15508.36 327
15509.54 357
15510.71 358
15511.89 330
15513.06 329
15514.24 334
15515.41 336
15516.59 338
15517.77 373
15518.94 367
15520.12 347
15521.29 338
15522.47 349
15523.64 354
15524.82 343
15525.99 337
15527.17 354
15528.34 348
15529.52 329
15530.69 341
15531.87 346
15533.05 326
15534.22 347
15535.40 334
15536.57 367
15537.75 361
15538.93 328
15540.10 349
15541.28 375
15542.45 345
15543.63 321
15544.81 349
15545.98 334
15547.16 344
15548.33 332
15549.51 336
15550.69 355
15551.86 305
15553.04 340
15554.22 337
15555.39 364
15556.57 334
15557.75 369
15558.92 353
15560.10 348
15561.28 331
15562.45 361
15563.63 351
15564.81 372
15565.99 360
15567.16 357
15568.34 358
15569.52 341
15570.69 362
15571.87 367
15573.05 342
15574.23 336
15575.40 352
15576.58 391
15577.76 348
15578.93 343
15580.11 362
15581.29 339
15582.47 340
15583.65 355
15584.82 382
15586.00 372
15587.18 359
15588.36 352
15589.53 371
15590.71 374
15591.89 365
15593.07 394
15594.25 370
15595.42 362
15596.60 357
15597.78 389
15598.96 395
15600.14 372
15601.32 384
15602.49 386
15603.67 398
15604.85 363
15606.03 410
15607.21 377
15608.39 388
15609.56 384
15610.74 383
15611.92 371
15613.10 367
15614.28 367
15615.46 359
15616.64 372
15617.82 379
15619.00 382
15620.17 441
15621.35 410
15622.53 405
15623.71 404
15624.89 407
15626.07 388
15627.25 351
15628.43 408
15629.61 383
15630.79 400
15631.97 420
15633.15 408
15634.33 389
15635.51 382
15636.69 396
15637.87 410
15639.05 365
15640.22 406
15641.40 390
15642.58 413
15643.76 405
15644.94 399
15646.12 405
15647.30 397
15648.48 385
15649.66 426
15650.85 398
15652.03 407
15653.21 398
15654.39 440
15655.57 422
15656.75 400
15657.93 415
15659.11 406
15660.29 394
15661.47 408
15662.65 393
15663.83 394
15665.01 401
15666.19 388
15667.37 371
15668.55 415
15669.73 395
15670.92 387
15672.10 411
15673.28 410
15674.46 382
15675.64 386
15676.82 385
15678.00 351
15679.18 371
15680.36 385
15681.55 389
15682.73 354
15683.91 393
15685.09 393
15686.27 385
15687.45 377
15688.63 359
15689.82 403
15691.00 386
15692.18 369
15693.36 369
15694.54 362
15695.73 389
15696.91 386
15698.09 394
15699.27 394
15700.45 398
15701.64 388
15702.82 392
15704.00 409
15705.18 382
15706.36 419
15707.55 402
15708.73 374
15709.91 355
15711.09 387
15712.28 405
15713.46 419
15714.64 398
15715.82 431
15717.01 448
15718.19 429
15719.37 425
15720.55 429
15721.74 401
15722.92 394
15724.10 414
15725.29 397
15726.47 399
15727.65 413
15728.84 447
15730.02 419
15731.20 421
15732.39 426
15733.57 385
15734.75 425
15735.94 428
15737.12 421
15738.30 426
15739.49 411
15740.67 441
15741.85 391
15743.04 395
15744.22 461
15745.40 407
15746.59 432
15747.77 457
15748.96 444
15750.14 415
15751.32 407
15752.51 407
15753.69 405
15754.88 407
15756.06 435
15757.24 397
15758.43 407
15759.61 400
15760.80 406
15761.98 408
15763.17 404
15764.35 399
15765.53 413
15766.72 385
15767.90 377
15769.09 386
15770.27 395
15771.46 400
15772.64 384
15773.83 389
15775.01 395
15776.20 393
15777.38 397
15778.57 381
15779.75 382
15780.94 376
15782.12 388
15783.31 380
15784.49 370
15785.68 360
15786.86 387
15788.05 385
15789.23 383
15790.42 337
15791.60 403
15792.79 399
15793.98 397
15795.16 387
15796.35 366
15797.53 356
15798.72 367
15799.90 410
15801.09 370
15802.28 348
15803.46 371
15804.65 378
15805.83 373
15807.02 337
15808.21 341
15809.39 382
15810.58 385
15811.76 359
15812.95 335
15814.14 359
15815.32 408
15816.51 401
15817.70 382
15818.88 360
15820.07 375
15821.26 374
15822.44 384
15823.63 339
15824.82 388
15826.00 356
15827.19 374
15828.38 352
15829.56 346
15830.75 349
15831.94 359
15833.12 364
15834.31 362
15835.50 370
15836.69 371
15837.87 357
15839.06 361
15840.25 345
15841.44 346
15842.62 353
15843.81 354
15845.00 349
15846.18 350
15847.37 362
15848.56 375
15849.75 346
15850.94 354
15852.12 358
15853.31 367
15854.50 356
15855.69 356
15856.87 354
15858.06 347
15859.25 360
15860.44 360
15861.63 345
15862.81 354
15864.00 362
15865.19 357
15866.38 349
15867.57 339
15868.76 377
15869.94 364
15871.13 351
15872.32 348
15873.51 375
15874.70 386
15875.89 354
15877.08 363
15878.26 389
15879.45 361
15880.64 394
15881.83 366
15883.02 358
15884.21 361
15885.40 360
15886.59 373
15887.78 363
15888.97 338
15890.15 347
15891.34 367
15892.53 335
15893.72 347
15894.91 340
15896.10 395
15897.29 367
15898.48 392
15899.67 373
15900.86 384
15902.05 381
15903.24 401
15904.43 390
15905.62 370
15906.81 352
15908.00 358
15909.19 404
15910.38 355
15911.57 385
15912.76 344
15913.95 380
15915.14 384
15916.33 381
15917.52 352
15918.71 366
15919.90 395
15921.09 399
15922.28 407
15923.47 389
15924.66 389
15925.85 351
15927.04 383
15928.23 374
15929.42 370
15930.61 353
15931.80 377
15932.99 377
15934.18 380
15935.38 359
15936.57 379
15937.76 368
15938.95 373
15940.14 353
15941.33 367
15942.52 379
15943.71 389
15944.90 388
15946.10 359
15947.29 355
15948.48 345
15949.67 362
15950.86 343
15952.05 327
15953.24 348
15954.44 370
15955.63 330
15956.82 335
15958.01 338
15959.20 340
15960.39 363
15961.59 388
15962.78 315
15963.97 320
15965.16 346
15966.35 365
15967.55 357
15968.74 319
15969.93 352
15971.12 326
15972.31 346
15973.51 338
15974.70 318
15975.89 314
15977.08 348
15978.28 326
15979.47 352
15980.66 321
15981.85 301
15983.05 341
15984.24 305
15985.43 305
15986.62 314
15987.82 329
15989.01 321
15990.20 335
15991.40 326
15992.59 321
15993.78 325
15994.98 318
15996.17 328
15997.36 346
15998.55 314
15999.75 312
16000.94 343
16002.13 323
16003.33 355
16004.52 318
16005.72 364
16006.91 322
16008.10 313
16009.30 291
16010.49 312
16011.68 310
16012.88 322
16014.07 318
16015.26 340
16016.46 308
16017.65 326
16018.85 339
16020.04 350
16021.23 341
16022.43 324
16023.62 341
16024.82 346
16026.01 332
16027.21 322
16028.40 331
16029.59 332
16030.79 306
16031.98 314
16033.18 310
16034.37 326
16035.57 302
16036.76 319
16037.96 291
16039.15 331
16040.35 321
16041.54 352
16042.73 315
16043.93 328
16045.12 314
16046.32 316
16047.51 317
16048.71 304
16049.91 328
16051.10 328
16052.30 313
16053.49 346
16054.69 327
16055.88 300
16057.08 317
16058.27 324
16059.47 344
16060.66 313
16061.86 319
16063.05 331
16064.25 332
16065.45 296
16066.64 299
16067.84 327
16069.03 320
16070.23 297
16071.42 282
16072.62 347
16073.82 304
16075.01 324
16076.21 309
16077.41 318
16078.60 328
16079.80 341
16080.99 326
16082.19 350
16083.39 305
16084.58 334
16085.78 317
16086.98 327
16088.17 293
16089.37 295
16090.57 317
16091.76 323
16092.96 331
16094.16 320
16095.35 343
16096.55 339
16097.75 320
16098.94 351
16100.14 325
16101.34 322
16102.53 345
16103.73 316
16104.93 321
16106.13 319
16107.32 340
16108.52 324
16109.72 307
16110.92 287
16112.11 330
16113.31 328
16114.51 315
16115.71 320
16116.90 310
16118.10 302
16119.30 312
16120.50 338
16121.69 322
16122.89 308
16124.09 299
16125.29 310
16126.49 320
16127.68 318
16128.88 304
16130.08 321
16131.28 336
16132.48 315
16133.67 314
16134.87 299
16136.07 326
16137.27 333
16138.47 298
16139.67 277
16140.86 328
16142.06 320
16143.26 322
16144.46 335
16145.66 342
16146.86 322
16148.06 293
16149.26 329
16150.45 308
16151.65 307
16152.85 307
16154.05 315
16155.25 308
16156.45 313
16157.65 316
16158.85 307
16160.05 319
16161.25 321
16162.45 312
16163.64 318
16164.84 323
16166.04 323
16167.24 308
16168.44 290
16169.64 314
16170.84 336
16172.04 342
16173.24 278
16174.44 309
16175.64 303
16176.84 338
16178.04 314
16179.24 324
16180.44 316
16181.64 331
16182.84 300
16184.04 282
16185.24 293
16186.44 310
16187.64 323
16188.84 305
16190.04 322
16191.24 303
16192.44 315
16193.64 305
16194.84 337
16196.04 320
16197.24 310
16198.44 312
16199.65 329
16200.85 315
16202.05 294
16203.25 312
16204.45 335
16205.65 335
16206.85 306
16208.05 335
16209.25 327
16210.45 323
16211.65 308
16212.86 322
16214.06 312
16215.26 283
16216.46 314
16217.66 338
16218.86 335
16220.06 306
16221.27 345
16222.47 311
16223.67 312
16224.87 329
16226.07 318
16227.27 311
16228.48 346
16229.68 333
16230.88 309
16232.08 325
16233.28 318
16234.48 329
16235.69 319
16236.89 332
16238.09 329
16239.29 300
16240.50 323
16241.70 311
16242.90 338
16244.10 326
16245.30 332
16246.51 348
16247.71 307
16248.91 343
16250.11 340
16251.32 315
16252.52 322
16253.72 361
16254.92 339
16256.13 322
16257.33 350
16258.53 338
16259.74 340
16260.94 339
16262.14 365
16263.35 362
16264.55 327
16265.75 320
16266.95 357
16268.16 342
16269.36 340
16270.56 325
16271.77 330
16272.97 333
16274.17 334
16275.38 333
16276.58 353
16277.79 350
16278.99 343
16280.19 358
16281.40 330
16282.60 346
16283.80 340
16285.01 345
16286.21 332
16287.42 345
16288.62 341
16289.82 354
16291.03 350
16292.23 348
16293.44 332
16294.64 350
16295.84 349
16297.05 301
16298.25 353
16299.46 340
16300.66 325
16301.87 305
16303.07 348
16304.27 372
16305.48 353
16306.68 347
16307.89 348
16309.09 322
16310.30 349
16311.50 349
16312.71 323
16313.91 326
16315.12 335
16316.32 335
16317.53 322
16318.73 317
16319.94 318
16321.14 331
16322.35 315
16323.55 301
16324.76 301
16325.96 323
16327.17 312
16328.38 290
16329.58 305
16330.79 304
16331.99 306
16333.20 292
16334.40 330
16335.61 294
16336.81 301
16338.02 282
16339.23 312
16340.43 295
16341.64 265
16342.84 298
16344.05 325
16345.26 330
16346.46 283
16347.67 330
16348.87 324
16350.08 334
16351.29 318
16352.49 309
16353.70 308
16354.91 295
16356.11 294
16357.32 287
16358.53 265
16359.73 300
16360.94 292
16362.15 302
16363.35 278
16364.56 275
16365.77 320
16366.97 309
16368.18 293
16369.39 284
16370.59 289
16371.80 276
16373.01 274
16374.21 287
16375.42 290
16376.63 267
16377.84 303
16379.04 296
16380.25 309
16381.46 281
16382.67 276
16383.87 297
16385.08 299
16386.29 272
16387.50 280
16388.70 276
16389.91 298
16391.12 308
16392.33 279
16393.53 293
16394.74 292
16395.95 301
16397.16 287
16398.37 275
16399.57 281
16400.78 265
16401.99 278
16403.20 308
16404.41 290
16405.62 314
16406.82 309
16408.03 299
16409.24 281
16410.45 300
16411.66 319
16412.87 287
16414.07 295
16415.28 305
16416.49 295
16417.70 267
16418.91 284
16420.12 307
16421.33 301
16422.54 281
16423.75 292
16424.95 291
16426.16 271
16427.37 284
16428.58 288
16429.79 269
16431.00 249
16432.21 279
16433.42 296
16434.63 289
16435.84 293
16437.05 265
16438.26 271
16439.47 256
16440.68 277
16441.88 281
16443.09 275
16444.30 239
16445.51 260
16446.72 262
16447.93 285
16449.14 280
16450.35 282
16451.56 302
16452.77 269
16453.98 249
16455.19 284
16456.40 270
16457.61 239
16458.82 285
16460.03 275
16461.24 253
16462.45 277
16463.67 283
16464.88 264
16466.09 263
16467.30 268
16468.51 267
16469.72 258
16470.93 259
16472.14 232
16473.35 251
16474.56 287
16475.77 272
16476.98 248
16478.19 289
16479.40 244
16480.62 264
16481.83 288
16483.04 285
16484.25 276
16485.46 263
16486.67 305
16487.88 274
16489.09 282
16490.31 260
16491.52 297
16492.73 272
16493.94 247
16495.15 241
16496.36 286
16497.57 289
16498.79 265
16500.00 268
16501.21 266
16502.42 266
16503.63 263
16504.85 272
16506.06 283
16507.27 253
16508.48 250
16509.69 284
16510.91 254
16512.12 265
16513.33 253
16514.54 259
16515.76 269
16516.97 251
16518.18 268
16519.39 270
16520.60 266
16521.82 264
16523.03 274
16524.24 270
16525.46 282
16526.67 277
16527.88 278
16529.09 258
16530.31 245
16531.52 243
16532.73 277
16533.95 268
16535.16 255
16536.37 263
16537.58 264
16538.80 276
16540.01 264
16541.22 259
16542.44 249
16543.65 257
16544.86 258
16546.08 265
16547.29 278
16548.50 270
16549.72 263
16550.93 266
16552.15 247
16553.36 249
16554.57 259
16555.79 271
16557.00 268
16558.21 254
16559.43 268
16560.64 256
16561.86 244
16563.07 245
16564.28 252
16565.50 244
16566.71 271
16567.93 241
16569.14 295
16570.36 244
16571.57 291
16572.78 306
16574.00 276
16575.21 263
16576.43 252
16577.64 251
16578.86 270
16580.07 269
16581.29 261
16582.50 251
16583.72 229
16584.93 259
16586.15 240
16587.36 278
16588.58 252
16589.79 271
16591.01 258
16592.22 273
16593.44 236
16594.65 249
16595.87 260
16597.08 280
16598.30 263
16599.51 264
16600.73 277
16601.94 245
16603.16 263
16604.37 261
16605.59 266
16606.81 243
16608.02 266
16609.24 252
16610.45 245
16611.67 252
16612.89 258
16614.10 262
16615.32 252
16616.53 277
16617.75 250
16618.97 255
16620.18 241
16621.40 271
16622.61 248
16623.83 245
16625.05 236
16626.26 257
16627.48 276
16628.70 268
16629.91 254
16631.13 247
16632.35 241
16633.56 254
16634.78 254
16636.00 261
16637.21 251
16638.43 227
16639.65 239
16640.86 259
16642.08 277
16643.30 230
16644.51 255
16645.73 248
16646.95 257
16648.17 294
16649.38 274
16650.60 240
16651.82 258
16653.03 251
16654.25 260
16655.47 263
16656.69 241
16657.90 236
16659.12 231
16660.34 254
16661.56 257
16662.77 251
16663.99 255
16665.21 259
16666.43 247
16667.65 244
16668.86 243
16670.08 242
16671.30 242
16672.52 280
16673.74 264
16674.95 258
16676.17 252
16677.39 259
16678.61 247
16679.83 242
16681.05 229
16682.26 254
16683.48 248
16684.70 251
16685.92 256
16687.14 264
16688.36 265
16689.58 249
16690.79 275
16692.01 252
16693.23 230
16694.45 254
16695.67 263
16696.89 250
16698.11 251
16699.33 279
16700.55 258
16701.76 247
16702.98 234
16704.20 243
16705.42 225
16706.64 251
16707.86 244
16709.08 251
16710.30 230
16711.52 228
16712.74 242
16713.96 259
16715.18 252
16716.40 251
16717.62 241
16718.84 238
16720.06 247
16721.28 229
16722.50 260
16723.72 227
16724.94 271
16726.16 262
16727.38 263
16728.60 242
16729.82 229
16731.04 252
16732.26 246
16733.48 254
16734.70 233
16735.92 233
16737.14 225
16738.36 240
16739.58 233
16740.80 260
16742.02 248
16743.24 237
16744.46 229
16745.68 252
16746.90 237
16748.12 243
16749.35 255
16750.57 249
16751.79 234
16753.01 240
16754.23 253
16755.45 238
16756.67 238
16757.89 223
16759.11 248
16760.33 248
16761.56 222
16762.78 230
16764.00 272
16765.22 227
16766.44 230
16767.66 229
16768.88 243
16770.11 260
16771.33 241
16772.55 237
16773.77 244
16774.99 211
16776.22 253
16777.44 253
16778.66 261
16779.88 242
16781.10 239
16782.33 222
16783.55 228
16784.77 228
16785.99 255
16787.21 228
16788.44 232
16789.66 231
16790.88 221
16792.10 229
16793.33 222
16794.55 251
16795.77 256
16796.99 238
16798.22 251
16799.44 210
16800.66 256
16801.88 236
16803.11 262
16804.33 244
16805.55 248
16806.78 253
16808.00 244
16809.22 264
16810.44 214
16811.67 231
16812.89 233
16814.11 271
16815.34 212
16816.56 240
16817.78 223
16819.01 262
16820.23 245
16821.45 244
16822.68 248
16823.90 262
16825.13 253
16826.35 240
16827.57 236
16828.80 256
16830.02 236
16831.24 236
16832.47 234
16833.69 232
16834.92 234
16836.14 242
16837.36 249
16838.59 252
16839.81 248
16841.04 239
16842.26 253
16843.48 247
16844.71 253
16845.93 238
16847.16 258
16848.38 232
16849.61 228
16850.83 261
16852.06 259
16853.28 255
16854.51 249
16855.73 262
16856.95 257
16858.18 259
16859.40 265
16860.63 265
16861.85 237
16863.08 260
16864.30 266
16865.53 248
16866.75 242
16867.98 262
16869.21 262
16870.43 263
16871.66 260
16872.88 257
16874.11 255
16875.33 247
16876.56 282
16877.78 285
16879.01 248
16880.23 259
16881.46 263
16882.69 255
16883.91 246
16885.14 235
16886.36 270
16887.59 286
16888.81 272
16890.04 258
16891.27 272
16892.49 291
16893.72 237
16894.94 265
16896.17 261
16897.40 283
16898.62 272
16899.85 256
16901.08 248
16902.30 255
16903.53 243
16904.76 238
16905.98 242
16907.21 252
16908.44 246
16909.66 245
16910.89 246
16912.12 229
16913.34 232
16914.57 238
16915.80 241
16917.02 229
16918.25 243
16919.48 241
16920.70 252
16921.93 247
16923.16 247
16924.39 238
16925.61 264
16926.84 253
16928.07 256
16929.30 224
16930.52 230
16931.75 250
16932.98 243
16934.21 245
16935.43 258
16936.66 228
16937.89 243
16939.12 264
16940.34 262
16941.57 244
16942.80 249
16944.03 243
16945.26 246
16946.48 256
16947.71 233
16948.94 270
16950.17 220
16951.40 229
16952.62 266
16953.85 254
16955.08 226
16956.31 218
16957.54 252
16958.77 252
16959.99 241
16961.22 234
16962.45 249
16963.68 235
16964.91 243
16966.14 245
16967.37 231
16968.60 221
16969.82 219
16971.05 239
16972.28 248
16973.51 239
16974.74 210
16975.97 257
16977.20 234
16978.43 240
16979.66 231
16980.89 241
16982.11 232
16983.34 236
16984.57 245
16985.80 221
16987.03 258
16988.26 233
16989.49 240
16990.72 236
16991.95 245
16993.18 236
16994.41 250
16995.64 223
16996.87 227
16998.10 236
16999.33 242
17000.56 255
17001.79 236
17003.02 222
17004.25 225
17005.48 230
17006.71 235
17007.94 233
17009.17 234
17010.40 255
17011.63 242
17012.86 238
17014.09 232
17015.32 242
17016.55 223
17017.78 221
17019.01 206
17020.25 247
17021.48 236
17022.71 226
17023.94 225
17025.17 211
17026.40 235
17027.63 217
17028.86 224
17030.09 206
17031.32 235
17032.55 222
17033.79 233
17035.02 248
17036.25 223
17037.48 235
17038.71 240
17039.94 251
17041.17 236
17042.41 253
17043.64 245
17044.87 247
17046.10 249
17047.33 235
17048.56 222
17049.80 241
17051.03 245
17052.26 249
17053.49 235
17054.72 240
17055.95 255
17057.19 238
17058.42 250
17059.65 247
17060.88 255
17062.12 246
17063.35 215
17064.58 219
17065.81 224
17067.04 251
17068.28 260
17069.51 230
17070.74 250
17071.97 240
17073.21 218
17074.44 218
17075.67 221
17076.90 238
17078.14 245
17079.37 231
17080.60 247
17081.84 247
17083.07 234
17084.30 223
17085.54 230
17086.77 238
17088.00 215
17089.23 223
17090.47 264
17091.70 235
17092.93 239
17094.17 222
17095.40 253
17096.63 224
17097.87 224
17099.10 246
17100.34 247
17101.57 241
17102.80 250
17104.04 209
17105.27 244
17106.50 255
17107.74 238
17108.97 250
17110.21 223
17111.44 251
17112.67 250
17113.91 233
17115.14 261
17116.38 217
17117.61 230
17118.84 248
17120.08 263
17121.31 256
17122.55 212
17123.78 237
17125.02 236
17126.25 238
17127.48 247
17128.72 244
17129.95 263
17131.19 237
17132.42 244
17133.66 227
17134.89 220
17136.13 224
17137.36 245
17138.60 216
17139.83 211
17141.07 244
17142.30 272
17143.54 238
17144.77 227
17146.01 248
17147.24 225
17148.48 244
17149.71 246
17150.95 232
17152.19 218
17153.42 217
17154.66 237
17155.89 236
17157.13 241
17158.36 214
17159.60 242
17160.83 240
17162.07 258
17163.31 251
17164.54 219
17165.78 236
17167.01 231
17168.25 227
17169.49 260
17170.72 230
17171.96 229
17173.19 258
17174.43 225
17175.67 228
17176.90 233
17178.14 237
17179.38 246
17180.61 215
17181.85 239
17183.09 251
17184.32 227
17185.56 243
17186.80 249
17188.03 272
17189.27 236
17190.51 232
17191.74 233
17192.98 245
17194.22 225
17195.45 236
17196.69 233
17197.93 245
17199.16 218
17200.40 239
17201.64 247
17202.88 256
17204.11 247
17205.35 270
17206.59 242
17207.83 227
17209.06 249
17210.30 265
17211.54 239
17212.78 254
17214.01 260
17215.25 248
17216.49 253
17217.73 258
17218.96 259
17220.20 239
17221.44 247
17222.68 265
17223.92 254
17225.15 229
17226.39 239
17227.63 252
17228.87 264
17230.11 258
17231.35 243
17232.58 225
17233.82 259
17235.06 260
17236.30 242
17237.54 224
17238.78 242
17240.01 239
17241.25 232
17242.49 255
17243.73 255
17244.97 254
17246.21 248
17247.45 241
17248.69 226
17249.93 240
17251.16 228
17252.40 262
17253.64 259
17254.88 244
17256.12 218
17257.36 262
17258.60 254
17259.84 240
17261.08 219
17262.32 231
17263.56 240
17264.80 234
17266.04 238
17267.28 246
17268.51 249
17269.75 237
17270.99 211
17272.23 256
17273.47 238
17274.71 230
17275.95 220
17277.19 252
17278.43 248
17279.67 238
17280.91 219
17282.15 235
17283.39 248
17284.63 235
17285.87 227
17287.11 235
17288.35 231
17289.60 229
17290.84 236
17292.08 214
17293.32 212
17294.56 237
17295.80 219
17297.04 249
17298.28 226
17299.52 216
17300.76 233
17302.00 215
17303.24 217
17304.48 211
17305.72 243
17306.96 245
17308.21 250
17309.45 244
17310.69 233
17311.93 211
17313.17 239
17314.41 231
17315.65 227
17316.89 214
17318.14 233
17319.38 232
17320.62 213
17321.86 231
17323.10 238
17324.34 224
17325.59 217
17326.83 250
17328.07 235
17329.31 235
17330.55 213
17331.79 225
17333.04 231
17334.28 240
17335.52 232
17336.76 226
17338.00 212
17339.25 228
17340.49 221
17341.73 242
17342.97 227
17344.22 214
17345.46 209
17346.70 234
17347.94 217
17349.19 238
17350.43 233
17351.67 224
17352.91 241
17354.16 242
17355.40 236
17356.64 223
17357.88 210
17359.13 220
17360.37 238
17361.61 241
17362.86 225
17364.10 230
17365.34 215
17366.58 219
17367.83 228
17369.07 239
17370.31 225
17371.56 245
17372.80 223
17374.04 220
17375.29 238
17376.53 237
17377.78 255
17379.02 240
17380.26 212
17381.51 242
17382.75 247
17383.99 246
17385.24 245
17386.48 246
17387.72 227
17388.97 213
17390.21 247
17391.46 224
17392.70 241
17393.94 237
17395.19 233
17396.43 262
17397.68 235
17398.92 217
17400.17 222
17401.41 237
17402.65 247
17403.90 227
17405.14 237
17406.39 257
17407.63 212
17408.88 232
17410.12 262
17411.37 229
17412.61 262
17413.86 244
17415.10 241
17416.35 225
17417.59 226
17418.84 237
17420.08 262
17421.33 234
17422.57 201
17423.82 253
17425.06 230
17426.31 230
17427.55 226
17428.80 206
17430.04 247
17431.29 234
17432.53 245
17433.78 237
17435.03 238
17436.27 216
17437.52 234
17438.76 228
17440.01 205
17441.25 230
17442.50 220
17443.75 220
17444.99 204
17446.24 222
17447.48 228
17448.73 231
17449.98 219
17451.22 250
17452.47 229
17453.71 231
17454.96 224
17456.21 232
17457.45 241
17458.70 238
17459.95 231
17461.19 228
17462.44 219
17463.69 237
17464.93 249
17466.18 239
17467.43 226
17468.67 245
17469.92 244
17471.17 243
17472.41 241
17473.66 212
17474.91 235
17476.15 231
17477.40 242
17478.65 234
17479.90 267
17481.14 248
17482.39 229
17483.64 235
17484.88 229
17486.13 257
17487.38 252
17488.63 231
17489.87 246
17491.12 237
17492.37 217
17493.62 224
17494.86 238
17496.11 250
17497.36 226
17498.61 250
17499.86 259
17501.10 268
17502.35 221
17503.60 250
17504.85 243
17506.10 231
17507.34 231
17508.59 255
17509.84 256
17511.09 232
17512.34 250
17513.59 250
17514.83 251
17516.08 260
17517.33 253
17518.58 236
17519.83 254
17521.08 251
17522.33 260
17523.57 227
17524.82 242
17526.07 238
17527.32 248
17528.57 263
17529.82 247
17531.07 226
17532.32 238
17533.57 237
17534.82 255
17536.06 261
17537.31 232
17538.56 237
17539.81 268
17541.06 242
17542.31 246
17543.56 249
17544.81 241
17546.06 248
17547.31 264
17548.56 240
17549.81 251
17551.06 264
17552.31 251
17553.56 242
17554.81 272
17556.06 272
17557.31 244
17558.56 273
17559.81 275
17561.06 241
17562.31 245
17563.56 254
17564.81 265
17566.06 295
17567.31 253
17568.56 265
17569.81 262
17571.06 246
17572.31 274
17573.56 288
17574.81 250
17576.06 253
17577.31 251
17578.56 265
17579.81 254
17581.06 254
17582.31 257
17583.57 257
17584.82 261
17586.07 262
17587.32 268
17588.57 249
17589.82 256
17591.07 243
17592.32 277
17593.57 265
17594.83 267
17596.08 255
17597.33 243
17598.58 240
17599.83 279
17601.08 246
17602.33 252
17603.59 256
17604.84 244
17606.09 266
17607.34 283
17608.59 255
17609.84 243
17611.10 261
17612.35 252
17613.60 237
17614.85 237
17616.10 244
17617.36 247
17618.61 237
17619.86 247
17621.11 264
17622.36 256
17623.62 278
17624.87 248
17626.12 255
17627.37 231
17628.63 233
17629.88 245
17631.13 234
17632.38 251
17633.64 230
17634.89 247
17636.14 248
17637.39 244
17638.65 258
17639.90 257
17641.15 237
17642.41 243
17643.66 268
17644.91 247
17646.17 253
17647.42 229
17648.67 272
17649.92 230
17651.18 246
17652.43 237
17653.68 254
17654.94 250
17656.19 229
17657.44 226
17658.70 238
17659.95 229
17661.21 206
17662.46 251
17663.71 267
17664.97 239
17666.22 223
17667.47 249
17668.73 242
17669.98 217
17671.24 231
17672.49 242
17673.74 223
17675.00 259
17676.25 241
17677.51 247
17678.76 224
17680.02 222
17681.27 221
17682.52 225
17683.78 225
17685.03 212
17686.29 232
17687.54 202
17688.80 227
17690.05 229
17691.31 259
17692.56 241
17693.82 228
17695.07 237
17696.32 233
17697.58 240
17698.83 229
17700.09 225
17701.34 240
17702.60 222
17703.86 238
17705.11 233
17706.37 237
17707.62 216
17708.88 224
17710.13 235
17711.39 224
17712.64 226
17713.90 232
17715.15 220
17716.41 230
17717.66 253
17718.92 246
17720.18 251
17721.43 240
17722.69 210
17723.94 219
17725.20 230
17726.45 229
17727.71 245
17728.97 241
17730.22 230
17731.48 237
17732.74 237
17733.99 219
17735.25 235
17736.50 224
17737.76 228
17739.02 223
17740.27 256
17741.53 244
17742.79 233
17744.04 247
17745.30 224
17746.56 244
17747.81 249
17749.07 248
17750.33 218
17751.58 241
17752.84 239
17754.10 246
17755.35 237
17756.61 243
17757.87 231
17759.12 249
17760.38 239
17761.64 248
17762.90 245
17764.15 274
17765.41 265
17766.67 264
17767.93 222
17769.18 237
17770.44 268
17771.70 238
17772.96 218
17774.21 243
17775.47 251
17776.73 257
17777.99 259
17779.24 226
17780.50 249
17781.76 244
17783.02 257
17784.28 247
17785.53 247
17786.79 239
17788.05 228
17789.31 248
17790.57 259
17791.82 242
17793.08 265
17794.34 262
17795.60 267
17796.86 260
17798.12 256
17799.37 238
17800.63 227
17801.89 237
17803.15 232
17804.41 258
17805.67 249
17806.93 244
17808.19 239
17809.44 245
17810.70 221
17811.96 224
17813.22 234
17814.48 262
17815.74 247
17817.00 213
17818.26 240
17819.52 276
17820.78 241
17822.04 240
17823.29 224
17824.55 201
17825.81 238
17827.07 241
17828.33 251
17829.59 233
17830.85 237
17832.11 209
17833.37 239
17834.63 219
17835.89 212
17837.15 232
17838.41 257
17839.67 240
17840.93 231
17842.19 223
17843.45 190
17844.71 202
17845.97 232
17847.23 244
17848.49 215
17849.75 226
17851.01 235
17852.27 230
17853.53 247
17854.79 231
17856.05 226
17857.31 229
17858.57 216
17859.84 245
17861.10 260
17862.36 254
17863.62 236
17864.88 245
17866.14 230
17867.40 224
17868.66 242
17869.92 222
17871.18 225
17872.44 207
17873.71 222
17874.97 236
17876.23 210
17877.49 225
17878.75 233
17880.01 222
17881.27 215
17882.53 232
17883.80 227
17885.06 213
17886.32 201
17887.58 220
17888.84 223
17890.10 210
17891.37 210
17892.63 228
17893.89 208
17895.15 189
17896.41 217
17897.67 221
17898.94 235
17900.20 206
17901.46 233
17902.72 265
17903.99 241
17905.25 216
17906.51 225
17907.77 215
17909.03 221
17910.30 228
17911.56 226
17912.82 235
17914.08 225
17915.35 207
17916.61 205
17917.87 222
17919.14 195
17920.40 204
17921.66 234
17922.92 225
17924.19 199
17925.45 229
17926.71 224
17927.98 217
17929.24 239
17930.50 249
17931.76 228
17933.03 212
17934.29 214
17935.55 249
17936.82 234
17938.08 207
17939.34 224
17940.61 227
17941.87 228
17943.14 210
17944.40 237
17945.66 204
17946.93 202
17948.19 213
17949.45 212
17950.72 221
17951.98 222
17953.25 205
17954.51 227
17955.77 229
17957.04 208
17958.30 216
17959.57 228
17960.83 240
17962.09 205
17963.36 235
17964.62 225
17965.89 220
17967.15 198
17968.42 230
17969.68 208
17970.95 192
17972.21 216
17973.47 204
17974.74 220
17976.00 194
17977.27 237
17978.53 192
17979.80 240
17981.06 202
17982.33 215
17983.59 239
17984.86 233
17986.12 237
17987.39 212
17988.65 226
17989.92 222
17991.18 199
17992.45 203
17993.71 217
17994.98 234
17996.25 230
17997.51 241
17998.78 234
18000.04 212
18001.31 231
18002.57 231
18003.84 206
18005.10 203
18006.37 201
18007.64 208
18008.90 225
18010.17 217
18011.43 212
18012.70 198
18013.97 216
18015.23 231
18016.50 222
18017.76 210
18019.03 196
18020.30 232
18021.56 207
18022.83 210
18024.10 200
18025.36 218
18026.63 191
18027.90 228
18029.16 199
18030.43 217
18031.70 219
18032.96 217
18034.23 211
18035.50 220
18036.76 219
18038.03 216
18039.30 219
18040.56 204
18041.83 204
18043.10 193
18044.37 248
18045.63 214
18046.90 228
18048.17 213
18049.43 220
18050.70 211
18051.97 212
18053.24 226
18054.50 194
18055.77 225
18057.04 220
18058.31 227
18059.57 208
18060.84 235
18062.11 216
18063.38 254
18064.65 227
18065.91 231
18067.18 241
18068.45 221
18069.72 209
18070.98 226
18072.25 240
18073.52 224
18074.79 240
18076.06 213
18077.33 218
18078.59 255
18079.86 234
18081.13 203
18082.40 228
18083.67 214
18084.94 220
18086.21 210
18087.47 226
18088.74 201
18090.01 250
18091.28 247
18092.55 222
18093.82 248
18095.09 217
18096.36 271
18097.62 227
18098.89 226
18100.16 201
18101.43 232
18102.70 213
18103.97 249
18105.24 231
18106.51 239
18107.78 228
18109.05 244
18110.32 272
18111.59 237
18112.86 260
18114.13 243
18115.40 224
18116.66 234
18117.93 250
18119.20 242
18120.47 232
18121.74 228
18123.01 222
18124.28 228
18125.55 271
18126.82 237
18128.09 248
18129.36 227
18130.63 239
18131.90 237
18133.17 228
18134.44 221
18135.71 238
18136.99 238
18138.26 209
18139.53 238
18140.80 250
18142.07 259
18143.34 209
18144.61 226
18145.88 244
18147.15 222
18148.42 237
18149.69 213
18150.96 233
18152.23 225
18153.50 225
18154.78 202
18156.05 212
18157.32 251
18158.59 231
18159.86 237
18161.13 213
18162.40 222
18163.67 256
18164.94 239
18166.22 224
18167.49 224
18168.76 221
18170.03 246
18171.30 247
18172.57 248
18173.85 217
18175.12 225
18176.39 246
18177.66 247
18178.93 223
18180.20 245
18181.48 249
18182.75 239
18184.02 228
18185.29 243
18186.56 228
18187.84 244
18189.11 219
18190.38 209
18191.65 238
18192.93 234
18194.20 221
18195.47 243
18196.74 224
18198.02 219
18199.29 246
18200.56 239
18201.83 238
18203.11 222
18204.38 235
18205.65 222
18206.92 239
18208.20 226
18209.47 240
18210.74 248
18212.02 231
18213.29 236
18214.56 221
18215.84 229
18217.11 230
18218.38 238
18219.65 225
18220.93 248
18222.20 232
18223.47 230
18224.75 249
18226.02 250
18227.30 258
18228.57 232
18229.84 245
18231.12 240
18232.39 232
18233.66 254
18234.94 238
18236.21 218
18237.48 205
18238.76 255
18240.03 256
18241.31 256
18242.58 248
18243.86 248
18245.13 244
18246.40 260
18247.68 208
18248.95 216
18250.23 240
18251.50 220
18252.77 233
18254.05 215
18255.32 218
18256.60 205
18257.87 247
18259.15 235
18260.42 228
18261.70 227
18262.97 252
18264.25 227
18265.52 236
18266.80 205
18268.07 207
18269.35 240
18270.62 215
18271.90 227
18273.17 230
18274.45 233
18275.72 204
18277.00 221
18278.27 232
18279.55 240
18280.82 233
18282.10 222
18283.37 216
18284.65 201
18285.93 228
18287.20 232
18288.48 249
18289.75 214
18291.03 217
18292.30 208
18293.58 225
18294.86 202
18296.13 200
18297.41 227
18298.68 213
18299.96 232
18301.24 218
18302.51 237
18303.79 213
18305.06 227
18306.34 231
18307.62 230
18308.89 213
18310.17 226
18311.45 217
18312.72 229
18314.00 205
18315.28 231
18316.55 242
18317.83 230
18319.11 217
18320.38 210
18321.66 234
18322.94 215
18324.21 210
18325.49 226
18326.77 222
18328.04 207
18329.32 210
18330.60 204
18331.88 205
18333.15 219
18334.43 209
18335.71 198
18336.98 200
18338.26 221
18339.54 237
18340.82 227
18342.09 221
18343.37 242
18344.65 221
18345.93 239
18347.20 222
18348.48 223
18349.76 218
18351.04 227
18352.32 227
18353.59 232
18354.87 220
18356.15 236
18357.43 231
18358.71 209
18359.98 197
18361.26 210
18362.54 207
18363.82 208
18365.10 212
18366.38 216
18367.65 218
18368.93 218
18370.21 237
18371.49 211
18372.77 212
18374.05 219
18375.33 214
18376.60 217
18377.88 237
18379.16 220
18380.44 214
18381.72 200
18383.00 231
18384.28 221
18385.56 209
18386.84 209
18388.11 204
18389.39 233
18390.67 226
18391.95 223
18393.23 226
18394.51 221
18395.79 217
18397.07 214
18398.35 207
18399.63 215
18400.91 237
18402.19 223
18403.47 207
18404.75 193
18406.03 218
18407.31 214
18408.59 202
18409.87 211
18411.15 221
18412.43 219
18413.71 235
18414.99 217
18416.27 218
18417.55 225
18418.83 216
18420.11 200
18421.39 232
18422.67 232
18423.95 209
18425.23 230
18426.51 223
18427.79 201
18429.07 233
18430.35 229
18431.63 227
18432.91 207
18434.19 213
18435.47 219
18436.75 210
18438.04 228
18439.32 230
18440.60 236
18441.88 220
18443.16 224
18444.44 230
18445.72 227
18447.00 225
18448.28 245
18449.57 251
18450.85 222
18452.13 230
18453.41 209
18454.69 255
18455.97 213
18457.25 225
18458.54 246
18459.82 230
18461.10 202
18462.38 213
18463.66 213
18464.94 216
18466.23 216
18467.51 203
18468.79 234
18470.07 213
18471.35 224
18472.64 189
18473.92 211
18475.20 209
18476.48 210
18477.76 206
18479.05 232
18480.33 226
18481.61 199
18482.89 210
18484.18 238
18485.46 202
18486.74 226
18488.02 220
18489.31 225
18490.59 212
18491.87 227
18493.15 231
18494.44 219
18495.72 231
18497.00 204
18498.29 222
18499.57 227
18500.85 199
18502.13 198
18503.42 213
18504.70 227
18505.98 214
18507.27 231
18508.55 206
18509.83 220
18511.12 220
18512.40 229
18513.68 215
18514.97 197
18516.25 222
18517.54 215
18518.82 206
18520.10 207
18521.39 205
18522.67 239
18523.95 214
18525.24 233
18526.52 235
18527.81 227
18529.09 217
18530.37 213
18531.66 249
18532.94 230
18534.23 213
18535.51 225
18536.79 233
18538.08 234
18539.36 254
18540.65 232
18541.93 206
18543.22 211
18544.50 234
18545.79 249
18547.07 245
18548.36 247
18549.64 209
18550.92 242
18552.21 222
18553.49 222
18554.78 246
18556.06 245
18557.35 233
18558.63 230
18559.92 235
18561.20 239
18562.49 219
18563.77 228
18565.06 234
18566.35 237
18567.63 247
18568.92 225
18570.20 242
18571.49 243
18572.77 244
18574.06 205
18575.34 243
18576.63 235
18577.92 237
18579.20 206
18580.49 228
18581.77 264
18583.06 242
18584.34 215
18585.63 235
18586.92 231
18588.20 244
18589.49 250
18590.77 224
18592.06 214
18593.35 222
18594.63 232
18595.92 231
18597.21 233
18598.49 237
18599.78 236
18601.07 237
18602.35 218
18603.64 223
18604.93 227
18606.21 238
18607.50 238
18608.79 220
18610.07 217
18611.36 238
18612.65 234
18613.93 237
18615.22 206
18616.51 235
18617.79 231
18619.08 237
18620.37 239
18621.66 222
18622.94 208
18624.23 242
18625.52 244
18626.80 220
18628.09 225
18629.38 210
18630.67 217
18631.95 220
18633.24 212
18634.53 209
18635.82 231
18637.11 214
18638.39 224
18639.68 199
18640.97 230
18642.26 243
18643.54 238
18644.83 222
18646.12 215
18647.41 212
18648.70 220
18649.99 219
18651.27 223
18652.56 226
18653.85 223
18655.14 223
18656.43 218
18657.72 218
18659.00 221
18660.29 219
18661.58 234
18662.87 201
18664.16 210
18665.45 224
18666.74 219
18668.02 197
18669.31 205
18670.60 176
18671.89 212
18673.18 238
18674.47 204
18675.76 201
18677.05 223
18678.34 213
18679.63 233
18680.92 218
18682.20 209
18683.49 221
18684.78 233
18686.07 208
18687.36 204
18688.65 231
18689.94 219
18691.23 216
18692.52 212
18693.81 206
18695.10 232
18696.39 242
18697.68 225
18698.97 188
18700.26 208
18701.55 225
18702.84 224
18704.13 215
18705.42 241
18706.71 218
18708.00 236
18709.29 211
18710.58 212
18711.87 197
18713.16 203
18714.45 219
18715.74 235
18717.03 204
18718.32 199
18719.61 214
18720.90 206
18722.20 217
18723.49 197
18724.78 209
18726.07 205
18727.36 226
18728.65 221
18729.94 218
18731.23 219
18732.52 198
18733.81 223
18735.10 212
18736.40 212
18737.69 215
18738.98 220
18740.27 237
18741.56 198
18742.85 197
18744.14 203
18745.43 211
18746.73 215
18748.02 193
18749.31 209
18750.60 211
18751.89 208
18753.18 199
18754.48 220
18755.77 225
18757.06 206
18758.35 209
18759.64 206
18760.94 188
18762.23 222
18763.52 227
18764.81 222
18766.10 209
18767.40 201
18768.69 192
18769.98 205
18771.27 195
18772.57 237
18773.86 201
18775.15 189
18776.44 211
18777.74 235
18779.03 231
18780.32 215
18781.61 233
18782.91 221
18784.20 197
18785.49 209
18786.79 206
18788.08 195
18789.37 217
18790.66 212
18791.96 210
18793.25 216
18794.54 217
18795.84 215
18797.13 212
18798.42 207
18799.72 203
18801.01 211
18802.30 218
18803.60 199
18804.89 221
18806.18 205
18807.48 210
18808.77 198
18810.07 197
18811.36 208
18812.65 216
18813.95 222
18815.24 229
18816.53 230
18817.83 211
18819.12 197
18820.42 213
18821.71 209
18823.00 213
18824.30 224
18825.59 214
18826.89 205
18828.18 206
18829.48 193
18830.77 204
18832.07 198
18833.36 209
18834.65 210
18835.95 204
18837.24 211
18838.54 195
18839.83 197
18841.13 230
18842.42 210
18843.72 209
18845.01 211
18846.31 222
18847.60 213
18848.90 218
18850.19 233
18851.49 206
18852.78 205
18854.08 219
18855.37 214
18856.67 231
18857.96 214
18859.26 202
18860.55 217
18861.85 231
18863.15 240
18864.44 217
18865.74 237
18867.03 227
18868.33 210
18869.62 187
18870.92 201
18872.22 197
18873.51 192
18874.81 214
18876.10 211
18877.40 203
18878.70 200
18879.99 206
18881.29 210
18882.58 216
18883.88 199
18885.18 214
18886.47 229
18887.77 249
18889.07 195
18890.36 200
18891.66 204
18892.95 229
18894.25 215
18895.55 218
18896.84 205
18898.14 200
18899.44 226
18900.73 203
18902.03 218
18903.33 234
18904.63 219
18905.92 212
18907.22 200
18908.52 228
18909.81 207
18911.11 213
18912.41 227
18913.71 222
18915.00 222
18916.30 193
18917.60 203
18918.89 216
18920.19 194
18921.49 223
18922.79 204
18924.09 201
18925.38 241
18926.68 217
18927.98 232
18929.28 199
18930.57 202
18931.87 237
18933.17 196
18934.47 169
18935.77 191
18937.06 190
18938.36 188
18939.66 190
18940.96 207
18942.26 204
18943.55 212
18944.85 203
18946.15 208
18947.45 211
18948.75 221
18950.05 221
18951.35 212
18952.64 201
18953.94 205
18955.24 190
18956.54 191
18957.84 202
18959.14 195
18960.44 224
18961.74 225
18963.03 228
18964.33 229
18965.63 204
18966.93 187
18968.23 214
18969.53 226
18970.83 198
18972.13 194
18973.43 194
18974.73 214
18976.03 191
18977.33 199
18978.62 203
18979.92 215
18981.22 198
18982.52 204
18983.82 217
18985.12 205
18986.42 192
18987.72 175
18989.02 198
18990.32 225
18991.62 212
18992.92 212
18994.22 199
18995.52 187
18996.82 210
18998.12 178
18999.42 189
19000.72 171
19002.02 198
19003.32 200
19004.62 195
19005.92 188
19007.22 179
19008.53 219
19009.83 206
19011.13 189
19012.43 198
19013.73 192
19015.03 192
19016.33 212
19017.63 206
19018.93 190
19020.23 199
19021.53 205
19022.83 198
19024.13 200
19025.44 205
19026.74 179
19028.04 196
19029.34 182
19030.64 202
19031.94 179
19033.24 205
19034.54 182
19035.85 175
19037.15 195
19038.45 187
19039.75 196
19041.05 169
19042.35 196
19043.66 185
19044.96 174
19046.26 191
19047.56 186
19048.86 179
19050.16 179
19051.47 209
19052.77 198
19054.07 201
19055.37 215
19056.67 192
19057.98 193
19059.28 197
19060.58 205
19061.88 180
19063.19 186
19064.49 193
19065.79 201
19067.09 197
19068.40 212
19069.70 191
19071.00 202
19072.30 186
19073.61 194
19074.91 196
19076.21 187
19077.52 195
19078.82 168
19080.12 186
19081.42 201
19082.73 188
19084.03 196
19085.33 205
19086.64 171
19087.94 184
19089.24 190
19090.55 186
19091.85 187
19093.15 179
19094.46 178
19095.76 197
19097.06 181
19098.37 185
19099.67 207
19100.97 181
19102.28 193
19103.58 181
19104.89 200
19106.19 200
19107.49 210
19108.80 198
19110.10 199
19111.40 192
19112.71 189
19114.01 229
19115.32 192
19116.62 198
19117.93 188
19119.23 198
19120.53 196
19121.84 188
19123.14 194
19124.45 192
19125.75 225
19127.06 219
19128.36 195
19129.67 189
19130.97 210
19132.28 185
19133.58 182
19134.88 200
19136.19 202
19137.49 213
19138.80 196
19140.10 193
19141.41 170
19142.71 193
19144.02 192
19145.32 182
19146.63 200
19147.94 177
19149.24 186
19150.55 204
19151.85 186
19153.16 198
19154.46 194
19155.77 194
19157.07 189
19158.38 183
19159.68 169
19160.99 185
19162.30 196
19163.60 200
19164.91 183
19166.21 193
19167.52 204
19168.83 191
19170.13 179
19171.44 184
19172.74 215
19174.05 171
19175.36 155
19176.66 193
19177.97 200
19179.27 203
19180.58 198
19181.89 183
19183.19 199
19184.50 187
19185.81 182
19187.11 197
19188.42 176
19189.73 167
19191.03 181
19192.34 210
19193.65 166
19194.95 194
19196.26 214
19197.57 196
19198.87 178
19200.18 217
19201.49 203
19202.80 193
19204.10 184
19205.41 201
19206.72 182
19208.03 177
19209.33 176
19210.64 175
19211.95 189
19213.25 183
19214.56 191
19215.87 204
19217.18 192
19218.49 201
19219.79 198
19221.10 201
19222.41 195
19223.72 186
19225.02 193
19226.33 210
19227.64 169
19228.95 187
19230.26 201
19231.56 188
19232.87 188
19234.18 193
19235.49 194
19236.80 186
19238.11 194
19239.41 187
19240.72 164
19242.03 160
19243.34 163
19244.65 192
19245.96 191
19247.26 179
19248.57 176
19249.88 165
19251.19 195
19252.50 181
19253.81 178
19255.12 182
19256.43 210
19257.74 184
19259.04 202
19260.35 184
19261.66 167
19262.97 177
19264.28 170
19265.59 181
19266.90 185
19268.21 185
19269.52 168
19270.83 191
19272.14 199
19273.45 173
19274.76 191
19276.07 174
19277.38 205
19278.69 188
19279.99 188
19281.30 168
19282.61 189
19283.92 214
19285.23 186
19286.54 195
19287.85 197
19289.16 176
19290.47 178
19291.78 173
19293.09 180
19294.40 190
19295.72 196
19297.03 186
19298.34 183
19299.65 168
19300.96 170
19302.27 172
19303.58 196
19304.89 170
19306.20 166
19307.51 187
19308.82 191
19310.13 181
19311.44 171
19312.75 185
19314.06 207
19315.37 174
19316.69 182
19318.00 185
19319.31 199
19320.62 164
19321.93 189
19323.24 160
19324.55 180
19325.86 164
19327.18 188
19328.49 175
19329.80 189
19331.11 182
19332.42 187
19333.73 211
19335.04 144
19336.36 170
19337.67 215
19338.98 189
19340.29 176
19341.60 196
19342.91 179
19344.23 202
19345.54 177
19346.85 189
19348.16 169
19349.47 158
19350.79 174
19352.10 183
19353.41 177
19354.72 186
19356.04 200
19357.35 199
19358.66 200
19359.97 175
19361.29 166
19362.60 191
19363.91 177
19365.22 191
19366.54 186
19367.85 165
19369.16 190
19370.47 196
19371.79 188
19373.10 187
19374.41 187
19375.73 193
19377.04 195
19378.35 188
19379.67 182
19380.98 172
19382.29 227
19383.60 190
19384.92 184
19386.23 183
19387.54 155
19388.86 164
19390.17 184
19391.49 184
19392.80 175
19394.11 172
19395.43 202
19396.74 170
19398.05 186
19399.37 185
19400.68 178
19402.00 181
19403.31 157
19404.62 177
19405.94 182
19407.25 173
19408.57 170
19409.88 201
19411.19 185
19412.51 166
19413.82 175
19415.14 182
19416.45 168
19417.77 161
19419.08 186
19420.39 176
19421.71 182
19423.02 185
19424.34 190
19425.65 196
19426.97 163
19428.28 184
19429.60 174
19430.91 186
19432.23 160
19433.54 171
19434.86 189
19436.17 186
19437.49 174
19438.80 168
19440.12 177
19441.43 188
19442.75 150
19444.06 176
19445.38 200
19446.69 199
19448.01 200
19449.32 180
19450.64 169
19451.96 165
19453.27 168
19454.59 193
19455.90 162
19457.22 177
19458.53 159
19459.85 187
19461.17 147
19462.48 141
19463.80 171
19465.11 170
19466.43 173
19467.75 166
19469.06 156
19470.38 160
19471.69 174
19473.01 185
19474.33 186
19475.64 192
19476.96 183
19478.28 167
19479.59 164
19480.91 149
19482.23 163
19483.54 148
19484.86 160
19486.18 162
19487.49 182
19488.81 165
19490.13 186
19491.44 189
19492.76 175
19494.08 173
19495.39 168
19496.71 178
19498.03 198
19499.35 162
19500.66 178
19501.98 180
19503.30 172
19504.61 174
19505.93 162
19507.25 165
19508.57 148
19509.88 156
19511.20 187
19512.52 167
19513.84 183
19515.15 176
19516.47 189
19517.79 170
19519.11 159
19520.43 170
19521.74 180
19523.06 198
19524.38 193
19525.70 187
19527.02 196
19528.33 188
19529.65 171
19530.97 149
19532.29 166
19533.61 172
19534.93 154
19536.24 182
19537.56 172
19538.88 167
19540.20 154
19541.52 184
19542.84 178
19544.16 151
19545.47 173
19546.79 189
19548.11 174
19549.43 158
19550.75 171
19552.07 173
19553.39 159
19554.71 173
19556.03 158
19557.34 163
19558.66 176
19559.98 178
19561.30 183
19562.62 161
19563.94 179
19565.26 170
19566.58 176
19567.90 171
19569.22 179
19570.54 161
19571.86 141
19573.18 172
19574.50 177
19575.82 168
19577.14 186
19578.46 183
19579.78 171
19581.10 175
19582.42 182
19583.74 175
19585.06 154
19586.38 147
19587.70 187
19589.02 182
19590.34 174
19591.66 174
19592.98 200
19594.30 181
19595.62 174
19596.94 184
19598.26 169
19599.58 184
19600.90 163
19602.22 168
19603.54 144
19604.86 167
19606.18 155
19607.50 158
19608.82 182
19610.15 156
19611.47 180
19612.79 178
19614.11 155
19615.43 157
19616.75 168
19618.07 175
19619.39 176
19620.71 186
19622.04 175
19623.36 172
19624.68 190
19626.00 177
19627.32 153
19628.64 172
19629.96 163
19631.29 179
19632.61 196
19633.93 170
19635.25 185
19636.57 183
19637.89 171
19639.22 182
19640.54 161
19641.86 163
19643.18 162
19644.50 207
19645.83 191
19647.15 174
19648.47 155
19649.79 180
19651.12 189
19652.44 185
19653.76 176
19655.08 172
19656.40 163
19657.73 169
19659.05 170
19660.37 157
19661.70 182
19663.02 165
19664.34 187
19665.66 176
19666.99 169
19668.31 180
19669.63 178
19670.95 165
19672.28 167
19673.60 164
19674.92 165
19676.25 153
19677.57 172
19678.89 176
19680.22 169
19681.54 175
19682.86 155
19684.19 172
19685.51 187
19686.83 177
19688.16 151
19689.48 164
19690.80 166
19692.13 155
19693.45 184
19694.78 145
19696.10 167
19697.42 158
19698.75 188
19700.07 181
19701.39 178
19702.72 177
19704.04 192
19705.37 177
19706.69 169
19708.02 178
19709.34 173
19710.66 171
19711.99 191
19713.31 187
19714.64 201
19715.96 159
19717.29 161
19718.61 173
19719.93 160
19721.26 173
19722.58 189
19723.91 182
19725.23 188
19726.56 177
19727.88 158
19729.21 159
19730.53 175
19731.86 193
19733.18 173
19734.51 186
19735.83 176
19737.16 162
19738.48 162
19739.81 165
19741.13 185
19742.46 172
19743.78 180
19745.11 162
19746.44 184
19747.76 165
19749.09 168
19750.41 154
19751.74 162
19753.06 152
19754.39 153
19755.72 182
19757.04 160
19758.37 148
19759.69 146
19761.02 168
19762.34 180
19763.67 151
19765.00 176
19766.32 163
19767.65 208
19768.98 174
19770.30 161
19771.63 158
19772.95 188
19774.28 167
19775.61 175
19776.93 168
19778.26 183
19779.59 168
19780.91 188
19782.24 157
19783.57 144
19784.89 154
19786.22 156
19787.55 167
19788.87 157
19790.20 163
19791.53 181
19792.86 185
19794.18 180
19795.51 174
19796.84 162
19798.16 158
19799.49 174
19800.82 162
19802.15 167
19803.47 163
19804.80 152
19806.13 158
19807.46 165
19808.78 169
19810.11 149
19811.44 168
19812.77 169
19814.09 172
19815.42 171
19816.75 152
19818.08 169
19819.41 170
19820.73 175
19822.06 175
19823.39 186
19824.72 185
19826.05 161
19827.37 187
19828.70 164
19830.03 162
19831.36 164
19832.69 164
19834.02 166
19835.34 184
19836.67 167
19838.00 160
19839.33 176
19840.66 183
19841.99 170
19843.32 144
19844.64 177
19845.97 163
19847.30 162
19848.63 163
19849.96 153
19851.29 162
19852.62 142
19853.95 168
19855.28 173
19856.60 169
19857.93 169
19859.26 160
19860.59 180
19861.92 167
19863.25 149
19864.58 181
19865.91 162
19867.24 161
19868.57 165
19869.90 159
19871.23 161
19872.56 137
19873.89 163
19875.22 172
19876.55 161
19877.88 165
19879.21 170
19880.54 185
19881.87 181
19883.20 167
19884.53 150
19885.86 163
19887.19 157
19888.52 157
19889.85 170
19891.18 165
19892.51 159
19893.84 184
19895.17 176
19896.50 148
19897.83 159
19899.16 185
19900.49 193
19901.82 168
19903.15 155
19904.48 152
19905.81 183
19907.15 143
19908.48 174
19909.81 181
19911.14 192
19912.47 139
19913.80 163
19915.13 163
19916.46 155
19917.79 184
19919.13 183
19920.46 169
19921.79 168
19923.12 159
19924.45 173
19925.78 168
19927.11 149
19928.45 177
19929.78 168
19931.11 155
19932.44 162
19933.77 162
19935.10 179
19936.44 146
19937.77 158
19939.10 178
19940.43 179
19941.76 164
19943.10 180
19944.43 164
19945.76 176
19947.09 163
19948.42 209
19949.76 170
19951.09 185
19952.42 154
19953.75 155
19955.09 176
19956.42 169
19957.75 160
19959.08 178
19960.42 176
19961.75 178
19963.08 180
19964.41 182
19965.75 165
19967.08 150
19968.41 175
19969.75 173
19971.08 145
19972.41 181
19973.74 193
19975.08 167
19976.41 151
19977.74 193
19979.08 192
19980.41 157
19981.74 187
19983.08 176
19984.41 185
19985.74 176
19987.08 167
19988.41 168
19989.75 184
19991.08 191
19992.41 183
19993.75 168
19995.08 178
19996.41 149
19997.75 174
19999.08 170
20000.42 179
20001.75 170
20003.08 191
20004.42 181
20005.75 183
20007.09 167
20008.42 190
20009.75 187
20011.09 156
20012.42 182
20013.76 182
20015.09 186
20016.43 185
20017.76 193
20019.10 190
20020.43 171
20021.76 194
20023.10 189
20024.43 189
20025.77 171
20027.10 173
20028.44 163
20029.77 193
20031.11 176
20032.44 183
20033.78 191
20035.11 201
20036.45 188
20037.78 183
20039.12 194
20040.46 162
20041.79 189
20043.13 191
20044.46 173
20045.80 170
20047.13 168
20048.47 208
20049.80 193
20051.14 184
20052.47 190
20053.81 200
20055.15 207
20056.48 192
20057.82 186
20059.15 180
20060.49 193
20061.83 184
20063.16 189
20064.50 187
20065.83 180
20067.17 169
20068.51 166
20069.84 164
20071.18 161
20072.52 180
20073.85 171
20075.19 175
20076.52 165
20077.86 172
20079.20 186
20080.53 175
20081.87 200
20083.21 204
20084.54 183
20085.88 180
20087.22 170
20088.56 183
20089.89 178
20091.23 163
20092.57 192
20093.90 184
20095.24 175
20096.58 147
20097.91 206
20099.25 178
20100.59 172
20101.93 175
20103.26 178
20104.60 170
20105.94 181
20107.28 168
20108.61 188
20109.95 175
20111.29 183
20112.63 182
20113.96 153
20115.30 196
20116.64 195
20117.98 195
20119.32 150
20120.65 156
20121.99 175
20123.33 189
20124.67 192
20126.01 167
