# Supplementary material for: MALDI-TOF MS typing enables the classification of brewing yeasts of the genus Saccharomyces to major beer styles
Source: PLoS One. 2017 Aug 9;12(8):e0181694. doi: 10.1371/journal.pone.0181694 (PMC5549903; doi:10.1371/journal.pone.0181694)
Supplement: S17 File — The directory includes 90 raw files and was zipped to “.zip”; the folder has three strains with 30 spectra per strain; S1 Text explains the raw files with an example and Table 1 represents the yeast strains used within the experiment. (ZIP) [file pone.0181694.s020.zip › 49-51/30812-1H7-Dias-Dias-Dias-YPG-18h-E-E_2016-10-03_7_0_B7_1.dat]

1998.43 1793
1998.85 1796
1999.27 1798
1999.69 1763
2000.11 1754
2000.54 1828
2000.96 1811
2001.38 1713
2001.80 1672
2002.23 1739
2002.65 1826
2003.07 1783
2003.49 1837
2003.92 1940
2004.34 1853
2004.76 1898
2005.18 1910
2005.61 1928
2006.03 1856
2006.45 1908
2006.87 1883
2007.30 1859
2007.72 1902
2008.14 2000
2008.57 1848
2008.99 1750
2009.41 1784
2009.84 1722
2010.26 1701
2010.68 1674
2011.11 1634
2011.53 1546
2011.95 1605
2012.38 1618
2012.80 1608
2013.22 1662
2013.65 1692
2014.07 1761
2014.49 1756
2014.92 1648
2015.34 1720
2015.77 1780
2016.19 1853
2016.61 1851
2017.04 1858
2017.46 1846
2017.89 1865
2018.31 1934
2018.73 1806
2019.16 1833
2019.58 1805
2020.01 1802
2020.43 1816
2020.85 1675
2021.28 1726
2021.70 1645
2022.13 1582
2022.55 1638
2022.98 1688
2023.40 1665
2023.83 1569
2024.25 1494
2024.68 1574
2025.10 1660
2025.53 1623
2025.95 1607
2026.38 1586
2026.80 1553
2027.23 1555
2027.65 1532
2028.08 1474
2028.50 1672
2028.93 1574
2029.35 1531
2029.78 1617
2030.20 1651
2030.63 1704
2031.05 1626
2031.48 1702
2031.90 1735
2032.33 1625
2032.75 1628
2033.18 1628
2033.61 1627
2034.03 1688
2034.46 1669
2034.88 1708
2035.31 1753
2035.74 1757
2036.16 1754
2036.59 1737
2037.01 1751
2037.44 1820
2037.87 1841
2038.29 1746
2038.72 1826
2039.14 1786
2039.57 1836
2040.00 1795
2040.42 1875
2040.85 1721
2041.28 1789
2041.70 1726
2042.13 1734
2042.56 1638
2042.98 1630
2043.41 1686
2043.84 1641
2044.26 1710
2044.69 1743
2045.12 1702
2045.54 1683
2045.97 1706
2046.40 1735
2046.82 1753
2047.25 1700
2047.68 1638
2048.11 1635
2048.53 1658
2048.96 1666
2049.39 1709
2049.82 1663
2050.24 1567
2050.67 1613
2051.10 1595
2051.53 1601
2051.95 1623
2052.38 1674
2052.81 1665
2053.24 1544
2053.66 1588
2054.09 1608
2054.52 1515
2054.95 1537
2055.38 1514
2055.80 1592
2056.23 1603
2056.66 1645
2057.09 1595
2057.52 1617
2057.94 1708
2058.37 1742
2058.80 1601
2059.23 1631
2059.66 1655
2060.09 1650
2060.51 1620
2060.94 1618
2061.37 1675
2061.80 1636
2062.23 1713
2062.66 1785
2063.09 1811
2063.52 1846
2063.94 1831
2064.37 1774
2064.80 1814
2065.23 1841
2065.66 1725
2066.09 1729
2066.52 1648
2066.95 1657
2067.38 1747
2067.81 1779
2068.24 1699
2068.66 1681
2069.09 1663
2069.52 1623
2069.95 1619
2070.38 1572
2070.81 1651
2071.24 1631
2071.67 1662
2072.10 1691
2072.53 1710
2072.96 1647
2073.39 1649
2073.82 1648
2074.25 1602
2074.68 1648
2075.11 1703
2075.54 1716
2075.97 1735
2076.40 1768
2076.83 1737
2077.26 1769
2077.69 1767
2078.12 1713
2078.55 1759
2078.98 1805
2079.41 1825
2079.84 1825
2080.27 1802
2080.70 1791
2081.14 1840
2081.57 1871
2082.00 1810
2082.43 1820
2082.86 1863
2083.29 1863
2083.72 1836
2084.15 1863
2084.58 1832
2085.01 1796
2085.44 1794
2085.88 1813
2086.31 1735
2086.74 1738
2087.17 1729
2087.60 1772
2088.03 1860
2088.46 1776
2088.89 1859
2089.33 1914
2089.76 1926
2090.19 1975
2090.62 2033
2091.05 1953
2091.48 1920
2091.92 1977
2092.35 2067
2092.78 2059
2093.21 1975
2093.64 1890
2094.07 1875
2094.51 1825
2094.94 1714
2095.37 1706
2095.80 1721
2096.24 1687
2096.67 1646
2097.10 1685
2097.53 1613
2097.96 1674
2098.40 1666
2098.83 1639
2099.26 1624
2099.69 1697
2100.13 1685
2100.56 1752
2100.99 1635
2101.43 1577
2101.86 1674
2102.29 1684
2102.72 1672
2103.16 1643
2103.59 1656
2104.02 1645
2104.46 1667
2104.89 1837
2105.32 1878
2105.76 1822
2106.19 1688
2106.62 1741
2107.05 1729
2107.49 1715
2107.92 1752
2108.36 1736
2108.79 1663
2109.22 1786
2109.66 1763
2110.09 1695
2110.52 1743
2110.96 1762
2111.39 1638
2111.82 1606
2112.26 1598
2112.69 1604
2113.13 1661
2113.56 1557
2113.99 1628
2114.43 1609
2114.86 1669
2115.30 1615
2115.73 1545
2116.16 1535
2116.60 1524
2117.03 1531
2117.47 1591
2117.90 1621
2118.34 1603
2118.77 1568
2119.21 1586
2119.64 1683
2120.07 1681
2120.51 1634
2120.94 1724
2121.38 1728
2121.81 1708
2122.25 1753
2122.68 1701
2123.12 1684
2123.55 1642
2123.99 1762
2124.42 1709
2124.86 1649
2125.29 1615
2125.73 1619
2126.16 1678
2126.60 1631
2127.04 1687
2127.47 1745
2127.91 1766
2128.34 1813
2128.78 1768
2129.21 1779
2129.65 1743
2130.08 1807
2130.52 1770
2130.96 1872
2131.39 1866
2131.83 1873
2132.26 1903
2132.70 1953
2133.14 2017
2133.57 1967
2134.01 1981
2134.44 2070
2134.88 2041
2135.32 2008
2135.75 2080
2136.19 2016
2136.62 1900
2137.06 1924
2137.50 1943
2137.93 1869
2138.37 1768
2138.81 1831
2139.24 1640
2139.68 1647
2140.12 1638
2140.55 1613
2140.99 1602
2141.43 1573
2141.86 1519
2142.30 1566
2142.74 1506
2143.18 1550
2143.61 1633
2144.05 1649
2144.49 1671
2144.92 1728
2145.36 1709
2145.80 1664
2146.24 1742
2146.67 1729
2147.11 1773
2147.55 1845
2147.99 1907
2148.42 1976
2148.86 1966
2149.30 1941
2149.74 1958
2150.17 1937
2150.61 1870
2151.05 1974
2151.49 1840
2151.92 1803
2152.36 1835
2152.80 1699
2153.24 1729
2153.68 1697
2154.11 1794
2154.55 1761
2154.99 1678
2155.43 1758
2155.87 1758
2156.31 1688
2156.74 1719
2157.18 1742
2157.62 1638
2158.06 1547
2158.50 1616
2158.94 1635
2159.38 1741
2159.81 1658
2160.25 1671
2160.69 1615
2161.13 1642
2161.57 1684
2162.01 1700
2162.45 1760
2162.89 1804
2163.33 1791
2163.76 1811
2164.20 1775
2164.64 1688
2165.08 1802
2165.52 1791
2165.96 1787
2166.40 1763
2166.84 1834
2167.28 1851
2167.72 1724
2168.16 1796
2168.60 1915
2169.04 1857
2169.48 1943
2169.92 1906
2170.36 1882
2170.80 1922
2171.24 1894
2171.68 1892
2172.12 1913
2172.56 1916
2173.00 2013
2173.44 2050
2173.88 2011
2174.32 2037
2174.76 2009
2175.20 2065
2175.64 2028
2176.08 2052
2176.52 2067
2176.96 1987
2177.40 1951
2177.84 1992
2178.28 2074
2178.72 1992
2179.16 1912
2179.60 1910
2180.04 1748
2180.48 1726
2180.92 1777
2181.37 1696
2181.81 1746
2182.25 1823
2182.69 1708
2183.13 1680
2183.57 1720
2184.01 1732
2184.45 1750
2184.89 1863
2185.34 1809
2185.78 1952
2186.22 2028
2186.66 2016
2187.10 1961
2187.54 1908
2187.98 1954
2188.43 1970
2188.87 1942
2189.31 1942
2189.75 1928
2190.19 2017
2190.63 2004
2191.08 1941
2191.52 2021
2191.96 1998
2192.40 2053
2192.84 1999
2193.29 2008
2193.73 1978
2194.17 1881
2194.61 1885
2195.05 1936
2195.50 1880
2195.94 1999
2196.38 1980
2196.82 1880
2197.27 1844
2197.71 1883
2198.15 1778
2198.59 1801
2199.04 1814
2199.48 1745
2199.92 1751
2200.37 1840
2200.81 1788
2201.25 1770
2201.69 1823
2202.14 1920
2202.58 1886
2203.02 1816
2203.47 1889
2203.91 1847
2204.35 1913
2204.80 1830
2205.24 1924
2205.68 1978
2206.13 2089
2206.57 2057
2207.01 2115
2207.46 2153
2207.90 2111
2208.34 2091
2208.79 2057
2209.23 2126
2209.67 2047
2210.12 2107
2210.56 2033
2211.01 1997
2211.45 2037
2211.89 1962
2212.34 1901
2212.78 1903
2213.23 1835
2213.67 1867
2214.11 1910
2214.56 1840
2215.00 1834
2215.45 1846
2215.89 1885
2216.34 1724
2216.78 1850
2217.22 1810
2217.67 1864
2218.11 1816
2218.56 1907
2219.00 1997
2219.45 2085
2219.89 2349
2220.34 2518
2220.78 2663
2221.23 2762
2221.67 2998
2222.12 3165
2222.56 3118
2223.01 3115
2223.45 3195
2223.90 3140
2224.34 3053
2224.79 2916
2225.23 2818
2225.68 2581
2226.12 2400
2226.57 2280
2227.01 2256
2227.46 2177
2227.91 2226
2228.35 2238
2228.80 2213
2229.24 2352
2229.69 2425
2230.13 2426
2230.58 2478
2231.03 2516
2231.47 2529
2231.92 2545
2232.36 2471
2232.81 2516
2233.26 2369
2233.70 2374
2234.15 2448
2234.59 2365
2235.04 2261
2235.49 2364
2235.93 2382
2236.38 2278
2236.83 2289
2237.27 2160
2237.72 2240
2238.17 2148
2238.61 2078
2239.06 2101
2239.51 2115
2239.95 1997
2240.40 1998
2240.85 1964
2241.29 1979
2241.74 1919
2242.19 1902
2242.63 1975
2243.08 1945
2243.53 1988
2243.98 1938
2244.42 1946
2244.87 1957
2245.32 1979
2245.76 1889
2246.21 1854
2246.66 1905
2247.11 1894
2247.55 1798
2248.00 1760
2248.45 1830
2248.90 1888
2249.35 1839
2249.79 1946
2250.24 1968
2250.69 1819
2251.14 1785
2251.58 1911
2252.03 1930
2252.48 1845
2252.93 1822
2253.38 1777
2253.82 1679
2254.27 1731
2254.72 1669
2255.17 1733
2255.62 1785
2256.07 1767
2256.51 1765
2256.96 1866
2257.41 1943
2257.86 1992
2258.31 1946
2258.76 1970
2259.21 2138
2259.65 2211
2260.10 2248
2260.55 2303
2261.00 2317
2261.45 2311
2261.90 2197
2262.35 2198
2262.80 2264
2263.25 2234
2263.69 2168
2264.14 2208
2264.59 2177
2265.04 2347
2265.49 2287
2265.94 2265
2266.39 2256
2266.84 2224
2267.29 2368
2267.74 2340
2268.19 2286
2268.64 2339
2269.09 2437
2269.54 2248
2269.99 2275
2270.44 2173
2270.89 2119
2271.34 2119
2271.79 2085
2272.24 2037
2272.69 2044
2273.14 1951
2273.59 1860
2274.04 1781
2274.49 1862
2274.94 1918
2275.39 1899
2275.84 1863
2276.29 1857
2276.74 1899
2277.19 1934
2277.64 1934
2278.09 1996
2278.54 2074
2278.99 2183
2279.44 2137
2279.89 2065
2280.34 2085
2280.79 2108
2281.25 2095
2281.70 1995
2282.15 2087
2282.60 2072
2283.05 2120
2283.50 2198
2283.95 2093
2284.40 2107
2284.85 2190
2285.31 2285
2285.76 2260
2286.21 2243
2286.66 2523
2287.11 2714
2287.56 2906
2288.01 2981
2288.47 3155
2288.92 3400
2289.37 3430
2289.82 3493
2290.27 3459
2290.72 3546
2291.18 3578
2291.63 3519
2292.08 3358
2292.53 3207
2292.98 3115
2293.44 3120
2293.89 2928
2294.34 2915
2294.79 2871
2295.24 2711
2295.70 2501
2296.15 2475
2296.60 2459
2297.05 2379
2297.51 2358
2297.96 2284
2298.41 2249
2298.86 2250
2299.32 2200
2299.77 2149
2300.22 2075
2300.67 2203
2301.13 2098
2301.58 1998
2302.03 2015
2302.49 2069
2302.94 2052
2303.39 1970
2303.85 2120
2304.30 2112
2304.75 2116
2305.20 2088
2305.66 2204
2306.11 2310
2306.56 2400
2307.02 2400
2307.47 2503
2307.93 2560
2308.38 2538
2308.83 2510
2309.29 2533
2309.74 2416
2310.19 2473
2310.65 2399
2311.10 2302
2311.55 2122
2312.01 2217
2312.46 2168
2312.92 2172
2313.37 2207
2313.82 2128
2314.28 2051
2314.73 2023
2315.19 2163
2315.64 2174
2316.10 2219
2316.55 2065
2317.00 2021
2317.46 2103
2317.91 2174
2318.37 2130
2318.82 2108
2319.28 2126
2319.73 2024
2320.19 2145
2320.64 2175
2321.10 2123
2321.55 2054
2322.01 2107
2322.46 2053
2322.92 2021
2323.37 2101
2323.83 2103
2324.28 2128
2324.74 2181
2325.19 2184
2325.65 2222
2326.10 2193
2326.56 2230
2327.01 2238
2327.47 2272
2327.92 2315
2328.38 2387
2328.83 2393
2329.29 2386
2329.74 2330
2330.20 2261
2330.66 2303
2331.11 2332
2331.57 2251
2332.02 2188
2332.48 2124
2332.94 2202
2333.39 2293
2333.85 2123
2334.30 2243
2334.76 2199
2335.22 2299
2335.67 2260
2336.13 2207
2336.58 2422
2337.04 2432
2337.50 2539
2337.95 2608
2338.41 2597
2338.87 2694
2339.32 2679
2339.78 2554
2340.24 2474
2340.69 2557
2341.15 2513
2341.61 2561
2342.06 2555
2342.52 2523
2342.98 2464
2343.43 2414
2343.89 2506
2344.35 2673
2344.81 2598
2345.26 2598
2345.72 2549
2346.18 2570
2346.63 2483
2347.09 2536
2347.55 2415
2348.01 2348
2348.46 2322
2348.92 2292
2349.38 2290
2349.84 2200
2350.29 2177
2350.75 2234
2351.21 2157
2351.67 2118
2352.13 2092
2352.58 2098
2353.04 2112
2353.50 1998
2353.96 2018
2354.41 2036
2354.87 2007
2355.33 2140
2355.79 2177
2356.25 2106
2356.71 2205
2357.16 2212
2357.62 2311
2358.08 2356
2358.54 2431
2359.00 2516
2359.46 2392
2359.91 2516
2360.37 2643
2360.83 2539
2361.29 2472
2361.75 2370
2362.21 2356
2362.67 2347
2363.13 2237
2363.58 2205
2364.04 2281
2364.50 2343
2364.96 2276
2365.42 2254
2365.88 2212
2366.34 2205
2366.80 2299
2367.26 2354
2367.72 2208
2368.18 2158
2368.64 2119
2369.10 2043
2369.55 2119
2370.01 2065
2370.47 2020
2370.93 1955
2371.39 1976
2371.85 2018
2372.31 2119
2372.77 2003
2373.23 2043
2373.69 2063
2374.15 2080
2374.61 2045
2375.07 2011
2375.53 1958
2375.99 2013
2376.45 2082
2376.91 2075
2377.37 2065
2377.83 2073
2378.29 2125
2378.75 2102
2379.21 2078
2379.68 2039
2380.14 1977
2380.60 2140
2381.06 1989
2381.52 2010
2381.98 2080
2382.44 2060
2382.90 2009
2383.36 1988
2383.82 2018
2384.28 2002
2384.74 2034
2385.20 1999
2385.67 2072
2386.13 2053
2386.59 2004
2387.05 1959
2387.51 2011
2387.97 2057
2388.43 2058
2388.89 1962
2389.36 1940
2389.82 1923
2390.28 1972
2390.74 1977
2391.20 1919
2391.66 1989
2392.13 1923
2392.59 1886
2393.05 1973
2393.51 1929
2393.97 1970
2394.43 1899
2394.90 1957
2395.36 1925
2395.82 1891
2396.28 1794
2396.74 1892
2397.21 1946
2397.67 1948
2398.13 1922
2398.59 2034
2399.06 1883
2399.52 1951
2399.98 1939
2400.44 1922
2400.91 2024
2401.37 2031
2401.83 1997
2402.29 2164
2402.76 2241
2403.22 2267
2403.68 2183
2404.14 2164
2404.61 2209
2405.07 2111
2405.53 2110
2406.00 2198
2406.46 2089
2406.92 2058
2407.39 2029
2407.85 1925
2408.31 1915
2408.78 2013
2409.24 1993
2409.70 1867
2410.17 1914
2410.63 1965
2411.09 1965
2411.56 2042
2412.02 2004
2412.48 2057
2412.95 2089
2413.41 2068
2413.87 2238
2414.34 2365
2414.80 2350
2415.27 2412
2415.73 2414
2416.19 2510
2416.66 2600
2417.12 2518
2417.59 2394
2418.05 2450
2418.51 2525
2418.98 2439
2419.44 2430
2419.91 2522
2420.37 2478
2420.84 2424
2421.30 2378
2421.77 2430
2422.23 2510
2422.69 2467
2423.16 2544
2423.62 2592
2424.09 2687
2424.55 2650
2425.02 2698
2425.48 2705
2425.95 2671
2426.41 2587
2426.88 2517
2427.34 2431
2427.81 2464
2428.27 2470
2428.74 2277
2429.20 2221
2429.67 2210
2430.13 2289
2430.60 2221
2431.07 2194
2431.53 2197
2432.00 2317
2432.46 2330
2432.93 2306
2433.39 2341
2433.86 2405
2434.32 2314
2434.79 2352
2435.26 2405
2435.72 2468
2436.19 2541
2436.65 2763
2437.12 2811
2437.59 2808
2438.05 2954
2438.52 3065
2438.98 2998
2439.45 2955
2439.92 2985
2440.38 2772
2440.85 2631
2441.32 2602
2441.78 2455
2442.25 2277
2442.72 2332
2443.18 2269
2443.65 2214
2444.12 2107
2444.58 2117
2445.05 2099
2445.52 2002
2445.98 2026
2446.45 2025
2446.92 2039
2447.38 2059
2447.85 2052
2448.32 2031
2448.78 2079
2449.25 2094
2449.72 2168
2450.19 2195
2450.65 2115
2451.12 2106
2451.59 2192
2452.06 2162
2452.52 2033
2452.99 2081
2453.46 2042
2453.93 2016
2454.39 1998
2454.86 1995
2455.33 2024
2455.80 2087
2456.26 2083
2456.73 1942
2457.20 2029
2457.67 2031
2458.14 2054
2458.60 2038
2459.07 2093
2459.54 2072
2460.01 2042
2460.48 2055
2460.95 2133
2461.41 2108
2461.88 2014
2462.35 2148
2462.82 2205
2463.29 2149
2463.76 2183
2464.22 2291
2464.69 2245
2465.16 2214
2465.63 2253
2466.10 2347
2466.57 2301
2467.04 2206
2467.51 2182
2467.97 2232
2468.44 2175
2468.91 2203
2469.38 2113
2469.85 2024
2470.32 2112
2470.79 2124
2471.26 2048
2471.73 2079
2472.20 2056
2472.67 1935
2473.14 1913
2473.61 2030
2474.07 2005
2474.54 2070
2475.01 2197
2475.48 2272
2475.95 2207
2476.42 2333
2476.89 2495
2477.36 2492
2477.83 2466
2478.30 2587
2478.77 2578
2479.24 2614
2479.71 2524
2480.18 2414
2480.65 2488
2481.12 2439
2481.59 2213
2482.06 2236
2482.53 2128
2483.00 2089
2483.47 2126
2483.95 2097
2484.42 2125
2484.89 2121
2485.36 2055
2485.83 2103
2486.30 2000
2486.77 2113
2487.24 2075
2487.71 2132
2488.18 2160
2488.65 2181
2489.12 2195
2489.59 2246
2490.07 2243
2490.54 2298
2491.01 2293
2491.48 2248
2491.95 2146
2492.42 2146
2492.89 2070
2493.36 2167
2493.84 2225
2494.31 2260
2494.78 2152
2495.25 2114
2495.72 2123
2496.19 2178
2496.66 2171
2497.14 2184
2497.61 2083
2498.08 2145
2498.55 2151
2499.02 2128
2499.50 2023
2499.97 2064
2500.44 2115
2500.91 2082
2501.38 2108
2501.86 2140
2502.33 2175
2502.80 2235
2503.27 2268
2503.74 2252
2504.22 2301
2504.69 2395
2505.16 2478
2505.63 2491
2506.11 2665
2506.58 2774
2507.05 2763
2507.52 2856
2508.00 2737
2508.47 2816
2508.94 2752
2509.42 2672
2509.89 2739
2510.36 2693
2510.83 2574
2511.31 2562
2511.78 2400
2512.25 2404
2512.73 2359
2513.20 2345
2513.67 2367
2514.15 2276
2514.62 2337
2515.09 2283
2515.57 2322
2516.04 2305
2516.51 2293
2516.99 2284
2517.46 2340
2517.94 2283
2518.41 2198
2518.88 2165
2519.36 2195
2519.83 2154
2520.30 2121
2520.78 2083
2521.25 2104
2521.73 2177
2522.20 2077
2522.67 2090
2523.15 2130
2523.62 2091
2524.10 2044
2524.57 2013
2525.05 2031
2525.52 2067
2525.99 2004
2526.47 2029
2526.94 2096
2527.42 2110
2527.89 2104
2528.37 2104
2528.84 2107
2529.32 2157
2529.79 2212
2530.27 2285
2530.74 2293
2531.22 2189
2531.69 2192
2532.17 2291
2532.64 2312
2533.12 2365
2533.59 2432
2534.07 2320
2534.54 2292
2535.02 2299
2535.49 2337
2535.97 2441
2536.44 2364
2536.92 2264
2537.39 2301
2537.87 2311
2538.34 2307
2538.82 2352
2539.30 2291
2539.77 2232
2540.25 2128
2540.72 2310
2541.20 2282
2541.68 2349
2542.15 2342
2542.63 2386
2543.10 2427
2543.58 2543
2544.06 2560
2544.53 2660
2545.01 2887
2545.48 2883
2545.96 2783
2546.44 2825
2546.91 2841
2547.39 2935
2547.87 2890
2548.34 2858
2548.82 2822
2549.30 2753
2549.77 2770
2550.25 2898
2550.73 2908
2551.20 2859
2551.68 2949
2552.16 3023
2552.63 2927
2553.11 3096
2553.59 3044
2554.06 3035
2554.54 3114
2555.02 3096
2555.50 3072
2555.97 2880
2556.45 2737
2556.93 2677
2557.40 2507
2557.88 2463
2558.36 2393
2558.84 2379
2559.31 2391
2559.79 2370
2560.27 2384
2560.75 2366
2561.23 2333
2561.70 2411
2562.18 2341
2562.66 2336
2563.14 2302
2563.61 2307
2564.09 2259
2564.57 2146
2565.05 2107
2565.53 2115
2566.00 2172
2566.48 2113
2566.96 2149
2567.44 2108
2567.92 1992
2568.40 2003
2568.87 2014
2569.35 2071
2569.83 2051
2570.31 2043
2570.79 2030
2571.27 2062
2571.75 2051
2572.22 2110
2572.70 2049
2573.18 2079
2573.66 2086
2574.14 2051
2574.62 2014
2575.10 2084
2575.58 2171
2576.06 2075
2576.54 2106
2577.01 2152
2577.49 2092
2577.97 2120
2578.45 2090
2578.93 2108
2579.41 2154
2579.89 2158
2580.37 2143
2580.85 2143
2581.33 2134
2581.81 2163
2582.29 2169
2582.77 2109
2583.25 2142
2583.73 2189
2584.21 2156
2584.69 2167
2585.17 2272
2585.65 2213
2586.13 2178
2586.61 2278
2587.09 2308
2587.57 2247
2588.05 2222
2588.53 2252
2589.01 2316
2589.49 2377
2589.97 2286
2590.45 2236
2590.93 2321
2591.41 2292
2591.89 2233
2592.37 2344
2592.85 2231
2593.33 2366
2593.81 2430
2594.30 2350
2594.78 2481
2595.26 2406
2595.74 2354
2596.22 2372
2596.70 2285
2597.18 2297
2597.66 2294
2598.14 2263
2598.62 2227
2599.11 2197
2599.59 2185
2600.07 2137
2600.55 2155
2601.03 2163
2601.51 2100
2601.99 2141
2602.48 2171
2602.96 2224
2603.44 2108
2603.92 2145
2604.40 2189
2604.88 2358
2605.37 2358
2605.85 2383
2606.33 2514
2606.81 2661
2607.29 2710
2607.78 2841
2608.26 2801
2608.74 2843
2609.22 2914
2609.70 2760
2610.19 2751
2610.67 2708
2611.15 2649
2611.63 2519
2612.12 2424
2612.60 2471
2613.08 2356
2613.56 2320
2614.05 2291
2614.53 2225
2615.01 2117
2615.49 2055
2615.98 2067
2616.46 2156
2616.94 2047
2617.43 2074
2617.91 2047
2618.39 2143
2618.87 2181
2619.36 2146
2619.84 2118
2620.32 2113
2620.81 2104
2621.29 2106
2621.77 2238
2622.26 2142
2622.74 2174
2623.22 2144
2623.71 2125
2624.19 2098
2624.67 2144
2625.16 2128
2625.64 2124
2626.13 2054
2626.61 2049
2627.09 2116
2627.58 2126
2628.06 2094
2628.55 2086
2629.03 2036
2629.51 2232
2630.00 2217
2630.48 2113
2630.97 2121
2631.45 2124
2631.93 2150
2632.42 2115
2632.90 2096
2633.39 2016
2633.87 2143
2634.36 2232
2634.84 2194
2635.33 2149
2635.81 2202
2636.29 2164
2636.78 2169
2637.26 2228
2637.75 2326
2638.23 2299
2638.72 2273
2639.20 2234
2639.69 2306
2640.17 2378
2640.66 2280
2641.14 2178
2641.63 2233
2642.11 2208
2642.60 2122
2643.08 2074
2643.57 1985
2644.05 1917
2644.54 2137
2645.03 2139
2645.51 2163
2646.00 2165
2646.48 2129
2646.97 2206
2647.45 2273
2647.94 2248
2648.43 2263
2648.91 2254
2649.40 2318
2649.88 2230
2650.37 2210
2650.85 2247
2651.34 2182
2651.83 2097
2652.31 2192
2652.80 2251
2653.29 2295
2653.77 2205
2654.26 2222
2654.74 2158
2655.23 2211
2655.72 2119
2656.20 2190
2656.69 2092
2657.18 2121
2657.66 2149
2658.15 2165
2658.64 2206
2659.12 2146
2659.61 2127
2660.10 2066
2660.58 2231
2661.07 2181
2661.56 2176
2662.05 2193
2662.53 2202
2663.02 2290
2663.51 2279
2663.99 2246
2664.48 2233
2664.97 2277
2665.46 2301
2665.94 2305
2666.43 2230
2666.92 2242
2667.41 2221
2667.89 2267
2668.38 2241
2668.87 2244
2669.36 2333
2669.84 2444
2670.33 2482
2670.82 2548
2671.31 2693
2671.80 2819
2672.28 2858
2672.77 2819
2673.26 2898
2673.75 3031
2674.24 3053
2674.72 3053
2675.21 3028
2675.70 2997
2676.19 2990
2676.68 3013
2677.17 2951
2677.65 2953
2678.14 3053
2678.63 3069
2679.12 3227
2679.61 3266
2680.10 3259
2680.59 3326
2681.07 3425
2681.56 3347
2682.05 3251
2682.54 3303
2683.03 3152
2683.52 3058
2684.01 2973
2684.50 2862
2684.99 2811
2685.47 2721
2685.96 2529
2686.45 2427
2686.94 2422
2687.43 2351
2687.92 2365
2688.41 2344
2688.90 2238
2689.39 2322
2689.88 2409
2690.37 2317
2690.86 2364
2691.35 2318
2691.84 2214
2692.33 2247
2692.82 2332
2693.31 2337
2693.80 2351
2694.29 2294
2694.78 2321
2695.27 2226
2695.76 2332
2696.25 2406
2696.74 2571
2697.23 2563
2697.72 2539
2698.21 2686
2698.70 2683
2699.19 2711
2699.68 2775
2700.17 2695
2700.66 2777
2701.15 2742
2701.64 2761
2702.13 2714
2702.62 2565
2703.11 2497
2703.61 2573
2704.10 2434
2704.59 2345
2705.08 2327
2705.57 2402
2706.06 2316
2706.55 2253
2707.04 2261
2707.53 2269
2708.02 2239
2708.52 2183
2709.01 2268
2709.50 2225
2709.99 2129
2710.48 2036
2710.97 2257
2711.46 2313
2711.96 2243
2712.45 2273
2712.94 2302
2713.43 2403
2713.92 2259
2714.41 2166
2714.91 2233
2715.40 2342
2715.89 2279
2716.38 2290
2716.87 2279
2717.37 2272
2717.86 2371
2718.35 2322
2718.84 2240
2719.33 2408
2719.83 2401
2720.32 2417
2720.81 2384
2721.30 2405
2721.80 2466
2722.29 2388
2722.78 2318
2723.27 2357
2723.77 2349
2724.26 2304
2724.75 2231
2725.24 2280
2725.74 2167
2726.23 2164
2726.72 2203
2727.22 2162
2727.71 2203
2728.20 2191
2728.70 2148
2729.19 2163
2729.68 2161
2730.18 2129
2730.67 2223
2731.16 2385
2731.65 2291
2732.15 2316
2732.64 2324
2733.14 2318
2733.63 2256
2734.12 2306
2734.62 2309
2735.11 2262
2735.60 2309
2736.10 2374
2736.59 2410
2737.08 2455
2737.58 2434
2738.07 2229
2738.57 2201
2739.06 2213
2739.55 2197
2740.05 2109
2740.54 2235
2741.04 2213
2741.53 2083
2742.03 2120
2742.52 2025
2743.01 2069
2743.51 2111
2744.00 2071
2744.50 2105
2744.99 2093
2745.49 2165
2745.98 2258
2746.48 2301
2746.97 2221
2747.47 2339
2747.96 2266
2748.46 2293
2748.95 2341
2749.45 2382
2749.94 2418
2750.44 2515
2750.93 2474
2751.43 2500
2751.92 2600
2752.42 2516
2752.91 2611
2753.41 2677
2753.90 2513
2754.40 2512
2754.89 2498
2755.39 2465
2755.88 2469
2756.38 2403
2756.87 2304
2757.37 2265
2757.87 2363
2758.36 2264
2758.86 2184
2759.35 2296
2759.85 2229
2760.35 2204
2760.84 2280
2761.34 2245
2761.83 2238
2762.33 2307
2762.83 2241
2763.32 2212
2763.82 2219
2764.31 2141
2764.81 2208
2765.31 2179
2765.80 2234
2766.30 2214
2766.80 2156
2767.29 2220
2767.79 2265
2768.29 2220
2768.78 2267
2769.28 2300
2769.78 2362
2770.27 2405
2770.77 2404
2771.27 2553
2771.76 2568
2772.26 2598
2772.76 2508
2773.26 2637
2773.75 2775
2774.25 2815
2774.75 2802
2775.24 2764
2775.74 2752
2776.24 2793
2776.74 2745
2777.23 2729
2777.73 2755
2778.23 2673
2778.73 2649
2779.22 2654
2779.72 2580
2780.22 2528
2780.72 2472
2781.21 2510
2781.71 2535
2782.21 2509
2782.71 2482
2783.21 2555
2783.70 2495
2784.20 2586
2784.70 2554
2785.20 2482
2785.70 2294
2786.20 2431
2786.69 2397
2787.19 2475
2787.69 2470
2788.19 2359
2788.69 2403
2789.19 2387
2789.68 2373
2790.18 2432
2790.68 2512
2791.18 2556
2791.68 2652
2792.18 2645
2792.68 2674
2793.18 2971
2793.67 3085
2794.17 3110
2794.67 3198
2795.17 3255
2795.67 3407
2796.17 3310
2796.67 3302
2797.17 3329
2797.67 3118
2798.17 2974
2798.67 2848
2799.17 2989
2799.66 2789
2800.16 2787
2800.66 2676
2801.16 2699
2801.66 2626
2802.16 2620
2802.66 2677
2803.16 2796
2803.66 2878
2804.16 3064
2804.66 3275
2805.16 3466
2805.66 3551
2806.16 3602
2806.66 3732
2807.16 3930
2807.66 3944
2808.16 3820
2808.66 3636
2809.16 3503
2809.66 3383
2810.16 3245
2810.66 2935
2811.16 2886
2811.66 2732
2812.17 2668
2812.67 2551
2813.17 2561
2813.67 2544
2814.17 2611
2814.67 2636
2815.17 2658
2815.67 2731
2816.17 2678
2816.67 2711
2817.17 2714
2817.67 2761
2818.18 2757
2818.68 2718
2819.18 2528
2819.68 2569
2820.18 2615
2820.68 2625
2821.18 2568
2821.68 2545
2822.19 2519
2822.69 2567
2823.19 2584
2823.69 2534
2824.19 2463
2824.69 2515
2825.20 2480
2825.70 2355
2826.20 2351
2826.70 2399
2827.20 2366
2827.70 2339
2828.21 2398
2828.71 2359
2829.21 2357
2829.71 2327
2830.22 2424
2830.72 2511
2831.22 2608
2831.72 2550
2832.22 2596
2832.73 2671
2833.23 2710
2833.73 2529
2834.23 2482
2834.74 2494
2835.24 2556
2835.74 2487
2836.24 2450
2836.75 2460
2837.25 2384
2837.75 2414
2838.26 2434
2838.76 2414
2839.26 2323
2839.76 2322
2840.27 2355
2840.77 2377
2841.27 2369
2841.78 2370
2842.28 2472
2842.78 2563
2843.29 2500
2843.79 2513
2844.29 2611
2844.80 2755
2845.30 2649
2845.80 2667
2846.31 2616
2846.81 2737
2847.32 2645
2847.82 2540
2848.32 2513
2848.83 2487
2849.33 2525
2849.83 2439
2850.34 2448
2850.84 2481
2851.35 2363
2851.85 2366
2852.35 2258
2852.86 2398
2853.36 2438
2853.87 2429
2854.37 2439
2854.88 2428
2855.38 2372
2855.88 2428
2856.39 2419
2856.89 2366
2857.40 2448
2857.90 2579
2858.41 2559
2858.91 2559
2859.42 2656
2859.92 2536
2860.43 2516
2860.93 2481
2861.44 2458
2861.94 2354
2862.45 2252
2862.95 2354
2863.46 2311
2863.96 2199
2864.47 2111
2864.97 2144
2865.48 2098
2865.98 2179
2866.49 2151
2866.99 2148
2867.50 2220
2868.00 2241
2868.51 2323
2869.02 2367
2869.52 2395
2870.03 2441
2870.53 2424
2871.04 2359
2871.54 2369
2872.05 2386
2872.56 2409
2873.06 2419
2873.57 2361
2874.07 2368
2874.58 2387
2875.09 2299
2875.59 2428
2876.10 2444
2876.61 2382
2877.11 2380
2877.62 2512
2878.12 2538
2878.63 2439
2879.14 2579
2879.64 2563
2880.15 2695
2880.66 2586
2881.16 2676
2881.67 2707
2882.18 2838
2882.68 3059
2883.19 3227
2883.70 3315
2884.20 3518
2884.71 3694
2885.22 4042
2885.73 4050
2886.23 4005
2886.74 3954
2887.25 3947
2887.75 3653
2888.26 3558
2888.77 3352
2889.28 3225
2889.78 3125
2890.29 2967
2890.80 2740
2891.31 2800
2891.81 2824
2892.32 2660
2892.83 2728
2893.34 2627
2893.84 2614
2894.35 2639
2894.86 2681
2895.37 2769
2895.88 2762
2896.38 2805
2896.89 2858
2897.40 2926
2897.91 3054
2898.42 3196
2898.92 3359
2899.43 3428
2899.94 3535
2900.45 3579
2900.96 3542
2901.47 3565
2901.98 3536
2902.48 3509
2902.99 3403
2903.50 3541
2904.01 3542
2904.52 3588
2905.03 3466
2905.54 3388
2906.04 3281
2906.55 3161
2907.06 3081
2907.57 2969
2908.08 2935
2908.59 2824
2909.10 2845
2909.61 2764
2910.12 2623
2910.63 2738
2911.14 2689
2911.64 2702
2912.15 2809
2912.66 2733
2913.17 2649
2913.68 2697
2914.19 2665
2914.70 2672
2915.21 2577
2915.72 2642
2916.23 2572
2916.74 2503
2917.25 2599
2917.76 2606
2918.27 2560
2918.78 2569
2919.29 2554
2919.80 2690
2920.31 2758
2920.82 2848
2921.33 2953
2921.84 3226
2922.35 3418
2922.86 3586
2923.37 3859
2923.88 3970
2924.39 3967
2924.90 3856
2925.41 3692
2925.92 3566
2926.44 3473
2926.95 3286
2927.46 3023
2927.97 2820
2928.48 2743
2928.99 2656
2929.50 2530
2930.01 2503
2930.52 2594
2931.03 2486
2931.54 2526
2932.05 2586
2932.57 2553
2933.08 2649
2933.59 2667
2934.10 2710
2934.61 2739
2935.12 2732
2935.63 2569
2936.15 2663
2936.66 2616
2937.17 2701
2937.68 2579
2938.19 2618
2938.70 2564
2939.22 2569
2939.73 2565
2940.24 2554
2940.75 2640
2941.26 2571
2941.77 2674
2942.29 2831
2942.80 2887
2943.31 3007
2943.82 3030
2944.34 3170
2944.85 3116
2945.36 3009
2945.87 2999
2946.38 3140
2946.90 3033
2947.41 2977
2947.92 2863
2948.43 2752
2948.95 2692
2949.46 2750
2949.97 2781
2950.48 2573
2951.00 2621
2951.51 2601
2952.02 2612
2952.54 2486
2953.05 2490
2953.56 2535
2954.08 2499
2954.59 2413
2955.10 2431
2955.61 2449
2956.13 2366
2956.64 2501
2957.15 2531
2957.67 2572
2958.18 2564
2958.69 2707
2959.21 2851
2959.72 2879
2960.23 2903
2960.75 2872
2961.26 2771
2961.78 2661
2962.29 2762
2962.80 2752
2963.32 2674
2963.83 2669
2964.35 2680
2964.86 2634
2965.37 2667
2965.89 2599
2966.40 2555
2966.92 2537
2967.43 2523
2967.94 2490
2968.46 2442
2968.97 2421
2969.49 2516
2970.00 2468
2970.52 2467
2971.03 2455
2971.54 2469
2972.06 2456
2972.57 2387
2973.09 2455
2973.60 2491
2974.12 2395
2974.63 2473
2975.15 2490
2975.66 2475
2976.18 2641
2976.69 2615
2977.21 2554
2977.72 2612
2978.24 2643
2978.75 2580
2979.27 2567
2979.78 2563
2980.30 2484
2980.81 2544
2981.33 2647
2981.84 2630
2982.36 2629
2982.88 2692
2983.39 2754
2983.91 2844
2984.42 2791
2984.94 2879
2985.45 2886
2985.97 2900
2986.49 2837
2987.00 2869
2987.52 2941
2988.03 2889
2988.55 2922
2989.07 2966
2989.58 3011
2990.10 3113
2990.61 2986
2991.13 2961
2991.65 2981
2992.16 2939
2992.68 3095
2993.20 3155
2993.71 3371
2994.23 3462
2994.75 3593
2995.26 3592
2995.78 3896
2996.30 3805
2996.81 3843
2997.33 3946
2997.85 3872
2998.36 3678
2998.88 3718
2999.40 3509
2999.91 3499
3000.43 3429
3000.95 3579
3001.46 3652
3001.98 3776
3002.50 3950
3003.02 4260
3003.53 4247
3004.05 4437
3004.57 4520
3005.09 4446
3005.60 4137
3006.12 4022
3006.64 3658
3007.16 3426
3007.67 3297
3008.19 3140
3008.71 2975
3009.23 2893
3009.74 2837
3010.26 2715
3010.78 2758
3011.30 2746
3011.82 2643
3012.33 2703
3012.85 2847
3013.37 2841
3013.89 2906
3014.41 3011
3014.93 2897
3015.44 3051
3015.96 3054
3016.48 3122
3017.00 3119
3017.52 3008
3018.04 3118
3018.55 3143
3019.07 3180
3019.59 3190
3020.11 3097
3020.63 3117
3021.15 3151
3021.67 3165
3022.19 3353
3022.71 3464
3023.22 3434
3023.74 3221
3024.26 3114
3024.78 3189
3025.30 3181
3025.82 3042
3026.34 3034
3026.86 2923
3027.38 2882
3027.90 2869
3028.42 2835
3028.94 2683
3029.46 2763
3029.98 2921
3030.49 2886
3031.01 2973
3031.53 3158
3032.05 3394
3032.57 3488
3033.09 3628
3033.61 3808
3034.13 3752
3034.65 3776
3035.17 3850
3035.69 3831
3036.21 3754
3036.73 3632
3037.25 3458
3037.77 3532
3038.29 3389
3038.81 3299
3039.34 3176
3039.86 3086
3040.38 3081
3040.90 2916
3041.42 2833
3041.94 2798
3042.46 2882
3042.98 2979
3043.50 2850
3044.02 2873
3044.54 2913
3045.06 2926
3045.58 2994
3046.10 2916
3046.63 2870
3047.15 2825
3047.67 2766
3048.19 2714
3048.71 2675
3049.23 2659
3049.75 2657
3050.27 2633
3050.79 2606
3051.32 2633
3051.84 2622
3052.36 2639
3052.88 2703
3053.40 2630
3053.92 2627
3054.45 2631
3054.97 2612
3055.49 2600
3056.01 2699
3056.53 2772
3057.05 2713
3057.58 2678
3058.10 2634
3058.62 2669
3059.14 2564
3059.66 2693
3060.19 2729
3060.71 2699
3061.23 2601
3061.75 2674
3062.28 2718
3062.80 2770
3063.32 2716
3063.84 2784
3064.37 2770
3064.89 2755
3065.41 2759
3065.93 2663
3066.46 2656
3066.98 2745
3067.50 2725
3068.02 2646
3068.55 2644
3069.07 2659
3069.59 2594
3070.12 2661
3070.64 2772
3071.16 2756
3071.69 2894
3072.21 2986
3072.73 2895
3073.26 2949
3073.78 3001
3074.30 3049
3074.83 3015
3075.35 3022
3075.87 3139
3076.40 3263
3076.92 3397
3077.44 3448
3077.97 3463
3078.49 3483
3079.01 3507
3079.54 3510
3080.06 3477
3080.59 3510
3081.11 3417
3081.63 3175
3082.16 3226
3082.68 3274
3083.21 3171
3083.73 3166
3084.25 3088
3084.78 3027
3085.30 3001
3085.83 2957
3086.35 3049
3086.88 2980
3087.40 2937
3087.93 2988
3088.45 2947
3088.97 2984
3089.50 2957
3090.02 2911
3090.55 3090
3091.07 3056
3091.60 3069
3092.12 3081
3092.65 3169
3093.17 3165
3093.70 3138
3094.22 3238
3094.75 3345
3095.27 3354
3095.80 3539
3096.32 3498
3096.85 3519
3097.37 3647
3097.90 3874
3098.43 4231
3098.95 4520
3099.48 5023
3100.00 5696
3100.53 6206
3101.05 6777
3101.58 7270
3102.10 7391
3102.63 7165
3103.16 6774
3103.68 6511
3104.21 5774
3104.73 5107
3105.26 4534
3105.79 4066
3106.31 3704
3106.84 3462
3107.36 3357
3107.89 3238
3108.42 3140
3108.94 3074
3109.47 3122
3110.00 3233
3110.52 3315
3111.05 3141
3111.57 3075
3112.10 3040
3112.63 2982
3113.15 2901
3113.68 2753
3114.21 2806
3114.74 2697
3115.26 2699
3115.79 2600
3116.32 2639
3116.84 2529
3117.37 2484
3117.90 2759
3118.42 2819
3118.95 2733
3119.48 2790
3120.01 2753
3120.53 2766
3121.06 2852
3121.59 2896
3122.11 2862
3122.64 2891
3123.17 2765
3123.70 2707
3124.22 2919
3124.75 2949
3125.28 2851
3125.81 2842
3126.34 2897
3126.86 2930
3127.39 2823
3127.92 2750
3128.45 2733
3128.98 2658
3129.50 2533
3130.03 2592
3130.56 2562
3131.09 2547
3131.62 2588
3132.14 2600
3132.67 2672
3133.20 2501
3133.73 2529
3134.26 2671
3134.79 2593
3135.31 2637
3135.84 2768
3136.37 2763
3136.90 2700
3137.43 2689
3137.96 2701
3138.49 2792
3139.02 2667
3139.54 2664
3140.07 2638
3140.60 2586
3141.13 2565
3141.66 2707
3142.19 2721
3142.72 2752
3143.25 2896
3143.78 2980
3144.31 3061
3144.84 3109
3145.37 3141
3145.89 3140
3146.42 3280
3146.95 3261
3147.48 3268
3148.01 3206
3148.54 3240
3149.07 3232
3149.60 3233
3150.13 3033
3150.66 2910
3151.19 2755
3151.72 2703
3152.25 2728
3152.78 2734
3153.31 2709
3153.84 2584
3154.37 2695
3154.90 2823
3155.43 2753
3155.96 2735
3156.49 2779
3157.02 2695
3157.55 2748
3158.08 2790
3158.61 2582
3159.14 2567
3159.68 2606
3160.21 2645
3160.74 2642
3161.27 2630
3161.80 2566
3162.33 2656
3162.86 2645
3163.39 2665
3163.92 2751
3164.45 2798
3164.98 2917
3165.51 2880
3166.05 2826
3166.58 2917
3167.11 2892
3167.64 2868
3168.17 2872
3168.70 2742
3169.23 2744
3169.76 2681
3170.30 2615
3170.83 2574
3171.36 2589
3171.89 2576
3172.42 2636
3172.95 2607
3173.49 2571
3174.02 2556
3174.55 2626
3175.08 2644
3175.61 2698
3176.15 2695
3176.68 2719
3177.21 2733
3177.74 2644
3178.27 2652
3178.81 2674
3179.34 2613
3179.87 2728
3180.40 2575
3180.93 2476
3181.47 2614
3182.00 2644
3182.53 2668
3183.06 2617
3183.60 2620
3184.13 2545
3184.66 2592
3185.20 2545
3185.73 2486
3186.26 2447
3186.79 2648
3187.33 2556
3187.86 2629
3188.39 2621
3188.93 2517
3189.46 2613
3189.99 2564
3190.52 2450
3191.06 2514
3191.59 2463
3192.12 2615
3192.66 2592
3193.19 2530
3193.72 2559
3194.26 2503
3194.79 2541
3195.33 2549
3195.86 2512
3196.39 2450
3196.93 2543
3197.46 2676
3197.99 2683
3198.53 2752
3199.06 2732
3199.60 2897
3200.13 2850
3200.66 2908
3201.20 3094
3201.73 3067
3202.27 3102
3202.80 3036
3203.33 2986
3203.87 2933
3204.40 2879
3204.94 2918
3205.47 2960
3206.01 2957
3206.54 3058
3207.07 3085
3207.61 3099
3208.14 3024
3208.68 3165
3209.21 3021
3209.75 3138
3210.28 3215
3210.82 3025
3211.35 2966
3211.89 2870
3212.42 2855
3212.96 2761
3213.49 2690
3214.03 2690
3214.56 2778
3215.10 2832
3215.63 2906
3216.17 2968
3216.70 2993
3217.24 3129
3217.78 3058
3218.31 3017
3218.85 2979
3219.38 3054
3219.92 2996
3220.45 2961
3220.99 2981
3221.52 2962
3222.06 3043
3222.60 3088
3223.13 3121
3223.67 3139
3224.20 3120
3224.74 3157
3225.28 2958
3225.81 2944
3226.35 3002
3226.88 2920
3227.42 2821
3227.96 2742
3228.49 2634
3229.03 2686
3229.57 2642
3230.10 2666
3230.64 2757
3231.18 2569
3231.71 2748
3232.25 2723
3232.79 2664
3233.32 2824
3233.86 2872
3234.40 2740
3234.93 2815
3235.47 2955
3236.01 3059
3236.54 3077
3237.08 3090
3237.62 3072
3238.15 3080
3238.69 3125
3239.23 3184
3239.77 3137
3240.30 2994
3240.84 2980
3241.38 2956
3241.92 2867
3242.45 2860
3242.99 2921
3243.53 2756
3244.07 2837
3244.60 2842
3245.14 2846
3245.68 2819
3246.22 2828
3246.75 2869
3247.29 2945
3247.83 2997
3248.37 2943
3248.91 2831
3249.44 2978
3249.98 3014
3250.52 3151
3251.06 3131
3251.60 3325
3252.14 3254
3252.67 3289
3253.21 3370
3253.75 3448
3254.29 3503
3254.83 3471
3255.37 3563
3255.90 3564
3256.44 3629
3256.98 3568
3257.52 3518
3258.06 3629
3258.60 3677
3259.14 3926
3259.68 3783
3260.21 4021
3260.75 4154
3261.29 4357
3261.83 4334
3262.37 4361
3262.91 4618
3263.45 4723
3263.99 4819
3264.53 4865
3265.07 4739
3265.61 4777
3266.15 4629
3266.69 4650
3267.23 4424
3267.76 4195
3268.30 3946
3268.84 3729
3269.38 3514
3269.92 3491
3270.46 3315
3271.00 3330
3271.54 3313
3272.08 3375
3272.62 3267
3273.16 3343
3273.70 3440
3274.24 3487
3274.78 3600
3275.32 3597
3275.86 3652
3276.40 3631
3276.94 3581
3277.48 3694
3278.03 3696
3278.57 3706
3279.11 3591
3279.65 3722
3280.19 3599
3280.73 3674
3281.27 3893
3281.81 3643
3282.35 3504
3282.89 3518
3283.43 3435
3283.97 3512
3284.51 3486
3285.05 3458
3285.60 3575
3286.14 3433
3286.68 3511
3287.22 3557
3287.76 3506
3288.30 3576
3288.84 3685
3289.38 3814
3289.93 3902
3290.47 4265
3291.01 4488
3291.55 4669
3292.09 5063
3292.63 5436
3293.18 5784
3293.72 6016
3294.26 6090
3294.80 6403
3295.34 6314
3295.88 6047
3296.43 5726
3296.97 5579
3297.51 5213
3298.05 4901
3298.59 4596
3299.14 4397
3299.68 4281
3300.22 4126
3300.76 3981
3301.31 3908
3301.85 3903
3302.39 3900
3302.93 4060
3303.48 3902
3304.02 3966
3304.56 4012
3305.10 3819
3305.65 3704
3306.19 3781
3306.73 3944
3307.27 3962
3307.82 3957
3308.36 3824
3308.90 3819
3309.45 3862
3309.99 3751
3310.53 3915
3311.07 3999
3311.62 4184
3312.16 4236
3312.70 4375
3313.25 4561
3313.79 4666
3314.33 4856
3314.88 5174
3315.42 5118
3315.97 5142
3316.51 5216
3317.05 5262
3317.60 5356
3318.14 5355
3318.68 5394
3319.23 5310
3319.77 5408
3320.32 5384
3320.86 5453
3321.40 5475
3321.95 5103
3322.49 4892
3323.04 4912
3323.58 4894
3324.12 4685
3324.67 4629
3325.21 4834
3325.76 4662
3326.30 4425
3326.85 4455
3327.39 4469
3327.93 4555
3328.48 4595
3329.02 4813
3329.57 5290
3330.11 6212
3330.66 7160
3331.20 8655
3331.75 10405
3332.29 12505
3332.84 14963
3333.38 17390
3333.93 18959
3334.47 20100
3335.02 20320
3335.56 20222
3336.11 19481
3336.65 18062
3337.20 16109
3337.74 13887
3338.29 11948
3338.83 10185
3339.38 8579
3339.92 7225
3340.47 6305
3341.02 5633
3341.56 5048
3342.11 4500
3342.65 4375
3343.20 4249
3343.74 4135
3344.29 4006
3344.84 3938
3345.38 3985
3345.93 3897
3346.47 3684
3347.02 3684
3347.57 3639
3348.11 3615
3348.66 3633
3349.21 3606
3349.75 3502
3350.30 3460
3350.84 3596
3351.39 3628
3351.94 3624
3352.48 3682
3353.03 3723
3353.58 3740
3354.12 3741
3354.67 3698
3355.22 3732
3355.76 3715
3356.31 3625
3356.86 3621
3357.40 3660
3357.95 3514
3358.50 3432
3359.05 3422
3359.59 3313
3360.14 3273
3360.69 3349
3361.23 3321
3361.78 3314
3362.33 3321
3362.88 3295
3363.42 3266
3363.97 3306
3364.52 3334
3365.07 3306
3365.61 3232
3366.16 3187
3366.71 3196
3367.26 3193
3367.80 3319
3368.35 3398
3368.90 3382
3369.45 3452
3370.00 3584
3370.54 3930
3371.09 3989
3371.64 3904
3372.19 4134
3372.74 4348
3373.28 4315
3373.83 4134
3374.38 3892
3374.93 3832
3375.48 3696
3376.03 3534
3376.57 3341
3377.12 3177
3377.67 3068
3378.22 3015
3378.77 2975
3379.32 2810
3379.87 2856
3380.42 2832
3380.96 2840
3381.51 2812
3382.06 2934
3382.61 2911
3383.16 2922
3383.71 3006
3384.26 2897
3384.81 2881
3385.36 2838
3385.91 2928
3386.45 2879
3387.00 2846
3387.55 2713
3388.10 2932
3388.65 2973
3389.20 2965
3389.75 2964
3390.30 2795
3390.85 2904
3391.40 2964
3391.95 2790
3392.50 2876
3393.05 2854
3393.60 2930
3394.15 2988
3394.70 2912
3395.25 2840
3395.80 2985
3396.35 2914
3396.90 2893
3397.45 2861
3398.00 2857
3398.55 2831
3399.10 2824
3399.65 2765
3400.20 2825
3400.75 2723
3401.30 2639
3401.85 2741
3402.40 2667
3402.95 2705
3403.50 2655
3404.06 2599
3404.61 2648
3405.16 2619
3405.71 2569
3406.26 2574
3406.81 2582
3407.36 2654
3407.91 2793
3408.46 2784
3409.01 2757
3409.56 2813
3410.12 2905
3410.67 2957
3411.22 3118
3411.77 3056
3412.32 3022
3412.87 3046
3413.42 3032
3413.98 3020
3414.53 2957
3415.08 2957
3415.63 2917
3416.18 2868
3416.73 2776
3417.29 2748
3417.84 2645
3418.39 2674
3418.94 2530
3419.49 2462
3420.05 2615
3420.60 2678
3421.15 2799
3421.70 2790
3422.25 2782
3422.81 3007
3423.36 2935
3423.91 2826
3424.46 2827
3425.01 2877
3425.57 2777
3426.12 2635
3426.67 2527
3427.23 2645
3427.78 2567
3428.33 2525
3428.88 2631
3429.44 2641
3429.99 2665
3430.54 2642
3431.09 2648
3431.65 2636
3432.20 2653
3432.75 2696
3433.31 2658
3433.86 2595
3434.41 2591
3434.97 2601
3435.52 2580
3436.07 2701
3436.63 2781
3437.18 2829
3437.73 2814
3438.29 2714
3438.84 2695
3439.39 2693
3439.95 2796
3440.50 2885
3441.05 2728
3441.61 2703
3442.16 2665
3442.72 2621
3443.27 2770
3443.82 2774
3444.38 2651
3444.93 2709
3445.48 2638
3446.04 2637
3446.59 2577
3447.15 2532
3447.70 2548
3448.26 2552
3448.81 2564
3449.36 2577
3449.92 2601
3450.47 2596
3451.03 2570
3451.58 2462
3452.14 2435
3452.69 2399
3453.25 2483
3453.80 2543
3454.36 2476
3454.91 2464
3455.47 2557
3456.02 2558
3456.58 2413
3457.13 2532
3457.69 2638
3458.24 2496
3458.80 2454
3459.35 2510
3459.91 2553
3460.46 2621
3461.02 2694
3461.57 2704
3462.13 2682
3462.68 2713
3463.24 2732
3463.79 2791
3464.35 2884
3464.90 2952
3465.46 2902
3466.02 3083
3466.57 3016
3467.13 3066
3467.68 3029
3468.24 3133
3468.80 3090
3469.35 2965
3469.91 2916
3470.46 2911
3471.02 2990
3471.58 2913
3472.13 2827
3472.69 2836
3473.24 2707
3473.80 2783
3474.36 2885
3474.91 2852
3475.47 2910
3476.03 3007
3476.58 3084
3477.14 3090
3477.70 3263
3478.25 3274
3478.81 3386
3479.37 3389
3479.92 3331
3480.48 3426
3481.04 3296
3481.59 3229
3482.15 3238
3482.71 3170
3483.26 3088
3483.82 3271
3484.38 3230
3484.94 3333
3485.49 3378
3486.05 3488
3486.61 3585
3487.17 3637
3487.72 3900
3488.28 4352
3488.84 4519
3489.40 4643
3489.95 4937
3490.51 5420
3491.07 5311
3491.63 5355
3492.18 5331
3492.74 5126
3493.30 4921
3493.86 4509
3494.42 4347
3494.97 4394
3495.53 4553
3496.09 4638
3496.65 4845
3497.21 5326
3497.76 5486
3498.32 5613
3498.88 5902
3499.44 5942
3500.00 6359
3500.56 6844
3501.11 7129
3501.67 7443
3502.23 8207
3502.79 8759
3503.35 9189
3503.91 9301
3504.47 9287
3505.03 9180
3505.58 8779
3506.14 8157
3506.70 7370
3507.26 6801
3507.82 6137
3508.38 5619
3508.94 4965
3509.50 4469
3510.06 4041
3510.62 3716
3511.17 3446
3511.73 3328
3512.29 3119
3512.85 3071
3513.41 3124
3513.97 2908
3514.53 2987
3515.09 2978
3515.65 2970
3516.21 2966
3516.77 3008
3517.33 2971
3517.89 2995
3518.45 3031
3519.01 3026
3519.57 2963
3520.13 2990
3520.69 3137
3521.25 3193
3521.81 3241
3522.37 3122
3522.93 3157
3523.49 3150
3524.05 3146
3524.61 3095
3525.17 3035
3525.73 2895
3526.29 2839
3526.85 2773
3527.41 2804
3527.97 2830
3528.54 2832
3529.10 2802
3529.66 2861
3530.22 2958
3530.78 2936
3531.34 2834
3531.90 2940
3532.46 2939
3533.02 2984
3533.58 3036
3534.14 3235
3534.71 3255
3535.27 3094
3535.83 3157
3536.39 3013
3536.95 3115
3537.51 3087
3538.07 3049
3538.64 3036
3539.20 2967
3539.76 2968
3540.32 3048
3540.88 3056
3541.44 3133
3542.00 3270
3542.57 3218
3543.13 3252
3543.69 3246
3544.25 3106
3544.81 3078
3545.38 2946
3545.94 2817
3546.50 2758
3547.06 2734
3547.62 2737
3548.19 2596
3548.75 2616
3549.31 2703
3549.87 2637
3550.44 2705
3551.00 2732
3551.56 2785
3552.12 2756
3552.69 2809
3553.25 2826
3553.81 2810
3554.37 2871
3554.94 2944
3555.50 2820
3556.06 2815
3556.63 2831
3557.19 2828
3557.75 2827
3558.31 2795
3558.88 2630
3559.44 2549
3560.00 2686
3560.57 2639
3561.13 2729
3561.69 2713
3562.26 2682
3562.82 2713
3563.38 2704
3563.95 2643
3564.51 2507
3565.07 2541
3565.64 2543
3566.20 2584
3566.77 2490
3567.33 2404
3567.89 2387
3568.46 2494
3569.02 2490
3569.59 2427
3570.15 2456
3570.71 2447
3571.28 2516
3571.84 2585
3572.41 2530
3572.97 2616
3573.53 2709
3574.10 2772
3574.66 2838
3575.23 2884
3575.79 2957
3576.36 2956
3576.92 2970
3577.48 2929
3578.05 2914
3578.61 2890
3579.18 2793
3579.74 2749
3580.31 2686
3580.87 2672
3581.44 2670
3582.00 2605
3582.57 2533
3583.13 2539
3583.70 2530
3584.26 2483
3584.83 2489
3585.39 2557
3585.96 2516
3586.52 2513
3587.09 2579
3587.65 2543
3588.22 2562
3588.79 2471
3589.35 2580
3589.92 2656
3590.48 2643
3591.05 2669
3591.61 2726
3592.18 2635
3592.74 2592
3593.31 2686
3593.88 2636
3594.44 2603
3595.01 2792
3595.57 2831
3596.14 2779
3596.71 2691
3597.27 2873
3597.84 2822
3598.40 2783
3598.97 2701
3599.54 2655
3600.10 2642
3600.67 2652
3601.24 2712
3601.80 2724
3602.37 2724
3602.94 2680
3603.50 2669
3604.07 2698
3604.64 2637
3605.20 2565
3605.77 2510
3606.34 2469
3606.90 2441
3607.47 2503
3608.04 2463
3608.60 2537
3609.17 2434
3609.74 2430
3610.30 2471
3610.87 2521
3611.44 2607
3612.01 2610
3612.57 2664
3613.14 2931
3613.71 3225
3614.28 3524
3614.84 3918
3615.41 4361
3615.98 4831
3616.55 5005
3617.11 5263
3617.68 5286
3618.25 5316
3618.82 5060
3619.39 4658
3619.95 4325
3620.52 4036
3621.09 3626
3621.66 3307
3622.23 2993
3622.79 2830
3623.36 2680
3623.93 2653
3624.50 2490
3625.07 2495
3625.63 2449
3626.20 2391
3626.77 2366
3627.34 2368
3627.91 2457
3628.48 2481
3629.05 2447
3629.61 2508
3630.18 2447
3630.75 2466
3631.32 2458
3631.89 2500
3632.46 2575
3633.03 2501
3633.60 2480
3634.16 2544
3634.73 2508
3635.30 2514
3635.87 2547
3636.44 2665
3637.01 2587
3637.58 2605
3638.15 2660
3638.72 2849
3639.29 2824
3639.86 2902
3640.43 3066
3641.00 3141
3641.57 3028
3642.14 3098
3642.71 3086
3643.27 3027
3643.84 2939
3644.41 2888
3644.98 2996
3645.55 2970
3646.12 2961
3646.69 3037
3647.26 3069
3647.83 3028
3648.40 3024
3648.97 3023
3649.54 2997
3650.12 3108
3650.69 3141
3651.26 3088
3651.83 3123
3652.40 3102
3652.97 3209
3653.54 3230
3654.11 3207
3654.68 3264
3655.25 3291
3655.82 3291
3656.39 3238
3656.96 3434
3657.53 3396
3658.10 3490
3658.67 3471
3659.25 3435
3659.82 3434
3660.39 3299
3660.96 3230
3661.53 3089
3662.10 2988
3662.67 2982
3663.24 2950
3663.81 3053
3664.39 3192
3664.96 3177
3665.53 3236
3666.10 3268
3666.67 3213
3667.24 3141
3667.81 3163
3668.39 3111
3668.96 3082
3669.53 3046
3670.10 3025
3670.67 2888
3671.25 2896
3671.82 2901
3672.39 3037
3672.96 2996
3673.53 3102
3674.11 3044
3674.68 3122
3675.25 3012
3675.82 2879
3676.39 2967
3676.97 2997
3677.54 2905
3678.11 2865
3678.68 2865
3679.26 2826
3679.83 2915
3680.40 2856
3680.97 2800
3681.55 2877
3682.12 2729
3682.69 2810
3683.27 2849
3683.84 2834
3684.41 2939
3684.98 3020
3685.56 3121
3686.13 3190
3686.70 3372
3687.28 3550
3687.85 3448
3688.42 3496
3689.00 3513
3689.57 3432
3690.14 3375
3690.72 3363
3691.29 3138
3691.86 3058
3692.44 2913
3693.01 2763
3693.58 2778
3694.16 2708
3694.73 2627
3695.31 2613
3695.88 2564
3696.45 2584
3697.03 2639
3697.60 2653
3698.18 2538
3698.75 2616
3699.32 2669
3699.90 2677
3700.47 2814
3701.05 2787
3701.62 2830
3702.19 2787
3702.77 2811
3703.34 2765
3703.92 2777
3704.49 2758
3705.07 2640
3705.64 2677
3706.22 2728
3706.79 2709
3707.37 2588
3707.94 2611
3708.51 2615
3709.09 2575
3709.66 2630
3710.24 2525
3710.81 2645
3711.39 2736
3711.96 2654
3712.54 2679
3713.11 2734
3713.69 2736
3714.27 2840
3714.84 2814
3715.42 2919
3715.99 2957
3716.57 2926
3717.14 2896
3717.72 2955
3718.29 2938
3718.87 2984
3719.44 3072
3720.02 2986
3720.60 2831
3721.17 2842
3721.75 2747
3722.32 2626
3722.90 2738
3723.47 2655
3724.05 2493
3724.63 2504
3725.20 2482
3725.78 2566
3726.36 2596
3726.93 2562
3727.51 2737
3728.08 2729
3728.66 2915
3729.24 2929
3729.81 3115
3730.39 3227
3730.97 3302
3731.54 3347
3732.12 3424
3732.70 3420
3733.27 3388
3733.85 3321
3734.43 3218
3735.00 3177
3735.58 3129
3736.16 3063
3736.73 2939
3737.31 2866
3737.89 2756
3738.47 2741
3739.04 2768
3739.62 2591
3740.20 2693
3740.77 2592
3741.35 2555
3741.93 2550
3742.51 2574
3743.08 2549
3743.66 2595
3744.24 2655
3744.82 2770
3745.39 2595
3745.97 2584
3746.55 2668
3747.13 2691
3747.71 2618
3748.28 2505
3748.86 2607
3749.44 2574
3750.02 2546
3750.59 2498
3751.17 2497
3751.75 2491
3752.33 2519
3752.91 2498
3753.49 2494
3754.06 2522
3754.64 2627
3755.22 2850
3755.80 2839
3756.38 2869
3756.96 3021
3757.53 3120
3758.11 3152
3758.69 3152
3759.27 3032
3759.85 2988
3760.43 2828
3761.01 2908
3761.59 2880
3762.17 2766
3762.74 2705
3763.32 2639
3763.90 2519
3764.48 2424
3765.06 2440
3765.64 2463
3766.22 2505
3766.80 2449
3767.38 2373
3767.96 2398
3768.54 2448
3769.12 2402
3769.70 2508
3770.27 2458
3770.85 2469
3771.43 2399
3772.01 2452
3772.59 2520
3773.17 2525
3773.75 2551
3774.33 2423
3774.91 2405
3775.49 2408
3776.07 2362
3776.65 2396
3777.23 2419
3777.81 2358
3778.39 2371
3778.97 2349
3779.55 2347
3780.13 2345
3780.71 2370
3781.29 2329
3781.88 2313
3782.46 2343
3783.04 2467
3783.62 2396
3784.20 2308
3784.78 2316
3785.36 2482
3785.94 2513
3786.52 2543
3787.10 2437
3787.68 2516
3788.26 2497
3788.84 2421
3789.43 2474
3790.01 2495
3790.59 2547
3791.17 2497
3791.75 2565
3792.33 2479
3792.91 2496
3793.49 2622
3794.08 2587
3794.66 2538
3795.24 2501
3795.82 2508
3796.40 2555
3796.98 2590
3797.56 2537
3798.15 2621
3798.73 2744
3799.31 2709
3799.89 2821
3800.47 2824
3801.06 2769
3801.64 2956
3802.22 2747
3802.80 2723
3803.38 2752
3803.97 2654
3804.55 2655
3805.13 2621
3805.71 2793
3806.29 2833
3806.88 2800
3807.46 2842
3808.04 2891
3808.62 2980
3809.21 2882
3809.79 2867
3810.37 2812
3810.95 2888
3811.54 2949
3812.12 2957
3812.70 2939
3813.29 2948
3813.87 2990
3814.45 2946
3815.03 2952
3815.62 2992
3816.20 2859
3816.78 2808
3817.37 2606
3817.95 2603
3818.53 2545
3819.12 2447
3819.70 2382
3820.28 2319
3820.87 2317
3821.45 2313
3822.03 2331
3822.62 2221
3823.20 2311
3823.78 2308
3824.37 2225
3824.95 2253
3825.54 2360
3826.12 2326
3826.70 2460
3827.29 2392
3827.87 2488
3828.46 2517
3829.04 2563
3829.62 2544
3830.21 2557
3830.79 2574
3831.38 2594
3831.96 2564
3832.54 2529
3833.13 2557
3833.71 2478
3834.30 2597
3834.88 2522
3835.47 2485
3836.05 2514
3836.64 2457
3837.22 2385
3837.81 2539
3838.39 2523
3838.98 2489
3839.56 2575
3840.15 2448
3840.73 2452
3841.31 2317
3841.90 2441
3842.49 2427
3843.07 2398
3843.66 2426
3844.24 2437
3844.83 2481
3845.41 2451
3846.00 2355
3846.58 2289
3847.17 2357
3847.75 2373
3848.34 2418
3848.92 2460
3849.51 2482
3850.10 2506
3850.68 2514
3851.27 2556
3851.85 2586
3852.44 2689
3853.02 2678
3853.61 2586
3854.20 2604
3854.78 2605
3855.37 2810
3855.95 2927
3856.54 3204
3857.13 3473
3857.71 3941
3858.30 4297
3858.89 4771
3859.47 5110
3860.06 5420
3860.64 5665
3861.23 5734
3861.82 5607
3862.40 5292
3862.99 4937
3863.58 4624
3864.16 4546
3864.75 4349
3865.34 4207
3865.92 4147
3866.51 3897
3867.10 3871
3867.69 3693
3868.27 3400
3868.86 3301
3869.45 3298
3870.03 3193
3870.62 3144
3871.21 3141
3871.80 3162
3872.38 3200
3872.97 3195
3873.56 3103
3874.15 3118
3874.73 3132
3875.32 3170
3875.91 3033
3876.50 2808
3877.08 2803
3877.67 2831
3878.26 2803
3878.85 2795
3879.43 2756
3880.02 2679
3880.61 2629
3881.20 2715
3881.79 2573
3882.37 2475
3882.96 2436
3883.55 2470
3884.14 2529
3884.73 2544
3885.32 2769
3885.90 2747
3886.49 2787
3887.08 2880
3887.67 2898
3888.26 2924
3888.85 3061
3889.44 3045
3890.02 3021
3890.61 3075
3891.20 3113
3891.79 3020
3892.38 3129
3892.97 3288
3893.56 3313
3894.15 3339
3894.74 3342
3895.32 3406
3895.91 3337
3896.50 3255
3897.09 3236
3897.68 3255
3898.27 3170
3898.86 3070
3899.45 3017
3900.04 2912
3900.63 2831
3901.22 2819
3901.81 2797
3902.40 2649
3902.99 2569
3903.58 2595
3904.17 2437
3904.76 2472
3905.35 2499
3905.94 2496
3906.53 2370
3907.12 2389
3907.71 2393
3908.30 2276
3908.89 2251
3909.48 2271
3910.07 2250
3910.66 2100
3911.25 2204
3911.84 2295
3912.43 2207
3913.02 2189
3913.61 2200
3914.20 2201
3914.79 2244
3915.38 2264
3915.97 2318
3916.56 2315
3917.15 2313
3917.74 2391
3918.33 2424
3918.92 2290
3919.52 2313
3920.11 2379
3920.70 2295
3921.29 2294
3921.88 2308
3922.47 2270
3923.06 2255
3923.65 2214
3924.24 2237
3924.84 2286
3925.43 2239
3926.02 2280
3926.61 2339
3927.20 2367
3927.79 2278
3928.38 2251
3928.98 2266
3929.57 2400
3930.16 2265
3930.75 2306
3931.34 2315
3931.93 2174
3932.53 2210
3933.12 2229
3933.71 2265
3934.30 2180
3934.89 2155
3935.49 2135
3936.08 2241
3936.67 2262
3937.26 2266
3937.86 2358
3938.45 2303
3939.04 2346
3939.63 2436
3940.23 2463
3940.82 2471
3941.41 2417
3942.00 2313
3942.60 2232
3943.19 2286
3943.78 2260
3944.37 2192
3944.97 2224
3945.56 2185
3946.15 2171
3946.75 2147
3947.34 2109
3947.93 2209
3948.52 2141
3949.12 2147
3949.71 2231
3950.30 2267
3950.90 2323
3951.49 2353
3952.08 2348
3952.68 2299
3953.27 2108
3953.86 2270
3954.46 2254
3955.05 2199
3955.65 2132
3956.24 2165
3956.83 2237
3957.43 2256
3958.02 2130
3958.61 2243
3959.21 2305
3959.80 2231
3960.40 2127
3960.99 2218
3961.58 2211
3962.18 2362
3962.77 2382
3963.37 2410
3963.96 2560
3964.55 2642
3965.15 2609
3965.74 2596
3966.34 2703
3966.93 2751
3967.53 2619
3968.12 2639
3968.72 2490
3969.31 2531
3969.91 2555
3970.50 2484
3971.10 2352
3971.69 2253
3972.28 2312
3972.88 2189
3973.47 2107
3974.07 2222
3974.66 2235
3975.26 2141
3975.85 2219
3976.45 2243
3977.05 2214
3977.64 2228
3978.24 2156
3978.83 2200
3979.43 2247
3980.02 2230
3980.62 2148
3981.21 2175
3981.81 2210
3982.40 2205
3983.00 2184
3983.60 2368
3984.19 2291
3984.79 2318
3985.38 2377
3985.98 2501
3986.58 2442
3987.17 2341
3987.77 2290
3988.36 2272
3988.96 2296
3989.56 2346
3990.15 2386
3990.75 2466
3991.34 2445
3991.94 2445
3992.54 2560
3993.13 2573
3993.73 2607
3994.33 2669
3994.92 2656
3995.52 2670
3996.12 2642
3996.71 2645
3997.31 2549
3997.91 2442
3998.50 2434
3999.10 2554
3999.70 2495
4000.29 2512
4000.89 2472
4001.49 2544
4002.09 2550
4002.68 2552
4003.28 2647
4003.88 2595
4004.47 2530
4005.07 2606
4005.67 2650
4006.27 2593
4006.86 2579
4007.46 2549
4008.06 2635
4008.66 2532
4009.25 2573
4009.85 2530
4010.45 2545
4011.05 2582
4011.64 2563
4012.24 2590
4012.84 2688
4013.44 2806
4014.04 2876
4014.63 2981
4015.23 3145
4015.83 3172
4016.43 3244
4017.03 3229
4017.63 3068
4018.22 2939
4018.82 2839
4019.42 2809
4020.02 2606
4020.62 2444
4021.22 2473
4021.81 2533
4022.41 2404
4023.01 2433
4023.61 2470
4024.21 2414
4024.81 2401
4025.41 2375
4026.01 2451
4026.60 2463
4027.20 2378
4027.80 2337
4028.40 2314
4029.00 2334
4029.60 2389
4030.20 2425
4030.80 2360
4031.40 2374
4032.00 2436
4032.60 2357
4033.20 2451
4033.80 2429
4034.39 2391
4034.99 2422
4035.59 2306
4036.19 2326
4036.79 2373
4037.39 2338
4037.99 2346
4038.59 2358
4039.19 2291
4039.79 2309
4040.39 2279
4040.99 2375
4041.59 2438
4042.19 2433
4042.79 2344
4043.39 2343
4043.99 2336
4044.59 2393
4045.19 2452
4045.79 2307
4046.39 2397
4046.99 2340
4047.60 2461
4048.20 2551
4048.80 2362
4049.40 2393
4050.00 2500
4050.60 2586
4051.20 2566
4051.80 2569
4052.40 2571
4053.00 2435
4053.60 2427
4054.20 2378
4054.80 2376
4055.41 2421
4056.01 2354
4056.61 2307
4057.21 2298
4057.81 2252
4058.41 2232
4059.01 2208
4059.61 2186
4060.22 2185
4060.82 2060
4061.42 2133
4062.02 2178
4062.62 2136
4063.22 2154
4063.82 2159
4064.43 2138
4065.03 2046
4065.63 2133
4066.23 2107
4066.83 2139
4067.44 2167
4068.04 2179
4068.64 2090
4069.24 2181
4069.84 2115
4070.45 2153
4071.05 2246
4071.65 2220
4072.25 2218
4072.86 2259
4073.46 2343
4074.06 2318
4074.66 2342
4075.27 2215
4075.87 2124
4076.47 2123
4077.07 2134
4077.68 2102
4078.28 2212
4078.88 2165
4079.48 2221
4080.09 2219
4080.69 2248
4081.29 2293
4081.90 2230
4082.50 2269
4083.10 2242
4083.71 2303
4084.31 2456
4084.91 2344
4085.52 2332
4086.12 2364
4086.72 2339
4087.33 2412
4087.93 2443
4088.53 2466
4089.14 2488
4089.74 2529
4090.34 2617
4090.95 2718
4091.55 2848
4092.15 3106
4092.76 3307
4093.36 3456
4093.97 3638
4094.57 3518
4095.17 3399
4095.78 3335
4096.38 3245
4096.99 3078
4097.59 2840
4098.19 2624
4098.80 2515
4099.40 2409
4100.01 2240
4100.61 2156
4101.22 2226
4101.82 2161
4102.43 2125
4103.03 2089
4103.63 2119
4104.24 2069
4104.84 2097
4105.45 2106
4106.05 2128
4106.66 2075
4107.26 2048
4107.87 2140
4108.47 2125
4109.08 2066
4109.68 2062
4110.29 2092
4110.89 2092
4111.50 2124
4112.10 2154
4112.71 1989
4113.31 2025
4113.92 2169
4114.53 2165
4115.13 2142
4115.74 2111
4116.34 2189
4116.95 2218
4117.55 2106
4118.16 2081
4118.76 2167
4119.37 2118
4119.98 2237
4120.58 2227
4121.19 2227
4121.79 2289
4122.40 2328
4123.01 2209
4123.61 2309
4124.22 2327
4124.82 2310
4125.43 2273
4126.04 2255
4126.64 2272
4127.25 2238
4127.86 2256
4128.46 2301
4129.07 2314
4129.68 2288
4130.28 2261
4130.89 2355
4131.50 2338
4132.10 2306
4132.71 2405
4133.32 2222
4133.92 2301
4134.53 2294
4135.14 2288
4135.74 2257
4136.35 2336
4136.96 2329
4137.56 2317
4138.17 2329
4138.78 2370
4139.39 2409
4139.99 2413
4140.60 2460
4141.21 2525
4141.82 2473
4142.42 2355
4143.03 2237
4143.64 2313
4144.25 2326
4144.85 2295
4145.46 2251
4146.07 2347
4146.68 2167
4147.28 2141
4147.89 2118
4148.50 2054
4149.11 2090
4149.72 2147
4150.32 2135
4150.93 2096
4151.54 2117
4152.15 2120
4152.76 2081
4153.37 2089
4153.97 2175
4154.58 2151
4155.19 2082
4155.80 2087
4156.41 2135
4157.02 2050
4157.62 2035
4158.23 2134
4158.84 2035
4159.45 1990
4160.06 2006
4160.67 2034
4161.28 2100
4161.89 2050
4162.49 2207
4163.10 2215
4163.71 2225
4164.32 2215
4164.93 2210
4165.54 2272
4166.15 2308
4166.76 2230
4167.37 2180
4167.98 2294
4168.59 2244
4169.20 2336
4169.81 2341
4170.42 2317
4171.02 2246
4171.63 2266
4172.24 2275
4172.85 2291
4173.46 2252
4174.07 2197
4174.68 2326
4175.29 2383
4175.90 2398
4176.51 2372
4177.12 2310
4177.73 2293
4178.34 2325
4178.95 2306
4179.56 2230
4180.17 2270
4180.78 2388
4181.39 2274
4182.00 2176
4182.61 2241
4183.23 2181
4183.84 2231
4184.45 2192
4185.06 2160
4185.67 2166
4186.28 2213
4186.89 2155
4187.50 2214
4188.11 2209
4188.72 2364
4189.33 2342
4189.94 2387
4190.55 2536
4191.17 2542
4191.78 2758
4192.39 2769
4193.00 2842
4193.61 2974
4194.22 2980
4194.83 3007
4195.44 2936
4196.06 2848
4196.67 2881
4197.28 2800
4197.89 2766
4198.50 2714
4199.11 2719
4199.72 2611
4200.34 2634
4200.95 2551
4201.56 2569
4202.17 2518
4202.78 2457
4203.40 2491
4204.01 2446
4204.62 2513
4205.23 2429
4205.84 2334
4206.46 2346
4207.07 2387
4207.68 2263
4208.29 2319
4208.90 2333
4209.52 2315
4210.13 2365
4210.74 2460
4211.35 2489
4211.97 2506
4212.58 2583
4213.19 2587
4213.80 2687
4214.42 2677
4215.03 2792
4215.64 2875
4216.26 3050
4216.87 3093
4217.48 3278
4218.09 3558
4218.71 3722
4219.32 3934
4219.93 4139
4220.55 4530
4221.16 4619
4221.77 4757
4222.39 4872
4223.00 4669
4223.61 4868
4224.23 4907
4224.84 4752
4225.45 4795
4226.07 4851
4226.68 4881
4227.30 4837
4227.91 4809
4228.52 4645
4229.14 4502
4229.75 4123
4230.36 3977
4230.98 3571
4231.59 3430
4232.21 3384
4232.82 3209
4233.43 3119
4234.05 3027
4234.66 2791
4235.28 2865
4235.89 2898
4236.51 2790
4237.12 2786
4237.73 2619
4238.35 2642
4238.96 2604
4239.58 2479
4240.19 2547
4240.81 2584
4241.42 2518
4242.04 2421
4242.65 2517
4243.27 2395
4243.88 2467
4244.50 2532
4245.11 2529
4245.73 2567
4246.34 2573
4246.96 2551
4247.57 2597
4248.19 2554
4248.80 2570
4249.42 2549
4250.03 2587
4250.65 2497
4251.26 2471
4251.88 2401
4252.49 2360
4253.11 2563
4253.72 2547
4254.34 2499
4254.96 2443
4255.57 2403
4256.19 2449
4256.80 2531
4257.42 2634
4258.03 2674
4258.65 2603
4259.27 2504
4259.88 2524
4260.50 2607
4261.12 2587
4261.73 2577
4262.35 2553
4262.96 2536
4263.58 2491
4264.20 2493
4264.81 2479
4265.43 2568
4266.05 2603
4266.66 2664
4267.28 2611
4267.90 2538
4268.51 2495
4269.13 2603
4269.75 2467
4270.36 2512
4270.98 2493
4271.60 2484
4272.21 2355
4272.83 2453
4273.45 2431
4274.06 2384
4274.68 2297
4275.30 2304
4275.92 2302
4276.53 2316
4277.15 2311
4277.77 2325
4278.38 2218
4279.00 2072
4279.62 2101
4280.24 2157
4280.85 2132
4281.47 2189
4282.09 2165
4282.71 2194
4283.32 2257
4283.94 2210
4284.56 2209
4285.18 2278
4285.80 2268
4286.41 2236
4287.03 2231
4287.65 2235
4288.27 2092
4288.89 2152
4289.50 2148
4290.12 2250
4290.74 2219
4291.36 2161
4291.98 2133
4292.60 2105
4293.21 2132
4293.83 2091
4294.45 2127
4295.07 2149
4295.69 2172
4296.31 2232
4296.93 2166
4297.54 2142
4298.16 2155
4298.78 2159
4299.40 2191
4300.02 2155
4300.64 2175
4301.26 2171
4301.88 2146
4302.50 2224
4303.12 2212
4303.73 2172
4304.35 2249
4304.97 2207
4305.59 2195
4306.21 2311
4306.83 2356
4307.45 2413
4308.07 2505
4308.69 2583
4309.31 2554
4309.93 2570
4310.55 2534
4311.17 2601
4311.79 2594
4312.41 2543
4313.03 2415
4313.65 2368
4314.27 2274
4314.89 2265
4315.51 2266
4316.13 2236
4316.75 2191
4317.37 2152
4317.99 2218
4318.61 2108
4319.23 2136
4319.85 2163
4320.47 2144
4321.09 2206
4321.71 2313
4322.33 2322
4322.95 2273
4323.57 2311
4324.19 2326
4324.81 2322
4325.43 2243
4326.05 2255
4326.68 2302
4327.30 2372
4327.92 2283
4328.54 2135
4329.16 2261
4329.78 2225
4330.40 2219
4331.02 2250
4331.64 2222
4332.26 2207
4332.89 2314
4333.51 2280
4334.13 2346
4334.75 2370
4335.37 2376
4335.99 2388
4336.61 2532
4337.24 2528
4337.86 2565
4338.48 2572
4339.10 2682
4339.72 2575
4340.34 2587
4340.97 2673
4341.59 2601
4342.21 2674
4342.83 2926
4343.45 3004
4344.08 3108
4344.70 3257
4345.32 3467
4345.94 3527
4346.57 3433
4347.19 3409
4347.81 3254
4348.43 3138
4349.05 2922
4349.68 2778
4350.30 2592
4350.92 2590
4351.54 2425
4352.17 2451
4352.79 2392
4353.41 2372
4354.04 2425
4354.66 2354
4355.28 2375
4355.90 2390
4356.53 2413
4357.15 2427
4357.77 2383
4358.40 2385
4359.02 2470
4359.64 2446
4360.27 2433
4360.89 2443
4361.51 2465
4362.14 2380
4362.76 2455
4363.38 2442
4364.01 2422
4364.63 2453
4365.25 2409
4365.88 2456
4366.50 2473
4367.12 2478
4367.75 2405
4368.37 2388
4369.00 2455
4369.62 2410
4370.24 2400
4370.87 2434
4371.49 2417
4372.12 2361
4372.74 2390
4373.36 2502
4373.99 2494
4374.61 2466
4375.24 2584
4375.86 2668
4376.49 2721
4377.11 2687
4377.73 2594
4378.36 2686
4378.98 2730
4379.61 2757
4380.23 2872
4380.86 2917
4381.48 2987
4382.11 3092
4382.73 3098
4383.36 3288
4383.98 3315
4384.61 3352
4385.23 3359
4385.86 3463
4386.48 3651
4387.11 4023
4387.73 4359
4388.36 4716
4388.98 5200
4389.61 5834
4390.23 6119
4390.86 6327
4391.48 6307
4392.11 5850
4392.74 5511
4393.36 5178
4393.99 4553
4394.61 4137
4395.24 3941
4395.86 3770
4396.49 3681
4397.12 3772
4397.74 3816
4398.37 3915
4398.99 3923
4399.62 3843
4400.25 3657
4400.87 3632
4401.50 3582
4402.12 3419
4402.75 3375
4403.38 3427
4404.00 3380
4404.63 3137
4405.26 3126
4405.88 3180
4406.51 3095
4407.14 2983
4407.76 3022
4408.39 3103
4409.02 2972
4409.64 2963
4410.27 2973
4410.90 2870
4411.52 2796
4412.15 2835
4412.78 2855
4413.40 2747
4414.03 2681
4414.66 2725
4415.29 2680
4415.91 2582
4416.54 2637
4417.17 2617
4417.79 2590
4418.42 2486
4419.05 2553
4419.68 2503
4420.30 2528
4420.93 2409
4421.56 2450
4422.19 2362
4422.81 2241
4423.44 2384
4424.07 2286
4424.70 2202
4425.33 2255
4425.95 2273
4426.58 2269
4427.21 2239
4427.84 2223
4428.47 2252
4429.09 2296
4429.72 2239
4430.35 2262
4430.98 2242
4431.61 2230
4432.23 2239
4432.86 2195
4433.49 2191
4434.12 2155
4434.75 2221
4435.38 2217
4436.01 2197
4436.63 2215
4437.26 2236
4437.89 2199
4438.52 2154
4439.15 2061
4439.78 2168
4440.41 2076
4441.04 2103
4441.67 2083
4442.29 2131
4442.92 2087
4443.55 2117
4444.18 2098
4444.81 2104
4445.44 2092
4446.07 2144
4446.70 2134
4447.33 2119
4447.96 2130
4448.59 2077
4449.22 2020
4449.85 2068
4450.48 2051
4451.11 2098
4451.74 2095
4452.37 2056
4453.00 2067
4453.63 2027
4454.26 2115
4454.89 2119
4455.52 2104
4456.15 2051
4456.78 2055
4457.41 2043
4458.04 1936
4458.67 1931
4459.30 1942
4459.93 1917
4460.56 1935
4461.19 2021
4461.82 2063
4462.45 1919
4463.08 1985
4463.71 1921
4464.34 1970
4464.97 1944
4465.60 1905
4466.23 1889
4466.86 1927
4467.49 1995
4468.12 1884
4468.76 1780
4469.39 1857
4470.02 1920
4470.65 1858
4471.28 1897
4471.91 1903
4472.54 1862
4473.17 1925
4473.80 1889
4474.44 1865
4475.07 1849
4475.70 2045
4476.33 1897
4476.96 1961
4477.59 1987
4478.22 1930
4478.86 1914
4479.49 2003
4480.12 2028
4480.75 1999
4481.38 2050
4482.02 1982
4482.65 2099
4483.28 2061
4483.91 2074
4484.54 2118
4485.18 2201
4485.81 2108
4486.44 2047
4487.07 2036
4487.70 2034
4488.34 2009
4488.97 1990
4489.60 2029
4490.23 2020
4490.87 1959
4491.50 1948
4492.13 2003
4492.76 1966
4493.40 2103
4494.03 2087
4494.66 2037
4495.30 2056
4495.93 1997
4496.56 2046
4497.19 2006
4497.83 2093
4498.46 2158
4499.09 2133
4499.73 2122
4500.36 2219
4500.99 2299
4501.63 2373
4502.26 2342
4502.89 2369
4503.53 2281
4504.16 2173
4504.79 2188
4505.43 2211
4506.06 2190
4506.69 2210
4507.33 2147
4507.96 2118
4508.59 2128
4509.23 2151
4509.86 2173
4510.50 2120
4511.13 2042
4511.76 2160
4512.40 2075
4513.03 2153
4513.67 2195
4514.30 2270
4514.93 2278
4515.57 2251
4516.20 2071
4516.84 2114
4517.47 2121
4518.11 2101
4518.74 2215
4519.37 2139
4520.01 2216
4520.64 2263
4521.28 2257
4521.91 2255
4522.55 2215
4523.18 2316
4523.82 2376
4524.45 2462
4525.09 2709
4525.72 2865
4526.36 3141
4526.99 3441
4527.63 3833
4528.26 4508
4528.90 5002
4529.53 5776
4530.17 6230
4530.80 6494
4531.44 6528
4532.07 6402
4532.71 6167
4533.34 5637
4533.98 5052
4534.62 4406
4535.25 3829
4535.89 3339
4536.52 3042
4537.16 2741
4537.79 2643
4538.43 2431
4539.07 2334
4539.70 2290
4540.34 2190
4540.97 2111
4541.61 2089
4542.25 2007
4542.88 1976
4543.52 1983
4544.15 2021
4544.79 2012
4545.43 2018
4546.06 1920
4546.70 1996
4547.34 2034
4547.97 1978
4548.61 1975
4549.25 2026
4549.88 1961
4550.52 2038
4551.16 2109
4551.79 2190
4552.43 2253
4553.07 2235
4553.70 2187
4554.34 2200
4554.98 2250
4555.61 2288
4556.25 2255
4556.89 2253
4557.53 2183
4558.16 2162
4558.80 2243
4559.44 2256
4560.07 2250
4560.71 2229
4561.35 2255
4561.99 2225
4562.62 2285
4563.26 2303
4563.90 2331
4564.54 2369
4565.18 2383
4565.81 2509
4566.45 2673
4567.09 2570
4567.73 2633
4568.36 2805
4569.00 2791
4569.64 2760
4570.28 2720
4570.92 2684
4571.55 2652
4572.19 2597
4572.83 2420
4573.47 2394
4574.11 2297
4574.75 2147
4575.38 2089
4576.02 2098
4576.66 2107
4577.30 1956
4577.94 1959
4578.58 1990
4579.22 1907
4579.85 2021
4580.49 2034
4581.13 1970
4581.77 1931
4582.41 1898
4583.05 1924
4583.69 2019
4584.33 2024
4584.97 1935
4585.61 1913
4586.24 1880
4586.88 1925
4587.52 1961
4588.16 1926
4588.80 1872
4589.44 1908
4590.08 1933
4590.72 1971
4591.36 1968
4592.00 1898
4592.64 1949
4593.28 1935
4593.92 1911
4594.56 1853
4595.20 1892
4595.84 1869
4596.48 1930
4597.12 1861
4597.76 1849
4598.40 1855
4599.04 1871
4599.68 1878
4600.32 1929
4600.96 1966
4601.60 1894
4602.24 1941
4602.88 2032
4603.52 2035
4604.16 1985
4604.80 2095
4605.44 2122
4606.08 2058
4606.72 2188
4607.36 2170
4608.00 2043
4608.64 2009
4609.28 2037
4609.93 1980
4610.57 1998
4611.21 2023
4611.85 1900
4612.49 1859
4613.13 1828
4613.77 1857
4614.41 1859
4615.05 1853
4615.69 1850
4616.34 1848
4616.98 1881
4617.62 1818
4618.26 1822
4618.90 1759
4619.54 1776
4620.18 1806
4620.83 1863
4621.47 1880
4622.11 1822
4622.75 1798
4623.39 1814
4624.03 1838
4624.68 1984
4625.32 1861
4625.96 1803
4626.60 1923
4627.24 1913
4627.89 1879
4628.53 1881
4629.17 1875
4629.81 1817
4630.45 1792
4631.10 1832
4631.74 1917
4632.38 1947
4633.02 1978
4633.67 2033
4634.31 1978
4634.95 1940
4635.59 1940
4636.24 2062
4636.88 2158
4637.52 2143
4638.17 2160
4638.81 2285
4639.45 2215
4640.09 2174
4640.74 2187
4641.38 2042
4642.02 2028
4642.67 1955
4643.31 1932
4643.95 1889
4644.60 1834
4645.24 1819
4645.88 1941
4646.53 1919
4647.17 1858
4647.81 1830
4648.46 1947
4649.10 1978
4649.74 1887
4650.39 1975
4651.03 1931
4651.67 1920
4652.32 2008
4652.96 1945
4653.61 1926
4654.25 1881
4654.89 1915
4655.54 1840
4656.18 1869
4656.83 1768
4657.47 1783
4658.11 1771
4658.76 1756
4659.40 1779
4660.05 1786
4660.69 1867
4661.33 1858
4661.98 1789
4662.62 1852
4663.27 1835
4663.91 1836
4664.56 1737
4665.20 1758
4665.85 1744
4666.49 1782
4667.14 1788
4667.78 1820
4668.43 1772
4669.07 1735
4669.72 1727
4670.36 1711
4671.01 1708
4671.65 1706
4672.30 1700
4672.94 1699
4673.59 1784
4674.23 1732
4674.88 1753
4675.52 1742
4676.17 1751
4676.81 1782
4677.46 1743
4678.10 1816
4678.75 1822
4679.40 1835
4680.04 1786
4680.69 1757
4681.33 1789
4681.98 1770
4682.62 1757
4683.27 1726
4683.92 1731
4684.56 1760
4685.21 1767
4685.85 1757
4686.50 1761
4687.15 1792
4687.79 1759
4688.44 1704
4689.09 1738
4689.73 1793
4690.38 1787
4691.02 1754
4691.67 1755
4692.32 1792
4692.96 1706
4693.61 1770
4694.26 1849
4694.90 1818
4695.55 1798
4696.20 1891
4696.84 1924
4697.49 1839
4698.14 1823
4698.78 1823
4699.43 1881
4700.08 1911
4700.73 1871
4701.37 1813
4702.02 1815
4702.67 1811
4703.31 1811
4703.96 1865
4704.61 1816
4705.26 1814
4705.90 1858
4706.55 1878
4707.20 1753
4707.85 1792
4708.49 1880
4709.14 1876
4709.79 1900
4710.44 1838
4711.09 1783
4711.73 1882
4712.38 1807
4713.03 1868
4713.68 1879
4714.33 2000
4714.97 1904
4715.62 1820
4716.27 1819
4716.92 1801
4717.57 1834
4718.21 1863
4718.86 1919
4719.51 2013
4720.16 2069
4720.81 2192
4721.46 2170
4722.11 2080
4722.75 2178
4723.40 2162
4724.05 2150
4724.70 2221
4725.35 2167
4726.00 2132
4726.65 2231
4727.30 2102
4727.94 2075
4728.59 2005
4729.24 1991
4729.89 1864
4730.54 1887
4731.19 1853
4731.84 1875
4732.49 1858
4733.14 1870
4733.79 1778
4734.44 1780
4735.09 1822
4735.74 1876
4736.38 1925
4737.03 1829
4737.68 1897
4738.33 1923
4738.98 2017
4739.63 2072
4740.28 2029
4740.93 2038
4741.58 1997
4742.23 1923
4742.88 1926
4743.53 1939
4744.18 1932
4744.83 1952
4745.48 1968
4746.13 1976
4746.78 1993
4747.43 1966
4748.08 2041
4748.73 2018
4749.39 1987
4750.04 2081
4750.69 2209
4751.34 2177
4751.99 2138
4752.64 2166
4753.29 2182
4753.94 2213
4754.59 2130
4755.24 2072
4755.89 2070
4756.54 2095
4757.19 2043
4757.84 1929
4758.50 1927
4759.15 2057
4759.80 2005
4760.45 1986
4761.10 1851
4761.75 1812
4762.40 1796
4763.05 1785
4763.71 1858
4764.36 1895
4765.01 1844
4765.66 1864
4766.31 1917
4766.96 1873
4767.62 1910
4768.27 1974
4768.92 1956
4769.57 1842
4770.22 1867
4770.87 1834
4771.53 1769
4772.18 1749
4772.83 1697
4773.48 1728
4774.13 1690
4774.79 1687
4775.44 1643
4776.09 1662
4776.74 1803
4777.40 1836
4778.05 1813
4778.70 1798
4779.35 1880
4780.01 1866
4780.66 1787
4781.31 1718
4781.96 1709
4782.62 1756
4783.27 1785
4783.92 1773
4784.57 1785
4785.23 1734
4785.88 1777
4786.53 1753
4787.19 1721
4787.84 1702
4788.49 1750
4789.15 1792
4789.80 1755
4790.45 1807
4791.11 1827
4791.76 1786
4792.41 1726
4793.07 1800
4793.72 1745
4794.37 1779
4795.03 1788
4795.68 1713
4796.33 1724
4796.99 1786
4797.64 1777
4798.29 1700
4798.95 1757
4799.60 1743
4800.26 1657
4800.91 1707
4801.56 1678
4802.22 1685
4802.87 1715
4803.53 1750
4804.18 1794
4804.83 1750
4805.49 1838
4806.14 1722
4806.80 1722
4807.45 1757
4808.11 1784
4808.76 1752
4809.42 1703
4810.07 1791
4810.72 1857
4811.38 1784
4812.03 1770
4812.69 1814
4813.34 1852
4814.00 1825
4814.65 1766
4815.31 1857
4815.96 1861
4816.62 1855
4817.27 1977
4817.93 1965
4818.58 1944
4819.24 2088
4819.89 1982
4820.55 1963
4821.20 2071
4821.86 2040
4822.52 2041
4823.17 2115
4823.83 2144
4824.48 2114
4825.14 2149
4825.79 2151
4826.45 2198
4827.10 2057
4827.76 1990
4828.42 2068
4829.07 2049
4829.73 2040
4830.38 2179
4831.04 2111
4831.70 2167
4832.35 2262
4833.01 2324
4833.66 2365
4834.32 2388
4834.98 2565
4835.63 2621
4836.29 2775
4836.95 2789
4837.60 2701
4838.26 2706
4838.92 2721
4839.57 2606
4840.23 2426
4840.89 2359
4841.54 2399
4842.20 2216
4842.86 2203
4843.51 2272
4844.17 2244
4844.83 2153
4845.48 2094
4846.14 2151
4846.80 2088
4847.45 2142
4848.11 2153
4848.77 2230
4849.43 2343
4850.08 2375
4850.74 2320
4851.40 2318
4852.06 2266
4852.71 2243
4853.37 2265
4854.03 2086
4854.69 2122
4855.34 2148
4856.00 2278
4856.66 2278
4857.32 2270
4857.97 2249
4858.63 2384
4859.29 2230
4859.95 2216
4860.61 2262
4861.26 2255
4861.92 2337
4862.58 2277
4863.24 2314
4863.90 2242
4864.55 2226
4865.21 2267
4865.87 2324
4866.53 2253
4867.19 2256
4867.85 2279
4868.51 2281
4869.16 2109
4869.82 2153
4870.48 2154
4871.14 2116
4871.80 2177
4872.46 2174
4873.12 2180
4873.78 2229
4874.43 2173
4875.09 2162
4875.75 2129
4876.41 2151
4877.07 2133
4877.73 2182
4878.39 2155
4879.05 1994
4879.71 1985
4880.37 1994
4881.03 2000
4881.69 2021
4882.34 2033
4883.00 1961
4883.66 1903
4884.32 1867
4884.98 1882
4885.64 1912
4886.30 1884
4886.96 1959
4887.62 1988
4888.28 1979
4888.94 1933
4889.60 2000
4890.26 1978
4890.92 2013
4891.58 2011
4892.24 1993
4892.90 1977
4893.56 1908
4894.22 1946
4894.88 1909
4895.54 1905
4896.20 1954
4896.86 1918
4897.52 1835
4898.19 1962
4898.85 1925
4899.51 1912
4900.17 1927
4900.83 1973
4901.49 1946
4902.15 1824
4902.81 1877
4903.47 1860
4904.13 1875
4904.79 1839
4905.45 1888
4906.12 1889
4906.78 1769
4907.44 1790
4908.10 1750
4908.76 1841
4909.42 1772
4910.08 1703
4910.74 1756
4911.41 1775
4912.07 1676
4912.73 1718
4913.39 1764
4914.05 1788
4914.71 1699
4915.38 1716
4916.04 1690
4916.70 1653
4917.36 1724
4918.02 1744
4918.68 1684
4919.35 1654
4920.01 1631
4920.67 1656
4921.33 1704
4921.99 1677
4922.66 1639
4923.32 1603
4923.98 1603
4924.64 1581
4925.31 1650
4925.97 1661
4926.63 1650
4927.29 1614
4927.96 1606
4928.62 1636
4929.28 1682
4929.94 1718
4930.61 1648
4931.27 1676
4931.93 1668
4932.59 1667
4933.26 1676
4933.92 1676
4934.58 1729
4935.25 1684
4935.91 1744
4936.57 1799
4937.24 1744
4937.90 1770
4938.56 1754
4939.23 1785
4939.89 1723
4940.55 1718
4941.22 1802
4941.88 1794
4942.54 1904
4943.21 1884
4943.87 1908
4944.53 1902
4945.20 1897
4945.86 1853
4946.52 1828
4947.19 1767
4947.85 1699
4948.52 1701
4949.18 1662
4949.84 1719
4950.51 1712
4951.17 1635
4951.84 1679
4952.50 1645
4953.17 1657
4953.83 1707
4954.49 1678
4955.16 1699
4955.82 1632
4956.49 1707
4957.15 1687
4957.82 1818
4958.48 1763
4959.15 1760
4959.81 1668
4960.47 1638
4961.14 1778
4961.80 1853
4962.47 1760
4963.13 1927
4963.80 2048
4964.46 2110
4965.13 1948
4965.79 1979
4966.46 1966
4967.12 1828
4967.79 1870
4968.45 1903
4969.12 2021
4969.79 1906
4970.45 1896
4971.12 1945
4971.78 1907
4972.45 1946
4973.11 1943
4973.78 1908
4974.44 1871
4975.11 1928
4975.78 1826
4976.44 1953
4977.11 1982
4977.77 2002
4978.44 2011
4979.11 2072
4979.77 2079
4980.44 2063
4981.10 2019
4981.77 2003
4982.44 2103
4983.10 2107
4983.77 2288
4984.43 2410
4985.10 2674
4985.77 2962
4986.43 3344
4987.10 3701
4987.77 4099
4988.43 4343
4989.10 4338
4989.77 4047
4990.43 3946
4991.10 3696
4991.77 3412
4992.43 3156
4993.10 2820
4993.77 2479
4994.43 2261
4995.10 2091
4995.77 2026
4996.44 1946
4997.10 1886
4997.77 1953
4998.44 1885
4999.10 1823
4999.77 1855
5000.44 1935
5001.11 1916
5001.77 1936
5002.44 1919
5003.11 1966
5003.78 1954
5004.44 1991
5005.11 2000
5005.78 1839
5006.45 1918
5007.12 1962
5007.78 2039
5008.45 1980
5009.12 2058
5009.79 1912
5010.46 1964
5011.12 2007
5011.79 2021
5012.46 2011
5013.13 2113
5013.80 2088
5014.47 2064
5015.13 2118
5015.80 2182
5016.47 2252
5017.14 2334
5017.81 2495
5018.48 2606
5019.14 2796
5019.81 2920
5020.48 3141
5021.15 3346
5021.82 3469
5022.49 3563
5023.16 3601
5023.83 3532
5024.50 3378
5025.16 3189
5025.83 3079
5026.50 3029
5027.17 2777
5027.84 2555
5028.51 2490
5029.18 2435
5029.85 2354
5030.52 2180
5031.19 2150
5031.86 2144
5032.53 2053
5033.20 2051
5033.87 2097
5034.54 2006
5035.21 2010
5035.88 2014
5036.54 1999
5037.21 2013
5037.88 2028
5038.55 2040
5039.22 2081
5039.89 2009
5040.56 2100
5041.23 2131
5041.90 2170
5042.58 2185
5043.25 2177
5043.92 2177
5044.59 2183
5045.26 2160
5045.93 2086
5046.60 2058
5047.27 1898
5047.94 1955
5048.61 1947
5049.28 1970
5049.95 1893
5050.62 1905
5051.29 1937
5051.96 1920
5052.63 1828
5053.30 1836
5053.98 1820
5054.65 1852
5055.32 1827
5055.99 1826
5056.66 1885
5057.33 1949
5058.00 1956
5058.67 2012
5059.34 1993
5060.02 1996
5060.69 2079
5061.36 2067
5062.03 2084
5062.70 2055
5063.37 1984
5064.04 2010
5064.72 2025
5065.39 2006
5066.06 1898
5066.73 1873
5067.40 1820
5068.08 1823
5068.75 1809
5069.42 1871
5070.09 1792
5070.76 1756
5071.44 1747
5072.11 1750
5072.78 1736
5073.45 1832
5074.12 1864
5074.80 1800
5075.47 1697
5076.14 1722
5076.81 1794
5077.49 1865
5078.16 1918
5078.83 1839
5079.50 1805
5080.18 1814
5080.85 1872
5081.52 1885
5082.20 1791
5082.87 1835
5083.54 1861
5084.21 1776
5084.89 1801
5085.56 1816
5086.23 1809
5086.91 1789
5087.58 1783
5088.25 1818
5088.93 1918
5089.60 1950
5090.27 1964
5090.95 2012
5091.62 1927
5092.29 1910
5092.97 1897
5093.64 1822
5094.31 1809
5094.99 1832
5095.66 1770
5096.34 1780
5097.01 1774
5097.68 1804
5098.36 1757
5099.03 1706
5099.70 1697
5100.38 1716
5101.05 1795
5101.73 1784
5102.40 1780
5103.08 1777
5103.75 1801
5104.42 1822
5105.10 1816
5105.77 1788
5106.45 1804
5107.12 1768
5107.80 1791
5108.47 1735
5109.15 1776
5109.82 1665
5110.49 1717
5111.17 1754
5111.84 1639
5112.52 1713
5113.19 1691
5113.87 1682
5114.54 1679
5115.22 1737
5115.89 1697
5116.57 1727
5117.24 1755
5117.92 1726
5118.59 1685
5119.27 1762
5119.94 1724
5120.62 1791
5121.30 1759
5121.97 1682
5122.65 1654
5123.32 1674
5124.00 1661
5124.67 1687
5125.35 1650
5126.02 1692
5126.70 1678
5127.38 1623
5128.05 1631
5128.73 1727
5129.40 1723
5130.08 1696
5130.76 1647
5131.43 1673
5132.11 1660
5132.78 1719
5133.46 1702
5134.14 1659
5134.81 1615
5135.49 1716
5136.17 1735
5136.84 1747
5137.52 1833
5138.20 1926
5138.87 1926
5139.55 1874
5140.22 1849
5140.90 1798
5141.58 1725
5142.26 1710
5142.93 1619
5143.61 1709
5144.29 1638
5144.96 1564
5145.64 1585
5146.32 1586
5146.99 1549
5147.67 1595
5148.35 1591
5149.03 1568
5149.70 1567
5150.38 1616
5151.06 1623
5151.73 1622
5152.41 1620
5153.09 1653
5153.77 1601
5154.44 1512
5155.12 1557
5155.80 1621
5156.48 1578
5157.16 1574
5157.83 1606
5158.51 1607
5159.19 1578
5159.87 1562
5160.55 1604
5161.22 1556
5161.90 1570
5162.58 1501
5163.26 1628
5163.94 1606
5164.61 1609
5165.29 1562
5165.97 1555
5166.65 1606
5167.33 1619
5168.01 1680
5168.68 1649
5169.36 1598
5170.04 1591
5170.72 1582
5171.40 1551
5172.08 1589
5172.76 1572
5173.44 1523
5174.11 1526
5174.79 1571
5175.47 1585
5176.15 1584
5176.83 1512
5177.51 1460
5178.19 1583
5178.87 1611
5179.55 1519
5180.23 1648
5180.91 1643
5181.58 1573
5182.26 1561
5182.94 1636
5183.62 1591
5184.30 1548
5184.98 1514
5185.66 1599
5186.34 1555
5187.02 1477
5187.70 1450
5188.38 1507
5189.06 1507
5189.74 1548
5190.42 1526
5191.10 1521
5191.78 1547
5192.46 1554
5193.14 1547
5193.82 1486
5194.50 1487
5195.18 1493
5195.86 1443
5196.54 1487
5197.22 1543
5197.90 1553
5198.58 1569
5199.26 1511
5199.94 1589
5200.63 1554
5201.31 1618
5201.99 1543
5202.67 1570
5203.35 1546
5204.03 1553
5204.71 1562
5205.39 1566
5206.07 1601
5206.75 1631
5207.43 1660
5208.11 1571
5208.80 1633
5209.48 1726
5210.16 1714
5210.84 1656
5211.52 1593
5212.20 1598
5212.88 1584
5213.57 1614
5214.25 1620
5214.93 1614
5215.61 1585
5216.29 1612
5216.97 1621
5217.66 1660
5218.34 1660
5219.02 1692
5219.70 1705
5220.38 1704
5221.06 1719
5221.75 1610
5222.43 1583
5223.11 1615
5223.79 1582
5224.47 1608
5225.16 1548
5225.84 1562
5226.52 1609
5227.20 1542
5227.89 1542
5228.57 1535
5229.25 1496
5229.93 1610
5230.62 1648
5231.30 1619
5231.98 1566
5232.66 1615
5233.35 1641
5234.03 1672
5234.71 1638
5235.40 1677
5236.08 1701
5236.76 1747
5237.44 1689
5238.13 1702
5238.81 1797
5239.49 1798
5240.18 1782
5240.86 1715
5241.54 1703
5242.23 1740
5242.91 1611
5243.59 1652
5244.28 1670
5244.96 1628
5245.64 1628
5246.33 1606
5247.01 1675
5247.70 1646
5248.38 1642
5249.06 1589
5249.75 1584
5250.43 1665
5251.11 1625
5251.80 1583
5252.48 1595
5253.17 1532
5253.85 1572
5254.53 1620
5255.22 1595
5255.90 1660
5256.59 1642
5257.27 1579
5257.96 1619
5258.64 1592
5259.32 1659
5260.01 1654
5260.69 1607
5261.38 1644
5262.06 1680
5262.75 1700
5263.43 1688
5264.12 1765
5264.80 1732
5265.49 1710
5266.17 1740
5266.86 1735
5267.54 1747
5268.23 1706
5268.91 1660
5269.60 1710
5270.28 1734
5270.97 1678
5271.65 1733
5272.34 1755
5273.02 1691
5273.71 1721
5274.39 1729
5275.08 1851
5275.76 1851
5276.45 1723
5277.14 1736
5277.82 1913
5278.51 1976
5279.19 2008
5279.88 1992
5280.56 2036
5281.25 2073
5281.94 2055
5282.62 1989
5283.31 2044
5283.99 2053
5284.68 1940
5285.37 1817
5286.05 1779
5286.74 1794
5287.43 1778
5288.11 1770
5288.80 1866
5289.48 1822
5290.17 1841
5290.86 1818
5291.54 1854
5292.23 1797
5292.92 1866
5293.60 1855
5294.29 1825
5294.98 1920
5295.66 1884
5296.35 1981
5297.04 2070
5297.72 2221
5298.41 2345
5299.10 2592
5299.79 2747
5300.47 2865
5301.16 2928
5301.85 2757
5302.53 2754
5303.22 2618
5303.91 2554
5304.60 2387
5305.28 2237
5305.97 2014
5306.66 2024
5307.35 1888
5308.03 1865
5308.72 1854
5309.41 1798
5310.10 1853
5310.78 1787
5311.47 1821
5312.16 1750
5312.85 1719
5313.54 1680
5314.22 1701
5314.91 1729
5315.60 1832
5316.29 1767
5316.98 1750
5317.66 1751
5318.35 1800
5319.04 1859
5319.73 1849
5320.42 1786
5321.11 1849
5321.80 1827
5322.48 1829
5323.17 1807
5323.86 1753
5324.55 1747
5325.24 1843
5325.93 1729
5326.62 1809
5327.30 1896
5327.99 1814
5328.68 1965
5329.37 1978
5330.06 1879
5330.75 1894
5331.44 1967
5332.13 2019
5332.82 2055
5333.51 1962
5334.20 1930
5334.88 2038
5335.57 2026
5336.26 2172
5336.95 2226
5337.64 2103
5338.33 2026
5339.02 2084
5339.71 2123
5340.40 2083
5341.09 2101
5341.78 2103
5342.47 2124
5343.16 2135
5343.85 2199
5344.54 2278
5345.23 2385
5345.92 2470
5346.61 2573
5347.30 2789
5347.99 3117
5348.68 3319
5349.37 3524
5350.06 3724
5350.75 3754
5351.44 3688
5352.13 3566
5352.82 3332
5353.51 3114
5354.20 2888
5354.90 2638
5355.59 2304
5356.28 2120
5356.97 2097
5357.66 1985
5358.35 1842
5359.04 1825
5359.73 1714
5360.42 1677
5361.11 1723
5361.80 1799
5362.49 1815
5363.19 1744
5363.88 1697
5364.57 1750
5365.26 1781
5365.95 1843
5366.64 1767
5367.33 1750
5368.03 1763
5368.72 1734
5369.41 1720
5370.10 1685
5370.79 1669
5371.48 1771
5372.18 1756
5372.87 1736
5373.56 1785
5374.25 1753
5374.94 1753
5375.63 1769
5376.33 1812
5377.02 1863
5377.71 1835
5378.40 1798
5379.10 1819
5379.79 1829
5380.48 1733
5381.17 1829
5381.86 1874
5382.56 1760
5383.25 1806
5383.94 1840
5384.63 1819
5385.33 1884
5386.02 1851
5386.71 1874
5387.40 1929
5388.10 2016
5388.79 1944
5389.48 2043
5390.18 1992
5390.87 2001
5391.56 1932
5392.26 1948
5392.95 1819
5393.64 1847
5394.33 1872
5395.03 1830
5395.72 1792
5396.41 1769
5397.11 1702
5397.80 1715
5398.49 1774
5399.19 1738
5399.88 1717
5400.58 1693
5401.27 1689
5401.96 1662
5402.66 1733
5403.35 1718
5404.04 1718
5404.74 1710
5405.43 1761
5406.13 1769
5406.82 1760
5407.51 1710
5408.21 1686
5408.90 1655
5409.60 1616
5410.29 1664
5410.98 1677
5411.68 1655
5412.37 1691
5413.07 1599
5413.76 1617
5414.46 1596
5415.15 1670
5415.84 1673
5416.54 1700
5417.23 1722
5417.93 1729
5418.62 1717
5419.32 1754
5420.01 1759
5420.71 1785
5421.40 1684
5422.10 1700
5422.79 1792
5423.49 1731
5424.18 1685
5424.88 1693
5425.57 1701
5426.27 1724
5426.96 1696
5427.66 1705
5428.35 1719
5429.05 1653
5429.74 1657
5430.44 1680
5431.14 1711
5431.83 1655
5432.53 1746
5433.22 1665
5433.92 1712
5434.61 1710
5435.31 1718
5436.01 1774
5436.70 1904
5437.40 1911
5438.09 1928
5438.79 1918
5439.49 1857
5440.18 1822
5440.88 1808
5441.57 1811
5442.27 1788
5442.97 1807
5443.66 1892
5444.36 1884
5445.06 2004
5445.75 2062
5446.45 2052
5447.15 2146
5447.84 2093
5448.54 2076
5449.24 2050
5449.93 1992
5450.63 1944
5451.33 1928
5452.02 1952
5452.72 1870
5453.42 1941
5454.11 1817
5454.81 1855
5455.51 1846
5456.20 1787
5456.90 1759
5457.60 1778
5458.30 1836
5458.99 1744
5459.69 1791
5460.39 1829
5461.09 1864
5461.78 1925
5462.48 1960
5463.18 1882
5463.88 1990
5464.57 1912
5465.27 2006
5465.97 2022
5466.67 1967
5467.36 1966
5468.06 1929
5468.76 1961
5469.46 1916
5470.16 1895
5470.85 1975
5471.55 1921
5472.25 1869
5472.95 1994
5473.65 2017
5474.35 2018
5475.04 2048
5475.74 2027
5476.44 1966
5477.14 1969
5477.84 1995
5478.54 2077
5479.23 2225
5479.93 2298
5480.63 2351
5481.33 2279
5482.03 2177
5482.73 2179
5483.43 2152
5484.13 2023
5484.83 2080
5485.52 2042
5486.22 1990
5486.92 2013
5487.62 2063
5488.32 2018
5489.02 2109
5489.72 2089
5490.42 2045
5491.12 2041
5491.82 2065
5492.52 2152
5493.22 2223
5493.92 2266
5494.62 2313
5495.31 2305
5496.01 2335
5496.71 2346
5497.41 2420
5498.11 2580
5498.81 2673
5499.51 2781
5500.21 2901
5500.91 2956
5501.61 2952
5502.31 2861
5503.01 2900
5503.71 2690
5504.41 2548
5505.11 2474
5505.81 2425
5506.51 2443
5507.22 2398
5507.92 2319
5508.62 2313
5509.32 2307
5510.02 2367
5510.72 2450
5511.42 2400
5512.12 2564
5512.82 2697
5513.52 2772
5514.22 2783
5514.92 2768
5515.62 2611
5516.32 2536
5517.03 2449
5517.73 2335
5518.43 2304
5519.13 2295
5519.83 2219
5520.53 2202
5521.23 2261
5521.93 2155
5522.63 2077
5523.34 2093
5524.04 2010
5524.74 1922
5525.44 1916
5526.14 1902
5526.84 1892
5527.55 1861
5528.25 1857
5528.95 1924
5529.65 1943
5530.35 1923
5531.05 1949
5531.76 1936
5532.46 2001
5533.16 1993
5533.86 2028
5534.56 2044
5535.27 1965
5535.97 1938
5536.67 1925
5537.37 1953
5538.08 1847
5538.78 1917
5539.48 1915
5540.18 1843
5540.89 1831
5541.59 1819
5542.29 1929
5542.99 1881
5543.70 1839
5544.40 1949
5545.10 1999
5545.80 2041
5546.51 2049
5547.21 2115
5547.91 2086
5548.62 2070
5549.32 2054
5550.02 2070
5550.73 2119
5551.43 1916
5552.13 1903
5552.84 1920
5553.54 1928
5554.24 1830
5554.95 1767
5555.65 1751
5556.35 1862
5557.06 1823
5557.76 1753
5558.46 1781
5559.17 1780
5559.87 1875
5560.57 1856
5561.28 1877
5561.98 1842
5562.69 1794
5563.39 1883
5564.09 1867
5564.80 1801
5565.50 1752
5566.21 1789
5566.91 1776
5567.61 1727
5568.32 1730
5569.02 1782
5569.73 1658
5570.43 1713
5571.14 1808
5571.84 1739
5572.54 1807
5573.25 1770
5573.95 1764
5574.66 1786
5575.36 1741
5576.07 1790
5576.77 1812
5577.48 1802
5578.18 1833
5578.89 1814
5579.59 1695
5580.30 1767
5581.00 1733
5581.71 1771
5582.41 1787
5583.12 1693
5583.82 1704
5584.53 1704
5585.23 1709
5585.94 1729
5586.64 1767
5587.35 1773
5588.06 1717
5588.76 1683
5589.47 1672
5590.17 1736
5590.88 1702
5591.58 1691
5592.29 1728
5592.99 1708
5593.70 1619
5594.41 1695
5595.11 1620
5595.82 1638
5596.52 1655
5597.23 1578
5597.94 1591
5598.64 1649
5599.35 1668
5600.06 1619
5600.76 1625
5601.47 1583
5602.17 1575
5602.88 1569
5603.59 1544
5604.29 1618
5605.00 1658
5605.71 1642
5606.41 1563
5607.12 1606
5607.83 1625
5608.53 1615
5609.24 1627
5609.95 1567
5610.65 1564
5611.36 1656
5612.07 1680
5612.78 1670
5613.48 1536
5614.19 1579
5614.90 1655
5615.60 1656
5616.31 1580
5617.02 1562
5617.73 1557
5618.43 1564
5619.14 1652
5619.85 1575
5620.56 1621
5621.26 1637
5621.97 1561
5622.68 1510
5623.39 1600
5624.09 1591
5624.80 1566
5625.51 1563
5626.22 1592
5626.93 1545
5627.63 1539
5628.34 1586
5629.05 1594
5629.76 1682
5630.47 1641
5631.17 1576
5631.88 1650
5632.59 1612
5633.30 1578
5634.01 1669
5634.72 1659
5635.42 1636
5636.13 1612
5636.84 1665
5637.55 1599
5638.26 1609
5638.97 1618
5639.68 1658
5640.39 1673
5641.09 1618
5641.80 1626
5642.51 1670
5643.22 1608
5643.93 1618
5644.64 1617
5645.35 1657
5646.06 1607
5646.77 1637
5647.48 1668
5648.19 1682
5648.89 1702
5649.60 1669
5650.31 1626
5651.02 1675
5651.73 1628
5652.44 1666
5653.15 1670
5653.86 1650
5654.57 1632
5655.28 1741
5655.99 1772
5656.70 1743
5657.41 1709
5658.12 1770
5658.83 1800
5659.54 1774
5660.25 1697
5660.96 1742
5661.67 1682
5662.38 1630
5663.09 1663
5663.80 1631
5664.51 1622
5665.22 1633
5665.93 1690
5666.64 1592
5667.35 1624
5668.06 1683
5668.77 1680
5669.48 1653
5670.19 1734
5670.91 1708
5671.62 1673
5672.33 1736
5673.04 1671
5673.75 1611
5674.46 1677
5675.17 1676
5675.88 1659
5676.59 1655
5677.30 1599
5678.01 1600
5678.73 1679
5679.44 1677
5680.15 1676
5680.86 1625
5681.57 1606
5682.28 1687
5682.99 1693
5683.71 1717
5684.42 1699
5685.13 1668
5685.84 1691
5686.55 1636
5687.26 1689
5687.98 1639
5688.69 1686
5689.40 1750
5690.11 1698
5690.82 1685
5691.54 1733
5692.25 1776
5692.96 1678
5693.67 1685
5694.38 1666
5695.10 1703
5695.81 1685
5696.52 1695
5697.23 1691
5697.95 1640
5698.66 1685
5699.37 1668
5700.08 1660
5700.80 1645
5701.51 1632
5702.22 1626
5702.93 1666
5703.65 1629
5704.36 1625
5705.07 1713
5705.78 1695
5706.50 1647
5707.21 1666
5707.92 1692
5708.64 1772
5709.35 1795
5710.06 1731
5710.78 1646
5711.49 1678
5712.20 1715
5712.92 1772
5713.63 1725
5714.34 1741
5715.06 1758
5715.77 1713
5716.48 1679
5717.20 1719
5717.91 1789
5718.62 1787
5719.34 1865
5720.05 1872
5720.77 1808
5721.48 1863
5722.19 1907
5722.91 1871
5723.62 1901
5724.33 2009
5725.05 2089
5725.76 2280
5726.48 2395
5727.19 2463
5727.91 2499
5728.62 2573
5729.33 2490
5730.05 2420
5730.76 2310
5731.48 2262
5732.19 2176
5732.91 2025
5733.62 2011
5734.34 1987
5735.05 1945
5735.77 2000
5736.48 1952
5737.20 1875
5737.91 1846
5738.63 1936
5739.34 1883
5740.06 1929
5740.77 2021
5741.49 2035
5742.20 1992
5742.92 1839
5743.63 1979
5744.35 2034
5745.06 2042
5745.78 1965
5746.49 1978
5747.21 2035
5747.92 2056
5748.64 2082
5749.35 2120
5750.07 2223
5750.79 2279
5751.50 2264
5752.22 2336
5752.93 2422
5753.65 2352
5754.36 2511
5755.08 2490
5755.80 2512
5756.51 2549
5757.23 2476
5757.95 2454
5758.66 2486
5759.38 2490
5760.09 2430
5760.81 2476
5761.53 2623
5762.24 2716
5762.96 2711
5763.68 2881
5764.39 2860
5765.11 2869
5765.83 2812
5766.54 2832
5767.26 2779
5767.98 2633
5768.69 2529
5769.41 2438
5770.13 2445
5770.84 2411
5771.56 2489
5772.28 2445
5772.99 2395
5773.71 2372
5774.43 2464
5775.15 2375
5775.86 2408
5776.58 2415
5777.30 2484
5778.01 2602
5778.73 2656
5779.45 2655
5780.17 2672
5780.88 2795
5781.60 2714
5782.32 2710
5783.04 2697
5783.76 2731
5784.47 2720
5785.19 2749
5785.91 2773
5786.63 2798
5787.34 2779
5788.06 2830
5788.78 2893
5789.50 3013
5790.22 3118
5790.94 3220
5791.65 3272
5792.37 3307
5793.09 3419
5793.81 3514
5794.53 3574
5795.25 3751
5795.96 3906
5796.68 3812
5797.40 3893
5798.12 4327
5798.84 5162
5799.56 6041
5800.28 7087
5800.99 8279
5801.71 9639
5802.43 10237
5803.15 10307
5803.87 9839
5804.59 8771
5805.31 7567
5806.03 6384
5806.75 5554
5807.47 4837
5808.18 4479
5808.90 4355
5809.62 4176
5810.34 4056
5811.06 3956
5811.78 3999
5812.50 4076
5813.22 4064
5813.94 4107
5814.66 4133
5815.38 4022
5816.10 4151
5816.82 4187
5817.54 4127
5818.26 3995
5818.98 4044
5819.70 4018
5820.42 3917
5821.14 3881
5821.86 3819
5822.58 3787
5823.30 3643
5824.02 3461
5824.74 3348
5825.46 3270
5826.18 3053
5826.90 2975
5827.62 3013
5828.34 2980
5829.06 2859
5829.78 2883
5830.50 2772
5831.22 2794
5831.95 2829
5832.67 2795
5833.39 2815
5834.11 2733
5834.83 2715
5835.55 2738
5836.27 2700
5836.99 2657
5837.71 2650
5838.43 2601
5839.15 2572
5839.88 2575
5840.60 2598
5841.32 2594
5842.04 2619
5842.76 2517
5843.48 2486
5844.20 2378
5844.93 2390
5845.65 2493
5846.37 2425
5847.09 2380
5847.81 2349
5848.53 2343
5849.26 2335
5849.98 2321
5850.70 2281
5851.42 2229
5852.14 2216
5852.87 2317
5853.59 2266
5854.31 2290
5855.03 2286
5855.75 2308
5856.48 2239
5857.20 2177
5857.92 2149
5858.64 2155
5859.37 2227
5860.09 2207
5860.81 2229
5861.53 2136
5862.26 2227
5862.98 2221
5863.70 2178
5864.42 2231
5865.15 2200
5865.87 2100
5866.59 2137
5867.31 2152
5868.04 2200
5868.76 2105
5869.48 2092
5870.21 2094
5870.93 2095
5871.65 2184
5872.38 2165
5873.10 2174
5873.82 2132
5874.55 2231
5875.27 2203
5875.99 2204
5876.72 2178
5877.44 2125
5878.16 2177
5878.89 2161
5879.61 2162
5880.33 2116
5881.06 2128
5881.78 2138
5882.51 2168
5883.23 2133
5883.95 2174
5884.68 2147
5885.40 2127
5886.13 2163
5886.85 2148
5887.57 2119
5888.30 2097
5889.02 2119
5889.75 2113
5890.47 2042
5891.20 2085
5891.92 2045
5892.64 2045
5893.37 2101
5894.09 2091
5894.82 2113
5895.54 2049
5896.27 2096
5896.99 2076
5897.72 2153
5898.44 2151
5899.17 2199
5899.89 2153
5900.62 2168
5901.34 2084
5902.07 2106
5902.79 2130
5903.52 2125
5904.24 2225
5904.97 2161
5905.69 2113
5906.42 2181
5907.14 2149
5907.87 2115
5908.59 2202
5909.32 2126
5910.04 2188
5910.77 2112
5911.50 2144
5912.22 2175
5912.95 2146
5913.67 2163
5914.40 2206
5915.12 2166
5915.85 2200
5916.58 2204
5917.30 2142
5918.03 2226
5918.75 2204
5919.48 2241
5920.21 2229
5920.93 2250
5921.66 2307
5922.39 2243
5923.11 2292
5923.84 2326
5924.56 2324
5925.29 2331
5926.02 2306
5926.74 2289
5927.47 2392
5928.20 2406
5928.92 2446
5929.65 2349
5930.38 2398
5931.10 2402
5931.83 2478
5932.56 2525
5933.28 2558
5934.01 2646
5934.74 2719
5935.47 2824
5936.19 2914
5936.92 2896
5937.65 2853
5938.37 2931
5939.10 2983
5939.83 2960
5940.56 2867
5941.28 2895
5942.01 2804
5942.74 2766
5943.47 2846
5944.19 2897
5944.92 2770
5945.65 2768
5946.38 2799
5947.11 2910
5947.83 2905
5948.56 2990
5949.29 3037
5950.02 2927
5950.74 3004
5951.47 3036
5952.20 3064
5952.93 3126
5953.66 3186
5954.39 3095
5955.11 3252
5955.84 3168
5956.57 3272
5957.30 3203
5958.03 3213
5958.76 3226
5959.48 3273
5960.21 3241
5960.94 3224
5961.67 3208
5962.40 3233
5963.13 3330
5963.86 3363
5964.59 3588
5965.31 3665
5966.04 3798
5966.77 3822
5967.50 3907
5968.23 3883
5968.96 4029
5969.69 4020
5970.42 3955
5971.15 3977
5971.88 3864
5972.61 3992
5973.34 3904
5974.06 3850
5974.79 3829
5975.52 3955
5976.25 4020
5976.98 4012
5977.71 4012
5978.44 3993
5979.17 4151
5979.90 4277
5980.63 4282
5981.36 4475
5982.09 4382
5982.82 4420
5983.55 4452
5984.28 4603
5985.01 4469
5985.74 4504
5986.47 4562
5987.20 4565
5987.93 4507
5988.66 4548
5989.39 4504
5990.12 4440
5990.85 4505
5991.58 4499
5992.32 4582
5993.05 4683
5993.78 4782
5994.51 4892
5995.24 4966
5995.97 5039
5996.70 5123
5997.43 5045
5998.16 5024
5998.89 5001
5999.62 4919
6000.35 4891
6001.09 4759
6001.82 4645
6002.55 4511
6003.28 4493
6004.01 4492
6004.74 4494
6005.47 4512
6006.20 4811
6006.94 4871
6007.67 5229
6008.40 5673
6009.13 6358
6009.86 7130
6010.59 8186
6011.33 9040
6012.06 9802
6012.79 10536
6013.52 10914
6014.25 10927
6014.98 10623
6015.72 9872
6016.45 8983
6017.18 8125
6017.91 7172
6018.64 6295
6019.38 5561
6020.11 5131
6020.84 4644
6021.57 4307
6022.31 4051
6023.04 3906
6023.77 3595
6024.50 3498
6025.24 3483
6025.97 3409
6026.70 3437
6027.43 3375
6028.17 3380
6028.90 3418
6029.63 3342
6030.37 3222
6031.10 3217
6031.83 3111
6032.56 3013
6033.30 2987
6034.03 3058
6034.76 3069
6035.50 3066
6036.23 3098
6036.96 3100
6037.70 3148
6038.43 3263
6039.16 3339
6039.90 3297
6040.63 3289
6041.36 3284
6042.10 3281
6042.83 3433
6043.56 3423
6044.30 3420
6045.03 3351
6045.77 3512
6046.50 3540
6047.23 3589
6047.97 3597
6048.70 3638
6049.44 3883
6050.17 3878
6050.90 3826
6051.64 3972
6052.37 3954
6053.11 4002
6053.84 3916
6054.57 4045
6055.31 3967
6056.04 3826
6056.78 3663
6057.51 3665
6058.25 3658
6058.98 3637
6059.72 3635
6060.45 3639
6061.19 3681
6061.92 3476
6062.66 3445
6063.39 3512
6064.13 3511
6064.86 3444
6065.60 3393
6066.33 3379
6067.07 3306
6067.80 3296
6068.54 3214
6069.27 3234
6070.01 3177
6070.74 3172
6071.48 3179
6072.21 3090
6072.95 3052
6073.68 3007
6074.42 3057
6075.15 3082
6075.89 3018
6076.63 2974
6077.36 2943
6078.10 3026
6078.83 2881
6079.57 2846
6080.30 2898
6081.04 2850
6081.78 2811
6082.51 2838
6083.25 2909
6083.98 2836
6084.72 2764
6085.46 2830
6086.19 2791
6086.93 2788
6087.67 2822
6088.40 2775
6089.14 2670
6089.88 2723
6090.61 2861
6091.35 2714
6092.09 2749
6092.82 2783
6093.56 2841
6094.30 2784
6095.03 2749
6095.77 2754
6096.51 2660
6097.24 2676
6097.98 2641
6098.72 2651
6099.45 2702
6100.19 2632
6100.93 2714
6101.67 2643
6102.40 2726
6103.14 2615
6103.88 2625
6104.61 2615
6105.35 2584
6106.09 2725
6106.83 2751
6107.56 2733
6108.30 2695
6109.04 2640
6109.78 2639
6110.51 2749
6111.25 2797
6111.99 2829
6112.73 2807
6113.47 2743
6114.20 2697
6114.94 2749
6115.68 2821
6116.42 2800
6117.16 2851
6117.89 2807
6118.63 2818
6119.37 2911
6120.11 2874
6120.85 2878
6121.59 2955
6122.32 2877
6123.06 2839
6123.80 2987
6124.54 2939
6125.28 2960
6126.02 2982
6126.76 3044
6127.49 2974
6128.23 3020
6128.97 3100
6129.71 3111
6130.45 3057
6131.19 3122
6131.93 3165
6132.67 3136
6133.41 3202
6134.15 3229
6134.88 3188
6135.62 3260
6136.36 3339
6137.10 3335
6137.84 3193
6138.58 3269
6139.32 3415
6140.06 3316
6140.80 3243
6141.54 3326
6142.28 3334
6143.02 3294
6143.76 3264
6144.50 3361
6145.24 3364
6145.98 3449
6146.72 3472
6147.46 3458
6148.20 3386
6148.94 3522
6149.68 3535
6150.42 3535
6151.16 3604
6151.90 3601
6152.64 3657
6153.38 3643
6154.12 3612
6154.86 3613
6155.60 3665
6156.34 3649
6157.08 3681
6157.82 3754
6158.56 3782
6159.30 3917
6160.04 3960
6160.78 4030
6161.52 4245
6162.27 4348
6163.01 4647
6163.75 4782
6164.49 4914
6165.23 5109
6165.97 5362
6166.71 5419
6167.45 5459
6168.19 5497
6168.94 5458
6169.68 5497
6170.42 5303
6171.16 5254
6171.90 5154
6172.64 4967
6173.38 4913
6174.13 4818
6174.87 4825
6175.61 4877
6176.35 4816
6177.09 4716
6177.83 4845
6178.58 4993
6179.32 4935
6180.06 4953
6180.80 4932
6181.54 4948
6182.28 5059
6183.03 5026
6183.77 5090
6184.51 5089
6185.25 5242
6186.00 5327
6186.74 5195
6187.48 5416
6188.22 5408
6188.97 5388
6189.71 5646
6190.45 5863
6191.19 5887
6191.94 6118
6192.68 6334
6193.42 6297
6194.16 6432
6194.91 6384
6195.65 6215
6196.39 6164
6197.13 6089
6197.88 6142
6198.62 6161
6199.36 6035
6200.11 6236
6200.85 6372
6201.59 6512
6202.34 6774
6203.08 7248
6203.82 8085
6204.57 9215
6205.31 10945
6206.05 13105
6206.80 15853
6207.54 18166
6208.28 20102
6209.03 21729
6209.77 22052
6210.52 21376
6211.26 20010
6212.00 17653
6212.75 15438
6213.49 13141
6214.23 11074
6214.98 9430
6215.72 7833
6216.47 6824
6217.21 5870
6217.95 5399
6218.70 5145
6219.44 4751
6220.19 4563
6220.93 4485
6221.68 4541
6222.42 4549
6223.17 4585
6223.91 4571
6224.65 4450
6225.40 4481
6226.14 4301
6226.89 4167
6227.63 4003
6228.38 3734
6229.12 3544
6229.87 3404
6230.61 3446
6231.36 3403
6232.10 3352
6232.85 3304
6233.59 3385
6234.34 3395
6235.08 3446
6235.83 3498
6236.57 3467
6237.32 3482
6238.06 3598
6238.81 3662
6239.56 3631
6240.30 3706
6241.05 3721
6241.79 3702
6242.54 3802
6243.28 3913
6244.03 4053
6244.77 4146
6245.52 4300
6246.27 4457
6247.01 4600
6247.76 4753
6248.50 4622
6249.25 4737
6250.00 4662
6250.74 4580
6251.49 4441
6252.23 4322
6252.98 4163
6253.73 4040
6254.47 3993
6255.22 4056
6255.97 4104
6256.71 4060
6257.46 3965
6258.21 3942
6258.95 3995
6259.70 3930
6260.45 3958
6261.19 3859
6261.94 3836
6262.69 3716
6263.43 3673
6264.18 3716
6264.93 3643
6265.67 3629
6266.42 3606
6267.17 3558
6267.92 3608
6268.66 3530
6269.41 3660
6270.16 3596
6270.90 3751
6271.65 3762
6272.40 3839
6273.15 3916
6273.89 3926
6274.64 4075
6275.39 4168
6276.14 4140
6276.89 4320
6277.63 4396
6278.38 4276
6279.13 4179
6279.88 3969
6280.62 3896
6281.37 3679
6282.12 3485
6282.87 3391
6283.62 3410
6284.36 3435
6285.11 3291
6285.86 3344
6286.61 3373
6287.36 3388
6288.11 3387
6288.85 3430
6289.60 3437
6290.35 3506
6291.10 3659
6291.85 3545
6292.60 3328
6293.35 3243
6294.09 3107
6294.84 3130
6295.59 3107
6296.34 2923
6297.09 2967
6297.84 2964
6298.59 2883
6299.34 2840
6300.09 2900
6300.83 2925
6301.58 2938
6302.33 2927
6303.08 2911
6303.83 2879
6304.58 2889
6305.33 2886
6306.08 2929
6306.83 2847
6307.58 2786
6308.33 2778
6309.08 2720
6309.83 2737
6310.58 2786
6311.33 2835
6312.08 2785
6312.83 2855
6313.58 2915
6314.33 2892
6315.08 2954
6315.83 2915
6316.58 2914
6317.33 3019
6318.08 2989
6318.83 2890
6319.58 2923
6320.33 2865
6321.08 2755
6321.83 2741
6322.58 2674
6323.33 2563
6324.08 2495
6324.83 2392
6325.58 2447
6326.33 2486
6327.08 2521
6327.83 2449
6328.58 2454
6329.33 2408
6330.08 2398
6330.84 2408
6331.59 2355
6332.34 2386
6333.09 2345
6333.84 2443
6334.59 2412
6335.34 2415
6336.09 2383
6336.84 2326
6337.60 2365
6338.35 2417
6339.10 2369
6339.85 2358
6340.60 2378
6341.35 2422
6342.10 2370
6342.86 2301
6343.61 2268
6344.36 2338
6345.11 2326
6345.86 2348
6346.61 2349
6347.37 2402
6348.12 2380
6348.87 2393
6349.62 2440
6350.37 2452
6351.13 2543
6351.88 2563
6352.63 2525
6353.38 2558
6354.14 2567
6354.89 2440
6355.64 2473
6356.39 2460
6357.14 2407
6357.90 2389
6358.65 2364
6359.40 2360
6360.16 2307
6360.91 2300
6361.66 2247
6362.41 2263
6363.17 2280
6363.92 2210
6364.67 2272
6365.42 2346
6366.18 2321
6366.93 2357
6367.68 2304
6368.44 2328
6369.19 2256
6369.94 2307
6370.70 2254
6371.45 2233
6372.20 2198
6372.96 2201
6373.71 2172
6374.46 2247
6375.22 2219
6375.97 2291
6376.72 2209
6377.48 2240
6378.23 2267
6378.99 2346
6379.74 2316
6380.49 2232
6381.25 2242
6382.00 2238
6382.75 2229
6383.51 2265
6384.26 2218
6385.02 2127
6385.77 2135
6386.53 2062
6387.28 2097
6388.03 2105
6388.79 2077
6389.54 2070
6390.30 2147
6391.05 2172
6391.81 2150
6392.56 2174
6393.31 2157
6394.07 2126
6394.82 2085
6395.58 2129
6396.33 2149
6397.09 2161
6397.84 2103
6398.60 2088
6399.35 2128
6400.11 2084
6400.86 2073
6401.62 2097
6402.37 2145
6403.13 2070
6403.88 2137
6404.64 2094
6405.39 2105
6406.15 2119
6406.90 2168
6407.66 2211
6408.42 2139
6409.17 2136
6409.93 2195
6410.68 2138
6411.44 2151
6412.19 2180
6412.95 2212
6413.71 2234
6414.46 2177
6415.22 2243
6415.97 2152
6416.73 2174
6417.48 2221
6418.24 2246
6419.00 2168
6419.75 2248
6420.51 2207
6421.27 2226
6422.02 2185
6422.78 2217
6423.53 2217
6424.29 2237
6425.05 2202
6425.80 2141
6426.56 2195
6427.32 2258
6428.07 2297
6428.83 2292
6429.59 2289
6430.34 2256
6431.10 2277
6431.86 2366
6432.61 2346
6433.37 2344
6434.13 2338
6434.89 2383
6435.64 2399
6436.40 2420
6437.16 2464
6437.91 2542
6438.67 2564
6439.43 2557
6440.19 2483
6440.94 2552
6441.70 2527
6442.46 2580
6443.22 2521
6443.97 2488
6444.73 2509
6445.49 2421
6446.25 2527
6447.00 2461
6447.76 2492
6448.52 2423
6449.28 2445
6450.04 2488
6450.79 2534
6451.55 2546
6452.31 2594
6453.07 2476
6453.83 2583
6454.58 2548
6455.34 2676
6456.10 2639
6456.86 2637
6457.62 2616
6458.38 2742
6459.13 2746
6459.89 2792
6460.65 2730
6461.41 2746
6462.17 2769
6462.93 2782
6463.69 2847
6464.44 2869
6465.20 2945
6465.96 2834
6466.72 2896
6467.48 2997
6468.24 2951
6469.00 2912
6469.76 2952
6470.52 3010
6471.28 3064
6472.03 3061
6472.79 3050
6473.55 3181
6474.31 3182
6475.07 3180
6475.83 3152
6476.59 3155
6477.35 3269
6478.11 3200
6478.87 3255
6479.63 3333
6480.39 3335
6481.15 3400
6481.91 3334
6482.67 3470
6483.43 3502
6484.19 3385
6484.95 3585
6485.71 3643
6486.47 3618
6487.23 3701
6487.99 3851
6488.75 3755
6489.51 3868
6490.27 4048
6491.03 4051
6491.79 4116
6492.55 4111
6493.31 4241
6494.07 4259
6494.83 4437
6495.59 4459
6496.35 4476
6497.11 4468
6497.87 4416
6498.64 4474
6499.40 4443
6500.16 4527
6500.92 4532
6501.68 4424
6502.44 4453
6503.20 4511
6503.96 4633
6504.72 4674
6505.48 4779
6506.25 4938
6507.01 5135
6507.77 5220
6508.53 5373
6509.29 5657
6510.05 5971
6510.81 6462
6511.57 6848
6512.34 7023
6513.10 7055
6513.86 7129
6514.62 6883
6515.38 6541
6516.15 6413
6516.91 6312
6517.67 5989
6518.43 5896
6519.19 5864
6519.95 5801
6520.72 5777
6521.48 5885
6522.24 5839
6523.00 6123
6523.77 6463
6524.53 6687
6525.29 7207
6526.05 7707
6526.81 8021
6527.58 8364
6528.34 8621
6529.10 8387
6529.86 8122
6530.63 8093
6531.39 8186
6532.15 7950
6532.92 8153
6533.68 8935
6534.44 9970
6535.20 11093
6535.97 12100
6536.73 12418
6537.49 12278
6538.26 11807
6539.02 10778
6539.78 9742
6540.55 8508
6541.31 7680
6542.07 6869
6542.84 6069
6543.60 5565
6544.36 5138
6545.13 4914
6545.89 4732
6546.65 4544
6547.42 4428
6548.18 4440
6548.94 4435
6549.71 4491
6550.47 4473
6551.24 4417
6552.00 4414
6552.76 4405
6553.53 4428
6554.29 4417
6555.06 4379
6555.82 4298
6556.58 4344
6557.35 4248
6558.11 4248
6558.88 4394
6559.64 4404
6560.41 4509
6561.17 4538
6561.93 4615
6562.70 4785
6563.46 4908
6564.23 4887
6564.99 4996
6565.76 4939
6566.52 4960
6567.29 4912
6568.05 4959
6568.82 5147
6569.58 5155
6570.35 4992
6571.11 5171
6571.88 5262
6572.64 5389
6573.41 5607
6574.17 5723
6574.94 5786
6575.70 5715
6576.47 5733
6577.23 5681
6578.00 5727
6578.76 5632
6579.53 5513
6580.29 5439
6581.06 5329
6581.83 5120
6582.59 5155
6583.36 5115
6584.12 5152
6584.89 5149
6585.65 5224
6586.42 5251
6587.19 5322
6587.95 5380
6588.72 5395
6589.48 5576
6590.25 5945
6591.02 6263
6591.78 6698
6592.55 7170
6593.32 7482
6594.08 7788
6594.85 8021
6595.61 8015
6596.38 7803
6597.15 7705
6597.91 7270
6598.68 6890
6599.45 6522
6600.21 6078
6600.98 5823
6601.75 5443
6602.51 5330
6603.28 5228
6604.05 4985
6604.82 4892
6605.58 4733
6606.35 4697
6607.12 4713
6607.88 4655
6608.65 4718
6609.42 4840
6610.19 4828
6610.95 4707
6611.72 4713
6612.49 4724
6613.25 4825
6614.02 4658
6614.79 4600
6615.56 4686
6616.32 4671
6617.09 4652
6617.86 4551
6618.63 4644
6619.40 4733
6620.16 4761
6620.93 4700
6621.70 4647
6622.47 4611
6623.24 4579
6624.00 4572
6624.77 4418
6625.54 4528
6626.31 4653
6627.08 4625
6627.84 4529
6628.61 4757
6629.38 4933
6630.15 5300
6630.92 5714
6631.69 6346
6632.46 7177
6633.22 8019
6633.99 8847
6634.76 9147
6635.53 9211
6636.30 9137
6637.07 8745
6637.84 7862
6638.61 7018
6639.37 6233
6640.14 5719
6640.91 5158
6641.68 4772
6642.45 4512
6643.22 4221
6643.99 3913
6644.76 3857
6645.53 3722
6646.30 3628
6647.07 3697
6647.84 3620
6648.61 3650
6649.37 3649
6650.14 3622
6650.91 3593
6651.68 3639
6652.45 3571
6653.22 3444
6653.99 3299
6654.76 3261
6655.53 3394
6656.30 3296
6657.07 3310
6657.84 3292
6658.61 3279
6659.38 3345
6660.15 3422
6660.92 3346
6661.69 3265
6662.46 3324
6663.23 3306
6664.00 3336
6664.77 3346
6665.55 3294
6666.32 3210
6667.09 3252
6667.86 3342
6668.63 3408
6669.40 3379
6670.17 3470
6670.94 3565
6671.71 3596
6672.48 3512
6673.25 3580
6674.02 3591
6674.79 3578
6675.57 3601
6676.34 3493
6677.11 3374
6677.88 3422
6678.65 3429
6679.42 3360
6680.19 3262
6680.96 3334
6681.74 3428
6682.51 3459
6683.28 3493
6684.05 3688
6684.82 3808
6685.59 3811
6686.37 3797
6687.14 3766
6687.91 3653
6688.68 3600
6689.45 3456
6690.22 3331
6691.00 3318
6691.77 3282
6692.54 3295
6693.31 3223
6694.08 3065
6694.86 3092
6695.63 2979
6696.40 2998
6697.17 3011
6697.95 2957
6698.72 2881
6699.49 2868
6700.26 2899
6701.04 2867
6701.81 2887
6702.58 2829
6703.35 2873
6704.13 2807
6704.90 2824
6705.67 2901
6706.44 2812
6707.22 2755
6707.99 2746
6708.76 2818
6709.54 2826
6710.31 2767
6711.08 2755
6711.86 2698
6712.63 2714
6713.40 2664
6714.17 2697
6714.95 2624
6715.72 2512
6716.50 2528
6717.27 2523
6718.04 2507
6718.82 2496
6719.59 2505
6720.36 2468
6721.14 2530
6721.91 2527
6722.68 2493
6723.46 2532
6724.23 2484
6725.01 2362
6725.78 2412
6726.55 2423
6727.33 2397
6728.10 2428
6728.88 2366
6729.65 2342
6730.42 2380
6731.20 2366
6731.97 2350
6732.75 2334
6733.52 2358
6734.30 2379
6735.07 2374
6735.84 2363
6736.62 2335
6737.39 2339
6738.17 2412
6738.94 2362
6739.72 2400
6740.49 2391
6741.27 2285
6742.04 2407
6742.82 2308
6743.59 2298
6744.37 2317
6745.14 2428
6745.92 2442
6746.69 2439
6747.47 2462
6748.24 2475
6749.02 2413
6749.79 2492
6750.57 2586
6751.34 2578
6752.12 2562
6752.90 2526
6753.67 2493
6754.45 2480
6755.22 2550
6756.00 2428
6756.77 2363
6757.55 2309
6758.33 2258
6759.10 2279
6759.88 2265
6760.65 2249
6761.43 2214
6762.20 2214
6762.98 2258
6763.76 2274
6764.53 2218
6765.31 2194
6766.09 2180
6766.86 2189
6767.64 2150
6768.41 2211
6769.19 2137
6769.97 2204
6770.74 2217
6771.52 2263
6772.30 2187
6773.07 2269
6773.85 2229
6774.63 2166
6775.40 2164
6776.18 2358
6776.96 2285
6777.74 2325
6778.51 2285
6779.29 2295
6780.07 2319
6780.84 2229
6781.62 2221
6782.40 2211
6783.17 2238
6783.95 2272
6784.73 2205
6785.51 2262
6786.28 2246
6787.06 2221
6787.84 2160
6788.62 2148
6789.39 2154
6790.17 2150
6790.95 2069
6791.73 2060
6792.51 2049
6793.28 1925
6794.06 1982
6794.84 2042
6795.62 2037
6796.39 2062
6797.17 2132
6797.95 2175
6798.73 2078
6799.51 2047
6800.29 2025
6801.06 2118
6801.84 2115
6802.62 2096
6803.40 2112
6804.18 2080
6804.96 2114
6805.73 2064
6806.51 2116
6807.29 2085
6808.07 2132
6808.85 2087
6809.63 2036
6810.41 2054
6811.18 2071
6811.96 2040
6812.74 2054
6813.52 2064
6814.30 2073
6815.08 2098
6815.86 2134
6816.64 2112
6817.42 2184
6818.20 2151
6818.98 2222
6819.76 2168
6820.53 2190
6821.31 2253
6822.09 2241
6822.87 2184
6823.65 2306
6824.43 2292
6825.21 2159
6825.99 2167
6826.77 2174
6827.55 2168
6828.33 2156
6829.11 2094
6829.89 2143
6830.67 2150
6831.45 2159
6832.23 2173
6833.01 2121
6833.79 2154
6834.57 2159
6835.35 2203
6836.13 2159
6836.91 2123
6837.69 2107
6838.47 2095
6839.25 2091
6840.03 2105
6840.81 2143
6841.59 2097
6842.37 2039
6843.16 2099
6843.94 2132
6844.72 2201
6845.50 2268
6846.28 2364
6847.06 2544
6847.84 2793
6848.62 3153
6849.40 3431
6850.18 3728
6850.96 3861
6851.75 3962
6852.53 3854
6853.31 3667
6854.09 3396
6854.87 3262
6855.65 3140
6856.43 2916
6857.22 2750
6858.00 2757
6858.78 2727
6859.56 2598
6860.34 2564
6861.12 2574
6861.90 2537
6862.69 2375
6863.47 2338
6864.25 2385
6865.03 2325
6865.81 2364
6866.60 2386
6867.38 2283
6868.16 2313
6868.94 2274
6869.72 2293
6870.51 2269
6871.29 2201
6872.07 2197
6872.85 2199
6873.64 2190
6874.42 2172
6875.20 2162
6875.98 2196
6876.77 2185
6877.55 2134
6878.33 2237
6879.11 2174
6879.90 2186
6880.68 2275
6881.46 2235
6882.25 2331
6883.03 2281
6883.81 2273
6884.59 2291
6885.38 2351
6886.16 2374
6886.94 2391
6887.73 2456
6888.51 2539
6889.29 2482
6890.08 2441
6890.86 2462
6891.64 2452
6892.43 2444
6893.21 2461
6893.99 2424
6894.78 2491
6895.56 2532
6896.35 2492
6897.13 2414
6897.91 2501
6898.70 2533
6899.48 2581
6900.26 2646
6901.05 2594
6901.83 2601
6902.62 2659
6903.40 2651
6904.18 2626
6904.97 2588
6905.75 2476
6906.54 2514
6907.32 2497
6908.11 2476
6908.89 2414
6909.67 2489
6910.46 2402
6911.24 2404
6912.03 2417
6912.81 2429
6913.60 2496
6914.38 2582
6915.17 2609
6915.95 2562
6916.74 2603
6917.52 2491
6918.31 2486
6919.09 2614
6919.88 2622
6920.66 2512
6921.45 2485
6922.23 2593
6923.02 2577
6923.80 2671
6924.59 2581
6925.37 2590
6926.16 2668
6926.94 2692
6927.73 2645
6928.51 2690
6929.30 2736
6930.09 2626
6930.87 2673
6931.66 2745
6932.44 2788
6933.23 2777
6934.01 2807
6934.80 2871
6935.59 2871
6936.37 2840
6937.16 2780
6937.94 2921
6938.73 3045
6939.52 3108
6940.30 3172
6941.09 3240
6941.88 3316
6942.66 3371
6943.45 3402
6944.23 3439
6945.02 3463
6945.81 3489
6946.59 3356
6947.38 3499
6948.17 3423
6948.95 3480
6949.74 3444
6950.53 3390
6951.31 3407
6952.10 3480
6952.89 3408
6953.67 3469
6954.46 3672
6955.25 3592
6956.04 3699
6956.82 3783
6957.61 3863
6958.40 3871
6959.18 3871
6959.97 3801
6960.76 3764
6961.55 3766
6962.33 3776
6963.12 3791
6963.91 3819
6964.70 3805
6965.48 3907
6966.27 4092
6967.06 4104
6967.85 4184
6968.63 4419
6969.42 4400
6970.21 4432
6971.00 4342
6971.79 4509
6972.57 4463
6973.36 4500
6974.15 4563
6974.94 4503
6975.73 4663
6976.52 4895
6977.30 4913
6978.09 5129
6978.88 5270
6979.67 5577
6980.46 5981
6981.25 6421
6982.03 6973
6982.82 7767
6983.61 8669
6984.40 9631
6985.19 10323
6985.98 10623
6986.77 10528
6987.55 10095
6988.34 9504
6989.13 8834
6989.92 7953
6990.71 7050
6991.50 6317
6992.29 5885
6993.08 5557
6993.87 5303
6994.66 5492
6995.45 5769
6996.24 6186
6997.02 6826
6997.81 7604
6998.60 8318
6999.39 8970
7000.18 9157
7000.97 9090
7001.76 8718
7002.55 8095
7003.34 7440
7004.13 6434
7004.92 5688
7005.71 5018
7006.50 4500
7007.29 4155
7008.08 3809
7008.87 3539
7009.66 3527
7010.45 3410
7011.24 3352
7012.03 3193
7012.82 3268
7013.61 3209
7014.40 3283
7015.19 3311
7015.98 3260
7016.77 3188
7017.56 3182
7018.35 3108
7019.15 3164
7019.94 3064
7020.73 3092
7021.52 3066
7022.31 3111
7023.10 3215
7023.89 3248
7024.68 3272
7025.47 3339
7026.26 3266
7027.05 3193
7027.85 3174
7028.64 3172
7029.43 3031
7030.22 3058
7031.01 3022
7031.80 2891
7032.59 2908
7033.38 2963
7034.18 2971
7034.97 2936
7035.76 2971
7036.55 3021
7037.34 3229
7038.13 3284
7038.93 3281
7039.72 3238
7040.51 3249
7041.30 3109
7042.09 3045
7042.89 3109
7043.68 3140
7044.47 2992
7045.26 3068
7046.05 3087
7046.85 3105
7047.64 3113
7048.43 3106
7049.22 3145
7050.01 3066
7050.81 3208
7051.60 3163
7052.39 3204
7053.18 3059
7053.98 2982
7054.77 2924
7055.56 2862
7056.36 2816
7057.15 2786
7057.94 2810
7058.73 2788
7059.53 2839
7060.32 2739
7061.11 2802
7061.91 2818
7062.70 2748
7063.49 2727
7064.29 2712
7065.08 2777
7065.87 2720
7066.66 2684
7067.46 2681
7068.25 2639
7069.04 2586
7069.84 2600
7070.63 2658
7071.43 2619
7072.22 2667
7073.01 2552
7073.81 2580
7074.60 2581
7075.39 2494
7076.19 2556
7076.98 2432
7077.78 2488
7078.57 2499
7079.36 2459
7080.16 2421
7080.95 2395
7081.75 2397
7082.54 2401
7083.33 2359
7084.13 2347
7084.92 2392
7085.72 2416
7086.51 2467
7087.31 2408
7088.10 2491
7088.90 2620
7089.69 2732
7090.48 2749
7091.28 2842
7092.07 2885
7092.87 3017
7093.66 2945
7094.46 2869
7095.25 2685
7096.05 2581
7096.84 2520
7097.64 2492
7098.43 2385
7099.23 2290
7100.02 2345
7100.82 2307
7101.61 2280
7102.41 2271
7103.20 2238
7104.00 2200
7104.80 2247
7105.59 2239
7106.39 2151
7107.18 2116
7107.98 2112
7108.77 2033
7109.57 1971
7110.36 2011
7111.16 1998
7111.96 1948
7112.75 1938
7113.55 1954
7114.34 1845
7115.14 1933
7115.94 1994
7116.73 1932
7117.53 1986
7118.32 1979
7119.12 2015
7119.92 1997
7120.71 2044
7121.51 1955
7122.31 1939
7123.10 1958
7123.90 1897
7124.70 1942
7125.49 1941
7126.29 1951
7127.09 1980
7127.88 1968
7128.68 2055
7129.48 2016
7130.27 2011
7131.07 2037
7131.87 1948
7132.66 1985
7133.46 2030
7134.26 1998
7135.06 1917
7135.85 1903
7136.65 1967
7137.45 1950
7138.24 1954
7139.04 1883
7139.84 1925
7140.64 1904
7141.43 1933
7142.23 1919
7143.03 1922
7143.83 1940
7144.62 1976
7145.42 1932
7146.22 1889
7147.02 2003
7147.82 1973
7148.61 1931
7149.41 1846
7150.21 1841
7151.01 1868
7151.81 1863
7152.60 1887
7153.40 1915
7154.20 1905
7155.00 1890
7155.80 1833
7156.59 1877
7157.39 1912
7158.19 1892
7158.99 1827
7159.79 1815
7160.59 1819
7161.39 1765
7162.18 1762
7162.98 1823
7163.78 1783
7164.58 1713
7165.38 1753
7166.18 1799
7166.98 1782
7167.78 1759
7168.57 1755
7169.37 1799
7170.17 1841
7170.97 1866
7171.77 1819
7172.57 1818
7173.37 1812
7174.17 1774
7174.97 1750
7175.77 1716
7176.57 1782
7177.37 1782
7178.17 1772
7178.97 1851
7179.77 1858
7180.56 1882
7181.36 1994
7182.16 1926
7182.96 1880
7183.76 1968
7184.56 1958
7185.36 1934
7186.16 1871
7186.96 1843
7187.76 1781
7188.56 1743
7189.36 1746
7190.16 1718
7190.96 1662
7191.76 1684
7192.57 1693
7193.37 1661
7194.17 1656
7194.97 1712
7195.77 1719
7196.57 1683
7197.37 1699
7198.17 1685
7198.97 1734
7199.77 1675
7200.57 1671
7201.37 1729
7202.17 1683
7202.97 1702
7203.77 1653
7204.58 1607
7205.38 1691
7206.18 1637
7206.98 1592
7207.78 1681
7208.58 1648
7209.38 1632
7210.18 1706
7210.99 1703
7211.79 1690
7212.59 1699
7213.39 1698
7214.19 1663
7214.99 1689
7215.79 1738
7216.60 1680
7217.40 1678
7218.20 1695
7219.00 1775
7219.80 1727
7220.60 1775
7221.41 1768
7222.21 1767
7223.01 1808
7223.81 1743
7224.62 1776
7225.42 1831
7226.22 1776
7227.02 1776
7227.82 1806
7228.63 1801
7229.43 1789
7230.23 1759
7231.03 1786
7231.84 1774
7232.64 1822
7233.44 1748
7234.24 1757
7235.05 1784
7235.85 1753
7236.65 1764
7237.45 1822
7238.26 1897
7239.06 1871
7239.86 1859
7240.67 1929
7241.47 1888
7242.27 1896
7243.08 1973
7243.88 1942
7244.68 1954
7245.49 1983
7246.29 2044
7247.09 2016
7247.90 1975
7248.70 1966
7249.50 2005
7250.31 2043
7251.11 2101
7251.91 2106
7252.72 2103
7253.52 2130
7254.32 2108
7255.13 2133
7255.93 2122
7256.74 2132
7257.54 2158
7258.34 2223
7259.15 2250
7259.95 2329
7260.76 2319
7261.56 2303
7262.36 2356
7263.17 2362
7263.97 2376
7264.78 2458
7265.58 2459
7266.39 2497
7267.19 2585
7268.00 2615
7268.80 2628
7269.60 2579
7270.41 2529
7271.21 2576
7272.02 2673
7272.82 2661
7273.63 2625
7274.43 2592
7275.24 2677
7276.04 2653
7276.85 2657
7277.65 2756
7278.46 2831
7279.26 2982
7280.07 3211
7280.87 3389
7281.68 3726
7282.48 4093
7283.29 4425
7284.09 4779
7284.90 4898
7285.71 4856
7286.51 4608
7287.32 4330
7288.12 4126
7288.93 3856
7289.73 3684
7290.54 3513
7291.35 3293
7292.15 3161
7292.96 3039
7293.76 3037
7294.57 3023
7295.38 3029
7296.18 3031
7296.99 2984
7297.79 2949
7298.60 2873
7299.41 2895
7300.21 3063
7301.02 3085
7301.82 3105
7302.63 3196
7303.44 3314
7304.24 3342
7305.05 3322
7305.86 3246
7306.66 3395
7307.47 3598
7308.28 3724
7309.08 3883
7309.89 4087
7310.70 4149
7311.50 4206
7312.31 4298
7313.12 4243
7313.93 4140
7314.73 4024
7315.54 3976
7316.35 4192
7317.15 4261
7317.96 4553
7318.77 4648
7319.58 4946
7320.38 5193
7321.19 5330
7322.00 5320
7322.81 5222
7323.61 4969
7324.42 4754
7325.23 4404
7326.04 4145
7326.84 4015
7327.65 3816
7328.46 3654
7329.27 3676
7330.08 3636
7330.88 3681
7331.69 3878
7332.50 4026
7333.31 4232
7334.12 4554
7334.92 4764
7335.73 4937
7336.54 4914
7337.35 4718
7338.16 4509
7338.97 4234
7339.78 4045
7340.58 3756
7341.39 3545
7342.20 3394
7343.01 3332
7343.82 3285
7344.63 3256
7345.44 3206
7346.24 3252
7347.05 3191
7347.86 3223
7348.67 3258
7349.48 3255
7350.29 3244
7351.10 3097
7351.91 3055
7352.72 3081
7353.53 2981
7354.34 2997
7355.14 2931
7355.95 2936
7356.76 2934
7357.57 2961
7358.38 2964
7359.19 3069
7360.00 3147
7360.81 3118
7361.62 3102
7362.43 3291
7363.24 3293
7364.05 3250
7364.86 3235
7365.67 3215
7366.48 3229
7367.29 3119
7368.10 3113
7368.91 3074
7369.72 3091
7370.53 3135
7371.34 3114
7372.15 3129
7372.96 3227
7373.77 3302
7374.58 3291
7375.39 3406
7376.20 3393
7377.01 3463
7377.82 3524
7378.63 3679
7379.44 3892
7380.26 4133
7381.07 4227
7381.88 4237
7382.69 4179
7383.50 4118
7384.31 3966
7385.12 3711
7385.93 3572
7386.74 3475
7387.55 3317
7388.36 3144
7389.18 3008
7389.99 2959
7390.80 2887
7391.61 2859
7392.42 2810
7393.23 2754
7394.04 2773
7394.86 2755
7395.67 2802
7396.48 2808
7397.29 2930
7398.10 3108
7398.91 3320
7399.73 3445
7400.54 3590
7401.35 3523
7402.16 3621
7402.97 3522
7403.79 3450
7404.60 3400
7405.41 3312
7406.22 3228
7407.03 3097
7407.85 3110
7408.66 2999
7409.47 3003
7410.28 2873
7411.10 2730
7411.91 2623
7412.72 2555
7413.53 2514
7414.35 2401
7415.16 2371
7415.97 2338
7416.78 2339
7417.60 2262
7418.41 2221
7419.22 2274
7420.03 2233
7420.85 2190
7421.66 2133
7422.47 2094
7423.29 2143
7424.10 2095
7424.91 2085
7425.73 2069
7426.54 2027
7427.35 2052
7428.17 2051
7428.98 2005
7429.79 1944
7430.61 1978
7431.42 1971
7432.23 1991
7433.05 2004
7433.86 2034
7434.67 2074
7435.49 2127
7436.30 2075
7437.12 1999
7437.93 2105
7438.74 2117
7439.56 2071
7440.37 2066
7441.18 2096
7442.00 2087
7442.81 2023
7443.63 2061
7444.44 2015
7445.26 2000
7446.07 1969
7446.88 1975
7447.70 2019
7448.51 1983
7449.33 2008
7450.14 1874
7450.96 1913
7451.77 1909
7452.59 1926
7453.40 1927
7454.22 1917
7455.03 1968
7455.85 1901
7456.66 1890
7457.47 1939
7458.29 1900
7459.10 1920
7459.92 1961
7460.74 1946
7461.55 1905
7462.37 1901
7463.18 1901
7464.00 1856
7464.81 1844
7465.63 1968
7466.44 1942
7467.26 1881
7468.07 1898
7468.89 1905
7469.70 1862
7470.52 1832
7471.34 1792
7472.15 1816
7472.97 1816
7473.78 1769
7474.60 1791
7475.41 1773
7476.23 1772
7477.05 1798
7477.86 1806
7478.68 1765
7479.49 1793
7480.31 1800
7481.13 1746
7481.94 1755
7482.76 1722
7483.58 1751
7484.39 1806
7485.21 1760
7486.03 1725
7486.84 1769
7487.66 1787
7488.48 1706
7489.29 1677
7490.11 1682
7490.93 1714
7491.74 1697
7492.56 1650
7493.38 1671
7494.19 1665
7495.01 1682
7495.83 1653
7496.64 1712
7497.46 1673
7498.28 1678
7499.10 1661
7499.91 1696
7500.73 1592
7501.55 1608
7502.36 1597
7503.18 1598
7504.00 1590
7504.82 1609
7505.63 1615
7506.45 1619
7507.27 1650
7508.09 1644
7508.90 1698
7509.72 1575
7510.54 1595
7511.36 1625
7512.18 1584
7512.99 1575
7513.81 1553
7514.63 1559
7515.45 1645
7516.27 1601
7517.08 1608
7517.90 1612
7518.72 1557
7519.54 1578
7520.36 1587
7521.18 1571
7521.99 1498
7522.81 1596
7523.63 1621
7524.45 1546
7525.27 1565
7526.09 1627
7526.91 1577
7527.72 1563
7528.54 1540
7529.36 1588
7530.18 1578
7531.00 1594
7531.82 1590
7532.64 1568
7533.46 1589
7534.28 1612
7535.10 1608
7535.91 1621
7536.73 1673
7537.55 1623
7538.37 1588
7539.19 1648
7540.01 1627
7540.83 1584
7541.65 1523
7542.47 1576
7543.29 1687
7544.11 1702
7544.93 1671
7545.75 1660
7546.57 1631
7547.39 1681
7548.21 1687
7549.03 1690
7549.85 1666
7550.67 1659
7551.49 1635
7552.31 1683
7553.13 1607
7553.95 1632
7554.77 1739
7555.59 1690
7556.41 1668
7557.23 1731
7558.05 1804
7558.87 1747
7559.69 1776
7560.51 1792
7561.33 1776
7562.15 1726
7562.97 1728
7563.79 1698
7564.61 1675
7565.44 1727
7566.26 1725
7567.08 1646
7567.90 1633
7568.72 1714
7569.54 1684
7570.36 1705
7571.18 1726
7572.00 1687
7572.82 1698
7573.65 1701
7574.47 1666
7575.29 1655
7576.11 1692
7576.93 1692
7577.75 1672
7578.57 1685
7579.40 1663
7580.22 1660
7581.04 1676
7581.86 1613
7582.68 1652
7583.50 1716
7584.33 1758
7585.15 1822
7585.97 1826
7586.79 1812
7587.61 1827
7588.44 1844
7589.26 1820
7590.08 1826
7590.90 1803
7591.72 1741
7592.55 1741
7593.37 1735
7594.19 1788
7595.01 1758
7595.84 1733
7596.66 1806
7597.48 1803
7598.30 1859
7599.13 1750
7599.95 1835
7600.77 1937
7601.59 1983
7602.42 2058
7603.24 2228
7604.06 2233
7604.89 2219
7605.71 2228
7606.53 2240
7607.36 2182
7608.18 2131
7609.00 2065
7609.82 2012
7610.65 1939
7611.47 1891
7612.29 1822
7613.12 1831
7613.94 1870
7614.77 1871
7615.59 1861
7616.41 1882
7617.24 1858
7618.06 1873
7618.88 1819
7619.71 1818
7620.53 1746
7621.35 1760
7622.18 1749
7623.00 1798
7623.83 1796
7624.65 1805
7625.47 1832
7626.30 1855
7627.12 1846
7627.95 1980
7628.77 2036
7629.60 2109
7630.42 2254
7631.24 2333
7632.07 2338
7632.89 2400
7633.72 2304
7634.54 2314
7635.37 2193
7636.19 2086
7637.02 1903
7637.84 1811
7638.67 1781
7639.49 1728
7640.31 1619
7641.14 1581
7641.96 1588
7642.79 1605
7643.61 1531
7644.44 1524
7645.26 1505
7646.09 1553
7646.92 1541
7647.74 1458
7648.57 1438
7649.39 1464
7650.22 1423
7651.04 1508
7651.87 1504
7652.69 1473
7653.52 1422
7654.34 1495
7655.17 1493
7656.00 1456
7656.82 1441
7657.65 1452
7658.47 1460
7659.30 1500
7660.12 1459
7660.95 1465
7661.78 1403
7662.60 1448
7663.43 1474
7664.25 1474
7665.08 1460
7665.91 1413
7666.73 1415
7667.56 1465
7668.39 1446
7669.21 1517
7670.04 1485
7670.87 1488
7671.69 1473
7672.52 1448
7673.35 1439
7674.17 1443
7675.00 1459
7675.83 1424
7676.65 1380
7677.48 1406
7678.31 1421
7679.13 1389
7679.96 1423
7680.79 1417
7681.61 1418
7682.44 1384
7683.27 1414
7684.10 1440
7684.92 1412
7685.75 1428
7686.58 1397
7687.40 1473
7688.23 1463
7689.06 1412
7689.89 1462
7690.71 1434
7691.54 1463
7692.37 1468
7693.20 1416
7694.03 1444
7694.85 1395
7695.68 1436
7696.51 1394
7697.34 1449
7698.16 1483
7698.99 1437
7699.82 1441
7700.65 1486
7701.48 1521
7702.31 1486
7703.13 1500
7703.96 1469
7704.79 1393
7705.62 1510
7706.45 1477
7707.28 1449
7708.10 1479
7708.93 1492
7709.76 1518
7710.59 1486
7711.42 1449
7712.25 1485
7713.08 1467
7713.90 1468
7714.73 1454
7715.56 1455
7716.39 1458
7717.22 1503
7718.05 1422
7718.88 1421
7719.71 1444
7720.54 1509
7721.37 1527
7722.20 1501
7723.02 1495
7723.85 1447
7724.68 1457
7725.51 1431
7726.34 1435
7727.17 1474
7728.00 1500
7728.83 1497
7729.66 1491
7730.49 1537
7731.32 1502
7732.15 1496
7732.98 1508
7733.81 1477
7734.64 1443
7735.47 1503
7736.30 1484
7737.13 1444
7737.96 1400
7738.79 1408
7739.62 1473
7740.45 1458
7741.28 1542
7742.11 1522
7742.94 1598
7743.77 1756
7744.60 1950
7745.43 2124
7746.26 2366
7747.09 2563
7747.92 2646
7748.75 2777
7749.59 2650
7750.42 2523
7751.25 2379
7752.08 2132
7752.91 1985
7753.74 1837
7754.57 1727
7755.40 1590
7756.23 1569
7757.06 1466
7757.90 1436
7758.73 1510
7759.56 1494
7760.39 1523
7761.22 1496
7762.05 1460
7762.88 1500
7763.71 1414
7764.55 1444
7765.38 1480
7766.21 1449
7767.04 1426
7767.87 1326
7768.70 1321
7769.54 1294
7770.37 1335
7771.20 1295
7772.03 1229
7772.86 1283
7773.70 1296
7774.53 1265
7775.36 1310
7776.19 1360
7777.02 1335
7777.86 1315
7778.69 1333
7779.52 1359
7780.35 1357
7781.19 1278
7782.02 1335
7782.85 1416
7783.68 1443
7784.52 1470
7785.35 1492
7786.18 1508
7787.01 1492
7787.85 1491
7788.68 1404
7789.51 1446
7790.35 1399
7791.18 1367
7792.01 1359
7792.84 1338
7793.68 1353
7794.51 1342
7795.34 1339
7796.18 1392
7797.01 1353
7797.84 1399
7798.68 1369
7799.51 1370
7800.34 1395
7801.18 1380
7802.01 1369
7802.84 1407
7803.68 1444
7804.51 1431
7805.35 1407
7806.18 1392
7807.01 1428
7807.85 1414
7808.68 1415
7809.51 1401
7810.35 1437
7811.18 1486
7812.02 1444
7812.85 1408
7813.68 1510
7814.52 1460
7815.35 1504
7816.19 1485
7817.02 1506
7817.86 1452
7818.69 1486
7819.52 1457
7820.36 1457
7821.19 1428
7822.03 1433
7822.86 1428
7823.70 1441
7824.53 1506
7825.37 1438
7826.20 1446
7827.04 1509
7827.87 1442
7828.71 1438
7829.54 1447
7830.38 1367
7831.21 1392
7832.05 1377
7832.88 1367
7833.72 1368
7834.55 1387
7835.39 1345
7836.22 1335
7837.06 1350
7837.89 1404
7838.73 1399
7839.57 1387
7840.40 1381
7841.24 1329
7842.07 1347
7842.91 1379
7843.74 1331
7844.58 1318
7845.42 1304
7846.25 1259
7847.09 1287
7847.92 1269
7848.76 1262
7849.60 1261
7850.43 1218
7851.27 1187
7852.10 1288
7852.94 1244
7853.78 1198
7854.61 1237
7855.45 1226
7856.29 1264
7857.12 1272
7857.96 1220
7858.79 1246
7859.63 1225
7860.47 1277
7861.30 1272
7862.14 1230
7862.98 1204
7863.81 1199
7864.65 1223
7865.49 1192
7866.33 1239
7867.16 1276
7868.00 1238
7868.84 1199
7869.67 1235
7870.51 1197
7871.35 1214
7872.19 1285
7873.02 1292
7873.86 1226
7874.70 1237
7875.54 1309
7876.37 1296
7877.21 1314
7878.05 1304
7878.89 1283
7879.72 1312
7880.56 1322
7881.40 1251
7882.24 1242
7883.07 1263
7883.91 1287
7884.75 1249
7885.59 1231
7886.43 1231
7887.26 1262
7888.10 1286
7888.94 1303
7889.78 1232
7890.62 1259
7891.45 1282
7892.29 1294
7893.13 1254
7893.97 1260
7894.81 1262
7895.65 1275
7896.49 1231
7897.32 1211
7898.16 1297
7899.00 1244
7899.84 1199
7900.68 1272
7901.52 1240
7902.36 1234
7903.20 1236
7904.03 1218
7904.87 1231
7905.71 1239
7906.55 1199
7907.39 1248
7908.23 1211
7909.07 1211
7909.91 1231
7910.75 1277
7911.59 1225
7912.43 1275
7913.27 1321
7914.11 1390
7914.94 1388
7915.78 1433
7916.62 1408
7917.46 1405
7918.30 1444
7919.14 1479
7919.98 1412
7920.82 1369
7921.66 1312
7922.50 1259
7923.34 1254
7924.18 1253
7925.02 1205
7925.86 1220
7926.70 1213
7927.54 1176
7928.38 1190
7929.22 1216
7930.06 1180
7930.90 1147
7931.74 1160
7932.59 1143
7933.43 1185
7934.27 1132
7935.11 1178
7935.95 1158
7936.79 1104
7937.63 1186
7938.47 1164
7939.31 1193
7940.15 1150
7940.99 1149
7941.83 1209
7942.67 1220
7943.52 1222
7944.36 1201
7945.20 1211
7946.04 1209
7946.88 1180
7947.72 1173
7948.56 1137
7949.40 1182
7950.25 1146
7951.09 1114
7951.93 1199
7952.77 1181
7953.61 1166
7954.45 1137
7955.29 1170
7956.14 1167
7956.98 1172
7957.82 1141
7958.66 1148
7959.50 1128
7960.35 1117
7961.19 1132
7962.03 1147
7962.87 1169
7963.71 1151
7964.56 1152
7965.40 1129
7966.24 1198
7967.08 1195
7967.93 1237
7968.77 1258
7969.61 1233
7970.45 1267
7971.29 1192
7972.14 1137
7972.98 1146
7973.82 1129
7974.67 1108
7975.51 1120
7976.35 1123
7977.19 1123
7978.04 1110
7978.88 1161
7979.72 1172
7980.57 1223
7981.41 1156
7982.25 1159
7983.09 1156
7983.94 1216
7984.78 1138
7985.62 1160
7986.47 1140
7987.31 1139
7988.15 1158
7989.00 1145
7989.84 1101
7990.68 1139
7991.53 1105
7992.37 1081
7993.22 1063
7994.06 1147
7994.90 1138
7995.75 1097
7996.59 1057
7997.43 1061
7998.28 1084
7999.12 1056
7999.97 1034
8000.81 1096
8001.65 1069
8002.50 1093
8003.34 1068
8004.19 1132
8005.03 1123
8005.88 1112
8006.72 1114
8007.57 1080
8008.41 1138
8009.25 1055
8010.10 1102
8010.94 1073
8011.79 1113
8012.63 1117
8013.48 1047
8014.32 1024
8015.17 1017
8016.01 1047
8016.86 1014
8017.70 1002
8018.55 1021
8019.39 1056
8020.24 1057
8021.08 1022
8021.93 1036
8022.77 984
8023.62 1022
8024.46 1000
8025.31 1039
8026.15 1007
8027.00 1017
8027.84 1085
8028.69 1050
8029.54 1012
8030.38 1028
8031.23 1035
8032.07 1053
8032.92 974
8033.76 1111
8034.61 1044
8035.46 1047
8036.30 1056
8037.15 1048
8037.99 999
8038.84 994
8039.69 1016
8040.53 996
8041.38 1022
8042.22 974
8043.07 994
8043.92 1047
8044.76 998
8045.61 967
8046.46 1014
8047.30 1067
8048.15 1027
8049.00 1020
8049.84 1028
8050.69 1062
8051.54 1041
8052.38 1023
8053.23 1032
8054.08 974
8054.92 984
8055.77 971
8056.62 945
8057.46 999
8058.31 1011
8059.16 1036
8060.01 1023
8060.85 975
8061.70 1008
8062.55 1001
8063.40 1018
8064.24 1025
8065.09 1009
8065.94 1005
8066.79 1002
8067.63 953
8068.48 963
8069.33 959
8070.18 960
8071.02 1001
8071.87 972
8072.72 983
8073.57 986
8074.42 1002
8075.26 1009
8076.11 969
8076.96 968
8077.81 990
8078.66 1006
8079.50 971
8080.35 974
8081.20 1012
8082.05 996
8082.90 982
8083.75 969
8084.59 962
8085.44 968
8086.29 979
8087.14 980
8087.99 1002
8088.84 996
8089.69 933
8090.53 991
8091.38 1002
8092.23 920
8093.08 972
8093.93 960
8094.78 1035
8095.63 1006
8096.48 1008
8097.33 1002
8098.18 957
8099.02 962
8099.87 986
8100.72 971
8101.57 1026
8102.42 1056
8103.27 996
8104.12 961
8104.97 970
8105.82 972
8106.67 968
8107.52 945
8108.37 929
8109.22 952
8110.07 976
8110.92 1015
8111.77 993
8112.62 975
8113.47 997
8114.32 980
8115.17 969
8116.02 957
8116.87 1018
8117.72 1056
8118.57 1058
8119.42 1057
8120.27 1062
8121.12 1043
8121.97 1001
8122.82 991
8123.67 1042
8124.52 1013
8125.37 1056
8126.22 992
8127.07 972
8127.93 1032
8128.78 1021
8129.63 1003
8130.48 979
8131.33 992
8132.18 968
8133.03 1016
8133.88 985
8134.73 954
8135.58 968
8136.44 964
8137.29 1021
8138.14 1070
8138.99 992
8139.84 1020
8140.69 1017
8141.54 1060
8142.39 1057
8143.25 1029
8144.10 1048
8144.95 1004
8145.80 984
8146.65 990
8147.50 937
8148.36 979
8149.21 1018
8150.06 960
8150.91 939
8151.76 956
8152.62 989
8153.47 969
8154.32 1006
8155.17 1020
8156.02 1029
8156.88 975
8157.73 994
8158.58 990
8159.43 962
8160.29 972
8161.14 968
8161.99 992
8162.84 971
8163.70 990
8164.55 942
8165.40 962
8166.25 938
8167.11 953
8167.96 930
8168.81 929
8169.67 972
8170.52 951
8171.37 944
8172.23 947
8173.08 931
8173.93 930
8174.78 967
8175.64 945
8176.49 968
8177.34 953
8178.20 892
8179.05 916
8179.90 934
8180.76 1000
8181.61 995
8182.47 966
8183.32 942
8184.17 921
8185.03 911
8185.88 894
8186.73 909
8187.59 987
8188.44 987
8189.30 903
8190.15 896
8191.00 927
8191.86 958
8192.71 931
8193.57 919
8194.42 900
8195.27 924
8196.13 956
8196.98 918
8197.84 947
8198.69 907
8199.55 904
8200.40 973
8201.26 947
8202.11 890
8202.96 955
8203.82 998
8204.67 965
8205.53 951
8206.38 979
8207.24 979
8208.09 959
8208.95 976
8209.80 965
8210.66 979
8211.51 971
8212.37 934
8213.22 909
8214.08 974
8214.93 1040
8215.79 947
8216.65 970
8217.50 941
8218.36 964
8219.21 982
8220.07 1022
8220.92 962
8221.78 998
8222.63 1012
8223.49 1022
8224.35 1002
8225.20 1005
8226.06 984
8226.91 1015
8227.77 995
8228.63 998
8229.48 1013
8230.34 972
8231.19 989
8232.05 932
8232.91 930
8233.76 923
8234.62 947
8235.47 958
8236.33 960
8237.19 933
8238.04 955
8238.90 927
8239.76 961
8240.61 973
8241.47 1000
8242.33 991
8243.18 947
8244.04 951
8244.90 923
8245.75 944
8246.61 934
8247.47 950
8248.33 984
8249.18 953
8250.04 960
8250.90 967
8251.75 936
8252.61 978
8253.47 945
8254.33 987
8255.18 965
8256.04 971
8256.90 962
8257.76 968
8258.61 932
8259.47 968
8260.33 967
8261.19 997
8262.04 978
8262.90 987
8263.76 947
8264.62 971
8265.48 941
8266.33 988
8267.19 988
8268.05 943
8268.91 994
8269.77 982
8270.62 998
8271.48 967
8272.34 1010
8273.20 1020
8274.06 985
8274.92 940
8275.77 973
8276.63 973
8277.49 963
8278.35 1016
8279.21 977
8280.07 966
8280.93 990
8281.78 1033
8282.64 1021
8283.50 1020
8284.36 1023
8285.22 971
8286.08 992
8286.94 1017
8287.80 1004
8288.66 1006
8289.51 1028
8290.37 1014
8291.23 962
8292.09 974
8292.95 1001
8293.81 1001
8294.67 1068
8295.53 1031
8296.39 1024
8297.25 1032
8298.11 1000
8298.97 1034
8299.83 1046
8300.69 1041
8301.55 1007
8302.41 1023
8303.27 1018
8304.13 1028
8304.99 1030
8305.85 1074
8306.71 1061
8307.57 1021
8308.43 1001
8309.29 1043
8310.15 1060
8311.01 1049
8311.87 1059
8312.73 1064
8313.59 1032
8314.45 1005
8315.31 1042
8316.17 1057
8317.03 1081
8317.89 1092
8318.75 1073
8319.61 1022
8320.47 1028
8321.33 1078
8322.20 1080
8323.06 1086
8323.92 1052
8324.78 1086
8325.64 1104
8326.50 1050
8327.36 1064
8328.22 1064
8329.08 1076
8329.94 1111
8330.81 1078
8331.67 1070
8332.53 1052
8333.39 1075
8334.25 1118
8335.11 1106
8335.97 1089
8336.84 1083
8337.70 1100
8338.56 1064
8339.42 1097
8340.28 1144
8341.15 1147
8342.01 1195
8342.87 1161
8343.73 1183
8344.59 1174
8345.45 1167
8346.32 1154
8347.18 1197
8348.04 1130
8348.90 1131
8349.77 1147
8350.63 1175
8351.49 1165
8352.35 1214
8353.22 1188
8354.08 1204
8354.94 1151
8355.80 1171
8356.67 1159
8357.53 1200
8358.39 1227
8359.25 1251
8360.12 1229
8360.98 1230
8361.84 1196
8362.71 1213
8363.57 1225
8364.43 1246
8365.29 1211
8366.16 1243
8367.02 1292
8367.88 1262
8368.75 1291
8369.61 1311
8370.47 1313
8371.34 1328
8372.20 1311
8373.06 1334
8373.93 1298
8374.79 1311
8375.65 1279
8376.52 1330
8377.38 1319
8378.25 1421
8379.11 1374
8379.97 1373
8380.84 1368
8381.70 1463
8382.56 1444
8383.43 1450
8384.29 1467
8385.16 1523
8386.02 1545
8386.89 1504
8387.75 1552
8388.61 1494
8389.48 1485
8390.34 1495
8391.21 1540
8392.07 1561
8392.94 1522
8393.80 1563
8394.67 1544
8395.53 1526
8396.39 1541
8397.26 1534
8398.12 1596
8398.99 1564
8399.85 1641
8400.72 1670
8401.58 1658
8402.45 1653
8403.31 1635
8404.18 1664
8405.04 1675
8405.91 1727
8406.77 1751
8407.64 1731
8408.50 1722
8409.37 1799
8410.24 1828
8411.10 1797
8411.97 1899
8412.83 1897
8413.70 1897
8414.56 1914
8415.43 1903
8416.29 1952
8417.16 2005
8418.03 2011
8418.89 1974
8419.76 1987
8420.62 1970
8421.49 2032
8422.36 2093
8423.22 2051
8424.09 2059
8424.95 2167
8425.82 2175
8426.69 2088
8427.55 2154
8428.42 2222
8429.28 2265
8430.15 2241
8431.02 2331
8431.88 2396
8432.75 2350
8433.62 2388
8434.48 2457
8435.35 2458
8436.22 2606
8437.08 2653
8437.95 2677
8438.82 2734
8439.68 2721
8440.55 2747
8441.42 2809
8442.29 2953
8443.15 2863
8444.02 2930
8444.89 2929
8445.75 2971
8446.62 3018
8447.49 3105
8448.36 3196
8449.22 3401
8450.09 3570
8450.96 3919
8451.83 4291
8452.69 4856
8453.56 5666
8454.43 6326
8455.30 7187
8456.16 7622
8457.03 7736
8457.90 7370
8458.77 6950
8459.64 6339
8460.50 5604
8461.37 5098
8462.24 4446
8463.11 3862
8463.98 3503
8464.84 3126
8465.71 2876
8466.58 2603
8467.45 2420
8468.32 2312
8469.19 2210
8470.05 2182
8470.92 2132
8471.79 2063
8472.66 2031
8473.53 1998
8474.40 2021
8475.27 1959
8476.13 1887
8477.00 1907
8477.87 1880
8478.74 1856
8479.61 1855
8480.48 1848
8481.35 1927
8482.22 1983
8483.09 2006
8483.96 2003
8484.82 2012
8485.69 2006
8486.56 1965
8487.43 1965
8488.30 1972
8489.17 2042
8490.04 2049
8490.91 2149
8491.78 2191
8492.65 2216
8493.52 2311
8494.39 2359
8495.26 2343
8496.13 2361
8497.00 2332
8497.87 2226
8498.74 2186
8499.61 2124
8500.48 2056
8501.35 2030
8502.22 1933
8503.09 1931
8503.96 1910
8504.83 1983
8505.70 1925
8506.57 1938
8507.44 1967
8508.31 2028
8509.18 1996
8510.05 1976
8510.92 2035
8511.79 2126
8512.66 2036
8513.53 2011
8514.40 2090
8515.27 2138
8516.15 2133
8517.02 2079
8517.89 2157
8518.76 2159
8519.63 2203
8520.50 2241
8521.37 2206
8522.24 2293
8523.11 2218
8523.98 2186
8524.86 2215
8525.73 2260
8526.60 2217
8527.47 2246
8528.34 2199
8529.21 2194
8530.08 2242
8530.96 2246
8531.83 2196
8532.70 2140
8533.57 2094
8534.44 2138
8535.31 2224
8536.19 2181
8537.06 2171
8537.93 2150
8538.80 2124
8539.67 2144
8540.55 2093
8541.42 2058
8542.29 2026
8543.16 1976
8544.03 1953
8544.91 1861
8545.78 1884
8546.65 1895
8547.52 1902
8548.40 1799
8549.27 1802
8550.14 1788
8551.01 1795
8551.89 1889
8552.76 1874
8553.63 1915
8554.51 1845
8555.38 1888
8556.25 1892
8557.12 1856
8558.00 1916
8558.87 1864
8559.74 1831
8560.62 1804
8561.49 1744
8562.36 1772
8563.24 1721
8564.11 1731
8564.98 1662
8565.86 1697
8566.73 1692
8567.60 1656
8568.48 1731
8569.35 1690
8570.22 1700
8571.10 1704
8571.97 1596
8572.84 1655
8573.72 1671
8574.59 1655
8575.46 1659
8576.34 1596
8577.21 1566
8578.09 1564
8578.96 1555
8579.83 1593
8580.71 1606
8581.58 1630
8582.46 1581
8583.33 1589
8584.21 1581
8585.08 1580
8585.95 1612
8586.83 1617
8587.70 1638
8588.58 1626
8589.45 1645
8590.33 1685
8591.20 1634
8592.08 1613
8592.95 1609
8593.83 1619
8594.70 1638
8595.58 1635
8596.45 1700
8597.33 1712
8598.20 1718
8599.08 1655
8599.95 1717
8600.83 1746
8601.70 1743
8602.58 1733
8603.45 1745
8604.33 1684
8605.20 1685
8606.08 1750
8606.95 1744
8607.83 1763
8608.70 1766
8609.58 1720
8610.45 1750
8611.33 1805
8612.21 1863
8613.08 1764
8613.96 1731
8614.83 1802
8615.71 1807
8616.59 1809
8617.46 1757
8618.34 1736
8619.21 1765
8620.09 1774
8620.97 1745
8621.84 1807
8622.72 1804
8623.59 1860
8624.47 1830
8625.35 1852
8626.22 1909
8627.10 1869
8627.98 1920
8628.85 1948
8629.73 1926
8630.61 1929
8631.48 1959
8632.36 1967
8633.24 1939
8634.11 1921
8634.99 1999
8635.87 1941
8636.74 1976
8637.62 2002
8638.50 1945
8639.37 2002
8640.25 1947
8641.13 1961
8642.01 2002
8642.88 2045
8643.76 2077
8644.64 2132
8645.52 2125
8646.39 2076
8647.27 2097
8648.15 2191
8649.03 2173
8649.90 2234
8650.78 2196
8651.66 2226
8652.54 2251
8653.41 2291
8654.29 2285
8655.17 2241
8656.05 2246
8656.93 2266
8657.80 2254
8658.68 2286
8659.56 2259
8660.44 2300
8661.32 2266
8662.19 2316
8663.07 2359
8663.95 2340
8664.83 2420
8665.71 2430
8666.59 2409
8667.46 2473
8668.34 2526
8669.22 2607
8670.10 2683
8670.98 2783
8671.86 2885
8672.74 2858
8673.62 3076
8674.49 3050
8675.37 3065
8676.25 3030
8677.13 3085
8678.01 3016
8678.89 2856
8679.77 2851
8680.65 2935
8681.53 2802
8682.41 2737
8683.29 2743
8684.16 2774
8685.04 2857
8685.92 2978
8686.80 3077
8687.68 3105
8688.56 3256
8689.44 3635
8690.32 3873
8691.20 4038
8692.08 4211
8692.96 4143
8693.84 4206
8694.72 4181
8695.60 3999
8696.48 3809
8697.36 3662
8698.24 3454
8699.12 3231
8700.00 3083
8700.88 2978
8701.76 2871
8702.64 2809
8703.52 2828
8704.40 2767
8705.28 2782
8706.16 2768
8707.04 2757
8707.92 2741
8708.80 2806
8709.69 2828
8710.57 2818
8711.45 2777
8712.33 2763
8713.21 2779
8714.09 2887
8714.97 2811
8715.85 2805
8716.73 2904
8717.61 2927
8718.49 2941
8719.38 2898
8720.26 2885
8721.14 3010
8722.02 3087
8722.90 3009
8723.78 3068
8724.66 3129
8725.54 3134
8726.43 3255
8727.31 3261
8728.19 3307
8729.07 3314
8729.95 3201
8730.83 3353
8731.72 3396
8732.60 3492
8733.48 3515
8734.36 3512
8735.24 3495
8736.13 3490
8737.01 3636
8737.89 3626
8738.77 3643
8739.65 3683
8740.54 3663
8741.42 3609
8742.30 3614
8743.18 3656
8744.07 3668
8744.95 3664
8745.83 3636
8746.71 3734
8747.60 3684
8748.48 3704
8749.36 3748
8750.24 3790
8751.13 3785
8752.01 3833
8752.89 3869
8753.77 3900
8754.66 3882
8755.54 3985
8756.42 4020
8757.31 4015
8758.19 4095
8759.07 4166
8759.96 4328
8760.84 4441
8761.72 4515
8762.61 4701
8763.49 4911
8764.37 4980
8765.26 4937
8766.14 5067
8767.02 5099
8767.91 5155
8768.79 5066
8769.67 5049
8770.56 4987
8771.44 4833
8772.32 4967
8773.21 5074
8774.09 5095
8774.98 5235
8775.86 5502
8776.74 6010
8777.63 6760
8778.51 7760
8779.40 8956
8780.28 10012
8781.17 10954
8782.05 11371
8782.93 11594
8783.82 11480
8784.70 11055
8785.59 10164
8786.47 9234
8787.36 8401
8788.24 7309
8789.13 6580
8790.01 5853
8790.89 5330
8791.78 4959
8792.66 4671
8793.55 4583
8794.43 4630
8795.32 4553
8796.20 4598
8797.09 4685
8797.97 4827
8798.86 4864
8799.74 4731
8800.63 4648
8801.52 4505
8802.40 4220
8803.29 3929
8804.17 3657
8805.06 3496
8805.94 3440
8806.83 3329
8807.71 3144
8808.60 3175
8809.48 3128
8810.37 3196
8811.26 3162
8812.14 3221
8813.03 3202
8813.91 3192
8814.80 3146
8815.69 3126
8816.57 3242
8817.46 3197
8818.34 3216
8819.23 3246
8820.12 3308
8821.00 3260
8821.89 3173
8822.77 3240
8823.66 3098
8824.55 3100
8825.43 3112
8826.32 3105
8827.21 3118
8828.09 2987
8828.98 2972
8829.87 2994
8830.75 2966
8831.64 2957
8832.53 2927
8833.41 2917
8834.30 2951
8835.19 3098
8836.08 3041
8836.96 2980
8837.85 2990
8838.74 3019
8839.62 3098
8840.51 3120
8841.40 3117
8842.29 3136
8843.17 3124
8844.06 3168
8844.95 3173
8845.84 3150
8846.72 3119
8847.61 3185
8848.50 3206
8849.39 3157
8850.27 3067
8851.16 3090
8852.05 3112
8852.94 3060
8853.82 3033
8854.71 3113
8855.60 3069
8856.49 3002
8857.38 2970
8858.26 2971
8859.15 2985
8860.04 3086
8860.93 2941
8861.82 2888
8862.71 2792
8863.59 2748
8864.48 2794
8865.37 2727
8866.26 2656
8867.15 2590
8868.04 2597
8868.93 2620
8869.81 2526
8870.70 2421
8871.59 2371
8872.48 2396
8873.37 2463
8874.26 2354
8875.15 2342
8876.04 2287
8876.93 2295
8877.81 2230
8878.70 2254
8879.59 2273
8880.48 2246
8881.37 2198
8882.26 2136
8883.15 2155
8884.04 2054
8884.93 2043
8885.82 2038
8886.71 2027
8887.60 1997
8888.49 1975
8889.38 1925
8890.27 1903
8891.16 1864
8892.05 1893
8892.94 1840
8893.83 1788
8894.72 1844
8895.61 1862
8896.50 1826
8897.39 1762
8898.28 1824
8899.17 1746
8900.06 1756
8900.95 1735
8901.84 1695
8902.73 1727
8903.62 1701
8904.51 1737
8905.40 1679
8906.29 1679
8907.18 1711
8908.07 1665
8908.96 1654
8909.85 1676
8910.74 1632
8911.63 1568
8912.52 1572
8913.41 1548
8914.31 1550
8915.20 1543
8916.09 1543
8916.98 1561
8917.87 1490
8918.76 1537
8919.65 1503
8920.54 1492
8921.43 1452
8922.33 1482
8923.22 1482
8924.11 1489
8925.00 1529
8925.89 1530
8926.78 1537
8927.67 1493
8928.57 1490
8929.46 1517
8930.35 1487
8931.24 1433
8932.13 1408
8933.03 1408
8933.92 1436
8934.81 1429
8935.70 1388
8936.59 1399
8937.49 1335
8938.38 1355
8939.27 1355
8940.16 1393
8941.05 1369
8941.95 1283
8942.84 1276
8943.73 1283
8944.62 1276
8945.52 1233
8946.41 1251
8947.30 1220
8948.19 1273
8949.09 1340
8949.98 1259
8950.87 1322
8951.76 1321
8952.66 1253
8953.55 1261
8954.44 1283
8955.34 1258
8956.23 1202
8957.12 1193
8958.02 1196
8958.91 1187
8959.80 1172
8960.69 1176
8961.59 1163
8962.48 1181
8963.37 1155
8964.27 1195
8965.16 1186
8966.05 1155
8966.95 1196
8967.84 1177
8968.74 1169
8969.63 1140
8970.52 1201
8971.42 1162
8972.31 1160
8973.20 1163
8974.10 1109
8974.99 1180
8975.89 1130
8976.78 1129
8977.67 1055
8978.57 1026
8979.46 1052
8980.36 1037
8981.25 1039
8982.15 1025
8983.04 1019
8983.93 1055
8984.83 1041
8985.72 1045
8986.62 1011
8987.51 1019
8988.41 1024
8989.30 1021
8990.20 1024
8991.09 1014
8991.99 1012
8992.88 1005
8993.78 1006
8994.67 1003
8995.57 1035
8996.46 984
8997.36 986
8998.25 996
8999.15 973
9000.04 1003
9000.94 991
9001.83 981
9002.73 1029
9003.62 995
9004.52 942
9005.41 985
9006.31 962
9007.20 990
9008.10 974
9009.00 1004
9009.89 968
9010.79 923
9011.68 985
9012.58 990
9013.47 990
9014.37 952
9015.27 919
9016.16 969
9017.06 971
9017.95 946
9018.85 966
9019.75 927
9020.64 929
9021.54 918
9022.43 954
9023.33 945
9024.23 892
9025.12 918
9026.02 904
9026.92 906
9027.81 914
9028.71 916
9029.61 926
9030.50 892
9031.40 906
9032.30 900
9033.19 958
9034.09 920
9034.99 931
9035.88 885
9036.78 921
9037.68 856
9038.58 884
9039.47 850
9040.37 867
9041.27 868
9042.16 925
9043.06 901
9043.96 890
9044.86 916
9045.75 952
9046.65 887
9047.55 876
9048.45 882
9049.34 923
9050.24 883
9051.14 869
9052.04 939
9052.94 882
9053.83 943
9054.73 880
9055.63 893
9056.53 928
9057.43 900
9058.32 861
9059.22 906
9060.12 885
9061.02 886
9061.92 927
9062.81 975
9063.71 938
9064.61 878
9065.51 911
9066.41 898
9067.31 907
9068.21 934
9069.10 916
9070.00 883
9070.90 885
9071.80 923
9072.70 927
9073.60 901
9074.50 915
9075.40 931
9076.29 927
9077.19 905
9078.09 882
9078.99 838
9079.89 853
9080.79 832
9081.69 857
9082.59 875
9083.49 886
9084.39 888
9085.29 855
9086.19 871
9087.09 814
9087.98 825
9088.88 850
9089.78 925
9090.68 890
9091.58 846
9092.48 905
9093.38 939
9094.28 915
9095.18 862
9096.08 810
9096.98 852
9097.88 818
9098.78 858
9099.68 861
9100.58 812
9101.48 835
9102.38 859
9103.28 900
9104.18 882
9105.08 850
9105.99 861
9106.89 829
9107.79 873
9108.69 872
9109.59 863
9110.49 838
9111.39 848
9112.29 845
9113.19 849
9114.09 883
9114.99 850
9115.89 856
9116.79 834
9117.69 811
9118.60 803
9119.50 826
9120.40 900
9121.30 867
9122.20 868
9123.10 830
9124.00 857
9124.90 882
9125.81 858
9126.71 851
9127.61 842
9128.51 809
9129.41 841
9130.31 851
9131.22 847
9132.12 827
9133.02 811
9133.92 804
9134.82 854
9135.72 847
9136.63 827
9137.53 854
9138.43 859
9139.33 853
9140.23 886
9141.14 850
9142.04 817
9142.94 871
9143.84 834
9144.75 840
9145.65 851
9146.55 820
9147.45 817
9148.36 848
9149.26 856
9150.16 851
9151.06 816
9151.97 826
9152.87 848
9153.77 858
9154.67 874
9155.58 844
9156.48 843
9157.38 844
9158.29 824
9159.19 849
9160.09 892
9161.00 868
9161.90 855
9162.80 841
9163.71 827
9164.61 788
9165.51 840
9166.42 862
9167.32 844
9168.22 858
9169.13 838
9170.03 847
9170.93 873
9171.84 861
9172.74 874
9173.64 856
9174.55 823
9175.45 859
9176.36 846
9177.26 827
9178.16 877
9179.07 884
9179.97 846
9180.88 856
9181.78 851
9182.69 865
9183.59 875
9184.49 839
9185.40 845
9186.30 876
9187.21 874
9188.11 857
9189.02 847
9189.92 876
9190.82 884
9191.73 919
9192.63 892
9193.54 859
9194.44 866
9195.35 917
9196.25 966
9197.16 937
9198.06 925
9198.97 882
9199.87 923
9200.78 955
9201.68 950
9202.59 944
9203.49 960
9204.40 902
9205.30 898
9206.21 878
9207.12 902
9208.02 895
9208.93 867
9209.83 865
9210.74 872
9211.64 887
9212.55 928
9213.45 890
9214.36 868
9215.27 866
9216.17 889
9217.08 886
9217.98 890
9218.89 862
9219.80 878
9220.70 882
9221.61 882
9222.51 871
9223.42 899
9224.33 853
9225.23 848
9226.14 867
9227.05 866
9227.95 870
9228.86 853
9229.77 832
9230.67 858
9231.58 915
9232.49 841
9233.39 813
9234.30 865
9235.21 833
9236.11 850
9237.02 864
9237.93 847
9238.83 865
9239.74 857
9240.65 847
9241.55 851
9242.46 814
9243.37 832
9244.28 859
9245.18 849
9246.09 868
9247.00 836
9247.91 873
9248.81 882
9249.72 859
9250.63 831
9251.54 877
9252.44 855
9253.35 851
9254.26 841
9255.17 822
9256.07 849
9256.98 837
9257.89 834
9258.80 892
9259.71 882
9260.61 867
9261.52 829
9262.43 866
9263.34 888
9264.25 831
9265.16 858
9266.06 915
9266.97 882
9267.88 854
9268.79 870
9269.70 847
9270.61 874
9271.51 913
9272.42 886
9273.33 894
9274.24 946
9275.15 963
9276.06 893
9276.97 896
9277.88 917
9278.78 917
9279.69 900
9280.60 900
9281.51 900
9282.42 911
9283.33 904
9284.24 884
9285.15 934
9286.06 868
9286.97 894
9287.88 847
9288.79 881
9289.70 835
9290.60 843
9291.51 862
9292.42 909
9293.33 881
9294.24 872
9295.15 895
9296.06 925
9296.97 883
9297.88 879
9298.79 865
9299.70 841
9300.61 869
9301.52 827
9302.43 910
9303.34 929
9304.25 900
9305.16 899
9306.07 923
9306.98 900
9307.89 909
9308.80 887
9309.71 917
9310.63 887
9311.54 912
9312.45 905
9313.36 902
9314.27 875
9315.18 892
9316.09 814
9317.00 837
9317.91 865
9318.82 849
9319.73 873
9320.64 921
9321.55 884
9322.47 873
9323.38 865
9324.29 855
9325.20 893
9326.11 878
9327.02 880
9327.93 876
9328.84 854
9329.76 879
9330.67 887
9331.58 907
9332.49 891
9333.40 823
9334.31 873
9335.23 875
9336.14 864
9337.05 855
9337.96 912
9338.87 842
9339.78 821
9340.70 877
9341.61 897
9342.52 902
9343.43 884
9344.34 890
9345.26 944
9346.17 934
9347.08 893
9347.99 892
9348.91 892
9349.82 881
9350.73 890
9351.64 925
9352.56 933
9353.47 876
9354.38 910
9355.29 915
9356.21 918
9357.12 899
9358.03 882
9358.94 889
9359.86 904
9360.77 918
9361.68 905
9362.60 909
9363.51 892
9364.42 862
9365.34 882
9366.25 906
9367.16 925
9368.08 961
9368.99 900
9369.90 911
9370.82 967
9371.73 916
9372.64 929
9373.56 940
9374.47 964
9375.38 989
9376.30 967
9377.21 917
9378.12 965
9379.04 943
9379.95 927
9380.87 928
9381.78 921
9382.69 954
9383.61 966
9384.52 963
9385.44 937
9386.35 954
9387.27 963
9388.18 1005
9389.09 992
9390.01 980
9390.92 989
9391.84 985
9392.75 985
9393.67 1035
9394.58 1047
9395.50 1072
9396.41 1062
9397.32 1054
9398.24 1062
9399.15 986
9400.07 1049
9400.98 1010
9401.90 995
9402.81 993
9403.73 997
9404.64 995
9405.56 1001
9406.47 1024
9407.39 1038
9408.30 992
9409.22 1020
9410.14 1000
9411.05 1013
9411.97 999
9412.88 984
9413.80 1019
9414.71 1006
9415.63 1027
9416.54 979
9417.46 984
9418.38 1000
9419.29 1010
9420.21 977
9421.12 972
9422.04 1017
9422.95 973
9423.87 1021
9424.79 1029
9425.70 1066
9426.62 1038
9427.54 1025
9428.45 1003
9429.37 1033
9430.28 1053
9431.20 1026
9432.12 1074
9433.03 1110
9433.95 1101
9434.87 1069
9435.78 1067
9436.70 1099
9437.62 1043
9438.53 1074
9439.45 1073
9440.37 1085
9441.28 1074
9442.20 1089
9443.12 1117
9444.03 1173
9444.95 1137
9445.87 1113
9446.79 1160
9447.70 1190
9448.62 1211
9449.54 1266
9450.45 1397
9451.37 1355
9452.29 1447
9453.21 1455
9454.12 1430
9455.04 1463
9455.96 1426
9456.88 1421
9457.79 1354
9458.71 1314
9459.63 1241
9460.55 1204
9461.47 1177
9462.38 1134
9463.30 1118
9464.22 1109
9465.14 1075
9466.06 1088
9466.97 1081
9467.89 1118
9468.81 1132
9469.73 1071
9470.65 1107
9471.56 1062
9472.48 1073
9473.40 1057
9474.32 1010
9475.24 1052
9476.16 1140
9477.08 1145
9477.99 1166
9478.91 1177
9479.83 1165
9480.75 1151
9481.67 1134
9482.59 1200
9483.51 1193
9484.43 1124
9485.34 1112
9486.26 1140
9487.18 1111
9488.10 1074
9489.02 1082
9489.94 1089
9490.86 1019
9491.78 1050
9492.70 1059
9493.62 1034
9494.54 1016
9495.46 1018
9496.38 996
9497.30 1021
9498.22 1035
9499.13 1034
9500.05 1058
9500.97 1038
9501.89 997
9502.81 1000
9503.73 1004
9504.65 1015
9505.57 1049
9506.49 1073
9507.41 1021
9508.33 1022
9509.25 1050
9510.17 1112
9511.09 1112
9512.01 1141
9512.93 1073
9513.86 1052
9514.78 1123
9515.70 1098
9516.62 1100
9517.54 1099
9518.46 1088
9519.38 1092
9520.30 1067
9521.22 1053
9522.14 1071
9523.06 1108
9523.98 1071
9524.90 1055
9525.82 1079
9526.75 1132
9527.67 1169
9528.59 1183
9529.51 1225
9530.43 1152
9531.35 1209
9532.27 1286
9533.19 1281
9534.11 1282
9535.04 1288
9535.96 1247
9536.88 1215
9537.80 1220
9538.72 1216
9539.64 1170
9540.57 1069
9541.49 1093
9542.41 1064
9543.33 1073
9544.25 1033
9545.17 1044
9546.10 1055
9547.02 1043
9547.94 1078
9548.86 1072
9549.78 1070
9550.71 1107
9551.63 1073
9552.55 1094
9553.47 1085
9554.40 1079
9555.32 1103
9556.24 1101
9557.16 1132
9558.09 1124
9559.01 1132
9559.93 1139
9560.85 1104
9561.78 1103
9562.70 1066
9563.62 1042
9564.54 1039
9565.47 1061
9566.39 1041
9567.31 993
9568.24 1018
9569.16 1018
9570.08 1037
9571.00 1039
9571.93 1038
9572.85 1051
9573.77 1073
9574.70 1030
9575.62 1036
9576.54 1059
9577.47 1076
9578.39 1070
9579.31 1012
9580.24 1043
9581.16 1049
9582.09 1033
9583.01 1009
9583.93 1028
9584.86 1039
9585.78 971
9586.70 1032
9587.63 1036
9588.55 1065
9589.48 1033
9590.40 1043
9591.32 1103
9592.25 1109
9593.17 1098
9594.10 1114
9595.02 1110
9595.95 1125
9596.87 1125
9597.79 1129
9598.72 1098
9599.64 1114
9600.57 1100
9601.49 1155
9602.42 1118
9603.34 1134
9604.27 1169
9605.19 1192
9606.12 1203
9607.04 1134
9607.97 1187
9608.89 1203
9609.82 1225
9610.74 1198
9611.67 1220
9612.59 1236
9613.52 1225
9614.44 1209
9615.37 1210
9616.29 1221
9617.22 1240
9618.14 1191
9619.07 1202
9619.99 1239
9620.92 1242
9621.85 1260
9622.77 1265
9623.70 1287
9624.62 1272
9625.55 1330
9626.47 1341
9627.40 1327
9628.33 1329
9629.25 1325
9630.18 1354
9631.10 1348
9632.03 1384
9632.96 1401
9633.88 1354
9634.81 1393
9635.73 1344
9636.66 1336
9637.59 1375
9638.51 1343
9639.44 1400
9640.37 1422
9641.29 1436
9642.22 1394
9643.15 1464
9644.07 1542
9645.00 1577
9645.93 1598
9646.85 1679
9647.78 1748
9648.71 1738
9649.63 1827
9650.56 1804
9651.49 1819
9652.41 1677
9653.34 1653
9654.27 1674
9655.20 1600
9656.12 1599
9657.05 1613
9657.98 1453
9658.90 1463
9659.83 1456
9660.76 1475
9661.69 1420
9662.61 1405
9663.54 1438
9664.47 1460
9665.40 1456
9666.32 1437
9667.25 1492
9668.18 1506
9669.11 1514
9670.04 1532
9670.96 1490
9671.89 1466
9672.82 1497
9673.75 1533
9674.68 1561
9675.60 1507
9676.53 1468
9677.46 1533
9678.39 1482
9679.32 1508
9680.25 1482
9681.17 1498
9682.10 1491
9683.03 1499
9683.96 1524
9684.89 1536
9685.82 1546
9686.75 1511
9687.67 1592
9688.60 1567
9689.53 1562
9690.46 1577
9691.39 1594
9692.32 1601
9693.25 1595
9694.18 1648
9695.11 1694
9696.03 1658
9696.96 1763
9697.89 1690
9698.82 1721
9699.75 1735
9700.68 1757
9701.61 1709
9702.54 1693
9703.47 1653
9704.40 1579
9705.33 1607
9706.26 1573
9707.19 1578
9708.12 1497
9709.05 1484
9709.98 1458
9710.91 1513
9711.84 1546
9712.77 1510
9713.70 1552
9714.63 1626
9715.56 1572
9716.49 1552
9717.42 1532
9718.35 1503
9719.28 1512
9720.21 1408
9721.14 1444
9722.07 1355
9723.00 1354
9723.93 1366
9724.86 1371
9725.79 1370
9726.72 1329
9727.65 1343
9728.58 1343
9729.51 1311
9730.44 1398
9731.37 1366
9732.31 1380
9733.24 1340
9734.17 1357
9735.10 1327
9736.03 1309
9736.96 1347
9737.89 1292
9738.82 1265
9739.75 1252
9740.69 1268
9741.62 1244
9742.55 1292
9743.48 1307
9744.41 1248
9745.34 1232
9746.27 1241
9747.21 1262
9748.14 1247
9749.07 1249
9750.00 1241
9750.93 1288
9751.86 1241
9752.80 1254
9753.73 1170
9754.66 1209
9755.59 1204
9756.52 1186
9757.46 1221
9758.39 1214
9759.32 1218
9760.25 1244
9761.18 1190
9762.12 1241
9763.05 1232
9763.98 1219
9764.91 1245
9765.85 1237
9766.78 1258
9767.71 1208
9768.64 1200
9769.58 1208
9770.51 1202
9771.44 1163
9772.37 1205
9773.31 1234
9774.24 1234
9775.17 1231
9776.11 1283
9777.04 1232
9777.97 1275
9778.91 1270
9779.84 1269
9780.77 1273
9781.71 1324
9782.64 1331
9783.57 1281
9784.51 1295
9785.44 1250
9786.37 1258
9787.31 1240
9788.24 1222
9789.17 1113
9790.11 1096
9791.04 1122
9791.97 1143
9792.91 1147
9793.84 1117
9794.77 1119
9795.71 1119
9796.64 1180
9797.58 1202
9798.51 1203
9799.44 1190
9800.38 1167
9801.31 1157
9802.25 1151
9803.18 1132
9804.12 1116
9805.05 1135
9805.98 1063
9806.92 1027
9807.85 1060
9808.79 1043
9809.72 1017
9810.66 986
9811.59 978
9812.53 959
9813.46 985
9814.40 987
9815.33 1019
9816.27 988
9817.20 954
9818.14 957
9819.07 993
9820.01 993
9820.94 1037
9821.88 999
9822.81 963
9823.75 1006
9824.68 947
9825.62 938
9826.55 946
9827.49 919
9828.42 942
9829.36 932
9830.29 891
9831.23 938
9832.17 913
9833.10 942
9834.04 968
9834.97 944
9835.91 939
9836.84 940
9837.78 947
9838.72 966
9839.65 983
9840.59 930
9841.52 910
9842.46 959
9843.40 940
9844.33 980
9845.27 947
9846.20 912
9847.14 913
9848.08 936
9849.01 953
9849.95 911
9850.89 933
9851.82 891
9852.76 924
9853.70 916
9854.63 918
9855.57 896
9856.51 934
9857.44 861
9858.38 911
9859.32 925
9860.25 903
9861.19 855
9862.13 936
9863.07 962
9864.00 911
9864.94 907
9865.88 916
9866.81 931
9867.75 912
9868.69 915
9869.63 879
9870.56 895
9871.50 935
9872.44 870
9873.38 928
9874.31 938
9875.25 914
9876.19 971
9877.13 958
9878.07 936
9879.00 934
9879.94 918
9880.88 896
9881.82 901
9882.75 890
9883.69 900
9884.63 949
9885.57 874
9886.51 904
9887.45 894
9888.38 910
9889.32 902
9890.26 927
9891.20 915
9892.14 869
9893.08 850
9894.01 879
9894.95 888
9895.89 870
9896.83 933
9897.77 899
9898.71 909
9899.65 855
9900.59 849
9901.52 867
9902.46 843
9903.40 897
9904.34 957
9905.28 909
9906.22 900
9907.16 898
9908.10 882
9909.04 898
9909.98 904
9910.92 901
9911.86 938
9912.80 902
9913.73 897
9914.67 926
9915.61 896
9916.55 914
9917.49 941
9918.43 900
9919.37 938
9920.31 976
9921.25 1000
9922.19 1127
9923.13 1160
9924.07 1233
9925.01 1364
9925.95 1390
9926.89 1429
9927.83 1364
9928.77 1349
9929.71 1311
9930.65 1265
9931.59 1193
9932.53 1140
9933.47 1027
9934.41 999
9935.36 928
9936.30 914
9937.24 911
9938.18 898
9939.12 851
9940.06 822
9941.00 816
9941.94 806
9942.88 812
9943.82 824
9944.76 796
9945.70 772
9946.64 791
9947.59 787
9948.53 792
9949.47 812
9950.41 802
9951.35 806
9952.29 762
9953.23 773
9954.17 756
9955.12 760
9956.06 742
9957.00 739
9957.94 763
9958.88 792
9959.82 767
9960.77 767
9961.71 746
9962.65 764
9963.59 770
9964.53 753
9965.48 792
9966.42 773
9967.36 802
9968.30 766
9969.24 776
9970.19 758
9971.13 730
9972.07 753
9973.01 777
9973.95 723
9974.90 772
9975.84 741
9976.78 742
9977.72 762
9978.67 756
9979.61 693
9980.55 737
9981.50 750
9982.44 724
9983.38 771
9984.32 724
9985.27 754
9986.21 749
9987.15 762
9988.10 752
9989.04 781
9989.98 761
9990.92 763
9991.87 757
9992.81 731
9993.75 757
9994.70 734
9995.64 732
9996.58 793
9997.53 791
9998.47 752
9999.41 771
10000.36 775
10001.30 752
10002.25 751
10003.19 751
10004.13 784
10005.08 839
10006.02 802
10006.96 777
10007.91 735
10008.85 730
10009.80 749
10010.74 752
10011.68 733
10012.63 751
10013.57 760
10014.52 771
10015.46 772
10016.41 769
10017.35 762
10018.29 737
10019.24 754
10020.18 729
10021.13 774
10022.07 748
10023.02 718
10023.96 732
10024.91 745
10025.85 748
10026.80 731
10027.74 742
10028.69 751
10029.63 779
10030.58 695
10031.52 730
10032.47 712
10033.41 726
10034.36 743
10035.30 770
10036.25 703
10037.19 702
10038.14 682
10039.08 714
10040.03 726
10040.97 732
10041.92 724
10042.87 715
10043.81 680
10044.76 687
10045.70 689
10046.65 687
10047.59 714
10048.54 692
10049.49 667
10050.43 673
10051.38 668
10052.32 689
10053.27 676
10054.22 689
10055.16 725
10056.11 699
10057.05 689
10058.00 671
10058.95 675
10059.89 664
10060.84 672
10061.79 668
10062.73 676
10063.68 676
10064.63 665
10065.57 673
10066.52 663
10067.47 626
10068.41 672
10069.36 705
10070.31 685
10071.25 656
10072.20 689
10073.15 680
10074.10 687
10075.04 669
10075.99 688
10076.94 709
10077.88 658
10078.83 635
10079.78 665
10080.73 673
10081.67 654
10082.62 646
10083.57 645
10084.52 644
10085.46 635
10086.41 660
10087.36 619
10088.31 662
10089.25 645
10090.20 667
10091.15 614
10092.10 605
10093.05 634
10093.99 633
10094.94 624
10095.89 615
10096.84 624
10097.79 651
10098.73 643
10099.68 645
10100.63 630
10101.58 653
10102.53 654
10103.48 647
10104.42 636
10105.37 658
10106.32 630
10107.27 639
10108.22 609
10109.17 643
10110.12 645
10111.06 640
10112.01 634
10112.96 639
10113.91 649
10114.86 641
10115.81 647
10116.76 619
10117.71 636
10118.66 648
10119.61 654
10120.56 632
10121.50 641
10122.45 610
10123.40 664
10124.35 653
10125.30 640
10126.25 640
10127.20 637
10128.15 646
10129.10 644
10130.05 627
10131.00 648
10131.95 633
10132.90 639
10133.85 657
10134.80 642
10135.75 641
10136.70 649
10137.65 677
10138.60 653
10139.55 651
10140.50 656
10141.45 648
10142.40 630
10143.35 664
10144.30 700
10145.25 628
10146.20 703
10147.15 681
10148.10 674
10149.05 659
10150.00 660
10150.95 646
10151.90 682
10152.86 661
10153.81 655
10154.76 669
10155.71 641
10156.66 668
10157.61 647
10158.56 677
10159.51 701
10160.46 680
10161.41 647
10162.37 691
10163.32 669
10164.27 687
10165.22 690
10166.17 672
10167.12 722
10168.07 720
10169.03 710
10169.98 693
10170.93 661
10171.88 643
10172.83 705
10173.78 649
10174.74 662
10175.69 663
10176.64 723
10177.59 658
10178.54 674
10179.49 692
10180.45 741
10181.40 695
10182.35 699
10183.30 717
10184.26 744
10185.21 716
10186.16 712
10187.11 760
10188.06 752
10189.02 749
10189.97 739
10190.92 759
10191.87 749
10192.83 790
10193.78 818
10194.73 785
10195.69 758
10196.64 801
10197.59 758
10198.54 720
10199.50 760
10200.45 758
10201.40 734
10202.36 743
10203.31 774
10204.26 785
10205.22 787
10206.17 747
10207.12 778
10208.08 755
10209.03 744
10209.98 737
10210.94 743
10211.89 748
10212.84 779
10213.80 761
10214.75 713
10215.70 726
10216.66 723
10217.61 742
10218.56 718
10219.52 726
10220.47 700
10221.43 713
10222.38 710
10223.33 729
10224.29 723
10225.24 724
10226.20 740
10227.15 715
10228.11 694
10229.06 751
10230.01 729
10230.97 750
10231.92 774
10232.88 822
10233.83 845
10234.79 817
10235.74 775
10236.70 773
10237.65 821
10238.60 770
10239.56 779
10240.51 759
10241.47 717
10242.42 710
10243.38 689
10244.33 735
10245.29 723
10246.24 709
10247.20 671
10248.15 662
10249.11 664
10250.07 667
10251.02 637
10251.98 700
10252.93 637
10253.89 640
10254.84 642
10255.80 670
10256.75 633
10257.71 617
10258.67 705
10259.62 658
10260.58 641
10261.53 619
10262.49 636
10263.44 649
10264.40 683
10265.36 657
10266.31 651
10267.27 640
10268.22 633
10269.18 641
10270.14 666
10271.09 636
10272.05 679
10273.01 702
10273.96 646
10274.92 610
10275.87 657
10276.83 657
10277.79 629
10278.74 676
10279.70 629
10280.66 632
10281.61 598
10282.57 590
10283.53 629
10284.49 625
10285.44 626
10286.40 619
10287.36 632
10288.31 618
10289.27 612
10290.23 627
10291.18 632
10292.14 628
10293.10 612
10294.06 653
10295.01 625
10295.97 613
10296.93 629
10297.89 629
10298.84 646
10299.80 629
10300.76 627
10301.72 639
10302.67 623
10303.63 626
10304.59 630
10305.55 614
10306.51 610
10307.46 628
10308.42 663
10309.38 673
10310.34 631
10311.30 587
10312.25 586
10313.21 643
10314.17 634
10315.13 628
10316.09 619
10317.05 628
10318.00 617
10318.96 601
10319.92 613
10320.88 582
10321.84 598
10322.80 592
10323.76 637
10324.71 619
10325.67 611
10326.63 590
10327.59 618
10328.55 612
10329.51 611
10330.47 632
10331.43 598
10332.39 614
10333.35 606
10334.30 617
10335.26 594
10336.22 595
10337.18 614
10338.14 616
10339.10 592
10340.06 626
10341.02 626
10341.98 610
10342.94 583
10343.90 586
10344.86 590
10345.82 622
10346.78 632
10347.74 649
10348.70 615
10349.66 584
10350.62 643
10351.58 645
10352.54 603
10353.50 617
10354.46 631
10355.42 646
10356.38 605
10357.34 597
10358.30 621
10359.26 605
10360.22 635
10361.18 648
10362.14 607
10363.10 607
10364.06 611
10365.02 607
10365.98 595
10366.94 608
10367.90 579
10368.87 592
10369.83 587
10370.79 587
10371.75 565
10372.71 568
10373.67 593
10374.63 589
10375.59 584
10376.55 627
10377.51 593
10378.48 589
10379.44 615
10380.40 613
10381.36 595
10382.32 597
10383.28 556
10384.24 562
10385.21 597
10386.17 584
10387.13 568
10388.09 573
10389.05 607
10390.01 596
10390.98 595
10391.94 573
10392.90 569
10393.86 596
10394.82 601
10395.79 570
10396.75 570
10397.71 598
10398.67 566
10399.63 581
10400.60 628
10401.56 638
10402.52 622
10403.48 604
10404.45 627
10405.41 647
10406.37 647
10407.33 603
10408.30 576
10409.26 604
10410.22 580
10411.18 598
10412.15 644
10413.11 658
10414.07 642
10415.04 630
10416.00 665
10416.96 657
10417.93 668
10418.89 718
10419.85 707
10420.81 700
10421.78 681
10422.74 674
10423.70 686
10424.67 708
10425.63 660
10426.59 686
10427.56 681
10428.52 677
10429.49 658
10430.45 632
10431.41 640
10432.38 615
10433.34 626
10434.30 628
10435.27 617
10436.23 646
10437.20 608
10438.16 628
10439.12 598
10440.09 614
10441.05 613
10442.02 608
10442.98 608
10443.94 607
10444.91 616
10445.87 587
10446.84 587
10447.80 596
10448.77 586
10449.73 572
10450.70 583
10451.66 581
10452.63 570
10453.59 575
10454.55 596
10455.52 593
10456.48 595
10457.45 606
10458.41 600
10459.38 592
10460.34 613
10461.31 634
10462.27 603
10463.24 599
10464.20 567
10465.17 558
10466.14 570
10467.10 595
10468.07 602
10469.03 620
10470.00 575
10470.96 588
10471.93 595
10472.89 591
10473.86 594
10474.82 596
10475.79 602
10476.76 617
10477.72 651
10478.69 629
10479.65 608
10480.62 643
10481.59 621
10482.55 612
10483.52 617
10484.48 627
10485.45 611
10486.42 610
10487.38 593
10488.35 643
10489.32 624
10490.28 602
10491.25 608
10492.21 647
10493.18 634
10494.15 614
10495.11 639
10496.08 640
10497.05 617
10498.01 623
10498.98 604
10499.95 617
10500.92 636
10501.88 615
10502.85 594
10503.82 619
10504.78 680
10505.75 644
10506.72 615
10507.68 632
10508.65 622
10509.62 656
10510.59 628
10511.55 613
10512.52 602
10513.49 598
10514.46 611
10515.42 600
10516.39 624
10517.36 679
10518.33 648
10519.29 658
10520.26 648
10521.23 632
10522.20 593
10523.17 638
10524.13 628
10525.10 593
10526.07 607
10527.04 603
10528.01 622
10528.97 658
10529.94 606
10530.91 625
10531.88 620
10532.85 657
10533.82 648
10534.78 626
10535.75 618
10536.72 661
10537.69 673
10538.66 660
10539.63 695
10540.60 666
10541.56 671
10542.53 655
10543.50 658
10544.47 657
10545.44 649
10546.41 648
10547.38 661
10548.35 624
10549.32 627
10550.29 658
10551.25 691
10552.22 674
10553.19 682
10554.16 699
10555.13 740
10556.10 757
10557.07 744
10558.04 746
10559.01 761
10559.98 817
10560.95 847
10561.92 789
10562.89 771
10563.86 716
10564.83 740
10565.80 697
10566.77 699
10567.74 722
10568.71 673
10569.68 682
10570.65 667
10571.62 654
10572.59 636
10573.56 664
10574.53 642
10575.50 638
10576.47 643
10577.44 679
10578.41 677
10579.38 655
10580.35 660
10581.32 652
10582.29 634
10583.26 618
10584.23 666
10585.21 650
10586.18 634
10587.15 638
10588.12 691
10589.09 642
10590.06 654
10591.03 669
10592.00 659
10592.97 616
10593.94 650
10594.92 634
10595.89 644
10596.86 610
10597.83 633
10598.80 635
10599.77 632
10600.74 626
10601.71 620
10602.69 608
10603.66 605
10604.63 613
10605.60 613
10606.57 632
10607.54 645
10608.52 634
10609.49 613
10610.46 640
10611.43 606
10612.40 650
10613.38 630
10614.35 651
10615.32 625
10616.29 602
10617.27 644
10618.24 684
10619.21 627
10620.18 622
10621.15 636
10622.13 641
10623.10 637
10624.07 629
10625.04 656
10626.02 653
10626.99 654
10627.96 646
10628.94 672
10629.91 670
10630.88 655
10631.85 675
10632.83 660
10633.80 657
10634.77 665
10635.75 709
10636.72 699
10637.69 712
10638.67 719
10639.64 702
10640.61 715
10641.59 729
10642.56 688
10643.53 677
10644.51 699
10645.48 644
10646.45 622
10647.43 652
10648.40 648
10649.37 646
10650.35 665
10651.32 676
10652.30 676
10653.27 690
10654.24 641
10655.22 629
10656.19 644
10657.16 639
10658.14 637
10659.11 655
10660.09 646
10661.06 622
10662.04 627
10663.01 663
10663.98 653
10664.96 658
10665.93 662
10666.91 632
10667.88 608
10668.86 618
10669.83 628
10670.81 620
10671.78 612
10672.76 655
10673.73 646
10674.71 624
10675.68 658
10676.66 634
10677.63 630
10678.61 630
10679.58 640
10680.56 637
10681.53 624
10682.51 614
10683.48 634
10684.46 609
10685.43 620
10686.41 604
10687.38 650
10688.36 620
10689.33 608
10690.31 617
10691.28 591
10692.26 621
10693.24 611
10694.21 583
10695.19 627
10696.16 646
10697.14 612
10698.12 609
10699.09 584
10700.07 602
10701.04 626
10702.02 616
10703.00 596
10703.97 613
10704.95 603
10705.92 607
10706.90 638
10707.88 601
10708.85 634
10709.83 608
10710.81 600
10711.78 596
10712.76 621
10713.74 614
10714.71 586
10715.69 638
10716.67 629
10717.64 621
10718.62 626
10719.60 639
10720.57 602
10721.55 642
10722.53 592
10723.50 622
10724.48 628
10725.46 622
10726.44 598
10727.41 610
10728.39 593
10729.37 616
10730.35 622
10731.32 592
10732.30 628
10733.28 648
10734.26 634
10735.23 627
10736.21 650
10737.19 607
10738.17 647
10739.14 632
10740.12 638
10741.10 649
10742.08 660
10743.06 619
10744.03 652
10745.01 647
10745.99 642
10746.97 665
10747.95 645
10748.92 646
10749.90 632
10750.88 644
10751.86 617
10752.84 642
10753.82 654
10754.79 642
10755.77 608
10756.75 650
10757.73 602
10758.71 639
10759.69 631
10760.67 659
10761.65 653
10762.62 620
10763.60 625
10764.58 611
10765.56 642
10766.54 639
10767.52 654
10768.50 626
10769.48 649
10770.46 634
10771.44 635
10772.42 622
10773.39 635
10774.37 648
10775.35 691
10776.33 659
10777.31 638
10778.29 684
10779.27 657
10780.25 656
10781.23 663
10782.21 599
10783.19 639
10784.17 653
10785.15 613
10786.13 627
10787.11 636
10788.09 685
10789.07 628
10790.05 634
10791.03 667
10792.01 648
10792.99 601
10793.97 615
10794.95 650
10795.93 612
10796.91 615
10797.89 597
10798.87 609
10799.85 602
10800.83 607
10801.82 604
10802.80 671
10803.78 661
10804.76 642
10805.74 638
10806.72 664
10807.70 656
10808.68 653
10809.66 631
10810.64 635
10811.62 649
10812.61 613
10813.59 636
10814.57 620
10815.55 655
10816.53 623
10817.51 593
10818.49 634
10819.47 671
10820.46 668
10821.44 630
10822.42 635
10823.40 652
10824.38 678
10825.36 668
10826.35 697
10827.33 665
10828.31 646
10829.29 655
10830.27 648
10831.25 631
10832.24 675
10833.22 699
10834.20 634
10835.18 659
10836.17 654
10837.15 656
10838.13 678
10839.11 661
10840.09 676
10841.08 671
10842.06 694
10843.04 656
10844.02 650
10845.01 664
10845.99 683
10846.97 663
10847.96 655
10848.94 719
10849.92 717
10850.90 688
10851.89 646
10852.87 702
10853.85 708
10854.84 706
10855.82 710
10856.80 708
10857.78 708
10858.77 679
10859.75 684
10860.73 679
10861.72 679
10862.70 725
10863.68 723
10864.67 707
10865.65 709
10866.64 723
10867.62 761
10868.60 754
10869.59 730
10870.57 737
10871.55 740
10872.54 729
10873.52 694
10874.51 724
10875.49 713
10876.47 755
10877.46 721
10878.44 774
10879.43 736
10880.41 731
10881.39 742
10882.38 747
10883.36 751
10884.35 755
10885.33 775
10886.32 770
10887.30 757
10888.29 774
10889.27 791
10890.25 759
10891.24 763
10892.22 802
10893.21 790
10894.19 768
10895.18 761
10896.16 809
10897.15 812
10898.13 831
10899.12 840
10900.10 868
10901.09 824
10902.07 852
10903.06 901
10904.04 838
10905.03 794
10906.01 824
10907.00 838
10907.99 850
10908.97 843
10909.96 824
10910.94 828
10911.93 847
10912.91 894
10913.90 859
10914.88 835
10915.87 893
10916.86 882
10917.84 879
10918.83 856
10919.81 918
10920.80 902
10921.79 900
10922.77 854
10923.76 897
10924.74 909
10925.73 856
10926.72 844
10927.70 875
10928.69 930
10929.68 936
10930.66 950
10931.65 947
10932.64 922
10933.62 915
10934.61 938
10935.60 944
10936.58 964
10937.57 957
10938.56 981
10939.54 991
10940.53 958
10941.52 967
10942.50 1011
10943.49 1020
10944.48 1055
10945.47 1040
10946.45 1047
10947.44 1086
10948.43 1087
10949.41 1096
10950.40 1097
10951.39 1139
10952.38 1160
10953.36 1137
10954.35 1142
10955.34 1130
10956.33 1187
10957.31 1223
10958.30 1197
10959.29 1147
10960.28 1182
10961.27 1158
10962.25 1159
10963.24 1058
10964.23 1100
10965.22 1155
10966.21 1072
10967.19 1033
10968.18 1001
10969.17 1032
10970.16 1024
10971.15 1019
10972.13 1012
10973.12 1009
10974.11 1014
10975.10 1021
10976.09 1029
10977.08 1006
10978.07 994
10979.05 1035
10980.04 1011
10981.03 1034
10982.02 1025
10983.01 1044
10984.00 1025
10984.99 1049
10985.98 1027
10986.96 1067
10987.95 1047
10988.94 1113
10989.93 1113
10990.92 1116
10991.91 1149
10992.90 1133
10993.89 1237
10994.88 1261
10995.87 1351
10996.86 1371
10997.85 1397
10998.84 1416
10999.83 1362
11000.82 1415
11001.81 1397
11002.79 1335
11003.78 1257
11004.77 1269
11005.76 1217
11006.75 1146
11007.74 1105
11008.73 1075
11009.72 1026
11010.71 981
11011.70 988
11012.69 992
11013.68 955
11014.67 947
11015.67 920
11016.66 928
11017.65 887
11018.64 907
11019.63 943
11020.62 941
11021.61 953
11022.60 882
11023.59 902
11024.58 917
11025.57 886
11026.56 854
11027.55 856
11028.54 900
11029.53 898
11030.52 851
11031.52 865
11032.51 914
11033.50 869
11034.49 872
11035.48 909
11036.47 922
11037.46 873
11038.45 920
11039.45 925
11040.44 884
11041.43 844
11042.42 864
11043.41 875
11044.40 828
11045.39 831
11046.39 837
11047.38 836
11048.37 814
11049.36 829
11050.35 823
11051.35 838
11052.34 846
11053.33 827
11054.32 794
11055.31 793
11056.31 838
11057.30 833
11058.29 821
11059.28 836
11060.27 825
11061.27 825
11062.26 818
11063.25 790
11064.24 824
11065.24 824
11066.23 849
11067.22 824
11068.21 804
11069.21 838
11070.20 826
11071.19 821
11072.19 840
11073.18 850
11074.17 827
11075.16 831
11076.16 825
11077.15 792
11078.14 781
11079.14 841
11080.13 872
11081.12 807
11082.12 756
11083.11 818
11084.10 827
11085.10 825
11086.09 857
11087.08 816
11088.08 811
11089.07 802
11090.06 799
11091.06 757
11092.05 792
11093.04 809
11094.04 804
11095.03 827
11096.03 788
11097.02 747
11098.01 797
11099.01 816
11100.00 775
11101.00 768
11101.99 789
11102.98 802
11103.98 768
11104.97 752
11105.97 753
11106.96 783
11107.96 792
11108.95 780
11109.95 751
11110.94 760
11111.93 741
11112.93 778
11113.92 773
11114.92 761
11115.91 780
11116.91 795
11117.90 781
11118.90 786
11119.89 775
11120.89 768
11121.88 769
11122.88 768
11123.87 799
11124.87 776
11125.86 762
11126.86 703
11127.85 803
11128.85 755
11129.84 743
11130.84 738
11131.84 792
11132.83 782
11133.83 779
11134.82 759
11135.82 756
11136.81 743
11137.81 739
11138.81 742
11139.80 778
11140.80 777
11141.79 736
11142.79 769
11143.79 773
11144.78 771
11145.78 780
11146.77 766
11147.77 766
11148.77 778
11149.76 782
11150.76 778
11151.75 770
11152.75 770
11153.75 772
11154.74 702
11155.74 743
11156.74 741
11157.73 762
11158.73 757
11159.73 707
11160.72 753
11161.72 736
11162.72 735
11163.71 709
11164.71 728
11165.71 731
11166.71 700
11167.70 730
11168.70 731
11169.70 741
11170.69 732
11171.69 712
11172.69 750
11173.69 764
11174.68 745
11175.68 700
11176.68 702
11177.68 703
11178.67 733
11179.67 755
11180.67 747
11181.67 735
11182.66 695
11183.66 757
11184.66 705
11185.66 671
11186.66 692
11187.65 741
11188.65 735
11189.65 716
11190.65 709
11191.65 754
11192.64 733
11193.64 681
11194.64 706
11195.64 766
11196.64 738
11197.64 715
11198.63 710
11199.63 737
11200.63 730
11201.63 731
11202.63 705
11203.63 705
11204.63 701
11205.63 718
11206.62 779
11207.62 760
11208.62 715
11209.62 762
11210.62 733
11211.62 712
11212.62 751
11213.62 740
11214.62 723
11215.62 753
11216.61 706
11217.61 728
11218.61 713
11219.61 733
11220.61 697
11221.61 712
11222.61 709
11223.61 714
11224.61 712
11225.61 752
11226.61 732
11227.61 722
11228.61 729
11229.61 692
11230.61 707
11231.61 695
11232.61 744
11233.61 769
11234.61 733
11235.61 685
11236.61 724
11237.61 685
11238.61 736
11239.61 738
11240.61 733
11241.61 725
11242.61 704
11243.61 710
11244.61 702
11245.61 690
11246.61 723
11247.61 731
11248.62 730
11249.62 776
11250.62 768
11251.62 797
11252.62 746
11253.62 740
11254.62 756
11255.62 769
11256.62 735
11257.62 746
11258.62 775
11259.63 770
11260.63 753
11261.63 749
11262.63 784
11263.63 754
11264.63 808
11265.63 795
11266.64 740
11267.64 779
11268.64 764
11269.64 787
11270.64 758
11271.64 780
11272.65 795
11273.65 789
11274.65 787
11275.65 798
11276.65 779
11277.65 818
11278.66 804
11279.66 788
11280.66 806
11281.66 785
11282.67 779
11283.67 785
11284.67 812
11285.67 843
11286.67 797
11287.68 805
11288.68 826
11289.68 804
11290.68 793
11291.69 779
11292.69 766
11293.69 772
11294.70 811
11295.70 819
11296.70 836
11297.70 788
11298.71 822
11299.71 792
11300.71 808
11301.72 808
11302.72 821
11303.72 840
11304.72 833
11305.73 847
11306.73 870
11307.73 850
11308.74 882
11309.74 935
11310.74 909
11311.75 874
11312.75 854
11313.76 859
11314.76 879
11315.76 860
11316.77 878
11317.77 887
11318.77 854
11319.78 820
11320.78 821
11321.79 829
11322.79 819
11323.79 811
11324.80 785
11325.80 775
11326.81 782
11327.81 789
11328.81 788
11329.82 782
11330.82 850
11331.83 802
11332.83 803
11333.84 829
11334.84 856
11335.85 849
11336.85 819
11337.85 817
11338.86 814
11339.86 800
11340.87 847
11341.87 858
11342.88 826
11343.88 819
11344.89 791
11345.89 869
11346.90 859
11347.90 831
11348.91 812
11349.91 853
11350.92 865
11351.92 825
11352.93 841
11353.94 906
11354.94 897
11355.95 885
11356.95 851
11357.96 870
11358.96 921
11359.97 859
11360.97 870
11361.98 872
11362.99 901
11363.99 905
11365.00 912
11366.00 885
11367.01 869
11368.02 890
11369.02 912
11370.03 872
11371.03 878
11372.04 861
11373.05 901
11374.05 915
11375.06 882
11376.06 867
11377.07 880
11378.08 880
11379.08 908
11380.09 881
11381.10 867
11382.10 910
11383.11 910
11384.12 867
11385.12 916
11386.13 893
11387.14 941
11388.14 959
11389.15 919
11390.16 887
11391.17 943
11392.17 933
11393.18 946
11394.19 938
11395.19 949
11396.20 933
11397.21 926
11398.22 910
11399.22 968
11400.23 960
11401.24 952
11402.25 986
11403.25 977
11404.26 981
11405.27 958
11406.28 976
11407.28 995
11408.29 1024
11409.30 1045
11410.31 1032
11411.31 983
11412.32 991
11413.33 980
11414.34 1048
11415.35 1058
11416.35 1053
11417.36 1034
11418.37 1058
11419.38 1040
11420.39 1047
11421.40 1097
11422.40 1092
11423.41 1097
11424.42 1086
11425.43 1052
11426.44 1057
11427.45 1068
11428.46 1045
11429.46 1057
11430.47 1105
11431.48 1116
11432.49 1123
11433.50 1126
11434.51 1161
11435.52 1111
11436.53 1167
11437.54 1179
11438.54 1152
11439.55 1133
11440.56 1172
11441.57 1193
11442.58 1215
11443.59 1190
11444.60 1216
11445.61 1212
11446.62 1187
11447.63 1209
11448.64 1178
11449.65 1221
11450.66 1253
11451.67 1259
11452.68 1225
11453.69 1273
11454.70 1269
11455.71 1278
11456.72 1275
11457.73 1319
11458.74 1206
11459.75 1267
11460.76 1311
11461.77 1295
11462.78 1298
11463.79 1339
11464.80 1303
11465.81 1253
11466.82 1297
11467.83 1343
11468.84 1333
11469.85 1340
11470.86 1406
11471.87 1401
11472.88 1422
11473.89 1357
11474.90 1403
11475.91 1395
11476.92 1417
11477.93 1349
11478.95 1426
11479.96 1425
11480.97 1405
11481.98 1427
11482.99 1361
11484.00 1451
11485.01 1446
11486.02 1509
11487.03 1481
11488.05 1508
11489.06 1448
11490.07 1458
11491.08 1486
11492.09 1518
11493.10 1483
11494.11 1525
11495.13 1530
11496.14 1538
11497.15 1519
11498.16 1542
11499.17 1572
11500.18 1546
11501.20 1577
11502.21 1541
11503.22 1569
11504.23 1532
11505.24 1578
11506.26 1564
11507.27 1622
11508.28 1578
11509.29 1641
11510.30 1635
11511.32 1611
11512.33 1668
11513.34 1652
11514.35 1681
11515.37 1629
11516.38 1641
11517.39 1662
11518.40 1719
11519.42 1736
11520.43 1719
11521.44 1732
11522.45 1769
11523.47 1767
11524.48 1783
11525.49 1801
11526.51 1805
11527.52 1836
11528.53 1823
11529.55 1785
11530.56 1851
11531.57 1889
11532.59 1892
11533.60 1891
11534.61 1855
11535.63 1993
11536.64 1949
11537.65 1980
11538.67 2037
11539.68 2011
11540.69 1930
11541.71 2030
11542.72 2049
11543.73 2030
11544.75 2077
11545.76 2127
11546.78 2196
11547.79 2184
11548.80 2218
11549.82 2169
11550.83 2305
11551.85 2296
11552.86 2354
11553.87 2310
11554.89 2355
11555.90 2374
11556.92 2382
11557.93 2485
11558.95 2520
11559.96 2556
11560.97 2523
11561.99 2539
11563.00 2559
11564.02 2581
11565.03 2597
11566.05 2659
11567.06 2787
11568.08 2792
11569.09 2760
11570.11 2838
11571.12 2865
11572.14 2866
11573.15 2958
11574.17 2995
11575.18 3117
11576.20 3183
11577.21 3220
11578.23 3307
11579.24 3377
11580.26 3517
11581.27 3623
11582.29 3684
11583.30 3799
11584.32 3885
11585.33 4077
11586.35 4063
11587.37 4144
11588.38 4314
11589.40 4355
11590.41 4572
11591.43 4675
11592.44 4940
11593.46 5147
11594.48 5559
11595.49 5916
11596.51 6499
11597.52 6959
11598.54 7342
11599.56 7792
11600.57 8051
11601.59 8376
11602.61 8362
11603.62 8302
11604.64 8119
11605.66 7730
11606.67 7390
11607.69 6962
11608.70 6377
11609.72 5897
11610.74 5400
11611.75 4954
11612.77 4539
11613.79 4221
11614.81 3859
11615.82 3548
11616.84 3312
11617.86 3165
11618.87 3120
11619.89 2986
11620.91 2917
11621.92 2776
11622.94 2763
11623.96 2655
11624.98 2574
11625.99 2567
11627.01 2549
11628.03 2523
11629.05 2525
11630.06 2495
11631.08 2469
11632.10 2405
11633.12 2422
11634.13 2461
11635.15 2471
11636.17 2506
11637.19 2430
11638.20 2369
11639.22 2384
11640.24 2432
11641.26 2460
11642.28 2441
11643.29 2407
11644.31 2396
11645.33 2341
11646.35 2306
11647.37 2214
11648.39 2222
11649.40 2245
11650.42 2182
11651.44 2160
11652.46 2136
11653.48 2097
11654.50 2051
11655.51 2095
11656.53 2096
11657.55 2067
11658.57 2060
11659.59 2159
11660.61 2140
11661.63 2168
11662.65 2124
11663.67 2160
11664.68 2181
11665.70 2172
11666.72 2200
11667.74 2195
11668.76 2217
11669.78 2291
11670.80 2270
11671.82 2286
11672.84 2318
11673.86 2287
11674.88 2316
11675.90 2384
11676.92 2438
11677.94 2396
11678.96 2394
11679.98 2451
11680.99 2483
11682.01 2395
11683.03 2375
11684.05 2427
11685.07 2414
11686.09 2424
11687.11 2380
11688.13 2419
11689.15 2383
11690.17 2417
11691.19 2299
11692.21 2248
11693.24 2279
11694.26 2257
11695.28 2226
11696.30 2224
11697.32 2222
11698.34 2198
11699.36 2128
11700.38 2129
11701.40 2091
11702.42 2040
11703.44 2043
11704.46 2053
11705.48 2029
11706.50 1980
11707.52 2044
11708.54 2025
11709.57 1928
11710.59 1955
11711.61 1893
11712.63 1901
11713.65 1891
11714.67 1840
11715.69 1804
11716.71 1831
11717.73 1794
11718.76 1782
11719.78 1772
11720.80 1738
11721.82 1756
11722.84 1707
11723.86 1678
11724.89 1610
11725.91 1634
11726.93 1619
11727.95 1599
11728.97 1552
11729.99 1533
11731.02 1561
11732.04 1525
11733.06 1492
11734.08 1506
11735.10 1504
11736.13 1498
11737.15 1498
11738.17 1446
11739.19 1479
11740.22 1449
11741.24 1391
11742.26 1418
11743.28 1365
11744.30 1419
11745.33 1403
11746.35 1368
11747.37 1381
11748.40 1331
11749.42 1328
11750.44 1354
11751.46 1319
11752.49 1340
11753.51 1308
11754.53 1316
11755.56 1274
11756.58 1271
11757.60 1242
11758.62 1237
11759.65 1254
11760.67 1242
11761.69 1160
11762.72 1152
11763.74 1175
11764.76 1166
11765.79 1187
11766.81 1151
11767.83 1167
11768.86 1124
11769.88 1140
11770.91 1120
11771.93 1146
11772.95 1125
11773.98 1144
11775.00 1113
11776.02 1082
11777.05 1122
11778.07 1090
11779.10 1090
11780.12 1097
11781.14 1115
11782.17 1105
11783.19 1084
11784.22 1050
11785.24 1041
11786.26 1045
11787.29 1060
11788.31 1066
11789.34 1002
11790.36 1024
11791.39 1075
11792.41 1033
11793.44 1000
11794.46 973
11795.49 969
11796.51 977
11797.54 985
11798.56 979
11799.59 987
11800.61 952
11801.63 922
11802.66 920
11803.69 915
11804.71 925
11805.74 954
11806.76 911
11807.79 903
11808.81 898
11809.84 949
11810.86 987
11811.89 941
11812.91 959
11813.94 951
11814.96 912
11815.99 930
11817.01 907
11818.04 947
11819.07 946
11820.09 928
11821.12 914
11822.14 909
11823.17 912
11824.20 907
11825.22 869
11826.25 860
11827.27 847
11828.30 849
11829.33 903
11830.35 895
11831.38 880
11832.40 844
11833.43 856
11834.46 876
11835.48 863
11836.51 916
11837.54 922
11838.56 884
11839.59 858
11840.62 819
11841.64 851
11842.67 906
11843.70 871
11844.72 844
11845.75 875
11846.78 850
11847.80 846
11848.83 853
11849.86 872
11850.89 842
11851.91 836
11852.94 834
11853.97 825
11854.99 803
11856.02 802
11857.05 816
11858.08 875
11859.10 807
11860.13 793
11861.16 815
11862.19 823
11863.21 857
11864.24 829
11865.27 839
11866.30 840
11867.33 861
11868.35 799
11869.38 777
11870.41 803
11871.44 813
11872.47 829
11873.49 822
11874.52 865
11875.55 827
11876.58 756
11877.61 804
11878.63 804
11879.66 836
11880.69 843
11881.72 828
11882.75 846
11883.78 800
11884.81 848
11885.83 836
11886.86 838
11887.89 821
11888.92 806
11889.95 833
11890.98 835
11892.01 819
11893.04 787
11894.06 813
11895.09 824
11896.12 841
11897.15 871
11898.18 882
11899.21 836
11900.24 832
11901.27 829
11902.30 840
11903.33 836
11904.36 825
11905.39 836
11906.42 848
11907.45 855
11908.48 813
11909.50 797
11910.53 841
11911.56 827
11912.59 780
11913.62 783
11914.65 801
11915.68 804
11916.71 808
11917.74 860
11918.77 807
11919.80 808
11920.83 824
11921.86 826
11922.89 820
11923.92 807
11924.95 866
11925.99 901
11927.02 889
11928.05 924
11929.08 910
11930.11 927
11931.14 898
11932.17 908
11933.20 918
11934.23 906
11935.26 893
11936.29 897
11937.32 836
11938.35 832
11939.38 814
11940.41 819
11941.45 820
11942.48 800
11943.51 829
11944.54 783
11945.57 742
11946.60 732
11947.63 767
11948.66 782
11949.70 775
11950.73 708
11951.76 760
11952.79 784
11953.82 742
11954.85 725
11955.88 800
11956.92 750
11957.95 744
11958.98 748
11960.01 760
11961.04 807
11962.08 808
11963.11 798
11964.14 740
11965.17 728
11966.20 749
11967.24 778
11968.27 770
11969.30 790
11970.33 761
11971.36 790
11972.40 789
11973.43 788
11974.46 744
11975.49 777
11976.53 783
11977.56 763
11978.59 785
11979.62 788
11980.66 773
11981.69 735
11982.72 783
11983.76 779
11984.79 735
11985.82 789
11986.85 828
11987.89 781
11988.92 770
11989.95 793
11990.99 800
11992.02 760
11993.05 779
11994.09 767
11995.12 800
11996.15 815
11997.19 825
11998.22 815
11999.25 783
12000.29 762
12001.32 794
12002.35 815
12003.39 809
12004.42 816
12005.46 813
12006.49 855
12007.52 827
12008.56 844
12009.59 837
12010.63 869
12011.66 835
12012.69 869
12013.73 866
12014.76 829
12015.80 830
12016.83 831
12017.86 868
12018.90 892
12019.93 863
12020.97 870
12022.00 832
12023.04 838
12024.07 835
12025.11 845
12026.14 839
12027.18 844
12028.21 820
12029.25 824
12030.28 798
12031.32 851
12032.35 786
12033.39 809
12034.42 836
12035.46 777
12036.49 832
12037.53 824
12038.56 798
12039.60 802
12040.63 819
12041.67 827
12042.70 821
12043.74 793
12044.77 792
12045.81 777
12046.84 803
12047.88 786
12048.92 805
12049.95 845
12050.99 808
12052.02 823
12053.06 794
12054.09 820
12055.13 788
12056.17 801
12057.20 823
12058.24 818
12059.27 802
12060.31 795
12061.35 804
12062.38 788
12063.42 801
12064.46 812
12065.49 826
12066.53 805
12067.56 802
12068.60 821
12069.64 790
12070.67 801
12071.71 847
12072.75 829
12073.78 838
12074.82 835
12075.86 849
12076.89 819
12077.93 832
12078.97 863
12080.01 843
12081.04 836
12082.08 812
12083.12 846
12084.15 839
12085.19 835
12086.23 845
12087.27 869
12088.30 876
12089.34 873
12090.38 877
12091.41 879
12092.45 882
12093.49 905
12094.53 898
12095.57 912
12096.60 894
12097.64 919
12098.68 932
12099.72 972
12100.75 924
12101.79 893
12102.83 895
12103.87 895
12104.91 887
12105.94 872
12106.98 893
12108.02 844
12109.06 844
12110.10 845
12111.14 867
12112.17 834
12113.21 792
12114.25 808
12115.29 818
12116.33 807
12117.37 762
12118.40 778
12119.44 761
12120.48 795
12121.52 780
12122.56 756
12123.60 762
12124.64 779
12125.68 777
12126.72 775
12127.75 762
12128.79 782
12129.83 788
12130.87 778
12131.91 746
12132.95 724
12133.99 719
12135.03 710
12136.07 724
12137.11 750
12138.15 756
12139.19 738
12140.23 754
12141.27 735
12142.31 721
12143.35 744
12144.38 711
12145.42 706
12146.46 721
12147.50 715
12148.54 692
12149.58 726
12150.62 724
12151.66 714
12152.70 710
12153.74 732
12154.78 722
12155.82 735
12156.87 743
12157.91 714
12158.95 716
12159.99 743
12161.03 746
12162.07 731
12163.11 742
12164.15 738
12165.19 724
12166.23 750
12167.27 726
12168.31 698
12169.35 716
12170.39 763
12171.43 721
12172.47 727
12173.52 721
12174.56 744
12175.60 728
12176.64 734
12177.68 698
12178.72 733
12179.76 756
12180.80 710
12181.85 714
12182.89 738
12183.93 711
12184.97 724
12186.01 722
12187.05 752
12188.09 731
12189.14 735
12190.18 747
12191.22 731
12192.26 702
12193.30 708
12194.34 677
12195.39 704
12196.43 687
12197.47 707
12198.51 711
12199.55 749
12200.60 695
12201.64 708
12202.68 696
12203.72 735
12204.77 721
12205.81 708
12206.85 687
12207.89 720
12208.94 693
12209.98 720
12211.02 728
12212.06 726
12213.11 715
12214.15 731
12215.19 733
12216.23 685
12217.28 693
12218.32 739
12219.36 735
12220.41 712
12221.45 727
12222.49 673
12223.54 701
12224.58 700
12225.62 695
12226.66 676
12227.71 667
12228.75 667
12229.79 710
12230.84 733
12231.88 702
12232.93 714
12233.97 705
12235.01 682
12236.06 680
12237.10 671
12238.14 679
12239.19 700
12240.23 683
12241.28 664
12242.32 664
12243.36 649
12244.41 670
12245.45 647
12246.50 661
12247.54 714
12248.58 667
12249.63 685
12250.67 632
12251.72 681
12252.76 714
12253.80 728
12254.85 664
12255.89 665
12256.94 626
12257.98 652
12259.03 631
12260.07 640
12261.12 637
12262.16 625
12263.21 660
12264.25 649
12265.30 644
12266.34 617
12267.39 633
12268.43 632
12269.48 625
12270.52 662
12271.57 653
12272.61 631
12273.66 606
12274.70 627
12275.75 619
12276.79 641
12277.84 608
12278.88 638
12279.93 637
12280.98 650
12282.02 657
12283.07 586
12284.11 652
12285.16 624
12286.20 631
12287.25 664
12288.30 636
12289.34 647
12290.39 610
12291.43 607
12292.48 634
12293.53 616
12294.57 581
12295.62 617
12296.66 616
12297.71 622
12298.76 606
12299.80 669
12300.85 634
12301.90 602
12302.94 599
12303.99 656
12305.04 636
12306.08 610
12307.13 619
12308.18 620
12309.22 610
12310.27 620
12311.32 595
12312.36 630
12313.41 639
12314.46 626
12315.50 620
12316.55 639
12317.60 573
12318.65 570
12319.69 608
12320.74 609
12321.79 578
12322.83 615
12323.88 587
12324.93 583
12325.98 567
12327.02 580
12328.07 583
12329.12 631
12330.17 583
12331.21 570
12332.26 588
12333.31 604
12334.36 580
12335.41 581
12336.45 573
12337.50 599
12338.55 573
12339.60 577
12340.65 594
12341.69 616
12342.74 626
12343.79 593
12344.84 581
12345.89 569
12346.94 601
12347.98 596
12349.03 578
12350.08 619
12351.13 605
12352.18 598
12353.23 618
12354.28 599
12355.32 584
12356.37 577
12357.42 590
12358.47 592
12359.52 560
12360.57 586
12361.62 579
12362.67 564
12363.72 602
12364.76 597
12365.81 574
12366.86 596
12367.91 577
12368.96 592
12370.01 591
12371.06 578
12372.11 594
12373.16 612
12374.21 605
12375.26 597
12376.31 581
12377.36 589
12378.41 596
12379.46 573
12380.51 576
12381.56 552
12382.61 551
12383.66 588
12384.71 581
12385.76 599
12386.81 612
12387.86 575
12388.91 597
12389.96 595
12391.01 592
12392.06 605
12393.11 591
12394.16 535
12395.21 554
12396.26 596
12397.31 605
12398.36 551
12399.41 591
12400.46 590
12401.51 573
12402.56 593
12403.61 577
12404.66 610
12405.71 598
12406.77 610
12407.82 549
12408.87 580
12409.92 564
12410.97 618
12412.02 587
12413.07 571
12414.12 582
12415.17 574
12416.23 604
12417.28 582
12418.33 555
12419.38 556
12420.43 607
12421.48 620
12422.53 579
12423.59 567
12424.64 572
12425.69 563
12426.74 602
12427.79 608
12428.84 566
12429.90 593
12430.95 593
12432.00 587
12433.05 582
12434.10 588
12435.16 598
12436.21 623
12437.26 589
12438.31 568
12439.37 565
12440.42 582
12441.47 587
12442.52 585
12443.58 576
12444.63 612
12445.68 571
12446.73 563
12447.79 571
12448.84 546
12449.89 579
12450.94 570
12452.00 616
12453.05 594
12454.10 563
12455.16 548
12456.21 564
12457.26 558
12458.31 573
12459.37 588
12460.42 581
12461.47 596
12462.53 577
12463.58 606
12464.63 571
12465.69 579
12466.74 576
12467.79 613
12468.85 571
12469.90 612
12470.95 601
12472.01 623
12473.06 591
12474.12 590
12475.17 616
12476.22 632
12477.28 615
12478.33 592
12479.39 591
12480.44 621
12481.49 647
12482.55 656
12483.60 680
12484.66 622
12485.71 680
12486.76 687
12487.82 666
12488.87 705
12489.93 763
12490.98 735
12492.04 755
12493.09 776
12494.15 732
12495.20 763
12496.25 733
12497.31 710
12498.36 698
12499.42 694
12500.47 689
12501.53 693
12502.58 675
12503.64 691
12504.69 691
12505.75 640
12506.80 662
12507.86 626
12508.91 637
12509.97 629
12511.03 631
12512.08 598
12513.14 615
12514.19 628
12515.25 645
12516.30 635
12517.36 605
12518.41 636
12519.47 601
12520.52 601
12521.58 597
12522.64 621
12523.69 639
12524.75 631
12525.80 626
12526.86 599
12527.92 633
12528.97 693
12530.03 638
12531.08 643
12532.14 626
12533.20 658
12534.25 621
12535.31 649
12536.37 635
12537.42 650
12538.48 674
12539.54 677
12540.59 680
12541.65 643
12542.70 651
12543.76 662
12544.82 696
12545.88 687
12546.93 712
12547.99 726
12549.05 700
12550.10 728
12551.16 718
12552.22 746
12553.27 738
12554.33 732
12555.39 733
12556.45 701
12557.50 702
12558.56 706
12559.62 706
12560.67 706
12561.73 693
12562.79 705
12563.85 692
12564.90 756
12565.96 744
12567.02 700
12568.08 703
12569.14 749
12570.19 756
12571.25 740
12572.31 741
12573.37 716
12574.42 722
12575.48 695
12576.54 740
12577.60 749
12578.66 706
12579.72 717
12580.77 717
12581.83 734
12582.89 687
12583.95 677
12585.01 704
12586.07 662
12587.12 667
12588.18 664
12589.24 646
12590.30 622
12591.36 631
12592.42 634
12593.48 639
12594.53 664
12595.59 649
12596.65 631
12597.71 632
12598.77 592
12599.83 626
12600.89 666
12601.95 654
12603.01 655
12604.07 667
12605.13 669
12606.18 661
12607.24 684
12608.30 690
12609.36 627
12610.42 705
12611.48 710
12612.54 669
12613.60 667
12614.66 680
12615.72 687
12616.78 678
12617.84 679
12618.90 732
12619.96 695
12621.02 697
12622.08 676
12623.14 684
12624.20 721
12625.26 705
12626.32 689
12627.38 683
12628.44 688
12629.50 727
12630.56 717
12631.62 717
12632.68 694
12633.74 721
12634.80 728
12635.86 691
12636.92 676
12637.98 659
12639.04 656
12640.11 709
12641.17 684
12642.23 651
12643.29 678
12644.35 714
12645.41 672
12646.47 646
12647.53 658
12648.59 666
12649.65 686
12650.72 694
12651.78 674
12652.84 668
12653.90 656
12654.96 698
12656.02 669
12657.08 634
12658.14 654
12659.21 643
12660.27 651
12661.33 642
12662.39 653
12663.45 646
12664.51 645
12665.58 688
12666.64 693
12667.70 639
12668.76 624
12669.82 619
12670.89 616
12671.95 652
12673.01 590
12674.07 614
12675.13 642
12676.20 666
12677.26 634
12678.32 611
12679.38 615
12680.45 649
12681.51 641
12682.57 651
12683.63 609
12684.70 624
12685.76 636
12686.82 647
12687.88 675
12688.95 670
12690.01 671
12691.07 626
12692.14 660
12693.20 668
12694.26 660
12695.32 667
12696.39 689
12697.45 648
12698.51 652
12699.58 633
12700.64 642
12701.70 690
12702.77 716
12703.83 672
12704.89 653
12705.96 675
12707.02 698
12708.08 667
12709.15 654
12710.21 692
12711.28 688
12712.34 671
12713.40 663
12714.47 675
12715.53 667
12716.59 690
12717.66 681
12718.72 686
12719.79 659
12720.85 639
12721.92 662
12722.98 643
12724.04 637
12725.11 610
12726.17 616
12727.24 644
12728.30 657
12729.37 604
12730.43 640
12731.49 659
12732.56 661
12733.62 632
12734.69 610
12735.75 640
12736.82 654
12737.88 609
12738.95 585
12740.01 641
12741.08 622
12742.14 589
12743.21 567
12744.27 586
12745.34 581
12746.40 596
12747.47 553
12748.53 569
12749.60 577
12750.66 568
12751.73 582
12752.79 562
12753.86 594
12754.93 583
12755.99 584
12757.06 541
12758.12 554
12759.19 532
12760.25 555
12761.32 576
12762.39 555
12763.45 558
12764.52 551
12765.58 558
12766.65 585
12767.72 567
12768.78 539
12769.85 548
12770.91 552
12771.98 537
12773.05 564
12774.11 544
12775.18 536
12776.25 558
12777.31 513
12778.38 570
12779.45 517
12780.51 518
12781.58 515
12782.65 531
12783.71 550
12784.78 526
12785.85 538
12786.91 574
12787.98 525
12789.05 541
12790.11 543
12791.18 555
12792.25 504
12793.31 534
12794.38 519
12795.45 486
12796.52 523
12797.58 527
12798.65 530
12799.72 505
12800.79 539
12801.85 535
12802.92 538
12803.99 524
12805.06 533
12806.12 556
12807.19 515
12808.26 536
12809.33 514
12810.39 518
12811.46 494
12812.53 527
12813.60 522
12814.67 509
12815.73 567
12816.80 538
12817.87 546
12818.94 551
12820.01 515
12821.08 488
12822.14 492
12823.21 533
12824.28 509
12825.35 488
12826.42 502
12827.49 484
12828.55 504
12829.62 512
12830.69 515
12831.76 477
12832.83 495
12833.90 560
12834.97 516
12836.04 503
12837.11 495
12838.17 508
12839.24 512
12840.31 533
12841.38 510
12842.45 534
12843.52 509
12844.59 491
12845.66 524
12846.73 541
12847.80 557
12848.87 518
12849.94 503
12851.01 515
12852.08 485
12853.14 467
12854.21 458
12855.28 465
12856.35 479
12857.42 498
12858.49 496
12859.56 477
12860.63 495
12861.70 455
12862.77 479
12863.84 471
12864.91 521
12865.98 509
12867.05 488
12868.12 489
12869.19 492
12870.26 467
12871.34 479
12872.41 472
12873.48 455
12874.55 485
12875.62 471
12876.69 517
12877.76 486
12878.83 429
12879.90 444
12880.97 453
12882.04 455
12883.11 448
12884.18 464
12885.25 464
12886.33 491
12887.40 446
12888.47 479
12889.54 474
12890.61 496
12891.68 490
12892.75 449
12893.82 446
12894.89 473
12895.97 464
12897.04 466
12898.11 463
12899.18 453
12900.25 435
12901.32 442
12902.40 456
12903.47 452
12904.54 470
12905.61 462
12906.68 437
12907.75 425
12908.83 465
12909.90 460
12910.97 440
12912.04 456
12913.11 461
12914.19 460
12915.26 438
12916.33 429
12917.40 430
12918.48 445
12919.55 447
12920.62 437
12921.69 460
12922.77 449
12923.84 426
12924.91 450
12925.98 437
12927.06 454
12928.13 427
12929.20 447
12930.27 435
12931.35 456
12932.42 446
12933.49 433
12934.57 443
12935.64 452
12936.71 426
12937.79 449
12938.86 452
12939.93 430
12941.01 424
12942.08 430
12943.15 431
12944.23 451
12945.30 434
12946.37 435
12947.45 450
12948.52 463
12949.59 466
12950.67 423
12951.74 415
12952.81 452
12953.89 436
12954.96 423
12956.04 423
12957.11 420
12958.18 469
12959.26 431
12960.33 442
12961.41 462
12962.48 439
12963.55 445
12964.63 452
12965.70 452
12966.78 455
12967.85 460
12968.93 439
12970.00 454
12971.07 422
12972.15 438
12973.22 447
12974.30 451
12975.37 416
12976.45 419
12977.52 453
12978.60 431
12979.67 443
12980.75 454
12981.82 446
12982.90 446
12983.97 429
12985.05 429
12986.12 444
12987.20 455
12988.27 449
12989.35 445
12990.42 448
12991.50 448
12992.57 446
12993.65 441
12994.73 442
12995.80 468
12996.88 453
12997.95 447
12999.03 444
13000.10 459
13001.18 451
13002.25 457
13003.33 442
13004.41 429
13005.48 458
13006.56 418
13007.63 425
13008.71 434
13009.79 444
13010.86 478
13011.94 447
13013.02 451
13014.09 463
13015.17 432
13016.24 438
13017.32 462
13018.40 478
13019.47 464
13020.55 488
13021.63 447
13022.70 449
13023.78 447
13024.86 458
13025.93 448
13027.01 479
13028.09 487
13029.16 476
13030.24 488
13031.32 472
13032.40 457
13033.47 453
13034.55 473
13035.63 438
13036.70 470
13037.78 432
13038.86 480
13039.94 452
13041.01 468
13042.09 465
13043.17 478
13044.25 470
13045.32 446
13046.40 445
13047.48 440
13048.56 448
13049.63 438
13050.71 461
13051.79 459
13052.87 457
13053.95 455
13055.02 461
13056.10 465
13057.18 443
13058.26 448
13059.34 456
13060.41 458
13061.49 468
13062.57 446
13063.65 443
13064.73 460
13065.81 447
13066.88 435
13067.96 429
13069.04 466
13070.12 451
13071.20 451
13072.28 422
13073.36 481
13074.43 461
13075.51 476
13076.59 434
13077.67 444
13078.75 476
13079.83 461
13080.91 442
13081.99 455
13083.07 468
13084.15 450
13085.23 465
13086.30 452
13087.38 460
13088.46 462
13089.54 474
13090.62 428
13091.70 454
13092.78 455
13093.86 448
13094.94 452
13096.02 442
13097.10 490
13098.18 466
13099.26 474
13100.34 433
13101.42 458
13102.50 452
13103.58 461
13104.66 464
13105.74 457
13106.82 467
13107.90 449
13108.98 483
13110.06 484
13111.14 458
13112.22 468
13113.30 486
13114.38 458
13115.46 473
13116.54 456
13117.62 471
13118.70 449
13119.78 458
13120.86 472
13121.95 468
13123.03 438
13124.11 471
13125.19 473
13126.27 449
13127.35 465
13128.43 463
13129.51 446
13130.59 422
13131.67 484
13132.76 460
13133.84 441
13134.92 448
13136.00 473
13137.08 423
13138.16 480
13139.24 438
13140.32 447
13141.41 441
13142.49 457
13143.57 473
13144.65 437
13145.73 436
13146.81 434
13147.90 477
13148.98 454
13150.06 463
13151.14 441
13152.22 459
13153.31 428
13154.39 448
13155.47 423
13156.55 464
13157.63 481
13158.72 464
13159.80 460
13160.88 452
13161.96 457
13163.05 471
13164.13 481
13165.21 429
13166.29 457
13167.38 469
13168.46 443
13169.54 421
13170.62 463
13171.71 479
13172.79 423
13173.87 446
13174.96 454
13176.04 445
13177.12 451
13178.20 467
13179.29 476
13180.37 458
13181.45 419
13182.54 455
13183.62 435
13184.70 448
13185.79 459
13186.87 454
13187.95 452
13189.04 458
13190.12 455
13191.20 459
13192.29 470
13193.37 466
13194.46 462
13195.54 474
13196.62 478
13197.71 442
13198.79 477
13199.88 450
13200.96 471
13202.04 427
13203.13 449
13204.21 452
13205.30 473
13206.38 456
13207.46 475
13208.55 460
13209.63 458
13210.72 466
13211.80 439
13212.89 431
13213.97 459
13215.05 447
13216.14 474
13217.22 458
13218.31 449
13219.39 456
13220.48 434
13221.56 450
13222.65 456
13223.73 451
13224.82 481
13225.90 439
13226.99 453
13228.07 470
13229.16 477
13230.24 466
13231.33 456
13232.41 478
13233.50 471
13234.58 471
13235.67 456
13236.76 452
13237.84 471
13238.93 473
13240.01 464
13241.10 473
13242.18 450
13243.27 457
13244.35 443
13245.44 475
13246.53 498
13247.61 462
13248.70 457
13249.78 464
13250.87 487
13251.96 479
13253.04 469
13254.13 464
13255.21 490
13256.30 463
13257.39 469
13258.47 479
13259.56 476
13260.65 449
13261.73 462
13262.82 495
13263.91 464
13264.99 494
13266.08 453
13267.17 441
13268.25 463
13269.34 472
13270.43 493
13271.51 474
13272.60 479
13273.69 483
13274.77 494
13275.86 528
13276.95 505
13278.04 517
13279.12 503
13280.21 522
13281.30 500
13282.38 508
13283.47 512
13284.56 496
13285.65 479
13286.73 504
13287.82 495
13288.91 490
13290.00 511
13291.08 504
13292.17 505
13293.26 486
13294.35 490
13295.44 504
13296.52 501
13297.61 519
13298.70 496
13299.79 496
13300.88 487
13301.96 517
13303.05 502
13304.14 507
13305.23 537
13306.32 555
13307.41 516
13308.49 535
13309.58 516
13310.67 504
13311.76 491
13312.85 511
13313.94 507
13315.02 505
13316.11 485
13317.20 546
13318.29 525
13319.38 523
13320.47 539
13321.56 524
13322.65 521
13323.74 484
13324.82 508
13325.91 498
13327.00 534
13328.09 515
13329.18 517
13330.27 540
13331.36 505
13332.45 526
13333.54 559
13334.63 501
13335.72 505
13336.81 512
13337.90 539
13338.99 556
13340.08 524
13341.17 500
13342.26 517
13343.35 526
13344.44 517
13345.53 513
13346.61 521
13347.70 511
13348.79 520
13349.89 526
13350.98 549
13352.07 541
13353.16 556
13354.25 541
13355.34 571
13356.43 560
13357.52 539
13358.61 534
13359.70 536
13360.79 544
13361.88 524
13362.97 565
13364.06 555
13365.15 536
13366.24 537
13367.33 574
13368.42 572
13369.51 553
13370.60 538
13371.70 539
13372.79 532
13373.88 543
13374.97 537
13376.06 525
13377.15 544
13378.24 489
13379.33 516
13380.43 487
13381.52 500
13382.61 477
13383.70 522
13384.79 494
13385.88 506
13386.97 512
13388.07 531
13389.16 495
13390.25 516
13391.34 532
13392.43 491
13393.52 505
13394.62 505
13395.71 483
13396.80 492
13397.89 474
13398.98 475
13400.08 485
13401.17 501
13402.26 489
13403.35 479
13404.45 512
13405.54 491
13406.63 491
13407.72 467
13408.82 468
13409.91 503
13411.00 488
13412.09 505
13413.19 476
13414.28 486
13415.37 486
13416.46 496
13417.56 497
13418.65 496
13419.74 500
13420.84 486
13421.93 510
13423.02 541
13424.11 474
13425.21 474
13426.30 531
13427.39 519
13428.49 503
13429.58 488
13430.67 512
13431.77 504
13432.86 506
13433.95 508
13435.05 502
13436.14 504
13437.24 525
13438.33 538
13439.42 517
13440.52 492
13441.61 495
13442.70 520
13443.80 540
13444.89 521
13445.99 522
13447.08 492
13448.17 497
13449.27 546
13450.36 510
13451.46 530
13452.55 511
13453.64 546
13454.74 521
13455.83 548
13456.93 543
13458.02 516
13459.12 570
13460.21 556
13461.31 553
13462.40 527
13463.50 537
13464.59 574
13465.69 551
13466.78 549
13467.87 552
13468.97 542
13470.06 556
13471.16 519
13472.25 519
13473.35 579
13474.44 561
13475.54 538
13476.64 552
13477.73 540
13478.83 544
13479.92 542
13481.02 561
13482.11 576
13483.21 543
13484.30 577
13485.40 551
13486.49 570
13487.59 562
13488.69 622
13489.78 586
13490.88 587
13491.97 573
13493.07 609
13494.17 605
13495.26 584
13496.36 612
13497.45 611
13498.55 585
13499.65 587
13500.74 589
13501.84 588
13502.93 606
13504.03 616
13505.13 598
13506.22 614
13507.32 586
13508.42 587
13509.51 575
13510.61 553
13511.71 529
13512.80 541
13513.90 542
13515.00 517
13516.09 532
13517.19 515
13518.29 539
13519.38 570
13520.48 514
13521.58 509
13522.68 525
13523.77 538
13524.87 507
13525.97 497
13527.06 519
13528.16 526
13529.26 496
13530.36 535
13531.45 548
13532.55 499
13533.65 501
13534.75 510
13535.84 510
13536.94 471
13538.04 509
13539.14 525
13540.23 502
13541.33 534
13542.43 531
13543.53 488
13544.63 512
13545.72 497
13546.82 481
13547.92 487
13549.02 490
13550.12 490
13551.22 507
13552.31 509
13553.41 504
13554.51 493
13555.61 535
13556.71 495
13557.81 452
13558.90 468
13560.00 491
13561.10 512
13562.20 495
13563.30 492
13564.40 503
13565.50 505
13566.60 484
13567.69 479
13568.79 516
13569.89 488
13570.99 494
13572.09 478
13573.19 509
13574.29 507
13575.39 483
13576.49 515
13577.59 521
13578.69 490
13579.79 470
13580.89 480
13581.98 509
13583.08 546
13584.18 491
13585.28 502
13586.38 514
13587.48 501
13588.58 515
13589.68 526
13590.78 489
13591.88 524
13592.98 538
13594.08 529
13595.18 482
13596.28 526
13597.38 525
13598.48 521
13599.58 514
13600.68 497
13601.78 498
13602.88 527
13603.98 501
13605.08 518
13606.18 528
13607.29 506
13608.39 492
13609.49 500
13610.59 499
13611.69 519
13612.79 491
13613.89 509
13614.99 480
13616.09 494
13617.19 490
13618.29 501
13619.39 517
13620.50 501
13621.60 497
13622.70 504
13623.80 482
13624.90 506
13626.00 515
13627.10 491
13628.20 513
13629.31 522
13630.41 507
13631.51 493
13632.61 522
13633.71 516
13634.81 503
13635.91 511
13637.02 474
13638.12 482
13639.22 490
13640.32 522
13641.42 515
13642.53 515
13643.63 527
13644.73 478
13645.83 497
13646.93 519
13648.04 512
13649.14 522
13650.24 503
13651.34 465
13652.45 489
13653.55 495
13654.65 519
13655.75 531
13656.85 505
13657.96 518
13659.06 520
13660.16 501
13661.27 504
13662.37 527
13663.47 471
13664.57 515
13665.68 520
13666.78 493
13667.88 530
13668.99 507
13670.09 499
13671.19 512
13672.29 507
13673.40 508
13674.50 502
13675.60 521
13676.71 518
13677.81 518
13678.91 515
13680.02 518
13681.12 511
13682.23 491
13683.33 533
13684.43 516
13685.54 508
13686.64 490
13687.74 516
13688.85 547
13689.95 537
13691.06 516
13692.16 541
13693.26 531
13694.37 541
13695.47 531
13696.58 522
13697.68 535
13698.78 575
13699.89 556
13700.99 601
13702.10 584
13703.20 578
13704.31 599
13705.41 602
13706.51 574
13707.62 541
13708.72 598
13709.83 647
13710.93 582
13712.04 566
13713.14 594
13714.25 614
13715.35 605
13716.46 600
13717.56 570
13718.67 562
13719.77 547
13720.88 562
13721.98 590
13723.09 512
13724.19 545
13725.30 566
13726.40 571
13727.51 525
13728.61 515
13729.72 526
13730.83 516
13731.93 498
13733.04 503
13734.14 511
13735.25 521
13736.35 497
13737.46 489
13738.57 523
13739.67 503
13740.78 500
13741.88 525
13742.99 500
13744.09 497
13745.20 511
13746.31 550
13747.41 516
13748.52 548
13749.63 531
13750.73 514
13751.84 530
13752.94 519
13754.05 530
13755.16 537
13756.26 516
13757.37 508
13758.48 506
13759.58 492
13760.69 538
13761.80 493
13762.90 558
13764.01 537
13765.12 528
13766.22 536
13767.33 545
13768.44 555
13769.55 533
13770.65 565
13771.76 518
13772.87 526
13773.97 503
13775.08 520
13776.19 554
13777.30 507
13778.40 504
13779.51 520
13780.62 492
13781.73 492
13782.83 511
13783.94 502
13785.05 512
13786.16 485
13787.26 494
13788.37 485
13789.48 475
13790.59 484
13791.70 503
13792.80 493
13793.91 484
13795.02 471
13796.13 478
13797.24 448
13798.35 471
13799.45 488
13800.56 480
13801.67 505
13802.78 475
13803.89 502
13805.00 463
13806.10 481
13807.21 479
13808.32 457
13809.43 478
13810.54 472
13811.65 473
13812.76 503
13813.86 473
13814.97 471
13816.08 466
13817.19 467
13818.30 476
13819.41 483
13820.52 466
13821.63 472
13822.74 492
13823.85 484
13824.96 483
13826.06 456
13827.17 476
13828.28 503
13829.39 456
13830.50 473
13831.61 481
13832.72 469
13833.83 462
13834.94 462
13836.05 463
13837.16 471
13838.27 461
13839.38 484
13840.49 491
13841.60 487
13842.71 472
13843.82 484
13844.93 511
13846.04 478
13847.15 469
13848.26 462
13849.37 460
13850.48 485
13851.59 463
13852.70 450
13853.81 466
13854.92 481
13856.03 517
13857.14 456
13858.25 481
13859.37 454
13860.48 484
13861.59 475
13862.70 474
13863.81 450
13864.92 444
13866.03 490
13867.14 492
13868.25 459
13869.36 445
13870.47 468
13871.59 470
13872.70 456
13873.81 436
13874.92 492
13876.03 500
13877.14 449
13878.25 459
13879.36 484
13880.48 496
13881.59 461
13882.70 501
13883.81 503
13884.92 486
13886.03 502
13887.15 505
13888.26 468
13889.37 499
13890.48 500
13891.59 519
13892.71 492
13893.82 462
13894.93 460
13896.04 473
13897.15 464
13898.27 473
13899.38 482
13900.49 482
13901.60 460
13902.72 466
13903.83 463
13904.94 470
13906.05 482
13907.17 479
13908.28 507
13909.39 475
13910.50 485
13911.62 476
13912.73 511
13913.84 461
13914.95 468
13916.07 474
13917.18 473
13918.29 448
13919.41 449
13920.52 437
13921.63 448
13922.75 460
13923.86 453
13924.97 469
13926.09 419
13927.20 428
13928.31 455
13929.43 432
13930.54 440
13931.65 464
13932.77 445
13933.88 436
13934.99 472
13936.11 437
13937.22 439
13938.34 440
13939.45 419
13940.56 410
13941.68 464
13942.79 453
13943.91 454
13945.02 455
13946.13 460
13947.25 434
13948.36 423
13949.48 439
13950.59 451
13951.70 463
13952.82 450
13953.93 460
13955.05 454
13956.16 429
13957.28 444
13958.39 458
13959.51 458
13960.62 438
13961.74 431
13962.85 458
13963.97 446
13965.08 427
13966.20 421
13967.31 418
13968.43 445
13969.54 456
13970.66 448
13971.77 427
13972.89 453
13974.00 435
13975.12 456
13976.23 466
13977.35 455
13978.46 453
13979.58 483
13980.69 432
13981.81 414
13982.92 444
13984.04 473
13985.16 453
13986.27 474
13987.39 454
13988.50 466
13989.62 451
13990.74 462
13991.85 451
13992.97 457
13994.08 461
13995.20 448
13996.32 443
13997.43 472
13998.55 477
13999.66 460
14000.78 439
14001.90 407
14003.01 453
14004.13 458
14005.25 481
14006.36 423
14007.48 437
14008.60 476
14009.71 447
14010.83 459
14011.95 426
14013.06 432
14014.18 476
14015.30 453
14016.41 443
14017.53 459
14018.65 434
14019.76 463
14020.88 467
14022.00 467
14023.12 423
14024.23 452
14025.35 474
14026.47 483
14027.59 486
14028.70 453
14029.82 474
14030.94 485
14032.06 463
14033.17 468
14034.29 474
14035.41 464
14036.53 459
14037.64 460
14038.76 495
14039.88 463
14041.00 454
14042.11 451
14043.23 459
14044.35 465
14045.47 475
14046.59 490
14047.71 468
14048.82 477
14049.94 490
14051.06 507
14052.18 493
14053.30 482
14054.42 490
14055.53 489
14056.65 471
14057.77 469
14058.89 506
14060.01 501
14061.13 498
14062.25 505
14063.36 529
14064.48 508
14065.60 506
14066.72 514
14067.84 530
14068.96 525
14070.08 548
14071.20 533
14072.32 512
14073.44 506
14074.55 524
14075.67 523
14076.79 526
14077.91 521
14079.03 558
14080.15 522
14081.27 563
14082.39 537
14083.51 537
14084.63 565
14085.75 549
14086.87 601
14087.99 573
14089.11 560
14090.23 570
14091.35 585
14092.47 593
14093.59 594
14094.71 572
14095.83 587
14096.95 571
14098.07 574
14099.19 599
14100.31 572
14101.43 564
14102.55 573
14103.67 549
14104.79 526
14105.91 531
14107.03 514
14108.15 499
14109.27 480
14110.39 466
14111.51 461
14112.64 475
14113.76 476
14114.88 503
14116.00 480
14117.12 497
14118.24 496
14119.36 474
14120.48 454
14121.60 463
14122.72 459
14123.85 430
14124.97 466
14126.09 459
14127.21 436
14128.33 434
14129.45 445
14130.57 475
14131.70 462
14132.82 467
14133.94 449
14135.06 468
14136.18 445
14137.30 461
14138.43 459
14139.55 476
14140.67 440
14141.79 484
14142.91 439
14144.03 463
14145.16 430
14146.28 477
14147.40 427
14148.52 436
14149.65 436
14150.77 434
14151.89 445
14153.01 454
14154.13 477
14155.26 449
14156.38 452
14157.50 437
14158.62 450
14159.75 423
14160.87 440
14161.99 429
14163.12 432
14164.24 434
14165.36 448
14166.48 397
14167.61 429
14168.73 453
14169.85 407
14170.98 426
14172.10 445
14173.22 423
14174.35 431
14175.47 452
14176.59 446
14177.72 451
14178.84 432
14179.96 422
14181.09 419
14182.21 420
14183.33 406
14184.46 446
14185.58 443
14186.70 417
14187.83 410
14188.95 421
14190.07 416
14191.20 436
14192.32 416
14193.45 433
14194.57 429
14195.69 420
14196.82 447
14197.94 388
14199.07 405
14200.19 423
14201.32 426
14202.44 435
14203.56 409
14204.69 421
14205.81 434
14206.94 427
14208.06 445
14209.19 412
14210.31 408
14211.44 410
14212.56 398
14213.69 427
14214.81 390
14215.93 404
14217.06 420
14218.18 443
14219.31 438
14220.43 406
14221.56 393
14222.68 395
14223.81 417
14224.94 403
14226.06 406
14227.19 408
14228.31 404
14229.44 410
14230.56 395
14231.69 392
14232.81 406
14233.94 406
14235.06 417
14236.19 406
14237.32 379
14238.44 418
14239.57 412
14240.69 409
14241.82 406
14242.94 414
14244.07 402
14245.20 374
14246.32 399
14247.45 428
14248.57 389
14249.70 407
14250.83 416
14251.95 395
14253.08 389
14254.21 395
14255.33 413
14256.46 425
14257.59 418
14258.71 397
14259.84 390
14260.97 383
14262.09 382
14263.22 366
14264.35 373
14265.47 364
14266.60 389
14267.73 396
14268.85 410
14269.98 392
14271.11 379
14272.23 389
14273.36 391
14274.49 396
14275.62 404
14276.74 397
14277.87 387
14279.00 365
14280.12 369
14281.25 400
14282.38 362
14283.51 392
14284.63 368
14285.76 381
14286.89 374
14288.02 370
14289.15 382
14290.27 382
14291.40 369
14292.53 367
14293.66 383
14294.78 328
14295.91 365
14297.04 376
14298.17 402
14299.30 367
14300.42 380
14301.55 372
14302.68 376
14303.81 378
14304.94 373
14306.07 365
14307.19 375
14308.32 383
14309.45 367
14310.58 373
14311.71 355
14312.84 401
14313.97 393
14315.10 397
14316.22 351
14317.35 370
14318.48 351
14319.61 372
14320.74 366
14321.87 347
14323.00 384
14324.13 395
14325.26 348
14326.39 350
14327.51 399
14328.64 360
14329.77 355
14330.90 380
14332.03 361
14333.16 351
14334.29 360
14335.42 363
14336.55 353
14337.68 380
14338.81 398
14339.94 380
14341.07 372
14342.20 364
14343.33 359
14344.46 362
14345.59 371
14346.72 376
14347.85 371
14348.98 378
14350.11 355
14351.24 346
14352.37 389
14353.50 344
14354.63 355
14355.76 357
14356.89 348
14358.02 364
14359.15 349
14360.28 392
14361.41 383
14362.54 369
14363.67 360
14364.80 332
14365.94 377
14367.07 382
14368.20 388
14369.33 379
14370.46 377
14371.59 337
14372.72 356
14373.85 360
14374.98 380
14376.11 368
14377.25 366
14378.38 373
14379.51 377
14380.64 390
14381.77 363
14382.90 378
14384.03 373
14385.16 384
14386.30 367
14387.43 368
14388.56 345
14389.69 361
14390.82 372
14391.95 360
14393.09 357
14394.22 363
14395.35 378
14396.48 381
14397.61 384
14398.75 363
14399.88 362
14401.01 352
14402.14 372
14403.27 358
14404.41 364
14405.54 369
14406.67 376
14407.80 373
14408.94 332
14410.07 342
14411.20 377
14412.33 362
14413.47 324
14414.60 354
14415.73 367
14416.87 363
14418.00 375
14419.13 399
14420.26 388
14421.40 379
14422.53 355
14423.66 378
14424.80 367
14425.93 396
14427.06 384
14428.20 376
14429.33 390
14430.46 373
14431.59 371
14432.73 357
14433.86 383
14435.00 354
14436.13 382
14437.26 378
14438.40 396
14439.53 377
14440.66 384
14441.80 355
14442.93 362
14444.06 392
14445.20 363
14446.33 368
14447.47 385
14448.60 374
14449.73 379
14450.87 396
14452.00 389
14453.14 383
14454.27 387
14455.41 378
14456.54 407
14457.67 401
14458.81 383
14459.94 355
14461.08 409
14462.21 395
14463.35 370
14464.48 377
14465.62 400
14466.75 367
14467.89 365
14469.02 373
14470.15 377
14471.29 375
14472.42 397
14473.56 369
14474.69 415
14475.83 406
14476.96 383
14478.10 388
14479.24 383
14480.37 347
14481.51 390
14482.64 387
14483.78 415
14484.91 408
14486.05 392
14487.18 382
14488.32 388
14489.45 420
14490.59 390
14491.73 416
14492.86 395
14494.00 397
14495.13 452
14496.27 446
14497.40 415
14498.54 412
14499.68 409
14500.81 430
14501.95 420
14503.08 436
14504.22 409
14505.36 387
14506.49 435
14507.63 434
14508.77 409
14509.90 403
14511.04 410
14512.18 430
14513.31 439
14514.45 416
14515.58 452
14516.72 418
14517.86 409
14519.00 430
14520.13 439
14521.27 426
14522.41 447
14523.54 442
14524.68 419
14525.82 415
14526.95 418
14528.09 403
14529.23 409
14530.37 404
14531.50 399
14532.64 418
14533.78 393
14534.91 421
14536.05 390
14537.19 373
14538.33 412
14539.46 396
14540.60 405
14541.74 413
14542.88 402
14544.02 397
14545.15 389
14546.29 408
14547.43 395
14548.57 397
14549.70 397
14550.84 384
14551.98 377
14553.12 361
14554.26 382
14555.39 408
14556.53 406
14557.67 381
14558.81 382
14559.95 413
14561.09 392
14562.22 394
14563.36 417
14564.50 385
14565.64 366
14566.78 385
14567.92 386
14569.06 394
14570.20 378
14571.33 399
14572.47 396
14573.61 354
14574.75 393
14575.89 410
14577.03 388
14578.17 376
14579.31 412
14580.45 417
14581.59 373
14582.72 370
14583.86 406
14585.00 373
14586.14 367
14587.28 391
14588.42 384
14589.56 393
14590.70 420
14591.84 396
14592.98 380
14594.12 390
14595.26 372
14596.40 392
14597.54 410
14598.68 394
14599.82 390
14600.96 408
14602.10 401
14603.24 406
14604.38 381
14605.52 375
14606.66 410
14607.80 417
14608.94 402
14610.08 412
14611.22 424
14612.36 409
14613.50 402
14614.64 418
14615.78 408
14616.92 391
14618.06 401
14619.20 432
14620.34 428
14621.49 419
14622.63 415
14623.77 430
14624.91 400
14626.05 404
14627.19 408
14628.33 453
14629.47 445
14630.61 405
14631.75 411
14632.90 441
14634.04 425
14635.18 425
14636.32 415
14637.46 437
14638.60 412
14639.74 442
14640.88 413
14642.03 382
14643.17 405
14644.31 389
14645.45 404
14646.59 365
14647.73 371
14648.88 381
14650.02 398
14651.16 378
14652.30 383
14653.44 378
14654.59 396
14655.73 395
14656.87 368
14658.01 357
14659.16 356
14660.30 380
14661.44 407
14662.58 390
14663.72 402
14664.87 393
14666.01 370
14667.15 350
14668.29 352
14669.44 384
14670.58 367
14671.72 392
14672.87 365
14674.01 369
14675.15 375
14676.29 373
14677.44 376
14678.58 368
14679.72 363
14680.87 385
14682.01 397
14683.15 368
14684.30 348
14685.44 361
14686.58 388
14687.73 377
14688.87 378
14690.01 362
14691.16 348
14692.30 380
14693.44 354
14694.59 357
14695.73 348
14696.87 375
14698.02 360
14699.16 377
14700.30 370
14701.45 352
14702.59 358
14703.74 345
14704.88 358
14706.02 359
14707.17 366
14708.31 372
14709.46 376
14710.60 331
14711.75 378
14712.89 378
14714.03 355
14715.18 342
14716.32 337
14717.47 347
14718.61 346
14719.76 365
14720.90 349
14722.05 341
14723.19 357
14724.34 356
14725.48 376
14726.63 353
14727.77 345
14728.92 361
14730.06 374
14731.21 362
14732.35 358
14733.50 375
14734.64 369
14735.79 368
14736.93 360
14738.08 351
14739.22 388
14740.37 373
14741.51 369
14742.66 359
14743.80 376
14744.95 346
14746.09 343
14747.24 363
14748.39 342
14749.53 347
14750.68 362
14751.82 367
14752.97 364
14754.11 362
14755.26 377
14756.41 368
14757.55 361
14758.70 363
14759.85 339
14760.99 350
14762.14 323
14763.28 336
14764.43 323
14765.58 349
14766.72 357
14767.87 353
14769.02 354
14770.16 355
14771.31 345
14772.46 344
14773.60 351
14774.75 324
14775.90 339
14777.04 366
14778.19 329
14779.34 379
14780.48 351
14781.63 350
14782.78 345
14783.92 358
14785.07 369
14786.22 329
14787.37 333
14788.51 337
14789.66 341
14790.81 335
14791.96 332
14793.10 334
14794.25 351
14795.40 346
14796.54 351
14797.69 308
14798.84 347
14799.99 299
14801.14 346
14802.28 350
14803.43 350
14804.58 363
14805.73 338
14806.88 337
14808.02 340
14809.17 328
14810.32 360
14811.47 328
14812.62 347
14813.76 344
14814.91 321
14816.06 305
14817.21 326
14818.36 325
14819.51 355
14820.65 339
14821.80 339
14822.95 334
14824.10 320
14825.25 325
14826.40 335
14827.55 337
14828.69 351
14829.84 320
14830.99 337
14832.14 315
14833.29 332
14834.44 356
14835.59 319
14836.74 350
14837.89 326
14839.04 329
14840.19 305
14841.33 340
14842.48 324
14843.63 327
14844.78 299
14845.93 322
14847.08 319
14848.23 347
14849.38 344
14850.53 332
14851.68 331
14852.83 326
14853.98 344
14855.13 345
14856.28 350
14857.43 319
14858.58 330
14859.73 343
14860.88 348
14862.03 354
14863.18 322
14864.33 322
14865.48 339
14866.63 311
14867.78 329
14868.93 334
14870.08 348
14871.23 328
14872.38 307
14873.53 335
14874.68 318
14875.83 345
14876.98 373
14878.14 325
14879.29 328
14880.44 346
14881.59 344
14882.74 329
14883.89 334
14885.04 334
14886.19 320
14887.34 345
14888.49 348
14889.64 349
14890.80 353
14891.95 337
14893.10 388
14894.25 340
14895.40 321
14896.55 328
14897.70 348
14898.86 329
14900.01 339
14901.16 348
14902.31 344
14903.46 327
14904.61 342
14905.77 338
14906.92 342
14908.07 324
14909.22 335
14910.37 336
14911.53 325
14912.68 297
14913.83 303
14914.98 327
14916.13 350
14917.29 337
14918.44 323
14919.59 327
14920.74 354
14921.90 328
14923.05 344
14924.20 311
14925.35 338
14926.51 323
14927.66 353
14928.81 329
14929.96 348
14931.12 365
14932.27 348
14933.42 321
14934.57 355
14935.73 340
14936.88 330
14938.03 326
14939.19 330
14940.34 342
14941.49 318
14942.65 344
14943.80 341
14944.95 355
14946.11 346
14947.26 343
14948.41 338
14949.57 339
14950.72 314
14951.87 351
14953.03 326
14954.18 330
14955.33 365
14956.49 349
14957.64 347
14958.80 353
14959.95 329
14961.10 343
14962.26 317
14963.41 342
14964.57 345
14965.72 337
14966.87 335
14968.03 352
14969.18 348
14970.34 348
14971.49 344
14972.65 323
14973.80 371
14974.95 362
14976.11 352
14977.26 345
14978.42 355
14979.57 340
14980.73 336
14981.88 367
14983.04 356
14984.19 358
14985.35 359
14986.50 379
14987.66 333
14988.81 336
14989.97 373
14991.12 356
14992.28 359
14993.43 340
14994.59 341
14995.74 331
14996.90 356
14998.05 329
14999.21 356
15000.36 336
15001.52 341
15002.67 355
15003.83 319
15004.99 336
15006.14 341
15007.30 337
15008.45 350
15009.61 337
15010.76 327
15011.92 324
15013.08 338
15014.23 336
15015.39 309
15016.54 350
15017.70 357
15018.86 322
15020.01 328
15021.17 349
15022.32 331
15023.48 347
15024.64 323
15025.79 329
15026.95 331
15028.11 352
15029.26 326
15030.42 367
15031.58 323
15032.73 326
15033.89 340
15035.05 335
15036.20 345
15037.36 346
15038.52 345
15039.67 312
15040.83 345
15041.99 361
15043.15 362
15044.30 338
15045.46 354
15046.62 348
15047.77 363
15048.93 335
15050.09 349
15051.25 361
15052.40 338
15053.56 328
15054.72 339
15055.88 362
15057.03 341
15058.19 351
15059.35 334
15060.51 332
15061.66 329
15062.82 341
15063.98 333
15065.14 336
15066.30 350
15067.45 313
15068.61 342
15069.77 327
15070.93 378
15072.09 324
15073.24 350
15074.40 352
15075.56 354
15076.72 333
15077.88 331
15079.04 357
15080.20 348
15081.35 314
15082.51 329
15083.67 342
15084.83 320
15085.99 336
15087.15 309
15088.31 324
15089.46 332
15090.62 332
15091.78 302
15092.94 301
15094.10 331
15095.26 348
15096.42 377
15097.58 365
15098.74 336
15099.90 336
15101.06 352
15102.22 342
15103.37 338
15104.53 336
15105.69 321
15106.85 352
15108.01 346
15109.17 358
15110.33 324
15111.49 322
15112.65 345
15113.81 324
15114.97 328
15116.13 335
15117.29 334
15118.45 325
15119.61 329
15120.77 343
15121.93 333
15123.09 320
15124.25 328
15125.41 329
15126.57 329
15127.73 338
15128.89 329
15130.05 350
15131.21 334
15132.37 343
15133.53 332
15134.69 334
15135.86 329
15137.02 313
15138.18 333
15139.34 351
15140.50 319
15141.66 319
15142.82 327
15143.98 331
15145.14 305
15146.30 292
15147.46 335
15148.63 340
15149.79 310
15150.95 349
15152.11 332
15153.27 307
15154.43 301
15155.59 310
15156.75 314
15157.92 343
15159.08 328
15160.24 349
15161.40 328
15162.56 318
15163.72 311
15164.89 323
15166.05 342
15167.21 315
15168.37 322
15169.53 309
15170.69 330
15171.86 318
15173.02 367
15174.18 326
15175.34 326
15176.51 318
15177.67 342
15178.83 337
15179.99 340
15181.15 334
15182.32 342
15183.48 358
15184.64 327
15185.80 346
15186.97 356
15188.13 335
15189.29 334
15190.46 350
15191.62 344
15192.78 322
15193.94 333
15195.11 356
15196.27 356
15197.43 349
15198.60 350
15199.76 339
15200.92 332
15202.08 339
15203.25 341
15204.41 332
15205.57 350
15206.74 337
15207.90 343
15209.06 328
15210.23 319
15211.39 324
15212.56 372
15213.72 355
15214.88 374
15216.05 371
15217.21 352
15218.37 337
15219.54 367
15220.70 339
15221.87 342
15223.03 324
15224.19 356
15225.36 355
15226.52 351
15227.69 355
15228.85 366
15230.01 365
15231.18 357
15232.34 337
15233.51 349
15234.67 389
15235.84 369
15237.00 334
15238.16 353
15239.33 356
15240.49 373
15241.66 343
15242.82 331
15243.99 336
15245.15 338
15246.32 375
15247.48 329
15248.65 321
15249.81 326
15250.98 358
15252.14 338
15253.31 314
15254.47 348
15255.64 356
15256.80 348
15257.97 354
15259.13 348
15260.30 318
15261.46 346
15262.63 339
15263.80 357
15264.96 344
15266.13 333
15267.29 334
15268.46 339
15269.62 329
15270.79 313
15271.96 340
15273.12 341
15274.29 349
15275.45 342
15276.62 322
15277.79 333
15278.95 359
15280.12 345
15281.28 310
15282.45 346
15283.62 326
15284.78 341
15285.95 361
15287.12 362
15288.28 347
15289.45 371
15290.62 355
15291.78 340
15292.95 347
15294.12 335
15295.28 343
15296.45 330
15297.62 332
15298.78 353
15299.95 363
15301.12 357
15302.28 349
15303.45 346
15304.62 332
15305.78 352
15306.95 347
15308.12 340
15309.29 347
15310.45 347
15311.62 330
15312.79 342
15313.96 338
15315.12 335
15316.29 341
15317.46 351
15318.63 349
15319.79 346
15320.96 345
15322.13 343
15323.30 353
15324.46 360
15325.63 350
15326.80 312
15327.97 356
15329.14 353
15330.30 353
15331.47 353
15332.64 336
15333.81 344
15334.98 325
15336.14 304
15337.31 329
15338.48 331
15339.65 323
15340.82 336
15341.99 379
15343.16 344
15344.32 329
15345.49 324
15346.66 351
15347.83 322
15349.00 340
15350.17 335
15351.34 338
15352.51 359
15353.67 352
15354.84 344
15356.01 324
15357.18 310
15358.35 336
15359.52 331
15360.69 326
15361.86 350
15363.03 344
15364.20 335
15365.37 320
15366.54 331
15367.71 328
15368.87 310
15370.04 356
15371.21 326
15372.38 334
15373.55 339
15374.72 353
15375.89 363
15377.06 311
15378.23 329
15379.40 321
15380.57 353
15381.74 349
15382.91 356
15384.08 342
15385.25 361
15386.42 350
15387.59 349
15388.76 364
15389.93 344
15391.10 349
15392.27 337
15393.44 357
15394.62 362
15395.79 361
15396.96 354
15398.13 363
15399.30 345
15400.47 334
15401.64 333
15402.81 346
15403.98 340
15405.15 336
15406.32 343
15407.49 358
15408.66 338
15409.84 347
15411.01 341
15412.18 339
15413.35 339
15414.52 362
15415.69 351
15416.86 343
15418.03 319
15419.21 334
15420.38 347
15421.55 337
15422.72 367
15423.89 325
15425.06 329
15426.24 307
15427.41 355
15428.58 345
15429.75 346
15430.92 348
15432.09 333
15433.27 339
15434.44 339
15435.61 348
15436.78 338
15437.96 331
15439.13 336
15440.30 320
15441.47 344
15442.64 335
15443.82 315
15444.99 318
15446.16 357
15447.33 342
15448.51 328
15449.68 354
15450.85 332
15452.02 323
15453.20 337
15454.37 319
15455.54 344
15456.72 340
15457.89 338
15459.06 332
15460.23 353
15461.41 342
15462.58 341
15463.75 315
15464.93 324
15466.10 335
15467.27 346
15468.45 315
15469.62 324
15470.79 344
15471.97 344
15473.14 314
15474.31 313
15475.49 325
15476.66 371
15477.83 348
15479.01 321
15480.18 298
15481.36 332
15482.53 352
15483.70 320
15484.88 334
15486.05 343
15487.23 351
15488.40 336
15489.57 318
15490.75 322
15491.92 345
15493.10 343
15494.27 332
15495.44 320
15496.62 315
15497.79 337
15498.97 321
15500.14 345
15501.32 355
15502.49 349
15503.67 332
15504.84 323
15506.02 349
15507.19 347
15508.36 306
15509.54 327
15510.71 322
15511.89 345
15513.06 327
15514.24 326
15515.41 337
15516.59 318
15517.77 328
15518.94 340
15520.12 344
15521.29 338
15522.47 327
15523.64 314
15524.82 327
15525.99 317
15527.17 347
15528.34 353
15529.52 331
15530.69 355
15531.87 339
15533.05 354
15534.22 359
15535.40 357
15536.57 325
15537.75 343
15538.93 316
15540.10 308
15541.28 323
15542.45 344
15543.63 329
15544.81 339
15545.98 324
15547.16 341
15548.33 336
15549.51 333
15550.69 330
15551.86 337
15553.04 360
15554.22 350
15555.39 361
15556.57 361
15557.75 342
15558.92 347
15560.10 354
15561.28 352
15562.45 337
15563.63 337
15564.81 351
15565.99 347
15567.16 341
15568.34 351
15569.52 348
15570.69 339
15571.87 349
15573.05 350
15574.23 338
15575.40 353
15576.58 347
15577.76 340
15578.93 357
15580.11 343
15581.29 334
15582.47 348
15583.65 373
15584.82 342
15586.00 321
15587.18 362
15588.36 378
15589.53 366
15590.71 363
15591.89 375
15593.07 370
15594.25 384
15595.42 342
15596.60 372
15597.78 366
15598.96 350
15600.14 339
15601.32 352
15602.49 351
15603.67 371
15604.85 352
15606.03 374
15607.21 390
15608.39 382
15609.56 383
15610.74 380
15611.92 353
15613.10 349
15614.28 342
15615.46 387
15616.64 367
15617.82 345
15619.00 366
15620.17 353
15621.35 393
15622.53 388
15623.71 370
15624.89 388
15626.07 384
15627.25 371
15628.43 370
15629.61 364
15630.79 372
15631.97 388
15633.15 375
15634.33 364
15635.51 345
15636.69 371
15637.87 372
15639.05 370
15640.22 359
15641.40 367
15642.58 372
15643.76 400
15644.94 394
15646.12 372
15647.30 405
15648.48 382
15649.66 395
15650.85 389
15652.03 374
15653.21 383
15654.39 367
15655.57 350
15656.75 395
15657.93 387
15659.11 371
15660.29 357
15661.47 387
15662.65 387
15663.83 357
15665.01 344
15666.19 382
15667.37 361
15668.55 403
15669.73 380
15670.92 363
15672.10 370
15673.28 360
15674.46 382
15675.64 349
15676.82 381
15678.00 363
15679.18 387
15680.36 393
15681.55 360
15682.73 344
15683.91 327
15685.09 370
15686.27 388
15687.45 355
15688.63 380
15689.82 364
15691.00 362
15692.18 367
15693.36 362
15694.54 370
15695.73 375
15696.91 403
15698.09 381
15699.27 334
15700.45 370
15701.64 390
15702.82 372
15704.00 353
15705.18 350
15706.36 374
15707.55 364
15708.73 371
15709.91 367
15711.09 365
15712.28 386
15713.46 357
15714.64 403
15715.82 385
15717.01 367
15718.19 374
15719.37 388
15720.55 393
15721.74 383
15722.92 392
15724.10 380
15725.29 402
15726.47 379
15727.65 419
15728.84 391
15730.02 377
15731.20 389
15732.39 376
15733.57 391
15734.75 380
15735.94 403
15737.12 394
15738.30 377
15739.49 383
15740.67 396
15741.85 370
15743.04 389
15744.22 368
15745.40 369
15746.59 406
15747.77 408
15748.96 372
15750.14 383
15751.32 385
15752.51 392
15753.69 378
15754.88 362
15756.06 363
15757.24 398
15758.43 404
15759.61 381
15760.80 404
15761.98 378
15763.17 380
15764.35 382
15765.53 371
15766.72 394
15767.90 385
15769.09 396
15770.27 359
15771.46 358
15772.64 370
15773.83 345
15775.01 341
15776.20 386
15777.38 397
15778.57 375
15779.75 365
15780.94 380
15782.12 376
15783.31 364
15784.49 353
15785.68 385
15786.86 388
15788.05 320
15789.23 365
15790.42 355
15791.60 370
15792.79 346
15793.98 352
15795.16 340
15796.35 364
15797.53 331
15798.72 359
15799.90 345
15801.09 353
15802.28 346
15803.46 363
15804.65 340
15805.83 338
15807.02 361
15808.21 356
15809.39 334
15810.58 350
15811.76 362
15812.95 374
15814.14 343
15815.32 349
15816.51 357
15817.70 356
15818.88 394
15820.07 343
15821.26 378
15822.44 354
15823.63 332
15824.82 382
15826.00 386
15827.19 366
15828.38 342
15829.56 339
15830.75 351
15831.94 358
15833.12 354
15834.31 357
15835.50 339
15836.69 344
15837.87 323
15839.06 350
15840.25 331
15841.44 351
15842.62 368
15843.81 356
15845.00 322
15846.18 362
15847.37 384
15848.56 366
15849.75 351
15850.94 356
15852.12 344
15853.31 328
15854.50 352
15855.69 350
15856.87 354
15858.06 351
15859.25 361
15860.44 370
15861.63 354
15862.81 335
15864.00 335
15865.19 347
15866.38 350
15867.57 327
15868.76 328
15869.94 361
15871.13 353
15872.32 326
15873.51 347
15874.70 338
15875.89 354
15877.08 343
15878.26 347
15879.45 343
15880.64 347
15881.83 365
15883.02 383
15884.21 332
15885.40 332
15886.59 338
15887.78 398
15888.97 356
15890.15 334
15891.34 357
15892.53 383
15893.72 358
15894.91 363
15896.10 378
15897.29 372
15898.48 363
15899.67 379
15900.86 355
15902.05 383
15903.24 389
15904.43 358
15905.62 377
15906.81 383
15908.00 345
15909.19 355
15910.38 357
15911.57 372
15912.76 358
15913.95 343
15915.14 377
15916.33 346
15917.52 356
15918.71 354
15919.90 348
15921.09 378
15922.28 376
15923.47 357
15924.66 347
15925.85 346
15927.04 379
15928.23 375
15929.42 368
15930.61 336
15931.80 355
15932.99 372
15934.18 342
15935.38 352
15936.57 333
15937.76 332
15938.95 348
15940.14 340
15941.33 344
15942.52 309
15943.71 356
15944.90 340
15946.10 326
15947.29 340
15948.48 307
15949.67 347
15950.86 318
15952.05 309
15953.24 323
15954.44 346
15955.63 305
15956.82 341
15958.01 306
15959.20 327
15960.39 321
15961.59 313
15962.78 336
15963.97 316
15965.16 312
15966.35 321
15967.55 315
15968.74 321
15969.93 324
15971.12 331
15972.31 305
15973.51 312
15974.70 311
15975.89 320
15977.08 324
15978.28 340
15979.47 308
15980.66 300
15981.85 306
15983.05 324
15984.24 324
15985.43 312
15986.62 316
15987.82 322
15989.01 315
15990.20 293
15991.40 318
15992.59 311
15993.78 321
15994.98 317
15996.17 301
15997.36 280
15998.55 304
15999.75 320
16000.94 303
16002.13 326
16003.33 309
16004.52 323
16005.72 324
16006.91 306
16008.10 320
16009.30 309
16010.49 308
16011.68 302
16012.88 330
16014.07 314
16015.26 284
16016.46 295
16017.65 322
16018.85 318
16020.04 331
16021.23 299
16022.43 317
16023.62 310
16024.82 299
16026.01 303
16027.21 332
16028.40 323
16029.59 281
16030.79 312
16031.98 310
16033.18 296
16034.37 302
16035.57 335
16036.76 314
16037.96 343
16039.15 328
16040.35 345
16041.54 296
16042.73 303
16043.93 305
16045.12 332
16046.32 311
16047.51 292
16048.71 320
16049.91 331
16051.10 313
16052.30 306
16053.49 287
16054.69 312
16055.88 338
16057.08 312
16058.27 315
16059.47 296
16060.66 297
16061.86 289
16063.05 299
16064.25 280
16065.45 323
16066.64 330
16067.84 288
16069.03 300
16070.23 322
16071.42 316
16072.62 307
16073.82 318
16075.01 290
16076.21 338
16077.41 302
16078.60 310
16079.80 308
16080.99 305
16082.19 311
16083.39 312
16084.58 317
16085.78 297
16086.98 292
16088.17 318
16089.37 292
16090.57 287
16091.76 304
16092.96 306
16094.16 321
16095.35 310
16096.55 325
16097.75 324
16098.94 314
16100.14 302
16101.34 287
16102.53 282
16103.73 302
16104.93 292
16106.13 305
16107.32 306
16108.52 283
16109.72 293
16110.92 309
16112.11 325
16113.31 325
16114.51 334
16115.71 323
16116.90 307
16118.10 307
16119.30 313
16120.50 299
16121.69 299
16122.89 306
16124.09 298
16125.29 297
16126.49 300
16127.68 320
16128.88 305
16130.08 311
16131.28 287
16132.48 280
16133.67 302
16134.87 329
16136.07 290
16137.27 308
16138.47 301
16139.67 308
16140.86 283
16142.06 278
16143.26 313
16144.46 288
16145.66 284
16146.86 290
16148.06 308
16149.26 285
16150.45 306
16151.65 299
16152.85 303
16154.05 287
16155.25 302
16156.45 315
16157.65 331
16158.85 305
16160.05 304
16161.25 300
16162.45 274
16163.64 307
16164.84 289
16166.04 303
16167.24 302
16168.44 270
16169.64 294
16170.84 322
16172.04 290
16173.24 319
16174.44 309
16175.64 326
16176.84 288
16178.04 302
16179.24 319
16180.44 301
16181.64 296
16182.84 295
16184.04 304
16185.24 306
16186.44 299
16187.64 291
16188.84 327
16190.04 278
16191.24 314
16192.44 312
16193.64 311
16194.84 281
16196.04 307
16197.24 312
16198.44 319
16199.65 294
16200.85 295
16202.05 296
16203.25 312
16204.45 289
16205.65 296
16206.85 302
16208.05 261
16209.25 306
16210.45 298
16211.65 311
16212.86 319
16214.06 305
16215.26 318
16216.46 272
16217.66 300
16218.86 300
16220.06 297
16221.27 288
16222.47 293
16223.67 293
16224.87 318
16226.07 266
16227.27 327
16228.48 302
16229.68 314
16230.88 291
16232.08 300
16233.28 298
16234.48 278
16235.69 316
16236.89 296
16238.09 293
16239.29 299
16240.50 290
16241.70 302
16242.90 315
16244.10 318
16245.30 307
16246.51 301
16247.71 307
16248.91 284
16250.11 317
16251.32 302
16252.52 300
16253.72 315
16254.92 328
16256.13 305
16257.33 310
16258.53 330
16259.74 299
16260.94 311
16262.14 295
16263.35 309
16264.55 315
16265.75 307
16266.95 301
16268.16 321
16269.36 300
16270.56 315
16271.77 334
16272.97 327
16274.17 323
16275.38 306
16276.58 330
16277.79 334
16278.99 318
16280.19 283
16281.40 304
16282.60 298
16283.80 293
16285.01 289
16286.21 307
16287.42 301
16288.62 293
16289.82 290
16291.03 314
16292.23 319
16293.44 305
16294.64 301
16295.84 297
16297.05 276
16298.25 278
16299.46 319
16300.66 298
16301.87 313
16303.07 309
16304.27 325
16305.48 292
16306.68 286
16307.89 299
16309.09 279
16310.30 293
16311.50 304
16312.71 314
16313.91 305
16315.12 275
16316.32 280
16317.53 287
16318.73 271
16319.94 291
16321.14 284
16322.35 289
16323.55 276
16324.76 287
16325.96 289
16327.17 291
16328.38 291
16329.58 291
16330.79 282
16331.99 293
16333.20 268
16334.40 273
16335.61 314
16336.81 291
16338.02 298
16339.23 303
16340.43 282
16341.64 295
16342.84 279
16344.05 278
16345.26 306
16346.46 261
16347.67 276
16348.87 271
16350.08 288
16351.29 270
16352.49 257
16353.70 287
16354.91 275
16356.11 269
16357.32 293
16358.53 298
16359.73 274
16360.94 286
16362.15 270
16363.35 280
16364.56 281
16365.77 291
16366.97 270
16368.18 260
16369.39 276
16370.59 268
16371.80 266
16373.01 289
16374.21 284
16375.42 269
16376.63 298
16377.84 273
16379.04 282
16380.25 286
16381.46 293
16382.67 272
16383.87 285
16385.08 268
16386.29 259
16387.50 259
16388.70 267
16389.91 268
16391.12 265
16392.33 279
16393.53 253
16394.74 262
16395.95 253
16397.16 276
16398.37 252
16399.57 267
16400.78 252
16401.99 256
16403.20 284
16404.41 272
16405.62 260
16406.82 270
16408.03 287
16409.24 250
16410.45 258
16411.66 258
16412.87 258
16414.07 272
16415.28 269
16416.49 271
16417.70 272
16418.91 276
16420.12 280
16421.33 266
16422.54 265
16423.75 254
16424.95 262
16426.16 271
16427.37 255
16428.58 274
16429.79 276
16431.00 255
16432.21 269
16433.42 262
16434.63 263
16435.84 277
16437.05 268
16438.26 277
16439.47 250
16440.68 264
16441.88 253
16443.09 251
16444.30 262
16445.51 271
16446.72 267
16447.93 263
16449.14 279
16450.35 280
16451.56 252
16452.77 271
16453.98 290
16455.19 276
16456.40 244
16457.61 281
16458.82 258
16460.03 250
16461.24 257
16462.45 259
16463.67 254
16464.88 252
16466.09 273
16467.30 281
16468.51 260
16469.72 274
16470.93 264
16472.14 273
16473.35 268
16474.56 254
16475.77 266
16476.98 256
16478.19 244
16479.40 271
16480.62 276
16481.83 263
16483.04 261
16484.25 275
16485.46 243
16486.67 251
16487.88 257
16489.09 262
16490.31 261
16491.52 247
16492.73 278
16493.94 261
16495.15 263
16496.36 241
16497.57 274
16498.79 285
16500.00 274
16501.21 258
16502.42 263
16503.63 250
16504.85 252
16506.06 254
16507.27 258
16508.48 284
16509.69 271
16510.91 269
16512.12 258
16513.33 260
16514.54 261
16515.76 274
16516.97 279
16518.18 268
16519.39 276
16520.60 293
16521.82 264
16523.03 249
16524.24 262
16525.46 262
16526.67 262
16527.88 247
16529.09 258
16530.31 269
16531.52 249
16532.73 259
16533.95 254
16535.16 258
16536.37 260
16537.58 256
16538.80 269
16540.01 276
16541.22 254
16542.44 253
16543.65 274
16544.86 259
16546.08 233
16547.29 262
16548.50 269
16549.72 276
16550.93 270
16552.15 253
16553.36 270
16554.57 249
16555.79 263
16557.00 273
16558.21 273
16559.43 262
16560.64 245
16561.86 248
16563.07 250
16564.28 236
16565.50 256
16566.71 250
16567.93 238
16569.14 252
16570.36 260
16571.57 256
16572.78 252
16574.00 249
16575.21 243
16576.43 271
16577.64 259
16578.86 262
16580.07 253
16581.29 267
16582.50 270
16583.72 229
16584.93 253
16586.15 274
16587.36 288
16588.58 259
16589.79 251
16591.01 244
16592.22 260
16593.44 264
16594.65 255
16595.87 257
16597.08 257
16598.30 254
16599.51 263
16600.73 244
16601.94 253
16603.16 250
16604.37 237
16605.59 258
16606.81 273
16608.02 243
16609.24 262
16610.45 272
16611.67 268
16612.89 236
16614.10 236
16615.32 242
16616.53 242
16617.75 241
16618.97 237
16620.18 264
16621.40 248
16622.61 265
16623.83 244
16625.05 250
16626.26 264
16627.48 254
16628.70 252
16629.91 257
16631.13 245
16632.35 253
16633.56 272
16634.78 273
16636.00 245
16637.21 251
16638.43 274
16639.65 230
16640.86 235
16642.08 236
16643.30 259
16644.51 269
16645.73 238
16646.95 242
16648.17 261
16649.38 242
16650.60 245
16651.82 257
16653.03 237
16654.25 248
16655.47 243
16656.69 243
16657.90 259
16659.12 279
16660.34 241
16661.56 238
16662.77 277
16663.99 237
16665.21 277
16666.43 270
16667.65 247
16668.86 226
16670.08 270
16671.30 271
16672.52 249
16673.74 217
16674.95 229
16676.17 253
16677.39 238
16678.61 235
16679.83 229
16681.05 243
16682.26 238
16683.48 243
16684.70 245
16685.92 264
16687.14 240
16688.36 264
16689.58 269
16690.79 235
16692.01 248
16693.23 239
16694.45 265
16695.67 239
16696.89 251
16698.11 260
16699.33 230
16700.55 250
16701.76 241
16702.98 241
16704.20 239
16705.42 250
16706.64 247
16707.86 246
16709.08 246
16710.30 248
16711.52 243
16712.74 253
16713.96 227
16715.18 229
16716.40 240
16717.62 239
16718.84 214
16720.06 226
16721.28 236
16722.50 240
16723.72 232
16724.94 254
16726.16 241
16727.38 248
16728.60 257
16729.82 229
16731.04 257
16732.26 237
16733.48 244
16734.70 235
16735.92 260
16737.14 233
16738.36 235
16739.58 264
16740.80 263
16742.02 236
16743.24 273
16744.46 241
16745.68 231
16746.90 242
16748.12 267
16749.35 246
16750.57 228
16751.79 250
16753.01 243
16754.23 252
16755.45 238
16756.67 266
16757.89 241
16759.11 237
16760.33 239
16761.56 266
16762.78 241
16764.00 220
16765.22 238
16766.44 228
16767.66 263
16768.88 230
16770.11 252
16771.33 253
16772.55 258
16773.77 239
16774.99 243
16776.22 245
16777.44 231
16778.66 224
16779.88 255
16781.10 267
16782.33 248
16783.55 250
16784.77 248
16785.99 273
16787.21 239
16788.44 241
16789.66 237
16790.88 230
16792.10 261
16793.33 258
16794.55 220
16795.77 237
16796.99 239
16798.22 237
16799.44 236
16800.66 241
16801.88 245
16803.11 244
16804.33 267
16805.55 247
16806.78 243
16808.00 255
16809.22 240
16810.44 228
16811.67 253
16812.89 251
16814.11 235
16815.34 242
16816.56 257
16817.78 237
16819.01 247
16820.23 248
16821.45 229
16822.68 231
16823.90 213
16825.13 234
16826.35 255
16827.57 245
16828.80 228
16830.02 248
16831.24 259
16832.47 266
16833.69 206
16834.92 227
16836.14 240
16837.36 233
16838.59 272
16839.81 247
16841.04 264
16842.26 238
16843.48 256
16844.71 251
16845.93 255
16847.16 221
16848.38 255
16849.61 250
16850.83 269
16852.06 231
16853.28 235
16854.51 252
16855.73 239
16856.95 244
16858.18 276
16859.40 263
16860.63 233
16861.85 247
16863.08 249
16864.30 271
16865.53 262
16866.75 254
16867.98 269
16869.21 262
16870.43 263
16871.66 264
16872.88 239
16874.11 229
16875.33 241
16876.56 288
16877.78 264
16879.01 246
16880.23 235
16881.46 256
16882.69 278
16883.91 237
16885.14 259
16886.36 265
16887.59 278
16888.81 270
16890.04 264
16891.27 255
16892.49 238
16893.72 270
16894.94 275
16896.17 259
16897.40 253
16898.62 272
16899.85 260
16901.08 273
16902.30 255
16903.53 250
16904.76 260
16905.98 258
16907.21 254
16908.44 269
16909.66 255
16910.89 257
16912.12 253
16913.34 253
16914.57 279
16915.80 246
16917.02 259
16918.25 250
16919.48 260
16920.70 248
16921.93 254
16923.16 261
16924.39 271
16925.61 248
16926.84 263
16928.07 279
16929.30 235
16930.52 232
16931.75 254
16932.98 260
16934.21 243
16935.43 246
16936.66 236
16937.89 265
16939.12 257
16940.34 247
16941.57 275
16942.80 252
16944.03 245
16945.26 248
16946.48 246
16947.71 241
16948.94 244
16950.17 255
16951.40 255
16952.62 243
16953.85 245
16955.08 256
16956.31 259
16957.54 217
16958.77 273
16959.99 246
16961.22 244
16962.45 245
16963.68 258
16964.91 257
16966.14 245
16967.37 258
16968.60 262
16969.82 254
16971.05 247
16972.28 250
16973.51 234
16974.74 235
16975.97 247
16977.20 270
16978.43 257
16979.66 236
16980.89 226
16982.11 249
16983.34 250
16984.57 227
16985.80 237
16987.03 258
16988.26 234
16989.49 237
16990.72 238
16991.95 244
16993.18 255
16994.41 259
16995.64 242
16996.87 245
16998.10 210
16999.33 223
17000.56 238
17001.79 236
17003.02 208
17004.25 217
17005.48 272
17006.71 266
17007.94 240
17009.17 234
17010.40 243
17011.63 248
17012.86 236
17014.09 241
17015.32 255
17016.55 256
17017.78 252
17019.01 244
17020.25 259
17021.48 233
17022.71 260
17023.94 258
17025.17 234
17026.40 245
17027.63 243
17028.86 266
17030.09 244
17031.32 224
17032.55 224
17033.79 248
17035.02 225
17036.25 244
17037.48 265
17038.71 238
17039.94 233
17041.17 238
17042.41 263
17043.64 258
17044.87 236
17046.10 231
17047.33 230
17048.56 269
17049.80 268
17051.03 229
17052.26 244
17053.49 272
17054.72 225
17055.95 241
17057.19 261
17058.42 246
17059.65 267
17060.88 248
17062.12 253
17063.35 229
17064.58 231
17065.81 251
17067.04 255
17068.28 233
17069.51 256
17070.74 252
17071.97 233
17073.21 204
17074.44 226
17075.67 263
17076.90 237
17078.14 238
17079.37 253
17080.60 234
17081.84 227
17083.07 261
17084.30 231
17085.54 259
17086.77 254
17088.00 243
17089.23 233
17090.47 259
17091.70 248
17092.93 252
17094.17 244
17095.40 236
17096.63 236
17097.87 234
17099.10 250
17100.34 249
17101.57 241
17102.80 248
17104.04 247
17105.27 252
17106.50 234
17107.74 247
17108.97 236
17110.21 240
17111.44 256
17112.67 261
17113.91 243
17115.14 232
17116.38 286
17117.61 243
17118.84 221
17120.08 224
17121.31 257
17122.55 251
17123.78 236
17125.02 227
17126.25 252
17127.48 235
17128.72 232
17129.95 239
17131.19 222
17132.42 242
17133.66 224
17134.89 239
17136.13 246
17137.36 233
17138.60 249
17139.83 259
17141.07 241
17142.30 254
17143.54 263
17144.77 274
17146.01 255
17147.24 249
17148.48 247
17149.71 236
17150.95 250
17152.19 259
17153.42 262
17154.66 232
17155.89 236
17157.13 249
17158.36 227
17159.60 246
17160.83 239
17162.07 240
17163.31 282
17164.54 240
17165.78 256
17167.01 254
17168.25 233
17169.49 256
17170.72 257
17171.96 251
17173.19 264
17174.43 248
17175.67 251
17176.90 225
17178.14 237
17179.38 236
17180.61 244
17181.85 242
17183.09 231
17184.32 252
17185.56 270
17186.80 235
17188.03 249
17189.27 244
17190.51 255
17191.74 234
17192.98 246
17194.22 239
17195.45 241
17196.69 259
17197.93 254
17199.16 254
17200.40 253
17201.64 242
17202.88 249
17204.11 261
17205.35 242
17206.59 236
17207.83 248
17209.06 243
17210.30 271
17211.54 251
17212.78 237
17214.01 265
17215.25 249
17216.49 253
17217.73 253
17218.96 234
17220.20 238
17221.44 250
17222.68 252
17223.92 260
17225.15 251
17226.39 255
17227.63 275
17228.87 265
17230.11 250
17231.35 251
17232.58 256
17233.82 231
17235.06 275
17236.30 256
17237.54 272
17238.78 243
17240.01 247
17241.25 238
17242.49 246
17243.73 258
17244.97 258
17246.21 239
17247.45 243
17248.69 243
17249.93 254
17251.16 247
17252.40 238
17253.64 271
17254.88 256
17256.12 263
17257.36 222
17258.60 239
17259.84 258
17261.08 231
17262.32 245
17263.56 243
17264.80 239
17266.04 234
17267.28 248
17268.51 228
17269.75 243
17270.99 230
17272.23 240
17273.47 234
17274.71 235
17275.95 234
17277.19 233
17278.43 210
17279.67 231
17280.91 240
17282.15 234
17283.39 242
17284.63 236
17285.87 237
17287.11 231
17288.35 225
17289.60 211
17290.84 229
17292.08 226
17293.32 240
17294.56 253
17295.80 249
17297.04 227
17298.28 241
17299.52 237
17300.76 224
17302.00 226
17303.24 227
17304.48 241
17305.72 254
17306.96 232
17308.21 211
17309.45 223
17310.69 218
17311.93 219
17313.17 230
17314.41 240
17315.65 235
17316.89 241
17318.14 263
17319.38 239
17320.62 230
17321.86 223
17323.10 229
17324.34 246
17325.59 235
17326.83 215
17328.07 245
17329.31 228
17330.55 217
17331.79 234
17333.04 237
17334.28 242
17335.52 237
17336.76 234
17338.00 229
17339.25 237
17340.49 238
17341.73 240
17342.97 238
17344.22 241
17345.46 229
17346.70 226
17347.94 218
17349.19 228
17350.43 235
17351.67 243
17352.91 226
17354.16 232
17355.40 257
17356.64 236
17357.88 239
17359.13 218
17360.37 219
17361.61 215
17362.86 243
17364.10 239
17365.34 239
17366.58 223
17367.83 227
17369.07 256
17370.31 238
17371.56 229
17372.80 234
17374.04 249
17375.29 248
17376.53 252
17377.78 239
17379.02 247
17380.26 223
17381.51 241
17382.75 259
17383.99 230
17385.24 237
17386.48 234
17387.72 229
17388.97 202
17390.21 234
17391.46 243
17392.70 252
17393.94 236
17395.19 239
17396.43 239
17397.68 232
17398.92 239
17400.17 262
17401.41 234
17402.65 245
17403.90 228
17405.14 229
17406.39 239
17407.63 226
17408.88 239
17410.12 231
17411.37 245
17412.61 246
17413.86 257
17415.10 248
17416.35 220
17417.59 237
17418.84 266
17420.08 224
17421.33 216
17422.57 246
17423.82 238
17425.06 228
17426.31 229
17427.55 237
17428.80 241
17430.04 250
17431.29 256
17432.53 244
17433.78 226
17435.03 212
17436.27 247
17437.52 256
17438.76 236
17440.01 242
17441.25 241
17442.50 239
17443.75 244
17444.99 233
17446.24 229
17447.48 237
17448.73 238
17449.98 221
17451.22 256
17452.47 238
17453.71 235
17454.96 252
17456.21 266
17457.45 245
17458.70 274
17459.95 271
17461.19 257
17462.44 235
17463.69 241
17464.93 251
17466.18 250
17467.43 255
17468.67 240
17469.92 267
17471.17 255
17472.41 233
17473.66 259
17474.91 223
17476.15 241
17477.40 253
17478.65 248
17479.90 241
17481.14 243
17482.39 220
17483.64 224
17484.88 253
17486.13 264
17487.38 255
17488.63 243
17489.87 234
17491.12 253
17492.37 246
17493.62 244
17494.86 234
17496.11 245
17497.36 236
17498.61 250
17499.86 235
17501.10 224
17502.35 256
17503.60 229
17504.85 256
17506.10 258
17507.34 229
17508.59 257
17509.84 251
17511.09 259
17512.34 244
17513.59 244
17514.83 263
17516.08 289
17517.33 254
17518.58 260
17519.83 246
17521.08 247
17522.33 254
17523.57 246
17524.82 263
17526.07 251
17527.32 269
17528.57 272
17529.82 254
17531.07 245
17532.32 271
17533.57 243
17534.82 254
17536.06 282
17537.31 250
17538.56 239
17539.81 269
17541.06 254
17542.31 290
17543.56 254
17544.81 265
17546.06 250
17547.31 243
17548.56 267
17549.81 270
17551.06 245
17552.31 288
17553.56 250
17554.81 275
17556.06 254
17557.31 261
17558.56 286
17559.81 276
17561.06 255
17562.31 239
17563.56 234
17564.81 263
17566.06 273
17567.31 278
17568.56 263
17569.81 248
17571.06 260
17572.31 283
17573.56 280
17574.81 268
17576.06 269
17577.31 266
17578.56 273
17579.81 236
17581.06 247
17582.31 271
17583.57 277
17584.82 254
17586.07 240
17587.32 253
17588.57 274
17589.82 313
17591.07 289
17592.32 274
17593.57 265
17594.83 252
17596.08 252
17597.33 264
17598.58 259
17599.83 243
17601.08 228
17602.33 268
17603.59 250
17604.84 242
17606.09 246
17607.34 242
17608.59 241
17609.84 249
17611.10 255
17612.35 271
17613.60 266
17614.85 271
17616.10 244
17617.36 280
17618.61 238
17619.86 246
17621.11 260
17622.36 249
17623.62 235
17624.87 253
17626.12 239
17627.37 259
17628.63 226
17629.88 240
17631.13 249
17632.38 256
17633.64 262
17634.89 244
17636.14 244
17637.39 258
17638.65 256
17639.90 226
17641.15 232
17642.41 242
17643.66 251
17644.91 236
17646.17 255
17647.42 229
17648.67 235
17649.92 236
17651.18 261
17652.43 250
17653.68 255
17654.94 249
17656.19 224
17657.44 247
17658.70 258
17659.95 256
17661.21 238
17662.46 248
17663.71 240
17664.97 244
17666.22 235
17667.47 270
17668.73 251
17669.98 228
17671.24 242
17672.49 241
17673.74 236
17675.00 242
17676.25 222
17677.51 236
17678.76 233
17680.02 226
17681.27 229
17682.52 216
17683.78 268
17685.03 246
17686.29 224
17687.54 250
17688.80 234
17690.05 232
17691.31 260
17692.56 250
17693.82 237
17695.07 227
17696.32 244
17697.58 234
17698.83 229
17700.09 243
17701.34 246
17702.60 228
17703.86 227
17705.11 250
17706.37 263
17707.62 247
17708.88 225
17710.13 225
17711.39 231
17712.64 242
17713.90 261
17715.15 237
17716.41 237
17717.66 212
17718.92 231
17720.18 242
17721.43 231
17722.69 238
17723.94 227
17725.20 227
17726.45 242
17727.71 245
17728.97 253
17730.22 236
17731.48 263
17732.74 242
17733.99 238
17735.25 250
17736.50 216
17737.76 250
17739.02 251
17740.27 238
17741.53 235
17742.79 241
17744.04 241
17745.30 252
17746.56 245
17747.81 237
17749.07 238
17750.33 248
17751.58 259
17752.84 254
17754.10 266
17755.35 249
17756.61 272
17757.87 248
17759.12 256
17760.38 243
17761.64 238
17762.90 258
17764.15 261
17765.41 248
17766.67 234
17767.93 223
17769.18 258
17770.44 261
17771.70 264
17772.96 231
17774.21 251
17775.47 252
17776.73 252
17777.99 236
17779.24 231
17780.50 241
17781.76 264
17783.02 238
17784.28 226
17785.53 264
17786.79 252
17788.05 263
17789.31 248
17790.57 246
17791.82 240
17793.08 260
17794.34 273
17795.60 254
17796.86 246
17798.12 239
17799.37 258
17800.63 247
17801.89 266
17803.15 259
17804.41 276
17805.67 242
17806.93 268
17808.19 247
17809.44 235
17810.70 248
17811.96 273
17813.22 268
17814.48 252
17815.74 253
17817.00 268
17818.26 274
17819.52 259
17820.78 237
17822.04 246
17823.29 247
17824.55 249
17825.81 241
17827.07 235
17828.33 245
17829.59 260
17830.85 272
17832.11 243
17833.37 221
17834.63 241
17835.89 247
17837.15 262
17838.41 241
17839.67 216
17840.93 248
17842.19 248
17843.45 223
17844.71 238
17845.97 257
17847.23 229
17848.49 257
17849.75 245
17851.01 237
17852.27 243
17853.53 229
17854.79 229
17856.05 244
17857.31 258
17858.57 231
17859.84 247
17861.10 272
17862.36 232
17863.62 220
17864.88 233
17866.14 242
17867.40 233
17868.66 249
17869.92 235
17871.18 238
17872.44 244
17873.71 225
17874.97 247
17876.23 225
17877.49 255
17878.75 254
17880.01 232
17881.27 203
17882.53 250
17883.80 250
17885.06 241
17886.32 234
17887.58 245
17888.84 260
17890.10 234
17891.37 238
17892.63 222
17893.89 206
17895.15 241
17896.41 227
17897.67 238
17898.94 234
17900.20 240
17901.46 245
17902.72 240
17903.99 237
17905.25 226
17906.51 213
17907.77 236
17909.03 242
17910.30 225
17911.56 231
17912.82 233
17914.08 231
17915.35 232
17916.61 221
17917.87 266
17919.14 227
17920.40 233
17921.66 240
17922.92 236
17924.19 208
17925.45 219
17926.71 249
17927.98 239
17929.24 216
17930.50 222
17931.76 232
17933.03 220
17934.29 225
17935.55 230
17936.82 225
17938.08 210
17939.34 226
17940.61 231
17941.87 232
17943.14 206
17944.40 208
17945.66 229
17946.93 204
17948.19 200
17949.45 204
17950.72 227
17951.98 230
17953.25 207
17954.51 233
17955.77 231
17957.04 227
17958.30 243
17959.57 231
17960.83 232
17962.09 197
17963.36 228
17964.62 226
17965.89 216
17967.15 230
17968.42 242
17969.68 234
17970.95 215
17972.21 232
17973.47 238
17974.74 239
17976.00 228
17977.27 254
17978.53 231
17979.80 226
17981.06 225
17982.33 220
17983.59 228
17984.86 222
17986.12 220
17987.39 234
17988.65 243
17989.92 218
17991.18 225
17992.45 224
17993.71 233
17994.98 221
17996.25 230
17997.51 242
17998.78 239
18000.04 240
18001.31 222
18002.57 239
18003.84 233
18005.10 216
18006.37 245
18007.64 216
18008.90 250
18010.17 245
18011.43 228
18012.70 217
18013.97 208
18015.23 229
18016.50 227
18017.76 225
18019.03 226
18020.30 225
18021.56 242
18022.83 235
18024.10 217
18025.36 233
18026.63 248
18027.90 240
18029.16 210
18030.43 231
18031.70 208
18032.96 226
18034.23 213
18035.50 232
18036.76 245
18038.03 225
18039.30 231
18040.56 211
18041.83 195
18043.10 233
18044.37 230
18045.63 223
18046.90 218
18048.17 222
18049.43 217
18050.70 234
18051.97 247
18053.24 246
18054.50 228
18055.77 228
18057.04 241
18058.31 234
18059.57 251
18060.84 236
18062.11 239
18063.38 241
18064.65 231
18065.91 223
18067.18 245
18068.45 238
18069.72 219
18070.98 210
18072.25 241
18073.52 246
18074.79 254
18076.06 233
18077.33 245
18078.59 225
18079.86 229
18081.13 216
18082.40 271
18083.67 232
18084.94 253
18086.21 242
18087.47 236
18088.74 235
18090.01 232
18091.28 247
18092.55 247
18093.82 261
18095.09 241
18096.36 244
18097.62 265
18098.89 238
18100.16 227
18101.43 270
18102.70 254
18103.97 272
18105.24 265
18106.51 281
18107.78 249
18109.05 271
18110.32 282
18111.59 228
18112.86 245
18114.13 258
18115.40 264
18116.66 260
18117.93 246
18119.20 247
18120.47 276
18121.74 243
18123.01 238
18124.28 219
18125.55 239
18126.82 223
18128.09 263
18129.36 269
18130.63 265
18131.90 250
18133.17 252
18134.44 268
18135.71 221
18136.99 216
18138.26 260
18139.53 244
18140.80 240
18142.07 231
18143.34 238
18144.61 237
18145.88 234
18147.15 235
18148.42 250
18149.69 237
18150.96 262
18152.23 252
18153.50 259
18154.78 230
18156.05 227
18157.32 268
18158.59 284
18159.86 231
18161.13 249
18162.40 256
18163.67 265
18164.94 246
18166.22 266
18167.49 260
18168.76 252
18170.03 268
18171.30 236
18172.57 270
18173.85 251
18175.12 259
18176.39 260
18177.66 270
18178.93 232
18180.20 246
18181.48 258
18182.75 274
18184.02 242
18185.29 272
18186.56 256
18187.84 251
18189.11 247
18190.38 232
18191.65 266
18192.93 250
18194.20 261
18195.47 244
18196.74 237
18198.02 233
18199.29 245
18200.56 261
18201.83 249
18203.11 238
18204.38 251
18205.65 257
18206.92 271
18208.20 276
18209.47 267
18210.74 270
18212.02 265
18213.29 235
18214.56 233
18215.84 256
18217.11 273
18218.38 242
18219.65 249
18220.93 248
18222.20 251
18223.47 240
18224.75 252
18226.02 253
18227.30 256
18228.57 250
18229.84 250
18231.12 249
18232.39 239
18233.66 260
18234.94 292
18236.21 245
18237.48 248
18238.76 267
18240.03 267
18241.31 226
18242.58 229
18243.86 266
18245.13 273
18246.40 233
18247.68 234
18248.95 241
18250.23 245
18251.50 249
18252.77 251
18254.05 255
18255.32 220
18256.60 248
18257.87 221
18259.15 233
18260.42 247
18261.70 249
18262.97 239
18264.25 256
18265.52 233
18266.80 237
18268.07 251
18269.35 236
18270.62 232
18271.90 235
18273.17 230
18274.45 228
18275.72 214
18277.00 229
18278.27 244
18279.55 242
18280.82 236
18282.10 250
18283.37 252
18284.65 236
18285.93 234
18287.20 250
18288.48 266
18289.75 241
18291.03 251
18292.30 253
18293.58 240
18294.86 229
18296.13 251
18297.41 240
18298.68 235
18299.96 240
18301.24 241
18302.51 244
18303.79 245
18305.06 217
18306.34 237
18307.62 224
18308.89 223
18310.17 212
18311.45 253
18312.72 236
18314.00 252
18315.28 245
18316.55 243
18317.83 232
18319.11 267
18320.38 260
18321.66 251
18322.94 221
18324.21 222
18325.49 258
18326.77 225
18328.04 251
18329.32 265
18330.60 245
18331.88 223
18333.15 241
18334.43 223
18335.71 225
18336.98 237
18338.26 217
18339.54 262
18340.82 232
18342.09 238
18343.37 224
18344.65 228
18345.93 234
18347.20 231
18348.48 231
18349.76 242
18351.04 245
18352.32 242
18353.59 259
18354.87 262
18356.15 226
18357.43 242
18358.71 261
18359.98 242
18361.26 222
18362.54 221
18363.82 232
18365.10 248
18366.38 230
18367.65 217
18368.93 235
18370.21 229
18371.49 228
18372.77 238
18374.05 236
18375.33 235
18376.60 235
18377.88 269
18379.16 232
18380.44 219
18381.72 229
18383.00 235
18384.28 253
18385.56 219
18386.84 218
18388.11 218
18389.39 232
18390.67 230
18391.95 243
18393.23 248
18394.51 216
18395.79 234
18397.07 271
18398.35 256
18399.63 217
18400.91 234
18402.19 233
18403.47 219
18404.75 215
18406.03 229
18407.31 229
18408.59 241
18409.87 226
18411.15 229
18412.43 262
18413.71 231
18414.99 243
18416.27 222
18417.55 235
18418.83 223
18420.11 217
18421.39 233
18422.67 229
18423.95 223
18425.23 249
18426.51 261
18427.79 224
18429.07 236
18430.35 254
18431.63 238
18432.91 247
18434.19 258
18435.47 222
18436.75 235
18438.04 228
18439.32 253
18440.60 261
18441.88 243
18443.16 238
18444.44 234
18445.72 227
18447.00 213
18448.28 249
18449.57 226
18450.85 229
18452.13 240
18453.41 233
18454.69 229
18455.97 231
18457.25 222
18458.54 230
18459.82 257
18461.10 241
18462.38 229
18463.66 221
18464.94 255
18466.23 247
18467.51 226
18468.79 226
18470.07 229
18471.35 231
18472.64 231
18473.92 229
18475.20 223
18476.48 229
18477.76 226
18479.05 241
18480.33 223
18481.61 221
18482.89 211
18484.18 233
18485.46 231
18486.74 228
18488.02 230
18489.31 237
18490.59 217
18491.87 222
18493.15 249
18494.44 229
18495.72 242
18497.00 229
18498.29 230
18499.57 224
18500.85 248
18502.13 251
18503.42 244
18504.70 236
18505.98 250
18507.27 235
18508.55 266
18509.83 253
18511.12 247
18512.40 236
18513.68 231
18514.97 235
18516.25 233
18517.54 231
18518.82 257
18520.10 243
18521.39 219
18522.67 236
18523.95 231
18525.24 200
18526.52 243
18527.81 230
18529.09 216
18530.37 228
18531.66 232
18532.94 234
18534.23 237
18535.51 241
18536.79 221
18538.08 238
18539.36 259
18540.65 242
18541.93 227
18543.22 219
18544.50 212
18545.79 228
18547.07 248
18548.36 240
18549.64 228
18550.92 253
18552.21 244
18553.49 243
18554.78 232
18556.06 251
18557.35 220
18558.63 248
18559.92 243
18561.20 227
18562.49 240
18563.77 239
18565.06 260
18566.35 260
18567.63 228
18568.92 253
18570.20 250
18571.49 265
18572.77 236
18574.06 251
18575.34 244
18576.63 251
18577.92 239
18579.20 253
18580.49 268
18581.77 250
18583.06 268
18584.34 254
18585.63 250
18586.92 250
18588.20 268
18589.49 255
18590.77 246
18592.06 275
18593.35 266
18594.63 255
18595.92 234
18597.21 238
18598.49 264
18599.78 262
18601.07 246
18602.35 224
18603.64 228
18604.93 252
18606.21 254
18607.50 252
18608.79 239
18610.07 253
18611.36 249
18612.65 256
18613.93 242
18615.22 235
18616.51 253
18617.79 251
18619.08 263
18620.37 254
18621.66 220
18622.94 214
18624.23 246
18625.52 256
18626.80 234
18628.09 215
18629.38 230
18630.67 228
18631.95 247
18633.24 268
18634.53 216
18635.82 238
18637.11 254
18638.39 244
18639.68 238
18640.97 241
18642.26 232
18643.54 242
18644.83 209
18646.12 230
18647.41 207
18648.70 224
18649.99 238
18651.27 232
18652.56 243
18653.85 218
18655.14 241
18656.43 218
18657.72 238
18659.00 208
18660.29 220
18661.58 200
18662.87 223
18664.16 228
18665.45 234
18666.74 219
18668.02 204
18669.31 231
18670.60 234
18671.89 225
18673.18 240
18674.47 228
18675.76 251
18677.05 253
18678.34 236
18679.63 243
18680.92 236
18682.20 236
18683.49 235
18684.78 239
18686.07 236
18687.36 247
18688.65 228
18689.94 247
18691.23 249
18692.52 212
18693.81 208
18695.10 240
18696.39 250
18697.68 208
18698.97 211
18700.26 223
18701.55 219
18702.84 216
18704.13 238
18705.42 217
18706.71 240
18708.00 242
18709.29 227
18710.58 239
18711.87 239
18713.16 245
18714.45 219
18715.74 197
18717.03 215
18718.32 226
18719.61 219
18720.90 214
18722.20 191
18723.49 207
18724.78 215
18726.07 221
18727.36 205
18728.65 207
18729.94 221
18731.23 219
18732.52 203
18733.81 245
18735.10 228
18736.40 228
18737.69 213
18738.98 228
18740.27 240
18741.56 223
18742.85 221
18744.14 225
18745.43 218
18746.73 233
18748.02 220
18749.31 233
18750.60 219
18751.89 217
18753.18 214
18754.48 227
18755.77 212
18757.06 226
18758.35 209
18759.64 219
18760.94 222
18762.23 221
18763.52 229
18764.81 243
18766.10 230
18767.40 232
18768.69 227
18769.98 250
18771.27 232
18772.57 218
18773.86 241
18775.15 212
18776.44 227
18777.74 224
18779.03 227
18780.32 225
18781.61 236
18782.91 207
18784.20 221
18785.49 230
18786.79 196
18788.08 215
18789.37 250
18790.66 233
18791.96 208
18793.25 220
18794.54 205
18795.84 216
18797.13 236
18798.42 236
18799.72 214
18801.01 233
18802.30 242
18803.60 210
18804.89 220
18806.18 237
18807.48 228
18808.77 234
18810.07 225
18811.36 211
18812.65 214
18813.95 236
18815.24 245
18816.53 244
18817.83 224
18819.12 216
18820.42 235
18821.71 225
18823.00 236
18824.30 242
18825.59 230
18826.89 249
18828.18 212
18829.48 231
18830.77 230
18832.07 218
18833.36 229
18834.65 243
18835.95 266
18837.24 229
18838.54 219
18839.83 230
18841.13 238
18842.42 241
18843.72 235
18845.01 217
18846.31 216
18847.60 225
18848.90 238
18850.19 205
18851.49 215
18852.78 230
18854.08 250
18855.37 221
18856.67 209
18857.96 210
18859.26 235
18860.55 243
18861.85 240
18863.15 219
18864.44 236
18865.74 244
18867.03 222
18868.33 217
18869.62 240
18870.92 233
18872.22 230
18873.51 231
18874.81 210
18876.10 225
18877.40 216
18878.70 230
18879.99 236
18881.29 242
18882.58 217
18883.88 237
18885.18 229
18886.47 231
18887.77 245
18889.07 223
18890.36 225
18891.66 234
18892.95 222
18894.25 240
18895.55 219
18896.84 228
18898.14 225
18899.44 244
18900.73 211
18902.03 227
18903.33 219
18904.63 214
18905.92 228
18907.22 236
18908.52 229
18909.81 224
18911.11 237
18912.41 222
18913.71 228
18915.00 199
18916.30 224
18917.60 226
18918.89 214
18920.19 243
18921.49 220
18922.79 232
18924.09 226
18925.38 228
18926.68 229
18927.98 235
18929.28 218
18930.57 237
18931.87 213
18933.17 226
18934.47 228
18935.77 222
18937.06 235
18938.36 232
18939.66 238
18940.96 228
18942.26 221
18943.55 228
18944.85 221
18946.15 230
18947.45 219
18948.75 238
18950.05 232
18951.35 208
18952.64 230
18953.94 224
18955.24 214
18956.54 233
18957.84 213
18959.14 234
18960.44 216
18961.74 233
18963.03 224
18964.33 233
18965.63 209
18966.93 223
18968.23 211
18969.53 208
18970.83 212
18972.13 215
18973.43 197
18974.73 197
18976.03 211
18977.33 212
18978.62 209
18979.92 218
18981.22 210
18982.52 208
18983.82 212
18985.12 227
18986.42 212
18987.72 197
18989.02 244
18990.32 207
18991.62 216
18992.92 206
18994.22 214
18995.52 213
18996.82 211
18998.12 220
18999.42 192
19000.72 212
19002.02 227
19003.32 220
19004.62 205
19005.92 223
19007.22 215
19008.53 222
19009.83 204
19011.13 209
19012.43 215
19013.73 190
19015.03 197
19016.33 214
19017.63 217
19018.93 224
19020.23 212
19021.53 210
19022.83 224
19024.13 207
19025.44 200
19026.74 207
19028.04 219
19029.34 203
19030.64 214
19031.94 210
19033.24 202
19034.54 191
19035.85 198
19037.15 226
19038.45 252
19039.75 214
19041.05 200
19042.35 201
19043.66 174
19044.96 206
19046.26 224
19047.56 219
19048.86 203
19050.16 213
19051.47 212
19052.77 189
19054.07 215
19055.37 222
19056.67 206
19057.98 190
19059.28 208
19060.58 198
19061.88 208
19063.19 208
19064.49 232
19065.79 200
19067.09 216
19068.40 196
19069.70 194
19071.00 206
19072.30 217
19073.61 210
19074.91 215
19076.21 203
19077.52 213
19078.82 212
19080.12 213
19081.42 217
19082.73 196
19084.03 206
19085.33 210
19086.64 214
19087.94 223
19089.24 213
19090.55 207
19091.85 207
19093.15 213
19094.46 224
19095.76 196
19097.06 207
19098.37 212
19099.67 205
19100.97 203
19102.28 201
19103.58 196
19104.89 193
19106.19 207
19107.49 210
19108.80 222
19110.10 200
19111.40 185
19112.71 191
19114.01 194
19115.32 190
19116.62 200
19117.93 223
19119.23 221
19120.53 217
19121.84 203
19123.14 214
19124.45 219
19125.75 230
19127.06 193
19128.36 216
19129.67 227
19130.97 206
19132.28 209
19133.58 174
19134.88 187
19136.19 188
19137.49 198
19138.80 201
19140.10 208
19141.41 214
19142.71 232
19144.02 199
19145.32 220
19146.63 217
19147.94 216
19149.24 191
19150.55 206
19151.85 202
19153.16 205
19154.46 190
19155.77 204
19157.07 201
19158.38 210
19159.68 230
19160.99 201
19162.30 237
19163.60 198
19164.91 199
19166.21 205
19167.52 207
19168.83 208
19170.13 214
19171.44 232
19172.74 204
19174.05 176
19175.36 216
19176.66 230
19177.97 208
19179.27 219
19180.58 214
19181.89 194
19183.19 215
19184.50 224
19185.81 216
19187.11 216
19188.42 207
19189.73 221
19191.03 210
19192.34 198
19193.65 186
19194.95 207
19196.26 229
19197.57 200
19198.87 209
19200.18 200
19201.49 203
19202.80 207
19204.10 204
19205.41 240
19206.72 220
19208.03 209
19209.33 187
19210.64 202
19211.95 210
19213.25 215
19214.56 207
19215.87 213
19217.18 211
19218.49 200
19219.79 201
19221.10 231
19222.41 198
19223.72 193
19225.02 221
19226.33 207
19227.64 204
19228.95 196
19230.26 203
19231.56 221
19232.87 206
19234.18 209
19235.49 211
19236.80 189
19238.11 199
19239.41 231
19240.72 208
19242.03 181
19243.34 194
19244.65 199
19245.96 197
19247.26 209
19248.57 195
19249.88 208
19251.19 201
19252.50 205
19253.81 225
19255.12 220
19256.43 195
19257.74 204
19259.04 227
19260.35 215
19261.66 201
19262.97 209
19264.28 212
19265.59 215
19266.90 196
19268.21 185
19269.52 206
19270.83 240
19272.14 223
19273.45 227
19274.76 194
19276.07 192
19277.38 197
19278.69 195
19279.99 203
19281.30 214
19282.61 201
19283.92 214
19285.23 198
19286.54 193
19287.85 196
19289.16 174
19290.47 210
19291.78 189
19293.09 188
19294.40 206
19295.72 193
19297.03 185
19298.34 178
19299.65 182
19300.96 193
19302.27 201
19303.58 218
19304.89 203
19306.20 204
19307.51 216
19308.82 211
19310.13 172
19311.44 190
19312.75 200
19314.06 225
19315.37 200
19316.69 208
19318.00 203
19319.31 194
19320.62 210
19321.93 196
19323.24 198
19324.55 206
19325.86 190
19327.18 174
19328.49 203
19329.80 204
19331.11 184
19332.42 212
19333.73 183
19335.04 192
19336.36 192
19337.67 191
19338.98 189
19340.29 189
19341.60 198
19342.91 207
19344.23 184
19345.54 215
19346.85 190
19348.16 186
19349.47 193
19350.79 206
19352.10 187
19353.41 201
19354.72 211
19356.04 195
19357.35 184
19358.66 193
19359.97 196
19361.29 181
19362.60 215
19363.91 213
19365.22 195
19366.54 192
19367.85 200
19369.16 192
19370.47 196
19371.79 199
19373.10 184
19374.41 199
19375.73 191
19377.04 177
19378.35 215
19379.67 184
19380.98 191
19382.29 210
19383.60 198
19384.92 186
19386.23 193
19387.54 211
19388.86 184
19390.17 189
19391.49 198
19392.80 190
19394.11 201
19395.43 182
19396.74 205
19398.05 197
19399.37 186
19400.68 215
19402.00 199
19403.31 182
19404.62 200
19405.94 193
19407.25 192
19408.57 205
19409.88 188
19411.19 184
19412.51 183
19413.82 184
19415.14 196
19416.45 180
19417.77 192
19419.08 201
19420.39 185
19421.71 196
19423.02 185
19424.34 188
19425.65 174
19426.97 209
19428.28 205
19429.60 184
19430.91 173
19432.23 201
19433.54 196
19434.86 191
19436.17 201
19437.49 201
19438.80 205
19440.12 178
19441.43 189
19442.75 173
19444.06 173
19445.38 183
19446.69 218
19448.01 202
19449.32 194
19450.64 200
19451.96 206
19453.27 198
19454.59 185
19455.90 185
19457.22 190
19458.53 189
19459.85 176
19461.17 190
19462.48 215
19463.80 211
19465.11 193
19466.43 190
19467.75 211
19469.06 197
19470.38 181
19471.69 196
19473.01 195
19474.33 205
19475.64 163
19476.96 190
19478.28 184
19479.59 194
19480.91 193
19482.23 189
19483.54 169
19484.86 184
19486.18 194
19487.49 187
19488.81 193
19490.13 199
19491.44 204
19492.76 205
19494.08 212
19495.39 196
19496.71 180
19498.03 176
19499.35 186
19500.66 196
19501.98 204
19503.30 199
19504.61 203
19505.93 193
19507.25 174
19508.57 212
19509.88 219
19511.20 193
19512.52 207
19513.84 181
19515.15 196
19516.47 198
19517.79 192
19519.11 188
19520.43 188
19521.74 200
19523.06 177
19524.38 198
19525.70 192
19527.02 196
19528.33 203
19529.65 190
19530.97 183
19532.29 187
19533.61 198
19534.93 205
19536.24 188
19537.56 182
19538.88 178
19540.20 192
19541.52 184
19542.84 203
19544.16 181
19545.47 188
19546.79 207
19548.11 205
19549.43 193
19550.75 188
19552.07 180
19553.39 212
19554.71 216
19556.03 191
19557.34 172
19558.66 178
19559.98 181
19561.30 177
19562.62 182
19563.94 168
19565.26 178
19566.58 209
19567.90 186
19569.22 190
19570.54 190
19571.86 186
19573.18 206
19574.50 177
19575.82 189
19577.14 174
19578.46 190
19579.78 201
19581.10 178
19582.42 188
19583.74 204
19585.06 181
19586.38 199
19587.70 183
19589.02 186
19590.34 207
19591.66 198
19592.98 203
19594.30 179
19595.62 192
19596.94 209
19598.26 217
19599.58 187
19600.90 191
19602.22 194
19603.54 190
19604.86 187
19606.18 188
19607.50 172
19608.82 181
19610.15 187
19611.47 194
19612.79 190
19614.11 194
19615.43 215
19616.75 202
19618.07 197
19619.39 202
19620.71 192
19622.04 195
19623.36 171
19624.68 195
19626.00 219
19627.32 175
19628.64 167
19629.96 194
19631.29 189
19632.61 194
19633.93 196
19635.25 193
19636.57 184
19637.89 182
19639.22 178
19640.54 192
19641.86 181
19643.18 180
19644.50 175
19645.83 182
19647.15 174
19648.47 176
19649.79 190
19651.12 200
19652.44 206
19653.76 171
19655.08 196
19656.40 193
19657.73 179
19659.05 159
19660.37 190
19661.70 202
19663.02 181
19664.34 180
19665.66 208
19666.99 176
19668.31 198
19669.63 223
19670.95 189
19672.28 204
19673.60 202
19674.92 198
19676.25 195
19677.57 181
19678.89 184
19680.22 203
19681.54 181
19682.86 184
19684.19 190
19685.51 188
19686.83 178
19688.16 180
19689.48 177
19690.80 185
19692.13 204
19693.45 188
19694.78 227
19696.10 202
19697.42 184
19698.75 217
19700.07 205
19701.39 183
19702.72 196
19704.04 209
19705.37 199
19706.69 194
19708.02 197
19709.34 181
19710.66 167
19711.99 193
19713.31 184
19714.64 219
19715.96 190
19717.29 162
19718.61 181
19719.93 216
19721.26 203
19722.58 171
19723.91 190
19725.23 167
19726.56 165
19727.88 180
19729.21 183
19730.53 168
19731.86 198
19733.18 186
19734.51 191
19735.83 166
19737.16 179
19738.48 183
19739.81 180
19741.13 186
19742.46 181
19743.78 191
19745.11 214
19746.44 197
19747.76 182
19749.09 204
19750.41 174
19751.74 199
19753.06 198
19754.39 202
19755.72 202
19757.04 198
19758.37 190
19759.69 178
19761.02 182
19762.34 184
19763.67 206
19765.00 203
19766.32 193
19767.65 195
19768.98 196
19770.30 146
19771.63 183
19772.95 175
19774.28 203
19775.61 191
19776.93 185
19778.26 178
19779.59 208
19780.91 178
19782.24 170
19783.57 198
19784.89 195
19786.22 182
19787.55 176
19788.87 192
19790.20 191
19791.53 187
19792.86 156
19794.18 199
19795.51 168
19796.84 194
19798.16 173
19799.49 201
19800.82 188
19802.15 185
19803.47 182
19804.80 195
19806.13 196
19807.46 192
19808.78 202
19810.11 172
19811.44 216
19812.77 208
19814.09 207
19815.42 159
19816.75 195
19818.08 186
19819.41 211
19820.73 174
19822.06 198
19823.39 175
19824.72 184
19826.05 193
19827.37 188
19828.70 174
19830.03 197
19831.36 188
19832.69 183
19834.02 214
19835.34 182
19836.67 193
19838.00 173
19839.33 193
19840.66 168
19841.99 181
19843.32 193
19844.64 194
19845.97 177
19847.30 170
19848.63 194
19849.96 192
19851.29 195
19852.62 193
19853.95 190
19855.28 196
19856.60 200
19857.93 200
19859.26 187
19860.59 179
19861.92 201
19863.25 173
19864.58 184
19865.91 178
19867.24 200
19868.57 211
19869.90 218
19871.23 211
19872.56 174
19873.89 199
19875.22 191
19876.55 181
19877.88 199
19879.21 201
19880.54 176
19881.87 173
19883.20 180
19884.53 183
19885.86 180
19887.19 188
19888.52 192
19889.85 166
19891.18 188
19892.51 194
19893.84 177
19895.17 169
19896.50 180
19897.83 171
19899.16 192
19900.49 168
19901.82 189
19903.15 191
19904.48 201
19905.81 205
19907.15 189
19908.48 188
19909.81 193
19911.14 175
19912.47 184
19913.80 204
19915.13 191
19916.46 204
19917.79 219
19919.13 181
19920.46 181
19921.79 194
19923.12 185
19924.45 189
19925.78 192
19927.11 182
19928.45 189
19929.78 180
19931.11 207
19932.44 199
19933.77 196
19935.10 163
19936.44 190
19937.77 186
19939.10 197
19940.43 198
19941.76 195
19943.10 193
19944.43 184
19945.76 170
19947.09 186
19948.42 181
19949.76 191
19951.09 187
19952.42 179
19953.75 211
19955.09 186
19956.42 188
19957.75 201
19959.08 180
19960.42 172
19961.75 173
19963.08 188
19964.41 205
19965.75 187
19967.08 189
19968.41 205
19969.75 200
19971.08 210
19972.41 177
19973.74 185
19975.08 194
19976.41 199
19977.74 205
19979.08 197
19980.41 210
19981.74 204
19983.08 188
19984.41 194
19985.74 195
19987.08 190
19988.41 210
19989.75 205
19991.08 187
19992.41 191
19993.75 182
19995.08 179
19996.41 185
19997.75 194
19999.08 185
20000.42 187
20001.75 216
20003.08 205
20004.42 208
20005.75 191
20007.09 200
20008.42 215
20009.75 234
20011.09 209
20012.42 213
20013.76 213
20015.09 209
20016.43 206
20017.76 211
20019.10 210
20020.43 218
20021.76 195
20023.10 185
20024.43 194
20025.77 204
20027.10 212
20028.44 222
20029.77 207
20031.11 213
20032.44 214
20033.78 203
20035.11 210
20036.45 208
20037.78 207
20039.12 221
20040.46 192
20041.79 217
20043.13 206
20044.46 204
20045.80 210
20047.13 212
20048.47 207
20049.80 224
20051.14 223
20052.47 241
20053.81 206
20055.15 200
20056.48 230
20057.82 222
20059.15 220
20060.49 214
20061.83 218
20063.16 208
20064.50 190
20065.83 212
20067.17 225
20068.51 185
20069.84 199
20071.18 183
20072.52 185
20073.85 204
20075.19 201
20076.52 198
20077.86 213
20079.20 200
20080.53 199
20081.87 210
20083.21 214
20084.54 196
20085.88 211
20087.22 211
20088.56 182
20089.89 215
20091.23 213
20092.57 209
20093.90 199
20095.24 197
20096.58 198
20097.91 222
20099.25 195
20100.59 194
20101.93 186
20103.26 210
20104.60 206
20105.94 189
20107.28 184
20108.61 194
20109.95 191
20111.29 196
20112.63 189
20113.96 174
20115.30 171
20116.64 188
20117.98 211
20119.32 187
20120.65 197
20121.99 188
20123.33 181
20124.67 172
20126.01 189
