# Supplementary material for: MALDI-TOF MS typing enables the classification of brewing yeasts of the genus Saccharomyces to major beer styles
Source: PLoS One. 2017 Aug 9;12(8):e0181694. doi: 10.1371/journal.pone.0181694 (PMC5549903; doi:10.1371/journal.pone.0181694)
Supplement: S17 File — The directory includes 90 raw files and was zipped to “.zip”; the folder has three strains with 30 spectra per strain; S1 Text explains the raw files with an example and Table 1 represents the yeast strains used within the experiment. (ZIP) [file pone.0181694.s020.zip › 49-51/30812-1H7-Dias-Dias-Dias-YPG-18h-E-E_2016-10-03_7_0_B8_1.dat]

1998.43 2193
1998.85 2284
1999.27 2153
1999.69 2160
2000.11 2205
2000.54 2147
2000.96 2099
2001.38 2131
2001.80 2137
2002.23 2137
2002.65 2158
2003.07 2226
2003.49 2294
2003.92 2266
2004.34 2347
2004.76 2255
2005.18 2298
2005.61 2320
2006.03 2381
2006.45 2393
2006.87 2443
2007.30 2480
2007.72 2447
2008.14 2374
2008.57 2435
2008.99 2358
2009.41 2218
2009.84 2168
2010.26 2197
2010.68 2113
2011.11 2149
2011.53 2066
2011.95 2000
2012.38 1997
2012.80 2011
2013.22 1950
2013.65 1911
2014.07 2045
2014.49 2019
2014.92 1955
2015.34 2120
2015.77 2128
2016.19 2085
2016.61 2179
2017.04 2186
2017.46 2297
2017.89 2262
2018.31 2273
2018.73 2360
2019.16 2335
2019.58 2411
2020.01 2278
2020.43 2221
2020.85 2267
2021.28 2129
2021.70 2111
2022.13 2080
2022.55 2053
2022.98 2033
2023.40 1983
2023.83 2009
2024.25 1955
2024.68 2018
2025.10 1960
2025.53 1990
2025.95 1976
2026.38 1976
2026.80 1836
2027.23 1869
2027.65 1862
2028.08 1907
2028.50 1957
2028.93 1921
2029.35 1991
2029.78 1982
2030.20 1910
2030.63 1989
2031.05 1993
2031.48 1991
2031.90 1965
2032.33 1978
2032.75 1994
2033.18 2144
2033.61 2037
2034.03 2089
2034.46 2091
2034.88 2040
2035.31 2088
2035.74 2057
2036.16 2092
2036.59 2134
2037.01 2266
2037.44 2145
2037.87 2177
2038.29 2181
2038.72 2315
2039.14 2296
2039.57 2202
2040.00 2142
2040.42 2269
2040.85 2301
2041.28 2315
2041.70 2205
2042.13 2054
2042.56 2133
2042.98 2186
2043.41 2136
2043.84 2086
2044.26 2056
2044.69 2127
2045.12 2054
2045.54 2039
2045.97 2105
2046.40 2099
2046.82 2030
2047.25 2046
2047.68 2052
2048.11 2087
2048.53 2022
2048.96 2059
2049.39 2116
2049.82 2022
2050.24 1929
2050.67 1994
2051.10 2013
2051.53 1951
2051.95 1850
2052.38 1816
2052.81 1890
2053.24 1848
2053.66 1774
2054.09 1882
2054.52 1915
2054.95 1956
2055.38 1897
2055.80 1950
2056.23 1911
2056.66 1888
2057.09 1914
2057.52 1924
2057.94 1883
2058.37 1898
2058.80 2062
2059.23 2032
2059.66 1974
2060.09 2032
2060.51 2135
2060.94 2027
2061.37 2003
2061.80 2095
2062.23 2033
2062.66 2054
2063.09 2037
2063.52 2114
2063.94 2138
2064.37 2096
2064.80 2203
2065.23 2040
2065.66 2056
2066.09 2145
2066.52 2181
2066.95 2234
2067.38 2179
2067.81 2130
2068.24 2086
2068.66 2046
2069.09 2049
2069.52 2088
2069.95 1944
2070.38 1992
2070.81 1959
2071.24 1935
2071.67 2017
2072.10 1968
2072.53 1904
2072.96 1946
2073.39 1909
2073.82 1898
2074.25 2041
2074.68 2088
2075.11 2021
2075.54 2045
2075.97 2110
2076.40 2073
2076.83 2030
2077.26 2090
2077.69 2132
2078.12 2156
2078.55 2127
2078.98 2276
2079.41 2206
2079.84 2172
2080.27 2185
2080.70 2171
2081.14 2204
2081.57 2211
2082.00 2175
2082.43 2129
2082.86 2145
2083.29 2094
2083.72 2141
2084.15 2160
2084.58 2232
2085.01 2131
2085.44 2168
2085.88 2143
2086.31 2129
2086.74 2185
2087.17 2164
2087.60 2028
2088.03 2071
2088.46 2268
2088.89 2224
2089.33 2278
2089.76 2400
2090.19 2455
2090.62 2479
2091.05 2680
2091.48 2630
2091.92 2592
2092.35 2504
2092.78 2598
2093.21 2660
2093.64 2507
2094.07 2452
2094.51 2250
2094.94 2210
2095.37 2203
2095.80 2212
2096.24 2102
2096.67 2087
2097.10 2077
2097.53 2123
2097.96 2093
2098.40 2111
2098.83 2110
2099.26 2028
2099.69 1985
2100.13 2102
2100.56 2037
2100.99 1958
2101.43 2000
2101.86 1954
2102.29 1976
2102.72 1982
2103.16 2030
2103.59 2143
2104.02 2087
2104.46 1939
2104.89 1977
2105.32 2157
2105.76 2138
2106.19 2114
2106.62 2148
2107.05 2198
2107.49 2211
2107.92 2261
2108.36 2162
2108.79 2005
2109.22 2011
2109.66 2114
2110.09 2051
2110.52 2050
2110.96 2045
2111.39 2094
2111.82 2167
2112.26 1968
2112.69 1854
2113.13 1910
2113.56 1866
2113.99 1898
2114.43 1950
2114.86 1908
2115.30 1918
2115.73 1895
2116.16 1787
2116.60 1787
2117.03 1864
2117.47 1942
2117.90 1872
2118.34 1904
2118.77 1892
2119.21 1916
2119.64 1875
2120.07 1954
2120.51 1981
2120.94 1948
2121.38 2008
2121.81 1989
2122.25 1909
2122.68 2008
2123.12 2034
2123.55 2033
2123.99 2036
2124.42 1993
2124.86 1974
2125.29 1923
2125.73 1944
2126.16 1975
2126.60 1963
2127.04 1900
2127.47 1930
2127.91 1945
2128.34 2012
2128.78 2079
2129.21 2098
2129.65 2082
2130.08 2146
2130.52 2112
2130.96 2218
2131.39 2171
2131.83 2192
2132.26 2299
2132.70 2347
2133.14 2375
2133.57 2421
2134.01 2444
2134.44 2431
2134.88 2413
2135.32 2358
2135.75 2416
2136.19 2484
2136.62 2434
2137.06 2397
2137.50 2341
2137.93 2288
2138.37 2303
2138.81 2235
2139.24 2225
2139.68 2173
2140.12 2035
2140.55 1950
2140.99 1958
2141.43 1927
2141.86 1916
2142.30 1892
2142.74 1888
2143.18 1942
2143.61 1957
2144.05 1881
2144.49 1947
2144.92 1908
2145.36 1860
2145.80 2066
2146.24 2092
2146.67 2203
2147.11 2320
2147.55 2255
2147.99 2376
2148.42 2396
2148.86 2509
2149.30 2436
2149.74 2391
2150.17 2444
2150.61 2392
2151.05 2380
2151.49 2275
2151.92 2249
2152.36 2243
2152.80 2294
2153.24 2135
2153.68 2097
2154.11 2185
2154.55 2107
2154.99 2125
2155.43 2044
2155.87 2065
2156.31 2091
2156.74 2152
2157.18 2062
2157.62 2036
2158.06 2046
2158.50 1939
2158.94 1940
2159.38 1919
2159.81 1986
2160.25 2111
2160.69 2060
2161.13 2064
2161.57 1999
2162.01 2072
2162.45 2081
2162.89 2100
2163.33 2018
2163.76 2082
2164.20 2093
2164.64 2184
2165.08 2078
2165.52 2139
2165.96 2167
2166.40 2188
2166.84 2156
2167.28 2090
2167.72 2208
2168.16 2283
2168.60 2172
2169.04 2269
2169.48 2229
2169.92 2266
2170.36 2317
2170.80 2367
2171.24 2371
2171.68 2335
2172.12 2377
2172.56 2394
2173.00 2285
2173.44 2343
2173.88 2297
2174.32 2429
2174.76 2453
2175.20 2418
2175.64 2378
2176.08 2377
2176.52 2487
2176.96 2498
2177.40 2472
2177.84 2473
2178.28 2443
2178.72 2442
2179.16 2366
2179.60 2210
2180.04 2289
2180.48 2190
2180.92 2077
2181.37 2063
2181.81 1996
2182.25 2043
2182.69 2093
2183.13 2037
2183.57 2077
2184.01 2057
2184.45 2156
2184.89 2110
2185.34 2199
2185.78 2344
2186.22 2383
2186.66 2541
2187.10 2514
2187.54 2417
2187.98 2413
2188.43 2355
2188.87 2362
2189.31 2362
2189.75 2290
2190.19 2444
2190.63 2354
2191.08 2348
2191.52 2345
2191.96 2352
2192.40 2294
2192.84 2383
2193.29 2388
2193.73 2388
2194.17 2445
2194.61 2413
2195.05 2416
2195.50 2403
2195.94 2424
2196.38 2415
2196.82 2318
2197.27 2290
2197.71 2260
2198.15 2388
2198.59 2229
2199.04 2225
2199.48 2206
2199.92 2152
2200.37 2233
2200.81 2201
2201.25 2115
2201.69 2127
2202.14 2154
2202.58 2183
2203.02 2193
2203.47 2167
2203.91 2220
2204.35 2363
2204.80 2322
2205.24 2295
2205.68 2351
2206.13 2443
2206.57 2543
2207.01 2624
2207.46 2586
2207.90 2514
2208.34 2578
2208.79 2638
2209.23 2504
2209.67 2489
2210.12 2608
2210.56 2465
2211.01 2452
2211.45 2484
2211.89 2439
2212.34 2451
2212.78 2428
2213.23 2290
2213.67 2271
2214.11 2273
2214.56 2266
2215.00 2177
2215.45 2178
2215.89 2264
2216.34 2269
2216.78 2210
2217.22 2172
2217.67 2183
2218.11 2214
2218.56 2354
2219.00 2503
2219.45 2600
2219.89 2660
2220.34 2849
2220.78 3116
2221.23 3582
2221.67 3738
2222.12 3929
2222.56 4148
2223.01 4258
2223.45 4316
2223.90 4299
2224.34 4160
2224.79 4038
2225.23 3784
2225.68 3708
2226.12 3572
2226.57 3313
2227.01 3102
2227.46 2880
2227.91 2868
2228.35 2718
2228.80 2725
2229.24 2754
2229.69 2774
2230.13 2823
2230.58 2909
2231.03 2929
2231.47 3026
2231.92 3065
2232.36 3101
2232.81 3070
2233.26 3105
2233.70 3094
2234.15 2953
2234.59 3009
2235.04 2893
2235.49 2862
2235.93 2994
2236.38 2699
2236.83 2760
2237.27 2723
2237.72 2654
2238.17 2714
2238.61 2564
2239.06 2553
2239.51 2551
2239.95 2493
2240.40 2442
2240.85 2423
2241.29 2413
2241.74 2410
2242.19 2318
2242.63 2277
2243.08 2366
2243.53 2314
2243.98 2271
2244.42 2277
2244.87 2328
2245.32 2421
2245.76 2342
2246.21 2268
2246.66 2273
2247.11 2212
2247.55 2289
2248.00 2221
2248.45 2055
2248.90 2152
2249.35 2121
2249.79 2141
2250.24 2170
2250.69 2215
2251.14 2216
2251.58 2161
2252.03 2183
2252.48 2271
2252.93 2232
2253.38 2070
2253.82 2099
2254.27 2142
2254.72 2179
2255.17 2129
2255.62 2108
2256.07 2161
2256.51 2106
2256.96 2136
2257.41 2153
2257.86 2243
2258.31 2275
2258.76 2330
2259.21 2385
2259.65 2501
2260.10 2551
2260.55 2618
2261.00 2648
2261.45 2722
2261.90 2650
2262.35 2756
2262.80 2714
2263.25 2811
2263.69 2697
2264.14 2716
2264.59 2805
2265.04 2803
2265.49 2796
2265.94 2670
2266.39 2736
2266.84 2887
2267.29 2865
2267.74 2827
2268.19 2932
2268.64 2957
2269.09 2889
2269.54 2853
2269.99 2833
2270.44 2896
2270.89 2726
2271.34 2740
2271.79 2701
2272.24 2540
2272.69 2496
2273.14 2478
2273.59 2364
2274.04 2235
2274.49 2296
2274.94 2290
2275.39 2213
2275.84 2273
2276.29 2219
2276.74 2208
2277.19 2240
2277.64 2377
2278.09 2415
2278.54 2436
2278.99 2460
2279.44 2592
2279.89 2549
2280.34 2640
2280.79 2616
2281.25 2570
2281.70 2512
2282.15 2526
2282.60 2471
2283.05 2529
2283.50 2439
2283.95 2510
2284.40 2483
2284.85 2545
2285.31 2642
2285.76 2753
2286.21 2779
2286.66 3055
2287.11 3186
2287.56 3388
2288.01 3538
2288.47 3570
2288.92 3868
2289.37 3902
2289.82 3908
2290.27 4020
2290.72 4213
2291.18 4224
2291.63 4291
2292.08 4306
2292.53 4273
2292.98 4089
2293.44 4044
2293.89 3982
2294.34 3919
2294.79 3673
2295.24 3664
2295.70 3389
2296.15 3350
2296.60 3205
2297.05 3027
2297.51 2947
2297.96 2900
2298.41 2722
2298.86 2633
2299.32 2603
2299.77 2598
2300.22 2566
2300.67 2469
2301.13 2469
2301.58 2447
2302.03 2450
2302.49 2357
2302.94 2427
2303.39 2543
2303.85 2461
2304.30 2461
2304.75 2542
2305.20 2536
2305.66 2583
2306.11 2627
2306.56 2811
2307.02 2904
2307.47 2926
2307.93 3015
2308.38 3067
2308.83 3145
2309.29 3028
2309.74 3090
2310.19 3144
2310.65 3061
2311.10 2913
2311.55 2895
2312.01 2897
2312.46 2836
2312.92 2663
2313.37 2678
2313.82 2603
2314.28 2501
2314.73 2632
2315.19 2507
2315.64 2509
2316.10 2520
2316.55 2519
2317.00 2546
2317.46 2532
2317.91 2462
2318.37 2474
2318.82 2515
2319.28 2631
2319.73 2553
2320.19 2580
2320.64 2486
2321.10 2535
2321.55 2467
2322.01 2455
2322.46 2482
2322.92 2535
2323.37 2492
2323.83 2456
2324.28 2372
2324.74 2363
2325.19 2399
2325.65 2421
2326.10 2454
2326.56 2568
2327.01 2483
2327.47 2641
2327.92 2552
2328.38 2599
2328.83 2705
2329.29 2715
2329.74 2657
2330.20 2612
2330.66 2700
2331.11 2581
2331.57 2545
2332.02 2481
2332.48 2534
2332.94 2538
2333.39 2497
2333.85 2491
2334.30 2555
2334.76 2701
2335.22 2630
2335.67 2632
2336.13 2689
2336.58 2809
2337.04 2926
2337.50 3101
2337.95 3231
2338.41 3380
2338.87 3444
2339.32 3402
2339.78 3505
2340.24 3589
2340.69 3530
2341.15 3362
2341.61 3351
2342.06 3335
2342.52 3242
2342.98 3328
2343.43 3318
2343.89 3238
2344.35 3297
2344.81 3187
2345.26 3195
2345.72 3115
2346.18 3165
2346.63 3109
2347.09 3112
2347.55 2981
2348.01 2958
2348.46 2864
2348.92 2887
2349.38 2890
2349.84 2990
2350.29 2856
2350.75 2837
2351.21 2818
2351.67 2685
2352.13 2713
2352.58 2697
2353.04 2591
2353.50 2605
2353.96 2486
2354.41 2532
2354.87 2478
2355.33 2433
2355.79 2454
2356.25 2514
2356.71 2669
2357.16 2741
2357.62 2759
2358.08 2862
2358.54 2980
2359.00 3079
2359.46 3119
2359.91 3197
2360.37 3083
2360.83 3194
2361.29 3257
2361.75 3190
2362.21 3036
2362.67 3018
2363.13 2905
2363.58 2886
2364.04 2974
2364.50 2890
2364.96 2925
2365.42 2856
2365.88 2911
2366.34 2731
2366.80 2715
2367.26 2753
2367.72 2751
2368.18 2663
2368.64 2697
2369.10 2594
2369.55 2475
2370.01 2490
2370.47 2337
2370.93 2404
2371.39 2320
2371.85 2257
2372.31 2373
2372.77 2395
2373.23 2378
2373.69 2301
2374.15 2357
2374.61 2451
2375.07 2401
2375.53 2510
2375.99 2455
2376.45 2421
2376.91 2424
2377.37 2454
2377.83 2470
2378.29 2501
2378.75 2508
2379.21 2484
2379.68 2458
2380.14 2501
2380.60 2573
2381.06 2432
2381.52 2424
2381.98 2420
2382.44 2438
2382.90 2389
2383.36 2341
2383.82 2455
2384.28 2435
2384.74 2400
2385.20 2507
2385.67 2453
2386.13 2318
2386.59 2365
2387.05 2350
2387.51 2446
2387.97 2421
2388.43 2392
2388.89 2426
2389.36 2491
2389.82 2406
2390.28 2463
2390.74 2378
2391.20 2403
2391.66 2321
2392.13 2335
2392.59 2293
2393.05 2330
2393.51 2319
2393.97 2280
2394.43 2268
2394.90 2356
2395.36 2280
2395.82 2269
2396.28 2237
2396.74 2311
2397.21 2287
2397.67 2249
2398.13 2253
2398.59 2313
2399.06 2369
2399.52 2265
2399.98 2207
2400.44 2214
2400.91 2204
2401.37 2278
2401.83 2331
2402.29 2415
2402.76 2427
2403.22 2500
2403.68 2508
2404.14 2603
2404.61 2587
2405.07 2560
2405.53 2600
2406.00 2535
2406.46 2477
2406.92 2428
2407.39 2404
2407.85 2380
2408.31 2386
2408.78 2357
2409.24 2334
2409.70 2187
2410.17 2247
2410.63 2312
2411.09 2353
2411.56 2248
2412.02 2362
2412.48 2492
2412.95 2527
2413.41 2484
2413.87 2581
2414.34 2534
2414.80 2646
2415.27 2819
2415.73 2768
2416.19 2813
2416.66 2927
2417.12 3150
2417.59 3115
2418.05 3009
2418.51 3163
2418.98 3147
2419.44 2947
2419.91 2942
2420.37 2903
2420.84 2926
2421.30 3069
2421.77 2957
2422.23 2977
2422.69 3106
2423.16 3108
2423.62 3155
2424.09 3313
2424.55 3360
2425.02 3398
2425.48 3453
2425.95 3487
2426.41 3612
2426.88 3496
2427.34 3372
2427.81 3334
2428.27 3136
2428.74 3017
2429.20 2880
2429.67 2893
2430.13 2692
2430.60 2776
2431.07 2653
2431.53 2615
2432.00 2633
2432.46 2630
2432.93 2650
2433.39 2727
2433.86 2701
2434.32 2908
2434.79 2917
2435.26 2920
2435.72 2869
2436.19 3020
2436.65 3256
2437.12 3497
2437.59 3577
2438.05 3659
2438.52 3878
2438.98 3988
2439.45 4123
2439.92 4046
2440.38 3984
2440.85 3977
2441.32 3672
2441.78 3483
2442.25 3187
2442.72 3122
2443.18 2918
2443.65 2752
2444.12 2696
2444.58 2545
2445.05 2496
2445.52 2490
2445.98 2367
2446.45 2419
2446.92 2412
2447.38 2259
2447.85 2368
2448.32 2413
2448.78 2465
2449.25 2380
2449.72 2372
2450.19 2368
2450.65 2440
2451.12 2440
2451.59 2403
2452.06 2452
2452.52 2458
2452.99 2406
2453.46 2535
2453.93 2537
2454.39 2505
2454.86 2379
2455.33 2334
2455.80 2396
2456.26 2412
2456.73 2328
2457.20 2354
2457.67 2371
2458.14 2374
2458.60 2384
2459.07 2389
2459.54 2383
2460.01 2401
2460.48 2452
2460.95 2465
2461.41 2422
2461.88 2424
2462.35 2407
2462.82 2452
2463.29 2378
2463.76 2618
2464.22 2617
2464.69 2677
2465.16 2593
2465.63 2602
2466.10 2700
2466.57 2738
2467.04 2684
2467.51 2758
2467.97 2644
2468.44 2558
2468.91 2549
2469.38 2577
2469.85 2607
2470.32 2462
2470.79 2556
2471.26 2520
2471.73 2495
2472.20 2436
2472.67 2358
2473.14 2435
2473.61 2371
2474.07 2311
2474.54 2337
2475.01 2445
2475.48 2464
2475.95 2556
2476.42 2666
2476.89 2765
2477.36 2898
2477.83 3093
2478.30 3148
2478.77 3267
2479.24 3189
2479.71 3212
2480.18 3203
2480.65 3240
2481.12 3223
2481.59 3131
2482.06 2889
2482.53 2881
2483.00 2723
2483.47 2694
2483.95 2675
2484.42 2609
2484.89 2561
2485.36 2551
2485.83 2491
2486.30 2433
2486.77 2479
2487.24 2501
2487.71 2531
2488.18 2520
2488.65 2497
2489.12 2551
2489.59 2660
2490.07 2623
2490.54 2647
2491.01 2697
2491.48 2650
2491.95 2624
2492.42 2627
2492.89 2636
2493.36 2578
2493.84 2608
2494.31 2617
2494.78 2675
2495.25 2659
2495.72 2575
2496.19 2449
2496.66 2455
2497.14 2480
2497.61 2493
2498.08 2584
2498.55 2469
2499.02 2333
2499.50 2359
2499.97 2364
2500.44 2365
2500.91 2431
2501.38 2468
2501.86 2375
2502.33 2498
2502.80 2487
2503.27 2549
2503.74 2541
2504.22 2641
2504.69 2716
2505.16 2785
2505.63 2999
2506.11 2939
2506.58 3094
2507.05 3150
2507.52 3173
2508.00 3275
2508.47 3316
2508.94 3380
2509.42 3323
2509.89 3265
2510.36 3300
2510.83 3232
2511.31 3165
2511.78 3165
2512.25 3103
2512.73 3127
2513.20 2984
2513.67 2854
2514.15 2996
2514.62 2962
2515.09 2884
2515.57 2771
2516.04 2692
2516.51 2705
2516.99 2724
2517.46 2790
2517.94 2818
2518.41 2784
2518.88 2564
2519.36 2539
2519.83 2519
2520.30 2467
2520.78 2425
2521.25 2487
2521.73 2463
2522.20 2349
2522.67 2368
2523.15 2479
2523.62 2383
2524.10 2445
2524.57 2378
2525.05 2440
2525.52 2468
2525.99 2492
2526.47 2386
2526.94 2428
2527.42 2465
2527.89 2472
2528.37 2402
2528.84 2467
2529.32 2558
2529.79 2579
2530.27 2602
2530.74 2641
2531.22 2809
2531.69 2872
2532.17 2794
2532.64 2626
2533.12 2793
2533.59 2913
2534.07 2741
2534.54 2802
2535.02 2825
2535.49 2741
2535.97 2718
2536.44 2737
2536.92 2740
2537.39 2767
2537.87 2698
2538.34 2604
2538.82 2726
2539.30 2631
2539.77 2660
2540.25 2608
2540.72 2557
2541.20 2554
2541.68 2528
2542.15 2608
2542.63 2581
2543.10 2692
2543.58 2805
2544.06 2920
2544.53 3136
2545.01 3109
2545.48 3235
2545.96 3346
2546.44 3451
2546.91 3478
2547.39 3525
2547.87 3558
2548.34 3555
2548.82 3461
2549.30 3389
2549.77 3352
2550.25 3272
2550.73 3342
2551.20 3344
2551.68 3505
2552.16 3677
2552.63 3725
2553.11 3764
2553.59 4098
2554.06 4112
2554.54 4080
2555.02 4166
2555.50 3988
2555.97 3896
2556.45 3819
2556.93 3807
2557.40 3633
2557.88 3375
2558.36 3219
2558.84 3135
2559.31 3088
2559.79 2899
2560.27 2871
2560.75 2948
2561.23 2812
2561.70 2757
2562.18 2733
2562.66 2729
2563.14 2694
2563.61 2590
2564.09 2661
2564.57 2585
2565.05 2522
2565.53 2429
2566.00 2557
2566.48 2520
2566.96 2452
2567.44 2278
2567.92 2311
2568.40 2367
2568.87 2324
2569.35 2260
2569.83 2470
2570.31 2322
2570.79 2343
2571.27 2230
2571.75 2232
2572.22 2254
2572.70 2353
2573.18 2352
2573.66 2391
2574.14 2406
2574.62 2272
2575.10 2369
2575.58 2421
2576.06 2404
2576.54 2346
2577.01 2342
2577.49 2318
2577.97 2372
2578.45 2290
2578.93 2303
2579.41 2315
2579.89 2338
2580.37 2405
2580.85 2325
2581.33 2220
2581.81 2315
2582.29 2281
2582.77 2330
2583.25 2279
2583.73 2355
2584.21 2330
2584.69 2449
2585.17 2497
2585.65 2441
2586.13 2504
2586.61 2488
2587.09 2458
2587.57 2487
2588.05 2616
2588.53 2616
2589.01 2433
2589.49 2508
2589.97 2470
2590.45 2745
2590.93 2731
2591.41 2608
2591.89 2609
2592.37 2665
2592.85 2657
2593.33 2895
2593.81 2793
2594.30 2876
2594.78 2931
2595.26 2816
2595.74 2913
2596.22 2988
2596.70 2878
2597.18 2803
2597.66 2823
2598.14 2822
2598.62 2701
2599.11 2624
2599.59 2674
2600.07 2545
2600.55 2526
2601.03 2437
2601.51 2441
2601.99 2536
2602.48 2478
2602.96 2479
2603.44 2446
2603.92 2517
2604.40 2506
2604.88 2608
2605.37 2750
2605.85 2823
2606.33 2956
2606.81 3128
2607.29 3329
2607.78 3461
2608.26 3330
2608.74 3558
2609.22 3738
2609.70 3753
2610.19 3670
2610.67 3485
2611.15 3566
2611.63 3349
2612.12 3246
2612.60 3173
2613.08 3076
2613.56 2953
2614.05 2877
2614.53 2808
2615.01 2665
2615.49 2576
2615.98 2503
2616.46 2446
2616.94 2488
2617.43 2393
2617.91 2342
2618.39 2349
2618.87 2382
2619.36 2343
2619.84 2301
2620.32 2359
2620.81 2381
2621.29 2497
2621.77 2529
2622.26 2508
2622.74 2419
2623.22 2446
2623.71 2311
2624.19 2441
2624.67 2343
2625.16 2376
2625.64 2518
2626.13 2367
2626.61 2302
2627.09 2250
2627.58 2265
2628.06 2393
2628.55 2347
2629.03 2366
2629.51 2380
2630.00 2374
2630.48 2418
2630.97 2424
2631.45 2523
2631.93 2496
2632.42 2484
2632.90 2501
2633.39 2338
2633.87 2369
2634.36 2428
2634.84 2417
2635.33 2473
2635.81 2496
2636.29 2491
2636.78 2449
2637.26 2483
2637.75 2567
2638.23 2657
2638.72 2663
2639.20 2689
2639.69 2642
2640.17 2702
2640.66 2603
2641.14 2606
2641.63 2584
2642.11 2474
2642.60 2464
2643.08 2402
2643.57 2322
2644.05 2404
2644.54 2363
2645.03 2283
2645.51 2344
2646.00 2392
2646.48 2458
2646.97 2430
2647.45 2457
2647.94 2474
2648.43 2470
2648.91 2430
2649.40 2421
2649.88 2504
2650.37 2476
2650.85 2427
2651.34 2389
2651.83 2379
2652.31 2387
2652.80 2312
2653.29 2356
2653.77 2396
2654.26 2330
2654.74 2376
2655.23 2438
2655.72 2436
2656.20 2408
2656.69 2361
2657.18 2291
2657.66 2362
2658.15 2351
2658.64 2267
2659.12 2284
2659.61 2364
2660.10 2445
2660.58 2369
2661.07 2311
2661.56 2287
2662.05 2371
2662.53 2533
2663.02 2476
2663.51 2503
2663.99 2498
2664.48 2615
2664.97 2615
2665.46 2533
2665.94 2539
2666.43 2492
2666.92 2493
2667.41 2540
2667.89 2522
2668.38 2475
2668.87 2527
2669.36 2527
2669.84 2611
2670.33 2803
2670.82 2771
2671.31 2774
2671.80 2813
2672.28 2991
2672.77 3179
2673.26 3097
2673.75 3293
2674.24 3455
2674.72 3457
2675.21 3413
2675.70 3444
2676.19 3373
2676.68 3395
2677.17 3395
2677.65 3436
2678.14 3636
2678.63 3603
2679.12 3723
2679.61 3738
2680.10 3789
2680.59 3968
2681.07 4082
2681.56 4199
2682.05 4322
2682.54 4332
2683.03 4408
2683.52 4197
2684.01 4179
2684.50 4067
2684.99 3872
2685.47 3694
2685.96 3517
2686.45 3362
2686.94 3202
2687.43 3022
2687.92 2973
2688.41 2935
2688.90 2800
2689.39 2744
2689.88 2714
2690.37 2605
2690.86 2577
2691.35 2523
2691.84 2543
2692.33 2517
2692.82 2537
2693.31 2578
2693.80 2581
2694.29 2490
2694.78 2526
2695.27 2613
2695.76 2611
2696.25 2669
2696.74 2724
2697.23 2691
2697.72 2801
2698.21 2886
2698.70 2867
2699.19 2865
2699.68 2953
2700.17 3025
2700.66 3102
2701.15 3131
2701.64 3010
2702.13 2984
2702.62 3027
2703.11 3024
2703.61 2855
2704.10 2713
2704.59 2803
2705.08 2693
2705.57 2635
2706.06 2606
2706.55 2532
2707.04 2511
2707.53 2482
2708.02 2417
2708.52 2337
2709.01 2473
2709.50 2434
2709.99 2446
2710.48 2366
2710.97 2427
2711.46 2471
2711.96 2495
2712.45 2436
2712.94 2464
2713.43 2394
2713.92 2460
2714.41 2541
2714.91 2449
2715.40 2474
2715.89 2501
2716.38 2433
2716.87 2493
2717.37 2499
2717.86 2463
2718.35 2532
2718.84 2663
2719.33 2625
2719.83 2551
2720.32 2587
2720.81 2626
2721.30 2634
2721.80 2725
2722.29 2704
2722.78 2719
2723.27 2563
2723.77 2540
2724.26 2490
2724.75 2503
2725.24 2472
2725.74 2445
2726.23 2423
2726.72 2401
2727.22 2385
2727.71 2386
2728.20 2405
2728.70 2334
2729.19 2403
2729.68 2401
2730.18 2413
2730.67 2514
2731.16 2482
2731.65 2514
2732.15 2570
2732.64 2638
2733.14 2718
2733.63 2628
2734.12 2524
2734.62 2564
2735.11 2574
2735.60 2657
2736.10 2553
2736.59 2621
2737.08 2634
2737.58 2692
2738.07 2727
2738.57 2574
2739.06 2493
2739.55 2495
2740.05 2446
2740.54 2482
2741.04 2414
2741.53 2424
2742.03 2372
2742.52 2363
2743.01 2337
2743.51 2322
2744.00 2225
2744.50 2278
2744.99 2304
2745.49 2401
2745.98 2464
2746.48 2514
2746.97 2421
2747.47 2459
2747.96 2502
2748.46 2690
2748.95 2656
2749.45 2676
2749.94 2716
2750.44 2704
2750.93 2667
2751.43 2811
2751.92 2992
2752.42 2945
2752.91 2937
2753.41 2990
2753.90 3118
2754.40 2963
2754.89 2895
2755.39 2982
2755.88 2801
2756.38 2806
2756.87 2767
2757.37 2677
2757.87 2586
2758.36 2502
2758.86 2522
2759.35 2447
2759.85 2510
2760.35 2440
2760.84 2408
2761.34 2455
2761.83 2362
2762.33 2368
2762.83 2405
2763.32 2404
2763.82 2417
2764.31 2445
2764.81 2436
2765.31 2474
2765.80 2461
2766.30 2527
2766.80 2395
2767.29 2396
2767.79 2508
2768.29 2506
2768.78 2508
2769.28 2554
2769.78 2526
2770.27 2557
2770.77 2649
2771.27 2785
2771.76 2769
2772.26 2791
2772.76 2856
2773.26 2818
2773.75 2853
2774.25 2996
2774.75 3087
2775.24 3120
2775.74 3146
2776.24 3114
2776.74 3157
2777.23 3157
2777.73 3059
2778.23 3030
2778.73 2989
2779.22 2959
2779.72 3027
2780.22 2921
2780.72 2982
2781.21 2953
2781.71 2941
2782.21 2946
2782.71 2884
2783.21 2872
2783.70 2907
2784.20 2896
2784.70 2715
2785.20 2800
2785.70 2733
2786.20 2778
2786.69 2772
2787.19 2738
2787.69 2707
2788.19 2621
2788.69 2714
2789.19 2765
2789.68 2628
2790.18 2624
2790.68 2721
2791.18 2830
2791.68 2945
2792.18 3068
2792.68 3252
2793.18 3414
2793.67 3511
2794.17 3750
2794.67 4044
2795.17 4223
2795.67 4207
2796.17 4307
2796.67 4288
2797.17 4150
2797.67 4128
2798.17 4263
2798.67 3850
2799.17 3736
2799.66 3633
2800.16 3522
2800.66 3358
2801.16 3151
2801.66 3176
2802.16 3117
2802.66 3207
2803.16 3120
2803.66 3365
2804.16 3524
2804.66 3654
2805.16 4203
2805.66 4419
2806.16 4629
2806.66 5003
2807.16 5185
2807.66 5408
2808.16 5357
2808.66 5363
2809.16 5149
2809.66 5048
2810.16 4855
2810.66 4556
2811.16 4173
2811.66 3779
2812.17 3593
2812.67 3507
2813.17 3342
2813.67 3224
2814.17 3143
2814.67 3120
2815.17 3147
2815.67 3038
2816.17 3126
2816.67 3097
2817.17 3037
2817.67 3164
2818.18 3295
2818.68 3177
2819.18 3060
2819.68 3178
2820.18 3242
2820.68 3184
2821.18 3090
2821.68 3120
2822.19 3056
2822.69 2958
2823.19 2851
2823.69 2866
2824.19 2813
2824.69 2728
2825.20 2769
2825.70 2779
2826.20 2781
2826.70 2764
2827.20 2719
2827.70 2735
2828.21 2748
2828.71 2740
2829.21 2745
2829.71 2889
2830.22 2863
2830.72 2759
2831.22 2817
2831.72 2850
2832.22 3018
2832.73 3110
2833.23 3018
2833.73 2837
2834.23 2940
2834.74 2910
2835.24 2942
2835.74 2921
2836.24 2796
2836.75 2803
2837.25 2861
2837.75 2708
2838.26 2714
2838.76 2740
2839.26 2637
2839.76 2750
2840.27 2634
2840.77 2679
2841.27 2668
2841.78 2608
2842.28 2663
2842.78 2635
2843.29 2614
2843.79 2720
2844.29 2771
2844.80 2800
2845.30 2885
2845.80 2886
2846.31 2896
2846.81 2906
2847.32 3073
2847.82 2984
2848.32 3060
2848.83 2819
2849.33 2821
2849.83 2872
2850.34 2763
2850.84 2716
2851.35 2739
2851.85 2758
2852.35 2612
2852.86 2708
2853.36 2711
2853.87 2686
2854.37 2582
2854.88 2600
2855.38 2652
2855.88 2738
2856.39 2764
2856.89 2763
2857.40 2800
2857.90 2961
2858.41 2887
2858.91 2863
2859.42 3062
2859.92 3091
2860.43 3048
2860.93 3047
2861.44 3038
2861.94 2909
2862.45 2964
2862.95 2806
2863.46 2649
2863.96 2570
2864.47 2502
2864.97 2467
2865.48 2462
2865.98 2394
2866.49 2391
2866.99 2429
2867.50 2416
2868.00 2452
2868.51 2486
2869.02 2561
2869.52 2489
2870.03 2399
2870.53 2492
2871.04 2460
2871.54 2499
2872.05 2639
2872.56 2621
2873.06 2665
2873.57 2515
2874.07 2562
2874.58 2667
2875.09 2553
2875.59 2661
2876.10 2731
2876.61 2676
2877.11 2637
2877.62 2741
2878.12 2707
2878.63 2752
2879.14 2721
2879.64 2574
2880.15 2657
2880.66 2799
2881.16 2846
2881.67 2913
2882.18 3105
2882.68 3174
2883.19 3424
2883.70 3593
2884.20 3801
2884.71 4217
2885.22 4536
2885.73 4733
2886.23 4907
2886.74 4844
2887.25 4958
2887.75 4753
2888.26 4648
2888.77 4430
2889.28 4265
2889.78 4041
2890.29 3778
2890.80 3670
2891.31 3422
2891.81 3355
2892.32 3215
2892.83 3173
2893.34 3002
2893.84 2991
2894.35 3063
2894.86 3094
2895.37 3091
2895.88 3060
2896.38 3158
2896.89 3164
2897.40 3097
2897.91 3229
2898.42 3374
2898.92 3376
2899.43 3499
2899.94 3530
2900.45 3685
2900.96 3660
2901.47 3770
2901.98 3765
2902.48 3763
2902.99 3770
2903.50 3833
2904.01 3767
2904.52 3852
2905.03 3763
2905.54 3713
2906.04 3701
2906.55 3687
2907.06 3460
2907.57 3371
2908.08 3356
2908.59 3329
2909.10 3264
2909.61 3117
2910.12 3037
2910.63 3105
2911.14 3067
2911.64 3015
2912.15 3064
2912.66 3102
2913.17 3118
2913.68 3104
2914.19 3059
2914.70 2945
2915.21 2867
2915.72 2934
2916.23 2921
2916.74 2781
2917.25 2763
2917.76 2766
2918.27 2736
2918.78 2825
2919.29 2834
2919.80 2913
2920.31 3069
2920.82 3224
2921.33 3533
2921.84 3676
2922.35 4054
2922.86 4236
2923.37 4544
2923.88 4909
2924.39 4966
2924.90 4910
2925.41 4913
2925.92 4935
2926.44 4708
2926.95 4450
2927.46 4163
2927.97 3945
2928.48 3616
2928.99 3435
2929.50 3332
2930.01 3057
2930.52 2891
2931.03 2880
2931.54 2800
2932.05 2791
2932.57 2884
2933.08 2803
2933.59 2840
2934.10 2889
2934.61 2961
2935.12 2881
2935.63 2895
2936.15 2973
2936.66 2959
2937.17 2829
2937.68 2722
2938.19 2832
2938.70 2754
2939.22 2709
2939.73 2811
2940.24 2842
2940.75 2888
2941.26 2985
2941.77 2888
2942.29 2903
2942.80 3051
2943.31 3248
2943.82 3430
2944.34 3475
2944.85 3525
2945.36 3504
2945.87 3611
2946.38 3531
2946.90 3578
2947.41 3555
2947.92 3254
2948.43 3189
2948.95 3193
2949.46 3134
2949.97 3099
2950.48 3033
2951.00 2964
2951.51 2980
2952.02 2841
2952.54 2771
2953.05 2763
2953.56 2828
2954.08 2833
2954.59 2662
2955.10 2687
2955.61 2740
2956.13 2705
2956.64 2616
2957.15 2717
2957.67 2751
2958.18 2903
2958.69 3009
2959.21 2997
2959.72 3139
2960.23 3170
2960.75 3161
2961.26 3141
2961.78 3209
2962.29 3121
2962.80 3231
2963.32 3078
2963.83 3090
2964.35 3136
2964.86 2932
2965.37 2780
2965.89 2775
2966.40 2790
2966.92 2703
2967.43 2590
2967.94 2639
2968.46 2681
2968.97 2689
2969.49 2663
2970.00 2639
2970.52 2604
2971.03 2610
2971.54 2745
2972.06 2675
2972.57 2696
2973.09 2595
2973.60 2683
2974.12 2721
2974.63 2650
2975.15 2659
2975.66 2642
2976.18 2607
2976.69 2583
2977.21 2709
2977.72 2737
2978.24 2831
2978.75 2868
2979.27 2951
2979.78 2961
2980.30 2888
2980.81 2970
2981.33 2873
2981.84 2952
2982.36 2943
2982.88 2864
2983.39 2976
2983.91 2907
2984.42 2986
2984.94 2933
2985.45 2962
2985.97 2982
2986.49 3126
2987.00 3097
2987.52 3033
2988.03 3038
2988.55 3054
2989.07 3236
2989.58 3098
2990.10 3224
2990.61 3270
2991.13 3243
2991.65 3191
2992.16 3215
2992.68 3321
2993.20 3455
2993.71 3771
2994.23 3983
2994.75 4016
2995.26 4156
2995.78 4439
2996.30 4557
2996.81 4632
2997.33 4832
2997.85 4650
2998.36 4651
2998.88 4575
2999.40 4460
2999.91 4421
3000.43 4302
3000.95 4328
3001.46 4257
3001.98 4334
3002.50 4402
3003.02 4648
3003.53 4856
3004.05 4886
3004.57 4820
3005.09 4799
3005.60 4700
3006.12 4573
3006.64 4273
3007.16 4146
3007.67 3835
3008.19 3646
3008.71 3398
3009.23 3201
3009.74 3113
3010.26 3065
3010.78 2921
3011.30 2809
3011.82 2897
3012.33 2921
3012.85 2916
3013.37 2932
3013.89 3013
3014.41 3097
3014.93 3122
3015.44 3209
3015.96 3215
3016.48 3202
3017.00 3404
3017.52 3539
3018.04 3433
3018.55 3361
3019.07 3437
3019.59 3564
3020.11 3639
3020.63 3400
3021.15 3524
3021.67 3552
3022.19 3644
3022.71 3501
3023.22 3650
3023.74 3716
3024.26 3799
3024.78 3644
3025.30 3467
3025.82 3559
3026.34 3489
3026.86 3278
3027.38 3351
3027.90 3248
3028.42 3296
3028.94 3221
3029.46 3053
3029.98 3187
3030.49 3219
3031.01 3410
3031.53 3540
3032.05 3702
3032.57 3988
3033.09 4057
3033.61 4239
3034.13 4395
3034.65 4716
3035.17 4770
3035.69 4675
3036.21 4656
3036.73 4556
3037.25 4491
3037.77 4239
3038.29 4153
3038.81 3977
3039.34 3803
3039.86 3534
3040.38 3453
3040.90 3277
3041.42 3192
3041.94 3102
3042.46 3191
3042.98 3191
3043.50 3161
3044.02 3154
3044.54 3089
3045.06 3098
3045.58 3157
3046.10 3115
3046.63 3038
3047.15 3087
3047.67 3138
3048.19 3126
3048.71 3054
3049.23 3091
3049.75 2928
3050.27 2917
3050.79 2951
3051.32 2880
3051.84 2777
3052.36 2818
3052.88 2869
3053.40 2818
3053.92 2714
3054.45 2760
3054.97 2750
3055.49 2814
3056.01 2799
3056.53 2784
3057.05 2729
3057.58 2818
3058.10 2671
3058.62 2800
3059.14 2713
3059.66 2599
3060.19 2742
3060.71 2739
3061.23 2744
3061.75 2834
3062.28 2878
3062.80 2944
3063.32 2937
3063.84 2940
3064.37 2955
3064.89 2958
3065.41 2955
3065.93 2889
3066.46 2815
3066.98 2774
3067.50 2803
3068.02 2676
3068.55 2686
3069.07 2811
3069.59 2741
3070.12 2811
3070.64 2820
3071.16 2841
3071.69 2843
3072.21 2852
3072.73 2903
3073.26 3046
3073.78 3018
3074.30 3051
3074.83 3179
3075.35 3053
3075.87 3081
3076.40 3189
3076.92 3262
3077.44 3315
3077.97 3470
3078.49 3440
3079.01 3459
3079.54 3503
3080.06 3475
3080.59 3567
3081.11 3563
3081.63 3443
3082.16 3427
3082.68 3497
3083.21 3457
3083.73 3214
3084.25 3311
3084.78 3240
3085.30 3159
3085.83 3153
3086.35 3064
3086.88 3136
3087.40 2962
3087.93 3034
3088.45 3021
3088.97 3051
3089.50 3095
3090.02 3196
3090.55 3124
3091.07 3101
3091.60 3119
3092.12 3204
3092.65 3175
3093.17 3057
3093.70 3151
3094.22 3196
3094.75 3216
3095.27 3336
3095.80 3395
3096.32 3553
3096.85 3649
3097.37 3745
3097.90 3915
3098.43 4197
3098.95 4571
3099.48 4984
3100.00 5482
3100.53 6035
3101.05 6416
3101.58 6659
3102.10 7192
3102.63 7207
3103.16 7319
3103.68 7085
3104.21 6454
3104.73 5874
3105.26 5412
3105.79 5025
3106.31 4485
3106.84 4194
3107.36 3958
3107.89 3687
3108.42 3439
3108.94 3359
3109.47 3340
3110.00 3380
3110.52 3554
3111.05 3432
3111.57 3363
3112.10 3233
3112.63 3133
3113.15 3067
3113.68 3025
3114.21 2848
3114.74 2779
3115.26 2826
3115.79 2629
3116.32 2671
3116.84 2704
3117.37 2618
3117.90 2689
3118.42 2678
3118.95 2709
3119.48 2761
3120.01 2778
3120.53 2791
3121.06 2673
3121.59 2731
3122.11 2839
3122.64 2818
3123.17 2899
3123.70 2863
3124.22 2827
3124.75 2812
3125.28 2809
3125.81 2779
3126.34 2850
3126.86 2791
3127.39 2806
3127.92 2796
3128.45 2748
3128.98 2698
3129.50 2751
3130.03 2685
3130.56 2590
3131.09 2559
3131.62 2596
3132.14 2556
3132.67 2629
3133.20 2709
3133.73 2611
3134.26 2669
3134.79 2808
3135.31 2734
3135.84 2699
3136.37 2648
3136.90 2775
3137.43 2784
3137.96 2735
3138.49 2760
3139.02 2780
3139.54 2714
3140.07 2724
3140.60 2679
3141.13 2665
3141.66 2738
3142.19 2807
3142.72 2862
3143.25 2944
3143.78 2965
3144.31 3108
3144.84 3239
3145.37 3298
3145.89 3265
3146.42 3451
3146.95 3391
3147.48 3491
3148.01 3545
3148.54 3512
3149.07 3344
3149.60 3271
3150.13 3235
3150.66 3222
3151.19 3197
3151.72 3039
3152.25 2992
3152.78 2950
3153.31 2953
3153.84 2883
3154.37 2811
3154.90 2925
3155.43 2884
3155.96 2771
3156.49 2801
3157.02 2896
3157.55 2819
3158.08 2767
3158.61 2771
3159.14 2868
3159.68 2765
3160.21 2769
3160.74 2756
3161.27 2817
3161.80 2715
3162.33 2796
3162.86 2804
3163.39 2942
3163.92 2886
3164.45 2833
3164.98 2946
3165.51 3005
3166.05 3033
3166.58 3035
3167.11 3151
3167.64 3130
3168.17 3085
3168.70 3022
3169.23 3020
3169.76 2965
3170.30 3043
3170.83 2958
3171.36 2866
3171.89 2798
3172.42 2784
3172.95 2696
3173.49 2733
3174.02 2747
3174.55 2790
3175.08 2796
3175.61 2701
3176.15 2831
3176.68 2786
3177.21 2792
3177.74 2921
3178.27 2970
3178.81 2983
3179.34 2904
3179.87 2868
3180.40 2890
3180.93 2786
3181.47 2742
3182.00 2688
3182.53 2644
3183.06 2679
3183.60 2643
3184.13 2667
3184.66 2699
3185.20 2683
3185.73 2618
3186.26 2772
3186.79 2553
3187.33 2540
3187.86 2563
3188.39 2674
3188.93 2669
3189.46 2675
3189.99 2588
3190.52 2617
3191.06 2761
3191.59 2794
3192.12 2637
3192.66 2684
3193.19 2721
3193.72 2635
3194.26 2710
3194.79 2684
3195.33 2778
3195.86 2609
3196.39 2677
3196.93 2793
3197.46 2866
3197.99 2864
3198.53 2975
3199.06 2832
3199.60 3003
3200.13 3052
3200.66 3139
3201.20 3129
3201.73 3190
3202.27 3207
3202.80 3188
3203.33 3265
3203.87 3322
3204.40 3207
3204.94 3080
3205.47 3100
3206.01 3142
3206.54 3150
3207.07 3018
3207.61 3077
3208.14 3186
3208.68 3154
3209.21 3165
3209.75 3154
3210.28 3106
3210.82 3137
3211.35 3020
3211.89 3021
3212.42 3006
3212.96 3088
3213.49 2999
3214.03 2943
3214.56 2975
3215.10 2906
3215.63 2874
3216.17 2976
3216.70 2878
3217.24 3022
3217.78 2983
3218.31 3029
3218.85 3192
3219.38 3078
3219.92 3061
3220.45 3141
3220.99 3188
3221.52 3197
3222.06 3182
3222.60 3164
3223.13 3125
3223.67 3077
3224.20 3132
3224.74 3181
3225.28 3108
3225.81 3077
3226.35 3064
3226.88 3053
3227.42 3055
3227.96 2849
3228.49 2844
3229.03 2776
3229.57 2830
3230.10 2818
3230.64 2738
3231.18 2667
3231.71 2674
3232.25 2762
3232.79 2715
3233.32 2736
3233.86 2730
3234.40 2801
3234.93 2710
3235.47 2814
3236.01 2917
3236.54 2987
3237.08 3040
3237.62 3015
3238.15 3149
3238.69 3140
3239.23 3118
3239.77 3176
3240.30 3119
3240.84 3102
3241.38 3045
3241.92 3034
3242.45 2866
3242.99 2868
3243.53 2860
3244.07 2790
3244.60 2715
3245.14 2683
3245.68 2822
3246.22 2845
3246.75 2822
3247.29 2761
3247.83 2748
3248.37 2919
3248.91 2895
3249.44 2902
3249.98 2943
3250.52 3043
3251.06 3125
3251.60 3175
3252.14 3172
3252.67 3197
3253.21 3256
3253.75 3406
3254.29 3470
3254.83 3458
3255.37 3506
3255.90 3554
3256.44 3596
3256.98 3648
3257.52 3723
3258.06 3693
3258.60 3685
3259.14 3792
3259.68 3858
3260.21 4036
3260.75 4131
3261.29 4452
3261.83 4456
3262.37 4520
3262.91 4584
3263.45 4760
3263.99 4920
3264.53 5119
3265.07 5272
3265.61 5236
3266.15 5127
3266.69 5046
3267.23 4896
3267.76 4803
3268.30 4568
3268.84 4393
3269.38 4153
3269.92 3788
3270.46 3487
3271.00 3485
3271.54 3501
3272.08 3323
3272.62 3314
3273.16 3295
3273.70 3406
3274.24 3351
3274.78 3391
3275.32 3514
3275.86 3634
3276.40 3545
3276.94 3585
3277.48 3586
3278.03 3648
3278.57 3661
3279.11 3568
3279.65 3557
3280.19 3548
3280.73 3558
3281.27 3714
3281.81 3426
3282.35 3494
3282.89 3549
3283.43 3615
3283.97 3682
3284.51 3605
3285.05 3485
3285.60 3532
3286.14 3667
3286.68 3637
3287.22 3636
3287.76 3613
3288.30 3600
3288.84 3658
3289.38 3733
3289.93 3815
3290.47 4037
3291.01 4256
3291.55 4367
3292.09 4750
3292.63 5368
3293.18 5752
3293.72 5970
3294.26 6106
3294.80 6213
3295.34 6427
3295.88 6460
3296.43 6428
3296.97 6120
3297.51 5718
3298.05 5478
3298.59 5145
3299.14 4925
3299.68 4636
3300.22 4400
3300.76 4254
3301.31 4271
3301.85 3990
3302.39 3884
3302.93 3939
3303.48 3971
3304.02 4060
3304.56 4046
3305.10 3785
3305.65 3973
3306.19 4004
3306.73 3876
3307.27 3761
3307.82 3747
3308.36 3978
3308.90 4107
3309.45 3952
3309.99 3838
3310.53 3960
3311.07 4093
3311.62 4311
3312.16 4298
3312.70 4486
3313.25 4567
3313.79 4620
3314.33 4913
3314.88 5064
3315.42 5131
3315.97 5102
3316.51 5395
3317.05 5447
3317.60 5503
3318.14 5489
3318.68 5488
3319.23 5382
3319.77 5486
3320.32 5299
3320.86 5394
3321.40 5406
3321.95 5402
3322.49 5308
3323.04 5320
3323.58 5137
3324.12 5081
3324.67 4903
3325.21 4763
3325.76 4851
3326.30 4753
3326.85 4602
3327.39 4654
3327.93 4679
3328.48 4709
3329.02 4879
3329.57 5261
3330.11 5844
3330.66 6635
3331.20 7952
3331.75 9513
3332.29 11460
3332.84 13732
3333.38 16016
3333.93 18064
3334.47 19714
3335.02 21077
3335.56 21325
3336.11 21478
3336.65 20931
3337.20 19797
3337.74 18314
3338.29 16248
3338.83 14479
3339.38 12365
3339.92 10536
3340.47 9068
3341.02 7800
3341.56 6734
3342.11 5965
3342.65 5447
3343.20 4905
3343.74 4624
3344.29 4298
3344.84 4200
3345.38 4016
3345.93 3998
3346.47 3973
3347.02 3949
3347.57 3895
3348.11 3828
3348.66 3761
3349.21 3739
3349.75 3728
3350.30 3779
3350.84 3909
3351.39 3875
3351.94 3879
3352.48 4069
3353.03 4202
3353.58 4241
3354.12 4201
3354.67 4374
3355.22 4402
3355.76 4462
3356.31 4293
3356.86 4236
3357.40 4012
3357.95 3903
3358.50 3780
3359.05 3753
3359.59 3817
3360.14 3676
3360.69 3525
3361.23 3583
3361.78 3489
3362.33 3452
3362.88 3334
3363.42 3312
3363.97 3348
3364.52 3472
3365.07 3439
3365.61 3379
3366.16 3314
3366.71 3299
3367.26 3350
3367.80 3385
3368.35 3317
3368.90 3283
3369.45 3291
3370.00 3393
3370.54 3552
3371.09 3538
3371.64 3609
3372.19 3754
3372.74 3696
3373.28 3759
3373.83 3729
3374.38 3690
3374.93 3641
3375.48 3541
3376.03 3428
3376.57 3226
3377.12 3321
3377.67 3218
3378.22 3052
3378.77 3055
3379.32 3041
3379.87 2942
3380.42 2966
3380.96 3016
3381.51 2904
3382.06 2983
3382.61 3009
3383.16 3017
3383.71 2970
3384.26 2961
3384.81 2967
3385.36 2915
3385.91 2927
3386.45 2916
3387.00 2940
3387.55 2879
3388.10 2844
3388.65 2896
3389.20 2866
3389.75 2938
3390.30 2946
3390.85 2988
3391.40 2971
3391.95 2878
3392.50 2882
3393.05 2890
3393.60 2971
3394.15 2971
3394.70 2893
3395.25 2908
3395.80 3017
3396.35 3070
3396.90 2990
3397.45 3064
3398.00 3032
3398.55 2907
3399.10 2912
3399.65 2926
3400.20 2855
3400.75 2795
3401.30 2756
3401.85 2695
3402.40 2641
3402.95 2577
3403.50 2614
3404.06 2635
3404.61 2573
3405.16 2555
3405.71 2598
3406.26 2707
3406.81 2692
3407.36 2667
3407.91 2640
3408.46 2697
3409.01 2731
3409.56 2738
3410.12 2833
3410.67 2772
3411.22 2811
3411.77 2917
3412.32 2938
3412.87 2893
3413.42 3027
3413.98 3035
3414.53 3053
3415.08 2981
3415.63 2892
3416.18 2914
3416.73 2853
3417.29 2854
3417.84 2798
3418.39 2738
3418.94 2716
3419.49 2790
3420.05 2624
3420.60 2577
3421.15 2710
3421.70 2795
3422.25 2862
3422.81 2851
3423.36 2974
3423.91 3033
3424.46 3071
3425.01 2935
3425.57 2931
3426.12 2922
3426.67 2832
3427.23 2779
3427.78 2652
3428.33 2712
3428.88 2623
3429.44 2553
3429.99 2715
3430.54 2602
3431.09 2686
3431.65 2627
3432.20 2620
3432.75 2699
3433.31 2702
3433.86 2605
3434.41 2598
3434.97 2602
3435.52 2730
3436.07 2656
3436.63 2741
3437.18 2758
3437.73 2692
3438.29 2734
3438.84 2763
3439.39 2778
3439.95 2766
3440.50 2774
3441.05 2702
3441.61 2782
3442.16 2769
3442.72 2649
3443.27 2618
3443.82 2668
3444.38 2611
3444.93 2609
3445.48 2567
3446.04 2624
3446.59 2633
3447.15 2528
3447.70 2541
3448.26 2642
3448.81 2605
3449.36 2600
3449.92 2575
3450.47 2588
3451.03 2462
3451.58 2400
3452.14 2491
3452.69 2506
3453.25 2433
3453.80 2449
3454.36 2473
3454.91 2496
3455.47 2381
3456.02 2441
3456.58 2439
3457.13 2474
3457.69 2428
3458.24 2426
3458.80 2428
3459.35 2339
3459.91 2411
3460.46 2479
3461.02 2540
3461.57 2567
3462.13 2634
3462.68 2711
3463.24 2675
3463.79 2647
3464.35 2762
3464.90 2824
3465.46 2825
3466.02 2865
3466.57 2975
3467.13 2977
3467.68 2976
3468.24 2865
3468.80 2961
3469.35 2937
3469.91 2858
3470.46 2767
3471.02 2864
3471.58 2869
3472.13 2858
3472.69 2822
3473.24 2898
3473.80 2917
3474.36 2934
3474.91 2752
3475.47 2670
3476.03 2883
3476.58 2947
3477.14 2981
3477.70 3080
3478.25 3207
3478.81 3163
3479.37 3325
3479.92 3397
3480.48 3447
3481.04 3374
3481.59 3397
3482.15 3303
3482.71 3369
3483.26 3342
3483.82 3307
3484.38 3373
3484.94 3476
3485.49 3351
3486.05 3330
3486.61 3534
3487.17 3608
3487.72 3935
3488.28 4156
3488.84 4325
3489.40 4539
3489.95 4892
3490.51 5047
3491.07 5291
3491.63 5422
3492.18 5272
3492.74 5311
3493.30 5158
3493.86 5183
3494.42 5165
3494.97 5093
3495.53 4941
3496.09 4862
3496.65 5211
3497.21 5411
3497.76 5632
3498.32 5917
3498.88 5984
3499.44 6304
3500.00 6750
3500.56 7113
3501.11 7601
3501.67 8115
3502.23 8745
3502.79 9112
3503.35 9759
3503.91 10164
3504.47 10227
3505.03 10360
3505.58 10339
3506.14 9783
3506.70 9349
3507.26 8905
3507.82 8091
3508.38 7277
3508.94 6372
3509.50 5762
3510.06 5149
3510.62 4564
3511.17 4116
3511.73 3763
3512.29 3554
3512.85 3354
3513.41 3292
3513.97 3109
3514.53 3018
3515.09 2992
3515.65 2952
3516.21 2986
3516.77 2941
3517.33 2889
3517.89 2891
3518.45 2937
3519.01 2980
3519.57 3040
3520.13 3090
3520.69 3089
3521.25 3008
3521.81 3232
3522.37 3198
3522.93 3108
3523.49 3154
3524.05 3155
3524.61 3099
3525.17 3066
3525.73 2965
3526.29 2899
3526.85 2997
3527.41 2818
3527.97 2822
3528.54 2782
3529.10 2781
3529.66 2794
3530.22 2792
3530.78 2833
3531.34 2767
3531.90 2905
3532.46 2963
3533.02 3112
3533.58 3080
3534.14 3148
3534.71 3109
3535.27 3241
3535.83 3243
3536.39 3155
3536.95 3082
3537.51 3093
3538.07 3183
3538.64 3075
3539.20 3155
3539.76 3188
3540.32 3088
3540.88 3040
3541.44 3105
3542.00 3030
3542.57 3071
3543.13 3160
3543.69 3186
3544.25 3086
3544.81 3104
3545.38 3063
3545.94 3061
3546.50 3055
3547.06 2943
3547.62 2851
3548.19 2850
3548.75 2733
3549.31 2828
3549.87 2821
3550.44 2872
3551.00 2881
3551.56 2916
3552.12 2971
3552.69 3030
3553.25 3160
3553.81 3136
3554.37 3134
3554.94 3171
3555.50 3201
3556.06 3157
3556.63 3110
3557.19 3040
3557.75 2998
3558.31 3033
3558.88 2923
3559.44 2884
3560.00 2866
3560.57 2778
3561.13 2816
3561.69 2789
3562.26 2859
3562.82 2756
3563.38 2706
3563.95 2739
3564.51 2714
3565.07 2730
3565.64 2746
3566.20 2743
3566.77 2690
3567.33 2543
3567.89 2653
3568.46 2660
3569.02 2631
3569.59 2543
3570.15 2689
3570.71 2638
3571.28 2569
3571.84 2530
3572.41 2616
3572.97 2667
3573.53 2722
3574.10 2838
3574.66 2795
3575.23 2860
3575.79 2922
3576.36 2928
3576.92 2897
3577.48 2926
3578.05 2843
3578.61 2873
3579.18 2898
3579.74 2942
3580.31 2809
3580.87 2769
3581.44 2631
3582.00 2726
3582.57 2675
3583.13 2575
3583.70 2601
3584.26 2586
3584.83 2543
3585.39 2484
3585.96 2568
3586.52 2540
3587.09 2548
3587.65 2576
3588.22 2549
3588.79 2645
3589.35 2575
3589.92 2490
3590.48 2562
3591.05 2614
3591.61 2614
3592.18 2626
3592.74 2630
3593.31 2677
3593.88 2649
3594.44 2680
3595.01 2741
3595.57 2715
3596.14 2715
3596.71 2800
3597.27 2817
3597.84 2896
3598.40 2863
3598.97 2904
3599.54 2811
3600.10 2731
3600.67 2808
3601.24 2900
3601.80 2837
3602.37 2754
3602.94 2757
3603.50 2690
3604.07 2647
3604.64 2599
3605.20 2606
3605.77 2558
3606.34 2577
3606.90 2569
3607.47 2521
3608.04 2588
3608.60 2444
3609.17 2397
3609.74 2353
3610.30 2386
3610.87 2338
3611.44 2431
3612.01 2491
3612.57 2851
3613.14 3040
3613.71 3367
3614.28 3690
3614.84 4340
3615.41 4799
3615.98 5152
3616.55 5773
3617.11 6290
3617.68 6472
3618.25 6608
3618.82 6487
3619.39 6364
3619.95 5862
3620.52 5645
3621.09 5224
3621.66 4634
3622.23 4263
3622.79 3633
3623.36 3391
3623.93 3126
3624.50 2884
3625.07 2736
3625.63 2611
3626.20 2575
3626.77 2582
3627.34 2528
3627.91 2465
3628.48 2609
3629.05 2543
3629.61 2561
3630.18 2353
3630.75 2457
3631.32 2533
3631.89 2503
3632.46 2501
3633.03 2439
3633.60 2405
3634.16 2401
3634.73 2492
3635.30 2545
3635.87 2497
3636.44 2591
3637.01 2525
3637.58 2472
3638.15 2558
3638.72 2674
3639.29 2824
3639.86 2857
3640.43 2843
3641.00 2914
3641.57 3029
3642.14 3112
3642.71 3046
3643.27 2928
3643.84 3066
3644.41 3108
3644.98 3128
3645.55 3024
3646.12 3016
3646.69 3036
3647.26 2974
3647.83 3037
3648.40 3064
3648.97 3075
3649.54 3000
3650.12 3005
3650.69 3146
3651.26 3128
3651.83 3072
3652.40 3144
3652.97 3237
3653.54 3235
3654.11 3315
3654.68 3257
3655.25 3299
3655.82 3282
3656.39 3373
3656.96 3416
3657.53 3560
3658.10 3437
3658.67 3655
3659.25 3577
3659.82 3563
3660.39 3480
3660.96 3435
3661.53 3380
3662.10 3233
3662.67 3281
3663.24 3161
3663.81 3291
3664.39 3446
3664.96 3403
3665.53 3484
3666.10 3494
3666.67 3434
3667.24 3447
3667.81 3499
3668.39 3376
3668.96 3284
3669.53 3114
3670.10 3094
3670.67 3073
3671.25 3064
3671.82 3035
3672.39 2999
3672.96 3024
3673.53 3129
3674.11 3130
3674.68 3144
3675.25 3150
3675.82 3137
3676.39 3090
3676.97 3127
3677.54 3054
3678.11 2924
3678.68 3004
3679.26 3078
3679.83 2809
3680.40 2851
3680.97 2938
3681.55 2837
3682.12 2819
3682.69 2795
3683.27 2835
3683.84 2923
3684.41 2985
3684.98 3059
3685.56 3222
3686.13 3219
3686.70 3344
3687.28 3457
3687.85 3512
3688.42 3757
3689.00 3648
3689.57 3692
3690.14 3680
3690.72 3699
3691.29 3534
3691.86 3393
3692.44 3281
3693.01 3151
3693.58 2972
3694.16 2933
3694.73 2790
3695.31 2746
3695.88 2628
3696.45 2626
3697.03 2641
3697.60 2602
3698.18 2601
3698.75 2586
3699.32 2730
3699.90 2714
3700.47 2704
3701.05 2666
3701.62 2736
3702.19 2674
3702.77 2798
3703.34 2768
3703.92 2832
3704.49 2659
3705.07 2797
3705.64 2735
3706.22 2723
3706.79 2648
3707.37 2636
3707.94 2608
3708.51 2632
3709.09 2688
3709.66 2648
3710.24 2618
3710.81 2613
3711.39 2661
3711.96 2605
3712.54 2698
3713.11 2674
3713.69 2690
3714.27 2806
3714.84 2817
3715.42 2747
3715.99 2809
3716.57 2973
3717.14 2977
3717.72 3053
3718.29 3201
3718.87 3272
3719.44 3185
3720.02 3213
3720.60 3082
3721.17 2995
3721.75 2993
3722.32 2930
3722.90 2796
3723.47 2782
3724.05 2704
3724.63 2522
3725.20 2573
3725.78 2653
3726.36 2597
3726.93 2555
3727.51 2562
3728.08 2846
3728.66 2986
3729.24 3016
3729.81 3274
3730.39 3306
3730.97 3373
3731.54 3537
3732.12 3683
3732.70 3758
3733.27 3877
3733.85 3752
3734.43 3726
3735.00 3665
3735.58 3594
3736.16 3415
3736.73 3381
3737.31 3275
3737.89 3033
3738.47 2970
3739.04 2979
3739.62 2798
3740.20 2734
3740.77 2686
3741.35 2684
3741.93 2682
3742.51 2631
3743.08 2561
3743.66 2621
3744.24 2653
3744.82 2654
3745.39 2561
3745.97 2550
3746.55 2565
3747.13 2744
3747.71 2753
3748.28 2710
3748.86 2608
3749.44 2676
3750.02 2529
3750.59 2498
3751.17 2531
3751.75 2464
3752.33 2477
3752.91 2507
3753.49 2558
3754.06 2499
3754.64 2634
3755.22 2665
3755.80 2927
3756.38 2805
3756.96 2933
3757.53 3088
3758.11 3174
3758.69 3240
3759.27 3241
3759.85 3074
3760.43 3182
3761.01 3210
3761.59 3114
3762.17 3065
3762.74 2894
3763.32 2818
3763.90 2764
3764.48 2612
3765.06 2579
3765.64 2504
3766.22 2499
3766.80 2487
3767.38 2342
3767.96 2343
3768.54 2415
3769.12 2461
3769.70 2479
3770.27 2339
3770.85 2416
3771.43 2464
3772.01 2386
3772.59 2393
3773.17 2471
3773.75 2410
3774.33 2314
3774.91 2361
3775.49 2398
3776.07 2290
3776.65 2254
3777.23 2353
3777.81 2384
3778.39 2405
3778.97 2349
3779.55 2335
3780.13 2445
3780.71 2377
3781.29 2389
3781.88 2417
3782.46 2394
3783.04 2451
3783.62 2468
3784.20 2396
3784.78 2449
3785.36 2363
3785.94 2344
3786.52 2405
3787.10 2439
3787.68 2407
3788.26 2516
3788.84 2543
3789.43 2528
3790.01 2562
3790.59 2505
3791.17 2460
3791.75 2438
3792.33 2441
3792.91 2513
3793.49 2601
3794.08 2583
3794.66 2580
3795.24 2582
3795.82 2489
3796.40 2477
3796.98 2486
3797.56 2541
3798.15 2561
3798.73 2721
3799.31 2795
3799.89 2826
3800.47 2821
3801.06 2928
3801.64 3010
3802.22 2954
3802.80 3002
3803.38 2948
3803.97 2778
3804.55 2807
3805.13 2830
3805.71 2865
3806.29 2858
3806.88 2973
3807.46 2989
3808.04 3085
3808.62 3047
3809.21 3140
3809.79 3091
3810.37 3036
3810.95 3009
3811.54 3171
3812.12 3199
3812.70 3185
3813.29 3101
3813.87 3215
3814.45 3319
3815.03 3189
3815.62 3261
3816.20 3105
3816.78 3055
3817.37 3055
3817.95 2860
3818.53 2762
3819.12 2657
3819.70 2641
3820.28 2650
3820.87 2537
3821.45 2430
3822.03 2422
3822.62 2386
3823.20 2413
3823.78 2337
3824.37 2308
3824.95 2366
3825.54 2334
3826.12 2308
3826.70 2333
3827.29 2311
3827.87 2429
3828.46 2444
3829.04 2460
3829.62 2477
3830.21 2578
3830.79 2601
3831.38 2706
3831.96 2711
3832.54 2644
3833.13 2585
3833.71 2594
3834.30 2593
3834.88 2544
3835.47 2595
3836.05 2580
3836.64 2588
3837.22 2542
3837.81 2628
3838.39 2540
3838.98 2459
3839.56 2479
3840.15 2433
3840.73 2505
3841.31 2476
3841.90 2452
3842.49 2574
3843.07 2516
3843.66 2509
3844.24 2383
3844.83 2408
3845.41 2458
3846.00 2455
3846.58 2417
3847.17 2459
3847.75 2492
3848.34 2500
3848.92 2537
3849.51 2547
3850.10 2483
3850.68 2615
3851.27 2697
3851.85 2646
3852.44 2685
3853.02 2710
3853.61 2666
3854.20 2717
3854.78 2824
3855.37 3030
3855.95 3176
3856.54 3419
3857.13 3913
3857.71 4298
3858.30 4755
3858.89 5361
3859.47 5875
3860.06 6363
3860.64 6815
3861.23 7003
3861.82 7220
3862.40 7279
3862.99 7103
3863.58 6882
3864.16 6605
3864.75 6396
3865.34 5912
3865.92 5470
3866.51 5332
3867.10 4921
3867.69 4466
3868.27 4342
3868.86 4061
3869.45 3769
3870.03 3698
3870.62 3587
3871.21 3604
3871.80 3509
3872.38 3407
3872.97 3560
3873.56 3574
3874.15 3579
3874.73 3486
3875.32 3425
3875.91 3428
3876.50 3303
3877.08 3202
3877.67 3058
3878.26 3055
3878.85 2948
3879.43 2870
3880.02 2673
3880.61 2622
3881.20 2762
3881.79 2699
3882.37 2631
3882.96 2512
3883.55 2521
3884.14 2562
3884.73 2563
3885.32 2568
3885.90 2635
3886.49 2753
3887.08 2817
3887.67 2788
3888.26 2841
3888.85 2916
3889.44 2996
3890.02 3207
3890.61 3297
3891.20 3308
3891.79 3327
3892.38 3372
3892.97 3453
3893.56 3509
3894.15 3492
3894.74 3625
3895.32 3558
3895.91 3642
3896.50 3487
3897.09 3337
3897.68 3454
3898.27 3368
3898.86 3260
3899.45 3150
3900.04 3095
3900.63 3068
3901.22 3026
3901.81 2938
3902.40 2878
3902.99 2810
3903.58 2643
3904.17 2650
3904.76 2605
3905.35 2478
3905.94 2395
3906.53 2383
3907.12 2332
3907.71 2322
3908.30 2369
3908.89 2343
3909.48 2285
3910.07 2208
3910.66 2274
3911.25 2285
3911.84 2189
3912.43 2106
3913.02 2167
3913.61 2116
3914.20 2126
3914.79 2291
3915.38 2190
3915.97 2220
3916.56 2228
3917.15 2279
3917.74 2213
3918.33 2155
3918.92 2291
3919.52 2262
3920.11 2228
3920.70 2314
3921.29 2280
3921.88 2240
3922.47 2225
3923.06 2158
3923.65 2150
3924.24 2225
3924.84 2266
3925.43 2306
3926.02 2336
3926.61 2240
3927.20 2229
3927.79 2235
3928.38 2215
3928.98 2243
3929.57 2234
3930.16 2254
3930.75 2264
3931.34 2277
3931.93 2281
3932.53 2220
3933.12 2173
3933.71 2099
3934.30 2162
3934.89 2129
3935.49 2203
3936.08 2205
3936.67 2218
3937.26 2237
3937.86 2256
3938.45 2194
3939.04 2239
3939.63 2351
3940.23 2352
3940.82 2322
3941.41 2308
3942.00 2297
3942.60 2363
3943.19 2349
3943.78 2324
3944.37 2279
3944.97 2279
3945.56 2215
3946.15 2169
3946.75 2174
3947.34 2239
3947.93 2123
3948.52 2168
3949.12 2207
3949.71 2201
3950.30 2302
3950.90 2255
3951.49 2373
3952.08 2351
3952.68 2340
3953.27 2280
3953.86 2212
3954.46 2232
3955.05 2176
3955.65 2212
3956.24 2226
3956.83 2228
3957.43 2178
3958.02 2215
3958.61 2253
3959.21 2193
3959.80 2187
3960.40 2209
3960.99 2266
3961.58 2237
3962.18 2247
3962.77 2334
3963.37 2430
3963.96 2533
3964.55 2584
3965.15 2728
3965.74 2918
3966.34 2851
3966.93 2883
3967.53 2836
3968.12 2797
3968.72 2764
3969.31 2757
3969.91 2809
3970.50 2678
3971.10 2512
3971.69 2424
3972.28 2436
3972.88 2337
3973.47 2251
3974.07 2243
3974.66 2166
3975.26 2232
3975.85 2138
3976.45 2131
3977.05 2162
3977.64 2171
3978.24 2188
3978.83 2200
3979.43 2174
3980.02 2189
3980.62 2193
3981.21 2204
3981.81 2245
3982.40 2264
3983.00 2142
3983.60 2221
3984.19 2147
3984.79 2093
3985.38 2157
3985.98 2272
3986.58 2270
3987.17 2303
3987.77 2255
3988.36 2306
3988.96 2309
3989.56 2329
3990.15 2311
3990.75 2384
3991.34 2344
3991.94 2381
3992.54 2477
3993.13 2417
3993.73 2466
3994.33 2497
3994.92 2560
3995.52 2507
3996.12 2586
3996.71 2607
3997.31 2591
3997.91 2525
3998.50 2552
3999.10 2564
3999.70 2457
4000.29 2573
4000.89 2574
4001.49 2596
4002.09 2598
4002.68 2537
4003.28 2532
4003.88 2641
4004.47 2730
4005.07 2646
4005.67 2629
4006.27 2623
4006.86 2643
4007.46 2578
4008.06 2621
4008.66 2657
4009.25 2610
4009.85 2559
4010.45 2485
4011.05 2555
4011.64 2610
4012.24 2682
4012.84 2793
4013.44 2851
4014.04 2851
4014.63 3100
4015.23 3125
4015.83 3321
4016.43 3401
4017.03 3399
4017.63 3377
4018.22 3347
4018.82 3235
4019.42 3125
4020.02 2960
4020.62 2762
4021.22 2643
4021.81 2553
4022.41 2496
4023.01 2517
4023.61 2445
4024.21 2430
4024.81 2418
4025.41 2434
4026.01 2452
4026.60 2412
4027.20 2326
4027.80 2298
4028.40 2489
4029.00 2405
4029.60 2407
4030.20 2442
4030.80 2464
4031.40 2436
4032.00 2390
4032.60 2460
4033.20 2521
4033.80 2434
4034.39 2395
4034.99 2338
4035.59 2337
4036.19 2305
4036.79 2367
4037.39 2346
4037.99 2368
4038.59 2326
4039.19 2313
4039.79 2262
4040.39 2292
4040.99 2368
4041.59 2383
4042.19 2286
4042.79 2379
4043.39 2334
4043.99 2297
4044.59 2436
4045.19 2393
4045.79 2373
4046.39 2387
4046.99 2367
4047.60 2421
4048.20 2416
4048.80 2357
4049.40 2352
4050.00 2377
4050.60 2491
4051.20 2442
4051.80 2473
4052.40 2533
4053.00 2447
4053.60 2516
4054.20 2495
4054.80 2358
4055.41 2415
4056.01 2458
4056.61 2351
4057.21 2347
4057.81 2354
4058.41 2272
4059.01 2194
4059.61 2101
4060.22 2119
4060.82 2127
4061.42 2037
4062.02 2053
4062.62 2054
4063.22 1948
4063.82 2018
4064.43 1991
4065.03 2009
4065.63 2111
4066.23 2024
4066.83 1983
4067.44 2120
4068.04 2020
4068.64 2059
4069.24 2091
4069.84 2096
4070.45 2089
4071.05 2075
4071.65 2171
4072.25 2107
4072.86 2155
4073.46 2221
4074.06 2162
4074.66 2110
4075.27 2203
4075.87 2175
4076.47 2172
4077.07 2161
4077.68 2229
4078.28 2207
4078.88 2150
4079.48 2176
4080.09 2217
4080.69 2205
4081.29 2172
4081.90 2324
4082.50 2384
4083.10 2317
4083.71 2286
4084.31 2289
4084.91 2364
4085.52 2396
4086.12 2392
4086.72 2393
4087.33 2448
4087.93 2366
4088.53 2334
4089.14 2381
4089.74 2450
4090.34 2541
4090.95 2728
4091.55 2853
4092.15 3137
4092.76 3354
4093.36 3612
4093.97 3927
4094.57 4061
4095.17 4133
4095.78 3907
4096.38 3829
4096.99 3630
4097.59 3557
4098.19 3346
4098.80 3061
4099.40 2894
4100.01 2696
4100.61 2453
4101.22 2372
4101.82 2265
4102.43 2161
4103.03 2037
4103.63 2008
4104.24 2002
4104.84 1964
4105.45 1989
4106.05 1980
4106.66 2061
4107.26 2045
4107.87 1955
4108.47 1919
4109.08 2035
4109.68 2010
4110.29 1967
4110.89 1967
4111.50 1987
4112.10 2009
4112.71 2040
4113.31 2017
4113.92 1944
4114.53 1952
4115.13 2037
4115.74 2056
4116.34 2060
4116.95 2049
4117.55 2048
4118.16 2052
4118.76 2075
4119.37 2097
4119.98 2006
4120.58 2167
4121.19 2229
4121.79 2166
4122.40 2190
4123.01 2218
4123.61 2285
4124.22 2300
4124.82 2263
4125.43 2151
4126.04 2261
4126.64 2344
4127.25 2268
4127.86 2221
4128.46 2252
4129.07 2308
4129.68 2272
4130.28 2261
4130.89 2240
4131.50 2297
4132.10 2269
4132.71 2350
4133.32 2315
4133.92 2306
4134.53 2245
4135.14 2314
4135.74 2289
4136.35 2318
4136.96 2224
4137.56 2296
4138.17 2285
4138.78 2335
4139.39 2410
4139.99 2356
4140.60 2449
4141.21 2416
4141.82 2360
4142.42 2434
4143.03 2474
4143.64 2361
4144.25 2292
4144.85 2324
4145.46 2215
4146.07 2180
4146.68 2103
4147.28 2131
4147.89 2190
4148.50 2129
4149.11 2051
4149.72 1989
4150.32 1982
4150.93 2032
4151.54 1938
4152.15 1921
4152.76 1973
4153.37 1992
4153.97 1988
4154.58 2090
4155.19 2090
4155.80 2024
4156.41 1890
4157.02 1951
4157.62 1934
4158.23 1990
4158.84 1992
4159.45 1898
4160.06 1914
4160.67 1883
4161.28 1945
4161.89 1999
4162.49 2034
4163.10 2104
4163.71 2137
4164.32 2118
4164.93 2108
4165.54 2176
4166.15 2118
4166.76 2216
4167.37 2260
4167.98 2302
4168.59 2210
4169.20 2159
4169.81 2141
4170.42 2175
4171.02 2259
4171.63 2157
4172.24 2223
4172.85 2235
4173.46 2339
4174.07 2368
4174.68 2234
4175.29 2235
4175.90 2280
4176.51 2347
4177.12 2342
4177.73 2265
4178.34 2211
4178.95 2191
4179.56 2266
4180.17 2221
4180.78 2187
4181.39 2118
4182.00 2074
4182.61 2132
4183.23 2126
4183.84 2088
4184.45 2087
4185.06 2107
4185.67 2167
4186.28 2092
4186.89 2028
4187.50 2049
4188.11 2117
4188.72 2168
4189.33 2121
4189.94 2248
4190.55 2338
4191.17 2399
4191.78 2417
4192.39 2441
4193.00 2546
4193.61 2788
4194.22 2815
4194.83 2875
4195.44 2986
4196.06 2953
4196.67 2882
4197.28 2769
4197.89 2944
4198.50 2886
4199.11 2722
4199.72 2683
4200.34 2597
4200.95 2586
4201.56 2639
4202.17 2511
4202.78 2370
4203.40 2423
4204.01 2385
4204.62 2344
4205.23 2371
4205.84 2336
4206.46 2313
4207.07 2322
4207.68 2334
4208.29 2365
4208.90 2311
4209.52 2282
4210.13 2256
4210.74 2319
4211.35 2357
4211.97 2385
4212.58 2432
4213.19 2463
4213.80 2404
4214.42 2503
4215.03 2685
4215.64 2753
4216.26 2835
4216.87 3032
4217.48 3167
4218.09 3322
4218.71 3444
4219.32 3785
4219.93 4045
4220.55 4309
4221.16 4525
4221.77 4513
4222.39 4827
4223.00 5042
4223.61 5281
4224.23 5367
4224.84 5351
4225.45 5423
4226.07 5386
4226.68 5682
4227.30 5707
4227.91 5517
4228.52 5422
4229.14 5238
4229.75 4848
4230.36 4668
4230.98 4531
4231.59 4079
4232.21 3742
4232.82 3425
4233.43 3441
4234.05 3220
4234.66 3062
4235.28 2955
4235.89 2947
4236.51 2871
4237.12 2734
4237.73 2734
4238.35 2729
4238.96 2577
4239.58 2605
4240.19 2522
4240.81 2550
4241.42 2515
4242.04 2429
4242.65 2371
4243.27 2377
4243.88 2379
4244.50 2315
4245.11 2378
4245.73 2457
4246.34 2401
4246.96 2430
4247.57 2444
4248.19 2470
4248.80 2445
4249.42 2503
4250.03 2394
4250.65 2343
4251.26 2352
4251.88 2293
4252.49 2374
4253.11 2267
4253.72 2195
4254.34 2218
4254.96 2357
4255.57 2408
4256.19 2283
4256.80 2312
4257.42 2382
4258.03 2398
4258.65 2434
4259.27 2454
4259.88 2405
4260.50 2433
4261.12 2451
4261.73 2479
4262.35 2473
4262.96 2332
4263.58 2421
4264.20 2353
4264.81 2404
4265.43 2490
4266.05 2535
4266.66 2548
4267.28 2509
4267.90 2581
4268.51 2560
4269.13 2514
4269.75 2427
4270.36 2444
4270.98 2452
4271.60 2448
4272.21 2469
4272.83 2487
4273.45 2407
4274.06 2383
4274.68 2352
4275.30 2438
4275.92 2421
4276.53 2327
4277.15 2371
4277.77 2332
4278.38 2334
4279.00 2206
4279.62 2189
4280.24 2106
4280.85 2194
4281.47 2163
4282.09 2063
4282.71 2049
4283.32 2074
4283.94 2185
4284.56 2265
4285.18 2285
4285.80 2204
4286.41 2234
4287.03 2213
4287.65 2130
4288.27 2191
4288.89 2229
4289.50 2139
4290.12 2080
4290.74 2074
4291.36 2098
4291.98 2092
4292.60 2152
4293.21 2117
4293.83 2065
4294.45 2147
4295.07 2169
4295.69 2069
4296.31 2039
4296.93 2091
4297.54 2079
4298.16 2087
4298.78 2154
4299.40 2161
4300.02 2143
4300.64 2131
4301.26 2137
4301.88 2149
4302.50 2149
4303.12 2070
4303.73 2127
4304.35 2128
4304.97 2252
4305.59 2259
4306.21 2320
4306.83 2434
4307.45 2516
4308.07 2498
4308.69 2480
4309.31 2617
4309.93 2669
4310.55 2741
4311.17 2715
4311.79 2683
4312.41 2649
4313.03 2482
4313.65 2381
4314.27 2456
4314.89 2405
4315.51 2338
4316.13 2332
4316.75 2240
4317.37 2183
4317.99 2109
4318.61 2064
4319.23 2056
4319.85 2023
4320.47 2120
4321.09 2142
4321.71 2092
4322.33 2107
4322.95 2175
4323.57 2143
4324.19 2080
4324.81 2135
4325.43 2228
4326.05 2231
4326.68 2174
4327.30 2168
4327.92 2198
4328.54 2139
4329.16 2180
4329.78 2148
4330.40 2114
4331.02 2102
4331.64 2083
4332.26 2169
4332.89 2206
4333.51 2220
4334.13 2249
4334.75 2286
4335.37 2323
4335.99 2415
4336.61 2482
4337.24 2562
4337.86 2412
4338.48 2496
4339.10 2562
4339.72 2508
4340.34 2556
4340.97 2441
4341.59 2515
4342.21 2625
4342.83 2717
4343.45 2942
4344.08 3003
4344.70 3178
4345.32 3331
4345.94 3581
4346.57 3590
4347.19 3482
4347.81 3396
4348.43 3262
4349.05 3040
4349.68 3016
4350.30 2886
4350.92 2711
4351.54 2447
4352.17 2397
4352.79 2314
4353.41 2343
4354.04 2339
4354.66 2352
4355.28 2214
4355.90 2183
4356.53 2332
4357.15 2369
4357.77 2306
4358.40 2296
4359.02 2375
4359.64 2358
4360.27 2311
4360.89 2299
4361.51 2294
4362.14 2377
4362.76 2351
4363.38 2374
4364.01 2337
4364.63 2352
4365.25 2354
4365.88 2335
4366.50 2312
4367.12 2384
4367.75 2374
4368.37 2341
4369.00 2330
4369.62 2304
4370.24 2327
4370.87 2331
4371.49 2305
4372.12 2317
4372.74 2339
4373.36 2302
4373.99 2258
4374.61 2413
4375.24 2426
4375.86 2435
4376.49 2358
4377.11 2513
4377.73 2553
4378.36 2617
4378.98 2727
4379.61 2679
4380.23 2763
4380.86 2831
4381.48 2932
4382.11 2887
4382.73 2986
4383.36 3210
4383.98 3351
4384.61 3349
4385.23 3434
4385.86 3525
4386.48 3885
4387.11 4150
4387.73 4584
4388.36 5057
4388.98 5475
4389.61 6143
4390.23 6765
4390.86 7161
4391.48 7437
4392.11 7255
4392.74 7027
4393.36 6581
4393.99 5926
4394.61 5409
4395.24 4988
4395.86 4743
4396.49 4421
4397.12 4280
4397.74 4368
4398.37 4401
4398.99 4445
4399.62 4247
4400.25 4129
4400.87 4074
4401.50 3919
4402.12 3825
4402.75 3690
4403.38 3597
4404.00 3546
4404.63 3384
4405.26 3290
4405.88 3298
4406.51 3260
4407.14 3371
4407.76 3287
4408.39 3198
4409.02 3111
4409.64 3042
4410.27 2966
4410.90 2992
4411.52 2926
4412.15 2935
4412.78 2850
4413.40 2733
4414.03 2770
4414.66 2725
4415.29 2675
4415.91 2669
4416.54 2610
4417.17 2599
4417.79 2658
4418.42 2528
4419.05 2515
4419.68 2508
4420.30 2486
4420.93 2391
4421.56 2415
4422.19 2373
4422.81 2328
4423.44 2352
4424.07 2271
4424.70 2231
4425.33 2215
4425.95 2207
4426.58 2253
4427.21 2129
4427.84 2137
4428.47 2176
4429.09 2169
4429.72 2170
4430.35 2108
4430.98 2082
4431.61 2113
4432.23 2082
4432.86 2119
4433.49 2200
4434.12 2152
4434.75 2192
4435.38 2174
4436.01 2195
4436.63 2131
4437.26 2102
4437.89 2100
4438.52 2036
4439.15 2010
4439.78 1976
4440.41 2113
4441.04 2027
4441.67 1953
4442.29 1956
4442.92 1932
4443.55 1910
4444.18 2029
4444.81 2042
4445.44 2020
4446.07 2031
4446.70 2005
4447.33 2036
4447.96 2052
4448.59 2082
4449.22 2100
4449.85 1974
4450.48 1991
4451.11 2150
4451.74 1970
4452.37 1940
4453.00 1935
4453.63 1917
4454.26 1975
4454.89 1895
4455.52 1986
4456.15 2029
4456.78 1922
4457.41 2020
4458.04 2071
4458.67 2032
4459.30 1946
4459.93 1856
4460.56 1853
4461.19 1915
4461.82 1938
4462.45 1920
4463.08 1887
4463.71 1926
4464.34 1863
4464.97 1959
4465.60 1867
4466.23 1812
4466.86 1908
4467.49 1852
4468.12 1884
4468.76 1817
4469.39 1830
4470.02 1800
4470.65 1806
4471.28 1823
4471.91 1791
4472.54 1852
4473.17 1818
4473.80 1859
4474.44 1841
4475.07 1822
4475.70 1830
4476.33 1778
4476.96 1796
4477.59 1895
4478.22 1820
4478.86 1886
4479.49 1944
4480.12 1818
4480.75 1868
4481.38 1985
4482.02 1991
4482.65 1959
4483.28 2004
4483.91 2021
4484.54 2002
4485.18 2020
4485.81 1978
4486.44 1969
4487.07 1958
4487.70 1979
4488.34 1975
4488.97 1966
4489.60 1978
4490.23 1909
4490.87 2027
4491.50 1899
4492.13 1921
4492.76 1892
4493.40 1929
4494.03 1903
4494.66 1863
4495.30 1897
4495.93 2023
4496.56 2069
4497.19 2007
4497.83 1978
4498.46 2038
4499.09 2078
4499.73 2129
4500.36 2157
4500.99 2136
4501.63 2210
4502.26 2257
4502.89 2194
4503.53 2186
4504.16 2222
4504.79 2169
4505.43 2161
4506.06 2237
4506.69 2155
4507.33 2097
4507.96 1996
4508.59 1975
4509.23 2017
4509.86 2028
4510.50 1936
4511.13 2082
4511.76 2130
4512.40 2120
4513.03 2188
4513.67 2089
4514.30 2096
4514.93 2212
4515.57 2210
4516.20 2162
4516.84 2197
4517.47 2194
4518.11 2123
4518.74 2123
4519.37 2135
4520.01 2147
4520.64 2105
4521.28 2258
4521.91 2238
4522.55 2197
4523.18 2270
4523.82 2404
4524.45 2475
4525.09 2664
4525.72 2982
4526.36 3250
4526.99 3638
4527.63 4260
4528.26 4905
4528.90 5700
4529.53 6415
4530.17 7290
4530.80 7957
4531.44 8518
4532.07 8609
4532.71 8615
4533.34 8277
4533.98 7761
4534.62 6979
4535.25 6198
4535.89 5374
4536.52 4570
4537.16 4045
4537.79 3406
4538.43 3048
4539.07 2714
4539.70 2577
4540.34 2441
4540.97 2243
4541.61 2175
4542.25 2120
4542.88 2171
4543.52 2133
4544.15 2076
4544.79 2045
4545.43 1936
4546.06 1879
4546.70 1849
4547.34 1838
4547.97 1816
4548.61 1796
4549.25 1880
4549.88 1835
4550.52 1884
4551.16 1962
4551.79 2050
4552.43 2077
4553.07 2111
4553.70 2152
4554.34 2128
4554.98 2278
4555.61 2228
4556.25 2178
4556.89 2120
4557.53 2068
4558.16 2167
4558.80 2224
4559.44 2154
4560.07 2186
4560.71 2209
4561.35 2214
4561.99 2248
4562.62 2214
4563.26 2234
4563.90 2229
4564.54 2356
4565.18 2404
4565.81 2439
4566.45 2443
4567.09 2640
4567.73 2626
4568.36 2651
4569.00 2642
4569.64 2717
4570.28 2574
4570.92 2544
4571.55 2575
4572.19 2513
4572.83 2458
4573.47 2359
4574.11 2281
4574.75 2237
4575.38 2125
4576.02 2107
4576.66 2050
4577.30 1995
4577.94 1977
4578.58 1906
4579.22 1878
4579.85 1863
4580.49 1916
4581.13 1953
4581.77 1893
4582.41 1928
4583.05 1844
4583.69 1881
4584.33 1909
4584.97 1904
4585.61 1906
4586.24 1842
4586.88 1837
4587.52 1820
4588.16 1832
4588.80 1809
4589.44 1793
4590.08 1850
4590.72 1886
4591.36 1906
4592.00 1871
4592.64 1823
4593.28 1802
4593.92 1785
4594.56 1756
4595.20 1773
4595.84 1842
4596.48 1826
4597.12 1882
4597.76 1747
4598.40 1785
4599.04 1793
4599.68 1766
4600.32 1833
4600.96 1814
4601.60 1816
4602.24 1884
4602.88 1859
4603.52 1888
4604.16 1925
4604.80 1929
4605.44 1999
4606.08 1996
4606.72 2076
4607.36 2052
4608.00 1997
4608.64 2069
4609.28 1986
4609.93 2044
4610.57 2043
4611.21 1939
4611.85 1865
4612.49 1930
4613.13 1893
4613.77 1780
4614.41 1787
4615.05 1746
4615.69 1716
4616.34 1772
4616.98 1719
4617.62 1660
4618.26 1581
4618.90 1654
4619.54 1648
4620.18 1652
4620.83 1728
4621.47 1684
4622.11 1687
4622.75 1656
4623.39 1654
4624.03 1656
4624.68 1687
4625.32 1662
4625.96 1771
4626.60 1733
4627.24 1747
4627.89 1761
4628.53 1740
4629.17 1773
4629.81 1751
4630.45 1768
4631.10 1745
4631.74 1798
4632.38 1798
4633.02 1758
4633.67 1832
4634.31 1877
4634.95 1835
4635.59 1878
4636.24 1983
4636.88 1971
4637.52 2012
4638.17 2061
4638.81 2079
4639.45 2073
4640.09 2071
4640.74 2000
4641.38 1933
4642.02 1914
4642.67 1937
4643.31 1888
4643.95 1853
4644.60 1811
4645.24 1800
4645.88 1729
4646.53 1703
4647.17 1708
4647.81 1742
4648.46 1743
4649.10 1791
4649.74 1806
4650.39 1908
4651.03 1848
4651.67 1900
4652.32 1839
4652.96 1801
4653.61 1850
4654.25 1857
4654.89 1908
4655.54 1814
4656.18 1823
4656.83 1817
4657.47 1747
4658.11 1728
4658.76 1723
4659.40 1672
4660.05 1686
4660.69 1737
4661.33 1676
4661.98 1721
4662.62 1667
4663.27 1707
4663.91 1624
4664.56 1632
4665.20 1646
4665.85 1593
4666.49 1579
4667.14 1562
4667.78 1567
4668.43 1570
4669.07 1663
4669.72 1625
4670.36 1625
4671.01 1608
4671.65 1618
4672.30 1627
4672.94 1587
4673.59 1635
4674.23 1611
4674.88 1640
4675.52 1628
4676.17 1686
4676.81 1695
4677.46 1743
4678.10 1645
4678.75 1625
4679.40 1649
4680.04 1648
4680.69 1649
4681.33 1597
4681.98 1659
4682.62 1655
4683.27 1649
4683.92 1666
4684.56 1645
4685.21 1736
4685.85 1688
4686.50 1716
4687.15 1631
4687.79 1606
4688.44 1632
4689.09 1634
4689.73 1594
4690.38 1627
4691.02 1598
4691.67 1619
4692.32 1630
4692.96 1700
4693.61 1698
4694.26 1706
4694.90 1700
4695.55 1716
4696.20 1834
4696.84 1801
4697.49 1806
4698.14 1800
4698.78 1860
4699.43 1802
4700.08 1790
4700.73 1778
4701.37 1824
4702.02 1740
4702.67 1618
4703.31 1710
4703.96 1701
4704.61 1704
4705.26 1710
4705.90 1741
4706.55 1752
4707.20 1720
4707.85 1731
4708.49 1702
4709.14 1712
4709.79 1759
4710.44 1848
4711.09 1716
4711.73 1734
4712.38 1766
4713.03 1786
4713.68 1743
4714.33 1699
4714.97 1657
4715.62 1798
4716.27 1767
4716.92 1709
4717.57 1773
4718.21 1818
4718.86 1856
4719.51 1821
4720.16 1865
4720.81 1940
4721.46 1936
4722.11 1998
4722.75 2058
4723.40 2076
4724.05 2150
4724.70 2203
4725.35 2262
4726.00 2243
4726.65 2171
4727.30 2124
4727.94 2087
4728.59 2013
4729.24 1931
4729.89 1914
4730.54 1814
4731.19 1846
4731.84 1784
4732.49 1712
4733.14 1690
4733.79 1656
4734.44 1677
4735.09 1709
4735.74 1760
4736.38 1647
4737.03 1726
4737.68 1723
4738.33 1760
4738.98 1833
4739.63 1896
4740.28 1891
4740.93 1894
4741.58 1945
4742.23 1986
4742.88 1985
4743.53 1844
4744.18 1873
4744.83 1790
4745.48 1831
4746.13 1759
4746.78 1751
4747.43 1861
4748.08 1794
4748.73 1817
4749.39 1882
4750.04 1957
4750.69 1919
4751.34 1922
4751.99 2049
4752.64 2010
4753.29 2023
4753.94 2051
4754.59 2100
4755.24 1987
4755.89 1960
4756.54 1949
4757.19 2055
4757.84 1975
4758.50 1977
4759.15 1800
4759.80 1832
4760.45 1929
4761.10 1867
4761.75 1818
4762.40 1713
4763.05 1722
4763.71 1782
4764.36 1802
4765.01 1758
4765.66 1861
4766.31 1876
4766.96 1915
4767.62 1812
4768.27 1761
4768.92 1817
4769.57 1809
4770.22 1734
4770.87 1766
4771.53 1628
4772.18 1573
4772.83 1668
4773.48 1614
4774.13 1643
4774.79 1605
4775.44 1566
4776.09 1596
4776.74 1553
4777.40 1569
4778.05 1646
4778.70 1630
4779.35 1668
4780.01 1712
4780.66 1737
4781.31 1654
4781.96 1701
4782.62 1695
4783.27 1693
4783.92 1642
4784.57 1651
4785.23 1629
4785.88 1624
4786.53 1630
4787.19 1609
4787.84 1585
4788.49 1591
4789.15 1618
4789.80 1672
4790.45 1612
4791.11 1513
4791.76 1591
4792.41 1685
4793.07 1631
4793.72 1592
4794.37 1625
4795.03 1616
4795.68 1550
4796.33 1577
4796.99 1616
4797.64 1640
4798.29 1622
4798.95 1619
4799.60 1616
4800.26 1575
4800.91 1672
4801.56 1605
4802.22 1587
4802.87 1624
4803.53 1630
4804.18 1624
4804.83 1535
4805.49 1600
4806.14 1663
4806.80 1573
4807.45 1543
4808.11 1587
4808.76 1604
4809.42 1608
4810.07 1636
4810.72 1569
4811.38 1594
4812.03 1600
4812.69 1609
4813.34 1648
4814.00 1609
4814.65 1599
4815.31 1664
4815.96 1733
4816.62 1812
4817.27 1734
4817.93 1868
4818.58 1845
4819.24 1820
4819.89 1860
4820.55 1908
4821.20 1919
4821.86 1951
4822.52 1949
4823.17 1965
4823.83 1991
4824.48 2055
4825.14 1943
4825.79 1970
4826.45 2020
4827.10 1928
4827.76 1931
4828.42 1903
4829.07 1914
4829.73 2039
4830.38 2100
4831.04 1989
4831.70 2027
4832.35 2078
4833.01 2182
4833.66 2361
4834.32 2469
4834.98 2418
4835.63 2579
4836.29 2627
4836.95 2666
4837.60 2658
4838.26 2698
4838.92 2677
4839.57 2636
4840.23 2510
4840.89 2415
4841.54 2392
4842.20 2270
4842.86 2221
4843.51 2128
4844.17 2129
4844.83 2071
4845.48 2038
4846.14 2034
4846.80 2087
4847.45 2121
4848.11 2156
4848.77 2235
4849.43 2225
4850.08 2165
4850.74 2183
4851.40 2153
4852.06 2203
4852.71 2204
4853.37 2128
4854.03 2034
4854.69 2031
4855.34 2110
4856.00 2164
4856.66 2160
4857.32 2115
4857.97 2132
4858.63 2302
4859.29 2258
4859.95 2228
4860.61 2192
4861.26 2264
4861.92 2200
4862.58 2115
4863.24 2129
4863.90 2190
4864.55 2188
4865.21 2209
4865.87 2253
4866.53 2241
4867.19 2224
4867.85 2118
4868.51 2221
4869.16 2063
4869.82 2133
4870.48 2073
4871.14 2002
4871.80 2038
4872.46 2067
4873.12 2061
4873.78 1990
4874.43 2028
4875.09 2012
4875.75 2065
4876.41 2050
4877.07 2057
4877.73 2054
4878.39 1981
4879.05 1908
4879.71 1915
4880.37 1929
4881.03 1922
4881.69 1912
4882.34 1948
4883.00 1869
4883.66 1737
4884.32 1824
4884.98 1873
4885.64 1865
4886.30 1781
4886.96 1825
4887.62 1962
4888.28 1895
4888.94 1814
4889.60 1873
4890.26 1897
4890.92 1948
4891.58 1992
4892.24 2021
4892.90 1991
4893.56 1952
4894.22 1904
4894.88 1906
4895.54 1841
4896.20 1805
4896.86 1882
4897.52 1908
4898.19 1897
4898.85 1927
4899.51 1822
4900.17 1880
4900.83 1922
4901.49 1916
4902.15 1975
4902.81 1862
4903.47 1802
4904.13 1795
4904.79 1785
4905.45 1753
4906.12 1687
4906.78 1708
4907.44 1649
4908.10 1761
4908.76 1755
4909.42 1651
4910.08 1676
4910.74 1693
4911.41 1645
4912.07 1632
4912.73 1663
4913.39 1613
4914.05 1589
4914.71 1596
4915.38 1609
4916.04 1641
4916.70 1545
4917.36 1562
4918.02 1533
4918.68 1530
4919.35 1546
4920.01 1505
4920.67 1561
4921.33 1521
4921.99 1524
4922.66 1526
4923.32 1526
4923.98 1541
4924.64 1567
4925.31 1538
4925.97 1606
4926.63 1503
4927.29 1570
4927.96 1549
4928.62 1566
4929.28 1669
4929.94 1574
4930.61 1594
4931.27 1597
4931.93 1653
4932.59 1572
4933.26 1650
4933.92 1608
4934.58 1602
4935.25 1639
4935.91 1644
4936.57 1668
4937.24 1691
4937.90 1748
4938.56 1710
4939.23 1713
4939.89 1687
4940.55 1655
4941.22 1720
4941.88 1779
4942.54 1783
4943.21 1673
4943.87 1757
4944.53 1780
4945.20 1790
4945.86 1728
4946.52 1773
4947.19 1842
4947.85 1689
4948.52 1675
4949.18 1681
4949.84 1643
4950.51 1549
4951.17 1662
4951.84 1668
4952.50 1561
4953.17 1589
4953.83 1545
4954.49 1505
4955.16 1590
4955.82 1578
4956.49 1602
4957.15 1545
4957.82 1525
4958.48 1585
4959.15 1683
4959.81 1661
4960.47 1671
4961.14 1767
4961.80 1795
4962.47 1846
4963.13 1934
4963.80 1960
4964.46 1973
4965.13 1992
4965.79 1972
4966.46 1978
4967.12 1850
4967.79 1783
4968.45 1865
4969.12 1930
4969.79 1813
4970.45 1862
4971.12 1815
4971.78 1887
4972.45 1820
4973.11 1870
4973.78 1795
4974.44 1857
4975.11 1844
4975.78 1828
4976.44 1952
4977.11 1907
4977.77 1879
4978.44 1904
4979.11 1927
4979.77 1863
4980.44 1916
4981.10 1982
4981.77 2074
4982.44 2114
4983.10 2118
4983.77 2278
4984.43 2491
4985.10 2728
4985.77 3012
4986.43 3328
4987.10 3827
4987.77 4227
4988.43 4768
4989.10 5030
4989.77 5212
4990.43 5138
4991.10 4843
4991.77 4499
4992.43 4129
4993.10 3732
4993.77 3378
4994.43 2926
4995.10 2647
4995.77 2388
4996.44 2176
4997.10 2006
4997.77 2004
4998.44 1910
4999.10 1887
4999.77 1765
5000.44 1784
5001.11 1803
5001.77 1792
5002.44 1731
5003.11 1799
5003.78 1760
5004.44 1735
5005.11 1738
5005.78 1724
5006.45 1792
5007.12 1814
5007.78 1800
5008.45 1787
5009.12 1833
5009.79 1833
5010.46 1709
5011.12 1766
5011.79 1889
5012.46 1934
5013.13 1987
5013.80 1966
5014.47 1996
5015.13 1992
5015.80 2099
5016.47 2194
5017.14 2265
5017.81 2360
5018.48 2514
5019.14 2691
5019.81 2861
5020.48 2985
5021.15 3113
5021.82 3309
5022.49 3505
5023.16 3695
5023.83 3611
5024.50 3487
5025.16 3439
5025.83 3304
5026.50 3145
5027.17 2953
5027.84 2724
5028.51 2617
5029.18 2530
5029.85 2361
5030.52 2305
5031.19 2223
5031.86 2124
5032.53 2036
5033.20 2037
5033.87 1972
5034.54 1884
5035.21 1878
5035.88 1928
5036.54 1956
5037.21 1927
5037.88 1936
5038.55 1881
5039.22 1944
5039.89 1943
5040.56 1973
5041.23 1999
5041.90 2025
5042.58 2006
5043.25 2114
5043.92 2179
5044.59 2117
5045.26 2156
5045.93 2115
5046.60 2096
5047.27 2009
5047.94 2012
5048.61 1983
5049.28 1926
5049.95 1870
5050.62 1756
5051.29 1765
5051.96 1688
5052.63 1706
5053.30 1753
5053.98 1723
5054.65 1745
5055.32 1789
5055.99 1723
5056.66 1747
5057.33 1817
5058.00 1827
5058.67 1888
5059.34 1933
5060.02 1998
5060.69 1948
5061.36 1960
5062.03 1871
5062.70 1870
5063.37 1830
5064.04 1815
5064.72 1792
5065.39 1795
5066.06 1718
5066.73 1780
5067.40 1741
5068.08 1714
5068.75 1684
5069.42 1677
5070.09 1671
5070.76 1658
5071.44 1606
5072.11 1618
5072.78 1638
5073.45 1632
5074.12 1617
5074.80 1680
5075.47 1682
5076.14 1717
5076.81 1674
5077.49 1757
5078.16 1722
5078.83 1663
5079.50 1710
5080.18 1780
5080.85 1749
5081.52 1696
5082.20 1686
5082.87 1621
5083.54 1635
5084.21 1692
5084.89 1640
5085.56 1609
5086.23 1673
5086.91 1691
5087.58 1749
5088.25 1739
5088.93 1745
5089.60 1781
5090.27 1780
5090.95 1823
5091.62 1828
5092.29 1796
5092.97 1783
5093.64 1742
5094.31 1745
5094.99 1730
5095.66 1740
5096.34 1694
5097.01 1628
5097.68 1637
5098.36 1658
5099.03 1628
5099.70 1621
5100.38 1635
5101.05 1623
5101.73 1726
5102.40 1740
5103.08 1733
5103.75 1674
5104.42 1652
5105.10 1779
5105.77 1752
5106.45 1650
5107.12 1676
5107.80 1654
5108.47 1623
5109.15 1585
5109.82 1619
5110.49 1582
5111.17 1604
5111.84 1589
5112.52 1556
5113.19 1513
5113.87 1608
5114.54 1652
5115.22 1617
5115.89 1623
5116.57 1621
5117.24 1635
5117.92 1702
5118.59 1704
5119.27 1653
5119.94 1688
5120.62 1599
5121.30 1525
5121.97 1560
5122.65 1662
5123.32 1554
5124.00 1534
5124.67 1549
5125.35 1526
5126.02 1483
5126.70 1559
5127.38 1488
5128.05 1536
5128.73 1577
5129.40 1479
5130.08 1486
5130.76 1583
5131.43 1544
5132.11 1584
5132.78 1502
5133.46 1600
5134.14 1674
5134.81 1618
5135.49 1607
5136.17 1589
5136.84 1628
5137.52 1647
5138.20 1722
5138.87 1724
5139.55 1731
5140.22 1723
5140.90 1648
5141.58 1601
5142.26 1574
5142.93 1653
5143.61 1569
5144.29 1614
5144.96 1539
5145.64 1491
5146.32 1429
5146.99 1474
5147.67 1483
5148.35 1465
5149.03 1437
5149.70 1492
5150.38 1516
5151.06 1449
5151.73 1484
5152.41 1564
5153.09 1482
5153.77 1478
5154.44 1435
5155.12 1368
5155.80 1513
5156.48 1408
5157.16 1459
5157.83 1453
5158.51 1455
5159.19 1445
5159.87 1465
5160.55 1464
5161.22 1487
5161.90 1460
5162.58 1475
5163.26 1476
5163.94 1416
5164.61 1455
5165.29 1494
5165.97 1422
5166.65 1454
5167.33 1496
5168.01 1505
5168.68 1439
5169.36 1446
5170.04 1440
5170.72 1352
5171.40 1374
5172.08 1401
5172.76 1424
5173.44 1408
5174.11 1371
5174.79 1428
5175.47 1373
5176.15 1410
5176.83 1437
5177.51 1389
5178.19 1404
5178.87 1440
5179.55 1480
5180.23 1539
5180.91 1530
5181.58 1476
5182.26 1489
5182.94 1385
5183.62 1454
5184.30 1443
5184.98 1448
5185.66 1350
5186.34 1358
5187.02 1439
5187.70 1445
5188.38 1359
5189.06 1381
5189.74 1357
5190.42 1378
5191.10 1323
5191.78 1374
5192.46 1370
5193.14 1407
5193.82 1359
5194.50 1355
5195.18 1393
5195.86 1356
5196.54 1362
5197.22 1393
5197.90 1403
5198.58 1333
5199.26 1356
5199.94 1398
5200.63 1467
5201.31 1353
5201.99 1401
5202.67 1446
5203.35 1411
5204.03 1438
5204.71 1465
5205.39 1463
5206.07 1523
5206.75 1495
5207.43 1502
5208.11 1494
5208.80 1500
5209.48 1552
5210.16 1597
5210.84 1639
5211.52 1563
5212.20 1543
5212.88 1648
5213.57 1539
5214.25 1562
5214.93 1572
5215.61 1501
5216.29 1564
5216.97 1564
5217.66 1575
5218.34 1620
5219.02 1596
5219.70 1580
5220.38 1559
5221.06 1553
5221.75 1558
5222.43 1600
5223.11 1527
5223.79 1541
5224.47 1510
5225.16 1543
5225.84 1492
5226.52 1493
5227.20 1437
5227.89 1410
5228.57 1421
5229.25 1374
5229.93 1391
5230.62 1423
5231.30 1438
5231.98 1401
5232.66 1418
5233.35 1433
5234.03 1488
5234.71 1564
5235.40 1543
5236.08 1518
5236.76 1607
5237.44 1608
5238.13 1551
5238.81 1637
5239.49 1674
5240.18 1668
5240.86 1553
5241.54 1602
5242.23 1555
5242.91 1504
5243.59 1422
5244.28 1494
5244.96 1480
5245.64 1460
5246.33 1476
5247.01 1453
5247.70 1508
5248.38 1516
5249.06 1544
5249.75 1417
5250.43 1502
5251.11 1536
5251.80 1509
5252.48 1508
5253.17 1495
5253.85 1496
5254.53 1490
5255.22 1495
5255.90 1453
5256.59 1396
5257.27 1409
5257.96 1501
5258.64 1443
5259.32 1440
5260.01 1504
5260.69 1520
5261.38 1601
5262.06 1576
5262.75 1499
5263.43 1559
5264.12 1597
5264.80 1570
5265.49 1588
5266.17 1619
5266.86 1655
5267.54 1711
5268.23 1717
5268.91 1635
5269.60 1578
5270.28 1616
5270.97 1579
5271.65 1517
5272.34 1605
5273.02 1616
5273.71 1553
5274.39 1551
5275.08 1538
5275.76 1601
5276.45 1604
5277.14 1708
5277.82 1686
5278.51 1744
5279.19 1815
5279.88 1833
5280.56 1831
5281.25 2024
5281.94 2057
5282.62 2031
5283.31 1942
5283.99 1887
5284.68 1913
5285.37 1876
5286.05 1781
5286.74 1792
5287.43 1775
5288.11 1676
5288.80 1689
5289.48 1701
5290.17 1773
5290.86 1699
5291.54 1701
5292.23 1651
5292.92 1726
5293.60 1733
5294.29 1824
5294.98 1812
5295.66 1789
5296.35 1872
5297.04 1998
5297.72 2111
5298.41 2200
5299.10 2402
5299.79 2619
5300.47 2768
5301.16 2808
5301.85 2897
5302.53 2925
5303.22 2903
5303.91 2839
5304.60 2702
5305.28 2421
5305.97 2307
5306.66 2055
5307.35 2011
5308.03 1948
5308.72 1793
5309.41 1732
5310.10 1728
5310.78 1684
5311.47 1746
5312.16 1674
5312.85 1686
5313.54 1673
5314.22 1619
5314.91 1635
5315.60 1599
5316.29 1558
5316.98 1607
5317.66 1601
5318.35 1556
5319.04 1586
5319.73 1673
5320.42 1613
5321.11 1647
5321.80 1647
5322.48 1653
5323.17 1651
5323.86 1636
5324.55 1675
5325.24 1644
5325.93 1645
5326.62 1679
5327.30 1707
5327.99 1741
5328.68 1711
5329.37 1735
5330.06 1825
5330.75 1796
5331.44 1792
5332.13 1865
5332.82 1809
5333.51 1840
5334.20 1870
5334.88 1909
5335.57 1905
5336.26 1877
5336.95 1907
5337.64 1864
5338.33 1928
5339.02 1950
5339.71 1896
5340.40 1826
5341.09 1807
5341.78 1924
5342.47 1953
5343.16 1910
5343.85 1968
5344.54 2146
5345.23 2262
5345.92 2387
5346.61 2458
5347.30 2694
5347.99 2944
5348.68 3214
5349.37 3440
5350.06 3771
5350.75 3884
5351.44 3917
5352.13 3989
5352.82 3796
5353.51 3528
5354.20 3329
5354.90 3123
5355.59 2765
5356.28 2425
5356.97 2186
5357.66 2047
5358.35 1958
5359.04 1882
5359.73 1808
5360.42 1707
5361.11 1660
5361.80 1699
5362.49 1663
5363.19 1714
5363.88 1666
5364.57 1654
5365.26 1670
5365.95 1611
5366.64 1636
5367.33 1617
5368.03 1612
5368.72 1561
5369.41 1604
5370.10 1539
5370.79 1550
5371.48 1534
5372.18 1524
5372.87 1622
5373.56 1615
5374.25 1555
5374.94 1560
5375.63 1585
5376.33 1657
5377.02 1600
5377.71 1639
5378.40 1673
5379.10 1697
5379.79 1640
5380.48 1661
5381.17 1640
5381.86 1660
5382.56 1660
5383.25 1583
5383.94 1544
5384.63 1570
5385.33 1590
5386.02 1538
5386.71 1564
5387.40 1694
5388.10 1780
5388.79 1754
5389.48 1752
5390.18 1745
5390.87 1783
5391.56 1726
5392.26 1732
5392.95 1695
5393.64 1716
5394.33 1750
5395.03 1674
5395.72 1654
5396.41 1639
5397.11 1616
5397.80 1601
5398.49 1540
5399.19 1577
5399.88 1558
5400.58 1458
5401.27 1499
5401.96 1511
5402.66 1552
5403.35 1572
5404.04 1578
5404.74 1550
5405.43 1468
5406.13 1487
5406.82 1523
5407.51 1537
5408.21 1535
5408.90 1520
5409.60 1491
5410.29 1507
5410.98 1492
5411.68 1498
5412.37 1437
5413.07 1493
5413.76 1526
5414.46 1489
5415.15 1462
5415.84 1524
5416.54 1508
5417.23 1594
5417.93 1554
5418.62 1524
5419.32 1538
5420.01 1484
5420.71 1500
5421.40 1623
5422.10 1555
5422.79 1522
5423.49 1555
5424.18 1515
5424.88 1585
5425.57 1592
5426.27 1524
5426.96 1539
5427.66 1485
5428.35 1493
5429.05 1471
5429.74 1535
5430.44 1515
5431.14 1457
5431.83 1501
5432.53 1472
5433.22 1471
5433.92 1556
5434.61 1536
5435.31 1550
5436.01 1558
5436.70 1587
5437.40 1582
5438.09 1634
5438.79 1619
5439.49 1638
5440.18 1708
5440.88 1609
5441.57 1599
5442.27 1558
5442.97 1610
5443.66 1607
5444.36 1634
5445.06 1658
5445.75 1773
5446.45 1705
5447.15 1784
5447.84 1874
5448.54 1940
5449.24 2022
5449.93 1873
5450.63 1826
5451.33 1779
5452.02 1809
5452.72 1739
5453.42 1746
5454.11 1678
5454.81 1565
5455.51 1639
5456.20 1613
5456.90 1582
5457.60 1639
5458.30 1583
5458.99 1575
5459.69 1577
5460.39 1616
5461.09 1676
5461.78 1646
5462.48 1744
5463.18 1843
5463.88 1843
5464.57 1820
5465.27 1859
5465.97 1816
5466.67 1834
5467.36 1837
5468.06 1724
5468.76 1751
5469.46 1746
5470.16 1684
5470.85 1723
5471.55 1788
5472.25 1769
5472.95 1809
5473.65 1829
5474.35 1797
5475.04 1774
5475.74 1800
5476.44 1799
5477.14 1882
5477.84 1923
5478.54 2057
5479.23 2017
5479.93 2102
5480.63 1998
5481.33 2150
5482.03 2142
5482.73 2012
5483.43 2038
5484.13 1955
5484.83 1943
5485.52 1901
5486.22 1844
5486.92 1816
5487.62 1913
5488.32 1863
5489.02 1955
5489.72 1962
5490.42 1930
5491.12 2003
5491.82 1947
5492.52 1991
5493.22 2031
5493.92 2022
5494.62 1956
5495.31 2063
5496.01 2023
5496.71 2122
5497.41 2211
5498.11 2260
5498.81 2449
5499.51 2692
5500.21 2763
5500.91 2822
5501.61 2845
5502.31 2935
5503.01 2827
5503.71 2679
5504.41 2592
5505.11 2543
5505.81 2558
5506.51 2415
5507.22 2372
5507.92 2267
5508.62 2270
5509.32 2235
5510.02 2314
5510.72 2385
5511.42 2434
5512.12 2491
5512.82 2625
5513.52 2682
5514.22 2674
5514.92 2765
5515.62 2753
5516.32 2624
5517.03 2546
5517.73 2389
5518.43 2345
5519.13 2277
5519.83 2279
5520.53 2155
5521.23 2100
5521.93 2136
5522.63 2037
5523.34 2025
5524.04 1953
5524.74 1851
5525.44 1770
5526.14 1821
5526.84 1795
5527.55 1744
5528.25 1680
5528.95 1724
5529.65 1715
5530.35 1722
5531.05 1795
5531.76 1770
5532.46 1720
5533.16 1818
5533.86 1860
5534.56 1780
5535.27 1795
5535.97 1832
5536.67 1812
5537.37 1733
5538.08 1705
5538.78 1738
5539.48 1750
5540.18 1729
5540.89 1702
5541.59 1684
5542.29 1745
5542.99 1697
5543.70 1712
5544.40 1717
5545.10 1730
5545.80 1795
5546.51 1893
5547.21 1916
5547.91 1968
5548.62 1964
5549.32 1985
5550.02 1909
5550.73 1934
5551.43 1919
5552.13 1814
5552.84 1750
5553.54 1735
5554.24 1741
5554.95 1725
5555.65 1652
5556.35 1666
5557.06 1697
5557.76 1663
5558.46 1701
5559.17 1704
5559.87 1742
5560.57 1706
5561.28 1777
5561.98 1707
5562.69 1746
5563.39 1640
5564.09 1670
5564.80 1673
5565.50 1674
5566.21 1663
5566.91 1643
5567.61 1654
5568.32 1586
5569.02 1513
5569.73 1648
5570.43 1590
5571.14 1590
5571.84 1621
5572.54 1633
5573.25 1600
5573.95 1605
5574.66 1659
5575.36 1655
5576.07 1677
5576.77 1712
5577.48 1769
5578.18 1669
5578.89 1602
5579.59 1668
5580.30 1597
5581.00 1602
5581.71 1535
5582.41 1565
5583.12 1571
5583.82 1557
5584.53 1533
5585.23 1545
5585.94 1553
5586.64 1579
5587.35 1616
5588.06 1598
5588.76 1571
5589.47 1601
5590.17 1546
5590.88 1523
5591.58 1518
5592.29 1558
5592.99 1463
5593.70 1526
5594.41 1587
5595.11 1599
5595.82 1539
5596.52 1409
5597.23 1443
5597.94 1435
5598.64 1429
5599.35 1445
5600.06 1495
5600.76 1441
5601.47 1485
5602.17 1433
5602.88 1413
5603.59 1525
5604.29 1452
5605.00 1477
5605.71 1388
5606.41 1443
5607.12 1432
5607.83 1421
5608.53 1356
5609.24 1399
5609.95 1453
5610.65 1384
5611.36 1398
5612.07 1406
5612.78 1475
5613.48 1359
5614.19 1349
5614.90 1389
5615.60 1455
5616.31 1426
5617.02 1418
5617.73 1439
5618.43 1409
5619.14 1413
5619.85 1458
5620.56 1488
5621.26 1461
5621.97 1383
5622.68 1347
5623.39 1398
5624.09 1433
5624.80 1463
5625.51 1458
5626.22 1458
5626.93 1394
5627.63 1381
5628.34 1396
5629.05 1440
5629.76 1444
5630.47 1477
5631.17 1480
5631.88 1568
5632.59 1511
5633.30 1528
5634.01 1499
5634.72 1530
5635.42 1499
5636.13 1556
5636.84 1580
5637.55 1500
5638.26 1482
5638.97 1513
5639.68 1485
5640.39 1470
5641.09 1510
5641.80 1506
5642.51 1493
5643.22 1519
5643.93 1503
5644.64 1491
5645.35 1463
5646.06 1449
5646.77 1471
5647.48 1474
5648.19 1522
5648.89 1563
5649.60 1583
5650.31 1595
5651.02 1496
5651.73 1571
5652.44 1563
5653.15 1562
5653.86 1532
5654.57 1570
5655.28 1556
5655.99 1532
5656.70 1660
5657.41 1680
5658.12 1700
5658.83 1623
5659.54 1685
5660.25 1650
5660.96 1652
5661.67 1623
5662.38 1583
5663.09 1526
5663.80 1489
5664.51 1508
5665.22 1529
5665.93 1502
5666.64 1488
5667.35 1484
5668.06 1522
5668.77 1527
5669.48 1563
5670.19 1607
5670.91 1594
5671.62 1561
5672.33 1511
5673.04 1578
5673.75 1565
5674.46 1563
5675.17 1518
5675.88 1531
5676.59 1511
5677.30 1518
5678.01 1483
5678.73 1495
5679.44 1517
5680.15 1516
5680.86 1587
5681.57 1498
5682.28 1516
5682.99 1530
5683.71 1549
5684.42 1571
5685.13 1581
5685.84 1594
5686.55 1622
5687.26 1634
5687.98 1561
5688.69 1614
5689.40 1660
5690.11 1650
5690.82 1622
5691.54 1563
5692.25 1583
5692.96 1611
5693.67 1571
5694.38 1570
5695.10 1577
5695.81 1568
5696.52 1571
5697.23 1546
5697.95 1487
5698.66 1530
5699.37 1531
5700.08 1601
5700.80 1549
5701.51 1518
5702.22 1595
5702.93 1507
5703.65 1635
5704.36 1635
5705.07 1632
5705.78 1602
5706.50 1579
5707.21 1538
5707.92 1533
5708.64 1633
5709.35 1580
5710.06 1631
5710.78 1618
5711.49 1605
5712.20 1630
5712.92 1604
5713.63 1620
5714.34 1649
5715.06 1648
5715.77 1640
5716.48 1583
5717.20 1605
5717.91 1585
5718.62 1663
5719.34 1745
5720.05 1729
5720.77 1726
5721.48 1753
5722.19 1729
5722.91 1764
5723.62 1895
5724.33 1939
5725.05 2108
5725.76 2256
5726.48 2491
5727.19 2659
5727.91 2843
5728.62 2951
5729.33 3097
5730.05 3053
5730.76 3001
5731.48 2831
5732.19 2608
5732.91 2504
5733.62 2251
5734.34 2177
5735.05 2125
5735.77 2023
5736.48 1943
5737.20 1903
5737.91 1904
5738.63 1892
5739.34 1884
5740.06 1897
5740.77 1845
5741.49 1878
5742.20 1858
5742.92 1828
5743.63 1890
5744.35 1885
5745.06 1940
5745.78 1893
5746.49 1941
5747.21 1976
5747.92 1980
5748.64 1970
5749.35 1972
5750.07 2075
5750.79 2181
5751.50 2248
5752.22 2394
5752.93 2444
5753.65 2649
5754.36 2725
5755.08 2706
5755.80 2762
5756.51 2690
5757.23 2831
5757.95 2653
5758.66 2607
5759.38 2548
5760.09 2489
5760.81 2628
5761.53 2604
5762.24 2628
5762.96 2698
5763.68 2849
5764.39 2930
5765.11 2931
5765.83 2997
5766.54 2801
5767.26 2807
5767.98 2820
5768.69 2645
5769.41 2525
5770.13 2518
5770.84 2492
5771.56 2377
5772.28 2291
5772.99 2287
5773.71 2280
5774.43 2330
5775.15 2309
5775.86 2384
5776.58 2377
5777.30 2487
5778.01 2482
5778.73 2539
5779.45 2584
5780.17 2644
5780.88 2694
5781.60 2673
5782.32 2772
5783.04 2856
5783.76 2854
5784.47 2737
5785.19 2679
5785.91 2693
5786.63 2776
5787.34 2818
5788.06 2940
5788.78 2959
5789.50 2948
5790.22 2993
5790.94 3086
5791.65 3139
5792.37 3337
5793.09 3399
5793.81 3579
5794.53 3656
5795.25 3744
5795.96 3928
5796.68 4158
5797.40 4429
5798.12 4833
5798.84 5525
5799.56 6569
5800.28 7859
5800.99 9224
5801.71 10906
5802.43 12364
5803.15 13229
5803.87 13079
5804.59 12303
5805.31 10838
5806.03 9320
5806.75 7930
5807.47 6786
5808.18 5708
5808.90 5177
5809.62 4836
5810.34 4454
5811.06 4384
5811.78 4241
5812.50 4142
5813.22 4307
5813.94 4415
5814.66 4323
5815.38 4287
5816.10 4353
5816.82 4561
5817.54 4692
5818.26 4562
5818.98 4386
5819.70 4261
5820.42 4084
5821.14 4067
5821.86 3888
5822.58 3823
5823.30 3678
5824.02 3475
5824.74 3443
5825.46 3396
5826.18 3297
5826.90 3221
5827.62 3081
5828.34 3010
5829.06 2904
5829.78 2875
5830.50 2807
5831.22 2841
5831.95 2712
5832.67 2726
5833.39 2769
5834.11 2659
5834.83 2611
5835.55 2512
5836.27 2495
5836.99 2526
5837.71 2591
5838.43 2479
5839.15 2476
5839.88 2470
5840.60 2526
5841.32 2493
5842.04 2471
5842.76 2436
5843.48 2428
5844.20 2356
5844.93 2368
5845.65 2318
5846.37 2305
5847.09 2190
5847.81 2269
5848.53 2174
5849.26 2184
5849.98 2126
5850.70 2191
5851.42 2198
5852.14 2180
5852.87 2144
5853.59 2142
5854.31 2206
5855.03 2205
5855.75 2144
5856.48 2081
5857.20 2104
5857.92 2152
5858.64 2121
5859.37 2064
5860.09 2125
5860.81 2031
5861.53 2007
5862.26 2025
5862.98 2110
5863.70 2063
5864.42 2087
5865.15 1986
5865.87 1998
5866.59 1954
5867.31 1970
5868.04 1996
5868.76 1991
5869.48 1900
5870.21 1843
5870.93 1913
5871.65 1923
5872.38 2016
5873.10 2032
5873.82 1938
5874.55 2061
5875.27 2109
5875.99 2101
5876.72 2058
5877.44 2091
5878.16 2117
5878.89 2105
5879.61 2067
5880.33 2037
5881.06 1963
5881.78 2009
5882.51 1995
5883.23 1972
5883.95 1997
5884.68 1934
5885.40 1925
5886.13 2026
5886.85 1963
5887.57 1975
5888.30 1939
5889.02 1929
5889.75 1956
5890.47 1888
5891.20 1823
5891.92 1825
5892.64 1866
5893.37 1833
5894.09 1882
5894.82 1865
5895.54 1878
5896.27 1889
5896.99 1934
5897.72 1945
5898.44 1965
5899.17 1921
5899.89 1882
5900.62 1897
5901.34 1907
5902.07 1894
5902.79 1885
5903.52 1870
5904.24 1904
5904.97 1891
5905.69 1835
5906.42 1865
5907.14 1891
5907.87 1829
5908.59 1909
5909.32 1938
5910.04 1878
5910.77 1842
5911.50 1835
5912.22 1930
5912.95 1857
5913.67 1855
5914.40 1789
5915.12 1817
5915.85 1824
5916.58 1806
5917.30 1842
5918.03 1813
5918.75 1854
5919.48 1836
5920.21 1872
5920.93 1824
5921.66 1860
5922.39 1994
5923.11 1926
5923.84 1959
5924.56 1969
5925.29 1946
5926.02 2013
5926.74 2005
5927.47 2034
5928.20 1965
5928.92 1977
5929.65 2056
5930.38 2045
5931.10 2006
5931.83 2054
5932.56 2107
5933.28 2147
5934.01 2228
5934.74 2332
5935.47 2482
5936.19 2545
5936.92 2584
5937.65 2540
5938.37 2621
5939.10 2684
5939.83 2556
5940.56 2606
5941.28 2673
5942.01 2532
5942.74 2469
5943.47 2477
5944.19 2417
5944.92 2378
5945.65 2336
5946.38 2329
5947.11 2421
5947.83 2417
5948.56 2426
5949.29 2453
5950.02 2508
5950.74 2504
5951.47 2571
5952.20 2684
5952.93 2621
5953.66 2669
5954.39 2762
5955.11 2769
5955.84 2749
5956.57 2668
5957.30 2800
5958.03 2713
5958.76 2783
5959.48 2783
5960.21 2734
5960.94 2796
5961.67 2855
5962.40 2804
5963.13 2864
5963.86 2938
5964.59 3008
5965.31 2982
5966.04 3040
5966.77 3140
5967.50 3226
5968.23 3332
5968.96 3465
5969.69 3481
5970.42 3486
5971.15 3449
5971.88 3460
5972.61 3402
5973.34 3399
5974.06 3346
5974.79 3320
5975.52 3371
5976.25 3340
5976.98 3265
5977.71 3426
5978.44 3464
5979.17 3652
5979.90 3581
5980.63 3703
5981.36 3749
5982.09 3763
5982.82 3849
5983.55 3891
5984.28 3999
5985.01 4130
5985.74 4124
5986.47 4034
5987.20 4136
5987.93 4067
5988.66 4024
5989.39 4101
5990.12 4106
5990.85 4080
5991.58 4139
5992.32 4139
5993.05 4165
5993.78 4279
5994.51 4313
5995.24 4295
5995.97 4367
5996.70 4385
5997.43 4480
5998.16 4520
5998.89 4563
5999.62 4561
6000.35 4647
6001.09 4476
6001.82 4315
6002.55 4298
6003.28 4216
6004.01 4127
6004.74 4302
6005.47 4206
6006.20 4246
6006.94 4503
6007.67 4762
6008.40 5111
6009.13 5590
6009.86 6306
6010.59 7260
6011.33 8308
6012.06 9324
6012.79 10311
6013.52 11064
6014.25 11505
6014.98 11452
6015.72 11195
6016.45 10544
6017.18 9705
6017.91 8605
6018.64 7490
6019.38 6554
6020.11 5685
6020.84 4991
6021.57 4532
6022.31 3951
6023.04 3659
6023.77 3489
6024.50 3264
6025.24 3127
6025.97 3172
6026.70 3079
6027.43 2980
6028.17 3026
6028.90 2979
6029.63 2896
6030.37 2822
6031.10 2763
6031.83 2693
6032.56 2622
6033.30 2596
6034.03 2518
6034.76 2493
6035.50 2518
6036.23 2553
6036.96 2575
6037.70 2591
6038.43 2583
6039.16 2676
6039.90 2747
6040.63 2718
6041.36 2860
6042.10 2906
6042.83 2939
6043.56 2937
6044.30 2942
6045.03 2942
6045.77 3008
6046.50 3063
6047.23 3057
6047.97 3040
6048.70 3126
6049.44 3188
6050.17 3227
6050.90 3262
6051.64 3350
6052.37 3347
6053.11 3339
6053.84 3433
6054.57 3350
6055.31 3407
6056.04 3308
6056.78 3370
6057.51 3412
6058.25 3156
6058.98 3126
6059.72 3151
6060.45 3129
6061.19 3074
6061.92 3016
6062.66 3038
6063.39 3083
6064.13 2994
6064.86 2980
6065.60 2961
6066.33 2991
6067.07 2938
6067.80 2927
6068.54 2908
6069.27 2922
6070.01 2910
6070.74 2826
6071.48 2824
6072.21 2674
6072.95 2677
6073.68 2696
6074.42 2627
6075.15 2544
6075.89 2564
6076.63 2600
6077.36 2593
6078.10 2561
6078.83 2509
6079.57 2638
6080.30 2568
6081.04 2519
6081.78 2559
6082.51 2465
6083.25 2453
6083.98 2391
6084.72 2410
6085.46 2405
6086.19 2392
6086.93 2358
6087.67 2266
6088.40 2422
6089.14 2357
6089.88 2293
6090.61 2379
6091.35 2279
6092.09 2311
6092.82 2355
6093.56 2398
6094.30 2330
6095.03 2362
6095.77 2337
6096.51 2248
6097.24 2263
6097.98 2250
6098.72 2229
6099.45 2266
6100.19 2107
6100.93 2103
6101.67 2129
6102.40 2139
6103.14 2111
6103.88 2173
6104.61 2154
6105.35 2116
6106.09 2156
6106.83 2208
6107.56 2319
6108.30 2301
6109.04 2275
6109.78 2257
6110.51 2383
6111.25 2357
6111.99 2309
6112.73 2333
6113.47 2360
6114.20 2318
6114.94 2242
6115.68 2290
6116.42 2305
6117.16 2304
6117.89 2251
6118.63 2286
6119.37 2258
6120.11 2414
6120.85 2369
6121.59 2310
6122.32 2375
6123.06 2346
6123.80 2324
6124.54 2452
6125.28 2324
6126.02 2385
6126.76 2421
6127.49 2462
6128.23 2365
6128.97 2361
6129.71 2408
6130.45 2410
6131.19 2470
6131.93 2444
6132.67 2437
6133.41 2459
6134.15 2465
6134.88 2496
6135.62 2460
6136.36 2630
6137.10 2642
6137.84 2585
6138.58 2647
6139.32 2701
6140.06 2700
6140.80 2664
6141.54 2669
6142.28 2709
6143.02 2588
6143.76 2578
6144.50 2621
6145.24 2589
6145.98 2580
6146.72 2705
6147.46 2694
6148.20 2631
6148.94 2705
6149.68 2659
6150.42 2712
6151.16 2784
6151.90 2840
6152.64 2842
6153.38 2797
6154.12 2860
6154.86 2844
6155.60 2865
6156.34 2962
6157.08 2985
6157.82 2962
6158.56 2871
6159.30 2911
6160.04 3080
6160.78 3109
6161.52 3144
6162.27 3227
6163.01 3458
6163.75 3560
6164.49 3684
6165.23 3878
6165.97 4080
6166.71 4245
6167.45 4391
6168.19 4405
6168.94 4412
6169.68 4467
6170.42 4417
6171.16 4280
6171.90 4267
6172.64 4188
6173.38 4110
6174.13 3897
6174.87 3992
6175.61 3953
6176.35 3777
6177.09 3912
6177.83 4010
6178.58 3870
6179.32 4053
6180.06 3966
6180.80 3922
6181.54 4029
6182.28 4109
6183.03 4158
6183.77 4128
6184.51 4166
6185.25 4119
6186.00 4308
6186.74 4168
6187.48 4268
6188.22 4333
6188.97 4371
6189.71 4426
6190.45 4563
6191.19 4721
6191.94 4833
6192.68 4854
6193.42 4973
6194.16 5075
6194.91 5110
6195.65 5136
6196.39 5139
6197.13 5105
6197.88 5093
6198.62 5140
6199.36 5198
6200.11 5255
6200.85 5185
6201.59 5276
6202.34 5531
6203.08 5811
6203.82 6333
6204.57 7343
6205.31 8574
6206.05 10239
6206.80 12497
6207.54 14915
6208.28 17356
6209.03 19544
6209.77 21054
6210.52 21651
6211.26 21021
6212.00 19552
6212.75 17590
6213.49 15243
6214.23 12918
6214.98 10825
6215.72 8718
6216.47 7263
6217.21 6229
6217.95 5407
6218.70 4907
6219.44 4484
6220.19 4274
6220.93 4088
6221.68 4013
6222.42 4038
6223.17 4011
6223.91 4157
6224.65 4153
6225.40 3988
6226.14 3906
6226.89 3809
6227.63 3646
6228.38 3502
6229.12 3261
6229.87 3121
6230.61 2936
6231.36 2813
6232.10 2789
6232.85 2717
6233.59 2854
6234.34 2849
6235.08 2816
6235.83 2815
6236.57 2869
6237.32 2870
6238.06 2934
6238.81 2920
6239.56 3031
6240.30 3013
6241.05 2973
6241.79 3014
6242.54 3071
6243.28 3104
6244.03 3181
6244.77 3226
6245.52 3385
6246.27 3430
6247.01 3533
6247.76 3709
6248.50 3743
6249.25 3864
6250.00 3919
6250.74 3922
6251.49 3794
6252.23 3602
6252.98 3566
6253.73 3653
6254.47 3637
6255.22 3515
6255.97 3588
6256.71 3518
6257.46 3458
6258.21 3476
6258.95 3459
6259.70 3332
6260.45 3420
6261.19 3451
6261.94 3308
6262.69 3302
6263.43 3289
6264.18 3166
6264.93 3186
6265.67 3263
6266.42 3255
6267.17 3200
6267.92 3200
6268.66 3334
6269.41 3303
6270.16 3312
6270.90 3443
6271.65 3498
6272.40 3565
6273.15 3639
6273.89 3746
6274.64 3877
6275.39 4065
6276.14 4029
6276.89 4179
6277.63 4306
6278.38 4362
6279.13 4341
6279.88 4209
6280.62 4014
6281.37 3708
6282.12 3449
6282.87 3299
6283.62 3262
6284.36 3133
6285.11 3040
6285.86 2987
6286.61 3073
6287.36 3162
6288.11 3187
6288.85 3288
6289.60 3349
6290.35 3406
6291.10 3491
6291.85 3383
6292.60 3356
6293.35 3395
6294.09 3114
6294.84 3035
6295.59 2948
6296.34 2860
6297.09 2736
6297.84 2655
6298.59 2585
6299.34 2645
6300.09 2705
6300.83 2644
6301.58 2688
6302.33 2689
6303.08 2662
6303.83 2717
6304.58 2784
6305.33 2792
6306.08 2693
6306.83 2607
6307.58 2520
6308.33 2577
6309.08 2581
6309.83 2535
6310.58 2583
6311.33 2507
6312.08 2523
6312.83 2604
6313.58 2646
6314.33 2679
6315.08 2781
6315.83 2854
6316.58 2834
6317.33 2857
6318.08 2939
6318.83 2838
6319.58 2844
6320.33 2788
6321.08 2641
6321.83 2525
6322.58 2443
6323.33 2461
6324.08 2395
6324.83 2273
6325.58 2325
6326.33 2233
6327.08 2176
6327.83 2200
6328.58 2312
6329.33 2307
6330.08 2311
6330.84 2172
6331.59 2158
6332.34 2150
6333.09 2093
6333.84 2102
6334.59 2157
6335.34 2184
6336.09 2152
6336.84 2171
6337.60 2128
6338.35 2135
6339.10 2169
6339.85 2199
6340.60 2102
6341.35 2125
6342.10 2175
6342.86 2181
6343.61 2122
6344.36 2057
6345.11 2039
6345.86 2122
6346.61 2087
6347.37 2067
6348.12 2092
6348.87 2166
6349.62 2178
6350.37 2271
6351.13 2316
6351.88 2334
6352.63 2325
6353.38 2379
6354.14 2407
6354.89 2428
6355.64 2379
6356.39 2340
6357.14 2327
6357.90 2298
6358.65 2297
6359.40 2227
6360.16 2216
6360.91 2120
6361.66 2109
6362.41 2104
6363.17 2127
6363.92 2123
6364.67 2064
6365.42 2093
6366.18 2094
6366.93 2146
6367.68 2104
6368.44 2044
6369.19 2087
6369.94 2057
6370.70 2079
6371.45 2073
6372.20 2070
6372.96 1998
6373.71 2041
6374.46 2033
6375.22 1964
6375.97 1975
6376.72 2011
6377.48 2053
6378.23 2047
6378.99 2076
6379.74 2115
6380.49 2119
6381.25 2040
6382.00 2106
6382.75 2137
6383.51 2016
6384.26 2038
6385.02 1971
6385.77 1991
6386.53 1958
6387.28 1872
6388.03 1932
6388.79 1888
6389.54 1829
6390.30 1847
6391.05 1788
6391.81 1831
6392.56 1888
6393.31 1905
6394.07 1918
6394.82 1954
6395.58 1884
6396.33 1925
6397.09 1942
6397.84 1936
6398.60 1935
6399.35 1982
6400.11 1819
6400.86 1835
6401.62 1863
6402.37 1774
6403.13 1778
6403.88 1839
6404.64 1877
6405.39 1904
6406.15 1831
6406.90 1899
6407.66 1830
6408.42 1897
6409.17 1921
6409.93 1993
6410.68 2006
6411.44 1995
6412.19 1982
6412.95 1909
6413.71 1942
6414.46 1971
6415.22 1985
6415.97 1957
6416.73 1963
6417.48 1981
6418.24 1980
6419.00 1947
6419.75 1949
6420.51 1881
6421.27 1908
6422.02 1967
6422.78 1952
6423.53 1994
6424.29 1936
6425.05 1955
6425.80 1874
6426.56 1942
6427.32 1986
6428.07 2038
6428.83 2000
6429.59 2009
6430.34 1997
6431.10 1937
6431.86 1970
6432.61 2038
6433.37 2061
6434.13 2030
6434.89 2115
6435.64 2135
6436.40 2191
6437.16 2218
6437.91 2224
6438.67 2304
6439.43 2325
6440.19 2346
6440.94 2385
6441.70 2422
6442.46 2411
6443.22 2320
6443.97 2314
6444.73 2297
6445.49 2259
6446.25 2246
6447.00 2322
6447.76 2234
6448.52 2195
6449.28 2113
6450.04 2108
6450.79 2187
6451.55 2175
6452.31 2184
6453.07 2145
6453.83 2103
6454.58 2162
6455.34 2235
6456.10 2226
6456.86 2218
6457.62 2202
6458.38 2209
6459.13 2238
6459.89 2209
6460.65 2273
6461.41 2256
6462.17 2230
6462.93 2221
6463.69 2327
6464.44 2364
6465.20 2333
6465.96 2487
6466.72 2465
6467.48 2395
6468.24 2401
6469.00 2433
6469.76 2499
6470.52 2555
6471.28 2595
6472.03 2482
6472.79 2529
6473.55 2526
6474.31 2459
6475.07 2541
6475.83 2541
6476.59 2626
6477.35 2657
6478.11 2611
6478.87 2670
6479.63 2739
6480.39 2662
6481.15 2750
6481.91 2718
6482.67 2812
6483.43 2838
6484.19 2905
6484.95 2902
6485.71 2932
6486.47 3010
6487.23 2977
6487.99 3135
6488.75 3156
6489.51 3152
6490.27 3182
6491.03 3271
6491.79 3433
6492.55 3493
6493.31 3474
6494.07 3626
6494.83 3791
6495.59 3855
6496.35 3902
6497.11 3883
6497.87 3866
6498.64 3979
6499.40 3829
6500.16 3824
6500.92 3810
6501.68 3799
6502.44 3909
6503.20 3887
6503.96 3923
6504.72 3953
6505.48 4088
6506.25 4224
6507.01 4277
6507.77 4518
6508.53 4635
6509.29 4948
6510.05 5344
6510.81 5639
6511.57 5894
6512.34 6369
6513.10 6696
6513.86 6783
6514.62 6671
6515.38 6447
6516.15 6045
6516.91 5921
6517.67 5592
6518.43 5474
6519.19 5296
6519.95 5329
6520.72 5141
6521.48 5372
6522.24 5361
6523.00 5449
6523.77 5851
6524.53 6125
6525.29 6493
6526.05 7053
6526.81 7469
6527.58 7944
6528.34 8157
6529.10 8203
6529.86 8029
6530.63 7976
6531.39 7900
6532.15 8033
6532.92 8123
6533.68 8883
6534.44 9708
6535.20 10890
6535.97 12326
6536.73 13287
6537.49 13921
6538.26 13808
6539.02 13223
6539.78 11997
6540.55 10613
6541.31 9360
6542.07 7918
6542.84 6661
6543.60 5885
6544.36 5250
6545.13 4768
6545.89 4311
6546.65 4153
6547.42 3992
6548.18 3827
6548.94 3784
6549.71 3761
6550.47 3776
6551.24 3744
6552.00 3741
6552.76 3760
6553.53 3811
6554.29 3745
6555.06 3683
6555.82 3607
6556.58 3664
6557.35 3567
6558.11 3553
6558.88 3606
6559.64 3654
6560.41 3638
6561.17 3766
6561.93 3847
6562.70 3877
6563.46 4003
6564.23 4096
6564.99 4058
6565.76 4194
6566.52 4255
6567.29 4180
6568.05 4258
6568.82 4180
6569.58 4171
6570.35 4202
6571.11 4282
6571.88 4419
6572.64 4467
6573.41 4689
6574.17 4757
6574.94 4849
6575.70 4953
6576.47 4876
6577.23 4950
6578.00 4976
6578.76 4886
6579.53 4754
6580.29 4677
6581.06 4713
6581.83 4621
6582.59 4514
6583.36 4507
6584.12 4563
6584.89 4461
6585.65 4594
6586.42 4702
6587.19 4617
6587.95 4810
6588.72 4894
6589.48 5070
6590.25 5222
6591.02 5548
6591.78 6063
6592.55 6516
6593.32 6995
6594.08 7606
6594.85 7787
6595.61 8038
6596.38 8035
6597.15 7673
6597.91 7431
6598.68 7036
6599.45 6689
6600.21 6243
6600.98 5828
6601.75 5523
6602.51 5116
6603.28 4902
6604.05 4754
6604.82 4533
6605.58 4466
6606.35 4379
6607.12 4355
6607.88 4251
6608.65 4294
6609.42 4350
6610.19 4390
6610.95 4425
6611.72 4460
6612.49 4483
6613.25 4315
6614.02 4372
6614.79 4308
6615.56 4337
6616.32 4257
6617.09 4206
6617.86 4220
6618.63 4256
6619.40 4402
6620.16 4335
6620.93 4251
6621.70 4221
6622.47 4204
6623.24 4255
6624.00 4234
6624.77 4195
6625.54 4077
6626.31 4176
6627.08 4267
6627.84 4248
6628.61 4370
6629.38 4525
6630.15 4811
6630.92 5265
6631.69 5868
6632.46 6638
6633.22 7712
6633.99 8519
6634.76 9513
6635.53 10057
6636.30 10082
6637.07 9763
6637.84 8998
6638.61 8304
6639.37 7363
6640.14 6322
6640.91 5602
6641.68 4887
6642.45 4500
6643.22 4147
6643.99 3873
6644.76 3611
6645.53 3497
6646.30 3476
6647.07 3493
6647.84 3393
6648.61 3339
6649.37 3310
6650.14 3340
6650.91 3343
6651.68 3370
6652.45 3259
6653.22 3118
6653.99 3061
6654.76 3042
6655.53 3088
6656.30 2992
6657.07 2928
6657.84 2965
6658.61 2964
6659.38 2951
6660.15 2848
6660.92 2875
6661.69 2861
6662.46 2970
6663.23 2932
6664.00 2955
6664.77 3024
6665.55 2915
6666.32 2947
6667.09 2871
6667.86 2862
6668.63 2865
6669.40 3003
6670.17 2989
6670.94 3065
6671.71 3084
6672.48 3158
6673.25 3228
6674.02 3150
6674.79 3248
6675.57 3212
6676.34 3141
6677.11 3170
6677.88 3122
6678.65 3016
6679.42 3061
6680.19 3070
6680.96 3093
6681.74 3051
6682.51 3116
6683.28 3276
6684.05 3411
6684.82 3491
6685.59 3661
6686.37 3801
6687.14 3818
6687.91 3744
6688.68 3682
6689.45 3519
6690.22 3535
6691.00 3305
6691.77 3168
6692.54 3014
6693.31 2974
6694.08 2917
6694.86 2899
6695.63 2823
6696.40 2819
6697.17 2803
6697.95 2718
6698.72 2688
6699.49 2762
6700.26 2706
6701.04 2707
6701.81 2757
6702.58 2774
6703.35 2722
6704.13 2797
6704.90 2671
6705.67 2558
6706.44 2643
6707.22 2604
6707.99 2467
6708.76 2502
6709.54 2555
6710.31 2492
6711.08 2506
6711.86 2556
6712.63 2582
6713.40 2499
6714.17 2496
6714.95 2464
6715.72 2409
6716.50 2342
6717.27 2290
6718.04 2302
6718.82 2256
6719.59 2260
6720.36 2234
6721.14 2253
6721.91 2240
6722.68 2246
6723.46 2263
6724.23 2244
6725.01 2229
6725.78 2191
6726.55 2319
6727.33 2159
6728.10 2151
6728.88 2117
6729.65 2117
6730.42 2153
6731.20 2112
6731.97 2134
6732.75 2137
6733.52 2148
6734.30 2210
6735.07 2148
6735.84 2204
6736.62 2194
6737.39 2240
6738.17 2162
6738.94 2155
6739.72 2172
6740.49 2132
6741.27 2122
6742.04 2209
6742.82 2213
6743.59 2217
6744.37 2187
6745.14 2136
6745.92 2164
6746.69 2239
6747.47 2202
6748.24 2330
6749.02 2363
6749.79 2385
6750.57 2355
6751.34 2454
6752.12 2532
6752.90 2481
6753.67 2398
6754.45 2401
6755.22 2364
6756.00 2287
6756.77 2270
6757.55 2108
6758.33 2132
6759.10 2184
6759.88 2087
6760.65 2085
6761.43 2050
6762.20 2042
6762.98 2049
6763.76 2058
6764.53 2109
6765.31 2082
6766.09 2032
6766.86 2099
6767.64 2034
6768.41 2050
6769.19 2084
6769.97 2080
6770.74 2029
6771.52 2043
6772.30 2020
6773.07 2075
6773.85 2083
6774.63 2034
6775.40 2079
6776.18 1999
6776.96 2088
6777.74 2190
6778.51 2222
6779.29 2255
6780.07 2212
6780.84 2164
6781.62 2237
6782.40 2127
6783.17 2163
6783.95 2143
6784.73 2084
6785.51 2135
6786.28 2080
6787.06 2087
6787.84 2148
6788.62 2092
6789.39 2069
6790.17 2025
6790.95 2020
6791.73 1993
6792.51 1943
6793.28 1910
6794.06 1959
6794.84 1908
6795.62 1918
6796.39 2002
6797.17 2027
6797.95 2074
6798.73 2070
6799.51 2104
6800.29 2152
6801.06 2179
6801.84 2131
6802.62 2196
6803.40 2221
6804.18 2199
6804.96 2144
6805.73 2205
6806.51 2163
6807.29 2126
6808.07 2037
6808.85 1906
6809.63 1943
6810.41 1961
6811.18 1870
6811.96 1895
6812.74 1962
6813.52 1860
6814.30 1858
6815.08 1984
6815.86 2052
6816.64 2036
6817.42 1997
6818.20 2093
6818.98 2098
6819.76 2066
6820.53 2153
6821.31 2067
6822.09 2099
6822.87 2081
6823.65 2107
6824.43 2056
6825.21 2028
6825.99 2005
6826.77 1989
6827.55 1984
6828.33 2032
6829.11 1968
6829.89 1977
6830.67 2040
6831.45 2009
6832.23 1970
6833.01 2010
6833.79 2053
6834.57 2004
6835.35 2034
6836.13 1996
6836.91 1999
6837.69 2010
6838.47 2031
6839.25 1964
6840.03 1941
6840.81 1933
6841.59 1936
6842.37 2039
6843.16 1928
6843.94 1939
6844.72 2022
6845.50 2114
6846.28 2200
6847.06 2300
6847.84 2538
6848.62 2848
6849.40 3325
6850.18 3706
6850.96 4019
6851.75 4324
6852.53 4437
6853.31 4211
6854.09 4070
6854.87 3845
6855.65 3462
6856.43 3150
6857.22 2957
6858.00 2850
6858.78 2800
6859.56 2751
6860.34 2662
6861.12 2477
6861.90 2446
6862.69 2310
6863.47 2293
6864.25 2243
6865.03 2278
6865.81 2240
6866.60 2214
6867.38 2211
6868.16 2167
6868.94 2130
6869.72 2098
6870.51 2051
6871.29 2077
6872.07 2053
6872.85 1948
6873.64 1931
6874.42 1906
6875.20 1890
6875.98 1859
6876.77 1913
6877.55 1943
6878.33 2030
6879.11 2008
6879.90 2034
6880.68 2034
6881.46 1971
6882.25 2013
6883.03 2083
6883.81 2036
6884.59 2071
6885.38 2169
6886.16 2175
6886.94 2205
6887.73 2210
6888.51 2340
6889.29 2339
6890.08 2293
6890.86 2317
6891.64 2219
6892.43 2177
6893.21 2178
6893.99 2136
6894.78 2102
6895.56 2152
6896.35 2151
6897.13 2170
6897.91 2114
6898.70 2166
6899.48 2180
6900.26 2338
6901.05 2306
6901.83 2315
6902.62 2277
6903.40 2321
6904.18 2303
6904.97 2335
6905.75 2320
6906.54 2319
6907.32 2306
6908.11 2288
6908.89 2321
6909.67 2286
6910.46 2290
6911.24 2244
6912.03 2210
6912.81 2248
6913.60 2199
6914.38 2227
6915.17 2221
6915.95 2265
6916.74 2319
6917.52 2372
6918.31 2336
6919.09 2326
6919.88 2285
6920.66 2287
6921.45 2294
6922.23 2267
6923.02 2260
6923.80 2301
6924.59 2351
6925.37 2307
6926.16 2265
6926.94 2280
6927.73 2268
6928.51 2240
6929.30 2248
6930.09 2326
6930.87 2295
6931.66 2358
6932.44 2334
6933.23 2274
6934.01 2266
6934.80 2335
6935.59 2348
6936.37 2413
6937.16 2458
6937.94 2477
6938.73 2493
6939.52 2611
6940.30 2613
6941.09 2682
6941.88 2650
6942.66 2824
6943.45 2912
6944.23 2941
6945.02 2943
6945.81 2992
6946.59 3022
6947.38 3003
6948.17 3012
6948.95 2961
6949.74 2982
6950.53 3044
6951.31 3043
6952.10 2952
6952.89 2981
6953.67 3037
6954.46 3060
6955.25 3096
6956.04 3130
6956.82 3173
6957.61 3162
6958.40 3231
6959.18 3297
6959.97 3344
6960.76 3391
6961.55 3253
6962.33 3318
6963.12 3425
6963.91 3328
6964.70 3315
6965.48 3412
6966.27 3444
6967.06 3454
6967.85 3542
6968.63 3657
6969.42 3751
6970.21 3860
6971.00 3973
6971.79 3922
6972.57 3853
6973.36 3905
6974.15 3919
6974.94 3964
6975.73 4165
6976.52 4234
6977.30 4341
6978.09 4572
6978.88 4793
6979.67 4951
6980.46 5228
6981.25 5686
6982.03 6045
6982.82 6858
6983.61 7624
6984.40 8852
6985.19 9607
6985.98 10427
6986.77 10857
6987.55 10747
6988.34 10279
6989.13 9392
6989.92 8592
6990.71 7563
6991.50 6771
6992.29 5892
6993.08 5303
6993.87 5049
6994.66 4993
6995.45 5112
6996.24 5449
6997.02 6041
6997.81 6861
6998.60 7849
6999.39 8829
7000.18 9207
7000.97 9552
7001.76 9464
7002.55 8790
7003.34 8060
7004.13 7034
7004.92 6185
7005.71 5389
7006.50 4754
7007.29 4136
7008.08 3652
7008.87 3375
7009.66 3194
7010.45 3097
7011.24 3044
7012.03 2980
7012.82 3004
7013.61 3036
7014.40 3029
7015.19 3038
7015.98 2982
7016.77 2915
7017.56 2874
7018.35 2725
7019.15 2718
7019.94 2671
7020.73 2672
7021.52 2609
7022.31 2601
7023.10 2664
7023.89 2689
7024.68 2679
7025.47 2731
7026.26 2744
7027.05 2760
7027.85 2749
7028.64 2794
7029.43 2796
7030.22 2736
7031.01 2628
7031.80 2561
7032.59 2652
7033.38 2623
7034.18 2618
7034.97 2580
7035.76 2561
7036.55 2559
7037.34 2667
7038.13 2684
7038.93 2792
7039.72 2807
7040.51 2864
7041.30 2828
7042.09 2777
7042.89 2757
7043.68 2730
7044.47 2732
7045.26 2751
7046.05 2810
7046.85 2692
7047.64 2824
7048.43 2935
7049.22 2959
7050.01 3021
7050.81 3006
7051.60 3050
7052.39 3026
7053.18 2988
7053.98 2866
7054.77 2767
7055.56 2653
7056.36 2654
7057.15 2486
7057.94 2495
7058.73 2516
7059.53 2520
7060.32 2475
7061.11 2461
7061.91 2476
7062.70 2551
7063.49 2555
7064.29 2487
7065.08 2469
7065.87 2501
7066.66 2528
7067.46 2478
7068.25 2390
7069.04 2460
7069.84 2465
7070.63 2428
7071.43 2396
7072.22 2457
7073.01 2328
7073.81 2379
7074.60 2356
7075.39 2267
7076.19 2316
7076.98 2262
7077.78 2270
7078.57 2255
7079.36 2287
7080.16 2268
7080.95 2199
7081.75 2229
7082.54 2193
7083.33 2201
7084.13 2199
7084.92 2230
7085.72 2257
7086.51 2300
7087.31 2256
7088.10 2326
7088.90 2436
7089.69 2530
7090.48 2616
7091.28 2847
7092.07 2938
7092.87 2980
7093.66 3005
7094.46 2912
7095.25 2838
7096.05 2629
7096.84 2497
7097.64 2380
7098.43 2307
7099.23 2240
7100.02 2108
7100.82 2126
7101.61 2201
7102.41 2215
7103.20 2171
7104.00 2179
7104.80 2223
7105.59 2250
7106.39 2096
7107.18 2049
7107.98 1985
7108.77 1964
7109.57 1887
7110.36 1894
7111.16 1838
7111.96 1817
7112.75 1795
7113.55 1765
7114.34 1768
7115.14 1802
7115.94 1851
7116.73 1823
7117.53 1834
7118.32 1878
7119.12 1906
7119.92 1904
7120.71 1874
7121.51 1930
7122.31 1925
7123.10 1897
7123.90 1845
7124.70 1830
7125.49 1728
7126.29 1779
7127.09 1829
7127.88 1809
7128.68 1817
7129.48 1866
7130.27 1852
7131.07 1912
7131.87 1867
7132.66 1952
7133.46 1890
7134.26 1832
7135.06 1798
7135.85 1845
7136.65 1804
7137.45 1785
7138.24 1729
7139.04 1724
7139.84 1759
7140.64 1785
7141.43 1784
7142.23 1803
7143.03 1802
7143.83 1786
7144.62 1820
7145.42 1847
7146.22 1808
7147.02 1867
7147.82 1843
7148.61 1808
7149.41 1772
7150.21 1787
7151.01 1776
7151.81 1786
7152.60 1757
7153.40 1762
7154.20 1784
7155.00 1871
7155.80 1812
7156.59 1887
7157.39 1785
7158.19 1862
7158.99 1717
7159.79 1778
7160.59 1720
7161.39 1705
7162.18 1719
7162.98 1736
7163.78 1684
7164.58 1661
7165.38 1685
7166.18 1663
7166.98 1665
7167.78 1724
7168.57 1698
7169.37 1720
7170.17 1771
7170.97 1719
7171.77 1764
7172.57 1661
7173.37 1669
7174.17 1708
7174.97 1613
7175.77 1644
7176.57 1644
7177.37 1655
7178.17 1649
7178.97 1668
7179.77 1660
7180.56 1791
7181.36 1744
7182.16 1789
7182.96 1883
7183.76 1913
7184.56 1844
7185.36 1897
7186.16 1848
7186.96 1756
7187.76 1751
7188.56 1659
7189.36 1633
7190.16 1624
7190.96 1643
7191.76 1590
7192.57 1602
7193.37 1531
7194.17 1521
7194.97 1509
7195.77 1535
7196.57 1560
7197.37 1570
7198.17 1573
7198.97 1573
7199.77 1617
7200.57 1627
7201.37 1614
7202.17 1618
7202.97 1598
7203.77 1522
7204.58 1576
7205.38 1544
7206.18 1536
7206.98 1530
7207.78 1520
7208.58 1506
7209.38 1570
7210.18 1568
7210.99 1509
7211.79 1537
7212.59 1576
7213.39 1557
7214.19 1573
7214.99 1638
7215.79 1604
7216.60 1619
7217.40 1521
7218.20 1520
7219.00 1549
7219.80 1613
7220.60 1547
7221.41 1510
7222.21 1514
7223.01 1540
7223.81 1583
7224.62 1583
7225.42 1630
7226.22 1579
7227.02 1580
7227.82 1575
7228.63 1605
7229.43 1635
7230.23 1623
7231.03 1613
7231.84 1624
7232.64 1614
7233.44 1712
7234.24 1641
7235.05 1701
7235.85 1665
7236.65 1629
7237.45 1680
7238.26 1675
7239.06 1642
7239.86 1682
7240.67 1732
7241.47 1706
7242.27 1768
7243.08 1765
7243.88 1795
7244.68 1773
7245.49 1764
7246.29 1829
7247.09 1848
7247.90 1769
7248.70 1782
7249.50 1808
7250.31 1831
7251.11 1903
7251.91 1884
7252.72 1833
7253.52 1878
7254.32 1876
7255.13 1890
7255.93 1879
7256.74 1961
7257.54 1964
7258.34 1982
7259.15 2037
7259.95 2078
7260.76 2121
7261.56 2214
7262.36 2185
7263.17 2148
7263.97 2203
7264.78 2178
7265.58 2229
7266.39 2261
7267.19 2209
7268.00 2313
7268.80 2242
7269.60 2286
7270.41 2364
7271.21 2340
7272.02 2418
7272.82 2379
7273.63 2459
7274.43 2427
7275.24 2522
7276.04 2517
7276.85 2483
7277.65 2552
7278.46 2591
7279.26 2767
7280.07 2847
7280.87 3072
7281.68 3345
7282.48 3652
7283.29 4125
7284.09 4575
7284.90 4880
7285.71 5037
7286.51 5023
7287.32 4760
7288.12 4481
7288.93 4096
7289.73 3677
7290.54 3509
7291.35 3275
7292.15 3006
7292.96 2975
7293.76 2951
7294.57 2859
7295.38 2865
7296.18 2789
7296.99 2796
7297.79 2844
7298.60 2764
7299.41 2849
7300.21 2891
7301.02 2935
7301.82 2944
7302.63 3120
7303.44 3059
7304.24 3127
7305.05 3137
7305.86 3221
7306.66 3265
7307.47 3394
7308.28 3581
7309.08 3846
7309.89 4068
7310.70 4189
7311.50 4080
7312.31 4183
7313.12 4128
7313.93 4187
7314.73 4123
7315.54 4068
7316.35 4109
7317.15 4295
7317.96 4552
7318.77 4717
7319.58 5154
7320.38 5552
7321.19 5870
7322.00 6009
7322.81 6128
7323.61 5782
7324.42 5564
7325.23 5185
7326.04 4850
7326.84 4334
7327.65 3970
7328.46 3785
7329.27 3700
7330.08 3598
7330.88 3640
7331.69 3810
7332.50 4009
7333.31 4311
7334.12 4799
7334.92 5119
7335.73 5264
7336.54 5529
7337.35 5419
7338.16 5113
7338.97 4773
7339.78 4405
7340.58 4058
7341.39 3660
7342.20 3467
7343.01 3269
7343.82 3147
7344.63 2991
7345.44 3021
7346.24 3025
7347.05 3073
7347.86 3111
7348.67 3137
7349.48 3089
7350.29 3091
7351.10 3069
7351.91 2899
7352.72 3002
7353.53 2888
7354.34 2748
7355.14 2723
7355.95 2742
7356.76 2689
7357.57 2739
7358.38 2764
7359.19 2763
7360.00 2842
7360.81 2976
7361.62 3051
7362.43 3035
7363.24 3114
7364.05 3106
7364.86 3067
7365.67 3042
7366.48 3084
7367.29 3014
7368.10 2981
7368.91 3003
7369.72 2919
7370.53 2989
7371.34 2920
7372.15 2985
7372.96 3036
7373.77 3074
7374.58 3061
7375.39 3057
7376.20 3131
7377.01 3228
7377.82 3360
7378.63 3618
7379.44 3863
7380.26 4077
7381.07 4374
7381.88 4458
7382.69 4374
7383.50 4357
7384.31 4217
7385.12 3991
7385.93 3742
7386.74 3539
7387.55 3320
7388.36 3122
7389.18 2987
7389.99 2928
7390.80 2833
7391.61 2891
7392.42 2742
7393.23 2646
7394.04 2734
7394.86 2788
7395.67 2754
7396.48 2820
7397.29 2860
7398.10 2961
7398.91 3102
7399.73 3318
7400.54 3525
7401.35 3810
7402.16 3775
7402.97 3774
7403.79 3652
7404.60 3547
7405.41 3446
7406.22 3375
7407.03 3266
7407.85 3158
7408.66 3079
7409.47 3047
7410.28 2879
7411.10 2672
7411.91 2649
7412.72 2598
7413.53 2467
7414.35 2406
7415.16 2314
7415.97 2230
7416.78 2071
7417.60 2066
7418.41 2086
7419.22 2100
7420.03 2044
7420.85 2036
7421.66 2021
7422.47 1975
7423.29 1921
7424.10 1872
7424.91 1928
7425.73 1890
7426.54 1900
7427.35 1882
7428.17 1862
7428.98 1882
7429.79 1872
7430.61 1886
7431.42 1869
7432.23 1898
7433.05 1842
7433.86 1773
7434.67 1853
7435.49 1853
7436.30 1822
7437.12 1868
7437.93 1891
7438.74 1967
7439.56 1922
7440.37 1876
7441.18 1845
7442.00 1946
7442.81 1907
7443.63 1869
7444.44 1870
7445.26 1919
7446.07 1890
7446.88 1873
7447.70 1911
7448.51 1968
7449.33 1904
7450.14 1910
7450.96 1897
7451.77 1860
7452.59 1838
7453.40 1779
7454.22 1800
7455.03 1811
7455.85 1857
7456.66 1783
7457.47 1861
7458.29 1857
7459.10 1808
7459.92 1833
7460.74 1825
7461.55 1834
7462.37 1842
7463.18 1850
7464.00 1823
7464.81 1816
7465.63 1864
7466.44 1856
7467.26 1764
7468.07 1850
7468.89 1881
7469.70 1884
7470.52 1788
7471.34 1819
7472.15 1809
7472.97 1862
7473.78 1741
7474.60 1698
7475.41 1741
7476.23 1682
7477.05 1699
7477.86 1653
7478.68 1688
7479.49 1718
7480.31 1661
7481.13 1647
7481.94 1589
7482.76 1593
7483.58 1670
7484.39 1652
7485.21 1649
7486.03 1606
7486.84 1620
7487.66 1650
7488.48 1657
7489.29 1622
7490.11 1605
7490.93 1584
7491.74 1637
7492.56 1640
7493.38 1602
7494.19 1543
7495.01 1580
7495.83 1595
7496.64 1574
7497.46 1548
7498.28 1517
7499.10 1526
7499.91 1540
7500.73 1512
7501.55 1543
7502.36 1482
7503.18 1535
7504.00 1553
7504.82 1552
7505.63 1570
7506.45 1578
7507.27 1477
7508.09 1532
7508.90 1506
7509.72 1501
7510.54 1531
7511.36 1513
7512.18 1492
7512.99 1552
7513.81 1457
7514.63 1439
7515.45 1479
7516.27 1539
7517.08 1530
7517.90 1540
7518.72 1520
7519.54 1502
7520.36 1441
7521.18 1440
7521.99 1480
7522.81 1475
7523.63 1468
7524.45 1461
7525.27 1502
7526.09 1451
7526.91 1482
7527.72 1529
7528.54 1518
7529.36 1508
7530.18 1489
7531.00 1544
7531.82 1485
7532.64 1463
7533.46 1465
7534.28 1484
7535.10 1508
7535.91 1496
7536.73 1534
7537.55 1548
7538.37 1546
7539.19 1549
7540.01 1517
7540.83 1550
7541.65 1572
7542.47 1594
7543.29 1644
7544.11 1604
7544.93 1661
7545.75 1678
7546.57 1669
7547.39 1659
7548.21 1577
7549.03 1563
7549.85 1664
7550.67 1564
7551.49 1540
7552.31 1654
7553.13 1662
7553.95 1699
7554.77 1620
7555.59 1701
7556.41 1763
7557.23 1737
7558.05 1744
7558.87 1831
7559.69 1769
7560.51 1804
7561.33 1820
7562.15 1797
7562.97 1731
7563.79 1767
7564.61 1702
7565.44 1670
7566.26 1706
7567.08 1670
7567.90 1662
7568.72 1633
7569.54 1681
7570.36 1677
7571.18 1685
7572.00 1666
7572.82 1694
7573.65 1644
7574.47 1648
7575.29 1692
7576.11 1664
7576.93 1637
7577.75 1661
7578.57 1679
7579.40 1622
7580.22 1607
7581.04 1643
7581.86 1647
7582.68 1666
7583.50 1701
7584.33 1744
7585.15 1764
7585.97 1810
7586.79 1794
7587.61 1840
7588.44 1859
7589.26 1905
7590.08 1939
7590.90 1918
7591.72 1867
7592.55 1868
7593.37 1879
7594.19 1825
7595.01 1794
7595.84 1864
7596.66 1838
7597.48 1860
7598.30 1859
7599.13 1891
7599.95 1907
7600.77 2042
7601.59 2132
7602.42 2249
7603.24 2353
7604.06 2442
7604.89 2578
7605.71 2604
7606.53 2550
7607.36 2538
7608.18 2478
7609.00 2323
7609.82 2219
7610.65 2081
7611.47 2049
7612.29 1971
7613.12 1938
7613.94 1928
7614.77 1968
7615.59 2000
7616.41 1998
7617.24 1979
7618.06 2033
7618.88 2004
7619.71 1976
7620.53 1981
7621.35 1972
7622.18 1954
7623.00 1888
7623.83 1832
7624.65 1803
7625.47 1910
7626.30 1932
7627.12 2013
7627.95 2187
7628.77 2282
7629.60 2351
7630.42 2529
7631.24 2743
7632.07 2831
7632.89 2856
7633.72 2906
7634.54 2795
7635.37 2617
7636.19 2386
7637.02 2301
7637.84 2124
7638.67 1887
7639.49 1804
7640.31 1700
7641.14 1617
7641.96 1560
7642.79 1566
7643.61 1552
7644.44 1610
7645.26 1552
7646.09 1517
7646.92 1510
7647.74 1495
7648.57 1493
7649.39 1478
7650.22 1527
7651.04 1464
7651.87 1480
7652.69 1473
7653.52 1453
7654.34 1464
7655.17 1464
7656.00 1417
7656.82 1403
7657.65 1410
7658.47 1419
7659.30 1429
7660.12 1464
7660.95 1468
7661.78 1448
7662.60 1496
7663.43 1475
7664.25 1456
7665.08 1467
7665.91 1446
7666.73 1477
7667.56 1495
7668.39 1438
7669.21 1433
7670.04 1499
7670.87 1477
7671.69 1470
7672.52 1453
7673.35 1448
7674.17 1427
7675.00 1449
7675.83 1456
7676.65 1423
7677.48 1473
7678.31 1410
7679.13 1372
7679.96 1381
7680.79 1383
7681.61 1389
7682.44 1431
7683.27 1397
7684.10 1414
7684.92 1407
7685.75 1422
7686.58 1426
7687.40 1420
7688.23 1442
7689.06 1494
7689.89 1455
7690.71 1451
7691.54 1442
7692.37 1463
7693.20 1448
7694.03 1462
7694.85 1499
7695.68 1445
7696.51 1433
7697.34 1496
7698.16 1522
7698.99 1503
7699.82 1499
7700.65 1549
7701.48 1563
7702.31 1509
7703.13 1517
7703.96 1518
7704.79 1511
7705.62 1490
7706.45 1431
7707.28 1394
7708.10 1436
7708.93 1458
7709.76 1488
7710.59 1494
7711.42 1482
7712.25 1474
7713.08 1524
7713.90 1494
7714.73 1527
7715.56 1478
7716.39 1429
7717.22 1431
7718.05 1483
7718.88 1467
7719.71 1430
7720.54 1460
7721.37 1466
7722.20 1479
7723.02 1485
7723.85 1426
7724.68 1437
7725.51 1474
7726.34 1492
7727.17 1439
7728.00 1474
7728.83 1481
7729.66 1515
7730.49 1512
7731.32 1524
7732.15 1501
7732.98 1553
7733.81 1516
7734.64 1501
7735.47 1435
7736.30 1429
7737.13 1438
7737.96 1465
7738.79 1483
7739.62 1433
7740.45 1495
7741.28 1536
7742.11 1561
7742.94 1645
7743.77 1785
7744.60 1979
7745.43 2223
7746.26 2540
7747.09 2802
7747.92 3061
7748.75 3154
7749.59 3213
7750.42 3040
7751.25 2770
7752.08 2408
7752.91 2158
7753.74 1993
7754.57 1784
7755.40 1655
7756.23 1570
7757.06 1524
7757.90 1523
7758.73 1484
7759.56 1541
7760.39 1521
7761.22 1513
7762.05 1507
7762.88 1520
7763.71 1491
7764.55 1532
7765.38 1548
7766.21 1425
7767.04 1406
7767.87 1338
7768.70 1306
7769.54 1273
7770.37 1247
7771.20 1204
7772.03 1169
7772.86 1202
7773.70 1286
7774.53 1279
7775.36 1243
7776.19 1273
7777.02 1300
7777.86 1300
7778.69 1305
7779.52 1274
7780.35 1238
7781.19 1256
7782.02 1289
7782.85 1328
7783.68 1374
7784.52 1411
7785.35 1391
7786.18 1341
7787.01 1342
7787.85 1402
7788.68 1419
7789.51 1429
7790.35 1384
7791.18 1327
7792.01 1314
7792.84 1312
7793.68 1392
7794.51 1404
7795.34 1340
7796.18 1316
7797.01 1309
7797.84 1373
7798.68 1375
7799.51 1324
7800.34 1417
7801.18 1444
7802.01 1360
7802.84 1374
7803.68 1377
7804.51 1421
7805.35 1429
7806.18 1436
7807.01 1434
7807.85 1460
7808.68 1407
7809.51 1461
7810.35 1435
7811.18 1440
7812.02 1463
7812.85 1549
7813.68 1570
7814.52 1538
7815.35 1582
7816.19 1591
7817.02 1553
7817.86 1542
7818.69 1532
7819.52 1566
7820.36 1562
7821.19 1482
7822.03 1447
7822.86 1410
7823.70 1486
7824.53 1493
7825.37 1479
7826.20 1524
7827.04 1506
7827.87 1506
7828.71 1511
7829.54 1535
7830.38 1520
7831.21 1458
7832.05 1503
7832.88 1417
7833.72 1487
7834.55 1462
7835.39 1388
7836.22 1386
7837.06 1371
7837.89 1375
7838.73 1436
7839.57 1362
7840.40 1345
7841.24 1382
7842.07 1362
7842.91 1410
7843.74 1375
7844.58 1319
7845.42 1367
7846.25 1262
7847.09 1293
7847.92 1282
7848.76 1275
7849.60 1289
7850.43 1223
7851.27 1262
7852.10 1214
7852.94 1224
7853.78 1269
7854.61 1267
7855.45 1285
7856.29 1271
7857.12 1262
7857.96 1237
7858.79 1210
7859.63 1236
7860.47 1277
7861.30 1274
7862.14 1257
7862.98 1232
7863.81 1203
7864.65 1172
7865.49 1217
7866.33 1230
7867.16 1207
7868.00 1203
7868.84 1185
7869.67 1264
7870.51 1252
7871.35 1179
7872.19 1243
7873.02 1199
7873.86 1264
7874.70 1245
7875.54 1356
7876.37 1353
7877.21 1341
7878.05 1373
7878.89 1391
7879.72 1432
7880.56 1397
7881.40 1326
7882.24 1290
7883.07 1300
7883.91 1291
7884.75 1232
7885.59 1273
7886.43 1248
7887.26 1260
7888.10 1283
7888.94 1296
7889.78 1328
7890.62 1334
7891.45 1325
7892.29 1290
7893.13 1334
7893.97 1253
7894.81 1220
7895.65 1260
7896.49 1248
7897.32 1218
7898.16 1264
7899.00 1267
7899.84 1311
7900.68 1330
7901.52 1330
7902.36 1290
7903.20 1358
7904.03 1234
7904.87 1226
7905.71 1257
7906.55 1253
7907.39 1250
7908.23 1224
7909.07 1206
7909.91 1199
7910.75 1240
7911.59 1218
7912.43 1268
7913.27 1284
7914.11 1373
7914.94 1405
7915.78 1469
7916.62 1441
7917.46 1492
7918.30 1541
7919.14 1513
7919.98 1510
7920.82 1491
7921.66 1421
7922.50 1392
7923.34 1305
7924.18 1274
7925.02 1228
7925.86 1219
7926.70 1206
7927.54 1126
7928.38 1169
7929.22 1192
7930.06 1170
7930.90 1165
7931.74 1171
7932.59 1186
7933.43 1175
7934.27 1147
7935.11 1125
7935.95 1169
7936.79 1146
7937.63 1164
7938.47 1092
7939.31 1101
7940.15 1139
7940.99 1135
7941.83 1198
7942.67 1191
7943.52 1203
7944.36 1195
7945.20 1245
7946.04 1263
7946.88 1216
7947.72 1239
7948.56 1197
7949.40 1167
7950.25 1180
7951.09 1137
7951.93 1160
7952.77 1238
7953.61 1199
7954.45 1192
7955.29 1164
7956.14 1177
7956.98 1163
7957.82 1165
7958.66 1175
7959.50 1160
7960.35 1160
7961.19 1201
7962.03 1151
7962.87 1155
7963.71 1129
7964.56 1197
7965.40 1205
7966.24 1211
7967.08 1209
7967.93 1234
7968.77 1262
7969.61 1255
7970.45 1270
7971.29 1285
7972.14 1194
7972.98 1195
7973.82 1182
7974.67 1122
7975.51 1166
7976.35 1145
7977.19 1162
7978.04 1147
7978.88 1144
7979.72 1148
7980.57 1093
7981.41 1140
7982.25 1115
7983.09 1087
7983.94 1123
7984.78 1101
7985.62 1046
7986.47 1032
7987.31 1089
7988.15 1120
7989.00 1067
7989.84 1079
7990.68 1073
7991.53 1094
7992.37 1098
7993.22 1147
7994.06 1080
7994.90 1094
7995.75 1074
7996.59 1029
7997.43 1038
7998.28 1018
7999.12 1005
7999.97 1019
8000.81 1091
8001.65 1026
8002.50 1035
8003.34 1031
8004.19 1052
8005.03 1095
8005.88 1094
8006.72 1066
8007.57 1051
8008.41 1091
8009.25 1075
8010.10 1045
8010.94 1020
8011.79 1079
8012.63 1040
8013.48 1049
8014.32 1018
8015.17 1005
8016.01 1052
8016.86 1032
8017.70 1042
8018.55 1014
8019.39 1053
8020.24 989
8021.08 978
8021.93 1026
8022.77 997
8023.62 969
8024.46 1007
8025.31 965
8026.15 1015
8027.00 978
8027.84 1044
8028.69 1019
8029.54 992
8030.38 1003
8031.23 1037
8032.07 990
8032.92 966
8033.76 1024
8034.61 1010
8035.46 1034
8036.30 1028
8037.15 1058
8037.99 1006
8038.84 1012
8039.69 1058
8040.53 1034
8041.38 1054
8042.22 969
8043.07 996
8043.92 1002
8044.76 1039
8045.61 995
8046.46 961
8047.30 985
8048.15 1019
8049.00 995
8049.84 985
8050.69 981
8051.54 1013
8052.38 962
8053.23 967
8054.08 991
8054.92 987
8055.77 990
8056.62 967
8057.46 970
8058.31 1003
8059.16 980
8060.01 1003
8060.85 1002
8061.70 993
8062.55 993
8063.40 968
8064.24 1010
8065.09 1017
8065.94 1020
8066.79 988
8067.63 952
8068.48 995
8069.33 995
8070.18 965
8071.02 978
8071.87 963
8072.72 960
8073.57 936
8074.42 942
8075.26 947
8076.11 932
8076.96 929
8077.81 979
8078.66 922
8079.50 929
8080.35 917
8081.20 928
8082.05 931
8082.90 932
8083.75 905
8084.59 955
8085.44 952
8086.29 978
8087.14 965
8087.99 963
8088.84 977
8089.69 939
8090.53 952
8091.38 922
8092.23 917
8093.08 905
8093.93 967
8094.78 936
8095.63 952
8096.48 950
8097.33 989
8098.18 984
8099.02 984
8099.87 957
8100.72 968
8101.57 978
8102.42 944
8103.27 943
8104.12 957
8104.97 962
8105.82 938
8106.67 939
8107.52 896
8108.37 952
8109.22 985
8110.07 954
8110.92 916
8111.77 903
8112.62 949
8113.47 957
8114.32 938
8115.17 967
8116.02 962
8116.87 1003
8117.72 1072
8118.57 1057
8119.42 1053
8120.27 1057
8121.12 1081
8121.97 1028
8122.82 1043
8123.67 1010
8124.52 963
8125.37 980
8126.22 1024
8127.07 996
8127.93 997
8128.78 1014
8129.63 994
8130.48 993
8131.33 965
8132.18 958
8133.03 937
8133.88 914
8134.73 934
8135.58 955
8136.44 948
8137.29 950
8138.14 953
8138.99 987
8139.84 939
8140.69 1003
8141.54 1032
8142.39 1048
8143.25 1038
8144.10 1044
8144.95 1024
8145.80 966
8146.65 1010
8147.50 916
8148.36 945
8149.21 938
8150.06 959
8150.91 955
8151.76 992
8152.62 976
8153.47 1031
8154.32 1006
8155.17 966
8156.02 971
8156.88 965
8157.73 968
8158.58 968
8159.43 969
8160.29 993
8161.14 972
8161.99 971
8162.84 949
8163.70 927
8164.55 917
8165.40 926
8166.25 894
8167.11 908
8167.96 884
8168.81 936
8169.67 898
8170.52 927
8171.37 883
8172.23 887
8173.08 915
8173.93 912
8174.78 858
8175.64 884
8176.49 869
8177.34 902
8178.20 874
8179.05 871
8179.90 879
8180.76 898
8181.61 861
8182.47 865
8183.32 876
8184.17 883
8185.03 899
8185.88 891
8186.73 897
8187.59 865
8188.44 886
8189.30 872
8190.15 924
8191.00 851
8191.86 870
8192.71 890
8193.57 877
8194.42 895
8195.27 904
8196.13 864
8196.98 885
8197.84 877
8198.69 886
8199.55 865
8200.40 890
8201.26 905
8202.11 903
8202.96 908
8203.82 851
8204.67 911
8205.53 888
8206.38 893
8207.24 908
8208.09 873
8208.95 897
8209.80 880
8210.66 848
8211.51 865
8212.37 895
8213.22 885
8214.08 930
8214.93 883
8215.79 911
8216.65 958
8217.50 887
8218.36 931
8219.21 960
8220.07 927
8220.92 991
8221.78 1006
8222.63 974
8223.49 988
8224.35 986
8225.20 1045
8226.06 997
8226.91 973
8227.77 972
8228.63 931
8229.48 873
8230.34 936
8231.19 921
8232.05 922
8232.91 895
8233.76 886
8234.62 876
8235.47 899
8236.33 934
8237.19 931
8238.04 943
8238.90 895
8239.76 911
8240.61 904
8241.47 912
8242.33 950
8243.18 915
8244.04 943
8244.90 925
8245.75 910
8246.61 926
8247.47 901
8248.33 895
8249.18 942
8250.04 941
8250.90 956
8251.75 894
8252.61 928
8253.47 939
8254.33 889
8255.18 916
8256.04 936
8256.90 874
8257.76 898
8258.61 906
8259.47 873
8260.33 908
8261.19 899
8262.04 925
8262.90 914
8263.76 935
8264.62 919
8265.48 947
8266.33 904
8267.19 922
8268.05 914
8268.91 939
8269.77 942
8270.62 978
8271.48 958
8272.34 921
8273.20 907
8274.06 945
8274.92 924
8275.77 944
8276.63 980
8277.49 940
8278.35 932
8279.21 916
8280.07 944
8280.93 961
8281.78 932
8282.64 957
8283.50 977
8284.36 909
8285.22 962
8286.08 932
8286.94 934
8287.80 905
8288.66 923
8289.51 964
8290.37 897
8291.23 907
8292.09 930
8292.95 993
8293.81 982
8294.67 968
8295.53 984
8296.39 964
8297.25 928
8298.11 957
8298.97 960
8299.83 1030
8300.69 1032
8301.55 981
8302.41 974
8303.27 967
8304.13 1020
8304.99 987
8305.85 950
8306.71 983
8307.57 990
8308.43 950
8309.29 970
8310.15 981
8311.01 981
8311.87 959
8312.73 943
8313.59 967
8314.45 982
8315.31 1041
8316.17 996
8317.03 976
8317.89 992
8318.75 997
8319.61 981
8320.47 1017
8321.33 1010
8322.20 1039
8323.06 984
8323.92 989
8324.78 990
8325.64 1002
8326.50 1084
8327.36 982
8328.22 1014
8329.08 1010
8329.94 1021
8330.81 979
8331.67 1000
8332.53 1086
8333.39 1042
8334.25 1001
8335.11 982
8335.97 1028
8336.84 1013
8337.70 988
8338.56 997
8339.42 994
8340.28 1056
8341.15 1022
8342.01 996
8342.87 1030
8343.73 1026
8344.59 1048
8345.45 1067
8346.32 1097
8347.18 1036
8348.04 1058
8348.90 1031
8349.77 1025
8350.63 1063
8351.49 1076
8352.35 1066
8353.22 1067
8354.08 1081
8354.94 1052
8355.80 1114
8356.67 1133
8357.53 1132
8358.39 1112
8359.25 1127
8360.12 1142
8360.98 1134
8361.84 1110
8362.71 1134
8363.57 1136
8364.43 1145
8365.29 1125
8366.16 1094
8367.02 1163
8367.88 1228
8368.75 1203
8369.61 1136
8370.47 1122
8371.34 1182
8372.20 1207
8373.06 1145
8373.93 1189
8374.79 1179
8375.65 1255
8376.52 1204
8377.38 1191
8378.25 1260
8379.11 1241
8379.97 1265
8380.84 1283
8381.70 1303
8382.56 1272
8383.43 1347
8384.29 1362
8385.16 1342
8386.02 1387
8386.89 1384
8387.75 1406
8388.61 1448
8389.48 1381
8390.34 1394
8391.21 1358
8392.07 1422
8392.94 1401
8393.80 1382
8394.67 1408
8395.53 1410
8396.39 1417
8397.26 1453
8398.12 1449
8398.99 1499
8399.85 1528
8400.72 1460
8401.58 1501
8402.45 1518
8403.31 1537
8404.18 1541
8405.04 1538
8405.91 1573
8406.77 1627
8407.64 1636
8408.50 1643
8409.37 1646
8410.24 1651
8411.10 1727
8411.97 1830
8412.83 1849
8413.70 1803
8414.56 1813
8415.43 1785
8416.29 1851
8417.16 1853
8418.03 1875
8418.89 1869
8419.76 1879
8420.62 1885
8421.49 1898
8422.36 1883
8423.22 1929
8424.09 2010
8424.95 2009
8425.82 2005
8426.69 2036
8427.55 2082
8428.42 2086
8429.28 2070
8430.15 2081
8431.02 2163
8431.88 2205
8432.75 2251
8433.62 2327
8434.48 2301
8435.35 2373
8436.22 2454
8437.08 2485
8437.95 2612
8438.82 2607
8439.68 2686
8440.55 2779
8441.42 2752
8442.29 2864
8443.15 2837
8444.02 2843
8444.89 2902
8445.75 2905
8446.62 2912
8447.49 3087
8448.36 3223
8449.22 3371
8450.09 3521
8450.96 3857
8451.83 4333
8452.69 4886
8453.56 5669
8454.43 6758
8455.30 7747
8456.16 8639
8457.03 9148
8457.90 9214
8458.77 8693
8459.64 7790
8460.50 6875
8461.37 5856
8462.24 5020
8463.11 4274
8463.98 3625
8464.84 3272
8465.71 2886
8466.58 2691
8467.45 2476
8468.32 2362
8469.19 2193
8470.05 2142
8470.92 2125
8471.79 2075
8472.66 1992
8473.53 1912
8474.40 1915
8475.27 1816
8476.13 1793
8477.00 1800
8477.87 1768
8478.74 1680
8479.61 1701
8480.48 1694
8481.35 1693
8482.22 1765
8483.09 1815
8483.96 1881
8484.82 1831
8485.69 1811
8486.56 1877
8487.43 1842
8488.30 1773
8489.17 1819
8490.04 1780
8490.91 1854
8491.78 1865
8492.65 1892
8493.52 1917
8494.39 2001
8495.26 2012
8496.13 1981
8497.00 1902
8497.87 1882
8498.74 1874
8499.61 1836
8500.48 1807
8501.35 1776
8502.22 1743
8503.09 1739
8503.96 1695
8504.83 1704
8505.70 1745
8506.57 1797
8507.44 1763
8508.31 1737
8509.18 1802
8510.05 1836
8510.92 1885
8511.79 1933
8512.66 1882
8513.53 1922
8514.40 1959
8515.27 1975
8516.15 1985
8517.02 1976
8517.89 2011
8518.76 2069
8519.63 2100
8520.50 2073
8521.37 2100
8522.24 2047
8523.11 2141
8523.98 2075
8524.86 2002
8525.73 2024
8526.60 2017
8527.47 2089
8528.34 2096
8529.21 1977
8530.08 2003
8530.96 2026
8531.83 2029
8532.70 2023
8533.57 1990
8534.44 1971
8535.31 2024
8536.19 2027
8537.06 2081
8537.93 2044
8538.80 2047
8539.67 2049
8540.55 1987
8541.42 1958
8542.29 1929
8543.16 1898
8544.03 1881
8544.91 1789
8545.78 1774
8546.65 1743
8547.52 1690
8548.40 1695
8549.27 1690
8550.14 1764
8551.01 1730
8551.89 1763
8552.76 1825
8553.63 1794
8554.51 1803
8555.38 1778
8556.25 1797
8557.12 1796
8558.00 1770
8558.87 1715
8559.74 1677
8560.62 1681
8561.49 1626
8562.36 1614
8563.24 1616
8564.11 1578
8564.98 1577
8565.86 1562
8566.73 1607
8567.60 1619
8568.48 1554
8569.35 1600
8570.22 1624
8571.10 1542
8571.97 1505
8572.84 1469
8573.72 1504
8574.59 1465
8575.46 1422
8576.34 1425
8577.21 1376
8578.09 1431
8578.96 1448
8579.83 1435
8580.71 1382
8581.58 1449
8582.46 1467
8583.33 1448
8584.21 1491
8585.08 1459
8585.95 1431
8586.83 1446
8587.70 1465
8588.58 1443
8589.45 1407
8590.33 1455
8591.20 1470
8592.08 1462
8592.95 1428
8593.83 1449
8594.70 1456
8595.58 1497
8596.45 1517
8597.33 1591
8598.20 1543
8599.08 1543
8599.95 1618
8600.83 1603
8601.70 1562
8602.58 1554
8603.45 1603
8604.33 1604
8605.20 1562
8606.08 1553
8606.95 1554
8607.83 1622
8608.70 1626
8609.58 1590
8610.45 1638
8611.33 1591
8612.21 1658
8613.08 1617
8613.96 1632
8614.83 1581
8615.71 1574
8616.59 1572
8617.46 1552
8618.34 1571
8619.21 1554
8620.09 1625
8620.97 1599
8621.84 1609
8622.72 1635
8623.59 1627
8624.47 1639
8625.35 1615
8626.22 1644
8627.10 1689
8627.98 1736
8628.85 1759
8629.73 1754
8630.61 1704
8631.48 1750
8632.36 1751
8633.24 1786
8634.11 1777
8634.99 1746
8635.87 1730
8636.74 1753
8637.62 1751
8638.50 1744
8639.37 1754
8640.25 1738
8641.13 1804
8642.01 1906
8642.88 1880
8643.76 1831
8644.64 1813
8645.52 1882
8646.39 1842
8647.27 1891
8648.15 1940
8649.03 1977
8649.90 2011
8650.78 2020
8651.66 1957
8652.54 1959
8653.41 2019
8654.29 2061
8655.17 1958
8656.05 1997
8656.93 2037
8657.80 2014
8658.68 2007
8659.56 2016
8660.44 2033
8661.32 2006
8662.19 2066
8663.07 2083
8663.95 2020
8664.83 2105
8665.71 2139
8666.59 2155
8667.46 2202
8668.34 2222
8669.22 2300
8670.10 2395
8670.98 2451
8671.86 2567
8672.74 2692
8673.62 2812
8674.49 2914
8675.37 2897
8676.25 2944
8677.13 2931
8678.01 2826
8678.89 2704
8679.77 2608
8680.65 2550
8681.53 2503
8682.41 2456
8683.29 2471
8684.16 2485
8685.04 2543
8685.92 2564
8686.80 2720
8687.68 2766
8688.56 2937
8689.44 3129
8690.32 3542
8691.20 3889
8692.08 4167
8692.96 4350
8693.84 4375
8694.72 4322
8695.60 4205
8696.48 3894
8697.36 3478
8698.24 3222
8699.12 3052
8700.00 2893
8700.88 2704
8701.76 2656
8702.64 2563
8703.52 2437
8704.40 2541
8705.28 2514
8706.16 2506
8707.04 2559
8707.92 2579
8708.80 2562
8709.69 2559
8710.57 2572
8711.45 2572
8712.33 2543
8713.21 2573
8714.09 2616
8714.97 2552
8715.85 2565
8716.73 2585
8717.61 2602
8718.49 2656
8719.38 2754
8720.26 2815
8721.14 2835
8722.02 2816
8722.90 2841
8723.78 2876
8724.66 2883
8725.54 2908
8726.43 2997
8727.31 2978
8728.19 2995
8729.07 3055
8729.95 3111
8730.83 3136
8731.72 3160
8732.60 3169
8733.48 3228
8734.36 3341
8735.24 3497
8736.13 3486
8737.01 3453
8737.89 3413
8738.77 3418
8739.65 3450
8740.54 3507
8741.42 3461
8742.30 3547
8743.18 3586
8744.07 3496
8744.95 3512
8745.83 3455
8746.71 3636
8747.60 3692
8748.48 3607
8749.36 3643
8750.24 3659
8751.13 3829
8752.01 3771
8752.89 3866
8753.77 3867
8754.66 3866
8755.54 3945
8756.42 3992
8757.31 3951
8758.19 4040
8759.07 4161
8759.96 4250
8760.84 4447
8761.72 4577
8762.61 4691
8763.49 4935
8764.37 5168
8765.26 5334
8766.14 5518
8767.02 5556
8767.91 5575
8768.79 5518
8769.67 5558
8770.56 5434
8771.44 5318
8772.32 5201
8773.21 5131
8774.09 5219
8774.98 5445
8775.86 5782
8776.74 6376
8777.63 7227
8778.51 8596
8779.40 10241
8780.28 12026
8781.17 13573
8782.05 14888
8782.93 15382
8783.82 15164
8784.70 14413
8785.59 13225
8786.47 11790
8787.36 10291
8788.24 8900
8789.13 7770
8790.01 6712
8790.89 5806
8791.78 5418
8792.66 5127
8793.55 4979
8794.43 4909
8795.32 5074
8796.20 5452
8797.09 5645
8797.97 5794
8798.86 5880
8799.74 5681
8800.63 5590
8801.52 5243
8802.40 4943
8803.29 4572
8804.17 4147
8805.06 3794
8805.94 3534
8806.83 3317
8807.71 3291
8808.60 3225
8809.48 3188
8810.37 3275
8811.26 3317
8812.14 3293
8813.03 3264
8813.91 3311
8814.80 3282
8815.69 3253
8816.57 3180
8817.46 3181
8818.34 3121
8819.23 3137
8820.12 3246
8821.00 3137
8821.89 3055
8822.77 3008
8823.66 2954
8824.55 2945
8825.43 2941
8826.32 2922
8827.21 2940
8828.09 2907
8828.98 2936
8829.87 2898
8830.75 2871
8831.64 2880
8832.53 2864
8833.41 2874
8834.30 2874
8835.19 2819
8836.08 2810
8836.96 2929
8837.85 2970
8838.74 2890
8839.62 2885
8840.51 2949
8841.40 2909
8842.29 2964
8843.17 3057
8844.06 3152
8844.95 3104
8845.84 3153
8846.72 3133
8847.61 3045
8848.50 3075
8849.39 3100
8850.27 3079
8851.16 3035
8852.05 3021
8852.94 3043
8853.82 3034
8854.71 3060
8855.60 3012
8856.49 2955
8857.38 2996
8858.26 2948
8859.15 2954
8860.04 2980
8860.93 2929
8861.82 2901
8862.71 2878
8863.59 2795
8864.48 2719
8865.37 2673
8866.26 2677
8867.15 2654
8868.04 2622
8868.93 2533
8869.81 2512
8870.70 2472
8871.59 2430
8872.48 2461
8873.37 2417
8874.26 2315
8875.15 2340
8876.04 2290
8876.93 2284
8877.81 2209
8878.70 2211
8879.59 2195
8880.48 2160
8881.37 2069
8882.26 2154
8883.15 2122
8884.04 2148
8884.93 2085
8885.82 2037
8886.71 2074
8887.60 1953
8888.49 1908
8889.38 1975
8890.27 1942
8891.16 1819
8892.05 1844
8892.94 1827
8893.83 1893
8894.72 1840
8895.61 1796
8896.50 1782
8897.39 1773
8898.28 1804
8899.17 1787
8900.06 1678
8900.95 1650
8901.84 1615
8902.73 1695
8903.62 1654
8904.51 1621
8905.40 1670
8906.29 1663
8907.18 1639
8908.07 1598
8908.96 1588
8909.85 1570
8910.74 1643
8911.63 1562
8912.52 1582
8913.41 1527
8914.31 1550
8915.20 1517
8916.09 1585
8916.98 1575
8917.87 1531
8918.76 1472
8919.65 1489
8920.54 1507
8921.43 1482
8922.33 1483
8923.22 1505
8924.11 1539
8925.00 1597
8925.89 1620
8926.78 1622
8927.67 1653
8928.57 1611
8929.46 1580
8930.35 1505
8931.24 1490
8932.13 1471
8933.03 1496
8933.92 1483
8934.81 1394
8935.70 1432
8936.59 1409
8937.49 1393
8938.38 1359
8939.27 1332
8940.16 1353
8941.05 1369
8941.95 1325
8942.84 1297
8943.73 1325
8944.62 1345
8945.52 1312
8946.41 1294
8947.30 1309
8948.19 1283
8949.09 1287
8949.98 1316
8950.87 1264
8951.76 1286
8952.66 1301
8953.55 1290
8954.44 1316
8955.34 1307
8956.23 1256
8957.12 1245
8958.02 1284
8958.91 1226
8959.80 1185
8960.69 1206
8961.59 1184
8962.48 1179
8963.37 1181
8964.27 1212
8965.16 1134
8966.05 1192
8966.95 1246
8967.84 1229
8968.74 1189
8969.63 1190
8970.52 1206
8971.42 1237
8972.31 1215
8973.20 1168
8974.10 1195
8974.99 1185
8975.89 1119
8976.78 1070
8977.67 1065
8978.57 1101
8979.46 1109
8980.36 1092
8981.25 1088
8982.15 1068
8983.04 1036
8983.93 1059
8984.83 1038
8985.72 1031
8986.62 1059
8987.51 1008
8988.41 1052
8989.30 1040
8990.20 1023
8991.09 1003
8991.99 981
8992.88 1022
8993.78 982
8994.67 1037
8995.57 994
8996.46 988
8997.36 1016
8998.25 976
8999.15 1013
9000.04 989
9000.94 928
9001.83 984
9002.73 992
9003.62 980
9004.52 968
9005.41 968
9006.31 985
9007.20 1004
9008.10 959
9009.00 950
9009.89 935
9010.79 964
9011.68 925
9012.58 963
9013.47 954
9014.37 907
9015.27 930
9016.16 914
9017.06 910
9017.95 955
9018.85 939
9019.75 952
9020.64 950
9021.54 987
9022.43 950
9023.33 938
9024.23 903
9025.12 911
9026.02 922
9026.92 904
9027.81 940
9028.71 900
9029.61 928
9030.50 938
9031.40 917
9032.30 934
9033.19 900
9034.09 885
9034.99 891
9035.88 895
9036.78 898
9037.68 887
9038.58 881
9039.47 943
9040.37 892
9041.27 877
9042.16 884
9043.06 867
9043.96 880
9044.86 835
9045.75 912
9046.65 898
9047.55 919
9048.45 873
9049.34 867
9050.24 919
9051.14 925
9052.04 898
9052.94 861
9053.83 874
9054.73 869
9055.63 921
9056.53 915
9057.43 893
9058.32 889
9059.22 885
9060.12 851
9061.02 923
9061.92 967
9062.81 930
9063.71 932
9064.61 916
9065.51 885
9066.41 962
9067.31 945
9068.21 946
9069.10 917
9070.00 929
9070.90 902
9071.80 934
9072.70 881
9073.60 900
9074.50 852
9075.40 893
9076.29 890
9077.19 882
9078.09 841
9078.99 875
9079.89 849
9080.79 877
9081.69 860
9082.59 875
9083.49 875
9084.39 845
9085.29 865
9086.19 874
9087.09 852
9087.98 884
9088.88 847
9089.78 870
9090.68 858
9091.58 875
9092.48 873
9093.38 843
9094.28 834
9095.18 858
9096.08 868
9096.98 865
9097.88 848
9098.78 860
9099.68 834
9100.58 855
9101.48 826
9102.38 834
9103.28 827
9104.18 820
9105.08 831
9105.99 798
9106.89 802
9107.79 798
9108.69 819
9109.59 846
9110.49 873
9111.39 820
9112.29 827
9113.19 878
9114.09 852
9114.99 875
9115.89 870
9116.79 841
9117.69 816
9118.60 883
9119.50 848
9120.40 841
9121.30 830
9122.20 825
9123.10 830
9124.00 832
9124.90 847
9125.81 848
9126.71 822
9127.61 803
9128.51 781
9129.41 842
9130.31 832
9131.22 825
9132.12 820
9133.02 818
9133.92 868
9134.82 812
9135.72 819
9136.63 816
9137.53 809
9138.43 831
9139.33 784
9140.23 790
9141.14 843
9142.04 864
9142.94 833
9143.84 868
9144.75 834
9145.65 831
9146.55 851
9147.45 851
9148.36 817
9149.26 821
9150.16 840
9151.06 817
9151.97 815
9152.87 832
9153.77 790
9154.67 796
9155.58 812
9156.48 876
9157.38 825
9158.29 811
9159.19 841
9160.09 791
9161.00 839
9161.90 813
9162.80 868
9163.71 839
9164.61 822
9165.51 846
9166.42 834
9167.32 819
9168.22 819
9169.13 822
9170.03 855
9170.93 801
9171.84 825
9172.74 814
9173.64 812
9174.55 801
9175.45 801
9176.36 860
9177.26 852
9178.16 801
9179.07 815
9179.97 840
9180.88 816
9181.78 807
9182.69 835
9183.59 798
9184.49 853
9185.40 880
9186.30 825
9187.21 849
9188.11 865
9189.02 851
9189.92 905
9190.82 903
9191.73 900
9192.63 898
9193.54 911
9194.44 870
9195.35 943
9196.25 926
9197.16 888
9198.06 958
9198.97 947
9199.87 955
9200.78 969
9201.68 952
9202.59 914
9203.49 927
9204.40 951
9205.30 922
9206.21 911
9207.12 877
9208.02 813
9208.93 871
9209.83 864
9210.74 892
9211.64 873
9212.55 879
9213.45 841
9214.36 892
9215.27 900
9216.17 883
9217.08 909
9217.98 926
9218.89 915
9219.80 905
9220.70 910
9221.61 871
9222.51 881
9223.42 846
9224.33 853
9225.23 870
9226.14 879
9227.05 844
9227.95 881
9228.86 912
9229.77 844
9230.67 858
9231.58 865
9232.49 844
9233.39 871
9234.30 844
9235.21 830
9236.11 824
9237.02 826
9237.93 813
9238.83 842
9239.74 830
9240.65 869
9241.55 829
9242.46 834
9243.37 818
9244.28 845
9245.18 849
9246.09 814
9247.00 816
9247.91 828
9248.81 810
9249.72 798
9250.63 809
9251.54 827
9252.44 809
9253.35 849
9254.26 819
9255.17 812
9256.07 820
9256.98 813
9257.89 839
9258.80 819
9259.71 851
9260.61 802
9261.52 795
9262.43 839
9263.34 820
9264.25 841
9265.16 831
9266.06 812
9266.97 822
9267.88 864
9268.79 841
9269.70 884
9270.61 896
9271.51 854
9272.42 884
9273.33 917
9274.24 938
9275.15 937
9276.06 908
9276.97 921
9277.88 936
9278.78 920
9279.69 923
9280.60 886
9281.51 938
9282.42 879
9283.33 904
9284.24 824
9285.15 847
9286.06 869
9286.97 875
9287.88 857
9288.79 874
9289.70 915
9290.60 902
9291.51 878
9292.42 873
9293.33 908
9294.24 860
9295.15 915
9296.06 905
9296.97 871
9297.88 882
9298.79 868
9299.70 886
9300.61 906
9301.52 893
9302.43 935
9303.34 899
9304.25 884
9305.16 899
9306.07 917
9306.98 882
9307.89 908
9308.80 953
9309.71 899
9310.63 868
9311.54 888
9312.45 854
9313.36 883
9314.27 884
9315.18 850
9316.09 860
9317.00 878
9317.91 860
9318.82 898
9319.73 845
9320.64 877
9321.55 870
9322.47 898
9323.38 926
9324.29 855
9325.20 841
9326.11 854
9327.02 842
9327.93 844
9328.84 838
9329.76 829
9330.67 862
9331.58 827
9332.49 839
9333.40 881
9334.31 836
9335.23 872
9336.14 872
9337.05 830
9337.96 806
9338.87 871
9339.78 834
9340.70 841
9341.61 844
9342.52 839
9343.43 860
9344.34 886
9345.26 874
9346.17 846
9347.08 892
9347.99 901
9348.91 856
9349.82 858
9350.73 874
9351.64 874
9352.56 875
9353.47 830
9354.38 853
9355.29 897
9356.21 871
9357.12 856
9358.03 885
9358.94 913
9359.86 862
9360.77 889
9361.68 878
9362.60 912
9363.51 887
9364.42 891
9365.34 925
9366.25 900
9367.16 891
9368.08 906
9368.99 924
9369.90 926
9370.82 937
9371.73 911
9372.64 924
9373.56 955
9374.47 873
9375.38 903
9376.30 895
9377.21 896
9378.12 902
9379.04 911
9379.95 927
9380.87 901
9381.78 874
9382.69 882
9383.61 933
9384.52 871
9385.44 939
9386.35 930
9387.27 1000
9388.18 992
9389.09 985
9390.01 1029
9390.92 994
9391.84 1066
9392.75 1064
9393.67 1073
9394.58 1086
9395.50 1045
9396.41 1045
9397.32 1011
9398.24 1062
9399.15 1008
9400.07 1028
9400.98 978
9401.90 1007
9402.81 983
9403.73 957
9404.64 963
9405.56 982
9406.47 987
9407.39 951
9408.30 994
9409.22 967
9410.14 1022
9411.05 983
9411.97 914
9412.88 1002
9413.80 1008
9414.71 955
9415.63 968
9416.54 953
9417.46 968
9418.38 1006
9419.29 969
9420.21 941
9421.12 953
9422.04 923
9422.95 937
9423.87 962
9424.79 989
9425.70 1014
9426.62 1014
9427.54 1039
9428.45 974
9429.37 983
9430.28 1005
9431.20 1017
9432.12 1016
9433.03 1080
9433.95 1089
9434.87 1073
9435.78 1088
9436.70 1133
9437.62 1159
9438.53 1096
9439.45 1146
9440.37 1106
9441.28 1053
9442.20 1068
9443.12 1102
9444.03 1073
9444.95 1051
9445.87 1080
9446.79 1107
9447.70 1140
9448.62 1226
9449.54 1233
9450.45 1353
9451.37 1474
9452.29 1609
9453.21 1641
9454.12 1697
9455.04 1612
9455.96 1550
9456.88 1505
9457.79 1395
9458.71 1377
9459.63 1298
9460.55 1201
9461.47 1129
9462.38 1159
9463.30 1122
9464.22 1062
9465.14 1038
9466.06 994
9466.97 993
9467.89 1067
9468.81 1085
9469.73 1049
9470.65 1067
9471.56 1014
9472.48 1005
9473.40 1038
9474.32 979
9475.24 1071
9476.16 1091
9477.08 1146
9477.99 1107
9478.91 1080
9479.83 1154
9480.75 1202
9481.67 1203
9482.59 1215
9483.51 1156
9484.43 1157
9485.34 1114
9486.26 1119
9487.18 1067
9488.10 1062
9489.02 1002
9489.94 1044
9490.86 1033
9491.78 1002
9492.70 972
9493.62 950
9494.54 977
9495.46 952
9496.38 999
9497.30 956
9498.22 958
9499.13 921
9500.05 918
9500.97 917
9501.89 955
9502.81 939
9503.73 925
9504.65 947
9505.57 951
9506.49 985
9507.41 974
9508.33 1021
9509.25 1041
9510.17 931
9511.09 1014
9512.01 1043
9512.93 981
9513.86 1072
9514.78 1029
9515.70 1062
9516.62 1068
9517.54 1024
9518.46 1025
9519.38 1053
9520.30 1041
9521.22 1059
9522.14 1015
9523.06 1032
9523.98 1049
9524.90 1029
9525.82 1086
9526.75 1091
9527.67 1127
9528.59 1119
9529.51 1180
9530.43 1220
9531.35 1295
9532.27 1300
9533.19 1301
9534.11 1320
9535.04 1303
9535.96 1308
9536.88 1207
9537.80 1159
9538.72 1160
9539.64 1124
9540.57 1101
9541.49 1067
9542.41 1035
9543.33 1031
9544.25 1016
9545.17 993
9546.10 1005
9547.02 1022
9547.94 1034
9548.86 981
9549.78 1004
9550.71 979
9551.63 997
9552.55 990
9553.47 1049
9554.40 989
9555.32 1006
9556.24 1000
9557.16 1006
9558.09 1019
9559.01 1077
9559.93 1100
9560.85 1088
9561.78 1051
9562.70 1019
9563.62 1005
9564.54 996
9565.47 1013
9566.39 985
9567.31 958
9568.24 958
9569.16 975
9570.08 996
9571.00 972
9571.93 1002
9572.85 969
9573.77 886
9574.70 972
9575.62 966
9576.54 958
9577.47 956
9578.39 921
9579.31 934
9580.24 945
9581.16 923
9582.09 946
9583.01 961
9583.93 944
9584.86 949
9585.78 912
9586.70 969
9587.63 978
9588.55 952
9589.48 1008
9590.40 1001
9591.32 972
9592.25 944
9593.17 986
9594.10 995
9595.02 1015
9595.95 978
9596.87 1007
9597.79 1014
9598.72 1008
9599.64 1021
9600.57 1032
9601.49 1052
9602.42 993
9603.34 1043
9604.27 1076
9605.19 1019
9606.12 1042
9607.04 1060
9607.97 1084
9608.89 1068
9609.82 1059
9610.74 1094
9611.67 1088
9612.59 1069
9613.52 1070
9614.44 1108
9615.37 1109
9616.29 1132
9617.22 1123
9618.14 1172
9619.07 1110
9619.99 1140
9620.92 1183
9621.85 1133
9622.77 1101
9623.70 1182
9624.62 1207
9625.55 1177
9626.47 1172
9627.40 1267
9628.33 1264
9629.25 1209
9630.18 1260
9631.10 1275
9632.03 1249
9632.96 1281
9633.88 1237
9634.81 1263
9635.73 1296
9636.66 1287
9637.59 1347
9638.51 1332
9639.44 1321
9640.37 1292
9641.29 1331
9642.22 1352
9643.15 1399
9644.07 1425
9645.00 1466
9645.93 1544
9646.85 1641
9647.78 1664
9648.71 1767
9649.63 1824
9650.56 1874
9651.49 1751
9652.41 1765
9653.34 1673
9654.27 1557
9655.20 1517
9656.12 1522
9657.05 1514
9657.98 1466
9658.90 1420
9659.83 1420
9660.76 1381
9661.69 1362
9662.61 1413
9663.54 1417
9664.47 1416
9665.40 1420
9666.32 1438
9667.25 1414
9668.18 1442
9669.11 1470
9670.04 1438
9670.96 1434
9671.89 1477
9672.82 1458
9673.75 1455
9674.68 1462
9675.60 1498
9676.53 1458
9677.46 1414
9678.39 1495
9679.32 1476
9680.25 1501
9681.17 1468
9682.10 1460
9683.03 1450
9683.96 1435
9684.89 1541
9685.82 1511
9686.75 1437
9687.67 1466
9688.60 1522
9689.53 1550
9690.46 1554
9691.39 1474
9692.32 1561
9693.25 1548
9694.18 1581
9695.11 1553
9696.03 1602
9696.96 1702
9697.89 1630
9698.82 1749
9699.75 1683
9700.68 1788
9701.61 1754
9702.54 1676
9703.47 1639
9704.40 1573
9705.33 1534
9706.26 1492
9707.19 1465
9708.12 1451
9709.05 1423
9709.98 1467
9710.91 1517
9711.84 1506
9712.77 1488
9713.70 1507
9714.63 1571
9715.56 1586
9716.49 1537
9717.42 1584
9718.35 1490
9719.28 1439
9720.21 1397
9721.14 1402
9722.07 1389
9723.00 1356
9723.93 1344
9724.86 1403
9725.79 1342
9726.72 1338
9727.65 1298
9728.58 1329
9729.51 1331
9730.44 1331
9731.37 1337
9732.31 1392
9733.24 1415
9734.17 1353
9735.10 1328
9736.03 1302
9736.96 1323
9737.89 1314
9738.82 1287
9739.75 1261
9740.69 1218
9741.62 1231
9742.55 1237
9743.48 1211
9744.41 1235
9745.34 1221
9746.27 1221
9747.21 1224
9748.14 1191
9749.07 1224
9750.00 1262
9750.93 1208
9751.86 1158
9752.80 1167
9753.73 1146
9754.66 1150
9755.59 1161
9756.52 1151
9757.46 1120
9758.39 1157
9759.32 1142
9760.25 1174
9761.18 1191
9762.12 1216
9763.05 1168
9763.98 1207
9764.91 1203
9765.85 1216
9766.78 1243
9767.71 1245
9768.64 1201
9769.58 1191
9770.51 1191
9771.44 1205
9772.37 1235
9773.31 1243
9774.24 1251
9775.17 1278
9776.11 1303
9777.04 1267
9777.97 1332
9778.91 1329
9779.84 1363
9780.77 1423
9781.71 1351
9782.64 1345
9783.57 1374
9784.51 1370
9785.44 1359
9786.37 1315
9787.31 1265
9788.24 1231
9789.17 1211
9790.11 1236
9791.04 1193
9791.97 1154
9792.91 1124
9793.84 1171
9794.77 1202
9795.71 1188
9796.64 1209
9797.58 1242
9798.51 1237
9799.44 1218
9800.38 1245
9801.31 1247
9802.25 1181
9803.18 1136
9804.12 1152
9805.05 1122
9805.98 1036
9806.92 1045
9807.85 1056
9808.79 1050
9809.72 1039
9810.66 1006
9811.59 1012
9812.53 967
9813.46 940
9814.40 974
9815.33 964
9816.27 971
9817.20 952
9818.14 925
9819.07 963
9820.01 939
9820.94 899
9821.88 917
9822.81 909
9823.75 963
9824.68 945
9825.62 930
9826.55 916
9827.49 916
9828.42 917
9829.36 937
9830.29 935
9831.23 939
9832.17 862
9833.10 939
9834.04 934
9834.97 882
9835.91 883
9836.84 879
9837.78 930
9838.72 943
9839.65 906
9840.59 916
9841.52 907
9842.46 924
9843.40 943
9844.33 870
9845.27 936
9846.20 923
9847.14 888
9848.08 938
9849.01 963
9849.95 943
9850.89 923
9851.82 923
9852.76 922
9853.70 912
9854.63 941
9855.57 993
9856.51 974
9857.44 942
9858.38 929
9859.32 978
9860.25 929
9861.19 945
9862.13 908
9863.07 898
9864.00 889
9864.94 924
9865.88 964
9866.81 927
9867.75 898
9868.69 885
9869.63 918
9870.56 931
9871.50 908
9872.44 890
9873.38 939
9874.31 980
9875.25 907
9876.19 930
9877.13 897
9878.07 893
9879.00 888
9879.94 878
9880.88 908
9881.82 898
9882.75 895
9883.69 908
9884.63 893
9885.57 855
9886.51 849
9887.45 868
9888.38 838
9889.32 842
9890.26 880
9891.20 925
9892.14 843
9893.08 856
9894.01 858
9894.95 876
9895.89 864
9896.83 873
9897.77 864
9898.71 875
9899.65 852
9900.59 905
9901.52 905
9902.46 867
9903.40 878
9904.34 912
9905.28 919
9906.22 873
9907.16 905
9908.10 893
9909.04 895
9909.98 846
9910.92 891
9911.86 906
9912.80 917
9913.73 911
9914.67 883
9915.61 924
9916.55 933
9917.49 911
9918.43 919
9919.37 938
9920.31 1024
9921.25 1147
9922.19 1159
9923.13 1296
9924.07 1346
9925.01 1492
9925.95 1585
9926.89 1663
9927.83 1624
9928.77 1539
9929.71 1484
9930.65 1411
9931.59 1254
9932.53 1250
9933.47 1069
9934.41 1004
9935.36 1010
9936.30 963
9937.24 892
9938.18 849
9939.12 857
9940.06 823
9941.00 820
9941.94 815
9942.88 826
9943.82 802
9944.76 807
9945.70 805
9946.64 760
9947.59 787
9948.53 790
9949.47 788
9950.41 801
9951.35 803
9952.29 797
9953.23 788
9954.17 748
9955.12 783
9956.06 781
9957.00 780
9957.94 767
9958.88 792
9959.82 716
9960.77 758
9961.71 744
9962.65 761
9963.59 757
9964.53 731
9965.48 739
9966.42 763
9967.36 786
9968.30 762
9969.24 756
9970.19 749
9971.13 747
9972.07 715
9973.01 733
9973.95 756
9974.90 811
9975.84 750
9976.78 726
9977.72 724
9978.67 712
9979.61 704
9980.55 700
9981.50 715
9982.44 723
9983.38 719
9984.32 729
9985.27 712
9986.21 674
9987.15 700
9988.10 716
9989.04 738
9989.98 744
9990.92 737
9991.87 776
9992.81 729
9993.75 736
9994.70 753
9995.64 717
9996.58 719
9997.53 711
9998.47 778
9999.41 750
10000.36 755
10001.30 749
10002.25 760
10003.19 746
10004.13 773
10005.08 728
10006.02 737
10006.96 770
10007.91 738
10008.85 731
10009.80 727
10010.74 711
10011.68 740
10012.63 743
10013.57 724
10014.52 732
10015.46 732
10016.41 751
10017.35 736
10018.29 719
10019.24 683
10020.18 711
10021.13 732
10022.07 762
10023.02 723
10023.96 716
10024.91 707
10025.85 721
10026.80 737
10027.74 731
10028.69 745
10029.63 754
10030.58 719
10031.52 751
10032.47 734
10033.41 724
10034.36 683
10035.30 700
10036.25 721
10037.19 714
10038.14 676
10039.08 702
10040.03 741
10040.97 738
10041.92 729
10042.87 692
10043.81 663
10044.76 693
10045.70 680
10046.65 663
10047.59 647
10048.54 662
10049.49 657
10050.43 639
10051.38 637
10052.32 647
10053.27 636
10054.22 662
10055.16 672
10056.11 673
10057.05 654
10058.00 670
10058.95 665
10059.89 640
10060.84 651
10061.79 655
10062.73 599
10063.68 663
10064.63 641
10065.57 640
10066.52 643
10067.47 621
10068.41 697
10069.36 640
10070.31 624
10071.25 635
10072.20 650
10073.15 622
10074.10 634
10075.04 708
10075.99 605
10076.94 658
10077.88 627
10078.83 639
10079.78 593
10080.73 627
10081.67 623
10082.62 613
10083.57 627
10084.52 633
10085.46 635
10086.41 650
10087.36 645
10088.31 608
10089.25 562
10090.20 621
10091.15 599
10092.10 633
10093.05 610
10093.99 609
10094.94 649
10095.89 644
10096.84 623
10097.79 612
10098.73 620
10099.68 607
10100.63 639
10101.58 575
10102.53 617
10103.48 626
10104.42 610
10105.37 598
10106.32 637
10107.27 644
10108.22 627
10109.17 619
10110.12 645
10111.06 610
10112.01 628
10112.96 638
10113.91 666
10114.86 604
10115.81 603
10116.76 605
10117.71 655
10118.66 581
10119.61 641
10120.56 616
10121.50 612
10122.45 617
10123.40 631
10124.35 588
10125.30 625
10126.25 656
10127.20 625
10128.15 610
10129.10 608
10130.05 617
10131.00 642
10131.95 588
10132.90 628
10133.85 634
10134.80 662
10135.75 642
10136.70 615
10137.65 626
10138.60 619
10139.55 653
10140.50 625
10141.45 618
10142.40 619
10143.35 618
10144.30 628
10145.25 610
10146.20 651
10147.15 639
10148.10 612
10149.05 646
10150.00 640
10150.95 654
10151.90 632
10152.86 669
10153.81 645
10154.76 603
10155.71 618
10156.66 650
10157.61 645
10158.56 645
10159.51 635
10160.46 638
10161.41 648
10162.37 641
10163.32 660
10164.27 629
10165.22 668
10166.17 650
10167.12 655
10168.07 665
10169.03 660
10169.98 631
10170.93 634
10171.88 667
10172.83 665
10173.78 696
10174.74 678
10175.69 633
10176.64 708
10177.59 703
10178.54 718
10179.49 689
10180.45 707
10181.40 734
10182.35 739
10183.30 715
10184.26 711
10185.21 719
10186.16 717
10187.11 750
10188.06 762
10189.02 780
10189.97 783
10190.92 756
10191.87 752
10192.83 794
10193.78 802
10194.73 817
10195.69 789
10196.64 800
10197.59 763
10198.54 783
10199.50 764
10200.45 758
10201.40 774
10202.36 777
10203.31 820
10204.26 801
10205.22 822
10206.17 811
10207.12 837
10208.08 786
10209.03 813
10209.98 802
10210.94 755
10211.89 759
10212.84 772
10213.80 751
10214.75 711
10215.70 713
10216.66 742
10217.61 731
10218.56 718
10219.52 729
10220.47 729
10221.43 733
10222.38 705
10223.33 690
10224.29 718
10225.24 699
10226.20 700
10227.15 653
10228.11 679
10229.06 717
10230.01 767
10230.97 735
10231.92 760
10232.88 785
10233.83 819
10234.79 843
10235.74 863
10236.70 824
10237.65 833
10238.60 858
10239.56 798
10240.51 787
10241.47 782
10242.42 742
10243.38 712
10244.33 704
10245.29 667
10246.24 662
10247.20 667
10248.15 638
10249.11 650
10250.07 655
10251.02 646
10251.98 676
10252.93 657
10253.89 643
10254.84 630
10255.80 635
10256.75 619
10257.71 624
10258.67 607
10259.62 599
10260.58 631
10261.53 605
10262.49 598
10263.44 613
10264.40 606
10265.36 570
10266.31 600
10267.27 622
10268.22 648
10269.18 652
10270.14 648
10271.09 637
10272.05 633
10273.01 649
10273.96 666
10274.92 636
10275.87 614
10276.83 635
10277.79 581
10278.74 646
10279.70 610
10280.66 584
10281.61 602
10282.57 616
10283.53 608
10284.49 595
10285.44 590
10286.40 581
10287.36 564
10288.31 599
10289.27 641
10290.23 637
10291.18 588
10292.14 614
10293.10 614
10294.06 602
10295.01 573
10295.97 592
10296.93 638
10297.89 575
10298.84 609
10299.80 619
10300.76 584
10301.72 570
10302.67 622
10303.63 644
10304.59 625
10305.55 603
10306.51 605
10307.46 617
10308.42 557
10309.38 578
10310.34 593
10311.30 659
10312.25 604
10313.21 583
10314.17 624
10315.13 590
10316.09 584
10317.05 605
10318.00 609
10318.96 589
10319.92 593
10320.88 577
10321.84 583
10322.80 599
10323.76 596
10324.71 590
10325.67 608
10326.63 589
10327.59 604
10328.55 590
10329.51 579
10330.47 579
10331.43 613
10332.39 602
10333.35 591
10334.30 603
10335.26 558
10336.22 593
10337.18 572
10338.14 564
10339.10 586
10340.06 590
10341.02 595
10341.98 617
10342.94 614
10343.90 590
10344.86 581
10345.82 606
10346.78 631
10347.74 597
10348.70 621
10349.66 561
10350.62 591
10351.58 609
10352.54 581
10353.50 613
10354.46 578
10355.42 590
10356.38 610
10357.34 577
10358.30 564
10359.26 562
10360.22 621
10361.18 606
10362.14 579
10363.10 610
10364.06 616
10365.02 621
10365.98 563
10366.94 574
10367.90 597
10368.87 589
10369.83 584
10370.79 598
10371.75 602
10372.71 604
10373.67 574
10374.63 560
10375.59 609
10376.55 553
10377.51 572
10378.48 613
10379.44 555
10380.40 576
10381.36 592
10382.32 589
10383.28 557
10384.24 581
10385.21 595
10386.17 588
10387.13 577
10388.09 584
10389.05 580
10390.01 612
10390.98 596
10391.94 571
10392.90 581
10393.86 574
10394.82 581
10395.79 595
10396.75 579
10397.71 634
10398.67 558
10399.63 562
10400.60 620
10401.56 629
10402.52 594
10403.48 621
10404.45 642
10405.41 604
10406.37 599
10407.33 587
10408.30 618
10409.26 607
10410.22 626
10411.18 651
10412.15 643
10413.11 677
10414.07 735
10415.04 728
10416.00 682
10416.96 757
10417.93 745
10418.89 749
10419.85 739
10420.81 758
10421.78 748
10422.74 724
10423.70 670
10424.67 678
10425.63 713
10426.59 714
10427.56 675
10428.52 647
10429.49 636
10430.45 651
10431.41 627
10432.38 629
10433.34 627
10434.30 615
10435.27 625
10436.23 600
10437.20 597
10438.16 559
10439.12 613
10440.09 577
10441.05 588
10442.02 560
10442.98 582
10443.94 573
10444.91 578
10445.87 602
10446.84 608
10447.80 559
10448.77 545
10449.73 584
10450.70 566
10451.66 597
10452.63 579
10453.59 566
10454.55 589
10455.52 566
10456.48 588
10457.45 615
10458.41 595
10459.38 578
10460.34 565
10461.31 578
10462.27 585
10463.24 563
10464.20 595
10465.17 592
10466.14 561
10467.10 545
10468.07 548
10469.03 549
10470.00 570
10470.96 525
10471.93 572
10472.89 574
10473.86 584
10474.82 569
10475.79 585
10476.76 578
10477.72 581
10478.69 598
10479.65 620
10480.62 600
10481.59 610
10482.55 618
10483.52 600
10484.48 599
10485.45 585
10486.42 624
10487.38 604
10488.35 590
10489.32 575
10490.28 618
10491.25 616
10492.21 587
10493.18 576
10494.15 611
10495.11 613
10496.08 597
10497.05 599
10498.01 593
10498.98 607
10499.95 625
10500.92 625
10501.88 602
10502.85 593
10503.82 594
10504.78 615
10505.75 623
10506.72 626
10507.68 631
10508.65 631
10509.62 645
10510.59 645
10511.55 619
10512.52 596
10513.49 598
10514.46 635
10515.42 641
10516.39 593
10517.36 617
10518.33 619
10519.29 611
10520.26 616
10521.23 614
10522.20 627
10523.17 616
10524.13 637
10525.10 623
10526.07 592
10527.04 590
10528.01 651
10528.97 625
10529.94 650
10530.91 617
10531.88 621
10532.85 574
10533.82 607
10534.78 592
10535.75 570
10536.72 664
10537.69 639
10538.66 652
10539.63 677
10540.60 681
10541.56 644
10542.53 678
10543.50 656
10544.47 642
10545.44 671
10546.41 684
10547.38 655
10548.35 670
10549.32 673
10550.29 658
10551.25 674
10552.22 688
10553.19 689
10554.16 693
10555.13 745
10556.10 791
10557.07 823
10558.04 834
10559.01 897
10559.98 879
10560.95 909
10561.92 928
10562.89 928
10563.86 856
10564.83 795
10565.80 797
10566.77 797
10567.74 737
10568.71 669
10569.68 699
10570.65 683
10571.62 683
10572.59 665
10573.56 645
10574.53 647
10575.50 654
10576.47 647
10577.44 657
10578.41 623
10579.38 657
10580.35 665
10581.32 668
10582.29 613
10583.26 679
10584.23 675
10585.21 694
10586.18 664
10587.15 680
10588.12 728
10589.09 695
10590.06 693
10591.03 706
10592.00 707
10592.97 638
10593.94 622
10594.92 654
10595.89 653
10596.86 646
10597.83 627
10598.80 613
10599.77 609
10600.74 621
10601.71 620
10602.69 627
10603.66 607
10604.63 603
10605.60 595
10606.57 563
10607.54 608
10608.52 604
10609.49 606
10610.46 620
10611.43 586
10612.40 617
10613.38 616
10614.35 590
10615.32 592
10616.29 597
10617.27 627
10618.24 596
10619.21 624
10620.18 617
10621.15 619
10622.13 596
10623.10 625
10624.07 615
10625.04 590
10626.02 607
10626.99 650
10627.96 618
10628.94 601
10629.91 608
10630.88 618
10631.85 637
10632.83 623
10633.80 638
10634.77 685
10635.75 723
10636.72 688
10637.69 670
10638.67 732
10639.64 696
10640.61 697
10641.59 688
10642.56 672
10643.53 652
10644.51 606
10645.48 642
10646.45 627
10647.43 595
10648.40 594
10649.37 631
10650.35 635
10651.32 585
10652.30 599
10653.27 591
10654.24 595
10655.22 617
10656.19 612
10657.16 599
10658.14 580
10659.11 599
10660.09 608
10661.06 596
10662.04 553
10663.01 600
10663.98 556
10664.96 571
10665.93 593
10666.91 591
10667.88 604
10668.86 602
10669.83 568
10670.81 596
10671.78 620
10672.76 598
10673.73 580
10674.71 562
10675.68 584
10676.66 582
10677.63 577
10678.61 587
10679.58 583
10680.56 569
10681.53 628
10682.51 633
10683.48 581
10684.46 579
10685.43 591
10686.41 590
10687.38 582
10688.36 576
10689.33 581
10690.31 595
10691.28 586
10692.26 602
10693.24 544
10694.21 534
10695.19 588
10696.16 581
10697.14 588
10698.12 568
10699.09 595
10700.07 576
10701.04 611
10702.02 581
10703.00 546
10703.97 566
10704.95 549
10705.92 561
10706.90 567
10707.88 561
10708.85 556
10709.83 570
10710.81 547
10711.78 564
10712.76 563
10713.74 580
10714.71 590
10715.69 539
10716.67 576
10717.64 581
10718.62 546
10719.60 576
10720.57 548
10721.55 574
10722.53 549
10723.50 555
10724.48 533
10725.46 584
10726.44 594
10727.41 560
10728.39 570
10729.37 583
10730.35 557
10731.32 566
10732.30 572
10733.28 532
10734.26 600
10735.23 599
10736.21 599
10737.19 612
10738.17 557
10739.14 540
10740.12 571
10741.10 628
10742.08 642
10743.06 620
10744.03 608
10745.01 604
10745.99 553
10746.97 584
10747.95 573
10748.92 589
10749.90 579
10750.88 588
10751.86 608
10752.84 599
10753.82 558
10754.79 563
10755.77 565
10756.75 559
10757.73 587
10758.71 609
10759.69 588
10760.67 560
10761.65 578
10762.62 551
10763.60 566
10764.58 573
10765.56 594
10766.54 606
10767.52 634
10768.50 603
10769.48 614
10770.46 630
10771.44 612
10772.42 593
10773.39 672
10774.37 639
10775.35 601
10776.33 625
10777.31 623
10778.29 603
10779.27 602
10780.25 647
10781.23 618
10782.21 608
10783.19 604
10784.17 572
10785.15 560
10786.13 590
10787.11 561
10788.09 609
10789.07 552
10790.05 522
10791.03 544
10792.01 519
10792.99 553
10793.97 533
10794.95 583
10795.93 544
10796.91 567
10797.89 554
10798.87 538
10799.85 537
10800.83 552
10801.82 578
10802.80 578
10803.78 578
10804.76 611
10805.74 572
10806.72 569
10807.70 579
10808.68 561
10809.66 570
10810.64 579
10811.62 582
10812.61 589
10813.59 575
10814.57 575
10815.55 556
10816.53 577
10817.51 584
10818.49 564
10819.47 551
10820.46 555
10821.44 598
10822.42 569
10823.40 556
10824.38 584
10825.36 585
10826.35 598
10827.33 582
10828.31 573
10829.29 559
10830.27 593
10831.25 593
10832.24 599
10833.22 589
10834.20 597
10835.18 565
10836.17 600
10837.15 605
10838.13 621
10839.11 589
10840.09 610
10841.08 583
10842.06 595
10843.04 556
10844.02 571
10845.01 599
10845.99 616
10846.97 628
10847.96 591
10848.94 580
10849.92 600
10850.90 584
10851.89 613
10852.87 614
10853.85 607
10854.84 603
10855.82 620
10856.80 611
10857.78 637
10858.77 605
10859.75 606
10860.73 618
10861.72 607
10862.70 624
10863.68 615
10864.67 605
10865.65 637
10866.64 649
10867.62 606
10868.60 589
10869.59 658
10870.57 631
10871.55 632
10872.54 619
10873.52 639
10874.51 655
10875.49 682
10876.47 686
10877.46 657
10878.44 667
10879.43 666
10880.41 692
10881.39 679
10882.38 624
10883.36 657
10884.35 703
10885.33 692
10886.32 651
10887.30 675
10888.29 677
10889.27 668
10890.25 620
10891.24 685
10892.22 693
10893.21 697
10894.19 707
10895.18 671
10896.16 762
10897.15 717
10898.13 733
10899.12 714
10900.10 716
10901.09 740
10902.07 768
10903.06 720
10904.04 715
10905.03 696
10906.01 738
10907.00 752
10907.99 719
10908.97 726
10909.96 714
10910.94 722
10911.93 745
10912.91 762
10913.90 763
10914.88 771
10915.87 755
10916.86 839
10917.84 786
10918.83 772
10919.81 748
10920.80 763
10921.79 807
10922.77 773
10923.76 780
10924.74 765
10925.73 825
10926.72 805
10927.70 811
10928.69 817
10929.68 863
10930.66 782
10931.65 836
10932.64 847
10933.62 845
10934.61 833
10935.60 851
10936.58 869
10937.57 869
10938.56 905
10939.54 909
10940.53 935
10941.52 919
10942.50 963
10943.49 986
10944.48 963
10945.47 990
10946.45 1003
10947.44 984
10948.43 1052
10949.41 1029
10950.40 1035
10951.39 1041
10952.38 1088
10953.36 1082
10954.35 1126
10955.34 1094
10956.33 1122
10957.31 1194
10958.30 1163
10959.29 1119
10960.28 1168
10961.27 1115
10962.25 1111
10963.24 1088
10964.23 1088
10965.22 996
10966.21 996
10967.19 983
10968.18 1002
10969.17 947
10970.16 943
10971.15 931
10972.13 920
10973.12 930
10974.11 894
10975.10 917
10976.09 959
10977.08 952
10978.07 969
10979.05 935
10980.04 976
10981.03 951
10982.02 1015
10983.01 972
10984.00 1018
10984.99 1022
10985.98 949
10986.96 956
10987.95 981
10988.94 1044
10989.93 1066
10990.92 1089
10991.91 1105
10992.90 1187
10993.89 1223
10994.88 1238
10995.87 1320
10996.86 1385
10997.85 1468
10998.84 1465
10999.83 1429
11000.82 1412
11001.81 1381
11002.79 1343
11003.78 1246
11004.77 1195
11005.76 1137
11006.75 1045
11007.74 1064
11008.73 981
11009.72 953
11010.71 904
11011.70 864
11012.69 902
11013.68 877
11014.67 895
11015.67 856
11016.66 869
11017.65 858
11018.64 829
11019.63 825
11020.62 886
11021.61 836
11022.60 818
11023.59 833
11024.58 851
11025.57 828
11026.56 839
11027.55 808
11028.54 791
11029.53 799
11030.52 804
11031.52 864
11032.51 802
11033.50 836
11034.49 814
11035.48 776
11036.47 765
11037.46 787
11038.45 767
11039.45 781
11040.44 794
11041.43 794
11042.42 779
11043.41 798
11044.40 761
11045.39 773
11046.39 775
11047.38 768
11048.37 782
11049.36 778
11050.35 737
11051.35 773
11052.34 760
11053.33 725
11054.32 758
11055.31 744
11056.31 730
11057.30 718
11058.29 728
11059.28 743
11060.27 753
11061.27 780
11062.26 751
11063.25 731
11064.24 743
11065.24 745
11066.23 746
11067.22 777
11068.21 758
11069.21 749
11070.20 733
11071.19 744
11072.19 755
11073.18 770
11074.17 751
11075.16 796
11076.16 758
11077.15 739
11078.14 763
11079.14 747
11080.13 747
11081.12 737
11082.12 733
11083.11 729
11084.10 726
11085.10 721
11086.09 745
11087.08 702
11088.08 720
11089.07 740
11090.06 731
11091.06 731
11092.05 699
11093.04 705
11094.04 706
11095.03 711
11096.03 730
11097.02 708
11098.01 730
11099.01 730
11100.00 725
11101.00 711
11101.99 739
11102.98 747
11103.98 735
11104.97 715
11105.97 702
11106.96 671
11107.96 689
11108.95 699
11109.95 700
11110.94 697
11111.93 708
11112.93 709
11113.92 715
11114.92 745
11115.91 740
11116.91 716
11117.90 672
11118.90 688
11119.89 738
11120.89 675
11121.88 728
11122.88 730
11123.87 713
11124.87 755
11125.86 729
11126.86 718
11127.85 728
11128.85 743
11129.84 752
11130.84 740
11131.84 726
11132.83 717
11133.83 725
11134.82 702
11135.82 730
11136.81 696
11137.81 704
11138.81 723
11139.80 682
11140.80 721
11141.79 729
11142.79 723
11143.79 715
11144.78 717
11145.78 731
11146.77 707
11147.77 672
11148.77 676
11149.76 719
11150.76 673
11151.75 658
11152.75 708
11153.75 713
11154.74 700
11155.74 660
11156.74 676
11157.73 644
11158.73 661
11159.73 669
11160.72 648
11161.72 660
11162.72 694
11163.71 670
11164.71 647
11165.71 672
11166.71 679
11167.70 679
11168.70 683
11169.70 695
11170.69 658
11171.69 658
11172.69 681
11173.69 716
11174.68 672
11175.68 628
11176.68 629
11177.68 629
11178.67 664
11179.67 648
11180.67 640
11181.67 671
11182.66 652
11183.66 698
11184.66 682
11185.66 658
11186.66 622
11187.65 693
11188.65 671
11189.65 669
11190.65 638
11191.65 620
11192.64 684
11193.64 665
11194.64 642
11195.64 644
11196.64 684
11197.64 658
11198.63 683
11199.63 652
11200.63 623
11201.63 682
11202.63 677
11203.63 656
11204.63 655
11205.63 659
11206.62 626
11207.62 682
11208.62 657
11209.62 671
11210.62 672
11211.62 663
11212.62 645
11213.62 658
11214.62 610
11215.62 644
11216.61 634
11217.61 634
11218.61 681
11219.61 641
11220.61 631
11221.61 599
11222.61 649
11223.61 658
11224.61 692
11225.61 686
11226.61 690
11227.61 679
11228.61 642
11229.61 700
11230.61 646
11231.61 677
11232.61 667
11233.61 694
11234.61 687
11235.61 666
11236.61 677
11237.61 671
11238.61 662
11239.61 658
11240.61 667
11241.61 659
11242.61 713
11243.61 713
11244.61 666
11245.61 693
11246.61 699
11247.61 714
11248.62 634
11249.62 710
11250.62 718
11251.62 691
11252.62 671
11253.62 683
11254.62 699
11255.62 641
11256.62 666
11257.62 667
11258.62 677
11259.63 694
11260.63 698
11261.63 703
11262.63 712
11263.63 689
11264.63 712
11265.63 735
11266.64 745
11267.64 713
11268.64 734
11269.64 717
11270.64 774
11271.64 799
11272.65 762
11273.65 765
11274.65 719
11275.65 778
11276.65 771
11277.65 765
11278.66 737
11279.66 743
11280.66 794
11281.66 796
11282.67 747
11283.67 728
11284.67 724
11285.67 738
11286.67 739
11287.68 735
11288.68 750
11289.68 741
11290.68 735
11291.69 751
11292.69 744
11293.69 719
11294.70 786
11295.70 780
11296.70 755
11297.70 743
11298.71 762
11299.71 759
11300.71 778
11301.72 761
11302.72 752
11303.72 755
11304.72 800
11305.73 815
11306.73 824
11307.73 853
11308.74 857
11309.74 867
11310.74 896
11311.75 888
11312.75 884
11313.76 901
11314.76 900
11315.76 850
11316.77 841
11317.77 818
11318.77 825
11319.78 853
11320.78 810
11321.79 754
11322.79 806
11323.79 760
11324.80 768
11325.80 779
11326.81 732
11327.81 739
11328.81 739
11329.82 696
11330.82 744
11331.83 737
11332.83 754
11333.84 744
11334.84 730
11335.85 742
11336.85 755
11337.85 750
11338.86 767
11339.86 777
11340.87 763
11341.87 789
11342.88 732
11343.88 742
11344.89 765
11345.89 737
11346.90 732
11347.90 737
11348.91 781
11349.91 727
11350.92 750
11351.92 772
11352.93 750
11353.94 800
11354.94 766
11355.95 787
11356.95 742
11357.96 738
11358.96 789
11359.97 784
11360.97 796
11361.98 804
11362.99 774
11363.99 777
11365.00 802
11366.00 812
11367.01 805
11368.02 785
11369.02 776
11370.03 810
11371.03 780
11372.04 780
11373.05 788
11374.05 792
11375.06 780
11376.06 826
11377.07 778
11378.08 785
11379.08 760
11380.09 790
11381.10 789
11382.10 825
11383.11 819
11384.12 812
11385.12 802
11386.13 798
11387.14 844
11388.14 839
11389.15 778
11390.16 817
11391.17 821
11392.17 797
11393.18 831
11394.19 824
11395.19 891
11396.20 869
11397.21 901
11398.22 856
11399.22 878
11400.23 867
11401.24 876
11402.25 849
11403.25 853
11404.26 869
11405.27 830
11406.28 862
11407.28 869
11408.29 893
11409.30 886
11410.31 899
11411.31 853
11412.32 886
11413.33 917
11414.34 913
11415.35 912
11416.35 877
11417.36 912
11418.37 925
11419.38 902
11420.39 966
11421.40 931
11422.40 948
11423.41 946
11424.42 970
11425.43 977
11426.44 954
11427.45 983
11428.46 1004
11429.46 1010
11430.47 979
11431.48 1010
11432.49 1012
11433.50 1024
11434.51 1054
11435.52 1084
11436.53 1032
11437.54 1039
11438.54 1042
11439.55 1049
11440.56 1065
11441.57 1082
11442.58 1109
11443.59 1080
11444.60 1054
11445.61 1126
11446.62 1074
11447.63 1049
11448.64 1091
11449.65 1143
11450.66 1134
11451.67 1117
11452.68 1112
11453.69 1145
11454.70 1127
11455.71 1123
11456.72 1127
11457.73 1140
11458.74 1166
11459.75 1176
11460.76 1162
11461.77 1177
11462.78 1193
11463.79 1223
11464.80 1219
11465.81 1230
11466.82 1225
11467.83 1277
11468.84 1212
11469.85 1201
11470.86 1256
11471.87 1226
11472.88 1221
11473.89 1235
11474.90 1259
11475.91 1262
11476.92 1270
11477.93 1289
11478.95 1293
11479.96 1301
11480.97 1247
11481.98 1254
11482.99 1313
11484.00 1281
11485.01 1346
11486.02 1344
11487.03 1374
11488.05 1341
11489.06 1321
11490.07 1319
11491.08 1381
11492.09 1353
11493.10 1350
11494.11 1348
11495.13 1347
11496.14 1401
11497.15 1370
11498.16 1415
11499.17 1396
11500.18 1356
11501.20 1387
11502.21 1424
11503.22 1460
11504.23 1444
11505.24 1440
11506.26 1451
11507.27 1475
11508.28 1435
11509.29 1475
11510.30 1501
11511.32 1475
11512.33 1499
11513.34 1512
11514.35 1524
11515.37 1561
11516.38 1586
11517.39 1558
11518.40 1566
11519.42 1587
11520.43 1588
11521.44 1514
11522.45 1563
11523.47 1550
11524.48 1607
11525.49 1626
11526.51 1622
11527.52 1638
11528.53 1716
11529.55 1714
11530.56 1727
11531.57 1739
11532.59 1799
11533.60 1776
11534.61 1729
11535.63 1784
11536.64 1827
11537.65 1824
11538.67 1887
11539.68 1891
11540.69 1935
11541.71 1975
11542.72 1958
11543.73 1948
11544.75 1980
11545.76 1952
11546.78 2053
11547.79 2096
11548.80 2149
11549.82 2164
11550.83 2184
11551.85 2219
11552.86 2219
11553.87 2289
11554.89 2268
11555.90 2392
11556.92 2368
11557.93 2481
11558.95 2474
11559.96 2508
11560.97 2579
11561.99 2645
11563.00 2626
11564.02 2605
11565.03 2662
11566.05 2689
11567.06 2740
11568.08 2780
11569.09 2789
11570.11 2875
11571.12 2919
11572.14 3020
11573.15 3038
11574.17 3137
11575.18 3168
11576.20 3227
11577.21 3422
11578.23 3540
11579.24 3610
11580.26 3807
11581.27 3896
11582.29 4068
11583.30 4174
11584.32 4286
11585.33 4479
11586.35 4596
11587.37 4694
11588.38 4892
11589.40 4991
11590.41 5150
11591.43 5422
11592.44 5732
11593.46 6152
11594.48 6609
11595.49 7275
11596.51 7805
11597.52 8362
11598.54 9052
11599.56 9751
11600.57 10386
11601.59 10917
11602.61 11207
11603.62 10948
11604.64 10548
11605.66 10087
11606.67 9288
11607.69 8294
11608.70 7487
11609.72 6720
11610.74 5954
11611.75 5293
11612.77 4666
11613.79 4330
11614.81 3952
11615.82 3618
11616.84 3480
11617.86 3325
11618.87 3133
11619.89 2989
11620.91 2926
11621.92 2860
11622.94 2827
11623.96 2733
11624.98 2655
11625.99 2608
11627.01 2564
11628.03 2524
11629.05 2444
11630.06 2436
11631.08 2431
11632.10 2361
11633.12 2372
11634.13 2326
11635.15 2330
11636.17 2305
11637.19 2314
11638.20 2241
11639.22 2301
11640.24 2273
11641.26 2201
11642.28 2247
11643.29 2194
11644.31 2154
11645.33 2066
11646.35 2020
11647.37 1985
11648.39 1983
11649.40 1929
11650.42 1862
11651.44 1866
11652.46 1887
11653.48 1868
11654.50 1877
11655.51 1894
11656.53 1914
11657.55 1944
11658.57 1876
11659.59 1941
11660.61 1971
11661.63 1999
11662.65 2061
11663.67 2072
11664.68 1999
11665.70 2025
11666.72 2036
11667.74 2050
11668.76 2034
11669.78 2036
11670.80 2124
11671.82 2119
11672.84 2124
11673.86 2170
11674.88 2190
11675.90 2207
11676.92 2233
11677.94 2229
11678.96 2280
11679.98 2296
11680.99 2294
11682.01 2327
11683.03 2311
11684.05 2345
11685.07 2333
11686.09 2278
11687.11 2279
11688.13 2253
11689.15 2271
11690.17 2214
11691.19 2210
11692.21 2102
11693.24 2164
11694.26 2185
11695.28 2036
11696.30 2055
11697.32 2081
11698.34 2095
11699.36 2075
11700.38 2071
11701.40 2025
11702.42 1993
11703.44 1991
11704.46 1950
11705.48 1923
11706.50 1942
11707.52 1925
11708.54 1877
11709.57 1847
11710.59 1850
11711.61 1859
11712.63 1871
11713.65 1803
11714.67 1778
11715.69 1698
11716.71 1640
11717.73 1702
11718.76 1700
11719.78 1630
11720.80 1603
11721.82 1583
11722.84 1586
11723.86 1620
11724.89 1559
11725.91 1540
11726.93 1523
11727.95 1527
11728.97 1446
11729.99 1439
11731.02 1483
11732.04 1453
11733.06 1491
11734.08 1406
11735.10 1377
11736.13 1399
11737.15 1364
11738.17 1356
11739.19 1378
11740.22 1398
11741.24 1364
11742.26 1385
11743.28 1413
11744.30 1407
11745.33 1373
11746.35 1361
11747.37 1377
11748.40 1393
11749.42 1315
11750.44 1288
11751.46 1303
11752.49 1281
11753.51 1278
11754.53 1292
11755.56 1291
11756.58 1249
11757.60 1224
11758.62 1213
11759.65 1189
11760.67 1127
11761.69 1120
11762.72 1103
11763.74 1134
11764.76 1113
11765.79 1072
11766.81 1078
11767.83 1107
11768.86 1119
11769.88 1117
11770.91 1126
11771.93 1140
11772.95 1106
11773.98 1073
11775.00 1103
11776.02 1074
11777.05 1045
11778.07 1042
11779.10 1041
11780.12 1054
11781.14 1042
11782.17 1064
11783.19 1032
11784.22 1026
11785.24 985
11786.26 958
11787.29 1006
11788.31 1010
11789.34 1019
11790.36 975
11791.39 955
11792.41 984
11793.44 963
11794.46 956
11795.49 961
11796.51 957
11797.54 925
11798.56 939
11799.59 946
11800.61 895
11801.63 877
11802.66 854
11803.69 882
11804.71 868
11805.74 841
11806.76 813
11807.79 850
11808.81 860
11809.84 870
11810.86 829
11811.89 854
11812.91 879
11813.94 880
11814.96 876
11815.99 811
11817.01 813
11818.04 850
11819.07 873
11820.09 841
11821.12 841
11822.14 845
11823.17 829
11824.20 853
11825.22 838
11826.25 828
11827.27 808
11828.30 816
11829.33 844
11830.35 811
11831.38 802
11832.40 804
11833.43 797
11834.46 807
11835.48 788
11836.51 803
11837.54 800
11838.56 837
11839.59 829
11840.62 820
11841.64 796
11842.67 815
11843.70 797
11844.72 801
11845.75 769
11846.78 762
11847.80 784
11848.83 758
11849.86 793
11850.89 808
11851.91 772
11852.94 782
11853.97 757
11854.99 789
11856.02 795
11857.05 804
11858.08 793
11859.10 754
11860.13 784
11861.16 807
11862.19 789
11863.21 766
11864.24 775
11865.27 788
11866.30 743
11867.33 726
11868.35 730
11869.38 819
11870.41 786
11871.44 764
11872.47 775
11873.49 790
11874.52 754
11875.55 763
11876.58 735
11877.61 756
11878.63 760
11879.66 780
11880.69 776
11881.72 760
11882.75 756
11883.78 787
11884.81 799
11885.83 777
11886.86 766
11887.89 776
11888.92 776
11889.95 767
11890.98 775
11892.01 793
11893.04 803
11894.06 789
11895.09 817
11896.12 839
11897.15 786
11898.18 759
11899.21 787
11900.24 801
11901.27 755
11902.30 789
11903.33 800
11904.36 771
11905.39 790
11906.42 793
11907.45 792
11908.48 789
11909.50 753
11910.53 786
11911.56 805
11912.59 763
11913.62 765
11914.65 830
11915.68 794
11916.71 736
11917.74 759
11918.77 760
11919.80 777
11920.83 785
11921.86 813
11922.89 817
11923.92 815
11924.95 849
11925.99 841
11927.02 872
11928.05 871
11929.08 851
11930.11 904
11931.14 895
11932.17 889
11933.20 893
11934.23 896
11935.26 882
11936.29 849
11937.32 844
11938.35 788
11939.38 769
11940.41 745
11941.45 740
11942.48 768
11943.51 757
11944.54 722
11945.57 765
11946.60 748
11947.63 708
11948.66 748
11949.70 760
11950.73 707
11951.76 687
11952.79 710
11953.82 720
11954.85 726
11955.88 703
11956.92 696
11957.95 722
11958.98 733
11960.01 705
11961.04 747
11962.08 729
11963.11 717
11964.14 716
11965.17 737
11966.20 704
11967.24 733
11968.27 749
11969.30 746
11970.33 742
11971.36 737
11972.40 739
11973.43 746
11974.46 746
11975.49 734
11976.53 754
11977.56 778
11978.59 770
11979.62 699
11980.66 696
11981.69 788
11982.72 794
11983.76 768
11984.79 714
11985.82 668
11986.85 726
11987.89 732
11988.92 787
11989.95 763
11990.99 743
11992.02 759
11993.05 760
11994.09 761
11995.12 762
11996.15 762
11997.19 767
11998.22 782
11999.25 760
12000.29 753
12001.32 823
12002.35 792
12003.39 807
12004.42 796
12005.46 791
12006.49 849
12007.52 844
12008.56 801
12009.59 860
12010.63 868
12011.66 916
12012.69 895
12013.73 890
12014.76 891
12015.80 891
12016.83 877
12017.86 949
12018.90 970
12019.93 897
12020.97 859
12022.00 871
12023.04 877
12024.07 878
12025.11 887
12026.14 821
12027.18 838
12028.21 818
12029.25 887
12030.28 838
12031.32 815
12032.35 832
12033.39 858
12034.42 805
12035.46 816
12036.49 823
12037.53 827
12038.56 833
12039.60 795
12040.63 829
12041.67 826
12042.70 809
12043.74 769
12044.77 765
12045.81 820
12046.84 838
12047.88 816
12048.92 786
12049.95 784
12050.99 757
12052.02 750
12053.06 744
12054.09 798
12055.13 809
12056.17 795
12057.20 792
12058.24 793
12059.27 809
12060.31 835
12061.35 814
12062.38 828
12063.42 791
12064.46 823
12065.49 790
12066.53 804
12067.56 785
12068.60 792
12069.64 817
12070.67 791
12071.71 809
12072.75 808
12073.78 817
12074.82 839
12075.86 793
12076.89 801
12077.93 829
12078.97 818
12080.01 825
12081.04 836
12082.08 830
12083.12 820
12084.15 842
12085.19 830
12086.23 860
12087.27 882
12088.30 843
12089.34 870
12090.38 870
12091.41 871
12092.45 914
12093.49 925
12094.53 923
12095.57 916
12096.60 960
12097.64 969
12098.68 943
12099.72 935
12100.75 912
12101.79 955
12102.83 965
12103.87 922
12104.91 930
12105.94 939
12106.98 937
12108.02 872
12109.06 837
12110.10 852
12111.14 844
12112.17 822
12113.21 804
12114.25 814
12115.29 787
12116.33 778
12117.37 759
12118.40 769
12119.44 789
12120.48 770
12121.52 741
12122.56 750
12123.60 733
12124.64 724
12125.68 746
12126.72 781
12127.75 733
12128.79 781
12129.83 768
12130.87 726
12131.91 748
12132.95 697
12133.99 730
12135.03 695
12136.07 735
12137.11 730
12138.15 745
12139.19 690
12140.23 696
12141.27 700
12142.31 700
12143.35 671
12144.38 669
12145.42 697
12146.46 701
12147.50 695
12148.54 720
12149.58 694
12150.62 718
12151.66 694
12152.70 673
12153.74 690
12154.78 695
12155.82 703
12156.87 689
12157.91 678
12158.95 705
12159.99 706
12161.03 719
12162.07 718
12163.11 715
12164.15 698
12165.19 731
12166.23 691
12167.27 679
12168.31 645
12169.35 691
12170.39 653
12171.43 699
12172.47 677
12173.52 664
12174.56 685
12175.60 667
12176.64 713
12177.68 669
12178.72 698
12179.76 693
12180.80 674
12181.85 685
12182.89 659
12183.93 678
12184.97 697
12186.01 704
12187.05 689
12188.09 699
12189.14 694
12190.18 672
12191.22 664
12192.26 717
12193.30 690
12194.34 676
12195.39 688
12196.43 698
12197.47 689
12198.51 674
12199.55 695
12200.60 717
12201.64 682
12202.68 680
12203.72 688
12204.77 703
12205.81 723
12206.85 739
12207.89 689
12208.94 698
12209.98 721
12211.02 709
12212.06 730
12213.11 664
12214.15 723
12215.19 711
12216.23 716
12217.28 699
12218.32 703
12219.36 745
12220.41 708
12221.45 686
12222.49 712
12223.54 720
12224.58 736
12225.62 718
12226.66 719
12227.71 711
12228.75 706
12229.79 673
12230.84 653
12231.88 666
12232.93 670
12233.97 682
12235.01 661
12236.06 719
12237.10 680
12238.14 637
12239.19 688
12240.23 665
12241.28 667
12242.32 629
12243.36 701
12244.41 652
12245.45 633
12246.50 636
12247.54 674
12248.58 626
12249.63 626
12250.67 666
12251.72 643
12252.76 642
12253.80 639
12254.85 655
12255.89 629
12256.94 668
12257.98 639
12259.03 642
12260.07 618
12261.12 612
12262.16 608
12263.21 620
12264.25 624
12265.30 611
12266.34 610
12267.39 632
12268.43 550
12269.48 634
12270.52 607
12271.57 649
12272.61 604
12273.66 610
12274.70 576
12275.75 593
12276.79 599
12277.84 604
12278.88 586
12279.93 582
12280.98 558
12282.02 554
12283.07 558
12284.11 609
12285.16 572
12286.20 562
12287.25 553
12288.30 580
12289.34 610
12290.39 570
12291.43 543
12292.48 578
12293.53 581
12294.57 595
12295.62 573
12296.66 547
12297.71 577
12298.76 601
12299.80 570
12300.85 593
12301.90 566
12302.94 564
12303.99 611
12305.04 599
12306.08 551
12307.13 555
12308.18 593
12309.22 586
12310.27 580
12311.32 552
12312.36 516
12313.41 537
12314.46 583
12315.50 582
12316.55 566
12317.60 562
12318.65 552
12319.69 572
12320.74 572
12321.79 543
12322.83 558
12323.88 583
12324.93 566
12325.98 541
12327.02 548
12328.07 569
12329.12 568
12330.17 556
12331.21 533
12332.26 532
12333.31 554
12334.36 552
12335.41 544
12336.45 550
12337.50 536
12338.55 531
12339.60 538
12340.65 564
12341.69 554
12342.74 549
12343.79 571
12344.84 574
12345.89 561
12346.94 531
12347.98 529
12349.03 546
12350.08 538
12351.13 541
12352.18 505
12353.23 511
12354.28 545
12355.32 552
12356.37 568
12357.42 586
12358.47 553
12359.52 548
12360.57 564
12361.62 537
12362.67 526
12363.72 529
12364.76 531
12365.81 541
12366.86 550
12367.91 545
12368.96 537
12370.01 564
12371.06 509
12372.11 554
12373.16 559
12374.21 533
12375.26 575
12376.31 578
12377.36 591
12378.41 541
12379.46 550
12380.51 532
12381.56 553
12382.61 551
12383.66 540
12384.71 545
12385.76 527
12386.81 582
12387.86 564
12388.91 554
12389.96 550
12391.01 551
12392.06 587
12393.11 529
12394.16 555
12395.21 519
12396.26 589
12397.31 553
12398.36 526
12399.41 544
12400.46 562
12401.51 563
12402.56 543
12403.61 508
12404.66 520
12405.71 521
12406.77 518
12407.82 544
12408.87 552
12409.92 558
12410.97 577
12412.02 533
12413.07 512
12414.12 533
12415.17 535
12416.23 549
12417.28 539
12418.33 560
12419.38 542
12420.43 571
12421.48 540
12422.53 529
12423.59 547
12424.64 547
12425.69 580
12426.74 575
12427.79 558
12428.84 512
12429.90 552
12430.95 557
12432.00 560
12433.05 563
12434.10 518
12435.16 544
12436.21 567
12437.26 545
12438.31 500
12439.37 534
12440.42 520
12441.47 548
12442.52 535
12443.58 526
12444.63 527
12445.68 526
12446.73 552
12447.79 523
12448.84 521
12449.89 515
12450.94 544
12452.00 568
12453.05 546
12454.10 543
12455.16 534
12456.21 572
12457.26 579
12458.31 534
12459.37 550
12460.42 564
12461.47 567
12462.53 552
12463.58 575
12464.63 547
12465.69 530
12466.74 554
12467.79 559
12468.85 585
12469.90 572
12470.95 589
12472.01 580
12473.06 584
12474.12 573
12475.17 589
12476.22 588
12477.28 598
12478.33 574
12479.39 587
12480.44 596
12481.49 625
12482.55 611
12483.60 658
12484.66 632
12485.71 664
12486.76 679
12487.82 686
12488.87 704
12489.93 738
12490.98 755
12492.04 749
12493.09 754
12494.15 723
12495.20 755
12496.25 748
12497.31 701
12498.36 697
12499.42 659
12500.47 663
12501.53 636
12502.58 606
12503.64 593
12504.69 581
12505.75 583
12506.80 620
12507.86 578
12508.91 573
12509.97 592
12511.03 645
12512.08 603
12513.14 571
12514.19 572
12515.25 619
12516.30 609
12517.36 581
12518.41 592
12519.47 589
12520.52 561
12521.58 543
12522.64 547
12523.69 601
12524.75 606
12525.80 596
12526.86 599
12527.92 599
12528.97 603
12530.03 621
12531.08 616
12532.14 574
12533.20 580
12534.25 618
12535.31 633
12536.37 615
12537.42 616
12538.48 626
12539.54 601
12540.59 620
12541.65 633
12542.70 652
12543.76 662
12544.82 662
12545.88 713
12546.93 688
12547.99 677
12549.05 723
12550.10 709
12551.16 712
12552.22 716
12553.27 723
12554.33 713
12555.39 724
12556.45 704
12557.50 695
12558.56 667
12559.62 685
12560.67 669
12561.73 657
12562.79 674
12563.85 645
12564.90 715
12565.96 721
12567.02 703
12568.08 707
12569.14 700
12570.19 738
12571.25 763
12572.31 799
12573.37 765
12574.42 780
12575.48 771
12576.54 771
12577.60 726
12578.66 692
12579.72 683
12580.77 664
12581.83 655
12582.89 670
12583.95 665
12585.01 630
12586.07 628
12587.12 635
12588.18 641
12589.24 638
12590.30 595
12591.36 587
12592.42 616
12593.48 630
12594.53 643
12595.59 633
12596.65 641
12597.71 605
12598.77 652
12599.83 614
12600.89 614
12601.95 625
12603.01 594
12604.07 575
12605.13 581
12606.18 645
12607.24 641
12608.30 616
12609.36 658
12610.42 672
12611.48 676
12612.54 632
12613.60 644
12614.66 664
12615.72 671
12616.78 655
12617.84 673
12618.90 683
12619.96 696
12621.02 694
12622.08 701
12623.14 688
12624.20 678
12625.26 713
12626.32 720
12627.38 671
12628.44 662
12629.50 700
12630.56 713
12631.62 696
12632.68 684
12633.74 711
12634.80 733
12635.86 697
12636.92 694
12637.98 680
12639.04 661
12640.11 659
12641.17 650
12642.23 648
12643.29 638
12644.35 654
12645.41 634
12646.47 643
12647.53 624
12648.59 651
12649.65 640
12650.72 650
12651.78 639
12652.84 642
12653.90 656
12654.96 629
12656.02 625
12657.08 614
12658.14 628
12659.21 667
12660.27 641
12661.33 616
12662.39 605
12663.45 589
12664.51 578
12665.58 581
12666.64 583
12667.70 605
12668.76 581
12669.82 607
12670.89 590
12671.95 586
12673.01 564
12674.07 632
12675.13 612
12676.20 598
12677.26 605
12678.32 575
12679.38 621
12680.45 614
12681.51 627
12682.57 634
12683.63 612
12684.70 623
12685.76 618
12686.82 604
12687.88 632
12688.95 636
12690.01 621
12691.07 633
12692.14 650
12693.20 637
12694.26 628
12695.32 623
12696.39 672
12697.45 662
12698.51 654
12699.58 621
12700.64 667
12701.70 664
12702.77 629
12703.83 680
12704.89 691
12705.96 651
12707.02 671
12708.08 670
12709.15 658
12710.21 699
12711.28 681
12712.34 674
12713.40 648
12714.47 605
12715.53 645
12716.59 632
12717.66 687
12718.72 614
12719.79 643
12720.85 643
12721.92 605
12722.98 645
12724.04 616
12725.11 626
12726.17 631
12727.24 596
12728.30 602
12729.37 618
12730.43 634
12731.49 599
12732.56 620
12733.62 618
12734.69 564
12735.75 588
12736.82 588
12737.88 566
12738.95 577
12740.01 589
12741.08 573
12742.14 593
12743.21 573
12744.27 580
12745.34 578
12746.40 566
12747.47 525
12748.53 523
12749.60 538
12750.66 514
12751.73 548
12752.79 524
12753.86 533
12754.93 532
12755.99 520
12757.06 526
12758.12 532
12759.19 533
12760.25 547
12761.32 537
12762.39 546
12763.45 516
12764.52 531
12765.58 524
12766.65 533
12767.72 531
12768.78 528
12769.85 505
12770.91 480
12771.98 534
12773.05 532
12774.11 527
12775.18 483
12776.25 555
12777.31 490
12778.38 506
12779.45 493
12780.51 489
12781.58 496
12782.65 498
12783.71 509
12784.78 494
12785.85 493
12786.91 490
12787.98 496
12789.05 496
12790.11 486
12791.18 505
12792.25 499
12793.31 495
12794.38 500
12795.45 505
12796.52 531
12797.58 491
12798.65 497
12799.72 509
12800.79 506
12801.85 508
12802.92 491
12803.99 510
12805.06 477
12806.12 511
12807.19 498
12808.26 542
12809.33 505
12810.39 514
12811.46 499
12812.53 485
12813.60 506
12814.67 533
12815.73 544
12816.80 526
12817.87 497
12818.94 486
12820.01 503
12821.08 507
12822.14 522
12823.21 490
12824.28 486
12825.35 487
12826.42 494
12827.49 494
12828.55 485
12829.62 484
12830.69 490
12831.76 485
12832.83 479
12833.90 505
12834.97 499
12836.04 527
12837.11 499
12838.17 475
12839.24 487
12840.31 489
12841.38 483
12842.45 513
12843.52 466
12844.59 461
12845.66 485
12846.73 531
12847.80 480
12848.87 486
12849.94 469
12851.01 476
12852.08 474
12853.14 463
12854.21 491
12855.28 456
12856.35 460
12857.42 456
12858.49 450
12859.56 434
12860.63 446
12861.70 494
12862.77 468
12863.84 469
12864.91 443
12865.98 462
12867.05 448
12868.12 408
12869.19 439
12870.26 443
12871.34 434
12872.41 440
12873.48 458
12874.55 462
12875.62 439
12876.69 437
12877.76 413
12878.83 447
12879.90 433
12880.97 450
12882.04 452
12883.11 432
12884.18 472
12885.25 458
12886.33 442
12887.40 425
12888.47 445
12889.54 411
12890.61 425
12891.68 442
12892.75 411
12893.82 427
12894.89 440
12895.97 455
12897.04 429
12898.11 432
12899.18 421
12900.25 443
12901.32 434
12902.40 420
12903.47 423
12904.54 422
12905.61 418
12906.68 408
12907.75 423
12908.83 448
12909.90 396
12910.97 422
12912.04 410
12913.11 425
12914.19 408
12915.26 443
12916.33 427
12917.40 406
12918.48 390
12919.55 393
12920.62 422
12921.69 398
12922.77 387
12923.84 429
12924.91 447
12925.98 427
12927.06 420
12928.13 422
12929.20 447
12930.27 409
12931.35 403
12932.42 377
12933.49 403
12934.57 412
12935.64 382
12936.71 403
12937.79 423
12938.86 434
12939.93 412
12941.01 416
12942.08 411
12943.15 429
12944.23 429
12945.30 388
12946.37 367
12947.45 411
12948.52 418
12949.59 428
12950.67 420
12951.74 408
12952.81 418
12953.89 405
12954.96 435
12956.04 396
12957.11 419
12958.18 412
12959.26 421
12960.33 393
12961.41 400
12962.48 421
12963.55 418
12964.63 417
12965.70 401
12966.78 388
12967.85 424
12968.93 419
12970.00 422
12971.07 400
12972.15 391
12973.22 411
12974.30 418
12975.37 392
12976.45 390
12977.52 409
12978.60 387
12979.67 428
12980.75 424
12981.82 417
12982.90 408
12983.97 434
12985.05 421
12986.12 411
12987.20 408
12988.27 408
12989.35 422
12990.42 399
12991.50 437
12992.57 432
12993.65 418
12994.73 410
12995.80 410
12996.88 421
12997.95 414
12999.03 439
13000.10 415
13001.18 427
13002.25 414
13003.33 418
13004.41 432
13005.48 437
13006.56 464
13007.63 421
13008.71 398
13009.79 427
13010.86 396
13011.94 420
13013.02 392
13014.09 401
13015.17 405
13016.24 395
13017.32 416
13018.40 418
13019.47 397
13020.55 409
13021.63 425
13022.70 415
13023.78 437
13024.86 422
13025.93 426
13027.01 442
13028.09 426
13029.16 440
13030.24 436
13031.32 417
13032.40 407
13033.47 423
13034.55 420
13035.63 441
13036.70 402
13037.78 427
13038.86 425
13039.94 469
13041.01 460
13042.09 423
13043.17 428
13044.25 456
13045.32 439
13046.40 410
13047.48 417
13048.56 407
13049.63 403
13050.71 418
13051.79 388
13052.87 418
13053.95 420
13055.02 403
13056.10 441
13057.18 407
13058.26 420
13059.34 448
13060.41 429
13061.49 418
13062.57 424
13063.65 430
13064.73 429
13065.81 439
13066.88 427
13067.96 399
13069.04 412
13070.12 444
13071.20 436
13072.28 444
13073.36 424
13074.43 418
13075.51 411
13076.59 384
13077.67 398
13078.75 412
13079.83 447
13080.91 405
13081.99 406
13083.07 401
13084.15 411
13085.23 427
13086.30 412
13087.38 424
13088.46 441
13089.54 422
13090.62 421
13091.70 408
13092.78 409
13093.86 403
13094.94 408
13096.02 413
13097.10 394
13098.18 397
13099.26 413
13100.34 415
13101.42 379
13102.50 444
13103.58 428
13104.66 445
13105.74 417
13106.82 436
13107.90 430
13108.98 432
13110.06 462
13111.14 436
13112.22 436
13113.30 446
13114.38 445
13115.46 438
13116.54 404
13117.62 421
13118.70 430
13119.78 415
13120.86 413
13121.95 416
13123.03 420
13124.11 428
13125.19 429
13126.27 428
13127.35 414
13128.43 396
13129.51 400
13130.59 442
13131.67 386
13132.76 383
13133.84 395
13134.92 406
13136.00 413
13137.08 427
13138.16 393
13139.24 394
13140.32 397
13141.41 412
13142.49 412
13143.57 386
13144.65 414
13145.73 436
13146.81 407
13147.90 377
13148.98 404
13150.06 412
13151.14 407
13152.22 400
13153.31 410
13154.39 397
13155.47 416
13156.55 429
13157.63 393
13158.72 423
13159.80 395
13160.88 376
13161.96 409
13163.05 398
13164.13 411
13165.21 372
13166.29 373
13167.38 394
13168.46 399
13169.54 420
13170.62 438
13171.71 410
13172.79 417
13173.87 393
13174.96 415
13176.04 412
13177.12 426
13178.20 401
13179.29 387
13180.37 391
13181.45 414
13182.54 433
13183.62 425
13184.70 413
13185.79 399
13186.87 428
13187.95 408
13189.04 423
13190.12 424
13191.20 437
13192.29 406
13193.37 420
13194.46 405
13195.54 418
13196.62 408
13197.71 408
13198.79 400
13199.88 422
13200.96 401
13202.04 410
13203.13 428
13204.21 418
13205.30 416
13206.38 413
13207.46 424
13208.55 391
13209.63 430
13210.72 440
13211.80 392
13212.89 399
13213.97 408
13215.05 416
13216.14 409
13217.22 411
13218.31 391
13219.39 391
13220.48 401
13221.56 418
13222.65 407
13223.73 423
13224.82 396
13225.90 433
13226.99 425
13228.07 416
13229.16 426
13230.24 417
13231.33 417
13232.41 419
13233.50 399
13234.58 371
13235.67 382
13236.76 388
13237.84 402
13238.93 408
13240.01 405
13241.10 379
13242.18 421
13243.27 420
13244.35 423
13245.44 440
13246.53 442
13247.61 384
13248.70 397
13249.78 402
13250.87 420
13251.96 409
13253.04 400
13254.13 430
13255.21 444
13256.30 427
13257.39 448
13258.47 448
13259.56 466
13260.65 462
13261.73 432
13262.82 432
13263.91 388
13264.99 420
13266.08 433
13267.17 418
13268.25 442
13269.34 392
13270.43 421
13271.51 427
13272.60 446
13273.69 464
13274.77 424
13275.86 440
13276.95 456
13278.04 448
13279.12 457
13280.21 450
13281.30 468
13282.38 447
13283.47 458
13284.56 424
13285.65 446
13286.73 448
13287.82 455
13288.91 428
13290.00 448
13291.08 449
13292.17 433
13293.26 454
13294.35 456
13295.44 463
13296.52 450
13297.61 475
13298.70 492
13299.79 479
13300.88 461
13301.96 479
13303.05 494
13304.14 483
13305.23 484
13306.32 490
13307.41 486
13308.49 498
13309.58 472
13310.67 450
13311.76 472
13312.85 529
13313.94 488
13315.02 470
13316.11 470
13317.20 485
13318.29 483
13319.38 456
13320.47 453
13321.56 454
13322.65 463
13323.74 444
13324.82 456
13325.91 453
13327.00 453
13328.09 465
13329.18 476
13330.27 468
13331.36 467
13332.45 438
13333.54 436
13334.63 437
13335.72 476
13336.81 483
13337.90 466
13338.99 450
13340.08 466
13341.17 465
13342.26 478
13343.35 482
13344.44 474
13345.53 461
13346.61 463
13347.70 462
13348.79 471
13349.89 496
13350.98 487
13352.07 517
13353.16 488
13354.25 485
13355.34 511
13356.43 478
13357.52 497
13358.61 520
13359.70 520
13360.79 541
13361.88 487
13362.97 534
13364.06 489
13365.15 545
13366.24 533
13367.33 514
13368.42 515
13369.51 505
13370.60 497
13371.70 480
13372.79 511
13373.88 499
13374.97 476
13376.06 470
13377.15 484
13378.24 478
13379.33 457
13380.43 446
13381.52 451
13382.61 440
13383.70 475
13384.79 431
13385.88 444
13386.97 451
13388.07 455
13389.16 462
13390.25 472
13391.34 443
13392.43 475
13393.52 466
13394.62 439
13395.71 446
13396.80 440
13397.89 458
13398.98 447
13400.08 445
13401.17 469
13402.26 467
13403.35 421
13404.45 422
13405.54 464
13406.63 464
13407.72 440
13408.82 456
13409.91 421
13411.00 427
13412.09 449
13413.19 461
13414.28 427
13415.37 444
13416.46 443
13417.56 438
13418.65 430
13419.74 439
13420.84 480
13421.93 457
13423.02 434
13424.11 435
13425.21 452
13426.30 490
13427.39 456
13428.49 447
13429.58 480
13430.67 465
13431.77 465
13432.86 473
13433.95 441
13435.05 480
13436.14 442
13437.24 460
13438.33 469
13439.42 445
13440.52 495
13441.61 495
13442.70 428
13443.80 430
13444.89 436
13445.99 471
13447.08 508
13448.17 503
13449.27 483
13450.36 503
13451.46 462
13452.55 465
13453.64 464
13454.74 472
13455.83 477
13456.93 459
13458.02 521
13459.12 495
13460.21 463
13461.31 473
13462.40 514
13463.50 504
13464.59 491
13465.69 530
13466.78 486
13467.87 498
13468.97 481
13470.06 502
13471.16 503
13472.25 492
13473.35 497
13474.44 509
13475.54 469
13476.64 510
13477.73 516
13478.83 484
13479.92 515
13481.02 506
13482.11 504
13483.21 518
13484.30 500
13485.40 505
13486.49 524
13487.59 521
13488.69 502
13489.78 525
13490.88 555
13491.97 554
13493.07 535
13494.17 534
13495.26 557
13496.36 573
13497.45 599
13498.55 600
13499.65 574
13500.74 568
13501.84 577
13502.93 544
13504.03 557
13505.13 529
13506.22 546
13507.32 535
13508.42 543
13509.51 539
13510.61 530
13511.71 503
13512.80 513
13513.90 510
13515.00 486
13516.09 511
13517.19 490
13518.29 487
13519.38 466
13520.48 459
13521.58 467
13522.68 470
13523.77 461
13524.87 425
13525.97 461
13527.06 458
13528.16 471
13529.26 455
13530.36 438
13531.45 481
13532.55 474
13533.65 455
13534.75 440
13535.84 446
13536.94 449
13538.04 469
13539.14 470
13540.23 457
13541.33 439
13542.43 438
13543.53 431
13544.63 402
13545.72 415
13546.82 429
13547.92 474
13549.02 470
13550.12 432
13551.22 411
13552.31 440
13553.41 440
13554.51 422
13555.61 453
13556.71 450
13557.81 463
13558.90 422
13560.00 420
13561.10 419
13562.20 420
13563.30 457
13564.40 467
13565.50 442
13566.60 433
13567.69 479
13568.79 443
13569.89 424
13570.99 429
13572.09 459
13573.19 417
13574.29 410
13575.39 434
13576.49 442
13577.59 439
13578.69 423
13579.79 414
13580.89 440
13581.98 442
13583.08 464
13584.18 429
13585.28 455
13586.38 474
13587.48 468
13588.58 478
13589.68 475
13590.78 437
13591.88 431
13592.98 442
13594.08 457
13595.18 433
13596.28 442
13597.38 454
13598.48 462
13599.58 464
13600.68 478
13601.78 473
13602.88 460
13603.98 477
13605.08 464
13606.18 494
13607.29 453
13608.39 436
13609.49 503
13610.59 485
13611.69 469
13612.79 424
13613.89 437
13614.99 466
13616.09 477
13617.19 469
13618.29 474
13619.39 488
13620.50 486
13621.60 452
13622.70 464
13623.80 468
13624.90 435
13626.00 471
13627.10 466
13628.20 490
13629.31 451
13630.41 479
13631.51 461
13632.61 434
13633.71 426
13634.81 466
13635.91 460
13637.02 477
13638.12 479
13639.22 474
13640.32 418
13641.42 448
13642.53 453
13643.63 429
13644.73 454
13645.83 466
13646.93 453
13648.04 461
13649.14 462
13650.24 468
13651.34 484
13652.45 442
13653.55 467
13654.65 452
13655.75 458
13656.85 438
13657.96 463
13659.06 445
13660.16 454
13661.27 451
13662.37 462
13663.47 467
13664.57 443
13665.68 485
13666.78 479
13667.88 505
13668.99 463
13670.09 451
13671.19 451
13672.29 462
13673.40 486
13674.50 478
13675.60 461
13676.71 491
13677.81 477
13678.91 475
13680.02 494
13681.12 483
13682.23 465
13683.33 493
13684.43 503
13685.54 483
13686.64 480
13687.74 501
13688.85 522
13689.95 509
13691.06 514
13692.16 515
13693.26 505
13694.37 485
13695.47 523
13696.58 520
13697.68 480
13698.78 541
13699.89 520
13700.99 568
13702.10 569
13703.20 553
13704.31 546
13705.41 548
13706.51 554
13707.62 550
13708.72 578
13709.83 623
13710.93 618
13712.04 607
13713.14 632
13714.25 613
13715.35 591
13716.46 595
13717.56 591
13718.67 589
13719.77 542
13720.88 551
13721.98 581
13723.09 496
13724.19 518
13725.30 515
13726.40 494
13727.51 504
13728.61 510
13729.72 510
13730.83 469
13731.93 476
13733.04 484
13734.14 501
13735.25 476
13736.35 486
13737.46 452
13738.57 477
13739.67 503
13740.78 465
13741.88 465
13742.99 462
13744.09 509
13745.20 478
13746.31 486
13747.41 465
13748.52 461
13749.63 482
13750.73 445
13751.84 441
13752.94 474
13754.05 486
13755.16 502
13756.26 488
13757.37 497
13758.48 491
13759.58 482
13760.69 507
13761.80 510
13762.90 538
13764.01 515
13765.12 509
13766.22 520
13767.33 536
13768.44 531
13769.55 550
13770.65 579
13771.76 548
13772.87 494
13773.97 496
13775.08 519
13776.19 514
13777.30 505
13778.40 512
13779.51 497
13780.62 492
13781.73 483
13782.83 495
13783.94 473
13785.05 496
13786.16 463
13787.26 485
13788.37 481
13789.48 466
13790.59 464
13791.70 442
13792.80 478
13793.91 450
13795.02 481
13796.13 484
13797.24 506
13798.35 508
13799.45 497
13800.56 462
13801.67 439
13802.78 499
13803.89 469
13805.00 479
13806.10 500
13807.21 522
13808.32 497
13809.43 459
13810.54 509
13811.65 496
13812.76 539
13813.86 513
13814.97 512
13816.08 493
13817.19 494
13818.30 453
13819.41 507
13820.52 452
13821.63 479
13822.74 470
13823.85 459
13824.96 477
13826.06 481
13827.17 450
13828.28 466
13829.39 497
13830.50 498
13831.61 487
13832.72 459
13833.83 438
13834.94 455
13836.05 487
13837.16 459
13838.27 474
13839.38 440
13840.49 449
13841.60 471
13842.71 481
13843.82 452
13844.93 453
13846.04 449
13847.15 470
13848.26 484
13849.37 467
13850.48 419
13851.59 474
13852.70 448
13853.81 466
13854.92 415
13856.03 441
13857.14 443
13858.25 441
13859.37 437
13860.48 446
13861.59 461
13862.70 433
13863.81 470
13864.92 447
13866.03 466
13867.14 468
13868.25 469
13869.36 492
13870.47 432
13871.59 476
13872.70 455
13873.81 444
13874.92 454
13876.03 448
13877.14 466
13878.25 455
13879.36 469
13880.48 460
13881.59 489
13882.70 459
13883.81 467
13884.92 507
13886.03 513
13887.15 486
13888.26 504
13889.37 494
13890.48 517
13891.59 510
13892.71 530
13893.82 510
13894.93 501
13896.04 509
13897.15 498
13898.27 477
13899.38 514
13900.49 493
13901.60 491
13902.72 479
13903.83 477
13904.94 460
13906.05 497
13907.17 446
13908.28 444
13909.39 474
13910.50 457
13911.62 478
13912.73 473
13913.84 434
13914.95 423
13916.07 444
13917.18 462
13918.29 453
13919.41 454
13920.52 436
13921.63 447
13922.75 453
13923.86 449
13924.97 444
13926.09 414
13927.20 438
13928.31 445
13929.43 423
13930.54 451
13931.65 442
13932.77 460
13933.88 448
13934.99 450
13936.11 467
13937.22 426
13938.34 452
13939.45 447
13940.56 477
13941.68 423
13942.79 441
13943.91 432
13945.02 425
13946.13 423
13947.25 432
13948.36 430
13949.48 449
13950.59 429
13951.70 414
13952.82 418
13953.93 442
13955.05 419
13956.16 437
13957.28 440
13958.39 408
13959.51 395
13960.62 432
13961.74 441
13962.85 418
13963.97 422
13965.08 398
13966.20 413
13967.31 434
13968.43 445
13969.54 405
13970.66 434
13971.77 425
13972.89 453
13974.00 424
13975.12 409
13976.23 405
13977.35 415
13978.46 411
13979.58 416
13980.69 438
13981.81 398
13982.92 425
13984.04 431
13985.16 451
13986.27 414
13987.39 391
13988.50 434
13989.62 449
13990.74 425
13991.85 413
13992.97 403
13994.08 419
13995.20 447
13996.32 421
13997.43 419
13998.55 411
13999.66 416
14000.78 442
14001.90 398
14003.01 407
14004.13 411
14005.25 407
14006.36 403
14007.48 414
14008.60 446
14009.71 434
14010.83 422
14011.95 451
14013.06 411
14014.18 424
14015.30 413
14016.41 447
14017.53 442
14018.65 438
14019.76 439
14020.88 406
14022.00 400
14023.12 424
14024.23 440
14025.35 436
14026.47 425
14027.59 429
14028.70 444
14029.82 435
14030.94 449
14032.06 426
14033.17 441
14034.29 441
14035.41 447
14036.53 424
14037.64 415
14038.76 445
14039.88 476
14041.00 443
14042.11 446
14043.23 441
14044.35 459
14045.47 460
14046.59 460
14047.71 436
14048.82 454
14049.94 481
14051.06 450
14052.18 473
14053.30 438
14054.42 481
14055.53 480
14056.65 488
14057.77 496
14058.89 479
14060.01 466
14061.13 457
14062.25 486
14063.36 467
14064.48 455
14065.60 471
14066.72 476
14067.84 480
14068.96 445
14070.08 495
14071.20 497
14072.32 523
14073.44 486
14074.55 483
14075.67 492
14076.79 483
14077.91 536
14079.03 513
14080.15 518
14081.27 505
14082.39 537
14083.51 570
14084.63 536
14085.75 585
14086.87 559
14087.99 592
14089.11 583
14090.23 590
14091.35 607
14092.47 620
14093.59 620
14094.71 598
14095.83 587
14096.95 598
14098.07 614
14099.19 566
14100.31 540
14101.43 554
14102.55 561
14103.67 531
14104.79 524
14105.91 508
14107.03 492
14108.15 548
14109.27 485
14110.39 481
14111.51 438
14112.64 430
14113.76 460
14114.88 481
14116.00 465
14117.12 462
14118.24 470
14119.36 422
14120.48 428
14121.60 430
14122.72 408
14123.85 450
14124.97 399
14126.09 396
14127.21 397
14128.33 394
14129.45 444
14130.57 427
14131.70 396
14132.82 406
14133.94 444
14135.06 388
14136.18 382
14137.30 406
14138.43 426
14139.55 409
14140.67 417
14141.79 414
14142.91 375
14144.03 400
14145.16 408
14146.28 424
14147.40 416
14148.52 425
14149.65 409
14150.77 413
14151.89 412
14153.01 393
14154.13 444
14155.26 405
14156.38 373
14157.50 386
14158.62 423
14159.75 384
14160.87 392
14161.99 380
14163.12 408
14164.24 421
14165.36 401
14166.48 398
14167.61 407
14168.73 389
14169.85 410
14170.98 415
14172.10 404
14173.22 364
14174.35 397
14175.47 418
14176.59 380
14177.72 382
14178.84 420
14179.96 446
14181.09 400
14182.21 376
14183.33 422
14184.46 428
14185.58 403
14186.70 400
14187.83 374
14188.95 371
14190.07 377
14191.20 385
14192.32 398
14193.45 384
14194.57 392
14195.69 390
14196.82 411
14197.94 385
14199.07 368
14200.19 382
14201.32 405
14202.44 369
14203.56 375
14204.69 381
14205.81 400
14206.94 372
14208.06 388
14209.19 389
14210.31 383
14211.44 372
14212.56 379
14213.69 389
14214.81 371
14215.93 399
14217.06 387
14218.18 383
14219.31 375
14220.43 368
14221.56 354
14222.68 354
14223.81 386
14224.94 374
14226.06 409
14227.19 370
14228.31 383
14229.44 380
14230.56 362
14231.69 350
14232.81 331
14233.94 367
14235.06 349
14236.19 382
14237.32 373
14238.44 373
14239.57 386
14240.69 375
14241.82 379
14242.94 390
14244.07 376
14245.20 382
14246.32 373
14247.45 376
14248.57 351
14249.70 362
14250.83 372
14251.95 380
14253.08 346
14254.21 372
14255.33 368
14256.46 365
14257.59 374
14258.71 360
14259.84 364
14260.97 377
14262.09 391
14263.22 351
14264.35 326
14265.47 342
14266.60 385
14267.73 372
14268.85 379
14269.98 391
14271.11 384
14272.23 361
14273.36 383
14274.49 326
14275.62 349
14276.74 373
14277.87 355
14279.00 367
14280.12 320
14281.25 327
14282.38 332
14283.51 373
14284.63 351
14285.76 364
14286.89 351
14288.02 356
14289.15 334
14290.27 321
14291.40 343
14292.53 350
14293.66 360
14294.78 353
14295.91 344
14297.04 332
14298.17 348
14299.30 350
14300.42 374
14301.55 345
14302.68 325
14303.81 346
14304.94 356
14306.07 334
14307.19 343
14308.32 329
14309.45 347
14310.58 344
14311.71 308
14312.84 345
14313.97 343
14315.10 329
14316.22 321
14317.35 325
14318.48 327
14319.61 346
14320.74 321
14321.87 337
14323.00 308
14324.13 356
14325.26 338
14326.39 344
14327.51 326
14328.64 327
14329.77 325
14330.90 332
14332.03 329
14333.16 320
14334.29 346
14335.42 350
14336.55 344
14337.68 304
14338.81 323
14339.94 324
14341.07 333
14342.20 336
14343.33 312
14344.46 325
14345.59 337
14346.72 329
14347.85 318
14348.98 326
14350.11 321
14351.24 347
14352.37 290
14353.50 336
14354.63 307
14355.76 307
14356.89 336
14358.02 336
14359.15 342
14360.28 340
14361.41 334
14362.54 319
14363.67 342
14364.80 331
14365.94 325
14367.07 320
14368.20 351
14369.33 323
14370.46 353
14371.59 333
14372.72 333
14373.85 345
14374.98 362
14376.11 359
14377.25 343
14378.38 328
14379.51 359
14380.64 338
14381.77 340
14382.90 331
14384.03 353
14385.16 346
14386.30 334
14387.43 306
14388.56 314
14389.69 344
14390.82 351
14391.95 354
14393.09 340
14394.22 324
14395.35 340
14396.48 346
14397.61 356
14398.75 338
14399.88 345
14401.01 322
14402.14 335
14403.27 335
14404.41 325
14405.54 339
14406.67 352
14407.80 310
14408.94 350
14410.07 339
14411.20 300
14412.33 353
14413.47 357
14414.60 344
14415.73 335
14416.87 340
14418.00 354
14419.13 373
14420.26 359
14421.40 343
14422.53 347
14423.66 366
14424.80 330
14425.93 334
14427.06 331
14428.20 334
14429.33 335
14430.46 354
14431.59 321
14432.73 328
14433.86 347
14435.00 375
14436.13 353
14437.26 342
14438.40 352
14439.53 349
14440.66 345
14441.80 316
14442.93 353
14444.06 348
14445.20 352
14446.33 342
14447.47 329
14448.60 336
14449.73 342
14450.87 361
14452.00 349
14453.14 365
14454.27 386
14455.41 358
14456.54 332
14457.67 335
14458.81 356
14459.94 371
14461.08 338
14462.21 331
14463.35 336
14464.48 357
14465.62 364
14466.75 375
14467.89 353
14469.02 354
14470.15 355
14471.29 332
14472.42 357
14473.56 331
14474.69 361
14475.83 361
14476.96 366
14478.10 378
14479.24 369
14480.37 366
14481.51 363
14482.64 366
14483.78 366
14484.91 392
14486.05 362
14487.18 356
14488.32 385
14489.45 416
14490.59 385
14491.73 406
14492.86 366
14494.00 392
14495.13 393
14496.27 389
14497.40 410
14498.54 395
14499.68 385
14500.81 403
14501.95 380
14503.08 402
14504.22 381
14505.36 400
14506.49 400
14507.63 394
14508.77 399
14509.90 443
14511.04 430
14512.18 410
14513.31 412
14514.45 390
14515.58 418
14516.72 402
14517.86 416
14519.00 397
14520.13 377
14521.27 405
14522.41 419
14523.54 427
14524.68 388
14525.82 428
14526.95 435
14528.09 438
14529.23 372
14530.37 384
14531.50 388
14532.64 379
14533.78 370
14534.91 373
14536.05 366
14537.19 395
14538.33 366
14539.46 378
14540.60 375
14541.74 379
14542.88 362
14544.02 377
14545.15 386
14546.29 364
14547.43 359
14548.57 379
14549.70 370
14550.84 359
14551.98 387
14553.12 355
14554.26 354
14555.39 350
14556.53 322
14557.67 358
14558.81 349
14559.95 377
14561.09 360
14562.22 363
14563.36 347
14564.50 360
14565.64 322
14566.78 357
14567.92 352
14569.06 376
14570.20 344
14571.33 369
14572.47 389
14573.61 381
14574.75 372
14575.89 368
14577.03 356
14578.17 358
14579.31 349
14580.45 373
14581.59 369
14582.72 367
14583.86 389
14585.00 374
14586.14 378
14587.28 364
14588.42 380
14589.56 362
14590.70 353
14591.84 355
14592.98 391
14594.12 402
14595.26 375
14596.40 342
14597.54 333
14598.68 345
14599.82 346
14600.96 360
14602.10 366
14603.24 400
14604.38 382
14605.52 380
14606.66 374
14607.80 399
14608.94 376
14610.08 400
14611.22 386
14612.36 384
14613.50 411
14614.64 365
14615.78 365
14616.92 366
14618.06 401
14619.20 389
14620.34 390
14621.49 387
14622.63 412
14623.77 388
14624.91 385
14626.05 371
14627.19 385
14628.33 384
14629.47 374
14630.61 394
14631.75 374
14632.90 421
14634.04 381
14635.18 394
14636.32 389
14637.46 398
14638.60 378
14639.74 363
14640.88 351
14642.03 349
14643.17 382
14644.31 374
14645.45 374
14646.59 368
14647.73 332
14648.88 361
14650.02 366
14651.16 318
14652.30 343
14653.44 335
14654.59 362
14655.73 365
14656.87 351
14658.01 339
14659.16 334
14660.30 359
14661.44 361
14662.58 326
14663.72 349
14664.87 361
14666.01 351
14667.15 351
14668.29 311
14669.44 340
14670.58 326
14671.72 328
14672.87 332
14674.01 348
14675.15 310
14676.29 329
14677.44 319
14678.58 307
14679.72 334
14680.87 321
14682.01 356
14683.15 320
14684.30 311
14685.44 308
14686.58 358
14687.73 350
14688.87 317
14690.01 318
14691.16 350
14692.30 307
14693.44 341
14694.59 336
14695.73 351
14696.87 323
14698.02 351
14699.16 321
14700.30 352
14701.45 337
14702.59 329
14703.74 322
14704.88 312
14706.02 346
14707.17 297
14708.31 338
14709.46 327
14710.60 303
14711.75 335
14712.89 318
14714.03 290
14715.18 318
14716.32 349
14717.47 322
14718.61 314
14719.76 315
14720.90 324
14722.05 328
14723.19 313
14724.34 313
14725.48 326
14726.63 290
14727.77 308
14728.92 327
14730.06 348
14731.21 326
14732.35 328
14733.50 315
14734.64 313
14735.79 309
14736.93 298
14738.08 324
14739.22 327
14740.37 340
14741.51 313
14742.66 333
14743.80 330
14744.95 330
14746.09 315
14747.24 335
14748.39 330
14749.53 338
14750.68 319
14751.82 315
14752.97 319
14754.11 298
14755.26 310
14756.41 324
14757.55 298
14758.70 308
14759.85 288
14760.99 314
14762.14 312
14763.28 327
14764.43 338
14765.58 307
14766.72 295
14767.87 333
14769.02 337
14770.16 345
14771.31 334
14772.46 305
14773.60 297
14774.75 311
14775.90 303
14777.04 336
14778.19 315
14779.34 317
14780.48 296
14781.63 299
14782.78 322
14783.92 303
14785.07 306
14786.22 301
14787.37 313
14788.51 304
14789.66 313
14790.81 296
14791.96 274
14793.10 319
14794.25 305
14795.40 298
14796.54 282
14797.69 310
14798.84 326
14799.99 325
14801.14 332
14802.28 317
14803.43 285
14804.58 290
14805.73 298
14806.88 311
14808.02 285
14809.17 297
14810.32 325
14811.47 319
14812.62 297
14813.76 283
14814.91 276
14816.06 309
14817.21 288
14818.36 311
14819.51 315
14820.65 298
14821.80 316
14822.95 292
14824.10 300
14825.25 290
14826.40 290
14827.55 349
14828.69 298
14829.84 285
14830.99 284
14832.14 285
14833.29 303
14834.44 294
14835.59 298
14836.74 295
14837.89 332
14839.04 303
14840.19 319
14841.33 292
14842.48 287
14843.63 309
14844.78 302
14845.93 306
14847.08 284
14848.23 311
14849.38 287
14850.53 296
14851.68 300
14852.83 317
14853.98 283
14855.13 317
14856.28 328
14857.43 304
14858.58 311
14859.73 274
14860.88 292
14862.03 296
14863.18 292
14864.33 299
14865.48 286
14866.63 303
14867.78 304
14868.93 276
14870.08 292
14871.23 289
14872.38 293
14873.53 321
14874.68 322
14875.83 299
14876.98 307
14878.14 279
14879.29 320
14880.44 299
14881.59 290
14882.74 313
14883.89 300
14885.04 293
14886.19 298
14887.34 329
14888.49 273
14889.64 318
14890.80 296
14891.95 282
14893.10 313
14894.25 323
14895.40 315
14896.55 281
14897.70 306
14898.86 296
14900.01 269
14901.16 292
14902.31 295
14903.46 311
14904.61 306
14905.77 292
14906.92 307
14908.07 298
14909.22 311
14910.37 302
14911.53 326
14912.68 280
14913.83 304
14914.98 296
14916.13 287
14917.29 282
14918.44 311
14919.59 322
14920.74 302
14921.90 290
14923.05 299
14924.20 318
14925.35 308
14926.51 316
14927.66 303
14928.81 305
14929.96 304
14931.12 309
14932.27 296
14933.42 293
14934.57 315
14935.73 310
14936.88 323
14938.03 324
14939.19 315
14940.34 324
14941.49 318
14942.65 330
14943.80 284
14944.95 327
14946.11 316
14947.26 329
14948.41 314
14949.57 299
14950.72 292
14951.87 290
14953.03 305
14954.18 298
14955.33 286
14956.49 309
14957.64 320
14958.80 321
14959.95 303
14961.10 312
14962.26 303
14963.41 318
14964.57 297
14965.72 307
14966.87 297
14968.03 283
14969.18 308
14970.34 339
14971.49 314
14972.65 295
14973.80 285
14974.95 317
14976.11 298
14977.26 325
14978.42 314
14979.57 298
14980.73 301
14981.88 334
14983.04 312
14984.19 287
14985.35 302
14986.50 309
14987.66 295
14988.81 279
14989.97 313
14991.12 286
14992.28 300
14993.43 299
14994.59 313
14995.74 278
14996.90 305
14998.05 291
14999.21 275
15000.36 309
15001.52 310
15002.67 287
15003.83 301
15004.99 320
15006.14 297
15007.30 276
15008.45 301
15009.61 298
15010.76 314
15011.92 296
15013.08 298
15014.23 304
15015.39 315
15016.54 288
15017.70 280
15018.86 315
15020.01 314
15021.17 301
15022.32 294
15023.48 262
15024.64 277
15025.79 276
15026.95 291
15028.11 290
15029.26 304
15030.42 295
15031.58 294
15032.73 316
15033.89 278
15035.05 308
15036.20 298
15037.36 292
15038.52 296
15039.67 294
15040.83 305
15041.99 306
15043.15 299
15044.30 305
15045.46 284
15046.62 302
15047.77 302
15048.93 295
15050.09 299
15051.25 308
15052.40 304
15053.56 280
15054.72 288
15055.88 308
15057.03 301
15058.19 293
15059.35 311
15060.51 307
15061.66 307
15062.82 301
15063.98 296
15065.14 309
15066.30 310
15067.45 300
15068.61 306
15069.77 300
15070.93 304
15072.09 302
15073.24 296
15074.40 304
15075.56 287
15076.72 275
15077.88 317
15079.04 300
15080.20 290
15081.35 272
15082.51 309
15083.67 317
15084.83 299
15085.99 285
15087.15 286
15088.31 302
15089.46 274
15090.62 330
15091.78 310
15092.94 332
15094.10 268
15095.26 282
15096.42 288
15097.58 304
15098.74 318
15099.90 277
15101.06 296
15102.22 289
15103.37 305
15104.53 286
15105.69 299
15106.85 292
15108.01 313
15109.17 285
15110.33 275
15111.49 307
15112.65 300
15113.81 309
15114.97 309
15116.13 276
15117.29 295
15118.45 308
15119.61 292
15120.77 298
15121.93 298
15123.09 307
15124.25 287
15125.41 313
15126.57 287
15127.73 308
15128.89 285
15130.05 312
15131.21 292
15132.37 284
15133.53 294
15134.69 316
15135.86 305
15137.02 254
15138.18 309
15139.34 308
15140.50 314
15141.66 301
15142.82 271
15143.98 323
15145.14 281
15146.30 308
15147.46 278
15148.63 283
15149.79 299
15150.95 296
15152.11 310
15153.27 275
15154.43 282
15155.59 317
15156.75 291
15157.92 289
15159.08 261
15160.24 300
15161.40 305
15162.56 311
15163.72 285
15164.89 292
15166.05 307
15167.21 310
15168.37 304
15169.53 328
15170.69 325
15171.86 311
15173.02 301
15174.18 310
15175.34 320
15176.51 313
15177.67 317
15178.83 304
15179.99 303
15181.15 326
15182.32 326
15183.48 321
15184.64 319
15185.80 325
15186.97 328
15188.13 282
15189.29 309
15190.46 309
15191.62 323
15192.78 297
15193.94 287
15195.11 327
15196.27 330
15197.43 294
15198.60 299
15199.76 363
15200.92 315
15202.08 312
15203.25 335
15204.41 343
15205.57 313
15206.74 328
15207.90 334
15209.06 321
15210.23 312
15211.39 301
15212.56 366
15213.72 329
15214.88 333
15216.05 326
15217.21 363
15218.37 350
15219.54 332
15220.70 360
15221.87 352
15223.03 321
15224.19 338
15225.36 342
15226.52 353
15227.69 340
15228.85 304
15230.01 342
15231.18 342
15232.34 356
15233.51 332
15234.67 358
15235.84 312
15237.00 300
15238.16 309
15239.33 324
15240.49 346
15241.66 346
15242.82 331
15243.99 301
15245.15 304
15246.32 309
15247.48 316
15248.65 292
15249.81 284
15250.98 301
15252.14 321
15253.31 315
15254.47 308
15255.64 327
15256.80 306
15257.97 313
15259.13 315
15260.30 311
15261.46 313
15262.63 328
15263.80 300
15264.96 314
15266.13 290
15267.29 309
15268.46 306
15269.62 332
15270.79 320
15271.96 316
15273.12 309
15274.29 318
15275.45 317
15276.62 318
15277.79 313
15278.95 312
15280.12 316
15281.28 320
15282.45 336
15283.62 315
15284.78 301
15285.95 311
15287.12 330
15288.28 333
15289.45 331
15290.62 299
15291.78 305
15292.95 323
15294.12 294
15295.28 298
15296.45 296
15297.62 308
15298.78 319
15299.95 321
15301.12 321
15302.28 327
15303.45 313
15304.62 323
15305.78 310
15306.95 319
15308.12 337
15309.29 290
15310.45 292
15311.62 346
15312.79 336
15313.96 331
15315.12 306
15316.29 293
15317.46 325
15318.63 312
15319.79 317
15320.96 294
15322.13 321
15323.30 292
15324.46 327
15325.63 310
15326.80 350
15327.97 332
15329.14 345
15330.30 299
15331.47 303
15332.64 307
15333.81 312
15334.98 307
15336.14 276
15337.31 301
15338.48 314
15339.65 302
15340.82 311
15341.99 301
15343.16 318
15344.32 316
15345.49 328
15346.66 339
15347.83 320
15349.00 323
15350.17 315
15351.34 348
15352.51 355
15353.67 311
15354.84 325
15356.01 329
15357.18 320
15358.35 287
15359.52 312
15360.69 313
15361.86 343
15363.03 296
15364.20 311
15365.37 349
15366.54 324
15367.71 347
15368.87 308
15370.04 333
15371.21 322
15372.38 346
15373.55 304
15374.72 324
15375.89 332
15377.06 354
15378.23 327
15379.40 292
15380.57 335
15381.74 342
15382.91 331
15384.08 325
15385.25 333
15386.42 330
15387.59 328
15388.76 342
15389.93 325
15391.10 326
15392.27 337
15393.44 317
15394.62 332
15395.79 297
15396.96 332
15398.13 331
15399.30 331
15400.47 306
15401.64 312
15402.81 316
15403.98 352
15405.15 342
15406.32 291
15407.49 344
15408.66 325
15409.84 329
15411.01 339
15412.18 318
15413.35 307
15414.52 302
15415.69 313
15416.86 336
15418.03 303
15419.21 337
15420.38 339
15421.55 330
15422.72 292
15423.89 307
15425.06 303
15426.24 345
15427.41 303
15428.58 268
15429.75 310
15430.92 300
15432.09 311
15433.27 281
15434.44 307
15435.61 303
15436.78 289
15437.96 307
15439.13 294
15440.30 300
15441.47 296
15442.64 308
15443.82 299
15444.99 305
15446.16 295
15447.33 302
15448.51 289
15449.68 315
15450.85 282
15452.02 304
15453.20 308
15454.37 327
15455.54 316
15456.72 312
15457.89 310
15459.06 293
15460.23 292
15461.41 318
15462.58 287
15463.75 316
15464.93 296
15466.10 291
15467.27 269
15468.45 292
15469.62 336
15470.79 315
15471.97 310
15473.14 275
15474.31 319
15475.49 318
15476.66 335
15477.83 304
15479.01 303
15480.18 307
15481.36 274
15482.53 302
15483.70 282
15484.88 327
15486.05 289
15487.23 315
15488.40 282
15489.57 287
15490.75 309
15491.92 293
15493.10 296
15494.27 288
15495.44 284
15496.62 281
15497.79 297
15498.97 335
15500.14 302
15501.32 311
15502.49 301
15503.67 302
15504.84 332
15506.02 290
15507.19 291
15508.36 294
15509.54 329
15510.71 284
15511.89 308
15513.06 285
15514.24 281
15515.41 327
15516.59 308
15517.77 300
15518.94 284
15520.12 291
15521.29 295
15522.47 341
15523.64 269
15524.82 332
15525.99 300
15527.17 295
15528.34 275
15529.52 297
15530.69 315
15531.87 302
15533.05 334
15534.22 325
15535.40 301
15536.57 297
15537.75 297
15538.93 303
15540.10 311
15541.28 302
15542.45 329
15543.63 289
15544.81 305
15545.98 299
15547.16 326
15548.33 315
15549.51 303
15550.69 319
15551.86 307
15553.04 292
15554.22 296
15555.39 331
15556.57 314
15557.75 334
15558.92 294
15560.10 300
15561.28 306
15562.45 299
15563.63 315
15564.81 329
15565.99 332
15567.16 318
15568.34 301
15569.52 335
15570.69 314
15571.87 332
15573.05 305
15574.23 325
15575.40 327
15576.58 340
15577.76 329
15578.93 318
15580.11 324
15581.29 325
15582.47 320
15583.65 335
15584.82 350
15586.00 325
15587.18 346
15588.36 335
15589.53 335
15590.71 354
15591.89 328
15593.07 326
15594.25 328
15595.42 364
15596.60 338
15597.78 355
15598.96 369
15600.14 372
15601.32 341
15602.49 341
15603.67 359
15604.85 344
15606.03 365
15607.21 353
15608.39 349
15609.56 352
15610.74 346
15611.92 354
15613.10 362
15614.28 381
15615.46 355
15616.64 353
15617.82 346
15619.00 321
15620.17 352
15621.35 339
15622.53 366
15623.71 359
15624.89 352
15626.07 362
15627.25 354
15628.43 396
15629.61 360
15630.79 371
15631.97 370
15633.15 379
15634.33 370
15635.51 383
15636.69 367
15637.87 412
15639.05 379
15640.22 375
15641.40 361
15642.58 382
15643.76 396
15644.94 375
15646.12 388
15647.30 400
15648.48 377
15649.66 378
15650.85 375
15652.03 401
15653.21 396
15654.39 402
15655.57 375
15656.75 369
15657.93 386
15659.11 376
15660.29 411
15661.47 391
15662.65 380
15663.83 349
15665.01 364
15666.19 350
15667.37 349
15668.55 352
15669.73 356
15670.92 350
15672.10 334
15673.28 361
15674.46 360
15675.64 370
15676.82 347
15678.00 357
15679.18 363
15680.36 349
15681.55 346
15682.73 353
15683.91 351
15685.09 360
15686.27 373
15687.45 349
15688.63 383
15689.82 344
15691.00 365
15692.18 347
15693.36 362
15694.54 351
15695.73 370
15696.91 381
15698.09 373
15699.27 356
15700.45 362
15701.64 372
15702.82 391
15704.00 366
15705.18 344
15706.36 365
15707.55 368
15708.73 364
15709.91 347
15711.09 366
15712.28 339
15713.46 371
15714.64 342
15715.82 367
15717.01 326
15718.19 366
15719.37 368
15720.55 362
15721.74 365
15722.92 338
15724.10 356
15725.29 363
15726.47 373
15727.65 373
15728.84 364
15730.02 333
15731.20 366
15732.39 379
15733.57 365
15734.75 365
15735.94 374
15737.12 368
15738.30 378
15739.49 384
15740.67 357
15741.85 373
15743.04 350
15744.22 370
15745.40 367
15746.59 376
15747.77 384
15748.96 408
15750.14 383
15751.32 389
15752.51 383
15753.69 388
15754.88 366
15756.06 362
15757.24 355
15758.43 366
15759.61 362
15760.80 379
15761.98 383
15763.17 330
15764.35 359
15765.53 374
15766.72 369
15767.90 332
15769.09 328
15770.27 356
15771.46 366
15772.64 350
15773.83 357
15775.01 333
15776.20 319
15777.38 324
15778.57 357
15779.75 347
15780.94 342
15782.12 356
15783.31 333
15784.49 330
15785.68 320
15786.86 340
15788.05 335
15789.23 338
15790.42 345
15791.60 350
15792.79 324
15793.98 346
15795.16 330
15796.35 339
15797.53 311
15798.72 325
15799.90 335
15801.09 344
15802.28 319
15803.46 310
15804.65 310
15805.83 311
15807.02 324
15808.21 319
15809.39 334
15810.58 328
15811.76 328
15812.95 311
15814.14 327
15815.32 300
15816.51 289
15817.70 335
15818.88 305
15820.07 346
15821.26 310
15822.44 334
15823.63 297
15824.82 305
15826.00 304
15827.19 322
15828.38 314
15829.56 338
15830.75 329
15831.94 296
15833.12 333
15834.31 319
15835.50 313
15836.69 325
15837.87 336
15839.06 336
15840.25 332
15841.44 335
15842.62 330
15843.81 297
15845.00 307
15846.18 333
15847.37 334
15848.56 316
15849.75 336
15850.94 297
15852.12 331
15853.31 307
15854.50 315
15855.69 337
15856.87 329
15858.06 343
15859.25 339
15860.44 328
15861.63 298
15862.81 306
15864.00 299
15865.19 328
15866.38 335
15867.57 309
15868.76 334
15869.94 316
15871.13 324
15872.32 312
15873.51 333
15874.70 327
15875.89 337
15877.08 312
15878.26 327
15879.45 316
15880.64 329
15881.83 333
15883.02 336
15884.21 315
15885.40 336
15886.59 328
15887.78 357
15888.97 356
15890.15 355
15891.34 317
15892.53 335
15893.72 321
15894.91 339
15896.10 329
15897.29 315
15898.48 332
15899.67 333
15900.86 355
15902.05 332
15903.24 343
15904.43 314
15905.62 336
15906.81 354
15908.00 323
15909.19 334
15910.38 321
15911.57 307
15912.76 309
15913.95 346
15915.14 333
15916.33 348
15917.52 319
15918.71 348
15919.90 331
15921.09 319
15922.28 332
15923.47 339
15924.66 353
15925.85 348
15927.04 339
15928.23 328
15929.42 314
15930.61 354
15931.80 357
15932.99 340
15934.18 349
15935.38 302
15936.57 316
15937.76 329
15938.95 331
15940.14 337
15941.33 335
15942.52 298
15943.71 286
15944.90 298
15946.10 308
15947.29 325
15948.48 283
15949.67 295
15950.86 314
15952.05 293
15953.24 301
15954.44 303
15955.63 297
15956.82 284
15958.01 288
15959.20 320
15960.39 315
15961.59 286
15962.78 288
15963.97 288
15965.16 288
15966.35 293
15967.55 281
15968.74 285
15969.93 301
15971.12 271
15972.31 272
15973.51 280
15974.70 309
15975.89 273
15977.08 270
15978.28 281
15979.47 287
15980.66 271
15981.85 278
15983.05 261
15984.24 266
15985.43 260
15986.62 276
15987.82 289
15989.01 253
15990.20 276
15991.40 283
15992.59 252
15993.78 272
15994.98 268
15996.17 273
15997.36 284
15998.55 265
15999.75 292
16000.94 259
16002.13 274
16003.33 265
16004.52 282
16005.72 302
16006.91 302
16008.10 278
16009.30 303
16010.49 285
16011.68 296
16012.88 282
16014.07 282
16015.26 282
16016.46 269
16017.65 291
16018.85 300
16020.04 285
16021.23 289
16022.43 271
16023.62 280
16024.82 258
16026.01 274
16027.21 293
16028.40 265
16029.59 269
16030.79 284
16031.98 268
16033.18 291
16034.37 297
16035.57 299
16036.76 225
16037.96 276
16039.15 262
16040.35 283
16041.54 274
16042.73 270
16043.93 270
16045.12 295
16046.32 284
16047.51 283
16048.71 281
16049.91 293
16051.10 303
16052.30 280
16053.49 273
16054.69 262
16055.88 295
16057.08 279
16058.27 282
16059.47 268
16060.66 260
16061.86 273
16063.05 267
16064.25 244
16065.45 269
16066.64 258
16067.84 253
16069.03 268
16070.23 272
16071.42 312
16072.62 275
16073.82 278
16075.01 278
16076.21 280
16077.41 284
16078.60 277
16079.80 247
16080.99 317
16082.19 275
16083.39 259
16084.58 248
16085.78 272
16086.98 264
16088.17 278
16089.37 261
16090.57 241
16091.76 267
16092.96 243
16094.16 258
16095.35 266
16096.55 281
16097.75 273
16098.94 273
16100.14 275
16101.34 256
16102.53 260
16103.73 277
16104.93 283
16106.13 267
16107.32 275
16108.52 243
16109.72 276
16110.92 285
16112.11 281
16113.31 252
16114.51 263
16115.71 254
16116.90 267
16118.10 242
16119.30 271
16120.50 296
16121.69 298
16122.89 266
16124.09 266
16125.29 289
16126.49 257
16127.68 273
16128.88 273
16130.08 282
16131.28 281
16132.48 273
16133.67 243
16134.87 277
16136.07 274
16137.27 257
16138.47 252
16139.67 242
16140.86 289
16142.06 264
16143.26 256
16144.46 247
16145.66 271
16146.86 269
16148.06 252
16149.26 253
16150.45 247
16151.65 250
16152.85 269
16154.05 264
16155.25 265
16156.45 258
16157.65 283
16158.85 282
16160.05 259
16161.25 255
16162.45 266
16163.64 281
16164.84 243
16166.04 257
16167.24 238
16168.44 254
16169.64 259
16170.84 270
16172.04 266
16173.24 296
16174.44 278
16175.64 253
16176.84 254
16178.04 266
16179.24 269
16180.44 271
16181.64 264
16182.84 252
16184.04 275
16185.24 268
16186.44 275
16187.64 271
16188.84 291
16190.04 260
16191.24 268
16192.44 253
16193.64 270
16194.84 246
16196.04 251
16197.24 267
16198.44 231
16199.65 262
16200.85 248
16202.05 257
16203.25 251
16204.45 277
16205.65 244
16206.85 264
16208.05 257
16209.25 250
16210.45 273
16211.65 266
16212.86 274
16214.06 255
16215.26 266
16216.46 232
16217.66 255
16218.86 270
16220.06 262
16221.27 276
16222.47 267
16223.67 276
16224.87 281
16226.07 267
16227.27 249
16228.48 255
16229.68 267
16230.88 287
16232.08 279
16233.28 283
16234.48 282
16235.69 285
16236.89 236
16238.09 255
16239.29 258
16240.50 262
16241.70 244
16242.90 284
16244.10 264
16245.30 275
16246.51 254
16247.71 274
16248.91 272
16250.11 259
16251.32 295
16252.52 270
16253.72 279
16254.92 272
16256.13 267
16257.33 253
16258.53 247
16259.74 278
16260.94 282
16262.14 265
16263.35 256
16264.55 255
16265.75 272
16266.95 270
16268.16 250
16269.36 262
16270.56 288
16271.77 272
16272.97 279
16274.17 276
16275.38 276
16276.58 293
16277.79 280
16278.99 281
16280.19 241
16281.40 282
16282.60 261
16283.80 272
16285.01 267
16286.21 283
16287.42 296
16288.62 285
16289.82 284
16291.03 284
16292.23 279
16293.44 267
16294.64 287
16295.84 264
16297.05 292
16298.25 278
16299.46 268
16300.66 262
16301.87 261
16303.07 271
16304.27 259
16305.48 269
16306.68 286
16307.89 256
16309.09 251
16310.30 244
16311.50 239
16312.71 241
16313.91 244
16315.12 268
16316.32 242
16317.53 241
16318.73 243
16319.94 264
16321.14 277
16322.35 250
16323.55 267
16324.76 262
16325.96 278
16327.17 246
16328.38 245
16329.58 218
16330.79 247
16331.99 234
16333.20 277
16334.40 276
16335.61 255
16336.81 240
16338.02 249
16339.23 275
16340.43 255
16341.64 249
16342.84 221
16344.05 257
16345.26 237
16346.46 241
16347.67 269
16348.87 236
16350.08 238
16351.29 247
16352.49 244
16353.70 281
16354.91 261
16356.11 245
16357.32 248
16358.53 263
16359.73 255
16360.94 234
16362.15 223
16363.35 234
16364.56 240
16365.77 232
16366.97 234
16368.18 250
16369.39 245
16370.59 242
16371.80 244
16373.01 227
16374.21 239
16375.42 251
16376.63 242
16377.84 268
16379.04 242
16380.25 229
16381.46 221
16382.67 236
16383.87 247
16385.08 254
16386.29 256
16387.50 255
16388.70 246
16389.91 242
16391.12 224
16392.33 248
16393.53 245
16394.74 218
16395.95 233
16397.16 238
16398.37 246
16399.57 244
16400.78 248
16401.99 253
16403.20 239
16404.41 249
16405.62 243
16406.82 232
16408.03 237
16409.24 247
16410.45 239
16411.66 245
16412.87 261
16414.07 258
16415.28 243
16416.49 255
16417.70 240
16418.91 235
16420.12 257
16421.33 234
16422.54 253
16423.75 278
16424.95 238
16426.16 241
16427.37 236
16428.58 250
16429.79 245
16431.00 249
16432.21 241
16433.42 257
16434.63 247
16435.84 252
16437.05 236
16438.26 242
16439.47 250
16440.68 261
16441.88 239
16443.09 238
16444.30 250
16445.51 246
16446.72 252
16447.93 234
16449.14 260
16450.35 224
16451.56 242
16452.77 214
16453.98 228
16455.19 246
16456.40 225
16457.61 239
16458.82 246
16460.03 259
16461.24 246
16462.45 244
16463.67 263
16464.88 232
16466.09 234
16467.30 240
16468.51 227
16469.72 253
16470.93 222
16472.14 229
16473.35 230
16474.56 233
16475.77 222
16476.98 222
16478.19 229
16479.40 214
16480.62 223
16481.83 202
16483.04 242
16484.25 214
16485.46 230
16486.67 236
16487.88 236
16489.09 227
16490.31 233
16491.52 225
16492.73 225
16493.94 224
16495.15 226
16496.36 225
16497.57 221
16498.79 253
16500.00 252
16501.21 218
16502.42 235
16503.63 252
16504.85 232
16506.06 226
16507.27 224
16508.48 225
16509.69 213
16510.91 246
16512.12 234
16513.33 237
16514.54 223
16515.76 225
16516.97 248
16518.18 228
16519.39 244
16520.60 227
16521.82 240
16523.03 241
16524.24 231
16525.46 222
16526.67 227
16527.88 223
16529.09 248
16530.31 254
16531.52 218
16532.73 216
16533.95 209
16535.16 234
16536.37 222
16537.58 224
16538.80 214
16540.01 238
16541.22 269
16542.44 207
16543.65 205
16544.86 220
16546.08 222
16547.29 236
16548.50 252
16549.72 250
16550.93 221
16552.15 242
16553.36 249
16554.57 214
16555.79 247
16557.00 242
16558.21 239
16559.43 216
16560.64 205
16561.86 208
16563.07 231
16564.28 204
16565.50 227
16566.71 237
16567.93 217
16569.14 229
16570.36 233
16571.57 234
16572.78 234
16574.00 245
16575.21 251
16576.43 236
16577.64 234
16578.86 201
16580.07 233
16581.29 244
16582.50 225
16583.72 209
16584.93 245
16586.15 245
16587.36 221
16588.58 210
16589.79 211
16591.01 212
16592.22 208
16593.44 241
16594.65 210
16595.87 247
16597.08 243
16598.30 240
16599.51 251
16600.73 219
16601.94 225
16603.16 228
16604.37 230
16605.59 214
16606.81 235
16608.02 223
16609.24 206
16610.45 212
16611.67 217
16612.89 227
16614.10 211
16615.32 230
16616.53 219
16617.75 223
16618.97 225
16620.18 224
16621.40 200
16622.61 225
16623.83 210
16625.05 202
16626.26 236
16627.48 214
16628.70 196
16629.91 227
16631.13 216
16632.35 226
16633.56 214
16634.78 220
16636.00 232
16637.21 238
16638.43 201
16639.65 216
16640.86 240
16642.08 229
16643.30 212
16644.51 232
16645.73 211
16646.95 213
16648.17 213
16649.38 220
16650.60 217
16651.82 222
16653.03 230
16654.25 212
16655.47 212
16656.69 197
16657.90 235
16659.12 221
16660.34 219
16661.56 237
16662.77 236
16663.99 223
16665.21 214
16666.43 219
16667.65 219
16668.86 230
16670.08 222
16671.30 228
16672.52 213
16673.74 213
16674.95 221
16676.17 219
16677.39 214
16678.61 213
16679.83 225
16681.05 200
16682.26 218
16683.48 220
16684.70 217
16685.92 226
16687.14 235
16688.36 224
16689.58 215
16690.79 219
16692.01 212
16693.23 207
16694.45 206
16695.67 207
16696.89 196
16698.11 198
16699.33 215
16700.55 215
16701.76 196
16702.98 223
16704.20 232
16705.42 235
16706.64 192
16707.86 232
16709.08 205
16710.30 213
16711.52 209
16712.74 211
16713.96 227
16715.18 232
16716.40 200
16717.62 197
16718.84 218
16720.06 234
16721.28 204
16722.50 217
16723.72 206
16724.94 193
16726.16 225
16727.38 224
16728.60 220
16729.82 183
16731.04 210
16732.26 209
16733.48 226
16734.70 214
16735.92 219
16737.14 203
16738.36 211
16739.58 202
16740.80 204
16742.02 216
16743.24 212
16744.46 211
16745.68 216
16746.90 200
16748.12 192
16749.35 205
16750.57 181
16751.79 191
16753.01 204
16754.23 213
16755.45 228
16756.67 192
16757.89 206
16759.11 206
16760.33 210
16761.56 208
16762.78 198
16764.00 214
16765.22 211
16766.44 232
16767.66 230
16768.88 195
16770.11 217
16771.33 208
16772.55 203
16773.77 204
16774.99 227
16776.22 198
16777.44 235
16778.66 241
16779.88 199
16781.10 223
16782.33 201
16783.55 218
16784.77 213
16785.99 223
16787.21 208
16788.44 212
16789.66 207
16790.88 248
16792.10 220
16793.33 228
16794.55 198
16795.77 206
16796.99 227
16798.22 212
16799.44 220
16800.66 225
16801.88 214
16803.11 220
16804.33 190
16805.55 214
16806.78 239
16808.00 211
16809.22 212
16810.44 231
16811.67 217
16812.89 213
16814.11 224
16815.34 219
16816.56 227
16817.78 183
16819.01 204
16820.23 215
16821.45 212
16822.68 206
16823.90 208
16825.13 212
16826.35 189
16827.57 224
16828.80 212
16830.02 213
16831.24 197
16832.47 213
16833.69 226
16834.92 218
16836.14 226
16837.36 216
16838.59 232
16839.81 213
16841.04 216
16842.26 222
16843.48 212
16844.71 196
16845.93 233
16847.16 216
16848.38 205
16849.61 216
16850.83 229
16852.06 212
16853.28 235
16854.51 216
16855.73 230
16856.95 219
16858.18 202
16859.40 224
16860.63 240
16861.85 238
16863.08 216
16864.30 239
16865.53 234
16866.75 209
16867.98 214
16869.21 251
16870.43 228
16871.66 227
16872.88 239
16874.11 218
16875.33 223
16876.56 227
16877.78 229
16879.01 233
16880.23 214
16881.46 210
16882.69 225
16883.91 228
16885.14 238
16886.36 228
16887.59 232
16888.81 240
16890.04 219
16891.27 219
16892.49 235
16893.72 238
16894.94 233
16896.17 207
16897.40 228
16898.62 225
16899.85 225
16901.08 229
16902.30 205
16903.53 207
16904.76 214
16905.98 233
16907.21 194
16908.44 202
16909.66 214
16910.89 221
16912.12 213
16913.34 213
16914.57 212
16915.80 232
16917.02 220
16918.25 200
16919.48 227
16920.70 215
16921.93 211
16923.16 228
16924.39 225
16925.61 218
16926.84 215
16928.07 215
16929.30 210
16930.52 205
16931.75 204
16932.98 199
16934.21 214
16935.43 230
16936.66 211
16937.89 232
16939.12 218
16940.34 212
16941.57 237
16942.80 218
16944.03 198
16945.26 227
16946.48 221
16947.71 213
16948.94 222
16950.17 218
16951.40 204
16952.62 218
16953.85 228
16955.08 214
16956.31 212
16957.54 228
16958.77 203
16959.99 219
16961.22 217
16962.45 217
16963.68 220
16964.91 222
16966.14 221
16967.37 212
16968.60 220
16969.82 221
16971.05 211
16972.28 199
16973.51 200
16974.74 220
16975.97 217
16977.20 206
16978.43 216
16979.66 217
16980.89 197
16982.11 230
16983.34 200
16984.57 213
16985.80 189
16987.03 204
16988.26 209
16989.49 218
16990.72 209
16991.95 212
16993.18 203
16994.41 222
16995.64 214
16996.87 223
16998.10 218
16999.33 209
17000.56 214
17001.79 216
17003.02 204
17004.25 200
17005.48 216
17006.71 204
17007.94 222
17009.17 192
17010.40 224
17011.63 225
17012.86 220
17014.09 194
17015.32 233
17016.55 215
17017.78 221
17019.01 212
17020.25 208
17021.48 215
17022.71 189
17023.94 205
17025.17 203
17026.40 209
17027.63 202
17028.86 189
17030.09 221
17031.32 198
17032.55 196
17033.79 208
17035.02 196
17036.25 189
17037.48 210
17038.71 209
17039.94 191
17041.17 205
17042.41 238
17043.64 205
17044.87 202
17046.10 191
17047.33 211
17048.56 199
17049.80 230
17051.03 185
17052.26 188
17053.49 206
17054.72 206
17055.95 211
17057.19 178
17058.42 206
17059.65 187
17060.88 211
17062.12 199
17063.35 219
17064.58 194
17065.81 194
17067.04 207
17068.28 193
17069.51 173
17070.74 194
17071.97 214
17073.21 198
17074.44 211
17075.67 207
17076.90 208
17078.14 204
17079.37 199
17080.60 197
17081.84 188
17083.07 214
17084.30 203
17085.54 205
17086.77 210
17088.00 181
17089.23 219
17090.47 207
17091.70 238
17092.93 213
17094.17 191
17095.40 216
17096.63 193
17097.87 193
17099.10 188
17100.34 230
17101.57 198
17102.80 225
17104.04 200
17105.27 213
17106.50 208
17107.74 201
17108.97 186
17110.21 184
17111.44 205
17112.67 211
17113.91 230
17115.14 197
17116.38 207
17117.61 197
17118.84 216
17120.08 217
17121.31 202
17122.55 203
17123.78 231
17125.02 173
17126.25 190
17127.48 192
17128.72 201
17129.95 204
17131.19 203
17132.42 210
17133.66 185
17134.89 211
17136.13 200
17137.36 203
17138.60 209
17139.83 200
17141.07 220
17142.30 205
17143.54 186
17144.77 198
17146.01 201
17147.24 198
17148.48 203
17149.71 187
17150.95 216
17152.19 191
17153.42 207
17154.66 192
17155.89 188
17157.13 207
17158.36 205
17159.60 206
17160.83 197
17162.07 205
17163.31 210
17164.54 197
17165.78 212
17167.01 195
17168.25 214
17169.49 209
17170.72 196
17171.96 177
17173.19 194
17174.43 204
17175.67 188
17176.90 202
17178.14 213
17179.38 207
17180.61 194
17181.85 213
17183.09 219
17184.32 193
17185.56 233
17186.80 204
17188.03 220
17189.27 187
17190.51 187
17191.74 201
17192.98 221
17194.22 221
17195.45 218
17196.69 221
17197.93 187
17199.16 202
17200.40 206
17201.64 197
17202.88 183
17204.11 192
17205.35 201
17206.59 212
17207.83 197
17209.06 202
17210.30 199
17211.54 209
17212.78 199
17214.01 219
17215.25 213
17216.49 236
17217.73 202
17218.96 226
17220.20 206
17221.44 196
17222.68 217
17223.92 215
17225.15 177
17226.39 179
17227.63 211
17228.87 201
17230.11 186
17231.35 193
17232.58 207
17233.82 211
17235.06 212
17236.30 208
17237.54 201
17238.78 206
17240.01 212
17241.25 226
17242.49 206
17243.73 192
17244.97 227
17246.21 207
17247.45 193
17248.69 198
17249.93 232
17251.16 194
17252.40 197
17253.64 217
17254.88 204
17256.12 233
17257.36 220
17258.60 213
17259.84 195
17261.08 222
17262.32 204
17263.56 194
17264.80 190
17266.04 224
17267.28 201
17268.51 198
17269.75 211
17270.99 192
17272.23 210
17273.47 178
17274.71 183
17275.95 219
17277.19 204
17278.43 190
17279.67 195
17280.91 210
17282.15 204
17283.39 179
17284.63 208
17285.87 193
17287.11 176
17288.35 198
17289.60 184
17290.84 200
17292.08 183
17293.32 200
17294.56 202
17295.80 205
17297.04 196
17298.28 199
17299.52 208
17300.76 187
17302.00 183
17303.24 217
17304.48 188
17305.72 201
17306.96 187
17308.21 195
17309.45 194
17310.69 209
17311.93 220
17313.17 195
17314.41 192
17315.65 204
17316.89 201
17318.14 236
17319.38 202
17320.62 187
17321.86 185
17323.10 201
17324.34 213
17325.59 210
17326.83 193
17328.07 196
17329.31 196
17330.55 211
17331.79 177
17333.04 210
17334.28 209
17335.52 198
17336.76 176
17338.00 210
17339.25 193
17340.49 214
17341.73 188
17342.97 199
17344.22 204
17345.46 188
17346.70 203
17347.94 183
17349.19 192
17350.43 212
17351.67 228
17352.91 207
17354.16 214
17355.40 198
17356.64 189
17357.88 196
17359.13 209
17360.37 205
17361.61 206
17362.86 205
17364.10 210
17365.34 201
17366.58 200
17367.83 187
17369.07 188
17370.31 203
17371.56 195
17372.80 186
17374.04 179
17375.29 181
17376.53 182
17377.78 222
17379.02 192
17380.26 224
17381.51 187
17382.75 182
17383.99 209
17385.24 185
17386.48 204
17387.72 192
17388.97 192
17390.21 206
17391.46 194
17392.70 195
17393.94 207
17395.19 207
17396.43 208
17397.68 192
17398.92 197
17400.17 183
17401.41 196
17402.65 185
17403.90 203
17405.14 200
17406.39 199
17407.63 190
17408.88 197
17410.12 185
17411.37 191
17412.61 204
17413.86 184
17415.10 205
17416.35 198
17417.59 199
17418.84 212
17420.08 197
17421.33 209
17422.57 189
17423.82 191
17425.06 184
17426.31 206
17427.55 180
17428.80 193
17430.04 193
17431.29 211
17432.53 168
17433.78 192
17435.03 193
17436.27 176
17437.52 202
17438.76 213
17440.01 203
17441.25 199
17442.50 186
17443.75 195
17444.99 200
17446.24 203
17447.48 200
17448.73 211
17449.98 213
17451.22 225
17452.47 200
17453.71 199
17454.96 228
17456.21 188
17457.45 203
17458.70 200
17459.95 208
17461.19 200
17462.44 221
17463.69 216
17464.93 217
17466.18 193
17467.43 219
17468.67 205
17469.92 218
17471.17 224
17472.41 185
17473.66 215
17474.91 220
17476.15 200
17477.40 229
17478.65 223
17479.90 222
17481.14 214
17482.39 222
17483.64 212
17484.88 198
17486.13 205
17487.38 218
17488.63 231
17489.87 199
17491.12 207
17492.37 208
17493.62 201
17494.86 205
17496.11 192
17497.36 214
17498.61 215
17499.86 208
17501.10 189
17502.35 197
17503.60 197
17504.85 204
17506.10 196
17507.34 199
17508.59 215
17509.84 204
17511.09 210
17512.34 226
17513.59 216
17514.83 211
17516.08 229
17517.33 232
17518.58 219
17519.83 238
17521.08 212
17522.33 217
17523.57 224
17524.82 215
17526.07 231
17527.32 225
17528.57 224
17529.82 206
17531.07 227
17532.32 205
17533.57 213
17534.82 210
17536.06 192
17537.31 206
17538.56 201
17539.81 220
17541.06 234
17542.31 228
17543.56 215
17544.81 233
17546.06 218
17547.31 220
17548.56 219
17549.81 215
17551.06 205
17552.31 205
17553.56 254
17554.81 233
17556.06 233
17557.31 232
17558.56 234
17559.81 234
17561.06 204
17562.31 211
17563.56 234
17564.81 235
17566.06 247
17567.31 198
17568.56 214
17569.81 217
17571.06 245
17572.31 239
17573.56 225
17574.81 240
17576.06 225
17577.31 246
17578.56 210
17579.81 242
17581.06 211
17582.31 223
17583.57 230
17584.82 231
17586.07 210
17587.32 212
17588.57 233
17589.82 229
17591.07 223
17592.32 247
17593.57 235
17594.83 228
17596.08 227
17597.33 208
17598.58 206
17599.83 207
17601.08 228
17602.33 215
17603.59 220
17604.84 206
17606.09 204
17607.34 219
17608.59 221
17609.84 209
17611.10 232
17612.35 233
17613.60 216
17614.85 214
17616.10 229
17617.36 220
17618.61 223
17619.86 232
17621.11 204
17622.36 230
17623.62 209
17624.87 216
17626.12 216
17627.37 240
17628.63 234
17629.88 198
17631.13 213
17632.38 201
17633.64 215
17634.89 212
17636.14 210
17637.39 227
17638.65 203
17639.90 210
17641.15 205
17642.41 205
17643.66 207
17644.91 212
17646.17 216
17647.42 211
17648.67 188
17649.92 220
17651.18 203
17652.43 211
17653.68 219
17654.94 197
17656.19 197
17657.44 213
17658.70 199
17659.95 209
17661.21 202
17662.46 208
17663.71 222
17664.97 193
17666.22 223
17667.47 226
17668.73 212
17669.98 199
17671.24 194
17672.49 225
17673.74 191
17675.00 186
17676.25 203
17677.51 214
17678.76 191
17680.02 204
17681.27 204
17682.52 198
17683.78 220
17685.03 194
17686.29 212
17687.54 201
17688.80 218
17690.05 220
17691.31 203
17692.56 188
17693.82 194
17695.07 220
17696.32 218
17697.58 216
17698.83 207
17700.09 195
17701.34 218
17702.60 208
17703.86 197
17705.11 180
17706.37 216
17707.62 223
17708.88 202
17710.13 210
17711.39 199
17712.64 199
17713.90 205
17715.15 190
17716.41 187
17717.66 197
17718.92 228
17720.18 203
17721.43 208
17722.69 215
17723.94 221
17725.20 201
17726.45 213
17727.71 209
17728.97 183
17730.22 207
17731.48 205
17732.74 196
17733.99 201
17735.25 212
17736.50 206
17737.76 221
17739.02 206
17740.27 199
17741.53 192
17742.79 208
17744.04 238
17745.30 183
17746.56 226
17747.81 185
17749.07 188
17750.33 186
17751.58 202
17752.84 203
17754.10 225
17755.35 210
17756.61 196
17757.87 212
17759.12 221
17760.38 212
17761.64 183
17762.90 194
17764.15 236
17765.41 212
17766.67 224
17767.93 205
17769.18 210
17770.44 199
17771.70 200
17772.96 209
17774.21 186
17775.47 204
17776.73 219
17777.99 217
17779.24 224
17780.50 203
17781.76 206
17783.02 201
17784.28 220
17785.53 216
17786.79 198
17788.05 200
17789.31 213
17790.57 202
17791.82 215
17793.08 206
17794.34 211
17795.60 216
17796.86 214
17798.12 210
17799.37 199
17800.63 198
17801.89 216
17803.15 213
17804.41 219
17805.67 201
17806.93 198
17808.19 181
17809.44 232
17810.70 221
17811.96 197
17813.22 187
17814.48 199
17815.74 197
17817.00 211
17818.26 207
17819.52 198
17820.78 211
17822.04 200
17823.29 206
17824.55 197
17825.81 184
17827.07 184
17828.33 198
17829.59 195
17830.85 196
17832.11 187
17833.37 209
17834.63 209
17835.89 189
17837.15 193
17838.41 186
17839.67 200
17840.93 190
17842.19 211
17843.45 212
17844.71 192
17845.97 178
17847.23 191
17848.49 213
17849.75 179
17851.01 199
17852.27 203
17853.53 197
17854.79 189
17856.05 200
17857.31 193
17858.57 215
17859.84 206
17861.10 218
17862.36 194
17863.62 210
17864.88 196
17866.14 201
17867.40 178
17868.66 176
17869.92 198
17871.18 195
17872.44 195
17873.71 193
17874.97 186
17876.23 185
17877.49 188
17878.75 202
17880.01 187
17881.27 191
17882.53 204
17883.80 177
17885.06 192
17886.32 186
17887.58 209
17888.84 172
17890.10 213
17891.37 208
17892.63 203
17893.89 165
17895.15 170
17896.41 203
17897.67 191
17898.94 198
17900.20 180
17901.46 165
17902.72 155
17903.99 212
17905.25 209
17906.51 168
17907.77 192
17909.03 198
17910.30 174
17911.56 168
17912.82 196
17914.08 210
17915.35 176
17916.61 189
17917.87 201
17919.14 184
17920.40 194
17921.66 221
17922.92 190
17924.19 173
17925.45 190
17926.71 157
17927.98 183
17929.24 194
17930.50 194
17931.76 188
17933.03 184
17934.29 194
17935.55 192
17936.82 201
17938.08 182
17939.34 206
17940.61 193
17941.87 200
17943.14 188
17944.40 201
17945.66 188
17946.93 192
17948.19 191
17949.45 195
17950.72 190
17951.98 185
17953.25 175
17954.51 173
17955.77 178
17957.04 196
17958.30 196
17959.57 187
17960.83 191
17962.09 214
17963.36 174
17964.62 186
17965.89 182
17967.15 182
17968.42 174
17969.68 187
17970.95 186
17972.21 193
17973.47 197
17974.74 192
17976.00 190
17977.27 189
17978.53 175
17979.80 196
17981.06 197
17982.33 198
17983.59 173
17984.86 176
17986.12 187
17987.39 179
17988.65 199
17989.92 191
17991.18 193
17992.45 184
17993.71 203
17994.98 189
17996.25 191
17997.51 183
17998.78 209
18000.04 207
18001.31 204
18002.57 199
18003.84 183
18005.10 187
18006.37 180
18007.64 182
18008.90 209
18010.17 194
18011.43 214
18012.70 199
18013.97 193
18015.23 186
18016.50 193
18017.76 201
18019.03 186
18020.30 198
18021.56 189
18022.83 195
18024.10 182
18025.36 159
18026.63 179
18027.90 179
18029.16 198
18030.43 182
18031.70 185
18032.96 186
18034.23 187
18035.50 181
18036.76 185
18038.03 165
18039.30 181
18040.56 178
18041.83 186
18043.10 190
18044.37 205
18045.63 193
18046.90 196
18048.17 198
18049.43 184
18050.70 192
18051.97 211
18053.24 198
18054.50 190
18055.77 196
18057.04 197
18058.31 204
18059.57 180
18060.84 219
18062.11 192
18063.38 198
18064.65 199
18065.91 188
18067.18 220
18068.45 198
18069.72 190
18070.98 175
18072.25 189
18073.52 217
18074.79 214
18076.06 194
18077.33 185
18078.59 215
18079.86 217
18081.13 186
18082.40 180
18083.67 226
18084.94 201
18086.21 210
18087.47 200
18088.74 199
18090.01 184
18091.28 211
18092.55 232
18093.82 225
18095.09 202
18096.36 201
18097.62 217
18098.89 225
18100.16 189
18101.43 209
18102.70 207
18103.97 209
18105.24 203
18106.51 205
18107.78 226
18109.05 210
18110.32 227
18111.59 226
18112.86 228
18114.13 211
18115.40 207
18116.66 237
18117.93 218
18119.20 224
18120.47 207
18121.74 214
18123.01 215
18124.28 198
18125.55 203
18126.82 235
18128.09 202
18129.36 213
18130.63 217
18131.90 219
18133.17 191
18134.44 206
18135.71 211
18136.99 202
18138.26 202
18139.53 214
18140.80 216
18142.07 196
18143.34 201
18144.61 191
18145.88 205
18147.15 194
18148.42 210
18149.69 201
18150.96 227
18152.23 191
18153.50 198
18154.78 222
18156.05 207
18157.32 217
18158.59 204
18159.86 219
18161.13 196
18162.40 210
18163.67 199
18164.94 181
18166.22 182
18167.49 198
18168.76 211
18170.03 209
18171.30 199
18172.57 196
18173.85 205
18175.12 199
18176.39 204
18177.66 195
18178.93 209
18180.20 222
18181.48 212
18182.75 217
18184.02 212
18185.29 207
18186.56 221
18187.84 225
18189.11 211
18190.38 191
18191.65 215
18192.93 241
18194.20 224
18195.47 225
18196.74 222
18198.02 204
18199.29 185
18200.56 201
18201.83 183
18203.11 219
18204.38 214
18205.65 221
18206.92 203
18208.20 222
18209.47 197
18210.74 198
18212.02 210
18213.29 200
18214.56 191
18215.84 212
18217.11 217
18218.38 194
18219.65 191
18220.93 184
18222.20 206
18223.47 195
18224.75 206
18226.02 180
18227.30 203
18228.57 183
18229.84 224
18231.12 184
18232.39 209
18233.66 205
18234.94 211
18236.21 205
18237.48 204
18238.76 204
18240.03 191
18241.31 203
18242.58 203
18243.86 202
18245.13 197
18246.40 218
18247.68 178
18248.95 212
18250.23 207
18251.50 196
18252.77 208
18254.05 171
18255.32 206
18256.60 212
18257.87 214
18259.15 236
18260.42 201
18261.70 197
18262.97 191
18264.25 204
18265.52 204
18266.80 200
18268.07 199
18269.35 195
18270.62 199
18271.90 181
18273.17 200
18274.45 185
18275.72 196
18277.00 191
18278.27 198
18279.55 190
18280.82 184
18282.10 197
18283.37 199
18284.65 193
18285.93 198
18287.20 193
18288.48 195
18289.75 202
18291.03 222
18292.30 191
18293.58 202
18294.86 177
18296.13 202
18297.41 188
18298.68 176
18299.96 176
18301.24 203
18302.51 203
18303.79 201
18305.06 199
18306.34 199
18307.62 195
18308.89 201
18310.17 202
18311.45 208
18312.72 182
18314.00 183
18315.28 203
18316.55 193
18317.83 193
18319.11 198
18320.38 208
18321.66 188
18322.94 183
18324.21 179
18325.49 207
18326.77 194
18328.04 169
18329.32 188
18330.60 211
18331.88 203
18333.15 189
18334.43 184
18335.71 184
18336.98 184
18338.26 195
18339.54 190
18340.82 188
18342.09 193
18343.37 199
18344.65 200
18345.93 187
18347.20 193
18348.48 192
18349.76 192
18351.04 184
18352.32 194
18353.59 187
18354.87 209
18356.15 192
18357.43 201
18358.71 194
18359.98 196
18361.26 195
18362.54 180
18363.82 207
18365.10 180
18366.38 203
18367.65 180
18368.93 183
18370.21 196
18371.49 191
18372.77 190
18374.05 203
18375.33 208
18376.60 204
18377.88 201
18379.16 190
18380.44 167
18381.72 190
18383.00 196
18384.28 195
18385.56 195
18386.84 203
18388.11 209
18389.39 212
18390.67 197
18391.95 183
18393.23 194
18394.51 197
18395.79 208
18397.07 199
18398.35 177
18399.63 187
18400.91 187
18402.19 185
18403.47 190
18404.75 192
18406.03 177
18407.31 204
18408.59 201
18409.87 192
18411.15 196
18412.43 190
18413.71 175
18414.99 183
18416.27 182
18417.55 182
18418.83 187
18420.11 197
18421.39 182
18422.67 198
18423.95 184
18425.23 214
18426.51 194
18427.79 203
18429.07 174
18430.35 186
18431.63 215
18432.91 201
18434.19 197
18435.47 189
18436.75 194
18438.04 180
18439.32 206
18440.60 176
18441.88 198
18443.16 198
18444.44 176
18445.72 203
18447.00 177
18448.28 197
18449.57 161
18450.85 205
18452.13 205
18453.41 189
18454.69 194
18455.97 168
18457.25 186
18458.54 200
18459.82 209
18461.10 196
18462.38 205
18463.66 179
18464.94 189
18466.23 209
18467.51 185
18468.79 195
18470.07 221
18471.35 202
18472.64 209
18473.92 194
18475.20 201
18476.48 186
18477.76 188
18479.05 199
18480.33 180
18481.61 193
18482.89 185
18484.18 218
18485.46 212
18486.74 191
18488.02 194
18489.31 205
18490.59 187
18491.87 200
18493.15 176
18494.44 186
18495.72 199
18497.00 183
18498.29 206
18499.57 186
18500.85 214
18502.13 185
18503.42 209
18504.70 199
18505.98 186
18507.27 192
18508.55 191
18509.83 177
18511.12 187
18512.40 202
18513.68 197
18514.97 202
18516.25 219
18517.54 186
18518.82 203
18520.10 189
18521.39 190
18522.67 188
18523.95 208
18525.24 208
18526.52 188
18527.81 203
18529.09 191
18530.37 191
18531.66 195
18532.94 214
18534.23 202
18535.51 188
18536.79 186
18538.08 206
18539.36 218
18540.65 204
18541.93 213
18543.22 199
18544.50 172
18545.79 182
18547.07 220
18548.36 192
18549.64 194
18550.92 198
18552.21 214
18553.49 199
18554.78 204
18556.06 208
18557.35 210
18558.63 216
18559.92 198
18561.20 210
18562.49 223
18563.77 213
18565.06 201
18566.35 212
18567.63 206
18568.92 205
18570.20 212
18571.49 208
18572.77 202
18574.06 236
18575.34 215
18576.63 207
18577.92 196
18579.20 199
18580.49 214
18581.77 204
18583.06 215
18584.34 217
18585.63 211
18586.92 217
18588.20 209
18589.49 220
18590.77 222
18592.06 215
18593.35 208
18594.63 186
18595.92 213
18597.21 199
18598.49 229
18599.78 203
18601.07 221
18602.35 213
18603.64 215
18604.93 220
18606.21 237
18607.50 213
18608.79 204
18610.07 196
18611.36 196
18612.65 206
18613.93 220
18615.22 232
18616.51 207
18617.79 202
18619.08 222
18620.37 218
18621.66 196
18622.94 198
18624.23 200
18625.52 203
18626.80 199
18628.09 196
18629.38 209
18630.67 191
18631.95 197
18633.24 211
18634.53 214
18635.82 187
18637.11 196
18638.39 203
18639.68 214
18640.97 181
18642.26 199
18643.54 185
18644.83 197
18646.12 204
18647.41 201
18648.70 197
18649.99 175
18651.27 196
18652.56 181
18653.85 200
18655.14 190
18656.43 193
18657.72 193
18659.00 202
18660.29 190
18661.58 192
18662.87 199
18664.16 186
18665.45 196
18666.74 178
18668.02 185
18669.31 167
18670.60 181
18671.89 205
18673.18 200
18674.47 212
18675.76 186
18677.05 203
18678.34 193
18679.63 196
18680.92 209
18682.20 189
18683.49 189
18684.78 202
18686.07 201
18687.36 180
18688.65 184
18689.94 205
18691.23 192
18692.52 199
18693.81 198
18695.10 201
18696.39 178
18697.68 173
18698.97 166
18700.26 191
18701.55 174
18702.84 188
18704.13 194
18705.42 168
18706.71 212
18708.00 180
18709.29 183
18710.58 196
18711.87 176
18713.16 182
18714.45 197
18715.74 188
18717.03 185
18718.32 209
18719.61 207
18720.90 197
18722.20 184
18723.49 191
18724.78 194
18726.07 187
18727.36 185
18728.65 201
18729.94 207
18731.23 167
18732.52 170
18733.81 195
18735.10 175
18736.40 181
18737.69 177
18738.98 192
18740.27 185
18741.56 198
18742.85 177
18744.14 210
18745.43 176
18746.73 189
18748.02 169
18749.31 172
18750.60 200
18751.89 190
18753.18 187
18754.48 186
18755.77 198
18757.06 199
18758.35 190
18759.64 185
18760.94 189
18762.23 214
18763.52 195
18764.81 171
18766.10 210
18767.40 174
18768.69 204
18769.98 174
18771.27 186
18772.57 195
18773.86 168
18775.15 188
18776.44 177
18777.74 183
18779.03 169
18780.32 198
18781.61 204
18782.91 182
18784.20 179
18785.49 193
18786.79 212
18788.08 195
18789.37 188
18790.66 210
18791.96 171
18793.25 180
18794.54 196
18795.84 189
18797.13 183
18798.42 187
18799.72 184
18801.01 195
18802.30 184
18803.60 178
18804.89 193
18806.18 166
18807.48 214
18808.77 194
18810.07 184
18811.36 203
18812.65 184
18813.95 211
18815.24 192
18816.53 187
18817.83 175
18819.12 197
18820.42 189
18821.71 174
18823.00 155
18824.30 196
18825.59 183
18826.89 190
18828.18 187
18829.48 173
18830.77 198
18832.07 166
18833.36 187
18834.65 179
18835.95 168
18837.24 202
18838.54 192
18839.83 211
18841.13 174
18842.42 176
18843.72 190
18845.01 183
18846.31 181
18847.60 172
18848.90 210
18850.19 183
18851.49 181
18852.78 183
18854.08 166
18855.37 165
18856.67 201
18857.96 196
18859.26 180
18860.55 177
18861.85 188
18863.15 207
18864.44 165
18865.74 189
18867.03 188
18868.33 200
18869.62 195
18870.92 183
18872.22 210
18873.51 168
18874.81 198
18876.10 204
18877.40 201
18878.70 203
18879.99 188
18881.29 208
18882.58 184
18883.88 201
18885.18 196
18886.47 173
18887.77 184
18889.07 201
18890.36 198
18891.66 201
18892.95 196
18894.25 161
18895.55 184
18896.84 201
18898.14 185
18899.44 192
18900.73 183
18902.03 197
18903.33 172
18904.63 181
18905.92 176
18907.22 190
18908.52 192
18909.81 183
18911.11 198
18912.41 178
18913.71 168
18915.00 185
18916.30 172
18917.60 173
18918.89 169
18920.19 186
18921.49 188
18922.79 197
18924.09 185
18925.38 182
18926.68 195
18927.98 183
18929.28 197
18930.57 189
18931.87 201
18933.17 179
18934.47 176
18935.77 195
18937.06 176
18938.36 191
18939.66 160
18940.96 189
18942.26 171
18943.55 186
18944.85 200
18946.15 158
18947.45 177
18948.75 200
18950.05 194
18951.35 173
18952.64 182
18953.94 174
18955.24 165
18956.54 187
18957.84 181
18959.14 164
18960.44 181
18961.74 170
18963.03 173
18964.33 168
18965.63 168
18966.93 176
18968.23 174
18969.53 176
18970.83 187
18972.13 173
18973.43 165
18974.73 172
18976.03 186
18977.33 175
18978.62 187
18979.92 192
18981.22 177
18982.52 179
18983.82 180
18985.12 199
18986.42 180
18987.72 182
18989.02 169
18990.32 175
18991.62 179
18992.92 205
18994.22 176
18995.52 161
18996.82 178
18998.12 177
18999.42 189
19000.72 155
19002.02 167
19003.32 172
19004.62 171
19005.92 169
19007.22 161
19008.53 164
19009.83 177
19011.13 183
19012.43 162
19013.73 158
19015.03 177
19016.33 144
19017.63 182
19018.93 175
19020.23 175
19021.53 170
19022.83 170
19024.13 181
19025.44 165
19026.74 178
19028.04 168
19029.34 185
19030.64 165
19031.94 180
19033.24 137
19034.54 175
19035.85 179
19037.15 191
19038.45 170
19039.75 148
19041.05 158
19042.35 175
19043.66 170
19044.96 167
19046.26 177
19047.56 174
19048.86 183
19050.16 158
19051.47 188
19052.77 166
19054.07 168
19055.37 172
19056.67 176
19057.98 163
19059.28 162
19060.58 168
19061.88 187
19063.19 169
19064.49 184
19065.79 176
19067.09 181
19068.40 174
19069.70 182
19071.00 182
19072.30 144
19073.61 158
19074.91 166
19076.21 163
19077.52 177
19078.82 174
19080.12 162
19081.42 157
19082.73 170
19084.03 170
19085.33 158
19086.64 165
19087.94 168
19089.24 168
19090.55 187
19091.85 166
19093.15 166
19094.46 184
19095.76 176
19097.06 157
19098.37 169
19099.67 178
19100.97 181
19102.28 161
19103.58 163
19104.89 149
19106.19 166
19107.49 164
19108.80 171
19110.10 180
19111.40 169
19112.71 175
19114.01 154
19115.32 165
19116.62 169
19117.93 163
19119.23 185
19120.53 168
19121.84 151
19123.14 178
19124.45 173
19125.75 172
19127.06 161
19128.36 145
19129.67 157
19130.97 171
19132.28 159
19133.58 165
19134.88 175
19136.19 171
19137.49 178
19138.80 172
19140.10 173
19141.41 156
19142.71 182
19144.02 175
19145.32 177
19146.63 167
19147.94 163
19149.24 175
19150.55 148
19151.85 159
19153.16 160
19154.46 165
19155.77 170
19157.07 165
19158.38 167
19159.68 163
19160.99 152
19162.30 158
19163.60 165
19164.91 165
19166.21 164
19167.52 184
19168.83 187
19170.13 171
19171.44 159
19172.74 179
19174.05 167
19175.36 171
19176.66 161
19177.97 169
19179.27 178
19180.58 170
19181.89 181
19183.19 149
19184.50 150
19185.81 152
19187.11 171
19188.42 146
19189.73 170
19191.03 159
19192.34 166
19193.65 165
19194.95 181
19196.26 162
19197.57 180
19198.87 182
19200.18 173
19201.49 150
19202.80 166
19204.10 158
19205.41 156
19206.72 162
19208.03 183
19209.33 170
19210.64 163
19211.95 196
19213.25 182
19214.56 183
19215.87 173
19217.18 179
19218.49 197
19219.79 179
19221.10 176
19222.41 166
19223.72 179
19225.02 162
19226.33 170
19227.64 160
19228.95 167
19230.26 191
19231.56 183
19232.87 166
19234.18 159
19235.49 172
19236.80 164
19238.11 194
19239.41 162
19240.72 168
19242.03 178
19243.34 174
19244.65 169
19245.96 179
19247.26 190
19248.57 174
19249.88 197
19251.19 176
19252.50 171
19253.81 150
19255.12 168
19256.43 174
19257.74 160
19259.04 157
19260.35 158
19261.66 167
19262.97 170
19264.28 160
19265.59 192
19266.90 151
19268.21 166
19269.52 157
19270.83 194
19272.14 173
19273.45 155
19274.76 160
19276.07 167
19277.38 178
19278.69 177
19279.99 161
19281.30 157
19282.61 164
19283.92 155
19285.23 155
19286.54 168
19287.85 170
19289.16 167
19290.47 171
19291.78 162
19293.09 175
19294.40 160
19295.72 178
19297.03 149
19298.34 182
19299.65 157
19300.96 156
19302.27 169
19303.58 175
19304.89 200
19306.20 158
19307.51 161
19308.82 151
19310.13 155
19311.44 142
19312.75 147
19314.06 155
19315.37 144
19316.69 176
19318.00 158
19319.31 164
19320.62 159
19321.93 175
19323.24 165
19324.55 171
19325.86 164
19327.18 182
19328.49 157
19329.80 163
19331.11 171
19332.42 164
19333.73 151
19335.04 169
19336.36 153
19337.67 161
19338.98 175
19340.29 149
19341.60 169
19342.91 162
19344.23 183
19345.54 158
19346.85 167
19348.16 168
19349.47 173
19350.79 158
19352.10 184
19353.41 152
19354.72 187
19356.04 186
19357.35 156
19358.66 150
19359.97 167
19361.29 171
19362.60 162
19363.91 143
19365.22 153
19366.54 181
19367.85 162
19369.16 177
19370.47 166
19371.79 158
19373.10 175
19374.41 153
19375.73 149
19377.04 147
19378.35 140
19379.67 173
19380.98 183
19382.29 166
19383.60 169
19384.92 155
19386.23 186
19387.54 143
19388.86 192
19390.17 157
19391.49 168
19392.80 139
19394.11 164
19395.43 156
19396.74 157
19398.05 136
19399.37 149
19400.68 190
19402.00 132
19403.31 150
19404.62 164
19405.94 136
19407.25 148
19408.57 180
19409.88 159
19411.19 157
19412.51 159
19413.82 163
19415.14 155
19416.45 146
19417.77 153
19419.08 164
19420.39 159
19421.71 168
19423.02 146
19424.34 165
19425.65 158
19426.97 172
19428.28 166
19429.60 144
19430.91 164
19432.23 153
19433.54 171
19434.86 157
19436.17 152
19437.49 170
19438.80 162
19440.12 169
19441.43 158
19442.75 162
19444.06 171
19445.38 164
19446.69 131
19448.01 165
19449.32 139
19450.64 150
19451.96 161
19453.27 178
19454.59 163
19455.90 164
19457.22 164
19458.53 164
19459.85 164
19461.17 160
19462.48 167
19463.80 173
19465.11 156
19466.43 171
19467.75 172
19469.06 151
19470.38 152
19471.69 147
19473.01 170
19474.33 163
19475.64 161
19476.96 173
19478.28 166
19479.59 151
19480.91 148
19482.23 161
19483.54 160
19484.86 154
19486.18 162
19487.49 162
19488.81 156
19490.13 174
19491.44 155
19492.76 152
19494.08 175
19495.39 152
19496.71 170
19498.03 172
19499.35 160
19500.66 150
19501.98 173
19503.30 161
19504.61 159
19505.93 148
19507.25 147
19508.57 144
19509.88 159
19511.20 159
19512.52 144
19513.84 163
19515.15 150
19516.47 155
19517.79 149
19519.11 164
19520.43 152
19521.74 157
19523.06 180
19524.38 163
19525.70 146
19527.02 164
19528.33 162
19529.65 167
19530.97 159
19532.29 161
19533.61 152
19534.93 165
19536.24 174
19537.56 158
19538.88 157
19540.20 160
19541.52 166
19542.84 155
19544.16 137
19545.47 146
19546.79 164
19548.11 166
19549.43 131
19550.75 196
19552.07 156
19553.39 177
19554.71 160
19556.03 162
19557.34 174
19558.66 151
19559.98 174
19561.30 144
19562.62 142
19563.94 147
19565.26 167
19566.58 174
19567.90 135
19569.22 148
19570.54 150
19571.86 161
19573.18 145
19574.50 163
19575.82 165
19577.14 169
19578.46 154
19579.78 161
19581.10 175
19582.42 160
19583.74 168
19585.06 150
19586.38 141
19587.70 151
19589.02 140
19590.34 163
19591.66 147
19592.98 153
19594.30 144
19595.62 157
19596.94 146
19598.26 159
19599.58 166
19600.90 133
19602.22 150
19603.54 162
19604.86 144
19606.18 139
19607.50 142
19608.82 141
19610.15 142
19611.47 135
19612.79 143
19614.11 141
19615.43 171
19616.75 161
19618.07 146
19619.39 165
19620.71 172
19622.04 136
19623.36 156
19624.68 145
19626.00 157
19627.32 150
19628.64 155
19629.96 181
19631.29 144
19632.61 163
19633.93 142
19635.25 159
19636.57 148
19637.89 150
19639.22 161
19640.54 166
19641.86 152
19643.18 171
19644.50 154
19645.83 143
19647.15 165
19648.47 169
19649.79 140
19651.12 142
19652.44 150
19653.76 179
19655.08 161
19656.40 152
19657.73 168
19659.05 171
19660.37 155
19661.70 154
19663.02 149
19664.34 142
19665.66 150
19666.99 149
19668.31 173
19669.63 166
19670.95 146
19672.28 163
19673.60 169
19674.92 153
19676.25 162
19677.57 160
19678.89 178
19680.22 169
19681.54 149
19682.86 145
19684.19 157
19685.51 167
19686.83 155
19688.16 160
19689.48 160
19690.80 137
19692.13 129
19693.45 166
19694.78 137
19696.10 147
19697.42 155
19698.75 157
19700.07 130
19701.39 137
19702.72 159
19704.04 155
19705.37 153
19706.69 152
19708.02 159
19709.34 141
19710.66 149
19711.99 168
19713.31 146
19714.64 155
19715.96 149
19717.29 175
19718.61 173
19719.93 149
19721.26 163
19722.58 168
19723.91 158
19725.23 140
19726.56 160
19727.88 152
19729.21 158
19730.53 147
19731.86 165
19733.18 127
19734.51 125
19735.83 147
19737.16 160
19738.48 169
19739.81 130
19741.13 160
19742.46 158
19743.78 144
19745.11 132
19746.44 142
19747.76 156
19749.09 162
19750.41 149
19751.74 130
19753.06 152
19754.39 141
19755.72 153
19757.04 163
19758.37 158
19759.69 152
19761.02 138
19762.34 183
19763.67 136
19765.00 154
19766.32 160
19767.65 156
19768.98 163
19770.30 139
19771.63 157
19772.95 156
19774.28 137
19775.61 147
19776.93 165
19778.26 169
19779.59 158
19780.91 163
19782.24 138
19783.57 151
19784.89 159
19786.22 158
19787.55 163
19788.87 155
19790.20 155
19791.53 164
19792.86 150
19794.18 153
19795.51 165
19796.84 149
19798.16 147
19799.49 147
19800.82 165
19802.15 145
19803.47 150
19804.80 158
19806.13 139
19807.46 160
19808.78 160
19810.11 159
19811.44 151
19812.77 136
19814.09 140
19815.42 150
19816.75 164
19818.08 157
19819.41 150
19820.73 158
19822.06 166
19823.39 152
19824.72 150
19826.05 157
19827.37 156
19828.70 168
19830.03 143
19831.36 150
19832.69 162
19834.02 124
19835.34 145
19836.67 145
19838.00 164
19839.33 147
19840.66 148
19841.99 147
19843.32 147
19844.64 153
19845.97 153
19847.30 164
19848.63 147
19849.96 157
19851.29 154
19852.62 152
19853.95 139
19855.28 149
19856.60 153
19857.93 156
19859.26 140
19860.59 154
19861.92 170
19863.25 172
19864.58 150
19865.91 159
19867.24 133
19868.57 147
19869.90 151
19871.23 159
19872.56 150
19873.89 155
19875.22 162
19876.55 166
19877.88 163
19879.21 153
19880.54 154
19881.87 161
19883.20 140
19884.53 157
19885.86 162
19887.19 171
19888.52 154
19889.85 171
19891.18 147
19892.51 148
19893.84 133
19895.17 159
19896.50 160
19897.83 136
19899.16 145
19900.49 160
19901.82 171
19903.15 156
19904.48 163
19905.81 156
19907.15 142
19908.48 140
19909.81 174
19911.14 143
19912.47 155
19913.80 146
19915.13 152
19916.46 174
19917.79 172
19919.13 123
19920.46 173
19921.79 170
19923.12 171
19924.45 171
19925.78 142
19927.11 150
19928.45 135
19929.78 158
19931.11 173
19932.44 161
19933.77 147
19935.10 177
19936.44 157
19937.77 158
19939.10 148
19940.43 161
19941.76 154
19943.10 149
19944.43 153
19945.76 155
19947.09 161
19948.42 150
19949.76 178
19951.09 168
19952.42 159
19953.75 152
19955.09 168
19956.42 143
19957.75 147
19959.08 153
19960.42 147
19961.75 143
19963.08 161
19964.41 132
19965.75 148
19967.08 148
19968.41 153
19969.75 159
19971.08 162
19972.41 163
19973.74 138
19975.08 165
19976.41 167
19977.74 168
19979.08 151
19980.41 159
19981.74 161
19983.08 159
19984.41 165
19985.74 167
19987.08 139
19988.41 171
19989.75 171
19991.08 151
19992.41 142
19993.75 150
19995.08 197
19996.41 171
19997.75 164
19999.08 156
20000.42 176
20001.75 181
20003.08 155
20004.42 145
20005.75 165
20007.09 157
20008.42 154
20009.75 156
20011.09 168
20012.42 150
20013.76 165
20015.09 166
20016.43 170
20017.76 161
20019.10 164
20020.43 189
20021.76 160
20023.10 168
20024.43 170
20025.77 152
20027.10 170
20028.44 155
20029.77 158
20031.11 174
20032.44 190
20033.78 168
20035.11 161
20036.45 160
20037.78 163
20039.12 175
20040.46 185
20041.79 154
20043.13 167
20044.46 154
20045.80 162
20047.13 174
20048.47 157
20049.80 169
20051.14 157
20052.47 168
20053.81 175
20055.15 160
20056.48 166
20057.82 170
20059.15 155
20060.49 180
20061.83 154
20063.16 160
20064.50 165
20065.83 183
20067.17 167
20068.51 167
20069.84 173
20071.18 152
20072.52 166
20073.85 157
20075.19 165
20076.52 159
20077.86 160
20079.20 156
20080.53 151
20081.87 164
20083.21 136
20084.54 137
20085.88 160
20087.22 155
20088.56 162
20089.89 166
20091.23 150
20092.57 153
20093.90 164
20095.24 157
20096.58 149
20097.91 161
20099.25 154
20100.59 151
20101.93 143
20103.26 152
20104.60 154
20105.94 142
20107.28 165
20108.61 142
20109.95 166
20111.29 146
20112.63 161
20113.96 170
20115.30 149
20116.64 148
20117.98 163
20119.32 162
20120.65 158
20121.99 155
20123.33 137
20124.67 167
20126.01 154
