# Supplementary material for: MALDI-TOF MS typing enables the classification of brewing yeasts of the genus Saccharomyces to major beer styles
Source: PLoS One. 2017 Aug 9;12(8):e0181694. doi: 10.1371/journal.pone.0181694 (PMC5549903; doi:10.1371/journal.pone.0181694)
Supplement: S17 File — The directory includes 90 raw files and was zipped to “.zip”; the folder has three strains with 30 spectra per strain; S1 Text explains the raw files with an example and Table 1 represents the yeast strains used within the experiment. (ZIP) [file pone.0181694.s020.zip › 49-51/30812-1H7-Dias-Dias-Dias-YPG-18h-E-E_2016-10-03_7_0_B9_1.dat]

1998.43 3056
1998.85 2974
1999.27 2840
1999.69 2716
2000.11 2789
2000.54 2908
2000.96 2972
2001.38 2816
2001.80 2813
2002.23 2878
2002.65 2862
2003.07 2849
2003.49 2855
2003.92 3091
2004.34 2931
2004.76 2876
2005.18 2926
2005.61 2941
2006.03 3017
2006.45 3065
2006.87 3162
2007.30 2943
2007.72 2887
2008.14 2888
2008.57 2786
2008.99 2767
2009.41 2752
2009.84 2763
2010.26 2646
2010.68 2600
2011.11 2585
2011.53 2588
2011.95 2645
2012.38 2716
2012.80 2721
2013.22 2739
2013.65 2757
2014.07 2796
2014.49 2857
2014.92 2944
2015.34 2897
2015.77 2863
2016.19 3068
2016.61 2960
2017.04 3300
2017.46 3327
2017.89 3414
2018.31 3263
2018.73 3351
2019.16 3284
2019.58 3192
2020.01 3133
2020.43 3010
2020.85 2862
2021.28 2938
2021.70 2690
2022.13 2639
2022.55 2696
2022.98 2497
2023.40 2516
2023.83 2523
2024.25 2502
2024.68 2521
2025.10 2504
2025.53 2453
2025.95 2423
2026.38 2530
2026.80 2486
2027.23 2463
2027.65 2478
2028.08 2412
2028.50 2416
2028.93 2470
2029.35 2466
2029.78 2517
2030.20 2482
2030.63 2553
2031.05 2574
2031.48 2543
2031.90 2500
2032.33 2510
2032.75 2696
2033.18 2718
2033.61 2749
2034.03 2666
2034.46 2656
2034.88 2704
2035.31 2794
2035.74 2659
2036.16 2747
2036.59 2766
2037.01 2827
2037.44 2927
2037.87 2840
2038.29 2827
2038.72 2769
2039.14 2776
2039.57 2750
2040.00 2868
2040.42 2886
2040.85 2777
2041.28 2697
2041.70 2701
2042.13 2639
2042.56 2697
2042.98 2584
2043.41 2601
2043.84 2625
2044.26 2567
2044.69 2696
2045.12 2687
2045.54 2586
2045.97 2575
2046.40 2477
2046.82 2694
2047.25 2763
2047.68 2668
2048.11 2594
2048.53 2554
2048.96 2682
2049.39 2600
2049.82 2600
2050.24 2560
2050.67 2487
2051.10 2506
2051.53 2553
2051.95 2589
2052.38 2481
2052.81 2474
2053.24 2453
2053.66 2430
2054.09 2540
2054.52 2584
2054.95 2481
2055.38 2428
2055.80 2503
2056.23 2545
2056.66 2502
2057.09 2578
2057.52 2540
2057.94 2593
2058.37 2586
2058.80 2643
2059.23 2600
2059.66 2617
2060.09 2597
2060.51 2649
2060.94 2653
2061.37 2600
2061.80 2694
2062.23 2731
2062.66 2728
2063.09 2762
2063.52 2856
2063.94 2851
2064.37 2690
2064.80 2750
2065.23 2791
2065.66 2729
2066.09 2676
2066.52 2695
2066.95 2683
2067.38 2596
2067.81 2750
2068.24 2757
2068.66 2679
2069.09 2720
2069.52 2789
2069.95 2597
2070.38 2499
2070.81 2576
2071.24 2522
2071.67 2504
2072.10 2583
2072.53 2683
2072.96 2476
2073.39 2603
2073.82 2669
2074.25 2658
2074.68 2665
2075.11 2577
2075.54 2695
2075.97 2710
2076.40 2760
2076.83 2751
2077.26 2705
2077.69 2829
2078.12 2950
2078.55 2887
2078.98 3010
2079.41 3002
2079.84 2919
2080.27 2891
2080.70 2780
2081.14 2893
2081.57 2874
2082.00 2906
2082.43 2904
2082.86 2813
2083.29 2822
2083.72 2849
2084.15 2800
2084.58 2906
2085.01 2673
2085.44 2712
2085.88 2661
2086.31 2656
2086.74 2626
2087.17 2699
2087.60 2547
2088.03 2698
2088.46 2777
2088.89 2685
2089.33 2836
2089.76 2991
2090.19 3143
2090.62 3125
2091.05 3262
2091.48 3259
2091.92 3073
2092.35 3105
2092.78 3163
2093.21 3166
2093.64 3116
2094.07 2959
2094.51 2839
2094.94 2736
2095.37 2664
2095.80 2744
2096.24 2600
2096.67 2598
2097.10 2640
2097.53 2555
2097.96 2506
2098.40 2534
2098.83 2489
2099.26 2584
2099.69 2646
2100.13 2668
2100.56 2582
2100.99 2558
2101.43 2572
2101.86 2541
2102.29 2557
2102.72 2445
2103.16 2550
2103.59 2519
2104.02 2488
2104.46 2573
2104.89 2686
2105.32 2640
2105.76 2741
2106.19 2683
2106.62 2685
2107.05 2732
2107.49 2684
2107.92 2781
2108.36 2696
2108.79 2687
2109.22 2663
2109.66 2715
2110.09 2629
2110.52 2606
2110.96 2650
2111.39 2659
2111.82 2630
2112.26 2621
2112.69 2561
2113.13 2548
2113.56 2443
2113.99 2424
2114.43 2401
2114.86 2379
2115.30 2466
2115.73 2470
2116.16 2453
2116.60 2425
2117.03 2552
2117.47 2492
2117.90 2556
2118.34 2474
2118.77 2528
2119.21 2564
2119.64 2539
2120.07 2468
2120.51 2511
2120.94 2640
2121.38 2649
2121.81 2470
2122.25 2555
2122.68 2477
2123.12 2480
2123.55 2437
2123.99 2466
2124.42 2484
2124.86 2466
2125.29 2547
2125.73 2451
2126.16 2418
2126.60 2477
2127.04 2455
2127.47 2500
2127.91 2637
2128.34 2589
2128.78 2666
2129.21 2701
2129.65 2765
2130.08 2833
2130.52 2783
2130.96 2702
2131.39 2604
2131.83 2671
2132.26 2764
2132.70 2787
2133.14 2852
2133.57 2936
2134.01 2845
2134.44 2908
2134.88 2976
2135.32 2862
2135.75 3100
2136.19 3103
2136.62 3010
2137.06 2916
2137.50 2758
2137.93 2770
2138.37 2752
2138.81 2663
2139.24 2724
2139.68 2515
2140.12 2495
2140.55 2472
2140.99 2456
2141.43 2382
2141.86 2441
2142.30 2291
2142.74 2331
2143.18 2349
2143.61 2436
2144.05 2367
2144.49 2453
2144.92 2538
2145.36 2581
2145.80 2634
2146.24 2646
2146.67 2742
2147.11 2799
2147.55 2856
2147.99 2931
2148.42 2953
2148.86 2989
2149.30 3149
2149.74 3027
2150.17 3042
2150.61 3019
2151.05 2912
2151.49 2849
2151.92 2664
2152.36 2741
2152.80 2619
2153.24 2631
2153.68 2615
2154.11 2720
2154.55 2595
2154.99 2539
2155.43 2623
2155.87 2469
2156.31 2572
2156.74 2551
2157.18 2542
2157.62 2469
2158.06 2515
2158.50 2544
2158.94 2478
2159.38 2520
2159.81 2645
2160.25 2534
2160.69 2432
2161.13 2510
2161.57 2540
2162.01 2496
2162.45 2633
2162.89 2603
2163.33 2694
2163.76 2522
2164.20 2535
2164.64 2735
2165.08 2582
2165.52 2650
2165.96 2638
2166.40 2677
2166.84 2697
2167.28 2733
2167.72 2737
2168.16 2719
2168.60 2801
2169.04 2749
2169.48 2868
2169.92 2962
2170.36 2964
2170.80 2874
2171.24 2827
2171.68 2898
2172.12 3002
2172.56 2963
2173.00 3001
2173.44 2977
2173.88 2967
2174.32 2905
2174.76 2980
2175.20 3001
2175.64 2988
2176.08 3098
2176.52 3187
2176.96 3180
2177.40 3018
2177.84 3069
2178.28 2955
2178.72 2733
2179.16 2750
2179.60 2817
2180.04 2643
2180.48 2591
2180.92 2619
2181.37 2473
2181.81 2427
2182.25 2483
2182.69 2472
2183.13 2531
2183.57 2559
2184.01 2545
2184.45 2566
2184.89 2701
2185.34 2658
2185.78 2756
2186.22 2932
2186.66 2939
2187.10 2910
2187.54 2964
2187.98 2955
2188.43 2970
2188.87 2962
2189.31 2780
2189.75 2800
2190.19 2917
2190.63 2974
2191.08 2890
2191.52 2959
2191.96 2915
2192.40 2898
2192.84 2961
2193.29 3026
2193.73 2986
2194.17 2963
2194.61 2988
2195.05 2926
2195.50 2960
2195.94 2870
2196.38 2827
2196.82 2862
2197.27 2693
2197.71 2703
2198.15 2673
2198.59 2666
2199.04 2774
2199.48 2659
2199.92 2623
2200.37 2689
2200.81 2732
2201.25 2658
2201.69 2667
2202.14 2658
2202.58 2766
2203.02 2755
2203.47 2747
2203.91 2813
2204.35 2866
2204.80 2932
2205.24 2977
2205.68 2863
2206.13 2988
2206.57 3066
2207.01 3017
2207.46 3068
2207.90 3182
2208.34 3076
2208.79 3111
2209.23 3097
2209.67 3039
2210.12 2983
2210.56 2962
2211.01 3032
2211.45 2896
2211.89 2918
2212.34 2929
2212.78 2854
2213.23 2904
2213.67 2808
2214.11 2771
2214.56 2758
2215.00 2887
2215.45 2746
2215.89 2640
2216.34 2749
2216.78 2766
2217.22 2775
2217.67 2615
2218.11 2733
2218.56 2840
2219.00 2976
2219.45 3146
2219.89 3265
2220.34 3594
2220.78 3960
2221.23 4270
2221.67 4620
2222.12 4798
2222.56 4956
2223.01 5107
2223.45 4924
2223.90 4857
2224.34 4608
2224.79 4355
2225.23 4278
2225.68 4020
2226.12 3803
2226.57 3539
2227.01 3319
2227.46 3259
2227.91 3289
2228.35 3379
2228.80 3252
2229.24 3181
2229.69 3346
2230.13 3409
2230.58 3509
2231.03 3627
2231.47 3570
2231.92 3625
2232.36 3630
2232.81 3535
2233.26 3659
2233.70 3602
2234.15 3490
2234.59 3393
2235.04 3527
2235.49 3546
2235.93 3502
2236.38 3500
2236.83 3583
2237.27 3571
2237.72 3642
2238.17 3551
2238.61 3518
2239.06 3316
2239.51 3234
2239.95 3145
2240.40 3089
2240.85 3057
2241.29 2990
2241.74 2965
2242.19 2866
2242.63 2867
2243.08 2867
2243.53 2866
2243.98 2800
2244.42 2816
2244.87 2837
2245.32 2716
2245.76 2830
2246.21 2837
2246.66 2746
2247.11 2840
2247.55 2868
2248.00 2829
2248.45 2801
2248.90 2694
2249.35 2731
2249.79 2754
2250.24 2739
2250.69 2845
2251.14 2782
2251.58 2771
2252.03 2783
2252.48 2819
2252.93 2743
2253.38 2714
2253.82 2718
2254.27 2640
2254.72 2751
2255.17 2622
2255.62 2600
2256.07 2549
2256.51 2635
2256.96 2753
2257.41 2820
2257.86 2949
2258.31 3076
2258.76 3006
2259.21 3068
2259.65 3232
2260.10 3429
2260.55 3482
2261.00 3587
2261.45 3528
2261.90 3442
2262.35 3489
2262.80 3371
2263.25 3307
2263.69 3300
2264.14 3329
2264.59 3381
2265.04 3339
2265.49 3401
2265.94 3397
2266.39 3451
2266.84 3496
2267.29 3510
2267.74 3602
2268.19 3537
2268.64 3608
2269.09 3549
2269.54 3450
2269.99 3386
2270.44 3351
2270.89 3232
2271.34 3132
2271.79 3046
2272.24 2978
2272.69 3000
2273.14 2919
2273.59 2988
2274.04 2832
2274.49 2799
2274.94 2770
2275.39 2735
2275.84 2821
2276.29 2861
2276.74 2866
2277.19 3026
2277.64 3141
2278.09 3128
2278.54 3268
2278.99 3357
2279.44 3280
2279.89 3189
2280.34 3341
2280.79 3334
2281.25 3163
2281.70 3148
2282.15 3054
2282.60 2977
2283.05 3040
2283.50 3083
2283.95 3157
2284.40 2976
2284.85 3090
2285.31 3138
2285.76 3167
2286.21 3262
2286.66 3458
2287.11 3504
2287.56 3775
2288.01 3874
2288.47 3995
2288.92 4077
2289.37 4391
2289.82 4408
2290.27 4346
2290.72 4346
2291.18 4309
2291.63 4370
2292.08 4254
2292.53 4321
2292.98 4230
2293.44 4094
2293.89 4069
2294.34 3829
2294.79 3758
2295.24 3675
2295.70 3575
2296.15 3507
2296.60 3450
2297.05 3319
2297.51 3285
2297.96 3144
2298.41 3325
2298.86 3119
2299.32 3042
2299.77 3092
2300.22 3075
2300.67 3062
2301.13 3175
2301.58 3133
2302.03 3095
2302.49 3114
2302.94 3089
2303.39 3111
2303.85 3123
2304.30 3146
2304.75 2997
2305.20 3110
2305.66 3275
2306.11 3345
2306.56 3474
2307.02 3560
2307.47 3611
2307.93 3777
2308.38 3813
2308.83 3883
2309.29 3840
2309.74 3774
2310.19 3610
2310.65 3604
2311.10 3368
2311.55 3204
2312.01 3227
2312.46 3065
2312.92 2985
2313.37 2943
2313.82 2877
2314.28 3001
2314.73 2967
2315.19 3005
2315.64 2947
2316.10 3041
2316.55 3134
2317.00 3168
2317.46 3062
2317.91 3125
2318.37 3108
2318.82 3150
2319.28 3097
2319.73 3112
2320.19 3047
2320.64 2959
2321.10 2920
2321.55 2994
2322.01 2951
2322.46 3064
2322.92 3110
2323.37 3017
2323.83 3017
2324.28 3145
2324.74 3214
2325.19 3100
2325.65 3035
2326.10 3073
2326.56 3118
2327.01 3154
2327.47 3165
2327.92 3241
2328.38 3174
2328.83 3286
2329.29 3226
2329.74 3339
2330.20 3259
2330.66 3326
2331.11 3172
2331.57 3196
2332.02 3153
2332.48 3228
2332.94 3153
2333.39 3138
2333.85 3068
2334.30 3113
2334.76 3221
2335.22 3174
2335.67 3306
2336.13 3555
2336.58 3769
2337.04 3864
2337.50 3854
2337.95 4059
2338.41 4304
2338.87 4353
2339.32 4325
2339.78 4327
2340.24 4310
2340.69 4246
2341.15 4074
2341.61 3949
2342.06 3916
2342.52 3810
2342.98 3790
2343.43 3875
2343.89 3994
2344.35 3882
2344.81 3899
2345.26 3858
2345.72 3825
2346.18 3792
2346.63 3653
2347.09 3657
2347.55 3560
2348.01 3595
2348.46 3533
2348.92 3487
2349.38 3548
2349.84 3317
2350.29 3272
2350.75 3214
2351.21 3182
2351.67 3226
2352.13 3281
2352.58 3244
2353.04 3092
2353.50 3131
2353.96 3017
2354.41 2999
2354.87 3027
2355.33 3037
2355.79 3024
2356.25 3012
2356.71 3155
2357.16 3232
2357.62 3263
2358.08 3309
2358.54 3423
2359.00 3544
2359.46 3495
2359.91 3574
2360.37 3593
2360.83 3604
2361.29 3605
2361.75 3379
2362.21 3497
2362.67 3346
2363.13 3354
2363.58 3316
2364.04 3164
2364.50 3206
2364.96 3239
2365.42 3269
2365.88 3330
2366.34 3368
2366.80 3405
2367.26 3291
2367.72 3259
2368.18 3292
2368.64 3324
2369.10 3101
2369.55 3088
2370.01 3128
2370.47 2965
2370.93 2876
2371.39 2952
2371.85 2818
2372.31 2863
2372.77 2843
2373.23 2854
2373.69 2962
2374.15 2890
2374.61 2950
2375.07 3034
2375.53 3114
2375.99 3174
2376.45 3159
2376.91 3072
2377.37 3179
2377.83 3206
2378.29 3140
2378.75 3062
2379.21 3172
2379.68 3093
2380.14 3042
2380.60 3138
2381.06 3127
2381.52 3094
2381.98 3047
2382.44 3050
2382.90 3134
2383.36 3051
2383.82 2986
2384.28 3113
2384.74 3031
2385.20 2909
2385.67 3032
2386.13 2958
2386.59 2909
2387.05 2870
2387.51 2984
2387.97 2889
2388.43 2919
2388.89 2936
2389.36 2873
2389.82 2873
2390.28 2933
2390.74 2821
2391.20 2790
2391.66 2809
2392.13 2686
2392.59 2786
2393.05 2795
2393.51 2788
2393.97 2809
2394.43 2835
2394.90 2825
2395.36 2902
2395.82 2791
2396.28 2770
2396.74 2729
2397.21 2780
2397.67 2878
2398.13 2892
2398.59 2825
2399.06 2817
2399.52 2866
2399.98 2927
2400.44 2919
2400.91 2928
2401.37 2897
2401.83 3025
2402.29 3144
2402.76 3155
2403.22 3136
2403.68 3208
2404.14 3239
2404.61 3213
2405.07 3222
2405.53 3230
2406.00 3104
2406.46 3035
2406.92 3011
2407.39 2996
2407.85 2836
2408.31 2739
2408.78 2806
2409.24 2796
2409.70 2760
2410.17 2765
2410.63 2824
2411.09 2739
2411.56 2798
2412.02 2910
2412.48 2950
2412.95 3016
2413.41 3004
2413.87 3091
2414.34 3076
2414.80 3190
2415.27 3407
2415.73 3445
2416.19 3511
2416.66 3523
2417.12 3530
2417.59 3604
2418.05 3590
2418.51 3505
2418.98 3452
2419.44 3522
2419.91 3350
2420.37 3365
2420.84 3531
2421.30 3501
2421.77 3377
2422.23 3563
2422.69 3655
2423.16 3693
2423.62 3859
2424.09 4049
2424.55 4376
2425.02 4662
2425.48 4718
2425.95 4659
2426.41 4652
2426.88 4490
2427.34 4341
2427.81 4192
2428.27 3869
2428.74 3574
2429.20 3465
2429.67 3518
2430.13 3383
2430.60 3288
2431.07 3265
2431.53 3184
2432.00 3167
2432.46 3202
2432.93 3170
2433.39 3162
2433.86 3251
2434.32 3230
2434.79 3430
2435.26 3564
2435.72 3652
2436.19 3827
2436.65 3943
2437.12 4167
2437.59 4507
2438.05 4598
2438.52 4565
2438.98 4710
2439.45 4747
2439.92 4692
2440.38 4385
2440.85 4133
2441.32 3891
2441.78 3881
2442.25 3660
2442.72 3478
2443.18 3366
2443.65 3179
2444.12 3080
2444.58 2995
2445.05 3036
2445.52 3038
2445.98 2900
2446.45 2853
2446.92 2845
2447.38 2845
2447.85 2997
2448.32 2999
2448.78 2958
2449.25 2975
2449.72 3021
2450.19 2993
2450.65 2996
2451.12 3021
2451.59 3094
2452.06 3061
2452.52 2962
2452.99 2879
2453.46 3019
2453.93 3035
2454.39 2922
2454.86 2939
2455.33 2860
2455.80 2838
2456.26 2936
2456.73 2965
2457.20 2895
2457.67 2933
2458.14 2976
2458.60 2951
2459.07 3032
2459.54 2944
2460.01 2947
2460.48 3109
2460.95 3171
2461.41 3102
2461.88 3099
2462.35 3160
2462.82 3219
2463.29 3332
2463.76 3459
2464.22 3511
2464.69 3464
2465.16 3442
2465.63 3496
2466.10 3480
2466.57 3338
2467.04 3376
2467.51 3224
2467.97 3287
2468.44 3114
2468.91 3023
2469.38 3028
2469.85 3023
2470.32 2952
2470.79 2975
2471.26 2946
2471.73 3003
2472.20 2925
2472.67 2864
2473.14 2925
2473.61 2862
2474.07 2832
2474.54 3033
2475.01 3025
2475.48 3263
2475.95 3366
2476.42 3680
2476.89 3825
2477.36 3954
2477.83 4241
2478.30 4267
2478.77 4188
2479.24 4232
2479.71 4173
2480.18 3991
2480.65 3779
2481.12 3767
2481.59 3664
2482.06 3612
2482.53 3292
2483.00 3345
2483.47 3253
2483.95 3157
2484.42 3228
2484.89 3222
2485.36 3170
2485.83 3074
2486.30 2959
2486.77 2966
2487.24 3118
2487.71 3174
2488.18 3024
2488.65 3094
2489.12 3095
2489.59 3138
2490.07 3057
2490.54 3190
2491.01 3181
2491.48 3141
2491.95 3117
2492.42 3141
2492.89 3205
2493.36 3175
2493.84 3209
2494.31 3132
2494.78 3127
2495.25 3143
2495.72 3140
2496.19 3026
2496.66 2999
2497.14 3070
2497.61 3078
2498.08 3067
2498.55 3025
2499.02 2882
2499.50 2917
2499.97 3048
2500.44 3118
2500.91 3057
2501.38 3092
2501.86 2997
2502.33 3106
2502.80 3053
2503.27 3092
2503.74 3121
2504.22 3105
2504.69 3258
2505.16 3412
2505.63 3525
2506.11 3634
2506.58 3598
2507.05 3697
2507.52 3767
2508.00 3821
2508.47 3845
2508.94 3834
2509.42 3898
2509.89 3774
2510.36 3869
2510.83 3803
2511.31 3734
2511.78 3521
2512.25 3528
2512.73 3457
2513.20 3622
2513.67 3465
2514.15 3465
2514.62 3363
2515.09 3356
2515.57 3461
2516.04 3493
2516.51 3516
2516.99 3269
2517.46 3370
2517.94 3506
2518.41 3185
2518.88 3203
2519.36 3278
2519.83 3037
2520.30 2916
2520.78 2988
2521.25 2932
2521.73 2844
2522.20 2940
2522.67 2881
2523.15 2887
2523.62 2915
2524.10 2906
2524.57 2848
2525.05 2895
2525.52 2849
2525.99 2878
2526.47 2899
2526.94 2897
2527.42 3013
2527.89 3040
2528.37 3037
2528.84 3065
2529.32 3017
2529.79 3030
2530.27 3173
2530.74 3157
2531.22 3219
2531.69 3239
2532.17 3115
2532.64 3234
2533.12 3215
2533.59 3183
2534.07 3182
2534.54 3148
2535.02 3141
2535.49 3200
2535.97 3265
2536.44 3253
2536.92 3197
2537.39 3159
2537.87 3217
2538.34 3039
2538.82 3032
2539.30 3246
2539.77 3195
2540.25 3114
2540.72 3051
2541.20 3080
2541.68 3134
2542.15 3151
2542.63 3197
2543.10 3350
2543.58 3521
2544.06 3643
2544.53 3735
2545.01 3866
2545.48 4001
2545.96 4088
2546.44 4144
2546.91 4159
2547.39 4086
2547.87 3961
2548.34 3894
2548.82 3974
2549.30 3868
2549.77 3957
2550.25 3912
2550.73 3784
2551.20 3978
2551.68 4068
2552.16 4092
2552.63 4261
2553.11 4428
2553.59 4678
2554.06 4873
2554.54 4935
2555.02 4864
2555.50 4700
2555.97 4534
2556.45 4281
2556.93 4114
2557.40 3904
2557.88 3647
2558.36 3476
2558.84 3317
2559.31 3320
2559.79 3286
2560.27 3209
2560.75 3171
2561.23 3096
2561.70 3132
2562.18 3237
2562.66 3029
2563.14 3087
2563.61 3060
2564.09 3044
2564.57 3029
2565.05 2977
2565.53 3008
2566.00 2960
2566.48 2888
2566.96 2892
2567.44 2728
2567.92 2840
2568.40 2853
2568.87 2769
2569.35 2815
2569.83 2854
2570.31 2818
2570.79 2944
2571.27 2883
2571.75 2891
2572.22 2812
2572.70 2734
2573.18 2915
2573.66 3028
2574.14 2927
2574.62 2938
2575.10 2916
2575.58 2884
2576.06 2898
2576.54 2885
2577.01 2897
2577.49 3027
2577.97 2949
2578.45 3014
2578.93 2862
2579.41 2814
2579.89 2893
2580.37 2922
2580.85 2969
2581.33 2848
2581.81 2873
2582.29 2948
2582.77 3021
2583.25 3098
2583.73 2970
2584.21 3064
2584.69 3130
2585.17 3148
2585.65 3165
2586.13 3119
2586.61 3061
2587.09 3030
2587.57 3143
2588.05 3137
2588.53 3254
2589.01 3092
2589.49 3171
2589.97 3197
2590.45 3242
2590.93 3474
2591.41 3305
2591.89 3422
2592.37 3497
2592.85 3526
2593.33 3547
2593.81 3604
2594.30 3563
2594.78 3494
2595.26 3520
2595.74 3595
2596.22 3678
2596.70 3663
2597.18 3480
2597.66 3391
2598.14 3359
2598.62 3236
2599.11 3181
2599.59 3168
2600.07 3051
2600.55 3040
2601.03 3047
2601.51 3009
2601.99 2928
2602.48 2907
2602.96 2942
2603.44 3029
2603.92 3009
2604.40 3030
2604.88 3206
2605.37 3363
2605.85 3531
2606.33 3803
2606.81 4020
2607.29 4012
2607.78 4150
2608.26 4336
2608.74 4429
2609.22 4352
2609.70 4398
2610.19 4386
2610.67 4095
2611.15 4100
2611.63 3846
2612.12 3685
2612.60 3597
2613.08 3480
2613.56 3386
2614.05 3266
2614.53 3151
2615.01 3013
2615.49 2925
2615.98 2893
2616.46 2872
2616.94 2901
2617.43 2798
2617.91 2867
2618.39 2876
2618.87 2836
2619.36 2865
2619.84 2787
2620.32 2798
2620.81 2828
2621.29 3026
2621.77 2976
2622.26 2906
2622.74 2973
2623.22 2854
2623.71 2960
2624.19 2850
2624.67 2970
2625.16 2854
2625.64 2864
2626.13 2832
2626.61 2776
2627.09 2819
2627.58 2958
2628.06 2918
2628.55 3000
2629.03 2984
2629.51 3004
2630.00 3039
2630.48 3021
2630.97 2887
2631.45 2926
2631.93 2906
2632.42 3020
2632.90 3086
2633.39 2891
2633.87 2904
2634.36 2937
2634.84 2981
2635.33 2910
2635.81 2960
2636.29 2909
2636.78 2924
2637.26 3020
2637.75 3014
2638.23 3004
2638.72 3018
2639.20 3066
2639.69 3140
2640.17 3059
2640.66 3072
2641.14 3025
2641.63 2983
2642.11 2985
2642.60 2824
2643.08 2733
2643.57 2837
2644.05 2760
2644.54 2937
2645.03 3031
2645.51 3049
2646.00 3031
2646.48 3154
2646.97 3081
2647.45 3089
2647.94 3031
2648.43 3191
2648.91 3004
2649.40 2978
2649.88 2982
2650.37 2994
2650.85 2976
2651.34 3056
2651.83 3057
2652.31 3115
2652.80 3014
2653.29 2986
2653.77 3013
2654.26 2992
2654.74 2949
2655.23 2955
2655.72 2943
2656.20 2890
2656.69 2764
2657.18 2891
2657.66 2898
2658.15 2870
2658.64 2707
2659.12 2729
2659.61 2844
2660.10 2830
2660.58 2888
2661.07 2807
2661.56 2776
2662.05 2875
2662.53 2954
2663.02 3003
2663.51 2915
2663.99 2968
2664.48 2939
2664.97 3118
2665.46 3024
2665.94 3003
2666.43 3067
2666.92 3010
2667.41 2849
2667.89 2903
2668.38 2973
2668.87 2976
2669.36 3076
2669.84 3101
2670.33 3057
2670.82 3206
2671.31 3393
2671.80 3406
2672.28 3604
2672.77 3574
2673.26 3702
2673.75 3772
2674.24 3819
2674.72 3737
2675.21 3674
2675.70 3702
2676.19 3760
2676.68 3957
2677.17 3896
2677.65 3965
2678.14 4016
2678.63 4122
2679.12 4433
2679.61 4533
2680.10 4558
2680.59 4548
2681.07 4648
2681.56 4730
2682.05 4830
2682.54 4833
2683.03 4727
2683.52 4696
2684.01 4479
2684.50 4445
2684.99 4226
2685.47 3893
2685.96 3640
2686.45 3593
2686.94 3422
2687.43 3245
2687.92 3151
2688.41 3020
2688.90 2901
2689.39 3011
2689.88 3032
2690.37 3058
2690.86 3091
2691.35 3117
2691.84 3049
2692.33 3186
2692.82 3131
2693.31 3170
2693.80 3133
2694.29 3241
2694.78 3184
2695.27 3166
2695.76 3127
2696.25 3082
2696.74 3153
2697.23 3286
2697.72 3315
2698.21 3358
2698.70 3378
2699.19 3476
2699.68 3544
2700.17 3617
2700.66 3659
2701.15 3632
2701.64 3519
2702.13 3488
2702.62 3523
2703.11 3490
2703.61 3221
2704.10 3278
2704.59 3250
2705.08 3089
2705.57 2962
2706.06 2942
2706.55 2946
2707.04 3034
2707.53 2997
2708.02 2869
2708.52 2845
2709.01 2848
2709.50 2926
2709.99 2865
2710.48 2944
2710.97 3039
2711.46 3040
2711.96 2913
2712.45 3016
2712.94 3040
2713.43 2998
2713.92 2925
2714.41 2979
2714.91 2970
2715.40 2929
2715.89 2943
2716.38 2920
2716.87 2911
2717.37 2936
2717.86 2927
2718.35 3026
2718.84 3085
2719.33 3213
2719.83 3302
2720.32 3355
2720.81 3360
2721.30 3453
2721.80 3423
2722.29 3332
2722.78 3339
2723.27 3274
2723.77 3181
2724.26 3128
2724.75 3091
2725.24 3026
2725.74 2933
2726.23 2808
2726.72 2847
2727.22 2881
2727.71 2872
2728.20 2802
2728.70 2824
2729.19 2831
2729.68 2733
2730.18 2850
2730.67 2933
2731.16 2899
2731.65 2960
2732.15 2884
2732.64 2962
2733.14 2998
2733.63 3022
2734.12 3017
2734.62 2974
2735.11 2969
2735.60 3047
2736.10 3137
2736.59 3202
2737.08 3035
2737.58 3000
2738.07 3059
2738.57 3077
2739.06 2951
2739.55 2966
2740.05 2886
2740.54 2855
2741.04 2846
2741.53 2857
2742.03 2867
2742.52 2923
2743.01 2767
2743.51 2764
2744.00 2808
2744.50 2879
2744.99 2869
2745.49 2892
2745.98 2991
2746.48 2974
2746.97 2935
2747.47 2969
2747.96 2978
2748.46 2981
2748.95 3027
2749.45 3121
2749.94 3171
2750.44 3299
2750.93 3221
2751.43 3309
2751.92 3343
2752.42 3357
2752.91 3331
2753.41 3407
2753.90 3441
2754.40 3339
2754.89 3392
2755.39 3404
2755.88 3231
2756.38 3288
2756.87 3220
2757.37 3104
2757.87 3136
2758.36 3037
2758.86 2980
2759.35 2856
2759.85 2879
2760.35 2921
2760.84 2924
2761.34 2914
2761.83 2975
2762.33 3086
2762.83 2859
2763.32 2834
2763.82 2771
2764.31 2841
2764.81 2968
2765.31 2850
2765.80 2834
2766.30 2903
2766.80 2809
2767.29 2876
2767.79 2864
2768.29 2857
2768.78 2992
2769.28 2950
2769.78 3037
2770.27 3173
2770.77 3120
2771.27 3186
2771.76 3089
2772.26 3232
2772.76 3316
2773.26 3336
2773.75 3444
2774.25 3422
2774.75 3321
2775.24 3352
2775.74 3439
2776.24 3504
2776.74 3442
2777.23 3452
2777.73 3485
2778.23 3399
2778.73 3369
2779.22 3359
2779.72 3312
2780.22 3165
2780.72 3238
2781.21 3264
2781.71 3249
2782.21 3298
2782.71 3182
2783.21 3120
2783.70 3157
2784.20 3234
2784.70 3204
2785.20 3172
2785.70 3237
2786.20 3183
2786.69 3130
2787.19 3150
2787.69 2984
2788.19 3050
2788.69 3175
2789.19 3228
2789.68 3218
2790.18 3289
2790.68 3285
2791.18 3380
2791.68 3405
2792.18 3743
2792.68 3896
2793.18 3998
2793.67 4293
2794.17 4650
2794.67 4947
2795.17 5158
2795.67 5244
2796.17 5207
2796.67 5111
2797.17 5052
2797.67 4965
2798.17 4607
2798.67 4268
2799.17 4036
2799.66 3863
2800.16 3717
2800.66 3526
2801.16 3494
2801.66 3404
2802.16 3494
2802.66 3570
2803.16 3568
2803.66 3788
2804.16 4049
2804.66 4345
2805.16 4783
2805.66 5142
2806.16 5573
2806.66 6011
2807.16 5943
2807.66 6112
2808.16 6013
2808.66 5990
2809.16 5598
2809.66 5294
2810.16 4805
2810.66 4648
2811.16 4198
2811.66 4119
2812.17 3817
2812.67 3610
2813.17 3471
2813.67 3462
2814.17 3468
2814.67 3455
2815.17 3531
2815.67 3600
2816.17 3746
2816.67 3738
2817.17 3846
2817.67 3880
2818.18 3859
2818.68 3917
2819.18 3863
2819.68 3740
2820.18 3633
2820.68 3496
2821.18 3307
2821.68 3375
2822.19 3384
2822.69 3431
2823.19 3439
2823.69 3396
2824.19 3378
2824.69 3341
2825.20 3310
2825.70 3309
2826.20 3174
2826.70 3141
2827.20 3134
2827.70 3224
2828.21 3190
2828.71 3221
2829.21 3166
2829.71 3320
2830.22 3424
2830.72 3425
2831.22 3449
2831.72 3549
2832.22 3703
2832.73 3663
2833.23 3631
2833.73 3556
2834.23 3656
2834.74 3705
2835.24 3546
2835.74 3519
2836.24 3392
2836.75 3274
2837.25 3168
2837.75 3201
2838.26 3268
2838.76 3246
2839.26 3016
2839.76 3155
2840.27 3134
2840.77 3088
2841.27 3095
2841.78 3142
2842.28 3207
2842.78 3284
2843.29 3252
2843.79 3390
2844.29 3568
2844.80 3744
2845.30 3675
2845.80 3589
2846.31 3689
2846.81 3699
2847.32 3659
2847.82 3536
2848.32 3458
2848.83 3409
2849.33 3317
2849.83 3237
2850.34 3160
2850.84 3150
2851.35 3067
2851.85 2939
2852.35 2922
2852.86 3038
2853.36 3090
2853.87 3107
2854.37 3139
2854.88 3038
2855.38 3086
2855.88 3163
2856.39 3140
2856.89 3233
2857.40 3185
2857.90 3323
2858.41 3410
2858.91 3486
2859.42 3522
2859.92 3511
2860.43 3503
2860.93 3413
2861.44 3335
2861.94 3309
2862.45 3190
2862.95 3025
2863.46 2937
2863.96 2843
2864.47 2900
2864.97 2726
2865.48 2886
2865.98 2905
2866.49 2968
2866.99 3050
2867.50 2918
2868.00 2903
2868.51 2907
2869.02 2939
2869.52 3042
2870.03 3136
2870.53 3062
2871.04 3100
2871.54 3066
2872.05 3057
2872.56 2984
2873.06 3068
2873.57 3126
2874.07 3061
2874.58 3144
2875.09 3143
2875.59 3093
2876.10 3109
2876.61 3141
2877.11 3181
2877.62 3059
2878.12 2963
2878.63 3174
2879.14 3166
2879.64 3201
2880.15 3162
2880.66 3275
2881.16 3395
2881.67 3476
2882.18 3702
2882.68 3870
2883.19 3938
2883.70 4201
2884.20 4600
2884.71 4902
2885.22 5170
2885.73 5304
2886.23 5522
2886.74 5461
2887.25 5251
2887.75 4954
2888.26 4727
2888.77 4375
2889.28 4325
2889.78 4075
2890.29 3768
2890.80 3597
2891.31 3655
2891.81 3511
2892.32 3431
2892.83 3344
2893.34 3369
2893.84 3329
2894.35 3403
2894.86 3467
2895.37 3467
2895.88 3562
2896.38 3691
2896.89 3708
2897.40 3559
2897.91 3633
2898.42 3854
2898.92 3860
2899.43 3822
2899.94 3980
2900.45 4029
2900.96 4018
2901.47 4104
2901.98 4126
2902.48 4152
2902.99 4113
2903.50 4094
2904.01 4075
2904.52 4074
2905.03 4040
2905.54 3876
2906.04 4000
2906.55 3877
2907.06 3684
2907.57 3582
2908.08 3533
2908.59 3640
2909.10 3600
2909.61 3539
2910.12 3521
2910.63 3671
2911.14 3458
2911.64 3553
2912.15 3467
2912.66 3540
2913.17 3515
2913.68 3519
2914.19 3391
2914.70 3444
2915.21 3401
2915.72 3355
2916.23 3339
2916.74 3296
2917.25 3215
2917.76 3204
2918.27 3186
2918.78 3280
2919.29 3397
2919.80 3511
2920.31 3754
2920.82 3884
2921.33 4173
2921.84 4558
2922.35 5006
2922.86 5327
2923.37 5834
2923.88 6213
2924.39 6183
2924.90 6281
2925.41 5947
2925.92 5695
2926.44 5108
2926.95 4798
2927.46 4364
2927.97 4049
2928.48 3911
2928.99 3733
2929.50 3527
2930.01 3284
2930.52 3303
2931.03 3349
2931.54 3185
2932.05 3149
2932.57 3085
2933.08 3323
2933.59 3366
2934.10 3273
2934.61 3364
2935.12 3389
2935.63 3363
2936.15 3321
2936.66 3449
2937.17 3361
2937.68 3215
2938.19 3164
2938.70 3319
2939.22 3300
2939.73 3392
2940.24 3367
2940.75 3242
2941.26 3460
2941.77 3408
2942.29 3569
2942.80 3643
2943.31 3766
2943.82 3886
2944.34 3974
2944.85 4144
2945.36 4106
2945.87 4104
2946.38 4173
2946.90 3942
2947.41 3749
2947.92 3651
2948.43 3611
2948.95 3647
2949.46 3433
2949.97 3415
2950.48 3502
2951.00 3461
2951.51 3313
2952.02 3442
2952.54 3339
2953.05 3273
2953.56 3101
2954.08 3192
2954.59 3174
2955.10 3163
2955.61 3089
2956.13 3107
2956.64 3229
2957.15 3298
2957.67 3370
2958.18 3356
2958.69 3508
2959.21 3656
2959.72 3826
2960.23 3876
2960.75 3850
2961.26 3975
2961.78 3842
2962.29 3793
2962.80 3736
2963.32 3653
2963.83 3499
2964.35 3494
2964.86 3423
2965.37 3455
2965.89 3317
2966.40 3222
2966.92 3243
2967.43 3170
2967.94 3210
2968.46 3178
2968.97 3121
2969.49 3110
2970.00 3120
2970.52 3195
2971.03 3159
2971.54 3135
2972.06 3165
2972.57 3222
2973.09 3137
2973.60 3107
2974.12 3111
2974.63 3138
2975.15 3235
2975.66 3221
2976.18 3243
2976.69 3302
2977.21 3412
2977.72 3383
2978.24 3377
2978.75 3406
2979.27 3475
2979.78 3432
2980.30 3504
2980.81 3617
2981.33 3633
2981.84 3599
2982.36 3550
2982.88 3550
2983.39 3658
2983.91 3598
2984.42 3609
2984.94 3618
2985.45 3664
2985.97 3727
2986.49 3730
2987.00 3705
2987.52 3707
2988.03 3721
2988.55 3683
2989.07 3605
2989.58 3690
2990.10 3783
2990.61 3675
2991.13 3668
2991.65 3736
2992.16 3878
2992.68 3933
2993.20 4183
2993.71 4448
2994.23 4736
2994.75 4925
2995.26 5267
2995.78 5570
2996.30 5914
2996.81 6018
2997.33 5796
2997.85 5633
2998.36 5438
2998.88 5262
2999.40 4975
2999.91 4686
3000.43 4756
3000.95 4646
3001.46 4828
3001.98 4864
3002.50 5123
3003.02 5511
3003.53 5545
3004.05 5606
3004.57 5764
3005.09 5484
3005.60 5314
3006.12 5059
3006.64 4657
3007.16 4390
3007.67 4166
3008.19 3768
3008.71 3600
3009.23 3473
3009.74 3430
3010.26 3453
3010.78 3423
3011.30 3509
3011.82 3512
3012.33 3554
3012.85 3591
3013.37 3562
3013.89 3563
3014.41 3703
3014.93 3744
3015.44 3734
3015.96 3839
3016.48 3897
3017.00 3866
3017.52 3832
3018.04 3975
3018.55 3980
3019.07 4011
3019.59 3985
3020.11 4030
3020.63 4138
3021.15 4207
3021.67 4261
3022.19 4334
3022.71 4423
3023.22 4587
3023.74 4490
3024.26 4397
3024.78 4335
3025.30 4112
3025.82 4008
3026.34 4013
3026.86 3906
3027.38 3817
3027.90 3699
3028.42 3564
3028.94 3520
3029.46 3647
3029.98 3735
3030.49 3794
3031.01 3988
3031.53 4180
3032.05 4503
3032.57 4743
3033.09 4954
3033.61 5141
3034.13 5396
3034.65 5436
3035.17 5567
3035.69 5437
3036.21 5270
3036.73 5181
3037.25 4873
3037.77 4755
3038.29 4455
3038.81 4249
3039.34 3946
3039.86 3737
3040.38 3863
3040.90 3744
3041.42 3659
3041.94 3522
3042.46 3441
3042.98 3587
3043.50 3624
3044.02 3592
3044.54 3625
3045.06 3688
3045.58 3581
3046.10 3538
3046.63 3501
3047.15 3392
3047.67 3511
3048.19 3532
3048.71 3423
3049.23 3369
3049.75 3301
3050.27 3311
3050.79 3387
3051.32 3459
3051.84 3429
3052.36 3373
3052.88 3332
3053.40 3313
3053.92 3345
3054.45 3313
3054.97 3389
3055.49 3356
3056.01 3414
3056.53 3396
3057.05 3382
3057.58 3344
3058.10 3304
3058.62 3340
3059.14 3383
3059.66 3300
3060.19 3408
3060.71 3336
3061.23 3291
3061.75 3364
3062.28 3460
3062.80 3576
3063.32 3549
3063.84 3548
3064.37 3434
3064.89 3407
3065.41 3272
3065.93 3400
3066.46 3489
3066.98 3454
3067.50 3306
3068.02 3280
3068.55 3279
3069.07 3295
3069.59 3437
3070.12 3393
3070.64 3478
3071.16 3552
3071.69 3673
3072.21 3764
3072.73 3865
3073.26 3864
3073.78 3883
3074.30 3936
3074.83 3915
3075.35 3823
3075.87 3809
3076.40 3922
3076.92 3928
3077.44 3956
3077.97 3924
3078.49 4051
3079.01 4127
3079.54 4050
3080.06 3873
3080.59 3896
3081.11 3831
3081.63 3775
3082.16 3857
3082.68 3741
3083.21 3633
3083.73 3565
3084.25 3483
3084.78 3517
3085.30 3519
3085.83 3549
3086.35 3479
3086.88 3411
3087.40 3484
3087.93 3461
3088.45 3483
3088.97 3438
3089.50 3406
3090.02 3549
3090.55 3662
3091.07 3548
3091.60 3662
3092.12 3591
3092.65 3668
3093.17 3604
3093.70 3806
3094.22 3922
3094.75 3956
3095.27 3822
3095.80 4045
3096.32 4299
3096.85 4172
3097.37 4404
3097.90 4562
3098.43 4843
3098.95 5116
3099.48 5536
3100.00 6126
3100.53 7041
3101.05 7656
3101.58 8163
3102.10 8259
3102.63 8353
3103.16 8132
3103.68 7550
3104.21 6827
3104.73 5838
3105.26 5277
3105.79 4705
3106.31 4363
3106.84 4187
3107.36 4053
3107.89 3927
3108.42 3915
3108.94 4035
3109.47 4041
3110.00 4119
3110.52 3984
3111.05 3985
3111.57 3998
3112.10 3958
3112.63 3733
3113.15 3720
3113.68 3581
3114.21 3427
3114.74 3379
3115.26 3403
3115.79 3275
3116.32 3156
3116.84 3227
3117.37 3244
3117.90 3307
3118.42 3355
3118.95 3295
3119.48 3447
3120.01 3471
3120.53 3587
3121.06 3597
3121.59 3528
3122.11 3633
3122.64 3610
3123.17 3519
3123.70 3595
3124.22 3424
3124.75 3492
3125.28 3536
3125.81 3427
3126.34 3347
3126.86 3260
3127.39 3366
3127.92 3405
3128.45 3322
3128.98 3345
3129.50 3173
3130.03 3153
3130.56 3019
3131.09 3121
3131.62 3142
3132.14 3052
3132.67 3069
3133.20 3060
3133.73 3134
3134.26 3207
3134.79 3354
3135.31 3305
3135.84 3349
3136.37 3389
3136.90 3356
3137.43 3283
3137.96 3382
3138.49 3386
3139.02 3364
3139.54 3203
3140.07 3249
3140.60 3426
3141.13 3307
3141.66 3122
3142.19 3224
3142.72 3269
3143.25 3391
3143.78 3461
3144.31 3551
3144.84 3772
3145.37 3834
3145.89 3759
3146.42 3875
3146.95 3974
3147.48 3970
3148.01 3876
3148.54 3828
3149.07 3691
3149.60 3721
3150.13 3697
3150.66 3670
3151.19 3581
3151.72 3393
3152.25 3335
3152.78 3402
3153.31 3403
3153.84 3149
3154.37 3177
3154.90 3363
3155.43 3407
3155.96 3366
3156.49 3394
3157.02 3324
3157.55 3361
3158.08 3318
3158.61 3201
3159.14 3139
3159.68 3091
3160.21 3146
3160.74 3262
3161.27 3345
3161.80 3253
3162.33 3216
3162.86 3298
3163.39 3295
3163.92 3363
3164.45 3447
3164.98 3546
3165.51 3600
3166.05 3649
3166.58 3603
3167.11 3610
3167.64 3613
3168.17 3576
3168.70 3478
3169.23 3541
3169.76 3424
3170.30 3262
3170.83 3244
3171.36 3230
3171.89 3187
3172.42 3069
3172.95 3080
3173.49 3160
3174.02 3136
3174.55 3298
3175.08 3324
3175.61 3273
3176.15 3307
3176.68 3306
3177.21 3302
3177.74 3367
3178.27 3365
3178.81 3365
3179.34 3127
3179.87 3220
3180.40 3244
3180.93 3239
3181.47 3273
3182.00 3150
3182.53 3175
3183.06 3187
3183.60 3099
3184.13 3214
3184.66 3043
3185.20 3190
3185.73 3292
3186.26 3246
3186.79 3085
3187.33 3123
3187.86 3247
3188.39 3147
3188.93 3107
3189.46 3119
3189.99 3182
3190.52 2999
3191.06 2998
3191.59 3027
3192.12 3073
3192.66 3151
3193.19 3099
3193.72 3159
3194.26 3188
3194.79 3289
3195.33 3171
3195.86 3216
3196.39 3225
3196.93 3176
3197.46 3313
3197.99 3131
3198.53 3106
3199.06 3208
3199.60 3446
3200.13 3538
3200.66 3617
3201.20 3649
3201.73 3717
3202.27 3751
3202.80 3748
3203.33 3696
3203.87 3815
3204.40 3688
3204.94 3567
3205.47 3574
3206.01 3576
3206.54 3539
3207.07 3499
3207.61 3518
3208.14 3680
3208.68 3586
3209.21 3602
3209.75 3595
3210.28 3617
3210.82 3531
3211.35 3388
3211.89 3457
3212.42 3456
3212.96 3274
3213.49 3152
3214.03 3199
3214.56 3236
3215.10 3317
3215.63 3293
3216.17 3298
3216.70 3421
3217.24 3452
3217.78 3436
3218.31 3498
3218.85 3344
3219.38 3428
3219.92 3391
3220.45 3368
3220.99 3390
3221.52 3423
3222.06 3614
3222.60 3673
3223.13 3591
3223.67 3656
3224.20 3509
3224.74 3600
3225.28 3520
3225.81 3447
3226.35 3419
3226.88 3477
3227.42 3333
3227.96 3309
3228.49 3306
3229.03 3290
3229.57 3274
3230.10 3172
3230.64 3103
3231.18 3080
3231.71 3083
3232.25 3122
3232.79 3135
3233.32 3135
3233.86 3177
3234.40 3358
3234.93 3272
3235.47 3377
3236.01 3424
3236.54 3473
3237.08 3570
3237.62 3619
3238.15 3454
3238.69 3563
3239.23 3652
3239.77 3594
3240.30 3698
3240.84 3589
3241.38 3430
3241.92 3492
3242.45 3501
3242.99 3273
3243.53 3389
3244.07 3260
3244.60 3315
3245.14 3322
3245.68 3385
3246.22 3445
3246.75 3476
3247.29 3542
3247.83 3406
3248.37 3530
3248.91 3470
3249.44 3501
3249.98 3531
3250.52 3496
3251.06 3599
3251.60 3706
3252.14 3766
3252.67 3897
3253.21 3891
3253.75 3873
3254.29 3997
3254.83 3991
3255.37 4053
3255.90 4072
3256.44 4154
3256.98 3935
3257.52 3899
3258.06 4042
3258.60 4240
3259.14 4269
3259.68 4483
3260.21 4508
3260.75 4889
3261.29 4986
3261.83 5154
3262.37 5341
3262.91 5333
3263.45 5350
3263.99 5455
3264.53 5752
3265.07 5760
3265.61 6049
3266.15 6001
3266.69 5944
3267.23 5625
3267.76 5495
3268.30 5106
3268.84 4747
3269.38 4448
3269.92 4123
3270.46 3979
3271.00 4026
3271.54 3887
3272.08 3899
3272.62 3974
3273.16 3866
3273.70 3871
3274.24 4112
3274.78 4129
3275.32 4319
3275.86 4211
3276.40 4286
3276.94 4417
3277.48 4461
3278.03 4488
3278.57 4557
3279.11 4565
3279.65 4478
3280.19 4389
3280.73 4478
3281.27 4424
3281.81 4277
3282.35 4419
3282.89 4277
3283.43 4319
3283.97 4458
3284.51 4390
3285.05 4402
3285.60 4505
3286.14 4421
3286.68 4382
3287.22 4346
3287.76 4488
3288.30 4409
3288.84 4439
3289.38 4671
3289.93 4885
3290.47 5065
3291.01 5469
3291.55 5885
3292.09 5984
3292.63 6634
3293.18 7071
3293.72 7540
3294.26 7898
3294.80 7889
3295.34 7979
3295.88 7812
3296.43 7503
3296.97 7163
3297.51 6697
3298.05 6162
3298.59 5971
3299.14 5703
3299.68 5383
3300.22 5110
3300.76 4848
3301.31 4794
3301.85 4795
3302.39 4774
3302.93 4816
3303.48 4657
3304.02 4681
3304.56 4703
3305.10 4861
3305.65 4754
3306.19 4799
3306.73 4700
3307.27 4906
3307.82 4858
3308.36 4837
3308.90 4791
3309.45 4839
3309.99 4956
3310.53 4975
3311.07 5026
3311.62 5079
3312.16 5236
3312.70 5353
3313.25 5550
3313.79 5922
3314.33 6192
3314.88 6462
3315.42 6484
3315.97 6686
3316.51 6620
3317.05 6844
3317.60 6958
3318.14 7119
3318.68 7099
3319.23 7077
3319.77 7288
3320.32 7288
3320.86 7277
3321.40 7055
3321.95 6867
3322.49 6967
3323.04 6768
3323.58 6442
3324.12 6298
3324.67 6143
3325.21 6109
3325.76 6065
3326.30 5870
3326.85 6014
3327.39 5961
3327.93 5774
3328.48 5926
3329.02 6380
3329.57 6867
3330.11 7705
3330.66 8976
3331.20 10937
3331.75 13698
3332.29 16941
3332.84 20543
3333.38 24677
3333.93 28077
3334.47 30632
3335.02 32084
3335.56 31706
3336.11 30470
3336.65 28300
3337.20 25002
3337.74 21852
3338.29 18436
3338.83 15628
3339.38 13257
3339.92 11156
3340.47 9179
3341.02 7723
3341.56 6748
3342.11 6282
3342.65 5717
3343.20 5412
3343.74 5168
3344.29 5076
3344.84 4989
3345.38 4895
3345.93 4975
3346.47 4951
3347.02 4849
3347.57 4769
3348.11 4731
3348.66 4726
3349.21 4646
3349.75 4704
3350.30 4955
3350.84 4917
3351.39 4843
3351.94 4983
3352.48 5046
3353.03 5349
3353.58 5394
3354.12 5273
3354.67 5288
3355.22 5309
3355.76 5307
3356.31 5225
3356.86 5081
3357.40 4983
3357.95 4882
3358.50 4685
3359.05 4547
3359.59 4438
3360.14 4596
3360.69 4338
3361.23 4437
3361.78 4334
3362.33 4434
3362.88 4450
3363.42 4329
3363.97 4450
3364.52 4521
3365.07 4442
3365.61 4380
3366.16 4451
3366.71 4309
3367.26 4203
3367.80 4451
3368.35 4616
3368.90 4652
3369.45 4763
3370.00 5240
3370.54 5515
3371.09 5825
3371.64 6416
3372.19 6602
3372.74 6785
3373.28 6955
3373.83 6775
3374.38 6670
3374.93 6387
3375.48 5703
3376.03 5317
3376.57 5039
3377.12 4706
3377.67 4347
3378.22 4141
3378.77 4124
3379.32 4010
3379.87 3806
3380.42 3968
3380.96 3845
3381.51 3852
3382.06 3836
3382.61 3882
3383.16 3797
3383.71 3858
3384.26 3817
3384.81 3714
3385.36 3675
3385.91 3763
3386.45 3719
3387.00 3663
3387.55 3632
3388.10 3643
3388.65 3651
3389.20 3724
3389.75 3709
3390.30 3905
3390.85 3798
3391.40 3898
3391.95 3829
3392.50 3665
3393.05 3696
3393.60 3839
3394.15 3902
3394.70 3854
3395.25 3959
3395.80 3737
3396.35 3770
3396.90 3791
3397.45 3705
3398.00 3678
3398.55 3665
3399.10 3673
3399.65 3548
3400.20 3462
3400.75 3547
3401.30 3591
3401.85 3368
3402.40 3333
3402.95 3419
3403.50 3398
3404.06 3187
3404.61 3271
3405.16 3223
3405.71 3252
3406.26 3337
3406.81 3352
3407.36 3363
3407.91 3459
3408.46 3625
3409.01 3622
3409.56 3807
3410.12 3921
3410.67 4059
3411.22 4165
3411.77 4136
3412.32 4138
3412.87 4147
3413.42 3987
3413.98 3883
3414.53 3935
3415.08 3859
3415.63 3695
3416.18 3515
3416.73 3515
3417.29 3385
3417.84 3336
3418.39 3285
3418.94 3245
3419.49 3125
3420.05 3137
3420.60 3155
3421.15 3237
3421.70 3267
3422.25 3334
3422.81 3463
3423.36 3632
3423.91 3610
3424.46 3398
3425.01 3453
3425.57 3313
3426.12 3264
3426.67 3160
3427.23 3224
3427.78 3161
3428.33 3167
3428.88 3159
3429.44 3223
3429.99 3134
3430.54 3170
3431.09 3169
3431.65 3130
3432.20 3105
3432.75 3101
3433.31 3156
3433.86 3092
3434.41 3088
3434.97 3105
3435.52 3062
3436.07 3167
3436.63 3327
3437.18 3248
3437.73 3176
3438.29 3203
3438.84 3207
3439.39 3333
3439.95 3387
3440.50 3213
3441.05 3147
3441.61 3127
3442.16 3061
3442.72 3050
3443.27 3183
3443.82 3117
3444.38 3166
3444.93 3071
3445.48 2989
3446.04 2986
3446.59 3085
3447.15 3120
3447.70 3110
3448.26 3069
3448.81 3076
3449.36 3132
3449.92 3098
3450.47 3060
3451.03 3002
3451.58 2971
3452.14 3053
3452.69 3007
3453.25 2933
3453.80 2942
3454.36 3021
3454.91 2842
3455.47 2916
3456.02 3038
3456.58 2889
3457.13 2776
3457.69 2872
3458.24 2838
3458.80 2838
3459.35 2956
3459.91 2873
3460.46 2984
3461.02 2941
3461.57 2933
3462.13 3095
3462.68 3073
3463.24 3147
3463.79 3180
3464.35 3181
3464.90 3270
3465.46 3441
3466.02 3397
3466.57 3449
3467.13 3386
3467.68 3479
3468.24 3404
3468.80 3444
3469.35 3400
3469.91 3346
3470.46 3264
3471.02 3415
3471.58 3444
3472.13 3330
3472.69 3270
3473.24 3214
3473.80 3263
3474.36 3303
3474.91 3247
3475.47 3394
3476.03 3353
3476.58 3430
3477.14 3530
3477.70 3627
3478.25 3747
3478.81 3726
3479.37 4003
3479.92 3907
3480.48 3940
3481.04 3806
3481.59 3711
3482.15 3702
3482.71 3835
3483.26 3803
3483.82 3644
3484.38 3666
3484.94 3652
3485.49 3788
3486.05 3885
3486.61 3940
3487.17 4033
3487.72 4180
3488.28 4587
3488.84 4944
3489.40 5145
3489.95 5614
3490.51 5744
3491.07 5881
3491.63 5827
3492.18 6110
3492.74 5940
3493.30 5643
3493.86 5262
3494.42 5037
3494.97 5061
3495.53 5013
3496.09 5221
3496.65 5403
3497.21 5709
3497.76 6102
3498.32 6523
3498.88 6723
3499.44 7013
3500.00 7139
3500.56 7283
3501.11 7511
3501.67 7755
3502.23 8246
3502.79 8749
3503.35 9093
3503.91 9546
3504.47 9644
3505.03 9307
3505.58 9053
3506.14 8438
3506.70 7672
3507.26 7185
3507.82 6427
3508.38 5769
3508.94 5193
3509.50 4729
3510.06 4484
3510.62 4198
3511.17 4181
3511.73 3949
3512.29 3850
3512.85 3650
3513.41 3486
3513.97 3416
3514.53 3498
3515.09 3547
3515.65 3503
3516.21 3538
3516.77 3521
3517.33 3542
3517.89 3585
3518.45 3543
3519.01 3479
3519.57 3510
3520.13 3738
3520.69 3717
3521.25 3624
3521.81 3676
3522.37 3770
3522.93 3576
3523.49 3589
3524.05 3622
3524.61 3537
3525.17 3556
3525.73 3398
3526.29 3419
3526.85 3302
3527.41 3214
3527.97 3221
3528.54 3178
3529.10 3278
3529.66 3285
3530.22 3249
3530.78 3236
3531.34 3280
3531.90 3355
3532.46 3407
3533.02 3462
3533.58 3509
3534.14 3527
3534.71 3544
3535.27 3519
3535.83 3578
3536.39 3679
3536.95 3661
3537.51 3544
3538.07 3632
3538.64 3613
3539.20 3544
3539.76 3663
3540.32 3760
3540.88 3712
3541.44 3805
3542.00 3850
3542.57 3995
3543.13 3892
3543.69 3950
3544.25 3790
3544.81 3804
3545.38 3638
3545.94 3475
3546.50 3455
3547.06 3422
3547.62 3216
3548.19 3182
3548.75 3265
3549.31 3244
3549.87 3212
3550.44 3265
3551.00 3424
3551.56 3383
3552.12 3486
3552.69 3529
3553.25 3627
3553.81 3677
3554.37 3701
3554.94 3706
3555.50 3745
3556.06 3601
3556.63 3516
3557.19 3535
3557.75 3445
3558.31 3450
3558.88 3371
3559.44 3270
3560.00 3276
3560.57 3281
3561.13 3331
3561.69 3290
3562.26 3170
3562.82 3159
3563.38 3238
3563.95 3340
3564.51 3151
3565.07 3192
3565.64 3119
3566.20 3132
3566.77 3031
3567.33 2949
3567.89 2959
3568.46 3099
3569.02 2899
3569.59 2997
3570.15 3067
3570.71 3128
3571.28 3193
3571.84 3152
3572.41 3173
3572.97 3168
3573.53 3244
3574.10 3253
3574.66 3177
3575.23 3203
3575.79 3430
3576.36 3366
3576.92 3381
3577.48 3324
3578.05 3306
3578.61 3235
3579.18 3227
3579.74 3247
3580.31 3130
3580.87 3176
3581.44 3113
3582.00 3089
3582.57 3024
3583.13 2926
3583.70 3059
3584.26 3073
3584.83 3030
3585.39 2997
3585.96 2876
3586.52 2832
3587.09 2867
3587.65 2811
3588.22 2910
3588.79 2961
3589.35 3044
3589.92 3031
3590.48 3077
3591.05 3164
3591.61 3178
3592.18 3154
3592.74 3153
3593.31 3171
3593.88 3252
3594.44 3348
3595.01 3232
3595.57 3171
3596.14 3233
3596.71 3248
3597.27 3214
3597.84 3257
3598.40 3190
3598.97 3186
3599.54 3157
3600.10 3151
3600.67 3128
3601.24 3167
3601.80 3231
3602.37 3131
3602.94 3164
3603.50 3072
3604.07 3053
3604.64 2915
3605.20 3002
3605.77 2934
3606.34 2787
3606.90 2784
3607.47 2874
3608.04 2967
3608.60 2956
3609.17 2842
3609.74 2931
3610.30 2904
3610.87 2966
3611.44 2927
3612.01 3066
3612.57 3218
3613.14 3444
3613.71 3707
3614.28 4069
3614.84 4686
3615.41 5298
3615.98 5936
3616.55 6586
3617.11 7065
3617.68 7118
3618.25 6878
3618.82 6585
3619.39 6257
3619.95 5625
3620.52 5279
3621.09 4523
3621.66 4133
3622.23 3754
3622.79 3529
3623.36 3384
3623.93 3271
3624.50 3113
3625.07 2954
3625.63 2951
3626.20 2850
3626.77 2868
3627.34 2895
3627.91 2872
3628.48 2867
3629.05 2919
3629.61 2921
3630.18 2931
3630.75 2945
3631.32 2965
3631.89 2923
3632.46 2841
3633.03 2918
3633.60 2998
3634.16 2891
3634.73 2785
3635.30 2848
3635.87 2902
3636.44 2990
3637.01 2975
3637.58 3049
3638.15 3101
3638.72 3086
3639.29 3236
3639.86 3326
3640.43 3552
3641.00 3578
3641.57 3547
3642.14 3607
3642.71 3686
3643.27 3442
3643.84 3516
3644.41 3587
3644.98 3543
3645.55 3597
3646.12 3541
3646.69 3490
3647.26 3560
3647.83 3545
3648.40 3574
3648.97 3392
3649.54 3428
3650.12 3570
3650.69 3616
3651.26 3663
3651.83 3747
3652.40 3804
3652.97 3890
3653.54 3940
3654.11 3859
3654.68 4148
3655.25 4171
3655.82 4074
3656.39 4130
3656.96 4194
3657.53 4265
3658.10 4244
3658.67 4341
3659.25 4369
3659.82 4311
3660.39 4124
3660.96 3927
3661.53 3759
3662.10 3632
3662.67 3580
3663.24 3579
3663.81 3658
3664.39 3903
3664.96 3972
3665.53 3932
3666.10 3959
3666.67 3895
3667.24 3990
3667.81 3992
3668.39 3729
3668.96 3641
3669.53 3478
3670.10 3381
3670.67 3360
3671.25 3383
3671.82 3469
3672.39 3432
3672.96 3463
3673.53 3483
3674.11 3425
3674.68 3634
3675.25 3736
3675.82 3626
3676.39 3623
3676.97 3658
3677.54 3569
3678.11 3606
3678.68 3509
3679.26 3541
3679.83 3479
3680.40 3471
3680.97 3381
3681.55 3374
3682.12 3296
3682.69 3322
3683.27 3378
3683.84 3408
3684.41 3505
3684.98 3596
3685.56 3599
3686.13 3796
3686.70 3962
3687.28 4065
3687.85 4335
3688.42 4298
3689.00 4395
3689.57 4320
3690.14 4189
3690.72 3956
3691.29 3841
3691.86 3717
3692.44 3697
3693.01 3563
3693.58 3485
3694.16 3349
3694.73 3229
3695.31 3160
3695.88 3171
3696.45 3120
3697.03 3102
3697.60 3167
3698.18 3197
3698.75 3281
3699.32 3225
3699.90 3115
3700.47 3255
3701.05 3211
3701.62 3285
3702.19 3327
3702.77 3291
3703.34 3311
3703.92 3229
3704.49 3236
3705.07 3375
3705.64 3179
3706.22 3238
3706.79 3126
3707.37 3037
3707.94 3165
3708.51 3110
3709.09 3036
3709.66 3109
3710.24 3160
3710.81 3131
3711.39 3077
3711.96 2976
3712.54 3229
3713.11 3130
3713.69 3151
3714.27 3298
3714.84 3173
3715.42 3333
3715.99 3391
3716.57 3394
3717.14 3456
3717.72 3373
3718.29 3460
3718.87 3436
3719.44 3409
3720.02 3336
3720.60 3345
3721.17 3239
3721.75 3269
3722.32 3229
3722.90 3128
3723.47 2963
3724.05 2931
3724.63 3109
3725.20 2980
3725.78 3076
3726.36 3053
3726.93 3139
3727.51 3184
3728.08 3417
3728.66 3472
3729.24 3503
3729.81 3794
3730.39 3924
3730.97 4094
3731.54 4292
3732.12 4174
3732.70 4148
3733.27 4219
3733.85 4128
3734.43 3972
3735.00 3813
3735.58 3776
3736.16 3686
3736.73 3490
3737.31 3297
3737.89 3283
3738.47 3340
3739.04 3169
3739.62 3160
3740.20 3175
3740.77 3059
3741.35 2995
3741.93 3016
3742.51 3100
3743.08 3065
3743.66 3007
3744.24 3131
3744.82 3204
3745.39 3015
3745.97 3133
3746.55 3145
3747.13 3151
3747.71 3062
3748.28 2981
3748.86 2971
3749.44 3002
3750.02 2887
3750.59 2925
3751.17 2971
3751.75 2970
3752.33 2922
3752.91 2906
3753.49 2894
3754.06 3042
3754.64 3009
3755.22 3138
3755.80 3326
3756.38 3434
3756.96 3533
3757.53 3575
3758.11 3657
3758.69 3726
3759.27 3781
3759.85 3577
3760.43 3492
3761.01 3534
3761.59 3368
3762.17 3296
3762.74 3198
3763.32 3107
3763.90 3104
3764.48 3135
3765.06 2992
3765.64 2867
3766.22 2900
3766.80 2721
3767.38 2790
3767.96 2958
3768.54 2953
3769.12 2924
3769.70 3073
3770.27 3070
3770.85 3013
3771.43 2992
3772.01 2966
3772.59 2926
3773.17 2879
3773.75 2945
3774.33 2923
3774.91 2821
3775.49 2873
3776.07 2860
3776.65 2841
3777.23 2762
3777.81 2817
3778.39 2784
3778.97 2734
3779.55 2831
3780.13 2719
3780.71 2727
3781.29 2818
3781.88 2770
3782.46 2780
3783.04 2773
3783.62 2826
3784.20 2818
3784.78 2905
3785.36 2810
3785.94 2920
3786.52 2928
3787.10 2913
3787.68 2922
3788.26 2915
3788.84 2874
3789.43 2780
3790.01 2795
3790.59 2747
3791.17 2911
3791.75 2846
3792.33 2864
3792.91 2918
3793.49 2885
3794.08 2924
3794.66 2971
3795.24 2882
3795.82 3005
3796.40 2973
3796.98 3033
3797.56 3144
3798.15 3150
3798.73 3101
3799.31 3189
3799.89 3276
3800.47 3350
3801.06 3311
3801.64 3173
3802.22 3178
3802.80 3201
3803.38 3248
3803.97 3192
3804.55 3077
3805.13 3114
3805.71 3219
3806.29 3234
3806.88 3298
3807.46 3099
3808.04 3322
3808.62 3407
3809.21 3314
3809.79 3358
3810.37 3385
3810.95 3160
3811.54 3249
3812.12 3226
3812.70 3321
3813.29 3456
3813.87 3492
3814.45 3458
3815.03 3388
3815.62 3443
3816.20 3391
3816.78 3299
3817.37 3247
3817.95 3076
3818.53 3077
3819.12 2930
3819.70 2815
3820.28 2844
3820.87 2776
3821.45 2944
3822.03 2842
3822.62 2844
3823.20 2691
3823.78 2708
3824.37 2720
3824.95 2713
3825.54 2781
3826.12 2824
3826.70 2820
3827.29 2808
3827.87 2938
3828.46 2894
3829.04 2904
3829.62 2919
3830.21 2995
3830.79 2995
3831.38 3019
3831.96 3122
3832.54 3194
3833.13 3114
3833.71 3035
3834.30 2955
3834.88 3016
3835.47 2992
3836.05 3002
3836.64 2962
3837.22 3131
3837.81 3120
3838.39 3076
3838.98 2994
3839.56 2991
3840.15 2951
3840.73 2931
3841.31 2841
3841.90 2799
3842.49 2915
3843.07 2920
3843.66 2759
3844.24 2936
3844.83 2939
3845.41 2867
3846.00 2934
3846.58 3010
3847.17 2916
3847.75 2888
3848.34 2887
3848.92 2939
3849.51 2992
3850.10 2993
3850.68 3042
3851.27 3064
3851.85 3063
3852.44 3182
3853.02 3089
3853.61 3060
3854.20 3079
3854.78 3228
3855.37 3231
3855.95 3530
3856.54 3749
3857.13 4158
3857.71 4637
3858.30 5195
3858.89 5871
3859.47 6697
3860.06 7249
3860.64 7654
3861.23 7957
3861.82 8023
3862.40 7576
3862.99 6982
3863.58 6487
3864.16 6089
3864.75 5863
3865.34 5555
3865.92 5327
3866.51 5324
3867.10 5350
3867.69 5123
3868.27 4533
3868.86 4117
3869.45 3863
3870.03 3950
3870.62 3869
3871.21 3807
3871.80 3966
3872.38 3948
3872.97 4017
3873.56 4001
3874.15 3920
3874.73 3794
3875.32 3921
3875.91 3749
3876.50 3593
3877.08 3558
3877.67 3491
3878.26 3505
3878.85 3470
3879.43 3354
3880.02 3328
3880.61 3166
3881.20 3093
3881.79 3056
3882.37 3065
3882.96 3068
3883.55 3166
3884.14 3079
3884.73 3101
3885.32 3184
3885.90 3252
3886.49 3402
3887.08 3474
3887.67 3442
3888.26 3441
3888.85 3579
3889.44 3593
3890.02 3728
3890.61 3671
3891.20 3741
3891.79 3811
3892.38 3880
3892.97 3985
3893.56 4168
3894.15 4104
3894.74 4087
3895.32 4174
3895.91 4145
3896.50 4060
3897.09 3967
3897.68 3973
3898.27 4033
3898.86 3941
3899.45 3912
3900.04 3783
3900.63 3682
3901.22 3706
3901.81 3554
3902.40 3407
3902.99 3306
3903.58 3139
3904.17 3107
3904.76 3087
3905.35 2890
3905.94 2864
3906.53 2865
3907.12 2894
3907.71 2765
3908.30 2858
3908.89 2889
3909.48 2824
3910.07 2745
3910.66 2663
3911.25 2737
3911.84 2753
3912.43 2773
3913.02 2723
3913.61 2717
3914.20 2684
3914.79 2761
3915.38 2742
3915.97 2739
3916.56 2712
3917.15 2757
3917.74 2722
3918.33 2669
3918.92 2660
3919.52 2657
3920.11 2743
3920.70 2661
3921.29 2646
3921.88 2694
3922.47 2630
3923.06 2719
3923.65 2617
3924.24 2724
3924.84 2697
3925.43 2716
3926.02 2626
3926.61 2603
3927.20 2640
3927.79 2688
3928.38 2733
3928.98 2724
3929.57 2758
3930.16 2666
3930.75 2727
3931.34 2654
3931.93 2647
3932.53 2589
3933.12 2619
3933.71 2678
3934.30 2629
3934.89 2772
3935.49 2767
3936.08 2807
3936.67 2778
3937.26 2808
3937.86 2815
3938.45 2762
3939.04 2827
3939.63 2756
3940.23 2863
3940.82 2781
3941.41 2744
3942.00 2760
3942.60 2693
3943.19 2637
3943.78 2634
3944.37 2616
3944.97 2622
3945.56 2574
3946.15 2591
3946.75 2619
3947.34 2553
3947.93 2575
3948.52 2578
3949.12 2561
3949.71 2671
3950.30 2683
3950.90 2709
3951.49 2713
3952.08 2711
3952.68 2673
3953.27 2710
3953.86 2606
3954.46 2639
3955.05 2753
3955.65 2718
3956.24 2609
3956.83 2601
3957.43 2658
3958.02 2682
3958.61 2552
3959.21 2633
3959.80 2617
3960.40 2539
3960.99 2548
3961.58 2574
3962.18 2581
3962.77 2694
3963.37 2760
3963.96 2905
3964.55 3042
3965.15 3145
3965.74 3273
3966.34 3205
3966.93 3177
3967.53 3152
3968.12 3134
3968.72 3017
3969.31 2952
3969.91 2801
3970.50 2830
3971.10 2685
3971.69 2609
3972.28 2630
3972.88 2587
3973.47 2611
3974.07 2643
3974.66 2593
3975.26 2556
3975.85 2689
3976.45 2654
3977.05 2663
3977.64 2689
3978.24 2616
3978.83 2634
3979.43 2639
3980.02 2637
3980.62 2523
3981.21 2541
3981.81 2495
3982.40 2532
3983.00 2536
3983.60 2648
3984.19 2692
3984.79 2642
3985.38 2686
3985.98 2710
3986.58 2587
3987.17 2623
3987.77 2538
3988.36 2636
3988.96 2649
3989.56 2745
3990.15 2672
3990.75 2748
3991.34 2749
3991.94 2767
3992.54 2909
3993.13 2837
3993.73 2877
3994.33 2885
3994.92 2873
3995.52 2963
3996.12 2994
3996.71 2838
3997.31 2856
3997.91 2987
3998.50 2893
3999.10 2804
3999.70 2930
4000.29 2914
4000.89 2833
4001.49 2931
4002.09 2911
4002.68 2909
4003.28 2969
4003.88 3128
4004.47 3105
4005.07 3165
4005.67 2973
4006.27 2946
4006.86 3020
4007.46 3001
4008.06 2932
4008.66 2927
4009.25 2859
4009.85 2884
4010.45 2948
4011.05 2926
4011.64 2794
4012.24 2896
4012.84 3081
4013.44 3204
4014.04 3278
4014.63 3489
4015.23 3667
4015.83 3729
4016.43 3691
4017.03 3784
4017.63 3600
4018.22 3511
4018.82 3169
4019.42 3124
4020.02 3056
4020.62 2904
4021.22 2870
4021.81 2690
4022.41 2781
4023.01 2822
4023.61 2801
4024.21 2785
4024.81 2799
4025.41 2695
4026.01 2699
4026.60 2703
4027.20 2803
4027.80 2774
4028.40 2791
4029.00 2811
4029.60 2700
4030.20 2748
4030.80 2802
4031.40 2857
4032.00 2839
4032.60 2786
4033.20 2797
4033.80 2798
4034.39 2728
4034.99 2661
4035.59 2666
4036.19 2746
4036.79 2807
4037.39 2759
4037.99 2654
4038.59 2777
4039.19 2711
4039.79 2690
4040.39 2742
4040.99 2704
4041.59 2756
4042.19 2689
4042.79 2801
4043.39 2833
4043.99 2856
4044.59 2744
4045.19 2760
4045.79 2773
4046.39 2822
4046.99 2804
4047.60 2710
4048.20 2862
4048.80 2779
4049.40 2815
4050.00 2858
4050.60 2942
4051.20 2863
4051.80 2900
4052.40 2903
4053.00 2821
4053.60 2831
4054.20 2937
4054.80 2841
4055.41 2787
4056.01 2714
4056.61 2717
4057.21 2674
4057.81 2561
4058.41 2681
4059.01 2570
4059.61 2626
4060.22 2530
4060.82 2516
4061.42 2445
4062.02 2354
4062.62 2426
4063.22 2455
4063.82 2398
4064.43 2516
4065.03 2442
4065.63 2420
4066.23 2449
4066.83 2423
4067.44 2352
4068.04 2394
4068.64 2418
4069.24 2469
4069.84 2516
4070.45 2528
4071.05 2543
4071.65 2549
4072.25 2517
4072.86 2438
4073.46 2507
4074.06 2513
4074.66 2523
4075.27 2564
4075.87 2584
4076.47 2460
4077.07 2520
4077.68 2490
4078.28 2508
4078.88 2535
4079.48 2506
4080.09 2497
4080.69 2659
4081.29 2649
4081.90 2588
4082.50 2689
4083.10 2715
4083.71 2726
4084.31 2692
4084.91 2696
4085.52 2594
4086.12 2705
4086.72 2716
4087.33 2772
4087.93 2777
4088.53 2686
4089.14 2748
4089.74 2890
4090.34 3025
4090.95 3151
4091.55 3334
4092.15 3638
4092.76 3994
4093.36 4274
4093.97 4387
4094.57 4415
4095.17 4373
4095.78 4262
4096.38 3950
4096.99 3643
4097.59 3380
4098.19 3293
4098.80 2894
4099.40 2938
4100.01 2724
4100.61 2598
4101.22 2534
4101.82 2377
4102.43 2430
4103.03 2323
4103.63 2263
4104.24 2287
4104.84 2364
4105.45 2407
4106.05 2432
4106.66 2378
4107.26 2298
4107.87 2382
4108.47 2346
4109.08 2373
4109.68 2404
4110.29 2405
4110.89 2357
4111.50 2354
4112.10 2337
4112.71 2406
4113.31 2348
4113.92 2339
4114.53 2412
4115.13 2402
4115.74 2264
4116.34 2373
4116.95 2336
4117.55 2355
4118.16 2471
4118.76 2525
4119.37 2475
4119.98 2587
4120.58 2636
4121.19 2574
4121.79 2504
4122.40 2565
4123.01 2672
4123.61 2592
4124.22 2550
4124.82 2578
4125.43 2630
4126.04 2579
4126.64 2523
4127.25 2637
4127.86 2626
4128.46 2657
4129.07 2562
4129.68 2546
4130.28 2617
4130.89 2712
4131.50 2760
4132.10 2697
4132.71 2773
4133.32 2766
4133.92 2773
4134.53 2740
4135.14 2699
4135.74 2605
4136.35 2512
4136.96 2473
4137.56 2600
4138.17 2555
4138.78 2617
4139.39 2696
4139.99 2590
4140.60 2637
4141.21 2676
4141.82 2715
4142.42 2634
4143.03 2643
4143.64 2523
4144.25 2560
4144.85 2607
4145.46 2521
4146.07 2493
4146.68 2394
4147.28 2334
4147.89 2377
4148.50 2357
4149.11 2354
4149.72 2413
4150.32 2482
4150.93 2494
4151.54 2389
4152.15 2393
4152.76 2385
4153.37 2483
4153.97 2427
4154.58 2403
4155.19 2405
4155.80 2328
4156.41 2350
4157.02 2267
4157.62 2332
4158.23 2265
4158.84 2345
4159.45 2401
4160.06 2363
4160.67 2360
4161.28 2440
4161.89 2405
4162.49 2451
4163.10 2438
4163.71 2473
4164.32 2538
4164.93 2543
4165.54 2559
4166.15 2586
4166.76 2581
4167.37 2505
4167.98 2484
4168.59 2521
4169.20 2575
4169.81 2607
4170.42 2607
4171.02 2640
4171.63 2638
4172.24 2527
4172.85 2578
4173.46 2533
4174.07 2535
4174.68 2590
4175.29 2673
4175.90 2609
4176.51 2562
4177.12 2602
4177.73 2634
4178.34 2522
4178.95 2452
4179.56 2502
4180.17 2474
4180.78 2499
4181.39 2481
4182.00 2566
4182.61 2479
4183.23 2451
4183.84 2528
4184.45 2478
4185.06 2467
4185.67 2443
4186.28 2373
4186.89 2436
4187.50 2461
4188.11 2360
4188.72 2433
4189.33 2509
4189.94 2607
4190.55 2656
4191.17 2804
4191.78 2835
4192.39 2989
4193.00 3039
4193.61 3142
4194.22 3178
4194.83 3307
4195.44 3244
4196.06 3217
4196.67 3203
4197.28 3036
4197.89 3072
4198.50 2993
4199.11 2916
4199.72 2747
4200.34 2759
4200.95 2805
4201.56 2754
4202.17 2736
4202.78 2675
4203.40 2670
4204.01 2717
4204.62 2659
4205.23 2684
4205.84 2670
4206.46 2694
4207.07 2740
4207.68 2741
4208.29 2748
4208.90 2665
4209.52 2759
4210.13 2831
4210.74 2738
4211.35 2717
4211.97 2793
4212.58 2839
4213.19 2934
4213.80 2898
4214.42 2899
4215.03 2919
4215.64 3106
4216.26 3200
4216.87 3400
4217.48 3403
4218.09 3732
4218.71 3876
4219.32 4140
4219.93 4424
4220.55 4634
4221.16 4979
4221.77 5072
4222.39 5182
4223.00 5169
4223.61 5212
4224.23 5301
4224.84 5452
4225.45 5353
4226.07 5414
4226.68 5682
4227.30 5645
4227.91 5643
4228.52 5419
4229.14 5145
4229.75 4860
4230.36 4596
4230.98 4139
4231.59 3872
4232.21 3665
4232.82 3562
4233.43 3472
4234.05 3317
4234.66 3186
4235.28 3086
4235.89 3190
4236.51 3122
4237.12 3082
4237.73 2981
4238.35 3072
4238.96 2927
4239.58 2834
4240.19 2961
4240.81 2944
4241.42 2850
4242.04 2711
4242.65 2712
4243.27 2801
4243.88 2869
4244.50 2776
4245.11 2800
4245.73 2871
4246.34 3008
4246.96 2913
4247.57 3005
4248.19 3031
4248.80 3007
4249.42 2834
4250.03 2907
4250.65 2983
4251.26 2879
4251.88 2702
4252.49 2739
4253.11 2754
4253.72 2805
4254.34 2668
4254.96 2819
4255.57 2830
4256.19 2852
4256.80 2858
4257.42 2922
4258.03 2944
4258.65 2981
4259.27 2851
4259.88 2911
4260.50 2952
4261.12 2923
4261.73 2869
4262.35 2873
4262.96 2899
4263.58 2890
4264.20 2912
4264.81 2997
4265.43 2980
4266.05 2982
4266.66 2944
4267.28 3031
4267.90 2926
4268.51 2963
4269.13 2960
4269.75 3064
4270.36 2933
4270.98 2802
4271.60 2785
4272.21 2738
4272.83 2720
4273.45 2753
4274.06 2776
4274.68 2751
4275.30 2754
4275.92 2752
4276.53 2601
4277.15 2656
4277.77 2548
4278.38 2587
4279.00 2514
4279.62 2461
4280.24 2405
4280.85 2440
4281.47 2510
4282.09 2502
4282.71 2540
4283.32 2553
4283.94 2575
4284.56 2559
4285.18 2656
4285.80 2696
4286.41 2625
4287.03 2629
4287.65 2615
4288.27 2518
4288.89 2496
4289.50 2599
4290.12 2412
4290.74 2466
4291.36 2450
4291.98 2686
4292.60 2480
4293.21 2455
4293.83 2525
4294.45 2512
4295.07 2474
4295.69 2533
4296.31 2580
4296.93 2606
4297.54 2603
4298.16 2492
4298.78 2540
4299.40 2518
4300.02 2531
4300.64 2567
4301.26 2534
4301.88 2541
4302.50 2546
4303.12 2578
4303.73 2570
4304.35 2610
4304.97 2617
4305.59 2604
4306.21 2640
4306.83 2833
4307.45 2817
4308.07 2854
4308.69 3004
4309.31 3164
4309.93 3202
4310.55 3180
4311.17 3122
4311.79 3060
4312.41 2910
4313.03 2857
4313.65 2742
4314.27 2614
4314.89 2588
4315.51 2628
4316.13 2503
4316.75 2517
4317.37 2558
4317.99 2500
4318.61 2514
4319.23 2494
4319.85 2571
4320.47 2449
4321.09 2395
4321.71 2511
4322.33 2478
4322.95 2516
4323.57 2624
4324.19 2687
4324.81 2690
4325.43 2610
4326.05 2542
4326.68 2673
4327.30 2589
4327.92 2602
4328.54 2545
4329.16 2609
4329.78 2566
4330.40 2624
4331.02 2625
4331.64 2703
4332.26 2606
4332.89 2591
4333.51 2507
4334.13 2593
4334.75 2649
4335.37 2648
4335.99 2907
4336.61 2803
4337.24 2954
4337.86 2925
4338.48 2940
4339.10 2949
4339.72 2894
4340.34 2889
4340.97 2941
4341.59 3000
4342.21 2953
4342.83 3167
4343.45 3173
4344.08 3342
4344.70 3568
4345.32 3822
4345.94 3962
4346.57 4056
4347.19 4076
4347.81 3872
4348.43 3588
4349.05 3372
4349.68 3239
4350.30 3042
4350.92 2946
4351.54 2876
4352.17 2867
4352.79 2770
4353.41 2770
4354.04 2792
4354.66 2712
4355.28 2634
4355.90 2638
4356.53 2630
4357.15 2763
4357.77 2691
4358.40 2799
4359.02 2763
4359.64 2683
4360.27 2805
4360.89 2846
4361.51 2886
4362.14 2866
4362.76 2740
4363.38 2759
4364.01 2848
4364.63 2852
4365.25 2950
4365.88 2908
4366.50 2942
4367.12 2882
4367.75 2863
4368.37 2874
4369.00 2776
4369.62 2868
4370.24 2763
4370.87 2717
4371.49 2761
4372.12 2836
4372.74 2766
4373.36 2834
4373.99 2923
4374.61 2901
4375.24 3067
4375.86 3056
4376.49 2992
4377.11 3051
4377.73 3135
4378.36 3144
4378.98 3205
4379.61 3322
4380.23 3314
4380.86 3398
4381.48 3489
4382.11 3516
4382.73 3605
4383.36 3751
4383.98 3940
4384.61 3857
4385.23 3916
4385.86 4076
4386.48 4135
4387.11 4399
4387.73 4707
4388.36 5277
4388.98 6112
4389.61 6995
4390.23 7462
4390.86 8114
4391.48 7980
4392.11 7731
4392.74 7310
4393.36 6582
4393.99 5692
4394.61 5081
4395.24 4696
4395.86 4614
4396.49 4429
4397.12 4556
4397.74 4663
4398.37 4882
4398.99 4961
4399.62 4913
4400.25 4853
4400.87 4628
4401.50 4422
4402.12 4165
4402.75 4103
4403.38 3890
4404.00 3938
4404.63 3742
4405.26 3830
4405.88 3901
4406.51 3974
4407.14 3997
4407.76 3823
4408.39 3747
4409.02 3659
4409.64 3724
4410.27 3773
4410.90 3627
4411.52 3516
4412.15 3519
4412.78 3442
4413.40 3284
4414.03 3227
4414.66 3208
4415.29 3300
4415.91 3262
4416.54 3231
4417.17 3196
4417.79 3141
4418.42 3224
4419.05 3164
4419.68 3005
4420.30 3048
4420.93 2956
4421.56 2907
4422.19 2862
4422.81 2832
4423.44 2838
4424.07 2758
4424.70 2727
4425.33 2786
4425.95 2818
4426.58 2698
4427.21 2605
4427.84 2631
4428.47 2771
4429.09 2726
4429.72 2711
4430.35 2785
4430.98 2700
4431.61 2655
4432.23 2658
4432.86 2638
4433.49 2650
4434.12 2611
4434.75 2606
4435.38 2516
4436.01 2533
4436.63 2631
4437.26 2526
4437.89 2598
4438.52 2525
4439.15 2482
4439.78 2488
4440.41 2584
4441.04 2529
4441.67 2431
4442.29 2412
4442.92 2453
4443.55 2427
4444.18 2404
4444.81 2289
4445.44 2459
4446.07 2512
4446.70 2536
4447.33 2518
4447.96 2541
4448.59 2495
4449.22 2391
4449.85 2439
4450.48 2394
4451.11 2343
4451.74 2451
4452.37 2409
4453.00 2367
4453.63 2373
4454.26 2348
4454.89 2403
4455.52 2333
4456.15 2387
4456.78 2400
4457.41 2404
4458.04 2353
4458.67 2277
4459.30 2258
4459.93 2292
4460.56 2267
4461.19 2297
4461.82 2233
4462.45 2283
4463.08 2243
4463.71 2291
4464.34 2226
4464.97 2261
4465.60 2323
4466.23 2280
4466.86 2252
4467.49 2249
4468.12 2226
4468.76 2270
4469.39 2222
4470.02 2248
4470.65 2277
4471.28 2195
4471.91 2173
4472.54 2153
4473.17 2209
4473.80 2271
4474.44 2195
4475.07 2222
4475.70 2217
4476.33 2311
4476.96 2281
4477.59 2228
4478.22 2233
4478.86 2240
4479.49 2253
4480.12 2245
4480.75 2292
4481.38 2304
4482.02 2366
4482.65 2245
4483.28 2343
4483.91 2450
4484.54 2342
4485.18 2403
4485.81 2380
4486.44 2318
4487.07 2275
4487.70 2276
4488.34 2287
4488.97 2218
4489.60 2248
4490.23 2319
4490.87 2286
4491.50 2361
4492.13 2305
4492.76 2326
4493.40 2339
4494.03 2333
4494.66 2369
4495.30 2312
4495.93 2275
4496.56 2336
4497.19 2317
4497.83 2396
4498.46 2480
4499.09 2372
4499.73 2433
4500.36 2526
4500.99 2541
4501.63 2513
4502.26 2568
4502.89 2656
4503.53 2603
4504.16 2584
4504.79 2502
4505.43 2435
4506.06 2418
4506.69 2395
4507.33 2416
4507.96 2484
4508.59 2487
4509.23 2416
4509.86 2323
4510.50 2363
4511.13 2485
4511.76 2498
4512.40 2501
4513.03 2540
4513.67 2478
4514.30 2560
4514.93 2575
4515.57 2458
4516.20 2475
4516.84 2522
4517.47 2477
4518.11 2513
4518.74 2448
4519.37 2438
4520.01 2515
4520.64 2554
4521.28 2601
4521.91 2699
4522.55 2701
4523.18 2744
4523.82 2816
4524.45 2840
4525.09 3006
4525.72 3228
4526.36 3479
4526.99 3884
4527.63 4468
4528.26 5357
4528.90 6261
4529.53 7073
4530.17 8156
4530.80 8616
4531.44 8984
4532.07 8718
4532.71 8448
4533.34 7670
4533.98 6707
4534.62 5805
4535.25 4956
4535.89 4311
4536.52 3906
4537.16 3376
4537.79 3038
4538.43 2880
4539.07 2691
4539.70 2540
4540.34 2552
4540.97 2551
4541.61 2495
4542.25 2403
4542.88 2393
4543.52 2466
4544.15 2415
4544.79 2383
4545.43 2324
4546.06 2319
4546.70 2307
4547.34 2293
4547.97 2220
4548.61 2149
4549.25 2188
4549.88 2208
4550.52 2371
4551.16 2416
4551.79 2447
4552.43 2469
4553.07 2457
4553.70 2600
4554.34 2611
4554.98 2576
4555.61 2579
4556.25 2537
4556.89 2571
4557.53 2578
4558.16 2630
4558.80 2681
4559.44 2669
4560.07 2803
4560.71 2694
4561.35 2714
4561.99 2684
4562.62 2717
4563.26 2665
4563.90 2780
4564.54 2894
4565.18 2954
4565.81 2943
4566.45 3106
4567.09 3349
4567.73 3489
4568.36 3612
4569.00 3602
4569.64 3560
4570.28 3449
4570.92 3504
4571.55 3269
4572.19 3117
4572.83 2947
4573.47 2885
4574.11 2708
4574.75 2632
4575.38 2593
4576.02 2437
4576.66 2431
4577.30 2401
4577.94 2261
4578.58 2263
4579.22 2271
4579.85 2371
4580.49 2226
4581.13 2284
4581.77 2264
4582.41 2273
4583.05 2351
4583.69 2323
4584.33 2318
4584.97 2276
4585.61 2269
4586.24 2219
4586.88 2308
4587.52 2252
4588.16 2223
4588.80 2209
4589.44 2273
4590.08 2281
4590.72 2261
4591.36 2247
4592.00 2312
4592.64 2179
4593.28 2210
4593.92 2202
4594.56 2106
4595.20 2104
4595.84 2153
4596.48 2031
4597.12 2110
4597.76 2105
4598.40 2183
4599.04 2243
4599.68 2179
4600.32 2206
4600.96 2191
4601.60 2152
4602.24 2217
4602.88 2316
4603.52 2287
4604.16 2472
4604.80 2463
4605.44 2463
4606.08 2406
4606.72 2474
4607.36 2594
4608.00 2452
4608.64 2531
4609.28 2486
4609.93 2416
4610.57 2317
4611.21 2315
4611.85 2199
4612.49 2207
4613.13 2209
4613.77 2118
4614.41 2081
4615.05 2072
4615.69 2114
4616.34 2100
4616.98 2041
4617.62 2014
4618.26 2065
4618.90 2051
4619.54 2007
4620.18 2021
4620.83 2058
4621.47 1985
4622.11 2053
4622.75 2053
4623.39 2032
4624.03 2129
4624.68 2099
4625.32 2073
4625.96 2085
4626.60 2082
4627.24 2074
4627.89 2076
4628.53 2008
4629.17 2061
4629.81 2039
4630.45 2015
4631.10 2191
4631.74 2155
4632.38 2126
4633.02 2116
4633.67 2131
4634.31 2090
4634.95 2121
4635.59 2201
4636.24 2301
4636.88 2304
4637.52 2432
4638.17 2394
4638.81 2485
4639.45 2410
4640.09 2408
4640.74 2323
4641.38 2368
4642.02 2319
4642.67 2315
4643.31 2246
4643.95 2212
4644.60 2155
4645.24 2170
4645.88 2272
4646.53 2216
4647.17 2137
4647.81 2084
4648.46 2121
4649.10 2104
4649.74 2146
4650.39 2154
4651.03 2232
4651.67 2282
4652.32 2304
4652.96 2349
4653.61 2168
4654.25 2130
4654.89 2160
4655.54 2148
4656.18 2046
4656.83 2066
4657.47 1945
4658.11 2009
4658.76 2031
4659.40 1934
4660.05 2071
4660.69 2089
4661.33 2127
4661.98 1998
4662.62 1986
4663.27 1955
4663.91 1984
4664.56 1967
4665.20 1899
4665.85 1804
4666.49 1991
4667.14 1937
4667.78 1966
4668.43 1959
4669.07 1978
4669.72 1946
4670.36 1884
4671.01 1958
4671.65 1966
4672.30 1997
4672.94 1949
4673.59 1972
4674.23 1961
4674.88 1953
4675.52 1887
4676.17 1915
4676.81 1897
4677.46 1966
4678.10 2000
4678.75 1947
4679.40 2027
4680.04 1985
4680.69 2044
4681.33 2027
4681.98 1980
4682.62 2023
4683.27 1994
4683.92 2042
4684.56 1969
4685.21 2030
4685.85 2020
4686.50 2000
4687.15 2034
4687.79 2046
4688.44 2027
4689.09 1975
4689.73 1935
4690.38 1997
4691.02 1948
4691.67 1956
4692.32 1980
4692.96 1930
4693.61 2038
4694.26 2041
4694.90 2010
4695.55 1943
4696.20 1998
4696.84 2145
4697.49 2166
4698.14 2205
4698.78 2149
4699.43 2247
4700.08 2279
4700.73 2052
4701.37 2024
4702.02 2006
4702.67 2040
4703.31 2062
4703.96 2126
4704.61 2065
4705.26 1989
4705.90 2012
4706.55 2049
4707.20 2052
4707.85 1943
4708.49 1955
4709.14 2110
4709.79 2155
4710.44 2137
4711.09 2122
4711.73 2138
4712.38 2130
4713.03 2135
4713.68 2131
4714.33 2071
4714.97 2209
4715.62 2208
4716.27 2192
4716.92 2057
4717.57 2244
4718.21 2184
4718.86 2257
4719.51 2325
4720.16 2218
4720.81 2340
4721.46 2510
4722.11 2490
4722.75 2433
4723.40 2451
4724.05 2495
4724.70 2520
4725.35 2473
4726.00 2459
4726.65 2552
4727.30 2452
4727.94 2420
4728.59 2489
4729.24 2332
4729.89 2135
4730.54 2156
4731.19 2137
4731.84 2167
4732.49 2067
4733.14 1994
4733.79 2007
4734.44 2047
4735.09 2032
4735.74 2081
4736.38 2104
4737.03 2127
4737.68 2137
4738.33 2164
4738.98 2249
4739.63 2283
4740.28 2262
4740.93 2256
4741.58 2302
4742.23 2297
4742.88 2231
4743.53 2177
4744.18 2225
4744.83 2253
4745.48 2170
4746.13 2198
4746.78 2122
4747.43 2149
4748.08 2166
4748.73 2248
4749.39 2294
4750.04 2215
4750.69 2343
4751.34 2302
4751.99 2387
4752.64 2339
4753.29 2509
4753.94 2457
4754.59 2359
4755.24 2336
4755.89 2283
4756.54 2313
4757.19 2287
4757.84 2252
4758.50 2306
4759.15 2277
4759.80 2314
4760.45 2253
4761.10 2217
4761.75 2155
4762.40 2114
4763.05 2060
4763.71 2091
4764.36 2095
4765.01 2077
4765.66 2143
4766.31 2247
4766.96 2328
4767.62 2280
4768.27 2142
4768.92 2079
4769.57 2140
4770.22 2064
4770.87 1953
4771.53 1988
4772.18 2014
4772.83 1965
4773.48 1960
4774.13 1927
4774.79 2027
4775.44 2014
4776.09 1979
4776.74 1974
4777.40 1983
4778.05 2044
4778.70 2030
4779.35 2074
4780.01 2026
4780.66 2048
4781.31 2034
4781.96 2055
4782.62 2005
4783.27 2069
4783.92 2046
4784.57 2007
4785.23 2037
4785.88 1993
4786.53 1970
4787.19 2094
4787.84 2013
4788.49 2100
4789.15 1983
4789.80 1990
4790.45 1993
4791.11 2049
4791.76 2022
4792.41 2015
4793.07 1999
4793.72 2001
4794.37 1956
4795.03 1952
4795.68 1986
4796.33 1970
4796.99 1958
4797.64 2016
4798.29 2004
4798.95 1906
4799.60 2019
4800.26 1989
4800.91 1944
4801.56 1967
4802.22 1937
4802.87 1957
4803.53 2061
4804.18 2017
4804.83 1956
4805.49 1904
4806.14 1898
4806.80 1985
4807.45 1976
4808.11 1982
4808.76 1955
4809.42 1983
4810.07 1944
4810.72 1982
4811.38 2002
4812.03 2011
4812.69 2029
4813.34 2050
4814.00 2043
4814.65 2041
4815.31 2070
4815.96 2131
4816.62 2178
4817.27 2191
4817.93 2206
4818.58 2263
4819.24 2172
4819.89 2324
4820.55 2366
4821.20 2325
4821.86 2294
4822.52 2300
4823.17 2342
4823.83 2371
4824.48 2350
4825.14 2472
4825.79 2321
4826.45 2314
4827.10 2370
4827.76 2350
4828.42 2274
4829.07 2269
4829.73 2286
4830.38 2311
4831.04 2364
4831.70 2314
4832.35 2427
4833.01 2505
4833.66 2542
4834.32 2732
4834.98 2939
4835.63 2893
4836.29 3056
4836.95 3140
4837.60 3087
4838.26 3068
4838.92 3004
4839.57 2888
4840.23 2749
4840.89 2739
4841.54 2655
4842.20 2618
4842.86 2548
4843.51 2435
4844.17 2420
4844.83 2377
4845.48 2338
4846.14 2449
4846.80 2414
4847.45 2409
4848.11 2521
4848.77 2594
4849.43 2582
4850.08 2560
4850.74 2597
4851.40 2647
4852.06 2675
4852.71 2587
4853.37 2526
4854.03 2398
4854.69 2434
4855.34 2524
4856.00 2582
4856.66 2575
4857.32 2554
4857.97 2592
4858.63 2597
4859.29 2580
4859.95 2627
4860.61 2600
4861.26 2601
4861.92 2575
4862.58 2630
4863.24 2565
4863.90 2549
4864.55 2580
4865.21 2734
4865.87 2612
4866.53 2445
4867.19 2552
4867.85 2640
4868.51 2557
4869.16 2561
4869.82 2586
4870.48 2522
4871.14 2441
4871.80 2456
4872.46 2537
4873.12 2495
4873.78 2458
4874.43 2513
4875.09 2431
4875.75 2382
4876.41 2465
4877.07 2323
4877.73 2362
4878.39 2337
4879.05 2326
4879.71 2375
4880.37 2354
4881.03 2283
4881.69 2283
4882.34 2252
4883.00 2206
4883.66 2112
4884.32 2157
4884.98 2178
4885.64 2163
4886.30 2252
4886.96 2291
4887.62 2294
4888.28 2314
4888.94 2202
4889.60 2261
4890.26 2325
4890.92 2266
4891.58 2353
4892.24 2321
4892.90 2256
4893.56 2290
4894.22 2217
4894.88 2209
4895.54 2251
4896.20 2177
4896.86 2071
4897.52 2109
4898.19 2140
4898.85 2242
4899.51 2253
4900.17 2286
4900.83 2163
4901.49 2230
4902.15 2170
4902.81 2106
4903.47 2129
4904.13 2078
4904.79 2090
4905.45 2042
4906.12 2080
4906.78 2046
4907.44 2059
4908.10 2104
4908.76 2084
4909.42 2028
4910.08 2042
4910.74 2029
4911.41 1991
4912.07 2053
4912.73 2065
4913.39 2012
4914.05 1975
4914.71 2016
4915.38 2040
4916.04 1918
4916.70 1907
4917.36 1960
4918.02 1919
4918.68 1913
4919.35 1926
4920.01 1884
4920.67 1944
4921.33 1949
4921.99 1933
4922.66 1873
4923.32 1872
4923.98 1907
4924.64 1926
4925.31 1830
4925.97 1856
4926.63 1899
4927.29 1993
4927.96 1856
4928.62 1948
4929.28 2024
4929.94 1914
4930.61 1936
4931.27 1975
4931.93 1996
4932.59 1941
4933.26 1950
4933.92 1951
4934.58 2032
4935.25 1981
4935.91 1995
4936.57 2015
4937.24 1992
4937.90 1941
4938.56 1994
4939.23 2120
4939.89 2181
4940.55 2079
4941.22 2067
4941.88 1997
4942.54 2054
4943.21 2120
4943.87 2092
4944.53 2063
4945.20 2075
4945.86 1955
4946.52 1981
4947.19 2096
4947.85 2035
4948.52 1972
4949.18 1982
4949.84 1933
4950.51 1842
4951.17 1881
4951.84 1965
4952.50 1945
4953.17 1943
4953.83 1963
4954.49 1887
4955.16 1960
4955.82 1909
4956.49 1912
4957.15 1799
4957.82 1869
4958.48 1884
4959.15 1849
4959.81 2028
4960.47 2035
4961.14 2019
4961.80 2056
4962.47 2087
4963.13 2214
4963.80 2235
4964.46 2204
4965.13 2151
4965.79 2176
4966.46 2143
4967.12 2212
4967.79 2091
4968.45 2134
4969.12 2171
4969.79 2167
4970.45 2108
4971.12 2150
4971.78 2146
4972.45 2145
4973.11 2164
4973.78 2217
4974.44 2209
4975.11 2278
4975.78 2204
4976.44 2211
4977.11 2224
4977.77 2258
4978.44 2198
4979.11 2207
4979.77 2240
4980.44 2275
4981.10 2340
4981.77 2419
4982.44 2380
4983.10 2446
4983.77 2491
4984.43 2692
4985.10 2870
4985.77 3408
4986.43 3946
4987.10 4412
4987.77 4878
4988.43 5229
4989.10 5346
4989.77 5338
4990.43 5011
4991.10 4703
4991.77 4148
4992.43 3697
4993.10 3404
4993.77 2899
4994.43 2729
4995.10 2518
4995.77 2442
4996.44 2274
4997.10 2196
4997.77 2166
4998.44 2216
4999.10 2171
4999.77 2111
5000.44 2184
5001.11 2120
5001.77 2151
5002.44 2139
5003.11 2147
5003.78 2114
5004.44 2143
5005.11 2140
5005.78 2080
5006.45 2139
5007.12 2194
5007.78 2178
5008.45 2213
5009.12 2193
5009.79 2236
5010.46 2246
5011.12 2247
5011.79 2252
5012.46 2219
5013.13 2193
5013.80 2359
5014.47 2313
5015.13 2292
5015.80 2377
5016.47 2604
5017.14 2550
5017.81 2651
5018.48 2847
5019.14 2972
5019.81 3176
5020.48 3402
5021.15 3615
5021.82 3808
5022.49 3931
5023.16 3923
5023.83 3832
5024.50 3805
5025.16 3671
5025.83 3563
5026.50 3398
5027.17 3192
5027.84 3013
5028.51 2889
5029.18 2804
5029.85 2728
5030.52 2666
5031.19 2487
5031.86 2370
5032.53 2293
5033.20 2342
5033.87 2334
5034.54 2328
5035.21 2268
5035.88 2264
5036.54 2231
5037.21 2273
5037.88 2174
5038.55 2183
5039.22 2265
5039.89 2316
5040.56 2349
5041.23 2388
5041.90 2425
5042.58 2492
5043.25 2526
5043.92 2463
5044.59 2493
5045.26 2456
5045.93 2435
5046.60 2380
5047.27 2329
5047.94 2271
5048.61 2217
5049.28 2227
5049.95 2171
5050.62 2188
5051.29 2075
5051.96 2044
5052.63 2114
5053.30 2133
5053.98 2079
5054.65 2022
5055.32 2147
5055.99 2226
5056.66 2247
5057.33 2199
5058.00 2327
5058.67 2344
5059.34 2383
5060.02 2419
5060.69 2428
5061.36 2337
5062.03 2275
5062.70 2225
5063.37 2229
5064.04 2247
5064.72 2220
5065.39 2266
5066.06 2235
5066.73 2122
5067.40 2147
5068.08 2201
5068.75 2160
5069.42 2044
5070.09 2000
5070.76 2077
5071.44 1981
5072.11 1996
5072.78 1971
5073.45 1939
5074.12 1970
5074.80 1958
5075.47 2013
5076.14 1960
5076.81 1969
5077.49 2033
5078.16 2021
5078.83 2112
5079.50 2119
5080.18 2167
5080.85 2236
5081.52 2199
5082.20 2140
5082.87 2058
5083.54 2021
5084.21 2002
5084.89 1987
5085.56 1974
5086.23 2025
5086.91 2037
5087.58 2028
5088.25 2062
5088.93 2113
5089.60 2141
5090.27 2112
5090.95 2195
5091.62 2146
5092.29 2059
5092.97 2085
5093.64 2105
5094.31 2019
5094.99 2028
5095.66 1976
5096.34 1994
5097.01 1985
5097.68 1997
5098.36 1978
5099.03 2015
5099.70 1920
5100.38 2027
5101.05 2060
5101.73 2055
5102.40 2114
5103.08 2149
5103.75 2133
5104.42 2071
5105.10 2032
5105.77 2084
5106.45 2044
5107.12 1981
5107.80 1949
5108.47 2001
5109.15 1948
5109.82 1950
5110.49 2022
5111.17 2003
5111.84 1908
5112.52 1961
5113.19 1942
5113.87 1918
5114.54 1933
5115.22 1930
5115.89 1968
5116.57 1978
5117.24 1972
5117.92 1925
5118.59 1899
5119.27 1912
5119.94 1962
5120.62 1867
5121.30 1941
5121.97 1886
5122.65 1859
5123.32 1905
5124.00 1926
5124.67 1885
5125.35 1816
5126.02 1833
5126.70 1809
5127.38 1797
5128.05 1836
5128.73 1929
5129.40 1918
5130.08 1871
5130.76 1828
5131.43 1865
5132.11 1886
5132.78 1899
5133.46 1833
5134.14 1957
5134.81 1892
5135.49 1900
5136.17 1942
5136.84 2014
5137.52 1973
5138.20 2071
5138.87 1991
5139.55 1980
5140.22 2012
5140.90 1935
5141.58 2005
5142.26 2003
5142.93 1927
5143.61 1826
5144.29 1876
5144.96 1877
5145.64 1832
5146.32 1808
5146.99 1830
5147.67 1787
5148.35 1812
5149.03 1787
5149.70 1751
5150.38 1848
5151.06 1835
5151.73 1808
5152.41 1769
5153.09 1732
5153.77 1755
5154.44 1768
5155.12 1753
5155.80 1751
5156.48 1790
5157.16 1800
5157.83 1755
5158.51 1810
5159.19 1696
5159.87 1783
5160.55 1831
5161.22 1760
5161.90 1752
5162.58 1714
5163.26 1796
5163.94 1811
5164.61 1854
5165.29 1753
5165.97 1765
5166.65 1714
5167.33 1763
5168.01 1715
5168.68 1738
5169.36 1725
5170.04 1751
5170.72 1729
5171.40 1733
5172.08 1737
5172.76 1675
5173.44 1763
5174.11 1780
5174.79 1706
5175.47 1724
5176.15 1727
5176.83 1710
5177.51 1670
5178.19 1780
5178.87 1740
5179.55 1767
5180.23 1748
5180.91 1834
5181.58 1772
5182.26 1706
5182.94 1724
5183.62 1738
5184.30 1697
5184.98 1630
5185.66 1707
5186.34 1762
5187.02 1690
5187.70 1673
5188.38 1655
5189.06 1727
5189.74 1724
5190.42 1676
5191.10 1706
5191.78 1705
5192.46 1706
5193.14 1686
5193.82 1699
5194.50 1650
5195.18 1729
5195.86 1630
5196.54 1606
5197.22 1698
5197.90 1688
5198.58 1683
5199.26 1675
5199.94 1813
5200.63 1810
5201.31 1696
5201.99 1756
5202.67 1771
5203.35 1701
5204.03 1753
5204.71 1792
5205.39 1750
5206.07 1820
5206.75 1819
5207.43 1899
5208.11 1820
5208.80 1766
5209.48 1835
5210.16 1912
5210.84 1864
5211.52 1770
5212.20 1834
5212.88 1823
5213.57 1863
5214.25 1896
5214.93 1844
5215.61 1891
5216.29 1851
5216.97 1833
5217.66 1799
5218.34 1862
5219.02 1906
5219.70 1868
5220.38 1891
5221.06 1814
5221.75 1896
5222.43 1877
5223.11 1894
5223.79 1802
5224.47 1845
5225.16 1851
5225.84 1790
5226.52 1776
5227.20 1699
5227.89 1754
5228.57 1689
5229.25 1703
5229.93 1753
5230.62 1778
5231.30 1823
5231.98 1796
5232.66 1750
5233.35 1801
5234.03 1863
5234.71 1867
5235.40 1874
5236.08 1838
5236.76 1909
5237.44 1926
5238.13 1919
5238.81 1915
5239.49 1887
5240.18 1864
5240.86 1855
5241.54 1868
5242.23 1853
5242.91 1847
5243.59 1783
5244.28 1792
5244.96 1770
5245.64 1805
5246.33 1742
5247.01 1780
5247.70 1825
5248.38 1785
5249.06 1795
5249.75 1878
5250.43 1913
5251.11 1883
5251.80 1810
5252.48 1808
5253.17 1838
5253.85 1715
5254.53 1746
5255.22 1774
5255.90 1761
5256.59 1751
5257.27 1810
5257.96 1796
5258.64 1763
5259.32 1803
5260.01 1775
5260.69 1895
5261.38 1905
5262.06 1871
5262.75 1805
5263.43 1896
5264.12 1972
5264.80 1950
5265.49 1900
5266.17 1935
5266.86 1832
5267.54 1739
5268.23 1852
5268.91 1890
5269.60 1854
5270.28 1906
5270.97 1874
5271.65 1845
5272.34 1808
5273.02 1863
5273.71 1921
5274.39 1923
5275.08 1861
5275.76 1835
5276.45 1856
5277.14 1956
5277.82 1979
5278.51 2022
5279.19 2089
5279.88 2187
5280.56 2280
5281.25 2301
5281.94 2297
5282.62 2252
5283.31 2157
5283.99 2193
5284.68 2193
5285.37 2127
5286.05 2082
5286.74 1986
5287.43 1987
5288.11 1969
5288.80 2069
5289.48 2001
5290.17 2030
5290.86 2015
5291.54 2069
5292.23 2106
5292.92 2074
5293.60 2078
5294.29 2095
5294.98 2101
5295.66 2101
5296.35 2152
5297.04 2251
5297.72 2386
5298.41 2528
5299.10 2744
5299.79 3005
5300.47 3148
5301.16 3100
5301.85 3126
5302.53 2955
5303.22 2876
5303.91 2800
5304.60 2584
5305.28 2411
5305.97 2295
5306.66 2255
5307.35 2113
5308.03 2029
5308.72 2006
5309.41 1932
5310.10 1928
5310.78 1996
5311.47 1998
5312.16 1975
5312.85 2010
5313.54 2011
5314.22 1921
5314.91 1978
5315.60 1942
5316.29 1911
5316.98 1962
5317.66 1952
5318.35 1950
5319.04 2005
5319.73 1969
5320.42 1885
5321.11 2019
5321.80 2054
5322.48 2045
5323.17 2008
5323.86 1939
5324.55 1905
5325.24 2012
5325.93 1964
5326.62 1944
5327.30 1976
5327.99 2041
5328.68 1966
5329.37 2033
5330.06 2136
5330.75 2085
5331.44 2144
5332.13 2229
5332.82 2097
5333.51 2166
5334.20 2134
5334.88 2190
5335.57 2199
5336.26 2163
5336.95 2197
5337.64 2258
5338.33 2257
5339.02 2265
5339.71 2266
5340.40 2317
5341.09 2343
5341.78 2343
5342.47 2425
5343.16 2302
5343.85 2345
5344.54 2423
5345.23 2583
5345.92 2756
5346.61 2818
5347.30 2978
5347.99 3230
5348.68 3506
5349.37 3750
5350.06 3905
5350.75 4126
5351.44 4145
5352.13 3993
5352.82 3766
5353.51 3617
5354.20 3179
5354.90 2875
5355.59 2612
5356.28 2544
5356.97 2345
5357.66 2227
5358.35 2118
5359.04 2045
5359.73 2022
5360.42 1971
5361.11 2062
5361.80 1980
5362.49 1921
5363.19 1928
5363.88 1978
5364.57 1922
5365.26 1921
5365.95 1957
5366.64 1997
5367.33 1939
5368.03 1969
5368.72 1929
5369.41 1899
5370.10 1876
5370.79 1957
5371.48 1912
5372.18 1924
5372.87 1939
5373.56 1956
5374.25 1983
5374.94 2004
5375.63 1963
5376.33 1975
5377.02 1970
5377.71 2010
5378.40 2080
5379.10 2016
5379.79 2008
5380.48 2006
5381.17 1978
5381.86 1924
5382.56 1895
5383.25 1946
5383.94 2000
5384.63 2084
5385.33 2025
5386.02 2071
5386.71 2086
5387.40 2185
5388.10 2147
5388.79 2099
5389.48 2043
5390.18 2179
5390.87 2199
5391.56 2097
5392.26 2127
5392.95 2119
5393.64 2055
5394.33 1969
5395.03 1971
5395.72 1950
5396.41 1872
5397.11 1902
5397.80 1874
5398.49 1893
5399.19 1870
5399.88 1885
5400.58 1825
5401.27 1828
5401.96 1923
5402.66 1916
5403.35 1953
5404.04 1880
5404.74 1875
5405.43 1866
5406.13 1903
5406.82 1886
5407.51 1835
5408.21 1933
5408.90 1805
5409.60 1761
5410.29 1807
5410.98 1858
5411.68 1899
5412.37 1800
5413.07 1904
5413.76 1850
5414.46 1803
5415.15 1836
5415.84 1841
5416.54 1850
5417.23 1834
5417.93 1857
5418.62 1871
5419.32 1834
5420.01 1864
5420.71 1910
5421.40 1951
5422.10 1844
5422.79 1840
5423.49 1906
5424.18 1927
5424.88 1886
5425.57 1894
5426.27 1963
5426.96 1868
5427.66 1904
5428.35 1913
5429.05 1930
5429.74 1917
5430.44 1906
5431.14 1853
5431.83 1867
5432.53 1869
5433.22 1870
5433.92 1891
5434.61 1858
5435.31 1923
5436.01 2019
5436.70 1995
5437.40 2004
5438.09 1978
5438.79 2011
5439.49 2008
5440.18 1981
5440.88 1934
5441.57 1988
5442.27 1896
5442.97 1943
5443.66 1970
5444.36 1975
5445.06 2084
5445.75 2154
5446.45 2172
5447.15 2255
5447.84 2210
5448.54 2291
5449.24 2336
5449.93 2269
5450.63 2062
5451.33 2022
5452.02 2005
5452.72 1996
5453.42 2044
5454.11 2068
5454.81 1967
5455.51 1890
5456.20 1913
5456.90 1868
5457.60 1918
5458.30 1983
5458.99 1971
5459.69 1989
5460.39 2054
5461.09 2070
5461.78 2126
5462.48 2202
5463.18 2171
5463.88 2146
5464.57 2171
5465.27 2143
5465.97 2185
5466.67 2196
5467.36 2120
5468.06 2080
5468.76 2157
5469.46 2105
5470.16 2134
5470.85 2137
5471.55 2076
5472.25 2102
5472.95 2191
5473.65 2142
5474.35 2142
5475.04 2235
5475.74 2187
5476.44 2214
5477.14 2275
5477.84 2320
5478.54 2296
5479.23 2330
5479.93 2519
5480.63 2480
5481.33 2491
5482.03 2516
5482.73 2389
5483.43 2290
5484.13 2286
5484.83 2174
5485.52 2124
5486.22 2284
5486.92 2278
5487.62 2284
5488.32 2204
5489.02 2236
5489.72 2253
5490.42 2335
5491.12 2350
5491.82 2367
5492.52 2434
5493.22 2410
5493.92 2437
5494.62 2399
5495.31 2441
5496.01 2391
5496.71 2463
5497.41 2662
5498.11 2735
5498.81 2837
5499.51 2991
5500.21 3129
5500.91 3296
5501.61 3269
5502.31 3162
5503.01 3106
5503.71 2985
5504.41 2910
5505.11 2768
5505.81 2730
5506.51 2608
5507.22 2588
5507.92 2523
5508.62 2546
5509.32 2557
5510.02 2596
5510.72 2647
5511.42 2677
5512.12 2765
5512.82 2966
5513.52 2950
5514.22 2921
5514.92 2940
5515.62 2873
5516.32 2847
5517.03 2744
5517.73 2661
5518.43 2586
5519.13 2552
5519.83 2474
5520.53 2510
5521.23 2450
5521.93 2352
5522.63 2398
5523.34 2238
5524.04 2277
5524.74 2244
5525.44 2193
5526.14 2150
5526.84 2134
5527.55 2075
5528.25 2058
5528.95 2036
5529.65 2003
5530.35 2046
5531.05 2097
5531.76 2116
5532.46 2202
5533.16 2220
5533.86 2260
5534.56 2257
5535.27 2219
5535.97 2216
5536.67 2204
5537.37 2209
5538.08 2166
5538.78 2152
5539.48 2178
5540.18 2079
5540.89 2072
5541.59 2040
5542.29 2127
5542.99 2146
5543.70 2142
5544.40 2131
5545.10 2182
5545.80 2216
5546.51 2367
5547.21 2415
5547.91 2344
5548.62 2290
5549.32 2251
5550.02 2362
5550.73 2208
5551.43 2162
5552.13 2190
5552.84 2133
5553.54 2071
5554.24 2052
5554.95 2038
5555.65 1978
5556.35 2023
5557.06 1984
5557.76 1975
5558.46 2021
5559.17 2067
5559.87 2031
5560.57 2054
5561.28 2107
5561.98 2099
5562.69 2076
5563.39 2151
5564.09 2040
5564.80 2034
5565.50 1998
5566.21 2001
5566.91 1994
5567.61 1964
5568.32 1955
5569.02 1965
5569.73 1840
5570.43 1845
5571.14 1913
5571.84 1871
5572.54 1928
5573.25 1919
5573.95 1934
5574.66 1951
5575.36 1983
5576.07 2004
5576.77 2042
5577.48 2069
5578.18 1995
5578.89 1989
5579.59 1921
5580.30 1949
5581.00 1916
5581.71 1939
5582.41 1971
5583.12 1956
5583.82 1954
5584.53 1885
5585.23 1888
5585.94 1925
5586.64 1962
5587.35 1960
5588.06 1927
5588.76 1917
5589.47 1945
5590.17 1900
5590.88 1968
5591.58 1888
5592.29 1937
5592.99 1890
5593.70 1894
5594.41 1906
5595.11 1921
5595.82 1902
5596.52 1926
5597.23 1844
5597.94 1764
5598.64 1778
5599.35 1770
5600.06 1812
5600.76 1805
5601.47 1862
5602.17 1792
5602.88 1837
5603.59 1804
5604.29 1753
5605.00 1774
5605.71 1806
5606.41 1762
5607.12 1816
5607.83 1797
5608.53 1778
5609.24 1827
5609.95 1815
5610.65 1831
5611.36 1723
5612.07 1722
5612.78 1701
5613.48 1817
5614.19 1798
5614.90 1876
5615.60 1830
5616.31 1750
5617.02 1762
5617.73 1736
5618.43 1721
5619.14 1807
5619.85 1708
5620.56 1728
5621.26 1838
5621.97 1755
5622.68 1710
5623.39 1712
5624.09 1671
5624.80 1747
5625.51 1789
5626.22 1772
5626.93 1774
5627.63 1808
5628.34 1752
5629.05 1803
5629.76 1857
5630.47 1762
5631.17 1855
5631.88 1886
5632.59 1868
5633.30 1931
5634.01 1856
5634.72 1826
5635.42 1798
5636.13 1798
5636.84 1776
5637.55 1697
5638.26 1718
5638.97 1796
5639.68 1806
5640.39 1865
5641.09 1864
5641.80 1826
5642.51 1826
5643.22 1746
5643.93 1820
5644.64 1862
5645.35 1834
5646.06 1797
5646.77 1860
5647.48 1880
5648.19 1875
5648.89 1792
5649.60 1854
5650.31 1783
5651.02 1854
5651.73 1914
5652.44 1868
5653.15 1859
5653.86 1829
5654.57 1904
5655.28 1993
5655.99 1960
5656.70 1996
5657.41 1977
5658.12 2094
5658.83 2071
5659.54 1999
5660.25 2007
5660.96 1936
5661.67 1889
5662.38 1860
5663.09 1884
5663.80 1888
5664.51 1838
5665.22 1848
5665.93 1818
5666.64 1810
5667.35 1802
5668.06 1914
5668.77 1934
5669.48 1813
5670.19 1892
5670.91 1930
5671.62 1873
5672.33 1886
5673.04 1849
5673.75 1942
5674.46 1912
5675.17 1819
5675.88 1845
5676.59 1842
5677.30 1773
5678.01 1870
5678.73 1882
5679.44 1797
5680.15 1879
5680.86 1966
5681.57 1874
5682.28 1906
5682.99 1865
5683.71 1825
5684.42 1875
5685.13 1873
5685.84 1857
5686.55 1861
5687.26 1836
5687.98 1808
5688.69 1837
5689.40 1930
5690.11 1918
5690.82 1896
5691.54 1949
5692.25 1893
5692.96 1863
5693.67 1880
5694.38 1877
5695.10 1828
5695.81 1912
5696.52 1840
5697.23 1825
5697.95 1857
5698.66 1905
5699.37 1921
5700.08 1958
5700.80 1918
5701.51 1931
5702.22 1943
5702.93 2024
5703.65 1974
5704.36 1876
5705.07 1963
5705.78 1918
5706.50 1912
5707.21 1896
5707.92 1883
5708.64 1926
5709.35 1883
5710.06 1901
5710.78 1912
5711.49 1958
5712.20 1905
5712.92 1995
5713.63 1912
5714.34 1957
5715.06 2023
5715.77 2042
5716.48 1991
5717.20 2061
5717.91 1982
5718.62 2011
5719.34 2037
5720.05 2007
5720.77 1980
5721.48 2012
5722.19 2122
5722.91 2161
5723.62 2150
5724.33 2220
5725.05 2415
5725.76 2598
5726.48 2661
5727.19 2904
5727.91 2949
5728.62 2930
5729.33 2987
5730.05 2839
5730.76 2720
5731.48 2609
5732.19 2533
5732.91 2436
5733.62 2368
5734.34 2321
5735.05 2224
5735.77 2208
5736.48 2195
5737.20 2234
5737.91 2191
5738.63 2209
5739.34 2219
5740.06 2246
5740.77 2270
5741.49 2248
5742.20 2220
5742.92 2317
5743.63 2329
5744.35 2327
5745.06 2269
5745.78 2327
5746.49 2256
5747.21 2271
5747.92 2368
5748.64 2410
5749.35 2357
5750.07 2508
5750.79 2513
5751.50 2608
5752.22 2714
5752.93 2730
5753.65 2899
5754.36 2983
5755.08 2926
5755.80 2951
5756.51 2989
5757.23 2823
5757.95 2813
5758.66 2861
5759.38 2797
5760.09 2882
5760.81 2854
5761.53 2942
5762.24 3005
5762.96 3086
5763.68 3311
5764.39 3446
5765.11 3311
5765.83 3219
5766.54 3208
5767.26 3172
5767.98 3041
5768.69 2980
5769.41 2954
5770.13 2954
5770.84 2865
5771.56 2871
5772.28 2837
5772.99 2801
5773.71 2821
5774.43 2811
5775.15 2769
5775.86 2890
5776.58 3016
5777.30 2869
5778.01 2939
5778.73 3048
5779.45 3175
5780.17 3233
5780.88 3204
5781.60 3230
5782.32 3235
5783.04 3318
5783.76 3371
5784.47 3211
5785.19 3240
5785.91 3289
5786.63 3473
5787.34 3331
5788.06 3436
5788.78 3577
5789.50 3588
5790.22 3518
5790.94 3834
5791.65 3863
5792.37 4002
5793.09 4006
5793.81 4278
5794.53 4526
5795.25 4635
5795.96 4644
5796.68 4642
5797.40 4846
5798.12 5273
5798.84 5872
5799.56 6954
5800.28 8320
5800.99 10127
5801.71 12138
5802.43 13384
5803.15 14110
5803.87 13527
5804.59 12128
5805.31 10497
5806.03 8706
5806.75 7322
5807.47 6327
5808.18 5699
5808.90 5453
5809.62 5329
5810.34 5154
5811.06 5064
5811.78 5002
5812.50 5109
5813.22 5094
5813.94 5127
5814.66 5190
5815.38 5290
5816.10 5295
5816.82 5287
5817.54 5519
5818.26 5362
5818.98 5153
5819.70 5186
5820.42 5340
5821.14 5223
5821.86 5133
5822.58 5031
5823.30 4940
5824.02 4776
5824.74 4570
5825.46 4130
5826.18 4004
5826.90 4001
5827.62 3804
5828.34 3655
5829.06 3688
5829.78 3615
5830.50 3577
5831.22 3600
5831.95 3589
5832.67 3378
5833.39 3454
5834.11 3504
5834.83 3497
5835.55 3277
5836.27 3209
5836.99 3302
5837.71 3241
5838.43 3207
5839.15 3282
5839.88 3398
5840.60 3411
5841.32 3357
5842.04 3239
5842.76 3197
5843.48 3144
5844.20 3060
5844.93 3030
5845.65 2972
5846.37 2953
5847.09 2910
5847.81 2808
5848.53 2874
5849.26 2851
5849.98 2821
5850.70 2822
5851.42 2748
5852.14 2743
5852.87 2746
5853.59 2758
5854.31 2814
5855.03 2752
5855.75 2793
5856.48 2793
5857.20 2705
5857.92 2701
5858.64 2764
5859.37 2687
5860.09 2772
5860.81 2699
5861.53 2720
5862.26 2691
5862.98 2627
5863.70 2580
5864.42 2508
5865.15 2531
5865.87 2539
5866.59 2506
5867.31 2557
5868.04 2530
5868.76 2409
5869.48 2467
5870.21 2495
5870.93 2499
5871.65 2559
5872.38 2567
5873.10 2505
5873.82 2522
5874.55 2504
5875.27 2551
5875.99 2546
5876.72 2548
5877.44 2606
5878.16 2563
5878.89 2566
5879.61 2519
5880.33 2461
5881.06 2549
5881.78 2400
5882.51 2392
5883.23 2375
5883.95 2380
5884.68 2425
5885.40 2418
5886.13 2420
5886.85 2482
5887.57 2481
5888.30 2489
5889.02 2445
5889.75 2448
5890.47 2407
5891.20 2402
5891.92 2431
5892.64 2372
5893.37 2334
5894.09 2394
5894.82 2408
5895.54 2381
5896.27 2330
5896.99 2296
5897.72 2419
5898.44 2417
5899.17 2363
5899.89 2433
5900.62 2457
5901.34 2403
5902.07 2401
5902.79 2389
5903.52 2452
5904.24 2347
5904.97 2342
5905.69 2350
5906.42 2294
5907.14 2381
5907.87 2385
5908.59 2371
5909.32 2357
5910.04 2394
5910.77 2248
5911.50 2304
5912.22 2353
5912.95 2297
5913.67 2303
5914.40 2329
5915.12 2345
5915.85 2393
5916.58 2360
5917.30 2361
5918.03 2440
5918.75 2492
5919.48 2452
5920.21 2417
5920.93 2486
5921.66 2450
5922.39 2494
5923.11 2467
5923.84 2440
5924.56 2464
5925.29 2529
5926.02 2555
5926.74 2611
5927.47 2484
5928.20 2507
5928.92 2557
5929.65 2558
5930.38 2539
5931.10 2695
5931.83 2657
5932.56 2688
5933.28 2624
5934.01 2788
5934.74 2963
5935.47 2970
5936.19 3064
5936.92 3032
5937.65 3144
5938.37 3197
5939.10 3114
5939.83 2973
5940.56 2924
5941.28 2951
5942.01 3005
5942.74 2936
5943.47 2912
5944.19 2848
5944.92 2919
5945.65 3010
5946.38 2970
5947.11 2917
5947.83 2966
5948.56 3032
5949.29 3053
5950.02 3035
5950.74 3165
5951.47 3238
5952.20 3275
5952.93 3305
5953.66 3304
5954.39 3242
5955.11 3191
5955.84 3251
5956.57 3336
5957.30 3280
5958.03 3346
5958.76 3294
5959.48 3266
5960.21 3339
5960.94 3376
5961.67 3343
5962.40 3361
5963.13 3458
5963.86 3529
5964.59 3522
5965.31 3598
5966.04 3711
5966.77 3892
5967.50 3954
5968.23 3906
5968.96 3983
5969.69 4036
5970.42 3932
5971.15 3942
5971.88 3954
5972.61 4030
5973.34 3988
5974.06 3831
5974.79 4005
5975.52 3924
5976.25 3985
5976.98 4110
5977.71 4067
5978.44 4152
5979.17 4055
5979.90 4180
5980.63 4351
5981.36 4458
5982.09 4412
5982.82 4578
5983.55 4433
5984.28 4510
5985.01 4651
5985.74 4592
5986.47 4674
5987.20 4694
5987.93 4650
5988.66 4506
5989.39 4640
5990.12 4682
5990.85 4770
5991.58 4605
5992.32 4667
5993.05 4799
5993.78 4884
5994.51 4897
5995.24 4825
5995.97 5104
5996.70 5048
5997.43 5113
5998.16 5147
5998.89 5065
5999.62 4969
6000.35 4872
6001.09 4934
6001.82 4917
6002.55 4794
6003.28 4752
6004.01 4620
6004.74 4629
6005.47 4545
6006.20 4725
6006.94 4850
6007.67 5245
6008.40 5706
6009.13 6132
6009.86 6935
6010.59 7744
6011.33 8645
6012.06 9721
6012.79 10385
6013.52 10912
6014.25 11061
6014.98 10854
6015.72 10218
6016.45 9393
6017.18 8434
6017.91 7384
6018.64 6548
6019.38 5920
6020.11 5367
6020.84 4711
6021.57 4458
6022.31 4274
6023.04 3922
6023.77 3846
6024.50 3772
6025.24 3694
6025.97 3582
6026.70 3631
6027.43 3591
6028.17 3654
6028.90 3525
6029.63 3463
6030.37 3456
6031.10 3409
6031.83 3390
6032.56 3366
6033.30 3263
6034.03 3265
6034.76 3209
6035.50 3211
6036.23 3200
6036.96 3309
6037.70 3420
6038.43 3368
6039.16 3440
6039.90 3533
6040.63 3442
6041.36 3463
6042.10 3449
6042.83 3456
6043.56 3568
6044.30 3500
6045.03 3580
6045.77 3733
6046.50 3676
6047.23 3768
6047.97 3773
6048.70 3886
6049.44 3961
6050.17 4052
6050.90 4231
6051.64 4216
6052.37 4236
6053.11 4395
6053.84 4368
6054.57 4312
6055.31 4171
6056.04 3976
6056.78 3985
6057.51 3908
6058.25 3832
6058.98 3810
6059.72 3782
6060.45 3745
6061.19 3771
6061.92 3671
6062.66 3683
6063.39 3666
6064.13 3569
6064.86 3584
6065.60 3580
6066.33 3540
6067.07 3530
6067.80 3472
6068.54 3366
6069.27 3359
6070.01 3516
6070.74 3415
6071.48 3343
6072.21 3258
6072.95 3170
6073.68 3186
6074.42 3241
6075.15 3195
6075.89 3144
6076.63 3136
6077.36 3165
6078.10 3166
6078.83 3021
6079.57 3012
6080.30 3158
6081.04 3212
6081.78 3131
6082.51 3001
6083.25 3102
6083.98 2979
6084.72 3061
6085.46 3009
6086.19 3009
6086.93 2988
6087.67 2995
6088.40 3035
6089.14 2988
6089.88 3017
6090.61 3051
6091.35 2950
6092.09 3032
6092.82 3052
6093.56 2982
6094.30 2957
6095.03 2944
6095.77 2911
6096.51 2941
6097.24 2956
6097.98 2886
6098.72 2836
6099.45 2840
6100.19 2805
6100.93 2779
6101.67 2767
6102.40 2828
6103.14 2919
6103.88 2921
6104.61 2783
6105.35 2841
6106.09 2825
6106.83 2835
6107.56 2865
6108.30 2884
6109.04 2949
6109.78 2945
6110.51 2955
6111.25 2938
6111.99 2833
6112.73 2863
6113.47 2878
6114.20 2815
6114.94 2862
6115.68 2863
6116.42 2917
6117.16 2968
6117.89 2940
6118.63 2942
6119.37 2894
6120.11 2896
6120.85 3041
6121.59 2963
6122.32 3032
6123.06 3025
6123.80 3008
6124.54 3012
6125.28 2949
6126.02 3059
6126.76 3047
6127.49 3032
6128.23 3044
6128.97 3133
6129.71 3103
6130.45 3249
6131.19 3192
6131.93 3145
6132.67 3171
6133.41 3142
6134.15 3112
6134.88 3260
6135.62 3266
6136.36 3289
6137.10 3365
6137.84 3376
6138.58 3297
6139.32 3257
6140.06 3274
6140.80 3318
6141.54 3395
6142.28 3348
6143.02 3270
6143.76 3238
6144.50 3312
6145.24 3349
6145.98 3339
6146.72 3313
6147.46 3360
6148.20 3500
6148.94 3453
6149.68 3459
6150.42 3442
6151.16 3456
6151.90 3529
6152.64 3543
6153.38 3603
6154.12 3667
6154.86 3572
6155.60 3665
6156.34 3708
6157.08 3613
6157.82 3650
6158.56 3660
6159.30 3732
6160.04 3803
6160.78 3885
6161.52 4057
6162.27 4141
6163.01 4257
6163.75 4426
6164.49 4611
6165.23 4871
6165.97 5151
6166.71 5242
6167.45 5342
6168.19 5239
6168.94 5233
6169.68 5279
6170.42 5193
6171.16 5105
6171.90 4963
6172.64 4818
6173.38 4714
6174.13 4778
6174.87 4677
6175.61 4684
6176.35 4611
6177.09 4541
6177.83 4681
6178.58 4624
6179.32 4822
6180.06 4823
6180.80 4768
6181.54 4941
6182.28 4914
6183.03 4975
6183.77 4922
6184.51 4845
6185.25 4935
6186.00 5025
6186.74 5042
6187.48 5123
6188.22 5200
6188.97 5379
6189.71 5325
6190.45 5534
6191.19 5669
6191.94 5784
6192.68 5809
6193.42 5845
6194.16 5682
6194.91 5931
6195.65 5913
6196.39 5872
6197.13 5787
6197.88 5786
6198.62 5907
6199.36 5863
6200.11 6011
6200.85 5954
6201.59 6070
6202.34 6309
6203.08 6650
6203.82 7352
6204.57 8243
6205.31 9596
6206.05 11627
6206.80 13909
6207.54 16609
6208.28 18942
6209.03 20287
6209.77 20695
6210.52 20815
6211.26 19275
6212.00 17225
6212.75 15088
6213.49 13018
6214.23 11069
6214.98 9196
6215.72 7705
6216.47 6813
6217.21 6029
6217.95 5442
6218.70 5151
6219.44 4841
6220.19 4539
6220.93 4626
6221.68 4663
6222.42 4628
6223.17 4616
6223.91 4692
6224.65 4662
6225.40 4643
6226.14 4508
6226.89 4401
6227.63 4120
6228.38 3959
6229.12 3822
6229.87 3696
6230.61 3504
6231.36 3554
6232.10 3501
6232.85 3518
6233.59 3489
6234.34 3559
6235.08 3613
6235.83 3720
6236.57 3728
6237.32 3764
6238.06 3669
6238.81 3741
6239.56 3801
6240.30 3768
6241.05 3793
6241.79 3904
6242.54 3993
6243.28 4150
6244.03 4165
6244.77 4353
6245.52 4666
6246.27 4891
6247.01 5106
6247.76 5137
6248.50 5127
6249.25 5122
6250.00 5064
6250.74 5032
6251.49 4845
6252.23 4582
6252.98 4553
6253.73 4398
6254.47 4452
6255.22 4271
6255.97 4166
6256.71 4184
6257.46 4171
6258.21 4019
6258.95 4075
6259.70 4131
6260.45 4022
6261.19 3986
6261.94 3963
6262.69 4025
6263.43 3948
6264.18 3827
6264.93 3802
6265.67 3823
6266.42 3808
6267.17 3852
6267.92 3847
6268.66 3836
6269.41 3860
6270.16 3937
6270.90 3994
6271.65 4094
6272.40 4055
6273.15 4064
6273.89 4176
6274.64 4264
6275.39 4417
6276.14 4557
6276.89 4648
6277.63 4709
6278.38 4555
6279.13 4603
6279.88 4409
6280.62 4289
6281.37 4067
6282.12 3869
6282.87 3759
6283.62 3770
6284.36 3640
6285.11 3670
6285.86 3694
6286.61 3595
6287.36 3684
6288.11 3717
6288.85 3879
6289.60 3966
6290.35 4043
6291.10 4042
6291.85 4054
6292.60 3837
6293.35 3743
6294.09 3560
6294.84 3553
6295.59 3417
6296.34 3333
6297.09 3289
6297.84 3237
6298.59 3214
6299.34 3186
6300.09 3241
6300.83 3173
6301.58 3201
6302.33 3196
6303.08 3217
6303.83 3268
6304.58 3250
6305.33 3185
6306.08 3232
6306.83 3217
6307.58 3086
6308.33 3146
6309.08 3016
6309.83 3080
6310.58 3068
6311.33 3154
6312.08 3128
6312.83 3167
6313.58 3234
6314.33 3240
6315.08 3311
6315.83 3404
6316.58 3362
6317.33 3409
6318.08 3477
6318.83 3457
6319.58 3428
6320.33 3212
6321.08 3100
6321.83 2952
6322.58 2919
6323.33 2924
6324.08 2801
6324.83 2769
6325.58 2725
6326.33 2703
6327.08 2721
6327.83 2760
6328.58 2729
6329.33 2675
6330.08 2651
6330.84 2673
6331.59 2757
6332.34 2654
6333.09 2663
6333.84 2678
6334.59 2647
6335.34 2634
6336.09 2612
6336.84 2606
6337.60 2625
6338.35 2684
6339.10 2662
6339.85 2607
6340.60 2491
6341.35 2484
6342.10 2535
6342.86 2516
6343.61 2503
6344.36 2539
6345.11 2560
6345.86 2548
6346.61 2531
6347.37 2438
6348.12 2546
6348.87 2624
6349.62 2689
6350.37 2653
6351.13 2692
6351.88 2689
6352.63 2655
6353.38 2747
6354.14 2785
6354.89 2734
6355.64 2719
6356.39 2721
6357.14 2649
6357.90 2609
6358.65 2639
6359.40 2633
6360.16 2579
6360.91 2475
6361.66 2499
6362.41 2515
6363.17 2441
6363.92 2499
6364.67 2434
6365.42 2472
6366.18 2457
6366.93 2433
6367.68 2472
6368.44 2501
6369.19 2470
6369.94 2430
6370.70 2442
6371.45 2400
6372.20 2430
6372.96 2425
6373.71 2436
6374.46 2380
6375.22 2353
6375.97 2373
6376.72 2330
6377.48 2405
6378.23 2477
6378.99 2466
6379.74 2389
6380.49 2434
6381.25 2497
6382.00 2537
6382.75 2433
6383.51 2449
6384.26 2462
6385.02 2448
6385.77 2379
6386.53 2360
6387.28 2306
6388.03 2296
6388.79 2248
6389.54 2293
6390.30 2385
6391.05 2370
6391.81 2254
6392.56 2296
6393.31 2361
6394.07 2328
6394.82 2284
6395.58 2301
6396.33 2304
6397.09 2267
6397.84 2316
6398.60 2271
6399.35 2207
6400.11 2215
6400.86 2248
6401.62 2282
6402.37 2288
6403.13 2265
6403.88 2237
6404.64 2279
6405.39 2316
6406.15 2289
6406.90 2231
6407.66 2320
6408.42 2268
6409.17 2399
6409.93 2342
6410.68 2389
6411.44 2359
6412.19 2429
6412.95 2358
6413.71 2364
6414.46 2388
6415.22 2371
6415.97 2366
6416.73 2380
6417.48 2369
6418.24 2384
6419.00 2366
6419.75 2380
6420.51 2341
6421.27 2369
6422.02 2316
6422.78 2390
6423.53 2380
6424.29 2386
6425.05 2393
6425.80 2343
6426.56 2282
6427.32 2371
6428.07 2371
6428.83 2398
6429.59 2438
6430.34 2387
6431.10 2432
6431.86 2390
6432.61 2407
6433.37 2508
6434.13 2561
6434.89 2539
6435.64 2532
6436.40 2583
6437.16 2568
6437.91 2684
6438.67 2574
6439.43 2632
6440.19 2633
6440.94 2541
6441.70 2639
6442.46 2623
6443.22 2677
6443.97 2563
6444.73 2603
6445.49 2583
6446.25 2519
6447.00 2512
6447.76 2505
6448.52 2574
6449.28 2614
6450.04 2563
6450.79 2542
6451.55 2585
6452.31 2584
6453.07 2614
6453.83 2640
6454.58 2686
6455.34 2636
6456.10 2710
6456.86 2699
6457.62 2703
6458.38 2715
6459.13 2751
6459.89 2727
6460.65 2799
6461.41 2795
6462.17 2841
6462.93 2853
6463.69 2788
6464.44 2892
6465.20 2957
6465.96 2922
6466.72 2910
6467.48 2910
6468.24 2933
6469.00 2998
6469.76 2959
6470.52 2944
6471.28 3072
6472.03 3165
6472.79 3111
6473.55 3105
6474.31 3130
6475.07 3114
6475.83 3107
6476.59 3153
6477.35 3229
6478.11 3231
6478.87 3269
6479.63 3250
6480.39 3349
6481.15 3403
6481.91 3329
6482.67 3340
6483.43 3422
6484.19 3553
6484.95 3629
6485.71 3638
6486.47 3576
6487.23 3712
6487.99 3640
6488.75 3654
6489.51 3761
6490.27 3774
6491.03 3887
6491.79 4015
6492.55 4172
6493.31 4186
6494.07 4258
6494.83 4376
6495.59 4383
6496.35 4368
6497.11 4387
6497.87 4371
6498.64 4383
6499.40 4381
6500.16 4280
6500.92 4362
6501.68 4503
6502.44 4501
6503.20 4531
6503.96 4584
6504.72 4654
6505.48 4624
6506.25 4841
6507.01 4905
6507.77 5073
6508.53 5350
6509.29 5532
6510.05 5927
6510.81 6268
6511.57 6678
6512.34 6956
6513.10 6961
6513.86 7022
6514.62 6870
6515.38 6552
6516.15 6268
6516.91 6157
6517.67 6058
6518.43 5785
6519.19 5763
6519.95 5720
6520.72 5600
6521.48 5607
6522.24 5759
6523.00 5898
6523.77 6158
6524.53 6595
6525.29 7016
6526.05 7446
6526.81 7654
6527.58 8127
6528.34 8216
6529.10 8070
6529.86 7952
6530.63 7964
6531.39 7996
6532.15 7932
6532.92 8230
6533.68 9039
6534.44 10344
6535.20 11758
6535.97 12747
6536.73 13296
6537.49 13307
6538.26 12753
6539.02 11791
6539.78 10687
6540.55 9261
6541.31 8021
6542.07 7272
6542.84 6546
6543.60 5834
6544.36 5413
6545.13 5186
6545.89 4885
6546.65 4678
6547.42 4661
6548.18 4633
6548.94 4600
6549.71 4476
6550.47 4558
6551.24 4664
6552.00 4529
6552.76 4571
6553.53 4582
6554.29 4506
6555.06 4583
6555.82 4424
6556.58 4407
6557.35 4418
6558.11 4436
6558.88 4411
6559.64 4506
6560.41 4506
6561.17 4584
6561.93 4760
6562.70 4775
6563.46 4838
6564.23 4963
6564.99 5148
6565.76 5039
6566.52 5012
6567.29 5178
6568.05 5095
6568.82 4956
6569.58 5062
6570.35 5160
6571.11 5222
6571.88 5300
6572.64 5587
6573.41 5731
6574.17 5872
6574.94 5866
6575.70 5936
6576.47 6001
6577.23 5891
6578.00 5741
6578.76 5729
6579.53 5519
6580.29 5394
6581.06 5321
6581.83 5252
6582.59 5288
6583.36 5117
6584.12 5120
6584.89 5081
6585.65 5204
6586.42 5250
6587.19 5172
6587.95 5286
6588.72 5436
6589.48 5423
6590.25 5824
6591.02 6062
6591.78 6396
6592.55 6818
6593.32 7183
6594.08 7741
6594.85 7985
6595.61 8063
6596.38 7697
6597.15 7528
6597.91 7349
6598.68 7060
6599.45 6602
6600.21 6065
6600.98 5912
6601.75 5855
6602.51 5491
6603.28 5374
6604.05 5289
6604.82 5054
6605.58 4909
6606.35 4835
6607.12 4759
6607.88 4822
6608.65 5027
6609.42 4976
6610.19 5139
6610.95 4940
6611.72 5021
6612.49 5063
6613.25 5015
6614.02 4995
6614.79 4931
6615.56 4867
6616.32 4902
6617.09 4811
6617.86 4873
6618.63 4849
6619.40 4820
6620.16 4923
6620.93 4815
6621.70 4797
6622.47 4742
6623.24 4820
6624.00 4853
6624.77 4738
6625.54 4512
6626.31 4642
6627.08 4717
6627.84 4811
6628.61 4844
6629.38 5007
6630.15 5405
6630.92 5779
6631.69 6194
6632.46 7045
6633.22 8055
6633.99 8900
6634.76 9515
6635.53 9740
6636.30 9516
6637.07 9232
6637.84 8456
6638.61 7734
6639.37 6829
6640.14 6095
6640.91 5525
6641.68 5051
6642.45 4644
6643.22 4452
6643.99 4212
6644.76 4089
6645.53 4009
6646.30 3916
6647.07 3946
6647.84 4008
6648.61 3949
6649.37 3931
6650.14 3927
6650.91 3989
6651.68 3930
6652.45 3813
6653.22 3754
6653.99 3653
6654.76 3622
6655.53 3524
6656.30 3650
6657.07 3627
6657.84 3458
6658.61 3490
6659.38 3488
6660.15 3475
6660.92 3481
6661.69 3488
6662.46 3555
6663.23 3500
6664.00 3507
6664.77 3567
6665.55 3607
6666.32 3507
6667.09 3404
6667.86 3457
6668.63 3549
6669.40 3623
6670.17 3679
6670.94 3765
6671.71 3868
6672.48 4089
6673.25 4007
6674.02 4051
6674.79 3929
6675.57 3834
6676.34 3867
6677.11 3756
6677.88 3637
6678.65 3641
6679.42 3621
6680.19 3566
6680.96 3567
6681.74 3582
6682.51 3663
6683.28 3633
6684.05 3782
6684.82 3852
6685.59 3980
6686.37 3971
6687.14 3982
6687.91 4042
6688.68 3826
6689.45 3715
6690.22 3662
6691.00 3666
6691.77 3577
6692.54 3432
6693.31 3383
6694.08 3381
6694.86 3239
6695.63 3216
6696.40 3183
6697.17 3157
6697.95 3092
6698.72 3116
6699.49 3238
6700.26 3239
6701.04 3028
6701.81 3058
6702.58 3069
6703.35 3076
6704.13 3090
6704.90 3046
6705.67 3032
6706.44 3016
6707.22 2974
6707.99 2997
6708.76 2984
6709.54 2972
6710.31 3082
6711.08 3017
6711.86 3001
6712.63 3015
6713.40 2996
6714.17 2976
6714.95 2903
6715.72 2866
6716.50 2878
6717.27 2874
6718.04 2760
6718.82 2728
6719.59 2747
6720.36 2706
6721.14 2765
6721.91 2703
6722.68 2649
6723.46 2644
6724.23 2716
6725.01 2640
6725.78 2696
6726.55 2652
6727.33 2704
6728.10 2771
6728.88 2650
6729.65 2585
6730.42 2598
6731.20 2533
6731.97 2529
6732.75 2552
6733.52 2662
6734.30 2637
6735.07 2630
6735.84 2629
6736.62 2497
6737.39 2649
6738.17 2643
6738.94 2597
6739.72 2627
6740.49 2590
6741.27 2597
6742.04 2540
6742.82 2575
6743.59 2544
6744.37 2577
6745.14 2591
6745.92 2585
6746.69 2681
6747.47 2816
6748.24 2743
6749.02 2734
6749.79 2749
6750.57 2732
6751.34 2809
6752.12 2755
6752.90 2855
6753.67 2928
6754.45 2862
6755.22 2680
6756.00 2711
6756.77 2662
6757.55 2552
6758.33 2520
6759.10 2501
6759.88 2420
6760.65 2429
6761.43 2461
6762.20 2428
6762.98 2381
6763.76 2373
6764.53 2431
6765.31 2431
6766.09 2462
6766.86 2459
6767.64 2342
6768.41 2315
6769.19 2362
6769.97 2423
6770.74 2429
6771.52 2405
6772.30 2378
6773.07 2406
6773.85 2433
6774.63 2430
6775.40 2453
6776.18 2418
6776.96 2463
6777.74 2532
6778.51 2500
6779.29 2410
6780.07 2445
6780.84 2434
6781.62 2451
6782.40 2497
6783.17 2416
6783.95 2381
6784.73 2410
6785.51 2485
6786.28 2444
6787.06 2450
6787.84 2518
6788.62 2416
6789.39 2370
6790.17 2328
6790.95 2293
6791.73 2326
6792.51 2289
6793.28 2265
6794.06 2255
6794.84 2311
6795.62 2292
6796.39 2263
6797.17 2259
6797.95 2291
6798.73 2321
6799.51 2361
6800.29 2336
6801.06 2282
6801.84 2366
6802.62 2398
6803.40 2434
6804.18 2348
6804.96 2384
6805.73 2325
6806.51 2380
6807.29 2447
6808.07 2351
6808.85 2346
6809.63 2252
6810.41 2275
6811.18 2280
6811.96 2270
6812.74 2342
6813.52 2288
6814.30 2295
6815.08 2330
6815.86 2426
6816.64 2474
6817.42 2448
6818.20 2520
6818.98 2423
6819.76 2514
6820.53 2483
6821.31 2461
6822.09 2494
6822.87 2517
6823.65 2489
6824.43 2430
6825.21 2412
6825.99 2436
6826.77 2363
6827.55 2364
6828.33 2417
6829.11 2402
6829.89 2383
6830.67 2407
6831.45 2434
6832.23 2399
6833.01 2327
6833.79 2345
6834.57 2343
6835.35 2348
6836.13 2353
6836.91 2394
6837.69 2357
6838.47 2370
6839.25 2357
6840.03 2325
6840.81 2292
6841.59 2347
6842.37 2265
6843.16 2279
6843.94 2351
6844.72 2337
6845.50 2538
6846.28 2507
6847.06 2641
6847.84 2841
6848.62 3335
6849.40 3817
6850.18 4101
6850.96 4263
6851.75 4392
6852.53 4340
6853.31 4169
6854.09 3863
6854.87 3657
6855.65 3466
6856.43 3271
6857.22 3117
6858.00 3041
6858.78 2846
6859.56 2888
6860.34 2873
6861.12 2785
6861.90 2737
6862.69 2655
6863.47 2665
6864.25 2685
6865.03 2673
6865.81 2590
6866.60 2593
6867.38 2660
6868.16 2652
6868.94 2487
6869.72 2509
6870.51 2572
6871.29 2491
6872.07 2439
6872.85 2468
6873.64 2425
6874.42 2354
6875.20 2304
6875.98 2354
6876.77 2390
6877.55 2414
6878.33 2469
6879.11 2396
6879.90 2315
6880.68 2427
6881.46 2435
6882.25 2468
6883.03 2534
6883.81 2629
6884.59 2523
6885.38 2606
6886.16 2633
6886.94 2743
6887.73 2779
6888.51 2826
6889.29 2860
6890.08 2861
6890.86 2884
6891.64 2804
6892.43 2675
6893.21 2576
6893.99 2661
6894.78 2691
6895.56 2669
6896.35 2681
6897.13 2650
6897.91 2697
6898.70 2697
6899.48 2669
6900.26 2766
6901.05 2749
6901.83 2766
6902.62 2807
6903.40 2789
6904.18 2794
6904.97 2845
6905.75 2763
6906.54 2810
6907.32 2733
6908.11 2756
6908.89 2763
6909.67 2708
6910.46 2685
6911.24 2637
6912.03 2636
6912.81 2678
6913.60 2615
6914.38 2680
6915.17 2653
6915.95 2756
6916.74 2697
6917.52 2691
6918.31 2716
6919.09 2710
6919.88 2698
6920.66 2779
6921.45 2775
6922.23 2793
6923.02 2804
6923.80 2799
6924.59 2815
6925.37 2904
6926.16 2822
6926.94 2867
6927.73 2898
6928.51 2862
6929.30 2879
6930.09 2914
6930.87 2931
6931.66 2876
6932.44 2833
6933.23 2922
6934.01 2908
6934.80 2979
6935.59 3066
6936.37 2970
6937.16 3039
6937.94 3194
6938.73 3194
6939.52 3210
6940.30 3412
6941.09 3460
6941.88 3425
6942.66 3618
6943.45 3552
6944.23 3574
6945.02 3577
6945.81 3641
6946.59 3604
6947.38 3653
6948.17 3600
6948.95 3653
6949.74 3684
6950.53 3602
6951.31 3478
6952.10 3525
6952.89 3530
6953.67 3699
6954.46 3722
6955.25 3749
6956.04 3842
6956.82 3833
6957.61 3811
6958.40 3881
6959.18 3923
6959.97 4007
6960.76 3991
6961.55 3891
6962.33 3941
6963.12 4042
6963.91 4011
6964.70 4102
6965.48 4142
6966.27 4156
6967.06 4197
6967.85 4247
6968.63 4294
6969.42 4378
6970.21 4485
6971.00 4582
6971.79 4645
6972.57 4600
6973.36 4577
6974.15 4569
6974.94 4705
6975.73 4659
6976.52 4909
6977.30 5049
6978.09 5138
6978.88 5375
6979.67 5608
6980.46 5870
6981.25 6252
6982.03 6851
6982.82 7564
6983.61 8476
6984.40 9731
6985.19 10421
6985.98 10770
6986.77 10852
6987.55 10568
6988.34 9794
6989.13 8840
6989.92 8155
6990.71 7373
6991.50 6678
6992.29 6030
6993.08 5742
6993.87 5547
6994.66 5731
6995.45 5807
6996.24 6192
6997.02 6817
6997.81 7566
6998.60 8459
6999.39 9390
7000.18 9534
7000.97 9462
7001.76 9144
7002.55 8487
7003.34 7716
7004.13 6726
7004.92 5950
7005.71 5279
7006.50 4811
7007.29 4424
7008.08 4315
7008.87 3933
7009.66 3762
7010.45 3611
7011.24 3616
7012.03 3624
7012.82 3542
7013.61 3585
7014.40 3668
7015.19 3695
7015.98 3663
7016.77 3638
7017.56 3479
7018.35 3450
7019.15 3437
7019.94 3424
7020.73 3448
7021.52 3545
7022.31 3547
7023.10 3694
7023.89 3668
7024.68 3663
7025.47 3711
7026.26 3749
7027.05 3730
7027.85 3588
7028.64 3527
7029.43 3480
7030.22 3445
7031.01 3372
7031.80 3291
7032.59 3204
7033.38 3221
7034.18 3278
7034.97 3305
7035.76 3467
7036.55 3538
7037.34 3537
7038.13 3590
7038.93 3595
7039.72 3669
7040.51 3606
7041.30 3501
7042.09 3544
7042.89 3475
7043.68 3405
7044.47 3413
7045.26 3440
7046.05 3376
7046.85 3341
7047.64 3322
7048.43 3435
7049.22 3467
7050.01 3481
7050.81 3618
7051.60 3590
7052.39 3531
7053.18 3392
7053.98 3316
7054.77 3240
7055.56 3082
7056.36 3112
7057.15 3152
7057.94 3073
7058.73 3074
7059.53 3019
7060.32 3170
7061.11 3115
7061.91 3155
7062.70 3129
7063.49 3061
7064.29 3151
7065.08 2965
7065.87 2938
7066.66 2971
7067.46 2993
7068.25 2850
7069.04 2944
7069.84 2973
7070.63 2939
7071.43 3003
7072.22 2912
7073.01 2867
7073.81 2938
7074.60 2974
7075.39 2899
7076.19 2906
7076.98 2777
7077.78 2822
7078.57 2743
7079.36 2799
7080.16 2762
7080.95 2716
7081.75 2736
7082.54 2686
7083.33 2641
7084.13 2710
7084.92 2650
7085.72 2624
7086.51 2692
7087.31 2706
7088.10 2753
7088.90 2797
7089.69 2880
7090.48 3018
7091.28 3188
7092.07 3229
7092.87 3350
7093.66 3290
7094.46 3172
7095.25 3015
7096.05 2802
7096.84 2718
7097.64 2644
7098.43 2540
7099.23 2540
7100.02 2573
7100.82 2552
7101.61 2492
7102.41 2520
7103.20 2524
7104.00 2560
7104.80 2580
7105.59 2437
7106.39 2411
7107.18 2393
7107.98 2394
7108.77 2387
7109.57 2268
7110.36 2277
7111.16 2256
7111.96 2263
7112.75 2243
7113.55 2291
7114.34 2230
7115.14 2208
7115.94 2180
7116.73 2239
7117.53 2293
7118.32 2261
7119.12 2258
7119.92 2307
7120.71 2338
7121.51 2239
7122.31 2165
7123.10 2209
7123.90 2217
7124.70 2182
7125.49 2186
7126.29 2228
7127.09 2198
7127.88 2155
7128.68 2220
7129.48 2229
7130.27 2262
7131.07 2233
7131.87 2220
7132.66 2256
7133.46 2169
7134.26 2234
7135.06 2167
7135.85 2166
7136.65 2136
7137.45 2118
7138.24 2132
7139.04 2154
7139.84 2154
7140.64 2179
7141.43 2185
7142.23 2134
7143.03 2182
7143.83 2274
7144.62 2249
7145.42 2196
7146.22 2145
7147.02 2140
7147.82 2075
7148.61 2114
7149.41 2140
7150.21 2126
7151.01 2109
7151.81 2107
7152.60 2068
7153.40 2134
7154.20 2101
7155.00 2092
7155.80 2107
7156.59 2047
7157.39 2116
7158.19 2106
7158.99 2019
7159.79 1998
7160.59 1965
7161.39 1985
7162.18 2025
7162.98 1978
7163.78 2011
7164.58 2031
7165.38 1960
7166.18 1994
7166.98 2053
7167.78 2020
7168.57 2012
7169.37 2034
7170.17 1997
7170.97 2016
7171.77 1971
7172.57 2016
7173.37 2032
7174.17 1964
7174.97 1911
7175.77 1907
7176.57 1963
7177.37 1982
7178.17 1979
7178.97 1961
7179.77 2038
7180.56 2103
7181.36 2141
7182.16 2081
7182.96 2102
7183.76 2141
7184.56 2148
7185.36 2121
7186.16 2121
7186.96 1986
7187.76 1983
7188.56 1954
7189.36 1928
7190.16 1921
7190.96 1878
7191.76 1845
7192.57 1857
7193.37 1880
7194.17 1863
7194.97 1912
7195.77 1906
7196.57 1902
7197.37 1924
7198.17 1823
7198.97 1909
7199.77 1870
7200.57 1908
7201.37 1896
7202.17 1877
7202.97 1947
7203.77 1946
7204.58 1880
7205.38 1852
7206.18 1876
7206.98 1862
7207.78 1876
7208.58 1832
7209.38 1829
7210.18 1869
7210.99 1862
7211.79 1902
7212.59 1920
7213.39 1915
7214.19 1888
7214.99 1873
7215.79 1797
7216.60 1845
7217.40 1920
7218.20 1850
7219.00 1912
7219.80 1958
7220.60 1924
7221.41 1919
7222.21 1932
7223.01 1909
7223.81 1906
7224.62 1866
7225.42 1888
7226.22 1882
7227.02 1972
7227.82 1936
7228.63 1976
7229.43 1939
7230.23 1953
7231.03 1952
7231.84 1956
7232.64 1921
7233.44 1939
7234.24 1961
7235.05 2003
7235.85 1935
7236.65 1979
7237.45 2021
7238.26 1937
7239.06 2047
7239.86 2002
7240.67 2055
7241.47 2121
7242.27 2100
7243.08 2045
7243.88 2112
7244.68 2184
7245.49 2195
7246.29 2177
7247.09 2169
7247.90 2279
7248.70 2226
7249.50 2146
7250.31 2184
7251.11 2283
7251.91 2257
7252.72 2234
7253.52 2225
7254.32 2252
7255.13 2345
7255.93 2266
7256.74 2295
7257.54 2378
7258.34 2386
7259.15 2415
7259.95 2486
7260.76 2529
7261.56 2518
7262.36 2509
7263.17 2585
7263.97 2599
7264.78 2630
7265.58 2693
7266.39 2644
7267.19 2700
7268.00 2686
7268.80 2704
7269.60 2618
7270.41 2613
7271.21 2749
7272.02 2862
7272.82 2855
7273.63 2844
7274.43 2809
7275.24 2852
7276.04 2977
7276.85 2960
7277.65 2958
7278.46 2972
7279.26 3135
7280.07 3297
7280.87 3468
7281.68 3657
7282.48 4078
7283.29 4491
7284.09 4760
7284.90 4924
7285.71 5025
7286.51 4893
7287.32 4625
7288.12 4314
7288.93 4094
7289.73 3884
7290.54 3683
7291.35 3641
7292.15 3347
7292.96 3367
7293.76 3300
7294.57 3253
7295.38 3248
7296.18 3265
7296.99 3238
7297.79 3204
7298.60 3349
7299.41 3344
7300.21 3255
7301.02 3325
7301.82 3360
7302.63 3472
7303.44 3619
7304.24 3572
7305.05 3528
7305.86 3630
7306.66 3686
7307.47 3863
7308.28 3995
7309.08 4144
7309.89 4411
7310.70 4431
7311.50 4453
7312.31 4468
7313.12 4479
7313.93 4514
7314.73 4368
7315.54 4361
7316.35 4389
7317.15 4499
7317.96 4719
7318.77 4995
7319.58 5409
7320.38 5839
7321.19 5910
7322.00 6087
7322.81 5969
7323.61 5688
7324.42 5379
7325.23 5167
7326.04 4859
7326.84 4538
7327.65 4234
7328.46 4078
7329.27 4004
7330.08 3987
7330.88 4094
7331.69 4237
7332.50 4332
7333.31 4699
7334.12 4914
7334.92 5178
7335.73 5412
7336.54 5370
7337.35 5360
7338.16 5123
7338.97 4815
7339.78 4520
7340.58 4188
7341.39 3984
7342.20 3853
7343.01 3634
7343.82 3627
7344.63 3600
7345.44 3507
7346.24 3647
7347.05 3562
7347.86 3586
7348.67 3542
7349.48 3535
7350.29 3486
7351.10 3400
7351.91 3258
7352.72 3333
7353.53 3352
7354.34 3290
7355.14 3227
7355.95 3226
7356.76 3308
7357.57 3241
7358.38 3373
7359.19 3519
7360.00 3609
7360.81 3649
7361.62 3654
7362.43 3733
7363.24 3716
7364.05 3565
7364.86 3547
7365.67 3597
7366.48 3492
7367.29 3454
7368.10 3413
7368.91 3425
7369.72 3385
7370.53 3401
7371.34 3397
7372.15 3384
7372.96 3512
7373.77 3546
7374.58 3533
7375.39 3607
7376.20 3624
7377.01 3765
7377.82 3817
7378.63 3974
7379.44 4229
7380.26 4427
7381.07 4495
7381.88 4580
7382.69 4591
7383.50 4493
7384.31 4337
7385.12 4197
7385.93 4019
7386.74 3800
7387.55 3557
7388.36 3428
7389.18 3344
7389.99 3326
7390.80 3259
7391.61 3211
7392.42 3182
7393.23 3094
7394.04 3106
7394.86 3099
7395.67 3121
7396.48 3181
7397.29 3175
7398.10 3292
7398.91 3493
7399.73 3623
7400.54 3689
7401.35 3897
7402.16 3856
7402.97 3835
7403.79 3649
7404.60 3657
7405.41 3559
7406.22 3549
7407.03 3528
7407.85 3349
7408.66 3369
7409.47 3221
7410.28 3179
7411.10 3118
7411.91 3025
7412.72 2928
7413.53 2789
7414.35 2645
7415.16 2636
7415.97 2558
7416.78 2538
7417.60 2565
7418.41 2562
7419.22 2465
7420.03 2491
7420.85 2488
7421.66 2428
7422.47 2355
7423.29 2369
7424.10 2363
7424.91 2363
7425.73 2367
7426.54 2319
7427.35 2329
7428.17 2289
7428.98 2227
7429.79 2222
7430.61 2249
7431.42 2274
7432.23 2258
7433.05 2218
7433.86 2285
7434.67 2276
7435.49 2271
7436.30 2269
7437.12 2287
7437.93 2417
7438.74 2389
7439.56 2392
7440.37 2436
7441.18 2393
7442.00 2347
7442.81 2258
7443.63 2322
7444.44 2310
7445.26 2329
7446.07 2321
7446.88 2294
7447.70 2265
7448.51 2323
7449.33 2249
7450.14 2270
7450.96 2216
7451.77 2159
7452.59 2193
7453.40 2163
7454.22 2097
7455.03 2227
7455.85 2188
7456.66 2145
7457.47 2149
7458.29 2199
7459.10 2173
7459.92 2138
7460.74 2159
7461.55 2175
7462.37 2114
7463.18 2140
7464.00 2095
7464.81 2214
7465.63 2162
7466.44 2153
7467.26 2218
7468.07 2174
7468.89 2170
7469.70 2113
7470.52 2145
7471.34 2132
7472.15 2124
7472.97 2136
7473.78 2045
7474.60 2030
7475.41 2099
7476.23 2112
7477.05 2089
7477.86 2079
7478.68 2066
7479.49 1947
7480.31 1995
7481.13 1946
7481.94 1951
7482.76 1970
7483.58 2017
7484.39 1986
7485.21 1946
7486.03 1959
7486.84 1961
7487.66 1977
7488.48 1990
7489.29 1949
7490.11 1932
7490.93 1942
7491.74 1908
7492.56 1921
7493.38 1891
7494.19 1849
7495.01 1869
7495.83 1891
7496.64 1891
7497.46 1885
7498.28 1886
7499.10 1841
7499.91 1913
7500.73 1901
7501.55 1889
7502.36 1871
7503.18 1862
7504.00 1821
7504.82 1781
7505.63 1873
7506.45 1854
7507.27 1831
7508.09 1838
7508.90 1843
7509.72 1887
7510.54 1860
7511.36 1864
7512.18 1811
7512.99 1828
7513.81 1824
7514.63 1790
7515.45 1814
7516.27 1796
7517.08 1801
7517.90 1819
7518.72 1797
7519.54 1832
7520.36 1713
7521.18 1782
7521.99 1798
7522.81 1742
7523.63 1798
7524.45 1806
7525.27 1827
7526.09 1871
7526.91 1776
7527.72 1761
7528.54 1818
7529.36 1829
7530.18 1814
7531.00 1764
7531.82 1822
7532.64 1787
7533.46 1805
7534.28 1807
7535.10 1766
7535.91 1702
7536.73 1751
7537.55 1798
7538.37 1786
7539.19 1759
7540.01 1760
7540.83 1816
7541.65 1869
7542.47 1806
7543.29 1883
7544.11 1944
7544.93 1864
7545.75 1880
7546.57 1883
7547.39 1870
7548.21 1873
7549.03 1871
7549.85 1808
7550.67 1821
7551.49 1805
7552.31 1808
7553.13 1857
7553.95 1825
7554.77 1847
7555.59 1867
7556.41 1827
7557.23 1915
7558.05 1974
7558.87 1973
7559.69 1954
7560.51 1961
7561.33 1918
7562.15 1980
7562.97 1935
7563.79 1838
7564.61 1897
7565.44 1838
7566.26 1852
7567.08 1836
7567.90 1813
7568.72 1878
7569.54 1911
7570.36 1822
7571.18 1883
7572.00 1867
7572.82 1836
7573.65 1857
7574.47 1898
7575.29 1857
7576.11 1874
7576.93 1795
7577.75 1800
7578.57 1859
7579.40 1847
7580.22 1861
7581.04 1885
7581.86 1839
7582.68 1888
7583.50 1851
7584.33 1885
7585.15 1922
7585.97 1926
7586.79 1915
7587.61 1949
7588.44 1957
7589.26 1974
7590.08 1965
7590.90 1907
7591.72 1917
7592.55 1881
7593.37 1984
7594.19 1939
7595.01 1921
7595.84 1924
7596.66 1915
7597.48 1953
7598.30 1956
7599.13 1989
7599.95 1977
7600.77 2111
7601.59 2144
7602.42 2190
7603.24 2259
7604.06 2262
7604.89 2411
7605.71 2422
7606.53 2328
7607.36 2313
7608.18 2251
7609.00 2226
7609.82 2161
7610.65 2143
7611.47 2010
7612.29 2091
7613.12 2062
7613.94 2051
7614.77 1942
7615.59 1979
7616.41 2059
7617.24 2109
7618.06 2048
7618.88 2037
7619.71 2116
7620.53 2058
7621.35 1991
7622.18 1976
7623.00 1942
7623.83 1957
7624.65 1989
7625.47 1936
7626.30 1986
7627.12 2083
7627.95 2198
7628.77 2282
7629.60 2305
7630.42 2371
7631.24 2553
7632.07 2558
7632.89 2507
7633.72 2456
7634.54 2412
7635.37 2278
7636.19 2176
7637.02 2092
7637.84 1958
7638.67 1894
7639.49 1828
7640.31 1854
7641.14 1835
7641.96 1770
7642.79 1744
7643.61 1742
7644.44 1786
7645.26 1737
7646.09 1739
7646.92 1740
7647.74 1708
7648.57 1708
7649.39 1742
7650.22 1696
7651.04 1665
7651.87 1723
7652.69 1719
7653.52 1671
7654.34 1674
7655.17 1646
7656.00 1615
7656.82 1665
7657.65 1702
7658.47 1644
7659.30 1694
7660.12 1701
7660.95 1650
7661.78 1647
7662.60 1596
7663.43 1626
7664.25 1600
7665.08 1662
7665.91 1641
7666.73 1659
7667.56 1635
7668.39 1615
7669.21 1649
7670.04 1624
7670.87 1674
7671.69 1731
7672.52 1799
7673.35 1773
7674.17 1702
7675.00 1663
7675.83 1671
7676.65 1672
7677.48 1673
7678.31 1659
7679.13 1630
7679.96 1644
7680.79 1581
7681.61 1592
7682.44 1570
7683.27 1567
7684.10 1629
7684.92 1613
7685.75 1619
7686.58 1678
7687.40 1606
7688.23 1686
7689.06 1660
7689.89 1640
7690.71 1694
7691.54 1661
7692.37 1601
7693.20 1603
7694.03 1638
7694.85 1682
7695.68 1691
7696.51 1685
7697.34 1663
7698.16 1689
7698.99 1726
7699.82 1663
7700.65 1695
7701.48 1663
7702.31 1747
7703.13 1726
7703.96 1678
7704.79 1719
7705.62 1730
7706.45 1690
7707.28 1725
7708.10 1685
7708.93 1724
7709.76 1731
7710.59 1679
7711.42 1679
7712.25 1751
7713.08 1705
7713.90 1680
7714.73 1728
7715.56 1713
7716.39 1724
7717.22 1660
7718.05 1763
7718.88 1713
7719.71 1756
7720.54 1711
7721.37 1739
7722.20 1731
7723.02 1759
7723.85 1681
7724.68 1603
7725.51 1718
7726.34 1724
7727.17 1672
7728.00 1715
7728.83 1677
7729.66 1690
7730.49 1672
7731.32 1722
7732.15 1766
7732.98 1667
7733.81 1728
7734.64 1780
7735.47 1706
7736.30 1727
7737.13 1752
7737.96 1641
7738.79 1712
7739.62 1759
7740.45 1781
7741.28 1756
7742.11 1742
7742.94 1820
7743.77 1972
7744.60 2173
7745.43 2388
7746.26 2674
7747.09 2896
7747.92 3118
7748.75 3159
7749.59 3170
7750.42 2930
7751.25 2740
7752.08 2478
7752.91 2343
7753.74 2132
7754.57 1978
7755.40 1887
7756.23 1806
7757.06 1785
7757.90 1723
7758.73 1668
7759.56 1699
7760.39 1760
7761.22 1750
7762.05 1822
7762.88 1709
7763.71 1687
7764.55 1684
7765.38 1604
7766.21 1683
7767.04 1685
7767.87 1623
7768.70 1555
7769.54 1518
7770.37 1493
7771.20 1432
7772.03 1430
7772.86 1482
7773.70 1480
7774.53 1523
7775.36 1552
7776.19 1529
7777.02 1582
7777.86 1539
7778.69 1510
7779.52 1501
7780.35 1568
7781.19 1607
7782.02 1632
7782.85 1667
7783.68 1701
7784.52 1748
7785.35 1744
7786.18 1755
7787.01 1687
7787.85 1750
7788.68 1787
7789.51 1690
7790.35 1703
7791.18 1686
7792.01 1630
7792.84 1653
7793.68 1571
7794.51 1611
7795.34 1525
7796.18 1532
7797.01 1521
7797.84 1623
7798.68 1531
7799.51 1612
7800.34 1643
7801.18 1612
7802.01 1618
7802.84 1635
7803.68 1596
7804.51 1620
7805.35 1647
7806.18 1661
7807.01 1629
7807.85 1624
7808.68 1704
7809.51 1661
7810.35 1637
7811.18 1678
7812.02 1743
7812.85 1727
7813.68 1717
7814.52 1725
7815.35 1742
7816.19 1755
7817.02 1725
7817.86 1734
7818.69 1761
7819.52 1757
7820.36 1685
7821.19 1717
7822.03 1719
7822.86 1691
7823.70 1694
7824.53 1706
7825.37 1757
7826.20 1819
7827.04 1759
7827.87 1785
7828.71 1720
7829.54 1720
7830.38 1738
7831.21 1721
7832.05 1693
7832.88 1694
7833.72 1714
7834.55 1598
7835.39 1624
7836.22 1652
7837.06 1629
7837.89 1678
7838.73 1691
7839.57 1601
7840.40 1605
7841.24 1541
7842.07 1573
7842.91 1582
7843.74 1588
7844.58 1559
7845.42 1556
7846.25 1613
7847.09 1557
7847.92 1529
7848.76 1526
7849.60 1486
7850.43 1515
7851.27 1522
7852.10 1516
7852.94 1491
7853.78 1443
7854.61 1503
7855.45 1521
7856.29 1505
7857.12 1504
7857.96 1543
7858.79 1462
7859.63 1470
7860.47 1519
7861.30 1504
7862.14 1552
7862.98 1521
7863.81 1493
7864.65 1480
7865.49 1516
7866.33 1494
7867.16 1412
7868.00 1404
7868.84 1441
7869.67 1451
7870.51 1464
7871.35 1475
7872.19 1484
7873.02 1538
7873.86 1505
7874.70 1503
7875.54 1538
7876.37 1621
7877.21 1575
7878.05 1543
7878.89 1512
7879.72 1593
7880.56 1572
7881.40 1547
7882.24 1557
7883.07 1512
7883.91 1550
7884.75 1450
7885.59 1518
7886.43 1543
7887.26 1562
7888.10 1491
7888.94 1506
7889.78 1531
7890.62 1456
7891.45 1501
7892.29 1493
7893.13 1514
7893.97 1534
7894.81 1519
7895.65 1520
7896.49 1531
7897.32 1531
7898.16 1511
7899.00 1485
7899.84 1522
7900.68 1512
7901.52 1548
7902.36 1536
7903.20 1476
7904.03 1479
7904.87 1468
7905.71 1396
7906.55 1493
7907.39 1431
7908.23 1394
7909.07 1429
7909.91 1446
7910.75 1464
7911.59 1527
7912.43 1573
7913.27 1496
7914.11 1562
7914.94 1629
7915.78 1666
7916.62 1715
7917.46 1814
7918.30 1796
7919.14 1784
7919.98 1757
7920.82 1655
7921.66 1582
7922.50 1535
7923.34 1559
7924.18 1503
7925.02 1429
7925.86 1357
7926.70 1362
7927.54 1414
7928.38 1479
7929.22 1378
7930.06 1417
7930.90 1369
7931.74 1407
7932.59 1332
7933.43 1365
7934.27 1379
7935.11 1368
7935.95 1341
7936.79 1389
7937.63 1411
7938.47 1333
7939.31 1374
7940.15 1421
7940.99 1400
7941.83 1453
7942.67 1466
7943.52 1441
7944.36 1416
7945.20 1446
7946.04 1480
7946.88 1443
7947.72 1478
7948.56 1428
7949.40 1384
7950.25 1358
7951.09 1379
7951.93 1420
7952.77 1410
7953.61 1451
7954.45 1413
7955.29 1404
7956.14 1350
7956.98 1361
7957.82 1422
7958.66 1408
7959.50 1294
7960.35 1345
7961.19 1369
7962.03 1343
7962.87 1345
7963.71 1336
7964.56 1417
7965.40 1388
7966.24 1397
7967.08 1432
7967.93 1415
7968.77 1470
7969.61 1473
7970.45 1449
7971.29 1458
7972.14 1413
7972.98 1403
7973.82 1373
7974.67 1305
7975.51 1301
7976.35 1357
7977.19 1364
7978.04 1394
7978.88 1385
7979.72 1358
7980.57 1367
7981.41 1337
7982.25 1363
7983.09 1339
7983.94 1339
7984.78 1377
7985.62 1439
7986.47 1401
7987.31 1343
7988.15 1287
7989.00 1280
7989.84 1307
7990.68 1282
7991.53 1268
7992.37 1277
7993.22 1279
7994.06 1320
7994.90 1273
7995.75 1292
7996.59 1359
7997.43 1292
7998.28 1253
7999.12 1217
7999.97 1239
8000.81 1285
8001.65 1266
8002.50 1293
8003.34 1275
8004.19 1269
8005.03 1233
8005.88 1245
8006.72 1237
8007.57 1301
8008.41 1330
8009.25 1254
8010.10 1252
8010.94 1303
8011.79 1277
8012.63 1286
8013.48 1282
8014.32 1249
8015.17 1199
8016.01 1203
8016.86 1215
8017.70 1231
8018.55 1216
8019.39 1215
8020.24 1271
8021.08 1200
8021.93 1223
8022.77 1181
8023.62 1206
8024.46 1180
8025.31 1169
8026.15 1173
8027.00 1177
8027.84 1184
8028.69 1193
8029.54 1240
8030.38 1238
8031.23 1250
8032.07 1229
8032.92 1260
8033.76 1276
8034.61 1279
8035.46 1280
8036.30 1268
8037.15 1201
8037.99 1244
8038.84 1253
8039.69 1269
8040.53 1213
8041.38 1197
8042.22 1127
8043.07 1259
8043.92 1184
8044.76 1131
8045.61 1243
8046.46 1215
8047.30 1228
8048.15 1227
8049.00 1216
8049.84 1185
8050.69 1239
8051.54 1236
8052.38 1209
8053.23 1229
8054.08 1154
8054.92 1185
8055.77 1194
8056.62 1187
8057.46 1132
8058.31 1107
8059.16 1129
8060.01 1169
8060.85 1152
8061.70 1176
8062.55 1196
8063.40 1177
8064.24 1168
8065.09 1132
8065.94 1149
8066.79 1216
8067.63 1177
8068.48 1170
8069.33 1166
8070.18 1123
8071.02 1112
8071.87 1185
8072.72 1159
8073.57 1145
8074.42 1151
8075.26 1154
8076.11 1151
8076.96 1125
8077.81 1159
8078.66 1145
8079.50 1139
8080.35 1134
8081.20 1156
8082.05 1111
8082.90 1106
8083.75 1147
8084.59 1150
8085.44 1156
8086.29 1122
8087.14 1120
8087.99 1119
8088.84 1192
8089.69 1214
8090.53 1223
8091.38 1190
8092.23 1174
8093.08 1136
8093.93 1171
8094.78 1096
8095.63 1157
8096.48 1165
8097.33 1113
8098.18 1078
8099.02 1130
8099.87 1148
8100.72 1195
8101.57 1212
8102.42 1176
8103.27 1164
8104.12 1157
8104.97 1172
8105.82 1105
8106.67 1082
8107.52 1134
8108.37 1122
8109.22 1137
8110.07 1099
8110.92 1088
8111.77 1070
8112.62 1117
8113.47 1149
8114.32 1190
8115.17 1134
8116.02 1202
8116.87 1154
8117.72 1188
8118.57 1205
8119.42 1201
8120.27 1228
8121.12 1162
8121.97 1185
8122.82 1211
8123.67 1173
8124.52 1178
8125.37 1183
8126.22 1156
8127.07 1121
8127.93 1114
8128.78 1185
8129.63 1201
8130.48 1152
8131.33 1134
8132.18 1135
8133.03 1117
8133.88 1117
8134.73 1123
8135.58 1120
8136.44 1140
8137.29 1116
8138.14 1148
8138.99 1156
8139.84 1146
8140.69 1166
8141.54 1255
8142.39 1226
8143.25 1220
8144.10 1185
8144.95 1223
8145.80 1203
8146.65 1192
8147.50 1182
8148.36 1131
8149.21 1106
8150.06 1155
8150.91 1167
8151.76 1140
8152.62 1132
8153.47 1122
8154.32 1154
8155.17 1185
8156.02 1173
8156.88 1203
8157.73 1226
8158.58 1195
8159.43 1140
8160.29 1158
8161.14 1127
8161.99 1123
8162.84 1110
8163.70 1138
8164.55 1084
8165.40 1073
8166.25 1109
8167.11 1166
8167.96 1143
8168.81 1124
8169.67 1099
8170.52 1072
8171.37 1136
8172.23 1112
8173.08 1128
8173.93 1089
8174.78 1123
8175.64 1135
8176.49 1117
8177.34 1070
8178.20 1033
8179.05 1103
8179.90 1114
8180.76 1142
8181.61 1050
8182.47 1091
8183.32 1075
8184.17 1071
8185.03 1069
8185.88 1077
8186.73 1040
8187.59 1069
8188.44 1044
8189.30 1078
8190.15 1073
8191.00 1056
8191.86 1080
8192.71 1088
8193.57 1076
8194.42 1074
8195.27 1073
8196.13 1071
8196.98 1085
8197.84 1117
8198.69 1094
8199.55 1058
8200.40 1054
8201.26 1124
8202.11 1112
8202.96 1102
8203.82 1089
8204.67 1080
8205.53 1100
8206.38 1131
8207.24 1110
8208.09 1039
8208.95 1087
8209.80 1112
8210.66 1137
8211.51 1117
8212.37 1105
8213.22 1083
8214.08 1063
8214.93 1086
8215.79 1100
8216.65 1086
8217.50 1108
8218.36 1109
8219.21 1126
8220.07 1150
8220.92 1200
8221.78 1177
8222.63 1192
8223.49 1192
8224.35 1219
8225.20 1199
8226.06 1112
8226.91 1102
8227.77 1131
8228.63 1164
8229.48 1130
8230.34 1108
8231.19 1072
8232.05 1124
8232.91 1085
8233.76 1102
8234.62 1084
8235.47 1106
8236.33 1138
8237.19 1088
8238.04 1085
8238.90 1137
8239.76 1136
8240.61 1153
8241.47 1133
8242.33 1111
8243.18 1057
8244.04 1117
8244.90 1114
8245.75 1133
8246.61 1136
8247.47 1076
8248.33 1099
8249.18 1133
8250.04 1150
8250.90 1140
8251.75 1089
8252.61 1123
8253.47 1150
8254.33 1172
8255.18 1102
8256.04 1123
8256.90 1128
8257.76 1110
8258.61 1077
8259.47 1126
8260.33 1112
8261.19 1100
8262.04 1127
8262.90 1126
8263.76 1115
8264.62 1112
8265.48 1066
8266.33 1083
8267.19 1084
8268.05 1120
8268.91 1094
8269.77 1118
8270.62 1123
8271.48 1090
8272.34 1091
8273.20 1160
8274.06 1139
8274.92 1130
8275.77 1109
8276.63 1070
8277.49 1110
8278.35 1133
8279.21 1162
8280.07 1156
8280.93 1133
8281.78 1158
8282.64 1146
8283.50 1163
8284.36 1131
8285.22 1190
8286.08 1171
8286.94 1142
8287.80 1141
8288.66 1150
8289.51 1184
8290.37 1179
8291.23 1159
8292.09 1184
8292.95 1177
8293.81 1154
8294.67 1211
8295.53 1247
8296.39 1173
8297.25 1181
8298.11 1157
8298.97 1144
8299.83 1200
8300.69 1176
8301.55 1212
8302.41 1221
8303.27 1209
8304.13 1218
8304.99 1178
8305.85 1203
8306.71 1174
8307.57 1225
8308.43 1186
8309.29 1177
8310.15 1223
8311.01 1203
8311.87 1199
8312.73 1200
8313.59 1157
8314.45 1182
8315.31 1206
8316.17 1211
8317.03 1298
8317.89 1252
8318.75 1243
8319.61 1200
8320.47 1172
8321.33 1177
8322.20 1263
8323.06 1214
8323.92 1205
8324.78 1275
8325.64 1190
8326.50 1234
8327.36 1247
8328.22 1243
8329.08 1215
8329.94 1277
8330.81 1277
8331.67 1277
8332.53 1253
8333.39 1243
8334.25 1235
8335.11 1233
8335.97 1194
8336.84 1207
8337.70 1221
8338.56 1246
8339.42 1272
8340.28 1277
8341.15 1274
8342.01 1203
8342.87 1258
8343.73 1248
8344.59 1235
8345.45 1270
8346.32 1285
8347.18 1299
8348.04 1341
8348.90 1308
8349.77 1266
8350.63 1306
8351.49 1289
8352.35 1317
8353.22 1288
8354.08 1314
8354.94 1341
8355.80 1318
8356.67 1365
8357.53 1399
8358.39 1329
8359.25 1370
8360.12 1364
8360.98 1336
8361.84 1357
8362.71 1330
8363.57 1355
8364.43 1377
8365.29 1401
8366.16 1403
8367.02 1411
8367.88 1424
8368.75 1497
8369.61 1514
8370.47 1435
8371.34 1437
8372.20 1452
8373.06 1439
8373.93 1421
8374.79 1425
8375.65 1457
8376.52 1460
8377.38 1466
8378.25 1445
8379.11 1513
8379.97 1539
8380.84 1484
8381.70 1520
8382.56 1537
8383.43 1575
8384.29 1584
8385.16 1635
8386.02 1592
8386.89 1572
8387.75 1605
8388.61 1621
8389.48 1621
8390.34 1589
8391.21 1619
8392.07 1655
8392.94 1655
8393.80 1626
8394.67 1683
8395.53 1713
8396.39 1672
8397.26 1707
8398.12 1730
8398.99 1716
8399.85 1749
8400.72 1755
8401.58 1838
8402.45 1806
8403.31 1774
8404.18 1780
8405.04 1806
8405.91 1830
8406.77 1831
8407.64 1880
8408.50 1893
8409.37 1905
8410.24 1967
8411.10 1934
8411.97 1986
8412.83 2013
8413.70 1996
8414.56 2055
8415.43 2009
8416.29 2043
8417.16 2049
8418.03 2091
8418.89 2112
8419.76 2092
8420.62 2103
8421.49 2186
8422.36 2139
8423.22 2243
8424.09 2272
8424.95 2242
8425.82 2224
8426.69 2287
8427.55 2261
8428.42 2372
8429.28 2396
8430.15 2418
8431.02 2355
8431.88 2432
8432.75 2483
8433.62 2495
8434.48 2463
8435.35 2505
8436.22 2691
8437.08 2828
8437.95 2855
8438.82 2885
8439.68 2909
8440.55 2932
8441.42 2984
8442.29 3002
8443.15 3027
8444.02 3039
8444.89 3092
8445.75 3034
8446.62 3152
8447.49 3257
8448.36 3359
8449.22 3507
8450.09 3636
8450.96 3867
8451.83 4292
8452.69 4935
8453.56 5563
8454.43 6424
8455.30 7210
8456.16 7790
8457.03 7794
8457.90 7778
8458.77 7417
8459.64 6791
8460.50 6151
8461.37 5504
8462.24 4750
8463.11 4165
8463.98 3772
8464.84 3489
8465.71 3256
8466.58 2894
8467.45 2673
8468.32 2653
8469.19 2544
8470.05 2485
8470.92 2433
8471.79 2288
8472.66 2249
8473.53 2218
8474.40 2171
8475.27 2177
8476.13 2137
8477.00 2175
8477.87 2105
8478.74 2113
8479.61 2139
8480.48 2115
8481.35 2161
8482.22 2212
8483.09 2197
8483.96 2230
8484.82 2282
8485.69 2289
8486.56 2272
8487.43 2316
8488.30 2270
8489.17 2325
8490.04 2405
8490.91 2479
8491.78 2569
8492.65 2669
8493.52 2776
8494.39 2852
8495.26 2783
8496.13 2764
8497.00 2756
8497.87 2646
8498.74 2558
8499.61 2484
8500.48 2369
8501.35 2359
8502.22 2258
8503.09 2166
8503.96 2166
8504.83 2208
8505.70 2175
8506.57 2244
8507.44 2161
8508.31 2190
8509.18 2226
8510.05 2218
8510.92 2264
8511.79 2298
8512.66 2268
8513.53 2308
8514.40 2294
8515.27 2346
8516.15 2315
8517.02 2338
8517.89 2411
8518.76 2400
8519.63 2407
8520.50 2400
8521.37 2400
8522.24 2423
8523.11 2423
8523.98 2411
8524.86 2409
8525.73 2374
8526.60 2412
8527.47 2381
8528.34 2318
8529.21 2398
8530.08 2414
8530.96 2454
8531.83 2446
8532.70 2455
8533.57 2459
8534.44 2395
8535.31 2431
8536.19 2416
8537.06 2402
8537.93 2375
8538.80 2380
8539.67 2330
8540.55 2232
8541.42 2285
8542.29 2251
8543.16 2188
8544.03 2192
8544.91 2118
8545.78 2040
8546.65 2052
8547.52 2075
8548.40 2048
8549.27 1927
8550.14 1970
8551.01 2004
8551.89 2021
8552.76 2033
8553.63 2044
8554.51 2081
8555.38 2039
8556.25 2012
8557.12 2079
8558.00 2043
8558.87 2039
8559.74 2003
8560.62 2046
8561.49 1998
8562.36 1954
8563.24 1922
8564.11 1930
8564.98 1879
8565.86 1917
8566.73 1924
8567.60 1929
8568.48 1909
8569.35 1914
8570.22 1978
8571.10 1935
8571.97 1871
8572.84 1869
8573.72 1827
8574.59 1842
8575.46 1826
8576.34 1786
8577.21 1800
8578.09 1802
8578.96 1849
8579.83 1818
8580.71 1810
8581.58 1838
8582.46 1827
8583.33 1901
8584.21 1812
8585.08 1806
8585.95 1812
8586.83 1829
8587.70 1831
8588.58 1794
8589.45 1831
8590.33 1799
8591.20 1797
8592.08 1822
8592.95 1849
8593.83 1850
8594.70 1802
8595.58 1895
8596.45 1885
8597.33 1858
8598.20 1864
8599.08 1870
8599.95 1928
8600.83 1941
8601.70 1911
8602.58 1958
8603.45 1952
8604.33 1903
8605.20 1927
8606.08 1923
8606.95 1929
8607.83 1955
8608.70 1982
8609.58 1973
8610.45 2003
8611.33 2009
8612.21 1931
8613.08 1927
8613.96 1952
8614.83 1992
8615.71 1950
8616.59 1956
8617.46 1911
8618.34 1953
8619.21 1951
8620.09 1938
8620.97 1924
8621.84 1882
8622.72 1917
8623.59 1916
8624.47 1999
8625.35 1997
8626.22 2025
8627.10 2016
8627.98 2014
8628.85 2117
8629.73 2128
8630.61 2119
8631.48 2122
8632.36 2122
8633.24 2096
8634.11 2147
8634.99 2092
8635.87 2121
8636.74 2068
8637.62 2095
8638.50 2141
8639.37 2167
8640.25 2212
8641.13 2247
8642.01 2241
8642.88 2187
8643.76 2233
8644.64 2270
8645.52 2250
8646.39 2309
8647.27 2345
8648.15 2309
8649.03 2391
8649.90 2384
8650.78 2373
8651.66 2330
8652.54 2453
8653.41 2412
8654.29 2354
8655.17 2449
8656.05 2527
8656.93 2431
8657.80 2467
8658.68 2413
8659.56 2469
8660.44 2441
8661.32 2505
8662.19 2533
8663.07 2449
8663.95 2541
8664.83 2616
8665.71 2584
8666.59 2606
8667.46 2558
8668.34 2614
8669.22 2632
8670.10 2630
8670.98 2856
8671.86 3007
8672.74 2984
8673.62 3024
8674.49 3183
8675.37 3139
8676.25 3146
8677.13 3172
8678.01 3135
8678.89 3086
8679.77 3116
8680.65 2993
8681.53 2998
8682.41 2925
8683.29 2907
8684.16 2925
8685.04 2966
8685.92 3012
8686.80 3200
8687.68 3240
8688.56 3393
8689.44 3603
8690.32 3911
8691.20 4147
8692.08 4298
8692.96 4381
8693.84 4280
8694.72 4391
8695.60 4230
8696.48 4008
8697.36 3736
8698.24 3525
8699.12 3417
8700.00 3315
8700.88 3183
8701.76 3126
8702.64 3019
8703.52 2972
8704.40 2980
8705.28 2928
8706.16 2992
8707.04 3054
8707.92 3015
8708.80 3084
8709.69 3082
8710.57 3038
8711.45 3042
8712.33 3128
8713.21 3176
8714.09 3108
8714.97 2994
8715.85 3059
8716.73 3119
8717.61 3127
8718.49 3216
8719.38 3277
8720.26 3363
8721.14 3329
8722.02 3298
8722.90 3296
8723.78 3231
8724.66 3310
8725.54 3322
8726.43 3479
8727.31 3538
8728.19 3524
8729.07 3605
8729.95 3694
8730.83 3594
8731.72 3686
8732.60 3754
8733.48 3876
8734.36 3940
8735.24 3956
8736.13 3952
8737.01 3899
8737.89 3972
8738.77 4024
8739.65 3992
8740.54 3921
8741.42 3852
8742.30 3950
8743.18 3974
8744.07 3905
8744.95 3932
8745.83 3965
8746.71 4037
8747.60 4039
8748.48 4094
8749.36 4082
8750.24 4148
8751.13 4187
8752.01 4127
8752.89 4246
8753.77 4252
8754.66 4314
8755.54 4312
8756.42 4416
8757.31 4433
8758.19 4473
8759.07 4587
8759.96 4703
8760.84 4763
8761.72 4909
8762.61 5002
8763.49 5266
8764.37 5386
8765.26 5389
8766.14 5617
8767.02 5687
8767.91 5741
8768.79 5722
8769.67 5633
8770.56 5656
8771.44 5611
8772.32 5470
8773.21 5475
8774.09 5497
8774.98 5725
8775.86 5938
8776.74 6437
8777.63 7249
8778.51 8261
8779.40 9489
8780.28 10842
8781.17 11776
8782.05 12541
8782.93 12985
8783.82 12842
8784.70 12536
8785.59 11651
8786.47 10804
8787.36 9710
8788.24 8565
8789.13 7656
8790.01 6957
8790.89 6223
8791.78 5742
8792.66 5487
8793.55 5285
8794.43 5229
8795.32 5416
8796.20 5637
8797.09 5743
8797.97 5849
8798.86 5785
8799.74 5845
8800.63 5780
8801.52 5526
8802.40 5212
8803.29 4904
8804.17 4611
8805.06 4401
8805.94 4261
8806.83 4048
8807.71 3860
8808.60 3874
8809.48 3869
8810.37 3846
8811.26 3838
8812.14 3907
8813.03 3907
8813.91 3810
8814.80 3831
8815.69 3982
8816.57 3977
8817.46 4050
8818.34 4056
8819.23 4035
8820.12 4084
8821.00 4086
8821.89 4053
8822.77 3968
8823.66 3932
8824.55 3891
8825.43 3810
8826.32 3721
8827.21 3714
8828.09 3558
8828.98 3576
8829.87 3521
8830.75 3485
8831.64 3498
8832.53 3490
8833.41 3507
8834.30 3444
8835.19 3418
8836.08 3470
8836.96 3507
8837.85 3617
8838.74 3546
8839.62 3520
8840.51 3520
8841.40 3669
8842.29 3663
8843.17 3571
8844.06 3636
8844.95 3658
8845.84 3654
8846.72 3663
8847.61 3617
8848.50 3617
8849.39 3651
8850.27 3579
8851.16 3528
8852.05 3613
8852.94 3617
8853.82 3505
8854.71 3551
8855.60 3516
8856.49 3576
8857.38 3518
8858.26 3483
8859.15 3578
8860.04 3490
8860.93 3475
8861.82 3412
8862.71 3437
8863.59 3352
8864.48 3298
8865.37 3227
8866.26 3122
8867.15 3063
8868.04 3042
8868.93 3007
8869.81 2951
8870.70 2861
8871.59 2875
8872.48 2846
8873.37 2748
8874.26 2801
8875.15 2781
8876.04 2694
8876.93 2685
8877.81 2740
8878.70 2644
8879.59 2609
8880.48 2634
8881.37 2591
8882.26 2563
8883.15 2447
8884.04 2481
8884.93 2472
8885.82 2513
8886.71 2475
8887.60 2386
8888.49 2322
8889.38 2398
8890.27 2385
8891.16 2281
8892.05 2225
8892.94 2286
8893.83 2288
8894.72 2274
8895.61 2250
8896.50 2243
8897.39 2225
8898.28 2253
8899.17 2184
8900.06 2173
8900.95 2149
8901.84 2101
8902.73 2064
8903.62 2013
8904.51 2051
8905.40 1978
8906.29 1963
8907.18 1985
8908.07 1967
8908.96 1907
8909.85 1913
8910.74 1894
8911.63 1945
8912.52 1927
8913.41 1953
8914.31 1851
8915.20 1822
8916.09 1858
8916.98 1849
8917.87 1898
8918.76 1826
8919.65 1803
8920.54 1835
8921.43 1809
8922.33 1767
8923.22 1780
8924.11 1810
8925.00 1818
8925.89 1823
8926.78 1874
8927.67 1847
8928.57 1806
8929.46 1818
8930.35 1804
8931.24 1765
8932.13 1789
8933.03 1779
8933.92 1715
8934.81 1710
8935.70 1681
8936.59 1715
8937.49 1708
8938.38 1700
8939.27 1673
8940.16 1630
8941.05 1588
8941.95 1636
8942.84 1609
8943.73 1658
8944.62 1631
8945.52 1573
8946.41 1547
8947.30 1573
8948.19 1563
8949.09 1506
8949.98 1462
8950.87 1536
8951.76 1571
8952.66 1603
8953.55 1586
8954.44 1544
8955.34 1573
8956.23 1534
8957.12 1501
8958.02 1489
8958.91 1425
8959.80 1445
8960.69 1429
8961.59 1415
8962.48 1452
8963.37 1441
8964.27 1405
8965.16 1408
8966.05 1422
8966.95 1419
8967.84 1421
8968.74 1458
8969.63 1413
8970.52 1451
8971.42 1395
8972.31 1439
8973.20 1417
8974.10 1382
8974.99 1329
8975.89 1335
8976.78 1356
8977.67 1342
8978.57 1282
8979.46 1269
8980.36 1323
8981.25 1326
8982.15 1305
8983.04 1264
8983.93 1265
8984.83 1230
8985.72 1270
8986.62 1251
8987.51 1236
8988.41 1236
8989.30 1202
8990.20 1240
8991.09 1254
8991.99 1217
8992.88 1233
8993.78 1250
8994.67 1216
8995.57 1240
8996.46 1209
8997.36 1262
8998.25 1183
8999.15 1147
9000.04 1148
9000.94 1213
9001.83 1243
9002.73 1218
9003.62 1209
9004.52 1174
9005.41 1200
9006.31 1168
9007.20 1148
9008.10 1206
9009.00 1162
9009.89 1207
9010.79 1186
9011.68 1144
9012.58 1222
9013.47 1154
9014.37 1116
9015.27 1078
9016.16 1143
9017.06 1108
9017.95 1116
9018.85 1136
9019.75 1092
9020.64 1142
9021.54 1121
9022.43 1149
9023.33 1128
9024.23 1163
9025.12 1106
9026.02 1117
9026.92 1077
9027.81 1127
9028.71 1140
9029.61 1147
9030.50 1163
9031.40 1103
9032.30 1107
9033.19 1113
9034.09 1134
9034.99 1088
9035.88 1040
9036.78 1053
9037.68 1060
9038.58 1125
9039.47 1132
9040.37 1090
9041.27 1053
9042.16 1033
9043.06 1107
9043.96 1128
9044.86 1056
9045.75 1036
9046.65 1081
9047.55 1068
9048.45 1078
9049.34 1102
9050.24 1106
9051.14 1134
9052.04 1112
9052.94 1086
9053.83 1077
9054.73 1110
9055.63 1050
9056.53 1062
9057.43 1037
9058.32 1023
9059.22 1024
9060.12 1045
9061.02 1037
9061.92 1063
9062.81 1076
9063.71 1076
9064.61 1118
9065.51 1131
9066.41 1123
9067.31 1065
9068.21 1105
9069.10 1078
9070.00 1086
9070.90 1074
9071.80 1111
9072.70 1093
9073.60 1052
9074.50 1055
9075.40 1102
9076.29 1060
9077.19 1060
9078.09 1098
9078.99 1070
9079.89 1025
9080.79 1029
9081.69 1048
9082.59 1000
9083.49 1023
9084.39 1090
9085.29 1065
9086.19 1059
9087.09 1071
9087.98 1088
9088.88 1032
9089.78 1039
9090.68 1024
9091.58 1049
9092.48 1049
9093.38 1007
9094.28 1007
9095.18 1028
9096.08 1054
9096.98 979
9097.88 1053
9098.78 1026
9099.68 1013
9100.58 949
9101.48 1006
9102.38 989
9103.28 1014
9104.18 1002
9105.08 998
9105.99 1002
9106.89 1025
9107.79 987
9108.69 1018
9109.59 1011
9110.49 1014
9111.39 1063
9112.29 1064
9113.19 1040
9114.09 1032
9114.99 1056
9115.89 1045
9116.79 1048
9117.69 1003
9118.60 1071
9119.50 1016
9120.40 1045
9121.30 992
9122.20 1008
9123.10 980
9124.00 978
9124.90 1011
9125.81 1008
9126.71 1013
9127.61 1001
9128.51 992
9129.41 971
9130.31 967
9131.22 949
9132.12 1033
9133.02 979
9133.92 986
9134.82 973
9135.72 1008
9136.63 980
9137.53 993
9138.43 999
9139.33 1008
9140.23 977
9141.14 934
9142.04 988
9142.94 1010
9143.84 965
9144.75 996
9145.65 1006
9146.55 1041
9147.45 1030
9148.36 992
9149.26 1020
9150.16 1005
9151.06 1016
9151.97 969
9152.87 942
9153.77 979
9154.67 983
9155.58 974
9156.48 963
9157.38 1003
9158.29 1006
9159.19 997
9160.09 1038
9161.00 999
9161.90 976
9162.80 965
9163.71 996
9164.61 976
9165.51 1030
9166.42 1001
9167.32 960
9168.22 1006
9169.13 999
9170.03 993
9170.93 988
9171.84 999
9172.74 995
9173.64 986
9174.55 979
9175.45 967
9176.36 1015
9177.26 1026
9178.16 1001
9179.07 1002
9179.97 976
9180.88 1004
9181.78 999
9182.69 1033
9183.59 1041
9184.49 987
9185.40 991
9186.30 995
9187.21 1043
9188.11 1033
9189.02 994
9189.92 971
9190.82 1053
9191.73 999
9192.63 987
9193.54 1014
9194.44 1032
9195.35 1022
9196.25 1011
9197.16 1070
9198.06 1055
9198.97 1115
9199.87 1073
9200.78 1097
9201.68 1091
9202.59 1080
9203.49 1058
9204.40 1072
9205.30 1051
9206.21 1015
9207.12 1011
9208.02 1018
9208.93 1030
9209.83 1022
9210.74 975
9211.64 961
9212.55 1028
9213.45 1040
9214.36 990
9215.27 1032
9216.17 1047
9217.08 1027
9217.98 1014
9218.89 1075
9219.80 1030
9220.70 1001
9221.61 989
9222.51 1011
9223.42 1050
9224.33 1043
9225.23 1000
9226.14 961
9227.05 988
9227.95 1028
9228.86 1001
9229.77 986
9230.67 994
9231.58 992
9232.49 971
9233.39 980
9234.30 1021
9235.21 980
9236.11 1011
9237.02 1035
9237.93 1012
9238.83 1060
9239.74 1056
9240.65 1026
9241.55 1023
9242.46 989
9243.37 1000
9244.28 1023
9245.18 966
9246.09 997
9247.00 1013
9247.91 994
9248.81 995
9249.72 950
9250.63 930
9251.54 980
9252.44 979
9253.35 963
9254.26 983
9255.17 959
9256.07 983
9256.98 993
9257.89 1022
9258.80 1001
9259.71 980
9260.61 980
9261.52 1003
9262.43 982
9263.34 979
9264.25 979
9265.16 999
9266.06 963
9266.97 1002
9267.88 1020
9268.79 1008
9269.70 1004
9270.61 1030
9271.51 1033
9272.42 1012
9273.33 1033
9274.24 1052
9275.15 1065
9276.06 1060
9276.97 1058
9277.88 1035
9278.78 1082
9279.69 1083
9280.60 1040
9281.51 1016
9282.42 1072
9283.33 1048
9284.24 1084
9285.15 1065
9286.06 1023
9286.97 1033
9287.88 1014
9288.79 1034
9289.70 1059
9290.60 1041
9291.51 1032
9292.42 1062
9293.33 1047
9294.24 1047
9295.15 1049
9296.06 1082
9296.97 1047
9297.88 1009
9298.79 1028
9299.70 1024
9300.61 1030
9301.52 1022
9302.43 1043
9303.34 1068
9304.25 1047
9305.16 1029
9306.07 1036
9306.98 1063
9307.89 1061
9308.80 1094
9309.71 1088
9310.63 1028
9311.54 1027
9312.45 1002
9313.36 1082
9314.27 1074
9315.18 1027
9316.09 1045
9317.00 1030
9317.91 1010
9318.82 1023
9319.73 1017
9320.64 1065
9321.55 988
9322.47 1008
9323.38 1030
9324.29 998
9325.20 1001
9326.11 1027
9327.02 1067
9327.93 1038
9328.84 1044
9329.76 1023
9330.67 1015
9331.58 986
9332.49 1023
9333.40 1030
9334.31 971
9335.23 951
9336.14 991
9337.05 1038
9337.96 1039
9338.87 1037
9339.78 1005
9340.70 1066
9341.61 1034
9342.52 1068
9343.43 1060
9344.34 1080
9345.26 1011
9346.17 1006
9347.08 1019
9347.99 1054
9348.91 1079
9349.82 1027
9350.73 1025
9351.64 1019
9352.56 982
9353.47 1043
9354.38 1055
9355.29 1059
9356.21 1082
9357.12 1082
9358.03 1035
9358.94 1031
9359.86 1021
9360.77 1020
9361.68 1029
9362.60 1054
9363.51 983
9364.42 1028
9365.34 1074
9366.25 1092
9367.16 1064
9368.08 1110
9368.99 1103
9369.90 1035
9370.82 1061
9371.73 1081
9372.64 1102
9373.56 1109
9374.47 1122
9375.38 1097
9376.30 1110
9377.21 1007
9378.12 1076
9379.04 1041
9379.95 1089
9380.87 1070
9381.78 1148
9382.69 1133
9383.61 1106
9384.52 1072
9385.44 1119
9386.35 1108
9387.27 1152
9388.18 1124
9389.09 1155
9390.01 1149
9390.92 1124
9391.84 1160
9392.75 1142
9393.67 1197
9394.58 1181
9395.50 1146
9396.41 1180
9397.32 1198
9398.24 1166
9399.15 1169
9400.07 1155
9400.98 1165
9401.90 1179
9402.81 1115
9403.73 1135
9404.64 1111
9405.56 1132
9406.47 1180
9407.39 1167
9408.30 1133
9409.22 1178
9410.14 1134
9411.05 1119
9411.97 1148
9412.88 1178
9413.80 1196
9414.71 1203
9415.63 1183
9416.54 1157
9417.46 1143
9418.38 1108
9419.29 1157
9420.21 1115
9421.12 1198
9422.04 1121
9422.95 1111
9423.87 1113
9424.79 1174
9425.70 1156
9426.62 1183
9427.54 1163
9428.45 1164
9429.37 1215
9430.28 1216
9431.20 1206
9432.12 1181
9433.03 1223
9433.95 1261
9434.87 1298
9435.78 1248
9436.70 1248
9437.62 1275
9438.53 1291
9439.45 1324
9440.37 1296
9441.28 1299
9442.20 1217
9443.12 1248
9444.03 1255
9444.95 1277
9445.87 1221
9446.79 1249
9447.70 1307
9448.62 1409
9449.54 1440
9450.45 1519
9451.37 1556
9452.29 1643
9453.21 1663
9454.12 1698
9455.04 1609
9455.96 1588
9456.88 1563
9457.79 1558
9458.71 1481
9459.63 1360
9460.55 1356
9461.47 1392
9462.38 1318
9463.30 1265
9464.22 1263
9465.14 1244
9466.06 1251
9466.97 1210
9467.89 1188
9468.81 1190
9469.73 1190
9470.65 1215
9471.56 1220
9472.48 1217
9473.40 1256
9474.32 1231
9475.24 1244
9476.16 1252
9477.08 1241
9477.99 1258
9478.91 1303
9479.83 1311
9480.75 1320
9481.67 1377
9482.59 1331
9483.51 1355
9484.43 1357
9485.34 1286
9486.26 1285
9487.18 1264
9488.10 1279
9489.02 1222
9489.94 1227
9490.86 1239
9491.78 1214
9492.70 1233
9493.62 1212
9494.54 1234
9495.46 1265
9496.38 1192
9497.30 1136
9498.22 1173
9499.13 1158
9500.05 1161
9500.97 1189
9501.89 1144
9502.81 1141
9503.73 1147
9504.65 1113
9505.57 1152
9506.49 1185
9507.41 1189
9508.33 1155
9509.25 1180
9510.17 1200
9511.09 1199
9512.01 1210
9512.93 1151
9513.86 1217
9514.78 1261
9515.70 1250
9516.62 1228
9517.54 1222
9518.46 1290
9519.38 1274
9520.30 1227
9521.22 1296
9522.14 1247
9523.06 1230
9523.98 1276
9524.90 1275
9525.82 1219
9526.75 1256
9527.67 1255
9528.59 1302
9529.51 1355
9530.43 1436
9531.35 1465
9532.27 1423
9533.19 1501
9534.11 1476
9535.04 1456
9535.96 1417
9536.88 1425
9537.80 1362
9538.72 1345
9539.64 1301
9540.57 1256
9541.49 1292
9542.41 1290
9543.33 1221
9544.25 1244
9545.17 1169
9546.10 1261
9547.02 1235
9547.94 1140
9548.86 1164
9549.78 1193
9550.71 1220
9551.63 1186
9552.55 1193
9553.47 1199
9554.40 1241
9555.32 1204
9556.24 1223
9557.16 1247
9558.09 1289
9559.01 1295
9559.93 1331
9560.85 1277
9561.78 1249
9562.70 1293
9563.62 1275
9564.54 1265
9565.47 1279
9566.39 1198
9567.31 1210
9568.24 1228
9569.16 1205
9570.08 1208
9571.00 1148
9571.93 1133
9572.85 1158
9573.77 1179
9574.70 1176
9575.62 1149
9576.54 1206
9577.47 1215
9578.39 1182
9579.31 1183
9580.24 1197
9581.16 1190
9582.09 1168
9583.01 1199
9583.93 1186
9584.86 1183
9585.78 1199
9586.70 1207
9587.63 1169
9588.55 1180
9589.48 1231
9590.40 1204
9591.32 1191
9592.25 1213
9593.17 1225
9594.10 1234
9595.02 1270
9595.95 1268
9596.87 1215
9597.79 1240
9598.72 1240
9599.64 1286
9600.57 1265
9601.49 1204
9602.42 1263
9603.34 1257
9604.27 1276
9605.19 1262
9606.12 1254
9607.04 1276
9607.97 1342
9608.89 1336
9609.82 1307
9610.74 1252
9611.67 1325
9612.59 1306
9613.52 1355
9614.44 1328
9615.37 1300
9616.29 1318
9617.22 1337
9618.14 1344
9619.07 1364
9619.99 1372
9620.92 1362
9621.85 1358
9622.77 1354
9623.70 1384
9624.62 1364
9625.55 1403
9626.47 1392
9627.40 1420
9628.33 1406
9629.25 1441
9630.18 1409
9631.10 1409
9632.03 1432
9632.96 1447
9633.88 1530
9634.81 1528
9635.73 1479
9636.66 1467
9637.59 1494
9638.51 1467
9639.44 1494
9640.37 1551
9641.29 1581
9642.22 1553
9643.15 1587
9644.07 1690
9645.00 1657
9645.93 1733
9646.85 1832
9647.78 1809
9648.71 1791
9649.63 1816
9650.56 1799
9651.49 1768
9652.41 1836
9653.34 1749
9654.27 1719
9655.20 1765
9656.12 1721
9657.05 1640
9657.98 1637
9658.90 1573
9659.83 1528
9660.76 1544
9661.69 1559
9662.61 1578
9663.54 1631
9664.47 1579
9665.40 1553
9666.32 1576
9667.25 1620
9668.18 1624
9669.11 1668
9670.04 1599
9670.96 1630
9671.89 1641
9672.82 1681
9673.75 1679
9674.68 1644
9675.60 1619
9676.53 1661
9677.46 1650
9678.39 1649
9679.32 1706
9680.25 1670
9681.17 1688
9682.10 1661
9683.03 1686
9683.96 1698
9684.89 1701
9685.82 1689
9686.75 1734
9687.67 1707
9688.60 1693
9689.53 1699
9690.46 1684
9691.39 1687
9692.32 1606
9693.25 1689
9694.18 1703
9695.11 1812
9696.03 1828
9696.96 1808
9697.89 1800
9698.82 1828
9699.75 1844
9700.68 1818
9701.61 1840
9702.54 1871
9703.47 1750
9704.40 1740
9705.33 1699
9706.26 1668
9707.19 1621
9708.12 1664
9709.05 1662
9709.98 1644
9710.91 1694
9711.84 1683
9712.77 1710
9713.70 1727
9714.63 1747
9715.56 1728
9716.49 1679
9717.42 1705
9718.35 1635
9719.28 1642
9720.21 1612
9721.14 1571
9722.07 1533
9723.00 1565
9723.93 1502
9724.86 1553
9725.79 1515
9726.72 1473
9727.65 1495
9728.58 1527
9729.51 1585
9730.44 1594
9731.37 1540
9732.31 1554
9733.24 1540
9734.17 1529
9735.10 1495
9736.03 1461
9736.96 1464
9737.89 1467
9738.82 1498
9739.75 1420
9740.69 1466
9741.62 1411
9742.55 1427
9743.48 1495
9744.41 1402
9745.34 1350
9746.27 1337
9747.21 1364
9748.14 1391
9749.07 1353
9750.00 1376
9750.93 1375
9751.86 1371
9752.80 1362
9753.73 1324
9754.66 1333
9755.59 1344
9756.52 1365
9757.46 1296
9758.39 1299
9759.32 1353
9760.25 1327
9761.18 1370
9762.12 1381
9763.05 1336
9763.98 1350
9764.91 1360
9765.85 1369
9766.78 1376
9767.71 1371
9768.64 1342
9769.58 1332
9770.51 1335
9771.44 1341
9772.37 1353
9773.31 1310
9774.24 1364
9775.17 1391
9776.11 1434
9777.04 1389
9777.97 1387
9778.91 1451
9779.84 1443
9780.77 1428
9781.71 1438
9782.64 1398
9783.57 1379
9784.51 1430
9785.44 1408
9786.37 1394
9787.31 1352
9788.24 1378
9789.17 1394
9790.11 1266
9791.04 1264
9791.97 1230
9792.91 1289
9793.84 1251
9794.77 1331
9795.71 1291
9796.64 1234
9797.58 1292
9798.51 1278
9799.44 1286
9800.38 1265
9801.31 1275
9802.25 1283
9803.18 1288
9804.12 1280
9805.05 1200
9805.98 1188
9806.92 1157
9807.85 1164
9808.79 1109
9809.72 1124
9810.66 1154
9811.59 1168
9812.53 1160
9813.46 1101
9814.40 1071
9815.33 1098
9816.27 1115
9817.20 1100
9818.14 1060
9819.07 1146
9820.01 1109
9820.94 1099
9821.88 1089
9822.81 1087
9823.75 1056
9824.68 1066
9825.62 1092
9826.55 1076
9827.49 1115
9828.42 1111
9829.36 1080
9830.29 1024
9831.23 1023
9832.17 1038
9833.10 1124
9834.04 1090
9834.97 1082
9835.91 1083
9836.84 1094
9837.78 1065
9838.72 1115
9839.65 1050
9840.59 1034
9841.52 1015
9842.46 1059
9843.40 1050
9844.33 1046
9845.27 1087
9846.20 1088
9847.14 1094
9848.08 1059
9849.01 1073
9849.95 1053
9850.89 1066
9851.82 1052
9852.76 1053
9853.70 1036
9854.63 1030
9855.57 1031
9856.51 1035
9857.44 1052
9858.38 1038
9859.32 1051
9860.25 1041
9861.19 1107
9862.13 1079
9863.07 1062
9864.00 1023
9864.94 1041
9865.88 1055
9866.81 1025
9867.75 1048
9868.69 1007
9869.63 1018
9870.56 979
9871.50 1008
9872.44 981
9873.38 1038
9874.31 1033
9875.25 1057
9876.19 1005
9877.13 1107
9878.07 1052
9879.00 1052
9879.94 1023
9880.88 1016
9881.82 1062
9882.75 1031
9883.69 1050
9884.63 1034
9885.57 1040
9886.51 1010
9887.45 1004
9888.38 1008
9889.32 1069
9890.26 1017
9891.20 1036
9892.14 992
9893.08 1012
9894.01 1038
9894.95 998
9895.89 990
9896.83 1016
9897.77 975
9898.71 978
9899.65 1018
9900.59 1010
9901.52 979
9902.46 1000
9903.40 1026
9904.34 1027
9905.28 1020
9906.22 1015
9907.16 1026
9908.10 1017
9909.04 1010
9909.98 1048
9910.92 1043
9911.86 1000
9912.80 975
9913.73 986
9914.67 989
9915.61 1030
9916.55 1032
9917.49 1016
9918.43 1021
9919.37 1008
9920.31 1072
9921.25 1147
9922.19 1265
9923.13 1281
9924.07 1321
9925.01 1387
9925.95 1473
9926.89 1492
9927.83 1479
9928.77 1444
9929.71 1373
9930.65 1374
9931.59 1305
9932.53 1187
9933.47 1185
9934.41 1115
9935.36 1122
9936.30 1100
9937.24 1014
9938.18 977
9939.12 1012
9940.06 966
9941.00 967
9941.94 904
9942.88 966
9943.82 917
9944.76 943
9945.70 915
9946.64 856
9947.59 888
9948.53 952
9949.47 920
9950.41 954
9951.35 927
9952.29 891
9953.23 905
9954.17 955
9955.12 935
9956.06 885
9957.00 866
9957.94 864
9958.88 902
9959.82 900
9960.77 951
9961.71 915
9962.65 954
9963.59 941
9964.53 902
9965.48 943
9966.42 947
9967.36 909
9968.30 870
9969.24 911
9970.19 925
9971.13 889
9972.07 902
9973.01 899
9973.95 893
9974.90 895
9975.84 884
9976.78 857
9977.72 838
9978.67 857
9979.61 853
9980.55 860
9981.50 864
9982.44 871
9983.38 798
9984.32 849
9985.27 877
9986.21 873
9987.15 858
9988.10 854
9989.04 824
9989.98 872
9990.92 891
9991.87 865
9992.81 848
9993.75 855
9994.70 890
9995.64 893
9996.58 857
9997.53 897
9998.47 937
9999.41 888
10000.36 866
10001.30 858
10002.25 896
10003.19 857
10004.13 899
10005.08 868
10006.02 850
10006.96 878
10007.91 924
10008.85 878
10009.80 851
10010.74 869
10011.68 896
10012.63 912
10013.57 879
10014.52 862
10015.46 905
10016.41 864
10017.35 850
10018.29 841
10019.24 861
10020.18 865
10021.13 827
10022.07 845
10023.02 880
10023.96 873
10024.91 842
10025.85 854
10026.80 854
10027.74 854
10028.69 859
10029.63 829
10030.58 819
10031.52 858
10032.47 831
10033.41 874
10034.36 847
10035.30 845
10036.25 834
10037.19 844
10038.14 847
10039.08 838
10040.03 845
10040.97 805
10041.92 805
10042.87 809
10043.81 841
10044.76 842
10045.70 850
10046.65 801
10047.59 805
10048.54 786
10049.49 786
10050.43 794
10051.38 774
10052.32 755
10053.27 771
10054.22 768
10055.16 749
10056.11 794
10057.05 804
10058.00 835
10058.95 805
10059.89 830
10060.84 770
10061.79 782
10062.73 779
10063.68 755
10064.63 746
10065.57 780
10066.52 788
10067.47 778
10068.41 755
10069.36 759
10070.31 756
10071.25 782
10072.20 792
10073.15 784
10074.10 730
10075.04 753
10075.99 740
10076.94 732
10077.88 775
10078.83 728
10079.78 773
10080.73 715
10081.67 783
10082.62 762
10083.57 745
10084.52 759
10085.46 778
10086.41 747
10087.36 728
10088.31 727
10089.25 776
10090.20 785
10091.15 784
10092.10 765
10093.05 753
10093.99 791
10094.94 754
10095.89 743
10096.84 735
10097.79 740
10098.73 751
10099.68 752
10100.63 757
10101.58 745
10102.53 750
10103.48 729
10104.42 763
10105.37 737
10106.32 708
10107.27 684
10108.22 736
10109.17 773
10110.12 759
10111.06 729
10112.01 763
10112.96 740
10113.91 752
10114.86 735
10115.81 737
10116.76 740
10117.71 745
10118.66 749
10119.61 728
10120.56 740
10121.50 765
10122.45 775
10123.40 710
10124.35 723
10125.30 748
10126.25 755
10127.20 762
10128.15 775
10129.10 735
10130.05 739
10131.00 753
10131.95 736
10132.90 775
10133.85 732
10134.80 747
10135.75 742
10136.70 741
10137.65 750
10138.60 739
10139.55 734
10140.50 718
10141.45 771
10142.40 800
10143.35 760
10144.30 737
10145.25 743
10146.20 769
10147.15 806
10148.10 759
10149.05 788
10150.00 780
10150.95 786
10151.90 748
10152.86 746
10153.81 770
10154.76 793
10155.71 760
10156.66 836
10157.61 779
10158.56 757
10159.51 770
10160.46 755
10161.41 718
10162.37 727
10163.32 771
10164.27 767
10165.22 779
10166.17 769
10167.12 750
10168.07 769
10169.03 783
10169.98 797
10170.93 773
10171.88 815
10172.83 812
10173.78 843
10174.74 791
10175.69 814
10176.64 808
10177.59 852
10178.54 833
10179.49 826
10180.45 823
10181.40 837
10182.35 810
10183.30 826
10184.26 864
10185.21 857
10186.16 901
10187.11 890
10188.06 834
10189.02 881
10189.97 893
10190.92 897
10191.87 898
10192.83 832
10193.78 927
10194.73 886
10195.69 905
10196.64 912
10197.59 911
10198.54 907
10199.50 917
10200.45 889
10201.40 930
10202.36 907
10203.31 922
10204.26 894
10205.22 910
10206.17 951
10207.12 904
10208.08 902
10209.03 903
10209.98 922
10210.94 884
10211.89 858
10212.84 866
10213.80 845
10214.75 845
10215.70 860
10216.66 834
10217.61 836
10218.56 817
10219.52 874
10220.47 867
10221.43 796
10222.38 835
10223.33 879
10224.29 837
10225.24 843
10226.20 854
10227.15 847
10228.11 813
10229.06 857
10230.01 841
10230.97 838
10231.92 860
10232.88 849
10233.83 862
10234.79 849
10235.74 885
10236.70 865
10237.65 903
10238.60 890
10239.56 872
10240.51 844
10241.47 841
10242.42 848
10243.38 817
10244.33 817
10245.29 780
10246.24 757
10247.20 774
10248.15 731
10249.11 768
10250.07 774
10251.02 750
10251.98 731
10252.93 776
10253.89 764
10254.84 744
10255.80 719
10256.75 729
10257.71 741
10258.67 720
10259.62 716
10260.58 729
10261.53 733
10262.49 734
10263.44 759
10264.40 701
10265.36 748
10266.31 714
10267.27 720
10268.22 749
10269.18 792
10270.14 770
10271.09 753
10272.05 755
10273.01 751
10273.96 785
10274.92 776
10275.87 737
10276.83 726
10277.79 720
10278.74 715
10279.70 766
10280.66 790
10281.61 786
10282.57 723
10283.53 690
10284.49 701
10285.44 687
10286.40 747
10287.36 706
10288.31 735
10289.27 696
10290.23 720
10291.18 709
10292.14 744
10293.10 685
10294.06 726
10295.01 732
10295.97 696
10296.93 728
10297.89 726
10298.84 738
10299.80 738
10300.76 694
10301.72 677
10302.67 702
10303.63 705
10304.59 715
10305.55 695
10306.51 700
10307.46 688
10308.42 723
10309.38 773
10310.34 705
10311.30 701
10312.25 733
10313.21 686
10314.17 680
10315.13 654
10316.09 681
10317.05 698
10318.00 712
10318.96 721
10319.92 705
10320.88 685
10321.84 655
10322.80 712
10323.76 668
10324.71 702
10325.67 729
10326.63 694
10327.59 683
10328.55 677
10329.51 710
10330.47 700
10331.43 718
10332.39 696
10333.35 678
10334.30 688
10335.26 678
10336.22 694
10337.18 699
10338.14 719
10339.10 702
10340.06 719
10341.02 721
10341.98 711
10342.94 692
10343.90 696
10344.86 676
10345.82 699
10346.78 648
10347.74 699
10348.70 709
10349.66 715
10350.62 679
10351.58 709
10352.54 712
10353.50 719
10354.46 705
10355.42 703
10356.38 697
10357.34 728
10358.30 726
10359.26 746
10360.22 686
10361.18 728
10362.14 662
10363.10 676
10364.06 714
10365.02 714
10365.98 690
10366.94 688
10367.90 697
10368.87 692
10369.83 689
10370.79 714
10371.75 725
10372.71 707
10373.67 681
10374.63 676
10375.59 636
10376.55 710
10377.51 701
10378.48 698
10379.44 659
10380.40 668
10381.36 704
10382.32 671
10383.28 702
10384.24 703
10385.21 694
10386.17 673
10387.13 675
10388.09 704
10389.05 701
10390.01 694
10390.98 695
10391.94 707
10392.90 701
10393.86 723
10394.82 734
10395.79 701
10396.75 683
10397.71 678
10398.67 698
10399.63 690
10400.60 682
10401.56 678
10402.52 722
10403.48 714
10404.45 724
10405.41 733
10406.37 697
10407.33 711
10408.30 729
10409.26 680
10410.22 693
10411.18 694
10412.15 700
10413.11 749
10414.07 790
10415.04 756
10416.00 778
10416.96 800
10417.93 754
10418.89 773
10419.85 772
10420.81 798
10421.78 782
10422.74 766
10423.70 752
10424.67 766
10425.63 739
10426.59 788
10427.56 751
10428.52 728
10429.49 743
10430.45 715
10431.41 729
10432.38 748
10433.34 750
10434.30 723
10435.27 695
10436.23 722
10437.20 698
10438.16 713
10439.12 682
10440.09 670
10441.05 655
10442.02 689
10442.98 681
10443.94 710
10444.91 684
10445.87 673
10446.84 659
10447.80 662
10448.77 709
10449.73 690
10450.70 674
10451.66 673
10452.63 654
10453.59 676
10454.55 711
10455.52 676
10456.48 696
10457.45 668
10458.41 662
10459.38 638
10460.34 643
10461.31 665
10462.27 680
10463.24 691
10464.20 703
10465.17 717
10466.14 695
10467.10 689
10468.07 661
10469.03 675
10470.00 675
10470.96 661
10471.93 664
10472.89 643
10473.86 641
10474.82 672
10475.79 669
10476.76 689
10477.72 678
10478.69 670
10479.65 697
10480.62 734
10481.59 692
10482.55 690
10483.52 692
10484.48 721
10485.45 762
10486.42 716
10487.38 729
10488.35 690
10489.32 733
10490.28 729
10491.25 709
10492.21 665
10493.18 675
10494.15 693
10495.11 706
10496.08 701
10497.05 680
10498.01 697
10498.98 678
10499.95 694
10500.92 731
10501.88 709
10502.85 715
10503.82 726
10504.78 702
10505.75 695
10506.72 709
10507.68 731
10508.65 729
10509.62 711
10510.59 702
10511.55 705
10512.52 718
10513.49 708
10514.46 724
10515.42 724
10516.39 742
10517.36 744
10518.33 706
10519.29 725
10520.26 686
10521.23 695
10522.20 728
10523.17 745
10524.13 745
10525.10 733
10526.07 710
10527.04 676
10528.01 701
10528.97 698
10529.94 676
10530.91 727
10531.88 691
10532.85 700
10533.82 753
10534.78 726
10535.75 719
10536.72 734
10537.69 723
10538.66 728
10539.63 770
10540.60 757
10541.56 758
10542.53 736
10543.50 741
10544.47 707
10545.44 754
10546.41 726
10547.38 724
10548.35 737
10549.32 742
10550.29 736
10551.25 760
10552.22 764
10553.19 784
10554.16 775
10555.13 751
10556.10 770
10557.07 848
10558.04 892
10559.01 884
10559.98 890
10560.95 901
10561.92 870
10562.89 911
10563.86 903
10564.83 867
10565.80 848
10566.77 850
10567.74 834
10568.71 825
10569.68 786
10570.65 777
10571.62 734
10572.59 772
10573.56 762
10574.53 755
10575.50 732
10576.47 756
10577.44 773
10578.41 760
10579.38 775
10580.35 757
10581.32 779
10582.29 734
10583.26 728
10584.23 749
10585.21 751
10586.18 712
10587.15 731
10588.12 747
10589.09 751
10590.06 752
10591.03 799
10592.00 764
10592.97 746
10593.94 791
10594.92 777
10595.89 747
10596.86 739
10597.83 750
10598.80 752
10599.77 740
10600.74 695
10601.71 703
10602.69 705
10603.66 688
10604.63 701
10605.60 705
10606.57 707
10607.54 663
10608.52 699
10609.49 741
10610.46 691
10611.43 751
10612.40 719
10613.38 722
10614.35 698
10615.32 691
10616.29 693
10617.27 685
10618.24 696
10619.21 696
10620.18 745
10621.15 752
10622.13 712
10623.10 759
10624.07 708
10625.04 716
10626.02 699
10626.99 710
10627.96 724
10628.94 692
10629.91 744
10630.88 745
10631.85 730
10632.83 730
10633.80 728
10634.77 747
10635.75 782
10636.72 784
10637.69 771
10638.67 767
10639.64 769
10640.61 798
10641.59 822
10642.56 802
10643.53 767
10644.51 713
10645.48 763
10646.45 703
10647.43 712
10648.40 717
10649.37 727
10650.35 752
10651.32 720
10652.30 711
10653.27 733
10654.24 719
10655.22 739
10656.19 696
10657.16 716
10658.14 699
10659.11 703
10660.09 735
10661.06 712
10662.04 689
10663.01 689
10663.98 697
10664.96 698
10665.93 738
10666.91 696
10667.88 741
10668.86 743
10669.83 745
10670.81 681
10671.78 687
10672.76 686
10673.73 732
10674.71 733
10675.68 726
10676.66 696
10677.63 712
10678.61 741
10679.58 730
10680.56 698
10681.53 698
10682.51 721
10683.48 727
10684.46 724
10685.43 686
10686.41 691
10687.38 654
10688.36 685
10689.33 711
10690.31 681
10691.28 699
10692.26 711
10693.24 712
10694.21 703
10695.19 658
10696.16 693
10697.14 694
10698.12 695
10699.09 719
10700.07 656
10701.04 672
10702.02 689
10703.00 704
10703.97 705
10704.95 696
10705.92 697
10706.90 696
10707.88 670
10708.85 679
10709.83 692
10710.81 699
10711.78 750
10712.76 714
10713.74 687
10714.71 712
10715.69 726
10716.67 706
10717.64 693
10718.62 698
10719.60 737
10720.57 690
10721.55 712
10722.53 697
10723.50 674
10724.48 663
10725.46 687
10726.44 695
10727.41 671
10728.39 673
10729.37 685
10730.35 708
10731.32 706
10732.30 693
10733.28 686
10734.26 680
10735.23 658
10736.21 721
10737.19 737
10738.17 737
10739.14 747
10740.12 717
10741.10 725
10742.08 712
10743.06 729
10744.03 681
10745.01 702
10745.99 708
10746.97 738
10747.95 726
10748.92 707
10749.90 678
10750.88 667
10751.86 686
10752.84 689
10753.82 679
10754.79 701
10755.77 710
10756.75 688
10757.73 702
10758.71 722
10759.69 722
10760.67 707
10761.65 711
10762.62 744
10763.60 713
10764.58 694
10765.56 724
10766.54 703
10767.52 736
10768.50 703
10769.48 675
10770.46 718
10771.44 738
10772.42 722
10773.39 709
10774.37 698
10775.35 740
10776.33 750
10777.31 728
10778.29 709
10779.27 743
10780.25 738
10781.23 742
10782.21 749
10783.19 704
10784.17 695
10785.15 712
10786.13 714
10787.11 687
10788.09 710
10789.07 688
10790.05 704
10791.03 722
10792.01 693
10792.99 687
10793.97 657
10794.95 722
10795.93 692
10796.91 668
10797.89 717
10798.87 714
10799.85 683
10800.83 686
10801.82 738
10802.80 698
10803.78 722
10804.76 704
10805.74 691
10806.72 669
10807.70 685
10808.68 721
10809.66 729
10810.64 721
10811.62 696
10812.61 666
10813.59 749
10814.57 716
10815.55 701
10816.53 701
10817.51 725
10818.49 732
10819.47 712
10820.46 724
10821.44 715
10822.42 737
10823.40 712
10824.38 752
10825.36 734
10826.35 726
10827.33 716
10828.31 712
10829.29 710
10830.27 740
10831.25 695
10832.24 711
10833.22 736
10834.20 732
10835.18 716
10836.17 718
10837.15 707
10838.13 731
10839.11 725
10840.09 714
10841.08 701
10842.06 746
10843.04 753
10844.02 742
10845.01 732
10845.99 701
10846.97 752
10847.96 743
10848.94 754
10849.92 707
10850.90 724
10851.89 783
10852.87 740
10853.85 696
10854.84 729
10855.82 747
10856.80 747
10857.78 767
10858.77 792
10859.75 787
10860.73 781
10861.72 759
10862.70 794
10863.68 759
10864.67 733
10865.65 788
10866.64 783
10867.62 778
10868.60 809
10869.59 811
10870.57 814
10871.55 790
10872.54 802
10873.52 807
10874.51 824
10875.49 790
10876.47 813
10877.46 833
10878.44 815
10879.43 800
10880.41 836
10881.39 812
10882.38 822
10883.36 825
10884.35 798
10885.33 838
10886.32 842
10887.30 878
10888.29 862
10889.27 831
10890.25 866
10891.24 842
10892.22 846
10893.21 851
10894.19 863
10895.18 857
10896.16 861
10897.15 855
10898.13 888
10899.12 831
10900.10 869
10901.09 874
10902.07 900
10903.06 873
10904.04 903
10905.03 890
10906.01 905
10907.00 901
10907.99 927
10908.97 935
10909.96 924
10910.94 938
10911.93 893
10912.91 934
10913.90 874
10914.88 922
10915.87 897
10916.86 903
10917.84 906
10918.83 915
10919.81 929
10920.80 913
10921.79 904
10922.77 888
10923.76 911
10924.74 943
10925.73 954
10926.72 953
10927.70 941
10928.69 901
10929.68 962
10930.66 940
10931.65 948
10932.64 959
10933.62 965
10934.61 968
10935.60 981
10936.58 974
10937.57 1034
10938.56 1017
10939.54 1023
10940.53 1019
10941.52 1031
10942.50 1068
10943.49 1100
10944.48 1087
10945.47 1091
10946.45 1156
10947.44 1142
10948.43 1160
10949.41 1151
10950.40 1171
10951.39 1117
10952.38 1170
10953.36 1133
10954.35 1196
10955.34 1216
10956.33 1195
10957.31 1216
10958.30 1221
10959.29 1136
10960.28 1153
10961.27 1173
10962.25 1149
10963.24 1146
10964.23 1131
10965.22 1112
10966.21 1076
10967.19 1107
10968.18 1055
10969.17 1056
10970.16 1054
10971.15 1068
10972.13 1080
10973.12 1053
10974.11 1036
10975.10 1055
10976.09 1072
10977.08 1045
10978.07 1055
10979.05 1098
10980.04 1130
10981.03 1101
10982.02 1049
10983.01 1099
10984.00 1106
10984.99 1057
10985.98 1150
10986.96 1160
10987.95 1121
10988.94 1071
10989.93 1148
10990.92 1143
10991.91 1164
10992.90 1182
10993.89 1244
10994.88 1266
10995.87 1359
10996.86 1382
10997.85 1444
10998.84 1418
10999.83 1478
11000.82 1427
11001.81 1362
11002.79 1380
11003.78 1354
11004.77 1320
11005.76 1292
11006.75 1194
11007.74 1168
11008.73 1109
11009.72 1090
11010.71 1044
11011.70 1092
11012.69 1076
11013.68 1035
11014.67 1015
11015.67 1038
11016.66 994
11017.65 1016
11018.64 1022
11019.63 1012
11020.62 969
11021.61 973
11022.60 1013
11023.59 975
11024.58 1027
11025.57 966
11026.56 969
11027.55 951
11028.54 1001
11029.53 967
11030.52 979
11031.52 963
11032.51 958
11033.50 968
11034.49 994
11035.48 991
11036.47 970
11037.46 978
11038.45 985
11039.45 965
11040.44 942
11041.43 968
11042.42 932
11043.41 938
11044.40 962
11045.39 931
11046.39 886
11047.38 885
11048.37 876
11049.36 880
11050.35 916
11051.35 887
11052.34 914
11053.33 894
11054.32 896
11055.31 888
11056.31 920
11057.30 903
11058.29 900
11059.28 879
11060.27 928
11061.27 894
11062.26 876
11063.25 909
11064.24 921
11065.24 926
11066.23 906
11067.22 921
11068.21 937
11069.21 946
11070.20 923
11071.19 950
11072.19 948
11073.18 944
11074.17 923
11075.16 950
11076.16 861
11077.15 895
11078.14 926
11079.14 927
11080.13 885
11081.12 945
11082.12 901
11083.11 909
11084.10 937
11085.10 888
11086.09 905
11087.08 933
11088.08 923
11089.07 888
11090.06 841
11091.06 915
11092.05 891
11093.04 909
11094.04 910
11095.03 862
11096.03 865
11097.02 897
11098.01 881
11099.01 870
11100.00 865
11101.00 884
11101.99 903
11102.98 886
11103.98 900
11104.97 884
11105.97 890
11106.96 896
11107.96 838
11108.95 876
11109.95 892
11110.94 814
11111.93 862
11112.93 861
11113.92 841
11114.92 847
11115.91 886
11116.91 857
11117.90 879
11118.90 856
11119.89 899
11120.89 855
11121.88 849
11122.88 882
11123.87 890
11124.87 909
11125.86 898
11126.86 860
11127.85 911
11128.85 886
11129.84 871
11130.84 916
11131.84 873
11132.83 877
11133.83 879
11134.82 908
11135.82 878
11136.81 918
11137.81 878
11138.81 859
11139.80 856
11140.80 875
11141.79 869
11142.79 872
11143.79 873
11144.78 831
11145.78 857
11146.77 899
11147.77 877
11148.77 886
11149.76 844
11150.76 852
11151.75 865
11152.75 865
11153.75 834
11154.74 824
11155.74 824
11156.74 855
11157.73 837
11158.73 829
11159.73 849
11160.72 824
11161.72 840
11162.72 836
11163.71 832
11164.71 809
11165.71 845
11166.71 848
11167.70 835
11168.70 846
11169.70 851
11170.69 842
11171.69 815
11172.69 786
11173.69 833
11174.68 823
11175.68 792
11176.68 818
11177.68 872
11178.67 838
11179.67 810
11180.67 778
11181.67 855
11182.66 854
11183.66 819
11184.66 801
11185.66 804
11186.66 818
11187.65 850
11188.65 856
11189.65 824
11190.65 832
11191.65 858
11192.64 832
11193.64 821
11194.64 847
11195.64 837
11196.64 818
11197.64 825
11198.63 811
11199.63 823
11200.63 824
11201.63 825
11202.63 815
11203.63 824
11204.63 822
11205.63 849
11206.62 823
11207.62 801
11208.62 816
11209.62 837
11210.62 847
11211.62 841
11212.62 862
11213.62 840
11214.62 829
11215.62 848
11216.61 863
11217.61 818
11218.61 821
11219.61 851
11220.61 856
11221.61 796
11222.61 811
11223.61 800
11224.61 794
11225.61 787
11226.61 793
11227.61 832
11228.61 846
11229.61 795
11230.61 834
11231.61 852
11232.61 807
11233.61 833
11234.61 809
11235.61 808
11236.61 842
11237.61 828
11238.61 808
11239.61 796
11240.61 798
11241.61 867
11242.61 848
11243.61 824
11244.61 862
11245.61 842
11246.61 834
11247.61 827
11248.62 833
11249.62 837
11250.62 871
11251.62 881
11252.62 860
11253.62 843
11254.62 826
11255.62 805
11256.62 864
11257.62 883
11258.62 865
11259.63 846
11260.63 871
11261.63 825
11262.63 796
11263.63 837
11264.63 855
11265.63 886
11266.64 878
11267.64 894
11268.64 885
11269.64 900
11270.64 885
11271.64 905
11272.65 913
11273.65 860
11274.65 891
11275.65 894
11276.65 888
11277.65 901
11278.66 899
11279.66 883
11280.66 857
11281.66 920
11282.67 929
11283.67 904
11284.67 901
11285.67 873
11286.67 889
11287.68 925
11288.68 875
11289.68 906
11290.68 897
11291.69 894
11292.69 897
11293.69 908
11294.70 913
11295.70 895
11296.70 898
11297.70 901
11298.71 922
11299.71 910
11300.71 947
11301.72 939
11302.72 905
11303.72 947
11304.72 918
11305.73 957
11306.73 989
11307.73 966
11308.74 960
11309.74 985
11310.74 956
11311.75 998
11312.75 975
11313.76 995
11314.76 971
11315.76 981
11316.77 1000
11317.77 983
11318.77 973
11319.78 977
11320.78 950
11321.79 924
11322.79 964
11323.79 918
11324.80 930
11325.80 929
11326.81 905
11327.81 899
11328.81 922
11329.82 964
11330.82 940
11331.83 918
11332.83 939
11333.84 898
11334.84 936
11335.85 905
11336.85 949
11337.85 933
11338.86 911
11339.86 928
11340.87 932
11341.87 926
11342.88 905
11343.88 962
11344.89 947
11345.89 951
11346.90 947
11347.90 945
11348.91 953
11349.91 948
11350.92 968
11351.92 956
11352.93 1009
11353.94 939
11354.94 953
11355.95 968
11356.95 948
11357.96 986
11358.96 1023
11359.97 979
11360.97 984
11361.98 988
11362.99 955
11363.99 990
11365.00 965
11366.00 997
11367.01 974
11368.02 975
11369.02 973
11370.03 994
11371.03 1017
11372.04 987
11373.05 986
11374.05 992
11375.06 940
11376.06 1004
11377.07 1019
11378.08 1022
11379.08 1002
11380.09 1004
11381.10 1001
11382.10 985
11383.11 1035
11384.12 1048
11385.12 1032
11386.13 1014
11387.14 1042
11388.14 1040
11389.15 1081
11390.16 1091
11391.17 1079
11392.17 1048
11393.18 1074
11394.19 1063
11395.19 1074
11396.20 1106
11397.21 1128
11398.22 1088
11399.22 1035
11400.23 1046
11401.24 1099
11402.25 1080
11403.25 1102
11404.26 1102
11405.27 1112
11406.28 1138
11407.28 1104
11408.29 1112
11409.30 1129
11410.31 1137
11411.31 1128
11412.32 1150
11413.33 1150
11414.34 1149
11415.35 1106
11416.35 1154
11417.36 1158
11418.37 1204
11419.38 1168
11420.39 1166
11421.40 1175
11422.40 1187
11423.41 1241
11424.42 1170
11425.43 1218
11426.44 1241
11427.45 1222
11428.46 1244
11429.46 1204
11430.47 1254
11431.48 1250
11432.49 1253
11433.50 1277
11434.51 1279
11435.52 1256
11436.53 1272
11437.54 1331
11438.54 1325
11439.55 1276
11440.56 1265
11441.57 1325
11442.58 1312
11443.59 1372
11444.60 1373
11445.61 1369
11446.62 1340
11447.63 1382
11448.64 1369
11449.65 1388
11450.66 1380
11451.67 1426
11452.68 1456
11453.69 1412
11454.70 1433
11455.71 1406
11456.72 1423
11457.73 1377
11458.74 1430
11459.75 1435
11460.76 1425
11461.77 1403
11462.78 1508
11463.79 1490
11464.80 1507
11465.81 1515
11466.82 1562
11467.83 1492
11468.84 1528
11469.85 1556
11470.86 1578
11471.87 1557
11472.88 1560
11473.89 1553
11474.90 1590
11475.91 1623
11476.92 1582
11477.93 1624
11478.95 1609
11479.96 1586
11480.97 1600
11481.98 1582
11482.99 1572
11484.00 1585
11485.01 1651
11486.02 1597
11487.03 1591
11488.05 1646
11489.06 1668
11490.07 1642
11491.08 1630
11492.09 1671
11493.10 1692
11494.11 1706
11495.13 1721
11496.14 1774
11497.15 1768
11498.16 1799
11499.17 1830
11500.18 1785
11501.20 1782
11502.21 1756
11503.22 1771
11504.23 1727
11505.24 1810
11506.26 1755
11507.27 1760
11508.28 1857
11509.29 1875
11510.30 1868
11511.32 1814
11512.33 1854
11513.34 1855
11514.35 1834
11515.37 1886
11516.38 1882
11517.39 1909
11518.40 1897
11519.42 1947
11520.43 1984
11521.44 1966
11522.45 1969
11523.47 1954
11524.48 2002
11525.49 2026
11526.51 2043
11527.52 2121
11528.53 2089
11529.55 2095
11530.56 2070
11531.57 2087
11532.59 2186
11533.60 2194
11534.61 2219
11535.63 2243
11536.64 2219
11537.65 2335
11538.67 2347
11539.68 2372
11540.69 2299
11541.71 2241
11542.72 2318
11543.73 2374
11544.75 2396
11545.76 2422
11546.78 2457
11547.79 2495
11548.80 2481
11549.82 2573
11550.83 2610
11551.85 2609
11552.86 2606
11553.87 2661
11554.89 2700
11555.90 2762
11556.92 2768
11557.93 2819
11558.95 2924
11559.96 2939
11560.97 2947
11561.99 2999
11563.00 2989
11564.02 2973
11565.03 2984
11566.05 3059
11567.06 3170
11568.08 3215
11569.09 3181
11570.11 3244
11571.12 3275
11572.14 3391
11573.15 3445
11574.17 3512
11575.18 3557
11576.20 3634
11577.21 3743
11578.23 3836
11579.24 3969
11580.26 4040
11581.27 4154
11582.29 4303
11583.30 4479
11584.32 4536
11585.33 4612
11586.35 4748
11587.37 4918
11588.38 5083
11589.40 5230
11590.41 5279
11591.43 5362
11592.44 5633
11593.46 5938
11594.48 6254
11595.49 6509
11596.51 7130
11597.52 7795
11598.54 8293
11599.56 8931
11600.57 9350
11601.59 9673
11602.61 9855
11603.62 9899
11604.64 9743
11605.66 9560
11606.67 9136
11607.69 8527
11608.70 7943
11609.72 7349
11610.74 6643
11611.75 6115
11612.77 5614
11613.79 5176
11614.81 4677
11615.82 4482
11616.84 4228
11617.86 3965
11618.87 3807
11619.89 3600
11620.91 3523
11621.92 3421
11622.94 3330
11623.96 3265
11624.98 3225
11625.99 3142
11627.01 3140
11628.03 3116
11629.05 3039
11630.06 2994
11631.08 3064
11632.10 3076
11633.12 3108
11634.13 3054
11635.15 2971
11636.17 3032
11637.19 3145
11638.20 3166
11639.22 3157
11640.24 3143
11641.26 3252
11642.28 3154
11643.29 3190
11644.31 3129
11645.33 3066
11646.35 2933
11647.37 2946
11648.39 2876
11649.40 2863
11650.42 2680
11651.44 2633
11652.46 2579
11653.48 2562
11654.50 2506
11655.51 2488
11656.53 2517
11657.55 2539
11658.57 2566
11659.59 2599
11660.61 2571
11661.63 2523
11662.65 2623
11663.67 2604
11664.68 2649
11665.70 2587
11666.72 2594
11667.74 2706
11668.76 2653
11669.78 2754
11670.80 2740
11671.82 2661
11672.84 2771
11673.86 2816
11674.88 2835
11675.90 2851
11676.92 2820
11677.94 2884
11678.96 2935
11679.98 2969
11680.99 2976
11682.01 2922
11683.03 2918
11684.05 2964
11685.07 2975
11686.09 2851
11687.11 2826
11688.13 2867
11689.15 2787
11690.17 2831
11691.19 2719
11692.21 2705
11693.24 2644
11694.26 2648
11695.28 2580
11696.30 2568
11697.32 2589
11698.34 2592
11699.36 2647
11700.38 2555
11701.40 2519
11702.42 2517
11703.44 2488
11704.46 2466
11705.48 2421
11706.50 2463
11707.52 2369
11708.54 2348
11709.57 2418
11710.59 2335
11711.61 2333
11712.63 2258
11713.65 2213
11714.67 2255
11715.69 2247
11716.71 2218
11717.73 2167
11718.76 2139
11719.78 2120
11720.80 2203
11721.82 2106
11722.84 2048
11723.86 2059
11724.89 2010
11725.91 1996
11726.93 1997
11727.95 1997
11728.97 1955
11729.99 1903
11731.02 1895
11732.04 1838
11733.06 1778
11734.08 1806
11735.10 1797
11736.13 1844
11737.15 1794
11738.17 1726
11739.19 1743
11740.22 1741
11741.24 1701
11742.26 1711
11743.28 1712
11744.30 1712
11745.33 1684
11746.35 1699
11747.37 1697
11748.40 1683
11749.42 1693
11750.44 1653
11751.46 1655
11752.49 1634
11753.51 1570
11754.53 1618
11755.56 1629
11756.58 1605
11757.60 1558
11758.62 1537
11759.65 1571
11760.67 1539
11761.69 1539
11762.72 1467
11763.74 1470
11764.76 1473
11765.79 1469
11766.81 1401
11767.83 1411
11768.86 1422
11769.88 1411
11770.91 1411
11771.93 1342
11772.95 1389
11773.98 1358
11775.00 1359
11776.02 1352
11777.05 1273
11778.07 1315
11779.10 1358
11780.12 1395
11781.14 1292
11782.17 1293
11783.19 1273
11784.22 1318
11785.24 1314
11786.26 1258
11787.29 1264
11788.31 1242
11789.34 1285
11790.36 1248
11791.39 1231
11792.41 1233
11793.44 1231
11794.46 1291
11795.49 1236
11796.51 1228
11797.54 1194
11798.56 1187
11799.59 1211
11800.61 1137
11801.63 1184
11802.66 1181
11803.69 1192
11804.71 1147
11805.74 1136
11806.76 1107
11807.79 1146
11808.81 1092
11809.84 1100
11810.86 1074
11811.89 1074
11812.91 1123
11813.94 1074
11814.96 1088
11815.99 1072
11817.01 1082
11818.04 1105
11819.07 1070
11820.09 1075
11821.12 1065
11822.14 1057
11823.17 1061
11824.20 1087
11825.22 1069
11826.25 1074
11827.27 1040
11828.30 1072
11829.33 1079
11830.35 1043
11831.38 1074
11832.40 1051
11833.43 1093
11834.46 1073
11835.48 1056
11836.51 1069
11837.54 1054
11838.56 1059
11839.59 1014
11840.62 994
11841.64 991
11842.67 978
11843.70 1006
11844.72 1039
11845.75 993
11846.78 1005
11847.80 981
11848.83 1008
11849.86 982
11850.89 961
11851.91 990
11852.94 982
11853.97 1010
11854.99 959
11856.02 968
11857.05 959
11858.08 997
11859.10 967
11860.13 949
11861.16 949
11862.19 995
11863.21 996
11864.24 983
11865.27 949
11866.30 947
11867.33 947
11868.35 942
11869.38 979
11870.41 1018
11871.44 980
11872.47 919
11873.49 953
11874.52 935
11875.55 931
11876.58 945
11877.61 953
11878.63 946
11879.66 973
11880.69 960
11881.72 897
11882.75 943
11883.78 940
11884.81 959
11885.83 967
11886.86 946
11887.89 988
11888.92 969
11889.95 937
11890.98 943
11892.01 923
11893.04 912
11894.06 919
11895.09 1001
11896.12 951
11897.15 973
11898.18 956
11899.21 975
11900.24 950
11901.27 999
11902.30 979
11903.33 964
11904.36 988
11905.39 960
11906.42 930
11907.45 953
11908.48 966
11909.50 943
11910.53 968
11911.56 938
11912.59 922
11913.62 927
11914.65 945
11915.68 972
11916.71 945
11917.74 955
11918.77 906
11919.80 940
11920.83 922
11921.86 947
11922.89 961
11923.92 942
11924.95 980
11925.99 1005
11927.02 977
11928.05 995
11929.08 970
11930.11 1007
11931.14 1040
11932.17 994
11933.20 1019
11934.23 1057
11935.26 1067
11936.29 991
11937.32 965
11938.35 946
11939.38 968
11940.41 913
11941.45 909
11942.48 872
11943.51 876
11944.54 883
11945.57 914
11946.60 910
11947.63 891
11948.66 861
11949.70 879
11950.73 880
11951.76 852
11952.79 876
11953.82 898
11954.85 890
11955.88 867
11956.92 843
11957.95 853
11958.98 844
11960.01 830
11961.04 901
11962.08 885
11963.11 884
11964.14 870
11965.17 886
11966.20 891
11967.24 875
11968.27 864
11969.30 861
11970.33 857
11971.36 864
11972.40 914
11973.43 885
11974.46 896
11975.49 912
11976.53 932
11977.56 899
11978.59 908
11979.62 875
11980.66 913
11981.69 908
11982.72 918
11983.76 909
11984.79 901
11985.82 874
11986.85 891
11987.89 901
11988.92 860
11989.95 899
11990.99 931
11992.02 910
11993.05 932
11994.09 944
11995.12 902
11996.15 906
11997.19 865
11998.22 883
11999.25 906
12000.29 910
12001.32 912
12002.35 870
12003.39 899
12004.42 897
12005.46 933
12006.49 912
12007.52 915
12008.56 920
12009.59 962
12010.63 955
12011.66 984
12012.69 928
12013.73 948
12014.76 951
12015.80 1011
12016.83 1003
12017.86 939
12018.90 958
12019.93 953
12020.97 960
12022.00 954
12023.04 923
12024.07 944
12025.11 923
12026.14 902
12027.18 936
12028.21 934
12029.25 986
12030.28 973
12031.32 904
12032.35 892
12033.39 914
12034.42 947
12035.46 897
12036.49 935
12037.53 956
12038.56 951
12039.60 908
12040.63 920
12041.67 901
12042.70 908
12043.74 937
12044.77 961
12045.81 954
12046.84 935
12047.88 987
12048.92 886
12049.95 918
12050.99 935
12052.02 920
12053.06 904
12054.09 948
12055.13 910
12056.17 935
12057.20 928
12058.24 950
12059.27 912
12060.31 934
12061.35 924
12062.38 936
12063.42 911
12064.46 941
12065.49 976
12066.53 909
12067.56 917
12068.60 885
12069.64 953
12070.67 952
12071.71 958
12072.75 924
12073.78 949
12074.82 920
12075.86 954
12076.89 968
12077.93 947
12078.97 963
12080.01 952
12081.04 998
12082.08 942
12083.12 953
12084.15 926
12085.19 979
12086.23 954
12087.27 1012
12088.30 971
12089.34 1003
12090.38 998
12091.41 1046
12092.45 1038
12093.49 1039
12094.53 1014
12095.57 950
12096.60 1013
12097.64 1041
12098.68 1045
12099.72 1051
12100.75 1068
12101.79 1066
12102.83 1078
12103.87 1023
12104.91 1030
12105.94 1028
12106.98 1033
12108.02 955
12109.06 1003
12110.10 1001
12111.14 954
12112.17 927
12113.21 920
12114.25 923
12115.29 915
12116.33 932
12117.37 915
12118.40 875
12119.44 931
12120.48 935
12121.52 905
12122.56 871
12123.60 915
12124.64 891
12125.68 877
12126.72 879
12127.75 887
12128.79 859
12129.83 840
12130.87 883
12131.91 874
12132.95 844
12133.99 891
12135.03 869
12136.07 895
12137.11 884
12138.15 885
12139.19 873
12140.23 883
12141.27 874
12142.31 847
12143.35 851
12144.38 847
12145.42 855
12146.46 862
12147.50 866
12148.54 833
12149.58 848
12150.62 832
12151.66 862
12152.70 833
12153.74 882
12154.78 851
12155.82 829
12156.87 820
12157.91 825
12158.95 815
12159.99 803
12161.03 861
12162.07 842
12163.11 848
12164.15 845
12165.19 836
12166.23 812
12167.27 824
12168.31 817
12169.35 842
12170.39 828
12171.43 796
12172.47 831
12173.52 842
12174.56 841
12175.60 860
12176.64 840
12177.68 824
12178.72 836
12179.76 830
12180.80 854
12181.85 807
12182.89 831
12183.93 821
12184.97 870
12186.01 813
12187.05 839
12188.09 796
12189.14 804
12190.18 808
12191.22 834
12192.26 863
12193.30 833
12194.34 842
12195.39 864
12196.43 810
12197.47 812
12198.51 831
12199.55 813
12200.60 833
12201.64 838
12202.68 892
12203.72 792
12204.77 857
12205.81 849
12206.85 846
12207.89 849
12208.94 792
12209.98 823
12211.02 807
12212.06 841
12213.11 821
12214.15 810
12215.19 843
12216.23 847
12217.28 818
12218.32 805
12219.36 848
12220.41 837
12221.45 816
12222.49 837
12223.54 814
12224.58 798
12225.62 829
12226.66 830
12227.71 804
12228.75 796
12229.79 825
12230.84 822
12231.88 856
12232.93 793
12233.97 805
12235.01 783
12236.06 800
12237.10 799
12238.14 785
12239.19 782
12240.23 783
12241.28 779
12242.32 776
12243.36 818
12244.41 815
12245.45 779
12246.50 766
12247.54 813
12248.58 781
12249.63 780
12250.67 769
12251.72 788
12252.76 778
12253.80 771
12254.85 788
12255.89 780
12256.94 827
12257.98 798
12259.03 806
12260.07 712
12261.12 714
12262.16 721
12263.21 764
12264.25 684
12265.30 734
12266.34 744
12267.39 779
12268.43 737
12269.48 759
12270.52 715
12271.57 728
12272.61 725
12273.66 741
12274.70 763
12275.75 760
12276.79 754
12277.84 694
12278.88 760
12279.93 742
12280.98 749
12282.02 709
12283.07 738
12284.11 716
12285.16 689
12286.20 699
12287.25 730
12288.30 734
12289.34 742
12290.39 740
12291.43 731
12292.48 751
12293.53 712
12294.57 716
12295.62 684
12296.66 707
12297.71 692
12298.76 733
12299.80 719
12300.85 700
12301.90 712
12302.94 738
12303.99 717
12305.04 679
12306.08 682
12307.13 685
12308.18 693
12309.22 684
12310.27 739
12311.32 678
12312.36 702
12313.41 671
12314.46 707
12315.50 711
12316.55 736
12317.60 728
12318.65 726
12319.69 692
12320.74 677
12321.79 703
12322.83 665
12323.88 663
12324.93 653
12325.98 681
12327.02 682
12328.07 686
12329.12 671
12330.17 681
12331.21 676
12332.26 670
12333.31 650
12334.36 666
12335.41 661
12336.45 652
12337.50 685
12338.55 658
12339.60 677
12340.65 672
12341.69 681
12342.74 668
12343.79 681
12344.84 633
12345.89 685
12346.94 697
12347.98 657
12349.03 663
12350.08 670
12351.13 656
12352.18 696
12353.23 696
12354.28 677
12355.32 660
12356.37 661
12357.42 714
12358.47 675
12359.52 679
12360.57 662
12361.62 695
12362.67 683
12363.72 634
12364.76 649
12365.81 660
12366.86 615
12367.91 652
12368.96 656
12370.01 634
12371.06 647
12372.11 646
12373.16 709
12374.21 661
12375.26 680
12376.31 675
12377.36 690
12378.41 678
12379.46 642
12380.51 621
12381.56 705
12382.61 675
12383.66 647
12384.71 624
12385.76 643
12386.81 625
12387.86 653
12388.91 689
12389.96 682
12391.01 648
12392.06 652
12393.11 655
12394.16 709
12395.21 669
12396.26 700
12397.31 654
12398.36 646
12399.41 637
12400.46 669
12401.51 666
12402.56 645
12403.61 640
12404.66 693
12405.71 665
12406.77 691
12407.82 651
12408.87 636
12409.92 703
12410.97 683
12412.02 654
12413.07 652
12414.12 642
12415.17 663
12416.23 646
12417.28 644
12418.33 637
12419.38 669
12420.43 657
12421.48 655
12422.53 646
12423.59 638
12424.64 623
12425.69 648
12426.74 679
12427.79 673
12428.84 669
12429.90 656
12430.95 680
12432.00 653
12433.05 656
12434.10 657
12435.16 662
12436.21 664
12437.26 651
12438.31 656
12439.37 660
12440.42 703
12441.47 648
12442.52 684
12443.58 666
12444.63 668
12445.68 678
12446.73 686
12447.79 666
12448.84 637
12449.89 638
12450.94 638
12452.00 640
12453.05 619
12454.10 651
12455.16 670
12456.21 678
12457.26 658
12458.31 663
12459.37 664
12460.42 647
12461.47 685
12462.53 629
12463.58 661
12464.63 670
12465.69 658
12466.74 651
12467.79 665
12468.85 679
12469.90 668
12470.95 703
12472.01 697
12473.06 647
12474.12 674
12475.17 679
12476.22 700
12477.28 675
12478.33 695
12479.39 694
12480.44 730
12481.49 718
12482.55 717
12483.60 738
12484.66 745
12485.71 774
12486.76 766
12487.82 791
12488.87 809
12489.93 761
12490.98 802
12492.04 830
12493.09 890
12494.15 836
12495.20 812
12496.25 832
12497.31 867
12498.36 809
12499.42 802
12500.47 816
12501.53 786
12502.58 767
12503.64 765
12504.69 744
12505.75 742
12506.80 742
12507.86 738
12508.91 662
12509.97 691
12511.03 713
12512.08 704
12513.14 679
12514.19 721
12515.25 722
12516.30 704
12517.36 698
12518.41 673
12519.47 716
12520.52 707
12521.58 732
12522.64 715
12523.69 715
12524.75 682
12525.80 698
12526.86 712
12527.92 718
12528.97 736
12530.03 728
12531.08 710
12532.14 708
12533.20 748
12534.25 728
12535.31 749
12536.37 767
12537.42 753
12538.48 742
12539.54 773
12540.59 750
12541.65 716
12542.70 748
12543.76 762
12544.82 746
12545.88 744
12546.93 758
12547.99 774
12549.05 794
12550.10 839
12551.16 832
12552.22 809
12553.27 792
12554.33 813
12555.39 870
12556.45 855
12557.50 865
12558.56 822
12559.62 790
12560.67 783
12561.73 758
12562.79 761
12563.85 762
12564.90 789
12565.96 818
12567.02 800
12568.08 790
12569.14 819
12570.19 832
12571.25 819
12572.31 811
12573.37 800
12574.42 846
12575.48 849
12576.54 810
12577.60 815
12578.66 787
12579.72 818
12580.77 751
12581.83 783
12582.89 825
12583.95 751
12585.01 740
12586.07 733
12587.12 763
12588.18 733
12589.24 770
12590.30 744
12591.36 743
12592.42 742
12593.48 732
12594.53 753
12595.59 723
12596.65 726
12597.71 680
12598.77 724
12599.83 712
12600.89 718
12601.95 692
12603.01 739
12604.07 716
12605.13 698
12606.18 675
12607.24 775
12608.30 758
12609.36 720
12610.42 761
12611.48 742
12612.54 728
12613.60 757
12614.66 789
12615.72 760
12616.78 728
12617.84 764
12618.90 817
12619.96 778
12621.02 744
12622.08 748
12623.14 787
12624.20 798
12625.26 737
12626.32 776
12627.38 756
12628.44 730
12629.50 766
12630.56 763
12631.62 743
12632.68 756
12633.74 782
12634.80 783
12635.86 771
12636.92 734
12637.98 763
12639.04 798
12640.11 771
12641.17 768
12642.23 756
12643.29 748
12644.35 728
12645.41 729
12646.47 779
12647.53 753
12648.59 753
12649.65 786
12650.72 710
12651.78 727
12652.84 730
12653.90 723
12654.96 723
12656.02 720
12657.08 739
12658.14 749
12659.21 718
12660.27 706
12661.33 706
12662.39 732
12663.45 716
12664.51 717
12665.58 716
12666.64 695
12667.70 656
12668.76 717
12669.82 762
12670.89 699
12671.95 694
12673.01 705
12674.07 696
12675.13 683
12676.20 700
12677.26 675
12678.32 689
12679.38 661
12680.45 698
12681.51 733
12682.57 711
12683.63 661
12684.70 676
12685.76 713
12686.82 725
12687.88 670
12688.95 712
12690.01 751
12691.07 717
12692.14 720
12693.20 710
12694.26 722
12695.32 688
12696.39 724
12697.45 719
12698.51 730
12699.58 695
12700.64 713
12701.70 690
12702.77 691
12703.83 708
12704.89 732
12705.96 730
12707.02 717
12708.08 739
12709.15 713
12710.21 749
12711.28 699
12712.34 702
12713.40 689
12714.47 724
12715.53 700
12716.59 700
12717.66 711
12718.72 679
12719.79 702
12720.85 729
12721.92 720
12722.98 687
12724.04 707
12725.11 701
12726.17 705
12727.24 663
12728.30 713
12729.37 687
12730.43 683
12731.49 645
12732.56 698
12733.62 696
12734.69 680
12735.75 676
12736.82 658
12737.88 702
12738.95 665
12740.01 697
12741.08 656
12742.14 666
12743.21 609
12744.27 666
12745.34 662
12746.40 670
12747.47 653
12748.53 640
12749.60 658
12750.66 635
12751.73 629
12752.79 616
12753.86 635
12754.93 642
12755.99 630
12757.06 613
12758.12 634
12759.19 607
12760.25 634
12761.32 609
12762.39 625
12763.45 601
12764.52 577
12765.58 613
12766.65 593
12767.72 593
12768.78 605
12769.85 621
12770.91 573
12771.98 586
12773.05 572
12774.11 609
12775.18 607
12776.25 618
12777.31 616
12778.38 593
12779.45 588
12780.51 611
12781.58 603
12782.65 571
12783.71 594
12784.78 569
12785.85 585
12786.91 597
12787.98 598
12789.05 554
12790.11 574
12791.18 569
12792.25 570
12793.31 569
12794.38 565
12795.45 581
12796.52 593
12797.58 591
12798.65 570
12799.72 549
12800.79 573
12801.85 578
12802.92 574
12803.99 544
12805.06 560
12806.12 581
12807.19 557
12808.26 579
12809.33 571
12810.39 605
12811.46 578
12812.53 609
12813.60 607
12814.67 581
12815.73 568
12816.80 572
12817.87 553
12818.94 581
12820.01 585
12821.08 583
12822.14 551
12823.21 551
12824.28 580
12825.35 563
12826.42 558
12827.49 542
12828.55 561
12829.62 595
12830.69 576
12831.76 579
12832.83 551
12833.90 555
12834.97 552
12836.04 575
12837.11 569
12838.17 543
12839.24 540
12840.31 528
12841.38 557
12842.45 561
12843.52 552
12844.59 542
12845.66 541
12846.73 546
12847.80 553
12848.87 523
12849.94 557
12851.01 528
12852.08 557
12853.14 542
12854.21 575
12855.28 570
12856.35 573
12857.42 536
12858.49 549
12859.56 520
12860.63 530
12861.70 534
12862.77 543
12863.84 517
12864.91 518
12865.98 524
12867.05 518
12868.12 521
12869.19 504
12870.26 525
12871.34 522
12872.41 508
12873.48 531
12874.55 544
12875.62 501
12876.69 546
12877.76 503
12878.83 489
12879.90 537
12880.97 518
12882.04 528
12883.11 519
12884.18 525
12885.25 524
12886.33 506
12887.40 526
12888.47 513
12889.54 501
12890.61 506
12891.68 522
12892.75 514
12893.82 496
12894.89 509
12895.97 509
12897.04 527
12898.11 516
12899.18 522
12900.25 516
12901.32 489
12902.40 516
12903.47 490
12904.54 478
12905.61 488
12906.68 496
12907.75 491
12908.83 497
12909.90 492
12910.97 461
12912.04 492
12913.11 481
12914.19 480
12915.26 512
12916.33 495
12917.40 482
12918.48 529
12919.55 487
12920.62 520
12921.69 481
12922.77 452
12923.84 481
12924.91 478
12925.98 483
12927.06 479
12928.13 495
12929.20 473
12930.27 475
12931.35 503
12932.42 460
12933.49 470
12934.57 514
12935.64 466
12936.71 488
12937.79 493
12938.86 485
12939.93 499
12941.01 504
12942.08 499
12943.15 463
12944.23 470
12945.30 469
12946.37 472
12947.45 494
12948.52 456
12949.59 488
12950.67 514
12951.74 466
12952.81 468
12953.89 464
12954.96 494
12956.04 460
12957.11 495
12958.18 481
12959.26 483
12960.33 484
12961.41 476
12962.48 463
12963.55 487
12964.63 515
12965.70 474
12966.78 467
12967.85 484
12968.93 491
12970.00 489
12971.07 484
12972.15 476
12973.22 479
12974.30 489
12975.37 487
12976.45 487
12977.52 491
12978.60 448
12979.67 478
12980.75 466
12981.82 492
12982.90 478
12983.97 442
12985.05 494
12986.12 486
12987.20 488
12988.27 456
12989.35 485
12990.42 496
12991.50 473
12992.57 458
12993.65 474
12994.73 503
12995.80 470
12996.88 469
12997.95 482
12999.03 487
13000.10 473
13001.18 467
13002.25 510
13003.33 478
13004.41 465
13005.48 481
13006.56 470
13007.63 508
13008.71 473
13009.79 452
13010.86 484
13011.94 501
13013.02 485
13014.09 507
13015.17 515
13016.24 492
13017.32 492
13018.40 461
13019.47 490
13020.55 492
13021.63 483
13022.70 486
13023.78 512
13024.86 486
13025.93 538
13027.01 487
13028.09 463
13029.16 493
13030.24 464
13031.32 499
13032.40 458
13033.47 494
13034.55 479
13035.63 509
13036.70 505
13037.78 504
13038.86 530
13039.94 476
13041.01 473
13042.09 478
13043.17 478
13044.25 497
13045.32 475
13046.40 473
13047.48 500
13048.56 520
13049.63 522
13050.71 509
13051.79 477
13052.87 491
13053.95 506
13055.02 485
13056.10 493
13057.18 486
13058.26 498
13059.34 493
13060.41 462
13061.49 463
13062.57 469
13063.65 500
13064.73 462
13065.81 476
13066.88 438
13067.96 487
13069.04 522
13070.12 517
13071.20 506
13072.28 495
13073.36 493
13074.43 520
13075.51 477
13076.59 468
13077.67 489
13078.75 520
13079.83 499
13080.91 479
13081.99 450
13083.07 471
13084.15 517
13085.23 458
13086.30 478
13087.38 437
13088.46 458
13089.54 514
13090.62 476
13091.70 477
13092.78 490
13093.86 483
13094.94 519
13096.02 486
13097.10 459
13098.18 466
13099.26 462
13100.34 508
13101.42 504
13102.50 492
13103.58 484
13104.66 479
13105.74 473
13106.82 490
13107.90 495
13108.98 475
13110.06 478
13111.14 520
13112.22 504
13113.30 487
13114.38 507
13115.46 488
13116.54 504
13117.62 487
13118.70 478
13119.78 473
13120.86 472
13121.95 478
13123.03 489
13124.11 476
13125.19 485
13126.27 472
13127.35 520
13128.43 498
13129.51 482
13130.59 477
13131.67 487
13132.76 489
13133.84 474
13134.92 496
13136.00 464
13137.08 481
13138.16 466
13139.24 509
13140.32 493
13141.41 467
13142.49 484
13143.57 511
13144.65 508
13145.73 476
13146.81 466
13147.90 462
13148.98 457
13150.06 452
13151.14 477
13152.22 485
13153.31 470
13154.39 448
13155.47 477
13156.55 476
13157.63 479
13158.72 475
13159.80 483
13160.88 472
13161.96 458
13163.05 442
13164.13 477
13165.21 471
13166.29 465
13167.38 496
13168.46 493
13169.54 494
13170.62 474
13171.71 478
13172.79 465
13173.87 475
13174.96 500
13176.04 521
13177.12 505
13178.20 481
13179.29 490
13180.37 506
13181.45 510
13182.54 492
13183.62 493
13184.70 503
13185.79 477
13186.87 485
13187.95 501
13189.04 495
13190.12 479
13191.20 485
13192.29 527
13193.37 482
13194.46 511
13195.54 467
13196.62 477
13197.71 497
13198.79 500
13199.88 508
13200.96 471
13202.04 470
13203.13 462
13204.21 487
13205.30 482
13206.38 493
13207.46 483
13208.55 509
13209.63 527
13210.72 492
13211.80 494
13212.89 474
13213.97 519
13215.05 531
13216.14 489
13217.22 453
13218.31 511
13219.39 453
13220.48 496
13221.56 506
13222.65 509
13223.73 484
13224.82 488
13225.90 519
13226.99 516
13228.07 477
13229.16 483
13230.24 488
13231.33 498
13232.41 522
13233.50 484
13234.58 481
13235.67 505
13236.76 498
13237.84 489
13238.93 497
13240.01 513
13241.10 522
13242.18 516
13243.27 518
13244.35 501
13245.44 493
13246.53 509
13247.61 492
13248.70 469
13249.78 494
13250.87 525
13251.96 508
13253.04 533
13254.13 498
13255.21 502
13256.30 469
13257.39 524
13258.47 524
13259.56 512
13260.65 530
13261.73 530
13262.82 516
13263.91 506
13264.99 510
13266.08 523
13267.17 502
13268.25 494
13269.34 548
13270.43 514
13271.51 513
13272.60 500
13273.69 504
13274.77 537
13275.86 535
13276.95 540
13278.04 520
13279.12 530
13280.21 497
13281.30 526
13282.38 524
13283.47 526
13284.56 486
13285.65 504
13286.73 552
13287.82 527
13288.91 501
13290.00 545
13291.08 530
13292.17 547
13293.26 549
13294.35 545
13295.44 527
13296.52 539
13297.61 523
13298.70 575
13299.79 565
13300.88 533
13301.96 540
13303.05 536
13304.14 532
13305.23 572
13306.32 544
13307.41 533
13308.49 547
13309.58 570
13310.67 545
13311.76 589
13312.85 560
13313.94 573
13315.02 557
13316.11 550
13317.20 529
13318.29 521
13319.38 527
13320.47 551
13321.56 494
13322.65 550
13323.74 544
13324.82 550
13325.91 524
13327.00 568
13328.09 533
13329.18 567
13330.27 535
13331.36 536
13332.45 530
13333.54 519
13334.63 536
13335.72 548
13336.81 550
13337.90 570
13338.99 559
13340.08 534
13341.17 527
13342.26 535
13343.35 550
13344.44 537
13345.53 518
13346.61 589
13347.70 580
13348.79 537
13349.89 569
13350.98 554
13352.07 572
13353.16 581
13354.25 544
13355.34 551
13356.43 541
13357.52 533
13358.61 563
13359.70 579
13360.79 563
13361.88 562
13362.97 560
13364.06 562
13365.15 577
13366.24 570
13367.33 583
13368.42 595
13369.51 576
13370.60 562
13371.70 554
13372.79 575
13373.88 573
13374.97 547
13376.06 536
13377.15 554
13378.24 549
13379.33 563
13380.43 545
13381.52 547
13382.61 520
13383.70 529
13384.79 537
13385.88 526
13386.97 522
13388.07 532
13389.16 535
13390.25 562
13391.34 555
13392.43 541
13393.52 533
13394.62 520
13395.71 515
13396.80 547
13397.89 520
13398.98 513
13400.08 470
13401.17 548
13402.26 529
13403.35 544
13404.45 562
13405.54 571
13406.63 558
13407.72 527
13408.82 528
13409.91 534
13411.00 568
13412.09 549
13413.19 514
13414.28 547
13415.37 550
13416.46 554
13417.56 530
13418.65 551
13419.74 522
13420.84 532
13421.93 527
13423.02 554
13424.11 525
13425.21 552
13426.30 542
13427.39 559
13428.49 579
13429.58 557
13430.67 513
13431.77 552
13432.86 524
13433.95 523
13435.05 532
13436.14 536
13437.24 535
13438.33 532
13439.42 538
13440.52 510
13441.61 535
13442.70 553
13443.80 569
13444.89 558
13445.99 565
13447.08 539
13448.17 576
13449.27 563
13450.36 569
13451.46 566
13452.55 568
13453.64 570
13454.74 567
13455.83 571
13456.93 553
13458.02 557
13459.12 546
13460.21 586
13461.31 565
13462.40 597
13463.50 586
13464.59 593
13465.69 572
13466.78 600
13467.87 553
13468.97 576
13470.06 589
13471.16 565
13472.25 583
13473.35 575
13474.44 553
13475.54 549
13476.64 587
13477.73 600
13478.83 546
13479.92 580
13481.02 633
13482.11 603
13483.21 609
13484.30 597
13485.40 598
13486.49 622
13487.59 630
13488.69 601
13489.78 606
13490.88 638
13491.97 622
13493.07 625
13494.17 607
13495.26 598
13496.36 647
13497.45 648
13498.55 631
13499.65 649
13500.74 668
13501.84 672
13502.93 674
13504.03 681
13505.13 627
13506.22 654
13507.32 656
13508.42 655
13509.51 607
13510.61 610
13511.71 584
13512.80 594
13513.90 585
13515.00 555
13516.09 575
13517.19 570
13518.29 568
13519.38 539
13520.48 564
13521.58 591
13522.68 570
13523.77 567
13524.87 549
13525.97 576
13527.06 521
13528.16 567
13529.26 540
13530.36 540
13531.45 510
13532.55 518
13533.65 527
13534.75 570
13535.84 583
13536.94 519
13538.04 554
13539.14 519
13540.23 559
13541.33 533
13542.43 531
13543.53 540
13544.63 582
13545.72 549
13546.82 563
13547.92 507
13549.02 539
13550.12 523
13551.22 535
13552.31 510
13553.41 513
13554.51 533
13555.61 516
13556.71 519
13557.81 529
13558.90 563
13560.00 529
13561.10 522
13562.20 508
13563.30 511
13564.40 506
13565.50 512
13566.60 554
13567.69 543
13568.79 513
13569.89 546
13570.99 506
13572.09 502
13573.19 511
13574.29 531
13575.39 536
13576.49 507
13577.59 532
13578.69 543
13579.79 540
13580.89 532
13581.98 540
13583.08 541
13584.18 526
13585.28 526
13586.38 561
13587.48 553
13588.58 583
13589.68 566
13590.78 506
13591.88 554
13592.98 529
13594.08 526
13595.18 540
13596.28 519
13597.38 538
13598.48 575
13599.58 540
13600.68 570
13601.78 526
13602.88 533
13603.98 559
13605.08 533
13606.18 552
13607.29 526
13608.39 542
13609.49 561
13610.59 556
13611.69 528
13612.79 537
13613.89 524
13614.99 560
13616.09 528
13617.19 529
13618.29 528
13619.39 541
13620.50 511
13621.60 528
13622.70 552
13623.80 549
13624.90 537
13626.00 521
13627.10 529
13628.20 549
13629.31 530
13630.41 540
13631.51 518
13632.61 517
13633.71 517
13634.81 520
13635.91 557
13637.02 532
13638.12 544
13639.22 544
13640.32 554
13641.42 587
13642.53 566
13643.63 514
13644.73 550
13645.83 559
13646.93 540
13648.04 525
13649.14 550
13650.24 560
13651.34 508
13652.45 541
13653.55 567
13654.65 586
13655.75 582
13656.85 565
13657.96 571
13659.06 541
13660.16 549
13661.27 564
13662.37 521
13663.47 537
13664.57 534
13665.68 537
13666.78 558
13667.88 531
13668.99 573
13670.09 526
13671.19 554
13672.29 527
13673.40 541
13674.50 563
13675.60 545
13676.71 558
13677.81 569
13678.91 584
13680.02 618
13681.12 581
13682.23 612
13683.33 553
13684.43 533
13685.54 559
13686.64 559
13687.74 533
13688.85 565
13689.95 580
13691.06 566
13692.16 579
13693.26 582
13694.37 582
13695.47 573
13696.58 590
13697.68 604
13698.78 592
13699.89 581
13700.99 577
13702.10 588
13703.20 603
13704.31 652
13705.41 609
13706.51 636
13707.62 639
13708.72 633
13709.83 661
13710.93 641
13712.04 634
13713.14 623
13714.25 650
13715.35 640
13716.46 639
13717.56 621
13718.67 623
13719.77 590
13720.88 612
13721.98 583
13723.09 589
13724.19 581
13725.30 563
13726.40 568
13727.51 577
13728.61 559
13729.72 546
13730.83 550
13731.93 547
13733.04 527
13734.14 547
13735.25 557
13736.35 522
13737.46 526
13738.57 552
13739.67 546
13740.78 529
13741.88 539
13742.99 524
13744.09 560
13745.20 553
13746.31 550
13747.41 571
13748.52 558
13749.63 548
13750.73 551
13751.84 531
13752.94 537
13754.05 568
13755.16 576
13756.26 555
13757.37 546
13758.48 544
13759.58 565
13760.69 553
13761.80 526
13762.90 562
13764.01 572
13765.12 566
13766.22 548
13767.33 580
13768.44 581
13769.55 563
13770.65 579
13771.76 602
13772.87 578
13773.97 595
13775.08 561
13776.19 567
13777.30 584
13778.40 513
13779.51 549
13780.62 554
13781.73 538
13782.83 496
13783.94 508
13785.05 545
13786.16 547
13787.26 568
13788.37 545
13789.48 501
13790.59 526
13791.70 541
13792.80 527
13793.91 520
13795.02 538
13796.13 515
13797.24 530
13798.35 539
13799.45 542
13800.56 535
13801.67 493
13802.78 506
13803.89 527
13805.00 532
13806.10 549
13807.21 562
13808.32 531
13809.43 513
13810.54 514
13811.65 510
13812.76 551
13813.86 542
13814.97 513
13816.08 490
13817.19 560
13818.30 516
13819.41 549
13820.52 545
13821.63 526
13822.74 522
13823.85 509
13824.96 521
13826.06 543
13827.17 513
13828.28 480
13829.39 488
13830.50 525
13831.61 519
13832.72 523
13833.83 509
13834.94 516
13836.05 493
13837.16 506
13838.27 456
13839.38 538
13840.49 538
13841.60 518
13842.71 502
13843.82 531
13844.93 506
13846.04 511
13847.15 512
13848.26 502
13849.37 524
13850.48 518
13851.59 521
13852.70 532
13853.81 508
13854.92 515
13856.03 452
13857.14 514
13858.25 503
13859.37 507
13860.48 548
13861.59 499
13862.70 505
13863.81 508
13864.92 470
13866.03 497
13867.14 515
13868.25 498
13869.36 513
13870.47 505
13871.59 510
13872.70 536
13873.81 521
13874.92 507
13876.03 554
13877.14 545
13878.25 515
13879.36 516
13880.48 502
13881.59 541
13882.70 533
13883.81 519
13884.92 556
13886.03 551
13887.15 521
13888.26 508
13889.37 543
13890.48 534
13891.59 548
13892.71 524
13893.82 523
13894.93 530
13896.04 546
13897.15 580
13898.27 543
13899.38 561
13900.49 533
13901.60 511
13902.72 516
13903.83 535
13904.94 533
13906.05 517
13907.17 511
13908.28 521
13909.39 530
13910.50 516
13911.62 505
13912.73 545
13913.84 510
13914.95 487
13916.07 477
13917.18 530
13918.29 498
13919.41 524
13920.52 504
13921.63 476
13922.75 496
13923.86 495
13924.97 491
13926.09 494
13927.20 508
13928.31 487
13929.43 494
13930.54 482
13931.65 503
13932.77 492
13933.88 510
13934.99 517
13936.11 486
13937.22 515
13938.34 514
13939.45 487
13940.56 453
13941.68 505
13942.79 513
13943.91 497
13945.02 502
13946.13 482
13947.25 489
13948.36 504
13949.48 469
13950.59 447
13951.70 460
13952.82 494
13953.93 469
13955.05 461
13956.16 512
13957.28 486
13958.39 479
13959.51 524
13960.62 529
13961.74 527
13962.85 515
13963.97 546
13965.08 515
13966.20 493
13967.31 493
13968.43 478
13969.54 492
13970.66 493
13971.77 491
13972.89 483
13974.00 484
13975.12 509
13976.23 504
13977.35 517
13978.46 508
13979.58 486
13980.69 487
13981.81 495
13982.92 479
13984.04 466
13985.16 486
13986.27 465
13987.39 485
13988.50 483
13989.62 464
13990.74 469
13991.85 488
13992.97 489
13994.08 486
13995.20 502
13996.32 520
13997.43 494
13998.55 500
13999.66 500
14000.78 465
14001.90 471
14003.01 513
14004.13 476
14005.25 495
14006.36 477
14007.48 482
14008.60 482
14009.71 479
14010.83 505
14011.95 506
14013.06 483
14014.18 505
14015.30 499
14016.41 474
14017.53 500
14018.65 498
14019.76 482
14020.88 489
14022.00 477
14023.12 470
14024.23 504
14025.35 493
14026.47 492
14027.59 461
14028.70 496
14029.82 506
14030.94 529
14032.06 487
14033.17 495
14034.29 521
14035.41 486
14036.53 480
14037.64 504
14038.76 497
14039.88 500
14041.00 492
14042.11 491
14043.23 516
14044.35 506
14045.47 552
14046.59 489
14047.71 517
14048.82 528
14049.94 522
14051.06 524
14052.18 507
14053.30 515
14054.42 529
14055.53 532
14056.65 519
14057.77 529
14058.89 501
14060.01 486
14061.13 492
14062.25 542
14063.36 524
14064.48 492
14065.60 544
14066.72 526
14067.84 523
14068.96 532
14070.08 573
14071.20 541
14072.32 571
14073.44 562
14074.55 545
14075.67 538
14076.79 562
14077.91 608
14079.03 603
14080.15 597
14081.27 577
14082.39 572
14083.51 596
14084.63 598
14085.75 607
14086.87 599
14087.99 623
14089.11 600
14090.23 576
14091.35 611
14092.47 592
14093.59 616
14094.71 594
14095.83 623
14096.95 634
14098.07 634
14099.19 636
14100.31 593
14101.43 604
14102.55 590
14103.67 639
14104.79 613
14105.91 570
14107.03 553
14108.15 533
14109.27 563
14110.39 545
14111.51 529
14112.64 549
14113.76 509
14114.88 499
14116.00 489
14117.12 513
14118.24 525
14119.36 515
14120.48 476
14121.60 505
14122.72 508
14123.85 514
14124.97 512
14126.09 481
14127.21 478
14128.33 482
14129.45 498
14130.57 494
14131.70 497
14132.82 489
14133.94 495
14135.06 498
14136.18 481
14137.30 479
14138.43 446
14139.55 479
14140.67 464
14141.79 474
14142.91 501
14144.03 486
14145.16 473
14146.28 497
14147.40 426
14148.52 510
14149.65 465
14150.77 491
14151.89 469
14153.01 494
14154.13 487
14155.26 475
14156.38 490
14157.50 504
14158.62 476
14159.75 477
14160.87 487
14161.99 468
14163.12 482
14164.24 483
14165.36 471
14166.48 440
14167.61 465
14168.73 479
14169.85 485
14170.98 452
14172.10 490
14173.22 471
14174.35 474
14175.47 503
14176.59 467
14177.72 458
14178.84 484
14179.96 490
14181.09 457
14182.21 451
14183.33 428
14184.46 467
14185.58 472
14186.70 459
14187.83 450
14188.95 476
14190.07 448
14191.20 469
14192.32 425
14193.45 465
14194.57 460
14195.69 433
14196.82 464
14197.94 427
14199.07 455
14200.19 407
14201.32 456
14202.44 439
14203.56 450
14204.69 447
14205.81 431
14206.94 478
14208.06 485
14209.19 439
14210.31 449
14211.44 440
14212.56 444
14213.69 452
14214.81 447
14215.93 445
14217.06 438
14218.18 439
14219.31 452
14220.43 433
14221.56 438
14222.68 425
14223.81 425
14224.94 432
14226.06 411
14227.19 432
14228.31 443
14229.44 434
14230.56 417
14231.69 417
14232.81 447
14233.94 437
14235.06 439
14236.19 425
14237.32 438
14238.44 455
14239.57 448
14240.69 431
14241.82 430
14242.94 437
14244.07 417
14245.20 405
14246.32 412
14247.45 443
14248.57 432
14249.70 429
14250.83 414
14251.95 432
14253.08 430
14254.21 428
14255.33 416
14256.46 429
14257.59 413
14258.71 415
14259.84 447
14260.97 436
14262.09 429
14263.22 429
14264.35 446
14265.47 415
14266.60 396
14267.73 421
14268.85 425
14269.98 422
14271.11 396
14272.23 396
14273.36 418
14274.49 423
14275.62 440
14276.74 419
14277.87 422
14279.00 402
14280.12 401
14281.25 422
14282.38 428
14283.51 423
14284.63 395
14285.76 388
14286.89 381
14288.02 418
14289.15 422
14290.27 426
14291.40 402
14292.53 403
14293.66 398
14294.78 418
14295.91 425
14297.04 416
14298.17 400
14299.30 416
14300.42 404
14301.55 373
14302.68 370
14303.81 390
14304.94 410
14306.07 385
14307.19 430
14308.32 400
14309.45 401
14310.58 381
14311.71 408
14312.84 397
14313.97 414
14315.10 401
14316.22 391
14317.35 399
14318.48 389
14319.61 400
14320.74 395
14321.87 397
14323.00 380
14324.13 390
14325.26 367
14326.39 403
14327.51 392
14328.64 399
14329.77 403
14330.90 382
14332.03 394
14333.16 383
14334.29 385
14335.42 391
14336.55 393
14337.68 406
14338.81 414
14339.94 375
14341.07 378
14342.20 384
14343.33 415
14344.46 396
14345.59 409
14346.72 395
14347.85 397
14348.98 407
14350.11 390
14351.24 382
14352.37 409
14353.50 402
14354.63 408
14355.76 426
14356.89 394
14358.02 396
14359.15 366
14360.28 395
14361.41 371
14362.54 380
14363.67 397
14364.80 393
14365.94 412
14367.07 407
14368.20 418
14369.33 411
14370.46 386
14371.59 394
14372.72 382
14373.85 359
14374.98 411
14376.11 393
14377.25 411
14378.38 419
14379.51 418
14380.64 426
14381.77 447
14382.90 411
14384.03 395
14385.16 399
14386.30 400
14387.43 398
14388.56 398
14389.69 397
14390.82 404
14391.95 391
14393.09 427
14394.22 403
14395.35 396
14396.48 395
14397.61 399
14398.75 391
14399.88 401
14401.01 409
14402.14 391
14403.27 363
14404.41 353
14405.54 381
14406.67 379
14407.80 371
14408.94 414
14410.07 398
14411.20 402
14412.33 398
14413.47 384
14414.60 417
14415.73 428
14416.87 362
14418.00 417
14419.13 418
14420.26 421
14421.40 379
14422.53 392
14423.66 384
14424.80 373
14425.93 405
14427.06 404
14428.20 418
14429.33 373
14430.46 381
14431.59 377
14432.73 408
14433.86 409
14435.00 412
14436.13 401
14437.26 406
14438.40 395
14439.53 403
14440.66 442
14441.80 418
14442.93 397
14444.06 416
14445.20 419
14446.33 420
14447.47 395
14448.60 400
14449.73 416
14450.87 387
14452.00 396
14453.14 404
14454.27 416
14455.41 387
14456.54 419
14457.67 411
14458.81 415
14459.94 424
14461.08 440
14462.21 415
14463.35 423
14464.48 427
14465.62 444
14466.75 446
14467.89 406
14469.02 398
14470.15 422
14471.29 432
14472.42 391
14473.56 411
14474.69 419
14475.83 412
14476.96 403
14478.10 439
14479.24 449
14480.37 408
14481.51 424
14482.64 438
14483.78 429
14484.91 448
14486.05 441
14487.18 425
14488.32 435
14489.45 428
14490.59 404
14491.73 428
14492.86 420
14494.00 418
14495.13 442
14496.27 445
14497.40 430
14498.54 454
14499.68 482
14500.81 492
14501.95 497
14503.08 480
14504.22 470
14505.36 446
14506.49 457
14507.63 484
14508.77 452
14509.90 437
14511.04 446
14512.18 447
14513.31 497
14514.45 478
14515.58 474
14516.72 493
14517.86 472
14519.00 457
14520.13 481
14521.27 478
14522.41 466
14523.54 445
14524.68 444
14525.82 458
14526.95 480
14528.09 467
14529.23 476
14530.37 438
14531.50 458
14532.64 449
14533.78 465
14534.91 441
14536.05 411
14537.19 444
14538.33 452
14539.46 483
14540.60 434
14541.74 430
14542.88 453
14544.02 445
14545.15 455
14546.29 454
14547.43 452
14548.57 434
14549.70 462
14550.84 418
14551.98 442
14553.12 419
14554.26 427
14555.39 456
14556.53 433
14557.67 402
14558.81 417
14559.95 435
14561.09 441
14562.22 423
14563.36 432
14564.50 438
14565.64 463
14566.78 438
14567.92 425
14569.06 421
14570.20 439
14571.33 441
14572.47 446
14573.61 403
14574.75 412
14575.89 430
14577.03 417
14578.17 422
14579.31 413
14580.45 442
14581.59 412
14582.72 416
14583.86 416
14585.00 428
14586.14 435
14587.28 424
14588.42 432
14589.56 400
14590.70 440
14591.84 438
14592.98 419
14594.12 423
14595.26 417
14596.40 402
14597.54 412
14598.68 389
14599.82 433
14600.96 418
14602.10 448
14603.24 427
14604.38 423
14605.52 428
14606.66 431
14607.80 423
14608.94 428
14610.08 428
14611.22 420
14612.36 406
14613.50 429
14614.64 458
14615.78 431
14616.92 445
14618.06 445
14619.20 467
14620.34 453
14621.49 461
14622.63 440
14623.77 433
14624.91 436
14626.05 405
14627.19 460
14628.33 443
14629.47 455
14630.61 455
14631.75 447
14632.90 453
14634.04 477
14635.18 473
14636.32 460
14637.46 428
14638.60 426
14639.74 442
14640.88 447
14642.03 415
14643.17 414
14644.31 448
14645.45 429
14646.59 425
14647.73 420
14648.88 437
14650.02 430
14651.16 402
14652.30 412
14653.44 374
14654.59 411
14655.73 434
14656.87 428
14658.01 418
14659.16 434
14660.30 408
14661.44 415
14662.58 443
14663.72 396
14664.87 406
14666.01 396
14667.15 408
14668.29 377
14669.44 384
14670.58 385
14671.72 393
14672.87 367
14674.01 413
14675.15 391
14676.29 411
14677.44 404
14678.58 367
14679.72 389
14680.87 397
14682.01 396
14683.15 402
14684.30 402
14685.44 431
14686.58 412
14687.73 394
14688.87 388
14690.01 391
14691.16 398
14692.30 387
14693.44 388
14694.59 394
14695.73 404
14696.87 419
14698.02 387
14699.16 406
14700.30 416
14701.45 388
14702.59 413
14703.74 428
14704.88 404
14706.02 394
14707.17 394
14708.31 375
14709.46 369
14710.60 367
14711.75 390
14712.89 384
14714.03 397
14715.18 402
14716.32 372
14717.47 349
14718.61 374
14719.76 395
14720.90 395
14722.05 386
14723.19 396
14724.34 399
14725.48 381
14726.63 367
14727.77 368
14728.92 405
14730.06 373
14731.21 362
14732.35 394
14733.50 380
14734.64 369
14735.79 375
14736.93 396
14738.08 362
14739.22 384
14740.37 362
14741.51 401
14742.66 376
14743.80 368
14744.95 380
14746.09 357
14747.24 351
14748.39 393
14749.53 375
14750.68 382
14751.82 380
14752.97 357
14754.11 384
14755.26 385
14756.41 394
14757.55 376
14758.70 380
14759.85 370
14760.99 396
14762.14 407
14763.28 386
14764.43 387
14765.58 363
14766.72 376
14767.87 384
14769.02 372
14770.16 395
14771.31 385
14772.46 370
14773.60 365
14774.75 379
14775.90 399
14777.04 370
14778.19 367
14779.34 362
14780.48 386
14781.63 345
14782.78 378
14783.92 355
14785.07 375
14786.22 375
14787.37 402
14788.51 379
14789.66 355
14790.81 363
14791.96 361
14793.10 379
14794.25 387
14795.40 389
14796.54 352
14797.69 330
14798.84 375
14799.99 377
14801.14 371
14802.28 354
14803.43 347
14804.58 363
14805.73 344
14806.88 325
14808.02 337
14809.17 352
14810.32 349
14811.47 353
14812.62 363
14813.76 352
14814.91 359
14816.06 356
14817.21 374
14818.36 344
14819.51 348
14820.65 337
14821.80 355
14822.95 379
14824.10 369
14825.25 353
14826.40 374
14827.55 345
14828.69 337
14829.84 345
14830.99 345
14832.14 373
14833.29 358
14834.44 347
14835.59 330
14836.74 338
14837.89 358
14839.04 355
14840.19 326
14841.33 349
14842.48 370
14843.63 369
14844.78 368
14845.93 351
14847.08 362
14848.23 356
14849.38 351
14850.53 339
14851.68 352
14852.83 352
14853.98 372
14855.13 340
14856.28 338
14857.43 350
14858.58 327
14859.73 337
14860.88 378
14862.03 362
14863.18 348
14864.33 385
14865.48 369
14866.63 336
14867.78 362
14868.93 377
14870.08 320
14871.23 358
14872.38 352
14873.53 386
14874.68 377
14875.83 362
14876.98 330
14878.14 353
14879.29 359
14880.44 354
14881.59 354
14882.74 371
14883.89 336
14885.04 352
14886.19 362
14887.34 329
14888.49 341
14889.64 355
14890.80 334
14891.95 364
14893.10 361
14894.25 350
14895.40 339
14896.55 350
14897.70 362
14898.86 361
14900.01 347
14901.16 333
14902.31 362
14903.46 384
14904.61 364
14905.77 352
14906.92 346
14908.07 373
14909.22 345
14910.37 339
14911.53 341
14912.68 364
14913.83 337
14914.98 363
14916.13 354
14917.29 338
14918.44 353
14919.59 336
14920.74 364
14921.90 380
14923.05 367
14924.20 369
14925.35 369
14926.51 367
14927.66 369
14928.81 372
14929.96 359
14931.12 389
14932.27 373
14933.42 370
14934.57 357
14935.73 376
14936.88 357
14938.03 373
14939.19 374
14940.34 383
14941.49 381
14942.65 362
14943.80 336
14944.95 344
14946.11 364
14947.26 360
14948.41 340
14949.57 339
14950.72 377
14951.87 361
14953.03 363
14954.18 327
14955.33 346
14956.49 340
14957.64 359
14958.80 358
14959.95 337
14961.10 338
14962.26 361
14963.41 347
14964.57 378
14965.72 357
14966.87 334
14968.03 352
14969.18 366
14970.34 346
14971.49 366
14972.65 369
14973.80 353
14974.95 358
14976.11 367
14977.26 358
14978.42 355
14979.57 358
14980.73 357
14981.88 358
14983.04 362
14984.19 337
14985.35 364
14986.50 335
14987.66 346
14988.81 343
14989.97 356
14991.12 365
14992.28 352
14993.43 343
14994.59 354
14995.74 338
14996.90 336
14998.05 342
14999.21 349
15000.36 347
15001.52 354
15002.67 360
15003.83 342
15004.99 333
15006.14 356
15007.30 361
15008.45 349
15009.61 351
15010.76 339
15011.92 366
15013.08 337
15014.23 348
15015.39 344
15016.54 340
15017.70 342
15018.86 353
15020.01 370
15021.17 362
15022.32 355
15023.48 360
15024.64 352
15025.79 350
15026.95 341
15028.11 358
15029.26 350
15030.42 346
15031.58 363
15032.73 321
15033.89 344
15035.05 324
15036.20 343
15037.36 349
15038.52 363
15039.67 339
15040.83 348
15041.99 365
15043.15 344
15044.30 365
15045.46 357
15046.62 345
15047.77 362
15048.93 351
15050.09 348
15051.25 385
15052.40 359
15053.56 345
15054.72 346
15055.88 337
15057.03 339
15058.19 342
15059.35 349
15060.51 354
15061.66 348
15062.82 354
15063.98 355
15065.14 353
15066.30 333
15067.45 333
15068.61 356
15069.77 361
15070.93 355
15072.09 333
15073.24 324
15074.40 344
15075.56 342
15076.72 358
15077.88 371
15079.04 352
15080.20 356
15081.35 330
15082.51 346
15083.67 322
15084.83 333
15085.99 350
15087.15 352
15088.31 342
15089.46 334
15090.62 328
15091.78 347
15092.94 328
15094.10 362
15095.26 335
15096.42 328
15097.58 320
15098.74 341
15099.90 331
15101.06 366
15102.22 357
15103.37 373
15104.53 358
15105.69 359
15106.85 367
15108.01 348
15109.17 344
15110.33 363
15111.49 322
15112.65 326
15113.81 341
15114.97 373
15116.13 346
15117.29 377
15118.45 339
15119.61 341
15120.77 329
15121.93 335
15123.09 337
15124.25 344
15125.41 341
15126.57 345
15127.73 350
15128.89 320
15130.05 311
15131.21 336
15132.37 346
15133.53 348
15134.69 340
15135.86 312
15137.02 350
15138.18 356
15139.34 330
15140.50 315
15141.66 337
15142.82 336
15143.98 334
15145.14 363
15146.30 343
15147.46 349
15148.63 359
15149.79 350
15150.95 364
15152.11 347
15153.27 319
15154.43 357
15155.59 340
15156.75 342
15157.92 351
15159.08 337
15160.24 331
15161.40 343
15162.56 347
15163.72 328
15164.89 342
15166.05 366
15167.21 328
15168.37 377
15169.53 342
15170.69 378
15171.86 360
15173.02 355
15174.18 344
15175.34 357
15176.51 368
15177.67 350
15178.83 331
15179.99 365
15181.15 351
15182.32 357
15183.48 355
15184.64 351
15185.80 378
15186.97 364
15188.13 372
15189.29 353
15190.46 344
15191.62 382
15192.78 371
15193.94 372
15195.11 354
15196.27 331
15197.43 359
15198.60 371
15199.76 382
15200.92 363
15202.08 364
15203.25 384
15204.41 376
15205.57 368
15206.74 342
15207.90 391
15209.06 369
15210.23 367
15211.39 343
15212.56 378
15213.72 374
15214.88 372
15216.05 356
15217.21 386
15218.37 387
15219.54 412
15220.70 373
15221.87 384
15223.03 378
15224.19 346
15225.36 369
15226.52 337
15227.69 381
15228.85 375
15230.01 372
15231.18 369
15232.34 389
15233.51 371
15234.67 386
15235.84 403
15237.00 365
15238.16 368
15239.33 362
15240.49 351
15241.66 336
15242.82 352
15243.99 359
15245.15 358
15246.32 359
15247.48 389
15248.65 381
15249.81 356
15250.98 342
15252.14 361
15253.31 350
15254.47 348
15255.64 342
15256.80 358
15257.97 357
15259.13 349
15260.30 335
15261.46 344
15262.63 335
15263.80 353
15264.96 364
15266.13 364
15267.29 338
15268.46 345
15269.62 354
15270.79 367
15271.96 366
15273.12 352
15274.29 356
15275.45 390
15276.62 370
15277.79 392
15278.95 370
15280.12 350
15281.28 343
15282.45 349
15283.62 318
15284.78 353
15285.95 345
15287.12 385
15288.28 352
15289.45 346
15290.62 360
15291.78 361
15292.95 357
15294.12 360
15295.28 372
15296.45 362
15297.62 354
15298.78 353
15299.95 360
15301.12 358
15302.28 347
15303.45 342
15304.62 364
15305.78 360
15306.95 380
15308.12 352
15309.29 344
15310.45 364
15311.62 370
15312.79 364
15313.96 373
15315.12 381
15316.29 316
15317.46 348
15318.63 368
15319.79 392
15320.96 364
15322.13 358
15323.30 365
15324.46 350
15325.63 333
15326.80 359
15327.97 344
15329.14 331
15330.30 357
15331.47 347
15332.64 363
15333.81 347
15334.98 371
15336.14 319
15337.31 343
15338.48 352
15339.65 350
15340.82 343
15341.99 359
15343.16 380
15344.32 354
15345.49 348
15346.66 352
15347.83 346
15349.00 375
15350.17 374
15351.34 372
15352.51 381
15353.67 371
15354.84 370
15356.01 402
15357.18 356
15358.35 361
15359.52 385
15360.69 355
15361.86 351
15363.03 394
15364.20 360
15365.37 350
15366.54 375
15367.71 366
15368.87 383
15370.04 357
15371.21 365
15372.38 382
15373.55 374
15374.72 356
15375.89 385
15377.06 386
15378.23 369
15379.40 343
15380.57 375
15381.74 389
15382.91 379
15384.08 368
15385.25 380
15386.42 347
15387.59 396
15388.76 357
15389.93 394
15391.10 351
15392.27 385
15393.44 364
15394.62 377
15395.79 378
15396.96 379
15398.13 395
15399.30 371
15400.47 394
15401.64 379
15402.81 375
15403.98 372
15405.15 384
15406.32 387
15407.49 395
15408.66 363
15409.84 341
15411.01 352
15412.18 381
15413.35 379
15414.52 361
15415.69 324
15416.86 350
15418.03 347
15419.21 388
15420.38 389
15421.55 364
15422.72 341
15423.89 356
15425.06 367
15426.24 360
15427.41 362
15428.58 377
15429.75 406
15430.92 389
15432.09 348
15433.27 352
15434.44 378
15435.61 328
15436.78 366
15437.96 346
15439.13 353
15440.30 383
15441.47 365
15442.64 360
15443.82 349
15444.99 379
15446.16 349
15447.33 357
15448.51 351
15449.68 337
15450.85 352
15452.02 338
15453.20 349
15454.37 350
15455.54 359
15456.72 347
15457.89 339
15459.06 354
15460.23 350
15461.41 366
15462.58 361
15463.75 340
15464.93 369
15466.10 366
15467.27 340
15468.45 342
15469.62 341
15470.79 327
15471.97 332
15473.14 370
15474.31 356
15475.49 362
15476.66 371
15477.83 348
15479.01 362
15480.18 350
15481.36 371
15482.53 349
15483.70 349
15484.88 354
15486.05 350
15487.23 363
15488.40 355
15489.57 360
15490.75 356
15491.92 356
15493.10 369
15494.27 346
15495.44 342
15496.62 330
15497.79 334
15498.97 366
15500.14 317
15501.32 315
15502.49 348
15503.67 352
15504.84 373
15506.02 342
15507.19 341
15508.36 336
15509.54 353
15510.71 380
15511.89 363
15513.06 348
15514.24 352
15515.41 355
15516.59 351
15517.77 347
15518.94 349
15520.12 370
15521.29 342
15522.47 351
15523.64 375
15524.82 355
15525.99 370
15527.17 365
15528.34 355
15529.52 351
15530.69 357
15531.87 366
15533.05 349
15534.22 356
15535.40 348
15536.57 365
15537.75 381
15538.93 357
15540.10 354
15541.28 345
15542.45 368
15543.63 388
15544.81 373
15545.98 330
15547.16 366
15548.33 380
15549.51 354
15550.69 347
15551.86 350
15553.04 388
15554.22 383
15555.39 369
15556.57 387
15557.75 388
15558.92 361
15560.10 341
15561.28 349
15562.45 352
15563.63 365
15564.81 356
15565.99 374
15567.16 374
15568.34 339
15569.52 355
15570.69 365
15571.87 361
15573.05 351
15574.23 373
15575.40 383
15576.58 375
15577.76 384
15578.93 378
15580.11 361
15581.29 360
15582.47 373
15583.65 371
15584.82 371
15586.00 360
15587.18 391
15588.36 388
15589.53 374
15590.71 406
15591.89 384
15593.07 403
15594.25 368
15595.42 394
15596.60 368
15597.78 371
15598.96 364
15600.14 389
15601.32 419
15602.49 394
15603.67 376
15604.85 398
15606.03 387
15607.21 368
15608.39 388
15609.56 378
15610.74 404
15611.92 395
15613.10 428
15614.28 410
15615.46 395
15616.64 378
15617.82 391
15619.00 429
15620.17 410
15621.35 424
15622.53 434
15623.71 429
15624.89 444
15626.07 438
15627.25 419
15628.43 422
15629.61 400
15630.79 415
15631.97 406
15633.15 401
15634.33 403
15635.51 418
15636.69 392
15637.87 418
15639.05 416
15640.22 419
15641.40 433
15642.58 395
15643.76 395
15644.94 421
15646.12 421
15647.30 429
15648.48 440
15649.66 433
15650.85 426
15652.03 444
15653.21 457
15654.39 430
15655.57 413
15656.75 403
15657.93 433
15659.11 398
15660.29 405
15661.47 422
15662.65 460
15663.83 415
15665.01 424
15666.19 419
15667.37 399
15668.55 407
15669.73 400
15670.92 410
15672.10 398
15673.28 410
15674.46 403
15675.64 388
15676.82 395
15678.00 402
15679.18 385
15680.36 381
15681.55 383
15682.73 405
15683.91 421
15685.09 412
15686.27 395
15687.45 390
15688.63 380
15689.82 409
15691.00 422
15692.18 394
15693.36 431
15694.54 404
15695.73 408
15696.91 388
15698.09 389
15699.27 382
15700.45 393
15701.64 413
15702.82 381
15704.00 390
15705.18 395
15706.36 436
15707.55 392
15708.73 407
15709.91 419
15711.09 435
15712.28 376
15713.46 414
15714.64 433
15715.82 398
15717.01 406
15718.19 391
15719.37 406
15720.55 404
15721.74 409
15722.92 402
15724.10 433
15725.29 434
15726.47 439
15727.65 393
15728.84 425
15730.02 411
15731.20 401
15732.39 422
15733.57 432
15734.75 408
15735.94 428
15737.12 408
15738.30 417
15739.49 411
15740.67 426
15741.85 427
15743.04 429
15744.22 402
15745.40 438
15746.59 439
15747.77 445
15748.96 433
15750.14 445
15751.32 441
15752.51 439
15753.69 424
15754.88 451
15756.06 433
15757.24 412
15758.43 427
15759.61 433
15760.80 417
15761.98 406
15763.17 394
15764.35 422
15765.53 402
15766.72 406
15767.90 412
15769.09 388
15770.27 401
15771.46 448
15772.64 406
15773.83 404
15775.01 398
15776.20 423
15777.38 408
15778.57 410
15779.75 392
15780.94 392
15782.12 391
15783.31 414
15784.49 384
15785.68 393
15786.86 389
15788.05 389
15789.23 353
15790.42 380
15791.60 379
15792.79 407
15793.98 378
15795.16 389
15796.35 377
15797.53 394
15798.72 366
15799.90 380
15801.09 370
15802.28 396
15803.46 368
15804.65 393
15805.83 395
15807.02 406
15808.21 400
15809.39 380
15810.58 368
15811.76 389
15812.95 382
15814.14 419
15815.32 367
15816.51 351
15817.70 390
15818.88 381
15820.07 361
15821.26 361
15822.44 332
15823.63 359
15824.82 361
15826.00 382
15827.19 379
15828.38 348
15829.56 350
15830.75 362
15831.94 396
15833.12 404
15834.31 355
15835.50 374
15836.69 356
15837.87 364
15839.06 360
15840.25 388
15841.44 377
15842.62 364
15843.81 351
15845.00 375
15846.18 359
15847.37 369
15848.56 384
15849.75 368
15850.94 368
15852.12 357
15853.31 387
15854.50 369
15855.69 408
15856.87 362
15858.06 361
15859.25 376
15860.44 399
15861.63 381
15862.81 354
15864.00 363
15865.19 365
15866.38 388
15867.57 344
15868.76 379
15869.94 376
15871.13 385
15872.32 378
15873.51 374
15874.70 397
15875.89 394
15877.08 402
15878.26 402
15879.45 383
15880.64 391
15881.83 383
15883.02 374
15884.21 378
15885.40 359
15886.59 364
15887.78 408
15888.97 428
15890.15 372
15891.34 372
15892.53 388
15893.72 377
15894.91 391
15896.10 410
15897.29 405
15898.48 389
15899.67 404
15900.86 412
15902.05 372
15903.24 354
15904.43 353
15905.62 370
15906.81 391
15908.00 375
15909.19 387
15910.38 407
15911.57 382
15912.76 390
15913.95 385
15915.14 370
15916.33 377
15917.52 366
15918.71 359
15919.90 389
15921.09 379
15922.28 389
15923.47 380
15924.66 356
15925.85 374
15927.04 385
15928.23 391
15929.42 380
15930.61 378
15931.80 405
15932.99 391
15934.18 386
15935.38 390
15936.57 404
15937.76 403
15938.95 381
15940.14 367
15941.33 380
15942.52 371
15943.71 397
15944.90 351
15946.10 357
15947.29 366
15948.48 362
15949.67 339
15950.86 358
15952.05 338
15953.24 332
15954.44 334
15955.63 346
15956.82 354
15958.01 347
15959.20 347
15960.39 350
15961.59 355
15962.78 330
15963.97 335
15965.16 347
15966.35 329
15967.55 342
15968.74 334
15969.93 324
15971.12 320
15972.31 337
15973.51 355
15974.70 378
15975.89 344
15977.08 367
15978.28 376
15979.47 347
15980.66 350
15981.85 329
15983.05 361
15984.24 346
15985.43 356
15986.62 348
15987.82 349
15989.01 342
15990.20 349
15991.40 319
15992.59 343
15993.78 305
15994.98 339
15996.17 347
15997.36 348
15998.55 322
15999.75 341
16000.94 355
16002.13 361
16003.33 330
16004.52 344
16005.72 341
16006.91 327
16008.10 347
16009.30 334
16010.49 318
16011.68 320
16012.88 337
16014.07 359
16015.26 317
16016.46 324
16017.65 321
16018.85 335
16020.04 329
16021.23 324
16022.43 323
16023.62 328
16024.82 304
16026.01 287
16027.21 320
16028.40 317
16029.59 316
16030.79 336
16031.98 336
16033.18 324
16034.37 299
16035.57 311
16036.76 325
16037.96 315
16039.15 327
16040.35 338
16041.54 331
16042.73 342
16043.93 333
16045.12 331
16046.32 317
16047.51 333
16048.71 342
16049.91 348
16051.10 332
16052.30 306
16053.49 331
16054.69 322
16055.88 316
16057.08 335
16058.27 354
16059.47 333
16060.66 313
16061.86 357
16063.05 322
16064.25 348
16065.45 341
16066.64 342
16067.84 350
16069.03 337
16070.23 304
16071.42 323
16072.62 331
16073.82 359
16075.01 355
16076.21 325
16077.41 301
16078.60 296
16079.80 321
16080.99 351
16082.19 321
16083.39 318
16084.58 317
16085.78 348
16086.98 338
16088.17 301
16089.37 325
16090.57 349
16091.76 342
16092.96 329
16094.16 312
16095.35 304
16096.55 297
16097.75 304
16098.94 299
16100.14 332
16101.34 308
16102.53 305
16103.73 321
16104.93 307
16106.13 308
16107.32 335
16108.52 331
16109.72 354
16110.92 307
16112.11 336
16113.31 332
16114.51 322
16115.71 312
16116.90 345
16118.10 310
16119.30 330
16120.50 312
16121.69 305
16122.89 320
16124.09 318
16125.29 305
16126.49 327
16127.68 314
16128.88 314
16130.08 342
16131.28 316
16132.48 303
16133.67 308
16134.87 327
16136.07 310
16137.27 308
16138.47 296
16139.67 308
16140.86 306
16142.06 305
16143.26 307
16144.46 306
16145.66 318
16146.86 328
16148.06 321
16149.26 293
16150.45 293
16151.65 303
16152.85 309
16154.05 311
16155.25 314
16156.45 298
16157.65 326
16158.85 340
16160.05 314
16161.25 303
16162.45 297
16163.64 299
16164.84 299
16166.04 309
16167.24 281
16168.44 311
16169.64 326
16170.84 316
16172.04 309
16173.24 338
16174.44 321
16175.64 323
16176.84 286
16178.04 300
16179.24 310
16180.44 326
16181.64 316
16182.84 295
16184.04 317
16185.24 304
16186.44 313
16187.64 284
16188.84 322
16190.04 306
16191.24 317
16192.44 293
16193.64 310
16194.84 293
16196.04 287
16197.24 297
16198.44 302
16199.65 320
16200.85 321
16202.05 338
16203.25 313
16204.45 306
16205.65 302
16206.85 298
16208.05 289
16209.25 292
16210.45 302
16211.65 330
16212.86 301
16214.06 302
16215.26 296
16216.46 295
16217.66 320
16218.86 292
16220.06 316
16221.27 309
16222.47 331
16223.67 335
16224.87 351
16226.07 313
16227.27 313
16228.48 303
16229.68 308
16230.88 322
16232.08 301
16233.28 316
16234.48 299
16235.69 312
16236.89 314
16238.09 304
16239.29 327
16240.50 293
16241.70 285
16242.90 306
16244.10 307
16245.30 308
16246.51 283
16247.71 329
16248.91 298
16250.11 316
16251.32 311
16252.52 327
16253.72 340
16254.92 320
16256.13 311
16257.33 329
16258.53 332
16259.74 305
16260.94 313
16262.14 313
16263.35 338
16264.55 346
16265.75 318
16266.95 301
16268.16 325
16269.36 310
16270.56 315
16271.77 327
16272.97 329
16274.17 321
16275.38 314
16276.58 315
16277.79 316
16278.99 336
16280.19 327
16281.40 313
16282.60 312
16283.80 345
16285.01 333
16286.21 306
16287.42 281
16288.62 297
16289.82 315
16291.03 308
16292.23 323
16293.44 339
16294.64 309
16295.84 338
16297.05 327
16298.25 289
16299.46 308
16300.66 298
16301.87 304
16303.07 297
16304.27 313
16305.48 299
16306.68 329
16307.89 305
16309.09 316
16310.30 324
16311.50 319
16312.71 298
16313.91 283
16315.12 295
16316.32 298
16317.53 306
16318.73 294
16319.94 317
16321.14 296
16322.35 282
16323.55 262
16324.76 284
16325.96 285
16327.17 287
16328.38 295
16329.58 305
16330.79 304
16331.99 290
16333.20 286
16334.40 291
16335.61 294
16336.81 309
16338.02 303
16339.23 308
16340.43 296
16341.64 281
16342.84 285
16344.05 304
16345.26 325
16346.46 304
16347.67 310
16348.87 284
16350.08 287
16351.29 303
16352.49 292
16353.70 307
16354.91 289
16356.11 290
16357.32 310
16358.53 291
16359.73 270
16360.94 297
16362.15 286
16363.35 289
16364.56 299
16365.77 298
16366.97 272
16368.18 278
16369.39 291
16370.59 277
16371.80 282
16373.01 278
16374.21 302
16375.42 302
16376.63 274
16377.84 296
16379.04 297
16380.25 283
16381.46 287
16382.67 288
16383.87 292
16385.08 285
16386.29 260
16387.50 287
16388.70 262
16389.91 269
16391.12 283
16392.33 279
16393.53 299
16394.74 292
16395.95 300
16397.16 312
16398.37 303
16399.57 329
16400.78 303
16401.99 297
16403.20 274
16404.41 261
16405.62 284
16406.82 276
16408.03 301
16409.24 277
16410.45 271
16411.66 288
16412.87 266
16414.07 268
16415.28 302
16416.49 285
16417.70 299
16418.91 264
16420.12 294
16421.33 291
16422.54 290
16423.75 283
16424.95 288
16426.16 289
16427.37 277
16428.58 299
16429.79 306
16431.00 293
16432.21 278
16433.42 305
16434.63 310
16435.84 323
16437.05 306
16438.26 310
16439.47 270
16440.68 297
16441.88 268
16443.09 258
16444.30 277
16445.51 277
16446.72 284
16447.93 291
16449.14 276
16450.35 274
16451.56 280
16452.77 280
16453.98 279
16455.19 255
16456.40 270
16457.61 275
16458.82 293
16460.03 265
16461.24 249
16462.45 274
16463.67 278
16464.88 273
16466.09 260
16467.30 241
16468.51 261
16469.72 275
16470.93 286
16472.14 254
16473.35 281
16474.56 286
16475.77 283
16476.98 268
16478.19 253
16479.40 277
16480.62 271
16481.83 282
16483.04 255
16484.25 286
16485.46 273
16486.67 269
16487.88 285
16489.09 274
16490.31 279
16491.52 277
16492.73 260
16493.94 283
16495.15 274
16496.36 276
16497.57 272
16498.79 271
16500.00 260
16501.21 287
16502.42 277
16503.63 268
16504.85 285
16506.06 265
16507.27 274
16508.48 313
16509.69 273
16510.91 279
16512.12 271
16513.33 261
16514.54 270
16515.76 276
16516.97 265
16518.18 270
16519.39 254
16520.60 275
16521.82 260
16523.03 292
16524.24 293
16525.46 242
16526.67 250
16527.88 259
16529.09 276
16530.31 270
16531.52 258
16532.73 261
16533.95 272
16535.16 257
16536.37 274
16537.58 266
16538.80 267
16540.01 270
16541.22 276
16542.44 294
16543.65 281
16544.86 283
16546.08 265
16547.29 279
16548.50 252
16549.72 284
16550.93 251
16552.15 256
16553.36 266
16554.57 265
16555.79 265
16557.00 262
16558.21 263
16559.43 263
16560.64 275
16561.86 269
16563.07 268
16564.28 260
16565.50 284
16566.71 277
16567.93 262
16569.14 261
16570.36 249
16571.57 270
16572.78 288
16574.00 270
16575.21 275
16576.43 278
16577.64 269
16578.86 280
16580.07 263
16581.29 273
16582.50 272
16583.72 290
16584.93 280
16586.15 270
16587.36 277
16588.58 288
16589.79 275
16591.01 270
16592.22 258
16593.44 285
16594.65 261
16595.87 283
16597.08 267
16598.30 238
16599.51 259
16600.73 254
16601.94 276
16603.16 264
16604.37 260
16605.59 257
16606.81 257
16608.02 273
16609.24 263
16610.45 268
16611.67 282
16612.89 261
16614.10 275
16615.32 289
16616.53 257
16617.75 251
16618.97 261
16620.18 259
16621.40 306
16622.61 271
16623.83 265
16625.05 269
16626.26 259
16627.48 271
16628.70 267
16629.91 267
16631.13 253
16632.35 266
16633.56 270
16634.78 262
16636.00 257
16637.21 263
16638.43 270
16639.65 238
16640.86 246
16642.08 248
16643.30 259
16644.51 261
16645.73 250
16646.95 265
16648.17 288
16649.38 254
16650.60 281
16651.82 264
16653.03 267
16654.25 250
16655.47 252
16656.69 250
16657.90 242
16659.12 256
16660.34 288
16661.56 260
16662.77 247
16663.99 279
16665.21 282
16666.43 265
16667.65 246
16668.86 265
16670.08 255
16671.30 254
16672.52 243
16673.74 257
16674.95 247
16676.17 243
16677.39 264
16678.61 281
16679.83 246
16681.05 231
16682.26 241
16683.48 264
16684.70 276
16685.92 278
16687.14 287
16688.36 259
16689.58 260
16690.79 248
16692.01 275
16693.23 250
16694.45 268
16695.67 281
16696.89 256
16698.11 257
16699.33 251
16700.55 259
16701.76 279
16702.98 234
16704.20 231
16705.42 249
16706.64 250
16707.86 255
16709.08 252
16710.30 249
16711.52 231
16712.74 253
16713.96 251
16715.18 281
16716.40 255
16717.62 232
16718.84 262
16720.06 284
16721.28 265
16722.50 260
16723.72 268
16724.94 262
16726.16 242
16727.38 237
16728.60 258
16729.82 261
16731.04 252
16732.26 253
16733.48 271
16734.70 263
16735.92 247
16737.14 272
16738.36 262
16739.58 263
16740.80 227
16742.02 244
16743.24 258
16744.46 277
16745.68 265
16746.90 269
16748.12 255
16749.35 277
16750.57 262
16751.79 261
16753.01 246
16754.23 254
16755.45 259
16756.67 249
16757.89 249
16759.11 254
16760.33 257
16761.56 285
16762.78 277
16764.00 255
16765.22 258
16766.44 239
16767.66 260
16768.88 254
16770.11 263
16771.33 254
16772.55 269
16773.77 239
16774.99 251
16776.22 235
16777.44 250
16778.66 266
16779.88 267
16781.10 237
16782.33 259
16783.55 290
16784.77 244
16785.99 259
16787.21 241
16788.44 261
16789.66 233
16790.88 249
16792.10 260
16793.33 259
16794.55 220
16795.77 248
16796.99 249
16798.22 247
16799.44 244
16800.66 263
16801.88 269
16803.11 266
16804.33 257
16805.55 252
16806.78 264
16808.00 255
16809.22 246
16810.44 240
16811.67 264
16812.89 239
16814.11 247
16815.34 257
16816.56 249
16817.78 230
16819.01 256
16820.23 272
16821.45 258
16822.68 254
16823.90 246
16825.13 261
16826.35 247
16827.57 246
16828.80 259
16830.02 259
16831.24 253
16832.47 269
16833.69 244
16834.92 268
16836.14 229
16837.36 263
16838.59 278
16839.81 242
16841.04 262
16842.26 238
16843.48 277
16844.71 262
16845.93 259
16847.16 263
16848.38 278
16849.61 250
16850.83 265
16852.06 256
16853.28 279
16854.51 242
16855.73 265
16856.95 269
16858.18 266
16859.40 266
16860.63 263
16861.85 247
16863.08 234
16864.30 249
16865.53 290
16866.75 279
16867.98 276
16869.21 270
16870.43 260
16871.66 252
16872.88 264
16874.11 238
16875.33 261
16876.56 249
16877.78 256
16879.01 276
16880.23 255
16881.46 259
16882.69 285
16883.91 275
16885.14 284
16886.36 272
16887.59 257
16888.81 268
16890.04 265
16891.27 252
16892.49 247
16893.72 261
16894.94 268
16896.17 250
16897.40 277
16898.62 279
16899.85 262
16901.08 276
16902.30 263
16903.53 267
16904.76 251
16905.98 271
16907.21 246
16908.44 262
16909.66 259
16910.89 264
16912.12 269
16913.34 258
16914.57 262
16915.80 263
16917.02 265
16918.25 266
16919.48 274
16920.70 251
16921.93 265
16923.16 240
16924.39 260
16925.61 258
16926.84 274
16928.07 266
16929.30 257
16930.52 238
16931.75 261
16932.98 252
16934.21 259
16935.43 259
16936.66 246
16937.89 259
16939.12 246
16940.34 245
16941.57 242
16942.80 290
16944.03 272
16945.26 279
16946.48 246
16947.71 260
16948.94 257
16950.17 257
16951.40 262
16952.62 252
16953.85 257
16955.08 254
16956.31 253
16957.54 278
16958.77 248
16959.99 265
16961.22 270
16962.45 251
16963.68 262
16964.91 238
16966.14 278
16967.37 259
16968.60 238
16969.82 230
16971.05 255
16972.28 243
16973.51 264
16974.74 247
16975.97 262
16977.20 236
16978.43 231
16979.66 250
16980.89 240
16982.11 256
16983.34 261
16984.57 273
16985.80 250
16987.03 268
16988.26 248
16989.49 270
16990.72 243
16991.95 231
16993.18 248
16994.41 272
16995.64 262
16996.87 250
16998.10 279
16999.33 259
17000.56 246
17001.79 245
17003.02 257
17004.25 256
17005.48 270
17006.71 232
17007.94 245
17009.17 254
17010.40 254
17011.63 244
17012.86 262
17014.09 251
17015.32 234
17016.55 250
17017.78 263
17019.01 263
17020.25 257
17021.48 260
17022.71 256
17023.94 242
17025.17 246
17026.40 256
17027.63 249
17028.86 254
17030.09 253
17031.32 266
17032.55 241
17033.79 241
17035.02 263
17036.25 234
17037.48 260
17038.71 250
17039.94 242
17041.17 236
17042.41 247
17043.64 239
17044.87 251
17046.10 234
17047.33 246
17048.56 268
17049.80 274
17051.03 252
17052.26 251
17053.49 252
17054.72 242
17055.95 246
17057.19 249
17058.42 271
17059.65 236
17060.88 244
17062.12 223
17063.35 256
17064.58 237
17065.81 242
17067.04 240
17068.28 254
17069.51 238
17070.74 253
17071.97 261
17073.21 250
17074.44 251
17075.67 244
17076.90 238
17078.14 232
17079.37 241
17080.60 229
17081.84 246
17083.07 240
17084.30 245
17085.54 253
17086.77 262
17088.00 240
17089.23 258
17090.47 245
17091.70 228
17092.93 256
17094.17 256
17095.40 262
17096.63 258
17097.87 269
17099.10 240
17100.34 251
17101.57 236
17102.80 274
17104.04 254
17105.27 228
17106.50 227
17107.74 233
17108.97 259
17110.21 242
17111.44 268
17112.67 253
17113.91 268
17115.14 229
17116.38 236
17117.61 264
17118.84 283
17120.08 259
17121.31 254
17122.55 239
17123.78 240
17125.02 233
17126.25 283
17127.48 269
17128.72 225
17129.95 241
17131.19 237
17132.42 237
17133.66 236
17134.89 263
17136.13 239
17137.36 243
17138.60 247
17139.83 248
17141.07 235
17142.30 245
17143.54 261
17144.77 262
17146.01 260
17147.24 223
17148.48 248
17149.71 228
17150.95 253
17152.19 231
17153.42 243
17154.66 250
17155.89 257
17157.13 233
17158.36 230
17159.60 252
17160.83 260
17162.07 227
17163.31 242
17164.54 233
17165.78 252
17167.01 268
17168.25 270
17169.49 251
17170.72 256
17171.96 252
17173.19 227
17174.43 244
17175.67 241
17176.90 253
17178.14 273
17179.38 274
17180.61 249
17181.85 262
17183.09 286
17184.32 254
17185.56 277
17186.80 262
17188.03 222
17189.27 252
17190.51 241
17191.74 230
17192.98 229
17194.22 219
17195.45 246
17196.69 247
17197.93 256
17199.16 257
17200.40 232
17201.64 242
17202.88 241
17204.11 269
17205.35 252
17206.59 247
17207.83 232
17209.06 257
17210.30 252
17211.54 282
17212.78 236
17214.01 252
17215.25 238
17216.49 253
17217.73 248
17218.96 230
17220.20 251
17221.44 252
17222.68 244
17223.92 274
17225.15 256
17226.39 241
17227.63 252
17228.87 255
17230.11 261
17231.35 250
17232.58 277
17233.82 268
17235.06 261
17236.30 246
17237.54 244
17238.78 275
17240.01 264
17241.25 252
17242.49 254
17243.73 257
17244.97 246
17246.21 239
17247.45 227
17248.69 217
17249.93 238
17251.16 253
17252.40 258
17253.64 244
17254.88 244
17256.12 260
17257.36 256
17258.60 241
17259.84 234
17261.08 252
17262.32 263
17263.56 261
17264.80 256
17266.04 222
17267.28 225
17268.51 230
17269.75 253
17270.99 228
17272.23 233
17273.47 228
17274.71 215
17275.95 252
17277.19 256
17278.43 243
17279.67 242
17280.91 230
17282.15 243
17283.39 237
17284.63 235
17285.87 247
17287.11 235
17288.35 247
17289.60 251
17290.84 236
17292.08 231
17293.32 238
17294.56 227
17295.80 221
17297.04 237
17298.28 202
17299.52 252
17300.76 230
17302.00 243
17303.24 239
17304.48 223
17305.72 220
17306.96 240
17308.21 205
17309.45 233
17310.69 243
17311.93 242
17313.17 242
17314.41 232
17315.65 229
17316.89 245
17318.14 242
17319.38 225
17320.62 252
17321.86 238
17323.10 236
17324.34 250
17325.59 235
17326.83 219
17328.07 227
17329.31 224
17330.55 231
17331.79 243
17333.04 225
17334.28 230
17335.52 245
17336.76 241
17338.00 239
17339.25 246
17340.49 234
17341.73 214
17342.97 232
17344.22 229
17345.46 237
17346.70 242
17347.94 237
17349.19 242
17350.43 241
17351.67 246
17352.91 262
17354.16 242
17355.40 250
17356.64 243
17357.88 219
17359.13 225
17360.37 242
17361.61 238
17362.86 219
17364.10 260
17365.34 241
17366.58 261
17367.83 235
17369.07 249
17370.31 231
17371.56 242
17372.80 222
17374.04 230
17375.29 227
17376.53 216
17377.78 247
17379.02 258
17380.26 225
17381.51 245
17382.75 266
17383.99 234
17385.24 221
17386.48 231
17387.72 236
17388.97 227
17390.21 240
17391.46 246
17392.70 230
17393.94 268
17395.19 256
17396.43 252
17397.68 239
17398.92 235
17400.17 227
17401.41 239
17402.65 241
17403.90 233
17405.14 237
17406.39 257
17407.63 243
17408.88 236
17410.12 239
17411.37 213
17412.61 259
17413.86 249
17415.10 223
17416.35 235
17417.59 216
17418.84 230
17420.08 247
17421.33 234
17422.57 233
17423.82 229
17425.06 227
17426.31 226
17427.55 227
17428.80 233
17430.04 241
17431.29 274
17432.53 251
17433.78 219
17435.03 239
17436.27 252
17437.52 226
17438.76 251
17440.01 254
17441.25 243
17442.50 242
17443.75 273
17444.99 249
17446.24 253
17447.48 229
17448.73 229
17449.98 238
17451.22 234
17452.47 251
17453.71 240
17454.96 264
17456.21 231
17457.45 220
17458.70 240
17459.95 265
17461.19 251
17462.44 240
17463.69 251
17464.93 247
17466.18 242
17467.43 252
17468.67 258
17469.92 237
17471.17 239
17472.41 247
17473.66 248
17474.91 242
17476.15 243
17477.40 225
17478.65 252
17479.90 229
17481.14 237
17482.39 257
17483.64 259
17484.88 238
17486.13 233
17487.38 243
17488.63 230
17489.87 246
17491.12 248
17492.37 243
17493.62 267
17494.86 228
17496.11 245
17497.36 240
17498.61 250
17499.86 268
17501.10 258
17502.35 231
17503.60 247
17504.85 263
17506.10 251
17507.34 249
17508.59 252
17509.84 249
17511.09 266
17512.34 234
17513.59 235
17514.83 247
17516.08 255
17517.33 258
17518.58 250
17519.83 258
17521.08 270
17522.33 241
17523.57 256
17524.82 276
17526.07 271
17527.32 246
17528.57 258
17529.82 272
17531.07 267
17532.32 236
17533.57 258
17534.82 260
17536.06 253
17537.31 270
17538.56 278
17539.81 240
17541.06 263
17542.31 260
17543.56 282
17544.81 254
17546.06 257
17547.31 268
17548.56 285
17549.81 261
17551.06 242
17552.31 268
17553.56 261
17554.81 278
17556.06 260
17557.31 255
17558.56 274
17559.81 257
17561.06 266
17562.31 289
17563.56 262
17564.81 274
17566.06 254
17567.31 276
17568.56 279
17569.81 266
17571.06 277
17572.31 267
17573.56 254
17574.81 271
17576.06 254
17577.31 280
17578.56 248
17579.81 274
17581.06 260
17582.31 265
17583.57 269
17584.82 241
17586.07 280
17587.32 267
17588.57 263
17589.82 273
17591.07 258
17592.32 264
17593.57 260
17594.83 279
17596.08 250
17597.33 274
17598.58 272
17599.83 287
17601.08 275
17602.33 239
17603.59 266
17604.84 256
17606.09 277
17607.34 265
17608.59 251
17609.84 246
17611.10 236
17612.35 271
17613.60 251
17614.85 260
17616.10 265
17617.36 259
17618.61 265
17619.86 285
17621.11 272
17622.36 275
17623.62 258
17624.87 247
17626.12 277
17627.37 260
17628.63 270
17629.88 286
17631.13 256
17632.38 288
17633.64 244
17634.89 252
17636.14 257
17637.39 261
17638.65 242
17639.90 262
17641.15 280
17642.41 242
17643.66 260
17644.91 256
17646.17 256
17647.42 249
17648.67 257
17649.92 244
17651.18 240
17652.43 250
17653.68 259
17654.94 250
17656.19 245
17657.44 245
17658.70 236
17659.95 271
17661.21 235
17662.46 273
17663.71 228
17664.97 239
17666.22 229
17667.47 262
17668.73 252
17669.98 260
17671.24 245
17672.49 233
17673.74 234
17675.00 243
17676.25 278
17677.51 238
17678.76 243
17680.02 243
17681.27 243
17682.52 241
17683.78 240
17685.03 235
17686.29 260
17687.54 247
17688.80 267
17690.05 255
17691.31 258
17692.56 230
17693.82 237
17695.07 265
17696.32 245
17697.58 249
17698.83 233
17700.09 240
17701.34 240
17702.60 247
17703.86 233
17705.11 254
17706.37 265
17707.62 248
17708.88 257
17710.13 253
17711.39 242
17712.64 254
17713.90 239
17715.15 247
17716.41 234
17717.66 222
17718.92 230
17720.18 224
17721.43 246
17722.69 252
17723.94 256
17725.20 244
17726.45 248
17727.71 243
17728.97 240
17730.22 249
17731.48 231
17732.74 252
17733.99 259
17735.25 262
17736.50 257
17737.76 257
17739.02 240
17740.27 270
17741.53 251
17742.79 252
17744.04 270
17745.30 276
17746.56 263
17747.81 253
17749.07 249
17750.33 259
17751.58 245
17752.84 247
17754.10 260
17755.35 242
17756.61 254
17757.87 246
17759.12 256
17760.38 269
17761.64 274
17762.90 256
17764.15 269
17765.41 244
17766.67 253
17767.93 243
17769.18 274
17770.44 257
17771.70 260
17772.96 256
17774.21 242
17775.47 263
17776.73 270
17777.99 246
17779.24 260
17780.50 264
17781.76 253
17783.02 274
17784.28 256
17785.53 261
17786.79 252
17788.05 249
17789.31 266
17790.57 253
17791.82 263
17793.08 232
17794.34 261
17795.60 266
17796.86 245
17798.12 205
17799.37 273
17800.63 259
17801.89 266
17803.15 256
17804.41 259
17805.67 264
17806.93 261
17808.19 251
17809.44 269
17810.70 256
17811.96 242
17813.22 272
17814.48 243
17815.74 248
17817.00 244
17818.26 259
17819.52 265
17820.78 253
17822.04 248
17823.29 262
17824.55 240
17825.81 246
17827.07 264
17828.33 266
17829.59 256
17830.85 241
17832.11 237
17833.37 237
17834.63 244
17835.89 232
17837.15 263
17838.41 263
17839.67 243
17840.93 235
17842.19 248
17843.45 237
17844.71 218
17845.97 235
17847.23 234
17848.49 234
17849.75 232
17851.01 233
17852.27 230
17853.53 237
17854.79 222
17856.05 256
17857.31 237
17858.57 240
17859.84 244
17861.10 240
17862.36 221
17863.62 236
17864.88 259
17866.14 244
17867.40 228
17868.66 234
17869.92 244
17871.18 270
17872.44 245
17873.71 229
17874.97 240
17876.23 237
17877.49 236
17878.75 238
17880.01 237
17881.27 223
17882.53 235
17883.80 241
17885.06 257
17886.32 240
17887.58 231
17888.84 218
17890.10 242
17891.37 224
17892.63 232
17893.89 258
17895.15 228
17896.41 240
17897.67 246
17898.94 233
17900.20 225
17901.46 245
17902.72 252
17903.99 227
17905.25 213
17906.51 239
17907.77 252
17909.03 232
17910.30 224
17911.56 228
17912.82 239
17914.08 241
17915.35 238
17916.61 232
17917.87 237
17919.14 232
17920.40 242
17921.66 245
17922.92 225
17924.19 218
17925.45 216
17926.71 231
17927.98 230
17929.24 222
17930.50 232
17931.76 258
17933.03 218
17934.29 245
17935.55 243
17936.82 238
17938.08 243
17939.34 223
17940.61 239
17941.87 219
17943.14 221
17944.40 244
17945.66 244
17946.93 234
17948.19 241
17949.45 227
17950.72 239
17951.98 218
17953.25 205
17954.51 222
17955.77 237
17957.04 218
17958.30 218
17959.57 223
17960.83 208
17962.09 232
17963.36 240
17964.62 228
17965.89 235
17967.15 236
17968.42 225
17969.68 238
17970.95 223
17972.21 247
17973.47 230
17974.74 198
17976.00 217
17977.27 231
17978.53 255
17979.80 237
17981.06 204
17982.33 228
17983.59 220
17984.86 235
17986.12 237
17987.39 234
17988.65 234
17989.92 199
17991.18 217
17992.45 218
17993.71 222
17994.98 210
17996.25 225
17997.51 220
17998.78 242
18000.04 229
18001.31 267
18002.57 229
18003.84 222
18005.10 233
18006.37 228
18007.64 232
18008.90 224
18010.17 236
18011.43 215
18012.70 239
18013.97 231
18015.23 233
18016.50 232
18017.76 238
18019.03 214
18020.30 225
18021.56 203
18022.83 214
18024.10 222
18025.36 244
18026.63 247
18027.90 228
18029.16 236
18030.43 227
18031.70 225
18032.96 232
18034.23 236
18035.50 228
18036.76 244
18038.03 248
18039.30 229
18040.56 218
18041.83 207
18043.10 251
18044.37 236
18045.63 227
18046.90 227
18048.17 250
18049.43 257
18050.70 234
18051.97 241
18053.24 227
18054.50 241
18055.77 222
18057.04 238
18058.31 244
18059.57 241
18060.84 241
18062.11 269
18063.38 240
18064.65 225
18065.91 231
18067.18 230
18068.45 235
18069.72 247
18070.98 244
18072.25 258
18073.52 272
18074.79 247
18076.06 240
18077.33 227
18078.59 256
18079.86 254
18081.13 241
18082.40 240
18083.67 246
18084.94 262
18086.21 236
18087.47 239
18088.74 228
18090.01 248
18091.28 245
18092.55 238
18093.82 246
18095.09 236
18096.36 237
18097.62 248
18098.89 249
18100.16 227
18101.43 241
18102.70 247
18103.97 253
18105.24 245
18106.51 247
18107.78 258
18109.05 284
18110.32 264
18111.59 260
18112.86 252
18114.13 246
18115.40 273
18116.66 251
18117.93 240
18119.20 247
18120.47 266
18121.74 281
18123.01 258
18124.28 246
18125.55 252
18126.82 266
18128.09 288
18129.36 269
18130.63 265
18131.90 246
18133.17 286
18134.44 240
18135.71 241
18136.99 229
18138.26 238
18139.53 246
18140.80 239
18142.07 258
18143.34 243
18144.61 254
18145.88 260
18147.15 252
18148.42 243
18149.69 232
18150.96 269
18152.23 245
18153.50 243
18154.78 274
18156.05 258
18157.32 266
18158.59 238
18159.86 253
18161.13 240
18162.40 254
18163.67 240
18164.94 261
18166.22 257
18167.49 256
18168.76 252
18170.03 250
18171.30 237
18172.57 221
18173.85 239
18175.12 239
18176.39 259
18177.66 255
18178.93 253
18180.20 239
18181.48 274
18182.75 246
18184.02 254
18185.29 281
18186.56 252
18187.84 255
18189.11 264
18190.38 253
18191.65 246
18192.93 243
18194.20 247
18195.47 233
18196.74 251
18198.02 263
18199.29 248
18200.56 236
18201.83 227
18203.11 252
18204.38 251
18205.65 235
18206.92 246
18208.20 265
18209.47 265
18210.74 232
18212.02 268
18213.29 281
18214.56 272
18215.84 256
18217.11 248
18218.38 266
18219.65 254
18220.93 236
18222.20 237
18223.47 244
18224.75 250
18226.02 254
18227.30 258
18228.57 241
18229.84 256
18231.12 242
18232.39 274
18233.66 270
18234.94 245
18236.21 263
18237.48 248
18238.76 246
18240.03 244
18241.31 245
18242.58 245
18243.86 248
18245.13 267
18246.40 250
18247.68 259
18248.95 224
18250.23 242
18251.50 228
18252.77 232
18254.05 249
18255.32 235
18256.60 263
18257.87 266
18259.15 254
18260.42 246
18261.70 257
18262.97 257
18264.25 251
18265.52 249
18266.80 246
18268.07 228
18269.35 240
18270.62 246
18271.90 229
18273.17 231
18274.45 239
18275.72 246
18277.00 237
18278.27 244
18279.55 245
18280.82 226
18282.10 250
18283.37 256
18284.65 271
18285.93 256
18287.20 233
18288.48 251
18289.75 221
18291.03 238
18292.30 221
18293.58 241
18294.86 231
18296.13 237
18297.41 221
18298.68 237
18299.96 225
18301.24 236
18302.51 244
18303.79 233
18305.06 232
18306.34 227
18307.62 246
18308.89 264
18310.17 248
18311.45 237
18312.72 271
18314.00 229
18315.28 219
18316.55 246
18317.83 240
18319.11 244
18320.38 253
18321.66 247
18322.94 238
18324.21 222
18325.49 269
18326.77 279
18328.04 238
18329.32 225
18330.60 231
18331.88 251
18333.15 236
18334.43 227
18335.71 217
18336.98 258
18338.26 233
18339.54 208
18340.82 248
18342.09 225
18343.37 245
18344.65 238
18345.93 247
18347.20 264
18348.48 242
18349.76 225
18351.04 236
18352.32 244
18353.59 238
18354.87 224
18356.15 241
18357.43 214
18358.71 226
18359.98 243
18361.26 235
18362.54 240
18363.82 246
18365.10 260
18366.38 244
18367.65 228
18368.93 240
18370.21 254
18371.49 259
18372.77 249
18374.05 236
18375.33 258
18376.60 231
18377.88 240
18379.16 236
18380.44 236
18381.72 241
18383.00 264
18384.28 247
18385.56 227
18386.84 229
18388.11 258
18389.39 238
18390.67 253
18391.95 229
18393.23 238
18394.51 230
18395.79 213
18397.07 232
18398.35 238
18399.63 217
18400.91 223
18402.19 242
18403.47 221
18404.75 236
18406.03 230
18407.31 220
18408.59 232
18409.87 257
18411.15 241
18412.43 244
18413.71 234
18414.99 224
18416.27 262
18417.55 213
18418.83 235
18420.11 236
18421.39 239
18422.67 249
18423.95 260
18425.23 249
18426.51 251
18427.79 250
18429.07 233
18430.35 251
18431.63 248
18432.91 236
18434.19 242
18435.47 224
18436.75 237
18438.04 246
18439.32 244
18440.60 237
18441.88 249
18443.16 255
18444.44 251
18445.72 241
18447.00 279
18448.28 241
18449.57 233
18450.85 263
18452.13 253
18453.41 239
18454.69 238
18455.97 228
18457.25 248
18458.54 224
18459.82 247
18461.10 216
18462.38 280
18463.66 238
18464.94 222
18466.23 238
18467.51 222
18468.79 212
18470.07 228
18471.35 215
18472.64 220
18473.92 244
18475.20 239
18476.48 208
18477.76 242
18479.05 242
18480.33 238
18481.61 234
18482.89 233
18484.18 233
18485.46 234
18486.74 228
18488.02 233
18489.31 219
18490.59 228
18491.87 249
18493.15 243
18494.44 246
18495.72 231
18497.00 210
18498.29 244
18499.57 225
18500.85 234
18502.13 223
18503.42 220
18504.70 218
18505.98 232
18507.27 238
18508.55 241
18509.83 239
18511.12 240
18512.40 248
18513.68 250
18514.97 254
18516.25 251
18517.54 240
18518.82 235
18520.10 215
18521.39 220
18522.67 244
18523.95 258
18525.24 239
18526.52 244
18527.81 265
18529.09 252
18530.37 259
18531.66 261
18532.94 244
18534.23 237
18535.51 233
18536.79 231
18538.08 236
18539.36 263
18540.65 245
18541.93 270
18543.22 249
18544.50 235
18545.79 258
18547.07 262
18548.36 240
18549.64 249
18550.92 237
18552.21 254
18553.49 250
18554.78 240
18556.06 234
18557.35 241
18558.63 252
18559.92 249
18561.20 245
18562.49 259
18563.77 253
18565.06 230
18566.35 252
18567.63 247
18568.92 261
18570.20 257
18571.49 243
18572.77 243
18574.06 238
18575.34 253
18576.63 239
18577.92 255
18579.20 245
18580.49 252
18581.77 234
18583.06 238
18584.34 231
18585.63 279
18586.92 259
18588.20 278
18589.49 244
18590.77 244
18592.06 257
18593.35 254
18594.63 293
18595.92 256
18597.21 298
18598.49 251
18599.78 244
18601.07 241
18602.35 259
18603.64 259
18604.93 282
18606.21 234
18607.50 239
18608.79 228
18610.07 269
18611.36 242
18612.65 248
18613.93 248
18615.22 233
18616.51 265
18617.79 255
18619.08 257
18620.37 239
18621.66 244
18622.94 221
18624.23 240
18625.52 243
18626.80 239
18628.09 259
18629.38 243
18630.67 266
18631.95 223
18633.24 238
18634.53 233
18635.82 226
18637.11 214
18638.39 238
18639.68 231
18640.97 220
18642.26 240
18643.54 248
18644.83 222
18646.12 240
18647.41 226
18648.70 249
18649.99 247
18651.27 222
18652.56 241
18653.85 226
18655.14 237
18656.43 212
18657.72 222
18659.00 247
18660.29 232
18661.58 221
18662.87 234
18664.16 246
18665.45 244
18666.74 245
18668.02 266
18669.31 254
18670.60 215
18671.89 234
18673.18 244
18674.47 220
18675.76 247
18677.05 235
18678.34 225
18679.63 216
18680.92 222
18682.20 240
18683.49 237
18684.78 238
18686.07 238
18687.36 258
18688.65 234
18689.94 233
18691.23 255
18692.52 256
18693.81 258
18695.10 238
18696.39 229
18697.68 219
18698.97 243
18700.26 227
18701.55 237
18702.84 244
18704.13 239
18705.42 210
18706.71 221
18708.00 252
18709.29 224
18710.58 238
18711.87 233
18713.16 261
18714.45 223
18715.74 233
18717.03 229
18718.32 247
18719.61 244
18720.90 212
18722.20 230
18723.49 218
18724.78 211
18726.07 236
18727.36 204
18728.65 221
18729.94 225
18731.23 230
18732.52 226
18733.81 226
18735.10 226
18736.40 225
18737.69 240
18738.98 230
18740.27 236
18741.56 251
18742.85 229
18744.14 227
18745.43 266
18746.73 245
18748.02 234
18749.31 222
18750.60 245
18751.89 222
18753.18 237
18754.48 242
18755.77 254
18757.06 234
18758.35 205
18759.64 227
18760.94 242
18762.23 239
18763.52 226
18764.81 245
18766.10 236
18767.40 225
18768.69 227
18769.98 236
18771.27 210
18772.57 234
18773.86 219
18775.15 240
18776.44 243
18777.74 200
18779.03 221
18780.32 210
18781.61 220
18782.91 199
18784.20 233
18785.49 233
18786.79 233
18788.08 213
18789.37 214
18790.66 220
18791.96 229
18793.25 213
18794.54 200
18795.84 215
18797.13 225
18798.42 229
18799.72 212
18801.01 243
18802.30 246
18803.60 235
18804.89 233
18806.18 241
18807.48 244
18808.77 212
18810.07 225
18811.36 214
18812.65 228
18813.95 239
18815.24 231
18816.53 212
18817.83 232
18819.12 241
18820.42 211
18821.71 215
18823.00 220
18824.30 227
18825.59 206
18826.89 222
18828.18 233
18829.48 229
18830.77 246
18832.07 204
18833.36 236
18834.65 215
18835.95 240
18837.24 229
18838.54 231
18839.83 219
18841.13 235
18842.42 228
18843.72 238
18845.01 224
18846.31 239
18847.60 254
18848.90 210
18850.19 211
18851.49 229
18852.78 216
18854.08 237
18855.37 205
18856.67 214
18857.96 224
18859.26 227
18860.55 228
18861.85 223
18863.15 231
18864.44 211
18865.74 238
18867.03 253
18868.33 243
18869.62 208
18870.92 195
18872.22 236
18873.51 234
18874.81 228
18876.10 214
18877.40 228
18878.70 214
18879.99 208
18881.29 219
18882.58 216
18883.88 234
18885.18 235
18886.47 238
18887.77 226
18889.07 204
18890.36 213
18891.66 248
18892.95 225
18894.25 221
18895.55 220
18896.84 208
18898.14 219
18899.44 254
18900.73 263
18902.03 239
18903.33 228
18904.63 232
18905.92 232
18907.22 227
18908.52 239
18909.81 221
18911.11 225
18912.41 214
18913.71 232
18915.00 235
18916.30 250
18917.60 204
18918.89 229
18920.19 252
18921.49 221
18922.79 230
18924.09 237
18925.38 240
18926.68 210
18927.98 233
18929.28 233
18930.57 228
18931.87 226
18933.17 227
18934.47 236
18935.77 234
18937.06 214
18938.36 224
18939.66 251
18940.96 246
18942.26 227
18943.55 224
18944.85 232
18946.15 216
18947.45 219
18948.75 208
18950.05 213
18951.35 236
18952.64 221
18953.94 203
18955.24 219
18956.54 206
18957.84 250
18959.14 221
18960.44 227
18961.74 220
18963.03 209
18964.33 246
18965.63 207
18966.93 222
18968.23 214
18969.53 231
18970.83 219
18972.13 221
18973.43 218
18974.73 212
18976.03 208
18977.33 221
18978.62 227
18979.92 231
18981.22 200
18982.52 218
18983.82 225
18985.12 207
18986.42 214
18987.72 212
18989.02 212
18990.32 199
18991.62 208
18992.92 209
18994.22 211
18995.52 198
18996.82 230
18998.12 227
18999.42 221
19000.72 234
19002.02 243
19003.32 228
19004.62 201
19005.92 194
19007.22 200
19008.53 228
19009.83 209
19011.13 212
19012.43 215
19013.73 209
19015.03 213
19016.33 210
19017.63 214
19018.93 243
19020.23 212
19021.53 226
19022.83 212
19024.13 214
19025.44 211
19026.74 226
19028.04 219
19029.34 224
19030.64 196
19031.94 215
19033.24 217
19034.54 207
19035.85 224
19037.15 195
19038.45 197
19039.75 213
19041.05 211
19042.35 197
19043.66 221
19044.96 222
19046.26 216
19047.56 209
19048.86 216
19050.16 240
19051.47 227
19052.77 210
19054.07 209
19055.37 223
19056.67 206
19057.98 205
19059.28 196
19060.58 208
19061.88 214
19063.19 198
19064.49 215
19065.79 229
19067.09 203
19068.40 212
19069.70 224
19071.00 214
19072.30 234
19073.61 228
19074.91 197
19076.21 208
19077.52 226
19078.82 216
19080.12 222
19081.42 186
19082.73 193
19084.03 194
19085.33 202
19086.64 190
19087.94 212
19089.24 218
19090.55 194
19091.85 216
19093.15 215
19094.46 215
19095.76 224
19097.06 227
19098.37 189
19099.67 216
19100.97 204
19102.28 207
19103.58 200
19104.89 212
19106.19 208
19107.49 233
19108.80 220
19110.10 198
19111.40 215
19112.71 213
19114.01 207
19115.32 207
19116.62 205
19117.93 188
19119.23 202
19120.53 182
19121.84 185
19123.14 181
19124.45 209
19125.75 204
19127.06 209
19128.36 211
19129.67 197
19130.97 200
19132.28 232
19133.58 215
19134.88 224
19136.19 215
19137.49 209
19138.80 212
19140.10 202
19141.41 217
19142.71 210
19144.02 181
19145.32 200
19146.63 213
19147.94 213
19149.24 201
19150.55 197
19151.85 212
19153.16 210
19154.46 189
19155.77 231
19157.07 216
19158.38 192
19159.68 204
19160.99 215
19162.30 208
19163.60 203
19164.91 191
19166.21 192
19167.52 187
19168.83 197
19170.13 200
19171.44 196
19172.74 178
19174.05 206
19175.36 197
19176.66 205
19177.97 223
19179.27 190
19180.58 199
19181.89 196
19183.19 205
19184.50 217
19185.81 200
19187.11 221
19188.42 219
19189.73 208
19191.03 207
19192.34 204
19193.65 207
19194.95 194
19196.26 213
19197.57 196
19198.87 196
19200.18 215
19201.49 208
19202.80 206
19204.10 188
19205.41 209
19206.72 191
19208.03 202
19209.33 185
19210.64 201
19211.95 181
19213.25 212
19214.56 213
19215.87 215
19217.18 189
19218.49 227
19219.79 222
19221.10 186
19222.41 207
19223.72 208
19225.02 214
19226.33 199
19227.64 230
19228.95 213
19230.26 199
19231.56 210
19232.87 203
19234.18 208
19235.49 215
19236.80 198
19238.11 216
19239.41 218
19240.72 191
19242.03 196
19243.34 200
19244.65 188
19245.96 181
19247.26 189
19248.57 221
19249.88 212
19251.19 203
19252.50 214
19253.81 208
19255.12 219
19256.43 191
19257.74 212
19259.04 216
19260.35 222
19261.66 195
19262.97 223
19264.28 204
19265.59 221
19266.90 197
19268.21 201
19269.52 216
19270.83 215
19272.14 209
19273.45 199
19274.76 210
19276.07 214
19277.38 210
19278.69 205
19279.99 199
19281.30 215
19282.61 186
19283.92 198
19285.23 202
19286.54 217
19287.85 219
19289.16 216
19290.47 204
19291.78 212
19293.09 203
19294.40 215
19295.72 211
19297.03 204
19298.34 202
19299.65 200
19300.96 210
19302.27 212
19303.58 224
19304.89 209
19306.20 206
19307.51 200
19308.82 203
19310.13 214
19311.44 211
19312.75 197
19314.06 218
19315.37 213
19316.69 196
19318.00 206
19319.31 201
19320.62 185
19321.93 195
19323.24 185
19324.55 181
19325.86 209
19327.18 180
19328.49 224
19329.80 185
19331.11 214
19332.42 227
19333.73 210
19335.04 210
19336.36 206
19337.67 206
19338.98 223
19340.29 190
19341.60 197
19342.91 210
19344.23 203
19345.54 226
19346.85 218
19348.16 205
19349.47 217
19350.79 233
19352.10 213
19353.41 209
19354.72 191
19356.04 207
19357.35 224
19358.66 201
19359.97 205
19361.29 212
19362.60 204
19363.91 205
19365.22 206
19366.54 201
19367.85 230
19369.16 202
19370.47 218
19371.79 227
19373.10 215
19374.41 199
19375.73 200
19377.04 180
19378.35 211
19379.67 192
19380.98 195
19382.29 189
19383.60 196
19384.92 193
19386.23 199
19387.54 201
19388.86 211
19390.17 214
19391.49 197
19392.80 193
19394.11 202
19395.43 223
19396.74 193
19398.05 227
19399.37 199
19400.68 180
19402.00 199
19403.31 192
19404.62 194
19405.94 189
19407.25 200
19408.57 202
19409.88 196
19411.19 203
19412.51 210
19413.82 202
19415.14 201
19416.45 203
19417.77 204
19419.08 180
19420.39 195
19421.71 182
19423.02 212
19424.34 192
19425.65 180
19426.97 208
19428.28 222
19429.60 214
19430.91 203
19432.23 205
19433.54 202
19434.86 206
19436.17 181
19437.49 180
19438.80 187
19440.12 179
19441.43 209
19442.75 199
19444.06 198
19445.38 185
19446.69 200
19448.01 192
19449.32 197
19450.64 201
19451.96 213
19453.27 186
19454.59 213
19455.90 211
19457.22 222
19458.53 170
19459.85 179
19461.17 193
19462.48 205
19463.80 194
19465.11 181
19466.43 197
19467.75 218
19469.06 216
19470.38 201
19471.69 236
19473.01 199
19474.33 192
19475.64 193
19476.96 209
19478.28 176
19479.59 205
19480.91 187
19482.23 204
19483.54 196
19484.86 185
19486.18 229
19487.49 208
19488.81 192
19490.13 210
19491.44 210
19492.76 204
19494.08 196
19495.39 182
19496.71 186
19498.03 161
19499.35 197
19500.66 206
19501.98 199
19503.30 183
19504.61 197
19505.93 217
19507.25 208
19508.57 186
19509.88 196
19511.20 191
19512.52 183
19513.84 189
19515.15 202
19516.47 197
19517.79 200
19519.11 185
19520.43 210
19521.74 184
19523.06 181
19524.38 195
19525.70 218
19527.02 205
19528.33 177
19529.65 187
19530.97 200
19532.29 202
19533.61 201
19534.93 200
19536.24 207
19537.56 194
19538.88 200
19540.20 205
19541.52 194
19542.84 179
19544.16 177
19545.47 188
19546.79 192
19548.11 180
19549.43 192
19550.75 198
19552.07 189
19553.39 201
19554.71 206
19556.03 199
19557.34 187
19558.66 211
19559.98 205
19561.30 182
19562.62 164
19563.94 216
19565.26 190
19566.58 179
19567.90 196
19569.22 186
19570.54 196
19571.86 203
19573.18 188
19574.50 174
19575.82 192
19577.14 194
19578.46 211
19579.78 221
19581.10 190
19582.42 190
19583.74 188
19585.06 199
19586.38 204
19587.70 196
19589.02 197
19590.34 199
19591.66 198
19592.98 188
19594.30 193
19595.62 189
19596.94 187
19598.26 193
19599.58 202
19600.90 181
19602.22 177
19603.54 169
19604.86 170
19606.18 179
19607.50 175
19608.82 196
19610.15 184
19611.47 197
19612.79 209
19614.11 189
19615.43 196
19616.75 180
19618.07 204
19619.39 193
19620.71 196
19622.04 188
19623.36 214
19624.68 176
19626.00 173
19627.32 171
19628.64 186
19629.96 200
19631.29 186
19632.61 194
19633.93 196
19635.25 184
19636.57 174
19637.89 201
19639.22 187
19640.54 198
19641.86 194
19643.18 207
19644.50 192
19645.83 196
19647.15 209
19648.47 209
19649.79 199
19651.12 190
19652.44 172
19653.76 174
19655.08 194
19656.40 200
19657.73 189
19659.05 186
19660.37 187
19661.70 195
19663.02 196
19664.34 190
19665.66 181
19666.99 194
19668.31 196
19669.63 174
19670.95 191
19672.28 177
19673.60 177
19674.92 192
19676.25 194
19677.57 203
19678.89 196
19680.22 189
19681.54 175
19682.86 189
19684.19 186
19685.51 189
19686.83 216
19688.16 209
19689.48 195
19690.80 200
19692.13 195
19693.45 203
19694.78 195
19696.10 190
19697.42 199
19698.75 192
19700.07 192
19701.39 186
19702.72 191
19704.04 190
19705.37 206
19706.69 187
19708.02 207
19709.34 197
19710.66 216
19711.99 180
19713.31 200
19714.64 206
19715.96 179
19717.29 203
19718.61 206
19719.93 204
19721.26 204
19722.58 196
19723.91 195
19725.23 209
19726.56 201
19727.88 211
19729.21 204
19730.53 199
19731.86 184
19733.18 186
19734.51 207
19735.83 176
19737.16 182
19738.48 188
19739.81 191
19741.13 204
19742.46 196
19743.78 194
19745.11 188
19746.44 202
19747.76 212
19749.09 195
19750.41 167
19751.74 187
19753.06 187
19754.39 201
19755.72 180
19757.04 184
19758.37 193
19759.69 175
19761.02 195
19762.34 178
19763.67 171
19765.00 179
19766.32 191
19767.65 202
19768.98 194
19770.30 204
19771.63 190
19772.95 196
19774.28 192
19775.61 199
19776.93 188
19778.26 189
19779.59 203
19780.91 205
19782.24 222
19783.57 192
19784.89 178
19786.22 186
19787.55 186
19788.87 171
19790.20 187
19791.53 178
19792.86 197
19794.18 190
19795.51 196
19796.84 198
19798.16 207
19799.49 172
19800.82 183
19802.15 215
19803.47 201
19804.80 178
19806.13 186
19807.46 199
19808.78 188
19810.11 197
19811.44 196
19812.77 188
19814.09 201
19815.42 182
19816.75 184
19818.08 171
19819.41 193
19820.73 190
19822.06 208
19823.39 187
19824.72 202
19826.05 172
19827.37 227
19828.70 197
19830.03 201
19831.36 197
19832.69 187
19834.02 187
19835.34 190
19836.67 196
19838.00 196
19839.33 200
19840.66 205
19841.99 205
19843.32 173
19844.64 181
19845.97 192
19847.30 179
19848.63 194
19849.96 209
19851.29 198
19852.62 195
19853.95 185
19855.28 196
19856.60 180
19857.93 187
19859.26 185
19860.59 205
19861.92 181
19863.25 190
19864.58 205
19865.91 204
19867.24 225
19868.57 189
19869.90 201
19871.23 203
19872.56 189
19873.89 177
19875.22 178
19876.55 180
19877.88 198
19879.21 183
19880.54 200
19881.87 209
19883.20 204
19884.53 201
19885.86 230
19887.19 211
19888.52 178
19889.85 186
19891.18 191
19892.51 188
19893.84 189
19895.17 206
19896.50 201
19897.83 192
19899.16 188
19900.49 193
19901.82 194
19903.15 157
19904.48 169
19905.81 192
19907.15 187
19908.48 158
19909.81 193
19911.14 192
19912.47 190
19913.80 182
19915.13 208
19916.46 195
19917.79 177
19919.13 181
19920.46 203
19921.79 199
19923.12 196
19924.45 194
19925.78 191
19927.11 201
19928.45 194
19929.78 191
19931.11 220
19932.44 206
19933.77 189
19935.10 182
19936.44 182
19937.77 196
19939.10 192
19940.43 202
19941.76 202
19943.10 184
19944.43 192
19945.76 197
19947.09 189
19948.42 189
19949.76 223
19951.09 182
19952.42 187
19953.75 181
19955.09 212
19956.42 198
19957.75 207
19959.08 192
19960.42 202
19961.75 217
19963.08 195
19964.41 199
19965.75 208
19967.08 208
19968.41 189
19969.75 214
19971.08 198
19972.41 186
19973.74 197
19975.08 205
19976.41 200
19977.74 205
19979.08 205
19980.41 189
19981.74 210
19983.08 205
19984.41 195
19985.74 208
19987.08 203
19988.41 200
19989.75 207
19991.08 193
19992.41 213
19993.75 209
19995.08 207
19996.41 192
19997.75 192
19999.08 199
20000.42 226
20001.75 202
20003.08 179
20004.42 213
20005.75 214
20007.09 194
20008.42 209
20009.75 203
20011.09 182
20012.42 206
20013.76 198
20015.09 211
20016.43 206
20017.76 210
20019.10 243
20020.43 233
20021.76 219
20023.10 207
20024.43 220
20025.77 211
20027.10 200
20028.44 215
20029.77 221
20031.11 211
20032.44 205
20033.78 219
20035.11 220
20036.45 220
20037.78 220
20039.12 203
20040.46 229
20041.79 223
20043.13 204
20044.46 210
20045.80 203
20047.13 203
20048.47 219
20049.80 243
20051.14 203
20052.47 221
20053.81 218
20055.15 225
20056.48 193
20057.82 190
20059.15 230
20060.49 206
20061.83 204
20063.16 218
20064.50 237
20065.83 231
20067.17 206
20068.51 198
20069.84 214
20071.18 220
20072.52 194
20073.85 211
20075.19 223
20076.52 207
20077.86 225
20079.20 219
20080.53 199
20081.87 215
20083.21 206
20084.54 226
20085.88 205
20087.22 210
20088.56 209
20089.89 208
20091.23 216
20092.57 212
20093.90 202
20095.24 194
20096.58 194
20097.91 208
20099.25 192
20100.59 205
20101.93 216
20103.26 197
20104.60 210
20105.94 202
20107.28 197
20108.61 181
20109.95 186
20111.29 185
20112.63 197
20113.96 195
20115.30 196
20116.64 176
20117.98 215
20119.32 215
20120.65 206
20121.99 188
20123.33 176
20124.67 204
20126.01 194
