# Supplementary material for: MALDI-TOF MS typing enables the classification of brewing yeasts of the genus Saccharomyces to major beer styles
Source: PLoS One. 2017 Aug 9;12(8):e0181694. doi: 10.1371/journal.pone.0181694 (PMC5549903; doi:10.1371/journal.pone.0181694)
Supplement: S17 File — The directory includes 90 raw files and was zipped to “.zip”; the folder has three strains with 30 spectra per strain; S1 Text explains the raw files with an example and Table 1 represents the yeast strains used within the experiment. (ZIP) [file pone.0181694.s020.zip › 49-51/30812-1H7-Dias-Dias-Dias-YPG-18h-E-E_2016-10-03_8_0_B10_1.dat]

1998.43 1742
1998.85 1714
1999.27 1676
1999.69 1593
2000.11 1586
2000.54 1619
2000.96 1642
2001.38 1526
2001.80 1726
2002.23 1668
2002.65 1636
2003.07 1733
2003.49 1758
2003.92 1687
2004.34 1781
2004.76 1779
2005.18 1748
2005.61 1911
2006.03 1953
2006.45 1932
2006.87 1953
2007.30 1933
2007.72 1932
2008.14 1887
2008.57 1786
2008.99 1778
2009.41 1791
2009.84 1754
2010.26 1715
2010.68 1646
2011.11 1646
2011.53 1662
2011.95 1581
2012.38 1517
2012.80 1547
2013.22 1541
2013.65 1566
2014.07 1640
2014.49 1597
2014.92 1596
2015.34 1641
2015.77 1640
2016.19 1687
2016.61 1601
2017.04 1720
2017.46 1672
2017.89 1685
2018.31 1690
2018.73 1826
2019.16 1743
2019.58 1643
2020.01 1648
2020.43 1646
2020.85 1599
2021.28 1710
2021.70 1590
2022.13 1505
2022.55 1622
2022.98 1603
2023.40 1598
2023.83 1615
2024.25 1557
2024.68 1592
2025.10 1548
2025.53 1568
2025.95 1531
2026.38 1527
2026.80 1537
2027.23 1404
2027.65 1505
2028.08 1500
2028.50 1471
2028.93 1463
2029.35 1459
2029.78 1577
2030.20 1571
2030.63 1548
2031.05 1581
2031.48 1606
2031.90 1602
2032.33 1586
2032.75 1647
2033.18 1654
2033.61 1554
2034.03 1596
2034.46 1603
2034.88 1646
2035.31 1711
2035.74 1675
2036.16 1762
2036.59 1750
2037.01 1735
2037.44 1837
2037.87 1771
2038.29 1660
2038.72 1739
2039.14 1696
2039.57 1769
2040.00 1722
2040.42 1657
2040.85 1763
2041.28 1670
2041.70 1742
2042.13 1731
2042.56 1651
2042.98 1734
2043.41 1691
2043.84 1668
2044.26 1591
2044.69 1718
2045.12 1734
2045.54 1721
2045.97 1665
2046.40 1711
2046.82 1685
2047.25 1617
2047.68 1678
2048.11 1614
2048.53 1635
2048.96 1662
2049.39 1578
2049.82 1699
2050.24 1619
2050.67 1429
2051.10 1519
2051.53 1479
2051.95 1534
2052.38 1411
2052.81 1464
2053.24 1580
2053.66 1538
2054.09 1470
2054.52 1515
2054.95 1504
2055.38 1496
2055.80 1535
2056.23 1416
2056.66 1479
2057.09 1566
2057.52 1519
2057.94 1570
2058.37 1622
2058.80 1634
2059.23 1609
2059.66 1570
2060.09 1633
2060.51 1573
2060.94 1564
2061.37 1584
2061.80 1619
2062.23 1656
2062.66 1706
2063.09 1646
2063.52 1647
2063.94 1621
2064.37 1665
2064.80 1697
2065.23 1836
2065.66 1686
2066.09 1642
2066.52 1651
2066.95 1645
2067.38 1702
2067.81 1605
2068.24 1685
2068.66 1549
2069.09 1485
2069.52 1581
2069.95 1605
2070.38 1501
2070.81 1514
2071.24 1451
2071.67 1438
2072.10 1481
2072.53 1546
2072.96 1626
2073.39 1512
2073.82 1491
2074.25 1667
2074.68 1652
2075.11 1599
2075.54 1575
2075.97 1653
2076.40 1634
2076.83 1695
2077.26 1788
2077.69 1737
2078.12 1659
2078.55 1732
2078.98 1760
2079.41 1733
2079.84 1656
2080.27 1680
2080.70 1708
2081.14 1650
2081.57 1679
2082.00 1893
2082.43 1782
2082.86 1825
2083.29 1785
2083.72 1783
2084.15 1859
2084.58 1809
2085.01 1865
2085.44 1728
2085.88 1722
2086.31 1779
2086.74 1794
2087.17 1762
2087.60 1674
2088.03 1660
2088.46 1628
2088.89 1677
2089.33 1703
2089.76 1758
2090.19 1848
2090.62 1842
2091.05 1893
2091.48 1920
2091.92 1895
2092.35 1926
2092.78 1954
2093.21 1964
2093.64 1930
2094.07 1906
2094.51 1823
2094.94 1799
2095.37 1822
2095.80 1780
2096.24 1702
2096.67 1698
2097.10 1543
2097.53 1575
2097.96 1740
2098.40 1682
2098.83 1656
2099.26 1665
2099.69 1602
2100.13 1584
2100.56 1599
2100.99 1590
2101.43 1699
2101.86 1699
2102.29 1607
2102.72 1620
2103.16 1657
2103.59 1635
2104.02 1547
2104.46 1624
2104.89 1674
2105.32 1686
2105.76 1698
2106.19 1668
2106.62 1733
2107.05 1754
2107.49 1726
2107.92 1657
2108.36 1627
2108.79 1692
2109.22 1702
2109.66 1713
2110.09 1616
2110.52 1640
2110.96 1646
2111.39 1686
2111.82 1701
2112.26 1519
2112.69 1465
2113.13 1505
2113.56 1496
2113.99 1496
2114.43 1526
2114.86 1495
2115.30 1445
2115.73 1482
2116.16 1443
2116.60 1464
2117.03 1535
2117.47 1660
2117.90 1662
2118.34 1486
2118.77 1479
2119.21 1676
2119.64 1615
2120.07 1648
2120.51 1612
2120.94 1558
2121.38 1613
2121.81 1600
2122.25 1546
2122.68 1518
2123.12 1555
2123.55 1635
2123.99 1616
2124.42 1511
2124.86 1504
2125.29 1504
2125.73 1532
2126.16 1547
2126.60 1619
2127.04 1586
2127.47 1643
2127.91 1632
2128.34 1675
2128.78 1598
2129.21 1537
2129.65 1663
2130.08 1781
2130.52 1758
2130.96 1740
2131.39 1721
2131.83 1730
2132.26 1802
2132.70 1925
2133.14 1813
2133.57 1882
2134.01 1905
2134.44 1930
2134.88 1980
2135.32 1907
2135.75 1970
2136.19 1888
2136.62 1778
2137.06 1802
2137.50 1836
2137.93 1816
2138.37 1796
2138.81 1774
2139.24 1693
2139.68 1670
2140.12 1580
2140.55 1578
2140.99 1557
2141.43 1615
2141.86 1545
2142.30 1464
2142.74 1473
2143.18 1597
2143.61 1571
2144.05 1536
2144.49 1616
2144.92 1595
2145.36 1608
2145.80 1667
2146.24 1730
2146.67 1749
2147.11 1792
2147.55 1788
2147.99 1912
2148.42 1836
2148.86 1947
2149.30 2000
2149.74 1909
2150.17 1975
2150.61 1968
2151.05 1806
2151.49 1873
2151.92 1838
2152.36 1841
2152.80 1795
2153.24 1742
2153.68 1683
2154.11 1729
2154.55 1648
2154.99 1703
2155.43 1706
2155.87 1750
2156.31 1731
2156.74 1592
2157.18 1626
2157.62 1688
2158.06 1640
2158.50 1632
2158.94 1591
2159.38 1612
2159.81 1592
2160.25 1661
2160.69 1591
2161.13 1675
2161.57 1659
2162.01 1639
2162.45 1669
2162.89 1589
2163.33 1611
2163.76 1638
2164.20 1724
2164.64 1667
2165.08 1681
2165.52 1816
2165.96 1752
2166.40 1737
2166.84 1761
2167.28 1783
2167.72 1776
2168.16 1820
2168.60 1877
2169.04 1888
2169.48 1887
2169.92 1867
2170.36 1865
2170.80 1890
2171.24 1926
2171.68 1888
2172.12 1855
2172.56 1959
2173.00 1849
2173.44 1895
2173.88 1940
2174.32 1957
2174.76 1835
2175.20 1914
2175.64 1889
2176.08 1940
2176.52 1978
2176.96 1999
2177.40 1998
2177.84 1954
2178.28 1972
2178.72 1911
2179.16 1904
2179.60 1863
2180.04 1870
2180.48 1821
2180.92 1785
2181.37 1730
2181.81 1733
2182.25 1688
2182.69 1646
2183.13 1613
2183.57 1596
2184.01 1691
2184.45 1730
2184.89 1705
2185.34 1800
2185.78 1785
2186.22 1772
2186.66 1885
2187.10 1948
2187.54 1960
2187.98 1887
2188.43 1789
2188.87 1941
2189.31 1888
2189.75 1887
2190.19 1820
2190.63 1959
2191.08 1905
2191.52 1839
2191.96 1912
2192.40 1834
2192.84 1981
2193.29 1967
2193.73 1919
2194.17 1920
2194.61 1990
2195.05 1960
2195.50 1895
2195.94 1948
2196.38 1919
2196.82 1899
2197.27 1904
2197.71 1826
2198.15 1828
2198.59 1837
2199.04 1813
2199.48 1826
2199.92 1822
2200.37 1773
2200.81 1799
2201.25 1767
2201.69 1791
2202.14 1871
2202.58 1834
2203.02 1803
2203.47 1779
2203.91 1804
2204.35 1863
2204.80 1891
2205.24 1931
2205.68 1994
2206.13 1970
2206.57 1950
2207.01 1982
2207.46 1882
2207.90 1951
2208.34 2104
2208.79 2128
2209.23 2003
2209.67 1985
2210.12 1950
2210.56 1971
2211.01 1908
2211.45 1832
2211.89 1939
2212.34 1880
2212.78 1901
2213.23 1850
2213.67 1879
2214.11 1806
2214.56 1836
2215.00 1820
2215.45 1784
2215.89 1809
2216.34 1828
2216.78 1795
2217.22 1720
2217.67 1787
2218.11 1836
2218.56 1907
2219.00 2094
2219.45 2216
2219.89 2324
2220.34 2434
2220.78 2489
2221.23 2724
2221.67 3088
2222.12 3286
2222.56 3282
2223.01 3309
2223.45 3457
2223.90 3503
2224.34 3329
2224.79 3175
2225.23 3075
2225.68 2963
2226.12 2793
2226.57 2613
2227.01 2423
2227.46 2361
2227.91 2354
2228.35 2284
2228.80 2245
2229.24 2249
2229.69 2362
2230.13 2412
2230.58 2399
2231.03 2446
2231.47 2440
2231.92 2495
2232.36 2588
2232.81 2599
2233.26 2502
2233.70 2427
2234.15 2344
2234.59 2341
2235.04 2328
2235.49 2098
2235.93 2179
2236.38 2126
2236.83 2099
2237.27 2061
2237.72 2036
2238.17 2076
2238.61 2164
2239.06 2044
2239.51 1886
2239.95 1927
2240.40 1949
2240.85 1857
2241.29 1926
2241.74 1850
2242.19 1838
2242.63 1840
2243.08 1851
2243.53 1903
2243.98 1835
2244.42 1752
2244.87 1799
2245.32 1822
2245.76 1863
2246.21 1870
2246.66 1836
2247.11 1830
2247.55 1682
2248.00 1690
2248.45 1678
2248.90 1708
2249.35 1748
2249.79 1745
2250.24 1725
2250.69 1767
2251.14 1813
2251.58 1684
2252.03 1712
2252.48 1758
2252.93 1752
2253.38 1736
2253.82 1704
2254.27 1648
2254.72 1636
2255.17 1697
2255.62 1657
2256.07 1677
2256.51 1671
2256.96 1780
2257.41 1752
2257.86 1813
2258.31 1871
2258.76 1881
2259.21 2010
2259.65 2130
2260.10 2004
2260.55 2041
2261.00 2132
2261.45 2235
2261.90 2163
2262.35 2213
2262.80 2148
2263.25 2181
2263.69 2075
2264.14 2097
2264.59 2194
2265.04 2164
2265.49 2180
2265.94 2212
2266.39 2157
2266.84 2244
2267.29 2281
2267.74 2207
2268.19 2332
2268.64 2372
2269.09 2281
2269.54 2281
2269.99 2237
2270.44 2167
2270.89 2171
2271.34 2122
2271.79 2126
2272.24 2112
2272.69 1997
2273.14 1889
2273.59 1781
2274.04 1829
2274.49 1794
2274.94 1752
2275.39 1699
2275.84 1805
2276.29 1843
2276.74 1839
2277.19 1839
2277.64 1928
2278.09 1995
2278.54 1961
2278.99 2036
2279.44 2126
2279.89 2117
2280.34 2076
2280.79 2113
2281.25 2053
2281.70 2121
2282.15 2100
2282.60 2121
2283.05 2096
2283.50 2039
2283.95 1994
2284.40 2080
2284.85 2122
2285.31 2077
2285.76 2209
2286.21 2279
2286.66 2502
2287.11 2599
2287.56 2782
2288.01 2954
2288.47 3034
2288.92 3153
2289.37 3345
2289.82 3450
2290.27 3416
2290.72 3384
2291.18 3486
2291.63 3611
2292.08 3582
2292.53 3445
2292.98 3324
2293.44 3324
2293.89 3104
2294.34 3089
2294.79 2890
2295.24 2812
2295.70 2789
2296.15 2625
2296.60 2490
2297.05 2401
2297.51 2398
2297.96 2259
2298.41 2268
2298.86 2157
2299.32 2121
2299.77 2037
2300.22 2022
2300.67 1904
2301.13 2072
2301.58 2043
2302.03 1912
2302.49 1948
2302.94 1921
2303.39 1990
2303.85 1998
2304.30 2061
2304.75 2045
2305.20 2014
2305.66 2076
2306.11 2030
2306.56 2192
2307.02 2296
2307.47 2316
2307.93 2378
2308.38 2509
2308.83 2466
2309.29 2509
2309.74 2446
2310.19 2407
2310.65 2376
2311.10 2393
2311.55 2238
2312.01 2205
2312.46 2150
2312.92 2204
2313.37 2080
2313.82 2049
2314.28 2018
2314.73 1960
2315.19 2037
2315.64 1964
2316.10 1979
2316.55 1928
2317.00 2105
2317.46 2019
2317.91 2083
2318.37 2085
2318.82 2044
2319.28 2068
2319.73 2170
2320.19 2054
2320.64 2005
2321.10 2025
2321.55 1943
2322.01 1929
2322.46 2012
2322.92 2032
2323.37 2014
2323.83 2071
2324.28 2038
2324.74 2009
2325.19 2010
2325.65 2054
2326.10 1968
2326.56 1920
2327.01 2094
2327.47 2056
2327.92 2097
2328.38 2158
2328.83 2100
2329.29 2224
2329.74 2195
2330.20 2207
2330.66 2082
2331.11 2028
2331.57 2024
2332.02 2077
2332.48 2215
2332.94 2075
2333.39 2124
2333.85 2042
2334.30 2049
2334.76 2022
2335.22 2123
2335.67 2203
2336.13 2254
2336.58 2307
2337.04 2303
2337.50 2399
2337.95 2462
2338.41 2479
2338.87 2453
2339.32 2575
2339.78 2512
2340.24 2506
2340.69 2578
2341.15 2519
2341.61 2529
2342.06 2557
2342.52 2444
2342.98 2416
2343.43 2479
2343.89 2634
2344.35 2577
2344.81 2409
2345.26 2540
2345.72 2603
2346.18 2482
2346.63 2506
2347.09 2576
2347.55 2425
2348.01 2333
2348.46 2331
2348.92 2342
2349.38 2283
2349.84 2281
2350.29 2249
2350.75 2212
2351.21 2205
2351.67 2186
2352.13 2066
2352.58 2201
2353.04 2188
2353.50 2062
2353.96 2051
2354.41 2006
2354.87 1978
2355.33 1972
2355.79 2067
2356.25 2074
2356.71 1990
2357.16 2115
2357.62 2180
2358.08 2248
2358.54 2263
2359.00 2351
2359.46 2516
2359.91 2610
2360.37 2395
2360.83 2542
2361.29 2512
2361.75 2453
2362.21 2388
2362.67 2323
2363.13 2276
2363.58 2295
2364.04 2265
2364.50 2237
2364.96 2275
2365.42 2312
2365.88 2227
2366.34 2223
2366.80 2125
2367.26 2084
2367.72 2205
2368.18 2244
2368.64 2151
2369.10 2073
2369.55 2055
2370.01 1987
2370.47 1894
2370.93 1894
2371.39 1918
2371.85 1992
2372.31 1879
2372.77 1935
2373.23 1941
2373.69 1845
2374.15 1954
2374.61 1973
2375.07 1922
2375.53 1906
2375.99 1953
2376.45 2007
2376.91 1991
2377.37 2042
2377.83 2031
2378.29 2056
2378.75 2030
2379.21 2002
2379.68 2025
2380.14 2024
2380.60 1909
2381.06 1934
2381.52 1925
2381.98 1971
2382.44 1945
2382.90 1907
2383.36 1916
2383.82 1911
2384.28 1966
2384.74 1932
2385.20 1896
2385.67 1927
2386.13 1929
2386.59 1975
2387.05 1908
2387.51 1865
2387.97 1912
2388.43 1916
2388.89 1955
2389.36 1942
2389.82 1949
2390.28 1960
2390.74 1906
2391.20 1910
2391.66 1856
2392.13 1849
2392.59 1820
2393.05 1904
2393.51 1826
2393.97 1885
2394.43 1878
2394.90 1841
2395.36 1803
2395.82 1843
2396.28 1863
2396.74 1802
2397.21 1816
2397.67 1799
2398.13 1774
2398.59 1821
2399.06 1765
2399.52 1782
2399.98 1798
2400.44 1899
2400.91 1882
2401.37 1882
2401.83 1944
2402.29 1982
2402.76 2030
2403.22 2026
2403.68 2044
2404.14 1955
2404.61 2036
2405.07 2066
2405.53 2030
2406.00 2028
2406.46 2044
2406.92 1954
2407.39 1965
2407.85 1913
2408.31 1798
2408.78 1783
2409.24 1770
2409.70 1780
2410.17 1837
2410.63 1931
2411.09 1906
2411.56 1929
2412.02 1860
2412.48 1927
2412.95 1982
2413.41 2060
2413.87 2142
2414.34 2239
2414.80 2153
2415.27 2269
2415.73 2306
2416.19 2377
2416.66 2426
2417.12 2410
2417.59 2544
2418.05 2516
2418.51 2380
2418.98 2453
2419.44 2396
2419.91 2390
2420.37 2459
2420.84 2417
2421.30 2415
2421.77 2437
2422.23 2546
2422.69 2466
2423.16 2518
2423.62 2477
2424.09 2565
2424.55 2482
2425.02 2414
2425.48 2605
2425.95 2691
2426.41 2700
2426.88 2656
2427.34 2531
2427.81 2436
2428.27 2396
2428.74 2303
2429.20 2180
2429.67 2190
2430.13 2240
2430.60 2132
2431.07 2027
2431.53 2035
2432.00 2144
2432.46 2188
2432.93 2197
2433.39 2256
2433.86 2231
2434.32 2232
2434.79 2329
2435.26 2358
2435.72 2430
2436.19 2536
2436.65 2700
2437.12 2697
2437.59 2798
2438.05 2920
2438.52 3028
2438.98 2989
2439.45 2990
2439.92 3013
2440.38 2903
2440.85 2925
2441.32 2815
2441.78 2657
2442.25 2507
2442.72 2438
2443.18 2278
2443.65 2315
2444.12 2169
2444.58 2045
2445.05 1970
2445.52 1941
2445.98 1883
2446.45 1918
2446.92 1923
2447.38 1965
2447.85 1924
2448.32 1985
2448.78 1921
2449.25 1905
2449.72 1947
2450.19 1980
2450.65 2069
2451.12 1999
2451.59 1992
2452.06 1951
2452.52 1964
2452.99 2127
2453.46 2028
2453.93 1957
2454.39 1799
2454.86 1857
2455.33 1895
2455.80 1974
2456.26 1965
2456.73 1932
2457.20 1911
2457.67 2010
2458.14 1995
2458.60 1961
2459.07 1957
2459.54 1990
2460.01 1908
2460.48 1840
2460.95 1992
2461.41 1995
2461.88 2028
2462.35 1996
2462.82 1963
2463.29 1972
2463.76 1962
2464.22 2029
2464.69 2083
2465.16 2107
2465.63 2096
2466.10 2139
2466.57 2189
2467.04 2102
2467.51 2117
2467.97 2258
2468.44 2090
2468.91 2020
2469.38 2104
2469.85 2066
2470.32 1968
2470.79 1918
2471.26 2026
2471.73 2143
2472.20 2016
2472.67 2052
2473.14 2001
2473.61 1983
2474.07 2010
2474.54 2016
2475.01 2041
2475.48 2113
2475.95 2157
2476.42 2228
2476.89 2276
2477.36 2280
2477.83 2374
2478.30 2343
2478.77 2430
2479.24 2409
2479.71 2432
2480.18 2334
2480.65 2323
2481.12 2284
2481.59 2269
2482.06 2338
2482.53 2275
2483.00 2190
2483.47 2112
2483.95 2109
2484.42 2089
2484.89 2005
2485.36 2059
2485.83 2028
2486.30 1943
2486.77 1913
2487.24 2039
2487.71 2044
2488.18 2047
2488.65 2129
2489.12 2110
2489.59 2133
2490.07 2174
2490.54 2155
2491.01 2142
2491.48 2193
2491.95 2287
2492.42 2181
2492.89 2113
2493.36 2214
2493.84 2298
2494.31 2217
2494.78 2086
2495.25 2114
2495.72 2200
2496.19 2259
2496.66 2147
2497.14 2126
2497.61 2074
2498.08 1990
2498.55 1999
2499.02 1935
2499.50 2015
2499.97 1979
2500.44 1973
2500.91 2008
2501.38 2145
2501.86 2086
2502.33 2009
2502.80 2136
2503.27 2138
2503.74 2208
2504.22 2234
2504.69 2314
2505.16 2266
2505.63 2473
2506.11 2563
2506.58 2732
2507.05 2552
2507.52 2678
2508.00 2666
2508.47 2716
2508.94 2751
2509.42 2786
2509.89 2711
2510.36 2653
2510.83 2671
2511.31 2531
2511.78 2471
2512.25 2471
2512.73 2558
2513.20 2375
2513.67 2319
2514.15 2289
2514.62 2281
2515.09 2279
2515.57 2214
2516.04 2265
2516.51 2243
2516.99 2245
2517.46 2120
2517.94 2132
2518.41 2179
2518.88 2093
2519.36 2114
2519.83 2093
2520.30 2099
2520.78 2016
2521.25 2031
2521.73 1986
2522.20 2039
2522.67 1954
2523.15 1989
2523.62 1962
2524.10 1922
2524.57 2004
2525.05 2042
2525.52 2061
2525.99 2027
2526.47 1941
2526.94 1888
2527.42 1973
2527.89 1974
2528.37 2049
2528.84 2041
2529.32 1994
2529.79 2080
2530.27 2054
2530.74 2194
2531.22 2233
2531.69 2114
2532.17 2268
2532.64 2346
2533.12 2221
2533.59 2193
2534.07 2328
2534.54 2339
2535.02 2336
2535.49 2185
2535.97 2160
2536.44 2232
2536.92 2308
2537.39 2331
2537.87 2204
2538.34 2181
2538.82 2176
2539.30 2163
2539.77 2138
2540.25 2131
2540.72 2106
2541.20 2062
2541.68 2158
2542.15 2268
2542.63 2132
2543.10 2192
2543.58 2281
2544.06 2324
2544.53 2546
2545.01 2716
2545.48 2745
2545.96 2717
2546.44 2773
2546.91 2828
2547.39 2886
2547.87 2791
2548.34 2745
2548.82 2747
2549.30 2847
2549.77 2807
2550.25 2670
2550.73 2851
2551.20 2975
2551.68 2955
2552.16 2917
2552.63 2991
2553.11 3134
2553.59 3181
2554.06 3316
2554.54 3270
2555.02 3117
2555.50 3201
2555.97 3059
2556.45 2995
2556.93 2789
2557.40 2673
2557.88 2678
2558.36 2460
2558.84 2370
2559.31 2417
2559.79 2381
2560.27 2279
2560.75 2337
2561.23 2340
2561.70 2326
2562.18 2331
2562.66 2245
2563.14 2133
2563.61 2277
2564.09 2145
2564.57 2086
2565.05 2138
2565.53 2018
2566.00 2022
2566.48 1972
2566.96 2003
2567.44 1992
2567.92 1943
2568.40 1907
2568.87 2001
2569.35 1970
2569.83 1915
2570.31 1994
2570.79 2008
2571.27 1852
2571.75 1888
2572.22 1933
2572.70 1968
2573.18 1996
2573.66 1938
2574.14 1863
2574.62 1817
2575.10 1928
2575.58 1972
2576.06 1916
2576.54 1993
2577.01 1932
2577.49 1777
2577.97 1781
2578.45 1910
2578.93 1978
2579.41 1922
2579.89 1948
2580.37 1928
2580.85 1965
2581.33 1876
2581.81 1974
2582.29 1903
2582.77 1881
2583.25 1976
2583.73 1985
2584.21 2066
2584.69 1936
2585.17 1983
2585.65 1898
2586.13 1993
2586.61 2050
2587.09 2083
2587.57 2153
2588.05 2064
2588.53 2118
2589.01 2151
2589.49 2168
2589.97 2190
2590.45 2196
2590.93 2239
2591.41 2296
2591.89 2240
2592.37 2221
2592.85 2148
2593.33 2226
2593.81 2352
2594.30 2430
2594.78 2414
2595.26 2299
2595.74 2337
2596.22 2327
2596.70 2247
2597.18 2311
2597.66 2416
2598.14 2287
2598.62 2231
2599.11 2131
2599.59 2238
2600.07 2164
2600.55 2025
2601.03 2004
2601.51 2037
2601.99 2098
2602.48 2128
2602.96 2071
2603.44 1960
2603.92 2060
2604.40 2098
2604.88 2143
2605.37 2246
2605.85 2318
2606.33 2557
2606.81 2614
2607.29 2731
2607.78 2642
2608.26 2877
2608.74 2906
2609.22 2749
2609.70 2881
2610.19 2744
2610.67 2686
2611.15 2695
2611.63 2708
2612.12 2738
2612.60 2602
2613.08 2426
2613.56 2248
2614.05 2293
2614.53 2274
2615.01 2122
2615.49 1931
2615.98 2036
2616.46 1986
2616.94 2072
2617.43 1973
2617.91 1926
2618.39 1938
2618.87 2025
2619.36 1964
2619.84 1870
2620.32 2040
2620.81 1986
2621.29 2089
2621.77 2056
2622.26 1987
2622.74 2075
2623.22 2081
2623.71 2001
2624.19 2019
2624.67 2039
2625.16 2019
2625.64 2039
2626.13 1995
2626.61 1978
2627.09 2002
2627.58 1990
2628.06 1949
2628.55 1987
2629.03 1930
2629.51 1971
2630.00 2073
2630.48 2108
2630.97 2102
2631.45 1934
2631.93 1945
2632.42 1966
2632.90 2039
2633.39 2112
2633.87 1878
2634.36 1973
2634.84 2097
2635.33 2031
2635.81 2098
2636.29 2078
2636.78 2149
2637.26 2309
2637.75 2262
2638.23 2170
2638.72 2169
2639.20 2244
2639.69 2239
2640.17 2212
2640.66 2211
2641.14 2151
2641.63 2115
2642.11 2096
2642.60 2070
2643.08 2035
2643.57 2049
2644.05 2012
2644.54 2047
2645.03 2108
2645.51 2120
2646.00 2066
2646.48 2020
2646.97 2137
2647.45 2055
2647.94 2080
2648.43 2059
2648.91 2067
2649.40 2112
2649.88 2102
2650.37 2019
2650.85 1985
2651.34 2013
2651.83 2095
2652.31 2031
2652.80 2073
2653.29 2060
2653.77 2051
2654.26 2041
2654.74 1950
2655.23 1999
2655.72 2032
2656.20 2059
2656.69 2022
2657.18 2038
2657.66 1956
2658.15 2089
2658.64 2139
2659.12 2029
2659.61 1985
2660.10 2004
2660.58 1989
2661.07 2042
2661.56 2063
2662.05 2047
2662.53 2099
2663.02 2124
2663.51 2049
2663.99 2128
2664.48 2120
2664.97 2197
2665.46 2242
2665.94 2282
2666.43 2197
2666.92 2130
2667.41 2179
2667.89 2122
2668.38 2124
2668.87 2112
2669.36 2247
2669.84 2219
2670.33 2316
2670.82 2448
2671.31 2447
2671.80 2525
2672.28 2623
2672.77 2840
2673.26 2838
2673.75 2876
2674.24 2827
2674.72 2837
2675.21 2888
2675.70 2896
2676.19 2830
2676.68 2852
2677.17 2829
2677.65 2933
2678.14 2992
2678.63 3046
2679.12 3099
2679.61 3172
2680.10 3224
2680.59 3222
2681.07 3289
2681.56 3330
2682.05 3553
2682.54 3472
2683.03 3250
2683.52 3337
2684.01 3233
2684.50 3181
2684.99 3080
2685.47 2910
2685.96 2770
2686.45 2637
2686.94 2451
2687.43 2411
2687.92 2388
2688.41 2272
2688.90 2261
2689.39 2258
2689.88 2224
2690.37 2122
2690.86 2217
2691.35 2215
2691.84 2297
2692.33 2222
2692.82 2188
2693.31 2173
2693.80 2162
2694.29 2228
2694.78 2211
2695.27 2176
2695.76 2292
2696.25 2278
2696.74 2333
2697.23 2321
2697.72 2387
2698.21 2389
2698.70 2574
2699.19 2553
2699.68 2512
2700.17 2638
2700.66 2647
2701.15 2618
2701.64 2544
2702.13 2568
2702.62 2501
2703.11 2392
2703.61 2387
2704.10 2388
2704.59 2376
2705.08 2427
2705.57 2272
2706.06 2234
2706.55 2263
2707.04 2180
2707.53 2099
2708.02 1949
2708.52 2108
2709.01 2103
2709.50 2032
2709.99 2070
2710.48 2093
2710.97 2054
2711.46 2153
2711.96 2073
2712.45 2053
2712.94 2167
2713.43 2119
2713.92 2136
2714.41 2152
2714.91 2115
2715.40 2055
2715.89 2081
2716.38 2100
2716.87 2050
2717.37 2062
2717.86 2097
2718.35 2127
2718.84 2081
2719.33 2170
2719.83 2183
2720.32 2227
2720.81 2247
2721.30 2195
2721.80 2239
2722.29 2273
2722.78 2226
2723.27 2184
2723.77 2144
2724.26 2175
2724.75 2182
2725.24 2119
2725.74 2087
2726.23 2055
2726.72 2015
2727.22 1938
2727.71 2003
2728.20 1989
2728.70 2066
2729.19 2010
2729.68 1988
2730.18 2034
2730.67 2125
2731.16 2163
2731.65 2177
2732.15 2108
2732.64 2215
2733.14 2233
2733.63 2171
2734.12 2196
2734.62 2273
2735.11 2213
2735.60 2198
2736.10 2204
2736.59 2269
2737.08 2273
2737.58 2209
2738.07 2199
2738.57 2230
2739.06 2211
2739.55 2133
2740.05 2087
2740.54 2109
2741.04 2082
2741.53 2000
2742.03 1964
2742.52 2027
2743.01 2042
2743.51 2049
2744.00 2115
2744.50 2014
2744.99 2128
2745.49 2182
2745.98 2143
2746.48 2069
2746.97 2213
2747.47 2283
2747.96 2269
2748.46 2220
2748.95 2297
2749.45 2395
2749.94 2391
2750.44 2368
2750.93 2483
2751.43 2538
2751.92 2512
2752.42 2707
2752.91 2716
2753.41 2650
2753.90 2579
2754.40 2515
2754.89 2590
2755.39 2589
2755.88 2437
2756.38 2410
2756.87 2406
2757.37 2374
2757.87 2256
2758.36 2118
2758.86 2182
2759.35 2223
2759.85 2179
2760.35 2136
2760.84 2120
2761.34 2127
2761.83 2172
2762.33 2110
2762.83 2033
2763.32 2068
2763.82 2080
2764.31 2114
2764.81 2151
2765.31 2071
2765.80 2178
2766.30 2205
2766.80 2123
2767.29 2157
2767.79 2104
2768.29 2214
2768.78 2147
2769.28 2127
2769.78 2178
2770.27 2229
2770.77 2221
2771.27 2376
2771.76 2375
2772.26 2324
2772.76 2448
2773.26 2398
2773.75 2523
2774.25 2589
2774.75 2718
2775.24 2707
2775.74 2675
2776.24 2732
2776.74 2762
2777.23 2818
2777.73 2742
2778.23 2772
2778.73 2650
2779.22 2667
2779.72 2593
2780.22 2558
2780.72 2414
2781.21 2394
2781.71 2315
2782.21 2462
2782.71 2527
2783.21 2508
2783.70 2433
2784.20 2405
2784.70 2448
2785.20 2328
2785.70 2357
2786.20 2456
2786.69 2363
2787.19 2347
2787.69 2404
2788.19 2439
2788.69 2454
2789.19 2278
2789.68 2276
2790.18 2365
2790.68 2465
2791.18 2525
2791.68 2543
2792.18 2609
2792.68 2872
2793.18 3047
2793.67 2967
2794.17 3237
2794.67 3375
2795.17 3471
2795.67 3657
2796.17 3611
2796.67 3526
2797.17 3531
2797.67 3350
2798.17 3215
2798.67 3151
2799.17 3014
2799.66 2949
2800.16 2831
2800.66 2677
2801.16 2591
2801.66 2608
2802.16 2682
2802.66 2730
2803.16 2825
2803.66 2920
2804.16 2987
2804.66 3131
2805.16 3347
2805.66 3453
2806.16 3811
2806.66 4011
2807.16 4081
2807.66 4247
2808.16 4133
2808.66 4226
2809.16 4100
2809.66 3972
2810.16 3742
2810.66 3607
2811.16 3292
2811.66 3105
2812.17 3001
2812.67 2781
2813.17 2651
2813.67 2637
2814.17 2637
2814.67 2581
2815.17 2583
2815.67 2566
2816.17 2586
2816.67 2720
2817.17 2602
2817.67 2600
2818.18 2754
2818.68 2767
2819.18 2785
2819.68 2734
2820.18 2634
2820.68 2538
2821.18 2553
2821.68 2561
2822.19 2465
2822.69 2378
2823.19 2470
2823.69 2437
2824.19 2422
2824.69 2437
2825.20 2472
2825.70 2339
2826.20 2361
2826.70 2337
2827.20 2307
2827.70 2292
2828.21 2224
2828.71 2258
2829.21 2349
2829.71 2393
2830.22 2331
2830.72 2420
2831.22 2477
2831.72 2583
2832.22 2490
2832.73 2532
2833.23 2549
2833.73 2507
2834.23 2562
2834.74 2591
2835.24 2527
2835.74 2473
2836.24 2420
2836.75 2398
2837.25 2365
2837.75 2417
2838.26 2332
2838.76 2213
2839.26 2230
2839.76 2260
2840.27 2252
2840.77 2313
2841.27 2398
2841.78 2351
2842.28 2335
2842.78 2319
2843.29 2279
2843.79 2372
2844.29 2381
2844.80 2445
2845.30 2566
2845.80 2577
2846.31 2613
2846.81 2506
2847.32 2550
2847.82 2605
2848.32 2618
2848.83 2465
2849.33 2420
2849.83 2450
2850.34 2453
2850.84 2583
2851.35 2420
2851.85 2330
2852.35 2296
2852.86 2347
2853.36 2468
2853.87 2338
2854.37 2285
2854.88 2305
2855.38 2288
2855.88 2289
2856.39 2224
2856.89 2386
2857.40 2465
2857.90 2441
2858.41 2510
2858.91 2588
2859.42 2558
2859.92 2514
2860.43 2694
2860.93 2636
2861.44 2559
2861.94 2512
2862.45 2470
2862.95 2386
2863.46 2316
2863.96 2191
2864.47 2151
2864.97 2063
2865.48 2102
2865.98 2102
2866.49 1964
2866.99 2155
2867.50 2118
2868.00 2074
2868.51 2158
2869.02 2173
2869.52 2179
2870.03 2089
2870.53 2193
2871.04 2317
2871.54 2229
2872.05 2366
2872.56 2327
2873.06 2291
2873.57 2308
2874.07 2422
2874.58 2414
2875.09 2325
2875.59 2442
2876.10 2365
2876.61 2365
2877.11 2343
2877.62 2378
2878.12 2430
2878.63 2366
2879.14 2276
2879.64 2327
2880.15 2444
2880.66 2580
2881.16 2618
2881.67 2666
2882.18 2893
2882.68 3075
2883.19 3248
2883.70 3350
2884.20 3565
2884.71 3666
2885.22 3851
2885.73 3985
2886.23 4111
2886.74 4205
2887.25 4009
2887.75 3981
2888.26 4044
2888.77 3777
2889.28 3691
2889.78 3441
2890.29 3266
2890.80 3151
2891.31 2838
2891.81 2797
2892.32 2666
2892.83 2765
2893.34 2654
2893.84 2561
2894.35 2593
2894.86 2704
2895.37 2750
2895.88 2724
2896.38 2819
2896.89 2843
2897.40 2825
2897.91 2844
2898.42 2953
2898.92 2909
2899.43 3133
2899.94 3224
2900.45 3357
2900.96 3422
2901.47 3508
2901.98 3413
2902.48 3556
2902.99 3533
2903.50 3563
2904.01 3372
2904.52 3312
2905.03 3253
2905.54 3311
2906.04 3138
2906.55 3062
2907.06 3108
2907.57 2971
2908.08 2845
2908.59 2765
2909.10 2804
2909.61 2796
2910.12 2698
2910.63 2753
2911.14 2643
2911.64 2669
2912.15 2678
2912.66 2741
2913.17 2638
2913.68 2626
2914.19 2645
2914.70 2591
2915.21 2595
2915.72 2629
2916.23 2650
2916.74 2358
2917.25 2412
2917.76 2375
2918.27 2428
2918.78 2514
2919.29 2516
2919.80 2607
2920.31 2734
2920.82 2883
2921.33 3094
2921.84 3259
2922.35 3512
2922.86 3764
2923.37 4192
2923.88 4150
2924.39 4103
2924.90 4203
2925.41 4196
2925.92 4114
2926.44 3863
2926.95 3710
2927.46 3560
2927.97 3358
2928.48 3097
2928.99 2898
2929.50 2702
2930.01 2629
2930.52 2524
2931.03 2567
2931.54 2485
2932.05 2470
2932.57 2496
2933.08 2475
2933.59 2533
2934.10 2492
2934.61 2660
2935.12 2561
2935.63 2567
2936.15 2571
2936.66 2513
2937.17 2463
2937.68 2513
2938.19 2549
2938.70 2470
2939.22 2486
2939.73 2489
2940.24 2497
2940.75 2419
2941.26 2481
2941.77 2611
2942.29 2662
2942.80 2784
2943.31 2739
2943.82 2908
2944.34 2966
2944.85 2973
2945.36 3045
2945.87 3076
2946.38 3160
2946.90 3032
2947.41 3007
2947.92 2944
2948.43 2871
2948.95 2789
2949.46 2758
2949.97 2606
2950.48 2560
2951.00 2425
2951.51 2500
2952.02 2519
2952.54 2472
2953.05 2408
2953.56 2425
2954.08 2392
2954.59 2303
2955.10 2396
2955.61 2410
2956.13 2455
2956.64 2418
2957.15 2335
2957.67 2433
2958.18 2510
2958.69 2567
2959.21 2746
2959.72 2748
2960.23 2751
2960.75 2742
2961.26 2788
2961.78 2626
2962.29 2715
2962.80 2602
2963.32 2648
2963.83 2565
2964.35 2597
2964.86 2488
2965.37 2500
2965.89 2467
2966.40 2301
2966.92 2364
2967.43 2513
2967.94 2398
2968.46 2401
2968.97 2455
2969.49 2398
2970.00 2340
2970.52 2403
2971.03 2377
2971.54 2288
2972.06 2326
2972.57 2391
2973.09 2348
2973.60 2324
2974.12 2284
2974.63 2384
2975.15 2365
2975.66 2234
2976.18 2275
2976.69 2393
2977.21 2467
2977.72 2442
2978.24 2495
2978.75 2539
2979.27 2547
2979.78 2683
2980.30 2561
2980.81 2502
2981.33 2566
2981.84 2669
2982.36 2501
2982.88 2599
2983.39 2617
2983.91 2722
2984.42 2616
2984.94 2614
2985.45 2604
2985.97 2620
2986.49 2768
2987.00 2698
2987.52 2701
2988.03 2704
2988.55 2754
2989.07 2805
2989.58 2792
2990.10 2915
2990.61 2888
2991.13 2947
2991.65 3029
2992.16 3000
2992.68 3016
2993.20 3155
2993.71 3088
2994.23 3307
2994.75 3403
2995.26 3425
2995.78 3649
2996.30 3828
2996.81 3975
2997.33 3869
2997.85 3891
2998.36 3849
2998.88 3772
2999.40 3817
2999.91 3614
3000.43 3604
3000.95 3604
3001.46 3711
3001.98 3913
3002.50 3971
3003.02 4119
3003.53 4406
3004.05 4332
3004.57 4240
3005.09 4249
3005.60 4186
3006.12 3889
3006.64 3835
3007.16 3689
3007.67 3282
3008.19 3052
3008.71 2966
3009.23 2925
3009.74 2811
3010.26 2845
3010.78 2699
3011.30 2694
3011.82 2646
3012.33 2535
3012.85 2544
3013.37 2706
3013.89 2709
3014.41 2825
3014.93 2793
3015.44 2810
3015.96 2935
3016.48 3030
3017.00 2992
3017.52 3108
3018.04 3086
3018.55 3048
3019.07 3004
3019.59 3062
3020.11 3101
3020.63 3121
3021.15 3100
3021.67 3209
3022.19 3082
3022.71 3148
3023.22 3111
3023.74 3171
3024.26 3271
3024.78 3217
3025.30 3144
3025.82 3040
3026.34 2910
3026.86 2880
3027.38 2802
3027.90 2818
3028.42 2790
3028.94 2674
3029.46 2681
3029.98 2888
3030.49 2876
3031.01 2852
3031.53 2998
3032.05 3104
3032.57 3431
3033.09 3510
3033.61 3656
3034.13 3841
3034.65 3929
3035.17 3900
3035.69 3847
3036.21 3913
3036.73 3910
3037.25 3695
3037.77 3614
3038.29 3493
3038.81 3330
3039.34 3041
3039.86 2927
3040.38 2867
3040.90 2806
3041.42 2811
3041.94 2889
3042.46 2828
3042.98 2878
3043.50 2832
3044.02 2783
3044.54 2830
3045.06 2839
3045.58 2954
3046.10 2816
3046.63 2702
3047.15 2704
3047.67 2728
3048.19 2652
3048.71 2598
3049.23 2588
3049.75 2666
3050.27 2611
3050.79 2482
3051.32 2497
3051.84 2398
3052.36 2412
3052.88 2388
3053.40 2476
3053.92 2457
3054.45 2401
3054.97 2452
3055.49 2469
3056.01 2440
3056.53 2415
3057.05 2402
3057.58 2394
3058.10 2409
3058.62 2404
3059.14 2457
3059.66 2500
3060.19 2499
3060.71 2527
3061.23 2515
3061.75 2525
3062.28 2589
3062.80 2605
3063.32 2481
3063.84 2564
3064.37 2643
3064.89 2596
3065.41 2639
3065.93 2601
3066.46 2607
3066.98 2558
3067.50 2652
3068.02 2539
3068.55 2467
3069.07 2466
3069.59 2507
3070.12 2513
3070.64 2494
3071.16 2590
3071.69 2512
3072.21 2544
3072.73 2561
3073.26 2609
3073.78 2560
3074.30 2634
3074.83 2776
3075.35 2790
3075.87 2901
3076.40 2903
3076.92 2962
3077.44 3045
3077.97 3089
3078.49 3149
3079.01 3133
3079.54 3097
3080.06 3148
3080.59 3214
3081.11 3065
3081.63 2915
3082.16 2986
3082.68 3055
3083.21 3091
3083.73 2949
3084.25 2877
3084.78 2853
3085.30 2874
3085.83 2883
3086.35 2816
3086.88 2753
3087.40 2771
3087.93 2787
3088.45 2726
3088.97 2752
3089.50 2682
3090.02 2722
3090.55 2749
3091.07 2712
3091.60 2816
3092.12 2733
3092.65 2773
3093.17 2797
3093.70 2732
3094.22 2713
3094.75 2833
3095.27 2983
3095.80 3061
3096.32 3084
3096.85 3136
3097.37 3318
3097.90 3667
3098.43 4047
3098.95 4308
3099.48 4727
3100.00 5271
3100.53 5632
3101.05 6101
3101.58 6589
3102.10 6628
3102.63 6700
3103.16 6671
3103.68 6449
3104.21 5945
3104.73 5324
3105.26 4760
3105.79 4380
3106.31 4077
3106.84 3695
3107.36 3563
3107.89 3222
3108.42 3269
3108.94 3089
3109.47 2952
3110.00 3023
3110.52 2989
3111.05 3034
3111.57 3038
3112.10 2925
3112.63 2736
3113.15 2698
3113.68 2756
3114.21 2641
3114.74 2438
3115.26 2435
3115.79 2437
3116.32 2411
3116.84 2262
3117.37 2332
3117.90 2307
3118.42 2327
3118.95 2435
3119.48 2425
3120.01 2435
3120.53 2453
3121.06 2490
3121.59 2514
3122.11 2532
3122.64 2422
3123.17 2385
3123.70 2425
3124.22 2513
3124.75 2469
3125.28 2422
3125.81 2573
3126.34 2614
3126.86 2531
3127.39 2425
3127.92 2531
3128.45 2530
3128.98 2543
3129.50 2418
3130.03 2347
3130.56 2353
3131.09 2331
3131.62 2309
3132.14 2392
3132.67 2343
3133.20 2187
3133.73 2328
3134.26 2456
3134.79 2421
3135.31 2539
3135.84 2462
3136.37 2433
3136.90 2502
3137.43 2493
3137.96 2528
3138.49 2441
3139.02 2428
3139.54 2428
3140.07 2350
3140.60 2429
3141.13 2451
3141.66 2409
3142.19 2502
3142.72 2646
3143.25 2622
3143.78 2677
3144.31 2805
3144.84 2836
3145.37 2883
3145.89 3000
3146.42 3056
3146.95 3046
3147.48 2966
3148.01 3053
3148.54 3065
3149.07 3017
3149.60 2987
3150.13 2909
3150.66 2886
3151.19 2874
3151.72 2695
3152.25 2609
3152.78 2614
3153.31 2450
3153.84 2477
3154.37 2476
3154.90 2540
3155.43 2606
3155.96 2518
3156.49 2486
3157.02 2517
3157.55 2565
3158.08 2590
3158.61 2584
3159.14 2414
3159.68 2465
3160.21 2493
3160.74 2489
3161.27 2486
3161.80 2546
3162.33 2489
3162.86 2530
3163.39 2580
3163.92 2527
3164.45 2607
3164.98 2709
3165.51 2626
3166.05 2764
3166.58 2704
3167.11 2915
3167.64 2969
3168.17 2682
3168.70 2726
3169.23 2728
3169.76 2653
3170.30 2521
3170.83 2500
3171.36 2526
3171.89 2384
3172.42 2405
3172.95 2453
3173.49 2461
3174.02 2467
3174.55 2394
3175.08 2388
3175.61 2503
3176.15 2625
3176.68 2612
3177.21 2536
3177.74 2582
3178.27 2536
3178.81 2568
3179.34 2560
3179.87 2625
3180.40 2531
3180.93 2431
3181.47 2540
3182.00 2421
3182.53 2424
3183.06 2482
3183.60 2425
3184.13 2437
3184.66 2378
3185.20 2385
3185.73 2376
3186.26 2370
3186.79 2378
3187.33 2348
3187.86 2389
3188.39 2400
3188.93 2410
3189.46 2468
3189.99 2302
3190.52 2249
3191.06 2310
3191.59 2323
3192.12 2433
3192.66 2464
3193.19 2491
3193.72 2439
3194.26 2408
3194.79 2461
3195.33 2382
3195.86 2437
3196.39 2407
3196.93 2381
3197.46 2425
3197.99 2414
3198.53 2508
3199.06 2582
3199.60 2607
3200.13 2706
3200.66 2790
3201.20 2893
3201.73 2906
3202.27 2813
3202.80 2908
3203.33 2852
3203.87 2847
3204.40 2757
3204.94 2734
3205.47 2791
3206.01 2780
3206.54 2751
3207.07 2744
3207.61 2750
3208.14 2885
3208.68 2825
3209.21 2731
3209.75 2704
3210.28 2774
3210.82 2741
3211.35 2718
3211.89 2674
3212.42 2543
3212.96 2555
3213.49 2471
3214.03 2552
3214.56 2644
3215.10 2611
3215.63 2591
3216.17 2695
3216.70 2779
3217.24 2666
3217.78 2756
3218.31 2810
3218.85 2828
3219.38 2914
3219.92 2966
3220.45 2913
3220.99 2839
3221.52 2886
3222.06 2848
3222.60 2943
3223.13 2955
3223.67 2937
3224.20 2776
3224.74 2804
3225.28 2852
3225.81 2791
3226.35 2834
3226.88 2750
3227.42 2677
3227.96 2712
3228.49 2581
3229.03 2549
3229.57 2586
3230.10 2560
3230.64 2464
3231.18 2383
3231.71 2469
3232.25 2536
3232.79 2461
3233.32 2501
3233.86 2420
3234.40 2500
3234.93 2557
3235.47 2613
3236.01 2754
3236.54 2770
3237.08 2731
3237.62 2881
3238.15 2929
3238.69 2911
3239.23 2904
3239.77 2806
3240.30 2649
3240.84 2772
3241.38 2782
3241.92 2671
3242.45 2586
3242.99 2604
3243.53 2462
3244.07 2556
3244.60 2523
3245.14 2537
3245.68 2553
3246.22 2543
3246.75 2506
3247.29 2515
3247.83 2591
3248.37 2637
3248.91 2657
3249.44 2734
3249.98 2611
3250.52 2695
3251.06 2831
3251.60 2879
3252.14 2965
3252.67 2961
3253.21 3063
3253.75 3140
3254.29 3165
3254.83 3119
3255.37 3219
3255.90 3221
3256.44 3111
3256.98 3124
3257.52 3142
3258.06 3465
3258.60 3596
3259.14 3573
3259.68 3578
3260.21 3843
3260.75 3881
3261.29 3928
3261.83 4238
3262.37 4360
3262.91 4411
3263.45 4372
3263.99 4587
3264.53 4533
3265.07 4644
3265.61 4722
3266.15 4752
3266.69 4549
3267.23 4373
3267.76 4472
3268.30 4254
3268.84 3877
3269.38 3698
3269.92 3332
3270.46 3203
3271.00 3178
3271.54 3112
3272.08 3123
3272.62 3042
3273.16 3111
3273.70 3109
3274.24 3019
3274.78 3070
3275.32 3160
3275.86 3270
3276.40 3223
3276.94 3215
3277.48 3276
3278.03 3188
3278.57 3316
3279.11 3439
3279.65 3377
3280.19 3298
3280.73 3384
3281.27 3224
3281.81 3268
3282.35 3265
3282.89 3137
3283.43 3213
3283.97 3219
3284.51 3197
3285.05 3074
3285.60 3073
3286.14 3038
3286.68 3046
3287.22 3060
3287.76 3128
3288.30 3135
3288.84 3297
3289.38 3408
3289.93 3488
3290.47 3685
3291.01 3928
3291.55 4301
3292.09 4463
3292.63 4737
3293.18 5100
3293.72 5479
3294.26 5594
3294.80 5749
3295.34 5793
3295.88 5780
3296.43 5718
3296.97 5235
3297.51 5036
3298.05 4885
3298.59 4610
3299.14 4409
3299.68 4108
3300.22 3900
3300.76 3786
3301.31 3668
3301.85 3669
3302.39 3589
3302.93 3637
3303.48 3534
3304.02 3549
3304.56 3482
3305.10 3466
3305.65 3400
3306.19 3500
3306.73 3409
3307.27 3436
3307.82 3401
3308.36 3648
3308.90 3391
3309.45 3556
3309.99 3582
3310.53 3569
3311.07 3627
3311.62 3685
3312.16 3793
3312.70 4086
3313.25 4273
3313.79 4409
3314.33 4424
3314.88 4469
3315.42 4587
3315.97 4634
3316.51 4701
3317.05 4698
3317.60 4604
3318.14 4465
3318.68 4681
3319.23 4728
3319.77 4703
3320.32 4655
3320.86 4639
3321.40 4711
3321.95 4671
3322.49 4508
3323.04 4369
3323.58 4367
3324.12 4245
3324.67 4179
3325.21 4132
3325.76 4045
3326.30 3914
3326.85 3816
3327.39 3935
3327.93 3947
3328.48 4065
3329.02 4303
3329.57 4867
3330.11 5279
3330.66 6027
3331.20 7090
3331.75 8437
3332.29 10095
3332.84 11551
3333.38 12883
3333.93 14562
3334.47 16142
3335.02 17081
3335.56 16934
3336.11 16726
3336.65 16269
3337.20 15185
3337.74 13838
3338.29 12199
3338.83 10739
3339.38 9209
3339.92 7943
3340.47 6862
3341.02 5877
3341.56 5226
3342.11 4821
3342.65 4412
3343.20 4156
3343.74 3808
3344.29 3645
3344.84 3574
3345.38 3500
3345.93 3540
3346.47 3488
3347.02 3380
3347.57 3351
3348.11 3392
3348.66 3506
3349.21 3442
3349.75 3441
3350.30 3536
3350.84 3513
3351.39 3401
3351.94 3491
3352.48 3703
3353.03 3618
3353.58 3659
3354.12 3631
3354.67 3712
3355.22 3794
3355.76 3772
3356.31 3735
3356.86 3604
3357.40 3377
3357.95 3308
3358.50 3309
3359.05 3337
3359.59 3173
3360.14 3092
3360.69 3021
3361.23 3026
3361.78 2946
3362.33 2917
3362.88 2983
3363.42 2910
3363.97 2936
3364.52 2956
3365.07 2986
3365.61 2937
3366.16 2918
3366.71 2802
3367.26 2892
3367.80 2974
3368.35 2937
3368.90 2983
3369.45 2977
3370.00 2975
3370.54 3035
3371.09 2978
3371.64 3057
3372.19 3151
3372.74 3218
3373.28 3210
3373.83 3184
3374.38 3061
3374.93 3034
3375.48 2908
3376.03 2798
3376.57 2789
3377.12 2870
3377.67 2744
3378.22 2537
3378.77 2465
3379.32 2490
3379.87 2522
3380.42 2609
3380.96 2589
3381.51 2528
3382.06 2623
3382.61 2667
3383.16 2632
3383.71 2679
3384.26 2601
3384.81 2605
3385.36 2562
3385.91 2688
3386.45 2669
3387.00 2656
3387.55 2611
3388.10 2624
3388.65 2766
3389.20 2651
3389.75 2630
3390.30 2699
3390.85 2747
3391.40 2667
3391.95 2635
3392.50 2696
3393.05 2660
3393.60 2622
3394.15 2533
3394.70 2675
3395.25 2669
3395.80 2711
3396.35 2762
3396.90 2783
3397.45 2765
3398.00 2716
3398.55 2751
3399.10 2749
3399.65 2652
3400.20 2549
3400.75 2526
3401.30 2432
3401.85 2474
3402.40 2390
3402.95 2432
3403.50 2396
3404.06 2358
3404.61 2425
3405.16 2437
3405.71 2429
3406.26 2346
3406.81 2369
3407.36 2426
3407.91 2308
3408.46 2319
3409.01 2426
3409.56 2550
3410.12 2629
3410.67 2622
3411.22 2646
3411.77 2803
3412.32 2689
3412.87 2634
3413.42 2682
3413.98 2688
3414.53 2633
3415.08 2633
3415.63 2604
3416.18 2575
3416.73 2414
3417.29 2421
3417.84 2409
3418.39 2386
3418.94 2405
3419.49 2559
3420.05 2489
3420.60 2458
3421.15 2572
3421.70 2625
3422.25 2684
3422.81 2704
3423.36 2712
3423.91 2715
3424.46 2741
3425.01 2610
3425.57 2684
3426.12 2491
3426.67 2549
3427.23 2563
3427.78 2508
3428.33 2480
3428.88 2360
3429.44 2502
3429.99 2471
3430.54 2365
3431.09 2447
3431.65 2514
3432.20 2491
3432.75 2406
3433.31 2381
3433.86 2367
3434.41 2486
3434.97 2481
3435.52 2460
3436.07 2485
3436.63 2453
3437.18 2484
3437.73 2500
3438.29 2559
3438.84 2534
3439.39 2553
3439.95 2580
3440.50 2416
3441.05 2446
3441.61 2513
3442.16 2417
3442.72 2384
3443.27 2455
3443.82 2393
3444.38 2387
3444.93 2399
3445.48 2331
3446.04 2307
3446.59 2385
3447.15 2425
3447.70 2399
3448.26 2444
3448.81 2343
3449.36 2349
3449.92 2397
3450.47 2383
3451.03 2367
3451.58 2275
3452.14 2343
3452.69 2296
3453.25 2288
3453.80 2255
3454.36 2209
3454.91 2313
3455.47 2280
3456.02 2169
3456.58 2207
3457.13 2266
3457.69 2267
3458.24 2219
3458.80 2209
3459.35 2296
3459.91 2252
3460.46 2333
3461.02 2288
3461.57 2311
3462.13 2375
3462.68 2478
3463.24 2588
3463.79 2524
3464.35 2648
3464.90 2599
3465.46 2654
3466.02 2856
3466.57 2771
3467.13 2839
3467.68 2741
3468.24 2777
3468.80 2821
3469.35 2809
3469.91 2841
3470.46 2855
3471.02 2791
3471.58 2683
3472.13 2546
3472.69 2626
3473.24 2562
3473.80 2537
3474.36 2565
3474.91 2614
3475.47 2627
3476.03 2693
3476.58 2783
3477.14 2939
3477.70 3008
3478.25 2945
3478.81 3105
3479.37 3103
3479.92 3206
3480.48 3123
3481.04 3086
3481.59 3114
3482.15 3073
3482.71 3022
3483.26 3112
3483.82 3191
3484.38 3127
3484.94 3005
3485.49 3079
3486.05 3280
3486.61 3408
3487.17 3547
3487.72 3592
3488.28 3956
3488.84 4262
3489.40 4468
3489.95 4666
3490.51 4825
3491.07 5263
3491.63 5158
3492.18 5119
3492.74 4889
3493.30 4983
3493.86 4911
3494.42 4752
3494.97 4633
3495.53 4710
3496.09 4701
3496.65 4782
3497.21 5233
3497.76 5486
3498.32 5768
3498.88 5911
3499.44 6457
3500.00 6522
3500.56 6799
3501.11 7358
3501.67 7774
3502.23 8294
3502.79 8896
3503.35 9391
3503.91 9756
3504.47 10003
3505.03 9900
3505.58 9442
3506.14 9008
3506.70 8665
3507.26 7825
3507.82 6869
3508.38 6175
3508.94 5642
3509.50 5024
3510.06 4422
3510.62 3988
3511.17 3579
3511.73 3321
3512.29 3119
3512.85 3014
3513.41 2936
3513.97 2873
3514.53 2776
3515.09 2700
3515.65 2661
3516.21 2760
3516.77 2816
3517.33 2812
3517.89 2806
3518.45 2687
3519.01 2818
3519.57 2811
3520.13 2774
3520.69 2880
3521.25 2997
3521.81 2950
3522.37 2948
3522.93 2953
3523.49 2982
3524.05 2898
3524.61 2840
3525.17 2775
3525.73 2690
3526.29 2690
3526.85 2698
3527.41 2534
3527.97 2483
3528.54 2506
3529.10 2526
3529.66 2478
3530.22 2632
3530.78 2682
3531.34 2692
3531.90 2769
3532.46 2669
3533.02 2748
3533.58 2847
3534.14 2932
3534.71 2956
3535.27 2922
3535.83 2947
3536.39 3001
3536.95 3004
3537.51 2949
3538.07 2915
3538.64 2810
3539.20 2777
3539.76 2737
3540.32 2732
3540.88 2819
3541.44 2833
3542.00 2854
3542.57 2848
3543.13 2762
3543.69 2774
3544.25 2762
3544.81 2825
3545.38 2796
3545.94 2705
3546.50 2773
3547.06 2753
3547.62 2673
3548.19 2485
3548.75 2487
3549.31 2485
3549.87 2602
3550.44 2664
3551.00 2563
3551.56 2635
3552.12 2646
3552.69 2702
3553.25 2694
3553.81 2790
3554.37 2945
3554.94 2920
3555.50 2845
3556.06 2875
3556.63 2871
3557.19 2827
3557.75 2807
3558.31 2818
3558.88 2708
3559.44 2611
3560.00 2596
3560.57 2556
3561.13 2668
3561.69 2604
3562.26 2578
3562.82 2603
3563.38 2505
3563.95 2501
3564.51 2560
3565.07 2529
3565.64 2612
3566.20 2500
3566.77 2502
3567.33 2396
3567.89 2396
3568.46 2423
3569.02 2406
3569.59 2322
3570.15 2447
3570.71 2460
3571.28 2413
3571.84 2458
3572.41 2520
3572.97 2602
3573.53 2587
3574.10 2609
3574.66 2736
3575.23 2724
3575.79 2771
3576.36 2678
3576.92 2795
3577.48 2656
3578.05 2667
3578.61 2618
3579.18 2579
3579.74 2588
3580.31 2501
3580.87 2510
3581.44 2424
3582.00 2441
3582.57 2490
3583.13 2424
3583.70 2370
3584.26 2332
3584.83 2393
3585.39 2370
3585.96 2393
3586.52 2297
3587.09 2276
3587.65 2282
3588.22 2332
3588.79 2304
3589.35 2445
3589.92 2442
3590.48 2506
3591.05 2416
3591.61 2500
3592.18 2428
3592.74 2439
3593.31 2539
3593.88 2572
3594.44 2495
3595.01 2573
3595.57 2644
3596.14 2632
3596.71 2648
3597.27 2596
3597.84 2557
3598.40 2602
3598.97 2570
3599.54 2523
3600.10 2517
3600.67 2596
3601.24 2471
3601.80 2466
3602.37 2574
3602.94 2577
3603.50 2636
3604.07 2531
3604.64 2460
3605.20 2394
3605.77 2396
3606.34 2305
3606.90 2287
3607.47 2337
3608.04 2311
3608.60 2287
3609.17 2359
3609.74 2268
3610.30 2323
3610.87 2347
3611.44 2432
3612.01 2585
3612.57 2798
3613.14 2998
3613.71 3366
3614.28 3869
3614.84 4395
3615.41 4792
3615.98 5300
3616.55 5588
3617.11 5861
3617.68 6051
3618.25 6131
3618.82 6093
3619.39 5894
3619.95 5451
3620.52 5061
3621.09 4545
3621.66 4063
3622.23 3836
3622.79 3483
3623.36 3081
3623.93 2851
3624.50 2674
3625.07 2496
3625.63 2338
3626.20 2418
3626.77 2441
3627.34 2397
3627.91 2397
3628.48 2316
3629.05 2369
3629.61 2290
3630.18 2289
3630.75 2269
3631.32 2277
3631.89 2273
3632.46 2283
3633.03 2230
3633.60 2320
3634.16 2359
3634.73 2419
3635.30 2270
3635.87 2254
3636.44 2312
3637.01 2326
3637.58 2407
3638.15 2524
3638.72 2665
3639.29 2688
3639.86 2750
3640.43 2844
3641.00 2931
3641.57 3036
3642.14 2872
3642.71 2865
3643.27 2871
3643.84 2926
3644.41 2881
3644.98 2853
3645.55 2959
3646.12 2895
3646.69 2872
3647.26 2962
3647.83 2912
3648.40 2896
3648.97 2849
3649.54 3119
3650.12 3111
3650.69 3014
3651.26 2933
3651.83 2984
3652.40 3085
3652.97 2970
3653.54 2954
3654.11 3077
3654.68 3132
3655.25 3175
3655.82 3158
3656.39 3202
3656.96 3251
3657.53 3329
3658.10 3310
3658.67 3383
3659.25 3375
3659.82 3297
3660.39 3325
3660.96 3216
3661.53 3122
3662.10 3149
3662.67 3077
3663.24 3003
3663.81 3027
3664.39 3157
3664.96 3236
3665.53 3308
3666.10 3384
3666.67 3408
3667.24 3314
3667.81 3120
3668.39 3065
3668.96 2946
3669.53 2928
3670.10 2913
3670.67 2841
3671.25 2844
3671.82 2819
3672.39 2837
3672.96 2920
3673.53 2837
3674.11 2843
3674.68 2943
3675.25 2909
3675.82 2927
3676.39 2952
3676.97 2908
3677.54 2927
3678.11 2865
3678.68 2756
3679.26 2851
3679.83 2811
3680.40 2695
3680.97 2717
3681.55 2635
3682.12 2713
3682.69 2762
3683.27 2570
3683.84 2643
3684.41 2827
3684.98 2875
3685.56 2967
3686.13 3012
3686.70 3093
3687.28 3194
3687.85 3322
3688.42 3295
3689.00 3400
3689.57 3394
3690.14 3406
3690.72 3332
3691.29 3256
3691.86 3156
3692.44 2960
3693.01 2820
3693.58 2626
3694.16 2680
3694.73 2632
3695.31 2446
3695.88 2447
3696.45 2444
3697.03 2507
3697.60 2570
3698.18 2524
3698.75 2482
3699.32 2396
3699.90 2451
3700.47 2554
3701.05 2678
3701.62 2660
3702.19 2646
3702.77 2560
3703.34 2520
3703.92 2555
3704.49 2527
3705.07 2595
3705.64 2636
3706.22 2573
3706.79 2564
3707.37 2499
3707.94 2411
3708.51 2405
3709.09 2482
3709.66 2504
3710.24 2496
3710.81 2557
3711.39 2530
3711.96 2522
3712.54 2508
3713.11 2564
3713.69 2586
3714.27 2709
3714.84 2700
3715.42 2747
3715.99 2824
3716.57 3058
3717.14 2934
3717.72 3092
3718.29 3118
3718.87 3228
3719.44 3168
3720.02 3049
3720.60 2912
3721.17 3004
3721.75 2934
3722.32 2552
3722.90 2590
3723.47 2612
3724.05 2495
3724.63 2474
3725.20 2462
3725.78 2455
3726.36 2542
3726.93 2560
3727.51 2757
3728.08 2758
3728.66 2840
3729.24 3063
3729.81 3103
3730.39 3240
3730.97 3431
3731.54 3447
3732.12 3508
3732.70 3674
3733.27 3596
3733.85 3566
3734.43 3450
3735.00 3358
3735.58 3355
3736.16 3268
3736.73 3039
3737.31 2899
3737.89 2760
3738.47 2730
3739.04 2636
3739.62 2542
3740.20 2557
3740.77 2567
3741.35 2562
3741.93 2504
3742.51 2529
3743.08 2463
3743.66 2452
3744.24 2530
3744.82 2570
3745.39 2602
3745.97 2474
3746.55 2502
3747.13 2500
3747.71 2545
3748.28 2551
3748.86 2392
3749.44 2419
3750.02 2494
3750.59 2551
3751.17 2510
3751.75 2347
3752.33 2375
3752.91 2353
3753.49 2444
3754.06 2496
3754.64 2597
3755.22 2727
3755.80 2795
3756.38 2833
3756.96 2880
3757.53 2974
3758.11 3017
3758.69 2987
3759.27 3075
3759.85 3027
3760.43 2991
3761.01 2963
3761.59 3001
3762.17 2747
3762.74 2674
3763.32 2659
3763.90 2514
3764.48 2478
3765.06 2401
3765.64 2407
3766.22 2276
3766.80 2300
3767.38 2332
3767.96 2320
3768.54 2238
3769.12 2170
3769.70 2207
3770.27 2234
3770.85 2186
3771.43 2147
3772.01 2320
3772.59 2236
3773.17 2210
3773.75 2251
3774.33 2251
3774.91 2327
3775.49 2253
3776.07 2276
3776.65 2291
3777.23 2283
3777.81 2244
3778.39 2219
3778.97 2273
3779.55 2176
3780.13 2223
3780.71 2255
3781.29 2236
3781.88 2218
3782.46 2203
3783.04 2299
3783.62 2275
3784.20 2327
3784.78 2267
3785.36 2268
3785.94 2252
3786.52 2344
3787.10 2403
3787.68 2351
3788.26 2368
3788.84 2290
3789.43 2320
3790.01 2342
3790.59 2426
3791.17 2362
3791.75 2301
3792.33 2446
3792.91 2447
3793.49 2466
3794.08 2459
3794.66 2381
3795.24 2353
3795.82 2322
3796.40 2424
3796.98 2468
3797.56 2479
3798.15 2544
3798.73 2589
3799.31 2656
3799.89 2729
3800.47 2740
3801.06 2825
3801.64 2861
3802.22 2733
3802.80 2777
3803.38 2853
3803.97 2657
3804.55 2645
3805.13 2665
3805.71 2713
3806.29 2735
3806.88 2780
3807.46 2841
3808.04 2903
3808.62 2937
3809.21 2924
3809.79 2882
3810.37 2860
3810.95 3038
3811.54 3071
3812.12 3125
3812.70 3148
3813.29 3203
3813.87 3264
3814.45 3120
3815.03 3076
3815.62 3134
3816.20 3072
3816.78 2981
3817.37 2803
3817.95 2705
3818.53 2632
3819.12 2555
3819.70 2399
3820.28 2390
3820.87 2315
3821.45 2260
3822.03 2299
3822.62 2279
3823.20 2324
3823.78 2231
3824.37 2304
3824.95 2307
3825.54 2215
3826.12 2314
3826.70 2379
3827.29 2424
3827.87 2277
3828.46 2308
3829.04 2378
3829.62 2483
3830.21 2446
3830.79 2389
3831.38 2489
3831.96 2417
3832.54 2369
3833.13 2459
3833.71 2449
3834.30 2454
3834.88 2476
3835.47 2510
3836.05 2467
3836.64 2410
3837.22 2337
3837.81 2400
3838.39 2364
3838.98 2409
3839.56 2477
3840.15 2402
3840.73 2369
3841.31 2281
3841.90 2294
3842.49 2287
3843.07 2301
3843.66 2221
3844.24 2213
3844.83 2214
3845.41 2276
3846.00 2315
3846.58 2371
3847.17 2372
3847.75 2219
3848.34 2285
3848.92 2415
3849.51 2374
3850.10 2379
3850.68 2410
3851.27 2518
3851.85 2605
3852.44 2480
3853.02 2525
3853.61 2565
3854.20 2624
3854.78 2754
3855.37 2894
3855.95 3023
3856.54 3472
3857.13 3796
3857.71 4124
3858.30 4765
3858.89 5331
3859.47 5850
3860.06 6237
3860.64 6470
3861.23 6690
3861.82 6882
3862.40 6731
3862.99 6588
3863.58 6276
3864.16 5986
3864.75 5619
3865.34 5431
3865.92 5070
3866.51 4575
3867.10 4326
3867.69 4083
3868.27 3806
3868.86 3588
3869.45 3513
3870.03 3312
3870.62 3178
3871.21 3286
3871.80 3214
3872.38 3383
3872.97 3330
3873.56 3212
3874.15 3233
3874.73 3111
3875.32 3145
3875.91 3122
3876.50 3028
3877.08 2808
3877.67 2797
3878.26 2819
3878.85 2670
3879.43 2618
3880.02 2606
3880.61 2525
3881.20 2516
3881.79 2578
3882.37 2467
3882.96 2428
3883.55 2355
3884.14 2388
3884.73 2468
3885.32 2568
3885.90 2589
3886.49 2625
3887.08 2651
3887.67 2820
3888.26 2887
3888.85 2869
3889.44 3070
3890.02 3120
3890.61 3030
3891.20 2990
3891.79 3185
3892.38 3233
3892.97 3297
3893.56 3315
3894.15 3386
3894.74 3398
3895.32 3328
3895.91 3358
3896.50 3383
3897.09 3198
3897.68 3120
3898.27 3131
3898.86 3145
3899.45 3028
3900.04 3018
3900.63 2865
3901.22 2742
3901.81 2700
3902.40 2610
3902.99 2547
3903.58 2464
3904.17 2427
3904.76 2352
3905.35 2322
3905.94 2336
3906.53 2270
3907.12 2088
3907.71 2158
3908.30 2195
3908.89 2077
3909.48 2104
3910.07 2072
3910.66 2044
3911.25 2083
3911.84 2068
3912.43 2049
3913.02 2116
3913.61 2044
3914.20 2063
3914.79 2026
3915.38 1988
3915.97 2089
3916.56 2135
3917.15 2144
3917.74 2126
3918.33 2183
3918.92 2153
3919.52 2120
3920.11 2215
3920.70 2235
3921.29 2222
3921.88 2213
3922.47 2145
3923.06 2122
3923.65 2197
3924.24 2114
3924.84 2106
3925.43 2115
3926.02 2139
3926.61 2111
3927.20 2101
3927.79 2119
3928.38 2086
3928.98 2056
3929.57 2096
3930.16 2013
3930.75 2044
3931.34 2035
3931.93 2044
3932.53 2156
3933.12 2101
3933.71 2043
3934.30 2108
3934.89 2105
3935.49 2028
3936.08 2090
3936.67 2032
3937.26 2040
3937.86 2058
3938.45 2192
3939.04 2207
3939.63 2207
3940.23 2249
3940.82 2242
3941.41 2225
3942.00 2163
3942.60 2117
3943.19 2154
3943.78 2107
3944.37 2112
3944.97 2178
3945.56 2152
3946.15 2049
3946.75 2139
3947.34 2034
3947.93 2079
3948.52 2137
3949.12 2056
3949.71 2074
3950.30 2042
3950.90 2140
3951.49 2246
3952.08 2195
3952.68 2178
3953.27 2158
3953.86 2164
3954.46 2157
3955.05 2141
3955.65 2058
3956.24 2113
3956.83 2089
3957.43 2064
3958.02 2063
3958.61 2107
3959.21 2072
3959.80 2056
3960.40 2084
3960.99 2125
3961.58 2190
3962.18 2258
3962.77 2302
3963.37 2352
3963.96 2415
3964.55 2496
3965.15 2654
3965.74 2775
3966.34 2862
3966.93 2862
3967.53 2738
3968.12 2737
3968.72 2563
3969.31 2443
3969.91 2456
3970.50 2435
3971.10 2319
3971.69 2175
3972.28 2191
3972.88 2017
3973.47 2084
3974.07 2096
3974.66 2023
3975.26 2079
3975.85 2097
3976.45 2106
3977.05 2038
3977.64 2034
3978.24 1975
3978.83 2033
3979.43 2108
3980.02 2136
3980.62 2139
3981.21 2099
3981.81 2111
3982.40 2041
3983.00 2094
3983.60 2093
3984.19 2116
3984.79 2142
3985.38 2145
3985.98 2125
3986.58 2165
3987.17 2216
3987.77 2220
3988.36 2127
3988.96 2189
3989.56 2197
3990.15 2272
3990.75 2291
3991.34 2229
3991.94 2290
3992.54 2329
3993.13 2427
3993.73 2416
3994.33 2436
3994.92 2412
3995.52 2490
3996.12 2540
3996.71 2505
3997.31 2497
3997.91 2455
3998.50 2428
3999.10 2524
3999.70 2472
4000.29 2482
4000.89 2421
4001.49 2461
4002.09 2377
4002.68 2436
4003.28 2485
4003.88 2501
4004.47 2603
4005.07 2566
4005.67 2481
4006.27 2488
4006.86 2516
4007.46 2510
4008.06 2506
4008.66 2522
4009.25 2424
4009.85 2426
4010.45 2399
4011.05 2474
4011.64 2577
4012.24 2624
4012.84 2621
4013.44 2761
4014.04 3051
4014.63 3043
4015.23 3160
4015.83 3255
4016.43 3307
4017.03 3305
4017.63 3322
4018.22 3205
4018.82 3018
4019.42 2948
4020.02 2841
4020.62 2730
4021.22 2602
4021.81 2499
4022.41 2455
4023.01 2353
4023.61 2297
4024.21 2385
4024.81 2387
4025.41 2317
4026.01 2270
4026.60 2211
4027.20 2324
4027.80 2420
4028.40 2358
4029.00 2318
4029.60 2232
4030.20 2381
4030.80 2383
4031.40 2428
4032.00 2345
4032.60 2285
4033.20 2185
4033.80 2214
4034.39 2206
4034.99 2246
4035.59 2330
4036.19 2228
4036.79 2264
4037.39 2288
4037.99 2223
4038.59 2232
4039.19 2309
4039.79 2253
4040.39 2205
4040.99 2286
4041.59 2304
4042.19 2416
4042.79 2348
4043.39 2222
4043.99 2187
4044.59 2199
4045.19 2299
4045.79 2273
4046.39 2313
4046.99 2331
4047.60 2296
4048.20 2314
4048.80 2315
4049.40 2377
4050.00 2449
4050.60 2455
4051.20 2373
4051.80 2475
4052.40 2332
4053.00 2383
4053.60 2292
4054.20 2291
4054.80 2345
4055.41 2189
4056.01 2243
4056.61 2281
4057.21 2121
4057.81 2100
4058.41 2064
4059.01 2022
4059.61 2068
4060.22 2039
4060.82 2022
4061.42 1958
4062.02 1895
4062.62 1959
4063.22 1923
4063.82 1837
4064.43 1877
4065.03 1904
4065.63 1893
4066.23 1903
4066.83 1881
4067.44 1930
4068.04 1957
4068.64 1961
4069.24 1960
4069.84 2007
4070.45 2099
4071.05 2084
4071.65 2057
4072.25 2041
4072.86 2118
4073.46 2051
4074.06 2031
4074.66 2075
4075.27 2082
4075.87 2179
4076.47 2116
4077.07 2084
4077.68 2015
4078.28 2045
4078.88 2040
4079.48 2080
4080.09 2135
4080.69 2107
4081.29 2118
4081.90 2187
4082.50 2214
4083.10 2141
4083.71 2220
4084.31 2259
4084.91 2178
4085.52 2301
4086.12 2243
4086.72 2168
4087.33 2276
4087.93 2203
4088.53 2283
4089.14 2377
4089.74 2547
4090.34 2631
4090.95 2791
4091.55 3026
4092.15 3271
4092.76 3515
4093.36 3707
4093.97 3940
4094.57 4035
4095.17 4133
4095.78 4038
4096.38 3710
4096.99 3470
4097.59 3335
4098.19 3063
4098.80 2761
4099.40 2725
4100.01 2551
4100.61 2283
4101.22 2153
4101.82 2172
4102.43 2026
4103.03 1892
4103.63 1950
4104.24 1868
4104.84 1838
4105.45 1922
4106.05 1922
4106.66 1873
4107.26 1880
4107.87 1916
4108.47 1932
4109.08 1912
4109.68 1890
4110.29 1952
4110.89 1985
4111.50 1937
4112.10 2000
4112.71 2017
4113.31 1974
4113.92 1940
4114.53 1896
4115.13 1925
4115.74 2018
4116.34 1915
4116.95 2013
4117.55 2035
4118.16 2116
4118.76 1982
4119.37 2016
4119.98 2061
4120.58 2060
4121.19 2028
4121.79 2009
4122.40 2145
4123.01 2166
4123.61 2105
4124.22 2200
4124.82 2232
4125.43 2123
4126.04 2215
4126.64 2203
4127.25 2102
4127.86 2147
4128.46 2119
4129.07 2156
4129.68 2176
4130.28 2122
4130.89 2198
4131.50 2136
4132.10 2122
4132.71 2092
4133.32 2161
4133.92 2095
4134.53 2204
4135.14 2164
4135.74 2121
4136.35 2178
4136.96 2166
4137.56 2264
4138.17 2279
4138.78 2245
4139.39 2341
4139.99 2377
4140.60 2408
4141.21 2448
4141.82 2419
4142.42 2366
4143.03 2318
4143.64 2285
4144.25 2335
4144.85 2256
4145.46 2209
4146.07 2097
4146.68 2129
4147.28 2070
4147.89 2043
4148.50 2136
4149.11 2053
4149.72 1977
4150.32 1896
4150.93 1860
4151.54 1976
4152.15 2026
4152.76 2041
4153.37 1977
4153.97 1961
4154.58 1971
4155.19 1975
4155.80 1925
4156.41 1885
4157.02 1885
4157.62 1835
4158.23 1904
4158.84 1984
4159.45 1843
4160.06 1838
4160.67 1927
4161.28 1915
4161.89 2006
4162.49 1987
4163.10 2025
4163.71 2003
4164.32 2036
4164.93 2108
4165.54 1994
4166.15 2097
4166.76 2110
4167.37 2226
4167.98 2120
4168.59 2122
4169.20 2052
4169.81 2154
4170.42 2242
4171.02 2159
4171.63 2194
4172.24 2171
4172.85 2192
4173.46 2197
4174.07 2200
4174.68 2168
4175.29 2158
4175.90 2253
4176.51 2200
4177.12 2257
4177.73 2209
4178.34 2195
4178.95 2258
4179.56 2192
4180.17 2110
4180.78 2055
4181.39 2187
4182.00 2036
4182.61 2044
4183.23 2113
4183.84 2129
4184.45 2035
4185.06 2038
4185.67 2077
4186.28 2096
4186.89 2033
4187.50 2011
4188.11 2042
4188.72 2124
4189.33 2169
4189.94 2189
4190.55 2216
4191.17 2491
4191.78 2592
4192.39 2619
4193.00 2717
4193.61 2786
4194.22 2852
4194.83 2870
4195.44 2826
4196.06 2798
4196.67 2936
4197.28 2827
4197.89 2812
4198.50 2726
4199.11 2629
4199.72 2509
4200.34 2426
4200.95 2415
4201.56 2406
4202.17 2326
4202.78 2333
4203.40 2325
4204.01 2377
4204.62 2416
4205.23 2314
4205.84 2314
4206.46 2231
4207.07 2204
4207.68 2249
4208.29 2295
4208.90 2270
4209.52 2295
4210.13 2386
4210.74 2289
4211.35 2275
4211.97 2358
4212.58 2353
4213.19 2389
4213.80 2412
4214.42 2502
4215.03 2611
4215.64 2804
4216.26 2926
4216.87 3050
4217.48 3233
4218.09 3415
4218.71 3605
4219.32 3945
4219.93 4231
4220.55 4465
4221.16 4690
4221.77 4963
4222.39 5226
4223.00 5150
4223.61 5258
4224.23 5310
4224.84 5304
4225.45 5429
4226.07 5428
4226.68 5430
4227.30 5420
4227.91 5310
4228.52 5105
4229.14 4874
4229.75 4613
4230.36 4300
4230.98 4039
4231.59 3567
4232.21 3310
4232.82 3220
4233.43 3123
4234.05 3020
4234.66 2806
4235.28 2813
4235.89 2768
4236.51 2747
4237.12 2660
4237.73 2587
4238.35 2520
4238.96 2496
4239.58 2427
4240.19 2433
4240.81 2371
4241.42 2324
4242.04 2378
4242.65 2307
4243.27 2248
4243.88 2336
4244.50 2268
4245.11 2287
4245.73 2236
4246.34 2207
4246.96 2304
4247.57 2379
4248.19 2346
4248.80 2401
4249.42 2371
4250.03 2310
4250.65 2266
4251.26 2187
4251.88 2189
4252.49 2224
4253.11 2326
4253.72 2251
4254.34 2226
4254.96 2249
4255.57 2326
4256.19 2317
4256.80 2274
4257.42 2301
4258.03 2417
4258.65 2383
4259.27 2298
4259.88 2313
4260.50 2279
4261.12 2241
4261.73 2275
4262.35 2355
4262.96 2385
4263.58 2349
4264.20 2364
4264.81 2334
4265.43 2342
4266.05 2430
4266.66 2386
4267.28 2482
4267.90 2404
4268.51 2452
4269.13 2400
4269.75 2431
4270.36 2448
4270.98 2375
4271.60 2342
4272.21 2372
4272.83 2327
4273.45 2323
4274.06 2388
4274.68 2289
4275.30 2274
4275.92 2250
4276.53 2256
4277.15 2143
4277.77 2179
4278.38 2207
4279.00 2219
4279.62 2092
4280.24 2051
4280.85 2089
4281.47 2070
4282.09 2057
4282.71 2110
4283.32 2089
4283.94 2063
4284.56 2087
4285.18 2133
4285.80 2180
4286.41 2169
4287.03 2159
4287.65 2086
4288.27 2032
4288.89 2088
4289.50 1974
4290.12 2036
4290.74 2024
4291.36 2021
4291.98 2049
4292.60 2067
4293.21 2023
4293.83 2032
4294.45 2051
4295.07 2040
4295.69 2063
4296.31 2057
4296.93 2051
4297.54 2117
4298.16 2119
4298.78 2084
4299.40 2171
4300.02 2123
4300.64 2030
4301.26 2015
4301.88 2053
4302.50 2091
4303.12 2111
4303.73 2064
4304.35 2171
4304.97 2148
4305.59 2225
4306.21 2285
4306.83 2335
4307.45 2425
4308.07 2471
4308.69 2600
4309.31 2671
4309.93 2732
4310.55 2751
4311.17 2652
4311.79 2688
4312.41 2623
4313.03 2459
4313.65 2400
4314.27 2356
4314.89 2327
4315.51 2246
4316.13 2209
4316.75 2089
4317.37 2117
4317.99 2027
4318.61 1991
4319.23 2038
4319.85 2105
4320.47 2105
4321.09 2017
4321.71 1985
4322.33 2022
4322.95 2114
4323.57 2082
4324.19 2173
4324.81 2223
4325.43 2187
4326.05 2190
4326.68 2192
4327.30 2107
4327.92 2120
4328.54 2129
4329.16 2077
4329.78 2141
4330.40 2129
4331.02 2130
4331.64 2130
4332.26 2107
4332.89 2197
4333.51 2133
4334.13 2208
4334.75 2389
4335.37 2291
4335.99 2177
4336.61 2386
4337.24 2357
4337.86 2425
4338.48 2496
4339.10 2473
4339.72 2399
4340.34 2317
4340.97 2349
4341.59 2476
4342.21 2720
4342.83 2866
4343.45 2987
4344.08 3136
4344.70 3287
4345.32 3477
4345.94 3445
4346.57 3498
4347.19 3526
4347.81 3368
4348.43 3277
4349.05 3102
4349.68 2841
4350.30 2746
4350.92 2615
4351.54 2436
4352.17 2508
4352.79 2402
4353.41 2303
4354.04 2265
4354.66 2239
4355.28 2104
4355.90 2206
4356.53 2279
4357.15 2251
4357.77 2262
4358.40 2217
4359.02 2246
4359.64 2282
4360.27 2353
4360.89 2381
4361.51 2319
4362.14 2252
4362.76 2232
4363.38 2339
4364.01 2394
4364.63 2472
4365.25 2315
4365.88 2279
4366.50 2378
4367.12 2348
4367.75 2314
4368.37 2256
4369.00 2318
4369.62 2233
4370.24 2213
4370.87 2263
4371.49 2238
4372.12 2233
4372.74 2332
4373.36 2423
4373.99 2478
4374.61 2456
4375.24 2430
4375.86 2522
4376.49 2491
4377.11 2451
4377.73 2539
4378.36 2644
4378.98 2696
4379.61 2732
4380.23 2944
4380.86 2960
4381.48 2980
4382.11 3099
4382.73 3192
4383.36 3281
4383.98 3448
4384.61 3395
4385.23 3618
4385.86 3785
4386.48 4152
4387.11 4574
4387.73 5175
4388.36 5717
4388.98 6133
4389.61 6726
4390.23 7234
4390.86 7631
4391.48 7579
4392.11 7320
4392.74 6730
4393.36 6522
4393.99 5744
4394.61 5281
4395.24 4733
4395.86 4453
4396.49 4395
4397.12 4251
4397.74 4338
4398.37 4463
4398.99 4462
4399.62 4296
4400.25 4260
4400.87 4080
4401.50 3992
4402.12 3840
4402.75 3507
4403.38 3418
4404.00 3496
4404.63 3424
4405.26 3254
4405.88 3224
4406.51 3182
4407.14 3170
4407.76 3168
4408.39 3183
4409.02 3204
4409.64 3050
4410.27 2887
4410.90 2921
4411.52 2802
4412.15 2716
4412.78 2760
4413.40 2786
4414.03 2696
4414.66 2769
4415.29 2842
4415.91 2723
4416.54 2646
4417.17 2565
4417.79 2554
4418.42 2573
4419.05 2461
4419.68 2429
4420.30 2458
4420.93 2421
4421.56 2357
4422.19 2328
4422.81 2362
4423.44 2212
4424.07 2104
4424.70 2207
4425.33 2186
4425.95 2138
4426.58 2160
4427.21 2131
4427.84 2090
4428.47 2087
4429.09 1982
4429.72 2143
4430.35 2131
4430.98 2086
4431.61 2142
4432.23 2118
4432.86 2042
4433.49 2099
4434.12 2075
4434.75 2054
4435.38 2102
4436.01 1980
4436.63 2103
4437.26 2071
4437.89 2078
4438.52 2004
4439.15 2047
4439.78 1994
4440.41 1960
4441.04 1991
4441.67 2013
4442.29 1978
4442.92 1917
4443.55 1927
4444.18 1926
4444.81 1906
4445.44 1929
4446.07 1988
4446.70 2009
4447.33 2052
4447.96 2046
4448.59 2099
4449.22 1954
4449.85 1955
4450.48 1878
4451.11 1889
4451.74 1942
4452.37 1932
4453.00 1947
4453.63 1942
4454.26 1852
4454.89 1931
4455.52 1944
4456.15 1962
4456.78 2025
4457.41 1992
4458.04 2014
4458.67 1921
4459.30 1821
4459.93 1881
4460.56 1824
4461.19 1869
4461.82 1905
4462.45 1787
4463.08 1831
4463.71 1872
4464.34 1809
4464.97 1811
4465.60 1793
4466.23 1824
4466.86 1748
4467.49 1774
4468.12 1755
4468.76 1753
4469.39 1834
4470.02 1881
4470.65 1828
4471.28 1817
4471.91 1806
4472.54 1782
4473.17 1775
4473.80 1697
4474.44 1776
4475.07 1701
4475.70 1731
4476.33 1791
4476.96 1803
4477.59 1740
4478.22 1799
4478.86 1902
4479.49 1901
4480.12 1794
4480.75 1863
4481.38 1921
4482.02 1974
4482.65 1940
4483.28 1980
4483.91 1973
4484.54 1927
4485.18 2005
4485.81 1991
4486.44 1982
4487.07 1968
4487.70 1939
4488.34 1934
4488.97 1980
4489.60 2039
4490.23 1943
4490.87 1876
4491.50 1858
4492.13 1927
4492.76 1942
4493.40 1902
4494.03 1945
4494.66 1981
4495.30 1898
4495.93 1930
4496.56 1896
4497.19 2035
4497.83 2047
4498.46 2082
4499.09 2037
4499.73 2145
4500.36 2154
4500.99 2181
4501.63 2235
4502.26 2281
4502.89 2292
4503.53 2240
4504.16 2211
4504.79 2226
4505.43 2136
4506.06 2129
4506.69 2163
4507.33 2029
4507.96 1972
4508.59 1974
4509.23 1974
4509.86 1947
4510.50 1961
4511.13 1982
4511.76 2116
4512.40 2129
4513.03 2088
4513.67 2092
4514.30 2149
4514.93 2169
4515.57 2102
4516.20 2183
4516.84 2136
4517.47 2085
4518.11 2087
4518.74 2093
4519.37 2091
4520.01 2115
4520.64 2131
4521.28 2268
4521.91 2257
4522.55 2191
4523.18 2273
4523.82 2425
4524.45 2683
4525.09 2721
4525.72 3036
4526.36 3510
4526.99 4061
4527.63 4803
4528.26 5543
4528.90 6178
4529.53 7054
4530.17 7888
4530.80 8453
4531.44 8806
4532.07 8686
4532.71 8379
4533.34 7841
4533.98 7251
4534.62 6430
4535.25 5531
4535.89 4681
4536.52 4080
4537.16 3635
4537.79 3143
4538.43 2798
4539.07 2550
4539.70 2380
4540.34 2251
4540.97 2113
4541.61 2144
4542.25 2142
4542.88 2059
4543.52 2060
4544.15 1980
4544.79 1925
4545.43 1955
4546.06 1944
4546.70 1811
4547.34 1800
4547.97 1812
4548.61 1844
4549.25 1831
4549.88 1823
4550.52 1897
4551.16 1980
4551.79 2058
4552.43 2100
4553.07 2170
4553.70 2126
4554.34 2121
4554.98 2114
4555.61 2205
4556.25 2144
4556.89 2106
4557.53 2209
4558.16 2185
4558.80 2214
4559.44 2129
4560.07 2199
4560.71 2201
4561.35 2236
4561.99 2281
4562.62 2207
4563.26 2295
4563.90 2296
4564.54 2350
4565.18 2426
4565.81 2433
4566.45 2453
4567.09 2446
4567.73 2486
4568.36 2523
4569.00 2583
4569.64 2482
4570.28 2622
4570.92 2605
4571.55 2568
4572.19 2421
4572.83 2314
4573.47 2271
4574.11 2234
4574.75 2175
4575.38 2061
4576.02 1915
4576.66 1958
4577.30 1906
4577.94 1925
4578.58 1884
4579.22 1790
4579.85 1816
4580.49 1780
4581.13 1855
4581.77 1834
4582.41 1919
4583.05 1861
4583.69 1816
4584.33 1781
4584.97 1815
4585.61 1821
4586.24 1840
4586.88 1820
4587.52 1792
4588.16 1935
4588.80 1876
4589.44 1797
4590.08 1795
4590.72 1788
4591.36 1802
4592.00 1799
4592.64 1801
4593.28 1755
4593.92 1774
4594.56 1693
4595.20 1755
4595.84 1770
4596.48 1754
4597.12 1687
4597.76 1733
4598.40 1864
4599.04 1797
4599.68 1756
4600.32 1780
4600.96 1812
4601.60 1855
4602.24 1938
4602.88 1968
4603.52 1944
4604.16 2009
4604.80 1979
4605.44 2014
4606.08 2053
4606.72 2062
4607.36 1998
4608.00 1984
4608.64 1954
4609.28 1853
4609.93 1869
4610.57 1994
4611.21 1940
4611.85 1856
4612.49 1806
4613.13 1757
4613.77 1783
4614.41 1809
4615.05 1720
4615.69 1790
4616.34 1700
4616.98 1749
4617.62 1700
4618.26 1705
4618.90 1672
4619.54 1667
4620.18 1654
4620.83 1657
4621.47 1626
4622.11 1647
4622.75 1723
4623.39 1691
4624.03 1639
4624.68 1661
4625.32 1712
4625.96 1704
4626.60 1705
4627.24 1688
4627.89 1733
4628.53 1690
4629.17 1755
4629.81 1845
4630.45 1741
4631.10 1774
4631.74 1762
4632.38 1844
4633.02 1852
4633.67 1784
4634.31 1838
4634.95 1871
4635.59 1885
4636.24 1983
4636.88 1991
4637.52 1970
4638.17 2025
4638.81 2029
4639.45 2062
4640.09 2019
4640.74 2029
4641.38 1967
4642.02 1903
4642.67 1916
4643.31 1757
4643.95 1751
4644.60 1779
4645.24 1721
4645.88 1705
4646.53 1687
4647.17 1706
4647.81 1721
4648.46 1737
4649.10 1837
4649.74 1789
4650.39 1805
4651.03 1879
4651.67 1892
4652.32 1926
4652.96 1878
4653.61 1912
4654.25 1866
4654.89 1829
4655.54 1756
4656.18 1772
4656.83 1723
4657.47 1665
4658.11 1672
4658.76 1652
4659.40 1658
4660.05 1680
4660.69 1636
4661.33 1648
4661.98 1625
4662.62 1726
4663.27 1699
4663.91 1650
4664.56 1610
4665.20 1657
4665.85 1615
4666.49 1521
4667.14 1546
4667.78 1594
4668.43 1651
4669.07 1628
4669.72 1578
4670.36 1614
4671.01 1598
4671.65 1611
4672.30 1606
4672.94 1576
4673.59 1554
4674.23 1632
4674.88 1553
4675.52 1604
4676.17 1655
4676.81 1586
4677.46 1610
4678.10 1621
4678.75 1614
4679.40 1518
4680.04 1600
4680.69 1576
4681.33 1630
4681.98 1614
4682.62 1667
4683.27 1640
4683.92 1647
4684.56 1650
4685.21 1648
4685.85 1543
4686.50 1599
4687.15 1595
4687.79 1539
4688.44 1558
4689.09 1579
4689.73 1575
4690.38 1584
4691.02 1626
4691.67 1664
4692.32 1674
4692.96 1709
4693.61 1661
4694.26 1738
4694.90 1744
4695.55 1702
4696.20 1762
4696.84 1756
4697.49 1859
4698.14 1853
4698.78 1803
4699.43 1836
4700.08 1811
4700.73 1786
4701.37 1727
4702.02 1754
4702.67 1799
4703.31 1676
4703.96 1753
4704.61 1778
4705.26 1736
4705.90 1690
4706.55 1701
4707.20 1672
4707.85 1682
4708.49 1807
4709.14 1809
4709.79 1768
4710.44 1726
4711.09 1699
4711.73 1750
4712.38 1770
4713.03 1759
4713.68 1803
4714.33 1687
4714.97 1652
4715.62 1700
4716.27 1791
4716.92 1751
4717.57 1712
4718.21 1828
4718.86 1929
4719.51 1950
4720.16 1992
4720.81 2033
4721.46 2011
4722.11 2077
4722.75 2128
4723.40 2166
4724.05 2100
4724.70 2187
4725.35 2179
4726.00 2181
4726.65 2106
4727.30 2187
4727.94 2081
4728.59 1956
4729.24 1908
4729.89 1853
4730.54 1805
4731.19 1761
4731.84 1696
4732.49 1636
4733.14 1665
4733.79 1726
4734.44 1726
4735.09 1726
4735.74 1717
4736.38 1686
4737.03 1814
4737.68 1836
4738.33 1830
4738.98 1904
4739.63 1847
4740.28 1854
4740.93 1885
4741.58 1864
4742.23 1872
4742.88 1922
4743.53 1831
4744.18 1777
4744.83 1746
4745.48 1764
4746.13 1792
4746.78 1813
4747.43 1803
4748.08 1815
4748.73 1894
4749.39 1921
4750.04 1910
4750.69 2067
4751.34 2074
4751.99 2080
4752.64 2080
4753.29 2133
4753.94 2099
4754.59 2069
4755.24 1955
4755.89 1980
4756.54 2037
4757.19 2050
4757.84 1856
4758.50 1843
4759.15 1920
4759.80 1931
4760.45 1758
4761.10 1804
4761.75 1795
4762.40 1776
4763.05 1753
4763.71 1850
4764.36 1756
4765.01 1775
4765.66 1764
4766.31 1819
4766.96 1850
4767.62 1797
4768.27 1730
4768.92 1714
4769.57 1837
4770.22 1763
4770.87 1708
4771.53 1650
4772.18 1638
4772.83 1600
4773.48 1573
4774.13 1602
4774.79 1634
4775.44 1620
4776.09 1639
4776.74 1629
4777.40 1654
4778.05 1586
4778.70 1635
4779.35 1690
4780.01 1617
4780.66 1608
4781.31 1597
4781.96 1601
4782.62 1560
4783.27 1511
4783.92 1655
4784.57 1604
4785.23 1575
4785.88 1650
4786.53 1669
4787.19 1581
4787.84 1592
4788.49 1561
4789.15 1635
4789.80 1520
4790.45 1583
4791.11 1544
4791.76 1578
4792.41 1647
4793.07 1601
4793.72 1663
4794.37 1719
4795.03 1674
4795.68 1640
4796.33 1567
4796.99 1561
4797.64 1623
4798.29 1587
4798.95 1641
4799.60 1622
4800.26 1618
4800.91 1600
4801.56 1567
4802.22 1596
4802.87 1705
4803.53 1666
4804.18 1568
4804.83 1535
4805.49 1595
4806.14 1593
4806.80 1703
4807.45 1684
4808.11 1581
4808.76 1626
4809.42 1563
4810.07 1581
4810.72 1622
4811.38 1656
4812.03 1619
4812.69 1650
4813.34 1663
4814.00 1663
4814.65 1679
4815.31 1666
4815.96 1749
4816.62 1735
4817.27 1847
4817.93 1796
4818.58 1826
4819.24 1852
4819.89 1855
4820.55 1923
4821.20 1889
4821.86 1939
4822.52 1975
4823.17 1970
4823.83 1896
4824.48 1995
4825.14 1962
4825.79 2037
4826.45 1925
4827.10 1960
4827.76 1987
4828.42 1922
4829.07 1897
4829.73 1898
4830.38 1949
4831.04 1952
4831.70 1988
4832.35 2179
4833.01 2259
4833.66 2280
4834.32 2406
4834.98 2574
4835.63 2681
4836.29 2752
4836.95 2796
4837.60 2736
4838.26 2728
4838.92 2711
4839.57 2584
4840.23 2522
4840.89 2384
4841.54 2169
4842.20 2150
4842.86 2151
4843.51 2011
4844.17 2042
4844.83 1985
4845.48 1902
4846.14 2007
4846.80 2151
4847.45 2077
4848.11 2163
4848.77 2234
4849.43 2186
4850.08 2184
4850.74 2166
4851.40 2139
4852.06 2154
4852.71 2170
4853.37 2174
4854.03 2072
4854.69 2021
4855.34 2098
4856.00 2145
4856.66 2202
4857.32 2266
4857.97 2196
4858.63 2211
4859.29 2327
4859.95 2274
4860.61 2279
4861.26 2181
4861.92 2151
4862.58 2180
4863.24 2190
4863.90 2135
4864.55 2211
4865.21 2343
4865.87 2221
4866.53 2195
4867.19 2143
4867.85 2174
4868.51 2068
4869.16 2007
4869.82 2020
4870.48 2039
4871.14 2017
4871.80 2077
4872.46 2038
4873.12 1972
4873.78 1999
4874.43 1998
4875.09 2090
4875.75 2037
4876.41 2036
4877.07 2017
4877.73 2033
4878.39 1970
4879.05 1941
4879.71 1915
4880.37 1855
4881.03 1807
4881.69 1806
4882.34 1843
4883.00 1817
4883.66 1767
4884.32 1814
4884.98 1747
4885.64 1782
4886.30 1812
4886.96 1840
4887.62 1898
4888.28 1945
4888.94 1986
4889.60 1990
4890.26 2007
4890.92 2035
4891.58 2040
4892.24 1966
4892.90 1969
4893.56 1922
4894.22 1927
4894.88 1836
4895.54 1960
4896.20 1882
4896.86 1876
4897.52 1841
4898.19 1920
4898.85 1947
4899.51 1988
4900.17 2014
4900.83 1922
4901.49 1888
4902.15 1881
4902.81 1872
4903.47 1779
4904.13 1785
4904.79 1748
4905.45 1668
4906.12 1708
4906.78 1711
4907.44 1765
4908.10 1691
4908.76 1713
4909.42 1708
4910.08 1697
4910.74 1745
4911.41 1707
4912.07 1754
4912.73 1733
4913.39 1703
4914.05 1631
4914.71 1589
4915.38 1631
4916.04 1571
4916.70 1551
4917.36 1519
4918.02 1523
4918.68 1498
4919.35 1559
4920.01 1571
4920.67 1524
4921.33 1598
4921.99 1592
4922.66 1589
4923.32 1494
4923.98 1511
4924.64 1528
4925.31 1553
4925.97 1572
4926.63 1538
4927.29 1565
4927.96 1601
4928.62 1548
4929.28 1561
4929.94 1588
4930.61 1611
4931.27 1607
4931.93 1575
4932.59 1650
4933.26 1570
4933.92 1677
4934.58 1592
4935.25 1582
4935.91 1714
4936.57 1699
4937.24 1648
4937.90 1560
4938.56 1590
4939.23 1715
4939.89 1628
4940.55 1695
4941.22 1730
4941.88 1672
4942.54 1689
4943.21 1779
4943.87 1847
4944.53 1847
4945.20 1842
4945.86 1743
4946.52 1777
4947.19 1756
4947.85 1648
4948.52 1628
4949.18 1695
4949.84 1694
4950.51 1625
4951.17 1577
4951.84 1606
4952.50 1594
4953.17 1552
4953.83 1628
4954.49 1586
4955.16 1567
4955.82 1558
4956.49 1579
4957.15 1570
4957.82 1609
4958.48 1604
4959.15 1631
4959.81 1598
4960.47 1688
4961.14 1785
4961.80 1812
4962.47 1846
4963.13 1901
4963.80 1948
4964.46 1922
4965.13 1876
4965.79 1898
4966.46 1825
4967.12 1854
4967.79 1816
4968.45 1880
4969.12 1823
4969.79 1844
4970.45 1815
4971.12 1836
4971.78 1846
4972.45 1866
4973.11 1792
4973.78 1751
4974.44 1828
4975.11 1891
4975.78 1912
4976.44 1961
4977.11 1976
4977.77 1992
4978.44 1951
4979.11 2018
4979.77 2059
4980.44 2027
4981.10 2025
4981.77 2038
4982.44 2137
4983.10 2300
4983.77 2462
4984.43 2772
4985.10 2981
4985.77 3398
4986.43 3872
4987.10 4537
4987.77 4923
4988.43 5204
4989.10 5453
4989.77 5439
4990.43 5262
4991.10 4881
4991.77 4269
4992.43 3798
4993.10 3453
4993.77 3082
4994.43 2760
4995.10 2431
4995.77 2206
4996.44 2074
4997.10 1996
4997.77 1906
4998.44 1848
4999.10 1814
4999.77 1760
5000.44 1710
5001.11 1786
5001.77 1719
5002.44 1767
5003.11 1761
5003.78 1727
5004.44 1737
5005.11 1735
5005.78 1791
5006.45 1733
5007.12 1772
5007.78 1742
5008.45 1729
5009.12 1818
5009.79 1797
5010.46 1818
5011.12 1826
5011.79 1808
5012.46 1866
5013.13 1862
5013.80 1925
5014.47 2095
5015.13 2136
5015.80 2129
5016.47 2216
5017.14 2338
5017.81 2438
5018.48 2560
5019.14 2639
5019.81 2805
5020.48 3036
5021.15 3260
5021.82 3487
5022.49 3701
5023.16 3593
5023.83 3596
5024.50 3491
5025.16 3350
5025.83 3150
5026.50 2842
5027.17 2769
5027.84 2587
5028.51 2442
5029.18 2354
5029.85 2328
5030.52 2254
5031.19 2052
5031.86 2061
5032.53 2015
5033.20 1929
5033.87 1938
5034.54 1881
5035.21 1916
5035.88 1825
5036.54 1947
5037.21 1956
5037.88 1920
5038.55 1953
5039.22 1936
5039.89 1966
5040.56 1959
5041.23 2042
5041.90 2110
5042.58 2128
5043.25 2142
5043.92 2178
5044.59 2170
5045.26 2180
5045.93 2030
5046.60 2011
5047.27 2073
5047.94 1987
5048.61 1957
5049.28 1950
5049.95 1876
5050.62 1729
5051.29 1685
5051.96 1756
5052.63 1743
5053.30 1748
5053.98 1736
5054.65 1630
5055.32 1717
5055.99 1827
5056.66 1868
5057.33 1924
5058.00 1879
5058.67 1954
5059.34 1871
5060.02 1859
5060.69 1837
5061.36 1838
5062.03 1773
5062.70 1773
5063.37 1779
5064.04 1794
5064.72 1775
5065.39 1697
5066.06 1696
5066.73 1720
5067.40 1809
5068.08 1763
5068.75 1677
5069.42 1654
5070.09 1658
5070.76 1608
5071.44 1637
5072.11 1710
5072.78 1686
5073.45 1647
5074.12 1718
5074.80 1711
5075.47 1680
5076.14 1737
5076.81 1779
5077.49 1732
5078.16 1750
5078.83 1804
5079.50 1840
5080.18 1839
5080.85 1790
5081.52 1721
5082.20 1699
5082.87 1748
5083.54 1672
5084.21 1701
5084.89 1661
5085.56 1632
5086.23 1641
5086.91 1683
5087.58 1732
5088.25 1682
5088.93 1724
5089.60 1719
5090.27 1792
5090.95 1815
5091.62 1792
5092.29 1774
5092.97 1779
5093.64 1772
5094.31 1751
5094.99 1677
5095.66 1664
5096.34 1713
5097.01 1714
5097.68 1651
5098.36 1625
5099.03 1745
5099.70 1699
5100.38 1715
5101.05 1747
5101.73 1731
5102.40 1740
5103.08 1761
5103.75 1799
5104.42 1820
5105.10 1741
5105.77 1642
5106.45 1779
5107.12 1742
5107.80 1675
5108.47 1634
5109.15 1647
5109.82 1654
5110.49 1636
5111.17 1606
5111.84 1590
5112.52 1647
5113.19 1638
5113.87 1605
5114.54 1603
5115.22 1537
5115.89 1573
5116.57 1674
5117.24 1665
5117.92 1642
5118.59 1667
5119.27 1651
5119.94 1680
5120.62 1642
5121.30 1663
5121.97 1579
5122.65 1558
5123.32 1551
5124.00 1564
5124.67 1577
5125.35 1540
5126.02 1552
5126.70 1571
5127.38 1609
5128.05 1574
5128.73 1490
5129.40 1543
5130.08 1530
5130.76 1571
5131.43 1582
5132.11 1581
5132.78 1576
5133.46 1647
5134.14 1668
5134.81 1632
5135.49 1539
5136.17 1531
5136.84 1614
5137.52 1661
5138.20 1652
5138.87 1644
5139.55 1745
5140.22 1674
5140.90 1681
5141.58 1663
5142.26 1610
5142.93 1625
5143.61 1572
5144.29 1500
5144.96 1553
5145.64 1457
5146.32 1492
5146.99 1560
5147.67 1491
5148.35 1481
5149.03 1463
5149.70 1487
5150.38 1506
5151.06 1499
5151.73 1469
5152.41 1515
5153.09 1492
5153.77 1538
5154.44 1506
5155.12 1470
5155.80 1469
5156.48 1481
5157.16 1462
5157.83 1470
5158.51 1508
5159.19 1515
5159.87 1453
5160.55 1432
5161.22 1456
5161.90 1435
5162.58 1400
5163.26 1437
5163.94 1444
5164.61 1487
5165.29 1530
5165.97 1523
5166.65 1522
5167.33 1461
5168.01 1467
5168.68 1454
5169.36 1442
5170.04 1516
5170.72 1409
5171.40 1446
5172.08 1367
5172.76 1358
5173.44 1400
5174.11 1416
5174.79 1385
5175.47 1431
5176.15 1387
5176.83 1358
5177.51 1378
5178.19 1456
5178.87 1441
5179.55 1491
5180.23 1519
5180.91 1501
5181.58 1549
5182.26 1433
5182.94 1431
5183.62 1427
5184.30 1423
5184.98 1372
5185.66 1376
5186.34 1415
5187.02 1370
5187.70 1326
5188.38 1354
5189.06 1395
5189.74 1422
5190.42 1407
5191.10 1351
5191.78 1468
5192.46 1384
5193.14 1317
5193.82 1396
5194.50 1406
5195.18 1386
5195.86 1458
5196.54 1408
5197.22 1427
5197.90 1370
5198.58 1371
5199.26 1435
5199.94 1408
5200.63 1503
5201.31 1510
5201.99 1509
5202.67 1512
5203.35 1480
5204.03 1505
5204.71 1503
5205.39 1508
5206.07 1488
5206.75 1584
5207.43 1582
5208.11 1544
5208.80 1564
5209.48 1599
5210.16 1626
5210.84 1604
5211.52 1609
5212.20 1614
5212.88 1622
5213.57 1658
5214.25 1663
5214.93 1613
5215.61 1586
5216.29 1562
5216.97 1645
5217.66 1624
5218.34 1571
5219.02 1553
5219.70 1538
5220.38 1627
5221.06 1626
5221.75 1625
5222.43 1581
5223.11 1502
5223.79 1484
5224.47 1527
5225.16 1530
5225.84 1483
5226.52 1489
5227.20 1462
5227.89 1451
5228.57 1426
5229.25 1471
5229.93 1489
5230.62 1475
5231.30 1430
5231.98 1455
5232.66 1469
5233.35 1560
5234.03 1561
5234.71 1623
5235.40 1594
5236.08 1543
5236.76 1567
5237.44 1623
5238.13 1634
5238.81 1586
5239.49 1640
5240.18 1610
5240.86 1607
5241.54 1600
5242.23 1563
5242.91 1566
5243.59 1503
5244.28 1474
5244.96 1466
5245.64 1461
5246.33 1535
5247.01 1557
5247.70 1521
5248.38 1523
5249.06 1574
5249.75 1514
5250.43 1536
5251.11 1543
5251.80 1476
5252.48 1492
5253.17 1535
5253.85 1466
5254.53 1451
5255.22 1460
5255.90 1453
5256.59 1453
5257.27 1528
5257.96 1543
5258.64 1497
5259.32 1554
5260.01 1579
5260.69 1605
5261.38 1586
5262.06 1613
5262.75 1581
5263.43 1688
5264.12 1717
5264.80 1655
5265.49 1708
5266.17 1707
5266.86 1693
5267.54 1677
5268.23 1631
5268.91 1616
5269.60 1649
5270.28 1643
5270.97 1608
5271.65 1506
5272.34 1579
5273.02 1535
5273.71 1577
5274.39 1632
5275.08 1610
5275.76 1624
5276.45 1691
5277.14 1723
5277.82 1749
5278.51 1784
5279.19 1867
5279.88 1980
5280.56 2092
5281.25 2104
5281.94 2122
5282.62 2051
5283.31 2008
5283.99 1956
5284.68 1952
5285.37 1873
5286.05 1841
5286.74 1810
5287.43 1680
5288.11 1754
5288.80 1804
5289.48 1703
5290.17 1753
5290.86 1750
5291.54 1773
5292.23 1773
5292.92 1770
5293.60 1818
5294.29 1828
5294.98 1839
5295.66 1932
5296.35 2019
5297.04 2163
5297.72 2358
5298.41 2573
5299.10 2655
5299.79 2830
5300.47 3149
5301.16 3179
5301.85 3162
5302.53 3082
5303.22 2989
5303.91 2779
5304.60 2573
5305.28 2338
5305.97 2324
5306.66 2084
5307.35 1890
5308.03 1914
5308.72 1810
5309.41 1744
5310.10 1718
5310.78 1672
5311.47 1783
5312.16 1717
5312.85 1639
5313.54 1644
5314.22 1649
5314.91 1598
5315.60 1636
5316.29 1638
5316.98 1622
5317.66 1667
5318.35 1679
5319.04 1684
5319.73 1676
5320.42 1720
5321.11 1717
5321.80 1650
5322.48 1604
5323.17 1631
5323.86 1568
5324.55 1620
5325.24 1638
5325.93 1687
5326.62 1667
5327.30 1691
5327.99 1739
5328.68 1860
5329.37 1865
5330.06 1813
5330.75 1881
5331.44 1871
5332.13 1954
5332.82 1906
5333.51 1910
5334.20 1899
5334.88 1946
5335.57 1870
5336.26 1836
5336.95 1912
5337.64 1935
5338.33 1972
5339.02 1923
5339.71 1903
5340.40 1944
5341.09 2004
5341.78 2026
5342.47 2091
5343.16 2164
5343.85 2153
5344.54 2289
5345.23 2490
5345.92 2511
5346.61 2734
5347.30 2931
5347.99 3302
5348.68 3452
5349.37 3658
5350.06 4028
5350.75 4131
5351.44 4258
5352.13 4218
5352.82 3863
5353.51 3530
5354.20 3228
5354.90 2969
5355.59 2580
5356.28 2309
5356.97 2139
5357.66 1984
5358.35 1957
5359.04 1833
5359.73 1782
5360.42 1748
5361.11 1688
5361.80 1719
5362.49 1711
5363.19 1646
5363.88 1592
5364.57 1647
5365.26 1653
5365.95 1587
5366.64 1609
5367.33 1682
5368.03 1602
5368.72 1547
5369.41 1610
5370.10 1661
5370.79 1654
5371.48 1543
5372.18 1618
5372.87 1634
5373.56 1590
5374.25 1638
5374.94 1674
5375.63 1671
5376.33 1666
5377.02 1642
5377.71 1670
5378.40 1688
5379.10 1677
5379.79 1757
5380.48 1754
5381.17 1686
5381.86 1631
5382.56 1639
5383.25 1621
5383.94 1688
5384.63 1648
5385.33 1670
5386.02 1693
5386.71 1715
5387.40 1756
5388.10 1834
5388.79 1921
5389.48 1847
5390.18 1794
5390.87 1766
5391.56 1781
5392.26 1793
5392.95 1781
5393.64 1742
5394.33 1676
5395.03 1640
5395.72 1676
5396.41 1652
5397.11 1552
5397.80 1567
5398.49 1622
5399.19 1585
5399.88 1531
5400.58 1527
5401.27 1504
5401.96 1543
5402.66 1590
5403.35 1579
5404.04 1575
5404.74 1512
5405.43 1545
5406.13 1644
5406.82 1654
5407.51 1542
5408.21 1551
5408.90 1583
5409.60 1572
5410.29 1563
5410.98 1543
5411.68 1584
5412.37 1524
5413.07 1516
5413.76 1527
5414.46 1489
5415.15 1515
5415.84 1517
5416.54 1535
5417.23 1506
5417.93 1577
5418.62 1600
5419.32 1570
5420.01 1523
5420.71 1569
5421.40 1552
5422.10 1571
5422.79 1630
5423.49 1610
5424.18 1596
5424.88 1565
5425.57 1463
5426.27 1483
5426.96 1553
5427.66 1524
5428.35 1500
5429.05 1510
5429.74 1484
5430.44 1578
5431.14 1544
5431.83 1443
5432.53 1560
5433.22 1534
5433.92 1596
5434.61 1545
5435.31 1611
5436.01 1657
5436.70 1670
5437.40 1711
5438.09 1669
5438.79 1685
5439.49 1694
5440.18 1768
5440.88 1756
5441.57 1660
5442.27 1670
5442.97 1655
5443.66 1622
5444.36 1746
5445.06 1782
5445.75 1818
5446.45 1880
5447.15 2055
5447.84 2058
5448.54 1984
5449.24 2028
5449.93 1955
5450.63 1920
5451.33 1888
5452.02 1840
5452.72 1758
5453.42 1727
5454.11 1665
5454.81 1623
5455.51 1664
5456.20 1641
5456.90 1654
5457.60 1596
5458.30 1610
5458.99 1678
5459.69 1653
5460.39 1676
5461.09 1740
5461.78 1748
5462.48 1782
5463.18 1792
5463.88 1892
5464.57 1891
5465.27 1906
5465.97 1899
5466.67 1866
5467.36 1766
5468.06 1797
5468.76 1791
5469.46 1807
5470.16 1872
5470.85 1832
5471.55 1792
5472.25 1829
5472.95 1952
5473.65 1904
5474.35 1939
5475.04 1860
5475.74 1979
5476.44 2011
5477.14 2001
5477.84 2018
5478.54 2085
5479.23 2148
5479.93 2116
5480.63 2233
5481.33 2209
5482.03 2171
5482.73 2084
5483.43 1950
5484.13 1953
5484.83 1874
5485.52 1891
5486.22 1938
5486.92 1928
5487.62 1925
5488.32 1847
5489.02 1936
5489.72 2029
5490.42 2009
5491.12 1995
5491.82 1967
5492.52 2010
5493.22 2025
5493.92 2061
5494.62 2091
5495.31 2206
5496.01 2290
5496.71 2303
5497.41 2380
5498.11 2458
5498.81 2667
5499.51 2854
5500.21 3037
5500.91 2998
5501.61 3123
5502.31 3020
5503.01 2769
5503.71 2651
5504.41 2491
5505.11 2389
5505.81 2341
5506.51 2289
5507.22 2293
5507.92 2284
5508.62 2286
5509.32 2300
5510.02 2321
5510.72 2387
5511.42 2510
5512.12 2647
5512.82 2784
5513.52 2857
5514.22 2881
5514.92 3008
5515.62 2833
5516.32 2624
5517.03 2580
5517.73 2527
5518.43 2299
5519.13 2204
5519.83 2216
5520.53 2166
5521.23 2085
5521.93 2146
5522.63 2051
5523.34 2116
5524.04 2008
5524.74 1925
5525.44 1876
5526.14 1792
5526.84 1875
5527.55 1809
5528.25 1799
5528.95 1804
5529.65 1746
5530.35 1799
5531.05 1801
5531.76 1859
5532.46 1884
5533.16 1898
5533.86 1875
5534.56 1907
5535.27 1896
5535.97 1942
5536.67 1947
5537.37 1871
5538.08 1782
5538.78 1850
5539.48 1747
5540.18 1775
5540.89 1785
5541.59 1725
5542.29 1704
5542.99 1758
5543.70 1749
5544.40 1842
5545.10 1940
5545.80 1953
5546.51 1966
5547.21 1983
5547.91 1978
5548.62 1979
5549.32 1883
5550.02 1847
5550.73 1876
5551.43 1855
5552.13 1836
5552.84 1750
5553.54 1695
5554.24 1704
5554.95 1648
5555.65 1689
5556.35 1739
5557.06 1746
5557.76 1676
5558.46 1698
5559.17 1736
5559.87 1800
5560.57 1847
5561.28 1821
5561.98 1755
5562.69 1728
5563.39 1780
5564.09 1685
5564.80 1726
5565.50 1737
5566.21 1679
5566.91 1639
5567.61 1693
5568.32 1681
5569.02 1679
5569.73 1572
5570.43 1588
5571.14 1649
5571.84 1682
5572.54 1673
5573.25 1649
5573.95 1652
5574.66 1750
5575.36 1718
5576.07 1665
5576.77 1742
5577.48 1752
5578.18 1685
5578.89 1719
5579.59 1686
5580.30 1651
5581.00 1668
5581.71 1644
5582.41 1659
5583.12 1624
5583.82 1566
5584.53 1551
5585.23 1572
5585.94 1576
5586.64 1600
5587.35 1577
5588.06 1655
5588.76 1622
5589.47 1634
5590.17 1633
5590.88 1585
5591.58 1600
5592.29 1606
5592.99 1539
5593.70 1543
5594.41 1562
5595.11 1577
5595.82 1628
5596.52 1579
5597.23 1568
5597.94 1539
5598.64 1574
5599.35 1534
5600.06 1490
5600.76 1482
5601.47 1540
5602.17 1499
5602.88 1494
5603.59 1502
5604.29 1517
5605.00 1500
5605.71 1466
5606.41 1521
5607.12 1456
5607.83 1509
5608.53 1506
5609.24 1472
5609.95 1543
5610.65 1482
5611.36 1474
5612.07 1505
5612.78 1516
5613.48 1549
5614.19 1534
5614.90 1460
5615.60 1429
5616.31 1503
5617.02 1521
5617.73 1515
5618.43 1477
5619.14 1336
5619.85 1415
5620.56 1378
5621.26 1416
5621.97 1453
5622.68 1472
5623.39 1465
5624.09 1441
5624.80 1470
5625.51 1458
5626.22 1515
5626.93 1389
5627.63 1433
5628.34 1542
5629.05 1543
5629.76 1507
5630.47 1533
5631.17 1525
5631.88 1601
5632.59 1597
5633.30 1582
5634.01 1626
5634.72 1544
5635.42 1537
5636.13 1569
5636.84 1633
5637.55 1574
5638.26 1558
5638.97 1506
5639.68 1594
5640.39 1591
5641.09 1551
5641.80 1526
5642.51 1559
5643.22 1599
5643.93 1594
5644.64 1601
5645.35 1619
5646.06 1628
5646.77 1592
5647.48 1556
5648.19 1529
5648.89 1609
5649.60 1587
5650.31 1603
5651.02 1624
5651.73 1615
5652.44 1639
5653.15 1620
5653.86 1600
5654.57 1650
5655.28 1732
5655.99 1684
5656.70 1776
5657.41 1839
5658.12 1842
5658.83 1760
5659.54 1759
5660.25 1782
5660.96 1770
5661.67 1748
5662.38 1641
5663.09 1589
5663.80 1626
5664.51 1538
5665.22 1520
5665.93 1567
5666.64 1564
5667.35 1547
5668.06 1561
5668.77 1630
5669.48 1627
5670.19 1582
5670.91 1613
5671.62 1683
5672.33 1692
5673.04 1602
5673.75 1579
5674.46 1657
5675.17 1674
5675.88 1654
5676.59 1661
5677.30 1607
5678.01 1626
5678.73 1658
5679.44 1681
5680.15 1687
5680.86 1664
5681.57 1609
5682.28 1627
5682.99 1686
5683.71 1677
5684.42 1715
5685.13 1682
5685.84 1698
5686.55 1712
5687.26 1654
5687.98 1665
5688.69 1685
5689.40 1666
5690.11 1664
5690.82 1696
5691.54 1765
5692.25 1609
5692.96 1700
5693.67 1726
5694.38 1670
5695.10 1678
5695.81 1626
5696.52 1564
5697.23 1626
5697.95 1606
5698.66 1583
5699.37 1624
5700.08 1622
5700.80 1657
5701.51 1610
5702.22 1678
5702.93 1747
5703.65 1747
5704.36 1663
5705.07 1672
5705.78 1673
5706.50 1718
5707.21 1731
5707.92 1794
5708.64 1659
5709.35 1712
5710.06 1758
5710.78 1635
5711.49 1679
5712.20 1737
5712.92 1719
5713.63 1667
5714.34 1719
5715.06 1750
5715.77 1691
5716.48 1725
5717.20 1748
5717.91 1772
5718.62 1802
5719.34 1913
5720.05 1933
5720.77 1896
5721.48 2002
5722.19 2105
5722.91 2230
5723.62 2347
5724.33 2604
5725.05 2833
5725.76 3239
5726.48 3580
5727.19 3790
5727.91 4091
5728.62 4189
5729.33 4056
5730.05 3809
5730.76 3623
5731.48 3504
5732.19 3032
5732.91 2798
5733.62 2614
5734.34 2387
5735.05 2226
5735.77 2099
5736.48 2083
5737.20 2084
5737.91 2044
5738.63 2057
5739.34 2046
5740.06 2059
5740.77 1995
5741.49 2004
5742.20 2005
5742.92 2079
5743.63 2062
5744.35 2006
5745.06 2071
5745.78 2126
5746.49 2085
5747.21 2115
5747.92 2134
5748.64 2185
5749.35 2323
5750.07 2339
5750.79 2515
5751.50 2733
5752.22 2999
5752.93 3209
5753.65 3369
5754.36 3462
5755.08 3460
5755.80 3229
5756.51 3256
5757.23 3195
5757.95 3068
5758.66 3023
5759.38 2939
5760.09 2870
5760.81 2881
5761.53 2948
5762.24 3007
5762.96 3140
5763.68 3180
5764.39 3226
5765.11 3267
5765.83 3229
5766.54 3180
5767.26 3035
5767.98 2889
5768.69 2760
5769.41 2648
5770.13 2600
5770.84 2591
5771.56 2572
5772.28 2514
5772.99 2506
5773.71 2527
5774.43 2504
5775.15 2527
5775.86 2670
5776.58 2642
5777.30 2674
5778.01 2833
5778.73 2911
5779.45 2945
5780.17 2985
5780.88 2946
5781.60 2921
5782.32 3061
5783.04 3042
5783.76 2954
5784.47 2911
5785.19 2936
5785.91 3023
5786.63 3026
5787.34 3180
5788.06 3198
5788.78 3253
5789.50 3319
5790.22 3282
5790.94 3489
5791.65 3537
5792.37 3680
5793.09 3841
5793.81 4142
5794.53 4293
5795.25 4381
5795.96 4370
5796.68 4625
5797.40 5044
5798.12 5641
5798.84 6634
5799.56 8020
5800.28 10014
5800.99 11770
5801.71 13343
5802.43 14278
5803.15 14452
5803.87 13550
5804.59 12036
5805.31 10119
5806.03 8360
5806.75 7020
5807.47 6011
5808.18 5526
5808.90 5032
5809.62 4829
5810.34 4749
5811.06 4536
5811.78 4633
5812.50 4650
5813.22 4609
5813.94 4593
5814.66 4690
5815.38 4816
5816.10 5103
5816.82 5113
5817.54 4885
5818.26 4734
5818.98 4619
5819.70 4555
5820.42 4242
5821.14 4099
5821.86 3998
5822.58 3942
5823.30 3691
5824.02 3611
5824.74 3504
5825.46 3408
5826.18 3183
5826.90 3108
5827.62 3040
5828.34 3070
5829.06 2987
5829.78 3002
5830.50 2900
5831.22 2831
5831.95 2868
5832.67 2776
5833.39 2719
5834.11 2785
5834.83 2741
5835.55 2712
5836.27 2605
5836.99 2597
5837.71 2587
5838.43 2620
5839.15 2611
5839.88 2673
5840.60 2569
5841.32 2517
5842.04 2471
5842.76 2554
5843.48 2462
5844.20 2361
5844.93 2383
5845.65 2416
5846.37 2401
5847.09 2324
5847.81 2313
5848.53 2303
5849.26 2303
5849.98 2249
5850.70 2251
5851.42 2285
5852.14 2321
5852.87 2269
5853.59 2328
5854.31 2262
5855.03 2251
5855.75 2221
5856.48 2165
5857.20 2152
5857.92 2104
5858.64 2122
5859.37 2085
5860.09 2053
5860.81 2179
5861.53 2184
5862.26 2105
5862.98 2133
5863.70 2094
5864.42 2162
5865.15 2128
5865.87 2038
5866.59 2082
5867.31 2103
5868.04 2048
5868.76 2021
5869.48 2012
5870.21 2073
5870.93 2100
5871.65 2138
5872.38 2202
5873.10 2219
5873.82 2191
5874.55 2235
5875.27 2238
5875.99 2191
5876.72 2151
5877.44 2133
5878.16 2175
5878.89 2111
5879.61 2079
5880.33 2064
5881.06 2101
5881.78 2107
5882.51 2026
5883.23 2086
5883.95 2066
5884.68 2063
5885.40 2047
5886.13 2136
5886.85 2138
5887.57 2096
5888.30 2044
5889.02 2051
5889.75 2015
5890.47 1927
5891.20 1920
5891.92 1965
5892.64 1952
5893.37 1983
5894.09 1995
5894.82 2006
5895.54 2012
5896.27 1975
5896.99 1975
5897.72 1971
5898.44 1979
5899.17 1981
5899.89 1967
5900.62 1979
5901.34 1972
5902.07 2013
5902.79 2025
5903.52 1965
5904.24 1973
5904.97 1951
5905.69 1987
5906.42 2004
5907.14 2009
5907.87 1920
5908.59 1999
5909.32 2002
5910.04 2005
5910.77 2059
5911.50 1973
5912.22 1959
5912.95 2022
5913.67 1951
5914.40 1976
5915.12 1991
5915.85 1965
5916.58 1920
5917.30 2018
5918.03 1973
5918.75 2013
5919.48 2029
5920.21 1989
5920.93 2053
5921.66 1999
5922.39 2041
5923.11 2076
5923.84 2088
5924.56 2103
5925.29 2140
5926.02 2079
5926.74 2160
5927.47 2168
5928.20 2091
5928.92 2135
5929.65 2223
5930.38 2184
5931.10 2167
5931.83 2273
5932.56 2343
5933.28 2365
5934.01 2466
5934.74 2613
5935.47 2703
5936.19 2710
5936.92 2830
5937.65 2932
5938.37 2808
5939.10 2808
5939.83 2743
5940.56 2811
5941.28 2660
5942.01 2638
5942.74 2639
5943.47 2623
5944.19 2632
5944.92 2591
5945.65 2521
5946.38 2576
5947.11 2579
5947.83 2604
5948.56 2621
5949.29 2724
5950.02 2785
5950.74 2761
5951.47 2795
5952.20 2770
5952.93 2813
5953.66 2860
5954.39 2898
5955.11 2862
5955.84 2874
5956.57 2835
5957.30 2850
5958.03 2850
5958.76 2918
5959.48 2911
5960.21 2899
5960.94 2947
5961.67 2986
5962.40 3044
5963.13 3068
5963.86 3057
5964.59 3302
5965.31 3379
5966.04 3463
5966.77 3525
5967.50 3517
5968.23 3671
5968.96 3653
5969.69 3726
5970.42 3778
5971.15 3714
5971.88 3723
5972.61 3611
5973.34 3589
5974.06 3585
5974.79 3576
5975.52 3606
5976.25 3667
5976.98 3656
5977.71 3723
5978.44 3867
5979.17 3912
5979.90 4128
5980.63 4145
5981.36 4151
5982.09 4310
5982.82 4362
5983.55 4283
5984.28 4590
5985.01 4575
5985.74 4476
5986.47 4551
5987.20 4451
5987.93 4503
5988.66 4445
5989.39 4503
5990.12 4443
5990.85 4330
5991.58 4396
5992.32 4543
5993.05 4575
5993.78 4705
5994.51 4772
5995.24 4766
5995.97 4782
5996.70 4750
5997.43 4895
5998.16 4830
5998.89 4829
5999.62 4675
6000.35 4764
6001.09 4666
6001.82 4570
6002.55 4575
6003.28 4486
6004.01 4412
6004.74 4533
6005.47 4604
6006.20 4757
6006.94 5118
6007.67 5511
6008.40 6112
6009.13 7018
6009.86 8093
6010.59 9136
6011.33 10271
6012.06 11311
6012.79 12098
6013.52 12572
6014.25 12517
6014.98 12175
6015.72 11373
6016.45 10417
6017.18 9231
6017.91 8094
6018.64 6939
6019.38 5997
6020.11 5274
6020.84 4774
6021.57 4228
6022.31 3940
6023.04 3734
6023.77 3631
6024.50 3371
6025.24 3350
6025.97 3274
6026.70 3276
6027.43 3212
6028.17 3124
6028.90 3129
6029.63 2961
6030.37 2934
6031.10 2933
6031.83 2856
6032.56 2724
6033.30 2707
6034.03 2743
6034.76 2725
6035.50 2738
6036.23 2819
6036.96 2790
6037.70 2892
6038.43 2862
6039.16 2861
6039.90 2908
6040.63 2921
6041.36 3094
6042.10 3026
6042.83 3010
6043.56 2972
6044.30 3054
6045.03 3120
6045.77 3119
6046.50 3182
6047.23 3255
6047.97 3253
6048.70 3287
6049.44 3364
6050.17 3452
6050.90 3466
6051.64 3528
6052.37 3596
6053.11 3582
6053.84 3603
6054.57 3589
6055.31 3607
6056.04 3549
6056.78 3452
6057.51 3404
6058.25 3261
6058.98 3351
6059.72 3363
6060.45 3313
6061.19 3261
6061.92 3220
6062.66 3284
6063.39 3297
6064.13 3195
6064.86 3208
6065.60 3073
6066.33 3244
6067.07 3169
6067.80 3118
6068.54 3032
6069.27 3014
6070.01 2997
6070.74 2952
6071.48 2874
6072.21 2916
6072.95 2854
6073.68 2823
6074.42 2722
6075.15 2756
6075.89 2782
6076.63 2666
6077.36 2746
6078.10 2693
6078.83 2658
6079.57 2717
6080.30 2715
6081.04 2665
6081.78 2700
6082.51 2607
6083.25 2569
6083.98 2538
6084.72 2559
6085.46 2559
6086.19 2484
6086.93 2504
6087.67 2476
6088.40 2516
6089.14 2549
6089.88 2463
6090.61 2494
6091.35 2532
6092.09 2396
6092.82 2422
6093.56 2368
6094.30 2386
6095.03 2324
6095.77 2423
6096.51 2344
6097.24 2407
6097.98 2381
6098.72 2289
6099.45 2292
6100.19 2374
6100.93 2305
6101.67 2306
6102.40 2348
6103.14 2307
6103.88 2342
6104.61 2231
6105.35 2297
6106.09 2299
6106.83 2351
6107.56 2352
6108.30 2294
6109.04 2416
6109.78 2508
6110.51 2529
6111.25 2507
6111.99 2539
6112.73 2519
6113.47 2552
6114.20 2452
6114.94 2492
6115.68 2502
6116.42 2516
6117.16 2518
6117.89 2475
6118.63 2491
6119.37 2455
6120.11 2452
6120.85 2547
6121.59 2564
6122.32 2521
6123.06 2540
6123.80 2583
6124.54 2578
6125.28 2521
6126.02 2570
6126.76 2589
6127.49 2569
6128.23 2494
6128.97 2550
6129.71 2681
6130.45 2689
6131.19 2682
6131.93 2618
6132.67 2685
6133.41 2683
6134.15 2694
6134.88 2728
6135.62 2766
6136.36 2872
6137.10 2896
6137.84 2867
6138.58 2832
6139.32 2919
6140.06 2880
6140.80 2850
6141.54 2898
6142.28 2863
6143.02 2843
6143.76 2852
6144.50 2839
6145.24 2827
6145.98 2789
6146.72 2770
6147.46 2821
6148.20 2893
6148.94 2872
6149.68 2967
6150.42 2986
6151.16 2980
6151.90 3001
6152.64 3072
6153.38 3044
6154.12 2999
6154.86 3139
6155.60 3134
6156.34 3127
6157.08 3156
6157.82 3136
6158.56 3225
6159.30 3271
6160.04 3301
6160.78 3424
6161.52 3514
6162.27 3785
6163.01 3842
6163.75 3955
6164.49 4269
6165.23 4535
6165.97 4682
6166.71 4799
6167.45 4886
6168.19 4943
6168.94 4915
6169.68 4920
6170.42 4706
6171.16 4621
6171.90 4602
6172.64 4456
6173.38 4394
6174.13 4323
6174.87 4242
6175.61 4180
6176.35 4290
6177.09 4306
6177.83 4203
6178.58 4226
6179.32 4265
6180.06 4288
6180.80 4276
6181.54 4382
6182.28 4492
6183.03 4541
6183.77 4447
6184.51 4568
6185.25 4622
6186.00 4650
6186.74 4616
6187.48 4653
6188.22 4739
6188.97 4902
6189.71 4929
6190.45 5074
6191.19 5242
6191.94 5416
6192.68 5451
6193.42 5661
6194.16 5726
6194.91 5717
6195.65 5751
6196.39 5667
6197.13 5606
6197.88 5625
6198.62 5442
6199.36 5426
6200.11 5464
6200.85 5661
6201.59 6006
6202.34 6338
6203.08 6851
6203.82 7771
6204.57 9040
6205.31 11048
6206.05 13462
6206.80 16307
6207.54 19368
6208.28 22276
6209.03 24142
6209.77 24284
6210.52 23707
6211.26 21955
6212.00 19352
6212.75 17010
6213.49 14309
6214.23 11766
6214.98 9643
6215.72 8106
6216.47 6873
6217.21 5916
6217.95 5264
6218.70 4841
6219.44 4580
6220.19 4420
6220.93 4340
6221.68 4273
6222.42 4400
6223.17 4333
6223.91 4349
6224.65 4399
6225.40 4436
6226.14 4197
6226.89 3974
6227.63 3660
6228.38 3528
6229.12 3341
6229.87 3026
6230.61 2934
6231.36 2891
6232.10 2948
6232.85 2880
6233.59 2873
6234.34 2944
6235.08 2986
6235.83 3085
6236.57 3096
6237.32 3147
6238.06 3194
6238.81 3123
6239.56 3188
6240.30 3215
6241.05 3301
6241.79 3267
6242.54 3310
6243.28 3419
6244.03 3540
6244.77 3526
6245.52 3686
6246.27 3709
6247.01 3853
6247.76 3884
6248.50 3975
6249.25 3934
6250.00 3986
6250.74 3988
6251.49 3978
6252.23 3894
6252.98 3827
6253.73 3870
6254.47 3844
6255.22 3778
6255.97 3716
6256.71 3751
6257.46 3722
6258.21 3697
6258.95 3758
6259.70 3666
6260.45 3616
6261.19 3589
6261.94 3609
6262.69 3554
6263.43 3492
6264.18 3401
6264.93 3344
6265.67 3410
6266.42 3388
6267.17 3397
6267.92 3513
6268.66 3539
6269.41 3595
6270.16 3679
6270.90 3668
6271.65 3808
6272.40 3882
6273.15 3934
6273.89 4123
6274.64 4287
6275.39 4302
6276.14 4421
6276.89 4667
6277.63 4543
6278.38 4411
6279.13 4330
6279.88 4190
6280.62 3930
6281.37 3805
6282.12 3597
6282.87 3357
6283.62 3266
6284.36 3263
6285.11 3246
6285.86 3226
6286.61 3329
6287.36 3313
6288.11 3407
6288.85 3545
6289.60 3738
6290.35 3730
6291.10 3564
6291.85 3605
6292.60 3507
6293.35 3443
6294.09 3329
6294.84 3118
6295.59 3030
6296.34 2945
6297.09 2766
6297.84 2773
6298.59 2770
6299.34 2729
6300.09 2764
6300.83 2882
6301.58 2881
6302.33 2859
6303.08 2856
6303.83 2841
6304.58 2857
6305.33 2839
6306.08 2817
6306.83 2794
6307.58 2786
6308.33 2813
6309.08 2656
6309.83 2657
6310.58 2755
6311.33 2741
6312.08 2821
6312.83 2763
6313.58 2837
6314.33 2896
6315.08 2932
6315.83 3003
6316.58 3098
6317.33 3137
6318.08 3033
6318.83 3044
6319.58 3013
6320.33 2878
6321.08 2746
6321.83 2635
6322.58 2586
6323.33 2415
6324.08 2460
6324.83 2454
6325.58 2320
6326.33 2383
6327.08 2319
6327.83 2302
6328.58 2363
6329.33 2307
6330.08 2295
6330.84 2307
6331.59 2259
6332.34 2283
6333.09 2253
6333.84 2307
6334.59 2259
6335.34 2286
6336.09 2284
6336.84 2277
6337.60 2285
6338.35 2280
6339.10 2227
6339.85 2223
6340.60 2258
6341.35 2260
6342.10 2287
6342.86 2220
6343.61 2283
6344.36 2278
6345.11 2205
6345.86 2208
6346.61 2225
6347.37 2272
6348.12 2256
6348.87 2264
6349.62 2399
6350.37 2404
6351.13 2377
6351.88 2443
6352.63 2444
6353.38 2539
6354.14 2470
6354.89 2450
6355.64 2433
6356.39 2476
6357.14 2396
6357.90 2408
6358.65 2399
6359.40 2272
6360.16 2228
6360.91 2291
6361.66 2288
6362.41 2222
6363.17 2200
6363.92 2214
6364.67 2235
6365.42 2256
6366.18 2245
6366.93 2255
6367.68 2185
6368.44 2234
6369.19 2164
6369.94 2183
6370.70 2145
6371.45 2139
6372.20 2158
6372.96 2233
6373.71 2153
6374.46 2090
6375.22 2129
6375.97 2136
6376.72 2177
6377.48 2166
6378.23 2191
6378.99 2186
6379.74 2137
6380.49 2255
6381.25 2204
6382.00 2177
6382.75 2134
6383.51 2155
6384.26 2140
6385.02 2105
6385.77 2114
6386.53 2055
6387.28 2006
6388.03 1998
6388.79 1968
6389.54 1989
6390.30 2069
6391.05 2021
6391.81 1938
6392.56 1958
6393.31 2045
6394.07 2032
6394.82 2009
6395.58 2007
6396.33 2012
6397.09 1989
6397.84 2033
6398.60 2050
6399.35 2029
6400.11 2017
6400.86 1975
6401.62 1977
6402.37 1993
6403.13 1998
6403.88 2039
6404.64 2028
6405.39 2076
6406.15 2145
6406.90 2045
6407.66 2078
6408.42 2094
6409.17 2112
6409.93 2211
6410.68 2191
6411.44 2239
6412.19 2123
6412.95 2114
6413.71 2072
6414.46 2144
6415.22 2146
6415.97 2153
6416.73 2211
6417.48 2242
6418.24 2174
6419.00 2116
6419.75 2149
6420.51 2152
6421.27 2138
6422.02 2178
6422.78 2161
6423.53 2079
6424.29 2154
6425.05 2142
6425.80 2121
6426.56 2115
6427.32 2083
6428.07 2141
6428.83 2180
6429.59 2144
6430.34 2161
6431.10 2240
6431.86 2280
6432.61 2223
6433.37 2225
6434.13 2258
6434.89 2316
6435.64 2365
6436.40 2484
6437.16 2418
6437.91 2507
6438.67 2692
6439.43 2696
6440.19 2812
6440.94 2820
6441.70 2831
6442.46 2798
6443.22 2649
6443.97 2640
6444.73 2564
6445.49 2532
6446.25 2438
6447.00 2330
6447.76 2335
6448.52 2333
6449.28 2264
6450.04 2359
6450.79 2376
6451.55 2382
6452.31 2340
6453.07 2318
6453.83 2383
6454.58 2396
6455.34 2355
6456.10 2384
6456.86 2357
6457.62 2353
6458.38 2444
6459.13 2483
6459.89 2485
6460.65 2554
6461.41 2500
6462.17 2480
6462.93 2442
6463.69 2505
6464.44 2481
6465.20 2607
6465.96 2655
6466.72 2756
6467.48 2748
6468.24 2779
6469.00 2854
6469.76 2702
6470.52 2806
6471.28 2819
6472.03 2780
6472.79 2827
6473.55 2849
6474.31 2877
6475.07 2894
6475.83 2911
6476.59 2902
6477.35 2942
6478.11 2937
6478.87 2963
6479.63 2965
6480.39 2970
6481.15 3059
6481.91 3061
6482.67 3090
6483.43 3145
6484.19 3252
6484.95 3353
6485.71 3338
6486.47 3317
6487.23 3397
6487.99 3466
6488.75 3502
6489.51 3471
6490.27 3569
6491.03 3820
6491.79 3791
6492.55 3918
6493.31 4050
6494.07 4105
6494.83 4172
6495.59 4369
6496.35 4316
6497.11 4209
6497.87 4273
6498.64 4318
6499.40 4245
6500.16 4289
6500.92 4303
6501.68 4283
6502.44 4352
6503.20 4376
6503.96 4438
6504.72 4628
6505.48 4747
6506.25 4840
6507.01 4960
6507.77 5218
6508.53 5567
6509.29 5907
6510.05 6416
6510.81 6805
6511.57 7338
6512.34 7761
6513.10 8034
6513.86 7644
6514.62 7597
6515.38 7247
6516.15 6860
6516.91 6487
6517.67 6171
6518.43 6055
6519.19 5858
6519.95 5847
6520.72 5896
6521.48 5947
6522.24 6172
6523.00 6469
6523.77 6678
6524.53 7214
6525.29 7711
6526.05 8314
6526.81 8964
6527.58 9251
6528.34 9331
6529.10 9196
6529.86 8735
6530.63 8596
6531.39 8459
6532.15 8739
6532.92 9320
6533.68 10258
6534.44 11941
6535.20 13502
6535.97 14936
6536.73 15341
6537.49 15290
6538.26 14424
6539.02 13168
6539.78 11493
6540.55 10074
6541.31 8591
6542.07 7321
6542.84 6399
6543.60 5658
6544.36 5100
6545.13 4838
6545.89 4578
6546.65 4405
6547.42 4261
6548.18 4180
6548.94 4085
6549.71 4015
6550.47 4060
6551.24 4029
6552.00 4117
6552.76 4049
6553.53 4038
6554.29 4041
6555.06 3919
6555.82 3958
6556.58 3768
6557.35 3858
6558.11 3833
6558.88 3966
6559.64 4076
6560.41 4202
6561.17 4183
6561.93 4310
6562.70 4320
6563.46 4419
6564.23 4495
6564.99 4523
6565.76 4621
6566.52 4645
6567.29 4515
6568.05 4510
6568.82 4507
6569.58 4496
6570.35 4634
6571.11 4791
6571.88 4884
6572.64 5006
6573.41 5110
6574.17 5326
6574.94 5339
6575.70 5385
6576.47 5354
6577.23 5395
6578.00 5345
6578.76 5166
6579.53 5200
6580.29 5198
6581.06 5031
6581.83 5113
6582.59 4936
6583.36 4944
6584.12 4980
6584.89 4834
6585.65 4999
6586.42 5134
6587.19 5257
6587.95 5416
6588.72 5597
6589.48 5831
6590.25 6101
6591.02 6505
6591.78 7055
6592.55 7595
6593.32 8016
6594.08 8768
6594.85 9098
6595.61 8865
6596.38 8627
6597.15 8323
6597.91 7915
6598.68 7389
6599.45 6919
6600.21 6519
6600.98 6181
6601.75 5695
6602.51 5493
6603.28 5279
6604.05 5040
6604.82 4877
6605.58 4799
6606.35 4709
6607.12 4738
6607.88 4695
6608.65 4846
6609.42 4814
6610.19 4882
6610.95 4896
6611.72 4812
6612.49 4915
6613.25 4808
6614.02 4677
6614.79 4653
6615.56 4604
6616.32 4688
6617.09 4750
6617.86 4692
6618.63 4648
6619.40 4718
6620.16 4736
6620.93 4750
6621.70 4773
6622.47 4659
6623.24 4598
6624.00 4471
6624.77 4509
6625.54 4502
6626.31 4638
6627.08 4623
6627.84 4718
6628.61 4896
6629.38 5198
6630.15 5640
6630.92 6304
6631.69 7176
6632.46 8270
6633.22 9381
6633.99 10392
6634.76 10913
6635.53 11165
6636.30 10646
6637.07 9946
6637.84 9071
6638.61 7974
6639.37 7020
6640.14 6051
6640.91 5403
6641.68 4803
6642.45 4472
6643.22 4168
6643.99 3858
6644.76 3802
6645.53 3701
6646.30 3642
6647.07 3587
6647.84 3624
6648.61 3586
6649.37 3554
6650.14 3563
6650.91 3635
6651.68 3638
6652.45 3553
6653.22 3500
6653.99 3365
6654.76 3341
6655.53 3321
6656.30 3248
6657.07 3240
6657.84 3197
6658.61 3190
6659.38 3188
6660.15 3123
6660.92 3272
6661.69 3234
6662.46 3226
6663.23 3335
6664.00 3344
6664.77 3327
6665.55 3215
6666.32 3232
6667.09 3251
6667.86 3205
6668.63 3219
6669.40 3286
6670.17 3435
6670.94 3456
6671.71 3441
6672.48 3447
6673.25 3357
6674.02 3372
6674.79 3555
6675.57 3370
6676.34 3390
6677.11 3346
6677.88 3331
6678.65 3233
6679.42 3322
6680.19 3287
6680.96 3384
6681.74 3571
6682.51 3608
6683.28 3816
6684.05 4047
6684.82 4150
6685.59 4347
6686.37 4547
6687.14 4507
6687.91 4302
6688.68 4166
6689.45 3915
6690.22 3763
6691.00 3630
6691.77 3283
6692.54 3186
6693.31 3125
6694.08 3084
6694.86 2989
6695.63 3051
6696.40 2993
6697.17 2959
6697.95 2982
6698.72 2939
6699.49 2998
6700.26 2984
6701.04 2945
6701.81 2956
6702.58 2932
6703.35 2874
6704.13 2786
6704.90 2779
6705.67 2763
6706.44 2730
6707.22 2735
6707.99 2789
6708.76 2718
6709.54 2610
6710.31 2601
6711.08 2666
6711.86 2699
6712.63 2727
6713.40 2737
6714.17 2723
6714.95 2656
6715.72 2600
6716.50 2560
6717.27 2535
6718.04 2461
6718.82 2490
6719.59 2440
6720.36 2487
6721.14 2426
6721.91 2370
6722.68 2425
6723.46 2471
6724.23 2412
6725.01 2377
6725.78 2421
6726.55 2394
6727.33 2368
6728.10 2310
6728.88 2310
6729.65 2272
6730.42 2317
6731.20 2280
6731.97 2310
6732.75 2334
6733.52 2349
6734.30 2330
6735.07 2385
6735.84 2401
6736.62 2424
6737.39 2436
6738.17 2413
6738.94 2455
6739.72 2377
6740.49 2506
6741.27 2462
6742.04 2385
6742.82 2383
6743.59 2407
6744.37 2393
6745.14 2401
6745.92 2484
6746.69 2472
6747.47 2544
6748.24 2508
6749.02 2617
6749.79 2636
6750.57 2643
6751.34 2661
6752.12 2678
6752.90 2679
6753.67 2752
6754.45 2612
6755.22 2483
6756.00 2520
6756.77 2420
6757.55 2321
6758.33 2319
6759.10 2354
6759.88 2294
6760.65 2322
6761.43 2217
6762.20 2332
6762.98 2299
6763.76 2257
6764.53 2259
6765.31 2286
6766.09 2225
6766.86 2186
6767.64 2214
6768.41 2194
6769.19 2234
6769.97 2239
6770.74 2248
6771.52 2286
6772.30 2304
6773.07 2257
6773.85 2211
6774.63 2263
6775.40 2396
6776.18 2349
6776.96 2350
6777.74 2360
6778.51 2460
6779.29 2349
6780.07 2323
6780.84 2433
6781.62 2403
6782.40 2367
6783.17 2336
6783.95 2328
6784.73 2338
6785.51 2443
6786.28 2346
6787.06 2386
6787.84 2279
6788.62 2259
6789.39 2258
6790.17 2209
6790.95 2190
6791.73 2160
6792.51 2199
6793.28 2123
6794.06 2126
6794.84 2203
6795.62 2285
6796.39 2387
6797.17 2412
6797.95 2572
6798.73 2686
6799.51 2710
6800.29 2788
6801.06 2778
6801.84 2680
6802.62 2618
6803.40 2577
6804.18 2530
6804.96 2409
6805.73 2361
6806.51 2335
6807.29 2265
6808.07 2111
6808.85 2094
6809.63 2148
6810.41 2144
6811.18 2136
6811.96 2157
6812.74 2142
6813.52 2215
6814.30 2243
6815.08 2251
6815.86 2154
6816.64 2182
6817.42 2321
6818.20 2303
6818.98 2286
6819.76 2349
6820.53 2387
6821.31 2354
6822.09 2341
6822.87 2190
6823.65 2276
6824.43 2267
6825.21 2245
6825.99 2276
6826.77 2323
6827.55 2236
6828.33 2183
6829.11 2228
6829.89 2266
6830.67 2220
6831.45 2288
6832.23 2261
6833.01 2288
6833.79 2225
6834.57 2164
6835.35 2143
6836.13 2225
6836.91 2165
6837.69 2095
6838.47 2082
6839.25 2107
6840.03 2211
6840.81 2132
6841.59 2170
6842.37 2136
6843.16 2164
6843.94 2194
6844.72 2190
6845.50 2431
6846.28 2519
6847.06 2748
6847.84 3195
6848.62 3707
6849.40 4182
6850.18 4592
6850.96 4874
6851.75 5043
6852.53 4851
6853.31 4643
6854.09 4152
6854.87 3741
6855.65 3464
6856.43 3246
6857.22 3062
6858.00 2969
6858.78 3010
6859.56 2905
6860.34 2721
6861.12 2604
6861.90 2579
6862.69 2483
6863.47 2444
6864.25 2413
6865.03 2444
6865.81 2442
6866.60 2363
6867.38 2321
6868.16 2273
6868.94 2296
6869.72 2252
6870.51 2289
6871.29 2202
6872.07 2215
6872.85 2193
6873.64 2144
6874.42 2114
6875.20 2088
6875.98 2054
6876.77 2053
6877.55 2161
6878.33 2142
6879.11 2163
6879.90 2224
6880.68 2260
6881.46 2253
6882.25 2281
6883.03 2291
6883.81 2311
6884.59 2354
6885.38 2433
6886.16 2442
6886.94 2469
6887.73 2490
6888.51 2533
6889.29 2547
6890.08 2541
6890.86 2449
6891.64 2391
6892.43 2418
6893.21 2387
6893.99 2414
6894.78 2398
6895.56 2396
6896.35 2475
6897.13 2497
6897.91 2517
6898.70 2508
6899.48 2535
6900.26 2645
6901.05 2618
6901.83 2700
6902.62 2682
6903.40 2635
6904.18 2614
6904.97 2569
6905.75 2577
6906.54 2629
6907.32 2684
6908.11 2705
6908.89 2621
6909.67 2661
6910.46 2610
6911.24 2566
6912.03 2535
6912.81 2492
6913.60 2376
6914.38 2422
6915.17 2505
6915.95 2496
6916.74 2392
6917.52 2481
6918.31 2534
6919.09 2472
6919.88 2569
6920.66 2602
6921.45 2546
6922.23 2560
6923.02 2535
6923.80 2498
6924.59 2509
6925.37 2603
6926.16 2599
6926.94 2545
6927.73 2601
6928.51 2583
6929.30 2476
6930.09 2571
6930.87 2600
6931.66 2624
6932.44 2625
6933.23 2674
6934.01 2620
6934.80 2638
6935.59 2689
6936.37 2706
6937.16 2668
6937.94 2691
6938.73 2846
6939.52 2892
6940.30 2944
6941.09 3094
6941.88 3190
6942.66 3281
6943.45 3352
6944.23 3407
6945.02 3322
6945.81 3398
6946.59 3479
6947.38 3417
6948.17 3369
6948.95 3419
6949.74 3410
6950.53 3329
6951.31 3288
6952.10 3328
6952.89 3322
6953.67 3290
6954.46 3391
6955.25 3493
6956.04 3626
6956.82 3693
6957.61 3713
6958.40 3721
6959.18 3709
6959.97 3739
6960.76 3744
6961.55 3796
6962.33 3682
6963.12 3708
6963.91 3760
6964.70 3836
6965.48 3899
6966.27 4010
6967.06 4011
6967.85 4093
6968.63 4270
6969.42 4420
6970.21 4403
6971.00 4353
6971.79 4408
6972.57 4435
6973.36 4432
6974.15 4519
6974.94 4664
6975.73 4858
6976.52 5167
6977.30 5369
6978.09 5514
6978.88 5890
6979.67 6202
6980.46 6517
6981.25 7063
6982.03 7868
6982.82 8997
6983.61 9994
6984.40 11174
6985.19 11923
6985.98 12385
6986.77 12297
6987.55 11782
6988.34 10781
6989.13 9611
6989.92 8401
6990.71 7393
6991.50 6535
6992.29 6055
6993.08 5722
6993.87 5642
6994.66 5807
6995.45 6008
6996.24 6818
6997.02 7725
6997.81 8898
6998.60 9739
6999.39 10311
7000.18 10881
7000.97 10633
7001.76 10088
7002.55 9119
7003.34 8105
7004.13 7013
7004.92 6047
7005.71 5228
7006.50 4628
7007.29 4076
7008.08 3629
7008.87 3373
7009.66 3417
7010.45 3357
7011.24 3317
7012.03 3241
7012.82 3307
7013.61 3295
7014.40 3168
7015.19 3250
7015.98 3203
7016.77 3117
7017.56 2996
7018.35 2902
7019.15 2901
7019.94 2904
7020.73 2865
7021.52 2793
7022.31 2811
7023.10 2812
7023.89 2843
7024.68 2984
7025.47 3000
7026.26 3044
7027.05 2997
7027.85 3011
7028.64 2944
7029.43 2857
7030.22 2857
7031.01 2772
7031.80 2769
7032.59 2744
7033.38 2725
7034.18 2736
7034.97 2768
7035.76 2857
7036.55 2862
7037.34 2955
7038.13 2905
7038.93 2923
7039.72 2994
7040.51 3024
7041.30 3010
7042.09 2989
7042.89 2958
7043.68 2875
7044.47 3029
7045.26 2987
7046.05 2981
7046.85 2972
7047.64 3078
7048.43 3169
7049.22 3166
7050.01 3328
7050.81 3334
7051.60 3356
7052.39 3288
7053.18 3153
7053.98 2953
7054.77 2915
7055.56 2855
7056.36 2754
7057.15 2628
7057.94 2680
7058.73 2631
7059.53 2646
7060.32 2744
7061.11 2726
7061.91 2661
7062.70 2611
7063.49 2667
7064.29 2668
7065.08 2754
7065.87 2643
7066.66 2636
7067.46 2629
7068.25 2611
7069.04 2583
7069.84 2664
7070.63 2607
7071.43 2606
7072.22 2618
7073.01 2525
7073.81 2510
7074.60 2516
7075.39 2499
7076.19 2473
7076.98 2447
7077.78 2469
7078.57 2389
7079.36 2367
7080.16 2451
7080.95 2402
7081.75 2420
7082.54 2369
7083.33 2407
7084.13 2368
7084.92 2397
7085.72 2461
7086.51 2513
7087.31 2516
7088.10 2725
7088.90 2844
7089.69 2969
7090.48 3083
7091.28 3162
7092.07 3222
7092.87 3295
7093.66 3246
7094.46 2989
7095.25 2831
7096.05 2710
7096.84 2567
7097.64 2473
7098.43 2469
7099.23 2353
7100.02 2343
7100.82 2341
7101.61 2325
7102.41 2439
7103.20 2374
7104.00 2319
7104.80 2350
7105.59 2372
7106.39 2183
7107.18 2183
7107.98 2062
7108.77 1995
7109.57 2021
7110.36 2007
7111.16 2008
7111.96 1904
7112.75 1868
7113.55 1909
7114.34 1903
7115.14 1947
7115.94 2048
7116.73 1978
7117.53 2055
7118.32 2026
7119.12 2041
7119.92 2105
7120.71 2081
7121.51 1920
7122.31 1920
7123.10 1911
7123.90 1994
7124.70 1930
7125.49 1955
7126.29 1900
7127.09 1947
7127.88 1977
7128.68 1934
7129.48 1987
7130.27 2013
7131.07 2003
7131.87 2020
7132.66 1981
7133.46 1973
7134.26 1964
7135.06 1936
7135.85 2031
7136.65 1979
7137.45 1994
7138.24 1974
7139.04 1889
7139.84 1858
7140.64 1897
7141.43 1942
7142.23 2037
7143.03 1996
7143.83 2017
7144.62 2013
7145.42 1946
7146.22 1928
7147.02 1957
7147.82 2034
7148.61 2001
7149.41 1967
7150.21 1920
7151.01 1939
7151.81 1946
7152.60 1946
7153.40 1932
7154.20 1878
7155.00 1931
7155.80 1966
7156.59 1936
7157.39 2039
7158.19 1926
7158.99 1887
7159.79 1945
7160.59 1872
7161.39 1838
7162.18 1754
7162.98 1773
7163.78 1795
7164.58 1774
7165.38 1761
7166.18 1774
7166.98 1834
7167.78 1786
7168.57 1839
7169.37 1827
7170.17 1922
7170.97 1795
7171.77 1808
7172.57 1843
7173.37 1857
7174.17 1791
7174.97 1744
7175.77 1761
7176.57 1769
7177.37 1770
7178.17 1853
7178.97 1835
7179.77 1830
7180.56 1900
7181.36 1965
7182.16 2024
7182.96 2049
7183.76 1973
7184.56 1963
7185.36 2008
7186.16 1974
7186.96 1919
7187.76 1850
7188.56 1726
7189.36 1717
7190.16 1730
7190.96 1708
7191.76 1733
7192.57 1675
7193.37 1708
7194.17 1634
7194.97 1624
7195.77 1626
7196.57 1704
7197.37 1701
7198.17 1686
7198.97 1713
7199.77 1667
7200.57 1708
7201.37 1732
7202.17 1758
7202.97 1690
7203.77 1721
7204.58 1682
7205.38 1633
7206.18 1603
7206.98 1685
7207.78 1688
7208.58 1714
7209.38 1724
7210.18 1696
7210.99 1676
7211.79 1675
7212.59 1671
7213.39 1718
7214.19 1709
7214.99 1680
7215.79 1730
7216.60 1671
7217.40 1717
7218.20 1735
7219.00 1704
7219.80 1714
7220.60 1712
7221.41 1778
7222.21 1749
7223.01 1758
7223.81 1770
7224.62 1731
7225.42 1730
7226.22 1751
7227.02 1748
7227.82 1728
7228.63 1775
7229.43 1820
7230.23 1756
7231.03 1737
7231.84 1723
7232.64 1802
7233.44 1776
7234.24 1716
7235.05 1837
7235.85 1807
7236.65 1856
7237.45 1901
7238.26 1895
7239.06 1903
7239.86 1911
7240.67 1907
7241.47 1879
7242.27 1883
7243.08 2003
7243.88 2039
7244.68 1978
7245.49 2015
7246.29 2005
7247.09 2100
7247.90 2068
7248.70 2000
7249.50 2010
7250.31 2042
7251.11 2074
7251.91 2026
7252.72 2087
7253.52 2088
7254.32 2161
7255.13 2113
7255.93 2121
7256.74 2124
7257.54 2179
7258.34 2185
7259.15 2289
7259.95 2325
7260.76 2335
7261.56 2355
7262.36 2418
7263.17 2503
7263.97 2405
7264.78 2464
7265.58 2527
7266.39 2628
7267.19 2575
7268.00 2694
7268.80 2684
7269.60 2648
7270.41 2672
7271.21 2668
7272.02 2646
7272.82 2699
7273.63 2744
7274.43 2759
7275.24 2760
7276.04 2853
7276.85 2911
7277.65 2921
7278.46 2956
7279.26 3187
7280.07 3549
7280.87 3879
7281.68 4372
7282.48 4861
7283.29 5278
7284.09 5737
7284.90 5839
7285.71 5671
7286.51 5349
7287.32 5000
7288.12 4550
7288.93 4124
7289.73 3851
7290.54 3677
7291.35 3497
7292.15 3380
7292.96 3249
7293.76 3298
7294.57 3287
7295.38 3230
7296.18 3255
7296.99 3239
7297.79 3245
7298.60 3260
7299.41 3293
7300.21 3312
7301.02 3358
7301.82 3420
7302.63 3429
7303.44 3545
7304.24 3692
7305.05 3621
7305.86 3758
7306.66 3833
7307.47 4030
7308.28 4306
7309.08 4426
7309.89 4618
7310.70 4787
7311.50 4758
7312.31 4770
7313.12 4710
7313.93 4637
7314.73 4656
7315.54 4796
7316.35 4870
7317.15 5058
7317.96 5468
7318.77 5948
7319.58 6472
7320.38 6801
7321.19 7026
7322.00 7034
7322.81 6778
7323.61 6306
7324.42 5874
7325.23 5467
7326.04 4965
7326.84 4584
7327.65 4435
7328.46 4327
7329.27 4218
7330.08 4309
7330.88 4341
7331.69 4442
7332.50 5021
7333.31 5388
7334.12 5879
7334.92 6162
7335.73 6189
7336.54 6189
7337.35 5934
7338.16 5537
7338.97 5084
7339.78 4611
7340.58 4272
7341.39 3823
7342.20 3647
7343.01 3497
7343.82 3303
7344.63 3350
7345.44 3328
7346.24 3392
7347.05 3396
7347.86 3404
7348.67 3466
7349.48 3403
7350.29 3367
7351.10 3268
7351.91 3185
7352.72 3098
7353.53 3093
7354.34 2998
7355.14 2949
7355.95 3086
7356.76 3053
7357.57 3049
7358.38 3082
7359.19 3089
7360.00 3157
7360.81 3338
7361.62 3373
7362.43 3399
7363.24 3333
7364.05 3328
7364.86 3378
7365.67 3355
7366.48 3314
7367.29 3334
7368.10 3262
7368.91 3322
7369.72 3356
7370.53 3274
7371.34 3224
7372.15 3310
7372.96 3254
7373.77 3346
7374.58 3437
7375.39 3409
7376.20 3584
7377.01 3781
7377.82 4098
7378.63 4315
7379.44 4642
7380.26 4826
7381.07 5116
7381.88 5091
7382.69 4970
7383.50 4869
7384.31 4495
7385.12 4134
7385.93 3905
7386.74 3666
7387.55 3502
7388.36 3340
7389.18 3251
7389.99 3096
7390.80 3062
7391.61 3059
7392.42 3038
7393.23 2957
7394.04 2967
7394.86 3021
7395.67 3128
7396.48 3135
7397.29 3286
7398.10 3498
7398.91 3688
7399.73 3894
7400.54 4096
7401.35 4091
7402.16 4122
7402.97 3967
7403.79 3853
7404.60 3790
7405.41 3612
7406.22 3523
7407.03 3451
7407.85 3302
7408.66 3180
7409.47 3076
7410.28 2989
7411.10 2869
7411.91 2732
7412.72 2608
7413.53 2564
7414.35 2427
7415.16 2327
7415.97 2316
7416.78 2312
7417.60 2233
7418.41 2239
7419.22 2208
7420.03 2213
7420.85 2117
7421.66 2163
7422.47 2068
7423.29 2039
7424.10 2046
7424.91 2068
7425.73 2033
7426.54 2036
7427.35 2035
7428.17 1992
7428.98 2074
7429.79 2053
7430.61 2080
7431.42 2041
7432.23 2059
7433.05 2062
7433.86 2070
7434.67 2027
7435.49 1986
7436.30 1988
7437.12 2073
7437.93 2083
7438.74 2029
7439.56 2050
7440.37 2080
7441.18 2020
7442.00 2087
7442.81 2047
7443.63 2067
7444.44 2114
7445.26 2097
7446.07 2073
7446.88 2121
7447.70 2106
7448.51 2122
7449.33 2078
7450.14 2001
7450.96 2001
7451.77 2030
7452.59 2009
7453.40 2004
7454.22 1951
7455.03 1971
7455.85 1960
7456.66 1946
7457.47 1937
7458.29 1919
7459.10 1932
7459.92 1932
7460.74 1884
7461.55 1941
7462.37 1949
7463.18 1969
7464.00 2053
7464.81 1979
7465.63 1950
7466.44 2032
7467.26 1945
7468.07 2028
7468.89 1960
7469.70 2031
7470.52 1996
7471.34 1958
7472.15 1896
7472.97 1909
7473.78 1908
7474.60 1822
7475.41 1830
7476.23 1842
7477.05 1824
7477.86 1798
7478.68 1841
7479.49 1896
7480.31 1835
7481.13 1799
7481.94 1857
7482.76 1889
7483.58 1884
7484.39 1824
7485.21 1832
7486.03 1898
7486.84 1818
7487.66 1729
7488.48 1736
7489.29 1712
7490.11 1732
7490.93 1723
7491.74 1718
7492.56 1726
7493.38 1765
7494.19 1762
7495.01 1752
7495.83 1692
7496.64 1726
7497.46 1753
7498.28 1732
7499.10 1744
7499.91 1605
7500.73 1665
7501.55 1670
7502.36 1645
7503.18 1638
7504.00 1697
7504.82 1646
7505.63 1667
7506.45 1729
7507.27 1694
7508.09 1616
7508.90 1693
7509.72 1636
7510.54 1697
7511.36 1735
7512.18 1650
7512.99 1652
7513.81 1627
7514.63 1675
7515.45 1658
7516.27 1629
7517.08 1633
7517.90 1688
7518.72 1650
7519.54 1630
7520.36 1648
7521.18 1638
7521.99 1657
7522.81 1692
7523.63 1628
7524.45 1618
7525.27 1574
7526.09 1579
7526.91 1608
7527.72 1638
7528.54 1628
7529.36 1638
7530.18 1665
7531.00 1707
7531.82 1666
7532.64 1634
7533.46 1625
7534.28 1670
7535.10 1675
7535.91 1676
7536.73 1712
7537.55 1684
7538.37 1713
7539.19 1754
7540.01 1738
7540.83 1741
7541.65 1773
7542.47 1782
7543.29 1749
7544.11 1771
7544.93 1830
7545.75 1855
7546.57 1804
7547.39 1774
7548.21 1744
7549.03 1818
7549.85 1783
7550.67 1744
7551.49 1811
7552.31 1752
7553.13 1757
7553.95 1802
7554.77 1893
7555.59 1906
7556.41 1942
7557.23 1907
7558.05 1934
7558.87 1937
7559.69 2014
7560.51 1994
7561.33 1994
7562.15 1986
7562.97 1926
7563.79 1782
7564.61 1884
7565.44 1900
7566.26 1790
7567.08 1774
7567.90 1783
7568.72 1816
7569.54 1840
7570.36 1820
7571.18 1796
7572.00 1843
7572.82 1850
7573.65 1859
7574.47 1942
7575.29 1869
7576.11 1846
7576.93 1866
7577.75 1835
7578.57 1788
7579.40 1893
7580.22 1836
7581.04 1892
7581.86 1842
7582.68 1921
7583.50 1998
7584.33 2039
7585.15 1989
7585.97 2029
7586.79 2062
7587.61 2093
7588.44 2146
7589.26 2061
7590.08 2097
7590.90 2127
7591.72 2127
7592.55 2078
7593.37 2032
7594.19 2000
7595.01 1973
7595.84 1989
7596.66 2042
7597.48 2008
7598.30 2068
7599.13 2205
7599.95 2264
7600.77 2433
7601.59 2535
7602.42 2710
7603.24 2867
7604.06 2969
7604.89 3059
7605.71 3077
7606.53 2940
7607.36 2795
7608.18 2683
7609.00 2562
7609.82 2371
7610.65 2320
7611.47 2240
7612.29 2200
7613.12 2213
7613.94 2154
7614.77 2144
7615.59 2168
7616.41 2205
7617.24 2262
7618.06 2249
7618.88 2281
7619.71 2314
7620.53 2267
7621.35 2223
7622.18 2145
7623.00 2117
7623.83 2070
7624.65 2130
7625.47 2178
7626.30 2175
7627.12 2350
7627.95 2540
7628.77 2705
7629.60 2861
7630.42 3197
7631.24 3337
7632.07 3337
7632.89 3235
7633.72 3144
7634.54 2915
7635.37 2676
7636.19 2487
7637.02 2383
7637.84 2169
7638.67 1986
7639.49 1920
7640.31 1828
7641.14 1780
7641.96 1762
7642.79 1734
7643.61 1703
7644.44 1654
7645.26 1659
7646.09 1597
7646.92 1618
7647.74 1693
7648.57 1649
7649.39 1642
7650.22 1665
7651.04 1609
7651.87 1567
7652.69 1616
7653.52 1587
7654.34 1554
7655.17 1612
7656.00 1573
7656.82 1631
7657.65 1665
7658.47 1620
7659.30 1539
7660.12 1536
7660.95 1623
7661.78 1577
7662.60 1490
7663.43 1524
7664.25 1550
7665.08 1645
7665.91 1568
7666.73 1531
7667.56 1612
7668.39 1675
7669.21 1636
7670.04 1551
7670.87 1566
7671.69 1585
7672.52 1598
7673.35 1587
7674.17 1591
7675.00 1614
7675.83 1545
7676.65 1564
7677.48 1566
7678.31 1488
7679.13 1498
7679.96 1536
7680.79 1563
7681.61 1595
7682.44 1562
7683.27 1603
7684.10 1581
7684.92 1575
7685.75 1579
7686.58 1583
7687.40 1629
7688.23 1654
7689.06 1645
7689.89 1610
7690.71 1662
7691.54 1585
7692.37 1607
7693.20 1625
7694.03 1641
7694.85 1616
7695.68 1643
7696.51 1641
7697.34 1664
7698.16 1681
7698.99 1718
7699.82 1727
7700.65 1729
7701.48 1701
7702.31 1699
7703.13 1628
7703.96 1638
7704.79 1595
7705.62 1638
7706.45 1609
7707.28 1597
7708.10 1665
7708.93 1652
7709.76 1698
7710.59 1610
7711.42 1607
7712.25 1710
7713.08 1688
7713.90 1671
7714.73 1728
7715.56 1647
7716.39 1672
7717.22 1638
7718.05 1738
7718.88 1678
7719.71 1617
7720.54 1709
7721.37 1658
7722.20 1619
7723.02 1568
7723.85 1556
7724.68 1583
7725.51 1613
7726.34 1661
7727.17 1717
7728.00 1628
7728.83 1578
7729.66 1679
7730.49 1667
7731.32 1666
7732.15 1616
7732.98 1619
7733.81 1582
7734.64 1612
7735.47 1652
7736.30 1642
7737.13 1655
7737.96 1679
7738.79 1619
7739.62 1640
7740.45 1686
7741.28 1767
7742.11 1868
7742.94 2005
7743.77 2229
7744.60 2517
7745.43 2957
7746.26 3365
7747.09 3593
7747.92 3751
7748.75 3783
7749.59 3501
7750.42 3223
7751.25 2819
7752.08 2481
7752.91 2206
7753.74 2085
7754.57 1947
7755.40 1841
7756.23 1702
7757.06 1651
7757.90 1651
7758.73 1602
7759.56 1609
7760.39 1676
7761.22 1708
7762.05 1736
7762.88 1677
7763.71 1607
7764.55 1632
7765.38 1600
7766.21 1564
7767.04 1543
7767.87 1409
7768.70 1416
7769.54 1376
7770.37 1370
7771.20 1359
7772.03 1321
7772.86 1392
7773.70 1462
7774.53 1478
7775.36 1482
7776.19 1405
7777.02 1408
7777.86 1419
7778.69 1434
7779.52 1459
7780.35 1419
7781.19 1398
7782.02 1400
7782.85 1426
7783.68 1468
7784.52 1488
7785.35 1499
7786.18 1530
7787.01 1510
7787.85 1500
7788.68 1489
7789.51 1474
7790.35 1452
7791.18 1423
7792.01 1428
7792.84 1438
7793.68 1449
7794.51 1454
7795.34 1457
7796.18 1497
7797.01 1519
7797.84 1526
7798.68 1470
7799.51 1468
7800.34 1473
7801.18 1508
7802.01 1561
7802.84 1571
7803.68 1590
7804.51 1609
7805.35 1585
7806.18 1536
7807.01 1608
7807.85 1622
7808.68 1542
7809.51 1599
7810.35 1597
7811.18 1655
7812.02 1600
7812.85 1670
7813.68 1746
7814.52 1717
7815.35 1732
7816.19 1715
7817.02 1659
7817.86 1643
7818.69 1658
7819.52 1615
7820.36 1625
7821.19 1569
7822.03 1587
7822.86 1630
7823.70 1681
7824.53 1649
7825.37 1660
7826.20 1694
7827.04 1694
7827.87 1638
7828.71 1708
7829.54 1653
7830.38 1572
7831.21 1568
7832.05 1524
7832.88 1517
7833.72 1545
7834.55 1580
7835.39 1528
7836.22 1532
7837.06 1480
7837.89 1484
7838.73 1541
7839.57 1584
7840.40 1531
7841.24 1508
7842.07 1484
7842.91 1451
7843.74 1479
7844.58 1441
7845.42 1459
7846.25 1432
7847.09 1376
7847.92 1356
7848.76 1317
7849.60 1349
7850.43 1381
7851.27 1333
7852.10 1341
7852.94 1322
7853.78 1344
7854.61 1385
7855.45 1349
7856.29 1382
7857.12 1410
7857.96 1367
7858.79 1332
7859.63 1350
7860.47 1311
7861.30 1338
7862.14 1327
7862.98 1328
7863.81 1340
7864.65 1326
7865.49 1311
7866.33 1340
7867.16 1328
7868.00 1294
7868.84 1318
7869.67 1378
7870.51 1382
7871.35 1352
7872.19 1440
7873.02 1419
7873.86 1469
7874.70 1447
7875.54 1576
7876.37 1616
7877.21 1588
7878.05 1593
7878.89 1567
7879.72 1564
7880.56 1514
7881.40 1479
7882.24 1434
7883.07 1436
7883.91 1490
7884.75 1405
7885.59 1414
7886.43 1391
7887.26 1464
7888.10 1450
7888.94 1486
7889.78 1462
7890.62 1504
7891.45 1493
7892.29 1450
7893.13 1447
7893.97 1424
7894.81 1379
7895.65 1351
7896.49 1367
7897.32 1348
7898.16 1374
7899.00 1396
7899.84 1383
7900.68 1406
7901.52 1430
7902.36 1386
7903.20 1337
7904.03 1369
7904.87 1346
7905.71 1350
7906.55 1351
7907.39 1414
7908.23 1345
7909.07 1321
7909.91 1323
7910.75 1361
7911.59 1354
7912.43 1409
7913.27 1484
7914.11 1527
7914.94 1591
7915.78 1626
7916.62 1683
7917.46 1690
7918.30 1712
7919.14 1641
7919.98 1525
7920.82 1559
7921.66 1517
7922.50 1450
7923.34 1483
7924.18 1351
7925.02 1371
7925.86 1335
7926.70 1279
7927.54 1324
7928.38 1306
7929.22 1345
7930.06 1334
7930.90 1287
7931.74 1293
7932.59 1242
7933.43 1270
7934.27 1263
7935.11 1254
7935.95 1302
7936.79 1274
7937.63 1222
7938.47 1273
7939.31 1286
7940.15 1279
7940.99 1270
7941.83 1286
7942.67 1269
7943.52 1306
7944.36 1317
7945.20 1348
7946.04 1333
7946.88 1371
7947.72 1324
7948.56 1299
7949.40 1287
7950.25 1222
7951.09 1268
7951.93 1251
7952.77 1284
7953.61 1312
7954.45 1301
7955.29 1327
7956.14 1341
7956.98 1317
7957.82 1302
7958.66 1240
7959.50 1259
7960.35 1259
7961.19 1321
7962.03 1246
7962.87 1242
7963.71 1251
7964.56 1344
7965.40 1384
7966.24 1336
7967.08 1423
7967.93 1359
7968.77 1399
7969.61 1339
7970.45 1400
7971.29 1343
7972.14 1308
7972.98 1289
7973.82 1273
7974.67 1220
7975.51 1235
7976.35 1249
7977.19 1262
7978.04 1256
7978.88 1255
7979.72 1262
7980.57 1228
7981.41 1216
7982.25 1214
7983.09 1247
7983.94 1158
7984.78 1239
7985.62 1190
7986.47 1173
7987.31 1212
7988.15 1200
7989.00 1213
7989.84 1200
7990.68 1191
7991.53 1159
7992.37 1162
7993.22 1143
7994.06 1154
7994.90 1140
7995.75 1162
7996.59 1128
7997.43 1150
7998.28 1100
7999.12 1139
7999.97 1119
8000.81 1140
8001.65 1178
8002.50 1182
8003.34 1122
8004.19 1141
8005.03 1133
8005.88 1116
8006.72 1188
8007.57 1195
8008.41 1197
8009.25 1211
8010.10 1273
8010.94 1193
8011.79 1172
8012.63 1115
8013.48 1101
8014.32 1147
8015.17 1159
8016.01 1168
8016.86 1146
8017.70 1123
8018.55 1086
8019.39 1065
8020.24 1108
8021.08 1115
8021.93 1059
8022.77 1068
8023.62 1140
8024.46 1083
8025.31 1046
8026.15 1060
8027.00 1070
8027.84 1107
8028.69 1101
8029.54 1070
8030.38 1095
8031.23 1092
8032.07 1140
8032.92 1174
8033.76 1112
8034.61 1164
8035.46 1221
8036.30 1245
8037.15 1197
8037.99 1126
8038.84 1144
8039.69 1076
8040.53 1121
8041.38 1118
8042.22 1135
8043.07 1126
8043.92 1132
8044.76 1120
8045.61 1094
8046.46 1105
8047.30 1162
8048.15 1194
8049.00 1071
8049.84 1075
8050.69 1081
8051.54 1076
8052.38 1068
8053.23 1057
8054.08 1059
8054.92 1045
8055.77 1017
8056.62 1090
8057.46 1113
8058.31 1107
8059.16 1083
8060.01 1075
8060.85 1113
8061.70 1057
8062.55 1086
8063.40 1102
8064.24 1096
8065.09 1042
8065.94 1077
8066.79 1070
8067.63 1086
8068.48 1116
8069.33 1085
8070.18 1066
8071.02 1024
8071.87 1063
8072.72 1020
8073.57 1054
8074.42 978
8075.26 1062
8076.11 1006
8076.96 1041
8077.81 1053
8078.66 1039
8079.50 1117
8080.35 1074
8081.20 1083
8082.05 1052
8082.90 1067
8083.75 1007
8084.59 1022
8085.44 1035
8086.29 1060
8087.14 1047
8087.99 1035
8088.84 1055
8089.69 1057
8090.53 1017
8091.38 1070
8092.23 1069
8093.08 1043
8093.93 1033
8094.78 992
8095.63 1041
8096.48 1024
8097.33 1005
8098.18 1071
8099.02 1075
8099.87 1028
8100.72 1015
8101.57 1063
8102.42 1129
8103.27 1090
8104.12 1063
8104.97 1096
8105.82 1063
8106.67 1091
8107.52 1061
8108.37 1039
8109.22 988
8110.07 1049
8110.92 1045
8111.77 1012
8112.62 1051
8113.47 1058
8114.32 994
8115.17 1085
8116.02 1146
8116.87 1086
8117.72 1170
8118.57 1146
8119.42 1136
8120.27 1118
8121.12 1142
8121.97 1107
8122.82 1169
8123.67 1085
8124.52 1070
8125.37 1071
8126.22 1109
8127.07 1043
8127.93 1061
8128.78 1008
8129.63 1079
8130.48 1051
8131.33 1086
8132.18 1059
8133.03 1030
8133.88 1034
8134.73 1016
8135.58 1066
8136.44 1140
8137.29 1089
8138.14 1083
8138.99 1118
8139.84 1057
8140.69 1123
8141.54 1144
8142.39 1165
8143.25 1148
8144.10 1117
8144.95 1118
8145.80 1038
8146.65 1036
8147.50 1067
8148.36 1096
8149.21 1058
8150.06 1071
8150.91 1090
8151.76 1090
8152.62 1055
8153.47 1058
8154.32 1067
8155.17 1115
8156.02 1056
8156.88 1036
8157.73 1081
8158.58 1091
8159.43 992
8160.29 980
8161.14 1010
8161.99 1026
8162.84 981
8163.70 966
8164.55 985
8165.40 983
8166.25 972
8167.11 962
8167.96 997
8168.81 994
8169.67 996
8170.52 996
8171.37 977
8172.23 1035
8173.08 1003
8173.93 1022
8174.78 940
8175.64 967
8176.49 1001
8177.34 986
8178.20 1029
8179.05 974
8179.90 960
8180.76 951
8181.61 1005
8182.47 1004
8183.32 974
8184.17 931
8185.03 966
8185.88 1018
8186.73 997
8187.59 961
8188.44 989
8189.30 1037
8190.15 1050
8191.00 1048
8191.86 943
8192.71 965
8193.57 962
8194.42 985
8195.27 978
8196.13 990
8196.98 940
8197.84 973
8198.69 947
8199.55 984
8200.40 945
8201.26 1026
8202.11 1023
8202.96 1000
8203.82 991
8204.67 966
8205.53 998
8206.38 1037
8207.24 960
8208.09 959
8208.95 1052
8209.80 1029
8210.66 1040
8211.51 1010
8212.37 981
8213.22 1024
8214.08 1049
8214.93 1023
8215.79 954
8216.65 981
8217.50 1049
8218.36 1079
8219.21 1072
8220.07 1041
8220.92 1012
8221.78 1095
8222.63 1152
8223.49 1132
8224.35 1120
8225.20 1127
8226.06 1087
8226.91 1031
8227.77 1056
8228.63 1056
8229.48 1057
8230.34 1004
8231.19 1013
8232.05 945
8232.91 975
8233.76 984
8234.62 942
8235.47 979
8236.33 981
8237.19 1005
8238.04 1052
8238.90 997
8239.76 982
8240.61 1017
8241.47 1043
8242.33 1038
8243.18 1036
8244.04 1036
8244.90 1004
8245.75 991
8246.61 1006
8247.47 1032
8248.33 1027
8249.18 1061
8250.04 992
8250.90 1002
8251.75 1021
8252.61 1055
8253.47 1038
8254.33 1010
8255.18 1018
8256.04 1021
8256.90 1020
8257.76 1033
8258.61 1041
8259.47 1025
8260.33 1003
8261.19 1025
8262.04 1015
8262.90 1007
8263.76 1011
8264.62 1028
8265.48 1000
8266.33 1010
8267.19 1004
8268.05 1032
8268.91 1059
8269.77 1036
8270.62 1039
8271.48 1069
8272.34 1038
8273.20 1079
8274.06 1063
8274.92 1048
8275.77 1088
8276.63 1072
8277.49 1076
8278.35 1033
8279.21 1042
8280.07 1028
8280.93 1074
8281.78 1090
8282.64 1050
8283.50 1144
8284.36 1058
8285.22 1075
8286.08 1083
8286.94 1071
8287.80 1011
8288.66 1102
8289.51 1052
8290.37 1003
8291.23 1029
8292.09 1019
8292.95 1029
8293.81 1038
8294.67 1075
8295.53 1082
8296.39 1123
8297.25 1076
8298.11 1046
8298.97 1069
8299.83 1060
8300.69 1065
8301.55 1086
8302.41 1125
8303.27 1088
8304.13 1117
8304.99 1103
8305.85 1047
8306.71 1106
8307.57 1075
8308.43 1032
8309.29 1126
8310.15 1101
8311.01 1094
8311.87 1085
8312.73 1109
8313.59 1065
8314.45 1151
8315.31 1104
8316.17 1095
8317.03 1110
8317.89 1098
8318.75 1104
8319.61 1037
8320.47 1124
8321.33 1077
8322.20 1146
8323.06 1163
8323.92 1112
8324.78 1103
8325.64 1118
8326.50 1145
8327.36 1154
8328.22 1150
8329.08 1194
8329.94 1169
8330.81 1167
8331.67 1128
8332.53 1159
8333.39 1149
8334.25 1101
8335.11 1135
8335.97 1134
8336.84 1126
8337.70 1125
8338.56 1120
8339.42 1139
8340.28 1121
8341.15 1126
8342.01 1197
8342.87 1171
8343.73 1160
8344.59 1193
8345.45 1151
8346.32 1131
8347.18 1168
8348.04 1212
8348.90 1235
8349.77 1218
8350.63 1205
8351.49 1203
8352.35 1198
8353.22 1228
8354.08 1198
8354.94 1217
8355.80 1238
8356.67 1212
8357.53 1227
8358.39 1187
8359.25 1204
8360.12 1246
8360.98 1285
8361.84 1199
8362.71 1210
8363.57 1280
8364.43 1222
8365.29 1240
8366.16 1286
8367.02 1266
8367.88 1290
8368.75 1350
8369.61 1310
8370.47 1345
8371.34 1306
8372.20 1351
8373.06 1317
8373.93 1323
8374.79 1338
8375.65 1319
8376.52 1347
8377.38 1408
8378.25 1359
8379.11 1361
8379.97 1414
8380.84 1464
8381.70 1466
8382.56 1503
8383.43 1521
8384.29 1525
8385.16 1573
8386.02 1607
8386.89 1524
8387.75 1552
8388.61 1558
8389.48 1591
8390.34 1508
8391.21 1545
8392.07 1599
8392.94 1541
8393.80 1566
8394.67 1631
8395.53 1596
8396.39 1623
8397.26 1609
8398.12 1703
8398.99 1690
8399.85 1672
8400.72 1643
8401.58 1662
8402.45 1754
8403.31 1826
8404.18 1769
8405.04 1811
8405.91 1855
8406.77 1852
8407.64 1843
8408.50 1876
8409.37 1957
8410.24 1968
8411.10 1997
8411.97 2025
8412.83 2013
8413.70 1990
8414.56 1996
8415.43 2005
8416.29 2060
8417.16 2068
8418.03 2054
8418.89 2074
8419.76 2073
8420.62 2109
8421.49 2111
8422.36 2124
8423.22 2219
8424.09 2214
8424.95 2259
8425.82 2294
8426.69 2319
8427.55 2399
8428.42 2396
8429.28 2398
8430.15 2465
8431.02 2478
8431.88 2491
8432.75 2612
8433.62 2724
8434.48 2766
8435.35 2873
8436.22 2866
8437.08 2970
8437.95 3102
8438.82 3090
8439.68 3213
8440.55 3212
8441.42 3278
8442.29 3215
8443.15 3339
8444.02 3393
8444.89 3399
8445.75 3443
8446.62 3497
8447.49 3641
8448.36 3991
8449.22 4328
8450.09 4520
8450.96 5027
8451.83 5779
8452.69 6735
8453.56 8011
8454.43 9007
8455.30 9856
8456.16 10354
8457.03 10267
8457.90 9653
8458.77 8896
8459.64 7911
8460.50 6726
8461.37 5750
8462.24 4895
8463.11 4141
8463.98 3648
8464.84 3323
8465.71 3049
8466.58 2832
8467.45 2646
8468.32 2529
8469.19 2407
8470.05 2309
8470.92 2232
8471.79 2120
8472.66 2200
8473.53 2006
8474.40 2043
8475.27 2005
8476.13 1981
8477.00 1890
8477.87 1909
8478.74 1873
8479.61 1898
8480.48 1896
8481.35 1958
8482.22 1956
8483.09 1941
8483.96 1995
8484.82 2076
8485.69 2019
8486.56 1995
8487.43 2010
8488.30 1902
8489.17 1990
8490.04 1940
8490.91 2002
8491.78 2047
8492.65 2022
8493.52 2125
8494.39 2102
8495.26 2140
8496.13 2066
8497.00 2023
8497.87 1984
8498.74 2010
8499.61 1965
8500.48 1893
8501.35 1885
8502.22 1895
8503.09 1911
8503.96 1938
8504.83 1955
8505.70 1949
8506.57 1917
8507.44 1964
8508.31 2049
8509.18 2121
8510.05 2054
8510.92 2121
8511.79 2160
8512.66 2140
8513.53 2151
8514.40 2124
8515.27 2212
8516.15 2218
8517.02 2214
8517.89 2323
8518.76 2275
8519.63 2275
8520.50 2312
8521.37 2289
8522.24 2297
8523.11 2276
8523.98 2318
8524.86 2265
8525.73 2302
8526.60 2275
8527.47 2255
8528.34 2269
8529.21 2235
8530.08 2226
8530.96 2271
8531.83 2203
8532.70 2205
8533.57 2206
8534.44 2273
8535.31 2281
8536.19 2258
8537.06 2312
8537.93 2258
8538.80 2244
8539.67 2240
8540.55 2195
8541.42 2175
8542.29 2064
8543.16 2012
8544.03 1955
8544.91 1930
8545.78 1929
8546.65 1925
8547.52 1876
8548.40 1882
8549.27 1861
8550.14 1862
8551.01 1871
8551.89 1942
8552.76 1966
8553.63 1954
8554.51 1949
8555.38 1992
8556.25 1971
8557.12 1935
8558.00 1870
8558.87 1803
8559.74 1835
8560.62 1823
8561.49 1794
8562.36 1839
8563.24 1812
8564.11 1760
8564.98 1740
8565.86 1723
8566.73 1712
8567.60 1728
8568.48 1717
8569.35 1701
8570.22 1708
8571.10 1664
8571.97 1592
8572.84 1643
8573.72 1620
8574.59 1556
8575.46 1635
8576.34 1624
8577.21 1599
8578.09 1596
8578.96 1636
8579.83 1588
8580.71 1609
8581.58 1569
8582.46 1614
8583.33 1599
8584.21 1608
8585.08 1610
8585.95 1588
8586.83 1655
8587.70 1594
8588.58 1588
8589.45 1586
8590.33 1629
8591.20 1584
8592.08 1619
8592.95 1665
8593.83 1654
8594.70 1705
8595.58 1697
8596.45 1694
8597.33 1738
8598.20 1664
8599.08 1672
8599.95 1737
8600.83 1723
8601.70 1691
8602.58 1743
8603.45 1713
8604.33 1677
8605.20 1739
8606.08 1755
8606.95 1786
8607.83 1800
8608.70 1785
8609.58 1766
8610.45 1844
8611.33 1802
8612.21 1787
8613.08 1766
8613.96 1896
8614.83 1838
8615.71 1770
8616.59 1757
8617.46 1757
8618.34 1836
8619.21 1818
8620.09 1790
8620.97 1761
8621.84 1730
8622.72 1791
8623.59 1890
8624.47 1877
8625.35 1838
8626.22 1968
8627.10 1994
8627.98 1979
8628.85 2023
8629.73 2036
8630.61 1944
8631.48 2013
8632.36 1999
8633.24 1961
8634.11 1938
8634.99 2000
8635.87 2020
8636.74 1964
8637.62 1984
8638.50 1977
8639.37 1989
8640.25 2016
8641.13 2021
8642.01 2052
8642.88 2070
8643.76 2092
8644.64 2093
8645.52 2159
8646.39 2100
8647.27 2185
8648.15 2252
8649.03 2253
8649.90 2239
8650.78 2221
8651.66 2222
8652.54 2254
8653.41 2267
8654.29 2327
8655.17 2270
8656.05 2359
8656.93 2375
8657.80 2335
8658.68 2276
8659.56 2333
8660.44 2322
8661.32 2367
8662.19 2396
8663.07 2379
8663.95 2403
8664.83 2459
8665.71 2498
8666.59 2510
8667.46 2537
8668.34 2644
8669.22 2667
8670.10 2844
8670.98 2991
8671.86 3097
8672.74 3199
8673.62 3188
8674.49 3286
8675.37 3387
8676.25 3320
8677.13 3126
8678.01 3113
8678.89 3085
8679.77 3040
8680.65 2867
8681.53 2865
8682.41 2759
8683.29 2823
8684.16 2911
8685.04 3028
8685.92 3077
8686.80 3329
8687.68 3490
8688.56 3831
8689.44 4145
8690.32 4518
8691.20 4808
8692.08 4943
8692.96 5001
8693.84 4978
8694.72 4772
8695.60 4474
8696.48 4191
8697.36 3884
8698.24 3547
8699.12 3379
8700.00 3231
8700.88 3095
8701.76 2963
8702.64 2931
8703.52 2892
8704.40 2932
8705.28 2884
8706.16 2884
8707.04 2951
8707.92 2987
8708.80 2938
8709.69 2982
8710.57 3003
8711.45 2999
8712.33 2969
8713.21 2989
8714.09 3059
8714.97 3121
8715.85 3089
8716.73 3107
8717.61 3175
8718.49 3253
8719.38 3294
8720.26 3292
8721.14 3344
8722.02 3374
8722.90 3429
8723.78 3515
8724.66 3476
8725.54 3480
8726.43 3543
8727.31 3524
8728.19 3670
8729.07 3743
8729.95 3786
8730.83 3831
8731.72 3797
8732.60 3824
8733.48 3944
8734.36 4072
8735.24 4187
8736.13 4139
8737.01 4198
8737.89 4219
8738.77 4179
8739.65 4232
8740.54 4286
8741.42 4274
8742.30 4294
8743.18 4255
8744.07 4284
8744.95 4290
8745.83 4301
8746.71 4358
8747.60 4400
8748.48 4380
8749.36 4402
8750.24 4576
8751.13 4584
8752.01 4636
8752.89 4709
8753.77 4753
8754.66 4754
8755.54 4917
8756.42 4947
8757.31 5141
8758.19 5130
8759.07 5341
8759.96 5483
8760.84 5700
8761.72 5899
8762.61 6017
8763.49 6293
8764.37 6592
8765.26 6794
8766.14 6846
8767.02 6817
8767.91 6795
8768.79 6703
8769.67 6635
8770.56 6590
8771.44 6341
8772.32 6382
8773.21 6576
8774.09 6826
8774.98 7214
8775.86 7940
8776.74 9048
8777.63 10572
8778.51 12715
8779.40 14817
8780.28 16693
8781.17 18256
8782.05 18807
8782.93 18625
8783.82 17851
8784.70 16426
8785.59 14671
8786.47 12658
8787.36 10954
8788.24 9469
8789.13 8182
8790.01 7390
8790.89 6721
8791.78 6240
8792.66 6001
8793.55 6018
8794.43 6259
8795.32 6429
8796.20 6670
8797.09 6939
8797.97 6971
8798.86 6917
8799.74 6718
8800.63 6234
8801.52 5766
8802.40 5333
8803.29 4909
8804.17 4554
8805.06 4204
8805.94 3985
8806.83 3929
8807.71 3771
8808.60 3808
8809.48 3809
8810.37 3852
8811.26 3910
8812.14 3905
8813.03 3915
8813.91 3940
8814.80 3892
8815.69 3791
8816.57 3765
8817.46 3740
8818.34 3723
8819.23 3697
8820.12 3515
8821.00 3510
8821.89 3525
8822.77 3359
8823.66 3406
8824.55 3400
8825.43 3386
8826.32 3392
8827.21 3430
8828.09 3433
8828.98 3405
8829.87 3351
8830.75 3391
8831.64 3374
8832.53 3381
8833.41 3377
8834.30 3371
8835.19 3417
8836.08 3460
8836.96 3426
8837.85 3490
8838.74 3410
8839.62 3592
8840.51 3532
8841.40 3572
8842.29 3691
8843.17 3702
8844.06 3703
8844.95 3628
8845.84 3721
8846.72 3744
8847.61 3668
8848.50 3638
8849.39 3681
8850.27 3741
8851.16 3631
8852.05 3628
8852.94 3674
8853.82 3645
8854.71 3757
8855.60 3549
8856.49 3535
8857.38 3498
8858.26 3459
8859.15 3504
8860.04 3389
8860.93 3408
8861.82 3387
8862.71 3360
8863.59 3292
8864.48 3164
8865.37 3054
8866.26 3024
8867.15 3038
8868.04 2998
8868.93 2839
8869.81 2860
8870.70 2859
8871.59 2802
8872.48 2776
8873.37 2677
8874.26 2652
8875.15 2648
8876.04 2720
8876.93 2581
8877.81 2567
8878.70 2514
8879.59 2543
8880.48 2485
8881.37 2459
8882.26 2507
8883.15 2413
8884.04 2360
8884.93 2373
8885.82 2433
8886.71 2414
8887.60 2298
8888.49 2257
8889.38 2207
8890.27 2165
8891.16 2128
8892.05 2089
8892.94 2104
8893.83 2090
8894.72 2118
8895.61 2115
8896.50 2039
8897.39 2039
8898.28 2009
8899.17 1970
8900.06 1996
8900.95 1932
8901.84 1859
8902.73 1932
8903.62 1891
8904.51 1927
8905.40 1944
8906.29 1867
8907.18 1843
8908.07 1825
8908.96 1869
8909.85 1837
8910.74 1836
8911.63 1778
8912.52 1783
8913.41 1704
8914.31 1714
8915.20 1745
8916.09 1704
8916.98 1684
8917.87 1698
8918.76 1638
8919.65 1695
8920.54 1659
8921.43 1728
8922.33 1791
8923.22 1778
8924.11 1811
8925.00 1803
8925.89 1845
8926.78 1870
8927.67 1811
8928.57 1787
8929.46 1767
8930.35 1701
8931.24 1679
8932.13 1677
8933.03 1668
8933.92 1618
8934.81 1632
8935.70 1557
8936.59 1590
8937.49 1563
8938.38 1587
8939.27 1594
8940.16 1560
8941.05 1509
8941.95 1458
8942.84 1493
8943.73 1496
8944.62 1483
8945.52 1356
8946.41 1470
8947.30 1487
8948.19 1474
8949.09 1475
8949.98 1438
8950.87 1446
8951.76 1498
8952.66 1494
8953.55 1470
8954.44 1508
8955.34 1456
8956.23 1435
8957.12 1388
8958.02 1378
8958.91 1362
8959.80 1383
8960.69 1283
8961.59 1327
8962.48 1325
8963.37 1356
8964.27 1298
8965.16 1327
8966.05 1338
8966.95 1381
8967.84 1361
8968.74 1407
8969.63 1367
8970.52 1318
8971.42 1308
8972.31 1285
8973.20 1314
8974.10 1245
8974.99 1271
8975.89 1212
8976.78 1257
8977.67 1200
8978.57 1200
8979.46 1182
8980.36 1212
8981.25 1173
8982.15 1189
8983.04 1152
8983.93 1209
8984.83 1216
8985.72 1163
8986.62 1175
8987.51 1123
8988.41 1155
8989.30 1130
8990.20 1122
8991.09 1079
8991.99 1131
8992.88 1138
8993.78 1077
8994.67 1086
8995.57 1129
8996.46 1090
8997.36 1098
8998.25 1112
8999.15 1141
9000.04 1097
9000.94 1074
9001.83 1100
9002.73 1069
9003.62 1057
9004.52 1083
9005.41 1085
9006.31 1067
9007.20 1070
9008.10 1058
9009.00 1075
9009.89 1028
9010.79 1041
9011.68 994
9012.58 1000
9013.47 1104
9014.37 1028
9015.27 1081
9016.16 1022
9017.06 1035
9017.95 1029
9018.85 1044
9019.75 1067
9020.64 1031
9021.54 1064
9022.43 1065
9023.33 1003
9024.23 998
9025.12 993
9026.02 986
9026.92 1012
9027.81 972
9028.71 993
9029.61 1012
9030.50 991
9031.40 1052
9032.30 1026
9033.19 1024
9034.09 1042
9034.99 957
9035.88 1043
9036.78 987
9037.68 963
9038.58 999
9039.47 957
9040.37 1032
9041.27 1018
9042.16 1014
9043.06 999
9043.96 1000
9044.86 981
9045.75 1086
9046.65 951
9047.55 954
9048.45 943
9049.34 1005
9050.24 987
9051.14 956
9052.04 977
9052.94 1011
9053.83 1021
9054.73 1021
9055.63 989
9056.53 996
9057.43 1042
9058.32 1072
9059.22 1045
9060.12 1007
9061.02 1016
9061.92 1015
9062.81 1039
9063.71 1026
9064.61 1030
9065.51 1027
9066.41 1040
9067.31 1064
9068.21 1042
9069.10 1061
9070.00 1086
9070.90 1071
9071.80 1023
9072.70 1026
9073.60 1039
9074.50 1042
9075.40 995
9076.29 1008
9077.19 990
9078.09 963
9078.99 967
9079.89 977
9080.79 953
9081.69 984
9082.59 966
9083.49 1005
9084.39 999
9085.29 965
9086.19 981
9087.09 973
9087.98 996
9088.88 1013
9089.78 1022
9090.68 944
9091.58 976
9092.48 965
9093.38 982
9094.28 978
9095.18 981
9096.08 1017
9096.98 1031
9097.88 992
9098.78 962
9099.68 1009
9100.58 968
9101.48 954
9102.38 937
9103.28 945
9104.18 971
9105.08 988
9105.99 966
9106.89 912
9107.79 920
9108.69 960
9109.59 975
9110.49 909
9111.39 935
9112.29 970
9113.19 938
9114.09 957
9114.99 937
9115.89 906
9116.79 943
9117.69 941
9118.60 948
9119.50 988
9120.40 979
9121.30 1000
9122.20 1019
9123.10 948
9124.00 943
9124.90 946
9125.81 935
9126.71 966
9127.61 940
9128.51 915
9129.41 909
9130.31 941
9131.22 889
9132.12 922
9133.02 905
9133.92 922
9134.82 917
9135.72 940
9136.63 860
9137.53 909
9138.43 948
9139.33 966
9140.23 934
9141.14 935
9142.04 967
9142.94 939
9143.84 920
9144.75 891
9145.65 954
9146.55 955
9147.45 971
9148.36 949
9149.26 927
9150.16 940
9151.06 939
9151.97 951
9152.87 956
9153.77 938
9154.67 930
9155.58 952
9156.48 979
9157.38 975
9158.29 949
9159.19 950
9160.09 940
9161.00 951
9161.90 893
9162.80 934
9163.71 959
9164.61 939
9165.51 925
9166.42 906
9167.32 952
9168.22 936
9169.13 970
9170.03 935
9170.93 983
9171.84 953
9172.74 973
9173.64 953
9174.55 974
9175.45 952
9176.36 927
9177.26 959
9178.16 1013
9179.07 994
9179.97 994
9180.88 932
9181.78 937
9182.69 951
9183.59 924
9184.49 939
9185.40 935
9186.30 962
9187.21 940
9188.11 969
9189.02 970
9189.92 997
9190.82 966
9191.73 1000
9192.63 993
9193.54 1020
9194.44 1038
9195.35 1007
9196.25 1040
9197.16 1047
9198.06 1066
9198.97 1039
9199.87 1084
9200.78 1076
9201.68 1071
9202.59 1010
9203.49 1046
9204.40 1010
9205.30 1036
9206.21 996
9207.12 995
9208.02 1015
9208.93 1046
9209.83 1004
9210.74 964
9211.64 968
9212.55 985
9213.45 1015
9214.36 992
9215.27 1062
9216.17 1038
9217.08 1058
9217.98 992
9218.89 997
9219.80 967
9220.70 961
9221.61 976
9222.51 987
9223.42 977
9224.33 1029
9225.23 995
9226.14 994
9227.05 967
9227.95 941
9228.86 976
9229.77 955
9230.67 994
9231.58 976
9232.49 974
9233.39 949
9234.30 921
9235.21 940
9236.11 997
9237.02 932
9237.93 926
9238.83 917
9239.74 967
9240.65 903
9241.55 938
9242.46 950
9243.37 937
9244.28 974
9245.18 924
9246.09 1001
9247.00 951
9247.91 995
9248.81 933
9249.72 955
9250.63 932
9251.54 911
9252.44 911
9253.35 935
9254.26 957
9255.17 907
9256.07 988
9256.98 979
9257.89 959
9258.80 969
9259.71 968
9260.61 976
9261.52 978
9262.43 950
9263.34 989
9264.25 965
9265.16 976
9266.06 953
9266.97 979
9267.88 998
9268.79 979
9269.70 970
9270.61 1000
9271.51 1041
9272.42 1015
9273.33 1040
9274.24 1043
9275.15 1060
9276.06 1082
9276.97 1056
9277.88 1048
9278.78 1067
9279.69 1030
9280.60 1018
9281.51 1001
9282.42 1035
9283.33 1019
9284.24 964
9285.15 1030
9286.06 1023
9286.97 998
9287.88 969
9288.79 982
9289.70 987
9290.60 1007
9291.51 946
9292.42 1034
9293.33 982
9294.24 1001
9295.15 1029
9296.06 1025
9296.97 1025
9297.88 1008
9298.79 1013
9299.70 1045
9300.61 1050
9301.52 1033
9302.43 1043
9303.34 1015
9304.25 1027
9305.16 1059
9306.07 1040
9306.98 1015
9307.89 1050
9308.80 1076
9309.71 1024
9310.63 1023
9311.54 988
9312.45 1026
9313.36 1001
9314.27 985
9315.18 1003
9316.09 1051
9317.00 986
9317.91 1007
9318.82 1014
9319.73 944
9320.64 938
9321.55 1010
9322.47 1028
9323.38 989
9324.29 982
9325.20 985
9326.11 1036
9327.02 1026
9327.93 1000
9328.84 1013
9329.76 988
9330.67 965
9331.58 997
9332.49 933
9333.40 972
9334.31 939
9335.23 998
9336.14 983
9337.05 987
9337.96 977
9338.87 978
9339.78 1009
9340.70 963
9341.61 960
9342.52 983
9343.43 978
9344.34 994
9345.26 989
9346.17 1006
9347.08 1002
9347.99 976
9348.91 984
9349.82 973
9350.73 990
9351.64 1022
9352.56 1031
9353.47 1003
9354.38 992
9355.29 998
9356.21 1001
9357.12 997
9358.03 1018
9358.94 999
9359.86 1072
9360.77 1037
9361.68 975
9362.60 1021
9363.51 1041
9364.42 1016
9365.34 998
9366.25 1053
9367.16 1075
9368.08 1058
9368.99 1025
9369.90 1045
9370.82 1091
9371.73 1029
9372.64 1057
9373.56 1022
9374.47 1047
9375.38 1017
9376.30 1070
9377.21 977
9378.12 1039
9379.04 1017
9379.95 1029
9380.87 1097
9381.78 1076
9382.69 1083
9383.61 1093
9384.52 1057
9385.44 1084
9386.35 1111
9387.27 1136
9388.18 1121
9389.09 1158
9390.01 1262
9390.92 1219
9391.84 1234
9392.75 1178
9393.67 1228
9394.58 1198
9395.50 1200
9396.41 1153
9397.32 1181
9398.24 1126
9399.15 1151
9400.07 1188
9400.98 1124
9401.90 1142
9402.81 1101
9403.73 1133
9404.64 1142
9405.56 1160
9406.47 1117
9407.39 1113
9408.30 1126
9409.22 1105
9410.14 1155
9411.05 1137
9411.97 1187
9412.88 1124
9413.80 1135
9414.71 1128
9415.63 1098
9416.54 1114
9417.46 1136
9418.38 1128
9419.29 1148
9420.21 1125
9421.12 1132
9422.04 1105
9422.95 1140
9423.87 1133
9424.79 1159
9425.70 1129
9426.62 1189
9427.54 1187
9428.45 1173
9429.37 1209
9430.28 1170
9431.20 1192
9432.12 1184
9433.03 1228
9433.95 1282
9434.87 1304
9435.78 1251
9436.70 1320
9437.62 1311
9438.53 1302
9439.45 1297
9440.37 1248
9441.28 1282
9442.20 1285
9443.12 1318
9444.03 1273
9444.95 1271
9445.87 1289
9446.79 1338
9447.70 1481
9448.62 1555
9449.54 1620
9450.45 1697
9451.37 1869
9452.29 1916
9453.21 1973
9454.12 1912
9455.04 1882
9455.96 1842
9456.88 1708
9457.79 1597
9458.71 1513
9459.63 1376
9460.55 1352
9461.47 1348
9462.38 1280
9463.30 1240
9464.22 1230
9465.14 1236
9466.06 1151
9466.97 1135
9467.89 1193
9468.81 1192
9469.73 1167
9470.65 1207
9471.56 1216
9472.48 1227
9473.40 1230
9474.32 1243
9475.24 1284
9476.16 1256
9477.08 1283
9477.99 1279
9478.91 1297
9479.83 1338
9480.75 1414
9481.67 1368
9482.59 1347
9483.51 1321
9484.43 1301
9485.34 1266
9486.26 1225
9487.18 1191
9488.10 1171
9489.02 1143
9489.94 1142
9490.86 1131
9491.78 1106
9492.70 1131
9493.62 1091
9494.54 1125
9495.46 1100
9496.38 1104
9497.30 1034
9498.22 1043
9499.13 1067
9500.05 1076
9500.97 1086
9501.89 1107
9502.81 1095
9503.73 1134
9504.65 1127
9505.57 1101
9506.49 1117
9507.41 1155
9508.33 1147
9509.25 1154
9510.17 1178
9511.09 1165
9512.01 1103
9512.93 1127
9513.86 1168
9514.78 1184
9515.70 1245
9516.62 1191
9517.54 1167
9518.46 1179
9519.38 1170
9520.30 1181
9521.22 1191
9522.14 1212
9523.06 1206
9523.98 1188
9524.90 1196
9525.82 1268
9526.75 1281
9527.67 1283
9528.59 1319
9529.51 1345
9530.43 1411
9531.35 1415
9532.27 1495
9533.19 1503
9534.11 1437
9535.04 1397
9535.96 1348
9536.88 1343
9537.80 1279
9538.72 1214
9539.64 1225
9540.57 1195
9541.49 1189
9542.41 1200
9543.33 1174
9544.25 1170
9545.17 1123
9546.10 1069
9547.02 1158
9547.94 1107
9548.86 1120
9549.78 1127
9550.71 1125
9551.63 1119
9552.55 1127
9553.47 1163
9554.40 1112
9555.32 1154
9556.24 1138
9557.16 1180
9558.09 1168
9559.01 1204
9559.93 1150
9560.85 1165
9561.78 1161
9562.70 1156
9563.62 1134
9564.54 1120
9565.47 1123
9566.39 1100
9567.31 1076
9568.24 1065
9569.16 1038
9570.08 1053
9571.00 1062
9571.93 1031
9572.85 1090
9573.77 1091
9574.70 1092
9575.62 1066
9576.54 1054
9577.47 1056
9578.39 1061
9579.31 1076
9580.24 1103
9581.16 1079
9582.09 1068
9583.01 1091
9583.93 1099
9584.86 1052
9585.78 1073
9586.70 1110
9587.63 1089
9588.55 1069
9589.48 1075
9590.40 1077
9591.32 1129
9592.25 1158
9593.17 1105
9594.10 1122
9595.02 1100
9595.95 1141
9596.87 1111
9597.79 1141
9598.72 1112
9599.64 1143
9600.57 1156
9601.49 1189
9602.42 1174
9603.34 1165
9604.27 1192
9605.19 1235
9606.12 1182
9607.04 1192
9607.97 1263
9608.89 1244
9609.82 1216
9610.74 1196
9611.67 1235
9612.59 1211
9613.52 1216
9614.44 1230
9615.37 1249
9616.29 1290
9617.22 1248
9618.14 1270
9619.07 1276
9619.99 1302
9620.92 1378
9621.85 1361
9622.77 1293
9623.70 1316
9624.62 1340
9625.55 1375
9626.47 1343
9627.40 1393
9628.33 1325
9629.25 1418
9630.18 1442
9631.10 1456
9632.03 1438
9632.96 1430
9633.88 1442
9634.81 1482
9635.73 1432
9636.66 1471
9637.59 1479
9638.51 1501
9639.44 1505
9640.37 1468
9641.29 1499
9642.22 1588
9643.15 1628
9644.07 1664
9645.00 1765
9645.93 1835
9646.85 1890
9647.78 1956
9648.71 2015
9649.63 2005
9650.56 1947
9651.49 1943
9652.41 1870
9653.34 1794
9654.27 1718
9655.20 1717
9656.12 1642
9657.05 1606
9657.98 1592
9658.90 1580
9659.83 1567
9660.76 1605
9661.69 1590
9662.61 1538
9663.54 1556
9664.47 1649
9665.40 1647
9666.32 1636
9667.25 1656
9668.18 1724
9669.11 1668
9670.04 1707
9670.96 1623
9671.89 1628
9672.82 1658
9673.75 1674
9674.68 1667
9675.60 1635
9676.53 1676
9677.46 1647
9678.39 1672
9679.32 1634
9680.25 1663
9681.17 1676
9682.10 1726
9683.03 1687
9683.96 1717
9684.89 1720
9685.82 1720
9686.75 1641
9687.67 1632
9688.60 1729
9689.53 1807
9690.46 1782
9691.39 1754
9692.32 1837
9693.25 1856
9694.18 1874
9695.11 1886
9696.03 1952
9696.96 2001
9697.89 2057
9698.82 2091
9699.75 2095
9700.68 2023
9701.61 1942
9702.54 1898
9703.47 1872
9704.40 1767
9705.33 1726
9706.26 1715
9707.19 1691
9708.12 1689
9709.05 1658
9709.98 1645
9710.91 1717
9711.84 1742
9712.77 1779
9713.70 1780
9714.63 1783
9715.56 1750
9716.49 1735
9717.42 1703
9718.35 1637
9719.28 1703
9720.21 1628
9721.14 1541
9722.07 1582
9723.00 1576
9723.93 1558
9724.86 1573
9725.79 1590
9726.72 1531
9727.65 1509
9728.58 1493
9729.51 1474
9730.44 1542
9731.37 1593
9732.31 1552
9733.24 1541
9734.17 1564
9735.10 1570
9736.03 1554
9736.96 1536
9737.89 1462
9738.82 1458
9739.75 1413
9740.69 1403
9741.62 1398
9742.55 1409
9743.48 1435
9744.41 1500
9745.34 1467
9746.27 1412
9747.21 1364
9748.14 1423
9749.07 1448
9750.00 1356
9750.93 1371
9751.86 1424
9752.80 1409
9753.73 1378
9754.66 1403
9755.59 1379
9756.52 1364
9757.46 1373
9758.39 1372
9759.32 1362
9760.25 1353
9761.18 1414
9762.12 1367
9763.05 1371
9763.98 1447
9764.91 1437
9765.85 1407
9766.78 1399
9767.71 1399
9768.64 1403
9769.58 1388
9770.51 1383
9771.44 1373
9772.37 1429
9773.31 1444
9774.24 1420
9775.17 1501
9776.11 1496
9777.04 1553
9777.97 1551
9778.91 1592
9779.84 1621
9780.77 1635
9781.71 1691
9782.64 1730
9783.57 1669
9784.51 1563
9785.44 1549
9786.37 1519
9787.31 1490
9788.24 1439
9789.17 1412
9790.11 1399
9791.04 1361
9791.97 1363
9792.91 1391
9793.84 1381
9794.77 1404
9795.71 1469
9796.64 1471
9797.58 1488
9798.51 1495
9799.44 1463
9800.38 1433
9801.31 1450
9802.25 1394
9803.18 1357
9804.12 1282
9805.05 1300
9805.98 1233
9806.92 1134
9807.85 1130
9808.79 1160
9809.72 1194
9810.66 1179
9811.59 1176
9812.53 1172
9813.46 1111
9814.40 1164
9815.33 1091
9816.27 1117
9817.20 1115
9818.14 1123
9819.07 1103
9820.01 1044
9820.94 1080
9821.88 1094
9822.81 1103
9823.75 1061
9824.68 1057
9825.62 1062
9826.55 1073
9827.49 1087
9828.42 1057
9829.36 1080
9830.29 1097
9831.23 1107
9832.17 1050
9833.10 1062
9834.04 1056
9834.97 1091
9835.91 1059
9836.84 1052
9837.78 1049
9838.72 1104
9839.65 1071
9840.59 1091
9841.52 1085
9842.46 1081
9843.40 1084
9844.33 1047
9845.27 1087
9846.20 1089
9847.14 1071
9848.08 1075
9849.01 1063
9849.95 1082
9850.89 1070
9851.82 1089
9852.76 1054
9853.70 1121
9854.63 1120
9855.57 1077
9856.51 1056
9857.44 1115
9858.38 1069
9859.32 1097
9860.25 1062
9861.19 1034
9862.13 1059
9863.07 1072
9864.00 1076
9864.94 1057
9865.88 1040
9866.81 1103
9867.75 1051
9868.69 1047
9869.63 1033
9870.56 1056
9871.50 1072
9872.44 1025
9873.38 1071
9874.31 1049
9875.25 995
9876.19 1034
9877.13 1055
9878.07 1046
9879.00 1047
9879.94 1025
9880.88 1043
9881.82 1022
9882.75 1069
9883.69 1022
9884.63 1007
9885.57 1025
9886.51 998
9887.45 1017
9888.38 1032
9889.32 977
9890.26 987
9891.20 993
9892.14 978
9893.08 977
9894.01 1002
9894.95 1018
9895.89 1004
9896.83 1006
9897.77 1006
9898.71 966
9899.65 994
9900.59 1015
9901.52 1014
9902.46 1013
9903.40 992
9904.34 982
9905.28 1013
9906.22 1035
9907.16 1011
9908.10 1039
9909.04 1045
9909.98 1049
9910.92 1047
9911.86 1029
9912.80 1014
9913.73 1038
9914.67 1043
9915.61 1034
9916.55 1056
9917.49 1075
9918.43 1113
9919.37 1164
9920.31 1211
9921.25 1296
9922.19 1431
9923.13 1545
9924.07 1689
9925.01 1765
9925.95 1802
9926.89 1773
9927.83 1788
9928.77 1745
9929.71 1634
9930.65 1461
9931.59 1367
9932.53 1285
9933.47 1214
9934.41 1116
9935.36 1051
9936.30 1036
9937.24 1053
9938.18 1040
9939.12 931
9940.06 949
9941.00 917
9941.94 924
9942.88 924
9943.82 977
9944.76 925
9945.70 907
9946.64 900
9947.59 893
9948.53 868
9949.47 871
9950.41 855
9951.35 928
9952.29 845
9953.23 855
9954.17 918
9955.12 897
9956.06 855
9957.00 875
9957.94 871
9958.88 858
9959.82 825
9960.77 835
9961.71 869
9962.65 832
9963.59 804
9964.53 868
9965.48 821
9966.42 849
9967.36 881
9968.30 876
9969.24 848
9970.19 853
9971.13 853
9972.07 837
9973.01 817
9973.95 818
9974.90 846
9975.84 827
9976.78 819
9977.72 835
9978.67 832
9979.61 821
9980.55 861
9981.50 831
9982.44 814
9983.38 834
9984.32 804
9985.27 837
9986.21 857
9987.15 842
9988.10 867
9989.04 851
9989.98 845
9990.92 832
9991.87 815
9992.81 819
9993.75 831
9994.70 851
9995.64 807
9996.58 848
9997.53 833
9998.47 868
9999.41 880
10000.36 885
10001.30 848
10002.25 854
10003.19 867
10004.13 804
10005.08 831
10006.02 857
10006.96 845
10007.91 867
10008.85 865
10009.80 819
10010.74 828
10011.68 817
10012.63 812
10013.57 796
10014.52 846
10015.46 841
10016.41 878
10017.35 816
10018.29 841
10019.24 825
10020.18 914
10021.13 872
10022.07 864
10023.02 848
10023.96 830
10024.91 879
10025.85 842
10026.80 834
10027.74 852
10028.69 831
10029.63 852
10030.58 837
10031.52 840
10032.47 845
10033.41 822
10034.36 821
10035.30 831
10036.25 829
10037.19 827
10038.14 841
10039.08 796
10040.03 745
10040.97 771
10041.92 773
10042.87 820
10043.81 749
10044.76 779
10045.70 768
10046.65 782
10047.59 756
10048.54 791
10049.49 773
10050.43 783
10051.38 781
10052.32 747
10053.27 795
10054.22 777
10055.16 733
10056.11 738
10057.05 730
10058.00 732
10058.95 792
10059.89 736
10060.84 775
10061.79 772
10062.73 780
10063.68 722
10064.63 756
10065.57 795
10066.52 754
10067.47 776
10068.41 769
10069.36 758
10070.31 738
10071.25 759
10072.20 737
10073.15 762
10074.10 770
10075.04 728
10075.99 725
10076.94 746
10077.88 716
10078.83 704
10079.78 706
10080.73 720
10081.67 738
10082.62 709
10083.57 751
10084.52 733
10085.46 724
10086.41 749
10087.36 750
10088.31 701
10089.25 710
10090.20 742
10091.15 740
10092.10 701
10093.05 697
10093.99 759
10094.94 753
10095.89 735
10096.84 683
10097.79 695
10098.73 740
10099.68 754
10100.63 715
10101.58 757
10102.53 686
10103.48 714
10104.42 703
10105.37 706
10106.32 714
10107.27 724
10108.22 702
10109.17 700
10110.12 695
10111.06 663
10112.01 742
10112.96 733
10113.91 724
10114.86 723
10115.81 680
10116.76 691
10117.71 719
10118.66 723
10119.61 734
10120.56 694
10121.50 724
10122.45 715
10123.40 747
10124.35 709
10125.30 747
10126.25 709
10127.20 725
10128.15 728
10129.10 732
10130.05 725
10131.00 695
10131.95 755
10132.90 761
10133.85 733
10134.80 747
10135.75 754
10136.70 707
10137.65 754
10138.60 769
10139.55 764
10140.50 717
10141.45 740
10142.40 763
10143.35 722
10144.30 750
10145.25 737
10146.20 780
10147.15 754
10148.10 757
10149.05 707
10150.00 750
10150.95 729
10151.90 785
10152.86 775
10153.81 769
10154.76 783
10155.71 779
10156.66 735
10157.61 758
10158.56 798
10159.51 779
10160.46 758
10161.41 785
10162.37 764
10163.32 802
10164.27 846
10165.22 782
10166.17 818
10167.12 803
10168.07 809
10169.03 782
10169.98 788
10170.93 787
10171.88 772
10172.83 790
10173.78 754
10174.74 784
10175.69 804
10176.64 767
10177.59 794
10178.54 824
10179.49 845
10180.45 825
10181.40 849
10182.35 881
10183.30 887
10184.26 872
10185.21 928
10186.16 955
10187.11 946
10188.06 914
10189.02 931
10189.97 943
10190.92 921
10191.87 946
10192.83 962
10193.78 986
10194.73 994
10195.69 975
10196.64 973
10197.59 966
10198.54 969
10199.50 954
10200.45 953
10201.40 961
10202.36 944
10203.31 987
10204.26 966
10205.22 988
10206.17 979
10207.12 980
10208.08 968
10209.03 979
10209.98 954
10210.94 878
10211.89 929
10212.84 883
10213.80 900
10214.75 896
10215.70 879
10216.66 886
10217.61 916
10218.56 876
10219.52 859
10220.47 840
10221.43 804
10222.38 816
10223.33 816
10224.29 828
10225.24 835
10226.20 796
10227.15 813
10228.11 829
10229.06 866
10230.01 902
10230.97 918
10231.92 955
10232.88 961
10233.83 963
10234.79 945
10235.74 984
10236.70 934
10237.65 895
10238.60 871
10239.56 892
10240.51 867
10241.47 819
10242.42 818
10243.38 816
10244.33 793
10245.29 799
10246.24 814
10247.20 766
10248.15 771
10249.11 754
10250.07 787
10251.02 743
10251.98 772
10252.93 720
10253.89 722
10254.84 758
10255.80 737
10256.75 754
10257.71 783
10258.67 736
10259.62 731
10260.58 745
10261.53 733
10262.49 721
10263.44 734
10264.40 773
10265.36 723
10266.31 724
10267.27 732
10268.22 736
10269.18 774
10270.14 780
10271.09 743
10272.05 761
10273.01 793
10273.96 757
10274.92 730
10275.87 729
10276.83 706
10277.79 719
10278.74 702
10279.70 711
10280.66 747
10281.61 735
10282.57 711
10283.53 693
10284.49 713
10285.44 710
10286.40 685
10287.36 710
10288.31 705
10289.27 696
10290.23 700
10291.18 735
10292.14 713
10293.10 726
10294.06 711
10295.01 712
10295.97 741
10296.93 691
10297.89 699
10298.84 744
10299.80 699
10300.76 682
10301.72 686
10302.67 702
10303.63 730
10304.59 705
10305.55 694
10306.51 656
10307.46 693
10308.42 735
10309.38 723
10310.34 673
10311.30 684
10312.25 696
10313.21 682
10314.17 675
10315.13 703
10316.09 715
10317.05 684
10318.00 705
10318.96 681
10319.92 705
10320.88 684
10321.84 709
10322.80 704
10323.76 755
10324.71 715
10325.67 676
10326.63 689
10327.59 690
10328.55 727
10329.51 710
10330.47 703
10331.43 723
10332.39 658
10333.35 658
10334.30 654
10335.26 685
10336.22 690
10337.18 706
10338.14 700
10339.10 697
10340.06 682
10341.02 679
10341.98 686
10342.94 720
10343.90 702
10344.86 698
10345.82 658
10346.78 686
10347.74 690
10348.70 679
10349.66 736
10350.62 721
10351.58 704
10352.54 726
10353.50 705
10354.46 689
10355.42 666
10356.38 669
10357.34 689
10358.30 745
10359.26 755
10360.22 748
10361.18 701
10362.14 697
10363.10 684
10364.06 719
10365.02 679
10365.98 677
10366.94 688
10367.90 731
10368.87 718
10369.83 671
10370.79 652
10371.75 679
10372.71 689
10373.67 690
10374.63 715
10375.59 646
10376.55 694
10377.51 652
10378.48 673
10379.44 665
10380.40 694
10381.36 675
10382.32 698
10383.28 661
10384.24 662
10385.21 671
10386.17 678
10387.13 695
10388.09 713
10389.05 695
10390.01 670
10390.98 720
10391.94 695
10392.90 690
10393.86 703
10394.82 717
10395.79 737
10396.75 641
10397.71 664
10398.67 684
10399.63 712
10400.60 722
10401.56 689
10402.52 707
10403.48 712
10404.45 725
10405.41 713
10406.37 700
10407.33 732
10408.30 766
10409.26 734
10410.22 767
10411.18 784
10412.15 782
10413.11 797
10414.07 821
10415.04 811
10416.00 859
10416.96 884
10417.93 906
10418.89 844
10419.85 866
10420.81 810
10421.78 813
10422.74 831
10423.70 847
10424.67 775
10425.63 794
10426.59 779
10427.56 764
10428.52 765
10429.49 778
10430.45 764
10431.41 764
10432.38 715
10433.34 758
10434.30 728
10435.27 686
10436.23 696
10437.20 707
10438.16 667
10439.12 690
10440.09 682
10441.05 683
10442.02 680
10442.98 667
10443.94 644
10444.91 656
10445.87 670
10446.84 666
10447.80 661
10448.77 677
10449.73 681
10450.70 671
10451.66 693
10452.63 690
10453.59 650
10454.55 689
10455.52 701
10456.48 673
10457.45 675
10458.41 703
10459.38 670
10460.34 674
10461.31 690
10462.27 690
10463.24 665
10464.20 693
10465.17 712
10466.14 701
10467.10 636
10468.07 655
10469.03 663
10470.00 717
10470.96 668
10471.93 664
10472.89 692
10473.86 704
10474.82 663
10475.79 661
10476.76 718
10477.72 690
10478.69 698
10479.65 705
10480.62 716
10481.59 688
10482.55 716
10483.52 669
10484.48 709
10485.45 689
10486.42 706
10487.38 686
10488.35 717
10489.32 724
10490.28 731
10491.25 739
10492.21 648
10493.18 698
10494.15 729
10495.11 712
10496.08 697
10497.05 685
10498.01 729
10498.98 686
10499.95 715
10500.92 694
10501.88 693
10502.85 701
10503.82 750
10504.78 722
10505.75 757
10506.72 758
10507.68 744
10508.65 713
10509.62 696
10510.59 725
10511.55 715
10512.52 756
10513.49 740
10514.46 728
10515.42 764
10516.39 749
10517.36 725
10518.33 738
10519.29 686
10520.26 704
10521.23 695
10522.20 703
10523.17 713
10524.13 721
10525.10 746
10526.07 746
10527.04 729
10528.01 716
10528.97 735
10529.94 731
10530.91 696
10531.88 721
10532.85 746
10533.82 763
10534.78 754
10535.75 736
10536.72 749
10537.69 785
10538.66 754
10539.63 799
10540.60 760
10541.56 757
10542.53 807
10543.50 805
10544.47 739
10545.44 784
10546.41 759
10547.38 785
10548.35 779
10549.32 811
10550.29 795
10551.25 820
10552.22 836
10553.19 880
10554.16 904
10555.13 947
10556.10 979
10557.07 993
10558.04 1046
10559.01 1081
10559.98 1087
10560.95 1051
10561.92 1073
10562.89 1095
10563.86 1003
10564.83 973
10565.80 941
10566.77 917
10567.74 842
10568.71 803
10569.68 803
10570.65 776
10571.62 755
10572.59 763
10573.56 743
10574.53 754
10575.50 763
10576.47 751
10577.44 766
10578.41 776
10579.38 751
10580.35 755
10581.32 750
10582.29 764
10583.26 770
10584.23 789
10585.21 809
10586.18 821
10587.15 808
10588.12 773
10589.09 774
10590.06 789
10591.03 830
10592.00 782
10592.97 739
10593.94 725
10594.92 761
10595.89 761
10596.86 751
10597.83 699
10598.80 682
10599.77 719
10600.74 745
10601.71 712
10602.69 714
10603.66 698
10604.63 710
10605.60 735
10606.57 720
10607.54 672
10608.52 739
10609.49 725
10610.46 734
10611.43 713
10612.40 688
10613.38 765
10614.35 704
10615.32 697
10616.29 714
10617.27 658
10618.24 712
10619.21 730
10620.18 735
10621.15 730
10622.13 729
10623.10 712
10624.07 733
10625.04 758
10626.02 748
10626.99 742
10627.96 733
10628.94 748
10629.91 750
10630.88 764
10631.85 746
10632.83 789
10633.80 808
10634.77 791
10635.75 832
10636.72 817
10637.69 843
10638.67 805
10639.64 779
10640.61 787
10641.59 767
10642.56 795
10643.53 764
10644.51 741
10645.48 751
10646.45 754
10647.43 735
10648.40 745
10649.37 690
10650.35 675
10651.32 690
10652.30 695
10653.27 719
10654.24 748
10655.22 728
10656.19 689
10657.16 707
10658.14 688
10659.11 706
10660.09 744
10661.06 683
10662.04 730
10663.01 714
10663.98 734
10664.96 735
10665.93 724
10666.91 749
10667.88 730
10668.86 709
10669.83 695
10670.81 759
10671.78 716
10672.76 702
10673.73 704
10674.71 708
10675.68 711
10676.66 696
10677.63 713
10678.61 725
10679.58 725
10680.56 704
10681.53 716
10682.51 719
10683.48 712
10684.46 677
10685.43 699
10686.41 676
10687.38 681
10688.36 671
10689.33 673
10690.31 661
10691.28 651
10692.26 687
10693.24 673
10694.21 651
10695.19 687
10696.16 699
10697.14 679
10698.12 675
10699.09 658
10700.07 699
10701.04 706
10702.02 667
10703.00 672
10703.97 702
10704.95 688
10705.92 691
10706.90 684
10707.88 664
10708.85 693
10709.83 664
10710.81 660
10711.78 654
10712.76 686
10713.74 734
10714.71 693
10715.69 665
10716.67 667
10717.64 672
10718.62 680
10719.60 694
10720.57 692
10721.55 718
10722.53 680
10723.50 683
10724.48 662
10725.46 679
10726.44 653
10727.41 690
10728.39 698
10729.37 700
10730.35 688
10731.32 715
10732.30 688
10733.28 718
10734.26 698
10735.23 717
10736.21 678
10737.19 708
10738.17 713
10739.14 684
10740.12 714
10741.10 732
10742.08 763
10743.06 727
10744.03 735
10745.01 763
10745.99 750
10746.97 730
10747.95 716
10748.92 714
10749.90 727
10750.88 703
10751.86 707
10752.84 712
10753.82 687
10754.79 713
10755.77 692
10756.75 735
10757.73 694
10758.71 709
10759.69 744
10760.67 682
10761.65 717
10762.62 759
10763.60 720
10764.58 729
10765.56 714
10766.54 760
10767.52 756
10768.50 732
10769.48 766
10770.46 728
10771.44 765
10772.42 738
10773.39 750
10774.37 793
10775.35 775
10776.33 801
10777.31 752
10778.29 745
10779.27 758
10780.25 762
10781.23 763
10782.21 730
10783.19 756
10784.17 756
10785.15 693
10786.13 694
10787.11 696
10788.09 676
10789.07 663
10790.05 687
10791.03 683
10792.01 669
10792.99 668
10793.97 731
10794.95 681
10795.93 658
10796.91 687
10797.89 657
10798.87 666
10799.85 651
10800.83 727
10801.82 681
10802.80 673
10803.78 685
10804.76 646
10805.74 651
10806.72 715
10807.70 719
10808.68 687
10809.66 665
10810.64 669
10811.62 703
10812.61 653
10813.59 703
10814.57 690
10815.55 672
10816.53 668
10817.51 688
10818.49 705
10819.47 691
10820.46 665
10821.44 684
10822.42 706
10823.40 667
10824.38 660
10825.36 722
10826.35 683
10827.33 662
10828.31 681
10829.29 728
10830.27 713
10831.25 727
10832.24 679
10833.22 682
10834.20 713
10835.18 688
10836.17 766
10837.15 742
10838.13 742
10839.11 700
10840.09 730
10841.08 714
10842.06 731
10843.04 724
10844.02 684
10845.01 714
10845.99 738
10846.97 736
10847.96 722
10848.94 754
10849.92 719
10850.90 759
10851.89 729
10852.87 723
10853.85 739
10854.84 767
10855.82 743
10856.80 774
10857.78 745
10858.77 696
10859.75 705
10860.73 749
10861.72 752
10862.70 724
10863.68 730
10864.67 748
10865.65 759
10866.64 732
10867.62 753
10868.60 755
10869.59 759
10870.57 786
10871.55 771
10872.54 788
10873.52 766
10874.51 788
10875.49 801
10876.47 780
10877.46 797
10878.44 762
10879.43 798
10880.41 789
10881.39 825
10882.38 823
10883.36 840
10884.35 808
10885.33 790
10886.32 818
10887.30 796
10888.29 830
10889.27 782
10890.25 838
10891.24 848
10892.22 819
10893.21 830
10894.19 817
10895.18 830
10896.16 819
10897.15 837
10898.13 788
10899.12 795
10900.10 863
10901.09 891
10902.07 882
10903.06 842
10904.04 858
10905.03 887
10906.01 872
10907.00 886
10907.99 920
10908.97 944
10909.96 946
10910.94 914
10911.93 908
10912.91 892
10913.90 904
10914.88 911
10915.87 942
10916.86 927
10917.84 950
10918.83 886
10919.81 947
10920.80 923
10921.79 960
10922.77 971
10923.76 978
10924.74 991
10925.73 919
10926.72 963
10927.70 1003
10928.69 999
10929.68 969
10930.66 1005
10931.65 983
10932.64 1006
10933.62 1016
10934.61 1031
10935.60 1025
10936.58 1020
10937.57 1075
10938.56 1097
10939.54 1107
10940.53 1113
10941.52 1133
10942.50 1167
10943.49 1133
10944.48 1152
10945.47 1139
10946.45 1211
10947.44 1196
10948.43 1202
10949.41 1261
10950.40 1230
10951.39 1292
10952.38 1294
10953.36 1271
10954.35 1303
10955.34 1278
10956.33 1345
10957.31 1351
10958.30 1347
10959.29 1366
10960.28 1308
10961.27 1300
10962.25 1253
10963.24 1186
10964.23 1184
10965.22 1199
10966.21 1137
10967.19 1115
10968.18 1146
10969.17 1132
10970.16 1144
10971.15 1115
10972.13 1111
10973.12 1088
10974.11 1125
10975.10 1105
10976.09 1132
10977.08 1122
10978.07 1119
10979.05 1135
10980.04 1109
10981.03 1167
10982.02 1216
10983.01 1193
10984.00 1216
10984.99 1199
10985.98 1224
10986.96 1174
10987.95 1211
10988.94 1275
10989.93 1331
10990.92 1357
10991.91 1396
10992.90 1394
10993.89 1506
10994.88 1553
10995.87 1659
10996.86 1617
10997.85 1707
10998.84 1772
10999.83 1708
11000.82 1668
11001.81 1634
11002.79 1552
11003.78 1486
11004.77 1390
11005.76 1323
11006.75 1211
11007.74 1157
11008.73 1163
11009.72 1113
11010.71 1089
11011.70 1048
11012.69 1039
11013.68 1070
11014.67 1031
11015.67 1015
11016.66 982
11017.65 1026
11018.64 1008
11019.63 961
11020.62 959
11021.61 975
11022.60 973
11023.59 991
11024.58 962
11025.57 948
11026.56 979
11027.55 972
11028.54 950
11029.53 959
11030.52 921
11031.52 945
11032.51 964
11033.50 943
11034.49 921
11035.48 907
11036.47 932
11037.46 885
11038.45 899
11039.45 936
11040.44 909
11041.43 878
11042.42 913
11043.41 940
11044.40 917
11045.39 924
11046.39 899
11047.38 926
11048.37 912
11049.36 870
11050.35 865
11051.35 900
11052.34 853
11053.33 904
11054.32 846
11055.31 866
11056.31 935
11057.30 884
11058.29 914
11059.28 909
11060.27 866
11061.27 874
11062.26 934
11063.25 906
11064.24 891
11065.24 927
11066.23 933
11067.22 911
11068.21 932
11069.21 910
11070.20 927
11071.19 910
11072.19 925
11073.18 896
11074.17 879
11075.16 914
11076.16 874
11077.15 930
11078.14 900
11079.14 923
11080.13 929
11081.12 882
11082.12 897
11083.11 920
11084.10 879
11085.10 869
11086.09 865
11087.08 875
11088.08 873
11089.07 863
11090.06 852
11091.06 893
11092.05 887
11093.04 890
11094.04 878
11095.03 877
11096.03 879
11097.02 882
11098.01 888
11099.01 893
11100.00 839
11101.00 880
11101.99 915
11102.98 855
11103.98 854
11104.97 879
11105.97 853
11106.96 864
11107.96 811
11108.95 797
11109.95 856
11110.94 856
11111.93 799
11112.93 842
11113.92 871
11114.92 892
11115.91 868
11116.91 861
11117.90 824
11118.90 828
11119.89 845
11120.89 895
11121.88 830
11122.88 880
11123.87 872
11124.87 914
11125.86 922
11126.86 880
11127.85 917
11128.85 920
11129.84 868
11130.84 853
11131.84 852
11132.83 872
11133.83 886
11134.82 855
11135.82 903
11136.81 891
11137.81 899
11138.81 856
11139.80 891
11140.80 915
11141.79 881
11142.79 895
11143.79 869
11144.78 915
11145.78 881
11146.77 863
11147.77 876
11148.77 867
11149.76 824
11150.76 826
11151.75 850
11152.75 867
11153.75 832
11154.74 878
11155.74 828
11156.74 806
11157.73 781
11158.73 825
11159.73 798
11160.72 801
11161.72 852
11162.72 797
11163.71 820
11164.71 794
11165.71 791
11166.71 768
11167.70 804
11168.70 770
11169.70 790
11170.69 798
11171.69 771
11172.69 770
11173.69 799
11174.68 821
11175.68 788
11176.68 826
11177.68 822
11178.67 771
11179.67 767
11180.67 803
11181.67 784
11182.66 824
11183.66 769
11184.66 800
11185.66 826
11186.66 776
11187.65 796
11188.65 797
11189.65 811
11190.65 792
11191.65 837
11192.64 841
11193.64 781
11194.64 816
11195.64 812
11196.64 783
11197.64 801
11198.63 795
11199.63 794
11200.63 821
11201.63 797
11202.63 787
11203.63 785
11204.63 787
11205.63 840
11206.62 819
11207.62 798
11208.62 795
11209.62 795
11210.62 777
11211.62 821
11212.62 816
11213.62 808
11214.62 806
11215.62 796
11216.61 795
11217.61 778
11218.61 802
11219.61 790
11220.61 808
11221.61 846
11222.61 825
11223.61 827
11224.61 764
11225.61 792
11226.61 766
11227.61 774
11228.61 795
11229.61 856
11230.61 825
11231.61 799
11232.61 767
11233.61 813
11234.61 816
11235.61 808
11236.61 823
11237.61 832
11238.61 804
11239.61 812
11240.61 866
11241.61 845
11242.61 831
11243.61 830
11244.61 821
11245.61 830
11246.61 841
11247.61 828
11248.62 841
11249.62 844
11250.62 857
11251.62 890
11252.62 836
11253.62 812
11254.62 858
11255.62 836
11256.62 860
11257.62 872
11258.62 841
11259.63 878
11260.63 856
11261.63 853
11262.63 869
11263.63 912
11264.63 906
11265.63 878
11266.64 894
11267.64 898
11268.64 916
11269.64 939
11270.64 953
11271.64 904
11272.65 955
11273.65 910
11274.65 921
11275.65 936
11276.65 973
11277.65 978
11278.66 953
11279.66 917
11280.66 872
11281.66 945
11282.67 924
11283.67 917
11284.67 921
11285.67 910
11286.67 926
11287.68 921
11288.68 915
11289.68 888
11290.68 907
11291.69 942
11292.69 931
11293.69 935
11294.70 916
11295.70 911
11296.70 941
11297.70 916
11298.71 923
11299.71 880
11300.71 950
11301.72 943
11302.72 900
11303.72 965
11304.72 997
11305.73 1002
11306.73 1011
11307.73 1017
11308.74 1069
11309.74 1052
11310.74 1081
11311.75 1119
11312.75 1080
11313.76 1062
11314.76 1023
11315.76 1048
11316.77 1042
11317.77 992
11318.77 987
11319.78 967
11320.78 929
11321.79 928
11322.79 949
11323.79 962
11324.80 938
11325.80 931
11326.81 921
11327.81 926
11328.81 913
11329.82 902
11330.82 919
11331.83 923
11332.83 889
11333.84 912
11334.84 906
11335.85 887
11336.85 898
11337.85 902
11338.86 914
11339.86 893
11340.87 912
11341.87 951
11342.88 970
11343.88 928
11344.89 872
11345.89 893
11346.90 945
11347.90 935
11348.91 978
11349.91 934
11350.92 927
11351.92 932
11352.93 943
11353.94 963
11354.94 943
11355.95 965
11356.95 981
11357.96 999
11358.96 979
11359.97 1014
11360.97 991
11361.98 969
11362.99 970
11363.99 986
11365.00 943
11366.00 928
11367.01 937
11368.02 962
11369.02 979
11370.03 940
11371.03 983
11372.04 990
11373.05 952
11374.05 976
11375.06 1011
11376.06 1001
11377.07 1013
11378.08 998
11379.08 994
11380.09 971
11381.10 972
11382.10 1029
11383.11 1037
11384.12 1014
11385.12 1022
11386.13 1049
11387.14 1049
11388.14 1064
11389.15 1010
11390.16 1046
11391.17 1029
11392.17 1002
11393.18 1033
11394.19 1061
11395.19 1032
11396.20 1024
11397.21 1025
11398.22 1085
11399.22 1045
11400.23 1051
11401.24 1132
11402.25 1046
11403.25 1074
11404.26 1114
11405.27 1106
11406.28 1107
11407.28 1098
11408.29 1089
11409.30 1151
11410.31 1151
11411.31 1208
11412.32 1163
11413.33 1114
11414.34 1103
11415.35 1109
11416.35 1139
11417.36 1162
11418.37 1167
11419.38 1171
11420.39 1158
11421.40 1199
11422.40 1181
11423.41 1210
11424.42 1257
11425.43 1209
11426.44 1187
11427.45 1207
11428.46 1214
11429.46 1261
11430.47 1244
11431.48 1250
11432.49 1304
11433.50 1351
11434.51 1300
11435.52 1290
11436.53 1247
11437.54 1307
11438.54 1349
11439.55 1325
11440.56 1352
11441.57 1341
11442.58 1309
11443.59 1337
11444.60 1348
11445.61 1378
11446.62 1407
11447.63 1348
11448.64 1387
11449.65 1397
11450.66 1391
11451.67 1427
11452.68 1384
11453.69 1451
11454.70 1389
11455.71 1366
11456.72 1433
11457.73 1485
11458.74 1435
11459.75 1516
11460.76 1457
11461.77 1459
11462.78 1488
11463.79 1469
11464.80 1519
11465.81 1507
11466.82 1499
11467.83 1513
11468.84 1531
11469.85 1612
11470.86 1557
11471.87 1567
11472.88 1581
11473.89 1537
11474.90 1604
11475.91 1608
11476.92 1585
11477.93 1591
11478.95 1626
11479.96 1598
11480.97 1643
11481.98 1642
11482.99 1667
11484.00 1669
11485.01 1676
11486.02 1673
11487.03 1666
11488.05 1661
11489.06 1677
11490.07 1708
11491.08 1676
11492.09 1774
11493.10 1715
11494.11 1699
11495.13 1747
11496.14 1749
11497.15 1752
11498.16 1751
11499.17 1744
11500.18 1778
11501.20 1790
11502.21 1817
11503.22 1808
11504.23 1827
11505.24 1808
11506.26 1827
11507.27 1841
11508.28 1819
11509.29 1867
11510.30 1839
11511.32 1902
11512.33 1922
11513.34 1891
11514.35 1873
11515.37 1948
11516.38 1992
11517.39 1980
11518.40 1991
11519.42 2035
11520.43 2005
11521.44 2081
11522.45 2152
11523.47 2052
11524.48 2126
11525.49 2139
11526.51 2147
11527.52 2184
11528.53 2128
11529.55 2135
11530.56 2205
11531.57 2241
11532.59 2289
11533.60 2338
11534.61 2359
11535.63 2327
11536.64 2332
11537.65 2426
11538.67 2405
11539.68 2437
11540.69 2465
11541.71 2548
11542.72 2620
11543.73 2628
11544.75 2605
11545.76 2608
11546.78 2692
11547.79 2766
11548.80 2720
11549.82 2870
11550.83 2895
11551.85 2901
11552.86 2938
11553.87 2968
11554.89 3098
11555.90 3124
11556.92 3129
11557.93 3148
11558.95 3231
11559.96 3368
11560.97 3371
11561.99 3411
11563.00 3375
11564.02 3501
11565.03 3463
11566.05 3521
11567.06 3650
11568.08 3665
11569.09 3702
11570.11 3759
11571.12 3837
11572.14 4095
11573.15 4121
11574.17 4214
11575.18 4305
11576.20 4466
11577.21 4579
11578.23 4797
11579.24 4987
11580.26 5072
11581.27 5305
11582.29 5450
11583.30 5663
11584.32 5775
11585.33 5947
11586.35 6156
11587.37 6335
11588.38 6595
11589.40 6906
11590.41 7129
11591.43 7560
11592.44 8167
11593.46 8733
11594.48 9197
11595.49 9880
11596.51 10820
11597.52 11573
11598.54 12299
11599.56 12911
11600.57 13537
11601.59 13788
11602.61 13819
11603.62 13343
11604.64 12872
11605.66 12144
11606.67 11071
11607.69 9987
11608.70 9054
11609.72 8106
11610.74 7122
11611.75 6279
11612.77 5730
11613.79 5263
11614.81 4857
11615.82 4482
11616.84 4247
11617.86 4072
11618.87 3914
11619.89 3709
11620.91 3595
11621.92 3479
11622.94 3439
11623.96 3295
11624.98 3224
11625.99 3164
11627.01 3142
11628.03 2990
11629.05 3007
11630.06 2941
11631.08 2930
11632.10 2861
11633.12 2838
11634.13 2823
11635.15 2746
11636.17 2731
11637.19 2783
11638.20 2734
11639.22 2754
11640.24 2657
11641.26 2675
11642.28 2556
11643.29 2568
11644.31 2493
11645.33 2459
11646.35 2413
11647.37 2443
11648.39 2409
11649.40 2314
11650.42 2311
11651.44 2312
11652.46 2339
11653.48 2375
11654.50 2369
11655.51 2332
11656.53 2352
11657.55 2426
11658.57 2422
11659.59 2353
11660.61 2362
11661.63 2420
11662.65 2500
11663.67 2516
11664.68 2485
11665.70 2571
11666.72 2601
11667.74 2611
11668.76 2576
11669.78 2572
11670.80 2615
11671.82 2655
11672.84 2646
11673.86 2630
11674.88 2807
11675.90 2796
11676.92 2764
11677.94 2779
11678.96 2801
11679.98 2850
11680.99 2911
11682.01 2845
11683.03 2839
11684.05 2784
11685.07 2838
11686.09 2836
11687.11 2758
11688.13 2809
11689.15 2722
11690.17 2760
11691.19 2724
11692.21 2651
11693.24 2617
11694.26 2666
11695.28 2669
11696.30 2623
11697.32 2599
11698.34 2526
11699.36 2509
11700.38 2509
11701.40 2483
11702.42 2450
11703.44 2442
11704.46 2415
11705.48 2365
11706.50 2324
11707.52 2278
11708.54 2270
11709.57 2264
11710.59 2241
11711.61 2223
11712.63 2210
11713.65 2120
11714.67 2128
11715.69 2122
11716.71 2129
11717.73 2130
11718.76 2107
11719.78 2036
11720.80 1998
11721.82 1966
11722.84 1908
11723.86 1900
11724.89 1907
11725.91 1863
11726.93 1853
11727.95 1813
11728.97 1775
11729.99 1808
11731.02 1737
11732.04 1758
11733.06 1726
11734.08 1761
11735.10 1675
11736.13 1729
11737.15 1729
11738.17 1683
11739.19 1679
11740.22 1684
11741.24 1678
11742.26 1634
11743.28 1665
11744.30 1638
11745.33 1643
11746.35 1666
11747.37 1700
11748.40 1648
11749.42 1599
11750.44 1538
11751.46 1517
11752.49 1552
11753.51 1550
11754.53 1514
11755.56 1537
11756.58 1509
11757.60 1496
11758.62 1465
11759.65 1448
11760.67 1417
11761.69 1378
11762.72 1368
11763.74 1341
11764.76 1336
11765.79 1334
11766.81 1322
11767.83 1350
11768.86 1403
11769.88 1321
11770.91 1319
11771.93 1335
11772.95 1339
11773.98 1322
11775.00 1315
11776.02 1329
11777.05 1317
11778.07 1260
11779.10 1248
11780.12 1230
11781.14 1208
11782.17 1252
11783.19 1212
11784.22 1198
11785.24 1179
11786.26 1156
11787.29 1197
11788.31 1203
11789.34 1198
11790.36 1192
11791.39 1150
11792.41 1113
11793.44 1109
11794.46 1151
11795.49 1166
11796.51 1127
11797.54 1094
11798.56 1048
11799.59 1069
11800.61 1075
11801.63 1082
11802.66 1083
11803.69 1040
11804.71 1046
11805.74 1034
11806.76 1032
11807.79 1019
11808.81 989
11809.84 1038
11810.86 1048
11811.89 1000
11812.91 1041
11813.94 1067
11814.96 1024
11815.99 1052
11817.01 1042
11818.04 1039
11819.07 1013
11820.09 993
11821.12 1002
11822.14 992
11823.17 1012
11824.20 1038
11825.22 1022
11826.25 1027
11827.27 992
11828.30 1018
11829.33 1010
11830.35 963
11831.38 946
11832.40 975
11833.43 989
11834.46 957
11835.48 1014
11836.51 1005
11837.54 945
11838.56 983
11839.59 954
11840.62 947
11841.64 985
11842.67 960
11843.70 956
11844.72 932
11845.75 933
11846.78 917
11847.80 977
11848.83 939
11849.86 930
11850.89 938
11851.91 932
11852.94 919
11853.97 936
11854.99 964
11856.02 962
11857.05 980
11858.08 950
11859.10 924
11860.13 942
11861.16 938
11862.19 933
11863.21 944
11864.24 936
11865.27 951
11866.30 968
11867.33 878
11868.35 888
11869.38 914
11870.41 933
11871.44 876
11872.47 910
11873.49 965
11874.52 922
11875.55 924
11876.58 941
11877.61 926
11878.63 916
11879.66 943
11880.69 945
11881.72 930
11882.75 920
11883.78 924
11884.81 918
11885.83 968
11886.86 915
11887.89 862
11888.92 909
11889.95 966
11890.98 968
11892.01 921
11893.04 992
11894.06 967
11895.09 960
11896.12 977
11897.15 997
11898.18 939
11899.21 987
11900.24 972
11901.27 987
11902.30 971
11903.33 955
11904.36 947
11905.39 970
11906.42 943
11907.45 910
11908.48 903
11909.50 912
11910.53 974
11911.56 916
11912.59 934
11913.62 924
11914.65 944
11915.68 970
11916.71 950
11917.74 937
11918.77 921
11919.80 940
11920.83 976
11921.86 981
11922.89 979
11923.92 970
11924.95 1017
11925.99 1026
11927.02 1059
11928.05 1088
11929.08 1055
11930.11 1098
11931.14 1104
11932.17 1049
11933.20 1053
11934.23 1053
11935.26 1020
11936.29 991
11937.32 947
11938.35 987
11939.38 966
11940.41 956
11941.45 904
11942.48 894
11943.51 863
11944.54 918
11945.57 809
11946.60 833
11947.63 910
11948.66 889
11949.70 875
11950.73 888
11951.76 857
11952.79 842
11953.82 855
11954.85 858
11955.88 871
11956.92 830
11957.95 847
11958.98 868
11960.01 888
11961.04 902
11962.08 860
11963.11 871
11964.14 889
11965.17 887
11966.20 897
11967.24 903
11968.27 832
11969.30 889
11970.33 891
11971.36 881
11972.40 914
11973.43 896
11974.46 878
11975.49 884
11976.53 908
11977.56 897
11978.59 894
11979.62 924
11980.66 964
11981.69 892
11982.72 896
11983.76 907
11984.79 922
11985.82 940
11986.85 922
11987.89 916
11988.92 936
11989.95 956
11990.99 984
11992.02 958
11993.05 943
11994.09 964
11995.12 937
11996.15 950
11997.19 945
11998.22 959
11999.25 984
12000.29 993
12001.32 966
12002.35 975
12003.39 986
12004.42 1007
12005.46 995
12006.49 1000
12007.52 1014
12008.56 1030
12009.59 1023
12010.63 1067
12011.66 1081
12012.69 1080
12013.73 1070
12014.76 1086
12015.80 1136
12016.83 1067
12017.86 1104
12018.90 1083
12019.93 1091
12020.97 1077
12022.00 1052
12023.04 1035
12024.07 1066
12025.11 1065
12026.14 1021
12027.18 1011
12028.21 1004
12029.25 1014
12030.28 1009
12031.32 1017
12032.35 1020
12033.39 1025
12034.42 944
12035.46 971
12036.49 980
12037.53 978
12038.56 1008
12039.60 961
12040.63 963
12041.67 955
12042.70 948
12043.74 923
12044.77 958
12045.81 981
12046.84 981
12047.88 970
12048.92 952
12049.95 979
12050.99 989
12052.02 990
12053.06 963
12054.09 952
12055.13 993
12056.17 988
12057.20 965
12058.24 957
12059.27 945
12060.31 904
12061.35 933
12062.38 924
12063.42 972
12064.46 965
12065.49 972
12066.53 959
12067.56 962
12068.60 968
12069.64 998
12070.67 1000
12071.71 1001
12072.75 974
12073.78 1007
12074.82 987
12075.86 970
12076.89 1017
12077.93 996
12078.97 970
12080.01 973
12081.04 989
12082.08 1002
12083.12 995
12084.15 999
12085.19 1006
12086.23 1072
12087.27 1042
12088.30 1032
12089.34 1068
12090.38 1075
12091.41 1121
12092.45 1124
12093.49 1100
12094.53 1075
12095.57 1118
12096.60 1121
12097.64 1121
12098.68 1090
12099.72 1160
12100.75 1152
12101.79 1142
12102.83 1102
12103.87 1102
12104.91 1085
12105.94 1051
12106.98 1065
12108.02 1048
12109.06 1016
12110.10 1022
12111.14 997
12112.17 1007
12113.21 999
12114.25 960
12115.29 976
12116.33 983
12117.37 918
12118.40 938
12119.44 921
12120.48 923
12121.52 894
12122.56 898
12123.60 873
12124.64 901
12125.68 912
12126.72 907
12127.75 890
12128.79 925
12129.83 873
12130.87 889
12131.91 882
12132.95 888
12133.99 902
12135.03 907
12136.07 830
12137.11 840
12138.15 886
12139.19 876
12140.23 828
12141.27 839
12142.31 864
12143.35 864
12144.38 888
12145.42 868
12146.46 849
12147.50 842
12148.54 829
12149.58 879
12150.62 850
12151.66 859
12152.70 836
12153.74 876
12154.78 886
12155.82 857
12156.87 848
12157.91 863
12158.95 853
12159.99 871
12161.03 863
12162.07 843
12163.11 850
12164.15 852
12165.19 839
12166.23 859
12167.27 852
12168.31 905
12169.35 871
12170.39 865
12171.43 810
12172.47 845
12173.52 911
12174.56 801
12175.60 865
12176.64 865
12177.68 816
12178.72 874
12179.76 838
12180.80 829
12181.85 811
12182.89 830
12183.93 831
12184.97 903
12186.01 846
12187.05 836
12188.09 885
12189.14 815
12190.18 866
12191.22 825
12192.26 814
12193.30 833
12194.34 821
12195.39 855
12196.43 832
12197.47 865
12198.51 859
12199.55 874
12200.60 839
12201.64 856
12202.68 848
12203.72 833
12204.77 837
12205.81 880
12206.85 870
12207.89 860
12208.94 859
12209.98 869
12211.02 857
12212.06 845
12213.11 877
12214.15 903
12215.19 875
12216.23 875
12217.28 867
12218.32 841
12219.36 865
12220.41 932
12221.45 907
12222.49 864
12223.54 878
12224.58 868
12225.62 842
12226.66 835
12227.71 857
12228.75 866
12229.79 846
12230.84 844
12231.88 833
12232.93 825
12233.97 818
12235.01 853
12236.06 809
12237.10 772
12238.14 792
12239.19 830
12240.23 827
12241.28 847
12242.32 803
12243.36 818
12244.41 814
12245.45 803
12246.50 824
12247.54 804
12248.58 783
12249.63 806
12250.67 794
12251.72 777
12252.76 806
12253.80 758
12254.85 776
12255.89 778
12256.94 790
12257.98 794
12259.03 753
12260.07 795
12261.12 802
12262.16 770
12263.21 780
12264.25 762
12265.30 760
12266.34 751
12267.39 739
12268.43 707
12269.48 744
12270.52 748
12271.57 734
12272.61 738
12273.66 768
12274.70 757
12275.75 748
12276.79 724
12277.84 709
12278.88 725
12279.93 775
12280.98 731
12282.02 749
12283.07 744
12284.11 712
12285.16 742
12286.20 728
12287.25 737
12288.30 713
12289.34 692
12290.39 700
12291.43 719
12292.48 720
12293.53 744
12294.57 721
12295.62 696
12296.66 668
12297.71 714
12298.76 719
12299.80 715
12300.85 736
12301.90 700
12302.94 705
12303.99 711
12305.04 709
12306.08 681
12307.13 703
12308.18 683
12309.22 662
12310.27 664
12311.32 656
12312.36 732
12313.41 705
12314.46 712
12315.50 691
12316.55 700
12317.60 694
12318.65 703
12319.69 674
12320.74 691
12321.79 673
12322.83 683
12323.88 662
12324.93 694
12325.98 675
12327.02 656
12328.07 693
12329.12 695
12330.17 663
12331.21 673
12332.26 652
12333.31 661
12334.36 652
12335.41 659
12336.45 650
12337.50 666
12338.55 702
12339.60 710
12340.65 683
12341.69 670
12342.74 676
12343.79 646
12344.84 665
12345.89 678
12346.94 674
12347.98 680
12349.03 674
12350.08 679
12351.13 669
12352.18 663
12353.23 659
12354.28 689
12355.32 675
12356.37 677
12357.42 675
12358.47 656
12359.52 662
12360.57 653
12361.62 682
12362.67 667
12363.72 658
12364.76 677
12365.81 658
12366.86 668
12367.91 664
12368.96 688
12370.01 681
12371.06 666
12372.11 662
12373.16 683
12374.21 631
12375.26 666
12376.31 682
12377.36 666
12378.41 679
12379.46 667
12380.51 690
12381.56 682
12382.61 699
12383.66 664
12384.71 683
12385.76 670
12386.81 693
12387.86 661
12388.91 649
12389.96 650
12391.01 654
12392.06 646
12393.11 664
12394.16 697
12395.21 680
12396.26 678
12397.31 651
12398.36 641
12399.41 665
12400.46 682
12401.51 674
12402.56 664
12403.61 661
12404.66 656
12405.71 654
12406.77 659
12407.82 631
12408.87 641
12409.92 660
12410.97 650
12412.02 646
12413.07 642
12414.12 645
12415.17 645
12416.23 655
12417.28 657
12418.33 676
12419.38 683
12420.43 668
12421.48 665
12422.53 709
12423.59 692
12424.64 670
12425.69 639
12426.74 670
12427.79 722
12428.84 671
12429.90 685
12430.95 689
12432.00 690
12433.05 655
12434.10 663
12435.16 690
12436.21 669
12437.26 652
12438.31 693
12439.37 692
12440.42 652
12441.47 661
12442.52 693
12443.58 713
12444.63 665
12445.68 654
12446.73 637
12447.79 643
12448.84 655
12449.89 668
12450.94 660
12452.00 657
12453.05 627
12454.10 638
12455.16 669
12456.21 683
12457.26 688
12458.31 669
12459.37 681
12460.42 640
12461.47 658
12462.53 708
12463.58 693
12464.63 673
12465.69 693
12466.74 693
12467.79 666
12468.85 669
12469.90 677
12470.95 700
12472.01 704
12473.06 671
12474.12 718
12475.17 734
12476.22 740
12477.28 747
12478.33 722
12479.39 744
12480.44 767
12481.49 785
12482.55 782
12483.60 802
12484.66 858
12485.71 860
12486.76 889
12487.82 873
12488.87 829
12489.93 920
12490.98 895
12492.04 912
12493.09 912
12494.15 912
12495.20 941
12496.25 845
12497.31 881
12498.36 849
12499.42 829
12500.47 776
12501.53 772
12502.58 755
12503.64 744
12504.69 730
12505.75 729
12506.80 736
12507.86 753
12508.91 717
12509.97 752
12511.03 784
12512.08 731
12513.14 731
12514.19 735
12515.25 721
12516.30 690
12517.36 754
12518.41 706
12519.47 762
12520.52 748
12521.58 748
12522.64 743
12523.69 667
12524.75 713
12525.80 719
12526.86 725
12527.92 750
12528.97 766
12530.03 736
12531.08 743
12532.14 755
12533.20 768
12534.25 722
12535.31 719
12536.37 778
12537.42 788
12538.48 790
12539.54 768
12540.59 782
12541.65 769
12542.70 818
12543.76 816
12544.82 827
12545.88 841
12546.93 862
12547.99 855
12549.05 870
12550.10 890
12551.16 882
12552.22 859
12553.27 892
12554.33 887
12555.39 856
12556.45 861
12557.50 878
12558.56 845
12559.62 820
12560.67 868
12561.73 838
12562.79 862
12563.85 836
12564.90 858
12565.96 870
12567.02 870
12568.08 884
12569.14 881
12570.19 871
12571.25 910
12572.31 919
12573.37 928
12574.42 897
12575.48 858
12576.54 884
12577.60 877
12578.66 898
12579.72 866
12580.77 853
12581.83 818
12582.89 803
12583.95 773
12585.01 784
12586.07 808
12587.12 779
12588.18 801
12589.24 776
12590.30 748
12591.36 742
12592.42 795
12593.48 741
12594.53 750
12595.59 769
12596.65 801
12597.71 753
12598.77 723
12599.83 734
12600.89 749
12601.95 736
12603.01 797
12604.07 787
12605.13 770
12606.18 778
12607.24 780
12608.30 792
12609.36 775
12610.42 802
12611.48 801
12612.54 861
12613.60 859
12614.66 824
12615.72 874
12616.78 874
12617.84 856
12618.90 889
12619.96 864
12621.02 862
12622.08 840
12623.14 845
12624.20 862
12625.26 837
12626.32 828
12627.38 846
12628.44 842
12629.50 812
12630.56 845
12631.62 881
12632.68 887
12633.74 873
12634.80 840
12635.86 831
12636.92 790
12637.98 820
12639.04 815
12640.11 821
12641.17 797
12642.23 777
12643.29 797
12644.35 786
12645.41 786
12646.47 830
12647.53 808
12648.59 816
12649.65 769
12650.72 738
12651.78 766
12652.84 763
12653.90 779
12654.96 749
12656.02 767
12657.08 740
12658.14 783
12659.21 774
12660.27 758
12661.33 751
12662.39 752
12663.45 745
12664.51 740
12665.58 724
12666.64 721
12667.70 733
12668.76 748
12669.82 733
12670.89 784
12671.95 758
12673.01 735
12674.07 788
12675.13 744
12676.20 708
12677.26 733
12678.32 723
12679.38 716
12680.45 701
12681.51 767
12682.57 753
12683.63 759
12684.70 727
12685.76 746
12686.82 737
12687.88 734
12688.95 747
12690.01 717
12691.07 751
12692.14 757
12693.20 757
12694.26 757
12695.32 775
12696.39 750
12697.45 798
12698.51 821
12699.58 785
12700.64 821
12701.70 783
12702.77 777
12703.83 776
12704.89 782
12705.96 793
12707.02 787
12708.08 801
12709.15 809
12710.21 842
12711.28 780
12712.34 837
12713.40 851
12714.47 807
12715.53 762
12716.59 787
12717.66 729
12718.72 769
12719.79 735
12720.85 769
12721.92 758
12722.98 740
12724.04 755
12725.11 794
12726.17 787
12727.24 780
12728.30 736
12729.37 778
12730.43 761
12731.49 712
12732.56 773
12733.62 750
12734.69 773
12735.75 755
12736.82 679
12737.88 732
12738.95 703
12740.01 695
12741.08 718
12742.14 726
12743.21 706
12744.27 700
12745.34 743
12746.40 706
12747.47 692
12748.53 662
12749.60 684
12750.66 693
12751.73 650
12752.79 687
12753.86 657
12754.93 648
12755.99 657
12757.06 653
12758.12 663
12759.19 667
12760.25 621
12761.32 652
12762.39 626
12763.45 611
12764.52 644
12765.58 643
12766.65 640
12767.72 645
12768.78 612
12769.85 619
12770.91 638
12771.98 636
12773.05 648
12774.11 651
12775.18 675
12776.25 615
12777.31 623
12778.38 651
12779.45 632
12780.51 651
12781.58 615
12782.65 618
12783.71 617
12784.78 642
12785.85 594
12786.91 630
12787.98 626
12789.05 637
12790.11 631
12791.18 632
12792.25 616
12793.31 661
12794.38 609
12795.45 579
12796.52 595
12797.58 614
12798.65 626
12799.72 597
12800.79 592
12801.85 627
12802.92 624
12803.99 636
12805.06 643
12806.12 613
12807.19 633
12808.26 652
12809.33 656
12810.39 664
12811.46 609
12812.53 662
12813.60 672
12814.67 638
12815.73 609
12816.80 611
12817.87 661
12818.94 628
12820.01 639
12821.08 651
12822.14 630
12823.21 624
12824.28 595
12825.35 640
12826.42 628
12827.49 635
12828.55 609
12829.62 592
12830.69 631
12831.76 605
12832.83 628
12833.90 636
12834.97 640
12836.04 618
12837.11 650
12838.17 616
12839.24 643
12840.31 600
12841.38 612
12842.45 614
12843.52 615
12844.59 597
12845.66 597
12846.73 569
12847.80 520
12848.87 594
12849.94 621
12851.01 600
12852.08 591
12853.14 621
12854.21 605
12855.28 553
12856.35 546
12857.42 574
12858.49 581
12859.56 556
12860.63 556
12861.70 594
12862.77 568
12863.84 548
12864.91 582
12865.98 560
12867.05 537
12868.12 557
12869.19 579
12870.26 553
12871.34 565
12872.41 557
12873.48 554
12874.55 529
12875.62 544
12876.69 523
12877.76 545
12878.83 571
12879.90 529
12880.97 550
12882.04 538
12883.11 539
12884.18 536
12885.25 524
12886.33 537
12887.40 563
12888.47 550
12889.54 529
12890.61 510
12891.68 525
12892.75 536
12893.82 540
12894.89 511
12895.97 509
12897.04 543
12898.11 529
12899.18 529
12900.25 565
12901.32 573
12902.40 528
12903.47 552
12904.54 540
12905.61 519
12906.68 506
12907.75 494
12908.83 514
12909.90 512
12910.97 516
12912.04 501
12913.11 537
12914.19 535
12915.26 497
12916.33 521
12917.40 534
12918.48 554
12919.55 509
12920.62 497
12921.69 531
12922.77 503
12923.84 507
12924.91 511
12925.98 521
12927.06 499
12928.13 506
12929.20 495
12930.27 533
12931.35 505
12932.42 515
12933.49 545
12934.57 495
12935.64 510
12936.71 531
12937.79 484
12938.86 500
12939.93 498
12941.01 540
12942.08 540
12943.15 508
12944.23 505
12945.30 520
12946.37 485
12947.45 508
12948.52 556
12949.59 519
12950.67 521
12951.74 521
12952.81 499
12953.89 519
12954.96 495
12956.04 519
12957.11 566
12958.18 536
12959.26 511
12960.33 554
12961.41 525
12962.48 531
12963.55 550
12964.63 548
12965.70 531
12966.78 548
12967.85 540
12968.93 546
12970.00 530
12971.07 544
12972.15 517
12973.22 510
12974.30 530
12975.37 516
12976.45 540
12977.52 515
12978.60 493
12979.67 514
12980.75 546
12981.82 523
12982.90 512
12983.97 523
12985.05 519
12986.12 552
12987.20 513
12988.27 488
12989.35 509
12990.42 537
12991.50 512
12992.57 509
12993.65 492
12994.73 520
12995.80 511
12996.88 523
12997.95 524
12999.03 529
13000.10 516
13001.18 530
13002.25 507
13003.33 494
13004.41 512
13005.48 527
13006.56 531
13007.63 521
13008.71 518
13009.79 513
13010.86 506
13011.94 508
13013.02 529
13014.09 497
13015.17 499
13016.24 525
13017.32 509
13018.40 505
13019.47 549
13020.55 530
13021.63 527
13022.70 526
13023.78 559
13024.86 587
13025.93 526
13027.01 551
13028.09 520
13029.16 514
13030.24 517
13031.32 554
13032.40 523
13033.47 548
13034.55 541
13035.63 566
13036.70 562
13037.78 577
13038.86 573
13039.94 536
13041.01 582
13042.09 563
13043.17 542
13044.25 536
13045.32 517
13046.40 514
13047.48 505
13048.56 553
13049.63 524
13050.71 546
13051.79 545
13052.87 554
13053.95 548
13055.02 536
13056.10 518
13057.18 544
13058.26 528
13059.34 508
13060.41 509
13061.49 541
13062.57 541
13063.65 550
13064.73 546
13065.81 526
13066.88 511
13067.96 483
13069.04 506
13070.12 536
13071.20 502
13072.28 524
13073.36 516
13074.43 512
13075.51 533
13076.59 489
13077.67 518
13078.75 516
13079.83 538
13080.91 486
13081.99 532
13083.07 515
13084.15 542
13085.23 531
13086.30 517
13087.38 499
13088.46 490
13089.54 498
13090.62 529
13091.70 519
13092.78 531
13093.86 538
13094.94 522
13096.02 521
13097.10 473
13098.18 509
13099.26 533
13100.34 535
13101.42 500
13102.50 495
13103.58 521
13104.66 520
13105.74 535
13106.82 521
13107.90 550
13108.98 546
13110.06 526
13111.14 546
13112.22 510
13113.30 510
13114.38 543
13115.46 525
13116.54 520
13117.62 530
13118.70 512
13119.78 537
13120.86 517
13121.95 516
13123.03 508
13124.11 544
13125.19 505
13126.27 506
13127.35 525
13128.43 522
13129.51 547
13130.59 518
13131.67 535
13132.76 486
13133.84 484
13134.92 541
13136.00 487
13137.08 496
13138.16 522
13139.24 498
13140.32 514
13141.41 498
13142.49 496
13143.57 483
13144.65 541
13145.73 531
13146.81 535
13147.90 526
13148.98 512
13150.06 506
13151.14 510
13152.22 527
13153.31 522
13154.39 507
13155.47 525
13156.55 534
13157.63 487
13158.72 497
13159.80 538
13160.88 548
13161.96 496
13163.05 532
13164.13 524
13165.21 509
13166.29 521
13167.38 498
13168.46 501
13169.54 512
13170.62 542
13171.71 530
13172.79 527
13173.87 524
13174.96 503
13176.04 550
13177.12 518
13178.20 514
13179.29 519
13180.37 505
13181.45 507
13182.54 523
13183.62 509
13184.70 511
13185.79 511
13186.87 516
13187.95 544
13189.04 517
13190.12 535
13191.20 526
13192.29 548
13193.37 521
13194.46 501
13195.54 543
13196.62 535
13197.71 521
13198.79 517
13199.88 511
13200.96 530
13202.04 511
13203.13 489
13204.21 527
13205.30 509
13206.38 508
13207.46 535
13208.55 544
13209.63 502
13210.72 537
13211.80 516
13212.89 501
13213.97 498
13215.05 519
13216.14 535
13217.22 503
13218.31 505
13219.39 497
13220.48 505
13221.56 506
13222.65 535
13223.73 527
13224.82 540
13225.90 493
13226.99 544
13228.07 558
13229.16 531
13230.24 511
13231.33 499
13232.41 520
13233.50 523
13234.58 548
13235.67 527
13236.76 516
13237.84 506
13238.93 523
13240.01 560
13241.10 510
13242.18 539
13243.27 522
13244.35 528
13245.44 531
13246.53 526
13247.61 528
13248.70 527
13249.78 488
13250.87 528
13251.96 528
13253.04 504
13254.13 514
13255.21 520
13256.30 560
13257.39 572
13258.47 539
13259.56 527
13260.65 554
13261.73 527
13262.82 524
13263.91 558
13264.99 549
13266.08 546
13267.17 550
13268.25 556
13269.34 580
13270.43 553
13271.51 546
13272.60 570
13273.69 547
13274.77 559
13275.86 563
13276.95 559
13278.04 549
13279.12 516
13280.21 560
13281.30 589
13282.38 565
13283.47 572
13284.56 560
13285.65 557
13286.73 588
13287.82 581
13288.91 543
13290.00 591
13291.08 566
13292.17 578
13293.26 587
13294.35 597
13295.44 583
13296.52 582
13297.61 600
13298.70 577
13299.79 566
13300.88 574
13301.96 595
13303.05 579
13304.14 590
13305.23 599
13306.32 607
13307.41 579
13308.49 613
13309.58 600
13310.67 599
13311.76 586
13312.85 588
13313.94 593
13315.02 594
13316.11 615
13317.20 601
13318.29 594
13319.38 568
13320.47 582
13321.56 553
13322.65 583
13323.74 548
13324.82 584
13325.91 598
13327.00 572
13328.09 567
13329.18 585
13330.27 582
13331.36 569
13332.45 588
13333.54 575
13334.63 584
13335.72 571
13336.81 571
13337.90 575
13338.99 567
13340.08 572
13341.17 592
13342.26 610
13343.35 583
13344.44 598
13345.53 597
13346.61 586
13347.70 578
13348.79 609
13349.89 605
13350.98 598
13352.07 588
13353.16 653
13354.25 638
13355.34 596
13356.43 598
13357.52 641
13358.61 632
13359.70 618
13360.79 635
13361.88 611
13362.97 628
13364.06 628
13365.15 641
13366.24 655
13367.33 658
13368.42 645
13369.51 611
13370.60 598
13371.70 582
13372.79 575
13373.88 618
13374.97 637
13376.06 606
13377.15 584
13378.24 587
13379.33 573
13380.43 562
13381.52 578
13382.61 564
13383.70 565
13384.79 577
13385.88 576
13386.97 567
13388.07 559
13389.16 577
13390.25 572
13391.34 586
13392.43 562
13393.52 572
13394.62 562
13395.71 584
13396.80 540
13397.89 531
13398.98 539
13400.08 546
13401.17 594
13402.26 552
13403.35 547
13404.45 562
13405.54 576
13406.63 549
13407.72 543
13408.82 541
13409.91 549
13411.00 566
13412.09 563
13413.19 576
13414.28 548
13415.37 532
13416.46 557
13417.56 519
13418.65 571
13419.74 551
13420.84 532
13421.93 616
13423.02 615
13424.11 557
13425.21 572
13426.30 584
13427.39 566
13428.49 551
13429.58 557
13430.67 599
13431.77 584
13432.86 571
13433.95 597
13435.05 609
13436.14 575
13437.24 584
13438.33 575
13439.42 567
13440.52 560
13441.61 586
13442.70 607
13443.80 641
13444.89 618
13445.99 611
13447.08 615
13448.17 606
13449.27 587
13450.36 595
13451.46 636
13452.55 640
13453.64 591
13454.74 588
13455.83 609
13456.93 648
13458.02 596
13459.12 606
13460.21 661
13461.31 614
13462.40 613
13463.50 644
13464.59 632
13465.69 632
13466.78 622
13467.87 624
13468.97 603
13470.06 641
13471.16 623
13472.25 645
13473.35 647
13474.44 626
13475.54 676
13476.64 659
13477.73 667
13478.83 651
13479.92 596
13481.02 606
13482.11 619
13483.21 672
13484.30 686
13485.40 707
13486.49 635
13487.59 656
13488.69 693
13489.78 663
13490.88 680
13491.97 701
13493.07 729
13494.17 700
13495.26 726
13496.36 688
13497.45 705
13498.55 694
13499.65 661
13500.74 714
13501.84 724
13502.93 707
13504.03 657
13505.13 689
13506.22 693
13507.32 657
13508.42 653
13509.51 626
13510.61 630
13511.71 619
13512.80 618
13513.90 606
13515.00 580
13516.09 616
13517.19 597
13518.29 623
13519.38 590
13520.48 602
13521.58 582
13522.68 594
13523.77 571
13524.87 550
13525.97 572
13527.06 582
13528.16 576
13529.26 570
13530.36 606
13531.45 568
13532.55 601
13533.65 542
13534.75 542
13535.84 538
13536.94 592
13538.04 561
13539.14 574
13540.23 580
13541.33 558
13542.43 550
13543.53 555
13544.63 548
13545.72 561
13546.82 552
13547.92 556
13549.02 560
13550.12 560
13551.22 567
13552.31 547
13553.41 551
13554.51 520
13555.61 548
13556.71 521
13557.81 521
13558.90 544
13560.00 528
13561.10 540
13562.20 565
13563.30 565
13564.40 552
13565.50 580
13566.60 547
13567.69 538
13568.79 570
13569.89 586
13570.99 522
13572.09 504
13573.19 503
13574.29 570
13575.39 595
13576.49 579
13577.59 578
13578.69 583
13579.79 582
13580.89 556
13581.98 567
13583.08 527
13584.18 583
13585.28 599
13586.38 580
13587.48 553
13588.58 599
13589.68 588
13590.78 568
13591.88 597
13592.98 616
13594.08 592
13595.18 580
13596.28 601
13597.38 569
13598.48 586
13599.58 593
13600.68 600
13601.78 560
13602.88 593
13603.98 551
13605.08 612
13606.18 589
13607.29 604
13608.39 583
13609.49 575
13610.59 596
13611.69 610
13612.79 636
13613.89 579
13614.99 577
13616.09 577
13617.19 622
13618.29 555
13619.39 595
13620.50 575
13621.60 571
13622.70 575
13623.80 630
13624.90 584
13626.00 545
13627.10 573
13628.20 587
13629.31 611
13630.41 566
13631.51 586
13632.61 576
13633.71 605
13634.81 562
13635.91 597
13637.02 573
13638.12 595
13639.22 563
13640.32 593
13641.42 589
13642.53 583
13643.63 579
13644.73 593
13645.83 594
13646.93 591
13648.04 595
13649.14 563
13650.24 595
13651.34 578
13652.45 587
13653.55 581
13654.65 604
13655.75 565
13656.85 569
13657.96 597
13659.06 560
13660.16 624
13661.27 583
13662.37 609
13663.47 606
13664.57 617
13665.68 601
13666.78 586
13667.88 607
13668.99 585
13670.09 588
13671.19 609
13672.29 606
13673.40 614
13674.50 585
13675.60 604
13676.71 603
13677.81 618
13678.91 610
13680.02 608
13681.12 640
13682.23 633
13683.33 637
13684.43 568
13685.54 611
13686.64 637
13687.74 635
13688.85 614
13689.95 633
13691.06 649
13692.16 653
13693.26 643
13694.37 629
13695.47 656
13696.58 680
13697.68 660
13698.78 691
13699.89 665
13700.99 676
13702.10 724
13703.20 707
13704.31 757
13705.41 718
13706.51 728
13707.62 733
13708.72 746
13709.83 706
13710.93 755
13712.04 728
13713.14 697
13714.25 734
13715.35 706
13716.46 714
13717.56 698
13718.67 691
13719.77 691
13720.88 686
13721.98 677
13723.09 636
13724.19 634
13725.30 644
13726.40 668
13727.51 644
13728.61 617
13729.72 628
13730.83 652
13731.93 634
13733.04 631
13734.14 618
13735.25 619
13736.35 640
13737.46 615
13738.57 610
13739.67 643
13740.78 632
13741.88 626
13742.99 634
13744.09 634
13745.20 604
13746.31 654
13747.41 658
13748.52 637
13749.63 609
13750.73 589
13751.84 628
13752.94 627
13754.05 654
13755.16 648
13756.26 681
13757.37 640
13758.48 677
13759.58 644
13760.69 675
13761.80 659
13762.90 699
13764.01 690
13765.12 676
13766.22 691
13767.33 695
13768.44 694
13769.55 683
13770.65 714
13771.76 699
13772.87 677
13773.97 682
13775.08 682
13776.19 666
13777.30 671
13778.40 670
13779.51 655
13780.62 702
13781.73 635
13782.83 657
13783.94 630
13785.05 674
13786.16 683
13787.26 648
13788.37 669
13789.48 677
13790.59 663
13791.70 656
13792.80 688
13793.91 691
13795.02 688
13796.13 671
13797.24 657
13798.35 668
13799.45 715
13800.56 691
13801.67 720
13802.78 740
13803.89 740
13805.00 753
13806.10 764
13807.21 724
13808.32 743
13809.43 720
13810.54 692
13811.65 684
13812.76 709
13813.86 694
13814.97 705
13816.08 690
13817.19 685
13818.30 691
13819.41 659
13820.52 661
13821.63 653
13822.74 627
13823.85 596
13824.96 637
13826.06 642
13827.17 644
13828.28 645
13829.39 642
13830.50 640
13831.61 630
13832.72 621
13833.83 608
13834.94 564
13836.05 634
13837.16 610
13838.27 624
13839.38 601
13840.49 573
13841.60 574
13842.71 578
13843.82 596
13844.93 615
13846.04 623
13847.15 627
13848.26 625
13849.37 586
13850.48 566
13851.59 564
13852.70 588
13853.81 615
13854.92 597
13856.03 579
13857.14 581
13858.25 563
13859.37 578
13860.48 591
13861.59 602
13862.70 590
13863.81 593
13864.92 607
13866.03 593
13867.14 600
13868.25 611
13869.36 617
13870.47 634
13871.59 625
13872.70 600
13873.81 607
13874.92 643
13876.03 630
13877.14 629
13878.25 606
13879.36 610
13880.48 606
13881.59 644
13882.70 622
13883.81 637
13884.92 625
13886.03 629
13887.15 623
13888.26 666
13889.37 714
13890.48 684
13891.59 671
13892.71 661
13893.82 662
13894.93 656
13896.04 631
13897.15 628
13898.27 644
13899.38 624
13900.49 618
13901.60 624
13902.72 573
13903.83 610
13904.94 584
13906.05 593
13907.17 575
13908.28 583
13909.39 586
13910.50 586
13911.62 595
13912.73 576
13913.84 565
13914.95 570
13916.07 576
13917.18 573
13918.29 571
13919.41 574
13920.52 538
13921.63 561
13922.75 576
13923.86 551
13924.97 555
13926.09 554
13927.20 549
13928.31 536
13929.43 571
13930.54 538
13931.65 544
13932.77 555
13933.88 588
13934.99 533
13936.11 559
13937.22 569
13938.34 584
13939.45 584
13940.56 566
13941.68 552
13942.79 562
13943.91 555
13945.02 557
13946.13 575
13947.25 567
13948.36 562
13949.48 551
13950.59 534
13951.70 528
13952.82 534
13953.93 535
13955.05 544
13956.16 538
13957.28 549
13958.39 529
13959.51 542
13960.62 557
13961.74 539
13962.85 552
13963.97 551
13965.08 564
13966.20 553
13967.31 540
13968.43 564
13969.54 538
13970.66 547
13971.77 527
13972.89 532
13974.00 527
13975.12 530
13976.23 568
13977.35 571
13978.46 558
13979.58 550
13980.69 546
13981.81 558
13982.92 531
13984.04 551
13985.16 563
13986.27 554
13987.39 534
13988.50 506
13989.62 519
13990.74 555
13991.85 558
13992.97 562
13994.08 575
13995.20 551
13996.32 552
13997.43 534
13998.55 534
13999.66 554
14000.78 535
14001.90 553
14003.01 567
14004.13 580
14005.25 546
14006.36 534
14007.48 545
14008.60 536
14009.71 529
14010.83 569
14011.95 556
14013.06 517
14014.18 503
14015.30 556
14016.41 550
14017.53 507
14018.65 517
14019.76 557
14020.88 544
14022.00 528
14023.12 512
14024.23 515
14025.35 542
14026.47 541
14027.59 557
14028.70 561
14029.82 537
14030.94 539
14032.06 561
14033.17 571
14034.29 594
14035.41 560
14036.53 545
14037.64 562
14038.76 545
14039.88 566
14041.00 528
14042.11 584
14043.23 537
14044.35 540
14045.47 568
14046.59 542
14047.71 580
14048.82 598
14049.94 581
14051.06 570
14052.18 567
14053.30 593
14054.42 593
14055.53 582
14056.65 593
14057.77 598
14058.89 626
14060.01 616
14061.13 600
14062.25 612
14063.36 609
14064.48 631
14065.60 622
14066.72 637
14067.84 641
14068.96 651
14070.08 630
14071.20 631
14072.32 655
14073.44 641
14074.55 615
14075.67 634
14076.79 634
14077.91 651
14079.03 684
14080.15 684
14081.27 666
14082.39 683
14083.51 687
14084.63 706
14085.75 672
14086.87 723
14087.99 745
14089.11 722
14090.23 761
14091.35 739
14092.47 766
14093.59 720
14094.71 715
14095.83 751
14096.95 746
14098.07 699
14099.19 718
14100.31 689
14101.43 677
14102.55 686
14103.67 648
14104.79 641
14105.91 611
14107.03 601
14108.15 591
14109.27 632
14110.39 572
14111.51 570
14112.64 565
14113.76 569
14114.88 574
14116.00 588
14117.12 573
14118.24 578
14119.36 532
14120.48 545
14121.60 551
14122.72 549
14123.85 523
14124.97 541
14126.09 550
14127.21 533
14128.33 562
14129.45 530
14130.57 538
14131.70 533
14132.82 511
14133.94 536
14135.06 524
14136.18 508
14137.30 531
14138.43 534
14139.55 531
14140.67 507
14141.79 514
14142.91 519
14144.03 531
14145.16 507
14146.28 497
14147.40 501
14148.52 554
14149.65 529
14150.77 504
14151.89 520
14153.01 520
14154.13 543
14155.26 533
14156.38 511
14157.50 512
14158.62 530
14159.75 532
14160.87 564
14161.99 537
14163.12 523
14164.24 536
14165.36 540
14166.48 528
14167.61 531
14168.73 514
14169.85 492
14170.98 481
14172.10 484
14173.22 508
14174.35 509
14175.47 518
14176.59 510
14177.72 491
14178.84 520
14179.96 536
14181.09 509
14182.21 503
14183.33 519
14184.46 506
14185.58 528
14186.70 465
14187.83 496
14188.95 475
14190.07 483
14191.20 481
14192.32 497
14193.45 467
14194.57 510
14195.69 501
14196.82 484
14197.94 480
14199.07 519
14200.19 510
14201.32 498
14202.44 520
14203.56 477
14204.69 510
14205.81 503
14206.94 502
14208.06 475
14209.19 460
14210.31 457
14211.44 502
14212.56 477
14213.69 522
14214.81 464
14215.93 488
14217.06 508
14218.18 511
14219.31 476
14220.43 491
14221.56 489
14222.68 496
14223.81 481
14224.94 512
14226.06 490
14227.19 462
14228.31 492
14229.44 470
14230.56 446
14231.69 436
14232.81 480
14233.94 470
14235.06 477
14236.19 493
14237.32 469
14238.44 456
14239.57 454
14240.69 444
14241.82 461
14242.94 454
14244.07 468
14245.20 450
14246.32 464
14247.45 457
14248.57 458
14249.70 492
14250.83 474
14251.95 483
14253.08 461
14254.21 487
14255.33 468
14256.46 464
14257.59 433
14258.71 454
14259.84 452
14260.97 471
14262.09 494
14263.22 467
14264.35 457
14265.47 433
14266.60 486
14267.73 477
14268.85 462
14269.98 428
14271.11 467
14272.23 448
14273.36 449
14274.49 446
14275.62 477
14276.74 519
14277.87 493
14279.00 453
14280.12 451
14281.25 475
14282.38 452
14283.51 454
14284.63 457
14285.76 454
14286.89 455
14288.02 447
14289.15 450
14290.27 450
14291.40 462
14292.53 446
14293.66 428
14294.78 437
14295.91 445
14297.04 433
14298.17 446
14299.30 411
14300.42 463
14301.55 442
14302.68 450
14303.81 441
14304.94 443
14306.07 446
14307.19 439
14308.32 415
14309.45 428
14310.58 436
14311.71 448
14312.84 467
14313.97 432
14315.10 448
14316.22 424
14317.35 443
14318.48 452
14319.61 469
14320.74 433
14321.87 445
14323.00 467
14324.13 437
14325.26 448
14326.39 477
14327.51 444
14328.64 444
14329.77 436
14330.90 454
14332.03 458
14333.16 433
14334.29 434
14335.42 411
14336.55 460
14337.68 434
14338.81 440
14339.94 412
14341.07 432
14342.20 440
14343.33 463
14344.46 447
14345.59 419
14346.72 462
14347.85 452
14348.98 440
14350.11 424
14351.24 440
14352.37 403
14353.50 395
14354.63 399
14355.76 441
14356.89 427
14358.02 441
14359.15 421
14360.28 472
14361.41 453
14362.54 444
14363.67 466
14364.80 444
14365.94 457
14367.07 421
14368.20 429
14369.33 428
14370.46 450
14371.59 442
14372.72 461
14373.85 447
14374.98 437
14376.11 433
14377.25 444
14378.38 446
14379.51 440
14380.64 445
14381.77 440
14382.90 419
14384.03 441
14385.16 453
14386.30 454
14387.43 457
14388.56 444
14389.69 469
14390.82 453
14391.95 466
14393.09 430
14394.22 475
14395.35 468
14396.48 446
14397.61 459
14398.75 461
14399.88 456
14401.01 449
14402.14 453
14403.27 451
14404.41 440
14405.54 459
14406.67 457
14407.80 463
14408.94 455
14410.07 439
14411.20 454
14412.33 463
14413.47 455
14414.60 465
14415.73 495
14416.87 478
14418.00 459
14419.13 452
14420.26 468
14421.40 454
14422.53 447
14423.66 453
14424.80 416
14425.93 470
14427.06 432
14428.20 466
14429.33 462
14430.46 470
14431.59 459
14432.73 464
14433.86 482
14435.00 476
14436.13 459
14437.26 474
14438.40 468
14439.53 468
14440.66 455
14441.80 458
14442.93 481
14444.06 467
14445.20 486
14446.33 473
14447.47 460
14448.60 475
14449.73 466
14450.87 463
14452.00 447
14453.14 434
14454.27 464
14455.41 452
14456.54 421
14457.67 474
14458.81 467
14459.94 495
14461.08 471
14462.21 440
14463.35 454
14464.48 470
14465.62 491
14466.75 457
14467.89 468
14469.02 459
14470.15 463
14471.29 473
14472.42 459
14473.56 451
14474.69 460
14475.83 457
14476.96 482
14478.10 479
14479.24 517
14480.37 469
14481.51 497
14482.64 527
14483.78 494
14484.91 471
14486.05 462
14487.18 510
14488.32 525
14489.45 483
14490.59 514
14491.73 511
14492.86 518
14494.00 525
14495.13 494
14496.27 479
14497.40 474
14498.54 515
14499.68 542
14500.81 530
14501.95 533
14503.08 519
14504.22 528
14505.36 545
14506.49 521
14507.63 536
14508.77 515
14509.90 498
14511.04 538
14512.18 543
14513.31 537
14514.45 544
14515.58 523
14516.72 503
14517.86 542
14519.00 555
14520.13 545
14521.27 512
14522.41 552
14523.54 536
14524.68 500
14525.82 488
14526.95 491
14528.09 533
14529.23 500
14530.37 483
14531.50 466
14532.64 483
14533.78 474
14534.91 481
14536.05 489
14537.19 507
14538.33 480
14539.46 478
14540.60 494
14541.74 471
14542.88 455
14544.02 469
14545.15 473
14546.29 462
14547.43 484
14548.57 443
14549.70 449
14550.84 480
14551.98 475
14553.12 465
14554.26 448
14555.39 460
14556.53 475
14557.67 449
14558.81 449
14559.95 479
14561.09 478
14562.22 448
14563.36 472
14564.50 457
14565.64 428
14566.78 439
14567.92 450
14569.06 476
14570.20 439
14571.33 466
14572.47 463
14573.61 472
14574.75 458
14575.89 467
14577.03 465
14578.17 458
14579.31 469
14580.45 446
14581.59 450
14582.72 421
14583.86 466
14585.00 425
14586.14 488
14587.28 488
14588.42 475
14589.56 477
14590.70 486
14591.84 460
14592.98 409
14594.12 464
14595.26 463
14596.40 497
14597.54 483
14598.68 464
14599.82 479
14600.96 515
14602.10 480
14603.24 459
14604.38 482
14605.52 456
14606.66 435
14607.80 476
14608.94 482
14610.08 455
14611.22 466
14612.36 469
14613.50 470
14614.64 497
14615.78 499
14616.92 464
14618.06 484
14619.20 480
14620.34 528
14621.49 525
14622.63 550
14623.77 525
14624.91 520
14626.05 480
14627.19 496
14628.33 538
14629.47 506
14630.61 512
14631.75 535
14632.90 525
14634.04 512
14635.18 506
14636.32 505
14637.46 505
14638.60 522
14639.74 479
14640.88 488
14642.03 474
14643.17 488
14644.31 474
14645.45 462
14646.59 468
14647.73 451
14648.88 441
14650.02 460
14651.16 445
14652.30 446
14653.44 460
14654.59 440
14655.73 448
14656.87 478
14658.01 467
14659.16 477
14660.30 451
14661.44 435
14662.58 443
14663.72 458
14664.87 445
14666.01 458
14667.15 433
14668.29 412
14669.44 456
14670.58 438
14671.72 458
14672.87 437
14674.01 440
14675.15 456
14676.29 445
14677.44 404
14678.58 406
14679.72 443
14680.87 420
14682.01 425
14683.15 423
14684.30 429
14685.44 388
14686.58 412
14687.73 414
14688.87 417
14690.01 422
14691.16 382
14692.30 426
14693.44 402
14694.59 419
14695.73 405
14696.87 414
14698.02 410
14699.16 453
14700.30 449
14701.45 397
14702.59 409
14703.74 417
14704.88 434
14706.02 429
14707.17 443
14708.31 423
14709.46 395
14710.60 436
14711.75 408
14712.89 416
14714.03 423
14715.18 411
14716.32 428
14717.47 430
14718.61 432
14719.76 397
14720.90 394
14722.05 415
14723.19 437
14724.34 433
14725.48 404
14726.63 412
14727.77 409
14728.92 419
14730.06 435
14731.21 405
14732.35 391
14733.50 413
14734.64 429
14735.79 424
14736.93 406
14738.08 427
14739.22 438
14740.37 410
14741.51 399
14742.66 417
14743.80 426
14744.95 451
14746.09 419
14747.24 429
14748.39 428
14749.53 387
14750.68 409
14751.82 413
14752.97 428
14754.11 418
14755.26 444
14756.41 419
14757.55 374
14758.70 438
14759.85 422
14760.99 403
14762.14 393
14763.28 411
14764.43 417
14765.58 414
14766.72 412
14767.87 396
14769.02 411
14770.16 391
14771.31 435
14772.46 380
14773.60 397
14774.75 439
14775.90 427
14777.04 397
14778.19 379
14779.34 408
14780.48 423
14781.63 406
14782.78 413
14783.92 384
14785.07 412
14786.22 413
14787.37 364
14788.51 421
14789.66 439
14790.81 426
14791.96 411
14793.10 407
14794.25 394
14795.40 365
14796.54 390
14797.69 412
14798.84 424
14799.99 408
14801.14 384
14802.28 423
14803.43 400
14804.58 410
14805.73 398
14806.88 396
14808.02 402
14809.17 403
14810.32 422
14811.47 403
14812.62 416
14813.76 394
14814.91 415
14816.06 390
14817.21 381
14818.36 390
14819.51 416
14820.65 414
14821.80 409
14822.95 377
14824.10 376
14825.25 392
14826.40 386
14827.55 374
14828.69 369
14829.84 390
14830.99 417
14832.14 396
14833.29 373
14834.44 367
14835.59 388
14836.74 402
14837.89 413
14839.04 384
14840.19 372
14841.33 394
14842.48 398
14843.63 388
14844.78 386
14845.93 381
14847.08 389
14848.23 402
14849.38 399
14850.53 385
14851.68 363
14852.83 362
14853.98 382
14855.13 398
14856.28 382
14857.43 379
14858.58 390
14859.73 413
14860.88 399
14862.03 394
14863.18 373
14864.33 381
14865.48 373
14866.63 378
14867.78 372
14868.93 372
14870.08 382
14871.23 425
14872.38 403
14873.53 380
14874.68 405
14875.83 381
14876.98 406
14878.14 400
14879.29 384
14880.44 368
14881.59 347
14882.74 373
14883.89 413
14885.04 402
14886.19 424
14887.34 428
14888.49 413
14889.64 413
14890.80 376
14891.95 358
14893.10 391
14894.25 365
14895.40 360
14896.55 357
14897.70 381
14898.86 371
14900.01 382
14901.16 420
14902.31 381
14903.46 374
14904.61 379
14905.77 439
14906.92 406
14908.07 354
14909.22 434
14910.37 415
14911.53 406
14912.68 377
14913.83 405
14914.98 410
14916.13 400
14917.29 397
14918.44 398
14919.59 417
14920.74 403
14921.90 396
14923.05 406
14924.20 409
14925.35 377
14926.51 393
14927.66 387
14928.81 396
14929.96 395
14931.12 412
14932.27 414
14933.42 411
14934.57 412
14935.73 399
14936.88 418
14938.03 416
14939.19 394
14940.34 383
14941.49 413
14942.65 388
14943.80 409
14944.95 407
14946.11 430
14947.26 416
14948.41 384
14949.57 395
14950.72 424
14951.87 397
14953.03 434
14954.18 430
14955.33 435
14956.49 390
14957.64 389
14958.80 389
14959.95 410
14961.10 382
14962.26 410
14963.41 409
14964.57 408
14965.72 403
14966.87 425
14968.03 393
14969.18 408
14970.34 421
14971.49 393
14972.65 429
14973.80 368
14974.95 400
14976.11 409
14977.26 413
14978.42 398
14979.57 388
14980.73 398
14981.88 429
14983.04 409
14984.19 369
14985.35 391
14986.50 412
14987.66 460
14988.81 442
14989.97 428
14991.12 419
14992.28 395
14993.43 418
14994.59 424
14995.74 406
14996.90 396
14998.05 405
14999.21 398
15000.36 430
15001.52 400
15002.67 409
15003.83 402
15004.99 399
15006.14 387
15007.30 383
15008.45 387
15009.61 404
15010.76 382
15011.92 376
15013.08 369
15014.23 426
15015.39 393
15016.54 409
15017.70 372
15018.86 396
15020.01 411
15021.17 449
15022.32 394
15023.48 377
15024.64 386
15025.79 395
15026.95 419
15028.11 385
15029.26 370
15030.42 362
15031.58 385
15032.73 361
15033.89 364
15035.05 407
15036.20 422
15037.36 415
15038.52 397
15039.67 377
15040.83 371
15041.99 390
15043.15 382
15044.30 407
15045.46 378
15046.62 431
15047.77 407
15048.93 399
15050.09 388
15051.25 398
15052.40 390
15053.56 390
15054.72 372
15055.88 393
15057.03 405
15058.19 385
15059.35 363
15060.51 389
15061.66 396
15062.82 397
15063.98 420
15065.14 383
15066.30 380
15067.45 386
15068.61 415
15069.77 381
15070.93 379
15072.09 361
15073.24 392
15074.40 421
15075.56 408
15076.72 403
15077.88 380
15079.04 367
15080.20 387
15081.35 405
15082.51 374
15083.67 389
15084.83 400
15085.99 414
15087.15 392
15088.31 400
15089.46 403
15090.62 406
15091.78 417
15092.94 410
15094.10 355
15095.26 397
15096.42 408
15097.58 373
15098.74 365
15099.90 371
15101.06 393
15102.22 383
15103.37 393
15104.53 380
15105.69 396
15106.85 406
15108.01 430
15109.17 392
15110.33 377
15111.49 396
15112.65 375
15113.81 408
15114.97 382
15116.13 380
15117.29 401
15118.45 412
15119.61 382
15120.77 382
15121.93 397
15123.09 397
15124.25 397
15125.41 403
15126.57 393
15127.73 371
15128.89 388
15130.05 407
15131.21 403
15132.37 379
15133.53 391
15134.69 386
15135.86 404
15137.02 391
15138.18 398
15139.34 395
15140.50 390
15141.66 380
15142.82 404
15143.98 396
15145.14 415
15146.30 394
15147.46 419
15148.63 402
15149.79 408
15150.95 402
15152.11 419
15153.27 399
15154.43 423
15155.59 397
15156.75 382
15157.92 398
15159.08 399
15160.24 393
15161.40 407
15162.56 400
15163.72 416
15164.89 423
15166.05 421
15167.21 374
15168.37 394
15169.53 406
15170.69 384
15171.86 366
15173.02 376
15174.18 387
15175.34 408
15176.51 408
15177.67 445
15178.83 389
15179.99 402
15181.15 423
15182.32 455
15183.48 419
15184.64 428
15185.80 422
15186.97 431
15188.13 407
15189.29 393
15190.46 425
15191.62 402
15192.78 410
15193.94 378
15195.11 397
15196.27 417
15197.43 421
15198.60 410
15199.76 437
15200.92 410
15202.08 425
15203.25 450
15204.41 443
15205.57 414
15206.74 411
15207.90 432
15209.06 457
15210.23 433
15211.39 418
15212.56 430
15213.72 447
15214.88 453
15216.05 425
15217.21 457
15218.37 439
15219.54 422
15220.70 468
15221.87 447
15223.03 450
15224.19 446
15225.36 482
15226.52 461
15227.69 472
15228.85 448
15230.01 433
15231.18 451
15232.34 445
15233.51 430
15234.67 462
15235.84 438
15237.00 441
15238.16 440
15239.33 422
15240.49 464
15241.66 434
15242.82 464
15243.99 425
15245.15 429
15246.32 423
15247.48 456
15248.65 425
15249.81 441
15250.98 426
15252.14 438
15253.31 397
15254.47 397
15255.64 428
15256.80 397
15257.97 407
15259.13 404
15260.30 418
15261.46 388
15262.63 416
15263.80 415
15264.96 408
15266.13 432
15267.29 414
15268.46 437
15269.62 415
15270.79 400
15271.96 407
15273.12 412
15274.29 407
15275.45 415
15276.62 422
15277.79 423
15278.95 394
15280.12 416
15281.28 432
15282.45 426
15283.62 409
15284.78 423
15285.95 430
15287.12 427
15288.28 418
15289.45 449
15290.62 440
15291.78 412
15292.95 411
15294.12 426
15295.28 383
15296.45 436
15297.62 447
15298.78 442
15299.95 415
15301.12 411
15302.28 404
15303.45 418
15304.62 432
15305.78 433
15306.95 416
15308.12 455
15309.29 457
15310.45 425
15311.62 424
15312.79 425
15313.96 421
15315.12 423
15316.29 423
15317.46 430
15318.63 425
15319.79 429
15320.96 419
15322.13 422
15323.30 400
15324.46 409
15325.63 426
15326.80 412
15327.97 406
15329.14 463
15330.30 427
15331.47 402
15332.64 406
15333.81 435
15334.98 418
15336.14 398
15337.31 424
15338.48 421
15339.65 408
15340.82 399
15341.99 412
15343.16 428
15344.32 397
15345.49 404
15346.66 427
15347.83 422
15349.00 445
15350.17 407
15351.34 437
15352.51 420
15353.67 425
15354.84 427
15356.01 407
15357.18 419
15358.35 418
15359.52 448
15360.69 424
15361.86 436
15363.03 427
15364.20 437
15365.37 427
15366.54 403
15367.71 430
15368.87 421
15370.04 432
15371.21 448
15372.38 446
15373.55 461
15374.72 454
15375.89 435
15377.06 450
15378.23 440
15379.40 431
15380.57 450
15381.74 469
15382.91 452
15384.08 457
15385.25 463
15386.42 469
15387.59 461
15388.76 448
15389.93 451
15391.10 465
15392.27 460
15393.44 461
15394.62 474
15395.79 472
15396.96 449
15398.13 418
15399.30 454
15400.47 430
15401.64 451
15402.81 433
15403.98 448
15405.15 407
15406.32 423
15407.49 434
15408.66 398
15409.84 400
15411.01 396
15412.18 391
15413.35 402
15414.52 416
15415.69 406
15416.86 406
15418.03 400
15419.21 404
15420.38 429
15421.55 392
15422.72 396
15423.89 419
15425.06 407
15426.24 440
15427.41 391
15428.58 383
15429.75 381
15430.92 382
15432.09 413
15433.27 412
15434.44 391
15435.61 416
15436.78 425
15437.96 416
15439.13 387
15440.30 366
15441.47 388
15442.64 414
15443.82 372
15444.99 391
15446.16 405
15447.33 409
15448.51 421
15449.68 395
15450.85 408
15452.02 404
15453.20 398
15454.37 430
15455.54 394
15456.72 403
15457.89 393
15459.06 408
15460.23 415
15461.41 412
15462.58 401
15463.75 377
15464.93 422
15466.10 390
15467.27 369
15468.45 392
15469.62 383
15470.79 397
15471.97 402
15473.14 399
15474.31 402
15475.49 375
15476.66 407
15477.83 408
15479.01 392
15480.18 382
15481.36 388
15482.53 396
15483.70 416
15484.88 396
15486.05 400
15487.23 391
15488.40 397
15489.57 391
15490.75 400
15491.92 419
15493.10 417
15494.27 378
15495.44 406
15496.62 393
15497.79 393
15498.97 389
15500.14 389
15501.32 390
15502.49 432
15503.67 406
15504.84 401
15506.02 405
15507.19 425
15508.36 411
15509.54 413
15510.71 390
15511.89 396
15513.06 381
15514.24 391
15515.41 401
15516.59 394
15517.77 444
15518.94 436
15520.12 422
15521.29 394
15522.47 391
15523.64 413
15524.82 419
15525.99 411
15527.17 414
15528.34 412
15529.52 396
15530.69 424
15531.87 413
15533.05 418
15534.22 383
15535.40 437
15536.57 405
15537.75 400
15538.93 428
15540.10 423
15541.28 418
15542.45 420
15543.63 425
15544.81 407
15545.98 406
15547.16 427
15548.33 439
15549.51 411
15550.69 447
15551.86 421
15553.04 452
15554.22 436
15555.39 416
15556.57 406
15557.75 420
15558.92 439
15560.10 446
15561.28 409
15562.45 434
15563.63 457
15564.81 446
15565.99 452
15567.16 425
15568.34 434
15569.52 406
15570.69 425
15571.87 418
15573.05 470
15574.23 434
15575.40 462
15576.58 454
15577.76 452
15578.93 430
15580.11 431
15581.29 460
15582.47 464
15583.65 460
15584.82 458
15586.00 474
15587.18 457
15588.36 485
15589.53 449
15590.71 451
15591.89 429
15593.07 446
15594.25 449
15595.42 487
15596.60 463
15597.78 443
15598.96 456
15600.14 477
15601.32 466
15602.49 458
15603.67 478
15604.85 463
15606.03 493
15607.21 459
15608.39 423
15609.56 487
15610.74 462
15611.92 499
15613.10 517
15614.28 486
15615.46 503
15616.64 521
15617.82 487
15619.00 481
15620.17 464
15621.35 514
15622.53 495
15623.71 486
15624.89 505
15626.07 502
15627.25 505
15628.43 503
15629.61 531
15630.79 511
15631.97 507
15633.15 527
15634.33 545
15635.51 512
15636.69 506
15637.87 509
15639.05 534
15640.22 564
15641.40 547
15642.58 531
15643.76 513
15644.94 525
15646.12 532
15647.30 522
15648.48 544
15649.66 549
15650.85 530
15652.03 529
15653.21 531
15654.39 545
15655.57 529
15656.75 506
15657.93 527
15659.11 525
15660.29 516
15661.47 520
15662.65 500
15663.83 529
15665.01 541
15666.19 524
15667.37 535
15668.55 492
15669.73 480
15670.92 493
15672.10 493
15673.28 473
15674.46 503
15675.64 465
15676.82 488
15678.00 477
15679.18 495
15680.36 485
15681.55 448
15682.73 453
15683.91 449
15685.09 463
15686.27 506
15687.45 502
15688.63 487
15689.82 485
15691.00 490
15692.18 490
15693.36 493
15694.54 507
15695.73 497
15696.91 484
15698.09 436
15699.27 512
15700.45 471
15701.64 481
15702.82 516
15704.00 524
15705.18 524
15706.36 534
15707.55 537
15708.73 504
15709.91 520
15711.09 507
15712.28 505
15713.46 456
15714.64 507
15715.82 497
15717.01 475
15718.19 506
15719.37 511
15720.55 519
15721.74 493
15722.92 505
15724.10 518
15725.29 502
15726.47 501
15727.65 516
15728.84 502
15730.02 531
15731.20 528
15732.39 532
15733.57 541
15734.75 537
15735.94 564
15737.12 567
15738.30 548
15739.49 558
15740.67 570
15741.85 566
15743.04 570
15744.22 535
15745.40 560
15746.59 513
15747.77 571
15748.96 561
15750.14 578
15751.32 552
15752.51 528
15753.69 558
15754.88 549
15756.06 520
15757.24 564
15758.43 530
15759.61 520
15760.80 553
15761.98 512
15763.17 501
15764.35 485
15765.53 529
15766.72 536
15767.90 530
15769.09 468
15770.27 518
15771.46 490
15772.64 502
15773.83 488
15775.01 462
15776.20 518
15777.38 472
15778.57 487
15779.75 452
15780.94 471
15782.12 523
15783.31 517
15784.49 451
15785.68 448
15786.86 434
15788.05 495
15789.23 492
15790.42 491
15791.60 463
15792.79 469
15793.98 441
15795.16 462
15796.35 433
15797.53 434
15798.72 426
15799.90 465
15801.09 464
15802.28 423
15803.46 430
15804.65 439
15805.83 456
15807.02 422
15808.21 415
15809.39 446
15810.58 435
15811.76 449
15812.95 448
15814.14 446
15815.32 448
15816.51 439
15817.70 474
15818.88 434
15820.07 425
15821.26 449
15822.44 450
15823.63 480
15824.82 479
15826.00 459
15827.19 422
15828.38 427
15829.56 432
15830.75 443
15831.94 429
15833.12 464
15834.31 444
15835.50 452
15836.69 461
15837.87 447
15839.06 465
15840.25 418
15841.44 444
15842.62 427
15843.81 457
15845.00 432
15846.18 439
15847.37 426
15848.56 453
15849.75 434
15850.94 449
15852.12 414
15853.31 435
15854.50 458
15855.69 462
15856.87 449
15858.06 440
15859.25 461
15860.44 430
15861.63 426
15862.81 452
15864.00 435
15865.19 465
15866.38 456
15867.57 450
15868.76 452
15869.94 459
15871.13 497
15872.32 486
15873.51 464
15874.70 459
15875.89 467
15877.08 449
15878.26 457
15879.45 459
15880.64 426
15881.83 464
15883.02 451
15884.21 476
15885.40 457
15886.59 462
15887.78 482
15888.97 468
15890.15 470
15891.34 446
15892.53 482
15893.72 507
15894.91 521
15896.10 480
15897.29 462
15898.48 456
15899.67 466
15900.86 475
15902.05 477
15903.24 483
15904.43 504
15905.62 483
15906.81 470
15908.00 471
15909.19 503
15910.38 490
15911.57 516
15912.76 507
15913.95 474
15915.14 497
15916.33 468
15917.52 467
15918.71 462
15919.90 480
15921.09 455
15922.28 477
15923.47 461
15924.66 471
15925.85 490
15927.04 476
15928.23 474
15929.42 483
15930.61 487
15931.80 466
15932.99 468
15934.18 471
15935.38 451
15936.57 478
15937.76 442
15938.95 424
15940.14 438
15941.33 455
15942.52 402
15943.71 427
15944.90 432
15946.10 449
15947.29 438
15948.48 439
15949.67 416
15950.86 422
15952.05 414
15953.24 428
15954.44 387
15955.63 393
15956.82 398
15958.01 427
15959.20 416
15960.39 396
15961.59 397
15962.78 399
15963.97 397
15965.16 382
15966.35 394
15967.55 398
15968.74 381
15969.93 402
15971.12 399
15972.31 375
15973.51 408
15974.70 397
15975.89 395
15977.08 402
15978.28 409
15979.47 368
15980.66 421
15981.85 397
15983.05 386
15984.24 385
15985.43 373
15986.62 377
15987.82 396
15989.01 369
15990.20 369
15991.40 408
15992.59 358
15993.78 393
15994.98 352
15996.17 398
15997.36 390
15998.55 394
15999.75 423
16000.94 384
16002.13 371
16003.33 364
16004.52 376
16005.72 367
16006.91 373
16008.10 377
16009.30 427
16010.49 379
16011.68 406
16012.88 362
16014.07 359
16015.26 365
16016.46 363
16017.65 381
16018.85 367
16020.04 364
16021.23 360
16022.43 381
16023.62 373
16024.82 399
16026.01 375
16027.21 359
16028.40 373
16029.59 371
16030.79 353
16031.98 391
16033.18 414
16034.37 399
16035.57 382
16036.76 372
16037.96 390
16039.15 390
16040.35 384
16041.54 372
16042.73 402
16043.93 360
16045.12 364
16046.32 382
16047.51 392
16048.71 379
16049.91 383
16051.10 376
16052.30 349
16053.49 354
16054.69 397
16055.88 378
16057.08 395
16058.27 390
16059.47 352
16060.66 370
16061.86 381
16063.05 384
16064.25 377
16065.45 390
16066.64 405
16067.84 391
16069.03 376
16070.23 382
16071.42 367
16072.62 388
16073.82 402
16075.01 369
16076.21 372
16077.41 340
16078.60 395
16079.80 392
16080.99 372
16082.19 365
16083.39 359
16084.58 353
16085.78 356
16086.98 375
16088.17 367
16089.37 378
16090.57 391
16091.76 384
16092.96 396
16094.16 380
16095.35 325
16096.55 386
16097.75 383
16098.94 399
16100.14 404
16101.34 341
16102.53 385
16103.73 387
16104.93 380
16106.13 391
16107.32 377
16108.52 356
16109.72 351
16110.92 362
16112.11 346
16113.31 352
16114.51 365
16115.71 357
16116.90 363
16118.10 369
16119.30 380
16120.50 346
16121.69 324
16122.89 355
16124.09 365
16125.29 380
16126.49 385
16127.68 378
16128.88 354
16130.08 339
16131.28 338
16132.48 336
16133.67 343
16134.87 371
16136.07 368
16137.27 370
16138.47 368
16139.67 385
16140.86 358
16142.06 355
16143.26 363
16144.46 364
16145.66 363
16146.86 350
16148.06 346
16149.26 341
16150.45 360
16151.65 350
16152.85 364
16154.05 346
16155.25 350
16156.45 326
16157.65 334
16158.85 376
16160.05 345
16161.25 363
16162.45 355
16163.64 348
16164.84 353
16166.04 362
16167.24 361
16168.44 369
16169.64 359
16170.84 347
16172.04 328
16173.24 334
16174.44 378
16175.64 356
16176.84 341
16178.04 371
16179.24 352
16180.44 351
16181.64 342
16182.84 343
16184.04 339
16185.24 364
16186.44 375
16187.64 366
16188.84 344
16190.04 356
16191.24 341
16192.44 332
16193.64 350
16194.84 341
16196.04 363
16197.24 364
16198.44 368
16199.65 351
16200.85 349
16202.05 348
16203.25 344
16204.45 351
16205.65 349
16206.85 354
16208.05 340
16209.25 322
16210.45 345
16211.65 333
16212.86 332
16214.06 350
16215.26 353
16216.46 353
16217.66 342
16218.86 355
16220.06 353
16221.27 355
16222.47 356
16223.67 366
16224.87 348
16226.07 370
16227.27 349
16228.48 372
16229.68 362
16230.88 342
16232.08 343
16233.28 355
16234.48 351
16235.69 345
16236.89 372
16238.09 378
16239.29 364
16240.50 358
16241.70 363
16242.90 350
16244.10 362
16245.30 347
16246.51 358
16247.71 388
16248.91 370
16250.11 360
16251.32 353
16252.52 340
16253.72 367
16254.92 365
16256.13 373
16257.33 358
16258.53 371
16259.74 362
16260.94 353
16262.14 348
16263.35 347
16264.55 369
16265.75 355
16266.95 388
16268.16 380
16269.36 382
16270.56 367
16271.77 374
16272.97 380
16274.17 365
16275.38 377
16276.58 383
16277.79 384
16278.99 380
16280.19 357
16281.40 338
16282.60 365
16283.80 364
16285.01 372
16286.21 364
16287.42 340
16288.62 346
16289.82 373
16291.03 366
16292.23 360
16293.44 359
16294.64 361
16295.84 356
16297.05 339
16298.25 365
16299.46 349
16300.66 403
16301.87 363
16303.07 377
16304.27 367
16305.48 364
16306.68 360
16307.89 367
16309.09 374
16310.30 356
16311.50 365
16312.71 375
16313.91 341
16315.12 351
16316.32 342
16317.53 358
16318.73 368
16319.94 373
16321.14 330
16322.35 337
16323.55 358
16324.76 351
16325.96 317
16327.17 315
16328.38 344
16329.58 342
16330.79 346
16331.99 341
16333.20 330
16334.40 349
16335.61 358
16336.81 320
16338.02 322
16339.23 351
16340.43 331
16341.64 315
16342.84 321
16344.05 318
16345.26 317
16346.46 331
16347.67 327
16348.87 337
16350.08 349
16351.29 332
16352.49 313
16353.70 337
16354.91 339
16356.11 330
16357.32 320
16358.53 325
16359.73 312
16360.94 303
16362.15 339
16363.35 346
16364.56 339
16365.77 305
16366.97 336
16368.18 330
16369.39 336
16370.59 324
16371.80 316
16373.01 332
16374.21 309
16375.42 323
16376.63 326
16377.84 339
16379.04 314
16380.25 309
16381.46 298
16382.67 320
16383.87 311
16385.08 332
16386.29 306
16387.50 297
16388.70 331
16389.91 317
16391.12 329
16392.33 338
16393.53 322
16394.74 361
16395.95 339
16397.16 341
16398.37 324
16399.57 335
16400.78 331
16401.99 323
16403.20 321
16404.41 350
16405.62 336
16406.82 294
16408.03 319
16409.24 321
16410.45 340
16411.66 324
16412.87 322
16414.07 343
16415.28 299
16416.49 325
16417.70 327
16418.91 315
16420.12 335
16421.33 308
16422.54 333
16423.75 335
16424.95 300
16426.16 343
16427.37 322
16428.58 288
16429.79 305
16431.00 331
16432.21 325
16433.42 294
16434.63 340
16435.84 313
16437.05 327
16438.26 296
16439.47 311
16440.68 321
16441.88 298
16443.09 307
16444.30 309
16445.51 307
16446.72 321
16447.93 315
16449.14 325
16450.35 324
16451.56 302
16452.77 304
16453.98 321
16455.19 275
16456.40 279
16457.61 321
16458.82 292
16460.03 305
16461.24 316
16462.45 312
16463.67 321
16464.88 341
16466.09 310
16467.30 303
16468.51 297
16469.72 309
16470.93 328
16472.14 297
16473.35 303
16474.56 302
16475.77 331
16476.98 301
16478.19 304
16479.40 313
16480.62 341
16481.83 282
16483.04 324
16484.25 280
16485.46 337
16486.67 314
16487.88 323
16489.09 316
16490.31 316
16491.52 305
16492.73 310
16493.94 315
16495.15 326
16496.36 310
16497.57 330
16498.79 320
16500.00 314
16501.21 324
16502.42 281
16503.63 329
16504.85 298
16506.06 313
16507.27 316
16508.48 294
16509.69 318
16510.91 314
16512.12 318
16513.33 298
16514.54 291
16515.76 325
16516.97 329
16518.18 297
16519.39 311
16520.60 314
16521.82 331
16523.03 321
16524.24 301
16525.46 328
16526.67 289
16527.88 298
16529.09 315
16530.31 308
16531.52 298
16532.73 293
16533.95 293
16535.16 323
16536.37 283
16537.58 313
16538.80 294
16540.01 326
16541.22 312
16542.44 300
16543.65 311
16544.86 305
16546.08 291
16547.29 307
16548.50 335
16549.72 291
16550.93 307
16552.15 312
16553.36 313
16554.57 321
16555.79 306
16557.00 314
16558.21 319
16559.43 313
16560.64 293
16561.86 299
16563.07 288
16564.28 313
16565.50 302
16566.71 298
16567.93 308
16569.14 306
16570.36 310
16571.57 318
16572.78 321
16574.00 322
16575.21 318
16576.43 321
16577.64 316
16578.86 312
16580.07 313
16581.29 303
16582.50 300
16583.72 296
16584.93 353
16586.15 292
16587.36 291
16588.58 322
16589.79 310
16591.01 301
16592.22 318
16593.44 324
16594.65 326
16595.87 327
16597.08 322
16598.30 292
16599.51 285
16600.73 326
16601.94 313
16603.16 290
16604.37 290
16605.59 327
16606.81 297
16608.02 321
16609.24 295
16610.45 287
16611.67 303
16612.89 304
16614.10 304
16615.32 305
16616.53 277
16617.75 287
16618.97 275
16620.18 295
16621.40 315
16622.61 290
16623.83 286
16625.05 304
16626.26 310
16627.48 317
16628.70 292
16629.91 279
16631.13 304
16632.35 299
16633.56 315
16634.78 304
16636.00 266
16637.21 286
16638.43 304
16639.65 267
16640.86 276
16642.08 272
16643.30 290
16644.51 270
16645.73 291
16646.95 302
16648.17 287
16649.38 286
16650.60 287
16651.82 263
16653.03 312
16654.25 289
16655.47 292
16656.69 282
16657.90 278
16659.12 276
16660.34 291
16661.56 283
16662.77 298
16663.99 289
16665.21 302
16666.43 287
16667.65 298
16668.86 304
16670.08 274
16671.30 263
16672.52 277
16673.74 280
16674.95 293
16676.17 309
16677.39 295
16678.61 276
16679.83 295
16681.05 297
16682.26 279
16683.48 293
16684.70 300
16685.92 285
16687.14 279
16688.36 261
16689.58 257
16690.79 280
16692.01 280
16693.23 318
16694.45 277
16695.67 277
16696.89 290
16698.11 289
16699.33 281
16700.55 290
16701.76 280
16702.98 281
16704.20 282
16705.42 282
16706.64 272
16707.86 287
16709.08 290
16710.30 319
16711.52 297
16712.74 266
16713.96 267
16715.18 292
16716.40 296
16717.62 296
16718.84 303
16720.06 289
16721.28 301
16722.50 282
16723.72 274
16724.94 273
16726.16 310
16727.38 306
16728.60 282
16729.82 291
16731.04 298
16732.26 280
16733.48 298
16734.70 286
16735.92 296
16737.14 297
16738.36 278
16739.58 291
16740.80 305
16742.02 271
16743.24 291
16744.46 290
16745.68 274
16746.90 277
16748.12 277
16749.35 285
16750.57 285
16751.79 289
16753.01 289
16754.23 290
16755.45 284
16756.67 285
16757.89 312
16759.11 298
16760.33 308
16761.56 275
16762.78 313
16764.00 283
16765.22 277
16766.44 307
16767.66 294
16768.88 296
16770.11 284
16771.33 288
16772.55 287
16773.77 275
16774.99 274
16776.22 286
16777.44 254
16778.66 289
16779.88 276
16781.10 296
16782.33 265
16783.55 269
16784.77 303
16785.99 305
16787.21 291
16788.44 268
16789.66 275
16790.88 301
16792.10 300
16793.33 307
16794.55 286
16795.77 279
16796.99 298
16798.22 292
16799.44 291
16800.66 251
16801.88 301
16803.11 295
16804.33 276
16805.55 262
16806.78 281
16808.00 302
16809.22 280
16810.44 289
16811.67 270
16812.89 289
16814.11 281
16815.34 289
16816.56 282
16817.78 293
16819.01 291
16820.23 292
16821.45 275
16822.68 293
16823.90 312
16825.13 305
16826.35 308
16827.57 289
16828.80 308
16830.02 281
16831.24 301
16832.47 308
16833.69 311
16834.92 295
16836.14 315
16837.36 272
16838.59 287
16839.81 293
16841.04 291
16842.26 309
16843.48 298
16844.71 301
16845.93 301
16847.16 311
16848.38 297
16849.61 296
16850.83 270
16852.06 293
16853.28 303
16854.51 308
16855.73 273
16856.95 305
16858.18 313
16859.40 305
16860.63 310
16861.85 285
16863.08 280
16864.30 302
16865.53 311
16866.75 324
16867.98 329
16869.21 299
16870.43 327
16871.66 310
16872.88 289
16874.11 295
16875.33 303
16876.56 322
16877.78 300
16879.01 297
16880.23 300
16881.46 327
16882.69 323
16883.91 328
16885.14 302
16886.36 314
16887.59 316
16888.81 327
16890.04 324
16891.27 319
16892.49 303
16893.72 322
16894.94 297
16896.17 304
16897.40 333
16898.62 295
16899.85 299
16901.08 326
16902.30 330
16903.53 282
16904.76 338
16905.98 307
16907.21 339
16908.44 294
16909.66 311
16910.89 281
16912.12 309
16913.34 298
16914.57 311
16915.80 298
16917.02 274
16918.25 266
16919.48 275
16920.70 300
16921.93 295
16923.16 299
16924.39 289
16925.61 295
16926.84 287
16928.07 307
16929.30 292
16930.52 298
16931.75 299
16932.98 283
16934.21 271
16935.43 273
16936.66 253
16937.89 312
16939.12 298
16940.34 298
16941.57 297
16942.80 265
16944.03 282
16945.26 281
16946.48 332
16947.71 253
16948.94 299
16950.17 294
16951.40 319
16952.62 250
16953.85 302
16955.08 316
16956.31 309
16957.54 301
16958.77 279
16959.99 294
16961.22 279
16962.45 281
16963.68 284
16964.91 315
16966.14 268
16967.37 262
16968.60 282
16969.82 305
16971.05 305
16972.28 292
16973.51 293
16974.74 306
16975.97 286
16977.20 285
16978.43 295
16979.66 273
16980.89 298
16982.11 293
16983.34 293
16984.57 240
16985.80 278
16987.03 308
16988.26 302
16989.49 299
16990.72 304
16991.95 283
16993.18 285
16994.41 295
16995.64 274
16996.87 282
16998.10 270
16999.33 308
17000.56 321
17001.79 280
17003.02 253
17004.25 271
17005.48 293
17006.71 279
17007.94 276
17009.17 278
17010.40 277
17011.63 303
17012.86 291
17014.09 293
17015.32 286
17016.55 273
17017.78 276
17019.01 304
17020.25 290
17021.48 269
17022.71 282
17023.94 288
17025.17 279
17026.40 277
17027.63 287
17028.86 274
17030.09 293
17031.32 313
17032.55 296
17033.79 281
17035.02 282
17036.25 287
17037.48 299
17038.71 284
17039.94 255
17041.17 284
17042.41 310
17043.64 289
17044.87 289
17046.10 285
17047.33 285
17048.56 296
17049.80 296
17051.03 272
17052.26 260
17053.49 263
17054.72 282
17055.95 263
17057.19 258
17058.42 264
17059.65 290
17060.88 276
17062.12 292
17063.35 275
17064.58 278
17065.81 287
17067.04 298
17068.28 265
17069.51 286
17070.74 285
17071.97 313
17073.21 298
17074.44 267
17075.67 265
17076.90 251
17078.14 288
17079.37 278
17080.60 251
17081.84 280
17083.07 290
17084.30 292
17085.54 281
17086.77 253
17088.00 287
17089.23 264
17090.47 262
17091.70 287
17092.93 289
17094.17 271
17095.40 281
17096.63 316
17097.87 282
17099.10 293
17100.34 271
17101.57 263
17102.80 256
17104.04 255
17105.27 265
17106.50 294
17107.74 262
17108.97 260
17110.21 275
17111.44 263
17112.67 262
17113.91 243
17115.14 273
17116.38 278
17117.61 274
17118.84 274
17120.08 271
17121.31 285
17122.55 267
17123.78 278
17125.02 259
17126.25 275
17127.48 290
17128.72 279
17129.95 288
17131.19 271
17132.42 248
17133.66 268
17134.89 259
17136.13 274
17137.36 276
17138.60 313
17139.83 279
17141.07 288
17142.30 256
17143.54 307
17144.77 290
17146.01 282
17147.24 284
17148.48 291
17149.71 280
17150.95 285
17152.19 304
17153.42 273
17154.66 253
17155.89 268
17157.13 292
17158.36 266
17159.60 271
17160.83 281
17162.07 298
17163.31 282
17164.54 272
17165.78 286
17167.01 304
17168.25 273
17169.49 255
17170.72 266
17171.96 274
17173.19 285
17174.43 273
17175.67 284
17176.90 291
17178.14 272
17179.38 305
17180.61 302
17181.85 277
17183.09 286
17184.32 283
17185.56 276
17186.80 277
17188.03 275
17189.27 282
17190.51 277
17191.74 281
17192.98 271
17194.22 276
17195.45 286
17196.69 296
17197.93 299
17199.16 303
17200.40 280
17201.64 307
17202.88 312
17204.11 287
17205.35 280
17206.59 290
17207.83 291
17209.06 288
17210.30 268
17211.54 286
17212.78 309
17214.01 291
17215.25 309
17216.49 277
17217.73 306
17218.96 294
17220.20 315
17221.44 316
17222.68 296
17223.92 295
17225.15 299
17226.39 316
17227.63 287
17228.87 287
17230.11 300
17231.35 298
17232.58 291
17233.82 314
17235.06 294
17236.30 309
17237.54 304
17238.78 288
17240.01 303
17241.25 268
17242.49 300
17243.73 281
17244.97 288
17246.21 293
17247.45 290
17248.69 274
17249.93 293
17251.16 298
17252.40 294
17253.64 296
17254.88 277
17256.12 264
17257.36 289
17258.60 287
17259.84 304
17261.08 296
17262.32 288
17263.56 241
17264.80 296
17266.04 281
17267.28 279
17268.51 262
17269.75 259
17270.99 293
17272.23 298
17273.47 291
17274.71 263
17275.95 283
17277.19 308
17278.43 272
17279.67 274
17280.91 298
17282.15 267
17283.39 268
17284.63 282
17285.87 272
17287.11 265
17288.35 267
17289.60 276
17290.84 259
17292.08 288
17293.32 271
17294.56 294
17295.80 298
17297.04 240
17298.28 267
17299.52 271
17300.76 278
17302.00 268
17303.24 283
17304.48 290
17305.72 286
17306.96 258
17308.21 282
17309.45 286
17310.69 262
17311.93 254
17313.17 282
17314.41 294
17315.65 299
17316.89 269
17318.14 277
17319.38 288
17320.62 262
17321.86 277
17323.10 254
17324.34 265
17325.59 270
17326.83 288
17328.07 253
17329.31 270
17330.55 266
17331.79 275
17333.04 290
17334.28 280
17335.52 294
17336.76 290
17338.00 282
17339.25 284
17340.49 310
17341.73 272
17342.97 282
17344.22 285
17345.46 298
17346.70 296
17347.94 290
17349.19 313
17350.43 269
17351.67 297
17352.91 270
17354.16 297
17355.40 301
17356.64 270
17357.88 263
17359.13 275
17360.37 270
17361.61 280
17362.86 273
17364.10 282
17365.34 282
17366.58 275
17367.83 256
17369.07 284
17370.31 281
17371.56 272
17372.80 286
17374.04 277
17375.29 265
17376.53 243
17377.78 293
17379.02 277
17380.26 279
17381.51 257
17382.75 281
17383.99 294
17385.24 281
17386.48 268
17387.72 259
17388.97 242
17390.21 263
17391.46 288
17392.70 271
17393.94 244
17395.19 269
17396.43 280
17397.68 268
17398.92 272
17400.17 252
17401.41 273
17402.65 286
17403.90 267
17405.14 271
17406.39 268
17407.63 303
17408.88 284
17410.12 287
17411.37 266
17412.61 279
17413.86 274
17415.10 278
17416.35 259
17417.59 271
17418.84 272
17420.08 309
17421.33 293
17422.57 275
17423.82 270
17425.06 298
17426.31 282
17427.55 262
17428.80 290
17430.04 271
17431.29 285
17432.53 269
17433.78 289
17435.03 279
17436.27 274
17437.52 275
17438.76 298
17440.01 262
17441.25 240
17442.50 286
17443.75 272
17444.99 278
17446.24 259
17447.48 284
17448.73 275
17449.98 315
17451.22 271
17452.47 263
17453.71 282
17454.96 307
17456.21 288
17457.45 270
17458.70 265
17459.95 266
17461.19 290
17462.44 304
17463.69 291
17464.93 280
17466.18 299
17467.43 281
17468.67 295
17469.92 283
17471.17 292
17472.41 258
17473.66 279
17474.91 284
17476.15 287
17477.40 296
17478.65 281
17479.90 295
17481.14 272
17482.39 289
17483.64 285
17484.88 285
17486.13 286
17487.38 294
17488.63 284
17489.87 313
17491.12 273
17492.37 300
17493.62 270
17494.86 293
17496.11 275
17497.36 301
17498.61 294
17499.86 299
17501.10 311
17502.35 293
17503.60 319
17504.85 297
17506.10 292
17507.34 299
17508.59 330
17509.84 303
17511.09 343
17512.34 292
17513.59 299
17514.83 300
17516.08 328
17517.33 298
17518.58 283
17519.83 326
17521.08 294
17522.33 314
17523.57 313
17524.82 311
17526.07 294
17527.32 326
17528.57 307
17529.82 331
17531.07 295
17532.32 316
17533.57 303
17534.82 292
17536.06 333
17537.31 328
17538.56 327
17539.81 290
17541.06 309
17542.31 301
17543.56 297
17544.81 310
17546.06 306
17547.31 298
17548.56 334
17549.81 303
17551.06 305
17552.31 315
17553.56 335
17554.81 331
17556.06 331
17557.31 315
17558.56 334
17559.81 318
17561.06 314
17562.31 324
17563.56 310
17564.81 324
17566.06 322
17567.31 317
17568.56 328
17569.81 323
17571.06 323
17572.31 346
17573.56 324
17574.81 323
17576.06 329
17577.31 312
17578.56 312
17579.81 315
17581.06 301
17582.31 309
17583.57 320
17584.82 331
17586.07 322
17587.32 308
17588.57 320
17589.82 287
17591.07 320
17592.32 298
17593.57 327
17594.83 300
17596.08 315
17597.33 323
17598.58 322
17599.83 338
17601.08 290
17602.33 309
17603.59 310
17604.84 292
17606.09 313
17607.34 316
17608.59 337
17609.84 317
17611.10 318
17612.35 317
17613.60 294
17614.85 319
17616.10 285
17617.36 317
17618.61 296
17619.86 297
17621.11 312
17622.36 325
17623.62 328
17624.87 303
17626.12 296
17627.37 308
17628.63 350
17629.88 329
17631.13 309
17632.38 292
17633.64 298
17634.89 323
17636.14 323
17637.39 303
17638.65 297
17639.90 324
17641.15 316
17642.41 287
17643.66 288
17644.91 294
17646.17 277
17647.42 284
17648.67 300
17649.92 299
17651.18 296
17652.43 323
17653.68 290
17654.94 323
17656.19 303
17657.44 313
17658.70 310
17659.95 284
17661.21 298
17662.46 263
17663.71 293
17664.97 290
17666.22 290
17667.47 311
17668.73 318
17669.98 261
17671.24 287
17672.49 250
17673.74 277
17675.00 277
17676.25 290
17677.51 287
17678.76 278
17680.02 287
17681.27 296
17682.52 298
17683.78 298
17685.03 291
17686.29 254
17687.54 285
17688.80 288
17690.05 285
17691.31 288
17692.56 300
17693.82 292
17695.07 273
17696.32 296
17697.58 273
17698.83 263
17700.09 288
17701.34 291
17702.60 270
17703.86 288
17705.11 270
17706.37 303
17707.62 285
17708.88 295
17710.13 283
17711.39 278
17712.64 310
17713.90 279
17715.15 284
17716.41 268
17717.66 290
17718.92 283
17720.18 312
17721.43 278
17722.69 269
17723.94 278
17725.20 304
17726.45 288
17727.71 304
17728.97 286
17730.22 288
17731.48 289
17732.74 300
17733.99 285
17735.25 287
17736.50 305
17737.76 298
17739.02 296
17740.27 270
17741.53 277
17742.79 300
17744.04 304
17745.30 293
17746.56 286
17747.81 276
17749.07 303
17750.33 298
17751.58 310
17752.84 301
17754.10 307
17755.35 309
17756.61 340
17757.87 325
17759.12 295
17760.38 298
17761.64 308
17762.90 289
17764.15 273
17765.41 287
17766.67 293
17767.93 312
17769.18 283
17770.44 299
17771.70 290
17772.96 291
17774.21 298
17775.47 297
17776.73 288
17777.99 309
17779.24 297
17780.50 304
17781.76 315
17783.02 280
17784.28 297
17785.53 323
17786.79 320
17788.05 291
17789.31 302
17790.57 301
17791.82 283
17793.08 309
17794.34 314
17795.60 295
17796.86 300
17798.12 314
17799.37 326
17800.63 308
17801.89 310
17803.15 288
17804.41 302
17805.67 303
17806.93 306
17808.19 303
17809.44 309
17810.70 314
17811.96 273
17813.22 283
17814.48 278
17815.74 336
17817.00 334
17818.26 304
17819.52 296
17820.78 276
17822.04 276
17823.29 275
17824.55 256
17825.81 256
17827.07 298
17828.33 286
17829.59 282
17830.85 263
17832.11 280
17833.37 258
17834.63 278
17835.89 289
17837.15 277
17838.41 291
17839.67 282
17840.93 288
17842.19 296
17843.45 287
17844.71 271
17845.97 298
17847.23 289
17848.49 269
17849.75 270
17851.01 271
17852.27 270
17853.53 273
17854.79 274
17856.05 287
17857.31 247
17858.57 268
17859.84 273
17861.10 275
17862.36 242
17863.62 281
17864.88 295
17866.14 286
17867.40 281
17868.66 252
17869.92 275
17871.18 283
17872.44 296
17873.71 293
17874.97 264
17876.23 252
17877.49 279
17878.75 269
17880.01 247
17881.27 263
17882.53 295
17883.80 273
17885.06 256
17886.32 258
17887.58 271
17888.84 284
17890.10 296
17891.37 307
17892.63 277
17893.89 278
17895.15 278
17896.41 286
17897.67 278
17898.94 260
17900.20 263
17901.46 256
17902.72 271
17903.99 245
17905.25 262
17906.51 269
17907.77 277
17909.03 261
17910.30 263
17911.56 284
17912.82 272
17914.08 295
17915.35 268
17916.61 247
17917.87 287
17919.14 283
17920.40 260
17921.66 292
17922.92 298
17924.19 281
17925.45 253
17926.71 278
17927.98 270
17929.24 264
17930.50 285
17931.76 281
17933.03 259
17934.29 251
17935.55 257
17936.82 273
17938.08 248
17939.34 255
17940.61 267
17941.87 278
17943.14 238
17944.40 255
17945.66 241
17946.93 271
17948.19 282
17949.45 272
17950.72 279
17951.98 281
17953.25 268
17954.51 267
17955.77 295
17957.04 251
17958.30 268
17959.57 295
17960.83 265
17962.09 262
17963.36 281
17964.62 277
17965.89 262
17967.15 281
17968.42 260
17969.68 268
17970.95 263
17972.21 254
17973.47 263
17974.74 272
17976.00 268
17977.27 278
17978.53 260
17979.80 255
17981.06 266
17982.33 251
17983.59 267
17984.86 253
17986.12 264
17987.39 266
17988.65 276
17989.92 289
17991.18 266
17992.45 240
17993.71 244
17994.98 266
17996.25 266
17997.51 248
17998.78 254
18000.04 262
18001.31 272
18002.57 280
18003.84 259
18005.10 266
18006.37 291
18007.64 280
18008.90 263
18010.17 257
18011.43 265
18012.70 277
18013.97 279
18015.23 274
18016.50 260
18017.76 277
18019.03 249
18020.30 271
18021.56 260
18022.83 256
18024.10 297
18025.36 286
18026.63 274
18027.90 277
18029.16 250
18030.43 255
18031.70 284
18032.96 263
18034.23 266
18035.50 255
18036.76 265
18038.03 257
18039.30 275
18040.56 307
18041.83 266
18043.10 273
18044.37 267
18045.63 281
18046.90 253
18048.17 293
18049.43 259
18050.70 294
18051.97 272
18053.24 268
18054.50 268
18055.77 263
18057.04 270
18058.31 283
18059.57 298
18060.84 285
18062.11 258
18063.38 295
18064.65 290
18065.91 281
18067.18 301
18068.45 280
18069.72 319
18070.98 301
18072.25 304
18073.52 293
18074.79 317
18076.06 286
18077.33 293
18078.59 282
18079.86 294
18081.13 270
18082.40 295
18083.67 291
18084.94 290
18086.21 295
18087.47 290
18088.74 312
18090.01 283
18091.28 325
18092.55 284
18093.82 291
18095.09 307
18096.36 304
18097.62 304
18098.89 315
18100.16 300
18101.43 277
18102.70 292
18103.97 308
18105.24 311
18106.51 299
18107.78 295
18109.05 307
18110.32 277
18111.59 314
18112.86 295
18114.13 285
18115.40 292
18116.66 299
18117.93 314
18119.20 318
18120.47 310
18121.74 305
18123.01 310
18124.28 298
18125.55 303
18126.82 301
18128.09 314
18129.36 281
18130.63 293
18131.90 291
18133.17 285
18134.44 294
18135.71 287
18136.99 297
18138.26 302
18139.53 315
18140.80 303
18142.07 292
18143.34 298
18144.61 294
18145.88 319
18147.15 335
18148.42 294
18149.69 281
18150.96 283
18152.23 287
18153.50 285
18154.78 296
18156.05 295
18157.32 298
18158.59 307
18159.86 309
18161.13 309
18162.40 304
18163.67 291
18164.94 287
18166.22 306
18167.49 301
18168.76 312
18170.03 299
18171.30 281
18172.57 266
18173.85 301
18175.12 315
18176.39 280
18177.66 277
18178.93 275
18180.20 276
18181.48 293
18182.75 291
18184.02 296
18185.29 275
18186.56 285
18187.84 285
18189.11 316
18190.38 291
18191.65 284
18192.93 310
18194.20 299
18195.47 263
18196.74 294
18198.02 303
18199.29 317
18200.56 308
18201.83 304
18203.11 293
18204.38 283
18205.65 295
18206.92 295
18208.20 270
18209.47 310
18210.74 296
18212.02 301
18213.29 275
18214.56 297
18215.84 296
18217.11 280
18218.38 290
18219.65 301
18220.93 295
18222.20 310
18223.47 298
18224.75 293
18226.02 312
18227.30 308
18228.57 308
18229.84 312
18231.12 306
18232.39 291
18233.66 285
18234.94 291
18236.21 304
18237.48 280
18238.76 300
18240.03 296
18241.31 304
18242.58 291
18243.86 269
18245.13 301
18246.40 290
18247.68 264
18248.95 269
18250.23 289
18251.50 306
18252.77 253
18254.05 282
18255.32 290
18256.60 274
18257.87 290
18259.15 297
18260.42 265
18261.70 263
18262.97 295
18264.25 277
18265.52 268
18266.80 284
18268.07 312
18269.35 298
18270.62 275
18271.90 275
18273.17 281
18274.45 284
18275.72 266
18277.00 272
18278.27 286
18279.55 272
18280.82 270
18282.10 280
18283.37 292
18284.65 267
18285.93 275
18287.20 271
18288.48 291
18289.75 278
18291.03 273
18292.30 298
18293.58 310
18294.86 271
18296.13 307
18297.41 326
18298.68 278
18299.96 250
18301.24 271
18302.51 298
18303.79 265
18305.06 254
18306.34 285
18307.62 282
18308.89 262
18310.17 281
18311.45 289
18312.72 267
18314.00 308
18315.28 288
18316.55 270
18317.83 288
18319.11 291
18320.38 293
18321.66 270
18322.94 255
18324.21 285
18325.49 296
18326.77 276
18328.04 254
18329.32 269
18330.60 276
18331.88 299
18333.15 270
18334.43 261
18335.71 286
18336.98 291
18338.26 279
18339.54 279
18340.82 269
18342.09 273
18343.37 267
18344.65 254
18345.93 274
18347.20 269
18348.48 282
18349.76 280
18351.04 286
18352.32 286
18353.59 254
18354.87 301
18356.15 259
18357.43 279
18358.71 293
18359.98 284
18361.26 272
18362.54 270
18363.82 273
18365.10 291
18366.38 250
18367.65 278
18368.93 268
18370.21 276
18371.49 302
18372.77 285
18374.05 290
18375.33 282
18376.60 303
18377.88 268
18379.16 261
18380.44 252
18381.72 265
18383.00 276
18384.28 289
18385.56 291
18386.84 249
18388.11 238
18389.39 259
18390.67 256
18391.95 270
18393.23 262
18394.51 270
18395.79 285
18397.07 273
18398.35 254
18399.63 274
18400.91 285
18402.19 263
18403.47 270
18404.75 282
18406.03 275
18407.31 297
18408.59 276
18409.87 263
18411.15 302
18412.43 293
18413.71 261
18414.99 255
18416.27 251
18417.55 266
18418.83 273
18420.11 284
18421.39 268
18422.67 282
18423.95 278
18425.23 289
18426.51 267
18427.79 268
18429.07 261
18430.35 290
18431.63 293
18432.91 287
18434.19 288
18435.47 261
18436.75 258
18438.04 281
18439.32 287
18440.60 254
18441.88 245
18443.16 280
18444.44 249
18445.72 250
18447.00 286
18448.28 286
18449.57 286
18450.85 288
18452.13 289
18453.41 283
18454.69 264
18455.97 269
18457.25 279
18458.54 277
18459.82 271
18461.10 280
18462.38 284
18463.66 273
18464.94 278
18466.23 291
18467.51 275
18468.79 275
18470.07 297
18471.35 313
18472.64 286
18473.92 271
18475.20 274
18476.48 286
18477.76 289
18479.05 276
18480.33 247
18481.61 277
18482.89 295
18484.18 270
18485.46 286
18486.74 271
18488.02 264
18489.31 294
18490.59 264
18491.87 292
18493.15 280
18494.44 275
18495.72 287
18497.00 281
18498.29 246
18499.57 264
18500.85 288
18502.13 318
18503.42 260
18504.70 263
18505.98 265
18507.27 310
18508.55 299
18509.83 280
18511.12 276
18512.40 279
18513.68 299
18514.97 277
18516.25 272
18517.54 272
18518.82 272
18520.10 288
18521.39 279
18522.67 272
18523.95 283
18525.24 282
18526.52 299
18527.81 302
18529.09 296
18530.37 288
18531.66 298
18532.94 293
18534.23 308
18535.51 275
18536.79 297
18538.08 298
18539.36 298
18540.65 282
18541.93 288
18543.22 310
18544.50 288
18545.79 285
18547.07 297
18548.36 260
18549.64 270
18550.92 279
18552.21 283
18553.49 283
18554.78 300
18556.06 299
18557.35 293
18558.63 287
18559.92 283
18561.20 282
18562.49 292
18563.77 298
18565.06 288
18566.35 306
18567.63 307
18568.92 313
18570.20 283
18571.49 303
18572.77 348
18574.06 301
18575.34 299
18576.63 312
18577.92 332
18579.20 295
18580.49 299
18581.77 315
18583.06 290
18584.34 296
18585.63 304
18586.92 329
18588.20 306
18589.49 313
18590.77 302
18592.06 335
18593.35 279
18594.63 284
18595.92 305
18597.21 306
18598.49 293
18599.78 290
18601.07 309
18602.35 300
18603.64 276
18604.93 309
18606.21 300
18607.50 294
18608.79 300
18610.07 318
18611.36 297
18612.65 313
18613.93 292
18615.22 278
18616.51 316
18617.79 275
18619.08 282
18620.37 291
18621.66 285
18622.94 278
18624.23 283
18625.52 301
18626.80 279
18628.09 277
18629.38 269
18630.67 300
18631.95 276
18633.24 287
18634.53 269
18635.82 280
18637.11 262
18638.39 283
18639.68 257
18640.97 262
18642.26 268
18643.54 272
18644.83 259
18646.12 244
18647.41 250
18648.70 285
18649.99 280
18651.27 262
18652.56 286
18653.85 280
18655.14 278
18656.43 258
18657.72 276
18659.00 265
18660.29 254
18661.58 247
18662.87 279
18664.16 269
18665.45 257
18666.74 295
18668.02 297
18669.31 290
18670.60 256
18671.89 272
18673.18 264
18674.47 272
18675.76 274
18677.05 307
18678.34 277
18679.63 250
18680.92 242
18682.20 254
18683.49 236
18684.78 271
18686.07 286
18687.36 280
18688.65 269
18689.94 265
18691.23 279
18692.52 279
18693.81 278
18695.10 285
18696.39 280
18697.68 277
18698.97 263
18700.26 290
18701.55 265
18702.84 250
18704.13 274
18705.42 294
18706.71 285
18708.00 281
18709.29 259
18710.58 263
18711.87 263
18713.16 249
18714.45 280
18715.74 271
18717.03 291
18718.32 264
18719.61 255
18720.90 271
18722.20 269
18723.49 268
18724.78 274
18726.07 266
18727.36 262
18728.65 274
18729.94 264
18731.23 269
18732.52 256
18733.81 242
18735.10 263
18736.40 251
18737.69 302
18738.98 242
18740.27 254
18741.56 252
18742.85 260
18744.14 271
18745.43 278
18746.73 263
18748.02 273
18749.31 259
18750.60 266
18751.89 241
18753.18 251
18754.48 277
18755.77 264
18757.06 259
18758.35 243
18759.64 254
18760.94 240
18762.23 280
18763.52 274
18764.81 279
18766.10 255
18767.40 250
18768.69 239
18769.98 247
18771.27 269
18772.57 276
18773.86 272
18775.15 267
18776.44 269
18777.74 256
18779.03 257
18780.32 241
18781.61 265
18782.91 267
18784.20 253
18785.49 247
18786.79 250
18788.08 265
18789.37 263
18790.66 278
18791.96 255
18793.25 278
18794.54 267
18795.84 266
18797.13 263
18798.42 268
18799.72 240
18801.01 255
18802.30 267
18803.60 256
18804.89 277
18806.18 270
18807.48 269
18808.77 280
18810.07 268
18811.36 252
18812.65 254
18813.95 275
18815.24 270
18816.53 248
18817.83 258
18819.12 237
18820.42 257
18821.71 278
18823.00 287
18824.30 257
18825.59 262
18826.89 268
18828.18 265
18829.48 261
18830.77 252
18832.07 271
18833.36 283
18834.65 300
18835.95 277
18837.24 289
18838.54 263
18839.83 258
18841.13 298
18842.42 296
18843.72 259
18845.01 291
18846.31 259
18847.60 276
18848.90 280
18850.19 279
18851.49 260
18852.78 274
18854.08 275
18855.37 262
18856.67 270
18857.96 251
18859.26 247
18860.55 276
18861.85 262
18863.15 271
18864.44 264
18865.74 259
18867.03 281
18868.33 233
18869.62 286
18870.92 273
18872.22 270
18873.51 270
18874.81 246
18876.10 266
18877.40 277
18878.70 292
18879.99 253
18881.29 273
18882.58 269
18883.88 268
18885.18 265
18886.47 249
18887.77 297
18889.07 271
18890.36 275
18891.66 240
18892.95 262
18894.25 268
18895.55 267
18896.84 270
18898.14 274
18899.44 273
18900.73 285
18902.03 279
18903.33 295
18904.63 270
18905.92 240
18907.22 264
18908.52 280
18909.81 275
18911.11 256
18912.41 261
18913.71 273
18915.00 256
18916.30 261
18917.60 274
18918.89 253
18920.19 275
18921.49 259
18922.79 280
18924.09 264
18925.38 264
18926.68 271
18927.98 286
18929.28 267
18930.57 266
18931.87 266
18933.17 252
18934.47 269
18935.77 250
18937.06 268
18938.36 252
18939.66 259
18940.96 265
18942.26 280
18943.55 277
18944.85 245
18946.15 254
18947.45 272
18948.75 265
18950.05 244
18951.35 248
18952.64 267
18953.94 253
18955.24 248
18956.54 263
18957.84 221
18959.14 254
18960.44 249
18961.74 266
18963.03 245
18964.33 267
18965.63 235
18966.93 272
18968.23 236
18969.53 266
18970.83 260
18972.13 257
18973.43 278
18974.73 269
18976.03 265
18977.33 226
18978.62 251
18979.92 244
18981.22 266
18982.52 270
18983.82 269
18985.12 265
18986.42 248
18987.72 250
18989.02 235
18990.32 259
18991.62 257
18992.92 270
18994.22 229
18995.52 244
18996.82 250
18998.12 233
18999.42 264
19000.72 260
19002.02 243
19003.32 250
19004.62 230
19005.92 236
19007.22 242
19008.53 260
19009.83 252
19011.13 218
19012.43 239
19013.73 239
19015.03 228
19016.33 223
19017.63 249
19018.93 248
19020.23 222
19021.53 235
19022.83 243
19024.13 243
19025.44 250
19026.74 236
19028.04 251
19029.34 239
19030.64 249
19031.94 228
19033.24 263
19034.54 238
19035.85 251
19037.15 269
19038.45 258
19039.75 233
19041.05 243
19042.35 219
19043.66 246
19044.96 262
19046.26 250
19047.56 215
19048.86 234
19050.16 263
19051.47 239
19052.77 240
19054.07 240
19055.37 242
19056.67 274
19057.98 234
19059.28 222
19060.58 214
19061.88 216
19063.19 228
19064.49 229
19065.79 240
19067.09 239
19068.40 226
19069.70 245
19071.00 256
19072.30 245
19073.61 243
19074.91 248
19076.21 252
19077.52 233
19078.82 240
19080.12 224
19081.42 243
19082.73 253
19084.03 261
19085.33 236
19086.64 237
19087.94 234
19089.24 244
19090.55 238
19091.85 242
19093.15 246
19094.46 266
19095.76 259
19097.06 254
19098.37 260
19099.67 245
19100.97 244
19102.28 235
19103.58 259
19104.89 236
19106.19 242
19107.49 250
19108.80 237
19110.10 230
19111.40 235
19112.71 237
19114.01 250
19115.32 260
19116.62 243
19117.93 227
19119.23 230
19120.53 238
19121.84 232
19123.14 215
19124.45 261
19125.75 253
19127.06 233
19128.36 223
19129.67 231
19130.97 238
19132.28 228
19133.58 241
19134.88 243
19136.19 235
19137.49 230
19138.80 228
19140.10 244
19141.41 247
19142.71 250
19144.02 237
19145.32 223
19146.63 239
19147.94 252
19149.24 250
19150.55 261
19151.85 249
19153.16 243
19154.46 249
19155.77 245
19157.07 215
19158.38 228
19159.68 231
19160.99 241
19162.30 230
19163.60 253
19164.91 244
19166.21 231
19167.52 265
19168.83 246
19170.13 265
19171.44 254
19172.74 234
19174.05 263
19175.36 265
19176.66 244
19177.97 227
19179.27 222
19180.58 240
19181.89 244
19183.19 236
19184.50 237
19185.81 245
19187.11 255
19188.42 237
19189.73 258
19191.03 234
19192.34 222
19193.65 241
19194.95 243
19196.26 273
19197.57 244
19198.87 240
19200.18 254
19201.49 235
19202.80 264
19204.10 242
19205.41 236
19206.72 235
19208.03 258
19209.33 230
19210.64 233
19211.95 238
19213.25 233
19214.56 232
19215.87 245
19217.18 265
19218.49 220
19219.79 241
19221.10 238
19222.41 249
19223.72 249
19225.02 234
19226.33 247
19227.64 226
19228.95 239
19230.26 234
19231.56 248
19232.87 249
19234.18 251
19235.49 222
19236.80 219
19238.11 228
19239.41 221
19240.72 229
19242.03 236
19243.34 264
19244.65 231
19245.96 220
19247.26 231
19248.57 260
19249.88 224
19251.19 252
19252.50 242
19253.81 233
19255.12 219
19256.43 233
19257.74 243
19259.04 239
19260.35 230
19261.66 224
19262.97 223
19264.28 228
19265.59 225
19266.90 204
19268.21 231
19269.52 241
19270.83 225
19272.14 243
19273.45 257
19274.76 223
19276.07 223
19277.38 205
19278.69 210
19279.99 231
19281.30 213
19282.61 245
19283.92 214
19285.23 228
19286.54 229
19287.85 230
19289.16 205
19290.47 222
19291.78 242
19293.09 227
19294.40 223
19295.72 236
19297.03 234
19298.34 245
19299.65 248
19300.96 237
19302.27 248
19303.58 237
19304.89 237
19306.20 253
19307.51 260
19308.82 240
19310.13 229
19311.44 240
19312.75 246
19314.06 221
19315.37 241
19316.69 235
19318.00 234
19319.31 236
19320.62 216
19321.93 238
19323.24 237
19324.55 227
19325.86 229
19327.18 228
19328.49 232
19329.80 225
19331.11 242
19332.42 247
19333.73 223
19335.04 236
19336.36 250
19337.67 243
19338.98 211
19340.29 218
19341.60 235
19342.91 248
19344.23 223
19345.54 222
19346.85 235
19348.16 236
19349.47 247
19350.79 238
19352.10 236
19353.41 218
19354.72 216
19356.04 222
19357.35 254
19358.66 249
19359.97 221
19361.29 239
19362.60 244
19363.91 219
19365.22 201
19366.54 258
19367.85 222
19369.16 227
19370.47 222
19371.79 234
19373.10 223
19374.41 218
19375.73 241
19377.04 236
19378.35 217
19379.67 231
19380.98 247
19382.29 222
19383.60 222
19384.92 213
19386.23 219
19387.54 206
19388.86 197
19390.17 220
19391.49 243
19392.80 227
19394.11 233
19395.43 226
19396.74 218
19398.05 214
19399.37 227
19400.68 269
19402.00 236
19403.31 217
19404.62 224
19405.94 229
19407.25 244
19408.57 225
19409.88 209
19411.19 214
19412.51 239
19413.82 234
19415.14 234
19416.45 226
19417.77 230
19419.08 222
19420.39 246
19421.71 215
19423.02 220
19424.34 252
19425.65 249
19426.97 240
19428.28 220
19429.60 241
19430.91 231
19432.23 239
19433.54 222
19434.86 236
19436.17 259
19437.49 218
19438.80 220
19440.12 217
19441.43 213
19442.75 240
19444.06 237
19445.38 236
19446.69 232
19448.01 239
19449.32 247
19450.64 259
19451.96 209
19453.27 233
19454.59 211
19455.90 211
19457.22 242
19458.53 210
19459.85 226
19461.17 237
19462.48 221
19463.80 230
19465.11 233
19466.43 223
19467.75 223
19469.06 226
19470.38 247
19471.69 219
19473.01 229
19474.33 229
19475.64 232
19476.96 248
19478.28 232
19479.59 236
19480.91 222
19482.23 230
19483.54 236
19484.86 239
19486.18 216
19487.49 233
19488.81 229
19490.13 231
19491.44 224
19492.76 220
19494.08 224
19495.39 233
19496.71 232
19498.03 252
19499.35 239
19500.66 202
19501.98 222
19503.30 236
19504.61 231
19505.93 234
19507.25 230
19508.57 228
19509.88 236
19511.20 216
19512.52 236
19513.84 223
19515.15 212
19516.47 224
19517.79 218
19519.11 214
19520.43 215
19521.74 212
19523.06 233
19524.38 208
19525.70 207
19527.02 228
19528.33 256
19529.65 230
19530.97 212
19532.29 224
19533.61 219
19534.93 242
19536.24 267
19537.56 226
19538.88 237
19540.20 227
19541.52 240
19542.84 216
19544.16 218
19545.47 221
19546.79 219
19548.11 244
19549.43 225
19550.75 260
19552.07 205
19553.39 216
19554.71 225
19556.03 216
19557.34 231
19558.66 224
19559.98 230
19561.30 227
19562.62 214
19563.94 228
19565.26 244
19566.58 211
19567.90 221
19569.22 231
19570.54 232
19571.86 237
19573.18 227
19574.50 228
19575.82 231
19577.14 237
19578.46 218
19579.78 231
19581.10 222
19582.42 208
19583.74 220
19585.06 225
19586.38 218
19587.70 243
19589.02 214
19590.34 209
19591.66 228
19592.98 231
19594.30 235
19595.62 239
19596.94 236
19598.26 226
19599.58 225
19600.90 215
19602.22 210
19603.54 225
19604.86 218
19606.18 223
19607.50 245
19608.82 248
19610.15 210
19611.47 224
19612.79 249
19614.11 245
19615.43 212
19616.75 212
19618.07 232
19619.39 216
19620.71 228
19622.04 221
19623.36 227
19624.68 211
19626.00 206
19627.32 243
19628.64 240
19629.96 206
19631.29 221
19632.61 251
19633.93 220
19635.25 236
19636.57 224
19637.89 241
19639.22 216
19640.54 212
19641.86 191
19643.18 214
19644.50 231
19645.83 225
19647.15 216
19648.47 222
19649.79 208
19651.12 232
19652.44 226
19653.76 241
19655.08 223
19656.40 201
19657.73 220
19659.05 226
19660.37 234
19661.70 226
19663.02 231
19664.34 235
19665.66 225
19666.99 217
19668.31 229
19669.63 237
19670.95 230
19672.28 236
19673.60 228
19674.92 242
19676.25 216
19677.57 226
19678.89 240
19680.22 261
19681.54 228
19682.86 224
19684.19 228
19685.51 231
19686.83 229
19688.16 221
19689.48 226
19690.80 211
19692.13 213
19693.45 214
19694.78 243
19696.10 198
19697.42 229
19698.75 242
19700.07 221
19701.39 237
19702.72 222
19704.04 210
19705.37 210
19706.69 213
19708.02 253
19709.34 217
19710.66 249
19711.99 244
19713.31 234
19714.64 240
19715.96 220
19717.29 218
19718.61 228
19719.93 204
19721.26 222
19722.58 220
19723.91 217
19725.23 193
19726.56 225
19727.88 243
19729.21 215
19730.53 197
19731.86 208
19733.18 234
19734.51 225
19735.83 224
19737.16 238
19738.48 246
19739.81 209
19741.13 207
19742.46 247
19743.78 223
19745.11 213
19746.44 236
19747.76 237
19749.09 189
19750.41 237
19751.74 244
19753.06 232
19754.39 226
19755.72 235
19757.04 207
19758.37 209
19759.69 239
19761.02 222
19762.34 221
19763.67 204
19765.00 203
19766.32 231
19767.65 234
19768.98 232
19770.30 228
19771.63 245
19772.95 213
19774.28 232
19775.61 231
19776.93 243
19778.26 236
19779.59 233
19780.91 223
19782.24 222
19783.57 240
19784.89 206
19786.22 225
19787.55 230
19788.87 205
19790.20 216
19791.53 219
19792.86 237
19794.18 216
19795.51 225
19796.84 214
19798.16 220
19799.49 213
19800.82 232
19802.15 221
19803.47 217
19804.80 207
19806.13 228
19807.46 224
19808.78 212
19810.11 214
19811.44 229
19812.77 215
19814.09 226
19815.42 224
19816.75 209
19818.08 220
19819.41 231
19820.73 215
19822.06 224
19823.39 200
19824.72 239
19826.05 232
19827.37 223
19828.70 236
19830.03 239
19831.36 226
19832.69 206
19834.02 207
19835.34 205
19836.67 218
19838.00 229
19839.33 239
19840.66 218
19841.99 218
19843.32 219
19844.64 224
19845.97 226
19847.30 200
19848.63 212
19849.96 232
19851.29 254
19852.62 214
19853.95 223
19855.28 236
19856.60 221
19857.93 209
19859.26 212
19860.59 226
19861.92 211
19863.25 231
19864.58 227
19865.91 232
19867.24 217
19868.57 207
19869.90 209
19871.23 222
19872.56 232
19873.89 224
19875.22 230
19876.55 220
19877.88 215
19879.21 210
19880.54 215
19881.87 246
19883.20 222
19884.53 219
19885.86 233
19887.19 236
19888.52 215
19889.85 215
19891.18 212
19892.51 213
19893.84 210
19895.17 227
19896.50 219
19897.83 240
19899.16 243
19900.49 239
19901.82 235
19903.15 211
19904.48 221
19905.81 238
19907.15 234
19908.48 221
19909.81 216
19911.14 223
19912.47 218
19913.80 227
19915.13 220
19916.46 232
19917.79 222
19919.13 217
19920.46 218
19921.79 197
19923.12 216
19924.45 233
19925.78 237
19927.11 244
19928.45 236
19929.78 218
19931.11 207
19932.44 230
19933.77 233
19935.10 207
19936.44 211
19937.77 213
19939.10 235
19940.43 223
19941.76 209
19943.10 206
19944.43 208
19945.76 242
19947.09 241
19948.42 212
19949.76 234
19951.09 235
19952.42 229
19953.75 209
19955.09 213
19956.42 218
19957.75 241
19959.08 215
19960.42 217
19961.75 192
19963.08 234
19964.41 230
19965.75 251
19967.08 226
19968.41 222
19969.75 221
19971.08 232
19972.41 223
19973.74 232
19975.08 247
19976.41 206
19977.74 224
19979.08 258
19980.41 248
19981.74 229
19983.08 247
19984.41 238
19985.74 217
19987.08 216
19988.41 230
19989.75 226
19991.08 251
19992.41 241
19993.75 230
19995.08 233
19996.41 232
19997.75 234
19999.08 229
20000.42 254
20001.75 234
20003.08 217
20004.42 219
20005.75 249
20007.09 249
20008.42 256
20009.75 238
20011.09 227
20012.42 245
20013.76 242
20015.09 252
20016.43 238
20017.76 241
20019.10 238
20020.43 255
20021.76 246
20023.10 244
20024.43 235
20025.77 232
20027.10 261
20028.44 259
20029.77 267
20031.11 260
20032.44 262
20033.78 261
20035.11 255
20036.45 235
20037.78 237
20039.12 253
20040.46 245
20041.79 256
20043.13 249
20044.46 215
20045.80 231
20047.13 256
20048.47 263
20049.80 253
20051.14 251
20052.47 256
20053.81 254
20055.15 264
20056.48 266
20057.82 256
20059.15 251
20060.49 272
20061.83 256
20063.16 243
20064.50 225
20065.83 255
20067.17 224
20068.51 239
20069.84 241
20071.18 262
20072.52 230
20073.85 265
20075.19 255
20076.52 215
20077.86 227
20079.20 263
20080.53 244
20081.87 203
20083.21 225
20084.54 243
20085.88 246
20087.22 241
20088.56 230
20089.89 212
20091.23 243
20092.57 234
20093.90 249
20095.24 225
20096.58 215
20097.91 235
20099.25 249
20100.59 219
20101.93 223
20103.26 246
20104.60 230
20105.94 236
20107.28 218
20108.61 246
20109.95 224
20111.29 231
20112.63 240
20113.96 242
20115.30 238
20116.64 199
20117.98 223
20119.32 227
20120.65 247
20121.99 229
20123.33 247
20124.67 213
20126.01 233
