# Supplementary material for: MALDI-TOF MS typing enables the classification of brewing yeasts of the genus Saccharomyces to major beer styles
Source: PLoS One. 2017 Aug 9;12(8):e0181694. doi: 10.1371/journal.pone.0181694 (PMC5549903; doi:10.1371/journal.pone.0181694)
Supplement: S17 File — The directory includes 90 raw files and was zipped to “.zip”; the folder has three strains with 30 spectra per strain; S1 Text explains the raw files with an example and Table 1 represents the yeast strains used within the experiment. (ZIP) [file pone.0181694.s020.zip › 49-51/30812-1H7-Dias-Dias-Dias-YPG-18h-E-E_2016-10-03_8_0_B11_1.dat]

1998.43 1557
1998.85 1528
1999.27 1429
1999.69 1457
2000.11 1476
2000.54 1462
2000.96 1480
2001.38 1474
2001.80 1421
2002.23 1487
2002.65 1487
2003.07 1403
2003.49 1395
2003.92 1565
2004.34 1538
2004.76 1597
2005.18 1717
2005.61 1621
2006.03 1597
2006.45 1561
2006.87 1534
2007.30 1700
2007.72 1617
2008.14 1570
2008.57 1535
2008.99 1506
2009.41 1478
2009.84 1371
2010.26 1375
2010.68 1331
2011.11 1302
2011.53 1351
2011.95 1265
2012.38 1247
2012.80 1366
2013.22 1423
2013.65 1392
2014.07 1387
2014.49 1354
2014.92 1489
2015.34 1427
2015.77 1512
2016.19 1572
2016.61 1641
2017.04 1584
2017.46 1635
2017.89 1568
2018.31 1509
2018.73 1616
2019.16 1614
2019.58 1567
2020.01 1603
2020.43 1580
2020.85 1530
2021.28 1518
2021.70 1424
2022.13 1391
2022.55 1290
2022.98 1342
2023.40 1287
2023.83 1351
2024.25 1324
2024.68 1360
2025.10 1252
2025.53 1301
2025.95 1228
2026.38 1296
2026.80 1303
2027.23 1333
2027.65 1359
2028.08 1327
2028.50 1326
2028.93 1272
2029.35 1383
2029.78 1340
2030.20 1405
2030.63 1367
2031.05 1393
2031.48 1352
2031.90 1312
2032.33 1344
2032.75 1389
2033.18 1407
2033.61 1356
2034.03 1406
2034.46 1331
2034.88 1449
2035.31 1334
2035.74 1388
2036.16 1409
2036.59 1347
2037.01 1423
2037.44 1434
2037.87 1431
2038.29 1460
2038.72 1520
2039.14 1541
2039.57 1518
2040.00 1450
2040.42 1441
2040.85 1408
2041.28 1394
2041.70 1388
2042.13 1402
2042.56 1402
2042.98 1436
2043.41 1430
2043.84 1347
2044.26 1400
2044.69 1404
2045.12 1405
2045.54 1345
2045.97 1298
2046.40 1382
2046.82 1424
2047.25 1385
2047.68 1374
2048.11 1367
2048.53 1404
2048.96 1370
2049.39 1355
2049.82 1264
2050.24 1312
2050.67 1228
2051.10 1272
2051.53 1288
2051.95 1218
2052.38 1285
2052.81 1310
2053.24 1287
2053.66 1306
2054.09 1296
2054.52 1246
2054.95 1323
2055.38 1285
2055.80 1297
2056.23 1212
2056.66 1295
2057.09 1370
2057.52 1321
2057.94 1299
2058.37 1346
2058.80 1424
2059.23 1320
2059.66 1306
2060.09 1275
2060.51 1376
2060.94 1364
2061.37 1361
2061.80 1477
2062.23 1342
2062.66 1363
2063.09 1387
2063.52 1387
2063.94 1387
2064.37 1437
2064.80 1494
2065.23 1480
2065.66 1508
2066.09 1461
2066.52 1405
2066.95 1371
2067.38 1401
2067.81 1382
2068.24 1369
2068.66 1365
2069.09 1334
2069.52 1323
2069.95 1291
2070.38 1251
2070.81 1285
2071.24 1324
2071.67 1323
2072.10 1322
2072.53 1276
2072.96 1326
2073.39 1360
2073.82 1365
2074.25 1434
2074.68 1379
2075.11 1442
2075.54 1428
2075.97 1434
2076.40 1510
2076.83 1454
2077.26 1433
2077.69 1547
2078.12 1502
2078.55 1572
2078.98 1581
2079.41 1450
2079.84 1508
2080.27 1500
2080.70 1517
2081.14 1506
2081.57 1462
2082.00 1472
2082.43 1593
2082.86 1521
2083.29 1503
2083.72 1508
2084.15 1412
2084.58 1385
2085.01 1519
2085.44 1507
2085.88 1453
2086.31 1420
2086.74 1419
2087.17 1377
2087.60 1330
2088.03 1461
2088.46 1549
2088.89 1594
2089.33 1596
2089.76 1639
2090.19 1608
2090.62 1684
2091.05 1795
2091.48 1833
2091.92 1749
2092.35 1719
2092.78 1619
2093.21 1693
2093.64 1626
2094.07 1606
2094.51 1595
2094.94 1546
2095.37 1514
2095.80 1457
2096.24 1532
2096.67 1388
2097.10 1408
2097.53 1419
2097.96 1382
2098.40 1487
2098.83 1381
2099.26 1351
2099.69 1404
2100.13 1421
2100.56 1321
2100.99 1351
2101.43 1374
2101.86 1342
2102.29 1314
2102.72 1319
2103.16 1277
2103.59 1380
2104.02 1398
2104.46 1343
2104.89 1454
2105.32 1471
2105.76 1480
2106.19 1415
2106.62 1475
2107.05 1462
2107.49 1450
2107.92 1440
2108.36 1466
2108.79 1417
2109.22 1457
2109.66 1425
2110.09 1423
2110.52 1398
2110.96 1394
2111.39 1454
2111.82 1377
2112.26 1392
2112.69 1363
2113.13 1317
2113.56 1340
2113.99 1300
2114.43 1197
2114.86 1254
2115.30 1242
2115.73 1209
2116.16 1260
2116.60 1268
2117.03 1286
2117.47 1295
2117.90 1264
2118.34 1279
2118.77 1345
2119.21 1356
2119.64 1364
2120.07 1328
2120.51 1269
2120.94 1354
2121.38 1375
2121.81 1303
2122.25 1342
2122.68 1349
2123.12 1305
2123.55 1273
2123.99 1265
2124.42 1292
2124.86 1265
2125.29 1212
2125.73 1264
2126.16 1384
2126.60 1279
2127.04 1261
2127.47 1385
2127.91 1396
2128.34 1462
2128.78 1484
2129.21 1464
2129.65 1412
2130.08 1430
2130.52 1446
2130.96 1476
2131.39 1457
2131.83 1448
2132.26 1486
2132.70 1510
2133.14 1465
2133.57 1536
2134.01 1574
2134.44 1592
2134.88 1541
2135.32 1602
2135.75 1635
2136.19 1584
2136.62 1587
2137.06 1542
2137.50 1549
2137.93 1435
2138.37 1385
2138.81 1393
2139.24 1362
2139.68 1388
2140.12 1311
2140.55 1285
2140.99 1243
2141.43 1204
2141.86 1278
2142.30 1252
2142.74 1240
2143.18 1219
2143.61 1195
2144.05 1294
2144.49 1274
2144.92 1338
2145.36 1313
2145.80 1396
2146.24 1335
2146.67 1356
2147.11 1499
2147.55 1543
2147.99 1527
2148.42 1555
2148.86 1611
2149.30 1632
2149.74 1604
2150.17 1531
2150.61 1524
2151.05 1506
2151.49 1524
2151.92 1474
2152.36 1412
2152.80 1407
2153.24 1483
2153.68 1351
2154.11 1339
2154.55 1444
2154.99 1393
2155.43 1359
2155.87 1335
2156.31 1340
2156.74 1397
2157.18 1309
2157.62 1360
2158.06 1334
2158.50 1334
2158.94 1319
2159.38 1276
2159.81 1324
2160.25 1296
2160.69 1329
2161.13 1354
2161.57 1302
2162.01 1323
2162.45 1428
2162.89 1344
2163.33 1309
2163.76 1362
2164.20 1414
2164.64 1458
2165.08 1475
2165.52 1443
2165.96 1415
2166.40 1454
2166.84 1447
2167.28 1508
2167.72 1483
2168.16 1562
2168.60 1626
2169.04 1566
2169.48 1556
2169.92 1552
2170.36 1589
2170.80 1596
2171.24 1554
2171.68 1619
2172.12 1548
2172.56 1551
2173.00 1537
2173.44 1479
2173.88 1575
2174.32 1625
2174.76 1579
2175.20 1643
2175.64 1634
2176.08 1641
2176.52 1634
2176.96 1690
2177.40 1660
2177.84 1587
2178.28 1659
2178.72 1611
2179.16 1483
2179.60 1454
2180.04 1381
2180.48 1397
2180.92 1418
2181.37 1381
2181.81 1307
2182.25 1243
2182.69 1352
2183.13 1411
2183.57 1338
2184.01 1293
2184.45 1412
2184.89 1521
2185.34 1471
2185.78 1518
2186.22 1476
2186.66 1486
2187.10 1510
2187.54 1509
2187.98 1555
2188.43 1556
2188.87 1588
2189.31 1529
2189.75 1512
2190.19 1585
2190.63 1557
2191.08 1526
2191.52 1511
2191.96 1491
2192.40 1580
2192.84 1587
2193.29 1584
2193.73 1681
2194.17 1618
2194.61 1622
2195.05 1580
2195.50 1581
2195.94 1560
2196.38 1583
2196.82 1508
2197.27 1478
2197.71 1471
2198.15 1489
2198.59 1476
2199.04 1400
2199.48 1361
2199.92 1404
2200.37 1395
2200.81 1319
2201.25 1390
2201.69 1450
2202.14 1441
2202.58 1443
2203.02 1412
2203.47 1442
2203.91 1495
2204.35 1495
2204.80 1502
2205.24 1590
2205.68 1646
2206.13 1631
2206.57 1678
2207.01 1646
2207.46 1625
2207.90 1650
2208.34 1613
2208.79 1669
2209.23 1645
2209.67 1661
2210.12 1623
2210.56 1602
2211.01 1537
2211.45 1570
2211.89 1587
2212.34 1592
2212.78 1549
2213.23 1458
2213.67 1514
2214.11 1522
2214.56 1498
2215.00 1379
2215.45 1446
2215.89 1392
2216.34 1373
2216.78 1425
2217.22 1450
2217.67 1470
2218.11 1549
2218.56 1579
2219.00 1641
2219.45 1794
2219.89 1847
2220.34 2066
2220.78 2229
2221.23 2390
2221.67 2560
2222.12 2768
2222.56 2891
2223.01 2905
2223.45 2777
2223.90 2838
2224.34 2760
2224.79 2577
2225.23 2425
2225.68 2291
2226.12 2200
2226.57 2046
2227.01 1956
2227.46 1802
2227.91 1790
2228.35 1803
2228.80 1813
2229.24 1862
2229.69 1836
2230.13 1959
2230.58 1933
2231.03 2010
2231.47 2025
2231.92 1998
2232.36 1923
2232.81 1878
2233.26 1985
2233.70 1908
2234.15 1868
2234.59 1962
2235.04 1969
2235.49 1934
2235.93 1916
2236.38 1875
2236.83 1844
2237.27 1818
2237.72 1856
2238.17 1840
2238.61 1735
2239.06 1728
2239.51 1712
2239.95 1644
2240.40 1687
2240.85 1597
2241.29 1515
2241.74 1462
2242.19 1554
2242.63 1548
2243.08 1517
2243.53 1444
2243.98 1368
2244.42 1485
2244.87 1438
2245.32 1513
2245.76 1466
2246.21 1420
2246.66 1441
2247.11 1434
2247.55 1512
2248.00 1446
2248.45 1372
2248.90 1451
2249.35 1455
2249.79 1420
2250.24 1404
2250.69 1453
2251.14 1452
2251.58 1434
2252.03 1395
2252.48 1445
2252.93 1428
2253.38 1410
2253.82 1447
2254.27 1372
2254.72 1472
2255.17 1347
2255.62 1435
2256.07 1403
2256.51 1482
2256.96 1466
2257.41 1531
2257.86 1574
2258.31 1445
2258.76 1550
2259.21 1677
2259.65 1760
2260.10 1826
2260.55 1769
2261.00 1731
2261.45 1835
2261.90 1802
2262.35 1836
2262.80 1741
2263.25 1788
2263.69 1767
2264.14 1691
2264.59 1759
2265.04 1734
2265.49 1720
2265.94 1822
2266.39 1830
2266.84 1799
2267.29 1860
2267.74 1885
2268.19 1917
2268.64 1882
2269.09 1850
2269.54 1812
2269.99 1784
2270.44 1810
2270.89 1871
2271.34 1701
2271.79 1661
2272.24 1610
2272.69 1577
2273.14 1525
2273.59 1517
2274.04 1466
2274.49 1458
2274.94 1505
2275.39 1466
2275.84 1507
2276.29 1522
2276.74 1469
2277.19 1422
2277.64 1443
2278.09 1617
2278.54 1642
2278.99 1720
2279.44 1651
2279.89 1687
2280.34 1633
2280.79 1772
2281.25 1717
2281.70 1673
2282.15 1654
2282.60 1728
2283.05 1580
2283.50 1632
2283.95 1628
2284.40 1604
2284.85 1697
2285.31 1662
2285.76 1687
2286.21 1846
2286.66 1949
2287.11 2036
2287.56 2130
2288.01 2179
2288.47 2434
2288.92 2538
2289.37 2536
2289.82 2582
2290.27 2556
2290.72 2551
2291.18 2574
2291.63 2560
2292.08 2442
2292.53 2514
2292.98 2494
2293.44 2391
2293.89 2360
2294.34 2266
2294.79 2143
2295.24 2102
2295.70 2009
2296.15 1896
2296.60 1940
2297.05 1921
2297.51 1814
2297.96 1810
2298.41 1665
2298.86 1740
2299.32 1765
2299.77 1676
2300.22 1665
2300.67 1658
2301.13 1728
2301.58 1608
2302.03 1600
2302.49 1654
2302.94 1599
2303.39 1618
2303.85 1621
2304.30 1611
2304.75 1657
2305.20 1657
2305.66 1654
2306.11 1761
2306.56 1890
2307.02 1854
2307.47 2029
2307.93 2048
2308.38 2065
2308.83 2160
2309.29 2115
2309.74 2059
2310.19 1907
2310.65 1921
2311.10 1920
2311.55 1884
2312.01 1861
2312.46 1687
2312.92 1597
2313.37 1555
2313.82 1584
2314.28 1612
2314.73 1602
2315.19 1606
2315.64 1612
2316.10 1620
2316.55 1632
2317.00 1580
2317.46 1659
2317.91 1611
2318.37 1535
2318.82 1604
2319.28 1610
2319.73 1574
2320.19 1634
2320.64 1608
2321.10 1655
2321.55 1600
2322.01 1511
2322.46 1551
2322.92 1565
2323.37 1600
2323.83 1596
2324.28 1562
2324.74 1614
2325.19 1604
2325.65 1583
2326.10 1688
2326.56 1665
2327.01 1644
2327.47 1707
2327.92 1749
2328.38 1707
2328.83 1797
2329.29 1766
2329.74 1713
2330.20 1744
2330.66 1684
2331.11 1626
2331.57 1644
2332.02 1675
2332.48 1694
2332.94 1731
2333.39 1741
2333.85 1703
2334.30 1683
2334.76 1746
2335.22 1735
2335.67 1858
2336.13 1941
2336.58 1975
2337.04 1941
2337.50 2051
2337.95 2281
2338.41 2373
2338.87 2414
2339.32 2299
2339.78 2263
2340.24 2354
2340.69 2276
2341.15 2180
2341.61 2165
2342.06 2126
2342.52 1980
2342.98 2011
2343.43 2105
2343.89 2151
2344.35 2088
2344.81 2102
2345.26 2085
2345.72 2114
2346.18 2020
2346.63 1872
2347.09 1939
2347.55 1977
2348.01 1920
2348.46 1937
2348.92 1906
2349.38 1858
2349.84 1836
2350.29 1774
2350.75 1831
2351.21 1811
2351.67 1788
2352.13 1678
2352.58 1661
2353.04 1745
2353.50 1728
2353.96 1641
2354.41 1590
2354.87 1609
2355.33 1514
2355.79 1553
2356.25 1572
2356.71 1638
2357.16 1724
2357.62 1815
2358.08 1950
2358.54 2003
2359.00 1970
2359.46 1983
2359.91 2014
2360.37 1946
2360.83 1937
2361.29 1951
2361.75 1946
2362.21 1854
2362.67 1828
2363.13 1742
2363.58 1729
2364.04 1827
2364.50 1828
2364.96 1820
2365.42 1854
2365.88 1874
2366.34 1856
2366.80 1774
2367.26 1755
2367.72 1810
2368.18 1795
2368.64 1713
2369.10 1620
2369.55 1567
2370.01 1526
2370.47 1513
2370.93 1514
2371.39 1476
2371.85 1465
2372.31 1605
2372.77 1527
2373.23 1558
2373.69 1590
2374.15 1449
2374.61 1542
2375.07 1564
2375.53 1558
2375.99 1543
2376.45 1523
2376.91 1557
2377.37 1626
2377.83 1550
2378.29 1687
2378.75 1576
2379.21 1608
2379.68 1676
2380.14 1617
2380.60 1642
2381.06 1689
2381.52 1697
2381.98 1665
2382.44 1606
2382.90 1558
2383.36 1534
2383.82 1502
2384.28 1513
2384.74 1535
2385.20 1543
2385.67 1583
2386.13 1540
2386.59 1529
2387.05 1523
2387.51 1565
2387.97 1575
2388.43 1573
2388.89 1529
2389.36 1562
2389.82 1538
2390.28 1485
2390.74 1495
2391.20 1479
2391.66 1522
2392.13 1511
2392.59 1488
2393.05 1405
2393.51 1431
2393.97 1472
2394.43 1422
2394.90 1494
2395.36 1532
2395.82 1446
2396.28 1450
2396.74 1424
2397.21 1448
2397.67 1493
2398.13 1484
2398.59 1477
2399.06 1521
2399.52 1573
2399.98 1535
2400.44 1516
2400.91 1547
2401.37 1626
2401.83 1545
2402.29 1564
2402.76 1624
2403.22 1728
2403.68 1762
2404.14 1751
2404.61 1735
2405.07 1744
2405.53 1667
2406.00 1625
2406.46 1571
2406.92 1586
2407.39 1571
2407.85 1577
2408.31 1532
2408.78 1472
2409.24 1516
2409.70 1485
2410.17 1450
2410.63 1472
2411.09 1458
2411.56 1562
2412.02 1559
2412.48 1565
2412.95 1619
2413.41 1582
2413.87 1601
2414.34 1689
2414.80 1736
2415.27 1804
2415.73 1835
2416.19 1746
2416.66 1912
2417.12 1878
2417.59 1905
2418.05 1941
2418.51 1799
2418.98 1808
2419.44 1905
2419.91 1885
2420.37 1824
2420.84 1860
2421.30 1822
2421.77 1907
2422.23 2028
2422.69 1955
2423.16 2047
2423.62 2184
2424.09 2333
2424.55 2299
2425.02 2394
2425.48 2491
2425.95 2515
2426.41 2414
2426.88 2365
2427.34 2312
2427.81 2225
2428.27 2157
2428.74 2007
2429.20 1861
2429.67 1833
2430.13 1781
2430.60 1721
2431.07 1673
2431.53 1664
2432.00 1669
2432.46 1750
2432.93 1804
2433.39 1709
2433.86 1781
2434.32 1753
2434.79 1816
2435.26 1821
2435.72 1939
2436.19 2134
2436.65 2164
2437.12 2283
2437.59 2422
2438.05 2541
2438.52 2661
2438.98 2612
2439.45 2437
2439.92 2474
2440.38 2537
2440.85 2379
2441.32 2274
2441.78 2129
2442.25 2163
2442.72 1941
2443.18 1834
2443.65 1729
2444.12 1666
2444.58 1680
2445.05 1633
2445.52 1589
2445.98 1580
2446.45 1643
2446.92 1603
2447.38 1542
2447.85 1572
2448.32 1613
2448.78 1643
2449.25 1598
2449.72 1565
2450.19 1568
2450.65 1663
2451.12 1635
2451.59 1600
2452.06 1621
2452.52 1505
2452.99 1589
2453.46 1545
2453.93 1529
2454.39 1542
2454.86 1556
2455.33 1577
2455.80 1567
2456.26 1488
2456.73 1504
2457.20 1502
2457.67 1533
2458.14 1605
2458.60 1569
2459.07 1528
2459.54 1577
2460.01 1585
2460.48 1579
2460.95 1546
2461.41 1620
2461.88 1561
2462.35 1689
2462.82 1649
2463.29 1755
2463.76 1724
2464.22 1731
2464.69 1730
2465.16 1718
2465.63 1706
2466.10 1730
2466.57 1636
2467.04 1695
2467.51 1740
2467.97 1730
2468.44 1718
2468.91 1589
2469.38 1671
2469.85 1697
2470.32 1661
2470.79 1599
2471.26 1556
2471.73 1594
2472.20 1520
2472.67 1556
2473.14 1608
2473.61 1562
2474.07 1642
2474.54 1625
2475.01 1645
2475.48 1679
2475.95 1758
2476.42 1815
2476.89 1870
2477.36 1898
2477.83 2031
2478.30 2010
2478.77 1968
2479.24 2046
2479.71 2130
2480.18 2071
2480.65 2050
2481.12 2060
2481.59 1971
2482.06 1874
2482.53 1843
2483.00 1841
2483.47 1822
2483.95 1682
2484.42 1655
2484.89 1640
2485.36 1577
2485.83 1543
2486.30 1606
2486.77 1632
2487.24 1540
2487.71 1589
2488.18 1625
2488.65 1650
2489.12 1686
2489.59 1682
2490.07 1694
2490.54 1647
2491.01 1738
2491.48 1743
2491.95 1678
2492.42 1663
2492.89 1705
2493.36 1747
2493.84 1700
2494.31 1766
2494.78 1780
2495.25 1644
2495.72 1675
2496.19 1581
2496.66 1580
2497.14 1589
2497.61 1592
2498.08 1586
2498.55 1655
2499.02 1622
2499.50 1612
2499.97 1594
2500.44 1581
2500.91 1537
2501.38 1613
2501.86 1611
2502.33 1608
2502.80 1572
2503.27 1704
2503.74 1679
2504.22 1736
2504.69 1824
2505.16 1802
2505.63 1812
2506.11 1951
2506.58 2011
2507.05 1959
2507.52 2004
2508.00 2077
2508.47 2188
2508.94 2072
2509.42 2056
2509.89 1913
2510.36 1951
2510.83 2047
2511.31 2123
2511.78 1953
2512.25 1844
2512.73 1857
2513.20 1796
2513.67 1771
2514.15 1830
2514.62 1826
2515.09 1840
2515.57 1817
2516.04 1712
2516.51 1777
2516.99 1823
2517.46 1788
2517.94 1682
2518.41 1676
2518.88 1604
2519.36 1629
2519.83 1625
2520.30 1588
2520.78 1558
2521.25 1546
2521.73 1468
2522.20 1605
2522.67 1579
2523.15 1611
2523.62 1639
2524.10 1486
2524.57 1507
2525.05 1600
2525.52 1638
2525.99 1607
2526.47 1492
2526.94 1565
2527.42 1517
2527.89 1520
2528.37 1506
2528.84 1551
2529.32 1634
2529.79 1579
2530.27 1630
2530.74 1696
2531.22 1642
2531.69 1769
2532.17 1732
2532.64 1778
2533.12 1795
2533.59 1754
2534.07 1763
2534.54 1720
2535.02 1712
2535.49 1662
2535.97 1753
2536.44 1723
2536.92 1678
2537.39 1741
2537.87 1786
2538.34 1697
2538.82 1769
2539.30 1733
2539.77 1711
2540.25 1638
2540.72 1623
2541.20 1602
2541.68 1614
2542.15 1665
2542.63 1724
2543.10 1740
2543.58 1795
2544.06 1804
2544.53 2027
2545.01 2087
2545.48 2171
2545.96 2220
2546.44 2261
2546.91 2293
2547.39 2264
2547.87 2304
2548.34 2306
2548.82 2105
2549.30 2057
2549.77 2145
2550.25 2217
2550.73 2291
2551.20 2262
2551.68 2353
2552.16 2402
2552.63 2537
2553.11 2669
2553.59 2643
2554.06 2709
2554.54 2654
2555.02 2676
2555.50 2606
2555.97 2530
2556.45 2435
2556.93 2256
2557.40 2189
2557.88 2101
2558.36 1997
2558.84 1882
2559.31 1825
2559.79 1646
2560.27 1624
2560.75 1684
2561.23 1783
2561.70 1697
2562.18 1728
2562.66 1611
2563.14 1624
2563.61 1561
2564.09 1633
2564.57 1670
2565.05 1632
2565.53 1582
2566.00 1502
2566.48 1589
2566.96 1589
2567.44 1490
2567.92 1470
2568.40 1539
2568.87 1502
2569.35 1421
2569.83 1414
2570.31 1462
2570.79 1529
2571.27 1504
2571.75 1593
2572.22 1575
2572.70 1526
2573.18 1515
2573.66 1544
2574.14 1471
2574.62 1497
2575.10 1469
2575.58 1528
2576.06 1620
2576.54 1535
2577.01 1541
2577.49 1536
2577.97 1528
2578.45 1517
2578.93 1613
2579.41 1587
2579.89 1480
2580.37 1565
2580.85 1466
2581.33 1453
2581.81 1516
2582.29 1543
2582.77 1462
2583.25 1521
2583.73 1542
2584.21 1485
2584.69 1539
2585.17 1564
2585.65 1617
2586.13 1605
2586.61 1607
2587.09 1691
2587.57 1617
2588.05 1688
2588.53 1689
2589.01 1706
2589.49 1723
2589.97 1678
2590.45 1709
2590.93 1760
2591.41 1789
2591.89 1778
2592.37 1811
2592.85 1830
2593.33 1803
2593.81 1833
2594.30 1960
2594.78 1842
2595.26 1773
2595.74 1870
2596.22 1892
2596.70 1958
2597.18 1865
2597.66 1910
2598.14 1804
2598.62 1733
2599.11 1635
2599.59 1656
2600.07 1669
2600.55 1704
2601.03 1602
2601.51 1482
2601.99 1559
2602.48 1533
2602.96 1526
2603.44 1610
2603.92 1548
2604.40 1600
2604.88 1754
2605.37 1878
2605.85 1932
2606.33 2037
2606.81 2142
2607.29 2273
2607.78 2416
2608.26 2360
2608.74 2395
2609.22 2438
2609.70 2409
2610.19 2272
2610.67 2255
2611.15 2189
2611.63 2159
2612.12 2063
2612.60 1869
2613.08 1843
2613.56 1751
2614.05 1718
2614.53 1684
2615.01 1610
2615.49 1597
2615.98 1589
2616.46 1556
2616.94 1463
2617.43 1488
2617.91 1526
2618.39 1543
2618.87 1606
2619.36 1458
2619.84 1586
2620.32 1572
2620.81 1594
2621.29 1552
2621.77 1523
2622.26 1572
2622.74 1573
2623.22 1619
2623.71 1582
2624.19 1624
2624.67 1588
2625.16 1558
2625.64 1510
2626.13 1503
2626.61 1500
2627.09 1552
2627.58 1596
2628.06 1526
2628.55 1525
2629.03 1597
2629.51 1527
2630.00 1514
2630.48 1615
2630.97 1654
2631.45 1612
2631.93 1591
2632.42 1612
2632.90 1646
2633.39 1649
2633.87 1574
2634.36 1606
2634.84 1618
2635.33 1545
2635.81 1536
2636.29 1599
2636.78 1566
2637.26 1614
2637.75 1624
2638.23 1699
2638.72 1601
2639.20 1618
2639.69 1719
2640.17 1733
2640.66 1648
2641.14 1585
2641.63 1571
2642.11 1591
2642.60 1523
2643.08 1507
2643.57 1531
2644.05 1531
2644.54 1534
2645.03 1456
2645.51 1475
2646.00 1629
2646.48 1669
2646.97 1686
2647.45 1609
2647.94 1621
2648.43 1529
2648.91 1546
2649.40 1556
2649.88 1668
2650.37 1540
2650.85 1547
2651.34 1536
2651.83 1586
2652.31 1501
2652.80 1548
2653.29 1613
2653.77 1510
2654.26 1514
2654.74 1452
2655.23 1499
2655.72 1485
2656.20 1515
2656.69 1477
2657.18 1520
2657.66 1462
2658.15 1535
2658.64 1509
2659.12 1520
2659.61 1533
2660.10 1554
2660.58 1598
2661.07 1653
2661.56 1573
2662.05 1552
2662.53 1554
2663.02 1603
2663.51 1583
2663.99 1627
2664.48 1657
2664.97 1657
2665.46 1629
2665.94 1628
2666.43 1629
2666.92 1598
2667.41 1631
2667.89 1631
2668.38 1615
2668.87 1618
2669.36 1632
2669.84 1639
2670.33 1651
2670.82 1734
2671.31 1862
2671.80 1938
2672.28 2025
2672.77 2151
2673.26 2154
2673.75 2114
2674.24 2101
2674.72 2121
2675.21 2102
2675.70 2187
2676.19 2215
2676.68 2144
2677.17 2210
2677.65 2177
2678.14 2277
2678.63 2382
2679.12 2282
2679.61 2488
2680.10 2596
2680.59 2628
2681.07 2716
2681.56 2797
2682.05 2804
2682.54 2725
2683.03 2797
2683.52 2753
2684.01 2680
2684.50 2479
2684.99 2361
2685.47 2141
2685.96 2024
2686.45 1966
2686.94 1869
2687.43 1832
2687.92 1762
2688.41 1676
2688.90 1682
2689.39 1668
2689.88 1692
2690.37 1615
2690.86 1692
2691.35 1614
2691.84 1681
2692.33 1790
2692.82 1659
2693.31 1643
2693.80 1655
2694.29 1711
2694.78 1687
2695.27 1656
2695.76 1695
2696.25 1696
2696.74 1687
2697.23 1817
2697.72 1826
2698.21 1985
2698.70 1973
2699.19 1977
2699.68 1881
2700.17 1908
2700.66 1959
2701.15 1924
2701.64 2002
2702.13 1984
2702.62 1942
2703.11 1861
2703.61 1746
2704.10 1751
2704.59 1747
2705.08 1721
2705.57 1617
2706.06 1591
2706.55 1548
2707.04 1560
2707.53 1647
2708.02 1595
2708.52 1584
2709.01 1659
2709.50 1528
2709.99 1578
2710.48 1585
2710.97 1558
2711.46 1547
2711.96 1575
2712.45 1619
2712.94 1684
2713.43 1647
2713.92 1596
2714.41 1597
2714.91 1578
2715.40 1569
2715.89 1580
2716.38 1607
2716.87 1678
2717.37 1678
2717.86 1647
2718.35 1691
2718.84 1654
2719.33 1656
2719.83 1677
2720.32 1773
2720.81 1822
2721.30 1841
2721.80 1723
2722.29 1764
2722.78 1738
2723.27 1771
2723.77 1598
2724.26 1551
2724.75 1562
2725.24 1626
2725.74 1586
2726.23 1495
2726.72 1507
2727.22 1531
2727.71 1550
2728.20 1573
2728.70 1494
2729.19 1477
2729.68 1651
2730.18 1592
2730.67 1650
2731.16 1604
2731.65 1523
2732.15 1627
2732.64 1630
2733.14 1568
2733.63 1639
2734.12 1606
2734.62 1635
2735.11 1656
2735.60 1673
2736.10 1764
2736.59 1700
2737.08 1600
2737.58 1695
2738.07 1664
2738.57 1608
2739.06 1512
2739.55 1546
2740.05 1556
2740.54 1555
2741.04 1524
2741.53 1529
2742.03 1492
2742.52 1556
2743.01 1512
2743.51 1508
2744.00 1595
2744.50 1570
2744.99 1516
2745.49 1603
2745.98 1668
2746.48 1658
2746.97 1571
2747.47 1584
2747.96 1651
2748.46 1740
2748.95 1676
2749.45 1646
2749.94 1751
2750.44 1803
2750.93 1723
2751.43 1727
2751.92 1836
2752.42 1845
2752.91 1879
2753.41 1886
2753.90 1994
2754.40 1888
2754.89 1844
2755.39 1894
2755.88 1789
2756.38 1759
2756.87 1701
2757.37 1645
2757.87 1628
2758.36 1627
2758.86 1558
2759.35 1532
2759.85 1547
2760.35 1571
2760.84 1636
2761.34 1571
2761.83 1494
2762.33 1639
2762.83 1581
2763.32 1603
2763.82 1626
2764.31 1535
2764.81 1516
2765.31 1520
2765.80 1539
2766.30 1552
2766.80 1516
2767.29 1484
2767.79 1570
2768.29 1526
2768.78 1579
2769.28 1547
2769.78 1580
2770.27 1654
2770.77 1721
2771.27 1812
2771.76 1756
2772.26 1742
2772.76 1771
2773.26 1836
2773.75 1775
2774.25 1872
2774.75 1885
2775.24 1990
2775.74 1908
2776.24 1893
2776.74 1935
2777.23 1879
2777.73 1885
2778.23 1958
2778.73 1982
2779.22 1810
2779.72 1775
2780.22 1832
2780.72 1799
2781.21 1832
2781.71 1808
2782.21 1779
2782.71 1817
2783.21 1839
2783.70 1796
2784.20 1707
2784.70 1726
2785.20 1820
2785.70 1757
2786.20 1752
2786.69 1796
2787.19 1802
2787.69 1679
2788.19 1841
2788.69 1755
2789.19 1763
2789.68 1755
2790.18 1803
2790.68 1828
2791.18 1887
2791.68 1904
2792.18 2048
2792.68 2187
2793.18 2297
2793.67 2593
2794.17 2658
2794.67 2737
2795.17 2777
2795.67 2783
2796.17 2936
2796.67 2892
2797.17 2714
2797.67 2712
2798.17 2585
2798.67 2370
2799.17 2241
2799.66 2157
2800.16 2059
2800.66 2085
2801.16 2006
2801.66 1961
2802.16 1949
2802.66 1981
2803.16 2033
2803.66 2123
2804.16 2340
2804.66 2468
2805.16 2680
2805.66 3028
2806.16 3136
2806.66 3309
2807.16 3413
2807.66 3443
2808.16 3332
2808.66 3371
2809.16 3018
2809.66 2912
2810.16 2828
2810.66 2630
2811.16 2428
2811.66 2206
2812.17 2080
2812.67 2082
2813.17 2046
2813.67 2007
2814.17 1874
2814.67 1910
2815.17 2049
2815.67 1966
2816.17 2009
2816.67 1987
2817.17 2076
2817.67 2030
2818.18 1995
2818.68 1927
2819.18 1907
2819.68 1972
2820.18 1993
2820.68 2020
2821.18 2003
2821.68 1917
2822.19 1956
2822.69 1882
2823.19 1940
2823.69 1891
2824.19 1846
2824.69 1780
2825.20 1747
2825.70 1720
2826.20 1747
2826.70 1754
2827.20 1734
2827.70 1628
2828.21 1797
2828.71 1757
2829.21 1809
2829.71 1813
2830.22 1832
2830.72 1819
2831.22 1876
2831.72 1950
2832.22 1947
2832.73 1976
2833.23 1925
2833.73 2034
2834.23 1918
2834.74 1834
2835.24 1804
2835.74 1790
2836.24 1741
2836.75 1710
2837.25 1738
2837.75 1724
2838.26 1702
2838.76 1641
2839.26 1695
2839.76 1668
2840.27 1597
2840.77 1792
2841.27 1742
2841.78 1712
2842.28 1700
2842.78 1693
2843.29 1715
2843.79 1866
2844.29 1872
2844.80 1839
2845.30 1811
2845.80 1762
2846.31 1875
2846.81 1855
2847.32 1779
2847.82 1835
2848.32 1831
2848.83 1840
2849.33 1841
2849.83 1790
2850.34 1711
2850.84 1819
2851.35 1801
2851.85 1697
2852.35 1651
2852.86 1671
2853.36 1681
2853.87 1623
2854.37 1659
2854.88 1605
2855.38 1734
2855.88 1741
2856.39 1782
2856.89 1756
2857.40 1754
2857.90 1885
2858.41 1886
2858.91 1954
2859.42 1923
2859.92 1915
2860.43 1959
2860.93 1884
2861.44 1945
2861.94 1802
2862.45 1733
2862.95 1657
2863.46 1644
2863.96 1577
2864.47 1613
2864.97 1578
2865.48 1555
2865.98 1564
2866.49 1559
2866.99 1562
2867.50 1491
2868.00 1518
2868.51 1557
2869.02 1600
2869.52 1574
2870.03 1604
2870.53 1760
2871.04 1692
2871.54 1635
2872.05 1569
2872.56 1666
2873.06 1793
2873.57 1661
2874.07 1642
2874.58 1561
2875.09 1705
2875.59 1663
2876.10 1647
2876.61 1689
2877.11 1733
2877.62 1690
2878.12 1634
2878.63 1648
2879.14 1705
2879.64 1773
2880.15 1783
2880.66 1762
2881.16 1818
2881.67 1844
2882.18 1948
2882.68 2195
2883.19 2349
2883.70 2398
2884.20 2619
2884.71 2734
2885.22 2973
2885.73 3022
2886.23 2947
2886.74 2991
2887.25 2994
2887.75 2856
2888.26 2683
2888.77 2680
2889.28 2464
2889.78 2368
2890.29 2265
2890.80 2047
2891.31 2074
2891.81 2063
2892.32 2052
2892.83 1986
2893.34 1840
2893.84 1932
2894.35 1922
2894.86 1921
2895.37 1913
2895.88 1904
2896.38 1921
2896.89 1933
2897.40 2050
2897.91 2002
2898.42 2004
2898.92 2085
2899.43 2162
2899.94 2160
2900.45 2269
2900.96 2389
2901.47 2356
2901.98 2401
2902.48 2385
2902.99 2322
2903.50 2318
2904.01 2305
2904.52 2258
2905.03 2312
2905.54 2147
2906.04 2167
2906.55 2134
2907.06 2074
2907.57 2084
2908.08 1949
2908.59 2007
2909.10 1988
2909.61 1959
2910.12 1793
2910.63 1804
2911.14 1900
2911.64 1989
2912.15 1902
2912.66 1924
2913.17 1938
2913.68 1950
2914.19 1880
2914.70 1886
2915.21 1830
2915.72 1763
2916.23 1773
2916.74 1809
2917.25 1852
2917.76 1823
2918.27 1863
2918.78 1845
2919.29 1826
2919.80 1844
2920.31 1984
2920.82 2192
2921.33 2313
2921.84 2604
2922.35 2882
2922.86 3147
2923.37 3282
2923.88 3451
2924.39 3315
2924.90 3260
2925.41 3220
2925.92 3103
2926.44 2938
2926.95 2756
2927.46 2682
2927.97 2381
2928.48 2223
2928.99 2165
2929.50 1939
2930.01 1829
2930.52 1722
2931.03 1801
2931.54 1784
2932.05 1743
2932.57 1836
2933.08 1835
2933.59 1775
2934.10 1744
2934.61 1750
2935.12 1814
2935.63 1805
2936.15 1773
2936.66 1812
2937.17 1755
2937.68 1774
2938.19 1771
2938.70 1818
2939.22 1815
2939.73 1885
2940.24 1869
2940.75 1767
2941.26 1912
2941.77 1848
2942.29 1991
2942.80 2074
2943.31 2161
2943.82 2166
2944.34 2206
2944.85 2255
2945.36 2305
2945.87 2217
2946.38 2288
2946.90 2176
2947.41 2080
2947.92 2095
2948.43 2014
2948.95 1903
2949.46 1855
2949.97 1927
2950.48 1814
2951.00 1822
2951.51 1871
2952.02 1882
2952.54 1820
2953.05 1735
2953.56 1696
2954.08 1697
2954.59 1735
2955.10 1753
2955.61 1713
2956.13 1681
2956.64 1729
2957.15 1853
2957.67 1875
2958.18 2019
2958.69 1968
2959.21 1962
2959.72 2068
2960.23 2040
2960.75 2021
2961.26 2026
2961.78 2022
2962.29 1971
2962.80 1982
2963.32 1894
2963.83 1788
2964.35 1802
2964.86 1830
2965.37 1833
2965.89 1814
2966.40 1807
2966.92 1646
2967.43 1640
2967.94 1760
2968.46 1813
2968.97 1703
2969.49 1661
2970.00 1731
2970.52 1741
2971.03 1650
2971.54 1700
2972.06 1718
2972.57 1702
2973.09 1758
2973.60 1736
2974.12 1690
2974.63 1674
2975.15 1792
2975.66 1758
2976.18 1785
2976.69 1803
2977.21 1827
2977.72 1829
2978.24 1809
2978.75 1800
2979.27 1723
2979.78 1800
2980.30 1835
2980.81 1791
2981.33 1876
2981.84 1906
2982.36 1993
2982.88 1952
2983.39 1853
2983.91 1929
2984.42 1962
2984.94 2033
2985.45 1976
2985.97 2026
2986.49 2006
2987.00 2074
2987.52 2037
2988.03 2002
2988.55 2018
2989.07 2074
2989.58 2150
2990.10 2096
2990.61 2076
2991.13 2084
2991.65 2141
2992.16 2287
2992.68 2283
2993.20 2340
2993.71 2512
2994.23 2598
2994.75 2761
2995.26 2906
2995.78 3082
2996.30 3173
2996.81 3197
2997.33 3127
2997.85 2969
2998.36 2964
2998.88 2885
2999.40 2788
2999.91 2642
3000.43 2726
3000.95 2722
3001.46 2776
3001.98 2771
3002.50 2871
3003.02 2945
3003.53 3108
3004.05 3235
3004.57 3168
3005.09 3059
3005.60 2995
3006.12 2814
3006.64 2755
3007.16 2424
3007.67 2214
3008.19 2031
3008.71 1931
3009.23 2025
3009.74 1941
3010.26 1894
3010.78 1835
3011.30 1788
3011.82 1781
3012.33 1887
3012.85 1897
3013.37 1929
3013.89 1985
3014.41 1940
3014.93 2038
3015.44 2090
3015.96 2053
3016.48 2132
3017.00 2169
3017.52 2234
3018.04 2180
3018.55 2200
3019.07 2207
3019.59 2205
3020.11 2146
3020.63 2419
3021.15 2371
3021.67 2373
3022.19 2470
3022.71 2478
3023.22 2397
3023.74 2474
3024.26 2468
3024.78 2462
3025.30 2343
3025.82 2243
3026.34 2212
3026.86 2177
3027.38 2166
3027.90 2079
3028.42 2012
3028.94 1958
3029.46 1988
3029.98 2027
3030.49 2128
3031.01 2259
3031.53 2388
3032.05 2527
3032.57 2661
3033.09 2770
3033.61 2920
3034.13 2964
3034.65 3130
3035.17 3114
3035.69 3050
3036.21 3078
3036.73 2850
3037.25 2736
3037.77 2676
3038.29 2556
3038.81 2385
3039.34 2324
3039.86 2196
3040.38 2045
3040.90 1944
3041.42 2029
3041.94 2032
3042.46 1942
3042.98 1950
3043.50 2041
3044.02 2013
3044.54 1944
3045.06 2030
3045.58 1989
3046.10 2030
3046.63 2051
3047.15 1929
3047.67 1963
3048.19 1937
3048.71 1912
3049.23 1794
3049.75 1833
3050.27 1843
3050.79 1807
3051.32 1731
3051.84 1743
3052.36 1750
3052.88 1786
3053.40 1762
3053.92 1777
3054.45 1779
3054.97 1741
3055.49 1836
3056.01 1745
3056.53 1799
3057.05 1761
3057.58 1731
3058.10 1842
3058.62 1858
3059.14 1854
3059.66 1824
3060.19 1807
3060.71 1838
3061.23 1833
3061.75 1840
3062.28 1924
3062.80 1914
3063.32 1970
3063.84 1836
3064.37 1922
3064.89 1890
3065.41 1817
3065.93 1841
3066.46 1867
3066.98 1900
3067.50 1873
3068.02 1826
3068.55 1832
3069.07 1746
3069.59 1852
3070.12 1869
3070.64 1892
3071.16 2064
3071.69 2060
3072.21 1977
3072.73 2076
3073.26 2041
3073.78 2112
3074.30 2151
3074.83 2115
3075.35 2098
3075.87 2158
3076.40 2169
3076.92 2261
3077.44 2276
3077.97 2201
3078.49 2216
3079.01 2327
3079.54 2341
3080.06 2326
3080.59 2286
3081.11 2163
3081.63 2138
3082.16 2191
3082.68 2104
3083.21 2027
3083.73 2064
3084.25 2089
3084.78 2009
3085.30 1979
3085.83 1971
3086.35 1950
3086.88 1908
3087.40 1850
3087.93 2027
3088.45 2016
3088.97 1859
3089.50 1894
3090.02 1922
3090.55 1928
3091.07 1906
3091.60 1937
3092.12 2026
3092.65 2038
3093.17 2125
3093.70 2077
3094.22 2072
3094.75 2088
3095.27 2214
3095.80 2262
3096.32 2270
3096.85 2329
3097.37 2526
3097.90 2680
3098.43 2958
3098.95 3125
3099.48 3445
3100.00 3852
3100.53 4276
3101.05 4609
3101.58 4769
3102.10 5008
3102.63 4990
3103.16 4847
3103.68 4481
3104.21 4140
3104.73 3693
3105.26 3274
3105.79 2946
3106.31 2736
3106.84 2525
3107.36 2379
3107.89 2261
3108.42 2226
3108.94 2289
3109.47 2257
3110.00 2240
3110.52 2163
3111.05 2173
3111.57 2250
3112.10 2179
3112.63 2129
3113.15 1964
3113.68 1922
3114.21 1914
3114.74 1859
3115.26 1807
3115.79 1761
3116.32 1757
3116.84 1687
3117.37 1730
3117.90 1721
3118.42 1781
3118.95 1761
3119.48 1800
3120.01 1820
3120.53 1814
3121.06 1952
3121.59 1989
3122.11 1830
3122.64 1859
3123.17 1933
3123.70 1780
3124.22 1889
3124.75 1851
3125.28 1926
3125.81 1891
3126.34 1885
3126.86 1746
3127.39 1822
3127.92 1867
3128.45 1701
3128.98 1821
3129.50 1799
3130.03 1753
3130.56 1694
3131.09 1668
3131.62 1672
3132.14 1714
3132.67 1679
3133.20 1691
3133.73 1666
3134.26 1681
3134.79 1817
3135.31 1838
3135.84 1875
3136.37 1803
3136.90 1745
3137.43 1880
3137.96 1884
3138.49 1777
3139.02 1800
3139.54 1762
3140.07 1771
3140.60 1662
3141.13 1816
3141.66 1796
3142.19 1827
3142.72 1758
3143.25 1852
3143.78 1894
3144.31 1785
3144.84 2031
3145.37 2086
3145.89 2042
3146.42 2078
3146.95 2165
3147.48 2182
3148.01 2178
3148.54 2157
3149.07 2072
3149.60 2030
3150.13 2064
3150.66 1961
3151.19 1933
3151.72 1890
3152.25 1783
3152.78 1798
3153.31 1862
3153.84 1847
3154.37 1841
3154.90 1850
3155.43 1819
3155.96 1849
3156.49 1879
3157.02 1823
3157.55 1741
3158.08 1775
3158.61 1890
3159.14 1787
3159.68 1674
3160.21 1871
3160.74 1887
3161.27 1822
3161.80 1733
3162.33 1791
3162.86 1812
3163.39 1864
3163.92 1828
3164.45 1776
3164.98 1910
3165.51 1920
3166.05 2033
3166.58 1940
3167.11 2014
3167.64 2096
3168.17 1956
3168.70 1969
3169.23 1936
3169.76 1791
3170.30 1723
3170.83 1728
3171.36 1754
3171.89 1724
3172.42 1715
3172.95 1710
3173.49 1756
3174.02 1714
3174.55 1821
3175.08 1828
3175.61 1803
3176.15 1814
3176.68 1773
3177.21 1678
3177.74 1699
3178.27 1716
3178.81 1782
3179.34 1740
3179.87 1789
3180.40 1787
3180.93 1768
3181.47 1768
3182.00 1680
3182.53 1685
3183.06 1707
3183.60 1660
3184.13 1670
3184.66 1638
3185.20 1706
3185.73 1737
3186.26 1750
3186.79 1634
3187.33 1636
3187.86 1577
3188.39 1632
3188.93 1633
3189.46 1585
3189.99 1613
3190.52 1533
3191.06 1574
3191.59 1618
3192.12 1676
3192.66 1689
3193.19 1716
3193.72 1674
3194.26 1677
3194.79 1704
3195.33 1757
3195.86 1782
3196.39 1712
3196.93 1836
3197.46 1750
3197.99 1758
3198.53 1814
3199.06 1826
3199.60 1869
3200.13 1910
3200.66 1907
3201.20 1946
3201.73 2036
3202.27 2015
3202.80 1970
3203.33 2044
3203.87 2054
3204.40 1997
3204.94 1987
3205.47 1910
3206.01 1977
3206.54 1990
3207.07 1961
3207.61 1990
3208.14 1963
3208.68 2026
3209.21 2020
3209.75 1935
3210.28 1858
3210.82 1901
3211.35 1844
3211.89 1897
3212.42 1841
3212.96 1693
3213.49 1710
3214.03 1768
3214.56 1804
3215.10 1823
3215.63 1852
3216.17 1831
3216.70 1852
3217.24 1926
3217.78 1919
3218.31 1911
3218.85 1987
3219.38 1958
3219.92 1912
3220.45 1851
3220.99 1838
3221.52 1935
3222.06 1982
3222.60 2008
3223.13 1994
3223.67 2001
3224.20 2054
3224.74 2041
3225.28 1964
3225.81 1915
3226.35 1906
3226.88 1901
3227.42 1806
3227.96 1850
3228.49 1781
3229.03 1752
3229.57 1717
3230.10 1717
3230.64 1724
3231.18 1677
3231.71 1620
3232.25 1647
3232.79 1723
3233.32 1722
3233.86 1753
3234.40 1726
3234.93 1785
3235.47 1876
3236.01 1945
3236.54 1940
3237.08 1988
3237.62 1897
3238.15 1954
3238.69 1972
3239.23 1914
3239.77 2030
3240.30 1945
3240.84 1944
3241.38 1918
3241.92 1870
3242.45 1884
3242.99 1752
3243.53 1763
3244.07 1855
3244.60 1769
3245.14 1846
3245.68 1822
3246.22 1833
3246.75 1802
3247.29 1792
3247.83 1859
3248.37 1916
3248.91 1778
3249.44 1899
3249.98 1939
3250.52 1873
3251.06 1899
3251.60 1997
3252.14 2071
3252.67 2130
3253.21 2226
3253.75 2207
3254.29 2275
3254.83 2189
3255.37 2324
3255.90 2247
3256.44 2256
3256.98 2339
3257.52 2300
3258.06 2435
3258.60 2451
3259.14 2482
3259.68 2563
3260.21 2598
3260.75 2791
3261.29 2910
3261.83 3108
3262.37 3035
3262.91 3110
3263.45 3286
3263.99 3354
3264.53 3354
3265.07 3321
3265.61 3365
3266.15 3447
3266.69 3360
3267.23 3213
3267.76 3039
3268.30 2858
3268.84 2749
3269.38 2530
3269.92 2429
3270.46 2284
3271.00 2260
3271.54 2089
3272.08 2108
3272.62 2105
3273.16 2125
3273.70 2227
3274.24 2190
3274.78 2324
3275.32 2194
3275.86 2274
3276.40 2308
3276.94 2543
3277.48 2355
3278.03 2358
3278.57 2363
3279.11 2386
3279.65 2430
3280.19 2483
3280.73 2504
3281.27 2484
3281.81 2343
3282.35 2374
3282.89 2224
3283.43 2176
3283.97 2248
3284.51 2296
3285.05 2271
3285.60 2313
3286.14 2319
3286.68 2229
3287.22 2287
3287.76 2269
3288.30 2361
3288.84 2384
3289.38 2419
3289.93 2655
3290.47 2783
3291.01 2878
3291.55 3096
3292.09 3376
3292.63 3596
3293.18 3951
3293.72 4079
3294.26 4290
3294.80 4283
3295.34 4397
3295.88 4243
3296.43 3990
3296.97 3847
3297.51 3784
3298.05 3567
3298.59 3423
3299.14 3124
3299.68 2966
3300.22 2877
3300.76 2721
3301.31 2645
3301.85 2700
3302.39 2684
3302.93 2529
3303.48 2568
3304.02 2635
3304.56 2687
3305.10 2593
3305.65 2570
3306.19 2526
3306.73 2568
3307.27 2575
3307.82 2477
3308.36 2604
3308.90 2646
3309.45 2709
3309.99 2694
3310.53 2664
3311.07 2749
3311.62 2694
3312.16 2848
3312.70 3061
3313.25 3313
3313.79 3353
3314.33 3341
3314.88 3343
3315.42 3444
3315.97 3573
3316.51 3410
3317.05 3507
3317.60 3519
3318.14 3499
3318.68 3553
3319.23 3496
3319.77 3565
3320.32 3745
3320.86 3685
3321.40 3532
3321.95 3511
3322.49 3496
3323.04 3440
3323.58 3495
3324.12 3356
3324.67 3192
3325.21 3117
3325.76 3144
3326.30 3057
3326.85 2983
3327.39 2942
3327.93 2906
3328.48 3011
3329.02 3243
3329.57 3648
3330.11 4283
3330.66 5050
3331.20 6243
3331.75 7495
3332.29 9121
3332.84 10806
3333.38 12678
3333.93 14227
3334.47 15325
3335.02 15953
3335.56 16034
3336.11 15648
3336.65 14593
3337.20 13067
3337.74 11835
3338.29 10382
3338.83 8744
3339.38 7272
3339.92 6358
3340.47 5308
3341.02 4461
3341.56 3944
3342.11 3616
3342.65 3278
3343.20 2987
3343.74 2824
3344.29 2763
3344.84 2772
3345.38 2695
3345.93 2608
3346.47 2563
3347.02 2646
3347.57 2622
3348.11 2534
3348.66 2399
3349.21 2411
3349.75 2510
3350.30 2606
3350.84 2564
3351.39 2687
3351.94 2729
3352.48 2758
3353.03 2869
3353.58 2830
3354.12 2941
3354.67 2832
3355.22 2803
3355.76 2806
3356.31 2784
3356.86 2718
3357.40 2529
3357.95 2446
3358.50 2498
3359.05 2361
3359.59 2368
3360.14 2217
3360.69 2268
3361.23 2274
3361.78 2279
3362.33 2336
3362.88 2259
3363.42 2253
3363.97 2302
3364.52 2266
3365.07 2208
3365.61 2205
3366.16 2182
3366.71 2224
3367.26 2136
3367.80 2212
3368.35 2274
3368.90 2381
3369.45 2403
3370.00 2460
3370.54 2507
3371.09 2705
3371.64 2734
3372.19 2878
3372.74 2891
3373.28 2842
3373.83 2827
3374.38 2771
3374.93 2750
3375.48 2563
3376.03 2354
3376.57 2310
3377.12 2287
3377.67 2179
3378.22 2152
3378.77 2022
3379.32 1964
3379.87 1923
3380.42 1993
3380.96 2000
3381.51 1985
3382.06 1913
3382.61 1891
3383.16 1836
3383.71 1908
3384.26 2025
3384.81 1912
3385.36 1882
3385.91 1892
3386.45 1900
3387.00 2003
3387.55 1831
3388.10 1890
3388.65 1962
3389.20 1939
3389.75 1919
3390.30 1944
3390.85 1961
3391.40 1985
3391.95 1888
3392.50 1895
3393.05 1949
3393.60 1923
3394.15 1937
3394.70 1936
3395.25 1969
3395.80 2051
3396.35 1929
3396.90 1900
3397.45 1894
3398.00 1853
3398.55 1890
3399.10 1876
3399.65 1821
3400.20 1806
3400.75 1812
3401.30 1803
3401.85 1811
3402.40 1731
3402.95 1724
3403.50 1709
3404.06 1778
3404.61 1736
3405.16 1750
3405.71 1718
3406.26 1697
3406.81 1815
3407.36 1791
3407.91 1749
3408.46 1872
3409.01 1932
3409.56 1977
3410.12 1939
3410.67 2111
3411.22 2084
3411.77 2134
3412.32 2066
3412.87 1998
3413.42 2036
3413.98 2043
3414.53 1996
3415.08 1981
3415.63 1923
3416.18 1820
3416.73 1880
3417.29 1751
3417.84 1755
3418.39 1815
3418.94 1701
3419.49 1712
3420.05 1767
3420.60 1748
3421.15 1812
3421.70 1869
3422.25 1931
3422.81 1874
3423.36 1840
3423.91 1941
3424.46 1895
3425.01 1937
3425.57 1845
3426.12 1767
3426.67 1768
3427.23 1746
3427.78 1697
3428.33 1726
3428.88 1728
3429.44 1696
3429.99 1661
3430.54 1616
3431.09 1653
3431.65 1676
3432.20 1619
3432.75 1698
3433.31 1719
3433.86 1712
3434.41 1700
3434.97 1696
3435.52 1737
3436.07 1780
3436.63 1783
3437.18 1784
3437.73 1790
3438.29 1745
3438.84 1679
3439.39 1715
3439.95 1771
3440.50 1795
3441.05 1725
3441.61 1813
3442.16 1698
3442.72 1705
3443.27 1743
3443.82 1640
3444.38 1608
3444.93 1650
3445.48 1611
3446.04 1662
3446.59 1594
3447.15 1674
3447.70 1612
3448.26 1719
3448.81 1692
3449.36 1690
3449.92 1658
3450.47 1638
3451.03 1639
3451.58 1571
3452.14 1594
3452.69 1590
3453.25 1610
3453.80 1617
3454.36 1626
3454.91 1571
3455.47 1605
3456.02 1578
3456.58 1592
3457.13 1541
3457.69 1485
3458.24 1594
3458.80 1515
3459.35 1650
3459.91 1602
3460.46 1630
3461.02 1585
3461.57 1605
3462.13 1708
3462.68 1680
3463.24 1650
3463.79 1754
3464.35 1790
3464.90 1736
3465.46 1737
3466.02 1749
3466.57 1859
3467.13 1919
3467.68 1922
3468.24 1899
3468.80 1929
3469.35 1815
3469.91 1874
3470.46 1849
3471.02 1872
3471.58 1798
3472.13 1715
3472.69 1716
3473.24 1736
3473.80 1779
3474.36 1762
3474.91 1807
3475.47 1861
3476.03 1926
3476.58 1927
3477.14 2017
3477.70 2009
3478.25 2148
3478.81 2163
3479.37 2255
3479.92 2137
3480.48 2075
3481.04 2147
3481.59 2050
3482.15 2095
3482.71 2117
3483.26 2057
3483.82 2071
3484.38 1990
3484.94 1998
3485.49 2135
3486.05 2124
3486.61 2238
3487.17 2403
3487.72 2491
3488.28 2663
3488.84 2979
3489.40 3125
3489.95 3257
3490.51 3385
3491.07 3586
3491.63 3456
3492.18 3490
3492.74 3472
3493.30 3229
3493.86 3220
3494.42 3196
3494.97 3053
3495.53 3201
3496.09 3333
3496.65 3293
3497.21 3573
3497.76 3651
3498.32 3862
3498.88 4051
3499.44 4172
3500.00 4376
3500.56 4440
3501.11 4494
3501.67 4724
3502.23 4985
3502.79 5371
3503.35 5666
3503.91 5788
3504.47 5901
3505.03 5706
3505.58 5581
3506.14 5358
3506.70 4825
3507.26 4369
3507.82 4045
3508.38 3702
3508.94 3173
3509.50 2896
3510.06 2644
3510.62 2525
3511.17 2287
3511.73 2072
3512.29 2100
3512.85 2113
3513.41 2005
3513.97 1875
3514.53 1835
3515.09 1921
3515.65 1900
3516.21 1811
3516.77 1867
3517.33 1923
3517.89 1933
3518.45 1945
3519.01 1934
3519.57 2000
3520.13 2012
3520.69 2024
3521.25 2075
3521.81 2049
3522.37 2079
3522.93 2060
3523.49 1988
3524.05 1984
3524.61 1939
3525.17 2016
3525.73 1963
3526.29 1894
3526.85 1849
3527.41 1810
3527.97 1727
3528.54 1694
3529.10 1739
3529.66 1721
3530.22 1735
3530.78 1741
3531.34 1786
3531.90 1829
3532.46 1866
3533.02 1887
3533.58 1839
3534.14 1921
3534.71 2006
3535.27 2024
3535.83 2004
3536.39 1925
3536.95 2010
3537.51 1937
3538.07 2016
3538.64 1959
3539.20 1935
3539.76 2023
3540.32 1982
3540.88 1986
3541.44 1972
3542.00 2035
3542.57 2021
3543.13 2026
3543.69 2015
3544.25 1997
3544.81 1950
3545.38 1947
3545.94 1838
3546.50 1892
3547.06 1878
3547.62 1784
3548.19 1823
3548.75 1823
3549.31 1755
3549.87 1805
3550.44 1733
3551.00 1805
3551.56 1846
3552.12 1886
3552.69 1866
3553.25 1933
3553.81 2071
3554.37 2003
3554.94 1981
3555.50 1968
3556.06 2132
3556.63 1984
3557.19 1969
3557.75 1901
3558.31 1830
3558.88 1799
3559.44 1837
3560.00 1889
3560.57 1809
3561.13 1762
3561.69 1794
3562.26 1771
3562.82 1768
3563.38 1777
3563.95 1754
3564.51 1653
3565.07 1664
3565.64 1657
3566.20 1745
3566.77 1609
3567.33 1647
3567.89 1653
3568.46 1598
3569.02 1666
3569.59 1632
3570.15 1594
3570.71 1534
3571.28 1610
3571.84 1612
3572.41 1759
3572.97 1771
3573.53 1783
3574.10 1810
3574.66 1830
3575.23 1873
3575.79 1853
3576.36 1889
3576.92 1931
3577.48 1820
3578.05 1917
3578.61 1884
3579.18 1887
3579.74 1775
3580.31 1724
3580.87 1662
3581.44 1698
3582.00 1690
3582.57 1567
3583.13 1645
3583.70 1653
3584.26 1698
3584.83 1549
3585.39 1560
3585.96 1588
3586.52 1500
3587.09 1518
3587.65 1580
3588.22 1556
3588.79 1543
3589.35 1547
3589.92 1651
3590.48 1627
3591.05 1657
3591.61 1775
3592.18 1676
3592.74 1681
3593.31 1754
3593.88 1686
3594.44 1794
3595.01 1804
3595.57 1807
3596.14 1846
3596.71 1634
3597.27 1719
3597.84 1785
3598.40 1796
3598.97 1750
3599.54 1758
3600.10 1793
3600.67 1806
3601.24 1688
3601.80 1744
3602.37 1697
3602.94 1748
3603.50 1722
3604.07 1668
3604.64 1618
3605.20 1602
3605.77 1588
3606.34 1584
3606.90 1571
3607.47 1497
3608.04 1565
3608.60 1501
3609.17 1528
3609.74 1525
3610.30 1504
3610.87 1586
3611.44 1636
3612.01 1669
3612.57 1850
3613.14 2030
3613.71 2279
3614.28 2508
3614.84 2665
3615.41 2987
3615.98 3500
3616.55 3790
3617.11 3823
3617.68 3850
3618.25 3783
3618.82 3755
3619.39 3526
3619.95 3353
3620.52 3114
3621.09 2759
3621.66 2547
3622.23 2293
3622.79 2159
3623.36 1950
3623.93 1886
3624.50 1809
3625.07 1751
3625.63 1640
3626.20 1583
3626.77 1626
3627.34 1516
3627.91 1530
3628.48 1538
3629.05 1520
3629.61 1565
3630.18 1564
3630.75 1525
3631.32 1474
3631.89 1486
3632.46 1587
3633.03 1575
3633.60 1635
3634.16 1584
3634.73 1569
3635.30 1523
3635.87 1611
3636.44 1648
3637.01 1644
3637.58 1662
3638.15 1685
3638.72 1727
3639.29 1859
3639.86 1933
3640.43 1962
3641.00 1941
3641.57 1936
3642.14 2124
3642.71 2029
3643.27 1945
3643.84 2004
3644.41 2042
3644.98 1980
3645.55 1953
3646.12 1943
3646.69 1946
3647.26 1986
3647.83 1946
3648.40 1906
3648.97 1982
3649.54 1953
3650.12 1956
3650.69 1947
3651.26 2050
3651.83 2056
3652.40 2164
3652.97 2120
3653.54 2171
3654.11 2150
3654.68 2210
3655.25 2219
3655.82 2126
3656.39 2323
3656.96 2290
3657.53 2239
3658.10 2388
3658.67 2391
3659.25 2336
3659.82 2418
3660.39 2310
3660.96 2139
3661.53 2193
3662.10 2065
3662.67 2035
3663.24 2092
3663.81 2135
3664.39 2172
3664.96 2254
3665.53 2243
3666.10 2212
3666.67 2159
3667.24 2226
3667.81 2214
3668.39 2102
3668.96 2028
3669.53 1912
3670.10 1850
3670.67 1879
3671.25 1840
3671.82 1905
3672.39 1980
3672.96 2017
3673.53 2023
3674.11 1950
3674.68 1949
3675.25 1948
3675.82 1964
3676.39 1912
3676.97 1911
3677.54 1902
3678.11 1906
3678.68 1998
3679.26 1937
3679.83 1834
3680.40 1915
3680.97 1875
3681.55 1888
3682.12 1879
3682.69 1817
3683.27 1875
3683.84 1911
3684.41 1954
3684.98 2037
3685.56 2131
3686.13 2137
3686.70 2142
3687.28 2304
3687.85 2412
3688.42 2367
3689.00 2415
3689.57 2381
3690.14 2316
3690.72 2348
3691.29 2252
3691.86 2064
3692.44 2050
3693.01 1920
3693.58 1818
3694.16 1719
3694.73 1746
3695.31 1753
3695.88 1721
3696.45 1745
3697.03 1701
3697.60 1702
3698.18 1688
3698.75 1713
3699.32 1733
3699.90 1778
3700.47 1699
3701.05 1748
3701.62 1749
3702.19 1862
3702.77 1833
3703.34 1744
3703.92 1736
3704.49 1756
3705.07 1760
3705.64 1751
3706.22 1781
3706.79 1760
3707.37 1784
3707.94 1713
3708.51 1655
3709.09 1731
3709.66 1703
3710.24 1706
3710.81 1710
3711.39 1673
3711.96 1729
3712.54 1654
3713.11 1719
3713.69 1767
3714.27 1765
3714.84 1867
3715.42 1762
3715.99 1824
3716.57 1892
3717.14 1985
3717.72 1901
3718.29 1884
3718.87 1958
3719.44 1971
3720.02 1971
3720.60 1932
3721.17 1917
3721.75 1811
3722.32 1657
3722.90 1681
3723.47 1721
3724.05 1619
3724.63 1576
3725.20 1565
3725.78 1586
3726.36 1671
3726.93 1752
3727.51 1742
3728.08 1800
3728.66 1878
3729.24 1935
3729.81 2173
3730.39 2132
3730.97 2149
3731.54 2252
3732.12 2423
3732.70 2310
3733.27 2438
3733.85 2356
3734.43 2254
3735.00 2188
3735.58 2073
3736.16 2060
3736.73 1916
3737.31 1912
3737.89 1838
3738.47 1747
3739.04 1697
3739.62 1721
3740.20 1720
3740.77 1726
3741.35 1639
3741.93 1640
3742.51 1672
3743.08 1710
3743.66 1640
3744.24 1711
3744.82 1706
3745.39 1730
3745.97 1644
3746.55 1613
3747.13 1727
3747.71 1698
3748.28 1704
3748.86 1692
3749.44 1655
3750.02 1617
3750.59 1606
3751.17 1608
3751.75 1573
3752.33 1594
3752.91 1653
3753.49 1605
3754.06 1613
3754.64 1736
3755.22 1743
3755.80 1892
3756.38 1907
3756.96 1988
3757.53 2007
3758.11 2043
3758.69 2075
3759.27 2008
3759.85 1959
3760.43 1917
3761.01 1969
3761.59 1869
3762.17 1866
3762.74 1747
3763.32 1712
3763.90 1645
3764.48 1626
3765.06 1635
3765.64 1607
3766.22 1540
3766.80 1475
3767.38 1541
3767.96 1544
3768.54 1574
3769.12 1567
3769.70 1653
3770.27 1657
3770.85 1573
3771.43 1601
3772.01 1553
3772.59 1630
3773.17 1570
3773.75 1544
3774.33 1506
3774.91 1532
3775.49 1469
3776.07 1495
3776.65 1572
3777.23 1465
3777.81 1474
3778.39 1512
3778.97 1521
3779.55 1556
3780.13 1526
3780.71 1464
3781.29 1451
3781.88 1512
3782.46 1551
3783.04 1547
3783.62 1500
3784.20 1564
3784.78 1530
3785.36 1490
3785.94 1535
3786.52 1477
3787.10 1532
3787.68 1512
3788.26 1546
3788.84 1555
3789.43 1491
3790.01 1503
3790.59 1553
3791.17 1523
3791.75 1529
3792.33 1577
3792.91 1601
3793.49 1567
3794.08 1534
3794.66 1615
3795.24 1577
3795.82 1583
3796.40 1645
3796.98 1586
3797.56 1661
3798.15 1716
3798.73 1734
3799.31 1866
3799.89 1871
3800.47 1861
3801.06 1855
3801.64 1890
3802.22 1926
3802.80 1843
3803.38 1841
3803.97 1852
3804.55 1781
3805.13 1717
3805.71 1855
3806.29 1952
3806.88 1843
3807.46 1909
3808.04 1901
3808.62 1832
3809.21 1834
3809.79 1853
3810.37 1908
3810.95 1954
3811.54 1935
3812.12 1959
3812.70 1948
3813.29 1961
3813.87 2051
3814.45 2096
3815.03 2037
3815.62 1969
3816.20 1958
3816.78 1884
3817.37 1783
3817.95 1662
3818.53 1653
3819.12 1654
3819.70 1570
3820.28 1457
3820.87 1517
3821.45 1564
3822.03 1583
3822.62 1559
3823.20 1595
3823.78 1523
3824.37 1477
3824.95 1509
3825.54 1546
3826.12 1461
3826.70 1430
3827.29 1488
3827.87 1599
3828.46 1496
3829.04 1516
3829.62 1584
3830.21 1648
3830.79 1706
3831.38 1654
3831.96 1665
3832.54 1724
3833.13 1648
3833.71 1677
3834.30 1654
3834.88 1651
3835.47 1605
3836.05 1552
3836.64 1664
3837.22 1621
3837.81 1649
3838.39 1654
3838.98 1562
3839.56 1537
3840.15 1508
3840.73 1501
3841.31 1543
3841.90 1596
3842.49 1619
3843.07 1526
3843.66 1577
3844.24 1628
3844.83 1585
3845.41 1544
3846.00 1606
3846.58 1540
3847.17 1542
3847.75 1554
3848.34 1716
3848.92 1601
3849.51 1643
3850.10 1665
3850.68 1622
3851.27 1656
3851.85 1639
3852.44 1738
3853.02 1751
3853.61 1673
3854.20 1715
3854.78 1815
3855.37 1883
3855.95 2026
3856.54 2266
3857.13 2577
3857.71 2877
3858.30 3151
3858.89 3532
3859.47 3876
3860.06 4126
3860.64 4355
3861.23 4523
3861.82 4395
3862.40 4400
3862.99 4308
3863.58 4092
3864.16 3866
3864.75 3795
3865.34 3633
3865.92 3356
3866.51 3109
3867.10 2896
3867.69 2651
3868.27 2553
3868.86 2389
3869.45 2342
3870.03 2254
3870.62 2244
3871.21 2239
3871.80 2283
3872.38 2285
3872.97 2248
3873.56 2354
3874.15 2272
3874.73 2115
3875.32 2093
3875.91 2050
3876.50 1966
3877.08 1942
3877.67 1962
3878.26 1931
3878.85 1846
3879.43 1746
3880.02 1690
3880.61 1694
3881.20 1693
3881.79 1738
3882.37 1640
3882.96 1675
3883.55 1629
3884.14 1589
3884.73 1665
3885.32 1721
3885.90 1814
3886.49 1821
3887.08 1742
3887.67 1897
3888.26 2047
3888.85 2031
3889.44 2127
3890.02 2098
3890.61 2056
3891.20 2109
3891.79 2210
3892.38 2167
3892.97 2251
3893.56 2226
3894.15 2302
3894.74 2386
3895.32 2317
3895.91 2249
3896.50 2317
3897.09 2204
3897.68 2177
3898.27 2284
3898.86 2161
3899.45 2048
3900.04 1973
3900.63 1925
3901.22 1897
3901.81 1890
3902.40 1750
3902.99 1674
3903.58 1670
3904.17 1700
3904.76 1606
3905.35 1633
3905.94 1597
3906.53 1530
3907.12 1503
3907.71 1598
3908.30 1572
3908.89 1529
3909.48 1485
3910.07 1417
3910.66 1481
3911.25 1506
3911.84 1407
3912.43 1364
3913.02 1347
3913.61 1334
3914.20 1390
3914.79 1461
3915.38 1432
3915.97 1405
3916.56 1436
3917.15 1470
3917.74 1488
3918.33 1524
3918.92 1429
3919.52 1466
3920.11 1488
3920.70 1506
3921.29 1452
3921.88 1438
3922.47 1453
3923.06 1465
3923.65 1414
3924.24 1375
3924.84 1398
3925.43 1513
3926.02 1431
3926.61 1461
3927.20 1438
3927.79 1466
3928.38 1459
3928.98 1446
3929.57 1470
3930.16 1436
3930.75 1385
3931.34 1426
3931.93 1432
3932.53 1394
3933.12 1491
3933.71 1457
3934.30 1494
3934.89 1385
3935.49 1424
3936.08 1474
3936.67 1513
3937.26 1430
3937.86 1458
3938.45 1490
3939.04 1549
3939.63 1532
3940.23 1514
3940.82 1513
3941.41 1475
3942.00 1478
3942.60 1425
3943.19 1399
3943.78 1374
3944.37 1397
3944.97 1428
3945.56 1368
3946.15 1312
3946.75 1341
3947.34 1405
3947.93 1442
3948.52 1349
3949.12 1426
3949.71 1440
3950.30 1437
3950.90 1433
3951.49 1436
3952.08 1429
3952.68 1493
3953.27 1418
3953.86 1393
3954.46 1451
3955.05 1451
3955.65 1348
3956.24 1407
3956.83 1442
3957.43 1435
3958.02 1355
3958.61 1445
3959.21 1424
3959.80 1395
3960.40 1336
3960.99 1422
3961.58 1477
3962.18 1493
3962.77 1496
3963.37 1622
3963.96 1656
3964.55 1716
3965.15 1760
3965.74 1828
3966.34 1795
3966.93 1799
3967.53 1830
3968.12 1768
3968.72 1651
3969.31 1633
3969.91 1590
3970.50 1591
3971.10 1571
3971.69 1460
3972.28 1480
3972.88 1495
3973.47 1447
3974.07 1451
3974.66 1457
3975.26 1438
3975.85 1477
3976.45 1466
3977.05 1395
3977.64 1365
3978.24 1431
3978.83 1396
3979.43 1326
3980.02 1410
3980.62 1430
3981.21 1401
3981.81 1444
3982.40 1429
3983.00 1403
3983.60 1360
3984.19 1423
3984.79 1433
3985.38 1456
3985.98 1439
3986.58 1419
3987.17 1465
3987.77 1406
3988.36 1377
3988.96 1409
3989.56 1375
3990.15 1463
3990.75 1547
3991.34 1594
3991.94 1541
3992.54 1552
3993.13 1598
3993.73 1645
3994.33 1654
3994.92 1624
3995.52 1612
3996.12 1591
3996.71 1640
3997.31 1587
3997.91 1568
3998.50 1627
3999.10 1630
3999.70 1656
4000.29 1629
4000.89 1519
4001.49 1581
4002.09 1559
4002.68 1582
4003.28 1672
4003.88 1687
4004.47 1779
4005.07 1768
4005.67 1702
4006.27 1671
4006.86 1574
4007.46 1658
4008.06 1608
4008.66 1544
4009.25 1605
4009.85 1609
4010.45 1572
4011.05 1543
4011.64 1624
4012.24 1762
4012.84 1771
4013.44 1856
4014.04 2013
4014.63 2015
4015.23 2064
4015.83 2127
4016.43 2055
4017.03 2099
4017.63 1983
4018.22 2013
4018.82 1952
4019.42 1796
4020.02 1685
4020.62 1625
4021.22 1660
4021.81 1584
4022.41 1517
4023.01 1543
4023.61 1512
4024.21 1578
4024.81 1530
4025.41 1569
4026.01 1510
4026.60 1533
4027.20 1509
4027.80 1543
4028.40 1493
4029.00 1470
4029.60 1516
4030.20 1545
4030.80 1448
4031.40 1436
4032.00 1456
4032.60 1490
4033.20 1436
4033.80 1537
4034.39 1479
4034.99 1482
4035.59 1527
4036.19 1502
4036.79 1452
4037.39 1461
4037.99 1466
4038.59 1456
4039.19 1480
4039.79 1452
4040.39 1474
4040.99 1484
4041.59 1445
4042.19 1445
4042.79 1438
4043.39 1564
4043.99 1562
4044.59 1587
4045.19 1544
4045.79 1502
4046.39 1557
4046.99 1512
4047.60 1527
4048.20 1509
4048.80 1508
4049.40 1590
4050.00 1617
4050.60 1636
4051.20 1644
4051.80 1606
4052.40 1585
4053.00 1657
4053.60 1612
4054.20 1621
4054.80 1510
4055.41 1501
4056.01 1471
4056.61 1386
4057.21 1451
4057.81 1379
4058.41 1399
4059.01 1434
4059.61 1380
4060.22 1303
4060.82 1314
4061.42 1290
4062.02 1239
4062.62 1273
4063.22 1353
4063.82 1298
4064.43 1282
4065.03 1279
4065.63 1335
4066.23 1268
4066.83 1245
4067.44 1305
4068.04 1374
4068.64 1269
4069.24 1291
4069.84 1298
4070.45 1316
4071.05 1308
4071.65 1332
4072.25 1356
4072.86 1364
4073.46 1411
4074.06 1463
4074.66 1377
4075.27 1375
4075.87 1415
4076.47 1380
4077.07 1322
4077.68 1389
4078.28 1373
4078.88 1323
4079.48 1351
4080.09 1450
4080.69 1440
4081.29 1386
4081.90 1384
4082.50 1474
4083.10 1468
4083.71 1498
4084.31 1497
4084.91 1441
4085.52 1466
4086.12 1515
4086.72 1472
4087.33 1565
4087.93 1540
4088.53 1487
4089.14 1522
4089.74 1640
4090.34 1807
4090.95 1827
4091.55 1989
4092.15 2080
4092.76 2305
4093.36 2456
4093.97 2485
4094.57 2531
4095.17 2490
4095.78 2427
4096.38 2391
4096.99 2120
4097.59 2048
4098.19 1875
4098.80 1700
4099.40 1500
4100.01 1504
4100.61 1448
4101.22 1356
4101.82 1409
4102.43 1340
4103.03 1300
4103.63 1253
4104.24 1216
4104.84 1229
4105.45 1316
4106.05 1323
4106.66 1287
4107.26 1334
4107.87 1279
4108.47 1268
4109.08 1263
4109.68 1304
4110.29 1278
4110.89 1249
4111.50 1190
4112.10 1275
4112.71 1259
4113.31 1289
4113.92 1296
4114.53 1346
4115.13 1301
4115.74 1375
4116.34 1343
4116.95 1333
4117.55 1310
4118.16 1331
4118.76 1359
4119.37 1332
4119.98 1380
4120.58 1379
4121.19 1350
4121.79 1402
4122.40 1380
4123.01 1393
4123.61 1472
4124.22 1375
4124.82 1319
4125.43 1347
4126.04 1418
4126.64 1412
4127.25 1353
4127.86 1487
4128.46 1427
4129.07 1461
4129.68 1471
4130.28 1503
4130.89 1457
4131.50 1481
4132.10 1450
4132.71 1482
4133.32 1421
4133.92 1458
4134.53 1458
4135.14 1468
4135.74 1463
4136.35 1441
4136.96 1511
4137.56 1478
4138.17 1472
4138.78 1467
4139.39 1499
4139.99 1442
4140.60 1469
4141.21 1429
4141.82 1461
4142.42 1485
4143.03 1541
4143.64 1521
4144.25 1449
4144.85 1359
4145.46 1337
4146.07 1321
4146.68 1324
4147.28 1391
4147.89 1325
4148.50 1283
4149.11 1250
4149.72 1328
4150.32 1273
4150.93 1281
4151.54 1246
4152.15 1309
4152.76 1294
4153.37 1255
4153.97 1330
4154.58 1327
4155.19 1335
4155.80 1275
4156.41 1248
4157.02 1179
4157.62 1155
4158.23 1199
4158.84 1218
4159.45 1201
4160.06 1210
4160.67 1276
4161.28 1285
4161.89 1280
4162.49 1392
4163.10 1342
4163.71 1359
4164.32 1430
4164.93 1354
4165.54 1343
4166.15 1351
4166.76 1372
4167.37 1395
4167.98 1457
4168.59 1417
4169.20 1397
4169.81 1423
4170.42 1448
4171.02 1456
4171.63 1444
4172.24 1397
4172.85 1402
4173.46 1400
4174.07 1422
4174.68 1411
4175.29 1407
4175.90 1442
4176.51 1417
4177.12 1431
4177.73 1430
4178.34 1403
4178.95 1343
4179.56 1344
4180.17 1392
4180.78 1369
4181.39 1351
4182.00 1300
4182.61 1308
4183.23 1305
4183.84 1251
4184.45 1361
4185.06 1363
4185.67 1343
4186.28 1360
4186.89 1374
4187.50 1368
4188.11 1396
4188.72 1360
4189.33 1392
4189.94 1447
4190.55 1519
4191.17 1562
4191.78 1695
4192.39 1771
4193.00 1677
4193.61 1807
4194.22 1773
4194.83 1892
4195.44 1868
4196.06 1870
4196.67 1800
4197.28 1736
4197.89 1756
4198.50 1679
4199.11 1678
4199.72 1692
4200.34 1716
4200.95 1660
4201.56 1641
4202.17 1551
4202.78 1579
4203.40 1495
4204.01 1518
4204.62 1421
4205.23 1488
4205.84 1450
4206.46 1389
4207.07 1498
4207.68 1524
4208.29 1448
4208.90 1511
4209.52 1511
4210.13 1533
4210.74 1447
4211.35 1590
4211.97 1620
4212.58 1518
4213.19 1568
4213.80 1657
4214.42 1622
4215.03 1664
4215.64 1756
4216.26 1842
4216.87 1956
4217.48 2146
4218.09 2323
4218.71 2330
4219.32 2520
4219.93 2645
4220.55 2931
4221.16 3040
4221.77 3205
4222.39 3241
4223.00 3464
4223.61 3363
4224.23 3457
4224.84 3428
4225.45 3504
4226.07 3644
4226.68 3732
4227.30 3628
4227.91 3513
4228.52 3323
4229.14 3134
4229.75 2926
4230.36 2733
4230.98 2440
4231.59 2269
4232.21 2185
4232.82 2097
4233.43 2009
4234.05 1996
4234.66 1891
4235.28 1872
4235.89 1855
4236.51 1752
4237.12 1604
4237.73 1674
4238.35 1647
4238.96 1620
4239.58 1657
4240.19 1566
4240.81 1610
4241.42 1561
4242.04 1500
4242.65 1518
4243.27 1603
4243.88 1596
4244.50 1561
4245.11 1567
4245.73 1485
4246.34 1551
4246.96 1549
4247.57 1613
4248.19 1738
4248.80 1606
4249.42 1574
4250.03 1589
4250.65 1543
4251.26 1510
4251.88 1511
4252.49 1439
4253.11 1524
4253.72 1521
4254.34 1619
4254.96 1522
4255.57 1475
4256.19 1592
4256.80 1586
4257.42 1610
4258.03 1565
4258.65 1623
4259.27 1628
4259.88 1549
4260.50 1597
4261.12 1495
4261.73 1524
4262.35 1548
4262.96 1529
4263.58 1559
4264.20 1552
4264.81 1665
4265.43 1650
4266.05 1666
4266.66 1665
4267.28 1678
4267.90 1690
4268.51 1652
4269.13 1607
4269.75 1642
4270.36 1650
4270.98 1551
4271.60 1617
4272.21 1539
4272.83 1598
4273.45 1516
4274.06 1536
4274.68 1529
4275.30 1523
4275.92 1466
4276.53 1502
4277.15 1489
4277.77 1455
4278.38 1491
4279.00 1397
4279.62 1376
4280.24 1326
4280.85 1357
4281.47 1362
4282.09 1284
4282.71 1454
4283.32 1452
4283.94 1387
4284.56 1477
4285.18 1416
4285.80 1459
4286.41 1460
4287.03 1469
4287.65 1446
4288.27 1451
4288.89 1336
4289.50 1350
4290.12 1285
4290.74 1394
4291.36 1400
4291.98 1376
4292.60 1397
4293.21 1396
4293.83 1356
4294.45 1385
4295.07 1392
4295.69 1393
4296.31 1393
4296.93 1339
4297.54 1425
4298.16 1384
4298.78 1411
4299.40 1392
4300.02 1370
4300.64 1360
4301.26 1395
4301.88 1405
4302.50 1375
4303.12 1376
4303.73 1421
4304.35 1395
4304.97 1434
4305.59 1524
4306.21 1503
4306.83 1545
4307.45 1672
4308.07 1636
4308.69 1727
4309.31 1771
4309.93 1731
4310.55 1755
4311.17 1825
4311.79 1726
4312.41 1659
4313.03 1610
4313.65 1557
4314.27 1542
4314.89 1495
4315.51 1424
4316.13 1399
4316.75 1382
4317.37 1357
4317.99 1293
4318.61 1299
4319.23 1283
4319.85 1351
4320.47 1320
4321.09 1323
4321.71 1333
4322.33 1406
4322.95 1374
4323.57 1438
4324.19 1494
4324.81 1459
4325.43 1441
4326.05 1405
4326.68 1341
4327.30 1439
4327.92 1390
4328.54 1450
4329.16 1393
4329.78 1435
4330.40 1507
4331.02 1420
4331.64 1405
4332.26 1410
4332.89 1426
4333.51 1537
4334.13 1493
4334.75 1424
4335.37 1509
4335.99 1579
4336.61 1574
4337.24 1605
4337.86 1647
4338.48 1648
4339.10 1653
4339.72 1569
4340.34 1642
4340.97 1664
4341.59 1678
4342.21 1746
4342.83 1850
4343.45 2048
4344.08 2105
4344.70 2197
4345.32 2256
4345.94 2380
4346.57 2414
4347.19 2299
4347.81 2223
4348.43 2094
4349.05 2006
4349.68 1942
4350.30 1748
4350.92 1665
4351.54 1658
4352.17 1677
4352.79 1593
4353.41 1553
4354.04 1523
4354.66 1530
4355.28 1519
4355.90 1543
4356.53 1569
4357.15 1620
4357.77 1587
4358.40 1560
4359.02 1570
4359.64 1533
4360.27 1543
4360.89 1610
4361.51 1632
4362.14 1519
4362.76 1537
4363.38 1606
4364.01 1596
4364.63 1547
4365.25 1532
4365.88 1567
4366.50 1520
4367.12 1556
4367.75 1564
4368.37 1674
4369.00 1593
4369.62 1593
4370.24 1628
4370.87 1553
4371.49 1550
4372.12 1577
4372.74 1630
4373.36 1571
4373.99 1634
4374.61 1590
4375.24 1578
4375.86 1669
4376.49 1692
4377.11 1777
4377.73 1720
4378.36 1836
4378.98 1825
4379.61 1856
4380.23 1902
4380.86 1911
4381.48 1971
4382.11 2121
4382.73 2117
4383.36 2196
4383.98 2223
4384.61 2293
4385.23 2295
4385.86 2558
4386.48 2606
4387.11 2895
4387.73 3274
4388.36 3806
4388.98 4334
4389.61 4572
4390.23 4752
4390.86 4905
4391.48 4816
4392.11 4837
4392.74 4570
4393.36 4006
4393.99 3740
4394.61 3413
4395.24 3117
4395.86 3030
4396.49 2889
4397.12 2899
4397.74 2919
4398.37 3034
4398.99 2889
4399.62 2817
4400.25 2726
4400.87 2719
4401.50 2578
4402.12 2478
4402.75 2381
4403.38 2383
4404.00 2290
4404.63 2265
4405.26 2257
4405.88 2192
4406.51 2175
4407.14 2178
4407.76 2122
4408.39 2139
4409.02 2153
4409.64 2047
4410.27 2020
4410.90 1931
4411.52 1888
4412.15 1882
4412.78 1907
4413.40 1746
4414.03 1791
4414.66 1812
4415.29 1829
4415.91 1813
4416.54 1731
4417.17 1752
4417.79 1671
4418.42 1726
4419.05 1654
4419.68 1584
4420.30 1565
4420.93 1628
4421.56 1634
4422.19 1659
4422.81 1580
4423.44 1478
4424.07 1491
4424.70 1435
4425.33 1502
4425.95 1461
4426.58 1482
4427.21 1493
4427.84 1483
4428.47 1469
4429.09 1459
4429.72 1483
4430.35 1431
4430.98 1464
4431.61 1503
4432.23 1444
4432.86 1404
4433.49 1417
4434.12 1456
4434.75 1370
4435.38 1410
4436.01 1460
4436.63 1384
4437.26 1368
4437.89 1424
4438.52 1358
4439.15 1361
4439.78 1329
4440.41 1371
4441.04 1359
4441.67 1321
4442.29 1379
4442.92 1412
4443.55 1359
4444.18 1387
4444.81 1396
4445.44 1348
4446.07 1339
4446.70 1336
4447.33 1385
4447.96 1285
4448.59 1348
4449.22 1324
4449.85 1252
4450.48 1295
4451.11 1310
4451.74 1317
4452.37 1306
4453.00 1276
4453.63 1296
4454.26 1278
4454.89 1330
4455.52 1311
4456.15 1366
4456.78 1381
4457.41 1343
4458.04 1291
4458.67 1298
4459.30 1314
4459.93 1253
4460.56 1213
4461.19 1290
4461.82 1283
4462.45 1271
4463.08 1220
4463.71 1200
4464.34 1169
4464.97 1118
4465.60 1246
4466.23 1241
4466.86 1194
4467.49 1224
4468.12 1182
4468.76 1206
4469.39 1189
4470.02 1186
4470.65 1159
4471.28 1180
4471.91 1209
4472.54 1148
4473.17 1172
4473.80 1169
4474.44 1185
4475.07 1227
4475.70 1245
4476.33 1238
4476.96 1194
4477.59 1223
4478.22 1166
4478.86 1198
4479.49 1267
4480.12 1295
4480.75 1292
4481.38 1324
4482.02 1310
4482.65 1309
4483.28 1359
4483.91 1273
4484.54 1289
4485.18 1262
4485.81 1260
4486.44 1299
4487.07 1281
4487.70 1278
4488.34 1307
4488.97 1281
4489.60 1232
4490.23 1288
4490.87 1325
4491.50 1263
4492.13 1264
4492.76 1227
4493.40 1246
4494.03 1264
4494.66 1269
4495.30 1221
4495.93 1231
4496.56 1264
4497.19 1315
4497.83 1364
4498.46 1253
4499.09 1361
4499.73 1380
4500.36 1484
4500.99 1494
4501.63 1421
4502.26 1498
4502.89 1562
4503.53 1552
4504.16 1412
4504.79 1378
4505.43 1385
4506.06 1364
4506.69 1392
4507.33 1310
4507.96 1345
4508.59 1354
4509.23 1346
4509.86 1327
4510.50 1385
4511.13 1402
4511.76 1348
4512.40 1356
4513.03 1389
4513.67 1415
4514.30 1418
4514.93 1449
4515.57 1442
4516.20 1404
4516.84 1326
4517.47 1355
4518.11 1350
4518.74 1357
4519.37 1412
4520.01 1394
4520.64 1307
4521.28 1385
4521.91 1519
4522.55 1477
4523.18 1494
4523.82 1632
4524.45 1748
4525.09 1859
4525.72 1883
4526.36 2276
4526.99 2627
4527.63 3002
4528.26 3516
4528.90 3940
4529.53 4433
4530.17 4828
4530.80 5144
4531.44 5389
4532.07 5118
4532.71 4885
4533.34 4693
4533.98 4351
4534.62 3760
4535.25 3217
4535.89 2718
4536.52 2480
4537.16 2089
4537.79 1775
4538.43 1623
4539.07 1532
4539.70 1468
4540.34 1434
4540.97 1417
4541.61 1397
4542.25 1340
4542.88 1270
4543.52 1303
4544.15 1261
4544.79 1240
4545.43 1266
4546.06 1298
4546.70 1239
4547.34 1165
4547.97 1147
4548.61 1176
4549.25 1254
4549.88 1257
4550.52 1258
4551.16 1400
4551.79 1390
4552.43 1387
4553.07 1337
4553.70 1394
4554.34 1416
4554.98 1401
4555.61 1400
4556.25 1458
4556.89 1415
4557.53 1395
4558.16 1487
4558.80 1385
4559.44 1390
4560.07 1451
4560.71 1371
4561.35 1348
4561.99 1481
4562.62 1503
4563.26 1452
4563.90 1435
4564.54 1596
4565.18 1630
4565.81 1636
4566.45 1604
4567.09 1698
4567.73 1747
4568.36 1774
4569.00 1838
4569.64 1801
4570.28 1799
4570.92 1725
4571.55 1697
4572.19 1599
4572.83 1601
4573.47 1550
4574.11 1492
4574.75 1397
4575.38 1353
4576.02 1304
4576.66 1260
4577.30 1329
4577.94 1276
4578.58 1319
4579.22 1269
4579.85 1212
4580.49 1286
4581.13 1183
4581.77 1191
4582.41 1174
4583.05 1200
4583.69 1232
4584.33 1239
4584.97 1319
4585.61 1331
4586.24 1246
4586.88 1260
4587.52 1301
4588.16 1288
4588.80 1288
4589.44 1296
4590.08 1229
4590.72 1256
4591.36 1230
4592.00 1196
4592.64 1232
4593.28 1204
4593.92 1234
4594.56 1216
4595.20 1131
4595.84 1151
4596.48 1224
4597.12 1221
4597.76 1160
4598.40 1162
4599.04 1164
4599.68 1154
4600.32 1214
4600.96 1174
4601.60 1112
4602.24 1146
4602.88 1235
4603.52 1225
4604.16 1273
4604.80 1366
4605.44 1341
4606.08 1286
4606.72 1292
4607.36 1330
4608.00 1350
4608.64 1272
4609.28 1250
4609.93 1352
4610.57 1230
4611.21 1216
4611.85 1292
4612.49 1173
4613.13 1157
4613.77 1143
4614.41 1080
4615.05 1103
4615.69 1110
4616.34 1156
4616.98 1237
4617.62 1106
4618.26 1101
4618.90 1131
4619.54 1091
4620.18 1056
4620.83 1082
4621.47 1085
4622.11 1120
4622.75 1108
4623.39 1105
4624.03 1157
4624.68 1138
4625.32 1133
4625.96 1088
4626.60 1139
4627.24 1171
4627.89 1110
4628.53 1150
4629.17 1113
4629.81 1107
4630.45 1129
4631.10 1115
4631.74 1160
4632.38 1227
4633.02 1159
4633.67 1204
4634.31 1260
4634.95 1267
4635.59 1335
4636.24 1325
4636.88 1299
4637.52 1286
4638.17 1282
4638.81 1383
4639.45 1383
4640.09 1420
4640.74 1335
4641.38 1299
4642.02 1222
4642.67 1264
4643.31 1259
4643.95 1279
4644.60 1235
4645.24 1208
4645.88 1178
4646.53 1177
4647.17 1190
4647.81 1180
4648.46 1162
4649.10 1144
4649.74 1173
4650.39 1258
4651.03 1280
4651.67 1282
4652.32 1290
4652.96 1247
4653.61 1240
4654.25 1232
4654.89 1146
4655.54 1118
4656.18 1168
4656.83 1192
4657.47 1072
4658.11 1059
4658.76 1045
4659.40 1102
4660.05 1107
4660.69 1046
4661.33 993
4661.98 1087
4662.62 1084
4663.27 1144
4663.91 1076
4664.56 1086
4665.20 1068
4665.85 1038
4666.49 1096
4667.14 1100
4667.78 1036
4668.43 988
4669.07 1074
4669.72 1042
4670.36 978
4671.01 1068
4671.65 1128
4672.30 1098
4672.94 1030
4673.59 1096
4674.23 1076
4674.88 1099
4675.52 1056
4676.17 1070
4676.81 1041
4677.46 1091
4678.10 1094
4678.75 1114
4679.40 1089
4680.04 1092
4680.69 1108
4681.33 1133
4681.98 1108
4682.62 1166
4683.27 1060
4683.92 1098
4684.56 1134
4685.21 1047
4685.85 1109
4686.50 1072
4687.15 1109
4687.79 1077
4688.44 1055
4689.09 1058
4689.73 1060
4690.38 1038
4691.02 1063
4691.67 1019
4692.32 1068
4692.96 1006
4693.61 1114
4694.26 1169
4694.90 1180
4695.55 1141
4696.20 1149
4696.84 1192
4697.49 1145
4698.14 1176
4698.78 1142
4699.43 1144
4700.08 1143
4700.73 1187
4701.37 1138
4702.02 1054
4702.67 1076
4703.31 1133
4703.96 1113
4704.61 1095
4705.26 1163
4705.90 1131
4706.55 1173
4707.20 1129
4707.85 1111
4708.49 1051
4709.14 1079
4709.79 1165
4710.44 1189
4711.09 1125
4711.73 1114
4712.38 1102
4713.03 1085
4713.68 1107
4714.33 1097
4714.97 1163
4715.62 1154
4716.27 1157
4716.92 1168
4717.57 1173
4718.21 1236
4718.86 1283
4719.51 1224
4720.16 1323
4720.81 1306
4721.46 1382
4722.11 1382
4722.75 1438
4723.40 1434
4724.05 1443
4724.70 1413
4725.35 1391
4726.00 1454
4726.65 1398
4727.30 1440
4727.94 1381
4728.59 1329
4729.24 1319
4729.89 1214
4730.54 1219
4731.19 1135
4731.84 1053
4732.49 1109
4733.14 1041
4733.79 1059
4734.44 1089
4735.09 1093
4735.74 1161
4736.38 1155
4737.03 1180
4737.68 1144
4738.33 1284
4738.98 1261
4739.63 1244
4740.28 1320
4740.93 1292
4741.58 1205
4742.23 1233
4742.88 1213
4743.53 1183
4744.18 1219
4744.83 1221
4745.48 1208
4746.13 1182
4746.78 1274
4747.43 1255
4748.08 1240
4748.73 1283
4749.39 1317
4750.04 1285
4750.69 1403
4751.34 1377
4751.99 1400
4752.64 1330
4753.29 1370
4753.94 1392
4754.59 1319
4755.24 1265
4755.89 1279
4756.54 1219
4757.19 1288
4757.84 1243
4758.50 1270
4759.15 1247
4759.80 1176
4760.45 1130
4761.10 1111
4761.75 1192
4762.40 1135
4763.05 1150
4763.71 1117
4764.36 1142
4765.01 1242
4765.66 1193
4766.31 1164
4766.96 1130
4767.62 1234
4768.27 1294
4768.92 1235
4769.57 1174
4770.22 1084
4770.87 1103
4771.53 1138
4772.18 1120
4772.83 1088
4773.48 1009
4774.13 1010
4774.79 1017
4775.44 1043
4776.09 1051
4776.74 1027
4777.40 1084
4778.05 1148
4778.70 1134
4779.35 1129
4780.01 1147
4780.66 1055
4781.31 1104
4781.96 1099
4782.62 1123
4783.27 1101
4783.92 1039
4784.57 1080
4785.23 1062
4785.88 1060
4786.53 1054
4787.19 1067
4787.84 1010
4788.49 1046
4789.15 981
4789.80 1038
4790.45 1101
4791.11 1081
4791.76 1010
4792.41 1078
4793.07 1165
4793.72 1075
4794.37 1023
4795.03 1047
4795.68 1099
4796.33 1098
4796.99 1093
4797.64 1076
4798.29 1034
4798.95 1024
4799.60 1113
4800.26 1093
4800.91 1041
4801.56 1053
4802.22 1094
4802.87 1067
4803.53 1130
4804.18 1032
4804.83 1026
4805.49 1050
4806.14 1086
4806.80 1062
4807.45 1014
4808.11 1001
4808.76 1046
4809.42 1023
4810.07 1061
4810.72 1069
4811.38 977
4812.03 1031
4812.69 1026
4813.34 1021
4814.00 1027
4814.65 1149
4815.31 1131
4815.96 1118
4816.62 1164
4817.27 1145
4817.93 1130
4818.58 1186
4819.24 1229
4819.89 1303
4820.55 1338
4821.20 1254
4821.86 1277
4822.52 1292
4823.17 1271
4823.83 1246
4824.48 1216
4825.14 1301
4825.79 1322
4826.45 1322
4827.10 1269
4827.76 1304
4828.42 1326
4829.07 1250
4829.73 1217
4830.38 1299
4831.04 1316
4831.70 1358
4832.35 1373
4833.01 1475
4833.66 1531
4834.32 1580
4834.98 1649
4835.63 1666
4836.29 1722
4836.95 1775
4837.60 1807
4838.26 1711
4838.92 1684
4839.57 1673
4840.23 1624
4840.89 1480
4841.54 1438
4842.20 1385
4842.86 1356
4843.51 1339
4844.17 1301
4844.83 1289
4845.48 1367
4846.14 1360
4846.80 1404
4847.45 1441
4848.11 1405
4848.77 1467
4849.43 1480
4850.08 1564
4850.74 1558
4851.40 1573
4852.06 1483
4852.71 1471
4853.37 1357
4854.03 1365
4854.69 1448
4855.34 1403
4856.00 1457
4856.66 1451
4857.32 1530
4857.97 1537
4858.63 1449
4859.29 1386
4859.95 1412
4860.61 1384
4861.26 1422
4861.92 1423
4862.58 1444
4863.24 1429
4863.90 1444
4864.55 1473
4865.21 1445
4865.87 1468
4866.53 1435
4867.19 1376
4867.85 1423
4868.51 1502
4869.16 1399
4869.82 1355
4870.48 1369
4871.14 1329
4871.80 1288
4872.46 1288
4873.12 1308
4873.78 1283
4874.43 1336
4875.09 1349
4875.75 1351
4876.41 1340
4877.07 1289
4877.73 1267
4878.39 1263
4879.05 1242
4879.71 1297
4880.37 1252
4881.03 1251
4881.69 1264
4882.34 1206
4883.00 1228
4883.66 1147
4884.32 1133
4884.98 1173
4885.64 1198
4886.30 1179
4886.96 1188
4887.62 1190
4888.28 1238
4888.94 1291
4889.60 1302
4890.26 1355
4890.92 1284
4891.58 1282
4892.24 1272
4892.90 1296
4893.56 1300
4894.22 1268
4894.88 1253
4895.54 1301
4896.20 1185
4896.86 1235
4897.52 1243
4898.19 1243
4898.85 1317
4899.51 1355
4900.17 1290
4900.83 1260
4901.49 1228
4902.15 1226
4902.81 1223
4903.47 1109
4904.13 1099
4904.79 1205
4905.45 1202
4906.12 1141
4906.78 1060
4907.44 1102
4908.10 1121
4908.76 1093
4909.42 1130
4910.08 1131
4910.74 1096
4911.41 1049
4912.07 1092
4912.73 1096
4913.39 1085
4914.05 1071
4914.71 1066
4915.38 1030
4916.04 1066
4916.70 1059
4917.36 1070
4918.02 942
4918.68 986
4919.35 1037
4920.01 1037
4920.67 1089
4921.33 1007
4921.99 1048
4922.66 1013
4923.32 1012
4923.98 1010
4924.64 1031
4925.31 1083
4925.97 1030
4926.63 1068
4927.29 1053
4927.96 998
4928.62 1013
4929.28 1041
4929.94 1050
4930.61 1050
4931.27 1044
4931.93 1070
4932.59 1054
4933.26 1010
4933.92 1034
4934.58 1119
4935.25 1091
4935.91 1120
4936.57 1125
4937.24 1036
4937.90 1134
4938.56 1071
4939.23 1060
4939.89 1091
4940.55 1130
4941.22 1121
4941.88 1121
4942.54 1171
4943.21 1109
4943.87 1111
4944.53 1121
4945.20 1140
4945.86 1064
4946.52 1160
4947.19 1150
4947.85 1084
4948.52 1078
4949.18 1032
4949.84 1068
4950.51 1078
4951.17 1071
4951.84 1052
4952.50 1090
4953.17 1033
4953.83 1009
4954.49 1002
4955.16 987
4955.82 1073
4956.49 1073
4957.15 1006
4957.82 1040
4958.48 1050
4959.15 1070
4959.81 1130
4960.47 1127
4961.14 1084
4961.80 1174
4962.47 1216
4963.13 1294
4963.80 1248
4964.46 1254
4965.13 1230
4965.79 1263
4966.46 1261
4967.12 1213
4967.79 1175
4968.45 1163
4969.12 1149
4969.79 1166
4970.45 1136
4971.12 1175
4971.78 1208
4972.45 1259
4973.11 1220
4973.78 1161
4974.44 1218
4975.11 1158
4975.78 1213
4976.44 1203
4977.11 1227
4977.77 1239
4978.44 1236
4979.11 1248
4979.77 1247
4980.44 1300
4981.10 1315
4981.77 1296
4982.44 1353
4983.10 1447
4983.77 1473
4984.43 1657
4985.10 1827
4985.77 2085
4986.43 2490
4987.10 2788
4987.77 3026
4988.43 3010
4989.10 3227
4989.77 3163
4990.43 2985
4991.10 2821
4991.77 2573
4992.43 2247
4993.10 2104
4993.77 1795
4994.43 1586
4995.10 1383
4995.77 1260
4996.44 1203
4997.10 1285
4997.77 1223
4998.44 1128
4999.10 1085
4999.77 1140
5000.44 1138
5001.11 1101
5001.77 1140
5002.44 1112
5003.11 1150
5003.78 1176
5004.44 1147
5005.11 1122
5005.78 1107
5006.45 1199
5007.12 1163
5007.78 1130
5008.45 1178
5009.12 1189
5009.79 1178
5010.46 1174
5011.12 1184
5011.79 1288
5012.46 1245
5013.13 1256
5013.80 1214
5014.47 1233
5015.13 1254
5015.80 1330
5016.47 1378
5017.14 1406
5017.81 1518
5018.48 1614
5019.14 1760
5019.81 1851
5020.48 1922
5021.15 1991
5021.82 2100
5022.49 2180
5023.16 2205
5023.83 2169
5024.50 2048
5025.16 1958
5025.83 1879
5026.50 1805
5027.17 1759
5027.84 1727
5028.51 1532
5029.18 1481
5029.85 1426
5030.52 1360
5031.19 1377
5031.86 1364
5032.53 1327
5033.20 1283
5033.87 1198
5034.54 1231
5035.21 1265
5035.88 1201
5036.54 1172
5037.21 1213
5037.88 1264
5038.55 1267
5039.22 1224
5039.89 1237
5040.56 1271
5041.23 1375
5041.90 1343
5042.58 1358
5043.25 1341
5043.92 1326
5044.59 1353
5045.26 1268
5045.93 1354
5046.60 1362
5047.27 1290
5047.94 1273
5048.61 1253
5049.28 1172
5049.95 1147
5050.62 1176
5051.29 1115
5051.96 1108
5052.63 1118
5053.30 1169
5053.98 1154
5054.65 1116
5055.32 1104
5055.99 1144
5056.66 1177
5057.33 1153
5058.00 1226
5058.67 1241
5059.34 1336
5060.02 1343
5060.69 1206
5061.36 1188
5062.03 1221
5062.70 1205
5063.37 1161
5064.04 1203
5064.72 1191
5065.39 1216
5066.06 1169
5066.73 1148
5067.40 1172
5068.08 1169
5068.75 1173
5069.42 1147
5070.09 1059
5070.76 1079
5071.44 1055
5072.11 1080
5072.78 1153
5073.45 1133
5074.12 1133
5074.80 1122
5075.47 1073
5076.14 1121
5076.81 1116
5077.49 1072
5078.16 1089
5078.83 1062
5079.50 1102
5080.18 1126
5080.85 1147
5081.52 1098
5082.20 1085
5082.87 1090
5083.54 1083
5084.21 1081
5084.89 1112
5085.56 1128
5086.23 1103
5086.91 1092
5087.58 1046
5088.25 1083
5088.93 1162
5089.60 1204
5090.27 1168
5090.95 1186
5091.62 1199
5092.29 1176
5092.97 1163
5093.64 1159
5094.31 1176
5094.99 1122
5095.66 1039
5096.34 1119
5097.01 1065
5097.68 1045
5098.36 1059
5099.03 1048
5099.70 1053
5100.38 1103
5101.05 1079
5101.73 1087
5102.40 1107
5103.08 1099
5103.75 1102
5104.42 1075
5105.10 1128
5105.77 1094
5106.45 1041
5107.12 1079
5107.80 1055
5108.47 1023
5109.15 1015
5109.82 1062
5110.49 1034
5111.17 1037
5111.84 1051
5112.52 1024
5113.19 1032
5113.87 984
5114.54 1021
5115.22 1061
5115.89 1074
5116.57 1030
5117.24 1054
5117.92 1053
5118.59 997
5119.27 1065
5119.94 1102
5120.62 1071
5121.30 1076
5121.97 1055
5122.65 1062
5123.32 1021
5124.00 1082
5124.67 1025
5125.35 984
5126.02 1005
5126.70 1052
5127.38 1027
5128.05 1054
5128.73 1047
5129.40 1048
5130.08 1027
5130.76 1041
5131.43 1013
5132.11 965
5132.78 990
5133.46 1016
5134.14 1088
5134.81 1090
5135.49 1060
5136.17 1054
5136.84 1085
5137.52 1120
5138.20 1141
5138.87 1099
5139.55 1071
5140.22 1074
5140.90 1108
5141.58 1066
5142.26 1027
5142.93 1012
5143.61 969
5144.29 1013
5144.96 968
5145.64 944
5146.32 960
5146.99 935
5147.67 917
5148.35 912
5149.03 941
5149.70 909
5150.38 921
5151.06 921
5151.73 936
5152.41 916
5153.09 929
5153.77 949
5154.44 992
5155.12 937
5155.80 911
5156.48 982
5157.16 971
5157.83 960
5158.51 929
5159.19 1002
5159.87 1014
5160.55 984
5161.22 967
5161.90 909
5162.58 954
5163.26 931
5163.94 872
5164.61 935
5165.29 989
5165.97 977
5166.65 1013
5167.33 953
5168.01 952
5168.68 970
5169.36 972
5170.04 918
5170.72 968
5171.40 943
5172.08 946
5172.76 926
5173.44 895
5174.11 906
5174.79 929
5175.47 922
5176.15 931
5176.83 895
5177.51 931
5178.19 980
5178.87 959
5179.55 945
5180.23 962
5180.91 927
5181.58 908
5182.26 901
5182.94 921
5183.62 934
5184.30 966
5184.98 941
5185.66 908
5186.34 893
5187.02 921
5187.70 919
5188.38 865
5189.06 938
5189.74 907
5190.42 914
5191.10 905
5191.78 899
5192.46 970
5193.14 935
5193.82 900
5194.50 933
5195.18 908
5195.86 930
5196.54 933
5197.22 968
5197.90 885
5198.58 856
5199.26 888
5199.94 923
5200.63 901
5201.31 981
5201.99 938
5202.67 953
5203.35 899
5204.03 959
5204.71 1006
5205.39 966
5206.07 939
5206.75 993
5207.43 963
5208.11 992
5208.80 1001
5209.48 991
5210.16 1046
5210.84 1032
5211.52 948
5212.20 959
5212.88 1024
5213.57 1000
5214.25 1043
5214.93 1019
5215.61 996
5216.29 1026
5216.97 1039
5217.66 1019
5218.34 1019
5219.02 989
5219.70 1020
5220.38 1026
5221.06 1000
5221.75 1001
5222.43 997
5223.11 969
5223.79 949
5224.47 940
5225.16 975
5225.84 982
5226.52 995
5227.20 972
5227.89 922
5228.57 935
5229.25 922
5229.93 948
5230.62 987
5231.30 967
5231.98 929
5232.66 972
5233.35 1041
5234.03 979
5234.71 1003
5235.40 1019
5236.08 1037
5236.76 1000
5237.44 1068
5238.13 1026
5238.81 1068
5239.49 1099
5240.18 1028
5240.86 1014
5241.54 1022
5242.23 995
5242.91 1018
5243.59 1006
5244.28 979
5244.96 969
5245.64 918
5246.33 958
5247.01 971
5247.70 969
5248.38 1011
5249.06 1008
5249.75 954
5250.43 1006
5251.11 1046
5251.80 987
5252.48 949
5253.17 992
5253.85 966
5254.53 966
5255.22 980
5255.90 953
5256.59 972
5257.27 943
5257.96 989
5258.64 1033
5259.32 1039
5260.01 976
5260.69 1040
5261.38 1076
5262.06 1063
5262.75 1019
5263.43 1076
5264.12 1058
5264.80 1054
5265.49 1071
5266.17 1034
5266.86 1074
5267.54 1032
5268.23 1000
5268.91 976
5269.60 1015
5270.28 1056
5270.97 1045
5271.65 1023
5272.34 994
5273.02 1014
5273.71 1038
5274.39 1014
5275.08 1032
5275.76 1051
5276.45 1052
5277.14 999
5277.82 1061
5278.51 1158
5279.19 1155
5279.88 1194
5280.56 1277
5281.25 1277
5281.94 1239
5282.62 1339
5283.31 1289
5283.99 1221
5284.68 1253
5285.37 1182
5286.05 1150
5286.74 1170
5287.43 1084
5288.11 1124
5288.80 1065
5289.48 1068
5290.17 1068
5290.86 1079
5291.54 1189
5292.23 1205
5292.92 1130
5293.60 1166
5294.29 1174
5294.98 1223
5295.66 1148
5296.35 1228
5297.04 1322
5297.72 1426
5298.41 1558
5299.10 1641
5299.79 1754
5300.47 1837
5301.16 1790
5301.85 1856
5302.53 1778
5303.22 1691
5303.91 1642
5304.60 1446
5305.28 1442
5305.97 1311
5306.66 1216
5307.35 1153
5308.03 1124
5308.72 1073
5309.41 1094
5310.10 1117
5310.78 1120
5311.47 1080
5312.16 1071
5312.85 1043
5313.54 1068
5314.22 1019
5314.91 1044
5315.60 1065
5316.29 1003
5316.98 980
5317.66 990
5318.35 1034
5319.04 1081
5319.73 1107
5320.42 1101
5321.11 1117
5321.80 1181
5322.48 1078
5323.17 1041
5323.86 1088
5324.55 1031
5325.24 1069
5325.93 1051
5326.62 1064
5327.30 1159
5327.99 1117
5328.68 1183
5329.37 1194
5330.06 1164
5330.75 1101
5331.44 1145
5332.13 1213
5332.82 1238
5333.51 1266
5334.20 1260
5334.88 1263
5335.57 1227
5336.26 1244
5336.95 1213
5337.64 1235
5338.33 1218
5339.02 1254
5339.71 1254
5340.40 1268
5341.09 1293
5341.78 1288
5342.47 1287
5343.16 1291
5343.85 1350
5344.54 1416
5345.23 1452
5345.92 1645
5346.61 1698
5347.30 1922
5347.99 2083
5348.68 2205
5349.37 2421
5350.06 2385
5350.75 2445
5351.44 2446
5352.13 2415
5352.82 2299
5353.51 2105
5354.20 1894
5354.90 1758
5355.59 1530
5356.28 1489
5356.97 1304
5357.66 1272
5358.35 1245
5359.04 1236
5359.73 1135
5360.42 1090
5361.11 1120
5361.80 1057
5362.49 1038
5363.19 1027
5363.88 1072
5364.57 1108
5365.26 1126
5365.95 1131
5366.64 1141
5367.33 1132
5368.03 1109
5368.72 1051
5369.41 1052
5370.10 1054
5370.79 1037
5371.48 1014
5372.18 1010
5372.87 1062
5373.56 1053
5374.25 1086
5374.94 1056
5375.63 1066
5376.33 1095
5377.02 1136
5377.71 1099
5378.40 1156
5379.10 1122
5379.79 1111
5380.48 1085
5381.17 1059
5381.86 1070
5382.56 1105
5383.25 1071
5383.94 1026
5384.63 1076
5385.33 1128
5386.02 1131
5386.71 1108
5387.40 1170
5388.10 1148
5388.79 1217
5389.48 1233
5390.18 1233
5390.87 1162
5391.56 1145
5392.26 1149
5392.95 1138
5393.64 1152
5394.33 1054
5395.03 1040
5395.72 1017
5396.41 1080
5397.11 1097
5397.80 1051
5398.49 1016
5399.19 1004
5399.88 1039
5400.58 1007
5401.27 1006
5401.96 1000
5402.66 1024
5403.35 993
5404.04 1008
5404.74 997
5405.43 1007
5406.13 1029
5406.82 1092
5407.51 1027
5408.21 1021
5408.90 990
5409.60 1028
5410.29 1007
5410.98 997
5411.68 1038
5412.37 1023
5413.07 1007
5413.76 1006
5414.46 1000
5415.15 999
5415.84 1023
5416.54 1008
5417.23 1027
5417.93 1045
5418.62 1046
5419.32 1016
5420.01 1028
5420.71 1035
5421.40 1072
5422.10 1069
5422.79 1030
5423.49 1037
5424.18 1044
5424.88 959
5425.57 1036
5426.27 975
5426.96 995
5427.66 985
5428.35 994
5429.05 975
5429.74 1020
5430.44 1004
5431.14 992
5431.83 1060
5432.53 997
5433.22 1076
5433.92 1042
5434.61 1013
5435.31 1075
5436.01 1139
5436.70 1102
5437.40 1074
5438.09 1032
5438.79 1079
5439.49 1083
5440.18 1110
5440.88 1061
5441.57 988
5442.27 1015
5442.97 1070
5443.66 1054
5444.36 1096
5445.06 1174
5445.75 1210
5446.45 1218
5447.15 1202
5447.84 1283
5448.54 1257
5449.24 1245
5449.93 1275
5450.63 1281
5451.33 1213
5452.02 1174
5452.72 1151
5453.42 1100
5454.11 1059
5454.81 1088
5455.51 1126
5456.20 1065
5456.90 999
5457.60 1045
5458.30 1000
5458.99 1064
5459.69 1118
5460.39 1060
5461.09 1178
5461.78 1190
5462.48 1160
5463.18 1191
5463.88 1188
5464.57 1250
5465.27 1201
5465.97 1200
5466.67 1219
5467.36 1165
5468.06 1174
5468.76 1212
5469.46 1211
5470.16 1182
5470.85 1105
5471.55 1110
5472.25 1162
5472.95 1216
5473.65 1218
5474.35 1215
5475.04 1279
5475.74 1298
5476.44 1290
5477.14 1337
5477.84 1281
5478.54 1426
5479.23 1394
5479.93 1404
5480.63 1395
5481.33 1392
5482.03 1356
5482.73 1429
5483.43 1326
5484.13 1266
5484.83 1244
5485.52 1275
5486.22 1281
5486.92 1218
5487.62 1226
5488.32 1275
5489.02 1325
5489.72 1332
5490.42 1281
5491.12 1286
5491.82 1286
5492.52 1292
5493.22 1373
5493.92 1424
5494.62 1368
5495.31 1396
5496.01 1373
5496.71 1421
5497.41 1517
5498.11 1607
5498.81 1815
5499.51 1883
5500.21 1987
5500.91 2057
5501.61 1863
5502.31 1847
5503.01 1835
5503.71 1732
5504.41 1673
5505.11 1589
5505.81 1520
5506.51 1483
5507.22 1456
5507.92 1507
5508.62 1487
5509.32 1469
5510.02 1527
5510.72 1525
5511.42 1647
5512.12 1650
5512.82 1707
5513.52 1817
5514.22 1797
5514.92 1703
5515.62 1633
5516.32 1638
5517.03 1629
5517.73 1596
5518.43 1473
5519.13 1443
5519.83 1409
5520.53 1369
5521.23 1286
5521.93 1392
5522.63 1365
5523.34 1266
5524.04 1276
5524.74 1190
5525.44 1144
5526.14 1185
5526.84 1159
5527.55 1172
5528.25 1114
5528.95 1146
5529.65 1138
5530.35 1141
5531.05 1138
5531.76 1170
5532.46 1191
5533.16 1236
5533.86 1208
5534.56 1221
5535.27 1176
5535.97 1252
5536.67 1257
5537.37 1197
5538.08 1148
5538.78 1169
5539.48 1125
5540.18 1152
5540.89 1101
5541.59 1157
5542.29 1108
5542.99 1115
5543.70 1163
5544.40 1187
5545.10 1198
5545.80 1292
5546.51 1318
5547.21 1295
5547.91 1274
5548.62 1281
5549.32 1286
5550.02 1212
5550.73 1201
5551.43 1148
5552.13 1151
5552.84 1152
5553.54 1088
5554.24 1068
5554.95 1053
5555.65 1058
5556.35 1057
5557.06 1047
5557.76 1078
5558.46 1123
5559.17 1144
5559.87 1231
5560.57 1137
5561.28 1149
5561.98 1102
5562.69 1148
5563.39 1154
5564.09 1136
5564.80 1133
5565.50 1106
5566.21 1069
5566.91 1070
5567.61 1071
5568.32 1100
5569.02 1063
5569.73 1075
5570.43 1018
5571.14 1046
5571.84 1023
5572.54 1063
5573.25 1128
5573.95 1115
5574.66 1131
5575.36 1080
5576.07 1114
5576.77 1075
5577.48 1123
5578.18 1068
5578.89 1075
5579.59 1127
5580.30 1094
5581.00 1001
5581.71 1006
5582.41 1076
5583.12 1060
5583.82 1064
5584.53 1069
5585.23 1074
5585.94 997
5586.64 1001
5587.35 1051
5588.06 1057
5588.76 1059
5589.47 1023
5590.17 1083
5590.88 1048
5591.58 1045
5592.29 1036
5592.99 986
5593.70 1019
5594.41 1057
5595.11 1042
5595.82 1049
5596.52 1014
5597.23 953
5597.94 992
5598.64 964
5599.35 979
5600.06 987
5600.76 1002
5601.47 996
5602.17 1013
5602.88 985
5603.59 1019
5604.29 966
5605.00 884
5605.71 946
5606.41 932
5607.12 979
5607.83 1014
5608.53 935
5609.24 954
5609.95 1009
5610.65 960
5611.36 887
5612.07 890
5612.78 950
5613.48 897
5614.19 968
5614.90 945
5615.60 996
5616.31 980
5617.02 937
5617.73 870
5618.43 902
5619.14 935
5619.85 991
5620.56 963
5621.26 945
5621.97 962
5622.68 933
5623.39 938
5624.09 977
5624.80 966
5625.51 996
5626.22 945
5626.93 908
5627.63 951
5628.34 965
5629.05 975
5629.76 959
5630.47 977
5631.17 948
5631.88 956
5632.59 958
5633.30 1005
5634.01 1039
5634.72 997
5635.42 987
5636.13 1009
5636.84 1019
5637.55 1000
5638.26 986
5638.97 978
5639.68 958
5640.39 961
5641.09 1001
5641.80 1015
5642.51 972
5643.22 983
5643.93 976
5644.64 935
5645.35 932
5646.06 1017
5646.77 977
5647.48 970
5648.19 978
5648.89 1055
5649.60 977
5650.31 989
5651.02 1019
5651.73 1016
5652.44 1024
5653.15 993
5653.86 989
5654.57 1006
5655.28 1027
5655.99 1048
5656.70 1114
5657.41 1128
5658.12 1123
5658.83 1122
5659.54 1140
5660.25 1090
5660.96 1171
5661.67 1113
5662.38 1107
5663.09 1029
5663.80 1042
5664.51 1010
5665.22 1009
5665.93 1047
5666.64 1038
5667.35 1024
5668.06 979
5668.77 1031
5669.48 974
5670.19 1050
5670.91 1063
5671.62 1061
5672.33 1134
5673.04 1049
5673.75 1035
5674.46 1013
5675.17 1027
5675.88 1006
5676.59 968
5677.30 1024
5678.01 1046
5678.73 1059
5679.44 987
5680.15 1006
5680.86 1010
5681.57 1052
5682.28 1092
5682.99 1041
5683.71 1054
5684.42 1040
5685.13 1003
5685.84 1007
5686.55 1014
5687.26 1020
5687.98 1088
5688.69 1077
5689.40 1049
5690.11 1071
5690.82 1028
5691.54 1079
5692.25 1055
5692.96 1033
5693.67 1037
5694.38 1070
5695.10 1069
5695.81 1025
5696.52 1040
5697.23 1044
5697.95 1007
5698.66 1078
5699.37 1054
5700.08 1056
5700.80 1065
5701.51 1086
5702.22 1087
5702.93 1050
5703.65 1072
5704.36 1065
5705.07 1092
5705.78 1080
5706.50 1072
5707.21 1080
5707.92 1075
5708.64 1025
5709.35 1054
5710.06 1094
5710.78 1075
5711.49 1063
5712.20 1104
5712.92 1078
5713.63 1030
5714.34 1083
5715.06 1047
5715.77 1080
5716.48 1139
5717.20 1140
5717.91 1122
5718.62 1098
5719.34 1078
5720.05 1104
5720.77 1121
5721.48 1180
5722.19 1173
5722.91 1157
5723.62 1243
5724.33 1330
5725.05 1464
5725.76 1547
5726.48 1673
5727.19 1700
5727.91 1771
5728.62 1837
5729.33 1772
5730.05 1760
5730.76 1703
5731.48 1643
5732.19 1474
5732.91 1443
5733.62 1344
5734.34 1255
5735.05 1270
5735.77 1298
5736.48 1242
5737.20 1214
5737.91 1176
5738.63 1189
5739.34 1247
5740.06 1266
5740.77 1212
5741.49 1303
5742.20 1255
5742.92 1235
5743.63 1270
5744.35 1289
5745.06 1285
5745.78 1265
5746.49 1317
5747.21 1323
5747.92 1335
5748.64 1348
5749.35 1393
5750.07 1515
5750.79 1515
5751.50 1581
5752.22 1622
5752.93 1630
5753.65 1705
5754.36 1730
5755.08 1811
5755.80 1758
5756.51 1675
5757.23 1682
5757.95 1664
5758.66 1662
5759.38 1602
5760.09 1641
5760.81 1734
5761.53 1802
5762.24 1883
5762.96 1937
5763.68 1851
5764.39 1892
5765.11 1985
5765.83 1891
5766.54 1909
5767.26 1901
5767.98 1733
5768.69 1713
5769.41 1628
5770.13 1732
5770.84 1655
5771.56 1596
5772.28 1599
5772.99 1641
5773.71 1685
5774.43 1620
5775.15 1612
5775.86 1627
5776.58 1729
5777.30 1895
5778.01 1835
5778.73 1827
5779.45 1794
5780.17 1791
5780.88 1902
5781.60 1930
5782.32 1955
5783.04 1955
5783.76 1872
5784.47 1896
5785.19 1891
5785.91 1936
5786.63 2032
5787.34 1924
5788.06 1984
5788.78 2024
5789.50 2117
5790.22 2182
5790.94 2230
5791.65 2310
5792.37 2449
5793.09 2572
5793.81 2606
5794.53 2714
5795.25 2829
5795.96 2870
5796.68 3077
5797.40 3322
5798.12 3876
5798.84 4679
5799.56 5724
5800.28 6908
5800.99 8257
5801.71 9237
5802.43 9644
5803.15 9228
5803.87 8532
5804.59 7395
5805.31 6239
5806.03 5250
5806.75 4328
5807.47 3758
5808.18 3456
5808.90 3341
5809.62 3170
5810.34 3161
5811.06 3137
5811.78 3078
5812.50 3065
5813.22 3119
5813.94 3118
5814.66 3242
5815.38 3213
5816.10 3285
5816.82 3229
5817.54 3152
5818.26 3205
5818.98 3031
5819.70 2964
5820.42 2979
5821.14 2914
5821.86 2914
5822.58 2908
5823.30 2655
5824.02 2547
5824.74 2442
5825.46 2361
5826.18 2321
5826.90 2215
5827.62 2237
5828.34 2141
5829.06 2068
5829.78 2007
5830.50 2062
5831.22 2043
5831.95 1970
5832.67 1932
5833.39 1929
5834.11 1865
5834.83 1900
5835.55 1844
5836.27 1777
5836.99 1734
5837.71 1787
5838.43 1834
5839.15 1808
5839.88 1835
5840.60 1882
5841.32 1786
5842.04 1764
5842.76 1831
5843.48 1734
5844.20 1672
5844.93 1662
5845.65 1685
5846.37 1577
5847.09 1544
5847.81 1578
5848.53 1638
5849.26 1603
5849.98 1566
5850.70 1497
5851.42 1489
5852.14 1585
5852.87 1534
5853.59 1486
5854.31 1523
5855.03 1539
5855.75 1556
5856.48 1496
5857.20 1508
5857.92 1526
5858.64 1512
5859.37 1502
5860.09 1488
5860.81 1483
5861.53 1415
5862.26 1484
5862.98 1539
5863.70 1434
5864.42 1415
5865.15 1457
5865.87 1354
5866.59 1377
5867.31 1482
5868.04 1382
5868.76 1358
5869.48 1371
5870.21 1400
5870.93 1343
5871.65 1403
5872.38 1457
5873.10 1497
5873.82 1441
5874.55 1424
5875.27 1489
5875.99 1486
5876.72 1459
5877.44 1433
5878.16 1413
5878.89 1440
5879.61 1408
5880.33 1386
5881.06 1409
5881.78 1338
5882.51 1344
5883.23 1348
5883.95 1387
5884.68 1431
5885.40 1387
5886.13 1453
5886.85 1445
5887.57 1385
5888.30 1323
5889.02 1338
5889.75 1272
5890.47 1336
5891.20 1282
5891.92 1310
5892.64 1312
5893.37 1372
5894.09 1352
5894.82 1362
5895.54 1297
5896.27 1335
5896.99 1306
5897.72 1297
5898.44 1262
5899.17 1302
5899.89 1333
5900.62 1363
5901.34 1330
5902.07 1323
5902.79 1340
5903.52 1327
5904.24 1277
5904.97 1244
5905.69 1286
5906.42 1321
5907.14 1315
5907.87 1272
5908.59 1267
5909.32 1314
5910.04 1269
5910.77 1222
5911.50 1291
5912.22 1288
5912.95 1295
5913.67 1275
5914.40 1192
5915.12 1267
5915.85 1286
5916.58 1272
5917.30 1316
5918.03 1319
5918.75 1325
5919.48 1237
5920.21 1299
5920.93 1344
5921.66 1297
5922.39 1301
5923.11 1371
5923.84 1357
5924.56 1355
5925.29 1393
5926.02 1407
5926.74 1372
5927.47 1389
5928.20 1387
5928.92 1380
5929.65 1373
5930.38 1471
5931.10 1498
5931.83 1500
5932.56 1501
5933.28 1532
5934.01 1568
5934.74 1705
5935.47 1728
5936.19 1754
5936.92 1828
5937.65 1815
5938.37 1886
5939.10 1877
5939.83 1785
5940.56 1732
5941.28 1696
5942.01 1707
5942.74 1620
5943.47 1666
5944.19 1661
5944.92 1632
5945.65 1655
5946.38 1680
5947.11 1742
5947.83 1671
5948.56 1671
5949.29 1713
5950.02 1822
5950.74 1831
5951.47 1888
5952.20 1922
5952.93 1850
5953.66 1847
5954.39 1856
5955.11 1914
5955.84 1837
5956.57 1847
5957.30 1861
5958.03 1932
5958.76 1975
5959.48 1947
5960.21 1949
5960.94 1930
5961.67 2000
5962.40 1972
5963.13 2005
5963.86 2065
5964.59 2085
5965.31 2251
5966.04 2099
5966.77 2230
5967.50 2373
5968.23 2352
5968.96 2271
5969.69 2267
5970.42 2254
5971.15 2353
5971.88 2299
5972.61 2372
5973.34 2306
5974.06 2217
5974.79 2250
5975.52 2244
5976.25 2261
5976.98 2320
5977.71 2358
5978.44 2506
5979.17 2570
5979.90 2556
5980.63 2566
5981.36 2573
5982.09 2633
5982.82 2707
5983.55 2661
5984.28 2674
5985.01 2725
5985.74 2647
5986.47 2656
5987.20 2646
5987.93 2687
5988.66 2665
5989.39 2676
5990.12 2812
5990.85 2842
5991.58 2799
5992.32 2776
5993.05 2868
5993.78 2905
5994.51 2943
5995.24 2896
5995.97 3052
5996.70 3067
5997.43 3101
5998.16 3107
5998.89 3063
5999.62 3116
6000.35 2972
6001.09 2887
6001.82 2816
6002.55 2733
6003.28 2741
6004.01 2719
6004.74 2691
6005.47 2739
6006.20 2914
6006.94 3094
6007.67 3428
6008.40 3822
6009.13 4327
6009.86 5049
6010.59 5693
6011.33 6190
6012.06 6883
6012.79 7152
6013.52 7435
6014.25 7489
6014.98 6979
6015.72 6559
6016.45 5988
6017.18 5156
6017.91 4487
6018.64 3974
6019.38 3478
6020.11 3104
6020.84 2922
6021.57 2655
6022.31 2403
6023.04 2178
6023.77 2201
6024.50 2119
6025.24 2055
6025.97 2043
6026.70 2073
6027.43 2080
6028.17 2013
6028.90 1928
6029.63 1844
6030.37 1953
6031.10 1922
6031.83 1930
6032.56 1858
6033.30 1841
6034.03 1784
6034.76 1700
6035.50 1769
6036.23 1812
6036.96 1852
6037.70 1857
6038.43 1937
6039.16 1930
6039.90 2041
6040.63 2020
6041.36 1966
6042.10 2026
6042.83 1933
6043.56 1920
6044.30 2052
6045.03 2016
6045.77 1988
6046.50 2105
6047.23 2207
6047.97 2192
6048.70 2165
6049.44 2217
6050.17 2309
6050.90 2439
6051.64 2413
6052.37 2440
6053.11 2433
6053.84 2450
6054.57 2402
6055.31 2312
6056.04 2280
6056.78 2237
6057.51 2188
6058.25 2289
6058.98 2276
6059.72 2202
6060.45 2158
6061.19 2159
6061.92 2054
6062.66 2061
6063.39 1980
6064.13 2050
6064.86 2030
6065.60 1983
6066.33 2008
6067.07 1994
6067.80 1980
6068.54 1908
6069.27 1916
6070.01 1845
6070.74 1931
6071.48 1907
6072.21 1920
6072.95 1856
6073.68 1798
6074.42 1784
6075.15 1732
6075.89 1722
6076.63 1781
6077.36 1868
6078.10 1788
6078.83 1797
6079.57 1838
6080.30 1778
6081.04 1805
6081.78 1787
6082.51 1727
6083.25 1700
6083.98 1704
6084.72 1680
6085.46 1660
6086.19 1704
6086.93 1682
6087.67 1687
6088.40 1715
6089.14 1683
6089.88 1623
6090.61 1678
6091.35 1692
6092.09 1618
6092.82 1582
6093.56 1616
6094.30 1666
6095.03 1611
6095.77 1585
6096.51 1637
6097.24 1540
6097.98 1588
6098.72 1515
6099.45 1584
6100.19 1524
6100.93 1517
6101.67 1523
6102.40 1546
6103.14 1581
6103.88 1484
6104.61 1553
6105.35 1546
6106.09 1569
6106.83 1491
6107.56 1584
6108.30 1637
6109.04 1573
6109.78 1579
6110.51 1662
6111.25 1658
6111.99 1678
6112.73 1694
6113.47 1679
6114.20 1667
6114.94 1621
6115.68 1638
6116.42 1664
6117.16 1602
6117.89 1629
6118.63 1669
6119.37 1715
6120.11 1703
6120.85 1723
6121.59 1701
6122.32 1700
6123.06 1738
6123.80 1703
6124.54 1816
6125.28 1792
6126.02 1739
6126.76 1769
6127.49 1730
6128.23 1721
6128.97 1776
6129.71 1834
6130.45 1809
6131.19 1790
6131.93 1752
6132.67 1821
6133.41 1860
6134.15 1874
6134.88 1873
6135.62 1879
6136.36 1889
6137.10 1863
6137.84 1883
6138.58 1907
6139.32 1908
6140.06 1990
6140.80 1946
6141.54 1981
6142.28 1857
6143.02 1863
6143.76 1879
6144.50 1912
6145.24 1913
6145.98 1951
6146.72 1940
6147.46 1912
6148.20 1907
6148.94 1938
6149.68 1985
6150.42 1985
6151.16 2001
6151.90 2053
6152.64 2033
6153.38 2050
6154.12 2043
6154.86 2080
6155.60 2028
6156.34 2077
6157.08 2187
6157.82 2175
6158.56 2142
6159.30 2132
6160.04 2172
6160.78 2277
6161.52 2374
6162.27 2478
6163.01 2615
6163.75 2761
6164.49 2811
6165.23 2793
6165.97 3005
6166.71 3143
6167.45 3118
6168.19 3183
6168.94 3144
6169.68 3049
6170.42 3005
6171.16 2965
6171.90 2910
6172.64 2920
6173.38 2846
6174.13 2766
6174.87 2761
6175.61 2651
6176.35 2741
6177.09 2855
6177.83 2807
6178.58 2726
6179.32 2762
6180.06 2741
6180.80 2802
6181.54 2831
6182.28 2866
6183.03 2919
6183.77 2923
6184.51 2915
6185.25 2937
6186.00 2953
6186.74 2949
6187.48 3031
6188.22 3116
6188.97 3139
6189.71 3206
6190.45 3287
6191.19 3335
6191.94 3446
6192.68 3542
6193.42 3618
6194.16 3675
6194.91 3637
6195.65 3576
6196.39 3498
6197.13 3540
6197.88 3497
6198.62 3463
6199.36 3625
6200.11 3586
6200.85 3549
6201.59 3680
6202.34 4059
6203.08 4343
6203.82 4811
6204.57 5830
6205.31 7026
6206.05 8742
6206.80 10442
6207.54 12235
6208.28 13640
6209.03 14460
6209.77 14632
6210.52 14220
6211.26 12976
6212.00 11634
6212.75 9943
6213.49 8427
6214.23 6965
6214.98 5704
6215.72 4841
6216.47 4133
6217.21 3632
6217.95 3280
6218.70 3035
6219.44 2859
6220.19 2786
6220.93 2787
6221.68 2745
6222.42 2795
6223.17 2883
6223.91 2883
6224.65 2786
6225.40 2739
6226.14 2635
6226.89 2550
6227.63 2432
6228.38 2262
6229.12 2140
6229.87 2035
6230.61 1963
6231.36 2009
6232.10 1958
6232.85 1912
6233.59 1915
6234.34 1996
6235.08 1957
6235.83 1952
6236.57 1957
6237.32 1999
6238.06 2117
6238.81 2107
6239.56 2151
6240.30 2164
6241.05 2159
6241.79 2211
6242.54 2303
6243.28 2371
6244.03 2430
6244.77 2464
6245.52 2541
6246.27 2660
6247.01 2778
6247.76 2780
6248.50 2832
6249.25 2776
6250.00 2712
6250.74 2663
6251.49 2622
6252.23 2552
6252.98 2509
6253.73 2485
6254.47 2405
6255.22 2454
6255.97 2389
6256.71 2395
6257.46 2431
6258.21 2409
6258.95 2398
6259.70 2436
6260.45 2375
6261.19 2373
6261.94 2344
6262.69 2270
6263.43 2236
6264.18 2197
6264.93 2225
6265.67 2214
6266.42 2155
6267.17 2224
6267.92 2195
6268.66 2259
6269.41 2260
6270.16 2364
6270.90 2383
6271.65 2433
6272.40 2385
6273.15 2439
6273.89 2621
6274.64 2695
6275.39 2719
6276.14 2786
6276.89 2757
6277.63 2787
6278.38 2749
6279.13 2640
6279.88 2531
6280.62 2441
6281.37 2314
6282.12 2189
6282.87 2142
6283.62 2089
6284.36 2040
6285.11 2052
6285.86 2194
6286.61 2141
6287.36 2152
6288.11 2201
6288.85 2216
6289.60 2385
6290.35 2450
6291.10 2366
6291.85 2274
6292.60 2270
6293.35 2100
6294.09 2046
6294.84 1990
6295.59 1899
6296.34 1803
6297.09 1865
6297.84 1824
6298.59 1838
6299.34 1818
6300.09 1833
6300.83 1819
6301.58 1832
6302.33 1849
6303.08 1919
6303.83 1866
6304.58 1872
6305.33 1815
6306.08 1805
6306.83 1867
6307.58 1798
6308.33 1799
6309.08 1814
6309.83 1769
6310.58 1817
6311.33 1885
6312.08 1863
6312.83 1848
6313.58 1903
6314.33 1966
6315.08 1964
6315.83 1952
6316.58 1967
6317.33 1944
6318.08 1970
6318.83 1892
6319.58 1899
6320.33 1884
6321.08 1779
6321.83 1702
6322.58 1665
6323.33 1640
6324.08 1556
6324.83 1585
6325.58 1520
6326.33 1543
6327.08 1549
6327.83 1606
6328.58 1576
6329.33 1544
6330.08 1516
6330.84 1486
6331.59 1473
6332.34 1451
6333.09 1415
6333.84 1440
6334.59 1439
6335.34 1447
6336.09 1452
6336.84 1512
6337.60 1534
6338.35 1450
6339.10 1477
6339.85 1458
6340.60 1388
6341.35 1470
6342.10 1388
6342.86 1414
6343.61 1413
6344.36 1455
6345.11 1410
6345.86 1355
6346.61 1457
6347.37 1396
6348.12 1406
6348.87 1479
6349.62 1464
6350.37 1543
6351.13 1481
6351.88 1547
6352.63 1637
6353.38 1612
6354.14 1590
6354.89 1588
6355.64 1584
6356.39 1578
6357.14 1508
6357.90 1524
6358.65 1489
6359.40 1472
6360.16 1457
6360.91 1359
6361.66 1365
6362.41 1473
6363.17 1509
6363.92 1410
6364.67 1361
6365.42 1409
6366.18 1463
6366.93 1451
6367.68 1438
6368.44 1448
6369.19 1376
6369.94 1391
6370.70 1388
6371.45 1346
6372.20 1379
6372.96 1380
6373.71 1390
6374.46 1372
6375.22 1327
6375.97 1330
6376.72 1346
6377.48 1368
6378.23 1381
6378.99 1400
6379.74 1469
6380.49 1436
6381.25 1398
6382.00 1377
6382.75 1396
6383.51 1391
6384.26 1360
6385.02 1316
6385.77 1287
6386.53 1293
6387.28 1278
6388.03 1208
6388.79 1308
6389.54 1267
6390.30 1276
6391.05 1286
6391.81 1291
6392.56 1296
6393.31 1292
6394.07 1311
6394.82 1323
6395.58 1332
6396.33 1325
6397.09 1316
6397.84 1276
6398.60 1260
6399.35 1258
6400.11 1232
6400.86 1212
6401.62 1268
6402.37 1260
6403.13 1308
6403.88 1303
6404.64 1263
6405.39 1304
6406.15 1304
6406.90 1337
6407.66 1281
6408.42 1279
6409.17 1322
6409.93 1346
6410.68 1312
6411.44 1366
6412.19 1243
6412.95 1298
6413.71 1366
6414.46 1334
6415.22 1327
6415.97 1372
6416.73 1376
6417.48 1327
6418.24 1301
6419.00 1308
6419.75 1300
6420.51 1331
6421.27 1380
6422.02 1400
6422.78 1330
6423.53 1400
6424.29 1342
6425.05 1383
6425.80 1337
6426.56 1320
6427.32 1363
6428.07 1386
6428.83 1356
6429.59 1326
6430.34 1342
6431.10 1364
6431.86 1423
6432.61 1421
6433.37 1398
6434.13 1427
6434.89 1503
6435.64 1478
6436.40 1425
6437.16 1455
6437.91 1447
6438.67 1502
6439.43 1514
6440.19 1572
6440.94 1538
6441.70 1483
6442.46 1516
6443.22 1551
6443.97 1573
6444.73 1526
6445.49 1507
6446.25 1481
6447.00 1417
6447.76 1445
6448.52 1446
6449.28 1448
6450.04 1461
6450.79 1490
6451.55 1518
6452.31 1477
6453.07 1529
6453.83 1519
6454.58 1525
6455.34 1514
6456.10 1550
6456.86 1530
6457.62 1542
6458.38 1526
6459.13 1574
6459.89 1541
6460.65 1578
6461.41 1634
6462.17 1621
6462.93 1616
6463.69 1625
6464.44 1592
6465.20 1610
6465.96 1672
6466.72 1696
6467.48 1717
6468.24 1623
6469.00 1727
6469.76 1777
6470.52 1739
6471.28 1772
6472.03 1791
6472.79 1780
6473.55 1807
6474.31 1777
6475.07 1885
6475.83 1886
6476.59 1790
6477.35 1898
6478.11 1910
6478.87 1852
6479.63 1895
6480.39 1926
6481.15 1921
6481.91 1956
6482.67 1982
6483.43 2138
6484.19 2053
6484.95 2032
6485.71 2119
6486.47 2160
6487.23 2153
6487.99 2151
6488.75 2201
6489.51 2207
6490.27 2342
6491.03 2378
6491.79 2356
6492.55 2402
6493.31 2538
6494.07 2576
6494.83 2622
6495.59 2643
6496.35 2687
6497.11 2602
6497.87 2580
6498.64 2648
6499.40 2612
6500.16 2614
6500.92 2677
6501.68 2653
6502.44 2745
6503.20 2701
6503.96 2676
6504.72 2728
6505.48 2862
6506.25 3013
6507.01 3057
6507.77 3157
6508.53 3351
6509.29 3698
6510.05 3873
6510.81 4201
6511.57 4483
6512.34 4647
6513.10 4621
6513.86 4673
6514.62 4480
6515.38 4186
6516.15 3977
6516.91 3873
6517.67 3769
6518.43 3654
6519.19 3552
6519.95 3435
6520.72 3544
6521.48 3620
6522.24 3743
6523.00 3867
6523.77 4179
6524.53 4540
6525.29 4809
6526.05 5113
6526.81 5402
6527.58 5653
6528.34 5586
6529.10 5533
6529.86 5241
6530.63 5074
6531.39 5064
6532.15 5333
6532.92 5691
6533.68 6500
6534.44 7251
6535.20 8067
6535.97 8562
6536.73 8748
6537.49 8560
6538.26 8111
6539.02 7355
6539.78 6382
6540.55 5594
6541.31 4924
6542.07 4314
6542.84 3714
6543.60 3339
6544.36 3160
6545.13 2943
6545.89 2823
6546.65 2707
6547.42 2663
6548.18 2566
6548.94 2661
6549.71 2737
6550.47 2707
6551.24 2645
6552.00 2660
6552.76 2686
6553.53 2584
6554.29 2609
6555.06 2655
6555.82 2572
6556.58 2559
6557.35 2530
6558.11 2533
6558.88 2552
6559.64 2647
6560.41 2659
6561.17 2821
6561.93 2853
6562.70 2921
6563.46 2906
6564.23 2972
6564.99 2983
6565.76 2991
6566.52 2939
6567.29 2890
6568.05 2945
6568.82 2925
6569.58 3078
6570.35 3085
6571.11 3125
6571.88 3192
6572.64 3292
6573.41 3354
6574.17 3490
6574.94 3508
6575.70 3438
6576.47 3418
6577.23 3433
6578.00 3357
6578.76 3246
6579.53 3208
6580.29 3234
6581.06 3189
6581.83 3133
6582.59 3026
6583.36 3105
6584.12 3180
6584.89 3196
6585.65 3215
6586.42 3211
6587.19 3391
6587.95 3314
6588.72 3398
6589.48 3617
6590.25 3821
6591.02 4331
6591.78 4484
6592.55 4885
6593.32 5075
6594.08 5304
6594.85 5455
6595.61 5439
6596.38 5199
6597.15 5007
6597.91 4692
6598.68 4458
6599.45 4209
6600.21 3818
6600.98 3676
6601.75 3525
6602.51 3351
6603.28 3298
6604.05 3138
6604.82 3037
6605.58 2964
6606.35 2930
6607.12 2936
6607.88 2969
6608.65 3015
6609.42 3044
6610.19 3085
6610.95 2997
6611.72 2942
6612.49 3043
6613.25 2894
6614.02 2873
6614.79 2944
6615.56 2900
6616.32 2900
6617.09 2864
6617.86 2987
6618.63 3022
6619.40 2917
6620.16 3005
6620.93 2953
6621.70 2953
6622.47 2924
6623.24 2933
6624.00 2823
6624.77 2837
6625.54 2884
6626.31 2845
6627.08 2877
6627.84 3002
6628.61 3064
6629.38 3291
6630.15 3648
6630.92 4111
6631.69 4643
6632.46 5165
6633.22 5815
6633.99 6402
6634.76 6572
6635.53 6533
6636.30 6142
6637.07 5819
6637.84 5127
6638.61 4633
6639.37 4143
6640.14 3634
6640.91 3199
6641.68 2848
6642.45 2610
6643.22 2572
6643.99 2534
6644.76 2351
6645.53 2377
6646.30 2336
6647.07 2301
6647.84 2330
6648.61 2307
6649.37 2308
6650.14 2254
6650.91 2261
6651.68 2304
6652.45 2208
6653.22 2199
6653.99 2207
6654.76 2187
6655.53 2104
6656.30 2124
6657.07 2156
6657.84 2111
6658.61 2039
6659.38 2048
6660.15 2032
6660.92 2032
6661.69 2131
6662.46 2136
6663.23 2059
6664.00 2032
6664.77 2089
6665.55 2072
6666.32 1999
6667.09 1981
6667.86 2025
6668.63 2120
6669.40 2171
6670.17 2212
6670.94 2252
6671.71 2324
6672.48 2286
6673.25 2346
6674.02 2258
6674.79 2234
6675.57 2168
6676.34 2170
6677.11 2180
6677.88 2172
6678.65 2110
6679.42 2079
6680.19 2078
6680.96 2108
6681.74 2160
6682.51 2217
6683.28 2305
6684.05 2309
6684.82 2409
6685.59 2513
6686.37 2483
6687.14 2409
6687.91 2393
6688.68 2304
6689.45 2255
6690.22 2185
6691.00 2076
6691.77 2001
6692.54 1971
6693.31 1957
6694.08 1949
6694.86 1905
6695.63 1847
6696.40 1923
6697.17 1921
6697.95 1833
6698.72 1805
6699.49 1885
6700.26 1862
6701.04 1837
6701.81 1844
6702.58 1893
6703.35 1807
6704.13 1813
6704.90 1847
6705.67 1816
6706.44 1792
6707.22 1755
6707.99 1749
6708.76 1716
6709.54 1782
6710.31 1745
6711.08 1726
6711.86 1713
6712.63 1759
6713.40 1751
6714.17 1695
6714.95 1639
6715.72 1680
6716.50 1577
6717.27 1580
6718.04 1573
6718.82 1524
6719.59 1576
6720.36 1594
6721.14 1605
6721.91 1571
6722.68 1634
6723.46 1595
6724.23 1531
6725.01 1519
6725.78 1514
6726.55 1508
6727.33 1535
6728.10 1479
6728.88 1478
6729.65 1494
6730.42 1551
6731.20 1453
6731.97 1497
6732.75 1542
6733.52 1501
6734.30 1479
6735.07 1510
6735.84 1475
6736.62 1490
6737.39 1519
6738.17 1562
6738.94 1563
6739.72 1514
6740.49 1513
6741.27 1518
6742.04 1509
6742.82 1530
6743.59 1492
6744.37 1535
6745.14 1497
6745.92 1567
6746.69 1567
6747.47 1540
6748.24 1577
6749.02 1695
6749.79 1693
6750.57 1709
6751.34 1687
6752.12 1709
6752.90 1686
6753.67 1680
6754.45 1647
6755.22 1532
6756.00 1575
6756.77 1497
6757.55 1521
6758.33 1448
6759.10 1462
6759.88 1451
6760.65 1420
6761.43 1402
6762.20 1420
6762.98 1428
6763.76 1425
6764.53 1494
6765.31 1426
6766.09 1422
6766.86 1377
6767.64 1400
6768.41 1437
6769.19 1438
6769.97 1388
6770.74 1384
6771.52 1327
6772.30 1398
6773.07 1419
6773.85 1412
6774.63 1445
6775.40 1428
6776.18 1485
6776.96 1416
6777.74 1439
6778.51 1463
6779.29 1489
6780.07 1488
6780.84 1424
6781.62 1399
6782.40 1415
6783.17 1439
6783.95 1422
6784.73 1480
6785.51 1482
6786.28 1439
6787.06 1381
6787.84 1418
6788.62 1406
6789.39 1350
6790.17 1265
6790.95 1296
6791.73 1314
6792.51 1302
6793.28 1341
6794.06 1322
6794.84 1318
6795.62 1377
6796.39 1340
6797.17 1286
6797.95 1357
6798.73 1319
6799.51 1355
6800.29 1364
6801.06 1351
6801.84 1403
6802.62 1472
6803.40 1409
6804.18 1456
6804.96 1363
6805.73 1373
6806.51 1352
6807.29 1303
6808.07 1303
6808.85 1330
6809.63 1328
6810.41 1308
6811.18 1297
6811.96 1359
6812.74 1347
6813.52 1253
6814.30 1305
6815.08 1368
6815.86 1346
6816.64 1386
6817.42 1480
6818.20 1422
6818.98 1429
6819.76 1409
6820.53 1458
6821.31 1410
6822.09 1391
6822.87 1435
6823.65 1403
6824.43 1408
6825.21 1325
6825.99 1378
6826.77 1413
6827.55 1502
6828.33 1418
6829.11 1373
6829.89 1352
6830.67 1369
6831.45 1376
6832.23 1345
6833.01 1408
6833.79 1391
6834.57 1373
6835.35 1370
6836.13 1363
6836.91 1339
6837.69 1367
6838.47 1375
6839.25 1334
6840.03 1330
6840.81 1375
6841.59 1311
6842.37 1326
6843.16 1311
6843.94 1366
6844.72 1388
6845.50 1476
6846.28 1544
6847.06 1689
6847.84 1917
6848.62 2205
6849.40 2482
6850.18 2755
6850.96 2884
6851.75 2777
6852.53 2692
6853.31 2496
6854.09 2292
6854.87 2122
6855.65 2033
6856.43 1899
6857.22 1850
6858.00 1800
6858.78 1751
6859.56 1710
6860.34 1695
6861.12 1593
6861.90 1564
6862.69 1478
6863.47 1466
6864.25 1576
6865.03 1472
6865.81 1503
6866.60 1510
6867.38 1455
6868.16 1408
6868.94 1444
6869.72 1429
6870.51 1443
6871.29 1384
6872.07 1406
6872.85 1416
6873.64 1372
6874.42 1386
6875.20 1327
6875.98 1381
6876.77 1314
6877.55 1378
6878.33 1390
6879.11 1455
6879.90 1416
6880.68 1375
6881.46 1338
6882.25 1405
6883.03 1409
6883.81 1409
6884.59 1431
6885.38 1515
6886.16 1572
6886.94 1615
6887.73 1570
6888.51 1611
6889.29 1560
6890.08 1559
6890.86 1505
6891.64 1516
6892.43 1546
6893.21 1549
6893.99 1534
6894.78 1532
6895.56 1497
6896.35 1541
6897.13 1562
6897.91 1547
6898.70 1559
6899.48 1536
6900.26 1593
6901.05 1684
6901.83 1667
6902.62 1659
6903.40 1603
6904.18 1614
6904.97 1598
6905.75 1565
6906.54 1551
6907.32 1511
6908.11 1536
6908.89 1463
6909.67 1455
6910.46 1521
6911.24 1492
6912.03 1514
6912.81 1517
6913.60 1532
6914.38 1522
6915.17 1463
6915.95 1479
6916.74 1466
6917.52 1554
6918.31 1586
6919.09 1551
6919.88 1557
6920.66 1587
6921.45 1555
6922.23 1591
6923.02 1516
6923.80 1631
6924.59 1582
6925.37 1570
6926.16 1514
6926.94 1552
6927.73 1650
6928.51 1611
6929.30 1539
6930.09 1635
6930.87 1566
6931.66 1572
6932.44 1581
6933.23 1627
6934.01 1631
6934.80 1702
6935.59 1738
6936.37 1665
6937.16 1735
6937.94 1766
6938.73 1842
6939.52 1855
6940.30 1881
6941.09 1852
6941.88 1981
6942.66 1935
6943.45 2036
6944.23 2089
6945.02 1976
6945.81 2087
6946.59 2143
6947.38 2114
6948.17 2132
6948.95 2127
6949.74 2083
6950.53 2052
6951.31 2049
6952.10 2046
6952.89 2027
6953.67 2115
6954.46 2132
6955.25 2232
6956.04 2233
6956.82 2307
6957.61 2419
6958.40 2328
6959.18 2223
6959.97 2342
6960.76 2411
6961.55 2284
6962.33 2296
6963.12 2300
6963.91 2358
6964.70 2325
6965.48 2324
6966.27 2421
6967.06 2552
6967.85 2558
6968.63 2627
6969.42 2607
6970.21 2631
6971.00 2707
6971.79 2702
6972.57 2761
6973.36 2723
6974.15 2701
6974.94 2823
6975.73 2949
6976.52 3031
6977.30 3225
6978.09 3292
6978.88 3382
6979.67 3586
6980.46 3944
6981.25 4198
6982.03 4873
6982.82 5487
6983.61 6142
6984.40 6733
6985.19 7219
6985.98 7342
6986.77 7200
6987.55 6776
6988.34 6194
6989.13 5633
6989.92 4884
6990.71 4374
6991.50 3818
6992.29 3484
6993.08 3279
6993.87 3347
6994.66 3395
6995.45 3725
6996.24 4192
6997.02 4772
6997.81 5416
6998.60 6001
6999.39 6446
7000.18 6528
7000.97 6332
7001.76 5801
7002.55 5253
7003.34 4659
7004.13 4001
7004.92 3420
7005.71 3078
7006.50 2735
7007.29 2594
7008.08 2289
7008.87 2189
7009.66 2103
7010.45 2076
7011.24 2086
7012.03 2089
7012.82 2041
7013.61 2074
7014.40 2073
7015.19 2051
7015.98 2078
7016.77 1986
7017.56 1947
7018.35 1923
7019.15 1903
7019.94 1878
7020.73 1868
7021.52 1869
7022.31 1909
7023.10 1970
7023.89 2060
7024.68 2084
7025.47 2063
7026.26 2006
7027.05 1972
7027.85 1964
7028.64 1973
7029.43 1832
7030.22 1811
7031.01 1840
7031.80 1766
7032.59 1783
7033.38 1808
7034.18 1768
7034.97 1813
7035.76 1882
7036.55 1884
7037.34 1967
7038.13 1992
7038.93 2045
7039.72 2084
7040.51 2083
7041.30 1976
7042.09 1993
7042.89 1994
7043.68 1901
7044.47 1890
7045.26 1916
7046.05 1869
7046.85 1949
7047.64 1943
7048.43 2027
7049.22 2157
7050.01 2178
7050.81 2127
7051.60 2018
7052.39 1964
7053.18 1967
7053.98 1856
7054.77 1763
7055.56 1802
7056.36 1844
7057.15 1840
7057.94 1771
7058.73 1728
7059.53 1777
7060.32 1762
7061.11 1764
7061.91 1707
7062.70 1750
7063.49 1749
7064.29 1767
7065.08 1749
7065.87 1777
7066.66 1669
7067.46 1643
7068.25 1697
7069.04 1699
7069.84 1647
7070.63 1643
7071.43 1628
7072.22 1665
7073.01 1640
7073.81 1621
7074.60 1628
7075.39 1658
7076.19 1578
7076.98 1622
7077.78 1593
7078.57 1580
7079.36 1596
7080.16 1531
7080.95 1525
7081.75 1523
7082.54 1548
7083.33 1504
7084.13 1545
7084.92 1515
7085.72 1542
7086.51 1594
7087.31 1598
7088.10 1659
7088.90 1744
7089.69 1860
7090.48 1917
7091.28 1979
7092.07 2013
7092.87 1963
7093.66 1902
7094.46 1880
7095.25 1717
7096.05 1649
7096.84 1623
7097.64 1563
7098.43 1505
7099.23 1439
7100.02 1402
7100.82 1536
7101.61 1548
7102.41 1532
7103.20 1534
7104.00 1516
7104.80 1430
7105.59 1418
7106.39 1426
7107.18 1383
7107.98 1363
7108.77 1265
7109.57 1280
7110.36 1264
7111.16 1298
7111.96 1307
7112.75 1298
7113.55 1218
7114.34 1264
7115.14 1270
7115.94 1238
7116.73 1302
7117.53 1313
7118.32 1301
7119.12 1344
7119.92 1282
7120.71 1226
7121.51 1243
7122.31 1165
7123.10 1194
7123.90 1129
7124.70 1201
7125.49 1235
7126.29 1280
7127.09 1235
7127.88 1223
7128.68 1244
7129.48 1253
7130.27 1221
7131.07 1237
7131.87 1251
7132.66 1296
7133.46 1305
7134.26 1258
7135.06 1256
7135.85 1214
7136.65 1257
7137.45 1269
7138.24 1225
7139.04 1215
7139.84 1301
7140.64 1251
7141.43 1241
7142.23 1265
7143.03 1243
7143.83 1198
7144.62 1256
7145.42 1280
7146.22 1257
7147.02 1278
7147.82 1261
7148.61 1238
7149.41 1206
7150.21 1190
7151.01 1154
7151.81 1248
7152.60 1223
7153.40 1233
7154.20 1245
7155.00 1180
7155.80 1191
7156.59 1244
7157.39 1272
7158.19 1195
7158.99 1149
7159.79 1160
7160.59 1226
7161.39 1175
7162.18 1150
7162.98 1131
7163.78 1189
7164.58 1175
7165.38 1157
7166.18 1158
7166.98 1174
7167.78 1164
7168.57 1164
7169.37 1192
7170.17 1168
7170.97 1167
7171.77 1125
7172.57 1144
7173.37 1113
7174.17 1115
7174.97 1090
7175.77 1091
7176.57 1066
7177.37 1101
7178.17 1081
7178.97 1167
7179.77 1182
7180.56 1162
7181.36 1182
7182.16 1192
7182.96 1212
7183.76 1208
7184.56 1183
7185.36 1142
7186.16 1194
7186.96 1096
7187.76 1126
7188.56 1075
7189.36 1032
7190.16 1057
7190.96 1089
7191.76 1013
7192.57 1028
7193.37 1069
7194.17 1021
7194.97 1011
7195.77 1043
7196.57 1056
7197.37 1066
7198.17 1080
7198.97 1120
7199.77 1097
7200.57 1026
7201.37 1084
7202.17 1087
7202.97 1082
7203.77 1038
7204.58 1081
7205.38 1060
7206.18 1027
7206.98 1027
7207.78 1069
7208.58 1071
7209.38 1010
7210.18 1041
7210.99 1079
7211.79 1087
7212.59 1007
7213.39 1004
7214.19 1055
7214.99 1068
7215.79 1072
7216.60 1053
7217.40 1091
7218.20 1075
7219.00 1091
7219.80 1081
7220.60 1079
7221.41 1086
7222.21 1046
7223.01 1068
7223.81 1081
7224.62 1063
7225.42 1088
7226.22 1080
7227.02 1086
7227.82 1105
7228.63 1131
7229.43 1098
7230.23 1150
7231.03 1090
7231.84 1120
7232.64 1114
7233.44 1113
7234.24 1133
7235.05 1111
7235.85 1159
7236.65 1149
7237.45 1139
7238.26 1168
7239.06 1195
7239.86 1187
7240.67 1163
7241.47 1147
7242.27 1247
7243.08 1219
7243.88 1225
7244.68 1258
7245.49 1250
7246.29 1190
7247.09 1265
7247.90 1260
7248.70 1230
7249.50 1243
7250.31 1293
7251.11 1330
7251.91 1280
7252.72 1293
7253.52 1282
7254.32 1318
7255.13 1268
7255.93 1364
7256.74 1350
7257.54 1428
7258.34 1422
7259.15 1376
7259.95 1499
7260.76 1465
7261.56 1481
7262.36 1454
7263.17 1502
7263.97 1540
7264.78 1576
7265.58 1543
7266.39 1503
7267.19 1542
7268.00 1547
7268.80 1608
7269.60 1591
7270.41 1596
7271.21 1558
7272.02 1632
7272.82 1671
7273.63 1672
7274.43 1712
7275.24 1704
7276.04 1670
7276.85 1714
7277.65 1736
7278.46 1868
7279.26 1895
7280.07 2037
7280.87 2385
7281.68 2685
7282.48 2958
7283.29 3109
7284.09 3241
7284.90 3455
7285.71 3331
7286.51 3065
7287.32 2866
7288.12 2714
7288.93 2579
7289.73 2302
7290.54 2137
7291.35 2033
7292.15 1954
7292.96 1896
7293.76 1947
7294.57 1918
7295.38 1907
7296.18 1918
7296.99 1910
7297.79 1901
7298.60 1876
7299.41 1947
7300.21 1984
7301.02 2029
7301.82 1992
7302.63 2059
7303.44 2136
7304.24 2187
7305.05 2171
7305.86 2176
7306.66 2266
7307.47 2406
7308.28 2583
7309.08 2662
7309.89 2816
7310.70 2823
7311.50 2774
7312.31 2750
7313.12 2735
7313.93 2641
7314.73 2689
7315.54 2768
7316.35 2944
7317.15 3058
7317.96 3247
7318.77 3537
7319.58 3852
7320.38 4017
7321.19 4003
7322.00 3965
7322.81 3841
7323.61 3600
7324.42 3364
7325.23 3098
7326.04 2871
7326.84 2710
7327.65 2590
7328.46 2551
7329.27 2400
7330.08 2503
7330.88 2670
7331.69 2734
7332.50 3046
7333.31 3304
7334.12 3464
7334.92 3649
7335.73 3671
7336.54 3593
7337.35 3459
7338.16 3152
7338.97 2908
7339.78 2627
7340.58 2436
7341.39 2258
7342.20 2210
7343.01 2141
7343.82 2100
7344.63 2040
7345.44 2077
7346.24 2048
7347.05 2094
7347.86 2093
7348.67 2095
7349.48 2048
7350.29 2087
7351.10 2049
7351.91 2006
7352.72 1880
7353.53 1927
7354.34 1932
7355.14 1906
7355.95 1855
7356.76 1850
7357.57 1890
7358.38 1940
7359.19 2060
7360.00 2081
7360.81 2031
7361.62 2105
7362.43 2038
7363.24 2113
7364.05 2049
7364.86 2077
7365.67 2007
7366.48 2036
7367.29 2035
7368.10 2064
7368.91 2011
7369.72 2013
7370.53 2017
7371.34 2023
7372.15 2004
7372.96 2099
7373.77 2120
7374.58 2068
7375.39 2130
7376.20 2216
7377.01 2381
7377.82 2546
7378.63 2650
7379.44 2772
7380.26 2892
7381.07 3012
7381.88 2983
7382.69 2859
7383.50 2765
7384.31 2616
7385.12 2458
7385.93 2345
7386.74 2206
7387.55 2062
7388.36 1999
7389.18 1979
7389.99 1928
7390.80 1909
7391.61 1825
7392.42 1865
7393.23 1893
7394.04 1813
7394.86 1861
7395.67 1900
7396.48 1981
7397.29 2047
7398.10 2161
7398.91 2289
7399.73 2412
7400.54 2417
7401.35 2484
7402.16 2441
7402.97 2363
7403.79 2376
7404.60 2289
7405.41 2208
7406.22 2044
7407.03 2039
7407.85 2031
7408.66 1929
7409.47 1854
7410.28 1876
7411.10 1731
7411.91 1709
7412.72 1600
7413.53 1623
7414.35 1504
7415.16 1440
7415.97 1420
7416.78 1487
7417.60 1508
7418.41 1398
7419.22 1407
7420.03 1389
7420.85 1369
7421.66 1315
7422.47 1324
7423.29 1276
7424.10 1294
7424.91 1337
7425.73 1297
7426.54 1256
7427.35 1293
7428.17 1289
7428.98 1301
7429.79 1279
7430.61 1252
7431.42 1275
7432.23 1290
7433.05 1268
7433.86 1247
7434.67 1292
7435.49 1281
7436.30 1320
7437.12 1302
7437.93 1301
7438.74 1330
7439.56 1302
7440.37 1342
7441.18 1373
7442.00 1322
7442.81 1288
7443.63 1323
7444.44 1292
7445.26 1355
7446.07 1319
7446.88 1322
7447.70 1357
7448.51 1320
7449.33 1224
7450.14 1233
7450.96 1256
7451.77 1249
7452.59 1194
7453.40 1191
7454.22 1199
7455.03 1224
7455.85 1235
7456.66 1265
7457.47 1203
7458.29 1209
7459.10 1210
7459.92 1299
7460.74 1251
7461.55 1256
7462.37 1262
7463.18 1237
7464.00 1224
7464.81 1270
7465.63 1240
7466.44 1253
7467.26 1231
7468.07 1290
7468.89 1280
7469.70 1308
7470.52 1268
7471.34 1298
7472.15 1242
7472.97 1191
7473.78 1167
7474.60 1222
7475.41 1186
7476.23 1173
7477.05 1202
7477.86 1084
7478.68 1128
7479.49 1114
7480.31 1157
7481.13 1138
7481.94 1167
7482.76 1195
7483.58 1161
7484.39 1099
7485.21 1080
7486.03 1111
7486.84 1103
7487.66 1129
7488.48 1091
7489.29 1080
7490.11 1103
7490.93 1109
7491.74 1121
7492.56 1102
7493.38 1091
7494.19 1092
7495.01 1092
7495.83 1100
7496.64 1049
7497.46 1083
7498.28 1070
7499.10 1070
7499.91 1046
7500.73 1035
7501.55 1064
7502.36 1049
7503.18 1089
7504.00 1045
7504.82 1054
7505.63 1032
7506.45 1095
7507.27 1039
7508.09 1033
7508.90 1061
7509.72 1061
7510.54 1029
7511.36 1040
7512.18 1034
7512.99 1062
7513.81 1017
7514.63 1014
7515.45 1076
7516.27 1038
7517.08 1057
7517.90 1017
7518.72 995
7519.54 1001
7520.36 1039
7521.18 1020
7521.99 1049
7522.81 1092
7523.63 1084
7524.45 1017
7525.27 1049
7526.09 1005
7526.91 1011
7527.72 1007
7528.54 1029
7529.36 996
7530.18 963
7531.00 1004
7531.82 988
7532.64 1015
7533.46 1019
7534.28 1052
7535.10 1042
7535.91 1040
7536.73 1026
7537.55 1001
7538.37 1070
7539.19 1064
7540.01 1071
7540.83 1079
7541.65 1101
7542.47 1097
7543.29 1085
7544.11 1064
7544.93 1058
7545.75 1109
7546.57 1073
7547.39 1044
7548.21 1090
7549.03 1062
7549.85 1086
7550.67 1078
7551.49 1062
7552.31 1115
7553.13 1115
7553.95 1098
7554.77 1076
7555.59 1108
7556.41 1145
7557.23 1236
7558.05 1167
7558.87 1175
7559.69 1179
7560.51 1187
7561.33 1185
7562.15 1187
7562.97 1114
7563.79 1103
7564.61 1121
7565.44 1080
7566.26 1105
7567.08 1037
7567.90 1073
7568.72 1064
7569.54 1080
7570.36 1050
7571.18 1094
7572.00 1106
7572.82 1111
7573.65 1100
7574.47 1072
7575.29 1129
7576.11 1149
7576.93 1145
7577.75 1115
7578.57 1084
7579.40 1063
7580.22 1039
7581.04 1079
7581.86 1076
7582.68 1096
7583.50 1116
7584.33 1151
7585.15 1179
7585.97 1169
7586.79 1200
7587.61 1208
7588.44 1256
7589.26 1246
7590.08 1240
7590.90 1252
7591.72 1233
7592.55 1188
7593.37 1142
7594.19 1165
7595.01 1200
7595.84 1173
7596.66 1162
7597.48 1193
7598.30 1197
7599.13 1215
7599.95 1277
7600.77 1354
7601.59 1412
7602.42 1476
7603.24 1531
7604.06 1581
7604.89 1602
7605.71 1541
7606.53 1490
7607.36 1458
7608.18 1435
7609.00 1355
7609.82 1322
7610.65 1297
7611.47 1289
7612.29 1207
7613.12 1223
7613.94 1273
7614.77 1236
7615.59 1287
7616.41 1282
7617.24 1255
7618.06 1222
7618.88 1254
7619.71 1264
7620.53 1270
7621.35 1215
7622.18 1236
7623.00 1188
7623.83 1241
7624.65 1201
7625.47 1254
7626.30 1300
7627.12 1353
7627.95 1408
7628.77 1545
7629.60 1638
7630.42 1719
7631.24 1882
7632.07 1799
7632.89 1719
7633.72 1645
7634.54 1536
7635.37 1443
7636.19 1344
7637.02 1243
7637.84 1207
7638.67 1143
7639.49 1131
7640.31 1048
7641.14 1059
7641.96 1022
7642.79 1058
7643.61 1067
7644.44 992
7645.26 1036
7646.09 1017
7646.92 1028
7647.74 1025
7648.57 1011
7649.39 994
7650.22 1029
7651.04 983
7651.87 961
7652.69 940
7653.52 938
7654.34 910
7655.17 941
7656.00 990
7656.82 968
7657.65 980
7658.47 972
7659.30 915
7660.12 976
7660.95 944
7661.78 966
7662.60 998
7663.43 957
7664.25 936
7665.08 950
7665.91 976
7666.73 941
7667.56 1023
7668.39 980
7669.21 961
7670.04 950
7670.87 914
7671.69 959
7672.52 994
7673.35 964
7674.17 955
7675.00 945
7675.83 938
7676.65 931
7677.48 975
7678.31 982
7679.13 929
7679.96 948
7680.79 946
7681.61 951
7682.44 977
7683.27 944
7684.10 946
7684.92 950
7685.75 968
7686.58 982
7687.40 974
7688.23 975
7689.06 980
7689.89 964
7690.71 963
7691.54 953
7692.37 952
7693.20 978
7694.03 949
7694.85 981
7695.68 1012
7696.51 1015
7697.34 1033
7698.16 987
7698.99 941
7699.82 1002
7700.65 1022
7701.48 1003
7702.31 1033
7703.13 1031
7703.96 991
7704.79 971
7705.62 984
7706.45 1008
7707.28 978
7708.10 969
7708.93 975
7709.76 1018
7710.59 992
7711.42 1023
7712.25 997
7713.08 1003
7713.90 1058
7714.73 1055
7715.56 1030
7716.39 1023
7717.22 1023
7718.05 1039
7718.88 1060
7719.71 1027
7720.54 1004
7721.37 1005
7722.20 955
7723.02 936
7723.85 941
7724.68 988
7725.51 1001
7726.34 970
7727.17 998
7728.00 998
7728.83 996
7729.66 993
7730.49 1075
7731.32 1061
7732.15 1015
7732.98 1007
7733.81 1006
7734.64 1011
7735.47 986
7736.30 966
7737.13 1013
7737.96 1045
7738.79 1011
7739.62 1012
7740.45 972
7741.28 1041
7742.11 1121
7742.94 1225
7743.77 1353
7744.60 1545
7745.43 1826
7746.26 2061
7747.09 2184
7747.92 2143
7748.75 2099
7749.59 1995
7750.42 1790
7751.25 1611
7752.08 1504
7752.91 1332
7753.74 1171
7754.57 1116
7755.40 1087
7756.23 1051
7757.06 964
7757.90 959
7758.73 1003
7759.56 1026
7760.39 969
7761.22 1018
7762.05 1050
7762.88 1035
7763.71 993
7764.55 989
7765.38 979
7766.21 921
7767.04 941
7767.87 860
7768.70 878
7769.54 831
7770.37 852
7771.20 853
7772.03 834
7772.86 868
7773.70 843
7774.53 873
7775.36 852
7776.19 917
7777.02 905
7777.86 945
7778.69 915
7779.52 886
7780.35 890
7781.19 893
7782.02 894
7782.85 949
7783.68 948
7784.52 949
7785.35 920
7786.18 956
7787.01 974
7787.85 956
7788.68 948
7789.51 958
7790.35 936
7791.18 886
7792.01 915
7792.84 901
7793.68 958
7794.51 887
7795.34 914
7796.18 902
7797.01 980
7797.84 903
7798.68 887
7799.51 941
7800.34 959
7801.18 948
7802.01 985
7802.84 942
7803.68 902
7804.51 960
7805.35 948
7806.18 952
7807.01 925
7807.85 946
7808.68 962
7809.51 933
7810.35 967
7811.18 970
7812.02 1005
7812.85 1021
7813.68 999
7814.52 1023
7815.35 982
7816.19 1023
7817.02 1036
7817.86 1024
7818.69 980
7819.52 953
7820.36 986
7821.19 988
7822.03 964
7822.86 950
7823.70 985
7824.53 1055
7825.37 1036
7826.20 1021
7827.04 1014
7827.87 1010
7828.71 964
7829.54 949
7830.38 904
7831.21 925
7832.05 901
7832.88 915
7833.72 950
7834.55 905
7835.39 905
7836.22 890
7837.06 893
7837.89 898
7838.73 906
7839.57 883
7840.40 893
7841.24 898
7842.07 876
7842.91 887
7843.74 872
7844.58 819
7845.42 851
7846.25 807
7847.09 839
7847.92 860
7848.76 850
7849.60 827
7850.43 866
7851.27 777
7852.10 782
7852.94 820
7853.78 829
7854.61 827
7855.45 767
7856.29 819
7857.12 812
7857.96 865
7858.79 852
7859.63 857
7860.47 821
7861.30 806
7862.14 780
7862.98 776
7863.81 778
7864.65 805
7865.49 809
7866.33 804
7867.16 780
7868.00 804
7868.84 826
7869.67 792
7870.51 817
7871.35 845
7872.19 848
7873.02 831
7873.86 837
7874.70 866
7875.54 878
7876.37 877
7877.21 888
7878.05 889
7878.89 838
7879.72 875
7880.56 852
7881.40 830
7882.24 863
7883.07 821
7883.91 831
7884.75 817
7885.59 847
7886.43 812
7887.26 867
7888.10 835
7888.94 837
7889.78 845
7890.62 840
7891.45 815
7892.29 832
7893.13 791
7893.97 828
7894.81 844
7895.65 840
7896.49 864
7897.32 830
7898.16 826
7899.00 831
7899.84 812
7900.68 868
7901.52 854
7902.36 836
7903.20 875
7904.03 882
7904.87 831
7905.71 774
7906.55 805
7907.39 827
7908.23 824
7909.07 788
7909.91 839
7910.75 840
7911.59 839
7912.43 861
7913.27 943
7914.11 944
7914.94 986
7915.78 1018
7916.62 1004
7917.46 1032
7918.30 958
7919.14 999
7919.98 980
7920.82 920
7921.66 849
7922.50 838
7923.34 827
7924.18 822
7925.02 812
7925.86 799
7926.70 782
7927.54 755
7928.38 766
7929.22 720
7930.06 767
7930.90 761
7931.74 731
7932.59 770
7933.43 766
7934.27 730
7935.11 710
7935.95 706
7936.79 752
7937.63 721
7938.47 761
7939.31 756
7940.15 782
7940.99 814
7941.83 765
7942.67 783
7943.52 826
7944.36 834
7945.20 800
7946.04 835
7946.88 803
7947.72 814
7948.56 779
7949.40 771
7950.25 761
7951.09 756
7951.93 762
7952.77 756
7953.61 791
7954.45 767
7955.29 779
7956.14 791
7956.98 785
7957.82 744
7958.66 713
7959.50 760
7960.35 774
7961.19 763
7962.03 749
7962.87 757
7963.71 722
7964.56 781
7965.40 794
7966.24 868
7967.08 849
7967.93 814
7968.77 800
7969.61 825
7970.45 808
7971.29 777
7972.14 730
7972.98 762
7973.82 762
7974.67 787
7975.51 804
7976.35 756
7977.19 750
7978.04 747
7978.88 757
7979.72 687
7980.57 725
7981.41 722
7982.25 761
7983.09 754
7983.94 747
7984.78 732
7985.62 741
7986.47 741
7987.31 708
7988.15 721
7989.00 685
7989.84 725
7990.68 794
7991.53 767
7992.37 740
7993.22 688
7994.06 693
7994.90 728
7995.75 689
7996.59 691
7997.43 727
7998.28 680
7999.12 676
7999.97 675
8000.81 732
8001.65 693
8002.50 739
8003.34 756
8004.19 721
8005.03 740
8005.88 703
8006.72 720
8007.57 736
8008.41 704
8009.25 673
8010.10 706
8010.94 692
8011.79 722
8012.63 702
8013.48 693
8014.32 706
8015.17 701
8016.01 723
8016.86 679
8017.70 695
8018.55 679
8019.39 703
8020.24 682
8021.08 650
8021.93 641
8022.77 671
8023.62 659
8024.46 659
8025.31 649
8026.15 658
8027.00 683
8027.84 690
8028.69 688
8029.54 646
8030.38 642
8031.23 701
8032.07 673
8032.92 709
8033.76 717
8034.61 717
8035.46 725
8036.30 681
8037.15 679
8037.99 646
8038.84 679
8039.69 665
8040.53 652
8041.38 609
8042.22 676
8043.07 679
8043.92 658
8044.76 680
8045.61 629
8046.46 665
8047.30 660
8048.15 686
8049.00 695
8049.84 694
8050.69 681
8051.54 651
8052.38 671
8053.23 715
8054.08 673
8054.92 664
8055.77 670
8056.62 668
8057.46 631
8058.31 648
8059.16 645
8060.01 676
8060.85 700
8061.70 697
8062.55 671
8063.40 662
8064.24 684
8065.09 724
8065.94 708
8066.79 714
8067.63 685
8068.48 671
8069.33 630
8070.18 648
8071.02 672
8071.87 651
8072.72 645
8073.57 662
8074.42 665
8075.26 667
8076.11 616
8076.96 650
8077.81 635
8078.66 627
8079.50 603
8080.35 613
8081.20 642
8082.05 626
8082.90 621
8083.75 650
8084.59 670
8085.44 656
8086.29 638
8087.14 636
8087.99 624
8088.84 644
8089.69 662
8090.53 649
8091.38 672
8092.23 646
8093.08 677
8093.93 617
8094.78 681
8095.63 622
8096.48 654
8097.33 607
8098.18 599
8099.02 642
8099.87 646
8100.72 653
8101.57 619
8102.42 638
8103.27 670
8104.12 696
8104.97 659
8105.82 682
8106.67 659
8107.52 644
8108.37 646
8109.22 659
8110.07 644
8110.92 650
8111.77 630
8112.62 682
8113.47 636
8114.32 659
8115.17 699
8116.02 660
8116.87 703
8117.72 726
8118.57 679
8119.42 728
8120.27 713
8121.12 649
8121.97 649
8122.82 636
8123.67 645
8124.52 660
8125.37 658
8126.22 682
8127.07 653
8127.93 667
8128.78 636
8129.63 632
8130.48 613
8131.33 686
8132.18 609
8133.03 620
8133.88 629
8134.73 599
8135.58 649
8136.44 675
8137.29 693
8138.14 691
8138.99 668
8139.84 657
8140.69 664
8141.54 676
8142.39 672
8143.25 719
8144.10 679
8144.95 691
8145.80 621
8146.65 619
8147.50 646
8148.36 658
8149.21 660
8150.06 630
8150.91 623
8151.76 676
8152.62 664
8153.47 682
8154.32 653
8155.17 733
8156.02 660
8156.88 670
8157.73 686
8158.58 629
8159.43 639
8160.29 639
8161.14 673
8161.99 615
8162.84 625
8163.70 632
8164.55 642
8165.40 641
8166.25 646
8167.11 642
8167.96 672
8168.81 624
8169.67 650
8170.52 612
8171.37 625
8172.23 610
8173.08 647
8173.93 621
8174.78 624
8175.64 591
8176.49 618
8177.34 602
8178.20 563
8179.05 585
8179.90 597
8180.76 556
8181.61 580
8182.47 580
8183.32 558
8184.17 597
8185.03 577
8185.88 596
8186.73 572
8187.59 590
8188.44 577
8189.30 608
8190.15 568
8191.00 584
8191.86 592
8192.71 585
8193.57 599
8194.42 612
8195.27 585
8196.13 603
8196.98 608
8197.84 584
8198.69 599
8199.55 607
8200.40 599
8201.26 549
8202.11 578
8202.96 578
8203.82 629
8204.67 615
8205.53 584
8206.38 624
8207.24 620
8208.09 646
8208.95 602
8209.80 626
8210.66 626
8211.51 624
8212.37 660
8213.22 608
8214.08 634
8214.93 604
8215.79 604
8216.65 649
8217.50 664
8218.36 645
8219.21 626
8220.07 647
8220.92 664
8221.78 675
8222.63 708
8223.49 666
8224.35 642
8225.20 637
8226.06 653
8226.91 607
8227.77 622
8228.63 646
8229.48 659
8230.34 620
8231.19 595
8232.05 595
8232.91 589
8233.76 605
8234.62 600
8235.47 618
8236.33 591
8237.19 584
8238.04 648
8238.90 645
8239.76 644
8240.61 639
8241.47 587
8242.33 617
8243.18 617
8244.04 603
8244.90 576
8245.75 629
8246.61 603
8247.47 635
8248.33 634
8249.18 586
8250.04 604
8250.90 649
8251.75 639
8252.61 633
8253.47 651
8254.33 636
8255.18 638
8256.04 681
8256.90 664
8257.76 644
8258.61 637
8259.47 636
8260.33 615
8261.19 603
8262.04 579
8262.90 592
8263.76 613
8264.62 628
8265.48 658
8266.33 632
8267.19 596
8268.05 643
8268.91 634
8269.77 634
8270.62 618
8271.48 622
8272.34 628
8273.20 609
8274.06 635
8274.92 656
8275.77 647
8276.63 660
8277.49 620
8278.35 617
8279.21 667
8280.07 694
8280.93 656
8281.78 628
8282.64 648
8283.50 633
8284.36 655
8285.22 647
8286.08 670
8286.94 663
8287.80 635
8288.66 669
8289.51 652
8290.37 632
8291.23 704
8292.09 643
8292.95 628
8293.81 652
8294.67 677
8295.53 660
8296.39 654
8297.25 645
8298.11 672
8298.97 661
8299.83 683
8300.69 693
8301.55 706
8302.41 669
8303.27 646
8304.13 699
8304.99 649
8305.85 649
8306.71 663
8307.57 680
8308.43 645
8309.29 640
8310.15 667
8311.01 669
8311.87 688
8312.73 688
8313.59 664
8314.45 649
8315.31 683
8316.17 699
8317.03 692
8317.89 666
8318.75 681
8319.61 695
8320.47 710
8321.33 691
8322.20 694
8323.06 727
8323.92 671
8324.78 701
8325.64 731
8326.50 711
8327.36 757
8328.22 716
8329.08 738
8329.94 747
8330.81 690
8331.67 752
8332.53 744
8333.39 724
8334.25 695
8335.11 706
8335.97 692
8336.84 721
8337.70 729
8338.56 697
8339.42 694
8340.28 726
8341.15 727
8342.01 739
8342.87 744
8343.73 718
8344.59 769
8345.45 760
8346.32 735
8347.18 693
8348.04 712
8348.90 687
8349.77 740
8350.63 721
8351.49 772
8352.35 748
8353.22 732
8354.08 760
8354.94 759
8355.80 746
8356.67 710
8357.53 761
8358.39 759
8359.25 769
8360.12 722
8360.98 773
8361.84 771
8362.71 783
8363.57 858
8364.43 821
8365.29 814
8366.16 827
8367.02 824
8367.88 848
8368.75 863
8369.61 836
8370.47 807
8371.34 807
8372.20 838
8373.06 818
8373.93 794
8374.79 828
8375.65 837
8376.52 832
8377.38 929
8378.25 886
8379.11 854
8379.97 870
8380.84 861
8381.70 889
8382.56 948
8383.43 982
8384.29 966
8385.16 994
8386.02 950
8386.89 969
8387.75 958
8388.61 942
8389.48 946
8390.34 963
8391.21 966
8392.07 994
8392.94 980
8393.80 996
8394.67 1047
8395.53 994
8396.39 1007
8397.26 1010
8398.12 1013
8398.99 1040
8399.85 1020
8400.72 1051
8401.58 1042
8402.45 1087
8403.31 1099
8404.18 1063
8405.04 1041
8405.91 1136
8406.77 1176
8407.64 1127
8408.50 1188
8409.37 1222
8410.24 1213
8411.10 1232
8411.97 1230
8412.83 1264
8413.70 1238
8414.56 1234
8415.43 1252
8416.29 1271
8417.16 1249
8418.03 1264
8418.89 1278
8419.76 1287
8420.62 1320
8421.49 1352
8422.36 1335
8423.22 1365
8424.09 1345
8424.95 1411
8425.82 1429
8426.69 1427
8427.55 1481
8428.42 1485
8429.28 1464
8430.15 1494
8431.02 1487
8431.88 1567
8432.75 1556
8433.62 1606
8434.48 1641
8435.35 1712
8436.22 1717
8437.08 1832
8437.95 1913
8438.82 1919
8439.68 1919
8440.55 1924
8441.42 1928
8442.29 1901
8443.15 1875
8444.02 1945
8444.89 1961
8445.75 2074
8446.62 2157
8447.49 2141
8448.36 2271
8449.22 2425
8450.09 2614
8450.96 2805
8451.83 3441
8452.69 4038
8453.56 4741
8454.43 5546
8455.30 6026
8456.16 6045
8457.03 5933
8457.90 5394
8458.77 4771
8459.64 4214
8460.50 3511
8461.37 2989
8462.24 2540
8463.11 2231
8463.98 1973
8464.84 1810
8465.71 1682
8466.58 1571
8467.45 1514
8468.32 1502
8469.19 1465
8470.05 1404
8470.92 1329
8471.79 1293
8472.66 1300
8473.53 1304
8474.40 1317
8475.27 1246
8476.13 1251
8477.00 1244
8477.87 1253
8478.74 1216
8479.61 1176
8480.48 1221
8481.35 1244
8482.22 1230
8483.09 1312
8483.96 1320
8484.82 1273
8485.69 1241
8486.56 1285
8487.43 1284
8488.30 1286
8489.17 1257
8490.04 1317
8490.91 1357
8491.78 1420
8492.65 1424
8493.52 1457
8494.39 1498
8495.26 1428
8496.13 1435
8497.00 1339
8497.87 1358
8498.74 1309
8499.61 1264
8500.48 1212
8501.35 1253
8502.22 1206
8503.09 1193
8503.96 1156
8504.83 1214
8505.70 1284
8506.57 1236
8507.44 1295
8508.31 1279
8509.18 1316
8510.05 1305
8510.92 1298
8511.79 1292
8512.66 1328
8513.53 1383
8514.40 1358
8515.27 1375
8516.15 1361
8517.02 1432
8517.89 1468
8518.76 1465
8519.63 1456
8520.50 1499
8521.37 1458
8522.24 1469
8523.11 1411
8523.98 1409
8524.86 1451
8525.73 1412
8526.60 1468
8527.47 1443
8528.34 1404
8529.21 1441
8530.08 1518
8530.96 1512
8531.83 1530
8532.70 1409
8533.57 1439
8534.44 1435
8535.31 1451
8536.19 1463
8537.06 1465
8537.93 1486
8538.80 1420
8539.67 1409
8540.55 1353
8541.42 1339
8542.29 1313
8543.16 1262
8544.03 1253
8544.91 1274
8545.78 1231
8546.65 1192
8547.52 1251
8548.40 1216
8549.27 1169
8550.14 1141
8551.01 1203
8551.89 1208
8552.76 1221
8553.63 1276
8554.51 1240
8555.38 1198
8556.25 1195
8557.12 1184
8558.00 1148
8558.87 1164
8559.74 1114
8560.62 1069
8561.49 1110
8562.36 1133
8563.24 1066
8564.11 1103
8564.98 1085
8565.86 1148
8566.73 1140
8567.60 1134
8568.48 1108
8569.35 1096
8570.22 1063
8571.10 1043
8571.97 1035
8572.84 1039
8573.72 1021
8574.59 1012
8575.46 1002
8576.34 1032
8577.21 1047
8578.09 1069
8578.96 978
8579.83 1012
8580.71 983
8581.58 997
8582.46 1052
8583.33 1004
8584.21 1033
8585.08 1014
8585.95 1026
8586.83 1022
8587.70 1049
8588.58 1031
8589.45 1015
8590.33 1026
8591.20 1030
8592.08 1034
8592.95 1028
8593.83 1053
8594.70 1031
8595.58 1060
8596.45 1019
8597.33 1080
8598.20 1075
8599.08 1085
8599.95 1078
8600.83 1097
8601.70 1184
8602.58 1153
8603.45 1152
8604.33 1113
8605.20 1095
8606.08 1123
8606.95 1131
8607.83 1118
8608.70 1174
8609.58 1128
8610.45 1142
8611.33 1181
8612.21 1138
8613.08 1160
8613.96 1108
8614.83 1104
8615.71 1130
8616.59 1126
8617.46 1077
8618.34 1148
8619.21 1124
8620.09 1170
8620.97 1183
8621.84 1146
8622.72 1144
8623.59 1167
8624.47 1080
8625.35 1174
8626.22 1189
8627.10 1194
8627.98 1210
8628.85 1220
8629.73 1245
8630.61 1288
8631.48 1262
8632.36 1229
8633.24 1203
8634.11 1194
8634.99 1251
8635.87 1223
8636.74 1270
8637.62 1285
8638.50 1259
8639.37 1275
8640.25 1272
8641.13 1268
8642.01 1254
8642.88 1247
8643.76 1309
8644.64 1277
8645.52 1357
8646.39 1327
8647.27 1379
8648.15 1376
8649.03 1377
8649.90 1402
8650.78 1404
8651.66 1443
8652.54 1431
8653.41 1441
8654.29 1422
8655.17 1491
8656.05 1476
8656.93 1489
8657.80 1475
8658.68 1489
8659.56 1496
8660.44 1486
8661.32 1462
8662.19 1499
8663.07 1441
8663.95 1483
8664.83 1558
8665.71 1533
8666.59 1535
8667.46 1625
8668.34 1633
8669.22 1738
8670.10 1794
8670.98 1834
8671.86 1944
8672.74 1974
8673.62 2018
8674.49 2021
8675.37 2048
8676.25 1976
8677.13 1927
8678.01 1850
8678.89 1811
8679.77 1833
8680.65 1759
8681.53 1684
8682.41 1754
8683.29 1715
8684.16 1802
8685.04 1848
8685.92 1900
8686.80 2137
8687.68 2205
8688.56 2431
8689.44 2660
8690.32 2862
8691.20 3013
8692.08 3075
8692.96 3024
8693.84 2885
8694.72 2793
8695.60 2662
8696.48 2432
8697.36 2289
8698.24 2123
8699.12 1978
8700.00 1888
8700.88 1828
8701.76 1809
8702.64 1798
8703.52 1810
8704.40 1858
8705.28 1837
8706.16 1831
8707.04 1797
8707.92 1894
8708.80 1840
8709.69 1822
8710.57 1846
8711.45 1865
8712.33 1894
8713.21 1882
8714.09 1845
8714.97 1924
8715.85 1912
8716.73 1923
8717.61 1974
8718.49 1900
8719.38 1995
8720.26 1953
8721.14 2053
8722.02 2131
8722.90 2108
8723.78 2121
8724.66 2118
8725.54 2135
8726.43 2190
8727.31 2218
8728.19 2221
8729.07 2271
8729.95 2322
8730.83 2396
8731.72 2325
8732.60 2375
8733.48 2438
8734.36 2512
8735.24 2452
8736.13 2505
8737.01 2514
8737.89 2464
8738.77 2478
8739.65 2480
8740.54 2514
8741.42 2517
8742.30 2537
8743.18 2516
8744.07 2536
8744.95 2595
8745.83 2602
8746.71 2500
8747.60 2578
8748.48 2591
8749.36 2764
8750.24 2754
8751.13 2828
8752.01 2762
8752.89 2759
8753.77 2784
8754.66 2758
8755.54 2744
8756.42 2816
8757.31 2967
8758.19 3011
8759.07 3087
8759.96 3185
8760.84 3262
8761.72 3355
8762.61 3645
8763.49 3761
8764.37 3733
8765.26 3859
8766.14 3872
8767.02 3912
8767.91 3906
8768.79 3805
8769.67 3820
8770.56 3769
8771.44 3677
8772.32 3638
8773.21 3659
8774.09 3848
8774.98 4057
8775.86 4508
8776.74 5378
8777.63 6409
8778.51 7646
8779.40 8843
8780.28 10110
8781.17 10696
8782.05 10740
8782.93 10380
8783.82 9639
8784.70 8642
8785.59 7551
8786.47 6457
8787.36 5551
8788.24 4823
8789.13 4089
8790.01 3711
8790.89 3538
8791.78 3419
8792.66 3387
8793.55 3414
8794.43 3625
8795.32 3796
8796.20 3995
8797.09 4140
8797.97 4067
8798.86 4032
8799.74 3879
8800.63 3598
8801.52 3254
8802.40 3031
8803.29 2780
8804.17 2539
8805.06 2373
8805.94 2347
8806.83 2339
8807.71 2280
8808.60 2300
8809.48 2312
8810.37 2368
8811.26 2415
8812.14 2439
8813.03 2318
8813.91 2403
8814.80 2424
8815.69 2352
8816.57 2358
8817.46 2385
8818.34 2362
8819.23 2364
8820.12 2290
8821.00 2292
8821.89 2209
8822.77 2211
8823.66 2210
8824.55 2174
8825.43 2151
8826.32 2163
8827.21 2142
8828.09 2110
8828.98 2161
8829.87 2113
8830.75 2189
8831.64 2104
8832.53 2110
8833.41 2163
8834.30 2083
8835.19 2192
8836.08 2190
8836.96 2187
8837.85 2165
8838.74 2260
8839.62 2139
8840.51 2169
8841.40 2234
8842.29 2281
8843.17 2361
8844.06 2258
8844.95 2269
8845.84 2371
8846.72 2289
8847.61 2265
8848.50 2337
8849.39 2197
8850.27 2217
8851.16 2205
8852.05 2251
8852.94 2203
8853.82 2170
8854.71 2194
8855.60 2238
8856.49 2297
8857.38 2209
8858.26 2221
8859.15 2223
8860.04 2175
8860.93 2109
8861.82 2049
8862.71 2014
8863.59 2003
8864.48 1977
8865.37 1900
8866.26 1825
8867.15 1901
8868.04 1876
8868.93 1808
8869.81 1803
8870.70 1730
8871.59 1674
8872.48 1710
8873.37 1690
8874.26 1709
8875.15 1666
8876.04 1673
8876.93 1647
8877.81 1609
8878.70 1597
8879.59 1573
8880.48 1561
8881.37 1516
8882.26 1495
8883.15 1524
8884.04 1514
8884.93 1430
8885.82 1429
8886.71 1417
8887.60 1412
8888.49 1420
8889.38 1364
8890.27 1395
8891.16 1385
8892.05 1341
8892.94 1335
8893.83 1342
8894.72 1300
8895.61 1326
8896.50 1274
8897.39 1273
8898.28 1211
8899.17 1212
8900.06 1228
8900.95 1211
8901.84 1238
8902.73 1245
8903.62 1233
8904.51 1246
8905.40 1191
8906.29 1214
8907.18 1178
8908.07 1188
8908.96 1151
8909.85 1128
8910.74 1097
8911.63 1136
8912.52 1130
8913.41 1136
8914.31 1104
8915.20 1073
8916.09 1083
8916.98 1065
8917.87 1071
8918.76 1079
8919.65 1051
8920.54 1070
8921.43 1054
8922.33 1162
8923.22 1119
8924.11 1167
8925.00 1142
8925.89 1177
8926.78 1142
8927.67 1126
8928.57 1091
8929.46 1107
8930.35 1079
8931.24 1058
8932.13 1011
8933.03 1024
8933.92 1004
8934.81 996
8935.70 1028
8936.59 1035
8937.49 983
8938.38 984
8939.27 953
8940.16 928
8941.05 958
8941.95 971
8942.84 936
8943.73 895
8944.62 903
8945.52 904
8946.41 900
8947.30 888
8948.19 911
8949.09 940
8949.98 885
8950.87 956
8951.76 947
8952.66 967
8953.55 925
8954.44 943
8955.34 930
8956.23 937
8957.12 901
8958.02 859
8958.91 889
8959.80 875
8960.69 849
8961.59 821
8962.48 814
8963.37 825
8964.27 850
8965.16 857
8966.05 875
8966.95 857
8967.84 881
8968.74 851
8969.63 841
8970.52 837
8971.42 796
8972.31 828
8973.20 819
8974.10 802
8974.99 780
8975.89 791
8976.78 747
8977.67 767
8978.57 784
8979.46 767
8980.36 767
8981.25 771
8982.15 776
8983.04 765
8983.93 758
8984.83 724
8985.72 705
8986.62 721
8987.51 727
8988.41 722
8989.30 761
8990.20 701
8991.09 722
8991.99 715
8992.88 700
8993.78 685
8994.67 703
8995.57 699
8996.46 697
8997.36 689
8998.25 696
8999.15 658
9000.04 675
9000.94 704
9001.83 685
9002.73 662
9003.62 652
9004.52 664
9005.41 674
9006.31 717
9007.20 715
9008.10 701
9009.00 715
9009.89 670
9010.79 636
9011.68 649
9012.58 671
9013.47 634
9014.37 691
9015.27 645
9016.16 686
9017.06 650
9017.95 620
9018.85 659
9019.75 657
9020.64 638
9021.54 636
9022.43 631
9023.33 646
9024.23 599
9025.12 624
9026.02 663
9026.92 666
9027.81 628
9028.71 567
9029.61 616
9030.50 566
9031.40 629
9032.30 661
9033.19 645
9034.09 609
9034.99 639
9035.88 599
9036.78 576
9037.68 577
9038.58 601
9039.47 588
9040.37 572
9041.27 583
9042.16 594
9043.06 642
9043.96 619
9044.86 662
9045.75 665
9046.65 612
9047.55 602
9048.45 621
9049.34 595
9050.24 608
9051.14 635
9052.04 588
9052.94 588
9053.83 626
9054.73 627
9055.63 627
9056.53 633
9057.43 598
9058.32 581
9059.22 582
9060.12 600
9061.02 629
9061.92 670
9062.81 638
9063.71 626
9064.61 608
9065.51 644
9066.41 679
9067.31 679
9068.21 660
9069.10 646
9070.00 665
9070.90 661
9071.80 666
9072.70 636
9073.60 584
9074.50 608
9075.40 574
9076.29 580
9077.19 601
9078.09 576
9078.99 602
9079.89 565
9080.79 588
9081.69 577
9082.59 551
9083.49 585
9084.39 599
9085.29 587
9086.19 601
9087.09 576
9087.98 596
9088.88 598
9089.78 556
9090.68 586
9091.58 593
9092.48 596
9093.38 575
9094.28 598
9095.18 605
9096.08 546
9096.98 613
9097.88 634
9098.78 585
9099.68 565
9100.58 585
9101.48 560
9102.38 595
9103.28 572
9104.18 576
9105.08 578
9105.99 554
9106.89 572
9107.79 572
9108.69 617
9109.59 568
9110.49 553
9111.39 577
9112.29 603
9113.19 577
9114.09 571
9114.99 526
9115.89 538
9116.79 570
9117.69 562
9118.60 607
9119.50 579
9120.40 579
9121.30 557
9122.20 576
9123.10 551
9124.00 575
9124.90 577
9125.81 561
9126.71 573
9127.61 553
9128.51 560
9129.41 567
9130.31 578
9131.22 602
9132.12 603
9133.02 567
9133.92 532
9134.82 565
9135.72 592
9136.63 569
9137.53 586
9138.43 563
9139.33 577
9140.23 587
9141.14 581
9142.04 571
9142.94 563
9143.84 608
9144.75 587
9145.65 585
9146.55 583
9147.45 581
9148.36 590
9149.26 598
9150.16 555
9151.06 554
9151.97 584
9152.87 554
9153.77 555
9154.67 562
9155.58 565
9156.48 566
9157.38 567
9158.29 590
9159.19 527
9160.09 579
9161.00 631
9161.90 582
9162.80 556
9163.71 574
9164.61 580
9165.51 599
9166.42 612
9167.32 556
9168.22 575
9169.13 562
9170.03 586
9170.93 557
9171.84 576
9172.74 596
9173.64 567
9174.55 581
9175.45 570
9176.36 570
9177.26 596
9178.16 608
9179.07 582
9179.97 533
9180.88 528
9181.78 559
9182.69 557
9183.59 584
9184.49 577
9185.40 599
9186.30 613
9187.21 625
9188.11 610
9189.02 607
9189.92 616
9190.82 600
9191.73 595
9192.63 629
9193.54 661
9194.44 621
9195.35 641
9196.25 628
9197.16 629
9198.06 630
9198.97 647
9199.87 673
9200.78 636
9201.68 635
9202.59 618
9203.49 631
9204.40 612
9205.30 602
9206.21 620
9207.12 560
9208.02 598
9208.93 560
9209.83 597
9210.74 565
9211.64 624
9212.55 602
9213.45 600
9214.36 612
9215.27 641
9216.17 601
9217.08 610
9217.98 616
9218.89 638
9219.80 614
9220.70 603
9221.61 600
9222.51 569
9223.42 597
9224.33 616
9225.23 607
9226.14 582
9227.05 532
9227.95 569
9228.86 599
9229.77 561
9230.67 567
9231.58 561
9232.49 609
9233.39 591
9234.30 589
9235.21 532
9236.11 561
9237.02 578
9237.93 592
9238.83 591
9239.74 538
9240.65 581
9241.55 589
9242.46 605
9243.37 571
9244.28 565
9245.18 581
9246.09 576
9247.00 559
9247.91 542
9248.81 597
9249.72 607
9250.63 584
9251.54 603
9252.44 578
9253.35 591
9254.26 577
9255.17 541
9256.07 570
9256.98 571
9257.89 567
9258.80 585
9259.71 542
9260.61 562
9261.52 566
9262.43 585
9263.34 587
9264.25 582
9265.16 568
9266.06 612
9266.97 592
9267.88 600
9268.79 596
9269.70 595
9270.61 616
9271.51 585
9272.42 623
9273.33 639
9274.24 615
9275.15 610
9276.06 630
9276.97 626
9277.88 611
9278.78 613
9279.69 617
9280.60 614
9281.51 591
9282.42 570
9283.33 647
9284.24 626
9285.15 605
9286.06 612
9286.97 592
9287.88 633
9288.79 601
9289.70 605
9290.60 622
9291.51 597
9292.42 652
9293.33 645
9294.24 609
9295.15 636
9296.06 610
9296.97 665
9297.88 638
9298.79 635
9299.70 603
9300.61 603
9301.52 620
9302.43 585
9303.34 607
9304.25 583
9305.16 598
9306.07 579
9306.98 635
9307.89 664
9308.80 630
9309.71 619
9310.63 583
9311.54 613
9312.45 593
9313.36 597
9314.27 578
9315.18 590
9316.09 563
9317.00 587
9317.91 546
9318.82 578
9319.73 589
9320.64 599
9321.55 614
9322.47 588
9323.38 552
9324.29 553
9325.20 569
9326.11 553
9327.02 570
9327.93 560
9328.84 565
9329.76 597
9330.67 586
9331.58 594
9332.49 601
9333.40 556
9334.31 601
9335.23 590
9336.14 582
9337.05 555
9337.96 583
9338.87 634
9339.78 596
9340.70 570
9341.61 579
9342.52 620
9343.43 599
9344.34 623
9345.26 585
9346.17 589
9347.08 626
9347.99 630
9348.91 584
9349.82 573
9350.73 601
9351.64 579
9352.56 595
9353.47 601
9354.38 601
9355.29 609
9356.21 590
9357.12 632
9358.03 578
9358.94 600
9359.86 637
9360.77 577
9361.68 593
9362.60 594
9363.51 584
9364.42 611
9365.34 610
9366.25 642
9367.16 632
9368.08 630
9368.99 627
9369.90 642
9370.82 625
9371.73 599
9372.64 637
9373.56 632
9374.47 589
9375.38 624
9376.30 624
9377.21 612
9378.12 622
9379.04 630
9379.95 640
9380.87 608
9381.78 621
9382.69 598
9383.61 614
9384.52 600
9385.44 626
9386.35 631
9387.27 643
9388.18 632
9389.09 680
9390.01 680
9390.92 669
9391.84 663
9392.75 664
9393.67 690
9394.58 691
9395.50 734
9396.41 679
9397.32 714
9398.24 711
9399.15 686
9400.07 682
9400.98 642
9401.90 664
9402.81 637
9403.73 646
9404.64 688
9405.56 647
9406.47 658
9407.39 679
9408.30 676
9409.22 662
9410.14 661
9411.05 684
9411.97 670
9412.88 659
9413.80 632
9414.71 666
9415.63 662
9416.54 692
9417.46 673
9418.38 690
9419.29 647
9420.21 633
9421.12 657
9422.04 636
9422.95 713
9423.87 695
9424.79 670
9425.70 670
9426.62 722
9427.54 701
9428.45 678
9429.37 728
9430.28 730
9431.20 682
9432.12 754
9433.03 777
9433.95 755
9434.87 779
9435.78 762
9436.70 791
9437.62 813
9438.53 721
9439.45 736
9440.37 750
9441.28 727
9442.20 728
9443.12 745
9444.03 719
9444.95 749
9445.87 769
9446.79 797
9447.70 873
9448.62 961
9449.54 1047
9450.45 1088
9451.37 1121
9452.29 1170
9453.21 1135
9454.12 1089
9455.04 1051
9455.96 1017
9456.88 915
9457.79 897
9458.71 839
9459.63 819
9460.55 770
9461.47 726
9462.38 738
9463.30 702
9464.22 745
9465.14 715
9466.06 685
9466.97 660
9467.89 722
9468.81 689
9469.73 680
9470.65 725
9471.56 755
9472.48 671
9473.40 670
9474.32 738
9475.24 738
9476.16 751
9477.08 767
9477.99 798
9478.91 860
9479.83 835
9480.75 836
9481.67 817
9482.59 778
9483.51 771
9484.43 769
9485.34 754
9486.26 730
9487.18 692
9488.10 712
9489.02 737
9489.94 737
9490.86 713
9491.78 669
9492.70 673
9493.62 672
9494.54 682
9495.46 675
9496.38 651
9497.30 669
9498.22 683
9499.13 674
9500.05 661
9500.97 670
9501.89 656
9502.81 663
9503.73 695
9504.65 623
9505.57 628
9506.49 667
9507.41 657
9508.33 651
9509.25 654
9510.17 656
9511.09 683
9512.01 693
9512.93 738
9513.86 703
9514.78 733
9515.70 729
9516.62 716
9517.54 704
9518.46 687
9519.38 696
9520.30 719
9521.22 715
9522.14 728
9523.06 719
9523.98 698
9524.90 712
9525.82 752
9526.75 756
9527.67 778
9528.59 792
9529.51 843
9530.43 864
9531.35 902
9532.27 867
9533.19 900
9534.11 881
9535.04 799
9535.96 724
9536.88 733
9537.80 749
9538.72 745
9539.64 742
9540.57 756
9541.49 705
9542.41 686
9543.33 677
9544.25 681
9545.17 670
9546.10 696
9547.02 682
9547.94 668
9548.86 657
9549.78 682
9550.71 687
9551.63 700
9552.55 672
9553.47 655
9554.40 699
9555.32 668
9556.24 706
9557.16 684
9558.09 718
9559.01 712
9559.93 699
9560.85 690
9561.78 710
9562.70 721
9563.62 750
9564.54 731
9565.47 669
9566.39 671
9567.31 673
9568.24 697
9569.16 674
9570.08 668
9571.00 673
9571.93 695
9572.85 690
9573.77 662
9574.70 652
9575.62 687
9576.54 688
9577.47 698
9578.39 664
9579.31 627
9580.24 638
9581.16 633
9582.09 638
9583.01 627
9583.93 661
9584.86 671
9585.78 636
9586.70 654
9587.63 668
9588.55 695
9589.48 669
9590.40 692
9591.32 689
9592.25 699
9593.17 681
9594.10 698
9595.02 673
9595.95 733
9596.87 710
9597.79 700
9598.72 706
9599.64 743
9600.57 721
9601.49 710
9602.42 708
9603.34 725
9604.27 699
9605.19 668
9606.12 746
9607.04 717
9607.97 747
9608.89 771
9609.82 772
9610.74 738
9611.67 745
9612.59 763
9613.52 774
9614.44 774
9615.37 735
9616.29 776
9617.22 793
9618.14 777
9619.07 731
9619.99 791
9620.92 780
9621.85 796
9622.77 835
9623.70 791
9624.62 814
9625.55 829
9626.47 791
9627.40 812
9628.33 829
9629.25 808
9630.18 865
9631.10 886
9632.03 869
9632.96 862
9633.88 876
9634.81 856
9635.73 896
9636.66 894
9637.59 906
9638.51 921
9639.44 926
9640.37 880
9641.29 944
9642.22 964
9643.15 991
9644.07 1025
9645.00 1035
9645.93 1136
9646.85 1181
9647.78 1177
9648.71 1194
9649.63 1189
9650.56 1226
9651.49 1133
9652.41 1079
9653.34 1064
9654.27 992
9655.20 1004
9656.12 1013
9657.05 987
9657.98 967
9658.90 921
9659.83 950
9660.76 955
9661.69 946
9662.61 928
9663.54 921
9664.47 941
9665.40 946
9666.32 919
9667.25 985
9668.18 1030
9669.11 1007
9670.04 1013
9670.96 963
9671.89 967
9672.82 983
9673.75 984
9674.68 976
9675.60 1054
9676.53 1026
9677.46 983
9678.39 989
9679.32 1007
9680.25 923
9681.17 1006
9682.10 1001
9683.03 974
9683.96 994
9684.89 1024
9685.82 1012
9686.75 1009
9687.67 1005
9688.60 1048
9689.53 1049
9690.46 1003
9691.39 1036
9692.32 1029
9693.25 1088
9694.18 1113
9695.11 1118
9696.03 1160
9696.96 1210
9697.89 1123
9698.82 1196
9699.75 1192
9700.68 1214
9701.61 1138
9702.54 1087
9703.47 1071
9704.40 1020
9705.33 957
9706.26 981
9707.19 961
9708.12 917
9709.05 973
9709.98 1023
9710.91 1039
9711.84 1073
9712.77 1041
9713.70 1067
9714.63 1047
9715.56 1036
9716.49 1003
9717.42 975
9718.35 937
9719.28 945
9720.21 866
9721.14 922
9722.07 895
9723.00 834
9723.93 840
9724.86 920
9725.79 890
9726.72 865
9727.65 854
9728.58 895
9729.51 917
9730.44 959
9731.37 929
9732.31 885
9733.24 911
9734.17 896
9735.10 850
9736.03 853
9736.96 834
9737.89 836
9738.82 845
9739.75 847
9740.69 856
9741.62 798
9742.55 802
9743.48 801
9744.41 833
9745.34 805
9746.27 816
9747.21 804
9748.14 820
9749.07 764
9750.00 758
9750.93 805
9751.86 798
9752.80 795
9753.73 778
9754.66 806
9755.59 829
9756.52 842
9757.46 808
9758.39 813
9759.32 810
9760.25 868
9761.18 833
9762.12 791
9763.05 800
9763.98 786
9764.91 778
9765.85 852
9766.78 791
9767.71 778
9768.64 780
9769.58 811
9770.51 817
9771.44 772
9772.37 819
9773.31 813
9774.24 761
9775.17 820
9776.11 866
9777.04 880
9777.97 901
9778.91 868
9779.84 899
9780.77 903
9781.71 839
9782.64 858
9783.57 873
9784.51 864
9785.44 880
9786.37 857
9787.31 809
9788.24 810
9789.17 764
9790.11 815
9791.04 779
9791.97 802
9792.91 800
9793.84 767
9794.77 759
9795.71 775
9796.64 812
9797.58 806
9798.51 790
9799.44 752
9800.38 809
9801.31 745
9802.25 698
9803.18 673
9804.12 734
9805.05 719
9805.98 692
9806.92 672
9807.85 673
9808.79 684
9809.72 687
9810.66 640
9811.59 608
9812.53 636
9813.46 625
9814.40 649
9815.33 631
9816.27 643
9817.20 655
9818.14 673
9819.07 664
9820.01 626
9820.94 613
9821.88 628
9822.81 587
9823.75 630
9824.68 623
9825.62 644
9826.55 638
9827.49 638
9828.42 609
9829.36 611
9830.29 605
9831.23 640
9832.17 647
9833.10 577
9834.04 577
9834.97 624
9835.91 634
9836.84 618
9837.78 601
9838.72 627
9839.65 631
9840.59 608
9841.52 627
9842.46 650
9843.40 664
9844.33 613
9845.27 603
9846.20 646
9847.14 595
9848.08 581
9849.01 649
9849.95 624
9850.89 588
9851.82 611
9852.76 641
9853.70 637
9854.63 612
9855.57 611
9856.51 623
9857.44 596
9858.38 559
9859.32 611
9860.25 623
9861.19 599
9862.13 614
9863.07 600
9864.00 593
9864.94 601
9865.88 641
9866.81 610
9867.75 621
9868.69 592
9869.63 583
9870.56 625
9871.50 639
9872.44 644
9873.38 621
9874.31 601
9875.25 627
9876.19 612
9877.13 631
9878.07 617
9879.00 608
9879.94 601
9880.88 624
9881.82 611
9882.75 589
9883.69 595
9884.63 577
9885.57 572
9886.51 560
9887.45 568
9888.38 593
9889.32 565
9890.26 602
9891.20 595
9892.14 592
9893.08 583
9894.01 547
9894.95 552
9895.89 552
9896.83 543
9897.77 594
9898.71 572
9899.65 574
9900.59 548
9901.52 586
9902.46 563
9903.40 553
9904.34 590
9905.28 626
9906.22 584
9907.16 607
9908.10 630
9909.04 601
9909.98 610
9910.92 603
9911.86 610
9912.80 616
9913.73 616
9914.67 633
9915.61 656
9916.55 595
9917.49 617
9918.43 631
9919.37 649
9920.31 711
9921.25 770
9922.19 825
9923.13 905
9924.07 1029
9925.01 1034
9925.95 1026
9926.89 1019
9927.83 1016
9928.77 945
9929.71 892
9930.65 771
9931.59 725
9932.53 640
9933.47 646
9934.41 634
9935.36 586
9936.30 561
9937.24 547
9938.18 569
9939.12 538
9940.06 525
9941.00 528
9941.94 546
9942.88 517
9943.82 562
9944.76 548
9945.70 532
9946.64 540
9947.59 540
9948.53 553
9949.47 511
9950.41 528
9951.35 523
9952.29 535
9953.23 530
9954.17 524
9955.12 514
9956.06 487
9957.00 485
9957.94 513
9958.88 490
9959.82 518
9960.77 535
9961.71 529
9962.65 506
9963.59 529
9964.53 510
9965.48 487
9966.42 491
9967.36 481
9968.30 492
9969.24 514
9970.19 459
9971.13 484
9972.07 518
9973.01 517
9973.95 502
9974.90 488
9975.84 479
9976.78 475
9977.72 470
9978.67 500
9979.61 495
9980.55 507
9981.50 473
9982.44 488
9983.38 503
9984.32 510
9985.27 485
9986.21 501
9987.15 479
9988.10 514
9989.04 489
9989.98 472
9990.92 467
9991.87 519
9992.81 478
9993.75 491
9994.70 516
9995.64 488
9996.58 489
9997.53 498
9998.47 497
9999.41 511
10000.36 510
10001.30 494
10002.25 526
10003.19 516
10004.13 529
10005.08 504
10006.02 516
10006.96 506
10007.91 487
10008.85 503
10009.80 492
10010.74 503
10011.68 532
10012.63 526
10013.57 486
10014.52 523
10015.46 509
10016.41 517
10017.35 489
10018.29 500
10019.24 499
10020.18 505
10021.13 491
10022.07 493
10023.02 508
10023.96 496
10024.91 506
10025.85 507
10026.80 500
10027.74 533
10028.69 549
10029.63 539
10030.58 526
10031.52 482
10032.47 504
10033.41 492
10034.36 471
10035.30 458
10036.25 491
10037.19 490
10038.14 484
10039.08 482
10040.03 471
10040.97 465
10041.92 458
10042.87 489
10043.81 486
10044.76 462
10045.70 467
10046.65 477
10047.59 454
10048.54 451
10049.49 458
10050.43 479
10051.38 445
10052.32 456
10053.27 455
10054.22 461
10055.16 473
10056.11 452
10057.05 464
10058.00 435
10058.95 443
10059.89 448
10060.84 447
10061.79 419
10062.73 453
10063.68 420
10064.63 442
10065.57 419
10066.52 440
10067.47 454
10068.41 453
10069.36 417
10070.31 443
10071.25 474
10072.20 461
10073.15 430
10074.10 450
10075.04 449
10075.99 449
10076.94 444
10077.88 436
10078.83 454
10079.78 439
10080.73 430
10081.67 411
10082.62 426
10083.57 399
10084.52 404
10085.46 434
10086.41 430
10087.36 429
10088.31 400
10089.25 435
10090.20 398
10091.15 417
10092.10 418
10093.05 403
10093.99 401
10094.94 406
10095.89 425
10096.84 419
10097.79 394
10098.73 384
10099.68 386
10100.63 404
10101.58 424
10102.53 399
10103.48 430
10104.42 438
10105.37 458
10106.32 454
10107.27 436
10108.22 413
10109.17 426
10110.12 416
10111.06 403
10112.01 434
10112.96 408
10113.91 424
10114.86 410
10115.81 417
10116.76 421
10117.71 422
10118.66 423
10119.61 460
10120.56 423
10121.50 424
10122.45 427
10123.40 416
10124.35 407
10125.30 394
10126.25 433
10127.20 415
10128.15 430
10129.10 438
10130.05 417
10131.00 397
10131.95 399
10132.90 400
10133.85 420
10134.80 404
10135.75 448
10136.70 424
10137.65 436
10138.60 455
10139.55 434
10140.50 460
10141.45 465
10142.40 422
10143.35 409
10144.30 448
10145.25 423
10146.20 455
10147.15 421
10148.10 413
10149.05 448
10150.00 444
10150.95 444
10151.90 399
10152.86 432
10153.81 444
10154.76 411
10155.71 429
10156.66 453
10157.61 445
10158.56 422
10159.51 385
10160.46 421
10161.41 413
10162.37 416
10163.32 431
10164.27 421
10165.22 439
10166.17 434
10167.12 414
10168.07 451
10169.03 446
10169.98 437
10170.93 423
10171.88 416
10172.83 442
10173.78 450
10174.74 417
10175.69 436
10176.64 452
10177.59 433
10178.54 441
10179.49 448
10180.45 465
10181.40 454
10182.35 486
10183.30 462
10184.26 483
10185.21 503
10186.16 475
10187.11 512
10188.06 515
10189.02 521
10189.97 498
10190.92 532
10191.87 527
10192.83 560
10193.78 536
10194.73 508
10195.69 507
10196.64 487
10197.59 522
10198.54 560
10199.50 535
10200.45 523
10201.40 561
10202.36 569
10203.31 518
10204.26 525
10205.22 539
10206.17 555
10207.12 541
10208.08 548
10209.03 492
10209.98 502
10210.94 485
10211.89 482
10212.84 472
10213.80 478
10214.75 495
10215.70 471
10216.66 476
10217.61 446
10218.56 491
10219.52 492
10220.47 468
10221.43 466
10222.38 455
10223.33 465
10224.29 501
10225.24 498
10226.20 471
10227.15 454
10228.11 465
10229.06 490
10230.01 504
10230.97 547
10231.92 504
10232.88 532
10233.83 544
10234.79 563
10235.74 576
10236.70 516
10237.65 516
10238.60 505
10239.56 494
10240.51 457
10241.47 438
10242.42 456
10243.38 461
10244.33 458
10245.29 460
10246.24 436
10247.20 396
10248.15 419
10249.11 404
10250.07 436
10251.02 420
10251.98 434
10252.93 426
10253.89 433
10254.84 417
10255.80 412
10256.75 402
10257.71 383
10258.67 406
10259.62 415
10260.58 432
10261.53 455
10262.49 460
10263.44 464
10264.40 450
10265.36 422
10266.31 436
10267.27 439
10268.22 450
10269.18 390
10270.14 447
10271.09 430
10272.05 449
10273.01 435
10273.96 416
10274.92 399
10275.87 417
10276.83 410
10277.79 443
10278.74 429
10279.70 415
10280.66 413
10281.61 423
10282.57 440
10283.53 405
10284.49 397
10285.44 384
10286.40 410
10287.36 373
10288.31 413
10289.27 412
10290.23 406
10291.18 409
10292.14 413
10293.10 384
10294.06 427
10295.01 437
10295.97 422
10296.93 412
10297.89 388
10298.84 392
10299.80 399
10300.76 407
10301.72 380
10302.67 418
10303.63 397
10304.59 393
10305.55 412
10306.51 377
10307.46 387
10308.42 402
10309.38 422
10310.34 394
10311.30 410
10312.25 370
10313.21 414
10314.17 409
10315.13 404
10316.09 424
10317.05 417
10318.00 400
10318.96 394
10319.92 398
10320.88 390
10321.84 442
10322.80 404
10323.76 400
10324.71 425
10325.67 391
10326.63 380
10327.59 357
10328.55 388
10329.51 385
10330.47 414
10331.43 391
10332.39 408
10333.35 397
10334.30 394
10335.26 400
10336.22 398
10337.18 384
10338.14 382
10339.10 380
10340.06 372
10341.02 390
10341.98 422
10342.94 401
10343.90 400
10344.86 359
10345.82 399
10346.78 358
10347.74 405
10348.70 395
10349.66 398
10350.62 439
10351.58 377
10352.54 429
10353.50 397
10354.46 425
10355.42 397
10356.38 402
10357.34 397
10358.30 405
10359.26 393
10360.22 443
10361.18 424
10362.14 427
10363.10 403
10364.06 402
10365.02 429
10365.98 387
10366.94 422
10367.90 421
10368.87 427
10369.83 398
10370.79 412
10371.75 433
10372.71 388
10373.67 368
10374.63 389
10375.59 387
10376.55 346
10377.51 378
10378.48 377
10379.44 377
10380.40 374
10381.36 392
10382.32 407
10383.28 408
10384.24 368
10385.21 384
10386.17 352
10387.13 331
10388.09 358
10389.05 379
10390.01 347
10390.98 387
10391.94 389
10392.90 379
10393.86 375
10394.82 366
10395.79 329
10396.75 368
10397.71 402
10398.67 391
10399.63 385
10400.60 387
10401.56 410
10402.52 383
10403.48 401
10404.45 372
10405.41 389
10406.37 404
10407.33 397
10408.30 407
10409.26 370
10410.22 394
10411.18 394
10412.15 419
10413.11 419
10414.07 440
10415.04 429
10416.00 416
10416.96 442
10417.93 485
10418.89 460
10419.85 429
10420.81 443
10421.78 426
10422.74 413
10423.70 417
10424.67 460
10425.63 425
10426.59 448
10427.56 426
10428.52 430
10429.49 381
10430.45 393
10431.41 381
10432.38 431
10433.34 386
10434.30 379
10435.27 371
10436.23 386
10437.20 407
10438.16 377
10439.12 394
10440.09 370
10441.05 370
10442.02 348
10442.98 375
10443.94 365
10444.91 396
10445.87 369
10446.84 384
10447.80 344
10448.77 371
10449.73 376
10450.70 357
10451.66 400
10452.63 382
10453.59 366
10454.55 387
10455.52 385
10456.48 392
10457.45 400
10458.41 385
10459.38 375
10460.34 367
10461.31 393
10462.27 380
10463.24 388
10464.20 359
10465.17 387
10466.14 376
10467.10 367
10468.07 383
10469.03 353
10470.00 340
10470.96 368
10471.93 379
10472.89 367
10473.86 384
10474.82 393
10475.79 407
10476.76 372
10477.72 381
10478.69 403
10479.65 390
10480.62 380
10481.59 383
10482.55 395
10483.52 377
10484.48 385
10485.45 370
10486.42 379
10487.38 384
10488.35 400
10489.32 387
10490.28 391
10491.25 403
10492.21 371
10493.18 377
10494.15 378
10495.11 373
10496.08 388
10497.05 410
10498.01 393
10498.98 384
10499.95 409
10500.92 399
10501.88 368
10502.85 384
10503.82 407
10504.78 380
10505.75 377
10506.72 396
10507.68 407
10508.65 425
10509.62 396
10510.59 401
10511.55 444
10512.52 419
10513.49 372
10514.46 375
10515.42 407
10516.39 382
10517.36 402
10518.33 386
10519.29 383
10520.26 410
10521.23 412
10522.20 395
10523.17 414
10524.13 409
10525.10 390
10526.07 418
10527.04 385
10528.01 388
10528.97 403
10529.94 374
10530.91 393
10531.88 411
10532.85 376
10533.82 399
10534.78 412
10535.75 465
10536.72 400
10537.69 414
10538.66 395
10539.63 418
10540.60 391
10541.56 413
10542.53 440
10543.50 426
10544.47 420
10545.44 414
10546.41 437
10547.38 412
10548.35 395
10549.32 424
10550.29 435
10551.25 460
10552.22 477
10553.19 462
10554.16 484
10555.13 486
10556.10 536
10557.07 503
10558.04 576
10559.01 563
10559.98 550
10560.95 555
10561.92 507
10562.89 463
10563.86 508
10564.83 495
10565.80 448
10566.77 430
10567.74 401
10568.71 416
10569.68 428
10570.65 430
10571.62 418
10572.59 407
10573.56 397
10574.53 392
10575.50 405
10576.47 379
10577.44 428
10578.41 428
10579.38 449
10580.35 396
10581.32 421
10582.29 428
10583.26 408
10584.23 442
10585.21 449
10586.18 432
10587.15 441
10588.12 437
10589.09 432
10590.06 463
10591.03 383
10592.00 415
10592.97 406
10593.94 415
10594.92 387
10595.89 402
10596.86 399
10597.83 383
10598.80 379
10599.77 430
10600.74 393
10601.71 384
10602.69 393
10603.66 369
10604.63 402
10605.60 403
10606.57 407
10607.54 387
10608.52 410
10609.49 376
10610.46 396
10611.43 383
10612.40 415
10613.38 413
10614.35 387
10615.32 400
10616.29 427
10617.27 413
10618.24 417
10619.21 405
10620.18 400
10621.15 406
10622.13 402
10623.10 430
10624.07 367
10625.04 397
10626.02 409
10626.99 416
10627.96 437
10628.94 429
10629.91 410
10630.88 420
10631.85 435
10632.83 439
10633.80 466
10634.77 457
10635.75 489
10636.72 468
10637.69 491
10638.67 489
10639.64 472
10640.61 470
10641.59 468
10642.56 444
10643.53 438
10644.51 427
10645.48 419
10646.45 431
10647.43 418
10648.40 405
10649.37 384
10650.35 393
10651.32 391
10652.30 405
10653.27 400
10654.24 421
10655.22 385
10656.19 402
10657.16 399
10658.14 401
10659.11 409
10660.09 418
10661.06 441
10662.04 409
10663.01 407
10663.98 385
10664.96 399
10665.93 400
10666.91 414
10667.88 393
10668.86 414
10669.83 423
10670.81 377
10671.78 405
10672.76 410
10673.73 381
10674.71 370
10675.68 389
10676.66 398
10677.63 406
10678.61 387
10679.58 371
10680.56 404
10681.53 378
10682.51 389
10683.48 377
10684.46 366
10685.43 396
10686.41 379
10687.38 396
10688.36 418
10689.33 385
10690.31 364
10691.28 375
10692.26 397
10693.24 388
10694.21 398
10695.19 378
10696.16 399
10697.14 417
10698.12 380
10699.09 350
10700.07 378
10701.04 372
10702.02 376
10703.00 365
10703.97 398
10704.95 402
10705.92 371
10706.90 348
10707.88 363
10708.85 390
10709.83 380
10710.81 367
10711.78 388
10712.76 419
10713.74 420
10714.71 387
10715.69 387
10716.67 399
10717.64 371
10718.62 392
10719.60 407
10720.57 415
10721.55 365
10722.53 377
10723.50 387
10724.48 400
10725.46 382
10726.44 371
10727.41 388
10728.39 366
10729.37 373
10730.35 399
10731.32 373
10732.30 372
10733.28 384
10734.26 388
10735.23 381
10736.21 387
10737.19 408
10738.17 402
10739.14 406
10740.12 401
10741.10 407
10742.08 396
10743.06 389
10744.03 385
10745.01 402
10745.99 411
10746.97 364
10747.95 406
10748.92 424
10749.90 375
10750.88 381
10751.86 374
10752.84 398
10753.82 373
10754.79 399
10755.77 385
10756.75 405
10757.73 394
10758.71 408
10759.69 383
10760.67 396
10761.65 370
10762.62 406
10763.60 384
10764.58 351
10765.56 415
10766.54 433
10767.52 393
10768.50 398
10769.48 420
10770.46 433
10771.44 436
10772.42 437
10773.39 430
10774.37 415
10775.35 373
10776.33 392
10777.31 425
10778.29 392
10779.27 380
10780.25 378
10781.23 384
10782.21 377
10783.19 390
10784.17 378
10785.15 396
10786.13 344
10787.11 375
10788.09 367
10789.07 371
10790.05 385
10791.03 349
10792.01 377
10792.99 370
10793.97 355
10794.95 398
10795.93 391
10796.91 373
10797.89 391
10798.87 404
10799.85 413
10800.83 387
10801.82 405
10802.80 407
10803.78 407
10804.76 387
10805.74 392
10806.72 388
10807.70 403
10808.68 383
10809.66 409
10810.64 402
10811.62 398
10812.61 405
10813.59 394
10814.57 398
10815.55 377
10816.53 402
10817.51 401
10818.49 412
10819.47 403
10820.46 399
10821.44 416
10822.42 390
10823.40 393
10824.38 397
10825.36 420
10826.35 385
10827.33 401
10828.31 396
10829.29 385
10830.27 395
10831.25 365
10832.24 379
10833.22 380
10834.20 417
10835.18 410
10836.17 379
10837.15 407
10838.13 391
10839.11 420
10840.09 389
10841.08 407
10842.06 412
10843.04 396
10844.02 382
10845.01 389
10845.99 388
10846.97 396
10847.96 395
10848.94 419
10849.92 419
10850.90 431
10851.89 438
10852.87 441
10853.85 389
10854.84 405
10855.82 396
10856.80 422
10857.78 421
10858.77 438
10859.75 433
10860.73 421
10861.72 438
10862.70 393
10863.68 449
10864.67 419
10865.65 443
10866.64 413
10867.62 444
10868.60 439
10869.59 436
10870.57 450
10871.55 416
10872.54 432
10873.52 450
10874.51 471
10875.49 483
10876.47 449
10877.46 426
10878.44 451
10879.43 458
10880.41 473
10881.39 463
10882.38 440
10883.36 450
10884.35 476
10885.33 483
10886.32 471
10887.30 460
10888.29 455
10889.27 460
10890.25 481
10891.24 513
10892.22 480
10893.21 507
10894.19 483
10895.18 485
10896.16 506
10897.15 513
10898.13 488
10899.12 520
10900.10 492
10901.09 517
10902.07 500
10903.06 515
10904.04 526
10905.03 493
10906.01 500
10907.00 512
10907.99 500
10908.97 549
10909.96 530
10910.94 536
10911.93 530
10912.91 566
10913.90 537
10914.88 554
10915.87 502
10916.86 502
10917.84 534
10918.83 571
10919.81 543
10920.80 537
10921.79 507
10922.77 529
10923.76 522
10924.74 552
10925.73 544
10926.72 551
10927.70 579
10928.69 561
10929.68 592
10930.66 584
10931.65 594
10932.64 581
10933.62 570
10934.61 582
10935.60 585
10936.58 600
10937.57 628
10938.56 636
10939.54 621
10940.53 635
10941.52 648
10942.50 690
10943.49 700
10944.48 699
10945.47 715
10946.45 692
10947.44 687
10948.43 748
10949.41 694
10950.40 696
10951.39 739
10952.38 763
10953.36 750
10954.35 763
10955.34 766
10956.33 808
10957.31 778
10958.30 815
10959.29 763
10960.28 771
10961.27 715
10962.25 686
10963.24 728
10964.23 687
10965.22 627
10966.21 623
10967.19 646
10968.18 624
10969.17 645
10970.16 656
10971.15 625
10972.13 666
10973.12 633
10974.11 645
10975.10 628
10976.09 637
10977.08 682
10978.07 694
10979.05 665
10980.04 678
10981.03 661
10982.02 679
10983.01 687
10984.00 659
10984.99 685
10985.98 682
10986.96 689
10987.95 711
10988.94 764
10989.93 772
10990.92 747
10991.91 822
10992.90 850
10993.89 879
10994.88 923
10995.87 950
10996.86 1010
10997.85 995
10998.84 963
10999.83 959
11000.82 931
11001.81 882
11002.79 856
11003.78 783
11004.77 730
11005.76 686
11006.75 654
11007.74 650
11008.73 653
11009.72 614
11010.71 596
11011.70 610
11012.69 572
11013.68 597
11014.67 635
11015.67 579
11016.66 569
11017.65 552
11018.64 581
11019.63 579
11020.62 559
11021.61 563
11022.60 556
11023.59 556
11024.58 590
11025.57 561
11026.56 588
11027.55 570
11028.54 575
11029.53 581
11030.52 584
11031.52 545
11032.51 552
11033.50 532
11034.49 558
11035.48 577
11036.47 555
11037.46 554
11038.45 531
11039.45 564
11040.44 559
11041.43 546
11042.42 529
11043.41 570
11044.40 533
11045.39 513
11046.39 526
11047.38 514
11048.37 506
11049.36 534
11050.35 543
11051.35 516
11052.34 500
11053.33 518
11054.32 550
11055.31 521
11056.31 541
11057.30 506
11058.29 534
11059.28 521
11060.27 528
11061.27 501
11062.26 508
11063.25 505
11064.24 507
11065.24 524
11066.23 500
11067.22 526
11068.21 538
11069.21 556
11070.20 487
11071.19 528
11072.19 518
11073.18 523
11074.17 546
11075.16 534
11076.16 554
11077.15 556
11078.14 522
11079.14 521
11080.13 499
11081.12 489
11082.12 511
11083.11 521
11084.10 505
11085.10 527
11086.09 532
11087.08 504
11088.08 529
11089.07 507
11090.06 529
11091.06 467
11092.05 507
11093.04 499
11094.04 507
11095.03 532
11096.03 513
11097.02 514
11098.01 489
11099.01 497
11100.00 457
11101.00 457
11101.99 464
11102.98 527
11103.98 490
11104.97 495
11105.97 491
11106.96 508
11107.96 520
11108.95 468
11109.95 493
11110.94 521
11111.93 518
11112.93 476
11113.92 499
11114.92 458
11115.91 501
11116.91 501
11117.90 521
11118.90 488
11119.89 472
11120.89 505
11121.88 540
11122.88 474
11123.87 516
11124.87 496
11125.86 515
11126.86 494
11127.85 506
11128.85 502
11129.84 502
11130.84 546
11131.84 505
11132.83 508
11133.83 485
11134.82 493
11135.82 520
11136.81 497
11137.81 516
11138.81 533
11139.80 522
11140.80 504
11141.79 475
11142.79 516
11143.79 510
11144.78 518
11145.78 535
11146.77 503
11147.77 448
11148.77 478
11149.76 473
11150.76 477
11151.75 465
11152.75 452
11153.75 474
11154.74 489
11155.74 476
11156.74 484
11157.73 483
11158.73 486
11159.73 462
11160.72 495
11161.72 474
11162.72 491
11163.71 468
11164.71 501
11165.71 480
11166.71 498
11167.70 519
11168.70 496
11169.70 498
11170.69 445
11171.69 451
11172.69 471
11173.69 474
11174.68 448
11175.68 456
11176.68 471
11177.68 487
11178.67 456
11179.67 469
11180.67 463
11181.67 464
11182.66 449
11183.66 464
11184.66 466
11185.66 503
11186.66 461
11187.65 460
11188.65 475
11189.65 468
11190.65 453
11191.65 470
11192.64 464
11193.64 475
11194.64 490
11195.64 494
11196.64 488
11197.64 457
11198.63 455
11199.63 443
11200.63 464
11201.63 475
11202.63 444
11203.63 456
11204.63 486
11205.63 453
11206.62 429
11207.62 459
11208.62 459
11209.62 467
11210.62 467
11211.62 446
11212.62 439
11213.62 449
11214.62 446
11215.62 478
11216.61 454
11217.61 481
11218.61 469
11219.61 453
11220.61 464
11221.61 474
11222.61 466
11223.61 479
11224.61 472
11225.61 436
11226.61 456
11227.61 467
11228.61 460
11229.61 414
11230.61 507
11231.61 492
11232.61 475
11233.61 474
11234.61 434
11235.61 474
11236.61 448
11237.61 451
11238.61 482
11239.61 464
11240.61 448
11241.61 462
11242.61 492
11243.61 479
11244.61 481
11245.61 488
11246.61 492
11247.61 455
11248.62 471
11249.62 481
11250.62 460
11251.62 478
11252.62 465
11253.62 481
11254.62 477
11255.62 519
11256.62 479
11257.62 480
11258.62 506
11259.63 509
11260.63 509
11261.63 473
11262.63 456
11263.63 509
11264.63 488
11265.63 496
11266.64 501
11267.64 488
11268.64 492
11269.64 492
11270.64 500
11271.64 496
11272.65 507
11273.65 508
11274.65 515
11275.65 533
11276.65 546
11277.65 510
11278.66 504
11279.66 551
11280.66 537
11281.66 545
11282.67 524
11283.67 537
11284.67 528
11285.67 533
11286.67 515
11287.68 543
11288.68 483
11289.68 541
11290.68 549
11291.69 567
11292.69 542
11293.69 556
11294.70 508
11295.70 517
11296.70 511
11297.70 519
11298.71 544
11299.71 552
11300.71 543
11301.72 531
11302.72 498
11303.72 526
11304.72 545
11305.73 558
11306.73 570
11307.73 556
11308.74 567
11309.74 593
11310.74 571
11311.75 577
11312.75 593
11313.76 576
11314.76 622
11315.76 594
11316.77 557
11317.77 557
11318.77 582
11319.78 537
11320.78 573
11321.79 527
11322.79 546
11323.79 524
11324.80 528
11325.80 510
11326.81 511
11327.81 520
11328.81 518
11329.82 550
11330.82 504
11331.83 522
11332.83 551
11333.84 535
11334.84 536
11335.85 525
11336.85 520
11337.85 549
11338.86 569
11339.86 553
11340.87 538
11341.87 538
11342.88 557
11343.88 526
11344.89 541
11345.89 520
11346.90 502
11347.90 524
11348.91 558
11349.91 535
11350.92 521
11351.92 555
11352.93 541
11353.94 554
11354.94 542
11355.95 527
11356.95 577
11357.96 559
11358.96 569
11359.97 543
11360.97 573
11361.98 585
11362.99 529
11363.99 574
11365.00 566
11366.00 575
11367.01 555
11368.02 551
11369.02 588
11370.03 591
11371.03 563
11372.04 575
11373.05 573
11374.05 551
11375.06 566
11376.06 579
11377.07 587
11378.08 576
11379.08 595
11380.09 603
11381.10 617
11382.10 639
11383.11 602
11384.12 632
11385.12 610
11386.13 606
11387.14 632
11388.14 612
11389.15 593
11390.16 600
11391.17 636
11392.17 647
11393.18 647
11394.19 636
11395.19 645
11396.20 648
11397.21 610
11398.22 581
11399.22 636
11400.23 653
11401.24 639
11402.25 678
11403.25 664
11404.26 627
11405.27 626
11406.28 661
11407.28 664
11408.29 680
11409.30 633
11410.31 668
11411.31 640
11412.32 646
11413.33 682
11414.34 652
11415.35 637
11416.35 693
11417.36 695
11418.37 705
11419.38 710
11420.39 692
11421.40 685
11422.40 717
11423.41 730
11424.42 712
11425.43 721
11426.44 721
11427.45 731
11428.46 738
11429.46 762
11430.47 725
11431.48 770
11432.49 787
11433.50 739
11434.51 782
11435.52 745
11436.53 749
11437.54 776
11438.54 785
11439.55 806
11440.56 784
11441.57 821
11442.58 810
11443.59 830
11444.60 837
11445.61 839
11446.62 845
11447.63 783
11448.64 841
11449.65 817
11450.66 870
11451.67 857
11452.68 865
11453.69 879
11454.70 852
11455.71 869
11456.72 854
11457.73 871
11458.74 875
11459.75 883
11460.76 891
11461.77 908
11462.78 864
11463.79 873
11464.80 928
11465.81 886
11466.82 928
11467.83 989
11468.84 966
11469.85 942
11470.86 941
11471.87 968
11472.88 956
11473.89 951
11474.90 974
11475.91 977
11476.92 969
11477.93 967
11478.95 951
11479.96 971
11480.97 1008
11481.98 996
11482.99 961
11484.00 961
11485.01 992
11486.02 1003
11487.03 1032
11488.05 1070
11489.06 1106
11490.07 1035
11491.08 1079
11492.09 1063
11493.10 1015
11494.11 1057
11495.13 1006
11496.14 1015
11497.15 1077
11498.16 1024
11499.17 1047
11500.18 1077
11501.20 1089
11502.21 1081
11503.22 1084
11504.23 1141
11505.24 1124
11506.26 1128
11507.27 1110
11508.28 1121
11509.29 1169
11510.30 1121
11511.32 1159
11512.33 1194
11513.34 1160
11514.35 1202
11515.37 1141
11516.38 1186
11517.39 1190
11518.40 1228
11519.42 1199
11520.43 1182
11521.44 1221
11522.45 1267
11523.47 1297
11524.48 1279
11525.49 1243
11526.51 1291
11527.52 1323
11528.53 1278
11529.55 1370
11530.56 1329
11531.57 1390
11532.59 1417
11533.60 1427
11534.61 1439
11535.63 1472
11536.64 1432
11537.65 1392
11538.67 1466
11539.68 1495
11540.69 1472
11541.71 1571
11542.72 1535
11543.73 1579
11544.75 1530
11545.76 1589
11546.78 1592
11547.79 1601
11548.80 1663
11549.82 1678
11550.83 1715
11551.85 1761
11552.86 1849
11553.87 1770
11554.89 1854
11555.90 1884
11556.92 1873
11557.93 1869
11558.95 1892
11559.96 1968
11560.97 1973
11561.99 2003
11563.00 2032
11564.02 2096
11565.03 2076
11566.05 2150
11567.06 2122
11568.08 2104
11569.09 2128
11570.11 2148
11571.12 2243
11572.14 2314
11573.15 2410
11574.17 2493
11575.18 2511
11576.20 2604
11577.21 2718
11578.23 2754
11579.24 2888
11580.26 2967
11581.27 3200
11582.29 3230
11583.30 3339
11584.32 3415
11585.33 3444
11586.35 3511
11587.37 3661
11588.38 3807
11589.40 3899
11590.41 4033
11591.43 4367
11592.44 4632
11593.46 5083
11594.48 5544
11595.49 6228
11596.51 6742
11597.52 7215
11598.54 7889
11599.56 8270
11600.57 8504
11601.59 8525
11602.61 8178
11603.62 7611
11604.64 7067
11605.66 6300
11606.67 5671
11607.69 4940
11608.70 4243
11609.72 3818
11610.74 3434
11611.75 3079
11612.77 2902
11613.79 2705
11614.81 2600
11615.82 2488
11616.84 2346
11617.86 2236
11618.87 2161
11619.89 2160
11620.91 2131
11621.92 2035
11622.94 2020
11623.96 1926
11624.98 1926
11625.99 1891
11627.01 1899
11628.03 1846
11629.05 1908
11630.06 1897
11631.08 1836
11632.10 1836
11633.12 1899
11634.13 1776
11635.15 1904
11636.17 1863
11637.19 1890
11638.20 1872
11639.22 1808
11640.24 1770
11641.26 1762
11642.28 1719
11643.29 1665
11644.31 1650
11645.33 1570
11646.35 1534
11647.37 1571
11648.39 1485
11649.40 1506
11650.42 1476
11651.44 1548
11652.46 1519
11653.48 1500
11654.50 1500
11655.51 1491
11656.53 1516
11657.55 1494
11658.57 1510
11659.59 1559
11660.61 1578
11661.63 1579
11662.65 1593
11663.67 1619
11664.68 1589
11665.70 1566
11666.72 1625
11667.74 1654
11668.76 1566
11669.78 1611
11670.80 1745
11671.82 1721
11672.84 1695
11673.86 1745
11674.88 1777
11675.90 1811
11676.92 1790
11677.94 1797
11678.96 1826
11679.98 1867
11680.99 1851
11682.01 1788
11683.03 1848
11684.05 1823
11685.07 1800
11686.09 1821
11687.11 1783
11688.13 1735
11689.15 1712
11690.17 1704
11691.19 1636
11692.21 1715
11693.24 1630
11694.26 1674
11695.28 1685
11696.30 1605
11697.32 1612
11698.34 1606
11699.36 1617
11700.38 1600
11701.40 1550
11702.42 1522
11703.44 1523
11704.46 1483
11705.48 1475
11706.50 1484
11707.52 1419
11708.54 1425
11709.57 1454
11710.59 1384
11711.61 1414
11712.63 1365
11713.65 1326
11714.67 1375
11715.69 1320
11716.71 1289
11717.73 1339
11718.76 1285
11719.78 1277
11720.80 1247
11721.82 1191
11722.84 1141
11723.86 1214
11724.89 1188
11725.91 1181
11726.93 1171
11727.95 1180
11728.97 1171
11729.99 1109
11731.02 1134
11732.04 1102
11733.06 1098
11734.08 1090
11735.10 1105
11736.13 1123
11737.15 1067
11738.17 1013
11739.19 1025
11740.22 1048
11741.24 1055
11742.26 1025
11743.28 1077
11744.30 1052
11745.33 1015
11746.35 1040
11747.37 1026
11748.40 1007
11749.42 1032
11750.44 1000
11751.46 999
11752.49 1028
11753.51 1008
11754.53 958
11755.56 922
11756.58 939
11757.60 883
11758.62 877
11759.65 879
11760.67 853
11761.69 942
11762.72 866
11763.74 872
11764.76 857
11765.79 839
11766.81 851
11767.83 831
11768.86 814
11769.88 801
11770.91 808
11771.93 807
11772.95 805
11773.98 809
11775.00 760
11776.02 768
11777.05 791
11778.07 744
11779.10 742
11780.12 735
11781.14 748
11782.17 751
11783.19 748
11784.22 741
11785.24 779
11786.26 719
11787.29 715
11788.31 764
11789.34 747
11790.36 744
11791.39 709
11792.41 771
11793.44 702
11794.46 654
11795.49 684
11796.51 674
11797.54 664
11798.56 660
11799.59 630
11800.61 653
11801.63 615
11802.66 643
11803.69 621
11804.71 649
11805.74 640
11806.76 632
11807.79 639
11808.81 626
11809.84 663
11810.86 676
11811.89 649
11812.91 624
11813.94 591
11814.96 603
11815.99 629
11817.01 627
11818.04 597
11819.07 580
11820.09 607
11821.12 637
11822.14 593
11823.17 586
11824.20 615
11825.22 602
11826.25 597
11827.27 591
11828.30 617
11829.33 616
11830.35 583
11831.38 625
11832.40 586
11833.43 556
11834.46 595
11835.48 571
11836.51 547
11837.54 582
11838.56 572
11839.59 580
11840.62 599
11841.64 586
11842.67 604
11843.70 612
11844.72 582
11845.75 548
11846.78 567
11847.80 584
11848.83 583
11849.86 598
11850.89 585
11851.91 567
11852.94 555
11853.97 567
11854.99 552
11856.02 517
11857.05 549
11858.08 553
11859.10 534
11860.13 561
11861.16 518
11862.19 552
11863.21 550
11864.24 545
11865.27 572
11866.30 571
11867.33 543
11868.35 570
11869.38 533
11870.41 545
11871.44 549
11872.47 553
11873.49 566
11874.52 579
11875.55 552
11876.58 550
11877.61 567
11878.63 550
11879.66 552
11880.69 550
11881.72 554
11882.75 557
11883.78 531
11884.81 543
11885.83 571
11886.86 576
11887.89 538
11888.92 556
11889.95 555
11890.98 574
11892.01 585
11893.04 582
11894.06 574
11895.09 544
11896.12 546
11897.15 562
11898.18 556
11899.21 591
11900.24 562
11901.27 576
11902.30 546
11903.33 563
11904.36 568
11905.39 565
11906.42 543
11907.45 551
11908.48 541
11909.50 522
11910.53 531
11911.56 537
11912.59 538
11913.62 534
11914.65 577
11915.68 539
11916.71 523
11917.74 566
11918.77 532
11919.80 527
11920.83 578
11921.86 552
11922.89 556
11923.92 588
11924.95 597
11925.99 589
11927.02 596
11928.05 599
11929.08 638
11930.11 623
11931.14 610
11932.17 587
11933.20 562
11934.23 567
11935.26 581
11936.29 545
11937.32 514
11938.35 532
11939.38 558
11940.41 507
11941.45 524
11942.48 504
11943.51 523
11944.54 503
11945.57 472
11946.60 466
11947.63 488
11948.66 528
11949.70 495
11950.73 494
11951.76 484
11952.79 470
11953.82 453
11954.85 480
11955.88 504
11956.92 510
11957.95 500
11958.98 493
11960.01 511
11961.04 494
11962.08 477
11963.11 494
11964.14 496
11965.17 492
11966.20 488
11967.24 504
11968.27 541
11969.30 512
11970.33 505
11971.36 481
11972.40 522
11973.43 533
11974.46 511
11975.49 539
11976.53 514
11977.56 504
11978.59 542
11979.62 521
11980.66 524
11981.69 532
11982.72 517
11983.76 525
11984.79 521
11985.82 521
11986.85 520
11987.89 503
11988.92 509
11989.95 543
11990.99 543
11992.02 519
11993.05 524
11994.09 517
11995.12 542
11996.15 554
11997.19 550
11998.22 512
11999.25 522
12000.29 530
12001.32 528
12002.35 535
12003.39 544
12004.42 555
12005.46 560
12006.49 551
12007.52 542
12008.56 549
12009.59 587
12010.63 531
12011.66 616
12012.69 595
12013.73 592
12014.76 597
12015.80 580
12016.83 579
12017.86 591
12018.90 548
12019.93 564
12020.97 573
12022.00 580
12023.04 569
12024.07 553
12025.11 546
12026.14 537
12027.18 568
12028.21 555
12029.25 540
12030.28 547
12031.32 554
12032.35 542
12033.39 545
12034.42 518
12035.46 520
12036.49 522
12037.53 511
12038.56 556
12039.60 533
12040.63 560
12041.67 553
12042.70 549
12043.74 556
12044.77 544
12045.81 555
12046.84 563
12047.88 549
12048.92 526
12049.95 537
12050.99 524
12052.02 537
12053.06 548
12054.09 537
12055.13 551
12056.17 571
12057.20 527
12058.24 533
12059.27 569
12060.31 544
12061.35 554
12062.38 553
12063.42 543
12064.46 522
12065.49 555
12066.53 580
12067.56 540
12068.60 539
12069.64 540
12070.67 548
12071.71 539
12072.75 518
12073.78 588
12074.82 581
12075.86 553
12076.89 534
12077.93 548
12078.97 555
12080.01 559
12081.04 563
12082.08 585
12083.12 571
12084.15 589
12085.19 631
12086.23 589
12087.27 602
12088.30 600
12089.34 622
12090.38 601
12091.41 611
12092.45 653
12093.49 624
12094.53 649
12095.57 648
12096.60 659
12097.64 631
12098.68 670
12099.72 649
12100.75 650
12101.79 649
12102.83 609
12103.87 626
12104.91 633
12105.94 613
12106.98 622
12108.02 559
12109.06 607
12110.10 571
12111.14 555
12112.17 546
12113.21 545
12114.25 539
12115.29 511
12116.33 551
12117.37 546
12118.40 526
12119.44 509
12120.48 509
12121.52 525
12122.56 490
12123.60 509
12124.64 475
12125.68 496
12126.72 517
12127.75 524
12128.79 523
12129.83 526
12130.87 512
12131.91 462
12132.95 487
12133.99 498
12135.03 500
12136.07 490
12137.11 503
12138.15 505
12139.19 492
12140.23 483
12141.27 488
12142.31 483
12143.35 515
12144.38 490
12145.42 501
12146.46 471
12147.50 494
12148.54 480
12149.58 486
12150.62 482
12151.66 492
12152.70 492
12153.74 485
12154.78 472
12155.82 493
12156.87 480
12157.91 480
12158.95 480
12159.99 500
12161.03 475
12162.07 487
12163.11 478
12164.15 486
12165.19 466
12166.23 469
12167.27 513
12168.31 499
12169.35 487
12170.39 508
12171.43 507
12172.47 494
12173.52 485
12174.56 463
12175.60 492
12176.64 498
12177.68 491
12178.72 507
12179.76 483
12180.80 475
12181.85 470
12182.89 500
12183.93 482
12184.97 434
12186.01 466
12187.05 500
12188.09 505
12189.14 527
12190.18 492
12191.22 488
12192.26 489
12193.30 483
12194.34 480
12195.39 484
12196.43 511
12197.47 490
12198.51 481
12199.55 470
12200.60 489
12201.64 456
12202.68 491
12203.72 495
12204.77 492
12205.81 462
12206.85 451
12207.89 485
12208.94 479
12209.98 483
12211.02 471
12212.06 491
12213.11 493
12214.15 536
12215.19 492
12216.23 512
12217.28 494
12218.32 497
12219.36 513
12220.41 504
12221.45 472
12222.49 501
12223.54 503
12224.58 468
12225.62 478
12226.66 465
12227.71 472
12228.75 470
12229.79 485
12230.84 480
12231.88 467
12232.93 469
12233.97 474
12235.01 460
12236.06 465
12237.10 442
12238.14 474
12239.19 474
12240.23 441
12241.28 446
12242.32 457
12243.36 437
12244.41 456
12245.45 457
12246.50 426
12247.54 471
12248.58 446
12249.63 446
12250.67 425
12251.72 434
12252.76 461
12253.80 454
12254.85 481
12255.89 419
12256.94 479
12257.98 450
12259.03 423
12260.07 435
12261.12 434
12262.16 401
12263.21 426
12264.25 429
12265.30 425
12266.34 417
12267.39 431
12268.43 404
12269.48 406
12270.52 410
12271.57 428
12272.61 450
12273.66 435
12274.70 426
12275.75 399
12276.79 429
12277.84 435
12278.88 429
12279.93 414
12280.98 450
12282.02 413
12283.07 426
12284.11 366
12285.16 413
12286.20 418
12287.25 407
12288.30 440
12289.34 395
12290.39 391
12291.43 421
12292.48 403
12293.53 403
12294.57 396
12295.62 407
12296.66 398
12297.71 387
12298.76 399
12299.80 407
12300.85 393
12301.90 425
12302.94 402
12303.99 412
12305.04 392
12306.08 391
12307.13 375
12308.18 426
12309.22 388
12310.27 399
12311.32 363
12312.36 392
12313.41 355
12314.46 400
12315.50 395
12316.55 426
12317.60 390
12318.65 403
12319.69 429
12320.74 393
12321.79 352
12322.83 369
12323.88 396
12324.93 391
12325.98 372
12327.02 376
12328.07 396
12329.12 363
12330.17 394
12331.21 382
12332.26 356
12333.31 392
12334.36 381
12335.41 404
12336.45 396
12337.50 375
12338.55 391
12339.60 385
12340.65 368
12341.69 393
12342.74 367
12343.79 375
12344.84 380
12345.89 387
12346.94 394
12347.98 372
12349.03 371
12350.08 406
12351.13 385
12352.18 388
12353.23 389
12354.28 374
12355.32 370
12356.37 359
12357.42 359
12358.47 375
12359.52 374
12360.57 336
12361.62 367
12362.67 352
12363.72 365
12364.76 385
12365.81 365
12366.86 372
12367.91 359
12368.96 370
12370.01 355
12371.06 371
12372.11 394
12373.16 397
12374.21 399
12375.26 371
12376.31 394
12377.36 392
12378.41 394
12379.46 399
12380.51 398
12381.56 387
12382.61 401
12383.66 407
12384.71 369
12385.76 394
12386.81 394
12387.86 356
12388.91 372
12389.96 366
12391.01 386
12392.06 368
12393.11 365
12394.16 387
12395.21 379
12396.26 399
12397.31 393
12398.36 416
12399.41 378
12400.46 399
12401.51 398
12402.56 353
12403.61 360
12404.66 372
12405.71 371
12406.77 373
12407.82 376
12408.87 361
12409.92 375
12410.97 379
12412.02 392
12413.07 364
12414.12 367
12415.17 350
12416.23 373
12417.28 365
12418.33 372
12419.38 399
12420.43 376
12421.48 358
12422.53 377
12423.59 387
12424.64 384
12425.69 359
12426.74 375
12427.79 337
12428.84 380
12429.90 384
12430.95 378
12432.00 374
12433.05 366
12434.10 362
12435.16 349
12436.21 378
12437.26 374
12438.31 346
12439.37 355
12440.42 371
12441.47 357
12442.52 367
12443.58 369
12444.63 344
12445.68 359
12446.73 402
12447.79 354
12448.84 364
12449.89 329
12450.94 378
12452.00 388
12453.05 372
12454.10 390
12455.16 388
12456.21 372
12457.26 365
12458.31 367
12459.37 392
12460.42 393
12461.47 383
12462.53 392
12463.58 369
12464.63 375
12465.69 380
12466.74 372
12467.79 406
12468.85 369
12469.90 365
12470.95 395
12472.01 392
12473.06 412
12474.12 425
12475.17 434
12476.22 428
12477.28 399
12478.33 403
12479.39 402
12480.44 423
12481.49 422
12482.55 439
12483.60 423
12484.66 462
12485.71 470
12486.76 450
12487.82 481
12488.87 542
12489.93 503
12490.98 553
12492.04 545
12493.09 530
12494.15 514
12495.20 493
12496.25 487
12497.31 478
12498.36 455
12499.42 461
12500.47 428
12501.53 431
12502.58 419
12503.64 397
12504.69 388
12505.75 394
12506.80 393
12507.86 401
12508.91 398
12509.97 400
12511.03 390
12512.08 384
12513.14 371
12514.19 387
12515.25 411
12516.30 431
12517.36 399
12518.41 416
12519.47 404
12520.52 407
12521.58 390
12522.64 383
12523.69 396
12524.75 408
12525.80 380
12526.86 424
12527.92 442
12528.97 437
12530.03 406
12531.08 432
12532.14 432
12533.20 425
12534.25 426
12535.31 415
12536.37 423
12537.42 437
12538.48 426
12539.54 451
12540.59 407
12541.65 431
12542.70 459
12543.76 444
12544.82 455
12545.88 465
12546.93 504
12547.99 507
12549.05 491
12550.10 506
12551.16 491
12552.22 512
12553.27 500
12554.33 469
12555.39 461
12556.45 476
12557.50 501
12558.56 472
12559.62 459
12560.67 475
12561.73 484
12562.79 461
12563.85 473
12564.90 487
12565.96 502
12567.02 485
12568.08 521
12569.14 516
12570.19 481
12571.25 519
12572.31 520
12573.37 506
12574.42 518
12575.48 521
12576.54 497
12577.60 483
12578.66 466
12579.72 459
12580.77 433
12581.83 446
12582.89 449
12583.95 420
12585.01 425
12586.07 434
12587.12 450
12588.18 438
12589.24 439
12590.30 410
12591.36 408
12592.42 395
12593.48 407
12594.53 434
12595.59 399
12596.65 416
12597.71 426
12598.77 396
12599.83 413
12600.89 415
12601.95 412
12603.01 442
12604.07 417
12605.13 437
12606.18 447
12607.24 425
12608.30 441
12609.36 451
12610.42 423
12611.48 454
12612.54 410
12613.60 465
12614.66 440
12615.72 436
12616.78 421
12617.84 456
12618.90 487
12619.96 457
12621.02 474
12622.08 480
12623.14 467
12624.20 449
12625.26 518
12626.32 505
12627.38 526
12628.44 482
12629.50 515
12630.56 489
12631.62 465
12632.68 500
12633.74 481
12634.80 486
12635.86 419
12636.92 466
12637.98 440
12639.04 437
12640.11 431
12641.17 457
12642.23 424
12643.29 459
12644.35 411
12645.41 428
12646.47 422
12647.53 422
12648.59 433
12649.65 432
12650.72 432
12651.78 421
12652.84 417
12653.90 421
12654.96 431
12656.02 407
12657.08 423
12658.14 430
12659.21 453
12660.27 418
12661.33 418
12662.39 408
12663.45 383
12664.51 392
12665.58 422
12666.64 400
12667.70 376
12668.76 399
12669.82 372
12670.89 391
12671.95 391
12673.01 412
12674.07 408
12675.13 447
12676.20 389
12677.26 391
12678.32 403
12679.38 391
12680.45 401
12681.51 389
12682.57 415
12683.63 404
12684.70 396
12685.76 402
12686.82 388
12687.88 432
12688.95 435
12690.01 440
12691.07 450
12692.14 411
12693.20 438
12694.26 409
12695.32 386
12696.39 417
12697.45 425
12698.51 407
12699.58 401
12700.64 440
12701.70 433
12702.77 404
12703.83 395
12704.89 428
12705.96 453
12707.02 442
12708.08 425
12709.15 422
12710.21 411
12711.28 428
12712.34 442
12713.40 399
12714.47 411
12715.53 403
12716.59 405
12717.66 420
12718.72 392
12719.79 435
12720.85 457
12721.92 439
12722.98 413
12724.04 419
12725.11 431
12726.17 399
12727.24 424
12728.30 397
12729.37 390
12730.43 412
12731.49 393
12732.56 390
12733.62 353
12734.69 392
12735.75 372
12736.82 393
12737.88 384
12738.95 422
12740.01 399
12741.08 377
12742.14 380
12743.21 364
12744.27 384
12745.34 383
12746.40 372
12747.47 359
12748.53 361
12749.60 337
12750.66 325
12751.73 340
12752.79 353
12753.86 355
12754.93 358
12755.99 321
12757.06 338
12758.12 368
12759.19 376
12760.25 366
12761.32 355
12762.39 354
12763.45 334
12764.52 342
12765.58 343
12766.65 328
12767.72 318
12768.78 325
12769.85 341
12770.91 331
12771.98 327
12773.05 343
12774.11 345
12775.18 333
12776.25 304
12777.31 333
12778.38 341
12779.45 338
12780.51 329
12781.58 319
12782.65 360
12783.71 353
12784.78 335
12785.85 336
12786.91 319
12787.98 336
12789.05 331
12790.11 336
12791.18 335
12792.25 340
12793.31 352
12794.38 360
12795.45 329
12796.52 319
12797.58 309
12798.65 337
12799.72 351
12800.79 337
12801.85 319
12802.92 328
12803.99 355
12805.06 308
12806.12 335
12807.19 341
12808.26 327
12809.33 372
12810.39 348
12811.46 357
12812.53 317
12813.60 352
12814.67 308
12815.73 319
12816.80 319
12817.87 313
12818.94 326
12820.01 320
12821.08 329
12822.14 344
12823.21 320
12824.28 317
12825.35 304
12826.42 345
12827.49 340
12828.55 324
12829.62 326
12830.69 334
12831.76 320
12832.83 321
12833.90 336
12834.97 325
12836.04 308
12837.11 318
12838.17 311
12839.24 306
12840.31 338
12841.38 340
12842.45 327
12843.52 322
12844.59 306
12845.66 318
12846.73 344
12847.80 309
12848.87 298
12849.94 316
12851.01 324
12852.08 294
12853.14 282
12854.21 312
12855.28 301
12856.35 283
12857.42 286
12858.49 307
12859.56 307
12860.63 280
12861.70 280
12862.77 283
12863.84 313
12864.91 302
12865.98 307
12867.05 313
12868.12 305
12869.19 277
12870.26 278
12871.34 286
12872.41 287
12873.48 311
12874.55 289
12875.62 298
12876.69 259
12877.76 288
12878.83 284
12879.90 286
12880.97 316
12882.04 302
12883.11 281
12884.18 302
12885.25 291
12886.33 273
12887.40 293
12888.47 294
12889.54 282
12890.61 277
12891.68 304
12892.75 262
12893.82 273
12894.89 289
12895.97 280
12897.04 279
12898.11 286
12899.18 309
12900.25 298
12901.32 299
12902.40 283
12903.47 290
12904.54 285
12905.61 293
12906.68 287
12907.75 291
12908.83 256
12909.90 292
12910.97 278
12912.04 285
12913.11 280
12914.19 278
12915.26 268
12916.33 270
12917.40 248
12918.48 247
12919.55 263
12920.62 273
12921.69 284
12922.77 257
12923.84 263
12924.91 262
12925.98 266
12927.06 269
12928.13 286
12929.20 276
12930.27 252
12931.35 259
12932.42 265
12933.49 279
12934.57 265
12935.64 251
12936.71 270
12937.79 297
12938.86 275
12939.93 243
12941.01 274
12942.08 299
12943.15 277
12944.23 300
12945.30 255
12946.37 278
12947.45 281
12948.52 256
12949.59 276
12950.67 276
12951.74 271
12952.81 275
12953.89 257
12954.96 281
12956.04 270
12957.11 272
12958.18 258
12959.26 246
12960.33 267
12961.41 250
12962.48 280
12963.55 273
12964.63 273
12965.70 256
12966.78 245
12967.85 233
12968.93 253
12970.00 266
12971.07 305
12972.15 280
12973.22 297
12974.30 284
12975.37 258
12976.45 264
12977.52 276
12978.60 279
12979.67 269
12980.75 275
12981.82 278
12982.90 290
12983.97 249
12985.05 253
12986.12 280
12987.20 277
12988.27 308
12989.35 267
12990.42 296
12991.50 285
12992.57 284
12993.65 283
12994.73 260
12995.80 282
12996.88 270
12997.95 259
12999.03 285
13000.10 289
13001.18 287
13002.25 266
13003.33 270
13004.41 273
13005.48 288
13006.56 271
13007.63 289
13008.71 265
13009.79 289
13010.86 279
13011.94 265
13013.02 277
13014.09 249
13015.17 294
13016.24 262
13017.32 268
13018.40 263
13019.47 276
13020.55 271
13021.63 278
13022.70 291
13023.78 294
13024.86 293
13025.93 286
13027.01 287
13028.09 299
13029.16 303
13030.24 291
13031.32 299
13032.40 270
13033.47 281
13034.55 301
13035.63 310
13036.70 295
13037.78 290
13038.86 296
13039.94 266
13041.01 300
13042.09 306
13043.17 294
13044.25 285
13045.32 321
13046.40 285
13047.48 279
13048.56 272
13049.63 273
13050.71 276
13051.79 270
13052.87 284
13053.95 298
13055.02 289
13056.10 289
13057.18 253
13058.26 273
13059.34 283
13060.41 277
13061.49 276
13062.57 296
13063.65 274
13064.73 298
13065.81 295
13066.88 292
13067.96 286
13069.04 269
13070.12 317
13071.20 270
13072.28 262
13073.36 264
13074.43 274
13075.51 273
13076.59 260
13077.67 266
13078.75 271
13079.83 282
13080.91 276
13081.99 274
13083.07 285
13084.15 289
13085.23 283
13086.30 301
13087.38 302
13088.46 263
13089.54 252
13090.62 278
13091.70 292
13092.78 289
13093.86 303
13094.94 292
13096.02 271
13097.10 273
13098.18 292
13099.26 271
13100.34 272
13101.42 295
13102.50 308
13103.58 311
13104.66 262
13105.74 261
13106.82 271
13107.90 287
13108.98 263
13110.06 283
13111.14 269
13112.22 277
13113.30 267
13114.38 285
13115.46 295
13116.54 289
13117.62 277
13118.70 284
13119.78 279
13120.86 268
13121.95 279
13123.03 274
13124.11 270
13125.19 290
13126.27 296
13127.35 251
13128.43 305
13129.51 281
13130.59 285
13131.67 256
13132.76 273
13133.84 307
13134.92 318
13136.00 282
13137.08 276
13138.16 275
13139.24 281
13140.32 283
13141.41 302
13142.49 269
13143.57 275
13144.65 272
13145.73 281
13146.81 279
13147.90 265
13148.98 282
13150.06 266
13151.14 289
13152.22 247
13153.31 280
13154.39 287
13155.47 302
13156.55 280
13157.63 288
13158.72 307
13159.80 272
13160.88 252
13161.96 266
13163.05 256
13164.13 258
13165.21 299
13166.29 295
13167.38 306
13168.46 263
13169.54 277
13170.62 267
13171.71 249
13172.79 304
13173.87 284
13174.96 264
13176.04 271
13177.12 272
13178.20 253
13179.29 252
13180.37 261
13181.45 274
13182.54 271
13183.62 281
13184.70 262
13185.79 285
13186.87 265
13187.95 272
13189.04 292
13190.12 296
13191.20 290
13192.29 287
13193.37 284
13194.46 271
13195.54 289
13196.62 267
13197.71 297
13198.79 268
13199.88 301
13200.96 255
13202.04 305
13203.13 315
13204.21 279
13205.30 281
13206.38 279
13207.46 289
13208.55 260
13209.63 284
13210.72 279
13211.80 260
13212.89 272
13213.97 270
13215.05 270
13216.14 278
13217.22 284
13218.31 310
13219.39 264
13220.48 263
13221.56 271
13222.65 301
13223.73 291
13224.82 279
13225.90 279
13226.99 280
13228.07 269
13229.16 259
13230.24 272
13231.33 262
13232.41 266
13233.50 271
13234.58 277
13235.67 276
13236.76 265
13237.84 267
13238.93 246
13240.01 262
13241.10 265
13242.18 271
13243.27 260
13244.35 267
13245.44 293
13246.53 273
13247.61 288
13248.70 283
13249.78 272
13250.87 301
13251.96 249
13253.04 297
13254.13 290
13255.21 292
13256.30 293
13257.39 298
13258.47 278
13259.56 295
13260.65 300
13261.73 297
13262.82 280
13263.91 280
13264.99 289
13266.08 261
13267.17 293
13268.25 292
13269.34 276
13270.43 285
13271.51 301
13272.60 310
13273.69 301
13274.77 304
13275.86 293
13276.95 272
13278.04 276
13279.12 297
13280.21 287
13281.30 296
13282.38 313
13283.47 292
13284.56 307
13285.65 328
13286.73 310
13287.82 327
13288.91 316
13290.00 312
13291.08 297
13292.17 314
13293.26 325
13294.35 322
13295.44 342
13296.52 296
13297.61 313
13298.70 321
13299.79 341
13300.88 316
13301.96 318
13303.05 343
13304.14 317
13305.23 325
13306.32 324
13307.41 353
13308.49 334
13309.58 297
13310.67 319
13311.76 316
13312.85 298
13313.94 318
13315.02 348
13316.11 331
13317.20 305
13318.29 297
13319.38 335
13320.47 304
13321.56 294
13322.65 324
13323.74 322
13324.82 324
13325.91 327
13327.00 310
13328.09 337
13329.18 300
13330.27 296
13331.36 308
13332.45 301
13333.54 315
13334.63 309
13335.72 323
13336.81 315
13337.90 318
13338.99 291
13340.08 313
13341.17 323
13342.26 311
13343.35 326
13344.44 344
13345.53 307
13346.61 331
13347.70 328
13348.79 321
13349.89 326
13350.98 332
13352.07 343
13353.16 329
13354.25 325
13355.34 363
13356.43 312
13357.52 319
13358.61 338
13359.70 352
13360.79 325
13361.88 336
13362.97 347
13364.06 350
13365.15 379
13366.24 319
13367.33 349
13368.42 344
13369.51 346
13370.60 339
13371.70 338
13372.79 314
13373.88 325
13374.97 333
13376.06 333
13377.15 345
13378.24 317
13379.33 321
13380.43 322
13381.52 329
13382.61 354
13383.70 334
13384.79 325
13385.88 291
13386.97 333
13388.07 311
13389.16 339
13390.25 328
13391.34 312
13392.43 328
13393.52 334
13394.62 304
13395.71 312
13396.80 321
13397.89 290
13398.98 303
13400.08 348
13401.17 330
13402.26 304
13403.35 324
13404.45 346
13405.54 324
13406.63 331
13407.72 311
13408.82 269
13409.91 318
13411.00 285
13412.09 328
13413.19 306
13414.28 304
13415.37 305
13416.46 341
13417.56 323
13418.65 300
13419.74 297
13420.84 302
13421.93 296
13423.02 283
13424.11 306
13425.21 331
13426.30 330
13427.39 334
13428.49 322
13429.58 305
13430.67 319
13431.77 327
13432.86 342
13433.95 321
13435.05 341
13436.14 303
13437.24 328
13438.33 320
13439.42 337
13440.52 331
13441.61 337
13442.70 325
13443.80 335
13444.89 350
13445.99 325
13447.08 309
13448.17 332
13449.27 326
13450.36 321
13451.46 329
13452.55 323
13453.64 352
13454.74 318
13455.83 323
13456.93 357
13458.02 309
13459.12 347
13460.21 352
13461.31 350
13462.40 359
13463.50 351
13464.59 365
13465.69 339
13466.78 316
13467.87 347
13468.97 333
13470.06 340
13471.16 335
13472.25 323
13473.35 320
13474.44 320
13475.54 330
13476.64 353
13477.73 359
13478.83 339
13479.92 347
13481.02 353
13482.11 351
13483.21 365
13484.30 351
13485.40 361
13486.49 361
13487.59 363
13488.69 367
13489.78 398
13490.88 400
13491.97 391
13493.07 385
13494.17 405
13495.26 407
13496.36 396
13497.45 384
13498.55 382
13499.65 378
13500.74 394
13501.84 367
13502.93 359
13504.03 358
13505.13 336
13506.22 359
13507.32 334
13508.42 345
13509.51 317
13510.61 332
13511.71 359
13512.80 355
13513.90 331
13515.00 343
13516.09 327
13517.19 334
13518.29 311
13519.38 332
13520.48 315
13521.58 297
13522.68 308
13523.77 308
13524.87 332
13525.97 328
13527.06 326
13528.16 294
13529.26 300
13530.36 327
13531.45 308
13532.55 273
13533.65 292
13534.75 300
13535.84 315
13536.94 291
13538.04 293
13539.14 296
13540.23 291
13541.33 311
13542.43 330
13543.53 284
13544.63 308
13545.72 285
13546.82 277
13547.92 324
13549.02 280
13550.12 315
13551.22 299
13552.31 326
13553.41 316
13554.51 297
13555.61 295
13556.71 282
13557.81 321
13558.90 298
13560.00 288
13561.10 282
13562.20 291
13563.30 318
13564.40 295
13565.50 302
13566.60 312
13567.69 289
13568.79 294
13569.89 292
13570.99 276
13572.09 298
13573.19 285
13574.29 301
13575.39 270
13576.49 292
13577.59 294
13578.69 298
13579.79 329
13580.89 298
13581.98 308
13583.08 319
13584.18 312
13585.28 308
13586.38 323
13587.48 330
13588.58 315
13589.68 348
13590.78 330
13591.88 296
13592.98 319
13594.08 328
13595.18 313
13596.28 293
13597.38 312
13598.48 309
13599.58 315
13600.68 294
13601.78 280
13602.88 304
13603.98 300
13605.08 296
13606.18 307
13607.29 297
13608.39 322
13609.49 304
13610.59 293
13611.69 305
13612.79 318
13613.89 296
13614.99 296
13616.09 330
13617.19 320
13618.29 325
13619.39 305
13620.50 308
13621.60 312
13622.70 327
13623.80 306
13624.90 289
13626.00 331
13627.10 321
13628.20 331
13629.31 319
13630.41 303
13631.51 296
13632.61 302
13633.71 310
13634.81 295
13635.91 292
13637.02 290
13638.12 306
13639.22 294
13640.32 302
13641.42 271
13642.53 317
13643.63 321
13644.73 289
13645.83 293
13646.93 305
13648.04 297
13649.14 310
13650.24 302
13651.34 324
13652.45 325
13653.55 319
13654.65 314
13655.75 304
13656.85 309
13657.96 323
13659.06 324
13660.16 304
13661.27 310
13662.37 302
13663.47 347
13664.57 322
13665.68 284
13666.78 311
13667.88 319
13668.99 312
13670.09 328
13671.19 302
13672.29 288
13673.40 313
13674.50 319
13675.60 335
13676.71 338
13677.81 348
13678.91 310
13680.02 336
13681.12 330
13682.23 313
13683.33 317
13684.43 310
13685.54 320
13686.64 306
13687.74 320
13688.85 320
13689.95 331
13691.06 332
13692.16 319
13693.26 330
13694.37 349
13695.47 334
13696.58 348
13697.68 349
13698.78 339
13699.89 343
13700.99 367
13702.10 360
13703.20 350
13704.31 398
13705.41 393
13706.51 387
13707.62 369
13708.72 366
13709.83 387
13710.93 425
13712.04 377
13713.14 384
13714.25 359
13715.35 357
13716.46 356
13717.56 371
13718.67 357
13719.77 343
13720.88 339
13721.98 332
13723.09 322
13724.19 311
13725.30 357
13726.40 346
13727.51 327
13728.61 300
13729.72 328
13730.83 319
13731.93 331
13733.04 289
13734.14 300
13735.25 309
13736.35 326
13737.46 300
13738.57 299
13739.67 323
13740.78 290
13741.88 300
13742.99 307
13744.09 316
13745.20 315
13746.31 339
13747.41 297
13748.52 315
13749.63 309
13750.73 307
13751.84 340
13752.94 318
13754.05 331
13755.16 322
13756.26 346
13757.37 318
13758.48 318
13759.58 304
13760.69 302
13761.80 320
13762.90 323
13764.01 301
13765.12 325
13766.22 340
13767.33 348
13768.44 331
13769.55 333
13770.65 353
13771.76 352
13772.87 315
13773.97 314
13775.08 325
13776.19 319
13777.30 312
13778.40 343
13779.51 326
13780.62 310
13781.73 327
13782.83 300
13783.94 285
13785.05 281
13786.16 276
13787.26 298
13788.37 262
13789.48 303
13790.59 288
13791.70 294
13792.80 291
13793.91 295
13795.02 299
13796.13 314
13797.24 324
13798.35 330
13799.45 324
13800.56 310
13801.67 315
13802.78 285
13803.89 302
13805.00 275
13806.10 311
13807.21 282
13808.32 303
13809.43 290
13810.54 309
13811.65 284
13812.76 286
13813.86 285
13814.97 283
13816.08 291
13817.19 312
13818.30 268
13819.41 302
13820.52 281
13821.63 262
13822.74 315
13823.85 314
13824.96 276
13826.06 284
13827.17 301
13828.28 298
13829.39 296
13830.50 290
13831.61 279
13832.72 306
13833.83 286
13834.94 286
13836.05 306
13837.16 307
13838.27 295
13839.38 285
13840.49 280
13841.60 270
13842.71 268
13843.82 305
13844.93 292
13846.04 304
13847.15 271
13848.26 275
13849.37 281
13850.48 304
13851.59 269
13852.70 304
13853.81 298
13854.92 298
13856.03 299
13857.14 268
13858.25 308
13859.37 310
13860.48 298
13861.59 294
13862.70 304
13863.81 295
13864.92 314
13866.03 290
13867.14 270
13868.25 298
13869.36 302
13870.47 291
13871.59 277
13872.70 282
13873.81 306
13874.92 304
13876.03 261
13877.14 289
13878.25 309
13879.36 308
13880.48 310
13881.59 308
13882.70 292
13883.81 296
13884.92 313
13886.03 328
13887.15 313
13888.26 304
13889.37 315
13890.48 337
13891.59 328
13892.71 305
13893.82 289
13894.93 320
13896.04 319
13897.15 294
13898.27 300
13899.38 300
13900.49 313
13901.60 309
13902.72 291
13903.83 297
13904.94 297
13906.05 288
13907.17 303
13908.28 272
13909.39 258
13910.50 306
13911.62 306
13912.73 297
13913.84 272
13914.95 280
13916.07 263
13917.18 290
13918.29 274
13919.41 291
13920.52 286
13921.63 272
13922.75 286
13923.86 283
13924.97 279
13926.09 273
13927.20 274
13928.31 276
13929.43 288
13930.54 261
13931.65 255
13932.77 251
13933.88 272
13934.99 292
13936.11 273
13937.22 283
13938.34 280
13939.45 264
13940.56 289
13941.68 300
13942.79 282
13943.91 275
13945.02 280
13946.13 292
13947.25 256
13948.36 260
13949.48 287
13950.59 313
13951.70 278
13952.82 288
13953.93 290
13955.05 277
13956.16 280
13957.28 287
13958.39 268
13959.51 284
13960.62 299
13961.74 281
13962.85 283
13963.97 277
13965.08 274
13966.20 254
13967.31 290
13968.43 296
13969.54 313
13970.66 267
13971.77 295
13972.89 281
13974.00 284
13975.12 291
13976.23 278
13977.35 284
13978.46 290
13979.58 274
13980.69 267
13981.81 290
13982.92 288
13984.04 277
13985.16 274
13986.27 280
13987.39 283
13988.50 279
13989.62 261
13990.74 261
13991.85 261
13992.97 262
13994.08 293
13995.20 281
13996.32 277
13997.43 262
13998.55 293
13999.66 299
14000.78 281
14001.90 289
14003.01 285
14004.13 271
14005.25 286
14006.36 281
14007.48 279
14008.60 287
14009.71 275
14010.83 293
14011.95 271
14013.06 299
14014.18 261
14015.30 300
14016.41 289
14017.53 287
14018.65 283
14019.76 266
14020.88 291
14022.00 254
14023.12 274
14024.23 288
14025.35 294
14026.47 332
14027.59 254
14028.70 261
14029.82 256
14030.94 299
14032.06 275
14033.17 289
14034.29 276
14035.41 286
14036.53 312
14037.64 285
14038.76 294
14039.88 282
14041.00 318
14042.11 321
14043.23 300
14044.35 299
14045.47 306
14046.59 343
14047.71 304
14048.82 302
14049.94 296
14051.06 331
14052.18 305
14053.30 322
14054.42 324
14055.53 289
14056.65 317
14057.77 314
14058.89 352
14060.01 319
14061.13 314
14062.25 351
14063.36 373
14064.48 310
14065.60 320
14066.72 326
14067.84 339
14068.96 322
14070.08 350
14071.20 359
14072.32 351
14073.44 323
14074.55 333
14075.67 336
14076.79 340
14077.91 338
14079.03 389
14080.15 385
14081.27 325
14082.39 390
14083.51 357
14084.63 420
14085.75 389
14086.87 355
14087.99 379
14089.11 396
14090.23 392
14091.35 400
14092.47 398
14093.59 362
14094.71 355
14095.83 351
14096.95 383
14098.07 336
14099.19 388
14100.31 358
14101.43 346
14102.55 343
14103.67 330
14104.79 321
14105.91 307
14107.03 303
14108.15 309
14109.27 296
14110.39 297
14111.51 317
14112.64 279
14113.76 282
14114.88 307
14116.00 303
14117.12 276
14118.24 318
14119.36 301
14120.48 303
14121.60 276
14122.72 282
14123.85 304
14124.97 298
14126.09 302
14127.21 298
14128.33 288
14129.45 285
14130.57 305
14131.70 287
14132.82 284
14133.94 264
14135.06 277
14136.18 284
14137.30 277
14138.43 285
14139.55 255
14140.67 271
14141.79 261
14142.91 264
14144.03 265
14145.16 283
14146.28 270
14147.40 297
14148.52 275
14149.65 273
14150.77 274
14151.89 242
14153.01 249
14154.13 263
14155.26 275
14156.38 273
14157.50 274
14158.62 273
14159.75 269
14160.87 257
14161.99 294
14163.12 258
14164.24 259
14165.36 286
14166.48 280
14167.61 247
14168.73 249
14169.85 249
14170.98 264
14172.10 245
14173.22 238
14174.35 255
14175.47 272
14176.59 274
14177.72 283
14178.84 261
14179.96 279
14181.09 269
14182.21 241
14183.33 257
14184.46 267
14185.58 257
14186.70 240
14187.83 264
14188.95 262
14190.07 263
14191.20 288
14192.32 263
14193.45 260
14194.57 262
14195.69 261
14196.82 273
14197.94 296
14199.07 282
14200.19 272
14201.32 246
14202.44 247
14203.56 227
14204.69 274
14205.81 233
14206.94 251
14208.06 254
14209.19 229
14210.31 257
14211.44 241
14212.56 264
14213.69 248
14214.81 239
14215.93 222
14217.06 218
14218.18 237
14219.31 270
14220.43 235
14221.56 271
14222.68 241
14223.81 250
14224.94 234
14226.06 244
14227.19 231
14228.31 242
14229.44 225
14230.56 225
14231.69 261
14232.81 244
14233.94 237
14235.06 225
14236.19 259
14237.32 242
14238.44 239
14239.57 251
14240.69 259
14241.82 236
14242.94 239
14244.07 233
14245.20 228
14246.32 227
14247.45 261
14248.57 267
14249.70 245
14250.83 254
14251.95 236
14253.08 252
14254.21 241
14255.33 253
14256.46 249
14257.59 255
14258.71 238
14259.84 260
14260.97 228
14262.09 247
14263.22 212
14264.35 211
14265.47 234
14266.60 245
14267.73 246
14268.85 221
14269.98 246
14271.11 220
14272.23 263
14273.36 235
14274.49 225
14275.62 226
14276.74 222
14277.87 217
14279.00 221
14280.12 222
14281.25 227
14282.38 245
14283.51 230
14284.63 230
14285.76 210
14286.89 250
14288.02 220
14289.15 206
14290.27 225
14291.40 238
14292.53 238
14293.66 223
14294.78 238
14295.91 234
14297.04 242
14298.17 238
14299.30 222
14300.42 229
14301.55 241
14302.68 246
14303.81 220
14304.94 226
14306.07 244
14307.19 243
14308.32 227
14309.45 214
14310.58 226
14311.71 237
14312.84 241
14313.97 231
14315.10 213
14316.22 233
14317.35 247
14318.48 215
14319.61 213
14320.74 237
14321.87 240
14323.00 239
14324.13 225
14325.26 206
14326.39 239
14327.51 231
14328.64 225
14329.77 225
14330.90 233
14332.03 219
14333.16 230
14334.29 240
14335.42 200
14336.55 229
14337.68 226
14338.81 223
14339.94 241
14341.07 223
14342.20 242
14343.33 224
14344.46 226
14345.59 210
14346.72 239
14347.85 234
14348.98 221
14350.11 241
14351.24 224
14352.37 218
14353.50 219
14354.63 238
14355.76 230
14356.89 220
14358.02 234
14359.15 243
14360.28 232
14361.41 207
14362.54 228
14363.67 229
14364.80 220
14365.94 230
14367.07 226
14368.20 238
14369.33 234
14370.46 212
14371.59 227
14372.72 227
14373.85 225
14374.98 242
14376.11 242
14377.25 230
14378.38 237
14379.51 236
14380.64 222
14381.77 238
14382.90 238
14384.03 217
14385.16 237
14386.30 222
14387.43 232
14388.56 236
14389.69 229
14390.82 228
14391.95 232
14393.09 231
14394.22 249
14395.35 238
14396.48 219
14397.61 220
14398.75 212
14399.88 232
14401.01 221
14402.14 212
14403.27 230
14404.41 213
14405.54 212
14406.67 255
14407.80 240
14408.94 240
14410.07 247
14411.20 229
14412.33 231
14413.47 212
14414.60 226
14415.73 228
14416.87 218
14418.00 234
14419.13 224
14420.26 230
14421.40 253
14422.53 226
14423.66 232
14424.80 224
14425.93 241
14427.06 246
14428.20 231
14429.33 222
14430.46 209
14431.59 218
14432.73 214
14433.86 232
14435.00 227
14436.13 248
14437.26 230
14438.40 252
14439.53 239
14440.66 206
14441.80 228
14442.93 251
14444.06 254
14445.20 219
14446.33 218
14447.47 195
14448.60 236
14449.73 231
14450.87 245
14452.00 243
14453.14 229
14454.27 224
14455.41 213
14456.54 252
14457.67 231
14458.81 216
14459.94 273
14461.08 242
14462.21 231
14463.35 225
14464.48 233
14465.62 246
14466.75 232
14467.89 240
14469.02 241
14470.15 235
14471.29 253
14472.42 243
14473.56 241
14474.69 205
14475.83 244
14476.96 252
14478.10 250
14479.24 252
14480.37 238
14481.51 282
14482.64 268
14483.78 248
14484.91 254
14486.05 231
14487.18 235
14488.32 259
14489.45 260
14490.59 252
14491.73 212
14492.86 233
14494.00 279
14495.13 263
14496.27 263
14497.40 256
14498.54 266
14499.68 268
14500.81 259
14501.95 271
14503.08 276
14504.22 270
14505.36 262
14506.49 286
14507.63 250
14508.77 254
14509.90 287
14511.04 286
14512.18 278
14513.31 294
14514.45 285
14515.58 283
14516.72 276
14517.86 279
14519.00 254
14520.13 262
14521.27 289
14522.41 248
14523.54 254
14524.68 216
14525.82 233
14526.95 255
14528.09 261
14529.23 260
14530.37 252
14531.50 260
14532.64 251
14533.78 241
14534.91 239
14536.05 256
14537.19 261
14538.33 243
14539.46 252
14540.60 232
14541.74 241
14542.88 254
14544.02 270
14545.15 247
14546.29 243
14547.43 221
14548.57 245
14549.70 212
14550.84 239
14551.98 230
14553.12 220
14554.26 236
14555.39 253
14556.53 240
14557.67 235
14558.81 235
14559.95 246
14561.09 279
14562.22 243
14563.36 251
14564.50 234
14565.64 242
14566.78 201
14567.92 249
14569.06 232
14570.20 253
14571.33 255
14572.47 270
14573.61 220
14574.75 263
14575.89 255
14577.03 248
14578.17 265
14579.31 228
14580.45 243
14581.59 229
14582.72 236
14583.86 234
14585.00 251
14586.14 233
14587.28 260
14588.42 242
14589.56 260
14590.70 250
14591.84 232
14592.98 217
14594.12 238
14595.26 247
14596.40 241
14597.54 267
14598.68 241
14599.82 245
14600.96 242
14602.10 263
14603.24 250
14604.38 246
14605.52 229
14606.66 260
14607.80 248
14608.94 228
14610.08 240
14611.22 258
14612.36 250
14613.50 261
14614.64 253
14615.78 277
14616.92 244
14618.06 230
14619.20 253
14620.34 261
14621.49 274
14622.63 255
14623.77 287
14624.91 267
14626.05 272
14627.19 252
14628.33 270
14629.47 282
14630.61 260
14631.75 257
14632.90 263
14634.04 245
14635.18 239
14636.32 242
14637.46 231
14638.60 248
14639.74 242
14640.88 234
14642.03 236
14643.17 238
14644.31 221
14645.45 237
14646.59 223
14647.73 232
14648.88 214
14650.02 223
14651.16 229
14652.30 233
14653.44 240
14654.59 206
14655.73 223
14656.87 234
14658.01 265
14659.16 228
14660.30 237
14661.44 233
14662.58 211
14663.72 234
14664.87 216
14666.01 249
14667.15 260
14668.29 199
14669.44 195
14670.58 242
14671.72 236
14672.87 240
14674.01 217
14675.15 232
14676.29 238
14677.44 214
14678.58 248
14679.72 218
14680.87 200
14682.01 222
14683.15 208
14684.30 216
14685.44 215
14686.58 225
14687.73 236
14688.87 212
14690.01 210
14691.16 214
14692.30 234
14693.44 193
14694.59 218
14695.73 195
14696.87 214
14698.02 220
14699.16 247
14700.30 252
14701.45 220
14702.59 193
14703.74 208
14704.88 222
14706.02 232
14707.17 242
14708.31 221
14709.46 223
14710.60 229
14711.75 193
14712.89 210
14714.03 234
14715.18 210
14716.32 224
14717.47 227
14718.61 212
14719.76 203
14720.90 241
14722.05 235
14723.19 203
14724.34 189
14725.48 213
14726.63 221
14727.77 208
14728.92 225
14730.06 219
14731.21 222
14732.35 216
14733.50 218
14734.64 215
14735.79 211
14736.93 223
14738.08 230
14739.22 216
14740.37 222
14741.51 206
14742.66 231
14743.80 249
14744.95 220
14746.09 228
14747.24 221
14748.39 227
14749.53 219
14750.68 213
14751.82 252
14752.97 219
14754.11 213
14755.26 193
14756.41 220
14757.55 219
14758.70 213
14759.85 227
14760.99 202
14762.14 196
14763.28 213
14764.43 239
14765.58 210
14766.72 201
14767.87 202
14769.02 221
14770.16 197
14771.31 214
14772.46 215
14773.60 212
14774.75 224
14775.90 227
14777.04 219
14778.19 206
14779.34 205
14780.48 206
14781.63 198
14782.78 188
14783.92 186
14785.07 223
14786.22 216
14787.37 211
14788.51 198
14789.66 219
14790.81 210
14791.96 199
14793.10 210
14794.25 203
14795.40 192
14796.54 201
14797.69 199
14798.84 224
14799.99 210
14801.14 194
14802.28 230
14803.43 213
14804.58 191
14805.73 180
14806.88 208
14808.02 222
14809.17 198
14810.32 220
14811.47 216
14812.62 197
14813.76 189
14814.91 189
14816.06 194
14817.21 206
14818.36 184
14819.51 216
14820.65 218
14821.80 210
14822.95 219
14824.10 205
14825.25 184
14826.40 215
14827.55 206
14828.69 209
14829.84 200
14830.99 196
14832.14 200
14833.29 192
14834.44 201
14835.59 206
14836.74 212
14837.89 194
14839.04 208
14840.19 210
14841.33 229
14842.48 172
14843.63 196
14844.78 207
14845.93 209
14847.08 218
14848.23 195
14849.38 198
14850.53 191
14851.68 179
14852.83 174
14853.98 193
14855.13 199
14856.28 185
14857.43 197
14858.58 211
14859.73 213
14860.88 215
14862.03 223
14863.18 214
14864.33 213
14865.48 201
14866.63 189
14867.78 183
14868.93 203
14870.08 187
14871.23 203
14872.38 193
14873.53 204
14874.68 192
14875.83 183
14876.98 197
14878.14 197
14879.29 201
14880.44 195
14881.59 197
14882.74 205
14883.89 209
14885.04 197
14886.19 201
14887.34 212
14888.49 222
14889.64 193
14890.80 193
14891.95 203
14893.10 185
14894.25 180
14895.40 181
14896.55 209
14897.70 209
14898.86 216
14900.01 207
14901.16 188
14902.31 212
14903.46 219
14904.61 199
14905.77 210
14906.92 186
14908.07 198
14909.22 216
14910.37 236
14911.53 204
14912.68 201
14913.83 222
14914.98 222
14916.13 209
14917.29 204
14918.44 236
14919.59 231
14920.74 216
14921.90 220
14923.05 208
14924.20 203
14925.35 209
14926.51 216
14927.66 205
14928.81 195
14929.96 196
14931.12 209
14932.27 208
14933.42 206
14934.57 232
14935.73 223
14936.88 197
14938.03 207
14939.19 185
14940.34 216
14941.49 207
14942.65 212
14943.80 226
14944.95 213
14946.11 211
14947.26 202
14948.41 228
14949.57 216
14950.72 201
14951.87 212
14953.03 224
14954.18 208
14955.33 224
14956.49 247
14957.64 249
14958.80 219
14959.95 193
14961.10 198
14962.26 216
14963.41 198
14964.57 214
14965.72 240
14966.87 217
14968.03 193
14969.18 201
14970.34 211
14971.49 216
14972.65 232
14973.80 196
14974.95 203
14976.11 210
14977.26 226
14978.42 230
14979.57 210
14980.73 187
14981.88 202
14983.04 230
14984.19 215
14985.35 204
14986.50 214
14987.66 204
14988.81 227
14989.97 212
14991.12 195
14992.28 208
14993.43 212
14994.59 226
14995.74 213
14996.90 180
14998.05 197
14999.21 198
15000.36 229
15001.52 213
15002.67 205
15003.83 216
15004.99 207
15006.14 205
15007.30 202
15008.45 204
15009.61 212
15010.76 214
15011.92 200
15013.08 196
15014.23 179
15015.39 173
15016.54 208
15017.70 222
15018.86 217
15020.01 222
15021.17 212
15022.32 212
15023.48 187
15024.64 190
15025.79 192
15026.95 215
15028.11 216
15029.26 212
15030.42 198
15031.58 202
15032.73 199
15033.89 197
15035.05 215
15036.20 219
15037.36 201
15038.52 199
15039.67 205
15040.83 184
15041.99 203
15043.15 186
15044.30 202
15045.46 236
15046.62 223
15047.77 200
15048.93 195
15050.09 197
15051.25 190
15052.40 207
15053.56 169
15054.72 183
15055.88 193
15057.03 190
15058.19 190
15059.35 178
15060.51 185
15061.66 206
15062.82 203
15063.98 225
15065.14 217
15066.30 222
15067.45 183
15068.61 189
15069.77 210
15070.93 207
15072.09 205
15073.24 224
15074.40 207
15075.56 190
15076.72 228
15077.88 194
15079.04 225
15080.20 203
15081.35 192
15082.51 204
15083.67 195
15084.83 208
15085.99 202
15087.15 201
15088.31 179
15089.46 204
15090.62 216
15091.78 215
15092.94 189
15094.10 197
15095.26 190
15096.42 215
15097.58 211
15098.74 217
15099.90 205
15101.06 211
15102.22 192
15103.37 194
15104.53 201
15105.69 197
15106.85 201
15108.01 197
15109.17 205
15110.33 174
15111.49 194
15112.65 192
15113.81 193
15114.97 210
15116.13 196
15117.29 188
15118.45 200
15119.61 172
15120.77 187
15121.93 190
15123.09 189
15124.25 211
15125.41 189
15126.57 178
15127.73 178
15128.89 209
15130.05 203
15131.21 196
15132.37 177
15133.53 194
15134.69 198
15135.86 206
15137.02 190
15138.18 172
15139.34 194
15140.50 203
15141.66 194
15142.82 194
15143.98 198
15145.14 173
15146.30 209
15147.46 204
15148.63 190
15149.79 204
15150.95 207
15152.11 222
15153.27 224
15154.43 203
15155.59 180
15156.75 213
15157.92 202
15159.08 204
15160.24 202
15161.40 204
15162.56 228
15163.72 225
15164.89 211
15166.05 184
15167.21 205
15168.37 206
15169.53 203
15170.69 211
15171.86 180
15173.02 184
15174.18 205
15175.34 204
15176.51 188
15177.67 196
15178.83 179
15179.99 187
15181.15 196
15182.32 224
15183.48 184
15184.64 205
15185.80 212
15186.97 201
15188.13 225
15189.29 199
15190.46 204
15191.62 206
15192.78 217
15193.94 229
15195.11 217
15196.27 230
15197.43 202
15198.60 189
15199.76 212
15200.92 225
15202.08 192
15203.25 207
15204.41 221
15205.57 218
15206.74 219
15207.90 223
15209.06 197
15210.23 202
15211.39 207
15212.56 221
15213.72 223
15214.88 206
15216.05 215
15217.21 240
15218.37 228
15219.54 224
15220.70 217
15221.87 241
15223.03 234
15224.19 230
15225.36 215
15226.52 202
15227.69 216
15228.85 204
15230.01 227
15231.18 214
15232.34 227
15233.51 232
15234.67 237
15235.84 232
15237.00 217
15238.16 190
15239.33 204
15240.49 232
15241.66 205
15242.82 199
15243.99 182
15245.15 211
15246.32 219
15247.48 211
15248.65 214
15249.81 194
15250.98 183
15252.14 209
15253.31 183
15254.47 184
15255.64 196
15256.80 202
15257.97 199
15259.13 201
15260.30 188
15261.46 225
15262.63 205
15263.80 213
15264.96 195
15266.13 187
15267.29 212
15268.46 217
15269.62 195
15270.79 202
15271.96 220
15273.12 211
15274.29 197
15275.45 217
15276.62 226
15277.79 223
15278.95 191
15280.12 210
15281.28 212
15282.45 205
15283.62 222
15284.78 203
15285.95 216
15287.12 203
15288.28 209
15289.45 226
15290.62 207
15291.78 209
15292.95 219
15294.12 234
15295.28 240
15296.45 199
15297.62 208
15298.78 226
15299.95 239
15301.12 222
15302.28 236
15303.45 223
15304.62 218
15305.78 219
15306.95 194
15308.12 210
15309.29 218
15310.45 213
15311.62 195
15312.79 201
15313.96 200
15315.12 203
15316.29 222
15317.46 224
15318.63 213
15319.79 195
15320.96 191
15322.13 210
15323.30 207
15324.46 211
15325.63 217
15326.80 211
15327.97 201
15329.14 218
15330.30 213
15331.47 186
15332.64 218
15333.81 214
15334.98 203
15336.14 205
15337.31 226
15338.48 208
15339.65 211
15340.82 209
15341.99 229
15343.16 209
15344.32 196
15345.49 193
15346.66 203
15347.83 215
15349.00 211
15350.17 217
15351.34 213
15352.51 203
15353.67 189
15354.84 202
15356.01 194
15357.18 206
15358.35 227
15359.52 213
15360.69 232
15361.86 211
15363.03 216
15364.20 215
15365.37 226
15366.54 215
15367.71 214
15368.87 219
15370.04 226
15371.21 239
15372.38 220
15373.55 205
15374.72 215
15375.89 218
15377.06 224
15378.23 210
15379.40 227
15380.57 216
15381.74 220
15382.91 248
15384.08 195
15385.25 231
15386.42 213
15387.59 228
15388.76 212
15389.93 218
15391.10 210
15392.27 206
15393.44 228
15394.62 226
15395.79 232
15396.96 197
15398.13 213
15399.30 230
15400.47 198
15401.64 207
15402.81 214
15403.98 220
15405.15 215
15406.32 224
15407.49 230
15408.66 223
15409.84 211
15411.01 228
15412.18 197
15413.35 227
15414.52 205
15415.69 205
15416.86 203
15418.03 230
15419.21 215
15420.38 208
15421.55 217
15422.72 226
15423.89 211
15425.06 221
15426.24 197
15427.41 208
15428.58 205
15429.75 226
15430.92 219
15432.09 228
15433.27 241
15434.44 189
15435.61 198
15436.78 212
15437.96 225
15439.13 202
15440.30 200
15441.47 195
15442.64 220
15443.82 200
15444.99 225
15446.16 219
15447.33 206
15448.51 203
15449.68 198
15450.85 220
15452.02 185
15453.20 197
15454.37 191
15455.54 193
15456.72 195
15457.89 210
15459.06 184
15460.23 197
15461.41 208
15462.58 189
15463.75 197
15464.93 206
15466.10 198
15467.27 203
15468.45 231
15469.62 218
15470.79 219
15471.97 194
15473.14 185
15474.31 187
15475.49 204
15476.66 209
15477.83 202
15479.01 197
15480.18 187
15481.36 213
15482.53 226
15483.70 216
15484.88 177
15486.05 197
15487.23 193
15488.40 208
15489.57 180
15490.75 221
15491.92 186
15493.10 194
15494.27 202
15495.44 185
15496.62 178
15497.79 190
15498.97 198
15500.14 202
15501.32 202
15502.49 203
15503.67 218
15504.84 201
15506.02 212
15507.19 172
15508.36 224
15509.54 193
15510.71 202
15511.89 201
15513.06 187
15514.24 209
15515.41 203
15516.59 195
15517.77 201
15518.94 193
15520.12 200
15521.29 220
15522.47 200
15523.64 175
15524.82 211
15525.99 207
15527.17 193
15528.34 183
15529.52 179
15530.69 215
15531.87 189
15533.05 190
15534.22 196
15535.40 213
15536.57 198
15537.75 202
15538.93 208
15540.10 204
15541.28 203
15542.45 216
15543.63 193
15544.81 195
15545.98 213
15547.16 223
15548.33 216
15549.51 202
15550.69 207
15551.86 228
15553.04 198
15554.22 194
15555.39 203
15556.57 208
15557.75 211
15558.92 202
15560.10 218
15561.28 217
15562.45 195
15563.63 212
15564.81 186
15565.99 213
15567.16 185
15568.34 202
15569.52 203
15570.69 218
15571.87 206
15573.05 223
15574.23 211
15575.40 186
15576.58 186
15577.76 221
15578.93 235
15580.11 202
15581.29 220
15582.47 230
15583.65 236
15584.82 209
15586.00 209
15587.18 224
15588.36 229
15589.53 215
15590.71 218
15591.89 233
15593.07 219
15594.25 225
15595.42 239
15596.60 228
15597.78 246
15598.96 227
15600.14 236
15601.32 212
15602.49 205
15603.67 206
15604.85 234
15606.03 223
15607.21 225
15608.39 241
15609.56 223
15610.74 236
15611.92 197
15613.10 245
15614.28 244
15615.46 247
15616.64 238
15617.82 231
15619.00 228
15620.17 227
15621.35 247
15622.53 253
15623.71 248
15624.89 239
15626.07 233
15627.25 228
15628.43 227
15629.61 219
15630.79 222
15631.97 227
15633.15 218
15634.33 234
15635.51 235
15636.69 246
15637.87 235
15639.05 228
15640.22 247
15641.40 247
15642.58 234
15643.76 259
15644.94 228
15646.12 263
15647.30 231
15648.48 258
15649.66 226
15650.85 250
15652.03 263
15653.21 258
15654.39 239
15655.57 228
15656.75 247
15657.93 241
15659.11 246
15660.29 233
15661.47 273
15662.65 237
15663.83 208
15665.01 213
15666.19 224
15667.37 241
15668.55 208
15669.73 235
15670.92 228
15672.10 235
15673.28 249
15674.46 254
15675.64 237
15676.82 231
15678.00 230
15679.18 248
15680.36 211
15681.55 226
15682.73 227
15683.91 244
15685.09 204
15686.27 225
15687.45 232
15688.63 219
15689.82 221
15691.00 238
15692.18 237
15693.36 241
15694.54 206
15695.73 215
15696.91 225
15698.09 225
15699.27 220
15700.45 235
15701.64 256
15702.82 222
15704.00 256
15705.18 258
15706.36 215
15707.55 224
15708.73 224
15709.91 218
15711.09 219
15712.28 245
15713.46 232
15714.64 244
15715.82 225
15717.01 238
15718.19 225
15719.37 239
15720.55 228
15721.74 258
15722.92 240
15724.10 256
15725.29 238
15726.47 239
15727.65 238
15728.84 231
15730.02 256
15731.20 241
15732.39 250
15733.57 233
15734.75 247
15735.94 226
15737.12 227
15738.30 240
15739.49 260
15740.67 265
15741.85 236
15743.04 243
15744.22 244
15745.40 249
15746.59 226
15747.77 239
15748.96 247
15750.14 251
15751.32 227
15752.51 237
15753.69 245
15754.88 234
15756.06 226
15757.24 245
15758.43 255
15759.61 237
15760.80 242
15761.98 253
15763.17 228
15764.35 229
15765.53 234
15766.72 238
15767.90 248
15769.09 239
15770.27 248
15771.46 233
15772.64 223
15773.83 218
15775.01 246
15776.20 215
15777.38 230
15778.57 238
15779.75 206
15780.94 221
15782.12 220
15783.31 209
15784.49 227
15785.68 209
15786.86 198
15788.05 224
15789.23 226
15790.42 216
15791.60 233
15792.79 220
15793.98 215
15795.16 216
15796.35 198
15797.53 205
15798.72 235
15799.90 208
15801.09 209
15802.28 197
15803.46 231
15804.65 196
15805.83 190
15807.02 212
15808.21 208
15809.39 202
15810.58 202
15811.76 191
15812.95 232
15814.14 227
15815.32 210
15816.51 194
15817.70 176
15818.88 213
15820.07 191
15821.26 201
15822.44 194
15823.63 216
15824.82 221
15826.00 217
15827.19 205
15828.38 207
15829.56 212
15830.75 206
15831.94 211
15833.12 204
15834.31 215
15835.50 209
15836.69 217
15837.87 200
15839.06 201
15840.25 208
15841.44 238
15842.62 194
15843.81 193
15845.00 218
15846.18 218
15847.37 220
15848.56 231
15849.75 214
15850.94 223
15852.12 207
15853.31 220
15854.50 229
15855.69 192
15856.87 204
15858.06 198
15859.25 210
15860.44 194
15861.63 198
15862.81 210
15864.00 233
15865.19 221
15866.38 241
15867.57 217
15868.76 213
15869.94 226
15871.13 213
15872.32 211
15873.51 195
15874.70 218
15875.89 217
15877.08 212
15878.26 219
15879.45 212
15880.64 216
15881.83 218
15883.02 187
15884.21 218
15885.40 216
15886.59 228
15887.78 215
15888.97 229
15890.15 231
15891.34 207
15892.53 212
15893.72 216
15894.91 230
15896.10 222
15897.29 221
15898.48 225
15899.67 214
15900.86 214
15902.05 242
15903.24 224
15904.43 239
15905.62 232
15906.81 229
15908.00 201
15909.19 210
15910.38 213
15911.57 224
15912.76 231
15913.95 227
15915.14 208
15916.33 235
15917.52 215
15918.71 227
15919.90 220
15921.09 236
15922.28 235
15923.47 223
15924.66 252
15925.85 206
15927.04 217
15928.23 211
15929.42 217
15930.61 232
15931.80 215
15932.99 233
15934.18 236
15935.38 211
15936.57 212
15937.76 196
15938.95 216
15940.14 195
15941.33 192
15942.52 212
15943.71 217
15944.90 204
15946.10 220
15947.29 199
15948.48 221
15949.67 207
15950.86 201
15952.05 204
15953.24 200
15954.44 188
15955.63 222
15956.82 191
15958.01 202
15959.20 192
15960.39 204
15961.59 188
15962.78 177
15963.97 187
15965.16 190
15966.35 190
15967.55 196
15968.74 222
15969.93 188
15971.12 206
15972.31 192
15973.51 197
15974.70 213
15975.89 195
15977.08 200
15978.28 205
15979.47 205
15980.66 207
15981.85 207
15983.05 195
15984.24 192
15985.43 205
15986.62 189
15987.82 180
15989.01 188
15990.20 209
15991.40 193
15992.59 188
15993.78 190
15994.98 165
15996.17 208
15997.36 185
15998.55 178
15999.75 189
16000.94 207
16002.13 179
16003.33 191
16004.52 186
16005.72 173
16006.91 179
16008.10 175
16009.30 203
16010.49 176
16011.68 210
16012.88 200
16014.07 190
16015.26 193
16016.46 217
16017.65 188
16018.85 174
16020.04 183
16021.23 180
16022.43 189
16023.62 192
16024.82 180
16026.01 193
16027.21 209
16028.40 192
16029.59 178
16030.79 193
16031.98 192
16033.18 183
16034.37 180
16035.57 188
16036.76 199
16037.96 204
16039.15 206
16040.35 189
16041.54 194
16042.73 190
16043.93 192
16045.12 196
16046.32 185
16047.51 196
16048.71 183
16049.91 179
16051.10 168
16052.30 186
16053.49 189
16054.69 198
16055.88 202
16057.08 194
16058.27 198
16059.47 195
16060.66 211
16061.86 192
16063.05 164
16064.25 180
16065.45 211
16066.64 211
16067.84 157
16069.03 165
16070.23 185
16071.42 206
16072.62 187
16073.82 175
16075.01 185
16076.21 202
16077.41 203
16078.60 189
16079.80 176
16080.99 204
16082.19 199
16083.39 208
16084.58 198
16085.78 197
16086.98 190
16088.17 207
16089.37 177
16090.57 171
16091.76 184
16092.96 189
16094.16 202
16095.35 194
16096.55 199
16097.75 192
16098.94 182
16100.14 207
16101.34 194
16102.53 187
16103.73 163
16104.93 206
16106.13 188
16107.32 189
16108.52 184
16109.72 189
16110.92 202
16112.11 197
16113.31 188
16114.51 178
16115.71 173
16116.90 188
16118.10 177
16119.30 185
16120.50 187
16121.69 194
16122.89 185
16124.09 190
16125.29 190
16126.49 176
16127.68 175
16128.88 185
16130.08 166
16131.28 208
16132.48 177
16133.67 174
16134.87 192
16136.07 173
16137.27 188
16138.47 180
16139.67 176
16140.86 181
16142.06 174
16143.26 199
16144.46 161
16145.66 176
16146.86 182
16148.06 193
16149.26 188
16150.45 169
16151.65 171
16152.85 174
16154.05 181
16155.25 192
16156.45 163
16157.65 162
16158.85 184
16160.05 189
16161.25 188
16162.45 195
16163.64 172
16164.84 194
16166.04 181
16167.24 197
16168.44 204
16169.64 198
16170.84 196
16172.04 175
16173.24 195
16174.44 183
16175.64 170
16176.84 190
16178.04 197
16179.24 198
16180.44 180
16181.64 189
16182.84 177
16184.04 196
16185.24 180
16186.44 186
16187.64 178
16188.84 199
16190.04 183
16191.24 193
16192.44 201
16193.64 177
16194.84 184
16196.04 192
16197.24 185
16198.44 200
16199.65 169
16200.85 193
16202.05 200
16203.25 186
16204.45 174
16205.65 162
16206.85 182
16208.05 205
16209.25 166
16210.45 200
16211.65 190
16212.86 173
16214.06 201
16215.26 181
16216.46 184
16217.66 209
16218.86 197
16220.06 205
16221.27 178
16222.47 177
16223.67 173
16224.87 184
16226.07 177
16227.27 184
16228.48 183
16229.68 180
16230.88 187
16232.08 174
16233.28 182
16234.48 187
16235.69 166
16236.89 184
16238.09 186
16239.29 202
16240.50 181
16241.70 185
16242.90 178
16244.10 184
16245.30 171
16246.51 178
16247.71 189
16248.91 168
16250.11 195
16251.32 187
16252.52 201
16253.72 175
16254.92 180
16256.13 184
16257.33 187
16258.53 182
16259.74 190
16260.94 184
16262.14 179
16263.35 180
16264.55 196
16265.75 192
16266.95 207
16268.16 185
16269.36 181
16270.56 188
16271.77 215
16272.97 186
16274.17 178
16275.38 213
16276.58 190
16277.79 199
16278.99 186
16280.19 186
16281.40 186
16282.60 206
16283.80 178
16285.01 195
16286.21 183
16287.42 187
16288.62 188
16289.82 187
16291.03 173
16292.23 185
16293.44 193
16294.64 191
16295.84 202
16297.05 174
16298.25 185
16299.46 166
16300.66 200
16301.87 173
16303.07 175
16304.27 166
16305.48 167
16306.68 167
16307.89 181
16309.09 173
16310.30 203
16311.50 176
16312.71 172
16313.91 179
16315.12 206
16316.32 189
16317.53 182
16318.73 162
16319.94 169
16321.14 185
16322.35 175
16323.55 179
16324.76 196
16325.96 178
16327.17 171
16328.38 169
16329.58 172
16330.79 174
16331.99 174
16333.20 178
16334.40 151
16335.61 160
16336.81 164
16338.02 170
16339.23 172
16340.43 169
16341.64 175
16342.84 171
16344.05 163
16345.26 176
16346.46 183
16347.67 186
16348.87 164
16350.08 169
16351.29 169
16352.49 167
16353.70 186
16354.91 178
16356.11 172
16357.32 191
16358.53 172
16359.73 173
16360.94 171
16362.15 150
16363.35 163
16364.56 177
16365.77 175
16366.97 171
16368.18 187
16369.39 186
16370.59 158
16371.80 176
16373.01 172
16374.21 168
16375.42 143
16376.63 159
16377.84 163
16379.04 154
16380.25 166
16381.46 165
16382.67 158
16383.87 190
16385.08 169
16386.29 160
16387.50 185
16388.70 181
16389.91 176
16391.12 171
16392.33 143
16393.53 176
16394.74 153
16395.95 171
16397.16 188
16398.37 172
16399.57 157
16400.78 148
16401.99 144
16403.20 137
16404.41 181
16405.62 152
16406.82 171
16408.03 164
16409.24 166
16410.45 166
16411.66 158
16412.87 176
16414.07 170
16415.28 151
16416.49 165
16417.70 173
16418.91 160
16420.12 169
16421.33 175
16422.54 169
16423.75 196
16424.95 179
16426.16 170
16427.37 165
16428.58 160
16429.79 181
16431.00 157
16432.21 168
16433.42 152
16434.63 156
16435.84 159
16437.05 150
16438.26 171
16439.47 184
16440.68 164
16441.88 147
16443.09 163
16444.30 153
16445.51 156
16446.72 152
16447.93 135
16449.14 147
16450.35 135
16451.56 141
16452.77 163
16453.98 178
16455.19 161
16456.40 152
16457.61 150
16458.82 147
16460.03 148
16461.24 162
16462.45 156
16463.67 165
16464.88 176
16466.09 158
16467.30 164
16468.51 154
16469.72 150
16470.93 159
16472.14 152
16473.35 158
16474.56 166
16475.77 168
16476.98 160
16478.19 135
16479.40 147
16480.62 169
16481.83 178
16483.04 138
16484.25 136
16485.46 173
16486.67 150
16487.88 161
16489.09 157
16490.31 157
16491.52 161
16492.73 170
16493.94 173
16495.15 154
16496.36 177
16497.57 156
16498.79 158
16500.00 152
16501.21 149
16502.42 142
16503.63 157
16504.85 155
16506.06 159
16507.27 174
16508.48 179
16509.69 179
16510.91 172
16512.12 171
16513.33 179
16514.54 157
16515.76 161
16516.97 169
16518.18 167
16519.39 138
16520.60 169
16521.82 152
16523.03 162
16524.24 143
16525.46 159
16526.67 179
16527.88 146
16529.09 154
16530.31 148
16531.52 166
16532.73 132
16533.95 157
16535.16 164
16536.37 179
16537.58 173
16538.80 155
16540.01 165
16541.22 158
16542.44 167
16543.65 159
16544.86 152
16546.08 178
16547.29 166
16548.50 177
16549.72 170
16550.93 159
16552.15 177
16553.36 151
16554.57 157
16555.79 182
16557.00 179
16558.21 174
16559.43 156
16560.64 153
16561.86 186
16563.07 158
16564.28 161
16565.50 155
16566.71 154
16567.93 146
16569.14 152
16570.36 171
16571.57 153
16572.78 177
16574.00 161
16575.21 159
16576.43 161
16577.64 137
16578.86 163
16580.07 161
16581.29 171
16582.50 163
16583.72 161
16584.93 156
16586.15 151
16587.36 144
16588.58 160
16589.79 142
16591.01 142
16592.22 157
16593.44 169
16594.65 168
16595.87 151
16597.08 148
16598.30 168
16599.51 148
16600.73 163
16601.94 159
16603.16 159
16604.37 166
16605.59 152
16606.81 161
16608.02 155
16609.24 149
16610.45 145
16611.67 159
16612.89 134
16614.10 158
16615.32 158
16616.53 158
16617.75 148
16618.97 154
16620.18 165
16621.40 152
16622.61 142
16623.83 136
16625.05 147
16626.26 155
16627.48 136
16628.70 145
16629.91 160
16631.13 165
16632.35 180
16633.56 170
16634.78 154
16636.00 148
16637.21 164
16638.43 151
16639.65 149
16640.86 134
16642.08 150
16643.30 161
16644.51 152
16645.73 156
16646.95 165
16648.17 151
16649.38 133
16650.60 157
16651.82 178
16653.03 174
16654.25 143
16655.47 157
16656.69 150
16657.90 154
16659.12 150
16660.34 149
16661.56 160
16662.77 140
16663.99 143
16665.21 165
16666.43 161
16667.65 141
16668.86 146
16670.08 142
16671.30 150
16672.52 160
16673.74 161
16674.95 153
16676.17 144
16677.39 168
16678.61 154
16679.83 145
16681.05 133
16682.26 146
16683.48 160
16684.70 149
16685.92 149
16687.14 142
16688.36 150
16689.58 159
16690.79 166
16692.01 148
16693.23 136
16694.45 145
16695.67 167
16696.89 141
16698.11 168
16699.33 162
16700.55 160
16701.76 159
16702.98 141
16704.20 151
16705.42 147
16706.64 156
16707.86 137
16709.08 139
16710.30 158
16711.52 153
16712.74 137
16713.96 157
16715.18 157
16716.40 147
16717.62 140
16718.84 174
16720.06 164
16721.28 163
16722.50 131
16723.72 154
16724.94 140
16726.16 139
16727.38 127
16728.60 155
16729.82 151
16731.04 139
16732.26 147
16733.48 134
16734.70 161
16735.92 152
16737.14 175
16738.36 147
16739.58 143
16740.80 150
16742.02 159
16743.24 126
16744.46 140
16745.68 143
16746.90 165
16748.12 134
16749.35 159
16750.57 152
16751.79 151
16753.01 154
16754.23 143
16755.45 135
16756.67 147
16757.89 156
16759.11 138
16760.33 170
16761.56 150
16762.78 162
16764.00 149
16765.22 144
16766.44 135
16767.66 178
16768.88 163
16770.11 135
16771.33 145
16772.55 145
16773.77 177
16774.99 132
16776.22 149
16777.44 129
16778.66 159
16779.88 155
16781.10 150
16782.33 145
16783.55 152
16784.77 149
16785.99 155
16787.21 149
16788.44 149
16789.66 147
16790.88 151
16792.10 141
16793.33 151
16794.55 147
16795.77 133
16796.99 146
16798.22 129
16799.44 146
16800.66 157
16801.88 155
16803.11 136
16804.33 136
16805.55 145
16806.78 161
16808.00 148
16809.22 132
16810.44 152
16811.67 134
16812.89 159
16814.11 138
16815.34 149
16816.56 137
16817.78 152
16819.01 149
16820.23 158
16821.45 138
16822.68 121
16823.90 147
16825.13 148
16826.35 159
16827.57 151
16828.80 162
16830.02 156
16831.24 169
16832.47 153
16833.69 136
16834.92 113
16836.14 159
16837.36 149
16838.59 137
16839.81 133
16841.04 147
16842.26 155
16843.48 157
16844.71 134
16845.93 145
16847.16 173
16848.38 151
16849.61 148
16850.83 142
16852.06 156
16853.28 139
16854.51 162
16855.73 166
16856.95 151
16858.18 129
16859.40 157
16860.63 175
16861.85 157
16863.08 140
16864.30 163
16865.53 185
16866.75 159
16867.98 147
16869.21 166
16870.43 163
16871.66 136
16872.88 171
16874.11 163
16875.33 160
16876.56 154
16877.78 160
16879.01 167
16880.23 174
16881.46 157
16882.69 162
16883.91 156
16885.14 174
16886.36 175
16887.59 143
16888.81 156
16890.04 140
16891.27 172
16892.49 171
16893.72 138
16894.94 127
16896.17 146
16897.40 162
16898.62 136
16899.85 143
16901.08 148
16902.30 138
16903.53 142
16904.76 172
16905.98 171
16907.21 175
16908.44 139
16909.66 153
16910.89 174
16912.12 143
16913.34 133
16914.57 156
16915.80 147
16917.02 143
16918.25 132
16919.48 144
16920.70 151
16921.93 133
16923.16 171
16924.39 153
16925.61 176
16926.84 151
16928.07 157
16929.30 131
16930.52 115
16931.75 146
16932.98 151
16934.21 164
16935.43 165
16936.66 158
16937.89 165
16939.12 162
16940.34 130
16941.57 160
16942.80 148
16944.03 156
16945.26 143
16946.48 160
16947.71 157
16948.94 131
16950.17 141
16951.40 156
16952.62 150
16953.85 137
16955.08 139
16956.31 150
16957.54 153
16958.77 138
16959.99 135
16961.22 138
16962.45 158
16963.68 146
16964.91 168
16966.14 146
16967.37 154
16968.60 143
16969.82 151
16971.05 149
16972.28 138
16973.51 135
16974.74 153
16975.97 166
16977.20 132
16978.43 154
16979.66 143
16980.89 148
16982.11 141
16983.34 150
16984.57 136
16985.80 117
16987.03 158
16988.26 184
16989.49 132
16990.72 142
16991.95 151
16993.18 150
16994.41 174
16995.64 160
16996.87 147
16998.10 146
16999.33 149
17000.56 154
17001.79 164
17003.02 160
17004.25 150
17005.48 138
17006.71 144
17007.94 134
17009.17 152
17010.40 148
17011.63 146
17012.86 149
17014.09 145
17015.32 166
17016.55 146
17017.78 154
17019.01 134
17020.25 140
17021.48 134
17022.71 131
17023.94 147
17025.17 145
17026.40 163
17027.63 137
17028.86 125
17030.09 136
17031.32 151
17032.55 146
17033.79 162
17035.02 147
17036.25 136
17037.48 149
17038.71 155
17039.94 140
17041.17 146
17042.41 150
17043.64 150
17044.87 148
17046.10 155
17047.33 137
17048.56 163
17049.80 145
17051.03 134
17052.26 153
17053.49 143
17054.72 156
17055.95 141
17057.19 137
17058.42 126
17059.65 141
17060.88 148
17062.12 154
17063.35 136
17064.58 139
17065.81 153
17067.04 152
17068.28 142
17069.51 146
17070.74 170
17071.97 157
17073.21 146
17074.44 154
17075.67 149
17076.90 136
17078.14 146
17079.37 139
17080.60 139
17081.84 133
17083.07 152
17084.30 140
17085.54 142
17086.77 146
17088.00 149
17089.23 145
17090.47 142
17091.70 151
17092.93 143
17094.17 168
17095.40 138
17096.63 163
17097.87 132
17099.10 136
17100.34 146
17101.57 154
17102.80 146
17104.04 140
17105.27 139
17106.50 135
17107.74 150
17108.97 153
17110.21 154
17111.44 156
17112.67 145
17113.91 112
17115.14 153
17116.38 150
17117.61 148
17118.84 147
17120.08 157
17121.31 157
17122.55 127
17123.78 152
17125.02 136
17126.25 143
17127.48 144
17128.72 139
17129.95 128
17131.19 164
17132.42 134
17133.66 158
17134.89 158
17136.13 138
17137.36 150
17138.60 135
17139.83 160
17141.07 140
17142.30 137
17143.54 144
17144.77 144
17146.01 151
17147.24 138
17148.48 139
17149.71 151
17150.95 159
17152.19 163
17153.42 140
17154.66 150
17155.89 154
17157.13 170
17158.36 151
17159.60 141
17160.83 140
17162.07 166
17163.31 156
17164.54 144
17165.78 156
17167.01 164
17168.25 163
17169.49 149
17170.72 150
17171.96 156
17173.19 148
17174.43 126
17175.67 166
17176.90 151
17178.14 143
17179.38 148
17180.61 156
17181.85 143
17183.09 129
17184.32 141
17185.56 151
17186.80 139
17188.03 140
17189.27 145
17190.51 126
17191.74 142
17192.98 155
17194.22 156
17195.45 156
17196.69 153
17197.93 163
17199.16 147
17200.40 144
17201.64 152
17202.88 156
17204.11 163
17205.35 144
17206.59 170
17207.83 156
17209.06 161
17210.30 160
17211.54 162
17212.78 160
17214.01 144
17215.25 163
17216.49 156
17217.73 163
17218.96 150
17220.20 138
17221.44 140
17222.68 151
17223.92 146
17225.15 136
17226.39 158
17227.63 139
17228.87 158
17230.11 148
17231.35 144
17232.58 156
17233.82 139
17235.06 154
17236.30 158
17237.54 158
17238.78 155
17240.01 148
17241.25 137
17242.49 131
17243.73 152
17244.97 166
17246.21 158
17247.45 156
17248.69 140
17249.93 151
17251.16 151
17252.40 138
17253.64 159
17254.88 181
17256.12 173
17257.36 162
17258.60 148
17259.84 149
17261.08 142
17262.32 139
17263.56 147
17264.80 149
17266.04 158
17267.28 155
17268.51 157
17269.75 163
17270.99 146
17272.23 155
17273.47 151
17274.71 134
17275.95 139
17277.19 163
17278.43 172
17279.67 166
17280.91 146
17282.15 152
17283.39 125
17284.63 145
17285.87 148
17287.11 136
17288.35 157
17289.60 161
17290.84 139
17292.08 144
17293.32 154
17294.56 157
17295.80 162
17297.04 165
17298.28 143
17299.52 137
17300.76 143
17302.00 176
17303.24 146
17304.48 156
17305.72 140
17306.96 158
17308.21 140
17309.45 141
17310.69 146
17311.93 158
17313.17 142
17314.41 146
17315.65 140
17316.89 142
17318.14 154
17319.38 141
17320.62 150
17321.86 154
17323.10 156
17324.34 151
17325.59 137
17326.83 126
17328.07 140
17329.31 179
17330.55 140
17331.79 143
17333.04 156
17334.28 149
17335.52 136
17336.76 150
17338.00 154
17339.25 140
17340.49 145
17341.73 142
17342.97 128
17344.22 138
17345.46 142
17346.70 155
17347.94 140
17349.19 142
17350.43 131
17351.67 150
17352.91 141
17354.16 152
17355.40 152
17356.64 144
17357.88 147
17359.13 132
17360.37 116
17361.61 153
17362.86 141
17364.10 144
17365.34 143
17366.58 146
17367.83 147
17369.07 141
17370.31 141
17371.56 134
17372.80 140
17374.04 159
17375.29 142
17376.53 157
17377.78 141
17379.02 142
17380.26 146
17381.51 161
17382.75 149
17383.99 127
17385.24 127
17386.48 142
17387.72 149
17388.97 139
17390.21 126
17391.46 140
17392.70 145
17393.94 135
17395.19 155
17396.43 149
17397.68 143
17398.92 148
17400.17 119
17401.41 142
17402.65 134
17403.90 116
17405.14 124
17406.39 130
17407.63 131
17408.88 140
17410.12 129
17411.37 142
17412.61 138
17413.86 149
17415.10 160
17416.35 147
17417.59 154
17418.84 147
17420.08 142
17421.33 145
17422.57 136
17423.82 127
17425.06 151
17426.31 127
17427.55 137
17428.80 162
17430.04 158
17431.29 164
17432.53 147
17433.78 168
17435.03 153
17436.27 145
17437.52 141
17438.76 133
17440.01 146
17441.25 132
17442.50 145
17443.75 124
17444.99 143
17446.24 163
17447.48 143
17448.73 152
17449.98 141
17451.22 137
17452.47 121
17453.71 151
17454.96 126
17456.21 129
17457.45 142
17458.70 161
17459.95 167
17461.19 148
17462.44 150
17463.69 151
17464.93 142
17466.18 147
17467.43 148
17468.67 155
17469.92 156
17471.17 151
17472.41 169
17473.66 158
17474.91 140
17476.15 139
17477.40 160
17478.65 147
17479.90 154
17481.14 152
17482.39 140
17483.64 160
17484.88 140
17486.13 133
17487.38 145
17488.63 133
17489.87 141
17491.12 163
17492.37 147
17493.62 157
17494.86 134
17496.11 135
17497.36 139
17498.61 161
17499.86 166
17501.10 143
17502.35 129
17503.60 149
17504.85 152
17506.10 130
17507.34 158
17508.59 161
17509.84 141
17511.09 167
17512.34 143
17513.59 171
17514.83 155
17516.08 166
17517.33 155
17518.58 150
17519.83 156
17521.08 167
17522.33 169
17523.57 165
17524.82 157
17526.07 151
17527.32 180
17528.57 188
17529.82 163
17531.07 156
17532.32 147
17533.57 153
17534.82 146
17536.06 158
17537.31 161
17538.56 151
17539.81 156
17541.06 181
17542.31 171
17543.56 169
17544.81 162
17546.06 178
17547.31 160
17548.56 171
17549.81 172
17551.06 181
17552.31 152
17553.56 170
17554.81 158
17556.06 176
17557.31 150
17558.56 167
17559.81 169
17561.06 159
17562.31 170
17563.56 164
17564.81 175
17566.06 162
17567.31 162
17568.56 163
17569.81 165
17571.06 148
17572.31 144
17573.56 144
17574.81 137
17576.06 171
17577.31 173
17578.56 161
17579.81 142
17581.06 167
17582.31 175
17583.57 174
17584.82 152
17586.07 132
17587.32 154
17588.57 173
17589.82 185
17591.07 165
17592.32 164
17593.57 176
17594.83 150
17596.08 172
17597.33 161
17598.58 164
17599.83 158
17601.08 162
17602.33 155
17603.59 147
17604.84 152
17606.09 176
17607.34 177
17608.59 169
17609.84 147
17611.10 164
17612.35 148
17613.60 162
17614.85 141
17616.10 159
17617.36 158
17618.61 141
17619.86 163
17621.11 156
17622.36 150
17623.62 164
17624.87 161
17626.12 139
17627.37 165
17628.63 138
17629.88 178
17631.13 133
17632.38 144
17633.64 149
17634.89 143
17636.14 148
17637.39 147
17638.65 143
17639.90 136
17641.15 154
17642.41 178
17643.66 173
17644.91 149
17646.17 134
17647.42 160
17648.67 152
17649.92 141
17651.18 151
17652.43 156
17653.68 164
17654.94 156
17656.19 160
17657.44 159
17658.70 150
17659.95 144
17661.21 140
17662.46 138
17663.71 150
17664.97 160
17666.22 156
17667.47 163
17668.73 152
17669.98 151
17671.24 153
17672.49 156
17673.74 145
17675.00 152
17676.25 157
17677.51 149
17678.76 159
17680.02 149
17681.27 151
17682.52 162
17683.78 146
17685.03 145
17686.29 141
17687.54 139
17688.80 146
17690.05 169
17691.31 151
17692.56 146
17693.82 146
17695.07 143
17696.32 126
17697.58 133
17698.83 135
17700.09 141
17701.34 152
17702.60 147
17703.86 148
17705.11 146
17706.37 137
17707.62 143
17708.88 164
17710.13 139
17711.39 163
17712.64 148
17713.90 144
17715.15 150
17716.41 151
17717.66 146
17718.92 134
17720.18 156
17721.43 136
17722.69 161
17723.94 123
17725.20 167
17726.45 116
17727.71 134
17728.97 145
17730.22 133
17731.48 149
17732.74 148
17733.99 168
17735.25 157
17736.50 164
17737.76 148
17739.02 129
17740.27 129
17741.53 145
17742.79 139
17744.04 148
17745.30 149
17746.56 144
17747.81 150
17749.07 159
17750.33 154
17751.58 151
17752.84 151
17754.10 145
17755.35 132
17756.61 128
17757.87 154
17759.12 140
17760.38 159
17761.64 145
17762.90 162
17764.15 147
17765.41 164
17766.67 158
17767.93 145
17769.18 158
17770.44 157
17771.70 144
17772.96 151
17774.21 148
17775.47 161
17776.73 149
17777.99 152
17779.24 155
17780.50 141
17781.76 165
17783.02 151
17784.28 150
17785.53 163
17786.79 165
17788.05 153
17789.31 152
17790.57 155
17791.82 141
17793.08 171
17794.34 158
17795.60 149
17796.86 158
17798.12 160
17799.37 147
17800.63 175
17801.89 176
17803.15 158
17804.41 147
17805.67 145
17806.93 137
17808.19 152
17809.44 162
17810.70 147
17811.96 146
17813.22 155
17814.48 157
17815.74 147
17817.00 155
17818.26 141
17819.52 159
17820.78 149
17822.04 147
17823.29 134
17824.55 126
17825.81 154
17827.07 139
17828.33 152
17829.59 139
17830.85 146
17832.11 173
17833.37 138
17834.63 150
17835.89 154
17837.15 152
17838.41 153
17839.67 146
17840.93 138
17842.19 137
17843.45 148
17844.71 147
17845.97 153
17847.23 147
17848.49 152
17849.75 142
17851.01 153
17852.27 138
17853.53 154
17854.79 149
17856.05 151
17857.31 149
17858.57 145
17859.84 146
17861.10 156
17862.36 144
17863.62 144
17864.88 144
17866.14 144
17867.40 128
17868.66 141
17869.92 141
17871.18 144
17872.44 146
17873.71 144
17874.97 150
17876.23 145
17877.49 134
17878.75 134
17880.01 146
17881.27 160
17882.53 159
17883.80 154
17885.06 138
17886.32 147
17887.58 133
17888.84 149
17890.10 149
17891.37 118
17892.63 133
17893.89 161
17895.15 151
17896.41 159
17897.67 142
17898.94 127
17900.20 145
17901.46 129
17902.72 129
17903.99 130
17905.25 140
17906.51 149
17907.77 146
17909.03 144
17910.30 128
17911.56 136
17912.82 146
17914.08 132
17915.35 150
17916.61 144
17917.87 142
17919.14 163
17920.40 134
17921.66 130
17922.92 138
17924.19 140
17925.45 142
17926.71 151
17927.98 143
17929.24 131
17930.50 132
17931.76 145
17933.03 149
17934.29 131
17935.55 128
17936.82 138
17938.08 147
17939.34 123
17940.61 135
17941.87 124
17943.14 123
17944.40 125
17945.66 140
17946.93 144
17948.19 108
17949.45 147
17950.72 156
17951.98 146
17953.25 137
17954.51 137
17955.77 149
17957.04 141
17958.30 134
17959.57 148
17960.83 130
17962.09 139
17963.36 137
17964.62 150
17965.89 128
17967.15 147
17968.42 158
17969.68 170
17970.95 148
17972.21 140
17973.47 108
17974.74 127
17976.00 135
17977.27 137
17978.53 125
17979.80 134
17981.06 153
17982.33 143
17983.59 168
17984.86 148
17986.12 143
17987.39 121
17988.65 124
17989.92 133
17991.18 138
17992.45 127
17993.71 127
17994.98 132
17996.25 123
17997.51 133
17998.78 140
18000.04 136
18001.31 125
18002.57 168
18003.84 145
18005.10 124
18006.37 126
18007.64 144
18008.90 147
18010.17 152
18011.43 143
18012.70 118
18013.97 140
18015.23 134
18016.50 151
18017.76 125
18019.03 137
18020.30 130
18021.56 162
18022.83 139
18024.10 145
18025.36 141
18026.63 152
18027.90 145
18029.16 135
18030.43 137
18031.70 153
18032.96 138
18034.23 143
18035.50 134
18036.76 143
18038.03 135
18039.30 143
18040.56 164
18041.83 152
18043.10 131
18044.37 138
18045.63 163
18046.90 138
18048.17 129
18049.43 120
18050.70 150
18051.97 140
18053.24 139
18054.50 135
18055.77 137
18057.04 153
18058.31 145
18059.57 157
18060.84 143
18062.11 150
18063.38 135
18064.65 141
18065.91 142
18067.18 144
18068.45 152
18069.72 134
18070.98 144
18072.25 163
18073.52 144
18074.79 148
18076.06 154
18077.33 130
18078.59 147
18079.86 147
18081.13 131
18082.40 130
18083.67 141
18084.94 143
18086.21 145
18087.47 160
18088.74 172
18090.01 141
18091.28 150
18092.55 170
18093.82 140
18095.09 146
18096.36 155
18097.62 170
18098.89 129
18100.16 129
18101.43 137
18102.70 150
18103.97 132
18105.24 156
18106.51 135
18107.78 129
18109.05 148
18110.32 158
18111.59 156
18112.86 148
18114.13 146
18115.40 190
18116.66 155
18117.93 162
18119.20 151
18120.47 147
18121.74 148
18123.01 132
18124.28 152
18125.55 162
18126.82 152
18128.09 146
18129.36 155
18130.63 156
18131.90 152
18133.17 155
18134.44 149
18135.71 161
18136.99 145
18138.26 166
18139.53 140
18140.80 175
18142.07 149
18143.34 155
18144.61 140
18145.88 129
18147.15 152
18148.42 135
18149.69 155
18150.96 156
18152.23 138
18153.50 156
18154.78 152
18156.05 157
18157.32 154
18158.59 145
18159.86 143
18161.13 162
18162.40 165
18163.67 151
18164.94 154
18166.22 148
18167.49 169
18168.76 154
18170.03 138
18171.30 164
18172.57 160
18173.85 162
18175.12 140
18176.39 155
18177.66 139
18178.93 147
18180.20 150
18181.48 159
18182.75 150
18184.02 150
18185.29 158
18186.56 157
18187.84 156
18189.11 122
18190.38 157
18191.65 182
18192.93 161
18194.20 139
18195.47 160
18196.74 155
18198.02 171
18199.29 165
18200.56 137
18201.83 150
18203.11 159
18204.38 132
18205.65 156
18206.92 160
18208.20 153
18209.47 151
18210.74 167
18212.02 151
18213.29 150
18214.56 157
18215.84 152
18217.11 161
18218.38 156
18219.65 169
18220.93 151
18222.20 141
18223.47 157
18224.75 153
18226.02 146
18227.30 172
18228.57 176
18229.84 149
18231.12 150
18232.39 140
18233.66 152
18234.94 167
18236.21 141
18237.48 154
18238.76 140
18240.03 141
18241.31 145
18242.58 115
18243.86 160
18245.13 150
18246.40 154
18247.68 148
18248.95 152
18250.23 148
18251.50 146
18252.77 157
18254.05 154
18255.32 157
18256.60 135
18257.87 151
18259.15 124
18260.42 144
18261.70 150
18262.97 156
18264.25 126
18265.52 149
18266.80 160
18268.07 174
18269.35 145
18270.62 149
18271.90 148
18273.17 149
18274.45 145
18275.72 138
18277.00 160
18278.27 137
18279.55 147
18280.82 134
18282.10 144
18283.37 134
18284.65 146
18285.93 136
18287.20 165
18288.48 129
18289.75 128
18291.03 142
18292.30 159
18293.58 132
18294.86 154
18296.13 151
18297.41 148
18298.68 145
18299.96 136
18301.24 145
18302.51 150
18303.79 145
18305.06 135
18306.34 144
18307.62 129
18308.89 120
18310.17 146
18311.45 140
18312.72 144
18314.00 139
18315.28 130
18316.55 147
18317.83 166
18319.11 153
18320.38 143
18321.66 138
18322.94 141
18324.21 150
18325.49 166
18326.77 140
18328.04 141
18329.32 160
18330.60 151
18331.88 142
18333.15 137
18334.43 141
18335.71 136
18336.98 147
18338.26 131
18339.54 127
18340.82 139
18342.09 148
18343.37 151
18344.65 155
18345.93 134
18347.20 160
18348.48 164
18349.76 138
18351.04 138
18352.32 150
18353.59 149
18354.87 151
18356.15 154
18357.43 130
18358.71 128
18359.98 132
18361.26 135
18362.54 123
18363.82 128
18365.10 147
18366.38 149
18367.65 137
18368.93 133
18370.21 149
18371.49 140
18372.77 159
18374.05 144
18375.33 141
18376.60 136
18377.88 149
18379.16 133
18380.44 144
18381.72 130
18383.00 144
18384.28 139
18385.56 147
18386.84 137
18388.11 145
18389.39 150
18390.67 145
18391.95 138
18393.23 142
18394.51 153
18395.79 139
18397.07 148
18398.35 139
18399.63 160
18400.91 153
18402.19 135
18403.47 131
18404.75 141
18406.03 133
18407.31 133
18408.59 144
18409.87 158
18411.15 148
18412.43 150
18413.71 133
18414.99 136
18416.27 152
18417.55 156
18418.83 146
18420.11 123
18421.39 124
18422.67 127
18423.95 137
18425.23 135
18426.51 135
18427.79 147
18429.07 140
18430.35 148
18431.63 137
18432.91 152
18434.19 133
18435.47 138
18436.75 138
18438.04 149
18439.32 139
18440.60 130
18441.88 154
18443.16 146
18444.44 114
18445.72 139
18447.00 167
18448.28 148
18449.57 127
18450.85 130
18452.13 143
18453.41 131
18454.69 144
18455.97 123
18457.25 145
18458.54 115
18459.82 145
18461.10 144
18462.38 161
18463.66 138
18464.94 143
18466.23 138
18467.51 148
18468.79 156
18470.07 138
18471.35 135
18472.64 140
18473.92 136
18475.20 150
18476.48 147
18477.76 133
18479.05 131
18480.33 134
18481.61 159
18482.89 150
18484.18 154
18485.46 150
18486.74 144
18488.02 144
18489.31 125
18490.59 138
18491.87 148
18493.15 148
18494.44 147
18495.72 144
18497.00 151
18498.29 135
18499.57 147
18500.85 140
18502.13 136
18503.42 163
18504.70 111
18505.98 139
18507.27 114
18508.55 127
18509.83 139
18511.12 116
18512.40 139
18513.68 134
18514.97 173
18516.25 118
18517.54 148
18518.82 142
18520.10 142
18521.39 143
18522.67 155
18523.95 135
18525.24 139
18526.52 155
18527.81 166
18529.09 161
18530.37 140
18531.66 138
18532.94 159
18534.23 157
18535.51 120
18536.79 141
18538.08 143
18539.36 148
18540.65 146
18541.93 150
18543.22 154
18544.50 138
18545.79 144
18547.07 169
18548.36 158
18549.64 142
18550.92 142
18552.21 159
18553.49 146
18554.78 118
18556.06 138
18557.35 137
18558.63 144
18559.92 136
18561.20 164
18562.49 162
18563.77 142
18565.06 168
18566.35 151
18567.63 166
18568.92 114
18570.20 147
18571.49 159
18572.77 150
18574.06 144
18575.34 174
18576.63 149
18577.92 149
18579.20 160
18580.49 149
18581.77 149
18583.06 145
18584.34 141
18585.63 167
18586.92 153
18588.20 152
18589.49 160
18590.77 158
18592.06 164
18593.35 154
18594.63 152
18595.92 144
18597.21 180
18598.49 158
18599.78 158
18601.07 141
18602.35 153
18603.64 172
18604.93 154
18606.21 139
18607.50 160
18608.79 171
18610.07 152
18611.36 135
18612.65 155
18613.93 161
18615.22 159
18616.51 167
18617.79 147
18619.08 138
18620.37 130
18621.66 143
18622.94 146
18624.23 163
18625.52 140
18626.80 138
18628.09 134
18629.38 154
18630.67 126
18631.95 137
18633.24 161
18634.53 121
18635.82 155
18637.11 149
18638.39 162
18639.68 135
18640.97 133
18642.26 143
18643.54 150
18644.83 145
18646.12 137
18647.41 158
18648.70 131
18649.99 154
18651.27 147
18652.56 127
18653.85 150
18655.14 126
18656.43 137
18657.72 132
18659.00 130
18660.29 127
18661.58 157
18662.87 142
18664.16 137
18665.45 133
18666.74 151
18668.02 175
18669.31 137
18670.60 126
18671.89 144
18673.18 126
18674.47 137
18675.76 145
18677.05 135
18678.34 143
18679.63 133
18680.92 149
18682.20 138
18683.49 128
18684.78 138
18686.07 168
18687.36 132
18688.65 161
18689.94 142
18691.23 135
18692.52 141
18693.81 132
18695.10 150
18696.39 146
18697.68 128
18698.97 142
18700.26 128
18701.55 167
18702.84 142
18704.13 139
18705.42 147
18706.71 157
18708.00 137
18709.29 141
18710.58 143
18711.87 140
18713.16 139
18714.45 152
18715.74 124
18717.03 128
18718.32 149
18719.61 153
18720.90 134
18722.20 132
18723.49 143
18724.78 151
18726.07 136
18727.36 119
18728.65 134
18729.94 132
18731.23 136
18732.52 144
18733.81 143
18735.10 160
18736.40 135
18737.69 140
18738.98 155
18740.27 120
18741.56 144
18742.85 118
18744.14 144
18745.43 131
18746.73 123
18748.02 156
18749.31 146
18750.60 128
18751.89 131
18753.18 144
18754.48 144
18755.77 132
18757.06 134
18758.35 121
18759.64 132
18760.94 138
18762.23 132
18763.52 150
18764.81 136
18766.10 130
18767.40 145
18768.69 157
18769.98 127
18771.27 145
18772.57 141
18773.86 135
18775.15 124
18776.44 142
18777.74 143
18779.03 139
18780.32 144
18781.61 140
18782.91 137
18784.20 134
18785.49 132
18786.79 151
18788.08 139
18789.37 129
18790.66 123
18791.96 142
18793.25 133
18794.54 154
18795.84 157
18797.13 161
18798.42 153
18799.72 129
18801.01 144
18802.30 135
18803.60 137
18804.89 127
18806.18 140
18807.48 136
18808.77 123
18810.07 137
18811.36 154
18812.65 131
18813.95 131
18815.24 138
18816.53 153
18817.83 129
18819.12 141
18820.42 143
18821.71 137
18823.00 144
18824.30 145
18825.59 149
18826.89 155
18828.18 131
18829.48 132
18830.77 157
18832.07 131
18833.36 127
18834.65 117
18835.95 137
18837.24 137
18838.54 131
18839.83 126
18841.13 143
18842.42 158
18843.72 143
18845.01 129
18846.31 132
18847.60 137
18848.90 128
18850.19 151
18851.49 147
18852.78 127
18854.08 141
18855.37 146
18856.67 140
18857.96 126
18859.26 141
18860.55 152
18861.85 141
18863.15 131
18864.44 157
18865.74 151
18867.03 136
18868.33 148
18869.62 145
18870.92 151
18872.22 149
18873.51 133
18874.81 138
18876.10 143
18877.40 164
18878.70 136
18879.99 126
18881.29 144
18882.58 136
18883.88 136
18885.18 131
18886.47 137
18887.77 160
18889.07 142
18890.36 126
18891.66 143
18892.95 128
18894.25 148
18895.55 142
18896.84 141
18898.14 128
18899.44 137
18900.73 149
18902.03 128
18903.33 135
18904.63 149
18905.92 155
18907.22 149
18908.52 158
18909.81 156
18911.11 160
18912.41 143
18913.71 152
18915.00 127
18916.30 129
18917.60 127
18918.89 144
18920.19 146
18921.49 147
18922.79 149
18924.09 136
18925.38 148
18926.68 126
18927.98 135
18929.28 154
18930.57 146
18931.87 126
18933.17 146
18934.47 141
18935.77 132
18937.06 141
18938.36 139
18939.66 147
18940.96 137
18942.26 143
18943.55 126
18944.85 124
18946.15 131
18947.45 148
18948.75 134
18950.05 137
18951.35 138
18952.64 144
18953.94 142
18955.24 148
18956.54 134
18957.84 141
18959.14 140
18960.44 143
18961.74 123
18963.03 131
18964.33 105
18965.63 140
18966.93 134
18968.23 130
18969.53 128
18970.83 125
18972.13 152
18973.43 123
18974.73 130
18976.03 111
18977.33 129
18978.62 133
18979.92 145
18981.22 130
18982.52 133
18983.82 122
18985.12 116
18986.42 144
18987.72 147
18989.02 115
18990.32 115
18991.62 145
18992.92 147
18994.22 132
18995.52 121
18996.82 135
18998.12 132
18999.42 133
19000.72 128
19002.02 135
19003.32 144
19004.62 124
19005.92 128
19007.22 135
19008.53 132
19009.83 123
19011.13 150
19012.43 128
19013.73 127
19015.03 115
19016.33 127
19017.63 134
19018.93 139
19020.23 126
19021.53 136
19022.83 131
19024.13 128
19025.44 123
19026.74 140
19028.04 100
19029.34 124
19030.64 153
19031.94 146
19033.24 144
19034.54 155
19035.85 134
19037.15 118
19038.45 121
19039.75 142
19041.05 118
19042.35 96
19043.66 130
19044.96 140
19046.26 153
19047.56 120
19048.86 124
19050.16 132
19051.47 141
19052.77 122
19054.07 117
19055.37 128
19056.67 112
19057.98 136
19059.28 129
19060.58 120
19061.88 109
19063.19 120
19064.49 118
19065.79 121
19067.09 125
19068.40 110
19069.70 123
19071.00 135
19072.30 118
19073.61 131
19074.91 132
19076.21 142
19077.52 114
19078.82 127
19080.12 128
19081.42 117
19082.73 137
19084.03 100
19085.33 124
19086.64 118
19087.94 116
19089.24 133
19090.55 127
19091.85 120
19093.15 140
19094.46 106
19095.76 109
19097.06 118
19098.37 108
19099.67 137
19100.97 129
19102.28 116
19103.58 108
19104.89 120
19106.19 124
19107.49 116
19108.80 142
19110.10 128
19111.40 122
19112.71 118
19114.01 121
19115.32 124
19116.62 129
19117.93 122
19119.23 125
19120.53 117
19121.84 116
19123.14 117
19124.45 112
19125.75 122
19127.06 111
19128.36 125
19129.67 134
19130.97 145
19132.28 115
19133.58 141
19134.88 126
19136.19 143
19137.49 119
19138.80 115
19140.10 118
19141.41 120
19142.71 118
19144.02 119
19145.32 112
19146.63 130
19147.94 139
19149.24 139
19150.55 112
19151.85 119
19153.16 126
19154.46 113
19155.77 131
19157.07 114
19158.38 138
19159.68 109
19160.99 121
19162.30 121
19163.60 118
19164.91 122
19166.21 127
19167.52 118
19168.83 127
19170.13 122
19171.44 118
19172.74 125
19174.05 117
19175.36 132
19176.66 103
19177.97 127
19179.27 120
19180.58 120
19181.89 117
19183.19 140
19184.50 129
19185.81 128
19187.11 127
19188.42 118
19189.73 120
19191.03 128
19192.34 122
19193.65 135
19194.95 134
19196.26 115
19197.57 125
19198.87 113
19200.18 126
19201.49 120
19202.80 128
19204.10 112
19205.41 128
19206.72 121
19208.03 122
19209.33 120
19210.64 123
19211.95 135
19213.25 141
19214.56 124
19215.87 131
19217.18 125
19218.49 126
19219.79 140
19221.10 115
19222.41 110
19223.72 123
19225.02 134
19226.33 114
19227.64 117
19228.95 127
19230.26 129
19231.56 129
19232.87 117
19234.18 112
19235.49 133
19236.80 121
19238.11 99
19239.41 112
19240.72 118
19242.03 127
19243.34 132
19244.65 138
19245.96 127
19247.26 101
19248.57 125
19249.88 112
19251.19 123
19252.50 115
19253.81 123
19255.12 112
19256.43 121
19257.74 106
19259.04 130
19260.35 135
19261.66 129
19262.97 122
19264.28 152
19265.59 128
19266.90 124
19268.21 120
19269.52 125
19270.83 113
19272.14 125
19273.45 142
19274.76 109
19276.07 125
19277.38 130
19278.69 117
19279.99 138
19281.30 133
19282.61 124
19283.92 144
19285.23 122
19286.54 136
19287.85 110
19289.16 127
19290.47 128
19291.78 129
19293.09 115
19294.40 116
19295.72 121
19297.03 138
19298.34 124
19299.65 110
19300.96 130
19302.27 119
19303.58 139
19304.89 124
19306.20 133
19307.51 113
19308.82 121
19310.13 144
19311.44 120
19312.75 119
19314.06 115
19315.37 113
19316.69 122
19318.00 129
19319.31 129
19320.62 131
19321.93 116
19323.24 114
19324.55 124
19325.86 122
19327.18 129
19328.49 134
19329.80 117
19331.11 126
19332.42 135
19333.73 126
19335.04 126
19336.36 136
19337.67 135
19338.98 144
19340.29 136
19341.60 122
19342.91 117
19344.23 132
19345.54 133
19346.85 120
19348.16 138
19349.47 101
19350.79 141
19352.10 123
19353.41 134
19354.72 123
19356.04 112
19357.35 135
19358.66 131
19359.97 118
19361.29 110
19362.60 119
19363.91 116
19365.22 124
19366.54 125
19367.85 110
19369.16 99
19370.47 103
19371.79 123
19373.10 141
19374.41 121
19375.73 116
19377.04 126
19378.35 136
19379.67 137
19380.98 132
19382.29 141
19383.60 112
19384.92 136
19386.23 123
19387.54 117
19388.86 126
19390.17 123
19391.49 117
19392.80 120
19394.11 117
19395.43 112
19396.74 117
19398.05 124
19399.37 129
19400.68 108
19402.00 126
19403.31 124
19404.62 120
19405.94 132
19407.25 113
19408.57 126
19409.88 127
19411.19 127
19412.51 116
19413.82 150
19415.14 123
19416.45 129
19417.77 112
19419.08 134
19420.39 124
19421.71 121
19423.02 107
19424.34 116
19425.65 112
19426.97 124
19428.28 115
19429.60 111
19430.91 122
19432.23 142
19433.54 136
19434.86 131
19436.17 124
19437.49 119
19438.80 135
19440.12 104
19441.43 115
19442.75 110
19444.06 129
19445.38 132
19446.69 124
19448.01 119
19449.32 121
19450.64 123
19451.96 115
19453.27 120
19454.59 112
19455.90 108
19457.22 127
19458.53 108
19459.85 137
19461.17 114
19462.48 115
19463.80 131
19465.11 122
19466.43 120
19467.75 121
19469.06 116
19470.38 112
19471.69 123
19473.01 113
19474.33 133
19475.64 117
19476.96 118
19478.28 118
19479.59 98
19480.91 111
19482.23 112
19483.54 140
19484.86 114
19486.18 128
19487.49 97
19488.81 103
19490.13 134
19491.44 116
19492.76 107
19494.08 103
19495.39 121
19496.71 125
19498.03 115
19499.35 113
19500.66 109
19501.98 119
19503.30 118
19504.61 108
19505.93 116
19507.25 125
19508.57 121
19509.88 112
19511.20 114
19512.52 107
19513.84 109
19515.15 122
19516.47 131
19517.79 117
19519.11 118
19520.43 125
19521.74 118
19523.06 131
19524.38 103
19525.70 121
19527.02 114
19528.33 111
19529.65 103
19530.97 111
19532.29 120
19533.61 116
19534.93 130
19536.24 140
19537.56 132
19538.88 134
19540.20 113
19541.52 123
19542.84 109
19544.16 125
19545.47 102
19546.79 114
19548.11 112
19549.43 130
19550.75 121
19552.07 106
19553.39 119
19554.71 119
19556.03 127
19557.34 118
19558.66 117
19559.98 112
19561.30 133
19562.62 117
19563.94 126
19565.26 127
19566.58 120
19567.90 115
19569.22 112
19570.54 112
19571.86 110
19573.18 115
19574.50 112
19575.82 115
19577.14 110
19578.46 119
19579.78 117
19581.10 114
19582.42 110
19583.74 121
19585.06 114
19586.38 131
19587.70 113
19589.02 123
19590.34 109
19591.66 122
19592.98 114
19594.30 112
19595.62 136
19596.94 114
19598.26 112
19599.58 137
19600.90 123
19602.22 99
19603.54 109
19604.86 123
19606.18 125
19607.50 118
19608.82 126
19610.15 121
19611.47 111
19612.79 100
19614.11 101
19615.43 102
19616.75 110
19618.07 113
19619.39 116
19620.71 106
19622.04 141
19623.36 122
19624.68 117
19626.00 117
19627.32 113
19628.64 111
19629.96 105
19631.29 132
19632.61 133
19633.93 125
19635.25 115
19636.57 118
19637.89 98
19639.22 117
19640.54 128
19641.86 91
19643.18 122
19644.50 120
19645.83 110
19647.15 107
19648.47 117
19649.79 131
19651.12 129
19652.44 117
19653.76 121
19655.08 114
19656.40 110
19657.73 116
19659.05 101
19660.37 119
19661.70 119
19663.02 105
19664.34 101
19665.66 115
19666.99 119
19668.31 120
19669.63 131
19670.95 125
19672.28 116
19673.60 113
19674.92 113
19676.25 109
19677.57 113
19678.89 103
19680.22 124
19681.54 129
19682.86 129
19684.19 112
19685.51 130
19686.83 106
19688.16 124
19689.48 113
19690.80 117
19692.13 113
19693.45 114
19694.78 120
19696.10 119
19697.42 119
19698.75 103
19700.07 111
19701.39 116
19702.72 120
19704.04 121
19705.37 102
19706.69 110
19708.02 118
19709.34 104
19710.66 125
19711.99 109
19713.31 112
19714.64 123
19715.96 117
19717.29 111
19718.61 102
19719.93 123
19721.26 130
19722.58 112
19723.91 108
19725.23 106
19726.56 98
19727.88 134
19729.21 127
19730.53 116
19731.86 96
19733.18 125
19734.51 111
19735.83 115
19737.16 131
19738.48 112
19739.81 108
19741.13 131
19742.46 120
19743.78 117
19745.11 126
19746.44 100
19747.76 100
19749.09 112
19750.41 115
19751.74 123
19753.06 122
19754.39 128
19755.72 127
19757.04 110
19758.37 114
19759.69 130
19761.02 123
19762.34 125
19763.67 111
19765.00 111
19766.32 113
19767.65 126
19768.98 115
19770.30 103
19771.63 98
19772.95 112
19774.28 103
19775.61 120
19776.93 132
19778.26 111
19779.59 125
19780.91 109
19782.24 100
19783.57 113
19784.89 103
19786.22 104
19787.55 126
19788.87 121
19790.20 113
19791.53 118
19792.86 103
19794.18 119
19795.51 129
19796.84 108
19798.16 123
19799.49 106
19800.82 119
19802.15 111
19803.47 94
19804.80 105
19806.13 104
19807.46 106
19808.78 109
19810.11 117
19811.44 108
19812.77 139
19814.09 127
19815.42 114
19816.75 94
19818.08 95
19819.41 121
19820.73 114
19822.06 114
19823.39 100
19824.72 101
19826.05 113
19827.37 127
19828.70 110
19830.03 115
19831.36 96
19832.69 123
19834.02 116
19835.34 127
19836.67 83
19838.00 127
19839.33 116
19840.66 122
19841.99 97
19843.32 119
19844.64 119
19845.97 117
19847.30 131
19848.63 133
19849.96 130
19851.29 115
19852.62 118
19853.95 123
19855.28 140
19856.60 125
19857.93 120
19859.26 119
19860.59 117
19861.92 111
19863.25 110
19864.58 128
19865.91 111
19867.24 121
19868.57 113
19869.90 129
19871.23 124
19872.56 103
19873.89 119
19875.22 131
19876.55 133
19877.88 113
19879.21 109
19880.54 130
19881.87 119
19883.20 126
19884.53 107
19885.86 119
19887.19 103
19888.52 111
19889.85 106
19891.18 116
19892.51 120
19893.84 113
19895.17 127
19896.50 106
19897.83 113
19899.16 117
19900.49 106
19901.82 107
19903.15 114
19904.48 127
19905.81 114
19907.15 114
19908.48 101
19909.81 147
19911.14 116
19912.47 111
19913.80 117
19915.13 120
19916.46 97
19917.79 117
19919.13 119
19920.46 121
19921.79 104
19923.12 98
19924.45 116
19925.78 108
19927.11 118
19928.45 110
19929.78 120
19931.11 111
19932.44 106
19933.77 120
19935.10 121
19936.44 116
19937.77 120
19939.10 117
19940.43 116
19941.76 112
19943.10 104
19944.43 108
19945.76 125
19947.09 118
19948.42 121
19949.76 125
19951.09 105
19952.42 117
19953.75 113
19955.09 114
19956.42 125
19957.75 140
19959.08 125
19960.42 128
19961.75 120
19963.08 127
19964.41 104
19965.75 118
19967.08 128
19968.41 130
19969.75 122
19971.08 125
19972.41 114
19973.74 121
19975.08 129
19976.41 114
19977.74 125
19979.08 123
19980.41 127
19981.74 105
19983.08 136
19984.41 123
19985.74 125
19987.08 100
19988.41 120
19989.75 142
19991.08 128
19992.41 116
19993.75 143
19995.08 132
19996.41 118
19997.75 124
19999.08 139
20000.42 121
20001.75 94
20003.08 133
20004.42 131
20005.75 133
20007.09 129
20008.42 121
20009.75 130
20011.09 131
20012.42 120
20013.76 142
20015.09 147
20016.43 133
20017.76 143
20019.10 138
20020.43 145
20021.76 129
20023.10 128
20024.43 120
20025.77 124
20027.10 126
20028.44 154
20029.77 143
20031.11 121
20032.44 147
20033.78 123
20035.11 136
20036.45 138
20037.78 136
20039.12 122
20040.46 131
20041.79 128
20043.13 136
20044.46 121
20045.80 127
20047.13 130
20048.47 139
20049.80 127
20051.14 124
20052.47 146
20053.81 134
20055.15 137
20056.48 125
20057.82 122
20059.15 129
20060.49 140
20061.83 111
20063.16 115
20064.50 141
20065.83 144
20067.17 120
20068.51 111
20069.84 124
20071.18 119
20072.52 113
20073.85 121
20075.19 130
20076.52 117
20077.86 113
20079.20 112
20080.53 126
20081.87 118
20083.21 135
20084.54 135
20085.88 123
20087.22 112
20088.56 127
20089.89 133
20091.23 120
20092.57 118
20093.90 133
20095.24 122
20096.58 122
20097.91 110
20099.25 130
20100.59 135
20101.93 122
20103.26 139
20104.60 118
20105.94 117
20107.28 111
20108.61 128
20109.95 140
20111.29 151
20112.63 120
20113.96 113
20115.30 116
20116.64 122
20117.98 116
20119.32 124
20120.65 133
20121.99 120
20123.33 130
20124.67 122
20126.01 120
