# Supplementary material for: MALDI-TOF MS typing enables the classification of brewing yeasts of the genus Saccharomyces to major beer styles
Source: PLoS One. 2017 Aug 9;12(8):e0181694. doi: 10.1371/journal.pone.0181694 (PMC5549903; doi:10.1371/journal.pone.0181694)
Supplement: S17 File — The directory includes 90 raw files and was zipped to “.zip”; the folder has three strains with 30 spectra per strain; S1 Text explains the raw files with an example and Table 1 represents the yeast strains used within the experiment. (ZIP) [file pone.0181694.s020.zip › 49-51/30812-1H7-Dias-Dias-Dias-YPG-18h-E-E_2016-10-03_8_0_B12_1.dat]

1998.43 3229
1998.85 3236
1999.27 3246
1999.69 3257
2000.11 3238
2000.54 3271
2000.96 3246
2001.38 3144
2001.80 3176
2002.23 3196
2002.65 3335
2003.07 3333
2003.49 3291
2003.92 3281
2004.34 3336
2004.76 3278
2005.18 3313
2005.61 3433
2006.03 3350
2006.45 3344
2006.87 3315
2007.30 3365
2007.72 3401
2008.14 3315
2008.57 3453
2008.99 3341
2009.41 3229
2009.84 3256
2010.26 3293
2010.68 3182
2011.11 3122
2011.53 3005
2011.95 2933
2012.38 2948
2012.80 2939
2013.22 2882
2013.65 2937
2014.07 3027
2014.49 2894
2014.92 3079
2015.34 3063
2015.77 3047
2016.19 3194
2016.61 3179
2017.04 3099
2017.46 3048
2017.89 3081
2018.31 3181
2018.73 3051
2019.16 3178
2019.58 3140
2020.01 2927
2020.43 3166
2020.85 3092
2021.28 3163
2021.70 2983
2022.13 2824
2022.55 2909
2022.98 2963
2023.40 2907
2023.83 2838
2024.25 2872
2024.68 2956
2025.10 2836
2025.53 2881
2025.95 2704
2026.38 2717
2026.80 2760
2027.23 2644
2027.65 2661
2028.08 2750
2028.50 2866
2028.93 2941
2029.35 2837
2029.78 2838
2030.20 2898
2030.63 2909
2031.05 2991
2031.48 2933
2031.90 2901
2032.33 2813
2032.75 2727
2033.18 2876
2033.61 2832
2034.03 2724
2034.46 2771
2034.88 2825
2035.31 2910
2035.74 2856
2036.16 2936
2036.59 2921
2037.01 2922
2037.44 3020
2037.87 3087
2038.29 3093
2038.72 2960
2039.14 3062
2039.57 3220
2040.00 3124
2040.42 3062
2040.85 3117
2041.28 3209
2041.70 3221
2042.13 3322
2042.56 3362
2042.98 3207
2043.41 3102
2043.84 3179
2044.26 3290
2044.69 3142
2045.12 3101
2045.54 3023
2045.97 3125
2046.40 2979
2046.82 3011
2047.25 3059
2047.68 3029
2048.11 3019
2048.53 3012
2048.96 2932
2049.39 2996
2049.82 2964
2050.24 2876
2050.67 2944
2051.10 2887
2051.53 2811
2051.95 2749
2052.38 2846
2052.81 2775
2053.24 2717
2053.66 2794
2054.09 2804
2054.52 2718
2054.95 2882
2055.38 2880
2055.80 2774
2056.23 2843
2056.66 2870
2057.09 2905
2057.52 2841
2057.94 2872
2058.37 2738
2058.80 2855
2059.23 2757
2059.66 2924
2060.09 2923
2060.51 2879
2060.94 2874
2061.37 2925
2061.80 2914
2062.23 3025
2062.66 3087
2063.09 3219
2063.52 3248
2063.94 3294
2064.37 3498
2064.80 3579
2065.23 3478
2065.66 3312
2066.09 3331
2066.52 3303
2066.95 3121
2067.38 3179
2067.81 3156
2068.24 3006
2068.66 2975
2069.09 2898
2069.52 2946
2069.95 2915
2070.38 3046
2070.81 2893
2071.24 2829
2071.67 2837
2072.10 2926
2072.53 2881
2072.96 2852
2073.39 2757
2073.82 2851
2074.25 2880
2074.68 2800
2075.11 2861
2075.54 2859
2075.97 2861
2076.40 2982
2076.83 2939
2077.26 2964
2077.69 2965
2078.12 3092
2078.55 3006
2078.98 3104
2079.41 3187
2079.84 3075
2080.27 3201
2080.70 3175
2081.14 3129
2081.57 3015
2082.00 3115
2082.43 3302
2082.86 3287
2083.29 3108
2083.72 3260
2084.15 3381
2084.58 3349
2085.01 3348
2085.44 3340
2085.88 3161
2086.31 3120
2086.74 3141
2087.17 3100
2087.60 3137
2088.03 3094
2088.46 3042
2088.89 3109
2089.33 3013
2089.76 3188
2090.19 3431
2090.62 3293
2091.05 3466
2091.48 3578
2091.92 3490
2092.35 3619
2092.78 3558
2093.21 3510
2093.64 3620
2094.07 3407
2094.51 3216
2094.94 3282
2095.37 3232
2095.80 3273
2096.24 3146
2096.67 3107
2097.10 2998
2097.53 3038
2097.96 2953
2098.40 2958
2098.83 2893
2099.26 2866
2099.69 2879
2100.13 3073
2100.56 3019
2100.99 2966
2101.43 2990
2101.86 3015
2102.29 3017
2102.72 2958
2103.16 2920
2103.59 2950
2104.02 3071
2104.46 3050
2104.89 3056
2105.32 2986
2105.76 3192
2106.19 3098
2106.62 3067
2107.05 3250
2107.49 3285
2107.92 3063
2108.36 3047
2108.79 3117
2109.22 3081
2109.66 2986
2110.09 3025
2110.52 3060
2110.96 3130
2111.39 3018
2111.82 2993
2112.26 2971
2112.69 2960
2113.13 2944
2113.56 2795
2113.99 2807
2114.43 2757
2114.86 2772
2115.30 2714
2115.73 2730
2116.16 2655
2116.60 2706
2117.03 2702
2117.47 2735
2117.90 2898
2118.34 2842
2118.77 2799
2119.21 2861
2119.64 2926
2120.07 2932
2120.51 2893
2120.94 2823
2121.38 2992
2121.81 3053
2122.25 3036
2122.68 2931
2123.12 2955
2123.55 2906
2123.99 2948
2124.42 2865
2124.86 2880
2125.29 2870
2125.73 2818
2126.16 2829
2126.60 2825
2127.04 2918
2127.47 2817
2127.91 2842
2128.34 3012
2128.78 3162
2129.21 3036
2129.65 3060
2130.08 3091
2130.52 3119
2130.96 3290
2131.39 3292
2131.83 3225
2132.26 3389
2132.70 3349
2133.14 3309
2133.57 3306
2134.01 3371
2134.44 3370
2134.88 3382
2135.32 3335
2135.75 3516
2136.19 3559
2136.62 3413
2137.06 3491
2137.50 3312
2137.93 3308
2138.37 3337
2138.81 3248
2139.24 3168
2139.68 3045
2140.12 2953
2140.55 3055
2140.99 3108
2141.43 2927
2141.86 2850
2142.30 2897
2142.74 2877
2143.18 2765
2143.61 2802
2144.05 2820
2144.49 2891
2144.92 2860
2145.36 2916
2145.80 2919
2146.24 2921
2146.67 3025
2147.11 3151
2147.55 3265
2147.99 3215
2148.42 3428
2148.86 3628
2149.30 3524
2149.74 3529
2150.17 3516
2150.61 3467
2151.05 3417
2151.49 3457
2151.92 3276
2152.36 3158
2152.80 3215
2153.24 3206
2153.68 3111
2154.11 2970
2154.55 2949
2154.99 2977
2155.43 3037
2155.87 2938
2156.31 2990
2156.74 3032
2157.18 2917
2157.62 2851
2158.06 2859
2158.50 2951
2158.94 3005
2159.38 3002
2159.81 3020
2160.25 3110
2160.69 3029
2161.13 3006
2161.57 3026
2162.01 3110
2162.45 3123
2162.89 3020
2163.33 3014
2163.76 2983
2164.20 3009
2164.64 3105
2165.08 3155
2165.52 3065
2165.96 3132
2166.40 3233
2166.84 3170
2167.28 3126
2167.72 3255
2168.16 3313
2168.60 3228
2169.04 3359
2169.48 3485
2169.92 3573
2170.36 3646
2170.80 3666
2171.24 3643
2171.68 3582
2172.12 3657
2172.56 3703
2173.00 3653
2173.44 3429
2173.88 3592
2174.32 3637
2174.76 3484
2175.20 3324
2175.64 3517
2176.08 3591
2176.52 3732
2176.96 3763
2177.40 3577
2177.84 3580
2178.28 3407
2178.72 3444
2179.16 3449
2179.60 3443
2180.04 3445
2180.48 3368
2180.92 3277
2181.37 3273
2181.81 3034
2182.25 2974
2182.69 3009
2183.13 2957
2183.57 3046
2184.01 3058
2184.45 3104
2184.89 3080
2185.34 3169
2185.78 3321
2186.22 3405
2186.66 3574
2187.10 3623
2187.54 3613
2187.98 3611
2188.43 3601
2188.87 3693
2189.31 3711
2189.75 3679
2190.19 3634
2190.63 3524
2191.08 3704
2191.52 3710
2191.96 3664
2192.40 3645
2192.84 3736
2193.29 3787
2193.73 3750
2194.17 3699
2194.61 3765
2195.05 3737
2195.50 3721
2195.94 3612
2196.38 3529
2196.82 3427
2197.27 3526
2197.71 3521
2198.15 3333
2198.59 3226
2199.04 3191
2199.48 3205
2199.92 3251
2200.37 3195
2200.81 3039
2201.25 3050
2201.69 3175
2202.14 3149
2202.58 3092
2203.02 3240
2203.47 3269
2203.91 3257
2204.35 3223
2204.80 3406
2205.24 3543
2205.68 3589
2206.13 3541
2206.57 3805
2207.01 3811
2207.46 3677
2207.90 3712
2208.34 3824
2208.79 3766
2209.23 3731
2209.67 3836
2210.12 3774
2210.56 3771
2211.01 3719
2211.45 3565
2211.89 3535
2212.34 3431
2212.78 3402
2213.23 3431
2213.67 3333
2214.11 3278
2214.56 3192
2215.00 3292
2215.45 3272
2215.89 3258
2216.34 3270
2216.78 3150
2217.22 3202
2217.67 3329
2218.11 3172
2218.56 3141
2219.00 3190
2219.45 3295
2219.89 3551
2220.34 3710
2220.78 3861
2221.23 4169
2221.67 4615
2222.12 5065
2222.56 5368
2223.01 5591
2223.45 5874
2223.90 5811
2224.34 5955
2224.79 5821
2225.23 5398
2225.68 5172
2226.12 4901
2226.57 4536
2227.01 4401
2227.46 4140
2227.91 3898
2228.35 3897
2228.80 3761
2229.24 3566
2229.69 3817
2230.13 3891
2230.58 3845
2231.03 3992
2231.47 4203
2231.92 4394
2232.36 4201
2232.81 4261
2233.26 4152
2233.70 3958
2234.15 4132
2234.59 4065
2235.04 3944
2235.49 3834
2235.93 3905
2236.38 3827
2236.83 3705
2237.27 3677
2237.72 3528
2238.17 3497
2238.61 3508
2239.06 3555
2239.51 3454
2239.95 3471
2240.40 3357
2240.85 3353
2241.29 3309
2241.74 3362
2242.19 3373
2242.63 3340
2243.08 3367
2243.53 3318
2243.98 3357
2244.42 3263
2244.87 3353
2245.32 3324
2245.76 3170
2246.21 3371
2246.66 3193
2247.11 3135
2247.55 3121
2248.00 3241
2248.45 3153
2248.90 3153
2249.35 3113
2249.79 3186
2250.24 3112
2250.69 3321
2251.14 3376
2251.58 3288
2252.03 3159
2252.48 3170
2252.93 3193
2253.38 3201
2253.82 3085
2254.27 3101
2254.72 3071
2255.17 2973
2255.62 3025
2256.07 2881
2256.51 3052
2256.96 3048
2257.41 3159
2257.86 3227
2258.31 3391
2258.76 3478
2259.21 3536
2259.65 3767
2260.10 3782
2260.55 3991
2261.00 4173
2261.45 4419
2261.90 4510
2262.35 4445
2262.80 4239
2263.25 4288
2263.69 4044
2264.14 4014
2264.59 3926
2265.04 3940
2265.49 3771
2265.94 3852
2266.39 3807
2266.84 3993
2267.29 3973
2267.74 3881
2268.19 3940
2268.64 4005
2269.09 3980
2269.54 3966
2269.99 3754
2270.44 3912
2270.89 3819
2271.34 3762
2271.79 3765
2272.24 3714
2272.69 3650
2273.14 3607
2273.59 3424
2274.04 3380
2274.49 3303
2274.94 3221
2275.39 3286
2275.84 3204
2276.29 3060
2276.74 3191
2277.19 3258
2277.64 3280
2278.09 3331
2278.54 3463
2278.99 3632
2279.44 3590
2279.89 3743
2280.34 3903
2280.79 3804
2281.25 3628
2281.70 3629
2282.15 3615
2282.60 3724
2283.05 3703
2283.50 3686
2283.95 3535
2284.40 3431
2284.85 3508
2285.31 3674
2285.76 3665
2286.21 3774
2286.66 4074
2287.11 4205
2287.56 4358
2288.01 4675
2288.47 4955
2288.92 5260
2289.37 5473
2289.82 5905
2290.27 5972
2290.72 5936
2291.18 6112
2291.63 6036
2292.08 5953
2292.53 5969
2292.98 5882
2293.44 5986
2293.89 5867
2294.34 5573
2294.79 5322
2295.24 5148
2295.70 4990
2296.15 4907
2296.60 4735
2297.05 4604
2297.51 4419
2297.96 4163
2298.41 4012
2298.86 4093
2299.32 3957
2299.77 3768
2300.22 3714
2300.67 3595
2301.13 3541
2301.58 3490
2302.03 3502
2302.49 3576
2302.94 3580
2303.39 3392
2303.85 3445
2304.30 3477
2304.75 3533
2305.20 3536
2305.66 3648
2306.11 3616
2306.56 3624
2307.02 3758
2307.47 3835
2307.93 4103
2308.38 4097
2308.83 4171
2309.29 4295
2309.74 4289
2310.19 4392
2310.65 4260
2311.10 4147
2311.55 3864
2312.01 3923
2312.46 3972
2312.92 3785
2313.37 3723
2313.82 3632
2314.28 3588
2314.73 3627
2315.19 3612
2315.64 3650
2316.10 3617
2316.55 3690
2317.00 3532
2317.46 3599
2317.91 3592
2318.37 3632
2318.82 3756
2319.28 3716
2319.73 3545
2320.19 3628
2320.64 3619
2321.10 3627
2321.55 3757
2322.01 3474
2322.46 3635
2322.92 3602
2323.37 3680
2323.83 3655
2324.28 3620
2324.74 3651
2325.19 3686
2325.65 3620
2326.10 3673
2326.56 3745
2327.01 3684
2327.47 3740
2327.92 3875
2328.38 4061
2328.83 4062
2329.29 4050
2329.74 4125
2330.20 4202
2330.66 4021
2331.11 3854
2331.57 3928
2332.02 3958
2332.48 3887
2332.94 3713
2333.39 3725
2333.85 3502
2334.30 3677
2334.76 3588
2335.22 3600
2335.67 3768
2336.13 3841
2336.58 3789
2337.04 3786
2337.50 3825
2337.95 4006
2338.41 4217
2338.87 4195
2339.32 4268
2339.78 4214
2340.24 4205
2340.69 4257
2341.15 4214
2341.61 4124
2342.06 4083
2342.52 4057
2342.98 4051
2343.43 4063
2343.89 4168
2344.35 4096
2344.81 4125
2345.26 4276
2345.72 4226
2346.18 4322
2346.63 4305
2347.09 4257
2347.55 4211
2348.01 4021
2348.46 3925
2348.92 3969
2349.38 3869
2349.84 3835
2350.29 3718
2350.75 3849
2351.21 3903
2351.67 3821
2352.13 3778
2352.58 3683
2353.04 3646
2353.50 3644
2353.96 3578
2354.41 3517
2354.87 3557
2355.33 3459
2355.79 3623
2356.25 3647
2356.71 3610
2357.16 3601
2357.62 3711
2358.08 3788
2358.54 3902
2359.00 4107
2359.46 4382
2359.91 4460
2360.37 4576
2360.83 4586
2361.29 4520
2361.75 4516
2362.21 4422
2362.67 4339
2363.13 4123
2363.58 4113
2364.04 3973
2364.50 3936
2364.96 3923
2365.42 3970
2365.88 3861
2366.34 3942
2366.80 4012
2367.26 3907
2367.72 3855
2368.18 3782
2368.64 3828
2369.10 3754
2369.55 3633
2370.01 3545
2370.47 3374
2370.93 3377
2371.39 3390
2371.85 3368
2372.31 3283
2372.77 3273
2373.23 3226
2373.69 3314
2374.15 3285
2374.61 3329
2375.07 3435
2375.53 3554
2375.99 3475
2376.45 3408
2376.91 3398
2377.37 3472
2377.83 3500
2378.29 3580
2378.75 3602
2379.21 3519
2379.68 3612
2380.14 3524
2380.60 3644
2381.06 3483
2381.52 3374
2381.98 3350
2382.44 3383
2382.90 3473
2383.36 3521
2383.82 3521
2384.28 3423
2384.74 3259
2385.20 3423
2385.67 3394
2386.13 3451
2386.59 3439
2387.05 3415
2387.51 3439
2387.97 3491
2388.43 3484
2388.89 3472
2389.36 3377
2389.82 3319
2390.28 3364
2390.74 3401
2391.20 3525
2391.66 3309
2392.13 3277
2392.59 3239
2393.05 3286
2393.51 3244
2393.97 3245
2394.43 3320
2394.90 3235
2395.36 3168
2395.82 3216
2396.28 3337
2396.74 3265
2397.21 3193
2397.67 3330
2398.13 3429
2398.59 3292
2399.06 3400
2399.52 3413
2399.98 3276
2400.44 3331
2400.91 3322
2401.37 3274
2401.83 3338
2402.29 3309
2402.76 3377
2403.22 3377
2403.68 3478
2404.14 3556
2404.61 3634
2405.07 3671
2405.53 3493
2406.00 3545
2406.46 3595
2406.92 3518
2407.39 3643
2407.85 3522
2408.31 3407
2408.78 3361
2409.24 3416
2409.70 3279
2410.17 3113
2410.63 3258
2411.09 3363
2411.56 3319
2412.02 3412
2412.48 3308
2412.95 3273
2413.41 3425
2413.87 3483
2414.34 3569
2414.80 3799
2415.27 3939
2415.73 4021
2416.19 4173
2416.66 4115
2417.12 4129
2417.59 4157
2418.05 4122
2418.51 4127
2418.98 3998
2419.44 4174
2419.91 4191
2420.37 4226
2420.84 4227
2421.30 4292
2421.77 4449
2422.23 4421
2422.69 4511
2423.16 4390
2423.62 4466
2424.09 4560
2424.55 4510
2425.02 4448
2425.48 4477
2425.95 4358
2426.41 4356
2426.88 4450
2427.34 4324
2427.81 4166
2428.27 4054
2428.74 4032
2429.20 3972
2429.67 3820
2430.13 3781
2430.60 3798
2431.07 3804
2431.53 3752
2432.00 3795
2432.46 3699
2432.93 3817
2433.39 3962
2433.86 4042
2434.32 3902
2434.79 4005
2435.26 4145
2435.72 4273
2436.19 4546
2436.65 4569
2437.12 4666
2437.59 4831
2438.05 5012
2438.52 5011
2438.98 5238
2439.45 5423
2439.92 5657
2440.38 5438
2440.85 5322
2441.32 5100
2441.78 4983
2442.25 4952
2442.72 4684
2443.18 4380
2443.65 4269
2444.12 4138
2444.58 4091
2445.05 4077
2445.52 3775
2445.98 3611
2446.45 3664
2446.92 3505
2447.38 3608
2447.85 3521
2448.32 3473
2448.78 3381
2449.25 3459
2449.72 3551
2450.19 3662
2450.65 3555
2451.12 3553
2451.59 3620
2452.06 3515
2452.52 3573
2452.99 3424
2453.46 3492
2453.93 3556
2454.39 3452
2454.86 3493
2455.33 3458
2455.80 3487
2456.26 3538
2456.73 3587
2457.20 3559
2457.67 3591
2458.14 3580
2458.60 3429
2459.07 3476
2459.54 3528
2460.01 3473
2460.48 3397
2460.95 3419
2461.41 3503
2461.88 3707
2462.35 3747
2462.82 3702
2463.29 3665
2463.76 3664
2464.22 3717
2464.69 3743
2465.16 3742
2465.63 3804
2466.10 3773
2466.57 3915
2467.04 3826
2467.51 3772
2467.97 3748
2468.44 3700
2468.91 3785
2469.38 3692
2469.85 3648
2470.32 3732
2470.79 3643
2471.26 3492
2471.73 3586
2472.20 3451
2472.67 3481
2473.14 3531
2473.61 3512
2474.07 3540
2474.54 3458
2475.01 3380
2475.48 3343
2475.95 3562
2476.42 3686
2476.89 3706
2477.36 3900
2477.83 4106
2478.30 4085
2478.77 4110
2479.24 4122
2479.71 4261
2480.18 4216
2480.65 4007
2481.12 3966
2481.59 3816
2482.06 3769
2482.53 3709
2483.00 3617
2483.47 3500
2483.95 3523
2484.42 3516
2484.89 3375
2485.36 3447
2485.83 3433
2486.30 3443
2486.77 3449
2487.24 3405
2487.71 3443
2488.18 3624
2488.65 3559
2489.12 3706
2489.59 3817
2490.07 3850
2490.54 3886
2491.01 3936
2491.48 3858
2491.95 3948
2492.42 4080
2492.89 3932
2493.36 3939
2493.84 3867
2494.31 3828
2494.78 3705
2495.25 3639
2495.72 3712
2496.19 3659
2496.66 3632
2497.14 3680
2497.61 3636
2498.08 3498
2498.55 3429
2499.02 3456
2499.50 3313
2499.97 3389
2500.44 3439
2500.91 3530
2501.38 3461
2501.86 3408
2502.33 3586
2502.80 3613
2503.27 3565
2503.74 3613
2504.22 3661
2504.69 3730
2505.16 3880
2505.63 3948
2506.11 4077
2506.58 4123
2507.05 4441
2507.52 4639
2508.00 4691
2508.47 4640
2508.94 4718
2509.42 4904
2509.89 4765
2510.36 4748
2510.83 4764
2511.31 4676
2511.78 4488
2512.25 4319
2512.73 4286
2513.20 4149
2513.67 4090
2514.15 3941
2514.62 3868
2515.09 3892
2515.57 3877
2516.04 4002
2516.51 3936
2516.99 3931
2517.46 3785
2517.94 3697
2518.41 3980
2518.88 4022
2519.36 3838
2519.83 3726
2520.30 3602
2520.78 3457
2521.25 3433
2521.73 3608
2522.20 3454
2522.67 3411
2523.15 3443
2523.62 3471
2524.10 3517
2524.57 3494
2525.05 3463
2525.52 3473
2525.99 3465
2526.47 3517
2526.94 3451
2527.42 3440
2527.89 3489
2528.37 3504
2528.84 3361
2529.32 3447
2529.79 3588
2530.27 3656
2530.74 3709
2531.22 3781
2531.69 3698
2532.17 3910
2532.64 3964
2533.12 3971
2533.59 3875
2534.07 3941
2534.54 3959
2535.02 3924
2535.49 3831
2535.97 3957
2536.44 3936
2536.92 3884
2537.39 3852
2537.87 3831
2538.34 3844
2538.82 3963
2539.30 3886
2539.77 3947
2540.25 3838
2540.72 3673
2541.20 3742
2541.68 3704
2542.15 3650
2542.63 3708
2543.10 3877
2543.58 3902
2544.06 4046
2544.53 4044
2545.01 4374
2545.48 4560
2545.96 4642
2546.44 4721
2546.91 4923
2547.39 5096
2547.87 4950
2548.34 4923
2548.82 4869
2549.30 4773
2549.77 4621
2550.25 4683
2550.73 4623
2551.20 4633
2551.68 4643
2552.16 4689
2552.63 4683
2553.11 4779
2553.59 4973
2554.06 5156
2554.54 5131
2555.02 5223
2555.50 5071
2555.97 4851
2556.45 4948
2556.93 4802
2557.40 4634
2557.88 4468
2558.36 4294
2558.84 4235
2559.31 4132
2559.79 4098
2560.27 4150
2560.75 4054
2561.23 4013
2561.70 4048
2562.18 3969
2562.66 4075
2563.14 3894
2563.61 3828
2564.09 3833
2564.57 3727
2565.05 3658
2565.53 3624
2566.00 3541
2566.48 3458
2566.96 3279
2567.44 3248
2567.92 3381
2568.40 3429
2568.87 3348
2569.35 3285
2569.83 3337
2570.31 3302
2570.79 3181
2571.27 3269
2571.75 3313
2572.22 3319
2572.70 3404
2573.18 3428
2573.66 3444
2574.14 3384
2574.62 3461
2575.10 3411
2575.58 3407
2576.06 3369
2576.54 3516
2577.01 3512
2577.49 3346
2577.97 3384
2578.45 3493
2578.93 3412
2579.41 3368
2579.89 3377
2580.37 3493
2580.85 3507
2581.33 3496
2581.81 3482
2582.29 3475
2582.77 3449
2583.25 3399
2583.73 3527
2584.21 3445
2584.69 3470
2585.17 3516
2585.65 3572
2586.13 3602
2586.61 3536
2587.09 3609
2587.57 3580
2588.05 3621
2588.53 3510
2589.01 3637
2589.49 3604
2589.97 3756
2590.45 3832
2590.93 3972
2591.41 4061
2591.89 3996
2592.37 3984
2592.85 4004
2593.33 4052
2593.81 4036
2594.30 4032
2594.78 4068
2595.26 3930
2595.74 3851
2596.22 3896
2596.70 4080
2597.18 4108
2597.66 4029
2598.14 3947
2598.62 3803
2599.11 3802
2599.59 3738
2600.07 3637
2600.55 3656
2601.03 3630
2601.51 3536
2601.99 3569
2602.48 3432
2602.96 3393
2603.44 3546
2603.92 3635
2604.40 3609
2604.88 3591
2605.37 3610
2605.85 3520
2606.33 3730
2606.81 3879
2607.29 4042
2607.78 4128
2608.26 4459
2608.74 4634
2609.22 4509
2609.70 4664
2610.19 4693
2610.67 4556
2611.15 4483
2611.63 4290
2612.12 4286
2612.60 4220
2613.08 4112
2613.56 3998
2614.05 3795
2614.53 3617
2615.01 3526
2615.49 3566
2615.98 3513
2616.46 3527
2616.94 3478
2617.43 3435
2617.91 3490
2618.39 3362
2618.87 3356
2619.36 3459
2619.84 3495
2620.32 3527
2620.81 3557
2621.29 3481
2621.77 3438
2622.26 3497
2622.74 3546
2623.22 3501
2623.71 3401
2624.19 3553
2624.67 3583
2625.16 3494
2625.64 3509
2626.13 3490
2626.61 3491
2627.09 3419
2627.58 3341
2628.06 3265
2628.55 3308
2629.03 3323
2629.51 3302
2630.00 3263
2630.48 3433
2630.97 3485
2631.45 3491
2631.93 3535
2632.42 3378
2632.90 3512
2633.39 3493
2633.87 3467
2634.36 3432
2634.84 3548
2635.33 3570
2635.81 3548
2636.29 3697
2636.78 3580
2637.26 3774
2637.75 3849
2638.23 3817
2638.72 3898
2639.20 3935
2639.69 3872
2640.17 3795
2640.66 3899
2641.14 3781
2641.63 3804
2642.11 3689
2642.60 3708
2643.08 3493
2643.57 3437
2644.05 3479
2644.54 3528
2645.03 3520
2645.51 3507
2646.00 3431
2646.48 3680
2646.97 3640
2647.45 3543
2647.94 3670
2648.43 3782
2648.91 3870
2649.40 3708
2649.88 3679
2650.37 3541
2650.85 3679
2651.34 3585
2651.83 3512
2652.31 3537
2652.80 3548
2653.29 3512
2653.77 3618
2654.26 3675
2654.74 3601
2655.23 3487
2655.72 3494
2656.20 3488
2656.69 3592
2657.18 3407
2657.66 3455
2658.15 3444
2658.64 3375
2659.12 3301
2659.61 3267
2660.10 3332
2660.58 3343
2661.07 3384
2661.56 3456
2662.05 3481
2662.53 3524
2663.02 3579
2663.51 3603
2663.99 3566
2664.48 3606
2664.97 3728
2665.46 3683
2665.94 3688
2666.43 3544
2666.92 3579
2667.41 3636
2667.89 3718
2668.38 3686
2668.87 3714
2669.36 3654
2669.84 3849
2670.33 3754
2670.82 3871
2671.31 4080
2671.80 4209
2672.28 4393
2672.77 4596
2673.26 4895
2673.75 4853
2674.24 4714
2674.72 4671
2675.21 4859
2675.70 4804
2676.19 4712
2676.68 4557
2677.17 4455
2677.65 4544
2678.14 4453
2678.63 4473
2679.12 4651
2679.61 4666
2680.10 4832
2680.59 5012
2681.07 5204
2681.56 5337
2682.05 5333
2682.54 5404
2683.03 5423
2683.52 5541
2684.01 5505
2684.50 5360
2684.99 5049
2685.47 4962
2685.96 4805
2686.45 4688
2686.94 4298
2687.43 4185
2687.92 4204
2688.41 4009
2688.90 3965
2689.39 3770
2689.88 3679
2690.37 3712
2690.86 3711
2691.35 3768
2691.84 3577
2692.33 3732
2692.82 3600
2693.31 3522
2693.80 3489
2694.29 3572
2694.78 3584
2695.27 3441
2695.76 3666
2696.25 3905
2696.74 3841
2697.23 3802
2697.72 3908
2698.21 4112
2698.70 4173
2699.19 4138
2699.68 4343
2700.17 4346
2700.66 4378
2701.15 4463
2701.64 4401
2702.13 4296
2702.62 4219
2703.11 4281
2703.61 4126
2704.10 4027
2704.59 3910
2705.08 3903
2705.57 3735
2706.06 3786
2706.55 3728
2707.04 3628
2707.53 3475
2708.02 3529
2708.52 3495
2709.01 3408
2709.50 3446
2709.99 3488
2710.48 3532
2710.97 3563
2711.46 3535
2711.96 3559
2712.45 3595
2712.94 3561
2713.43 3582
2713.92 3635
2714.41 3462
2714.91 3539
2715.40 3536
2715.89 3556
2716.38 3535
2716.87 3586
2717.37 3591
2717.86 3491
2718.35 3539
2718.84 3535
2719.33 3673
2719.83 3887
2720.32 3726
2720.81 3896
2721.30 3859
2721.80 4033
2722.29 4022
2722.78 3965
2723.27 3882
2723.77 3761
2724.26 3753
2724.75 3747
2725.24 3623
2725.74 3727
2726.23 3522
2726.72 3463
2727.22 3563
2727.71 3669
2728.20 3473
2728.70 3611
2729.19 3447
2729.68 3492
2730.18 3606
2730.67 3601
2731.16 3627
2731.65 3689
2732.15 3748
2732.64 3717
2733.14 3649
2733.63 3625
2734.12 3721
2734.62 3750
2735.11 3725
2735.60 3844
2736.10 3835
2736.59 3835
2737.08 3839
2737.58 3801
2738.07 3927
2738.57 3886
2739.06 3719
2739.55 3852
2740.05 3816
2740.54 3736
2741.04 3560
2741.53 3530
2742.03 3525
2742.52 3445
2743.01 3375
2743.51 3413
2744.00 3380
2744.50 3450
2744.99 3473
2745.49 3494
2745.98 3550
2746.48 3549
2746.97 3588
2747.47 3763
2747.96 3678
2748.46 3841
2748.95 3951
2749.45 3975
2749.94 4031
2750.44 4023
2750.93 4218
2751.43 4325
2751.92 4416
2752.42 4609
2752.91 4607
2753.41 4571
2753.90 4639
2754.40 4687
2754.89 4770
2755.39 4662
2755.88 4441
2756.38 4358
2756.87 4204
2757.37 4054
2757.87 4009
2758.36 3858
2758.86 3750
2759.35 3701
2759.85 3671
2760.35 3779
2760.84 3660
2761.34 3641
2761.83 3591
2762.33 3553
2762.83 3596
2763.32 3539
2763.82 3450
2764.31 3573
2764.81 3497
2765.31 3559
2765.80 3530
2766.30 3491
2766.80 3619
2767.29 3693
2767.79 3678
2768.29 3504
2768.78 3553
2769.28 3513
2769.78 3696
2770.27 3816
2770.77 3935
2771.27 3953
2771.76 4025
2772.26 4050
2772.76 4114
2773.26 4244
2773.75 4305
2774.25 4488
2774.75 4569
2775.24 4674
2775.74 4611
2776.24 4519
2776.74 4685
2777.23 4705
2777.73 4679
2778.23 4652
2778.73 4545
2779.22 4475
2779.72 4311
2780.22 4302
2780.72 4343
2781.21 4326
2781.71 4256
2782.21 4168
2782.71 4160
2783.21 4078
2783.70 4054
2784.20 4145
2784.70 4136
2785.20 4086
2785.70 4071
2786.20 3954
2786.69 3936
2787.19 4003
2787.69 3909
2788.19 3872
2788.69 3830
2789.19 3817
2789.68 3819
2790.18 3795
2790.68 3807
2791.18 3999
2791.68 3876
2792.18 4014
2792.68 4301
2793.18 4485
2793.67 4635
2794.17 4879
2794.67 5122
2795.17 5331
2795.67 5603
2796.17 5644
2796.67 5564
2797.17 5529
2797.67 5570
2798.17 5723
2798.67 5337
2799.17 5083
2799.66 4812
2800.16 4717
2800.66 4691
2801.16 4472
2801.66 4337
2802.16 4347
2802.66 4179
2803.16 4177
2803.66 4290
2804.16 4402
2804.66 4593
2805.16 4776
2805.66 5043
2806.16 5487
2806.66 5774
2807.16 6030
2807.66 6325
2808.16 6572
2808.66 6745
2809.16 6534
2809.66 6520
2810.16 6302
2810.66 6037
2811.16 5753
2811.66 5403
2812.17 5152
2812.67 5046
2813.17 4874
2813.67 4629
2814.17 4753
2814.67 4708
2815.17 4679
2815.67 4735
2816.17 4928
2816.67 5046
2817.17 5078
2817.67 4808
2818.18 4845
2818.68 4881
2819.18 4844
2819.68 4777
2820.18 4763
2820.68 4668
2821.18 4464
2821.68 4341
2822.19 4261
2822.69 4315
2823.19 4330
2823.69 4345
2824.19 4286
2824.69 4314
2825.20 4286
2825.70 4287
2826.20 4205
2826.70 4119
2827.20 3974
2827.70 3875
2828.21 3932
2828.71 4007
2829.21 3935
2829.71 3965
2830.22 3998
2830.72 4091
2831.22 4114
2831.72 4090
2832.22 4309
2832.73 4340
2833.23 4412
2833.73 4431
2834.23 4342
2834.74 4359
2835.24 4434
2835.74 4344
2836.24 4161
2836.75 4105
2837.25 4094
2837.75 4085
2838.26 4009
2838.76 3897
2839.26 3831
2839.76 3905
2840.27 3790
2840.77 3872
2841.27 3949
2841.78 4004
2842.28 3920
2842.78 4019
2843.29 4126
2843.79 4070
2844.29 4133
2844.80 4265
2845.30 4323
2845.80 4437
2846.31 4509
2846.81 4663
2847.32 4690
2847.82 4553
2848.32 4574
2848.83 4428
2849.33 4410
2849.83 4358
2850.34 4265
2850.84 4163
2851.35 4278
2851.85 4075
2852.35 4168
2852.86 4190
2853.36 4181
2853.87 4124
2854.37 4154
2854.88 4028
2855.38 3946
2855.88 4076
2856.39 4099
2856.89 4186
2857.40 4146
2857.90 4249
2858.41 4486
2858.91 4650
2859.42 4761
2859.92 4905
2860.43 5167
2860.93 5173
2861.44 5298
2861.94 5294
2862.45 5159
2862.95 4918
2863.46 4620
2863.96 4392
2864.47 4132
2864.97 4106
2865.48 3907
2865.98 3778
2866.49 3862
2866.99 3848
2867.50 3783
2868.00 3711
2868.51 3838
2869.02 3828
2869.52 3787
2870.03 3806
2870.53 3901
2871.04 4021
2871.54 4162
2872.05 4152
2872.56 4244
2873.06 4252
2873.57 4319
2874.07 4383
2874.58 4595
2875.09 4520
2875.59 4423
2876.10 4333
2876.61 4222
2877.11 4237
2877.62 4305
2878.12 4283
2878.63 4385
2879.14 4523
2879.64 4471
2880.15 4333
2880.66 4543
2881.16 4748
2881.67 4600
2882.18 4711
2882.68 4782
2883.19 5158
2883.70 5327
2884.20 5588
2884.71 6215
2885.22 6729
2885.73 6899
2886.23 7361
2886.74 7559
2887.25 7615
2887.75 7537
2888.26 7160
2888.77 7024
2889.28 6490
2889.78 6133
2890.29 5844
2890.80 5594
2891.31 5282
2891.81 5000
2892.32 4734
2892.83 4851
2893.34 4865
2893.84 4785
2894.35 4818
2894.86 4830
2895.37 4819
2895.88 4951
2896.38 5083
2896.89 5274
2897.40 5450
2897.91 5523
2898.42 5720
2898.92 5883
2899.43 5915
2899.94 5916
2900.45 6125
2900.96 6298
2901.47 6208
2901.98 5952
2902.48 6133
2902.99 5915
2903.50 5839
2904.01 5928
2904.52 5814
2905.03 5756
2905.54 5626
2906.04 5558
2906.55 5419
2907.06 5182
2907.57 5155
2908.08 5041
2908.59 4983
2909.10 4855
2909.61 4846
2910.12 4670
2910.63 4774
2911.14 4661
2911.64 4677
2912.15 4674
2912.66 4696
2913.17 4595
2913.68 4565
2914.19 4551
2914.70 4591
2915.21 4408
2915.72 4492
2916.23 4358
2916.74 4350
2917.25 4295
2917.76 4287
2918.27 4234
2918.78 4214
2919.29 4245
2919.80 4352
2920.31 4396
2920.82 4472
2921.33 4710
2921.84 4987
2922.35 5415
2922.86 6010
2923.37 6821
2923.88 7402
2924.39 7796
2924.90 8164
2925.41 8391
2925.92 8258
2926.44 7882
2926.95 7413
2927.46 6832
2927.97 6605
2928.48 6075
2928.99 5622
2929.50 5523
2930.01 5240
2930.52 5229
2931.03 4939
2931.54 4845
2932.05 4722
2932.57 4672
2933.08 4700
2933.59 4722
2934.10 4622
2934.61 4707
2935.12 4686
2935.63 4765
2936.15 4963
2936.66 4945
2937.17 4772
2937.68 4730
2938.19 4782
2938.70 4576
2939.22 4453
2939.73 4461
2940.24 4430
2940.75 4470
2941.26 4553
2941.77 4628
2942.29 4566
2942.80 4767
2943.31 4864
2943.82 4975
2944.34 5088
2944.85 5232
2945.36 5249
2945.87 5404
2946.38 5406
2946.90 5406
2947.41 5321
2947.92 4971
2948.43 4950
2948.95 4932
2949.46 4733
2949.97 4625
2950.48 4569
2951.00 4539
2951.51 4275
2952.02 4410
2952.54 4373
2953.05 4240
2953.56 4359
2954.08 4194
2954.59 4099
2955.10 4055
2955.61 4069
2956.13 4116
2956.64 4095
2957.15 4093
2957.67 4240
2958.18 4267
2958.69 4261
2959.21 4438
2959.72 4641
2960.23 4645
2960.75 4658
2961.26 4681
2961.78 4837
2962.29 4883
2962.80 4850
2963.32 4814
2963.83 4783
2964.35 4695
2964.86 4632
2965.37 4524
2965.89 4425
2966.40 4453
2966.92 4357
2967.43 4282
2967.94 4347
2968.46 4142
2968.97 4136
2969.49 4078
2970.00 3983
2970.52 3897
2971.03 3925
2971.54 3953
2972.06 4145
2972.57 4117
2973.09 3984
2973.60 4036
2974.12 4115
2974.63 4066
2975.15 3983
2975.66 3948
2976.18 3966
2976.69 4038
2977.21 3944
2977.72 4299
2978.24 4177
2978.75 4121
2979.27 4165
2979.78 4232
2980.30 4259
2980.81 4295
2981.33 4261
2981.84 4405
2982.36 4507
2982.88 4599
2983.39 4437
2983.91 4444
2984.42 4582
2984.94 4632
2985.45 4606
2985.97 4645
2986.49 4747
2987.00 4842
2987.52 4652
2988.03 4662
2988.55 4820
2989.07 4902
2989.58 4830
2990.10 4789
2990.61 4842
2991.13 4880
2991.65 4775
2992.16 4769
2992.68 4794
2993.20 4874
2993.71 4803
2994.23 5007
2994.75 5164
2995.26 5472
2995.78 5696
2996.30 5877
2996.81 5864
2997.33 6244
2997.85 6299
2998.36 6395
2998.88 6474
2999.40 6206
2999.91 6084
3000.43 6079
3000.95 6098
3001.46 6210
3001.98 6571
3002.50 6805
3003.02 7365
3003.53 7757
3004.05 8115
3004.57 8572
3005.09 8520
3005.60 8386
3006.12 8273
3006.64 7816
3007.16 7140
3007.67 6515
3008.19 6174
3008.71 5893
3009.23 5380
3009.74 4997
3010.26 4807
3010.78 4725
3011.30 4648
3011.82 4548
3012.33 4536
3012.85 4567
3013.37 4570
3013.89 4804
3014.41 4736
3014.93 4794
3015.44 4841
3015.96 4912
3016.48 4732
3017.00 4907
3017.52 4985
3018.04 5079
3018.55 5192
3019.07 5315
3019.59 5249
3020.11 5119
3020.63 5072
3021.15 4919
3021.67 5092
3022.19 5172
3022.71 5376
3023.22 5358
3023.74 5291
3024.26 5385
3024.78 5324
3025.30 5185
3025.82 5095
3026.34 5000
3026.86 4662
3027.38 4790
3027.90 4908
3028.42 4728
3028.94 4613
3029.46 4516
3029.98 4504
3030.49 4443
3031.01 4632
3031.53 4719
3032.05 4844
3032.57 5079
3033.09 5375
3033.61 5713
3034.13 5872
3034.65 6138
3035.17 6332
3035.69 6557
3036.21 6672
3036.73 6833
3037.25 6588
3037.77 6380
3038.29 6111
3038.81 5810
3039.34 5629
3039.86 5356
3040.38 5091
3040.90 4920
3041.42 4661
3041.94 4659
3042.46 4473
3042.98 4599
3043.50 4733
3044.02 4753
3044.54 4720
3045.06 4914
3045.58 4888
3046.10 4809
3046.63 4934
3047.15 4739
3047.67 4664
3048.19 4511
3048.71 4425
3049.23 4418
3049.75 4313
3050.27 4179
3050.79 4204
3051.32 4145
3051.84 4041
3052.36 4160
3052.88 4186
3053.40 4147
3053.92 4139
3054.45 4023
3054.97 4009
3055.49 4042
3056.01 4219
3056.53 4313
3057.05 4154
3057.58 4178
3058.10 4232
3058.62 4211
3059.14 4136
3059.66 4060
3060.19 4244
3060.71 4273
3061.23 4263
3061.75 4286
3062.28 4268
3062.80 4194
3063.32 4249
3063.84 4413
3064.37 4396
3064.89 4418
3065.41 4439
3065.93 4448
3066.46 4490
3066.98 4474
3067.50 4295
3068.02 4142
3068.55 4329
3069.07 4213
3069.59 4325
3070.12 4197
3070.64 4237
3071.16 4289
3071.69 4424
3072.21 4584
3072.73 4506
3073.26 4701
3073.78 4409
3074.30 4628
3074.83 4832
3075.35 4855
3075.87 5042
3076.40 4942
3076.92 5225
3077.44 5347
3077.97 5430
3078.49 5426
3079.01 5520
3079.54 5737
3080.06 5467
3080.59 5545
3081.11 5573
3081.63 5565
3082.16 5370
3082.68 5172
3083.21 5282
3083.73 5197
3084.25 5120
3084.78 5082
3085.30 5068
3085.83 4889
3086.35 4853
3086.88 4968
3087.40 4863
3087.93 4815
3088.45 4815
3088.97 4863
3089.50 4808
3090.02 4905
3090.55 5096
3091.07 4976
3091.60 4794
3092.12 4857
3092.65 4729
3093.17 4890
3093.70 4879
3094.22 4946
3094.75 5139
3095.27 5188
3095.80 5156
3096.32 5361
3096.85 5451
3097.37 5516
3097.90 5757
3098.43 5891
3098.95 6266
3099.48 6878
3100.00 7876
3100.53 9190
3101.05 10651
3101.58 12109
3102.10 13090
3102.63 14023
3103.16 14715
3103.68 14587
3104.21 13707
3104.73 12274
3105.26 10996
3105.79 9522
3106.31 8448
3106.84 7451
3107.36 6610
3107.89 6112
3108.42 5904
3108.94 5661
3109.47 5434
3110.00 5357
3110.52 5542
3111.05 5457
3111.57 5435
3112.10 5234
3112.63 5296
3113.15 5172
3113.68 5131
3114.21 5017
3114.74 4727
3115.26 4713
3115.79 4596
3116.32 4423
3116.84 4343
3117.37 4334
3117.90 4246
3118.42 4329
3118.95 4205
3119.48 4386
3120.01 4402
3120.53 4582
3121.06 4483
3121.59 4771
3122.11 4895
3122.64 4887
3123.17 4870
3123.70 4851
3124.22 4849
3124.75 4683
3125.28 4739
3125.81 4589
3126.34 4544
3126.86 4752
3127.39 4801
3127.92 4620
3128.45 4637
3128.98 4532
3129.50 4422
3130.03 4480
3130.56 4446
3131.09 4224
3131.62 4293
3132.14 4209
3132.67 4297
3133.20 4068
3133.73 4237
3134.26 4213
3134.79 4337
3135.31 4373
3135.84 4507
3136.37 4477
3136.90 4615
3137.43 4816
3137.96 4700
3138.49 4640
3139.02 4518
3139.54 4737
3140.07 4559
3140.60 4346
3141.13 4348
3141.66 4497
3142.19 4490
3142.72 4590
3143.25 4733
3143.78 4783
3144.31 5004
3144.84 5264
3145.37 5335
3145.89 5254
3146.42 5395
3146.95 5583
3147.48 5752
3148.01 5567
3148.54 5676
3149.07 5671
3149.60 5621
3150.13 5568
3150.66 5388
3151.19 5075
3151.72 4899
3152.25 4811
3152.78 4699
3153.31 4618
3153.84 4579
3154.37 4617
3154.90 4640
3155.43 4973
3155.96 4749
3156.49 4689
3157.02 4648
3157.55 4648
3158.08 4738
3158.61 4615
3159.14 4476
3159.68 4467
3160.21 4487
3160.74 4550
3161.27 4409
3161.80 4319
3162.33 4376
3162.86 4431
3163.39 4373
3163.92 4454
3164.45 4671
3164.98 4762
3165.51 4664
3166.05 4696
3166.58 4823
3167.11 4961
3167.64 4956
3168.17 4954
3168.70 4853
3169.23 4772
3169.76 4495
3170.30 4430
3170.83 4344
3171.36 4238
3171.89 4255
3172.42 4194
3172.95 4197
3173.49 4203
3174.02 4252
3174.55 4442
3175.08 4475
3175.61 4512
3176.15 4578
3176.68 4507
3177.21 4513
3177.74 4547
3178.27 4432
3178.81 4456
3179.34 4416
3179.87 4391
3180.40 4450
3180.93 4457
3181.47 4245
3182.00 4170
3182.53 4213
3183.06 4278
3183.60 4184
3184.13 4132
3184.66 4147
3185.20 4270
3185.73 4214
3186.26 4278
3186.79 4234
3187.33 4154
3187.86 4108
3188.39 4110
3188.93 4186
3189.46 4137
3189.99 4149
3190.52 4024
3191.06 4003
3191.59 4134
3192.12 4171
3192.66 4031
3193.19 4144
3193.72 4236
3194.26 4175
3194.79 4151
3195.33 4341
3195.86 4319
3196.39 4262
3196.93 4202
3197.46 4156
3197.99 4119
3198.53 4269
3199.06 4283
3199.60 4368
3200.13 4464
3200.66 4643
3201.20 4819
3201.73 4916
3202.27 4922
3202.80 4981
3203.33 5052
3203.87 4893
3204.40 4861
3204.94 4613
3205.47 4615
3206.01 4548
3206.54 4617
3207.07 4775
3207.61 4652
3208.14 4651
3208.68 4576
3209.21 4820
3209.75 4657
3210.28 4741
3210.82 4594
3211.35 4568
3211.89 4410
3212.42 4430
3212.96 4299
3213.49 4307
3214.03 4267
3214.56 4308
3215.10 4349
3215.63 4500
3216.17 4794
3216.70 4871
3217.24 5131
3217.78 5248
3218.31 5461
3218.85 5443
3219.38 5633
3219.92 5659
3220.45 5525
3220.99 5537
3221.52 5290
3222.06 5336
3222.60 5328
3223.13 5479
3223.67 5361
3224.20 5204
3224.74 5095
3225.28 5109
3225.81 5083
3226.35 4905
3226.88 4787
3227.42 4762
3227.96 4812
3228.49 4728
3229.03 4462
3229.57 4455
3230.10 4454
3230.64 4381
3231.18 4433
3231.71 4450
3232.25 4489
3232.79 4539
3233.32 4466
3233.86 4476
3234.40 4399
3234.93 4516
3235.47 4747
3236.01 4730
3236.54 4990
3237.08 5132
3237.62 5261
3238.15 5266
3238.69 5230
3239.23 5238
3239.77 5232
3240.30 5191
3240.84 5118
3241.38 5050
3241.92 4969
3242.45 4896
3242.99 4675
3243.53 4638
3244.07 4600
3244.60 4685
3245.14 4737
3245.68 4646
3246.22 4681
3246.75 4762
3247.29 4762
3247.83 4716
3248.37 4700
3248.91 4867
3249.44 4805
3249.98 4717
3250.52 4839
3251.06 4956
3251.60 5041
3252.14 5133
3252.67 5396
3253.21 5724
3253.75 5876
3254.29 6086
3254.83 6319
3255.37 6209
3255.90 6139
3256.44 6181
3256.98 6131
3257.52 6082
3258.06 5976
3258.60 6287
3259.14 6335
3259.68 6781
3260.21 7319
3260.75 7853
3261.29 8255
3261.83 8616
3262.37 8804
3262.91 8890
3263.45 8791
3263.99 8854
3264.53 8842
3265.07 8753
3265.61 8828
3266.15 9024
3266.69 9070
3267.23 8967
3267.76 9033
3268.30 8637
3268.84 8110
3269.38 7512
3269.92 6814
3270.46 6304
3271.00 5921
3271.54 5628
3272.08 5533
3272.62 5410
3273.16 5491
3273.70 5517
3274.24 5362
3274.78 5489
3275.32 5556
3275.86 5565
3276.40 5706
3276.94 5744
3277.48 5870
3278.03 5823
3278.57 5773
3279.11 5712
3279.65 5718
3280.19 5849
3280.73 5791
3281.27 5637
3281.81 5592
3282.35 5721
3282.89 5843
3283.43 5584
3283.97 5593
3284.51 5738
3285.05 5759
3285.60 5607
3286.14 5587
3286.68 5582
3287.22 5679
3287.76 5510
3288.30 5439
3288.84 5477
3289.38 5500
3289.93 5460
3290.47 5584
3291.01 5740
3291.55 6017
3292.09 6515
3292.63 6876
3293.18 7582
3293.72 8448
3294.26 9298
3294.80 9813
3295.34 10368
3295.88 10817
3296.43 10905
3296.97 10515
3297.51 9818
3298.05 9303
3298.59 8677
3299.14 8037
3299.68 7570
3300.22 7114
3300.76 6495
3301.31 6358
3301.85 6153
3302.39 6298
3302.93 6153
3303.48 6274
3304.02 6289
3304.56 6106
3305.10 6070
3305.65 6013
3306.19 6001
3306.73 6154
3307.27 6178
3307.82 6138
3308.36 6057
3308.90 6052
3309.45 6189
3309.99 6085
3310.53 5980
3311.07 6150
3311.62 6255
3312.16 6277
3312.70 6416
3313.25 6780
3313.79 7235
3314.33 7713
3314.88 8138
3315.42 8416
3315.97 8601
3316.51 8977
3317.05 9144
3317.60 8770
3318.14 8437
3318.68 8076
3319.23 7868
3319.77 7757
3320.32 7369
3320.86 7287
3321.40 7095
3321.95 7229
3322.49 7184
3323.04 6906
3323.58 6895
3324.12 6896
3324.67 6780
3325.21 6682
3325.76 6430
3326.30 6191
3326.85 6069
3327.39 5977
3327.93 5884
3328.48 5578
3329.02 5532
3329.57 5779
3330.11 5857
3330.66 5939
3331.20 6375
3331.75 7252
3332.29 8488
3332.84 10296
3333.38 12387
3333.93 14899
3334.47 17136
3335.02 19328
3335.56 20461
3336.11 20990
3336.65 21171
3337.20 20467
3337.74 19180
3338.29 17345
3338.83 15589
3339.38 13799
3339.92 12408
3340.47 11097
3341.02 9798
3341.56 8847
3342.11 8002
3342.65 7599
3343.20 6999
3343.74 6734
3344.29 6326
3344.84 6206
3345.38 5912
3345.93 5832
3346.47 5686
3347.02 5574
3347.57 5578
3348.11 5558
3348.66 5526
3349.21 5442
3349.75 5346
3350.30 5484
3350.84 5471
3351.39 5476
3351.94 5655
3352.48 5753
3353.03 5866
3353.58 6020
3354.12 6105
3354.67 6205
3355.22 6444
3355.76 6400
3356.31 6497
3356.86 6281
3357.40 6155
3357.95 5965
3358.50 5701
3359.05 5346
3359.59 5263
3360.14 5053
3360.69 5032
3361.23 5082
3361.78 5011
3362.33 4996
3362.88 4872
3363.42 4840
3363.97 4937
3364.52 4844
3365.07 4879
3365.61 5020
3366.16 5186
3366.71 5179
3367.26 5156
3367.80 4957
3368.35 4953
3368.90 4933
3369.45 4988
3370.00 4914
3370.54 4870
3371.09 5103
3371.64 5243
3372.19 5390
3372.74 5653
3373.28 5971
3373.83 6017
3374.38 5916
3374.93 5878
3375.48 5684
3376.03 5657
3376.57 5419
3377.12 5426
3377.67 5144
3378.22 4874
3378.77 4710
3379.32 4637
3379.87 4578
3380.42 4490
3380.96 4455
3381.51 4500
3382.06 4478
3382.61 4315
3383.16 4545
3383.71 4610
3384.26 4419
3384.81 4402
3385.36 4570
3385.91 4407
3386.45 4529
3387.00 4564
3387.55 4506
3388.10 4474
3388.65 4480
3389.20 4657
3389.75 4665
3390.30 4629
3390.85 4581
3391.40 4584
3391.95 4751
3392.50 4697
3393.05 4581
3393.60 4651
3394.15 4511
3394.70 4605
3395.25 4735
3395.80 4850
3396.35 5073
3396.90 5110
3397.45 5302
3398.00 5478
3398.55 5568
3399.10 5699
3399.65 5619
3400.20 5314
3400.75 5245
3401.30 5022
3401.85 4917
3402.40 4695
3402.95 4668
3403.50 4446
3404.06 4308
3404.61 4280
3405.16 4287
3405.71 4224
3406.26 4117
3406.81 4179
3407.36 4351
3407.91 4442
3408.46 4386
3409.01 4488
3409.56 4558
3410.12 4652
3410.67 4717
3411.22 4719
3411.77 4785
3412.32 5025
3412.87 4956
3413.42 5166
3413.98 5306
3414.53 5200
3415.08 4977
3415.63 4803
3416.18 4843
3416.73 4845
3417.29 4662
3417.84 4569
3418.39 4355
3418.94 4338
3419.49 4324
3420.05 4347
3420.60 4210
3421.15 4369
3421.70 4419
3422.25 4502
3422.81 4680
3423.36 4884
3423.91 5053
3424.46 5389
3425.01 5331
3425.57 5220
3426.12 5231
3426.67 5064
3427.23 4806
3427.78 4519
3428.33 4429
3428.88 4434
3429.44 4290
3429.99 4375
3430.54 4436
3431.09 4277
3431.65 4307
3432.20 4213
3432.75 4282
3433.31 4389
3433.86 4398
3434.41 4387
3434.97 4287
3435.52 4236
3436.07 4150
3436.63 4310
3437.18 4418
3437.73 4393
3438.29 4529
3438.84 4562
3439.39 4530
3439.95 4415
3440.50 4399
3441.05 4437
3441.61 4467
3442.16 4351
3442.72 4424
3443.27 4371
3443.82 4327
3444.38 4227
3444.93 4031
3445.48 4020
3446.04 4112
3446.59 4133
3447.15 4214
3447.70 4370
3448.26 4258
3448.81 4268
3449.36 4158
3449.92 4108
3450.47 4244
3451.03 4111
3451.58 4003
3452.14 4018
3452.69 3921
3453.25 3919
3453.80 3943
3454.36 3840
3454.91 3997
3455.47 3887
3456.02 4043
3456.58 3995
3457.13 3874
3457.69 3855
3458.24 3802
3458.80 3897
3459.35 3850
3459.91 3769
3460.46 3866
3461.02 3902
3461.57 3914
3462.13 4061
3462.68 3973
3463.24 4072
3463.79 4092
3464.35 4185
3464.90 4287
3465.46 4377
3466.02 4434
3466.57 4509
3467.13 4584
3467.68 4671
3468.24 4725
3468.80 4816
3469.35 4651
3469.91 4615
3470.46 4790
3471.02 4615
3471.58 4662
3472.13 4627
3472.69 4744
3473.24 4616
3473.80 4519
3474.36 4393
3474.91 4426
3475.47 4490
3476.03 4377
3476.58 4607
3477.14 4685
3477.70 4626
3478.25 4878
3478.81 4917
3479.37 4910
3479.92 5046
3480.48 4943
3481.04 5004
3481.59 4884
3482.15 4973
3482.71 4987
3483.26 5077
3483.82 5007
3484.38 5038
3484.94 4987
3485.49 5018
3486.05 5120
3486.61 5511
3487.17 5722
3487.72 5939
3488.28 6288
3488.84 6610
3489.40 7090
3489.95 7820
3490.51 8328
3491.07 8892
3491.63 9317
3492.18 9356
3492.74 9568
3493.30 9211
3493.86 8933
3494.42 8707
3494.97 8043
3495.53 7625
3496.09 7524
3496.65 7487
3497.21 7994
3497.76 8522
3498.32 9100
3498.88 9477
3499.44 10015
3500.00 10320
3500.56 10667
3501.11 11028
3501.67 11852
3502.23 12836
3502.79 13974
3503.35 15282
3503.91 16194
3504.47 17121
3505.03 17269
3505.58 16863
3506.14 16044
3506.70 15611
3507.26 14231
3507.82 12812
3508.38 11468
3508.94 10183
3509.50 9012
3510.06 8201
3510.62 7384
3511.17 6811
3511.73 6283
3512.29 5890
3512.85 5545
3513.41 5462
3513.97 5148
3514.53 4980
3515.09 4839
3515.65 4653
3516.21 4756
3516.77 4912
3517.33 5072
3517.89 5003
3518.45 4994
3519.01 5143
3519.57 5246
3520.13 5181
3520.69 5153
3521.25 5170
3521.81 5210
3522.37 5473
3522.93 5269
3523.49 5269
3524.05 5192
3524.61 5158
3525.17 5072
3525.73 4878
3526.29 4782
3526.85 4621
3527.41 4619
3527.97 4535
3528.54 4329
3529.10 4377
3529.66 4364
3530.22 4378
3530.78 4382
3531.34 4397
3531.90 4633
3532.46 4694
3533.02 4831
3533.58 4840
3534.14 4886
3534.71 4877
3535.27 4903
3535.83 4989
3536.39 4976
3536.95 5035
3537.51 5029
3538.07 4908
3538.64 4949
3539.20 4985
3539.76 4947
3540.32 5030
3540.88 4899
3541.44 5012
3542.00 5374
3542.57 5285
3543.13 5418
3543.69 5435
3544.25 5464
3544.81 5524
3545.38 5340
3545.94 5355
3546.50 5391
3547.06 5142
3547.62 4849
3548.19 4975
3548.75 4806
3549.31 4645
3549.87 4511
3550.44 4510
3551.00 4625
3551.56 4652
3552.12 4643
3552.69 4594
3553.25 4734
3553.81 4722
3554.37 4717
3554.94 4727
3555.50 4640
3556.06 4848
3556.63 4811
3557.19 4799
3557.75 4712
3558.31 4589
3558.88 4599
3559.44 4635
3560.00 4624
3560.57 4494
3561.13 4508
3561.69 4433
3562.26 4295
3562.82 4416
3563.38 4514
3563.95 4451
3564.51 4486
3565.07 4380
3565.64 4357
3566.20 4392
3566.77 4275
3567.33 4161
3567.89 4090
3568.46 3962
3569.02 4077
3569.59 4041
3570.15 3930
3570.71 4006
3571.28 3881
3571.84 3995
3572.41 4141
3572.97 4261
3573.53 4231
3574.10 4399
3574.66 4404
3575.23 4468
3575.79 4548
3576.36 4671
3576.92 4723
3577.48 4690
3578.05 4769
3578.61 4715
3579.18 4512
3579.74 4426
3580.31 4346
3580.87 4300
3581.44 4365
3582.00 4234
3582.57 4130
3583.13 4105
3583.70 4162
3584.26 4117
3584.83 3975
3585.39 3939
3585.96 4064
3586.52 3890
3587.09 4014
3587.65 3941
3588.22 4022
3588.79 4004
3589.35 3956
3589.92 4085
3590.48 4232
3591.05 4184
3591.61 4246
3592.18 4301
3592.74 4152
3593.31 4212
3593.88 4348
3594.44 4264
3595.01 4235
3595.57 4400
3596.14 4289
3596.71 4315
3597.27 4326
3597.84 4367
3598.40 4393
3598.97 4406
3599.54 4428
3600.10 4449
3600.67 4411
3601.24 4275
3601.80 4310
3602.37 4425
3602.94 4327
3603.50 4431
3604.07 4350
3604.64 4198
3605.20 4149
3605.77 4247
3606.34 4049
3606.90 3960
3607.47 4039
3608.04 3943
3608.60 3934
3609.17 3901
3609.74 4011
3610.30 3992
3610.87 3961
3611.44 3952
3612.01 3997
3612.57 4154
3613.14 4205
3613.71 4440
3614.28 4838
3614.84 5350
3615.41 6120
3615.98 7159
3616.55 7979
3617.11 8708
3617.68 9389
3618.25 9816
3618.82 9647
3619.39 9573
3619.95 9320
3620.52 8651
3621.09 8050
3621.66 7098
3622.23 6584
3622.79 6003
3623.36 5608
3623.93 5263
3624.50 4914
3625.07 4544
3625.63 4306
3626.20 4262
3626.77 4124
3627.34 4086
3627.91 4041
3628.48 4095
3629.05 4182
3629.61 4033
3630.18 4173
3630.75 4197
3631.32 4052
3631.89 4053
3632.46 4086
3633.03 4010
3633.60 4176
3634.16 4106
3634.73 4146
3635.30 4245
3635.87 4193
3636.44 4178
3637.01 4234
3637.58 4232
3638.15 4384
3638.72 4594
3639.29 4629
3639.86 5121
3640.43 5430
3641.00 5530
3641.57 5843
3642.14 6049
3642.71 6042
3643.27 5913
3643.84 5779
3644.41 5605
3644.98 5518
3645.55 5518
3646.12 5331
3646.69 5227
3647.26 5280
3647.83 5266
3648.40 5420
3648.97 5392
3649.54 5461
3650.12 5403
3650.69 5584
3651.26 5591
3651.83 5704
3652.40 5869
3652.97 5931
3653.54 5972
3654.11 6278
3654.68 6433
3655.25 6345
3655.82 6576
3656.39 6841
3656.96 7268
3657.53 7409
3658.10 7789
3658.67 8045
3659.25 8552
3659.82 8863
3660.39 8900
3660.96 8759
3661.53 8354
3662.10 8275
3662.67 7687
3663.24 7400
3663.81 7270
3664.39 7416
3664.96 7680
3665.53 8281
3666.10 8673
3666.67 8878
3667.24 8942
3667.81 9030
3668.39 8652
3668.96 8444
3669.53 7795
3670.10 7241
3670.67 6854
3671.25 6505
3671.82 6449
3672.39 6421
3672.96 6347
3673.53 6130
3674.11 6212
3674.68 6190
3675.25 6259
3675.82 6098
3676.39 6028
3676.97 5984
3677.54 6110
3678.11 6004
3678.68 5957
3679.26 5879
3679.83 5858
3680.40 5708
3680.97 5818
3681.55 5649
3682.12 5485
3682.69 5627
3683.27 5394
3683.84 5300
3684.41 5333
3684.98 5466
3685.56 5507
3686.13 5682
3686.70 6047
3687.28 6575
3687.85 6789
3688.42 6994
3689.00 7447
3689.57 7391
3690.14 7486
3690.72 7631
3691.29 7562
3691.86 7209
3692.44 6765
3693.01 6295
3693.58 5810
3694.16 5662
3694.73 5341
3695.31 5122
3695.88 4829
3696.45 4943
3697.03 5019
3697.60 5027
3698.18 5133
3698.75 5093
3699.32 5182
3699.90 5210
3700.47 5291
3701.05 5339
3701.62 5420
3702.19 5405
3702.77 5473
3703.34 5571
3703.92 5546
3704.49 5404
3705.07 5314
3705.64 5092
3706.22 4949
3706.79 4887
3707.37 4779
3707.94 4811
3708.51 4725
3709.09 4628
3709.66 4643
3710.24 4641
3710.81 4671
3711.39 4603
3711.96 4596
3712.54 4669
3713.11 4642
3713.69 4730
3714.27 4818
3714.84 4654
3715.42 4767
3715.99 4913
3716.57 5207
3717.14 5484
3717.72 5475
3718.29 5716
3718.87 5783
3719.44 5841
3720.02 5941
3720.60 5690
3721.17 5536
3721.75 5246
3722.32 5164
3722.90 5037
3723.47 4717
3724.05 4552
3724.63 4547
3725.20 4491
3725.78 4335
3726.36 4213
3726.93 4358
3727.51 4413
3728.08 4313
3728.66 4318
3729.24 4642
3729.81 4901
3730.39 5138
3730.97 5339
3731.54 5571
3732.12 5928
3732.70 6134
3733.27 6066
3733.85 5966
3734.43 6093
3735.00 5905
3735.58 5695
3736.16 5568
3736.73 5430
3737.31 5131
3737.89 4960
3738.47 4878
3739.04 4704
3739.62 4618
3740.20 4469
3740.77 4524
3741.35 4515
3741.93 4519
3742.51 4518
3743.08 4345
3743.66 4252
3744.24 4319
3744.82 4302
3745.39 4237
3745.97 4229
3746.55 4487
3747.13 4556
3747.71 4585
3748.28 4484
3748.86 4366
3749.44 4345
3750.02 4337
3750.59 4381
3751.17 4292
3751.75 4118
3752.33 4163
3752.91 4074
3753.49 3989
3754.06 4016
3754.64 4109
3755.22 4256
3755.80 4479
3756.38 4654
3756.96 4710
3757.53 4782
3758.11 5068
3758.69 5232
3759.27 5102
3759.85 5160
3760.43 5129
3761.01 5035
3761.59 5000
3762.17 4952
3762.74 4701
3763.32 4559
3763.90 4324
3764.48 4349
3765.06 4414
3765.64 4203
3766.22 3974
3766.80 4073
3767.38 3999
3767.96 3998
3768.54 4105
3769.12 4148
3769.70 4099
3770.27 4095
3770.85 4229
3771.43 4172
3772.01 4346
3772.59 4281
3773.17 4205
3773.75 4287
3774.33 4151
3774.91 4134
3775.49 4128
3776.07 4135
3776.65 4111
3777.23 4053
3777.81 3892
3778.39 3964
3778.97 3962
3779.55 4098
3780.13 4022
3780.71 3983
3781.29 4018
3781.88 3992
3782.46 3904
3783.04 3968
3783.62 4059
3784.20 4158
3784.78 4106
3785.36 4016
3785.94 4027
3786.52 4049
3787.10 4148
3787.68 4162
3788.26 4221
3788.84 4076
3789.43 3992
3790.01 3923
3790.59 4091
3791.17 4075
3791.75 4177
3792.33 4125
3792.91 4160
3793.49 4192
3794.08 4353
3794.66 4171
3795.24 4371
3795.82 4349
3796.40 4130
3796.98 4177
3797.56 4355
3798.15 4304
3798.73 4391
3799.31 4656
3799.89 4812
3800.47 5034
3801.06 5365
3801.64 5585
3802.22 5354
3802.80 5287
3803.38 5334
3803.97 5216
3804.55 5000
3805.13 4894
3805.71 5018
3806.29 5072
3806.88 5056
3807.46 5288
3808.04 5347
3808.62 5492
3809.21 5378
3809.79 5283
3810.37 5302
3810.95 5173
3811.54 5230
3812.12 5320
3812.70 5439
3813.29 5765
3813.87 6007
3814.45 5961
3815.03 6165
3815.62 6311
3816.20 6245
3816.78 5867
3817.37 5657
3817.95 5375
3818.53 5104
3819.12 4900
3819.70 4690
3820.28 4413
3820.87 4204
3821.45 4204
3822.03 4166
3822.62 4122
3823.20 4178
3823.78 4043
3824.37 4044
3824.95 4099
3825.54 4155
3826.12 4079
3826.70 3927
3827.29 4064
3827.87 4016
3828.46 4033
3829.04 4082
3829.62 4215
3830.21 4229
3830.79 4443
3831.38 4379
3831.96 4428
3832.54 4442
3833.13 4381
3833.71 4448
3834.30 4235
3834.88 4358
3835.47 4428
3836.05 4261
3836.64 4118
3837.22 4111
3837.81 4185
3838.39 4188
3838.98 4159
3839.56 4065
3840.15 4099
3840.73 4076
3841.31 4074
3841.90 4081
3842.49 4089
3843.07 3981
3843.66 4006
3844.24 4069
3844.83 4063
3845.41 4050
3846.00 4112
3846.58 3984
3847.17 4083
3847.75 4121
3848.34 4206
3848.92 4220
3849.51 4086
3850.10 4198
3850.68 4401
3851.27 4429
3851.85 4458
3852.44 4567
3853.02 4646
3853.61 4678
3854.20 4674
3854.78 4667
3855.37 4661
3855.95 4838
3856.54 4931
3857.13 5242
3857.71 5825
3858.30 6528
3858.89 7338
3859.47 8201
3860.06 9576
3860.64 10437
3861.23 10883
3861.82 11538
3862.40 11548
3862.99 11417
3863.58 11208
3864.16 10847
3864.75 11061
3865.34 11245
3865.92 11650
3866.51 12566
3867.10 12933
3867.69 13164
3868.27 12538
3868.86 12027
3869.45 11206
3870.03 10196
3870.62 9462
3871.21 8468
3871.80 7935
3872.38 8109
3872.97 7918
3873.56 7784
3874.15 7658
3874.73 7672
3875.32 7620
3875.91 7418
3876.50 7238
3877.08 6929
3877.67 6762
3878.26 6555
3878.85 6416
3879.43 6209
3880.02 6149
3880.61 5922
3881.20 5567
3881.79 5662
3882.37 5411
3882.96 5203
3883.55 4927
3884.14 4812
3884.73 4712
3885.32 4610
3885.90 4663
3886.49 4756
3887.08 4892
3887.67 5091
3888.26 5250
3888.85 5225
3889.44 5322
3890.02 5288
3890.61 5370
3891.20 5343
3891.79 5461
3892.38 5568
3892.97 5675
3893.56 5892
3894.15 5980
3894.74 5942
3895.32 6006
3895.91 6039
3896.50 5923
3897.09 5753
3897.68 5625
3898.27 5743
3898.86 5772
3899.45 5826
3900.04 5618
3900.63 5518
3901.22 5313
3901.81 5306
3902.40 5269
3902.99 5001
3903.58 4571
3904.17 4608
3904.76 4590
3905.35 4452
3905.94 4288
3906.53 4296
3907.12 4094
3907.71 4096
3908.30 4121
3908.89 3996
3909.48 4005
3910.07 4106
3910.66 4185
3911.25 4093
3911.84 4020
3912.43 4006
3913.02 3974
3913.61 3943
3914.20 3972
3914.79 3892
3915.38 3976
3915.97 3962
3916.56 3923
3917.15 4009
3917.74 3944
3918.33 3977
3918.92 4077
3919.52 3978
3920.11 3902
3920.70 3944
3921.29 4074
3921.88 3892
3922.47 3938
3923.06 3901
3923.65 3947
3924.24 4037
3924.84 3960
3925.43 3920
3926.02 3789
3926.61 3857
3927.20 3935
3927.79 3863
3928.38 3898
3928.98 3863
3929.57 3865
3930.16 3856
3930.75 3827
3931.34 3786
3931.93 3946
3932.53 3820
3933.12 3785
3933.71 3725
3934.30 3866
3934.89 3809
3935.49 3785
3936.08 3816
3936.67 4087
3937.26 3918
3937.86 3937
3938.45 4035
3939.04 3916
3939.63 3948
3940.23 3955
3940.82 3970
3941.41 3989
3942.00 3921
3942.60 4011
3943.19 3959
3943.78 3913
3944.37 3837
3944.97 3723
3945.56 3873
3946.15 3807
3946.75 3731
3947.34 3754
3947.93 3616
3948.52 3646
3949.12 3629
3949.71 3720
3950.30 3643
3950.90 3629
3951.49 3689
3952.08 3738
3952.68 3710
3953.27 3818
3953.86 3736
3954.46 3685
3955.05 3674
3955.65 3736
3956.24 3705
3956.83 3659
3957.43 3613
3958.02 3723
3958.61 3666
3959.21 3747
3959.80 3608
3960.40 3642
3960.99 3606
3961.58 3572
3962.18 3590
3962.77 3664
3963.37 3724
3963.96 3795
3964.55 4040
3965.15 4425
3965.74 4693
3966.34 4656
3966.93 4832
3967.53 4840
3968.12 4773
3968.72 4602
3969.31 4674
3969.91 4506
3970.50 4326
3971.10 4106
3971.69 3972
3972.28 3967
3972.88 3853
3973.47 3743
3974.07 3816
3974.66 3747
3975.26 3699
3975.85 3761
3976.45 3698
3977.05 3765
3977.64 3889
3978.24 3966
3978.83 3871
3979.43 3814
3980.02 3793
3980.62 3687
3981.21 3658
3981.81 3709
3982.40 3718
3983.00 3800
3983.60 3780
3984.19 3763
3984.79 3737
3985.38 3712
3985.98 3691
3986.58 3884
3987.17 3834
3987.77 3739
3988.36 3776
3988.96 3817
3989.56 3763
3990.15 3800
3990.75 3857
3991.34 3877
3991.94 3962
3992.54 4050
3993.13 4230
3993.73 4223
3994.33 4415
3994.92 4366
3995.52 4315
3996.12 4383
3996.71 4359
3997.31 4314
3997.91 4273
3998.50 4243
3999.10 4170
3999.70 4141
4000.29 3969
4000.89 4035
4001.49 4074
4002.09 4146
4002.68 4213
4003.28 4290
4003.88 4369
4004.47 4375
4005.07 4406
4005.67 4448
4006.27 4512
4006.86 4599
4007.46 4506
4008.06 4429
4008.66 4463
4009.25 4393
4009.85 4297
4010.45 4289
4011.05 4234
4011.64 4253
4012.24 4312
4012.84 4423
4013.44 4375
4014.04 4575
4014.63 4951
4015.23 5301
4015.83 5484
4016.43 5678
4017.03 5842
4017.63 5804
4018.22 5714
4018.82 5518
4019.42 5297
4020.02 5130
4020.62 4807
4021.22 4623
4021.81 4389
4022.41 4304
4023.01 4356
4023.61 4196
4024.21 4096
4024.81 4079
4025.41 4052
4026.01 3940
4026.60 4173
4027.20 4136
4027.80 4004
4028.40 4138
4029.00 4078
4029.60 4080
4030.20 4000
4030.80 4060
4031.40 3996
4032.00 4055
4032.60 3976
4033.20 3978
4033.80 4035
4034.39 4088
4034.99 3938
4035.59 3955
4036.19 4009
4036.79 3901
4037.39 4082
4037.99 4144
4038.59 4094
4039.19 4115
4039.79 4130
4040.39 3992
4040.99 3915
4041.59 3928
4042.19 3875
4042.79 3963
4043.39 3925
4043.99 3844
4044.59 3962
4045.19 3834
4045.79 3882
4046.39 3867
4046.99 3851
4047.60 3766
4048.20 3866
4048.80 3813
4049.40 3826
4050.00 3761
4050.60 3868
4051.20 4027
4051.80 4194
4052.40 4071
4053.00 3970
4053.60 3999
4054.20 3848
4054.80 3923
4055.41 4077
4056.01 3977
4056.61 3881
4057.21 3762
4057.81 3676
4058.41 3593
4059.01 3591
4059.61 3430
4060.22 3513
4060.82 3433
4061.42 3368
4062.02 3410
4062.62 3447
4063.22 3318
4063.82 3244
4064.43 3266
4065.03 3429
4065.63 3286
4066.23 3322
4066.83 3403
4067.44 3485
4068.04 3410
4068.64 3374
4069.24 3547
4069.84 3666
4070.45 3701
4071.05 3552
4071.65 3534
4072.25 3643
4072.86 3648
4073.46 3692
4074.06 3695
4074.66 3657
4075.27 3649
4075.87 3635
4076.47 3687
4077.07 3614
4077.68 3685
4078.28 3646
4078.88 3562
4079.48 3704
4080.09 3606
4080.69 3584
4081.29 3778
4081.90 3806
4082.50 3781
4083.10 3754
4083.71 3798
4084.31 3835
4084.91 3746
4085.52 3820
4086.12 3824
4086.72 3779
4087.33 3723
4087.93 3763
4088.53 3728
4089.14 3702
4089.74 3788
4090.34 3841
4090.95 3824
4091.55 4308
4092.15 4833
4092.76 5149
4093.36 5639
4093.97 6196
4094.57 6445
4095.17 6810
4095.78 6653
4096.38 6539
4096.99 6376
4097.59 5895
4098.19 5593
4098.80 5086
4099.40 4587
4100.01 4249
4100.61 4025
4101.22 3949
4101.82 3828
4102.43 3537
4103.03 3412
4103.63 3366
4104.24 3396
4104.84 3303
4105.45 3319
4106.05 3317
4106.66 3276
4107.26 3243
4107.87 3352
4108.47 3290
4109.08 3234
4109.68 3229
4110.29 3240
4110.89 3339
4111.50 3321
4112.10 3340
4112.71 3337
4113.31 3222
4113.92 3278
4114.53 3265
4115.13 3384
4115.74 3463
4116.34 3433
4116.95 3371
4117.55 3267
4118.16 3398
4118.76 3403
4119.37 3343
4119.98 3478
4120.58 3468
4121.19 3467
4121.79 3675
4122.40 3576
4123.01 3715
4123.61 3812
4124.22 3684
4124.82 3683
4125.43 3736
4126.04 3664
4126.64 3709
4127.25 3666
4127.86 3641
4128.46 3669
4129.07 3692
4129.68 3787
4130.28 3924
4130.89 3892
4131.50 3757
4132.10 3838
4132.71 3917
4133.32 3922
4133.92 3845
4134.53 3854
4135.14 3935
4135.74 3773
4136.35 3871
4136.96 4005
4137.56 3795
4138.17 3933
4138.78 4017
4139.39 4158
4139.99 4202
4140.60 4183
4141.21 4240
4141.82 4262
4142.42 4189
4143.03 4178
4143.64 4161
4144.25 4045
4144.85 3928
4145.46 3830
4146.07 3854
4146.68 3593
4147.28 3589
4147.89 3596
4148.50 3509
4149.11 3468
4149.72 3491
4150.32 3428
4150.93 3447
4151.54 3382
4152.15 3338
4152.76 3407
4153.37 3405
4153.97 3441
4154.58 3361
4155.19 3313
4155.80 3447
4156.41 3297
4157.02 3295
4157.62 3350
4158.23 3321
4158.84 3188
4159.45 3290
4160.06 3280
4160.67 3402
4161.28 3386
4161.89 3428
4162.49 3390
4163.10 3518
4163.71 3612
4164.32 3632
4164.93 3629
4165.54 3750
4166.15 3785
4166.76 3756
4167.37 3729
4167.98 3786
4168.59 3745
4169.20 3812
4169.81 3972
4170.42 4000
4171.02 4005
4171.63 3924
4172.24 3838
4172.85 3982
4173.46 3989
4174.07 4011
4174.68 3895
4175.29 3983
4175.90 4018
4176.51 4039
4177.12 4097
4177.73 4011
4178.34 3952
4178.95 3924
4179.56 3704
4180.17 3694
4180.78 3631
4181.39 3584
4182.00 3609
4182.61 3568
4183.23 3610
4183.84 3536
4184.45 3625
4185.06 3581
4185.67 3593
4186.28 3564
4186.89 3604
4187.50 3486
4188.11 3345
4188.72 3500
4189.33 3646
4189.94 3875
4190.55 3899
4191.17 4084
4191.78 4334
4192.39 4630
4193.00 4926
4193.61 5331
4194.22 5375
4194.83 5369
4195.44 5530
4196.06 5437
4196.67 5262
4197.28 5013
4197.89 4922
4198.50 4896
4199.11 4787
4199.72 4542
4200.34 4501
4200.95 4491
4201.56 4329
4202.17 4252
4202.78 4168
4203.40 4186
4204.01 4289
4204.62 4331
4205.23 4312
4205.84 4139
4206.46 4212
4207.07 4231
4207.68 4213
4208.29 4239
4208.90 4132
4209.52 4059
4210.13 4160
4210.74 4205
4211.35 4179
4211.97 4263
4212.58 4239
4213.19 4338
4213.80 4507
4214.42 4403
4215.03 4655
4215.64 4905
4216.26 4790
4216.87 4939
4217.48 5160
4218.09 5422
4218.71 5770
4219.32 6246
4219.93 6491
4220.55 6973
4221.16 7674
4221.77 7899
4222.39 8291
4223.00 8420
4223.61 8631
4224.23 8997
4224.84 9239
4225.45 9791
4226.07 10154
4226.68 10920
4227.30 11949
4227.91 12281
4228.52 12999
4229.14 12697
4229.75 12178
4230.36 11348
4230.98 10354
4231.59 9494
4232.21 8459
4232.82 7835
4233.43 7233
4234.05 6756
4234.66 6331
4235.28 5850
4235.89 5909
4236.51 5655
4237.12 5523
4237.73 5341
4238.35 5267
4238.96 5114
4239.58 5005
4240.19 4949
4240.81 4888
4241.42 4898
4242.04 4811
4242.65 4687
4243.27 4686
4243.88 4653
4244.50 4631
4245.11 4615
4245.73 4622
4246.34 4659
4246.96 4831
4247.57 4760
4248.19 4818
4248.80 4913
4249.42 4893
4250.03 4907
4250.65 4538
4251.26 4478
4251.88 4248
4252.49 4132
4253.11 4308
4253.72 4225
4254.34 4167
4254.96 4117
4255.57 4108
4256.19 4188
4256.80 4240
4257.42 4289
4258.03 4339
4258.65 4408
4259.27 4377
4259.88 4444
4260.50 4324
4261.12 4321
4261.73 4244
4262.35 4331
4262.96 4362
4263.58 4307
4264.20 4419
4264.81 4379
4265.43 4412
4266.05 4563
4266.66 4656
4267.28 4551
4267.90 4742
4268.51 4918
4269.13 4942
4269.75 4937
4270.36 4739
4270.98 4717
4271.60 4617
4272.21 4547
4272.83 4469
4273.45 4456
4274.06 4479
4274.68 4345
4275.30 4345
4275.92 4310
4276.53 4361
4277.15 4193
4277.77 4093
4278.38 4152
4279.00 4073
4279.62 3896
4280.24 3842
4280.85 3745
4281.47 3633
4282.09 3816
4282.71 3766
4283.32 3850
4283.94 3825
4284.56 3853
4285.18 3946
4285.80 4017
4286.41 3953
4287.03 3855
4287.65 3845
4288.27 3735
4288.89 3613
4289.50 3628
4290.12 3614
4290.74 3687
4291.36 3780
4291.98 3652
4292.60 3676
4293.21 3725
4293.83 3711
4294.45 3647
4295.07 3694
4295.69 3772
4296.31 3788
4296.93 3871
4297.54 3821
4298.16 3778
4298.78 3739
4299.40 3748
4300.02 3820
4300.64 3874
4301.26 3764
4301.88 3755
4302.50 3684
4303.12 3698
4303.73 3777
4304.35 3913
4304.97 3967
4305.59 3962
4306.21 3879
4306.83 3948
4307.45 4101
4308.07 4240
4308.69 4361
4309.31 4446
4309.93 4737
4310.55 4807
4311.17 4706
4311.79 4606
4312.41 4558
4313.03 4495
4313.65 4351
4314.27 4283
4314.89 4103
4315.51 4113
4316.13 4144
4316.75 3904
4317.37 3807
4317.99 3750
4318.61 3698
4319.23 3749
4319.85 3659
4320.47 3618
4321.09 3642
4321.71 3766
4322.33 3724
4322.95 3820
4323.57 3812
4324.19 3936
4324.81 3884
4325.43 3905
4326.05 3949
4326.68 3961
4327.30 3837
4327.92 3796
4328.54 3772
4329.16 3880
4329.78 3837
4330.40 3767
4331.02 3745
4331.64 3779
4332.26 3738
4332.89 3749
4333.51 3860
4334.13 3813
4334.75 3861
4335.37 3986
4335.99 4002
4336.61 4400
4337.24 4399
4337.86 4216
4338.48 4408
4339.10 4437
4339.72 4461
4340.34 4439
4340.97 4385
4341.59 4383
4342.21 4653
4342.83 4783
4343.45 4810
4344.08 5162
4344.70 5660
4345.32 6237
4345.94 6909
4346.57 7211
4347.19 7507
4347.81 7285
4348.43 7041
4349.05 6524
4349.68 6041
4350.30 5676
4350.92 5333
4351.54 5040
4352.17 4722
4352.79 4597
4353.41 4484
4354.04 4368
4354.66 4298
4355.28 4184
4355.90 4276
4356.53 4262
4357.15 4200
4357.77 4221
4358.40 4398
4359.02 4405
4359.64 4477
4360.27 4554
4360.89 4506
4361.51 4511
4362.14 4509
4362.76 4526
4363.38 4501
4364.01 4576
4364.63 4577
4365.25 4527
4365.88 4620
4366.50 4748
4367.12 4868
4367.75 4963
4368.37 5061
4369.00 4930
4369.62 4903
4370.24 4982
4370.87 5245
4371.49 5060
4372.12 4913
4372.74 4817
4373.36 5093
4373.99 5129
4374.61 5086
4375.24 5107
4375.86 5254
4376.49 5214
4377.11 5352
4377.73 5512
4378.36 5725
4378.98 5772
4379.61 5841
4380.23 6134
4380.86 6305
4381.48 6270
4382.11 6776
4382.73 7288
4383.36 7546
4383.98 7891
4384.61 8252
4385.23 8378
4385.86 8480
4386.48 8625
4387.11 8937
4387.73 9819
4388.36 11342
4388.98 13314
4389.61 15699
4390.23 18418
4390.86 21244
4391.48 23374
4392.11 24291
4392.74 24188
4393.36 22839
4393.99 20768
4394.61 18458
4395.24 16085
4395.86 14291
4396.49 12724
4397.12 11779
4397.74 11083
4398.37 11480
4398.99 11859
4399.62 11790
4400.25 11959
4400.87 11619
4401.50 11062
4402.12 10359
4402.75 10105
4403.38 9666
4404.00 9072
4404.63 8752
4405.26 8533
4405.88 8552
4406.51 8432
4407.14 8218
4407.76 8026
4408.39 7742
4409.02 7659
4409.64 7543
4410.27 7347
4410.90 7533
4411.52 7339
4412.15 7251
4412.78 7115
4413.40 6983
4414.03 6756
4414.66 6708
4415.29 6431
4415.91 6329
4416.54 6057
4417.17 6062
4417.79 5925
4418.42 5723
4419.05 5572
4419.68 5524
4420.30 5351
4420.93 5225
4421.56 5085
4422.19 5121
4422.81 5107
4423.44 5019
4424.07 4985
4424.70 4961
4425.33 4996
4425.95 4922
4426.58 4873
4427.21 4766
4427.84 4777
4428.47 4843
4429.09 4789
4429.72 4781
4430.35 4814
4430.98 4763
4431.61 4670
4432.23 4745
4432.86 4780
4433.49 4640
4434.12 4591
4434.75 4733
4435.38 4587
4436.01 4515
4436.63 4535
4437.26 4471
4437.89 4611
4438.52 4392
4439.15 4357
4439.78 4268
4440.41 4333
4441.04 4218
4441.67 4299
4442.29 4254
4442.92 4076
4443.55 4046
4444.18 4106
4444.81 4121
4445.44 4088
4446.07 4090
4446.70 4160
4447.33 4071
4447.96 3964
4448.59 4001
4449.22 3996
4449.85 4091
4450.48 4026
4451.11 3936
4451.74 3883
4452.37 3822
4453.00 3843
4453.63 3946
4454.26 3863
4454.89 3989
4455.52 4090
4456.15 3944
4456.78 3990
4457.41 4063
4458.04 4009
4458.67 3992
4459.30 3904
4459.93 3789
4460.56 3714
4461.19 3875
4461.82 3849
4462.45 3800
4463.08 3804
4463.71 3846
4464.34 3843
4464.97 3777
4465.60 3846
4466.23 3829
4466.86 3789
4467.49 3739
4468.12 3708
4468.76 3717
4469.39 3626
4470.02 3453
4470.65 3449
4471.28 3397
4471.91 3465
4472.54 3543
4473.17 3431
4473.80 3440
4474.44 3466
4475.07 3412
4475.70 3399
4476.33 3424
4476.96 3453
4477.59 3553
4478.22 3513
4478.86 3604
4479.49 3548
4480.12 3480
4480.75 3468
4481.38 3580
4482.02 3692
4482.65 3760
4483.28 3782
4483.91 3833
4484.54 3835
4485.18 3817
4485.81 3690
4486.44 3804
4487.07 3877
4487.70 3801
4488.34 3817
4488.97 3797
4489.60 3623
4490.23 3518
4490.87 3539
4491.50 3505
4492.13 3491
4492.76 3514
4493.40 3620
4494.03 3550
4494.66 3455
4495.30 3477
4495.93 3459
4496.56 3457
4497.19 3472
4497.83 3552
4498.46 3548
4499.09 3617
4499.73 3592
4500.36 3705
4500.99 3945
4501.63 4090
4502.26 4117
4502.89 4192
4503.53 4231
4504.16 4080
4504.79 3999
4505.43 3952
4506.06 3734
4506.69 3637
4507.33 3602
4507.96 3527
4508.59 3523
4509.23 3437
4509.86 3502
4510.50 3480
4511.13 3568
4511.76 3611
4512.40 3646
4513.03 3600
4513.67 3604
4514.30 3698
4514.93 3628
4515.57 3562
4516.20 3644
4516.84 3749
4517.47 3692
4518.11 3563
4518.74 3442
4519.37 3393
4520.01 3450
4520.64 3465
4521.28 3501
4521.91 3570
4522.55 3642
4523.18 3680
4523.82 3817
4524.45 3938
4525.09 4025
4525.72 3980
4526.36 4179
4526.99 4510
4527.63 5117
4528.26 5927
4528.90 7205
4529.53 8955
4530.17 10392
4530.80 11719
4531.44 12693
4532.07 13476
4532.71 13324
4533.34 12921
4533.98 12114
4534.62 10821
4535.25 9810
4535.89 8645
4536.52 7558
4537.16 6622
4537.79 5979
4538.43 5399
4539.07 4806
4539.70 4454
4540.34 4347
4540.97 3975
4541.61 3843
4542.25 3851
4542.88 3554
4543.52 3632
4544.15 3589
4544.79 3393
4545.43 3457
4546.06 3370
4546.70 3313
4547.34 3070
4547.97 3112
4548.61 3125
4549.25 3152
4549.88 3178
4550.52 3272
4551.16 3328
4551.79 3375
4552.43 3419
4553.07 3605
4553.70 3620
4554.34 3658
4554.98 3700
4555.61 3678
4556.25 3762
4556.89 3597
4557.53 3654
4558.16 3673
4558.80 3653
4559.44 3547
4560.07 3596
4560.71 3526
4561.35 3616
4561.99 3713
4562.62 3625
4563.26 3647
4563.90 3737
4564.54 3906
4565.18 3843
4565.81 3962
4566.45 4085
4567.09 4221
4567.73 4260
4568.36 4471
4569.00 4655
4569.64 4685
4570.28 4757
4570.92 4995
4571.55 4771
4572.19 4631
4572.83 4742
4573.47 4656
4574.11 4247
4574.75 4083
4575.38 3893
4576.02 3762
4576.66 3623
4577.30 3584
4577.94 3551
4578.58 3222
4579.22 3306
4579.85 3317
4580.49 3245
4581.13 3318
4581.77 3304
4582.41 3410
4583.05 3379
4583.69 3333
4584.33 3354
4584.97 3307
4585.61 3330
4586.24 3221
4586.88 3178
4587.52 3236
4588.16 3180
4588.80 3200
4589.44 3247
4590.08 3359
4590.72 3237
4591.36 3399
4592.00 3310
4592.64 3387
4593.28 3340
4593.92 3184
4594.56 3128
4595.20 3198
4595.84 3303
4596.48 3243
4597.12 3116
4597.76 3107
4598.40 3270
4599.04 3283
4599.68 3229
4600.32 3235
4600.96 3325
4601.60 3457
4602.24 3464
4602.88 3512
4603.52 3708
4604.16 3765
4604.80 4019
4605.44 3990
4606.08 3907
4606.72 4012
4607.36 3869
4608.00 3745
4608.64 3871
4609.28 3902
4609.93 3833
4610.57 3691
4611.21 3578
4611.85 3497
4612.49 3413
4613.13 3396
4613.77 3224
4614.41 3184
4615.05 3220
4615.69 3177
4616.34 3222
4616.98 3247
4617.62 3152
4618.26 3213
4618.90 3058
4619.54 3002
4620.18 3031
4620.83 3079
4621.47 3064
4622.11 3003
4622.75 3059
4623.39 3040
4624.03 2961
4624.68 3056
4625.32 3045
4625.96 3020
4626.60 3098
4627.24 3067
4627.89 3046
4628.53 3092
4629.17 3108
4629.81 3219
4630.45 3286
4631.10 3243
4631.74 3305
4632.38 3355
4633.02 3365
4633.67 3330
4634.31 3443
4634.95 3381
4635.59 3374
4636.24 3409
4636.88 3468
4637.52 3502
4638.17 3600
4638.81 3679
4639.45 3600
4640.09 3623
4640.74 3639
4641.38 3453
4642.02 3398
4642.67 3392
4643.31 3194
4643.95 3206
4644.60 3195
4645.24 3197
4645.88 3167
4646.53 3233
4647.17 3166
4647.81 3190
4648.46 3225
4649.10 3124
4649.74 3205
4650.39 3225
4651.03 3320
4651.67 3381
4652.32 3291
4652.96 3371
4653.61 3331
4654.25 3242
4654.89 3220
4655.54 3144
4656.18 2994
4656.83 2989
4657.47 3018
4658.11 3135
4658.76 3084
4659.40 3160
4660.05 3127
4660.69 3081
4661.33 3165
4661.98 3130
4662.62 3068
4663.27 3003
4663.91 2938
4664.56 2975
4665.20 2936
4665.85 2876
4666.49 2891
4667.14 2741
4667.78 2769
4668.43 2871
4669.07 2791
4669.72 2802
4670.36 2763
4671.01 2820
4671.65 2818
4672.30 2860
4672.94 2761
4673.59 2829
4674.23 2808
4674.88 2865
4675.52 2898
4676.17 2854
4676.81 2867
4677.46 2888
4678.10 2830
4678.75 2851
4679.40 2892
4680.04 2929
4680.69 2890
4681.33 2962
4681.98 2932
4682.62 2890
4683.27 2878
4683.92 2930
4684.56 2982
4685.21 2947
4685.85 2898
4686.50 2906
4687.15 2807
4687.79 2852
4688.44 2867
4689.09 2888
4689.73 2908
4690.38 2926
4691.02 2915
4691.67 2784
4692.32 2889
4692.96 2938
4693.61 2951
4694.26 2988
4694.90 3160
4695.55 3152
4696.20 3123
4696.84 3235
4697.49 3329
4698.14 3410
4698.78 3554
4699.43 3545
4700.08 3763
4700.73 3749
4701.37 3652
4702.02 3527
4702.67 3340
4703.31 3309
4703.96 3254
4704.61 3267
4705.26 3227
4705.90 3211
4706.55 3220
4707.20 3170
4707.85 3208
4708.49 3312
4709.14 3445
4709.79 3256
4710.44 3248
4711.09 3306
4711.73 3220
4712.38 3367
4713.03 3296
4713.68 3320
4714.33 3169
4714.97 3176
4715.62 3217
4716.27 3200
4716.92 3183
4717.57 3216
4718.21 3377
4718.86 3378
4719.51 3558
4720.16 3444
4720.81 3496
4721.46 3623
4722.11 3845
4722.75 3930
4723.40 3909
4724.05 3874
4724.70 4074
4725.35 4240
4726.00 4473
4726.65 4701
4727.30 4871
4727.94 4917
4728.59 4935
4729.24 4799
4729.89 4420
4730.54 4116
4731.19 3951
4731.84 3495
4732.49 3554
4733.14 3522
4733.79 3255
4734.44 3252
4735.09 3151
4735.74 3117
4736.38 3306
4737.03 3426
4737.68 3443
4738.33 3552
4738.98 3694
4739.63 3800
4740.28 3793
4740.93 3971
4741.58 3919
4742.23 3787
4742.88 3769
4743.53 3773
4744.18 3524
4744.83 3634
4745.48 3486
4746.13 3439
4746.78 3331
4747.43 3425
4748.08 3494
4748.73 3474
4749.39 3517
4750.04 3492
4750.69 3658
4751.34 3662
4751.99 3632
4752.64 3629
4753.29 3733
4753.94 3826
4754.59 3703
4755.24 3742
4755.89 3650
4756.54 3553
4757.19 3554
4757.84 3606
4758.50 3579
4759.15 3560
4759.80 3431
4760.45 3482
4761.10 3365
4761.75 3233
4762.40 3255
4763.05 3235
4763.71 3204
4764.36 3215
4765.01 3237
4765.66 3411
4766.31 3634
4766.96 3690
4767.62 3668
4768.27 3804
4768.92 3734
4769.57 3551
4770.22 3488
4770.87 3339
4771.53 3128
4772.18 3165
4772.83 3107
4773.48 3033
4774.13 2994
4774.79 2936
4775.44 2867
4776.09 2911
4776.74 2944
4777.40 2978
4778.05 2939
4778.70 3023
4779.35 3050
4780.01 3079
4780.66 3095
4781.31 3195
4781.96 3171
4782.62 3121
4783.27 3068
4783.92 3021
4784.57 3073
4785.23 2971
4785.88 3119
4786.53 3079
4787.19 3070
4787.84 3109
4788.49 2982
4789.15 3058
4789.80 2887
4790.45 2947
4791.11 2914
4791.76 2917
4792.41 2963
4793.07 2974
4793.72 2975
4794.37 2898
4795.03 2905
4795.68 2842
4796.33 2879
4796.99 2974
4797.64 2996
4798.29 2976
4798.95 2946
4799.60 2793
4800.26 2857
4800.91 2800
4801.56 2896
4802.22 2905
4802.87 2936
4803.53 2913
4804.18 2899
4804.83 2947
4805.49 2903
4806.14 3006
4806.80 2939
4807.45 2983
4808.11 2962
4808.76 2890
4809.42 2902
4810.07 2907
4810.72 2885
4811.38 3099
4812.03 3021
4812.69 2967
4813.34 2970
4814.00 3046
4814.65 3131
4815.31 3080
4815.96 3121
4816.62 3135
4817.27 3213
4817.93 3196
4818.58 3314
4819.24 3469
4819.89 3490
4820.55 3526
4821.20 3596
4821.86 3619
4822.52 3607
4823.17 3517
4823.83 3773
4824.48 3993
4825.14 3935
4825.79 4007
4826.45 3904
4827.10 4021
4827.76 3992
4828.42 3992
4829.07 3882
4829.73 3896
4830.38 3888
4831.04 3936
4831.70 3899
4832.35 3934
4833.01 3983
4833.66 4154
4834.32 4329
4834.98 4361
4835.63 4607
4836.29 4839
4836.95 4952
4837.60 5081
4838.26 5056
4838.92 5093
4839.57 4944
4840.23 4823
4840.89 4606
4841.54 4619
4842.20 4360
4842.86 4260
4843.51 4306
4844.17 4185
4844.83 3940
4845.48 3982
4846.14 4037
4846.80 4056
4847.45 4189
4848.11 4347
4848.77 4529
4849.43 4812
4850.08 4952
4850.74 5015
4851.40 5041
4852.06 4887
4852.71 4818
4853.37 4530
4854.03 4303
4854.69 4178
4855.34 4232
4856.00 4342
4856.66 4307
4857.32 4452
4857.97 4461
4858.63 4572
4859.29 4615
4859.95 4527
4860.61 4469
4861.26 4556
4861.92 4548
4862.58 4387
4863.24 4356
4863.90 4280
4864.55 4340
4865.21 4394
4865.87 4435
4866.53 4363
4867.19 4264
4867.85 4314
4868.51 4258
4869.16 4209
4869.82 4153
4870.48 4052
4871.14 4036
4871.80 4059
4872.46 3978
4873.12 3942
4873.78 3927
4874.43 3941
4875.09 3976
4875.75 3988
4876.41 3886
4877.07 3919
4877.73 3895
4878.39 3897
4879.05 3809
4879.71 3874
4880.37 3825
4881.03 3627
4881.69 3696
4882.34 3575
4883.00 3452
4883.66 3424
4884.32 3443
4884.98 3388
4885.64 3400
4886.30 3434
4886.96 3501
4887.62 3515
4888.28 3587
4888.94 3772
4889.60 3968
4890.26 4028
4890.92 4077
4891.58 4212
4892.24 4373
4892.90 4377
4893.56 4165
4894.22 4132
4894.88 3917
4895.54 3835
4896.20 3820
4896.86 3808
4897.52 3902
4898.19 3931
4898.85 4024
4899.51 4224
4900.17 4209
4900.83 4160
4901.49 4082
4902.15 4082
4902.81 3898
4903.47 3767
4904.13 3616
4904.79 3484
4905.45 3484
4906.12 3461
4906.78 3407
4907.44 3284
4908.10 3288
4908.76 3168
4909.42 3160
4910.08 3161
4910.74 3205
4911.41 3264
4912.07 3186
4912.73 3157
4913.39 3231
4914.05 3125
4914.71 3051
4915.38 3015
4916.04 2984
4916.70 3111
4917.36 3082
4918.02 2830
4918.68 2822
4919.35 2920
4920.01 2873
4920.67 2909
4921.33 2877
4921.99 2874
4922.66 2868
4923.32 2819
4923.98 2872
4924.64 2821
4925.31 2857
4925.97 2831
4926.63 2953
4927.29 2886
4927.96 2817
4928.62 2789
4929.28 2871
4929.94 2903
4930.61 2862
4931.27 2889
4931.93 2966
4932.59 2938
4933.26 2905
4933.92 2898
4934.58 2929
4935.25 2876
4935.91 2882
4936.57 2974
4937.24 3009
4937.90 3007
4938.56 2901
4939.23 2952
4939.89 2973
4940.55 3042
4941.22 3079
4941.88 3104
4942.54 3143
4943.21 3196
4943.87 3070
4944.53 3157
4945.20 3188
4945.86 3101
4946.52 3109
4947.19 2992
4947.85 3007
4948.52 2896
4949.18 2846
4949.84 2912
4950.51 2850
4951.17 2809
4951.84 2799
4952.50 2867
4953.17 2835
4953.83 2746
4954.49 2785
4955.16 2766
4955.82 2890
4956.49 2871
4957.15 2787
4957.82 2843
4958.48 2890
4959.15 2879
4959.81 2953
4960.47 3036
4961.14 3033
4961.80 3171
4962.47 3300
4963.13 3469
4963.80 3751
4964.46 3857
4965.13 4108
4965.79 4162
4966.46 4087
4967.12 3860
4967.79 3641
4968.45 3637
4969.12 3473
4969.79 3397
4970.45 3338
4971.12 3210
4971.78 3187
4972.45 3239
4973.11 3288
4973.78 3249
4974.44 3273
4975.11 3216
4975.78 3150
4976.44 3282
4977.11 3222
4977.77 3295
4978.44 3268
4979.11 3357
4979.77 3339
4980.44 3293
4981.10 3340
4981.77 3363
4982.44 3348
4983.10 3399
4983.77 3434
4984.43 3446
4985.10 3859
4985.77 4320
4986.43 4920
4987.10 5787
4987.77 6753
4988.43 7502
4989.10 7966
4989.77 8434
4990.43 8195
4991.10 7827
4991.77 7389
4992.43 6791
4993.10 6036
4993.77 5414
4994.43 4815
4995.10 4480
4995.77 4136
4996.44 3799
4997.10 3446
4997.77 3258
4998.44 3208
4999.10 3159
4999.77 3079
5000.44 3023
5001.11 3008
5001.77 2975
5002.44 2926
5003.11 2965
5003.78 3074
5004.44 2970
5005.11 2910
5005.78 2923
5006.45 2976
5007.12 2909
5007.78 2911
5008.45 3007
5009.12 3064
5009.79 3009
5010.46 3039
5011.12 3025
5011.79 3107
5012.46 3016
5013.13 3074
5013.80 3141
5014.47 3115
5015.13 3223
5015.80 3280
5016.47 3421
5017.14 3520
5017.81 3443
5018.48 3631
5019.14 3931
5019.81 4196
5020.48 4473
5021.15 4836
5021.82 5237
5022.49 5379
5023.16 5502
5023.83 5594
5024.50 5670
5025.16 5482
5025.83 5244
5026.50 5038
5027.17 4834
5027.84 4722
5028.51 4438
5029.18 4267
5029.85 4069
5030.52 3916
5031.19 3718
5031.86 3689
5032.53 3577
5033.20 3500
5033.87 3281
5034.54 3260
5035.21 3172
5035.88 3197
5036.54 3130
5037.21 3135
5037.88 3096
5038.55 3055
5039.22 3061
5039.89 3036
5040.56 3099
5041.23 3236
5041.90 3425
5042.58 3459
5043.25 3410
5043.92 3426
5044.59 3476
5045.26 3530
5045.93 3554
5046.60 3663
5047.27 3478
5047.94 3288
5048.61 3219
5049.28 3220
5049.95 3081
5050.62 3017
5051.29 3057
5051.96 3026
5052.63 2931
5053.30 2849
5053.98 2908
5054.65 2822
5055.32 2874
5055.99 2922
5056.66 3033
5057.33 2993
5058.00 3130
5058.67 3144
5059.34 3301
5060.02 3330
5060.69 3319
5061.36 3320
5062.03 3202
5062.70 3222
5063.37 3107
5064.04 3213
5064.72 3217
5065.39 3180
5066.06 3067
5066.73 2944
5067.40 3012
5068.08 2932
5068.75 2987
5069.42 3027
5070.09 3036
5070.76 2931
5071.44 2995
5072.11 3033
5072.78 2945
5073.45 2990
5074.12 3044
5074.80 3153
5075.47 3188
5076.14 3220
5076.81 3195
5077.49 3356
5078.16 3311
5078.83 3332
5079.50 3374
5080.18 3297
5080.85 3326
5081.52 3201
5082.20 3223
5082.87 3254
5083.54 3124
5084.21 3151
5084.89 3050
5085.56 2961
5086.23 2894
5086.91 2949
5087.58 3024
5088.25 2999
5088.93 3025
5089.60 3104
5090.27 3209
5090.95 3120
5091.62 3178
5092.29 3147
5092.97 2949
5093.64 3020
5094.31 3014
5094.99 2861
5095.66 3003
5096.34 2894
5097.01 2808
5097.68 2915
5098.36 2963
5099.03 2950
5099.70 2968
5100.38 3079
5101.05 3083
5101.73 3146
5102.40 3233
5103.08 3294
5103.75 3303
5104.42 3452
5105.10 3329
5105.77 3341
5106.45 3241
5107.12 3172
5107.80 2991
5108.47 2989
5109.15 3059
5109.82 3051
5110.49 2984
5111.17 2934
5111.84 2949
5112.52 2911
5113.19 2907
5113.87 2923
5114.54 2893
5115.22 2957
5115.89 2957
5116.57 3085
5117.24 3193
5117.92 3305
5118.59 3498
5119.27 3400
5119.94 3208
5120.62 3261
5121.30 3322
5121.97 3313
5122.65 2997
5123.32 2943
5124.00 2960
5124.67 2864
5125.35 2883
5126.02 2929
5126.70 2845
5127.38 2761
5128.05 2763
5128.73 2867
5129.40 2829
5130.08 2813
5130.76 2884
5131.43 2940
5132.11 2945
5132.78 2912
5133.46 3029
5134.14 2936
5134.81 3025
5135.49 2845
5136.17 2927
5136.84 3072
5137.52 3063
5138.20 3110
5138.87 3164
5139.55 3183
5140.22 3129
5140.90 3117
5141.58 3070
5142.26 2925
5142.93 2752
5143.61 2752
5144.29 2797
5144.96 2666
5145.64 2633
5146.32 2617
5146.99 2671
5147.67 2627
5148.35 2595
5149.03 2582
5149.70 2620
5150.38 2657
5151.06 2601
5151.73 2673
5152.41 2615
5153.09 2708
5153.77 2682
5154.44 2629
5155.12 2526
5155.80 2587
5156.48 2559
5157.16 2560
5157.83 2548
5158.51 2589
5159.19 2622
5159.87 2541
5160.55 2589
5161.22 2615
5161.90 2538
5162.58 2523
5163.26 2504
5163.94 2625
5164.61 2478
5165.29 2506
5165.97 2716
5166.65 2663
5167.33 2641
5168.01 2700
5168.68 2558
5169.36 2597
5170.04 2530
5170.72 2602
5171.40 2533
5172.08 2491
5172.76 2579
5173.44 2504
5174.11 2545
5174.79 2538
5175.47 2433
5176.15 2489
5176.83 2553
5177.51 2603
5178.19 2565
5178.87 2645
5179.55 2631
5180.23 2656
5180.91 2648
5181.58 2694
5182.26 2641
5182.94 2696
5183.62 2640
5184.30 2590
5184.98 2558
5185.66 2414
5186.34 2405
5187.02 2418
5187.70 2472
5188.38 2428
5189.06 2415
5189.74 2466
5190.42 2467
5191.10 2481
5191.78 2398
5192.46 2375
5193.14 2408
5193.82 2443
5194.50 2443
5195.18 2486
5195.86 2468
5196.54 2481
5197.22 2537
5197.90 2589
5198.58 2543
5199.26 2563
5199.94 2607
5200.63 2644
5201.31 2598
5201.99 2590
5202.67 2659
5203.35 2714
5204.03 2700
5204.71 2715
5205.39 2670
5206.07 2657
5206.75 2730
5207.43 2794
5208.11 2837
5208.80 2863
5209.48 3009
5210.16 2987
5210.84 3000
5211.52 3047
5212.20 3090
5212.88 3024
5213.57 2900
5214.25 3026
5214.93 3007
5215.61 2998
5216.29 3090
5216.97 3234
5217.66 3304
5218.34 3377
5219.02 3361
5219.70 3200
5220.38 3140
5221.06 3144
5221.75 3191
5222.43 3251
5223.11 3179
5223.79 3087
5224.47 2923
5225.16 2777
5225.84 2806
5226.52 2819
5227.20 2756
5227.89 2730
5228.57 2842
5229.25 2894
5229.93 2824
5230.62 2748
5231.30 2792
5231.98 2738
5232.66 2667
5233.35 2697
5234.03 2826
5234.71 2849
5235.40 2819
5236.08 2890
5236.76 2919
5237.44 2950
5238.13 3004
5238.81 3048
5239.49 3015
5240.18 3018
5240.86 2954
5241.54 2943
5242.23 2787
5242.91 2800
5243.59 2753
5244.28 2673
5244.96 2765
5245.64 2899
5246.33 2879
5247.01 2736
5247.70 2782
5248.38 2909
5249.06 2906
5249.75 2981
5250.43 2895
5251.11 3016
5251.80 3068
5252.48 3128
5253.17 3181
5253.85 2943
5254.53 2933
5255.22 2933
5255.90 2761
5256.59 2685
5257.27 2762
5257.96 2657
5258.64 2691
5259.32 2780
5260.01 2820
5260.69 2899
5261.38 2908
5262.06 3048
5262.75 3077
5263.43 3109
5264.12 3082
5264.80 3193
5265.49 3093
5266.17 3120
5266.86 3023
5267.54 2900
5268.23 2954
5268.91 2945
5269.60 2974
5270.28 2937
5270.97 2883
5271.65 2856
5272.34 2849
5273.02 2883
5273.71 2871
5274.39 2897
5275.08 2930
5275.76 2956
5276.45 2991
5277.14 2902
5277.82 3084
5278.51 3217
5279.19 3295
5279.88 3633
5280.56 3764
5281.25 4003
5281.94 4130
5282.62 4130
5283.31 4170
5283.99 4076
5284.68 3808
5285.37 3603
5286.05 3538
5286.74 3394
5287.43 3323
5288.11 3306
5288.80 3176
5289.48 3167
5290.17 3092
5290.86 3122
5291.54 3173
5292.23 3176
5292.92 3183
5293.60 3219
5294.29 3424
5294.98 3492
5295.66 3507
5296.35 3440
5297.04 3570
5297.72 3833
5298.41 4237
5299.10 4690
5299.79 5051
5300.47 5286
5301.16 5719
5301.85 5936
5302.53 5714
5303.22 5538
5303.91 5311
5304.60 5017
5305.28 4568
5305.97 4337
5306.66 4149
5307.35 3898
5308.03 3742
5308.72 3552
5309.41 3436
5310.10 3365
5310.78 3307
5311.47 3396
5312.16 3391
5312.85 3365
5313.54 3266
5314.22 3304
5314.91 3199
5315.60 3070
5316.29 3070
5316.98 3060
5317.66 3057
5318.35 3120
5319.04 3260
5319.73 3380
5320.42 3311
5321.11 3292
5321.80 3313
5322.48 3357
5323.17 3278
5323.86 3236
5324.55 3155
5325.24 3080
5325.93 3090
5326.62 2970
5327.30 2962
5327.99 3125
5328.68 3099
5329.37 3198
5330.06 3234
5330.75 3170
5331.44 3062
5332.13 3119
5332.82 3235
5333.51 3163
5334.20 3213
5334.88 3252
5335.57 3235
5336.26 3281
5336.95 3425
5337.64 3420
5338.33 3342
5339.02 3302
5339.71 3447
5340.40 3506
5341.09 3562
5341.78 3453
5342.47 3483
5343.16 3505
5343.85 3592
5344.54 3672
5345.23 3748
5345.92 3918
5346.61 4023
5347.30 4488
5347.99 4737
5348.68 5233
5349.37 5654
5350.06 6119
5350.75 6438
5351.44 6594
5352.13 6455
5352.82 6358
5353.51 6103
5354.20 5686
5354.90 5315
5355.59 4853
5356.28 4489
5356.97 4106
5357.66 3755
5358.35 3491
5359.04 3392
5359.73 3269
5360.42 3179
5361.11 3111
5361.80 3009
5362.49 2820
5363.19 2885
5363.88 2880
5364.57 2863
5365.26 2960
5365.95 2967
5366.64 2940
5367.33 2930
5368.03 2930
5368.72 2907
5369.41 2824
5370.10 2871
5370.79 2860
5371.48 2850
5372.18 2848
5372.87 2818
5373.56 2908
5374.25 2933
5374.94 2964
5375.63 2999
5376.33 3041
5377.02 3189
5377.71 3265
5378.40 3238
5379.10 3341
5379.79 3217
5380.48 3131
5381.17 3206
5381.86 3195
5382.56 3098
5383.25 3111
5383.94 3196
5384.63 3112
5385.33 3129
5386.02 3101
5386.71 3096
5387.40 3247
5388.10 3340
5388.79 3351
5389.48 3419
5390.18 3396
5390.87 3436
5391.56 3470
5392.26 3377
5392.95 3313
5393.64 3300
5394.33 3124
5395.03 3102
5395.72 2953
5396.41 2851
5397.11 2895
5397.80 2852
5398.49 2771
5399.19 2804
5399.88 2833
5400.58 2786
5401.27 2605
5401.96 2652
5402.66 2731
5403.35 2760
5404.04 2777
5404.74 2793
5405.43 2780
5406.13 2746
5406.82 2751
5407.51 2763
5408.21 2754
5408.90 2614
5409.60 2710
5410.29 2613
5410.98 2619
5411.68 2717
5412.37 2804
5413.07 2745
5413.76 2702
5414.46 2676
5415.15 2642
5415.84 2664
5416.54 2682
5417.23 2706
5417.93 2681
5418.62 2680
5419.32 3020
5420.01 2915
5420.71 2885
5421.40 2896
5422.10 3042
5422.79 3059
5423.49 3072
5424.18 3049
5424.88 2860
5425.57 2801
5426.27 2868
5426.96 2711
5427.66 2818
5428.35 2825
5429.05 2724
5429.74 2748
5430.44 2727
5431.14 2776
5431.83 2740
5432.53 2768
5433.22 2733
5433.92 2722
5434.61 2823
5435.31 2856
5436.01 2802
5436.70 2871
5437.40 2972
5438.09 2976
5438.79 3010
5439.49 3020
5440.18 3060
5440.88 2940
5441.57 2844
5442.27 2829
5442.97 2872
5443.66 2895
5444.36 2825
5445.06 2990
5445.75 3042
5446.45 3139
5447.15 3144
5447.84 3195
5448.54 3154
5449.24 3269
5449.93 3251
5450.63 3162
5451.33 3219
5452.02 3121
5452.72 3160
5453.42 3064
5454.11 3111
5454.81 3140
5455.51 2929
5456.20 2950
5456.90 2978
5457.60 2912
5458.30 2924
5458.99 2990
5459.69 2906
5460.39 3111
5461.09 3111
5461.78 3078
5462.48 3139
5463.18 3111
5463.88 3213
5464.57 3378
5465.27 3359
5465.97 3363
5466.67 3355
5467.36 3264
5468.06 3190
5468.76 3208
5469.46 3185
5470.16 3238
5470.85 3262
5471.55 3235
5472.25 3404
5472.95 3409
5473.65 3522
5474.35 3527
5475.04 3604
5475.74 3601
5476.44 3588
5477.14 3528
5477.84 3654
5478.54 3880
5479.23 4181
5479.93 4246
5480.63 4350
5481.33 4343
5482.03 4322
5482.73 4394
5483.43 4209
5484.13 4014
5484.83 3930
5485.52 3744
5486.22 3736
5486.92 3685
5487.62 3608
5488.32 3693
5489.02 3720
5489.72 3713
5490.42 3733
5491.12 3863
5491.82 3987
5492.52 4057
5493.22 3992
5493.92 4009
5494.62 4109
5495.31 4140
5496.01 4006
5496.71 4091
5497.41 4265
5498.11 4303
5498.81 4838
5499.51 5436
5500.21 5993
5500.91 6337
5501.61 6612
5502.31 6685
5503.01 6371
5503.71 6060
5504.41 5891
5505.11 5555
5505.81 5246
5506.51 4924
5507.22 4828
5507.92 4658
5508.62 4489
5509.32 4476
5510.02 4523
5510.72 4412
5511.42 4422
5512.12 4552
5512.82 4898
5513.52 5103
5514.22 5203
5514.92 5229
5515.62 5057
5516.32 5003
5517.03 4883
5517.73 4657
5518.43 4457
5519.13 4370
5519.83 4308
5520.53 4273
5521.23 4084
5521.93 3888
5522.63 3941
5523.34 3837
5524.04 3640
5524.74 3612
5525.44 3469
5526.14 3475
5526.84 3408
5527.55 3436
5528.25 3254
5528.95 3175
5529.65 3253
5530.35 3295
5531.05 3354
5531.76 3332
5532.46 3324
5533.16 3433
5533.86 3446
5534.56 3393
5535.27 3325
5535.97 3482
5536.67 3504
5537.37 3375
5538.08 3277
5538.78 3319
5539.48 3243
5540.18 3202
5540.89 3232
5541.59 3103
5542.29 3123
5542.99 3104
5543.70 3104
5544.40 3181
5545.10 3209
5545.80 3335
5546.51 3447
5547.21 3565
5547.91 3580
5548.62 3683
5549.32 3613
5550.02 3436
5550.73 3516
5551.43 3481
5552.13 3415
5552.84 3379
5553.54 3209
5554.24 3307
5554.95 3103
5555.65 2989
5556.35 3135
5557.06 3013
5557.76 2999
5558.46 3126
5559.17 3141
5559.87 3212
5560.57 3194
5561.28 3167
5561.98 3225
5562.69 3188
5563.39 3172
5564.09 3160
5564.80 3187
5565.50 3087
5566.21 3099
5566.91 3098
5567.61 3134
5568.32 3013
5569.02 3041
5569.73 2948
5570.43 2984
5571.14 3053
5571.84 3174
5572.54 3118
5573.25 3212
5573.95 3162
5574.66 3120
5575.36 3156
5576.07 3211
5576.77 3248
5577.48 3147
5578.18 3169
5578.89 3150
5579.59 3066
5580.30 3038
5581.00 3061
5581.71 2895
5582.41 2925
5583.12 2925
5583.82 2885
5584.53 2892
5585.23 2903
5585.94 2849
5586.64 2962
5587.35 2961
5588.06 2975
5588.76 2973
5589.47 2936
5590.17 2935
5590.88 2918
5591.58 2960
5592.29 2913
5592.99 2994
5593.70 2989
5594.41 2930
5595.11 2838
5595.82 2845
5596.52 2843
5597.23 2732
5597.94 2770
5598.64 2785
5599.35 2773
5600.06 2737
5600.76 2631
5601.47 2722
5602.17 2808
5602.88 2719
5603.59 2709
5604.29 2743
5605.00 2694
5605.71 2709
5606.41 2739
5607.12 2675
5607.83 2609
5608.53 2680
5609.24 2659
5609.95 2613
5610.65 2648
5611.36 2670
5612.07 2668
5612.78 2664
5613.48 2609
5614.19 2659
5614.90 2710
5615.60 2734
5616.31 2728
5617.02 2739
5617.73 2723
5618.43 2653
5619.14 2652
5619.85 2646
5620.56 2664
5621.26 2632
5621.97 2638
5622.68 2550
5623.39 2594
5624.09 2548
5624.80 2589
5625.51 2608
5626.22 2753
5626.93 2695
5627.63 2683
5628.34 2709
5629.05 2731
5629.76 2677
5630.47 2712
5631.17 2891
5631.88 2900
5632.59 2972
5633.30 3002
5634.01 2957
5634.72 2921
5635.42 2977
5636.13 2925
5636.84 2940
5637.55 3038
5638.26 3109
5638.97 3095
5639.68 3133
5640.39 3123
5641.09 3107
5641.80 3183
5642.51 3193
5643.22 3150
5643.93 3064
5644.64 3059
5645.35 3107
5646.06 3093
5646.77 3041
5647.48 3078
5648.19 3080
5648.89 3090
5649.60 3074
5650.31 3122
5651.02 3034
5651.73 3056
5652.44 2983
5653.15 3009
5653.86 3108
5654.57 3107
5655.28 3160
5655.99 3373
5656.70 3538
5657.41 3530
5658.12 3801
5658.83 3921
5659.54 3865
5660.25 3844
5660.96 3785
5661.67 3639
5662.38 3442
5663.09 3305
5663.80 3239
5664.51 3263
5665.22 3148
5665.93 3125
5666.64 3017
5667.35 3036
5668.06 2998
5668.77 3037
5669.48 3049
5670.19 3061
5670.91 3136
5671.62 3207
5672.33 3168
5673.04 3112
5673.75 3219
5674.46 3121
5675.17 3081
5675.88 3048
5676.59 3083
5677.30 3042
5678.01 3001
5678.73 2999
5679.44 3082
5680.15 3168
5680.86 3315
5681.57 3239
5682.28 3217
5682.99 3093
5683.71 3191
5684.42 3218
5685.13 3189
5685.84 3185
5686.55 3151
5687.26 3142
5687.98 3027
5688.69 3128
5689.40 3143
5690.11 3187
5690.82 3154
5691.54 3107
5692.25 3062
5692.96 3126
5693.67 3167
5694.38 3198
5695.10 3275
5695.81 3113
5696.52 3070
5697.23 3053
5697.95 3161
5698.66 3061
5699.37 3052
5700.08 3180
5700.80 3152
5701.51 3143
5702.22 3241
5702.93 3283
5703.65 3294
5704.36 3269
5705.07 3257
5705.78 3191
5706.50 3167
5707.21 3275
5707.92 3260
5708.64 3289
5709.35 3334
5710.06 3361
5710.78 3372
5711.49 3335
5712.20 3363
5712.92 3458
5713.63 3295
5714.34 3411
5715.06 3437
5715.77 3478
5716.48 3580
5717.20 3506
5717.91 3548
5718.62 3665
5719.34 3737
5720.05 3653
5720.77 3742
5721.48 3855
5722.19 3970
5722.91 4210
5723.62 4579
5724.33 5387
5725.05 6302
5725.76 7548
5726.48 8938
5727.19 10106
5727.91 10858
5728.62 11160
5729.33 11009
5730.05 10652
5730.76 9914
5731.48 8979
5732.19 8070
5732.91 7372
5733.62 6560
5734.34 5942
5735.05 5552
5735.77 5176
5736.48 4966
5737.20 4768
5737.91 4606
5738.63 4545
5739.34 4437
5740.06 4337
5740.77 4329
5741.49 4309
5742.20 4388
5742.92 4382
5743.63 4245
5744.35 4383
5745.06 4217
5745.78 4300
5746.49 4447
5747.21 4467
5747.92 4505
5748.64 4656
5749.35 4707
5750.07 5114
5750.79 5627
5751.50 6321
5752.22 7039
5752.93 7650
5753.65 8184
5754.36 8609
5755.08 8769
5755.80 8611
5756.51 8435
5757.23 7909
5757.95 7449
5758.66 6900
5759.38 6465
5760.09 6396
5760.81 6286
5761.53 6362
5762.24 6372
5762.96 6411
5763.68 6511
5764.39 6654
5765.11 6731
5765.83 6878
5766.54 6726
5767.26 6534
5767.98 6430
5768.69 6186
5769.41 5987
5770.13 5984
5770.84 5908
5771.56 5777
5772.28 5675
5772.99 5519
5773.71 5677
5774.43 5694
5775.15 5598
5775.86 5601
5776.58 5683
5777.30 5893
5778.01 5998
5778.73 6088
5779.45 6295
5780.17 6666
5780.88 6751
5781.60 6775
5782.32 6921
5783.04 6937
5783.76 6930
5784.47 6812
5785.19 6968
5785.91 6999
5786.63 6964
5787.34 7130
5788.06 7281
5788.78 7393
5789.50 7748
5790.22 7755
5790.94 7897
5791.65 8212
5792.37 8781
5793.09 9141
5793.81 9574
5794.53 10020
5795.25 10636
5795.96 11069
5796.68 11077
5797.40 11504
5798.12 12104
5798.84 13273
5799.56 15642
5800.28 19398
5800.99 24361
5801.71 30638
5802.43 35969
5803.15 39801
5803.87 41553
5804.59 40354
5805.31 37320
5806.03 33501
5806.75 29535
5807.47 25731
5808.18 22816
5808.90 19391
5809.62 17167
5810.34 15615
5811.06 14590
5811.78 13675
5812.50 13259
5813.22 13165
5813.94 12834
5814.66 12730
5815.38 12959
5816.10 13004
5816.82 13073
5817.54 13097
5818.26 13049
5818.98 12860
5819.70 12795
5820.42 12402
5821.14 12366
5821.86 12363
5822.58 11862
5823.30 11386
5824.02 11068
5824.74 10780
5825.46 10145
5826.18 9520
5826.90 9221
5827.62 8810
5828.34 8154
5829.06 7996
5829.78 7871
5830.50 7551
5831.22 7320
5831.95 7104
5832.67 7011
5833.39 6865
5834.11 6650
5834.83 6509
5835.55 6531
5836.27 6463
5836.99 6334
5837.71 6296
5838.43 6146
5839.15 6163
5839.88 6248
5840.60 6248
5841.32 6176
5842.04 6147
5842.76 6213
5843.48 6169
5844.20 6107
5844.93 5958
5845.65 5769
5846.37 5603
5847.09 5487
5847.81 5346
5848.53 5169
5849.26 5135
5849.98 5139
5850.70 5084
5851.42 5189
5852.14 4906
5852.87 5053
5853.59 5178
5854.31 5136
5855.03 5136
5855.75 5126
5856.48 5080
5857.20 5069
5857.92 5019
5858.64 4889
5859.37 4986
5860.09 5001
5860.81 4860
5861.53 4947
5862.26 4828
5862.98 4846
5863.70 4808
5864.42 4757
5865.15 4739
5865.87 4680
5866.59 4576
5867.31 4493
5868.04 4594
5868.76 4486
5869.48 4423
5870.21 4343
5870.93 4488
5871.65 4634
5872.38 4462
5873.10 4563
5873.82 4764
5874.55 4800
5875.27 4893
5875.99 4907
5876.72 5030
5877.44 4891
5878.16 4840
5878.89 4929
5879.61 4891
5880.33 4821
5881.06 4705
5881.78 4619
5882.51 4640
5883.23 4578
5883.95 4479
5884.68 4323
5885.40 4438
5886.13 4549
5886.85 4598
5887.57 4550
5888.30 4602
5889.02 4547
5889.75 4533
5890.47 4399
5891.20 4358
5891.92 4117
5892.64 4155
5893.37 4139
5894.09 4093
5894.82 4008
5895.54 4079
5896.27 4102
5896.99 4091
5897.72 4127
5898.44 4114
5899.17 4309
5899.89 4175
5900.62 4167
5901.34 4121
5902.07 4099
5902.79 3974
5903.52 3939
5904.24 3859
5904.97 3892
5905.69 3807
5906.42 3728
5907.14 3694
5907.87 3725
5908.59 3664
5909.32 3708
5910.04 3650
5910.77 3646
5911.50 3597
5912.22 3595
5912.95 3558
5913.67 3592
5914.40 3568
5915.12 3526
5915.85 3533
5916.58 3604
5917.30 3653
5918.03 3605
5918.75 3563
5919.48 3659
5920.21 3600
5920.93 3585
5921.66 3610
5922.39 3581
5923.11 3655
5923.84 3672
5924.56 3657
5925.29 3600
5926.02 3673
5926.74 3611
5927.47 3594
5928.20 3555
5928.92 3669
5929.65 3670
5930.38 3716
5931.10 3721
5931.83 3788
5932.56 3830
5933.28 4017
5934.01 4067
5934.74 4154
5935.47 4303
5936.19 4548
5936.92 4612
5937.65 4673
5938.37 4712
5939.10 4640
5939.83 4543
5940.56 4541
5941.28 4384
5942.01 4385
5942.74 4352
5943.47 4279
5944.19 4396
5944.92 4268
5945.65 4243
5946.38 4283
5947.11 4365
5947.83 4365
5948.56 4320
5949.29 4325
5950.02 4418
5950.74 4544
5951.47 4578
5952.20 4675
5952.93 4622
5953.66 4717
5954.39 4767
5955.11 4684
5955.84 4670
5956.57 4642
5957.30 4631
5958.03 4724
5958.76 4749
5959.48 4772
5960.21 4803
5960.94 4696
5961.67 4766
5962.40 4735
5963.13 4851
5963.86 5020
5964.59 4951
5965.31 5284
5966.04 5468
5966.77 5767
5967.50 5875
5968.23 5988
5968.96 5985
5969.69 6051
5970.42 6082
5971.15 5917
5971.88 5930
5972.61 5879
5973.34 5679
5974.06 5710
5974.79 5469
5975.52 5476
5976.25 5610
5976.98 5602
5977.71 5665
5978.44 5810
5979.17 5976
5979.90 6077
5980.63 6412
5981.36 6639
5982.09 6861
5982.82 6972
5983.55 7146
5984.28 7330
5985.01 7298
5985.74 7353
5986.47 7227
5987.20 6995
5987.93 6958
5988.66 6801
5989.39 6908
5990.12 6830
5990.85 6696
5991.58 6699
5992.32 6644
5993.05 6812
5993.78 6881
5994.51 6898
5995.24 7095
5995.97 7068
5996.70 7007
5997.43 7282
5998.16 7305
5998.89 7243
5999.62 7113
6000.35 7088
6001.09 7053
6001.82 7056
6002.55 7025
6003.28 6852
6004.01 6693
6004.74 6722
6005.47 6791
6006.20 7160
6006.94 7633
6007.67 8400
6008.40 9349
6009.13 10458
6009.86 12036
6010.59 13464
6011.33 14895
6012.06 16032
6012.79 17039
6013.52 17874
6014.25 18143
6014.98 18084
6015.72 17443
6016.45 16528
6017.18 15550
6017.91 14107
6018.64 12797
6019.38 11473
6020.11 10219
6020.84 9423
6021.57 8434
6022.31 7862
6023.04 7518
6023.77 7013
6024.50 6777
6025.24 6571
6025.97 6199
6026.70 5979
6027.43 5969
6028.17 5597
6028.90 5511
6029.63 5449
6030.37 5257
6031.10 5177
6031.83 4995
6032.56 4940
6033.30 4799
6034.03 4711
6034.76 4762
6035.50 4785
6036.23 4812
6036.96 4780
6037.70 4775
6038.43 4942
6039.16 4912
6039.90 4903
6040.63 5051
6041.36 5053
6042.10 4985
6042.83 5136
6043.56 5086
6044.30 5080
6045.03 5045
6045.77 5070
6046.50 5218
6047.23 5366
6047.97 5393
6048.70 5489
6049.44 5619
6050.17 5806
6050.90 6047
6051.64 6108
6052.37 6335
6053.11 6332
6053.84 6413
6054.57 6339
6055.31 6219
6056.04 6008
6056.78 5991
6057.51 5833
6058.25 5640
6058.98 5451
6059.72 5383
6060.45 5279
6061.19 5258
6061.92 5250
6062.66 5322
6063.39 5212
6064.13 5087
6064.86 5038
6065.60 5012
6066.33 4947
6067.07 4927
6067.80 4817
6068.54 4867
6069.27 4783
6070.01 4803
6070.74 4740
6071.48 4738
6072.21 4673
6072.95 4528
6073.68 4635
6074.42 4481
6075.15 4430
6075.89 4435
6076.63 4381
6077.36 4393
6078.10 4363
6078.83 4329
6079.57 4354
6080.30 4248
6081.04 4325
6081.78 4279
6082.51 4274
6083.25 4232
6083.98 4120
6084.72 4133
6085.46 4141
6086.19 4245
6086.93 4072
6087.67 4077
6088.40 4021
6089.14 4082
6089.88 4163
6090.61 4166
6091.35 4146
6092.09 4121
6092.82 4085
6093.56 4120
6094.30 4091
6095.03 4018
6095.77 4108
6096.51 4044
6097.24 3979
6097.98 3940
6098.72 3918
6099.45 3902
6100.19 3852
6100.93 3859
6101.67 3889
6102.40 3858
6103.14 3882
6103.88 3754
6104.61 3835
6105.35 3902
6106.09 3875
6106.83 3919
6107.56 3916
6108.30 4011
6109.04 4004
6109.78 4113
6110.51 4332
6111.25 4242
6111.99 4143
6112.73 4263
6113.47 4235
6114.20 4164
6114.94 4171
6115.68 4201
6116.42 4201
6117.16 4083
6117.89 4023
6118.63 4036
6119.37 3962
6120.11 4009
6120.85 4239
6121.59 4295
6122.32 4211
6123.06 4173
6123.80 4278
6124.54 4274
6125.28 4192
6126.02 4226
6126.76 4267
6127.49 4294
6128.23 4273
6128.97 4232
6129.71 4225
6130.45 4205
6131.19 4161
6131.93 4315
6132.67 4330
6133.41 4210
6134.15 4254
6134.88 4316
6135.62 4275
6136.36 4359
6137.10 4388
6137.84 4411
6138.58 4550
6139.32 4534
6140.06 4587
6140.80 4494
6141.54 4502
6142.28 4562
6143.02 4563
6143.76 4537
6144.50 4406
6145.24 4413
6145.98 4429
6146.72 4532
6147.46 4387
6148.20 4441
6148.94 4484
6149.68 4436
6150.42 4570
6151.16 4531
6151.90 4556
6152.64 4656
6153.38 4751
6154.12 4686
6154.86 4645
6155.60 4694
6156.34 4746
6157.08 4769
6157.82 4760
6158.56 4884
6159.30 4998
6160.04 5062
6160.78 5081
6161.52 5295
6162.27 5513
6163.01 5884
6163.75 5967
6164.49 6199
6165.23 6363
6165.97 6478
6166.71 6811
6167.45 6993
6168.19 6921
6168.94 6862
6169.68 6760
6170.42 6729
6171.16 6696
6171.90 6595
6172.64 6519
6173.38 6548
6174.13 6493
6174.87 6343
6175.61 6132
6176.35 6355
6177.09 6285
6177.83 6295
6178.58 6404
6179.32 6449
6180.06 6393
6180.80 6350
6181.54 6421
6182.28 6463
6183.03 6502
6183.77 6548
6184.51 6695
6185.25 6627
6186.00 6618
6186.74 6669
6187.48 6784
6188.22 6923
6188.97 7013
6189.71 7149
6190.45 7385
6191.19 7640
6191.94 7614
6192.68 7844
6193.42 8059
6194.16 8097
6194.91 8029
6195.65 7970
6196.39 8033
6197.13 7910
6197.88 8031
6198.62 8092
6199.36 8047
6200.11 8049
6200.85 8187
6201.59 8412
6202.34 8771
6203.08 9340
6203.82 10340
6204.57 12000
6205.31 14566
6206.05 17711
6206.80 21152
6207.54 24824
6208.28 28288
6209.03 30582
6209.77 32241
6210.52 32465
6211.26 31380
6212.00 29653
6212.75 27135
6213.49 24437
6214.23 21476
6214.98 18623
6215.72 16328
6216.47 14224
6217.21 12516
6217.95 11172
6218.70 10028
6219.44 9302
6220.19 8474
6220.93 8151
6221.68 7804
6222.42 7376
6223.17 7320
6223.91 7280
6224.65 7155
6225.40 7098
6226.14 6846
6226.89 6621
6227.63 6309
6228.38 6015
6229.12 5605
6229.87 5437
6230.61 5189
6231.36 4999
6232.10 5037
6232.85 4884
6233.59 4876
6234.34 4916
6235.08 4921
6235.83 4959
6236.57 5134
6237.32 5028
6238.06 4932
6238.81 4981
6239.56 5016
6240.30 5114
6241.05 5212
6241.79 5237
6242.54 5328
6243.28 5381
6244.03 5484
6244.77 5720
6245.52 5904
6246.27 6108
6247.01 6303
6247.76 6631
6248.50 6865
6249.25 7058
6250.00 7145
6250.74 7007
6251.49 6895
6252.23 6683
6252.98 6820
6253.73 6648
6254.47 6464
6255.22 6166
6255.97 6188
6256.71 6120
6257.46 5895
6258.21 5873
6258.95 5812
6259.70 5837
6260.45 5767
6261.19 5725
6261.94 5623
6262.69 5563
6263.43 5624
6264.18 5581
6264.93 5423
6265.67 5453
6266.42 5492
6267.17 5419
6267.92 5431
6268.66 5607
6269.41 5547
6270.16 5762
6270.90 5828
6271.65 5908
6272.40 5983
6273.15 6150
6273.89 6214
6274.64 6252
6275.39 6459
6276.14 6906
6276.89 7157
6277.63 7248
6278.38 7205
6279.13 7107
6279.88 6828
6280.62 6697
6281.37 6621
6282.12 6358
6282.87 6191
6283.62 5818
6284.36 5791
6285.11 5648
6285.86 5601
6286.61 5699
6287.36 5677
6288.11 5815
6288.85 5986
6289.60 6003
6290.35 6150
6291.10 6222
6291.85 6155
6292.60 6132
6293.35 5867
6294.09 5830
6294.84 5584
6295.59 5359
6296.34 5176
6297.09 5037
6297.84 4884
6298.59 4880
6299.34 4879
6300.09 4719
6300.83 4691
6301.58 4764
6302.33 4943
6303.08 4928
6303.83 4930
6304.58 4876
6305.33 4857
6306.08 4720
6306.83 4918
6307.58 4723
6308.33 4751
6309.08 4747
6309.83 4847
6310.58 4875
6311.33 4796
6312.08 4878
6312.83 4821
6313.58 4854
6314.33 4948
6315.08 5071
6315.83 5116
6316.58 5120
6317.33 5324
6318.08 5403
6318.83 5282
6319.58 5141
6320.33 5028
6321.08 4853
6321.83 4674
6322.58 4667
6323.33 4554
6324.08 4416
6324.83 4264
6325.58 4205
6326.33 4145
6327.08 4134
6327.83 4160
6328.58 4196
6329.33 4129
6330.08 4089
6330.84 4003
6331.59 4049
6332.34 4190
6333.09 4023
6333.84 4083
6334.59 3989
6335.34 4002
6336.09 4009
6336.84 3843
6337.60 3820
6338.35 3946
6339.10 3935
6339.85 3996
6340.60 4004
6341.35 3932
6342.10 3946
6342.86 3950
6343.61 3891
6344.36 3884
6345.11 3891
6345.86 3843
6346.61 3912
6347.37 3970
6348.12 3945
6348.87 3979
6349.62 4112
6350.37 4133
6351.13 4267
6351.88 4403
6352.63 4531
6353.38 4536
6354.14 4398
6354.89 4522
6355.64 4558
6356.39 4509
6357.14 4335
6357.90 4334
6358.65 4274
6359.40 4226
6360.16 4119
6360.91 4132
6361.66 4156
6362.41 4080
6363.17 4042
6363.92 3922
6364.67 3951
6365.42 3945
6366.18 3874
6366.93 4063
6367.68 4105
6368.44 4005
6369.19 4058
6369.94 4086
6370.70 4026
6371.45 3954
6372.20 3974
6372.96 3821
6373.71 3832
6374.46 3714
6375.22 3740
6375.97 3875
6376.72 3764
6377.48 3791
6378.23 3759
6378.99 3853
6379.74 3849
6380.49 3861
6381.25 3888
6382.00 3957
6382.75 3887
6383.51 3912
6384.26 3841
6385.02 3748
6385.77 3631
6386.53 3567
6387.28 3601
6388.03 3529
6388.79 3403
6389.54 3364
6390.30 3430
6391.05 3452
6391.81 3502
6392.56 3560
6393.31 3644
6394.07 3587
6394.82 3484
6395.58 3633
6396.33 3756
6397.09 3657
6397.84 3588
6398.60 3559
6399.35 3568
6400.11 3571
6400.86 3610
6401.62 3553
6402.37 3526
6403.13 3555
6403.88 3579
6404.64 3478
6405.39 3515
6406.15 3552
6406.90 3559
6407.66 3624
6408.42 3605
6409.17 3691
6409.93 3838
6410.68 3801
6411.44 3691
6412.19 3759
6412.95 3874
6413.71 3861
6414.46 3653
6415.22 3701
6415.97 3763
6416.73 3745
6417.48 3653
6418.24 3745
6419.00 3753
6419.75 3717
6420.51 3693
6421.27 3700
6422.02 3694
6422.78 3750
6423.53 3819
6424.29 3755
6425.05 3821
6425.80 3774
6426.56 3748
6427.32 3789
6428.07 3756
6428.83 3762
6429.59 3703
6430.34 3655
6431.10 3783
6431.86 3837
6432.61 3919
6433.37 3906
6434.13 3920
6434.89 4040
6435.64 4134
6436.40 4232
6437.16 4534
6437.91 4811
6438.67 5238
6439.43 5685
6440.19 6124
6440.94 6358
6441.70 6510
6442.46 6456
6443.22 6293
6443.97 6038
6444.73 5763
6445.49 5526
6446.25 5120
6447.00 4961
6447.76 4770
6448.52 4656
6449.28 4471
6450.04 4369
6450.79 4336
6451.55 4201
6452.31 4147
6453.07 4123
6453.83 4062
6454.58 4033
6455.34 4001
6456.10 4014
6456.86 4118
6457.62 4090
6458.38 4052
6459.13 4040
6459.89 4089
6460.65 3994
6461.41 3971
6462.17 3966
6462.93 4124
6463.69 4227
6464.44 4351
6465.20 4486
6465.96 4615
6466.72 4825
6467.48 4811
6468.24 4950
6469.00 4872
6469.76 4915
6470.52 4816
6471.28 4776
6472.03 4705
6472.79 4677
6473.55 4680
6474.31 4617
6475.07 4598
6475.83 4573
6476.59 4608
6477.35 4492
6478.11 4620
6478.87 4690
6479.63 4750
6480.39 4775
6481.15 4800
6481.91 4913
6482.67 4888
6483.43 4920
6484.19 5118
6484.95 5072
6485.71 5142
6486.47 5230
6487.23 5229
6487.99 5227
6488.75 5288
6489.51 5295
6490.27 5432
6491.03 5635
6491.79 5778
6492.55 5840
6493.31 5981
6494.07 6142
6494.83 6131
6495.59 6233
6496.35 6420
6497.11 6343
6497.87 6378
6498.64 6467
6499.40 6484
6500.16 6358
6500.92 6319
6501.68 6569
6502.44 6631
6503.20 6562
6503.96 6539
6504.72 6813
6505.48 6872
6506.25 6857
6507.01 7261
6507.77 7564
6508.53 8107
6509.29 8912
6510.05 9646
6510.81 10408
6511.57 11201
6512.34 11644
6513.10 11865
6513.86 11679
6514.62 11540
6515.38 11271
6516.15 10816
6516.91 10516
6517.67 9949
6518.43 9547
6519.19 9394
6519.95 9213
6520.72 9114
6521.48 9164
6522.24 9342
6523.00 9725
6523.77 10411
6524.53 11000
6525.29 11940
6526.05 12792
6526.81 13611
6527.58 14047
6528.34 14396
6529.10 14432
6529.86 14364
6530.63 14376
6531.39 14032
6532.15 13873
6532.92 14108
6533.68 14586
6534.44 15434
6535.20 16536
6535.97 17292
6536.73 17741
6537.49 17896
6538.26 17647
6539.02 17120
6539.78 15893
6540.55 14912
6541.31 13954
6542.07 12718
6542.84 11588
6543.60 10573
6544.36 9836
6545.13 9052
6545.89 8473
6546.65 8102
6547.42 7591
6548.18 7263
6548.94 7057
6549.71 7038
6550.47 6831
6551.24 6693
6552.00 6690
6552.76 6563
6553.53 6561
6554.29 6614
6555.06 6405
6555.82 6323
6556.58 6445
6557.35 6511
6558.11 6433
6558.88 6369
6559.64 6321
6560.41 6548
6561.17 6714
6561.93 6880
6562.70 6844
6563.46 6890
6564.23 7057
6564.99 7201
6565.76 7216
6566.52 7239
6567.29 7345
6568.05 7290
6568.82 7261
6569.58 7374
6570.35 7399
6571.11 7586
6571.88 7727
6572.64 7989
6573.41 8057
6574.17 8412
6574.94 8588
6575.70 8530
6576.47 8661
6577.23 8616
6578.00 8664
6578.76 8728
6579.53 8412
6580.29 8267
6581.06 8262
6581.83 7959
6582.59 7941
6583.36 7964
6584.12 7824
6584.89 7780
6585.65 7866
6586.42 7887
6587.19 8005
6587.95 8095
6588.72 8289
6589.48 8586
6590.25 9053
6591.02 9836
6591.78 10538
6592.55 11333
6593.32 12233
6594.08 13124
6594.85 13437
6595.61 13682
6596.38 13853
6597.15 13944
6597.91 13067
6598.68 12545
6599.45 11938
6600.21 11369
6600.98 10839
6601.75 10272
6602.51 9785
6603.28 9372
6604.05 8970
6604.82 8670
6605.58 8451
6606.35 8129
6607.12 8099
6607.88 7997
6608.65 7952
6609.42 7894
6610.19 7984
6610.95 8071
6611.72 8021
6612.49 7885
6613.25 7802
6614.02 7766
6614.79 7527
6615.56 7492
6616.32 7504
6617.09 7579
6617.86 7472
6618.63 7484
6619.40 7568
6620.16 7504
6620.93 7458
6621.70 7586
6622.47 7548
6623.24 7494
6624.00 7438
6624.77 7422
6625.54 7380
6626.31 7413
6627.08 7477
6627.84 7513
6628.61 7791
6629.38 8024
6630.15 8551
6630.92 9374
6631.69 10424
6632.46 11712
6633.22 13222
6633.99 14736
6634.76 15661
6635.53 16068
6636.30 16263
6637.07 16090
6637.84 15388
6638.61 14467
6639.37 13436
6640.14 12351
6640.91 11261
6641.68 10436
6642.45 9445
6643.22 8770
6643.99 8379
6644.76 7751
6645.53 7284
6646.30 6887
6647.07 6851
6647.84 6706
6648.61 6656
6649.37 6659
6650.14 6507
6650.91 6370
6651.68 6381
6652.45 6203
6653.22 6156
6653.99 6052
6654.76 5887
6655.53 5922
6656.30 5781
6657.07 5706
6657.84 5783
6658.61 5828
6659.38 5751
6660.15 5712
6660.92 5679
6661.69 5576
6662.46 5528
6663.23 5672
6664.00 5534
6664.77 5580
6665.55 5559
6666.32 5534
6667.09 5682
6667.86 5741
6668.63 5785
6669.40 5939
6670.17 5980
6670.94 6095
6671.71 6137
6672.48 6171
6673.25 6336
6674.02 6194
6674.79 6255
6675.57 6262
6676.34 6150
6677.11 6157
6677.88 6303
6678.65 6037
6679.42 6026
6680.19 5900
6680.96 6041
6681.74 6158
6682.51 6407
6683.28 6917
6684.05 7250
6684.82 7581
6685.59 8193
6686.37 8308
6687.14 8492
6687.91 8599
6688.68 8191
6689.45 7958
6690.22 7596
6691.00 7146
6691.77 6821
6692.54 6529
6693.31 6307
6694.08 5978
6694.86 5755
6695.63 5611
6696.40 5449
6697.17 5377
6697.95 5338
6698.72 5290
6699.49 5282
6700.26 5201
6701.04 5283
6701.81 5280
6702.58 5203
6703.35 5151
6704.13 5185
6704.90 5215
6705.67 5070
6706.44 4866
6707.22 4800
6707.99 4902
6708.76 4926
6709.54 5000
6710.31 5090
6711.08 5130
6711.86 5118
6712.63 5224
6713.40 5123
6714.17 5176
6714.95 5088
6715.72 5037
6716.50 4933
6717.27 4794
6718.04 4796
6718.82 4647
6719.59 4620
6720.36 4550
6721.14 4594
6721.91 4624
6722.68 4571
6723.46 4606
6724.23 4670
6725.01 4635
6725.78 4574
6726.55 4586
6727.33 4611
6728.10 4612
6728.88 4412
6729.65 4469
6730.42 4541
6731.20 4523
6731.97 4576
6732.75 4652
6733.52 4654
6734.30 4716
6735.07 4797
6735.84 5029
6736.62 5143
6737.39 5272
6738.17 5248
6738.94 5269
6739.72 5097
6740.49 5110
6741.27 5031
6742.04 5085
6742.82 4927
6743.59 4778
6744.37 4904
6745.14 4804
6745.92 4827
6746.69 4895
6747.47 4857
6748.24 4818
6749.02 4977
6749.79 4935
6750.57 5078
6751.34 5195
6752.12 5347
6752.90 5270
6753.67 5515
6754.45 5318
6755.22 5270
6756.00 5219
6756.77 5136
6757.55 5022
6758.33 4744
6759.10 4713
6759.88 4615
6760.65 4680
6761.43 4522
6762.20 4639
6762.98 4680
6763.76 4643
6764.53 4636
6765.31 4542
6766.09 4627
6766.86 4536
6767.64 4575
6768.41 4524
6769.19 4521
6769.97 4365
6770.74 4309
6771.52 4452
6772.30 4506
6773.07 4310
6773.85 4393
6774.63 4379
6775.40 4463
6776.18 4395
6776.96 4434
6777.74 4494
6778.51 4610
6779.29 4563
6780.07 4636
6780.84 4576
6781.62 4634
6782.40 4556
6783.17 4659
6783.95 4622
6784.73 4597
6785.51 4580
6786.28 4457
6787.06 4445
6787.84 4486
6788.62 4473
6789.39 4461
6790.17 4330
6790.95 4386
6791.73 4238
6792.51 4224
6793.28 4403
6794.06 4507
6794.84 4673
6795.62 4885
6796.39 5377
6797.17 6163
6797.95 6821
6798.73 7491
6799.51 8040
6800.29 8296
6801.06 8500
6801.84 8158
6802.62 8064
6803.40 7770
6804.18 7279
6804.96 6840
6805.73 6367
6806.51 6065
6807.29 5650
6808.07 5397
6808.85 5203
6809.63 5056
6810.41 4942
6811.18 4721
6811.96 4699
6812.74 4606
6813.52 4515
6814.30 4338
6815.08 4458
6815.86 4536
6816.64 4342
6817.42 4353
6818.20 4479
6818.98 4460
6819.76 4544
6820.53 4614
6821.31 4451
6822.09 4384
6822.87 4505
6823.65 4482
6824.43 4409
6825.21 4378
6825.99 4484
6826.77 4652
6827.55 4535
6828.33 4572
6829.11 4629
6829.89 4591
6830.67 4622
6831.45 4602
6832.23 4638
6833.01 4599
6833.79 4489
6834.57 4556
6835.35 4472
6836.13 4330
6836.91 4404
6837.69 4412
6838.47 4380
6839.25 4218
6840.03 4197
6840.81 4147
6841.59 4224
6842.37 4151
6843.16 4112
6843.94 4138
6844.72 4173
6845.50 4378
6846.28 4655
6847.06 4959
6847.84 5306
6848.62 5930
6849.40 6500
6850.18 7078
6850.96 7274
6851.75 7656
6852.53 7724
6853.31 7618
6854.09 7444
6854.87 7146
6855.65 6742
6856.43 6671
6857.22 6475
6858.00 6373
6858.78 6404
6859.56 6209
6860.34 6114
6861.12 5859
6861.90 5574
6862.69 5446
6863.47 5344
6864.25 5110
6865.03 4929
6865.81 4838
6866.60 4699
6867.38 4714
6868.16 4586
6868.94 4396
6869.72 4310
6870.51 4240
6871.29 4321
6872.07 4230
6872.85 4128
6873.64 4124
6874.42 4127
6875.20 4150
6875.98 4142
6876.77 4071
6877.55 4014
6878.33 4110
6879.11 4144
6879.90 4115
6880.68 4022
6881.46 4126
6882.25 4173
6883.03 4149
6883.81 4178
6884.59 4313
6885.38 4336
6886.16 4512
6886.94 4705
6887.73 4819
6888.51 4893
6889.29 4986
6890.08 4846
6890.86 4770
6891.64 4747
6892.43 4694
6893.21 4587
6893.99 4615
6894.78 4642
6895.56 4599
6896.35 4468
6897.13 4458
6897.91 4476
6898.70 4531
6899.48 4704
6900.26 4594
6901.05 4642
6901.83 4568
6902.62 4638
6903.40 4781
6904.18 4745
6904.97 4954
6905.75 5061
6906.54 5279
6907.32 5409
6908.11 5439
6908.89 5517
6909.67 5456
6910.46 5345
6911.24 5249
6912.03 4945
6912.81 4732
6913.60 4788
6914.38 4694
6915.17 4557
6915.95 4516
6916.74 4507
6917.52 4472
6918.31 4405
6919.09 4404
6919.88 4364
6920.66 4478
6921.45 4391
6922.23 4404
6923.02 4428
6923.80 4418
6924.59 4364
6925.37 4457
6926.16 4407
6926.94 4502
6927.73 4391
6928.51 4441
6929.30 4564
6930.09 4455
6930.87 4424
6931.66 4487
6932.44 4473
6933.23 4543
6934.01 4441
6934.80 4416
6935.59 4422
6936.37 4469
6937.16 4409
6937.94 4483
6938.73 4671
6939.52 4665
6940.30 4826
6941.09 4879
6941.88 4999
6942.66 4959
6943.45 5050
6944.23 5092
6945.02 5345
6945.81 5246
6946.59 5309
6947.38 5387
6948.17 5527
6948.95 5654
6949.74 5670
6950.53 5610
6951.31 5725
6952.10 5634
6952.89 5511
6953.67 5611
6954.46 5533
6955.25 5377
6956.04 5474
6956.82 5518
6957.61 5543
6958.40 5512
6959.18 5537
6959.97 5579
6960.76 5553
6961.55 5697
6962.33 5750
6963.12 5782
6963.91 5778
6964.70 5800
6965.48 5866
6966.27 6055
6967.06 6067
6967.85 6112
6968.63 6149
6969.42 6050
6970.21 6305
6971.00 6411
6971.79 6368
6972.57 6531
6973.36 6596
6974.15 6887
6974.94 7140
6975.73 7462
6976.52 7739
6977.30 8181
6978.09 8602
6978.88 8789
6979.67 9343
6980.46 9894
6981.25 10337
6982.03 10946
6982.82 11894
6983.61 12871
6984.40 13760
6985.19 14482
6985.98 14903
6986.77 15063
6987.55 14971
6988.34 14383
6989.13 13694
6989.92 12685
6990.71 11967
6991.50 10983
6992.29 10329
6993.08 9853
6993.87 9576
6994.66 9543
6995.45 9699
6996.24 10302
6997.02 10988
6997.81 11787
6998.60 12574
6999.39 13216
7000.18 13435
7000.97 13226
7001.76 13235
7002.55 12691
7003.34 11734
7004.13 10972
7004.92 10246
7005.71 9386
7006.50 8683
7007.29 7944
7008.08 7391
7008.87 6900
7009.66 6470
7010.45 6234
7011.24 5968
7012.03 5770
7012.82 5696
7013.61 5672
7014.40 5504
7015.19 5365
7015.98 5354
7016.77 5178
7017.56 5231
7018.35 5085
7019.15 4918
7019.94 4995
7020.73 4967
7021.52 4991
7022.31 5038
7023.10 5054
7023.89 5155
7024.68 5185
7025.47 5145
7026.26 5073
7027.05 5105
7027.85 5061
7028.64 4994
7029.43 5013
7030.22 4926
7031.01 4835
7031.80 4774
7032.59 4866
7033.38 4837
7034.18 4833
7034.97 4852
7035.76 4791
7036.55 4849
7037.34 4980
7038.13 5015
7038.93 5186
7039.72 5246
7040.51 5174
7041.30 5289
7042.09 5251
7042.89 5180
7043.68 5212
7044.47 5136
7045.26 5255
7046.05 5105
7046.85 5157
7047.64 5333
7048.43 5455
7049.22 5607
7050.01 5656
7050.81 5797
7051.60 6006
7052.39 5885
7053.18 5936
7053.98 5666
7054.77 5438
7055.56 5244
7056.36 5155
7057.15 4983
7057.94 4932
7058.73 4734
7059.53 4743
7060.32 4646
7061.11 4660
7061.91 4618
7062.70 4662
7063.49 4627
7064.29 4533
7065.08 4566
7065.87 4570
7066.66 4457
7067.46 4490
7068.25 4544
7069.04 4542
7069.84 4540
7070.63 4404
7071.43 4402
7072.22 4350
7073.01 4436
7073.81 4429
7074.60 4314
7075.39 4356
7076.19 4352
7076.98 4406
7077.78 4236
7078.57 4405
7079.36 4372
7080.16 4239
7080.95 4157
7081.75 4285
7082.54 4246
7083.33 4278
7084.13 4282
7084.92 4291
7085.72 4298
7086.51 4318
7087.31 4429
7088.10 4449
7088.90 4685
7089.69 4847
7090.48 5048
7091.28 5193
7092.07 5173
7092.87 5212
7093.66 5284
7094.46 5342
7095.25 5188
7096.05 5024
7096.84 4963
7097.64 4716
7098.43 4580
7099.23 4483
7100.02 4345
7100.82 4394
7101.61 4433
7102.41 4401
7103.20 4336
7104.00 4180
7104.80 4111
7105.59 4167
7106.39 4166
7107.18 4032
7107.98 4013
7108.77 3959
7109.57 3920
7110.36 3814
7111.16 3540
7111.96 3548
7112.75 3595
7113.55 3466
7114.34 3476
7115.14 3348
7115.94 3440
7116.73 3425
7117.53 3437
7118.32 3504
7119.12 3570
7119.92 3565
7120.71 3556
7121.51 3592
7122.31 3543
7123.10 3504
7123.90 3482
7124.70 3444
7125.49 3387
7126.29 3406
7127.09 3448
7127.88 3438
7128.68 3388
7129.48 3381
7130.27 3384
7131.07 3423
7131.87 3505
7132.66 3452
7133.46 3425
7134.26 3433
7135.06 3369
7135.85 3389
7136.65 3422
7137.45 3336
7138.24 3354
7139.04 3355
7139.84 3397
7140.64 3387
7141.43 3329
7142.23 3273
7143.03 3378
7143.83 3345
7144.62 3345
7145.42 3426
7146.22 3447
7147.02 3381
7147.82 3276
7148.61 3369
7149.41 3232
7150.21 3303
7151.01 3354
7151.81 3395
7152.60 3279
7153.40 3310
7154.20 3304
7155.00 3348
7155.80 3323
7156.59 3206
7157.39 3265
7158.19 3291
7158.99 3233
7159.79 3252
7160.59 3195
7161.39 3231
7162.18 3212
7162.98 3143
7163.78 3168
7164.58 3143
7165.38 3109
7166.18 3099
7166.98 3148
7167.78 3083
7168.57 3028
7169.37 3201
7170.17 3179
7170.97 3185
7171.77 3194
7172.57 3144
7173.37 3091
7174.17 3104
7174.97 2994
7175.77 3036
7176.57 2990
7177.37 3039
7178.17 3100
7178.97 3197
7179.77 3253
7180.56 3270
7181.36 3328
7182.16 3327
7182.96 3407
7183.76 3389
7184.56 3445
7185.36 3388
7186.16 3350
7186.96 3309
7187.76 3274
7188.56 3194
7189.36 3224
7190.16 3150
7190.96 3201
7191.76 3033
7192.57 3056
7193.37 3022
7194.17 2977
7194.97 2939
7195.77 3004
7196.57 2960
7197.37 2925
7198.17 2903
7198.97 2961
7199.77 3015
7200.57 3013
7201.37 3079
7202.17 3009
7202.97 2978
7203.77 2941
7204.58 3026
7205.38 3040
7206.18 3036
7206.98 2997
7207.78 3030
7208.58 3034
7209.38 3049
7210.18 3021
7210.99 3092
7211.79 3132
7212.59 3181
7213.39 3141
7214.19 3078
7214.99 3171
7215.79 3205
7216.60 3264
7217.40 3184
7218.20 3242
7219.00 3253
7219.80 3215
7220.60 3245
7221.41 3250
7222.21 3251
7223.01 3176
7223.81 3179
7224.62 3253
7225.42 3234
7226.22 3246
7227.02 3218
7227.82 3234
7228.63 3197
7229.43 3163
7230.23 3209
7231.03 3102
7231.84 3100
7232.64 3136
7233.44 3161
7234.24 3151
7235.05 3296
7235.85 3203
7236.65 3212
7237.45 3191
7238.26 3202
7239.06 3335
7239.86 3262
7240.67 3355
7241.47 3484
7242.27 3355
7243.08 3470
7243.88 3482
7244.68 3557
7245.49 3725
7246.29 3635
7247.09 3664
7247.90 3736
7248.70 3786
7249.50 3687
7250.31 3629
7251.11 3713
7251.91 3733
7252.72 3758
7253.52 3649
7254.32 3806
7255.13 3862
7255.93 3840
7256.74 3872
7257.54 3884
7258.34 3979
7259.15 4056
7259.95 4141
7260.76 4178
7261.56 4322
7262.36 4462
7263.17 4530
7263.97 4558
7264.78 4588
7265.58 4622
7266.39 4704
7267.19 4688
7268.00 4602
7268.80 4695
7269.60 4720
7270.41 4599
7271.21 4718
7272.02 4691
7272.82 4674
7273.63 4816
7274.43 4916
7275.24 4985
7276.04 5035
7276.85 5231
7277.65 5269
7278.46 5468
7279.26 5629
7280.07 6003
7280.87 6658
7281.68 7141
7282.48 7534
7283.29 8043
7284.09 8585
7284.90 8886
7285.71 8893
7286.51 8911
7287.32 8548
7288.12 8433
7288.93 8194
7289.73 7841
7290.54 7570
7291.35 7235
7292.15 6801
7292.96 6634
7293.76 6477
7294.57 6383
7295.38 6169
7296.18 6055
7296.99 6102
7297.79 6012
7298.60 6085
7299.41 6036
7300.21 6105
7301.02 6253
7301.82 6409
7302.63 6411
7303.44 6303
7304.24 6430
7305.05 6616
7305.86 6920
7306.66 7246
7307.47 7461
7308.28 7557
7309.08 7878
7309.89 8063
7310.70 8244
7311.50 8406
7312.31 8391
7313.12 8481
7313.93 8727
7314.73 8840
7315.54 8840
7316.35 9257
7317.15 9664
7317.96 10464
7318.77 11094
7319.58 11739
7320.38 12236
7321.19 12913
7322.00 13331
7322.81 13451
7323.61 13153
7324.42 13000
7325.23 12520
7326.04 11867
7326.84 11244
7327.65 10696
7328.46 10443
7329.27 10081
7330.08 9696
7330.88 9575
7331.69 9701
7332.50 10096
7333.31 10500
7334.12 11141
7334.92 11523
7335.73 11936
7336.54 12156
7337.35 12128
7338.16 11702
7338.97 11439
7339.78 11054
7340.58 10525
7341.39 9803
7342.20 9290
7343.01 8710
7343.82 8209
7344.63 7923
7345.44 7636
7346.24 7500
7347.05 7218
7347.86 7043
7348.67 6962
7349.48 6859
7350.29 6780
7351.10 6511
7351.91 6486
7352.72 6436
7353.53 6341
7354.34 6119
7355.14 6044
7355.95 5793
7356.76 6005
7357.57 5960
7358.38 6004
7359.19 6186
7360.00 6254
7360.81 6458
7361.62 6478
7362.43 6617
7363.24 6591
7364.05 6578
7364.86 6645
7365.67 6675
7366.48 6586
7367.29 6447
7368.10 6297
7368.91 6228
7369.72 6314
7370.53 6291
7371.34 6168
7372.15 6340
7372.96 6507
7373.77 6531
7374.58 6628
7375.39 6692
7376.20 6906
7377.01 7113
7377.82 7516
7378.63 7704
7379.44 8145
7380.26 8693
7381.07 9028
7381.88 9108
7382.69 9017
7383.50 8994
7384.31 8967
7385.12 8739
7385.93 8348
7386.74 8085
7387.55 7688
7388.36 7372
7389.18 7177
7389.99 6966
7390.80 6541
7391.61 6337
7392.42 6223
7393.23 6059
7394.04 5903
7394.86 5926
7395.67 6047
7396.48 6240
7397.29 6256
7398.10 6403
7398.91 6740
7399.73 6899
7400.54 7189
7401.35 7356
7402.16 7212
7402.97 7163
7403.79 7183
7404.60 7090
7405.41 7024
7406.22 6955
7407.03 6804
7407.85 6777
7408.66 6614
7409.47 6489
7410.28 6259
7411.10 6012
7411.91 5818
7412.72 5681
7413.53 5562
7414.35 5270
7415.16 5106
7415.97 4784
7416.78 4743
7417.60 4649
7418.41 4546
7419.22 4566
7420.03 4425
7420.85 4411
7421.66 4308
7422.47 4210
7423.29 4123
7424.10 4090
7424.91 4011
7425.73 3984
7426.54 3961
7427.35 3980
7428.17 4015
7428.98 3884
7429.79 3815
7430.61 3839
7431.42 3821
7432.23 3834
7433.05 3810
7433.86 3884
7434.67 3790
7435.49 3815
7436.30 3859
7437.12 3905
7437.93 3924
7438.74 3898
7439.56 3884
7440.37 3863
7441.18 3916
7442.00 3931
7442.81 3834
7443.63 3837
7444.44 3798
7445.26 3871
7446.07 3910
7446.88 3910
7447.70 3887
7448.51 3821
7449.33 3766
7450.14 3813
7450.96 3761
7451.77 3719
7452.59 3740
7453.40 3703
7454.22 3700
7455.03 3685
7455.85 3743
7456.66 3676
7457.47 3574
7458.29 3606
7459.10 3565
7459.92 3626
7460.74 3645
7461.55 3584
7462.37 3561
7463.18 3635
7464.00 3573
7464.81 3605
7465.63 3646
7466.44 3715
7467.26 3684
7468.07 3583
7468.89 3703
7469.70 3584
7470.52 3536
7471.34 3545
7472.15 3632
7472.97 3542
7473.78 3513
7474.60 3443
7475.41 3527
7476.23 3510
7477.05 3486
7477.86 3446
7478.68 3336
7479.49 3415
7480.31 3520
7481.13 3454
7481.94 3327
7482.76 3325
7483.58 3363
7484.39 3318
7485.21 3261
7486.03 3308
7486.84 3233
7487.66 3242
7488.48 3314
7489.29 3301
7490.11 3262
7490.93 3247
7491.74 3142
7492.56 3179
7493.38 3041
7494.19 3167
7495.01 3103
7495.83 3113
7496.64 3092
7497.46 3068
7498.28 3270
7499.10 3120
7499.91 3142
7500.73 3026
7501.55 2991
7502.36 3002
7503.18 2969
7504.00 3021
7504.82 3024
7505.63 2992
7506.45 3014
7507.27 3074
7508.09 2955
7508.90 3004
7509.72 3046
7510.54 3035
7511.36 2942
7512.18 2990
7512.99 3023
7513.81 2896
7514.63 2914
7515.45 2979
7516.27 2983
7517.08 2926
7517.90 2902
7518.72 2955
7519.54 2816
7520.36 2884
7521.18 2914
7521.99 2934
7522.81 2975
7523.63 2893
7524.45 2917
7525.27 2925
7526.09 2909
7526.91 2890
7527.72 2892
7528.54 2867
7529.36 2904
7530.18 2875
7531.00 2925
7531.82 2879
7532.64 2865
7533.46 2882
7534.28 2904
7535.10 2846
7535.91 2877
7536.73 2914
7537.55 2879
7538.37 2950
7539.19 2924
7540.01 2953
7540.83 2958
7541.65 2972
7542.47 3041
7543.29 3016
7544.11 3051
7544.93 3088
7545.75 3150
7546.57 3078
7547.39 3141
7548.21 3198
7549.03 3183
7549.85 3058
7550.67 3052
7551.49 3067
7552.31 3113
7553.13 3091
7553.95 3203
7554.77 3219
7555.59 3251
7556.41 3273
7557.23 3271
7558.05 3355
7558.87 3379
7559.69 3311
7560.51 3324
7561.33 3346
7562.15 3300
7562.97 3298
7563.79 3263
7564.61 3310
7565.44 3253
7566.26 3151
7567.08 3244
7567.90 3239
7568.72 3188
7569.54 3241
7570.36 3218
7571.18 3181
7572.00 3203
7572.82 3243
7573.65 3223
7574.47 3145
7575.29 3101
7576.11 3179
7576.93 3148
7577.75 3122
7578.57 3127
7579.40 3227
7580.22 3197
7581.04 3235
7581.86 3195
7582.68 3243
7583.50 3354
7584.33 3372
7585.15 3426
7585.97 3431
7586.79 3430
7587.61 3595
7588.44 3587
7589.26 3585
7590.08 3609
7590.90 3691
7591.72 3614
7592.55 3564
7593.37 3618
7594.19 3635
7595.01 3480
7595.84 3609
7596.66 3649
7597.48 3696
7598.30 3695
7599.13 3850
7599.95 3886
7600.77 4073
7601.59 4292
7602.42 4481
7603.24 4703
7604.06 4884
7604.89 5030
7605.71 5049
7606.53 5042
7607.36 4941
7608.18 4970
7609.00 4761
7609.82 4779
7610.65 4707
7611.47 4584
7612.29 4419
7613.12 4242
7613.94 4258
7614.77 4218
7615.59 4203
7616.41 4280
7617.24 4302
7618.06 4253
7618.88 4283
7619.71 4243
7620.53 4237
7621.35 4271
7622.18 4143
7623.00 4087
7623.83 4137
7624.65 4091
7625.47 4085
7626.30 4094
7627.12 4186
7627.95 4510
7628.77 4773
7629.60 5011
7630.42 5316
7631.24 5352
7632.07 5576
7632.89 5593
7633.72 5393
7634.54 5422
7635.37 5258
7636.19 5096
7637.02 4804
7637.84 4606
7638.67 4350
7639.49 4095
7640.31 3941
7641.14 3766
7641.96 3617
7642.79 3475
7643.61 3434
7644.44 3341
7645.26 3212
7646.09 3189
7646.92 3158
7647.74 3183
7648.57 3098
7649.39 3026
7650.22 3098
7651.04 3014
7651.87 2944
7652.69 2840
7653.52 2793
7654.34 2862
7655.17 2919
7656.00 2911
7656.82 2906
7657.65 2838
7658.47 2936
7659.30 2855
7660.12 2895
7660.95 2903
7661.78 2867
7662.60 2816
7663.43 2869
7664.25 2890
7665.08 2912
7665.91 2935
7666.73 2852
7667.56 2794
7668.39 2804
7669.21 2858
7670.04 2916
7670.87 2957
7671.69 2825
7672.52 2889
7673.35 2866
7674.17 2867
7675.00 2853
7675.83 2861
7676.65 2847
7677.48 2854
7678.31 2894
7679.13 2721
7679.96 2789
7680.79 2798
7681.61 2811
7682.44 2787
7683.27 2812
7684.10 2748
7684.92 2734
7685.75 2835
7686.58 2818
7687.40 2796
7688.23 2815
7689.06 2898
7689.89 2894
7690.71 2894
7691.54 2912
7692.37 2872
7693.20 2864
7694.03 2861
7694.85 2859
7695.68 2868
7696.51 2934
7697.34 2965
7698.16 3067
7698.99 3066
7699.82 3042
7700.65 3126
7701.48 3053
7702.31 3039
7703.13 3173
7703.96 3107
7704.79 3096
7705.62 3081
7706.45 3010
7707.28 3000
7708.10 3016
7708.93 3024
7709.76 3044
7710.59 3092
7711.42 3014
7712.25 2935
7713.08 2934
7713.90 3091
7714.73 2947
7715.56 3003
7716.39 3072
7717.22 3042
7718.05 2994
7718.88 2996
7719.71 3032
7720.54 3024
7721.37 2996
7722.20 2984
7723.02 2939
7723.85 2893
7724.68 2910
7725.51 2907
7726.34 2938
7727.17 2919
7728.00 2896
7728.83 2998
7729.66 2951
7730.49 2961
7731.32 2882
7732.15 2946
7732.98 2994
7733.81 2977
7734.64 2930
7735.47 2955
7736.30 3015
7737.13 3021
7737.96 3080
7738.79 3110
7739.62 3105
7740.45 3120
7741.28 3259
7742.11 3315
7742.94 3562
7743.77 3948
7744.60 4324
7745.43 4808
7746.26 5195
7747.09 5624
7747.92 5885
7748.75 6159
7749.59 6090
7750.42 5867
7751.25 5739
7752.08 5331
7752.91 5112
7753.74 4903
7754.57 4530
7755.40 4234
7756.23 4095
7757.06 3943
7757.90 3687
7758.73 3484
7759.56 3411
7760.39 3386
7761.22 3289
7762.05 3218
7762.88 3236
7763.71 3170
7764.55 3102
7765.38 2987
7766.21 2966
7767.04 2993
7767.87 2847
7768.70 2791
7769.54 2699
7770.37 2664
7771.20 2632
7772.03 2583
7772.86 2602
7773.70 2556
7774.53 2464
7775.36 2563
7776.19 2616
7777.02 2645
7777.86 2669
7778.69 2610
7779.52 2547
7780.35 2633
7781.19 2659
7782.02 2684
7782.85 2722
7783.68 2693
7784.52 2763
7785.35 2797
7786.18 2721
7787.01 2752
7787.85 2816
7788.68 2850
7789.51 2777
7790.35 2815
7791.18 2803
7792.01 2803
7792.84 2768
7793.68 2753
7794.51 2706
7795.34 2732
7796.18 2698
7797.01 2695
7797.84 2666
7798.68 2667
7799.51 2793
7800.34 2838
7801.18 2794
7802.01 2781
7802.84 2753
7803.68 2733
7804.51 2769
7805.35 2962
7806.18 2936
7807.01 2864
7807.85 2949
7808.68 2912
7809.51 2992
7810.35 2978
7811.18 2973
7812.02 3026
7812.85 3061
7813.68 2985
7814.52 2990
7815.35 3065
7816.19 3117
7817.02 3173
7817.86 3053
7818.69 3154
7819.52 3154
7820.36 3057
7821.19 3102
7822.03 3099
7822.86 3154
7823.70 3273
7824.53 3292
7825.37 3332
7826.20 3395
7827.04 3385
7827.87 3432
7828.71 3485
7829.54 3391
7830.38 3328
7831.21 3394
7832.05 3353
7832.88 3355
7833.72 3261
7834.55 3248
7835.39 3234
7836.22 3173
7837.06 3139
7837.89 3113
7838.73 3113
7839.57 3028
7840.40 3082
7841.24 2904
7842.07 2894
7842.91 2795
7843.74 2786
7844.58 2762
7845.42 2785
7846.25 2725
7847.09 2714
7847.92 2637
7848.76 2693
7849.60 2602
7850.43 2586
7851.27 2628
7852.10 2628
7852.94 2645
7853.78 2623
7854.61 2673
7855.45 2634
7856.29 2669
7857.12 2756
7857.96 2755
7858.79 2773
7859.63 2665
7860.47 2713
7861.30 2699
7862.14 2675
7862.98 2688
7863.81 2684
7864.65 2681
7865.49 2703
7866.33 2636
7867.16 2606
7868.00 2613
7868.84 2683
7869.67 2716
7870.51 2644
7871.35 2687
7872.19 2815
7873.02 2760
7873.86 2798
7874.70 2972
7875.54 3027
7876.37 3073
7877.21 3237
7878.05 3320
7878.89 3338
7879.72 3377
7880.56 3382
7881.40 3269
7882.24 3154
7883.07 3223
7883.91 3126
7884.75 3061
7885.59 2933
7886.43 2891
7887.26 2855
7888.10 2905
7888.94 2861
7889.78 2903
7890.62 2866
7891.45 2834
7892.29 2808
7893.13 2835
7893.97 2893
7894.81 2790
7895.65 2745
7896.49 2830
7897.32 2791
7898.16 2763
7899.00 2784
7899.84 2763
7900.68 2653
7901.52 2608
7902.36 2582
7903.20 2667
7904.03 2572
7904.87 2577
7905.71 2496
7906.55 2511
7907.39 2556
7908.23 2571
7909.07 2519
7909.91 2595
7910.75 2568
7911.59 2477
7912.43 2540
7913.27 2602
7914.11 2699
7914.94 2784
7915.78 2721
7916.62 2836
7917.46 2896
7918.30 2807
7919.14 2904
7919.98 2940
7920.82 2864
7921.66 2779
7922.50 2778
7923.34 2736
7924.18 2656
7925.02 2664
7925.86 2524
7926.70 2497
7927.54 2493
7928.38 2468
7929.22 2437
7930.06 2386
7930.90 2413
7931.74 2448
7932.59 2416
7933.43 2341
7934.27 2293
7935.11 2384
7935.95 2406
7936.79 2436
7937.63 2393
7938.47 2424
7939.31 2412
7940.15 2501
7940.99 2434
7941.83 2417
7942.67 2543
7943.52 2533
7944.36 2510
7945.20 2480
7946.04 2511
7946.88 2505
7947.72 2551
7948.56 2517
7949.40 2511
7950.25 2545
7951.09 2591
7951.93 2569
7952.77 2705
7953.61 2618
7954.45 2687
7955.29 2696
7956.14 2663
7956.98 2741
7957.82 2678
7958.66 2638
7959.50 2624
7960.35 2622
7961.19 2601
7962.03 2547
7962.87 2529
7963.71 2701
7964.56 2623
7965.40 2677
7966.24 2734
7967.08 2788
7967.93 2862
7968.77 2987
7969.61 2890
7970.45 2896
7971.29 2937
7972.14 2763
7972.98 2687
7973.82 2647
7974.67 2686
7975.51 2527
7976.35 2522
7977.19 2481
7978.04 2456
7978.88 2472
7979.72 2461
7980.57 2434
7981.41 2390
7982.25 2414
7983.09 2431
7983.94 2343
7984.78 2372
7985.62 2308
7986.47 2337
7987.31 2313
7988.15 2285
7989.00 2291
7989.84 2283
7990.68 2297
7991.53 2211
7992.37 2188
7993.22 2197
7994.06 2232
7994.90 2146
7995.75 2121
7996.59 2155
7997.43 2151
7998.28 2170
7999.12 2129
7999.97 2150
8000.81 2122
8001.65 2107
8002.50 2076
8003.34 2064
8004.19 2011
8005.03 2059
8005.88 2137
8006.72 2147
8007.57 2132
8008.41 2085
8009.25 2097
8010.10 2109
8010.94 2082
8011.79 2030
8012.63 2058
8013.48 2024
8014.32 2049
8015.17 2017
8016.01 2084
8016.86 2064
8017.70 2075
8018.55 1964
8019.39 2000
8020.24 1991
8021.08 1947
8021.93 2007
8022.77 1936
8023.62 2011
8024.46 1919
8025.31 1967
8026.15 1969
8027.00 1902
8027.84 1962
8028.69 2003
8029.54 1984
8030.38 1935
8031.23 2063
8032.07 2018
8032.92 2071
8033.76 2033
8034.61 1977
8035.46 1986
8036.30 2024
8037.15 2026
8037.99 2030
8038.84 2090
8039.69 2085
8040.53 2083
8041.38 1971
8042.22 2006
8043.07 2017
8043.92 2044
8044.76 1983
8045.61 1953
8046.46 1963
8047.30 1944
8048.15 1961
8049.00 2019
8049.84 2012
8050.69 1965
8051.54 1912
8052.38 1966
8053.23 1990
8054.08 1962
8054.92 1911
8055.77 1974
8056.62 2054
8057.46 2000
8058.31 1917
8059.16 1891
8060.01 1904
8060.85 1963
8061.70 1977
8062.55 1911
8063.40 1932
8064.24 1919
8065.09 1906
8065.94 1809
8066.79 1904
8067.63 1938
8068.48 1898
8069.33 1958
8070.18 1925
8071.02 1899
8071.87 1869
8072.72 1938
8073.57 1843
8074.42 1876
8075.26 1863
8076.11 1827
8076.96 1818
8077.81 1834
8078.66 1826
8079.50 1842
8080.35 1803
8081.20 1842
8082.05 1906
8082.90 1890
8083.75 1866
8084.59 1892
8085.44 1898
8086.29 1888
8087.14 1830
8087.99 1815
8088.84 1834
8089.69 1889
8090.53 1859
8091.38 1820
8092.23 1842
8093.08 1832
8093.93 1839
8094.78 1859
8095.63 1866
8096.48 1860
8097.33 1887
8098.18 1868
8099.02 1796
8099.87 1846
8100.72 1793
8101.57 1823
8102.42 1797
8103.27 1817
8104.12 1806
8104.97 1862
8105.82 1856
8106.67 1855
8107.52 1825
8108.37 1837
8109.22 1864
8110.07 1858
8110.92 1820
8111.77 1864
8112.62 1864
8113.47 1890
8114.32 1839
8115.17 1891
8116.02 1910
8116.87 1943
8117.72 1951
8118.57 2045
8119.42 2091
8120.27 2085
8121.12 2098
8121.97 2049
8122.82 1992
8123.67 2003
8124.52 2023
8125.37 2040
8126.22 2000
8127.07 2036
8127.93 1995
8128.78 1968
8129.63 1903
8130.48 1933
8131.33 1986
8132.18 1999
8133.03 1929
8133.88 1962
8134.73 1947
8135.58 1955
8136.44 1965
8137.29 1942
8138.14 1937
8138.99 2008
8139.84 2030
8140.69 2019
8141.54 2049
8142.39 1986
8143.25 2066
8144.10 2049
8144.95 2070
8145.80 2122
8146.65 2044
8147.50 1988
8148.36 1941
8149.21 1931
8150.06 2017
8150.91 1965
8151.76 1936
8152.62 2008
8153.47 1982
8154.32 2064
8155.17 2067
8156.02 2002
8156.88 2029
8157.73 2099
8158.58 2054
8159.43 2019
8160.29 1974
8161.14 1902
8161.99 1954
8162.84 1872
8163.70 1830
8164.55 1842
8165.40 1795
8166.25 1845
8167.11 1902
8167.96 1793
8168.81 1785
8169.67 1747
8170.52 1778
8171.37 1865
8172.23 1801
8173.08 1761
8173.93 1786
8174.78 1750
8175.64 1732
8176.49 1777
8177.34 1711
8178.20 1753
8179.05 1724
8179.90 1713
8180.76 1751
8181.61 1696
8182.47 1697
8183.32 1666
8184.17 1678
8185.03 1657
8185.88 1611
8186.73 1646
8187.59 1663
8188.44 1707
8189.30 1689
8190.15 1690
8191.00 1662
8191.86 1663
8192.71 1667
8193.57 1672
8194.42 1718
8195.27 1696
8196.13 1638
8196.98 1698
8197.84 1789
8198.69 1740
8199.55 1695
8200.40 1692
8201.26 1688
8202.11 1684
8202.96 1654
8203.82 1684
8204.67 1723
8205.53 1733
8206.38 1638
8207.24 1660
8208.09 1703
8208.95 1676
8209.80 1680
8210.66 1709
8211.51 1691
8212.37 1724
8213.22 1779
8214.08 1717
8214.93 1683
8215.79 1711
8216.65 1678
8217.50 1713
8218.36 1758
8219.21 1761
8220.07 1806
8220.92 1772
8221.78 1796
8222.63 1786
8223.49 1781
8224.35 1773
8225.20 1801
8226.06 1818
8226.91 1806
8227.77 1790
8228.63 1814
8229.48 1813
8230.34 1812
8231.19 1779
8232.05 1703
8232.91 1751
8233.76 1708
8234.62 1702
8235.47 1724
8236.33 1707
8237.19 1721
8238.04 1695
8238.90 1693
8239.76 1683
8240.61 1694
8241.47 1744
8242.33 1707
8243.18 1776
8244.04 1756
8244.90 1733
8245.75 1731
8246.61 1763
8247.47 1715
8248.33 1714
8249.18 1779
8250.04 1758
8250.90 1722
8251.75 1753
8252.61 1757
8253.47 1745
8254.33 1789
8255.18 1805
8256.04 1768
8256.90 1780
8257.76 1799
8258.61 1694
8259.47 1741
8260.33 1740
8261.19 1751
8262.04 1631
8262.90 1667
8263.76 1710
8264.62 1769
8265.48 1775
8266.33 1776
8267.19 1719
8268.05 1795
8268.91 1782
8269.77 1787
8270.62 1823
8271.48 1807
8272.34 1783
8273.20 1758
8274.06 1809
8274.92 1807
8275.77 1860
8276.63 1822
8277.49 1851
8278.35 1770
8279.21 1808
8280.07 1847
8280.93 1850
8281.78 1827
8282.64 1843
8283.50 1806
8284.36 1828
8285.22 1868
8286.08 1874
8286.94 1823
8287.80 1873
8288.66 1832
8289.51 1801
8290.37 1836
8291.23 1855
8292.09 1843
8292.95 1800
8293.81 1793
8294.67 1821
8295.53 1857
8296.39 1886
8297.25 1802
8298.11 1844
8298.97 1837
8299.83 1877
8300.69 1865
8301.55 1820
8302.41 1774
8303.27 1877
8304.13 1854
8304.99 1806
8305.85 1803
8306.71 1811
8307.57 1724
8308.43 1814
8309.29 1856
8310.15 1845
8311.01 1820
8311.87 1761
8312.73 1833
8313.59 1861
8314.45 1809
8315.31 1837
8316.17 1859
8317.03 1866
8317.89 1843
8318.75 1856
8319.61 1831
8320.47 1815
8321.33 1812
8322.20 1916
8323.06 1839
8323.92 1860
8324.78 1810
8325.64 1901
8326.50 1892
8327.36 1884
8328.22 1992
8329.08 1926
8329.94 1885
8330.81 1878
8331.67 1882
8332.53 1936
8333.39 1892
8334.25 1943
8335.11 1903
8335.97 1906
8336.84 1922
8337.70 1945
8338.56 1868
8339.42 1883
8340.28 1943
8341.15 1977
8342.01 1919
8342.87 1924
8343.73 1951
8344.59 1967
8345.45 1961
8346.32 1895
8347.18 1901
8348.04 1921
8348.90 1942
8349.77 1967
8350.63 1980
8351.49 1986
8352.35 2059
8353.22 2051
8354.08 1979
8354.94 2026
8355.80 2041
8356.67 2162
8357.53 2036
8358.39 2029
8359.25 2022
8360.12 2086
8360.98 2118
8361.84 2032
8362.71 2053
8363.57 2110
8364.43 2183
8365.29 2183
8366.16 2144
8367.02 2147
8367.88 2179
8368.75 2186
8369.61 2198
8370.47 2251
8371.34 2200
8372.20 2180
8373.06 2193
8373.93 2160
8374.79 2259
8375.65 2312
8376.52 2306
8377.38 2366
8378.25 2312
8379.11 2360
8379.97 2385
8380.84 2450
8381.70 2434
8382.56 2447
8383.43 2512
8384.29 2489
8385.16 2557
8386.02 2616
8386.89 2605
8387.75 2623
8388.61 2647
8389.48 2625
8390.34 2592
8391.21 2529
8392.07 2646
8392.94 2687
8393.80 2670
8394.67 2740
8395.53 2741
8396.39 2698
8397.26 2828
8398.12 2860
8398.99 2844
8399.85 2821
8400.72 2841
8401.58 2894
8402.45 2862
8403.31 2924
8404.18 3080
8405.04 2996
8405.91 3099
8406.77 3167
8407.64 3199
8408.50 3285
8409.37 3267
8410.24 3295
8411.10 3348
8411.97 3389
8412.83 3435
8413.70 3530
8414.56 3514
8415.43 3524
8416.29 3610
8417.16 3595
8418.03 3591
8418.89 3622
8419.76 3600
8420.62 3702
8421.49 3753
8422.36 3868
8423.22 3759
8424.09 3861
8424.95 3866
8425.82 3910
8426.69 4039
8427.55 4146
8428.42 4160
8429.28 4328
8430.15 4213
8431.02 4272
8431.88 4434
8432.75 4541
8433.62 4720
8434.48 4885
8435.35 4958
8436.22 5047
8437.08 5118
8437.95 5262
8438.82 5396
8439.68 5458
8440.55 5458
8441.42 5584
8442.29 5751
8443.15 5990
8444.02 6084
8444.89 6357
8445.75 6400
8446.62 6576
8447.49 7072
8448.36 7509
8449.22 7966
8450.09 8671
8450.96 9580
8451.83 10780
8452.69 11885
8453.56 12874
8454.43 14070
8455.30 14688
8456.16 15319
8457.03 15811
8457.90 15774
8458.77 15328
8459.64 14726
8460.50 13964
8461.37 12945
8462.24 12226
8463.11 11288
8463.98 10330
8464.84 9399
8465.71 8611
8466.58 7872
8467.45 7180
8468.32 6645
8469.19 6140
8470.05 5766
8470.92 5414
8471.79 5142
8472.66 4876
8473.53 4603
8474.40 4475
8475.27 4199
8476.13 4131
8477.00 4082
8477.87 3965
8478.74 3858
8479.61 3769
8480.48 3823
8481.35 3809
8482.22 3798
8483.09 3689
8483.96 3818
8484.82 3820
8485.69 3792
8486.56 3759
8487.43 3750
8488.30 3754
8489.17 3840
8490.04 3896
8490.91 3982
8491.78 4093
8492.65 3997
8493.52 4056
8494.39 4063
8495.26 4106
8496.13 4117
8497.00 4058
8497.87 4027
8498.74 3966
8499.61 3889
8500.48 3854
8501.35 3792
8502.22 3712
8503.09 3656
8503.96 3618
8504.83 3617
8505.70 3620
8506.57 3518
8507.44 3494
8508.31 3545
8509.18 3639
8510.05 3642
8510.92 3612
8511.79 3756
8512.66 3755
8513.53 3666
8514.40 3709
8515.27 3661
8516.15 3703
8517.02 3725
8517.89 3697
8518.76 3793
8519.63 3785
8520.50 3767
8521.37 3805
8522.24 3864
8523.11 3880
8523.98 3820
8524.86 3812
8525.73 3910
8526.60 3946
8527.47 3849
8528.34 3898
8529.21 3927
8530.08 3928
8530.96 3990
8531.83 3941
8532.70 3940
8533.57 3992
8534.44 3922
8535.31 3981
8536.19 4076
8537.06 4048
8537.93 3945
8538.80 4047
8539.67 3935
8540.55 3925
8541.42 3919
8542.29 3876
8543.16 3766
8544.03 3711
8544.91 3669
8545.78 3636
8546.65 3566
8547.52 3508
8548.40 3474
8549.27 3467
8550.14 3352
8551.01 3380
8551.89 3368
8552.76 3393
8553.63 3360
8554.51 3339
8555.38 3323
8556.25 3414
8557.12 3385
8558.00 3308
8558.87 3250
8559.74 3286
8560.62 3223
8561.49 3262
8562.36 3190
8563.24 3158
8564.11 3129
8564.98 3104
8565.86 3076
8566.73 3143
8567.60 3129
8568.48 3084
8569.35 3080
8570.22 3029
8571.10 3011
8571.97 2960
8572.84 2869
8573.72 2893
8574.59 2906
8575.46 2855
8576.34 2814
8577.21 2761
8578.09 2771
8578.96 2787
8579.83 2739
8580.71 2803
8581.58 2761
8582.46 2717
8583.33 2813
8584.21 2788
8585.08 2721
8585.95 2737
8586.83 2775
8587.70 2752
8588.58 2712
8589.45 2750
8590.33 2703
8591.20 2648
8592.08 2718
8592.95 2744
8593.83 2763
8594.70 2774
8595.58 2823
8596.45 2778
8597.33 2812
8598.20 2904
8599.08 2946
8599.95 2880
8600.83 2916
8601.70 2951
8602.58 2956
8603.45 2910
8604.33 2954
8605.20 2981
8606.08 2923
8606.95 2948
8607.83 3003
8608.70 3013
8609.58 2981
8610.45 2979
8611.33 2984
8612.21 3107
8613.08 3015
8613.96 2991
8614.83 3008
8615.71 2955
8616.59 2962
8617.46 2962
8618.34 2951
8619.21 3027
8620.09 2987
8620.97 2993
8621.84 3032
8622.72 3020
8623.59 2970
8624.47 3039
8625.35 3078
8626.22 3086
8627.10 3127
8627.98 3156
8628.85 3156
8629.73 3206
8630.61 3161
8631.48 3197
8632.36 3230
8633.24 3233
8634.11 3203
8634.99 3277
8635.87 3287
8636.74 3203
8637.62 3256
8638.50 3235
8639.37 3287
8640.25 3208
8641.13 3251
8642.01 3376
8642.88 3427
8643.76 3451
8644.64 3428
8645.52 3585
8646.39 3565
8647.27 3531
8648.15 3604
8649.03 3681
8649.90 3702
8650.78 3736
8651.66 3750
8652.54 3711
8653.41 3736
8654.29 3726
8655.17 3755
8656.05 3842
8656.93 3795
8657.80 3767
8658.68 3808
8659.56 3682
8660.44 3827
8661.32 3786
8662.19 3839
8663.07 3852
8663.95 3904
8664.83 3944
8665.71 3973
8666.59 4004
8667.46 4119
8668.34 4159
8669.22 4203
8670.10 4395
8670.98 4472
8671.86 4526
8672.74 4734
8673.62 4774
8674.49 4844
8675.37 4855
8676.25 4799
8677.13 4770
8678.01 4857
8678.89 4729
8679.77 4776
8680.65 4681
8681.53 4894
8682.41 4946
8683.29 4921
8684.16 4996
8685.04 5139
8685.92 5212
8686.80 5571
8687.68 5839
8688.56 6165
8689.44 6380
8690.32 6683
8691.20 6923
8692.08 7080
8692.96 7098
8693.84 7110
8694.72 7170
8695.60 7017
8696.48 6902
8697.36 6823
8698.24 6590
8699.12 6540
8700.00 6240
8700.88 6025
8701.76 5958
8702.64 5742
8703.52 5675
8704.40 5462
8705.28 5391
8706.16 5395
8707.04 5328
8707.92 5268
8708.80 5241
8709.69 5214
8710.57 5237
8711.45 5198
8712.33 5189
8713.21 5165
8714.09 5251
8714.97 5387
8715.85 5400
8716.73 5447
8717.61 5398
8718.49 5489
8719.38 5643
8720.26 5658
8721.14 5661
8722.02 5843
8722.90 5910
8723.78 5923
8724.66 6003
8725.54 5947
8726.43 6093
8727.31 6201
8728.19 6265
8729.07 6257
8729.95 6494
8730.83 6628
8731.72 6700
8732.60 6739
8733.48 6818
8734.36 6965
8735.24 6952
8736.13 7208
8737.01 7339
8737.89 7170
8738.77 7163
8739.65 7279
8740.54 7382
8741.42 7440
8742.30 7372
8743.18 7556
8744.07 7613
8744.95 7627
8745.83 7644
8746.71 7693
8747.60 7693
8748.48 7698
8749.36 7773
8750.24 7826
8751.13 7879
8752.01 8040
8752.89 8231
8753.77 8223
8754.66 8501
8755.54 8637
8756.42 8813
8757.31 9061
8758.19 9262
8759.07 9310
8759.96 9605
8760.84 9995
8761.72 10375
8762.61 10653
8763.49 10898
8764.37 10914
8765.26 11076
8766.14 11423
8767.02 11611
8767.91 11855
8768.79 12098
8769.67 12048
8770.56 12130
8771.44 12570
8772.32 13005
8773.21 13424
8774.09 14005
8774.98 14934
8775.86 15965
8776.74 17363
8777.63 19138
8778.51 20912
8779.40 22623
8780.28 24310
8781.17 25659
8782.05 26865
8782.93 27600
8783.82 28198
8784.70 28393
8785.59 27887
8786.47 27062
8787.36 26173
8788.24 24794
8789.13 23273
8790.01 22024
8790.89 20620
8791.78 19208
8792.66 18004
8793.55 16810
8794.43 16168
8795.32 15497
8796.20 14985
8797.09 14346
8797.97 14087
8798.86 13710
8799.74 13394
8800.63 12919
8801.52 12286
8802.40 11980
8803.29 11626
8804.17 11105
8805.06 10654
8805.94 10243
8806.83 9829
8807.71 9556
8808.60 9188
8809.48 8966
8810.37 8678
8811.26 8476
8812.14 8285
8813.03 8138
8813.91 8144
8814.80 8030
8815.69 7993
8816.57 7775
8817.46 7824
8818.34 7668
8819.23 7675
8820.12 7851
8821.00 7795
8821.89 7770
8822.77 7824
8823.66 7605
8824.55 7802
8825.43 7649
8826.32 7408
8827.21 7428
8828.09 7501
8828.98 7292
8829.87 7380
8830.75 7254
8831.64 7071
8832.53 6995
8833.41 6941
8834.30 6815
8835.19 6845
8836.08 6739
8836.96 6713
8837.85 6771
8838.74 6757
8839.62 6764
8840.51 6664
8841.40 6766
8842.29 6764
8843.17 6808
8844.06 6899
8844.95 6809
8845.84 6802
8846.72 6647
8847.61 6715
8848.50 6594
8849.39 6648
8850.27 6632
8851.16 6563
8852.05 6495
8852.94 6499
8853.82 6499
8854.71 6543
8855.60 6543
8856.49 6480
8857.38 6506
8858.26 6415
8859.15 6466
8860.04 6424
8860.93 6386
8861.82 6406
8862.71 6336
8863.59 6203
8864.48 6131
8865.37 6103
8866.26 5979
8867.15 5961
8868.04 5863
8868.93 5691
8869.81 5566
8870.70 5559
8871.59 5480
8872.48 5377
8873.37 5317
8874.26 5243
8875.15 5114
8876.04 5038
8876.93 5101
8877.81 5017
8878.70 4993
8879.59 4910
8880.48 4884
8881.37 4772
8882.26 4748
8883.15 4750
8884.04 4640
8884.93 4532
8885.82 4606
8886.71 4617
8887.60 4443
8888.49 4427
8889.38 4328
8890.27 4346
8891.16 4290
8892.05 4253
8892.94 4241
8893.83 4133
8894.72 4134
8895.61 4098
8896.50 4014
8897.39 4084
8898.28 3969
8899.17 3928
8900.06 3913
8900.95 3874
8901.84 3906
8902.73 3908
8903.62 3832
8904.51 3786
8905.40 3710
8906.29 3761
8907.18 3682
8908.07 3636
8908.96 3674
8909.85 3526
8910.74 3437
8911.63 3433
8912.52 3436
8913.41 3509
8914.31 3552
8915.20 3464
8916.09 3385
8916.98 3405
8917.87 3361
8918.76 3334
8919.65 3354
8920.54 3296
8921.43 3373
8922.33 3329
8923.22 3353
8924.11 3371
8925.00 3388
8925.89 3425
8926.78 3495
8927.67 3479
8928.57 3455
8929.46 3480
8930.35 3421
8931.24 3379
8932.13 3349
8933.03 3354
8933.92 3328
8934.81 3266
8935.70 3269
8936.59 3245
8937.49 3252
8938.38 3187
8939.27 3062
8940.16 2975
8941.05 3021
8941.95 2964
8942.84 2951
8943.73 2949
8944.62 2959
8945.52 2919
8946.41 2847
8947.30 2813
8948.19 2810
8949.09 2808
8949.98 2812
8950.87 2851
8951.76 2906
8952.66 2879
8953.55 2852
8954.44 2839
8955.34 2825
8956.23 2825
8957.12 2785
8958.02 2788
8958.91 2743
8959.80 2652
8960.69 2709
8961.59 2737
8962.48 2593
8963.37 2617
8964.27 2571
8965.16 2682
8966.05 2577
8966.95 2623
8967.84 2644
8968.74 2576
8969.63 2595
8970.52 2593
8971.42 2567
8972.31 2512
8973.20 2547
8974.10 2561
8974.99 2482
8975.89 2447
8976.78 2503
8977.67 2535
8978.57 2400
8979.46 2331
8980.36 2329
8981.25 2317
8982.15 2261
8983.04 2238
8983.93 2189
8984.83 2184
8985.72 2197
8986.62 2204
8987.51 2198
8988.41 2173
8989.30 2225
8990.20 2237
8991.09 2177
8991.99 2159
8992.88 2138
8993.78 2117
8994.67 2154
8995.57 2124
8996.46 2102
8997.36 2030
8998.25 2153
8999.15 2095
9000.04 2038
9000.94 2122
9001.83 2095
9002.73 2037
9003.62 2050
9004.52 2033
9005.41 1999
9006.31 1984
9007.20 2029
9008.10 2046
9009.00 2036
9009.89 1981
9010.79 1978
9011.68 1976
9012.58 1949
9013.47 1964
9014.37 2010
9015.27 1952
9016.16 1944
9017.06 1936
9017.95 1918
9018.85 1912
9019.75 1908
9020.64 1859
9021.54 1886
9022.43 1839
9023.33 1848
9024.23 1832
9025.12 1872
9026.02 1876
9026.92 1890
9027.81 1884
9028.71 1848
9029.61 1864
9030.50 1772
9031.40 1805
9032.30 1854
9033.19 1862
9034.09 1886
9034.99 1886
9035.88 1866
9036.78 1851
9037.68 1848
9038.58 1817
9039.47 1815
9040.37 1814
9041.27 1835
9042.16 1821
9043.06 1834
9043.96 1837
9044.86 1849
9045.75 1926
9046.65 1848
9047.55 1836
9048.45 1817
9049.34 1808
9050.24 1847
9051.14 1858
9052.04 1858
9052.94 1829
9053.83 1900
9054.73 1914
9055.63 1882
9056.53 1900
9057.43 1886
9058.32 1854
9059.22 1860
9060.12 1879
9061.02 1926
9061.92 1913
9062.81 1891
9063.71 1915
9064.61 1891
9065.51 1860
9066.41 1933
9067.31 1987
9068.21 1963
9069.10 1924
9070.00 1965
9070.90 1936
9071.80 1933
9072.70 1912
9073.60 1915
9074.50 1889
9075.40 1902
9076.29 1819
9077.19 1907
9078.09 1903
9078.99 1862
9079.89 1833
9080.79 1859
9081.69 1823
9082.59 1848
9083.49 1765
9084.39 1803
9085.29 1819
9086.19 1848
9087.09 1832
9087.98 1858
9088.88 1826
9089.78 1794
9090.68 1887
9091.58 1877
9092.48 1856
9093.38 1863
9094.28 1887
9095.18 1859
9096.08 1730
9096.98 1813
9097.88 1802
9098.78 1785
9099.68 1756
9100.58 1757
9101.48 1862
9102.38 1756
9103.28 1735
9104.18 1763
9105.08 1749
9105.99 1773
9106.89 1742
9107.79 1800
9108.69 1792
9109.59 1813
9110.49 1804
9111.39 1739
9112.29 1749
9113.19 1736
9114.09 1751
9114.99 1746
9115.89 1711
9116.79 1732
9117.69 1741
9118.60 1703
9119.50 1720
9120.40 1704
9121.30 1746
9122.20 1736
9123.10 1726
9124.00 1712
9124.90 1748
9125.81 1775
9126.71 1764
9127.61 1730
9128.51 1767
9129.41 1756
9130.31 1705
9131.22 1737
9132.12 1636
9133.02 1645
9133.92 1685
9134.82 1699
9135.72 1706
9136.63 1708
9137.53 1711
9138.43 1704
9139.33 1699
9140.23 1705
9141.14 1712
9142.04 1718
9142.94 1714
9143.84 1700
9144.75 1786
9145.65 1737
9146.55 1690
9147.45 1713
9148.36 1719
9149.26 1743
9150.16 1726
9151.06 1744
9151.97 1705
9152.87 1702
9153.77 1705
9154.67 1734
9155.58 1751
9156.48 1715
9157.38 1793
9158.29 1728
9159.19 1668
9160.09 1735
9161.00 1739
9161.90 1728
9162.80 1763
9163.71 1746
9164.61 1765
9165.51 1782
9166.42 1756
9167.32 1768
9168.22 1750
9169.13 1689
9170.03 1696
9170.93 1769
9171.84 1755
9172.74 1743
9173.64 1731
9174.55 1735
9175.45 1722
9176.36 1727
9177.26 1687
9178.16 1702
9179.07 1774
9179.97 1751
9180.88 1742
9181.78 1717
9182.69 1725
9183.59 1734
9184.49 1735
9185.40 1729
9186.30 1753
9187.21 1828
9188.11 1836
9189.02 1759
9189.92 1841
9190.82 1821
9191.73 1830
9192.63 1840
9193.54 1819
9194.44 1799
9195.35 1887
9196.25 1905
9197.16 1894
9198.06 1858
9198.97 1879
9199.87 1899
9200.78 1921
9201.68 1881
9202.59 1941
9203.49 1968
9204.40 1949
9205.30 1978
9206.21 1893
9207.12 1808
9208.02 1877
9208.93 1870
9209.83 1892
9210.74 1897
9211.64 1785
9212.55 1860
9213.45 1794
9214.36 1816
9215.27 1820
9216.17 1793
9217.08 1772
9217.98 1829
9218.89 1799
9219.80 1848
9220.70 1767
9221.61 1797
9222.51 1851
9223.42 1796
9224.33 1764
9225.23 1788
9226.14 1799
9227.05 1718
9227.95 1738
9228.86 1797
9229.77 1785
9230.67 1756
9231.58 1752
9232.49 1677
9233.39 1701
9234.30 1701
9235.21 1708
9236.11 1749
9237.02 1702
9237.93 1681
9238.83 1621
9239.74 1644
9240.65 1721
9241.55 1697
9242.46 1663
9243.37 1687
9244.28 1628
9245.18 1709
9246.09 1689
9247.00 1651
9247.91 1641
9248.81 1688
9249.72 1638
9250.63 1622
9251.54 1604
9252.44 1610
9253.35 1632
9254.26 1649
9255.17 1591
9256.07 1602
9256.98 1640
9257.89 1677
9258.80 1654
9259.71 1663
9260.61 1653
9261.52 1630
9262.43 1700
9263.34 1695
9264.25 1606
9265.16 1649
9266.06 1676
9266.97 1640
9267.88 1684
9268.79 1696
9269.70 1753
9270.61 1797
9271.51 1789
9272.42 1756
9273.33 1780
9274.24 1854
9275.15 1835
9276.06 1798
9276.97 1822
9277.88 1825
9278.78 1878
9279.69 1836
9280.60 1839
9281.51 1869
9282.42 1875
9283.33 1842
9284.24 1840
9285.15 1860
9286.06 1803
9286.97 1806
9287.88 1821
9288.79 1803
9289.70 1782
9290.60 1792
9291.51 1828
9292.42 1779
9293.33 1768
9294.24 1721
9295.15 1826
9296.06 1875
9296.97 1813
9297.88 1826
9298.79 1800
9299.70 1840
9300.61 1875
9301.52 1904
9302.43 1955
9303.34 1859
9304.25 1834
9305.16 1876
9306.07 1877
9306.98 1945
9307.89 1914
9308.80 1889
9309.71 1917
9310.63 1895
9311.54 1914
9312.45 1874
9313.36 1899
9314.27 1998
9315.18 1969
9316.09 1902
9317.00 1882
9317.91 1857
9318.82 1897
9319.73 1872
9320.64 1869
9321.55 1830
9322.47 1850
9323.38 1858
9324.29 1863
9325.20 1812
9326.11 1847
9327.02 1889
9327.93 1861
9328.84 1847
9329.76 1830
9330.67 1801
9331.58 1726
9332.49 1761
9333.40 1797
9334.31 1795
9335.23 1761
9336.14 1780
9337.05 1870
9337.96 1767
9338.87 1756
9339.78 1784
9340.70 1810
9341.61 1798
9342.52 1765
9343.43 1781
9344.34 1774
9345.26 1795
9346.17 1776
9347.08 1745
9347.99 1754
9348.91 1819
9349.82 1800
9350.73 1863
9351.64 1787
9352.56 1791
9353.47 1751
9354.38 1780
9355.29 1805
9356.21 1770
9357.12 1780
9358.03 1762
9358.94 1790
9359.86 1791
9360.77 1815
9361.68 1817
9362.60 1780
9363.51 1794
9364.42 1804
9365.34 1778
9366.25 1816
9367.16 1867
9368.08 1899
9368.99 1870
9369.90 1807
9370.82 1879
9371.73 1817
9372.64 1878
9373.56 1884
9374.47 1839
9375.38 1887
9376.30 1862
9377.21 1825
9378.12 1836
9379.04 1810
9379.95 1847
9380.87 1849
9381.78 1864
9382.69 1879
9383.61 1891
9384.52 1892
9385.44 1941
9386.35 1959
9387.27 1995
9388.18 1984
9389.09 2013
9390.01 2059
9390.92 2047
9391.84 2112
9392.75 2121
9393.67 2112
9394.58 2182
9395.50 2203
9396.41 2143
9397.32 2090
9398.24 2070
9399.15 2101
9400.07 2115
9400.98 2112
9401.90 2102
9402.81 2172
9403.73 2116
9404.64 2062
9405.56 2065
9406.47 2065
9407.39 2094
9408.30 2082
9409.22 2086
9410.14 2181
9411.05 2133
9411.97 2054
9412.88 2061
9413.80 2132
9414.71 2137
9415.63 2095
9416.54 2030
9417.46 2110
9418.38 2060
9419.29 2053
9420.21 2062
9421.12 2025
9422.04 2063
9422.95 2087
9423.87 2145
9424.79 2136
9425.70 2109
9426.62 2073
9427.54 2025
9428.45 2137
9429.37 2198
9430.28 2176
9431.20 2231
9432.12 2261
9433.03 2313
9433.95 2286
9434.87 2317
9435.78 2320
9436.70 2434
9437.62 2428
9438.53 2366
9439.45 2342
9440.37 2378
9441.28 2359
9442.20 2394
9443.12 2401
9444.03 2470
9444.95 2525
9445.87 2593
9446.79 2639
9447.70 2765
9448.62 2874
9449.54 2923
9450.45 3086
9451.37 3213
9452.29 3261
9453.21 3278
9454.12 3475
9455.04 3503
9455.96 3443
9456.88 3421
9457.79 3324
9458.71 3283
9459.63 3228
9460.55 3126
9461.47 3067
9462.38 2853
9463.30 2776
9464.22 2683
9465.14 2579
9466.06 2528
9466.97 2491
9467.89 2367
9468.81 2400
9469.73 2352
9470.65 2324
9471.56 2265
9472.48 2242
9473.40 2264
9474.32 2246
9475.24 2312
9476.16 2426
9477.08 2422
9477.99 2388
9478.91 2541
9479.83 2466
9480.75 2495
9481.67 2472
9482.59 2490
9483.51 2453
9484.43 2439
9485.34 2416
9486.26 2379
9487.18 2348
9488.10 2380
9489.02 2339
9489.94 2280
9490.86 2233
9491.78 2200
9492.70 2188
9493.62 2165
9494.54 2021
9495.46 2108
9496.38 2129
9497.30 2026
9498.22 2040
9499.13 2011
9500.05 2007
9500.97 2020
9501.89 2058
9502.81 1980
9503.73 2041
9504.65 2020
9505.57 1963
9506.49 1931
9507.41 1954
9508.33 2007
9509.25 2025
9510.17 2041
9511.09 2014
9512.01 2040
9512.93 2092
9513.86 2084
9514.78 2100
9515.70 2114
9516.62 2136
9517.54 2092
9518.46 2127
9519.38 2093
9520.30 2064
9521.22 2106
9522.14 2060
9523.06 2145
9523.98 2154
9524.90 2129
9525.82 2215
9526.75 2246
9527.67 2282
9528.59 2279
9529.51 2300
9530.43 2367
9531.35 2370
9532.27 2438
9533.19 2513
9534.11 2518
9535.04 2511
9535.96 2464
9536.88 2499
9537.80 2506
9538.72 2413
9539.64 2404
9540.57 2358
9541.49 2284
9542.41 2195
9543.33 2211
9544.25 2166
9545.17 2080
9546.10 2050
9547.02 2108
9547.94 2093
9548.86 1936
9549.78 1921
9550.71 2011
9551.63 2031
9552.55 2000
9553.47 2037
9554.40 1993
9555.32 2041
9556.24 2000
9557.16 1994
9558.09 2067
9559.01 2061
9559.93 2103
9560.85 2060
9561.78 2067
9562.70 2020
9563.62 2006
9564.54 2013
9565.47 1960
9566.39 1945
9567.31 2008
9568.24 2018
9569.16 1998
9570.08 1933
9571.00 1932
9571.93 1888
9572.85 1862
9573.77 1880
9574.70 1864
9575.62 1859
9576.54 1833
9577.47 1842
9578.39 1866
9579.31 1806
9580.24 1808
9581.16 1865
9582.09 1839
9583.01 1785
9583.93 1810
9584.86 1853
9585.78 1810
9586.70 1800
9587.63 1825
9588.55 1854
9589.48 1874
9590.40 1835
9591.32 1810
9592.25 1845
9593.17 1906
9594.10 1829
9595.02 1890
9595.95 1879
9596.87 1872
9597.79 1876
9598.72 1918
9599.64 1955
9600.57 2008
9601.49 1993
9602.42 2032
9603.34 2037
9604.27 2029
9605.19 1989
9606.12 1957
9607.04 2066
9607.97 2065
9608.89 2033
9609.82 2053
9610.74 2055
9611.67 2007
9612.59 2041
9613.52 2045
9614.44 2130
9615.37 2062
9616.29 2106
9617.22 2164
9618.14 2142
9619.07 2139
9619.99 2152
9620.92 2166
9621.85 2173
9622.77 2225
9623.70 2240
9624.62 2271
9625.55 2251
9626.47 2266
9627.40 2269
9628.33 2278
9629.25 2330
9630.18 2415
9631.10 2383
9632.03 2372
9632.96 2424
9633.88 2436
9634.81 2446
9635.73 2451
9636.66 2468
9637.59 2510
9638.51 2488
9639.44 2591
9640.37 2603
9641.29 2675
9642.22 2724
9643.15 2799
9644.07 2836
9645.00 2934
9645.93 3029
9646.85 3038
9647.78 3120
9648.71 3181
9649.63 3126
9650.56 3188
9651.49 3227
9652.41 3205
9653.34 3207
9654.27 3119
9655.20 3083
9656.12 3182
9657.05 3140
9657.98 3041
9658.90 2986
9659.83 3022
9660.76 2952
9661.69 2962
9662.61 2909
9663.54 2922
9664.47 2901
9665.40 2910
9666.32 2915
9667.25 2895
9668.18 2945
9669.11 2857
9670.04 2959
9670.96 2918
9671.89 2907
9672.82 2885
9673.75 2863
9674.68 2857
9675.60 2902
9676.53 2902
9677.46 2886
9678.39 2958
9679.32 2928
9680.25 2920
9681.17 2959
9682.10 3039
9683.03 3032
9683.96 3003
9684.89 3087
9685.82 3026
9686.75 3016
9687.67 3125
9688.60 3026
9689.53 3103
9690.46 3195
9691.39 3115
9692.32 3168
9693.25 3207
9694.18 3293
9695.11 3332
9696.03 3302
9696.96 3487
9697.89 3544
9698.82 3598
9699.75 3465
9700.68 3524
9701.61 3443
9702.54 3428
9703.47 3470
9704.40 3482
9705.33 3437
9706.26 3314
9707.19 3279
9708.12 3278
9709.05 3285
9709.98 3109
9710.91 3210
9711.84 3144
9712.77 3033
9713.70 3073
9714.63 3093
9715.56 3004
9716.49 3061
9717.42 3029
9718.35 3019
9719.28 2983
9720.21 2995
9721.14 2834
9722.07 2853
9723.00 2880
9723.93 2816
9724.86 2752
9725.79 2813
9726.72 2713
9727.65 2750
9728.58 2835
9729.51 2789
9730.44 2689
9731.37 2686
9732.31 2690
9733.24 2645
9734.17 2685
9735.10 2698
9736.03 2713
9736.96 2703
9737.89 2693
9738.82 2686
9739.75 2655
9740.69 2592
9741.62 2587
9742.55 2591
9743.48 2576
9744.41 2518
9745.34 2643
9746.27 2555
9747.21 2489
9748.14 2459
9749.07 2531
9750.00 2494
9750.93 2547
9751.86 2579
9752.80 2548
9753.73 2521
9754.66 2435
9755.59 2466
9756.52 2537
9757.46 2468
9758.39 2466
9759.32 2507
9760.25 2472
9761.18 2513
9762.12 2525
9763.05 2537
9763.98 2480
9764.91 2441
9765.85 2515
9766.78 2574
9767.71 2572
9768.64 2608
9769.58 2560
9770.51 2611
9771.44 2599
9772.37 2580
9773.31 2549
9774.24 2616
9775.17 2704
9776.11 2725
9777.04 2775
9777.97 2821
9778.91 2880
9779.84 2901
9780.77 2905
9781.71 2932
9782.64 2903
9783.57 2935
9784.51 2947
9785.44 2970
9786.37 2943
9787.31 2890
9788.24 2863
9789.17 2918
9790.11 2900
9791.04 2819
9791.97 2699
9792.91 2677
9793.84 2697
9794.77 2752
9795.71 2758
9796.64 2786
9797.58 2817
9798.51 2746
9799.44 2769
9800.38 2734
9801.31 2721
9802.25 2680
9803.18 2608
9804.12 2569
9805.05 2579
9805.98 2421
9806.92 2439
9807.85 2379
9808.79 2289
9809.72 2246
9810.66 2218
9811.59 2163
9812.53 2161
9813.46 2077
9814.40 2041
9815.33 2094
9816.27 2126
9817.20 2045
9818.14 2007
9819.07 2066
9820.01 1982
9820.94 1931
9821.88 1965
9822.81 1975
9823.75 1928
9824.68 1890
9825.62 1955
9826.55 1919
9827.49 1903
9828.42 1919
9829.36 1878
9830.29 1922
9831.23 1947
9832.17 1871
9833.10 1946
9834.04 1914
9834.97 1903
9835.91 1899
9836.84 1889
9837.78 1927
9838.72 1865
9839.65 1946
9840.59 1924
9841.52 1862
9842.46 1926
9843.40 1902
9844.33 1922
9845.27 1892
9846.20 1957
9847.14 1922
9848.08 1916
9849.01 1881
9849.95 1870
9850.89 1920
9851.82 1893
9852.76 1914
9853.70 1865
9854.63 1850
9855.57 1893
9856.51 1884
9857.44 1852
9858.38 1894
9859.32 1878
9860.25 1899
9861.19 1886
9862.13 1870
9863.07 1883
9864.00 1868
9864.94 1833
9865.88 1853
9866.81 1910
9867.75 1869
9868.69 1888
9869.63 1900
9870.56 1819
9871.50 1808
9872.44 1847
9873.38 1831
9874.31 1857
9875.25 1843
9876.19 1838
9877.13 1775
9878.07 1864
9879.00 1824
9879.94 1784
9880.88 1768
9881.82 1809
9882.75 1854
9883.69 1801
9884.63 1786
9885.57 1837
9886.51 1794
9887.45 1767
9888.38 1802
9889.32 1767
9890.26 1770
9891.20 1784
9892.14 1768
9893.08 1738
9894.01 1744
9894.95 1748
9895.89 1752
9896.83 1768
9897.77 1715
9898.71 1763
9899.65 1728
9900.59 1747
9901.52 1742
9902.46 1704
9903.40 1743
9904.34 1818
9905.28 1786
9906.22 1789
9907.16 1824
9908.10 1799
9909.04 1779
9909.98 1819
9910.92 1795
9911.86 1822
9912.80 1814
9913.73 1904
9914.67 1912
9915.61 1939
9916.55 1952
9917.49 1943
9918.43 2067
9919.37 2183
9920.31 2235
9921.25 2349
9922.19 2433
9923.13 2550
9924.07 2688
9925.01 2686
9925.95 2780
9926.89 2896
9927.83 2910
9928.77 2888
9929.71 2872
9930.65 2829
9931.59 2769
9932.53 2622
9933.47 2580
9934.41 2456
9935.36 2428
9936.30 2328
9937.24 2173
9938.18 2128
9939.12 2055
9940.06 1928
9941.00 1885
9941.94 1900
9942.88 1881
9943.82 1806
9944.76 1767
9945.70 1722
9946.64 1659
9947.59 1648
9948.53 1640
9949.47 1669
9950.41 1646
9951.35 1610
9952.29 1656
9953.23 1617
9954.17 1591
9955.12 1543
9956.06 1556
9957.00 1510
9957.94 1520
9958.88 1542
9959.82 1565
9960.77 1527
9961.71 1554
9962.65 1538
9963.59 1503
9964.53 1544
9965.48 1492
9966.42 1483
9967.36 1511
9968.30 1531
9969.24 1520
9970.19 1481
9971.13 1504
9972.07 1508
9973.01 1489
9973.95 1495
9974.90 1513
9975.84 1458
9976.78 1433
9977.72 1468
9978.67 1472
9979.61 1427
9980.55 1436
9981.50 1412
9982.44 1405
9983.38 1416
9984.32 1414
9985.27 1427
9986.21 1389
9987.15 1429
9988.10 1422
9989.04 1410
9989.98 1415
9990.92 1443
9991.87 1453
9992.81 1427
9993.75 1443
9994.70 1442
9995.64 1452
9996.58 1428
9997.53 1430
9998.47 1442
9999.41 1433
10000.36 1406
10001.30 1445
10002.25 1424
10003.19 1444
10004.13 1413
10005.08 1522
10006.02 1450
10006.96 1420
10007.91 1441
10008.85 1454
10009.80 1392
10010.74 1455
10011.68 1427
10012.63 1417
10013.57 1310
10014.52 1416
10015.46 1437
10016.41 1422
10017.35 1483
10018.29 1418
10019.24 1413
10020.18 1462
10021.13 1435
10022.07 1407
10023.02 1419
10023.96 1444
10024.91 1455
10025.85 1450
10026.80 1397
10027.74 1404
10028.69 1408
10029.63 1447
10030.58 1449
10031.52 1441
10032.47 1428
10033.41 1434
10034.36 1481
10035.30 1439
10036.25 1394
10037.19 1424
10038.14 1424
10039.08 1414
10040.03 1376
10040.97 1391
10041.92 1375
10042.87 1366
10043.81 1376
10044.76 1359
10045.70 1364
10046.65 1297
10047.59 1321
10048.54 1320
10049.49 1306
10050.43 1284
10051.38 1286
10052.32 1317
10053.27 1304
10054.22 1292
10055.16 1376
10056.11 1256
10057.05 1308
10058.00 1314
10058.95 1326
10059.89 1289
10060.84 1287
10061.79 1289
10062.73 1341
10063.68 1256
10064.63 1278
10065.57 1305
10066.52 1326
10067.47 1332
10068.41 1313
10069.36 1289
10070.31 1277
10071.25 1273
10072.20 1275
10073.15 1264
10074.10 1241
10075.04 1253
10075.99 1218
10076.94 1259
10077.88 1203
10078.83 1303
10079.78 1264
10080.73 1221
10081.67 1183
10082.62 1223
10083.57 1234
10084.52 1237
10085.46 1234
10086.41 1257
10087.36 1199
10088.31 1213
10089.25 1238
10090.20 1164
10091.15 1196
10092.10 1186
10093.05 1193
10093.99 1218
10094.94 1222
10095.89 1277
10096.84 1257
10097.79 1254
10098.73 1209
10099.68 1175
10100.63 1251
10101.58 1249
10102.53 1266
10103.48 1182
10104.42 1173
10105.37 1236
10106.32 1277
10107.27 1273
10108.22 1294
10109.17 1297
10110.12 1234
10111.06 1262
10112.01 1246
10112.96 1224
10113.91 1261
10114.86 1219
10115.81 1245
10116.76 1245
10117.71 1244
10118.66 1216
10119.61 1255
10120.56 1238
10121.50 1249
10122.45 1274
10123.40 1218
10124.35 1249
10125.30 1286
10126.25 1251
10127.20 1263
10128.15 1306
10129.10 1282
10130.05 1228
10131.00 1246
10131.95 1251
10132.90 1320
10133.85 1315
10134.80 1302
10135.75 1363
10136.70 1358
10137.65 1414
10138.60 1396
10139.55 1349
10140.50 1352
10141.45 1381
10142.40 1405
10143.35 1382
10144.30 1402
10145.25 1410
10146.20 1356
10147.15 1381
10148.10 1439
10149.05 1367
10150.00 1450
10150.95 1448
10151.90 1427
10152.86 1439
10153.81 1437
10154.76 1469
10155.71 1424
10156.66 1466
10157.61 1437
10158.56 1443
10159.51 1487
10160.46 1460
10161.41 1483
10162.37 1464
10163.32 1454
10164.27 1471
10165.22 1454
10166.17 1446
10167.12 1416
10168.07 1512
10169.03 1460
10169.98 1477
10170.93 1465
10171.88 1488
10172.83 1532
10173.78 1525
10174.74 1500
10175.69 1582
10176.64 1507
10177.59 1554
10178.54 1559
10179.49 1555
10180.45 1565
10181.40 1634
10182.35 1607
10183.30 1567
10184.26 1617
10185.21 1652
10186.16 1683
10187.11 1689
10188.06 1693
10189.02 1683
10189.97 1655
10190.92 1726
10191.87 1814
10192.83 1823
10193.78 1784
10194.73 1783
10195.69 1788
10196.64 1877
10197.59 1858
10198.54 1916
10199.50 1841
10200.45 1908
10201.40 1913
10202.36 1937
10203.31 1910
10204.26 1903
10205.22 1955
10206.17 1984
10207.12 1959
10208.08 1949
10209.03 1893
10209.98 1880
10210.94 1889
10211.89 1837
10212.84 1804
10213.80 1830
10214.75 1823
10215.70 1782
10216.66 1751
10217.61 1723
10218.56 1688
10219.52 1637
10220.47 1640
10221.43 1638
10222.38 1655
10223.33 1675
10224.29 1641
10225.24 1641
10226.20 1696
10227.15 1698
10228.11 1685
10229.06 1677
10230.01 1706
10230.97 1741
10231.92 1761
10232.88 1770
10233.83 1737
10234.79 1703
10235.74 1690
10236.70 1737
10237.65 1768
10238.60 1754
10239.56 1756
10240.51 1688
10241.47 1715
10242.42 1656
10243.38 1624
10244.33 1577
10245.29 1569
10246.24 1556
10247.20 1491
10248.15 1490
10249.11 1466
10250.07 1489
10251.02 1459
10251.98 1421
10252.93 1422
10253.89 1330
10254.84 1361
10255.80 1362
10256.75 1355
10257.71 1333
10258.67 1290
10259.62 1301
10260.58 1285
10261.53 1305
10262.49 1310
10263.44 1306
10264.40 1278
10265.36 1306
10266.31 1333
10267.27 1342
10268.22 1332
10269.18 1317
10270.14 1344
10271.09 1303
10272.05 1303
10273.01 1326
10273.96 1318
10274.92 1272
10275.87 1348
10276.83 1301
10277.79 1283
10278.74 1288
10279.70 1285
10280.66 1253
10281.61 1305
10282.57 1240
10283.53 1195
10284.49 1228
10285.44 1207
10286.40 1218
10287.36 1231
10288.31 1253
10289.27 1221
10290.23 1234
10291.18 1241
10292.14 1259
10293.10 1270
10294.06 1168
10295.01 1169
10295.97 1212
10296.93 1221
10297.89 1241
10298.84 1205
10299.80 1202
10300.76 1188
10301.72 1252
10302.67 1174
10303.63 1180
10304.59 1192
10305.55 1166
10306.51 1225
10307.46 1182
10308.42 1180
10309.38 1213
10310.34 1200
10311.30 1166
10312.25 1151
10313.21 1194
10314.17 1166
10315.13 1166
10316.09 1200
10317.05 1155
10318.00 1189
10318.96 1136
10319.92 1163
10320.88 1209
10321.84 1193
10322.80 1164
10323.76 1144
10324.71 1132
10325.67 1184
10326.63 1191
10327.59 1153
10328.55 1181
10329.51 1130
10330.47 1111
10331.43 1102
10332.39 1156
10333.35 1160
10334.30 1114
10335.26 1147
10336.22 1165
10337.18 1190
10338.14 1183
10339.10 1139
10340.06 1130
10341.02 1174
10341.98 1113
10342.94 1179
10343.90 1172
10344.86 1177
10345.82 1179
10346.78 1189
10347.74 1163
10348.70 1162
10349.66 1163
10350.62 1196
10351.58 1186
10352.54 1198
10353.50 1203
10354.46 1226
10355.42 1222
10356.38 1277
10357.34 1247
10358.30 1202
10359.26 1221
10360.22 1203
10361.18 1205
10362.14 1242
10363.10 1227
10364.06 1193
10365.02 1211
10365.98 1206
10366.94 1176
10367.90 1182
10368.87 1175
10369.83 1155
10370.79 1142
10371.75 1126
10372.71 1148
10373.67 1140
10374.63 1163
10375.59 1207
10376.55 1151
10377.51 1139
10378.48 1118
10379.44 1087
10380.40 1139
10381.36 1109
10382.32 1136
10383.28 1118
10384.24 1171
10385.21 1150
10386.17 1184
10387.13 1128
10388.09 1122
10389.05 1154
10390.01 1156
10390.98 1202
10391.94 1131
10392.90 1204
10393.86 1203
10394.82 1183
10395.79 1137
10396.75 1182
10397.71 1198
10398.67 1221
10399.63 1171
10400.60 1185
10401.56 1179
10402.52 1224
10403.48 1164
10404.45 1216
10405.41 1236
10406.37 1246
10407.33 1282
10408.30 1267
10409.26 1299
10410.22 1288
10411.18 1317
10412.15 1315
10413.11 1398
10414.07 1434
10415.04 1420
10416.00 1406
10416.96 1493
10417.93 1461
10418.89 1463
10419.85 1480
10420.81 1481
10421.78 1433
10422.74 1478
10423.70 1436
10424.67 1442
10425.63 1447
10426.59 1326
10427.56 1372
10428.52 1344
10429.49 1372
10430.45 1313
10431.41 1323
10432.38 1268
10433.34 1290
10434.30 1285
10435.27 1212
10436.23 1247
10437.20 1239
10438.16 1212
10439.12 1251
10440.09 1255
10441.05 1203
10442.02 1191
10442.98 1158
10443.94 1144
10444.91 1139
10445.87 1115
10446.84 1125
10447.80 1112
10448.77 1154
10449.73 1117
10450.70 1129
10451.66 1105
10452.63 1159
10453.59 1145
10454.55 1161
10455.52 1109
10456.48 1100
10457.45 1100
10458.41 1165
10459.38 1122
10460.34 1117
10461.31 1081
10462.27 1129
10463.24 1138
10464.20 1117
10465.17 1089
10466.14 1124
10467.10 1115
10468.07 1160
10469.03 1150
10470.00 1125
10470.96 1114
10471.93 1111
10472.89 1156
10473.86 1186
10474.82 1159
10475.79 1115
10476.76 1189
10477.72 1163
10478.69 1184
10479.65 1193
10480.62 1158
10481.59 1159
10482.55 1159
10483.52 1169
10484.48 1156
10485.45 1231
10486.42 1202
10487.38 1213
10488.35 1168
10489.32 1167
10490.28 1138
10491.25 1181
10492.21 1134
10493.18 1188
10494.15 1221
10495.11 1195
10496.08 1221
10497.05 1201
10498.01 1176
10498.98 1199
10499.95 1223
10500.92 1159
10501.88 1250
10502.85 1239
10503.82 1241
10504.78 1209
10505.75 1218
10506.72 1251
10507.68 1278
10508.65 1265
10509.62 1237
10510.59 1222
10511.55 1242
10512.52 1248
10513.49 1268
10514.46 1300
10515.42 1269
10516.39 1217
10517.36 1230
10518.33 1297
10519.29 1243
10520.26 1274
10521.23 1202
10522.20 1239
10523.17 1273
10524.13 1186
10525.10 1210
10526.07 1238
10527.04 1295
10528.01 1268
10528.97 1259
10529.94 1239
10530.91 1251
10531.88 1260
10532.85 1207
10533.82 1220
10534.78 1258
10535.75 1260
10536.72 1272
10537.69 1285
10538.66 1333
10539.63 1306
10540.60 1276
10541.56 1347
10542.53 1317
10543.50 1311
10544.47 1328
10545.44 1323
10546.41 1372
10547.38 1424
10548.35 1466
10549.32 1451
10550.29 1408
10551.25 1469
10552.22 1506
10553.19 1558
10554.16 1533
10555.13 1617
10556.10 1671
10557.07 1684
10558.04 1676
10559.01 1714
10559.98 1755
10560.95 1837
10561.92 1812
10562.89 1768
10563.86 1772
10564.83 1681
10565.80 1679
10566.77 1689
10567.74 1665
10568.71 1584
10569.68 1588
10570.65 1594
10571.62 1482
10572.59 1449
10573.56 1436
10574.53 1469
10575.50 1442
10576.47 1411
10577.44 1395
10578.41 1405
10579.38 1418
10580.35 1444
10581.32 1378
10582.29 1421
10583.26 1409
10584.23 1408
10585.21 1392
10586.18 1418
10587.15 1426
10588.12 1391
10589.09 1415
10590.06 1397
10591.03 1366
10592.00 1423
10592.97 1365
10593.94 1314
10594.92 1344
10595.89 1288
10596.86 1341
10597.83 1328
10598.80 1338
10599.77 1315
10600.74 1283
10601.71 1298
10602.69 1251
10603.66 1265
10604.63 1258
10605.60 1302
10606.57 1284
10607.54 1227
10608.52 1220
10609.49 1235
10610.46 1241
10611.43 1254
10612.40 1197
10613.38 1216
10614.35 1226
10615.32 1234
10616.29 1256
10617.27 1271
10618.24 1242
10619.21 1229
10620.18 1241
10621.15 1241
10622.13 1268
10623.10 1276
10624.07 1247
10625.04 1262
10626.02 1234
10626.99 1293
10627.96 1341
10628.94 1328
10629.91 1283
10630.88 1335
10631.85 1306
10632.83 1336
10633.80 1373
10634.77 1357
10635.75 1399
10636.72 1430
10637.69 1411
10638.67 1454
10639.64 1410
10640.61 1405
10641.59 1419
10642.56 1465
10643.53 1434
10644.51 1401
10645.48 1390
10646.45 1333
10647.43 1364
10648.40 1339
10649.37 1308
10650.35 1282
10651.32 1264
10652.30 1247
10653.27 1191
10654.24 1210
10655.22 1276
10656.19 1238
10657.16 1237
10658.14 1208
10659.11 1177
10660.09 1220
10661.06 1189
10662.04 1195
10663.01 1162
10663.98 1194
10664.96 1146
10665.93 1180
10666.91 1184
10667.88 1212
10668.86 1169
10669.83 1229
10670.81 1172
10671.78 1161
10672.76 1192
10673.73 1211
10674.71 1228
10675.68 1174
10676.66 1213
10677.63 1239
10678.61 1218
10679.58 1169
10680.56 1177
10681.53 1173
10682.51 1171
10683.48 1163
10684.46 1184
10685.43 1167
10686.41 1218
10687.38 1201
10688.36 1201
10689.33 1148
10690.31 1166
10691.28 1171
10692.26 1107
10693.24 1190
10694.21 1202
10695.19 1157
10696.16 1146
10697.14 1190
10698.12 1115
10699.09 1159
10700.07 1152
10701.04 1154
10702.02 1159
10703.00 1145
10703.97 1131
10704.95 1143
10705.92 1153
10706.90 1185
10707.88 1152
10708.85 1149
10709.83 1134
10710.81 1162
10711.78 1153
10712.76 1171
10713.74 1193
10714.71 1116
10715.69 1188
10716.67 1107
10717.64 1140
10718.62 1147
10719.60 1139
10720.57 1115
10721.55 1133
10722.53 1129
10723.50 1167
10724.48 1207
10725.46 1144
10726.44 1139
10727.41 1166
10728.39 1163
10729.37 1174
10730.35 1195
10731.32 1177
10732.30 1139
10733.28 1138
10734.26 1132
10735.23 1196
10736.21 1190
10737.19 1177
10738.17 1190
10739.14 1204
10740.12 1183
10741.10 1242
10742.08 1211
10743.06 1191
10744.03 1196
10745.01 1235
10745.99 1219
10746.97 1216
10747.95 1187
10748.92 1212
10749.90 1200
10750.88 1193
10751.86 1218
10752.84 1154
10753.82 1194
10754.79 1169
10755.77 1186
10756.75 1169
10757.73 1160
10758.71 1187
10759.69 1176
10760.67 1194
10761.65 1255
10762.62 1186
10763.60 1213
10764.58 1208
10765.56 1226
10766.54 1196
10767.52 1213
10768.50 1202
10769.48 1252
10770.46 1290
10771.44 1246
10772.42 1300
10773.39 1296
10774.37 1289
10775.35 1309
10776.33 1334
10777.31 1358
10778.29 1338
10779.27 1336
10780.25 1339
10781.23 1330
10782.21 1338
10783.19 1328
10784.17 1289
10785.15 1330
10786.13 1257
10787.11 1241
10788.09 1250
10789.07 1234
10790.05 1242
10791.03 1205
10792.01 1188
10792.99 1155
10793.97 1153
10794.95 1158
10795.93 1142
10796.91 1175
10797.89 1187
10798.87 1143
10799.85 1177
10800.83 1164
10801.82 1135
10802.80 1115
10803.78 1133
10804.76 1094
10805.74 1095
10806.72 1150
10807.70 1077
10808.68 1110
10809.66 1143
10810.64 1139
10811.62 1134
10812.61 1166
10813.59 1116
10814.57 1132
10815.55 1102
10816.53 1093
10817.51 1102
10818.49 1111
10819.47 1128
10820.46 1164
10821.44 1193
10822.42 1153
10823.40 1162
10824.38 1175
10825.36 1151
10826.35 1155
10827.33 1219
10828.31 1197
10829.29 1219
10830.27 1206
10831.25 1245
10832.24 1250
10833.22 1235
10834.20 1259
10835.18 1232
10836.17 1220
10837.15 1250
10838.13 1282
10839.11 1303
10840.09 1283
10841.08 1328
10842.06 1282
10843.04 1315
10844.02 1280
10845.01 1240
10845.99 1278
10846.97 1305
10847.96 1251
10848.94 1215
10849.92 1221
10850.90 1256
10851.89 1278
10852.87 1254
10853.85 1182
10854.84 1207
10855.82 1248
10856.80 1267
10857.78 1201
10858.77 1201
10859.75 1191
10860.73 1187
10861.72 1174
10862.70 1182
10863.68 1248
10864.67 1200
10865.65 1228
10866.64 1194
10867.62 1203
10868.60 1269
10869.59 1235
10870.57 1205
10871.55 1209
10872.54 1180
10873.52 1215
10874.51 1225
10875.49 1244
10876.47 1247
10877.46 1240
10878.44 1285
10879.43 1285
10880.41 1252
10881.39 1258
10882.38 1236
10883.36 1276
10884.35 1249
10885.33 1268
10886.32 1260
10887.30 1245
10888.29 1301
10889.27 1259
10890.25 1299
10891.24 1295
10892.22 1346
10893.21 1369
10894.19 1348
10895.18 1366
10896.16 1395
10897.15 1345
10898.13 1375
10899.12 1347
10900.10 1353
10901.09 1367
10902.07 1399
10903.06 1468
10904.04 1465
10905.03 1390
10906.01 1397
10907.00 1430
10907.99 1488
10908.97 1474
10909.96 1510
10910.94 1470
10911.93 1498
10912.91 1504
10913.90 1444
10914.88 1445
10915.87 1454
10916.86 1459
10917.84 1544
10918.83 1466
10919.81 1477
10920.80 1494
10921.79 1561
10922.77 1585
10923.76 1582
10924.74 1570
10925.73 1596
10926.72 1533
10927.70 1600
10928.69 1562
10929.68 1573
10930.66 1623
10931.65 1622
10932.64 1619
10933.62 1637
10934.61 1639
10935.60 1707
10936.58 1782
10937.57 1816
10938.56 1770
10939.54 1786
10940.53 1817
10941.52 1884
10942.50 1913
10943.49 1906
10944.48 1970
10945.47 1990
10946.45 2031
10947.44 2029
10948.43 2051
10949.41 2075
10950.40 2099
10951.39 2206
10952.38 2179
10953.36 2170
10954.35 2230
10955.34 2248
10956.33 2186
10957.31 2182
10958.30 2183
10959.29 2206
10960.28 2251
10961.27 2196
10962.25 2190
10963.24 2210
10964.23 2185
10965.22 2122
10966.21 2168
10967.19 2063
10968.18 2065
10969.17 1981
10970.16 2028
10971.15 1967
10972.13 2035
10973.12 2022
10974.11 1904
10975.10 1954
10976.09 1955
10977.08 1940
10978.07 2026
10979.05 2040
10980.04 1952
10981.03 1991
10982.02 2031
10983.01 2077
10984.00 2046
10984.99 2042
10985.98 2120
10986.96 2185
10987.95 2170
10988.94 2281
10989.93 2343
10990.92 2316
10991.91 2317
10992.90 2415
10993.89 2519
10994.88 2643
10995.87 2554
10996.86 2643
10997.85 2687
10998.84 2719
10999.83 2743
11000.82 2708
11001.81 2709
11002.79 2723
11003.78 2684
11004.77 2610
11005.76 2556
11006.75 2470
11007.74 2389
11008.73 2305
11009.72 2297
11010.71 2226
11011.70 2174
11012.69 2079
11013.68 1988
11014.67 1980
11015.67 1913
11016.66 1862
11017.65 1864
11018.64 1828
11019.63 1790
11020.62 1737
11021.61 1742
11022.60 1752
11023.59 1732
11024.58 1762
11025.57 1701
11026.56 1671
11027.55 1648
11028.54 1671
11029.53 1681
11030.52 1667
11031.52 1662
11032.51 1694
11033.50 1702
11034.49 1680
11035.48 1720
11036.47 1685
11037.46 1663
11038.45 1689
11039.45 1635
11040.44 1586
11041.43 1661
11042.42 1620
11043.41 1565
11044.40 1582
11045.39 1530
11046.39 1540
11047.38 1559
11048.37 1532
11049.36 1563
11050.35 1555
11051.35 1527
11052.34 1517
11053.33 1536
11054.32 1524
11055.31 1572
11056.31 1563
11057.30 1557
11058.29 1555
11059.28 1565
11060.27 1578
11061.27 1621
11062.26 1560
11063.25 1539
11064.24 1583
11065.24 1562
11066.23 1562
11067.22 1596
11068.21 1584
11069.21 1605
11070.20 1672
11071.19 1627
11072.19 1599
11073.18 1585
11074.17 1589
11075.16 1618
11076.16 1538
11077.15 1579
11078.14 1627
11079.14 1593
11080.13 1558
11081.12 1547
11082.12 1549
11083.11 1538
11084.10 1518
11085.10 1537
11086.09 1490
11087.08 1514
11088.08 1543
11089.07 1486
11090.06 1489
11091.06 1483
11092.05 1439
11093.04 1488
11094.04 1490
11095.03 1495
11096.03 1479
11097.02 1492
11098.01 1426
11099.01 1469
11100.00 1406
11101.00 1436
11101.99 1493
11102.98 1482
11103.98 1487
11104.97 1449
11105.97 1447
11106.96 1429
11107.96 1405
11108.95 1498
11109.95 1433
11110.94 1399
11111.93 1439
11112.93 1427
11113.92 1457
11114.92 1506
11115.91 1520
11116.91 1474
11117.90 1411
11118.90 1541
11119.89 1548
11120.89 1530
11121.88 1555
11122.88 1527
11123.87 1496
11124.87 1523
11125.86 1539
11126.86 1544
11127.85 1566
11128.85 1564
11129.84 1589
11130.84 1608
11131.84 1512
11132.83 1482
11133.83 1516
11134.82 1519
11135.82 1572
11136.81 1554
11137.81 1576
11138.81 1540
11139.80 1606
11140.80 1548
11141.79 1561
11142.79 1581
11143.79 1593
11144.78 1567
11145.78 1540
11146.77 1529
11147.77 1516
11148.77 1522
11149.76 1550
11150.76 1494
11151.75 1463
11152.75 1485
11153.75 1442
11154.74 1422
11155.74 1422
11156.74 1384
11157.73 1367
11158.73 1386
11159.73 1391
11160.72 1387
11161.72 1356
11162.72 1370
11163.71 1357
11164.71 1394
11165.71 1410
11166.71 1387
11167.70 1376
11168.70 1336
11169.70 1387
11170.69 1358
11171.69 1366
11172.69 1368
11173.69 1335
11174.68 1370
11175.68 1385
11176.68 1350
11177.68 1364
11178.67 1373
11179.67 1327
11180.67 1367
11181.67 1350
11182.66 1335
11183.66 1380
11184.66 1378
11185.66 1407
11186.66 1389
11187.65 1365
11188.65 1371
11189.65 1380
11190.65 1385
11191.65 1381
11192.64 1335
11193.64 1371
11194.64 1333
11195.64 1384
11196.64 1369
11197.64 1389
11198.63 1416
11199.63 1407
11200.63 1321
11201.63 1368
11202.63 1346
11203.63 1371
11204.63 1337
11205.63 1323
11206.62 1376
11207.62 1335
11208.62 1348
11209.62 1349
11210.62 1332
11211.62 1313
11212.62 1377
11213.62 1355
11214.62 1338
11215.62 1346
11216.61 1320
11217.61 1302
11218.61 1303
11219.61 1353
11220.61 1349
11221.61 1355
11222.61 1360
11223.61 1300
11224.61 1321
11225.61 1320
11226.61 1334
11227.61 1348
11228.61 1304
11229.61 1336
11230.61 1344
11231.61 1386
11232.61 1315
11233.61 1333
11234.61 1354
11235.61 1324
11236.61 1336
11237.61 1380
11238.61 1362
11239.61 1345
11240.61 1355
11241.61 1336
11242.61 1348
11243.61 1356
11244.61 1397
11245.61 1397
11246.61 1392
11247.61 1370
11248.62 1416
11249.62 1411
11250.62 1367
11251.62 1421
11252.62 1442
11253.62 1388
11254.62 1392
11255.62 1382
11256.62 1428
11257.62 1456
11258.62 1434
11259.63 1434
11260.63 1479
11261.63 1512
11262.63 1436
11263.63 1478
11264.63 1469
11265.63 1512
11266.64 1516
11267.64 1573
11268.64 1528
11269.64 1599
11270.64 1612
11271.64 1582
11272.65 1576
11273.65 1630
11274.65 1655
11275.65 1648
11276.65 1631
11277.65 1634
11278.66 1658
11279.66 1678
11280.66 1673
11281.66 1668
11282.67 1690
11283.67 1685
11284.67 1688
11285.67 1639
11286.67 1610
11287.68 1619
11288.68 1581
11289.68 1608
11290.68 1618
11291.69 1580
11292.69 1598
11293.69 1618
11294.70 1562
11295.70 1604
11296.70 1614
11297.70 1631
11298.71 1671
11299.71 1654
11300.71 1654
11301.72 1698
11302.72 1697
11303.72 1704
11304.72 1654
11305.73 1678
11306.73 1792
11307.73 1821
11308.74 1766
11309.74 1742
11310.74 1756
11311.75 1758
11312.75 1819
11313.76 1842
11314.76 1880
11315.76 1837
11316.77 1854
11317.77 1802
11318.77 1800
11319.78 1775
11320.78 1767
11321.79 1738
11322.79 1677
11323.79 1670
11324.80 1686
11325.80 1635
11326.81 1628
11327.81 1636
11328.81 1565
11329.82 1556
11330.82 1583
11331.83 1566
11332.83 1481
11333.84 1517
11334.84 1514
11335.85 1515
11336.85 1582
11337.85 1611
11338.86 1578
11339.86 1525
11340.87 1554
11341.87 1537
11342.88 1584
11343.88 1540
11344.89 1541
11345.89 1566
11346.90 1571
11347.90 1580
11348.91 1601
11349.91 1552
11350.92 1575
11351.92 1621
11352.93 1618
11353.94 1611
11354.94 1583
11355.95 1571
11356.95 1590
11357.96 1625
11358.96 1650
11359.97 1626
11360.97 1596
11361.98 1606
11362.99 1610
11363.99 1606
11365.00 1646
11366.00 1638
11367.01 1630
11368.02 1599
11369.02 1593
11370.03 1542
11371.03 1585
11372.04 1605
11373.05 1661
11374.05 1614
11375.06 1564
11376.06 1646
11377.07 1606
11378.08 1608
11379.08 1645
11380.09 1641
11381.10 1657
11382.10 1659
11383.11 1670
11384.12 1640
11385.12 1671
11386.13 1651
11387.14 1627
11388.14 1635
11389.15 1679
11390.16 1684
11391.17 1628
11392.17 1659
11393.18 1706
11394.19 1702
11395.19 1708
11396.20 1698
11397.21 1706
11398.22 1692
11399.22 1718
11400.23 1758
11401.24 1739
11402.25 1741
11403.25 1740
11404.26 1802
11405.27 1757
11406.28 1757
11407.28 1794
11408.29 1794
11409.30 1763
11410.31 1785
11411.31 1755
11412.32 1830
11413.33 1790
11414.34 1843
11415.35 1856
11416.35 1793
11417.36 1872
11418.37 1901
11419.38 1861
11420.39 1885
11421.40 1902
11422.40 1909
11423.41 1917
11424.42 1940
11425.43 1956
11426.44 1971
11427.45 1969
11428.46 1987
11429.46 2029
11430.47 2023
11431.48 2080
11432.49 2041
11433.50 2058
11434.51 2082
11435.52 2058
11436.53 2119
11437.54 2098
11438.54 2055
11439.55 2104
11440.56 2113
11441.57 2142
11442.58 2184
11443.59 2238
11444.60 2226
11445.61 2219
11446.62 2190
11447.63 2189
11448.64 2214
11449.65 2248
11450.66 2298
11451.67 2230
11452.68 2248
11453.69 2343
11454.70 2353
11455.71 2323
11456.72 2390
11457.73 2403
11458.74 2451
11459.75 2453
11460.76 2361
11461.77 2447
11462.78 2433
11463.79 2484
11464.80 2474
11465.81 2556
11466.82 2481
11467.83 2502
11468.84 2553
11469.85 2575
11470.86 2564
11471.87 2573
11472.88 2590
11473.89 2612
11474.90 2618
11475.91 2614
11476.92 2581
11477.93 2659
11478.95 2673
11479.96 2689
11480.97 2707
11481.98 2708
11482.99 2661
11484.00 2753
11485.01 2708
11486.02 2701
11487.03 2823
11488.05 2741
11489.06 2783
11490.07 2787
11491.08 2792
11492.09 2829
11493.10 2844
11494.11 2895
11495.13 2958
11496.14 2920
11497.15 2843
11498.16 2894
11499.17 2900
11500.18 2992
11501.20 2951
11502.21 2978
11503.22 2979
11504.23 2954
11505.24 3044
11506.26 3054
11507.27 3069
11508.28 3133
11509.29 3148
11510.30 3112
11511.32 3221
11512.33 3245
11513.34 3246
11514.35 3242
11515.37 3330
11516.38 3336
11517.39 3401
11518.40 3365
11519.42 3340
11520.43 3444
11521.44 3412
11522.45 3479
11523.47 3597
11524.48 3641
11525.49 3645
11526.51 3610
11527.52 3712
11528.53 3787
11529.55 3756
11530.56 3829
11531.57 3944
11532.59 3925
11533.60 3923
11534.61 3974
11535.63 4055
11536.64 4173
11537.65 4154
11538.67 4229
11539.68 4266
11540.69 4247
11541.71 4371
11542.72 4482
11543.73 4599
11544.75 4620
11545.76 4793
11546.78 4850
11547.79 4898
11548.80 5069
11549.82 5106
11550.83 5119
11551.85 5182
11552.86 5286
11553.87 5382
11554.89 5465
11555.90 5552
11556.92 5744
11557.93 5772
11558.95 5827
11559.96 5854
11560.97 6015
11561.99 6216
11563.00 6254
11564.02 6429
11565.03 6560
11566.05 6717
11567.06 6933
11568.08 6967
11569.09 7232
11570.11 7275
11571.12 7599
11572.14 7749
11573.15 7771
11574.17 7900
11575.18 8052
11576.20 8559
11577.21 8871
11578.23 9177
11579.24 9336
11580.26 9701
11581.27 10158
11582.29 10499
11583.30 10826
11584.32 11251
11585.33 11517
11586.35 12065
11587.37 12508
11588.38 13058
11589.40 13661
11590.41 14200
11591.43 15006
11592.44 15614
11593.46 16443
11594.48 17125
11595.49 17973
11596.51 18770
11597.52 19454
11598.54 19996
11599.56 20755
11600.57 21407
11601.59 21525
11602.61 21884
11603.62 22171
11604.64 22127
11605.66 22075
11606.67 21876
11607.69 21567
11608.70 21060
11609.72 20689
11610.74 19947
11611.75 19116
11612.77 18065
11613.79 17072
11614.81 16120
11615.82 15012
11616.84 13998
11617.86 13100
11618.87 12307
11619.89 11250
11620.91 10578
11621.92 9906
11622.94 9454
11623.96 8903
11624.98 8459
11625.99 8156
11627.01 7853
11628.03 7600
11629.05 7335
11630.06 7242
11631.08 6977
11632.10 6860
11633.12 6752
11634.13 6454
11635.15 6416
11636.17 6254
11637.19 6316
11638.20 6235
11639.22 6177
11640.24 6038
11641.26 5988
11642.28 6010
11643.29 5913
11644.31 5808
11645.33 5810
11646.35 5736
11647.37 5614
11648.39 5590
11649.40 5409
11650.42 5443
11651.44 5293
11652.46 5200
11653.48 5147
11654.50 5183
11655.51 5033
11656.53 4995
11657.55 4863
11658.57 4897
11659.59 4866
11660.61 4696
11661.63 4762
11662.65 4819
11663.67 4819
11664.68 4732
11665.70 4762
11666.72 4701
11667.74 4683
11668.76 4832
11669.78 4857
11670.80 4876
11671.82 4878
11672.84 4976
11673.86 5051
11674.88 5066
11675.90 5059
11676.92 5141
11677.94 5174
11678.96 5221
11679.98 5192
11680.99 5188
11682.01 5242
11683.03 5289
11684.05 5246
11685.07 5189
11686.09 5187
11687.11 5181
11688.13 5188
11689.15 5083
11690.17 5046
11691.19 5105
11692.21 5066
11693.24 5019
11694.26 4972
11695.28 4861
11696.30 4883
11697.32 4780
11698.34 4691
11699.36 4670
11700.38 4610
11701.40 4636
11702.42 4602
11703.44 4551
11704.46 4488
11705.48 4419
11706.50 4389
11707.52 4380
11708.54 4350
11709.57 4337
11710.59 4243
11711.61 4207
11712.63 4144
11713.65 4084
11714.67 4037
11715.69 3924
11716.71 3939
11717.73 3913
11718.76 3835
11719.78 3844
11720.80 3828
11721.82 3767
11722.84 3743
11723.86 3778
11724.89 3707
11725.91 3661
11726.93 3592
11727.95 3502
11728.97 3571
11729.99 3587
11731.02 3510
11732.04 3462
11733.06 3441
11734.08 3369
11735.10 3327
11736.13 3311
11737.15 3359
11738.17 3280
11739.19 3305
11740.22 3265
11741.24 3249
11742.26 3205
11743.28 3198
11744.30 3222
11745.33 3171
11746.35 3181
11747.37 3147
11748.40 3144
11749.42 3176
11750.44 3124
11751.46 3125
11752.49 3110
11753.51 3046
11754.53 3059
11755.56 2996
11756.58 2896
11757.60 2899
11758.62 2926
11759.65 2935
11760.67 2797
11761.69 2770
11762.72 2799
11763.74 2802
11764.76 2645
11765.79 2712
11766.81 2665
11767.83 2633
11768.86 2662
11769.88 2608
11770.91 2554
11771.93 2522
11772.95 2541
11773.98 2588
11775.00 2568
11776.02 2528
11777.05 2493
11778.07 2469
11779.10 2452
11780.12 2354
11781.14 2356
11782.17 2386
11783.19 2338
11784.22 2341
11785.24 2286
11786.26 2269
11787.29 2255
11788.31 2268
11789.34 2285
11790.36 2190
11791.39 2225
11792.41 2234
11793.44 2210
11794.46 2209
11795.49 2188
11796.51 2125
11797.54 2122
11798.56 2108
11799.59 2053
11800.61 2080
11801.63 2052
11802.66 2030
11803.69 1990
11804.71 1973
11805.74 1947
11806.76 1944
11807.79 1940
11808.81 1929
11809.84 1894
11810.86 1892
11811.89 1915
11812.91 1908
11813.94 1889
11814.96 1953
11815.99 1869
11817.01 1855
11818.04 1824
11819.07 1850
11820.09 1871
11821.12 1871
11822.14 1858
11823.17 1880
11824.20 1824
11825.22 1825
11826.25 1827
11827.27 1835
11828.30 1821
11829.33 1782
11830.35 1772
11831.38 1862
11832.40 1826
11833.43 1779
11834.46 1818
11835.48 1830
11836.51 1777
11837.54 1740
11838.56 1772
11839.59 1764
11840.62 1786
11841.64 1723
11842.67 1698
11843.70 1729
11844.72 1699
11845.75 1707
11846.78 1750
11847.80 1708
11848.83 1676
11849.86 1709
11850.89 1719
11851.91 1697
11852.94 1731
11853.97 1720
11854.99 1694
11856.02 1705
11857.05 1686
11858.08 1722
11859.10 1688
11860.13 1681
11861.16 1667
11862.19 1648
11863.21 1692
11864.24 1691
11865.27 1700
11866.30 1680
11867.33 1708
11868.35 1694
11869.38 1698
11870.41 1696
11871.44 1670
11872.47 1696
11873.49 1616
11874.52 1597
11875.55 1608
11876.58 1674
11877.61 1665
11878.63 1656
11879.66 1640
11880.69 1637
11881.72 1662
11882.75 1637
11883.78 1678
11884.81 1628
11885.83 1573
11886.86 1619
11887.89 1698
11888.92 1666
11889.95 1625
11890.98 1662
11892.01 1681
11893.04 1674
11894.06 1675
11895.09 1622
11896.12 1668
11897.15 1750
11898.18 1677
11899.21 1685
11900.24 1709
11901.27 1709
11902.30 1700
11903.33 1746
11904.36 1677
11905.39 1651
11906.42 1687
11907.45 1763
11908.48 1750
11909.50 1694
11910.53 1706
11911.56 1717
11912.59 1721
11913.62 1727
11914.65 1714
11915.68 1718
11916.71 1708
11917.74 1791
11918.77 1760
11919.80 1715
11920.83 1734
11921.86 1716
11922.89 1727
11923.92 1810
11924.95 1812
11925.99 1780
11927.02 1836
11928.05 1838
11929.08 1828
11930.11 1817
11931.14 1848
11932.17 1846
11933.20 1835
11934.23 1823
11935.26 1813
11936.29 1804
11937.32 1827
11938.35 1837
11939.38 1823
11940.41 1770
11941.45 1734
11942.48 1739
11943.51 1699
11944.54 1688
11945.57 1748
11946.60 1678
11947.63 1648
11948.66 1622
11949.70 1635
11950.73 1634
11951.76 1606
11952.79 1623
11953.82 1599
11954.85 1574
11955.88 1619
11956.92 1580
11957.95 1591
11958.98 1582
11960.01 1602
11961.04 1601
11962.08 1651
11963.11 1627
11964.14 1593
11965.17 1585
11966.20 1595
11967.24 1641
11968.27 1623
11969.30 1633
11970.33 1655
11971.36 1661
11972.40 1688
11973.43 1659
11974.46 1669
11975.49 1704
11976.53 1684
11977.56 1672
11978.59 1637
11979.62 1648
11980.66 1666
11981.69 1684
11982.72 1699
11983.76 1704
11984.79 1752
11985.82 1760
11986.85 1759
11987.89 1773
11988.92 1769
11989.95 1757
11990.99 1742
11992.02 1723
11993.05 1812
11994.09 1805
11995.12 1803
11996.15 1801
11997.19 1783
11998.22 1788
11999.25 1815
12000.29 1853
12001.32 1868
12002.35 1844
12003.39 1914
12004.42 1915
12005.46 1959
12006.49 2033
12007.52 2003
12008.56 2022
12009.59 2030
12010.63 2010
12011.66 2055
12012.69 2140
12013.73 2102
12014.76 2194
12015.80 2174
12016.83 2157
12017.86 2163
12018.90 2185
12019.93 2136
12020.97 2143
12022.00 2135
12023.04 2131
12024.07 2164
12025.11 2116
12026.14 2113
12027.18 2107
12028.21 2096
12029.25 2081
12030.28 2051
12031.32 2056
12032.35 1995
12033.39 1978
12034.42 1976
12035.46 2002
12036.49 1922
12037.53 1971
12038.56 1958
12039.60 1924
12040.63 1860
12041.67 1934
12042.70 1900
12043.74 1914
12044.77 1890
12045.81 1862
12046.84 1868
12047.88 1905
12048.92 1912
12049.95 1877
12050.99 1893
12052.02 1869
12053.06 1875
12054.09 1888
12055.13 1840
12056.17 1831
12057.20 1871
12058.24 1861
12059.27 1835
12060.31 1893
12061.35 1909
12062.38 1885
12063.42 1851
12064.46 1876
12065.49 1898
12066.53 1857
12067.56 1870
12068.60 1859
12069.64 1858
12070.67 1819
12071.71 1831
12072.75 1890
12073.78 1881
12074.82 1862
12075.86 1890
12076.89 1845
12077.93 1851
12078.97 1905
12080.01 1862
12081.04 1838
12082.08 1835
12083.12 1829
12084.15 1870
12085.19 1866
12086.23 1885
12087.27 1888
12088.30 1900
12089.34 1890
12090.38 1929
12091.41 1933
12092.45 1940
12093.49 1947
12094.53 1987
12095.57 1930
12096.60 1990
12097.64 2030
12098.68 1966
12099.72 1985
12100.75 1940
12101.79 1988
12102.83 2005
12103.87 2078
12104.91 2015
12105.94 1906
12106.98 1977
12108.02 1969
12109.06 1941
12110.10 1940
12111.14 1929
12112.17 1918
12113.21 1942
12114.25 1832
12115.29 1825
12116.33 1761
12117.37 1802
12118.40 1808
12119.44 1824
12120.48 1729
12121.52 1689
12122.56 1728
12123.60 1674
12124.64 1650
12125.68 1676
12126.72 1695
12127.75 1704
12128.79 1675
12129.83 1682
12130.87 1637
12131.91 1646
12132.95 1649
12133.99 1657
12135.03 1620
12136.07 1576
12137.11 1583
12138.15 1609
12139.19 1570
12140.23 1538
12141.27 1633
12142.31 1594
12143.35 1601
12144.38 1596
12145.42 1549
12146.46 1580
12147.50 1540
12148.54 1541
12149.58 1547
12150.62 1593
12151.66 1567
12152.70 1543
12153.74 1514
12154.78 1553
12155.82 1539
12156.87 1512
12157.91 1524
12158.95 1560
12159.99 1535
12161.03 1506
12162.07 1543
12163.11 1540
12164.15 1497
12165.19 1518
12166.23 1536
12167.27 1503
12168.31 1485
12169.35 1513
12170.39 1524
12171.43 1521
12172.47 1522
12173.52 1515
12174.56 1524
12175.60 1528
12176.64 1513
12177.68 1482
12178.72 1497
12179.76 1516
12180.80 1516
12181.85 1506
12182.89 1485
12183.93 1535
12184.97 1488
12186.01 1540
12187.05 1495
12188.09 1564
12189.14 1522
12190.18 1509
12191.22 1506
12192.26 1511
12193.30 1525
12194.34 1493
12195.39 1515
12196.43 1492
12197.47 1525
12198.51 1495
12199.55 1516
12200.60 1490
12201.64 1526
12202.68 1514
12203.72 1510
12204.77 1531
12205.81 1545
12206.85 1522
12207.89 1526
12208.94 1530
12209.98 1582
12211.02 1558
12212.06 1532
12213.11 1564
12214.15 1541
12215.19 1582
12216.23 1529
12217.28 1545
12218.32 1553
12219.36 1539
12220.41 1553
12221.45 1556
12222.49 1604
12223.54 1586
12224.58 1527
12225.62 1592
12226.66 1514
12227.71 1524
12228.75 1506
12229.79 1510
12230.84 1531
12231.88 1488
12232.93 1499
12233.97 1501
12235.01 1501
12236.06 1472
12237.10 1489
12238.14 1513
12239.19 1540
12240.23 1517
12241.28 1508
12242.32 1486
12243.36 1460
12244.41 1498
12245.45 1436
12246.50 1442
12247.54 1445
12248.58 1457
12249.63 1514
12250.67 1466
12251.72 1407
12252.76 1413
12253.80 1441
12254.85 1443
12255.89 1403
12256.94 1383
12257.98 1353
12259.03 1395
12260.07 1370
12261.12 1338
12262.16 1351
12263.21 1340
12264.25 1376
12265.30 1324
12266.34 1345
12267.39 1360
12268.43 1351
12269.48 1319
12270.52 1302
12271.57 1322
12272.61 1294
12273.66 1313
12274.70 1290
12275.75 1306
12276.79 1301
12277.84 1321
12278.88 1271
12279.93 1281
12280.98 1278
12282.02 1318
12283.07 1265
12284.11 1282
12285.16 1261
12286.20 1250
12287.25 1277
12288.30 1252
12289.34 1227
12290.39 1262
12291.43 1258
12292.48 1240
12293.53 1255
12294.57 1228
12295.62 1257
12296.66 1226
12297.71 1259
12298.76 1217
12299.80 1249
12300.85 1262
12301.90 1220
12302.94 1213
12303.99 1235
12305.04 1191
12306.08 1193
12307.13 1223
12308.18 1160
12309.22 1224
12310.27 1198
12311.32 1207
12312.36 1197
12313.41 1232
12314.46 1201
12315.50 1241
12316.55 1225
12317.60 1203
12318.65 1190
12319.69 1210
12320.74 1163
12321.79 1155
12322.83 1147
12323.88 1185
12324.93 1174
12325.98 1179
12327.02 1197
12328.07 1203
12329.12 1144
12330.17 1170
12331.21 1236
12332.26 1167
12333.31 1201
12334.36 1170
12335.41 1185
12336.45 1199
12337.50 1153
12338.55 1170
12339.60 1134
12340.65 1184
12341.69 1175
12342.74 1189
12343.79 1159
12344.84 1163
12345.89 1140
12346.94 1164
12347.98 1209
12349.03 1199
12350.08 1163
12351.13 1134
12352.18 1119
12353.23 1167
12354.28 1111
12355.32 1145
12356.37 1157
12357.42 1170
12358.47 1165
12359.52 1159
12360.57 1138
12361.62 1135
12362.67 1139
12363.72 1159
12364.76 1133
12365.81 1140
12366.86 1181
12367.91 1126
12368.96 1153
12370.01 1170
12371.06 1155
12372.11 1134
12373.16 1143
12374.21 1180
12375.26 1107
12376.31 1149
12377.36 1124
12378.41 1121
12379.46 1119
12380.51 1127
12381.56 1170
12382.61 1197
12383.66 1138
12384.71 1154
12385.76 1126
12386.81 1108
12387.86 1104
12388.91 1101
12389.96 1114
12391.01 1105
12392.06 1132
12393.11 1145
12394.16 1134
12395.21 1135
12396.26 1158
12397.31 1157
12398.36 1111
12399.41 1097
12400.46 1134
12401.51 1103
12402.56 1126
12403.61 1123
12404.66 1197
12405.71 1149
12406.77 1147
12407.82 1137
12408.87 1099
12409.92 1150
12410.97 1137
12412.02 1133
12413.07 1142
12414.12 1139
12415.17 1063
12416.23 1121
12417.28 1111
12418.33 1112
12419.38 1090
12420.43 1121
12421.48 1101
12422.53 1148
12423.59 1117
12424.64 1143
12425.69 1137
12426.74 1107
12427.79 1110
12428.84 1123
12429.90 1140
12430.95 1109
12432.00 1171
12433.05 1142
12434.10 1102
12435.16 1135
12436.21 1150
12437.26 1142
12438.31 1117
12439.37 1124
12440.42 1097
12441.47 1096
12442.52 1153
12443.58 1120
12444.63 1085
12445.68 1146
12446.73 1124
12447.79 1177
12448.84 1116
12449.89 1110
12450.94 1082
12452.00 1130
12453.05 1120
12454.10 1085
12455.16 1113
12456.21 1126
12457.26 1093
12458.31 1042
12459.37 1059
12460.42 1106
12461.47 1123
12462.53 1119
12463.58 1094
12464.63 1126
12465.69 1141
12466.74 1151
12467.79 1152
12468.85 1127
12469.90 1123
12470.95 1179
12472.01 1201
12473.06 1155
12474.12 1127
12475.17 1135
12476.22 1175
12477.28 1150
12478.33 1170
12479.39 1259
12480.44 1258
12481.49 1256
12482.55 1241
12483.60 1309
12484.66 1278
12485.71 1338
12486.76 1359
12487.82 1374
12488.87 1349
12489.93 1316
12490.98 1372
12492.04 1398
12493.09 1381
12494.15 1347
12495.20 1466
12496.25 1359
12497.31 1391
12498.36 1340
12499.42 1366
12500.47 1345
12501.53 1353
12502.58 1331
12503.64 1339
12504.69 1336
12505.75 1320
12506.80 1280
12507.86 1305
12508.91 1275
12509.97 1226
12511.03 1266
12512.08 1227
12513.14 1209
12514.19 1196
12515.25 1182
12516.30 1190
12517.36 1201
12518.41 1204
12519.47 1172
12520.52 1204
12521.58 1173
12522.64 1151
12523.69 1178
12524.75 1188
12525.80 1230
12526.86 1214
12527.92 1195
12528.97 1210
12530.03 1220
12531.08 1199
12532.14 1220
12533.20 1236
12534.25 1240
12535.31 1196
12536.37 1228
12537.42 1268
12538.48 1328
12539.54 1337
12540.59 1305
12541.65 1343
12542.70 1346
12543.76 1325
12544.82 1326
12545.88 1322
12546.93 1335
12547.99 1338
12549.05 1379
12550.10 1442
12551.16 1403
12552.22 1439
12553.27 1423
12554.33 1451
12555.39 1426
12556.45 1411
12557.50 1505
12558.56 1470
12559.62 1413
12560.67 1418
12561.73 1444
12562.79 1477
12563.85 1444
12564.90 1455
12565.96 1453
12567.02 1423
12568.08 1448
12569.14 1498
12570.19 1484
12571.25 1510
12572.31 1489
12573.37 1483
12574.42 1466
12575.48 1418
12576.54 1491
12577.60 1452
12578.66 1433
12579.72 1430
12580.77 1440
12581.83 1449
12582.89 1452
12583.95 1465
12585.01 1403
12586.07 1404
12587.12 1395
12588.18 1373
12589.24 1297
12590.30 1330
12591.36 1335
12592.42 1331
12593.48 1264
12594.53 1346
12595.59 1313
12596.65 1336
12597.71 1350
12598.77 1300
12599.83 1292
12600.89 1304
12601.95 1326
12603.01 1371
12604.07 1307
12605.13 1373
12606.18 1380
12607.24 1342
12608.30 1332
12609.36 1359
12610.42 1361
12611.48 1450
12612.54 1475
12613.60 1408
12614.66 1466
12615.72 1475
12616.78 1487
12617.84 1447
12618.90 1446
12619.96 1463
12621.02 1469
12622.08 1432
12623.14 1429
12624.20 1464
12625.26 1432
12626.32 1426
12627.38 1432
12628.44 1455
12629.50 1478
12630.56 1452
12631.62 1431
12632.68 1454
12633.74 1433
12634.80 1436
12635.86 1432
12636.92 1437
12637.98 1465
12639.04 1390
12640.11 1311
12641.17 1374
12642.23 1378
12643.29 1339
12644.35 1354
12645.41 1379
12646.47 1368
12647.53 1349
12648.59 1344
12649.65 1342
12650.72 1329
12651.78 1327
12652.84 1369
12653.90 1337
12654.96 1351
12656.02 1316
12657.08 1310
12658.14 1341
12659.21 1277
12660.27 1308
12661.33 1305
12662.39 1305
12663.45 1310
12664.51 1346
12665.58 1334
12666.64 1305
12667.70 1327
12668.76 1311
12669.82 1277
12670.89 1319
12671.95 1351
12673.01 1275
12674.07 1283
12675.13 1259
12676.20 1284
12677.26 1335
12678.32 1324
12679.38 1303
12680.45 1287
12681.51 1308
12682.57 1353
12683.63 1287
12684.70 1303
12685.76 1347
12686.82 1302
12687.88 1319
12688.95 1329
12690.01 1355
12691.07 1364
12692.14 1351
12693.20 1358
12694.26 1373
12695.32 1374
12696.39 1417
12697.45 1422
12698.51 1447
12699.58 1372
12700.64 1395
12701.70 1402
12702.77 1429
12703.83 1437
12704.89 1427
12705.96 1463
12707.02 1464
12708.08 1493
12709.15 1463
12710.21 1481
12711.28 1468
12712.34 1428
12713.40 1444
12714.47 1475
12715.53 1429
12716.59 1442
12717.66 1465
12718.72 1443
12719.79 1393
12720.85 1482
12721.92 1449
12722.98 1442
12724.04 1387
12725.11 1440
12726.17 1417
12727.24 1402
12728.30 1418
12729.37 1413
12730.43 1429
12731.49 1400
12732.56 1383
12733.62 1407
12734.69 1366
12735.75 1343
12736.82 1333
12737.88 1316
12738.95 1329
12740.01 1322
12741.08 1307
12742.14 1305
12743.21 1318
12744.27 1319
12745.34 1252
12746.40 1280
12747.47 1264
12748.53 1242
12749.60 1246
12750.66 1275
12751.73 1227
12752.79 1176
12753.86 1245
12754.93 1233
12755.99 1212
12757.06 1220
12758.12 1164
12759.19 1165
12760.25 1175
12761.32 1142
12762.39 1184
12763.45 1165
12764.52 1150
12765.58 1144
12766.65 1137
12767.72 1132
12768.78 1141
12769.85 1096
12770.91 1076
12771.98 1109
12773.05 1112
12774.11 1109
12775.18 1080
12776.25 1088
12777.31 1120
12778.38 1111
12779.45 1117
12780.51 1111
12781.58 1112
12782.65 1093
12783.71 1071
12784.78 1090
12785.85 1079
12786.91 1086
12787.98 1116
12789.05 1076
12790.11 1073
12791.18 1097
12792.25 1117
12793.31 1082
12794.38 1074
12795.45 1080
12796.52 1063
12797.58 1054
12798.65 1091
12799.72 1094
12800.79 1069
12801.85 1089
12802.92 1109
12803.99 1130
12805.06 1156
12806.12 1079
12807.19 1090
12808.26 1125
12809.33 1117
12810.39 1065
12811.46 1072
12812.53 1122
12813.60 1098
12814.67 1133
12815.73 1147
12816.80 1129
12817.87 1117
12818.94 1118
12820.01 1119
12821.08 1112
12822.14 1137
12823.21 1096
12824.28 1093
12825.35 1102
12826.42 1085
12827.49 1056
12828.55 1098
12829.62 1129
12830.69 1103
12831.76 1052
12832.83 1091
12833.90 1067
12834.97 1048
12836.04 1075
12837.11 1045
12838.17 1057
12839.24 1038
12840.31 1028
12841.38 1003
12842.45 1032
12843.52 1039
12844.59 1024
12845.66 1014
12846.73 991
12847.80 1030
12848.87 1072
12849.94 1019
12851.01 1005
12852.08 1013
12853.14 997
12854.21 1036
12855.28 990
12856.35 981
12857.42 967
12858.49 995
12859.56 1011
12860.63 975
12861.70 929
12862.77 964
12863.84 990
12864.91 980
12865.98 924
12867.05 937
12868.12 974
12869.19 943
12870.26 953
12871.34 908
12872.41 918
12873.48 929
12874.55 943
12875.62 936
12876.69 962
12877.76 919
12878.83 935
12879.90 937
12880.97 941
12882.04 945
12883.11 934
12884.18 912
12885.25 877
12886.33 905
12887.40 904
12888.47 915
12889.54 898
12890.61 903
12891.68 918
12892.75 891
12893.82 915
12894.89 914
12895.97 902
12897.04 888
12898.11 882
12899.18 887
12900.25 946
12901.32 910
12902.40 899
12903.47 929
12904.54 902
12905.61 879
12906.68 867
12907.75 864
12908.83 857
12909.90 903
12910.97 923
12912.04 894
12913.11 904
12914.19 875
12915.26 866
12916.33 898
12917.40 862
12918.48 856
12919.55 859
12920.62 840
12921.69 880
12922.77 853
12923.84 847
12924.91 858
12925.98 850
12927.06 847
12928.13 834
12929.20 848
12930.27 887
12931.35 885
12932.42 884
12933.49 882
12934.57 891
12935.64 899
12936.71 887
12937.79 847
12938.86 836
12939.93 868
12941.01 854
12942.08 843
12943.15 852
12944.23 894
12945.30 852
12946.37 850
12947.45 859
12948.52 857
12949.59 860
12950.67 827
12951.74 877
12952.81 856
12953.89 862
12954.96 891
12956.04 882
12957.11 828
12958.18 850
12959.26 881
12960.33 867
12961.41 890
12962.48 842
12963.55 837
12964.63 889
12965.70 819
12966.78 858
12967.85 858
12968.93 870
12970.00 868
12971.07 887
12972.15 883
12973.22 824
12974.30 845
12975.37 866
12976.45 860
12977.52 843
12978.60 839
12979.67 843
12980.75 854
12981.82 835
12982.90 845
12983.97 911
12985.05 881
12986.12 821
12987.20 821
12988.27 818
12989.35 861
12990.42 865
12991.50 858
12992.57 859
12993.65 822
12994.73 832
12995.80 845
12996.88 887
12997.95 892
12999.03 906
13000.10 875
13001.18 856
13002.25 863
13003.33 864
13004.41 885
13005.48 849
13006.56 833
13007.63 864
13008.71 890
13009.79 828
13010.86 826
13011.94 848
13013.02 882
13014.09 911
13015.17 937
13016.24 897
13017.32 843
13018.40 869
13019.47 883
13020.55 939
13021.63 922
13022.70 892
13023.78 879
13024.86 913
13025.93 898
13027.01 906
13028.09 910
13029.16 906
13030.24 925
13031.32 898
13032.40 921
13033.47 929
13034.55 925
13035.63 937
13036.70 893
13037.78 885
13038.86 875
13039.94 932
13041.01 937
13042.09 901
13043.17 974
13044.25 964
13045.32 906
13046.40 898
13047.48 926
13048.56 902
13049.63 881
13050.71 896
13051.79 931
13052.87 950
13053.95 893
13055.02 916
13056.10 927
13057.18 899
13058.26 895
13059.34 891
13060.41 880
13061.49 875
13062.57 922
13063.65 928
13064.73 868
13065.81 875
13066.88 872
13067.96 872
13069.04 884
13070.12 867
13071.20 853
13072.28 889
13073.36 825
13074.43 850
13075.51 856
13076.59 833
13077.67 861
13078.75 891
13079.83 896
13080.91 856
13081.99 854
13083.07 866
13084.15 832
13085.23 835
13086.30 858
13087.38 855
13088.46 894
13089.54 838
13090.62 866
13091.70 867
13092.78 831
13093.86 839
13094.94 841
13096.02 859
13097.10 880
13098.18 868
13099.26 884
13100.34 884
13101.42 857
13102.50 867
13103.58 871
13104.66 850
13105.74 871
13106.82 892
13107.90 873
13108.98 885
13110.06 883
13111.14 865
13112.22 880
13113.30 861
13114.38 871
13115.46 906
13116.54 861
13117.62 860
13118.70 884
13119.78 848
13120.86 847
13121.95 837
13123.03 898
13124.11 864
13125.19 905
13126.27 878
13127.35 857
13128.43 852
13129.51 840
13130.59 847
13131.67 839
13132.76 902
13133.84 882
13134.92 837
13136.00 854
13137.08 831
13138.16 801
13139.24 791
13140.32 835
13141.41 794
13142.49 786
13143.57 843
13144.65 822
13145.73 843
13146.81 800
13147.90 823
13148.98 839
13150.06 844
13151.14 824
13152.22 857
13153.31 834
13154.39 830
13155.47 829
13156.55 852
13157.63 833
13158.72 812
13159.80 807
13160.88 827
13161.96 810
13163.05 815
13164.13 823
13165.21 774
13166.29 816
13167.38 837
13168.46 831
13169.54 804
13170.62 822
13171.71 803
13172.79 777
13173.87 821
13174.96 850
13176.04 833
13177.12 853
13178.20 887
13179.29 887
13180.37 882
13181.45 824
13182.54 847
13183.62 881
13184.70 859
13185.79 850
13186.87 864
13187.95 871
13189.04 836
13190.12 835
13191.20 817
13192.29 856
13193.37 841
13194.46 861
13195.54 843
13196.62 849
13197.71 845
13198.79 904
13199.88 862
13200.96 816
13202.04 857
13203.13 839
13204.21 847
13205.30 840
13206.38 843
13207.46 841
13208.55 836
13209.63 839
13210.72 848
13211.80 836
13212.89 800
13213.97 799
13215.05 787
13216.14 861
13217.22 823
13218.31 833
13219.39 834
13220.48 837
13221.56 835
13222.65 836
13223.73 824
13224.82 846
13225.90 838
13226.99 854
13228.07 823
13229.16 832
13230.24 844
13231.33 873
13232.41 837
13233.50 830
13234.58 860
13235.67 865
13236.76 828
13237.84 812
13238.93 862
13240.01 832
13241.10 810
13242.18 810
13243.27 872
13244.35 873
13245.44 877
13246.53 885
13247.61 851
13248.70 890
13249.78 875
13250.87 863
13251.96 843
13253.04 847
13254.13 828
13255.21 864
13256.30 857
13257.39 865
13258.47 849
13259.56 873
13260.65 906
13261.73 894
13262.82 884
13263.91 902
13264.99 873
13266.08 875
13267.17 837
13268.25 823
13269.34 892
13270.43 887
13271.51 905
13272.60 876
13273.69 909
13274.77 933
13275.86 930
13276.95 897
13278.04 918
13279.12 926
13280.21 906
13281.30 918
13282.38 918
13283.47 984
13284.56 914
13285.65 953
13286.73 950
13287.82 954
13288.91 940
13290.00 923
13291.08 905
13292.17 933
13293.26 910
13294.35 921
13295.44 943
13296.52 943
13297.61 925
13298.70 968
13299.79 1011
13300.88 975
13301.96 936
13303.05 954
13304.14 1002
13305.23 999
13306.32 982
13307.41 964
13308.49 1009
13309.58 971
13310.67 949
13311.76 970
13312.85 977
13313.94 1036
13315.02 962
13316.11 994
13317.20 959
13318.29 989
13319.38 920
13320.47 1006
13321.56 1000
13322.65 964
13323.74 977
13324.82 973
13325.91 998
13327.00 999
13328.09 995
13329.18 979
13330.27 968
13331.36 946
13332.45 1031
13333.54 1023
13334.63 992
13335.72 973
13336.81 1024
13337.90 1011
13338.99 1016
13340.08 1016
13341.17 995
13342.26 995
13343.35 1002
13344.44 1027
13345.53 1043
13346.61 1020
13347.70 1028
13348.79 989
13349.89 1003
13350.98 1013
13352.07 1019
13353.16 1043
13354.25 1045
13355.34 1014
13356.43 1038
13357.52 1071
13358.61 1036
13359.70 1049
13360.79 1080
13361.88 1077
13362.97 1136
13364.06 1117
13365.15 1092
13366.24 1116
13367.33 1102
13368.42 1093
13369.51 1059
13370.60 1060
13371.70 1041
13372.79 1068
13373.88 1071
13374.97 1033
13376.06 1050
13377.15 1069
13378.24 1053
13379.33 1038
13380.43 1022
13381.52 1044
13382.61 1021
13383.70 981
13384.79 1011
13385.88 981
13386.97 956
13388.07 952
13389.16 976
13390.25 942
13391.34 917
13392.43 954
13393.52 979
13394.62 924
13395.71 895
13396.80 893
13397.89 947
13398.98 932
13400.08 992
13401.17 926
13402.26 930
13403.35 950
13404.45 902
13405.54 930
13406.63 926
13407.72 916
13408.82 930
13409.91 984
13411.00 979
13412.09 922
13413.19 908
13414.28 917
13415.37 898
13416.46 916
13417.56 941
13418.65 932
13419.74 916
13420.84 943
13421.93 937
13423.02 961
13424.11 923
13425.21 939
13426.30 927
13427.39 971
13428.49 954
13429.58 904
13430.67 929
13431.77 952
13432.86 969
13433.95 963
13435.05 989
13436.14 1002
13437.24 967
13438.33 995
13439.42 984
13440.52 950
13441.61 974
13442.70 1013
13443.80 975
13444.89 985
13445.99 990
13447.08 1038
13448.17 1005
13449.27 981
13450.36 978
13451.46 1019
13452.55 1033
13453.64 1060
13454.74 1020
13455.83 1024
13456.93 1019
13458.02 1022
13459.12 1023
13460.21 1062
13461.31 1044
13462.40 1051
13463.50 1059
13464.59 1001
13465.69 1014
13466.78 1034
13467.87 1078
13468.97 1047
13470.06 1086
13471.16 1064
13472.25 1084
13473.35 1038
13474.44 1067
13475.54 1072
13476.64 1091
13477.73 1140
13478.83 1126
13479.92 1131
13481.02 1109
13482.11 1118
13483.21 1145
13484.30 1121
13485.40 1130
13486.49 1117
13487.59 1152
13488.69 1159
13489.78 1138
13490.88 1194
13491.97 1203
13493.07 1224
13494.17 1202
13495.26 1228
13496.36 1214
13497.45 1216
13498.55 1208
13499.65 1248
13500.74 1205
13501.84 1220
13502.93 1242
13504.03 1214
13505.13 1203
13506.22 1201
13507.32 1190
13508.42 1168
13509.51 1128
13510.61 1132
13511.71 1142
13512.80 1175
13513.90 1151
13515.00 1123
13516.09 1089
13517.19 1047
13518.29 1041
13519.38 1010
13520.48 1020
13521.58 1022
13522.68 966
13523.77 975
13524.87 968
13525.97 969
13527.06 984
13528.16 980
13529.26 993
13530.36 964
13531.45 926
13532.55 1018
13533.65 974
13534.75 933
13535.84 943
13536.94 910
13538.04 911
13539.14 956
13540.23 946
13541.33 865
13542.43 914
13543.53 924
13544.63 965
13545.72 953
13546.82 945
13547.92 961
13549.02 910
13550.12 898
13551.22 898
13552.31 925
13553.41 891
13554.51 914
13555.61 904
13556.71 934
13557.81 929
13558.90 910
13560.00 920
13561.10 891
13562.20 888
13563.30 935
13564.40 916
13565.50 936
13566.60 935
13567.69 917
13568.79 944
13569.89 944
13570.99 904
13572.09 898
13573.19 898
13574.29 886
13575.39 884
13576.49 918
13577.59 904
13578.69 881
13579.79 901
13580.89 921
13581.98 899
13583.08 879
13584.18 925
13585.28 962
13586.38 945
13587.48 914
13588.58 938
13589.68 930
13590.78 922
13591.88 928
13592.98 952
13594.08 941
13595.18 985
13596.28 990
13597.38 984
13598.48 923
13599.58 926
13600.68 956
13601.78 959
13602.88 990
13603.98 986
13605.08 940
13606.18 976
13607.29 993
13608.39 1019
13609.49 985
13610.59 963
13611.69 959
13612.79 1001
13613.89 967
13614.99 1042
13616.09 1039
13617.19 1001
13618.29 971
13619.39 974
13620.50 987
13621.60 1032
13622.70 1012
13623.80 989
13624.90 958
13626.00 960
13627.10 1032
13628.20 1004
13629.31 981
13630.41 1033
13631.51 1036
13632.61 1029
13633.71 987
13634.81 1013
13635.91 994
13637.02 1001
13638.12 967
13639.22 992
13640.32 969
13641.42 1021
13642.53 1007
13643.63 951
13644.73 949
13645.83 977
13646.93 983
13648.04 1019
13649.14 1008
13650.24 957
13651.34 971
13652.45 1018
13653.55 980
13654.65 962
13655.75 1001
13656.85 985
13657.96 1005
13659.06 1020
13660.16 983
13661.27 1025
13662.37 1015
13663.47 1024
13664.57 1006
13665.68 996
13666.78 987
13667.88 968
13668.99 1003
13670.09 982
13671.19 1022
13672.29 1000
13673.40 1054
13674.50 1006
13675.60 1062
13676.71 1012
13677.81 1033
13678.91 1041
13680.02 1010
13681.12 1048
13682.23 1044
13683.33 1042
13684.43 1028
13685.54 1091
13686.64 1066
13687.74 1064
13688.85 1090
13689.95 1053
13691.06 1063
13692.16 1130
13693.26 1127
13694.37 1134
13695.47 1101
13696.58 1178
13697.68 1196
13698.78 1220
13699.89 1180
13700.99 1210
13702.10 1212
13703.20 1237
13704.31 1232
13705.41 1268
13706.51 1292
13707.62 1303
13708.72 1330
13709.83 1285
13710.93 1330
13712.04 1228
13713.14 1279
13714.25 1314
13715.35 1323
13716.46 1316
13717.56 1317
13718.67 1304
13719.77 1276
13720.88 1232
13721.98 1263
13723.09 1227
13724.19 1258
13725.30 1240
13726.40 1247
13727.51 1194
13728.61 1192
13729.72 1189
13730.83 1180
13731.93 1122
13733.04 1147
13734.14 1176
13735.25 1160
13736.35 1190
13737.46 1162
13738.57 1157
13739.67 1157
13740.78 1156
13741.88 1159
13742.99 1089
13744.09 1162
13745.20 1134
13746.31 1163
13747.41 1179
13748.52 1171
13749.63 1179
13750.73 1168
13751.84 1176
13752.94 1176
13754.05 1197
13755.16 1189
13756.26 1230
13757.37 1204
13758.48 1227
13759.58 1247
13760.69 1282
13761.80 1232
13762.90 1270
13764.01 1307
13765.12 1232
13766.22 1224
13767.33 1316
13768.44 1296
13769.55 1257
13770.65 1267
13771.76 1314
13772.87 1275
13773.97 1293
13775.08 1312
13776.19 1298
13777.30 1328
13778.40 1247
13779.51 1249
13780.62 1276
13781.73 1250
13782.83 1286
13783.94 1288
13785.05 1319
13786.16 1308
13787.26 1264
13788.37 1305
13789.48 1330
13790.59 1267
13791.70 1343
13792.80 1359
13793.91 1352
13795.02 1353
13796.13 1375
13797.24 1365
13798.35 1390
13799.45 1417
13800.56 1429
13801.67 1417
13802.78 1453
13803.89 1496
13805.00 1482
13806.10 1474
13807.21 1435
13808.32 1504
13809.43 1419
13810.54 1430
13811.65 1474
13812.76 1491
13813.86 1452
13814.97 1482
13816.08 1479
13817.19 1457
13818.30 1440
13819.41 1367
13820.52 1327
13821.63 1337
13822.74 1375
13823.85 1308
13824.96 1259
13826.06 1313
13827.17 1246
13828.28 1255
13829.39 1229
13830.50 1252
13831.61 1210
13832.72 1147
13833.83 1223
13834.94 1180
13836.05 1111
13837.16 1117
13838.27 1109
13839.38 1140
13840.49 1118
13841.60 1106
13842.71 1131
13843.82 1120
13844.93 1110
13846.04 1044
13847.15 1087
13848.26 1041
13849.37 1054
13850.48 1088
13851.59 1016
13852.70 1092
13853.81 1050
13854.92 1071
13856.03 1061
13857.14 1070
13858.25 1085
13859.37 1103
13860.48 1044
13861.59 1029
13862.70 1049
13863.81 1033
13864.92 1050
13866.03 1028
13867.14 1063
13868.25 1075
13869.36 1031
13870.47 1048
13871.59 1095
13872.70 1088
13873.81 1046
13874.92 1039
13876.03 1075
13877.14 1038
13878.25 1099
13879.36 1096
13880.48 1121
13881.59 1085
13882.70 1101
13883.81 1128
13884.92 1116
13886.03 1147
13887.15 1125
13888.26 1119
13889.37 1149
13890.48 1118
13891.59 1124
13892.71 1156
13893.82 1136
13894.93 1149
13896.04 1125
13897.15 1143
13898.27 1188
13899.38 1141
13900.49 1156
13901.60 1067
13902.72 1128
13903.83 1075
13904.94 1063
13906.05 1085
13907.17 1034
13908.28 1091
13909.39 1097
13910.50 1078
13911.62 1053
13912.73 1055
13913.84 1073
13914.95 1027
13916.07 1003
13917.18 1040
13918.29 1027
13919.41 1041
13920.52 1002
13921.63 1034
13922.75 1054
13923.86 1047
13924.97 1022
13926.09 1032
13927.20 967
13928.31 941
13929.43 963
13930.54 997
13931.65 1028
13932.77 983
13933.88 1013
13934.99 959
13936.11 986
13937.22 999
13938.34 1008
13939.45 980
13940.56 955
13941.68 988
13942.79 1044
13943.91 955
13945.02 961
13946.13 957
13947.25 981
13948.36 968
13949.48 983
13950.59 966
13951.70 962
13952.82 1009
13953.93 954
13955.05 951
13956.16 923
13957.28 955
13958.39 952
13959.51 926
13960.62 894
13961.74 928
13962.85 919
13963.97 939
13965.08 1006
13966.20 935
13967.31 935
13968.43 929
13969.54 1013
13970.66 958
13971.77 942
13972.89 944
13974.00 945
13975.12 957
13976.23 951
13977.35 913
13978.46 924
13979.58 952
13980.69 963
13981.81 946
13982.92 955
13984.04 943
13985.16 925
13986.27 941
13987.39 907
13988.50 944
13989.62 916
13990.74 967
13991.85 934
13992.97 906
13994.08 906
13995.20 901
13996.32 918
13997.43 890
13998.55 907
13999.66 904
14000.78 881
14001.90 922
14003.01 925
14004.13 909
14005.25 914
14006.36 896
14007.48 924
14008.60 900
14009.71 880
14010.83 890
14011.95 928
14013.06 905
14014.18 898
14015.30 914
14016.41 888
14017.53 899
14018.65 878
14019.76 896
14020.88 895
14022.00 858
14023.12 863
14024.23 876
14025.35 882
14026.47 885
14027.59 880
14028.70 903
14029.82 946
14030.94 913
14032.06 926
14033.17 905
14034.29 954
14035.41 941
14036.53 934
14037.64 935
14038.76 943
14039.88 948
14041.00 952
14042.11 931
14043.23 948
14044.35 938
14045.47 950
14046.59 960
14047.71 941
14048.82 943
14049.94 941
14051.06 949
14052.18 938
14053.30 1005
14054.42 996
14055.53 1045
14056.65 992
14057.77 982
14058.89 1016
14060.01 1033
14061.13 1002
14062.25 1023
14063.36 1034
14064.48 1080
14065.60 1067
14066.72 1041
14067.84 1052
14068.96 1093
14070.08 1051
14071.20 1058
14072.32 1127
14073.44 1086
14074.55 1100
14075.67 1095
14076.79 1127
14077.91 1158
14079.03 1137
14080.15 1118
14081.27 1136
14082.39 1171
14083.51 1201
14084.63 1252
14085.75 1194
14086.87 1145
14087.99 1198
14089.11 1266
14090.23 1257
14091.35 1210
14092.47 1182
14093.59 1204
14094.71 1262
14095.83 1234
14096.95 1227
14098.07 1211
14099.19 1238
14100.31 1223
14101.43 1200
14102.55 1190
14103.67 1212
14104.79 1175
14105.91 1165
14107.03 1176
14108.15 1146
14109.27 1140
14110.39 1125
14111.51 1103
14112.64 1035
14113.76 1000
14114.88 1036
14116.00 1019
14117.12 976
14118.24 983
14119.36 967
14120.48 975
14121.60 987
14122.72 953
14123.85 920
14124.97 932
14126.09 923
14127.21 957
14128.33 926
14129.45 928
14130.57 890
14131.70 920
14132.82 922
14133.94 881
14135.06 858
14136.18 875
14137.30 866
14138.43 861
14139.55 899
14140.67 875
14141.79 910
14142.91 890
14144.03 896
14145.16 882
14146.28 889
14147.40 874
14148.52 909
14149.65 858
14150.77 866
14151.89 883
14153.01 868
14154.13 852
14155.26 851
14156.38 863
14157.50 880
14158.62 869
14159.75 865
14160.87 895
14161.99 872
14163.12 865
14164.24 849
14165.36 868
14166.48 915
14167.61 891
14168.73 899
14169.85 894
14170.98 863
14172.10 830
14173.22 839
14174.35 849
14175.47 882
14176.59 883
14177.72 846
14178.84 828
14179.96 858
14181.09 873
14182.21 839
14183.33 809
14184.46 793
14185.58 824
14186.70 849
14187.83 830
14188.95 822
14190.07 858
14191.20 849
14192.32 849
14193.45 815
14194.57 853
14195.69 813
14196.82 766
14197.94 821
14199.07 785
14200.19 793
14201.32 820
14202.44 814
14203.56 796
14204.69 808
14205.81 819
14206.94 821
14208.06 806
14209.19 789
14210.31 800
14211.44 826
14212.56 811
14213.69 798
14214.81 798
14215.93 818
14217.06 785
14218.18 780
14219.31 768
14220.43 733
14221.56 780
14222.68 758
14223.81 795
14224.94 751
14226.06 807
14227.19 807
14228.31 803
14229.44 761
14230.56 767
14231.69 744
14232.81 779
14233.94 771
14235.06 757
14236.19 785
14237.32 779
14238.44 772
14239.57 764
14240.69 778
14241.82 762
14242.94 696
14244.07 779
14245.20 770
14246.32 817
14247.45 768
14248.57 761
14249.70 762
14250.83 790
14251.95 782
14253.08 765
14254.21 741
14255.33 761
14256.46 756
14257.59 757
14258.71 775
14259.84 762
14260.97 753
14262.09 748
14263.22 743
14264.35 745
14265.47 754
14266.60 749
14267.73 763
14268.85 742
14269.98 750
14271.11 786
14272.23 789
14273.36 756
14274.49 778
14275.62 762
14276.74 740
14277.87 744
14279.00 713
14280.12 721
14281.25 748
14282.38 743
14283.51 738
14284.63 750
14285.76 726
14286.89 778
14288.02 749
14289.15 750
14290.27 722
14291.40 770
14292.53 740
14293.66 744
14294.78 747
14295.91 713
14297.04 768
14298.17 774
14299.30 715
14300.42 749
14301.55 707
14302.68 728
14303.81 742
14304.94 738
14306.07 770
14307.19 740
14308.32 743
14309.45 688
14310.58 694
14311.71 717
14312.84 753
14313.97 753
14315.10 734
14316.22 731
14317.35 730
14318.48 761
14319.61 708
14320.74 718
14321.87 728
14323.00 771
14324.13 724
14325.26 717
14326.39 729
14327.51 738
14328.64 718
14329.77 722
14330.90 737
14332.03 746
14333.16 727
14334.29 730
14335.42 697
14336.55 697
14337.68 732
14338.81 746
14339.94 756
14341.07 720
14342.20 742
14343.33 724
14344.46 742
14345.59 741
14346.72 731
14347.85 733
14348.98 724
14350.11 726
14351.24 714
14352.37 714
14353.50 699
14354.63 723
14355.76 707
14356.89 731
14358.02 654
14359.15 737
14360.28 762
14361.41 762
14362.54 718
14363.67 714
14364.80 731
14365.94 722
14367.07 693
14368.20 767
14369.33 737
14370.46 733
14371.59 727
14372.72 721
14373.85 725
14374.98 737
14376.11 727
14377.25 723
14378.38 773
14379.51 740
14380.64 718
14381.77 740
14382.90 760
14384.03 744
14385.16 767
14386.30 765
14387.43 752
14388.56 774
14389.69 786
14390.82 760
14391.95 737
14393.09 744
14394.22 750
14395.35 769
14396.48 749
14397.61 748
14398.75 764
14399.88 741
14401.01 757
14402.14 743
14403.27 742
14404.41 764
14405.54 759
14406.67 766
14407.80 806
14408.94 781
14410.07 806
14411.20 845
14412.33 819
14413.47 815
14414.60 789
14415.73 804
14416.87 840
14418.00 824
14419.13 839
14420.26 826
14421.40 821
14422.53 782
14423.66 804
14424.80 811
14425.93 766
14427.06 836
14428.20 834
14429.33 809
14430.46 837
14431.59 836
14432.73 815
14433.86 845
14435.00 845
14436.13 825
14437.26 825
14438.40 779
14439.53 780
14440.66 812
14441.80 811
14442.93 806
14444.06 811
14445.20 816
14446.33 832
14447.47 786
14448.60 824
14449.73 841
14450.87 825
14452.00 820
14453.14 823
14454.27 827
14455.41 813
14456.54 812
14457.67 807
14458.81 799
14459.94 821
14461.08 821
14462.21 818
14463.35 820
14464.48 863
14465.62 847
14466.75 828
14467.89 841
14469.02 846
14470.15 872
14471.29 871
14472.42 824
14473.56 862
14474.69 877
14475.83 848
14476.96 870
14478.10 925
14479.24 899
14480.37 870
14481.51 869
14482.64 896
14483.78 897
14484.91 879
14486.05 945
14487.18 914
14488.32 948
14489.45 915
14490.59 914
14491.73 946
14492.86 950
14494.00 938
14495.13 955
14496.27 923
14497.40 939
14498.54 925
14499.68 956
14500.81 974
14501.95 972
14503.08 958
14504.22 1005
14505.36 960
14506.49 964
14507.63 947
14508.77 954
14509.90 952
14511.04 961
14512.18 1012
14513.31 959
14514.45 952
14515.58 964
14516.72 1005
14517.86 991
14519.00 991
14520.13 942
14521.27 986
14522.41 1005
14523.54 985
14524.68 942
14525.82 926
14526.95 966
14528.09 935
14529.23 939
14530.37 906
14531.50 910
14532.64 947
14533.78 950
14534.91 893
14536.05 881
14537.19 901
14538.33 888
14539.46 895
14540.60 860
14541.74 853
14542.88 840
14544.02 875
14545.15 826
14546.29 892
14547.43 826
14548.57 837
14549.70 804
14550.84 818
14551.98 797
14553.12 840
14554.26 838
14555.39 847
14556.53 804
14557.67 797
14558.81 810
14559.95 807
14561.09 819
14562.22 802
14563.36 756
14564.50 779
14565.64 758
14566.78 791
14567.92 812
14569.06 798
14570.20 794
14571.33 763
14572.47 761
14573.61 771
14574.75 762
14575.89 791
14577.03 767
14578.17 739
14579.31 797
14580.45 807
14581.59 813
14582.72 834
14583.86 770
14585.00 751
14586.14 734
14587.28 779
14588.42 763
14589.56 789
14590.70 784
14591.84 793
14592.98 813
14594.12 803
14595.26 768
14596.40 790
14597.54 792
14598.68 778
14599.82 794
14600.96 789
14602.10 818
14603.24 832
14604.38 836
14605.52 781
14606.66 816
14607.80 797
14608.94 810
14610.08 810
14611.22 785
14612.36 820
14613.50 797
14614.64 785
14615.78 822
14616.92 871
14618.06 818
14619.20 840
14620.34 822
14621.49 873
14622.63 853
14623.77 824
14624.91 848
14626.05 856
14627.19 859
14628.33 819
14629.47 831
14630.61 828
14631.75 863
14632.90 843
14634.04 851
14635.18 857
14636.32 837
14637.46 820
14638.60 854
14639.74 826
14640.88 855
14642.03 793
14643.17 813
14644.31 778
14645.45 805
14646.59 771
14647.73 784
14648.88 802
14650.02 748
14651.16 768
14652.30 751
14653.44 764
14654.59 779
14655.73 757
14656.87 723
14658.01 772
14659.16 745
14660.30 725
14661.44 720
14662.58 700
14663.72 686
14664.87 686
14666.01 695
14667.15 705
14668.29 735
14669.44 732
14670.58 705
14671.72 693
14672.87 697
14674.01 670
14675.15 707
14676.29 683
14677.44 689
14678.58 695
14679.72 658
14680.87 643
14682.01 710
14683.15 706
14684.30 691
14685.44 678
14686.58 645
14687.73 676
14688.87 616
14690.01 680
14691.16 640
14692.30 654
14693.44 657
14694.59 651
14695.73 678
14696.87 654
14698.02 683
14699.16 678
14700.30 693
14701.45 623
14702.59 648
14703.74 677
14704.88 645
14706.02 673
14707.17 634
14708.31 621
14709.46 644
14710.60 649
14711.75 662
14712.89 648
14714.03 641
14715.18 648
14716.32 683
14717.47 679
14718.61 643
14719.76 637
14720.90 630
14722.05 651
14723.19 626
14724.34 637
14725.48 631
14726.63 650
14727.77 659
14728.92 629
14730.06 661
14731.21 643
14732.35 648
14733.50 634
14734.64 620
14735.79 630
14736.93 643
14738.08 625
14739.22 616
14740.37 614
14741.51 644
14742.66 656
14743.80 629
14744.95 619
14746.09 631
14747.24 621
14748.39 642
14749.53 631
14750.68 632
14751.82 622
14752.97 631
14754.11 648
14755.26 652
14756.41 610
14757.55 623
14758.70 617
14759.85 612
14760.99 632
14762.14 609
14763.28 647
14764.43 642
14765.58 614
14766.72 624
14767.87 681
14769.02 625
14770.16 607
14771.31 637
14772.46 649
14773.60 584
14774.75 611
14775.90 614
14777.04 627
14778.19 617
14779.34 620
14780.48 617
14781.63 619
14782.78 621
14783.92 618
14785.07 580
14786.22 610
14787.37 634
14788.51 621
14789.66 630
14790.81 605
14791.96 597
14793.10 621
14794.25 627
14795.40 588
14796.54 622
14797.69 604
14798.84 600
14799.99 629
14801.14 609
14802.28 631
14803.43 605
14804.58 606
14805.73 622
14806.88 637
14808.02 585
14809.17 615
14810.32 626
14811.47 626
14812.62 602
14813.76 593
14814.91 606
14816.06 595
14817.21 607
14818.36 604
14819.51 571
14820.65 618
14821.80 586
14822.95 579
14824.10 592
14825.25 572
14826.40 606
14827.55 588
14828.69 623
14829.84 562
14830.99 592
14832.14 595
14833.29 590
14834.44 575
14835.59 555
14836.74 561
14837.89 598
14839.04 585
14840.19 594
14841.33 592
14842.48 629
14843.63 589
14844.78 614
14845.93 588
14847.08 597
14848.23 581
14849.38 599
14850.53 593
14851.68 582
14852.83 576
14853.98 575
14855.13 597
14856.28 578
14857.43 568
14858.58 600
14859.73 597
14860.88 573
14862.03 566
14863.18 634
14864.33 622
14865.48 574
14866.63 588
14867.78 600
14868.93 584
14870.08 587
14871.23 608
14872.38 579
14873.53 588
14874.68 592
14875.83 618
14876.98 597
14878.14 596
14879.29 616
14880.44 600
14881.59 609
14882.74 620
14883.89 596
14885.04 576
14886.19 592
14887.34 577
14888.49 623
14889.64 606
14890.80 583
14891.95 589
14893.10 573
14894.25 584
14895.40 562
14896.55 611
14897.70 592
14898.86 590
14900.01 579
14901.16 576
14902.31 576
14903.46 574
14904.61 571
14905.77 567
14906.92 569
14908.07 559
14909.22 578
14910.37 607
14911.53 598
14912.68 573
14913.83 585
14914.98 589
14916.13 630
14917.29 628
14918.44 622
14919.59 607
14920.74 604
14921.90 590
14923.05 582
14924.20 625
14925.35 597
14926.51 588
14927.66 572
14928.81 596
14929.96 585
14931.12 602
14932.27 630
14933.42 611
14934.57 567
14935.73 578
14936.88 598
14938.03 578
14939.19 589
14940.34 624
14941.49 668
14942.65 609
14943.80 635
14944.95 622
14946.11 587
14947.26 601
14948.41 585
14949.57 568
14950.72 611
14951.87 561
14953.03 577
14954.18 584
14955.33 602
14956.49 616
14957.64 563
14958.80 595
14959.95 584
14961.10 602
14962.26 573
14963.41 588
14964.57 594
14965.72 626
14966.87 636
14968.03 604
14969.18 606
14970.34 571
14971.49 610
14972.65 635
14973.80 623
14974.95 608
14976.11 591
14977.26 613
14978.42 609
14979.57 595
14980.73 620
14981.88 618
14983.04 622
14984.19 588
14985.35 612
14986.50 631
14987.66 610
14988.81 600
14989.97 606
14991.12 653
14992.28 631
14993.43 575
14994.59 615
14995.74 584
14996.90 578
14998.05 565
14999.21 579
15000.36 617
15001.52 616
15002.67 603
15003.83 597
15004.99 626
15006.14 601
15007.30 581
15008.45 567
15009.61 608
15010.76 564
15011.92 594
15013.08 600
15014.23 589
15015.39 598
15016.54 597
15017.70 597
15018.86 599
15020.01 567
15021.17 596
15022.32 588
15023.48 584
15024.64 584
15025.79 595
15026.95 595
15028.11 586
15029.26 593
15030.42 579
15031.58 591
15032.73 602
15033.89 624
15035.05 613
15036.20 603
15037.36 605
15038.52 567
15039.67 609
15040.83 570
15041.99 574
15043.15 598
15044.30 590
15045.46 570
15046.62 595
15047.77 560
15048.93 604
15050.09 601
15051.25 608
15052.40 613
15053.56 613
15054.72 590
15055.88 612
15057.03 579
15058.19 580
15059.35 587
15060.51 591
15061.66 591
15062.82 584
15063.98 587
15065.14 607
15066.30 581
15067.45 605
15068.61 582
15069.77 587
15070.93 596
15072.09 573
15073.24 592
15074.40 594
15075.56 587
15076.72 587
15077.88 570
15079.04 589
15080.20 552
15081.35 577
15082.51 612
15083.67 605
15084.83 587
15085.99 612
15087.15 587
15088.31 552
15089.46 612
15090.62 633
15091.78 590
15092.94 582
15094.10 575
15095.26 592
15096.42 574
15097.58 575
15098.74 580
15099.90 584
15101.06 618
15102.22 583
15103.37 594
15104.53 590
15105.69 555
15106.85 596
15108.01 588
15109.17 586
15110.33 596
15111.49 596
15112.65 608
15113.81 582
15114.97 594
15116.13 631
15117.29 609
15118.45 610
15119.61 597
15120.77 598
15121.93 592
15123.09 607
15124.25 601
15125.41 596
15126.57 566
15127.73 582
15128.89 611
15130.05 582
15131.21 559
15132.37 603
15133.53 603
15134.69 576
15135.86 589
15137.02 598
15138.18 613
15139.34 602
15140.50 603
15141.66 577
15142.82 611
15143.98 572
15145.14 619
15146.30 614
15147.46 610
15148.63 590
15149.79 610
15150.95 600
15152.11 603
15153.27 607
15154.43 592
15155.59 593
15156.75 608
15157.92 582
15159.08 602
15160.24 638
15161.40 585
15162.56 592
15163.72 638
15164.89 621
15166.05 606
15167.21 607
15168.37 633
15169.53 576
15170.69 620
15171.86 629
15173.02 631
15174.18 660
15175.34 655
15176.51 643
15177.67 624
15178.83 596
15179.99 615
15181.15 626
15182.32 658
15183.48 655
15184.64 640
15185.80 670
15186.97 633
15188.13 642
15189.29 665
15190.46 661
15191.62 665
15192.78 628
15193.94 671
15195.11 653
15196.27 663
15197.43 638
15198.60 674
15199.76 661
15200.92 666
15202.08 662
15203.25 665
15204.41 664
15205.57 674
15206.74 659
15207.90 659
15209.06 678
15210.23 695
15211.39 697
15212.56 685
15213.72 660
15214.88 697
15216.05 694
15217.21 728
15218.37 728
15219.54 724
15220.70 705
15221.87 719
15223.03 706
15224.19 737
15225.36 717
15226.52 729
15227.69 715
15228.85 735
15230.01 718
15231.18 696
15232.34 761
15233.51 770
15234.67 736
15235.84 762
15237.00 734
15238.16 758
15239.33 683
15240.49 672
15241.66 701
15242.82 714
15243.99 705
15245.15 720
15246.32 714
15247.48 727
15248.65 676
15249.81 680
15250.98 693
15252.14 679
15253.31 649
15254.47 668
15255.64 645
15256.80 651
15257.97 649
15259.13 640
15260.30 653
15261.46 648
15262.63 692
15263.80 650
15264.96 648
15266.13 662
15267.29 652
15268.46 617
15269.62 591
15270.79 615
15271.96 625
15273.12 613
15274.29 637
15275.45 647
15276.62 621
15277.79 639
15278.95 644
15280.12 628
15281.28 668
15282.45 631
15283.62 681
15284.78 630
15285.95 626
15287.12 663
15288.28 677
15289.45 628
15290.62 645
15291.78 651
15292.95 671
15294.12 635
15295.28 658
15296.45 645
15297.62 620
15298.78 668
15299.95 640
15301.12 654
15302.28 650
15303.45 644
15304.62 671
15305.78 649
15306.95 650
15308.12 609
15309.29 615
15310.45 625
15311.62 632
15312.79 658
15313.96 650
15315.12 636
15316.29 615
15317.46 629
15318.63 680
15319.79 662
15320.96 628
15322.13 652
15323.30 635
15324.46 629
15325.63 672
15326.80 671
15327.97 654
15329.14 658
15330.30 650
15331.47 639
15332.64 670
15333.81 666
15334.98 676
15336.14 666
15337.31 652
15338.48 646
15339.65 660
15340.82 628
15341.99 622
15343.16 646
15344.32 674
15345.49 677
15346.66 662
15347.83 640
15349.00 682
15350.17 656
15351.34 657
15352.51 657
15353.67 648
15354.84 655
15356.01 660
15357.18 641
15358.35 659
15359.52 631
15360.69 624
15361.86 630
15363.03 658
15364.20 670
15365.37 648
15366.54 673
15367.71 676
15368.87 649
15370.04 667
15371.21 695
15372.38 700
15373.55 678
15374.72 712
15375.89 678
15377.06 671
15378.23 667
15379.40 696
15380.57 664
15381.74 706
15382.91 714
15384.08 684
15385.25 727
15386.42 694
15387.59 680
15388.76 694
15389.93 670
15391.10 679
15392.27 726
15393.44 690
15394.62 703
15395.79 711
15396.96 714
15398.13 697
15399.30 680
15400.47 675
15401.64 677
15402.81 653
15403.98 676
15405.15 703
15406.32 712
15407.49 682
15408.66 668
15409.84 666
15411.01 658
15412.18 653
15413.35 657
15414.52 670
15415.69 621
15416.86 616
15418.03 595
15419.21 645
15420.38 630
15421.55 638
15422.72 611
15423.89 597
15425.06 614
15426.24 644
15427.41 646
15428.58 637
15429.75 597
15430.92 601
15432.09 624
15433.27 601
15434.44 624
15435.61 648
15436.78 635
15437.96 628
15439.13 633
15440.30 628
15441.47 629
15442.64 601
15443.82 611
15444.99 626
15446.16 626
15447.33 640
15448.51 630
15449.68 596
15450.85 573
15452.02 589
15453.20 599
15454.37 631
15455.54 637
15456.72 611
15457.89 609
15459.06 622
15460.23 625
15461.41 615
15462.58 615
15463.75 618
15464.93 599
15466.10 591
15467.27 569
15468.45 609
15469.62 620
15470.79 616
15471.97 603
15473.14 577
15474.31 588
15475.49 584
15476.66 580
15477.83 597
15479.01 575
15480.18 597
15481.36 631
15482.53 629
15483.70 606
15484.88 578
15486.05 581
15487.23 595
15488.40 572
15489.57 610
15490.75 583
15491.92 581
15493.10 600
15494.27 619
15495.44 599
15496.62 606
15497.79 630
15498.97 620
15500.14 606
15501.32 604
15502.49 589
15503.67 585
15504.84 603
15506.02 576
15507.19 593
15508.36 589
15509.54 609
15510.71 593
15511.89 621
15513.06 596
15514.24 615
15515.41 604
15516.59 627
15517.77 643
15518.94 596
15520.12 600
15521.29 601
15522.47 578
15523.64 596
15524.82 585
15525.99 610
15527.17 620
15528.34 616
15529.52 596
15530.69 588
15531.87 587
15533.05 580
15534.22 607
15535.40 660
15536.57 626
15537.75 620
15538.93 616
15540.10 656
15541.28 641
15542.45 614
15543.63 634
15544.81 611
15545.98 620
15547.16 617
15548.33 603
15549.51 653
15550.69 640
15551.86 608
15553.04 637
15554.22 621
15555.39 661
15556.57 644
15557.75 670
15558.92 656
15560.10 657
15561.28 630
15562.45 646
15563.63 665
15564.81 665
15565.99 673
15567.16 696
15568.34 674
15569.52 663
15570.69 651
15571.87 654
15573.05 683
15574.23 693
15575.40 658
15576.58 675
15577.76 716
15578.93 712
15580.11 728
15581.29 680
15582.47 663
15583.65 678
15584.82 677
15586.00 687
15587.18 713
15588.36 736
15589.53 743
15590.71 718
15591.89 728
15593.07 758
15594.25 700
15595.42 730
15596.60 717
15597.78 732
15598.96 736
15600.14 766
15601.32 753
15602.49 780
15603.67 775
15604.85 774
15606.03 757
15607.21 746
15608.39 741
15609.56 766
15610.74 799
15611.92 793
15613.10 802
15614.28 783
15615.46 847
15616.64 765
15617.82 780
15619.00 786
15620.17 837
15621.35 834
15622.53 811
15623.71 793
15624.89 794
15626.07 825
15627.25 834
15628.43 833
15629.61 831
15630.79 824
15631.97 856
15633.15 885
15634.33 873
15635.51 876
15636.69 855
15637.87 890
15639.05 887
15640.22 903
15641.40 870
15642.58 875
15643.76 922
15644.94 892
15646.12 870
15647.30 850
15648.48 863
15649.66 878
15650.85 864
15652.03 865
15653.21 900
15654.39 896
15655.57 912
15656.75 874
15657.93 868
15659.11 879
15660.29 879
15661.47 912
15662.65 911
15663.83 919
15665.01 874
15666.19 905
15667.37 885
15668.55 874
15669.73 869
15670.92 894
15672.10 860
15673.28 835
15674.46 818
15675.64 830
15676.82 821
15678.00 823
15679.18 801
15680.36 817
15681.55 844
15682.73 798
15683.91 858
15685.09 811
15686.27 808
15687.45 826
15688.63 838
15689.82 861
15691.00 842
15692.18 823
15693.36 824
15694.54 788
15695.73 813
15696.91 824
15698.09 883
15699.27 881
15700.45 875
15701.64 885
15702.82 863
15704.00 843
15705.18 823
15706.36 862
15707.55 872
15708.73 867
15709.91 849
15711.09 857
15712.28 842
15713.46 865
15714.64 899
15715.82 891
15717.01 889
15718.19 889
15719.37 927
15720.55 910
15721.74 913
15722.92 920
15724.10 908
15725.29 913
15726.47 941
15727.65 932
15728.84 919
15730.02 928
15731.20 925
15732.39 915
15733.57 946
15734.75 962
15735.94 952
15737.12 991
15738.30 1024
15739.49 977
15740.67 992
15741.85 1011
15743.04 986
15744.22 1023
15745.40 997
15746.59 1019
15747.77 1022
15748.96 1025
15750.14 1014
15751.32 989
15752.51 1002
15753.69 982
15754.88 1007
15756.06 966
15757.24 980
15758.43 987
15759.61 959
15760.80 949
15761.98 916
15763.17 919
15764.35 972
15765.53 896
15766.72 903
15767.90 897
15769.09 898
15770.27 898
15771.46 884
15772.64 820
15773.83 843
15775.01 865
15776.20 852
15777.38 862
15778.57 868
15779.75 846
15780.94 824
15782.12 855
15783.31 832
15784.49 808
15785.68 835
15786.86 833
15788.05 826
15789.23 801
15790.42 826
15791.60 772
15792.79 770
15793.98 790
15795.16 804
15796.35 790
15797.53 745
15798.72 785
15799.90 791
15801.09 740
15802.28 755
15803.46 757
15804.65 745
15805.83 749
15807.02 732
15808.21 731
15809.39 749
15810.58 745
15811.76 763
15812.95 747
15814.14 744
15815.32 744
15816.51 687
15817.70 717
15818.88 738
15820.07 723
15821.26 731
15822.44 748
15823.63 752
15824.82 760
15826.00 717
15827.19 696
15828.38 713
15829.56 723
15830.75 757
15831.94 735
15833.12 751
15834.31 736
15835.50 727
15836.69 739
15837.87 742
15839.06 777
15840.25 727
15841.44 748
15842.62 771
15843.81 759
15845.00 736
15846.18 725
15847.37 744
15848.56 766
15849.75 759
15850.94 791
15852.12 739
15853.31 769
15854.50 753
15855.69 760
15856.87 788
15858.06 766
15859.25 751
15860.44 750
15861.63 736
15862.81 754
15864.00 738
15865.19 769
15866.38 771
15867.57 746
15868.76 769
15869.94 803
15871.13 795
15872.32 783
15873.51 835
15874.70 854
15875.89 768
15877.08 789
15878.26 802
15879.45 817
15880.64 845
15881.83 799
15883.02 786
15884.21 812
15885.40 803
15886.59 819
15887.78 849
15888.97 840
15890.15 811
15891.34 838
15892.53 833
15893.72 855
15894.91 851
15896.10 823
15897.29 852
15898.48 833
15899.67 831
15900.86 849
15902.05 852
15903.24 865
15904.43 883
15905.62 919
15906.81 908
15908.00 875
15909.19 863
15910.38 876
15911.57 902
15912.76 858
15913.95 892
15915.14 871
15916.33 852
15917.52 883
15918.71 832
15919.90 848
15921.09 846
15922.28 854
15923.47 875
15924.66 847
15925.85 842
15927.04 874
15928.23 844
15929.42 895
15930.61 852
15931.80 840
15932.99 824
15934.18 807
15935.38 798
15936.57 804
15937.76 811
15938.95 791
15940.14 769
15941.33 778
15942.52 814
15943.71 756
15944.90 740
15946.10 717
15947.29 725
15948.48 734
15949.67 712
15950.86 712
15952.05 722
15953.24 713
15954.44 691
15955.63 666
15956.82 684
15958.01 694
15959.20 669
15960.39 689
15961.59 647
15962.78 653
15963.97 690
15965.16 691
15966.35 683
15967.55 651
15968.74 660
15969.93 659
15971.12 671
15972.31 671
15973.51 633
15974.70 630
15975.89 668
15977.08 652
15978.28 576
15979.47 647
15980.66 634
15981.85 647
15983.05 672
15984.24 623
15985.43 639
15986.62 641
15987.82 670
15989.01 639
15990.20 620
15991.40 629
15992.59 636
15993.78 645
15994.98 608
15996.17 597
15997.36 623
15998.55 645
15999.75 669
16000.94 660
16002.13 627
16003.33 620
16004.52 608
16005.72 629
16006.91 595
16008.10 607
16009.30 609
16010.49 585
16011.68 574
16012.88 619
16014.07 625
16015.26 601
16016.46 596
16017.65 591
16018.85 595
16020.04 611
16021.23 555
16022.43 611
16023.62 603
16024.82 606
16026.01 608
16027.21 598
16028.40 604
16029.59 581
16030.79 595
16031.98 574
16033.18 594
16034.37 593
16035.57 587
16036.76 608
16037.96 599
16039.15 608
16040.35 612
16041.54 611
16042.73 576
16043.93 604
16045.12 587
16046.32 559
16047.51 579
16048.71 558
16049.91 556
16051.10 600
16052.30 634
16053.49 594
16054.69 575
16055.88 602
16057.08 588
16058.27 600
16059.47 570
16060.66 565
16061.86 604
16063.05 616
16064.25 597
16065.45 608
16066.64 569
16067.84 594
16069.03 565
16070.23 556
16071.42 575
16072.62 575
16073.82 593
16075.01 610
16076.21 596
16077.41 569
16078.60 599
16079.80 586
16080.99 530
16082.19 567
16083.39 580
16084.58 586
16085.78 575
16086.98 570
16088.17 563
16089.37 577
16090.57 596
16091.76 593
16092.96 530
16094.16 579
16095.35 568
16096.55 558
16097.75 558
16098.94 574
16100.14 586
16101.34 573
16102.53 588
16103.73 573
16104.93 569
16106.13 561
16107.32 541
16108.52 575
16109.72 560
16110.92 576
16112.11 567
16113.31 571
16114.51 550
16115.71 555
16116.90 578
16118.10 547
16119.30 521
16120.50 536
16121.69 522
16122.89 516
16124.09 495
16125.29 553
16126.49 569
16127.68 570
16128.88 532
16130.08 512
16131.28 532
16132.48 564
16133.67 559
16134.87 498
16136.07 494
16137.27 541
16138.47 573
16139.67 574
16140.86 568
16142.06 495
16143.26 531
16144.46 528
16145.66 539
16146.86 549
16148.06 523
16149.26 532
16150.45 524
16151.65 520
16152.85 533
16154.05 543
16155.25 516
16156.45 518
16157.65 528
16158.85 550
16160.05 529
16161.25 556
16162.45 584
16163.64 512
16164.84 509
16166.04 519
16167.24 541
16168.44 559
16169.64 556
16170.84 552
16172.04 533
16173.24 509
16174.44 525
16175.64 547
16176.84 563
16178.04 549
16179.24 548
16180.44 520
16181.64 529
16182.84 529
16184.04 538
16185.24 580
16186.44 554
16187.64 542
16188.84 577
16190.04 553
16191.24 559
16192.44 532
16193.64 546
16194.84 548
16196.04 540
16197.24 558
16198.44 565
16199.65 561
16200.85 529
16202.05 564
16203.25 525
16204.45 568
16205.65 535
16206.85 507
16208.05 516
16209.25 546
16210.45 532
16211.65 542
16212.86 557
16214.06 553
16215.26 554
16216.46 563
16217.66 554
16218.86 562
16220.06 568
16221.27 537
16222.47 552
16223.67 540
16224.87 514
16226.07 555
16227.27 539
16228.48 561
16229.68 537
16230.88 563
16232.08 538
16233.28 586
16234.48 575
16235.69 583
16236.89 540
16238.09 583
16239.29 583
16240.50 586
16241.70 584
16242.90 564
16244.10 589
16245.30 592
16246.51 560
16247.71 567
16248.91 594
16250.11 582
16251.32 569
16252.52 587
16253.72 580
16254.92 549
16256.13 591
16257.33 581
16258.53 587
16259.74 569
16260.94 603
16262.14 588
16263.35 592
16264.55 557
16265.75 567
16266.95 632
16268.16 598
16269.36 612
16270.56 621
16271.77 621
16272.97 618
16274.17 610
16275.38 570
16276.58 568
16277.79 601
16278.99 563
16280.19 614
16281.40 551
16282.60 586
16283.80 590
16285.01 601
16286.21 579
16287.42 601
16288.62 604
16289.82 603
16291.03 592
16292.23 550
16293.44 566
16294.64 572
16295.84 566
16297.05 566
16298.25 551
16299.46 568
16300.66 561
16301.87 533
16303.07 576
16304.27 570
16305.48 600
16306.68 571
16307.89 554
16309.09 543
16310.30 548
16311.50 565
16312.71 569
16313.91 555
16315.12 576
16316.32 594
16317.53 580
16318.73 561
16319.94 558
16321.14 513
16322.35 524
16323.55 549
16324.76 533
16325.96 530
16327.17 522
16328.38 520
16329.58 512
16330.79 525
16331.99 522
16333.20 492
16334.40 504
16335.61 523
16336.81 502
16338.02 533
16339.23 494
16340.43 475
16341.64 504
16342.84 512
16344.05 539
16345.26 499
16346.46 502
16347.67 478
16348.87 516
16350.08 527
16351.29 504
16352.49 506
16353.70 563
16354.91 501
16356.11 519
16357.32 476
16358.53 488
16359.73 523
16360.94 512
16362.15 514
16363.35 496
16364.56 495
16365.77 490
16366.97 507
16368.18 487
16369.39 498
16370.59 471
16371.80 488
16373.01 492
16374.21 495
16375.42 479
16376.63 490
16377.84 522
16379.04 488
16380.25 511
16381.46 487
16382.67 505
16383.87 481
16385.08 515
16386.29 486
16387.50 474
16388.70 475
16389.91 493
16391.12 492
16392.33 493
16393.53 511
16394.74 505
16395.95 498
16397.16 495
16398.37 494
16399.57 472
16400.78 496
16401.99 482
16403.20 513
16404.41 492
16405.62 510
16406.82 504
16408.03 476
16409.24 496
16410.45 486
16411.66 480
16412.87 484
16414.07 486
16415.28 460
16416.49 481
16417.70 465
16418.91 493
16420.12 477
16421.33 500
16422.54 466
16423.75 474
16424.95 474
16426.16 478
16427.37 471
16428.58 463
16429.79 498
16431.00 470
16432.21 493
16433.42 463
16434.63 470
16435.84 480
16437.05 475
16438.26 439
16439.47 471
16440.68 438
16441.88 463
16443.09 464
16444.30 460
16445.51 456
16446.72 457
16447.93 458
16449.14 461
16450.35 453
16451.56 458
16452.77 486
16453.98 474
16455.19 499
16456.40 465
16457.61 479
16458.82 469
16460.03 475
16461.24 482
16462.45 487
16463.67 461
16464.88 484
16466.09 466
16467.30 441
16468.51 461
16469.72 481
16470.93 509
16472.14 455
16473.35 496
16474.56 477
16475.77 463
16476.98 445
16478.19 452
16479.40 466
16480.62 446
16481.83 439
16483.04 440
16484.25 473
16485.46 484
16486.67 481
16487.88 471
16489.09 443
16490.31 445
16491.52 485
16492.73 476
16493.94 461
16495.15 442
16496.36 465
16497.57 445
16498.79 451
16500.00 459
16501.21 464
16502.42 442
16503.63 431
16504.85 452
16506.06 450
16507.27 463
16508.48 492
16509.69 462
16510.91 454
16512.12 471
16513.33 427
16514.54 464
16515.76 473
16516.97 454
16518.18 472
16519.39 491
16520.60 462
16521.82 475
16523.03 458
16524.24 454
16525.46 468
16526.67 457
16527.88 454
16529.09 462
16530.31 472
16531.52 458
16532.73 497
16533.95 477
16535.16 458
16536.37 470
16537.58 472
16538.80 479
16540.01 447
16541.22 468
16542.44 467
16543.65 482
16544.86 497
16546.08 494
16547.29 477
16548.50 516
16549.72 476
16550.93 474
16552.15 459
16553.36 439
16554.57 481
16555.79 497
16557.00 473
16558.21 446
16559.43 471
16560.64 457
16561.86 481
16563.07 466
16564.28 473
16565.50 448
16566.71 437
16567.93 451
16569.14 459
16570.36 450
16571.57 478
16572.78 461
16574.00 458
16575.21 458
16576.43 463
16577.64 437
16578.86 444
16580.07 485
16581.29 444
16582.50 449
16583.72 455
16584.93 431
16586.15 471
16587.36 482
16588.58 463
16589.79 474
16591.01 448
16592.22 453
16593.44 455
16594.65 444
16595.87 464
16597.08 452
16598.30 448
16599.51 454
16600.73 440
16601.94 417
16603.16 445
16604.37 396
16605.59 434
16606.81 431
16608.02 411
16609.24 414
16610.45 452
16611.67 448
16612.89 429
16614.10 439
16615.32 429
16616.53 426
16617.75 448
16618.97 442
16620.18 452
16621.40 434
16622.61 422
16623.83 434
16625.05 432
16626.26 446
16627.48 435
16628.70 429
16629.91 437
16631.13 438
16632.35 424
16633.56 413
16634.78 425
16636.00 419
16637.21 470
16638.43 420
16639.65 441
16640.86 417
16642.08 442
16643.30 449
16644.51 422
16645.73 427
16646.95 425
16648.17 445
16649.38 431
16650.60 447
16651.82 437
16653.03 403
16654.25 426
16655.47 450
16656.69 454
16657.90 424
16659.12 402
16660.34 432
16661.56 446
16662.77 445
16663.99 418
16665.21 433
16666.43 464
16667.65 409
16668.86 410
16670.08 417
16671.30 410
16672.52 413
16673.74 412
16674.95 409
16676.17 436
16677.39 431
16678.61 473
16679.83 422
16681.05 381
16682.26 410
16683.48 445
16684.70 459
16685.92 430
16687.14 419
16688.36 421
16689.58 410
16690.79 399
16692.01 424
16693.23 428
16694.45 412
16695.67 405
16696.89 428
16698.11 408
16699.33 398
16700.55 400
16701.76 450
16702.98 465
16704.20 419
16705.42 420
16706.64 416
16707.86 386
16709.08 421
16710.30 400
16711.52 397
16712.74 396
16713.96 425
16715.18 410
16716.40 390
16717.62 455
16718.84 406
16720.06 402
16721.28 419
16722.50 406
16723.72 416
16724.94 419
16726.16 401
16727.38 430
16728.60 415
16729.82 431
16731.04 396
16732.26 409
16733.48 412
16734.70 405
16735.92 410
16737.14 432
16738.36 457
16739.58 422
16740.80 422
16742.02 423
16743.24 408
16744.46 391
16745.68 385
16746.90 406
16748.12 411
16749.35 403
16750.57 428
16751.79 430
16753.01 390
16754.23 397
16755.45 426
16756.67 416
16757.89 409
16759.11 413
16760.33 403
16761.56 420
16762.78 430
16764.00 416
16765.22 439
16766.44 402
16767.66 404
16768.88 424
16770.11 432
16771.33 397
16772.55 424
16773.77 409
16774.99 435
16776.22 417
16777.44 411
16778.66 409
16779.88 361
16781.10 399
16782.33 413
16783.55 414
16784.77 418
16785.99 400
16787.21 406
16788.44 395
16789.66 427
16790.88 427
16792.10 425
16793.33 430
16794.55 380
16795.77 396
16796.99 427
16798.22 405
16799.44 427
16800.66 428
16801.88 447
16803.11 433
16804.33 411
16805.55 416
16806.78 402
16808.00 412
16809.22 424
16810.44 432
16811.67 432
16812.89 397
16814.11 415
16815.34 453
16816.56 429
16817.78 431
16819.01 430
16820.23 442
16821.45 418
16822.68 412
16823.90 424
16825.13 416
16826.35 421
16827.57 449
16828.80 438
16830.02 424
16831.24 442
16832.47 445
16833.69 444
16834.92 472
16836.14 452
16837.36 445
16838.59 458
16839.81 450
16841.04 450
16842.26 471
16843.48 488
16844.71 456
16845.93 424
16847.16 464
16848.38 476
16849.61 452
16850.83 474
16852.06 452
16853.28 483
16854.51 466
16855.73 501
16856.95 488
16858.18 468
16859.40 485
16860.63 501
16861.85 502
16863.08 465
16864.30 512
16865.53 487
16866.75 484
16867.98 471
16869.21 467
16870.43 499
16871.66 512
16872.88 500
16874.11 491
16875.33 528
16876.56 498
16877.78 490
16879.01 541
16880.23 504
16881.46 493
16882.69 521
16883.91 531
16885.14 545
16886.36 509
16887.59 494
16888.81 520
16890.04 519
16891.27 471
16892.49 469
16893.72 496
16894.94 480
16896.17 477
16897.40 465
16898.62 481
16899.85 490
16901.08 522
16902.30 469
16903.53 458
16904.76 453
16905.98 469
16907.21 460
16908.44 466
16909.66 446
16910.89 483
16912.12 485
16913.34 479
16914.57 436
16915.80 447
16917.02 457
16918.25 462
16919.48 499
16920.70 460
16921.93 440
16923.16 438
16924.39 454
16925.61 459
16926.84 442
16928.07 440
16929.30 436
16930.52 452
16931.75 426
16932.98 461
16934.21 454
16935.43 449
16936.66 452
16937.89 468
16939.12 418
16940.34 458
16941.57 447
16942.80 452
16944.03 443
16945.26 452
16946.48 418
16947.71 409
16948.94 410
16950.17 440
16951.40 427
16952.62 450
16953.85 468
16955.08 434
16956.31 437
16957.54 437
16958.77 452
16959.99 433
16961.22 439
16962.45 442
16963.68 465
16964.91 462
16966.14 470
16967.37 460
16968.60 432
16969.82 448
16971.05 433
16972.28 412
16973.51 405
16974.74 423
16975.97 437
16977.20 439
16978.43 438
16979.66 437
16980.89 442
16982.11 426
16983.34 420
16984.57 417
16985.80 415
16987.03 416
16988.26 447
16989.49 418
16990.72 402
16991.95 380
16993.18 425
16994.41 425
16995.64 411
16996.87 427
16998.10 418
16999.33 400
17000.56 398
17001.79 406
17003.02 450
17004.25 425
17005.48 389
17006.71 416
17007.94 458
17009.17 418
17010.40 413
17011.63 414
17012.86 419
17014.09 404
17015.32 424
17016.55 422
17017.78 426
17019.01 424
17020.25 412
17021.48 437
17022.71 436
17023.94 405
17025.17 419
17026.40 418
17027.63 446
17028.86 430
17030.09 421
17031.32 437
17032.55 434
17033.79 416
17035.02 424
17036.25 395
17037.48 387
17038.71 411
17039.94 421
17041.17 430
17042.41 414
17043.64 440
17044.87 414
17046.10 395
17047.33 426
17048.56 445
17049.80 402
17051.03 393
17052.26 395
17053.49 413
17054.72 427
17055.95 400
17057.19 410
17058.42 408
17059.65 414
17060.88 429
17062.12 417
17063.35 401
17064.58 411
17065.81 401
17067.04 414
17068.28 409
17069.51 403
17070.74 431
17071.97 410
17073.21 432
17074.44 428
17075.67 431
17076.90 416
17078.14 400
17079.37 417
17080.60 412
17081.84 388
17083.07 421
17084.30 398
17085.54 408
17086.77 390
17088.00 397
17089.23 412
17090.47 420
17091.70 403
17092.93 373
17094.17 395
17095.40 404
17096.63 395
17097.87 377
17099.10 413
17100.34 372
17101.57 417
17102.80 392
17104.04 381
17105.27 422
17106.50 413
17107.74 406
17108.97 437
17110.21 425
17111.44 394
17112.67 369
17113.91 404
17115.14 394
17116.38 391
17117.61 407
17118.84 406
17120.08 418
17121.31 394
17122.55 399
17123.78 386
17125.02 408
17126.25 424
17127.48 431
17128.72 412
17129.95 383
17131.19 417
17132.42 385
17133.66 386
17134.89 393
17136.13 419
17137.36 410
17138.60 402
17139.83 355
17141.07 411
17142.30 404
17143.54 394
17144.77 408
17146.01 402
17147.24 400
17148.48 414
17149.71 408
17150.95 429
17152.19 398
17153.42 402
17154.66 425
17155.89 391
17157.13 424
17158.36 400
17159.60 389
17160.83 425
17162.07 441
17163.31 408
17164.54 401
17165.78 391
17167.01 401
17168.25 412
17169.49 406
17170.72 410
17171.96 398
17173.19 414
17174.43 403
17175.67 390
17176.90 378
17178.14 411
17179.38 404
17180.61 407
17181.85 403
17183.09 396
17184.32 429
17185.56 420
17186.80 435
17188.03 402
17189.27 388
17190.51 391
17191.74 388
17192.98 404
17194.22 411
17195.45 397
17196.69 389
17197.93 408
17199.16 394
17200.40 415
17201.64 411
17202.88 388
17204.11 404
17205.35 439
17206.59 386
17207.83 437
17209.06 409
17210.30 401
17211.54 415
17212.78 456
17214.01 387
17215.25 430
17216.49 404
17217.73 411
17218.96 415
17220.20 434
17221.44 418
17222.68 412
17223.92 407
17225.15 417
17226.39 405
17227.63 440
17228.87 425
17230.11 390
17231.35 443
17232.58 435
17233.82 395
17235.06 433
17236.30 440
17237.54 401
17238.78 403
17240.01 402
17241.25 433
17242.49 408
17243.73 428
17244.97 414
17246.21 414
17247.45 416
17248.69 433
17249.93 416
17251.16 398
17252.40 413
17253.64 441
17254.88 413
17256.12 391
17257.36 413
17258.60 433
17259.84 404
17261.08 412
17262.32 408
17263.56 416
17264.80 413
17266.04 391
17267.28 426
17268.51 433
17269.75 402
17270.99 420
17272.23 440
17273.47 409
17274.71 407
17275.95 400
17277.19 394
17278.43 410
17279.67 400
17280.91 417
17282.15 413
17283.39 413
17284.63 394
17285.87 408
17287.11 438
17288.35 429
17289.60 407
17290.84 400
17292.08 431
17293.32 426
17294.56 405
17295.80 414
17297.04 414
17298.28 396
17299.52 428
17300.76 456
17302.00 429
17303.24 431
17304.48 419
17305.72 444
17306.96 411
17308.21 408
17309.45 406
17310.69 401
17311.93 406
17313.17 431
17314.41 400
17315.65 399
17316.89 409
17318.14 420
17319.38 409
17320.62 381
17321.86 419
17323.10 411
17324.34 415
17325.59 393
17326.83 405
17328.07 433
17329.31 415
17330.55 370
17331.79 394
17333.04 382
17334.28 414
17335.52 395
17336.76 393
17338.00 382
17339.25 404
17340.49 417
17341.73 396
17342.97 390
17344.22 373
17345.46 401
17346.70 427
17347.94 401
17349.19 365
17350.43 454
17351.67 409
17352.91 381
17354.16 399
17355.40 419
17356.64 407
17357.88 412
17359.13 407
17360.37 396
17361.61 408
17362.86 399
17364.10 403
17365.34 414
17366.58 401
17367.83 388
17369.07 424
17370.31 375
17371.56 400
17372.80 374
17374.04 428
17375.29 387
17376.53 391
17377.78 382
17379.02 379
17380.26 378
17381.51 388
17382.75 413
17383.99 414
17385.24 388
17386.48 387
17387.72 408
17388.97 377
17390.21 377
17391.46 396
17392.70 390
17393.94 368
17395.19 382
17396.43 405
17397.68 383
17398.92 407
17400.17 387
17401.41 408
17402.65 404
17403.90 375
17405.14 404
17406.39 382
17407.63 392
17408.88 391
17410.12 393
17411.37 436
17412.61 421
17413.86 401
17415.10 390
17416.35 391
17417.59 373
17418.84 372
17420.08 402
17421.33 404
17422.57 400
17423.82 369
17425.06 412
17426.31 388
17427.55 382
17428.80 421
17430.04 427
17431.29 381
17432.53 411
17433.78 384
17435.03 384
17436.27 408
17437.52 403
17438.76 411
17440.01 432
17441.25 414
17442.50 402
17443.75 406
17444.99 369
17446.24 403
17447.48 402
17448.73 403
17449.98 384
17451.22 386
17452.47 370
17453.71 389
17454.96 380
17456.21 370
17457.45 392
17458.70 413
17459.95 395
17461.19 370
17462.44 418
17463.69 408
17464.93 433
17466.18 401
17467.43 425
17468.67 426
17469.92 424
17471.17 401
17472.41 396
17473.66 397
17474.91 403
17476.15 379
17477.40 401
17478.65 391
17479.90 409
17481.14 410
17482.39 393
17483.64 401
17484.88 420
17486.13 440
17487.38 417
17488.63 405
17489.87 424
17491.12 427
17492.37 414
17493.62 451
17494.86 414
17496.11 418
17497.36 405
17498.61 442
17499.86 406
17501.10 405
17502.35 402
17503.60 407
17504.85 435
17506.10 426
17507.34 422
17508.59 435
17509.84 442
17511.09 425
17512.34 469
17513.59 457
17514.83 449
17516.08 436
17517.33 447
17518.58 437
17519.83 413
17521.08 432
17522.33 440
17523.57 471
17524.82 444
17526.07 456
17527.32 462
17528.57 442
17529.82 448
17531.07 429
17532.32 413
17533.57 430
17534.82 449
17536.06 470
17537.31 467
17538.56 444
17539.81 452
17541.06 445
17542.31 479
17543.56 432
17544.81 423
17546.06 480
17547.31 483
17548.56 425
17549.81 431
17551.06 463
17552.31 458
17553.56 468
17554.81 478
17556.06 468
17557.31 493
17558.56 453
17559.81 470
17561.06 478
17562.31 461
17563.56 502
17564.81 515
17566.06 494
17567.31 471
17568.56 458
17569.81 473
17571.06 498
17572.31 454
17573.56 461
17574.81 466
17576.06 464
17577.31 504
17578.56 474
17579.81 457
17581.06 450
17582.31 478
17583.57 491
17584.82 485
17586.07 472
17587.32 456
17588.57 468
17589.82 480
17591.07 484
17592.32 501
17593.57 523
17594.83 464
17596.08 483
17597.33 473
17598.58 463
17599.83 450
17601.08 478
17602.33 501
17603.59 472
17604.84 469
17606.09 447
17607.34 470
17608.59 454
17609.84 452
17611.10 470
17612.35 489
17613.60 475
17614.85 448
17616.10 470
17617.36 474
17618.61 479
17619.86 487
17621.11 489
17622.36 487
17623.62 441
17624.87 468
17626.12 460
17627.37 455
17628.63 477
17629.88 476
17631.13 472
17632.38 456
17633.64 469
17634.89 472
17636.14 462
17637.39 472
17638.65 452
17639.90 473
17641.15 446
17642.41 455
17643.66 473
17644.91 436
17646.17 462
17647.42 466
17648.67 472
17649.92 449
17651.18 467
17652.43 471
17653.68 450
17654.94 463
17656.19 432
17657.44 415
17658.70 461
17659.95 452
17661.21 445
17662.46 468
17663.71 458
17664.97 451
17666.22 422
17667.47 418
17668.73 420
17669.98 417
17671.24 434
17672.49 427
17673.74 416
17675.00 406
17676.25 421
17677.51 432
17678.76 470
17680.02 441
17681.27 414
17682.52 428
17683.78 453
17685.03 417
17686.29 450
17687.54 438
17688.80 410
17690.05 419
17691.31 420
17692.56 417
17693.82 428
17695.07 415
17696.32 395
17697.58 396
17698.83 398
17700.09 426
17701.34 425
17702.60 439
17703.86 419
17705.11 434
17706.37 432
17707.62 422
17708.88 390
17710.13 401
17711.39 396
17712.64 410
17713.90 424
17715.15 411
17716.41 398
17717.66 406
17718.92 416
17720.18 437
17721.43 434
17722.69 453
17723.94 422
17725.20 399
17726.45 387
17727.71 418
17728.97 418
17730.22 417
17731.48 393
17732.74 408
17733.99 447
17735.25 422
17736.50 405
17737.76 409
17739.02 390
17740.27 398
17741.53 408
17742.79 405
17744.04 445
17745.30 424
17746.56 433
17747.81 412
17749.07 405
17750.33 427
17751.58 423
17752.84 416
17754.10 395
17755.35 413
17756.61 459
17757.87 447
17759.12 431
17760.38 417
17761.64 462
17762.90 467
17764.15 424
17765.41 432
17766.67 435
17767.93 444
17769.18 440
17770.44 445
17771.70 445
17772.96 435
17774.21 440
17775.47 416
17776.73 437
17777.99 437
17779.24 441
17780.50 433
17781.76 427
17783.02 433
17784.28 450
17785.53 462
17786.79 415
17788.05 439
17789.31 414
17790.57 417
17791.82 445
17793.08 431
17794.34 442
17795.60 451
17796.86 411
17798.12 419
17799.37 435
17800.63 443
17801.89 385
17803.15 414
17804.41 419
17805.67 395
17806.93 420
17808.19 427
17809.44 437
17810.70 438
17811.96 406
17813.22 421
17814.48 446
17815.74 417
17817.00 434
17818.26 413
17819.52 405
17820.78 431
17822.04 435
17823.29 444
17824.55 427
17825.81 428
17827.07 386
17828.33 411
17829.59 399
17830.85 400
17832.11 390
17833.37 418
17834.63 398
17835.89 400
17837.15 402
17838.41 396
17839.67 388
17840.93 401
17842.19 432
17843.45 386
17844.71 393
17845.97 391
17847.23 416
17848.49 385
17849.75 371
17851.01 395
17852.27 422
17853.53 383
17854.79 395
17856.05 388
17857.31 404
17858.57 365
17859.84 397
17861.10 425
17862.36 404
17863.62 402
17864.88 389
17866.14 384
17867.40 372
17868.66 370
17869.92 417
17871.18 404
17872.44 360
17873.71 377
17874.97 380
17876.23 395
17877.49 381
17878.75 403
17880.01 383
17881.27 383
17882.53 384
17883.80 371
17885.06 386
17886.32 386
17887.58 363
17888.84 395
17890.10 393
17891.37 371
17892.63 384
17893.89 369
17895.15 409
17896.41 363
17897.67 396
17898.94 358
17900.20 355
17901.46 362
17902.72 361
17903.99 395
17905.25 388
17906.51 367
17907.77 351
17909.03 378
17910.30 367
17911.56 387
17912.82 379
17914.08 379
17915.35 366
17916.61 369
17917.87 398
17919.14 366
17920.40 370
17921.66 380
17922.92 397
17924.19 370
17925.45 372
17926.71 330
17927.98 349
17929.24 376
17930.50 367
17931.76 380
17933.03 386
17934.29 387
17935.55 372
17936.82 330
17938.08 362
17939.34 367
17940.61 380
17941.87 393
17943.14 361
17944.40 391
17945.66 380
17946.93 405
17948.19 384
17949.45 354
17950.72 352
17951.98 349
17953.25 367
17954.51 370
17955.77 377
17957.04 373
17958.30 346
17959.57 380
17960.83 369
17962.09 358
17963.36 367
17964.62 379
17965.89 370
17967.15 360
17968.42 364
17969.68 364
17970.95 357
17972.21 328
17973.47 346
17974.74 379
17976.00 355
17977.27 337
17978.53 376
17979.80 396
17981.06 382
17982.33 357
17983.59 407
17984.86 375
17986.12 353
17987.39 373
17988.65 371
17989.92 404
17991.18 357
17992.45 392
17993.71 393
17994.98 365
17996.25 334
17997.51 400
17998.78 381
18000.04 408
18001.31 385
18002.57 383
18003.84 373
18005.10 390
18006.37 362
18007.64 335
18008.90 382
18010.17 368
18011.43 350
18012.70 374
18013.97 400
18015.23 369
18016.50 402
18017.76 369
18019.03 382
18020.30 359
18021.56 378
18022.83 379
18024.10 365
18025.36 351
18026.63 386
18027.90 385
18029.16 372
18030.43 386
18031.70 373
18032.96 362
18034.23 351
18035.50 370
18036.76 376
18038.03 360
18039.30 376
18040.56 406
18041.83 402
18043.10 384
18044.37 394
18045.63 401
18046.90 404
18048.17 374
18049.43 398
18050.70 405
18051.97 406
18053.24 412
18054.50 397
18055.77 402
18057.04 409
18058.31 380
18059.57 397
18060.84 420
18062.11 407
18063.38 381
18064.65 412
18065.91 409
18067.18 386
18068.45 388
18069.72 384
18070.98 416
18072.25 411
18073.52 400
18074.79 400
18076.06 381
18077.33 377
18078.59 414
18079.86 423
18081.13 390
18082.40 418
18083.67 423
18084.94 394
18086.21 437
18087.47 430
18088.74 429
18090.01 411
18091.28 413
18092.55 413
18093.82 425
18095.09 421
18096.36 428
18097.62 403
18098.89 412
18100.16 408
18101.43 421
18102.70 464
18103.97 433
18105.24 409
18106.51 395
18107.78 418
18109.05 409
18110.32 400
18111.59 432
18112.86 415
18114.13 434
18115.40 443
18116.66 441
18117.93 432
18119.20 415
18120.47 408
18121.74 446
18123.01 418
18124.28 419
18125.55 426
18126.82 412
18128.09 424
18129.36 409
18130.63 417
18131.90 394
18133.17 410
18134.44 411
18135.71 399
18136.99 391
18138.26 426
18139.53 430
18140.80 417
18142.07 407
18143.34 405
18144.61 435
18145.88 427
18147.15 431
18148.42 409
18149.69 391
18150.96 435
18152.23 419
18153.50 417
18154.78 428
18156.05 397
18157.32 409
18158.59 421
18159.86 386
18161.13 390
18162.40 429
18163.67 436
18164.94 388
18166.22 413
18167.49 401
18168.76 399
18170.03 409
18171.30 430
18172.57 421
18173.85 430
18175.12 420
18176.39 403
18177.66 394
18178.93 408
18180.20 407
18181.48 398
18182.75 406
18184.02 406
18185.29 431
18186.56 438
18187.84 451
18189.11 413
18190.38 418
18191.65 383
18192.93 425
18194.20 418
18195.47 391
18196.74 404
18198.02 386
18199.29 401
18200.56 429
18201.83 452
18203.11 410
18204.38 422
18205.65 422
18206.92 426
18208.20 414
18209.47 397
18210.74 409
18212.02 397
18213.29 415
18214.56 422
18215.84 402
18217.11 407
18218.38 417
18219.65 434
18220.93 407
18222.20 401
18223.47 427
18224.75 402
18226.02 438
18227.30 373
18228.57 402
18229.84 374
18231.12 406
18232.39 413
18233.66 409
18234.94 423
18236.21 400
18237.48 426
18238.76 417
18240.03 402
18241.31 398
18242.58 408
18243.86 431
18245.13 418
18246.40 376
18247.68 410
18248.95 414
18250.23 401
18251.50 406
18252.77 417
18254.05 423
18255.32 402
18256.60 434
18257.87 439
18259.15 384
18260.42 382
18261.70 403
18262.97 399
18264.25 391
18265.52 351
18266.80 411
18268.07 366
18269.35 396
18270.62 369
18271.90 398
18273.17 386
18274.45 386
18275.72 377
18277.00 360
18278.27 399
18279.55 389
18280.82 429
18282.10 388
18283.37 371
18284.65 404
18285.93 397
18287.20 400
18288.48 383
18289.75 382
18291.03 392
18292.30 386
18293.58 365
18294.86 394
18296.13 388
18297.41 419
18298.68 380
18299.96 405
18301.24 418
18302.51 397
18303.79 381
18305.06 412
18306.34 389
18307.62 372
18308.89 355
18310.17 403
18311.45 365
18312.72 375
18314.00 366
18315.28 400
18316.55 389
18317.83 353
18319.11 404
18320.38 392
18321.66 369
18322.94 391
18324.21 413
18325.49 396
18326.77 348
18328.04 380
18329.32 380
18330.60 378
18331.88 351
18333.15 391
18334.43 391
18335.71 380
18336.98 369
18338.26 399
18339.54 390
18340.82 364
18342.09 387
18343.37 373
18344.65 386
18345.93 382
18347.20 373
18348.48 400
18349.76 377
18351.04 375
18352.32 402
18353.59 392
18354.87 368
18356.15 378
18357.43 378
18358.71 407
18359.98 375
18361.26 336
18362.54 411
18363.82 421
18365.10 386
18366.38 372
18367.65 360
18368.93 408
18370.21 397
18371.49 398
18372.77 402
18374.05 383
18375.33 387
18376.60 417
18377.88 408
18379.16 397
18380.44 393
18381.72 398
18383.00 391
18384.28 366
18385.56 357
18386.84 383
18388.11 389
18389.39 388
18390.67 386
18391.95 400
18393.23 392
18394.51 353
18395.79 409
18397.07 380
18398.35 378
18399.63 384
18400.91 389
18402.19 375
18403.47 370
18404.75 411
18406.03 415
18407.31 377
18408.59 384
18409.87 390
18411.15 408
18412.43 389
18413.71 391
18414.99 387
18416.27 369
18417.55 373
18418.83 387
18420.11 383
18421.39 366
18422.67 379
18423.95 377
18425.23 404
18426.51 375
18427.79 377
18429.07 398
18430.35 376
18431.63 400
18432.91 383
18434.19 356
18435.47 381
18436.75 348
18438.04 412
18439.32 392
18440.60 371
18441.88 375
18443.16 385
18444.44 387
18445.72 398
18447.00 379
18448.28 393
18449.57 386
18450.85 372
18452.13 370
18453.41 367
18454.69 376
18455.97 373
18457.25 352
18458.54 378
18459.82 364
18461.10 354
18462.38 379
18463.66 385
18464.94 370
18466.23 361
18467.51 383
18468.79 419
18470.07 374
18471.35 364
18472.64 338
18473.92 398
18475.20 398
18476.48 370
18477.76 385
18479.05 374
18480.33 373
18481.61 395
18482.89 397
18484.18 394
18485.46 374
18486.74 371
18488.02 385
18489.31 363
18490.59 382
18491.87 390
18493.15 403
18494.44 381
18495.72 374
18497.00 379
18498.29 378
18499.57 381
18500.85 379
18502.13 390
18503.42 401
18504.70 397
18505.98 392
18507.27 377
18508.55 369
18509.83 436
18511.12 430
18512.40 451
18513.68 393
18514.97 384
18516.25 405
18517.54 375
18518.82 403
18520.10 391
18521.39 411
18522.67 385
18523.95 425
18525.24 402
18526.52 401
18527.81 390
18529.09 396
18530.37 409
18531.66 392
18532.94 399
18534.23 390
18535.51 396
18536.79 373
18538.08 396
18539.36 422
18540.65 422
18541.93 401
18543.22 407
18544.50 418
18545.79 416
18547.07 397
18548.36 423
18549.64 428
18550.92 416
18552.21 400
18553.49 406
18554.78 387
18556.06 410
18557.35 425
18558.63 442
18559.92 447
18561.20 426
18562.49 402
18563.77 429
18565.06 461
18566.35 427
18567.63 430
18568.92 450
18570.20 431
18571.49 435
18572.77 417
18574.06 414
18575.34 423
18576.63 445
18577.92 431
18579.20 460
18580.49 415
18581.77 450
18583.06 433
18584.34 432
18585.63 408
18586.92 438
18588.20 466
18589.49 465
18590.77 469
18592.06 463
18593.35 467
18594.63 449
18595.92 422
18597.21 417
18598.49 469
18599.78 441
18601.07 448
18602.35 443
18603.64 448
18604.93 451
18606.21 425
18607.50 439
18608.79 468
18610.07 454
18611.36 456
18612.65 449
18613.93 431
18615.22 449
18616.51 461
18617.79 449
18619.08 453
18620.37 440
18621.66 430
18622.94 430
18624.23 400
18625.52 423
18626.80 408
18628.09 415
18629.38 403
18630.67 421
18631.95 433
18633.24 415
18634.53 411
18635.82 422
18637.11 404
18638.39 402
18639.68 388
18640.97 400
18642.26 408
18643.54 382
18644.83 405
18646.12 406
18647.41 432
18648.70 419
18649.99 388
18651.27 391
18652.56 386
18653.85 379
18655.14 419
18656.43 422
18657.72 401
18659.00 386
18660.29 370
18661.58 404
18662.87 371
18664.16 422
18665.45 399
18666.74 401
18668.02 398
18669.31 394
18670.60 401
18671.89 411
18673.18 395
18674.47 403
18675.76 393
18677.05 379
18678.34 395
18679.63 367
18680.92 377
18682.20 374
18683.49 378
18684.78 377
18686.07 386
18687.36 414
18688.65 418
18689.94 372
18691.23 392
18692.52 391
18693.81 372
18695.10 394
18696.39 407
18697.68 387
18698.97 370
18700.26 389
18701.55 401
18702.84 407
18704.13 413
18705.42 419
18706.71 387
18708.00 388
18709.29 409
18710.58 398
18711.87 398
18713.16 375
18714.45 383
18715.74 363
18717.03 367
18718.32 397
18719.61 398
18720.90 366
18722.20 392
18723.49 376
18724.78 410
18726.07 383
18727.36 368
18728.65 387
18729.94 391
18731.23 358
18732.52 406
18733.81 401
18735.10 406
18736.40 379
18737.69 388
18738.98 376
18740.27 361
18741.56 380
18742.85 392
18744.14 414
18745.43 387
18746.73 363
18748.02 385
18749.31 399
18750.60 395
18751.89 396
18753.18 391
18754.48 407
18755.77 417
18757.06 386
18758.35 420
18759.64 379
18760.94 406
18762.23 411
18763.52 405
18764.81 374
18766.10 379
18767.40 411
18768.69 408
18769.98 349
18771.27 377
18772.57 411
18773.86 398
18775.15 393
18776.44 388
18777.74 393
18779.03 364
18780.32 412
18781.61 392
18782.91 400
18784.20 407
18785.49 402
18786.79 411
18788.08 401
18789.37 381
18790.66 413
18791.96 392
18793.25 399
18794.54 405
18795.84 402
18797.13 396
18798.42 407
18799.72 424
18801.01 422
18802.30 395
18803.60 402
18804.89 400
18806.18 421
18807.48 416
18808.77 381
18810.07 405
18811.36 413
18812.65 447
18813.95 413
18815.24 400
18816.53 401
18817.83 438
18819.12 422
18820.42 420
18821.71 396
18823.00 422
18824.30 406
18825.59 414
18826.89 430
18828.18 421
18829.48 441
18830.77 398
18832.07 383
18833.36 388
18834.65 412
18835.95 393
18837.24 396
18838.54 414
18839.83 396
18841.13 395
18842.42 407
18843.72 397
18845.01 400
18846.31 407
18847.60 400
18848.90 405
18850.19 390
18851.49 373
18852.78 364
18854.08 411
18855.37 388
18856.67 367
18857.96 411
18859.26 411
18860.55 406
18861.85 365
18863.15 383
18864.44 378
18865.74 399
18867.03 363
18868.33 393
18869.62 377
18870.92 416
18872.22 391
18873.51 396
18874.81 380
18876.10 376
18877.40 405
18878.70 385
18879.99 374
18881.29 363
18882.58 331
18883.88 339
18885.18 392
18886.47 397
18887.77 405
18889.07 387
18890.36 408
18891.66 389
18892.95 378
18894.25 400
18895.55 416
18896.84 412
18898.14 380
18899.44 391
18900.73 420
18902.03 401
18903.33 397
18904.63 387
18905.92 401
18907.22 382
18908.52 386
18909.81 383
18911.11 394
18912.41 387
18913.71 392
18915.00 376
18916.30 375
18917.60 404
18918.89 384
18920.19 363
18921.49 384
18922.79 370
18924.09 380
18925.38 352
18926.68 374
18927.98 384
18929.28 388
18930.57 360
18931.87 373
18933.17 383
18934.47 394
18935.77 371
18937.06 381
18938.36 384
18939.66 384
18940.96 380
18942.26 385
18943.55 368
18944.85 355
18946.15 385
18947.45 368
18948.75 366
18950.05 370
18951.35 385
18952.64 375
18953.94 364
18955.24 410
18956.54 387
18957.84 378
18959.14 371
18960.44 348
18961.74 379
18963.03 377
18964.33 371
18965.63 357
18966.93 362
18968.23 373
18969.53 369
18970.83 349
18972.13 355
18973.43 362
18974.73 378
18976.03 367
18977.33 393
18978.62 377
18979.92 379
18981.22 372
18982.52 358
18983.82 345
18985.12 346
18986.42 354
18987.72 367
18989.02 366
18990.32 369
18991.62 367
18992.92 366
18994.22 357
18995.52 388
18996.82 383
18998.12 377
18999.42 343
19000.72 320
19002.02 349
19003.32 345
19004.62 355
19005.92 369
19007.22 368
19008.53 364
19009.83 330
19011.13 374
19012.43 352
19013.73 368
19015.03 353
19016.33 343
19017.63 343
19018.93 336
19020.23 334
19021.53 337
19022.83 343
19024.13 344
19025.44 367
19026.74 350
19028.04 352
19029.34 349
19030.64 331
19031.94 325
19033.24 351
19034.54 333
19035.85 327
19037.15 367
19038.45 323
19039.75 349
19041.05 305
19042.35 329
19043.66 363
19044.96 353
19046.26 352
19047.56 351
19048.86 333
19050.16 330
19051.47 341
19052.77 332
19054.07 316
19055.37 314
19056.67 334
19057.98 338
19059.28 327
19060.58 333
19061.88 323
19063.19 333
19064.49 356
19065.79 340
19067.09 337
19068.40 329
19069.70 352
19071.00 312
19072.30 347
19073.61 350
19074.91 313
19076.21 329
19077.52 326
19078.82 337
19080.12 340
19081.42 315
19082.73 365
19084.03 345
19085.33 294
19086.64 325
19087.94 325
19089.24 340
19090.55 336
19091.85 343
19093.15 335
19094.46 329
19095.76 313
19097.06 333
19098.37 345
19099.67 331
19100.97 329
19102.28 340
19103.58 332
19104.89 321
19106.19 329
19107.49 309
19108.80 318
19110.10 335
19111.40 338
19112.71 334
19114.01 318
19115.32 343
19116.62 339
19117.93 354
19119.23 316
19120.53 330
19121.84 329
19123.14 347
19124.45 341
19125.75 339
19127.06 327
19128.36 317
19129.67 322
19130.97 356
19132.28 333
19133.58 297
19134.88 319
19136.19 341
19137.49 312
19138.80 308
19140.10 325
19141.41 347
19142.71 340
19144.02 309
19145.32 345
19146.63 335
19147.94 336
19149.24 348
19150.55 359
19151.85 357
19153.16 351
19154.46 357
19155.77 317
19157.07 345
19158.38 329
19159.68 333
19160.99 339
19162.30 339
19163.60 321
19164.91 347
19166.21 358
19167.52 332
19168.83 349
19170.13 359
19171.44 333
19172.74 334
19174.05 328
19175.36 340
19176.66 330
19177.97 329
19179.27 349
19180.58 351
19181.89 341
19183.19 323
19184.50 343
19185.81 344
19187.11 335
19188.42 325
19189.73 364
19191.03 328
19192.34 322
19193.65 307
19194.95 336
19196.26 325
19197.57 322
19198.87 327
19200.18 337
19201.49 329
19202.80 338
19204.10 357
19205.41 336
19206.72 349
19208.03 344
19209.33 348
19210.64 321
19211.95 318
19213.25 334
19214.56 341
19215.87 347
19217.18 334
19218.49 350
19219.79 347
19221.10 330
19222.41 315
19223.72 337
19225.02 328
19226.33 336
19227.64 334
19228.95 347
19230.26 349
19231.56 362
19232.87 355
19234.18 338
19235.49 344
19236.80 323
19238.11 354
19239.41 333
19240.72 319
19242.03 345
19243.34 336
19244.65 319
19245.96 317
19247.26 356
19248.57 370
19249.88 309
19251.19 334
19252.50 335
19253.81 327
19255.12 320
19256.43 333
19257.74 318
19259.04 321
19260.35 330
19261.66 328
19262.97 337
19264.28 321
19265.59 335
19266.90 336
19268.21 364
19269.52 335
19270.83 334
19272.14 317
19273.45 332
19274.76 354
19276.07 311
19277.38 333
19278.69 318
19279.99 329
19281.30 352
19282.61 328
19283.92 331
19285.23 340
19286.54 340
19287.85 321
19289.16 320
19290.47 344
19291.78 328
19293.09 335
19294.40 321
19295.72 326
19297.03 351
19298.34 337
19299.65 332
19300.96 325
19302.27 354
19303.58 325
19304.89 330
19306.20 345
19307.51 337
19308.82 321
19310.13 304
19311.44 363
19312.75 339
19314.06 315
19315.37 327
19316.69 326
19318.00 320
19319.31 325
19320.62 338
19321.93 356
19323.24 317
19324.55 324
19325.86 332
19327.18 375
19328.49 316
19329.80 329
19331.11 343
19332.42 345
19333.73 319
19335.04 335
19336.36 373
19337.67 341
19338.98 352
19340.29 317
19341.60 313
19342.91 323
19344.23 325
19345.54 336
19346.85 357
19348.16 338
19349.47 356
19350.79 362
19352.10 352
19353.41 316
19354.72 313
19356.04 318
19357.35 335
19358.66 364
19359.97 328
19361.29 315
19362.60 332
19363.91 335
19365.22 322
19366.54 361
19367.85 322
19369.16 327
19370.47 343
19371.79 322
19373.10 314
19374.41 321
19375.73 327
19377.04 314
19378.35 321
19379.67 314
19380.98 338
19382.29 353
19383.60 323
19384.92 315
19386.23 320
19387.54 337
19388.86 320
19390.17 335
19391.49 328
19392.80 327
19394.11 336
19395.43 327
19396.74 334
19398.05 306
19399.37 321
19400.68 329
19402.00 357
19403.31 311
19404.62 307
19405.94 310
19407.25 288
19408.57 328
19409.88 330
19411.19 312
19412.51 309
19413.82 343
19415.14 345
19416.45 329
19417.77 312
19419.08 337
19420.39 320
19421.71 320
19423.02 300
19424.34 323
19425.65 321
19426.97 306
19428.28 320
19429.60 334
19430.91 339
19432.23 300
19433.54 309
19434.86 322
19436.17 311
19437.49 308
19438.80 334
19440.12 317
19441.43 320
19442.75 338
19444.06 312
19445.38 295
19446.69 281
19448.01 335
19449.32 330
19450.64 349
19451.96 331
19453.27 333
19454.59 310
19455.90 333
19457.22 307
19458.53 303
19459.85 315
19461.17 329
19462.48 301
19463.80 310
19465.11 290
19466.43 316
19467.75 313
19469.06 309
19470.38 324
19471.69 323
19473.01 327
19474.33 297
19475.64 318
19476.96 340
19478.28 324
19479.59 317
19480.91 310
19482.23 312
19483.54 316
19484.86 322
19486.18 319
19487.49 311
19488.81 285
19490.13 299
19491.44 315
19492.76 344
19494.08 324
19495.39 301
19496.71 296
19498.03 324
19499.35 318
19500.66 316
19501.98 298
19503.30 278
19504.61 317
19505.93 331
19507.25 302
19508.57 331
19509.88 310
19511.20 313
19512.52 324
19513.84 317
19515.15 316
19516.47 323
19517.79 329
19519.11 280
19520.43 304
19521.74 288
19523.06 319
19524.38 298
19525.70 309
19527.02 324
19528.33 328
19529.65 316
19530.97 305
19532.29 320
19533.61 307
19534.93 324
19536.24 289
19537.56 322
19538.88 303
19540.20 328
19541.52 321
19542.84 293
19544.16 306
19545.47 338
19546.79 313
19548.11 329
19549.43 316
19550.75 317
19552.07 336
19553.39 301
19554.71 314
19556.03 325
19557.34 325
19558.66 335
19559.98 315
19561.30 304
19562.62 326
19563.94 309
19565.26 329
19566.58 297
19567.90 323
19569.22 292
19570.54 298
19571.86 318
19573.18 309
19574.50 330
19575.82 301
19577.14 311
19578.46 298
19579.78 323
19581.10 333
19582.42 331
19583.74 301
19585.06 333
19586.38 309
19587.70 310
19589.02 319
19590.34 303
19591.66 317
19592.98 342
19594.30 336
19595.62 325
19596.94 324
19598.26 315
19599.58 319
19600.90 308
19602.22 319
19603.54 309
19604.86 324
19606.18 297
19607.50 302
19608.82 288
19610.15 317
19611.47 312
19612.79 292
19614.11 335
19615.43 330
19616.75 338
19618.07 305
19619.39 313
19620.71 311
19622.04 334
19623.36 339
19624.68 342
19626.00 325
19627.32 301
19628.64 356
19629.96 319
19631.29 332
19632.61 336
19633.93 330
19635.25 318
19636.57 336
19637.89 337
19639.22 341
19640.54 315
19641.86 348
19643.18 330
19644.50 347
19645.83 307
19647.15 330
19648.47 319
19649.79 316
19651.12 328
19652.44 320
19653.76 294
19655.08 308
19656.40 319
19657.73 308
19659.05 300
19660.37 301
19661.70 333
19663.02 317
19664.34 313
19665.66 302
19666.99 322
19668.31 289
19669.63 306
19670.95 324
19672.28 324
19673.60 296
19674.92 295
19676.25 339
19677.57 313
19678.89 318
19680.22 314
19681.54 332
19682.86 325
19684.19 312
19685.51 316
19686.83 292
19688.16 332
19689.48 337
19690.80 317
19692.13 322
19693.45 301
19694.78 314
19696.10 319
19697.42 321
19698.75 306
19700.07 310
19701.39 316
19702.72 316
19704.04 335
19705.37 320
19706.69 323
19708.02 316
19709.34 335
19710.66 330
19711.99 319
19713.31 307
19714.64 318
19715.96 327
19717.29 285
19718.61 304
19719.93 325
19721.26 323
19722.58 292
19723.91 292
19725.23 312
19726.56 332
19727.88 321
19729.21 329
19730.53 333
19731.86 330
19733.18 309
19734.51 335
19735.83 352
19737.16 305
19738.48 330
19739.81 337
19741.13 328
19742.46 309
19743.78 324
19745.11 318
19746.44 295
19747.76 303
19749.09 317
19750.41 307
19751.74 315
19753.06 318
19754.39 298
19755.72 279
19757.04 312
19758.37 319
19759.69 317
19761.02 325
19762.34 310
19763.67 294
19765.00 280
19766.32 286
19767.65 311
19768.98 321
19770.30 328
19771.63 340
19772.95 330
19774.28 322
19775.61 307
19776.93 303
19778.26 307
19779.59 334
19780.91 334
19782.24 335
19783.57 298
19784.89 293
19786.22 317
19787.55 314
19788.87 289
19790.20 306
19791.53 323
19792.86 290
19794.18 303
19795.51 288
19796.84 306
19798.16 307
19799.49 282
19800.82 319
19802.15 324
19803.47 313
19804.80 320
19806.13 313
19807.46 318
19808.78 315
19810.11 321
19811.44 317
19812.77 323
19814.09 321
19815.42 334
19816.75 328
19818.08 291
19819.41 305
19820.73 327
19822.06 318
19823.39 311
19824.72 311
19826.05 305
19827.37 328
19828.70 342
19830.03 323
19831.36 331
19832.69 287
19834.02 316
19835.34 316
19836.67 300
19838.00 316
19839.33 304
19840.66 298
19841.99 295
19843.32 323
19844.64 308
19845.97 313
19847.30 310
19848.63 311
19849.96 313
19851.29 305
19852.62 337
19853.95 312
19855.28 302
19856.60 309
19857.93 286
19859.26 326
19860.59 295
19861.92 319
19863.25 336
19864.58 314
19865.91 339
19867.24 309
19868.57 317
19869.90 343
19871.23 328
19872.56 321
19873.89 312
19875.22 311
19876.55 310
19877.88 294
19879.21 300
19880.54 334
19881.87 333
19883.20 326
19884.53 304
19885.86 313
19887.19 321
19888.52 308
19889.85 284
19891.18 307
19892.51 298
19893.84 323
19895.17 352
19896.50 324
19897.83 293
19899.16 319
19900.49 333
19901.82 309
19903.15 320
19904.48 319
19905.81 327
19907.15 324
19908.48 288
19909.81 317
19911.14 303
19912.47 305
19913.80 314
19915.13 308
19916.46 300
19917.79 290
19919.13 301
19920.46 305
19921.79 326
19923.12 313
19924.45 288
19925.78 304
19927.11 313
19928.45 343
19929.78 325
19931.11 306
19932.44 311
19933.77 313
19935.10 322
19936.44 330
19937.77 285
19939.10 314
19940.43 329
19941.76 309
19943.10 323
19944.43 314
19945.76 317
19947.09 316
19948.42 317
19949.76 289
19951.09 300
19952.42 307
19953.75 317
19955.09 317
19956.42 333
19957.75 320
19959.08 313
19960.42 318
19961.75 297
19963.08 304
19964.41 322
19965.75 304
19967.08 326
19968.41 332
19969.75 307
19971.08 293
19972.41 335
19973.74 339
19975.08 347
19976.41 352
19977.74 337
19979.08 322
19980.41 335
19981.74 320
19983.08 320
19984.41 306
19985.74 370
19987.08 333
19988.41 317
19989.75 312
19991.08 327
19992.41 313
19993.75 321
19995.08 318
19996.41 322
19997.75 339
19999.08 347
20000.42 329
20001.75 332
20003.08 340
20004.42 350
20005.75 375
20007.09 359
20008.42 353
20009.75 348
20011.09 329
20012.42 349
20013.76 336
20015.09 368
20016.43 343
20017.76 339
20019.10 339
20020.43 361
20021.76 348
20023.10 370
20024.43 341
20025.77 336
20027.10 356
20028.44 347
20029.77 372
20031.11 333
20032.44 349
20033.78 324
20035.11 367
20036.45 350
20037.78 354
20039.12 356
20040.46 353
20041.79 361
20043.13 347
20044.46 340
20045.80 329
20047.13 350
20048.47 355
20049.80 360
20051.14 352
20052.47 362
20053.81 369
20055.15 347
20056.48 327
20057.82 351
20059.15 342
20060.49 369
20061.83 338
20063.16 340
20064.50 346
20065.83 356
20067.17 343
20068.51 345
20069.84 359
20071.18 364
20072.52 366
20073.85 348
20075.19 350
20076.52 337
20077.86 338
20079.20 322
20080.53 328
20081.87 344
20083.21 314
20084.54 329
20085.88 342
20087.22 343
20088.56 299
20089.89 330
20091.23 330
20092.57 321
20093.90 342
20095.24 291
20096.58 349
20097.91 350
20099.25 344
20100.59 325
20101.93 324
20103.26 335
20104.60 341
20105.94 328
20107.28 334
20108.61 338
20109.95 321
20111.29 338
20112.63 339
20113.96 324
20115.30 331
20116.64 345
20117.98 350
20119.32 329
20120.65 353
20121.99 338
20123.33 347
20124.67 345
20126.01 346
