# Supplementary material for: MALDI-TOF MS typing enables the classification of brewing yeasts of the genus Saccharomyces to major beer styles
Source: PLoS One. 2017 Aug 9;12(8):e0181694. doi: 10.1371/journal.pone.0181694 (PMC5549903; doi:10.1371/journal.pone.0181694)
Supplement: S17 File — The directory includes 90 raw files and was zipped to “.zip”; the folder has three strains with 30 spectra per strain; S1 Text explains the raw files with an example and Table 1 represents the yeast strains used within the experiment. (ZIP) [file pone.0181694.s020.zip › 49-51/30812-1H7-Dias-Dias-Dias-YPG-18h-E-E_2016-10-04_10_0_F10_1.dat]

1998.43 3089
1998.85 3075
1999.27 3087
1999.69 3067
2000.11 3058
2000.54 3120
2000.96 3107
2001.38 2976
2001.80 2996
2002.23 2960
2002.65 3016
2003.07 3119
2003.49 3078
2003.92 2980
2004.34 2942
2004.76 3051
2005.18 3102
2005.61 3122
2006.03 3161
2006.45 3062
2006.87 3037
2007.30 3055
2007.72 3092
2008.14 3126
2008.57 3069
2008.99 2953
2009.41 2813
2009.84 2723
2010.26 2778
2010.68 2666
2011.11 2720
2011.53 2826
2011.95 2755
2012.38 2635
2012.80 2601
2013.22 2739
2013.65 2915
2014.07 2919
2014.49 2965
2014.92 3073
2015.34 3071
2015.77 3180
2016.19 3200
2016.61 3255
2017.04 3272
2017.46 3371
2017.89 3332
2018.31 3335
2018.73 3209
2019.16 3181
2019.58 3154
2020.01 3068
2020.43 3017
2020.85 2930
2021.28 2907
2021.70 2779
2022.13 2788
2022.55 2765
2022.98 2651
2023.40 2580
2023.83 2695
2024.25 2568
2024.68 2607
2025.10 2570
2025.53 2530
2025.95 2414
2026.38 2403
2026.80 2372
2027.23 2428
2027.65 2364
2028.08 2493
2028.50 2538
2028.93 2563
2029.35 2486
2029.78 2479
2030.20 2549
2030.63 2639
2031.05 2623
2031.48 2737
2031.90 2758
2032.33 2760
2032.75 2704
2033.18 2783
2033.61 2776
2034.03 2842
2034.46 2743
2034.88 2764
2035.31 2774
2035.74 2883
2036.16 2869
2036.59 2970
2037.01 2974
2037.44 2913
2037.87 3020
2038.29 3083
2038.72 3034
2039.14 3082
2039.57 3125
2040.00 3039
2040.42 3099
2040.85 2972
2041.28 3088
2041.70 3057
2042.13 2954
2042.56 2898
2042.98 2869
2043.41 2855
2043.84 2930
2044.26 2784
2044.69 2772
2045.12 2797
2045.54 2712
2045.97 2612
2046.40 2701
2046.82 2627
2047.25 2649
2047.68 2657
2048.11 2639
2048.53 2715
2048.96 2665
2049.39 2656
2049.82 2713
2050.24 2762
2050.67 2654
2051.10 2593
2051.53 2594
2051.95 2628
2052.38 2603
2052.81 2633
2053.24 2639
2053.66 2633
2054.09 2533
2054.52 2544
2054.95 2547
2055.38 2564
2055.80 2439
2056.23 2505
2056.66 2598
2057.09 2674
2057.52 2854
2057.94 2854
2058.37 2861
2058.80 2908
2059.23 2856
2059.66 2937
2060.09 2883
2060.51 2905
2060.94 2742
2061.37 2829
2061.80 2913
2062.23 2927
2062.66 2994
2063.09 2938
2063.52 3009
2063.94 3034
2064.37 3000
2064.80 2960
2065.23 2961
2065.66 2862
2066.09 2852
2066.52 2819
2066.95 2823
2067.38 2808
2067.81 2707
2068.24 2790
2068.66 2838
2069.09 2871
2069.52 2697
2069.95 2661
2070.38 2719
2070.81 2747
2071.24 2809
2071.67 2706
2072.10 2728
2072.53 2767
2072.96 2863
2073.39 2860
2073.82 2837
2074.25 2860
2074.68 2838
2075.11 2910
2075.54 2990
2075.97 2992
2076.40 2976
2076.83 3009
2077.26 3220
2077.69 3146
2078.12 3275
2078.55 3364
2078.98 3369
2079.41 3270
2079.84 3244
2080.27 3399
2080.70 3332
2081.14 3096
2081.57 3173
2082.00 3004
2082.43 2975
2082.86 2954
2083.29 3070
2083.72 3052
2084.15 2887
2084.58 2847
2085.01 2750
2085.44 2802
2085.88 2807
2086.31 2903
2086.74 2757
2087.17 2859
2087.60 2955
2088.03 2982
2088.46 3007
2088.89 3185
2089.33 3388
2089.76 3627
2090.19 3773
2090.62 3927
2091.05 3941
2091.48 3946
2091.92 3969
2092.35 3895
2092.78 3865
2093.21 3610
2093.64 3550
2094.07 3341
2094.51 3167
2094.94 3064
2095.37 3047
2095.80 2943
2096.24 2839
2096.67 2762
2097.10 2722
2097.53 2759
2097.96 2718
2098.40 2692
2098.83 2666
2099.26 2527
2099.69 2709
2100.13 2559
2100.56 2542
2100.99 2692
2101.43 2680
2101.86 2719
2102.29 2788
2102.72 2687
2103.16 2836
2103.59 2863
2104.02 2915
2104.46 2898
2104.89 2973
2105.32 3188
2105.76 2995
2106.19 2975
2106.62 3126
2107.05 3149
2107.49 3162
2107.92 3071
2108.36 2972
2108.79 3074
2109.22 2916
2109.66 2852
2110.09 2904
2110.52 2962
2110.96 2804
2111.39 2745
2111.82 2835
2112.26 2783
2112.69 2619
2113.13 2559
2113.56 2524
2113.99 2535
2114.43 2570
2114.86 2507
2115.30 2353
2115.73 2401
2116.16 2324
2116.60 2458
2117.03 2506
2117.47 2485
2117.90 2473
2118.34 2578
2118.77 2543
2119.21 2636
2119.64 2598
2120.07 2570
2120.51 2671
2120.94 2634
2121.38 2733
2121.81 2678
2122.25 2727
2122.68 2703
2123.12 2757
2123.55 2608
2123.99 2588
2124.42 2605
2124.86 2554
2125.29 2596
2125.73 2588
2126.16 2662
2126.60 2717
2127.04 2728
2127.47 2941
2127.91 3029
2128.34 3061
2128.78 3052
2129.21 3057
2129.65 3146
2130.08 3145
2130.52 3131
2130.96 3067
2131.39 3081
2131.83 3030
2132.26 3120
2132.70 3086
2133.14 3085
2133.57 3126
2134.01 3070
2134.44 3151
2134.88 3127
2135.32 3153
2135.75 3101
2136.19 3101
2136.62 3153
2137.06 3100
2137.50 3045
2137.93 3009
2138.37 2892
2138.81 2920
2139.24 2830
2139.68 2779
2140.12 2694
2140.55 2693
2140.99 2486
2141.43 2611
2141.86 2655
2142.30 2453
2142.74 2472
2143.18 2516
2143.61 2542
2144.05 2626
2144.49 2662
2144.92 2794
2145.36 2883
2145.80 3192
2146.24 3440
2146.67 3805
2147.11 4266
2147.55 4520
2147.99 4822
2148.42 4961
2148.86 5105
2149.30 5134
2149.74 4905
2150.17 4722
2150.61 4500
2151.05 4252
2151.49 3854
2151.92 3642
2152.36 3592
2152.80 3321
2153.24 3223
2153.68 3146
2154.11 2912
2154.55 2932
2154.99 2951
2155.43 2775
2155.87 2737
2156.31 2766
2156.74 2768
2157.18 2907
2157.62 2891
2158.06 2711
2158.50 2758
2158.94 2755
2159.38 2722
2159.81 2738
2160.25 2879
2160.69 2954
2161.13 2876
2161.57 2861
2162.01 2791
2162.45 2865
2162.89 2949
2163.33 2846
2163.76 2803
2164.20 2956
2164.64 2961
2165.08 2968
2165.52 3011
2165.96 3096
2166.40 3028
2166.84 3093
2167.28 3176
2167.72 3136
2168.16 3313
2168.60 3194
2169.04 3214
2169.48 3144
2169.92 3323
2170.36 3267
2170.80 3144
2171.24 3086
2171.68 3108
2172.12 3092
2172.56 3060
2173.00 3132
2173.44 3222
2173.88 3226
2174.32 3328
2174.76 3335
2175.20 3333
2175.64 3477
2176.08 3443
2176.52 3474
2176.96 3434
2177.40 3345
2177.84 3290
2178.28 3201
2178.72 3054
2179.16 3093
2179.60 2986
2180.04 2893
2180.48 2928
2180.92 2729
2181.37 2761
2181.81 2761
2182.25 2769
2182.69 2668
2183.13 2732
2183.57 2799
2184.01 2928
2184.45 2909
2184.89 3125
2185.34 3194
2185.78 3441
2186.22 3592
2186.66 3546
2187.10 3511
2187.54 3495
2187.98 3535
2188.43 3501
2188.87 3436
2189.31 3280
2189.75 3266
2190.19 3101
2190.63 3136
2191.08 3074
2191.52 3151
2191.96 3236
2192.40 3151
2192.84 3342
2193.29 3307
2193.73 3231
2194.17 3281
2194.61 3308
2195.05 3476
2195.50 3254
2195.94 3162
2196.38 3267
2196.82 3151
2197.27 3063
2197.71 3104
2198.15 3018
2198.59 2866
2199.04 2901
2199.48 3048
2199.92 2934
2200.37 2924
2200.81 2919
2201.25 3051
2201.69 2978
2202.14 2880
2202.58 2887
2203.02 2963
2203.47 3014
2203.91 3174
2204.35 3245
2204.80 3274
2205.24 3333
2205.68 3242
2206.13 3347
2206.57 3445
2207.01 3426
2207.46 3306
2207.90 3366
2208.34 3447
2208.79 3392
2209.23 3455
2209.67 3474
2210.12 3346
2210.56 3289
2211.01 3185
2211.45 3285
2211.89 3367
2212.34 3191
2212.78 3081
2213.23 2965
2213.67 2918
2214.11 2835
2214.56 2820
2215.00 2800
2215.45 2802
2215.89 2750
2216.34 2746
2216.78 2763
2217.22 2787
2217.67 2829
2218.11 2991
2218.56 3194
2219.00 3329
2219.45 3727
2219.89 4242
2220.34 4708
2220.78 5354
2221.23 5950
2221.67 6692
2222.12 7227
2222.56 7747
2223.01 7927
2223.45 7737
2223.90 7570
2224.34 7423
2224.79 6939
2225.23 6021
2225.68 5445
2226.12 5113
2226.57 4750
2227.01 4251
2227.46 4064
2227.91 3981
2228.35 3853
2228.80 3676
2229.24 3713
2229.69 3803
2230.13 3743
2230.58 3868
2231.03 3901
2231.47 3922
2231.92 3943
2232.36 3997
2232.81 3948
2233.26 3795
2233.70 3556
2234.15 3532
2234.59 3536
2235.04 3381
2235.49 3384
2235.93 3419
2236.38 3308
2236.83 3503
2237.27 3502
2237.72 3388
2238.17 3504
2238.61 3344
2239.06 3284
2239.51 3259
2239.95 3253
2240.40 3226
2240.85 3119
2241.29 3087
2241.74 2996
2242.19 2948
2242.63 2752
2243.08 2756
2243.53 2800
2243.98 2782
2244.42 2846
2244.87 2754
2245.32 2806
2245.76 2771
2246.21 2818
2246.66 2839
2247.11 2891
2247.55 2965
2248.00 2871
2248.45 2874
2248.90 2879
2249.35 2863
2249.79 2816
2250.24 2866
2250.69 2953
2251.14 2987
2251.58 3013
2252.03 2881
2252.48 2875
2252.93 2910
2253.38 2719
2253.82 2850
2254.27 2711
2254.72 2674
2255.17 2710
2255.62 2679
2256.07 2666
2256.51 2703
2256.96 2779
2257.41 2903
2257.86 3043
2258.31 3086
2258.76 3226
2259.21 3623
2259.65 3811
2260.10 3891
2260.55 3948
2261.00 3999
2261.45 4051
2261.90 4177
2262.35 4108
2262.80 3860
2263.25 4007
2263.69 3734
2264.14 3711
2264.59 3720
2265.04 3693
2265.49 3741
2265.94 3766
2266.39 3817
2266.84 3889
2267.29 3918
2267.74 3922
2268.19 4123
2268.64 4022
2269.09 4060
2269.54 4114
2269.99 3964
2270.44 3950
2270.89 3857
2271.34 3635
2271.79 3500
2272.24 3472
2272.69 3268
2273.14 3130
2273.59 3007
2274.04 2986
2274.49 2927
2274.94 2820
2275.39 2844
2275.84 2974
2276.29 2890
2276.74 3041
2277.19 3096
2277.64 3147
2278.09 3135
2278.54 3245
2278.99 3407
2279.44 3344
2279.89 3307
2280.34 3336
2280.79 3369
2281.25 3454
2281.70 3325
2282.15 3197
2282.60 3212
2283.05 3118
2283.50 3196
2283.95 3147
2284.40 3074
2284.85 3284
2285.31 3485
2285.76 3609
2286.21 3858
2286.66 3951
2287.11 4303
2287.56 4547
2288.01 4873
2288.47 5208
2288.92 5495
2289.37 5513
2289.82 5797
2290.27 5632
2290.72 5617
2291.18 5542
2291.63 5584
2292.08 5368
2292.53 5118
2292.98 4954
2293.44 4894
2293.89 4681
2294.34 4450
2294.79 4312
2295.24 3991
2295.70 3822
2296.15 3710
2296.60 3426
2297.05 3318
2297.51 3338
2297.96 3231
2298.41 3256
2298.86 3176
2299.32 2998
2299.77 2993
2300.22 3061
2300.67 3030
2301.13 3020
2301.58 2945
2302.03 2897
2302.49 2893
2302.94 3104
2303.39 3074
2303.85 3014
2304.30 3004
2304.75 2989
2305.20 3074
2305.66 3264
2306.11 3409
2306.56 3555
2307.02 3698
2307.47 3944
2307.93 4112
2308.38 4233
2308.83 4286
2309.29 4388
2309.74 4427
2310.19 4221
2310.65 4143
2311.10 3852
2311.55 3824
2312.01 3593
2312.46 3430
2312.92 3266
2313.37 3102
2313.82 3068
2314.28 3105
2314.73 3121
2315.19 3200
2315.64 3167
2316.10 3195
2316.55 3268
2317.00 3305
2317.46 3476
2317.91 3467
2318.37 3455
2318.82 3596
2319.28 3633
2319.73 3556
2320.19 3416
2320.64 3433
2321.10 3342
2321.55 3315
2322.01 3337
2322.46 3315
2322.92 3319
2323.37 3319
2323.83 3169
2324.28 3280
2324.74 3194
2325.19 3250
2325.65 3222
2326.10 3175
2326.56 3279
2327.01 3451
2327.47 3625
2327.92 3521
2328.38 3516
2328.83 3469
2329.29 3461
2329.74 3451
2330.20 3284
2330.66 3390
2331.11 3304
2331.57 3277
2332.02 3217
2332.48 3213
2332.94 3139
2333.39 3187
2333.85 3218
2334.30 3217
2334.76 3327
2335.22 3470
2335.67 3586
2336.13 3768
2336.58 4075
2337.04 4332
2337.50 4528
2337.95 4968
2338.41 5239
2338.87 5438
2339.32 5715
2339.78 5799
2340.24 5583
2340.69 5315
2341.15 4957
2341.61 5002
2342.06 4732
2342.52 4554
2342.98 4669
2343.43 4724
2343.89 4799
2344.35 4821
2344.81 4869
2345.26 4712
2345.72 4697
2346.18 4586
2346.63 4507
2347.09 4316
2347.55 4190
2348.01 3989
2348.46 3879
2348.92 3853
2349.38 3759
2349.84 3755
2350.29 3687
2350.75 3644
2351.21 3558
2351.67 3430
2352.13 3403
2352.58 3392
2353.04 3495
2353.50 3335
2353.96 3300
2354.41 3313
2354.87 3235
2355.33 3206
2355.79 3214
2356.25 3140
2356.71 3244
2357.16 3334
2357.62 3377
2358.08 3547
2358.54 3740
2359.00 3800
2359.46 3791
2359.91 4108
2360.37 4017
2360.83 3973
2361.29 3869
2361.75 3837
2362.21 3899
2362.67 3815
2363.13 3841
2363.58 3898
2364.04 3894
2364.50 3721
2364.96 3928
2365.42 3809
2365.88 3924
2366.34 4065
2366.80 3932
2367.26 3858
2367.72 3958
2368.18 4031
2368.64 3866
2369.10 3771
2369.55 3377
2370.01 3472
2370.47 3476
2370.93 3357
2371.39 3300
2371.85 3307
2372.31 3339
2372.77 3284
2373.23 3289
2373.69 3369
2374.15 3258
2374.61 3263
2375.07 3245
2375.53 3278
2375.99 3286
2376.45 3319
2376.91 3383
2377.37 3313
2377.83 3372
2378.29 3373
2378.75 3382
2379.21 3466
2379.68 3266
2380.14 3287
2380.60 3329
2381.06 3397
2381.52 3333
2381.98 3260
2382.44 3244
2382.90 3242
2383.36 3236
2383.82 3202
2384.28 3212
2384.74 3144
2385.20 3065
2385.67 3087
2386.13 3095
2386.59 3075
2387.05 3099
2387.51 3115
2387.97 3089
2388.43 3084
2388.89 3080
2389.36 3162
2389.82 3187
2390.28 3171
2390.74 3076
2391.20 3080
2391.66 3042
2392.13 3065
2392.59 3086
2393.05 3117
2393.51 3140
2393.97 3123
2394.43 3143
2394.90 3013
2395.36 3024
2395.82 3294
2396.28 3224
2396.74 3177
2397.21 3166
2397.67 3034
2398.13 3106
2398.59 3131
2399.06 3153
2399.52 3021
2399.98 3064
2400.44 3174
2400.91 3181
2401.37 3120
2401.83 3209
2402.29 3220
2402.76 3313
2403.22 3406
2403.68 3398
2404.14 3565
2404.61 3624
2405.07 3615
2405.53 3582
2406.00 3427
2406.46 3410
2406.92 3227
2407.39 3223
2407.85 3161
2408.31 3117
2408.78 2952
2409.24 2962
2409.70 2894
2410.17 2957
2410.63 2944
2411.09 3004
2411.56 3031
2412.02 3180
2412.48 3192
2412.95 3292
2413.41 3348
2413.87 3506
2414.34 3545
2414.80 3731
2415.27 3805
2415.73 3786
2416.19 3781
2416.66 3773
2417.12 3912
2417.59 4087
2418.05 3959
2418.51 3822
2418.98 3788
2419.44 3795
2419.91 3655
2420.37 3743
2420.84 3793
2421.30 3662
2421.77 3598
2422.23 3712
2422.69 3973
2423.16 4156
2423.62 4426
2424.09 4710
2424.55 4961
2425.02 5246
2425.48 5334
2425.95 5606
2426.41 5905
2426.88 5913
2427.34 5646
2427.81 5247
2428.27 4939
2428.74 4684
2429.20 4356
2429.67 4045
2430.13 3901
2430.60 3720
2431.07 3653
2431.53 3672
2432.00 3653
2432.46 3661
2432.93 3705
2433.39 3563
2433.86 3735
2434.32 3664
2434.79 3749
2435.26 3847
2435.72 4090
2436.19 4187
2436.65 4276
2437.12 4743
2437.59 5162
2438.05 5438
2438.52 5984
2438.98 6023
2439.45 6025
2439.92 5957
2440.38 5919
2440.85 5628
2441.32 5302
2441.78 4812
2442.25 4465
2442.72 4139
2443.18 3860
2443.65 3724
2444.12 3566
2444.58 3412
2445.05 3191
2445.52 3103
2445.98 3024
2446.45 3054
2446.92 3073
2447.38 3098
2447.85 3069
2448.32 3127
2448.78 3148
2449.25 3044
2449.72 3055
2450.19 3108
2450.65 3129
2451.12 3135
2451.59 3097
2452.06 3298
2452.52 3188
2452.99 3136
2453.46 3092
2453.93 3131
2454.39 3173
2454.86 3226
2455.33 3201
2455.80 3132
2456.26 3230
2456.73 3090
2457.20 3087
2457.67 3147
2458.14 2997
2458.60 3035
2459.07 3167
2459.54 3225
2460.01 3131
2460.48 3081
2460.95 2932
2461.41 2892
2461.88 2963
2462.35 3083
2462.82 3070
2463.29 3249
2463.76 3357
2464.22 3375
2464.69 3541
2465.16 3511
2465.63 3616
2466.10 3644
2466.57 3577
2467.04 3731
2467.51 3677
2467.97 3605
2468.44 3592
2468.91 3628
2469.38 3609
2469.85 3623
2470.32 3553
2470.79 3585
2471.26 3335
2471.73 3206
2472.20 3227
2472.67 3197
2473.14 3127
2473.61 3127
2474.07 3124
2474.54 3069
2475.01 3072
2475.48 3150
2475.95 3416
2476.42 3491
2476.89 3588
2477.36 3631
2477.83 3783
2478.30 3991
2478.77 4005
2479.24 4128
2479.71 4099
2480.18 3956
2480.65 3778
2481.12 3692
2481.59 3561
2482.06 3503
2482.53 3416
2483.00 3227
2483.47 3202
2483.95 3172
2484.42 3257
2484.89 3151
2485.36 3090
2485.83 3104
2486.30 3105
2486.77 3183
2487.24 3134
2487.71 3199
2488.18 3164
2488.65 3138
2489.12 3214
2489.59 3272
2490.07 3186
2490.54 3312
2491.01 3372
2491.48 3323
2491.95 3385
2492.42 3439
2492.89 3327
2493.36 3456
2493.84 3567
2494.31 3695
2494.78 3472
2495.25 3434
2495.72 3461
2496.19 3278
2496.66 3310
2497.14 3201
2497.61 3077
2498.08 2948
2498.55 2954
2499.02 2978
2499.50 2929
2499.97 2939
2500.44 2915
2500.91 2941
2501.38 2920
2501.86 2993
2502.33 3015
2502.80 3070
2503.27 3072
2503.74 3200
2504.22 3204
2504.69 3311
2505.16 3532
2505.63 3674
2506.11 3687
2506.58 3694
2507.05 3887
2507.52 3956
2508.00 4099
2508.47 4118
2508.94 4123
2509.42 4214
2509.89 4307
2510.36 4203
2510.83 4111
2511.31 4130
2511.78 4167
2512.25 4015
2512.73 4019
2513.20 3821
2513.67 3617
2514.15 3603
2514.62 3612
2515.09 3620
2515.57 3641
2516.04 3633
2516.51 3741
2516.99 3715
2517.46 3624
2517.94 3584
2518.41 3625
2518.88 3418
2519.36 3349
2519.83 3239
2520.30 3230
2520.78 3102
2521.25 3007
2521.73 2962
2522.20 3043
2522.67 3156
2523.15 3063
2523.62 3146
2524.10 3081
2524.57 3095
2525.05 3206
2525.52 3243
2525.99 3143
2526.47 3168
2526.94 3207
2527.42 3143
2527.89 3190
2528.37 3026
2528.84 3153
2529.32 3178
2529.79 3298
2530.27 3357
2530.74 3337
2531.22 3271
2531.69 3302
2532.17 3529
2532.64 3418
2533.12 3478
2533.59 3463
2534.07 3365
2534.54 3380
2535.02 3273
2535.49 3294
2535.97 3264
2536.44 3278
2536.92 3382
2537.39 3190
2537.87 3183
2538.34 3351
2538.82 3377
2539.30 3332
2539.77 3208
2540.25 3283
2540.72 3180
2541.20 3148
2541.68 3190
2542.15 3229
2542.63 3449
2543.10 3498
2543.58 3578
2544.06 3774
2544.53 4057
2545.01 4456
2545.48 4550
2545.96 4698
2546.44 4724
2546.91 4817
2547.39 4678
2547.87 4660
2548.34 4543
2548.82 4452
2549.30 4289
2549.77 4350
2550.25 4468
2550.73 4441
2551.20 4393
2551.68 4640
2552.16 5018
2552.63 5128
2553.11 5336
2553.59 5650
2554.06 5843
2554.54 6118
2555.02 6159
2555.50 6127
2555.97 5761
2556.45 5766
2556.93 5374
2557.40 4940
2557.88 4407
2558.36 4175
2558.84 3895
2559.31 3643
2559.79 3598
2560.27 3520
2560.75 3269
2561.23 3197
2561.70 3217
2562.18 3130
2562.66 3122
2563.14 3138
2563.61 3127
2564.09 3177
2564.57 2978
2565.05 2982
2565.53 3072
2566.00 2920
2566.48 2842
2566.96 3032
2567.44 2875
2567.92 2857
2568.40 2890
2568.87 2893
2569.35 2788
2569.83 2787
2570.31 2743
2570.79 2807
2571.27 2802
2571.75 2793
2572.22 2782
2572.70 2931
2573.18 2929
2573.66 2968
2574.14 2943
2574.62 2922
2575.10 2882
2575.58 2923
2576.06 2862
2576.54 2806
2577.01 2777
2577.49 2795
2577.97 2851
2578.45 2761
2578.93 2801
2579.41 2737
2579.89 2747
2580.37 2855
2580.85 2899
2581.33 2971
2581.81 2766
2582.29 2842
2582.77 2976
2583.25 3110
2583.73 3219
2584.21 3281
2584.69 3192
2585.17 3249
2585.65 3365
2586.13 3294
2586.61 3355
2587.09 3414
2587.57 3274
2588.05 3234
2588.53 3357
2589.01 3381
2589.49 3586
2589.97 3703
2590.45 3875
2590.93 3956
2591.41 4023
2591.89 4072
2592.37 4151
2592.85 4393
2593.33 4314
2593.81 4415
2594.30 4293
2594.78 4370
2595.26 4520
2595.74 4447
2596.22 4501
2596.70 4493
2597.18 4340
2597.66 4229
2598.14 4097
2598.62 3936
2599.11 3854
2599.59 3608
2600.07 3364
2600.55 3204
2601.03 3195
2601.51 3142
2601.99 2976
2602.48 2980
2602.96 2901
2603.44 2906
2603.92 3071
2604.40 3039
2604.88 3137
2605.37 3255
2605.85 3468
2606.33 3681
2606.81 3998
2607.29 4133
2607.78 4291
2608.26 4428
2608.74 4583
2609.22 4464
2609.70 4441
2610.19 4520
2610.67 4473
2611.15 4336
2611.63 4250
2612.12 4167
2612.60 3988
2613.08 3892
2613.56 3689
2614.05 3642
2614.53 3496
2615.01 3442
2615.49 3350
2615.98 3242
2616.46 3241
2616.94 3039
2617.43 3070
2617.91 2915
2618.39 2944
2618.87 2983
2619.36 3129
2619.84 3173
2620.32 3064
2620.81 3046
2621.29 3072
2621.77 3022
2622.26 3133
2622.74 2918
2623.22 3019
2623.71 3108
2624.19 3217
2624.67 3184
2625.16 3087
2625.64 3172
2626.13 3068
2626.61 3022
2627.09 3151
2627.58 3026
2628.06 3107
2628.55 3169
2629.03 3198
2629.51 3195
2630.00 3222
2630.48 3208
2630.97 3379
2631.45 3420
2631.93 3311
2632.42 3325
2632.90 3251
2633.39 3248
2633.87 3193
2634.36 3055
2634.84 3159
2635.33 3145
2635.81 3171
2636.29 3287
2636.78 3341
2637.26 3254
2637.75 3220
2638.23 3157
2638.72 3264
2639.20 3382
2639.69 3311
2640.17 3305
2640.66 3260
2641.14 3175
2641.63 3105
2642.11 3039
2642.60 2974
2643.08 2949
2643.57 2971
2644.05 2980
2644.54 3026
2645.03 3114
2645.51 3160
2646.00 3149
2646.48 3223
2646.97 3333
2647.45 3609
2647.94 3558
2648.43 3530
2648.91 3445
2649.40 3437
2649.88 3378
2650.37 3228
2650.85 3272
2651.34 3348
2651.83 3260
2652.31 3327
2652.80 3409
2653.29 3298
2653.77 3332
2654.26 3201
2654.74 3285
2655.23 3235
2655.72 3154
2656.20 3204
2656.69 3133
2657.18 2933
2657.66 2923
2658.15 2852
2658.64 2845
2659.12 2830
2659.61 2877
2660.10 2964
2660.58 2978
2661.07 2905
2661.56 2983
2662.05 3062
2662.53 3159
2663.02 3044
2663.51 2966
2663.99 3094
2664.48 3118
2664.97 3076
2665.46 3118
2665.94 3011
2666.43 3033
2666.92 3141
2667.41 3027
2667.89 3077
2668.38 3035
2668.87 3137
2669.36 3364
2669.84 3478
2670.33 3552
2670.82 3847
2671.31 4010
2671.80 4501
2672.28 4686
2672.77 4630
2673.26 4778
2673.75 4758
2674.24 4716
2674.72 4811
2675.21 4649
2675.70 4548
2676.19 4567
2676.68 4488
2677.17 4465
2677.65 4764
2678.14 4835
2678.63 5043
2679.12 5192
2679.61 5356
2680.10 5555
2680.59 5665
2681.07 6008
2681.56 6143
2682.05 6098
2682.54 6323
2683.03 6276
2683.52 6097
2684.01 5825
2684.50 5488
2684.99 5091
2685.47 4797
2685.96 4612
2686.45 4457
2686.94 3944
2687.43 3657
2687.92 3496
2688.41 3285
2688.90 3302
2689.39 3226
2689.88 3243
2690.37 3186
2690.86 3198
2691.35 3106
2691.84 3112
2692.33 3238
2692.82 3321
2693.31 3259
2693.80 3227
2694.29 3252
2694.78 3104
2695.27 3281
2695.76 3313
2696.25 3064
2696.74 3206
2697.23 3410
2697.72 3470
2698.21 3430
2698.70 3547
2699.19 3866
2699.68 3904
2700.17 3892
2700.66 3981
2701.15 4207
2701.64 4066
2702.13 3832
2702.62 3867
2703.11 3794
2703.61 3827
2704.10 3701
2704.59 3512
2705.08 3370
2705.57 3393
2706.06 3391
2706.55 3397
2707.04 3327
2707.53 3145
2708.02 3316
2708.52 3199
2709.01 3072
2709.50 3111
2709.99 3153
2710.48 3209
2710.97 3228
2711.46 3198
2711.96 3297
2712.45 3328
2712.94 3339
2713.43 3365
2713.92 3267
2714.41 3235
2714.91 3252
2715.40 3178
2715.89 3222
2716.38 3136
2716.87 3116
2717.37 3111
2717.86 3124
2718.35 3182
2718.84 3404
2719.33 3382
2719.83 3542
2720.32 3787
2720.81 3855
2721.30 3910
2721.80 3915
2722.29 3856
2722.78 3802
2723.27 3564
2723.77 3570
2724.26 3407
2724.75 3253
2725.24 3344
2725.74 3261
2726.23 3114
2726.72 3033
2727.22 3198
2727.71 3200
2728.20 3190
2728.70 3321
2729.19 3280
2729.68 3214
2730.18 3303
2730.67 3473
2731.16 3467
2731.65 3529
2732.15 3649
2732.64 3773
2733.14 3559
2733.63 3628
2734.12 3807
2734.62 3748
2735.11 3643
2735.60 3743
2736.10 3839
2736.59 3874
2737.08 3842
2737.58 3684
2738.07 3546
2738.57 3679
2739.06 3587
2739.55 3515
2740.05 3507
2740.54 3406
2741.04 3180
2741.53 3066
2742.03 3107
2742.52 3077
2743.01 2997
2743.51 2910
2744.00 3079
2744.50 3115
2744.99 2997
2745.49 2975
2745.98 3095
2746.48 3138
2746.97 3172
2747.47 3178
2747.96 3207
2748.46 3233
2748.95 3292
2749.45 3414
2749.94 3495
2750.44 3698
2750.93 3771
2751.43 4089
2751.92 4174
2752.42 4202
2752.91 4545
2753.41 4633
2753.90 4632
2754.40 4555
2754.89 4279
2755.39 4269
2755.88 3977
2756.38 3775
2756.87 3750
2757.37 3548
2757.87 3426
2758.36 3377
2758.86 3299
2759.35 3374
2759.85 3438
2760.35 3356
2760.84 3365
2761.34 3312
2761.83 3307
2762.33 3205
2762.83 3146
2763.32 3090
2763.82 3114
2764.31 3156
2764.81 3042
2765.31 3025
2765.80 3185
2766.30 3183
2766.80 3149
2767.29 3220
2767.79 3224
2768.29 3199
2768.78 3331
2769.28 3370
2769.78 3327
2770.27 3430
2770.77 3674
2771.27 3747
2771.76 3754
2772.26 3983
2772.76 4165
2773.26 4211
2773.75 4356
2774.25 4747
2774.75 4792
2775.24 4966
2775.74 4896
2776.24 4892
2776.74 4941
2777.23 4933
2777.73 4854
2778.23 4675
2778.73 4524
2779.22 4286
2779.72 4184
2780.22 4001
2780.72 3916
2781.21 3632
2781.71 3519
2782.21 3619
2782.71 3647
2783.21 3553
2783.70 3461
2784.20 3416
2784.70 3521
2785.20 3491
2785.70 3468
2786.20 3389
2786.69 3335
2787.19 3198
2787.69 3213
2788.19 3278
2788.69 3252
2789.19 3332
2789.68 3308
2790.18 3347
2790.68 3496
2791.18 3564
2791.68 3761
2792.18 4077
2792.68 4427
2793.18 4872
2793.67 5382
2794.17 6147
2794.67 6776
2795.17 7385
2795.67 7822
2796.17 7822
2796.67 7976
2797.17 7936
2797.67 7535
2798.17 6860
2798.67 6083
2799.17 5653
2799.66 5209
2800.16 5031
2800.66 4606
2801.16 4265
2801.66 4265
2802.16 4229
2802.66 4255
2803.16 4563
2803.66 4893
2804.16 5314
2804.66 5990
2805.16 6756
2805.66 7679
2806.16 8504
2806.66 9395
2807.16 9815
2807.66 10321
2808.16 10322
2808.66 10380
2809.16 9733
2809.66 9082
2810.16 8234
2810.66 7402
2811.16 6671
2811.66 5760
2812.17 5126
2812.67 4793
2813.17 4419
2813.67 4089
2814.17 3980
2814.67 4056
2815.17 4047
2815.67 4055
2816.17 4184
2816.67 4199
2817.17 4008
2817.67 4082
2818.18 4173
2818.68 3963
2819.18 3908
2819.68 3828
2820.18 3877
2820.68 3837
2821.18 3712
2821.68 3786
2822.19 3769
2822.69 3680
2823.19 3776
2823.69 3785
2824.19 3854
2824.69 3774
2825.20 3783
2825.70 3580
2826.20 3577
2826.70 3680
2827.20 3614
2827.70 3517
2828.21 3576
2828.71 3611
2829.21 3646
2829.71 3574
2830.22 3726
2830.72 3914
2831.22 3970
2831.72 4051
2832.22 4082
2832.73 4220
2833.23 4442
2833.73 4537
2834.23 4463
2834.74 4367
2835.24 4211
2835.74 4124
2836.24 4012
2836.75 3863
2837.25 3685
2837.75 3699
2838.26 3601
2838.76 3365
2839.26 3288
2839.76 3432
2840.27 3447
2840.77 3379
2841.27 3478
2841.78 3371
2842.28 3486
2842.78 3472
2843.29 3517
2843.79 3665
2844.29 3742
2844.80 3942
2845.30 4009
2845.80 4052
2846.31 4203
2846.81 4208
2847.32 4149
2847.82 4128
2848.32 3930
2848.83 3763
2849.33 3737
2849.83 3522
2850.34 3484
2850.84 3562
2851.35 3479
2851.85 3354
2852.35 3337
2852.86 3418
2853.36 3462
2853.87 3486
2854.37 3473
2854.88 3532
2855.38 3584
2855.88 3619
2856.39 3600
2856.89 3517
2857.40 3579
2857.90 3651
2858.41 3752
2858.91 3920
2859.42 3919
2859.92 3810
2860.43 3902
2860.93 4050
2861.44 3850
2861.94 3660
2862.45 3653
2862.95 3711
2863.46 3435
2863.96 3171
2864.47 3044
2864.97 2981
2865.48 2905
2865.98 2960
2866.49 2976
2866.99 3107
2867.50 2992
2868.00 3055
2868.51 3107
2869.02 3126
2869.52 3156
2870.03 3229
2870.53 3288
2871.04 3427
2871.54 3406
2872.05 3429
2872.56 3523
2873.06 3574
2873.57 3483
2874.07 3435
2874.58 3466
2875.09 3460
2875.59 3590
2876.10 3478
2876.61 3528
2877.11 3639
2877.62 3622
2878.12 3641
2878.63 3596
2879.14 3615
2879.64 3558
2880.15 3540
2880.66 3679
2881.16 3827
2881.67 3733
2882.18 3897
2882.68 4095
2883.19 4327
2883.70 4648
2884.20 5062
2884.71 5524
2885.22 5755
2885.73 6053
2886.23 5980
2886.74 6279
2887.25 6052
2887.75 5512
2888.26 5207
2888.77 4914
2889.28 4689
2889.78 4433
2890.29 4016
2890.80 3861
2891.31 3764
2891.81 3626
2892.32 3870
2892.83 3701
2893.34 3713
2893.84 3693
2894.35 3643
2894.86 3669
2895.37 3767
2895.88 3832
2896.38 3829
2896.89 3734
2897.40 3913
2897.91 3949
2898.42 3880
2898.92 3969
2899.43 3979
2899.94 3980
2900.45 4204
2900.96 4257
2901.47 4270
2901.98 4191
2902.48 4426
2902.99 4575
2903.50 4534
2904.01 4562
2904.52 4630
2905.03 4572
2905.54 4686
2906.04 4567
2906.55 4351
2907.06 4212
2907.57 4151
2908.08 4229
2908.59 4098
2909.10 3856
2909.61 3761
2910.12 3916
2910.63 3932
2911.14 3913
2911.64 3912
2912.15 3886
2912.66 3982
2913.17 3969
2913.68 3947
2914.19 3856
2914.70 3815
2915.21 3743
2915.72 3676
2916.23 3577
2916.74 3486
2917.25 3445
2917.76 3521
2918.27 3501
2918.78 3534
2919.29 3644
2919.80 3931
2920.31 4370
2920.82 4675
2921.33 5316
2921.84 6266
2922.35 7034
2922.86 8117
2923.37 8973
2923.88 9577
2924.39 10341
2924.90 10547
2925.41 10108
2925.92 9361
2926.44 8540
2926.95 7550
2927.46 6839
2927.97 6098
2928.48 5369
2928.99 4803
2929.50 4457
2930.01 4047
2930.52 3783
2931.03 3603
2931.54 3569
2932.05 3634
2932.57 3619
2933.08 3665
2933.59 3650
2934.10 3628
2934.61 3658
2935.12 3702
2935.63 3780
2936.15 3753
2936.66 3705
2937.17 3719
2937.68 3657
2938.19 3528
2938.70 3554
2939.22 3431
2939.73 3419
2940.24 3550
2940.75 3643
2941.26 3543
2941.77 3805
2942.29 3972
2942.80 4258
2943.31 4423
2943.82 4579
2944.34 4835
2944.85 4880
2945.36 4912
2945.87 4741
2946.38 4706
2946.90 4684
2947.41 4475
2947.92 4262
2948.43 4045
2948.95 4044
2949.46 3977
2949.97 3804
2950.48 3817
2951.00 3658
2951.51 3664
2952.02 3800
2952.54 3788
2953.05 3590
2953.56 3588
2954.08 3536
2954.59 3509
2955.10 3523
2955.61 3517
2956.13 3585
2956.64 3638
2957.15 3747
2957.67 3914
2958.18 4043
2958.69 4195
2959.21 4335
2959.72 4406
2960.23 4563
2960.75 4737
2961.26 4709
2961.78 4844
2962.29 4743
2962.80 4749
2963.32 4491
2963.83 4302
2964.35 4072
2964.86 3891
2965.37 3798
2965.89 3717
2966.40 3609
2966.92 3461
2967.43 3516
2967.94 3360
2968.46 3343
2968.97 3339
2969.49 3256
2970.00 3274
2970.52 3348
2971.03 3351
2971.54 3278
2972.06 3282
2972.57 3275
2973.09 3355
2973.60 3411
2974.12 3256
2974.63 3212
2975.15 3346
2975.66 3281
2976.18 3281
2976.69 3330
2977.21 3534
2977.72 3565
2978.24 3567
2978.75 3692
2979.27 3678
2979.78 3708
2980.30 3644
2980.81 3676
2981.33 3649
2981.84 3568
2982.36 3638
2982.88 3769
2983.39 3716
2983.91 3745
2984.42 3908
2984.94 3865
2985.45 3861
2985.97 3976
2986.49 4057
2987.00 4023
2987.52 3904
2988.03 3954
2988.55 3932
2989.07 3972
2989.58 4178
2990.10 4155
2990.61 4023
2991.13 4139
2991.65 4201
2992.16 4286
2992.68 4388
2993.20 4497
2993.71 4551
2994.23 4756
2994.75 5123
2995.26 5522
2995.78 5647
2996.30 6131
2996.81 6417
2997.33 6382
2997.85 6066
2998.36 6069
2998.88 5986
2999.40 5671
2999.91 5347
3000.43 5255
3000.95 5185
3001.46 5190
3001.98 5215
3002.50 5274
3003.02 5440
3003.53 5653
3004.05 5674
3004.57 5713
3005.09 5623
3005.60 5419
3006.12 5114
3006.64 4986
3007.16 4852
3007.67 4590
3008.19 4173
3008.71 3994
3009.23 3758
3009.74 3522
3010.26 3504
3010.78 3397
3011.30 3511
3011.82 3566
3012.33 3470
3012.85 3464
3013.37 3548
3013.89 3677
3014.41 3785
3014.93 3743
3015.44 3856
3015.96 3888
3016.48 4104
3017.00 3998
3017.52 4050
3018.04 4315
3018.55 4328
3019.07 4470
3019.59 4589
3020.11 4535
3020.63 4802
3021.15 5014
3021.67 5256
3022.19 5556
3022.71 5677
3023.22 6122
3023.74 6218
3024.26 5994
3024.78 5923
3025.30 5759
3025.82 5519
3026.34 5074
3026.86 4896
3027.38 4580
3027.90 4466
3028.42 4345
3028.94 4196
3029.46 4222
3029.98 4226
3030.49 4444
3031.01 4728
3031.53 5134
3032.05 5798
3032.57 6561
3033.09 7182
3033.61 7545
3034.13 8214
3034.65 8519
3035.17 8672
3035.69 8524
3036.21 8136
3036.73 7424
3037.25 6961
3037.77 6677
3038.29 5881
3038.81 5388
3039.34 4855
3039.86 4458
3040.38 4229
3040.90 4045
3041.42 3799
3041.94 3690
3042.46 3641
3042.98 3638
3043.50 3732
3044.02 3677
3044.54 3663
3045.06 3675
3045.58 3555
3046.10 3426
3046.63 3567
3047.15 3471
3047.67 3522
3048.19 3553
3048.71 3533
3049.23 3371
3049.75 3306
3050.27 3306
3050.79 3321
3051.32 3358
3051.84 3466
3052.36 3369
3052.88 3530
3053.40 3491
3053.92 3490
3054.45 3493
3054.97 3554
3055.49 3512
3056.01 3568
3056.53 3551
3057.05 3468
3057.58 3459
3058.10 3430
3058.62 3517
3059.14 3533
3059.66 3469
3060.19 3463
3060.71 3500
3061.23 3636
3061.75 3681
3062.28 3628
3062.80 3593
3063.32 3679
3063.84 3465
3064.37 3639
3064.89 3757
3065.41 3754
3065.93 3535
3066.46 3595
3066.98 3459
3067.50 3467
3068.02 3370
3068.55 3374
3069.07 3454
3069.59 3461
3070.12 3522
3070.64 3532
3071.16 3666
3071.69 3898
3072.21 4058
3072.73 3980
3073.26 3972
3073.78 4089
3074.30 4201
3074.83 4213
3075.35 4134
3075.87 4129
3076.40 4048
3076.92 3936
3077.44 4025
3077.97 4043
3078.49 3897
3079.01 3872
3079.54 3956
3080.06 3857
3080.59 3767
3081.11 3782
3081.63 3728
3082.16 3790
3082.68 3641
3083.21 3595
3083.73 3451
3084.25 3455
3084.78 3460
3085.30 3444
3085.83 3409
3086.35 3535
3086.88 3509
3087.40 3492
3087.93 3343
3088.45 3448
3088.97 3685
3089.50 3502
3090.02 3450
3090.55 3373
3091.07 3415
3091.60 3457
3092.12 3595
3092.65 3480
3093.17 3624
3093.70 3607
3094.22 3738
3094.75 3790
3095.27 3803
3095.80 4081
3096.32 4090
3096.85 4144
3097.37 4347
3097.90 4594
3098.43 4811
3098.95 5202
3099.48 5741
3100.00 6108
3100.53 6569
3101.05 7126
3101.58 7583
3102.10 8126
3102.63 8027
3103.16 7853
3103.68 7424
3104.21 6910
3104.73 6241
3105.26 5509
3105.79 4876
3106.31 4434
3106.84 4107
3107.36 4062
3107.89 3893
3108.42 3948
3108.94 4101
3109.47 4223
3110.00 4367
3110.52 4311
3111.05 4351
3111.57 4405
3112.10 4243
3112.63 3926
3113.15 3737
3113.68 3658
3114.21 3455
3114.74 3404
3115.26 3383
3115.79 3218
3116.32 3079
3116.84 3132
3117.37 3122
3117.90 3009
3118.42 3151
3118.95 3128
3119.48 3172
3120.01 3126
3120.53 3331
3121.06 3344
3121.59 3266
3122.11 3276
3122.64 3437
3123.17 3350
3123.70 3306
3124.22 3092
3124.75 3175
3125.28 3250
3125.81 3212
3126.34 3158
3126.86 3086
3127.39 3144
3127.92 3046
3128.45 3188
3128.98 3188
3129.50 3052
3130.03 3105
3130.56 3015
3131.09 3085
3131.62 3097
3132.14 3017
3132.67 3009
3133.20 3133
3133.73 3225
3134.26 3193
3134.79 3416
3135.31 3445
3135.84 3586
3136.37 3532
3136.90 3465
3137.43 3427
3137.96 3472
3138.49 3476
3139.02 3333
3139.54 3338
3140.07 3343
3140.60 3292
3141.13 3335
3141.66 3387
3142.19 3370
3142.72 3480
3143.25 3563
3143.78 3653
3144.31 3631
3144.84 3888
3145.37 4015
3145.89 3979
3146.42 4034
3146.95 4275
3147.48 4417
3148.01 4266
3148.54 4403
3149.07 4219
3149.60 4051
3150.13 3942
3150.66 3814
3151.19 3672
3151.72 3582
3152.25 3540
3152.78 3410
3153.31 3417
3153.84 3419
3154.37 3519
3154.90 3489
3155.43 3464
3155.96 3534
3156.49 3509
3157.02 3565
3157.55 3648
3158.08 3674
3158.61 3633
3159.14 3700
3159.68 3587
3160.21 3539
3160.74 3535
3161.27 3535
3161.80 3481
3162.33 3401
3162.86 3490
3163.39 3627
3163.92 3740
3164.45 3865
3164.98 3951
3165.51 3947
3166.05 4210
3166.58 4269
3167.11 4342
3167.64 4360
3168.17 4367
3168.70 4208
3169.23 4064
3169.76 3864
3170.30 3739
3170.83 3439
3171.36 3358
3171.89 3337
3172.42 3266
3172.95 3224
3173.49 3266
3174.02 3164
3174.55 3121
3175.08 3210
3175.61 3282
3176.15 3324
3176.68 3317
3177.21 3372
3177.74 3340
3178.27 3401
3178.81 3456
3179.34 3494
3179.87 3402
3180.40 3305
3180.93 3386
3181.47 3360
3182.00 3370
3182.53 3297
3183.06 3231
3183.60 3328
3184.13 3291
3184.66 3171
3185.20 3179
3185.73 3201
3186.26 3205
3186.79 3103
3187.33 3315
3187.86 3322
3188.39 3094
3188.93 3134
3189.46 3152
3189.99 3148
3190.52 2975
3191.06 2987
3191.59 2999
3192.12 3093
3192.66 3023
3193.19 3267
3193.72 3369
3194.26 3283
3194.79 3219
3195.33 3439
3195.86 3370
3196.39 3410
3196.93 3461
3197.46 3572
3197.99 3464
3198.53 3454
3199.06 3603
3199.60 3596
3200.13 3737
3200.66 3743
3201.20 3750
3201.73 3817
3202.27 3921
3202.80 3994
3203.33 3924
3203.87 3684
3204.40 3699
3204.94 3914
3205.47 3716
3206.01 3568
3206.54 3659
3207.07 3792
3207.61 3862
3208.14 4169
3208.68 4462
3209.21 4595
3209.75 4878
3210.28 4949
3210.82 4969
3211.35 5005
3211.89 4745
3212.42 4461
3212.96 4299
3213.49 4081
3214.03 3725
3214.56 3557
3215.10 3486
3215.63 3330
3216.17 3271
3216.70 3221
3217.24 3185
3217.78 3263
3218.31 3186
3218.85 3312
3219.38 3248
3219.92 3355
3220.45 3440
3220.99 3524
3221.52 3553
3222.06 3670
3222.60 3731
3223.13 3713
3223.67 3821
3224.20 3865
3224.74 3785
3225.28 3656
3225.81 3726
3226.35 3600
3226.88 3354
3227.42 3392
3227.96 3154
3228.49 3095
3229.03 3107
3229.57 3098
3230.10 3103
3230.64 3007
3231.18 2882
3231.71 2817
3232.25 2885
3232.79 2993
3233.32 3001
3233.86 3066
3234.40 3006
3234.93 3211
3235.47 3247
3236.01 3331
3236.54 3453
3237.08 3478
3237.62 3530
3238.15 3609
3238.69 3617
3239.23 3543
3239.77 3424
3240.30 3337
3240.84 3213
3241.38 3179
3241.92 3186
3242.45 3040
3242.99 2926
3243.53 2951
3244.07 2981
3244.60 2887
3245.14 2937
3245.68 2962
3246.22 2910
3246.75 3105
3247.29 3186
3247.83 3199
3248.37 3195
3248.91 3251
3249.44 3267
3249.98 3293
3250.52 3353
3251.06 3340
3251.60 3209
3252.14 3356
3252.67 3445
3253.21 3318
3253.75 3455
3254.29 3504
3254.83 3632
3255.37 3541
3255.90 3679
3256.44 3695
3256.98 3595
3257.52 3604
3258.06 3664
3258.60 3607
3259.14 3659
3259.68 3833
3260.21 3816
3260.75 3842
3261.29 4026
3261.83 4094
3262.37 4064
3262.91 4273
3263.45 4204
3263.99 4198
3264.53 4115
3265.07 4115
3265.61 4104
3266.15 3985
3266.69 3992
3267.23 4035
3267.76 3787
3268.30 3792
3268.84 3544
3269.38 3404
3269.92 3340
3270.46 3226
3271.00 3191
3271.54 3295
3272.08 3348
3272.62 3349
3273.16 3316
3273.70 3433
3274.24 3423
3274.78 3539
3275.32 3643
3275.86 3617
3276.40 3720
3276.94 3748
3277.48 3706
3278.03 3653
3278.57 3717
3279.11 3630
3279.65 3716
3280.19 3489
3280.73 3626
3281.27 3833
3281.81 3672
3282.35 3840
3282.89 3940
3283.43 4129
3283.97 4154
3284.51 4198
3285.05 4368
3285.60 4329
3286.14 4171
3286.68 4109
3287.22 4056
3287.76 3911
3288.30 3774
3288.84 3531
3289.38 3614
3289.93 3560
3290.47 3791
3291.01 3925
3291.55 4229
3292.09 4650
3292.63 5112
3293.18 5525
3293.72 6112
3294.26 6631
3294.80 6917
3295.34 6968
3295.88 7036
3296.43 7006
3296.97 6570
3297.51 6334
3298.05 5789
3298.59 5217
3299.14 4943
3299.68 4765
3300.22 4555
3300.76 4407
3301.31 4275
3301.85 4038
3302.39 3969
3302.93 3999
3303.48 4053
3304.02 3961
3304.56 3922
3305.10 3898
3305.65 3895
3306.19 4002
3306.73 4069
3307.27 4091
3307.82 4240
3308.36 4516
3308.90 4575
3309.45 4557
3309.99 4654
3310.53 4619
3311.07 4789
3311.62 4808
3312.16 4927
3312.70 5010
3313.25 5069
3313.79 5409
3314.33 5492
3314.88 5599
3315.42 5489
3315.97 5517
3316.51 5437
3317.05 4948
3317.60 4810
3318.14 4435
3318.68 4252
3319.23 4065
3319.77 3726
3320.32 3594
3320.86 3714
3321.40 3790
3321.95 3734
3322.49 3608
3323.04 3635
3323.58 3626
3324.12 3709
3324.67 3673
3325.21 3767
3325.76 3568
3326.30 3479
3326.85 3342
3327.39 3344
3327.93 3326
3328.48 3224
3329.02 3248
3329.57 3203
3330.11 3303
3330.66 3567
3331.20 3794
3331.75 4035
3332.29 4589
3332.84 5039
3333.38 5325
3333.93 5964
3334.47 6351
3335.02 6779
3335.56 6955
3336.11 7099
3336.65 6820
3337.20 6422
3337.74 5937
3338.29 5453
3338.83 5065
3339.38 4619
3339.92 4364
3340.47 4088
3341.02 3699
3341.56 3591
3342.11 3468
3342.65 3509
3343.20 3444
3343.74 3388
3344.29 3261
3344.84 3424
3345.38 3367
3345.93 3464
3346.47 3468
3347.02 3574
3347.57 3626
3348.11 3617
3348.66 3622
3349.21 3781
3349.75 3675
3350.30 3723
3350.84 3790
3351.39 3857
3351.94 4112
3352.48 4396
3353.03 4584
3353.58 4834
3354.12 4912
3354.67 5055
3355.22 5216
3355.76 5179
3356.31 5106
3356.86 4756
3357.40 4398
3357.95 4427
3358.50 3941
3359.05 3676
3359.59 3506
3360.14 3281
3360.69 3194
3361.23 3032
3361.78 2963
3362.33 2972
3362.88 2974
3363.42 2953
3363.97 2965
3364.52 2934
3365.07 3065
3365.61 3030
3366.16 3024
3366.71 3046
3367.26 3060
3367.80 2975
3368.35 3010
3368.90 2981
3369.45 2916
3370.00 2911
3370.54 2931
3371.09 3037
3371.64 2953
3372.19 2922
3372.74 2984
3373.28 3066
3373.83 2974
3374.38 2912
3374.93 2876
3375.48 2803
3376.03 2732
3376.57 2846
3377.12 2627
3377.67 2611
3378.22 2585
3378.77 2642
3379.32 2709
3379.87 2658
3380.42 2722
3380.96 2637
3381.51 2660
3382.06 2682
3382.61 2786
3383.16 2885
3383.71 2841
3384.26 2728
3384.81 2831
3385.36 2713
3385.91 2783
3386.45 2768
3387.00 2857
3387.55 2788
3388.10 2879
3388.65 2852
3389.20 2901
3389.75 2916
3390.30 2980
3390.85 3008
3391.40 3026
3391.95 3067
3392.50 3096
3393.05 3161
3393.60 3104
3394.15 3070
3394.70 3038
3395.25 3035
3395.80 2997
3396.35 3133
3396.90 3062
3397.45 3008
3398.00 2936
3398.55 2809
3399.10 2845
3399.65 2761
3400.20 2829
3400.75 2775
3401.30 2760
3401.85 2799
3402.40 2852
3402.95 2849
3403.50 2821
3404.06 2896
3404.61 2868
3405.16 2826
3405.71 2780
3406.26 2814
3406.81 2740
3407.36 2803
3407.91 2724
3408.46 2765
3409.01 2848
3409.56 2985
3410.12 2972
3410.67 2946
3411.22 2869
3411.77 2873
3412.32 2955
3412.87 2762
3413.42 2905
3413.98 2872
3414.53 2829
3415.08 2783
3415.63 2809
3416.18 2906
3416.73 2759
3417.29 2543
3417.84 2568
3418.39 2603
3418.94 2608
3419.49 2592
3420.05 2708
3420.60 2746
3421.15 2792
3421.70 2848
3422.25 2978
3422.81 2958
3423.36 3059
3423.91 3138
3424.46 3210
3425.01 3298
3425.57 3131
3426.12 3065
3426.67 3089
3427.23 3017
3427.78 2790
3428.33 2727
3428.88 2719
3429.44 2695
3429.99 2892
3430.54 2880
3431.09 2969
3431.65 2944
3432.20 2929
3432.75 2828
3433.31 3007
3433.86 2986
3434.41 2981
3434.97 2898
3435.52 2939
3436.07 2909
3436.63 2943
3437.18 2923
3437.73 3075
3438.29 3045
3438.84 3009
3439.39 2939
3439.95 2990
3440.50 2920
3441.05 3034
3441.61 2948
3442.16 2773
3442.72 2889
3443.27 2910
3443.82 2808
3444.38 2773
3444.93 2759
3445.48 2752
3446.04 2704
3446.59 2697
3447.15 2674
3447.70 2635
3448.26 2697
3448.81 2559
3449.36 2521
3449.92 2466
3450.47 2505
3451.03 2529
3451.58 2572
3452.14 2634
3452.69 2702
3453.25 2591
3453.80 2561
3454.36 2676
3454.91 2648
3455.47 2607
3456.02 2585
3456.58 2578
3457.13 2471
3457.69 2578
3458.24 2519
3458.80 2519
3459.35 2476
3459.91 2429
3460.46 2460
3461.02 2452
3461.57 2413
3462.13 2546
3462.68 2591
3463.24 2410
3463.79 2499
3464.35 2607
3464.90 2640
3465.46 2713
3466.02 2825
3466.57 2736
3467.13 2722
3467.68 2763
3468.24 2759
3468.80 2882
3469.35 2872
3469.91 2766
3470.46 2785
3471.02 2831
3471.58 2837
3472.13 2776
3472.69 2730
3473.24 2586
3473.80 2658
3474.36 2571
3474.91 2594
3475.47 2653
3476.03 2644
3476.58 2638
3477.14 2746
3477.70 2780
3478.25 2849
3478.81 2966
3479.37 2864
3479.92 3010
3480.48 2997
3481.04 3129
3481.59 3170
3482.15 2938
3482.71 2939
3483.26 2956
3483.82 3046
3484.38 2973
3484.94 2979
3485.49 3111
3486.05 3175
3486.61 3404
3487.17 3496
3487.72 3732
3488.28 3782
3488.84 3896
3489.40 4354
3489.95 4510
3490.51 4640
3491.07 4916
3491.63 4871
3492.18 4937
3492.74 4631
3493.30 4734
3493.86 4474
3494.42 4260
3494.97 4154
3495.53 4192
3496.09 4509
3496.65 4701
3497.21 4834
3497.76 5266
3498.32 5721
3498.88 5960
3499.44 6296
3500.00 6617
3500.56 6815
3501.11 7070
3501.67 7718
3502.23 8076
3502.79 8655
3503.35 8922
3503.91 9431
3504.47 9708
3505.03 9770
3505.58 9360
3506.14 8953
3506.70 8028
3507.26 7267
3507.82 6477
3508.38 5734
3508.94 5187
3509.50 4634
3510.06 4251
3510.62 3924
3511.17 3650
3511.73 3520
3512.29 3350
3512.85 3081
3513.41 3140
3513.97 3141
3514.53 3048
3515.09 3074
3515.65 3023
3516.21 3042
3516.77 3076
3517.33 3064
3517.89 3127
3518.45 3109
3519.01 3210
3519.57 3220
3520.13 3399
3520.69 3329
3521.25 3415
3521.81 3632
3522.37 3595
3522.93 3590
3523.49 3636
3524.05 3546
3524.61 3447
3525.17 3361
3525.73 3291
3526.29 3195
3526.85 3087
3527.41 2961
3527.97 2941
3528.54 2939
3529.10 2884
3529.66 3036
3530.22 3165
3530.78 3284
3531.34 3537
3531.90 3619
3532.46 3787
3533.02 3849
3533.58 3867
3534.14 3847
3534.71 3832
3535.27 3791
3535.83 3912
3536.39 3936
3536.95 3881
3537.51 3770
3538.07 3723
3538.64 3642
3539.20 3540
3539.76 3679
3540.32 3592
3540.88 3557
3541.44 3569
3542.00 3698
3542.57 3835
3543.13 3662
3543.69 3688
3544.25 3675
3544.81 3505
3545.38 3339
3545.94 3422
3546.50 3254
3547.06 3163
3547.62 3094
3548.19 3083
3548.75 3009
3549.31 2984
3549.87 3033
3550.44 3005
3551.00 3081
3551.56 3215
3552.12 3366
3552.69 3343
3553.25 3566
3553.81 3687
3554.37 3637
3554.94 3693
3555.50 3742
3556.06 3664
3556.63 3660
3557.19 3545
3557.75 3427
3558.31 3243
3558.88 3212
3559.44 3193
3560.00 3192
3560.57 3128
3561.13 3070
3561.69 3032
3562.26 3096
3562.82 3129
3563.38 3153
3563.95 3052
3564.51 3177
3565.07 3004
3565.64 2890
3566.20 2856
3566.77 2799
3567.33 2821
3567.89 2685
3568.46 2753
3569.02 2787
3569.59 2843
3570.15 2816
3570.71 2775
3571.28 2735
3571.84 2815
3572.41 2838
3572.97 3047
3573.53 3047
3574.10 2948
3574.66 2887
3575.23 3080
3575.79 3128
3576.36 3048
3576.92 3021
3577.48 3101
3578.05 3078
3578.61 3044
3579.18 2972
3579.74 2979
3580.31 3032
3580.87 3017
3581.44 2810
3582.00 2866
3582.57 2793
3583.13 2755
3583.70 2726
3584.26 2716
3584.83 2696
3585.39 2734
3585.96 2802
3586.52 2750
3587.09 2751
3587.65 2803
3588.22 2648
3588.79 2769
3589.35 2817
3589.92 2886
3590.48 2960
3591.05 2867
3591.61 2848
3592.18 2891
3592.74 2932
3593.31 2953
3593.88 2974
3594.44 3107
3595.01 2959
3595.57 2965
3596.14 3017
3596.71 3299
3597.27 3201
3597.84 3144
3598.40 3221
3598.97 3222
3599.54 3231
3600.10 3251
3600.67 3090
3601.24 3160
3601.80 3035
3602.37 2952
3602.94 3038
3603.50 3017
3604.07 2854
3604.64 2827
3605.20 2765
3605.77 2721
3606.34 2667
3606.90 2670
3607.47 2710
3608.04 2554
3608.60 2584
3609.17 2528
3609.74 2586
3610.30 2683
3610.87 2728
3611.44 2899
3612.01 3254
3612.57 3554
3613.14 4112
3613.71 4755
3614.28 5582
3614.84 6886
3615.41 8270
3615.98 9607
3616.55 10615
3617.11 11669
3617.68 12480
3618.25 12411
3618.82 12092
3619.39 11346
3619.95 10207
3620.52 8924
3621.09 7504
3621.66 6310
3622.23 5507
3622.79 4712
3623.36 4179
3623.93 3679
3624.50 3400
3625.07 3108
3625.63 3006
3626.20 2980
3626.77 2890
3627.34 2800
3627.91 2783
3628.48 2819
3629.05 2734
3629.61 2867
3630.18 2885
3630.75 2821
3631.32 2799
3631.89 2700
3632.46 2652
3633.03 2621
3633.60 2686
3634.16 2654
3634.73 2630
3635.30 2615
3635.87 2645
3636.44 2713
3637.01 2803
3637.58 2836
3638.15 2891
3638.72 2930
3639.29 3050
3639.86 3046
3640.43 3269
3641.00 3412
3641.57 3494
3642.14 3503
3642.71 3480
3643.27 3573
3643.84 3414
3644.41 3470
3644.98 3448
3645.55 3544
3646.12 3550
3646.69 3481
3647.26 3339
3647.83 3342
3648.40 3346
3648.97 3272
3649.54 3154
3650.12 3181
3650.69 3226
3651.26 3259
3651.83 3245
3652.40 3193
3652.97 3244
3653.54 3371
3654.11 3362
3654.68 3456
3655.25 3464
3655.82 3609
3656.39 3594
3656.96 3564
3657.53 3592
3658.10 3596
3658.67 3417
3659.25 3369
3659.82 3346
3660.39 3179
3660.96 3123
3661.53 3037
3662.10 2948
3662.67 2982
3663.24 2836
3663.81 2787
3664.39 2746
3664.96 2728
3665.53 2753
3666.10 2794
3666.67 2869
3667.24 2861
3667.81 2778
3668.39 2682
3668.96 2694
3669.53 2813
3670.10 2836
3670.67 2853
3671.25 2832
3671.82 2918
3672.39 3049
3672.96 3085
3673.53 3212
3674.11 3469
3674.68 3439
3675.25 3344
3675.82 3325
3676.39 3311
3676.97 3276
3677.54 3178
3678.11 3107
3678.68 3006
3679.26 2908
3679.83 2818
3680.40 2872
3680.97 2870
3681.55 2828
3682.12 2877
3682.69 3033
3683.27 3085
3683.84 3024
3684.41 3034
3684.98 3159
3685.56 3234
3686.13 3195
3686.70 3462
3687.28 3583
3687.85 3724
3688.42 3729
3689.00 3728
3689.57 3882
3690.14 3858
3690.72 3820
3691.29 3768
3691.86 3658
3692.44 3598
3693.01 3402
3693.58 3273
3694.16 3117
3694.73 3008
3695.31 2845
3695.88 2803
3696.45 2837
3697.03 2747
3697.60 2641
3698.18 2683
3698.75 2597
3699.32 2794
3699.90 2713
3700.47 2618
3701.05 2807
3701.62 2658
3702.19 2520
3702.77 2597
3703.34 2709
3703.92 2857
3704.49 2869
3705.07 2890
3705.64 2839
3706.22 2913
3706.79 2816
3707.37 2740
3707.94 2851
3708.51 2766
3709.09 2694
3709.66 2737
3710.24 2818
3710.81 2670
3711.39 2775
3711.96 2737
3712.54 2695
3713.11 2841
3713.69 2908
3714.27 2864
3714.84 2818
3715.42 2854
3715.99 2887
3716.57 2929
3717.14 2820
3717.72 2818
3718.29 2936
3718.87 2877
3719.44 2771
3720.02 2831
3720.60 2848
3721.17 2619
3721.75 2614
3722.32 2725
3722.90 2566
3723.47 2478
3724.05 2583
3724.63 2555
3725.20 2599
3725.78 2606
3726.36 2734
3726.93 2742
3727.51 2852
3728.08 3016
3728.66 3209
3729.24 3487
3729.81 3782
3730.39 4082
3730.97 4300
3731.54 4615
3732.12 4836
3732.70 5016
3733.27 5148
3733.85 5094
3734.43 4885
3735.00 4522
3735.58 4265
3736.16 3942
3736.73 3781
3737.31 3689
3737.89 3482
3738.47 3329
3739.04 3339
3739.62 3268
3740.20 3338
3740.77 3173
3741.35 3029
3741.93 2924
3742.51 3029
3743.08 3006
3743.66 2876
3744.24 2898
3744.82 3020
3745.39 2939
3745.97 2920
3746.55 2822
3747.13 2839
3747.71 2880
3748.28 2801
3748.86 2794
3749.44 2809
3750.02 2683
3750.59 2796
3751.17 2836
3751.75 2828
3752.33 2680
3752.91 2841
3753.49 2983
3754.06 3151
3754.64 3183
3755.22 3378
3755.80 3725
3756.38 4343
3756.96 4584
3757.53 4961
3758.11 4942
3758.69 4966
3759.27 4869
3759.85 4744
3760.43 4419
3761.01 4268
3761.59 4092
3762.17 3816
3762.74 3512
3763.32 3358
3763.90 3131
3764.48 2909
3765.06 2753
3765.64 2724
3766.22 2835
3766.80 2680
3767.38 2636
3767.96 2760
3768.54 2750
3769.12 2808
3769.70 2881
3770.27 2958
3770.85 2940
3771.43 2870
3772.01 2836
3772.59 2786
3773.17 2811
3773.75 2757
3774.33 2767
3774.91 2792
3775.49 2741
3776.07 2632
3776.65 2504
3777.23 2518
3777.81 2660
3778.39 2605
3778.97 2519
3779.55 2424
3780.13 2518
3780.71 2475
3781.29 2467
3781.88 2506
3782.46 2419
3783.04 2431
3783.62 2418
3784.20 2388
3784.78 2504
3785.36 2666
3785.94 2672
3786.52 2553
3787.10 2575
3787.68 2654
3788.26 2580
3788.84 2551
3789.43 2630
3790.01 2617
3790.59 2590
3791.17 2619
3791.75 2572
3792.33 2635
3792.91 2671
3793.49 2710
3794.08 2807
3794.66 2876
3795.24 2878
3795.82 2883
3796.40 2900
3796.98 3020
3797.56 3076
3798.15 3159
3798.73 3268
3799.31 3341
3799.89 3315
3800.47 3355
3801.06 3306
3801.64 3410
3802.22 3358
3802.80 3308
3803.38 3313
3803.97 3206
3804.55 3121
3805.13 3158
3805.71 3106
3806.29 3116
3806.88 3156
3807.46 3133
3808.04 3243
3808.62 3315
3809.21 3217
3809.79 3242
3810.37 3287
3810.95 3257
3811.54 3179
3812.12 3266
3812.70 3209
3813.29 3214
3813.87 3274
3814.45 3474
3815.03 3441
3815.62 3512
3816.20 3537
3816.78 3443
3817.37 3294
3817.95 3166
3818.53 3153
3819.12 2990
3819.70 2874
3820.28 2815
3820.87 2600
3821.45 2517
3822.03 2553
3822.62 2509
3823.20 2436
3823.78 2504
3824.37 2513
3824.95 2412
3825.54 2410
3826.12 2623
3826.70 2577
3827.29 2514
3827.87 2626
3828.46 2766
3829.04 2776
3829.62 2844
3830.21 2846
3830.79 2890
3831.38 2967
3831.96 2954
3832.54 2909
3833.13 2839
3833.71 2794
3834.30 2801
3834.88 2880
3835.47 2780
3836.05 2721
3836.64 2660
3837.22 2652
3837.81 2623
3838.39 2592
3838.98 2630
3839.56 2630
3840.15 2607
3840.73 2578
3841.31 2563
3841.90 2510
3842.49 2384
3843.07 2408
3843.66 2488
3844.24 2576
3844.83 2563
3845.41 2538
3846.00 2497
3846.58 2524
3847.17 2622
3847.75 2570
3848.34 2446
3848.92 2407
3849.51 2533
3850.10 2673
3850.68 2680
3851.27 2734
3851.85 2846
3852.44 2898
3853.02 2967
3853.61 2890
3854.20 2847
3854.78 3053
3855.37 3143
3855.95 3302
3856.54 3693
3857.13 4348
3857.71 5008
3858.30 5808
3858.89 6776
3859.47 8101
3860.06 8931
3860.64 9561
3861.23 10171
3861.82 10102
3862.40 9768
3862.99 9268
3863.58 8419
3864.16 7490
3864.75 6572
3865.34 5769
3865.92 5122
3866.51 4507
3867.10 4155
3867.69 3914
3868.27 3642
3868.86 3407
3869.45 3347
3870.03 3104
3870.62 3082
3871.21 3039
3871.80 3169
3872.38 3135
3872.97 3284
3873.56 3261
3874.15 3098
3874.73 3167
3875.32 3164
3875.91 3019
3876.50 2967
3877.08 2748
3877.67 2640
3878.26 2645
3878.85 2709
3879.43 2720
3880.02 2664
3880.61 2632
3881.20 2645
3881.79 2612
3882.37 2524
3882.96 2533
3883.55 2546
3884.14 2583
3884.73 2600
3885.32 2669
3885.90 2681
3886.49 2793
3887.08 2862
3887.67 2860
3888.26 3007
3888.85 3061
3889.44 3116
3890.02 3200
3890.61 3241
3891.20 3595
3891.79 3574
3892.38 3584
3892.97 3722
3893.56 3910
3894.15 3997
3894.74 4169
3895.32 4250
3895.91 4419
3896.50 4346
3897.09 4286
3897.68 4140
3898.27 3897
3898.86 3753
3899.45 3603
3900.04 3598
3900.63 3521
3901.22 3487
3901.81 3214
3902.40 3144
3902.99 3024
3903.58 2907
3904.17 2681
3904.76 2687
3905.35 2577
3905.94 2560
3906.53 2522
3907.12 2458
3907.71 2491
3908.30 2573
3908.89 2471
3909.48 2400
3910.07 2375
3910.66 2352
3911.25 2308
3911.84 2293
3912.43 2247
3913.02 2254
3913.61 2249
3914.20 2213
3914.79 2204
3915.38 2251
3915.97 2320
3916.56 2238
3917.15 2235
3917.74 2277
3918.33 2271
3918.92 2297
3919.52 2287
3920.11 2344
3920.70 2362
3921.29 2397
3921.88 2338
3922.47 2431
3923.06 2419
3923.65 2423
3924.24 2337
3924.84 2385
3925.43 2332
3926.02 2278
3926.61 2379
3927.20 2356
3927.79 2402
3928.38 2426
3928.98 2481
3929.57 2369
3930.16 2371
3930.75 2439
3931.34 2461
3931.93 2415
3932.53 2378
3933.12 2341
3933.71 2415
3934.30 2341
3934.89 2343
3935.49 2410
3936.08 2598
3936.67 2582
3937.26 2509
3937.86 2503
3938.45 2493
3939.04 2533
3939.63 2606
3940.23 2642
3940.82 2659
3941.41 2714
3942.00 2585
3942.60 2638
3943.19 2652
3943.78 2490
3944.37 2406
3944.97 2471
3945.56 2367
3946.15 2451
3946.75 2302
3947.34 2312
3947.93 2292
3948.52 2282
3949.12 2256
3949.71 2344
3950.30 2362
3950.90 2332
3951.49 2441
3952.08 2402
3952.68 2422
3953.27 2419
3953.86 2433
3954.46 2368
3955.05 2426
3955.65 2487
3956.24 2451
3956.83 2462
3957.43 2539
3958.02 2471
3958.61 2527
3959.21 2607
3959.80 2539
3960.40 2458
3960.99 2543
3961.58 2568
3962.18 2608
3962.77 2771
3963.37 2973
3963.96 3183
3964.55 3331
3965.15 3521
3965.74 3628
3966.34 3699
3966.93 3812
3967.53 3698
3968.12 3604
3968.72 3457
3969.31 3233
3969.91 3040
3970.50 2893
3971.10 2635
3971.69 2535
3972.28 2392
3972.88 2408
3973.47 2367
3974.07 2364
3974.66 2279
3975.26 2343
3975.85 2511
3976.45 2367
3977.05 2367
3977.64 2460
3978.24 2476
3978.83 2484
3979.43 2470
3980.02 2387
3980.62 2354
3981.21 2301
3981.81 2283
3982.40 2198
3983.00 2194
3983.60 2273
3984.19 2231
3984.79 2232
3985.38 2230
3985.98 2214
3986.58 2304
3987.17 2272
3987.77 2331
3988.36 2348
3988.96 2244
3989.56 2280
3990.15 2247
3990.75 2300
3991.34 2356
3991.94 2422
3992.54 2413
3993.13 2574
3993.73 2655
3994.33 2590
3994.92 2658
3995.52 2710
3996.12 2669
3996.71 2596
3997.31 2677
3997.91 2630
3998.50 2637
3999.10 2585
3999.70 2688
4000.29 2691
4000.89 2628
4001.49 2598
4002.09 2672
4002.68 2784
4003.28 2722
4003.88 2745
4004.47 2926
4005.07 2857
4005.67 2764
4006.27 2883
4006.86 2838
4007.46 2711
4008.06 2758
4008.66 2835
4009.25 2742
4009.85 2674
4010.45 2797
4011.05 2832
4011.64 2924
4012.24 3048
4012.84 3212
4013.44 3407
4014.04 3789
4014.63 4127
4015.23 4504
4015.83 4803
4016.43 4970
4017.03 5064
4017.63 4991
4018.22 4691
4018.82 4166
4019.42 3859
4020.02 3476
4020.62 3268
4021.22 3032
4021.81 2853
4022.41 2680
4023.01 2598
4023.61 2559
4024.21 2626
4024.81 2599
4025.41 2675
4026.01 2841
4026.60 2764
4027.20 2846
4027.80 2909
4028.40 2920
4029.00 2972
4029.60 3023
4030.20 2915
4030.80 2724
4031.40 2663
4032.00 2549
4032.60 2636
4033.20 2589
4033.80 2722
4034.39 2526
4034.99 2532
4035.59 2518
4036.19 2466
4036.79 2507
4037.39 2476
4037.99 2541
4038.59 2570
4039.19 2531
4039.79 2559
4040.39 2634
4040.99 2539
4041.59 2568
4042.19 2592
4042.79 2559
4043.39 2496
4043.99 2673
4044.59 2596
4045.19 2522
4045.79 2560
4046.39 2458
4046.99 2481
4047.60 2588
4048.20 2506
4048.80 2460
4049.40 2509
4050.00 2561
4050.60 2721
4051.20 2797
4051.80 2809
4052.40 2894
4053.00 2879
4053.60 2879
4054.20 2898
4054.80 2904
4055.41 2980
4056.01 3042
4056.61 3000
4057.21 2922
4057.81 2819
4058.41 2684
4059.01 2660
4059.61 2566
4060.22 2396
4060.82 2315
4061.42 2295
4062.02 2196
4062.62 2193
4063.22 2259
4063.82 2189
4064.43 2245
4065.03 2235
4065.63 2218
4066.23 2273
4066.83 2260
4067.44 2186
4068.04 2187
4068.64 2226
4069.24 2182
4069.84 2145
4070.45 2271
4071.05 2292
4071.65 2321
4072.25 2297
4072.86 2306
4073.46 2280
4074.06 2321
4074.66 2344
4075.27 2314
4075.87 2336
4076.47 2255
4077.07 2287
4077.68 2280
4078.28 2364
4078.88 2412
4079.48 2492
4080.09 2545
4080.69 2486
4081.29 2470
4081.90 2511
4082.50 2548
4083.10 2632
4083.71 2761
4084.31 2679
4084.91 2591
4085.52 2677
4086.12 2543
4086.72 2662
4087.33 2626
4087.93 2638
4088.53 2707
4089.14 2865
4089.74 3069
4090.34 3337
4090.95 3710
4091.55 4335
4092.15 4851
4092.76 5374
4093.36 6184
4093.97 6824
4094.57 7099
4095.17 7233
4095.78 6880
4096.38 6535
4096.99 5959
4097.59 5365
4098.19 4590
4098.80 4004
4099.40 3532
4100.01 3198
4100.61 2933
4101.22 2761
4101.82 2496
4102.43 2319
4103.03 2366
4103.63 2404
4104.24 2245
4104.84 2254
4105.45 2343
4106.05 2385
4106.66 2299
4107.26 2359
4107.87 2371
4108.47 2332
4109.08 2325
4109.68 2269
4110.29 2230
4110.89 2236
4111.50 2270
4112.10 2241
4112.71 2191
4113.31 2165
4113.92 2207
4114.53 2276
4115.13 2174
4115.74 2179
4116.34 2120
4116.95 2189
4117.55 2143
4118.16 2143
4118.76 2097
4119.37 2121
4119.98 2192
4120.58 2341
4121.19 2329
4121.79 2443
4122.40 2410
4123.01 2478
4123.61 2523
4124.22 2587
4124.82 2466
4125.43 2524
4126.04 2518
4126.64 2516
4127.25 2496
4127.86 2466
4128.46 2532
4129.07 2540
4129.68 2589
4130.28 2656
4130.89 2713
4131.50 2759
4132.10 2738
4132.71 2777
4133.32 2849
4133.92 2779
4134.53 2773
4135.14 2848
4135.74 2777
4136.35 2751
4136.96 2696
4137.56 2770
4138.17 2737
4138.78 2746
4139.39 2751
4139.99 2774
4140.60 2801
4141.21 2782
4141.82 2849
4142.42 2875
4143.03 2799
4143.64 2720
4144.25 2698
4144.85 2720
4145.46 2472
4146.07 2469
4146.68 2388
4147.28 2374
4147.89 2352
4148.50 2161
4149.11 2172
4149.72 2221
4150.32 2251
4150.93 2197
4151.54 2255
4152.15 2180
4152.76 2110
4153.37 2087
4153.97 2080
4154.58 2152
4155.19 2071
4155.80 2044
4156.41 2017
4157.02 2020
4157.62 2052
4158.23 2043
4158.84 2015
4159.45 2045
4160.06 2055
4160.67 2140
4161.28 2105
4161.89 2206
4162.49 2308
4163.10 2316
4163.71 2383
4164.32 2414
4164.93 2499
4165.54 2486
4166.15 2487
4166.76 2470
4167.37 2526
4167.98 2520
4168.59 2436
4169.20 2432
4169.81 2496
4170.42 2409
4171.02 2467
4171.63 2381
4172.24 2384
4172.85 2433
4173.46 2404
4174.07 2302
4174.68 2332
4175.29 2325
4175.90 2274
4176.51 2401
4177.12 2380
4177.73 2211
4178.34 2269
4178.95 2339
4179.56 2267
4180.17 2272
4180.78 2189
4181.39 2248
4182.00 2243
4182.61 2256
4183.23 2140
4183.84 2131
4184.45 2063
4185.06 2156
4185.67 2201
4186.28 2123
4186.89 2094
4187.50 2104
4188.11 2158
4188.72 2064
4189.33 2150
4189.94 2191
4190.55 2197
4191.17 2364
4191.78 2487
4192.39 2504
4193.00 2623
4193.61 2751
4194.22 2889
4194.83 3061
4195.44 3017
4196.06 3066
4196.67 3020
4197.28 2822
4197.89 2836
4198.50 2791
4199.11 2696
4199.72 2632
4200.34 2656
4200.95 2605
4201.56 2515
4202.17 2496
4202.78 2579
4203.40 2545
4204.01 2418
4204.62 2381
4205.23 2384
4205.84 2423
4206.46 2339
4207.07 2311
4207.68 2383
4208.29 2285
4208.90 2373
4209.52 2325
4210.13 2401
4210.74 2371
4211.35 2420
4211.97 2486
4212.58 2525
4213.19 2520
4213.80 2534
4214.42 2625
4215.03 2763
4215.64 2870
4216.26 2976
4216.87 3087
4217.48 3325
4218.09 3621
4218.71 3876
4219.32 4270
4219.93 4714
4220.55 5217
4221.16 5733
4221.77 5944
4222.39 6157
4223.00 6216
4223.61 6021
4224.23 6021
4224.84 5967
4225.45 5661
4226.07 5380
4226.68 5208
4227.30 5077
4227.91 4897
4228.52 4792
4229.14 4787
4229.75 4480
4230.36 4103
4230.98 4049
4231.59 3870
4232.21 3566
4232.82 3392
4233.43 3290
4234.05 3098
4234.66 2909
4235.28 2799
4235.89 2726
4236.51 2715
4237.12 2667
4237.73 2549
4238.35 2462
4238.96 2452
4239.58 2444
4240.19 2287
4240.81 2332
4241.42 2235
4242.04 2120
4242.65 2177
4243.27 2159
4243.88 2230
4244.50 2160
4245.11 2333
4245.73 2260
4246.34 2221
4246.96 2335
4247.57 2378
4248.19 2324
4248.80 2355
4249.42 2299
4250.03 2350
4250.65 2271
4251.26 2288
4251.88 2389
4252.49 2332
4253.11 2252
4253.72 2295
4254.34 2392
4254.96 2355
4255.57 2308
4256.19 2421
4256.80 2470
4257.42 2525
4258.03 2558
4258.65 2583
4259.27 2601
4259.88 2648
4260.50 2731
4261.12 2723
4261.73 2735
4262.35 2929
4262.96 2841
4263.58 2659
4264.20 2769
4264.81 2843
4265.43 2909
4266.05 2934
4266.66 2908
4267.28 3119
4267.90 3060
4268.51 3145
4269.13 3140
4269.75 3100
4270.36 2962
4270.98 2823
4271.60 2734
4272.21 2729
4272.83 2540
4273.45 2542
4274.06 2456
4274.68 2422
4275.30 2521
4275.92 2486
4276.53 2494
4277.15 2531
4277.77 2495
4278.38 2414
4279.00 2454
4279.62 2357
4280.24 2311
4280.85 2275
4281.47 2384
4282.09 2268
4282.71 2287
4283.32 2340
4283.94 2521
4284.56 2553
4285.18 2567
4285.80 2683
4286.41 2644
4287.03 2638
4287.65 2581
4288.27 2520
4288.89 2485
4289.50 2376
4290.12 2385
4290.74 2316
4291.36 2265
4291.98 2304
4292.60 2206
4293.21 2196
4293.83 2248
4294.45 2316
4295.07 2282
4295.69 2331
4296.31 2299
4296.93 2361
4297.54 2299
4298.16 2283
4298.78 2216
4299.40 2244
4300.02 2259
4300.64 2251
4301.26 2327
4301.88 2320
4302.50 2280
4303.12 2312
4303.73 2264
4304.35 2388
4304.97 2464
4305.59 2514
4306.21 2586
4306.83 2663
4307.45 2965
4308.07 3126
4308.69 3321
4309.31 3503
4309.93 3597
4310.55 3568
4311.17 3632
4311.79 3385
4312.41 3238
4313.03 3071
4313.65 2844
4314.27 2698
4314.89 2412
4315.51 2359
4316.13 2321
4316.75 2220
4317.37 2082
4317.99 2040
4318.61 2001
4319.23 2027
4319.85 2074
4320.47 2055
4321.09 2119
4321.71 2132
4322.33 2099
4322.95 2177
4323.57 2227
4324.19 2207
4324.81 2341
4325.43 2286
4326.05 2237
4326.68 2150
4327.30 2120
4327.92 2174
4328.54 2198
4329.16 2050
4329.78 2073
4330.40 2021
4331.02 2032
4331.64 2174
4332.26 2080
4332.89 2024
4333.51 2030
4334.13 2066
4334.75 2054
4335.37 2154
4335.99 2158
4336.61 2061
4337.24 2090
4337.86 2186
4338.48 2175
4339.10 2136
4339.72 2231
4340.34 2213
4340.97 2213
4341.59 2236
4342.21 2333
4342.83 2434
4343.45 2563
4344.08 2680
4344.70 2721
4345.32 2733
4345.94 2906
4346.57 3098
4347.19 3092
4347.81 2973
4348.43 2991
4349.05 2938
4349.68 2741
4350.30 2602
4350.92 2454
4351.54 2325
4352.17 2338
4352.79 2268
4353.41 2176
4354.04 2148
4354.66 2112
4355.28 2031
4355.90 2057
4356.53 2106
4357.15 2112
4357.77 2106
4358.40 2072
4359.02 2007
4359.64 2069
4360.27 2129
4360.89 2068
4361.51 2119
4362.14 2149
4362.76 2172
4363.38 2169
4364.01 2083
4364.63 2140
4365.25 2162
4365.88 2113
4366.50 2206
4367.12 2111
4367.75 2076
4368.37 2144
4369.00 2206
4369.62 2137
4370.24 2053
4370.87 1991
4371.49 1981
4372.12 2053
4372.74 2090
4373.36 2088
4373.99 2115
4374.61 2059
4375.24 2023
4375.86 2029
4376.49 2147
4377.11 2170
4377.73 2213
4378.36 2208
4378.98 2199
4379.61 2297
4380.23 2208
4380.86 2340
4381.48 2573
4382.11 2657
4382.73 2682
4383.36 2682
4383.98 2728
4384.61 2708
4385.23 2785
4385.86 2988
4386.48 3208
4387.11 3442
4387.73 3685
4388.36 3967
4388.98 4347
4389.61 4705
4390.23 5466
4390.86 5852
4391.48 5867
4392.11 5830
4392.74 5351
4393.36 5011
4393.99 4489
4394.61 3943
4395.24 3513
4395.86 3282
4396.49 3241
4397.12 3139
4397.74 3298
4398.37 3241
4398.99 3236
4399.62 3123
4400.25 3085
4400.87 3118
4401.50 2973
4402.12 2996
4402.75 2881
4403.38 2836
4404.00 2745
4404.63 2629
4405.26 2696
4405.88 2787
4406.51 2890
4407.14 2859
4407.76 2884
4408.39 2904
4409.02 2982
4409.64 2918
4410.27 2951
4410.90 2870
4411.52 2646
4412.15 2628
4412.78 2679
4413.40 2474
4414.03 2415
4414.66 2390
4415.29 2437
4415.91 2392
4416.54 2331
4417.17 2374
4417.79 2382
4418.42 2336
4419.05 2280
4419.68 2280
4420.30 2374
4420.93 2219
4421.56 2232
4422.19 2266
4422.81 2213
4423.44 2073
4424.07 2102
4424.70 2090
4425.33 2106
4425.95 2030
4426.58 1993
4427.21 1921
4427.84 1911
4428.47 1948
4429.09 1891
4429.72 1926
4430.35 1955
4430.98 2016
4431.61 1970
4432.23 1989
4432.86 1968
4433.49 1951
4434.12 1903
4434.75 2015
4435.38 2013
4436.01 1983
4436.63 1884
4437.26 1912
4437.89 1946
4438.52 1995
4439.15 1944
4439.78 2052
4440.41 1944
4441.04 2055
4441.67 2004
4442.29 1899
4442.92 1906
4443.55 1875
4444.18 2011
4444.81 2007
4445.44 1862
4446.07 1911
4446.70 1950
4447.33 1977
4447.96 1925
4448.59 1975
4449.22 1945
4449.85 1879
4450.48 1874
4451.11 1882
4451.74 1890
4452.37 1847
4453.00 1918
4453.63 1877
4454.26 1812
4454.89 1882
4455.52 1871
4456.15 1968
4456.78 1833
4457.41 1935
4458.04 1937
4458.67 1838
4459.30 1851
4459.93 1817
4460.56 1755
4461.19 1803
4461.82 1790
4462.45 1743
4463.08 1754
4463.71 1805
4464.34 1756
4464.97 1710
4465.60 1784
4466.23 1774
4466.86 1728
4467.49 1715
4468.12 1699
4468.76 1768
4469.39 1732
4470.02 1704
4470.65 1767
4471.28 1784
4471.91 1722
4472.54 1725
4473.17 1739
4473.80 1726
4474.44 1793
4475.07 1811
4475.70 1862
4476.33 1760
4476.96 1715
4477.59 1723
4478.22 1783
4478.86 1816
4479.49 1821
4480.12 1909
4480.75 1940
4481.38 2079
4482.02 2037
4482.65 2040
4483.28 1941
4483.91 1995
4484.54 1999
4485.18 1919
4485.81 1924
4486.44 1914
4487.07 1951
4487.70 1889
4488.34 1915
4488.97 1887
4489.60 1972
4490.23 1864
4490.87 1918
4491.50 1937
4492.13 1850
4492.76 1863
4493.40 1818
4494.03 1823
4494.66 1794
4495.30 1849
4495.93 1860
4496.56 1917
4497.19 1910
4497.83 1962
4498.46 1944
4499.09 2121
4499.73 2232
4500.36 2220
4500.99 2374
4501.63 2445
4502.26 2577
4502.89 2589
4503.53 2505
4504.16 2600
4504.79 2462
4505.43 2360
4506.06 2287
4506.69 2241
4507.33 2090
4507.96 2098
4508.59 2061
4509.23 2084
4509.86 2052
4510.50 2100
4511.13 2072
4511.76 2088
4512.40 2195
4513.03 2191
4513.67 2241
4514.30 2211
4514.93 2319
4515.57 2352
4516.20 2290
4516.84 2345
4517.47 2217
4518.11 2129
4518.74 2153
4519.37 2148
4520.01 2067
4520.64 2117
4521.28 2205
4521.91 2144
4522.55 2122
4523.18 2139
4523.82 2235
4524.45 2299
4525.09 2467
4525.72 2586
4526.36 2946
4526.99 3399
4527.63 4019
4528.26 4697
4528.90 5613
4529.53 6638
4530.17 7649
4530.80 8426
4531.44 8931
4532.07 9058
4532.71 8746
4533.34 8010
4533.98 7400
4534.62 6477
4535.25 5475
4535.89 4699
4536.52 3916
4537.16 3321
4537.79 2926
4538.43 2726
4539.07 2542
4539.70 2428
4540.34 2269
4540.97 2216
4541.61 2135
4542.25 2093
4542.88 2145
4543.52 2107
4544.15 2100
4544.79 2040
4545.43 1966
4546.06 1941
4546.70 1969
4547.34 1837
4547.97 1857
4548.61 1824
4549.25 1850
4549.88 1855
4550.52 1954
4551.16 2025
4551.79 2138
4552.43 2245
4553.07 2267
4553.70 2433
4554.34 2357
4554.98 2267
4555.61 2208
4556.25 2098
4556.89 2044
4557.53 2013
4558.16 2080
4558.80 2118
4559.44 2002
4560.07 1939
4560.71 2072
4561.35 1975
4561.99 2111
4562.62 2121
4563.26 2058
4563.90 1988
4564.54 2135
4565.18 2198
4565.81 2258
4566.45 2326
4567.09 2351
4567.73 2507
4568.36 2595
4569.00 2705
4569.64 2735
4570.28 2695
4570.92 2527
4571.55 2575
4572.19 2437
4572.83 2315
4573.47 2222
4574.11 2189
4574.75 2140
4575.38 1997
4576.02 1959
4576.66 1939
4577.30 1960
4577.94 1928
4578.58 1851
4579.22 1861
4579.85 1840
4580.49 1854
4581.13 1873
4581.77 1876
4582.41 1911
4583.05 1906
4583.69 1940
4584.33 1958
4584.97 1836
4585.61 1829
4586.24 1875
4586.88 1874
4587.52 1795
4588.16 1869
4588.80 1785
4589.44 1780
4590.08 1842
4590.72 1894
4591.36 1859
4592.00 1893
4592.64 1885
4593.28 1798
4593.92 1804
4594.56 1823
4595.20 1803
4595.84 1707
4596.48 1759
4597.12 1852
4597.76 1813
4598.40 1752
4599.04 1758
4599.68 1740
4600.32 1770
4600.96 1805
4601.60 1872
4602.24 1939
4602.88 2013
4603.52 1992
4604.16 2107
4604.80 2251
4605.44 2141
4606.08 2215
4606.72 2189
4607.36 2160
4608.00 2120
4608.64 2150
4609.28 2192
4609.93 2161
4610.57 2046
4611.21 1958
4611.85 1955
4612.49 1916
4613.13 1915
4613.77 1778
4614.41 1789
4615.05 1787
4615.69 1784
4616.34 1801
4616.98 1739
4617.62 1636
4618.26 1702
4618.90 1703
4619.54 1649
4620.18 1681
4620.83 1687
4621.47 1659
4622.11 1627
4622.75 1684
4623.39 1581
4624.03 1598
4624.68 1620
4625.32 1562
4625.96 1619
4626.60 1669
4627.24 1651
4627.89 1667
4628.53 1659
4629.17 1656
4629.81 1678
4630.45 1742
4631.10 1736
4631.74 1741
4632.38 1693
4633.02 1805
4633.67 1894
4634.31 1825
4634.95 1812
4635.59 1793
4636.24 1760
4636.88 1831
4637.52 1822
4638.17 1805
4638.81 1860
4639.45 1837
4640.09 1818
4640.74 1892
4641.38 1856
4642.02 1780
4642.67 1736
4643.31 1772
4643.95 1721
4644.60 1694
4645.24 1747
4645.88 1758
4646.53 1732
4647.17 1731
4647.81 1735
4648.46 1768
4649.10 1794
4649.74 1897
4650.39 2078
4651.03 2236
4651.67 2166
4652.32 2230
4652.96 2179
4653.61 2208
4654.25 2119
4654.89 2002
4655.54 1876
4656.18 1822
4656.83 1788
4657.47 1712
4658.11 1640
4658.76 1618
4659.40 1609
4660.05 1586
4660.69 1595
4661.33 1635
4661.98 1573
4662.62 1541
4663.27 1616
4663.91 1596
4664.56 1559
4665.20 1420
4665.85 1542
4666.49 1572
4667.14 1505
4667.78 1526
4668.43 1499
4669.07 1566
4669.72 1499
4670.36 1426
4671.01 1415
4671.65 1485
4672.30 1504
4672.94 1490
4673.59 1518
4674.23 1522
4674.88 1531
4675.52 1515
4676.17 1496
4676.81 1528
4677.46 1566
4678.10 1565
4678.75 1552
4679.40 1614
4680.04 1548
4680.69 1629
4681.33 1579
4681.98 1615
4682.62 1599
4683.27 1536
4683.92 1636
4684.56 1562
4685.21 1560
4685.85 1550
4686.50 1565
4687.15 1596
4687.79 1547
4688.44 1479
4689.09 1447
4689.73 1456
4690.38 1478
4691.02 1517
4691.67 1544
4692.32 1523
4692.96 1574
4693.61 1603
4694.26 1589
4694.90 1624
4695.55 1612
4696.20 1579
4696.84 1553
4697.49 1604
4698.14 1630
4698.78 1659
4699.43 1547
4700.08 1532
4700.73 1606
4701.37 1592
4702.02 1671
4702.67 1616
4703.31 1552
4703.96 1605
4704.61 1557
4705.26 1619
4705.90 1621
4706.55 1661
4707.20 1687
4707.85 1827
4708.49 1715
4709.14 1682
4709.79 1728
4710.44 1778
4711.09 1707
4711.73 1677
4712.38 1684
4713.03 1668
4713.68 1679
4714.33 1652
4714.97 1594
4715.62 1616
4716.27 1654
4716.92 1695
4717.57 1657
4718.21 1653
4718.86 1730
4719.51 1799
4720.16 1787
4720.81 1792
4721.46 1865
4722.11 1907
4722.75 1879
4723.40 1918
4724.05 1883
4724.70 1899
4725.35 1871
4726.00 1826
4726.65 1873
4727.30 1849
4727.94 1820
4728.59 1716
4729.24 1668
4729.89 1664
4730.54 1527
4731.19 1411
4731.84 1431
4732.49 1524
4733.14 1438
4733.79 1466
4734.44 1510
4735.09 1444
4735.74 1514
4736.38 1508
4737.03 1584
4737.68 1617
4738.33 1589
4738.98 1624
4739.63 1618
4740.28 1640
4740.93 1683
4741.58 1624
4742.23 1629
4742.88 1597
4743.53 1637
4744.18 1593
4744.83 1517
4745.48 1543
4746.13 1644
4746.78 1594
4747.43 1654
4748.08 1631
4748.73 1671
4749.39 1739
4750.04 1726
4750.69 1778
4751.34 1791
4751.99 1816
4752.64 1876
4753.29 1926
4753.94 1872
4754.59 1881
4755.24 1820
4755.89 1780
4756.54 1765
4757.19 1651
4757.84 1620
4758.50 1661
4759.15 1654
4759.80 1680
4760.45 1662
4761.10 1672
4761.75 1625
4762.40 1585
4763.05 1539
4763.71 1554
4764.36 1546
4765.01 1540
4765.66 1553
4766.31 1476
4766.96 1534
4767.62 1513
4768.27 1533
4768.92 1571
4769.57 1462
4770.22 1543
4770.87 1558
4771.53 1454
4772.18 1479
4772.83 1433
4773.48 1412
4774.13 1438
4774.79 1372
4775.44 1430
4776.09 1369
4776.74 1463
4777.40 1430
4778.05 1433
4778.70 1451
4779.35 1419
4780.01 1415
4780.66 1418
4781.31 1421
4781.96 1441
4782.62 1453
4783.27 1416
4783.92 1458
4784.57 1420
4785.23 1465
4785.88 1493
4786.53 1455
4787.19 1453
4787.84 1453
4788.49 1433
4789.15 1384
4789.80 1421
4790.45 1489
4791.11 1369
4791.76 1462
4792.41 1504
4793.07 1477
4793.72 1449
4794.37 1375
4795.03 1394
4795.68 1496
4796.33 1425
4796.99 1333
4797.64 1374
4798.29 1430
4798.95 1467
4799.60 1419
4800.26 1463
4800.91 1442
4801.56 1444
4802.22 1492
4802.87 1468
4803.53 1491
4804.18 1458
4804.83 1493
4805.49 1496
4806.14 1397
4806.80 1377
4807.45 1385
4808.11 1361
4808.76 1358
4809.42 1412
4810.07 1405
4810.72 1367
4811.38 1373
4812.03 1439
4812.69 1479
4813.34 1480
4814.00 1436
4814.65 1486
4815.31 1484
4815.96 1610
4816.62 1563
4817.27 1549
4817.93 1696
4818.58 1682
4819.24 1715
4819.89 1742
4820.55 1700
4821.20 1671
4821.86 1654
4822.52 1669
4823.17 1705
4823.83 1676
4824.48 1580
4825.14 1669
4825.79 1669
4826.45 1614
4827.10 1634
4827.76 1626
4828.42 1633
4829.07 1554
4829.73 1523
4830.38 1645
4831.04 1709
4831.70 1742
4832.35 1800
4833.01 1876
4833.66 1989
4834.32 2104
4834.98 2210
4835.63 2300
4836.29 2437
4836.95 2550
4837.60 2585
4838.26 2608
4838.92 2466
4839.57 2415
4840.23 2314
4840.89 2204
4841.54 2025
4842.20 1894
4842.86 1845
4843.51 1832
4844.17 1743
4844.83 1791
4845.48 1703
4846.14 1695
4846.80 1703
4847.45 1768
4848.11 1939
4848.77 1884
4849.43 2003
4850.08 2014
4850.74 2096
4851.40 2090
4852.06 1983
4852.71 1850
4853.37 1830
4854.03 1812
4854.69 1782
4855.34 1696
4856.00 1814
4856.66 1827
4857.32 1736
4857.97 1833
4858.63 1823
4859.29 1809
4859.95 1865
4860.61 1827
4861.26 1851
4861.92 1855
4862.58 1869
4863.24 1935
4863.90 1938
4864.55 1950
4865.21 1964
4865.87 1900
4866.53 1857
4867.19 1811
4867.85 1773
4868.51 1717
4869.16 1741
4869.82 1770
4870.48 1800
4871.14 1672
4871.80 1731
4872.46 1692
4873.12 1740
4873.78 1704
4874.43 1745
4875.09 1746
4875.75 1757
4876.41 1732
4877.07 1779
4877.73 1840
4878.39 1796
4879.05 1810
4879.71 1733
4880.37 1721
4881.03 1580
4881.69 1614
4882.34 1596
4883.00 1648
4883.66 1619
4884.32 1598
4884.98 1543
4885.64 1609
4886.30 1586
4886.96 1598
4887.62 1609
4888.28 1593
4888.94 1605
4889.60 1593
4890.26 1681
4890.92 1759
4891.58 1668
4892.24 1687
4892.90 1641
4893.56 1620
4894.22 1671
4894.88 1609
4895.54 1629
4896.20 1596
4896.86 1595
4897.52 1701
4898.19 1718
4898.85 1636
4899.51 1672
4900.17 1689
4900.83 1586
4901.49 1585
4902.15 1477
4902.81 1618
4903.47 1622
4904.13 1601
4904.79 1511
4905.45 1540
4906.12 1484
4906.78 1495
4907.44 1491
4908.10 1503
4908.76 1459
4909.42 1524
4910.08 1439
4910.74 1413
4911.41 1481
4912.07 1496
4912.73 1400
4913.39 1459
4914.05 1438
4914.71 1450
4915.38 1401
4916.04 1406
4916.70 1405
4917.36 1384
4918.02 1376
4918.68 1364
4919.35 1362
4920.01 1379
4920.67 1347
4921.33 1361
4921.99 1440
4922.66 1372
4923.32 1337
4923.98 1457
4924.64 1378
4925.31 1466
4925.97 1439
4926.63 1424
4927.29 1414
4927.96 1399
4928.62 1433
4929.28 1338
4929.94 1391
4930.61 1445
4931.27 1476
4931.93 1423
4932.59 1462
4933.26 1434
4933.92 1448
4934.58 1456
4935.25 1434
4935.91 1413
4936.57 1440
4937.24 1531
4937.90 1456
4938.56 1421
4939.23 1448
4939.89 1447
4940.55 1445
4941.22 1464
4941.88 1495
4942.54 1502
4943.21 1461
4943.87 1465
4944.53 1481
4945.20 1429
4945.86 1388
4946.52 1506
4947.19 1439
4947.85 1350
4948.52 1406
4949.18 1383
4949.84 1396
4950.51 1342
4951.17 1398
4951.84 1383
4952.50 1425
4953.17 1425
4953.83 1397
4954.49 1446
4955.16 1367
4955.82 1347
4956.49 1397
4957.15 1374
4957.82 1431
4958.48 1468
4959.15 1427
4959.81 1424
4960.47 1378
4961.14 1386
4961.80 1409
4962.47 1534
4963.13 1563
4963.80 1620
4964.46 1603
4965.13 1632
4965.79 1581
4966.46 1508
4967.12 1508
4967.79 1466
4968.45 1485
4969.12 1411
4969.79 1401
4970.45 1430
4971.12 1459
4971.78 1415
4972.45 1357
4973.11 1381
4973.78 1416
4974.44 1460
4975.11 1473
4975.78 1428
4976.44 1537
4977.11 1516
4977.77 1472
4978.44 1533
4979.11 1518
4979.77 1550
4980.44 1497
4981.10 1583
4981.77 1512
4982.44 1592
4983.10 1673
4983.77 1770
4984.43 1840
4985.10 1940
4985.77 2216
4986.43 2423
4987.10 2853
4987.77 3153
4988.43 3510
4989.10 3606
4989.77 3764
4990.43 3677
4991.10 3400
4991.77 3032
4992.43 2687
4993.10 2513
4993.77 2228
4994.43 1954
4995.10 1879
4995.77 1684
4996.44 1573
4997.10 1582
4997.77 1560
4998.44 1496
4999.10 1532
4999.77 1551
5000.44 1471
5001.11 1442
5001.77 1396
5002.44 1425
5003.11 1405
5003.78 1442
5004.44 1503
5005.11 1465
5005.78 1431
5006.45 1401
5007.12 1465
5007.78 1462
5008.45 1465
5009.12 1416
5009.79 1481
5010.46 1439
5011.12 1476
5011.79 1546
5012.46 1474
5013.13 1398
5013.80 1474
5014.47 1582
5015.13 1507
5015.80 1573
5016.47 1639
5017.14 1611
5017.81 1652
5018.48 1770
5019.14 1867
5019.81 1997
5020.48 2077
5021.15 2207
5021.82 2386
5022.49 2563
5023.16 2485
5023.83 2444
5024.50 2464
5025.16 2367
5025.83 2307
5026.50 2169
5027.17 2131
5027.84 2041
5028.51 1872
5029.18 1902
5029.85 1885
5030.52 1787
5031.19 1796
5031.86 1846
5032.53 1603
5033.20 1601
5033.87 1695
5034.54 1675
5035.21 1656
5035.88 1591
5036.54 1494
5037.21 1602
5037.88 1676
5038.55 1710
5039.22 1889
5039.89 1952
5040.56 2109
5041.23 2201
5041.90 2373
5042.58 2542
5043.25 2665
5043.92 2694
5044.59 2608
5045.26 2558
5045.93 2452
5046.60 2416
5047.27 2236
5047.94 2027
5048.61 1834
5049.28 1817
5049.95 1777
5050.62 1634
5051.29 1597
5051.96 1526
5052.63 1494
5053.30 1539
5053.98 1583
5054.65 1556
5055.32 1502
5055.99 1603
5056.66 1630
5057.33 1742
5058.00 1749
5058.67 1819
5059.34 1856
5060.02 1830
5060.69 1849
5061.36 1849
5062.03 1765
5062.70 1688
5063.37 1635
5064.04 1633
5064.72 1606
5065.39 1573
5066.06 1521
5066.73 1567
5067.40 1490
5068.08 1469
5068.75 1479
5069.42 1474
5070.09 1417
5070.76 1444
5071.44 1439
5072.11 1447
5072.78 1509
5073.45 1525
5074.12 1461
5074.80 1524
5075.47 1498
5076.14 1518
5076.81 1510
5077.49 1625
5078.16 1650
5078.83 1607
5079.50 1680
5080.18 1698
5080.85 1679
5081.52 1713
5082.20 1761
5082.87 1685
5083.54 1644
5084.21 1610
5084.89 1549
5085.56 1511
5086.23 1477
5086.91 1501
5087.58 1567
5088.25 1498
5088.93 1546
5089.60 1589
5090.27 1626
5090.95 1625
5091.62 1631
5092.29 1567
5092.97 1641
5093.64 1600
5094.31 1634
5094.99 1542
5095.66 1537
5096.34 1458
5097.01 1478
5097.68 1450
5098.36 1440
5099.03 1514
5099.70 1498
5100.38 1406
5101.05 1475
5101.73 1460
5102.40 1536
5103.08 1407
5103.75 1481
5104.42 1485
5105.10 1496
5105.77 1509
5106.45 1559
5107.12 1632
5107.80 1592
5108.47 1500
5109.15 1500
5109.82 1518
5110.49 1540
5111.17 1545
5111.84 1515
5112.52 1504
5113.19 1517
5113.87 1562
5114.54 1508
5115.22 1579
5115.89 1622
5116.57 1592
5117.24 1616
5117.92 1476
5118.59 1447
5119.27 1536
5119.94 1490
5120.62 1444
5121.30 1419
5121.97 1418
5122.65 1413
5123.32 1379
5124.00 1310
5124.67 1365
5125.35 1472
5126.02 1438
5126.70 1397
5127.38 1285
5128.05 1282
5128.73 1289
5129.40 1299
5130.08 1379
5130.76 1331
5131.43 1411
5132.11 1415
5132.78 1495
5133.46 1391
5134.14 1412
5134.81 1431
5135.49 1403
5136.17 1362
5136.84 1420
5137.52 1427
5138.20 1411
5138.87 1417
5139.55 1438
5140.22 1427
5140.90 1376
5141.58 1354
5142.26 1344
5142.93 1360
5143.61 1417
5144.29 1379
5144.96 1401
5145.64 1346
5146.32 1313
5146.99 1310
5147.67 1357
5148.35 1325
5149.03 1298
5149.70 1310
5150.38 1324
5151.06 1334
5151.73 1321
5152.41 1306
5153.09 1271
5153.77 1289
5154.44 1269
5155.12 1337
5155.80 1374
5156.48 1288
5157.16 1352
5157.83 1304
5158.51 1255
5159.19 1292
5159.87 1315
5160.55 1258
5161.22 1246
5161.90 1265
5162.58 1239
5163.26 1253
5163.94 1259
5164.61 1249
5165.29 1198
5165.97 1219
5166.65 1270
5167.33 1274
5168.01 1312
5168.68 1300
5169.36 1322
5170.04 1304
5170.72 1301
5171.40 1250
5172.08 1188
5172.76 1259
5173.44 1288
5174.11 1231
5174.79 1224
5175.47 1291
5176.15 1247
5176.83 1204
5177.51 1286
5178.19 1293
5178.87 1222
5179.55 1280
5180.23 1259
5180.91 1241
5181.58 1241
5182.26 1336
5182.94 1265
5183.62 1248
5184.30 1201
5184.98 1221
5185.66 1197
5186.34 1153
5187.02 1243
5187.70 1248
5188.38 1262
5189.06 1141
5189.74 1161
5190.42 1212
5191.10 1149
5191.78 1230
5192.46 1227
5193.14 1208
5193.82 1198
5194.50 1237
5195.18 1189
5195.86 1194
5196.54 1127
5197.22 1215
5197.90 1195
5198.58 1252
5199.26 1320
5199.94 1270
5200.63 1286
5201.31 1264
5201.99 1269
5202.67 1248
5203.35 1277
5204.03 1286
5204.71 1227
5205.39 1268
5206.07 1288
5206.75 1324
5207.43 1310
5208.11 1293
5208.80 1336
5209.48 1310
5210.16 1343
5210.84 1343
5211.52 1375
5212.20 1365
5212.88 1412
5213.57 1467
5214.25 1425
5214.93 1462
5215.61 1415
5216.29 1454
5216.97 1364
5217.66 1375
5218.34 1344
5219.02 1329
5219.70 1321
5220.38 1303
5221.06 1305
5221.75 1253
5222.43 1320
5223.11 1317
5223.79 1306
5224.47 1279
5225.16 1257
5225.84 1228
5226.52 1303
5227.20 1347
5227.89 1252
5228.57 1230
5229.25 1182
5229.93 1181
5230.62 1233
5231.30 1319
5231.98 1309
5232.66 1348
5233.35 1305
5234.03 1290
5234.71 1379
5235.40 1402
5236.08 1404
5236.76 1447
5237.44 1489
5238.13 1584
5238.81 1509
5239.49 1449
5240.18 1511
5240.86 1427
5241.54 1445
5242.23 1407
5242.91 1336
5243.59 1365
5244.28 1353
5244.96 1329
5245.64 1459
5246.33 1371
5247.01 1312
5247.70 1404
5248.38 1473
5249.06 1442
5249.75 1446
5250.43 1360
5251.11 1416
5251.80 1493
5252.48 1416
5253.17 1338
5253.85 1342
5254.53 1341
5255.22 1283
5255.90 1305
5256.59 1324
5257.27 1365
5257.96 1300
5258.64 1384
5259.32 1422
5260.01 1394
5260.69 1423
5261.38 1424
5262.06 1436
5262.75 1463
5263.43 1458
5264.12 1436
5264.80 1355
5265.49 1351
5266.17 1437
5266.86 1490
5267.54 1439
5268.23 1386
5268.91 1327
5269.60 1381
5270.28 1376
5270.97 1379
5271.65 1408
5272.34 1322
5273.02 1353
5273.71 1425
5274.39 1403
5275.08 1413
5275.76 1406
5276.45 1429
5277.14 1455
5277.82 1492
5278.51 1549
5279.19 1540
5279.88 1543
5280.56 1581
5281.25 1580
5281.94 1635
5282.62 1650
5283.31 1663
5283.99 1647
5284.68 1680
5285.37 1644
5286.05 1567
5286.74 1571
5287.43 1521
5288.11 1541
5288.80 1461
5289.48 1465
5290.17 1508
5290.86 1446
5291.54 1431
5292.23 1516
5292.92 1482
5293.60 1551
5294.29 1533
5294.98 1648
5295.66 1759
5296.35 1847
5297.04 2033
5297.72 2347
5298.41 2662
5299.10 2946
5299.79 3292
5300.47 3624
5301.16 3720
5301.85 3865
5302.53 3914
5303.22 3694
5303.91 3209
5304.60 2894
5305.28 2546
5305.97 2389
5306.66 2099
5307.35 1887
5308.03 1759
5308.72 1631
5309.41 1605
5310.10 1630
5310.78 1569
5311.47 1517
5312.16 1580
5312.85 1557
5313.54 1500
5314.22 1522
5314.91 1519
5315.60 1491
5316.29 1480
5316.98 1406
5317.66 1522
5318.35 1559
5319.04 1475
5319.73 1591
5320.42 1490
5321.11 1489
5321.80 1458
5322.48 1415
5323.17 1461
5323.86 1548
5324.55 1469
5325.24 1402
5325.93 1508
5326.62 1504
5327.30 1558
5327.99 1601
5328.68 1644
5329.37 1719
5330.06 1698
5330.75 1745
5331.44 1772
5332.13 1728
5332.82 1745
5333.51 1795
5334.20 1723
5334.88 1796
5335.57 1819
5336.26 1813
5336.95 1863
5337.64 1898
5338.33 1916
5339.02 1965
5339.71 1922
5340.40 1966
5341.09 1991
5341.78 1994
5342.47 1992
5343.16 2110
5343.85 2159
5344.54 2197
5345.23 2372
5345.92 2614
5346.61 2867
5347.30 3206
5347.99 3684
5348.68 4101
5349.37 4532
5350.06 5002
5350.75 5422
5351.44 5557
5352.13 5554
5352.82 5294
5353.51 4666
5354.20 4111
5354.90 3705
5355.59 3212
5356.28 2717
5356.97 2407
5357.66 2254
5358.35 2028
5359.04 1933
5359.73 1795
5360.42 1731
5361.11 1751
5361.80 1718
5362.49 1685
5363.19 1705
5363.88 1721
5364.57 1664
5365.26 1689
5365.95 1618
5366.64 1641
5367.33 1657
5368.03 1563
5368.72 1500
5369.41 1501
5370.10 1508
5370.79 1466
5371.48 1485
5372.18 1447
5372.87 1433
5373.56 1418
5374.25 1504
5374.94 1505
5375.63 1446
5376.33 1445
5377.02 1467
5377.71 1496
5378.40 1574
5379.10 1548
5379.79 1497
5380.48 1541
5381.17 1473
5381.86 1469
5382.56 1459
5383.25 1500
5383.94 1526
5384.63 1554
5385.33 1535
5386.02 1605
5386.71 1628
5387.40 1717
5388.10 1722
5388.79 1874
5389.48 1788
5390.18 1825
5390.87 1895
5391.56 1803
5392.26 1746
5392.95 1705
5393.64 1671
5394.33 1610
5395.03 1581
5395.72 1506
5396.41 1457
5397.11 1427
5397.80 1440
5398.49 1400
5399.19 1464
5399.88 1503
5400.58 1431
5401.27 1397
5401.96 1419
5402.66 1444
5403.35 1415
5404.04 1450
5404.74 1416
5405.43 1359
5406.13 1415
5406.82 1417
5407.51 1438
5408.21 1426
5408.90 1397
5409.60 1378
5410.29 1405
5410.98 1376
5411.68 1373
5412.37 1353
5413.07 1321
5413.76 1379
5414.46 1400
5415.15 1347
5415.84 1389
5416.54 1339
5417.23 1369
5417.93 1373
5418.62 1403
5419.32 1336
5420.01 1341
5420.71 1356
5421.40 1308
5422.10 1383
5422.79 1364
5423.49 1407
5424.18 1345
5424.88 1301
5425.57 1345
5426.27 1296
5426.96 1284
5427.66 1300
5428.35 1335
5429.05 1351
5429.74 1303
5430.44 1358
5431.14 1286
5431.83 1316
5432.53 1259
5433.22 1299
5433.92 1282
5434.61 1289
5435.31 1287
5436.01 1297
5436.70 1371
5437.40 1357
5438.09 1317
5438.79 1323
5439.49 1345
5440.18 1320
5440.88 1314
5441.57 1341
5442.27 1332
5442.97 1385
5443.66 1408
5444.36 1424
5445.06 1394
5445.75 1484
5446.45 1544
5447.15 1584
5447.84 1596
5448.54 1636
5449.24 1588
5449.93 1543
5450.63 1501
5451.33 1556
5452.02 1488
5452.72 1471
5453.42 1474
5454.11 1425
5454.81 1381
5455.51 1411
5456.20 1419
5456.90 1341
5457.60 1431
5458.30 1408
5458.99 1358
5459.69 1396
5460.39 1474
5461.09 1529
5461.78 1593
5462.48 1619
5463.18 1667
5463.88 1651
5464.57 1665
5465.27 1699
5465.97 1644
5466.67 1588
5467.36 1670
5468.06 1677
5468.76 1574
5469.46 1474
5470.16 1463
5470.85 1455
5471.55 1461
5472.25 1495
5472.95 1399
5473.65 1348
5474.35 1406
5475.04 1446
5475.74 1451
5476.44 1446
5477.14 1466
5477.84 1549
5478.54 1617
5479.23 1629
5479.93 1685
5480.63 1748
5481.33 1733
5482.03 1723
5482.73 1670
5483.43 1684
5484.13 1646
5484.83 1588
5485.52 1648
5486.22 1609
5486.92 1724
5487.62 1611
5488.32 1627
5489.02 1664
5489.72 1670
5490.42 1643
5491.12 1604
5491.82 1622
5492.52 1709
5493.22 1783
5493.92 1690
5494.62 1670
5495.31 1696
5496.01 1840
5496.71 1875
5497.41 1876
5498.11 1971
5498.81 2165
5499.51 2234
5500.21 2311
5500.91 2453
5501.61 2483
5502.31 2466
5503.01 2530
5503.71 2508
5504.41 2356
5505.11 2366
5505.81 2322
5506.51 2296
5507.22 2227
5507.92 2142
5508.62 2167
5509.32 2183
5510.02 2148
5510.72 2282
5511.42 2355
5512.12 2431
5512.82 2555
5513.52 2807
5514.22 2817
5514.92 2843
5515.62 2785
5516.32 2589
5517.03 2515
5517.73 2435
5518.43 2253
5519.13 2272
5519.83 2211
5520.53 2160
5521.23 2124
5521.93 2125
5522.63 2045
5523.34 2051
5524.04 2023
5524.74 1824
5525.44 1786
5526.14 1700
5526.84 1625
5527.55 1600
5528.25 1525
5528.95 1566
5529.65 1692
5530.35 1692
5531.05 1602
5531.76 1639
5532.46 1642
5533.16 1772
5533.86 1924
5534.56 1875
5535.27 1838
5535.97 1847
5536.67 1735
5537.37 1686
5538.08 1668
5538.78 1631
5539.48 1558
5540.18 1521
5540.89 1489
5541.59 1500
5542.29 1498
5542.99 1470
5543.70 1443
5544.40 1542
5545.10 1634
5545.80 1745
5546.51 1778
5547.21 1828
5547.91 1831
5548.62 1931
5549.32 1903
5550.02 1789
5550.73 1776
5551.43 1659
5552.13 1627
5552.84 1608
5553.54 1518
5554.24 1480
5554.95 1457
5555.65 1430
5556.35 1483
5557.06 1493
5557.76 1465
5558.46 1437
5559.17 1423
5559.87 1406
5560.57 1461
5561.28 1409
5561.98 1412
5562.69 1457
5563.39 1394
5564.09 1451
5564.80 1407
5565.50 1418
5566.21 1365
5566.91 1360
5567.61 1391
5568.32 1358
5569.02 1359
5569.73 1398
5570.43 1356
5571.14 1341
5571.84 1367
5572.54 1363
5573.25 1388
5573.95 1460
5574.66 1415
5575.36 1393
5576.07 1456
5576.77 1487
5577.48 1523
5578.18 1526
5578.89 1436
5579.59 1488
5580.30 1410
5581.00 1408
5581.71 1365
5582.41 1372
5583.12 1358
5583.82 1245
5584.53 1285
5585.23 1295
5585.94 1328
5586.64 1327
5587.35 1290
5588.06 1326
5588.76 1323
5589.47 1327
5590.17 1365
5590.88 1330
5591.58 1379
5592.29 1383
5592.99 1369
5593.70 1392
5594.41 1364
5595.11 1423
5595.82 1430
5596.52 1332
5597.23 1246
5597.94 1317
5598.64 1259
5599.35 1303
5600.06 1303
5600.76 1255
5601.47 1240
5602.17 1248
5602.88 1277
5603.59 1219
5604.29 1208
5605.00 1208
5605.71 1187
5606.41 1182
5607.12 1247
5607.83 1251
5608.53 1226
5609.24 1227
5609.95 1242
5610.65 1261
5611.36 1253
5612.07 1269
5612.78 1280
5613.48 1314
5614.19 1226
5614.90 1248
5615.60 1164
5616.31 1190
5617.02 1244
5617.73 1217
5618.43 1202
5619.14 1188
5619.85 1223
5620.56 1148
5621.26 1179
5621.97 1149
5622.68 1194
5623.39 1136
5624.09 1149
5624.80 1243
5625.51 1217
5626.22 1199
5626.93 1253
5627.63 1225
5628.34 1207
5629.05 1239
5629.76 1267
5630.47 1267
5631.17 1344
5631.88 1416
5632.59 1361
5633.30 1405
5634.01 1354
5634.72 1468
5635.42 1393
5636.13 1330
5636.84 1300
5637.55 1316
5638.26 1335
5638.97 1354
5639.68 1381
5640.39 1281
5641.09 1255
5641.80 1214
5642.51 1221
5643.22 1215
5643.93 1299
5644.64 1287
5645.35 1281
5646.06 1252
5646.77 1288
5647.48 1276
5648.19 1238
5648.89 1209
5649.60 1246
5650.31 1220
5651.02 1264
5651.73 1210
5652.44 1230
5653.15 1185
5653.86 1278
5654.57 1252
5655.28 1266
5655.99 1259
5656.70 1319
5657.41 1254
5658.12 1395
5658.83 1413
5659.54 1283
5660.25 1318
5660.96 1328
5661.67 1244
5662.38 1297
5663.09 1254
5663.80 1294
5664.51 1276
5665.22 1290
5665.93 1278
5666.64 1337
5667.35 1286
5668.06 1274
5668.77 1271
5669.48 1354
5670.19 1312
5670.91 1279
5671.62 1197
5672.33 1282
5673.04 1301
5673.75 1285
5674.46 1204
5675.17 1247
5675.88 1218
5676.59 1193
5677.30 1274
5678.01 1247
5678.73 1179
5679.44 1221
5680.15 1289
5680.86 1228
5681.57 1233
5682.28 1361
5682.99 1296
5683.71 1290
5684.42 1263
5685.13 1228
5685.84 1188
5686.55 1188
5687.26 1232
5687.98 1248
5688.69 1244
5689.40 1234
5690.11 1209
5690.82 1324
5691.54 1235
5692.25 1216
5692.96 1255
5693.67 1182
5694.38 1234
5695.10 1235
5695.81 1202
5696.52 1161
5697.23 1152
5697.95 1258
5698.66 1236
5699.37 1186
5700.08 1210
5700.80 1195
5701.51 1186
5702.22 1218
5702.93 1285
5703.65 1247
5704.36 1180
5705.07 1212
5705.78 1197
5706.50 1205
5707.21 1218
5707.92 1217
5708.64 1223
5709.35 1219
5710.06 1215
5710.78 1211
5711.49 1242
5712.20 1205
5712.92 1205
5713.63 1211
5714.34 1176
5715.06 1210
5715.77 1222
5716.48 1181
5717.20 1231
5717.91 1306
5718.62 1276
5719.34 1303
5720.05 1309
5720.77 1281
5721.48 1320
5722.19 1357
5722.91 1327
5723.62 1408
5724.33 1487
5725.05 1611
5725.76 1651
5726.48 1835
5727.19 2008
5727.91 2082
5728.62 2059
5729.33 2075
5730.05 1999
5730.76 1955
5731.48 1864
5732.19 1716
5732.91 1632
5733.62 1670
5734.34 1539
5735.05 1435
5735.77 1371
5736.48 1383
5737.20 1390
5737.91 1406
5738.63 1397
5739.34 1414
5740.06 1453
5740.77 1437
5741.49 1453
5742.20 1400
5742.92 1430
5743.63 1424
5744.35 1469
5745.06 1469
5745.78 1543
5746.49 1449
5747.21 1543
5747.92 1535
5748.64 1473
5749.35 1623
5750.07 1550
5750.79 1572
5751.50 1518
5752.22 1533
5752.93 1590
5753.65 1587
5754.36 1662
5755.08 1665
5755.80 1660
5756.51 1717
5757.23 1646
5757.95 1812
5758.66 1849
5759.38 1870
5760.09 2023
5760.81 2290
5761.53 2468
5762.24 2603
5762.96 2854
5763.68 3080
5764.39 3249
5765.11 3220
5765.83 3273
5766.54 3093
5767.26 2882
5767.98 2653
5768.69 2448
5769.41 2244
5770.13 2080
5770.84 1990
5771.56 1795
5772.28 1715
5772.99 1710
5773.71 1663
5774.43 1613
5775.15 1663
5775.86 1679
5776.58 1674
5777.30 1725
5778.01 1795
5778.73 1872
5779.45 1878
5780.17 1759
5780.88 1926
5781.60 1916
5782.32 1917
5783.04 1783
5783.76 1733
5784.47 1779
5785.19 1709
5785.91 1678
5786.63 1595
5787.34 1635
5788.06 1692
5788.78 1678
5789.50 1768
5790.22 1794
5790.94 1768
5791.65 1836
5792.37 1836
5793.09 1884
5793.81 1911
5794.53 2026
5795.25 2026
5795.96 2086
5796.68 2166
5797.40 2233
5798.12 2528
5798.84 2942
5799.56 3317
5800.28 3844
5800.99 4577
5801.71 5168
5802.43 5400
5803.15 5632
5803.87 5444
5804.59 4992
5805.31 4387
5806.03 3765
5806.75 3220
5807.47 2824
5808.18 2559
5808.90 2476
5809.62 2280
5810.34 2237
5811.06 2200
5811.78 2182
5812.50 2179
5813.22 2347
5813.94 2376
5814.66 2505
5815.38 2461
5816.10 2460
5816.82 2573
5817.54 2507
5818.26 2588
5818.98 2439
5819.70 2430
5820.42 2234
5821.14 2305
5821.86 2295
5822.58 2212
5823.30 2139
5824.02 2015
5824.74 1969
5825.46 2012
5826.18 1979
5826.90 1890
5827.62 1858
5828.34 1848
5829.06 1913
5829.78 1850
5830.50 1801
5831.22 1728
5831.95 1742
5832.67 1669
5833.39 1732
5834.11 1749
5834.83 1648
5835.55 1668
5836.27 1738
5836.99 1689
5837.71 1575
5838.43 1554
5839.15 1564
5839.88 1629
5840.60 1598
5841.32 1582
5842.04 1650
5842.76 1612
5843.48 1663
5844.20 1584
5844.93 1538
5845.65 1523
5846.37 1524
5847.09 1500
5847.81 1550
5848.53 1558
5849.26 1501
5849.98 1486
5850.70 1466
5851.42 1463
5852.14 1470
5852.87 1479
5853.59 1517
5854.31 1460
5855.03 1444
5855.75 1354
5856.48 1380
5857.20 1377
5857.92 1429
5858.64 1367
5859.37 1389
5860.09 1431
5860.81 1364
5861.53 1388
5862.26 1323
5862.98 1310
5863.70 1290
5864.42 1352
5865.15 1341
5865.87 1354
5866.59 1392
5867.31 1363
5868.04 1354
5868.76 1365
5869.48 1354
5870.21 1362
5870.93 1313
5871.65 1355
5872.38 1322
5873.10 1357
5873.82 1335
5874.55 1291
5875.27 1375
5875.99 1383
5876.72 1342
5877.44 1382
5878.16 1412
5878.89 1399
5879.61 1455
5880.33 1410
5881.06 1394
5881.78 1366
5882.51 1376
5883.23 1408
5883.95 1359
5884.68 1426
5885.40 1412
5886.13 1471
5886.85 1423
5887.57 1432
5888.30 1388
5889.02 1391
5889.75 1354
5890.47 1391
5891.20 1321
5891.92 1295
5892.64 1243
5893.37 1268
5894.09 1309
5894.82 1300
5895.54 1304
5896.27 1314
5896.99 1279
5897.72 1335
5898.44 1365
5899.17 1351
5899.89 1338
5900.62 1400
5901.34 1428
5902.07 1434
5902.79 1435
5903.52 1475
5904.24 1424
5904.97 1373
5905.69 1374
5906.42 1390
5907.14 1319
5907.87 1303
5908.59 1366
5909.32 1404
5910.04 1372
5910.77 1349
5911.50 1328
5912.22 1324
5912.95 1308
5913.67 1324
5914.40 1326
5915.12 1339
5915.85 1395
5916.58 1365
5917.30 1380
5918.03 1327
5918.75 1370
5919.48 1345
5920.21 1375
5920.93 1375
5921.66 1377
5922.39 1355
5923.11 1409
5923.84 1388
5924.56 1382
5925.29 1320
5926.02 1339
5926.74 1385
5927.47 1440
5928.20 1475
5928.92 1471
5929.65 1401
5930.38 1402
5931.10 1456
5931.83 1508
5932.56 1545
5933.28 1526
5934.01 1690
5934.74 1839
5935.47 1995
5936.19 2034
5936.92 2243
5937.65 2254
5938.37 2146
5939.10 2037
5939.83 2121
5940.56 1982
5941.28 1891
5942.01 1840
5942.74 1724
5943.47 1661
5944.19 1587
5944.92 1651
5945.65 1567
5946.38 1576
5947.11 1653
5947.83 1644
5948.56 1629
5949.29 1713
5950.02 1636
5950.74 1688
5951.47 1743
5952.20 1671
5952.93 1756
5953.66 1804
5954.39 1843
5955.11 1771
5955.84 1826
5956.57 1846
5957.30 1858
5958.03 1827
5958.76 1861
5959.48 1911
5960.21 1917
5960.94 1843
5961.67 1801
5962.40 1867
5963.13 1902
5963.86 1947
5964.59 1811
5965.31 1903
5966.04 2006
5966.77 2064
5967.50 2140
5968.23 2228
5968.96 2215
5969.69 2257
5970.42 2137
5971.15 2085
5971.88 2083
5972.61 2109
5973.34 2125
5974.06 2072
5974.79 2096
5975.52 2106
5976.25 2123
5976.98 2210
5977.71 2234
5978.44 2209
5979.17 2274
5979.90 2360
5980.63 2435
5981.36 2433
5982.09 2440
5982.82 2483
5983.55 2570
5984.28 2561
5985.01 2477
5985.74 2421
5986.47 2438
5987.20 2524
5987.93 2538
5988.66 2544
5989.39 2452
5990.12 2445
5990.85 2438
5991.58 2467
5992.32 2583
5993.05 2653
5993.78 2589
5994.51 2708
5995.24 2713
5995.97 2868
5996.70 2770
5997.43 2710
5998.16 2802
5998.89 2864
5999.62 2813
6000.35 2826
6001.09 2755
6001.82 2706
6002.55 2689
6003.28 2574
6004.01 2500
6004.74 2584
6005.47 2626
6006.20 2685
6006.94 2775
6007.67 3014
6008.40 3380
6009.13 3808
6009.86 4485
6010.59 5029
6011.33 5762
6012.06 6548
6012.79 6887
6013.52 7304
6014.25 7362
6014.98 7273
6015.72 6724
6016.45 6264
6017.18 5595
6017.91 4947
6018.64 4372
6019.38 4013
6020.11 3472
6020.84 3035
6021.57 2725
6022.31 2534
6023.04 2359
6023.77 2311
6024.50 2213
6025.24 2167
6025.97 2070
6026.70 1994
6027.43 2019
6028.17 1994
6028.90 1926
6029.63 1930
6030.37 1869
6031.10 1829
6031.83 1739
6032.56 1727
6033.30 1740
6034.03 1699
6034.76 1678
6035.50 1683
6036.23 1751
6036.96 1701
6037.70 1763
6038.43 1822
6039.16 1775
6039.90 1796
6040.63 1801
6041.36 1850
6042.10 1883
6042.83 1883
6043.56 1853
6044.30 1963
6045.03 1950
6045.77 2050
6046.50 1961
6047.23 1996
6047.97 2082
6048.70 2098
6049.44 2212
6050.17 2228
6050.90 2245
6051.64 2301
6052.37 2330
6053.11 2292
6053.84 2313
6054.57 2274
6055.31 2222
6056.04 2152
6056.78 2114
6057.51 2093
6058.25 2042
6058.98 2033
6059.72 2089
6060.45 1953
6061.19 1969
6061.92 2092
6062.66 2017
6063.39 1966
6064.13 1975
6064.86 1989
6065.60 1986
6066.33 1994
6067.07 1929
6067.80 2022
6068.54 1982
6069.27 1984
6070.01 1915
6070.74 1913
6071.48 1915
6072.21 1851
6072.95 1890
6073.68 2010
6074.42 1948
6075.15 1908
6075.89 1902
6076.63 1829
6077.36 1860
6078.10 1869
6078.83 1878
6079.57 1930
6080.30 1848
6081.04 1822
6081.78 1760
6082.51 1751
6083.25 1755
6083.98 1751
6084.72 1701
6085.46 1673
6086.19 1684
6086.93 1660
6087.67 1667
6088.40 1733
6089.14 1663
6089.88 1654
6090.61 1671
6091.35 1721
6092.09 1745
6092.82 1709
6093.56 1633
6094.30 1634
6095.03 1561
6095.77 1592
6096.51 1599
6097.24 1575
6097.98 1545
6098.72 1565
6099.45 1528
6100.19 1510
6100.93 1544
6101.67 1479
6102.40 1523
6103.14 1432
6103.88 1535
6104.61 1499
6105.35 1552
6106.09 1568
6106.83 1491
6107.56 1581
6108.30 1549
6109.04 1630
6109.78 1633
6110.51 1608
6111.25 1589
6111.99 1561
6112.73 1618
6113.47 1628
6114.20 1664
6114.94 1559
6115.68 1599
6116.42 1603
6117.16 1612
6117.89 1563
6118.63 1636
6119.37 1578
6120.11 1643
6120.85 1684
6121.59 1703
6122.32 1712
6123.06 1714
6123.80 1670
6124.54 1689
6125.28 1769
6126.02 1657
6126.76 1656
6127.49 1611
6128.23 1591
6128.97 1626
6129.71 1647
6130.45 1623
6131.19 1663
6131.93 1690
6132.67 1671
6133.41 1633
6134.15 1687
6134.88 1622
6135.62 1651
6136.36 1695
6137.10 1703
6137.84 1730
6138.58 1684
6139.32 1678
6140.06 1705
6140.80 1725
6141.54 1731
6142.28 1720
6143.02 1682
6143.76 1665
6144.50 1584
6145.24 1654
6145.98 1619
6146.72 1658
6147.46 1648
6148.20 1679
6148.94 1680
6149.68 1699
6150.42 1705
6151.16 1718
6151.90 1742
6152.64 1750
6153.38 1787
6154.12 1781
6154.86 1803
6155.60 1712
6156.34 1780
6157.08 1830
6157.82 1858
6158.56 1790
6159.30 1844
6160.04 1855
6160.78 1911
6161.52 1946
6162.27 1970
6163.01 2081
6163.75 2187
6164.49 2349
6165.23 2420
6165.97 2489
6166.71 2521
6167.45 2648
6168.19 2682
6168.94 2629
6169.68 2546
6170.42 2487
6171.16 2374
6171.90 2408
6172.64 2297
6173.38 2269
6174.13 2259
6174.87 2237
6175.61 2198
6176.35 2246
6177.09 2249
6177.83 2248
6178.58 2236
6179.32 2276
6180.06 2278
6180.80 2307
6181.54 2354
6182.28 2296
6183.03 2376
6183.77 2333
6184.51 2418
6185.25 2410
6186.00 2399
6186.74 2428
6187.48 2519
6188.22 2449
6188.97 2482
6189.71 2634
6190.45 2751
6191.19 2888
6191.94 2801
6192.68 2924
6193.42 2933
6194.16 2963
6194.91 2981
6195.65 2926
6196.39 2896
6197.13 3006
6197.88 3056
6198.62 3030
6199.36 3110
6200.11 3031
6200.85 3134
6201.59 3152
6202.34 3217
6203.08 3440
6203.82 3830
6204.57 4511
6205.31 5545
6206.05 6830
6206.80 8558
6207.54 10193
6208.28 11872
6209.03 13133
6209.77 13771
6210.52 13776
6211.26 12872
6212.00 11733
6212.75 10272
6213.49 8721
6214.23 7176
6214.98 6055
6215.72 5097
6216.47 4276
6217.21 3677
6217.95 3341
6218.70 3137
6219.44 2872
6220.19 2660
6220.93 2658
6221.68 2625
6222.42 2650
6223.17 2675
6223.91 2656
6224.65 2603
6225.40 2543
6226.14 2532
6226.89 2374
6227.63 2224
6228.38 2186
6229.12 2115
6229.87 1969
6230.61 1965
6231.36 1914
6232.10 1952
6232.85 1840
6233.59 1864
6234.34 1960
6235.08 1996
6235.83 2026
6236.57 2001
6237.32 1941
6238.06 2008
6238.81 1957
6239.56 1965
6240.30 2027
6241.05 2063
6241.79 2134
6242.54 2156
6243.28 2262
6244.03 2317
6244.77 2440
6245.52 2394
6246.27 2551
6247.01 2738
6247.76 2777
6248.50 2861
6249.25 2777
6250.00 2782
6250.74 2706
6251.49 2708
6252.23 2683
6252.98 2641
6253.73 2574
6254.47 2474
6255.22 2485
6255.97 2391
6256.71 2351
6257.46 2282
6258.21 2306
6258.95 2348
6259.70 2316
6260.45 2350
6261.19 2333
6261.94 2274
6262.69 2265
6263.43 2287
6264.18 2345
6264.93 2300
6265.67 2264
6266.42 2162
6267.17 2236
6267.92 2277
6268.66 2306
6269.41 2362
6270.16 2466
6270.90 2596
6271.65 2589
6272.40 2529
6273.15 2587
6273.89 2843
6274.64 2972
6275.39 3020
6276.14 3215
6276.89 3182
6277.63 3346
6278.38 3199
6279.13 2992
6279.88 2944
6280.62 2929
6281.37 2694
6282.12 2491
6282.87 2385
6283.62 2295
6284.36 2263
6285.11 2279
6285.86 2323
6286.61 2369
6287.36 2356
6288.11 2486
6288.85 2578
6289.60 2659
6290.35 2812
6291.10 2870
6291.85 2740
6292.60 2773
6293.35 2574
6294.09 2540
6294.84 2349
6295.59 2225
6296.34 2141
6297.09 2005
6297.84 1943
6298.59 1824
6299.34 1777
6300.09 1855
6300.83 1887
6301.58 1832
6302.33 1880
6303.08 1868
6303.83 1787
6304.58 1841
6305.33 1770
6306.08 1764
6306.83 1791
6307.58 1808
6308.33 1808
6309.08 1838
6309.83 1836
6310.58 1861
6311.33 1838
6312.08 1818
6312.83 1875
6313.58 2020
6314.33 1995
6315.08 2014
6315.83 2026
6316.58 2069
6317.33 2084
6318.08 2037
6318.83 1941
6319.58 2019
6320.33 1972
6321.08 1888
6321.83 1819
6322.58 1770
6323.33 1768
6324.08 1734
6324.83 1732
6325.58 1682
6326.33 1635
6327.08 1692
6327.83 1665
6328.58 1699
6329.33 1699
6330.08 1637
6330.84 1555
6331.59 1636
6332.34 1604
6333.09 1566
6333.84 1579
6334.59 1537
6335.34 1513
6336.09 1500
6336.84 1638
6337.60 1542
6338.35 1538
6339.10 1604
6339.85 1582
6340.60 1515
6341.35 1541
6342.10 1562
6342.86 1577
6343.61 1604
6344.36 1551
6345.11 1521
6345.86 1537
6346.61 1572
6347.37 1602
6348.12 1579
6348.87 1665
6349.62 1664
6350.37 1703
6351.13 1699
6351.88 1789
6352.63 1807
6353.38 1883
6354.14 1919
6354.89 1801
6355.64 1746
6356.39 1718
6357.14 1710
6357.90 1736
6358.65 1629
6359.40 1552
6360.16 1594
6360.91 1594
6361.66 1518
6362.41 1478
6363.17 1474
6363.92 1556
6364.67 1490
6365.42 1543
6366.18 1582
6366.93 1541
6367.68 1444
6368.44 1454
6369.19 1426
6369.94 1452
6370.70 1504
6371.45 1401
6372.20 1497
6372.96 1425
6373.71 1436
6374.46 1454
6375.22 1426
6375.97 1462
6376.72 1518
6377.48 1504
6378.23 1500
6378.99 1502
6379.74 1503
6380.49 1483
6381.25 1551
6382.00 1590
6382.75 1545
6383.51 1578
6384.26 1501
6385.02 1497
6385.77 1405
6386.53 1453
6387.28 1413
6388.03 1360
6388.79 1371
6389.54 1331
6390.30 1325
6391.05 1322
6391.81 1326
6392.56 1355
6393.31 1319
6394.07 1351
6394.82 1429
6395.58 1414
6396.33 1320
6397.09 1365
6397.84 1362
6398.60 1328
6399.35 1367
6400.11 1323
6400.86 1348
6401.62 1275
6402.37 1261
6403.13 1338
6403.88 1341
6404.64 1356
6405.39 1318
6406.15 1323
6406.90 1314
6407.66 1261
6408.42 1335
6409.17 1300
6409.93 1337
6410.68 1308
6411.44 1358
6412.19 1454
6412.95 1385
6413.71 1345
6414.46 1380
6415.22 1394
6415.97 1367
6416.73 1417
6417.48 1354
6418.24 1355
6419.00 1358
6419.75 1367
6420.51 1368
6421.27 1278
6422.02 1323
6422.78 1357
6423.53 1393
6424.29 1386
6425.05 1354
6425.80 1374
6426.56 1346
6427.32 1382
6428.07 1353
6428.83 1385
6429.59 1372
6430.34 1357
6431.10 1351
6431.86 1322
6432.61 1367
6433.37 1411
6434.13 1375
6434.89 1393
6435.64 1445
6436.40 1440
6437.16 1511
6437.91 1514
6438.67 1502
6439.43 1493
6440.19 1428
6440.94 1454
6441.70 1498
6442.46 1431
6443.22 1357
6443.97 1378
6444.73 1378
6445.49 1335
6446.25 1329
6447.00 1379
6447.76 1358
6448.52 1341
6449.28 1392
6450.04 1320
6450.79 1297
6451.55 1345
6452.31 1314
6453.07 1300
6453.83 1319
6454.58 1371
6455.34 1344
6456.10 1418
6456.86 1454
6457.62 1380
6458.38 1388
6459.13 1346
6459.89 1406
6460.65 1440
6461.41 1312
6462.17 1415
6462.93 1391
6463.69 1450
6464.44 1422
6465.20 1406
6465.96 1428
6466.72 1476
6467.48 1445
6468.24 1445
6469.00 1414
6469.76 1412
6470.52 1373
6471.28 1376
6472.03 1437
6472.79 1459
6473.55 1484
6474.31 1478
6475.07 1448
6475.83 1545
6476.59 1454
6477.35 1465
6478.11 1487
6478.87 1505
6479.63 1534
6480.39 1507
6481.15 1542
6481.91 1584
6482.67 1597
6483.43 1630
6484.19 1556
6484.95 1623
6485.71 1686
6486.47 1659
6487.23 1690
6487.99 1760
6488.75 1734
6489.51 1738
6490.27 1700
6491.03 1738
6491.79 1715
6492.55 1744
6493.31 1825
6494.07 1914
6494.83 1852
6495.59 1937
6496.35 1859
6497.11 1810
6497.87 1889
6498.64 1951
6499.40 1905
6500.16 1879
6500.92 1909
6501.68 1924
6502.44 1936
6503.20 1968
6503.96 1983
6504.72 2032
6505.48 2002
6506.25 2086
6507.01 2115
6507.77 2197
6508.53 2233
6509.29 2299
6510.05 2553
6510.81 2636
6511.57 2927
6512.34 3014
6513.10 3066
6513.86 2996
6514.62 2952
6515.38 2944
6516.15 2904
6516.91 2676
6517.67 2499
6518.43 2511
6519.19 2586
6519.95 2500
6520.72 2474
6521.48 2442
6522.24 2633
6523.00 2819
6523.77 2920
6524.53 3135
6525.29 3467
6526.05 3637
6526.81 3884
6527.58 4057
6528.34 4100
6529.10 4041
6529.86 3943
6530.63 3724
6531.39 3622
6532.15 3674
6532.92 3624
6533.68 3824
6534.44 4260
6535.20 4579
6535.97 5114
6536.73 5402
6537.49 5190
6538.26 5070
6539.02 4614
6539.78 4157
6540.55 3784
6541.31 3296
6542.07 3014
6542.84 2659
6543.60 2583
6544.36 2359
6545.13 2266
6545.89 2119
6546.65 1999
6547.42 1990
6548.18 2058
6548.94 1981
6549.71 2025
6550.47 2063
6551.24 2081
6552.00 1964
6552.76 2040
6553.53 2070
6554.29 2035
6555.06 2124
6555.82 2007
6556.58 1999
6557.35 1996
6558.11 2055
6558.88 2067
6559.64 2034
6560.41 2083
6561.17 2176
6561.93 2189
6562.70 2250
6563.46 2217
6564.23 2298
6564.99 2281
6565.76 2378
6566.52 2315
6567.29 2233
6568.05 2241
6568.82 2332
6569.58 2354
6570.35 2431
6571.11 2446
6571.88 2492
6572.64 2719
6573.41 2760
6574.17 2838
6574.94 3006
6575.70 2969
6576.47 2983
6577.23 2948
6578.00 2824
6578.76 2835
6579.53 2675
6580.29 2558
6581.06 2434
6581.83 2485
6582.59 2408
6583.36 2414
6584.12 2409
6584.89 2416
6585.65 2400
6586.42 2499
6587.19 2529
6587.95 2622
6588.72 2692
6589.48 3026
6590.25 3110
6591.02 3247
6591.78 3635
6592.55 3949
6593.32 4131
6594.08 4253
6594.85 4312
6595.61 4394
6596.38 4366
6597.15 4138
6597.91 3840
6598.68 3653
6599.45 3371
6600.21 3120
6600.98 2996
6601.75 2797
6602.51 2638
6603.28 2608
6604.05 2527
6604.82 2506
6605.58 2501
6606.35 2466
6607.12 2458
6607.88 2472
6608.65 2500
6609.42 2632
6610.19 2621
6610.95 2687
6611.72 2577
6612.49 2631
6613.25 2615
6614.02 2517
6614.79 2538
6615.56 2545
6616.32 2629
6617.09 2685
6617.86 2782
6618.63 2845
6619.40 2866
6620.16 2890
6620.93 2772
6621.70 2808
6622.47 2716
6623.24 2675
6624.00 2713
6624.77 2711
6625.54 2739
6626.31 2644
6627.08 2678
6627.84 2856
6628.61 3020
6629.38 3289
6630.15 3572
6630.92 4045
6631.69 4860
6632.46 5782
6633.22 6688
6633.99 7587
6634.76 8131
6635.53 8436
6636.30 8146
6637.07 7597
6637.84 6851
6638.61 6017
6639.37 5121
6640.14 4388
6640.91 3819
6641.68 3376
6642.45 3023
6643.22 2801
6643.99 2563
6644.76 2363
6645.53 2261
6646.30 2236
6647.07 2240
6647.84 2174
6648.61 2194
6649.37 2199
6650.14 2205
6650.91 2153
6651.68 2114
6652.45 2057
6653.22 2030
6653.99 1968
6654.76 1960
6655.53 1973
6656.30 1910
6657.07 1870
6657.84 1923
6658.61 1882
6659.38 1864
6660.15 1837
6660.92 1849
6661.69 1848
6662.46 1856
6663.23 1888
6664.00 1922
6664.77 1889
6665.55 1844
6666.32 1909
6667.09 1902
6667.86 1886
6668.63 2025
6669.40 2036
6670.17 2029
6670.94 2120
6671.71 2184
6672.48 2245
6673.25 2208
6674.02 2236
6674.79 2221
6675.57 2192
6676.34 2178
6677.11 2110
6677.88 2085
6678.65 2016
6679.42 1988
6680.19 2048
6680.96 2003
6681.74 2042
6682.51 2139
6683.28 2148
6684.05 2187
6684.82 2186
6685.59 2252
6686.37 2262
6687.14 2300
6687.91 2238
6688.68 2199
6689.45 2168
6690.22 2100
6691.00 2031
6691.77 1993
6692.54 2019
6693.31 1884
6694.08 1919
6694.86 1880
6695.63 1917
6696.40 1949
6697.17 1888
6697.95 1837
6698.72 1908
6699.49 1921
6700.26 1926
6701.04 1866
6701.81 1844
6702.58 1898
6703.35 1827
6704.13 1895
6704.90 1874
6705.67 1767
6706.44 1801
6707.22 1820
6707.99 1768
6708.76 1744
6709.54 1771
6710.31 1758
6711.08 1653
6711.86 1662
6712.63 1672
6713.40 1662
6714.17 1660
6714.95 1616
6715.72 1566
6716.50 1528
6717.27 1504
6718.04 1532
6718.82 1525
6719.59 1521
6720.36 1487
6721.14 1485
6721.91 1528
6722.68 1509
6723.46 1556
6724.23 1546
6725.01 1538
6725.78 1476
6726.55 1428
6727.33 1386
6728.10 1398
6728.88 1392
6729.65 1458
6730.42 1471
6731.20 1418
6731.97 1438
6732.75 1485
6733.52 1426
6734.30 1462
6735.07 1485
6735.84 1500
6736.62 1450
6737.39 1411
6738.17 1555
6738.94 1562
6739.72 1436
6740.49 1391
6741.27 1401
6742.04 1460
6742.82 1426
6743.59 1409
6744.37 1461
6745.14 1473
6745.92 1524
6746.69 1537
6747.47 1495
6748.24 1498
6749.02 1543
6749.79 1511
6750.57 1485
6751.34 1522
6752.12 1591
6752.90 1557
6753.67 1493
6754.45 1476
6755.22 1474
6756.00 1456
6756.77 1490
6757.55 1449
6758.33 1442
6759.10 1402
6759.88 1324
6760.65 1362
6761.43 1394
6762.20 1427
6762.98 1373
6763.76 1406
6764.53 1353
6765.31 1400
6766.09 1376
6766.86 1407
6767.64 1383
6768.41 1409
6769.19 1318
6769.97 1353
6770.74 1396
6771.52 1425
6772.30 1424
6773.07 1354
6773.85 1388
6774.63 1413
6775.40 1469
6776.18 1457
6776.96 1500
6777.74 1464
6778.51 1516
6779.29 1489
6780.07 1462
6780.84 1494
6781.62 1438
6782.40 1481
6783.17 1532
6783.95 1461
6784.73 1460
6785.51 1467
6786.28 1435
6787.06 1419
6787.84 1391
6788.62 1402
6789.39 1350
6790.17 1324
6790.95 1332
6791.73 1385
6792.51 1333
6793.28 1332
6794.06 1365
6794.84 1393
6795.62 1354
6796.39 1348
6797.17 1291
6797.95 1348
6798.73 1356
6799.51 1398
6800.29 1353
6801.06 1324
6801.84 1333
6802.62 1393
6803.40 1372
6804.18 1343
6804.96 1390
6805.73 1437
6806.51 1443
6807.29 1354
6808.07 1353
6808.85 1381
6809.63 1348
6810.41 1290
6811.18 1345
6811.96 1368
6812.74 1362
6813.52 1398
6814.30 1406
6815.08 1366
6815.86 1406
6816.64 1507
6817.42 1505
6818.20 1503
6818.98 1561
6819.76 1553
6820.53 1630
6821.31 1598
6822.09 1533
6822.87 1538
6823.65 1513
6824.43 1427
6825.21 1438
6825.99 1496
6826.77 1479
6827.55 1451
6828.33 1399
6829.11 1408
6829.89 1483
6830.67 1399
6831.45 1415
6832.23 1434
6833.01 1372
6833.79 1390
6834.57 1443
6835.35 1392
6836.13 1392
6836.91 1362
6837.69 1356
6838.47 1341
6839.25 1349
6840.03 1378
6840.81 1376
6841.59 1352
6842.37 1322
6843.16 1421
6843.94 1453
6844.72 1478
6845.50 1486
6846.28 1571
6847.06 1731
6847.84 1945
6848.62 2192
6849.40 2496
6850.18 2846
6850.96 3039
6851.75 3087
6852.53 2977
6853.31 2895
6854.09 2619
6854.87 2437
6855.65 2297
6856.43 2098
6857.22 2043
6858.00 1947
6858.78 1875
6859.56 1774
6860.34 1710
6861.12 1648
6861.90 1583
6862.69 1560
6863.47 1570
6864.25 1510
6865.03 1544
6865.81 1526
6866.60 1488
6867.38 1488
6868.16 1416
6868.94 1410
6869.72 1405
6870.51 1342
6871.29 1374
6872.07 1357
6872.85 1355
6873.64 1420
6874.42 1378
6875.20 1321
6875.98 1305
6876.77 1341
6877.55 1355
6878.33 1347
6879.11 1344
6879.90 1305
6880.68 1274
6881.46 1388
6882.25 1375
6883.03 1333
6883.81 1389
6884.59 1433
6885.38 1475
6886.16 1442
6886.94 1487
6887.73 1555
6888.51 1594
6889.29 1558
6890.08 1509
6890.86 1522
6891.64 1532
6892.43 1546
6893.21 1500
6893.99 1529
6894.78 1422
6895.56 1398
6896.35 1412
6897.13 1443
6897.91 1465
6898.70 1483
6899.48 1465
6900.26 1513
6901.05 1454
6901.83 1459
6902.62 1550
6903.40 1497
6904.18 1528
6904.97 1578
6905.75 1523
6906.54 1513
6907.32 1460
6908.11 1453
6908.89 1512
6909.67 1434
6910.46 1373
6911.24 1447
6912.03 1421
6912.81 1484
6913.60 1475
6914.38 1381
6915.17 1432
6915.95 1424
6916.74 1462
6917.52 1470
6918.31 1438
6919.09 1478
6919.88 1527
6920.66 1457
6921.45 1459
6922.23 1417
6923.02 1416
6923.80 1456
6924.59 1393
6925.37 1409
6926.16 1478
6926.94 1399
6927.73 1364
6928.51 1387
6929.30 1411
6930.09 1390
6930.87 1366
6931.66 1461
6932.44 1478
6933.23 1422
6934.01 1399
6934.80 1461
6935.59 1381
6936.37 1418
6937.16 1403
6937.94 1448
6938.73 1486
6939.52 1515
6940.30 1521
6941.09 1544
6941.88 1498
6942.66 1525
6943.45 1609
6944.23 1657
6945.02 1691
6945.81 1632
6946.59 1632
6947.38 1633
6948.17 1680
6948.95 1647
6949.74 1745
6950.53 1636
6951.31 1677
6952.10 1645
6952.89 1651
6953.67 1675
6954.46 1664
6955.25 1746
6956.04 1700
6956.82 1734
6957.61 1751
6958.40 1829
6959.18 1852
6959.97 1777
6960.76 1799
6961.55 1757
6962.33 1776
6963.12 1756
6963.91 1735
6964.70 1767
6965.48 1798
6966.27 1822
6967.06 1871
6967.85 1939
6968.63 1980
6969.42 2051
6970.21 1964
6971.00 1979
6971.79 2065
6972.57 2087
6973.36 2045
6974.15 2011
6974.94 2054
6975.73 2112
6976.52 2187
6977.30 2229
6978.09 2293
6978.88 2375
6979.67 2583
6980.46 2822
6981.25 2979
6982.03 3373
6982.82 3972
6983.61 4470
6984.40 5003
6985.19 5608
6985.98 5922
6986.77 6012
6987.55 5712
6988.34 5263
6989.13 4769
6989.92 4189
6990.71 3758
6991.50 3323
6992.29 3031
6993.08 2850
6993.87 2775
6994.66 2755
6995.45 2854
6996.24 3172
6997.02 3598
6997.81 4145
6998.60 4782
6999.39 5145
7000.18 5318
7000.97 5307
7001.76 5003
7002.55 4569
7003.34 4179
7004.13 3709
7004.92 3232
7005.71 2732
7006.50 2508
7007.29 2163
7008.08 1981
7008.87 1844
7009.66 1819
7010.45 1755
7011.24 1782
7012.03 1795
7012.82 1806
7013.61 1826
7014.40 1779
7015.19 1794
7015.98 1701
7016.77 1731
7017.56 1671
7018.35 1672
7019.15 1678
7019.94 1693
7020.73 1679
7021.52 1663
7022.31 1613
7023.10 1705
7023.89 1701
7024.68 1678
7025.47 1714
7026.26 1674
7027.05 1701
7027.85 1652
7028.64 1638
7029.43 1577
7030.22 1608
7031.01 1548
7031.80 1519
7032.59 1506
7033.38 1554
7034.18 1539
7034.97 1541
7035.76 1590
7036.55 1627
7037.34 1674
7038.13 1751
7038.93 1719
7039.72 1677
7040.51 1716
7041.30 1759
7042.09 1756
7042.89 1696
7043.68 1793
7044.47 1735
7045.26 1708
7046.05 1737
7046.85 1689
7047.64 1731
7048.43 1861
7049.22 1771
7050.01 1790
7050.81 1817
7051.60 1862
7052.39 1777
7053.18 1695
7053.98 1720
7054.77 1638
7055.56 1535
7056.36 1539
7057.15 1564
7057.94 1570
7058.73 1551
7059.53 1608
7060.32 1614
7061.11 1612
7061.91 1638
7062.70 1647
7063.49 1644
7064.29 1634
7065.08 1600
7065.87 1607
7066.66 1577
7067.46 1547
7068.25 1630
7069.04 1623
7069.84 1603
7070.63 1628
7071.43 1554
7072.22 1573
7073.01 1537
7073.81 1576
7074.60 1532
7075.39 1549
7076.19 1581
7076.98 1530
7077.78 1548
7078.57 1504
7079.36 1515
7080.16 1478
7080.95 1475
7081.75 1489
7082.54 1428
7083.33 1469
7084.13 1479
7084.92 1467
7085.72 1482
7086.51 1463
7087.31 1537
7088.10 1629
7088.90 1713
7089.69 1758
7090.48 1881
7091.28 1941
7092.07 2053
7092.87 2066
7093.66 2089
7094.46 1976
7095.25 1848
7096.05 1719
7096.84 1644
7097.64 1584
7098.43 1454
7099.23 1423
7100.02 1403
7100.82 1437
7101.61 1416
7102.41 1444
7103.20 1438
7104.00 1447
7104.80 1414
7105.59 1326
7106.39 1331
7107.18 1320
7107.98 1340
7108.77 1319
7109.57 1277
7110.36 1296
7111.16 1228
7111.96 1185
7112.75 1208
7113.55 1184
7114.34 1220
7115.14 1227
7115.94 1189
7116.73 1244
7117.53 1236
7118.32 1219
7119.12 1215
7119.92 1200
7120.71 1268
7121.51 1260
7122.31 1261
7123.10 1286
7123.90 1278
7124.70 1178
7125.49 1219
7126.29 1175
7127.09 1174
7127.88 1223
7128.68 1308
7129.48 1287
7130.27 1199
7131.07 1288
7131.87 1347
7132.66 1329
7133.46 1309
7134.26 1238
7135.06 1190
7135.85 1188
7136.65 1199
7137.45 1137
7138.24 1211
7139.04 1179
7139.84 1181
7140.64 1204
7141.43 1217
7142.23 1200
7143.03 1208
7143.83 1280
7144.62 1228
7145.42 1263
7146.22 1284
7147.02 1277
7147.82 1194
7148.61 1208
7149.41 1198
7150.21 1169
7151.01 1257
7151.81 1249
7152.60 1189
7153.40 1183
7154.20 1180
7155.00 1175
7155.80 1211
7156.59 1218
7157.39 1213
7158.19 1173
7158.99 1131
7159.79 1131
7160.59 1144
7161.39 1152
7162.18 1142
7162.98 1168
7163.78 1125
7164.58 1164
7165.38 1102
7166.18 1120
7166.98 1165
7167.78 1132
7168.57 1202
7169.37 1187
7170.17 1185
7170.97 1169
7171.77 1139
7172.57 1133
7173.37 1109
7174.17 1115
7174.97 1136
7175.77 1144
7176.57 1083
7177.37 1074
7178.17 1102
7178.97 1119
7179.77 1137
7180.56 1159
7181.36 1263
7182.16 1208
7182.96 1194
7183.76 1222
7184.56 1182
7185.36 1181
7186.16 1159
7186.96 1142
7187.76 1092
7188.56 1139
7189.36 1081
7190.16 1055
7190.96 1079
7191.76 1041
7192.57 1055
7193.37 1071
7194.17 1033
7194.97 1013
7195.77 1041
7196.57 1067
7197.37 1025
7198.17 1106
7198.97 1105
7199.77 1122
7200.57 1102
7201.37 1064
7202.17 1036
7202.97 1000
7203.77 1056
7204.58 1025
7205.38 1045
7206.18 1034
7206.98 1051
7207.78 1033
7208.58 1012
7209.38 1009
7210.18 1014
7210.99 993
7211.79 1036
7212.59 988
7213.39 1003
7214.19 981
7214.99 1025
7215.79 1003
7216.60 1016
7217.40 1042
7218.20 1007
7219.00 1036
7219.80 1036
7220.60 1063
7221.41 1016
7222.21 1030
7223.01 1017
7223.81 1003
7224.62 1043
7225.42 1065
7226.22 993
7227.02 970
7227.82 941
7228.63 967
7229.43 988
7230.23 978
7231.03 1015
7231.84 1009
7232.64 1013
7233.44 969
7234.24 944
7235.05 1023
7235.85 1031
7236.65 1088
7237.45 1063
7238.26 1038
7239.06 1029
7239.86 1076
7240.67 1044
7241.47 1037
7242.27 1065
7243.08 1063
7243.88 1063
7244.68 1069
7245.49 1112
7246.29 1081
7247.09 1123
7247.90 1080
7248.70 1091
7249.50 1070
7250.31 1090
7251.11 1056
7251.91 1067
7252.72 1048
7253.52 1065
7254.32 1108
7255.13 1164
7255.93 1143
7256.74 1112
7257.54 1138
7258.34 1170
7259.15 1122
7259.95 1160
7260.76 1239
7261.56 1170
7262.36 1192
7263.17 1208
7263.97 1278
7264.78 1248
7265.58 1229
7266.39 1211
7267.19 1311
7268.00 1290
7268.80 1244
7269.60 1243
7270.41 1220
7271.21 1239
7272.02 1247
7272.82 1227
7273.63 1342
7274.43 1299
7275.24 1306
7276.04 1260
7276.85 1315
7277.65 1341
7278.46 1414
7279.26 1452
7280.07 1545
7280.87 1771
7281.68 2196
7282.48 2552
7283.29 2854
7284.09 3093
7284.90 3184
7285.71 3194
7286.51 3014
7287.32 2784
7288.12 2497
7288.93 2310
7289.73 2080
7290.54 1887
7291.35 1629
7292.15 1529
7292.96 1441
7293.76 1446
7294.57 1381
7295.38 1413
7296.18 1308
7296.99 1308
7297.79 1266
7298.60 1219
7299.41 1273
7300.21 1350
7301.02 1242
7301.82 1310
7302.63 1310
7303.44 1315
7304.24 1318
7305.05 1343
7305.86 1304
7306.66 1322
7307.47 1341
7308.28 1289
7309.08 1333
7309.89 1318
7310.70 1373
7311.50 1291
7312.31 1279
7313.12 1358
7313.93 1341
7314.73 1369
7315.54 1440
7316.35 1486
7317.15 1548
7317.96 1585
7318.77 1682
7319.58 1714
7320.38 1852
7321.19 1817
7322.00 1815
7322.81 1827
7323.61 1689
7324.42 1665
7325.23 1600
7326.04 1532
7326.84 1420
7327.65 1414
7328.46 1427
7329.27 1382
7330.08 1386
7330.88 1342
7331.69 1343
7332.50 1419
7333.31 1471
7334.12 1517
7334.92 1600
7335.73 1643
7336.54 1598
7337.35 1601
7338.16 1509
7338.97 1501
7339.78 1422
7340.58 1420
7341.39 1400
7342.20 1311
7343.01 1263
7343.82 1360
7344.63 1367
7345.44 1339
7346.24 1296
7347.05 1350
7347.86 1361
7348.67 1323
7349.48 1294
7350.29 1266
7351.10 1285
7351.91 1273
7352.72 1341
7353.53 1297
7354.34 1281
7355.14 1285
7355.95 1310
7356.76 1223
7357.57 1281
7358.38 1310
7359.19 1304
7360.00 1260
7360.81 1252
7361.62 1322
7362.43 1376
7363.24 1407
7364.05 1310
7364.86 1356
7365.67 1377
7366.48 1389
7367.29 1424
7368.10 1447
7368.91 1392
7369.72 1363
7370.53 1383
7371.34 1445
7372.15 1459
7372.96 1444
7373.77 1349
7374.58 1444
7375.39 1513
7376.20 1491
7377.01 1611
7377.82 1756
7378.63 1947
7379.44 2167
7380.26 2326
7381.07 2359
7381.88 2378
7382.69 2367
7383.50 2229
7384.31 2106
7385.12 1950
7385.93 1907
7386.74 1712
7387.55 1577
7388.36 1483
7389.18 1361
7389.99 1292
7390.80 1283
7391.61 1282
7392.42 1232
7393.23 1262
7394.04 1236
7394.86 1223
7395.67 1255
7396.48 1305
7397.29 1336
7398.10 1430
7398.91 1471
7399.73 1588
7400.54 1598
7401.35 1666
7402.16 1680
7402.97 1673
7403.79 1597
7404.60 1501
7405.41 1420
7406.22 1385
7407.03 1297
7407.85 1255
7408.66 1204
7409.47 1186
7410.28 1218
7411.10 1204
7411.91 1203
7412.72 1094
7413.53 1124
7414.35 1074
7415.16 1103
7415.97 1139
7416.78 1155
7417.60 1164
7418.41 1153
7419.22 1158
7420.03 1168
7420.85 1127
7421.66 1164
7422.47 1107
7423.29 1111
7424.10 1095
7424.91 1069
7425.73 1085
7426.54 1040
7427.35 1019
7428.17 1015
7428.98 1045
7429.79 1096
7430.61 1014
7431.42 1057
7432.23 1057
7433.05 1058
7433.86 995
7434.67 1020
7435.49 1029
7436.30 1055
7437.12 1099
7437.93 1121
7438.74 1151
7439.56 1115
7440.37 1098
7441.18 1136
7442.00 1164
7442.81 1137
7443.63 1177
7444.44 1156
7445.26 1160
7446.07 1150
7446.88 1148
7447.70 1166
7448.51 1131
7449.33 1141
7450.14 1158
7450.96 1125
7451.77 1139
7452.59 1110
7453.40 1092
7454.22 1100
7455.03 1148
7455.85 1085
7456.66 1119
7457.47 1150
7458.29 1124
7459.10 1115
7459.92 1095
7460.74 1095
7461.55 1114
7462.37 1142
7463.18 1110
7464.00 1146
7464.81 1117
7465.63 1111
7466.44 1101
7467.26 1100
7468.07 1112
7468.89 1100
7469.70 1118
7470.52 1110
7471.34 1136
7472.15 1051
7472.97 1087
7473.78 982
7474.60 984
7475.41 991
7476.23 1040
7477.05 1010
7477.86 1071
7478.68 1004
7479.49 1006
7480.31 994
7481.13 1013
7481.94 977
7482.76 1014
7483.58 1001
7484.39 1036
7485.21 1021
7486.03 1026
7486.84 999
7487.66 993
7488.48 1006
7489.29 1014
7490.11 1014
7490.93 959
7491.74 989
7492.56 955
7493.38 951
7494.19 931
7495.01 995
7495.83 984
7496.64 935
7497.46 910
7498.28 940
7499.10 984
7499.91 992
7500.73 977
7501.55 933
7502.36 947
7503.18 941
7504.00 977
7504.82 987
7505.63 946
7506.45 1011
7507.27 1042
7508.09 945
7508.90 963
7509.72 939
7510.54 940
7511.36 943
7512.18 934
7512.99 956
7513.81 957
7514.63 941
7515.45 942
7516.27 960
7517.08 952
7517.90 897
7518.72 945
7519.54 899
7520.36 938
7521.18 955
7521.99 962
7522.81 974
7523.63 935
7524.45 881
7525.27 936
7526.09 947
7526.91 974
7527.72 985
7528.54 932
7529.36 972
7530.18 990
7531.00 1006
7531.82 957
7532.64 1009
7533.46 1061
7534.28 976
7535.10 952
7535.91 975
7536.73 956
7537.55 1000
7538.37 994
7539.19 981
7540.01 1024
7540.83 1045
7541.65 996
7542.47 1075
7543.29 1091
7544.11 1109
7544.93 1152
7545.75 1103
7546.57 1123
7547.39 1174
7548.21 1100
7549.03 1034
7549.85 1010
7550.67 1037
7551.49 1105
7552.31 1076
7553.13 1054
7553.95 1046
7554.77 1063
7555.59 1069
7556.41 1159
7557.23 1138
7558.05 1173
7558.87 1237
7559.69 1208
7560.51 1229
7561.33 1211
7562.15 1168
7562.97 1129
7563.79 1071
7564.61 1119
7565.44 1068
7566.26 990
7567.08 1043
7567.90 1019
7568.72 1056
7569.54 1063
7570.36 1054
7571.18 1034
7572.00 1058
7572.82 1054
7573.65 1026
7574.47 1040
7575.29 1052
7576.11 1037
7576.93 966
7577.75 1002
7578.57 1086
7579.40 1065
7580.22 1023
7581.04 1070
7581.86 1035
7582.68 1030
7583.50 1054
7584.33 1074
7585.15 1078
7585.97 1071
7586.79 1102
7587.61 1090
7588.44 1130
7589.26 1163
7590.08 1138
7590.90 1135
7591.72 1135
7592.55 1085
7593.37 1154
7594.19 1166
7595.01 1129
7595.84 1121
7596.66 1127
7597.48 1124
7598.30 1144
7599.13 1210
7599.95 1257
7600.77 1264
7601.59 1407
7602.42 1520
7603.24 1596
7604.06 1608
7604.89 1617
7605.71 1636
7606.53 1553
7607.36 1544
7608.18 1501
7609.00 1467
7609.82 1347
7610.65 1377
7611.47 1301
7612.29 1227
7613.12 1285
7613.94 1259
7614.77 1267
7615.59 1226
7616.41 1195
7617.24 1241
7618.06 1232
7618.88 1283
7619.71 1264
7620.53 1195
7621.35 1204
7622.18 1186
7623.00 1166
7623.83 1175
7624.65 1175
7625.47 1224
7626.30 1250
7627.12 1336
7627.95 1439
7628.77 1556
7629.60 1666
7630.42 1795
7631.24 1859
7632.07 1851
7632.89 1837
7633.72 1762
7634.54 1669
7635.37 1556
7636.19 1518
7637.02 1339
7637.84 1232
7638.67 1152
7639.49 1146
7640.31 1143
7641.14 1107
7641.96 1055
7642.79 1028
7643.61 1009
7644.44 1045
7645.26 1056
7646.09 1035
7646.92 1036
7647.74 1024
7648.57 987
7649.39 965
7650.22 901
7651.04 916
7651.87 955
7652.69 954
7653.52 989
7654.34 933
7655.17 923
7656.00 904
7656.82 938
7657.65 927
7658.47 924
7659.30 919
7660.12 898
7660.95 931
7661.78 899
7662.60 866
7663.43 861
7664.25 874
7665.08 906
7665.91 945
7666.73 972
7667.56 1020
7668.39 1015
7669.21 954
7670.04 979
7670.87 958
7671.69 988
7672.52 971
7673.35 998
7674.17 963
7675.00 926
7675.83 907
7676.65 898
7677.48 899
7678.31 929
7679.13 852
7679.96 876
7680.79 943
7681.61 904
7682.44 868
7683.27 857
7684.10 915
7684.92 929
7685.75 934
7686.58 939
7687.40 956
7688.23 957
7689.06 997
7689.89 925
7690.71 974
7691.54 921
7692.37 940
7693.20 904
7694.03 935
7694.85 933
7695.68 945
7696.51 938
7697.34 948
7698.16 994
7698.99 967
7699.82 973
7700.65 961
7701.48 980
7702.31 978
7703.13 973
7703.96 953
7704.79 928
7705.62 908
7706.45 938
7707.28 932
7708.10 938
7708.93 918
7709.76 921
7710.59 937
7711.42 944
7712.25 964
7713.08 887
7713.90 885
7714.73 983
7715.56 947
7716.39 878
7717.22 957
7718.05 912
7718.88 856
7719.71 831
7720.54 839
7721.37 854
7722.20 910
7723.02 897
7723.85 865
7724.68 849
7725.51 896
7726.34 910
7727.17 901
7728.00 884
7728.83 847
7729.66 880
7730.49 896
7731.32 922
7732.15 911
7732.98 927
7733.81 853
7734.64 860
7735.47 839
7736.30 870
7737.13 871
7737.96 852
7738.79 903
7739.62 896
7740.45 915
7741.28 913
7742.11 914
7742.94 976
7743.77 1067
7744.60 1130
7745.43 1229
7746.26 1332
7747.09 1375
7747.92 1491
7748.75 1438
7749.59 1388
7750.42 1290
7751.25 1144
7752.08 1109
7752.91 1035
7753.74 995
7754.57 971
7755.40 1007
7756.23 949
7757.06 878
7757.90 877
7758.73 904
7759.56 891
7760.39 890
7761.22 912
7762.05 939
7762.88 919
7763.71 887
7764.55 923
7765.38 870
7766.21 807
7767.04 851
7767.87 826
7768.70 837
7769.54 784
7770.37 823
7771.20 806
7772.03 836
7772.86 827
7773.70 815
7774.53 797
7775.36 803
7776.19 844
7777.02 875
7777.86 889
7778.69 861
7779.52 857
7780.35 819
7781.19 846
7782.02 857
7782.85 872
7783.68 831
7784.52 858
7785.35 907
7786.18 923
7787.01 885
7787.85 853
7788.68 871
7789.51 950
7790.35 884
7791.18 828
7792.01 847
7792.84 843
7793.68 843
7794.51 847
7795.34 830
7796.18 864
7797.01 914
7797.84 832
7798.68 827
7799.51 827
7800.34 849
7801.18 856
7802.01 845
7802.84 832
7803.68 838
7804.51 860
7805.35 882
7806.18 862
7807.01 864
7807.85 862
7808.68 869
7809.51 839
7810.35 863
7811.18 873
7812.02 896
7812.85 955
7813.68 926
7814.52 893
7815.35 921
7816.19 884
7817.02 951
7817.86 974
7818.69 957
7819.52 889
7820.36 895
7821.19 920
7822.03 887
7822.86 875
7823.70 915
7824.53 928
7825.37 965
7826.20 917
7827.04 869
7827.87 904
7828.71 903
7829.54 934
7830.38 902
7831.21 825
7832.05 855
7832.88 886
7833.72 928
7834.55 920
7835.39 889
7836.22 866
7837.06 810
7837.89 884
7838.73 849
7839.57 818
7840.40 842
7841.24 840
7842.07 878
7842.91 863
7843.74 831
7844.58 877
7845.42 854
7846.25 874
7847.09 809
7847.92 832
7848.76 839
7849.60 838
7850.43 815
7851.27 776
7852.10 773
7852.94 819
7853.78 807
7854.61 851
7855.45 833
7856.29 813
7857.12 856
7857.96 843
7858.79 901
7859.63 905
7860.47 863
7861.30 828
7862.14 812
7862.98 802
7863.81 792
7864.65 804
7865.49 796
7866.33 818
7867.16 848
7868.00 810
7868.84 831
7869.67 820
7870.51 819
7871.35 852
7872.19 838
7873.02 868
7873.86 873
7874.70 868
7875.54 903
7876.37 949
7877.21 933
7878.05 921
7878.89 988
7879.72 868
7880.56 918
7881.40 887
7882.24 879
7883.07 891
7883.91 857
7884.75 897
7885.59 900
7886.43 881
7887.26 906
7888.10 931
7888.94 918
7889.78 923
7890.62 954
7891.45 962
7892.29 930
7893.13 904
7893.97 919
7894.81 896
7895.65 878
7896.49 918
7897.32 970
7898.16 903
7899.00 987
7899.84 1004
7900.68 981
7901.52 908
7902.36 947
7903.20 995
7904.03 969
7904.87 942
7905.71 936
7906.55 966
7907.39 902
7908.23 889
7909.07 858
7909.91 918
7910.75 925
7911.59 887
7912.43 930
7913.27 1034
7914.11 1122
7914.94 1187
7915.78 1263
7916.62 1312
7917.46 1328
7918.30 1333
7919.14 1306
7919.98 1287
7920.82 1231
7921.66 1162
7922.50 1116
7923.34 1021
7924.18 1000
7925.02 928
7925.86 938
7926.70 903
7927.54 908
7928.38 900
7929.22 874
7930.06 868
7930.90 823
7931.74 848
7932.59 844
7933.43 838
7934.27 852
7935.11 879
7935.95 817
7936.79 794
7937.63 782
7938.47 753
7939.31 814
7940.15 814
7940.99 819
7941.83 822
7942.67 807
7943.52 805
7944.36 841
7945.20 821
7946.04 817
7946.88 827
7947.72 797
7948.56 820
7949.40 857
7950.25 853
7951.09 793
7951.93 812
7952.77 810
7953.61 871
7954.45 817
7955.29 858
7956.14 916
7956.98 870
7957.82 852
7958.66 859
7959.50 865
7960.35 856
7961.19 822
7962.03 806
7962.87 837
7963.71 836
7964.56 829
7965.40 816
7966.24 845
7967.08 885
7967.93 884
7968.77 888
7969.61 918
7970.45 878
7971.29 837
7972.14 848
7972.98 846
7973.82 801
7974.67 790
7975.51 794
7976.35 806
7977.19 822
7978.04 858
7978.88 852
7979.72 818
7980.57 830
7981.41 826
7982.25 850
7983.09 840
7983.94 821
7984.78 805
7985.62 774
7986.47 788
7987.31 782
7988.15 792
7989.00 801
7989.84 787
7990.68 787
7991.53 852
7992.37 813
7993.22 781
7994.06 833
7994.90 798
7995.75 802
7996.59 775
7997.43 788
7998.28 799
7999.12 808
7999.97 765
8000.81 790
8001.65 751
8002.50 753
8003.34 762
8004.19 763
8005.03 761
8005.88 736
8006.72 774
8007.57 776
8008.41 799
8009.25 758
8010.10 759
8010.94 756
8011.79 789
8012.63 779
8013.48 814
8014.32 801
8015.17 738
8016.01 773
8016.86 779
8017.70 759
8018.55 756
8019.39 776
8020.24 775
8021.08 724
8021.93 735
8022.77 752
8023.62 740
8024.46 701
8025.31 724
8026.15 739
8027.00 741
8027.84 798
8028.69 810
8029.54 836
8030.38 803
8031.23 845
8032.07 841
8032.92 836
8033.76 879
8034.61 836
8035.46 899
8036.30 900
8037.15 863
8037.99 837
8038.84 768
8039.69 814
8040.53 800
8041.38 778
8042.22 749
8043.07 720
8043.92 759
8044.76 740
8045.61 820
8046.46 801
8047.30 746
8048.15 774
8049.00 797
8049.84 810
8050.69 805
8051.54 763
8052.38 741
8053.23 739
8054.08 746
8054.92 731
8055.77 731
8056.62 707
8057.46 740
8058.31 800
8059.16 675
8060.01 676
8060.85 729
8061.70 734
8062.55 705
8063.40 701
8064.24 718
8065.09 696
8065.94 773
8066.79 761
8067.63 746
8068.48 685
8069.33 690
8070.18 719
8071.02 690
8071.87 729
8072.72 705
8073.57 674
8074.42 704
8075.26 683
8076.11 671
8076.96 721
8077.81 645
8078.66 687
8079.50 704
8080.35 692
8081.20 675
8082.05 710
8082.90 730
8083.75 724
8084.59 699
8085.44 688
8086.29 704
8087.14 687
8087.99 701
8088.84 706
8089.69 681
8090.53 699
8091.38 736
8092.23 714
8093.08 725
8093.93 719
8094.78 725
8095.63 729
8096.48 677
8097.33 689
8098.18 719
8099.02 736
8099.87 726
8100.72 677
8101.57 619
8102.42 671
8103.27 718
8104.12 705
8104.97 710
8105.82 711
8106.67 677
8107.52 660
8108.37 717
8109.22 677
8110.07 685
8110.92 689
8111.77 729
8112.62 706
8113.47 739
8114.32 683
8115.17 723
8116.02 693
8116.87 718
8117.72 713
8118.57 736
8119.42 707
8120.27 730
8121.12 764
8121.97 705
8122.82 704
8123.67 715
8124.52 718
8125.37 663
8126.22 678
8127.07 671
8127.93 698
8128.78 685
8129.63 723
8130.48 732
8131.33 673
8132.18 638
8133.03 718
8133.88 712
8134.73 674
8135.58 709
8136.44 683
8137.29 691
8138.14 727
8138.99 742
8139.84 733
8140.69 759
8141.54 746
8142.39 735
8143.25 740
8144.10 699
8144.95 688
8145.80 661
8146.65 708
8147.50 719
8148.36 722
8149.21 669
8150.06 643
8150.91 671
8151.76 668
8152.62 679
8153.47 715
8154.32 668
8155.17 677
8156.02 714
8156.88 711
8157.73 734
8158.58 732
8159.43 690
8160.29 716
8161.14 693
8161.99 680
8162.84 691
8163.70 665
8164.55 681
8165.40 688
8166.25 695
8167.11 676
8167.96 666
8168.81 702
8169.67 688
8170.52 670
8171.37 641
8172.23 657
8173.08 640
8173.93 616
8174.78 673
8175.64 674
8176.49 607
8177.34 641
8178.20 679
8179.05 671
8179.90 663
8180.76 644
8181.61 639
8182.47 656
8183.32 671
8184.17 684
8185.03 670
8185.88 610
8186.73 628
8187.59 646
8188.44 642
8189.30 639
8190.15 640
8191.00 662
8191.86 629
8192.71 644
8193.57 674
8194.42 615
8195.27 642
8196.13 686
8196.98 703
8197.84 683
8198.69 675
8199.55 613
8200.40 651
8201.26 634
8202.11 669
8202.96 664
8203.82 641
8204.67 652
8205.53 645
8206.38 677
8207.24 665
8208.09 652
8208.95 657
8209.80 635
8210.66 659
8211.51 677
8212.37 681
8213.22 652
8214.08 684
8214.93 665
8215.79 684
8216.65 645
8217.50 683
8218.36 743
8219.21 708
8220.07 784
8220.92 784
8221.78 816
8222.63 799
8223.49 790
8224.35 744
8225.20 757
8226.06 753
8226.91 737
8227.77 745
8228.63 717
8229.48 731
8230.34 735
8231.19 649
8232.05 674
8232.91 682
8233.76 631
8234.62 624
8235.47 664
8236.33 679
8237.19 644
8238.04 687
8238.90 678
8239.76 643
8240.61 677
8241.47 636
8242.33 629
8243.18 654
8244.04 660
8244.90 667
8245.75 631
8246.61 603
8247.47 618
8248.33 657
8249.18 714
8250.04 682
8250.90 694
8251.75 642
8252.61 634
8253.47 686
8254.33 698
8255.18 662
8256.04 657
8256.90 669
8257.76 664
8258.61 646
8259.47 671
8260.33 638
8261.19 651
8262.04 676
8262.90 667
8263.76 647
8264.62 650
8265.48 642
8266.33 584
8267.19 666
8268.05 661
8268.91 664
8269.77 658
8270.62 613
8271.48 650
8272.34 664
8273.20 639
8274.06 620
8274.92 696
8275.77 661
8276.63 653
8277.49 650
8278.35 677
8279.21 685
8280.07 671
8280.93 648
8281.78 669
8282.64 664
8283.50 694
8284.36 712
8285.22 708
8286.08 647
8286.94 663
8287.80 661
8288.66 636
8289.51 622
8290.37 652
8291.23 665
8292.09 673
8292.95 667
8293.81 682
8294.67 675
8295.53 706
8296.39 672
8297.25 683
8298.11 671
8298.97 654
8299.83 660
8300.69 671
8301.55 630
8302.41 694
8303.27 689
8304.13 675
8304.99 694
8305.85 654
8306.71 644
8307.57 644
8308.43 690
8309.29 637
8310.15 664
8311.01 664
8311.87 655
8312.73 701
8313.59 676
8314.45 661
8315.31 662
8316.17 675
8317.03 654
8317.89 636
8318.75 672
8319.61 665
8320.47 679
8321.33 657
8322.20 634
8323.06 650
8323.92 648
8324.78 661
8325.64 665
8326.50 672
8327.36 699
8328.22 649
8329.08 675
8329.94 685
8330.81 665
8331.67 674
8332.53 713
8333.39 655
8334.25 667
8335.11 709
8335.97 714
8336.84 689
8337.70 640
8338.56 646
8339.42 689
8340.28 681
8341.15 717
8342.01 695
8342.87 706
8343.73 671
8344.59 695
8345.45 719
8346.32 700
8347.18 660
8348.04 678
8348.90 702
8349.77 710
8350.63 694
8351.49 668
8352.35 706
8353.22 717
8354.08 673
8354.94 693
8355.80 666
8356.67 706
8357.53 723
8358.39 681
8359.25 718
8360.12 720
8360.98 671
8361.84 663
8362.71 720
8363.57 721
8364.43 684
8365.29 694
8366.16 700
8367.02 708
8367.88 704
8368.75 693
8369.61 697
8370.47 722
8371.34 712
8372.20 723
8373.06 729
8373.93 779
8374.79 739
8375.65 731
8376.52 745
8377.38 724
8378.25 709
8379.11 766
8379.97 769
8380.84 739
8381.70 738
8382.56 736
8383.43 781
8384.29 783
8385.16 795
8386.02 768
8386.89 757
8387.75 738
8388.61 792
8389.48 802
8390.34 756
8391.21 805
8392.07 825
8392.94 825
8393.80 810
8394.67 828
8395.53 806
8396.39 809
8397.26 820
8398.12 800
8398.99 777
8399.85 840
8400.72 878
8401.58 826
8402.45 828
8403.31 808
8404.18 851
8405.04 827
8405.91 834
8406.77 896
8407.64 865
8408.50 881
8409.37 898
8410.24 905
8411.10 927
8411.97 875
8412.83 896
8413.70 979
8414.56 894
8415.43 932
8416.29 966
8417.16 978
8418.03 963
8418.89 956
8419.76 903
8420.62 947
8421.49 1000
8422.36 955
8423.22 1004
8424.09 964
8424.95 994
8425.82 968
8426.69 983
8427.55 987
8428.42 1010
8429.28 1065
8430.15 1071
8431.02 1094
8431.88 1082
8432.75 1131
8433.62 1113
8434.48 1151
8435.35 1151
8436.22 1186
8437.08 1214
8437.95 1262
8438.82 1321
8439.68 1339
8440.55 1444
8441.42 1426
8442.29 1438
8443.15 1423
8444.02 1365
8444.89 1434
8445.75 1479
8446.62 1566
8447.49 1641
8448.36 1720
8449.22 1741
8450.09 1819
8450.96 2028
8451.83 2230
8452.69 2541
8453.56 2819
8454.43 3071
8455.30 3373
8456.16 3573
8457.03 3478
8457.90 3432
8458.77 3149
8459.64 2939
8460.50 2601
8461.37 2308
8462.24 2016
8463.11 1848
8463.98 1695
8464.84 1551
8465.71 1415
8466.58 1380
8467.45 1335
8468.32 1244
8469.19 1190
8470.05 1118
8470.92 1083
8471.79 1124
8472.66 1070
8473.53 1075
8474.40 1058
8475.27 1042
8476.13 1023
8477.00 1020
8477.87 993
8478.74 960
8479.61 951
8480.48 995
8481.35 1018
8482.22 1026
8483.09 965
8483.96 1015
8484.82 1038
8485.69 1016
8486.56 986
8487.43 1022
8488.30 1011
8489.17 1032
8490.04 1069
8490.91 1109
8491.78 1052
8492.65 1117
8493.52 1161
8494.39 1254
8495.26 1110
8496.13 1104
8497.00 1111
8497.87 1121
8498.74 1054
8499.61 1040
8500.48 1041
8501.35 1072
8502.22 1041
8503.09 965
8503.96 976
8504.83 992
8505.70 1007
8506.57 1009
8507.44 1004
8508.31 1024
8509.18 1020
8510.05 1008
8510.92 1048
8511.79 1062
8512.66 1113
8513.53 1119
8514.40 1115
8515.27 1110
8516.15 1132
8517.02 1167
8517.89 1135
8518.76 1146
8519.63 1158
8520.50 1167
8521.37 1176
8522.24 1169
8523.11 1199
8523.98 1208
8524.86 1249
8525.73 1258
8526.60 1277
8527.47 1265
8528.34 1231
8529.21 1209
8530.08 1237
8530.96 1254
8531.83 1256
8532.70 1220
8533.57 1297
8534.44 1269
8535.31 1262
8536.19 1287
8537.06 1341
8537.93 1337
8538.80 1270
8539.67 1292
8540.55 1229
8541.42 1226
8542.29 1194
8543.16 1202
8544.03 1157
8544.91 1156
8545.78 1083
8546.65 1094
8547.52 1082
8548.40 1096
8549.27 1172
8550.14 1217
8551.01 1313
8551.89 1491
8552.76 1514
8553.63 1609
8554.51 1570
8555.38 1565
8556.25 1555
8557.12 1467
8558.00 1339
8558.87 1219
8559.74 1187
8560.62 1144
8561.49 1087
8562.36 1061
8563.24 1075
8564.11 997
8564.98 930
8565.86 967
8566.73 964
8567.60 965
8568.48 912
8569.35 914
8570.22 954
8571.10 977
8571.97 943
8572.84 930
8573.72 863
8574.59 852
8575.46 903
8576.34 879
8577.21 841
8578.09 892
8578.96 905
8579.83 862
8580.71 872
8581.58 897
8582.46 874
8583.33 853
8584.21 881
8585.08 910
8585.95 886
8586.83 869
8587.70 856
8588.58 876
8589.45 884
8590.33 858
8591.20 890
8592.08 918
8592.95 969
8593.83 936
8594.70 916
8595.58 926
8596.45 909
8597.33 948
8598.20 1006
8599.08 992
8599.95 971
8600.83 967
8601.70 930
8602.58 898
8603.45 901
8604.33 891
8605.20 896
8606.08 915
8606.95 934
8607.83 919
8608.70 925
8609.58 918
8610.45 917
8611.33 951
8612.21 946
8613.08 951
8613.96 932
8614.83 942
8615.71 933
8616.59 913
8617.46 947
8618.34 955
8619.21 930
8620.09 906
8620.97 942
8621.84 900
8622.72 949
8623.59 921
8624.47 934
8625.35 929
8626.22 930
8627.10 1002
8627.98 999
8628.85 987
8629.73 947
8630.61 1014
8631.48 953
8632.36 924
8633.24 960
8634.11 910
8634.99 936
8635.87 951
8636.74 911
8637.62 952
8638.50 967
8639.37 963
8640.25 988
8641.13 951
8642.01 924
8642.88 975
8643.76 959
8644.64 913
8645.52 952
8646.39 945
8647.27 926
8648.15 910
8649.03 1004
8649.90 995
8650.78 991
8651.66 956
8652.54 1002
8653.41 995
8654.29 956
8655.17 1003
8656.05 987
8656.93 983
8657.80 1007
8658.68 982
8659.56 1002
8660.44 1022
8661.32 985
8662.19 991
8663.07 947
8663.95 993
8664.83 1040
8665.71 1044
8666.59 1025
8667.46 1041
8668.34 1083
8669.22 1060
8670.10 1079
8670.98 1076
8671.86 1159
8672.74 1155
8673.62 1137
8674.49 1107
8675.37 1114
8676.25 1116
8677.13 1132
8678.01 1155
8678.89 1142
8679.77 1080
8680.65 1115
8681.53 1129
8682.41 1102
8683.29 1112
8684.16 1163
8685.04 1205
8685.92 1257
8686.80 1241
8687.68 1313
8688.56 1382
8689.44 1616
8690.32 1783
8691.20 1771
8692.08 1813
8692.96 1865
8693.84 1842
8694.72 1806
8695.60 1650
8696.48 1574
8697.36 1524
8698.24 1422
8699.12 1350
8700.00 1269
8700.88 1209
8701.76 1195
8702.64 1176
8703.52 1166
8704.40 1120
8705.28 1132
8706.16 1183
8707.04 1166
8707.92 1184
8708.80 1204
8709.69 1164
8710.57 1199
8711.45 1198
8712.33 1212
8713.21 1193
8714.09 1134
8714.97 1213
8715.85 1179
8716.73 1240
8717.61 1211
8718.49 1256
8719.38 1243
8720.26 1269
8721.14 1284
8722.02 1259
8722.90 1304
8723.78 1339
8724.66 1338
8725.54 1346
8726.43 1367
8727.31 1344
8728.19 1360
8729.07 1452
8729.95 1446
8730.83 1438
8731.72 1494
8732.60 1505
8733.48 1476
8734.36 1478
8735.24 1517
8736.13 1512
8737.01 1554
8737.89 1559
8738.77 1515
8739.65 1561
8740.54 1530
8741.42 1494
8742.30 1587
8743.18 1500
8744.07 1549
8744.95 1575
8745.83 1554
8746.71 1644
8747.60 1584
8748.48 1602
8749.36 1586
8750.24 1643
8751.13 1632
8752.01 1666
8752.89 1673
8753.77 1707
8754.66 1757
8755.54 1684
8756.42 1710
8757.31 1786
8758.19 1842
8759.07 1919
8759.96 1960
8760.84 2081
8761.72 2159
8762.61 2204
8763.49 2339
8764.37 2406
8765.26 2443
8766.14 2481
8767.02 2427
8767.91 2472
8768.79 2458
8769.67 2363
8770.56 2435
8771.44 2364
8772.32 2342
8773.21 2386
8774.09 2461
8774.98 2685
8775.86 3018
8776.74 3477
8777.63 4092
8778.51 4812
8779.40 5806
8780.28 6517
8781.17 7148
8782.05 7300
8782.93 7137
8783.82 6805
8784.70 6284
8785.59 5585
8786.47 4902
8787.36 4308
8788.24 3803
8789.13 3373
8790.01 2897
8790.89 2706
8791.78 2477
8792.66 2405
8793.55 2336
8794.43 2476
8795.32 2500
8796.20 2621
8797.09 2676
8797.97 2607
8798.86 2641
8799.74 2498
8800.63 2369
8801.52 2208
8802.40 2028
8803.29 1908
8804.17 1797
8805.06 1734
8805.94 1625
8806.83 1536
8807.71 1562
8808.60 1539
8809.48 1578
8810.37 1579
8811.26 1578
8812.14 1524
8813.03 1548
8813.91 1481
8814.80 1603
8815.69 1622
8816.57 1640
8817.46 1679
8818.34 1650
8819.23 1679
8820.12 1623
8821.00 1595
8821.89 1594
8822.77 1602
8823.66 1519
8824.55 1481
8825.43 1475
8826.32 1416
8827.21 1432
8828.09 1453
8828.98 1378
8829.87 1369
8830.75 1390
8831.64 1404
8832.53 1386
8833.41 1365
8834.30 1357
8835.19 1406
8836.08 1391
8836.96 1351
8837.85 1389
8838.74 1400
8839.62 1449
8840.51 1486
8841.40 1476
8842.29 1493
8843.17 1535
8844.06 1536
8844.95 1564
8845.84 1496
8846.72 1516
8847.61 1544
8848.50 1468
8849.39 1509
8850.27 1463
8851.16 1390
8852.05 1462
8852.94 1464
8853.82 1491
8854.71 1452
8855.60 1419
8856.49 1420
8857.38 1495
8858.26 1469
8859.15 1486
8860.04 1443
8860.93 1426
8861.82 1452
8862.71 1467
8863.59 1398
8864.48 1376
8865.37 1318
8866.26 1285
8867.15 1270
8868.04 1257
8868.93 1253
8869.81 1203
8870.70 1210
8871.59 1212
8872.48 1221
8873.37 1156
8874.26 1162
8875.15 1118
8876.04 1165
8876.93 1157
8877.81 1157
8878.70 1113
8879.59 1121
8880.48 1119
8881.37 1133
8882.26 1174
8883.15 1145
8884.04 1063
8884.93 1110
8885.82 1037
8886.71 1008
8887.60 1084
8888.49 1047
8889.38 989
8890.27 1018
8891.16 967
8892.05 1073
8892.94 1016
8893.83 967
8894.72 940
8895.61 974
8896.50 983
8897.39 1015
8898.28 966
8899.17 911
8900.06 947
8900.95 952
8901.84 927
8902.73 922
8903.62 954
8904.51 919
8905.40 875
8906.29 877
8907.18 887
8908.07 935
8908.96 910
8909.85 923
8910.74 936
8911.63 897
8912.52 882
8913.41 876
8914.31 893
8915.20 867
8916.09 878
8916.98 884
8917.87 884
8918.76 875
8919.65 855
8920.54 872
8921.43 902
8922.33 911
8923.22 908
8924.11 917
8925.00 924
8925.89 926
8926.78 891
8927.67 908
8928.57 902
8929.46 944
8930.35 899
8931.24 873
8932.13 863
8933.03 849
8933.92 899
8934.81 836
8935.70 833
8936.59 849
8937.49 834
8938.38 822
8939.27 830
8940.16 841
8941.05 829
8941.95 816
8942.84 827
8943.73 817
8944.62 801
8945.52 813
8946.41 813
8947.30 818
8948.19 828
8949.09 828
8949.98 848
8950.87 829
8951.76 774
8952.66 851
8953.55 826
8954.44 798
8955.34 831
8956.23 872
8957.12 790
8958.02 770
8958.91 742
8959.80 738
8960.69 759
8961.59 717
8962.48 745
8963.37 751
8964.27 800
8965.16 778
8966.05 788
8966.95 774
8967.84 775
8968.74 737
8969.63 766
8970.52 745
8971.42 736
8972.31 721
8973.20 704
8974.10 759
8974.99 760
8975.89 717
8976.78 669
8977.67 732
8978.57 686
8979.46 698
8980.36 677
8981.25 707
8982.15 687
8983.04 729
8983.93 693
8984.83 670
8985.72 678
8986.62 678
8987.51 691
8988.41 683
8989.30 675
8990.20 654
8991.09 669
8991.99 673
8992.88 676
8993.78 673
8994.67 684
8995.57 710
8996.46 693
8997.36 650
8998.25 643
8999.15 678
9000.04 644
9000.94 665
9001.83 647
9002.73 668
9003.62 609
9004.52 640
9005.41 637
9006.31 643
9007.20 604
9008.10 601
9009.00 602
9009.89 638
9010.79 628
9011.68 638
9012.58 640
9013.47 590
9014.37 595
9015.27 600
9016.16 655
9017.06 622
9017.95 613
9018.85 640
9019.75 637
9020.64 601
9021.54 613
9022.43 608
9023.33 618
9024.23 626
9025.12 612
9026.02 599
9026.92 629
9027.81 620
9028.71 634
9029.61 625
9030.50 597
9031.40 594
9032.30 589
9033.19 626
9034.09 624
9034.99 656
9035.88 622
9036.78 626
9037.68 620
9038.58 565
9039.47 604
9040.37 600
9041.27 589
9042.16 640
9043.06 628
9043.96 635
9044.86 654
9045.75 600
9046.65 601
9047.55 602
9048.45 621
9049.34 583
9050.24 622
9051.14 586
9052.04 562
9052.94 595
9053.83 625
9054.73 617
9055.63 580
9056.53 584
9057.43 584
9058.32 617
9059.22 617
9060.12 603
9061.02 580
9061.92 628
9062.81 587
9063.71 607
9064.61 601
9065.51 615
9066.41 626
9067.31 642
9068.21 600
9069.10 605
9070.00 602
9070.90 559
9071.80 586
9072.70 594
9073.60 588
9074.50 576
9075.40 606
9076.29 577
9077.19 604
9078.09 567
9078.99 592
9079.89 581
9080.79 640
9081.69 639
9082.59 594
9083.49 596
9084.39 560
9085.29 583
9086.19 571
9087.09 626
9087.98 613
9088.88 558
9089.78 581
9090.68 571
9091.58 572
9092.48 550
9093.38 565
9094.28 581
9095.18 564
9096.08 582
9096.98 546
9097.88 554
9098.78 589
9099.68 587
9100.58 541
9101.48 580
9102.38 590
9103.28 596
9104.18 544
9105.08 542
9105.99 580
9106.89 605
9107.79 583
9108.69 578
9109.59 569
9110.49 596
9111.39 592
9112.29 519
9113.19 554
9114.09 592
9114.99 591
9115.89 571
9116.79 576
9117.69 596
9118.60 570
9119.50 589
9120.40 594
9121.30 543
9122.20 548
9123.10 569
9124.00 549
9124.90 556
9125.81 576
9126.71 557
9127.61 568
9128.51 576
9129.41 557
9130.31 555
9131.22 582
9132.12 565
9133.02 566
9133.92 574
9134.82 569
9135.72 539
9136.63 556
9137.53 586
9138.43 580
9139.33 584
9140.23 520
9141.14 552
9142.04 558
9142.94 547
9143.84 541
9144.75 574
9145.65 568
9146.55 557
9147.45 587
9148.36 600
9149.26 581
9150.16 554
9151.06 577
9151.97 575
9152.87 577
9153.77 573
9154.67 589
9155.58 572
9156.48 574
9157.38 592
9158.29 548
9159.19 561
9160.09 596
9161.00 561
9161.90 566
9162.80 538
9163.71 558
9164.61 599
9165.51 601
9166.42 586
9167.32 532
9168.22 578
9169.13 575
9170.03 602
9170.93 562
9171.84 583
9172.74 562
9173.64 564
9174.55 579
9175.45 559
9176.36 554
9177.26 587
9178.16 551
9179.07 527
9179.97 576
9180.88 566
9181.78 601
9182.69 559
9183.59 587
9184.49 607
9185.40 615
9186.30 551
9187.21 611
9188.11 617
9189.02 598
9189.92 592
9190.82 613
9191.73 595
9192.63 594
9193.54 587
9194.44 605
9195.35 629
9196.25 610
9197.16 621
9198.06 600
9198.97 648
9199.87 671
9200.78 650
9201.68 639
9202.59 640
9203.49 649
9204.40 574
9205.30 625
9206.21 622
9207.12 589
9208.02 575
9208.93 571
9209.83 584
9210.74 606
9211.64 612
9212.55 576
9213.45 555
9214.36 555
9215.27 562
9216.17 596
9217.08 594
9217.98 588
9218.89 590
9219.80 574
9220.70 573
9221.61 566
9222.51 562
9223.42 611
9224.33 609
9225.23 575
9226.14 616
9227.05 575
9227.95 560
9228.86 582
9229.77 571
9230.67 578
9231.58 539
9232.49 532
9233.39 546
9234.30 561
9235.21 592
9236.11 585
9237.02 571
9237.93 549
9238.83 553
9239.74 566
9240.65 559
9241.55 550
9242.46 550
9243.37 568
9244.28 516
9245.18 534
9246.09 542
9247.00 538
9247.91 494
9248.81 503
9249.72 503
9250.63 535
9251.54 534
9252.44 516
9253.35 548
9254.26 551
9255.17 592
9256.07 529
9256.98 580
9257.89 566
9258.80 581
9259.71 555
9260.61 551
9261.52 535
9262.43 547
9263.34 591
9264.25 554
9265.16 538
9266.06 540
9266.97 572
9267.88 570
9268.79 561
9269.70 559
9270.61 586
9271.51 573
9272.42 586
9273.33 574
9274.24 613
9275.15 575
9276.06 611
9276.97 554
9277.88 577
9278.78 600
9279.69 575
9280.60 549
9281.51 548
9282.42 546
9283.33 528
9284.24 533
9285.15 535
9286.06 549
9286.97 562
9287.88 559
9288.79 548
9289.70 545
9290.60 547
9291.51 598
9292.42 545
9293.33 560
9294.24 551
9295.15 551
9296.06 528
9296.97 542
9297.88 545
9298.79 524
9299.70 543
9300.61 578
9301.52 590
9302.43 548
9303.34 546
9304.25 603
9305.16 574
9306.07 534
9306.98 542
9307.89 558
9308.80 582
9309.71 561
9310.63 562
9311.54 566
9312.45 562
9313.36 553
9314.27 560
9315.18 559
9316.09 530
9317.00 557
9317.91 549
9318.82 535
9319.73 575
9320.64 568
9321.55 529
9322.47 541
9323.38 536
9324.29 532
9325.20 572
9326.11 567
9327.02 575
9327.93 525
9328.84 531
9329.76 535
9330.67 520
9331.58 567
9332.49 545
9333.40 548
9334.31 543
9335.23 538
9336.14 532
9337.05 535
9337.96 523
9338.87 515
9339.78 535
9340.70 532
9341.61 537
9342.52 524
9343.43 511
9344.34 530
9345.26 549
9346.17 553
9347.08 559
9347.99 506
9348.91 541
9349.82 526
9350.73 537
9351.64 557
9352.56 552
9353.47 555
9354.38 540
9355.29 552
9356.21 555
9357.12 549
9358.03 568
9358.94 551
9359.86 511
9360.77 516
9361.68 550
9362.60 533
9363.51 540
9364.42 589
9365.34 550
9366.25 557
9367.16 552
9368.08 581
9368.99 547
9369.90 540
9370.82 557
9371.73 543
9372.64 549
9373.56 523
9374.47 553
9375.38 550
9376.30 574
9377.21 519
9378.12 562
9379.04 516
9379.95 574
9380.87 568
9381.78 586
9382.69 548
9383.61 578
9384.52 569
9385.44 578
9386.35 599
9387.27 595
9388.18 566
9389.09 569
9390.01 582
9390.92 617
9391.84 618
9392.75 605
9393.67 583
9394.58 601
9395.50 657
9396.41 624
9397.32 585
9398.24 614
9399.15 610
9400.07 569
9400.98 585
9401.90 602
9402.81 545
9403.73 547
9404.64 558
9405.56 616
9406.47 576
9407.39 571
9408.30 540
9409.22 559
9410.14 586
9411.05 568
9411.97 567
9412.88 577
9413.80 531
9414.71 540
9415.63 572
9416.54 581
9417.46 556
9418.38 520
9419.29 570
9420.21 533
9421.12 547
9422.04 541
9422.95 523
9423.87 542
9424.79 512
9425.70 557
9426.62 562
9427.54 526
9428.45 581
9429.37 568
9430.28 560
9431.20 614
9432.12 582
9433.03 603
9433.95 598
9434.87 569
9435.78 600
9436.70 636
9437.62 613
9438.53 600
9439.45 607
9440.37 578
9441.28 585
9442.20 605
9443.12 589
9444.03 630
9444.95 623
9445.87 600
9446.79 628
9447.70 617
9448.62 668
9449.54 709
9450.45 777
9451.37 822
9452.29 850
9453.21 788
9454.12 774
9455.04 772
9455.96 726
9456.88 740
9457.79 679
9458.71 665
9459.63 627
9460.55 618
9461.47 599
9462.38 572
9463.30 565
9464.22 564
9465.14 540
9466.06 599
9466.97 551
9467.89 549
9468.81 531
9469.73 570
9470.65 560
9471.56 519
9472.48 548
9473.40 549
9474.32 566
9475.24 520
9476.16 513
9477.08 562
9477.99 574
9478.91 575
9479.83 559
9480.75 535
9481.67 592
9482.59 562
9483.51 558
9484.43 556
9485.34 564
9486.26 566
9487.18 536
9488.10 509
9489.02 548
9489.94 531
9490.86 577
9491.78 557
9492.70 544
9493.62 527
9494.54 543
9495.46 551
9496.38 540
9497.30 553
9498.22 495
9499.13 504
9500.05 499
9500.97 536
9501.89 526
9502.81 520
9503.73 521
9504.65 489
9505.57 548
9506.49 545
9507.41 547
9508.33 552
9509.25 551
9510.17 511
9511.09 519
9512.01 553
9512.93 551
9513.86 559
9514.78 509
9515.70 513
9516.62 565
9517.54 523
9518.46 554
9519.38 533
9520.30 524
9521.22 536
9522.14 512
9523.06 542
9523.98 551
9524.90 595
9525.82 587
9526.75 549
9527.67 549
9528.59 601
9529.51 587
9530.43 615
9531.35 591
9532.27 625
9533.19 595
9534.11 586
9535.04 564
9535.96 574
9536.88 559
9537.80 517
9538.72 595
9539.64 592
9540.57 556
9541.49 519
9542.41 559
9543.33 540
9544.25 515
9545.17 519
9546.10 494
9547.02 524
9547.94 552
9548.86 522
9549.78 496
9550.71 512
9551.63 493
9552.55 523
9553.47 518
9554.40 534
9555.32 557
9556.24 538
9557.16 540
9558.09 519
9559.01 508
9559.93 512
9560.85 521
9561.78 517
9562.70 527
9563.62 530
9564.54 576
9565.47 532
9566.39 522
9567.31 533
9568.24 558
9569.16 525
9570.08 545
9571.00 502
9571.93 522
9572.85 523
9573.77 533
9574.70 512
9575.62 495
9576.54 553
9577.47 532
9578.39 536
9579.31 497
9580.24 502
9581.16 468
9582.09 514
9583.01 561
9583.93 533
9584.86 497
9585.78 540
9586.70 543
9587.63 517
9588.55 521
9589.48 517
9590.40 519
9591.32 503
9592.25 546
9593.17 535
9594.10 514
9595.02 524
9595.95 560
9596.87 519
9597.79 537
9598.72 543
9599.64 542
9600.57 535
9601.49 586
9602.42 574
9603.34 538
9604.27 549
9605.19 546
9606.12 579
9607.04 533
9607.97 557
9608.89 528
9609.82 604
9610.74 555
9611.67 560
9612.59 535
9613.52 572
9614.44 583
9615.37 563
9616.29 549
9617.22 544
9618.14 575
9619.07 566
9619.99 555
9620.92 556
9621.85 576
9622.77 547
9623.70 586
9624.62 598
9625.55 601
9626.47 567
9627.40 611
9628.33 633
9629.25 598
9630.18 595
9631.10 614
9632.03 617
9632.96 597
9633.88 628
9634.81 626
9635.73 634
9636.66 604
9637.59 637
9638.51 628
9639.44 633
9640.37 620
9641.29 627
9642.22 632
9643.15 662
9644.07 681
9645.00 697
9645.93 702
9646.85 778
9647.78 756
9648.71 779
9649.63 806
9650.56 775
9651.49 759
9652.41 750
9653.34 756
9654.27 712
9655.20 734
9656.12 702
9657.05 697
9657.98 696
9658.90 690
9659.83 683
9660.76 713
9661.69 697
9662.61 668
9663.54 723
9664.47 724
9665.40 692
9666.32 710
9667.25 735
9668.18 726
9669.11 740
9670.04 731
9670.96 690
9671.89 684
9672.82 743
9673.75 720
9674.68 700
9675.60 693
9676.53 715
9677.46 716
9678.39 752
9679.32 748
9680.25 693
9681.17 748
9682.10 750
9683.03 759
9683.96 773
9684.89 821
9685.82 780
9686.75 762
9687.67 770
9688.60 776
9689.53 775
9690.46 813
9691.39 815
9692.32 834
9693.25 871
9694.18 940
9695.11 971
9696.03 1054
9696.96 1093
9697.89 1130
9698.82 1142
9699.75 1070
9700.68 1056
9701.61 992
9702.54 931
9703.47 877
9704.40 879
9705.33 821
9706.26 787
9707.19 803
9708.12 801
9709.05 785
9709.98 783
9710.91 777
9711.84 774
9712.77 797
9713.70 794
9714.63 808
9715.56 811
9716.49 793
9717.42 803
9718.35 767
9719.28 686
9720.21 712
9721.14 707
9722.07 674
9723.00 696
9723.93 688
9724.86 720
9725.79 693
9726.72 692
9727.65 707
9728.58 732
9729.51 694
9730.44 690
9731.37 707
9732.31 730
9733.24 711
9734.17 690
9735.10 693
9736.03 717
9736.96 706
9737.89 664
9738.82 659
9739.75 639
9740.69 681
9741.62 696
9742.55 675
9743.48 679
9744.41 706
9745.34 677
9746.27 698
9747.21 680
9748.14 664
9749.07 680
9750.00 663
9750.93 650
9751.86 676
9752.80 690
9753.73 681
9754.66 681
9755.59 675
9756.52 705
9757.46 655
9758.39 645
9759.32 652
9760.25 676
9761.18 699
9762.12 682
9763.05 643
9763.98 656
9764.91 665
9765.85 666
9766.78 688
9767.71 663
9768.64 682
9769.58 666
9770.51 688
9771.44 686
9772.37 671
9773.31 716
9774.24 728
9775.17 708
9776.11 724
9777.04 701
9777.97 718
9778.91 726
9779.84 729
9780.77 763
9781.71 773
9782.64 776
9783.57 756
9784.51 758
9785.44 722
9786.37 714
9787.31 718
9788.24 728
9789.17 694
9790.11 697
9791.04 687
9791.97 721
9792.91 697
9793.84 723
9794.77 677
9795.71 685
9796.64 697
9797.58 713
9798.51 777
9799.44 748
9800.38 675
9801.31 719
9802.25 705
9803.18 646
9804.12 643
9805.05 640
9805.98 624
9806.92 605
9807.85 594
9808.79 584
9809.72 554
9810.66 571
9811.59 564
9812.53 585
9813.46 548
9814.40 551
9815.33 595
9816.27 609
9817.20 608
9818.14 601
9819.07 609
9820.01 583
9820.94 609
9821.88 608
9822.81 572
9823.75 576
9824.68 579
9825.62 576
9826.55 574
9827.49 566
9828.42 561
9829.36 540
9830.29 578
9831.23 544
9832.17 590
9833.10 563
9834.04 554
9834.97 553
9835.91 556
9836.84 548
9837.78 525
9838.72 565
9839.65 604
9840.59 584
9841.52 562
9842.46 570
9843.40 585
9844.33 612
9845.27 576
9846.20 574
9847.14 568
9848.08 605
9849.01 602
9849.95 567
9850.89 599
9851.82 621
9852.76 547
9853.70 588
9854.63 576
9855.57 560
9856.51 590
9857.44 564
9858.38 580
9859.32 559
9860.25 550
9861.19 562
9862.13 588
9863.07 578
9864.00 570
9864.94 538
9865.88 558
9866.81 538
9867.75 556
9868.69 570
9869.63 554
9870.56 589
9871.50 555
9872.44 562
9873.38 535
9874.31 572
9875.25 566
9876.19 567
9877.13 544
9878.07 587
9879.00 564
9879.94 545
9880.88 545
9881.82 532
9882.75 545
9883.69 573
9884.63 559
9885.57 548
9886.51 586
9887.45 534
9888.38 573
9889.32 571
9890.26 562
9891.20 531
9892.14 534
9893.08 560
9894.01 540
9894.95 543
9895.89 511
9896.83 530
9897.77 575
9898.71 584
9899.65 536
9900.59 576
9901.52 543
9902.46 558
9903.40 544
9904.34 523
9905.28 539
9906.22 577
9907.16 551
9908.10 547
9909.04 547
9909.98 590
9910.92 572
9911.86 566
9912.80 535
9913.73 554
9914.67 582
9915.61 548
9916.55 567
9917.49 572
9918.43 570
9919.37 610
9920.31 665
9921.25 698
9922.19 748
9923.13 787
9924.07 821
9925.01 833
9925.95 880
9926.89 945
9927.83 826
9928.77 792
9929.71 796
9930.65 757
9931.59 677
9932.53 641
9933.47 622
9934.41 612
9935.36 569
9936.30 584
9937.24 554
9938.18 553
9939.12 539
9940.06 543
9941.00 547
9941.94 526
9942.88 539
9943.82 514
9944.76 533
9945.70 512
9946.64 530
9947.59 482
9948.53 496
9949.47 522
9950.41 497
9951.35 494
9952.29 530
9953.23 500
9954.17 531
9955.12 552
9956.06 522
9957.00 499
9957.94 512
9958.88 526
9959.82 523
9960.77 520
9961.71 514
9962.65 514
9963.59 518
9964.53 520
9965.48 513
9966.42 485
9967.36 498
9968.30 524
9969.24 523
9970.19 493
9971.13 506
9972.07 499
9973.01 472
9973.95 467
9974.90 470
9975.84 519
9976.78 494
9977.72 427
9978.67 470
9979.61 480
9980.55 516
9981.50 497
9982.44 472
9983.38 461
9984.32 478
9985.27 490
9986.21 500
9987.15 469
9988.10 506
9989.04 512
9989.98 466
9990.92 489
9991.87 488
9992.81 490
9993.75 474
9994.70 455
9995.64 466
9996.58 496
9997.53 509
9998.47 458
9999.41 482
10000.36 500
10001.30 480
10002.25 499
10003.19 493
10004.13 487
10005.08 491
10006.02 532
10006.96 516
10007.91 460
10008.85 484
10009.80 487
10010.74 489
10011.68 453
10012.63 438
10013.57 485
10014.52 491
10015.46 480
10016.41 496
10017.35 464
10018.29 453
10019.24 490
10020.18 478
10021.13 480
10022.07 467
10023.02 445
10023.96 453
10024.91 452
10025.85 469
10026.80 467
10027.74 461
10028.69 476
10029.63 445
10030.58 478
10031.52 450
10032.47 496
10033.41 446
10034.36 449
10035.30 436
10036.25 452
10037.19 464
10038.14 449
10039.08 437
10040.03 432
10040.97 431
10041.92 472
10042.87 464
10043.81 427
10044.76 439
10045.70 467
10046.65 472
10047.59 429
10048.54 411
10049.49 406
10050.43 426
10051.38 428
10052.32 434
10053.27 457
10054.22 450
10055.16 456
10056.11 459
10057.05 426
10058.00 432
10058.95 435
10059.89 469
10060.84 473
10061.79 454
10062.73 442
10063.68 442
10064.63 439
10065.57 484
10066.52 452
10067.47 462
10068.41 444
10069.36 413
10070.31 411
10071.25 405
10072.20 448
10073.15 431
10074.10 443
10075.04 455
10075.99 438
10076.94 435
10077.88 430
10078.83 467
10079.78 459
10080.73 421
10081.67 428
10082.62 435
10083.57 442
10084.52 424
10085.46 431
10086.41 402
10087.36 417
10088.31 416
10089.25 418
10090.20 398
10091.15 437
10092.10 459
10093.05 423
10093.99 427
10094.94 397
10095.89 404
10096.84 414
10097.79 431
10098.73 422
10099.68 406
10100.63 378
10101.58 443
10102.53 452
10103.48 414
10104.42 423
10105.37 425
10106.32 448
10107.27 455
10108.22 440
10109.17 417
10110.12 444
10111.06 415
10112.01 432
10112.96 412
10113.91 421
10114.86 400
10115.81 428
10116.76 426
10117.71 408
10118.66 439
10119.61 414
10120.56 417
10121.50 421
10122.45 422
10123.40 423
10124.35 440
10125.30 421
10126.25 393
10127.20 411
10128.15 436
10129.10 417
10130.05 434
10131.00 424
10131.95 405
10132.90 439
10133.85 427
10134.80 428
10135.75 433
10136.70 409
10137.65 433
10138.60 439
10139.55 414
10140.50 416
10141.45 431
10142.40 438
10143.35 425
10144.30 403
10145.25 417
10146.20 414
10147.15 453
10148.10 422
10149.05 455
10150.00 462
10150.95 413
10151.90 413
10152.86 442
10153.81 432
10154.76 445
10155.71 423
10156.66 394
10157.61 432
10158.56 441
10159.51 448
10160.46 434
10161.41 439
10162.37 411
10163.32 412
10164.27 407
10165.22 448
10166.17 457
10167.12 454
10168.07 442
10169.03 436
10169.98 423
10170.93 438
10171.88 452
10172.83 442
10173.78 462
10174.74 456
10175.69 480
10176.64 456
10177.59 441
10178.54 436
10179.49 468
10180.45 455
10181.40 491
10182.35 450
10183.30 473
10184.26 502
10185.21 460
10186.16 467
10187.11 466
10188.06 488
10189.02 475
10189.97 501
10190.92 477
10191.87 456
10192.83 475
10193.78 470
10194.73 449
10195.69 484
10196.64 463
10197.59 441
10198.54 459
10199.50 474
10200.45 497
10201.40 481
10202.36 518
10203.31 511
10204.26 480
10205.22 473
10206.17 533
10207.12 521
10208.08 533
10209.03 485
10209.98 519
10210.94 508
10211.89 504
10212.84 513
10213.80 495
10214.75 483
10215.70 452
10216.66 471
10217.61 445
10218.56 477
10219.52 448
10220.47 463
10221.43 479
10222.38 486
10223.33 465
10224.29 462
10225.24 420
10226.20 433
10227.15 466
10228.11 456
10229.06 457
10230.01 496
10230.97 539
10231.92 519
10232.88 548
10233.83 533
10234.79 538
10235.74 501
10236.70 536
10237.65 536
10238.60 475
10239.56 465
10240.51 450
10241.47 494
10242.42 463
10243.38 456
10244.33 445
10245.29 434
10246.24 433
10247.20 433
10248.15 436
10249.11 452
10250.07 433
10251.02 437
10251.98 442
10252.93 444
10253.89 436
10254.84 427
10255.80 435
10256.75 447
10257.71 432
10258.67 401
10259.62 400
10260.58 383
10261.53 405
10262.49 409
10263.44 407
10264.40 422
10265.36 468
10266.31 427
10267.27 468
10268.22 408
10269.18 391
10270.14 406
10271.09 422
10272.05 414
10273.01 406
10273.96 438
10274.92 420
10275.87 416
10276.83 406
10277.79 438
10278.74 436
10279.70 414
10280.66 416
10281.61 455
10282.57 438
10283.53 413
10284.49 421
10285.44 418
10286.40 432
10287.36 405
10288.31 425
10289.27 418
10290.23 447
10291.18 413
10292.14 393
10293.10 400
10294.06 422
10295.01 408
10295.97 399
10296.93 413
10297.89 405
10298.84 391
10299.80 427
10300.76 442
10301.72 426
10302.67 399
10303.63 387
10304.59 407
10305.55 420
10306.51 437
10307.46 405
10308.42 431
10309.38 429
10310.34 418
10311.30 399
10312.25 396
10313.21 368
10314.17 401
10315.13 433
10316.09 411
10317.05 435
10318.00 424
10318.96 419
10319.92 401
10320.88 421
10321.84 416
10322.80 400
10323.76 392
10324.71 401
10325.67 393
10326.63 376
10327.59 389
10328.55 399
10329.51 398
10330.47 387
10331.43 397
10332.39 403
10333.35 402
10334.30 396
10335.26 402
10336.22 374
10337.18 391
10338.14 397
10339.10 424
10340.06 399
10341.02 404
10341.98 376
10342.94 392
10343.90 398
10344.86 390
10345.82 394
10346.78 365
10347.74 402
10348.70 408
10349.66 405
10350.62 387
10351.58 423
10352.54 411
10353.50 401
10354.46 399
10355.42 440
10356.38 407
10357.34 411
10358.30 415
10359.26 415
10360.22 412
10361.18 393
10362.14 401
10363.10 392
10364.06 395
10365.02 380
10365.98 401
10366.94 370
10367.90 412
10368.87 370
10369.83 403
10370.79 404
10371.75 397
10372.71 390
10373.67 388
10374.63 383
10375.59 394
10376.55 366
10377.51 365
10378.48 401
10379.44 365
10380.40 376
10381.36 374
10382.32 405
10383.28 409
10384.24 393
10385.21 353
10386.17 377
10387.13 398
10388.09 388
10389.05 390
10390.01 417
10390.98 421
10391.94 379
10392.90 391
10393.86 370
10394.82 392
10395.79 361
10396.75 416
10397.71 408
10398.67 404
10399.63 366
10400.60 399
10401.56 390
10402.52 413
10403.48 390
10404.45 380
10405.41 384
10406.37 400
10407.33 416
10408.30 410
10409.26 423
10410.22 402
10411.18 412
10412.15 425
10413.11 452
10414.07 438
10415.04 479
10416.00 462
10416.96 483
10417.93 475
10418.89 471
10419.85 464
10420.81 446
10421.78 465
10422.74 440
10423.70 450
10424.67 435
10425.63 431
10426.59 403
10427.56 442
10428.52 416
10429.49 416
10430.45 432
10431.41 421
10432.38 414
10433.34 406
10434.30 388
10435.27 387
10436.23 433
10437.20 364
10438.16 392
10439.12 402
10440.09 407
10441.05 387
10442.02 370
10442.98 354
10443.94 390
10444.91 390
10445.87 416
10446.84 368
10447.80 376
10448.77 362
10449.73 385
10450.70 397
10451.66 382
10452.63 398
10453.59 407
10454.55 384
10455.52 402
10456.48 358
10457.45 391
10458.41 427
10459.38 398
10460.34 402
10461.31 368
10462.27 417
10463.24 364
10464.20 389
10465.17 371
10466.14 358
10467.10 391
10468.07 383
10469.03 403
10470.00 384
10470.96 394
10471.93 365
10472.89 400
10473.86 387
10474.82 412
10475.79 393
10476.76 421
10477.72 432
10478.69 369
10479.65 379
10480.62 389
10481.59 426
10482.55 421
10483.52 400
10484.48 395
10485.45 395
10486.42 399
10487.38 399
10488.35 394
10489.32 381
10490.28 371
10491.25 356
10492.21 400
10493.18 407
10494.15 389
10495.11 349
10496.08 377
10497.05 390
10498.01 380
10498.98 393
10499.95 406
10500.92 389
10501.88 377
10502.85 352
10503.82 384
10504.78 416
10505.75 404
10506.72 403
10507.68 381
10508.65 377
10509.62 390
10510.59 402
10511.55 385
10512.52 396
10513.49 376
10514.46 398
10515.42 384
10516.39 384
10517.36 358
10518.33 389
10519.29 371
10520.26 391
10521.23 367
10522.20 390
10523.17 350
10524.13 358
10525.10 390
10526.07 374
10527.04 407
10528.01 373
10528.97 425
10529.94 364
10530.91 391
10531.88 362
10532.85 385
10533.82 357
10534.78 391
10535.75 383
10536.72 407
10537.69 414
10538.66 384
10539.63 378
10540.60 407
10541.56 412
10542.53 414
10543.50 396
10544.47 389
10545.44 416
10546.41 405
10547.38 401
10548.35 375
10549.32 406
10550.29 397
10551.25 421
10552.22 401
10553.19 425
10554.16 438
10555.13 439
10556.10 449
10557.07 461
10558.04 452
10559.01 477
10559.98 466
10560.95 466
10561.92 484
10562.89 470
10563.86 416
10564.83 392
10565.80 422
10566.77 408
10567.74 445
10568.71 409
10569.68 421
10570.65 421
10571.62 422
10572.59 449
10573.56 383
10574.53 403
10575.50 397
10576.47 422
10577.44 397
10578.41 384
10579.38 408
10580.35 412
10581.32 407
10582.29 401
10583.26 402
10584.23 377
10585.21 367
10586.18 373
10587.15 402
10588.12 381
10589.09 414
10590.06 396
10591.03 435
10592.00 420
10592.97 383
10593.94 388
10594.92 407
10595.89 395
10596.86 397
10597.83 397
10598.80 406
10599.77 382
10600.74 384
10601.71 391
10602.69 382
10603.66 383
10604.63 387
10605.60 392
10606.57 394
10607.54 370
10608.52 369
10609.49 392
10610.46 369
10611.43 362
10612.40 386
10613.38 395
10614.35 402
10615.32 380
10616.29 360
10617.27 369
10618.24 368
10619.21 402
10620.18 401
10621.15 406
10622.13 409
10623.10 390
10624.07 413
10625.04 404
10626.02 399
10626.99 397
10627.96 399
10628.94 385
10629.91 374
10630.88 387
10631.85 403
10632.83 412
10633.80 385
10634.77 414
10635.75 422
10636.72 426
10637.69 426
10638.67 436
10639.64 405
10640.61 428
10641.59 429
10642.56 390
10643.53 416
10644.51 382
10645.48 394
10646.45 389
10647.43 374
10648.40 404
10649.37 424
10650.35 375
10651.32 374
10652.30 380
10653.27 365
10654.24 364
10655.22 373
10656.19 347
10657.16 357
10658.14 372
10659.11 380
10660.09 403
10661.06 370
10662.04 365
10663.01 361
10663.98 396
10664.96 372
10665.93 348
10666.91 352
10667.88 366
10668.86 332
10669.83 399
10670.81 398
10671.78 396
10672.76 403
10673.73 358
10674.71 355
10675.68 353
10676.66 384
10677.63 367
10678.61 362
10679.58 371
10680.56 379
10681.53 383
10682.51 396
10683.48 404
10684.46 399
10685.43 377
10686.41 395
10687.38 387
10688.36 378
10689.33 362
10690.31 347
10691.28 396
10692.26 364
10693.24 389
10694.21 369
10695.19 360
10696.16 337
10697.14 363
10698.12 348
10699.09 404
10700.07 389
10701.04 393
10702.02 396
10703.00 371
10703.97 379
10704.95 371
10705.92 373
10706.90 366
10707.88 377
10708.85 367
10709.83 386
10710.81 400
10711.78 378
10712.76 365
10713.74 371
10714.71 396
10715.69 373
10716.67 351
10717.64 360
10718.62 370
10719.60 359
10720.57 344
10721.55 356
10722.53 357
10723.50 371
10724.48 388
10725.46 368
10726.44 352
10727.41 352
10728.39 388
10729.37 369
10730.35 350
10731.32 361
10732.30 357
10733.28 374
10734.26 376
10735.23 364
10736.21 370
10737.19 383
10738.17 376
10739.14 374
10740.12 362
10741.10 358
10742.08 358
10743.06 376
10744.03 399
10745.01 393
10745.99 327
10746.97 378
10747.95 348
10748.92 371
10749.90 370
10750.88 376
10751.86 388
10752.84 347
10753.82 378
10754.79 386
10755.77 400
10756.75 368
10757.73 353
10758.71 373
10759.69 347
10760.67 381
10761.65 395
10762.62 363
10763.60 363
10764.58 408
10765.56 407
10766.54 383
10767.52 382
10768.50 387
10769.48 400
10770.46 396
10771.44 361
10772.42 372
10773.39 398
10774.37 403
10775.35 382
10776.33 382
10777.31 392
10778.29 348
10779.27 387
10780.25 372
10781.23 395
10782.21 354
10783.19 377
10784.17 367
10785.15 383
10786.13 345
10787.11 416
10788.09 393
10789.07 369
10790.05 375
10791.03 404
10792.01 369
10792.99 369
10793.97 342
10794.95 357
10795.93 372
10796.91 342
10797.89 349
10798.87 358
10799.85 339
10800.83 330
10801.82 346
10802.80 343
10803.78 355
10804.76 360
10805.74 381
10806.72 356
10807.70 342
10808.68 366
10809.66 374
10810.64 370
10811.62 355
10812.61 394
10813.59 369
10814.57 359
10815.55 311
10816.53 385
10817.51 359
10818.49 356
10819.47 374
10820.46 398
10821.44 384
10822.42 346
10823.40 348
10824.38 347
10825.36 348
10826.35 369
10827.33 391
10828.31 391
10829.29 367
10830.27 365
10831.25 364
10832.24 380
10833.22 384
10834.20 382
10835.18 390
10836.17 358
10837.15 347
10838.13 370
10839.11 371
10840.09 362
10841.08 328
10842.06 347
10843.04 354
10844.02 336
10845.01 324
10845.99 356
10846.97 371
10847.96 348
10848.94 359
10849.92 361
10850.90 375
10851.89 377
10852.87 372
10853.85 385
10854.84 365
10855.82 365
10856.80 382
10857.78 370
10858.77 384
10859.75 352
10860.73 371
10861.72 376
10862.70 390
10863.68 378
10864.67 411
10865.65 391
10866.64 344
10867.62 344
10868.60 378
10869.59 388
10870.57 366
10871.55 382
10872.54 385
10873.52 392
10874.51 376
10875.49 399
10876.47 373
10877.46 401
10878.44 426
10879.43 428
10880.41 375
10881.39 360
10882.38 374
10883.36 367
10884.35 384
10885.33 384
10886.32 379
10887.30 385
10888.29 378
10889.27 355
10890.25 399
10891.24 397
10892.22 419
10893.21 411
10894.19 393
10895.18 346
10896.16 395
10897.15 403
10898.13 403
10899.12 411
10900.10 416
10901.09 400
10902.07 399
10903.06 412
10904.04 381
10905.03 408
10906.01 408
10907.00 439
10907.99 426
10908.97 429
10909.96 397
10910.94 438
10911.93 428
10912.91 455
10913.90 416
10914.88 381
10915.87 365
10916.86 365
10917.84 412
10918.83 424
10919.81 442
10920.80 437
10921.79 444
10922.77 428
10923.76 427
10924.74 415
10925.73 427
10926.72 430
10927.70 437
10928.69 420
10929.68 442
10930.66 478
10931.65 382
10932.64 432
10933.62 429
10934.61 460
10935.60 449
10936.58 407
10937.57 426
10938.56 499
10939.54 442
10940.53 469
10941.52 485
10942.50 474
10943.49 474
10944.48 490
10945.47 514
10946.45 523
10947.44 506
10948.43 496
10949.41 510
10950.40 530
10951.39 544
10952.38 535
10953.36 530
10954.35 557
10955.34 553
10956.33 625
10957.31 588
10958.30 611
10959.29 585
10960.28 559
10961.27 555
10962.25 529
10963.24 542
10964.23 556
10965.22 493
10966.21 501
10967.19 476
10968.18 535
10969.17 511
10970.16 488
10971.15 512
10972.13 484
10973.12 485
10974.11 488
10975.10 475
10976.09 491
10977.08 521
10978.07 526
10979.05 502
10980.04 498
10981.03 501
10982.02 519
10983.01 518
10984.00 471
10984.99 507
10985.98 516
10986.96 513
10987.95 523
10988.94 548
10989.93 556
10990.92 597
10991.91 606
10992.90 614
10993.89 627
10994.88 695
10995.87 730
10996.86 732
10997.85 743
10998.84 727
10999.83 756
11000.82 732
11001.81 696
11002.79 640
11003.78 672
11004.77 614
11005.76 567
11006.75 531
11007.74 503
11008.73 507
11009.72 475
11010.71 465
11011.70 480
11012.69 474
11013.68 433
11014.67 469
11015.67 471
11016.66 438
11017.65 465
11018.64 469
11019.63 433
11020.62 466
11021.61 444
11022.60 450
11023.59 468
11024.58 451
11025.57 437
11026.56 442
11027.55 431
11028.54 441
11029.53 463
11030.52 448
11031.52 443
11032.51 432
11033.50 458
11034.49 466
11035.48 423
11036.47 446
11037.46 476
11038.45 452
11039.45 431
11040.44 435
11041.43 429
11042.42 420
11043.41 448
11044.40 434
11045.39 406
11046.39 402
11047.38 411
11048.37 425
11049.36 406
11050.35 432
11051.35 401
11052.34 426
11053.33 441
11054.32 403
11055.31 417
11056.31 411
11057.30 382
11058.29 407
11059.28 403
11060.27 402
11061.27 423
11062.26 455
11063.25 429
11064.24 422
11065.24 419
11066.23 386
11067.22 432
11068.21 399
11069.21 389
11070.20 421
11071.19 427
11072.19 402
11073.18 398
11074.17 396
11075.16 425
11076.16 408
11077.15 394
11078.14 444
11079.14 411
11080.13 441
11081.12 424
11082.12 406
11083.11 427
11084.10 397
11085.10 390
11086.09 391
11087.08 396
11088.08 425
11089.07 429
11090.06 412
11091.06 401
11092.05 398
11093.04 392
11094.04 429
11095.03 428
11096.03 385
11097.02 410
11098.01 391
11099.01 413
11100.00 442
11101.00 383
11101.99 388
11102.98 426
11103.98 421
11104.97 410
11105.97 418
11106.96 392
11107.96 414
11108.95 386
11109.95 404
11110.94 408
11111.93 421
11112.93 403
11113.92 408
11114.92 436
11115.91 388
11116.91 395
11117.90 425
11118.90 424
11119.89 379
11120.89 401
11121.88 412
11122.88 429
11123.87 420
11124.87 399
11125.86 394
11126.86 370
11127.85 412
11128.85 406
11129.84 373
11130.84 416
11131.84 433
11132.83 428
11133.83 396
11134.82 398
11135.82 400
11136.81 429
11137.81 429
11138.81 378
11139.80 415
11140.80 408
11141.79 430
11142.79 404
11143.79 391
11144.78 395
11145.78 411
11146.77 401
11147.77 437
11148.77 394
11149.76 418
11150.76 377
11151.75 369
11152.75 380
11153.75 374
11154.74 386
11155.74 376
11156.74 378
11157.73 385
11158.73 358
11159.73 357
11160.72 383
11161.72 379
11162.72 341
11163.71 337
11164.71 362
11165.71 358
11166.71 356
11167.70 368
11168.70 344
11169.70 380
11170.69 393
11171.69 378
11172.69 360
11173.69 382
11174.68 388
11175.68 390
11176.68 380
11177.68 375
11178.67 384
11179.67 401
11180.67 394
11181.67 388
11182.66 393
11183.66 360
11184.66 371
11185.66 353
11186.66 386
11187.65 374
11188.65 387
11189.65 388
11190.65 341
11191.65 379
11192.64 400
11193.64 389
11194.64 376
11195.64 390
11196.64 352
11197.64 373
11198.63 372
11199.63 399
11200.63 360
11201.63 341
11202.63 378
11203.63 372
11204.63 367
11205.63 350
11206.62 369
11207.62 399
11208.62 388
11209.62 380
11210.62 399
11211.62 376
11212.62 373
11213.62 390
11214.62 389
11215.62 357
11216.61 354
11217.61 364
11218.61 382
11219.61 354
11220.61 361
11221.61 352
11222.61 386
11223.61 370
11224.61 353
11225.61 362
11226.61 377
11227.61 378
11228.61 346
11229.61 403
11230.61 382
11231.61 358
11232.61 372
11233.61 384
11234.61 384
11235.61 375
11236.61 378
11237.61 389
11238.61 381
11239.61 378
11240.61 375
11241.61 356
11242.61 375
11243.61 372
11244.61 392
11245.61 351
11246.61 384
11247.61 361
11248.62 384
11249.62 391
11250.62 370
11251.62 394
11252.62 381
11253.62 362
11254.62 354
11255.62 377
11256.62 362
11257.62 380
11258.62 381
11259.63 388
11260.63 380
11261.63 372
11262.63 393
11263.63 401
11264.63 395
11265.63 380
11266.64 376
11267.64 437
11268.64 397
11269.64 379
11270.64 418
11271.64 398
11272.65 390
11273.65 416
11274.65 415
11275.65 409
11276.65 396
11277.65 409
11278.66 403
11279.66 383
11280.66 420
11281.66 408
11282.67 423
11283.67 388
11284.67 364
11285.67 386
11286.67 388
11287.68 429
11288.68 385
11289.68 396
11290.68 366
11291.69 389
11292.69 365
11293.69 354
11294.70 385
11295.70 380
11296.70 401
11297.70 401
11298.71 349
11299.71 355
11300.71 368
11301.72 374
11302.72 370
11303.72 381
11304.72 396
11305.73 407
11306.73 360
11307.73 428
11308.74 422
11309.74 403
11310.74 391
11311.75 437
11312.75 411
11313.76 382
11314.76 389
11315.76 420
11316.77 410
11317.77 396
11318.77 394
11319.78 408
11320.78 373
11321.79 372
11322.79 339
11323.79 363
11324.80 338
11325.80 333
11326.81 342
11327.81 364
11328.81 341
11329.82 370
11330.82 380
11331.83 370
11332.83 377
11333.84 357
11334.84 381
11335.85 350
11336.85 332
11337.85 349
11338.86 375
11339.86 348
11340.87 403
11341.87 354
11342.88 338
11343.88 341
11344.89 381
11345.89 415
11346.90 397
11347.90 396
11348.91 386
11349.91 385
11350.92 371
11351.92 381
11352.93 365
11353.94 357
11354.94 351
11355.95 408
11356.95 383
11357.96 367
11358.96 402
11359.97 362
11360.97 400
11361.98 412
11362.99 375
11363.99 362
11365.00 371
11366.00 362
11367.01 395
11368.02 371
11369.02 377
11370.03 383
11371.03 374
11372.04 385
11373.05 369
11374.05 367
11375.06 368
11376.06 371
11377.07 362
11378.08 362
11379.08 404
11380.09 390
11381.10 356
11382.10 378
11383.11 390
11384.12 385
11385.12 371
11386.13 407
11387.14 362
11388.14 368
11389.15 384
11390.16 387
11391.17 362
11392.17 364
11393.18 373
11394.19 403
11395.19 367
11396.20 363
11397.21 380
11398.22 372
11399.22 385
11400.23 383
11401.24 373
11402.25 380
11403.25 361
11404.26 382
11405.27 394
11406.28 367
11407.28 363
11408.29 367
11409.30 391
11410.31 367
11411.31 377
11412.32 363
11413.33 367
11414.34 354
11415.35 378
11416.35 402
11417.36 392
11418.37 378
11419.38 410
11420.39 407
11421.40 395
11422.40 410
11423.41 374
11424.42 389
11425.43 418
11426.44 403
11427.45 407
11428.46 380
11429.46 399
11430.47 376
11431.48 411
11432.49 398
11433.50 416
11434.51 382
11435.52 376
11436.53 398
11437.54 376
11438.54 422
11439.55 450
11440.56 396
11441.57 417
11442.58 460
11443.59 393
11444.60 437
11445.61 423
11446.62 409
11447.63 406
11448.64 440
11449.65 420
11450.66 441
11451.67 409
11452.68 439
11453.69 415
11454.70 426
11455.71 452
11456.72 446
11457.73 450
11458.74 441
11459.75 446
11460.76 427
11461.77 464
11462.78 441
11463.79 435
11464.80 427
11465.81 420
11466.82 436
11467.83 447
11468.84 429
11469.85 473
11470.86 463
11471.87 436
11472.88 448
11473.89 449
11474.90 453
11475.91 454
11476.92 473
11477.93 431
11478.95 466
11479.96 441
11480.97 438
11481.98 438
11482.99 446
11484.00 445
11485.01 418
11486.02 429
11487.03 418
11488.05 467
11489.06 444
11490.07 471
11491.08 450
11492.09 491
11493.10 493
11494.11 453
11495.13 450
11496.14 470
11497.15 438
11498.16 445
11499.17 483
11500.18 441
11501.20 447
11502.21 428
11503.22 460
11504.23 475
11505.24 486
11506.26 494
11507.27 493
11508.28 472
11509.29 466
11510.30 492
11511.32 490
11512.33 500
11513.34 491
11514.35 530
11515.37 511
11516.38 492
11517.39 510
11518.40 523
11519.42 518
11520.43 504
11521.44 510
11522.45 535
11523.47 533
11524.48 505
11525.49 491
11526.51 518
11527.52 507
11528.53 525
11529.55 544
11530.56 531
11531.57 543
11532.59 560
11533.60 572
11534.61 539
11535.63 553
11536.64 559
11537.65 552
11538.67 563
11539.68 592
11540.69 604
11541.71 589
11542.72 590
11543.73 595
11544.75 611
11545.76 630
11546.78 613
11547.79 633
11548.80 609
11549.82 626
11550.83 638
11551.85 627
11552.86 640
11553.87 640
11554.89 653
11555.90 661
11556.92 673
11557.93 690
11558.95 701
11559.96 691
11560.97 714
11561.99 713
11563.00 695
11564.02 735
11565.03 732
11566.05 738
11567.06 762
11568.08 789
11569.09 769
11570.11 800
11571.12 808
11572.14 780
11573.15 765
11574.17 807
11575.18 873
11576.20 907
11577.21 924
11578.23 970
11579.24 977
11580.26 1001
11581.27 1074
11582.29 1078
11583.30 1085
11584.32 1123
11585.33 1162
11586.35 1185
11587.37 1179
11588.38 1251
11589.40 1259
11590.41 1341
11591.43 1417
11592.44 1525
11593.46 1642
11594.48 1813
11595.49 1949
11596.51 2177
11597.52 2355
11598.54 2533
11599.56 2575
11600.57 2637
11601.59 2688
11602.61 2662
11603.62 2425
11604.64 2267
11605.66 2072
11606.67 1970
11607.69 1733
11608.70 1596
11609.72 1441
11610.74 1350
11611.75 1191
11612.77 1110
11613.79 1075
11614.81 985
11615.82 972
11616.84 949
11617.86 903
11618.87 874
11619.89 845
11620.91 795
11621.92 805
11622.94 796
11623.96 742
11624.98 758
11625.99 773
11627.01 745
11628.03 722
11629.05 746
11630.06 729
11631.08 753
11632.10 713
11633.12 726
11634.13 760
11635.15 801
11636.17 729
11637.19 791
11638.20 750
11639.22 744
11640.24 785
11641.26 709
11642.28 677
11643.29 691
11644.31 688
11645.33 653
11646.35 671
11647.37 638
11648.39 651
11649.40 637
11650.42 624
11651.44 617
11652.46 616
11653.48 579
11654.50 614
11655.51 623
11656.53 615
11657.55 607
11658.57 650
11659.59 642
11660.61 660
11661.63 617
11662.65 659
11663.67 625
11664.68 625
11665.70 679
11666.72 664
11667.74 626
11668.76 605
11669.78 634
11670.80 682
11671.82 656
11672.84 652
11673.86 623
11674.88 650
11675.90 685
11676.92 654
11677.94 653
11678.96 681
11679.98 692
11680.99 633
11682.01 678
11683.03 692
11684.05 700
11685.07 665
11686.09 644
11687.11 667
11688.13 662
11689.15 651
11690.17 614
11691.19 641
11692.21 657
11693.24 658
11694.26 608
11695.28 589
11696.30 629
11697.32 618
11698.34 637
11699.36 632
11700.38 625
11701.40 596
11702.42 617
11703.44 615
11704.46 599
11705.48 625
11706.50 614
11707.52 580
11708.54 584
11709.57 583
11710.59 552
11711.61 530
11712.63 595
11713.65 583
11714.67 575
11715.69 574
11716.71 601
11717.73 555
11718.76 551
11719.78 559
11720.80 538
11721.82 534
11722.84 532
11723.86 518
11724.89 554
11725.91 562
11726.93 536
11727.95 521
11728.97 527
11729.99 538
11731.02 539
11732.04 498
11733.06 517
11734.08 530
11735.10 500
11736.13 454
11737.15 496
11738.17 505
11739.19 494
11740.22 508
11741.24 504
11742.26 528
11743.28 533
11744.30 529
11745.33 526
11746.35 521
11747.37 510
11748.40 510
11749.42 515
11750.44 514
11751.46 502
11752.49 507
11753.51 503
11754.53 493
11755.56 521
11756.58 496
11757.60 468
11758.62 487
11759.65 470
11760.67 481
11761.69 463
11762.72 470
11763.74 437
11764.76 425
11765.79 452
11766.81 470
11767.83 459
11768.86 466
11769.88 446
11770.91 466
11771.93 461
11772.95 437
11773.98 449
11775.00 451
11776.02 441
11777.05 467
11778.07 438
11779.10 440
11780.12 419
11781.14 394
11782.17 414
11783.19 420
11784.22 444
11785.24 431
11786.26 437
11787.29 420
11788.31 427
11789.34 442
11790.36 422
11791.39 434
11792.41 423
11793.44 405
11794.46 415
11795.49 418
11796.51 402
11797.54 416
11798.56 394
11799.59 408
11800.61 418
11801.63 420
11802.66 393
11803.69 387
11804.71 422
11805.74 427
11806.76 377
11807.79 384
11808.81 400
11809.84 402
11810.86 405
11811.89 399
11812.91 422
11813.94 404
11814.96 383
11815.99 368
11817.01 367
11818.04 384
11819.07 410
11820.09 426
11821.12 366
11822.14 399
11823.17 410
11824.20 407
11825.22 404
11826.25 392
11827.27 350
11828.30 373
11829.33 387
11830.35 426
11831.38 388
11832.40 384
11833.43 382
11834.46 386
11835.48 384
11836.51 387
11837.54 382
11838.56 367
11839.59 381
11840.62 378
11841.64 378
11842.67 367
11843.70 369
11844.72 373
11845.75 385
11846.78 414
11847.80 376
11848.83 356
11849.86 331
11850.89 405
11851.91 400
11852.94 387
11853.97 349
11854.99 361
11856.02 407
11857.05 400
11858.08 377
11859.10 372
11860.13 370
11861.16 364
11862.19 373
11863.21 362
11864.24 364
11865.27 354
11866.30 402
11867.33 396
11868.35 388
11869.38 378
11870.41 394
11871.44 391
11872.47 393
11873.49 373
11874.52 361
11875.55 375
11876.58 371
11877.61 364
11878.63 377
11879.66 378
11880.69 378
11881.72 381
11882.75 375
11883.78 407
11884.81 381
11885.83 376
11886.86 393
11887.89 398
11888.92 382
11889.95 382
11890.98 406
11892.01 408
11893.04 395
11894.06 417
11895.09 406
11896.12 394
11897.15 413
11898.18 407
11899.21 412
11900.24 408
11901.27 396
11902.30 441
11903.33 390
11904.36 416
11905.39 413
11906.42 395
11907.45 379
11908.48 397
11909.50 386
11910.53 382
11911.56 403
11912.59 387
11913.62 385
11914.65 356
11915.68 404
11916.71 397
11917.74 404
11918.77 418
11919.80 420
11920.83 390
11921.86 397
11922.89 413
11923.92 425
11924.95 420
11925.99 421
11927.02 417
11928.05 467
11929.08 448
11930.11 442
11931.14 451
11932.17 455
11933.20 439
11934.23 424
11935.26 397
11936.29 408
11937.32 403
11938.35 384
11939.38 385
11940.41 383
11941.45 359
11942.48 375
11943.51 398
11944.54 365
11945.57 381
11946.60 363
11947.63 386
11948.66 374
11949.70 368
11950.73 353
11951.76 350
11952.79 370
11953.82 359
11954.85 368
11955.88 377
11956.92 383
11957.95 379
11958.98 398
11960.01 385
11961.04 376
11962.08 371
11963.11 381
11964.14 369
11965.17 387
11966.20 373
11967.24 361
11968.27 368
11969.30 381
11970.33 376
11971.36 399
11972.40 419
11973.43 400
11974.46 415
11975.49 371
11976.53 365
11977.56 402
11978.59 416
11979.62 391
11980.66 373
11981.69 364
11982.72 384
11983.76 394
11984.79 387
11985.82 387
11986.85 378
11987.89 413
11988.92 383
11989.95 411
11990.99 377
11992.02 381
11993.05 381
11994.09 407
11995.12 391
11996.15 395
11997.19 401
11998.22 427
11999.25 409
12000.29 386
12001.32 415
12002.35 396
12003.39 406
12004.42 409
12005.46 420
12006.49 459
12007.52 432
12008.56 426
12009.59 407
12010.63 450
12011.66 432
12012.69 432
12013.73 447
12014.76 445
12015.80 447
12016.83 476
12017.86 445
12018.90 447
12019.93 423
12020.97 420
12022.00 430
12023.04 406
12024.07 414
12025.11 409
12026.14 435
12027.18 439
12028.21 426
12029.25 418
12030.28 413
12031.32 407
12032.35 403
12033.39 376
12034.42 404
12035.46 404
12036.49 381
12037.53 350
12038.56 393
12039.60 407
12040.63 399
12041.67 400
12042.70 398
12043.74 382
12044.77 390
12045.81 409
12046.84 426
12047.88 368
12048.92 425
12049.95 396
12050.99 408
12052.02 391
12053.06 362
12054.09 381
12055.13 400
12056.17 378
12057.20 400
12058.24 373
12059.27 378
12060.31 400
12061.35 387
12062.38 362
12063.42 376
12064.46 384
12065.49 384
12066.53 363
12067.56 397
12068.60 387
12069.64 387
12070.67 368
12071.71 360
12072.75 379
12073.78 401
12074.82 391
12075.86 378
12076.89 405
12077.93 390
12078.97 394
12080.01 383
12081.04 426
12082.08 397
12083.12 377
12084.15 400
12085.19 410
12086.23 394
12087.27 367
12088.30 408
12089.34 398
12090.38 388
12091.41 375
12092.45 396
12093.49 399
12094.53 402
12095.57 408
12096.60 435
12097.64 431
12098.68 435
12099.72 415
12100.75 445
12101.79 434
12102.83 425
12103.87 420
12104.91 411
12105.94 416
12106.98 412
12108.02 443
12109.06 396
12110.10 396
12111.14 390
12112.17 396
12113.21 382
12114.25 373
12115.29 376
12116.33 378
12117.37 376
12118.40 366
12119.44 346
12120.48 344
12121.52 343
12122.56 369
12123.60 401
12124.64 387
12125.68 377
12126.72 367
12127.75 383
12128.79 355
12129.83 356
12130.87 357
12131.91 373
12132.95 374
12133.99 323
12135.03 351
12136.07 330
12137.11 328
12138.15 349
12139.19 356
12140.23 333
12141.27 349
12142.31 366
12143.35 354
12144.38 328
12145.42 321
12146.46 339
12147.50 368
12148.54 352
12149.58 346
12150.62 352
12151.66 360
12152.70 345
12153.74 345
12154.78 382
12155.82 347
12156.87 329
12157.91 354
12158.95 367
12159.99 373
12161.03 382
12162.07 347
12163.11 346
12164.15 336
12165.19 322
12166.23 362
12167.27 348
12168.31 328
12169.35 355
12170.39 329
12171.43 334
12172.47 320
12173.52 360
12174.56 373
12175.60 331
12176.64 354
12177.68 347
12178.72 334
12179.76 308
12180.80 321
12181.85 344
12182.89 342
12183.93 351
12184.97 319
12186.01 362
12187.05 342
12188.09 330
12189.14 346
12190.18 355
12191.22 354
12192.26 366
12193.30 319
12194.34 337
12195.39 329
12196.43 370
12197.47 348
12198.51 329
12199.55 309
12200.60 318
12201.64 353
12202.68 334
12203.72 318
12204.77 331
12205.81 334
12206.85 324
12207.89 332
12208.94 333
12209.98 355
12211.02 371
12212.06 337
12213.11 335
12214.15 346
12215.19 342
12216.23 362
12217.28 363
12218.32 349
12219.36 343
12220.41 342
12221.45 364
12222.49 314
12223.54 303
12224.58 333
12225.62 339
12226.66 332
12227.71 329
12228.75 325
12229.79 309
12230.84 316
12231.88 362
12232.93 343
12233.97 327
12235.01 331
12236.06 346
12237.10 359
12238.14 322
12239.19 337
12240.23 348
12241.28 353
12242.32 303
12243.36 314
12244.41 339
12245.45 306
12246.50 329
12247.54 316
12248.58 332
12249.63 306
12250.67 302
12251.72 336
12252.76 313
12253.80 308
12254.85 317
12255.89 316
12256.94 317
12257.98 288
12259.03 321
12260.07 319
12261.12 291
12262.16 308
12263.21 333
12264.25 325
12265.30 310
12266.34 331
12267.39 321
12268.43 317
12269.48 307
12270.52 312
12271.57 316
12272.61 308
12273.66 307
12274.70 333
12275.75 317
12276.79 298
12277.84 308
12278.88 310
12279.93 309
12280.98 305
12282.02 315
12283.07 319
12284.11 338
12285.16 305
12286.20 313
12287.25 322
12288.30 305
12289.34 285
12290.39 305
12291.43 306
12292.48 306
12293.53 296
12294.57 313
12295.62 297
12296.66 296
12297.71 292
12298.76 326
12299.80 301
12300.85 295
12301.90 293
12302.94 272
12303.99 302
12305.04 286
12306.08 294
12307.13 296
12308.18 290
12309.22 311
12310.27 320
12311.32 310
12312.36 282
12313.41 315
12314.46 317
12315.50 300
12316.55 302
12317.60 312
12318.65 302
12319.69 313
12320.74 300
12321.79 295
12322.83 312
12323.88 323
12324.93 309
12325.98 320
12327.02 313
12328.07 294
12329.12 298
12330.17 304
12331.21 305
12332.26 306
12333.31 314
12334.36 267
12335.41 284
12336.45 294
12337.50 312
12338.55 301
12339.60 317
12340.65 291
12341.69 294
12342.74 297
12343.79 304
12344.84 307
12345.89 320
12346.94 322
12347.98 306
12349.03 316
12350.08 315
12351.13 297
12352.18 295
12353.23 315
12354.28 324
12355.32 300
12356.37 294
12357.42 276
12358.47 308
12359.52 304
12360.57 302
12361.62 292
12362.67 293
12363.72 276
12364.76 269
12365.81 289
12366.86 308
12367.91 285
12368.96 306
12370.01 295
12371.06 307
12372.11 321
12373.16 318
12374.21 312
12375.26 271
12376.31 283
12377.36 311
12378.41 321
12379.46 310
12380.51 303
12381.56 321
12382.61 278
12383.66 320
12384.71 324
12385.76 288
12386.81 297
12387.86 296
12388.91 312
12389.96 288
12391.01 304
12392.06 309
12393.11 308
12394.16 306
12395.21 318
12396.26 300
12397.31 323
12398.36 316
12399.41 317
12400.46 296
12401.51 302
12402.56 295
12403.61 299
12404.66 295
12405.71 311
12406.77 278
12407.82 289
12408.87 320
12409.92 327
12410.97 296
12412.02 334
12413.07 299
12414.12 280
12415.17 290
12416.23 315
12417.28 301
12418.33 296
12419.38 324
12420.43 339
12421.48 292
12422.53 317
12423.59 306
12424.64 302
12425.69 305
12426.74 292
12427.79 307
12428.84 319
12429.90 316
12430.95 316
12432.00 300
12433.05 302
12434.10 294
12435.16 313
12436.21 290
12437.26 309
12438.31 299
12439.37 316
12440.42 300
12441.47 264
12442.52 265
12443.58 304
12444.63 323
12445.68 312
12446.73 276
12447.79 278
12448.84 303
12449.89 278
12450.94 274
12452.00 307
12453.05 277
12454.10 288
12455.16 283
12456.21 288
12457.26 295
12458.31 277
12459.37 314
12460.42 335
12461.47 304
12462.53 293
12463.58 310
12464.63 314
12465.69 280
12466.74 300
12467.79 302
12468.85 304
12469.90 315
12470.95 313
12472.01 305
12473.06 285
12474.12 285
12475.17 291
12476.22 294
12477.28 305
12478.33 338
12479.39 333
12480.44 329
12481.49 329
12482.55 339
12483.60 343
12484.66 336
12485.71 348
12486.76 346
12487.82 349
12488.87 361
12489.93 359
12490.98 371
12492.04 356
12493.09 342
12494.15 367
12495.20 360
12496.25 345
12497.31 312
12498.36 335
12499.42 342
12500.47 321
12501.53 340
12502.58 348
12503.64 358
12504.69 351
12505.75 333
12506.80 301
12507.86 316
12508.91 320
12509.97 327
12511.03 330
12512.08 314
12513.14 304
12514.19 280
12515.25 305
12516.30 295
12517.36 289
12518.41 301
12519.47 308
12520.52 286
12521.58 291
12522.64 302
12523.69 299
12524.75 306
12525.80 294
12526.86 302
12527.92 295
12528.97 314
12530.03 296
12531.08 302
12532.14 311
12533.20 310
12534.25 351
12535.31 320
12536.37 308
12537.42 307
12538.48 335
12539.54 300
12540.59 317
12541.65 314
12542.70 317
12543.76 326
12544.82 322
12545.88 333
12546.93 320
12547.99 349
12549.05 345
12550.10 366
12551.16 368
12552.22 330
12553.27 342
12554.33 343
12555.39 348
12556.45 348
12557.50 344
12558.56 356
12559.62 351
12560.67 340
12561.73 358
12562.79 339
12563.85 327
12564.90 342
12565.96 360
12567.02 346
12568.08 322
12569.14 330
12570.19 337
12571.25 320
12572.31 320
12573.37 340
12574.42 357
12575.48 349
12576.54 301
12577.60 310
12578.66 346
12579.72 332
12580.77 321
12581.83 326
12582.89 310
12583.95 303
12585.01 315
12586.07 300
12587.12 310
12588.18 333
12589.24 295
12590.30 323
12591.36 294
12592.42 291
12593.48 292
12594.53 305
12595.59 305
12596.65 322
12597.71 306
12598.77 313
12599.83 317
12600.89 319
12601.95 321
12603.01 337
12604.07 325
12605.13 315
12606.18 323
12607.24 338
12608.30 334
12609.36 313
12610.42 345
12611.48 342
12612.54 318
12613.60 316
12614.66 316
12615.72 338
12616.78 327
12617.84 338
12618.90 344
12619.96 334
12621.02 334
12622.08 327
12623.14 331
12624.20 379
12625.26 329
12626.32 345
12627.38 296
12628.44 311
12629.50 345
12630.56 335
12631.62 346
12632.68 327
12633.74 348
12634.80 337
12635.86 321
12636.92 339
12637.98 344
12639.04 327
12640.11 334
12641.17 293
12642.23 296
12643.29 335
12644.35 370
12645.41 342
12646.47 349
12647.53 327
12648.59 339
12649.65 332
12650.72 335
12651.78 347
12652.84 333
12653.90 313
12654.96 338
12656.02 345
12657.08 312
12658.14 319
12659.21 330
12660.27 338
12661.33 322
12662.39 324
12663.45 321
12664.51 321
12665.58 334
12666.64 312
12667.70 316
12668.76 314
12669.82 310
12670.89 297
12671.95 327
12673.01 299
12674.07 324
12675.13 345
12676.20 343
12677.26 326
12678.32 307
12679.38 330
12680.45 302
12681.51 338
12682.57 348
12683.63 336
12684.70 332
12685.76 354
12686.82 356
12687.88 363
12688.95 329
12690.01 341
12691.07 345
12692.14 378
12693.20 360
12694.26 368
12695.32 366
12696.39 357
12697.45 375
12698.51 369
12699.58 371
12700.64 340
12701.70 382
12702.77 380
12703.83 359
12704.89 362
12705.96 368
12707.02 356
12708.08 395
12709.15 351
12710.21 332
12711.28 355
12712.34 354
12713.40 352
12714.47 327
12715.53 321
12716.59 325
12717.66 364
12718.72 361
12719.79 349
12720.85 318
12721.92 371
12722.98 322
12724.04 325
12725.11 317
12726.17 341
12727.24 341
12728.30 329
12729.37 322
12730.43 303
12731.49 339
12732.56 321
12733.62 338
12734.69 323
12735.75 347
12736.82 338
12737.88 360
12738.95 334
12740.01 336
12741.08 305
12742.14 302
12743.21 326
12744.27 330
12745.34 309
12746.40 322
12747.47 306
12748.53 310
12749.60 334
12750.66 306
12751.73 303
12752.79 301
12753.86 297
12754.93 293
12755.99 314
12757.06 294
12758.12 293
12759.19 304
12760.25 297
12761.32 316
12762.39 287
12763.45 270
12764.52 303
12765.58 294
12766.65 299
12767.72 292
12768.78 275
12769.85 302
12770.91 309
12771.98 300
12773.05 310
12774.11 304
12775.18 291
12776.25 288
12777.31 307
12778.38 269
12779.45 279
12780.51 288
12781.58 325
12782.65 313
12783.71 318
12784.78 320
12785.85 306
12786.91 285
12787.98 286
12789.05 297
12790.11 301
12791.18 297
12792.25 299
12793.31 308
12794.38 311
12795.45 310
12796.52 299
12797.58 294
12798.65 289
12799.72 282
12800.79 289
12801.85 300
12802.92 277
12803.99 291
12805.06 321
12806.12 332
12807.19 319
12808.26 296
12809.33 297
12810.39 292
12811.46 300
12812.53 320
12813.60 320
12814.67 320
12815.73 300
12816.80 312
12817.87 317
12818.94 314
12820.01 309
12821.08 290
12822.14 287
12823.21 316
12824.28 310
12825.35 312
12826.42 288
12827.49 297
12828.55 291
12829.62 310
12830.69 299
12831.76 282
12832.83 288
12833.90 291
12834.97 277
12836.04 295
12837.11 293
12838.17 267
12839.24 254
12840.31 290
12841.38 323
12842.45 289
12843.52 286
12844.59 295
12845.66 312
12846.73 285
12847.80 285
12848.87 282
12849.94 282
12851.01 292
12852.08 289
12853.14 309
12854.21 286
12855.28 290
12856.35 270
12857.42 293
12858.49 275
12859.56 283
12860.63 311
12861.70 275
12862.77 254
12863.84 271
12864.91 295
12865.98 259
12867.05 294
12868.12 274
12869.19 278
12870.26 283
12871.34 270
12872.41 269
12873.48 269
12874.55 273
12875.62 262
12876.69 276
12877.76 257
12878.83 269
12879.90 266
12880.97 275
12882.04 267
12883.11 267
12884.18 270
12885.25 269
12886.33 251
12887.40 256
12888.47 269
12889.54 263
12890.61 240
12891.68 257
12892.75 259
12893.82 269
12894.89 243
12895.97 261
12897.04 266
12898.11 255
12899.18 285
12900.25 259
12901.32 273
12902.40 256
12903.47 278
12904.54 270
12905.61 261
12906.68 265
12907.75 255
12908.83 283
12909.90 260
12910.97 240
12912.04 251
12913.11 277
12914.19 269
12915.26 245
12916.33 265
12917.40 253
12918.48 251
12919.55 255
12920.62 252
12921.69 263
12922.77 245
12923.84 274
12924.91 274
12925.98 277
12927.06 258
12928.13 251
12929.20 277
12930.27 263
12931.35 251
12932.42 271
12933.49 257
12934.57 255
12935.64 274
12936.71 267
12937.79 285
12938.86 255
12939.93 279
12941.01 267
12942.08 265
12943.15 273
12944.23 243
12945.30 282
12946.37 246
12947.45 249
12948.52 261
12949.59 251
12950.67 266
12951.74 251
12952.81 259
12953.89 251
12954.96 255
12956.04 255
12957.11 249
12958.18 263
12959.26 274
12960.33 250
12961.41 264
12962.48 271
12963.55 263
12964.63 267
12965.70 254
12966.78 252
12967.85 250
12968.93 264
12970.00 262
12971.07 253
12972.15 238
12973.22 292
12974.30 256
12975.37 266
12976.45 269
12977.52 265
12978.60 247
12979.67 249
12980.75 265
12981.82 248
12982.90 269
12983.97 273
12985.05 255
12986.12 257
12987.20 274
12988.27 260
12989.35 239
12990.42 255
12991.50 240
12992.57 275
12993.65 260
12994.73 278
12995.80 266
12996.88 291
12997.95 259
12999.03 265
13000.10 251
13001.18 233
13002.25 263
13003.33 240
13004.41 219
13005.48 250
13006.56 280
13007.63 273
13008.71 253
13009.79 247
13010.86 259
13011.94 281
13013.02 271
13014.09 257
13015.17 262
13016.24 261
13017.32 260
13018.40 257
13019.47 300
13020.55 248
13021.63 258
13022.70 272
13023.78 255
13024.86 265
13025.93 284
13027.01 273
13028.09 270
13029.16 280
13030.24 274
13031.32 285
13032.40 258
13033.47 270
13034.55 276
13035.63 256
13036.70 271
13037.78 280
13038.86 266
13039.94 273
13041.01 255
13042.09 275
13043.17 273
13044.25 278
13045.32 286
13046.40 273
13047.48 256
13048.56 280
13049.63 267
13050.71 258
13051.79 284
13052.87 288
13053.95 293
13055.02 266
13056.10 260
13057.18 256
13058.26 251
13059.34 243
13060.41 263
13061.49 251
13062.57 244
13063.65 255
13064.73 270
13065.81 254
13066.88 267
13067.96 284
13069.04 262
13070.12 275
13071.20 256
13072.28 246
13073.36 242
13074.43 241
13075.51 274
13076.59 246
13077.67 263
13078.75 267
13079.83 265
13080.91 263
13081.99 246
13083.07 258
13084.15 265
13085.23 250
13086.30 260
13087.38 276
13088.46 254
13089.54 245
13090.62 240
13091.70 255
13092.78 239
13093.86 259
13094.94 268
13096.02 237
13097.10 252
13098.18 259
13099.26 240
13100.34 245
13101.42 243
13102.50 267
13103.58 236
13104.66 266
13105.74 263
13106.82 255
13107.90 256
13108.98 253
13110.06 248
13111.14 263
13112.22 259
13113.30 232
13114.38 252
13115.46 253
13116.54 258
13117.62 272
13118.70 252
13119.78 243
13120.86 243
13121.95 259
13123.03 255
13124.11 254
13125.19 228
13126.27 267
13127.35 245
13128.43 252
13129.51 253
13130.59 264
13131.67 237
13132.76 252
13133.84 247
13134.92 260
13136.00 240
13137.08 260
13138.16 262
13139.24 225
13140.32 259
13141.41 242
13142.49 251
13143.57 258
13144.65 244
13145.73 257
13146.81 257
13147.90 250
13148.98 231
13150.06 247
13151.14 251
13152.22 251
13153.31 262
13154.39 235
13155.47 224
13156.55 260
13157.63 270
13158.72 246
13159.80 235
13160.88 252
13161.96 257
13163.05 250
13164.13 262
13165.21 247
13166.29 217
13167.38 250
13168.46 244
13169.54 252
13170.62 241
13171.71 231
13172.79 260
13173.87 246
13174.96 257
13176.04 246
13177.12 257
13178.20 247
13179.29 282
13180.37 244
13181.45 231
13182.54 251
13183.62 270
13184.70 243
13185.79 234
13186.87 246
13187.95 213
13189.04 277
13190.12 244
13191.20 246
13192.29 244
13193.37 257
13194.46 242
13195.54 252
13196.62 237
13197.71 237
13198.79 247
13199.88 248
13200.96 272
13202.04 243
13203.13 247
13204.21 259
13205.30 261
13206.38 221
13207.46 238
13208.55 233
13209.63 235
13210.72 244
13211.80 260
13212.89 254
13213.97 259
13215.05 271
13216.14 262
13217.22 250
13218.31 247
13219.39 254
13220.48 230
13221.56 239
13222.65 248
13223.73 235
13224.82 232
13225.90 266
13226.99 257
13228.07 250
13229.16 264
13230.24 263
13231.33 256
13232.41 258
13233.50 215
13234.58 237
13235.67 259
13236.76 261
13237.84 267
13238.93 243
13240.01 233
13241.10 244
13242.18 248
13243.27 273
13244.35 218
13245.44 234
13246.53 250
13247.61 263
13248.70 246
13249.78 239
13250.87 279
13251.96 264
13253.04 252
13254.13 244
13255.21 245
13256.30 255
13257.39 248
13258.47 249
13259.56 248
13260.65 240
13261.73 246
13262.82 236
13263.91 224
13264.99 240
13266.08 230
13267.17 261
13268.25 258
13269.34 234
13270.43 248
13271.51 254
13272.60 247
13273.69 241
13274.77 233
13275.86 244
13276.95 265
13278.04 245
13279.12 264
13280.21 249
13281.30 257
13282.38 269
13283.47 259
13284.56 265
13285.65 260
13286.73 234
13287.82 263
13288.91 243
13290.00 265
13291.08 255
13292.17 253
13293.26 242
13294.35 267
13295.44 260
13296.52 260
13297.61 252
13298.70 267
13299.79 282
13300.88 268
13301.96 255
13303.05 257
13304.14 259
13305.23 256
13306.32 269
13307.41 255
13308.49 263
13309.58 272
13310.67 261
13311.76 250
13312.85 259
13313.94 261
13315.02 279
13316.11 264
13317.20 244
13318.29 257
13319.38 260
13320.47 255
13321.56 270
13322.65 262
13323.74 255
13324.82 258
13325.91 253
13327.00 252
13328.09 269
13329.18 273
13330.27 306
13331.36 270
13332.45 267
13333.54 258
13334.63 237
13335.72 255
13336.81 265
13337.90 283
13338.99 242
13340.08 258
13341.17 237
13342.26 244
13343.35 266
13344.44 271
13345.53 283
13346.61 258
13347.70 268
13348.79 269
13349.89 255
13350.98 285
13352.07 236
13353.16 267
13354.25 288
13355.34 268
13356.43 267
13357.52 292
13358.61 294
13359.70 278
13360.79 279
13361.88 279
13362.97 287
13364.06 298
13365.15 265
13366.24 265
13367.33 272
13368.42 287
13369.51 294
13370.60 275
13371.70 281
13372.79 268
13373.88 283
13374.97 255
13376.06 257
13377.15 252
13378.24 241
13379.33 261
13380.43 272
13381.52 252
13382.61 270
13383.70 254
13384.79 248
13385.88 266
13386.97 259
13388.07 276
13389.16 266
13390.25 265
13391.34 266
13392.43 231
13393.52 222
13394.62 240
13395.71 268
13396.80 258
13397.89 260
13398.98 258
13400.08 274
13401.17 259
13402.26 270
13403.35 235
13404.45 249
13405.54 262
13406.63 254
13407.72 247
13408.82 247
13409.91 266
13411.00 262
13412.09 274
13413.19 261
13414.28 258
13415.37 286
13416.46 265
13417.56 244
13418.65 250
13419.74 251
13420.84 257
13421.93 253
13423.02 252
13424.11 237
13425.21 258
13426.30 250
13427.39 250
13428.49 255
13429.58 245
13430.67 252
13431.77 259
13432.86 251
13433.95 259
13435.05 255
13436.14 250
13437.24 281
13438.33 257
13439.42 257
13440.52 279
13441.61 268
13442.70 288
13443.80 263
13444.89 268
13445.99 259
13447.08 247
13448.17 279
13449.27 281
13450.36 245
13451.46 260
13452.55 246
13453.64 275
13454.74 265
13455.83 279
13456.93 263
13458.02 279
13459.12 259
13460.21 269
13461.31 266
13462.40 268
13463.50 240
13464.59 283
13465.69 284
13466.78 257
13467.87 263
13468.97 286
13470.06 276
13471.16 266
13472.25 271
13473.35 271
13474.44 304
13475.54 282
13476.64 248
13477.73 248
13478.83 273
13479.92 281
13481.02 259
13482.11 273
13483.21 262
13484.30 299
13485.40 285
13486.49 267
13487.59 261
13488.69 287
13489.78 281
13490.88 298
13491.97 260
13493.07 260
13494.17 285
13495.26 320
13496.36 297
13497.45 299
13498.55 305
13499.65 292
13500.74 324
13501.84 301
13502.93 283
13504.03 287
13505.13 286
13506.22 278
13507.32 283
13508.42 274
13509.51 273
13510.61 263
13511.71 283
13512.80 261
13513.90 262
13515.00 278
13516.09 258
13517.19 278
13518.29 291
13519.38 264
13520.48 263
13521.58 268
13522.68 296
13523.77 259
13524.87 249
13525.97 246
13527.06 247
13528.16 241
13529.26 231
13530.36 222
13531.45 271
13532.55 272
13533.65 275
13534.75 244
13535.84 251
13536.94 250
13538.04 270
13539.14 274
13540.23 256
13541.33 238
13542.43 262
13543.53 256
13544.63 241
13545.72 263
13546.82 279
13547.92 273
13549.02 252
13550.12 230
13551.22 247
13552.31 273
13553.41 230
13554.51 258
13555.61 244
13556.71 267
13557.81 257
13558.90 246
13560.00 217
13561.10 257
13562.20 243
13563.30 229
13564.40 244
13565.50 224
13566.60 253
13567.69 253
13568.79 245
13569.89 260
13570.99 256
13572.09 226
13573.19 271
13574.29 263
13575.39 249
13576.49 263
13577.59 279
13578.69 269
13579.79 285
13580.89 245
13581.98 258
13583.08 257
13584.18 277
13585.28 254
13586.38 260
13587.48 267
13588.58 250
13589.68 259
13590.78 272
13591.88 279
13592.98 251
13594.08 269
13595.18 250
13596.28 274
13597.38 271
13598.48 263
13599.58 262
13600.68 265
13601.78 247
13602.88 247
13603.98 250
13605.08 245
13606.18 276
13607.29 259
13608.39 275
13609.49 260
13610.59 249
13611.69 242
13612.79 256
13613.89 264
13614.99 235
13616.09 248
13617.19 250
13618.29 228
13619.39 258
13620.50 271
13621.60 237
13622.70 263
13623.80 255
13624.90 280
13626.00 268
13627.10 261
13628.20 259
13629.31 275
13630.41 250
13631.51 237
13632.61 265
13633.71 280
13634.81 252
13635.91 265
13637.02 291
13638.12 251
13639.22 279
13640.32 253
13641.42 254
13642.53 258
13643.63 249
13644.73 222
13645.83 282
13646.93 255
13648.04 259
13649.14 263
13650.24 267
13651.34 273
13652.45 274
13653.55 260
13654.65 245
13655.75 249
13656.85 274
13657.96 285
13659.06 299
13660.16 272
13661.27 260
13662.37 250
13663.47 256
13664.57 285
13665.68 260
13666.78 281
13667.88 250
13668.99 286
13670.09 281
13671.19 271
13672.29 267
13673.40 287
13674.50 281
13675.60 270
13676.71 254
13677.81 242
13678.91 290
13680.02 259
13681.12 254
13682.23 281
13683.33 261
13684.43 261
13685.54 299
13686.64 279
13687.74 283
13688.85 257
13689.95 286
13691.06 268
13692.16 291
13693.26 274
13694.37 289
13695.47 307
13696.58 249
13697.68 289
13698.78 303
13699.89 301
13700.99 282
13702.10 296
13703.20 324
13704.31 302
13705.41 277
13706.51 324
13707.62 319
13708.72 311
13709.83 322
13710.93 296
13712.04 299
13713.14 293
13714.25 285
13715.35 328
13716.46 305
13717.56 293
13718.67 308
13719.77 281
13720.88 279
13721.98 275
13723.09 298
13724.19 271
13725.30 269
13726.40 285
13727.51 304
13728.61 279
13729.72 230
13730.83 268
13731.93 268
13733.04 314
13734.14 268
13735.25 287
13736.35 262
13737.46 273
13738.57 245
13739.67 254
13740.78 251
13741.88 262
13742.99 271
13744.09 272
13745.20 264
13746.31 272
13747.41 282
13748.52 275
13749.63 261
13750.73 262
13751.84 284
13752.94 267
13754.05 280
13755.16 256
13756.26 290
13757.37 282
13758.48 307
13759.58 308
13760.69 300
13761.80 273
13762.90 275
13764.01 296
13765.12 286
13766.22 295
13767.33 287
13768.44 318
13769.55 289
13770.65 306
13771.76 307
13772.87 312
13773.97 277
13775.08 275
13776.19 295
13777.30 282
13778.40 278
13779.51 263
13780.62 295
13781.73 308
13782.83 291
13783.94 278
13785.05 267
13786.16 259
13787.26 291
13788.37 277
13789.48 274
13790.59 272
13791.70 283
13792.80 260
13793.91 273
13795.02 277
13796.13 252
13797.24 299
13798.35 282
13799.45 314
13800.56 296
13801.67 330
13802.78 320
13803.89 327
13805.00 295
13806.10 289
13807.21 275
13808.32 313
13809.43 306
13810.54 285
13811.65 271
13812.76 264
13813.86 299
13814.97 291
13816.08 279
13817.19 261
13818.30 263
13819.41 259
13820.52 270
13821.63 273
13822.74 294
13823.85 258
13824.96 294
13826.06 268
13827.17 263
13828.28 264
13829.39 264
13830.50 303
13831.61 263
13832.72 256
13833.83 257
13834.94 280
13836.05 247
13837.16 241
13838.27 249
13839.38 276
13840.49 245
13841.60 251
13842.71 231
13843.82 251
13844.93 282
13846.04 256
13847.15 279
13848.26 271
13849.37 263
13850.48 246
13851.59 252
13852.70 216
13853.81 277
13854.92 254
13856.03 271
13857.14 237
13858.25 270
13859.37 257
13860.48 265
13861.59 255
13862.70 250
13863.81 246
13864.92 242
13866.03 239
13867.14 248
13868.25 264
13869.36 234
13870.47 257
13871.59 238
13872.70 245
13873.81 249
13874.92 276
13876.03 242
13877.14 251
13878.25 244
13879.36 252
13880.48 270
13881.59 235
13882.70 259
13883.81 262
13884.92 259
13886.03 267
13887.15 275
13888.26 260
13889.37 271
13890.48 254
13891.59 279
13892.71 293
13893.82 280
13894.93 252
13896.04 249
13897.15 281
13898.27 276
13899.38 252
13900.49 266
13901.60 243
13902.72 246
13903.83 263
13904.94 248
13906.05 254
13907.17 242
13908.28 230
13909.39 246
13910.50 262
13911.62 235
13912.73 262
13913.84 254
13914.95 225
13916.07 233
13917.18 247
13918.29 231
13919.41 224
13920.52 240
13921.63 253
13922.75 245
13923.86 227
13924.97 260
13926.09 248
13927.20 252
13928.31 266
13929.43 236
13930.54 244
13931.65 226
13932.77 239
13933.88 251
13934.99 246
13936.11 265
13937.22 264
13938.34 234
13939.45 236
13940.56 251
13941.68 237
13942.79 240
13943.91 250
13945.02 234
13946.13 241
13947.25 242
13948.36 240
13949.48 233
13950.59 222
13951.70 221
13952.82 234
13953.93 238
13955.05 215
13956.16 263
13957.28 240
13958.39 242
13959.51 214
13960.62 258
13961.74 218
13962.85 226
13963.97 225
13965.08 242
13966.20 237
13967.31 234
13968.43 255
13969.54 223
13970.66 240
13971.77 236
13972.89 243
13974.00 230
13975.12 247
13976.23 244
13977.35 215
13978.46 234
13979.58 223
13980.69 264
13981.81 248
13982.92 256
13984.04 231
13985.16 249
13986.27 240
13987.39 227
13988.50 228
13989.62 256
13990.74 234
13991.85 245
13992.97 244
13994.08 230
13995.20 222
13996.32 243
13997.43 239
13998.55 236
13999.66 243
14000.78 243
14001.90 220
14003.01 226
14004.13 217
14005.25 240
14006.36 262
14007.48 231
14008.60 243
14009.71 229
14010.83 241
14011.95 222
14013.06 239
14014.18 243
14015.30 217
14016.41 209
14017.53 243
14018.65 241
14019.76 270
14020.88 228
14022.00 245
14023.12 255
14024.23 258
14025.35 209
14026.47 213
14027.59 242
14028.70 240
14029.82 241
14030.94 237
14032.06 235
14033.17 243
14034.29 245
14035.41 230
14036.53 229
14037.64 253
14038.76 256
14039.88 237
14041.00 225
14042.11 242
14043.23 247
14044.35 232
14045.47 225
14046.59 268
14047.71 246
14048.82 266
14049.94 245
14051.06 239
14052.18 223
14053.30 260
14054.42 263
14055.53 240
14056.65 266
14057.77 234
14058.89 252
14060.01 275
14061.13 247
14062.25 251
14063.36 249
14064.48 269
14065.60 292
14066.72 250
14067.84 287
14068.96 276
14070.08 280
14071.20 260
14072.32 267
14073.44 289
14074.55 294
14075.67 304
14076.79 257
14077.91 244
14079.03 281
14080.15 293
14081.27 281
14082.39 306
14083.51 295
14084.63 289
14085.75 301
14086.87 287
14087.99 265
14089.11 302
14090.23 293
14091.35 273
14092.47 281
14093.59 294
14094.71 298
14095.83 313
14096.95 279
14098.07 274
14099.19 254
14100.31 266
14101.43 278
14102.55 251
14103.67 282
14104.79 268
14105.91 281
14107.03 284
14108.15 277
14109.27 264
14110.39 256
14111.51 253
14112.64 233
14113.76 242
14114.88 241
14116.00 260
14117.12 256
14118.24 254
14119.36 240
14120.48 261
14121.60 221
14122.72 262
14123.85 260
14124.97 236
14126.09 240
14127.21 217
14128.33 230
14129.45 228
14130.57 248
14131.70 231
14132.82 255
14133.94 231
14135.06 219
14136.18 211
14137.30 240
14138.43 244
14139.55 243
14140.67 226
14141.79 239
14142.91 229
14144.03 237
14145.16 251
14146.28 228
14147.40 230
14148.52 250
14149.65 253
14150.77 255
14151.89 232
14153.01 246
14154.13 264
14155.26 241
14156.38 247
14157.50 245
14158.62 237
14159.75 221
14160.87 244
14161.99 243
14163.12 235
14164.24 248
14165.36 232
14166.48 230
14167.61 251
14168.73 245
14169.85 230
14170.98 222
14172.10 230
14173.22 220
14174.35 240
14175.47 229
14176.59 243
14177.72 220
14178.84 237
14179.96 257
14181.09 231
14182.21 232
14183.33 237
14184.46 250
14185.58 235
14186.70 238
14187.83 236
14188.95 228
14190.07 250
14191.20 239
14192.32 223
14193.45 230
14194.57 213
14195.69 205
14196.82 236
14197.94 218
14199.07 225
14200.19 245
14201.32 238
14202.44 246
14203.56 223
14204.69 251
14205.81 233
14206.94 234
14208.06 221
14209.19 230
14210.31 212
14211.44 225
14212.56 215
14213.69 213
14214.81 238
14215.93 221
14217.06 230
14218.18 215
14219.31 227
14220.43 239
14221.56 236
14222.68 215
14223.81 217
14224.94 212
14226.06 216
14227.19 231
14228.31 217
14229.44 218
14230.56 221
14231.69 228
14232.81 226
14233.94 230
14235.06 235
14236.19 226
14237.32 222
14238.44 223
14239.57 254
14240.69 234
14241.82 214
14242.94 209
14244.07 202
14245.20 225
14246.32 237
14247.45 234
14248.57 206
14249.70 230
14250.83 236
14251.95 235
14253.08 217
14254.21 220
14255.33 234
14256.46 228
14257.59 214
14258.71 222
14259.84 222
14260.97 228
14262.09 210
14263.22 222
14264.35 222
14265.47 208
14266.60 237
14267.73 223
14268.85 210
14269.98 227
14271.11 215
14272.23 235
14273.36 211
14274.49 212
14275.62 210
14276.74 216
14277.87 227
14279.00 209
14280.12 209
14281.25 224
14282.38 216
14283.51 208
14284.63 232
14285.76 214
14286.89 243
14288.02 246
14289.15 229
14290.27 225
14291.40 195
14292.53 210
14293.66 202
14294.78 207
14295.91 202
14297.04 208
14298.17 234
14299.30 232
14300.42 218
14301.55 191
14302.68 204
14303.81 197
14304.94 211
14306.07 212
14307.19 227
14308.32 226
14309.45 224
14310.58 209
14311.71 220
14312.84 214
14313.97 228
14315.10 217
14316.22 222
14317.35 232
14318.48 206
14319.61 198
14320.74 180
14321.87 212
14323.00 207
14324.13 218
14325.26 195
14326.39 203
14327.51 185
14328.64 221
14329.77 212
14330.90 212
14332.03 219
14333.16 202
14334.29 199
14335.42 202
14336.55 212
14337.68 195
14338.81 205
14339.94 222
14341.07 217
14342.20 198
14343.33 191
14344.46 215
14345.59 208
14346.72 201
14347.85 229
14348.98 205
14350.11 206
14351.24 215
14352.37 186
14353.50 204
14354.63 203
14355.76 229
14356.89 196
14358.02 207
14359.15 191
14360.28 219
14361.41 205
14362.54 205
14363.67 214
14364.80 214
14365.94 223
14367.07 211
14368.20 205
14369.33 208
14370.46 210
14371.59 205
14372.72 211
14373.85 203
14374.98 241
14376.11 206
14377.25 216
14378.38 198
14379.51 219
14380.64 198
14381.77 204
14382.90 215
14384.03 221
14385.16 214
14386.30 207
14387.43 198
14388.56 202
14389.69 220
14390.82 213
14391.95 196
14393.09 180
14394.22 211
14395.35 208
14396.48 219
14397.61 210
14398.75 236
14399.88 221
14401.01 237
14402.14 194
14403.27 190
14404.41 182
14405.54 215
14406.67 196
14407.80 210
14408.94 209
14410.07 212
14411.20 199
14412.33 195
14413.47 223
14414.60 227
14415.73 211
14416.87 236
14418.00 234
14419.13 215
14420.26 221
14421.40 219
14422.53 228
14423.66 221
14424.80 227
14425.93 238
14427.06 211
14428.20 197
14429.33 218
14430.46 237
14431.59 227
14432.73 222
14433.86 211
14435.00 238
14436.13 200
14437.26 201
14438.40 218
14439.53 205
14440.66 213
14441.80 204
14442.93 192
14444.06 203
14445.20 234
14446.33 230
14447.47 213
14448.60 231
14449.73 221
14450.87 215
14452.00 215
14453.14 202
14454.27 216
14455.41 209
14456.54 231
14457.67 213
14458.81 196
14459.94 213
14461.08 217
14462.21 220
14463.35 220
14464.48 222
14465.62 215
14466.75 225
14467.89 208
14469.02 214
14470.15 205
14471.29 215
14472.42 190
14473.56 215
14474.69 206
14475.83 206
14476.96 226
14478.10 209
14479.24 245
14480.37 223
14481.51 211
14482.64 198
14483.78 224
14484.91 189
14486.05 223
14487.18 208
14488.32 216
14489.45 223
14490.59 236
14491.73 216
14492.86 211
14494.00 247
14495.13 213
14496.27 231
14497.40 235
14498.54 224
14499.68 231
14500.81 229
14501.95 228
14503.08 234
14504.22 225
14505.36 215
14506.49 221
14507.63 235
14508.77 246
14509.90 238
14511.04 260
14512.18 250
14513.31 241
14514.45 224
14515.58 236
14516.72 242
14517.86 211
14519.00 237
14520.13 224
14521.27 223
14522.41 237
14523.54 250
14524.68 224
14525.82 223
14526.95 200
14528.09 230
14529.23 223
14530.37 211
14531.50 223
14532.64 234
14533.78 187
14534.91 194
14536.05 222
14537.19 210
14538.33 207
14539.46 214
14540.60 228
14541.74 212
14542.88 209
14544.02 199
14545.15 223
14546.29 203
14547.43 201
14548.57 228
14549.70 238
14550.84 215
14551.98 207
14553.12 213
14554.26 230
14555.39 239
14556.53 214
14557.67 218
14558.81 212
14559.95 214
14561.09 205
14562.22 224
14563.36 199
14564.50 200
14565.64 203
14566.78 211
14567.92 181
14569.06 191
14570.20 205
14571.33 226
14572.47 219
14573.61 228
14574.75 204
14575.89 219
14577.03 213
14578.17 215
14579.31 219
14580.45 198
14581.59 206
14582.72 203
14583.86 221
14585.00 186
14586.14 185
14587.28 202
14588.42 228
14589.56 187
14590.70 208
14591.84 220
14592.98 216
14594.12 209
14595.26 219
14596.40 224
14597.54 179
14598.68 196
14599.82 189
14600.96 220
14602.10 208
14603.24 225
14604.38 203
14605.52 212
14606.66 186
14607.80 204
14608.94 207
14610.08 228
14611.22 186
14612.36 194
14613.50 239
14614.64 207
14615.78 239
14616.92 211
14618.06 207
14619.20 227
14620.34 232
14621.49 222
14622.63 218
14623.77 208
14624.91 224
14626.05 236
14627.19 218
14628.33 197
14629.47 221
14630.61 219
14631.75 213
14632.90 212
14634.04 221
14635.18 220
14636.32 202
14637.46 232
14638.60 215
14639.74 205
14640.88 222
14642.03 202
14643.17 229
14644.31 196
14645.45 208
14646.59 232
14647.73 214
14648.88 216
14650.02 205
14651.16 221
14652.30 200
14653.44 203
14654.59 223
14655.73 214
14656.87 225
14658.01 203
14659.16 205
14660.30 202
14661.44 189
14662.58 192
14663.72 198
14664.87 203
14666.01 201
14667.15 193
14668.29 208
14669.44 217
14670.58 207
14671.72 221
14672.87 219
14674.01 203
14675.15 207
14676.29 208
14677.44 193
14678.58 210
14679.72 174
14680.87 179
14682.01 194
14683.15 180
14684.30 188
14685.44 195
14686.58 203
14687.73 176
14688.87 193
14690.01 193
14691.16 191
14692.30 188
14693.44 184
14694.59 203
14695.73 198
14696.87 199
14698.02 191
14699.16 227
14700.30 190
14701.45 200
14702.59 209
14703.74 199
14704.88 192
14706.02 201
14707.17 194
14708.31 200
14709.46 189
14710.60 198
14711.75 172
14712.89 221
14714.03 193
14715.18 209
14716.32 190
14717.47 200
14718.61 207
14719.76 206
14720.90 195
14722.05 201
14723.19 207
14724.34 213
14725.48 227
14726.63 208
14727.77 185
14728.92 197
14730.06 217
14731.21 209
14732.35 201
14733.50 214
14734.64 192
14735.79 189
14736.93 188
14738.08 190
14739.22 189
14740.37 195
14741.51 194
14742.66 199
14743.80 182
14744.95 194
14746.09 184
14747.24 196
14748.39 189
14749.53 203
14750.68 210
14751.82 191
14752.97 174
14754.11 179
14755.26 189
14756.41 171
14757.55 185
14758.70 200
14759.85 196
14760.99 197
14762.14 174
14763.28 194
14764.43 194
14765.58 195
14766.72 191
14767.87 204
14769.02 206
14770.16 184
14771.31 210
14772.46 208
14773.60 191
14774.75 201
14775.90 222
14777.04 208
14778.19 175
14779.34 189
14780.48 196
14781.63 210
14782.78 182
14783.92 190
14785.07 188
14786.22 202
14787.37 197
14788.51 188
14789.66 189
14790.81 186
14791.96 177
14793.10 188
14794.25 168
14795.40 174
14796.54 199
14797.69 189
14798.84 186
14799.99 179
14801.14 197
14802.28 204
14803.43 201
14804.58 189
14805.73 172
14806.88 186
14808.02 193
14809.17 178
14810.32 204
14811.47 181
14812.62 154
14813.76 195
14814.91 180
14816.06 182
14817.21 172
14818.36 173
14819.51 201
14820.65 184
14821.80 183
14822.95 185
14824.10 187
14825.25 188
14826.40 189
14827.55 201
14828.69 180
14829.84 179
14830.99 172
14832.14 184
14833.29 170
14834.44 192
14835.59 188
14836.74 180
14837.89 185
14839.04 182
14840.19 188
14841.33 178
14842.48 208
14843.63 176
14844.78 187
14845.93 184
14847.08 184
14848.23 166
14849.38 179
14850.53 198
14851.68 213
14852.83 191
14853.98 173
14855.13 182
14856.28 166
14857.43 201
14858.58 194
14859.73 190
14860.88 182
14862.03 161
14863.18 179
14864.33 171
14865.48 183
14866.63 190
14867.78 182
14868.93 176
14870.08 194
14871.23 178
14872.38 187
14873.53 195
14874.68 198
14875.83 168
14876.98 187
14878.14 188
14879.29 201
14880.44 192
14881.59 174
14882.74 192
14883.89 210
14885.04 188
14886.19 180
14887.34 195
14888.49 185
14889.64 176
14890.80 189
14891.95 184
14893.10 190
14894.25 181
14895.40 212
14896.55 199
14897.70 173
14898.86 170
14900.01 178
14901.16 192
14902.31 191
14903.46 186
14904.61 164
14905.77 173
14906.92 177
14908.07 193
14909.22 205
14910.37 180
14911.53 174
14912.68 204
14913.83 198
14914.98 183
14916.13 176
14917.29 194
14918.44 181
14919.59 173
14920.74 180
14921.90 182
14923.05 189
14924.20 189
14925.35 171
14926.51 189
14927.66 167
14928.81 178
14929.96 187
14931.12 205
14932.27 196
14933.42 168
14934.57 183
14935.73 168
14936.88 161
14938.03 174
14939.19 165
14940.34 176
14941.49 169
14942.65 188
14943.80 217
14944.95 196
14946.11 193
14947.26 170
14948.41 173
14949.57 181
14950.72 193
14951.87 201
14953.03 191
14954.18 166
14955.33 184
14956.49 193
14957.64 206
14958.80 208
14959.95 196
14961.10 195
14962.26 183
14963.41 194
14964.57 185
14965.72 176
14966.87 160
14968.03 191
14969.18 181
14970.34 171
14971.49 181
14972.65 190
14973.80 196
14974.95 191
14976.11 180
14977.26 166
14978.42 197
14979.57 188
14980.73 186
14981.88 198
14983.04 212
14984.19 188
14985.35 184
14986.50 176
14987.66 169
14988.81 182
14989.97 185
14991.12 198
14992.28 188
14993.43 184
14994.59 194
14995.74 184
14996.90 190
14998.05 167
14999.21 187
15000.36 204
15001.52 180
15002.67 188
15003.83 183
15004.99 202
15006.14 172
15007.30 169
15008.45 184
15009.61 174
15010.76 193
15011.92 192
15013.08 170
15014.23 168
15015.39 172
15016.54 187
15017.70 193
15018.86 177
15020.01 181
15021.17 193
15022.32 202
15023.48 177
15024.64 167
15025.79 183
15026.95 185
15028.11 175
15029.26 194
15030.42 188
15031.58 179
15032.73 175
15033.89 182
15035.05 166
15036.20 178
15037.36 184
15038.52 186
15039.67 187
15040.83 184
15041.99 188
15043.15 202
15044.30 163
15045.46 182
15046.62 179
15047.77 167
15048.93 176
15050.09 175
15051.25 169
15052.40 190
15053.56 180
15054.72 186
15055.88 193
15057.03 178
15058.19 181
15059.35 187
15060.51 191
15061.66 189
15062.82 182
15063.98 180
15065.14 179
15066.30 172
15067.45 180
15068.61 187
15069.77 175
15070.93 170
15072.09 162
15073.24 193
15074.40 172
15075.56 179
15076.72 175
15077.88 163
15079.04 180
15080.20 197
15081.35 173
15082.51 197
15083.67 180
15084.83 182
15085.99 175
15087.15 181
15088.31 159
15089.46 177
15090.62 184
15091.78 181
15092.94 179
15094.10 198
15095.26 184
15096.42 170
15097.58 184
15098.74 168
15099.90 180
15101.06 184
15102.22 191
15103.37 190
15104.53 179
15105.69 185
15106.85 193
15108.01 188
15109.17 165
15110.33 191
15111.49 210
15112.65 203
15113.81 164
15114.97 196
15116.13 180
15117.29 198
15118.45 173
15119.61 196
15120.77 202
15121.93 178
15123.09 185
15124.25 190
15125.41 175
15126.57 168
15127.73 190
15128.89 161
15130.05 182
15131.21 177
15132.37 176
15133.53 178
15134.69 178
15135.86 193
15137.02 169
15138.18 171
15139.34 166
15140.50 174
15141.66 193
15142.82 205
15143.98 191
15145.14 190
15146.30 188
15147.46 184
15148.63 183
15149.79 190
15150.95 190
15152.11 160
15153.27 181
15154.43 185
15155.59 175
15156.75 185
15157.92 168
15159.08 171
15160.24 177
15161.40 163
15162.56 193
15163.72 194
15164.89 174
15166.05 195
15167.21 204
15168.37 189
15169.53 173
15170.69 176
15171.86 194
15173.02 188
15174.18 198
15175.34 171
15176.51 189
15177.67 185
15178.83 180
15179.99 179
15181.15 187
15182.32 174
15183.48 179
15184.64 188
15185.80 181
15186.97 174
15188.13 187
15189.29 224
15190.46 187
15191.62 183
15192.78 196
15193.94 200
15195.11 162
15196.27 171
15197.43 178
15198.60 197
15199.76 201
15200.92 179
15202.08 194
15203.25 190
15204.41 203
15205.57 184
15206.74 179
15207.90 184
15209.06 187
15210.23 202
15211.39 187
15212.56 183
15213.72 207
15214.88 214
15216.05 196
15217.21 209
15218.37 185
15219.54 212
15220.70 198
15221.87 193
15223.03 194
15224.19 180
15225.36 190
15226.52 206
15227.69 191
15228.85 194
15230.01 188
15231.18 198
15232.34 181
15233.51 206
15234.67 199
15235.84 179
15237.00 184
15238.16 196
15239.33 205
15240.49 190
15241.66 210
15242.82 161
15243.99 188
15245.15 175
15246.32 167
15247.48 187
15248.65 195
15249.81 201
15250.98 162
15252.14 177
15253.31 186
15254.47 183
15255.64 194
15256.80 187
15257.97 183
15259.13 192
15260.30 184
15261.46 209
15262.63 196
15263.80 176
15264.96 173
15266.13 173
15267.29 172
15268.46 176
15269.62 178
15270.79 176
15271.96 185
15273.12 174
15274.29 184
15275.45 170
15276.62 183
15277.79 164
15278.95 164
15280.12 170
15281.28 189
15282.45 192
15283.62 186
15284.78 203
15285.95 188
15287.12 170
15288.28 179
15289.45 181
15290.62 174
15291.78 163
15292.95 181
15294.12 184
15295.28 160
15296.45 179
15297.62 174
15298.78 174
15299.95 155
15301.12 191
15302.28 181
15303.45 214
15304.62 188
15305.78 182
15306.95 175
15308.12 183
15309.29 173
15310.45 153
15311.62 177
15312.79 157
15313.96 189
15315.12 175
15316.29 187
15317.46 167
15318.63 189
15319.79 179
15320.96 170
15322.13 177
15323.30 185
15324.46 162
15325.63 188
15326.80 197
15327.97 168
15329.14 202
15330.30 189
15331.47 187
15332.64 180
15333.81 183
15334.98 187
15336.14 199
15337.31 206
15338.48 191
15339.65 183
15340.82 180
15341.99 208
15343.16 180
15344.32 186
15345.49 185
15346.66 190
15347.83 162
15349.00 187
15350.17 187
15351.34 178
15352.51 170
15353.67 205
15354.84 195
15356.01 158
15357.18 177
15358.35 186
15359.52 187
15360.69 172
15361.86 176
15363.03 191
15364.20 201
15365.37 204
15366.54 205
15367.71 178
15368.87 185
15370.04 173
15371.21 193
15372.38 195
15373.55 179
15374.72 168
15375.89 202
15377.06 195
15378.23 179
15379.40 192
15380.57 182
15381.74 180
15382.91 195
15384.08 216
15385.25 198
15386.42 202
15387.59 198
15388.76 193
15389.93 182
15391.10 198
15392.27 177
15393.44 178
15394.62 162
15395.79 175
15396.96 194
15398.13 181
15399.30 192
15400.47 175
15401.64 184
15402.81 173
15403.98 187
15405.15 174
15406.32 198
15407.49 188
15408.66 187
15409.84 183
15411.01 180
15412.18 178
15413.35 178
15414.52 190
15415.69 178
15416.86 182
15418.03 185
15419.21 197
15420.38 178
15421.55 193
15422.72 189
15423.89 187
15425.06 198
15426.24 187
15427.41 187
15428.58 185
15429.75 154
15430.92 183
15432.09 180
15433.27 171
15434.44 161
15435.61 167
15436.78 180
15437.96 168
15439.13 186
15440.30 170
15441.47 187
15442.64 180
15443.82 170
15444.99 165
15446.16 184
15447.33 163
15448.51 191
15449.68 165
15450.85 147
15452.02 161
15453.20 178
15454.37 192
15455.54 158
15456.72 169
15457.89 163
15459.06 178
15460.23 174
15461.41 175
15462.58 163
15463.75 160
15464.93 166
15466.10 178
15467.27 186
15468.45 190
15469.62 200
15470.79 167
15471.97 172
15473.14 170
15474.31 164
15475.49 180
15476.66 188
15477.83 183
15479.01 174
15480.18 169
15481.36 186
15482.53 160
15483.70 161
15484.88 150
15486.05 177
15487.23 166
15488.40 171
15489.57 176
15490.75 168
15491.92 190
15493.10 172
15494.27 192
15495.44 191
15496.62 188
15497.79 177
15498.97 184
15500.14 163
15501.32 169
15502.49 159
15503.67 205
15504.84 164
15506.02 166
15507.19 170
15508.36 168
15509.54 164
15510.71 162
15511.89 164
15513.06 177
15514.24 181
15515.41 172
15516.59 187
15517.77 154
15518.94 164
15520.12 185
15521.29 176
15522.47 164
15523.64 166
15524.82 171
15525.99 172
15527.17 167
15528.34 177
15529.52 189
15530.69 173
15531.87 167
15533.05 168
15534.22 174
15535.40 177
15536.57 164
15537.75 173
15538.93 176
15540.10 180
15541.28 162
15542.45 190
15543.63 189
15544.81 175
15545.98 194
15547.16 184
15548.33 174
15549.51 169
15550.69 162
15551.86 173
15553.04 168
15554.22 174
15555.39 190
15556.57 192
15557.75 195
15558.92 185
15560.10 192
15561.28 185
15562.45 199
15563.63 191
15564.81 177
15565.99 185
15567.16 179
15568.34 176
15569.52 192
15570.69 173
15571.87 176
15573.05 198
15574.23 192
15575.40 177
15576.58 182
15577.76 189
15578.93 175
15580.11 179
15581.29 186
15582.47 175
15583.65 172
15584.82 201
15586.00 193
15587.18 182
15588.36 164
15589.53 182
15590.71 207
15591.89 188
15593.07 173
15594.25 171
15595.42 206
15596.60 185
15597.78 184
15598.96 197
15600.14 189
15601.32 189
15602.49 194
15603.67 204
15604.85 201
15606.03 188
15607.21 195
15608.39 208
15609.56 185
15610.74 195
15611.92 181
15613.10 213
15614.28 200
15615.46 221
15616.64 219
15617.82 193
15619.00 186
15620.17 203
15621.35 206
15622.53 204
15623.71 190
15624.89 200
15626.07 187
15627.25 183
15628.43 183
15629.61 182
15630.79 198
15631.97 194
15633.15 183
15634.33 205
15635.51 209
15636.69 186
15637.87 184
15639.05 178
15640.22 193
15641.40 211
15642.58 194
15643.76 192
15644.94 197
15646.12 222
15647.30 210
15648.48 204
15649.66 188
15650.85 187
15652.03 204
15653.21 198
15654.39 210
15655.57 236
15656.75 199
15657.93 207
15659.11 212
15660.29 196
15661.47 207
15662.65 180
15663.83 196
15665.01 205
15666.19 219
15667.37 190
15668.55 198
15669.73 203
15670.92 200
15672.10 183
15673.28 192
15674.46 173
15675.64 201
15676.82 162
15678.00 199
15679.18 193
15680.36 196
15681.55 187
15682.73 195
15683.91 198
15685.09 191
15686.27 213
15687.45 199
15688.63 187
15689.82 158
15691.00 195
15692.18 216
15693.36 200
15694.54 194
15695.73 226
15696.91 204
15698.09 189
15699.27 180
15700.45 202
15701.64 184
15702.82 194
15704.00 197
15705.18 196
15706.36 202
15707.55 185
15708.73 200
15709.91 196
15711.09 202
15712.28 178
15713.46 205
15714.64 191
15715.82 180
15717.01 205
15718.19 215
15719.37 196
15720.55 200
15721.74 224
15722.92 187
15724.10 218
15725.29 211
15726.47 215
15727.65 213
15728.84 210
15730.02 205
15731.20 215
15732.39 214
15733.57 197
15734.75 205
15735.94 225
15737.12 225
15738.30 212
15739.49 232
15740.67 218
15741.85 219
15743.04 217
15744.22 230
15745.40 240
15746.59 229
15747.77 220
15748.96 214
15750.14 209
15751.32 193
15752.51 196
15753.69 224
15754.88 190
15756.06 189
15757.24 223
15758.43 208
15759.61 208
15760.80 182
15761.98 207
15763.17 212
15764.35 220
15765.53 196
15766.72 221
15767.90 190
15769.09 206
15770.27 205
15771.46 210
15772.64 194
15773.83 190
15775.01 205
15776.20 185
15777.38 173
15778.57 199
15779.75 204
15780.94 201
15782.12 185
15783.31 180
15784.49 207
15785.68 207
15786.86 184
15788.05 195
15789.23 199
15790.42 196
15791.60 185
15792.79 187
15793.98 178
15795.16 198
15796.35 188
15797.53 182
15798.72 185
15799.90 188
15801.09 163
15802.28 208
15803.46 166
15804.65 182
15805.83 173
15807.02 202
15808.21 190
15809.39 181
15810.58 192
15811.76 183
15812.95 184
15814.14 183
15815.32 183
15816.51 174
15817.70 186
15818.88 195
15820.07 180
15821.26 171
15822.44 186
15823.63 162
15824.82 177
15826.00 153
15827.19 182
15828.38 166
15829.56 175
15830.75 188
15831.94 178
15833.12 209
15834.31 174
15835.50 180
15836.69 184
15837.87 199
15839.06 185
15840.25 187
15841.44 177
15842.62 189
15843.81 199
15845.00 195
15846.18 200
15847.37 168
15848.56 193
15849.75 186
15850.94 214
15852.12 182
15853.31 202
15854.50 202
15855.69 207
15856.87 191
15858.06 177
15859.25 154
15860.44 189
15861.63 171
15862.81 182
15864.00 198
15865.19 160
15866.38 185
15867.57 183
15868.76 195
15869.94 178
15871.13 185
15872.32 184
15873.51 194
15874.70 189
15875.89 198
15877.08 173
15878.26 181
15879.45 194
15880.64 201
15881.83 190
15883.02 189
15884.21 186
15885.40 197
15886.59 195
15887.78 173
15888.97 207
15890.15 180
15891.34 193
15892.53 193
15893.72 208
15894.91 206
15896.10 208
15897.29 187
15898.48 193
15899.67 211
15900.86 184
15902.05 202
15903.24 195
15904.43 182
15905.62 190
15906.81 185
15908.00 204
15909.19 192
15910.38 180
15911.57 202
15912.76 178
15913.95 201
15915.14 158
15916.33 178
15917.52 204
15918.71 191
15919.90 187
15921.09 194
15922.28 199
15923.47 180
15924.66 173
15925.85 203
15927.04 196
15928.23 192
15929.42 196
15930.61 198
15931.80 192
15932.99 192
15934.18 190
15935.38 193
15936.57 202
15937.76 203
15938.95 198
15940.14 182
15941.33 175
15942.52 165
15943.71 184
15944.90 200
15946.10 186
15947.29 170
15948.48 163
15949.67 186
15950.86 149
15952.05 185
15953.24 200
15954.44 175
15955.63 185
15956.82 178
15958.01 177
15959.20 150
15960.39 182
15961.59 168
15962.78 186
15963.97 146
15965.16 178
15966.35 170
15967.55 188
15968.74 160
15969.93 169
15971.12 181
15972.31 165
15973.51 177
15974.70 186
15975.89 157
15977.08 170
15978.28 173
15979.47 160
15980.66 175
15981.85 167
15983.05 158
15984.24 142
15985.43 167
15986.62 162
15987.82 165
15989.01 176
15990.20 163
15991.40 169
15992.59 159
15993.78 146
15994.98 168
15996.17 171
15997.36 177
15998.55 165
15999.75 153
16000.94 172
16002.13 154
16003.33 152
16004.52 156
16005.72 172
16006.91 164
16008.10 184
16009.30 180
16010.49 151
16011.68 158
16012.88 170
16014.07 177
16015.26 161
16016.46 173
16017.65 138
16018.85 175
16020.04 153
16021.23 154
16022.43 144
16023.62 166
16024.82 163
16026.01 162
16027.21 178
16028.40 158
16029.59 175
16030.79 167
16031.98 155
16033.18 161
16034.37 180
16035.57 153
16036.76 172
16037.96 159
16039.15 160
16040.35 161
16041.54 160
16042.73 152
16043.93 164
16045.12 170
16046.32 166
16047.51 167
16048.71 183
16049.91 156
16051.10 168
16052.30 188
16053.49 158
16054.69 160
16055.88 161
16057.08 160
16058.27 162
16059.47 177
16060.66 168
16061.86 169
16063.05 159
16064.25 170
16065.45 162
16066.64 173
16067.84 162
16069.03 156
16070.23 171
16071.42 157
16072.62 173
16073.82 160
16075.01 172
16076.21 150
16077.41 170
16078.60 158
16079.80 164
16080.99 154
16082.19 150
16083.39 157
16084.58 153
16085.78 135
16086.98 161
16088.17 157
16089.37 153
16090.57 162
16091.76 155
16092.96 164
16094.16 152
16095.35 174
16096.55 178
16097.75 162
16098.94 159
16100.14 156
16101.34 148
16102.53 163
16103.73 167
16104.93 158
16106.13 168
16107.32 160
16108.52 158
16109.72 163
16110.92 164
16112.11 157
16113.31 149
16114.51 174
16115.71 156
16116.90 165
16118.10 158
16119.30 150
16120.50 155
16121.69 168
16122.89 144
16124.09 161
16125.29 151
16126.49 165
16127.68 157
16128.88 161
16130.08 162
16131.28 167
16132.48 177
16133.67 163
16134.87 157
16136.07 168
16137.27 156
16138.47 154
16139.67 153
16140.86 162
16142.06 165
16143.26 164
16144.46 174
16145.66 165
16146.86 162
16148.06 170
16149.26 172
16150.45 145
16151.65 140
16152.85 154
16154.05 140
16155.25 168
16156.45 168
16157.65 154
16158.85 173
16160.05 153
16161.25 150
16162.45 170
16163.64 159
16164.84 159
16166.04 154
16167.24 165
16168.44 178
16169.64 149
16170.84 153
16172.04 145
16173.24 164
16174.44 174
16175.64 155
16176.84 160
16178.04 146
16179.24 168
16180.44 158
16181.64 141
16182.84 147
16184.04 170
16185.24 163
16186.44 163
16187.64 167
16188.84 160
16190.04 155
16191.24 150
16192.44 163
16193.64 150
16194.84 162
16196.04 161
16197.24 166
16198.44 159
16199.65 152
16200.85 181
16202.05 161
16203.25 151
16204.45 157
16205.65 162
16206.85 151
16208.05 158
16209.25 155
16210.45 163
16211.65 165
16212.86 162
16214.06 157
16215.26 145
16216.46 166
16217.66 144
16218.86 145
16220.06 152
16221.27 164
16222.47 178
16223.67 151
16224.87 152
16226.07 153
16227.27 154
16228.48 167
16229.68 140
16230.88 147
16232.08 158
16233.28 170
16234.48 160
16235.69 150
16236.89 156
16238.09 166
16239.29 157
16240.50 144
16241.70 143
16242.90 143
16244.10 168
16245.30 173
16246.51 174
16247.71 135
16248.91 147
16250.11 145
16251.32 170
16252.52 159
16253.72 162
16254.92 173
16256.13 151
16257.33 158
16258.53 149
16259.74 148
16260.94 181
16262.14 159
16263.35 155
16264.55 160
16265.75 153
16266.95 167
16268.16 177
16269.36 163
16270.56 174
16271.77 165
16272.97 178
16274.17 175
16275.38 175
16276.58 168
16277.79 163
16278.99 167
16280.19 166
16281.40 157
16282.60 150
16283.80 161
16285.01 149
16286.21 159
16287.42 140
16288.62 166
16289.82 173
16291.03 158
16292.23 154
16293.44 155
16294.64 140
16295.84 167
16297.05 164
16298.25 168
16299.46 158
16300.66 143
16301.87 151
16303.07 161
16304.27 141
16305.48 167
16306.68 154
16307.89 170
16309.09 142
16310.30 157
16311.50 148
16312.71 153
16313.91 162
16315.12 161
16316.32 171
16317.53 155
16318.73 162
16319.94 138
16321.14 158
16322.35 154
16323.55 172
16324.76 158
16325.96 138
16327.17 163
16328.38 159
16329.58 152
16330.79 139
16331.99 161
16333.20 156
16334.40 159
16335.61 178
16336.81 157
16338.02 160
16339.23 173
16340.43 181
16341.64 169
16342.84 149
16344.05 138
16345.26 156
16346.46 156
16347.67 151
16348.87 140
16350.08 165
16351.29 166
16352.49 161
16353.70 126
16354.91 160
16356.11 155
16357.32 182
16358.53 142
16359.73 142
16360.94 158
16362.15 139
16363.35 143
16364.56 160
16365.77 161
16366.97 158
16368.18 160
16369.39 158
16370.59 138
16371.80 161
16373.01 140
16374.21 161
16375.42 155
16376.63 148
16377.84 130
16379.04 168
16380.25 165
16381.46 150
16382.67 157
16383.87 149
16385.08 145
16386.29 162
16387.50 165
16388.70 161
16389.91 150
16391.12 161
16392.33 150
16393.53 149
16394.74 157
16395.95 166
16397.16 155
16398.37 147
16399.57 153
16400.78 145
16401.99 154
16403.20 152
16404.41 142
16405.62 159
16406.82 143
16408.03 143
16409.24 141
16410.45 145
16411.66 135
16412.87 146
16414.07 152
16415.28 154
16416.49 137
16417.70 140
16418.91 154
16420.12 132
16421.33 145
16422.54 148
16423.75 145
16424.95 149
16426.16 145
16427.37 146
16428.58 151
16429.79 134
16431.00 158
16432.21 153
16433.42 162
16434.63 144
16435.84 146
16437.05 130
16438.26 141
16439.47 137
16440.68 156
16441.88 149
16443.09 159
16444.30 158
16445.51 155
16446.72 136
16447.93 122
16449.14 134
16450.35 144
16451.56 156
16452.77 127
16453.98 136
16455.19 134
16456.40 172
16457.61 160
16458.82 158
16460.03 151
16461.24 151
16462.45 151
16463.67 138
16464.88 143
16466.09 162
16467.30 148
16468.51 160
16469.72 138
16470.93 159
16472.14 147
16473.35 130
16474.56 159
16475.77 146
16476.98 153
16478.19 150
16479.40 151
16480.62 131
16481.83 129
16483.04 137
16484.25 152
16485.46 143
16486.67 132
16487.88 171
16489.09 155
16490.31 171
16491.52 157
16492.73 170
16493.94 128
16495.15 154
16496.36 143
16497.57 169
16498.79 141
16500.00 143
16501.21 155
16502.42 166
16503.63 141
16504.85 136
16506.06 173
16507.27 148
16508.48 142
16509.69 137
16510.91 162
16512.12 154
16513.33 140
16514.54 152
16515.76 147
16516.97 134
16518.18 142
16519.39 144
16520.60 155
16521.82 163
16523.03 122
16524.24 149
16525.46 136
16526.67 133
16527.88 147
16529.09 167
16530.31 140
16531.52 151
16532.73 140
16533.95 141
16535.16 131
16536.37 138
16537.58 135
16538.80 144
16540.01 158
16541.22 151
16542.44 156
16543.65 158
16544.86 133
16546.08 143
16547.29 156
16548.50 144
16549.72 156
16550.93 152
16552.15 167
16553.36 139
16554.57 152
16555.79 150
16557.00 134
16558.21 143
16559.43 134
16560.64 155
16561.86 135
16563.07 133
16564.28 143
16565.50 143
16566.71 120
16567.93 144
16569.14 137
16570.36 139
16571.57 118
16572.78 133
16574.00 143
16575.21 158
16576.43 127
16577.64 143
16578.86 156
16580.07 144
16581.29 133
16582.50 115
16583.72 140
16584.93 145
16586.15 159
16587.36 150
16588.58 130
16589.79 137
16591.01 149
16592.22 137
16593.44 156
16594.65 130
16595.87 142
16597.08 165
16598.30 135
16599.51 137
16600.73 148
16601.94 168
16603.16 140
16604.37 156
16605.59 147
16606.81 147
16608.02 130
16609.24 143
16610.45 141
16611.67 152
16612.89 149
16614.10 134
16615.32 129
16616.53 145
16617.75 144
16618.97 130
16620.18 179
16621.40 151
16622.61 152
16623.83 122
16625.05 137
16626.26 123
16627.48 151
16628.70 139
16629.91 166
16631.13 148
16632.35 147
16633.56 143
16634.78 141
16636.00 158
16637.21 142
16638.43 141
16639.65 126
16640.86 145
16642.08 135
16643.30 137
16644.51 109
16645.73 142
16646.95 138
16648.17 142
16649.38 139
16650.60 148
16651.82 166
16653.03 140
16654.25 129
16655.47 145
16656.69 174
16657.90 140
16659.12 146
16660.34 128
16661.56 156
16662.77 125
16663.99 162
16665.21 130
16666.43 157
16667.65 153
16668.86 147
16670.08 144
16671.30 143
16672.52 150
16673.74 148
16674.95 144
16676.17 152
16677.39 148
16678.61 158
16679.83 143
16681.05 120
16682.26 142
16683.48 145
16684.70 158
16685.92 139
16687.14 145
16688.36 154
16689.58 142
16690.79 146
16692.01 145
16693.23 133
16694.45 152
16695.67 143
16696.89 150
16698.11 125
16699.33 116
16700.55 163
16701.76 140
16702.98 140
16704.20 132
16705.42 138
16706.64 147
16707.86 133
16709.08 129
16710.30 149
16711.52 141
16712.74 153
16713.96 156
16715.18 138
16716.40 139
16717.62 128
16718.84 154
16720.06 133
16721.28 133
16722.50 138
16723.72 144
16724.94 119
16726.16 125
16727.38 136
16728.60 148
16729.82 141
16731.04 138
16732.26 146
16733.48 149
16734.70 132
16735.92 133
16737.14 152
16738.36 135
16739.58 127
16740.80 127
16742.02 134
16743.24 144
16744.46 132
16745.68 134
16746.90 147
16748.12 138
16749.35 155
16750.57 162
16751.79 164
16753.01 142
16754.23 127
16755.45 132
16756.67 143
16757.89 128
16759.11 136
16760.33 141
16761.56 129
16762.78 123
16764.00 125
16765.22 128
16766.44 141
16767.66 136
16768.88 156
16770.11 159
16771.33 140
16772.55 147
16773.77 141
16774.99 136
16776.22 147
16777.44 134
16778.66 154
16779.88 133
16781.10 133
16782.33 131
16783.55 145
16784.77 120
16785.99 155
16787.21 166
16788.44 146
16789.66 117
16790.88 134
16792.10 147
16793.33 136
16794.55 138
16795.77 129
16796.99 146
16798.22 124
16799.44 125
16800.66 147
16801.88 151
16803.11 140
16804.33 139
16805.55 137
16806.78 140
16808.00 145
16809.22 129
16810.44 137
16811.67 122
16812.89 140
16814.11 141
16815.34 148
16816.56 148
16817.78 144
16819.01 130
16820.23 144
16821.45 122
16822.68 126
16823.90 145
16825.13 154
16826.35 132
16827.57 146
16828.80 166
16830.02 158
16831.24 135
16832.47 134
16833.69 144
16834.92 143
16836.14 146
16837.36 151
16838.59 136
16839.81 123
16841.04 165
16842.26 148
16843.48 140
16844.71 133
16845.93 124
16847.16 145
16848.38 133
16849.61 153
16850.83 152
16852.06 154
16853.28 135
16854.51 163
16855.73 151
16856.95 160
16858.18 122
16859.40 156
16860.63 158
16861.85 144
16863.08 136
16864.30 149
16865.53 164
16866.75 141
16867.98 152
16869.21 135
16870.43 148
16871.66 139
16872.88 138
16874.11 148
16875.33 147
16876.56 132
16877.78 149
16879.01 139
16880.23 140
16881.46 134
16882.69 146
16883.91 139
16885.14 149
16886.36 137
16887.59 135
16888.81 127
16890.04 142
16891.27 142
16892.49 127
16893.72 141
16894.94 139
16896.17 146
16897.40 129
16898.62 146
16899.85 132
16901.08 136
16902.30 144
16903.53 125
16904.76 124
16905.98 124
16907.21 142
16908.44 133
16909.66 147
16910.89 156
16912.12 144
16913.34 124
16914.57 145
16915.80 140
16917.02 150
16918.25 132
16919.48 144
16920.70 139
16921.93 149
16923.16 133
16924.39 152
16925.61 129
16926.84 134
16928.07 161
16929.30 133
16930.52 142
16931.75 122
16932.98 137
16934.21 138
16935.43 147
16936.66 120
16937.89 131
16939.12 140
16940.34 123
16941.57 140
16942.80 130
16944.03 121
16945.26 126
16946.48 144
16947.71 126
16948.94 132
16950.17 148
16951.40 151
16952.62 142
16953.85 123
16955.08 117
16956.31 136
16957.54 130
16958.77 145
16959.99 141
16961.22 141
16962.45 127
16963.68 134
16964.91 140
16966.14 147
16967.37 123
16968.60 122
16969.82 147
16971.05 129
16972.28 139
16973.51 130
16974.74 156
16975.97 118
16977.20 124
16978.43 139
16979.66 128
16980.89 131
16982.11 132
16983.34 140
16984.57 128
16985.80 126
16987.03 120
16988.26 138
16989.49 147
16990.72 142
16991.95 135
16993.18 123
16994.41 127
16995.64 118
16996.87 134
16998.10 156
16999.33 131
17000.56 136
17001.79 147
17003.02 137
17004.25 132
17005.48 116
17006.71 157
17007.94 125
17009.17 137
17010.40 128
17011.63 139
17012.86 140
17014.09 137
17015.32 141
17016.55 133
17017.78 130
17019.01 134
17020.25 143
17021.48 137
17022.71 150
17023.94 134
17025.17 135
17026.40 144
17027.63 149
17028.86 134
17030.09 147
17031.32 134
17032.55 155
17033.79 133
17035.02 140
17036.25 145
17037.48 122
17038.71 138
17039.94 125
17041.17 128
17042.41 130
17043.64 143
17044.87 138
17046.10 139
17047.33 125
17048.56 138
17049.80 141
17051.03 146
17052.26 121
17053.49 142
17054.72 138
17055.95 147
17057.19 134
17058.42 142
17059.65 129
17060.88 137
17062.12 129
17063.35 122
17064.58 126
17065.81 122
17067.04 148
17068.28 125
17069.51 141
17070.74 121
17071.97 121
17073.21 132
17074.44 127
17075.67 116
17076.90 137
17078.14 141
17079.37 137
17080.60 137
17081.84 133
17083.07 125
17084.30 151
17085.54 123
17086.77 122
17088.00 116
17089.23 137
17090.47 143
17091.70 126
17092.93 135
17094.17 143
17095.40 150
17096.63 131
17097.87 126
17099.10 121
17100.34 132
17101.57 147
17102.80 143
17104.04 126
17105.27 146
17106.50 129
17107.74 142
17108.97 151
17110.21 130
17111.44 123
17112.67 135
17113.91 154
17115.14 138
17116.38 128
17117.61 129
17118.84 146
17120.08 146
17121.31 150
17122.55 121
17123.78 138
17125.02 151
17126.25 143
17127.48 148
17128.72 136
17129.95 139
17131.19 150
17132.42 134
17133.66 120
17134.89 129
17136.13 153
17137.36 135
17138.60 131
17139.83 144
17141.07 122
17142.30 141
17143.54 138
17144.77 136
17146.01 128
17147.24 123
17148.48 136
17149.71 134
17150.95 124
17152.19 124
17153.42 118
17154.66 145
17155.89 133
17157.13 145
17158.36 132
17159.60 116
17160.83 141
17162.07 146
17163.31 137
17164.54 123
17165.78 119
17167.01 112
17168.25 123
17169.49 139
17170.72 122
17171.96 134
17173.19 125
17174.43 128
17175.67 131
17176.90 116
17178.14 123
17179.38 134
17180.61 162
17181.85 148
17183.09 126
17184.32 131
17185.56 141
17186.80 126
17188.03 125
17189.27 119
17190.51 134
17191.74 135
17192.98 127
17194.22 132
17195.45 135
17196.69 142
17197.93 152
17199.16 128
17200.40 138
17201.64 121
17202.88 127
17204.11 154
17205.35 134
17206.59 131
17207.83 133
17209.06 132
17210.30 147
17211.54 149
17212.78 143
17214.01 143
17215.25 133
17216.49 150
17217.73 132
17218.96 126
17220.20 134
17221.44 140
17222.68 134
17223.92 126
17225.15 140
17226.39 133
17227.63 158
17228.87 139
17230.11 148
17231.35 144
17232.58 149
17233.82 139
17235.06 139
17236.30 119
17237.54 119
17238.78 130
17240.01 139
17241.25 156
17242.49 121
17243.73 128
17244.97 134
17246.21 134
17247.45 125
17248.69 150
17249.93 121
17251.16 133
17252.40 125
17253.64 149
17254.88 144
17256.12 129
17257.36 146
17258.60 124
17259.84 131
17261.08 117
17262.32 130
17263.56 123
17264.80 115
17266.04 130
17267.28 144
17268.51 127
17269.75 116
17270.99 130
17272.23 152
17273.47 124
17274.71 133
17275.95 127
17277.19 116
17278.43 128
17279.67 135
17280.91 135
17282.15 142
17283.39 129
17284.63 128
17285.87 127
17287.11 112
17288.35 127
17289.60 128
17290.84 119
17292.08 120
17293.32 129
17294.56 123
17295.80 129
17297.04 111
17298.28 120
17299.52 128
17300.76 145
17302.00 134
17303.24 118
17304.48 138
17305.72 130
17306.96 139
17308.21 118
17309.45 129
17310.69 128
17311.93 127
17313.17 129
17314.41 127
17315.65 137
17316.89 131
17318.14 124
17319.38 128
17320.62 129
17321.86 140
17323.10 151
17324.34 124
17325.59 119
17326.83 131
17328.07 152
17329.31 142
17330.55 130
17331.79 131
17333.04 131
17334.28 140
17335.52 142
17336.76 133
17338.00 143
17339.25 135
17340.49 134
17341.73 142
17342.97 134
17344.22 130
17345.46 129
17346.70 135
17347.94 131
17349.19 136
17350.43 125
17351.67 121
17352.91 140
17354.16 131
17355.40 118
17356.64 121
17357.88 136
17359.13 127
17360.37 140
17361.61 129
17362.86 150
17364.10 147
17365.34 151
17366.58 128
17367.83 126
17369.07 132
17370.31 126
17371.56 141
17372.80 136
17374.04 129
17375.29 130
17376.53 112
17377.78 126
17379.02 158
17380.26 143
17381.51 128
17382.75 120
17383.99 143
17385.24 135
17386.48 147
17387.72 132
17388.97 135
17390.21 133
17391.46 123
17392.70 126
17393.94 130
17395.19 133
17396.43 128
17397.68 140
17398.92 134
17400.17 114
17401.41 141
17402.65 129
17403.90 127
17405.14 141
17406.39 131
17407.63 122
17408.88 124
17410.12 109
17411.37 130
17412.61 141
17413.86 128
17415.10 118
17416.35 128
17417.59 122
17418.84 126
17420.08 117
17421.33 115
17422.57 116
17423.82 127
17425.06 168
17426.31 126
17427.55 144
17428.80 128
17430.04 127
17431.29 126
17432.53 126
17433.78 127
17435.03 120
17436.27 127
17437.52 127
17438.76 128
17440.01 113
17441.25 121
17442.50 126
17443.75 123
17444.99 114
17446.24 138
17447.48 143
17448.73 127
17449.98 140
17451.22 118
17452.47 129
17453.71 131
17454.96 134
17456.21 126
17457.45 118
17458.70 115
17459.95 128
17461.19 132
17462.44 119
17463.69 110
17464.93 130
17466.18 120
17467.43 114
17468.67 131
17469.92 116
17471.17 127
17472.41 138
17473.66 164
17474.91 155
17476.15 123
17477.40 137
17478.65 133
17479.90 133
17481.14 136
17482.39 124
17483.64 127
17484.88 127
17486.13 113
17487.38 124
17488.63 119
17489.87 124
17491.12 120
17492.37 135
17493.62 139
17494.86 121
17496.11 118
17497.36 131
17498.61 145
17499.86 133
17501.10 119
17502.35 136
17503.60 135
17504.85 127
17506.10 151
17507.34 119
17508.59 126
17509.84 142
17511.09 139
17512.34 131
17513.59 138
17514.83 137
17516.08 132
17517.33 133
17518.58 130
17519.83 138
17521.08 146
17522.33 125
17523.57 113
17524.82 142
17526.07 142
17527.32 124
17528.57 145
17529.82 128
17531.07 142
17532.32 131
17533.57 126
17534.82 141
17536.06 125
17537.31 118
17538.56 117
17539.81 137
17541.06 135
17542.31 142
17543.56 117
17544.81 126
17546.06 141
17547.31 144
17548.56 127
17549.81 138
17551.06 121
17552.31 151
17553.56 146
17554.81 148
17556.06 139
17557.31 126
17558.56 145
17559.81 133
17561.06 113
17562.31 131
17563.56 114
17564.81 116
17566.06 117
17567.31 133
17568.56 132
17569.81 102
17571.06 143
17572.31 137
17573.56 126
17574.81 125
17576.06 134
17577.31 133
17578.56 130
17579.81 133
17581.06 126
17582.31 137
17583.57 124
17584.82 141
17586.07 126
17587.32 136
17588.57 113
17589.82 147
17591.07 112
17592.32 121
17593.57 132
17594.83 123
17596.08 140
17597.33 136
17598.58 124
17599.83 131
17601.08 130
17602.33 133
17603.59 125
17604.84 131
17606.09 128
17607.34 130
17608.59 132
17609.84 117
17611.10 128
17612.35 148
17613.60 154
17614.85 133
17616.10 124
17617.36 129
17618.61 141
17619.86 129
17621.11 112
17622.36 123
17623.62 129
17624.87 123
17626.12 119
17627.37 126
17628.63 135
17629.88 141
17631.13 123
17632.38 138
17633.64 125
17634.89 114
17636.14 124
17637.39 143
17638.65 129
17639.90 131
17641.15 142
17642.41 134
17643.66 122
17644.91 139
17646.17 149
17647.42 136
17648.67 134
17649.92 115
17651.18 137
17652.43 143
17653.68 139
17654.94 107
17656.19 121
17657.44 114
17658.70 125
17659.95 130
17661.21 121
17662.46 117
17663.71 133
17664.97 128
17666.22 132
17667.47 135
17668.73 126
17669.98 139
17671.24 125
17672.49 126
17673.74 133
17675.00 134
17676.25 119
17677.51 117
17678.76 128
17680.02 128
17681.27 124
17682.52 134
17683.78 126
17685.03 121
17686.29 137
17687.54 125
17688.80 132
17690.05 120
17691.31 117
17692.56 107
17693.82 135
17695.07 124
17696.32 126
17697.58 122
17698.83 122
17700.09 135
17701.34 111
17702.60 132
17703.86 129
17705.11 143
17706.37 134
17707.62 138
17708.88 133
17710.13 119
17711.39 123
17712.64 130
17713.90 132
17715.15 124
17716.41 132
17717.66 133
17718.92 119
17720.18 102
17721.43 126
17722.69 101
17723.94 131
17725.20 133
17726.45 144
17727.71 132
17728.97 148
17730.22 119
17731.48 128
17732.74 141
17733.99 123
17735.25 122
17736.50 127
17737.76 135
17739.02 109
17740.27 126
17741.53 121
17742.79 130
17744.04 119
17745.30 123
17746.56 140
17747.81 122
17749.07 109
17750.33 122
17751.58 128
17752.84 129
17754.10 136
17755.35 134
17756.61 123
17757.87 110
17759.12 130
17760.38 118
17761.64 131
17762.90 115
17764.15 146
17765.41 125
17766.67 133
17767.93 131
17769.18 140
17770.44 132
17771.70 117
17772.96 125
17774.21 120
17775.47 116
17776.73 110
17777.99 132
17779.24 105
17780.50 137
17781.76 130
17783.02 133
17784.28 142
17785.53 143
17786.79 110
17788.05 128
17789.31 129
17790.57 129
17791.82 123
17793.08 108
17794.34 133
17795.60 113
17796.86 114
17798.12 112
17799.37 123
17800.63 121
17801.89 132
17803.15 116
17804.41 132
17805.67 131
17806.93 130
17808.19 123
17809.44 120
17810.70 132
17811.96 120
17813.22 129
17814.48 117
17815.74 121
17817.00 131
17818.26 135
17819.52 112
17820.78 118
17822.04 123
17823.29 128
17824.55 140
17825.81 129
17827.07 129
17828.33 117
17829.59 141
17830.85 132
17832.11 117
17833.37 102
17834.63 133
17835.89 115
17837.15 119
17838.41 111
17839.67 119
17840.93 130
17842.19 127
17843.45 123
17844.71 129
17845.97 136
17847.23 122
17848.49 134
17849.75 133
17851.01 111
17852.27 116
17853.53 131
17854.79 118
17856.05 122
17857.31 125
17858.57 129
17859.84 127
17861.10 118
17862.36 121
17863.62 139
17864.88 124
17866.14 121
17867.40 132
17868.66 127
17869.92 146
17871.18 101
17872.44 132
17873.71 119
17874.97 122
17876.23 129
17877.49 113
17878.75 131
17880.01 122
17881.27 119
17882.53 121
17883.80 118
17885.06 98
17886.32 126
17887.58 148
17888.84 130
17890.10 109
17891.37 141
17892.63 134
17893.89 119
17895.15 116
17896.41 130
17897.67 120
17898.94 111
17900.20 113
17901.46 129
17902.72 122
17903.99 105
17905.25 113
17906.51 128
17907.77 124
17909.03 118
17910.30 143
17911.56 120
17912.82 130
17914.08 135
17915.35 123
17916.61 119
17917.87 121
17919.14 105
17920.40 123
17921.66 110
17922.92 119
17924.19 130
17925.45 122
17926.71 131
17927.98 130
17929.24 130
17930.50 110
17931.76 121
17933.03 112
17934.29 117
17935.55 112
17936.82 132
17938.08 109
17939.34 121
17940.61 140
17941.87 124
17943.14 120
17944.40 104
17945.66 119
17946.93 132
17948.19 128
17949.45 121
17950.72 127
17951.98 124
17953.25 123
17954.51 130
17955.77 133
17957.04 124
17958.30 138
17959.57 127
17960.83 107
17962.09 123
17963.36 131
17964.62 117
17965.89 105
17967.15 125
17968.42 117
17969.68 123
17970.95 118
17972.21 119
17973.47 116
17974.74 119
17976.00 115
17977.27 133
17978.53 112
17979.80 125
17981.06 112
17982.33 125
17983.59 106
17984.86 122
17986.12 116
17987.39 134
17988.65 135
17989.92 129
17991.18 112
17992.45 136
17993.71 135
17994.98 117
17996.25 120
17997.51 126
17998.78 130
18000.04 118
18001.31 124
18002.57 119
18003.84 111
18005.10 103
18006.37 119
18007.64 123
18008.90 122
18010.17 122
18011.43 134
18012.70 125
18013.97 124
18015.23 120
18016.50 105
18017.76 115
18019.03 129
18020.30 122
18021.56 120
18022.83 115
18024.10 122
18025.36 118
18026.63 135
18027.90 115
18029.16 106
18030.43 132
18031.70 118
18032.96 127
18034.23 118
18035.50 125
18036.76 134
18038.03 134
18039.30 132
18040.56 124
18041.83 128
18043.10 109
18044.37 108
18045.63 115
18046.90 124
18048.17 123
18049.43 134
18050.70 126
18051.97 113
18053.24 121
18054.50 109
18055.77 109
18057.04 130
18058.31 117
18059.57 101
18060.84 129
18062.11 112
18063.38 117
18064.65 136
18065.91 105
18067.18 122
18068.45 114
18069.72 130
18070.98 118
18072.25 119
18073.52 129
18074.79 128
18076.06 126
18077.33 126
18078.59 115
18079.86 130
18081.13 102
18082.40 98
18083.67 122
18084.94 127
18086.21 116
18087.47 137
18088.74 119
18090.01 110
18091.28 110
18092.55 106
18093.82 122
18095.09 114
18096.36 122
18097.62 115
18098.89 135
18100.16 109
18101.43 117
18102.70 100
18103.97 116
18105.24 107
18106.51 136
18107.78 123
18109.05 125
18110.32 128
18111.59 136
18112.86 137
18114.13 137
18115.40 124
18116.66 116
18117.93 133
18119.20 123
18120.47 118
18121.74 118
18123.01 131
18124.28 131
18125.55 139
18126.82 105
18128.09 132
18129.36 133
18130.63 110
18131.90 110
18133.17 127
18134.44 143
18135.71 133
18136.99 123
18138.26 124
18139.53 121
18140.80 122
18142.07 125
18143.34 118
18144.61 134
18145.88 134
18147.15 118
18148.42 136
18149.69 122
18150.96 121
18152.23 139
18153.50 114
18154.78 126
18156.05 111
18157.32 119
18158.59 121
18159.86 127
18161.13 126
18162.40 125
18163.67 113
18164.94 136
18166.22 139
18167.49 132
18168.76 98
18170.03 113
18171.30 134
18172.57 124
18173.85 118
18175.12 109
18176.39 116
18177.66 134
18178.93 118
18180.20 107
18181.48 112
18182.75 128
18184.02 138
18185.29 128
18186.56 123
18187.84 128
18189.11 121
18190.38 132
18191.65 127
18192.93 129
18194.20 119
18195.47 115
18196.74 100
18198.02 121
18199.29 129
18200.56 124
18201.83 120
18203.11 115
18204.38 126
18205.65 120
18206.92 128
18208.20 122
18209.47 130
18210.74 139
18212.02 125
18213.29 131
18214.56 130
18215.84 124
18217.11 130
18218.38 116
18219.65 126
18220.93 117
18222.20 115
18223.47 125
18224.75 119
18226.02 137
18227.30 124
18228.57 123
18229.84 143
18231.12 128
18232.39 126
18233.66 139
18234.94 140
18236.21 122
18237.48 120
18238.76 119
18240.03 127
18241.31 113
18242.58 136
18243.86 122
18245.13 105
18246.40 114
18247.68 126
18248.95 122
18250.23 134
18251.50 120
18252.77 117
18254.05 129
18255.32 124
18256.60 109
18257.87 108
18259.15 106
18260.42 120
18261.70 114
18262.97 120
18264.25 121
18265.52 128
18266.80 116
18268.07 131
18269.35 119
18270.62 133
18271.90 119
18273.17 133
18274.45 123
18275.72 121
18277.00 126
18278.27 127
18279.55 140
18280.82 122
18282.10 115
18283.37 130
18284.65 135
18285.93 123
18287.20 126
18288.48 131
18289.75 120
18291.03 122
18292.30 124
18293.58 138
18294.86 126
18296.13 109
18297.41 124
18298.68 131
18299.96 116
18301.24 120
18302.51 132
18303.79 121
18305.06 127
18306.34 115
18307.62 106
18308.89 130
18310.17 126
18311.45 119
18312.72 124
18314.00 124
18315.28 119
18316.55 120
18317.83 121
18319.11 125
18320.38 126
18321.66 128
18322.94 131
18324.21 113
18325.49 123
18326.77 129
18328.04 137
18329.32 127
18330.60 127
18331.88 115
18333.15 128
18334.43 119
18335.71 130
18336.98 108
18338.26 93
18339.54 115
18340.82 116
18342.09 122
18343.37 131
18344.65 137
18345.93 115
18347.20 120
18348.48 126
18349.76 120
18351.04 120
18352.32 109
18353.59 121
18354.87 124
18356.15 132
18357.43 109
18358.71 108
18359.98 121
18361.26 128
18362.54 113
18363.82 128
18365.10 122
18366.38 141
18367.65 104
18368.93 118
18370.21 124
18371.49 130
18372.77 118
18374.05 139
18375.33 121
18376.60 117
18377.88 113
18379.16 113
18380.44 121
18381.72 116
18383.00 124
18384.28 135
18385.56 123
18386.84 122
18388.11 110
18389.39 114
18390.67 122
18391.95 136
18393.23 116
18394.51 119
18395.79 106
18397.07 113
18398.35 105
18399.63 130
18400.91 127
18402.19 132
18403.47 132
18404.75 118
18406.03 118
18407.31 126
18408.59 100
18409.87 126
18411.15 120
18412.43 125
18413.71 109
18414.99 108
18416.27 112
18417.55 107
18418.83 120
18420.11 118
18421.39 132
18422.67 107
18423.95 106
18425.23 106
18426.51 115
18427.79 100
18429.07 120
18430.35 114
18431.63 127
18432.91 133
18434.19 112
18435.47 132
18436.75 127
18438.04 117
18439.32 115
18440.60 134
18441.88 113
18443.16 115
18444.44 124
18445.72 128
18447.00 136
18448.28 122
18449.57 122
18450.85 100
18452.13 120
18453.41 122
18454.69 133
18455.97 134
18457.25 109
18458.54 116
18459.82 141
18461.10 112
18462.38 110
18463.66 108
18464.94 118
18466.23 132
18467.51 125
18468.79 121
18470.07 113
18471.35 125
18472.64 131
18473.92 122
18475.20 116
18476.48 119
18477.76 136
18479.05 124
18480.33 109
18481.61 108
18482.89 116
18484.18 111
18485.46 123
18486.74 101
18488.02 116
18489.31 110
18490.59 102
18491.87 113
18493.15 128
18494.44 119
18495.72 129
18497.00 118
18498.29 126
18499.57 109
18500.85 110
18502.13 116
18503.42 137
18504.70 121
18505.98 93
18507.27 125
18508.55 113
18509.83 116
18511.12 110
18512.40 129
18513.68 125
18514.97 116
18516.25 132
18517.54 122
18518.82 119
18520.10 118
18521.39 112
18522.67 124
18523.95 111
18525.24 134
18526.52 109
18527.81 118
18529.09 114
18530.37 128
18531.66 128
18532.94 122
18534.23 130
18535.51 105
18536.79 120
18538.08 125
18539.36 118
18540.65 138
18541.93 128
18543.22 116
18544.50 125
18545.79 116
18547.07 120
18548.36 133
18549.64 130
18550.92 115
18552.21 127
18553.49 103
18554.78 112
18556.06 110
18557.35 111
18558.63 136
18559.92 124
18561.20 118
18562.49 110
18563.77 131
18565.06 128
18566.35 117
18567.63 106
18568.92 129
18570.20 128
18571.49 120
18572.77 104
18574.06 134
18575.34 140
18576.63 137
18577.92 128
18579.20 125
18580.49 123
18581.77 130
18583.06 130
18584.34 117
18585.63 123
18586.92 106
18588.20 118
18589.49 114
18590.77 110
18592.06 118
18593.35 128
18594.63 129
18595.92 118
18597.21 117
18598.49 121
18599.78 114
18601.07 125
18602.35 110
18603.64 99
18604.93 110
18606.21 113
18607.50 129
18608.79 116
18610.07 115
18611.36 124
18612.65 110
18613.93 120
18615.22 116
18616.51 107
18617.79 113
18619.08 116
18620.37 115
18621.66 121
18622.94 119
18624.23 121
18625.52 110
18626.80 138
18628.09 119
18629.38 138
18630.67 96
18631.95 125
18633.24 137
18634.53 123
18635.82 118
18637.11 132
18638.39 113
18639.68 125
18640.97 122
18642.26 102
18643.54 126
18644.83 100
18646.12 114
18647.41 99
18648.70 105
18649.99 119
18651.27 115
18652.56 133
18653.85 113
18655.14 118
18656.43 109
18657.72 118
18659.00 131
18660.29 98
18661.58 105
18662.87 134
18664.16 130
18665.45 123
18666.74 121
18668.02 116
18669.31 126
18670.60 118
18671.89 118
18673.18 115
18674.47 107
18675.76 130
18677.05 114
18678.34 93
18679.63 120
18680.92 133
18682.20 122
18683.49 110
18684.78 128
18686.07 118
18687.36 115
18688.65 111
18689.94 122
18691.23 110
18692.52 113
18693.81 125
18695.10 115
18696.39 113
18697.68 115
18698.97 118
18700.26 104
18701.55 103
18702.84 117
18704.13 110
18705.42 115
18706.71 104
18708.00 103
18709.29 134
18710.58 118
18711.87 129
18713.16 143
18714.45 116
18715.74 112
18717.03 108
18718.32 105
18719.61 116
18720.90 113
18722.20 128
18723.49 114
18724.78 124
18726.07 103
18727.36 113
18728.65 104
18729.94 117
18731.23 122
18732.52 104
18733.81 103
18735.10 98
18736.40 116
18737.69 119
18738.98 128
18740.27 115
18741.56 120
18742.85 119
18744.14 128
18745.43 98
18746.73 131
18748.02 114
18749.31 121
18750.60 109
18751.89 107
18753.18 118
18754.48 113
18755.77 107
18757.06 98
18758.35 129
18759.64 131
18760.94 123
18762.23 110
18763.52 120
18764.81 113
18766.10 121
18767.40 129
18768.69 124
18769.98 107
18771.27 105
18772.57 127
18773.86 119
18775.15 118
18776.44 120
18777.74 112
18779.03 116
18780.32 115
18781.61 119
18782.91 126
18784.20 124
18785.49 124
18786.79 137
18788.08 130
18789.37 124
18790.66 115
18791.96 130
18793.25 105
18794.54 124
18795.84 116
18797.13 122
18798.42 118
18799.72 123
18801.01 127
18802.30 104
18803.60 119
18804.89 115
18806.18 138
18807.48 132
18808.77 109
18810.07 111
18811.36 122
18812.65 113
18813.95 114
18815.24 101
18816.53 132
18817.83 119
18819.12 112
18820.42 102
18821.71 125
18823.00 98
18824.30 120
18825.59 120
18826.89 126
18828.18 120
18829.48 117
18830.77 122
18832.07 120
18833.36 131
18834.65 127
18835.95 124
18837.24 123
18838.54 125
18839.83 121
18841.13 114
18842.42 100
18843.72 137
18845.01 117
18846.31 117
18847.60 108
18848.90 129
18850.19 126
18851.49 109
18852.78 104
18854.08 106
18855.37 117
18856.67 123
18857.96 113
18859.26 114
18860.55 140
18861.85 114
18863.15 120
18864.44 113
18865.74 112
18867.03 116
18868.33 112
18869.62 129
18870.92 92
18872.22 109
18873.51 111
18874.81 125
18876.10 110
18877.40 115
18878.70 119
18879.99 132
18881.29 102
18882.58 111
18883.88 119
18885.18 123
18886.47 134
18887.77 115
18889.07 116
18890.36 101
18891.66 121
18892.95 111
18894.25 122
18895.55 127
18896.84 122
18898.14 106
18899.44 122
18900.73 93
18902.03 129
18903.33 121
18904.63 121
18905.92 96
18907.22 127
18908.52 115
18909.81 118
18911.11 100
18912.41 126
18913.71 112
18915.00 113
18916.30 102
18917.60 118
18918.89 133
18920.19 109
18921.49 124
18922.79 117
18924.09 116
18925.38 99
18926.68 115
18927.98 110
18929.28 118
18930.57 107
18931.87 109
18933.17 116
18934.47 112
18935.77 112
18937.06 98
18938.36 109
18939.66 104
18940.96 116
18942.26 119
18943.55 115
18944.85 102
18946.15 128
18947.45 111
18948.75 104
18950.05 96
18951.35 112
18952.64 134
18953.94 135
18955.24 127
18956.54 121
18957.84 116
18959.14 112
18960.44 111
18961.74 109
18963.03 119
18964.33 115
18965.63 135
18966.93 120
18968.23 110
18969.53 126
18970.83 135
18972.13 118
18973.43 124
18974.73 113
18976.03 127
18977.33 139
18978.62 123
18979.92 95
18981.22 103
18982.52 109
18983.82 112
18985.12 120
18986.42 111
18987.72 107
18989.02 127
18990.32 118
18991.62 113
18992.92 112
18994.22 106
18995.52 120
18996.82 136
18998.12 110
18999.42 100
19000.72 132
19002.02 131
19003.32 113
19004.62 119
19005.92 110
19007.22 104
19008.53 96
19009.83 117
19011.13 122
19012.43 100
19013.73 118
19015.03 106
19016.33 111
19017.63 94
19018.93 104
19020.23 112
19021.53 113
19022.83 108
19024.13 130
19025.44 119
19026.74 111
19028.04 116
19029.34 124
19030.64 104
19031.94 108
19033.24 127
19034.54 114
19035.85 119
19037.15 108
19038.45 111
19039.75 105
19041.05 103
19042.35 105
19043.66 107
19044.96 106
19046.26 110
19047.56 105
19048.86 112
19050.16 114
19051.47 113
19052.77 109
19054.07 110
19055.37 112
19056.67 116
19057.98 120
19059.28 107
19060.58 105
19061.88 102
19063.19 113
19064.49 111
19065.79 107
19067.09 107
19068.40 97
19069.70 108
19071.00 108
19072.30 116
19073.61 101
19074.91 106
19076.21 112
19077.52 114
19078.82 107
19080.12 110
19081.42 120
19082.73 125
19084.03 121
19085.33 90
19086.64 109
19087.94 117
19089.24 95
19090.55 114
19091.85 118
19093.15 122
19094.46 114
19095.76 114
19097.06 126
19098.37 116
19099.67 127
19100.97 120
19102.28 132
19103.58 110
19104.89 90
19106.19 95
19107.49 115
19108.80 103
19110.10 115
19111.40 104
19112.71 126
19114.01 107
19115.32 110
19116.62 111
19117.93 108
19119.23 144
19120.53 131
19121.84 110
19123.14 116
19124.45 101
19125.75 111
19127.06 126
19128.36 111
19129.67 110
19130.97 110
19132.28 111
19133.58 128
19134.88 117
19136.19 100
19137.49 110
19138.80 123
19140.10 123
19141.41 121
19142.71 109
19144.02 114
19145.32 105
19146.63 123
19147.94 95
19149.24 118
19150.55 125
19151.85 119
19153.16 129
19154.46 116
19155.77 117
19157.07 116
19158.38 105
19159.68 110
19160.99 120
19162.30 111
19163.60 100
19164.91 110
19166.21 108
19167.52 103
19168.83 96
19170.13 105
19171.44 101
19172.74 107
19174.05 108
19175.36 125
19176.66 110
19177.97 106
19179.27 91
19180.58 123
19181.89 119
19183.19 114
19184.50 118
19185.81 109
19187.11 103
19188.42 125
19189.73 120
19191.03 124
19192.34 96
19193.65 96
19194.95 113
19196.26 111
19197.57 101
19198.87 118
19200.18 105
19201.49 116
19202.80 126
19204.10 110
19205.41 124
19206.72 108
19208.03 115
19209.33 121
19210.64 113
19211.95 102
19213.25 113
19214.56 109
19215.87 86
19217.18 114
19218.49 104
19219.79 101
19221.10 97
19222.41 98
19223.72 126
19225.02 110
19226.33 114
19227.64 115
19228.95 103
19230.26 113
19231.56 120
19232.87 125
19234.18 96
19235.49 101
19236.80 120
19238.11 110
19239.41 116
19240.72 138
19242.03 112
19243.34 102
19244.65 105
19245.96 117
19247.26 121
19248.57 109
19249.88 122
19251.19 110
19252.50 122
19253.81 109
19255.12 119
19256.43 94
19257.74 116
19259.04 118
19260.35 116
19261.66 116
19262.97 123
19264.28 123
19265.59 98
19266.90 115
19268.21 104
19269.52 111
19270.83 98
19272.14 116
19273.45 108
19274.76 116
19276.07 115
19277.38 115
19278.69 109
19279.99 119
19281.30 126
19282.61 122
19283.92 110
19285.23 107
19286.54 105
19287.85 104
19289.16 101
19290.47 96
19291.78 120
19293.09 105
19294.40 102
19295.72 108
19297.03 126
19298.34 102
19299.65 108
19300.96 122
19302.27 105
19303.58 122
19304.89 102
19306.20 104
19307.51 117
19308.82 117
19310.13 103
19311.44 106
19312.75 105
19314.06 116
19315.37 101
19316.69 104
19318.00 109
19319.31 99
19320.62 125
19321.93 116
19323.24 121
19324.55 97
19325.86 103
19327.18 117
19328.49 110
19329.80 109
19331.11 105
19332.42 104
19333.73 115
19335.04 113
19336.36 125
19337.67 115
19338.98 112
19340.29 111
19341.60 129
19342.91 116
19344.23 110
19345.54 114
19346.85 116
19348.16 108
19349.47 100
19350.79 118
19352.10 100
19353.41 109
19354.72 103
19356.04 108
19357.35 106
19358.66 121
19359.97 104
19361.29 104
19362.60 111
19363.91 99
19365.22 102
19366.54 124
19367.85 110
19369.16 112
19370.47 125
19371.79 113
19373.10 105
19374.41 116
19375.73 120
19377.04 96
19378.35 121
19379.67 121
19380.98 113
19382.29 118
19383.60 125
19384.92 120
19386.23 134
19387.54 119
19388.86 98
19390.17 104
19391.49 101
19392.80 131
19394.11 126
19395.43 120
19396.74 102
19398.05 122
19399.37 115
19400.68 110
19402.00 109
19403.31 101
19404.62 113
19405.94 109
19407.25 126
19408.57 111
19409.88 108
19411.19 101
19412.51 91
19413.82 127
19415.14 106
19416.45 115
19417.77 92
19419.08 129
19420.39 112
19421.71 105
19423.02 98
19424.34 116
19425.65 95
19426.97 110
19428.28 116
19429.60 130
19430.91 97
19432.23 108
19433.54 99
19434.86 108
19436.17 104
19437.49 104
19438.80 115
19440.12 111
19441.43 113
19442.75 97
19444.06 113
19445.38 115
19446.69 107
19448.01 111
19449.32 100
19450.64 106
19451.96 130
19453.27 112
19454.59 90
19455.90 104
19457.22 97
19458.53 107
19459.85 107
19461.17 91
19462.48 100
19463.80 120
19465.11 111
19466.43 102
19467.75 103
19469.06 119
19470.38 93
19471.69 126
19473.01 130
19474.33 102
19475.64 116
19476.96 104
19478.28 119
19479.59 113
19480.91 117
19482.23 127
19483.54 135
19484.86 107
19486.18 111
19487.49 109
19488.81 120
19490.13 115
19491.44 113
19492.76 109
19494.08 96
19495.39 95
19496.71 103
19498.03 114
19499.35 105
19500.66 104
19501.98 89
19503.30 121
19504.61 113
19505.93 106
19507.25 114
19508.57 118
19509.88 106
19511.20 118
19512.52 131
19513.84 102
19515.15 98
19516.47 103
19517.79 116
19519.11 108
19520.43 99
19521.74 116
19523.06 127
19524.38 112
19525.70 96
19527.02 104
19528.33 116
19529.65 113
19530.97 107
19532.29 106
19533.61 98
19534.93 101
19536.24 96
19537.56 105
19538.88 100
19540.20 94
19541.52 105
19542.84 103
19544.16 94
19545.47 90
19546.79 104
19548.11 122
19549.43 105
19550.75 126
19552.07 132
19553.39 109
19554.71 128
19556.03 101
19557.34 107
19558.66 98
19559.98 115
19561.30 124
19562.62 107
19563.94 83
19565.26 116
19566.58 113
19567.90 99
19569.22 111
19570.54 102
19571.86 103
19573.18 102
19574.50 120
19575.82 110
19577.14 97
19578.46 96
19579.78 121
19581.10 112
19582.42 104
19583.74 119
19585.06 112
19586.38 107
19587.70 102
19589.02 98
19590.34 109
19591.66 118
19592.98 100
19594.30 109
19595.62 92
19596.94 108
19598.26 98
19599.58 124
19600.90 99
19602.22 101
19603.54 115
19604.86 118
19606.18 112
19607.50 99
19608.82 106
19610.15 121
19611.47 109
19612.79 113
19614.11 114
19615.43 113
19616.75 113
19618.07 100
19619.39 104
19620.71 102
19622.04 102
19623.36 89
19624.68 97
19626.00 101
19627.32 102
19628.64 105
19629.96 109
19631.29 115
19632.61 94
19633.93 102
19635.25 123
19636.57 99
19637.89 95
19639.22 97
19640.54 120
19641.86 105
19643.18 93
19644.50 103
19645.83 110
19647.15 110
19648.47 121
19649.79 124
19651.12 117
19652.44 107
19653.76 116
19655.08 103
19656.40 95
19657.73 96
19659.05 123
19660.37 98
19661.70 109
19663.02 99
19664.34 100
19665.66 115
19666.99 121
19668.31 100
19669.63 101
19670.95 114
19672.28 106
19673.60 124
19674.92 120
19676.25 114
19677.57 104
19678.89 126
19680.22 103
19681.54 93
19682.86 94
19684.19 117
19685.51 107
19686.83 113
19688.16 105
19689.48 102
19690.80 107
19692.13 89
19693.45 98
19694.78 108
19696.10 111
19697.42 102
19698.75 109
19700.07 109
19701.39 119
19702.72 94
19704.04 121
19705.37 116
19706.69 104
19708.02 121
19709.34 113
19710.66 128
19711.99 99
19713.31 117
19714.64 114
19715.96 115
19717.29 106
19718.61 111
19719.93 103
19721.26 102
19722.58 97
19723.91 90
19725.23 117
19726.56 114
19727.88 97
19729.21 114
19730.53 113
19731.86 97
19733.18 114
19734.51 109
19735.83 118
19737.16 116
19738.48 127
19739.81 100
19741.13 107
19742.46 122
19743.78 111
19745.11 122
19746.44 90
19747.76 105
19749.09 112
19750.41 109
19751.74 88
19753.06 113
19754.39 109
19755.72 119
19757.04 123
19758.37 105
19759.69 101
19761.02 85
19762.34 108
19763.67 103
19765.00 94
19766.32 97
19767.65 102
19768.98 108
19770.30 112
19771.63 98
19772.95 103
19774.28 114
19775.61 105
19776.93 107
19778.26 93
19779.59 93
19780.91 107
19782.24 106
19783.57 98
19784.89 112
19786.22 94
19787.55 102
19788.87 116
19790.20 115
19791.53 90
19792.86 101
19794.18 99
19795.51 114
19796.84 115
19798.16 104
19799.49 107
19800.82 97
19802.15 99
19803.47 123
19804.80 103
19806.13 117
19807.46 122
19808.78 129
19810.11 109
19811.44 89
19812.77 112
19814.09 99
19815.42 92
19816.75 112
19818.08 99
19819.41 101
19820.73 92
19822.06 111
19823.39 109
19824.72 114
19826.05 95
19827.37 105
19828.70 112
19830.03 110
19831.36 91
19832.69 102
19834.02 98
19835.34 104
19836.67 122
19838.00 99
19839.33 99
19840.66 101
19841.99 105
19843.32 105
19844.64 101
19845.97 103
19847.30 108
19848.63 109
19849.96 93
19851.29 118
19852.62 107
19853.95 106
19855.28 105
19856.60 96
19857.93 113
19859.26 122
19860.59 115
19861.92 110
19863.25 125
19864.58 108
19865.91 81
19867.24 94
19868.57 98
19869.90 98
19871.23 101
19872.56 114
19873.89 107
19875.22 101
19876.55 99
19877.88 107
19879.21 99
19880.54 101
19881.87 116
19883.20 110
19884.53 110
19885.86 115
19887.19 119
19888.52 99
19889.85 122
19891.18 121
19892.51 125
19893.84 117
19895.17 99
19896.50 105
19897.83 109
19899.16 108
19900.49 116
19901.82 101
19903.15 102
19904.48 116
19905.81 107
19907.15 121
19908.48 100
19909.81 109
19911.14 109
19912.47 116
19913.80 115
19915.13 102
19916.46 103
19917.79 107
19919.13 105
19920.46 92
19921.79 108
19923.12 90
19924.45 98
19925.78 112
19927.11 108
19928.45 99
19929.78 112
19931.11 124
19932.44 124
19933.77 106
19935.10 94
19936.44 114
19937.77 117
19939.10 90
19940.43 102
19941.76 100
19943.10 107
19944.43 97
19945.76 84
19947.09 103
19948.42 100
19949.76 118
19951.09 103
19952.42 93
19953.75 100
19955.09 100
19956.42 97
19957.75 116
19959.08 106
19960.42 117
19961.75 105
19963.08 110
19964.41 95
19965.75 91
19967.08 107
19968.41 99
19969.75 110
19971.08 114
19972.41 100
19973.74 101
19975.08 105
19976.41 123
19977.74 110
19979.08 105
19980.41 103
19981.74 116
19983.08 101
19984.41 99
19985.74 111
19987.08 115
19988.41 110
19989.75 113
19991.08 102
19992.41 106
19993.75 108
19995.08 120
19996.41 118
19997.75 118
19999.08 96
20000.42 100
20001.75 114
20003.08 102
20004.42 87
20005.75 113
20007.09 101
20008.42 103
20009.75 102
20011.09 91
20012.42 120
20013.76 114
20015.09 113
20016.43 106
20017.76 105
20019.10 95
20020.43 108
20021.76 107
20023.10 95
20024.43 92
20025.77 109
20027.10 115
20028.44 95
20029.77 102
20031.11 94
20032.44 102
20033.78 129
20035.11 107
20036.45 103
20037.78 111
20039.12 91
20040.46 107
20041.79 101
20043.13 98
20044.46 99
20045.80 101
20047.13 113
20048.47 103
20049.80 115
20051.14 90
20052.47 104
20053.81 87
20055.15 109
20056.48 103
20057.82 96
20059.15 94
20060.49 114
20061.83 104
20063.16 110
20064.50 98
20065.83 122
20067.17 94
20068.51 94
20069.84 94
20071.18 95
20072.52 107
20073.85 121
20075.19 106
20076.52 109
20077.86 111
20079.20 120
20080.53 111
20081.87 114
20083.21 111
20084.54 111
20085.88 107
20087.22 103
20088.56 98
20089.89 92
20091.23 85
20092.57 118
20093.90 103
20095.24 111
20096.58 96
20097.91 111
20099.25 99
20100.59 96
20101.93 95
20103.26 108
20104.60 110
20105.94 107
20107.28 110
20108.61 107
20109.95 84
20111.29 106
20112.63 121
20113.96 113
20115.30 109
20116.64 101
20117.98 111
20119.32 102
20120.65 107
20121.99 87
20123.33 98
20124.67 101
20126.01 98
