# Supplementary material for: MALDI-TOF MS typing enables the classification of brewing yeasts of the genus Saccharomyces to major beer styles
Source: PLoS One. 2017 Aug 9;12(8):e0181694. doi: 10.1371/journal.pone.0181694 (PMC5549903; doi:10.1371/journal.pone.0181694)
Supplement: S17 File — The directory includes 90 raw files and was zipped to “.zip”; the folder has three strains with 30 spectra per strain; S1 Text explains the raw files with an example and Table 1 represents the yeast strains used within the experiment. (ZIP) [file pone.0181694.s020.zip › 49-51/30812-1H7-Dias-Dias-Dias-YPG-18h-E-E_2016-10-04_10_0_F11_1.dat]

1998.43 3529
1998.85 3309
1999.27 3395
1999.69 3416
2000.11 3355
2000.54 3373
2000.96 3488
2001.38 3454
2001.80 3373
2002.23 3326
2002.65 3456
2003.07 3476
2003.49 3247
2003.92 3240
2004.34 3358
2004.76 3406
2005.18 3484
2005.61 3502
2006.03 3460
2006.45 3382
2006.87 3456
2007.30 3425
2007.72 3369
2008.14 3328
2008.57 3441
2008.99 3358
2009.41 3281
2009.84 3104
2010.26 3217
2010.68 3147
2011.11 3087
2011.53 3168
2011.95 3125
2012.38 3099
2012.80 3218
2013.22 3171
2013.65 3340
2014.07 3374
2014.49 3436
2014.92 3445
2015.34 3533
2015.77 3621
2016.19 3735
2016.61 3607
2017.04 3732
2017.46 3813
2017.89 3892
2018.31 3841
2018.73 3835
2019.16 3843
2019.58 3578
2020.01 3693
2020.43 3583
2020.85 3363
2021.28 3256
2021.70 3137
2022.13 3016
2022.55 3066
2022.98 3032
2023.40 2992
2023.83 2933
2024.25 2790
2024.68 2732
2025.10 2716
2025.53 2824
2025.95 2895
2026.38 2742
2026.80 2802
2027.23 2826
2027.65 2935
2028.08 2907
2028.50 2939
2028.93 2862
2029.35 2865
2029.78 2965
2030.20 3029
2030.63 3043
2031.05 3133
2031.48 3077
2031.90 3044
2032.33 3151
2032.75 3128
2033.18 3069
2033.61 3125
2034.03 3225
2034.46 3218
2034.88 3204
2035.31 3162
2035.74 3222
2036.16 3328
2036.59 3269
2037.01 3218
2037.44 3215
2037.87 3267
2038.29 3440
2038.72 3446
2039.14 3394
2039.57 3429
2040.00 3509
2040.42 3454
2040.85 3544
2041.28 3481
2041.70 3637
2042.13 3495
2042.56 3441
2042.98 3289
2043.41 3380
2043.84 3399
2044.26 3284
2044.69 3160
2045.12 2979
2045.54 3067
2045.97 2964
2046.40 3036
2046.82 2992
2047.25 3063
2047.68 3102
2048.11 3068
2048.53 3115
2048.96 3106
2049.39 3102
2049.82 3009
2050.24 3030
2050.67 2989
2051.10 3097
2051.53 3034
2051.95 2997
2052.38 2930
2052.81 2911
2053.24 2903
2053.66 3000
2054.09 2822
2054.52 2918
2054.95 2959
2055.38 2889
2055.80 2936
2056.23 3053
2056.66 2960
2057.09 3127
2057.52 3153
2057.94 3138
2058.37 3257
2058.80 3243
2059.23 3373
2059.66 3382
2060.09 3241
2060.51 3136
2060.94 3279
2061.37 3282
2061.80 3333
2062.23 3264
2062.66 3424
2063.09 3327
2063.52 3438
2063.94 3376
2064.37 3363
2064.80 3373
2065.23 3269
2065.66 3231
2066.09 3124
2066.52 3239
2066.95 3161
2067.38 3082
2067.81 3149
2068.24 3098
2068.66 2978
2069.09 3047
2069.52 2968
2069.95 2993
2070.38 3053
2070.81 3113
2071.24 3063
2071.67 3035
2072.10 3053
2072.53 3004
2072.96 3014
2073.39 3164
2073.82 3205
2074.25 3183
2074.68 3329
2075.11 3267
2075.54 3246
2075.97 3243
2076.40 3361
2076.83 3562
2077.26 3569
2077.69 3779
2078.12 3700
2078.55 3739
2078.98 3820
2079.41 3763
2079.84 3850
2080.27 3783
2080.70 3611
2081.14 3589
2081.57 3567
2082.00 3478
2082.43 3494
2082.86 3379
2083.29 3328
2083.72 3343
2084.15 3300
2084.58 3135
2085.01 3175
2085.44 3142
2085.88 3181
2086.31 3197
2086.74 3119
2087.17 3174
2087.60 3133
2088.03 3210
2088.46 3296
2088.89 3567
2089.33 3798
2089.76 3905
2090.19 4166
2090.62 4385
2091.05 4651
2091.48 4709
2091.92 4580
2092.35 4408
2092.78 4196
2093.21 4185
2093.64 4068
2094.07 3719
2094.51 3756
2094.94 3640
2095.37 3390
2095.80 3301
2096.24 3155
2096.67 3057
2097.10 3031
2097.53 2953
2097.96 2986
2098.40 3014
2098.83 2939
2099.26 2980
2099.69 2987
2100.13 2968
2100.56 2978
2100.99 2939
2101.43 2949
2101.86 3055
2102.29 3125
2102.72 3043
2103.16 3122
2103.59 3209
2104.02 3258
2104.46 3224
2104.89 3291
2105.32 3318
2105.76 3530
2106.19 3673
2106.62 3658
2107.05 3501
2107.49 3418
2107.92 3417
2108.36 3303
2108.79 3526
2109.22 3375
2109.66 3199
2110.09 3186
2110.52 3220
2110.96 3121
2111.39 3049
2111.82 2975
2112.26 3052
2112.69 2957
2113.13 2910
2113.56 2874
2113.99 2849
2114.43 2910
2114.86 2768
2115.30 2714
2115.73 2757
2116.16 2790
2116.60 2818
2117.03 2681
2117.47 2741
2117.90 2813
2118.34 2866
2118.77 2844
2119.21 2933
2119.64 2950
2120.07 2902
2120.51 2946
2120.94 2979
2121.38 3023
2121.81 3048
2122.25 3061
2122.68 3023
2123.12 2913
2123.55 2937
2123.99 2903
2124.42 2823
2124.86 2878
2125.29 2916
2125.73 2929
2126.16 2996
2126.60 3180
2127.04 3135
2127.47 3195
2127.91 3326
2128.34 3411
2128.78 3366
2129.21 3406
2129.65 3355
2130.08 3477
2130.52 3477
2130.96 3319
2131.39 3287
2131.83 3331
2132.26 3334
2132.70 3282
2133.14 3186
2133.57 3256
2134.01 3272
2134.44 3170
2134.88 3447
2135.32 3484
2135.75 3666
2136.19 3475
2136.62 3513
2137.06 3589
2137.50 3516
2137.93 3491
2138.37 3468
2138.81 3220
2139.24 3159
2139.68 3074
2140.12 3099
2140.55 3032
2140.99 2970
2141.43 2851
2141.86 2881
2142.30 2852
2142.74 2731
2143.18 2809
2143.61 2976
2144.05 2934
2144.49 3031
2144.92 3272
2145.36 3426
2145.80 3614
2146.24 4002
2146.67 4302
2147.11 4731
2147.55 5099
2147.99 5300
2148.42 5591
2148.86 5543
2149.30 5570
2149.74 5414
2150.17 5183
2150.61 4913
2151.05 4723
2151.49 4367
2151.92 3994
2152.36 3826
2152.80 3584
2153.24 3492
2153.68 3226
2154.11 3227
2154.55 3174
2154.99 3226
2155.43 3093
2155.87 3057
2156.31 3139
2156.74 3088
2157.18 3090
2157.62 3142
2158.06 3168
2158.50 3184
2158.94 3044
2159.38 2995
2159.81 3124
2160.25 3103
2160.69 3039
2161.13 3018
2161.57 3019
2162.01 3168
2162.45 3194
2162.89 3140
2163.33 3058
2163.76 3117
2164.20 3274
2164.64 3335
2165.08 3300
2165.52 3495
2165.96 3474
2166.40 3479
2166.84 3480
2167.28 3444
2167.72 3550
2168.16 3593
2168.60 3611
2169.04 3648
2169.48 3749
2169.92 3731
2170.36 3595
2170.80 3689
2171.24 3504
2171.68 3587
2172.12 3555
2172.56 3648
2173.00 3637
2173.44 3708
2173.88 3713
2174.32 3727
2174.76 3796
2175.20 3755
2175.64 3753
2176.08 3776
2176.52 3754
2176.96 3622
2177.40 3692
2177.84 3717
2178.28 3623
2178.72 3568
2179.16 3464
2179.60 3469
2180.04 3355
2180.48 3168
2180.92 3066
2181.37 3088
2181.81 3023
2182.25 2812
2182.69 2923
2183.13 2932
2183.57 3151
2184.01 3174
2184.45 3275
2184.89 3461
2185.34 3595
2185.78 3719
2186.22 3678
2186.66 3834
2187.10 3853
2187.54 3957
2187.98 4068
2188.43 3879
2188.87 3770
2189.31 3566
2189.75 3562
2190.19 3455
2190.63 3530
2191.08 3568
2191.52 3475
2191.96 3565
2192.40 3527
2192.84 3548
2193.29 3547
2193.73 3585
2194.17 3594
2194.61 3714
2195.05 3671
2195.50 3681
2195.94 3540
2196.38 3562
2196.82 3586
2197.27 3431
2197.71 3300
2198.15 3426
2198.59 3389
2199.04 3226
2199.48 3135
2199.92 3270
2200.37 3207
2200.81 3164
2201.25 3216
2201.69 3291
2202.14 3215
2202.58 3192
2203.02 3364
2203.47 3365
2203.91 3433
2204.35 3574
2204.80 3627
2205.24 3561
2205.68 3594
2206.13 3664
2206.57 4008
2207.01 3875
2207.46 3656
2207.90 3739
2208.34 3741
2208.79 3640
2209.23 3733
2209.67 3702
2210.12 3791
2210.56 3660
2211.01 3701
2211.45 3595
2211.89 3454
2212.34 3417
2212.78 3358
2213.23 3455
2213.67 3396
2214.11 3358
2214.56 3257
2215.00 3192
2215.45 3153
2215.89 3137
2216.34 3074
2216.78 3070
2217.22 3021
2217.67 2965
2218.11 3161
2218.56 3441
2219.00 3717
2219.45 4192
2219.89 4611
2220.34 5030
2220.78 5664
2221.23 6443
2221.67 7186
2222.12 7923
2222.56 8376
2223.01 8683
2223.45 8504
2223.90 8253
2224.34 7750
2224.79 7239
2225.23 6587
2225.68 5863
2226.12 5416
2226.57 5014
2227.01 4683
2227.46 4451
2227.91 4392
2228.35 4252
2228.80 4234
2229.24 4125
2229.69 4270
2230.13 4247
2230.58 4171
2231.03 4248
2231.47 4146
2231.92 4096
2232.36 3993
2232.81 3998
2233.26 4062
2233.70 3988
2234.15 3833
2234.59 3872
2235.04 3770
2235.49 3825
2235.93 3935
2236.38 3751
2236.83 3732
2237.27 3994
2237.72 4067
2238.17 3983
2238.61 3768
2239.06 3778
2239.51 3870
2239.95 3732
2240.40 3538
2240.85 3447
2241.29 3439
2241.74 3384
2242.19 3421
2242.63 3199
2243.08 3259
2243.53 3183
2243.98 3184
2244.42 3234
2244.87 3057
2245.32 3120
2245.76 3189
2246.21 3231
2246.66 3240
2247.11 3112
2247.55 3071
2248.00 3138
2248.45 3200
2248.90 3159
2249.35 3081
2249.79 3092
2250.24 3179
2250.69 3255
2251.14 3142
2251.58 3139
2252.03 3249
2252.48 3160
2252.93 3171
2253.38 3101
2253.82 3153
2254.27 3205
2254.72 3079
2255.17 3067
2255.62 3045
2256.07 2952
2256.51 3126
2256.96 3220
2257.41 3287
2257.86 3345
2258.31 3512
2258.76 3602
2259.21 3877
2259.65 4188
2260.10 4587
2260.55 4578
2261.00 4814
2261.45 4896
2261.90 4767
2262.35 4673
2262.80 4700
2263.25 4554
2263.69 4468
2264.14 4372
2264.59 4361
2265.04 4211
2265.49 4148
2265.94 4311
2266.39 4380
2266.84 4375
2267.29 4453
2267.74 4566
2268.19 4642
2268.64 4545
2269.09 4381
2269.54 4324
2269.99 4287
2270.44 4168
2270.89 3982
2271.34 3843
2271.79 3741
2272.24 3582
2272.69 3495
2273.14 3436
2273.59 3212
2274.04 3302
2274.49 3262
2274.94 3203
2275.39 3150
2275.84 3373
2276.29 3324
2276.74 3218
2277.19 3351
2277.64 3561
2278.09 3618
2278.54 3663
2278.99 3762
2279.44 3784
2279.89 3739
2280.34 3946
2280.79 3785
2281.25 3775
2281.70 3854
2282.15 3736
2282.60 3661
2283.05 3604
2283.50 3718
2283.95 3510
2284.40 3456
2284.85 3618
2285.31 3746
2285.76 3831
2286.21 3904
2286.66 4169
2287.11 4437
2287.56 4808
2288.01 5096
2288.47 5088
2288.92 5560
2289.37 5877
2289.82 5811
2290.27 5841
2290.72 5827
2291.18 5961
2291.63 5946
2292.08 5614
2292.53 5504
2292.98 5475
2293.44 5285
2293.89 5077
2294.34 4830
2294.79 4612
2295.24 4548
2295.70 4222
2296.15 4000
2296.60 3863
2297.05 3838
2297.51 3620
2297.96 3508
2298.41 3570
2298.86 3495
2299.32 3341
2299.77 3516
2300.22 3393
2300.67 3279
2301.13 3399
2301.58 3384
2302.03 3410
2302.49 3440
2302.94 3326
2303.39 3472
2303.85 3403
2304.30 3289
2304.75 3528
2305.20 3519
2305.66 3506
2306.11 3781
2306.56 4062
2307.02 4254
2307.47 4301
2307.93 4404
2308.38 4663
2308.83 4681
2309.29 4795
2309.74 4765
2310.19 4544
2310.65 4368
2311.10 4276
2311.55 4175
2312.01 3973
2312.46 3842
2312.92 3695
2313.37 3638
2313.82 3486
2314.28 3377
2314.73 3363
2315.19 3325
2315.64 3510
2316.10 3555
2316.55 3607
2317.00 3640
2317.46 3574
2317.91 3712
2318.37 3711
2318.82 3814
2319.28 3919
2319.73 3833
2320.19 3740
2320.64 3820
2321.10 3715
2321.55 3674
2322.01 3611
2322.46 3541
2322.92 3626
2323.37 3685
2323.83 3530
2324.28 3537
2324.74 3685
2325.19 3738
2325.65 3547
2326.10 3621
2326.56 3790
2327.01 3673
2327.47 3643
2327.92 3721
2328.38 3696
2328.83 3719
2329.29 3739
2329.74 3731
2330.20 3883
2330.66 3757
2331.11 3698
2331.57 3738
2332.02 3657
2332.48 3539
2332.94 3460
2333.39 3461
2333.85 3325
2334.30 3411
2334.76 3621
2335.22 3838
2335.67 4148
2336.13 4550
2336.58 4726
2337.04 4910
2337.50 5455
2337.95 5988
2338.41 6322
2338.87 6509
2339.32 6586
2339.78 6549
2340.24 6488
2340.69 6383
2341.15 6102
2341.61 5874
2342.06 5824
2342.52 5536
2342.98 5547
2343.43 5565
2343.89 5749
2344.35 5589
2344.81 5589
2345.26 5407
2345.72 5236
2346.18 5179
2346.63 5043
2347.09 4803
2347.55 4654
2348.01 4494
2348.46 4433
2348.92 4395
2349.38 4185
2349.84 4192
2350.29 3975
2350.75 4070
2351.21 3944
2351.67 3766
2352.13 3858
2352.58 3925
2353.04 3803
2353.50 3751
2353.96 3560
2354.41 3683
2354.87 3632
2355.33 3754
2355.79 3612
2356.25 3486
2356.71 3700
2357.16 3781
2357.62 3891
2358.08 3917
2358.54 4004
2359.00 4173
2359.46 4202
2359.91 4329
2360.37 4370
2360.83 4430
2361.29 4373
2361.75 4384
2362.21 4297
2362.67 4191
2363.13 4114
2363.58 4057
2364.04 4098
2364.50 4133
2364.96 4375
2365.42 4446
2365.88 4458
2366.34 4495
2366.80 4603
2367.26 4513
2367.72 4308
2368.18 4486
2368.64 4314
2369.10 4110
2369.55 4072
2370.01 3962
2370.47 3928
2370.93 3833
2371.39 3758
2371.85 3680
2372.31 3668
2372.77 3660
2373.23 3505
2373.69 3643
2374.15 3730
2374.61 3778
2375.07 3869
2375.53 3814
2375.99 3673
2376.45 3656
2376.91 3733
2377.37 3746
2377.83 3964
2378.29 3838
2378.75 3757
2379.21 3765
2379.68 3767
2380.14 3842
2380.60 3832
2381.06 3784
2381.52 3703
2381.98 3739
2382.44 3712
2382.90 3632
2383.36 3557
2383.82 3515
2384.28 3646
2384.74 3664
2385.20 3504
2385.67 3560
2386.13 3428
2386.59 3327
2387.05 3314
2387.51 3316
2387.97 3572
2388.43 3540
2388.89 3508
2389.36 3465
2389.82 3426
2390.28 3518
2390.74 3424
2391.20 3488
2391.66 3448
2392.13 3460
2392.59 3447
2393.05 3547
2393.51 3467
2393.97 3517
2394.43 3504
2394.90 3516
2395.36 3580
2395.82 3624
2396.28 3621
2396.74 3538
2397.21 3609
2397.67 3446
2398.13 3473
2398.59 3377
2399.06 3403
2399.52 3244
2399.98 3336
2400.44 3427
2400.91 3480
2401.37 3382
2401.83 3512
2402.29 3563
2402.76 3705
2403.22 3724
2403.68 3855
2404.14 4110
2404.61 3974
2405.07 4078
2405.53 4086
2406.00 4056
2406.46 4026
2406.92 3837
2407.39 3697
2407.85 3587
2408.31 3452
2408.78 3372
2409.24 3380
2409.70 3408
2410.17 3350
2410.63 3424
2411.09 3478
2411.56 3510
2412.02 3434
2412.48 3487
2412.95 3541
2413.41 3674
2413.87 3872
2414.34 3893
2414.80 4022
2415.27 4205
2415.73 4240
2416.19 4315
2416.66 4365
2417.12 4345
2417.59 4190
2418.05 4105
2418.51 4172
2418.98 4225
2419.44 4042
2419.91 4209
2420.37 4155
2420.84 4187
2421.30 4264
2421.77 4168
2422.23 4424
2422.69 4671
2423.16 4917
2423.62 5369
2424.09 5735
2424.55 6160
2425.02 6730
2425.48 7079
2425.95 7338
2426.41 7401
2426.88 7392
2427.34 6904
2427.81 6555
2428.27 6106
2428.74 5590
2429.20 5080
2429.67 4732
2430.13 4632
2430.60 4412
2431.07 4187
2431.53 4246
2432.00 4165
2432.46 4127
2432.93 4125
2433.39 4119
2433.86 4142
2434.32 4219
2434.79 4351
2435.26 4366
2435.72 4527
2436.19 4912
2436.65 5328
2437.12 5749
2437.59 6127
2438.05 6580
2438.52 7239
2438.98 7347
2439.45 7437
2439.92 7371
2440.38 7213
2440.85 6807
2441.32 6255
2441.78 5699
2442.25 5364
2442.72 4769
2443.18 4431
2443.65 4183
2444.12 4016
2444.58 3724
2445.05 3608
2445.52 3502
2445.98 3433
2446.45 3361
2446.92 3481
2447.38 3435
2447.85 3389
2448.32 3349
2448.78 3422
2449.25 3427
2449.72 3428
2450.19 3482
2450.65 3496
2451.12 3504
2451.59 3401
2452.06 3431
2452.52 3414
2452.99 3413
2453.46 3438
2453.93 3436
2454.39 3465
2454.86 3629
2455.33 3464
2455.80 3520
2456.26 3522
2456.73 3536
2457.20 3513
2457.67 3395
2458.14 3480
2458.60 3452
2459.07 3401
2459.54 3398
2460.01 3402
2460.48 3508
2460.95 3441
2461.41 3466
2461.88 3545
2462.35 3494
2462.82 3771
2463.29 3962
2463.76 4044
2464.22 4027
2464.69 4099
2465.16 4074
2465.63 4259
2466.10 4100
2466.57 4178
2467.04 4219
2467.51 4231
2467.97 4225
2468.44 4062
2468.91 4103
2469.38 3978
2469.85 3903
2470.32 3850
2470.79 3898
2471.26 3822
2471.73 3716
2472.20 3692
2472.67 3695
2473.14 3640
2473.61 3576
2474.07 3543
2474.54 3665
2475.01 3567
2475.48 3725
2475.95 3885
2476.42 4080
2476.89 4351
2477.36 4488
2477.83 4814
2478.30 4805
2478.77 4714
2479.24 4818
2479.71 4800
2480.18 4681
2480.65 4519
2481.12 4240
2481.59 4264
2482.06 3945
2482.53 4048
2483.00 3861
2483.47 3715
2483.95 3601
2484.42 3722
2484.89 3632
2485.36 3649
2485.83 3654
2486.30 3507
2486.77 3461
2487.24 3485
2487.71 3539
2488.18 3476
2488.65 3456
2489.12 3560
2489.59 3711
2490.07 3578
2490.54 3787
2491.01 3870
2491.48 3779
2491.95 3957
2492.42 3926
2492.89 3732
2493.36 3918
2493.84 3834
2494.31 3837
2494.78 3787
2495.25 3784
2495.72 3777
2496.19 3700
2496.66 3645
2497.14 3397
2497.61 3449
2498.08 3413
2498.55 3455
2499.02 3431
2499.50 3342
2499.97 3115
2500.44 3170
2500.91 3323
2501.38 3282
2501.86 3233
2502.33 3373
2502.80 3519
2503.27 3583
2503.74 3603
2504.22 3703
2504.69 3678
2505.16 3732
2505.63 3838
2506.11 3932
2506.58 4144
2507.05 4324
2507.52 4365
2508.00 4506
2508.47 4473
2508.94 4713
2509.42 4700
2509.89 4568
2510.36 4657
2510.83 4621
2511.31 4507
2511.78 4500
2512.25 4288
2512.73 4066
2513.20 4038
2513.67 4059
2514.15 3912
2514.62 3848
2515.09 3904
2515.57 4048
2516.04 4001
2516.51 4050
2516.99 4083
2517.46 4036
2517.94 4129
2518.41 4142
2518.88 3908
2519.36 3826
2519.83 3761
2520.30 3529
2520.78 3452
2521.25 3337
2521.73 3476
2522.20 3426
2522.67 3462
2523.15 3528
2523.62 3554
2524.10 3503
2524.57 3549
2525.05 3669
2525.52 3551
2525.99 3611
2526.47 3531
2526.94 3613
2527.42 3568
2527.89 3526
2528.37 3550
2528.84 3601
2529.32 3593
2529.79 3589
2530.27 3628
2530.74 3717
2531.22 3855
2531.69 3763
2532.17 3664
2532.64 3665
2533.12 3628
2533.59 3620
2534.07 3777
2534.54 3633
2535.02 3665
2535.49 3587
2535.97 3688
2536.44 3655
2536.92 3720
2537.39 3622
2537.87 3545
2538.34 3628
2538.82 3618
2539.30 3556
2539.77 3606
2540.25 3714
2540.72 3646
2541.20 3628
2541.68 3663
2542.15 3729
2542.63 3675
2543.10 3974
2543.58 4037
2544.06 4291
2544.53 4515
2545.01 4708
2545.48 5096
2545.96 5172
2546.44 5239
2546.91 5300
2547.39 5133
2547.87 5047
2548.34 4996
2548.82 4778
2549.30 4830
2549.77 4637
2550.25 4654
2550.73 4797
2551.20 5077
2551.68 5209
2552.16 5558
2552.63 5713
2553.11 6095
2553.59 6633
2554.06 6816
2554.54 7039
2555.02 7210
2555.50 6970
2555.97 6594
2556.45 6226
2556.93 5805
2557.40 5358
2557.88 5116
2558.36 4767
2558.84 4254
2559.31 4012
2559.79 3854
2560.27 3706
2560.75 3437
2561.23 3670
2561.70 3706
2562.18 3556
2562.66 3485
2563.14 3442
2563.61 3432
2564.09 3441
2564.57 3360
2565.05 3280
2565.53 3204
2566.00 3274
2566.48 3249
2566.96 3156
2567.44 3161
2567.92 3163
2568.40 3056
2568.87 3062
2569.35 3111
2569.83 3028
2570.31 3024
2570.79 3108
2571.27 3066
2571.75 3075
2572.22 3269
2572.70 3136
2573.18 3120
2573.66 3102
2574.14 3142
2574.62 3132
2575.10 3114
2575.58 3187
2576.06 3155
2576.54 3147
2577.01 3031
2577.49 3130
2577.97 3047
2578.45 2996
2578.93 3075
2579.41 3169
2579.89 3200
2580.37 3256
2580.85 3245
2581.33 3167
2581.81 3265
2582.29 3214
2582.77 3328
2583.25 3316
2583.73 3479
2584.21 3576
2584.69 3613
2585.17 3487
2585.65 3394
2586.13 3591
2586.61 3609
2587.09 3582
2587.57 3666
2588.05 3609
2588.53 3593
2589.01 3706
2589.49 3879
2589.97 3895
2590.45 4227
2590.93 4416
2591.41 4254
2591.89 4671
2592.37 4705
2592.85 4695
2593.33 4824
2593.81 5061
2594.30 5066
2594.78 5009
2595.26 5070
2595.74 4993
2596.22 4748
2596.70 4808
2597.18 4722
2597.66 4585
2598.14 4269
2598.62 4216
2599.11 4163
2599.59 3908
2600.07 3708
2600.55 3714
2601.03 3584
2601.51 3408
2601.99 3317
2602.48 3265
2602.96 3239
2603.44 3366
2603.92 3442
2604.40 3478
2604.88 3621
2605.37 3831
2605.85 4011
2606.33 4071
2606.81 4590
2607.29 4622
2607.78 4953
2608.26 5295
2608.74 5404
2609.22 5411
2609.70 5420
2610.19 5306
2610.67 5441
2611.15 5195
2611.63 5047
2612.12 4799
2612.60 4733
2613.08 4409
2613.56 4230
2614.05 4081
2614.53 4101
2615.01 3955
2615.49 3751
2615.98 3642
2616.46 3451
2616.94 3363
2617.43 3379
2617.91 3319
2618.39 3365
2618.87 3338
2619.36 3249
2619.84 3304
2620.32 3345
2620.81 3340
2621.29 3284
2621.77 3456
2622.26 3331
2622.74 3254
2623.22 3394
2623.71 3432
2624.19 3404
2624.67 3297
2625.16 3299
2625.64 3230
2626.13 3384
2626.61 3401
2627.09 3367
2627.58 3529
2628.06 3574
2628.55 3495
2629.03 3472
2629.51 3637
2630.00 3724
2630.48 3652
2630.97 3681
2631.45 3655
2631.93 3601
2632.42 3579
2632.90 3638
2633.39 3613
2633.87 3498
2634.36 3415
2634.84 3396
2635.33 3523
2635.81 3542
2636.29 3445
2636.78 3542
2637.26 3512
2637.75 3604
2638.23 3545
2638.72 3602
2639.20 3444
2639.69 3411
2640.17 3505
2640.66 3452
2641.14 3415
2641.63 3373
2642.11 3404
2642.60 3231
2643.08 3199
2643.57 3187
2644.05 3200
2644.54 3272
2645.03 3368
2645.51 3520
2646.00 3551
2646.48 3636
2646.97 3731
2647.45 3849
2647.94 3967
2648.43 3773
2648.91 3698
2649.40 3781
2649.88 3657
2650.37 3741
2650.85 3665
2651.34 3530
2651.83 3573
2652.31 3468
2652.80 3434
2653.29 3438
2653.77 3432
2654.26 3316
2654.74 3383
2655.23 3338
2655.72 3416
2656.20 3318
2656.69 3258
2657.18 3299
2657.66 3259
2658.15 3128
2658.64 3147
2659.12 3188
2659.61 3168
2660.10 3217
2660.58 3158
2661.07 3223
2661.56 3182
2662.05 3224
2662.53 3261
2663.02 3356
2663.51 3266
2663.99 3322
2664.48 3415
2664.97 3315
2665.46 3383
2665.94 3335
2666.43 3494
2666.92 3371
2667.41 3305
2667.89 3304
2668.38 3462
2668.87 3551
2669.36 3666
2669.84 3748
2670.33 3941
2670.82 4222
2671.31 4203
2671.80 4624
2672.28 4810
2672.77 4918
2673.26 5155
2673.75 5010
2674.24 5114
2674.72 5066
2675.21 5021
2675.70 4782
2676.19 4853
2676.68 4937
2677.17 4987
2677.65 5184
2678.14 5359
2678.63 5758
2679.12 6044
2679.61 6247
2680.10 6367
2680.59 6684
2681.07 7074
2681.56 7169
2682.05 7251
2682.54 7245
2683.03 7194
2683.52 7147
2684.01 6965
2684.50 6595
2684.99 6100
2685.47 5680
2685.96 5304
2686.45 4834
2686.94 4446
2687.43 4154
2687.92 3875
2688.41 3673
2688.90 3612
2689.39 3502
2689.88 3598
2690.37 3487
2690.86 3526
2691.35 3605
2691.84 3545
2692.33 3442
2692.82 3498
2693.31 3527
2693.80 3585
2694.29 3528
2694.78 3488
2695.27 3655
2695.76 3613
2696.25 3618
2696.74 3571
2697.23 3571
2697.72 3711
2698.21 3756
2698.70 3936
2699.19 3949
2699.68 4041
2700.17 4105
2700.66 4244
2701.15 4170
2701.64 4314
2702.13 4255
2702.62 4212
2703.11 4109
2703.61 4094
2704.10 3886
2704.59 3745
2705.08 3716
2705.57 3662
2706.06 3574
2706.55 3712
2707.04 3644
2707.53 3392
2708.02 3512
2708.52 3509
2709.01 3445
2709.50 3439
2709.99 3416
2710.48 3489
2710.97 3535
2711.46 3509
2711.96 3557
2712.45 3558
2712.94 3698
2713.43 3561
2713.92 3565
2714.41 3567
2714.91 3602
2715.40 3561
2715.89 3523
2716.38 3467
2716.87 3551
2717.37 3614
2717.86 3664
2718.35 3577
2718.84 3616
2719.33 3874
2719.83 3951
2720.32 4058
2720.81 4079
2721.30 4280
2721.80 4313
2722.29 4345
2722.78 4315
2723.27 4117
2723.77 3855
2724.26 3787
2724.75 3859
2725.24 3700
2725.74 3543
2726.23 3615
2726.72 3573
2727.22 3455
2727.71 3528
2728.20 3377
2728.70 3424
2729.19 3600
2729.68 3550
2730.18 3633
2730.67 3755
2731.16 3782
2731.65 3844
2732.15 3994
2732.64 3872
2733.14 3734
2733.63 3834
2734.12 4028
2734.62 3853
2735.11 3810
2735.60 3938
2736.10 4064
2736.59 3891
2737.08 3950
2737.58 3950
2738.07 3927
2738.57 3837
2739.06 3743
2739.55 3744
2740.05 3750
2740.54 3599
2741.04 3420
2741.53 3407
2742.03 3419
2742.52 3291
2743.01 3425
2743.51 3302
2744.00 3257
2744.50 3321
2744.99 3206
2745.49 3297
2745.98 3162
2746.48 3169
2746.97 3271
2747.47 3397
2747.96 3266
2748.46 3435
2748.95 3474
2749.45 3581
2749.94 3843
2750.44 3903
2750.93 4091
2751.43 4504
2751.92 4749
2752.42 4879
2752.91 5015
2753.41 5091
2753.90 4978
2754.40 4996
2754.89 4867
2755.39 4723
2755.88 4397
2756.38 4156
2756.87 4014
2757.37 3917
2757.87 3772
2758.36 3720
2758.86 3681
2759.35 3693
2759.85 3732
2760.35 3584
2760.84 3569
2761.34 3590
2761.83 3568
2762.33 3471
2762.83 3458
2763.32 3547
2763.82 3423
2764.31 3335
2764.81 3379
2765.31 3403
2765.80 3244
2766.30 3336
2766.80 3254
2767.29 3290
2767.79 3312
2768.29 3463
2768.78 3500
2769.28 3532
2769.78 3659
2770.27 3662
2770.77 3793
2771.27 3877
2771.76 4080
2772.26 4150
2772.76 4227
2773.26 4531
2773.75 4675
2774.25 4749
2774.75 4929
2775.24 5004
2775.74 5247
2776.24 5094
2776.74 5169
2777.23 4970
2777.73 4777
2778.23 4785
2778.73 4642
2779.22 4585
2779.72 4464
2780.22 4286
2780.72 4064
2781.21 4032
2781.71 3954
2782.21 3879
2782.71 3886
2783.21 3874
2783.70 3797
2784.20 3761
2784.70 3708
2785.20 3731
2785.70 3670
2786.20 3708
2786.69 3570
2787.19 3504
2787.69 3582
2788.19 3624
2788.69 3595
2789.19 3607
2789.68 3694
2790.18 3599
2790.68 3772
2791.18 4058
2791.68 4250
2792.18 4462
2792.68 4816
2793.18 5312
2793.67 5983
2794.17 6728
2794.67 7704
2795.17 8018
2795.67 8534
2796.17 8630
2796.67 8825
2797.17 8671
2797.67 8196
2798.17 7647
2798.67 6998
2799.17 6263
2799.66 5689
2800.16 5263
2800.66 4985
2801.16 4774
2801.66 4673
2802.16 4667
2802.66 4809
2803.16 5208
2803.66 5534
2804.16 6317
2804.66 7131
2805.16 7887
2805.66 8840
2806.16 9821
2806.66 11158
2807.16 12031
2807.66 12226
2808.16 12433
2808.66 11981
2809.16 11275
2809.66 10289
2810.16 9599
2810.66 8599
2811.16 7568
2811.66 6648
2812.17 5900
2812.67 5401
2813.17 5071
2813.67 4970
2814.17 4716
2814.67 4735
2815.17 4616
2815.67 4500
2816.17 4603
2816.67 4546
2817.17 4685
2817.67 4498
2818.18 4435
2818.68 4484
2819.18 4592
2819.68 4298
2820.18 4232
2820.68 4200
2821.18 4109
2821.68 4198
2822.19 4083
2822.69 4103
2823.19 4275
2823.69 4182
2824.19 4092
2824.69 4080
2825.20 4106
2825.70 4060
2826.20 3929
2826.70 4067
2827.20 3902
2827.70 3862
2828.21 3815
2828.71 3826
2829.21 3869
2829.71 3997
2830.22 4126
2830.72 4302
2831.22 4405
2831.72 4472
2832.22 4682
2832.73 4842
2833.23 4913
2833.73 4768
2834.23 4961
2834.74 4761
2835.24 4463
2835.74 4586
2836.24 4283
2836.75 4122
2837.25 4031
2837.75 4001
2838.26 3784
2838.76 3767
2839.26 3779
2839.76 3720
2840.27 3815
2840.77 3683
2841.27 3618
2841.78 3616
2842.28 3818
2842.78 4011
2843.29 4089
2843.79 4119
2844.29 4367
2844.80 4521
2845.30 4389
2845.80 4487
2846.31 4539
2846.81 4654
2847.32 4488
2847.82 4433
2848.32 4307
2848.83 4255
2849.33 3972
2849.83 3802
2850.34 3840
2850.84 3757
2851.35 3578
2851.85 3587
2852.35 3602
2852.86 3668
2853.36 3582
2853.87 3627
2854.37 3865
2854.88 3808
2855.38 3817
2855.88 3809
2856.39 3764
2856.89 3981
2857.40 3933
2857.90 4031
2858.41 3970
2858.91 4020
2859.42 4135
2859.92 4264
2860.43 4288
2860.93 4400
2861.44 4247
2861.94 4071
2862.45 3838
2862.95 3697
2863.46 3557
2863.96 3346
2864.47 3340
2864.97 3251
2865.48 3247
2865.98 3190
2866.49 3210
2866.99 3245
2867.50 3289
2868.00 3347
2868.51 3518
2869.02 3560
2869.52 3645
2870.03 3658
2870.53 3512
2871.04 3665
2871.54 3585
2872.05 3719
2872.56 3781
2873.06 3716
2873.57 3706
2874.07 3699
2874.58 3538
2875.09 3677
2875.59 3640
2876.10 3787
2876.61 3846
2877.11 3812
2877.62 3765
2878.12 3856
2878.63 4081
2879.14 3995
2879.64 3984
2880.15 4015
2880.66 4005
2881.16 4036
2881.67 4179
2882.18 4320
2882.68 4429
2883.19 4752
2883.70 4942
2884.20 5153
2884.71 5566
2885.22 5918
2885.73 6060
2886.23 6275
2886.74 6328
2887.25 6068
2887.75 5936
2888.26 5794
2888.77 5417
2889.28 4806
2889.78 4433
2890.29 4298
2890.80 4081
2891.31 3993
2891.81 3794
2892.32 3885
2892.83 3858
2893.34 3901
2893.84 3989
2894.35 3942
2894.86 3968
2895.37 4114
2895.88 4147
2896.38 4180
2896.89 4113
2897.40 4275
2897.91 4264
2898.42 4301
2898.92 4124
2899.43 4078
2899.94 4250
2900.45 4292
2900.96 4353
2901.47 4298
2901.98 4320
2902.48 4624
2902.99 4710
2903.50 4642
2904.01 4718
2904.52 4745
2905.03 4906
2905.54 4853
2906.04 4776
2906.55 4749
2907.06 4721
2907.57 4615
2908.08 4366
2908.59 4384
2909.10 4387
2909.61 4207
2910.12 4091
2910.63 4099
2911.14 4281
2911.64 4244
2912.15 4226
2912.66 4346
2913.17 4346
2913.68 4411
2914.19 4167
2914.70 4055
2915.21 3912
2915.72 3874
2916.23 3857
2916.74 3731
2917.25 3701
2917.76 3724
2918.27 3844
2918.78 3807
2919.29 4110
2919.80 4234
2920.31 4599
2920.82 5346
2921.33 6069
2921.84 6933
2922.35 7743
2922.86 8911
2923.37 10170
2923.88 10985
2924.39 11419
2924.90 11643
2925.41 10967
2925.92 10451
2926.44 9768
2926.95 8819
2927.46 7673
2927.97 6737
2928.48 5922
2928.99 5127
2929.50 4652
2930.01 4369
2930.52 4055
2931.03 3845
2931.54 3846
2932.05 3813
2932.57 3823
2933.08 3899
2933.59 3839
2934.10 3846
2934.61 3939
2935.12 3946
2935.63 4008
2936.15 4092
2936.66 4002
2937.17 3993
2937.68 3932
2938.19 3870
2938.70 3804
2939.22 3671
2939.73 3762
2940.24 3855
2940.75 3905
2941.26 4174
2941.77 4285
2942.29 4330
2942.80 4547
2943.31 4743
2943.82 5054
2944.34 5128
2944.85 5123
2945.36 5326
2945.87 5337
2946.38 5141
2946.90 4950
2947.41 4741
2947.92 4603
2948.43 4352
2948.95 4265
2949.46 4110
2949.97 4028
2950.48 4001
2951.00 3960
2951.51 3939
2952.02 3913
2952.54 3979
2953.05 3878
2953.56 3862
2954.08 3784
2954.59 3701
2955.10 3833
2955.61 3772
2956.13 3807
2956.64 3968
2957.15 3993
2957.67 4250
2958.18 4315
2958.69 4686
2959.21 4823
2959.72 4862
2960.23 4958
2960.75 5110
2961.26 5192
2961.78 5036
2962.29 5145
2962.80 5197
2963.32 4955
2963.83 4803
2964.35 4516
2964.86 4386
2965.37 4174
2965.89 4068
2966.40 3921
2966.92 3698
2967.43 3572
2967.94 3676
2968.46 3644
2968.97 3615
2969.49 3575
2970.00 3511
2970.52 3607
2971.03 3620
2971.54 3552
2972.06 3624
2972.57 3666
2973.09 3637
2973.60 3595
2974.12 3578
2974.63 3547
2975.15 3593
2975.66 3648
2976.18 3671
2976.69 3690
2977.21 3704
2977.72 3792
2978.24 3743
2978.75 3751
2979.27 3872
2979.78 3787
2980.30 3885
2980.81 4059
2981.33 3964
2981.84 3967
2982.36 4048
2982.88 3993
2983.39 3955
2983.91 4011
2984.42 4126
2984.94 4149
2985.45 4175
2985.97 4164
2986.49 4120
2987.00 4185
2987.52 4095
2988.03 4229
2988.55 4211
2989.07 4202
2989.58 4165
2990.10 4376
2990.61 4167
2991.13 4221
2991.65 4320
2992.16 4384
2992.68 4629
2993.20 4806
2993.71 5027
2994.23 5317
2994.75 5564
2995.26 5956
2995.78 6276
2996.30 6786
2996.81 6970
2997.33 7044
2997.85 6984
2998.36 6744
2998.88 6610
2999.40 6223
2999.91 5948
3000.43 5710
3000.95 5390
3001.46 5395
3001.98 5418
3002.50 5726
3003.02 5708
3003.53 6048
3004.05 6068
3004.57 6136
3005.09 6044
3005.60 6057
3006.12 5685
3006.64 5464
3007.16 5031
3007.67 4826
3008.19 4525
3008.71 4269
3009.23 4082
3009.74 3726
3010.26 3814
3010.78 3780
3011.30 3735
3011.82 3759
3012.33 3678
3012.85 3733
3013.37 3759
3013.89 3779
3014.41 3873
3014.93 3943
3015.44 4101
3015.96 4209
3016.48 4248
3017.00 4380
3017.52 4387
3018.04 4339
3018.55 4435
3019.07 4734
3019.59 4847
3020.11 4938
3020.63 5314
3021.15 5390
3021.67 5678
3022.19 6114
3022.71 6392
3023.22 6540
3023.74 6758
3024.26 6712
3024.78 6652
3025.30 6470
3025.82 5896
3026.34 5661
3026.86 5300
3027.38 4948
3027.90 4736
3028.42 4609
3028.94 4520
3029.46 4461
3029.98 4605
3030.49 4874
3031.01 5180
3031.53 5766
3032.05 6501
3032.57 6991
3033.09 7683
3033.61 8283
3034.13 8846
3034.65 9209
3035.17 9340
3035.69 9012
3036.21 8656
3036.73 8215
3037.25 7659
3037.77 6904
3038.29 6415
3038.81 5701
3039.34 5359
3039.86 4924
3040.38 4720
3040.90 4480
3041.42 4275
3041.94 4070
3042.46 3940
3042.98 3936
3043.50 3974
3044.02 4017
3044.54 3911
3045.06 3821
3045.58 3837
3046.10 3738
3046.63 3835
3047.15 3750
3047.67 3655
3048.19 3663
3048.71 3593
3049.23 3513
3049.75 3669
3050.27 3615
3050.79 3697
3051.32 3564
3051.84 3618
3052.36 3733
3052.88 3732
3053.40 3775
3053.92 3891
3054.45 3894
3054.97 3733
3055.49 3708
3056.01 3746
3056.53 3741
3057.05 3724
3057.58 3815
3058.10 3767
3058.62 3789
3059.14 3831
3059.66 3878
3060.19 3755
3060.71 3830
3061.23 4071
3061.75 4129
3062.28 4183
3062.80 4083
3063.32 4029
3063.84 3965
3064.37 3894
3064.89 3965
3065.41 3878
3065.93 3832
3066.46 3862
3066.98 3693
3067.50 3667
3068.02 3718
3068.55 3718
3069.07 3795
3069.59 3859
3070.12 3873
3070.64 3988
3071.16 4069
3071.69 4242
3072.21 4424
3072.73 4277
3073.26 4382
3073.78 4478
3074.30 4664
3074.83 4659
3075.35 4587
3075.87 4451
3076.40 4435
3076.92 4275
3077.44 4290
3077.97 4219
3078.49 4206
3079.01 4116
3079.54 4054
3080.06 4019
3080.59 3939
3081.11 3928
3081.63 3927
3082.16 3974
3082.68 3785
3083.21 3775
3083.73 3709
3084.25 3747
3084.78 3812
3085.30 3720
3085.83 3573
3086.35 3615
3086.88 3771
3087.40 3784
3087.93 3832
3088.45 3682
3088.97 3611
3089.50 3694
3090.02 3796
3090.55 3648
3091.07 3695
3091.60 3689
3092.12 3489
3092.65 3648
3093.17 3785
3093.70 3876
3094.22 4003
3094.75 4077
3095.27 4069
3095.80 4049
3096.32 4240
3096.85 4445
3097.37 4565
3097.90 4693
3098.43 4997
3098.95 5462
3099.48 5702
3100.00 6162
3100.53 6874
3101.05 7399
3101.58 7620
3102.10 8119
3102.63 8628
3103.16 8263
3103.68 8025
3104.21 7226
3104.73 6530
3105.26 5919
3105.79 5273
3106.31 4776
3106.84 4454
3107.36 4267
3107.89 4372
3108.42 4453
3108.94 4500
3109.47 4674
3110.00 4847
3110.52 4801
3111.05 4751
3111.57 4578
3112.10 4476
3112.63 4299
3113.15 4162
3113.68 4171
3114.21 3853
3114.74 3505
3115.26 3518
3115.79 3491
3116.32 3380
3116.84 3333
3117.37 3352
3117.90 3365
3118.42 3520
3118.95 3417
3119.48 3525
3120.01 3595
3120.53 3530
3121.06 3425
3121.59 3558
3122.11 3670
3122.64 3610
3123.17 3506
3123.70 3464
3124.22 3337
3124.75 3307
3125.28 3272
3125.81 3171
3126.34 3274
3126.86 3331
3127.39 3467
3127.92 3490
3128.45 3468
3128.98 3419
3129.50 3248
3130.03 3312
3130.56 3298
3131.09 3190
3131.62 3270
3132.14 3255
3132.67 3226
3133.20 3352
3133.73 3518
3134.26 3518
3134.79 3705
3135.31 3822
3135.84 3798
3136.37 3792
3136.90 3800
3137.43 3894
3137.96 3739
3138.49 3832
3139.02 3706
3139.54 3724
3140.07 3784
3140.60 3638
3141.13 3586
3141.66 3668
3142.19 3647
3142.72 3919
3143.25 3920
3143.78 4026
3144.31 4244
3144.84 4304
3145.37 4377
3145.89 4438
3146.42 4521
3146.95 4574
3147.48 4711
3148.01 4903
3148.54 4653
3149.07 4531
3149.60 4584
3150.13 4340
3150.66 4232
3151.19 4077
3151.72 3844
3152.25 3683
3152.78 3714
3153.31 3655
3153.84 3675
3154.37 3631
3154.90 3684
3155.43 3683
3155.96 3770
3156.49 3683
3157.02 3987
3157.55 3939
3158.08 3762
3158.61 3756
3159.14 3860
3159.68 3782
3160.21 3861
3160.74 3795
3161.27 3773
3161.80 3789
3162.33 3733
3162.86 3861
3163.39 3943
3163.92 3827
3164.45 3933
3164.98 4098
3165.51 4319
3166.05 4424
3166.58 4578
3167.11 4671
3167.64 4600
3168.17 4697
3168.70 4509
3169.23 4446
3169.76 4163
3170.30 4063
3170.83 3830
3171.36 3687
3171.89 3650
3172.42 3642
3172.95 3537
3173.49 3476
3174.02 3406
3174.55 3454
3175.08 3545
3175.61 3649
3176.15 3591
3176.68 3624
3177.21 3570
3177.74 3506
3178.27 3561
3178.81 3598
3179.34 3713
3179.87 3659
3180.40 3625
3180.93 3571
3181.47 3494
3182.00 3512
3182.53 3558
3183.06 3365
3183.60 3391
3184.13 3581
3184.66 3483
3185.20 3400
3185.73 3495
3186.26 3599
3186.79 3544
3187.33 3367
3187.86 3246
3188.39 3373
3188.93 3334
3189.46 3264
3189.99 3354
3190.52 3243
3191.06 3169
3191.59 3232
3192.12 3363
3192.66 3373
3193.19 3409
3193.72 3475
3194.26 3525
3194.79 3586
3195.33 3642
3195.86 3669
3196.39 3589
3196.93 3626
3197.46 3742
3197.99 3683
3198.53 3546
3199.06 3796
3199.60 3877
3200.13 4043
3200.66 4208
3201.20 4105
3201.73 4126
3202.27 4173
3202.80 4279
3203.33 4199
3203.87 4155
3204.40 4036
3204.94 4126
3205.47 3974
3206.01 4005
3206.54 4019
3207.07 3994
3207.61 4089
3208.14 4267
3208.68 4398
3209.21 4503
3209.75 4838
3210.28 4837
3210.82 5014
3211.35 4891
3211.89 4872
3212.42 4605
3212.96 4451
3213.49 4167
3214.03 3867
3214.56 3614
3215.10 3610
3215.63 3445
3216.17 3255
3216.70 3397
3217.24 3379
3217.78 3336
3218.31 3406
3218.85 3413
3219.38 3370
3219.92 3405
3220.45 3552
3220.99 3538
3221.52 3683
3222.06 3736
3222.60 3861
3223.13 3924
3223.67 3970
3224.20 3976
3224.74 4000
3225.28 3999
3225.81 3670
3226.35 3581
3226.88 3482
3227.42 3462
3227.96 3480
3228.49 3391
3229.03 3280
3229.57 3202
3230.10 3254
3230.64 3167
3231.18 3099
3231.71 3192
3232.25 3146
3232.79 3273
3233.32 3202
3233.86 3253
3234.40 3259
3234.93 3285
3235.47 3403
3236.01 3437
3236.54 3487
3237.08 3575
3237.62 3676
3238.15 3683
3238.69 3770
3239.23 3646
3239.77 3522
3240.30 3464
3240.84 3417
3241.38 3291
3241.92 3252
3242.45 3454
3242.99 3301
3243.53 3133
3244.07 3081
3244.60 3191
3245.14 3170
3245.68 3133
3246.22 3249
3246.75 3323
3247.29 3302
3247.83 3395
3248.37 3387
3248.91 3442
3249.44 3329
3249.98 3340
3250.52 3411
3251.06 3551
3251.60 3501
3252.14 3597
3252.67 3586
3253.21 3543
3253.75 3776
3254.29 3604
3254.83 3695
3255.37 3818
3255.90 3675
3256.44 3690
3256.98 3763
3257.52 3793
3258.06 3715
3258.60 3766
3259.14 3889
3259.68 3951
3260.21 4182
3260.75 4320
3261.29 4357
3261.83 4507
3262.37 4585
3262.91 4608
3263.45 4561
3263.99 4532
3264.53 4519
3265.07 4522
3265.61 4627
3266.15 4564
3266.69 4528
3267.23 4438
3267.76 4364
3268.30 4410
3268.84 3979
3269.38 3790
3269.92 3766
3270.46 3651
3271.00 3672
3271.54 3586
3272.08 3507
3272.62 3403
3273.16 3425
3273.70 3568
3274.24 3637
3274.78 3804
3275.32 3816
3275.86 3864
3276.40 3844
3276.94 3750
3277.48 3868
3278.03 3818
3278.57 3879
3279.11 3940
3279.65 4046
3280.19 3939
3280.73 3989
3281.27 4085
3281.81 4065
3282.35 4125
3282.89 4240
3283.43 4575
3283.97 4668
3284.51 4609
3285.05 4772
3285.60 4727
3286.14 4835
3286.68 4511
3287.22 4420
3287.76 4255
3288.30 4051
3288.84 3973
3289.38 3937
3289.93 4077
3290.47 4088
3291.01 4178
3291.55 4477
3292.09 4991
3292.63 5571
3293.18 5988
3293.72 6374
3294.26 7137
3294.80 7599
3295.34 7468
3295.88 7570
3296.43 7747
3296.97 7312
3297.51 6784
3298.05 6316
3298.59 5767
3299.14 5487
3299.68 5184
3300.22 4960
3300.76 4697
3301.31 4567
3301.85 4375
3302.39 4381
3302.93 4399
3303.48 4120
3304.02 4076
3304.56 4237
3305.10 4121
3305.65 4126
3306.19 4269
3306.73 4402
3307.27 4672
3307.82 4758
3308.36 4728
3308.90 4799
3309.45 4906
3309.99 4718
3310.53 5020
3311.07 5228
3311.62 5174
3312.16 5159
3312.70 5280
3313.25 5579
3313.79 5762
3314.33 5956
3314.88 6168
3315.42 5998
3315.97 6113
3316.51 5848
3317.05 5614
3317.60 5120
3318.14 4909
3318.68 4559
3319.23 4410
3319.77 4310
3320.32 4231
3320.86 4210
3321.40 4144
3321.95 4054
3322.49 4098
3323.04 4029
3323.58 4072
3324.12 3978
3324.67 4028
3325.21 3924
3325.76 3929
3326.30 3877
3326.85 3710
3327.39 3647
3327.93 3679
3328.48 3566
3329.02 3592
3329.57 3586
3330.11 3791
3330.66 3875
3331.20 4327
3331.75 4789
3332.29 5161
3332.84 5914
3333.38 6494
3333.93 7137
3334.47 8013
3335.02 8184
3335.56 8391
3336.11 8317
3336.65 7921
3337.20 7490
3337.74 6973
3338.29 6376
3338.83 5823
3339.38 5279
3339.92 4836
3340.47 4519
3341.02 4256
3341.56 4051
3342.11 3886
3342.65 3671
3343.20 3673
3343.74 3511
3344.29 3516
3344.84 3513
3345.38 3551
3345.93 3603
3346.47 3654
3347.02 3830
3347.57 3996
3348.11 3892
3348.66 3891
3349.21 3940
3349.75 4005
3350.30 4205
3350.84 4333
3351.39 4469
3351.94 4753
3352.48 4880
3353.03 5078
3353.58 5341
3354.12 5672
3354.67 5971
3355.22 6009
3355.76 5833
3356.31 5562
3356.86 5278
3357.40 5051
3357.95 4708
3358.50 4371
3359.05 4087
3359.59 3810
3360.14 3521
3360.69 3312
3361.23 3250
3361.78 3256
3362.33 3189
3362.88 3181
3363.42 3197
3363.97 3133
3364.52 3168
3365.07 3151
3365.61 3161
3366.16 3177
3366.71 3209
3367.26 3211
3367.80 3145
3368.35 3238
3368.90 3296
3369.45 3302
3370.00 3286
3370.54 3264
3371.09 3142
3371.64 3201
3372.19 3382
3372.74 3388
3373.28 3293
3373.83 3173
3374.38 3270
3374.93 3218
3375.48 3197
3376.03 3104
3376.57 3083
3377.12 3023
3377.67 2954
3378.22 3007
3378.77 2851
3379.32 2872
3379.87 2870
3380.42 2901
3380.96 2908
3381.51 2915
3382.06 2885
3382.61 2834
3383.16 2974
3383.71 2955
3384.26 3002
3384.81 2906
3385.36 2999
3385.91 3122
3386.45 2928
3387.00 2972
3387.55 3030
3388.10 3140
3388.65 3028
3389.20 3039
3389.75 3100
3390.30 3184
3390.85 3222
3391.40 3146
3391.95 3227
3392.50 3350
3393.05 3412
3393.60 3243
3394.15 3444
3394.70 3544
3395.25 3358
3395.80 3298
3396.35 3133
3396.90 3195
3397.45 3037
3398.00 3052
3398.55 3092
3399.10 3028
3399.65 3048
3400.20 3005
3400.75 2950
3401.30 3112
3401.85 3102
3402.40 3131
3402.95 3008
3403.50 2966
3404.06 3052
3404.61 3086
3405.16 3044
3405.71 2875
3406.26 2981
3406.81 3008
3407.36 3018
3407.91 3051
3408.46 2961
3409.01 3015
3409.56 2993
3410.12 2991
3410.67 3010
3411.22 3155
3411.77 3178
3412.32 3203
3412.87 3162
3413.42 3204
3413.98 3140
3414.53 3128
3415.08 3066
3415.63 3046
3416.18 2937
3416.73 2956
3417.29 2898
3417.84 2892
3418.39 2744
3418.94 2680
3419.49 2790
3420.05 2913
3420.60 2953
3421.15 3181
3421.70 3103
3422.25 3142
3422.81 3241
3423.36 3423
3423.91 3544
3424.46 3580
3425.01 3653
3425.57 3539
3426.12 3320
3426.67 3354
3427.23 3246
3427.78 3077
3428.33 2997
3428.88 3059
3429.44 3163
3429.99 3006
3430.54 3038
3431.09 3011
3431.65 3038
3432.20 2996
3432.75 2948
3433.31 2984
3433.86 3015
3434.41 3140
3434.97 3018
3435.52 3054
3436.07 3013
3436.63 2975
3437.18 3158
3437.73 3306
3438.29 3222
3438.84 3121
3439.39 3100
3439.95 3087
3440.50 3175
3441.05 3218
3441.61 3154
3442.16 3129
3442.72 3042
3443.27 2913
3443.82 2956
3444.38 2914
3444.93 2965
3445.48 2814
3446.04 2786
3446.59 2722
3447.15 2735
3447.70 2720
3448.26 2736
3448.81 2751
3449.36 2802
3449.92 2802
3450.47 2755
3451.03 2676
3451.58 2660
3452.14 2758
3452.69 2771
3453.25 2681
3453.80 2634
3454.36 2682
3454.91 2788
3455.47 2717
3456.02 2679
3456.58 2689
3457.13 2632
3457.69 2663
3458.24 2643
3458.80 2676
3459.35 2696
3459.91 2655
3460.46 2583
3461.02 2581
3461.57 2606
3462.13 2679
3462.68 2596
3463.24 2682
3463.79 2622
3464.35 2645
3464.90 2672
3465.46 2726
3466.02 2781
3466.57 3010
3467.13 2985
3467.68 2961
3468.24 3002
3468.80 2958
3469.35 3028
3469.91 3060
3470.46 3075
3471.02 2968
3471.58 2819
3472.13 2921
3472.69 2902
3473.24 2789
3473.80 2717
3474.36 2811
3474.91 2800
3475.47 2789
3476.03 2761
3476.58 2826
3477.14 2950
3477.70 3023
3478.25 2961
3478.81 3022
3479.37 3079
3479.92 3147
3480.48 3196
3481.04 3111
3481.59 3173
3482.15 3126
3482.71 3136
3483.26 3144
3483.82 3117
3484.38 3113
3484.94 3190
3485.49 3116
3486.05 3113
3486.61 3267
3487.17 3415
3487.72 3525
3488.28 3783
3488.84 4063
3489.40 4398
3489.95 4630
3490.51 4838
3491.07 4963
3491.63 5129
3492.18 5088
3492.74 5223
3493.30 4784
3493.86 4540
3494.42 4337
3494.97 4184
3495.53 4247
3496.09 4477
3496.65 4649
3497.21 5011
3497.76 5454
3498.32 5713
3498.88 6160
3499.44 6496
3500.00 6750
3500.56 6883
3501.11 7046
3501.67 7072
3502.23 7651
3502.79 8293
3503.35 8769
3503.91 9088
3504.47 9157
3505.03 8915
3505.58 8534
3506.14 8062
3506.70 7586
3507.26 6923
3507.82 6369
3508.38 5785
3508.94 5066
3509.50 4611
3510.06 4245
3510.62 3996
3511.17 3817
3511.73 3668
3512.29 3489
3512.85 3294
3513.41 3249
3513.97 3251
3514.53 3112
3515.09 3096
3515.65 3211
3516.21 3256
3516.77 3325
3517.33 3201
3517.89 3509
3518.45 3452
3519.01 3245
3519.57 3262
3520.13 3497
3520.69 3631
3521.25 3565
3521.81 3716
3522.37 3782
3522.93 3742
3523.49 3765
3524.05 3804
3524.61 3688
3525.17 3476
3525.73 3377
3526.29 3267
3526.85 3086
3527.41 3040
3527.97 3075
3528.54 3022
3529.10 3082
3529.66 3260
3530.22 3295
3530.78 3475
3531.34 3618
3531.90 3678
3532.46 3664
3533.02 3678
3533.58 3865
3534.14 3837
3534.71 3943
3535.27 4110
3535.83 4031
3536.39 4062
3536.95 3866
3537.51 3933
3538.07 3952
3538.64 3930
3539.20 3775
3539.76 3747
3540.32 3731
3540.88 3733
3541.44 3838
3542.00 3842
3542.57 3889
3543.13 3924
3543.69 3739
3544.25 3814
3544.81 3761
3545.38 3551
3545.94 3516
3546.50 3503
3547.06 3359
3547.62 3238
3548.19 3141
3548.75 3200
3549.31 3160
3549.87 3142
3550.44 3172
3551.00 3279
3551.56 3396
3552.12 3445
3552.69 3687
3553.25 3821
3553.81 4175
3554.37 4089
3554.94 4119
3555.50 4015
3556.06 3872
3556.63 3878
3557.19 3741
3557.75 3673
3558.31 3553
3558.88 3388
3559.44 3407
3560.00 3377
3560.57 3327
3561.13 3354
3561.69 3268
3562.26 3260
3562.82 3330
3563.38 3266
3563.95 3205
3564.51 3203
3565.07 3110
3565.64 3007
3566.20 3074
3566.77 2964
3567.33 2969
3567.89 2928
3568.46 2956
3569.02 2874
3569.59 2889
3570.15 2871
3570.71 2817
3571.28 2831
3571.84 2944
3572.41 3021
3572.97 3031
3573.53 3074
3574.10 3058
3574.66 3176
3575.23 3180
3575.79 3208
3576.36 3257
3576.92 3307
3577.48 3281
3578.05 3332
3578.61 3294
3579.18 3244
3579.74 3237
3580.31 3237
3580.87 3157
3581.44 3131
3582.00 3061
3582.57 3040
3583.13 3090
3583.70 3032
3584.26 3124
3584.83 2988
3585.39 3009
3585.96 2953
3586.52 2964
3587.09 2898
3587.65 2975
3588.22 2974
3588.79 2918
3589.35 2971
3589.92 3035
3590.48 3065
3591.05 3036
3591.61 2995
3592.18 2985
3592.74 2987
3593.31 3091
3593.88 3033
3594.44 3216
3595.01 3276
3595.57 3361
3596.14 3264
3596.71 3223
3597.27 3335
3597.84 3362
3598.40 3327
3598.97 3195
3599.54 3375
3600.10 3234
3600.67 3123
3601.24 3274
3601.80 3208
3602.37 3180
3602.94 3265
3603.50 3165
3604.07 3005
3604.64 2905
3605.20 2892
3605.77 2816
3606.34 2746
3606.90 2719
3607.47 2760
3608.04 2703
3608.60 2704
3609.17 2692
3609.74 2843
3610.30 2924
3610.87 2908
3611.44 3030
3612.01 3365
3612.57 3797
3613.14 4472
3613.71 5193
3614.28 6358
3614.84 7608
3615.41 8880
3615.98 10464
3616.55 12061
3617.11 13228
3617.68 13841
3618.25 13702
3618.82 13485
3619.39 12453
3619.95 11299
3620.52 9755
3621.09 8425
3621.66 7284
3622.23 6057
3622.79 5253
3623.36 4625
3623.93 3990
3624.50 3621
3625.07 3404
3625.63 3218
3626.20 3057
3626.77 3034
3627.34 3053
3627.91 2867
3628.48 3041
3629.05 2948
3629.61 2946
3630.18 2973
3630.75 2902
3631.32 2797
3631.89 2848
3632.46 2900
3633.03 2827
3633.60 2822
3634.16 2694
3634.73 2752
3635.30 2820
3635.87 2758
3636.44 2710
3637.01 2785
3637.58 2953
3638.15 2990
3638.72 3109
3639.29 3188
3639.86 3349
3640.43 3540
3641.00 3653
3641.57 3718
3642.14 3752
3642.71 3674
3643.27 3640
3643.84 3719
3644.41 3816
3644.98 3742
3645.55 3714
3646.12 3703
3646.69 3677
3647.26 3614
3647.83 3509
3648.40 3441
3648.97 3431
3649.54 3385
3650.12 3452
3650.69 3427
3651.26 3374
3651.83 3364
3652.40 3473
3652.97 3692
3653.54 3633
3654.11 3790
3654.68 3929
3655.25 4090
3655.82 4025
3656.39 3970
3656.96 3981
3657.53 3909
3658.10 3876
3658.67 3840
3659.25 3855
3659.82 3643
3660.39 3471
3660.96 3353
3661.53 3302
3662.10 3393
3662.67 3307
3663.24 3059
3663.81 3140
3664.39 3163
3664.96 3122
3665.53 3077
3666.10 3064
3666.67 3245
3667.24 3107
3667.81 3106
3668.39 3108
3668.96 3051
3669.53 3053
3670.10 3021
3670.67 3135
3671.25 3261
3671.82 3209
3672.39 3205
3672.96 3469
3673.53 3414
3674.11 3618
3674.68 3610
3675.25 3637
3675.82 3590
3676.39 3444
3676.97 3413
3677.54 3303
3678.11 3216
3678.68 3254
3679.26 3112
3679.83 2988
3680.40 3041
3680.97 3076
3681.55 3100
3682.12 3039
3682.69 3141
3683.27 3110
3683.84 3186
3684.41 3229
3684.98 3407
3685.56 3470
3686.13 3628
3686.70 3814
3687.28 3881
3687.85 4033
3688.42 4216
3689.00 4338
3689.57 4323
3690.14 4289
3690.72 4241
3691.29 4246
3691.86 4132
3692.44 3920
3693.01 3771
3693.58 3611
3694.16 3448
3694.73 3349
3695.31 3229
3695.88 2993
3696.45 2965
3697.03 2861
3697.60 2799
3698.18 2781
3698.75 2905
3699.32 2930
3699.90 3005
3700.47 2852
3701.05 2899
3701.62 2875
3702.19 2878
3702.77 2882
3703.34 3020
3703.92 2983
3704.49 3032
3705.07 3073
3705.64 3074
3706.22 3050
3706.79 2972
3707.37 3104
3707.94 3087
3708.51 3102
3709.09 3102
3709.66 3032
3710.24 3128
3710.81 3057
3711.39 3082
3711.96 3023
3712.54 2971
3713.11 3034
3713.69 2879
3714.27 2878
3714.84 2996
3715.42 3088
3715.99 3080
3716.57 3130
3717.14 3088
3717.72 3009
3718.29 3104
3718.87 3022
3719.44 2951
3720.02 2914
3720.60 2916
3721.17 2812
3721.75 2742
3722.32 2811
3722.90 2700
3723.47 2758
3724.05 2802
3724.63 2782
3725.20 2750
3725.78 2839
3726.36 2955
3726.93 3141
3727.51 3207
3728.08 3259
3728.66 3484
3729.24 3826
3729.81 4092
3730.39 4410
3730.97 4738
3731.54 5035
3732.12 5227
3732.70 5662
3733.27 5743
3733.85 5489
3734.43 5194
3735.00 4918
3735.58 4644
3736.16 4457
3736.73 4131
3737.31 3959
3737.89 3558
3738.47 3447
3739.04 3465
3739.62 3421
3740.20 3294
3740.77 3272
3741.35 3276
3741.93 3142
3742.51 3173
3743.08 3316
3743.66 3087
3744.24 2994
3744.82 3084
3745.39 3005
3745.97 2942
3746.55 2976
3747.13 3058
3747.71 2965
3748.28 2902
3748.86 2806
3749.44 2823
3750.02 2948
3750.59 2870
3751.17 2843
3751.75 2914
3752.33 2885
3752.91 3053
3753.49 3134
3754.06 3342
3754.64 3583
3755.22 3909
3755.80 4268
3756.38 4597
3756.96 4892
3757.53 5149
3758.11 5365
3758.69 5487
3759.27 5594
3759.85 5386
3760.43 5044
3761.01 4581
3761.59 4280
3762.17 4097
3762.74 3941
3763.32 3568
3763.90 3422
3764.48 3386
3765.06 3064
3765.64 2960
3766.22 2933
3766.80 2979
3767.38 3030
3767.96 2897
3768.54 2904
3769.12 3021
3769.70 3021
3770.27 3152
3770.85 3130
3771.43 3045
3772.01 3070
3772.59 3096
3773.17 3048
3773.75 3086
3774.33 2912
3774.91 2897
3775.49 2909
3776.07 2774
3776.65 2837
3777.23 2766
3777.81 2672
3778.39 2630
3778.97 2762
3779.55 2651
3780.13 2723
3780.71 2661
3781.29 2664
3781.88 2635
3782.46 2541
3783.04 2605
3783.62 2628
3784.20 2635
3784.78 2636
3785.36 2603
3785.94 2716
3786.52 2703
3787.10 2755
3787.68 2667
3788.26 2757
3788.84 2844
3789.43 2838
3790.01 2753
3790.59 2741
3791.17 2808
3791.75 2756
3792.33 2790
3792.91 2757
3793.49 2861
3794.08 3031
3794.66 3044
3795.24 3117
3795.82 2971
3796.40 3048
3796.98 3177
3797.56 3274
3798.15 3280
3798.73 3379
3799.31 3458
3799.89 3437
3800.47 3577
3801.06 3675
3801.64 3722
3802.22 3539
3802.80 3612
3803.38 3591
3803.97 3359
3804.55 3335
3805.13 3332
3805.71 3308
3806.29 3200
3806.88 3297
3807.46 3319
3808.04 3371
3808.62 3408
3809.21 3360
3809.79 3309
3810.37 3292
3810.95 3329
3811.54 3326
3812.12 3345
3812.70 3411
3813.29 3466
3813.87 3653
3814.45 3578
3815.03 3584
3815.62 3709
3816.20 3700
3816.78 3651
3817.37 3515
3817.95 3482
3818.53 3157
3819.12 3131
3819.70 3072
3820.28 2904
3820.87 2798
3821.45 2792
3822.03 2957
3822.62 2866
3823.20 2713
3823.78 2679
3824.37 2635
3824.95 2592
3825.54 2510
3826.12 2690
3826.70 2695
3827.29 2690
3827.87 2843
3828.46 2948
3829.04 2914
3829.62 2971
3830.21 2988
3830.79 2998
3831.38 3057
3831.96 3114
3832.54 3181
3833.13 3114
3833.71 3026
3834.30 2972
3834.88 2971
3835.47 2916
3836.05 2861
3836.64 2789
3837.22 2759
3837.81 2943
3838.39 2881
3838.98 2734
3839.56 2783
3840.15 2825
3840.73 2710
3841.31 2676
3841.90 2663
3842.49 2600
3843.07 2668
3843.66 2684
3844.24 2688
3844.83 2700
3845.41 2718
3846.00 2784
3846.58 2697
3847.17 2671
3847.75 2702
3848.34 2646
3848.92 2616
3849.51 2780
3850.10 2872
3850.68 2891
3851.27 2919
3851.85 2835
3852.44 2921
3853.02 2987
3853.61 3089
3854.20 3253
3854.78 3171
3855.37 3474
3855.95 3740
3856.54 4133
3857.13 4721
3857.71 5428
3858.30 6476
3858.89 7591
3859.47 8751
3860.06 9911
3860.64 11061
3861.23 11386
3861.82 11424
3862.40 11271
3862.99 10422
3863.58 9586
3864.16 8271
3864.75 7172
3865.34 6599
3865.92 5763
3866.51 5108
3867.10 4566
3867.69 4322
3868.27 4069
3868.86 3832
3869.45 3729
3870.03 3528
3870.62 3531
3871.21 3574
3871.80 3587
3872.38 3605
3872.97 3655
3873.56 3645
3874.15 3662
3874.73 3513
3875.32 3449
3875.91 3344
3876.50 3358
3877.08 3225
3877.67 3044
3878.26 2804
3878.85 2820
3879.43 2861
3880.02 2854
3880.61 2792
3881.20 2764
3881.79 2762
3882.37 2761
3882.96 2772
3883.55 2728
3884.14 2712
3884.73 2776
3885.32 2863
3885.90 3012
3886.49 2926
3887.08 3046
3887.67 3140
3888.26 3230
3888.85 3330
3889.44 3448
3890.02 3603
3890.61 3707
3891.20 3821
3891.79 3765
3892.38 3940
3892.97 4154
3893.56 4287
3894.15 4363
3894.74 4643
3895.32 4830
3895.91 4801
3896.50 4648
3897.09 4589
3897.68 4518
3898.27 4354
3898.86 4212
3899.45 4325
3900.04 4108
3900.63 3816
3901.22 3722
3901.81 3562
3902.40 3382
3902.99 3194
3903.58 3046
3904.17 2963
3904.76 2871
3905.35 2750
3905.94 2754
3906.53 2739
3907.12 2809
3907.71 2709
3908.30 2658
3908.89 2631
3909.48 2526
3910.07 2645
3910.66 2637
3911.25 2554
3911.84 2467
3912.43 2424
3913.02 2468
3913.61 2451
3914.20 2534
3914.79 2446
3915.38 2441
3915.97 2464
3916.56 2492
3917.15 2346
3917.74 2395
3918.33 2496
3918.92 2480
3919.52 2587
3920.11 2493
3920.70 2517
3921.29 2567
3921.88 2574
3922.47 2617
3923.06 2629
3923.65 2610
3924.24 2688
3924.84 2631
3925.43 2661
3926.02 2646
3926.61 2602
3927.20 2599
3927.79 2776
3928.38 2639
3928.98 2608
3929.57 2712
3930.16 2655
3930.75 2635
3931.34 2636
3931.93 2636
3932.53 2571
3933.12 2583
3933.71 2585
3934.30 2724
3934.89 2622
3935.49 2654
3936.08 2671
3936.67 2694
3937.26 2737
3937.86 2866
3938.45 2824
3939.04 2791
3939.63 2866
3940.23 2751
3940.82 2600
3941.41 2747
3942.00 2826
3942.60 2842
3943.19 2770
3943.78 2658
3944.37 2618
3944.97 2562
3945.56 2502
3946.15 2352
3946.75 2462
3947.34 2512
3947.93 2443
3948.52 2434
3949.12 2410
3949.71 2588
3950.30 2574
3950.90 2647
3951.49 2634
3952.08 2594
3952.68 2666
3953.27 2588
3953.86 2628
3954.46 2610
3955.05 2620
3955.65 2646
3956.24 2800
3956.83 2720
3957.43 2646
3958.02 2700
3958.61 2716
3959.21 2770
3959.80 2683
3960.40 2639
3960.99 2733
3961.58 2870
3962.18 2897
3962.77 3034
3963.37 3150
3963.96 3442
3964.55 3728
3965.15 3841
3965.74 4142
3966.34 4237
3966.93 4303
3967.53 4073
3968.12 4052
3968.72 3739
3969.31 3503
3969.91 3194
3970.50 2999
3971.10 2927
3971.69 2820
3972.28 2552
3972.88 2623
3973.47 2608
3974.07 2559
3974.66 2527
3975.26 2611
3975.85 2575
3976.45 2559
3977.05 2603
3977.64 2683
3978.24 2645
3978.83 2606
3979.43 2613
3980.02 2669
3980.62 2589
3981.21 2563
3981.81 2352
3982.40 2461
3983.00 2429
3983.60 2420
3984.19 2511
3984.79 2356
3985.38 2317
3985.98 2359
3986.58 2340
3987.17 2327
3987.77 2369
3988.36 2402
3988.96 2438
3989.56 2472
3990.15 2554
3990.75 2436
3991.34 2425
3991.94 2529
3992.54 2569
3993.13 2609
3993.73 2631
3994.33 2744
3994.92 2818
3995.52 2873
3996.12 2806
3996.71 2857
3997.31 2822
3997.91 2780
3998.50 2826
3999.10 2817
3999.70 2788
4000.29 2826
4000.89 2891
4001.49 2888
4002.09 2925
4002.68 2923
4003.28 2925
4003.88 3099
4004.47 3057
4005.07 3039
4005.67 3067
4006.27 3108
4006.86 3160
4007.46 3010
4008.06 2916
4008.66 2871
4009.25 2825
4009.85 2849
4010.45 2856
4011.05 2826
4011.64 2942
4012.24 3182
4012.84 3382
4013.44 3532
4014.04 3942
4014.63 4297
4015.23 4651
4015.83 4794
4016.43 5131
4017.03 5298
4017.63 5006
4018.22 4764
4018.82 4444
4019.42 4122
4020.02 3760
4020.62 3347
4021.22 3061
4021.81 2868
4022.41 2769
4023.01 2662
4023.61 2749
4024.21 2694
4024.81 2709
4025.41 2833
4026.01 2962
4026.60 2924
4027.20 3008
4027.80 3148
4028.40 3278
4029.00 3283
4029.60 3225
4030.20 3232
4030.80 3071
4031.40 2957
4032.00 2878
4032.60 2822
4033.20 2796
4033.80 2756
4034.39 2704
4034.99 2624
4035.59 2624
4036.19 2685
4036.79 2638
4037.39 2643
4037.99 2687
4038.59 2691
4039.19 2749
4039.79 2731
4040.39 2729
4040.99 2676
4041.59 2717
4042.19 2655
4042.79 2761
4043.39 2754
4043.99 2704
4044.59 2669
4045.19 2729
4045.79 2731
4046.39 2686
4046.99 2715
4047.60 2663
4048.20 2683
4048.80 2696
4049.40 2762
4050.00 2835
4050.60 2793
4051.20 2878
4051.80 2891
4052.40 2986
4053.00 2999
4053.60 3020
4054.20 3127
4054.80 3149
4055.41 3244
4056.01 3203
4056.61 3158
4057.21 3092
4057.81 2971
4058.41 2925
4059.01 2829
4059.61 2743
4060.22 2544
4060.82 2482
4061.42 2412
4062.02 2367
4062.62 2361
4063.22 2327
4063.82 2293
4064.43 2319
4065.03 2259
4065.63 2236
4066.23 2247
4066.83 2351
4067.44 2312
4068.04 2391
4068.64 2345
4069.24 2368
4069.84 2363
4070.45 2453
4071.05 2529
4071.65 2499
4072.25 2421
4072.86 2393
4073.46 2402
4074.06 2533
4074.66 2521
4075.27 2507
4075.87 2566
4076.47 2594
4077.07 2609
4077.68 2495
4078.28 2546
4078.88 2611
4079.48 2518
4080.09 2555
4080.69 2629
4081.29 2670
4081.90 2707
4082.50 2640
4083.10 2640
4083.71 2755
4084.31 2814
4084.91 2886
4085.52 2855
4086.12 2822
4086.72 2798
4087.33 2770
4087.93 2829
4088.53 2872
4089.14 3157
4089.74 3390
4090.34 3715
4090.95 4204
4091.55 4746
4092.15 5371
4092.76 6164
4093.36 6991
4093.97 7686
4094.57 7968
4095.17 8057
4095.78 7766
4096.38 7370
4096.99 6843
4097.59 5865
4098.19 5130
4098.80 4440
4099.40 3933
4100.01 3485
4100.61 3086
4101.22 2858
4101.82 2641
4102.43 2507
4103.03 2458
4103.63 2501
4104.24 2503
4104.84 2448
4105.45 2347
4106.05 2464
4106.66 2433
4107.26 2487
4107.87 2556
4108.47 2654
4109.08 2536
4109.68 2478
4110.29 2539
4110.89 2493
4111.50 2405
4112.10 2423
4112.71 2363
4113.31 2348
4113.92 2366
4114.53 2328
4115.13 2233
4115.74 2196
4116.34 2320
4116.95 2302
4117.55 2233
4118.16 2289
4118.76 2436
4119.37 2347
4119.98 2330
4120.58 2406
4121.19 2452
4121.79 2569
4122.40 2642
4123.01 2673
4123.61 2634
4124.22 2615
4124.82 2660
4125.43 2681
4126.04 2655
4126.64 2739
4127.25 2721
4127.86 2716
4128.46 2721
4129.07 2678
4129.68 2798
4130.28 2825
4130.89 2962
4131.50 3060
4132.10 3082
4132.71 3080
4133.32 3091
4133.92 3099
4134.53 3158
4135.14 3141
4135.74 3024
4136.35 2992
4136.96 2943
4137.56 2966
4138.17 3008
4138.78 2964
4139.39 2885
4139.99 2944
4140.60 2994
4141.21 3060
4141.82 3036
4142.42 3043
4143.03 2834
4143.64 2836
4144.25 2822
4144.85 2702
4145.46 2658
4146.07 2556
4146.68 2596
4147.28 2531
4147.89 2523
4148.50 2377
4149.11 2388
4149.72 2306
4150.32 2363
4150.93 2257
4151.54 2230
4152.15 2211
4152.76 2272
4153.37 2292
4153.97 2257
4154.58 2227
4155.19 2163
4155.80 2185
4156.41 2174
4157.02 2148
4157.62 2155
4158.23 2158
4158.84 2176
4159.45 2185
4160.06 2128
4160.67 2179
4161.28 2284
4161.89 2266
4162.49 2380
4163.10 2416
4163.71 2539
4164.32 2673
4164.93 2609
4165.54 2677
4166.15 2739
4166.76 2778
4167.37 2731
4167.98 2667
4168.59 2778
4169.20 2681
4169.81 2739
4170.42 2656
4171.02 2647
4171.63 2543
4172.24 2556
4172.85 2568
4173.46 2516
4174.07 2503
4174.68 2475
4175.29 2479
4175.90 2563
4176.51 2556
4177.12 2552
4177.73 2466
4178.34 2394
4178.95 2311
4179.56 2343
4180.17 2342
4180.78 2261
4181.39 2465
4182.00 2311
4182.61 2382
4183.23 2372
4183.84 2368
4184.45 2285
4185.06 2266
4185.67 2345
4186.28 2245
4186.89 2270
4187.50 2235
4188.11 2139
4188.72 2221
4189.33 2367
4189.94 2318
4190.55 2320
4191.17 2485
4191.78 2599
4192.39 2626
4193.00 2843
4193.61 2963
4194.22 3073
4194.83 3188
4195.44 3067
4196.06 3190
4196.67 3264
4197.28 3222
4197.89 3012
4198.50 2996
4199.11 2860
4199.72 2856
4200.34 2766
4200.95 2707
4201.56 2890
4202.17 2735
4202.78 2619
4203.40 2636
4204.01 2571
4204.62 2543
4205.23 2624
4205.84 2467
4206.46 2532
4207.07 2522
4207.68 2456
4208.29 2475
4208.90 2502
4209.52 2488
4210.13 2427
4210.74 2462
4211.35 2526
4211.97 2459
4212.58 2574
4213.19 2548
4213.80 2603
4214.42 2645
4215.03 2769
4215.64 2816
4216.26 2847
4216.87 3028
4217.48 3307
4218.09 3517
4218.71 3877
4219.32 4296
4219.93 4583
4220.55 4905
4221.16 5376
4221.77 5659
4222.39 6035
4223.00 6291
4223.61 6174
4224.23 6076
4224.84 5821
4225.45 5777
4226.07 5519
4226.68 5579
4227.30 5286
4227.91 5073
4228.52 5118
4229.14 5192
4229.75 4959
4230.36 4673
4230.98 4411
4231.59 4031
4232.21 3840
4232.82 3596
4233.43 3395
4234.05 3192
4234.66 3106
4235.28 2984
4235.89 2899
4236.51 2841
4237.12 2773
4237.73 2854
4238.35 2762
4238.96 2570
4239.58 2529
4240.19 2525
4240.81 2446
4241.42 2446
4242.04 2424
4242.65 2375
4243.27 2356
4243.88 2457
4244.50 2424
4245.11 2463
4245.73 2492
4246.34 2506
4246.96 2535
4247.57 2483
4248.19 2536
4248.80 2511
4249.42 2598
4250.03 2549
4250.65 2458
4251.26 2465
4251.88 2406
4252.49 2420
4253.11 2464
4253.72 2402
4254.34 2463
4254.96 2570
4255.57 2487
4256.19 2541
4256.80 2565
4257.42 2553
4258.03 2627
4258.65 2610
4259.27 2756
4259.88 2828
4260.50 2827
4261.12 2817
4261.73 2885
4262.35 2906
4262.96 2985
4263.58 2854
4264.20 2962
4264.81 2977
4265.43 3055
4266.05 3053
4266.66 3184
4267.28 3295
4267.90 3230
4268.51 3341
4269.13 3264
4269.75 3342
4270.36 3255
4270.98 3305
4271.60 3169
4272.21 2977
4272.83 2821
4273.45 2656
4274.06 2656
4274.68 2776
4275.30 2784
4275.92 2665
4276.53 2712
4277.15 2760
4277.77 2705
4278.38 2673
4279.00 2644
4279.62 2628
4280.24 2547
4280.85 2419
4281.47 2502
4282.09 2555
4282.71 2625
4283.32 2646
4283.94 2676
4284.56 2696
4285.18 2775
4285.80 2767
4286.41 2794
4287.03 2877
4287.65 2815
4288.27 2729
4288.89 2726
4289.50 2620
4290.12 2590
4290.74 2422
4291.36 2349
4291.98 2509
4292.60 2601
4293.21 2470
4293.83 2505
4294.45 2595
4295.07 2713
4295.69 2649
4296.31 2574
4296.93 2642
4297.54 2561
4298.16 2528
4298.78 2548
4299.40 2496
4300.02 2448
4300.64 2439
4301.26 2473
4301.88 2477
4302.50 2470
4303.12 2511
4303.73 2539
4304.35 2547
4304.97 2605
4305.59 2702
4306.21 2864
4306.83 3080
4307.45 3247
4308.07 3343
4308.69 3611
4309.31 3812
4309.93 3993
4310.55 4046
4311.17 3861
4311.79 3793
4312.41 3519
4313.03 3262
4313.65 3081
4314.27 2778
4314.89 2661
4315.51 2601
4316.13 2424
4316.75 2318
4317.37 2266
4317.99 2382
4318.61 2177
4319.23 2134
4319.85 2211
4320.47 2207
4321.09 2172
4321.71 2231
4322.33 2276
4322.95 2352
4323.57 2353
4324.19 2396
4324.81 2552
4325.43 2527
4326.05 2506
4326.68 2464
4327.30 2504
4327.92 2436
4328.54 2347
4329.16 2292
4329.78 2266
4330.40 2240
4331.02 2321
4331.64 2269
4332.26 2192
4332.89 2210
4333.51 2203
4334.13 2243
4334.75 2181
4335.37 2278
4335.99 2313
4336.61 2338
4337.24 2315
4337.86 2358
4338.48 2418
4339.10 2379
4339.72 2365
4340.34 2368
4340.97 2417
4341.59 2426
4342.21 2523
4342.83 2530
4343.45 2628
4344.08 2930
4344.70 3052
4345.32 3269
4345.94 3296
4346.57 3519
4347.19 3570
4347.81 3458
4348.43 3446
4349.05 3101
4349.68 3023
4350.30 2808
4350.92 2756
4351.54 2539
4352.17 2499
4352.79 2427
4353.41 2377
4354.04 2251
4354.66 2275
4355.28 2260
4355.90 2277
4356.53 2257
4357.15 2157
4357.77 2215
4358.40 2268
4359.02 2258
4359.64 2350
4360.27 2307
4360.89 2264
4361.51 2314
4362.14 2318
4362.76 2204
4363.38 2114
4364.01 2174
4364.63 2191
4365.25 2238
4365.88 2232
4366.50 2328
4367.12 2313
4367.75 2364
4368.37 2267
4369.00 2246
4369.62 2164
4370.24 2280
4370.87 2257
4371.49 2246
4372.12 2192
4372.74 2105
4373.36 2248
4373.99 2231
4374.61 2185
4375.24 2289
4375.86 2226
4376.49 2369
4377.11 2279
4377.73 2265
4378.36 2339
4378.98 2476
4379.61 2623
4380.23 2662
4380.86 2757
4381.48 2714
4382.11 2809
4382.73 3056
4383.36 3138
4383.98 3104
4384.61 3155
4385.23 3246
4385.86 3377
4386.48 3615
4387.11 3748
4387.73 4122
4388.36 4513
4388.98 5062
4389.61 5767
4390.23 6249
4390.86 6509
4391.48 6733
4392.11 6626
4392.74 6392
4393.36 5836
4393.99 5328
4394.61 4694
4395.24 4331
4395.86 4040
4396.49 3748
4397.12 3470
4397.74 3390
4398.37 3614
4398.99 3700
4399.62 3653
4400.25 3635
4400.87 3556
4401.50 3459
4402.12 3333
4402.75 3216
4403.38 3258
4404.00 3155
4404.63 3022
4405.26 3111
4405.88 3052
4406.51 3071
4407.14 3067
4407.76 3134
4408.39 3105
4409.02 3109
4409.64 3170
4410.27 3212
4410.90 3036
4411.52 3050
4412.15 2897
4412.78 2927
4413.40 2821
4414.03 2753
4414.66 2730
4415.29 2666
4415.91 2581
4416.54 2579
4417.17 2486
4417.79 2603
4418.42 2550
4419.05 2474
4419.68 2541
4420.30 2428
4420.93 2405
4421.56 2413
4422.19 2392
4422.81 2399
4423.44 2376
4424.07 2231
4424.70 2208
4425.33 2305
4425.95 2287
4426.58 2179
4427.21 2243
4427.84 2186
4428.47 2168
4429.09 2260
4429.72 2270
4430.35 2141
4430.98 2166
4431.61 2271
4432.23 2275
4432.86 2177
4433.49 2239
4434.12 2240
4434.75 2170
4435.38 2167
4436.01 2200
4436.63 2101
4437.26 2088
4437.89 2152
4438.52 2180
4439.15 2197
4439.78 2189
4440.41 2090
4441.04 2106
4441.67 2004
4442.29 2046
4442.92 2129
4443.55 2099
4444.18 2122
4444.81 2049
4445.44 1982
4446.07 2083
4446.70 2164
4447.33 2128
4447.96 2152
4448.59 2163
4449.22 2157
4449.85 2110
4450.48 2181
4451.11 2118
4451.74 1954
4452.37 2027
4453.00 2094
4453.63 2016
4454.26 2098
4454.89 2093
4455.52 2150
4456.15 2165
4456.78 2104
4457.41 2115
4458.04 2062
4458.67 1948
4459.30 1972
4459.93 2005
4460.56 2032
4461.19 1847
4461.82 1889
4462.45 1939
4463.08 1923
4463.71 1934
4464.34 1924
4464.97 1915
4465.60 1900
4466.23 1918
4466.86 1877
4467.49 1957
4468.12 1847
4468.76 1778
4469.39 1866
4470.02 1902
4470.65 1876
4471.28 1971
4471.91 1913
4472.54 1856
4473.17 1910
4473.80 1941
4474.44 1937
4475.07 1898
4475.70 1906
4476.33 1947
4476.96 1922
4477.59 1906
4478.22 1935
4478.86 1918
4479.49 1941
4480.12 1957
4480.75 1975
4481.38 1922
4482.02 1964
4482.65 2113
4483.28 2145
4483.91 2079
4484.54 2095
4485.18 2119
4485.81 2166
4486.44 2083
4487.07 2040
4487.70 2067
4488.34 2077
4488.97 1984
4489.60 1986
4490.23 2052
4490.87 2072
4491.50 2003
4492.13 2046
4492.76 1995
4493.40 1937
4494.03 2015
4494.66 2046
4495.30 2019
4495.93 2079
4496.56 2068
4497.19 2043
4497.83 2047
4498.46 2166
4499.09 2147
4499.73 2239
4500.36 2439
4500.99 2508
4501.63 2654
4502.26 2657
4502.89 2655
4503.53 2619
4504.16 2618
4504.79 2470
4505.43 2544
4506.06 2362
4506.69 2262
4507.33 2254
4507.96 2286
4508.59 2227
4509.23 2108
4509.86 2204
4510.50 2319
4511.13 2354
4511.76 2300
4512.40 2332
4513.03 2360
4513.67 2335
4514.30 2513
4514.93 2512
4515.57 2571
4516.20 2485
4516.84 2490
4517.47 2475
4518.11 2403
4518.74 2448
4519.37 2308
4520.01 2328
4520.64 2241
4521.28 2271
4521.91 2318
4522.55 2263
4523.18 2382
4523.82 2307
4524.45 2408
4525.09 2810
4525.72 2955
4526.36 3436
4526.99 3918
4527.63 4444
4528.26 5325
4528.90 6370
4529.53 7371
4530.17 8727
4530.80 9703
4531.44 10150
4532.07 10317
4532.71 10016
4533.34 9442
4533.98 8291
4534.62 6999
4535.25 6018
4535.89 5136
4536.52 4368
4537.16 3798
4537.79 3369
4538.43 3060
4539.07 2806
4539.70 2648
4540.34 2537
4540.97 2373
4541.61 2326
4542.25 2320
4542.88 2201
4543.52 2306
4544.15 2259
4544.79 2119
4545.43 2041
4546.06 1985
4546.70 1983
4547.34 1875
4547.97 1948
4548.61 1904
4549.25 1990
4549.88 2051
4550.52 2065
4551.16 2212
4551.79 2262
4552.43 2352
4553.07 2344
4553.70 2325
4554.34 2337
4554.98 2370
4555.61 2381
4556.25 2264
4556.89 2213
4557.53 2179
4558.16 2128
4558.80 2135
4559.44 2128
4560.07 2155
4560.71 2124
4561.35 2167
4561.99 2119
4562.62 2237
4563.26 2257
4563.90 2255
4564.54 2278
4565.18 2297
4565.81 2348
4566.45 2507
4567.09 2707
4567.73 2797
4568.36 2875
4569.00 2911
4569.64 3062
4570.28 3056
4570.92 3007
4571.55 2885
4572.19 2692
4572.83 2556
4573.47 2527
4574.11 2470
4574.75 2150
4575.38 2053
4576.02 2008
4576.66 2007
4577.30 1957
4577.94 2038
4578.58 2040
4579.22 1968
4579.85 1932
4580.49 2010
4581.13 2037
4581.77 1912
4582.41 2013
4583.05 1994
4583.69 1945
4584.33 1974
4584.97 1983
4585.61 2113
4586.24 2067
4586.88 1956
4587.52 1986
4588.16 2021
4588.80 2012
4589.44 1960
4590.08 1990
4590.72 2045
4591.36 2091
4592.00 2030
4592.64 2036
4593.28 1950
4593.92 2011
4594.56 1917
4595.20 1871
4595.84 1891
4596.48 1902
4597.12 1867
4597.76 1928
4598.40 1889
4599.04 1858
4599.68 1880
4600.32 1887
4600.96 1935
4601.60 1960
4602.24 2042
4602.88 2067
4603.52 2103
4604.16 2228
4604.80 2313
4605.44 2415
4606.08 2442
4606.72 2484
4607.36 2388
4608.00 2244
4608.64 2308
4609.28 2320
4609.93 2259
4610.57 2189
4611.21 2174
4611.85 2044
4612.49 2037
4613.13 1968
4613.77 2017
4614.41 1923
4615.05 1927
4615.69 1945
4616.34 1896
4616.98 1864
4617.62 1848
4618.26 1848
4618.90 1801
4619.54 1857
4620.18 1787
4620.83 1810
4621.47 1827
4622.11 1701
4622.75 1710
4623.39 1787
4624.03 1761
4624.68 1689
4625.32 1701
4625.96 1753
4626.60 1757
4627.24 1730
4627.89 1770
4628.53 1792
4629.17 1889
4629.81 1797
4630.45 1728
4631.10 1861
4631.74 1898
4632.38 1864
4633.02 1944
4633.67 1775
4634.31 1826
4634.95 1886
4635.59 1864
4636.24 1908
4636.88 2022
4637.52 1946
4638.17 1936
4638.81 1960
4639.45 1893
4640.09 1922
4640.74 1812
4641.38 1927
4642.02 1867
4642.67 1885
4643.31 1942
4643.95 1972
4644.60 1988
4645.24 1910
4645.88 1911
4646.53 1914
4647.17 1858
4647.81 1869
4648.46 1996
4649.10 1994
4649.74 1908
4650.39 2125
4651.03 2110
4651.67 2212
4652.32 2296
4652.96 2245
4653.61 2273
4654.25 2210
4654.89 2156
4655.54 2136
4656.18 1942
4656.83 1884
4657.47 1794
4658.11 1763
4658.76 1751
4659.40 1803
4660.05 1764
4660.69 1764
4661.33 1646
4661.98 1682
4662.62 1691
4663.27 1674
4663.91 1635
4664.56 1681
4665.20 1655
4665.85 1583
4666.49 1659
4667.14 1665
4667.78 1606
4668.43 1615
4669.07 1705
4669.72 1698
4670.36 1667
4671.01 1573
4671.65 1628
4672.30 1717
4672.94 1699
4673.59 1626
4674.23 1643
4674.88 1661
4675.52 1673
4676.17 1678
4676.81 1693
4677.46 1692
4678.10 1701
4678.75 1720
4679.40 1744
4680.04 1717
4680.69 1815
4681.33 1835
4681.98 1757
4682.62 1829
4683.27 1799
4683.92 1733
4684.56 1753
4685.21 1706
4685.85 1704
4686.50 1633
4687.15 1658
4687.79 1572
4688.44 1559
4689.09 1652
4689.73 1709
4690.38 1672
4691.02 1647
4691.67 1673
4692.32 1646
4692.96 1656
4693.61 1737
4694.26 1737
4694.90 1731
4695.55 1744
4696.20 1786
4696.84 1807
4697.49 1747
4698.14 1786
4698.78 1807
4699.43 1771
4700.08 1743
4700.73 1823
4701.37 1802
4702.02 1813
4702.67 1739
4703.31 1763
4703.96 1796
4704.61 1696
4705.26 1731
4705.90 1669
4706.55 1657
4707.20 1814
4707.85 1864
4708.49 1823
4709.14 1891
4709.79 1880
4710.44 1890
4711.09 1904
4711.73 1889
4712.38 1871
4713.03 1819
4713.68 1761
4714.33 1701
4714.97 1767
4715.62 1814
4716.27 1784
4716.92 1742
4717.57 1782
4718.21 1841
4718.86 1882
4719.51 1937
4720.16 2016
4720.81 1971
4721.46 2029
4722.11 2046
4722.75 2052
4723.40 2011
4724.05 1937
4724.70 2062
4725.35 2062
4726.00 2038
4726.65 1991
4727.30 2017
4727.94 1942
4728.59 1863
4729.24 1811
4729.89 1742
4730.54 1699
4731.19 1660
4731.84 1587
4732.49 1585
4733.14 1633
4733.79 1593
4734.44 1542
4735.09 1586
4735.74 1620
4736.38 1677
4737.03 1719
4737.68 1724
4738.33 1711
4738.98 1759
4739.63 1740
4740.28 1814
4740.93 1903
4741.58 1811
4742.23 1687
4742.88 1713
4743.53 1711
4744.18 1748
4744.83 1778
4745.48 1797
4746.13 1841
4746.78 1765
4747.43 1717
4748.08 1771
4748.73 1776
4749.39 1764
4750.04 1823
4750.69 1845
4751.34 1988
4751.99 1926
4752.64 1921
4753.29 1948
4753.94 1895
4754.59 1832
4755.24 1857
4755.89 1866
4756.54 1810
4757.19 1815
4757.84 1842
4758.50 1817
4759.15 1886
4759.80 1842
4760.45 1803
4761.10 1733
4761.75 1707
4762.40 1669
4763.05 1641
4763.71 1572
4764.36 1613
4765.01 1680
4765.66 1693
4766.31 1767
4766.96 1701
4767.62 1638
4768.27 1684
4768.92 1704
4769.57 1645
4770.22 1592
4770.87 1546
4771.53 1576
4772.18 1660
4772.83 1567
4773.48 1507
4774.13 1525
4774.79 1503
4775.44 1551
4776.09 1507
4776.74 1459
4777.40 1547
4778.05 1538
4778.70 1489
4779.35 1440
4780.01 1441
4780.66 1510
4781.31 1530
4781.96 1519
4782.62 1518
4783.27 1514
4783.92 1503
4784.57 1497
4785.23 1484
4785.88 1468
4786.53 1515
4787.19 1494
4787.84 1505
4788.49 1475
4789.15 1546
4789.80 1565
4790.45 1508
4791.11 1503
4791.76 1579
4792.41 1520
4793.07 1450
4793.72 1538
4794.37 1594
4795.03 1519
4795.68 1498
4796.33 1555
4796.99 1539
4797.64 1567
4798.29 1513
4798.95 1523
4799.60 1535
4800.26 1570
4800.91 1533
4801.56 1507
4802.22 1516
4802.87 1502
4803.53 1559
4804.18 1540
4804.83 1512
4805.49 1461
4806.14 1478
4806.80 1463
4807.45 1483
4808.11 1511
4808.76 1464
4809.42 1483
4810.07 1496
4810.72 1482
4811.38 1431
4812.03 1518
4812.69 1496
4813.34 1531
4814.00 1543
4814.65 1587
4815.31 1616
4815.96 1622
4816.62 1687
4817.27 1752
4817.93 1740
4818.58 1680
4819.24 1806
4819.89 1729
4820.55 1720
4821.20 1717
4821.86 1759
4822.52 1750
4823.17 1754
4823.83 1764
4824.48 1707
4825.14 1804
4825.79 1801
4826.45 1746
4827.10 1630
4827.76 1682
4828.42 1736
4829.07 1695
4829.73 1702
4830.38 1716
4831.04 1701
4831.70 1812
4832.35 1966
4833.01 1939
4833.66 2055
4834.32 2137
4834.98 2210
4835.63 2379
4836.29 2441
4836.95 2489
4837.60 2659
4838.26 2586
4838.92 2638
4839.57 2475
4840.23 2396
4840.89 2307
4841.54 2252
4842.20 2061
4842.86 1942
4843.51 1892
4844.17 1839
4844.83 1812
4845.48 1921
4846.14 1965
4846.80 1941
4847.45 1940
4848.11 2046
4848.77 2094
4849.43 2250
4850.08 2247
4850.74 2228
4851.40 2146
4852.06 2130
4852.71 1975
4853.37 2030
4854.03 1968
4854.69 1890
4855.34 1937
4856.00 1929
4856.66 1876
4857.32 1891
4857.97 1975
4858.63 2053
4859.29 2005
4859.95 1976
4860.61 1985
4861.26 2030
4861.92 2034
4862.58 2037
4863.24 2072
4863.90 2066
4864.55 2017
4865.21 2102
4865.87 2013
4866.53 2038
4867.19 1945
4867.85 1886
4868.51 1918
4869.16 1903
4869.82 1897
4870.48 1930
4871.14 1938
4871.80 1775
4872.46 1817
4873.12 1802
4873.78 1795
4874.43 1937
4875.09 1951
4875.75 1878
4876.41 1801
4877.07 1861
4877.73 1849
4878.39 1791
4879.05 1797
4879.71 1801
4880.37 1761
4881.03 1736
4881.69 1725
4882.34 1804
4883.00 1701
4883.66 1660
4884.32 1672
4884.98 1680
4885.64 1743
4886.30 1696
4886.96 1750
4887.62 1821
4888.28 1717
4888.94 1765
4889.60 1824
4890.26 1723
4890.92 1791
4891.58 1861
4892.24 1898
4892.90 1718
4893.56 1785
4894.22 1796
4894.88 1788
4895.54 1724
4896.20 1655
4896.86 1642
4897.52 1770
4898.19 1771
4898.85 1735
4899.51 1807
4900.17 1824
4900.83 1767
4901.49 1685
4902.15 1703
4902.81 1778
4903.47 1669
4904.13 1653
4904.79 1603
4905.45 1546
4906.12 1552
4906.78 1615
4907.44 1518
4908.10 1533
4908.76 1540
4909.42 1566
4910.08 1579
4910.74 1591
4911.41 1584
4912.07 1572
4912.73 1526
4913.39 1543
4914.05 1497
4914.71 1465
4915.38 1474
4916.04 1545
4916.70 1524
4917.36 1412
4918.02 1463
4918.68 1485
4919.35 1481
4920.01 1519
4920.67 1493
4921.33 1491
4921.99 1573
4922.66 1530
4923.32 1541
4923.98 1514
4924.64 1523
4925.31 1541
4925.97 1542
4926.63 1501
4927.29 1542
4927.96 1523
4928.62 1532
4929.28 1506
4929.94 1521
4930.61 1457
4931.27 1539
4931.93 1544
4932.59 1503
4933.26 1576
4933.92 1561
4934.58 1542
4935.25 1515
4935.91 1525
4936.57 1549
4937.24 1573
4937.90 1536
4938.56 1524
4939.23 1517
4939.89 1545
4940.55 1513
4941.22 1676
4941.88 1591
4942.54 1491
4943.21 1607
4943.87 1612
4944.53 1608
4945.20 1498
4945.86 1541
4946.52 1587
4947.19 1542
4947.85 1526
4948.52 1553
4949.18 1516
4949.84 1491
4950.51 1495
4951.17 1554
4951.84 1433
4952.50 1425
4953.17 1469
4953.83 1538
4954.49 1511
4955.16 1551
4955.82 1525
4956.49 1568
4957.15 1478
4957.82 1490
4958.48 1501
4959.15 1549
4959.81 1558
4960.47 1492
4961.14 1578
4961.80 1690
4962.47 1610
4963.13 1779
4963.80 1724
4964.46 1742
4965.13 1759
4965.79 1707
4966.46 1737
4967.12 1643
4967.79 1610
4968.45 1595
4969.12 1576
4969.79 1545
4970.45 1609
4971.12 1505
4971.78 1575
4972.45 1557
4973.11 1539
4973.78 1615
4974.44 1650
4975.11 1542
4975.78 1517
4976.44 1596
4977.11 1623
4977.77 1563
4978.44 1635
4979.11 1619
4979.77 1646
4980.44 1650
4981.10 1730
4981.77 1699
4982.44 1733
4983.10 1890
4983.77 1869
4984.43 1987
4985.10 2162
4985.77 2476
4986.43 2785
4987.10 3209
4987.77 3617
4988.43 4014
4989.10 4124
4989.77 4254
4990.43 4075
4991.10 3825
4991.77 3557
4992.43 3014
4993.10 2715
4993.77 2472
4994.43 2171
4995.10 1919
4995.77 1854
4996.44 1858
4997.10 1810
4997.77 1756
4998.44 1647
4999.10 1665
4999.77 1664
5000.44 1622
5001.11 1569
5001.77 1525
5002.44 1490
5003.11 1532
5003.78 1491
5004.44 1528
5005.11 1538
5005.78 1545
5006.45 1566
5007.12 1596
5007.78 1622
5008.45 1531
5009.12 1562
5009.79 1514
5010.46 1560
5011.12 1498
5011.79 1597
5012.46 1587
5013.13 1572
5013.80 1612
5014.47 1548
5015.13 1629
5015.80 1662
5016.47 1758
5017.14 1799
5017.81 1886
5018.48 1900
5019.14 1965
5019.81 2074
5020.48 2099
5021.15 2251
5021.82 2363
5022.49 2510
5023.16 2621
5023.83 2695
5024.50 2593
5025.16 2528
5025.83 2512
5026.50 2331
5027.17 2256
5027.84 2179
5028.51 2141
5029.18 2089
5029.85 2108
5030.52 1927
5031.19 1850
5031.86 1830
5032.53 1719
5033.20 1721
5033.87 1667
5034.54 1654
5035.21 1707
5035.88 1716
5036.54 1742
5037.21 1761
5037.88 1801
5038.55 1814
5039.22 1957
5039.89 2114
5040.56 2328
5041.23 2474
5041.90 2714
5042.58 2839
5043.25 2928
5043.92 3009
5044.59 2963
5045.26 2720
5045.93 2699
5046.60 2546
5047.27 2365
5047.94 2131
5048.61 2037
5049.28 1913
5049.95 1760
5050.62 1762
5051.29 1667
5051.96 1665
5052.63 1598
5053.30 1644
5053.98 1582
5054.65 1728
5055.32 1720
5055.99 1706
5056.66 1864
5057.33 1918
5058.00 2009
5058.67 2047
5059.34 2118
5060.02 2172
5060.69 2065
5061.36 1989
5062.03 2014
5062.70 1966
5063.37 1917
5064.04 1773
5064.72 1693
5065.39 1661
5066.06 1610
5066.73 1614
5067.40 1567
5068.08 1625
5068.75 1573
5069.42 1571
5070.09 1572
5070.76 1596
5071.44 1572
5072.11 1652
5072.78 1589
5073.45 1602
5074.12 1584
5074.80 1520
5075.47 1563
5076.14 1567
5076.81 1631
5077.49 1542
5078.16 1645
5078.83 1762
5079.50 1764
5080.18 1810
5080.85 1829
5081.52 1831
5082.20 1867
5082.87 1789
5083.54 1772
5084.21 1703
5084.89 1649
5085.56 1621
5086.23 1600
5086.91 1559
5087.58 1565
5088.25 1627
5088.93 1659
5089.60 1692
5090.27 1673
5090.95 1659
5091.62 1607
5092.29 1632
5092.97 1753
5093.64 1653
5094.31 1725
5094.99 1709
5095.66 1686
5096.34 1652
5097.01 1608
5097.68 1560
5098.36 1616
5099.03 1567
5099.70 1506
5100.38 1565
5101.05 1596
5101.73 1629
5102.40 1542
5103.08 1566
5103.75 1676
5104.42 1641
5105.10 1644
5105.77 1623
5106.45 1684
5107.12 1641
5107.80 1703
5108.47 1622
5109.15 1697
5109.82 1642
5110.49 1635
5111.17 1712
5111.84 1611
5112.52 1536
5113.19 1637
5113.87 1650
5114.54 1651
5115.22 1632
5115.89 1715
5116.57 1773
5117.24 1756
5117.92 1603
5118.59 1613
5119.27 1621
5119.94 1625
5120.62 1575
5121.30 1467
5121.97 1498
5122.65 1508
5123.32 1573
5124.00 1542
5124.67 1411
5125.35 1425
5126.02 1411
5126.70 1489
5127.38 1413
5128.05 1443
5128.73 1410
5129.40 1448
5130.08 1476
5130.76 1389
5131.43 1419
5132.11 1447
5132.78 1480
5133.46 1458
5134.14 1486
5134.81 1506
5135.49 1426
5136.17 1497
5136.84 1453
5137.52 1518
5138.20 1579
5138.87 1631
5139.55 1605
5140.22 1550
5140.90 1520
5141.58 1464
5142.26 1485
5142.93 1423
5143.61 1492
5144.29 1471
5144.96 1467
5145.64 1373
5146.32 1340
5146.99 1419
5147.67 1421
5148.35 1381
5149.03 1377
5149.70 1389
5150.38 1444
5151.06 1433
5151.73 1452
5152.41 1401
5153.09 1410
5153.77 1417
5154.44 1381
5155.12 1405
5155.80 1368
5156.48 1331
5157.16 1402
5157.83 1377
5158.51 1348
5159.19 1344
5159.87 1358
5160.55 1375
5161.22 1340
5161.90 1346
5162.58 1292
5163.26 1325
5163.94 1321
5164.61 1364
5165.29 1335
5165.97 1342
5166.65 1326
5167.33 1338
5168.01 1373
5168.68 1375
5169.36 1406
5170.04 1382
5170.72 1333
5171.40 1315
5172.08 1318
5172.76 1362
5173.44 1328
5174.11 1345
5174.79 1392
5175.47 1377
5176.15 1347
5176.83 1370
5177.51 1333
5178.19 1312
5178.87 1273
5179.55 1293
5180.23 1302
5180.91 1293
5181.58 1370
5182.26 1361
5182.94 1326
5183.62 1209
5184.30 1339
5184.98 1325
5185.66 1317
5186.34 1237
5187.02 1181
5187.70 1225
5188.38 1258
5189.06 1260
5189.74 1217
5190.42 1243
5191.10 1293
5191.78 1277
5192.46 1313
5193.14 1322
5193.82 1297
5194.50 1315
5195.18 1294
5195.86 1358
5196.54 1299
5197.22 1231
5197.90 1270
5198.58 1318
5199.26 1325
5199.94 1319
5200.63 1377
5201.31 1326
5201.99 1346
5202.67 1347
5203.35 1351
5204.03 1346
5204.71 1407
5205.39 1409
5206.07 1339
5206.75 1370
5207.43 1344
5208.11 1332
5208.80 1352
5209.48 1393
5210.16 1412
5210.84 1519
5211.52 1497
5212.20 1378
5212.88 1443
5213.57 1425
5214.25 1402
5214.93 1405
5215.61 1427
5216.29 1447
5216.97 1443
5217.66 1466
5218.34 1462
5219.02 1389
5219.70 1440
5220.38 1489
5221.06 1409
5221.75 1456
5222.43 1435
5223.11 1397
5223.79 1493
5224.47 1343
5225.16 1341
5225.84 1367
5226.52 1335
5227.20 1364
5227.89 1308
5228.57 1309
5229.25 1348
5229.93 1301
5230.62 1362
5231.30 1352
5231.98 1325
5232.66 1417
5233.35 1362
5234.03 1392
5234.71 1435
5235.40 1441
5236.08 1486
5236.76 1527
5237.44 1552
5238.13 1594
5238.81 1576
5239.49 1555
5240.18 1578
5240.86 1447
5241.54 1411
5242.23 1434
5242.91 1489
5243.59 1409
5244.28 1345
5244.96 1367
5245.64 1400
5246.33 1443
5247.01 1473
5247.70 1519
5248.38 1561
5249.06 1515
5249.75 1441
5250.43 1528
5251.11 1575
5251.80 1469
5252.48 1469
5253.17 1453
5253.85 1472
5254.53 1413
5255.22 1362
5255.90 1335
5256.59 1365
5257.27 1386
5257.96 1434
5258.64 1503
5259.32 1491
5260.01 1482
5260.69 1521
5261.38 1502
5262.06 1571
5262.75 1579
5263.43 1482
5264.12 1543
5264.80 1509
5265.49 1418
5266.17 1429
5266.86 1429
5267.54 1355
5268.23 1437
5268.91 1392
5269.60 1398
5270.28 1487
5270.97 1417
5271.65 1415
5272.34 1432
5273.02 1414
5273.71 1367
5274.39 1344
5275.08 1442
5275.76 1465
5276.45 1440
5277.14 1465
5277.82 1488
5278.51 1603
5279.19 1661
5279.88 1639
5280.56 1646
5281.25 1691
5281.94 1682
5282.62 1669
5283.31 1647
5283.99 1657
5284.68 1610
5285.37 1680
5286.05 1643
5286.74 1646
5287.43 1606
5288.11 1525
5288.80 1546
5289.48 1513
5290.17 1560
5290.86 1512
5291.54 1622
5292.23 1579
5292.92 1609
5293.60 1604
5294.29 1678
5294.98 1755
5295.66 1824
5296.35 1936
5297.04 2061
5297.72 2405
5298.41 2744
5299.10 3107
5299.79 3284
5300.47 3642
5301.16 3918
5301.85 3979
5302.53 4032
5303.22 3767
5303.91 3422
5304.60 3155
5305.28 2653
5305.97 2366
5306.66 2202
5307.35 2100
5308.03 1887
5308.72 1788
5309.41 1692
5310.10 1619
5310.78 1599
5311.47 1626
5312.16 1610
5312.85 1584
5313.54 1605
5314.22 1579
5314.91 1587
5315.60 1540
5316.29 1499
5316.98 1471
5317.66 1504
5318.35 1594
5319.04 1530
5319.73 1563
5320.42 1551
5321.11 1556
5321.80 1531
5322.48 1545
5323.17 1543
5323.86 1515
5324.55 1557
5325.24 1603
5325.93 1623
5326.62 1623
5327.30 1658
5327.99 1811
5328.68 1770
5329.37 1720
5330.06 1744
5330.75 1799
5331.44 1795
5332.13 1773
5332.82 1861
5333.51 1779
5334.20 1797
5334.88 1823
5335.57 1849
5336.26 1855
5336.95 1957
5337.64 1966
5338.33 1990
5339.02 2010
5339.71 1989
5340.40 2014
5341.09 2012
5341.78 2044
5342.47 2010
5343.16 2020
5343.85 2074
5344.54 2147
5345.23 2334
5345.92 2419
5346.61 2748
5347.30 3224
5347.99 3723
5348.68 3992
5349.37 4531
5350.06 4933
5350.75 5186
5351.44 5369
5352.13 5229
5352.82 5065
5353.51 4729
5354.20 4093
5354.90 3655
5355.59 3325
5356.28 2862
5356.97 2549
5357.66 2346
5358.35 2112
5359.04 2010
5359.73 1854
5360.42 1907
5361.11 1768
5361.80 1751
5362.49 1750
5363.19 1637
5363.88 1685
5364.57 1699
5365.26 1733
5365.95 1693
5366.64 1660
5367.33 1639
5368.03 1619
5368.72 1643
5369.41 1624
5370.10 1603
5370.79 1560
5371.48 1575
5372.18 1570
5372.87 1495
5373.56 1638
5374.25 1605
5374.94 1583
5375.63 1592
5376.33 1619
5377.02 1613
5377.71 1530
5378.40 1545
5379.10 1567
5379.79 1612
5380.48 1632
5381.17 1536
5381.86 1503
5382.56 1550
5383.25 1513
5383.94 1542
5384.63 1587
5385.33 1687
5386.02 1674
5386.71 1761
5387.40 1863
5388.10 1881
5388.79 1917
5389.48 1935
5390.18 1901
5390.87 1931
5391.56 1910
5392.26 1852
5392.95 1786
5393.64 1741
5394.33 1591
5395.03 1622
5395.72 1561
5396.41 1522
5397.11 1519
5397.80 1450
5398.49 1378
5399.19 1407
5399.88 1418
5400.58 1392
5401.27 1373
5401.96 1416
5402.66 1418
5403.35 1420
5404.04 1392
5404.74 1476
5405.43 1475
5406.13 1511
5406.82 1566
5407.51 1511
5408.21 1555
5408.90 1555
5409.60 1504
5410.29 1532
5410.98 1495
5411.68 1497
5412.37 1540
5413.07 1491
5413.76 1480
5414.46 1443
5415.15 1415
5415.84 1464
5416.54 1442
5417.23 1455
5417.93 1454
5418.62 1468
5419.32 1439
5420.01 1396
5420.71 1416
5421.40 1478
5422.10 1499
5422.79 1454
5423.49 1445
5424.18 1419
5424.88 1426
5425.57 1436
5426.27 1462
5426.96 1482
5427.66 1512
5428.35 1446
5429.05 1430
5429.74 1451
5430.44 1376
5431.14 1378
5431.83 1361
5432.53 1407
5433.22 1418
5433.92 1444
5434.61 1353
5435.31 1377
5436.01 1290
5436.70 1415
5437.40 1384
5438.09 1294
5438.79 1356
5439.49 1325
5440.18 1372
5440.88 1347
5441.57 1357
5442.27 1445
5442.97 1415
5443.66 1381
5444.36 1469
5445.06 1454
5445.75 1585
5446.45 1622
5447.15 1656
5447.84 1711
5448.54 1772
5449.24 1616
5449.93 1656
5450.63 1607
5451.33 1586
5452.02 1544
5452.72 1508
5453.42 1535
5454.11 1446
5454.81 1491
5455.51 1437
5456.20 1374
5456.90 1324
5457.60 1374
5458.30 1446
5458.99 1402
5459.69 1468
5460.39 1485
5461.09 1502
5461.78 1609
5462.48 1708
5463.18 1726
5463.88 1780
5464.57 1840
5465.27 1778
5465.97 1840
5466.67 1779
5467.36 1743
5468.06 1596
5468.76 1589
5469.46 1651
5470.16 1574
5470.85 1474
5471.55 1425
5472.25 1489
5472.95 1532
5473.65 1564
5474.35 1483
5475.04 1519
5475.74 1505
5476.44 1590
5477.14 1654
5477.84 1577
5478.54 1644
5479.23 1668
5479.93 1761
5480.63 1788
5481.33 1831
5482.03 1866
5482.73 1799
5483.43 1769
5484.13 1774
5484.83 1667
5485.52 1581
5486.22 1710
5486.92 1701
5487.62 1691
5488.32 1628
5489.02 1650
5489.72 1666
5490.42 1701
5491.12 1740
5491.82 1754
5492.52 1835
5493.22 1739
5493.92 1751
5494.62 1762
5495.31 1704
5496.01 1857
5496.71 1930
5497.41 2001
5498.11 2088
5498.81 2182
5499.51 2390
5500.21 2544
5500.91 2611
5501.61 2633
5502.31 2659
5503.01 2709
5503.71 2627
5504.41 2585
5505.11 2526
5505.81 2448
5506.51 2458
5507.22 2369
5507.92 2364
5508.62 2375
5509.32 2371
5510.02 2302
5510.72 2402
5511.42 2506
5512.12 2587
5512.82 2778
5513.52 2822
5514.22 2871
5514.92 2859
5515.62 2956
5516.32 2844
5517.03 2720
5517.73 2549
5518.43 2418
5519.13 2315
5519.83 2411
5520.53 2403
5521.23 2381
5521.93 2341
5522.63 2300
5523.34 2177
5524.04 2164
5524.74 1981
5525.44 1852
5526.14 1846
5526.84 1769
5527.55 1760
5528.25 1684
5528.95 1685
5529.65 1736
5530.35 1750
5531.05 1785
5531.76 1776
5532.46 1816
5533.16 1844
5533.86 1990
5534.56 1967
5535.27 2003
5535.97 2043
5536.67 2026
5537.37 1958
5538.08 1923
5538.78 1825
5539.48 1777
5540.18 1727
5540.89 1634
5541.59 1653
5542.29 1604
5542.99 1675
5543.70 1687
5544.40 1758
5545.10 1800
5545.80 1861
5546.51 1838
5547.21 2037
5547.91 2079
5548.62 2072
5549.32 2107
5550.02 1993
5550.73 1766
5551.43 1766
5552.13 1754
5552.84 1650
5553.54 1704
5554.24 1676
5554.95 1698
5555.65 1556
5556.35 1551
5557.06 1518
5557.76 1503
5558.46 1518
5559.17 1550
5559.87 1591
5560.57 1515
5561.28 1560
5561.98 1564
5562.69 1496
5563.39 1472
5564.09 1468
5564.80 1471
5565.50 1492
5566.21 1487
5566.91 1453
5567.61 1442
5568.32 1400
5569.02 1419
5569.73 1526
5570.43 1389
5571.14 1429
5571.84 1456
5572.54 1506
5573.25 1507
5573.95 1541
5574.66 1543
5575.36 1561
5576.07 1512
5576.77 1595
5577.48 1599
5578.18 1544
5578.89 1502
5579.59 1547
5580.30 1462
5581.00 1399
5581.71 1477
5582.41 1422
5583.12 1402
5583.82 1448
5584.53 1418
5585.23 1422
5585.94 1351
5586.64 1427
5587.35 1358
5588.06 1406
5588.76 1430
5589.47 1443
5590.17 1496
5590.88 1440
5591.58 1482
5592.29 1449
5592.99 1469
5593.70 1454
5594.41 1413
5595.11 1407
5595.82 1412
5596.52 1453
5597.23 1453
5597.94 1407
5598.64 1423
5599.35 1330
5600.06 1364
5600.76 1369
5601.47 1308
5602.17 1283
5602.88 1307
5603.59 1300
5604.29 1320
5605.00 1272
5605.71 1277
5606.41 1249
5607.12 1327
5607.83 1310
5608.53 1256
5609.24 1260
5609.95 1281
5610.65 1296
5611.36 1349
5612.07 1319
5612.78 1317
5613.48 1308
5614.19 1305
5614.90 1327
5615.60 1353
5616.31 1266
5617.02 1277
5617.73 1288
5618.43 1294
5619.14 1285
5619.85 1289
5620.56 1353
5621.26 1344
5621.97 1283
5622.68 1287
5623.39 1288
5624.09 1328
5624.80 1275
5625.51 1249
5626.22 1277
5626.93 1319
5627.63 1360
5628.34 1269
5629.05 1353
5629.76 1403
5630.47 1371
5631.17 1452
5631.88 1541
5632.59 1535
5633.30 1546
5634.01 1539
5634.72 1490
5635.42 1465
5636.13 1410
5636.84 1379
5637.55 1363
5638.26 1379
5638.97 1399
5639.68 1342
5640.39 1398
5641.09 1387
5641.80 1279
5642.51 1363
5643.22 1388
5643.93 1333
5644.64 1329
5645.35 1285
5646.06 1274
5646.77 1331
5647.48 1344
5648.19 1360
5648.89 1341
5649.60 1276
5650.31 1308
5651.02 1373
5651.73 1331
5652.44 1346
5653.15 1323
5653.86 1312
5654.57 1402
5655.28 1357
5655.99 1431
5656.70 1436
5657.41 1445
5658.12 1436
5658.83 1473
5659.54 1470
5660.25 1435
5660.96 1407
5661.67 1461
5662.38 1471
5663.09 1391
5663.80 1410
5664.51 1413
5665.22 1383
5665.93 1296
5666.64 1355
5667.35 1333
5668.06 1354
5668.77 1379
5669.48 1409
5670.19 1346
5670.91 1335
5671.62 1354
5672.33 1338
5673.04 1335
5673.75 1276
5674.46 1310
5675.17 1336
5675.88 1230
5676.59 1253
5677.30 1277
5678.01 1323
5678.73 1349
5679.44 1347
5680.15 1360
5680.86 1335
5681.57 1360
5682.28 1302
5682.99 1410
5683.71 1370
5684.42 1348
5685.13 1331
5685.84 1306
5686.55 1286
5687.26 1326
5687.98 1300
5688.69 1349
5689.40 1322
5690.11 1289
5690.82 1313
5691.54 1304
5692.25 1399
5692.96 1295
5693.67 1243
5694.38 1326
5695.10 1285
5695.81 1328
5696.52 1295
5697.23 1293
5697.95 1281
5698.66 1325
5699.37 1319
5700.08 1365
5700.80 1329
5701.51 1310
5702.22 1349
5702.93 1364
5703.65 1332
5704.36 1351
5705.07 1362
5705.78 1371
5706.50 1289
5707.21 1302
5707.92 1336
5708.64 1349
5709.35 1371
5710.06 1327
5710.78 1307
5711.49 1344
5712.20 1308
5712.92 1254
5713.63 1278
5714.34 1271
5715.06 1282
5715.77 1266
5716.48 1316
5717.20 1301
5717.91 1333
5718.62 1324
5719.34 1330
5720.05 1486
5720.77 1368
5721.48 1356
5722.19 1422
5722.91 1489
5723.62 1504
5724.33 1529
5725.05 1606
5725.76 1762
5726.48 1862
5727.19 1984
5727.91 2097
5728.62 2075
5729.33 1986
5730.05 1962
5730.76 1890
5731.48 1872
5732.19 1703
5732.91 1641
5733.62 1623
5734.34 1585
5735.05 1504
5735.77 1447
5736.48 1457
5737.20 1445
5737.91 1362
5738.63 1447
5739.34 1476
5740.06 1435
5740.77 1414
5741.49 1429
5742.20 1433
5742.92 1469
5743.63 1524
5744.35 1541
5745.06 1538
5745.78 1562
5746.49 1577
5747.21 1572
5747.92 1646
5748.64 1613
5749.35 1602
5750.07 1589
5750.79 1699
5751.50 1789
5752.22 1758
5752.93 1730
5753.65 1711
5754.36 1697
5755.08 1739
5755.80 1737
5756.51 1811
5757.23 1848
5757.95 1886
5758.66 1931
5759.38 2076
5760.09 2159
5760.81 2318
5761.53 2511
5762.24 2892
5762.96 3101
5763.68 3270
5764.39 3493
5765.11 3598
5765.83 3543
5766.54 3424
5767.26 3172
5767.98 2948
5768.69 2675
5769.41 2430
5770.13 2245
5770.84 2083
5771.56 1994
5772.28 1889
5772.99 1830
5773.71 1731
5774.43 1770
5775.15 1735
5775.86 1730
5776.58 1844
5777.30 1862
5778.01 1903
5778.73 2029
5779.45 2009
5780.17 1997
5780.88 2084
5781.60 2059
5782.32 2040
5783.04 1992
5783.76 1930
5784.47 1911
5785.19 1819
5785.91 1783
5786.63 1871
5787.34 1848
5788.06 1833
5788.78 1899
5789.50 1900
5790.22 1893
5790.94 1919
5791.65 2020
5792.37 1969
5793.09 2006
5793.81 2177
5794.53 2185
5795.25 2144
5795.96 2334
5796.68 2463
5797.40 2557
5798.12 2811
5798.84 3185
5799.56 3598
5800.28 4365
5800.99 4989
5801.71 5621
5802.43 6275
5803.15 6378
5803.87 6203
5804.59 5625
5805.31 5063
5806.03 4342
5806.75 3659
5807.47 3176
5808.18 2942
5808.90 2675
5809.62 2570
5810.34 2521
5811.06 2577
5811.78 2536
5812.50 2502
5813.22 2610
5813.94 2657
5814.66 2745
5815.38 2818
5816.10 2871
5816.82 2883
5817.54 2806
5818.26 2784
5818.98 2649
5819.70 2616
5820.42 2538
5821.14 2581
5821.86 2611
5822.58 2531
5823.30 2339
5824.02 2250
5824.74 2317
5825.46 2239
5826.18 2138
5826.90 2053
5827.62 2019
5828.34 1982
5829.06 1958
5829.78 1920
5830.50 1924
5831.22 1943
5831.95 1865
5832.67 1835
5833.39 1832
5834.11 1833
5834.83 1785
5835.55 1821
5836.27 1835
5836.99 1771
5837.71 1776
5838.43 1751
5839.15 1785
5839.88 1833
5840.60 1854
5841.32 1803
5842.04 1801
5842.76 1804
5843.48 1811
5844.20 1707
5844.93 1714
5845.65 1693
5846.37 1684
5847.09 1659
5847.81 1658
5848.53 1578
5849.26 1586
5849.98 1618
5850.70 1617
5851.42 1635
5852.14 1648
5852.87 1596
5853.59 1650
5854.31 1629
5855.03 1542
5855.75 1590
5856.48 1504
5857.20 1524
5857.92 1588
5858.64 1556
5859.37 1554
5860.09 1527
5860.81 1627
5861.53 1581
5862.26 1549
5862.98 1533
5863.70 1529
5864.42 1492
5865.15 1480
5865.87 1445
5866.59 1453
5867.31 1424
5868.04 1507
5868.76 1510
5869.48 1428
5870.21 1446
5870.93 1409
5871.65 1501
5872.38 1497
5873.10 1461
5873.82 1504
5874.55 1489
5875.27 1459
5875.99 1496
5876.72 1479
5877.44 1459
5878.16 1540
5878.89 1566
5879.61 1588
5880.33 1502
5881.06 1428
5881.78 1475
5882.51 1471
5883.23 1445
5883.95 1409
5884.68 1463
5885.40 1466
5886.13 1472
5886.85 1475
5887.57 1466
5888.30 1456
5889.02 1484
5889.75 1443
5890.47 1461
5891.20 1450
5891.92 1371
5892.64 1437
5893.37 1442
5894.09 1451
5894.82 1388
5895.54 1373
5896.27 1453
5896.99 1391
5897.72 1497
5898.44 1425
5899.17 1495
5899.89 1429
5900.62 1474
5901.34 1540
5902.07 1515
5902.79 1565
5903.52 1461
5904.24 1434
5904.97 1467
5905.69 1469
5906.42 1483
5907.14 1528
5907.87 1526
5908.59 1451
5909.32 1468
5910.04 1396
5910.77 1433
5911.50 1401
5912.22 1397
5912.95 1401
5913.67 1422
5914.40 1454
5915.12 1386
5915.85 1345
5916.58 1412
5917.30 1417
5918.03 1479
5918.75 1461
5919.48 1408
5920.21 1408
5920.93 1443
5921.66 1414
5922.39 1480
5923.11 1478
5923.84 1491
5924.56 1444
5925.29 1467
5926.02 1462
5926.74 1416
5927.47 1424
5928.20 1410
5928.92 1459
5929.65 1442
5930.38 1459
5931.10 1498
5931.83 1517
5932.56 1544
5933.28 1714
5934.01 1775
5934.74 1880
5935.47 2032
5936.19 2184
5936.92 2284
5937.65 2274
5938.37 2173
5939.10 2208
5939.83 2195
5940.56 2024
5941.28 1890
5942.01 1850
5942.74 1801
5943.47 1739
5944.19 1756
5944.92 1737
5945.65 1661
5946.38 1710
5947.11 1660
5947.83 1581
5948.56 1587
5949.29 1707
5950.02 1647
5950.74 1670
5951.47 1749
5952.20 1767
5952.93 1879
5953.66 1788
5954.39 1779
5955.11 1835
5955.84 1809
5956.57 1776
5957.30 1773
5958.03 1879
5958.76 1894
5959.48 1859
5960.21 1810
5960.94 1850
5961.67 1809
5962.40 1848
5963.13 1899
5963.86 1917
5964.59 1956
5965.31 1946
5966.04 1965
5966.77 2054
5967.50 2151
5968.23 2206
5968.96 2249
5969.69 2074
5970.42 2134
5971.15 2149
5971.88 2154
5972.61 2178
5973.34 2195
5974.06 2150
5974.79 2178
5975.52 2186
5976.25 2145
5976.98 2136
5977.71 2150
5978.44 2172
5979.17 2276
5979.90 2396
5980.63 2370
5981.36 2422
5982.09 2374
5982.82 2408
5983.55 2355
5984.28 2358
5985.01 2489
5985.74 2516
5986.47 2437
5987.20 2443
5987.93 2499
5988.66 2448
5989.39 2504
5990.12 2577
5990.85 2480
5991.58 2483
5992.32 2466
5993.05 2515
5993.78 2534
5994.51 2556
5995.24 2635
5995.97 2686
5996.70 2767
5997.43 2771
5998.16 2711
5998.89 2651
5999.62 2667
6000.35 2719
6001.09 2685
6001.82 2619
6002.55 2556
6003.28 2531
6004.01 2446
6004.74 2520
6005.47 2578
6006.20 2656
6006.94 2781
6007.67 3002
6008.40 3344
6009.13 3889
6009.86 4444
6010.59 4989
6011.33 5623
6012.06 6133
6012.79 6711
6013.52 7149
6014.25 7123
6014.98 7127
6015.72 6678
6016.45 6158
6017.18 5568
6017.91 4801
6018.64 4260
6019.38 3799
6020.11 3379
6020.84 2976
6021.57 2698
6022.31 2526
6023.04 2403
6023.77 2246
6024.50 2125
6025.24 2103
6025.97 2173
6026.70 2047
6027.43 1985
6028.17 2051
6028.90 2003
6029.63 1971
6030.37 1945
6031.10 1875
6031.83 1945
6032.56 1852
6033.30 1788
6034.03 1793
6034.76 1796
6035.50 1745
6036.23 1803
6036.96 1873
6037.70 1847
6038.43 1811
6039.16 1783
6039.90 1832
6040.63 1882
6041.36 1945
6042.10 1964
6042.83 1960
6043.56 1965
6044.30 1903
6045.03 1935
6045.77 1961
6046.50 2027
6047.23 2076
6047.97 2062
6048.70 2093
6049.44 2195
6050.17 2255
6050.90 2313
6051.64 2357
6052.37 2362
6053.11 2409
6053.84 2441
6054.57 2288
6055.31 2224
6056.04 2224
6056.78 2171
6057.51 2065
6058.25 2005
6058.98 2013
6059.72 2098
6060.45 2033
6061.19 2035
6061.92 1975
6062.66 1949
6063.39 2007
6064.13 2072
6064.86 2084
6065.60 1924
6066.33 1995
6067.07 1980
6067.80 1932
6068.54 1998
6069.27 1966
6070.01 1938
6070.74 1937
6071.48 1962
6072.21 1886
6072.95 1894
6073.68 1981
6074.42 1911
6075.15 1865
6075.89 1810
6076.63 1892
6077.36 1998
6078.10 1955
6078.83 1914
6079.57 1808
6080.30 1855
6081.04 1832
6081.78 1900
6082.51 1828
6083.25 1782
6083.98 1758
6084.72 1718
6085.46 1721
6086.19 1699
6086.93 1721
6087.67 1716
6088.40 1732
6089.14 1760
6089.88 1751
6090.61 1808
6091.35 1757
6092.09 1752
6092.82 1771
6093.56 1784
6094.30 1776
6095.03 1733
6095.77 1614
6096.51 1612
6097.24 1622
6097.98 1594
6098.72 1648
6099.45 1571
6100.19 1586
6100.93 1570
6101.67 1560
6102.40 1545
6103.14 1548
6103.88 1586
6104.61 1532
6105.35 1514
6106.09 1595
6106.83 1553
6107.56 1577
6108.30 1606
6109.04 1638
6109.78 1684
6110.51 1569
6111.25 1665
6111.99 1664
6112.73 1606
6113.47 1618
6114.20 1638
6114.94 1566
6115.68 1653
6116.42 1679
6117.16 1646
6117.89 1710
6118.63 1644
6119.37 1689
6120.11 1674
6120.85 1723
6121.59 1766
6122.32 1773
6123.06 1738
6123.80 1720
6124.54 1643
6125.28 1709
6126.02 1742
6126.76 1610
6127.49 1610
6128.23 1663
6128.97 1723
6129.71 1717
6130.45 1670
6131.19 1614
6131.93 1686
6132.67 1663
6133.41 1760
6134.15 1742
6134.88 1689
6135.62 1739
6136.36 1775
6137.10 1812
6137.84 1757
6138.58 1776
6139.32 1742
6140.06 1740
6140.80 1727
6141.54 1699
6142.28 1668
6143.02 1579
6143.76 1640
6144.50 1675
6145.24 1604
6145.98 1655
6146.72 1654
6147.46 1687
6148.20 1636
6148.94 1690
6149.68 1829
6150.42 1752
6151.16 1758
6151.90 1710
6152.64 1721
6153.38 1697
6154.12 1731
6154.86 1759
6155.60 1746
6156.34 1780
6157.08 1750
6157.82 1785
6158.56 1750
6159.30 1779
6160.04 1801
6160.78 1847
6161.52 1890
6162.27 1969
6163.01 2097
6163.75 1996
6164.49 2087
6165.23 2160
6165.97 2298
6166.71 2337
6167.45 2406
6168.19 2375
6168.94 2473
6169.68 2483
6170.42 2329
6171.16 2316
6171.90 2291
6172.64 2286
6173.38 2194
6174.13 2214
6174.87 2201
6175.61 2223
6176.35 2173
6177.09 2127
6177.83 2081
6178.58 2101
6179.32 2158
6180.06 2186
6180.80 2160
6181.54 2194
6182.28 2309
6183.03 2312
6183.77 2303
6184.51 2274
6185.25 2328
6186.00 2367
6186.74 2340
6187.48 2289
6188.22 2344
6188.97 2395
6189.71 2497
6190.45 2500
6191.19 2537
6191.94 2600
6192.68 2641
6193.42 2702
6194.16 2702
6194.91 2765
6195.65 2781
6196.39 2740
6197.13 2763
6197.88 2779
6198.62 2699
6199.36 2714
6200.11 2766
6200.85 2887
6201.59 2928
6202.34 3170
6203.08 3223
6203.82 3662
6204.57 4325
6205.31 5196
6206.05 6344
6206.80 7623
6207.54 9421
6208.28 11135
6209.03 12279
6209.77 12817
6210.52 12647
6211.26 11920
6212.00 10807
6212.75 9573
6213.49 8282
6214.23 6850
6214.98 5618
6215.72 4670
6216.47 4129
6217.21 3628
6217.95 3299
6218.70 2931
6219.44 2800
6220.19 2709
6220.93 2620
6221.68 2606
6222.42 2561
6223.17 2489
6223.91 2555
6224.65 2494
6225.40 2540
6226.14 2391
6226.89 2426
6227.63 2400
6228.38 2201
6229.12 2054
6229.87 1983
6230.61 2004
6231.36 1972
6232.10 1910
6232.85 1925
6233.59 1985
6234.34 1957
6235.08 1972
6235.83 2015
6236.57 2003
6237.32 2035
6238.06 2055
6238.81 2058
6239.56 2094
6240.30 2072
6241.05 2134
6241.79 2126
6242.54 2126
6243.28 2218
6244.03 2300
6244.77 2505
6245.52 2558
6246.27 2743
6247.01 2798
6247.76 2834
6248.50 2868
6249.25 2954
6250.00 2936
6250.74 2890
6251.49 2863
6252.23 2779
6252.98 2679
6253.73 2527
6254.47 2533
6255.22 2457
6255.97 2434
6256.71 2407
6257.46 2371
6258.21 2297
6258.95 2367
6259.70 2329
6260.45 2360
6261.19 2382
6261.94 2370
6262.69 2387
6263.43 2306
6264.18 2273
6264.93 2304
6265.67 2292
6266.42 2291
6267.17 2317
6267.92 2258
6268.66 2333
6269.41 2378
6270.16 2495
6270.90 2526
6271.65 2594
6272.40 2661
6273.15 2755
6273.89 2910
6274.64 3144
6275.39 3266
6276.14 3274
6276.89 3534
6277.63 3531
6278.38 3439
6279.13 3338
6279.88 3171
6280.62 2994
6281.37 2798
6282.12 2659
6282.87 2523
6283.62 2450
6284.36 2369
6285.11 2420
6285.86 2413
6286.61 2461
6287.36 2516
6288.11 2627
6288.85 2804
6289.60 2821
6290.35 2971
6291.10 3095
6291.85 3228
6292.60 3033
6293.35 2848
6294.09 2704
6294.84 2526
6295.59 2443
6296.34 2241
6297.09 2132
6297.84 2052
6298.59 1946
6299.34 1948
6300.09 1893
6300.83 1854
6301.58 1881
6302.33 1944
6303.08 1929
6303.83 1954
6304.58 1883
6305.33 1886
6306.08 1870
6306.83 1841
6307.58 1895
6308.33 1923
6309.08 1930
6309.83 1936
6310.58 1915
6311.33 1922
6312.08 1970
6312.83 2018
6313.58 2077
6314.33 2059
6315.08 2083
6315.83 2235
6316.58 2163
6317.33 2120
6318.08 2164
6318.83 2101
6319.58 2088
6320.33 2099
6321.08 2027
6321.83 1978
6322.58 1961
6323.33 1824
6324.08 1771
6324.83 1794
6325.58 1725
6326.33 1797
6327.08 1799
6327.83 1780
6328.58 1748
6329.33 1813
6330.08 1776
6330.84 1792
6331.59 1746
6332.34 1680
6333.09 1699
6333.84 1690
6334.59 1625
6335.34 1644
6336.09 1642
6336.84 1696
6337.60 1619
6338.35 1565
6339.10 1603
6339.85 1623
6340.60 1626
6341.35 1662
6342.10 1654
6342.86 1628
6343.61 1643
6344.36 1538
6345.11 1658
6345.86 1647
6346.61 1658
6347.37 1670
6348.12 1700
6348.87 1690
6349.62 1679
6350.37 1746
6351.13 1777
6351.88 1909
6352.63 1926
6353.38 1993
6354.14 1935
6354.89 1920
6355.64 1894
6356.39 1824
6357.14 1779
6357.90 1672
6358.65 1674
6359.40 1669
6360.16 1675
6360.91 1616
6361.66 1620
6362.41 1587
6363.17 1549
6363.92 1575
6364.67 1634
6365.42 1638
6366.18 1528
6366.93 1605
6367.68 1570
6368.44 1554
6369.19 1570
6369.94 1514
6370.70 1538
6371.45 1489
6372.20 1502
6372.96 1537
6373.71 1447
6374.46 1507
6375.22 1561
6375.97 1543
6376.72 1518
6377.48 1576
6378.23 1531
6378.99 1591
6379.74 1689
6380.49 1699
6381.25 1659
6382.00 1610
6382.75 1589
6383.51 1537
6384.26 1524
6385.02 1578
6385.77 1500
6386.53 1460
6387.28 1376
6388.03 1402
6388.79 1475
6389.54 1421
6390.30 1488
6391.05 1485
6391.81 1417
6392.56 1463
6393.31 1480
6394.07 1520
6394.82 1474
6395.58 1512
6396.33 1432
6397.09 1388
6397.84 1452
6398.60 1410
6399.35 1429
6400.11 1405
6400.86 1394
6401.62 1394
6402.37 1389
6403.13 1429
6403.88 1402
6404.64 1350
6405.39 1328
6406.15 1361
6406.90 1474
6407.66 1453
6408.42 1430
6409.17 1417
6409.93 1424
6410.68 1435
6411.44 1405
6412.19 1421
6412.95 1427
6413.71 1405
6414.46 1387
6415.22 1405
6415.97 1416
6416.73 1416
6417.48 1420
6418.24 1415
6419.00 1427
6419.75 1382
6420.51 1360
6421.27 1450
6422.02 1443
6422.78 1372
6423.53 1349
6424.29 1399
6425.05 1467
6425.80 1388
6426.56 1388
6427.32 1412
6428.07 1462
6428.83 1441
6429.59 1422
6430.34 1403
6431.10 1467
6431.86 1445
6432.61 1458
6433.37 1402
6434.13 1442
6434.89 1500
6435.64 1532
6436.40 1597
6437.16 1584
6437.91 1552
6438.67 1576
6439.43 1528
6440.19 1482
6440.94 1498
6441.70 1499
6442.46 1390
6443.22 1367
6443.97 1437
6444.73 1352
6445.49 1424
6446.25 1416
6447.00 1359
6447.76 1358
6448.52 1343
6449.28 1337
6450.04 1424
6450.79 1442
6451.55 1452
6452.31 1429
6453.07 1408
6453.83 1469
6454.58 1401
6455.34 1425
6456.10 1470
6456.86 1505
6457.62 1465
6458.38 1493
6459.13 1501
6459.89 1465
6460.65 1447
6461.41 1431
6462.17 1481
6462.93 1477
6463.69 1461
6464.44 1353
6465.20 1427
6465.96 1497
6466.72 1440
6467.48 1419
6468.24 1447
6469.00 1451
6469.76 1467
6470.52 1392
6471.28 1405
6472.03 1555
6472.79 1508
6473.55 1506
6474.31 1519
6475.07 1511
6475.83 1534
6476.59 1456
6477.35 1507
6478.11 1565
6478.87 1508
6479.63 1558
6480.39 1551
6481.15 1496
6481.91 1560
6482.67 1604
6483.43 1615
6484.19 1589
6484.95 1646
6485.71 1669
6486.47 1736
6487.23 1703
6487.99 1722
6488.75 1735
6489.51 1734
6490.27 1702
6491.03 1765
6491.79 1770
6492.55 1843
6493.31 1818
6494.07 1857
6494.83 1865
6495.59 1913
6496.35 1917
6497.11 1875
6497.87 1845
6498.64 1850
6499.40 1936
6500.16 1912
6500.92 1923
6501.68 1873
6502.44 1903
6503.20 1948
6503.96 1991
6504.72 2037
6505.48 2008
6506.25 2026
6507.01 2062
6507.77 2230
6508.53 2312
6509.29 2478
6510.05 2615
6510.81 2726
6511.57 2855
6512.34 3024
6513.10 3059
6513.86 3054
6514.62 2949
6515.38 2894
6516.15 2692
6516.91 2663
6517.67 2544
6518.43 2526
6519.19 2470
6519.95 2442
6520.72 2485
6521.48 2541
6522.24 2626
6523.00 2826
6523.77 2991
6524.53 3075
6525.29 3399
6526.05 3608
6526.81 3865
6527.58 3886
6528.34 4006
6529.10 3929
6529.86 3869
6530.63 3737
6531.39 3578
6532.15 3540
6532.92 3647
6533.68 3973
6534.44 4529
6535.20 4966
6535.97 5417
6536.73 5702
6537.49 5802
6538.26 5467
6539.02 4965
6539.78 4577
6540.55 4210
6541.31 3671
6542.07 3264
6542.84 2930
6543.60 2673
6544.36 2498
6545.13 2322
6545.89 2235
6546.65 2133
6547.42 2168
6548.18 2081
6548.94 1981
6549.71 2140
6550.47 2052
6551.24 2018
6552.00 2046
6552.76 2095
6553.53 2134
6554.29 2014
6555.06 2138
6555.82 2067
6556.58 2009
6557.35 2031
6558.11 2083
6558.88 2045
6559.64 2021
6560.41 2088
6561.17 2143
6561.93 2209
6562.70 2287
6563.46 2296
6564.23 2281
6564.99 2299
6565.76 2388
6566.52 2283
6567.29 2314
6568.05 2328
6568.82 2368
6569.58 2377
6570.35 2464
6571.11 2585
6571.88 2708
6572.64 2845
6573.41 2947
6574.17 3134
6574.94 3241
6575.70 3126
6576.47 2951
6577.23 2983
6578.00 2829
6578.76 2751
6579.53 2675
6580.29 2587
6581.06 2423
6581.83 2431
6582.59 2406
6583.36 2413
6584.12 2450
6584.89 2455
6585.65 2479
6586.42 2462
6587.19 2564
6587.95 2633
6588.72 2708
6589.48 2872
6590.25 3115
6591.02 3233
6591.78 3452
6592.55 3751
6593.32 3948
6594.08 4161
6594.85 4251
6595.61 4354
6596.38 4255
6597.15 3947
6597.91 3733
6598.68 3661
6599.45 3319
6600.21 3118
6600.98 2907
6601.75 2800
6602.51 2684
6603.28 2721
6604.05 2620
6604.82 2424
6605.58 2458
6606.35 2459
6607.12 2440
6607.88 2537
6608.65 2574
6609.42 2581
6610.19 2583
6610.95 2598
6611.72 2729
6612.49 2727
6613.25 2617
6614.02 2590
6614.79 2515
6615.56 2649
6616.32 2634
6617.09 2666
6617.86 2849
6618.63 2763
6619.40 2708
6620.16 2708
6620.93 2739
6621.70 2635
6622.47 2625
6623.24 2669
6624.00 2716
6624.77 2611
6625.54 2595
6626.31 2682
6627.08 2727
6627.84 2792
6628.61 2964
6629.38 3200
6630.15 3549
6630.92 4020
6631.69 4772
6632.46 5746
6633.22 6630
6633.99 7534
6634.76 8064
6635.53 8301
6636.30 7938
6637.07 7279
6637.84 6668
6638.61 5946
6639.37 4922
6640.14 4211
6640.91 3679
6641.68 3273
6642.45 2933
6643.22 2710
6643.99 2558
6644.76 2325
6645.53 2282
6646.30 2259
6647.07 2220
6647.84 2263
6648.61 2232
6649.37 2244
6650.14 2196
6650.91 2151
6651.68 2148
6652.45 2058
6653.22 2038
6653.99 2009
6654.76 2020
6655.53 1997
6656.30 1997
6657.07 2010
6657.84 1872
6658.61 1933
6659.38 1926
6660.15 1938
6660.92 1873
6661.69 1841
6662.46 1889
6663.23 1873
6664.00 1833
6664.77 1816
6665.55 1896
6666.32 1865
6667.09 1935
6667.86 1969
6668.63 1950
6669.40 2065
6670.17 2100
6670.94 2179
6671.71 2334
6672.48 2428
6673.25 2382
6674.02 2364
6674.79 2416
6675.57 2420
6676.34 2274
6677.11 2102
6677.88 2122
6678.65 2163
6679.42 2125
6680.19 2012
6680.96 2059
6681.74 2063
6682.51 2034
6683.28 2077
6684.05 2131
6684.82 2151
6685.59 2212
6686.37 2301
6687.14 2203
6687.91 2184
6688.68 2192
6689.45 2114
6690.22 2147
6691.00 1995
6691.77 1976
6692.54 1941
6693.31 1896
6694.08 1972
6694.86 1927
6695.63 1887
6696.40 1871
6697.17 1875
6697.95 1901
6698.72 1887
6699.49 1842
6700.26 1906
6701.04 1850
6701.81 1942
6702.58 1838
6703.35 1853
6704.13 1855
6704.90 1886
6705.67 1856
6706.44 1819
6707.22 1848
6707.99 1923
6708.76 1829
6709.54 1793
6710.31 1874
6711.08 1845
6711.86 1749
6712.63 1796
6713.40 1760
6714.17 1746
6714.95 1716
6715.72 1664
6716.50 1679
6717.27 1575
6718.04 1608
6718.82 1622
6719.59 1642
6720.36 1555
6721.14 1571
6721.91 1624
6722.68 1615
6723.46 1536
6724.23 1565
6725.01 1630
6725.78 1599
6726.55 1527
6727.33 1581
6728.10 1515
6728.88 1453
6729.65 1400
6730.42 1471
6731.20 1526
6731.97 1570
6732.75 1536
6733.52 1521
6734.30 1466
6735.07 1501
6735.84 1518
6736.62 1534
6737.39 1511
6738.17 1529
6738.94 1455
6739.72 1533
6740.49 1452
6741.27 1510
6742.04 1514
6742.82 1523
6743.59 1454
6744.37 1432
6745.14 1542
6745.92 1518
6746.69 1563
6747.47 1584
6748.24 1620
6749.02 1648
6749.79 1604
6750.57 1606
6751.34 1664
6752.12 1640
6752.90 1684
6753.67 1680
6754.45 1613
6755.22 1595
6756.00 1577
6756.77 1583
6757.55 1469
6758.33 1449
6759.10 1416
6759.88 1453
6760.65 1396
6761.43 1468
6762.20 1463
6762.98 1467
6763.76 1420
6764.53 1487
6765.31 1465
6766.09 1438
6766.86 1455
6767.64 1445
6768.41 1451
6769.19 1423
6769.97 1498
6770.74 1487
6771.52 1430
6772.30 1459
6773.07 1452
6773.85 1454
6774.63 1518
6775.40 1474
6776.18 1572
6776.96 1561
6777.74 1532
6778.51 1546
6779.29 1586
6780.07 1528
6780.84 1577
6781.62 1592
6782.40 1545
6783.17 1543
6783.95 1446
6784.73 1403
6785.51 1465
6786.28 1471
6787.06 1412
6787.84 1465
6788.62 1425
6789.39 1424
6790.17 1403
6790.95 1400
6791.73 1414
6792.51 1405
6793.28 1403
6794.06 1389
6794.84 1402
6795.62 1360
6796.39 1337
6797.17 1335
6797.95 1378
6798.73 1398
6799.51 1403
6800.29 1438
6801.06 1382
6801.84 1358
6802.62 1451
6803.40 1483
6804.18 1449
6804.96 1478
6805.73 1468
6806.51 1485
6807.29 1417
6808.07 1361
6808.85 1368
6809.63 1409
6810.41 1322
6811.18 1432
6811.96 1368
6812.74 1427
6813.52 1415
6814.30 1414
6815.08 1511
6815.86 1474
6816.64 1509
6817.42 1679
6818.20 1648
6818.98 1648
6819.76 1690
6820.53 1706
6821.31 1670
6822.09 1582
6822.87 1604
6823.65 1605
6824.43 1582
6825.21 1496
6825.99 1493
6826.77 1453
6827.55 1452
6828.33 1448
6829.11 1471
6829.89 1499
6830.67 1471
6831.45 1486
6832.23 1499
6833.01 1486
6833.79 1439
6834.57 1423
6835.35 1448
6836.13 1527
6836.91 1439
6837.69 1366
6838.47 1390
6839.25 1420
6840.03 1388
6840.81 1406
6841.59 1382
6842.37 1435
6843.16 1418
6843.94 1384
6844.72 1433
6845.50 1552
6846.28 1674
6847.06 1820
6847.84 2101
6848.62 2356
6849.40 2737
6850.18 3044
6850.96 3209
6851.75 3202
6852.53 3182
6853.31 3052
6854.09 2822
6854.87 2576
6855.65 2295
6856.43 2224
6857.22 2086
6858.00 1996
6858.78 1864
6859.56 1827
6860.34 1828
6861.12 1781
6861.90 1723
6862.69 1677
6863.47 1635
6864.25 1625
6865.03 1547
6865.81 1629
6866.60 1613
6867.38 1583
6868.16 1590
6868.94 1546
6869.72 1462
6870.51 1466
6871.29 1411
6872.07 1342
6872.85 1364
6873.64 1344
6874.42 1306
6875.20 1303
6875.98 1342
6876.77 1371
6877.55 1355
6878.33 1366
6879.11 1400
6879.90 1408
6880.68 1420
6881.46 1464
6882.25 1436
6883.03 1460
6883.81 1506
6884.59 1461
6885.38 1521
6886.16 1493
6886.94 1569
6887.73 1602
6888.51 1672
6889.29 1660
6890.08 1704
6890.86 1608
6891.64 1570
6892.43 1552
6893.21 1538
6893.99 1557
6894.78 1569
6895.56 1499
6896.35 1500
6897.13 1499
6897.91 1558
6898.70 1564
6899.48 1572
6900.26 1539
6901.05 1562
6901.83 1479
6902.62 1483
6903.40 1549
6904.18 1578
6904.97 1546
6905.75 1587
6906.54 1593
6907.32 1494
6908.11 1511
6908.89 1497
6909.67 1521
6910.46 1484
6911.24 1461
6912.03 1453
6912.81 1480
6913.60 1412
6914.38 1437
6915.17 1484
6915.95 1440
6916.74 1491
6917.52 1474
6918.31 1466
6919.09 1401
6919.88 1405
6920.66 1457
6921.45 1478
6922.23 1427
6923.02 1428
6923.80 1492
6924.59 1461
6925.37 1433
6926.16 1415
6926.94 1506
6927.73 1450
6928.51 1457
6929.30 1449
6930.09 1465
6930.87 1411
6931.66 1461
6932.44 1417
6933.23 1480
6934.01 1458
6934.80 1458
6935.59 1512
6936.37 1485
6937.16 1394
6937.94 1440
6938.73 1486
6939.52 1538
6940.30 1537
6941.09 1599
6941.88 1625
6942.66 1605
6943.45 1664
6944.23 1626
6945.02 1638
6945.81 1621
6946.59 1646
6947.38 1604
6948.17 1633
6948.95 1663
6949.74 1646
6950.53 1586
6951.31 1636
6952.10 1609
6952.89 1597
6953.67 1606
6954.46 1688
6955.25 1714
6956.04 1719
6956.82 1704
6957.61 1712
6958.40 1748
6959.18 1816
6959.97 1824
6960.76 1693
6961.55 1758
6962.33 1737
6963.12 1726
6963.91 1700
6964.70 1781
6965.48 1774
6966.27 1805
6967.06 1820
6967.85 1851
6968.63 1844
6969.42 1946
6970.21 1970
6971.00 1969
6971.79 1994
6972.57 1915
6973.36 2007
6974.15 1997
6974.94 2014
6975.73 2149
6976.52 2254
6977.30 2179
6978.09 2233
6978.88 2399
6979.67 2435
6980.46 2620
6981.25 2939
6982.03 3204
6982.82 3672
6983.61 4331
6984.40 4884
6985.19 5457
6985.98 5615
6986.77 5617
6987.55 5370
6988.34 5062
6989.13 4462
6989.92 3994
6990.71 3551
6991.50 3169
6992.29 3012
6993.08 2858
6993.87 2623
6994.66 2593
6995.45 2876
6996.24 3076
6997.02 3554
6997.81 4004
6998.60 4466
6999.39 4894
7000.18 5001
7000.97 5011
7001.76 4712
7002.55 4402
7003.34 3930
7004.13 3453
7004.92 3027
7005.71 2683
7006.50 2442
7007.29 2196
7008.08 2009
7008.87 1935
7009.66 1814
7010.45 1808
7011.24 1741
7012.03 1784
7012.82 1839
7013.61 1774
7014.40 1782
7015.19 1758
7015.98 1808
7016.77 1782
7017.56 1681
7018.35 1709
7019.15 1798
7019.94 1725
7020.73 1680
7021.52 1749
7022.31 1748
7023.10 1781
7023.89 1792
7024.68 1740
7025.47 1774
7026.26 1746
7027.05 1852
7027.85 1728
7028.64 1641
7029.43 1600
7030.22 1617
7031.01 1618
7031.80 1607
7032.59 1596
7033.38 1573
7034.18 1670
7034.97 1695
7035.76 1635
7036.55 1674
7037.34 1745
7038.13 1802
7038.93 1829
7039.72 1835
7040.51 1797
7041.30 1806
7042.09 1718
7042.89 1729
7043.68 1750
7044.47 1748
7045.26 1701
7046.05 1721
7046.85 1792
7047.64 1784
7048.43 1852
7049.22 1896
7050.01 1929
7050.81 1898
7051.60 1951
7052.39 1815
7053.18 1791
7053.98 1768
7054.77 1760
7055.56 1692
7056.36 1625
7057.15 1597
7057.94 1628
7058.73 1737
7059.53 1724
7060.32 1694
7061.11 1713
7061.91 1693
7062.70 1653
7063.49 1657
7064.29 1715
7065.08 1671
7065.87 1685
7066.66 1756
7067.46 1662
7068.25 1676
7069.04 1632
7069.84 1649
7070.63 1598
7071.43 1587
7072.22 1549
7073.01 1594
7073.81 1654
7074.60 1590
7075.39 1574
7076.19 1637
7076.98 1653
7077.78 1653
7078.57 1617
7079.36 1517
7080.16 1558
7080.95 1471
7081.75 1491
7082.54 1602
7083.33 1535
7084.13 1554
7084.92 1553
7085.72 1575
7086.51 1647
7087.31 1550
7088.10 1665
7088.90 1888
7089.69 1892
7090.48 1959
7091.28 2089
7092.07 2156
7092.87 2130
7093.66 2111
7094.46 1920
7095.25 1910
7096.05 1785
7096.84 1700
7097.64 1588
7098.43 1527
7099.23 1499
7100.02 1461
7100.82 1465
7101.61 1492
7102.41 1505
7103.20 1522
7104.00 1511
7104.80 1511
7105.59 1463
7106.39 1394
7107.18 1403
7107.98 1347
7108.77 1352
7109.57 1313
7110.36 1318
7111.16 1276
7111.96 1235
7112.75 1281
7113.55 1294
7114.34 1232
7115.14 1261
7115.94 1280
7116.73 1286
7117.53 1294
7118.32 1262
7119.12 1326
7119.92 1287
7120.71 1251
7121.51 1289
7122.31 1328
7123.10 1308
7123.90 1289
7124.70 1239
7125.49 1255
7126.29 1273
7127.09 1307
7127.88 1292
7128.68 1341
7129.48 1328
7130.27 1371
7131.07 1347
7131.87 1289
7132.66 1328
7133.46 1310
7134.26 1342
7135.06 1294
7135.85 1270
7136.65 1268
7137.45 1283
7138.24 1220
7139.04 1215
7139.84 1228
7140.64 1240
7141.43 1266
7142.23 1301
7143.03 1371
7143.83 1352
7144.62 1293
7145.42 1308
7146.22 1309
7147.02 1269
7147.82 1233
7148.61 1338
7149.41 1296
7150.21 1361
7151.01 1278
7151.81 1272
7152.60 1343
7153.40 1281
7154.20 1271
7155.00 1283
7155.80 1231
7156.59 1283
7157.39 1259
7158.19 1237
7158.99 1254
7159.79 1211
7160.59 1227
7161.39 1156
7162.18 1200
7162.98 1188
7163.78 1160
7164.58 1178
7165.38 1208
7166.18 1223
7166.98 1135
7167.78 1177
7168.57 1196
7169.37 1257
7170.17 1267
7170.97 1226
7171.77 1178
7172.57 1248
7173.37 1245
7174.17 1173
7174.97 1235
7175.77 1208
7176.57 1195
7177.37 1174
7178.17 1209
7178.97 1238
7179.77 1258
7180.56 1276
7181.36 1242
7182.16 1260
7182.96 1274
7183.76 1267
7184.56 1266
7185.36 1335
7186.16 1277
7186.96 1149
7187.76 1171
7188.56 1174
7189.36 1110
7190.16 1160
7190.96 1148
7191.76 1114
7192.57 1120
7193.37 1087
7194.17 1085
7194.97 1105
7195.77 1109
7196.57 1082
7197.37 1081
7198.17 1104
7198.97 1111
7199.77 1057
7200.57 1056
7201.37 1088
7202.17 1021
7202.97 1074
7203.77 1062
7204.58 1075
7205.38 1084
7206.18 1107
7206.98 1049
7207.78 1024
7208.58 1081
7209.38 1052
7210.18 1020
7210.99 1033
7211.79 1053
7212.59 1075
7213.39 1100
7214.19 1049
7214.99 1073
7215.79 1073
7216.60 1070
7217.40 1117
7218.20 1070
7219.00 1041
7219.80 1086
7220.60 1131
7221.41 1069
7222.21 1070
7223.01 1070
7223.81 1059
7224.62 1083
7225.42 1083
7226.22 1060
7227.02 1066
7227.82 992
7228.63 1092
7229.43 1077
7230.23 1066
7231.03 1100
7231.84 1012
7232.64 1049
7233.44 1069
7234.24 1077
7235.05 1087
7235.85 1072
7236.65 1088
7237.45 1085
7238.26 1050
7239.06 1072
7239.86 1103
7240.67 1095
7241.47 1143
7242.27 1197
7243.08 1157
7243.88 1153
7244.68 1180
7245.49 1206
7246.29 1171
7247.09 1165
7247.90 1152
7248.70 1172
7249.50 1153
7250.31 1092
7251.11 1161
7251.91 1097
7252.72 1137
7253.52 1132
7254.32 1175
7255.13 1182
7255.93 1238
7256.74 1192
7257.54 1214
7258.34 1216
7259.15 1188
7259.95 1211
7260.76 1242
7261.56 1320
7262.36 1252
7263.17 1224
7263.97 1213
7264.78 1261
7265.58 1260
7266.39 1231
7267.19 1377
7268.00 1326
7268.80 1252
7269.60 1303
7270.41 1301
7271.21 1285
7272.02 1312
7272.82 1340
7273.63 1358
7274.43 1322
7275.24 1302
7276.04 1307
7276.85 1308
7277.65 1298
7278.46 1374
7279.26 1551
7280.07 1646
7280.87 1883
7281.68 2192
7282.48 2492
7283.29 2774
7284.09 3026
7284.90 3222
7285.71 3257
7286.51 3057
7287.32 2864
7288.12 2486
7288.93 2163
7289.73 2047
7290.54 1885
7291.35 1691
7292.15 1640
7292.96 1540
7293.76 1439
7294.57 1373
7295.38 1358
7296.18 1379
7296.99 1382
7297.79 1365
7298.60 1349
7299.41 1403
7300.21 1397
7301.02 1381
7301.82 1393
7302.63 1388
7303.44 1396
7304.24 1364
7305.05 1424
7305.86 1414
7306.66 1350
7307.47 1337
7308.28 1415
7309.08 1439
7309.89 1426
7310.70 1413
7311.50 1466
7312.31 1409
7313.12 1402
7313.93 1445
7314.73 1454
7315.54 1478
7316.35 1596
7317.15 1633
7317.96 1778
7318.77 1849
7319.58 1953
7320.38 2041
7321.19 2079
7322.00 1995
7322.81 1980
7323.61 1960
7324.42 1865
7325.23 1773
7326.04 1659
7326.84 1625
7327.65 1534
7328.46 1486
7329.27 1440
7330.08 1507
7330.88 1494
7331.69 1529
7332.50 1657
7333.31 1665
7334.12 1752
7334.92 1748
7335.73 1801
7336.54 1836
7337.35 1834
7338.16 1690
7338.97 1616
7339.78 1582
7340.58 1554
7341.39 1533
7342.20 1445
7343.01 1446
7343.82 1403
7344.63 1421
7345.44 1388
7346.24 1329
7347.05 1353
7347.86 1353
7348.67 1375
7349.48 1362
7350.29 1369
7351.10 1378
7351.91 1372
7352.72 1359
7353.53 1334
7354.34 1327
7355.14 1282
7355.95 1313
7356.76 1356
7357.57 1311
7358.38 1355
7359.19 1323
7360.00 1433
7360.81 1415
7361.62 1468
7362.43 1433
7363.24 1516
7364.05 1488
7364.86 1432
7365.67 1469
7366.48 1516
7367.29 1477
7368.10 1479
7368.91 1484
7369.72 1469
7370.53 1485
7371.34 1511
7372.15 1497
7372.96 1518
7373.77 1430
7374.58 1590
7375.39 1666
7376.20 1680
7377.01 1802
7377.82 1914
7378.63 2141
7379.44 2272
7380.26 2458
7381.07 2559
7381.88 2639
7382.69 2618
7383.50 2546
7384.31 2317
7385.12 2162
7385.93 1933
7386.74 1775
7387.55 1674
7388.36 1626
7389.18 1513
7389.99 1478
7390.80 1425
7391.61 1404
7392.42 1319
7393.23 1288
7394.04 1279
7394.86 1287
7395.67 1371
7396.48 1416
7397.29 1464
7398.10 1610
7398.91 1736
7399.73 1786
7400.54 1780
7401.35 1779
7402.16 1753
7402.97 1739
7403.79 1650
7404.60 1564
7405.41 1515
7406.22 1402
7407.03 1376
7407.85 1355
7408.66 1352
7409.47 1286
7410.28 1215
7411.10 1265
7411.91 1290
7412.72 1151
7413.53 1149
7414.35 1218
7415.16 1300
7415.97 1198
7416.78 1169
7417.60 1205
7418.41 1210
7419.22 1192
7420.03 1225
7420.85 1253
7421.66 1196
7422.47 1133
7423.29 1154
7424.10 1140
7424.91 1118
7425.73 1123
7426.54 1108
7427.35 1104
7428.17 1137
7428.98 1149
7429.79 1125
7430.61 1144
7431.42 1111
7432.23 1139
7433.05 1066
7433.86 1092
7434.67 1093
7435.49 1109
7436.30 1156
7437.12 1119
7437.93 1134
7438.74 1186
7439.56 1178
7440.37 1209
7441.18 1224
7442.00 1201
7442.81 1199
7443.63 1188
7444.44 1199
7445.26 1272
7446.07 1267
7446.88 1224
7447.70 1256
7448.51 1367
7449.33 1276
7450.14 1255
7450.96 1204
7451.77 1134
7452.59 1145
7453.40 1182
7454.22 1188
7455.03 1183
7455.85 1146
7456.66 1194
7457.47 1204
7458.29 1156
7459.10 1142
7459.92 1150
7460.74 1194
7461.55 1181
7462.37 1120
7463.18 1144
7464.00 1194
7464.81 1172
7465.63 1185
7466.44 1169
7467.26 1214
7468.07 1161
7468.89 1180
7469.70 1165
7470.52 1110
7471.34 1121
7472.15 1150
7472.97 1133
7473.78 1102
7474.60 1101
7475.41 1129
7476.23 1094
7477.05 1006
7477.86 1051
7478.68 1079
7479.49 1101
7480.31 1081
7481.13 1038
7481.94 1021
7482.76 1041
7483.58 1134
7484.39 1097
7485.21 1095
7486.03 1084
7486.84 1082
7487.66 1102
7488.48 1113
7489.29 1088
7490.11 1074
7490.93 1086
7491.74 1105
7492.56 1071
7493.38 1105
7494.19 1079
7495.01 1007
7495.83 1066
7496.64 1027
7497.46 1026
7498.28 1008
7499.10 1051
7499.91 1039
7500.73 1008
7501.55 1026
7502.36 1067
7503.18 1037
7504.00 1065
7504.82 1111
7505.63 1032
7506.45 1057
7507.27 1021
7508.09 1056
7508.90 1028
7509.72 998
7510.54 1054
7511.36 1034
7512.18 1023
7512.99 1037
7513.81 990
7514.63 1019
7515.45 1056
7516.27 1017
7517.08 1012
7517.90 1031
7518.72 1025
7519.54 914
7520.36 1015
7521.18 1003
7521.99 1034
7522.81 1014
7523.63 1047
7524.45 1006
7525.27 1000
7526.09 1011
7526.91 1028
7527.72 1034
7528.54 1043
7529.36 1045
7530.18 1022
7531.00 1053
7531.82 1059
7532.64 1024
7533.46 1028
7534.28 1038
7535.10 1056
7535.91 1081
7536.73 1064
7537.55 1039
7538.37 1058
7539.19 1007
7540.01 1083
7540.83 1095
7541.65 1055
7542.47 1170
7543.29 1183
7544.11 1130
7544.93 1141
7545.75 1190
7546.57 1150
7547.39 1098
7548.21 1145
7549.03 1106
7549.85 1082
7550.67 1130
7551.49 1080
7552.31 1087
7553.13 1132
7553.95 1141
7554.77 1160
7555.59 1137
7556.41 1179
7557.23 1267
7558.05 1254
7558.87 1300
7559.69 1290
7560.51 1243
7561.33 1241
7562.15 1231
7562.97 1163
7563.79 1167
7564.61 1170
7565.44 1153
7566.26 1120
7567.08 1018
7567.90 1065
7568.72 1101
7569.54 1120
7570.36 1109
7571.18 1108
7572.00 1083
7572.82 1079
7573.65 1126
7574.47 1148
7575.29 1104
7576.11 1089
7576.93 1117
7577.75 1049
7578.57 1041
7579.40 1092
7580.22 1033
7581.04 1031
7581.86 1112
7582.68 1105
7583.50 1103
7584.33 1081
7585.15 1132
7585.97 1121
7586.79 1171
7587.61 1190
7588.44 1235
7589.26 1268
7590.08 1227
7590.90 1222
7591.72 1169
7592.55 1151
7593.37 1161
7594.19 1198
7595.01 1150
7595.84 1180
7596.66 1205
7597.48 1227
7598.30 1217
7599.13 1207
7599.95 1302
7600.77 1338
7601.59 1410
7602.42 1545
7603.24 1636
7604.06 1650
7604.89 1706
7605.71 1659
7606.53 1639
7607.36 1579
7608.18 1461
7609.00 1450
7609.82 1451
7610.65 1344
7611.47 1297
7612.29 1262
7613.12 1298
7613.94 1315
7614.77 1264
7615.59 1286
7616.41 1294
7617.24 1306
7618.06 1341
7618.88 1294
7619.71 1289
7620.53 1335
7621.35 1284
7622.18 1266
7623.00 1263
7623.83 1249
7624.65 1230
7625.47 1318
7626.30 1377
7627.12 1433
7627.95 1439
7628.77 1648
7629.60 1801
7630.42 1842
7631.24 1910
7632.07 1976
7632.89 1983
7633.72 1909
7634.54 1817
7635.37 1648
7636.19 1609
7637.02 1446
7637.84 1375
7638.67 1293
7639.49 1266
7640.31 1293
7641.14 1121
7641.96 1095
7642.79 1094
7643.61 1129
7644.44 1101
7645.26 1082
7646.09 1132
7646.92 1092
7647.74 1064
7648.57 1097
7649.39 1061
7650.22 1024
7651.04 1037
7651.87 1038
7652.69 1019
7653.52 1026
7654.34 980
7655.17 1015
7656.00 990
7656.82 1020
7657.65 1011
7658.47 988
7659.30 1052
7660.12 1034
7660.95 1006
7661.78 1019
7662.60 991
7663.43 966
7664.25 1009
7665.08 1044
7665.91 1017
7666.73 1053
7667.56 1045
7668.39 1067
7669.21 1112
7670.04 1140
7670.87 1041
7671.69 1082
7672.52 1097
7673.35 1064
7674.17 1017
7675.00 1011
7675.83 964
7676.65 978
7677.48 968
7678.31 997
7679.13 1015
7679.96 992
7680.79 960
7681.61 950
7682.44 991
7683.27 932
7684.10 976
7684.92 1054
7685.75 1008
7686.58 988
7687.40 968
7688.23 989
7689.06 1005
7689.89 1052
7690.71 1021
7691.54 1012
7692.37 1007
7693.20 1004
7694.03 978
7694.85 1013
7695.68 953
7696.51 1052
7697.34 984
7698.16 1037
7698.99 1092
7699.82 1053
7700.65 1009
7701.48 1017
7702.31 961
7703.13 992
7703.96 970
7704.79 991
7705.62 963
7706.45 972
7707.28 999
7708.10 959
7708.93 1011
7709.76 1010
7710.59 969
7711.42 928
7712.25 956
7713.08 996
7713.90 983
7714.73 967
7715.56 929
7716.39 977
7717.22 944
7718.05 969
7718.88 963
7719.71 986
7720.54 961
7721.37 934
7722.20 983
7723.02 996
7723.85 894
7724.68 945
7725.51 936
7726.34 996
7727.17 948
7728.00 937
7728.83 1026
7729.66 961
7730.49 937
7731.32 961
7732.15 968
7732.98 917
7733.81 947
7734.64 921
7735.47 937
7736.30 959
7737.13 937
7737.96 947
7738.79 949
7739.62 953
7740.45 948
7741.28 981
7742.11 1005
7742.94 1096
7743.77 1158
7744.60 1281
7745.43 1403
7746.26 1549
7747.09 1535
7747.92 1569
7748.75 1587
7749.59 1508
7750.42 1381
7751.25 1324
7752.08 1255
7752.91 1163
7753.74 1074
7754.57 1051
7755.40 1049
7756.23 971
7757.06 999
7757.90 980
7758.73 964
7759.56 916
7760.39 958
7761.22 957
7762.05 999
7762.88 948
7763.71 988
7764.55 929
7765.38 938
7766.21 914
7767.04 933
7767.87 886
7768.70 887
7769.54 843
7770.37 893
7771.20 913
7772.03 922
7772.86 878
7773.70 877
7774.53 888
7775.36 867
7776.19 872
7777.02 894
7777.86 963
7778.69 955
7779.52 900
7780.35 881
7781.19 919
7782.02 917
7782.85 943
7783.68 1006
7784.52 927
7785.35 977
7786.18 995
7787.01 1020
7787.85 967
7788.68 965
7789.51 1012
7790.35 973
7791.18 894
7792.01 945
7792.84 974
7793.68 923
7794.51 897
7795.34 940
7796.18 962
7797.01 937
7797.84 907
7798.68 938
7799.51 896
7800.34 927
7801.18 957
7802.01 925
7802.84 924
7803.68 943
7804.51 926
7805.35 945
7806.18 945
7807.01 887
7807.85 901
7808.68 939
7809.51 959
7810.35 944
7811.18 934
7812.02 946
7812.85 961
7813.68 971
7814.52 973
7815.35 1029
7816.19 1025
7817.02 982
7817.86 1061
7818.69 992
7819.52 992
7820.36 1016
7821.19 1024
7822.03 901
7822.86 918
7823.70 980
7824.53 982
7825.37 976
7826.20 1053
7827.04 1019
7827.87 969
7828.71 961
7829.54 1000
7830.38 969
7831.21 936
7832.05 915
7832.88 971
7833.72 954
7834.55 941
7835.39 929
7836.22 903
7837.06 904
7837.89 928
7838.73 936
7839.57 905
7840.40 905
7841.24 891
7842.07 936
7842.91 881
7843.74 874
7844.58 896
7845.42 908
7846.25 922
7847.09 897
7847.92 906
7848.76 922
7849.60 874
7850.43 869
7851.27 857
7852.10 912
7852.94 880
7853.78 843
7854.61 837
7855.45 851
7856.29 897
7857.12 879
7857.96 895
7858.79 904
7859.63 901
7860.47 927
7861.30 940
7862.14 902
7862.98 869
7863.81 861
7864.65 916
7865.49 961
7866.33 900
7867.16 880
7868.00 908
7868.84 849
7869.67 932
7870.51 961
7871.35 919
7872.19 869
7873.02 913
7873.86 957
7874.70 945
7875.54 897
7876.37 937
7877.21 985
7878.05 944
7878.89 939
7879.72 981
7880.56 940
7881.40 950
7882.24 916
7883.07 939
7883.91 975
7884.75 979
7885.59 969
7886.43 949
7887.26 1011
7888.10 1002
7888.94 962
7889.78 990
7890.62 1033
7891.45 954
7892.29 975
7893.13 982
7893.97 950
7894.81 957
7895.65 979
7896.49 941
7897.32 973
7898.16 1044
7899.00 1052
7899.84 1074
7900.68 1026
7901.52 1025
7902.36 1062
7903.20 982
7904.03 1020
7904.87 993
7905.71 938
7906.55 982
7907.39 955
7908.23 973
7909.07 925
7909.91 935
7910.75 987
7911.59 1008
7912.43 1015
7913.27 1075
7914.11 1205
7914.94 1267
7915.78 1331
7916.62 1387
7917.46 1431
7918.30 1486
7919.14 1491
7919.98 1365
7920.82 1392
7921.66 1332
7922.50 1233
7923.34 1122
7924.18 1094
7925.02 1016
7925.86 1003
7926.70 979
7927.54 1009
7928.38 978
7929.22 983
7930.06 961
7930.90 924
7931.74 934
7932.59 905
7933.43 868
7934.27 834
7935.11 906
7935.95 853
7936.79 887
7937.63 901
7938.47 856
7939.31 882
7940.15 876
7940.99 904
7941.83 868
7942.67 887
7943.52 871
7944.36 902
7945.20 927
7946.04 908
7946.88 869
7947.72 882
7948.56 855
7949.40 838
7950.25 871
7951.09 866
7951.93 879
7952.77 923
7953.61 930
7954.45 930
7955.29 1000
7956.14 929
7956.98 896
7957.82 882
7958.66 845
7959.50 853
7960.35 906
7961.19 902
7962.03 863
7962.87 852
7963.71 917
7964.56 904
7965.40 876
7966.24 950
7967.08 944
7967.93 895
7968.77 890
7969.61 927
7970.45 897
7971.29 892
7972.14 909
7972.98 874
7973.82 878
7974.67 914
7975.51 854
7976.35 911
7977.19 865
7978.04 928
7978.88 957
7979.72 894
7980.57 918
7981.41 924
7982.25 907
7983.09 906
7983.94 876
7984.78 898
7985.62 871
7986.47 843
7987.31 890
7988.15 859
7989.00 845
7989.84 880
7990.68 850
7991.53 861
7992.37 859
7993.22 805
7994.06 817
7994.90 827
7995.75 818
7996.59 848
7997.43 813
7998.28 787
7999.12 781
7999.97 814
8000.81 848
8001.65 851
8002.50 792
8003.34 868
8004.19 850
8005.03 824
8005.88 826
8006.72 832
8007.57 815
8008.41 843
8009.25 792
8010.10 857
8010.94 830
8011.79 833
8012.63 830
8013.48 815
8014.32 842
8015.17 840
8016.01 849
8016.86 832
8017.70 796
8018.55 804
8019.39 780
8020.24 781
8021.08 793
8021.93 823
8022.77 843
8023.62 810
8024.46 803
8025.31 861
8026.15 820
8027.00 852
8027.84 814
8028.69 841
8029.54 916
8030.38 874
8031.23 845
8032.07 852
8032.92 967
8033.76 939
8034.61 933
8035.46 1009
8036.30 948
8037.15 928
8037.99 932
8038.84 888
8039.69 861
8040.53 886
8041.38 865
8042.22 869
8043.07 867
8043.92 800
8044.76 815
8045.61 842
8046.46 846
8047.30 872
8048.15 864
8049.00 885
8049.84 857
8050.69 864
8051.54 879
8052.38 855
8053.23 847
8054.08 853
8054.92 840
8055.77 804
8056.62 750
8057.46 765
8058.31 771
8059.16 767
8060.01 774
8060.85 791
8061.70 789
8062.55 809
8063.40 768
8064.24 769
8065.09 761
8065.94 776
8066.79 805
8067.63 790
8068.48 776
8069.33 770
8070.18 782
8071.02 750
8071.87 776
8072.72 786
8073.57 804
8074.42 767
8075.26 766
8076.11 833
8076.96 719
8077.81 773
8078.66 789
8079.50 823
8080.35 756
8081.20 764
8082.05 747
8082.90 784
8083.75 764
8084.59 756
8085.44 763
8086.29 754
8087.14 718
8087.99 726
8088.84 748
8089.69 788
8090.53 810
8091.38 757
8092.23 763
8093.08 798
8093.93 746
8094.78 736
8095.63 699
8096.48 745
8097.33 773
8098.18 765
8099.02 787
8099.87 733
8100.72 755
8101.57 739
8102.42 792
8103.27 749
8104.12 735
8104.97 741
8105.82 750
8106.67 737
8107.52 728
8108.37 726
8109.22 742
8110.07 731
8110.92 745
8111.77 738
8112.62 704
8113.47 787
8114.32 756
8115.17 752
8116.02 740
8116.87 759
8117.72 809
8118.57 796
8119.42 787
8120.27 808
8121.12 796
8121.97 807
8122.82 803
8123.67 783
8124.52 761
8125.37 769
8126.22 749
8127.07 760
8127.93 752
8128.78 790
8129.63 772
8130.48 762
8131.33 752
8132.18 778
8133.03 749
8133.88 804
8134.73 736
8135.58 777
8136.44 744
8137.29 770
8138.14 759
8138.99 814
8139.84 807
8140.69 748
8141.54 777
8142.39 788
8143.25 789
8144.10 747
8144.95 736
8145.80 713
8146.65 733
8147.50 746
8148.36 724
8149.21 718
8150.06 801
8150.91 789
8151.76 770
8152.62 768
8153.47 770
8154.32 743
8155.17 744
8156.02 759
8156.88 737
8157.73 716
8158.58 738
8159.43 782
8160.29 741
8161.14 764
8161.99 759
8162.84 743
8163.70 750
8164.55 759
8165.40 738
8166.25 765
8167.11 725
8167.96 721
8168.81 747
8169.67 729
8170.52 772
8171.37 728
8172.23 699
8173.08 697
8173.93 721
8174.78 696
8175.64 708
8176.49 734
8177.34 791
8178.20 744
8179.05 736
8179.90 719
8180.76 723
8181.61 735
8182.47 713
8183.32 739
8184.17 745
8185.03 719
8185.88 733
8186.73 712
8187.59 697
8188.44 706
8189.30 675
8190.15 731
8191.00 680
8191.86 722
8192.71 706
8193.57 689
8194.42 753
8195.27 726
8196.13 780
8196.98 702
8197.84 701
8198.69 701
8199.55 732
8200.40 738
8201.26 704
8202.11 751
8202.96 759
8203.82 740
8204.67 692
8205.53 689
8206.38 692
8207.24 720
8208.09 708
8208.95 733
8209.80 709
8210.66 720
8211.51 698
8212.37 743
8213.22 737
8214.08 737
8214.93 722
8215.79 795
8216.65 700
8217.50 755
8218.36 818
8219.21 855
8220.07 852
8220.92 855
8221.78 868
8222.63 860
8223.49 883
8224.35 864
8225.20 857
8226.06 787
8226.91 824
8227.77 780
8228.63 846
8229.48 810
8230.34 754
8231.19 708
8232.05 733
8232.91 663
8233.76 739
8234.62 720
8235.47 686
8236.33 691
8237.19 664
8238.04 720
8238.90 747
8239.76 756
8240.61 727
8241.47 731
8242.33 704
8243.18 660
8244.04 720
8244.90 713
8245.75 720
8246.61 672
8247.47 728
8248.33 681
8249.18 685
8250.04 707
8250.90 691
8251.75 700
8252.61 725
8253.47 738
8254.33 709
8255.18 720
8256.04 730
8256.90 755
8257.76 756
8258.61 698
8259.47 700
8260.33 718
8261.19 712
8262.04 689
8262.90 716
8263.76 708
8264.62 668
8265.48 722
8266.33 722
8267.19 716
8268.05 673
8268.91 712
8269.77 674
8270.62 682
8271.48 733
8272.34 727
8273.20 700
8274.06 675
8274.92 651
8275.77 693
8276.63 740
8277.49 732
8278.35 727
8279.21 691
8280.07 696
8280.93 750
8281.78 700
8282.64 724
8283.50 730
8284.36 749
8285.22 745
8286.08 727
8286.94 710
8287.80 731
8288.66 762
8289.51 752
8290.37 713
8291.23 712
8292.09 710
8292.95 685
8293.81 700
8294.67 685
8295.53 671
8296.39 700
8297.25 677
8298.11 706
8298.97 705
8299.83 750
8300.69 708
8301.55 717
8302.41 747
8303.27 673
8304.13 725
8304.99 718
8305.85 697
8306.71 680
8307.57 719
8308.43 727
8309.29 763
8310.15 735
8311.01 755
8311.87 740
8312.73 660
8313.59 716
8314.45 716
8315.31 728
8316.17 712
8317.03 701
8317.89 705
8318.75 723
8319.61 706
8320.47 709
8321.33 673
8322.20 712
8323.06 799
8323.92 772
8324.78 717
8325.64 690
8326.50 705
8327.36 703
8328.22 671
8329.08 688
8329.94 750
8330.81 720
8331.67 716
8332.53 737
8333.39 734
8334.25 719
8335.11 711
8335.97 715
8336.84 736
8337.70 704
8338.56 707
8339.42 725
8340.28 754
8341.15 742
8342.01 717
8342.87 729
8343.73 735
8344.59 724
8345.45 717
8346.32 700
8347.18 741
8348.04 742
8348.90 722
8349.77 766
8350.63 746
8351.49 726
8352.35 703
8353.22 749
8354.08 765
8354.94 743
8355.80 764
8356.67 753
8357.53 713
8358.39 751
8359.25 731
8360.12 743
8360.98 756
8361.84 722
8362.71 723
8363.57 723
8364.43 709
8365.29 744
8366.16 754
8367.02 761
8367.88 761
8368.75 704
8369.61 755
8370.47 734
8371.34 737
8372.20 757
8373.06 762
8373.93 747
8374.79 771
8375.65 769
8376.52 752
8377.38 755
8378.25 790
8379.11 833
8379.97 831
8380.84 801
8381.70 816
8382.56 813
8383.43 788
8384.29 815
8385.16 813
8386.02 846
8386.89 842
8387.75 815
8388.61 846
8389.48 873
8390.34 855
8391.21 804
8392.07 838
8392.94 840
8393.80 837
8394.67 860
8395.53 861
8396.39 856
8397.26 867
8398.12 834
8398.99 886
8399.85 886
8400.72 901
8401.58 863
8402.45 892
8403.31 900
8404.18 863
8405.04 900
8405.91 932
8406.77 905
8407.64 907
8408.50 973
8409.37 961
8410.24 968
8411.10 910
8411.97 981
8412.83 985
8413.70 973
8414.56 935
8415.43 949
8416.29 968
8417.16 950
8418.03 967
8418.89 977
8419.76 950
8420.62 962
8421.49 1001
8422.36 965
8423.22 1006
8424.09 1069
8424.95 1009
8425.82 1050
8426.69 1039
8427.55 1057
8428.42 1091
8429.28 1106
8430.15 1133
8431.02 1144
8431.88 1159
8432.75 1154
8433.62 1207
8434.48 1220
8435.35 1200
8436.22 1258
8437.08 1260
8437.95 1312
8438.82 1379
8439.68 1368
8440.55 1384
8441.42 1383
8442.29 1412
8443.15 1457
8444.02 1468
8444.89 1489
8445.75 1553
8446.62 1582
8447.49 1696
8448.36 1761
8449.22 1927
8450.09 2042
8450.96 2118
8451.83 2331
8452.69 2611
8453.56 2989
8454.43 3217
8455.30 3485
8456.16 3594
8457.03 3557
8457.90 3368
8458.77 3146
8459.64 2857
8460.50 2597
8461.37 2286
8462.24 2084
8463.11 1860
8463.98 1837
8464.84 1678
8465.71 1512
8466.58 1460
8467.45 1368
8468.32 1322
8469.19 1257
8470.05 1219
8470.92 1203
8471.79 1178
8472.66 1122
8473.53 1111
8474.40 1098
8475.27 1130
8476.13 1124
8477.00 1135
8477.87 1105
8478.74 1095
8479.61 1084
8480.48 1052
8481.35 1053
8482.22 1069
8483.09 1154
8483.96 1075
8484.82 1086
8485.69 1051
8486.56 1091
8487.43 1033
8488.30 1108
8489.17 1159
8490.04 1095
8490.91 1151
8491.78 1220
8492.65 1201
8493.52 1171
8494.39 1153
8495.26 1243
8496.13 1234
8497.00 1211
8497.87 1186
8498.74 1098
8499.61 1117
8500.48 1097
8501.35 1106
8502.22 1066
8503.09 1109
8503.96 1058
8504.83 1093
8505.70 1061
8506.57 1077
8507.44 1066
8508.31 1077
8509.18 1113
8510.05 1044
8510.92 1112
8511.79 1124
8512.66 1144
8513.53 1169
8514.40 1167
8515.27 1175
8516.15 1236
8517.02 1154
8517.89 1159
8518.76 1148
8519.63 1121
8520.50 1181
8521.37 1298
8522.24 1273
8523.11 1211
8523.98 1267
8524.86 1244
8525.73 1384
8526.60 1279
8527.47 1279
8528.34 1329
8529.21 1323
8530.08 1300
8530.96 1292
8531.83 1337
8532.70 1343
8533.57 1316
8534.44 1283
8535.31 1340
8536.19 1337
8537.06 1348
8537.93 1405
8538.80 1411
8539.67 1385
8540.55 1375
8541.42 1335
8542.29 1315
8543.16 1305
8544.03 1259
8544.91 1247
8545.78 1230
8546.65 1156
8547.52 1180
8548.40 1187
8549.27 1280
8550.14 1372
8551.01 1452
8551.89 1549
8552.76 1682
8553.63 1719
8554.51 1723
8555.38 1663
8556.25 1635
8557.12 1553
8558.00 1423
8558.87 1350
8559.74 1256
8560.62 1186
8561.49 1079
8562.36 1091
8563.24 1136
8564.11 1070
8564.98 1022
8565.86 989
8566.73 1034
8567.60 991
8568.48 1013
8569.35 965
8570.22 1014
8571.10 1002
8571.97 1007
8572.84 1004
8573.72 989
8574.59 1011
8575.46 974
8576.34 906
8577.21 923
8578.09 934
8578.96 932
8579.83 978
8580.71 940
8581.58 906
8582.46 896
8583.33 954
8584.21 931
8585.08 945
8585.95 930
8586.83 932
8587.70 970
8588.58 982
8589.45 984
8590.33 1047
8591.20 990
8592.08 1021
8592.95 1059
8593.83 1006
8594.70 990
8595.58 995
8596.45 1035
8597.33 1035
8598.20 1034
8599.08 972
8599.95 992
8600.83 990
8601.70 982
8602.58 958
8603.45 970
8604.33 998
8605.20 981
8606.08 912
8606.95 987
8607.83 1025
8608.70 967
8609.58 956
8610.45 918
8611.33 941
8612.21 1038
8613.08 1053
8613.96 1019
8614.83 1013
8615.71 906
8616.59 929
8617.46 944
8618.34 940
8619.21 990
8620.09 934
8620.97 955
8621.84 967
8622.72 949
8623.59 954
8624.47 969
8625.35 1036
8626.22 1076
8627.10 1064
8627.98 1072
8628.85 1056
8629.73 1087
8630.61 1019
8631.48 1065
8632.36 1035
8633.24 1038
8634.11 1019
8634.99 957
8635.87 978
8636.74 954
8637.62 1046
8638.50 1031
8639.37 1036
8640.25 1054
8641.13 1048
8642.01 970
8642.88 1003
8643.76 1029
8644.64 1003
8645.52 986
8646.39 998
8647.27 983
8648.15 1005
8649.03 1095
8649.90 1046
8650.78 1045
8651.66 1049
8652.54 1074
8653.41 1060
8654.29 1029
8655.17 1033
8656.05 1038
8656.93 1033
8657.80 1077
8658.68 1022
8659.56 994
8660.44 1027
8661.32 1019
8662.19 1039
8663.07 1033
8663.95 1056
8664.83 1043
8665.71 1079
8666.59 1078
8667.46 1119
8668.34 1124
8669.22 1156
8670.10 1159
8670.98 1221
8671.86 1181
8672.74 1170
8673.62 1232
8674.49 1258
8675.37 1248
8676.25 1197
8677.13 1155
8678.01 1155
8678.89 1195
8679.77 1225
8680.65 1257
8681.53 1184
8682.41 1198
8683.29 1184
8684.16 1159
8685.04 1229
8685.92 1243
8686.80 1273
8687.68 1415
8688.56 1536
8689.44 1640
8690.32 1798
8691.20 1842
8692.08 1928
8692.96 2002
8693.84 1930
8694.72 1779
8695.60 1724
8696.48 1622
8697.36 1461
8698.24 1391
8699.12 1366
8700.00 1285
8700.88 1275
8701.76 1320
8702.64 1242
8703.52 1271
8704.40 1168
8705.28 1185
8706.16 1254
8707.04 1234
8707.92 1187
8708.80 1227
8709.69 1280
8710.57 1274
8711.45 1241
8712.33 1221
8713.21 1216
8714.09 1188
8714.97 1214
8715.85 1170
8716.73 1218
8717.61 1303
8718.49 1291
8719.38 1294
8720.26 1342
8721.14 1321
8722.02 1316
8722.90 1298
8723.78 1377
8724.66 1346
8725.54 1363
8726.43 1418
8727.31 1432
8728.19 1453
8729.07 1429
8729.95 1511
8730.83 1570
8731.72 1570
8732.60 1571
8733.48 1544
8734.36 1543
8735.24 1582
8736.13 1585
8737.01 1579
8737.89 1601
8738.77 1606
8739.65 1621
8740.54 1562
8741.42 1614
8742.30 1540
8743.18 1604
8744.07 1603
8744.95 1576
8745.83 1556
8746.71 1631
8747.60 1614
8748.48 1691
8749.36 1641
8750.24 1610
8751.13 1674
8752.01 1756
8752.89 1774
8753.77 1773
8754.66 1756
8755.54 1781
8756.42 1838
8757.31 1823
8758.19 1833
8759.07 1934
8759.96 2024
8760.84 2101
8761.72 2294
8762.61 2311
8763.49 2386
8764.37 2483
8765.26 2497
8766.14 2589
8767.02 2610
8767.91 2552
8768.79 2581
8769.67 2589
8770.56 2508
8771.44 2467
8772.32 2535
8773.21 2557
8774.09 2567
8774.98 2758
8775.86 3150
8776.74 3765
8777.63 4459
8778.51 5423
8779.40 6229
8780.28 7075
8781.17 7790
8782.05 7874
8782.93 7873
8783.82 7485
8784.70 6748
8785.59 6043
8786.47 5355
8787.36 4629
8788.24 4003
8789.13 3465
8790.01 3154
8790.89 2912
8791.78 2788
8792.66 2647
8793.55 2631
8794.43 2764
8795.32 2847
8796.20 2904
8797.09 2914
8797.97 2944
8798.86 2813
8799.74 2714
8800.63 2510
8801.52 2333
8802.40 2272
8803.29 2112
8804.17 2004
8805.06 1960
8805.94 1845
8806.83 1668
8807.71 1733
8808.60 1737
8809.48 1694
8810.37 1662
8811.26 1720
8812.14 1722
8813.03 1763
8813.91 1777
8814.80 1778
8815.69 1734
8816.57 1784
8817.46 1834
8818.34 1893
8819.23 1879
8820.12 1823
8821.00 1848
8821.89 1754
8822.77 1722
8823.66 1673
8824.55 1634
8825.43 1620
8826.32 1600
8827.21 1561
8828.09 1596
8828.98 1480
8829.87 1496
8830.75 1508
8831.64 1494
8832.53 1504
8833.41 1478
8834.30 1524
8835.19 1476
8836.08 1520
8836.96 1498
8837.85 1566
8838.74 1526
8839.62 1519
8840.51 1491
8841.40 1587
8842.29 1569
8843.17 1542
8844.06 1591
8844.95 1580
8845.84 1619
8846.72 1555
8847.61 1545
8848.50 1476
8849.39 1545
8850.27 1513
8851.16 1533
8852.05 1568
8852.94 1566
8853.82 1591
8854.71 1602
8855.60 1576
8856.49 1588
8857.38 1597
8858.26 1619
8859.15 1608
8860.04 1545
8860.93 1522
8861.82 1566
8862.71 1495
8863.59 1459
8864.48 1439
8865.37 1407
8866.26 1420
8867.15 1346
8868.04 1325
8868.93 1303
8869.81 1267
8870.70 1270
8871.59 1254
8872.48 1266
8873.37 1271
8874.26 1232
8875.15 1195
8876.04 1205
8876.93 1172
8877.81 1204
8878.70 1170
8879.59 1199
8880.48 1164
8881.37 1162
8882.26 1190
8883.15 1173
8884.04 1193
8884.93 1113
8885.82 1138
8886.71 1129
8887.60 1114
8888.49 1079
8889.38 1132
8890.27 1129
8891.16 1119
8892.05 1086
8892.94 1080
8893.83 1129
8894.72 1093
8895.61 1136
8896.50 1183
8897.39 1090
8898.28 1046
8899.17 1046
8900.06 1076
8900.95 1008
8901.84 996
8902.73 1007
8903.62 966
8904.51 1006
8905.40 1000
8906.29 996
8907.18 1022
8908.07 990
8908.96 971
8909.85 971
8910.74 973
8911.63 932
8912.52 965
8913.41 978
8914.31 966
8915.20 912
8916.09 956
8916.98 978
8917.87 964
8918.76 994
8919.65 984
8920.54 922
8921.43 947
8922.33 995
8923.22 993
8924.11 985
8925.00 987
8925.89 1056
8926.78 1059
8927.67 1068
8928.57 1000
8929.46 995
8930.35 1026
8931.24 965
8932.13 903
8933.03 950
8933.92 994
8934.81 970
8935.70 889
8936.59 881
8937.49 885
8938.38 920
8939.27 883
8940.16 860
8941.05 898
8941.95 886
8942.84 908
8943.73 877
8944.62 889
8945.52 827
8946.41 811
8947.30 851
8948.19 900
8949.09 894
8949.98 914
8950.87 891
8951.76 902
8952.66 887
8953.55 874
8954.44 876
8955.34 848
8956.23 886
8957.12 888
8958.02 847
8958.91 818
8959.80 864
8960.69 823
8961.59 858
8962.48 830
8963.37 827
8964.27 822
8965.16 809
8966.05 864
8966.95 872
8967.84 850
8968.74 836
8969.63 870
8970.52 837
8971.42 842
8972.31 808
8973.20 791
8974.10 802
8974.99 801
8975.89 752
8976.78 780
8977.67 822
8978.57 790
8979.46 734
8980.36 758
8981.25 766
8982.15 762
8983.04 767
8983.93 739
8984.83 763
8985.72 714
8986.62 681
8987.51 751
8988.41 717
8989.30 719
8990.20 742
8991.09 761
8991.99 716
8992.88 761
8993.78 747
8994.67 721
8995.57 690
8996.46 723
8997.36 747
8998.25 674
8999.15 687
9000.04 722
9000.94 707
9001.83 719
9002.73 669
9003.62 667
9004.52 689
9005.41 714
9006.31 688
9007.20 687
9008.10 710
9009.00 726
9009.89 695
9010.79 676
9011.68 687
9012.58 661
9013.47 679
9014.37 714
9015.27 698
9016.16 682
9017.06 715
9017.95 694
9018.85 670
9019.75 683
9020.64 706
9021.54 642
9022.43 676
9023.33 681
9024.23 643
9025.12 673
9026.02 654
9026.92 674
9027.81 637
9028.71 680
9029.61 687
9030.50 675
9031.40 697
9032.30 692
9033.19 671
9034.09 694
9034.99 682
9035.88 655
9036.78 669
9037.68 624
9038.58 649
9039.47 627
9040.37 700
9041.27 699
9042.16 671
9043.06 631
9043.96 663
9044.86 642
9045.75 674
9046.65 689
9047.55 678
9048.45 675
9049.34 636
9050.24 639
9051.14 627
9052.04 660
9052.94 623
9053.83 683
9054.73 650
9055.63 660
9056.53 631
9057.43 669
9058.32 678
9059.22 696
9060.12 665
9061.02 672
9061.92 665
9062.81 655
9063.71 690
9064.61 678
9065.51 658
9066.41 640
9067.31 638
9068.21 645
9069.10 662
9070.00 630
9070.90 638
9071.80 635
9072.70 611
9073.60 610
9074.50 604
9075.40 628
9076.29 616
9077.19 640
9078.09 629
9078.99 633
9079.89 627
9080.79 650
9081.69 606
9082.59 636
9083.49 648
9084.39 667
9085.29 614
9086.19 627
9087.09 642
9087.98 635
9088.88 647
9089.78 640
9090.68 610
9091.58 629
9092.48 615
9093.38 640
9094.28 594
9095.18 620
9096.08 636
9096.98 625
9097.88 630
9098.78 608
9099.68 616
9100.58 629
9101.48 604
9102.38 625
9103.28 607
9104.18 607
9105.08 644
9105.99 647
9106.89 636
9107.79 586
9108.69 596
9109.59 598
9110.49 601
9111.39 618
9112.29 606
9113.19 612
9114.09 602
9114.99 643
9115.89 627
9116.79 550
9117.69 644
9118.60 641
9119.50 639
9120.40 645
9121.30 626
9122.20 634
9123.10 624
9124.00 638
9124.90 617
9125.81 647
9126.71 601
9127.61 586
9128.51 592
9129.41 608
9130.31 611
9131.22 628
9132.12 607
9133.02 617
9133.92 594
9134.82 645
9135.72 592
9136.63 605
9137.53 631
9138.43 651
9139.33 611
9140.23 593
9141.14 630
9142.04 623
9142.94 608
9143.84 601
9144.75 593
9145.65 637
9146.55 612
9147.45 592
9148.36 575
9149.26 602
9150.16 633
9151.06 599
9151.97 622
9152.87 599
9153.77 643
9154.67 589
9155.58 615
9156.48 634
9157.38 633
9158.29 649
9159.19 601
9160.09 632
9161.00 623
9161.90 612
9162.80 597
9163.71 625
9164.61 567
9165.51 604
9166.42 608
9167.32 610
9168.22 582
9169.13 604
9170.03 628
9170.93 618
9171.84 602
9172.74 621
9173.64 612
9174.55 617
9175.45 612
9176.36 576
9177.26 611
9178.16 662
9179.07 599
9179.97 583
9180.88 577
9181.78 572
9182.69 621
9183.59 639
9184.49 639
9185.40 627
9186.30 641
9187.21 607
9188.11 607
9189.02 663
9189.92 641
9190.82 643
9191.73 618
9192.63 651
9193.54 611
9194.44 601
9195.35 634
9196.25 633
9197.16 657
9198.06 673
9198.97 687
9199.87 702
9200.78 708
9201.68 666
9202.59 612
9203.49 667
9204.40 657
9205.30 650
9206.21 622
9207.12 648
9208.02 618
9208.93 611
9209.83 634
9210.74 594
9211.64 590
9212.55 603
9213.45 625
9214.36 613
9215.27 663
9216.17 638
9217.08 638
9217.98 651
9218.89 629
9219.80 588
9220.70 633
9221.61 607
9222.51 627
9223.42 608
9224.33 591
9225.23 627
9226.14 642
9227.05 635
9227.95 607
9228.86 592
9229.77 572
9230.67 602
9231.58 610
9232.49 620
9233.39 618
9234.30 620
9235.21 614
9236.11 612
9237.02 624
9237.93 565
9238.83 559
9239.74 559
9240.65 610
9241.55 582
9242.46 628
9243.37 596
9244.28 576
9245.18 610
9246.09 593
9247.00 591
9247.91 579
9248.81 594
9249.72 544
9250.63 583
9251.54 550
9252.44 572
9253.35 621
9254.26 595
9255.17 586
9256.07 571
9256.98 601
9257.89 599
9258.80 572
9259.71 604
9260.61 596
9261.52 559
9262.43 563
9263.34 598
9264.25 585
9265.16 563
9266.06 555
9266.97 589
9267.88 587
9268.79 595
9269.70 588
9270.61 612
9271.51 626
9272.42 620
9273.33 645
9274.24 645
9275.15 629
9276.06 626
9276.97 637
9277.88 645
9278.78 650
9279.69 636
9280.60 602
9281.51 627
9282.42 616
9283.33 560
9284.24 621
9285.15 637
9286.06 598
9286.97 586
9287.88 584
9288.79 591
9289.70 617
9290.60 602
9291.51 575
9292.42 565
9293.33 588
9294.24 647
9295.15 627
9296.06 603
9296.97 594
9297.88 574
9298.79 583
9299.70 612
9300.61 616
9301.52 614
9302.43 565
9303.34 616
9304.25 608
9305.16 586
9306.07 604
9306.98 612
9307.89 569
9308.80 597
9309.71 565
9310.63 599
9311.54 603
9312.45 631
9313.36 585
9314.27 589
9315.18 616
9316.09 591
9317.00 577
9317.91 577
9318.82 566
9319.73 575
9320.64 560
9321.55 561
9322.47 570
9323.38 550
9324.29 594
9325.20 599
9326.11 570
9327.02 564
9327.93 577
9328.84 572
9329.76 563
9330.67 645
9331.58 601
9332.49 576
9333.40 550
9334.31 544
9335.23 592
9336.14 620
9337.05 549
9337.96 563
9338.87 576
9339.78 569
9340.70 565
9341.61 589
9342.52 572
9343.43 558
9344.34 554
9345.26 559
9346.17 541
9347.08 559
9347.99 607
9348.91 606
9349.82 594
9350.73 566
9351.64 583
9352.56 576
9353.47 595
9354.38 600
9355.29 603
9356.21 579
9357.12 598
9358.03 606
9358.94 557
9359.86 555
9360.77 562
9361.68 537
9362.60 553
9363.51 561
9364.42 587
9365.34 574
9366.25 590
9367.16 621
9368.08 583
9368.99 582
9369.90 576
9370.82 611
9371.73 616
9372.64 594
9373.56 587
9374.47 566
9375.38 598
9376.30 632
9377.21 622
9378.12 572
9379.04 573
9379.95 569
9380.87 549
9381.78 574
9382.69 568
9383.61 621
9384.52 615
9385.44 605
9386.35 643
9387.27 626
9388.18 628
9389.09 596
9390.01 638
9390.92 637
9391.84 626
9392.75 654
9393.67 666
9394.58 607
9395.50 587
9396.41 599
9397.32 605
9398.24 662
9399.15 637
9400.07 612
9400.98 605
9401.90 613
9402.81 577
9403.73 587
9404.64 564
9405.56 590
9406.47 620
9407.39 638
9408.30 605
9409.22 577
9410.14 592
9411.05 588
9411.97 596
9412.88 586
9413.80 584
9414.71 568
9415.63 583
9416.54 578
9417.46 590
9418.38 597
9419.29 569
9420.21 579
9421.12 633
9422.04 619
9422.95 602
9423.87 558
9424.79 569
9425.70 565
9426.62 546
9427.54 567
9428.45 624
9429.37 593
9430.28 625
9431.20 624
9432.12 637
9433.03 641
9433.95 627
9434.87 620
9435.78 647
9436.70 620
9437.62 604
9438.53 613
9439.45 662
9440.37 618
9441.28 611
9442.20 653
9443.12 653
9444.03 657
9444.95 631
9445.87 649
9446.79 712
9447.70 673
9448.62 749
9449.54 805
9450.45 844
9451.37 922
9452.29 969
9453.21 939
9454.12 870
9455.04 894
9455.96 821
9456.88 821
9457.79 767
9458.71 684
9459.63 700
9460.55 665
9461.47 614
9462.38 602
9463.30 621
9464.22 644
9465.14 628
9466.06 640
9466.97 597
9467.89 591
9468.81 574
9469.73 559
9470.65 587
9471.56 579
9472.48 596
9473.40 550
9474.32 615
9475.24 587
9476.16 574
9477.08 565
9477.99 593
9478.91 593
9479.83 578
9480.75 612
9481.67 556
9482.59 549
9483.51 563
9484.43 580
9485.34 555
9486.26 567
9487.18 570
9488.10 592
9489.02 617
9489.94 598
9490.86 594
9491.78 581
9492.70 613
9493.62 590
9494.54 604
9495.46 578
9496.38 547
9497.30 534
9498.22 595
9499.13 560
9500.05 510
9500.97 528
9501.89 569
9502.81 549
9503.73 562
9504.65 555
9505.57 560
9506.49 563
9507.41 565
9508.33 590
9509.25 622
9510.17 593
9511.09 591
9512.01 607
9512.93 538
9513.86 586
9514.78 567
9515.70 560
9516.62 543
9517.54 605
9518.46 590
9519.38 571
9520.30 580
9521.22 559
9522.14 560
9523.06 586
9523.98 569
9524.90 569
9525.82 599
9526.75 599
9527.67 608
9528.59 618
9529.51 577
9530.43 614
9531.35 616
9532.27 643
9533.19 649
9534.11 621
9535.04 624
9535.96 600
9536.88 616
9537.80 573
9538.72 610
9539.64 591
9540.57 552
9541.49 577
9542.41 509
9543.33 553
9544.25 545
9545.17 548
9546.10 567
9547.02 582
9547.94 596
9548.86 587
9549.78 553
9550.71 570
9551.63 579
9552.55 536
9553.47 541
9554.40 559
9555.32 565
9556.24 531
9557.16 556
9558.09 521
9559.01 537
9559.93 563
9560.85 540
9561.78 530
9562.70 565
9563.62 563
9564.54 566
9565.47 537
9566.39 558
9567.31 528
9568.24 523
9569.16 559
9570.08 540
9571.00 576
9571.93 559
9572.85 568
9573.77 589
9574.70 586
9575.62 533
9576.54 568
9577.47 545
9578.39 535
9579.31 536
9580.24 549
9581.16 560
9582.09 528
9583.01 570
9583.93 561
9584.86 541
9585.78 538
9586.70 550
9587.63 571
9588.55 556
9589.48 521
9590.40 532
9591.32 560
9592.25 591
9593.17 536
9594.10 550
9595.02 561
9595.95 562
9596.87 568
9597.79 550
9598.72 552
9599.64 536
9600.57 573
9601.49 565
9602.42 567
9603.34 533
9604.27 549
9605.19 549
9606.12 554
9607.04 556
9607.97 590
9608.89 599
9609.82 585
9610.74 598
9611.67 531
9612.59 559
9613.52 588
9614.44 580
9615.37 584
9616.29 593
9617.22 583
9618.14 604
9619.07 566
9619.99 534
9620.92 540
9621.85 602
9622.77 599
9623.70 578
9624.62 573
9625.55 626
9626.47 654
9627.40 642
9628.33 626
9629.25 613
9630.18 616
9631.10 637
9632.03 672
9632.96 636
9633.88 621
9634.81 623
9635.73 614
9636.66 622
9637.59 581
9638.51 639
9639.44 675
9640.37 664
9641.29 653
9642.22 695
9643.15 673
9644.07 709
9645.00 756
9645.93 752
9646.85 766
9647.78 775
9648.71 789
9649.63 792
9650.56 741
9651.49 774
9652.41 791
9653.34 741
9654.27 767
9655.20 736
9656.12 732
9657.05 715
9657.98 688
9658.90 721
9659.83 696
9660.76 702
9661.69 715
9662.61 670
9663.54 670
9664.47 719
9665.40 731
9666.32 736
9667.25 776
9668.18 742
9669.11 736
9670.04 778
9670.96 735
9671.89 684
9672.82 696
9673.75 703
9674.68 720
9675.60 716
9676.53 720
9677.46 719
9678.39 733
9679.32 752
9680.25 726
9681.17 773
9682.10 741
9683.03 761
9683.96 766
9684.89 776
9685.82 822
9686.75 841
9687.67 777
9688.60 779
9689.53 779
9690.46 798
9691.39 797
9692.32 845
9693.25 889
9694.18 942
9695.11 1024
9696.03 1055
9696.96 1091
9697.89 1119
9698.82 1110
9699.75 1112
9700.68 1066
9701.61 1022
9702.54 974
9703.47 947
9704.40 835
9705.33 834
9706.26 835
9707.19 844
9708.12 835
9709.05 803
9709.98 852
9710.91 785
9711.84 826
9712.77 823
9713.70 758
9714.63 815
9715.56 821
9716.49 801
9717.42 782
9718.35 749
9719.28 714
9720.21 692
9721.14 700
9722.07 744
9723.00 688
9723.93 738
9724.86 737
9725.79 718
9726.72 700
9727.65 679
9728.58 741
9729.51 710
9730.44 691
9731.37 723
9732.31 707
9733.24 751
9734.17 750
9735.10 770
9736.03 745
9736.96 731
9737.89 720
9738.82 694
9739.75 738
9740.69 759
9741.62 733
9742.55 700
9743.48 672
9744.41 695
9745.34 727
9746.27 634
9747.21 667
9748.14 663
9749.07 724
9750.00 694
9750.93 692
9751.86 687
9752.80 670
9753.73 680
9754.66 684
9755.59 687
9756.52 654
9757.46 656
9758.39 685
9759.32 703
9760.25 670
9761.18 690
9762.12 686
9763.05 675
9763.98 660
9764.91 655
9765.85 674
9766.78 710
9767.71 713
9768.64 689
9769.58 673
9770.51 664
9771.44 700
9772.37 699
9773.31 702
9774.24 695
9775.17 673
9776.11 740
9777.04 749
9777.97 754
9778.91 748
9779.84 752
9780.77 777
9781.71 787
9782.64 793
9783.57 827
9784.51 823
9785.44 815
9786.37 765
9787.31 748
9788.24 735
9789.17 732
9790.11 703
9791.04 702
9791.97 705
9792.91 703
9793.84 719
9794.77 728
9795.71 760
9796.64 767
9797.58 783
9798.51 791
9799.44 789
9800.38 758
9801.31 702
9802.25 671
9803.18 695
9804.12 646
9805.05 656
9805.98 640
9806.92 641
9807.85 645
9808.79 607
9809.72 594
9810.66 587
9811.59 611
9812.53 608
9813.46 608
9814.40 582
9815.33 609
9816.27 590
9817.20 573
9818.14 583
9819.07 614
9820.01 584
9820.94 606
9821.88 579
9822.81 518
9823.75 518
9824.68 549
9825.62 574
9826.55 594
9827.49 565
9828.42 548
9829.36 594
9830.29 579
9831.23 591
9832.17 587
9833.10 596
9834.04 578
9834.97 571
9835.91 601
9836.84 629
9837.78 621
9838.72 620
9839.65 607
9840.59 593
9841.52 627
9842.46 612
9843.40 593
9844.33 600
9845.27 603
9846.20 562
9847.14 624
9848.08 606
9849.01 618
9849.95 625
9850.89 632
9851.82 614
9852.76 594
9853.70 601
9854.63 604
9855.57 593
9856.51 617
9857.44 558
9858.38 571
9859.32 592
9860.25 597
9861.19 589
9862.13 572
9863.07 613
9864.00 576
9864.94 584
9865.88 572
9866.81 586
9867.75 572
9868.69 563
9869.63 580
9870.56 631
9871.50 619
9872.44 566
9873.38 585
9874.31 635
9875.25 584
9876.19 532
9877.13 577
9878.07 596
9879.00 600
9879.94 600
9880.88 537
9881.82 528
9882.75 588
9883.69 558
9884.63 545
9885.57 561
9886.51 530
9887.45 551
9888.38 563
9889.32 525
9890.26 565
9891.20 566
9892.14 594
9893.08 588
9894.01 597
9894.95 585
9895.89 540
9896.83 552
9897.77 603
9898.71 594
9899.65 585
9900.59 593
9901.52 577
9902.46 574
9903.40 560
9904.34 621
9905.28 601
9906.22 589
9907.16 572
9908.10 586
9909.04 615
9909.98 589
9910.92 559
9911.86 595
9912.80 607
9913.73 613
9914.67 577
9915.61 566
9916.55 601
9917.49 576
9918.43 619
9919.37 647
9920.31 657
9921.25 711
9922.19 823
9923.13 888
9924.07 970
9925.01 995
9925.95 980
9926.89 961
9927.83 991
9928.77 912
9929.71 851
9930.65 776
9931.59 747
9932.53 688
9933.47 675
9934.41 657
9935.36 631
9936.30 608
9937.24 573
9938.18 572
9939.12 540
9940.06 580
9941.00 563
9941.94 564
9942.88 565
9943.82 602
9944.76 572
9945.70 545
9946.64 563
9947.59 567
9948.53 564
9949.47 511
9950.41 538
9951.35 524
9952.29 573
9953.23 518
9954.17 536
9955.12 556
9956.06 540
9957.00 515
9957.94 527
9958.88 546
9959.82 520
9960.77 560
9961.71 550
9962.65 557
9963.59 541
9964.53 560
9965.48 529
9966.42 514
9967.36 512
9968.30 535
9969.24 549
9970.19 553
9971.13 490
9972.07 517
9973.01 515
9973.95 496
9974.90 493
9975.84 494
9976.78 500
9977.72 514
9978.67 512
9979.61 509
9980.55 497
9981.50 490
9982.44 497
9983.38 492
9984.32 488
9985.27 509
9986.21 511
9987.15 535
9988.10 496
9989.04 531
9989.98 535
9990.92 538
9991.87 502
9992.81 550
9993.75 488
9994.70 493
9995.64 504
9996.58 536
9997.53 517
9998.47 527
9999.41 530
10000.36 481
10001.30 481
10002.25 495
10003.19 495
10004.13 480
10005.08 537
10006.02 521
10006.96 518
10007.91 536
10008.85 484
10009.80 478
10010.74 534
10011.68 498
10012.63 516
10013.57 523
10014.52 510
10015.46 493
10016.41 486
10017.35 496
10018.29 522
10019.24 506
10020.18 480
10021.13 504
10022.07 507
10023.02 522
10023.96 481
10024.91 498
10025.85 511
10026.80 524
10027.74 476
10028.69 474
10029.63 489
10030.58 462
10031.52 479
10032.47 462
10033.41 475
10034.36 449
10035.30 470
10036.25 486
10037.19 492
10038.14 465
10039.08 481
10040.03 488
10040.97 520
10041.92 486
10042.87 476
10043.81 455
10044.76 454
10045.70 473
10046.65 460
10047.59 466
10048.54 447
10049.49 436
10050.43 426
10051.38 470
10052.32 460
10053.27 492
10054.22 458
10055.16 456
10056.11 470
10057.05 477
10058.00 492
10058.95 491
10059.89 498
10060.84 457
10061.79 443
10062.73 435
10063.68 436
10064.63 468
10065.57 443
10066.52 476
10067.47 483
10068.41 449
10069.36 503
10070.31 481
10071.25 443
10072.20 477
10073.15 462
10074.10 477
10075.04 458
10075.99 480
10076.94 470
10077.88 471
10078.83 452
10079.78 472
10080.73 441
10081.67 450
10082.62 439
10083.57 467
10084.52 476
10085.46 447
10086.41 462
10087.36 427
10088.31 447
10089.25 443
10090.20 459
10091.15 485
10092.10 467
10093.05 448
10093.99 473
10094.94 444
10095.89 460
10096.84 472
10097.79 459
10098.73 438
10099.68 429
10100.63 466
10101.58 464
10102.53 456
10103.48 436
10104.42 431
10105.37 440
10106.32 463
10107.27 435
10108.22 422
10109.17 448
10110.12 474
10111.06 466
10112.01 438
10112.96 442
10113.91 455
10114.86 444
10115.81 436
10116.76 445
10117.71 455
10118.66 439
10119.61 417
10120.56 427
10121.50 458
10122.45 467
10123.40 445
10124.35 441
10125.30 424
10126.25 445
10127.20 447
10128.15 480
10129.10 453
10130.05 449
10131.00 443
10131.95 449
10132.90 432
10133.85 436
10134.80 459
10135.75 455
10136.70 422
10137.65 446
10138.60 477
10139.55 460
10140.50 446
10141.45 455
10142.40 426
10143.35 411
10144.30 430
10145.25 432
10146.20 445
10147.15 429
10148.10 429
10149.05 456
10150.00 458
10150.95 458
10151.90 450
10152.86 468
10153.81 403
10154.76 401
10155.71 444
10156.66 466
10157.61 462
10158.56 445
10159.51 458
10160.46 466
10161.41 445
10162.37 430
10163.32 457
10164.27 470
10165.22 493
10166.17 446
10167.12 449
10168.07 446
10169.03 441
10169.98 456
10170.93 460
10171.88 435
10172.83 436
10173.78 441
10174.74 439
10175.69 438
10176.64 471
10177.59 449
10178.54 423
10179.49 420
10180.45 449
10181.40 479
10182.35 447
10183.30 448
10184.26 495
10185.21 453
10186.16 513
10187.11 499
10188.06 448
10189.02 473
10189.97 453
10190.92 508
10191.87 473
10192.83 487
10193.78 487
10194.73 473
10195.69 478
10196.64 478
10197.59 508
10198.54 507
10199.50 498
10200.45 464
10201.40 484
10202.36 483
10203.31 555
10204.26 517
10205.22 491
10206.17 509
10207.12 519
10208.08 518
10209.03 462
10209.98 468
10210.94 452
10211.89 478
10212.84 488
10213.80 472
10214.75 489
10215.70 491
10216.66 491
10217.61 475
10218.56 458
10219.52 474
10220.47 467
10221.43 477
10222.38 486
10223.33 482
10224.29 484
10225.24 465
10226.20 472
10227.15 462
10228.11 445
10229.06 486
10230.01 534
10230.97 514
10231.92 560
10232.88 555
10233.83 584
10234.79 539
10235.74 550
10236.70 503
10237.65 528
10238.60 543
10239.56 492
10240.51 492
10241.47 483
10242.42 464
10243.38 479
10244.33 489
10245.29 488
10246.24 476
10247.20 448
10248.15 466
10249.11 459
10250.07 450
10251.02 456
10251.98 477
10252.93 416
10253.89 436
10254.84 465
10255.80 473
10256.75 428
10257.71 395
10258.67 442
10259.62 446
10260.58 437
10261.53 420
10262.49 451
10263.44 432
10264.40 416
10265.36 444
10266.31 418
10267.27 458
10268.22 455
10269.18 428
10270.14 447
10271.09 429
10272.05 442
10273.01 457
10273.96 426
10274.92 452
10275.87 417
10276.83 432
10277.79 446
10278.74 437
10279.70 397
10280.66 443
10281.61 420
10282.57 437
10283.53 464
10284.49 423
10285.44 415
10286.40 422
10287.36 432
10288.31 422
10289.27 399
10290.23 422
10291.18 473
10292.14 422
10293.10 449
10294.06 444
10295.01 396
10295.97 451
10296.93 427
10297.89 413
10298.84 416
10299.80 443
10300.76 430
10301.72 435
10302.67 424
10303.63 419
10304.59 427
10305.55 464
10306.51 413
10307.46 425
10308.42 434
10309.38 425
10310.34 430
10311.30 433
10312.25 447
10313.21 421
10314.17 419
10315.13 407
10316.09 399
10317.05 434
10318.00 419
10318.96 444
10319.92 427
10320.88 400
10321.84 438
10322.80 416
10323.76 404
10324.71 403
10325.67 441
10326.63 458
10327.59 417
10328.55 414
10329.51 429
10330.47 431
10331.43 411
10332.39 401
10333.35 425
10334.30 413
10335.26 427
10336.22 446
10337.18 451
10338.14 439
10339.10 451
10340.06 417
10341.02 445
10341.98 417
10342.94 378
10343.90 413
10344.86 427
10345.82 432
10346.78 410
10347.74 409
10348.70 410
10349.66 402
10350.62 436
10351.58 400
10352.54 431
10353.50 412
10354.46 421
10355.42 423
10356.38 414
10357.34 406
10358.30 401
10359.26 405
10360.22 382
10361.18 421
10362.14 447
10363.10 427
10364.06 440
10365.02 395
10365.98 401
10366.94 419
10367.90 417
10368.87 432
10369.83 427
10370.79 392
10371.75 393
10372.71 392
10373.67 400
10374.63 406
10375.59 416
10376.55 422
10377.51 422
10378.48 380
10379.44 397
10380.40 419
10381.36 417
10382.32 428
10383.28 431
10384.24 377
10385.21 398
10386.17 398
10387.13 428
10388.09 387
10389.05 387
10390.01 382
10390.98 419
10391.94 426
10392.90 412
10393.86 375
10394.82 407
10395.79 412
10396.75 409
10397.71 445
10398.67 436
10399.63 447
10400.60 429
10401.56 452
10402.52 416
10403.48 427
10404.45 422
10405.41 434
10406.37 426
10407.33 422
10408.30 436
10409.26 444
10410.22 459
10411.18 459
10412.15 408
10413.11 473
10414.07 489
10415.04 500
10416.00 480
10416.96 468
10417.93 470
10418.89 528
10419.85 460
10420.81 440
10421.78 428
10422.74 459
10423.70 461
10424.67 469
10425.63 438
10426.59 434
10427.56 432
10428.52 438
10429.49 436
10430.45 453
10431.41 434
10432.38 426
10433.34 440
10434.30 417
10435.27 391
10436.23 426
10437.20 426
10438.16 388
10439.12 342
10440.09 372
10441.05 411
10442.02 403
10442.98 415
10443.94 398
10444.91 433
10445.87 389
10446.84 397
10447.80 411
10448.77 411
10449.73 411
10450.70 436
10451.66 449
10452.63 423
10453.59 398
10454.55 404
10455.52 405
10456.48 417
10457.45 402
10458.41 427
10459.38 423
10460.34 414
10461.31 409
10462.27 422
10463.24 409
10464.20 406
10465.17 454
10466.14 415
10467.10 396
10468.07 395
10469.03 401
10470.00 383
10470.96 387
10471.93 430
10472.89 380
10473.86 400
10474.82 397
10475.79 382
10476.76 399
10477.72 377
10478.69 362
10479.65 401
10480.62 387
10481.59 370
10482.55 389
10483.52 412
10484.48 401
10485.45 373
10486.42 415
10487.38 398
10488.35 386
10489.32 427
10490.28 371
10491.25 386
10492.21 397
10493.18 397
10494.15 391
10495.11 364
10496.08 367
10497.05 389
10498.01 413
10498.98 409
10499.95 435
10500.92 415
10501.88 409
10502.85 393
10503.82 410
10504.78 397
10505.75 401
10506.72 411
10507.68 397
10508.65 408
10509.62 392
10510.59 403
10511.55 404
10512.52 415
10513.49 404
10514.46 372
10515.42 440
10516.39 418
10517.36 383
10518.33 392
10519.29 393
10520.26 378
10521.23 390
10522.20 392
10523.17 413
10524.13 387
10525.10 418
10526.07 386
10527.04 396
10528.01 417
10528.97 426
10529.94 407
10530.91 414
10531.88 395
10532.85 398
10533.82 384
10534.78 387
10535.75 427
10536.72 376
10537.69 374
10538.66 399
10539.63 412
10540.60 446
10541.56 440
10542.53 385
10543.50 387
10544.47 401
10545.44 406
10546.41 413
10547.38 399
10548.35 430
10549.32 397
10550.29 385
10551.25 386
10552.22 453
10553.19 442
10554.16 404
10555.13 453
10556.10 481
10557.07 469
10558.04 495
10559.01 483
10559.98 484
10560.95 472
10561.92 483
10562.89 474
10563.86 428
10564.83 429
10565.80 411
10566.77 424
10567.74 429
10568.71 424
10569.68 432
10570.65 399
10571.62 395
10572.59 382
10573.56 418
10574.53 409
10575.50 414
10576.47 404
10577.44 392
10578.41 388
10579.38 405
10580.35 408
10581.32 413
10582.29 418
10583.26 404
10584.23 417
10585.21 436
10586.18 424
10587.15 406
10588.12 425
10589.09 406
10590.06 422
10591.03 414
10592.00 406
10592.97 418
10593.94 393
10594.92 406
10595.89 421
10596.86 469
10597.83 414
10598.80 419
10599.77 402
10600.74 369
10601.71 411
10602.69 391
10603.66 394
10604.63 427
10605.60 409
10606.57 409
10607.54 363
10608.52 383
10609.49 406
10610.46 412
10611.43 424
10612.40 391
10613.38 380
10614.35 391
10615.32 409
10616.29 386
10617.27 392
10618.24 446
10619.21 445
10620.18 418
10621.15 434
10622.13 387
10623.10 423
10624.07 412
10625.04 399
10626.02 415
10626.99 384
10627.96 408
10628.94 395
10629.91 379
10630.88 403
10631.85 404
10632.83 430
10633.80 418
10634.77 428
10635.75 440
10636.72 438
10637.69 427
10638.67 465
10639.64 454
10640.61 458
10641.59 433
10642.56 430
10643.53 406
10644.51 418
10645.48 413
10646.45 414
10647.43 380
10648.40 403
10649.37 396
10650.35 418
10651.32 382
10652.30 363
10653.27 402
10654.24 422
10655.22 429
10656.19 362
10657.16 406
10658.14 376
10659.11 388
10660.09 371
10661.06 356
10662.04 350
10663.01 402
10663.98 385
10664.96 388
10665.93 405
10666.91 368
10667.88 381
10668.86 374
10669.83 364
10670.81 358
10671.78 366
10672.76 400
10673.73 420
10674.71 399
10675.68 379
10676.66 394
10677.63 392
10678.61 377
10679.58 374
10680.56 389
10681.53 389
10682.51 382
10683.48 375
10684.46 377
10685.43 395
10686.41 381
10687.38 341
10688.36 360
10689.33 358
10690.31 404
10691.28 409
10692.26 374
10693.24 350
10694.21 356
10695.19 380
10696.16 391
10697.14 392
10698.12 377
10699.09 398
10700.07 375
10701.04 363
10702.02 369
10703.00 353
10703.97 377
10704.95 368
10705.92 376
10706.90 402
10707.88 392
10708.85 385
10709.83 371
10710.81 382
10711.78 362
10712.76 369
10713.74 356
10714.71 381
10715.69 393
10716.67 374
10717.64 375
10718.62 360
10719.60 369
10720.57 374
10721.55 376
10722.53 375
10723.50 370
10724.48 356
10725.46 378
10726.44 373
10727.41 334
10728.39 403
10729.37 396
10730.35 392
10731.32 367
10732.30 379
10733.28 389
10734.26 380
10735.23 374
10736.21 363
10737.19 370
10738.17 358
10739.14 388
10740.12 366
10741.10 395
10742.08 396
10743.06 411
10744.03 379
10745.01 373
10745.99 386
10746.97 398
10747.95 386
10748.92 373
10749.90 354
10750.88 403
10751.86 393
10752.84 373
10753.82 375
10754.79 388
10755.77 388
10756.75 346
10757.73 396
10758.71 383
10759.69 348
10760.67 368
10761.65 360
10762.62 358
10763.60 382
10764.58 380
10765.56 374
10766.54 391
10767.52 404
10768.50 421
10769.48 392
10770.46 380
10771.44 381
10772.42 403
10773.39 382
10774.37 391
10775.35 424
10776.33 395
10777.31 356
10778.29 371
10779.27 378
10780.25 402
10781.23 362
10782.21 369
10783.19 382
10784.17 374
10785.15 379
10786.13 375
10787.11 351
10788.09 368
10789.07 387
10790.05 374
10791.03 359
10792.01 369
10792.99 387
10793.97 365
10794.95 365
10795.93 350
10796.91 375
10797.89 377
10798.87 390
10799.85 378
10800.83 344
10801.82 372
10802.80 356
10803.78 383
10804.76 342
10805.74 385
10806.72 370
10807.70 376
10808.68 387
10809.66 364
10810.64 389
10811.62 395
10812.61 365
10813.59 347
10814.57 359
10815.55 392
10816.53 366
10817.51 377
10818.49 364
10819.47 398
10820.46 382
10821.44 376
10822.42 354
10823.40 364
10824.38 358
10825.36 369
10826.35 390
10827.33 387
10828.31 376
10829.29 405
10830.27 379
10831.25 380
10832.24 393
10833.22 374
10834.20 404
10835.18 373
10836.17 357
10837.15 376
10838.13 375
10839.11 327
10840.09 349
10841.08 358
10842.06 374
10843.04 358
10844.02 373
10845.01 349
10845.99 375
10846.97 372
10847.96 368
10848.94 369
10849.92 360
10850.90 379
10851.89 377
10852.87 387
10853.85 396
10854.84 405
10855.82 365
10856.80 386
10857.78 401
10858.77 378
10859.75 361
10860.73 394
10861.72 401
10862.70 355
10863.68 380
10864.67 362
10865.65 388
10866.64 379
10867.62 373
10868.60 351
10869.59 359
10870.57 366
10871.55 372
10872.54 351
10873.52 360
10874.51 379
10875.49 373
10876.47 391
10877.46 363
10878.44 369
10879.43 386
10880.41 377
10881.39 389
10882.38 390
10883.36 375
10884.35 366
10885.33 407
10886.32 409
10887.30 377
10888.29 371
10889.27 388
10890.25 399
10891.24 381
10892.22 382
10893.21 387
10894.19 391
10895.18 422
10896.16 447
10897.15 403
10898.13 413
10899.12 385
10900.10 397
10901.09 408
10902.07 387
10903.06 404
10904.04 399
10905.03 414
10906.01 397
10907.00 393
10907.99 414
10908.97 429
10909.96 437
10910.94 425
10911.93 419
10912.91 393
10913.90 400
10914.88 421
10915.87 426
10916.86 428
10917.84 397
10918.83 417
10919.81 428
10920.80 437
10921.79 426
10922.77 411
10923.76 440
10924.74 463
10925.73 426
10926.72 424
10927.70 408
10928.69 410
10929.68 444
10930.66 423
10931.65 423
10932.64 433
10933.62 431
10934.61 424
10935.60 432
10936.58 458
10937.57 461
10938.56 420
10939.54 437
10940.53 460
10941.52 479
10942.50 473
10943.49 470
10944.48 457
10945.47 465
10946.45 487
10947.44 512
10948.43 514
10949.41 486
10950.40 536
10951.39 542
10952.38 515
10953.36 540
10954.35 567
10955.34 576
10956.33 564
10957.31 551
10958.30 568
10959.29 536
10960.28 552
10961.27 534
10962.25 536
10963.24 541
10964.23 561
10965.22 546
10966.21 500
10967.19 506
10968.18 517
10969.17 490
10970.16 469
10971.15 489
10972.13 493
10973.12 529
10974.11 465
10975.10 458
10976.09 454
10977.08 489
10978.07 507
10979.05 512
10980.04 497
10981.03 513
10982.02 493
10983.01 510
10984.00 536
10984.99 547
10985.98 552
10986.96 537
10987.95 540
10988.94 541
10989.93 533
10990.92 587
10991.91 600
10992.90 660
10993.89 648
10994.88 644
10995.87 727
10996.86 739
10997.85 722
10998.84 701
10999.83 674
11000.82 692
11001.81 678
11002.79 666
11003.78 600
11004.77 608
11005.76 543
11006.75 543
11007.74 534
11008.73 500
11009.72 505
11010.71 467
11011.70 460
11012.69 479
11013.68 452
11014.67 488
11015.67 469
11016.66 476
11017.65 450
11018.64 442
11019.63 443
11020.62 453
11021.61 456
11022.60 439
11023.59 460
11024.58 451
11025.57 439
11026.56 440
11027.55 470
11028.54 480
11029.53 476
11030.52 466
11031.52 449
11032.51 457
11033.50 452
11034.49 457
11035.48 453
11036.47 443
11037.46 475
11038.45 444
11039.45 430
11040.44 411
11041.43 421
11042.42 443
11043.41 472
11044.40 448
11045.39 432
11046.39 434
11047.38 394
11048.37 376
11049.36 418
11050.35 437
11051.35 389
11052.34 423
11053.33 448
11054.32 419
11055.31 403
11056.31 399
11057.30 414
11058.29 398
11059.28 409
11060.27 431
11061.27 429
11062.26 448
11063.25 395
11064.24 408
11065.24 401
11066.23 398
11067.22 431
11068.21 431
11069.21 409
11070.20 403
11071.19 394
11072.19 390
11073.18 441
11074.17 443
11075.16 407
11076.16 404
11077.15 430
11078.14 387
11079.14 394
11080.13 415
11081.12 443
11082.12 426
11083.11 418
11084.10 421
11085.10 425
11086.09 408
11087.08 405
11088.08 425
11089.07 415
11090.06 394
11091.06 426
11092.05 407
11093.04 403
11094.04 418
11095.03 435
11096.03 446
11097.02 454
11098.01 434
11099.01 437
11100.00 404
11101.00 413
11101.99 406
11102.98 401
11103.98 392
11104.97 372
11105.97 388
11106.96 413
11107.96 437
11108.95 388
11109.95 381
11110.94 410
11111.93 396
11112.93 402
11113.92 410
11114.92 445
11115.91 409
11116.91 410
11117.90 425
11118.90 410
11119.89 407
11120.89 431
11121.88 417
11122.88 410
11123.87 393
11124.87 395
11125.86 416
11126.86 425
11127.85 434
11128.85 402
11129.84 393
11130.84 418
11131.84 426
11132.83 435
11133.83 444
11134.82 386
11135.82 395
11136.81 407
11137.81 449
11138.81 428
11139.80 411
11140.80 411
11141.79 412
11142.79 415
11143.79 425
11144.78 426
11145.78 416
11146.77 412
11147.77 449
11148.77 406
11149.76 388
11150.76 393
11151.75 402
11152.75 389
11153.75 380
11154.74 386
11155.74 373
11156.74 385
11157.73 401
11158.73 398
11159.73 379
11160.72 374
11161.72 357
11162.72 390
11163.71 391
11164.71 427
11165.71 414
11166.71 404
11167.70 377
11168.70 376
11169.70 394
11170.69 385
11171.69 374
11172.69 350
11173.69 375
11174.68 388
11175.68 352
11176.68 348
11177.68 389
11178.67 386
11179.67 394
11180.67 387
11181.67 383
11182.66 384
11183.66 360
11184.66 359
11185.66 378
11186.66 391
11187.65 361
11188.65 367
11189.65 382
11190.65 362
11191.65 379
11192.64 421
11193.64 389
11194.64 374
11195.64 357
11196.64 356
11197.64 409
11198.63 371
11199.63 374
11200.63 377
11201.63 350
11202.63 376
11203.63 357
11204.63 392
11205.63 382
11206.62 399
11207.62 370
11208.62 380
11209.62 356
11210.62 392
11211.62 400
11212.62 375
11213.62 394
11214.62 362
11215.62 373
11216.61 368
11217.61 378
11218.61 364
11219.61 375
11220.61 363
11221.61 356
11222.61 367
11223.61 369
11224.61 375
11225.61 382
11226.61 383
11227.61 394
11228.61 350
11229.61 366
11230.61 359
11231.61 370
11232.61 353
11233.61 359
11234.61 402
11235.61 381
11236.61 376
11237.61 365
11238.61 379
11239.61 369
11240.61 361
11241.61 374
11242.61 383
11243.61 380
11244.61 372
11245.61 375
11246.61 388
11247.61 398
11248.62 381
11249.62 384
11250.62 355
11251.62 375
11252.62 362
11253.62 403
11254.62 363
11255.62 370
11256.62 391
11257.62 368
11258.62 377
11259.63 382
11260.63 395
11261.63 400
11262.63 372
11263.63 394
11264.63 405
11265.63 392
11266.64 384
11267.64 367
11268.64 372
11269.64 362
11270.64 377
11271.64 379
11272.65 360
11273.65 363
11274.65 391
11275.65 414
11276.65 413
11277.65 434
11278.66 410
11279.66 383
11280.66 381
11281.66 411
11282.67 388
11283.67 377
11284.67 415
11285.67 392
11286.67 380
11287.68 406
11288.68 366
11289.68 392
11290.68 392
11291.69 387
11292.69 386
11293.69 430
11294.70 416
11295.70 425
11296.70 399
11297.70 384
11298.71 366
11299.71 398
11300.71 405
11301.72 392
11302.72 412
11303.72 395
11304.72 391
11305.73 410
11306.73 397
11307.73 410
11308.74 469
11309.74 449
11310.74 390
11311.75 394
11312.75 390
11313.76 390
11314.76 391
11315.76 399
11316.77 381
11317.77 376
11318.77 373
11319.78 392
11320.78 382
11321.79 394
11322.79 374
11323.79 382
11324.80 381
11325.80 377
11326.81 369
11327.81 397
11328.81 386
11329.82 359
11330.82 368
11331.83 382
11332.83 399
11333.84 364
11334.84 378
11335.85 377
11336.85 371
11337.85 371
11338.86 364
11339.86 392
11340.87 380
11341.87 371
11342.88 359
11343.88 372
11344.89 355
11345.89 363
11346.90 366
11347.90 360
11348.91 384
11349.91 374
11350.92 381
11351.92 371
11352.93 364
11353.94 377
11354.94 362
11355.95 360
11356.95 370
11357.96 374
11358.96 382
11359.97 372
11360.97 392
11361.98 391
11362.99 380
11363.99 366
11365.00 381
11366.00 371
11367.01 374
11368.02 351
11369.02 352
11370.03 364
11371.03 398
11372.04 355
11373.05 372
11374.05 377
11375.06 389
11376.06 363
11377.07 377
11378.08 391
11379.08 374
11380.09 357
11381.10 395
11382.10 380
11383.11 370
11384.12 385
11385.12 393
11386.13 396
11387.14 362
11388.14 335
11389.15 366
11390.16 391
11391.17 381
11392.17 333
11393.18 375
11394.19 368
11395.19 391
11396.20 363
11397.21 380
11398.22 358
11399.22 364
11400.23 370
11401.24 366
11402.25 356
11403.25 357
11404.26 359
11405.27 379
11406.28 369
11407.28 397
11408.29 363
11409.30 361
11410.31 393
11411.31 391
11412.32 384
11413.33 369
11414.34 389
11415.35 372
11416.35 382
11417.36 351
11418.37 366
11419.38 372
11420.39 375
11421.40 386
11422.40 418
11423.41 385
11424.42 402
11425.43 400
11426.44 417
11427.45 394
11428.46 418
11429.46 385
11430.47 390
11431.48 416
11432.49 384
11433.50 390
11434.51 395
11435.52 424
11436.53 402
11437.54 393
11438.54 402
11439.55 421
11440.56 421
11441.57 409
11442.58 415
11443.59 444
11444.60 416
11445.61 442
11446.62 438
11447.63 384
11448.64 402
11449.65 428
11450.66 408
11451.67 422
11452.68 399
11453.69 391
11454.70 426
11455.71 441
11456.72 433
11457.73 421
11458.74 405
11459.75 421
11460.76 441
11461.77 446
11462.78 422
11463.79 429
11464.80 440
11465.81 431
11466.82 442
11467.83 449
11468.84 427
11469.85 447
11470.86 453
11471.87 469
11472.88 427
11473.89 428
11474.90 433
11475.91 419
11476.92 418
11477.93 444
11478.95 423
11479.96 449
11480.97 471
11481.98 420
11482.99 457
11484.00 463
11485.01 436
11486.02 469
11487.03 482
11488.05 450
11489.06 428
11490.07 457
11491.08 443
11492.09 473
11493.10 468
11494.11 449
11495.13 437
11496.14 431
11497.15 449
11498.16 463
11499.17 466
11500.18 457
11501.20 442
11502.21 475
11503.22 452
11504.23 462
11505.24 472
11506.26 448
11507.27 456
11508.28 469
11509.29 447
11510.30 465
11511.32 469
11512.33 459
11513.34 493
11514.35 501
11515.37 498
11516.38 476
11517.39 493
11518.40 501
11519.42 488
11520.43 483
11521.44 509
11522.45 496
11523.47 473
11524.48 481
11525.49 494
11526.51 487
11527.52 492
11528.53 549
11529.55 555
11530.56 545
11531.57 532
11532.59 538
11533.60 513
11534.61 487
11535.63 526
11536.64 566
11537.65 564
11538.67 527
11539.68 538
11540.69 542
11541.71 593
11542.72 570
11543.73 610
11544.75 589
11545.76 616
11546.78 618
11547.79 599
11548.80 607
11549.82 581
11550.83 583
11551.85 595
11552.86 644
11553.87 659
11554.89 608
11555.90 672
11556.92 689
11557.93 664
11558.95 662
11559.96 682
11560.97 698
11561.99 723
11563.00 714
11564.02 720
11565.03 670
11566.05 715
11567.06 735
11568.08 744
11569.09 735
11570.11 790
11571.12 765
11572.14 756
11573.15 810
11574.17 862
11575.18 875
11576.20 867
11577.21 897
11578.23 999
11579.24 1004
11580.26 1015
11581.27 1022
11582.29 1089
11583.30 1076
11584.32 1109
11585.33 1124
11586.35 1187
11587.37 1176
11588.38 1245
11589.40 1337
11590.41 1382
11591.43 1513
11592.44 1634
11593.46 1769
11594.48 1980
11595.49 2097
11596.51 2255
11597.52 2464
11598.54 2588
11599.56 2688
11600.57 2729
11601.59 2599
11602.61 2598
11603.62 2599
11604.64 2370
11605.66 2171
11606.67 1959
11607.69 1783
11608.70 1614
11609.72 1448
11610.74 1283
11611.75 1181
11612.77 1110
11613.79 1046
11614.81 961
11615.82 969
11616.84 929
11617.86 883
11618.87 868
11619.89 903
11620.91 838
11621.92 822
11622.94 799
11623.96 763
11624.98 788
11625.99 741
11627.01 754
11628.03 767
11629.05 774
11630.06 725
11631.08 757
11632.10 729
11633.12 751
11634.13 752
11635.15 780
11636.17 761
11637.19 785
11638.20 764
11639.22 767
11640.24 772
11641.26 779
11642.28 763
11643.29 772
11644.31 700
11645.33 684
11646.35 676
11647.37 636
11648.39 642
11649.40 597
11650.42 618
11651.44 628
11652.46 638
11653.48 613
11654.50 641
11655.51 593
11656.53 590
11657.55 633
11658.57 599
11659.59 602
11660.61 619
11661.63 631
11662.65 616
11663.67 600
11664.68 609
11665.70 697
11666.72 668
11667.74 637
11668.76 649
11669.78 613
11670.80 627
11671.82 638
11672.84 638
11673.86 655
11674.88 697
11675.90 637
11676.92 660
11677.94 647
11678.96 676
11679.98 694
11680.99 681
11682.01 653
11683.03 638
11684.05 660
11685.07 674
11686.09 640
11687.11 641
11688.13 645
11689.15 634
11690.17 614
11691.19 598
11692.21 630
11693.24 618
11694.26 600
11695.28 592
11696.30 594
11697.32 604
11698.34 600
11699.36 607
11700.38 561
11701.40 594
11702.42 612
11703.44 607
11704.46 605
11705.48 584
11706.50 571
11707.52 538
11708.54 524
11709.57 578
11710.59 577
11711.61 582
11712.63 591
11713.65 582
11714.67 550
11715.69 554
11716.71 549
11717.73 542
11718.76 603
11719.78 583
11720.80 558
11721.82 525
11722.84 560
11723.86 546
11724.89 537
11725.91 525
11726.93 502
11727.95 528
11728.97 522
11729.99 502
11731.02 519
11732.04 536
11733.06 506
11734.08 531
11735.10 499
11736.13 526
11737.15 508
11738.17 476
11739.19 468
11740.22 481
11741.24 523
11742.26 520
11743.28 512
11744.30 523
11745.33 537
11746.35 517
11747.37 530
11748.40 517
11749.42 511
11750.44 504
11751.46 493
11752.49 503
11753.51 529
11754.53 503
11755.56 509
11756.58 485
11757.60 494
11758.62 471
11759.65 489
11760.67 466
11761.69 462
11762.72 475
11763.74 469
11764.76 506
11765.79 457
11766.81 449
11767.83 417
11768.86 462
11769.88 459
11770.91 471
11771.93 459
11772.95 416
11773.98 448
11775.00 445
11776.02 435
11777.05 445
11778.07 444
11779.10 442
11780.12 456
11781.14 421
11782.17 398
11783.19 440
11784.22 460
11785.24 426
11786.26 419
11787.29 429
11788.31 456
11789.34 445
11790.36 443
11791.39 441
11792.41 405
11793.44 424
11794.46 444
11795.49 417
11796.51 419
11797.54 419
11798.56 394
11799.59 419
11800.61 412
11801.63 424
11802.66 413
11803.69 436
11804.71 401
11805.74 399
11806.76 408
11807.79 394
11808.81 421
11809.84 405
11810.86 363
11811.89 386
11812.91 421
11813.94 412
11814.96 401
11815.99 399
11817.01 401
11818.04 409
11819.07 387
11820.09 367
11821.12 409
11822.14 393
11823.17 420
11824.20 415
11825.22 397
11826.25 376
11827.27 365
11828.30 406
11829.33 394
11830.35 379
11831.38 386
11832.40 402
11833.43 414
11834.46 410
11835.48 401
11836.51 402
11837.54 398
11838.56 366
11839.59 366
11840.62 381
11841.64 406
11842.67 378
11843.70 384
11844.72 400
11845.75 392
11846.78 365
11847.80 385
11848.83 384
11849.86 371
11850.89 358
11851.91 388
11852.94 347
11853.97 383
11854.99 359
11856.02 387
11857.05 379
11858.08 399
11859.10 407
11860.13 383
11861.16 377
11862.19 371
11863.21 367
11864.24 395
11865.27 395
11866.30 374
11867.33 388
11868.35 361
11869.38 405
11870.41 390
11871.44 382
11872.47 393
11873.49 379
11874.52 398
11875.55 415
11876.58 385
11877.61 367
11878.63 350
11879.66 389
11880.69 395
11881.72 379
11882.75 387
11883.78 356
11884.81 381
11885.83 391
11886.86 372
11887.89 376
11888.92 399
11889.95 411
11890.98 398
11892.01 422
11893.04 381
11894.06 371
11895.09 412
11896.12 394
11897.15 374
11898.18 396
11899.21 406
11900.24 417
11901.27 422
11902.30 417
11903.33 403
11904.36 375
11905.39 437
11906.42 391
11907.45 432
11908.48 404
11909.50 404
11910.53 379
11911.56 365
11912.59 384
11913.62 417
11914.65 411
11915.68 366
11916.71 412
11917.74 401
11918.77 400
11919.80 422
11920.83 425
11921.86 407
11922.89 428
11923.92 411
11924.95 418
11925.99 465
11927.02 468
11928.05 445
11929.08 457
11930.11 437
11931.14 463
11932.17 442
11933.20 439
11934.23 415
11935.26 417
11936.29 412
11937.32 394
11938.35 425
11939.38 398
11940.41 381
11941.45 410
11942.48 417
11943.51 396
11944.54 387
11945.57 423
11946.60 401
11947.63 417
11948.66 395
11949.70 363
11950.73 377
11951.76 385
11952.79 360
11953.82 415
11954.85 388
11955.88 388
11956.92 378
11957.95 358
11958.98 365
11960.01 363
11961.04 352
11962.08 347
11963.11 380
11964.14 377
11965.17 378
11966.20 375
11967.24 389
11968.27 392
11969.30 377
11970.33 365
11971.36 369
11972.40 390
11973.43 393
11974.46 387
11975.49 376
11976.53 390
11977.56 383
11978.59 434
11979.62 395
11980.66 385
11981.69 381
11982.72 390
11983.76 373
11984.79 405
11985.82 398
11986.85 356
11987.89 385
11988.92 393
11989.95 396
11990.99 357
11992.02 402
11993.05 385
11994.09 400
11995.12 383
11996.15 388
11997.19 391
11998.22 375
11999.25 364
12000.29 392
12001.32 388
12002.35 377
12003.39 412
12004.42 416
12005.46 406
12006.49 430
12007.52 399
12008.56 428
12009.59 442
12010.63 442
12011.66 472
12012.69 449
12013.73 433
12014.76 422
12015.80 462
12016.83 423
12017.86 425
12018.90 402
12019.93 424
12020.97 417
12022.00 389
12023.04 407
12024.07 389
12025.11 427
12026.14 405
12027.18 421
12028.21 395
12029.25 387
12030.28 391
12031.32 405
12032.35 373
12033.39 403
12034.42 410
12035.46 422
12036.49 415
12037.53 382
12038.56 385
12039.60 393
12040.63 418
12041.67 366
12042.70 414
12043.74 397
12044.77 406
12045.81 388
12046.84 401
12047.88 398
12048.92 403
12049.95 379
12050.99 380
12052.02 422
12053.06 412
12054.09 377
12055.13 400
12056.17 371
12057.20 407
12058.24 403
12059.27 363
12060.31 389
12061.35 369
12062.38 376
12063.42 358
12064.46 358
12065.49 368
12066.53 401
12067.56 380
12068.60 389
12069.64 364
12070.67 410
12071.71 370
12072.75 355
12073.78 371
12074.82 395
12075.86 439
12076.89 374
12077.93 399
12078.97 381
12080.01 379
12081.04 412
12082.08 435
12083.12 388
12084.15 443
12085.19 408
12086.23 415
12087.27 389
12088.30 372
12089.34 429
12090.38 397
12091.41 407
12092.45 377
12093.49 422
12094.53 421
12095.57 416
12096.60 411
12097.64 436
12098.68 423
12099.72 432
12100.75 418
12101.79 408
12102.83 418
12103.87 416
12104.91 397
12105.94 410
12106.98 407
12108.02 386
12109.06 417
12110.10 400
12111.14 393
12112.17 395
12113.21 400
12114.25 358
12115.29 348
12116.33 363
12117.37 370
12118.40 344
12119.44 355
12120.48 398
12121.52 373
12122.56 368
12123.60 358
12124.64 385
12125.68 354
12126.72 346
12127.75 341
12128.79 366
12129.83 356
12130.87 386
12131.91 376
12132.95 380
12133.99 380
12135.03 355
12136.07 385
12137.11 363
12138.15 371
12139.19 381
12140.23 370
12141.27 352
12142.31 362
12143.35 360
12144.38 354
12145.42 353
12146.46 315
12147.50 356
12148.54 311
12149.58 338
12150.62 333
12151.66 319
12152.70 341
12153.74 344
12154.78 350
12155.82 401
12156.87 360
12157.91 332
12158.95 358
12159.99 354
12161.03 340
12162.07 341
12163.11 330
12164.15 338
12165.19 363
12166.23 358
12167.27 352
12168.31 333
12169.35 347
12170.39 337
12171.43 347
12172.47 355
12173.52 353
12174.56 354
12175.60 347
12176.64 370
12177.68 336
12178.72 328
12179.76 354
12180.80 379
12181.85 345
12182.89 347
12183.93 326
12184.97 340
12186.01 343
12187.05 373
12188.09 370
12189.14 344
12190.18 351
12191.22 377
12192.26 349
12193.30 314
12194.34 330
12195.39 347
12196.43 350
12197.47 353
12198.51 360
12199.55 331
12200.60 318
12201.64 355
12202.68 345
12203.72 346
12204.77 359
12205.81 344
12206.85 365
12207.89 337
12208.94 338
12209.98 356
12211.02 357
12212.06 347
12213.11 355
12214.15 356
12215.19 348
12216.23 352
12217.28 381
12218.32 343
12219.36 363
12220.41 336
12221.45 328
12222.49 358
12223.54 350
12224.58 343
12225.62 327
12226.66 345
12227.71 303
12228.75 363
12229.79 350
12230.84 335
12231.88 363
12232.93 344
12233.97 352
12235.01 315
12236.06 331
12237.10 352
12238.14 357
12239.19 330
12240.23 351
12241.28 334
12242.32 351
12243.36 342
12244.41 334
12245.45 332
12246.50 329
12247.54 326
12248.58 330
12249.63 313
12250.67 327
12251.72 332
12252.76 335
12253.80 343
12254.85 340
12255.89 342
12256.94 339
12257.98 350
12259.03 359
12260.07 334
12261.12 317
12262.16 328
12263.21 313
12264.25 306
12265.30 330
12266.34 314
12267.39 321
12268.43 329
12269.48 319
12270.52 312
12271.57 322
12272.61 307
12273.66 308
12274.70 314
12275.75 305
12276.79 325
12277.84 316
12278.88 295
12279.93 329
12280.98 324
12282.02 346
12283.07 324
12284.11 315
12285.16 342
12286.20 311
12287.25 323
12288.30 330
12289.34 314
12290.39 327
12291.43 331
12292.48 309
12293.53 322
12294.57 314
12295.62 305
12296.66 289
12297.71 294
12298.76 291
12299.80 309
12300.85 329
12301.90 304
12302.94 321
12303.99 329
12305.04 333
12306.08 316
12307.13 341
12308.18 296
12309.22 305
12310.27 332
12311.32 326
12312.36 321
12313.41 297
12314.46 317
12315.50 309
12316.55 317
12317.60 331
12318.65 303
12319.69 290
12320.74 300
12321.79 300
12322.83 304
12323.88 309
12324.93 314
12325.98 316
12327.02 318
12328.07 316
12329.12 294
12330.17 292
12331.21 296
12332.26 310
12333.31 289
12334.36 295
12335.41 321
12336.45 311
12337.50 311
12338.55 295
12339.60 294
12340.65 318
12341.69 299
12342.74 305
12343.79 314
12344.84 313
12345.89 280
12346.94 306
12347.98 289
12349.03 298
12350.08 299
12351.13 290
12352.18 291
12353.23 301
12354.28 298
12355.32 313
12356.37 312
12357.42 292
12358.47 313
12359.52 312
12360.57 300
12361.62 292
12362.67 285
12363.72 293
12364.76 274
12365.81 288
12366.86 301
12367.91 305
12368.96 323
12370.01 321
12371.06 298
12372.11 298
12373.16 312
12374.21 311
12375.26 313
12376.31 275
12377.36 296
12378.41 293
12379.46 305
12380.51 312
12381.56 303
12382.61 329
12383.66 315
12384.71 310
12385.76 320
12386.81 303
12387.86 285
12388.91 311
12389.96 323
12391.01 317
12392.06 308
12393.11 274
12394.16 311
12395.21 309
12396.26 326
12397.31 321
12398.36 318
12399.41 297
12400.46 304
12401.51 281
12402.56 295
12403.61 298
12404.66 315
12405.71 325
12406.77 292
12407.82 285
12408.87 279
12409.92 309
12410.97 286
12412.02 305
12413.07 269
12414.12 290
12415.17 295
12416.23 294
12417.28 277
12418.33 281
12419.38 281
12420.43 273
12421.48 294
12422.53 316
12423.59 311
12424.64 291
12425.69 310
12426.74 311
12427.79 318
12428.84 313
12429.90 298
12430.95 280
12432.00 299
12433.05 305
12434.10 309
12435.16 322
12436.21 318
12437.26 333
12438.31 314
12439.37 288
12440.42 296
12441.47 316
12442.52 319
12443.58 309
12444.63 287
12445.68 329
12446.73 296
12447.79 300
12448.84 300
12449.89 275
12450.94 264
12452.00 296
12453.05 336
12454.10 291
12455.16 298
12456.21 319
12457.26 291
12458.31 291
12459.37 313
12460.42 310
12461.47 330
12462.53 310
12463.58 307
12464.63 280
12465.69 282
12466.74 265
12467.79 291
12468.85 321
12469.90 321
12470.95 310
12472.01 270
12473.06 306
12474.12 300
12475.17 295
12476.22 279
12477.28 307
12478.33 313
12479.39 320
12480.44 322
12481.49 334
12482.55 301
12483.60 329
12484.66 361
12485.71 333
12486.76 322
12487.82 332
12488.87 340
12489.93 336
12490.98 348
12492.04 349
12493.09 340
12494.15 355
12495.20 330
12496.25 333
12497.31 333
12498.36 321
12499.42 331
12500.47 344
12501.53 318
12502.58 292
12503.64 306
12504.69 336
12505.75 294
12506.80 311
12507.86 299
12508.91 324
12509.97 311
12511.03 292
12512.08 308
12513.14 321
12514.19 318
12515.25 282
12516.30 306
12517.36 282
12518.41 318
12519.47 300
12520.52 318
12521.58 291
12522.64 306
12523.69 315
12524.75 333
12525.80 311
12526.86 321
12527.92 313
12528.97 334
12530.03 336
12531.08 329
12532.14 295
12533.20 305
12534.25 319
12535.31 349
12536.37 355
12537.42 331
12538.48 326
12539.54 310
12540.59 323
12541.65 309
12542.70 342
12543.76 339
12544.82 346
12545.88 361
12546.93 329
12547.99 332
12549.05 349
12550.10 368
12551.16 324
12552.22 374
12553.27 382
12554.33 356
12555.39 310
12556.45 317
12557.50 309
12558.56 365
12559.62 363
12560.67 354
12561.73 319
12562.79 349
12563.85 342
12564.90 345
12565.96 340
12567.02 346
12568.08 328
12569.14 324
12570.19 337
12571.25 318
12572.31 338
12573.37 343
12574.42 348
12575.48 327
12576.54 330
12577.60 342
12578.66 335
12579.72 339
12580.77 314
12581.83 326
12582.89 336
12583.95 301
12585.01 314
12586.07 292
12587.12 304
12588.18 280
12589.24 289
12590.30 319
12591.36 295
12592.42 310
12593.48 311
12594.53 287
12595.59 299
12596.65 319
12597.71 317
12598.77 324
12599.83 315
12600.89 309
12601.95 348
12603.01 329
12604.07 326
12605.13 310
12606.18 320
12607.24 319
12608.30 324
12609.36 322
12610.42 321
12611.48 275
12612.54 320
12613.60 293
12614.66 314
12615.72 313
12616.78 341
12617.84 316
12618.90 316
12619.96 314
12621.02 339
12622.08 339
12623.14 302
12624.20 360
12625.26 323
12626.32 322
12627.38 289
12628.44 336
12629.50 312
12630.56 333
12631.62 323
12632.68 313
12633.74 319
12634.80 334
12635.86 325
12636.92 302
12637.98 322
12639.04 307
12640.11 301
12641.17 281
12642.23 309
12643.29 310
12644.35 323
12645.41 315
12646.47 331
12647.53 344
12648.59 326
12649.65 331
12650.72 352
12651.78 300
12652.84 296
12653.90 355
12654.96 317
12656.02 307
12657.08 310
12658.14 365
12659.21 344
12660.27 311
12661.33 306
12662.39 301
12663.45 315
12664.51 335
12665.58 316
12666.64 333
12667.70 318
12668.76 312
12669.82 340
12670.89 332
12671.95 315
12673.01 312
12674.07 342
12675.13 329
12676.20 348
12677.26 326
12678.32 319
12679.38 326
12680.45 346
12681.51 333
12682.57 344
12683.63 331
12684.70 321
12685.76 332
12686.82 336
12687.88 319
12688.95 347
12690.01 364
12691.07 345
12692.14 336
12693.20 336
12694.26 358
12695.32 352
12696.39 352
12697.45 367
12698.51 370
12699.58 362
12700.64 317
12701.70 352
12702.77 373
12703.83 380
12704.89 374
12705.96 342
12707.02 333
12708.08 361
12709.15 341
12710.21 335
12711.28 337
12712.34 333
12713.40 308
12714.47 336
12715.53 339
12716.59 325
12717.66 361
12718.72 344
12719.79 338
12720.85 314
12721.92 350
12722.98 326
12724.04 364
12725.11 324
12726.17 330
12727.24 323
12728.30 332
12729.37 312
12730.43 338
12731.49 330
12732.56 327
12733.62 309
12734.69 324
12735.75 322
12736.82 324
12737.88 322
12738.95 311
12740.01 338
12741.08 309
12742.14 303
12743.21 295
12744.27 309
12745.34 316
12746.40 315
12747.47 323
12748.53 313
12749.60 305
12750.66 332
12751.73 312
12752.79 295
12753.86 295
12754.93 321
12755.99 303
12757.06 292
12758.12 294
12759.19 292
12760.25 303
12761.32 294
12762.39 318
12763.45 291
12764.52 319
12765.58 299
12766.65 297
12767.72 294
12768.78 314
12769.85 281
12770.91 296
12771.98 301
12773.05 287
12774.11 295
12775.18 298
12776.25 323
12777.31 291
12778.38 273
12779.45 272
12780.51 301
12781.58 276
12782.65 287
12783.71 297
12784.78 296
12785.85 289
12786.91 284
12787.98 293
12789.05 284
12790.11 306
12791.18 286
12792.25 324
12793.31 277
12794.38 302
12795.45 285
12796.52 322
12797.58 277
12798.65 301
12799.72 299
12800.79 300
12801.85 301
12802.92 291
12803.99 284
12805.06 307
12806.12 299
12807.19 294
12808.26 335
12809.33 290
12810.39 281
12811.46 288
12812.53 307
12813.60 281
12814.67 263
12815.73 286
12816.80 301
12817.87 306
12818.94 305
12820.01 294
12821.08 292
12822.14 300
12823.21 292
12824.28 279
12825.35 303
12826.42 310
12827.49 283
12828.55 297
12829.62 285
12830.69 325
12831.76 273
12832.83 285
12833.90 262
12834.97 280
12836.04 300
12837.11 279
12838.17 311
12839.24 288
12840.31 311
12841.38 274
12842.45 285
12843.52 280
12844.59 280
12845.66 284
12846.73 301
12847.80 281
12848.87 286
12849.94 277
12851.01 259
12852.08 283
12853.14 270
12854.21 302
12855.28 259
12856.35 289
12857.42 290
12858.49 286
12859.56 265
12860.63 284
12861.70 286
12862.77 268
12863.84 275
12864.91 257
12865.98 243
12867.05 260
12868.12 290
12869.19 259
12870.26 272
12871.34 276
12872.41 294
12873.48 285
12874.55 284
12875.62 255
12876.69 264
12877.76 275
12878.83 286
12879.90 272
12880.97 314
12882.04 272
12883.11 272
12884.18 272
12885.25 250
12886.33 247
12887.40 257
12888.47 279
12889.54 245
12890.61 264
12891.68 259
12892.75 262
12893.82 274
12894.89 262
12895.97 279
12897.04 267
12898.11 258
12899.18 257
12900.25 267
12901.32 272
12902.40 263
12903.47 231
12904.54 262
12905.61 258
12906.68 264
12907.75 270
12908.83 278
12909.90 268
12910.97 250
12912.04 264
12913.11 257
12914.19 274
12915.26 297
12916.33 266
12917.40 276
12918.48 276
12919.55 279
12920.62 282
12921.69 256
12922.77 281
12923.84 274
12924.91 270
12925.98 253
12927.06 260
12928.13 254
12929.20 266
12930.27 273
12931.35 275
12932.42 247
12933.49 231
12934.57 248
12935.64 261
12936.71 263
12937.79 252
12938.86 262
12939.93 265
12941.01 251
12942.08 260
12943.15 285
12944.23 256
12945.30 265
12946.37 272
12947.45 256
12948.52 277
12949.59 229
12950.67 262
12951.74 261
12952.81 244
12953.89 262
12954.96 276
12956.04 251
12957.11 254
12958.18 233
12959.26 227
12960.33 239
12961.41 269
12962.48 260
12963.55 256
12964.63 259
12965.70 265
12966.78 258
12967.85 270
12968.93 261
12970.00 244
12971.07 241
12972.15 260
12973.22 252
12974.30 264
12975.37 237
12976.45 269
12977.52 264
12978.60 256
12979.67 283
12980.75 271
12981.82 305
12982.90 257
12983.97 259
12985.05 268
12986.12 274
12987.20 277
12988.27 274
12989.35 290
12990.42 264
12991.50 277
12992.57 258
12993.65 274
12994.73 243
12995.80 256
12996.88 258
12997.95 235
12999.03 245
13000.10 254
13001.18 282
13002.25 239
13003.33 260
13004.41 274
13005.48 272
13006.56 262
13007.63 255
13008.71 253
13009.79 263
13010.86 266
13011.94 262
13013.02 270
13014.09 248
13015.17 235
13016.24 241
13017.32 275
13018.40 247
13019.47 257
13020.55 249
13021.63 256
13022.70 261
13023.78 267
13024.86 264
13025.93 272
13027.01 253
13028.09 270
13029.16 249
13030.24 238
13031.32 251
13032.40 254
13033.47 253
13034.55 246
13035.63 264
13036.70 266
13037.78 244
13038.86 262
13039.94 265
13041.01 256
13042.09 253
13043.17 265
13044.25 270
13045.32 234
13046.40 268
13047.48 244
13048.56 267
13049.63 292
13050.71 275
13051.79 278
13052.87 278
13053.95 275
13055.02 252
13056.10 243
13057.18 252
13058.26 251
13059.34 229
13060.41 270
13061.49 252
13062.57 240
13063.65 257
13064.73 266
13065.81 272
13066.88 288
13067.96 264
13069.04 267
13070.12 265
13071.20 259
13072.28 259
13073.36 259
13074.43 231
13075.51 223
13076.59 246
13077.67 263
13078.75 245
13079.83 275
13080.91 260
13081.99 280
13083.07 278
13084.15 282
13085.23 264
13086.30 256
13087.38 249
13088.46 237
13089.54 283
13090.62 266
13091.70 233
13092.78 227
13093.86 270
13094.94 250
13096.02 283
13097.10 246
13098.18 240
13099.26 268
13100.34 255
13101.42 246
13102.50 256
13103.58 264
13104.66 253
13105.74 252
13106.82 250
13107.90 251
13108.98 247
13110.06 252
13111.14 245
13112.22 233
13113.30 250
13114.38 257
13115.46 262
13116.54 249
13117.62 241
13118.70 228
13119.78 256
13120.86 256
13121.95 250
13123.03 261
13124.11 243
13125.19 250
13126.27 240
13127.35 248
13128.43 271
13129.51 250
13130.59 246
13131.67 222
13132.76 270
13133.84 250
13134.92 255
13136.00 273
13137.08 250
13138.16 247
13139.24 243
13140.32 266
13141.41 246
13142.49 244
13143.57 236
13144.65 240
13145.73 270
13146.81 268
13147.90 259
13148.98 231
13150.06 247
13151.14 266
13152.22 234
13153.31 243
13154.39 257
13155.47 261
13156.55 260
13157.63 224
13158.72 240
13159.80 250
13160.88 248
13161.96 233
13163.05 269
13164.13 257
13165.21 251
13166.29 221
13167.38 231
13168.46 260
13169.54 230
13170.62 243
13171.71 246
13172.79 253
13173.87 203
13174.96 266
13176.04 259
13177.12 272
13178.20 253
13179.29 267
13180.37 222
13181.45 252
13182.54 243
13183.62 226
13184.70 231
13185.79 228
13186.87 259
13187.95 219
13189.04 248
13190.12 227
13191.20 250
13192.29 250
13193.37 240
13194.46 243
13195.54 247
13196.62 253
13197.71 257
13198.79 238
13199.88 252
13200.96 256
13202.04 234
13203.13 234
13204.21 261
13205.30 231
13206.38 235
13207.46 267
13208.55 239
13209.63 225
13210.72 248
13211.80 265
13212.89 257
13213.97 268
13215.05 241
13216.14 259
13217.22 244
13218.31 227
13219.39 230
13220.48 242
13221.56 249
13222.65 238
13223.73 243
13224.82 232
13225.90 252
13226.99 236
13228.07 256
13229.16 262
13230.24 259
13231.33 245
13232.41 267
13233.50 258
13234.58 258
13235.67 270
13236.76 256
13237.84 255
13238.93 241
13240.01 220
13241.10 223
13242.18 250
13243.27 226
13244.35 249
13245.44 243
13246.53 250
13247.61 254
13248.70 240
13249.78 228
13250.87 230
13251.96 259
13253.04 254
13254.13 259
13255.21 221
13256.30 265
13257.39 259
13258.47 228
13259.56 208
13260.65 259
13261.73 259
13262.82 256
13263.91 225
13264.99 266
13266.08 261
13267.17 259
13268.25 257
13269.34 237
13270.43 241
13271.51 227
13272.60 222
13273.69 238
13274.77 240
13275.86 232
13276.95 262
13278.04 269
13279.12 249
13280.21 261
13281.30 282
13282.38 252
13283.47 231
13284.56 228
13285.65 267
13286.73 267
13287.82 255
13288.91 257
13290.00 233
13291.08 238
13292.17 246
13293.26 265
13294.35 239
13295.44 266
13296.52 226
13297.61 263
13298.70 252
13299.79 284
13300.88 271
13301.96 269
13303.05 263
13304.14 252
13305.23 263
13306.32 257
13307.41 249
13308.49 276
13309.58 283
13310.67 249
13311.76 264
13312.85 241
13313.94 277
13315.02 254
13316.11 259
13317.20 250
13318.29 266
13319.38 286
13320.47 249
13321.56 255
13322.65 262
13323.74 295
13324.82 250
13325.91 266
13327.00 249
13328.09 258
13329.18 254
13330.27 250
13331.36 250
13332.45 272
13333.54 259
13334.63 272
13335.72 292
13336.81 270
13337.90 251
13338.99 260
13340.08 258
13341.17 255
13342.26 255
13343.35 263
13344.44 267
13345.53 254
13346.61 284
13347.70 255
13348.79 255
13349.89 287
13350.98 250
13352.07 247
13353.16 274
13354.25 271
13355.34 279
13356.43 292
13357.52 263
13358.61 302
13359.70 260
13360.79 257
13361.88 280
13362.97 305
13364.06 272
13365.15 278
13366.24 265
13367.33 293
13368.42 261
13369.51 275
13370.60 291
13371.70 259
13372.79 259
13373.88 278
13374.97 291
13376.06 270
13377.15 281
13378.24 244
13379.33 269
13380.43 278
13381.52 233
13382.61 264
13383.70 257
13384.79 268
13385.88 237
13386.97 276
13388.07 237
13389.16 236
13390.25 263
13391.34 268
13392.43 199
13393.52 221
13394.62 249
13395.71 259
13396.80 221
13397.89 225
13398.98 251
13400.08 252
13401.17 277
13402.26 285
13403.35 284
13404.45 249
13405.54 247
13406.63 254
13407.72 258
13408.82 245
13409.91 245
13411.00 259
13412.09 224
13413.19 241
13414.28 243
13415.37 224
13416.46 253
13417.56 247
13418.65 260
13419.74 243
13420.84 250
13421.93 277
13423.02 276
13424.11 268
13425.21 240
13426.30 240
13427.39 278
13428.49 284
13429.58 260
13430.67 251
13431.77 247
13432.86 246
13433.95 249
13435.05 245
13436.14 260
13437.24 253
13438.33 275
13439.42 255
13440.52 267
13441.61 241
13442.70 253
13443.80 247
13444.89 255
13445.99 284
13447.08 245
13448.17 231
13449.27 259
13450.36 281
13451.46 255
13452.55 263
13453.64 257
13454.74 281
13455.83 250
13456.93 268
13458.02 259
13459.12 256
13460.21 252
13461.31 260
13462.40 269
13463.50 260
13464.59 272
13465.69 259
13466.78 242
13467.87 253
13468.97 249
13470.06 278
13471.16 240
13472.25 243
13473.35 264
13474.44 246
13475.54 269
13476.64 276
13477.73 269
13478.83 273
13479.92 307
13481.02 287
13482.11 263
13483.21 262
13484.30 280
13485.40 279
13486.49 289
13487.59 276
13488.69 299
13489.78 306
13490.88 278
13491.97 285
13493.07 295
13494.17 287
13495.26 288
13496.36 315
13497.45 308
13498.55 284
13499.65 274
13500.74 305
13501.84 286
13502.93 267
13504.03 271
13505.13 285
13506.22 273
13507.32 258
13508.42 268
13509.51 286
13510.61 276
13511.71 263
13512.80 244
13513.90 252
13515.00 238
13516.09 257
13517.19 264
13518.29 260
13519.38 242
13520.48 238
13521.58 277
13522.68 255
13523.77 236
13524.87 255
13525.97 257
13527.06 266
13528.16 283
13529.26 246
13530.36 238
13531.45 232
13532.55 245
13533.65 267
13534.75 276
13535.84 256
13536.94 243
13538.04 235
13539.14 238
13540.23 249
13541.33 252
13542.43 270
13543.53 283
13544.63 278
13545.72 257
13546.82 248
13547.92 242
13549.02 261
13550.12 257
13551.22 239
13552.31 237
13553.41 242
13554.51 271
13555.61 262
13556.71 241
13557.81 253
13558.90 273
13560.00 251
13561.10 252
13562.20 245
13563.30 284
13564.40 239
13565.50 252
13566.60 246
13567.69 248
13568.79 264
13569.89 256
13570.99 263
13572.09 272
13573.19 274
13574.29 220
13575.39 225
13576.49 253
13577.59 255
13578.69 236
13579.79 241
13580.89 223
13581.98 235
13583.08 234
13584.18 222
13585.28 226
13586.38 255
13587.48 230
13588.58 230
13589.68 266
13590.78 248
13591.88 239
13592.98 260
13594.08 248
13595.18 269
13596.28 261
13597.38 272
13598.48 244
13599.58 268
13600.68 256
13601.78 264
13602.88 249
13603.98 278
13605.08 247
13606.18 273
13607.29 249
13608.39 257
13609.49 257
13610.59 256
13611.69 238
13612.79 256
13613.89 241
13614.99 248
13616.09 244
13617.19 242
13618.29 250
13619.39 245
13620.50 250
13621.60 248
13622.70 236
13623.80 248
13624.90 259
13626.00 249
13627.10 246
13628.20 263
13629.31 266
13630.41 262
13631.51 235
13632.61 251
13633.71 235
13634.81 237
13635.91 247
13637.02 261
13638.12 244
13639.22 269
13640.32 264
13641.42 258
13642.53 257
13643.63 262
13644.73 246
13645.83 254
13646.93 253
13648.04 236
13649.14 216
13650.24 238
13651.34 233
13652.45 224
13653.55 237
13654.65 257
13655.75 256
13656.85 235
13657.96 248
13659.06 240
13660.16 254
13661.27 242
13662.37 246
13663.47 279
13664.57 264
13665.68 248
13666.78 266
13667.88 249
13668.99 256
13670.09 247
13671.19 256
13672.29 269
13673.40 234
13674.50 275
13675.60 240
13676.71 253
13677.81 268
13678.91 272
13680.02 265
13681.12 258
13682.23 276
13683.33 275
13684.43 260
13685.54 272
13686.64 276
13687.74 274
13688.85 286
13689.95 241
13691.06 265
13692.16 273
13693.26 299
13694.37 270
13695.47 260
13696.58 277
13697.68 266
13698.78 279
13699.89 289
13700.99 267
13702.10 306
13703.20 327
13704.31 277
13705.41 302
13706.51 303
13707.62 303
13708.72 280
13709.83 307
13710.93 308
13712.04 312
13713.14 305
13714.25 292
13715.35 292
13716.46 294
13717.56 299
13718.67 296
13719.77 280
13720.88 273
13721.98 281
13723.09 277
13724.19 285
13725.30 252
13726.40 294
13727.51 263
13728.61 271
13729.72 255
13730.83 265
13731.93 267
13733.04 276
13734.14 274
13735.25 263
13736.35 262
13737.46 254
13738.57 244
13739.67 229
13740.78 264
13741.88 268
13742.99 276
13744.09 274
13745.20 263
13746.31 253
13747.41 260
13748.52 302
13749.63 306
13750.73 268
13751.84 269
13752.94 315
13754.05 281
13755.16 275
13756.26 298
13757.37 271
13758.48 260
13759.58 289
13760.69 281
13761.80 297
13762.90 292
13764.01 298
13765.12 309
13766.22 251
13767.33 299
13768.44 294
13769.55 298
13770.65 280
13771.76 299
13772.87 304
13773.97 285
13775.08 281
13776.19 265
13777.30 276
13778.40 269
13779.51 260
13780.62 288
13781.73 260
13782.83 289
13783.94 286
13785.05 278
13786.16 290
13787.26 248
13788.37 279
13789.48 268
13790.59 261
13791.70 292
13792.80 274
13793.91 267
13795.02 276
13796.13 278
13797.24 269
13798.35 285
13799.45 312
13800.56 260
13801.67 280
13802.78 300
13803.89 303
13805.00 283
13806.10 262
13807.21 283
13808.32 271
13809.43 281
13810.54 282
13811.65 270
13812.76 258
13813.86 286
13814.97 274
13816.08 273
13817.19 261
13818.30 272
13819.41 251
13820.52 257
13821.63 253
13822.74 287
13823.85 253
13824.96 243
13826.06 268
13827.17 243
13828.28 251
13829.39 249
13830.50 263
13831.61 227
13832.72 254
13833.83 249
13834.94 248
13836.05 268
13837.16 261
13838.27 256
13839.38 263
13840.49 224
13841.60 224
13842.71 258
13843.82 271
13844.93 267
13846.04 252
13847.15 251
13848.26 260
13849.37 238
13850.48 259
13851.59 219
13852.70 257
13853.81 225
13854.92 234
13856.03 247
13857.14 240
13858.25 239
13859.37 267
13860.48 250
13861.59 252
13862.70 220
13863.81 259
13864.92 261
13866.03 240
13867.14 246
13868.25 257
13869.36 247
13870.47 256
13871.59 212
13872.70 242
13873.81 233
13874.92 256
13876.03 262
13877.14 268
13878.25 258
13879.36 251
13880.48 263
13881.59 252
13882.70 247
13883.81 258
13884.92 280
13886.03 266
13887.15 261
13888.26 239
13889.37 300
13890.48 286
13891.59 261
13892.71 254
13893.82 250
13894.93 250
13896.04 258
13897.15 243
13898.27 232
13899.38 261
13900.49 261
13901.60 262
13902.72 266
13903.83 237
13904.94 275
13906.05 260
13907.17 216
13908.28 244
13909.39 247
13910.50 255
13911.62 223
13912.73 248
13913.84 250
13914.95 257
13916.07 249
13917.18 250
13918.29 236
13919.41 240
13920.52 238
13921.63 240
13922.75 245
13923.86 238
13924.97 253
13926.09 256
13927.20 259
13928.31 246
13929.43 239
13930.54 265
13931.65 241
13932.77 243
13933.88 241
13934.99 257
13936.11 224
13937.22 223
13938.34 240
13939.45 218
13940.56 223
13941.68 234
13942.79 254
13943.91 229
13945.02 214
13946.13 235
13947.25 251
13948.36 241
13949.48 236
13950.59 246
13951.70 230
13952.82 226
13953.93 239
13955.05 257
13956.16 244
13957.28 230
13958.39 231
13959.51 234
13960.62 256
13961.74 229
13962.85 223
13963.97 232
13965.08 251
13966.20 250
13967.31 252
13968.43 240
13969.54 216
13970.66 247
13971.77 257
13972.89 230
13974.00 214
13975.12 224
13976.23 241
13977.35 252
13978.46 223
13979.58 231
13980.69 225
13981.81 230
13982.92 233
13984.04 237
13985.16 221
13986.27 231
13987.39 254
13988.50 254
13989.62 225
13990.74 201
13991.85 228
13992.97 221
13994.08 238
13995.20 212
13996.32 254
13997.43 232
13998.55 223
13999.66 222
14000.78 226
14001.90 221
14003.01 216
14004.13 236
14005.25 235
14006.36 231
14007.48 227
14008.60 237
14009.71 229
14010.83 236
14011.95 212
14013.06 246
14014.18 255
14015.30 222
14016.41 223
14017.53 250
14018.65 226
14019.76 227
14020.88 247
14022.00 253
14023.12 224
14024.23 245
14025.35 243
14026.47 239
14027.59 237
14028.70 210
14029.82 227
14030.94 220
14032.06 224
14033.17 239
14034.29 236
14035.41 240
14036.53 248
14037.64 251
14038.76 252
14039.88 232
14041.00 243
14042.11 228
14043.23 242
14044.35 238
14045.47 231
14046.59 228
14047.71 246
14048.82 246
14049.94 273
14051.06 263
14052.18 245
14053.30 258
14054.42 248
14055.53 254
14056.65 242
14057.77 252
14058.89 258
14060.01 232
14061.13 269
14062.25 270
14063.36 266
14064.48 250
14065.60 275
14066.72 259
14067.84 275
14068.96 266
14070.08 251
14071.20 279
14072.32 246
14073.44 251
14074.55 266
14075.67 274
14076.79 276
14077.91 296
14079.03 275
14080.15 288
14081.27 279
14082.39 292
14083.51 302
14084.63 299
14085.75 306
14086.87 324
14087.99 305
14089.11 311
14090.23 304
14091.35 333
14092.47 321
14093.59 305
14094.71 336
14095.83 277
14096.95 304
14098.07 272
14099.19 282
14100.31 286
14101.43 293
14102.55 273
14103.67 263
14104.79 259
14105.91 249
14107.03 240
14108.15 263
14109.27 267
14110.39 253
14111.51 246
14112.64 231
14113.76 252
14114.88 249
14116.00 267
14117.12 246
14118.24 260
14119.36 250
14120.48 254
14121.60 245
14122.72 242
14123.85 245
14124.97 264
14126.09 259
14127.21 225
14128.33 265
14129.45 224
14130.57 221
14131.70 234
14132.82 241
14133.94 221
14135.06 238
14136.18 253
14137.30 233
14138.43 232
14139.55 238
14140.67 223
14141.79 230
14142.91 245
14144.03 203
14145.16 245
14146.28 247
14147.40 227
14148.52 219
14149.65 253
14150.77 246
14151.89 231
14153.01 237
14154.13 218
14155.26 239
14156.38 230
14157.50 241
14158.62 230
14159.75 232
14160.87 241
14161.99 250
14163.12 260
14164.24 240
14165.36 235
14166.48 223
14167.61 238
14168.73 226
14169.85 256
14170.98 215
14172.10 235
14173.22 245
14174.35 223
14175.47 233
14176.59 226
14177.72 236
14178.84 234
14179.96 224
14181.09 223
14182.21 231
14183.33 237
14184.46 217
14185.58 260
14186.70 231
14187.83 215
14188.95 213
14190.07 204
14191.20 229
14192.32 234
14193.45 203
14194.57 226
14195.69 252
14196.82 207
14197.94 220
14199.07 214
14200.19 219
14201.32 228
14202.44 227
14203.56 217
14204.69 204
14205.81 242
14206.94 205
14208.06 214
14209.19 219
14210.31 202
14211.44 229
14212.56 228
14213.69 213
14214.81 236
14215.93 221
14217.06 219
14218.18 227
14219.31 240
14220.43 240
14221.56 221
14222.68 233
14223.81 261
14224.94 218
14226.06 202
14227.19 223
14228.31 236
14229.44 238
14230.56 193
14231.69 238
14232.81 244
14233.94 233
14235.06 237
14236.19 210
14237.32 243
14238.44 230
14239.57 215
14240.69 220
14241.82 227
14242.94 233
14244.07 243
14245.20 224
14246.32 239
14247.45 218
14248.57 234
14249.70 216
14250.83 219
14251.95 206
14253.08 208
14254.21 220
14255.33 223
14256.46 229
14257.59 221
14258.71 223
14259.84 220
14260.97 216
14262.09 223
14263.22 242
14264.35 239
14265.47 226
14266.60 211
14267.73 193
14268.85 211
14269.98 226
14271.11 178
14272.23 201
14273.36 219
14274.49 203
14275.62 210
14276.74 205
14277.87 217
14279.00 234
14280.12 221
14281.25 217
14282.38 211
14283.51 213
14284.63 214
14285.76 199
14286.89 212
14288.02 202
14289.15 195
14290.27 187
14291.40 229
14292.53 214
14293.66 236
14294.78 215
14295.91 215
14297.04 226
14298.17 202
14299.30 215
14300.42 227
14301.55 192
14302.68 206
14303.81 227
14304.94 223
14306.07 204
14307.19 227
14308.32 219
14309.45 204
14310.58 206
14311.71 227
14312.84 216
14313.97 193
14315.10 211
14316.22 210
14317.35 189
14318.48 191
14319.61 205
14320.74 214
14321.87 223
14323.00 201
14324.13 213
14325.26 210
14326.39 203
14327.51 209
14328.64 211
14329.77 195
14330.90 206
14332.03 208
14333.16 220
14334.29 171
14335.42 193
14336.55 191
14337.68 206
14338.81 189
14339.94 203
14341.07 208
14342.20 221
14343.33 206
14344.46 219
14345.59 201
14346.72 200
14347.85 198
14348.98 183
14350.11 177
14351.24 194
14352.37 198
14353.50 221
14354.63 202
14355.76 185
14356.89 204
14358.02 219
14359.15 210
14360.28 218
14361.41 198
14362.54 210
14363.67 210
14364.80 196
14365.94 213
14367.07 242
14368.20 219
14369.33 207
14370.46 207
14371.59 219
14372.72 206
14373.85 212
14374.98 193
14376.11 212
14377.25 201
14378.38 183
14379.51 221
14380.64 207
14381.77 214
14382.90 208
14384.03 217
14385.16 213
14386.30 204
14387.43 218
14388.56 232
14389.69 195
14390.82 197
14391.95 209
14393.09 230
14394.22 204
14395.35 207
14396.48 196
14397.61 204
14398.75 222
14399.88 192
14401.01 216
14402.14 202
14403.27 205
14404.41 193
14405.54 219
14406.67 208
14407.80 215
14408.94 220
14410.07 227
14411.20 208
14412.33 206
14413.47 205
14414.60 218
14415.73 221
14416.87 225
14418.00 223
14419.13 207
14420.26 231
14421.40 248
14422.53 224
14423.66 218
14424.80 232
14425.93 220
14427.06 205
14428.20 222
14429.33 208
14430.46 214
14431.59 207
14432.73 203
14433.86 226
14435.00 224
14436.13 208
14437.26 225
14438.40 213
14439.53 234
14440.66 223
14441.80 202
14442.93 214
14444.06 203
14445.20 209
14446.33 193
14447.47 199
14448.60 215
14449.73 239
14450.87 223
14452.00 223
14453.14 204
14454.27 204
14455.41 207
14456.54 204
14457.67 197
14458.81 202
14459.94 211
14461.08 207
14462.21 205
14463.35 238
14464.48 238
14465.62 201
14466.75 199
14467.89 206
14469.02 206
14470.15 220
14471.29 215
14472.42 209
14473.56 198
14474.69 214
14475.83 213
14476.96 215
14478.10 207
14479.24 222
14480.37 222
14481.51 226
14482.64 194
14483.78 210
14484.91 234
14486.05 240
14487.18 223
14488.32 220
14489.45 199
14490.59 202
14491.73 227
14492.86 240
14494.00 219
14495.13 231
14496.27 242
14497.40 229
14498.54 231
14499.68 193
14500.81 239
14501.95 233
14503.08 227
14504.22 226
14505.36 233
14506.49 228
14507.63 236
14508.77 236
14509.90 236
14511.04 230
14512.18 231
14513.31 253
14514.45 225
14515.58 232
14516.72 240
14517.86 268
14519.00 267
14520.13 242
14521.27 238
14522.41 243
14523.54 243
14524.68 219
14525.82 217
14526.95 225
14528.09 232
14529.23 230
14530.37 234
14531.50 213
14532.64 216
14533.78 222
14534.91 205
14536.05 232
14537.19 226
14538.33 221
14539.46 226
14540.60 211
14541.74 209
14542.88 212
14544.02 246
14545.15 222
14546.29 219
14547.43 223
14548.57 214
14549.70 209
14550.84 204
14551.98 217
14553.12 216
14554.26 219
14555.39 217
14556.53 205
14557.67 208
14558.81 210
14559.95 207
14561.09 203
14562.22 192
14563.36 200
14564.50 222
14565.64 211
14566.78 190
14567.92 194
14569.06 209
14570.20 228
14571.33 219
14572.47 214
14573.61 209
14574.75 206
14575.89 203
14577.03 231
14578.17 216
14579.31 222
14580.45 215
14581.59 204
14582.72 224
14583.86 204
14585.00 217
14586.14 241
14587.28 207
14588.42 196
14589.56 224
14590.70 210
14591.84 200
14592.98 200
14594.12 198
14595.26 198
14596.40 209
14597.54 201
14598.68 226
14599.82 186
14600.96 199
14602.10 208
14603.24 211
14604.38 198
14605.52 202
14606.66 212
14607.80 212
14608.94 187
14610.08 207
14611.22 196
14612.36 185
14613.50 188
14614.64 223
14615.78 207
14616.92 194
14618.06 219
14619.20 218
14620.34 260
14621.49 217
14622.63 230
14623.77 226
14624.91 251
14626.05 238
14627.19 238
14628.33 218
14629.47 217
14630.61 202
14631.75 241
14632.90 237
14634.04 203
14635.18 196
14636.32 203
14637.46 221
14638.60 213
14639.74 200
14640.88 192
14642.03 212
14643.17 219
14644.31 220
14645.45 189
14646.59 191
14647.73 202
14648.88 230
14650.02 241
14651.16 213
14652.30 200
14653.44 201
14654.59 206
14655.73 192
14656.87 209
14658.01 201
14659.16 179
14660.30 202
14661.44 187
14662.58 200
14663.72 214
14664.87 181
14666.01 205
14667.15 198
14668.29 181
14669.44 194
14670.58 216
14671.72 199
14672.87 214
14674.01 207
14675.15 190
14676.29 197
14677.44 184
14678.58 200
14679.72 201
14680.87 198
14682.01 180
14683.15 202
14684.30 197
14685.44 185
14686.58 197
14687.73 207
14688.87 192
14690.01 179
14691.16 202
14692.30 196
14693.44 195
14694.59 188
14695.73 201
14696.87 177
14698.02 198
14699.16 216
14700.30 204
14701.45 192
14702.59 192
14703.74 194
14704.88 188
14706.02 196
14707.17 178
14708.31 190
14709.46 194
14710.60 200
14711.75 185
14712.89 197
14714.03 199
14715.18 196
14716.32 211
14717.47 198
14718.61 182
14719.76 181
14720.90 209
14722.05 189
14723.19 178
14724.34 200
14725.48 202
14726.63 217
14727.77 182
14728.92 176
14730.06 205
14731.21 207
14732.35 196
14733.50 185
14734.64 204
14735.79 187
14736.93 197
14738.08 168
14739.22 185
14740.37 188
14741.51 203
14742.66 212
14743.80 180
14744.95 181
14746.09 168
14747.24 205
14748.39 206
14749.53 186
14750.68 205
14751.82 200
14752.97 202
14754.11 190
14755.26 195
14756.41 161
14757.55 182
14758.70 176
14759.85 182
14760.99 167
14762.14 183
14763.28 178
14764.43 201
14765.58 184
14766.72 191
14767.87 203
14769.02 212
14770.16 218
14771.31 187
14772.46 186
14773.60 179
14774.75 180
14775.90 183
14777.04 214
14778.19 189
14779.34 191
14780.48 189
14781.63 199
14782.78 176
14783.92 191
14785.07 183
14786.22 192
14787.37 194
14788.51 180
14789.66 178
14790.81 198
14791.96 184
14793.10 175
14794.25 190
14795.40 181
14796.54 191
14797.69 167
14798.84 175
14799.99 176
14801.14 195
14802.28 197
14803.43 185
14804.58 191
14805.73 193
14806.88 205
14808.02 197
14809.17 192
14810.32 194
14811.47 192
14812.62 188
14813.76 196
14814.91 164
14816.06 188
14817.21 187
14818.36 199
14819.51 177
14820.65 184
14821.80 179
14822.95 183
14824.10 158
14825.25 178
14826.40 169
14827.55 190
14828.69 195
14829.84 160
14830.99 166
14832.14 169
14833.29 209
14834.44 188
14835.59 198
14836.74 194
14837.89 193
14839.04 197
14840.19 195
14841.33 169
14842.48 179
14843.63 183
14844.78 200
14845.93 173
14847.08 170
14848.23 193
14849.38 184
14850.53 189
14851.68 180
14852.83 193
14853.98 187
14855.13 182
14856.28 204
14857.43 195
14858.58 175
14859.73 186
14860.88 184
14862.03 206
14863.18 176
14864.33 178
14865.48 198
14866.63 170
14867.78 187
14868.93 162
14870.08 169
14871.23 174
14872.38 194
14873.53 170
14874.68 171
14875.83 172
14876.98 184
14878.14 185
14879.29 193
14880.44 172
14881.59 183
14882.74 199
14883.89 192
14885.04 172
14886.19 175
14887.34 197
14888.49 198
14889.64 170
14890.80 169
14891.95 185
14893.10 165
14894.25 171
14895.40 181
14896.55 168
14897.70 191
14898.86 175
14900.01 187
14901.16 187
14902.31 179
14903.46 187
14904.61 194
14905.77 191
14906.92 209
14908.07 176
14909.22 191
14910.37 174
14911.53 197
14912.68 174
14913.83 190
14914.98 202
14916.13 196
14917.29 193
14918.44 173
14919.59 175
14920.74 197
14921.90 205
14923.05 176
14924.20 168
14925.35 184
14926.51 178
14927.66 190
14928.81 180
14929.96 161
14931.12 189
14932.27 189
14933.42 164
14934.57 181
14935.73 199
14936.88 193
14938.03 191
14939.19 190
14940.34 193
14941.49 189
14942.65 215
14943.80 203
14944.95 188
14946.11 193
14947.26 186
14948.41 182
14949.57 183
14950.72 199
14951.87 185
14953.03 179
14954.18 166
14955.33 201
14956.49 186
14957.64 159
14958.80 182
14959.95 189
14961.10 190
14962.26 159
14963.41 173
14964.57 194
14965.72 185
14966.87 204
14968.03 205
14969.18 204
14970.34 180
14971.49 187
14972.65 202
14973.80 172
14974.95 178
14976.11 184
14977.26 191
14978.42 198
14979.57 177
14980.73 166
14981.88 178
14983.04 194
14984.19 181
14985.35 192
14986.50 174
14987.66 172
14988.81 188
14989.97 200
14991.12 179
14992.28 171
14993.43 178
14994.59 172
14995.74 170
14996.90 176
14998.05 172
14999.21 183
15000.36 188
15001.52 183
15002.67 191
15003.83 185
15004.99 188
15006.14 192
15007.30 205
15008.45 193
15009.61 163
15010.76 184
15011.92 183
15013.08 189
15014.23 181
15015.39 182
15016.54 185
15017.70 185
15018.86 168
15020.01 181
15021.17 153
15022.32 193
15023.48 177
15024.64 181
15025.79 199
15026.95 176
15028.11 180
15029.26 166
15030.42 188
15031.58 177
15032.73 178
15033.89 158
15035.05 163
15036.20 200
15037.36 171
15038.52 167
15039.67 169
15040.83 182
15041.99 166
15043.15 156
15044.30 169
15045.46 177
15046.62 178
15047.77 176
15048.93 162
15050.09 181
15051.25 179
15052.40 186
15053.56 202
15054.72 188
15055.88 181
15057.03 194
15058.19 200
15059.35 167
15060.51 173
15061.66 196
15062.82 185
15063.98 168
15065.14 182
15066.30 177
15067.45 186
15068.61 186
15069.77 187
15070.93 198
15072.09 199
15073.24 186
15074.40 201
15075.56 172
15076.72 194
15077.88 189
15079.04 171
15080.20 176
15081.35 167
15082.51 173
15083.67 183
15084.83 175
15085.99 155
15087.15 165
15088.31 192
15089.46 178
15090.62 191
15091.78 175
15092.94 172
15094.10 199
15095.26 179
15096.42 192
15097.58 190
15098.74 182
15099.90 180
15101.06 189
15102.22 187
15103.37 181
15104.53 204
15105.69 186
15106.85 177
15108.01 164
15109.17 189
15110.33 173
15111.49 169
15112.65 177
15113.81 190
15114.97 185
15116.13 186
15117.29 173
15118.45 169
15119.61 176
15120.77 192
15121.93 189
15123.09 185
15124.25 185
15125.41 190
15126.57 163
15127.73 198
15128.89 171
15130.05 162
15131.21 172
15132.37 180
15133.53 173
15134.69 160
15135.86 170
15137.02 178
15138.18 181
15139.34 189
15140.50 173
15141.66 169
15142.82 186
15143.98 162
15145.14 172
15146.30 166
15147.46 171
15148.63 192
15149.79 179
15150.95 160
15152.11 176
15153.27 187
15154.43 161
15155.59 199
15156.75 180
15157.92 190
15159.08 183
15160.24 183
15161.40 209
15162.56 180
15163.72 180
15164.89 174
15166.05 195
15167.21 188
15168.37 174
15169.53 177
15170.69 197
15171.86 195
15173.02 190
15174.18 182
15175.34 199
15176.51 176
15177.67 180
15178.83 172
15179.99 168
15181.15 183
15182.32 177
15183.48 183
15184.64 152
15185.80 180
15186.97 178
15188.13 191
15189.29 197
15190.46 176
15191.62 166
15192.78 174
15193.94 192
15195.11 180
15196.27 193
15197.43 175
15198.60 171
15199.76 194
15200.92 195
15202.08 197
15203.25 184
15204.41 192
15205.57 194
15206.74 192
15207.90 182
15209.06 185
15210.23 187
15211.39 198
15212.56 173
15213.72 201
15214.88 199
15216.05 208
15217.21 190
15218.37 185
15219.54 175
15220.70 207
15221.87 209
15223.03 183
15224.19 192
15225.36 190
15226.52 195
15227.69 212
15228.85 187
15230.01 171
15231.18 195
15232.34 187
15233.51 189
15234.67 194
15235.84 200
15237.00 189
15238.16 196
15239.33 197
15240.49 175
15241.66 198
15242.82 177
15243.99 178
15245.15 190
15246.32 194
15247.48 176
15248.65 187
15249.81 163
15250.98 152
15252.14 173
15253.31 184
15254.47 190
15255.64 161
15256.80 185
15257.97 183
15259.13 181
15260.30 190
15261.46 180
15262.63 188
15263.80 175
15264.96 185
15266.13 172
15267.29 198
15268.46 174
15269.62 182
15270.79 181
15271.96 194
15273.12 197
15274.29 166
15275.45 171
15276.62 171
15277.79 181
15278.95 179
15280.12 185
15281.28 172
15282.45 202
15283.62 171
15284.78 165
15285.95 170
15287.12 176
15288.28 172
15289.45 194
15290.62 196
15291.78 192
15292.95 180
15294.12 164
15295.28 175
15296.45 161
15297.62 180
15298.78 181
15299.95 174
15301.12 189
15302.28 165
15303.45 176
15304.62 212
15305.78 168
15306.95 167
15308.12 168
15309.29 183
15310.45 207
15311.62 190
15312.79 172
15313.96 173
15315.12 178
15316.29 185
15317.46 207
15318.63 176
15319.79 176
15320.96 183
15322.13 192
15323.30 187
15324.46 185
15325.63 173
15326.80 191
15327.97 185
15329.14 153
15330.30 194
15331.47 190
15332.64 148
15333.81 165
15334.98 175
15336.14 172
15337.31 190
15338.48 179
15339.65 183
15340.82 172
15341.99 188
15343.16 158
15344.32 190
15345.49 185
15346.66 183
15347.83 165
15349.00 145
15350.17 179
15351.34 179
15352.51 163
15353.67 159
15354.84 176
15356.01 159
15357.18 169
15358.35 178
15359.52 187
15360.69 158
15361.86 163
15363.03 169
15364.20 185
15365.37 165
15366.54 176
15367.71 195
15368.87 203
15370.04 195
15371.21 174
15372.38 164
15373.55 200
15374.72 195
15375.89 178
15377.06 173
15378.23 211
15379.40 199
15380.57 186
15381.74 186
15382.91 177
15384.08 182
15385.25 190
15386.42 189
15387.59 154
15388.76 155
15389.93 174
15391.10 166
15392.27 188
15393.44 178
15394.62 190
15395.79 183
15396.96 181
15398.13 194
15399.30 167
15400.47 190
15401.64 184
15402.81 175
15403.98 188
15405.15 197
15406.32 181
15407.49 179
15408.66 167
15409.84 159
15411.01 184
15412.18 180
15413.35 143
15414.52 158
15415.69 162
15416.86 180
15418.03 189
15419.21 146
15420.38 173
15421.55 183
15422.72 189
15423.89 167
15425.06 179
15426.24 175
15427.41 192
15428.58 179
15429.75 169
15430.92 188
15432.09 168
15433.27 184
15434.44 172
15435.61 172
15436.78 168
15437.96 189
15439.13 163
15440.30 169
15441.47 156
15442.64 186
15443.82 167
15444.99 167
15446.16 179
15447.33 188
15448.51 176
15449.68 178
15450.85 169
15452.02 178
15453.20 182
15454.37 171
15455.54 181
15456.72 184
15457.89 195
15459.06 171
15460.23 174
15461.41 176
15462.58 186
15463.75 189
15464.93 191
15466.10 189
15467.27 186
15468.45 169
15469.62 163
15470.79 155
15471.97 180
15473.14 172
15474.31 167
15475.49 190
15476.66 167
15477.83 190
15479.01 173
15480.18 156
15481.36 175
15482.53 179
15483.70 164
15484.88 184
15486.05 183
15487.23 166
15488.40 169
15489.57 168
15490.75 177
15491.92 179
15493.10 173
15494.27 166
15495.44 158
15496.62 182
15497.79 173
15498.97 192
15500.14 175
15501.32 167
15502.49 180
15503.67 176
15504.84 163
15506.02 163
15507.19 182
15508.36 191
15509.54 205
15510.71 170
15511.89 184
15513.06 175
15514.24 198
15515.41 172
15516.59 186
15517.77 201
15518.94 168
15520.12 169
15521.29 154
15522.47 171
15523.64 163
15524.82 180
15525.99 186
15527.17 201
15528.34 175
15529.52 164
15530.69 182
15531.87 200
15533.05 191
15534.22 177
15535.40 173
15536.57 164
15537.75 173
15538.93 158
15540.10 163
15541.28 156
15542.45 178
15543.63 171
15544.81 168
15545.98 168
15547.16 169
15548.33 179
15549.51 163
15550.69 182
15551.86 181
15553.04 187
15554.22 173
15555.39 178
15556.57 152
15557.75 158
15558.92 168
15560.10 181
15561.28 155
15562.45 165
15563.63 167
15564.81 169
15565.99 178
15567.16 167
15568.34 160
15569.52 154
15570.69 195
15571.87 202
15573.05 181
15574.23 186
15575.40 165
15576.58 185
15577.76 179
15578.93 201
15580.11 183
15581.29 168
15582.47 174
15583.65 172
15584.82 173
15586.00 172
15587.18 175
15588.36 195
15589.53 179
15590.71 209
15591.89 217
15593.07 195
15594.25 180
15595.42 204
15596.60 193
15597.78 194
15598.96 202
15600.14 198
15601.32 196
15602.49 172
15603.67 189
15604.85 195
15606.03 184
15607.21 194
15608.39 192
15609.56 198
15610.74 183
15611.92 194
15613.10 195
15614.28 177
15615.46 177
15616.64 175
15617.82 197
15619.00 197
15620.17 194
15621.35 183
15622.53 190
15623.71 195
15624.89 192
15626.07 188
15627.25 187
15628.43 182
15629.61 158
15630.79 205
15631.97 194
15633.15 209
15634.33 187
15635.51 192
15636.69 194
15637.87 182
15639.05 183
15640.22 206
15641.40 208
15642.58 182
15643.76 202
15644.94 197
15646.12 213
15647.30 206
15648.48 203
15649.66 197
15650.85 184
15652.03 179
15653.21 200
15654.39 192
15655.57 211
15656.75 185
15657.93 184
15659.11 181
15660.29 196
15661.47 164
15662.65 184
15663.83 204
15665.01 175
15666.19 199
15667.37 185
15668.55 196
15669.73 189
15670.92 190
15672.10 189
15673.28 228
15674.46 199
15675.64 183
15676.82 210
15678.00 171
15679.18 182
15680.36 188
15681.55 218
15682.73 170
15683.91 207
15685.09 190
15686.27 205
15687.45 178
15688.63 173
15689.82 194
15691.00 191
15692.18 179
15693.36 216
15694.54 199
15695.73 193
15696.91 211
15698.09 209
15699.27 207
15700.45 172
15701.64 198
15702.82 190
15704.00 197
15705.18 186
15706.36 198
15707.55 180
15708.73 198
15709.91 208
15711.09 203
15712.28 170
15713.46 191
15714.64 211
15715.82 204
15717.01 204
15718.19 200
15719.37 221
15720.55 196
15721.74 214
15722.92 175
15724.10 188
15725.29 200
15726.47 199
15727.65 192
15728.84 219
15730.02 201
15731.20 192
15732.39 197
15733.57 198
15734.75 208
15735.94 218
15737.12 217
15738.30 209
15739.49 205
15740.67 206
15741.85 207
15743.04 207
15744.22 186
15745.40 198
15746.59 213
15747.77 212
15748.96 217
15750.14 199
15751.32 187
15752.51 189
15753.69 199
15754.88 197
15756.06 196
15757.24 204
15758.43 204
15759.61 215
15760.80 213
15761.98 186
15763.17 199
15764.35 200
15765.53 201
15766.72 205
15767.90 204
15769.09 184
15770.27 200
15771.46 173
15772.64 201
15773.83 203
15775.01 198
15776.20 195
15777.38 185
15778.57 194
15779.75 168
15780.94 178
15782.12 182
15783.31 188
15784.49 183
15785.68 188
15786.86 200
15788.05 200
15789.23 185
15790.42 186
15791.60 185
15792.79 172
15793.98 190
15795.16 182
15796.35 166
15797.53 166
15798.72 174
15799.90 196
15801.09 186
15802.28 185
15803.46 178
15804.65 174
15805.83 173
15807.02 169
15808.21 180
15809.39 176
15810.58 182
15811.76 185
15812.95 205
15814.14 185
15815.32 201
15816.51 156
15817.70 178
15818.88 157
15820.07 184
15821.26 171
15822.44 191
15823.63 177
15824.82 170
15826.00 182
15827.19 194
15828.38 162
15829.56 174
15830.75 171
15831.94 172
15833.12 152
15834.31 157
15835.50 173
15836.69 179
15837.87 172
15839.06 156
15840.25 172
15841.44 169
15842.62 169
15843.81 193
15845.00 181
15846.18 164
15847.37 179
15848.56 189
15849.75 166
15850.94 176
15852.12 162
15853.31 182
15854.50 167
15855.69 200
15856.87 168
15858.06 201
15859.25 180
15860.44 170
15861.63 177
15862.81 183
15864.00 175
15865.19 176
15866.38 161
15867.57 155
15868.76 171
15869.94 176
15871.13 199
15872.32 182
15873.51 181
15874.70 173
15875.89 174
15877.08 168
15878.26 174
15879.45 193
15880.64 190
15881.83 190
15883.02 177
15884.21 182
15885.40 185
15886.59 168
15887.78 167
15888.97 191
15890.15 173
15891.34 184
15892.53 169
15893.72 186
15894.91 171
15896.10 183
15897.29 187
15898.48 184
15899.67 177
15900.86 188
15902.05 175
15903.24 181
15904.43 178
15905.62 163
15906.81 187
15908.00 205
15909.19 184
15910.38 163
15911.57 184
15912.76 189
15913.95 185
15915.14 174
15916.33 206
15917.52 193
15918.71 184
15919.90 187
15921.09 184
15922.28 186
15923.47 181
15924.66 189
15925.85 184
15927.04 180
15928.23 175
15929.42 190
15930.61 179
15931.80 183
15932.99 192
15934.18 173
15935.38 179
15936.57 190
15937.76 186
15938.95 163
15940.14 170
15941.33 182
15942.52 189
15943.71 189
15944.90 184
15946.10 168
15947.29 186
15948.48 175
15949.67 187
15950.86 161
15952.05 166
15953.24 166
15954.44 163
15955.63 165
15956.82 163
15958.01 158
15959.20 180
15960.39 166
15961.59 164
15962.78 165
15963.97 162
15965.16 175
15966.35 153
15967.55 172
15968.74 175
15969.93 198
15971.12 173
15972.31 151
15973.51 154
15974.70 173
15975.89 154
15977.08 168
15978.28 168
15979.47 180
15980.66 171
15981.85 178
15983.05 169
15984.24 157
15985.43 147
15986.62 161
15987.82 179
15989.01 172
15990.20 165
15991.40 163
15992.59 167
15993.78 151
15994.98 154
15996.17 165
15997.36 175
15998.55 178
15999.75 144
16000.94 153
16002.13 160
16003.33 174
16004.52 145
16005.72 171
16006.91 142
16008.10 186
16009.30 154
16010.49 164
16011.68 145
16012.88 151
16014.07 154
16015.26 160
16016.46 162
16017.65 162
16018.85 154
16020.04 133
16021.23 158
16022.43 155
16023.62 172
16024.82 155
16026.01 161
16027.21 147
16028.40 165
16029.59 170
16030.79 138
16031.98 150
16033.18 152
16034.37 162
16035.57 152
16036.76 167
16037.96 147
16039.15 163
16040.35 153
16041.54 174
16042.73 143
16043.93 158
16045.12 160
16046.32 172
16047.51 160
16048.71 152
16049.91 144
16051.10 152
16052.30 167
16053.49 155
16054.69 156
16055.88 154
16057.08 154
16058.27 152
16059.47 155
16060.66 157
16061.86 148
16063.05 157
16064.25 149
16065.45 148
16066.64 142
16067.84 169
16069.03 164
16070.23 147
16071.42 153
16072.62 168
16073.82 158
16075.01 157
16076.21 143
16077.41 147
16078.60 149
16079.80 149
16080.99 169
16082.19 143
16083.39 162
16084.58 163
16085.78 152
16086.98 163
16088.17 164
16089.37 178
16090.57 174
16091.76 144
16092.96 147
16094.16 154
16095.35 167
16096.55 158
16097.75 165
16098.94 138
16100.14 172
16101.34 151
16102.53 164
16103.73 144
16104.93 168
16106.13 138
16107.32 163
16108.52 160
16109.72 145
16110.92 169
16112.11 147
16113.31 173
16114.51 157
16115.71 173
16116.90 137
16118.10 153
16119.30 166
16120.50 159
16121.69 164
16122.89 145
16124.09 150
16125.29 167
16126.49 175
16127.68 158
16128.88 173
16130.08 146
16131.28 160
16132.48 157
16133.67 151
16134.87 151
16136.07 149
16137.27 137
16138.47 159
16139.67 148
16140.86 173
16142.06 164
16143.26 159
16144.46 156
16145.66 145
16146.86 146
16148.06 151
16149.26 165
16150.45 169
16151.65 154
16152.85 147
16154.05 165
16155.25 166
16156.45 178
16157.65 161
16158.85 171
16160.05 146
16161.25 157
16162.45 154
16163.64 153
16164.84 154
16166.04 137
16167.24 180
16168.44 153
16169.64 141
16170.84 147
16172.04 179
16173.24 151
16174.44 154
16175.64 146
16176.84 157
16178.04 157
16179.24 167
16180.44 184
16181.64 150
16182.84 159
16184.04 155
16185.24 159
16186.44 148
16187.64 148
16188.84 150
16190.04 174
16191.24 141
16192.44 153
16193.64 163
16194.84 194
16196.04 153
16197.24 163
16198.44 160
16199.65 147
16200.85 157
16202.05 141
16203.25 157
16204.45 150
16205.65 167
16206.85 154
16208.05 166
16209.25 129
16210.45 166
16211.65 165
16212.86 153
16214.06 143
16215.26 150
16216.46 151
16217.66 146
16218.86 146
16220.06 149
16221.27 156
16222.47 147
16223.67 177
16224.87 162
16226.07 150
16227.27 149
16228.48 158
16229.68 157
16230.88 168
16232.08 171
16233.28 189
16234.48 166
16235.69 167
16236.89 145
16238.09 154
16239.29 156
16240.50 141
16241.70 175
16242.90 155
16244.10 172
16245.30 124
16246.51 144
16247.71 166
16248.91 167
16250.11 168
16251.32 171
16252.52 164
16253.72 146
16254.92 169
16256.13 171
16257.33 169
16258.53 179
16259.74 175
16260.94 166
16262.14 164
16263.35 144
16264.55 141
16265.75 169
16266.95 165
16268.16 171
16269.36 180
16270.56 187
16271.77 172
16272.97 172
16274.17 166
16275.38 178
16276.58 157
16277.79 169
16278.99 178
16280.19 178
16281.40 161
16282.60 139
16283.80 151
16285.01 161
16286.21 167
16287.42 170
16288.62 154
16289.82 134
16291.03 161
16292.23 149
16293.44 156
16294.64 165
16295.84 178
16297.05 157
16298.25 160
16299.46 136
16300.66 172
16301.87 172
16303.07 154
16304.27 167
16305.48 182
16306.68 161
16307.89 147
16309.09 159
16310.30 155
16311.50 151
16312.71 164
16313.91 173
16315.12 155
16316.32 162
16317.53 136
16318.73 143
16319.94 160
16321.14 155
16322.35 165
16323.55 149
16324.76 146
16325.96 155
16327.17 167
16328.38 135
16329.58 154
16330.79 149
16331.99 160
16333.20 151
16334.40 161
16335.61 152
16336.81 135
16338.02 157
16339.23 152
16340.43 145
16341.64 136
16342.84 157
16344.05 128
16345.26 140
16346.46 152
16347.67 144
16348.87 160
16350.08 169
16351.29 178
16352.49 163
16353.70 145
16354.91 142
16356.11 145
16357.32 165
16358.53 155
16359.73 149
16360.94 144
16362.15 132
16363.35 163
16364.56 164
16365.77 167
16366.97 177
16368.18 172
16369.39 148
16370.59 133
16371.80 137
16373.01 162
16374.21 158
16375.42 159
16376.63 172
16377.84 141
16379.04 145
16380.25 150
16381.46 142
16382.67 135
16383.87 138
16385.08 153
16386.29 153
16387.50 147
16388.70 156
16389.91 137
16391.12 157
16392.33 160
16393.53 156
16394.74 160
16395.95 138
16397.16 140
16398.37 124
16399.57 157
16400.78 141
16401.99 146
16403.20 150
16404.41 146
16405.62 140
16406.82 140
16408.03 152
16409.24 148
16410.45 149
16411.66 149
16412.87 136
16414.07 150
16415.28 146
16416.49 146
16417.70 135
16418.91 131
16420.12 138
16421.33 144
16422.54 141
16423.75 138
16424.95 146
16426.16 137
16427.37 135
16428.58 151
16429.79 149
16431.00 144
16432.21 149
16433.42 148
16434.63 161
16435.84 144
16437.05 140
16438.26 151
16439.47 141
16440.68 143
16441.88 131
16443.09 132
16444.30 149
16445.51 148
16446.72 148
16447.93 151
16449.14 152
16450.35 137
16451.56 163
16452.77 157
16453.98 146
16455.19 131
16456.40 161
16457.61 138
16458.82 152
16460.03 141
16461.24 151
16462.45 150
16463.67 138
16464.88 129
16466.09 163
16467.30 156
16468.51 157
16469.72 133
16470.93 155
16472.14 117
16473.35 143
16474.56 140
16475.77 151
16476.98 130
16478.19 117
16479.40 142
16480.62 159
16481.83 139
16483.04 159
16484.25 170
16485.46 140
16486.67 151
16487.88 152
16489.09 148
16490.31 137
16491.52 148
16492.73 159
16493.94 143
16495.15 138
16496.36 146
16497.57 143
16498.79 154
16500.00 133
16501.21 148
16502.42 152
16503.63 138
16504.85 139
16506.06 146
16507.27 153
16508.48 154
16509.69 141
16510.91 144
16512.12 139
16513.33 145
16514.54 145
16515.76 158
16516.97 149
16518.18 130
16519.39 146
16520.60 163
16521.82 136
16523.03 136
16524.24 142
16525.46 151
16526.67 145
16527.88 142
16529.09 150
16530.31 147
16531.52 145
16532.73 146
16533.95 152
16535.16 136
16536.37 128
16537.58 147
16538.80 142
16540.01 130
16541.22 137
16542.44 151
16543.65 142
16544.86 142
16546.08 142
16547.29 148
16548.50 159
16549.72 141
16550.93 131
16552.15 146
16553.36 162
16554.57 133
16555.79 134
16557.00 144
16558.21 135
16559.43 140
16560.64 148
16561.86 141
16563.07 142
16564.28 138
16565.50 145
16566.71 136
16567.93 145
16569.14 147
16570.36 138
16571.57 156
16572.78 144
16574.00 122
16575.21 135
16576.43 133
16577.64 145
16578.86 167
16580.07 161
16581.29 138
16582.50 143
16583.72 138
16584.93 159
16586.15 145
16587.36 139
16588.58 128
16589.79 147
16591.01 139
16592.22 132
16593.44 131
16594.65 111
16595.87 155
16597.08 159
16598.30 179
16599.51 156
16600.73 151
16601.94 155
16603.16 140
16604.37 150
16605.59 163
16606.81 147
16608.02 155
16609.24 146
16610.45 140
16611.67 129
16612.89 153
16614.10 150
16615.32 134
16616.53 131
16617.75 138
16618.97 168
16620.18 158
16621.40 140
16622.61 149
16623.83 141
16625.05 159
16626.26 147
16627.48 136
16628.70 125
16629.91 143
16631.13 153
16632.35 121
16633.56 148
16634.78 145
16636.00 156
16637.21 131
16638.43 132
16639.65 152
16640.86 145
16642.08 137
16643.30 133
16644.51 140
16645.73 148
16646.95 144
16648.17 153
16649.38 143
16650.60 149
16651.82 167
16653.03 148
16654.25 121
16655.47 124
16656.69 145
16657.90 160
16659.12 121
16660.34 128
16661.56 132
16662.77 141
16663.99 163
16665.21 146
16666.43 138
16667.65 142
16668.86 149
16670.08 138
16671.30 149
16672.52 131
16673.74 141
16674.95 145
16676.17 132
16677.39 155
16678.61 147
16679.83 128
16681.05 131
16682.26 138
16683.48 149
16684.70 154
16685.92 139
16687.14 149
16688.36 140
16689.58 147
16690.79 140
16692.01 124
16693.23 136
16694.45 129
16695.67 141
16696.89 143
16698.11 159
16699.33 122
16700.55 138
16701.76 135
16702.98 140
16704.20 121
16705.42 135
16706.64 163
16707.86 136
16709.08 139
16710.30 125
16711.52 125
16712.74 128
16713.96 133
16715.18 146
16716.40 140
16717.62 126
16718.84 158
16720.06 133
16721.28 134
16722.50 143
16723.72 131
16724.94 137
16726.16 123
16727.38 124
16728.60 138
16729.82 121
16731.04 142
16732.26 134
16733.48 141
16734.70 128
16735.92 143
16737.14 151
16738.36 146
16739.58 145
16740.80 124
16742.02 145
16743.24 150
16744.46 139
16745.68 139
16746.90 140
16748.12 140
16749.35 137
16750.57 148
16751.79 146
16753.01 134
16754.23 124
16755.45 136
16756.67 142
16757.89 156
16759.11 151
16760.33 142
16761.56 165
16762.78 148
16764.00 144
16765.22 137
16766.44 134
16767.66 138
16768.88 138
16770.11 131
16771.33 127
16772.55 148
16773.77 152
16774.99 147
16776.22 146
16777.44 116
16778.66 124
16779.88 144
16781.10 139
16782.33 127
16783.55 122
16784.77 117
16785.99 146
16787.21 152
16788.44 144
16789.66 140
16790.88 126
16792.10 129
16793.33 136
16794.55 145
16795.77 129
16796.99 123
16798.22 140
16799.44 138
16800.66 137
16801.88 127
16803.11 130
16804.33 119
16805.55 116
16806.78 125
16808.00 138
16809.22 120
16810.44 142
16811.67 117
16812.89 133
16814.11 123
16815.34 125
16816.56 132
16817.78 135
16819.01 114
16820.23 145
16821.45 131
16822.68 152
16823.90 139
16825.13 151
16826.35 160
16827.57 132
16828.80 125
16830.02 120
16831.24 126
16832.47 136
16833.69 130
16834.92 129
16836.14 152
16837.36 145
16838.59 148
16839.81 142
16841.04 134
16842.26 134
16843.48 139
16844.71 139
16845.93 146
16847.16 155
16848.38 135
16849.61 145
16850.83 153
16852.06 136
16853.28 143
16854.51 155
16855.73 147
16856.95 136
16858.18 157
16859.40 135
16860.63 129
16861.85 149
16863.08 155
16864.30 138
16865.53 148
16866.75 129
16867.98 136
16869.21 144
16870.43 127
16871.66 143
16872.88 151
16874.11 147
16875.33 150
16876.56 138
16877.78 153
16879.01 136
16880.23 145
16881.46 142
16882.69 141
16883.91 133
16885.14 151
16886.36 154
16887.59 143
16888.81 135
16890.04 144
16891.27 163
16892.49 146
16893.72 146
16894.94 136
16896.17 143
16897.40 146
16898.62 147
16899.85 147
16901.08 123
16902.30 124
16903.53 142
16904.76 143
16905.98 129
16907.21 137
16908.44 134
16909.66 129
16910.89 129
16912.12 143
16913.34 134
16914.57 134
16915.80 142
16917.02 131
16918.25 124
16919.48 110
16920.70 151
16921.93 145
16923.16 135
16924.39 119
16925.61 138
16926.84 161
16928.07 144
16929.30 137
16930.52 146
16931.75 131
16932.98 131
16934.21 128
16935.43 142
16936.66 129
16937.89 125
16939.12 132
16940.34 134
16941.57 144
16942.80 150
16944.03 133
16945.26 146
16946.48 127
16947.71 132
16948.94 138
16950.17 128
16951.40 124
16952.62 124
16953.85 133
16955.08 135
16956.31 138
16957.54 124
16958.77 126
16959.99 123
16961.22 119
16962.45 147
16963.68 127
16964.91 137
16966.14 141
16967.37 144
16968.60 150
16969.82 140
16971.05 163
16972.28 158
16973.51 154
16974.74 118
16975.97 140
16977.20 129
16978.43 124
16979.66 135
16980.89 143
16982.11 125
16983.34 131
16984.57 126
16985.80 139
16987.03 128
16988.26 128
16989.49 130
16990.72 132
16991.95 136
16993.18 122
16994.41 145
16995.64 148
16996.87 137
16998.10 112
16999.33 118
17000.56 139
17001.79 144
17003.02 133
17004.25 140
17005.48 136
17006.71 128
17007.94 115
17009.17 116
17010.40 139
17011.63 134
17012.86 129
17014.09 121
17015.32 119
17016.55 125
17017.78 134
17019.01 140
17020.25 122
17021.48 130
17022.71 153
17023.94 126
17025.17 130
17026.40 126
17027.63 141
17028.86 124
17030.09 128
17031.32 127
17032.55 127
17033.79 131
17035.02 138
17036.25 149
17037.48 129
17038.71 138
17039.94 139
17041.17 161
17042.41 128
17043.64 132
17044.87 153
17046.10 160
17047.33 152
17048.56 146
17049.80 147
17051.03 128
17052.26 117
17053.49 122
17054.72 137
17055.95 128
17057.19 121
17058.42 132
17059.65 135
17060.88 139
17062.12 139
17063.35 157
17064.58 138
17065.81 133
17067.04 130
17068.28 140
17069.51 136
17070.74 122
17071.97 132
17073.21 153
17074.44 128
17075.67 130
17076.90 132
17078.14 154
17079.37 126
17080.60 126
17081.84 148
17083.07 134
17084.30 126
17085.54 111
17086.77 160
17088.00 144
17089.23 126
17090.47 137
17091.70 137
17092.93 142
17094.17 121
17095.40 143
17096.63 143
17097.87 135
17099.10 130
17100.34 126
17101.57 170
17102.80 133
17104.04 136
17105.27 141
17106.50 122
17107.74 131
17108.97 127
17110.21 147
17111.44 135
17112.67 139
17113.91 129
17115.14 148
17116.38 131
17117.61 118
17118.84 137
17120.08 137
17121.31 126
17122.55 143
17123.78 142
17125.02 127
17126.25 130
17127.48 142
17128.72 148
17129.95 133
17131.19 118
17132.42 141
17133.66 152
17134.89 126
17136.13 141
17137.36 138
17138.60 125
17139.83 136
17141.07 138
17142.30 138
17143.54 121
17144.77 122
17146.01 120
17147.24 135
17148.48 113
17149.71 124
17150.95 139
17152.19 138
17153.42 130
17154.66 123
17155.89 147
17157.13 141
17158.36 129
17159.60 124
17160.83 134
17162.07 144
17163.31 128
17164.54 136
17165.78 123
17167.01 105
17168.25 132
17169.49 147
17170.72 139
17171.96 118
17173.19 116
17174.43 162
17175.67 129
17176.90 138
17178.14 118
17179.38 126
17180.61 136
17181.85 128
17183.09 145
17184.32 164
17185.56 135
17186.80 142
17188.03 143
17189.27 132
17190.51 105
17191.74 123
17192.98 153
17194.22 136
17195.45 140
17196.69 135
17197.93 126
17199.16 120
17200.40 133
17201.64 149
17202.88 138
17204.11 133
17205.35 144
17206.59 132
17207.83 133
17209.06 110
17210.30 116
17211.54 158
17212.78 121
17214.01 130
17215.25 145
17216.49 151
17217.73 126
17218.96 152
17220.20 144
17221.44 121
17222.68 122
17223.92 152
17225.15 148
17226.39 135
17227.63 128
17228.87 146
17230.11 146
17231.35 128
17232.58 140
17233.82 140
17235.06 128
17236.30 110
17237.54 114
17238.78 116
17240.01 150
17241.25 113
17242.49 121
17243.73 132
17244.97 122
17246.21 129
17247.45 139
17248.69 130
17249.93 119
17251.16 130
17252.40 146
17253.64 141
17254.88 108
17256.12 122
17257.36 138
17258.60 138
17259.84 132
17261.08 126
17262.32 148
17263.56 146
17264.80 141
17266.04 135
17267.28 144
17268.51 128
17269.75 158
17270.99 127
17272.23 141
17273.47 119
17274.71 128
17275.95 135
17277.19 132
17278.43 132
17279.67 131
17280.91 120
17282.15 136
17283.39 141
17284.63 139
17285.87 116
17287.11 137
17288.35 124
17289.60 127
17290.84 146
17292.08 138
17293.32 143
17294.56 119
17295.80 142
17297.04 137
17298.28 145
17299.52 133
17300.76 128
17302.00 115
17303.24 118
17304.48 105
17305.72 120
17306.96 135
17308.21 141
17309.45 126
17310.69 104
17311.93 99
17313.17 145
17314.41 145
17315.65 114
17316.89 131
17318.14 131
17319.38 151
17320.62 133
17321.86 130
17323.10 130
17324.34 120
17325.59 127
17326.83 128
17328.07 124
17329.31 137
17330.55 139
17331.79 137
17333.04 133
17334.28 122
17335.52 138
17336.76 111
17338.00 137
17339.25 122
17340.49 127
17341.73 133
17342.97 106
17344.22 126
17345.46 138
17346.70 134
17347.94 133
17349.19 138
17350.43 111
17351.67 124
17352.91 131
17354.16 134
17355.40 128
17356.64 136
17357.88 114
17359.13 119
17360.37 132
17361.61 107
17362.86 120
17364.10 119
17365.34 130
17366.58 132
17367.83 125
17369.07 133
17370.31 124
17371.56 122
17372.80 131
17374.04 132
17375.29 148
17376.53 109
17377.78 116
17379.02 128
17380.26 115
17381.51 126
17382.75 117
17383.99 120
17385.24 133
17386.48 121
17387.72 126
17388.97 133
17390.21 126
17391.46 128
17392.70 122
17393.94 123
17395.19 140
17396.43 122
17397.68 125
17398.92 131
17400.17 139
17401.41 131
17402.65 126
17403.90 132
17405.14 147
17406.39 141
17407.63 128
17408.88 129
17410.12 121
17411.37 114
17412.61 147
17413.86 133
17415.10 124
17416.35 115
17417.59 126
17418.84 119
17420.08 138
17421.33 137
17422.57 115
17423.82 120
17425.06 126
17426.31 128
17427.55 137
17428.80 127
17430.04 128
17431.29 119
17432.53 123
17433.78 124
17435.03 115
17436.27 128
17437.52 131
17438.76 119
17440.01 129
17441.25 132
17442.50 121
17443.75 126
17444.99 138
17446.24 134
17447.48 152
17448.73 120
17449.98 135
17451.22 121
17452.47 142
17453.71 133
17454.96 141
17456.21 125
17457.45 129
17458.70 123
17459.95 145
17461.19 128
17462.44 126
17463.69 126
17464.93 131
17466.18 148
17467.43 114
17468.67 119
17469.92 104
17471.17 137
17472.41 125
17473.66 132
17474.91 131
17476.15 131
17477.40 141
17478.65 129
17479.90 108
17481.14 137
17482.39 134
17483.64 137
17484.88 142
17486.13 120
17487.38 124
17488.63 124
17489.87 136
17491.12 127
17492.37 123
17493.62 120
17494.86 134
17496.11 124
17497.36 137
17498.61 120
17499.86 138
17501.10 139
17502.35 125
17503.60 117
17504.85 120
17506.10 120
17507.34 125
17508.59 120
17509.84 127
17511.09 128
17512.34 123
17513.59 125
17514.83 122
17516.08 147
17517.33 139
17518.58 150
17519.83 123
17521.08 133
17522.33 141
17523.57 129
17524.82 122
17526.07 130
17527.32 147
17528.57 109
17529.82 135
17531.07 123
17532.32 130
17533.57 150
17534.82 134
17536.06 124
17537.31 153
17538.56 140
17539.81 134
17541.06 129
17542.31 139
17543.56 130
17544.81 118
17546.06 133
17547.31 123
17548.56 131
17549.81 123
17551.06 143
17552.31 135
17553.56 133
17554.81 104
17556.06 127
17557.31 156
17558.56 136
17559.81 117
17561.06 127
17562.31 122
17563.56 130
17564.81 133
17566.06 121
17567.31 151
17568.56 131
17569.81 123
17571.06 128
17572.31 124
17573.56 132
17574.81 149
17576.06 125
17577.31 131
17578.56 144
17579.81 131
17581.06 119
17582.31 112
17583.57 131
17584.82 131
17586.07 140
17587.32 129
17588.57 133
17589.82 142
17591.07 131
17592.32 135
17593.57 143
17594.83 148
17596.08 123
17597.33 139
17598.58 141
17599.83 143
17601.08 126
17602.33 117
17603.59 122
17604.84 133
17606.09 111
17607.34 142
17608.59 113
17609.84 128
17611.10 117
17612.35 144
17613.60 138
17614.85 133
17616.10 140
17617.36 126
17618.61 134
17619.86 107
17621.11 129
17622.36 130
17623.62 143
17624.87 136
17626.12 115
17627.37 118
17628.63 119
17629.88 139
17631.13 141
17632.38 139
17633.64 138
17634.89 129
17636.14 143
17637.39 125
17638.65 116
17639.90 132
17641.15 136
17642.41 128
17643.66 122
17644.91 136
17646.17 134
17647.42 134
17648.67 122
17649.92 137
17651.18 122
17652.43 131
17653.68 136
17654.94 101
17656.19 128
17657.44 120
17658.70 140
17659.95 128
17661.21 122
17662.46 125
17663.71 128
17664.97 131
17666.22 140
17667.47 110
17668.73 143
17669.98 137
17671.24 121
17672.49 132
17673.74 126
17675.00 114
17676.25 123
17677.51 128
17678.76 133
17680.02 133
17681.27 123
17682.52 135
17683.78 124
17685.03 130
17686.29 130
17687.54 158
17688.80 128
17690.05 133
17691.31 132
17692.56 121
17693.82 114
17695.07 118
17696.32 132
17697.58 121
17698.83 123
17700.09 118
17701.34 126
17702.60 121
17703.86 129
17705.11 124
17706.37 134
17707.62 113
17708.88 114
17710.13 116
17711.39 113
17712.64 119
17713.90 127
17715.15 131
17716.41 120
17717.66 135
17718.92 123
17720.18 115
17721.43 123
17722.69 134
17723.94 125
17725.20 130
17726.45 103
17727.71 123
17728.97 118
17730.22 124
17731.48 129
17732.74 129
17733.99 136
17735.25 107
17736.50 129
17737.76 104
17739.02 125
17740.27 137
17741.53 134
17742.79 113
17744.04 133
17745.30 110
17746.56 135
17747.81 134
17749.07 128
17750.33 130
17751.58 120
17752.84 138
17754.10 109
17755.35 116
17756.61 120
17757.87 119
17759.12 117
17760.38 131
17761.64 125
17762.90 124
17764.15 112
17765.41 134
17766.67 144
17767.93 118
17769.18 136
17770.44 132
17771.70 120
17772.96 124
17774.21 124
17775.47 135
17776.73 115
17777.99 129
17779.24 121
17780.50 138
17781.76 139
17783.02 129
17784.28 113
17785.53 121
17786.79 140
17788.05 134
17789.31 122
17790.57 121
17791.82 114
17793.08 116
17794.34 138
17795.60 132
17796.86 130
17798.12 132
17799.37 115
17800.63 118
17801.89 121
17803.15 120
17804.41 133
17805.67 153
17806.93 140
17808.19 110
17809.44 124
17810.70 120
17811.96 129
17813.22 119
17814.48 117
17815.74 128
17817.00 134
17818.26 132
17819.52 108
17820.78 126
17822.04 112
17823.29 126
17824.55 142
17825.81 113
17827.07 116
17828.33 112
17829.59 113
17830.85 121
17832.11 142
17833.37 96
17834.63 129
17835.89 128
17837.15 108
17838.41 125
17839.67 127
17840.93 119
17842.19 109
17843.45 107
17844.71 124
17845.97 133
17847.23 137
17848.49 129
17849.75 113
17851.01 110
17852.27 117
17853.53 119
17854.79 111
17856.05 119
17857.31 113
17858.57 121
17859.84 123
17861.10 119
17862.36 122
17863.62 128
17864.88 102
17866.14 116
17867.40 136
17868.66 152
17869.92 118
17871.18 117
17872.44 122
17873.71 128
17874.97 121
17876.23 131
17877.49 134
17878.75 116
17880.01 110
17881.27 115
17882.53 139
17883.80 100
17885.06 132
17886.32 123
17887.58 117
17888.84 124
17890.10 111
17891.37 121
17892.63 122
17893.89 118
17895.15 110
17896.41 132
17897.67 120
17898.94 134
17900.20 132
17901.46 136
17902.72 112
17903.99 136
17905.25 114
17906.51 127
17907.77 119
17909.03 118
17910.30 119
17911.56 120
17912.82 115
17914.08 111
17915.35 143
17916.61 107
17917.87 110
17919.14 126
17920.40 119
17921.66 107
17922.92 113
17924.19 118
17925.45 118
17926.71 108
17927.98 126
17929.24 97
17930.50 117
17931.76 118
17933.03 120
17934.29 127
17935.55 106
17936.82 128
17938.08 119
17939.34 112
17940.61 123
17941.87 124
17943.14 127
17944.40 129
17945.66 114
17946.93 125
17948.19 114
17949.45 104
17950.72 121
17951.98 117
17953.25 120
17954.51 125
17955.77 123
17957.04 118
17958.30 113
17959.57 130
17960.83 117
17962.09 118
17963.36 131
17964.62 111
17965.89 135
17967.15 134
17968.42 127
17969.68 99
17970.95 115
17972.21 114
17973.47 102
17974.74 117
17976.00 113
17977.27 111
17978.53 117
17979.80 108
17981.06 116
17982.33 129
17983.59 125
17984.86 123
17986.12 129
17987.39 144
17988.65 111
17989.92 120
17991.18 121
17992.45 127
17993.71 111
17994.98 113
17996.25 141
17997.51 118
17998.78 122
18000.04 115
18001.31 126
18002.57 123
18003.84 124
18005.10 129
18006.37 121
18007.64 123
18008.90 121
18010.17 130
18011.43 111
18012.70 127
18013.97 121
18015.23 133
18016.50 122
18017.76 117
18019.03 120
18020.30 115
18021.56 122
18022.83 114
18024.10 123
18025.36 129
18026.63 116
18027.90 131
18029.16 124
18030.43 115
18031.70 102
18032.96 126
18034.23 136
18035.50 114
18036.76 131
18038.03 119
18039.30 126
18040.56 131
18041.83 123
18043.10 131
18044.37 118
18045.63 119
18046.90 119
18048.17 133
18049.43 135
18050.70 131
18051.97 120
18053.24 131
18054.50 126
18055.77 124
18057.04 118
18058.31 133
18059.57 124
18060.84 125
18062.11 120
18063.38 119
18064.65 121
18065.91 113
18067.18 113
18068.45 116
18069.72 115
18070.98 117
18072.25 126
18073.52 112
18074.79 120
18076.06 120
18077.33 117
18078.59 134
18079.86 101
18081.13 139
18082.40 127
18083.67 107
18084.94 125
18086.21 122
18087.47 120
18088.74 133
18090.01 133
18091.28 139
18092.55 115
18093.82 112
18095.09 115
18096.36 124
18097.62 118
18098.89 119
18100.16 133
18101.43 118
18102.70 125
18103.97 126
18105.24 124
18106.51 115
18107.78 130
18109.05 131
18110.32 133
18111.59 132
18112.86 116
18114.13 109
18115.40 132
18116.66 120
18117.93 133
18119.20 125
18120.47 107
18121.74 114
18123.01 127
18124.28 121
18125.55 111
18126.82 113
18128.09 122
18129.36 121
18130.63 129
18131.90 139
18133.17 129
18134.44 120
18135.71 130
18136.99 139
18138.26 128
18139.53 121
18140.80 122
18142.07 117
18143.34 118
18144.61 131
18145.88 134
18147.15 137
18148.42 107
18149.69 104
18150.96 110
18152.23 121
18153.50 130
18154.78 113
18156.05 145
18157.32 136
18158.59 130
18159.86 112
18161.13 113
18162.40 113
18163.67 118
18164.94 117
18166.22 124
18167.49 112
18168.76 114
18170.03 129
18171.30 131
18172.57 131
18173.85 89
18175.12 125
18176.39 130
18177.66 130
18178.93 101
18180.20 117
18181.48 128
18182.75 138
18184.02 131
18185.29 110
18186.56 124
18187.84 119
18189.11 120
18190.38 118
18191.65 119
18192.93 117
18194.20 102
18195.47 118
18196.74 104
18198.02 99
18199.29 119
18200.56 131
18201.83 112
18203.11 118
18204.38 111
18205.65 128
18206.92 114
18208.20 94
18209.47 117
18210.74 125
18212.02 127
18213.29 113
18214.56 116
18215.84 112
18217.11 122
18218.38 135
18219.65 119
18220.93 111
18222.20 113
18223.47 112
18224.75 120
18226.02 122
18227.30 115
18228.57 118
18229.84 125
18231.12 126
18232.39 122
18233.66 114
18234.94 123
18236.21 119
18237.48 127
18238.76 125
18240.03 133
18241.31 130
18242.58 127
18243.86 119
18245.13 100
18246.40 127
18247.68 120
18248.95 110
18250.23 111
18251.50 118
18252.77 126
18254.05 128
18255.32 126
18256.60 137
18257.87 106
18259.15 121
18260.42 115
18261.70 125
18262.97 119
18264.25 114
18265.52 121
18266.80 129
18268.07 103
18269.35 115
18270.62 109
18271.90 122
18273.17 138
18274.45 105
18275.72 113
18277.00 126
18278.27 115
18279.55 130
18280.82 119
18282.10 118
18283.37 109
18284.65 111
18285.93 127
18287.20 110
18288.48 119
18289.75 104
18291.03 114
18292.30 123
18293.58 111
18294.86 115
18296.13 110
18297.41 135
18298.68 133
18299.96 102
18301.24 116
18302.51 117
18303.79 109
18305.06 109
18306.34 120
18307.62 116
18308.89 131
18310.17 111
18311.45 124
18312.72 114
18314.00 108
18315.28 114
18316.55 126
18317.83 124
18319.11 116
18320.38 119
18321.66 108
18322.94 134
18324.21 115
18325.49 103
18326.77 119
18328.04 114
18329.32 121
18330.60 130
18331.88 122
18333.15 117
18334.43 116
18335.71 124
18336.98 116
18338.26 121
18339.54 125
18340.82 116
18342.09 116
18343.37 123
18344.65 115
18345.93 108
18347.20 125
18348.48 120
18349.76 106
18351.04 105
18352.32 121
18353.59 121
18354.87 103
18356.15 125
18357.43 122
18358.71 125
18359.98 111
18361.26 126
18362.54 113
18363.82 117
18365.10 119
18366.38 138
18367.65 128
18368.93 118
18370.21 118
18371.49 124
18372.77 128
18374.05 117
18375.33 124
18376.60 127
18377.88 125
18379.16 108
18380.44 124
18381.72 122
18383.00 122
18384.28 125
18385.56 130
18386.84 120
18388.11 108
18389.39 133
18390.67 119
18391.95 124
18393.23 105
18394.51 124
18395.79 125
18397.07 102
18398.35 101
18399.63 120
18400.91 106
18402.19 125
18403.47 111
18404.75 120
18406.03 132
18407.31 118
18408.59 118
18409.87 103
18411.15 114
18412.43 130
18413.71 117
18414.99 137
18416.27 111
18417.55 105
18418.83 126
18420.11 121
18421.39 105
18422.67 111
18423.95 124
18425.23 135
18426.51 105
18427.79 121
18429.07 125
18430.35 112
18431.63 116
18432.91 129
18434.19 134
18435.47 121
18436.75 130
18438.04 135
18439.32 137
18440.60 112
18441.88 120
18443.16 131
18444.44 124
18445.72 132
18447.00 111
18448.28 123
18449.57 126
18450.85 112
18452.13 120
18453.41 116
18454.69 114
18455.97 110
18457.25 118
18458.54 132
18459.82 130
18461.10 122
18462.38 115
18463.66 115
18464.94 127
18466.23 101
18467.51 126
18468.79 121
18470.07 126
18471.35 113
18472.64 131
18473.92 118
18475.20 100
18476.48 134
18477.76 114
18479.05 124
18480.33 100
18481.61 112
18482.89 125
18484.18 113
18485.46 134
18486.74 130
18488.02 124
18489.31 129
18490.59 126
18491.87 110
18493.15 119
18494.44 118
18495.72 130
18497.00 118
18498.29 111
18499.57 121
18500.85 113
18502.13 130
18503.42 115
18504.70 112
18505.98 119
18507.27 111
18508.55 124
18509.83 110
18511.12 122
18512.40 109
18513.68 103
18514.97 123
18516.25 117
18517.54 92
18518.82 116
18520.10 113
18521.39 114
18522.67 120
18523.95 108
18525.24 110
18526.52 114
18527.81 125
18529.09 121
18530.37 107
18531.66 117
18532.94 116
18534.23 108
18535.51 118
18536.79 110
18538.08 117
18539.36 128
18540.65 126
18541.93 109
18543.22 112
18544.50 131
18545.79 116
18547.07 120
18548.36 111
18549.64 94
18550.92 117
18552.21 109
18553.49 121
18554.78 123
18556.06 110
18557.35 113
18558.63 108
18559.92 103
18561.20 108
18562.49 116
18563.77 107
18565.06 115
18566.35 118
18567.63 128
18568.92 118
18570.20 105
18571.49 129
18572.77 159
18574.06 121
18575.34 127
18576.63 128
18577.92 106
18579.20 118
18580.49 129
18581.77 113
18583.06 125
18584.34 113
18585.63 118
18586.92 114
18588.20 128
18589.49 112
18590.77 118
18592.06 119
18593.35 118
18594.63 125
18595.92 124
18597.21 117
18598.49 102
18599.78 107
18601.07 118
18602.35 106
18603.64 99
18604.93 114
18606.21 134
18607.50 125
18608.79 110
18610.07 120
18611.36 132
18612.65 116
18613.93 113
18615.22 117
18616.51 104
18617.79 111
18619.08 127
18620.37 121
18621.66 126
18622.94 111
18624.23 127
18625.52 116
18626.80 107
18628.09 109
18629.38 124
18630.67 138
18631.95 106
18633.24 106
18634.53 114
18635.82 104
18637.11 101
18638.39 114
18639.68 102
18640.97 98
18642.26 113
18643.54 112
18644.83 126
18646.12 114
18647.41 110
18648.70 98
18649.99 119
18651.27 124
18652.56 97
18653.85 112
18655.14 110
18656.43 116
18657.72 104
18659.00 116
18660.29 123
18661.58 124
18662.87 131
18664.16 114
18665.45 107
18666.74 97
18668.02 103
18669.31 110
18670.60 107
18671.89 110
18673.18 111
18674.47 102
18675.76 102
18677.05 115
18678.34 125
18679.63 132
18680.92 107
18682.20 112
18683.49 118
18684.78 121
18686.07 102
18687.36 103
18688.65 116
18689.94 110
18691.23 92
18692.52 138
18693.81 109
18695.10 102
18696.39 110
18697.68 107
18698.97 112
18700.26 120
18701.55 115
18702.84 100
18704.13 108
18705.42 132
18706.71 115
18708.00 125
18709.29 106
18710.58 89
18711.87 122
18713.16 117
18714.45 94
18715.74 115
18717.03 124
18718.32 119
18719.61 101
18720.90 122
18722.20 116
18723.49 113
18724.78 113
18726.07 125
18727.36 127
18728.65 104
18729.94 115
18731.23 123
18732.52 121
18733.81 110
18735.10 110
18736.40 116
18737.69 127
18738.98 111
18740.27 126
18741.56 116
18742.85 104
18744.14 118
18745.43 98
18746.73 121
18748.02 104
18749.31 119
18750.60 114
18751.89 113
18753.18 89
18754.48 120
18755.77 110
18757.06 102
18758.35 111
18759.64 107
18760.94 107
18762.23 97
18763.52 98
18764.81 116
18766.10 120
18767.40 100
18768.69 119
18769.98 113
18771.27 113
18772.57 109
18773.86 124
18775.15 110
18776.44 126
18777.74 111
18779.03 104
18780.32 121
18781.61 106
18782.91 117
18784.20 131
18785.49 122
18786.79 109
18788.08 104
18789.37 107
18790.66 97
18791.96 102
18793.25 127
18794.54 131
18795.84 106
18797.13 113
18798.42 120
18799.72 110
18801.01 110
18802.30 119
18803.60 136
18804.89 119
18806.18 111
18807.48 127
18808.77 126
18810.07 131
18811.36 107
18812.65 103
18813.95 137
18815.24 120
18816.53 100
18817.83 102
18819.12 103
18820.42 123
18821.71 111
18823.00 122
18824.30 129
18825.59 112
18826.89 116
18828.18 123
18829.48 126
18830.77 106
18832.07 102
18833.36 105
18834.65 132
18835.95 117
18837.24 107
18838.54 107
18839.83 100
18841.13 118
18842.42 122
18843.72 124
18845.01 110
18846.31 113
18847.60 112
18848.90 114
18850.19 110
18851.49 110
18852.78 133
18854.08 121
18855.37 113
18856.67 120
18857.96 106
18859.26 134
18860.55 119
18861.85 124
18863.15 109
18864.44 127
18865.74 110
18867.03 122
18868.33 116
18869.62 106
18870.92 111
18872.22 119
18873.51 108
18874.81 106
18876.10 121
18877.40 103
18878.70 110
18879.99 127
18881.29 115
18882.58 113
18883.88 113
18885.18 114
18886.47 112
18887.77 98
18889.07 108
18890.36 139
18891.66 104
18892.95 104
18894.25 116
18895.55 117
18896.84 120
18898.14 115
18899.44 110
18900.73 101
18902.03 117
18903.33 110
18904.63 124
18905.92 100
18907.22 105
18908.52 118
18909.81 99
18911.11 109
18912.41 98
18913.71 110
18915.00 132
18916.30 122
18917.60 106
18918.89 107
18920.19 111
18921.49 112
18922.79 117
18924.09 114
18925.38 112
18926.68 99
18927.98 102
18929.28 118
18930.57 106
18931.87 115
18933.17 115
18934.47 115
18935.77 114
18937.06 115
18938.36 107
18939.66 104
18940.96 101
18942.26 109
18943.55 108
18944.85 112
18946.15 99
18947.45 103
18948.75 127
18950.05 121
18951.35 116
18952.64 123
18953.94 119
18955.24 120
18956.54 114
18957.84 106
18959.14 108
18960.44 104
18961.74 119
18963.03 115
18964.33 87
18965.63 125
18966.93 110
18968.23 103
18969.53 109
18970.83 97
18972.13 117
18973.43 95
18974.73 122
18976.03 98
18977.33 105
18978.62 110
18979.92 120
18981.22 128
18982.52 112
18983.82 125
18985.12 113
18986.42 106
18987.72 103
18989.02 108
18990.32 120
18991.62 123
18992.92 118
18994.22 116
18995.52 103
18996.82 98
18998.12 107
18999.42 122
19000.72 95
19002.02 120
19003.32 117
19004.62 116
19005.92 101
19007.22 96
19008.53 103
19009.83 108
19011.13 100
19012.43 92
19013.73 93
19015.03 101
19016.33 102
19017.63 83
19018.93 90
19020.23 112
19021.53 105
19022.83 111
19024.13 119
19025.44 108
19026.74 116
19028.04 115
19029.34 125
19030.64 104
19031.94 105
19033.24 113
19034.54 97
19035.85 115
19037.15 99
19038.45 126
19039.75 96
19041.05 119
19042.35 98
19043.66 101
19044.96 106
19046.26 113
19047.56 108
19048.86 112
19050.16 122
19051.47 143
19052.77 121
19054.07 106
19055.37 112
19056.67 105
19057.98 110
19059.28 109
19060.58 115
19061.88 93
19063.19 110
19064.49 116
19065.79 116
19067.09 102
19068.40 109
19069.70 96
19071.00 114
19072.30 107
19073.61 100
19074.91 111
19076.21 114
19077.52 128
19078.82 110
19080.12 107
19081.42 100
19082.73 117
19084.03 112
19085.33 111
19086.64 101
19087.94 91
19089.24 101
19090.55 112
19091.85 116
19093.15 108
19094.46 96
19095.76 106
19097.06 123
19098.37 128
19099.67 111
19100.97 106
19102.28 117
19103.58 104
19104.89 110
19106.19 100
19107.49 112
19108.80 105
19110.10 120
19111.40 105
19112.71 100
19114.01 114
19115.32 106
19116.62 96
19117.93 100
19119.23 114
19120.53 118
19121.84 118
19123.14 94
19124.45 96
19125.75 117
19127.06 105
19128.36 119
19129.67 110
19130.97 94
19132.28 98
19133.58 105
19134.88 95
19136.19 116
19137.49 102
19138.80 109
19140.10 115
19141.41 115
19142.71 108
19144.02 109
19145.32 110
19146.63 122
19147.94 112
19149.24 118
19150.55 123
19151.85 98
19153.16 113
19154.46 104
19155.77 112
19157.07 106
19158.38 101
19159.68 114
19160.99 110
19162.30 104
19163.60 99
19164.91 106
19166.21 114
19167.52 96
19168.83 124
19170.13 109
19171.44 120
19172.74 105
19174.05 97
19175.36 93
19176.66 100
19177.97 105
19179.27 107
19180.58 123
19181.89 102
19183.19 108
19184.50 101
19185.81 104
19187.11 109
19188.42 108
19189.73 90
19191.03 98
19192.34 97
19193.65 106
19194.95 101
19196.26 119
19197.57 115
19198.87 112
19200.18 104
19201.49 98
19202.80 113
19204.10 109
19205.41 116
19206.72 103
19208.03 109
19209.33 109
19210.64 106
19211.95 101
19213.25 117
19214.56 96
19215.87 103
19217.18 114
19218.49 113
19219.79 123
19221.10 112
19222.41 111
19223.72 103
19225.02 122
19226.33 100
19227.64 127
19228.95 118
19230.26 119
19231.56 112
19232.87 115
19234.18 122
19235.49 104
19236.80 98
19238.11 115
19239.41 96
19240.72 103
19242.03 117
19243.34 100
19244.65 109
19245.96 101
19247.26 123
19248.57 113
19249.88 103
19251.19 116
19252.50 114
19253.81 105
19255.12 96
19256.43 108
19257.74 111
19259.04 98
19260.35 105
19261.66 98
19262.97 99
19264.28 117
19265.59 102
19266.90 116
19268.21 97
19269.52 106
19270.83 105
19272.14 108
19273.45 96
19274.76 97
19276.07 137
19277.38 104
19278.69 122
19279.99 105
19281.30 101
19282.61 95
19283.92 105
19285.23 107
19286.54 117
19287.85 104
19289.16 108
19290.47 92
19291.78 115
19293.09 117
19294.40 104
19295.72 113
19297.03 107
19298.34 117
19299.65 113
19300.96 107
19302.27 112
19303.58 104
19304.89 113
19306.20 112
19307.51 93
19308.82 109
19310.13 101
19311.44 98
19312.75 120
19314.06 120
19315.37 116
19316.69 102
19318.00 94
19319.31 102
19320.62 114
19321.93 103
19323.24 125
19324.55 106
19325.86 123
19327.18 112
19328.49 116
19329.80 103
19331.11 105
19332.42 104
19333.73 101
19335.04 92
19336.36 105
19337.67 105
19338.98 96
19340.29 128
19341.60 109
19342.91 100
19344.23 105
19345.54 113
19346.85 93
19348.16 108
19349.47 98
19350.79 102
19352.10 102
19353.41 102
19354.72 95
19356.04 122
19357.35 117
19358.66 116
19359.97 106
19361.29 104
19362.60 90
19363.91 83
19365.22 126
19366.54 110
19367.85 109
19369.16 105
19370.47 93
19371.79 101
19373.10 106
19374.41 110
19375.73 116
19377.04 110
19378.35 121
19379.67 129
19380.98 95
19382.29 109
19383.60 99
19384.92 103
19386.23 105
19387.54 88
19388.86 96
19390.17 101
19391.49 100
19392.80 116
19394.11 104
19395.43 99
19396.74 114
19398.05 94
19399.37 113
19400.68 86
19402.00 105
19403.31 114
19404.62 114
19405.94 100
19407.25 98
19408.57 102
19409.88 125
19411.19 114
19412.51 115
19413.82 92
19415.14 110
19416.45 121
19417.77 94
19419.08 98
19420.39 92
19421.71 106
19423.02 97
19424.34 98
19425.65 95
19426.97 100
19428.28 105
19429.60 103
19430.91 100
19432.23 108
19433.54 107
19434.86 99
19436.17 89
19437.49 104
19438.80 102
19440.12 115
19441.43 95
19442.75 86
19444.06 107
19445.38 98
19446.69 108
19448.01 100
19449.32 105
19450.64 111
19451.96 133
19453.27 108
19454.59 101
19455.90 120
19457.22 105
19458.53 118
19459.85 95
19461.17 123
19462.48 90
19463.80 104
19465.11 107
19466.43 112
19467.75 100
19469.06 111
19470.38 102
19471.69 114
19473.01 109
19474.33 105
19475.64 125
19476.96 110
19478.28 101
19479.59 109
19480.91 103
19482.23 107
19483.54 109
19484.86 109
19486.18 107
19487.49 105
19488.81 122
19490.13 93
19491.44 100
19492.76 102
19494.08 98
19495.39 102
19496.71 114
19498.03 118
19499.35 97
19500.66 122
19501.98 84
19503.30 122
19504.61 117
19505.93 109
19507.25 95
19508.57 105
19509.88 113
19511.20 119
19512.52 92
19513.84 101
19515.15 99
19516.47 101
19517.79 119
19519.11 96
19520.43 119
19521.74 96
19523.06 108
19524.38 129
19525.70 121
19527.02 111
19528.33 96
19529.65 117
19530.97 111
19532.29 96
19533.61 97
19534.93 118
19536.24 123
19537.56 96
19538.88 92
19540.20 109
19541.52 111
19542.84 114
19544.16 99
19545.47 103
19546.79 117
19548.11 108
19549.43 92
19550.75 121
19552.07 115
19553.39 96
19554.71 112
19556.03 99
19557.34 105
19558.66 109
19559.98 134
19561.30 120
19562.62 113
19563.94 110
19565.26 123
19566.58 112
19567.90 93
19569.22 98
19570.54 99
19571.86 91
19573.18 101
19574.50 99
19575.82 94
19577.14 116
19578.46 94
19579.78 112
19581.10 96
19582.42 109
19583.74 107
19585.06 111
19586.38 111
19587.70 105
19589.02 96
19590.34 117
19591.66 108
19592.98 98
19594.30 106
19595.62 80
19596.94 109
19598.26 118
19599.58 119
19600.90 97
19602.22 102
19603.54 106
19604.86 111
19606.18 99
19607.50 106
19608.82 103
19610.15 101
19611.47 105
19612.79 94
19614.11 103
19615.43 97
19616.75 119
19618.07 94
19619.39 102
19620.71 102
19622.04 120
19623.36 114
19624.68 128
19626.00 114
19627.32 92
19628.64 103
19629.96 101
19631.29 111
19632.61 122
19633.93 99
19635.25 107
19636.57 111
19637.89 93
19639.22 88
19640.54 93
19641.86 116
19643.18 111
19644.50 102
19645.83 104
19647.15 101
19648.47 112
19649.79 113
19651.12 102
19652.44 103
19653.76 107
19655.08 106
19656.40 96
19657.73 99
19659.05 112
19660.37 93
19661.70 106
19663.02 100
19664.34 103
19665.66 89
19666.99 96
19668.31 90
19669.63 99
19670.95 104
19672.28 97
19673.60 92
19674.92 97
19676.25 115
19677.57 111
19678.89 105
19680.22 105
19681.54 123
19682.86 93
19684.19 97
19685.51 90
19686.83 109
19688.16 102
19689.48 106
19690.80 90
19692.13 90
19693.45 96
19694.78 92
19696.10 93
19697.42 105
19698.75 100
19700.07 102
19701.39 97
19702.72 99
19704.04 95
19705.37 122
19706.69 127
19708.02 102
19709.34 111
19710.66 104
19711.99 108
19713.31 88
19714.64 90
19715.96 102
19717.29 93
19718.61 91
19719.93 94
19721.26 98
19722.58 90
19723.91 108
19725.23 99
19726.56 92
19727.88 102
19729.21 100
19730.53 101
19731.86 98
19733.18 106
19734.51 92
19735.83 111
19737.16 117
19738.48 97
19739.81 119
19741.13 98
19742.46 100
19743.78 109
19745.11 113
19746.44 105
19747.76 103
19749.09 114
19750.41 103
19751.74 112
19753.06 109
19754.39 87
19755.72 107
19757.04 103
19758.37 109
19759.69 100
19761.02 119
19762.34 108
19763.67 115
19765.00 103
19766.32 119
19767.65 95
19768.98 113
19770.30 109
19771.63 100
19772.95 97
19774.28 86
19775.61 106
19776.93 119
19778.26 82
19779.59 89
19780.91 108
19782.24 110
19783.57 110
19784.89 86
19786.22 119
19787.55 86
19788.87 126
19790.20 98
19791.53 92
19792.86 98
19794.18 94
19795.51 102
19796.84 108
19798.16 98
19799.49 113
19800.82 99
19802.15 97
19803.47 97
19804.80 86
19806.13 101
19807.46 103
19808.78 109
19810.11 99
19811.44 89
19812.77 104
19814.09 102
19815.42 104
19816.75 94
19818.08 104
19819.41 96
19820.73 107
19822.06 91
19823.39 115
19824.72 110
19826.05 124
19827.37 104
19828.70 110
19830.03 102
19831.36 102
19832.69 102
19834.02 101
19835.34 85
19836.67 103
19838.00 101
19839.33 103
19840.66 110
19841.99 111
19843.32 101
19844.64 82
19845.97 110
19847.30 114
19848.63 97
19849.96 93
19851.29 91
19852.62 109
19853.95 93
19855.28 105
19856.60 103
19857.93 111
19859.26 108
19860.59 129
19861.92 126
19863.25 113
19864.58 102
19865.91 102
19867.24 92
19868.57 92
19869.90 99
19871.23 101
19872.56 103
19873.89 91
19875.22 94
19876.55 115
19877.88 96
19879.21 92
19880.54 96
19881.87 100
19883.20 100
19884.53 100
19885.86 104
19887.19 95
19888.52 104
19889.85 97
19891.18 97
19892.51 94
19893.84 109
19895.17 100
19896.50 104
19897.83 108
19899.16 95
19900.49 104
19901.82 99
19903.15 96
19904.48 87
19905.81 89
19907.15 86
19908.48 93
19909.81 96
19911.14 97
19912.47 96
19913.80 102
19915.13 105
19916.46 106
19917.79 104
19919.13 86
19920.46 103
19921.79 95
19923.12 111
19924.45 91
19925.78 103
19927.11 101
19928.45 91
19929.78 87
19931.11 84
19932.44 105
19933.77 99
19935.10 84
19936.44 106
19937.77 95
19939.10 87
19940.43 93
19941.76 97
19943.10 99
19944.43 104
19945.76 103
19947.09 114
19948.42 100
19949.76 94
19951.09 88
19952.42 98
19953.75 98
19955.09 108
19956.42 105
19957.75 110
19959.08 90
19960.42 104
19961.75 101
19963.08 127
19964.41 105
19965.75 108
19967.08 96
19968.41 103
19969.75 98
19971.08 105
19972.41 122
19973.74 111
19975.08 103
19976.41 112
19977.74 101
19979.08 103
19980.41 101
19981.74 94
19983.08 106
19984.41 103
19985.74 112
19987.08 99
19988.41 96
19989.75 94
19991.08 113
19992.41 114
19993.75 114
19995.08 116
19996.41 110
19997.75 110
19999.08 97
20000.42 93
20001.75 108
20003.08 130
20004.42 105
20005.75 109
20007.09 98
20008.42 101
20009.75 105
20011.09 120
20012.42 111
20013.76 109
20015.09 109
20016.43 111
20017.76 109
20019.10 100
20020.43 109
20021.76 97
20023.10 94
20024.43 76
20025.77 97
20027.10 106
20028.44 101
20029.77 101
20031.11 97
20032.44 103
20033.78 93
20035.11 93
20036.45 93
20037.78 97
20039.12 99
20040.46 107
20041.79 96
20043.13 102
20044.46 91
20045.80 112
20047.13 92
20048.47 109
20049.80 101
20051.14 115
20052.47 121
20053.81 112
20055.15 104
20056.48 98
20057.82 106
20059.15 96
20060.49 106
20061.83 103
20063.16 101
20064.50 103
20065.83 112
20067.17 114
20068.51 105
20069.84 102
20071.18 125
20072.52 107
20073.85 97
20075.19 99
20076.52 105
20077.86 115
20079.20 99
20080.53 106
20081.87 99
20083.21 100
20084.54 102
20085.88 111
20087.22 97
20088.56 86
20089.89 90
20091.23 117
20092.57 97
20093.90 77
20095.24 100
20096.58 103
20097.91 96
20099.25 99
20100.59 93
20101.93 90
20103.26 114
20104.60 99
20105.94 108
20107.28 88
20108.61 109
20109.95 105
20111.29 111
20112.63 90
20113.96 97
20115.30 94
20116.64 110
20117.98 94
20119.32 104
20120.65 111
20121.99 107
20123.33 117
20124.67 105
20126.01 104
