# Supplementary material for: MALDI-TOF MS typing enables the classification of brewing yeasts of the genus Saccharomyces to major beer styles
Source: PLoS One. 2017 Aug 9;12(8):e0181694. doi: 10.1371/journal.pone.0181694 (PMC5549903; doi:10.1371/journal.pone.0181694)
Supplement: S17 File — The directory includes 90 raw files and was zipped to “.zip”; the folder has three strains with 30 spectra per strain; S1 Text explains the raw files with an example and Table 1 represents the yeast strains used within the experiment. (ZIP) [file pone.0181694.s020.zip › 49-51/30812-1H7-Dias-Dias-Dias-YPG-18h-E-E_2016-10-04_10_0_F12_1.dat]

1998.43 3421
1998.85 3527
1999.27 3602
1999.69 3628
2000.11 3585
2000.54 3792
2000.96 3689
2001.38 3477
2001.80 3458
2002.23 3476
2002.65 3539
2003.07 3494
2003.49 3536
2003.92 3495
2004.34 3549
2004.76 3414
2005.18 3557
2005.61 3504
2006.03 3669
2006.45 3758
2006.87 3591
2007.30 3570
2007.72 3487
2008.14 3541
2008.57 3408
2008.99 3450
2009.41 3437
2009.84 3405
2010.26 3303
2010.68 3177
2011.11 3248
2011.53 3279
2011.95 3281
2012.38 3379
2012.80 3383
2013.22 3257
2013.65 3335
2014.07 3388
2014.49 3551
2014.92 3709
2015.34 3830
2015.77 3927
2016.19 3906
2016.61 3916
2017.04 4035
2017.46 3944
2017.89 4142
2018.31 4221
2018.73 4093
2019.16 3817
2019.58 3909
2020.01 3946
2020.43 3696
2020.85 3597
2021.28 3527
2021.70 3331
2022.13 3229
2022.55 3250
2022.98 3256
2023.40 3058
2023.83 2934
2024.25 2953
2024.68 3009
2025.10 2801
2025.53 2803
2025.95 2822
2026.38 2937
2026.80 2931
2027.23 2822
2027.65 2880
2028.08 2940
2028.50 2859
2028.93 2790
2029.35 2948
2029.78 2994
2030.20 3106
2030.63 3089
2031.05 3156
2031.48 3271
2031.90 3410
2032.33 3301
2032.75 3363
2033.18 3334
2033.61 3345
2034.03 3244
2034.46 3345
2034.88 3313
2035.31 3338
2035.74 3438
2036.16 3407
2036.59 3399
2037.01 3360
2037.44 3540
2037.87 3498
2038.29 3429
2038.72 3525
2039.14 3515
2039.57 3558
2040.00 3545
2040.42 3572
2040.85 3562
2041.28 3584
2041.70 3606
2042.13 3541
2042.56 3321
2042.98 3354
2043.41 3319
2043.84 3426
2044.26 3404
2044.69 3236
2045.12 3218
2045.54 3080
2045.97 3123
2046.40 3278
2046.82 3047
2047.25 3211
2047.68 3097
2048.11 3011
2048.53 3089
2048.96 3079
2049.39 3095
2049.82 3056
2050.24 3080
2050.67 3102
2051.10 3095
2051.53 3148
2051.95 3015
2052.38 3100
2052.81 3058
2053.24 3077
2053.66 3037
2054.09 3070
2054.52 2996
2054.95 3051
2055.38 2998
2055.80 3146
2056.23 3140
2056.66 3182
2057.09 3131
2057.52 3239
2057.94 3290
2058.37 3315
2058.80 3290
2059.23 3287
2059.66 3480
2060.09 3310
2060.51 3363
2060.94 3363
2061.37 3264
2061.80 3386
2062.23 3420
2062.66 3428
2063.09 3432
2063.52 3476
2063.94 3398
2064.37 3274
2064.80 3268
2065.23 3246
2065.66 3389
2066.09 3285
2066.52 3346
2066.95 3297
2067.38 3222
2067.81 3298
2068.24 3178
2068.66 3122
2069.09 3214
2069.52 3193
2069.95 3106
2070.38 3296
2070.81 3166
2071.24 3113
2071.67 3156
2072.10 3307
2072.53 3178
2072.96 3221
2073.39 3242
2073.82 3292
2074.25 3251
2074.68 3289
2075.11 3498
2075.54 3440
2075.97 3498
2076.40 3580
2076.83 3726
2077.26 3807
2077.69 3835
2078.12 4034
2078.55 4183
2078.98 4087
2079.41 4026
2079.84 3972
2080.27 4001
2080.70 3887
2081.14 3850
2081.57 3723
2082.00 3619
2082.43 3784
2082.86 3635
2083.29 3679
2083.72 3519
2084.15 3524
2084.58 3440
2085.01 3228
2085.44 3329
2085.88 3253
2086.31 3178
2086.74 3229
2087.17 3311
2087.60 3356
2088.03 3328
2088.46 3565
2088.89 3817
2089.33 3854
2089.76 3969
2090.19 4168
2090.62 4383
2091.05 4707
2091.48 4761
2091.92 4699
2092.35 4771
2092.78 4713
2093.21 4351
2093.64 4268
2094.07 4172
2094.51 3908
2094.94 3788
2095.37 3414
2095.80 3458
2096.24 3386
2096.67 3404
2097.10 3224
2097.53 3131
2097.96 3138
2098.40 2985
2098.83 3088
2099.26 3138
2099.69 2951
2100.13 2991
2100.56 3026
2100.99 3075
2101.43 3045
2101.86 3092
2102.29 2960
2102.72 2960
2103.16 3000
2103.59 3302
2104.02 3257
2104.46 3431
2104.89 3491
2105.32 3742
2105.76 3756
2106.19 3802
2106.62 3831
2107.05 3911
2107.49 3596
2107.92 3621
2108.36 3600
2108.79 3423
2109.22 3423
2109.66 3414
2110.09 3488
2110.52 3396
2110.96 3242
2111.39 3149
2111.82 3168
2112.26 3142
2112.69 3106
2113.13 3074
2113.56 2974
2113.99 3050
2114.43 2836
2114.86 2939
2115.30 2758
2115.73 2759
2116.16 2781
2116.60 2858
2117.03 2862
2117.47 2873
2117.90 2927
2118.34 2882
2118.77 2956
2119.21 2980
2119.64 3009
2120.07 3009
2120.51 3210
2120.94 3113
2121.38 3029
2121.81 2930
2122.25 3128
2122.68 3015
2123.12 3003
2123.55 2925
2123.99 2950
2124.42 2920
2124.86 2890
2125.29 2903
2125.73 2891
2126.16 3000
2126.60 2897
2127.04 3017
2127.47 3223
2127.91 3207
2128.34 3325
2128.78 3429
2129.21 3605
2129.65 3507
2130.08 3447
2130.52 3502
2130.96 3462
2131.39 3628
2131.83 3435
2132.26 3407
2132.70 3355
2133.14 3307
2133.57 3310
2134.01 3444
2134.44 3614
2134.88 3539
2135.32 3648
2135.75 3592
2136.19 3554
2136.62 3619
2137.06 3717
2137.50 3631
2137.93 3586
2138.37 3472
2138.81 3471
2139.24 3436
2139.68 3275
2140.12 3161
2140.55 3136
2140.99 2994
2141.43 2892
2141.86 3047
2142.30 2977
2142.74 2830
2143.18 2714
2143.61 2837
2144.05 2985
2144.49 3211
2144.92 3314
2145.36 3397
2145.80 3585
2146.24 3938
2146.67 4374
2147.11 4925
2147.55 5392
2147.99 5547
2148.42 5676
2148.86 5842
2149.30 5691
2149.74 5651
2150.17 5558
2150.61 5077
2151.05 4896
2151.49 4555
2151.92 4103
2152.36 4006
2152.80 3741
2153.24 3574
2153.68 3428
2154.11 3341
2154.55 3342
2154.99 3284
2155.43 3332
2155.87 3131
2156.31 3209
2156.74 3211
2157.18 3098
2157.62 3139
2158.06 3069
2158.50 3129
2158.94 3057
2159.38 3143
2159.81 3123
2160.25 3075
2160.69 3153
2161.13 3089
2161.57 3185
2162.01 3181
2162.45 3119
2162.89 3266
2163.33 3311
2163.76 3276
2164.20 3365
2164.64 3413
2165.08 3419
2165.52 3489
2165.96 3484
2166.40 3555
2166.84 3637
2167.28 3646
2167.72 3674
2168.16 3759
2168.60 3741
2169.04 3867
2169.48 3729
2169.92 3770
2170.36 3724
2170.80 3726
2171.24 3866
2171.68 3760
2172.12 3715
2172.56 3658
2173.00 3712
2173.44 3878
2173.88 3817
2174.32 3973
2174.76 4079
2175.20 4041
2175.64 3963
2176.08 3901
2176.52 3897
2176.96 3902
2177.40 3865
2177.84 3835
2178.28 3729
2178.72 3661
2179.16 3502
2179.60 3411
2180.04 3418
2180.48 3244
2180.92 3170
2181.37 3158
2181.81 3164
2182.25 3066
2182.69 3176
2183.13 3311
2183.57 3190
2184.01 3255
2184.45 3412
2184.89 3489
2185.34 3646
2185.78 3725
2186.22 3740
2186.66 3938
2187.10 4021
2187.54 3921
2187.98 3969
2188.43 3903
2188.87 4065
2189.31 3898
2189.75 3719
2190.19 3628
2190.63 3554
2191.08 3357
2191.52 3487
2191.96 3572
2192.40 3656
2192.84 3773
2193.29 3604
2193.73 3835
2194.17 3646
2194.61 3790
2195.05 3879
2195.50 3723
2195.94 3737
2196.38 3536
2196.82 3473
2197.27 3470
2197.71 3586
2198.15 3501
2198.59 3417
2199.04 3452
2199.48 3291
2199.92 3298
2200.37 3331
2200.81 3326
2201.25 3164
2201.69 3085
2202.14 3353
2202.58 3426
2203.02 3524
2203.47 3502
2203.91 3469
2204.35 3655
2204.80 3701
2205.24 3782
2205.68 3698
2206.13 3769
2206.57 3780
2207.01 3860
2207.46 3914
2207.90 3796
2208.34 3843
2208.79 3747
2209.23 3941
2209.67 3893
2210.12 3701
2210.56 3706
2211.01 3680
2211.45 3672
2211.89 3644
2212.34 3500
2212.78 3500
2213.23 3505
2213.67 3309
2214.11 3390
2214.56 3524
2215.00 3260
2215.45 3259
2215.89 3184
2216.34 3238
2216.78 3151
2217.22 3097
2217.67 3252
2218.11 3477
2218.56 3613
2219.00 4109
2219.45 4362
2219.89 4835
2220.34 5432
2220.78 6093
2221.23 6864
2221.67 7811
2222.12 8295
2222.56 8881
2223.01 9096
2223.45 9169
2223.90 8897
2224.34 8487
2224.79 7863
2225.23 7136
2225.68 6626
2226.12 6013
2226.57 5569
2227.01 5140
2227.46 4673
2227.91 4564
2228.35 4496
2228.80 4437
2229.24 4272
2229.69 4268
2230.13 4352
2230.58 4560
2231.03 4421
2231.47 4435
2231.92 4325
2232.36 4413
2232.81 4196
2233.26 4296
2233.70 4330
2234.15 4294
2234.59 4131
2235.04 4121
2235.49 4010
2235.93 4111
2236.38 3988
2236.83 4108
2237.27 4012
2237.72 4010
2238.17 3919
2238.61 3946
2239.06 4016
2239.51 3897
2239.95 3734
2240.40 3788
2240.85 3733
2241.29 3592
2241.74 3607
2242.19 3529
2242.63 3275
2243.08 3359
2243.53 3163
2243.98 3165
2244.42 3243
2244.87 3079
2245.32 3189
2245.76 3243
2246.21 3137
2246.66 3143
2247.11 3191
2247.55 3206
2248.00 3328
2248.45 3328
2248.90 3321
2249.35 3283
2249.79 3347
2250.24 3386
2250.69 3429
2251.14 3449
2251.58 3250
2252.03 3336
2252.48 3399
2252.93 3228
2253.38 3228
2253.82 3106
2254.27 3029
2254.72 3041
2255.17 2962
2255.62 2948
2256.07 3074
2256.51 3044
2256.96 3150
2257.41 3287
2257.86 3524
2258.31 3664
2258.76 3828
2259.21 3961
2259.65 4150
2260.10 4326
2260.55 4795
2261.00 4835
2261.45 4797
2261.90 4735
2262.35 4873
2262.80 4740
2263.25 4558
2263.69 4620
2264.14 4483
2264.59 4566
2265.04 4620
2265.49 4504
2265.94 4357
2266.39 4621
2266.84 4536
2267.29 4693
2267.74 4658
2268.19 4710
2268.64 4728
2269.09 4587
2269.54 4543
2269.99 4559
2270.44 4513
2270.89 4469
2271.34 4305
2271.79 4217
2272.24 3891
2272.69 3754
2273.14 3556
2273.59 3352
2274.04 3439
2274.49 3332
2274.94 3278
2275.39 3257
2275.84 3291
2276.29 3270
2276.74 3374
2277.19 3561
2277.64 3592
2278.09 3604
2278.54 3791
2278.99 3847
2279.44 3838
2279.89 4032
2280.34 4204
2280.79 4173
2281.25 4070
2281.70 4079
2282.15 3847
2282.60 3694
2283.05 3687
2283.50 3716
2283.95 3910
2284.40 3922
2284.85 3892
2285.31 3903
2285.76 4032
2286.21 4238
2286.66 4385
2287.11 4657
2287.56 5006
2288.01 5460
2288.47 5813
2288.92 6121
2289.37 6059
2289.82 6216
2290.27 6127
2290.72 6146
2291.18 6151
2291.63 6073
2292.08 5956
2292.53 5844
2292.98 5547
2293.44 5449
2293.89 5131
2294.34 5204
2294.79 4931
2295.24 4542
2295.70 4296
2296.15 4193
2296.60 4132
2297.05 3931
2297.51 3733
2297.96 3626
2298.41 3596
2298.86 3478
2299.32 3429
2299.77 3337
2300.22 3507
2300.67 3425
2301.13 3397
2301.58 3327
2302.03 3276
2302.49 3300
2302.94 3443
2303.39 3394
2303.85 3335
2304.30 3435
2304.75 3486
2305.20 3778
2305.66 3852
2306.11 3968
2306.56 4069
2307.02 4391
2307.47 4485
2307.93 4551
2308.38 4762
2308.83 4938
2309.29 5046
2309.74 4940
2310.19 4776
2310.65 4648
2311.10 4487
2311.55 4498
2312.01 4167
2312.46 3948
2312.92 3685
2313.37 3676
2313.82 3593
2314.28 3321
2314.73 3339
2315.19 3542
2315.64 3591
2316.10 3687
2316.55 3773
2317.00 3785
2317.46 3771
2317.91 3847
2318.37 3881
2318.82 3934
2319.28 4015
2319.73 4004
2320.19 3925
2320.64 3974
2321.10 3798
2321.55 3751
2322.01 3755
2322.46 3792
2322.92 3853
2323.37 3778
2323.83 3756
2324.28 3825
2324.74 3711
2325.19 3825
2325.65 3674
2326.10 3640
2326.56 3879
2327.01 3842
2327.47 3808
2327.92 3947
2328.38 3932
2328.83 4000
2329.29 3807
2329.74 3797
2330.20 3836
2330.66 3838
2331.11 3746
2331.57 3696
2332.02 3664
2332.48 3665
2332.94 3555
2333.39 3541
2333.85 3514
2334.30 3560
2334.76 3809
2335.22 4052
2335.67 4371
2336.13 4581
2336.58 4976
2337.04 5435
2337.50 5691
2337.95 6168
2338.41 6760
2338.87 6966
2339.32 7086
2339.78 7090
2340.24 6993
2340.69 6820
2341.15 6762
2341.61 6526
2342.06 6169
2342.52 6035
2342.98 6126
2343.43 6106
2343.89 5904
2344.35 6106
2344.81 6261
2345.26 5894
2345.72 5707
2346.18 5569
2346.63 5409
2347.09 5159
2347.55 4814
2348.01 4589
2348.46 4398
2348.92 4378
2349.38 4395
2349.84 4162
2350.29 3985
2350.75 4125
2351.21 4012
2351.67 3918
2352.13 3893
2352.58 3837
2353.04 3807
2353.50 3792
2353.96 3751
2354.41 3825
2354.87 3644
2355.33 3669
2355.79 3839
2356.25 3743
2356.71 3824
2357.16 3798
2357.62 3902
2358.08 4082
2358.54 4208
2359.00 4458
2359.46 4574
2359.91 4697
2360.37 4504
2360.83 4609
2361.29 4584
2361.75 4502
2362.21 4414
2362.67 4386
2363.13 4455
2363.58 4360
2364.04 4500
2364.50 4528
2364.96 4511
2365.42 4660
2365.88 4640
2366.34 4657
2366.80 4607
2367.26 4496
2367.72 4801
2368.18 4657
2368.64 4616
2369.10 4579
2369.55 4298
2370.01 4249
2370.47 4053
2370.93 3890
2371.39 3764
2371.85 3810
2372.31 3763
2372.77 3929
2373.23 3769
2373.69 3727
2374.15 3972
2374.61 3912
2375.07 3887
2375.53 3833
2375.99 3816
2376.45 3877
2376.91 4034
2377.37 3990
2377.83 3820
2378.29 3855
2378.75 3887
2379.21 3877
2379.68 3768
2380.14 3781
2380.60 3772
2381.06 3802
2381.52 3681
2381.98 3857
2382.44 3741
2382.90 3738
2383.36 3691
2383.82 3660
2384.28 3618
2384.74 3535
2385.20 3646
2385.67 3565
2386.13 3478
2386.59 3613
2387.05 3458
2387.51 3493
2387.97 3520
2388.43 3418
2388.89 3558
2389.36 3391
2389.82 3547
2390.28 3674
2390.74 3490
2391.20 3562
2391.66 3502
2392.13 3475
2392.59 3482
2393.05 3511
2393.51 3534
2393.97 3466
2394.43 3585
2394.90 3563
2395.36 3758
2395.82 3610
2396.28 3690
2396.74 3587
2397.21 3578
2397.67 3621
2398.13 3575
2398.59 3460
2399.06 3470
2399.52 3662
2399.98 3625
2400.44 3518
2400.91 3530
2401.37 3576
2401.83 3527
2402.29 3653
2402.76 3749
2403.22 3818
2403.68 3879
2404.14 4062
2404.61 4128
2405.07 4251
2405.53 4127
2406.00 4098
2406.46 3894
2406.92 3805
2407.39 3563
2407.85 3639
2408.31 3496
2408.78 3542
2409.24 3513
2409.70 3471
2410.17 3594
2410.63 3597
2411.09 3442
2411.56 3483
2412.02 3563
2412.48 3734
2412.95 3804
2413.41 3940
2413.87 4088
2414.34 4094
2414.80 4194
2415.27 4303
2415.73 4469
2416.19 4497
2416.66 4535
2417.12 4381
2417.59 4495
2418.05 4437
2418.51 4491
2418.98 4439
2419.44 4399
2419.91 4320
2420.37 4395
2420.84 4384
2421.30 4526
2421.77 4542
2422.23 4775
2422.69 5058
2423.16 5346
2423.62 5813
2424.09 6328
2424.55 6773
2425.02 7378
2425.48 7860
2425.95 8034
2426.41 8351
2426.88 8424
2427.34 8081
2427.81 7745
2428.27 7080
2428.74 6529
2429.20 5792
2429.67 5397
2430.13 5010
2430.60 4855
2431.07 4487
2431.53 4403
2432.00 4446
2432.46 4468
2432.93 4476
2433.39 4270
2433.86 4353
2434.32 4415
2434.79 4661
2435.26 4799
2435.72 5025
2436.19 5127
2436.65 5575
2437.12 6060
2437.59 6580
2438.05 6911
2438.52 7430
2438.98 7748
2439.45 8138
2439.92 8050
2440.38 7824
2440.85 7559
2441.32 6760
2441.78 6313
2442.25 5972
2442.72 5375
2443.18 4858
2443.65 4415
2444.12 4227
2444.58 3870
2445.05 3767
2445.52 3763
2445.98 3663
2446.45 3691
2446.92 3725
2447.38 3639
2447.85 3565
2448.32 3539
2448.78 3536
2449.25 3552
2449.72 3499
2450.19 3678
2450.65 3579
2451.12 3551
2451.59 3617
2452.06 3692
2452.52 3547
2452.99 3661
2453.46 3673
2453.93 3795
2454.39 3630
2454.86 3656
2455.33 3600
2455.80 3530
2456.26 3602
2456.73 3581
2457.20 3566
2457.67 3453
2458.14 3459
2458.60 3537
2459.07 3528
2459.54 3498
2460.01 3625
2460.48 3535
2460.95 3482
2461.41 3595
2461.88 3638
2462.35 3640
2462.82 3785
2463.29 3924
2463.76 3988
2464.22 4251
2464.69 4263
2465.16 4189
2465.63 4236
2466.10 4308
2466.57 4293
2467.04 4370
2467.51 4384
2467.97 4385
2468.44 4244
2468.91 4271
2469.38 4077
2469.85 4035
2470.32 4014
2470.79 4000
2471.26 3778
2471.73 3848
2472.20 3587
2472.67 3688
2473.14 3561
2473.61 3486
2474.07 3643
2474.54 3659
2475.01 3679
2475.48 3750
2475.95 3894
2476.42 4136
2476.89 4319
2477.36 4497
2477.83 4661
2478.30 4605
2478.77 4822
2479.24 4866
2479.71 4864
2480.18 4642
2480.65 4633
2481.12 4543
2481.59 4282
2482.06 4215
2482.53 3987
2483.00 3871
2483.47 3865
2483.95 3877
2484.42 3813
2484.89 3780
2485.36 3705
2485.83 3737
2486.30 3683
2486.77 3590
2487.24 3583
2487.71 3628
2488.18 3576
2488.65 3608
2489.12 3726
2489.59 3789
2490.07 3745
2490.54 3905
2491.01 4048
2491.48 3897
2491.95 4028
2492.42 4003
2492.89 3971
2493.36 3825
2493.84 3885
2494.31 3988
2494.78 3840
2495.25 3807
2495.72 3799
2496.19 3663
2496.66 3694
2497.14 3699
2497.61 3558
2498.08 3592
2498.55 3541
2499.02 3628
2499.50 3359
2499.97 3366
2500.44 3426
2500.91 3460
2501.38 3357
2501.86 3452
2502.33 3474
2502.80 3512
2503.27 3655
2503.74 3856
2504.22 3783
2504.69 3765
2505.16 3846
2505.63 3909
2506.11 4215
2506.58 4353
2507.05 4464
2507.52 4309
2508.00 4552
2508.47 4686
2508.94 4741
2509.42 4839
2509.89 4844
2510.36 4784
2510.83 4752
2511.31 4554
2511.78 4534
2512.25 4476
2512.73 4417
2513.20 4413
2513.67 4156
2514.15 4135
2514.62 4079
2515.09 4210
2515.57 4185
2516.04 4086
2516.51 4255
2516.99 4242
2517.46 4354
2517.94 4318
2518.41 4263
2518.88 3927
2519.36 3813
2519.83 3782
2520.30 3763
2520.78 3726
2521.25 3689
2521.73 3631
2522.20 3525
2522.67 3545
2523.15 3623
2523.62 3599
2524.10 3800
2524.57 3790
2525.05 3796
2525.52 3764
2525.99 3702
2526.47 3579
2526.94 3562
2527.42 3600
2527.89 3640
2528.37 3638
2528.84 3512
2529.32 3419
2529.79 3515
2530.27 3682
2530.74 3744
2531.22 3889
2531.69 4021
2532.17 3943
2532.64 3915
2533.12 3905
2533.59 3859
2534.07 3824
2534.54 3801
2535.02 3745
2535.49 3819
2535.97 3721
2536.44 3659
2536.92 3629
2537.39 3653
2537.87 3698
2538.34 3608
2538.82 3724
2539.30 3828
2539.77 3752
2540.25 3714
2540.72 3594
2541.20 3777
2541.68 3769
2542.15 3697
2542.63 3907
2543.10 4142
2543.58 4312
2544.06 4548
2544.53 4682
2545.01 5057
2545.48 5311
2545.96 5319
2546.44 5531
2546.91 5637
2547.39 5547
2547.87 5450
2548.34 5240
2548.82 5112
2549.30 4990
2549.77 4895
2550.25 4962
2550.73 5104
2551.20 5416
2551.68 5526
2552.16 5531
2552.63 5837
2553.11 6473
2553.59 6986
2554.06 7438
2554.54 7686
2555.02 7589
2555.50 7298
2555.97 7382
2556.45 7057
2556.93 6403
2557.40 5894
2557.88 5579
2558.36 5022
2558.84 4800
2559.31 4403
2559.79 4127
2560.27 3916
2560.75 3978
2561.23 3891
2561.70 3616
2562.18 3551
2562.66 3664
2563.14 3587
2563.61 3426
2564.09 3392
2564.57 3397
2565.05 3410
2565.53 3188
2566.00 3252
2566.48 3220
2566.96 3155
2567.44 3151
2567.92 3180
2568.40 3073
2568.87 3100
2569.35 3218
2569.83 3117
2570.31 3192
2570.79 3212
2571.27 3153
2571.75 3192
2572.22 3191
2572.70 3065
2573.18 3090
2573.66 3243
2574.14 3216
2574.62 3187
2575.10 3341
2575.58 3278
2576.06 3194
2576.54 3225
2577.01 3072
2577.49 3030
2577.97 3181
2578.45 3198
2578.93 3205
2579.41 3096
2579.89 3086
2580.37 3327
2580.85 3211
2581.33 3247
2581.81 3250
2582.29 3327
2582.77 3287
2583.25 3289
2583.73 3490
2584.21 3403
2584.69 3497
2585.17 3635
2585.65 3702
2586.13 3472
2586.61 3622
2587.09 3770
2587.57 3694
2588.05 3675
2588.53 3822
2589.01 3766
2589.49 4028
2589.97 4067
2590.45 4287
2590.93 4407
2591.41 4488
2591.89 4745
2592.37 4710
2592.85 4947
2593.33 5144
2593.81 5139
2594.30 5037
2594.78 5322
2595.26 5356
2595.74 5278
2596.22 5027
2596.70 4898
2597.18 4930
2597.66 4831
2598.14 4661
2598.62 4496
2599.11 4189
2599.59 4098
2600.07 3969
2600.55 3787
2601.03 3615
2601.51 3595
2601.99 3448
2602.48 3288
2602.96 3442
2603.44 3417
2603.92 3352
2604.40 3394
2604.88 3768
2605.37 3831
2605.85 4109
2606.33 4227
2606.81 4513
2607.29 4885
2607.78 5313
2608.26 5613
2608.74 5624
2609.22 5611
2609.70 5610
2610.19 5703
2610.67 5478
2611.15 5404
2611.63 5183
2612.12 5229
2612.60 5032
2613.08 4804
2613.56 4736
2614.05 4485
2614.53 4061
2615.01 3994
2615.49 3901
2615.98 3722
2616.46 3692
2616.94 3646
2617.43 3567
2617.91 3480
2618.39 3275
2618.87 3429
2619.36 3374
2619.84 3273
2620.32 3452
2620.81 3496
2621.29 3399
2621.77 3355
2622.26 3323
2622.74 3413
2623.22 3322
2623.71 3319
2624.19 3509
2624.67 3304
2625.16 3346
2625.64 3409
2626.13 3448
2626.61 3454
2627.09 3511
2627.58 3495
2628.06 3460
2628.55 3429
2629.03 3630
2629.51 3645
2630.00 3720
2630.48 3784
2630.97 3614
2631.45 3682
2631.93 3669
2632.42 3728
2632.90 3716
2633.39 3645
2633.87 3730
2634.36 3509
2634.84 3645
2635.33 3694
2635.81 3656
2636.29 3750
2636.78 3622
2637.26 3583
2637.75 3558
2638.23 3690
2638.72 3580
2639.20 3670
2639.69 3540
2640.17 3608
2640.66 3534
2641.14 3452
2641.63 3460
2642.11 3441
2642.60 3333
2643.08 3230
2643.57 3314
2644.05 3328
2644.54 3456
2645.03 3392
2645.51 3474
2646.00 3565
2646.48 3634
2646.97 3877
2647.45 3861
2647.94 3962
2648.43 3993
2648.91 3934
2649.40 3766
2649.88 3707
2650.37 3599
2650.85 3610
2651.34 3666
2651.83 3743
2652.31 3566
2652.80 3487
2653.29 3433
2653.77 3688
2654.26 3701
2654.74 3636
2655.23 3549
2655.72 3499
2656.20 3469
2656.69 3459
2657.18 3458
2657.66 3326
2658.15 3317
2658.64 3294
2659.12 3258
2659.61 3321
2660.10 3208
2660.58 3252
2661.07 3273
2661.56 3393
2662.05 3283
2662.53 3299
2663.02 3396
2663.51 3418
2663.99 3406
2664.48 3386
2664.97 3367
2665.46 3378
2665.94 3373
2666.43 3323
2666.92 3323
2667.41 3475
2667.89 3374
2668.38 3470
2668.87 3608
2669.36 3805
2669.84 4031
2670.33 4100
2670.82 4294
2671.31 4522
2671.80 4821
2672.28 4897
2672.77 5214
2673.26 5195
2673.75 5141
2674.24 5181
2674.72 5289
2675.21 5244
2675.70 5131
2676.19 4990
2676.68 5027
2677.17 5270
2677.65 5320
2678.14 5607
2678.63 5750
2679.12 6178
2679.61 6493
2680.10 6808
2680.59 7124
2681.07 7495
2681.56 7684
2682.05 7778
2682.54 7716
2683.03 7891
2683.52 7697
2684.01 7586
2684.50 7054
2684.99 6842
2685.47 6493
2685.96 5599
2686.45 5127
2686.94 4749
2687.43 4334
2687.92 4182
2688.41 3838
2688.90 3675
2689.39 3640
2689.88 3376
2690.37 3462
2690.86 3461
2691.35 3457
2691.84 3690
2692.33 3649
2692.82 3444
2693.31 3626
2693.80 3682
2694.29 3542
2694.78 3568
2695.27 3531
2695.76 3675
2696.25 3632
2696.74 3604
2697.23 3769
2697.72 3789
2698.21 3897
2698.70 4085
2699.19 4150
2699.68 4251
2700.17 4327
2700.66 4487
2701.15 4437
2701.64 4348
2702.13 4301
2702.62 4256
2703.11 4246
2703.61 4125
2704.10 4009
2704.59 3931
2705.08 3732
2705.57 3728
2706.06 3657
2706.55 3573
2707.04 3558
2707.53 3444
2708.02 3387
2708.52 3436
2709.01 3537
2709.50 3481
2709.99 3375
2710.48 3541
2710.97 3647
2711.46 3684
2711.96 3742
2712.45 3665
2712.94 3610
2713.43 3696
2713.92 3641
2714.41 3723
2714.91 3651
2715.40 3521
2715.89 3434
2716.38 3517
2716.87 3555
2717.37 3623
2717.86 3538
2718.35 3677
2718.84 3811
2719.33 3965
2719.83 3942
2720.32 4115
2720.81 4240
2721.30 4332
2721.80 4460
2722.29 4497
2722.78 4433
2723.27 4345
2723.77 4057
2724.26 3937
2724.75 3744
2725.24 3638
2725.74 3596
2726.23 3431
2726.72 3413
2727.22 3440
2727.71 3525
2728.20 3492
2728.70 3550
2729.19 3589
2729.68 3616
2730.18 3748
2730.67 3844
2731.16 3941
2731.65 3898
2732.15 3968
2732.64 3895
2733.14 3928
2733.63 4084
2734.12 4105
2734.62 4063
2735.11 3970
2735.60 4108
2736.10 4110
2736.59 4005
2737.08 3989
2737.58 4153
2738.07 4019
2738.57 3959
2739.06 3972
2739.55 3791
2740.05 3692
2740.54 3662
2741.04 3667
2741.53 3497
2742.03 3397
2742.52 3446
2743.01 3290
2743.51 3335
2744.00 3188
2744.50 3137
2744.99 3074
2745.49 3225
2745.98 3233
2746.48 3266
2746.97 3345
2747.47 3309
2747.96 3523
2748.46 3545
2748.95 3438
2749.45 3712
2749.94 3919
2750.44 4238
2750.93 4136
2751.43 4498
2751.92 4685
2752.42 4772
2752.91 4931
2753.41 4890
2753.90 5092
2754.40 4886
2754.89 4747
2755.39 4722
2755.88 4439
2756.38 4346
2756.87 4106
2757.37 3984
2757.87 3947
2758.36 3861
2758.86 3752
2759.35 3703
2759.85 3551
2760.35 3543
2760.84 3523
2761.34 3525
2761.83 3551
2762.33 3453
2762.83 3567
2763.32 3476
2763.82 3395
2764.31 3489
2764.81 3501
2765.31 3489
2765.80 3476
2766.30 3420
2766.80 3404
2767.29 3421
2767.79 3467
2768.29 3559
2768.78 3495
2769.28 3539
2769.78 3787
2770.27 3716
2770.77 3907
2771.27 4058
2771.76 4062
2772.26 4142
2772.76 4506
2773.26 4710
2773.75 4688
2774.25 4815
2774.75 5216
2775.24 5436
2775.74 5626
2776.24 5463
2776.74 5529
2777.23 5159
2777.73 5101
2778.23 5090
2778.73 4878
2779.22 4648
2779.72 4383
2780.22 4364
2780.72 4253
2781.21 4037
2781.71 4075
2782.21 4081
2782.71 3870
2783.21 3935
2783.70 3822
2784.20 3794
2784.70 3735
2785.20 3677
2785.70 3660
2786.20 3807
2786.69 3625
2787.19 3625
2787.69 3615
2788.19 3475
2788.69 3495
2789.19 3544
2789.68 3644
2790.18 3554
2790.68 3787
2791.18 4079
2791.68 4249
2792.18 4573
2792.68 4999
2793.18 5745
2793.67 6386
2794.17 7170
2794.67 7778
2795.17 8244
2795.67 8903
2796.17 9387
2796.67 9482
2797.17 9250
2797.67 8606
2798.17 8247
2798.67 7632
2799.17 6929
2799.66 6023
2800.16 5679
2800.66 5263
2801.16 5138
2801.66 4900
2802.16 4787
2802.66 4975
2803.16 5415
2803.66 5855
2804.16 6424
2804.66 7336
2805.16 8418
2805.66 9387
2806.16 10393
2806.66 11378
2807.16 12196
2807.66 12598
2808.16 12818
2808.66 12673
2809.16 11969
2809.66 11271
2810.16 10232
2810.66 8970
2811.16 8014
2811.66 7233
2812.17 6575
2812.67 5781
2813.17 5170
2813.67 4805
2814.17 4633
2814.67 4746
2815.17 4723
2815.67 4638
2816.17 4478
2816.67 4570
2817.17 4573
2817.67 4752
2818.18 4542
2818.68 4526
2819.18 4525
2819.68 4408
2820.18 4134
2820.68 3986
2821.18 3973
2821.68 4012
2822.19 3805
2822.69 3993
2823.19 4009
2823.69 3920
2824.19 4121
2824.69 4054
2825.20 4108
2825.70 4281
2826.20 4168
2826.70 3964
2827.20 3918
2827.70 3856
2828.21 3861
2828.71 3882
2829.21 3805
2829.71 3981
2830.22 4164
2830.72 4313
2831.22 4524
2831.72 4547
2832.22 4609
2832.73 4777
2833.23 4816
2833.73 4888
2834.23 4824
2834.74 4847
2835.24 4656
2835.74 4449
2836.24 4312
2836.75 4233
2837.25 4045
2837.75 3923
2838.26 3798
2838.76 3701
2839.26 3677
2839.76 3794
2840.27 3711
2840.77 3835
2841.27 3848
2841.78 3978
2842.28 3969
2842.78 3908
2843.29 4030
2843.79 4239
2844.29 4309
2844.80 4384
2845.30 4463
2845.80 4520
2846.31 4597
2846.81 4404
2847.32 4541
2847.82 4425
2848.32 4156
2848.83 4107
2849.33 4055
2849.83 4030
2850.34 3900
2850.84 3845
2851.35 3792
2851.85 3618
2852.35 3593
2852.86 3670
2853.36 3834
2853.87 3701
2854.37 3573
2854.88 3720
2855.38 3762
2855.88 3756
2856.39 3871
2856.89 4001
2857.40 3955
2857.90 4110
2858.41 4194
2858.91 4221
2859.42 4383
2859.92 4279
2860.43 4319
2860.93 4349
2861.44 4236
2861.94 4092
2862.45 3938
2862.95 3847
2863.46 3685
2863.96 3527
2864.47 3482
2864.97 3468
2865.48 3345
2865.98 3166
2866.49 3197
2866.99 3302
2867.50 3382
2868.00 3280
2868.51 3354
2869.02 3434
2869.52 3478
2870.03 3528
2870.53 3555
2871.04 3698
2871.54 3773
2872.05 3791
2872.56 3663
2873.06 3763
2873.57 3881
2874.07 3779
2874.58 3854
2875.09 3768
2875.59 3809
2876.10 3780
2876.61 3835
2877.11 3909
2877.62 3888
2878.12 3966
2878.63 4007
2879.14 3851
2879.64 4073
2880.15 4010
2880.66 4144
2881.16 4301
2881.67 4414
2882.18 4416
2882.68 4623
2883.19 4855
2883.70 5317
2884.20 5660
2884.71 5853
2885.22 6286
2885.73 6546
2886.23 6682
2886.74 6744
2887.25 6611
2887.75 6245
2888.26 6180
2888.77 5890
2889.28 5215
2889.78 4884
2890.29 4672
2890.80 4384
2891.31 3997
2891.81 3928
2892.32 3903
2892.83 3780
2893.34 3888
2893.84 4032
2894.35 3954
2894.86 3942
2895.37 4007
2895.88 4156
2896.38 4054
2896.89 4105
2897.40 4060
2897.91 4450
2898.42 4359
2898.92 4206
2899.43 4402
2899.94 4285
2900.45 4340
2900.96 4413
2901.47 4527
2901.98 4542
2902.48 4740
2902.99 4884
2903.50 4817
2904.01 4799
2904.52 5113
2905.03 4991
2905.54 5017
2906.04 4826
2906.55 4855
2907.06 4857
2907.57 4644
2908.08 4388
2908.59 4292
2909.10 4124
2909.61 4037
2910.12 4351
2910.63 4360
2911.14 4358
2911.64 4346
2912.15 4438
2912.66 4350
2913.17 4262
2913.68 4257
2914.19 4239
2914.70 4240
2915.21 4067
2915.72 4114
2916.23 3968
2916.74 3819
2917.25 3788
2917.76 3716
2918.27 3770
2918.78 3860
2919.29 4198
2919.80 4577
2920.31 4853
2920.82 5458
2921.33 6269
2921.84 7238
2922.35 8315
2922.86 9374
2923.37 10330
2923.88 11152
2924.39 11900
2924.90 11978
2925.41 11782
2925.92 11024
2926.44 10179
2926.95 9290
2927.46 8271
2927.97 7136
2928.48 6278
2928.99 5375
2929.50 4900
2930.01 4650
2930.52 4106
2931.03 4011
2931.54 3915
2932.05 3882
2932.57 3847
2933.08 3916
2933.59 3951
2934.10 3933
2934.61 3868
2935.12 4028
2935.63 3895
2936.15 3854
2936.66 3832
2937.17 3834
2937.68 3837
2938.19 3810
2938.70 3782
2939.22 3791
2939.73 3915
2940.24 3939
2940.75 3995
2941.26 3990
2941.77 4361
2942.29 4570
2942.80 4603
2943.31 4840
2943.82 5060
2944.34 5043
2944.85 5125
2945.36 5368
2945.87 5421
2946.38 5301
2946.90 5228
2947.41 4992
2947.92 4767
2948.43 4607
2948.95 4343
2949.46 4281
2949.97 4116
2950.48 4059
2951.00 3997
2951.51 3918
2952.02 4031
2952.54 4065
2953.05 4008
2953.56 3816
2954.08 3782
2954.59 3795
2955.10 3771
2955.61 3936
2956.13 4142
2956.64 4108
2957.15 4070
2957.67 4182
2958.18 4398
2958.69 4571
2959.21 4716
2959.72 5004
2960.23 5247
2960.75 5218
2961.26 5327
2961.78 5381
2962.29 5187
2962.80 5005
2963.32 4929
2963.83 4756
2964.35 4621
2964.86 4297
2965.37 4264
2965.89 4113
2966.40 3862
2966.92 3829
2967.43 3879
2967.94 3696
2968.46 3712
2968.97 3589
2969.49 3625
2970.00 3679
2970.52 3573
2971.03 3442
2971.54 3639
2972.06 3677
2972.57 3639
2973.09 3580
2973.60 3675
2974.12 3617
2974.63 3512
2975.15 3626
2975.66 3555
2976.18 3471
2976.69 3690
2977.21 3724
2977.72 3931
2978.24 3820
2978.75 3946
2979.27 4005
2979.78 3920
2980.30 3907
2980.81 3900
2981.33 3914
2981.84 3928
2982.36 4006
2982.88 3919
2983.39 4000
2983.91 4069
2984.42 4052
2984.94 4162
2985.45 4212
2985.97 4127
2986.49 4221
2987.00 4183
2987.52 4249
2988.03 4392
2988.55 4312
2989.07 4406
2989.58 4397
2990.10 4479
2990.61 4299
2991.13 4461
2991.65 4484
2992.16 4697
2992.68 4805
2993.20 5185
2993.71 5271
2994.23 5490
2994.75 5974
2995.26 6432
2995.78 6548
2996.30 6707
2996.81 7323
2997.33 7584
2997.85 7320
2998.36 7310
2998.88 6853
2999.40 6550
2999.91 6203
3000.43 6126
3000.95 6211
3001.46 6112
3001.98 6049
3002.50 6098
3003.02 6264
3003.53 6266
3004.05 6297
3004.57 6472
3005.09 6345
3005.60 6303
3006.12 5881
3006.64 5373
3007.16 5081
3007.67 4973
3008.19 4538
3008.71 4190
3009.23 3932
3009.74 3878
3010.26 3821
3010.78 3705
3011.30 3689
3011.82 3735
3012.33 3710
3012.85 3797
3013.37 3839
3013.89 3882
3014.41 4002
3014.93 3968
3015.44 4112
3015.96 4207
3016.48 4262
3017.00 4379
3017.52 4466
3018.04 4596
3018.55 4609
3019.07 4795
3019.59 5096
3020.11 5210
3020.63 5354
3021.15 5695
3021.67 6115
3022.19 6208
3022.71 6548
3023.22 6771
3023.74 6789
3024.26 6938
3024.78 6778
3025.30 6435
3025.82 6149
3026.34 5960
3026.86 5494
3027.38 5287
3027.90 4915
3028.42 4869
3028.94 4708
3029.46 4743
3029.98 4883
3030.49 5198
3031.01 5682
3031.53 6208
3032.05 6868
3032.57 7429
3033.09 8124
3033.61 8830
3034.13 9529
3034.65 9950
3035.17 10187
3035.69 10207
3036.21 9591
3036.73 8985
3037.25 8672
3037.77 8033
3038.29 7313
3038.81 6412
3039.34 5709
3039.86 5267
3040.38 4890
3040.90 4550
3041.42 4257
3041.94 4019
3042.46 3984
3042.98 3847
3043.50 3870
3044.02 3927
3044.54 4060
3045.06 3962
3045.58 3802
3046.10 3972
3046.63 4018
3047.15 3860
3047.67 3720
3048.19 3799
3048.71 3651
3049.23 3581
3049.75 3779
3050.27 3830
3050.79 3706
3051.32 3693
3051.84 3664
3052.36 3755
3052.88 3660
3053.40 3719
3053.92 3696
3054.45 3760
3054.97 3701
3055.49 3743
3056.01 3835
3056.53 3780
3057.05 3837
3057.58 3748
3058.10 3853
3058.62 3788
3059.14 3866
3059.66 3920
3060.19 3736
3060.71 3868
3061.23 3903
3061.75 4043
3062.28 4058
3062.80 4053
3063.32 4128
3063.84 4054
3064.37 3838
3064.89 3825
3065.41 3887
3065.93 3875
3066.46 3695
3066.98 3706
3067.50 3714
3068.02 3585
3068.55 3706
3069.07 3797
3069.59 3659
3070.12 3761
3070.64 3874
3071.16 4175
3071.69 4294
3072.21 4237
3072.73 4407
3073.26 4449
3073.78 4680
3074.30 4598
3074.83 4526
3075.35 4474
3075.87 4369
3076.40 4273
3076.92 4284
3077.44 4337
3077.97 4441
3078.49 4303
3079.01 4061
3079.54 4177
3080.06 4121
3080.59 4029
3081.11 4004
3081.63 3949
3082.16 3924
3082.68 3891
3083.21 3979
3083.73 3866
3084.25 3664
3084.78 3620
3085.30 3688
3085.83 3650
3086.35 3552
3086.88 3612
3087.40 3622
3087.93 3682
3088.45 3690
3088.97 3588
3089.50 3541
3090.02 3652
3090.55 3710
3091.07 3709
3091.60 3888
3092.12 3752
3092.65 3838
3093.17 3718
3093.70 3743
3094.22 3894
3094.75 3936
3095.27 4170
3095.80 4385
3096.32 4313
3096.85 4269
3097.37 4519
3097.90 4894
3098.43 5176
3098.95 5655
3099.48 6060
3100.00 6728
3100.53 7122
3101.05 7465
3101.58 8160
3102.10 8659
3102.63 8662
3103.16 8531
3103.68 8108
3104.21 7281
3104.73 6561
3105.26 6018
3105.79 5497
3106.31 4975
3106.84 4576
3107.36 4668
3107.89 4340
3108.42 4321
3108.94 4415
3109.47 4720
3110.00 4869
3110.52 5008
3111.05 4781
3111.57 4799
3112.10 4693
3112.63 4410
3113.15 4186
3113.68 4049
3114.21 3801
3114.74 3709
3115.26 3645
3115.79 3648
3116.32 3500
3116.84 3365
3117.37 3294
3117.90 3380
3118.42 3466
3118.95 3257
3119.48 3268
3120.01 3360
3120.53 3509
3121.06 3450
3121.59 3316
3122.11 3380
3122.64 3351
3123.17 3538
3123.70 3415
3124.22 3453
3124.75 3301
3125.28 3356
3125.81 3374
3126.34 3283
3126.86 3392
3127.39 3420
3127.92 3286
3128.45 3286
3128.98 3221
3129.50 3337
3130.03 3307
3130.56 3286
3131.09 3203
3131.62 3323
3132.14 3268
3132.67 3289
3133.20 3400
3133.73 3337
3134.26 3482
3134.79 3466
3135.31 3602
3135.84 3774
3136.37 3750
3136.90 3765
3137.43 3754
3137.96 3558
3138.49 3589
3139.02 3753
3139.54 3588
3140.07 3483
3140.60 3451
3141.13 3537
3141.66 3516
3142.19 3785
3142.72 3756
3143.25 3746
3143.78 3866
3144.31 4051
3144.84 4277
3145.37 4294
3145.89 4541
3146.42 4782
3146.95 4844
3147.48 4759
3148.01 4854
3148.54 4580
3149.07 4703
3149.60 4550
3150.13 4318
3150.66 4134
3151.19 4007
3151.72 3960
3152.25 3828
3152.78 3744
3153.31 3736
3153.84 3793
3154.37 3794
3154.90 3733
3155.43 3718
3155.96 3678
3156.49 3860
3157.02 3836
3157.55 3903
3158.08 3868
3158.61 4022
3159.14 3899
3159.68 3869
3160.21 3897
3160.74 3764
3161.27 3765
3161.80 3680
3162.33 3645
3162.86 3864
3163.39 4027
3163.92 4065
3164.45 4194
3164.98 4433
3165.51 4441
3166.05 4566
3166.58 4490
3167.11 4716
3167.64 4703
3168.17 4689
3168.70 4675
3169.23 4439
3169.76 4350
3170.30 4100
3170.83 4009
3171.36 3852
3171.89 3639
3172.42 3512
3172.95 3529
3173.49 3529
3174.02 3444
3174.55 3437
3175.08 3464
3175.61 3560
3176.15 3654
3176.68 3549
3177.21 3530
3177.74 3511
3178.27 3593
3178.81 3579
3179.34 3723
3179.87 3764
3180.40 3758
3180.93 3582
3181.47 3672
3182.00 3567
3182.53 3490
3183.06 3584
3183.60 3460
3184.13 3541
3184.66 3547
3185.20 3352
3185.73 3657
3186.26 3443
3186.79 3376
3187.33 3359
3187.86 3392
3188.39 3519
3188.93 3312
3189.46 3319
3189.99 3328
3190.52 3210
3191.06 3349
3191.59 3295
3192.12 3156
3192.66 3159
3193.19 3277
3193.72 3293
3194.26 3378
3194.79 3468
3195.33 3577
3195.86 3724
3196.39 3763
3196.93 3804
3197.46 3794
3197.99 3854
3198.53 3817
3199.06 3793
3199.60 3962
3200.13 3967
3200.66 4083
3201.20 4270
3201.73 4233
3202.27 4274
3202.80 4194
3203.33 4305
3203.87 4144
3204.40 3880
3204.94 3985
3205.47 4027
3206.01 4007
3206.54 4005
3207.07 4119
3207.61 4298
3208.14 4459
3208.68 4655
3209.21 4939
3209.75 4960
3210.28 5027
3210.82 5156
3211.35 5164
3211.89 4940
3212.42 4784
3212.96 4649
3213.49 4272
3214.03 4054
3214.56 3900
3215.10 3706
3215.63 3593
3216.17 3577
3216.70 3407
3217.24 3322
3217.78 3245
3218.31 3332
3218.85 3222
3219.38 3355
3219.92 3516
3220.45 3647
3220.99 3837
3221.52 3795
3222.06 3796
3222.60 3891
3223.13 3940
3223.67 3967
3224.20 3858
3224.74 3936
3225.28 3913
3225.81 3912
3226.35 3711
3226.88 3501
3227.42 3452
3227.96 3342
3228.49 3238
3229.03 3233
3229.57 3181
3230.10 3021
3230.64 3097
3231.18 3077
3231.71 3133
3232.25 3172
3232.79 3163
3233.32 3208
3233.86 3138
3234.40 3354
3234.93 3410
3235.47 3422
3236.01 3359
3236.54 3427
3237.08 3662
3237.62 3685
3238.15 3644
3238.69 3770
3239.23 3549
3239.77 3695
3240.30 3738
3240.84 3396
3241.38 3478
3241.92 3385
3242.45 3234
3242.99 3251
3243.53 3128
3244.07 3125
3244.60 3109
3245.14 3112
3245.68 3162
3246.22 3124
3246.75 3178
3247.29 3224
3247.83 3306
3248.37 3309
3248.91 3374
3249.44 3301
3249.98 3279
3250.52 3483
3251.06 3476
3251.60 3469
3252.14 3540
3252.67 3545
3253.21 3537
3253.75 3651
3254.29 3800
3254.83 3791
3255.37 3769
3255.90 3747
3256.44 3743
3256.98 3662
3257.52 3693
3258.06 3726
3258.60 3766
3259.14 3943
3259.68 4069
3260.21 3982
3260.75 4033
3261.29 4320
3261.83 4561
3262.37 4641
3262.91 4500
3263.45 4479
3263.99 4688
3264.53 4681
3265.07 4619
3265.61 4763
3266.15 4802
3266.69 4733
3267.23 4638
3267.76 4446
3268.30 4294
3268.84 3901
3269.38 3674
3269.92 3582
3270.46 3626
3271.00 3542
3271.54 3418
3272.08 3297
3272.62 3289
3273.16 3381
3273.70 3455
3274.24 3440
3274.78 3734
3275.32 3740
3275.86 3747
3276.40 3726
3276.94 3796
3277.48 3755
3278.03 3760
3278.57 3901
3279.11 3894
3279.65 4073
3280.19 3974
3280.73 4008
3281.27 4235
3281.81 4256
3282.35 4340
3282.89 4489
3283.43 4497
3283.97 4529
3284.51 4711
3285.05 4819
3285.60 4818
3286.14 4800
3286.68 4740
3287.22 4671
3287.76 4202
3288.30 4106
3288.84 4081
3289.38 3944
3289.93 4053
3290.47 4063
3291.01 4326
3291.55 4680
3292.09 5266
3292.63 5838
3293.18 6349
3293.72 6571
3294.26 7064
3294.80 7476
3295.34 7887
3295.88 7881
3296.43 7683
3296.97 7360
3297.51 6906
3298.05 6613
3298.59 6342
3299.14 5690
3299.68 5190
3300.22 4798
3300.76 4558
3301.31 4395
3301.85 4383
3302.39 4259
3302.93 4253
3303.48 4214
3304.02 4170
3304.56 4212
3305.10 4209
3305.65 4261
3306.19 4385
3306.73 4671
3307.27 4633
3307.82 4677
3308.36 4809
3308.90 4865
3309.45 5028
3309.99 5160
3310.53 5400
3311.07 5292
3311.62 5315
3312.16 5499
3312.70 5733
3313.25 5705
3313.79 5771
3314.33 6107
3314.88 6288
3315.42 6343
3315.97 5890
3316.51 5970
3317.05 5708
3317.60 5422
3318.14 5025
3318.68 4568
3319.23 4283
3319.77 4163
3320.32 4026
3320.86 4074
3321.40 3985
3321.95 3967
3322.49 3875
3323.04 4071
3323.58 3987
3324.12 3998
3324.67 3912
3325.21 3938
3325.76 3860
3326.30 3637
3326.85 3619
3327.39 3609
3327.93 3518
3328.48 3466
3329.02 3387
3329.57 3609
3330.11 3789
3330.66 3909
3331.20 4370
3331.75 4813
3332.29 5321
3332.84 5899
3333.38 6752
3333.93 7529
3334.47 8055
3335.02 8533
3335.56 8987
3336.11 8870
3336.65 8360
3337.20 7812
3337.74 7308
3338.29 6595
3338.83 6017
3339.38 5415
3339.92 5044
3340.47 4613
3341.02 4208
3341.56 4051
3342.11 3859
3342.65 3697
3343.20 3782
3343.74 3683
3344.29 3630
3344.84 3581
3345.38 3449
3345.93 3534
3346.47 3631
3347.02 3809
3347.57 3902
3348.11 3868
3348.66 4052
3349.21 3885
3349.75 3976
3350.30 4227
3350.84 4469
3351.39 4444
3351.94 4687
3352.48 5129
3353.03 5384
3353.58 5642
3354.12 5869
3354.67 5984
3355.22 5969
3355.76 6060
3356.31 5756
3356.86 5416
3357.40 5057
3357.95 4928
3358.50 4542
3359.05 4192
3359.59 3897
3360.14 3741
3360.69 3537
3361.23 3420
3361.78 3156
3362.33 3256
3362.88 3255
3363.42 3194
3363.97 3112
3364.52 3223
3365.07 3304
3365.61 3246
3366.16 3152
3366.71 3128
3367.26 3183
3367.80 3281
3368.35 3235
3368.90 3179
3369.45 3095
3370.00 3188
3370.54 3304
3371.09 3181
3371.64 3230
3372.19 3186
3372.74 3307
3373.28 3276
3373.83 3008
3374.38 3132
3374.93 3121
3375.48 3114
3376.03 3081
3376.57 3006
3377.12 2882
3377.67 2894
3378.22 2824
3378.77 2772
3379.32 2854
3379.87 3006
3380.42 2807
3380.96 2862
3381.51 2762
3382.06 2800
3382.61 2862
3383.16 3003
3383.71 2898
3384.26 3001
3384.81 3004
3385.36 3137
3385.91 3108
3386.45 3073
3387.00 3144
3387.55 3139
3388.10 3021
3388.65 3090
3389.20 3232
3389.75 3198
3390.30 3128
3390.85 3275
3391.40 3260
3391.95 3300
3392.50 3243
3393.05 3361
3393.60 3290
3394.15 3324
3394.70 3350
3395.25 3287
3395.80 3151
3396.35 3092
3396.90 3171
3397.45 3051
3398.00 3037
3398.55 3023
3399.10 3033
3399.65 3076
3400.20 3073
3400.75 3103
3401.30 3189
3401.85 3085
3402.40 3077
3402.95 3161
3403.50 3033
3404.06 3111
3404.61 3178
3405.16 3179
3405.71 3111
3406.26 2952
3406.81 2847
3407.36 2925
3407.91 2908
3408.46 3004
3409.01 2947
3409.56 3004
3410.12 3132
3410.67 3248
3411.22 3293
3411.77 3173
3412.32 3005
3412.87 3082
3413.42 3065
3413.98 3069
3414.53 3125
3415.08 3065
3415.63 2947
3416.18 2846
3416.73 2918
3417.29 2858
3417.84 2840
3418.39 2894
3418.94 2802
3419.49 2892
3420.05 2849
3420.60 2785
3421.15 2978
3421.70 3082
3422.25 3206
3422.81 3410
3423.36 3396
3423.91 3366
3424.46 3503
3425.01 3412
3425.57 3247
3426.12 3321
3426.67 3091
3427.23 3088
3427.78 3155
3428.33 3186
3428.88 2976
3429.44 3061
3429.99 3012
3430.54 2992
3431.09 3124
3431.65 3003
3432.20 3010
3432.75 3038
3433.31 3044
3433.86 3005
3434.41 2951
3434.97 3020
3435.52 3065
3436.07 3092
3436.63 3214
3437.18 3175
3437.73 3076
3438.29 3060
3438.84 3172
3439.39 3200
3439.95 3102
3440.50 3070
3441.05 3208
3441.61 3234
3442.16 3163
3442.72 3060
3443.27 3065
3443.82 2955
3444.38 2800
3444.93 2917
3445.48 2770
3446.04 2749
3446.59 2696
3447.15 2735
3447.70 2785
3448.26 2733
3448.81 2664
3449.36 2658
3449.92 2759
3450.47 2711
3451.03 2748
3451.58 2631
3452.14 2750
3452.69 2730
3453.25 2739
3453.80 2677
3454.36 2718
3454.91 2742
3455.47 2778
3456.02 2693
3456.58 2657
3457.13 2684
3457.69 2631
3458.24 2650
3458.80 2476
3459.35 2546
3459.91 2473
3460.46 2502
3461.02 2479
3461.57 2574
3462.13 2674
3462.68 2585
3463.24 2532
3463.79 2702
3464.35 2727
3464.90 2614
3465.46 2749
3466.02 2701
3466.57 2752
3467.13 3027
3467.68 3013
3468.24 2831
3468.80 2910
3469.35 2968
3469.91 2849
3470.46 2812
3471.02 2943
3471.58 2925
3472.13 2686
3472.69 2658
3473.24 2829
3473.80 2742
3474.36 2651
3474.91 2698
3475.47 2695
3476.03 2739
3476.58 2850
3477.14 2846
3477.70 2887
3478.25 2931
3478.81 2985
3479.37 3252
3479.92 3258
3480.48 3090
3481.04 3127
3481.59 3099
3482.15 3059
3482.71 3098
3483.26 3207
3483.82 3183
3484.38 3036
3484.94 3008
3485.49 3184
3486.05 3292
3486.61 3306
3487.17 3476
3487.72 3653
3488.28 3695
3488.84 4045
3489.40 4440
3489.95 4538
3490.51 4705
3491.07 4939
3491.63 5126
3492.18 5058
3492.74 4889
3493.30 4817
3493.86 4706
3494.42 4476
3494.97 4367
3495.53 4412
3496.09 4820
3496.65 4822
3497.21 4962
3497.76 5416
3498.32 5739
3498.88 6191
3499.44 6631
3500.00 6956
3500.56 7083
3501.11 7273
3501.67 7668
3502.23 7814
3502.79 8494
3503.35 8655
3503.91 8924
3504.47 9008
3505.03 8874
3505.58 8569
3506.14 8359
3506.70 7595
3507.26 6947
3507.82 6298
3508.38 5641
3508.94 5280
3509.50 4729
3510.06 4322
3510.62 3946
3511.17 3665
3511.73 3505
3512.29 3544
3512.85 3284
3513.41 3253
3513.97 3167
3514.53 3058
3515.09 2992
3515.65 3022
3516.21 3136
3516.77 3114
3517.33 3152
3517.89 3222
3518.45 3427
3519.01 3508
3519.57 3366
3520.13 3435
3520.69 3623
3521.25 3613
3521.81 3631
3522.37 3686
3522.93 3802
3523.49 3821
3524.05 3758
3524.61 3512
3525.17 3475
3525.73 3341
3526.29 3235
3526.85 3166
3527.41 3140
3527.97 2968
3528.54 2916
3529.10 2890
3529.66 2981
3530.22 3139
3530.78 3100
3531.34 3207
3531.90 3439
3532.46 3653
3533.02 3632
3533.58 3729
3534.14 3913
3534.71 3937
3535.27 3967
3535.83 3861
3536.39 3999
3536.95 3964
3537.51 3737
3538.07 3792
3538.64 3747
3539.20 3903
3539.76 3840
3540.32 3688
3540.88 3728
3541.44 3526
3542.00 3736
3542.57 3794
3543.13 3907
3543.69 3801
3544.25 3734
3544.81 3770
3545.38 3672
3545.94 3476
3546.50 3438
3547.06 3316
3547.62 3194
3548.19 3213
3548.75 3189
3549.31 3186
3549.87 3196
3550.44 3302
3551.00 3437
3551.56 3426
3552.12 3450
3552.69 3698
3553.25 3897
3553.81 3927
3554.37 4038
3554.94 3943
3555.50 4009
3556.06 3857
3556.63 3901
3557.19 3791
3557.75 3622
3558.31 3398
3558.88 3351
3559.44 3424
3560.00 3412
3560.57 3390
3561.13 3325
3561.69 3259
3562.26 3184
3562.82 3148
3563.38 3303
3563.95 3231
3564.51 3110
3565.07 3083
3565.64 3063
3566.20 2945
3566.77 2920
3567.33 2900
3567.89 2870
3568.46 2873
3569.02 2859
3569.59 2848
3570.15 2894
3570.71 2912
3571.28 2845
3571.84 2850
3572.41 2978
3572.97 2962
3573.53 3095
3574.10 3177
3574.66 3160
3575.23 3003
3575.79 3257
3576.36 3254
3576.92 3182
3577.48 3152
3578.05 3070
3578.61 3003
3579.18 3207
3579.74 3017
3580.31 3185
3580.87 3205
3581.44 3056
3582.00 3025
3582.57 3044
3583.13 2982
3583.70 2936
3584.26 2760
3584.83 2937
3585.39 2981
3585.96 2933
3586.52 2891
3587.09 2913
3587.65 2871
3588.22 2809
3588.79 2842
3589.35 2813
3589.92 2972
3590.48 2953
3591.05 2969
3591.61 3052
3592.18 3127
3592.74 3195
3593.31 3075
3593.88 2840
3594.44 3032
3595.01 3029
3595.57 3197
3596.14 3256
3596.71 3321
3597.27 3304
3597.84 3409
3598.40 3360
3598.97 3170
3599.54 3126
3600.10 3236
3600.67 3225
3601.24 3204
3601.80 3124
3602.37 3148
3602.94 3024
3603.50 3037
3604.07 2985
3604.64 2907
3605.20 2965
3605.77 2831
3606.34 2825
3606.90 2788
3607.47 2656
3608.04 2560
3608.60 2669
3609.17 2671
3609.74 2785
3610.30 2765
3610.87 2867
3611.44 3108
3612.01 3421
3612.57 4049
3613.14 4757
3613.71 5682
3614.28 6655
3614.84 7708
3615.41 9115
3615.98 10621
3616.55 11750
3617.11 13111
3617.68 13750
3618.25 14112
3618.82 14116
3619.39 12977
3619.95 11628
3620.52 10406
3621.09 8899
3621.66 7528
3622.23 6325
3622.79 5173
3623.36 4434
3623.93 4121
3624.50 3637
3625.07 3414
3625.63 3309
3626.20 3134
3626.77 3023
3627.34 2859
3627.91 3014
3628.48 2976
3629.05 2870
3629.61 2840
3630.18 2993
3630.75 2776
3631.32 2803
3631.89 2798
3632.46 2762
3633.03 2760
3633.60 2617
3634.16 2865
3634.73 2738
3635.30 2684
3635.87 2805
3636.44 2772
3637.01 2785
3637.58 2880
3638.15 2986
3638.72 3168
3639.29 3104
3639.86 3224
3640.43 3444
3641.00 3794
3641.57 3841
3642.14 3774
3642.71 3752
3643.27 3705
3643.84 3687
3644.41 3677
3644.98 3686
3645.55 3670
3646.12 3658
3646.69 3606
3647.26 3461
3647.83 3476
3648.40 3545
3648.97 3586
3649.54 3490
3650.12 3391
3650.69 3483
3651.26 3336
3651.83 3394
3652.40 3429
3652.97 3370
3653.54 3540
3654.11 3673
3654.68 3672
3655.25 3743
3655.82 3761
3656.39 3813
3656.96 3824
3657.53 3872
3658.10 3644
3658.67 3621
3659.25 3516
3659.82 3497
3660.39 3426
3660.96 3295
3661.53 3166
3662.10 3062
3662.67 3014
3663.24 2991
3663.81 2837
3664.39 2819
3664.96 3033
3665.53 3118
3666.10 3010
3666.67 3018
3667.24 3006
3667.81 3007
3668.39 2962
3668.96 2928
3669.53 2919
3670.10 2937
3670.67 3101
3671.25 3066
3671.82 3161
3672.39 3183
3672.96 3341
3673.53 3392
3674.11 3467
3674.68 3644
3675.25 3595
3675.82 3494
3676.39 3508
3676.97 3526
3677.54 3282
3678.11 3228
3678.68 3125
3679.26 2994
3679.83 2996
3680.40 2932
3680.97 2971
3681.55 3012
3682.12 2928
3682.69 3035
3683.27 3020
3683.84 3082
3684.41 3233
3684.98 3310
3685.56 3416
3686.13 3483
3686.70 3770
3687.28 3949
3687.85 3958
3688.42 4171
3689.00 4404
3689.57 4385
3690.14 4255
3690.72 4190
3691.29 4273
3691.86 4004
3692.44 3618
3693.01 3644
3693.58 3549
3694.16 3288
3694.73 3170
3695.31 3086
3695.88 3014
3696.45 2918
3697.03 2988
3697.60 2888
3698.18 2904
3698.75 2727
3699.32 2786
3699.90 2772
3700.47 2722
3701.05 2663
3701.62 2702
3702.19 2729
3702.77 2846
3703.34 2835
3703.92 3022
3704.49 3038
3705.07 2897
3705.64 2959
3706.22 3066
3706.79 2959
3707.37 2913
3707.94 2903
3708.51 2924
3709.09 3003
3709.66 2889
3710.24 2861
3710.81 2895
3711.39 2949
3711.96 2959
3712.54 2850
3713.11 3021
3713.69 2945
3714.27 2915
3714.84 2892
3715.42 2984
3715.99 2976
3716.57 2983
3717.14 2933
3717.72 3012
3718.29 2963
3718.87 2975
3719.44 2945
3720.02 2909
3720.60 2814
3721.17 2766
3721.75 2727
3722.32 2735
3722.90 2669
3723.47 2610
3724.05 2738
3724.63 2648
3725.20 2765
3725.78 2891
3726.36 2934
3726.93 2951
3727.51 3158
3728.08 3282
3728.66 3567
3729.24 3818
3729.81 3951
3730.39 4212
3730.97 4805
3731.54 5123
3732.12 5342
3732.70 5481
3733.27 5527
3733.85 5493
3734.43 5253
3735.00 5146
3735.58 4775
3736.16 4387
3736.73 4375
3737.31 4154
3737.89 3689
3738.47 3403
3739.04 3449
3739.62 3360
3740.20 3404
3740.77 3227
3741.35 3260
3741.93 3186
3742.51 3123
3743.08 3090
3743.66 2995
3744.24 2927
3744.82 3137
3745.39 3163
3745.97 3088
3746.55 2901
3747.13 2798
3747.71 2886
3748.28 2936
3748.86 2889
3749.44 2938
3750.02 2914
3750.59 2855
3751.17 2854
3751.75 2827
3752.33 2870
3752.91 2944
3753.49 3115
3754.06 3332
3754.64 3568
3755.22 3897
3755.80 4191
3756.38 4572
3756.96 5000
3757.53 5278
3758.11 5437
3758.69 5402
3759.27 5488
3759.85 5387
3760.43 5141
3761.01 4844
3761.59 4541
3762.17 4109
3762.74 3870
3763.32 3456
3763.90 3310
3764.48 3362
3765.06 3077
3765.64 2925
3766.22 2873
3766.80 2910
3767.38 2960
3767.96 2938
3768.54 2895
3769.12 2807
3769.70 2957
3770.27 2971
3770.85 3027
3771.43 3057
3772.01 2962
3772.59 3069
3773.17 3086
3773.75 2943
3774.33 2876
3774.91 2861
3775.49 2752
3776.07 2795
3776.65 2731
3777.23 2610
3777.81 2653
3778.39 2605
3778.97 2504
3779.55 2609
3780.13 2667
3780.71 2578
3781.29 2566
3781.88 2512
3782.46 2583
3783.04 2604
3783.62 2550
3784.20 2614
3784.78 2674
3785.36 2644
3785.94 2778
3786.52 2898
3787.10 2685
3787.68 2611
3788.26 2583
3788.84 2625
3789.43 2650
3790.01 2661
3790.59 2623
3791.17 2696
3791.75 2661
3792.33 2656
3792.91 2657
3793.49 2819
3794.08 2919
3794.66 2863
3795.24 2777
3795.82 2936
3796.40 3015
3796.98 3159
3797.56 3008
3798.15 3177
3798.73 3276
3799.31 3427
3799.89 3438
3800.47 3399
3801.06 3447
3801.64 3515
3802.22 3528
3802.80 3466
3803.38 3479
3803.97 3318
3804.55 3238
3805.13 3234
3805.71 3298
3806.29 3246
3806.88 3332
3807.46 3272
3808.04 3294
3808.62 3276
3809.21 3270
3809.79 3353
3810.37 3277
3810.95 3327
3811.54 3422
3812.12 3338
3812.70 3397
3813.29 3367
3813.87 3549
3814.45 3521
3815.03 3577
3815.62 3581
3816.20 3507
3816.78 3628
3817.37 3420
3817.95 3374
3818.53 3188
3819.12 3155
3819.70 3079
3820.28 2851
3820.87 2788
3821.45 2736
3822.03 2651
3822.62 2744
3823.20 2642
3823.78 2534
3824.37 2683
3824.95 2725
3825.54 2582
3826.12 2569
3826.70 2685
3827.29 2632
3827.87 2770
3828.46 2859
3829.04 2980
3829.62 2981
3830.21 2872
3830.79 2996
3831.38 3087
3831.96 3066
3832.54 3101
3833.13 2891
3833.71 2956
3834.30 2938
3834.88 2966
3835.47 2896
3836.05 2811
3836.64 2876
3837.22 2766
3837.81 2728
3838.39 2514
3838.98 2609
3839.56 2655
3840.15 2713
3840.73 2564
3841.31 2528
3841.90 2640
3842.49 2648
3843.07 2525
3843.66 2604
3844.24 2563
3844.83 2658
3845.41 2558
3846.00 2556
3846.58 2554
3847.17 2578
3847.75 2715
3848.34 2708
3848.92 2618
3849.51 2663
3850.10 2798
3850.68 2836
3851.27 2941
3851.85 2968
3852.44 2849
3853.02 2964
3853.61 3093
3854.20 3316
3854.78 3413
3855.37 3700
3855.95 4049
3856.54 4355
3857.13 4979
3857.71 5807
3858.30 6775
3858.89 7898
3859.47 8841
3860.06 9842
3860.64 10815
3861.23 11332
3861.82 11762
3862.40 11474
3862.99 10822
3863.58 9844
3864.16 8878
3864.75 7572
3865.34 6802
3865.92 6013
3866.51 5322
3867.10 4921
3867.69 4502
3868.27 4171
3868.86 3895
3869.45 3641
3870.03 3410
3870.62 3429
3871.21 3455
3871.80 3584
3872.38 3618
3872.97 3601
3873.56 3570
3874.15 3497
3874.73 3459
3875.32 3476
3875.91 3316
3876.50 3207
3877.08 2984
3877.67 3015
3878.26 2943
3878.85 2807
3879.43 2783
3880.02 2802
3880.61 2777
3881.20 2715
3881.79 2688
3882.37 2713
3882.96 2694
3883.55 2557
3884.14 2636
3884.73 2608
3885.32 2658
3885.90 2745
3886.49 2792
3887.08 2898
3887.67 3017
3888.26 3234
3888.85 3192
3889.44 3365
3890.02 3515
3890.61 3454
3891.20 3689
3891.79 3741
3892.38 3795
3892.97 4009
3893.56 4153
3894.15 4345
3894.74 4503
3895.32 4640
3895.91 4643
3896.50 4668
3897.09 4692
3897.68 4567
3898.27 4417
3898.86 4170
3899.45 4164
3900.04 3957
3900.63 3938
3901.22 3706
3901.81 3519
3902.40 3273
3902.99 3105
3903.58 3063
3904.17 2867
3904.76 2714
3905.35 2742
3905.94 2645
3906.53 2666
3907.12 2644
3907.71 2539
3908.30 2507
3908.89 2412
3909.48 2493
3910.07 2495
3910.66 2372
3911.25 2395
3911.84 2342
3912.43 2311
3913.02 2277
3913.61 2221
3914.20 2350
3914.79 2386
3915.38 2316
3915.97 2303
3916.56 2336
3917.15 2372
3917.74 2343
3918.33 2329
3918.92 2365
3919.52 2434
3920.11 2487
3920.70 2463
3921.29 2482
3921.88 2525
3922.47 2584
3923.06 2500
3923.65 2553
3924.24 2519
3924.84 2512
3925.43 2479
3926.02 2430
3926.61 2508
3927.20 2543
3927.79 2472
3928.38 2539
3928.98 2525
3929.57 2538
3930.16 2479
3930.75 2475
3931.34 2494
3931.93 2474
3932.53 2396
3933.12 2397
3933.71 2495
3934.30 2413
3934.89 2537
3935.49 2514
3936.08 2497
3936.67 2615
3937.26 2568
3937.86 2557
3938.45 2672
3939.04 2793
3939.63 2705
3940.23 2735
3940.82 2735
3941.41 2642
3942.00 2805
3942.60 2663
3943.19 2680
3943.78 2666
3944.37 2721
3944.97 2636
3945.56 2463
3946.15 2520
3946.75 2484
3947.34 2450
3947.93 2453
3948.52 2500
3949.12 2556
3949.71 2493
3950.30 2556
3950.90 2501
3951.49 2579
3952.08 2676
3952.68 2644
3953.27 2610
3953.86 2619
3954.46 2579
3955.05 2706
3955.65 2679
3956.24 2661
3956.83 2758
3957.43 2669
3958.02 2695
3958.61 2652
3959.21 2732
3959.80 2665
3960.40 2682
3960.99 2729
3961.58 2820
3962.18 2881
3962.77 3000
3963.37 3052
3963.96 3368
3964.55 3502
3965.15 3766
3965.74 4028
3966.34 4342
3966.93 4388
3967.53 4098
3968.12 3970
3968.72 3647
3969.31 3402
3969.91 3233
3970.50 2991
3971.10 2761
3971.69 2640
3972.28 2599
3972.88 2465
3973.47 2473
3974.07 2478
3974.66 2611
3975.26 2515
3975.85 2592
3976.45 2572
3977.05 2464
3977.64 2669
3978.24 2638
3978.83 2605
3979.43 2659
3980.02 2657
3980.62 2649
3981.21 2649
3981.81 2474
3982.40 2396
3983.00 2461
3983.60 2456
3984.19 2442
3984.79 2288
3985.38 2317
3985.98 2324
3986.58 2415
3987.17 2428
3987.77 2432
3988.36 2499
3988.96 2439
3989.56 2387
3990.15 2448
3990.75 2379
3991.34 2480
3991.94 2421
3992.54 2471
3993.13 2675
3993.73 2656
3994.33 2720
3994.92 2806
3995.52 2759
3996.12 2807
3996.71 2826
3997.31 2803
3997.91 2773
3998.50 2761
3999.10 2812
3999.70 2727
4000.29 2761
4000.89 2852
4001.49 2796
4002.09 2866
4002.68 2813
4003.28 2909
4003.88 3000
4004.47 2991
4005.07 2972
4005.67 2949
4006.27 3052
4006.86 3081
4007.46 3050
4008.06 2949
4008.66 2918
4009.25 2853
4009.85 2843
4010.45 2894
4011.05 2910
4011.64 3126
4012.24 3238
4012.84 3451
4013.44 3781
4014.04 4013
4014.63 4415
4015.23 4625
4015.83 5001
4016.43 5170
4017.03 5173
4017.63 5116
4018.22 4908
4018.82 4826
4019.42 4165
4020.02 3800
4020.62 3564
4021.22 3260
4021.81 3005
4022.41 2961
4023.01 2907
4023.61 2807
4024.21 2752
4024.81 2806
4025.41 2891
4026.01 2907
4026.60 2957
4027.20 3115
4027.80 3107
4028.40 3165
4029.00 3333
4029.60 3265
4030.20 3096
4030.80 3064
4031.40 2981
4032.00 2881
4032.60 2644
4033.20 2791
4033.80 2875
4034.39 2732
4034.99 2630
4035.59 2713
4036.19 2703
4036.79 2674
4037.39 2673
4037.99 2736
4038.59 2644
4039.19 2733
4039.79 2600
4040.39 2602
4040.99 2754
4041.59 2594
4042.19 2668
4042.79 2716
4043.39 2780
4043.99 2712
4044.59 2593
4045.19 2697
4045.79 2662
4046.39 2593
4046.99 2678
4047.60 2724
4048.20 2745
4048.80 2832
4049.40 2735
4050.00 2715
4050.60 2692
4051.20 2789
4051.80 2776
4052.40 2909
4053.00 3106
4053.60 3201
4054.20 3275
4054.80 3137
4055.41 3165
4056.01 3153
4056.61 3157
4057.21 3182
4057.81 3073
4058.41 2923
4059.01 2761
4059.61 2598
4060.22 2440
4060.82 2474
4061.42 2417
4062.02 2321
4062.62 2319
4063.22 2298
4063.82 2310
4064.43 2282
4065.03 2304
4065.63 2196
4066.23 2221
4066.83 2220
4067.44 2271
4068.04 2275
4068.64 2382
4069.24 2305
4069.84 2310
4070.45 2320
4071.05 2339
4071.65 2270
4072.25 2321
4072.86 2419
4073.46 2377
4074.06 2395
4074.66 2523
4075.27 2512
4075.87 2526
4076.47 2390
4077.07 2417
4077.68 2498
4078.28 2417
4078.88 2506
4079.48 2437
4080.09 2521
4080.69 2550
4081.29 2563
4081.90 2506
4082.50 2526
4083.10 2670
4083.71 2636
4084.31 2697
4084.91 2698
4085.52 2659
4086.12 2681
4086.72 2720
4087.33 2771
4087.93 2903
4088.53 2967
4089.14 3051
4089.74 3322
4090.34 3664
4090.95 4169
4091.55 4827
4092.15 5531
4092.76 6077
4093.36 7015
4093.97 7609
4094.57 7992
4095.17 7858
4095.78 7803
4096.38 7433
4096.99 6806
4097.59 6007
4098.19 5201
4098.80 4624
4099.40 3911
4100.01 3528
4100.61 3112
4101.22 2910
4101.82 2753
4102.43 2619
4103.03 2441
4103.63 2452
4104.24 2437
4104.84 2412
4105.45 2297
4106.05 2379
4106.66 2449
4107.26 2435
4107.87 2442
4108.47 2419
4109.08 2497
4109.68 2391
4110.29 2344
4110.89 2237
4111.50 2147
4112.10 2236
4112.71 2283
4113.31 2302
4113.92 2299
4114.53 2251
4115.13 2182
4115.74 2184
4116.34 2214
4116.95 2176
4117.55 2291
4118.16 2274
4118.76 2312
4119.37 2324
4119.98 2405
4120.58 2410
4121.19 2474
4121.79 2458
4122.40 2474
4123.01 2452
4123.61 2494
4124.22 2541
4124.82 2515
4125.43 2558
4126.04 2523
4126.64 2451
4127.25 2576
4127.86 2655
4128.46 2540
4129.07 2614
4129.68 2668
4130.28 2712
4130.89 2822
4131.50 2800
4132.10 2786
4132.71 2859
4133.32 2920
4133.92 2889
4134.53 3012
4135.14 3039
4135.74 2900
4136.35 2924
4136.96 2807
4137.56 2709
4138.17 2892
4138.78 2964
4139.39 2877
4139.99 2886
4140.60 2929
4141.21 3003
4141.82 2930
4142.42 2888
4143.03 2858
4143.64 2772
4144.25 2780
4144.85 2758
4145.46 2775
4146.07 2609
4146.68 2521
4147.28 2449
4147.89 2478
4148.50 2384
4149.11 2358
4149.72 2348
4150.32 2305
4150.93 2334
4151.54 2254
4152.15 2212
4152.76 2141
4153.37 2189
4153.97 2294
4154.58 2232
4155.19 2171
4155.80 2172
4156.41 2092
4157.02 2052
4157.62 1992
4158.23 2055
4158.84 2140
4159.45 2040
4160.06 2066
4160.67 2174
4161.28 2317
4161.89 2280
4162.49 2394
4163.10 2473
4163.71 2428
4164.32 2387
4164.93 2539
4165.54 2615
4166.15 2707
4166.76 2701
4167.37 2684
4167.98 2769
4168.59 2726
4169.20 2774
4169.81 2776
4170.42 2658
4171.02 2672
4171.63 2557
4172.24 2433
4172.85 2511
4173.46 2522
4174.07 2463
4174.68 2463
4175.29 2316
4175.90 2421
4176.51 2469
4177.12 2295
4177.73 2290
4178.34 2288
4178.95 2254
4179.56 2298
4180.17 2307
4180.78 2262
4181.39 2305
4182.00 2303
4182.61 2309
4183.23 2266
4183.84 2356
4184.45 2353
4185.06 2267
4185.67 2178
4186.28 2215
4186.89 2286
4187.50 2302
4188.11 2218
4188.72 2226
4189.33 2250
4189.94 2241
4190.55 2295
4191.17 2438
4191.78 2464
4192.39 2628
4193.00 2770
4193.61 2912
4194.22 3127
4194.83 2997
4195.44 3136
4196.06 3139
4196.67 3168
4197.28 3062
4197.89 2986
4198.50 2911
4199.11 2846
4199.72 2831
4200.34 2733
4200.95 2711
4201.56 2784
4202.17 2724
4202.78 2726
4203.40 2560
4204.01 2618
4204.62 2569
4205.23 2490
4205.84 2468
4206.46 2482
4207.07 2383
4207.68 2416
4208.29 2360
4208.90 2346
4209.52 2400
4210.13 2417
4210.74 2414
4211.35 2401
4211.97 2281
4212.58 2426
4213.19 2493
4213.80 2548
4214.42 2550
4215.03 2603
4215.64 2801
4216.26 3014
4216.87 3229
4217.48 3348
4218.09 3769
4218.71 4109
4219.32 4510
4219.93 4956
4220.55 5474
4221.16 5848
4221.77 6292
4222.39 6466
4223.00 6664
4223.61 6796
4224.23 6757
4224.84 6483
4225.45 6304
4226.07 5975
4226.68 5734
4227.30 5556
4227.91 5577
4228.52 5365
4229.14 5055
4229.75 4922
4230.36 4875
4230.98 4628
4231.59 4144
4232.21 3891
4232.82 3623
4233.43 3440
4234.05 3223
4234.66 3004
4235.28 2963
4235.89 2917
4236.51 2801
4237.12 2706
4237.73 2637
4238.35 2497
4238.96 2423
4239.58 2424
4240.19 2421
4240.81 2485
4241.42 2316
4242.04 2333
4242.65 2243
4243.27 2348
4243.88 2333
4244.50 2353
4245.11 2299
4245.73 2393
4246.34 2438
4246.96 2426
4247.57 2460
4248.19 2475
4248.80 2296
4249.42 2365
4250.03 2460
4250.65 2390
4251.26 2347
4251.88 2409
4252.49 2318
4253.11 2301
4253.72 2385
4254.34 2374
4254.96 2446
4255.57 2376
4256.19 2455
4256.80 2469
4257.42 2489
4258.03 2501
4258.65 2611
4259.27 2810
4259.88 2779
4260.50 2730
4261.12 2750
4261.73 2792
4262.35 2778
4262.96 2805
4263.58 2834
4264.20 2972
4264.81 2962
4265.43 3033
4266.05 3235
4266.66 3296
4267.28 3240
4267.90 3169
4268.51 3279
4269.13 3321
4269.75 3257
4270.36 3164
4270.98 3091
4271.60 2895
4272.21 2740
4272.83 2720
4273.45 2698
4274.06 2631
4274.68 2598
4275.30 2674
4275.92 2662
4276.53 2667
4277.15 2590
4277.77 2713
4278.38 2547
4279.00 2590
4279.62 2542
4280.24 2561
4280.85 2556
4281.47 2510
4282.09 2569
4282.71 2593
4283.32 2581
4283.94 2669
4284.56 2594
4285.18 2768
4285.80 3033
4286.41 2874
4287.03 2781
4287.65 2876
4288.27 2851
4288.89 2696
4289.50 2576
4290.12 2500
4290.74 2528
4291.36 2439
4291.98 2405
4292.60 2358
4293.21 2370
4293.83 2501
4294.45 2475
4295.07 2542
4295.69 2526
4296.31 2669
4296.93 2561
4297.54 2573
4298.16 2525
4298.78 2471
4299.40 2411
4300.02 2434
4300.64 2401
4301.26 2407
4301.88 2412
4302.50 2420
4303.12 2467
4303.73 2525
4304.35 2546
4304.97 2640
4305.59 2602
4306.21 2895
4306.83 3118
4307.45 3217
4308.07 3433
4308.69 3729
4309.31 3850
4309.93 3905
4310.55 3941
4311.17 3744
4311.79 3596
4312.41 3377
4313.03 3291
4313.65 3085
4314.27 2930
4314.89 2621
4315.51 2471
4316.13 2390
4316.75 2336
4317.37 2253
4317.99 2181
4318.61 2095
4319.23 2140
4319.85 2049
4320.47 2093
4321.09 2196
4321.71 2227
4322.33 2328
4322.95 2345
4323.57 2473
4324.19 2472
4324.81 2378
4325.43 2321
4326.05 2365
4326.68 2437
4327.30 2358
4327.92 2250
4328.54 2145
4329.16 2235
4329.78 2201
4330.40 2170
4331.02 2164
4331.64 2139
4332.26 2215
4332.89 2115
4333.51 2157
4334.13 2227
4334.75 2200
4335.37 2200
4335.99 2405
4336.61 2332
4337.24 2425
4337.86 2370
4338.48 2283
4339.10 2299
4339.72 2249
4340.34 2269
4340.97 2245
4341.59 2357
4342.21 2494
4342.83 2607
4343.45 2637
4344.08 2774
4344.70 3069
4345.32 3111
4345.94 3391
4346.57 3343
4347.19 3247
4347.81 3193
4348.43 3142
4349.05 3080
4349.68 2880
4350.30 2775
4350.92 2555
4351.54 2402
4352.17 2316
4352.79 2320
4353.41 2269
4354.04 2122
4354.66 2148
4355.28 2223
4355.90 2217
4356.53 2195
4357.15 2130
4357.77 2204
4358.40 2205
4359.02 2192
4359.64 2182
4360.27 2168
4360.89 2196
4361.51 2292
4362.14 2302
4362.76 2251
4363.38 2404
4364.01 2258
4364.63 2157
4365.25 2144
4365.88 2144
4366.50 2199
4367.12 2151
4367.75 2124
4368.37 2192
4369.00 2202
4369.62 2193
4370.24 2133
4370.87 2190
4371.49 2237
4372.12 2156
4372.74 2147
4373.36 2070
4373.99 2089
4374.61 2130
4375.24 2200
4375.86 2305
4376.49 2318
4377.11 2339
4377.73 2284
4378.36 2391
4378.98 2474
4379.61 2427
4380.23 2528
4380.86 2632
4381.48 2608
4382.11 2601
4382.73 2721
4383.36 2948
4383.98 3017
4384.61 3110
4385.23 3255
4385.86 3344
4386.48 3527
4387.11 3927
4387.73 4393
4388.36 4735
4388.98 5325
4389.61 5854
4390.23 6235
4390.86 6557
4391.48 6639
4392.11 6478
4392.74 6185
4393.36 5965
4393.99 5122
4394.61 4520
4395.24 4042
4395.86 3781
4396.49 3655
4397.12 3458
4397.74 3566
4398.37 3582
4398.99 3698
4399.62 3608
4400.25 3540
4400.87 3374
4401.50 3247
4402.12 3172
4402.75 3220
4403.38 3115
4404.00 3150
4404.63 2936
4405.26 2996
4405.88 3010
4406.51 2990
4407.14 3047
4407.76 3123
4408.39 3005
4409.02 2959
4409.64 2949
4410.27 3157
4410.90 3047
4411.52 2914
4412.15 2811
4412.78 2832
4413.40 2667
4414.03 2507
4414.66 2553
4415.29 2659
4415.91 2627
4416.54 2561
4417.17 2547
4417.79 2533
4418.42 2530
4419.05 2377
4419.68 2375
4420.30 2375
4420.93 2377
4421.56 2270
4422.19 2328
4422.81 2283
4423.44 2380
4424.07 2186
4424.70 2192
4425.33 2143
4425.95 2110
4426.58 2238
4427.21 2079
4427.84 2094
4428.47 2119
4429.09 2079
4429.72 2023
4430.35 2077
4430.98 2030
4431.61 2127
4432.23 2135
4432.86 2070
4433.49 2084
4434.12 1959
4434.75 2007
4435.38 2067
4436.01 1959
4436.63 2035
4437.26 2045
4437.89 1979
4438.52 1997
4439.15 2016
4439.78 2034
4440.41 1980
4441.04 2059
4441.67 1983
4442.29 2028
4442.92 1996
4443.55 1984
4444.18 1979
4444.81 1991
4445.44 1957
4446.07 1979
4446.70 2058
4447.33 2043
4447.96 2080
4448.59 2044
4449.22 1997
4449.85 2019
4450.48 1995
4451.11 2004
4451.74 2010
4452.37 2054
4453.00 2047
4453.63 2038
4454.26 2046
4454.89 2003
4455.52 1980
4456.15 2002
4456.78 2008
4457.41 1977
4458.04 1895
4458.67 1875
4459.30 1892
4459.93 1873
4460.56 1887
4461.19 1783
4461.82 1816
4462.45 1991
4463.08 1836
4463.71 1894
4464.34 1905
4464.97 1811
4465.60 1883
4466.23 1892
4466.86 1840
4467.49 1796
4468.12 1694
4468.76 1832
4469.39 1889
4470.02 1812
4470.65 1776
4471.28 1741
4471.91 1792
4472.54 1794
4473.17 1864
4473.80 1948
4474.44 1914
4475.07 1845
4475.70 1915
4476.33 1832
4476.96 1924
4477.59 1902
4478.22 1923
4478.86 1878
4479.49 1961
4480.12 1988
4480.75 1947
4481.38 1959
4482.02 2059
4482.65 2025
4483.28 2003
4483.91 2085
4484.54 2119
4485.18 2075
4485.81 2027
4486.44 2010
4487.07 1960
4487.70 1957
4488.34 1999
4488.97 1978
4489.60 2078
4490.23 1965
4490.87 2019
4491.50 1956
4492.13 1962
4492.76 1946
4493.40 1848
4494.03 1962
4494.66 1876
4495.30 1979
4495.93 2018
4496.56 2115
4497.19 2026
4497.83 2003
4498.46 2180
4499.09 2238
4499.73 2278
4500.36 2355
4500.99 2464
4501.63 2595
4502.26 2674
4502.89 2744
4503.53 2769
4504.16 2592
4504.79 2578
4505.43 2477
4506.06 2383
4506.69 2316
4507.33 2263
4507.96 2221
4508.59 2306
4509.23 2232
4509.86 2118
4510.50 2123
4511.13 2284
4511.76 2315
4512.40 2318
4513.03 2375
4513.67 2423
4514.30 2394
4514.93 2465
4515.57 2546
4516.20 2548
4516.84 2446
4517.47 2443
4518.11 2419
4518.74 2249
4519.37 2126
4520.01 2086
4520.64 2183
4521.28 2180
4521.91 2188
4522.55 2318
4523.18 2398
4523.82 2403
4524.45 2550
4525.09 2797
4525.72 3161
4526.36 3577
4526.99 4116
4527.63 4635
4528.26 5559
4528.90 6575
4529.53 7859
4530.17 9053
4530.80 9972
4531.44 10465
4532.07 10710
4532.71 10373
4533.34 9435
4533.98 8535
4534.62 7577
4535.25 6355
4535.89 5539
4536.52 4520
4537.16 3849
4537.79 3427
4538.43 3093
4539.07 2910
4539.70 2592
4540.34 2494
4540.97 2363
4541.61 2316
4542.25 2238
4542.88 2248
4543.52 2187
4544.15 2082
4544.79 2039
4545.43 2093
4546.06 2126
4546.70 2053
4547.34 2005
4547.97 1867
4548.61 1911
4549.25 1894
4549.88 2013
4550.52 2054
4551.16 2190
4551.79 2248
4552.43 2229
4553.07 2303
4553.70 2368
4554.34 2304
4554.98 2339
4555.61 2369
4556.25 2297
4556.89 2112
4557.53 2199
4558.16 2181
4558.80 2104
4559.44 2180
4560.07 2124
4560.71 2146
4561.35 1983
4561.99 2000
4562.62 2159
4563.26 2183
4563.90 2248
4564.54 2262
4565.18 2287
4565.81 2331
4566.45 2437
4567.09 2567
4567.73 2708
4568.36 2712
4569.00 2722
4569.64 2783
4570.28 2715
4570.92 2673
4571.55 2685
4572.19 2595
4572.83 2440
4573.47 2462
4574.11 2253
4574.75 2095
4575.38 2093
4576.02 2054
4576.66 2085
4577.30 2063
4577.94 1892
4578.58 1861
4579.22 1944
4579.85 1923
4580.49 1815
4581.13 1890
4581.77 2005
4582.41 1975
4583.05 2132
4583.69 2016
4584.33 2008
4584.97 1962
4585.61 1949
4586.24 1933
4586.88 1974
4587.52 1968
4588.16 1928
4588.80 1961
4589.44 1975
4590.08 1994
4590.72 1980
4591.36 2011
4592.00 1897
4592.64 1988
4593.28 1911
4593.92 1843
4594.56 1817
4595.20 1793
4595.84 1775
4596.48 1807
4597.12 1727
4597.76 1764
4598.40 1864
4599.04 1830
4599.68 1831
4600.32 1815
4600.96 1826
4601.60 1879
4602.24 2008
4602.88 2096
4603.52 2174
4604.16 2257
4604.80 2162
4605.44 2258
4606.08 2380
4606.72 2426
4607.36 2259
4608.00 2222
4608.64 2242
4609.28 2156
4609.93 2251
4610.57 2145
4611.21 2070
4611.85 2103
4612.49 2005
4613.13 1956
4613.77 2001
4614.41 1921
4615.05 1788
4615.69 1798
4616.34 1827
4616.98 1801
4617.62 1802
4618.26 1778
4618.90 1739
4619.54 1725
4620.18 1777
4620.83 1793
4621.47 1774
4622.11 1758
4622.75 1754
4623.39 1686
4624.03 1689
4624.68 1725
4625.32 1689
4625.96 1649
4626.60 1703
4627.24 1723
4627.89 1749
4628.53 1786
4629.17 1823
4629.81 1790
4630.45 1767
4631.10 1744
4631.74 1765
4632.38 1799
4633.02 1798
4633.67 1809
4634.31 1792
4634.95 1760
4635.59 1825
4636.24 1824
4636.88 1862
4637.52 1872
4638.17 1904
4638.81 1880
4639.45 1847
4640.09 1781
4640.74 1862
4641.38 1916
4642.02 1795
4642.67 1835
4643.31 1840
4643.95 1829
4644.60 1805
4645.24 1749
4645.88 1863
4646.53 1913
4647.17 1960
4647.81 1926
4648.46 1907
4649.10 1906
4649.74 2108
4650.39 2263
4651.03 2207
4651.67 2267
4652.32 2307
4652.96 2288
4653.61 2316
4654.25 2251
4654.89 2155
4655.54 2100
4656.18 1945
4656.83 1799
4657.47 1789
4658.11 1838
4658.76 1811
4659.40 1736
4660.05 1712
4660.69 1744
4661.33 1624
4661.98 1661
4662.62 1671
4663.27 1634
4663.91 1642
4664.56 1685
4665.20 1561
4665.85 1601
4666.49 1633
4667.14 1645
4667.78 1684
4668.43 1542
4669.07 1592
4669.72 1629
4670.36 1578
4671.01 1561
4671.65 1630
4672.30 1628
4672.94 1555
4673.59 1511
4674.23 1559
4674.88 1676
4675.52 1628
4676.17 1563
4676.81 1637
4677.46 1596
4678.10 1573
4678.75 1607
4679.40 1707
4680.04 1628
4680.69 1669
4681.33 1676
4681.98 1689
4682.62 1666
4683.27 1707
4683.92 1721
4684.56 1669
4685.21 1592
4685.85 1682
4686.50 1660
4687.15 1590
4687.79 1534
4688.44 1586
4689.09 1638
4689.73 1571
4690.38 1574
4691.02 1586
4691.67 1551
4692.32 1604
4692.96 1600
4693.61 1638
4694.26 1676
4694.90 1686
4695.55 1745
4696.20 1756
4696.84 1687
4697.49 1686
4698.14 1748
4698.78 1765
4699.43 1696
4700.08 1604
4700.73 1737
4701.37 1719
4702.02 1601
4702.67 1581
4703.31 1647
4703.96 1696
4704.61 1783
4705.26 1785
4705.90 1757
4706.55 1656
4707.20 1715
4707.85 1818
4708.49 1777
4709.14 1790
4709.79 1867
4710.44 1871
4711.09 1862
4711.73 1731
4712.38 1756
4713.03 1780
4713.68 1678
4714.33 1664
4714.97 1770
4715.62 1715
4716.27 1647
4716.92 1785
4717.57 1787
4718.21 1786
4718.86 1780
4719.51 1897
4720.16 1828
4720.81 1889
4721.46 1876
4722.11 1906
4722.75 1976
4723.40 2060
4724.05 2012
4724.70 2000
4725.35 1885
4726.00 1957
4726.65 2056
4727.30 1984
4727.94 1961
4728.59 1914
4729.24 1760
4729.89 1671
4730.54 1672
4731.19 1540
4731.84 1474
4732.49 1500
4733.14 1521
4733.79 1583
4734.44 1604
4735.09 1619
4735.74 1667
4736.38 1610
4737.03 1655
4737.68 1705
4738.33 1717
4738.98 1704
4739.63 1660
4740.28 1623
4740.93 1609
4741.58 1697
4742.23 1726
4742.88 1722
4743.53 1630
4744.18 1667
4744.83 1698
4745.48 1664
4746.13 1671
4746.78 1655
4747.43 1713
4748.08 1610
4748.73 1656
4749.39 1772
4750.04 1753
4750.69 1920
4751.34 1885
4751.99 2024
4752.64 1936
4753.29 1852
4753.94 1887
4754.59 1876
4755.24 1930
4755.89 1795
4756.54 1729
4757.19 1926
4757.84 1758
4758.50 1697
4759.15 1763
4759.80 1898
4760.45 1798
4761.10 1805
4761.75 1684
4762.40 1695
4763.05 1722
4763.71 1636
4764.36 1609
4765.01 1600
4765.66 1585
4766.31 1642
4766.96 1776
4767.62 1640
4768.27 1662
4768.92 1593
4769.57 1533
4770.22 1599
4770.87 1582
4771.53 1484
4772.18 1567
4772.83 1524
4773.48 1476
4774.13 1516
4774.79 1506
4775.44 1510
4776.09 1538
4776.74 1451
4777.40 1382
4778.05 1420
4778.70 1386
4779.35 1444
4780.01 1455
4780.66 1435
4781.31 1389
4781.96 1507
4782.62 1459
4783.27 1455
4783.92 1405
4784.57 1477
4785.23 1475
4785.88 1542
4786.53 1470
4787.19 1381
4787.84 1474
4788.49 1466
4789.15 1473
4789.80 1530
4790.45 1470
4791.11 1436
4791.76 1377
4792.41 1487
4793.07 1526
4793.72 1456
4794.37 1519
4795.03 1493
4795.68 1474
4796.33 1533
4796.99 1495
4797.64 1505
4798.29 1480
4798.95 1490
4799.60 1545
4800.26 1577
4800.91 1530
4801.56 1516
4802.22 1499
4802.87 1529
4803.53 1431
4804.18 1456
4804.83 1501
4805.49 1511
4806.14 1498
4806.80 1441
4807.45 1428
4808.11 1418
4808.76 1449
4809.42 1398
4810.07 1473
4810.72 1471
4811.38 1514
4812.03 1494
4812.69 1468
4813.34 1458
4814.00 1644
4814.65 1613
4815.31 1602
4815.96 1567
4816.62 1673
4817.27 1664
4817.93 1684
4818.58 1696
4819.24 1775
4819.89 1774
4820.55 1767
4821.20 1798
4821.86 1838
4822.52 1830
4823.17 1768
4823.83 1718
4824.48 1649
4825.14 1662
4825.79 1679
4826.45 1709
4827.10 1738
4827.76 1720
4828.42 1635
4829.07 1682
4829.73 1694
4830.38 1693
4831.04 1798
4831.70 1881
4832.35 1947
4833.01 2100
4833.66 2049
4834.32 2066
4834.98 2233
4835.63 2418
4836.29 2505
4836.95 2584
4837.60 2719
4838.26 2670
4838.92 2613
4839.57 2530
4840.23 2477
4840.89 2335
4841.54 2191
4842.20 2061
4842.86 2076
4843.51 1879
4844.17 1776
4844.83 1881
4845.48 1883
4846.14 1875
4846.80 1909
4847.45 1862
4848.11 1946
4848.77 2047
4849.43 2070
4850.08 2156
4850.74 2285
4851.40 2118
4852.06 2013
4852.71 2050
4853.37 1984
4854.03 1932
4854.69 1866
4855.34 2031
4856.00 2012
4856.66 1838
4857.32 1877
4857.97 1905
4858.63 1936
4859.29 1966
4859.95 2044
4860.61 1982
4861.26 1988
4861.92 1979
4862.58 1928
4863.24 1962
4863.90 1947
4864.55 2029
4865.21 1997
4865.87 1932
4866.53 1960
4867.19 1932
4867.85 1919
4868.51 1844
4869.16 1796
4869.82 1771
4870.48 1917
4871.14 1823
4871.80 1788
4872.46 1880
4873.12 1810
4873.78 1766
4874.43 1887
4875.09 1822
4875.75 1842
4876.41 1857
4877.07 1853
4877.73 1837
4878.39 1810
4879.05 1851
4879.71 1759
4880.37 1760
4881.03 1739
4881.69 1694
4882.34 1692
4883.00 1765
4883.66 1738
4884.32 1646
4884.98 1647
4885.64 1753
4886.30 1821
4886.96 1731
4887.62 1725
4888.28 1739
4888.94 1789
4889.60 1838
4890.26 1775
4890.92 1760
4891.58 1817
4892.24 1791
4892.90 1801
4893.56 1869
4894.22 1750
4894.88 1699
4895.54 1762
4896.20 1727
4896.86 1681
4897.52 1669
4898.19 1724
4898.85 1685
4899.51 1721
4900.17 1773
4900.83 1694
4901.49 1672
4902.15 1746
4902.81 1647
4903.47 1545
4904.13 1552
4904.79 1588
4905.45 1628
4906.12 1568
4906.78 1575
4907.44 1532
4908.10 1571
4908.76 1517
4909.42 1515
4910.08 1530
4910.74 1474
4911.41 1433
4912.07 1450
4912.73 1517
4913.39 1521
4914.05 1473
4914.71 1450
4915.38 1498
4916.04 1465
4916.70 1470
4917.36 1519
4918.02 1425
4918.68 1474
4919.35 1448
4920.01 1419
4920.67 1382
4921.33 1376
4921.99 1341
4922.66 1443
4923.32 1506
4923.98 1421
4924.64 1504
4925.31 1537
4925.97 1576
4926.63 1457
4927.29 1528
4927.96 1520
4928.62 1526
4929.28 1467
4929.94 1424
4930.61 1395
4931.27 1449
4931.93 1467
4932.59 1511
4933.26 1475
4933.92 1471
4934.58 1511
4935.25 1546
4935.91 1479
4936.57 1472
4937.24 1538
4937.90 1520
4938.56 1425
4939.23 1530
4939.89 1513
4940.55 1538
4941.22 1575
4941.88 1612
4942.54 1547
4943.21 1553
4943.87 1566
4944.53 1629
4945.20 1620
4945.86 1569
4946.52 1527
4947.19 1534
4947.85 1425
4948.52 1426
4949.18 1475
4949.84 1413
4950.51 1449
4951.17 1458
4951.84 1461
4952.50 1477
4953.17 1479
4953.83 1450
4954.49 1422
4955.16 1429
4955.82 1459
4956.49 1510
4957.15 1443
4957.82 1407
4958.48 1434
4959.15 1458
4959.81 1481
4960.47 1563
4961.14 1568
4961.80 1629
4962.47 1617
4963.13 1581
4963.80 1639
4964.46 1689
4965.13 1804
4965.79 1747
4966.46 1639
4967.12 1601
4967.79 1645
4968.45 1576
4969.12 1521
4969.79 1529
4970.45 1510
4971.12 1500
4971.78 1545
4972.45 1577
4973.11 1556
4973.78 1611
4974.44 1579
4975.11 1552
4975.78 1573
4976.44 1620
4977.11 1608
4977.77 1599
4978.44 1605
4979.11 1536
4979.77 1582
4980.44 1571
4981.10 1680
4981.77 1672
4982.44 1741
4983.10 1949
4983.77 2002
4984.43 2088
4985.10 2290
4985.77 2521
4986.43 2825
4987.10 3188
4987.77 3471
4988.43 3942
4989.10 4040
4989.77 3999
4990.43 3934
4991.10 3875
4991.77 3495
4992.43 3194
4993.10 2922
4993.77 2461
4994.43 2119
4995.10 1999
4995.77 1960
4996.44 1780
4997.10 1685
4997.77 1618
4998.44 1603
4999.10 1587
4999.77 1526
5000.44 1512
5001.11 1545
5001.77 1558
5002.44 1498
5003.11 1535
5003.78 1503
5004.44 1538
5005.11 1472
5005.78 1444
5006.45 1528
5007.12 1516
5007.78 1530
5008.45 1478
5009.12 1526
5009.79 1489
5010.46 1561
5011.12 1655
5011.79 1597
5012.46 1572
5013.13 1547
5013.80 1511
5014.47 1569
5015.13 1644
5015.80 1731
5016.47 1738
5017.14 1741
5017.81 1831
5018.48 1948
5019.14 2104
5019.81 2099
5020.48 2355
5021.15 2399
5021.82 2594
5022.49 2600
5023.16 2643
5023.83 2617
5024.50 2608
5025.16 2435
5025.83 2423
5026.50 2487
5027.17 2350
5027.84 2127
5028.51 2050
5029.18 1999
5029.85 1902
5030.52 1869
5031.19 1845
5031.86 1743
5032.53 1733
5033.20 1718
5033.87 1689
5034.54 1625
5035.21 1646
5035.88 1691
5036.54 1651
5037.21 1810
5037.88 1809
5038.55 1814
5039.22 1929
5039.89 2222
5040.56 2334
5041.23 2440
5041.90 2785
5042.58 2918
5043.25 3052
5043.92 3099
5044.59 3104
5045.26 2936
5045.93 2793
5046.60 2676
5047.27 2425
5047.94 2206
5048.61 1980
5049.28 1971
5049.95 1758
5050.62 1688
5051.29 1721
5051.96 1662
5052.63 1581
5053.30 1606
5053.98 1626
5054.65 1628
5055.32 1701
5055.99 1861
5056.66 1748
5057.33 1876
5058.00 1910
5058.67 1995
5059.34 2014
5060.02 1998
5060.69 2008
5061.36 1945
5062.03 1846
5062.70 1860
5063.37 1762
5064.04 1664
5064.72 1648
5065.39 1640
5066.06 1675
5066.73 1625
5067.40 1582
5068.08 1567
5068.75 1603
5069.42 1630
5070.09 1572
5070.76 1576
5071.44 1550
5072.11 1469
5072.78 1510
5073.45 1467
5074.12 1530
5074.80 1467
5075.47 1476
5076.14 1536
5076.81 1555
5077.49 1577
5078.16 1673
5078.83 1677
5079.50 1736
5080.18 1695
5080.85 1753
5081.52 1813
5082.20 1829
5082.87 1735
5083.54 1698
5084.21 1728
5084.89 1735
5085.56 1634
5086.23 1654
5086.91 1569
5087.58 1578
5088.25 1635
5088.93 1605
5089.60 1639
5090.27 1653
5090.95 1622
5091.62 1614
5092.29 1617
5092.97 1602
5093.64 1691
5094.31 1770
5094.99 1629
5095.66 1563
5096.34 1562
5097.01 1596
5097.68 1561
5098.36 1612
5099.03 1609
5099.70 1536
5100.38 1496
5101.05 1494
5101.73 1521
5102.40 1451
5103.08 1454
5103.75 1521
5104.42 1696
5105.10 1605
5105.77 1668
5106.45 1622
5107.12 1562
5107.80 1597
5108.47 1541
5109.15 1669
5109.82 1608
5110.49 1592
5111.17 1618
5111.84 1658
5112.52 1699
5113.19 1607
5113.87 1552
5114.54 1574
5115.22 1803
5115.89 1785
5116.57 1691
5117.24 1640
5117.92 1633
5118.59 1626
5119.27 1622
5119.94 1622
5120.62 1583
5121.30 1458
5121.97 1409
5122.65 1470
5123.32 1421
5124.00 1352
5124.67 1401
5125.35 1364
5126.02 1415
5126.70 1430
5127.38 1463
5128.05 1416
5128.73 1365
5129.40 1476
5130.08 1374
5130.76 1380
5131.43 1454
5132.11 1457
5132.78 1425
5133.46 1500
5134.14 1466
5134.81 1449
5135.49 1440
5136.17 1400
5136.84 1429
5137.52 1476
5138.20 1470
5138.87 1529
5139.55 1531
5140.22 1560
5140.90 1516
5141.58 1525
5142.26 1516
5142.93 1470
5143.61 1441
5144.29 1397
5144.96 1352
5145.64 1355
5146.32 1312
5146.99 1389
5147.67 1401
5148.35 1388
5149.03 1364
5149.70 1369
5150.38 1354
5151.06 1379
5151.73 1369
5152.41 1333
5153.09 1375
5153.77 1405
5154.44 1342
5155.12 1318
5155.80 1424
5156.48 1405
5157.16 1419
5157.83 1384
5158.51 1337
5159.19 1374
5159.87 1275
5160.55 1318
5161.22 1340
5161.90 1293
5162.58 1318
5163.26 1309
5163.94 1317
5164.61 1291
5165.29 1287
5165.97 1272
5166.65 1338
5167.33 1354
5168.01 1360
5168.68 1372
5169.36 1378
5170.04 1374
5170.72 1296
5171.40 1311
5172.08 1300
5172.76 1257
5173.44 1292
5174.11 1220
5174.79 1270
5175.47 1228
5176.15 1185
5176.83 1254
5177.51 1274
5178.19 1324
5178.87 1315
5179.55 1356
5180.23 1351
5180.91 1352
5181.58 1286
5182.26 1257
5182.94 1212
5183.62 1264
5184.30 1275
5184.98 1221
5185.66 1187
5186.34 1213
5187.02 1250
5187.70 1191
5188.38 1195
5189.06 1239
5189.74 1182
5190.42 1193
5191.10 1205
5191.78 1198
5192.46 1225
5193.14 1229
5193.82 1221
5194.50 1221
5195.18 1235
5195.86 1216
5196.54 1221
5197.22 1303
5197.90 1282
5198.58 1296
5199.26 1301
5199.94 1265
5200.63 1326
5201.31 1323
5201.99 1283
5202.67 1302
5203.35 1286
5204.03 1326
5204.71 1317
5205.39 1312
5206.07 1292
5206.75 1344
5207.43 1391
5208.11 1331
5208.80 1407
5209.48 1436
5210.16 1406
5210.84 1372
5211.52 1516
5212.20 1503
5212.88 1456
5213.57 1433
5214.25 1506
5214.93 1542
5215.61 1450
5216.29 1459
5216.97 1407
5217.66 1351
5218.34 1314
5219.02 1328
5219.70 1334
5220.38 1343
5221.06 1431
5221.75 1404
5222.43 1385
5223.11 1306
5223.79 1288
5224.47 1315
5225.16 1322
5225.84 1276
5226.52 1268
5227.20 1209
5227.89 1269
5228.57 1304
5229.25 1286
5229.93 1321
5230.62 1359
5231.30 1362
5231.98 1397
5232.66 1374
5233.35 1474
5234.03 1518
5234.71 1415
5235.40 1422
5236.08 1511
5236.76 1500
5237.44 1576
5238.13 1550
5238.81 1565
5239.49 1494
5240.18 1423
5240.86 1462
5241.54 1384
5242.23 1360
5242.91 1384
5243.59 1416
5244.28 1360
5244.96 1427
5245.64 1496
5246.33 1437
5247.01 1463
5247.70 1498
5248.38 1562
5249.06 1424
5249.75 1448
5250.43 1463
5251.11 1426
5251.80 1406
5252.48 1343
5253.17 1366
5253.85 1340
5254.53 1359
5255.22 1412
5255.90 1404
5256.59 1400
5257.27 1354
5257.96 1366
5258.64 1350
5259.32 1435
5260.01 1438
5260.69 1467
5261.38 1514
5262.06 1590
5262.75 1513
5263.43 1476
5264.12 1445
5264.80 1511
5265.49 1387
5266.17 1427
5266.86 1492
5267.54 1447
5268.23 1401
5268.91 1398
5269.60 1426
5270.28 1413
5270.97 1455
5271.65 1436
5272.34 1394
5273.02 1413
5273.71 1437
5274.39 1411
5275.08 1358
5275.76 1385
5276.45 1440
5277.14 1446
5277.82 1473
5278.51 1665
5279.19 1650
5279.88 1550
5280.56 1595
5281.25 1657
5281.94 1585
5282.62 1572
5283.31 1578
5283.99 1529
5284.68 1528
5285.37 1454
5286.05 1533
5286.74 1494
5287.43 1496
5288.11 1497
5288.80 1539
5289.48 1590
5290.17 1532
5290.86 1528
5291.54 1526
5292.23 1526
5292.92 1456
5293.60 1494
5294.29 1627
5294.98 1711
5295.66 1843
5296.35 2037
5297.04 2221
5297.72 2491
5298.41 2837
5299.10 3205
5299.79 3572
5300.47 3991
5301.16 4147
5301.85 4237
5302.53 4178
5303.22 3853
5303.91 3643
5304.60 3129
5305.28 2784
5305.97 2437
5306.66 2275
5307.35 2051
5308.03 1824
5308.72 1750
5309.41 1707
5310.10 1627
5310.78 1641
5311.47 1632
5312.16 1569
5312.85 1543
5313.54 1589
5314.22 1522
5314.91 1448
5315.60 1517
5316.29 1476
5316.98 1495
5317.66 1543
5318.35 1562
5319.04 1532
5319.73 1533
5320.42 1585
5321.11 1568
5321.80 1511
5322.48 1521
5323.17 1423
5323.86 1511
5324.55 1541
5325.24 1466
5325.93 1542
5326.62 1588
5327.30 1587
5327.99 1605
5328.68 1748
5329.37 1727
5330.06 1769
5330.75 1708
5331.44 1826
5332.13 1806
5332.82 1844
5333.51 1755
5334.20 1783
5334.88 1817
5335.57 1839
5336.26 1900
5336.95 1930
5337.64 1881
5338.33 1938
5339.02 1930
5339.71 1964
5340.40 1970
5341.09 1961
5341.78 2044
5342.47 2061
5343.16 2022
5343.85 2213
5344.54 2370
5345.23 2545
5345.92 2896
5346.61 3309
5347.30 3554
5347.99 3979
5348.68 4544
5349.37 5079
5350.06 5491
5350.75 5915
5351.44 5962
5352.13 5762
5352.82 5550
5353.51 5158
5354.20 4465
5354.90 3929
5355.59 3352
5356.28 2938
5356.97 2583
5357.66 2317
5358.35 2094
5359.04 1957
5359.73 1866
5360.42 1806
5361.11 1819
5361.80 1784
5362.49 1743
5363.19 1781
5363.88 1788
5364.57 1709
5365.26 1792
5365.95 1774
5366.64 1727
5367.33 1616
5368.03 1640
5368.72 1680
5369.41 1633
5370.10 1621
5370.79 1615
5371.48 1563
5372.18 1457
5372.87 1480
5373.56 1467
5374.25 1501
5374.94 1486
5375.63 1552
5376.33 1613
5377.02 1632
5377.71 1631
5378.40 1533
5379.10 1672
5379.79 1648
5380.48 1656
5381.17 1590
5381.86 1541
5382.56 1473
5383.25 1585
5383.94 1534
5384.63 1586
5385.33 1601
5386.02 1631
5386.71 1699
5387.40 1765
5388.10 1896
5388.79 1952
5389.48 1911
5390.18 1957
5390.87 1922
5391.56 1839
5392.26 1926
5392.95 1784
5393.64 1693
5394.33 1541
5395.03 1550
5395.72 1520
5396.41 1501
5397.11 1431
5397.80 1481
5398.49 1436
5399.19 1408
5399.88 1456
5400.58 1454
5401.27 1453
5401.96 1490
5402.66 1425
5403.35 1504
5404.04 1491
5404.74 1455
5405.43 1480
5406.13 1467
5406.82 1488
5407.51 1396
5408.21 1358
5408.90 1414
5409.60 1464
5410.29 1423
5410.98 1413
5411.68 1456
5412.37 1418
5413.07 1425
5413.76 1366
5414.46 1397
5415.15 1440
5415.84 1400
5416.54 1384
5417.23 1380
5417.93 1324
5418.62 1438
5419.32 1412
5420.01 1403
5420.71 1465
5421.40 1413
5422.10 1445
5422.79 1495
5423.49 1378
5424.18 1411
5424.88 1352
5425.57 1368
5426.27 1389
5426.96 1369
5427.66 1379
5428.35 1378
5429.05 1424
5429.74 1337
5430.44 1388
5431.14 1418
5431.83 1387
5432.53 1350
5433.22 1382
5433.92 1331
5434.61 1337
5435.31 1286
5436.01 1252
5436.70 1279
5437.40 1368
5438.09 1450
5438.79 1374
5439.49 1370
5440.18 1377
5440.88 1391
5441.57 1349
5442.27 1413
5442.97 1435
5443.66 1447
5444.36 1475
5445.06 1502
5445.75 1595
5446.45 1592
5447.15 1555
5447.84 1614
5448.54 1638
5449.24 1604
5449.93 1677
5450.63 1588
5451.33 1563
5452.02 1519
5452.72 1561
5453.42 1455
5454.11 1455
5454.81 1429
5455.51 1446
5456.20 1461
5456.90 1436
5457.60 1405
5458.30 1361
5458.99 1446
5459.69 1411
5460.39 1499
5461.09 1504
5461.78 1628
5462.48 1581
5463.18 1693
5463.88 1767
5464.57 1774
5465.27 1792
5465.97 1768
5466.67 1707
5467.36 1670
5468.06 1629
5468.76 1608
5469.46 1560
5470.16 1505
5470.85 1486
5471.55 1468
5472.25 1472
5472.95 1418
5473.65 1505
5474.35 1490
5475.04 1499
5475.74 1548
5476.44 1642
5477.14 1689
5477.84 1638
5478.54 1734
5479.23 1804
5479.93 1747
5480.63 1889
5481.33 1856
5482.03 1752
5482.73 1727
5483.43 1703
5484.13 1610
5484.83 1576
5485.52 1678
5486.22 1654
5486.92 1551
5487.62 1502
5488.32 1533
5489.02 1639
5489.72 1666
5490.42 1636
5491.12 1655
5491.82 1697
5492.52 1646
5493.22 1693
5493.92 1751
5494.62 1723
5495.31 1767
5496.01 1879
5496.71 1905
5497.41 1989
5498.11 2153
5498.81 2199
5499.51 2309
5500.21 2407
5500.91 2496
5501.61 2583
5502.31 2739
5503.01 2583
5503.71 2631
5504.41 2674
5505.11 2605
5505.81 2413
5506.51 2368
5507.22 2424
5507.92 2445
5508.62 2424
5509.32 2407
5510.02 2313
5510.72 2554
5511.42 2652
5512.12 2702
5512.82 2861
5513.52 2998
5514.22 3117
5514.92 3010
5515.62 2979
5516.32 2876
5517.03 2828
5517.73 2629
5518.43 2476
5519.13 2513
5519.83 2367
5520.53 2398
5521.23 2446
5521.93 2217
5522.63 2128
5523.34 2147
5524.04 2051
5524.74 1983
5525.44 1908
5526.14 1755
5526.84 1712
5527.55 1702
5528.25 1614
5528.95 1668
5529.65 1633
5530.35 1705
5531.05 1764
5531.76 1832
5532.46 1865
5533.16 1964
5533.86 1872
5534.56 1939
5535.27 1953
5535.97 1924
5536.67 1912
5537.37 1938
5538.08 1909
5538.78 1778
5539.48 1737
5540.18 1604
5540.89 1657
5541.59 1582
5542.29 1580
5542.99 1600
5543.70 1674
5544.40 1745
5545.10 1763
5545.80 1823
5546.51 1924
5547.21 2032
5547.91 2040
5548.62 1975
5549.32 1907
5550.02 1960
5550.73 1944
5551.43 1861
5552.13 1753
5552.84 1670
5553.54 1562
5554.24 1524
5554.95 1517
5555.65 1491
5556.35 1519
5557.06 1402
5557.76 1478
5558.46 1448
5559.17 1526
5559.87 1496
5560.57 1549
5561.28 1553
5561.98 1450
5562.69 1433
5563.39 1454
5564.09 1393
5564.80 1393
5565.50 1359
5566.21 1384
5566.91 1387
5567.61 1421
5568.32 1389
5569.02 1415
5569.73 1335
5570.43 1411
5571.14 1426
5571.84 1460
5572.54 1563
5573.25 1483
5573.95 1491
5574.66 1401
5575.36 1527
5576.07 1567
5576.77 1484
5577.48 1558
5578.18 1494
5578.89 1466
5579.59 1484
5580.30 1451
5581.00 1448
5581.71 1474
5582.41 1385
5583.12 1366
5583.82 1389
5584.53 1358
5585.23 1356
5585.94 1376
5586.64 1302
5587.35 1392
5588.06 1461
5588.76 1445
5589.47 1459
5590.17 1483
5590.88 1426
5591.58 1470
5592.29 1553
5592.99 1520
5593.70 1514
5594.41 1408
5595.11 1409
5595.82 1408
5596.52 1381
5597.23 1373
5597.94 1321
5598.64 1345
5599.35 1273
5600.06 1331
5600.76 1337
5601.47 1230
5602.17 1290
5602.88 1350
5603.59 1347
5604.29 1282
5605.00 1248
5605.71 1234
5606.41 1298
5607.12 1340
5607.83 1342
5608.53 1265
5609.24 1303
5609.95 1349
5610.65 1326
5611.36 1288
5612.07 1305
5612.78 1375
5613.48 1283
5614.19 1268
5614.90 1374
5615.60 1268
5616.31 1283
5617.02 1260
5617.73 1241
5618.43 1184
5619.14 1219
5619.85 1263
5620.56 1208
5621.26 1184
5621.97 1203
5622.68 1230
5623.39 1223
5624.09 1217
5624.80 1149
5625.51 1223
5626.22 1235
5626.93 1236
5627.63 1231
5628.34 1205
5629.05 1341
5629.76 1374
5630.47 1422
5631.17 1533
5631.88 1503
5632.59 1519
5633.30 1605
5634.01 1490
5634.72 1467
5635.42 1391
5636.13 1425
5636.84 1381
5637.55 1389
5638.26 1305
5638.97 1395
5639.68 1398
5640.39 1300
5641.09 1278
5641.80 1255
5642.51 1249
5643.22 1204
5643.93 1220
5644.64 1287
5645.35 1310
5646.06 1299
5646.77 1338
5647.48 1353
5648.19 1296
5648.89 1341
5649.60 1345
5650.31 1345
5651.02 1300
5651.73 1284
5652.44 1252
5653.15 1319
5653.86 1364
5654.57 1388
5655.28 1328
5655.99 1356
5656.70 1381
5657.41 1450
5658.12 1441
5658.83 1413
5659.54 1446
5660.25 1408
5660.96 1415
5661.67 1371
5662.38 1394
5663.09 1351
5663.80 1400
5664.51 1383
5665.22 1339
5665.93 1307
5666.64 1305
5667.35 1323
5668.06 1341
5668.77 1307
5669.48 1299
5670.19 1308
5670.91 1350
5671.62 1307
5672.33 1275
5673.04 1259
5673.75 1286
5674.46 1284
5675.17 1324
5675.88 1201
5676.59 1279
5677.30 1258
5678.01 1320
5678.73 1312
5679.44 1302
5680.15 1317
5680.86 1315
5681.57 1287
5682.28 1313
5682.99 1284
5683.71 1336
5684.42 1339
5685.13 1330
5685.84 1341
5686.55 1296
5687.26 1345
5687.98 1372
5688.69 1350
5689.40 1314
5690.11 1243
5690.82 1307
5691.54 1332
5692.25 1363
5692.96 1344
5693.67 1273
5694.38 1323
5695.10 1274
5695.81 1248
5696.52 1209
5697.23 1270
5697.95 1218
5698.66 1229
5699.37 1281
5700.08 1255
5700.80 1269
5701.51 1290
5702.22 1225
5702.93 1249
5703.65 1326
5704.36 1279
5705.07 1287
5705.78 1257
5706.50 1218
5707.21 1287
5707.92 1238
5708.64 1200
5709.35 1228
5710.06 1192
5710.78 1349
5711.49 1340
5712.20 1321
5712.92 1259
5713.63 1305
5714.34 1272
5715.06 1209
5715.77 1182
5716.48 1189
5717.20 1235
5717.91 1236
5718.62 1286
5719.34 1203
5720.05 1283
5720.77 1326
5721.48 1366
5722.19 1350
5722.91 1452
5723.62 1512
5724.33 1571
5725.05 1624
5725.76 1656
5726.48 1870
5727.19 1933
5727.91 1988
5728.62 2017
5729.33 1951
5730.05 1912
5730.76 1882
5731.48 1767
5732.19 1663
5732.91 1602
5733.62 1601
5734.34 1447
5735.05 1481
5735.77 1429
5736.48 1418
5737.20 1418
5737.91 1362
5738.63 1371
5739.34 1415
5740.06 1407
5740.77 1450
5741.49 1470
5742.20 1426
5742.92 1510
5743.63 1442
5744.35 1528
5745.06 1483
5745.78 1532
5746.49 1547
5747.21 1476
5747.92 1511
5748.64 1623
5749.35 1606
5750.07 1602
5750.79 1651
5751.50 1636
5752.22 1646
5752.93 1731
5753.65 1645
5754.36 1636
5755.08 1704
5755.80 1733
5756.51 1762
5757.23 1880
5757.95 1964
5758.66 1944
5759.38 2199
5760.09 2268
5760.81 2526
5761.53 2660
5762.24 2873
5762.96 3235
5763.68 3441
5764.39 3510
5765.11 3667
5765.83 3570
5766.54 3213
5767.26 3061
5767.98 2838
5768.69 2660
5769.41 2458
5770.13 2220
5770.84 2068
5771.56 1933
5772.28 1891
5772.99 1728
5773.71 1756
5774.43 1872
5775.15 1782
5775.86 1828
5776.58 1845
5777.30 1828
5778.01 1938
5778.73 1975
5779.45 2005
5780.17 2021
5780.88 2029
5781.60 2013
5782.32 1901
5783.04 1927
5783.76 1956
5784.47 1865
5785.19 1819
5785.91 1812
5786.63 1781
5787.34 1757
5788.06 1748
5788.78 1766
5789.50 1804
5790.22 1893
5790.94 1914
5791.65 1900
5792.37 2041
5793.09 2138
5793.81 2182
5794.53 2120
5795.25 2152
5795.96 2308
5796.68 2448
5797.40 2738
5798.12 2904
5798.84 3380
5799.56 3903
5800.28 4474
5800.99 5408
5801.71 6052
5802.43 6430
5803.15 6462
5803.87 6180
5804.59 5682
5805.31 4976
5806.03 4104
5806.75 3563
5807.47 3285
5808.18 2870
5808.90 2620
5809.62 2465
5810.34 2399
5811.06 2418
5811.78 2442
5812.50 2420
5813.22 2515
5813.94 2570
5814.66 2736
5815.38 2736
5816.10 2821
5816.82 2992
5817.54 2843
5818.26 2733
5818.98 2800
5819.70 2725
5820.42 2700
5821.14 2567
5821.86 2531
5822.58 2357
5823.30 2336
5824.02 2371
5824.74 2221
5825.46 2219
5826.18 2096
5826.90 2050
5827.62 2079
5828.34 1990
5829.06 1882
5829.78 1864
5830.50 1846
5831.22 1885
5831.95 1874
5832.67 1818
5833.39 1773
5834.11 1717
5834.83 1730
5835.55 1802
5836.27 1779
5836.99 1704
5837.71 1686
5838.43 1682
5839.15 1691
5839.88 1749
5840.60 1795
5841.32 1796
5842.04 1789
5842.76 1738
5843.48 1682
5844.20 1607
5844.93 1645
5845.65 1688
5846.37 1736
5847.09 1562
5847.81 1570
5848.53 1540
5849.26 1555
5849.98 1525
5850.70 1493
5851.42 1610
5852.14 1570
5852.87 1486
5853.59 1482
5854.31 1541
5855.03 1518
5855.75 1458
5856.48 1548
5857.20 1455
5857.92 1550
5858.64 1515
5859.37 1456
5860.09 1518
5860.81 1508
5861.53 1502
5862.26 1483
5862.98 1417
5863.70 1418
5864.42 1412
5865.15 1442
5865.87 1482
5866.59 1467
5867.31 1437
5868.04 1384
5868.76 1449
5869.48 1389
5870.21 1364
5870.93 1334
5871.65 1403
5872.38 1450
5873.10 1477
5873.82 1504
5874.55 1512
5875.27 1441
5875.99 1432
5876.72 1494
5877.44 1522
5878.16 1460
5878.89 1402
5879.61 1457
5880.33 1463
5881.06 1502
5881.78 1453
5882.51 1443
5883.23 1398
5883.95 1455
5884.68 1435
5885.40 1420
5886.13 1443
5886.85 1412
5887.57 1367
5888.30 1388
5889.02 1374
5889.75 1389
5890.47 1386
5891.20 1388
5891.92 1432
5892.64 1367
5893.37 1337
5894.09 1344
5894.82 1365
5895.54 1471
5896.27 1404
5896.99 1467
5897.72 1426
5898.44 1439
5899.17 1475
5899.89 1418
5900.62 1416
5901.34 1434
5902.07 1419
5902.79 1442
5903.52 1490
5904.24 1469
5904.97 1500
5905.69 1449
5906.42 1531
5907.14 1419
5907.87 1381
5908.59 1362
5909.32 1419
5910.04 1348
5910.77 1392
5911.50 1416
5912.22 1415
5912.95 1335
5913.67 1309
5914.40 1330
5915.12 1436
5915.85 1477
5916.58 1416
5917.30 1370
5918.03 1354
5918.75 1377
5919.48 1413
5920.21 1384
5920.93 1359
5921.66 1369
5922.39 1395
5923.11 1426
5923.84 1350
5924.56 1427
5925.29 1448
5926.02 1404
5926.74 1416
5927.47 1448
5928.20 1382
5928.92 1423
5929.65 1463
5930.38 1466
5931.10 1531
5931.83 1602
5932.56 1673
5933.28 1649
5934.01 1822
5934.74 2017
5935.47 2051
5936.19 2151
5936.92 2248
5937.65 2208
5938.37 2220
5939.10 2145
5939.83 2118
5940.56 2040
5941.28 1901
5942.01 1850
5942.74 1792
5943.47 1730
5944.19 1641
5944.92 1608
5945.65 1664
5946.38 1625
5947.11 1558
5947.83 1606
5948.56 1679
5949.29 1654
5950.02 1675
5950.74 1745
5951.47 1838
5952.20 1838
5952.93 1841
5953.66 1754
5954.39 1757
5955.11 1748
5955.84 1810
5956.57 1894
5957.30 1909
5958.03 1881
5958.76 1812
5959.48 1828
5960.21 1778
5960.94 1832
5961.67 1894
5962.40 1843
5963.13 1793
5963.86 1863
5964.59 1950
5965.31 1945
5966.04 2108
5966.77 2063
5967.50 2172
5968.23 2215
5968.96 2206
5969.69 2273
5970.42 2237
5971.15 2277
5971.88 2258
5972.61 2236
5973.34 2161
5974.06 2177
5974.79 2202
5975.52 2119
5976.25 2094
5976.98 2118
5977.71 2154
5978.44 2267
5979.17 2430
5979.90 2374
5980.63 2433
5981.36 2342
5982.09 2395
5982.82 2475
5983.55 2523
5984.28 2478
5985.01 2493
5985.74 2381
5986.47 2369
5987.20 2396
5987.93 2473
5988.66 2428
5989.39 2446
5990.12 2436
5990.85 2498
5991.58 2552
5992.32 2541
5993.05 2612
5993.78 2701
5994.51 2638
5995.24 2678
5995.97 2723
5996.70 2683
5997.43 2813
5998.16 2727
5998.89 2745
5999.62 2828
6000.35 2792
6001.09 2765
6001.82 2721
6002.55 2646
6003.28 2612
6004.01 2579
6004.74 2611
6005.47 2638
6006.20 2772
6006.94 3024
6007.67 3371
6008.40 3861
6009.13 4497
6009.86 5069
6010.59 5654
6011.33 6573
6012.06 7358
6012.79 7726
6013.52 8009
6014.25 7975
6014.98 7741
6015.72 7307
6016.45 6727
6017.18 5908
6017.91 5314
6018.64 4561
6019.38 4003
6020.11 3477
6020.84 3184
6021.57 2880
6022.31 2534
6023.04 2358
6023.77 2233
6024.50 2214
6025.24 2089
6025.97 2053
6026.70 2020
6027.43 1986
6028.17 2045
6028.90 1930
6029.63 1911
6030.37 1934
6031.10 1862
6031.83 1873
6032.56 1806
6033.30 1707
6034.03 1679
6034.76 1749
6035.50 1779
6036.23 1787
6036.96 1780
6037.70 1686
6038.43 1825
6039.16 1881
6039.90 1839
6040.63 1813
6041.36 1848
6042.10 1897
6042.83 1813
6043.56 1957
6044.30 1991
6045.03 1981
6045.77 2008
6046.50 2036
6047.23 2103
6047.97 2128
6048.70 2282
6049.44 2222
6050.17 2287
6050.90 2215
6051.64 2413
6052.37 2487
6053.11 2407
6053.84 2403
6054.57 2354
6055.31 2213
6056.04 2202
6056.78 2262
6057.51 2175
6058.25 2089
6058.98 2088
6059.72 2087
6060.45 2009
6061.19 2032
6061.92 2056
6062.66 2052
6063.39 2005
6064.13 1949
6064.86 1974
6065.60 2018
6066.33 2017
6067.07 2030
6067.80 1995
6068.54 2018
6069.27 1989
6070.01 2023
6070.74 2024
6071.48 1981
6072.21 1942
6072.95 1950
6073.68 1951
6074.42 1898
6075.15 1898
6075.89 1887
6076.63 1911
6077.36 1875
6078.10 1902
6078.83 1832
6079.57 1842
6080.30 1853
6081.04 1809
6081.78 1828
6082.51 1787
6083.25 1736
6083.98 1719
6084.72 1727
6085.46 1714
6086.19 1595
6086.93 1706
6087.67 1714
6088.40 1765
6089.14 1713
6089.88 1708
6090.61 1746
6091.35 1797
6092.09 1799
6092.82 1804
6093.56 1695
6094.30 1658
6095.03 1611
6095.77 1641
6096.51 1612
6097.24 1575
6097.98 1480
6098.72 1468
6099.45 1506
6100.19 1460
6100.93 1505
6101.67 1550
6102.40 1506
6103.14 1557
6103.88 1535
6104.61 1618
6105.35 1584
6106.09 1535
6106.83 1593
6107.56 1628
6108.30 1541
6109.04 1605
6109.78 1602
6110.51 1609
6111.25 1567
6111.99 1586
6112.73 1678
6113.47 1677
6114.20 1654
6114.94 1628
6115.68 1615
6116.42 1592
6117.16 1678
6117.89 1637
6118.63 1623
6119.37 1639
6120.11 1699
6120.85 1738
6121.59 1733
6122.32 1730
6123.06 1712
6123.80 1746
6124.54 1748
6125.28 1703
6126.02 1664
6126.76 1577
6127.49 1622
6128.23 1645
6128.97 1645
6129.71 1705
6130.45 1656
6131.19 1638
6131.93 1603
6132.67 1631
6133.41 1799
6134.15 1671
6134.88 1671
6135.62 1744
6136.36 1699
6137.10 1717
6137.84 1794
6138.58 1752
6139.32 1738
6140.06 1741
6140.80 1716
6141.54 1714
6142.28 1691
6143.02 1713
6143.76 1706
6144.50 1679
6145.24 1667
6145.98 1677
6146.72 1727
6147.46 1713
6148.20 1780
6148.94 1767
6149.68 1703
6150.42 1768
6151.16 1842
6151.90 1747
6152.64 1703
6153.38 1791
6154.12 1871
6154.86 1780
6155.60 1795
6156.34 1801
6157.08 1799
6157.82 1827
6158.56 1778
6159.30 1838
6160.04 1839
6160.78 1835
6161.52 1881
6162.27 1943
6163.01 1884
6163.75 1995
6164.49 2174
6165.23 2292
6165.97 2439
6166.71 2529
6167.45 2550
6168.19 2571
6168.94 2507
6169.68 2569
6170.42 2439
6171.16 2306
6171.90 2392
6172.64 2285
6173.38 2271
6174.13 2097
6174.87 2104
6175.61 2123
6176.35 2098
6177.09 2122
6177.83 2181
6178.58 2210
6179.32 2243
6180.06 2237
6180.80 2228
6181.54 2241
6182.28 2254
6183.03 2352
6183.77 2412
6184.51 2387
6185.25 2293
6186.00 2321
6186.74 2406
6187.48 2351
6188.22 2353
6188.97 2435
6189.71 2504
6190.45 2496
6191.19 2669
6191.94 2728
6192.68 2651
6193.42 2700
6194.16 2796
6194.91 2725
6195.65 2794
6196.39 2827
6197.13 2786
6197.88 2896
6198.62 2887
6199.36 2746
6200.11 2896
6200.85 2979
6201.59 3184
6202.34 3266
6203.08 3454
6203.82 4137
6204.57 4863
6205.31 6007
6206.05 7444
6206.80 9184
6207.54 11085
6208.28 12590
6209.03 13820
6209.77 14292
6210.52 14069
6211.26 13077
6212.00 11639
6212.75 10277
6213.49 8814
6214.23 7395
6214.98 6070
6215.72 5052
6216.47 4251
6217.21 3756
6217.95 3316
6218.70 3108
6219.44 2935
6220.19 2774
6220.93 2796
6221.68 2775
6222.42 2759
6223.17 2652
6223.91 2688
6224.65 2742
6225.40 2666
6226.14 2542
6226.89 2435
6227.63 2279
6228.38 2268
6229.12 2145
6229.87 1903
6230.61 1894
6231.36 1941
6232.10 1863
6232.85 1877
6233.59 1969
6234.34 1974
6235.08 1999
6235.83 1998
6236.57 2026
6237.32 2066
6238.06 2046
6238.81 1977
6239.56 2066
6240.30 2050
6241.05 2113
6241.79 2148
6242.54 2275
6243.28 2234
6244.03 2313
6244.77 2471
6245.52 2547
6246.27 2646
6247.01 2841
6247.76 2821
6248.50 2860
6249.25 2854
6250.00 2844
6250.74 2782
6251.49 2842
6252.23 2775
6252.98 2624
6253.73 2577
6254.47 2532
6255.22 2382
6255.97 2357
6256.71 2416
6257.46 2325
6258.21 2393
6258.95 2372
6259.70 2422
6260.45 2376
6261.19 2372
6261.94 2328
6262.69 2374
6263.43 2354
6264.18 2321
6264.93 2251
6265.67 2252
6266.42 2237
6267.17 2272
6267.92 2319
6268.66 2417
6269.41 2484
6270.16 2432
6270.90 2492
6271.65 2633
6272.40 2703
6273.15 2869
6273.89 3042
6274.64 3275
6275.39 3366
6276.14 3520
6276.89 3587
6277.63 3616
6278.38 3520
6279.13 3376
6279.88 3200
6280.62 2928
6281.37 2741
6282.12 2590
6282.87 2414
6283.62 2409
6284.36 2306
6285.11 2262
6285.86 2334
6286.61 2564
6287.36 2634
6288.11 2739
6288.85 2882
6289.60 3026
6290.35 3177
6291.10 3240
6291.85 3132
6292.60 2987
6293.35 2881
6294.09 2807
6294.84 2531
6295.59 2489
6296.34 2295
6297.09 2159
6297.84 1996
6298.59 1976
6299.34 2041
6300.09 1938
6300.83 1890
6301.58 1889
6302.33 1941
6303.08 1873
6303.83 1850
6304.58 1868
6305.33 1878
6306.08 1986
6306.83 1923
6307.58 1927
6308.33 1900
6309.08 1954
6309.83 1899
6310.58 1881
6311.33 1960
6312.08 1935
6312.83 1971
6313.58 1947
6314.33 2012
6315.08 2138
6315.83 2087
6316.58 2192
6317.33 2264
6318.08 2252
6318.83 2221
6319.58 2181
6320.33 2084
6321.08 2016
6321.83 1923
6322.58 1853
6323.33 1836
6324.08 1856
6324.83 1826
6325.58 1806
6326.33 1808
6327.08 1694
6327.83 1661
6328.58 1653
6329.33 1690
6330.08 1657
6330.84 1656
6331.59 1662
6332.34 1658
6333.09 1658
6333.84 1671
6334.59 1645
6335.34 1593
6336.09 1568
6336.84 1616
6337.60 1624
6338.35 1625
6339.10 1628
6339.85 1659
6340.60 1662
6341.35 1574
6342.10 1571
6342.86 1621
6343.61 1547
6344.36 1562
6345.11 1611
6345.86 1678
6346.61 1597
6347.37 1626
6348.12 1613
6348.87 1699
6349.62 1658
6350.37 1744
6351.13 1805
6351.88 1899
6352.63 1964
6353.38 1996
6354.14 1999
6354.89 2028
6355.64 1933
6356.39 1806
6357.14 1782
6357.90 1746
6358.65 1728
6359.40 1627
6360.16 1579
6360.91 1560
6361.66 1602
6362.41 1544
6363.17 1557
6363.92 1531
6364.67 1574
6365.42 1575
6366.18 1496
6366.93 1538
6367.68 1542
6368.44 1551
6369.19 1478
6369.94 1490
6370.70 1513
6371.45 1544
6372.20 1533
6372.96 1484
6373.71 1475
6374.46 1462
6375.22 1535
6375.97 1511
6376.72 1535
6377.48 1546
6378.23 1573
6378.99 1618
6379.74 1663
6380.49 1564
6381.25 1630
6382.00 1627
6382.75 1582
6383.51 1532
6384.26 1547
6385.02 1480
6385.77 1536
6386.53 1550
6387.28 1411
6388.03 1442
6388.79 1448
6389.54 1349
6390.30 1428
6391.05 1513
6391.81 1467
6392.56 1458
6393.31 1487
6394.07 1492
6394.82 1468
6395.58 1461
6396.33 1426
6397.09 1410
6397.84 1458
6398.60 1417
6399.35 1394
6400.11 1344
6400.86 1380
6401.62 1362
6402.37 1345
6403.13 1411
6403.88 1328
6404.64 1326
6405.39 1367
6406.15 1381
6406.90 1436
6407.66 1389
6408.42 1398
6409.17 1417
6409.93 1379
6410.68 1385
6411.44 1403
6412.19 1446
6412.95 1491
6413.71 1383
6414.46 1381
6415.22 1425
6415.97 1438
6416.73 1326
6417.48 1350
6418.24 1367
6419.00 1369
6419.75 1385
6420.51 1430
6421.27 1432
6422.02 1458
6422.78 1445
6423.53 1371
6424.29 1300
6425.05 1368
6425.80 1404
6426.56 1440
6427.32 1362
6428.07 1318
6428.83 1337
6429.59 1451
6430.34 1366
6431.10 1409
6431.86 1443
6432.61 1473
6433.37 1481
6434.13 1395
6434.89 1477
6435.64 1436
6436.40 1478
6437.16 1550
6437.91 1563
6438.67 1550
6439.43 1545
6440.19 1485
6440.94 1540
6441.70 1530
6442.46 1449
6443.22 1419
6443.97 1377
6444.73 1411
6445.49 1505
6446.25 1440
6447.00 1398
6447.76 1402
6448.52 1396
6449.28 1363
6450.04 1319
6450.79 1372
6451.55 1392
6452.31 1354
6453.07 1373
6453.83 1336
6454.58 1357
6455.34 1384
6456.10 1385
6456.86 1386
6457.62 1408
6458.38 1391
6459.13 1414
6459.89 1463
6460.65 1438
6461.41 1417
6462.17 1426
6462.93 1421
6463.69 1460
6464.44 1447
6465.20 1441
6465.96 1454
6466.72 1420
6467.48 1468
6468.24 1381
6469.00 1381
6469.76 1417
6470.52 1439
6471.28 1514
6472.03 1427
6472.79 1463
6473.55 1468
6474.31 1417
6475.07 1424
6475.83 1396
6476.59 1399
6477.35 1393
6478.11 1394
6478.87 1508
6479.63 1505
6480.39 1510
6481.15 1530
6481.91 1527
6482.67 1528
6483.43 1553
6484.19 1549
6484.95 1635
6485.71 1577
6486.47 1661
6487.23 1722
6487.99 1701
6488.75 1601
6489.51 1717
6490.27 1770
6491.03 1681
6491.79 1836
6492.55 1879
6493.31 1890
6494.07 1887
6494.83 1852
6495.59 1823
6496.35 1894
6497.11 1908
6497.87 1882
6498.64 1923
6499.40 1879
6500.16 1870
6500.92 1884
6501.68 1848
6502.44 1876
6503.20 1865
6503.96 1973
6504.72 2020
6505.48 2054
6506.25 1995
6507.01 2170
6507.77 2284
6508.53 2419
6509.29 2510
6510.05 2643
6510.81 2667
6511.57 2777
6512.34 2900
6513.10 2949
6513.86 2964
6514.62 2924
6515.38 2863
6516.15 2664
6516.91 2596
6517.67 2585
6518.43 2473
6519.19 2473
6519.95 2473
6520.72 2564
6521.48 2646
6522.24 2776
6523.00 2876
6523.77 3174
6524.53 3369
6525.29 3632
6526.05 3868
6526.81 4150
6527.58 4172
6528.34 4310
6529.10 4210
6529.86 4145
6530.63 3985
6531.39 3913
6532.15 3945
6532.92 4265
6533.68 4569
6534.44 4988
6535.20 5562
6535.97 6024
6536.73 6241
6537.49 6046
6538.26 5735
6539.02 5309
6539.78 4901
6540.55 4267
6541.31 3712
6542.07 3310
6542.84 2892
6543.60 2636
6544.36 2462
6545.13 2276
6545.89 2259
6546.65 2169
6547.42 2127
6548.18 2107
6548.94 2103
6549.71 2058
6550.47 1985
6551.24 1965
6552.00 1922
6552.76 2109
6553.53 2098
6554.29 2039
6555.06 2059
6555.82 2078
6556.58 1995
6557.35 1914
6558.11 2073
6558.88 2052
6559.64 2062
6560.41 2218
6561.17 2145
6561.93 2235
6562.70 2229
6563.46 2229
6564.23 2272
6564.99 2262
6565.76 2365
6566.52 2325
6567.29 2300
6568.05 2334
6568.82 2286
6569.58 2312
6570.35 2464
6571.11 2566
6571.88 2780
6572.64 2952
6573.41 2952
6574.17 3112
6574.94 3100
6575.70 3145
6576.47 3092
6577.23 3043
6578.00 2796
6578.76 2726
6579.53 2640
6580.29 2566
6581.06 2470
6581.83 2393
6582.59 2404
6583.36 2431
6584.12 2462
6584.89 2390
6585.65 2352
6586.42 2412
6587.19 2525
6587.95 2679
6588.72 2734
6589.48 3024
6590.25 3256
6591.02 3522
6591.78 3806
6592.55 4089
6593.32 4265
6594.08 4428
6594.85 4622
6595.61 4597
6596.38 4481
6597.15 4208
6597.91 3862
6598.68 3499
6599.45 3322
6600.21 3184
6600.98 3001
6601.75 2846
6602.51 2778
6603.28 2711
6604.05 2534
6604.82 2466
6605.58 2481
6606.35 2449
6607.12 2505
6607.88 2534
6608.65 2503
6609.42 2659
6610.19 2609
6610.95 2625
6611.72 2719
6612.49 2690
6613.25 2583
6614.02 2582
6614.79 2593
6615.56 2647
6616.32 2684
6617.09 2758
6617.86 2797
6618.63 2834
6619.40 2854
6620.16 2808
6620.93 2845
6621.70 2754
6622.47 2726
6623.24 2675
6624.00 2729
6624.77 2730
6625.54 2652
6626.31 2761
6627.08 2804
6627.84 2905
6628.61 3183
6629.38 3500
6630.15 4045
6630.92 4714
6631.69 5804
6632.46 6754
6633.22 7639
6633.99 8696
6634.76 9132
6635.53 9084
6636.30 9056
6637.07 8200
6637.84 7432
6638.61 6289
6639.37 5301
6640.14 4616
6640.91 3967
6641.68 3403
6642.45 3111
6643.22 2859
6643.99 2575
6644.76 2422
6645.53 2364
6646.30 2276
6647.07 2227
6647.84 2255
6648.61 2293
6649.37 2259
6650.14 2145
6650.91 2175
6651.68 2185
6652.45 2142
6653.22 2134
6653.99 2078
6654.76 2006
6655.53 1955
6656.30 1934
6657.07 1956
6657.84 1921
6658.61 1918
6659.38 1857
6660.15 1867
6660.92 1876
6661.69 1942
6662.46 1929
6663.23 1925
6664.00 1894
6664.77 1869
6665.55 1889
6666.32 1884
6667.09 1851
6667.86 1933
6668.63 1989
6669.40 2075
6670.17 2104
6670.94 2191
6671.71 2353
6672.48 2462
6673.25 2383
6674.02 2339
6674.79 2286
6675.57 2286
6676.34 2236
6677.11 2218
6677.88 2151
6678.65 2017
6679.42 1952
6680.19 2027
6680.96 1989
6681.74 2017
6682.51 2018
6683.28 2086
6684.05 2116
6684.82 2159
6685.59 2252
6686.37 2286
6687.14 2252
6687.91 2148
6688.68 2123
6689.45 2136
6690.22 2119
6691.00 1997
6691.77 2013
6692.54 1988
6693.31 1896
6694.08 1903
6694.86 1911
6695.63 1887
6696.40 1870
6697.17 1905
6697.95 1921
6698.72 1870
6699.49 1879
6700.26 1906
6701.04 1917
6701.81 1912
6702.58 1888
6703.35 1926
6704.13 1942
6704.90 1955
6705.67 1868
6706.44 1907
6707.22 1900
6707.99 1890
6708.76 1859
6709.54 1842
6710.31 1801
6711.08 1811
6711.86 1727
6712.63 1760
6713.40 1640
6714.17 1671
6714.95 1666
6715.72 1661
6716.50 1581
6717.27 1590
6718.04 1588
6718.82 1530
6719.59 1575
6720.36 1556
6721.14 1595
6721.91 1544
6722.68 1505
6723.46 1572
6724.23 1601
6725.01 1541
6725.78 1560
6726.55 1541
6727.33 1515
6728.10 1543
6728.88 1524
6729.65 1482
6730.42 1485
6731.20 1531
6731.97 1532
6732.75 1527
6733.52 1493
6734.30 1472
6735.07 1445
6735.84 1462
6736.62 1511
6737.39 1479
6738.17 1522
6738.94 1561
6739.72 1488
6740.49 1511
6741.27 1515
6742.04 1478
6742.82 1512
6743.59 1569
6744.37 1546
6745.14 1488
6745.92 1513
6746.69 1580
6747.47 1611
6748.24 1662
6749.02 1658
6749.79 1620
6750.57 1640
6751.34 1686
6752.12 1680
6752.90 1672
6753.67 1627
6754.45 1549
6755.22 1627
6756.00 1601
6756.77 1500
6757.55 1514
6758.33 1467
6759.10 1465
6759.88 1454
6760.65 1391
6761.43 1442
6762.20 1424
6762.98 1386
6763.76 1413
6764.53 1405
6765.31 1363
6766.09 1400
6766.86 1450
6767.64 1474
6768.41 1433
6769.19 1426
6769.97 1436
6770.74 1517
6771.52 1435
6772.30 1384
6773.07 1454
6773.85 1450
6774.63 1459
6775.40 1520
6776.18 1588
6776.96 1541
6777.74 1499
6778.51 1570
6779.29 1627
6780.07 1585
6780.84 1555
6781.62 1567
6782.40 1523
6783.17 1516
6783.95 1449
6784.73 1403
6785.51 1468
6786.28 1450
6787.06 1490
6787.84 1434
6788.62 1383
6789.39 1452
6790.17 1365
6790.95 1370
6791.73 1363
6792.51 1373
6793.28 1333
6794.06 1298
6794.84 1303
6795.62 1307
6796.39 1380
6797.17 1362
6797.95 1330
6798.73 1329
6799.51 1379
6800.29 1446
6801.06 1392
6801.84 1394
6802.62 1479
6803.40 1422
6804.18 1435
6804.96 1454
6805.73 1416
6806.51 1355
6807.29 1374
6808.07 1418
6808.85 1428
6809.63 1356
6810.41 1357
6811.18 1405
6811.96 1372
6812.74 1352
6813.52 1407
6814.30 1452
6815.08 1558
6815.86 1531
6816.64 1531
6817.42 1650
6818.20 1626
6818.98 1567
6819.76 1658
6820.53 1695
6821.31 1656
6822.09 1644
6822.87 1602
6823.65 1634
6824.43 1574
6825.21 1570
6825.99 1500
6826.77 1471
6827.55 1506
6828.33 1448
6829.11 1422
6829.89 1509
6830.67 1565
6831.45 1562
6832.23 1541
6833.01 1528
6833.79 1519
6834.57 1463
6835.35 1430
6836.13 1457
6836.91 1512
6837.69 1542
6838.47 1494
6839.25 1353
6840.03 1365
6840.81 1413
6841.59 1409
6842.37 1408
6843.16 1460
6843.94 1500
6844.72 1467
6845.50 1581
6846.28 1800
6847.06 2041
6847.84 2297
6848.62 2629
6849.40 3081
6850.18 3192
6850.96 3340
6851.75 3362
6852.53 3107
6853.31 2905
6854.09 2731
6854.87 2526
6855.65 2297
6856.43 2233
6857.22 2113
6858.00 2061
6858.78 1990
6859.56 1878
6860.34 1907
6861.12 1813
6861.90 1751
6862.69 1706
6863.47 1662
6864.25 1678
6865.03 1637
6865.81 1607
6866.60 1600
6867.38 1577
6868.16 1510
6868.94 1559
6869.72 1543
6870.51 1507
6871.29 1375
6872.07 1351
6872.85 1379
6873.64 1420
6874.42 1384
6875.20 1399
6875.98 1470
6876.77 1413
6877.55 1415
6878.33 1418
6879.11 1390
6879.90 1381
6880.68 1466
6881.46 1425
6882.25 1421
6883.03 1343
6883.81 1398
6884.59 1445
6885.38 1521
6886.16 1562
6886.94 1622
6887.73 1671
6888.51 1703
6889.29 1649
6890.08 1580
6890.86 1662
6891.64 1583
6892.43 1495
6893.21 1503
6893.99 1530
6894.78 1457
6895.56 1548
6896.35 1499
6897.13 1444
6897.91 1440
6898.70 1508
6899.48 1517
6900.26 1482
6901.05 1442
6901.83 1526
6902.62 1472
6903.40 1452
6904.18 1462
6904.97 1459
6905.75 1527
6906.54 1437
6907.32 1441
6908.11 1425
6908.89 1578
6909.67 1483
6910.46 1456
6911.24 1448
6912.03 1448
6912.81 1465
6913.60 1359
6914.38 1465
6915.17 1429
6915.95 1471
6916.74 1489
6917.52 1426
6918.31 1435
6919.09 1433
6919.88 1496
6920.66 1481
6921.45 1372
6922.23 1376
6923.02 1390
6923.80 1388
6924.59 1388
6925.37 1417
6926.16 1459
6926.94 1440
6927.73 1428
6928.51 1378
6929.30 1348
6930.09 1385
6930.87 1411
6931.66 1484
6932.44 1458
6933.23 1387
6934.01 1366
6934.80 1413
6935.59 1483
6936.37 1472
6937.16 1472
6937.94 1413
6938.73 1451
6939.52 1543
6940.30 1493
6941.09 1529
6941.88 1566
6942.66 1586
6943.45 1564
6944.23 1629
6945.02 1589
6945.81 1578
6946.59 1588
6947.38 1550
6948.17 1591
6948.95 1634
6949.74 1556
6950.53 1568
6951.31 1581
6952.10 1492
6952.89 1569
6953.67 1556
6954.46 1655
6955.25 1639
6956.04 1591
6956.82 1624
6957.61 1690
6958.40 1688
6959.18 1716
6959.97 1698
6960.76 1692
6961.55 1736
6962.33 1722
6963.12 1772
6963.91 1729
6964.70 1677
6965.48 1758
6966.27 1819
6967.06 1834
6967.85 1826
6968.63 1883
6969.42 1960
6970.21 1935
6971.00 1946
6971.79 1976
6972.57 1953
6973.36 1909
6974.15 1893
6974.94 1990
6975.73 2025
6976.52 2102
6977.30 2178
6978.09 2331
6978.88 2477
6979.67 2570
6980.46 2818
6981.25 3116
6982.03 3460
6982.82 4132
6983.61 4727
6984.40 5332
6985.19 5755
6985.98 5897
6986.77 5928
6987.55 5665
6988.34 5250
6989.13 4635
6989.92 4155
6990.71 3662
6991.50 3375
6992.29 3076
6993.08 2846
6993.87 2837
6994.66 2853
6995.45 3106
6996.24 3370
6997.02 3881
6997.81 4446
6998.60 4887
6999.39 5264
7000.18 5348
7000.97 5418
7001.76 5064
7002.55 4543
7003.34 4064
7004.13 3636
7004.92 3227
7005.71 2790
7006.50 2380
7007.29 2202
7008.08 2064
7008.87 1962
7009.66 1798
7010.45 1819
7011.24 1833
7012.03 1813
7012.82 1766
7013.61 1830
7014.40 1834
7015.19 1698
7015.98 1722
7016.77 1763
7017.56 1702
7018.35 1685
7019.15 1736
7019.94 1788
7020.73 1737
7021.52 1617
7022.31 1744
7023.10 1731
7023.89 1775
7024.68 1774
7025.47 1770
7026.26 1732
7027.05 1760
7027.85 1767
7028.64 1728
7029.43 1618
7030.22 1607
7031.01 1581
7031.80 1670
7032.59 1571
7033.38 1518
7034.18 1562
7034.97 1615
7035.76 1682
7036.55 1679
7037.34 1796
7038.13 1878
7038.93 1860
7039.72 1836
7040.51 1868
7041.30 1759
7042.09 1798
7042.89 1766
7043.68 1738
7044.47 1672
7045.26 1735
7046.05 1789
7046.85 1740
7047.64 1758
7048.43 1773
7049.22 1896
7050.01 1939
7050.81 1875
7051.60 1888
7052.39 1841
7053.18 1714
7053.98 1711
7054.77 1686
7055.56 1616
7056.36 1606
7057.15 1553
7057.94 1541
7058.73 1639
7059.53 1693
7060.32 1639
7061.11 1551
7061.91 1583
7062.70 1685
7063.49 1668
7064.29 1661
7065.08 1561
7065.87 1579
7066.66 1634
7067.46 1688
7068.25 1699
7069.04 1605
7069.84 1600
7070.63 1608
7071.43 1614
7072.22 1667
7073.01 1611
7073.81 1582
7074.60 1585
7075.39 1563
7076.19 1600
7076.98 1586
7077.78 1586
7078.57 1623
7079.36 1571
7080.16 1516
7080.95 1555
7081.75 1630
7082.54 1608
7083.33 1508
7084.13 1580
7084.92 1479
7085.72 1525
7086.51 1563
7087.31 1646
7088.10 1754
7088.90 1854
7089.69 1940
7090.48 2070
7091.28 2227
7092.07 2275
7092.87 2305
7093.66 2185
7094.46 2137
7095.25 2045
7096.05 1867
7096.84 1743
7097.64 1607
7098.43 1592
7099.23 1529
7100.02 1590
7100.82 1588
7101.61 1568
7102.41 1518
7103.20 1485
7104.00 1510
7104.80 1500
7105.59 1497
7106.39 1470
7107.18 1392
7107.98 1353
7108.77 1347
7109.57 1322
7110.36 1281
7111.16 1271
7111.96 1307
7112.75 1297
7113.55 1328
7114.34 1255
7115.14 1236
7115.94 1286
7116.73 1275
7117.53 1266
7118.32 1309
7119.12 1292
7119.92 1289
7120.71 1320
7121.51 1310
7122.31 1310
7123.10 1290
7123.90 1282
7124.70 1272
7125.49 1343
7126.29 1353
7127.09 1305
7127.88 1333
7128.68 1357
7129.48 1369
7130.27 1333
7131.07 1334
7131.87 1397
7132.66 1385
7133.46 1318
7134.26 1279
7135.06 1256
7135.85 1296
7136.65 1292
7137.45 1288
7138.24 1362
7139.04 1372
7139.84 1309
7140.64 1316
7141.43 1343
7142.23 1314
7143.03 1274
7143.83 1323
7144.62 1319
7145.42 1376
7146.22 1358
7147.02 1377
7147.82 1310
7148.61 1292
7149.41 1309
7150.21 1335
7151.01 1237
7151.81 1294
7152.60 1287
7153.40 1384
7154.20 1331
7155.00 1336
7155.80 1265
7156.59 1328
7157.39 1228
7158.19 1264
7158.99 1277
7159.79 1226
7160.59 1184
7161.39 1141
7162.18 1168
7162.98 1156
7163.78 1157
7164.58 1155
7165.38 1200
7166.18 1196
7166.98 1255
7167.78 1249
7168.57 1233
7169.37 1260
7170.17 1245
7170.97 1303
7171.77 1262
7172.57 1157
7173.37 1157
7174.17 1163
7174.97 1191
7175.77 1169
7176.57 1199
7177.37 1177
7178.17 1226
7178.97 1175
7179.77 1189
7180.56 1294
7181.36 1305
7182.16 1277
7182.96 1301
7183.76 1325
7184.56 1305
7185.36 1276
7186.16 1218
7186.96 1218
7187.76 1161
7188.56 1168
7189.36 1145
7190.16 1184
7190.96 1126
7191.76 1145
7192.57 1144
7193.37 1132
7194.17 1123
7194.97 1080
7195.77 1120
7196.57 1081
7197.37 1103
7198.17 1108
7198.97 1057
7199.77 1051
7200.57 1114
7201.37 1115
7202.17 1135
7202.97 1079
7203.77 1072
7204.58 1054
7205.38 1056
7206.18 1070
7206.98 1024
7207.78 1120
7208.58 1075
7209.38 1079
7210.18 1031
7210.99 1057
7211.79 1098
7212.59 1011
7213.39 1103
7214.19 1058
7214.99 1021
7215.79 1053
7216.60 1094
7217.40 1063
7218.20 1088
7219.00 1091
7219.80 1117
7220.60 1062
7221.41 1097
7222.21 1087
7223.01 1041
7223.81 999
7224.62 1087
7225.42 1088
7226.22 1066
7227.02 1064
7227.82 1030
7228.63 1071
7229.43 1076
7230.23 1058
7231.03 1021
7231.84 1036
7232.64 994
7233.44 1057
7234.24 1046
7235.05 1095
7235.85 1101
7236.65 1049
7237.45 1044
7238.26 1107
7239.06 1138
7239.86 1119
7240.67 1089
7241.47 1098
7242.27 1128
7243.08 1100
7243.88 1132
7244.68 1125
7245.49 1091
7246.29 1140
7247.09 1121
7247.90 1126
7248.70 1139
7249.50 1130
7250.31 1156
7251.11 1087
7251.91 1133
7252.72 1109
7253.52 1122
7254.32 1149
7255.13 1148
7255.93 1221
7256.74 1196
7257.54 1196
7258.34 1254
7259.15 1249
7259.95 1246
7260.76 1292
7261.56 1264
7262.36 1266
7263.17 1270
7263.97 1292
7264.78 1305
7265.58 1337
7266.39 1256
7267.19 1289
7268.00 1413
7268.80 1351
7269.60 1258
7270.41 1207
7271.21 1281
7272.02 1339
7272.82 1315
7273.63 1340
7274.43 1283
7275.24 1337
7276.04 1342
7276.85 1428
7277.65 1487
7278.46 1504
7279.26 1673
7280.07 1856
7280.87 2128
7281.68 2515
7282.48 2851
7283.29 3163
7284.09 3419
7284.90 3406
7285.71 3479
7286.51 3261
7287.32 2962
7288.12 2571
7288.93 2341
7289.73 2096
7290.54 1922
7291.35 1736
7292.15 1575
7292.96 1519
7293.76 1425
7294.57 1398
7295.38 1349
7296.18 1314
7296.99 1307
7297.79 1338
7298.60 1391
7299.41 1381
7300.21 1371
7301.02 1359
7301.82 1420
7302.63 1487
7303.44 1438
7304.24 1407
7305.05 1406
7305.86 1401
7306.66 1422
7307.47 1316
7308.28 1351
7309.08 1460
7309.89 1364
7310.70 1405
7311.50 1448
7312.31 1450
7313.12 1442
7313.93 1458
7314.73 1521
7315.54 1608
7316.35 1554
7317.15 1732
7317.96 1853
7318.77 1875
7319.58 1975
7320.38 2047
7321.19 2074
7322.00 2039
7322.81 1955
7323.61 1893
7324.42 1813
7325.23 1810
7326.04 1665
7326.84 1613
7327.65 1572
7328.46 1532
7329.27 1512
7330.08 1494
7330.88 1459
7331.69 1534
7332.50 1596
7333.31 1701
7334.12 1755
7334.92 1881
7335.73 1824
7336.54 1808
7337.35 1731
7338.16 1666
7338.97 1657
7339.78 1529
7340.58 1533
7341.39 1467
7342.20 1392
7343.01 1386
7343.82 1401
7344.63 1395
7345.44 1424
7346.24 1363
7347.05 1379
7347.86 1367
7348.67 1342
7349.48 1334
7350.29 1301
7351.10 1345
7351.91 1330
7352.72 1309
7353.53 1333
7354.34 1300
7355.14 1262
7355.95 1307
7356.76 1293
7357.57 1296
7358.38 1346
7359.19 1370
7360.00 1354
7360.81 1346
7361.62 1387
7362.43 1313
7363.24 1351
7364.05 1390
7364.86 1465
7365.67 1438
7366.48 1425
7367.29 1465
7368.10 1433
7368.91 1425
7369.72 1403
7370.53 1457
7371.34 1495
7372.15 1392
7372.96 1425
7373.77 1529
7374.58 1626
7375.39 1575
7376.20 1689
7377.01 1823
7377.82 2028
7378.63 2251
7379.44 2553
7380.26 2656
7381.07 2651
7381.88 2665
7382.69 2572
7383.50 2617
7384.31 2416
7385.12 2140
7385.93 1937
7386.74 1758
7387.55 1614
7388.36 1533
7389.18 1461
7389.99 1423
7390.80 1417
7391.61 1402
7392.42 1230
7393.23 1295
7394.04 1368
7394.86 1350
7395.67 1398
7396.48 1414
7397.29 1507
7398.10 1570
7398.91 1676
7399.73 1810
7400.54 1886
7401.35 1895
7402.16 1863
7402.97 1686
7403.79 1642
7404.60 1580
7405.41 1504
7406.22 1451
7407.03 1433
7407.85 1425
7408.66 1292
7409.47 1262
7410.28 1207
7411.10 1241
7411.91 1179
7412.72 1218
7413.53 1168
7414.35 1229
7415.16 1237
7415.97 1198
7416.78 1126
7417.60 1184
7418.41 1265
7419.22 1226
7420.03 1289
7420.85 1214
7421.66 1158
7422.47 1069
7423.29 1082
7424.10 1144
7424.91 1139
7425.73 1075
7426.54 1138
7427.35 1114
7428.17 1150
7428.98 1112
7429.79 1154
7430.61 1103
7431.42 1094
7432.23 1094
7433.05 1174
7433.86 1159
7434.67 1156
7435.49 1143
7436.30 1130
7437.12 1178
7437.93 1130
7438.74 1193
7439.56 1197
7440.37 1207
7441.18 1209
7442.00 1211
7442.81 1193
7443.63 1268
7444.44 1271
7445.26 1312
7446.07 1332
7446.88 1236
7447.70 1256
7448.51 1209
7449.33 1231
7450.14 1209
7450.96 1136
7451.77 1142
7452.59 1088
7453.40 1184
7454.22 1173
7455.03 1166
7455.85 1189
7456.66 1203
7457.47 1223
7458.29 1109
7459.10 1151
7459.92 1209
7460.74 1195
7461.55 1158
7462.37 1199
7463.18 1164
7464.00 1200
7464.81 1173
7465.63 1207
7466.44 1173
7467.26 1182
7468.07 1214
7468.89 1214
7469.70 1147
7470.52 1172
7471.34 1161
7472.15 1111
7472.97 1139
7473.78 1119
7474.60 1118
7475.41 1109
7476.23 1152
7477.05 1110
7477.86 1031
7478.68 1032
7479.49 1069
7480.31 1105
7481.13 1003
7481.94 1052
7482.76 1084
7483.58 1039
7484.39 1066
7485.21 1126
7486.03 1076
7486.84 1142
7487.66 1181
7488.48 1151
7489.29 1112
7490.11 1110
7490.93 1072
7491.74 1095
7492.56 1056
7493.38 1103
7494.19 1124
7495.01 1084
7495.83 1047
7496.64 1040
7497.46 1009
7498.28 994
7499.10 976
7499.91 995
7500.73 978
7501.55 960
7502.36 992
7503.18 1003
7504.00 1034
7504.82 1010
7505.63 1006
7506.45 1034
7507.27 1059
7508.09 995
7508.90 996
7509.72 1033
7510.54 981
7511.36 1002
7512.18 1053
7512.99 1017
7513.81 1000
7514.63 1028
7515.45 977
7516.27 1001
7517.08 985
7517.90 984
7518.72 971
7519.54 976
7520.36 993
7521.18 972
7521.99 913
7522.81 947
7523.63 1023
7524.45 1065
7525.27 1028
7526.09 980
7526.91 1012
7527.72 1033
7528.54 1026
7529.36 1028
7530.18 1062
7531.00 1036
7531.82 1044
7532.64 1035
7533.46 994
7534.28 963
7535.10 984
7535.91 1021
7536.73 1085
7537.55 1033
7538.37 999
7539.19 1081
7540.01 1025
7540.83 1082
7541.65 1089
7542.47 1157
7543.29 1186
7544.11 1165
7544.93 1157
7545.75 1132
7546.57 1089
7547.39 1107
7548.21 1138
7549.03 1083
7549.85 1049
7550.67 1032
7551.49 1081
7552.31 1054
7553.13 1088
7553.95 1105
7554.77 1142
7555.59 1137
7556.41 1152
7557.23 1256
7558.05 1294
7558.87 1278
7559.69 1226
7560.51 1323
7561.33 1310
7562.15 1246
7562.97 1172
7563.79 1086
7564.61 1072
7565.44 1090
7566.26 1056
7567.08 1117
7567.90 1064
7568.72 1029
7569.54 1071
7570.36 1061
7571.18 1008
7572.00 1049
7572.82 1095
7573.65 1072
7574.47 1084
7575.29 1081
7576.11 1078
7576.93 1062
7577.75 1059
7578.57 1101
7579.40 1048
7580.22 1106
7581.04 1026
7581.86 1036
7582.68 1085
7583.50 1085
7584.33 1091
7585.15 1091
7585.97 1144
7586.79 1157
7587.61 1129
7588.44 1185
7589.26 1121
7590.08 1105
7590.90 1140
7591.72 1172
7592.55 1084
7593.37 1192
7594.19 1153
7595.01 1153
7595.84 1164
7596.66 1124
7597.48 1173
7598.30 1157
7599.13 1162
7599.95 1197
7600.77 1307
7601.59 1453
7602.42 1476
7603.24 1609
7604.06 1591
7604.89 1661
7605.71 1659
7606.53 1577
7607.36 1489
7608.18 1544
7609.00 1382
7609.82 1338
7610.65 1278
7611.47 1299
7612.29 1323
7613.12 1323
7613.94 1215
7614.77 1270
7615.59 1261
7616.41 1338
7617.24 1252
7618.06 1207
7618.88 1209
7619.71 1224
7620.53 1193
7621.35 1199
7622.18 1223
7623.00 1244
7623.83 1255
7624.65 1226
7625.47 1257
7626.30 1286
7627.12 1392
7627.95 1512
7628.77 1668
7629.60 1771
7630.42 1940
7631.24 2022
7632.07 1931
7632.89 1912
7633.72 1849
7634.54 1672
7635.37 1595
7636.19 1478
7637.02 1312
7637.84 1288
7638.67 1315
7639.49 1188
7640.31 1190
7641.14 1114
7641.96 1105
7642.79 1125
7643.61 1096
7644.44 1084
7645.26 1050
7646.09 1059
7646.92 1121
7647.74 1095
7648.57 1062
7649.39 1067
7650.22 1064
7651.04 1021
7651.87 1014
7652.69 981
7653.52 984
7654.34 948
7655.17 969
7656.00 1047
7656.82 971
7657.65 1013
7658.47 998
7659.30 979
7660.12 972
7660.95 954
7661.78 974
7662.60 987
7663.43 973
7664.25 995
7665.08 1032
7665.91 1001
7666.73 958
7667.56 1024
7668.39 1018
7669.21 1010
7670.04 1044
7670.87 1048
7671.69 997
7672.52 983
7673.35 964
7674.17 962
7675.00 1004
7675.83 957
7676.65 953
7677.48 958
7678.31 990
7679.13 989
7679.96 939
7680.79 933
7681.61 922
7682.44 909
7683.27 924
7684.10 864
7684.92 931
7685.75 987
7686.58 1003
7687.40 994
7688.23 1063
7689.06 1061
7689.89 1020
7690.71 965
7691.54 972
7692.37 983
7693.20 998
7694.03 982
7694.85 966
7695.68 1003
7696.51 1021
7697.34 961
7698.16 995
7698.99 1054
7699.82 1044
7700.65 1004
7701.48 1008
7702.31 1020
7703.13 1009
7703.96 974
7704.79 987
7705.62 956
7706.45 966
7707.28 956
7708.10 978
7708.93 1005
7709.76 958
7710.59 1015
7711.42 948
7712.25 978
7713.08 953
7713.90 925
7714.73 994
7715.56 1020
7716.39 971
7717.22 934
7718.05 980
7718.88 938
7719.71 919
7720.54 922
7721.37 919
7722.20 927
7723.02 895
7723.85 928
7724.68 950
7725.51 939
7726.34 897
7727.17 1000
7728.00 964
7728.83 947
7729.66 891
7730.49 918
7731.32 935
7732.15 948
7732.98 972
7733.81 943
7734.64 910
7735.47 885
7736.30 894
7737.13 961
7737.96 1004
7738.79 955
7739.62 995
7740.45 947
7741.28 970
7742.11 1038
7742.94 1057
7743.77 1189
7744.60 1347
7745.43 1455
7746.26 1498
7747.09 1586
7747.92 1646
7748.75 1595
7749.59 1592
7750.42 1450
7751.25 1352
7752.08 1261
7752.91 1167
7753.74 1043
7754.57 1052
7755.40 1039
7756.23 969
7757.06 974
7757.90 951
7758.73 902
7759.56 926
7760.39 965
7761.22 1011
7762.05 994
7762.88 974
7763.71 992
7764.55 958
7765.38 964
7766.21 927
7767.04 899
7767.87 867
7768.70 838
7769.54 855
7770.37 893
7771.20 841
7772.03 860
7772.86 854
7773.70 860
7774.53 864
7775.36 881
7776.19 928
7777.02 938
7777.86 915
7778.69 929
7779.52 927
7780.35 871
7781.19 885
7782.02 891
7782.85 914
7783.68 998
7784.52 968
7785.35 969
7786.18 989
7787.01 980
7787.85 944
7788.68 965
7789.51 951
7790.35 954
7791.18 979
7792.01 896
7792.84 878
7793.68 893
7794.51 887
7795.34 867
7796.18 892
7797.01 942
7797.84 881
7798.68 881
7799.51 911
7800.34 912
7801.18 937
7802.01 900
7802.84 915
7803.68 875
7804.51 907
7805.35 908
7806.18 832
7807.01 863
7807.85 906
7808.68 919
7809.51 943
7810.35 956
7811.18 923
7812.02 925
7812.85 941
7813.68 947
7814.52 1023
7815.35 1032
7816.19 983
7817.02 1012
7817.86 969
7818.69 929
7819.52 968
7820.36 982
7821.19 982
7822.03 982
7822.86 908
7823.70 979
7824.53 990
7825.37 988
7826.20 958
7827.04 955
7827.87 933
7828.71 944
7829.54 973
7830.38 957
7831.21 943
7832.05 893
7832.88 919
7833.72 891
7834.55 916
7835.39 908
7836.22 907
7837.06 886
7837.89 876
7838.73 897
7839.57 880
7840.40 913
7841.24 891
7842.07 932
7842.91 896
7843.74 875
7844.58 876
7845.42 895
7846.25 893
7847.09 878
7847.92 886
7848.76 853
7849.60 856
7850.43 868
7851.27 920
7852.10 892
7852.94 930
7853.78 884
7854.61 844
7855.45 913
7856.29 918
7857.12 942
7857.96 944
7858.79 883
7859.63 855
7860.47 821
7861.30 879
7862.14 887
7862.98 869
7863.81 864
7864.65 902
7865.49 878
7866.33 845
7867.16 856
7868.00 937
7868.84 871
7869.67 840
7870.51 819
7871.35 858
7872.19 921
7873.02 892
7873.86 960
7874.70 971
7875.54 953
7876.37 953
7877.21 922
7878.05 904
7878.89 926
7879.72 925
7880.56 941
7881.40 963
7882.24 939
7883.07 902
7883.91 945
7884.75 904
7885.59 950
7886.43 986
7887.26 962
7888.10 1012
7888.94 1035
7889.78 902
7890.62 921
7891.45 929
7892.29 906
7893.13 933
7893.97 898
7894.81 925
7895.65 906
7896.49 955
7897.32 952
7898.16 949
7899.00 1009
7899.84 1046
7900.68 1003
7901.52 1007
7902.36 1010
7903.20 1021
7904.03 1002
7904.87 969
7905.71 1014
7906.55 959
7907.39 961
7908.23 906
7909.07 991
7909.91 960
7910.75 975
7911.59 1017
7912.43 1084
7913.27 1163
7914.11 1279
7914.94 1353
7915.78 1427
7916.62 1502
7917.46 1548
7918.30 1602
7919.14 1543
7919.98 1426
7920.82 1422
7921.66 1364
7922.50 1149
7923.34 1129
7924.18 1069
7925.02 986
7925.86 1016
7926.70 1013
7927.54 1016
7928.38 958
7929.22 997
7930.06 1025
7930.90 971
7931.74 964
7932.59 943
7933.43 936
7934.27 954
7935.11 890
7935.95 887
7936.79 921
7937.63 913
7938.47 882
7939.31 879
7940.15 849
7940.99 795
7941.83 833
7942.67 833
7943.52 884
7944.36 834
7945.20 857
7946.04 849
7946.88 853
7947.72 882
7948.56 898
7949.40 876
7950.25 890
7951.09 877
7951.93 902
7952.77 921
7953.61 870
7954.45 908
7955.29 928
7956.14 966
7956.98 907
7957.82 914
7958.66 861
7959.50 860
7960.35 798
7961.19 806
7962.03 857
7962.87 884
7963.71 883
7964.56 889
7965.40 904
7966.24 910
7967.08 897
7967.93 954
7968.77 916
7969.61 875
7970.45 862
7971.29 881
7972.14 891
7972.98 890
7973.82 883
7974.67 877
7975.51 876
7976.35 874
7977.19 896
7978.04 910
7978.88 867
7979.72 937
7980.57 976
7981.41 922
7982.25 915
7983.09 911
7983.94 907
7984.78 840
7985.62 828
7986.47 840
7987.31 876
7988.15 899
7989.00 810
7989.84 844
7990.68 873
7991.53 834
7992.37 801
7993.22 833
7994.06 866
7994.90 811
7995.75 829
7996.59 805
7997.43 801
7998.28 810
7999.12 786
7999.97 841
8000.81 844
8001.65 844
8002.50 806
8003.34 820
8004.19 785
8005.03 811
8005.88 800
8006.72 833
8007.57 786
8008.41 837
8009.25 833
8010.10 841
8010.94 838
8011.79 883
8012.63 865
8013.48 855
8014.32 840
8015.17 893
8016.01 785
8016.86 856
8017.70 821
8018.55 800
8019.39 792
8020.24 832
8021.08 798
8021.93 794
8022.77 828
8023.62 791
8024.46 846
8025.31 849
8026.15 810
8027.00 782
8027.84 831
8028.69 835
8029.54 843
8030.38 859
8031.23 875
8032.07 930
8032.92 975
8033.76 1000
8034.61 990
8035.46 960
8036.30 994
8037.15 950
8037.99 901
8038.84 906
8039.69 852
8040.53 876
8041.38 829
8042.22 833
8043.07 839
8043.92 856
8044.76 831
8045.61 831
8046.46 882
8047.30 849
8048.15 905
8049.00 883
8049.84 926
8050.69 855
8051.54 838
8052.38 826
8053.23 870
8054.08 853
8054.92 826
8055.77 762
8056.62 750
8057.46 796
8058.31 762
8059.16 775
8060.01 764
8060.85 850
8061.70 832
8062.55 830
8063.40 793
8064.24 784
8065.09 815
8065.94 773
8066.79 806
8067.63 793
8068.48 807
8069.33 799
8070.18 774
8071.02 786
8071.87 805
8072.72 837
8073.57 792
8074.42 829
8075.26 845
8076.11 827
8076.96 760
8077.81 742
8078.66 769
8079.50 777
8080.35 798
8081.20 785
8082.05 730
8082.90 746
8083.75 759
8084.59 781
8085.44 748
8086.29 761
8087.14 769
8087.99 762
8088.84 785
8089.69 783
8090.53 769
8091.38 777
8092.23 797
8093.08 782
8093.93 760
8094.78 801
8095.63 775
8096.48 765
8097.33 727
8098.18 753
8099.02 742
8099.87 753
8100.72 736
8101.57 762
8102.42 744
8103.27 747
8104.12 785
8104.97 765
8105.82 733
8106.67 765
8107.52 794
8108.37 728
8109.22 706
8110.07 751
8110.92 767
8111.77 740
8112.62 750
8113.47 730
8114.32 775
8115.17 825
8116.02 757
8116.87 757
8117.72 790
8118.57 788
8119.42 809
8120.27 771
8121.12 832
8121.97 803
8122.82 786
8123.67 753
8124.52 780
8125.37 744
8126.22 726
8127.07 724
8127.93 763
8128.78 740
8129.63 721
8130.48 695
8131.33 741
8132.18 809
8133.03 750
8133.88 719
8134.73 742
8135.58 767
8136.44 730
8137.29 720
8138.14 801
8138.99 818
8139.84 837
8140.69 783
8141.54 792
8142.39 828
8143.25 799
8144.10 789
8144.95 749
8145.80 785
8146.65 752
8147.50 733
8148.36 724
8149.21 776
8150.06 748
8150.91 777
8151.76 796
8152.62 785
8153.47 798
8154.32 753
8155.17 833
8156.02 811
8156.88 827
8157.73 787
8158.58 839
8159.43 819
8160.29 756
8161.14 769
8161.99 728
8162.84 770
8163.70 737
8164.55 772
8165.40 785
8166.25 728
8167.11 745
8167.96 752
8168.81 751
8169.67 767
8170.52 758
8171.37 735
8172.23 756
8173.08 725
8173.93 725
8174.78 695
8175.64 701
8176.49 677
8177.34 705
8178.20 689
8179.05 765
8179.90 723
8180.76 710
8181.61 755
8182.47 703
8183.32 681
8184.17 720
8185.03 722
8185.88 748
8186.73 729
8187.59 685
8188.44 731
8189.30 730
8190.15 742
8191.00 696
8191.86 746
8192.71 701
8193.57 726
8194.42 701
8195.27 709
8196.13 763
8196.98 692
8197.84 731
8198.69 711
8199.55 694
8200.40 714
8201.26 737
8202.11 678
8202.96 723
8203.82 738
8204.67 730
8205.53 720
8206.38 728
8207.24 717
8208.09 744
8208.95 721
8209.80 695
8210.66 714
8211.51 739
8212.37 727
8213.22 745
8214.08 726
8214.93 740
8215.79 736
8216.65 793
8217.50 755
8218.36 784
8219.21 818
8220.07 859
8220.92 831
8221.78 865
8222.63 905
8223.49 903
8224.35 855
8225.20 848
8226.06 880
8226.91 781
8227.77 750
8228.63 739
8229.48 774
8230.34 789
8231.19 769
8232.05 712
8232.91 761
8233.76 720
8234.62 721
8235.47 712
8236.33 727
8237.19 769
8238.04 777
8238.90 707
8239.76 712
8240.61 710
8241.47 673
8242.33 742
8243.18 770
8244.04 720
8244.90 718
8245.75 722
8246.61 718
8247.47 713
8248.33 740
8249.18 744
8250.04 753
8250.90 714
8251.75 702
8252.61 709
8253.47 726
8254.33 739
8255.18 742
8256.04 710
8256.90 702
8257.76 714
8258.61 690
8259.47 718
8260.33 731
8261.19 736
8262.04 720
8262.90 693
8263.76 671
8264.62 741
8265.48 757
8266.33 702
8267.19 709
8268.05 688
8268.91 715
8269.77 694
8270.62 663
8271.48 711
8272.34 678
8273.20 728
8274.06 714
8274.92 694
8275.77 680
8276.63 723
8277.49 756
8278.35 710
8279.21 688
8280.07 711
8280.93 756
8281.78 717
8282.64 731
8283.50 650
8284.36 654
8285.22 686
8286.08 735
8286.94 685
8287.80 701
8288.66 722
8289.51 685
8290.37 716
8291.23 720
8292.09 666
8292.95 678
8293.81 695
8294.67 741
8295.53 732
8296.39 729
8297.25 705
8298.11 685
8298.97 700
8299.83 743
8300.69 722
8301.55 688
8302.41 683
8303.27 734
8304.13 755
8304.99 703
8305.85 690
8306.71 680
8307.57 701
8308.43 681
8309.29 668
8310.15 712
8311.01 736
8311.87 735
8312.73 766
8313.59 728
8314.45 737
8315.31 698
8316.17 664
8317.03 719
8317.89 730
8318.75 739
8319.61 718
8320.47 683
8321.33 735
8322.20 703
8323.06 707
8323.92 703
8324.78 672
8325.64 693
8326.50 701
8327.36 713
8328.22 686
8329.08 697
8329.94 719
8330.81 706
8331.67 702
8332.53 736
8333.39 733
8334.25 724
8335.11 654
8335.97 692
8336.84 702
8337.70 701
8338.56 720
8339.42 712
8340.28 712
8341.15 707
8342.01 701
8342.87 740
8343.73 747
8344.59 760
8345.45 712
8346.32 765
8347.18 767
8348.04 752
8348.90 730
8349.77 704
8350.63 755
8351.49 720
8352.35 785
8353.22 752
8354.08 718
8354.94 734
8355.80 731
8356.67 812
8357.53 753
8358.39 729
8359.25 719
8360.12 749
8360.98 751
8361.84 746
8362.71 737
8363.57 758
8364.43 723
8365.29 749
8366.16 791
8367.02 747
8367.88 711
8368.75 737
8369.61 683
8370.47 743
8371.34 773
8372.20 772
8373.06 749
8373.93 754
8374.79 754
8375.65 753
8376.52 759
8377.38 776
8378.25 773
8379.11 791
8379.97 799
8380.84 808
8381.70 766
8382.56 749
8383.43 743
8384.29 799
8385.16 798
8386.02 831
8386.89 746
8387.75 752
8388.61 794
8389.48 806
8390.34 823
8391.21 806
8392.07 832
8392.94 888
8393.80 825
8394.67 834
8395.53 821
8396.39 823
8397.26 834
8398.12 827
8398.99 857
8399.85 883
8400.72 866
8401.58 883
8402.45 870
8403.31 920
8404.18 883
8405.04 895
8405.91 915
8406.77 914
8407.64 906
8408.50 880
8409.37 900
8410.24 906
8411.10 927
8411.97 981
8412.83 952
8413.70 981
8414.56 996
8415.43 934
8416.29 930
8417.16 987
8418.03 988
8418.89 900
8419.76 916
8420.62 907
8421.49 952
8422.36 945
8423.22 953
8424.09 941
8424.95 967
8425.82 984
8426.69 987
8427.55 1037
8428.42 1052
8429.28 1025
8430.15 1125
8431.02 1134
8431.88 1147
8432.75 1081
8433.62 1068
8434.48 1156
8435.35 1232
8436.22 1217
8437.08 1294
8437.95 1312
8438.82 1278
8439.68 1301
8440.55 1415
8441.42 1353
8442.29 1341
8443.15 1437
8444.02 1466
8444.89 1550
8445.75 1633
8446.62 1747
8447.49 1901
8448.36 1956
8449.22 2081
8450.09 2224
8450.96 2461
8451.83 2672
8452.69 2912
8453.56 3352
8454.43 3675
8455.30 3837
8456.16 3851
8457.03 3686
8457.90 3473
8458.77 3260
8459.64 2839
8460.50 2477
8461.37 2270
8462.24 2114
8463.11 1818
8463.98 1656
8464.84 1564
8465.71 1536
8466.58 1392
8467.45 1257
8468.32 1264
8469.19 1222
8470.05 1211
8470.92 1198
8471.79 1160
8472.66 1155
8473.53 1142
8474.40 1120
8475.27 1104
8476.13 1070
8477.00 1039
8477.87 999
8478.74 1002
8479.61 1022
8480.48 986
8481.35 1078
8482.22 1113
8483.09 1068
8483.96 1078
8484.82 1034
8485.69 1042
8486.56 1043
8487.43 1105
8488.30 1066
8489.17 1074
8490.04 1104
8490.91 1152
8491.78 1130
8492.65 1132
8493.52 1170
8494.39 1142
8495.26 1218
8496.13 1163
8497.00 1193
8497.87 1091
8498.74 1104
8499.61 1050
8500.48 1082
8501.35 1082
8502.22 1051
8503.09 1034
8503.96 1035
8504.83 1022
8505.70 1014
8506.57 1015
8507.44 1038
8508.31 1037
8509.18 1028
8510.05 1062
8510.92 1027
8511.79 1065
8512.66 1024
8513.53 1038
8514.40 1141
8515.27 1077
8516.15 1148
8517.02 1116
8517.89 1113
8518.76 1092
8519.63 1139
8520.50 1232
8521.37 1220
8522.24 1226
8523.11 1268
8523.98 1266
8524.86 1241
8525.73 1308
8526.60 1258
8527.47 1283
8528.34 1279
8529.21 1274
8530.08 1261
8530.96 1267
8531.83 1247
8532.70 1237
8533.57 1261
8534.44 1324
8535.31 1379
8536.19 1362
8537.06 1424
8537.93 1407
8538.80 1376
8539.67 1330
8540.55 1336
8541.42 1323
8542.29 1230
8543.16 1181
8544.03 1214
8544.91 1194
8545.78 1121
8546.65 1134
8547.52 1144
8548.40 1269
8549.27 1318
8550.14 1373
8551.01 1405
8551.89 1573
8552.76 1755
8553.63 1776
8554.51 1737
8555.38 1739
8556.25 1573
8557.12 1535
8558.00 1383
8558.87 1315
8559.74 1303
8560.62 1224
8561.49 1166
8562.36 1098
8563.24 1072
8564.11 1006
8564.98 1049
8565.86 1003
8566.73 999
8567.60 967
8568.48 989
8569.35 1003
8570.22 1000
8571.10 972
8571.97 965
8572.84 953
8573.72 992
8574.59 956
8575.46 884
8576.34 905
8577.21 940
8578.09 921
8578.96 853
8579.83 898
8580.71 937
8581.58 931
8582.46 957
8583.33 875
8584.21 919
8585.08 964
8585.95 908
8586.83 885
8587.70 947
8588.58 927
8589.45 881
8590.33 931
8591.20 967
8592.08 931
8592.95 938
8593.83 986
8594.70 1000
8595.58 1029
8596.45 1003
8597.33 987
8598.20 984
8599.08 978
8599.95 982
8600.83 1000
8601.70 984
8602.58 967
8603.45 974
8604.33 953
8605.20 903
8606.08 898
8606.95 968
8607.83 966
8608.70 948
8609.58 942
8610.45 913
8611.33 946
8612.21 971
8613.08 966
8613.96 960
8614.83 931
8615.71 926
8616.59 912
8617.46 974
8618.34 981
8619.21 931
8620.09 986
8620.97 989
8621.84 951
8622.72 954
8623.59 1004
8624.47 970
8625.35 1030
8626.22 1025
8627.10 985
8627.98 965
8628.85 1003
8629.73 1041
8630.61 1009
8631.48 1005
8632.36 979
8633.24 971
8634.11 929
8634.99 920
8635.87 947
8636.74 960
8637.62 1029
8638.50 1006
8639.37 1022
8640.25 1015
8641.13 1011
8642.01 982
8642.88 965
8643.76 968
8644.64 1009
8645.52 1000
8646.39 1027
8647.27 979
8648.15 983
8649.03 1066
8649.90 1016
8650.78 982
8651.66 982
8652.54 986
8653.41 998
8654.29 1023
8655.17 1007
8656.05 964
8656.93 972
8657.80 1013
8658.68 1005
8659.56 1000
8660.44 992
8661.32 1008
8662.19 1010
8663.07 1003
8663.95 974
8664.83 1046
8665.71 1049
8666.59 1132
8667.46 1057
8668.34 1094
8669.22 1114
8670.10 1151
8670.98 1180
8671.86 1210
8672.74 1219
8673.62 1245
8674.49 1224
8675.37 1228
8676.25 1164
8677.13 1120
8678.01 1152
8678.89 1130
8679.77 1139
8680.65 1126
8681.53 1150
8682.41 1094
8683.29 1093
8684.16 1146
8685.04 1118
8685.92 1206
8686.80 1254
8687.68 1338
8688.56 1500
8689.44 1720
8690.32 1772
8691.20 1903
8692.08 1837
8692.96 1917
8693.84 1759
8694.72 1715
8695.60 1669
8696.48 1587
8697.36 1505
8698.24 1423
8699.12 1343
8700.00 1262
8700.88 1259
8701.76 1209
8702.64 1186
8703.52 1149
8704.40 1094
8705.28 1153
8706.16 1114
8707.04 1142
8707.92 1096
8708.80 1125
8709.69 1129
8710.57 1171
8711.45 1150
8712.33 1142
8713.21 1172
8714.09 1225
8714.97 1196
8715.85 1187
8716.73 1148
8717.61 1199
8718.49 1154
8719.38 1207
8720.26 1259
8721.14 1228
8722.02 1256
8722.90 1269
8723.78 1271
8724.66 1311
8725.54 1299
8726.43 1320
8727.31 1362
8728.19 1372
8729.07 1358
8729.95 1412
8730.83 1444
8731.72 1413
8732.60 1447
8733.48 1457
8734.36 1421
8735.24 1511
8736.13 1537
8737.01 1454
8737.89 1492
8738.77 1554
8739.65 1468
8740.54 1537
8741.42 1503
8742.30 1469
8743.18 1475
8744.07 1524
8744.95 1564
8745.83 1538
8746.71 1573
8747.60 1544
8748.48 1537
8749.36 1584
8750.24 1615
8751.13 1616
8752.01 1608
8752.89 1681
8753.77 1684
8754.66 1795
8755.54 1815
8756.42 1802
8757.31 1838
8758.19 1847
8759.07 1940
8759.96 1976
8760.84 2164
8761.72 2270
8762.61 2327
8763.49 2370
8764.37 2404
8765.26 2510
8766.14 2646
8767.02 2636
8767.91 2556
8768.79 2529
8769.67 2479
8770.56 2527
8771.44 2588
8772.32 2524
8773.21 2527
8774.09 2752
8774.98 3076
8775.86 3621
8776.74 4419
8777.63 5495
8778.51 6764
8779.40 7815
8780.28 8493
8781.17 8669
8782.05 8841
8782.93 8555
8783.82 7726
8784.70 6886
8785.59 6039
8786.47 5271
8787.36 4484
8788.24 3820
8789.13 3444
8790.01 3029
8790.89 2788
8791.78 2672
8792.66 2685
8793.55 2729
8794.43 2742
8795.32 2852
8796.20 2926
8797.09 3059
8797.97 3011
8798.86 2972
8799.74 2761
8800.63 2525
8801.52 2328
8802.40 2157
8803.29 1947
8804.17 1864
8805.06 1795
8805.94 1717
8806.83 1715
8807.71 1635
8808.60 1625
8809.48 1664
8810.37 1679
8811.26 1717
8812.14 1744
8813.03 1742
8813.91 1768
8814.80 1708
8815.69 1801
8816.57 1818
8817.46 1824
8818.34 1753
8819.23 1783
8820.12 1767
8821.00 1759
8821.89 1692
8822.77 1721
8823.66 1595
8824.55 1587
8825.43 1595
8826.32 1535
8827.21 1432
8828.09 1467
8828.98 1448
8829.87 1438
8830.75 1411
8831.64 1442
8832.53 1442
8833.41 1431
8834.30 1467
8835.19 1446
8836.08 1451
8836.96 1445
8837.85 1426
8838.74 1421
8839.62 1499
8840.51 1495
8841.40 1408
8842.29 1481
8843.17 1527
8844.06 1536
8844.95 1552
8845.84 1577
8846.72 1613
8847.61 1500
8848.50 1472
8849.39 1501
8850.27 1469
8851.16 1471
8852.05 1491
8852.94 1491
8853.82 1498
8854.71 1510
8855.60 1471
8856.49 1470
8857.38 1520
8858.26 1544
8859.15 1489
8860.04 1458
8860.93 1454
8861.82 1426
8862.71 1403
8863.59 1420
8864.48 1425
8865.37 1303
8866.26 1266
8867.15 1319
8868.04 1309
8868.93 1335
8869.81 1313
8870.70 1272
8871.59 1245
8872.48 1233
8873.37 1164
8874.26 1234
8875.15 1218
8876.04 1180
8876.93 1215
8877.81 1171
8878.70 1175
8879.59 1176
8880.48 1158
8881.37 1181
8882.26 1133
8883.15 1082
8884.04 1100
8884.93 1094
8885.82 1097
8886.71 1092
8887.60 1038
8888.49 1059
8889.38 1032
8890.27 1043
8891.16 1036
8892.05 1045
8892.94 1035
8893.83 1037
8894.72 1078
8895.61 1091
8896.50 1019
8897.39 1039
8898.28 1044
8899.17 1033
8900.06 1008
8900.95 1001
8901.84 985
8902.73 981
8903.62 1028
8904.51 965
8905.40 991
8906.29 986
8907.18 970
8908.07 1005
8908.96 985
8909.85 949
8910.74 957
8911.63 944
8912.52 990
8913.41 956
8914.31 983
8915.20 936
8916.09 923
8916.98 955
8917.87 942
8918.76 900
8919.65 926
8920.54 952
8921.43 949
8922.33 1009
8923.22 959
8924.11 979
8925.00 1065
8925.89 1078
8926.78 1012
8927.67 1051
8928.57 988
8929.46 987
8930.35 965
8931.24 1015
8932.13 1002
8933.03 964
8933.92 955
8934.81 930
8935.70 934
8936.59 944
8937.49 933
8938.38 914
8939.27 916
8940.16 897
8941.05 900
8941.95 922
8942.84 863
8943.73 873
8944.62 842
8945.52 850
8946.41 848
8947.30 877
8948.19 874
8949.09 831
8949.98 865
8950.87 884
8951.76 916
8952.66 932
8953.55 915
8954.44 914
8955.34 900
8956.23 864
8957.12 849
8958.02 858
8958.91 858
8959.80 838
8960.69 867
8961.59 860
8962.48 859
8963.37 823
8964.27 814
8965.16 868
8966.05 853
8966.95 888
8967.84 845
8968.74 853
8969.63 829
8970.52 852
8971.42 847
8972.31 815
8973.20 776
8974.10 827
8974.99 773
8975.89 761
8976.78 797
8977.67 748
8978.57 734
8979.46 727
8980.36 751
8981.25 754
8982.15 722
8983.04 696
8983.93 715
8984.83 764
8985.72 714
8986.62 715
8987.51 746
8988.41 774
8989.30 783
8990.20 730
8991.09 724
8991.99 735
8992.88 694
8993.78 703
8994.67 718
8995.57 704
8996.46 732
8997.36 705
8998.25 691
8999.15 703
9000.04 687
9000.94 713
9001.83 671
9002.73 681
9003.62 684
9004.52 742
9005.41 734
9006.31 696
9007.20 687
9008.10 680
9009.00 687
9009.89 668
9010.79 681
9011.68 678
9012.58 705
9013.47 688
9014.37 721
9015.27 673
9016.16 643
9017.06 663
9017.95 665
9018.85 674
9019.75 662
9020.64 690
9021.54 697
9022.43 658
9023.33 688
9024.23 655
9025.12 665
9026.02 683
9026.92 708
9027.81 680
9028.71 659
9029.61 629
9030.50 691
9031.40 676
9032.30 661
9033.19 657
9034.09 656
9034.99 687
9035.88 669
9036.78 662
9037.68 665
9038.58 681
9039.47 658
9040.37 694
9041.27 663
9042.16 667
9043.06 641
9043.96 659
9044.86 669
9045.75 634
9046.65 702
9047.55 696
9048.45 675
9049.34 658
9050.24 652
9051.14 660
9052.04 682
9052.94 654
9053.83 660
9054.73 655
9055.63 648
9056.53 637
9057.43 673
9058.32 660
9059.22 650
9060.12 693
9061.02 670
9061.92 653
9062.81 632
9063.71 627
9064.61 613
9065.51 664
9066.41 671
9067.31 645
9068.21 638
9069.10 657
9070.00 659
9070.90 682
9071.80 714
9072.70 667
9073.60 648
9074.50 660
9075.40 664
9076.29 681
9077.19 649
9078.09 615
9078.99 661
9079.89 600
9080.79 639
9081.69 630
9082.59 600
9083.49 649
9084.39 638
9085.29 657
9086.19 619
9087.09 614
9087.98 628
9088.88 677
9089.78 617
9090.68 644
9091.58 632
9092.48 610
9093.38 655
9094.28 639
9095.18 646
9096.08 652
9096.98 652
9097.88 640
9098.78 630
9099.68 605
9100.58 590
9101.48 625
9102.38 666
9103.28 660
9104.18 647
9105.08 604
9105.99 600
9106.89 608
9107.79 618
9108.69 618
9109.59 682
9110.49 620
9111.39 610
9112.29 583
9113.19 631
9114.09 662
9114.99 662
9115.89 629
9116.79 620
9117.69 627
9118.60 676
9119.50 620
9120.40 655
9121.30 654
9122.20 622
9123.10 662
9124.00 643
9124.90 645
9125.81 658
9126.71 658
9127.61 646
9128.51 643
9129.41 624
9130.31 606
9131.22 601
9132.12 606
9133.02 616
9133.92 630
9134.82 632
9135.72 656
9136.63 640
9137.53 639
9138.43 627
9139.33 598
9140.23 611
9141.14 642
9142.04 604
9142.94 628
9143.84 628
9144.75 614
9145.65 613
9146.55 596
9147.45 575
9148.36 627
9149.26 598
9150.16 634
9151.06 630
9151.97 591
9152.87 602
9153.77 619
9154.67 655
9155.58 634
9156.48 636
9157.38 650
9158.29 626
9159.19 641
9160.09 639
9161.00 633
9161.90 631
9162.80 643
9163.71 656
9164.61 603
9165.51 590
9166.42 631
9167.32 615
9168.22 608
9169.13 607
9170.03 643
9170.93 612
9171.84 601
9172.74 605
9173.64 642
9174.55 625
9175.45 586
9176.36 610
9177.26 586
9178.16 611
9179.07 649
9179.97 602
9180.88 593
9181.78 643
9182.69 657
9183.59 611
9184.49 646
9185.40 629
9186.30 664
9187.21 615
9188.11 628
9189.02 636
9189.92 617
9190.82 650
9191.73 646
9192.63 642
9193.54 650
9194.44 647
9195.35 651
9196.25 679
9197.16 651
9198.06 703
9198.97 728
9199.87 701
9200.78 666
9201.68 639
9202.59 665
9203.49 652
9204.40 679
9205.30 659
9206.21 663
9207.12 635
9208.02 620
9208.93 683
9209.83 642
9210.74 655
9211.64 629
9212.55 628
9213.45 628
9214.36 630
9215.27 617
9216.17 621
9217.08 615
9217.98 616
9218.89 644
9219.80 676
9220.70 585
9221.61 610
9222.51 602
9223.42 657
9224.33 648
9225.23 617
9226.14 613
9227.05 579
9227.95 610
9228.86 631
9229.77 663
9230.67 640
9231.58 597
9232.49 591
9233.39 608
9234.30 564
9235.21 549
9236.11 619
9237.02 588
9237.93 613
9238.83 610
9239.74 577
9240.65 594
9241.55 628
9242.46 643
9243.37 635
9244.28 644
9245.18 616
9246.09 615
9247.00 608
9247.91 612
9248.81 639
9249.72 591
9250.63 620
9251.54 588
9252.44 619
9253.35 557
9254.26 579
9255.17 573
9256.07 565
9256.98 623
9257.89 628
9258.80 616
9259.71 602
9260.61 627
9261.52 619
9262.43 611
9263.34 601
9264.25 570
9265.16 570
9266.06 626
9266.97 620
9267.88 603
9268.79 606
9269.70 663
9270.61 673
9271.51 647
9272.42 635
9273.33 625
9274.24 643
9275.15 579
9276.06 587
9276.97 605
9277.88 687
9278.78 625
9279.69 647
9280.60 635
9281.51 634
9282.42 675
9283.33 653
9284.24 615
9285.15 614
9286.06 615
9286.97 605
9287.88 621
9288.79 639
9289.70 580
9290.60 582
9291.51 584
9292.42 592
9293.33 619
9294.24 618
9295.15 584
9296.06 632
9296.97 643
9297.88 640
9298.79 618
9299.70 622
9300.61 594
9301.52 619
9302.43 618
9303.34 611
9304.25 611
9305.16 663
9306.07 613
9306.98 610
9307.89 581
9308.80 596
9309.71 613
9310.63 630
9311.54 624
9312.45 623
9313.36 635
9314.27 595
9315.18 582
9316.09 588
9317.00 585
9317.91 616
9318.82 606
9319.73 606
9320.64 579
9321.55 629
9322.47 581
9323.38 567
9324.29 591
9325.20 613
9326.11 576
9327.02 562
9327.93 579
9328.84 552
9329.76 604
9330.67 625
9331.58 567
9332.49 579
9333.40 591
9334.31 622
9335.23 617
9336.14 580
9337.05 614
9337.96 571
9338.87 602
9339.78 609
9340.70 595
9341.61 586
9342.52 601
9343.43 595
9344.34 574
9345.26 580
9346.17 602
9347.08 587
9347.99 607
9348.91 591
9349.82 583
9350.73 608
9351.64 626
9352.56 602
9353.47 591
9354.38 578
9355.29 606
9356.21 613
9357.12 578
9358.03 610
9358.94 656
9359.86 654
9360.77 616
9361.68 585
9362.60 605
9363.51 606
9364.42 609
9365.34 576
9366.25 558
9367.16 599
9368.08 601
9368.99 612
9369.90 627
9370.82 588
9371.73 608
9372.64 605
9373.56 592
9374.47 553
9375.38 549
9376.30 597
9377.21 606
9378.12 625
9379.04 593
9379.95 627
9380.87 610
9381.78 608
9382.69 612
9383.61 581
9384.52 619
9385.44 616
9386.35 631
9387.27 615
9388.18 615
9389.09 639
9390.01 634
9390.92 622
9391.84 651
9392.75 649
9393.67 635
9394.58 667
9395.50 637
9396.41 615
9397.32 637
9398.24 654
9399.15 602
9400.07 574
9400.98 637
9401.90 646
9402.81 599
9403.73 578
9404.64 576
9405.56 554
9406.47 584
9407.39 621
9408.30 618
9409.22 597
9410.14 632
9411.05 615
9411.97 613
9412.88 618
9413.80 618
9414.71 597
9415.63 586
9416.54 602
9417.46 624
9418.38 578
9419.29 601
9420.21 583
9421.12 569
9422.04 604
9422.95 612
9423.87 601
9424.79 584
9425.70 576
9426.62 612
9427.54 620
9428.45 635
9429.37 637
9430.28 649
9431.20 648
9432.12 630
9433.03 631
9433.95 649
9434.87 626
9435.78 678
9436.70 675
9437.62 656
9438.53 656
9439.45 608
9440.37 618
9441.28 614
9442.20 644
9443.12 651
9444.03 633
9444.95 666
9445.87 664
9446.79 749
9447.70 727
9448.62 831
9449.54 879
9450.45 944
9451.37 990
9452.29 949
9453.21 931
9454.12 908
9455.04 865
9455.96 876
9456.88 797
9457.79 769
9458.71 697
9459.63 646
9460.55 671
9461.47 615
9462.38 594
9463.30 605
9464.22 610
9465.14 610
9466.06 597
9466.97 604
9467.89 634
9468.81 578
9469.73 585
9470.65 564
9471.56 584
9472.48 600
9473.40 601
9474.32 571
9475.24 568
9476.16 605
9477.08 577
9477.99 608
9478.91 621
9479.83 644
9480.75 597
9481.67 563
9482.59 627
9483.51 625
9484.43 606
9485.34 609
9486.26 566
9487.18 599
9488.10 624
9489.02 595
9489.94 601
9490.86 582
9491.78 579
9492.70 630
9493.62 579
9494.54 554
9495.46 610
9496.38 610
9497.30 589
9498.22 626
9499.13 587
9500.05 583
9500.97 557
9501.89 581
9502.81 611
9503.73 624
9504.65 614
9505.57 585
9506.49 590
9507.41 618
9508.33 566
9509.25 567
9510.17 571
9511.09 629
9512.01 632
9512.93 592
9513.86 559
9514.78 615
9515.70 603
9516.62 583
9517.54 591
9518.46 571
9519.38 543
9520.30 598
9521.22 573
9522.14 539
9523.06 549
9523.98 599
9524.90 652
9525.82 610
9526.75 577
9527.67 616
9528.59 598
9529.51 676
9530.43 646
9531.35 674
9532.27 647
9533.19 626
9534.11 608
9535.04 648
9535.96 610
9536.88 643
9537.80 620
9538.72 614
9539.64 585
9540.57 590
9541.49 552
9542.41 601
9543.33 585
9544.25 581
9545.17 596
9546.10 615
9547.02 561
9547.94 553
9548.86 575
9549.78 539
9550.71 562
9551.63 608
9552.55 583
9553.47 572
9554.40 590
9555.32 593
9556.24 597
9557.16 564
9558.09 553
9559.01 554
9559.93 598
9560.85 584
9561.78 554
9562.70 538
9563.62 554
9564.54 557
9565.47 559
9566.39 596
9567.31 558
9568.24 555
9569.16 612
9570.08 567
9571.00 593
9571.93 585
9572.85 569
9573.77 550
9574.70 546
9575.62 575
9576.54 575
9577.47 550
9578.39 563
9579.31 575
9580.24 562
9581.16 530
9582.09 539
9583.01 578
9583.93 552
9584.86 547
9585.78 549
9586.70 538
9587.63 566
9588.55 541
9589.48 583
9590.40 592
9591.32 575
9592.25 566
9593.17 574
9594.10 535
9595.02 556
9595.95 543
9596.87 553
9597.79 540
9598.72 544
9599.64 546
9600.57 583
9601.49 582
9602.42 588
9603.34 544
9604.27 623
9605.19 622
9606.12 587
9607.04 568
9607.97 596
9608.89 606
9609.82 622
9610.74 591
9611.67 556
9612.59 535
9613.52 592
9614.44 591
9615.37 618
9616.29 642
9617.22 611
9618.14 567
9619.07 613
9619.99 614
9620.92 567
9621.85 609
9622.77 626
9623.70 639
9624.62 608
9625.55 623
9626.47 649
9627.40 648
9628.33 609
9629.25 617
9630.18 671
9631.10 657
9632.03 617
9632.96 636
9633.88 651
9634.81 646
9635.73 683
9636.66 673
9637.59 633
9638.51 682
9639.44 670
9640.37 661
9641.29 667
9642.22 652
9643.15 717
9644.07 718
9645.00 742
9645.93 762
9646.85 818
9647.78 809
9648.71 849
9649.63 869
9650.56 806
9651.49 829
9652.41 815
9653.34 784
9654.27 737
9655.20 769
9656.12 693
9657.05 691
9657.98 705
9658.90 703
9659.83 668
9660.76 679
9661.69 709
9662.61 729
9663.54 728
9664.47 726
9665.40 777
9666.32 752
9667.25 794
9668.18 807
9669.11 815
9670.04 776
9670.96 750
9671.89 763
9672.82 740
9673.75 773
9674.68 714
9675.60 765
9676.53 711
9677.46 723
9678.39 749
9679.32 782
9680.25 760
9681.17 770
9682.10 816
9683.03 853
9683.96 789
9684.89 796
9685.82 807
9686.75 811
9687.67 793
9688.60 840
9689.53 869
9690.46 888
9691.39 884
9692.32 930
9693.25 988
9694.18 1043
9695.11 1068
9696.03 1090
9696.96 1149
9697.89 1147
9698.82 1169
9699.75 1154
9700.68 1139
9701.61 1083
9702.54 1000
9703.47 997
9704.40 886
9705.33 859
9706.26 832
9707.19 836
9708.12 835
9709.05 831
9709.98 849
9710.91 815
9711.84 860
9712.77 817
9713.70 852
9714.63 856
9715.56 841
9716.49 818
9717.42 748
9718.35 739
9719.28 788
9720.21 799
9721.14 745
9722.07 745
9723.00 775
9723.93 731
9724.86 746
9725.79 722
9726.72 716
9727.65 733
9728.58 746
9729.51 769
9730.44 788
9731.37 724
9732.31 741
9733.24 733
9734.17 761
9735.10 771
9736.03 722
9736.96 731
9737.89 728
9738.82 740
9739.75 740
9740.69 715
9741.62 692
9742.55 704
9743.48 667
9744.41 685
9745.34 654
9746.27 684
9747.21 656
9748.14 680
9749.07 703
9750.00 697
9750.93 685
9751.86 675
9752.80 678
9753.73 667
9754.66 678
9755.59 675
9756.52 659
9757.46 677
9758.39 672
9759.32 663
9760.25 685
9761.18 697
9762.12 728
9763.05 751
9763.98 726
9764.91 680
9765.85 695
9766.78 728
9767.71 718
9768.64 694
9769.58 681
9770.51 710
9771.44 693
9772.37 722
9773.31 712
9774.24 708
9775.17 705
9776.11 739
9777.04 805
9777.97 779
9778.91 817
9779.84 799
9780.77 796
9781.71 795
9782.64 784
9783.57 757
9784.51 775
9785.44 768
9786.37 762
9787.31 695
9788.24 703
9789.17 753
9790.11 782
9791.04 677
9791.97 723
9792.91 744
9793.84 743
9794.77 799
9795.71 783
9796.64 810
9797.58 770
9798.51 759
9799.44 780
9800.38 760
9801.31 717
9802.25 716
9803.18 705
9804.12 692
9805.05 647
9805.98 615
9806.92 660
9807.85 652
9808.79 619
9809.72 617
9810.66 622
9811.59 610
9812.53 593
9813.46 526
9814.40 595
9815.33 622
9816.27 604
9817.20 581
9818.14 621
9819.07 648
9820.01 623
9820.94 594
9821.88 592
9822.81 539
9823.75 568
9824.68 570
9825.62 596
9826.55 606
9827.49 566
9828.42 637
9829.36 643
9830.29 637
9831.23 607
9832.17 643
9833.10 622
9834.04 639
9834.97 611
9835.91 630
9836.84 618
9837.78 636
9838.72 631
9839.65 588
9840.59 597
9841.52 578
9842.46 613
9843.40 618
9844.33 565
9845.27 578
9846.20 617
9847.14 632
9848.08 638
9849.01 621
9849.95 646
9850.89 606
9851.82 620
9852.76 618
9853.70 640
9854.63 670
9855.57 655
9856.51 591
9857.44 601
9858.38 578
9859.32 592
9860.25 616
9861.19 628
9862.13 566
9863.07 589
9864.00 615
9864.94 611
9865.88 617
9866.81 602
9867.75 529
9868.69 579
9869.63 575
9870.56 637
9871.50 634
9872.44 617
9873.38 592
9874.31 627
9875.25 619
9876.19 589
9877.13 630
9878.07 616
9879.00 617
9879.94 613
9880.88 655
9881.82 627
9882.75 636
9883.69 602
9884.63 583
9885.57 584
9886.51 597
9887.45 546
9888.38 604
9889.32 605
9890.26 566
9891.20 615
9892.14 552
9893.08 574
9894.01 595
9894.95 543
9895.89 576
9896.83 585
9897.77 575
9898.71 555
9899.65 566
9900.59 565
9901.52 542
9902.46 571
9903.40 556
9904.34 614
9905.28 591
9906.22 574
9907.16 599
9908.10 634
9909.04 615
9909.98 572
9910.92 615
9911.86 612
9912.80 602
9913.73 642
9914.67 567
9915.61 582
9916.55 579
9917.49 575
9918.43 630
9919.37 704
9920.31 763
9921.25 821
9922.19 907
9923.13 1012
9924.07 1036
9925.01 999
9925.95 1023
9926.89 987
9927.83 920
9928.77 897
9929.71 868
9930.65 822
9931.59 766
9932.53 715
9933.47 672
9934.41 642
9935.36 640
9936.30 601
9937.24 618
9938.18 566
9939.12 607
9940.06 587
9941.00 617
9941.94 607
9942.88 534
9943.82 587
9944.76 616
9945.70 621
9946.64 584
9947.59 576
9948.53 545
9949.47 555
9950.41 570
9951.35 582
9952.29 572
9953.23 533
9954.17 549
9955.12 542
9956.06 555
9957.00 557
9957.94 556
9958.88 555
9959.82 553
9960.77 587
9961.71 591
9962.65 594
9963.59 547
9964.53 572
9965.48 540
9966.42 551
9967.36 575
9968.30 529
9969.24 552
9970.19 562
9971.13 526
9972.07 528
9973.01 538
9973.95 530
9974.90 513
9975.84 518
9976.78 529
9977.72 522
9978.67 547
9979.61 550
9980.55 514
9981.50 498
9982.44 496
9983.38 514
9984.32 513
9985.27 540
9986.21 530
9987.15 514
9988.10 497
9989.04 495
9989.98 518
9990.92 538
9991.87 512
9992.81 511
9993.75 505
9994.70 529
9995.64 504
9996.58 512
9997.53 491
9998.47 499
9999.41 513
10000.36 547
10001.30 539
10002.25 511
10003.19 551
10004.13 539
10005.08 531
10006.02 531
10006.96 557
10007.91 516
10008.85 528
10009.80 527
10010.74 515
10011.68 483
10012.63 521
10013.57 518
10014.52 511
10015.46 564
10016.41 510
10017.35 537
10018.29 530
10019.24 531
10020.18 501
10021.13 549
10022.07 526
10023.02 524
10023.96 515
10024.91 525
10025.85 526
10026.80 514
10027.74 498
10028.69 549
10029.63 526
10030.58 501
10031.52 533
10032.47 495
10033.41 523
10034.36 516
10035.30 493
10036.25 487
10037.19 533
10038.14 529
10039.08 535
10040.03 508
10040.97 499
10041.92 468
10042.87 498
10043.81 482
10044.76 491
10045.70 508
10046.65 471
10047.59 483
10048.54 473
10049.49 494
10050.43 470
10051.38 475
10052.32 503
10053.27 497
10054.22 476
10055.16 491
10056.11 464
10057.05 480
10058.00 508
10058.95 506
10059.89 504
10060.84 475
10061.79 513
10062.73 501
10063.68 485
10064.63 487
10065.57 478
10066.52 498
10067.47 486
10068.41 505
10069.36 478
10070.31 476
10071.25 505
10072.20 499
10073.15 504
10074.10 469
10075.04 468
10075.99 455
10076.94 499
10077.88 495
10078.83 497
10079.78 494
10080.73 500
10081.67 482
10082.62 479
10083.57 487
10084.52 487
10085.46 510
10086.41 479
10087.36 457
10088.31 478
10089.25 475
10090.20 493
10091.15 458
10092.10 455
10093.05 450
10093.99 473
10094.94 488
10095.89 457
10096.84 477
10097.79 433
10098.73 493
10099.68 469
10100.63 470
10101.58 465
10102.53 506
10103.48 484
10104.42 450
10105.37 486
10106.32 449
10107.27 463
10108.22 477
10109.17 463
10110.12 455
10111.06 458
10112.01 478
10112.96 457
10113.91 441
10114.86 469
10115.81 489
10116.76 484
10117.71 445
10118.66 451
10119.61 453
10120.56 463
10121.50 454
10122.45 398
10123.40 393
10124.35 442
10125.30 441
10126.25 449
10127.20 418
10128.15 427
10129.10 470
10130.05 440
10131.00 464
10131.95 461
10132.90 461
10133.85 460
10134.80 462
10135.75 453
10136.70 421
10137.65 462
10138.60 461
10139.55 484
10140.50 467
10141.45 439
10142.40 452
10143.35 446
10144.30 466
10145.25 439
10146.20 441
10147.15 452
10148.10 488
10149.05 480
10150.00 453
10150.95 447
10151.90 463
10152.86 462
10153.81 486
10154.76 459
10155.71 468
10156.66 449
10157.61 451
10158.56 442
10159.51 451
10160.46 444
10161.41 463
10162.37 475
10163.32 459
10164.27 480
10165.22 462
10166.17 465
10167.12 484
10168.07 500
10169.03 468
10169.98 469
10170.93 490
10171.88 488
10172.83 476
10173.78 459
10174.74 458
10175.69 489
10176.64 451
10177.59 490
10178.54 439
10179.49 458
10180.45 507
10181.40 487
10182.35 467
10183.30 491
10184.26 487
10185.21 480
10186.16 472
10187.11 504
10188.06 489
10189.02 462
10189.97 519
10190.92 506
10191.87 479
10192.83 494
10193.78 464
10194.73 502
10195.69 517
10196.64 500
10197.59 462
10198.54 488
10199.50 508
10200.45 532
10201.40 507
10202.36 498
10203.31 523
10204.26 512
10205.22 517
10206.17 495
10207.12 511
10208.08 492
10209.03 499
10209.98 508
10210.94 529
10211.89 504
10212.84 500
10213.80 489
10214.75 524
10215.70 466
10216.66 491
10217.61 514
10218.56 547
10219.52 484
10220.47 481
10221.43 453
10222.38 517
10223.33 497
10224.29 471
10225.24 474
10226.20 517
10227.15 537
10228.11 495
10229.06 514
10230.01 537
10230.97 529
10231.92 554
10232.88 568
10233.83 578
10234.79 610
10235.74 546
10236.70 559
10237.65 572
10238.60 530
10239.56 533
10240.51 493
10241.47 509
10242.42 504
10243.38 502
10244.33 490
10245.29 489
10246.24 484
10247.20 473
10248.15 473
10249.11 466
10250.07 453
10251.02 454
10251.98 455
10252.93 461
10253.89 465
10254.84 444
10255.80 475
10256.75 443
10257.71 464
10258.67 431
10259.62 407
10260.58 419
10261.53 414
10262.49 436
10263.44 438
10264.40 462
10265.36 487
10266.31 475
10267.27 449
10268.22 483
10269.18 465
10270.14 466
10271.09 481
10272.05 474
10273.01 440
10273.96 468
10274.92 460
10275.87 490
10276.83 442
10277.79 464
10278.74 478
10279.70 451
10280.66 439
10281.61 447
10282.57 454
10283.53 456
10284.49 409
10285.44 454
10286.40 424
10287.36 434
10288.31 424
10289.27 430
10290.23 439
10291.18 437
10292.14 429
10293.10 441
10294.06 436
10295.01 426
10295.97 465
10296.93 467
10297.89 463
10298.84 473
10299.80 450
10300.76 427
10301.72 454
10302.67 420
10303.63 435
10304.59 442
10305.55 421
10306.51 442
10307.46 443
10308.42 424
10309.38 414
10310.34 431
10311.30 464
10312.25 470
10313.21 442
10314.17 437
10315.13 443
10316.09 432
10317.05 471
10318.00 475
10318.96 498
10319.92 476
10320.88 455
10321.84 454
10322.80 471
10323.76 446
10324.71 435
10325.67 473
10326.63 439
10327.59 403
10328.55 411
10329.51 414
10330.47 441
10331.43 438
10332.39 426
10333.35 398
10334.30 442
10335.26 462
10336.22 442
10337.18 457
10338.14 458
10339.10 440
10340.06 447
10341.02 441
10341.98 410
10342.94 420
10343.90 439
10344.86 473
10345.82 451
10346.78 427
10347.74 446
10348.70 466
10349.66 473
10350.62 459
10351.58 459
10352.54 447
10353.50 441
10354.46 434
10355.42 457
10356.38 457
10357.34 449
10358.30 420
10359.26 439
10360.22 410
10361.18 414
10362.14 446
10363.10 451
10364.06 461
10365.02 438
10365.98 434
10366.94 425
10367.90 446
10368.87 443
10369.83 464
10370.79 446
10371.75 471
10372.71 453
10373.67 430
10374.63 419
10375.59 446
10376.55 412
10377.51 442
10378.48 469
10379.44 425
10380.40 405
10381.36 392
10382.32 423
10383.28 438
10384.24 443
10385.21 439
10386.17 427
10387.13 430
10388.09 453
10389.05 434
10390.01 377
10390.98 441
10391.94 465
10392.90 444
10393.86 440
10394.82 423
10395.79 409
10396.75 420
10397.71 393
10398.67 450
10399.63 463
10400.60 437
10401.56 454
10402.52 473
10403.48 446
10404.45 446
10405.41 453
10406.37 438
10407.33 445
10408.30 448
10409.26 461
10410.22 441
10411.18 445
10412.15 443
10413.11 441
10414.07 523
10415.04 521
10416.00 520
10416.96 500
10417.93 529
10418.89 473
10419.85 487
10420.81 487
10421.78 463
10422.74 499
10423.70 445
10424.67 463
10425.63 476
10426.59 492
10427.56 476
10428.52 471
10429.49 480
10430.45 463
10431.41 441
10432.38 442
10433.34 463
10434.30 452
10435.27 447
10436.23 449
10437.20 433
10438.16 452
10439.12 423
10440.09 436
10441.05 408
10442.02 428
10442.98 419
10443.94 398
10444.91 408
10445.87 447
10446.84 467
10447.80 443
10448.77 441
10449.73 436
10450.70 410
10451.66 402
10452.63 453
10453.59 424
10454.55 431
10455.52 407
10456.48 407
10457.45 408
10458.41 422
10459.38 388
10460.34 432
10461.31 440
10462.27 429
10463.24 412
10464.20 433
10465.17 442
10466.14 399
10467.10 406
10468.07 427
10469.03 408
10470.00 424
10470.96 414
10471.93 382
10472.89 394
10473.86 394
10474.82 437
10475.79 427
10476.76 408
10477.72 415
10478.69 418
10479.65 431
10480.62 408
10481.59 408
10482.55 439
10483.52 433
10484.48 439
10485.45 413
10486.42 403
10487.38 417
10488.35 398
10489.32 411
10490.28 402
10491.25 401
10492.21 426
10493.18 414
10494.15 419
10495.11 428
10496.08 426
10497.05 450
10498.01 411
10498.98 417
10499.95 453
10500.92 404
10501.88 418
10502.85 422
10503.82 412
10504.78 386
10505.75 416
10506.72 413
10507.68 385
10508.65 423
10509.62 407
10510.59 400
10511.55 389
10512.52 404
10513.49 408
10514.46 377
10515.42 374
10516.39 406
10517.36 404
10518.33 419
10519.29 414
10520.26 431
10521.23 438
10522.20 424
10523.17 419
10524.13 426
10525.10 396
10526.07 394
10527.04 398
10528.01 412
10528.97 428
10529.94 416
10530.91 400
10531.88 420
10532.85 451
10533.82 413
10534.78 408
10535.75 411
10536.72 420
10537.69 413
10538.66 446
10539.63 440
10540.60 406
10541.56 407
10542.53 387
10543.50 409
10544.47 415
10545.44 412
10546.41 419
10547.38 391
10548.35 387
10549.32 437
10550.29 410
10551.25 423
10552.22 415
10553.19 440
10554.16 449
10555.13 478
10556.10 484
10557.07 451
10558.04 486
10559.01 520
10559.98 485
10560.95 497
10561.92 488
10562.89 461
10563.86 464
10564.83 432
10565.80 418
10566.77 415
10567.74 448
10568.71 406
10569.68 429
10570.65 432
10571.62 432
10572.59 432
10573.56 414
10574.53 429
10575.50 418
10576.47 431
10577.44 409
10578.41 404
10579.38 417
10580.35 412
10581.32 428
10582.29 395
10583.26 403
10584.23 414
10585.21 397
10586.18 416
10587.15 427
10588.12 416
10589.09 422
10590.06 455
10591.03 427
10592.00 443
10592.97 447
10593.94 437
10594.92 415
10595.89 440
10596.86 437
10597.83 415
10598.80 417
10599.77 404
10600.74 415
10601.71 400
10602.69 402
10603.66 376
10604.63 428
10605.60 380
10606.57 397
10607.54 421
10608.52 388
10609.49 421
10610.46 412
10611.43 399
10612.40 395
10613.38 418
10614.35 416
10615.32 415
10616.29 407
10617.27 418
10618.24 440
10619.21 435
10620.18 392
10621.15 446
10622.13 417
10623.10 405
10624.07 381
10625.04 421
10626.02 413
10626.99 417
10627.96 444
10628.94 431
10629.91 429
10630.88 434
10631.85 430
10632.83 429
10633.80 421
10634.77 457
10635.75 458
10636.72 427
10637.69 459
10638.67 476
10639.64 441
10640.61 429
10641.59 450
10642.56 422
10643.53 427
10644.51 399
10645.48 402
10646.45 419
10647.43 379
10648.40 408
10649.37 397
10650.35 412
10651.32 419
10652.30 404
10653.27 395
10654.24 419
10655.22 423
10656.19 416
10657.16 413
10658.14 405
10659.11 405
10660.09 406
10661.06 407
10662.04 413
10663.01 388
10663.98 381
10664.96 404
10665.93 390
10666.91 400
10667.88 387
10668.86 400
10669.83 380
10670.81 410
10671.78 380
10672.76 402
10673.73 391
10674.71 428
10675.68 417
10676.66 380
10677.63 419
10678.61 401
10679.58 377
10680.56 383
10681.53 426
10682.51 400
10683.48 396
10684.46 380
10685.43 392
10686.41 387
10687.38 429
10688.36 408
10689.33 413
10690.31 415
10691.28 360
10692.26 389
10693.24 387
10694.21 417
10695.19 405
10696.16 394
10697.14 396
10698.12 399
10699.09 409
10700.07 406
10701.04 399
10702.02 396
10703.00 426
10703.97 388
10704.95 391
10705.92 394
10706.90 385
10707.88 416
10708.85 412
10709.83 399
10710.81 364
10711.78 379
10712.76 386
10713.74 399
10714.71 391
10715.69 366
10716.67 374
10717.64 373
10718.62 410
10719.60 388
10720.57 408
10721.55 420
10722.53 405
10723.50 396
10724.48 402
10725.46 399
10726.44 395
10727.41 388
10728.39 401
10729.37 397
10730.35 404
10731.32 412
10732.30 414
10733.28 407
10734.26 378
10735.23 394
10736.21 395
10737.19 357
10738.17 381
10739.14 382
10740.12 388
10741.10 397
10742.08 420
10743.06 435
10744.03 378
10745.01 404
10745.99 402
10746.97 411
10747.95 399
10748.92 387
10749.90 382
10750.88 417
10751.86 375
10752.84 370
10753.82 386
10754.79 392
10755.77 389
10756.75 392
10757.73 399
10758.71 383
10759.69 376
10760.67 401
10761.65 413
10762.62 401
10763.60 404
10764.58 396
10765.56 389
10766.54 398
10767.52 399
10768.50 403
10769.48 405
10770.46 446
10771.44 403
10772.42 387
10773.39 401
10774.37 428
10775.35 471
10776.33 430
10777.31 409
10778.29 404
10779.27 414
10780.25 404
10781.23 414
10782.21 411
10783.19 424
10784.17 383
10785.15 377
10786.13 395
10787.11 365
10788.09 403
10789.07 385
10790.05 404
10791.03 390
10792.01 402
10792.99 387
10793.97 388
10794.95 379
10795.93 395
10796.91 406
10797.89 399
10798.87 401
10799.85 405
10800.83 373
10801.82 386
10802.80 400
10803.78 360
10804.76 402
10805.74 393
10806.72 363
10807.70 369
10808.68 406
10809.66 393
10810.64 386
10811.62 376
10812.61 388
10813.59 377
10814.57 369
10815.55 400
10816.53 379
10817.51 393
10818.49 380
10819.47 396
10820.46 396
10821.44 386
10822.42 399
10823.40 403
10824.38 401
10825.36 410
10826.35 421
10827.33 363
10828.31 362
10829.29 358
10830.27 392
10831.25 405
10832.24 401
10833.22 366
10834.20 397
10835.18 384
10836.17 405
10837.15 366
10838.13 403
10839.11 388
10840.09 379
10841.08 377
10842.06 386
10843.04 389
10844.02 381
10845.01 403
10845.99 391
10846.97 420
10847.96 367
10848.94 391
10849.92 418
10850.90 382
10851.89 395
10852.87 378
10853.85 381
10854.84 435
10855.82 388
10856.80 385
10857.78 417
10858.77 375
10859.75 378
10860.73 408
10861.72 396
10862.70 381
10863.68 409
10864.67 391
10865.65 356
10866.64 355
10867.62 396
10868.60 406
10869.59 378
10870.57 398
10871.55 397
10872.54 397
10873.52 392
10874.51 379
10875.49 380
10876.47 407
10877.46 364
10878.44 404
10879.43 371
10880.41 354
10881.39 381
10882.38 421
10883.36 429
10884.35 408
10885.33 420
10886.32 414
10887.30 420
10888.29 413
10889.27 383
10890.25 407
10891.24 393
10892.22 420
10893.21 382
10894.19 383
10895.18 430
10896.16 433
10897.15 471
10898.13 427
10899.12 391
10900.10 420
10901.09 426
10902.07 455
10903.06 417
10904.04 423
10905.03 443
10906.01 440
10907.00 431
10907.99 450
10908.97 419
10909.96 391
10910.94 434
10911.93 435
10912.91 400
10913.90 414
10914.88 449
10915.87 427
10916.86 437
10917.84 417
10918.83 431
10919.81 408
10920.80 440
10921.79 432
10922.77 419
10923.76 421
10924.74 429
10925.73 456
10926.72 432
10927.70 425
10928.69 431
10929.68 455
10930.66 442
10931.65 431
10932.64 406
10933.62 436
10934.61 435
10935.60 455
10936.58 456
10937.57 457
10938.56 462
10939.54 480
10940.53 458
10941.52 473
10942.50 461
10943.49 498
10944.48 512
10945.47 497
10946.45 474
10947.44 480
10948.43 503
10949.41 548
10950.40 511
10951.39 536
10952.38 544
10953.36 588
10954.35 578
10955.34 595
10956.33 568
10957.31 619
10958.30 605
10959.29 565
10960.28 545
10961.27 525
10962.25 534
10963.24 516
10964.23 538
10965.22 495
10966.21 522
10967.19 523
10968.18 503
10969.17 512
10970.16 489
10971.15 552
10972.13 496
10973.12 488
10974.11 511
10975.10 516
10976.09 489
10977.08 488
10978.07 547
10979.05 504
10980.04 512
10981.03 508
10982.02 526
10983.01 503
10984.00 522
10984.99 563
10985.98 533
10986.96 538
10987.95 541
10988.94 578
10989.93 587
10990.92 604
10991.91 686
10992.90 741
10993.89 729
10994.88 752
10995.87 762
10996.86 793
10997.85 785
10998.84 745
10999.83 760
11000.82 688
11001.81 609
11002.79 633
11003.78 630
11004.77 603
11005.76 552
11006.75 553
11007.74 518
11008.73 508
11009.72 511
11010.71 455
11011.70 462
11012.69 476
11013.68 524
11014.67 519
11015.67 490
11016.66 461
11017.65 451
11018.64 501
11019.63 487
11020.62 478
11021.61 466
11022.60 470
11023.59 453
11024.58 472
11025.57 481
11026.56 451
11027.55 460
11028.54 436
11029.53 451
11030.52 445
11031.52 420
11032.51 468
11033.50 462
11034.49 458
11035.48 458
11036.47 444
11037.46 458
11038.45 443
11039.45 463
11040.44 433
11041.43 448
11042.42 456
11043.41 437
11044.40 410
11045.39 461
11046.39 450
11047.38 447
11048.37 435
11049.36 455
11050.35 432
11051.35 437
11052.34 466
11053.33 416
11054.32 456
11055.31 446
11056.31 408
11057.30 420
11058.29 450
11059.28 428
11060.27 399
11061.27 398
11062.26 444
11063.25 449
11064.24 452
11065.24 412
11066.23 448
11067.22 428
11068.21 425
11069.21 455
11070.20 448
11071.19 415
11072.19 436
11073.18 424
11074.17 437
11075.16 400
11076.16 419
11077.15 429
11078.14 405
11079.14 414
11080.13 391
11081.12 388
11082.12 422
11083.11 395
11084.10 422
11085.10 434
11086.09 442
11087.08 433
11088.08 417
11089.07 421
11090.06 384
11091.06 442
11092.05 452
11093.04 415
11094.04 445
11095.03 422
11096.03 406
11097.02 422
11098.01 421
11099.01 420
11100.00 458
11101.00 431
11101.99 428
11102.98 400
11103.98 396
11104.97 416
11105.97 392
11106.96 422
11107.96 407
11108.95 427
11109.95 398
11110.94 379
11111.93 390
11112.93 392
11113.92 383
11114.92 402
11115.91 404
11116.91 440
11117.90 444
11118.90 407
11119.89 407
11120.89 417
11121.88 437
11122.88 426
11123.87 417
11124.87 378
11125.86 408
11126.86 427
11127.85 401
11128.85 416
11129.84 400
11130.84 394
11131.84 402
11132.83 396
11133.83 411
11134.82 385
11135.82 398
11136.81 390
11137.81 413
11138.81 431
11139.80 395
11140.80 394
11141.79 408
11142.79 410
11143.79 408
11144.78 406
11145.78 429
11146.77 437
11147.77 424
11148.77 431
11149.76 412
11150.76 402
11151.75 405
11152.75 386
11153.75 384
11154.74 406
11155.74 369
11156.74 370
11157.73 362
11158.73 366
11159.73 337
11160.72 393
11161.72 397
11162.72 383
11163.71 384
11164.71 401
11165.71 375
11166.71 411
11167.70 397
11168.70 407
11169.70 404
11170.69 386
11171.69 423
11172.69 406
11173.69 401
11174.68 402
11175.68 384
11176.68 412
11177.68 393
11178.67 389
11179.67 391
11180.67 403
11181.67 381
11182.66 367
11183.66 387
11184.66 383
11185.66 371
11186.66 388
11187.65 356
11188.65 412
11189.65 383
11190.65 381
11191.65 377
11192.64 375
11193.64 383
11194.64 386
11195.64 412
11196.64 382
11197.64 406
11198.63 387
11199.63 397
11200.63 394
11201.63 375
11202.63 396
11203.63 350
11204.63 348
11205.63 366
11206.62 397
11207.62 409
11208.62 375
11209.62 392
11210.62 390
11211.62 410
11212.62 383
11213.62 382
11214.62 343
11215.62 359
11216.61 391
11217.61 386
11218.61 373
11219.61 375
11220.61 383
11221.61 371
11222.61 368
11223.61 381
11224.61 373
11225.61 387
11226.61 375
11227.61 370
11228.61 423
11229.61 365
11230.61 359
11231.61 380
11232.61 368
11233.61 363
11234.61 380
11235.61 372
11236.61 362
11237.61 353
11238.61 388
11239.61 390
11240.61 341
11241.61 344
11242.61 403
11243.61 394
11244.61 398
11245.61 407
11246.61 408
11247.61 409
11248.62 374
11249.62 331
11250.62 366
11251.62 386
11252.62 420
11253.62 433
11254.62 372
11255.62 374
11256.62 407
11257.62 387
11258.62 381
11259.63 404
11260.63 360
11261.63 403
11262.63 392
11263.63 360
11264.63 397
11265.63 384
11266.64 371
11267.64 348
11268.64 397
11269.64 395
11270.64 386
11271.64 402
11272.65 400
11273.65 406
11274.65 435
11275.65 411
11276.65 426
11277.65 388
11278.66 406
11279.66 408
11280.66 416
11281.66 413
11282.67 389
11283.67 405
11284.67 393
11285.67 417
11286.67 414
11287.68 413
11288.68 391
11289.68 374
11290.68 388
11291.69 425
11292.69 400
11293.69 382
11294.70 411
11295.70 414
11296.70 395
11297.70 389
11298.71 422
11299.71 407
11300.71 442
11301.72 445
11302.72 403
11303.72 403
11304.72 419
11305.73 450
11306.73 445
11307.73 425
11308.74 414
11309.74 386
11310.74 452
11311.75 446
11312.75 400
11313.76 419
11314.76 419
11315.76 415
11316.77 423
11317.77 385
11318.77 403
11319.78 392
11320.78 409
11321.79 419
11322.79 387
11323.79 409
11324.80 392
11325.80 407
11326.81 371
11327.81 393
11328.81 380
11329.82 392
11330.82 413
11331.83 367
11332.83 384
11333.84 374
11334.84 377
11335.85 367
11336.85 398
11337.85 378
11338.86 401
11339.86 395
11340.87 397
11341.87 352
11342.88 355
11343.88 400
11344.89 366
11345.89 381
11346.90 379
11347.90 371
11348.91 410
11349.91 401
11350.92 408
11351.92 434
11352.93 382
11353.94 430
11354.94 403
11355.95 376
11356.95 375
11357.96 380
11358.96 386
11359.97 388
11360.97 415
11361.98 349
11362.99 367
11363.99 369
11365.00 423
11366.00 375
11367.01 383
11368.02 380
11369.02 408
11370.03 408
11371.03 405
11372.04 382
11373.05 385
11374.05 399
11375.06 404
11376.06 376
11377.07 391
11378.08 392
11379.08 381
11380.09 407
11381.10 413
11382.10 408
11383.11 407
11384.12 398
11385.12 373
11386.13 381
11387.14 377
11388.14 399
11389.15 404
11390.16 392
11391.17 420
11392.17 411
11393.18 382
11394.19 382
11395.19 384
11396.20 354
11397.21 398
11398.22 378
11399.22 352
11400.23 364
11401.24 392
11402.25 363
11403.25 366
11404.26 417
11405.27 406
11406.28 400
11407.28 387
11408.29 386
11409.30 378
11410.31 409
11411.31 399
11412.32 395
11413.33 382
11414.34 406
11415.35 395
11416.35 391
11417.36 386
11418.37 383
11419.38 421
11420.39 396
11421.40 410
11422.40 373
11423.41 396
11424.42 397
11425.43 414
11426.44 384
11427.45 419
11428.46 383
11429.46 384
11430.47 371
11431.48 410
11432.49 400
11433.50 393
11434.51 410
11435.52 389
11436.53 411
11437.54 406
11438.54 425
11439.55 400
11440.56 373
11441.57 380
11442.58 422
11443.59 400
11444.60 422
11445.61 400
11446.62 430
11447.63 455
11448.64 447
11449.65 422
11450.66 445
11451.67 401
11452.68 431
11453.69 429
11454.70 439
11455.71 457
11456.72 448
11457.73 470
11458.74 423
11459.75 451
11460.76 433
11461.77 421
11462.78 420
11463.79 436
11464.80 459
11465.81 422
11466.82 430
11467.83 435
11468.84 464
11469.85 457
11470.86 448
11471.87 474
11472.88 440
11473.89 417
11474.90 427
11475.91 424
11476.92 426
11477.93 439
11478.95 454
11479.96 453
11480.97 482
11481.98 481
11482.99 447
11484.00 411
11485.01 453
11486.02 481
11487.03 459
11488.05 462
11489.06 448
11490.07 443
11491.08 479
11492.09 454
11493.10 416
11494.11 426
11495.13 454
11496.14 470
11497.15 487
11498.16 471
11499.17 477
11500.18 460
11501.20 503
11502.21 507
11503.22 466
11504.23 458
11505.24 454
11506.26 476
11507.27 462
11508.28 423
11509.29 470
11510.30 463
11511.32 470
11512.33 492
11513.34 458
11514.35 443
11515.37 489
11516.38 504
11517.39 465
11518.40 492
11519.42 505
11520.43 502
11521.44 493
11522.45 519
11523.47 465
11524.48 495
11525.49 468
11526.51 551
11527.52 508
11528.53 521
11529.55 543
11530.56 541
11531.57 527
11532.59 499
11533.60 519
11534.61 527
11535.63 547
11536.64 527
11537.65 557
11538.67 550
11539.68 574
11540.69 526
11541.71 513
11542.72 546
11543.73 562
11544.75 584
11545.76 613
11546.78 589
11547.79 605
11548.80 601
11549.82 614
11550.83 650
11551.85 622
11552.86 659
11553.87 663
11554.89 653
11555.90 652
11556.92 692
11557.93 704
11558.95 725
11559.96 674
11560.97 718
11561.99 709
11563.00 714
11564.02 740
11565.03 699
11566.05 771
11567.06 722
11568.08 791
11569.09 760
11570.11 774
11571.12 762
11572.14 841
11573.15 831
11574.17 844
11575.18 866
11576.20 926
11577.21 1013
11578.23 990
11579.24 1003
11580.26 1043
11581.27 1144
11582.29 1098
11583.30 1143
11584.32 1189
11585.33 1238
11586.35 1200
11587.37 1261
11588.38 1353
11589.40 1445
11590.41 1538
11591.43 1643
11592.44 1749
11593.46 2009
11594.48 2274
11595.49 2509
11596.51 2754
11597.52 2884
11598.54 3073
11599.56 3125
11600.57 3129
11601.59 3008
11602.61 2956
11603.62 2675
11604.64 2389
11605.66 2095
11606.67 1868
11607.69 1748
11608.70 1557
11609.72 1431
11610.74 1300
11611.75 1179
11612.77 1123
11613.79 1093
11614.81 1040
11615.82 990
11616.84 975
11617.86 945
11618.87 876
11619.89 888
11620.91 872
11621.92 884
11622.94 825
11623.96 813
11624.98 767
11625.99 769
11627.01 756
11628.03 763
11629.05 772
11630.06 748
11631.08 772
11632.10 761
11633.12 758
11634.13 796
11635.15 812
11636.17 779
11637.19 819
11638.20 791
11639.22 802
11640.24 741
11641.26 723
11642.28 744
11643.29 735
11644.31 694
11645.33 689
11646.35 671
11647.37 647
11648.39 659
11649.40 619
11650.42 609
11651.44 621
11652.46 635
11653.48 606
11654.50 623
11655.51 610
11656.53 639
11657.55 651
11658.57 629
11659.59 622
11660.61 650
11661.63 656
11662.65 622
11663.67 608
11664.68 632
11665.70 656
11666.72 651
11667.74 604
11668.76 594
11669.78 633
11670.80 672
11671.82 667
11672.84 663
11673.86 642
11674.88 635
11675.90 670
11676.92 713
11677.94 698
11678.96 707
11679.98 689
11680.99 651
11682.01 677
11683.03 683
11684.05 679
11685.07 696
11686.09 656
11687.11 686
11688.13 647
11689.15 641
11690.17 649
11691.19 631
11692.21 636
11693.24 598
11694.26 653
11695.28 606
11696.30 594
11697.32 643
11698.34 676
11699.36 621
11700.38 607
11701.40 606
11702.42 644
11703.44 593
11704.46 568
11705.48 588
11706.50 618
11707.52 620
11708.54 598
11709.57 622
11710.59 582
11711.61 602
11712.63 596
11713.65 575
11714.67 564
11715.69 553
11716.71 538
11717.73 565
11718.76 554
11719.78 541
11720.80 557
11721.82 574
11722.84 578
11723.86 499
11724.89 504
11725.91 525
11726.93 530
11727.95 488
11728.97 518
11729.99 519
11731.02 551
11732.04 531
11733.06 513
11734.08 485
11735.10 496
11736.13 538
11737.15 519
11738.17 540
11739.19 549
11740.22 570
11741.24 572
11742.26 542
11743.28 511
11744.30 552
11745.33 559
11746.35 554
11747.37 499
11748.40 515
11749.42 527
11750.44 537
11751.46 512
11752.49 521
11753.51 520
11754.53 506
11755.56 521
11756.58 529
11757.60 494
11758.62 495
11759.65 489
11760.67 497
11761.69 460
11762.72 481
11763.74 467
11764.76 455
11765.79 480
11766.81 503
11767.83 511
11768.86 483
11769.88 462
11770.91 468
11771.93 458
11772.95 426
11773.98 461
11775.00 432
11776.02 449
11777.05 459
11778.07 477
11779.10 466
11780.12 463
11781.14 463
11782.17 424
11783.19 461
11784.22 463
11785.24 443
11786.26 451
11787.29 454
11788.31 452
11789.34 459
11790.36 471
11791.39 466
11792.41 449
11793.44 437
11794.46 438
11795.49 438
11796.51 411
11797.54 404
11798.56 436
11799.59 443
11800.61 397
11801.63 415
11802.66 377
11803.69 410
11804.71 411
11805.74 429
11806.76 424
11807.79 414
11808.81 425
11809.84 423
11810.86 430
11811.89 436
11812.91 403
11813.94 417
11814.96 423
11815.99 426
11817.01 401
11818.04 392
11819.07 400
11820.09 456
11821.12 429
11822.14 447
11823.17 427
11824.20 429
11825.22 439
11826.25 409
11827.27 394
11828.30 421
11829.33 393
11830.35 402
11831.38 401
11832.40 421
11833.43 390
11834.46 397
11835.48 397
11836.51 440
11837.54 407
11838.56 412
11839.59 425
11840.62 412
11841.64 392
11842.67 398
11843.70 402
11844.72 384
11845.75 383
11846.78 379
11847.80 400
11848.83 395
11849.86 401
11850.89 427
11851.91 416
11852.94 381
11853.97 389
11854.99 407
11856.02 433
11857.05 379
11858.08 394
11859.10 393
11860.13 404
11861.16 384
11862.19 404
11863.21 415
11864.24 370
11865.27 390
11866.30 375
11867.33 420
11868.35 396
11869.38 386
11870.41 403
11871.44 411
11872.47 392
11873.49 375
11874.52 396
11875.55 410
11876.58 415
11877.61 398
11878.63 421
11879.66 389
11880.69 410
11881.72 441
11882.75 401
11883.78 409
11884.81 423
11885.83 400
11886.86 425
11887.89 432
11888.92 383
11889.95 378
11890.98 400
11892.01 391
11893.04 383
11894.06 394
11895.09 434
11896.12 442
11897.15 435
11898.18 432
11899.21 417
11900.24 412
11901.27 443
11902.30 455
11903.33 423
11904.36 415
11905.39 431
11906.42 419
11907.45 428
11908.48 405
11909.50 393
11910.53 391
11911.56 418
11912.59 412
11913.62 429
11914.65 436
11915.68 428
11916.71 386
11917.74 424
11918.77 391
11919.80 430
11920.83 459
11921.86 464
11922.89 451
11923.92 459
11924.95 452
11925.99 483
11927.02 439
11928.05 489
11929.08 473
11930.11 428
11931.14 438
11932.17 438
11933.20 435
11934.23 410
11935.26 433
11936.29 428
11937.32 414
11938.35 390
11939.38 398
11940.41 421
11941.45 389
11942.48 396
11943.51 397
11944.54 381
11945.57 413
11946.60 388
11947.63 428
11948.66 408
11949.70 414
11950.73 374
11951.76 406
11952.79 369
11953.82 395
11954.85 377
11955.88 392
11956.92 366
11957.95 366
11958.98 377
11960.01 392
11961.04 402
11962.08 389
11963.11 385
11964.14 402
11965.17 386
11966.20 384
11967.24 367
11968.27 376
11969.30 371
11970.33 414
11971.36 402
11972.40 366
11973.43 403
11974.46 410
11975.49 398
11976.53 387
11977.56 381
11978.59 392
11979.62 421
11980.66 387
11981.69 382
11982.72 385
11983.76 385
11984.79 416
11985.82 418
11986.85 409
11987.89 426
11988.92 441
11989.95 382
11990.99 364
11992.02 389
11993.05 437
11994.09 421
11995.12 407
11996.15 404
11997.19 383
11998.22 390
11999.25 402
12000.29 381
12001.32 364
12002.35 407
12003.39 413
12004.42 386
12005.46 407
12006.49 390
12007.52 412
12008.56 404
12009.59 417
12010.63 437
12011.66 438
12012.69 446
12013.73 427
12014.76 358
12015.80 410
12016.83 416
12017.86 438
12018.90 412
12019.93 407
12020.97 411
12022.00 407
12023.04 400
12024.07 412
12025.11 398
12026.14 408
12027.18 426
12028.21 422
12029.25 416
12030.28 413
12031.32 402
12032.35 394
12033.39 428
12034.42 410
12035.46 410
12036.49 410
12037.53 415
12038.56 403
12039.60 406
12040.63 378
12041.67 405
12042.70 406
12043.74 417
12044.77 424
12045.81 401
12046.84 436
12047.88 420
12048.92 424
12049.95 405
12050.99 410
12052.02 398
12053.06 425
12054.09 426
12055.13 415
12056.17 429
12057.20 412
12058.24 404
12059.27 415
12060.31 363
12061.35 396
12062.38 398
12063.42 394
12064.46 388
12065.49 394
12066.53 402
12067.56 427
12068.60 412
12069.64 391
12070.67 383
12071.71 384
12072.75 408
12073.78 405
12074.82 438
12075.86 417
12076.89 400
12077.93 398
12078.97 435
12080.01 418
12081.04 383
12082.08 438
12083.12 412
12084.15 420
12085.19 410
12086.23 420
12087.27 408
12088.30 432
12089.34 435
12090.38 441
12091.41 438
12092.45 433
12093.49 437
12094.53 475
12095.57 459
12096.60 482
12097.64 486
12098.68 465
12099.72 467
12100.75 471
12101.79 436
12102.83 443
12103.87 437
12104.91 432
12105.94 439
12106.98 408
12108.02 406
12109.06 410
12110.10 402
12111.14 462
12112.17 399
12113.21 406
12114.25 399
12115.29 380
12116.33 382
12117.37 410
12118.40 385
12119.44 388
12120.48 390
12121.52 407
12122.56 397
12123.60 350
12124.64 372
12125.68 366
12126.72 388
12127.75 383
12128.79 384
12129.83 373
12130.87 379
12131.91 362
12132.95 400
12133.99 416
12135.03 367
12136.07 385
12137.11 391
12138.15 361
12139.19 365
12140.23 385
12141.27 359
12142.31 379
12143.35 376
12144.38 360
12145.42 383
12146.46 366
12147.50 365
12148.54 369
12149.58 359
12150.62 368
12151.66 336
12152.70 359
12153.74 360
12154.78 346
12155.82 359
12156.87 378
12157.91 381
12158.95 364
12159.99 371
12161.03 349
12162.07 350
12163.11 358
12164.15 352
12165.19 348
12166.23 343
12167.27 339
12168.31 368
12169.35 378
12170.39 377
12171.43 355
12172.47 353
12173.52 360
12174.56 354
12175.60 373
12176.64 358
12177.68 353
12178.72 365
12179.76 345
12180.80 338
12181.85 357
12182.89 354
12183.93 357
12184.97 338
12186.01 337
12187.05 339
12188.09 351
12189.14 353
12190.18 348
12191.22 369
12192.26 366
12193.30 332
12194.34 361
12195.39 362
12196.43 316
12197.47 355
12198.51 346
12199.55 329
12200.60 354
12201.64 333
12202.68 351
12203.72 339
12204.77 353
12205.81 343
12206.85 352
12207.89 360
12208.94 330
12209.98 331
12211.02 373
12212.06 366
12213.11 373
12214.15 393
12215.19 352
12216.23 374
12217.28 377
12218.32 358
12219.36 348
12220.41 359
12221.45 357
12222.49 395
12223.54 348
12224.58 377
12225.62 354
12226.66 366
12227.71 352
12228.75 349
12229.79 335
12230.84 342
12231.88 358
12232.93 348
12233.97 344
12235.01 327
12236.06 344
12237.10 340
12238.14 375
12239.19 360
12240.23 352
12241.28 344
12242.32 343
12243.36 366
12244.41 365
12245.45 359
12246.50 352
12247.54 364
12248.58 375
12249.63 355
12250.67 360
12251.72 349
12252.76 358
12253.80 337
12254.85 331
12255.89 355
12256.94 354
12257.98 358
12259.03 314
12260.07 341
12261.12 342
12262.16 318
12263.21 326
12264.25 326
12265.30 336
12266.34 324
12267.39 344
12268.43 316
12269.48 339
12270.52 341
12271.57 340
12272.61 310
12273.66 331
12274.70 361
12275.75 339
12276.79 344
12277.84 324
12278.88 343
12279.93 341
12280.98 357
12282.02 331
12283.07 335
12284.11 322
12285.16 341
12286.20 340
12287.25 335
12288.30 346
12289.34 341
12290.39 317
12291.43 308
12292.48 311
12293.53 334
12294.57 340
12295.62 319
12296.66 333
12297.71 340
12298.76 327
12299.80 323
12300.85 323
12301.90 320
12302.94 299
12303.99 298
12305.04 331
12306.08 318
12307.13 339
12308.18 316
12309.22 318
12310.27 351
12311.32 342
12312.36 338
12313.41 339
12314.46 342
12315.50 322
12316.55 334
12317.60 346
12318.65 320
12319.69 296
12320.74 338
12321.79 322
12322.83 313
12323.88 316
12324.93 298
12325.98 309
12327.02 302
12328.07 298
12329.12 308
12330.17 347
12331.21 325
12332.26 321
12333.31 316
12334.36 329
12335.41 307
12336.45 305
12337.50 301
12338.55 295
12339.60 329
12340.65 332
12341.69 310
12342.74 288
12343.79 318
12344.84 320
12345.89 319
12346.94 330
12347.98 327
12349.03 322
12350.08 319
12351.13 303
12352.18 326
12353.23 314
12354.28 332
12355.32 365
12356.37 335
12357.42 289
12358.47 292
12359.52 306
12360.57 313
12361.62 337
12362.67 326
12363.72 302
12364.76 303
12365.81 329
12366.86 276
12367.91 307
12368.96 320
12370.01 306
12371.06 302
12372.11 309
12373.16 298
12374.21 307
12375.26 310
12376.31 298
12377.36 326
12378.41 369
12379.46 328
12380.51 312
12381.56 315
12382.61 311
12383.66 334
12384.71 312
12385.76 317
12386.81 314
12387.86 321
12388.91 312
12389.96 310
12391.01 301
12392.06 330
12393.11 344
12394.16 310
12395.21 291
12396.26 303
12397.31 354
12398.36 319
12399.41 303
12400.46 304
12401.51 336
12402.56 334
12403.61 325
12404.66 309
12405.71 305
12406.77 318
12407.82 329
12408.87 314
12409.92 293
12410.97 304
12412.02 332
12413.07 319
12414.12 305
12415.17 318
12416.23 310
12417.28 314
12418.33 327
12419.38 298
12420.43 282
12421.48 305
12422.53 307
12423.59 320
12424.64 290
12425.69 308
12426.74 307
12427.79 341
12428.84 330
12429.90 317
12430.95 325
12432.00 323
12433.05 302
12434.10 320
12435.16 319
12436.21 309
12437.26 318
12438.31 305
12439.37 309
12440.42 315
12441.47 303
12442.52 315
12443.58 297
12444.63 294
12445.68 297
12446.73 333
12447.79 326
12448.84 321
12449.89 328
12450.94 305
12452.00 299
12453.05 304
12454.10 304
12455.16 322
12456.21 332
12457.26 306
12458.31 307
12459.37 317
12460.42 293
12461.47 294
12462.53 310
12463.58 296
12464.63 310
12465.69 305
12466.74 337
12467.79 301
12468.85 323
12469.90 309
12470.95 326
12472.01 324
12473.06 311
12474.12 331
12475.17 330
12476.22 321
12477.28 312
12478.33 331
12479.39 334
12480.44 350
12481.49 332
12482.55 331
12483.60 340
12484.66 336
12485.71 375
12486.76 360
12487.82 352
12488.87 400
12489.93 377
12490.98 381
12492.04 407
12493.09 367
12494.15 359
12495.20 348
12496.25 355
12497.31 361
12498.36 304
12499.42 314
12500.47 352
12501.53 337
12502.58 319
12503.64 334
12504.69 339
12505.75 328
12506.80 329
12507.86 295
12508.91 323
12509.97 307
12511.03 314
12512.08 306
12513.14 292
12514.19 321
12515.25 325
12516.30 324
12517.36 305
12518.41 292
12519.47 300
12520.52 327
12521.58 324
12522.64 328
12523.69 327
12524.75 338
12525.80 331
12526.86 336
12527.92 319
12528.97 315
12530.03 345
12531.08 337
12532.14 308
12533.20 340
12534.25 364
12535.31 318
12536.37 341
12537.42 310
12538.48 356
12539.54 329
12540.59 347
12541.65 341
12542.70 343
12543.76 335
12544.82 373
12545.88 376
12546.93 355
12547.99 366
12549.05 366
12550.10 396
12551.16 354
12552.22 349
12553.27 354
12554.33 333
12555.39 313
12556.45 321
12557.50 278
12558.56 339
12559.62 329
12560.67 347
12561.73 360
12562.79 337
12563.85 327
12564.90 347
12565.96 350
12567.02 334
12568.08 376
12569.14 366
12570.19 374
12571.25 363
12572.31 387
12573.37 352
12574.42 361
12575.48 377
12576.54 390
12577.60 377
12578.66 321
12579.72 378
12580.77 345
12581.83 322
12582.89 347
12583.95 338
12585.01 308
12586.07 311
12587.12 295
12588.18 303
12589.24 305
12590.30 324
12591.36 317
12592.42 331
12593.48 312
12594.53 305
12595.59 335
12596.65 320
12597.71 327
12598.77 328
12599.83 326
12600.89 325
12601.95 316
12603.01 324
12604.07 339
12605.13 332
12606.18 349
12607.24 324
12608.30 349
12609.36 303
12610.42 354
12611.48 304
12612.54 355
12613.60 335
12614.66 314
12615.72 326
12616.78 331
12617.84 342
12618.90 324
12619.96 330
12621.02 337
12622.08 343
12623.14 355
12624.20 350
12625.26 357
12626.32 385
12627.38 375
12628.44 387
12629.50 337
12630.56 348
12631.62 356
12632.68 375
12633.74 329
12634.80 366
12635.86 342
12636.92 333
12637.98 340
12639.04 347
12640.11 329
12641.17 318
12642.23 342
12643.29 353
12644.35 339
12645.41 345
12646.47 343
12647.53 351
12648.59 351
12649.65 311
12650.72 320
12651.78 343
12652.84 328
12653.90 341
12654.96 327
12656.02 317
12657.08 308
12658.14 311
12659.21 293
12660.27 326
12661.33 308
12662.39 339
12663.45 348
12664.51 332
12665.58 321
12666.64 344
12667.70 344
12668.76 341
12669.82 326
12670.89 321
12671.95 301
12673.01 305
12674.07 308
12675.13 325
12676.20 320
12677.26 318
12678.32 343
12679.38 345
12680.45 331
12681.51 337
12682.57 324
12683.63 342
12684.70 332
12685.76 328
12686.82 344
12687.88 362
12688.95 328
12690.01 383
12691.07 365
12692.14 357
12693.20 363
12694.26 368
12695.32 343
12696.39 374
12697.45 374
12698.51 384
12699.58 386
12700.64 404
12701.70 390
12702.77 368
12703.83 373
12704.89 353
12705.96 372
12707.02 355
12708.08 319
12709.15 354
12710.21 345
12711.28 365
12712.34 365
12713.40 333
12714.47 346
12715.53 365
12716.59 333
12717.66 341
12718.72 326
12719.79 328
12720.85 307
12721.92 353
12722.98 356
12724.04 352
12725.11 344
12726.17 342
12727.24 306
12728.30 348
12729.37 326
12730.43 345
12731.49 334
12732.56 331
12733.62 323
12734.69 315
12735.75 325
12736.82 331
12737.88 359
12738.95 321
12740.01 308
12741.08 339
12742.14 323
12743.21 307
12744.27 317
12745.34 327
12746.40 323
12747.47 317
12748.53 300
12749.60 333
12750.66 315
12751.73 294
12752.79 288
12753.86 317
12754.93 314
12755.99 310
12757.06 305
12758.12 294
12759.19 280
12760.25 300
12761.32 295
12762.39 328
12763.45 290
12764.52 294
12765.58 296
12766.65 322
12767.72 312
12768.78 313
12769.85 306
12770.91 305
12771.98 317
12773.05 302
12774.11 302
12775.18 290
12776.25 310
12777.31 303
12778.38 304
12779.45 305
12780.51 310
12781.58 305
12782.65 265
12783.71 265
12784.78 278
12785.85 305
12786.91 308
12787.98 288
12789.05 283
12790.11 306
12791.18 323
12792.25 314
12793.31 315
12794.38 330
12795.45 310
12796.52 325
12797.58 295
12798.65 314
12799.72 259
12800.79 300
12801.85 328
12802.92 322
12803.99 288
12805.06 290
12806.12 315
12807.19 310
12808.26 320
12809.33 301
12810.39 321
12811.46 299
12812.53 311
12813.60 307
12814.67 309
12815.73 297
12816.80 325
12817.87 331
12818.94 325
12820.01 292
12821.08 284
12822.14 318
12823.21 301
12824.28 311
12825.35 313
12826.42 287
12827.49 295
12828.55 313
12829.62 293
12830.69 309
12831.76 293
12832.83 309
12833.90 286
12834.97 280
12836.04 292
12837.11 314
12838.17 295
12839.24 288
12840.31 308
12841.38 306
12842.45 299
12843.52 295
12844.59 288
12845.66 287
12846.73 296
12847.80 317
12848.87 289
12849.94 291
12851.01 289
12852.08 294
12853.14 288
12854.21 320
12855.28 292
12856.35 280
12857.42 299
12858.49 250
12859.56 324
12860.63 318
12861.70 335
12862.77 292
12863.84 264
12864.91 292
12865.98 273
12867.05 291
12868.12 282
12869.19 274
12870.26 301
12871.34 294
12872.41 285
12873.48 284
12874.55 251
12875.62 266
12876.69 258
12877.76 292
12878.83 282
12879.90 274
12880.97 295
12882.04 295
12883.11 278
12884.18 279
12885.25 257
12886.33 263
12887.40 274
12888.47 297
12889.54 280
12890.61 264
12891.68 277
12892.75 275
12893.82 263
12894.89 277
12895.97 258
12897.04 279
12898.11 273
12899.18 293
12900.25 261
12901.32 267
12902.40 293
12903.47 280
12904.54 276
12905.61 262
12906.68 275
12907.75 273
12908.83 273
12909.90 295
12910.97 289
12912.04 284
12913.11 303
12914.19 274
12915.26 282
12916.33 297
12917.40 291
12918.48 282
12919.55 294
12920.62 286
12921.69 266
12922.77 265
12923.84 266
12924.91 249
12925.98 263
12927.06 266
12928.13 259
12929.20 265
12930.27 295
12931.35 288
12932.42 280
12933.49 277
12934.57 246
12935.64 279
12936.71 284
12937.79 283
12938.86 270
12939.93 273
12941.01 276
12942.08 240
12943.15 272
12944.23 269
12945.30 260
12946.37 266
12947.45 262
12948.52 267
12949.59 292
12950.67 286
12951.74 264
12952.81 250
12953.89 262
12954.96 268
12956.04 255
12957.11 252
12958.18 275
12959.26 259
12960.33 276
12961.41 277
12962.48 297
12963.55 288
12964.63 269
12965.70 274
12966.78 269
12967.85 264
12968.93 266
12970.00 268
12971.07 261
12972.15 274
12973.22 255
12974.30 248
12975.37 276
12976.45 284
12977.52 263
12978.60 277
12979.67 301
12980.75 266
12981.82 258
12982.90 260
12983.97 258
12985.05 260
12986.12 263
12987.20 279
12988.27 225
12989.35 250
12990.42 285
12991.50 263
12992.57 271
12993.65 271
12994.73 276
12995.80 279
12996.88 292
12997.95 273
12999.03 272
13000.10 275
13001.18 267
13002.25 283
13003.33 254
13004.41 273
13005.48 265
13006.56 262
13007.63 241
13008.71 244
13009.79 276
13010.86 282
13011.94 242
13013.02 242
13014.09 264
13015.17 282
13016.24 276
13017.32 284
13018.40 275
13019.47 268
13020.55 252
13021.63 285
13022.70 300
13023.78 284
13024.86 250
13025.93 258
13027.01 286
13028.09 276
13029.16 272
13030.24 276
13031.32 296
13032.40 267
13033.47 271
13034.55 268
13035.63 275
13036.70 267
13037.78 277
13038.86 288
13039.94 267
13041.01 272
13042.09 279
13043.17 282
13044.25 277
13045.32 286
13046.40 257
13047.48 278
13048.56 253
13049.63 263
13050.71 302
13051.79 288
13052.87 272
13053.95 288
13055.02 284
13056.10 262
13057.18 264
13058.26 266
13059.34 280
13060.41 259
13061.49 264
13062.57 263
13063.65 271
13064.73 273
13065.81 279
13066.88 265
13067.96 273
13069.04 255
13070.12 275
13071.20 287
13072.28 281
13073.36 266
13074.43 277
13075.51 288
13076.59 281
13077.67 265
13078.75 273
13079.83 265
13080.91 266
13081.99 275
13083.07 309
13084.15 267
13085.23 265
13086.30 278
13087.38 275
13088.46 245
13089.54 260
13090.62 281
13091.70 279
13092.78 259
13093.86 285
13094.94 304
13096.02 286
13097.10 253
13098.18 286
13099.26 275
13100.34 255
13101.42 266
13102.50 294
13103.58 292
13104.66 256
13105.74 249
13106.82 253
13107.90 281
13108.98 262
13110.06 282
13111.14 253
13112.22 246
13113.30 256
13114.38 266
13115.46 253
13116.54 277
13117.62 274
13118.70 258
13119.78 280
13120.86 261
13121.95 270
13123.03 276
13124.11 256
13125.19 269
13126.27 272
13127.35 258
13128.43 259
13129.51 234
13130.59 263
13131.67 282
13132.76 274
13133.84 250
13134.92 290
13136.00 271
13137.08 257
13138.16 291
13139.24 259
13140.32 317
13141.41 278
13142.49 273
13143.57 270
13144.65 258
13145.73 266
13146.81 258
13147.90 274
13148.98 250
13150.06 251
13151.14 253
13152.22 250
13153.31 259
13154.39 283
13155.47 249
13156.55 247
13157.63 240
13158.72 269
13159.80 256
13160.88 268
13161.96 260
13163.05 265
13164.13 265
13165.21 253
13166.29 239
13167.38 261
13168.46 270
13169.54 254
13170.62 241
13171.71 268
13172.79 266
13173.87 240
13174.96 257
13176.04 270
13177.12 270
13178.20 255
13179.29 267
13180.37 283
13181.45 276
13182.54 286
13183.62 276
13184.70 278
13185.79 260
13186.87 287
13187.95 238
13189.04 240
13190.12 244
13191.20 258
13192.29 257
13193.37 271
13194.46 270
13195.54 267
13196.62 265
13197.71 270
13198.79 249
13199.88 263
13200.96 274
13202.04 284
13203.13 289
13204.21 274
13205.30 262
13206.38 259
13207.46 280
13208.55 267
13209.63 261
13210.72 255
13211.80 282
13212.89 295
13213.97 287
13215.05 245
13216.14 255
13217.22 259
13218.31 258
13219.39 281
13220.48 258
13221.56 256
13222.65 245
13223.73 257
13224.82 266
13225.90 253
13226.99 255
13228.07 259
13229.16 272
13230.24 244
13231.33 241
13232.41 259
13233.50 260
13234.58 266
13235.67 255
13236.76 270
13237.84 248
13238.93 250
13240.01 260
13241.10 265
13242.18 267
13243.27 251
13244.35 296
13245.44 271
13246.53 256
13247.61 219
13248.70 248
13249.78 276
13250.87 255
13251.96 263
13253.04 282
13254.13 260
13255.21 252
13256.30 268
13257.39 229
13258.47 291
13259.56 256
13260.65 279
13261.73 292
13262.82 270
13263.91 268
13264.99 265
13266.08 247
13267.17 258
13268.25 262
13269.34 290
13270.43 290
13271.51 280
13272.60 240
13273.69 263
13274.77 271
13275.86 275
13276.95 294
13278.04 271
13279.12 275
13280.21 274
13281.30 243
13282.38 273
13283.47 266
13284.56 267
13285.65 261
13286.73 261
13287.82 261
13288.91 256
13290.00 285
13291.08 274
13292.17 253
13293.26 277
13294.35 276
13295.44 262
13296.52 282
13297.61 268
13298.70 244
13299.79 263
13300.88 288
13301.96 269
13303.05 270
13304.14 295
13305.23 276
13306.32 270
13307.41 263
13308.49 278
13309.58 274
13310.67 278
13311.76 296
13312.85 273
13313.94 273
13315.02 273
13316.11 274
13317.20 298
13318.29 269
13319.38 261
13320.47 279
13321.56 273
13322.65 293
13323.74 288
13324.82 255
13325.91 295
13327.00 279
13328.09 284
13329.18 277
13330.27 286
13331.36 276
13332.45 278
13333.54 285
13334.63 281
13335.72 277
13336.81 280
13337.90 268
13338.99 267
13340.08 274
13341.17 265
13342.26 278
13343.35 286
13344.44 287
13345.53 295
13346.61 287
13347.70 288
13348.79 287
13349.89 292
13350.98 311
13352.07 293
13353.16 305
13354.25 288
13355.34 280
13356.43 276
13357.52 304
13358.61 287
13359.70 301
13360.79 270
13361.88 307
13362.97 286
13364.06 293
13365.15 296
13366.24 277
13367.33 293
13368.42 295
13369.51 280
13370.60 301
13371.70 283
13372.79 276
13373.88 271
13374.97 258
13376.06 269
13377.15 274
13378.24 271
13379.33 260
13380.43 262
13381.52 308
13382.61 306
13383.70 262
13384.79 227
13385.88 254
13386.97 268
13388.07 243
13389.16 264
13390.25 264
13391.34 303
13392.43 285
13393.52 269
13394.62 264
13395.71 277
13396.80 283
13397.89 272
13398.98 248
13400.08 244
13401.17 277
13402.26 283
13403.35 266
13404.45 255
13405.54 251
13406.63 257
13407.72 257
13408.82 243
13409.91 250
13411.00 246
13412.09 253
13413.19 262
13414.28 260
13415.37 290
13416.46 272
13417.56 259
13418.65 273
13419.74 269
13420.84 256
13421.93 280
13423.02 274
13424.11 244
13425.21 267
13426.30 258
13427.39 259
13428.49 258
13429.58 259
13430.67 263
13431.77 253
13432.86 282
13433.95 271
13435.05 280
13436.14 280
13437.24 255
13438.33 279
13439.42 270
13440.52 278
13441.61 271
13442.70 293
13443.80 274
13444.89 284
13445.99 267
13447.08 297
13448.17 301
13449.27 298
13450.36 303
13451.46 264
13452.55 289
13453.64 272
13454.74 259
13455.83 316
13456.93 246
13458.02 275
13459.12 276
13460.21 286
13461.31 294
13462.40 305
13463.50 302
13464.59 277
13465.69 296
13466.78 280
13467.87 269
13468.97 277
13470.06 278
13471.16 278
13472.25 278
13473.35 284
13474.44 288
13475.54 292
13476.64 285
13477.73 280
13478.83 308
13479.92 310
13481.02 298
13482.11 285
13483.21 290
13484.30 305
13485.40 324
13486.49 278
13487.59 307
13488.69 295
13489.78 317
13490.88 325
13491.97 315
13493.07 323
13494.17 313
13495.26 315
13496.36 318
13497.45 334
13498.55 326
13499.65 335
13500.74 325
13501.84 299
13502.93 310
13504.03 316
13505.13 309
13506.22 303
13507.32 284
13508.42 293
13509.51 290
13510.61 276
13511.71 253
13512.80 284
13513.90 273
13515.00 288
13516.09 290
13517.19 260
13518.29 288
13519.38 284
13520.48 271
13521.58 309
13522.68 273
13523.77 273
13524.87 282
13525.97 265
13527.06 270
13528.16 255
13529.26 259
13530.36 273
13531.45 259
13532.55 257
13533.65 245
13534.75 264
13535.84 254
13536.94 248
13538.04 260
13539.14 237
13540.23 249
13541.33 259
13542.43 243
13543.53 276
13544.63 235
13545.72 255
13546.82 265
13547.92 240
13549.02 262
13550.12 250
13551.22 230
13552.31 255
13553.41 256
13554.51 257
13555.61 244
13556.71 275
13557.81 269
13558.90 258
13560.00 247
13561.10 244
13562.20 254
13563.30 259
13564.40 269
13565.50 262
13566.60 287
13567.69 263
13568.79 267
13569.89 291
13570.99 275
13572.09 269
13573.19 278
13574.29 277
13575.39 262
13576.49 261
13577.59 267
13578.69 260
13579.79 239
13580.89 248
13581.98 291
13583.08 259
13584.18 244
13585.28 268
13586.38 259
13587.48 225
13588.58 250
13589.68 287
13590.78 284
13591.88 241
13592.98 275
13594.08 286
13595.18 286
13596.28 290
13597.38 253
13598.48 276
13599.58 294
13600.68 252
13601.78 265
13602.88 279
13603.98 263
13605.08 251
13606.18 251
13607.29 262
13608.39 226
13609.49 258
13610.59 235
13611.69 270
13612.79 280
13613.89 282
13614.99 249
13616.09 261
13617.19 266
13618.29 249
13619.39 253
13620.50 252
13621.60 250
13622.70 241
13623.80 282
13624.90 267
13626.00 254
13627.10 220
13628.20 245
13629.31 258
13630.41 257
13631.51 267
13632.61 291
13633.71 245
13634.81 273
13635.91 256
13637.02 288
13638.12 246
13639.22 248
13640.32 279
13641.42 265
13642.53 256
13643.63 250
13644.73 263
13645.83 282
13646.93 263
13648.04 287
13649.14 262
13650.24 266
13651.34 257
13652.45 273
13653.55 294
13654.65 289
13655.75 267
13656.85 281
13657.96 256
13659.06 235
13660.16 226
13661.27 256
13662.37 243
13663.47 255
13664.57 261
13665.68 234
13666.78 273
13667.88 271
13668.99 277
13670.09 265
13671.19 281
13672.29 262
13673.40 279
13674.50 266
13675.60 274
13676.71 263
13677.81 261
13678.91 270
13680.02 297
13681.12 255
13682.23 253
13683.33 256
13684.43 276
13685.54 273
13686.64 290
13687.74 284
13688.85 252
13689.95 270
13691.06 275
13692.16 321
13693.26 295
13694.37 295
13695.47 296
13696.58 275
13697.68 289
13698.78 305
13699.89 301
13700.99 288
13702.10 334
13703.20 327
13704.31 338
13705.41 314
13706.51 325
13707.62 329
13708.72 312
13709.83 310
13710.93 316
13712.04 333
13713.14 343
13714.25 290
13715.35 310
13716.46 295
13717.56 305
13718.67 299
13719.77 319
13720.88 300
13721.98 292
13723.09 282
13724.19 268
13725.30 293
13726.40 288
13727.51 285
13728.61 241
13729.72 291
13730.83 263
13731.93 282
13733.04 269
13734.14 281
13735.25 278
13736.35 282
13737.46 274
13738.57 257
13739.67 291
13740.78 274
13741.88 260
13742.99 278
13744.09 265
13745.20 278
13746.31 262
13747.41 247
13748.52 271
13749.63 297
13750.73 296
13751.84 269
13752.94 283
13754.05 271
13755.16 287
13756.26 301
13757.37 263
13758.48 264
13759.58 279
13760.69 302
13761.80 288
13762.90 291
13764.01 283
13765.12 318
13766.22 292
13767.33 278
13768.44 293
13769.55 307
13770.65 307
13771.76 286
13772.87 275
13773.97 282
13775.08 274
13776.19 290
13777.30 280
13778.40 265
13779.51 267
13780.62 284
13781.73 291
13782.83 301
13783.94 244
13785.05 253
13786.16 267
13787.26 251
13788.37 294
13789.48 282
13790.59 277
13791.70 272
13792.80 267
13793.91 275
13795.02 258
13796.13 249
13797.24 266
13798.35 245
13799.45 272
13800.56 271
13801.67 284
13802.78 296
13803.89 260
13805.00 285
13806.10 280
13807.21 285
13808.32 287
13809.43 274
13810.54 286
13811.65 270
13812.76 263
13813.86 282
13814.97 266
13816.08 245
13817.19 245
13818.30 256
13819.41 242
13820.52 242
13821.63 250
13822.74 237
13823.85 277
13824.96 267
13826.06 237
13827.17 254
13828.28 269
13829.39 281
13830.50 245
13831.61 239
13832.72 242
13833.83 279
13834.94 255
13836.05 227
13837.16 238
13838.27 274
13839.38 256
13840.49 245
13841.60 230
13842.71 245
13843.82 267
13844.93 268
13846.04 245
13847.15 266
13848.26 259
13849.37 257
13850.48 260
13851.59 244
13852.70 247
13853.81 263
13854.92 270
13856.03 257
13857.14 273
13858.25 240
13859.37 258
13860.48 268
13861.59 258
13862.70 242
13863.81 251
13864.92 234
13866.03 253
13867.14 263
13868.25 242
13869.36 271
13870.47 263
13871.59 298
13872.70 248
13873.81 243
13874.92 255
13876.03 265
13877.14 253
13878.25 265
13879.36 270
13880.48 277
13881.59 260
13882.70 285
13883.81 268
13884.92 244
13886.03 261
13887.15 280
13888.26 275
13889.37 269
13890.48 255
13891.59 232
13892.71 241
13893.82 276
13894.93 263
13896.04 249
13897.15 261
13898.27 254
13899.38 268
13900.49 251
13901.60 244
13902.72 248
13903.83 248
13904.94 258
13906.05 244
13907.17 250
13908.28 263
13909.39 235
13910.50 250
13911.62 247
13912.73 269
13913.84 265
13914.95 248
13916.07 236
13917.18 239
13918.29 235
13919.41 238
13920.52 254
13921.63 244
13922.75 258
13923.86 243
13924.97 237
13926.09 249
13927.20 243
13928.31 258
13929.43 244
13930.54 245
13931.65 243
13932.77 238
13933.88 252
13934.99 244
13936.11 243
13937.22 234
13938.34 260
13939.45 229
13940.56 249
13941.68 232
13942.79 253
13943.91 219
13945.02 213
13946.13 237
13947.25 229
13948.36 214
13949.48 227
13950.59 225
13951.70 229
13952.82 226
13953.93 238
13955.05 244
13956.16 235
13957.28 224
13958.39 231
13959.51 255
13960.62 245
13961.74 229
13962.85 221
13963.97 241
13965.08 228
13966.20 237
13967.31 249
13968.43 225
13969.54 224
13970.66 249
13971.77 259
13972.89 257
13974.00 246
13975.12 227
13976.23 213
13977.35 251
13978.46 254
13979.58 227
13980.69 243
13981.81 244
13982.92 239
13984.04 240
13985.16 237
13986.27 264
13987.39 244
13988.50 253
13989.62 218
13990.74 250
13991.85 247
13992.97 227
13994.08 223
13995.20 238
13996.32 247
13997.43 241
13998.55 209
13999.66 199
14000.78 220
14001.90 236
14003.01 244
14004.13 259
14005.25 244
14006.36 232
14007.48 256
14008.60 235
14009.71 272
14010.83 242
14011.95 258
14013.06 263
14014.18 231
14015.30 257
14016.41 224
14017.53 227
14018.65 243
14019.76 261
14020.88 234
14022.00 243
14023.12 242
14024.23 256
14025.35 252
14026.47 229
14027.59 235
14028.70 231
14029.82 251
14030.94 236
14032.06 234
14033.17 231
14034.29 235
14035.41 229
14036.53 257
14037.64 239
14038.76 252
14039.88 228
14041.00 272
14042.11 250
14043.23 235
14044.35 239
14045.47 237
14046.59 238
14047.71 250
14048.82 243
14049.94 253
14051.06 258
14052.18 260
14053.30 277
14054.42 228
14055.53 253
14056.65 252
14057.77 264
14058.89 244
14060.01 278
14061.13 279
14062.25 254
14063.36 279
14064.48 287
14065.60 265
14066.72 269
14067.84 265
14068.96 289
14070.08 260
14071.20 270
14072.32 290
14073.44 294
14074.55 279
14075.67 284
14076.79 259
14077.91 295
14079.03 265
14080.15 291
14081.27 303
14082.39 281
14083.51 280
14084.63 312
14085.75 338
14086.87 323
14087.99 310
14089.11 326
14090.23 303
14091.35 326
14092.47 305
14093.59 307
14094.71 297
14095.83 282
14096.95 279
14098.07 322
14099.19 300
14100.31 290
14101.43 283
14102.55 260
14103.67 285
14104.79 268
14105.91 286
14107.03 240
14108.15 255
14109.27 257
14110.39 254
14111.51 249
14112.64 248
14113.76 264
14114.88 268
14116.00 251
14117.12 256
14118.24 233
14119.36 252
14120.48 253
14121.60 280
14122.72 273
14123.85 255
14124.97 251
14126.09 236
14127.21 252
14128.33 243
14129.45 230
14130.57 248
14131.70 270
14132.82 232
14133.94 216
14135.06 251
14136.18 236
14137.30 243
14138.43 241
14139.55 238
14140.67 234
14141.79 258
14142.91 251
14144.03 241
14145.16 268
14146.28 262
14147.40 245
14148.52 258
14149.65 246
14150.77 249
14151.89 227
14153.01 247
14154.13 244
14155.26 231
14156.38 246
14157.50 227
14158.62 228
14159.75 238
14160.87 254
14161.99 226
14163.12 238
14164.24 231
14165.36 246
14166.48 248
14167.61 244
14168.73 231
14169.85 261
14170.98 242
14172.10 230
14173.22 223
14174.35 218
14175.47 220
14176.59 220
14177.72 224
14178.84 239
14179.96 241
14181.09 246
14182.21 248
14183.33 219
14184.46 228
14185.58 225
14186.70 242
14187.83 237
14188.95 264
14190.07 247
14191.20 241
14192.32 227
14193.45 253
14194.57 237
14195.69 239
14196.82 237
14197.94 242
14199.07 210
14200.19 219
14201.32 244
14202.44 226
14203.56 246
14204.69 207
14205.81 211
14206.94 228
14208.06 228
14209.19 235
14210.31 228
14211.44 228
14212.56 229
14213.69 217
14214.81 222
14215.93 225
14217.06 211
14218.18 228
14219.31 233
14220.43 227
14221.56 235
14222.68 227
14223.81 221
14224.94 235
14226.06 226
14227.19 230
14228.31 231
14229.44 234
14230.56 237
14231.69 243
14232.81 245
14233.94 222
14235.06 223
14236.19 227
14237.32 243
14238.44 225
14239.57 226
14240.69 243
14241.82 199
14242.94 218
14244.07 225
14245.20 243
14246.32 226
14247.45 247
14248.57 227
14249.70 233
14250.83 224
14251.95 221
14253.08 256
14254.21 228
14255.33 212
14256.46 211
14257.59 236
14258.71 226
14259.84 210
14260.97 243
14262.09 222
14263.22 227
14264.35 217
14265.47 216
14266.60 204
14267.73 205
14268.85 219
14269.98 213
14271.11 217
14272.23 219
14273.36 221
14274.49 216
14275.62 215
14276.74 237
14277.87 231
14279.00 239
14280.12 255
14281.25 227
14282.38 234
14283.51 221
14284.63 217
14285.76 240
14286.89 245
14288.02 242
14289.15 246
14290.27 232
14291.40 227
14292.53 227
14293.66 203
14294.78 220
14295.91 212
14297.04 223
14298.17 224
14299.30 223
14300.42 251
14301.55 227
14302.68 230
14303.81 241
14304.94 211
14306.07 190
14307.19 202
14308.32 203
14309.45 214
14310.58 189
14311.71 231
14312.84 239
14313.97 223
14315.10 202
14316.22 194
14317.35 202
14318.48 203
14319.61 232
14320.74 205
14321.87 218
14323.00 223
14324.13 207
14325.26 232
14326.39 230
14327.51 225
14328.64 245
14329.77 215
14330.90 222
14332.03 221
14333.16 198
14334.29 213
14335.42 214
14336.55 181
14337.68 235
14338.81 209
14339.94 198
14341.07 221
14342.20 222
14343.33 203
14344.46 183
14345.59 224
14346.72 224
14347.85 211
14348.98 200
14350.11 201
14351.24 236
14352.37 229
14353.50 221
14354.63 227
14355.76 224
14356.89 214
14358.02 192
14359.15 204
14360.28 191
14361.41 229
14362.54 223
14363.67 212
14364.80 205
14365.94 196
14367.07 226
14368.20 218
14369.33 216
14370.46 227
14371.59 216
14372.72 209
14373.85 204
14374.98 202
14376.11 233
14377.25 221
14378.38 209
14379.51 225
14380.64 212
14381.77 226
14382.90 226
14384.03 241
14385.16 236
14386.30 209
14387.43 224
14388.56 203
14389.69 208
14390.82 190
14391.95 212
14393.09 213
14394.22 214
14395.35 213
14396.48 211
14397.61 190
14398.75 222
14399.88 210
14401.01 226
14402.14 221
14403.27 209
14404.41 212
14405.54 237
14406.67 216
14407.80 235
14408.94 215
14410.07 221
14411.20 209
14412.33 230
14413.47 216
14414.60 229
14415.73 242
14416.87 198
14418.00 212
14419.13 222
14420.26 233
14421.40 239
14422.53 214
14423.66 197
14424.80 217
14425.93 223
14427.06 225
14428.20 202
14429.33 218
14430.46 215
14431.59 207
14432.73 207
14433.86 206
14435.00 216
14436.13 224
14437.26 212
14438.40 219
14439.53 230
14440.66 223
14441.80 219
14442.93 214
14444.06 231
14445.20 230
14446.33 227
14447.47 225
14448.60 226
14449.73 217
14450.87 213
14452.00 226
14453.14 207
14454.27 218
14455.41 193
14456.54 230
14457.67 202
14458.81 211
14459.94 217
14461.08 250
14462.21 217
14463.35 228
14464.48 247
14465.62 209
14466.75 219
14467.89 242
14469.02 227
14470.15 196
14471.29 213
14472.42 220
14473.56 265
14474.69 220
14475.83 207
14476.96 208
14478.10 222
14479.24 222
14480.37 224
14481.51 230
14482.64 239
14483.78 240
14484.91 212
14486.05 231
14487.18 205
14488.32 247
14489.45 222
14490.59 260
14491.73 239
14492.86 248
14494.00 215
14495.13 238
14496.27 244
14497.40 233
14498.54 240
14499.68 240
14500.81 255
14501.95 215
14503.08 268
14504.22 247
14505.36 249
14506.49 259
14507.63 245
14508.77 261
14509.90 258
14511.04 245
14512.18 265
14513.31 262
14514.45 268
14515.58 251
14516.72 234
14517.86 234
14519.00 234
14520.13 209
14521.27 229
14522.41 237
14523.54 235
14524.68 254
14525.82 211
14526.95 233
14528.09 209
14529.23 228
14530.37 206
14531.50 231
14532.64 227
14533.78 221
14534.91 228
14536.05 226
14537.19 217
14538.33 216
14539.46 227
14540.60 238
14541.74 219
14542.88 216
14544.02 214
14545.15 206
14546.29 218
14547.43 236
14548.57 226
14549.70 240
14550.84 216
14551.98 208
14553.12 214
14554.26 220
14555.39 204
14556.53 206
14557.67 212
14558.81 233
14559.95 201
14561.09 221
14562.22 225
14563.36 230
14564.50 240
14565.64 219
14566.78 225
14567.92 216
14569.06 217
14570.20 231
14571.33 237
14572.47 195
14573.61 215
14574.75 212
14575.89 229
14577.03 201
14578.17 234
14579.31 198
14580.45 234
14581.59 242
14582.72 198
14583.86 225
14585.00 194
14586.14 211
14587.28 228
14588.42 217
14589.56 213
14590.70 221
14591.84 204
14592.98 224
14594.12 202
14595.26 231
14596.40 228
14597.54 230
14598.68 223
14599.82 255
14600.96 217
14602.10 212
14603.24 226
14604.38 229
14605.52 229
14606.66 199
14607.80 230
14608.94 222
14610.08 227
14611.22 202
14612.36 212
14613.50 197
14614.64 212
14615.78 201
14616.92 234
14618.06 232
14619.20 248
14620.34 230
14621.49 227
14622.63 238
14623.77 227
14624.91 228
14626.05 226
14627.19 211
14628.33 209
14629.47 237
14630.61 213
14631.75 230
14632.90 241
14634.04 250
14635.18 237
14636.32 216
14637.46 223
14638.60 236
14639.74 209
14640.88 235
14642.03 232
14643.17 221
14644.31 223
14645.45 197
14646.59 208
14647.73 200
14648.88 215
14650.02 196
14651.16 207
14652.30 195
14653.44 229
14654.59 220
14655.73 228
14656.87 214
14658.01 200
14659.16 236
14660.30 221
14661.44 216
14662.58 209
14663.72 202
14664.87 215
14666.01 227
14667.15 219
14668.29 217
14669.44 220
14670.58 210
14671.72 200
14672.87 202
14674.01 191
14675.15 222
14676.29 192
14677.44 223
14678.58 223
14679.72 186
14680.87 212
14682.01 207
14683.15 207
14684.30 190
14685.44 188
14686.58 195
14687.73 212
14688.87 196
14690.01 211
14691.16 234
14692.30 209
14693.44 216
14694.59 196
14695.73 195
14696.87 180
14698.02 207
14699.16 198
14700.30 215
14701.45 187
14702.59 197
14703.74 203
14704.88 213
14706.02 188
14707.17 218
14708.31 197
14709.46 207
14710.60 203
14711.75 208
14712.89 219
14714.03 196
14715.18 204
14716.32 198
14717.47 202
14718.61 207
14719.76 205
14720.90 208
14722.05 217
14723.19 211
14724.34 227
14725.48 208
14726.63 218
14727.77 197
14728.92 176
14730.06 215
14731.21 211
14732.35 203
14733.50 194
14734.64 197
14735.79 202
14736.93 189
14738.08 172
14739.22 210
14740.37 233
14741.51 209
14742.66 197
14743.80 200
14744.95 184
14746.09 206
14747.24 217
14748.39 203
14749.53 208
14750.68 196
14751.82 214
14752.97 207
14754.11 216
14755.26 198
14756.41 201
14757.55 219
14758.70 192
14759.85 191
14760.99 190
14762.14 196
14763.28 196
14764.43 199
14765.58 216
14766.72 216
14767.87 200
14769.02 196
14770.16 185
14771.31 187
14772.46 171
14773.60 210
14774.75 222
14775.90 208
14777.04 191
14778.19 197
14779.34 207
14780.48 211
14781.63 213
14782.78 206
14783.92 192
14785.07 215
14786.22 225
14787.37 210
14788.51 200
14789.66 219
14790.81 219
14791.96 188
14793.10 190
14794.25 188
14795.40 206
14796.54 182
14797.69 185
14798.84 186
14799.99 215
14801.14 212
14802.28 205
14803.43 204
14804.58 194
14805.73 205
14806.88 209
14808.02 198
14809.17 192
14810.32 180
14811.47 207
14812.62 207
14813.76 194
14814.91 210
14816.06 210
14817.21 208
14818.36 221
14819.51 197
14820.65 212
14821.80 185
14822.95 180
14824.10 201
14825.25 215
14826.40 176
14827.55 193
14828.69 175
14829.84 185
14830.99 187
14832.14 190
14833.29 190
14834.44 181
14835.59 187
14836.74 173
14837.89 202
14839.04 188
14840.19 191
14841.33 197
14842.48 213
14843.63 192
14844.78 198
14845.93 196
14847.08 204
14848.23 191
14849.38 184
14850.53 212
14851.68 171
14852.83 199
14853.98 197
14855.13 206
14856.28 226
14857.43 180
14858.58 200
14859.73 215
14860.88 180
14862.03 182
14863.18 166
14864.33 191
14865.48 203
14866.63 162
14867.78 193
14868.93 212
14870.08 215
14871.23 189
14872.38 190
14873.53 179
14874.68 192
14875.83 197
14876.98 215
14878.14 197
14879.29 202
14880.44 204
14881.59 191
14882.74 178
14883.89 195
14885.04 186
14886.19 191
14887.34 203
14888.49 184
14889.64 181
14890.80 184
14891.95 194
14893.10 188
14894.25 191
14895.40 179
14896.55 192
14897.70 179
14898.86 193
14900.01 181
14901.16 198
14902.31 195
14903.46 190
14904.61 186
14905.77 188
14906.92 187
14908.07 182
14909.22 175
14910.37 171
14911.53 178
14912.68 175
14913.83 213
14914.98 198
14916.13 192
14917.29 202
14918.44 172
14919.59 183
14920.74 184
14921.90 208
14923.05 207
14924.20 197
14925.35 176
14926.51 180
14927.66 202
14928.81 184
14929.96 196
14931.12 213
14932.27 181
14933.42 192
14934.57 177
14935.73 208
14936.88 215
14938.03 196
14939.19 174
14940.34 198
14941.49 183
14942.65 203
14943.80 189
14944.95 206
14946.11 176
14947.26 201
14948.41 211
14949.57 185
14950.72 191
14951.87 171
14953.03 182
14954.18 204
14955.33 204
14956.49 188
14957.64 177
14958.80 194
14959.95 198
14961.10 200
14962.26 203
14963.41 174
14964.57 224
14965.72 184
14966.87 191
14968.03 174
14969.18 188
14970.34 219
14971.49 169
14972.65 197
14973.80 210
14974.95 216
14976.11 183
14977.26 186
14978.42 189
14979.57 196
14980.73 203
14981.88 194
14983.04 217
14984.19 181
14985.35 190
14986.50 181
14987.66 207
14988.81 211
14989.97 197
14991.12 189
14992.28 188
14993.43 169
14994.59 185
14995.74 182
14996.90 203
14998.05 185
14999.21 205
15000.36 193
15001.52 189
15002.67 176
15003.83 174
15004.99 175
15006.14 193
15007.30 206
15008.45 211
15009.61 198
15010.76 201
15011.92 217
15013.08 179
15014.23 210
15015.39 180
15016.54 183
15017.70 206
15018.86 171
15020.01 185
15021.17 191
15022.32 204
15023.48 211
15024.64 190
15025.79 200
15026.95 219
15028.11 183
15029.26 185
15030.42 195
15031.58 188
15032.73 188
15033.89 178
15035.05 184
15036.20 195
15037.36 178
15038.52 202
15039.67 178
15040.83 173
15041.99 186
15043.15 186
15044.30 214
15045.46 178
15046.62 179
15047.77 185
15048.93 202
15050.09 178
15051.25 182
15052.40 195
15053.56 197
15054.72 200
15055.88 186
15057.03 180
15058.19 199
15059.35 192
15060.51 183
15061.66 191
15062.82 167
15063.98 210
15065.14 213
15066.30 167
15067.45 167
15068.61 174
15069.77 179
15070.93 188
15072.09 176
15073.24 165
15074.40 169
15075.56 187
15076.72 162
15077.88 192
15079.04 188
15080.20 200
15081.35 183
15082.51 176
15083.67 190
15084.83 187
15085.99 187
15087.15 187
15088.31 184
15089.46 171
15090.62 187
15091.78 184
15092.94 172
15094.10 185
15095.26 179
15096.42 201
15097.58 172
15098.74 180
15099.90 178
15101.06 173
15102.22 177
15103.37 181
15104.53 173
15105.69 195
15106.85 199
15108.01 193
15109.17 195
15110.33 164
15111.49 170
15112.65 187
15113.81 162
15114.97 198
15116.13 189
15117.29 192
15118.45 194
15119.61 187
15120.77 190
15121.93 177
15123.09 207
15124.25 173
15125.41 156
15126.57 184
15127.73 187
15128.89 183
15130.05 192
15131.21 189
15132.37 186
15133.53 192
15134.69 178
15135.86 180
15137.02 179
15138.18 174
15139.34 169
15140.50 193
15141.66 169
15142.82 181
15143.98 182
15145.14 195
15146.30 170
15147.46 188
15148.63 183
15149.79 189
15150.95 174
15152.11 197
15153.27 206
15154.43 178
15155.59 202
15156.75 185
15157.92 192
15159.08 158
15160.24 194
15161.40 198
15162.56 212
15163.72 182
15164.89 201
15166.05 191
15167.21 182
15168.37 185
15169.53 184
15170.69 184
15171.86 187
15173.02 206
15174.18 179
15175.34 201
15176.51 184
15177.67 206
15178.83 192
15179.99 192
15181.15 193
15182.32 181
15183.48 167
15184.64 197
15185.80 189
15186.97 184
15188.13 180
15189.29 214
15190.46 185
15191.62 191
15192.78 189
15193.94 174
15195.11 193
15196.27 198
15197.43 193
15198.60 182
15199.76 219
15200.92 183
15202.08 159
15203.25 160
15204.41 189
15205.57 208
15206.74 174
15207.90 194
15209.06 188
15210.23 208
15211.39 178
15212.56 178
15213.72 192
15214.88 189
15216.05 181
15217.21 193
15218.37 187
15219.54 196
15220.70 201
15221.87 187
15223.03 197
15224.19 209
15225.36 203
15226.52 208
15227.69 213
15228.85 185
15230.01 192
15231.18 194
15232.34 207
15233.51 172
15234.67 193
15235.84 186
15237.00 185
15238.16 185
15239.33 180
15240.49 213
15241.66 183
15242.82 195
15243.99 175
15245.15 185
15246.32 145
15247.48 173
15248.65 172
15249.81 179
15250.98 174
15252.14 183
15253.31 187
15254.47 178
15255.64 184
15256.80 194
15257.97 194
15259.13 162
15260.30 191
15261.46 170
15262.63 184
15263.80 187
15264.96 183
15266.13 213
15267.29 195
15268.46 157
15269.62 189
15270.79 179
15271.96 176
15273.12 175
15274.29 202
15275.45 187
15276.62 175
15277.79 191
15278.95 190
15280.12 181
15281.28 182
15282.45 201
15283.62 163
15284.78 175
15285.95 165
15287.12 212
15288.28 193
15289.45 193
15290.62 182
15291.78 188
15292.95 192
15294.12 171
15295.28 209
15296.45 210
15297.62 179
15298.78 165
15299.95 188
15301.12 195
15302.28 189
15303.45 171
15304.62 183
15305.78 205
15306.95 197
15308.12 162
15309.29 191
15310.45 185
15311.62 181
15312.79 191
15313.96 199
15315.12 190
15316.29 171
15317.46 195
15318.63 184
15319.79 186
15320.96 187
15322.13 196
15323.30 178
15324.46 196
15325.63 190
15326.80 198
15327.97 177
15329.14 200
15330.30 199
15331.47 178
15332.64 190
15333.81 209
15334.98 197
15336.14 172
15337.31 187
15338.48 171
15339.65 177
15340.82 166
15341.99 180
15343.16 198
15344.32 207
15345.49 168
15346.66 178
15347.83 179
15349.00 201
15350.17 175
15351.34 183
15352.51 205
15353.67 189
15354.84 188
15356.01 185
15357.18 193
15358.35 174
15359.52 191
15360.69 175
15361.86 199
15363.03 168
15364.20 187
15365.37 177
15366.54 190
15367.71 205
15368.87 200
15370.04 202
15371.21 193
15372.38 182
15373.55 169
15374.72 184
15375.89 202
15377.06 205
15378.23 197
15379.40 196
15380.57 175
15381.74 205
15382.91 201
15384.08 180
15385.25 180
15386.42 203
15387.59 197
15388.76 211
15389.93 213
15391.10 191
15392.27 183
15393.44 198
15394.62 212
15395.79 189
15396.96 192
15398.13 182
15399.30 191
15400.47 192
15401.64 166
15402.81 185
15403.98 197
15405.15 196
15406.32 186
15407.49 177
15408.66 154
15409.84 182
15411.01 184
15412.18 192
15413.35 192
15414.52 208
15415.69 185
15416.86 184
15418.03 177
15419.21 173
15420.38 177
15421.55 186
15422.72 202
15423.89 188
15425.06 192
15426.24 173
15427.41 212
15428.58 169
15429.75 208
15430.92 184
15432.09 191
15433.27 190
15434.44 185
15435.61 177
15436.78 184
15437.96 187
15439.13 196
15440.30 200
15441.47 175
15442.64 177
15443.82 183
15444.99 197
15446.16 174
15447.33 197
15448.51 162
15449.68 189
15450.85 185
15452.02 193
15453.20 173
15454.37 199
15455.54 186
15456.72 208
15457.89 174
15459.06 182
15460.23 171
15461.41 185
15462.58 186
15463.75 179
15464.93 189
15466.10 192
15467.27 179
15468.45 199
15469.62 209
15470.79 192
15471.97 195
15473.14 190
15474.31 191
15475.49 184
15476.66 164
15477.83 175
15479.01 161
15480.18 197
15481.36 164
15482.53 171
15483.70 162
15484.88 184
15486.05 186
15487.23 188
15488.40 180
15489.57 167
15490.75 158
15491.92 179
15493.10 174
15494.27 177
15495.44 191
15496.62 177
15497.79 175
15498.97 171
15500.14 173
15501.32 175
15502.49 172
15503.67 168
15504.84 203
15506.02 177
15507.19 179
15508.36 171
15509.54 183
15510.71 171
15511.89 169
15513.06 187
15514.24 189
15515.41 189
15516.59 174
15517.77 182
15518.94 171
15520.12 190
15521.29 174
15522.47 190
15523.64 182
15524.82 183
15525.99 174
15527.17 191
15528.34 190
15529.52 174
15530.69 178
15531.87 180
15533.05 179
15534.22 185
15535.40 192
15536.57 162
15537.75 187
15538.93 191
15540.10 184
15541.28 166
15542.45 195
15543.63 190
15544.81 180
15545.98 170
15547.16 171
15548.33 189
15549.51 167
15550.69 178
15551.86 176
15553.04 169
15554.22 174
15555.39 194
15556.57 169
15557.75 199
15558.92 163
15560.10 182
15561.28 168
15562.45 168
15563.63 176
15564.81 162
15565.99 189
15567.16 187
15568.34 199
15569.52 173
15570.69 188
15571.87 193
15573.05 181
15574.23 181
15575.40 192
15576.58 167
15577.76 191
15578.93 189
15580.11 208
15581.29 200
15582.47 189
15583.65 197
15584.82 207
15586.00 196
15587.18 171
15588.36 193
15589.53 180
15590.71 176
15591.89 181
15593.07 202
15594.25 170
15595.42 200
15596.60 199
15597.78 174
15598.96 176
15600.14 189
15601.32 220
15602.49 191
15603.67 157
15604.85 161
15606.03 187
15607.21 192
15608.39 202
15609.56 180
15610.74 172
15611.92 190
15613.10 203
15614.28 180
15615.46 178
15616.64 167
15617.82 191
15619.00 192
15620.17 170
15621.35 184
15622.53 195
15623.71 211
15624.89 193
15626.07 191
15627.25 185
15628.43 192
15629.61 205
15630.79 217
15631.97 213
15633.15 198
15634.33 177
15635.51 182
15636.69 207
15637.87 208
15639.05 191
15640.22 188
15641.40 205
15642.58 185
15643.76 224
15644.94 214
15646.12 215
15647.30 183
15648.48 203
15649.66 171
15650.85 210
15652.03 202
15653.21 203
15654.39 206
15655.57 200
15656.75 206
15657.93 204
15659.11 188
15660.29 176
15661.47 190
15662.65 168
15663.83 192
15665.01 194
15666.19 198
15667.37 172
15668.55 176
15669.73 185
15670.92 192
15672.10 192
15673.28 193
15674.46 177
15675.64 200
15676.82 183
15678.00 184
15679.18 197
15680.36 199
15681.55 207
15682.73 188
15683.91 186
15685.09 167
15686.27 188
15687.45 160
15688.63 199
15689.82 187
15691.00 191
15692.18 192
15693.36 181
15694.54 198
15695.73 200
15696.91 207
15698.09 180
15699.27 162
15700.45 192
15701.64 220
15702.82 175
15704.00 190
15705.18 189
15706.36 193
15707.55 198
15708.73 219
15709.91 214
15711.09 171
15712.28 175
15713.46 173
15714.64 200
15715.82 201
15717.01 202
15718.19 215
15719.37 211
15720.55 190
15721.74 184
15722.92 178
15724.10 224
15725.29 212
15726.47 194
15727.65 199
15728.84 178
15730.02 186
15731.20 166
15732.39 179
15733.57 189
15734.75 200
15735.94 182
15737.12 209
15738.30 220
15739.49 206
15740.67 199
15741.85 215
15743.04 188
15744.22 205
15745.40 217
15746.59 189
15747.77 185
15748.96 174
15750.14 220
15751.32 196
15752.51 189
15753.69 183
15754.88 183
15756.06 175
15757.24 194
15758.43 195
15759.61 208
15760.80 209
15761.98 198
15763.17 188
15764.35 156
15765.53 160
15766.72 194
15767.90 214
15769.09 204
15770.27 193
15771.46 183
15772.64 194
15773.83 188
15775.01 181
15776.20 166
15777.38 207
15778.57 195
15779.75 197
15780.94 173
15782.12 173
15783.31 173
15784.49 179
15785.68 178
15786.86 184
15788.05 186
15789.23 179
15790.42 188
15791.60 185
15792.79 178
15793.98 177
15795.16 190
15796.35 188
15797.53 168
15798.72 178
15799.90 168
15801.09 172
15802.28 188
15803.46 194
15804.65 174
15805.83 180
15807.02 186
15808.21 187
15809.39 156
15810.58 192
15811.76 171
15812.95 196
15814.14 180
15815.32 187
15816.51 193
15817.70 177
15818.88 181
15820.07 182
15821.26 201
15822.44 185
15823.63 180
15824.82 172
15826.00 193
15827.19 172
15828.38 190
15829.56 167
15830.75 188
15831.94 186
15833.12 184
15834.31 171
15835.50 166
15836.69 184
15837.87 193
15839.06 212
15840.25 183
15841.44 194
15842.62 183
15843.81 172
15845.00 175
15846.18 186
15847.37 192
15848.56 188
15849.75 183
15850.94 185
15852.12 175
15853.31 166
15854.50 205
15855.69 195
15856.87 176
15858.06 195
15859.25 182
15860.44 182
15861.63 165
15862.81 165
15864.00 187
15865.19 168
15866.38 174
15867.57 179
15868.76 184
15869.94 179
15871.13 177
15872.32 194
15873.51 175
15874.70 170
15875.89 178
15877.08 202
15878.26 173
15879.45 190
15880.64 161
15881.83 192
15883.02 178
15884.21 202
15885.40 179
15886.59 179
15887.78 197
15888.97 175
15890.15 165
15891.34 207
15892.53 194
15893.72 181
15894.91 172
15896.10 166
15897.29 189
15898.48 189
15899.67 179
15900.86 172
15902.05 210
15903.24 184
15904.43 186
15905.62 187
15906.81 173
15908.00 171
15909.19 187
15910.38 175
15911.57 188
15912.76 178
15913.95 186
15915.14 192
15916.33 190
15917.52 179
15918.71 205
15919.90 208
15921.09 191
15922.28 200
15923.47 195
15924.66 196
15925.85 154
15927.04 178
15928.23 193
15929.42 197
15930.61 206
15931.80 171
15932.99 172
15934.18 174
15935.38 175
15936.57 185
15937.76 168
15938.95 180
15940.14 174
15941.33 204
15942.52 181
15943.71 173
15944.90 153
15946.10 187
15947.29 184
15948.48 190
15949.67 187
15950.86 154
15952.05 173
15953.24 198
15954.44 170
15955.63 171
15956.82 178
15958.01 174
15959.20 186
15960.39 175
15961.59 166
15962.78 176
15963.97 189
15965.16 212
15966.35 184
15967.55 176
15968.74 163
15969.93 175
15971.12 174
15972.31 164
15973.51 154
15974.70 165
15975.89 183
15977.08 186
15978.28 170
15979.47 166
15980.66 194
15981.85 171
15983.05 168
15984.24 156
15985.43 165
15986.62 181
15987.82 165
15989.01 160
15990.20 166
15991.40 158
15992.59 173
15993.78 197
15994.98 161
15996.17 173
15997.36 152
15998.55 184
15999.75 181
16000.94 188
16002.13 184
16003.33 161
16004.52 187
16005.72 169
16006.91 153
16008.10 151
16009.30 159
16010.49 174
16011.68 149
16012.88 171
16014.07 168
16015.26 169
16016.46 191
16017.65 175
16018.85 188
16020.04 183
16021.23 175
16022.43 170
16023.62 165
16024.82 178
16026.01 148
16027.21 170
16028.40 190
16029.59 179
16030.79 173
16031.98 165
16033.18 161
16034.37 176
16035.57 160
16036.76 158
16037.96 167
16039.15 166
16040.35 192
16041.54 182
16042.73 172
16043.93 159
16045.12 164
16046.32 178
16047.51 171
16048.71 185
16049.91 182
16051.10 169
16052.30 192
16053.49 160
16054.69 154
16055.88 176
16057.08 181
16058.27 172
16059.47 172
16060.66 183
16061.86 170
16063.05 197
16064.25 175
16065.45 177
16066.64 180
16067.84 163
16069.03 160
16070.23 179
16071.42 166
16072.62 195
16073.82 181
16075.01 181
16076.21 164
16077.41 164
16078.60 162
16079.80 169
16080.99 170
16082.19 175
16083.39 160
16084.58 180
16085.78 178
16086.98 169
16088.17 184
16089.37 170
16090.57 168
16091.76 150
16092.96 192
16094.16 173
16095.35 161
16096.55 153
16097.75 159
16098.94 164
16100.14 168
16101.34 163
16102.53 173
16103.73 166
16104.93 168
16106.13 183
16107.32 172
16108.52 185
16109.72 168
16110.92 165
16112.11 155
16113.31 162
16114.51 137
16115.71 163
16116.90 172
16118.10 156
16119.30 154
16120.50 157
16121.69 171
16122.89 162
16124.09 159
16125.29 165
16126.49 175
16127.68 167
16128.88 168
16130.08 153
16131.28 180
16132.48 142
16133.67 170
16134.87 166
16136.07 173
16137.27 156
16138.47 160
16139.67 161
16140.86 143
16142.06 162
16143.26 167
16144.46 172
16145.66 145
16146.86 167
16148.06 159
16149.26 168
16150.45 161
16151.65 164
16152.85 167
16154.05 156
16155.25 172
16156.45 173
16157.65 156
16158.85 177
16160.05 161
16161.25 161
16162.45 165
16163.64 146
16164.84 162
16166.04 154
16167.24 169
16168.44 146
16169.64 167
16170.84 161
16172.04 186
16173.24 162
16174.44 141
16175.64 163
16176.84 163
16178.04 182
16179.24 168
16180.44 165
16181.64 166
16182.84 180
16184.04 154
16185.24 178
16186.44 151
16187.64 147
16188.84 155
16190.04 170
16191.24 170
16192.44 144
16193.64 155
16194.84 164
16196.04 171
16197.24 179
16198.44 171
16199.65 160
16200.85 162
16202.05 164
16203.25 150
16204.45 156
16205.65 177
16206.85 154
16208.05 145
16209.25 148
16210.45 156
16211.65 162
16212.86 156
16214.06 157
16215.26 161
16216.46 168
16217.66 157
16218.86 165
16220.06 175
16221.27 155
16222.47 151
16223.67 164
16224.87 164
16226.07 169
16227.27 189
16228.48 178
16229.68 152
16230.88 140
16232.08 159
16233.28 173
16234.48 167
16235.69 179
16236.89 152
16238.09 168
16239.29 158
16240.50 176
16241.70 170
16242.90 170
16244.10 182
16245.30 179
16246.51 171
16247.71 191
16248.91 179
16250.11 155
16251.32 156
16252.52 164
16253.72 160
16254.92 183
16256.13 176
16257.33 176
16258.53 174
16259.74 198
16260.94 165
16262.14 189
16263.35 165
16264.55 155
16265.75 173
16266.95 152
16268.16 172
16269.36 175
16270.56 163
16271.77 170
16272.97 179
16274.17 166
16275.38 149
16276.58 165
16277.79 162
16278.99 154
16280.19 176
16281.40 154
16282.60 156
16283.80 170
16285.01 173
16286.21 155
16287.42 159
16288.62 183
16289.82 158
16291.03 165
16292.23 160
16293.44 164
16294.64 187
16295.84 185
16297.05 145
16298.25 160
16299.46 164
16300.66 169
16301.87 154
16303.07 173
16304.27 158
16305.48 160
16306.68 157
16307.89 179
16309.09 164
16310.30 157
16311.50 162
16312.71 176
16313.91 177
16315.12 147
16316.32 175
16317.53 161
16318.73 165
16319.94 162
16321.14 129
16322.35 158
16323.55 153
16324.76 152
16325.96 150
16327.17 164
16328.38 159
16329.58 154
16330.79 145
16331.99 191
16333.20 145
16334.40 155
16335.61 163
16336.81 180
16338.02 148
16339.23 148
16340.43 155
16341.64 145
16342.84 151
16344.05 164
16345.26 144
16346.46 141
16347.67 154
16348.87 162
16350.08 170
16351.29 162
16352.49 172
16353.70 165
16354.91 165
16356.11 158
16357.32 173
16358.53 158
16359.73 153
16360.94 156
16362.15 162
16363.35 154
16364.56 149
16365.77 148
16366.97 177
16368.18 154
16369.39 140
16370.59 158
16371.80 163
16373.01 151
16374.21 158
16375.42 149
16376.63 169
16377.84 166
16379.04 144
16380.25 149
16381.46 150
16382.67 159
16383.87 171
16385.08 169
16386.29 168
16387.50 150
16388.70 178
16389.91 173
16391.12 169
16392.33 166
16393.53 159
16394.74 163
16395.95 167
16397.16 166
16398.37 185
16399.57 171
16400.78 151
16401.99 169
16403.20 174
16404.41 153
16405.62 162
16406.82 169
16408.03 167
16409.24 161
16410.45 156
16411.66 152
16412.87 157
16414.07 160
16415.28 160
16416.49 170
16417.70 157
16418.91 157
16420.12 156
16421.33 146
16422.54 174
16423.75 161
16424.95 164
16426.16 153
16427.37 159
16428.58 136
16429.79 128
16431.00 164
16432.21 149
16433.42 158
16434.63 154
16435.84 160
16437.05 138
16438.26 152
16439.47 159
16440.68 153
16441.88 147
16443.09 147
16444.30 147
16445.51 148
16446.72 146
16447.93 162
16449.14 142
16450.35 140
16451.56 158
16452.77 155
16453.98 155
16455.19 136
16456.40 142
16457.61 168
16458.82 180
16460.03 151
16461.24 162
16462.45 151
16463.67 151
16464.88 161
16466.09 142
16467.30 156
16468.51 165
16469.72 157
16470.93 161
16472.14 156
16473.35 137
16474.56 157
16475.77 159
16476.98 148
16478.19 164
16479.40 166
16480.62 167
16481.83 159
16483.04 159
16484.25 147
16485.46 149
16486.67 160
16487.88 151
16489.09 171
16490.31 163
16491.52 173
16492.73 175
16493.94 169
16495.15 169
16496.36 153
16497.57 161
16498.79 141
16500.00 155
16501.21 152
16502.42 146
16503.63 182
16504.85 167
16506.06 155
16507.27 165
16508.48 151
16509.69 154
16510.91 167
16512.12 156
16513.33 157
16514.54 150
16515.76 141
16516.97 165
16518.18 164
16519.39 158
16520.60 146
16521.82 153
16523.03 141
16524.24 144
16525.46 170
16526.67 141
16527.88 149
16529.09 152
16530.31 162
16531.52 152
16532.73 156
16533.95 154
16535.16 174
16536.37 159
16537.58 139
16538.80 167
16540.01 142
16541.22 142
16542.44 155
16543.65 147
16544.86 174
16546.08 154
16547.29 171
16548.50 158
16549.72 144
16550.93 147
16552.15 168
16553.36 164
16554.57 136
16555.79 153
16557.00 162
16558.21 148
16559.43 142
16560.64 165
16561.86 146
16563.07 149
16564.28 165
16565.50 169
16566.71 148
16567.93 161
16569.14 154
16570.36 145
16571.57 140
16572.78 143
16574.00 149
16575.21 159
16576.43 164
16577.64 162
16578.86 129
16580.07 157
16581.29 159
16582.50 150
16583.72 141
16584.93 139
16586.15 169
16587.36 163
16588.58 159
16589.79 149
16591.01 146
16592.22 161
16593.44 160
16594.65 140
16595.87 140
16597.08 146
16598.30 143
16599.51 133
16600.73 158
16601.94 156
16603.16 144
16604.37 132
16605.59 158
16606.81 141
16608.02 146
16609.24 145
16610.45 144
16611.67 137
16612.89 142
16614.10 149
16615.32 145
16616.53 160
16617.75 147
16618.97 146
16620.18 164
16621.40 159
16622.61 171
16623.83 150
16625.05 149
16626.26 155
16627.48 161
16628.70 155
16629.91 124
16631.13 157
16632.35 156
16633.56 177
16634.78 167
16636.00 156
16637.21 157
16638.43 159
16639.65 147
16640.86 153
16642.08 148
16643.30 125
16644.51 163
16645.73 149
16646.95 155
16648.17 138
16649.38 158
16650.60 154
16651.82 145
16653.03 146
16654.25 153
16655.47 155
16656.69 159
16657.90 137
16659.12 150
16660.34 143
16661.56 154
16662.77 170
16663.99 161
16665.21 142
16666.43 152
16667.65 157
16668.86 137
16670.08 155
16671.30 171
16672.52 167
16673.74 142
16674.95 151
16676.17 122
16677.39 160
16678.61 149
16679.83 141
16681.05 173
16682.26 152
16683.48 150
16684.70 145
16685.92 154
16687.14 141
16688.36 145
16689.58 170
16690.79 161
16692.01 136
16693.23 142
16694.45 141
16695.67 151
16696.89 153
16698.11 167
16699.33 146
16700.55 151
16701.76 152
16702.98 161
16704.20 150
16705.42 154
16706.64 139
16707.86 150
16709.08 154
16710.30 143
16711.52 135
16712.74 138
16713.96 156
16715.18 151
16716.40 153
16717.62 150
16718.84 157
16720.06 151
16721.28 141
16722.50 141
16723.72 127
16724.94 151
16726.16 141
16727.38 142
16728.60 173
16729.82 139
16731.04 159
16732.26 160
16733.48 165
16734.70 142
16735.92 146
16737.14 141
16738.36 133
16739.58 140
16740.80 145
16742.02 144
16743.24 154
16744.46 153
16745.68 138
16746.90 132
16748.12 150
16749.35 153
16750.57 162
16751.79 148
16753.01 159
16754.23 157
16755.45 152
16756.67 141
16757.89 155
16759.11 157
16760.33 135
16761.56 144
16762.78 161
16764.00 151
16765.22 156
16766.44 127
16767.66 135
16768.88 151
16770.11 149
16771.33 132
16772.55 136
16773.77 158
16774.99 144
16776.22 125
16777.44 139
16778.66 149
16779.88 141
16781.10 141
16782.33 135
16783.55 136
16784.77 153
16785.99 152
16787.21 137
16788.44 151
16789.66 152
16790.88 152
16792.10 158
16793.33 137
16794.55 156
16795.77 148
16796.99 155
16798.22 131
16799.44 144
16800.66 143
16801.88 146
16803.11 158
16804.33 146
16805.55 155
16806.78 134
16808.00 138
16809.22 135
16810.44 131
16811.67 159
16812.89 152
16814.11 127
16815.34 133
16816.56 145
16817.78 143
16819.01 144
16820.23 133
16821.45 160
16822.68 144
16823.90 147
16825.13 134
16826.35 142
16827.57 147
16828.80 143
16830.02 152
16831.24 141
16832.47 144
16833.69 144
16834.92 156
16836.14 153
16837.36 146
16838.59 154
16839.81 143
16841.04 133
16842.26 142
16843.48 144
16844.71 139
16845.93 148
16847.16 157
16848.38 154
16849.61 143
16850.83 154
16852.06 141
16853.28 137
16854.51 138
16855.73 135
16856.95 126
16858.18 146
16859.40 157
16860.63 140
16861.85 145
16863.08 143
16864.30 161
16865.53 151
16866.75 155
16867.98 160
16869.21 148
16870.43 160
16871.66 150
16872.88 146
16874.11 149
16875.33 154
16876.56 165
16877.78 139
16879.01 155
16880.23 145
16881.46 147
16882.69 136
16883.91 153
16885.14 150
16886.36 137
16887.59 144
16888.81 144
16890.04 160
16891.27 137
16892.49 152
16893.72 147
16894.94 142
16896.17 139
16897.40 175
16898.62 155
16899.85 160
16901.08 155
16902.30 148
16903.53 161
16904.76 172
16905.98 141
16907.21 139
16908.44 162
16909.66 160
16910.89 133
16912.12 140
16913.34 125
16914.57 139
16915.80 165
16917.02 158
16918.25 155
16919.48 152
16920.70 142
16921.93 147
16923.16 138
16924.39 139
16925.61 134
16926.84 152
16928.07 148
16929.30 151
16930.52 128
16931.75 141
16932.98 138
16934.21 134
16935.43 157
16936.66 144
16937.89 144
16939.12 137
16940.34 161
16941.57 145
16942.80 143
16944.03 144
16945.26 137
16946.48 143
16947.71 146
16948.94 147
16950.17 130
16951.40 133
16952.62 163
16953.85 150
16955.08 135
16956.31 136
16957.54 155
16958.77 147
16959.99 138
16961.22 147
16962.45 134
16963.68 149
16964.91 137
16966.14 144
16967.37 139
16968.60 140
16969.82 137
16971.05 164
16972.28 139
16973.51 140
16974.74 155
16975.97 143
16977.20 151
16978.43 141
16979.66 147
16980.89 140
16982.11 136
16983.34 129
16984.57 149
16985.80 144
16987.03 150
16988.26 143
16989.49 120
16990.72 142
16991.95 127
16993.18 160
16994.41 149
16995.64 129
16996.87 131
16998.10 139
16999.33 156
17000.56 142
17001.79 145
17003.02 161
17004.25 147
17005.48 149
17006.71 136
17007.94 125
17009.17 138
17010.40 145
17011.63 147
17012.86 136
17014.09 156
17015.32 152
17016.55 126
17017.78 142
17019.01 155
17020.25 164
17021.48 158
17022.71 122
17023.94 141
17025.17 145
17026.40 131
17027.63 139
17028.86 153
17030.09 147
17031.32 125
17032.55 150
17033.79 154
17035.02 150
17036.25 167
17037.48 150
17038.71 149
17039.94 148
17041.17 146
17042.41 158
17043.64 140
17044.87 145
17046.10 147
17047.33 154
17048.56 148
17049.80 148
17051.03 130
17052.26 129
17053.49 138
17054.72 144
17055.95 142
17057.19 141
17058.42 154
17059.65 143
17060.88 154
17062.12 132
17063.35 134
17064.58 152
17065.81 157
17067.04 142
17068.28 136
17069.51 145
17070.74 154
17071.97 126
17073.21 142
17074.44 144
17075.67 157
17076.90 134
17078.14 146
17079.37 150
17080.60 142
17081.84 138
17083.07 140
17084.30 141
17085.54 128
17086.77 135
17088.00 117
17089.23 139
17090.47 130
17091.70 142
17092.93 147
17094.17 147
17095.40 143
17096.63 141
17097.87 136
17099.10 137
17100.34 146
17101.57 136
17102.80 117
17104.04 117
17105.27 139
17106.50 158
17107.74 127
17108.97 142
17110.21 148
17111.44 143
17112.67 149
17113.91 140
17115.14 132
17116.38 141
17117.61 153
17118.84 129
17120.08 117
17121.31 142
17122.55 134
17123.78 147
17125.02 155
17126.25 126
17127.48 143
17128.72 139
17129.95 150
17131.19 145
17132.42 130
17133.66 128
17134.89 139
17136.13 144
17137.36 154
17138.60 141
17139.83 141
17141.07 140
17142.30 127
17143.54 141
17144.77 140
17146.01 144
17147.24 129
17148.48 145
17149.71 145
17150.95 140
17152.19 133
17153.42 134
17154.66 136
17155.89 127
17157.13 151
17158.36 142
17159.60 142
17160.83 129
17162.07 125
17163.31 155
17164.54 126
17165.78 128
17167.01 132
17168.25 146
17169.49 150
17170.72 131
17171.96 144
17173.19 124
17174.43 157
17175.67 138
17176.90 139
17178.14 133
17179.38 149
17180.61 173
17181.85 157
17183.09 130
17184.32 138
17185.56 136
17186.80 142
17188.03 148
17189.27 154
17190.51 136
17191.74 157
17192.98 145
17194.22 128
17195.45 124
17196.69 148
17197.93 153
17199.16 157
17200.40 149
17201.64 132
17202.88 154
17204.11 146
17205.35 130
17206.59 139
17207.83 133
17209.06 134
17210.30 139
17211.54 141
17212.78 125
17214.01 141
17215.25 135
17216.49 143
17217.73 120
17218.96 130
17220.20 138
17221.44 143
17222.68 150
17223.92 139
17225.15 137
17226.39 151
17227.63 134
17228.87 139
17230.11 136
17231.35 147
17232.58 143
17233.82 148
17235.06 146
17236.30 156
17237.54 140
17238.78 144
17240.01 166
17241.25 125
17242.49 141
17243.73 137
17244.97 158
17246.21 139
17247.45 142
17248.69 143
17249.93 145
17251.16 147
17252.40 151
17253.64 146
17254.88 129
17256.12 136
17257.36 126
17258.60 152
17259.84 144
17261.08 145
17262.32 135
17263.56 140
17264.80 143
17266.04 126
17267.28 129
17268.51 146
17269.75 144
17270.99 143
17272.23 144
17273.47 140
17274.71 143
17275.95 148
17277.19 135
17278.43 137
17279.67 131
17280.91 142
17282.15 158
17283.39 142
17284.63 148
17285.87 124
17287.11 147
17288.35 137
17289.60 141
17290.84 134
17292.08 110
17293.32 135
17294.56 129
17295.80 143
17297.04 138
17298.28 144
17299.52 147
17300.76 136
17302.00 139
17303.24 150
17304.48 148
17305.72 150
17306.96 146
17308.21 140
17309.45 156
17310.69 145
17311.93 143
17313.17 147
17314.41 135
17315.65 146
17316.89 136
17318.14 137
17319.38 142
17320.62 141
17321.86 135
17323.10 132
17324.34 149
17325.59 136
17326.83 141
17328.07 139
17329.31 156
17330.55 142
17331.79 144
17333.04 141
17334.28 139
17335.52 148
17336.76 152
17338.00 156
17339.25 141
17340.49 136
17341.73 132
17342.97 142
17344.22 133
17345.46 135
17346.70 142
17347.94 137
17349.19 133
17350.43 159
17351.67 149
17352.91 134
17354.16 143
17355.40 158
17356.64 151
17357.88 127
17359.13 142
17360.37 146
17361.61 150
17362.86 135
17364.10 145
17365.34 120
17366.58 134
17367.83 137
17369.07 135
17370.31 136
17371.56 140
17372.80 144
17374.04 137
17375.29 158
17376.53 139
17377.78 130
17379.02 147
17380.26 146
17381.51 142
17382.75 145
17383.99 143
17385.24 156
17386.48 142
17387.72 158
17388.97 138
17390.21 157
17391.46 153
17392.70 137
17393.94 143
17395.19 134
17396.43 157
17397.68 144
17398.92 139
17400.17 129
17401.41 134
17402.65 141
17403.90 148
17405.14 141
17406.39 125
17407.63 134
17408.88 132
17410.12 142
17411.37 154
17412.61 126
17413.86 143
17415.10 150
17416.35 153
17417.59 139
17418.84 131
17420.08 129
17421.33 139
17422.57 134
17423.82 128
17425.06 130
17426.31 125
17427.55 130
17428.80 107
17430.04 141
17431.29 155
17432.53 133
17433.78 129
17435.03 138
17436.27 126
17437.52 123
17438.76 147
17440.01 126
17441.25 126
17442.50 129
17443.75 154
17444.99 144
17446.24 131
17447.48 135
17448.73 129
17449.98 148
17451.22 135
17452.47 142
17453.71 146
17454.96 135
17456.21 146
17457.45 139
17458.70 131
17459.95 128
17461.19 134
17462.44 137
17463.69 127
17464.93 135
17466.18 138
17467.43 133
17468.67 127
17469.92 152
17471.17 138
17472.41 138
17473.66 127
17474.91 141
17476.15 136
17477.40 125
17478.65 140
17479.90 129
17481.14 154
17482.39 132
17483.64 138
17484.88 126
17486.13 149
17487.38 136
17488.63 129
17489.87 145
17491.12 119
17492.37 142
17493.62 136
17494.86 148
17496.11 128
17497.36 118
17498.61 135
17499.86 147
17501.10 135
17502.35 152
17503.60 154
17504.85 140
17506.10 156
17507.34 131
17508.59 139
17509.84 154
17511.09 134
17512.34 144
17513.59 154
17514.83 153
17516.08 153
17517.33 147
17518.58 147
17519.83 142
17521.08 155
17522.33 136
17523.57 173
17524.82 137
17526.07 144
17527.32 156
17528.57 126
17529.82 135
17531.07 155
17532.32 154
17533.57 129
17534.82 158
17536.06 146
17537.31 154
17538.56 158
17539.81 139
17541.06 138
17542.31 137
17543.56 152
17544.81 142
17546.06 123
17547.31 143
17548.56 147
17549.81 147
17551.06 125
17552.31 137
17553.56 124
17554.81 147
17556.06 158
17557.31 153
17558.56 149
17559.81 153
17561.06 143
17562.31 133
17563.56 139
17564.81 125
17566.06 148
17567.31 121
17568.56 143
17569.81 144
17571.06 141
17572.31 143
17573.56 140
17574.81 133
17576.06 146
17577.31 137
17578.56 141
17579.81 128
17581.06 130
17582.31 136
17583.57 138
17584.82 130
17586.07 149
17587.32 132
17588.57 142
17589.82 147
17591.07 132
17592.32 145
17593.57 126
17594.83 130
17596.08 136
17597.33 127
17598.58 152
17599.83 140
17601.08 156
17602.33 150
17603.59 159
17604.84 147
17606.09 124
17607.34 127
17608.59 137
17609.84 147
17611.10 145
17612.35 159
17613.60 128
17614.85 144
17616.10 133
17617.36 140
17618.61 136
17619.86 134
17621.11 116
17622.36 141
17623.62 136
17624.87 126
17626.12 168
17627.37 154
17628.63 156
17629.88 140
17631.13 131
17632.38 143
17633.64 133
17634.89 154
17636.14 162
17637.39 134
17638.65 156
17639.90 135
17641.15 120
17642.41 127
17643.66 137
17644.91 138
17646.17 152
17647.42 133
17648.67 139
17649.92 128
17651.18 157
17652.43 148
17653.68 132
17654.94 146
17656.19 127
17657.44 150
17658.70 136
17659.95 147
17661.21 143
17662.46 143
17663.71 137
17664.97 142
17666.22 125
17667.47 142
17668.73 148
17669.98 132
17671.24 122
17672.49 135
17673.74 157
17675.00 134
17676.25 136
17677.51 153
17678.76 138
17680.02 136
17681.27 139
17682.52 145
17683.78 153
17685.03 137
17686.29 141
17687.54 124
17688.80 132
17690.05 128
17691.31 120
17692.56 142
17693.82 132
17695.07 144
17696.32 135
17697.58 131
17698.83 138
17700.09 142
17701.34 146
17702.60 143
17703.86 152
17705.11 139
17706.37 125
17707.62 119
17708.88 137
17710.13 129
17711.39 138
17712.64 136
17713.90 131
17715.15 124
17716.41 129
17717.66 120
17718.92 132
17720.18 132
17721.43 139
17722.69 132
17723.94 143
17725.20 135
17726.45 131
17727.71 139
17728.97 130
17730.22 141
17731.48 129
17732.74 142
17733.99 133
17735.25 147
17736.50 128
17737.76 137
17739.02 142
17740.27 124
17741.53 131
17742.79 124
17744.04 121
17745.30 148
17746.56 148
17747.81 140
17749.07 116
17750.33 120
17751.58 136
17752.84 132
17754.10 130
17755.35 133
17756.61 137
17757.87 139
17759.12 157
17760.38 131
17761.64 123
17762.90 114
17764.15 145
17765.41 140
17766.67 130
17767.93 144
17769.18 124
17770.44 137
17771.70 128
17772.96 140
17774.21 133
17775.47 162
17776.73 153
17777.99 136
17779.24 129
17780.50 134
17781.76 143
17783.02 144
17784.28 136
17785.53 121
17786.79 152
17788.05 119
17789.31 132
17790.57 134
17791.82 125
17793.08 136
17794.34 144
17795.60 137
17796.86 132
17798.12 128
17799.37 130
17800.63 126
17801.89 142
17803.15 124
17804.41 113
17805.67 141
17806.93 141
17808.19 140
17809.44 116
17810.70 122
17811.96 128
17813.22 139
17814.48 131
17815.74 111
17817.00 136
17818.26 139
17819.52 115
17820.78 133
17822.04 142
17823.29 127
17824.55 126
17825.81 122
17827.07 142
17828.33 138
17829.59 130
17830.85 132
17832.11 139
17833.37 142
17834.63 139
17835.89 124
17837.15 132
17838.41 127
17839.67 126
17840.93 139
17842.19 126
17843.45 134
17844.71 122
17845.97 131
17847.23 116
17848.49 130
17849.75 113
17851.01 120
17852.27 115
17853.53 138
17854.79 124
17856.05 152
17857.31 142
17858.57 131
17859.84 131
17861.10 125
17862.36 124
17863.62 112
17864.88 132
17866.14 139
17867.40 132
17868.66 121
17869.92 134
17871.18 137
17872.44 134
17873.71 126
17874.97 112
17876.23 117
17877.49 132
17878.75 147
17880.01 135
17881.27 134
17882.53 141
17883.80 126
17885.06 130
17886.32 125
17887.58 125
17888.84 115
17890.10 113
17891.37 126
17892.63 120
17893.89 117
17895.15 123
17896.41 135
17897.67 124
17898.94 129
17900.20 146
17901.46 142
17902.72 122
17903.99 124
17905.25 138
17906.51 126
17907.77 132
17909.03 122
17910.30 136
17911.56 121
17912.82 118
17914.08 141
17915.35 132
17916.61 141
17917.87 116
17919.14 127
17920.40 118
17921.66 135
17922.92 128
17924.19 127
17925.45 158
17926.71 132
17927.98 138
17929.24 146
17930.50 124
17931.76 136
17933.03 124
17934.29 130
17935.55 123
17936.82 113
17938.08 119
17939.34 139
17940.61 144
17941.87 126
17943.14 120
17944.40 131
17945.66 132
17946.93 125
17948.19 129
17949.45 121
17950.72 122
17951.98 127
17953.25 123
17954.51 125
17955.77 143
17957.04 136
17958.30 120
17959.57 131
17960.83 108
17962.09 116
17963.36 126
17964.62 121
17965.89 128
17967.15 132
17968.42 128
17969.68 125
17970.95 120
17972.21 127
17973.47 110
17974.74 139
17976.00 124
17977.27 116
17978.53 112
17979.80 140
17981.06 136
17982.33 120
17983.59 117
17984.86 124
17986.12 151
17987.39 119
17988.65 138
17989.92 123
17991.18 132
17992.45 138
17993.71 117
17994.98 135
17996.25 119
17997.51 128
17998.78 131
18000.04 142
18001.31 137
18002.57 124
18003.84 110
18005.10 128
18006.37 142
18007.64 124
18008.90 115
18010.17 132
18011.43 133
18012.70 127
18013.97 123
18015.23 114
18016.50 128
18017.76 121
18019.03 111
18020.30 126
18021.56 127
18022.83 118
18024.10 128
18025.36 127
18026.63 141
18027.90 146
18029.16 139
18030.43 123
18031.70 122
18032.96 124
18034.23 123
18035.50 131
18036.76 118
18038.03 127
18039.30 137
18040.56 119
18041.83 128
18043.10 137
18044.37 130
18045.63 119
18046.90 126
18048.17 122
18049.43 121
18050.70 120
18051.97 130
18053.24 136
18054.50 129
18055.77 125
18057.04 130
18058.31 131
18059.57 114
18060.84 111
18062.11 123
18063.38 136
18064.65 128
18065.91 134
18067.18 137
18068.45 144
18069.72 120
18070.98 118
18072.25 123
18073.52 119
18074.79 121
18076.06 120
18077.33 122
18078.59 126
18079.86 126
18081.13 149
18082.40 135
18083.67 146
18084.94 134
18086.21 142
18087.47 126
18088.74 123
18090.01 128
18091.28 140
18092.55 136
18093.82 136
18095.09 109
18096.36 142
18097.62 149
18098.89 122
18100.16 119
18101.43 115
18102.70 116
18103.97 124
18105.24 137
18106.51 119
18107.78 114
18109.05 127
18110.32 135
18111.59 147
18112.86 123
18114.13 125
18115.40 118
18116.66 123
18117.93 126
18119.20 121
18120.47 132
18121.74 134
18123.01 119
18124.28 136
18125.55 135
18126.82 134
18128.09 137
18129.36 130
18130.63 131
18131.90 149
18133.17 128
18134.44 116
18135.71 138
18136.99 128
18138.26 130
18139.53 122
18140.80 136
18142.07 136
18143.34 134
18144.61 117
18145.88 120
18147.15 127
18148.42 127
18149.69 111
18150.96 134
18152.23 120
18153.50 132
18154.78 134
18156.05 110
18157.32 137
18158.59 116
18159.86 140
18161.13 117
18162.40 122
18163.67 119
18164.94 130
18166.22 133
18167.49 149
18168.76 143
18170.03 147
18171.30 138
18172.57 126
18173.85 122
18175.12 117
18176.39 130
18177.66 147
18178.93 109
18180.20 130
18181.48 121
18182.75 144
18184.02 142
18185.29 125
18186.56 127
18187.84 136
18189.11 147
18190.38 107
18191.65 135
18192.93 126
18194.20 126
18195.47 123
18196.74 117
18198.02 124
18199.29 115
18200.56 131
18201.83 119
18203.11 138
18204.38 142
18205.65 120
18206.92 142
18208.20 130
18209.47 126
18210.74 126
18212.02 121
18213.29 115
18214.56 119
18215.84 115
18217.11 122
18218.38 129
18219.65 123
18220.93 125
18222.20 129
18223.47 127
18224.75 129
18226.02 145
18227.30 143
18228.57 111
18229.84 118
18231.12 139
18232.39 119
18233.66 110
18234.94 126
18236.21 142
18237.48 121
18238.76 125
18240.03 112
18241.31 133
18242.58 124
18243.86 137
18245.13 118
18246.40 141
18247.68 127
18248.95 124
18250.23 130
18251.50 121
18252.77 137
18254.05 132
18255.32 125
18256.60 132
18257.87 111
18259.15 132
18260.42 129
18261.70 130
18262.97 122
18264.25 137
18265.52 150
18266.80 115
18268.07 124
18269.35 108
18270.62 129
18271.90 120
18273.17 126
18274.45 122
18275.72 118
18277.00 131
18278.27 132
18279.55 132
18280.82 100
18282.10 126
18283.37 130
18284.65 152
18285.93 112
18287.20 123
18288.48 121
18289.75 130
18291.03 116
18292.30 127
18293.58 125
18294.86 125
18296.13 121
18297.41 123
18298.68 109
18299.96 105
18301.24 133
18302.51 141
18303.79 125
18305.06 121
18306.34 123
18307.62 128
18308.89 126
18310.17 105
18311.45 118
18312.72 98
18314.00 123
18315.28 128
18316.55 123
18317.83 120
18319.11 109
18320.38 126
18321.66 119
18322.94 143
18324.21 118
18325.49 142
18326.77 139
18328.04 119
18329.32 117
18330.60 121
18331.88 127
18333.15 127
18334.43 137
18335.71 119
18336.98 130
18338.26 130
18339.54 121
18340.82 129
18342.09 131
18343.37 133
18344.65 143
18345.93 120
18347.20 146
18348.48 109
18349.76 140
18351.04 119
18352.32 113
18353.59 111
18354.87 133
18356.15 122
18357.43 126
18358.71 139
18359.98 124
18361.26 137
18362.54 118
18363.82 128
18365.10 142
18366.38 141
18367.65 119
18368.93 144
18370.21 112
18371.49 118
18372.77 122
18374.05 103
18375.33 128
18376.60 130
18377.88 129
18379.16 126
18380.44 121
18381.72 118
18383.00 128
18384.28 128
18385.56 126
18386.84 122
18388.11 135
18389.39 113
18390.67 119
18391.95 126
18393.23 135
18394.51 122
18395.79 116
18397.07 121
18398.35 117
18399.63 114
18400.91 113
18402.19 132
18403.47 107
18404.75 127
18406.03 119
18407.31 154
18408.59 107
18409.87 122
18411.15 111
18412.43 124
18413.71 126
18414.99 113
18416.27 134
18417.55 162
18418.83 139
18420.11 126
18421.39 108
18422.67 118
18423.95 125
18425.23 122
18426.51 135
18427.79 111
18429.07 125
18430.35 109
18431.63 135
18432.91 132
18434.19 121
18435.47 117
18436.75 142
18438.04 113
18439.32 121
18440.60 118
18441.88 127
18443.16 115
18444.44 126
18445.72 127
18447.00 116
18448.28 141
18449.57 125
18450.85 123
18452.13 121
18453.41 114
18454.69 114
18455.97 117
18457.25 110
18458.54 118
18459.82 130
18461.10 125
18462.38 115
18463.66 125
18464.94 121
18466.23 117
18467.51 129
18468.79 114
18470.07 137
18471.35 123
18472.64 122
18473.92 118
18475.20 136
18476.48 138
18477.76 119
18479.05 117
18480.33 122
18481.61 112
18482.89 117
18484.18 127
18485.46 121
18486.74 143
18488.02 120
18489.31 119
18490.59 129
18491.87 126
18493.15 133
18494.44 107
18495.72 134
18497.00 109
18498.29 141
18499.57 128
18500.85 121
18502.13 141
18503.42 107
18504.70 118
18505.98 121
18507.27 109
18508.55 139
18509.83 110
18511.12 109
18512.40 113
18513.68 125
18514.97 116
18516.25 131
18517.54 130
18518.82 140
18520.10 147
18521.39 123
18522.67 118
18523.95 122
18525.24 133
18526.52 130
18527.81 117
18529.09 119
18530.37 119
18531.66 130
18532.94 120
18534.23 113
18535.51 116
18536.79 121
18538.08 140
18539.36 132
18540.65 119
18541.93 120
18543.22 110
18544.50 131
18545.79 117
18547.07 106
18548.36 119
18549.64 128
18550.92 136
18552.21 124
18553.49 123
18554.78 131
18556.06 118
18557.35 134
18558.63 127
18559.92 120
18561.20 117
18562.49 135
18563.77 131
18565.06 112
18566.35 136
18567.63 130
18568.92 134
18570.20 117
18571.49 120
18572.77 122
18574.06 131
18575.34 136
18576.63 130
18577.92 127
18579.20 131
18580.49 127
18581.77 131
18583.06 117
18584.34 122
18585.63 111
18586.92 118
18588.20 121
18589.49 137
18590.77 126
18592.06 146
18593.35 120
18594.63 104
18595.92 117
18597.21 131
18598.49 138
18599.78 118
18601.07 109
18602.35 135
18603.64 121
18604.93 124
18606.21 123
18607.50 124
18608.79 109
18610.07 130
18611.36 121
18612.65 137
18613.93 117
18615.22 126
18616.51 143
18617.79 127
18619.08 117
18620.37 118
18621.66 146
18622.94 123
18624.23 135
18625.52 123
18626.80 121
18628.09 117
18629.38 114
18630.67 123
18631.95 125
18633.24 119
18634.53 131
18635.82 131
18637.11 146
18638.39 106
18639.68 115
18640.97 135
18642.26 124
18643.54 108
18644.83 112
18646.12 127
18647.41 125
18648.70 111
18649.99 116
18651.27 125
18652.56 129
18653.85 112
18655.14 129
18656.43 121
18657.72 129
18659.00 126
18660.29 123
18661.58 108
18662.87 117
18664.16 120
18665.45 116
18666.74 126
18668.02 115
18669.31 127
18670.60 108
18671.89 125
18673.18 127
18674.47 122
18675.76 125
18677.05 124
18678.34 115
18679.63 118
18680.92 127
18682.20 119
18683.49 127
18684.78 122
18686.07 130
18687.36 105
18688.65 112
18689.94 118
18691.23 120
18692.52 138
18693.81 119
18695.10 120
18696.39 121
18697.68 140
18698.97 120
18700.26 106
18701.55 119
18702.84 117
18704.13 116
18705.42 117
18706.71 128
18708.00 124
18709.29 111
18710.58 119
18711.87 116
18713.16 110
18714.45 103
18715.74 106
18717.03 131
18718.32 122
18719.61 113
18720.90 100
18722.20 129
18723.49 118
18724.78 126
18726.07 111
18727.36 121
18728.65 128
18729.94 103
18731.23 124
18732.52 110
18733.81 119
18735.10 116
18736.40 125
18737.69 111
18738.98 105
18740.27 119
18741.56 132
18742.85 118
18744.14 107
18745.43 124
18746.73 129
18748.02 106
18749.31 118
18750.60 118
18751.89 110
18753.18 114
18754.48 115
18755.77 116
18757.06 115
18758.35 114
18759.64 113
18760.94 123
18762.23 117
18763.52 122
18764.81 114
18766.10 128
18767.40 126
18768.69 117
18769.98 138
18771.27 114
18772.57 114
18773.86 134
18775.15 116
18776.44 125
18777.74 132
18779.03 123
18780.32 129
18781.61 121
18782.91 121
18784.20 109
18785.49 115
18786.79 108
18788.08 130
18789.37 112
18790.66 126
18791.96 126
18793.25 120
18794.54 118
18795.84 122
18797.13 112
18798.42 115
18799.72 113
18801.01 120
18802.30 110
18803.60 125
18804.89 123
18806.18 123
18807.48 126
18808.77 128
18810.07 128
18811.36 124
18812.65 106
18813.95 119
18815.24 115
18816.53 135
18817.83 96
18819.12 128
18820.42 115
18821.71 124
18823.00 136
18824.30 115
18825.59 121
18826.89 123
18828.18 110
18829.48 104
18830.77 115
18832.07 106
18833.36 109
18834.65 131
18835.95 107
18837.24 109
18838.54 133
18839.83 112
18841.13 138
18842.42 134
18843.72 135
18845.01 110
18846.31 118
18847.60 127
18848.90 125
18850.19 115
18851.49 121
18852.78 128
18854.08 109
18855.37 125
18856.67 121
18857.96 114
18859.26 105
18860.55 134
18861.85 108
18863.15 113
18864.44 118
18865.74 97
18867.03 108
18868.33 124
18869.62 121
18870.92 118
18872.22 115
18873.51 124
18874.81 128
18876.10 116
18877.40 121
18878.70 119
18879.99 129
18881.29 126
18882.58 125
18883.88 119
18885.18 139
18886.47 132
18887.77 116
18889.07 127
18890.36 111
18891.66 124
18892.95 119
18894.25 119
18895.55 114
18896.84 129
18898.14 103
18899.44 132
18900.73 116
18902.03 103
18903.33 119
18904.63 125
18905.92 116
18907.22 124
18908.52 113
18909.81 123
18911.11 122
18912.41 117
18913.71 139
18915.00 123
18916.30 115
18917.60 108
18918.89 120
18920.19 128
18921.49 120
18922.79 100
18924.09 116
18925.38 102
18926.68 104
18927.98 130
18929.28 125
18930.57 120
18931.87 136
18933.17 104
18934.47 101
18935.77 123
18937.06 126
18938.36 127
18939.66 98
18940.96 120
18942.26 129
18943.55 126
18944.85 117
18946.15 115
18947.45 144
18948.75 106
18950.05 113
18951.35 115
18952.64 107
18953.94 117
18955.24 135
18956.54 137
18957.84 116
18959.14 126
18960.44 129
18961.74 120
18963.03 118
18964.33 131
18965.63 127
18966.93 132
18968.23 115
18969.53 119
18970.83 117
18972.13 101
18973.43 99
18974.73 97
18976.03 103
18977.33 121
18978.62 130
18979.92 109
18981.22 113
18982.52 117
18983.82 125
18985.12 112
18986.42 115
18987.72 111
18989.02 121
18990.32 121
18991.62 133
18992.92 128
18994.22 133
18995.52 100
18996.82 118
18998.12 123
18999.42 92
19000.72 130
19002.02 109
19003.32 114
19004.62 114
19005.92 108
19007.22 123
19008.53 118
19009.83 122
19011.13 97
19012.43 129
19013.73 112
19015.03 125
19016.33 120
19017.63 102
19018.93 106
19020.23 126
19021.53 122
19022.83 118
19024.13 108
19025.44 112
19026.74 128
19028.04 115
19029.34 108
19030.64 111
19031.94 107
19033.24 123
19034.54 113
19035.85 131
19037.15 118
19038.45 119
19039.75 135
19041.05 116
19042.35 120
19043.66 130
19044.96 113
19046.26 94
19047.56 122
19048.86 107
19050.16 104
19051.47 123
19052.77 130
19054.07 139
19055.37 117
19056.67 117
19057.98 130
19059.28 110
19060.58 112
19061.88 105
19063.19 127
19064.49 111
19065.79 122
19067.09 110
19068.40 101
19069.70 101
19071.00 101
19072.30 129
19073.61 114
19074.91 113
19076.21 96
19077.52 102
19078.82 110
19080.12 111
19081.42 106
19082.73 114
19084.03 137
19085.33 105
19086.64 118
19087.94 98
19089.24 113
19090.55 117
19091.85 112
19093.15 120
19094.46 135
19095.76 122
19097.06 121
19098.37 118
19099.67 122
19100.97 113
19102.28 142
19103.58 117
19104.89 117
19106.19 104
19107.49 102
19108.80 110
19110.10 111
19111.40 111
19112.71 119
19114.01 121
19115.32 109
19116.62 99
19117.93 110
19119.23 111
19120.53 127
19121.84 117
19123.14 116
19124.45 99
19125.75 111
19127.06 123
19128.36 130
19129.67 108
19130.97 125
19132.28 126
19133.58 127
19134.88 122
19136.19 120
19137.49 117
19138.80 115
19140.10 102
19141.41 117
19142.71 129
19144.02 109
19145.32 118
19146.63 116
19147.94 110
19149.24 123
19150.55 113
19151.85 120
19153.16 117
19154.46 113
19155.77 124
19157.07 115
19158.38 106
19159.68 99
19160.99 132
19162.30 112
19163.60 115
19164.91 119
19166.21 110
19167.52 113
19168.83 97
19170.13 123
19171.44 95
19172.74 112
19174.05 112
19175.36 125
19176.66 110
19177.97 111
19179.27 114
19180.58 111
19181.89 106
19183.19 113
19184.50 104
19185.81 113
19187.11 129
19188.42 101
19189.73 108
19191.03 114
19192.34 113
19193.65 109
19194.95 123
19196.26 115
19197.57 110
19198.87 120
19200.18 109
19201.49 116
19202.80 106
19204.10 128
19205.41 112
19206.72 127
19208.03 110
19209.33 113
19210.64 101
19211.95 110
19213.25 94
19214.56 110
19215.87 111
19217.18 117
19218.49 116
19219.79 131
19221.10 125
19222.41 127
19223.72 102
19225.02 105
19226.33 115
19227.64 105
19228.95 114
19230.26 116
19231.56 117
19232.87 118
19234.18 120
19235.49 106
19236.80 126
19238.11 105
19239.41 120
19240.72 112
19242.03 107
19243.34 103
19244.65 110
19245.96 102
19247.26 98
19248.57 121
19249.88 112
19251.19 112
19252.50 112
19253.81 116
19255.12 110
19256.43 100
19257.74 116
19259.04 134
19260.35 119
19261.66 108
19262.97 113
19264.28 92
19265.59 103
19266.90 107
19268.21 128
19269.52 99
19270.83 114
19272.14 123
19273.45 120
19274.76 104
19276.07 123
19277.38 125
19278.69 135
19279.99 118
19281.30 118
19282.61 123
19283.92 121
19285.23 112
19286.54 110
19287.85 122
19289.16 109
19290.47 119
19291.78 108
19293.09 125
19294.40 106
19295.72 108
19297.03 128
19298.34 131
19299.65 94
19300.96 96
19302.27 96
19303.58 96
19304.89 118
19306.20 112
19307.51 136
19308.82 104
19310.13 111
19311.44 107
19312.75 122
19314.06 118
19315.37 118
19316.69 107
19318.00 113
19319.31 111
19320.62 119
19321.93 120
19323.24 119
19324.55 114
19325.86 120
19327.18 118
19328.49 119
19329.80 112
19331.11 96
19332.42 111
19333.73 104
19335.04 132
19336.36 124
19337.67 131
19338.98 124
19340.29 119
19341.60 106
19342.91 107
19344.23 119
19345.54 116
19346.85 114
19348.16 120
19349.47 121
19350.79 117
19352.10 112
19353.41 114
19354.72 100
19356.04 101
19357.35 119
19358.66 108
19359.97 108
19361.29 105
19362.60 105
19363.91 108
19365.22 121
19366.54 123
19367.85 115
19369.16 95
19370.47 109
19371.79 124
19373.10 111
19374.41 120
19375.73 101
19377.04 123
19378.35 119
19379.67 118
19380.98 97
19382.29 101
19383.60 103
19384.92 118
19386.23 130
19387.54 95
19388.86 102
19390.17 114
19391.49 125
19392.80 108
19394.11 113
19395.43 104
19396.74 130
19398.05 124
19399.37 108
19400.68 108
19402.00 113
19403.31 119
19404.62 132
19405.94 117
19407.25 111
19408.57 108
19409.88 126
19411.19 119
19412.51 100
19413.82 103
19415.14 113
19416.45 120
19417.77 116
19419.08 112
19420.39 116
19421.71 108
19423.02 118
19424.34 107
19425.65 100
19426.97 92
19428.28 117
19429.60 132
19430.91 122
19432.23 108
19433.54 104
19434.86 122
19436.17 126
19437.49 126
19438.80 126
19440.12 119
19441.43 127
19442.75 124
19444.06 116
19445.38 119
19446.69 109
19448.01 115
19449.32 126
19450.64 121
19451.96 122
19453.27 122
19454.59 101
19455.90 127
19457.22 108
19458.53 115
19459.85 97
19461.17 127
19462.48 124
19463.80 129
19465.11 114
19466.43 101
19467.75 113
19469.06 108
19470.38 111
19471.69 101
19473.01 113
19474.33 106
19475.64 119
19476.96 121
19478.28 99
19479.59 105
19480.91 108
19482.23 110
19483.54 120
19484.86 126
19486.18 111
19487.49 111
19488.81 115
19490.13 111
19491.44 110
19492.76 99
19494.08 97
19495.39 109
19496.71 125
19498.03 114
19499.35 107
19500.66 107
19501.98 101
19503.30 112
19504.61 97
19505.93 115
19507.25 110
19508.57 112
19509.88 117
19511.20 98
19512.52 116
19513.84 117
19515.15 122
19516.47 107
19517.79 116
19519.11 114
19520.43 114
19521.74 112
19523.06 104
19524.38 112
19525.70 115
19527.02 114
19528.33 113
19529.65 120
19530.97 121
19532.29 107
19533.61 119
19534.93 103
19536.24 102
19537.56 114
19538.88 101
19540.20 104
19541.52 107
19542.84 120
19544.16 115
19545.47 129
19546.79 114
19548.11 121
19549.43 97
19550.75 108
19552.07 113
19553.39 113
19554.71 106
19556.03 111
19557.34 104
19558.66 96
19559.98 117
19561.30 101
19562.62 108
19563.94 104
19565.26 121
19566.58 106
19567.90 101
19569.22 111
19570.54 115
19571.86 137
19573.18 95
19574.50 105
19575.82 118
19577.14 117
19578.46 114
19579.78 108
19581.10 117
19582.42 105
19583.74 118
19585.06 114
19586.38 102
19587.70 120
19589.02 99
19590.34 107
19591.66 113
19592.98 113
19594.30 111
19595.62 106
19596.94 108
19598.26 124
19599.58 113
19600.90 113
19602.22 128
19603.54 99
19604.86 120
19606.18 104
19607.50 106
19608.82 111
19610.15 121
19611.47 118
19612.79 103
19614.11 115
19615.43 122
19616.75 104
19618.07 109
19619.39 112
19620.71 104
19622.04 92
19623.36 84
19624.68 121
19626.00 111
19627.32 115
19628.64 118
19629.96 120
19631.29 102
19632.61 113
19633.93 99
19635.25 121
19636.57 100
19637.89 98
19639.22 100
19640.54 88
19641.86 108
19643.18 100
19644.50 113
19645.83 96
19647.15 94
19648.47 125
19649.79 102
19651.12 100
19652.44 107
19653.76 112
19655.08 114
19656.40 114
19657.73 118
19659.05 95
19660.37 121
19661.70 105
19663.02 115
19664.34 94
19665.66 89
19666.99 119
19668.31 107
19669.63 131
19670.95 115
19672.28 117
19673.60 110
19674.92 102
19676.25 104
19677.57 104
19678.89 115
19680.22 115
19681.54 134
19682.86 114
19684.19 105
19685.51 108
19686.83 110
19688.16 104
19689.48 120
19690.80 107
19692.13 105
19693.45 89
19694.78 123
19696.10 121
19697.42 114
19698.75 106
19700.07 117
19701.39 116
19702.72 97
19704.04 115
19705.37 113
19706.69 106
19708.02 109
19709.34 136
19710.66 130
19711.99 130
19713.31 104
19714.64 119
19715.96 98
19717.29 131
19718.61 101
19719.93 98
19721.26 115
19722.58 97
19723.91 104
19725.23 114
19726.56 116
19727.88 123
19729.21 120
19730.53 120
19731.86 126
19733.18 118
19734.51 116
19735.83 105
19737.16 102
19738.48 107
19739.81 99
19741.13 102
19742.46 115
19743.78 112
19745.11 108
19746.44 109
19747.76 111
19749.09 108
19750.41 116
19751.74 117
19753.06 115
19754.39 103
19755.72 99
19757.04 106
19758.37 112
19759.69 123
19761.02 111
19762.34 101
19763.67 118
19765.00 114
19766.32 122
19767.65 105
19768.98 115
19770.30 132
19771.63 111
19772.95 113
19774.28 110
19775.61 98
19776.93 121
19778.26 124
19779.59 106
19780.91 107
19782.24 106
19783.57 105
19784.89 98
19786.22 115
19787.55 123
19788.87 120
19790.20 122
19791.53 135
19792.86 117
19794.18 98
19795.51 101
19796.84 110
19798.16 116
19799.49 114
19800.82 105
19802.15 123
19803.47 113
19804.80 103
19806.13 100
19807.46 113
19808.78 107
19810.11 115
19811.44 123
19812.77 106
19814.09 112
19815.42 118
19816.75 116
19818.08 100
19819.41 113
19820.73 109
19822.06 112
19823.39 128
19824.72 110
19826.05 94
19827.37 111
19828.70 106
19830.03 119
19831.36 93
19832.69 108
19834.02 111
19835.34 113
19836.67 115
19838.00 109
19839.33 111
19840.66 106
19841.99 113
19843.32 100
19844.64 107
19845.97 108
19847.30 116
19848.63 107
19849.96 105
19851.29 105
19852.62 109
19853.95 102
19855.28 119
19856.60 109
19857.93 101
19859.26 124
19860.59 103
19861.92 101
19863.25 108
19864.58 117
19865.91 118
19867.24 113
19868.57 112
19869.90 118
19871.23 100
19872.56 110
19873.89 110
19875.22 120
19876.55 105
19877.88 117
19879.21 119
19880.54 100
19881.87 97
19883.20 105
19884.53 107
19885.86 103
19887.19 98
19888.52 109
19889.85 130
19891.18 101
19892.51 104
19893.84 110
19895.17 105
19896.50 114
19897.83 106
19899.16 125
19900.49 103
19901.82 104
19903.15 92
19904.48 107
19905.81 102
19907.15 112
19908.48 114
19909.81 113
19911.14 96
19912.47 111
19913.80 110
19915.13 123
19916.46 102
19917.79 113
19919.13 115
19920.46 101
19921.79 110
19923.12 100
19924.45 103
19925.78 87
19927.11 102
19928.45 122
19929.78 109
19931.11 111
19932.44 112
19933.77 104
19935.10 95
19936.44 115
19937.77 108
19939.10 105
19940.43 117
19941.76 111
19943.10 109
19944.43 108
19945.76 105
19947.09 111
19948.42 95
19949.76 104
19951.09 119
19952.42 117
19953.75 112
19955.09 120
19956.42 113
19957.75 122
19959.08 108
19960.42 110
19961.75 117
19963.08 108
19964.41 99
19965.75 108
19967.08 112
19968.41 98
19969.75 122
19971.08 93
19972.41 108
19973.74 122
19975.08 125
19976.41 117
19977.74 99
19979.08 114
19980.41 109
19981.74 116
19983.08 114
19984.41 112
19985.74 109
19987.08 114
19988.41 110
19989.75 109
19991.08 103
19992.41 116
19993.75 122
19995.08 109
19996.41 110
19997.75 105
19999.08 102
20000.42 135
20001.75 110
20003.08 116
20004.42 114
20005.75 111
20007.09 103
20008.42 97
20009.75 105
20011.09 93
20012.42 116
20013.76 105
20015.09 97
20016.43 97
20017.76 111
20019.10 98
20020.43 107
20021.76 105
20023.10 104
20024.43 105
20025.77 111
20027.10 104
20028.44 95
20029.77 117
20031.11 124
20032.44 108
20033.78 109
20035.11 123
20036.45 101
20037.78 106
20039.12 110
20040.46 105
20041.79 106
20043.13 120
20044.46 112
20045.80 94
20047.13 97
20048.47 110
20049.80 118
20051.14 100
20052.47 124
20053.81 96
20055.15 111
20056.48 123
20057.82 119
20059.15 102
20060.49 111
20061.83 116
20063.16 110
20064.50 98
20065.83 102
20067.17 102
20068.51 114
20069.84 107
20071.18 88
20072.52 96
20073.85 121
20075.19 120
20076.52 107
20077.86 106
20079.20 106
20080.53 112
20081.87 109
20083.21 111
20084.54 114
20085.88 109
20087.22 122
20088.56 102
20089.89 106
20091.23 103
20092.57 108
20093.90 122
20095.24 110
20096.58 98
20097.91 101
20099.25 108
20100.59 105
20101.93 99
20103.26 116
20104.60 117
20105.94 103
20107.28 110
20108.61 102
20109.95 96
20111.29 99
20112.63 107
20113.96 115
20115.30 109
20116.64 117
20117.98 108
20119.32 101
20120.65 94
20121.99 105
20123.33 128
20124.67 101
20126.01 95
