# Supplementary material for: MALDI-TOF MS typing enables the classification of brewing yeasts of the genus Saccharomyces to major beer styles
Source: PLoS One. 2017 Aug 9;12(8):e0181694. doi: 10.1371/journal.pone.0181694 (PMC5549903; doi:10.1371/journal.pone.0181694)
Supplement: S17 File — The directory includes 90 raw files and was zipped to “.zip”; the folder has three strains with 30 spectra per strain; S1 Text explains the raw files with an example and Table 1 represents the yeast strains used within the experiment. (ZIP) [file pone.0181694.s020.zip › 49-51/30812-1H7-Dias-Dias-Dias-YPG-18h-E-E_2016-10-04_3_0_B7_1.dat]

1998.43 3804
1998.85 3716
1999.27 3688
1999.69 3705
2000.11 3536
2000.54 3465
2000.96 3540
2001.38 3609
2001.80 3507
2002.23 3492
2002.65 3395
2003.07 3396
2003.49 3448
2003.92 3641
2004.34 3608
2004.76 3611
2005.18 3793
2005.61 4047
2006.03 4154
2006.45 4239
2006.87 4017
2007.30 4084
2007.72 4177
2008.14 4161
2008.57 4095
2008.99 3821
2009.41 3802
2009.84 3668
2010.26 3517
2010.68 3422
2011.11 3390
2011.53 3353
2011.95 3421
2012.38 3127
2012.80 3278
2013.22 3264
2013.65 3223
2014.07 3396
2014.49 3429
2014.92 3321
2015.34 3449
2015.77 3459
2016.19 3671
2016.61 3779
2017.04 4063
2017.46 4212
2017.89 4263
2018.31 4593
2018.73 4850
2019.16 4829
2019.58 4957
2020.01 4915
2020.43 4766
2020.85 4735
2021.28 4567
2021.70 4454
2022.13 4167
2022.55 4131
2022.98 3968
2023.40 3802
2023.83 3715
2024.25 3782
2024.68 3787
2025.10 3804
2025.53 3724
2025.95 3747
2026.38 3742
2026.80 3807
2027.23 3789
2027.65 3837
2028.08 3819
2028.50 3808
2028.93 3647
2029.35 3621
2029.78 3777
2030.20 3684
2030.63 3681
2031.05 3577
2031.48 3465
2031.90 3557
2032.33 3527
2032.75 3583
2033.18 3719
2033.61 3717
2034.03 3687
2034.46 3678
2034.88 3668
2035.31 3712
2035.74 3820
2036.16 3863
2036.59 3952
2037.01 4016
2037.44 4068
2037.87 4154
2038.29 4101
2038.72 4020
2039.14 3936
2039.57 3973
2040.00 3932
2040.42 3831
2040.85 3697
2041.28 3856
2041.70 3703
2042.13 3796
2042.56 3649
2042.98 3684
2043.41 3709
2043.84 3662
2044.26 3616
2044.69 3537
2045.12 3604
2045.54 3635
2045.97 3690
2046.40 3716
2046.82 3552
2047.25 3644
2047.68 3628
2048.11 3531
2048.53 3574
2048.96 3461
2049.39 3399
2049.82 3375
2050.24 3392
2050.67 3267
2051.10 3279
2051.53 3210
2051.95 3254
2052.38 3184
2052.81 3253
2053.24 3217
2053.66 3175
2054.09 3275
2054.52 3243
2054.95 3257
2055.38 3262
2055.80 3303
2056.23 3390
2056.66 3430
2057.09 3364
2057.52 3367
2057.94 3336
2058.37 3294
2058.80 3338
2059.23 3337
2059.66 3299
2060.09 3220
2060.51 3306
2060.94 3269
2061.37 3278
2061.80 3430
2062.23 3556
2062.66 3681
2063.09 3563
2063.52 3619
2063.94 3770
2064.37 3719
2064.80 3750
2065.23 3705
2065.66 3748
2066.09 3584
2066.52 3509
2066.95 3453
2067.38 3308
2067.81 3334
2068.24 3472
2068.66 3383
2069.09 3375
2069.52 3449
2069.95 3301
2070.38 3235
2070.81 3308
2071.24 3368
2071.67 3513
2072.10 3523
2072.53 3800
2072.96 3883
2073.39 3926
2073.82 4038
2074.25 4111
2074.68 4201
2075.11 4227
2075.54 4157
2075.97 4173
2076.40 4323
2076.83 4150
2077.26 4064
2077.69 4127
2078.12 4146
2078.55 4247
2078.98 4245
2079.41 4251
2079.84 4133
2080.27 3982
2080.70 4018
2081.14 3979
2081.57 3890
2082.00 3907
2082.43 3939
2082.86 3752
2083.29 3756
2083.72 3675
2084.15 3640
2084.58 3552
2085.01 3531
2085.44 3480
2085.88 3541
2086.31 3448
2086.74 3461
2087.17 3431
2087.60 3266
2088.03 3285
2088.46 3395
2088.89 3379
2089.33 3382
2089.76 3447
2090.19 3520
2090.62 3814
2091.05 3843
2091.48 4146
2091.92 4278
2092.35 4283
2092.78 4339
2093.21 4283
2093.64 4265
2094.07 4208
2094.51 4177
2094.94 4073
2095.37 3956
2095.80 3868
2096.24 3874
2096.67 3690
2097.10 3606
2097.53 3538
2097.96 3314
2098.40 3422
2098.83 3442
2099.26 3322
2099.69 3359
2100.13 3394
2100.56 3374
2100.99 3496
2101.43 3523
2101.86 3517
2102.29 3647
2102.72 3640
2103.16 3545
2103.59 3440
2104.02 3549
2104.46 3576
2104.89 3656
2105.32 3616
2105.76 3566
2106.19 3528
2106.62 3554
2107.05 3703
2107.49 3791
2107.92 3849
2108.36 3870
2108.79 3836
2109.22 3829
2109.66 3753
2110.09 3684
2110.52 3760
2110.96 3692
2111.39 3747
2111.82 3594
2112.26 3552
2112.69 3430
2113.13 3375
2113.56 3324
2113.99 3329
2114.43 3199
2114.86 3164
2115.30 3171
2115.73 3055
2116.16 3164
2116.60 3165
2117.03 3247
2117.47 3231
2117.90 3257
2118.34 3266
2118.77 3366
2119.21 3482
2119.64 3518
2120.07 3710
2120.51 3833
2120.94 3893
2121.38 4003
2121.81 3974
2122.25 4099
2122.68 4203
2123.12 4095
2123.55 4077
2123.99 4074
2124.42 4036
2124.86 3822
2125.29 3669
2125.73 3652
2126.16 3545
2126.60 3584
2127.04 3456
2127.47 3345
2127.91 3284
2128.34 3458
2128.78 3565
2129.21 3664
2129.65 3588
2130.08 3630
2130.52 3732
2130.96 3853
2131.39 3887
2131.83 3875
2132.26 4124
2132.70 4232
2133.14 4546
2133.57 4609
2134.01 4951
2134.44 5575
2134.88 5588
2135.32 5771
2135.75 5832
2136.19 5747
2136.62 5396
2137.06 5399
2137.50 5209
2137.93 4888
2138.37 4529
2138.81 4395
2139.24 4240
2139.68 3929
2140.12 3602
2140.55 3592
2140.99 3451
2141.43 3273
2141.86 3292
2142.30 3220
2142.74 3183
2143.18 3145
2143.61 3194
2144.05 3261
2144.49 3252
2144.92 3270
2145.36 3337
2145.80 3404
2146.24 3369
2146.67 3344
2147.11 3396
2147.55 3457
2147.99 3664
2148.42 3557
2148.86 3675
2149.30 3712
2149.74 3749
2150.17 3769
2150.61 3730
2151.05 3864
2151.49 3679
2151.92 3672
2152.36 3587
2152.80 3505
2153.24 3549
2153.68 3413
2154.11 3430
2154.55 3476
2154.99 3392
2155.43 3323
2155.87 3304
2156.31 3319
2156.74 3384
2157.18 3401
2157.62 3397
2158.06 3459
2158.50 3436
2158.94 3462
2159.38 3614
2159.81 3502
2160.25 3533
2160.69 3462
2161.13 3489
2161.57 3526
2162.01 3496
2162.45 3644
2162.89 3630
2163.33 3584
2163.76 3638
2164.20 3538
2164.64 3677
2165.08 3675
2165.52 3630
2165.96 3622
2166.40 3558
2166.84 3562
2167.28 3547
2167.72 3586
2168.16 3635
2168.60 3685
2169.04 3719
2169.48 3650
2169.92 3727
2170.36 3864
2170.80 3847
2171.24 3859
2171.68 4038
2172.12 4002
2172.56 4002
2173.00 3988
2173.44 3991
2173.88 4030
2174.32 4011
2174.76 4233
2175.20 4238
2175.64 4306
2176.08 4454
2176.52 4372
2176.96 4401
2177.40 4319
2177.84 4396
2178.28 4339
2178.72 4212
2179.16 4101
2179.60 3949
2180.04 3705
2180.48 3795
2180.92 3764
2181.37 3503
2181.81 3496
2182.25 3373
2182.69 3285
2183.13 3290
2183.57 3246
2184.01 3221
2184.45 3269
2184.89 3293
2185.34 3324
2185.78 3533
2186.22 3711
2186.66 3647
2187.10 3813
2187.54 3783
2187.98 3988
2188.43 3930
2188.87 3874
2189.31 3905
2189.75 3932
2190.19 4002
2190.63 4080
2191.08 4130
2191.52 4090
2191.96 4118
2192.40 4274
2192.84 4555
2193.29 4502
2193.73 4505
2194.17 4620
2194.61 4665
2195.05 4644
2195.50 4366
2195.94 4133
2196.38 4177
2196.82 4037
2197.27 4044
2197.71 3806
2198.15 3785
2198.59 3949
2199.04 3781
2199.48 3619
2199.92 3615
2200.37 3714
2200.81 3763
2201.25 3794
2201.69 3797
2202.14 3712
2202.58 3868
2203.02 3938
2203.47 3907
2203.91 3925
2204.35 3773
2204.80 3779
2205.24 3847
2205.68 3785
2206.13 3822
2206.57 3922
2207.01 3940
2207.46 4063
2207.90 4184
2208.34 4110
2208.79 4095
2209.23 4157
2209.67 4144
2210.12 4066
2210.56 3914
2211.01 3839
2211.45 3780
2211.89 3806
2212.34 3834
2212.78 3770
2213.23 3816
2213.67 3580
2214.11 3629
2214.56 3635
2215.00 3439
2215.45 3512
2215.89 3528
2216.34 3517
2216.78 3505
2217.22 3471
2217.67 3536
2218.11 3622
2218.56 3582
2219.00 3517
2219.45 3525
2219.89 3730
2220.34 3911
2220.78 4089
2221.23 4370
2221.67 4605
2222.12 4811
2222.56 5033
2223.01 5201
2223.45 5284
2223.90 5315
2224.34 5051
2224.79 4854
2225.23 4916
2225.68 4789
2226.12 4560
2226.57 4405
2227.01 4144
2227.46 4132
2227.91 4301
2228.35 4264
2228.80 4197
2229.24 4308
2229.69 4444
2230.13 4751
2230.58 4899
2231.03 5128
2231.47 5403
2231.92 5721
2232.36 5864
2232.81 5990
2233.26 6025
2233.70 5976
2234.15 6066
2234.59 6101
2235.04 6300
2235.49 6361
2235.93 6457
2236.38 6568
2236.83 6573
2237.27 6493
2237.72 6480
2238.17 6470
2238.61 6173
2239.06 5984
2239.51 5611
2239.95 5391
2240.40 5062
2240.85 4897
2241.29 4496
2241.74 4260
2242.19 4091
2242.63 3750
2243.08 3682
2243.53 3719
2243.98 3719
2244.42 3551
2244.87 3499
2245.32 3453
2245.76 3444
2246.21 3571
2246.66 3409
2247.11 3394
2247.55 3448
2248.00 3265
2248.45 3242
2248.90 3334
2249.35 3376
2249.79 3371
2250.24 3316
2250.69 3596
2251.14 3590
2251.58 3479
2252.03 3449
2252.48 3501
2252.93 3510
2253.38 3458
2253.82 3429
2254.27 3364
2254.72 3395
2255.17 3243
2255.62 3159
2256.07 3173
2256.51 3172
2256.96 3174
2257.41 3184
2257.86 3215
2258.31 3249
2258.76 3383
2259.21 3519
2259.65 3649
2260.10 3606
2260.55 3731
2261.00 3801
2261.45 3771
2261.90 3908
2262.35 3931
2262.80 3940
2263.25 3879
2263.69 3844
2264.14 3881
2264.59 3895
2265.04 3966
2265.49 4145
2265.94 4021
2266.39 3943
2266.84 4063
2267.29 4072
2267.74 4176
2268.19 4096
2268.64 3942
2269.09 4038
2269.54 4062
2269.99 4075
2270.44 4133
2270.89 3968
2271.34 3882
2271.79 3857
2272.24 3832
2272.69 3791
2273.14 3789
2273.59 3680
2274.04 3654
2274.49 3546
2274.94 3428
2275.39 3632
2275.84 3574
2276.29 3531
2276.74 3566
2277.19 3606
2277.64 3757
2278.09 3843
2278.54 3863
2278.99 3910
2279.44 4008
2279.89 4069
2280.34 4069
2280.79 4296
2281.25 4153
2281.70 4131
2282.15 4026
2282.60 3954
2283.05 3967
2283.50 3841
2283.95 3742
2284.40 3802
2284.85 3898
2285.31 3889
2285.76 3829
2286.21 3906
2286.66 4101
2287.11 4240
2287.56 4479
2288.01 4695
2288.47 4854
2288.92 5122
2289.37 5358
2289.82 5711
2290.27 5902
2290.72 5888
2291.18 6149
2291.63 6443
2292.08 6333
2292.53 6427
2292.98 6708
2293.44 6582
2293.89 6354
2294.34 6463
2294.79 6401
2295.24 6122
2295.70 6009
2296.15 5763
2296.60 5553
2297.05 5600
2297.51 5155
2297.96 4877
2298.41 4509
2298.86 4314
2299.32 4250
2299.77 4148
2300.22 4043
2300.67 3988
2301.13 3791
2301.58 3785
2302.03 3871
2302.49 3844
2302.94 3685
2303.39 3614
2303.85 3847
2304.30 3760
2304.75 3729
2305.20 3810
2305.66 3903
2306.11 3900
2306.56 4188
2307.02 4377
2307.47 4601
2307.93 4780
2308.38 5188
2308.83 5258
2309.29 5342
2309.74 5493
2310.19 5266
2310.65 5162
2311.10 4968
2311.55 4863
2312.01 4770
2312.46 4572
2312.92 4272
2313.37 4217
2313.82 4259
2314.28 4190
2314.73 4207
2315.19 4345
2315.64 4427
2316.10 4580
2316.55 4612
2317.00 4644
2317.46 4645
2317.91 4785
2318.37 4610
2318.82 4509
2319.28 4419
2319.73 4299
2320.19 4354
2320.64 4166
2321.10 4007
2321.55 3936
2322.01 4093
2322.46 4030
2322.92 4000
2323.37 4128
2323.83 4181
2324.28 4242
2324.74 4222
2325.19 4198
2325.65 4285
2326.10 4191
2326.56 4133
2327.01 4269
2327.47 4175
2327.92 4075
2328.38 4090
2328.83 4109
2329.29 4212
2329.74 4004
2330.20 3977
2330.66 4053
2331.11 3951
2331.57 3905
2332.02 3987
2332.48 3912
2332.94 3786
2333.39 3779
2333.85 3913
2334.30 4109
2334.76 4043
2335.22 4069
2335.67 4236
2336.13 4089
2336.58 4235
2337.04 4503
2337.50 4553
2337.95 4796
2338.41 4800
2338.87 4787
2339.32 4991
2339.78 4890
2340.24 4833
2340.69 4836
2341.15 4639
2341.61 4534
2342.06 4347
2342.52 4200
2342.98 4205
2343.43 4360
2343.89 4125
2344.35 4158
2344.81 4160
2345.26 4252
2345.72 4363
2346.18 4162
2346.63 4152
2347.09 4137
2347.55 4044
2348.01 4060
2348.46 4062
2348.92 4173
2349.38 4109
2349.84 4048
2350.29 4059
2350.75 4202
2351.21 4108
2351.67 4134
2352.13 4114
2352.58 4066
2353.04 4019
2353.50 4054
2353.96 3960
2354.41 3878
2354.87 3913
2355.33 3801
2355.79 3762
2356.25 3789
2356.71 3883
2357.16 3985
2357.62 3909
2358.08 4081
2358.54 4167
2359.00 4398
2359.46 4576
2359.91 4714
2360.37 4618
2360.83 4708
2361.29 4809
2361.75 4722
2362.21 4798
2362.67 4841
2363.13 4796
2363.58 4605
2364.04 4702
2364.50 4628
2364.96 4608
2365.42 4697
2365.88 4600
2366.34 4550
2366.80 4520
2367.26 4379
2367.72 4234
2368.18 4146
2368.64 3947
2369.10 3775
2369.55 3637
2370.01 3621
2370.47 3608
2370.93 3597
2371.39 3473
2371.85 3494
2372.31 3550
2372.77 3648
2373.23 3660
2373.69 3717
2374.15 3690
2374.61 3817
2375.07 3722
2375.53 3756
2375.99 3772
2376.45 3768
2376.91 3745
2377.37 3722
2377.83 3680
2378.29 3602
2378.75 3611
2379.21 3683
2379.68 3625
2380.14 3605
2380.60 3576
2381.06 3628
2381.52 3586
2381.98 3586
2382.44 3673
2382.90 3592
2383.36 3490
2383.82 3522
2384.28 3490
2384.74 3500
2385.20 3635
2385.67 3506
2386.13 3486
2386.59 3422
2387.05 3609
2387.51 3638
2387.97 3546
2388.43 3560
2388.89 3725
2389.36 3722
2389.82 3672
2390.28 3766
2390.74 3680
2391.20 3613
2391.66 3726
2392.13 3660
2392.59 3603
2393.05 3558
2393.51 3378
2393.97 3350
2394.43 3413
2394.90 3408
2395.36 3346
2395.82 3256
2396.28 3341
2396.74 3346
2397.21 3470
2397.67 3348
2398.13 3451
2398.59 3521
2399.06 3329
2399.52 3300
2399.98 3241
2400.44 3319
2400.91 3392
2401.37 3446
2401.83 3437
2402.29 3491
2402.76 3569
2403.22 3645
2403.68 3730
2404.14 3851
2404.61 3890
2405.07 3955
2405.53 3867
2406.00 3785
2406.46 3793
2406.92 3799
2407.39 3702
2407.85 3561
2408.31 3444
2408.78 3381
2409.24 3384
2409.70 3368
2410.17 3365
2410.63 3335
2411.09 3193
2411.56 3291
2412.02 3471
2412.48 3370
2412.95 3351
2413.41 3452
2413.87 3465
2414.34 3633
2414.80 3888
2415.27 3975
2415.73 4302
2416.19 4432
2416.66 4586
2417.12 4629
2417.59 4842
2418.05 4881
2418.51 4840
2418.98 4777
2419.44 4943
2419.91 4988
2420.37 5018
2420.84 5186
2421.30 5221
2421.77 5289
2422.23 5448
2422.69 5497
2423.16 5353
2423.62 5252
2424.09 5303
2424.55 5227
2425.02 5139
2425.48 4948
2425.95 4938
2426.41 4664
2426.88 4601
2427.34 4491
2427.81 4263
2428.27 4261
2428.74 4115
2429.20 3983
2429.67 3909
2430.13 3922
2430.60 3668
2431.07 3752
2431.53 3737
2432.00 3739
2432.46 3785
2432.93 3758
2433.39 3814
2433.86 3763
2434.32 3834
2434.79 3906
2435.26 4048
2435.72 4171
2436.19 4320
2436.65 4611
2437.12 4888
2437.59 5271
2438.05 5628
2438.52 5780
2438.98 6030
2439.45 5973
2439.92 6106
2440.38 5975
2440.85 5695
2441.32 5467
2441.78 5190
2442.25 4979
2442.72 4626
2443.18 4258
2443.65 4271
2444.12 4030
2444.58 3901
2445.05 3808
2445.52 3662
2445.98 3657
2446.45 3551
2446.92 3518
2447.38 3610
2447.85 3703
2448.32 3684
2448.78 3638
2449.25 3694
2449.72 3747
2450.19 3779
2450.65 3909
2451.12 3926
2451.59 4056
2452.06 4070
2452.52 3858
2452.99 3879
2453.46 3791
2453.93 3756
2454.39 3692
2454.86 3791
2455.33 3669
2455.80 3679
2456.26 3685
2456.73 3542
2457.20 3493
2457.67 3436
2458.14 3456
2458.60 3659
2459.07 3535
2459.54 3396
2460.01 3549
2460.48 3701
2460.95 3739
2461.41 3776
2461.88 3884
2462.35 3719
2462.82 3874
2463.29 3862
2463.76 3782
2464.22 4076
2464.69 4130
2465.16 4155
2465.63 4146
2466.10 4179
2466.57 4247
2467.04 4068
2467.51 3972
2467.97 4095
2468.44 4044
2468.91 3715
2469.38 3674
2469.85 3681
2470.32 3642
2470.79 3470
2471.26 3328
2471.73 3241
2472.20 3344
2472.67 3299
2473.14 3301
2473.61 3361
2474.07 3438
2474.54 3445
2475.01 3516
2475.48 3620
2475.95 3702
2476.42 3820
2476.89 4107
2477.36 4441
2477.83 4595
2478.30 4916
2478.77 5134
2479.24 5352
2479.71 5193
2480.18 5279
2480.65 5370
2481.12 5293
2481.59 5037
2482.06 4854
2482.53 4659
2483.00 4541
2483.47 4352
2483.95 4175
2484.42 4021
2484.89 3945
2485.36 3923
2485.83 3972
2486.30 3782
2486.77 3771
2487.24 3745
2487.71 3741
2488.18 3656
2488.65 3652
2489.12 3794
2489.59 3877
2490.07 3941
2490.54 3968
2491.01 3946
2491.48 3901
2491.95 3900
2492.42 3968
2492.89 4168
2493.36 3993
2493.84 3888
2494.31 3959
2494.78 3885
2495.25 3929
2495.72 3861
2496.19 3773
2496.66 3749
2497.14 3717
2497.61 3474
2498.08 3577
2498.55 3614
2499.02 3716
2499.50 3703
2499.97 3762
2500.44 3697
2500.91 3882
2501.38 3851
2501.86 3891
2502.33 3814
2502.80 3818
2503.27 3884
2503.74 3887
2504.22 3931
2504.69 4049
2505.16 4071
2505.63 4171
2506.11 4341
2506.58 4414
2507.05 4410
2507.52 4529
2508.00 4686
2508.47 4751
2508.94 4769
2509.42 4594
2509.89 4569
2510.36 4365
2510.83 4326
2511.31 4147
2511.78 3931
2512.25 3876
2512.73 3755
2513.20 3617
2513.67 3664
2514.15 3706
2514.62 3633
2515.09 3702
2515.57 3714
2516.04 3818
2516.51 3926
2516.99 3972
2517.46 3991
2517.94 4094
2518.41 4097
2518.88 4017
2519.36 4113
2519.83 4092
2520.30 4126
2520.78 3997
2521.25 3890
2521.73 3887
2522.20 3919
2522.67 3890
2523.15 3947
2523.62 3784
2524.10 3737
2524.57 3758
2525.05 3910
2525.52 3814
2525.99 3697
2526.47 3630
2526.94 3772
2527.42 3788
2527.89 3702
2528.37 3693
2528.84 3674
2529.32 3631
2529.79 3567
2530.27 3662
2530.74 3727
2531.22 3699
2531.69 3709
2532.17 3856
2532.64 4081
2533.12 4142
2533.59 4108
2534.07 4264
2534.54 4516
2535.02 4580
2535.49 4710
2535.97 4804
2536.44 4858
2536.92 4807
2537.39 4687
2537.87 4483
2538.34 4450
2538.82 4206
2539.30 4120
2539.77 4087
2540.25 3927
2540.72 3845
2541.20 3895
2541.68 3770
2542.15 3727
2542.63 3661
2543.10 3685
2543.58 3792
2544.06 3889
2544.53 4198
2545.01 4395
2545.48 4509
2545.96 4738
2546.44 4863
2546.91 4834
2547.39 4726
2547.87 4635
2548.34 4554
2548.82 4584
2549.30 4533
2549.77 4477
2550.25 4421
2550.73 4677
2551.20 4491
2551.68 4417
2552.16 4509
2552.63 4537
2553.11 4679
2553.59 4944
2554.06 4851
2554.54 4871
2555.02 4821
2555.50 4862
2555.97 4959
2556.45 4636
2556.93 4467
2557.40 4346
2557.88 4067
2558.36 3997
2558.84 3837
2559.31 3761
2559.79 3778
2560.27 3726
2560.75 3790
2561.23 3863
2561.70 3893
2562.18 3759
2562.66 3850
2563.14 3906
2563.61 3801
2564.09 3735
2564.57 3736
2565.05 3675
2565.53 3471
2566.00 3431
2566.48 3359
2566.96 3524
2567.44 3414
2567.92 3316
2568.40 3276
2568.87 3310
2569.35 3206
2569.83 3170
2570.31 3105
2570.79 3054
2571.27 3142
2571.75 3202
2572.22 3236
2572.70 3323
2573.18 3198
2573.66 3182
2574.14 3185
2574.62 3167
2575.10 3073
2575.58 3041
2576.06 3202
2576.54 3285
2577.01 3236
2577.49 3259
2577.97 3290
2578.45 3241
2578.93 3289
2579.41 3285
2579.89 3271
2580.37 3254
2580.85 3206
2581.33 3099
2581.81 3194
2582.29 3232
2582.77 3301
2583.25 3163
2583.73 3242
2584.21 3208
2584.69 3259
2585.17 3310
2585.65 3344
2586.13 3224
2586.61 3346
2587.09 3482
2587.57 3412
2588.05 3430
2588.53 3461
2589.01 3348
2589.49 3514
2589.97 3568
2590.45 3598
2590.93 3538
2591.41 3516
2591.89 3495
2592.37 3435
2592.85 3607
2593.33 3571
2593.81 3587
2594.30 3602
2594.78 3452
2595.26 3445
2595.74 3623
2596.22 3594
2596.70 3547
2597.18 3400
2597.66 3432
2598.14 3524
2598.62 3629
2599.11 3543
2599.59 3546
2600.07 3522
2600.55 3481
2601.03 3504
2601.51 3535
2601.99 3459
2602.48 3546
2602.96 3526
2603.44 3582
2603.92 3516
2604.40 3493
2604.88 3633
2605.37 3665
2605.85 3711
2606.33 3878
2606.81 3939
2607.29 4034
2607.78 4058
2608.26 4184
2608.74 4236
2609.22 4268
2609.70 4295
2610.19 4231
2610.67 4146
2611.15 4094
2611.63 3946
2612.12 3917
2612.60 3745
2613.08 3677
2613.56 3680
2614.05 3640
2614.53 3503
2615.01 3425
2615.49 3421
2615.98 3383
2616.46 3474
2616.94 3440
2617.43 3483
2617.91 3603
2618.39 3765
2618.87 3968
2619.36 4045
2619.84 4036
2620.32 4071
2620.81 4079
2621.29 4163
2621.77 4079
2622.26 4008
2622.74 4046
2623.22 3920
2623.71 3770
2624.19 3605
2624.67 3634
2625.16 3554
2625.64 3469
2626.13 3356
2626.61 3338
2627.09 3222
2627.58 3292
2628.06 3203
2628.55 3214
2629.03 3185
2629.51 3141
2630.00 3263
2630.48 3214
2630.97 3255
2631.45 3214
2631.93 3251
2632.42 3296
2632.90 3300
2633.39 3229
2633.87 3447
2634.36 3444
2634.84 3437
2635.33 3500
2635.81 3406
2636.29 3590
2636.78 3769
2637.26 3755
2637.75 3862
2638.23 3825
2638.72 3937
2639.20 3848
2639.69 3703
2640.17 3746
2640.66 3825
2641.14 3553
2641.63 3546
2642.11 3550
2642.60 3345
2643.08 3321
2643.57 3235
2644.05 3208
2644.54 3158
2645.03 3264
2645.51 3221
2646.00 3265
2646.48 3235
2646.97 3119
2647.45 3374
2647.94 3395
2648.43 3443
2648.91 3414
2649.40 3418
2649.88 3366
2650.37 3317
2650.85 3361
2651.34 3403
2651.83 3350
2652.31 3303
2652.80 3430
2653.29 3349
2653.77 3308
2654.26 3371
2654.74 3322
2655.23 3476
2655.72 3525
2656.20 3435
2656.69 3391
2657.18 3366
2657.66 3387
2658.15 3446
2658.64 3378
2659.12 3350
2659.61 3459
2660.10 3261
2660.58 3485
2661.07 3406
2661.56 3374
2662.05 3378
2662.53 3379
2663.02 3464
2663.51 3509
2663.99 3501
2664.48 3566
2664.97 3639
2665.46 3629
2665.94 3674
2666.43 3734
2666.92 3680
2667.41 3639
2667.89 3506
2668.38 3467
2668.87 3547
2669.36 3455
2669.84 3467
2670.33 3519
2670.82 3690
2671.31 3800
2671.80 3814
2672.28 3859
2672.77 4014
2673.26 4175
2673.75 4229
2674.24 4306
2674.72 4247
2675.21 4206
2675.70 4041
2676.19 3991
2676.68 3990
2677.17 3986
2677.65 3939
2678.14 4132
2678.63 4105
2679.12 4119
2679.61 4223
2680.10 4166
2680.59 4160
2681.07 4191
2681.56 4273
2682.05 4262
2682.54 4324
2683.03 4301
2683.52 4328
2684.01 4259
2684.50 4110
2684.99 4080
2685.47 4087
2685.96 3887
2686.45 3749
2686.94 3670
2687.43 3537
2687.92 3530
2688.41 3440
2688.90 3391
2689.39 3338
2689.88 3465
2690.37 3432
2690.86 3544
2691.35 3569
2691.84 3719
2692.33 3802
2692.82 3825
2693.31 3812
2693.80 3749
2694.29 3888
2694.78 3802
2695.27 3824
2695.76 3790
2696.25 3816
2696.74 3861
2697.23 4044
2697.72 3984
2698.21 3966
2698.70 4100
2699.19 4213
2699.68 4342
2700.17 4334
2700.66 4267
2701.15 4431
2701.64 4415
2702.13 4405
2702.62 4195
2703.11 3976
2703.61 3865
2704.10 3852
2704.59 3771
2705.08 3762
2705.57 3723
2706.06 3588
2706.55 3604
2707.04 3368
2707.53 3359
2708.02 3378
2708.52 3458
2709.01 3245
2709.50 3308
2709.99 3239
2710.48 3276
2710.97 3272
2711.46 3345
2711.96 3271
2712.45 3317
2712.94 3247
2713.43 3278
2713.92 3247
2714.41 3180
2714.91 3225
2715.40 3246
2715.89 3141
2716.38 3094
2716.87 3075
2717.37 3081
2717.86 3143
2718.35 3181
2718.84 3259
2719.33 3229
2719.83 3276
2720.32 3490
2720.81 3497
2721.30 3630
2721.80 3663
2722.29 3563
2722.78 3507
2723.27 3396
2723.77 3349
2724.26 3406
2724.75 3392
2725.24 3266
2725.74 3202
2726.23 3277
2726.72 3315
2727.22 3374
2727.71 3280
2728.20 3276
2728.70 3254
2729.19 3241
2729.68 3270
2730.18 3259
2730.67 3395
2731.16 3446
2731.65 3458
2732.15 3591
2732.64 3669
2733.14 3509
2733.63 3504
2734.12 3610
2734.62 3738
2735.11 3663
2735.60 3684
2736.10 3645
2736.59 3661
2737.08 3677
2737.58 3548
2738.07 3521
2738.57 3586
2739.06 3435
2739.55 3541
2740.05 3380
2740.54 3303
2741.04 3262
2741.53 3260
2742.03 3141
2742.52 3107
2743.01 3108
2743.51 2946
2744.00 3043
2744.50 3049
2744.99 3073
2745.49 3089
2745.98 3171
2746.48 3158
2746.97 3195
2747.47 3331
2747.96 3469
2748.46 3347
2748.95 3232
2749.45 3297
2749.94 3211
2750.44 3303
2750.93 3210
2751.43 3416
2751.92 3435
2752.42 3549
2752.91 3587
2753.41 3677
2753.90 3645
2754.40 3538
2754.89 3575
2755.39 3624
2755.88 3401
2756.38 3452
2756.87 3417
2757.37 3442
2757.87 3410
2758.36 3468
2758.86 3347
2759.35 3371
2759.85 3407
2760.35 3360
2760.84 3273
2761.34 3341
2761.83 3350
2762.33 3296
2762.83 3306
2763.32 3343
2763.82 3274
2764.31 3279
2764.81 3338
2765.31 3266
2765.80 3165
2766.30 3153
2766.80 3198
2767.29 3291
2767.79 3326
2768.29 3351
2768.78 3371
2769.28 3382
2769.78 3393
2770.27 3393
2770.77 3403
2771.27 3478
2771.76 3478
2772.26 3521
2772.76 3580
2773.26 3695
2773.75 3599
2774.25 3574
2774.75 3666
2775.24 3577
2775.74 3531
2776.24 3490
2776.74 3465
2777.23 3528
2777.73 3512
2778.23 3680
2778.73 3506
2779.22 3557
2779.72 3716
2780.22 3659
2780.72 3662
2781.21 3618
2781.71 3555
2782.21 3537
2782.71 3508
2783.21 3522
2783.70 3496
2784.20 3425
2784.70 3508
2785.20 3450
2785.70 3452
2786.20 3386
2786.69 3371
2787.19 3324
2787.69 3313
2788.19 3384
2788.69 3291
2789.19 3254
2789.68 3376
2790.18 3477
2790.68 3436
2791.18 3507
2791.68 3591
2792.18 3731
2792.68 4017
2793.18 4214
2793.67 4364
2794.17 4330
2794.67 4522
2795.17 4836
2795.67 4803
2796.17 4821
2796.67 4658
2797.17 4520
2797.67 4449
2798.17 4438
2798.67 4332
2799.17 4245
2799.66 4105
2800.16 4010
2800.66 3910
2801.16 3792
2801.66 3816
2802.16 3739
2802.66 3619
2803.16 3776
2803.66 3723
2804.16 3811
2804.66 4071
2805.16 4076
2805.66 4361
2806.16 4624
2806.66 4881
2807.16 5120
2807.66 5118
2808.16 5315
2808.66 5359
2809.16 5098
2809.66 5002
2810.16 4766
2810.66 4610
2811.16 4487
2811.66 4260
2812.17 3985
2812.67 3837
2813.17 3761
2813.67 3681
2814.17 3713
2814.67 3928
2815.17 4020
2815.67 4104
2816.17 4227
2816.67 4260
2817.17 4251
2817.67 4341
2818.18 4446
2818.68 4391
2819.18 4267
2819.68 4211
2820.18 4236
2820.68 4265
2821.18 3988
2821.68 3821
2822.19 3829
2822.69 3720
2823.19 3600
2823.69 3626
2824.19 3606
2824.69 3491
2825.20 3442
2825.70 3458
2826.20 3418
2826.70 3354
2827.20 3387
2827.70 3319
2828.21 3289
2828.71 3350
2829.21 3308
2829.71 3399
2830.22 3481
2830.72 3438
2831.22 3646
2831.72 3660
2832.22 3625
2832.73 3707
2833.23 3626
2833.73 3602
2834.23 3608
2834.74 3533
2835.24 3523
2835.74 3460
2836.24 3426
2836.75 3471
2837.25 3450
2837.75 3297
2838.26 3260
2838.76 3336
2839.26 3318
2839.76 3378
2840.27 3406
2840.77 3360
2841.27 3312
2841.78 3434
2842.28 3396
2842.78 3361
2843.29 3407
2843.79 3454
2844.29 3434
2844.80 3610
2845.30 3561
2845.80 3510
2846.31 3591
2846.81 3492
2847.32 3554
2847.82 3495
2848.32 3408
2848.83 3297
2849.33 3370
2849.83 3243
2850.34 3264
2850.84 3191
2851.35 3209
2851.85 3215
2852.35 3244
2852.86 3263
2853.36 3253
2853.87 3318
2854.37 3355
2854.88 3382
2855.38 3353
2855.88 3381
2856.39 3277
2856.89 3383
2857.40 3443
2857.90 3468
2858.41 3622
2858.91 3717
2859.42 3824
2859.92 3874
2860.43 3903
2860.93 3895
2861.44 3823
2861.94 3924
2862.45 3850
2862.95 3725
2863.46 3501
2863.96 3400
2864.47 3371
2864.97 3300
2865.48 3215
2865.98 3178
2866.49 3236
2866.99 3246
2867.50 3252
2868.00 3196
2868.51 3210
2869.02 3205
2869.52 3178
2870.03 3316
2870.53 3375
2871.04 3401
2871.54 3375
2872.05 3384
2872.56 3275
2873.06 3414
2873.57 3536
2874.07 3422
2874.58 3354
2875.09 3385
2875.59 3468
2876.10 3332
2876.61 3338
2877.11 3302
2877.62 3253
2878.12 3313
2878.63 3295
2879.14 3279
2879.64 3448
2880.15 3413
2880.66 3427
2881.16 3470
2881.67 3522
2882.18 3699
2882.68 3786
2883.19 4080
2883.70 4245
2884.20 4635
2884.71 4676
2885.22 5078
2885.73 5220
2886.23 5496
2886.74 5600
2887.25 5674
2887.75 5631
2888.26 5591
2888.77 5476
2889.28 5345
2889.78 5222
2890.29 5113
2890.80 4853
2891.31 4877
2891.81 4794
2892.32 4572
2892.83 4570
2893.34 4533
2893.84 4431
2894.35 4401
2894.86 4305
2895.37 4474
2895.88 4446
2896.38 4233
2896.89 4101
2897.40 4200
2897.91 4320
2898.42 4503
2898.92 4773
2899.43 4897
2899.94 4923
2900.45 4880
2900.96 5119
2901.47 5142
2901.98 5291
2902.48 5323
2902.99 5434
2903.50 5577
2904.01 5665
2904.52 5597
2905.03 5579
2905.54 5695
2906.04 5636
2906.55 5447
2907.06 5172
2907.57 4990
2908.08 4830
2908.59 4532
2909.10 4409
2909.61 4162
2910.12 4089
2910.63 4024
2911.14 3841
2911.64 3792
2912.15 3859
2912.66 3874
2913.17 3774
2913.68 3812
2914.19 3821
2914.70 3834
2915.21 3706
2915.72 3653
2916.23 3574
2916.74 3580
2917.25 3509
2917.76 3465
2918.27 3489
2918.78 3241
2919.29 3370
2919.80 3506
2920.31 3481
2920.82 3591
2921.33 3772
2921.84 3902
2922.35 4084
2922.86 4365
2923.37 4627
2923.88 4792
2924.39 5115
2924.90 5263
2925.41 5238
2925.92 5015
2926.44 4753
2926.95 4487
2927.46 4298
2927.97 4075
2928.48 3840
2928.99 3867
2929.50 3779
2930.01 3666
2930.52 3667
2931.03 3591
2931.54 3585
2932.05 3497
2932.57 3447
2933.08 3467
2933.59 3485
2934.10 3606
2934.61 3720
2935.12 3672
2935.63 3715
2936.15 3660
2936.66 3719
2937.17 3650
2937.68 3523
2938.19 3574
2938.70 3440
2939.22 3539
2939.73 3575
2940.24 3547
2940.75 3634
2941.26 3417
2941.77 3529
2942.29 3675
2942.80 3907
2943.31 4214
2943.82 4203
2944.34 4308
2944.85 4591
2945.36 4405
2945.87 4318
2946.38 4333
2946.90 4367
2947.41 4166
2947.92 4016
2948.43 3901
2948.95 3864
2949.46 3755
2949.97 3760
2950.48 3672
2951.00 3648
2951.51 3546
2952.02 3432
2952.54 3352
2953.05 3390
2953.56 3346
2954.08 3248
2954.59 3227
2955.10 3218
2955.61 3126
2956.13 3184
2956.64 3127
2957.15 3043
2957.67 3044
2958.18 3099
2958.69 3095
2959.21 3177
2959.72 3224
2960.23 3377
2960.75 3429
2961.26 3468
2961.78 3512
2962.29 3492
2962.80 3406
2963.32 3498
2963.83 3501
2964.35 3350
2964.86 3480
2965.37 3520
2965.89 3568
2966.40 3576
2966.92 3649
2967.43 3575
2967.94 3548
2968.46 3489
2968.97 3581
2969.49 3408
2970.00 3456
2970.52 3557
2971.03 3471
2971.54 3395
2972.06 3397
2972.57 3485
2973.09 3423
2973.60 3341
2974.12 3310
2974.63 3269
2975.15 3328
2975.66 3402
2976.18 3396
2976.69 3399
2977.21 3582
2977.72 3529
2978.24 3589
2978.75 3633
2979.27 3689
2979.78 3559
2980.30 3652
2980.81 3710
2981.33 3832
2981.84 3743
2982.36 3742
2982.88 3881
2983.39 3850
2983.91 4013
2984.42 4057
2984.94 4123
2985.45 4132
2985.97 4049
2986.49 4055
2987.00 4019
2987.52 4047
2988.03 4174
2988.55 4151
2989.07 4087
2989.58 4192
2990.10 4281
2990.61 4268
2991.13 4146
2991.65 4237
2992.16 4395
2992.68 4356
2993.20 4442
2993.71 4724
2994.23 5209
2994.75 5578
2995.26 5981
2995.78 6205
2996.30 6611
2996.81 7029
2997.33 7201
2997.85 7216
2998.36 7153
2998.88 7013
2999.40 6811
2999.91 6707
3000.43 6601
3000.95 6336
3001.46 6588
3001.98 7280
3002.50 7835
3003.02 8519
3003.53 9459
3004.05 10448
3004.57 10916
3005.09 11100
3005.60 10572
3006.12 10340
3006.64 9675
3007.16 8655
3007.67 7744
3008.19 7108
3008.71 6253
3009.23 5601
3009.74 5144
3010.26 4717
3010.78 4446
3011.30 4356
3011.82 4050
3012.33 4046
3012.85 4204
3013.37 4221
3013.89 4201
3014.41 4250
3014.93 4487
3015.44 4529
3015.96 4591
3016.48 4636
3017.00 4761
3017.52 4666
3018.04 4794
3018.55 4689
3019.07 4581
3019.59 4618
3020.11 4740
3020.63 4667
3021.15 4571
3021.67 4401
3022.19 4484
3022.71 4571
3023.22 4698
3023.74 4625
3024.26 4456
3024.78 4645
3025.30 4482
3025.82 4278
3026.34 4205
3026.86 4251
3027.38 4177
3027.90 4027
3028.42 3941
3028.94 3841
3029.46 3632
3029.98 3753
3030.49 3815
3031.01 3921
3031.53 4021
3032.05 4270
3032.57 4470
3033.09 4640
3033.61 4966
3034.13 5119
3034.65 5355
3035.17 5482
3035.69 5534
3036.21 5461
3036.73 5469
3037.25 5322
3037.77 5178
3038.29 4997
3038.81 4677
3039.34 4472
3039.86 4321
3040.38 4214
3040.90 4122
3041.42 3924
3041.94 3800
3042.46 3844
3042.98 3878
3043.50 3727
3044.02 3801
3044.54 3943
3045.06 3933
3045.58 3928
3046.10 3973
3046.63 3947
3047.15 3796
3047.67 3593
3048.19 3559
3048.71 3424
3049.23 3410
3049.75 3374
3050.27 3506
3050.79 3484
3051.32 3534
3051.84 3382
3052.36 3449
3052.88 3468
3053.40 3476
3053.92 3478
3054.45 3492
3054.97 3380
3055.49 3363
3056.01 3350
3056.53 3368
3057.05 3358
3057.58 3241
3058.10 3323
3058.62 3501
3059.14 3473
3059.66 3418
3060.19 3403
3060.71 3622
3061.23 3652
3061.75 3750
3062.28 3735
3062.80 3712
3063.32 3797
3063.84 3772
3064.37 3714
3064.89 3637
3065.41 3631
3065.93 3617
3066.46 3584
3066.98 3615
3067.50 3607
3068.02 3455
3068.55 3384
3069.07 3353
3069.59 3473
3070.12 3440
3070.64 3444
3071.16 3485
3071.69 3591
3072.21 3718
3072.73 3677
3073.26 3757
3073.78 3807
3074.30 3917
3074.83 4021
3075.35 4030
3075.87 4309
3076.40 4569
3076.92 4573
3077.44 4757
3077.97 5076
3078.49 5366
3079.01 5461
3079.54 5242
3080.06 5362
3080.59 5351
3081.11 5146
3081.63 5040
3082.16 4990
3082.68 4718
3083.21 4603
3083.73 4455
3084.25 4408
3084.78 4278
3085.30 4156
3085.83 4188
3086.35 4038
3086.88 4147
3087.40 3906
3087.93 3975
3088.45 3877
3088.97 3860
3089.50 4008
3090.02 4026
3090.55 3943
3091.07 3997
3091.60 4106
3092.12 4025
3092.65 4129
3093.17 4283
3093.70 4415
3094.22 4491
3094.75 4668
3095.27 4836
3095.80 5088
3096.32 5281
3096.85 5341
3097.37 5479
3097.90 5649
3098.43 5746
3098.95 6129
3099.48 6958
3100.00 7672
3100.53 8890
3101.05 10500
3101.58 12247
3102.10 13664
3102.63 14256
3103.16 14308
3103.68 14063
3104.21 13131
3104.73 11795
3105.26 10470
3105.79 9238
3106.31 7910
3106.84 6816
3107.36 5956
3107.89 5437
3108.42 5020
3108.94 4771
3109.47 4731
3110.00 4667
3110.52 4655
3111.05 4525
3111.57 4501
3112.10 4333
3112.63 4228
3113.15 4240
3113.68 3997
3114.21 3959
3114.74 3794
3115.26 3775
3115.79 3681
3116.32 3538
3116.84 3502
3117.37 3491
3117.90 3420
3118.42 3417
3118.95 3426
3119.48 3582
3120.01 3702
3120.53 3781
3121.06 3901
3121.59 3902
3122.11 4072
3122.64 4107
3123.17 3985
3123.70 3905
3124.22 4053
3124.75 4075
3125.28 3973
3125.81 4113
3126.34 4106
3126.86 4064
3127.39 4092
3127.92 4088
3128.45 4066
3128.98 3941
3129.50 3890
3130.03 3705
3130.56 3540
3131.09 3501
3131.62 3438
3132.14 3551
3132.67 3542
3133.20 3413
3133.73 3463
3134.26 3579
3134.79 3621
3135.31 3701
3135.84 3760
3136.37 3798
3136.90 3915
3137.43 3868
3137.96 3818
3138.49 3806
3139.02 3743
3139.54 3648
3140.07 3789
3140.60 3703
3141.13 3723
3141.66 3671
3142.19 3826
3142.72 3909
3143.25 3946
3143.78 4159
3144.31 4213
3144.84 4201
3145.37 4436
3145.89 4500
3146.42 4466
3146.95 4640
3147.48 4645
3148.01 4658
3148.54 4618
3149.07 4473
3149.60 4465
3150.13 4312
3150.66 4363
3151.19 4144
3151.72 4047
3152.25 3939
3152.78 3803
3153.31 3656
3153.84 3696
3154.37 3711
3154.90 3756
3155.43 3834
3155.96 3801
3156.49 3816
3157.02 3796
3157.55 3814
3158.08 3556
3158.61 3579
3159.14 3599
3159.68 3505
3160.21 3525
3160.74 3369
3161.27 3386
3161.80 3449
3162.33 3366
3162.86 3486
3163.39 3411
3163.92 3506
3164.45 3522
3164.98 3570
3165.51 3582
3166.05 3673
3166.58 3646
3167.11 3631
3167.64 3633
3168.17 3690
3168.70 3682
3169.23 3556
3169.76 3489
3170.30 3346
3170.83 3322
3171.36 3251
3171.89 3243
3172.42 3292
3172.95 3199
3173.49 3156
3174.02 3379
3174.55 3384
3175.08 3291
3175.61 3338
3176.15 3440
3176.68 3431
3177.21 3449
3177.74 3512
3178.27 3415
3178.81 3305
3179.34 3274
3179.87 3378
3180.40 3248
3180.93 3213
3181.47 3346
3182.00 3259
3182.53 3351
3183.06 3281
3183.60 3245
3184.13 3223
3184.66 3175
3185.20 3192
3185.73 3145
3186.26 3245
3186.79 3185
3187.33 3357
3187.86 3414
3188.39 3321
3188.93 3315
3189.46 3233
3189.99 3158
3190.52 3271
3191.06 3102
3191.59 3200
3192.12 3188
3192.66 3197
3193.19 3179
3193.72 3126
3194.26 3161
3194.79 3172
3195.33 3135
3195.86 3171
3196.39 3220
3196.93 3162
3197.46 3227
3197.99 3268
3198.53 3338
3199.06 3309
3199.60 3371
3200.13 3496
3200.66 3565
3201.20 3637
3201.73 3694
3202.27 3558
3202.80 3641
3203.33 3508
3203.87 3636
3204.40 3795
3204.94 3740
3205.47 3783
3206.01 3869
3206.54 3841
3207.07 3935
3207.61 3928
3208.14 3893
3208.68 4063
3209.21 4104
3209.75 4116
3210.28 4048
3210.82 3944
3211.35 3974
3211.89 3746
3212.42 3787
3212.96 3664
3213.49 3475
3214.03 3504
3214.56 3414
3215.10 3398
3215.63 3388
3216.17 3572
3216.70 3524
3217.24 3534
3217.78 3540
3218.31 3576
3218.85 3692
3219.38 3623
3219.92 3560
3220.45 3453
3220.99 3563
3221.52 3643
3222.06 3778
3222.60 3826
3223.13 3830
3223.67 3925
3224.20 4124
3224.74 4265
3225.28 4241
3225.81 4080
3226.35 4008
3226.88 3919
3227.42 3932
3227.96 3725
3228.49 3721
3229.03 3572
3229.57 3440
3230.10 3290
3230.64 3282
3231.18 3198
3231.71 3225
3232.25 3313
3232.79 3220
3233.32 3203
3233.86 3269
3234.40 3168
3234.93 3272
3235.47 3350
3236.01 3388
3236.54 3543
3237.08 3663
3237.62 3699
3238.15 3746
3238.69 3798
3239.23 3836
3239.77 3913
3240.30 3942
3240.84 3816
3241.38 3630
3241.92 3560
3242.45 3552
3242.99 3503
3243.53 3523
3244.07 3317
3244.60 3227
3245.14 3223
3245.68 3220
3246.22 3314
3246.75 3338
3247.29 3360
3247.83 3325
3248.37 3251
3248.91 3336
3249.44 3384
3249.98 3470
3250.52 3639
3251.06 3532
3251.60 3637
3252.14 3753
3252.67 3795
3253.21 4055
3253.75 4257
3254.29 4259
3254.83 4420
3255.37 4493
3255.90 4340
3256.44 4354
3256.98 4292
3257.52 4322
3258.06 4393
3258.60 4432
3259.14 4791
3259.68 5043
3260.21 5657
3260.75 6073
3261.29 6865
3261.83 7458
3262.37 7705
3262.91 8037
3263.45 8037
3263.99 8144
3264.53 8159
3265.07 8225
3265.61 8287
3266.15 8434
3266.69 8198
3267.23 7973
3267.76 7594
3268.30 7125
3268.84 6466
3269.38 6077
3269.92 5658
3270.46 5129
3271.00 4751
3271.54 4649
3272.08 4499
3272.62 4196
3273.16 4141
3273.70 4184
3274.24 4259
3274.78 4295
3275.32 4424
3275.86 4536
3276.40 4466
3276.94 4507
3277.48 4504
3278.03 4661
3278.57 4682
3279.11 4881
3279.65 4754
3280.19 4740
3280.73 4740
3281.27 4691
3281.81 4567
3282.35 4515
3282.89 4459
3283.43 4373
3283.97 4418
3284.51 4296
3285.05 4362
3285.60 4290
3286.14 4378
3286.68 4240
3287.22 4303
3287.76 4255
3288.30 4212
3288.84 4246
3289.38 4171
3289.93 4515
3290.47 4680
3291.01 4853
3291.55 5353
3292.09 5752
3292.63 6304
3293.18 6560
3293.72 7483
3294.26 8359
3294.80 9191
3295.34 9823
3295.88 9935
3296.43 10048
3296.97 9685
3297.51 9178
3298.05 8578
3298.59 7674
3299.14 7008
3299.68 6408
3300.22 5797
3300.76 5283
3301.31 5017
3301.85 4691
3302.39 4599
3302.93 4476
3303.48 4429
3304.02 4378
3304.56 4300
3305.10 4255
3305.65 4365
3306.19 4420
3306.73 4520
3307.27 4400
3307.82 4556
3308.36 4583
3308.90 4647
3309.45 4651
3309.99 4627
3310.53 4652
3311.07 4540
3311.62 4842
3312.16 4946
3312.70 5049
3313.25 5140
3313.79 5383
3314.33 5719
3314.88 6110
3315.42 6303
3315.97 6580
3316.51 6669
3317.05 6636
3317.60 6406
3318.14 6138
3318.68 5995
3319.23 5712
3319.77 5566
3320.32 5408
3320.86 5341
3321.40 5235
3321.95 5175
3322.49 5052
3323.04 4897
3323.58 4874
3324.12 4762
3324.67 4615
3325.21 4673
3325.76 4566
3326.30 4438
3326.85 4293
3327.39 4258
3327.93 4178
3328.48 4198
3329.02 4290
3329.57 4380
3330.11 4786
3330.66 5244
3331.20 6062
3331.75 7290
3332.29 9090
3332.84 11429
3333.38 14069
3333.93 16615
3334.47 18893
3335.02 20692
3335.56 21984
3336.11 22398
3336.65 21451
3337.20 20547
3337.74 18913
3338.29 16743
3338.83 14788
3339.38 12808
3339.92 10926
3340.47 9335
3341.02 8176
3341.56 7212
3342.11 6339
3342.65 5721
3343.20 5465
3343.74 5120
3344.29 4803
3344.84 4675
3345.38 4579
3345.93 4486
3346.47 4537
3347.02 4509
3347.57 4345
3348.11 4313
3348.66 4245
3349.21 4111
3349.75 4101
3350.30 4181
3350.84 4270
3351.39 4212
3351.94 4272
3352.48 4337
3353.03 4329
3353.58 4374
3354.12 4376
3354.67 4435
3355.22 4444
3355.76 4439
3356.31 4384
3356.86 4377
3357.40 4175
3357.95 3966
3358.50 3873
3359.05 3777
3359.59 3750
3360.14 3738
3360.69 3693
3361.23 3644
3361.78 3650
3362.33 3562
3362.88 3613
3363.42 3620
3363.97 3644
3364.52 3628
3365.07 3640
3365.61 3594
3366.16 3785
3366.71 3690
3367.26 3638
3367.80 3677
3368.35 3740
3368.90 3708
3369.45 3707
3370.00 3854
3370.54 3866
3371.09 3849
3371.64 3929
3372.19 3980
3372.74 4013
3373.28 4040
3373.83 4108
3374.38 4134
3374.93 3990
3375.48 3786
3376.03 3669
3376.57 3569
3377.12 3374
3377.67 3307
3378.22 3297
3378.77 3210
3379.32 3181
3379.87 3232
3380.42 3178
3380.96 3195
3381.51 3267
3382.06 3380
3382.61 3297
3383.16 3362
3383.71 3327
3384.26 3248
3384.81 3312
3385.36 3303
3385.91 3211
3386.45 3207
3387.00 3237
3387.55 3273
3388.10 3230
3388.65 3209
3389.20 3240
3389.75 3289
3390.30 3320
3390.85 3281
3391.40 3238
3391.95 3222
3392.50 3329
3393.05 3339
3393.60 3162
3394.15 3175
3394.70 3176
3395.25 3241
3395.80 3328
3396.35 3377
3396.90 3299
3397.45 3374
3398.00 3345
3398.55 3382
3399.10 3271
3399.65 3259
3400.20 3241
3400.75 3283
3401.30 3230
3401.85 3134
3402.40 3094
3402.95 3093
3403.50 3129
3404.06 3085
3404.61 3138
3405.16 3058
3405.71 3038
3406.26 3062
3406.81 3053
3407.36 3186
3407.91 3159
3408.46 3087
3409.01 3109
3409.56 3181
3410.12 3296
3410.67 3316
3411.22 3384
3411.77 3402
3412.32 3445
3412.87 3455
3413.42 3494
3413.98 3597
3414.53 3598
3415.08 3576
3415.63 3585
3416.18 3638
3416.73 3588
3417.29 3456
3417.84 3344
3418.39 3106
3418.94 3155
3419.49 3185
3420.05 3127
3420.60 3235
3421.15 3287
3421.70 3502
3422.25 3548
3422.81 3752
3423.36 4063
3423.91 4254
3424.46 4074
3425.01 4088
3425.57 4092
3426.12 3900
3426.67 3684
3427.23 3567
3427.78 3496
3428.33 3366
3428.88 3217
3429.44 3179
3429.99 3189
3430.54 3182
3431.09 3230
3431.65 3189
3432.20 3292
3432.75 3314
3433.31 3336
3433.86 3392
3434.41 3312
3434.97 3369
3435.52 3468
3436.07 3471
3436.63 3308
3437.18 3536
3437.73 3634
3438.29 3544
3438.84 3509
3439.39 3550
3439.95 3480
3440.50 3449
3441.05 3468
3441.61 3505
3442.16 3445
3442.72 3517
3443.27 3384
3443.82 3378
3444.38 3355
3444.93 3417
3445.48 3518
3446.04 3461
3446.59 3520
3447.15 3634
3447.70 3543
3448.26 3775
3448.81 3666
3449.36 3577
3449.92 3579
3450.47 3596
3451.03 3507
3451.58 3432
3452.14 3281
3452.69 3153
3453.25 3099
3453.80 2985
3454.36 3033
3454.91 3015
3455.47 2942
3456.02 3016
3456.58 3031
3457.13 3010
3457.69 3104
3458.24 3094
3458.80 3034
3459.35 2994
3459.91 3042
3460.46 3048
3461.02 3004
3461.57 3031
3462.13 3004
3462.68 2984
3463.24 3124
3463.79 3150
3464.35 3306
3464.90 3259
3465.46 3349
3466.02 3540
3466.57 3531
3467.13 3473
3467.68 3495
3468.24 3446
3468.80 3503
3469.35 3528
3469.91 3419
3470.46 3392
3471.02 3303
3471.58 3457
3472.13 3307
3472.69 3258
3473.24 3325
3473.80 3274
3474.36 3197
3474.91 3323
3475.47 3311
3476.03 3462
3476.58 3587
3477.14 3673
3477.70 3927
3478.25 4127
3478.81 4323
3479.37 4437
3479.92 4522
3480.48 4392
3481.04 4440
3481.59 4478
3482.15 4378
3482.71 4339
3483.26 4173
3483.82 4106
3484.38 4061
3484.94 4100
3485.49 4128
3486.05 4049
3486.61 4141
3487.17 4370
3487.72 4594
3488.28 5016
3488.84 5446
3489.40 6049
3489.95 6766
3490.51 7346
3491.07 7897
3491.63 8755
3492.18 8979
3492.74 8746
3493.30 8413
3493.86 7965
3494.42 7465
3494.97 7052
3495.53 6796
3496.09 6884
3496.65 7059
3497.21 7585
3497.76 8199
3498.32 8854
3498.88 9254
3499.44 9752
3500.00 9590
3500.56 9712
3501.11 9996
3501.67 10412
3502.23 10985
3502.79 11441
3503.35 12069
3503.91 12770
3504.47 13094
3505.03 13111
3505.58 12779
3506.14 12253
3506.70 11504
3507.26 10513
3507.82 9242
3508.38 8434
3508.94 7661
3509.50 6780
3510.06 6088
3510.62 5348
3511.17 4837
3511.73 4571
3512.29 4281
3512.85 4269
3513.41 3834
3513.97 3752
3514.53 3668
3515.09 3642
3515.65 3540
3516.21 3592
3516.77 3640
3517.33 3677
3517.89 3539
3518.45 3662
3519.01 3601
3519.57 3596
3520.13 3675
3520.69 3861
3521.25 4157
3521.81 4190
3522.37 4356
3522.93 4428
3523.49 4470
3524.05 4520
3524.61 4443
3525.17 4301
3525.73 4183
3526.29 4056
3526.85 3835
3527.41 3704
3527.97 3495
3528.54 3445
3529.10 3491
3529.66 3450
3530.22 3467
3530.78 3385
3531.34 3401
3531.90 3426
3532.46 3472
3533.02 3606
3533.58 3642
3534.14 3645
3534.71 3686
3535.27 3688
3535.83 3667
3536.39 3650
3536.95 3655
3537.51 3698
3538.07 3665
3538.64 3565
3539.20 3722
3539.76 3728
3540.32 3752
3540.88 3817
3541.44 3821
3542.00 3839
3542.57 3791
3543.13 3881
3543.69 3948
3544.25 3841
3544.81 3824
3545.38 3764
3545.94 3692
3546.50 3581
3547.06 3590
3547.62 3454
3548.19 3359
3548.75 3480
3549.31 3453
3549.87 3413
3550.44 3444
3551.00 3454
3551.56 3570
3552.12 3454
3552.69 3471
3553.25 3480
3553.81 3570
3554.37 3566
3554.94 3703
3555.50 3575
3556.06 3598
3556.63 3594
3557.19 3627
3557.75 3583
3558.31 3540
3558.88 3593
3559.44 3594
3560.00 3606
3560.57 3649
3561.13 3678
3561.69 3650
3562.26 3679
3562.82 3799
3563.38 3808
3563.95 3734
3564.51 3759
3565.07 3684
3565.64 3556
3566.20 3414
3566.77 3333
3567.33 3313
3567.89 3293
3568.46 3181
3569.02 3136
3569.59 3002
3570.15 3072
3570.71 3149
3571.28 3112
3571.84 3199
3572.41 3305
3572.97 3234
3573.53 3138
3574.10 3355
3574.66 3644
3575.23 3760
3575.79 3749
3576.36 3967
3576.92 4003
3577.48 3981
3578.05 3840
3578.61 3936
3579.18 3757
3579.74 3711
3580.31 3563
3580.87 3437
3581.44 3385
3582.00 3360
3582.57 3278
3583.13 3077
3583.70 3120
3584.26 3088
3584.83 3003
3585.39 3068
3585.96 3088
3586.52 3022
3587.09 3099
3587.65 3028
3588.22 3096
3588.79 3065
3589.35 3072
3589.92 3134
3590.48 3139
3591.05 3125
3591.61 3168
3592.18 3225
3592.74 3213
3593.31 3302
3593.88 3355
3594.44 3344
3595.01 3446
3595.57 3299
3596.14 3324
3596.71 3427
3597.27 3421
3597.84 3416
3598.40 3419
3598.97 3411
3599.54 3312
3600.10 3309
3600.67 3247
3601.24 3323
3601.80 3285
3602.37 3281
3602.94 3276
3603.50 3136
3604.07 3130
3604.64 3006
3605.20 2981
3605.77 2877
3606.34 2708
3606.90 2675
3607.47 2678
3608.04 2627
3608.60 2613
3609.17 2733
3609.74 2690
3610.30 2623
3610.87 2683
3611.44 2630
3612.01 2707
3612.57 2748
3613.14 2878
3613.71 2990
3614.28 3127
3614.84 3482
3615.41 3764
3615.98 4180
3616.55 4401
3617.11 4656
3617.68 5019
3618.25 5108
3618.82 5152
3619.39 4958
3619.95 4886
3620.52 4668
3621.09 4292
3621.66 4062
3622.23 3790
3622.79 3453
3623.36 3386
3623.93 3234
3624.50 2950
3625.07 2925
3625.63 2851
3626.20 2748
3626.77 2812
3627.34 2868
3627.91 2915
3628.48 2874
3629.05 2990
3629.61 3038
3630.18 2970
3630.75 3026
3631.32 3022
3631.89 3011
3632.46 3181
3633.03 3113
3633.60 2941
3634.16 3065
3634.73 3029
3635.30 3059
3635.87 3082
3636.44 3131
3637.01 3110
3637.58 3100
3638.15 3270
3638.72 3409
3639.29 3513
3639.86 3716
3640.43 4023
3641.00 4276
3641.57 4392
3642.14 4453
3642.71 4364
3643.27 4151
3643.84 3953
3644.41 4026
3644.98 3737
3645.55 3700
3646.12 3553
3646.69 3534
3647.26 3379
3647.83 3468
3648.40 3512
3648.97 3449
3649.54 3450
3650.12 3382
3650.69 3626
3651.26 3667
3651.83 3748
3652.40 3840
3652.97 3997
3653.54 4150
3654.11 4152
3654.68 4185
3655.25 4318
3655.82 4326
3656.39 4220
3656.96 4418
3657.53 4576
3658.10 4768
3658.67 5204
3659.25 5464
3659.82 5569
3660.39 5528
3660.96 5738
3661.53 5542
3662.10 5185
3662.67 4843
3663.24 4691
3663.81 4660
3664.39 4736
3664.96 4995
3665.53 5161
3666.10 5445
3666.67 5574
3667.24 5528
3667.81 5525
3668.39 5459
3668.96 4942
3669.53 4767
3670.10 4541
3670.67 4379
3671.25 4077
3671.82 3969
3672.39 3950
3672.96 3960
3673.53 3901
3674.11 3747
3674.68 3833
3675.25 3900
3675.82 3917
3676.39 3842
3676.97 3797
3677.54 3803
3678.11 3785
3678.68 3862
3679.26 3759
3679.83 3838
3680.40 3633
3680.97 3624
3681.55 3637
3682.12 3682
3682.69 3603
3683.27 3510
3683.84 3554
3684.41 3627
3684.98 3646
3685.56 3783
3686.13 4088
3686.70 4384
3687.28 4608
3687.85 5074
3688.42 5297
3689.00 5534
3689.57 5687
3690.14 5849
3690.72 5910
3691.29 5586
3691.86 5402
3692.44 5117
3693.01 4730
3693.58 4279
3694.16 4021
3694.73 3739
3695.31 3681
3695.88 3525
3696.45 3541
3697.03 3265
3697.60 3392
3698.18 3578
3698.75 3613
3699.32 3651
3699.90 3703
3700.47 3706
3701.05 3638
3701.62 3793
3702.19 3860
3702.77 3827
3703.34 3777
3703.92 3828
3704.49 3698
3705.07 3598
3705.64 3593
3706.22 3550
3706.79 3427
3707.37 3556
3707.94 3403
3708.51 3423
3709.09 3505
3709.66 3492
3710.24 3396
3710.81 3405
3711.39 3357
3711.96 3366
3712.54 3295
3713.11 3226
3713.69 3202
3714.27 3150
3714.84 3280
3715.42 3274
3715.99 3344
3716.57 3449
3717.14 3546
3717.72 3622
3718.29 3775
3718.87 3685
3719.44 3700
3720.02 3810
3720.60 3684
3721.17 3607
3721.75 3495
3722.32 3400
3722.90 3265
3723.47 3060
3724.05 3072
3724.63 3152
3725.20 3152
3725.78 2889
3726.36 2958
3726.93 3044
3727.51 2966
3728.08 3089
3728.66 3119
3729.24 3269
3729.81 3462
3730.39 3521
3730.97 3642
3731.54 3824
3732.12 3936
3732.70 3898
3733.27 4009
3733.85 3970
3734.43 3785
3735.00 3804
3735.58 3694
3736.16 3633
3736.73 3483
3737.31 3367
3737.89 3352
3738.47 3171
3739.04 3015
3739.62 3018
3740.20 2970
3740.77 3086
3741.35 3093
3741.93 3115
3742.51 3083
3743.08 3120
3743.66 3329
3744.24 3234
3744.82 3315
3745.39 3279
3745.97 3330
3746.55 3512
3747.13 3451
3747.71 3398
3748.28 3401
3748.86 3432
3749.44 3458
3750.02 3184
3750.59 3178
3751.17 3251
3751.75 3155
3752.33 3061
3752.91 3058
3753.49 3032
3754.06 3156
3754.64 3358
3755.22 3325
3755.80 3527
3756.38 3629
3756.96 3783
3757.53 4002
3758.11 4254
3758.69 4295
3759.27 4536
3759.85 4451
3760.43 4436
3761.01 4179
3761.59 3968
3762.17 4004
3762.74 3787
3763.32 3492
3763.90 3253
3764.48 3136
3765.06 3056
3765.64 3089
3766.22 2888
3766.80 2812
3767.38 2843
3767.96 2790
3768.54 2700
3769.12 2733
3769.70 2849
3770.27 2823
3770.85 2890
3771.43 2755
3772.01 2905
3772.59 2774
3773.17 2805
3773.75 2763
3774.33 2798
3774.91 2818
3775.49 2680
3776.07 2737
3776.65 2675
3777.23 2682
3777.81 2738
3778.39 2776
3778.97 2835
3779.55 2755
3780.13 2754
3780.71 2717
3781.29 2670
3781.88 2711
3782.46 2717
3783.04 2718
3783.62 2857
3784.20 2856
3784.78 2822
3785.36 2874
3785.94 2925
3786.52 2930
3787.10 2866
3787.68 2817
3788.26 2889
3788.84 2898
3789.43 2809
3790.01 2810
3790.59 2858
3791.17 2771
3791.75 2804
3792.33 2867
3792.91 2961
3793.49 2920
3794.08 2915
3794.66 2895
3795.24 2958
3795.82 2927
3796.40 2967
3796.98 2899
3797.56 2936
3798.15 3097
3798.73 3086
3799.31 3056
3799.89 3298
3800.47 3287
3801.06 3465
3801.64 3520
3802.22 3618
3802.80 3620
3803.38 3432
3803.97 3288
3804.55 3321
3805.13 3242
3805.71 3178
3806.29 3106
3806.88 3316
3807.46 3405
3808.04 3372
3808.62 3379
3809.21 3421
3809.79 3565
3810.37 3684
3810.95 3764
3811.54 3775
3812.12 3796
3812.70 3987
3813.29 4167
3813.87 4109
3814.45 4096
3815.03 4340
3815.62 4264
3816.20 4352
3816.78 4209
3817.37 3873
3817.95 3747
3818.53 3574
3819.12 3510
3819.70 3269
3820.28 3120
3820.87 3085
3821.45 3052
3822.03 2950
3822.62 2834
3823.20 2841
3823.78 2779
3824.37 2779
3824.95 2790
3825.54 2735
3826.12 2827
3826.70 2770
3827.29 2782
3827.87 2812
3828.46 2803
3829.04 2787
3829.62 3019
3830.21 3098
3830.79 3113
3831.38 3199
3831.96 3173
3832.54 3149
3833.13 3165
3833.71 3085
3834.30 3052
3834.88 2999
3835.47 2940
3836.05 2871
3836.64 2882
3837.22 2814
3837.81 2859
3838.39 2889
3838.98 2776
3839.56 2842
3840.15 2718
3840.73 2740
3841.31 2732
3841.90 2687
3842.49 2693
3843.07 2717
3843.66 2817
3844.24 2809
3844.83 2676
3845.41 2720
3846.00 2724
3846.58 2685
3847.17 2691
3847.75 2736
3848.34 2847
3848.92 2813
3849.51 2738
3850.10 2779
3850.68 2769
3851.27 2740
3851.85 2824
3852.44 2852
3853.02 2850
3853.61 2811
3854.20 2901
3854.78 2967
3855.37 2929
3855.95 3082
3856.54 3166
3857.13 3402
3857.71 3605
3858.30 3951
3858.89 4186
3859.47 4697
3860.06 5145
3860.64 5374
3861.23 5471
3861.82 5644
3862.40 5863
3862.99 5789
3863.58 5775
3864.16 5711
3864.75 5879
3865.34 6024
3865.92 6417
3866.51 6691
3867.10 6703
3867.69 6598
3868.27 6244
3868.86 5962
3869.45 5400
3870.03 4899
3870.62 4627
3871.21 4668
3871.80 4392
3872.38 4515
3872.97 4596
3873.56 4851
3874.15 4720
3874.73 4724
3875.32 4748
3875.91 4476
3876.50 4318
3877.08 4110
3877.67 3926
3878.26 3869
3878.85 3959
3879.43 3682
3880.02 3578
3880.61 3430
3881.20 3412
3881.79 3306
3882.37 3155
3882.96 3152
3883.55 3120
3884.14 3084
3884.73 3057
3885.32 3085
3885.90 3084
3886.49 3136
3887.08 3187
3887.67 3297
3888.26 3316
3888.85 3526
3889.44 3546
3890.02 3520
3890.61 3489
3891.20 3517
3891.79 3553
3892.38 3566
3892.97 3432
3893.56 3310
3894.15 3300
3894.74 3349
3895.32 3357
3895.91 3309
3896.50 3220
3897.09 3232
3897.68 3209
3898.27 3026
3898.86 3072
3899.45 3055
3900.04 2998
3900.63 2989
3901.22 3055
3901.81 2950
3902.40 2772
3902.99 2817
3903.58 2870
3904.17 2810
3904.76 2785
3905.35 2754
3905.94 2750
3906.53 2811
3907.12 2804
3907.71 2845
3908.30 2707
3908.89 2749
3909.48 2692
3910.07 2697
3910.66 2542
3911.25 2552
3911.84 2588
3912.43 2516
3913.02 2464
3913.61 2462
3914.20 2503
3914.79 2524
3915.38 2546
3915.97 2473
3916.56 2477
3917.15 2587
3917.74 2550
3918.33 2683
3918.92 2662
3919.52 2543
3920.11 2474
3920.70 2612
3921.29 2640
3921.88 2609
3922.47 2616
3923.06 2671
3923.65 2632
3924.24 2539
3924.84 2477
3925.43 2473
3926.02 2503
3926.61 2500
3927.20 2464
3927.79 2443
3928.38 2389
3928.98 2483
3929.57 2479
3930.16 2462
3930.75 2491
3931.34 2482
3931.93 2495
3932.53 2441
3933.12 2486
3933.71 2479
3934.30 2420
3934.89 2322
3935.49 2396
3936.08 2425
3936.67 2424
3937.26 2479
3937.86 2528
3938.45 2458
3939.04 2587
3939.63 2732
3940.23 2661
3940.82 2863
3941.41 2907
3942.00 2813
3942.60 2826
3943.19 2753
3943.78 2695
3944.37 2824
3944.97 2749
3945.56 2559
3946.15 2645
3946.75 2616
3947.34 2636
3947.93 2602
3948.52 2592
3949.12 2689
3949.71 2625
3950.30 2693
3950.90 2741
3951.49 2774
3952.08 2922
3952.68 2971
3953.27 2897
3953.86 2919
3954.46 2814
3955.05 2799
3955.65 2764
3956.24 2783
3956.83 2929
3957.43 2865
3958.02 2710
3958.61 2756
3959.21 2656
3959.80 2675
3960.40 2645
3960.99 2474
3961.58 2434
3962.18 2403
3962.77 2417
3963.37 2526
3963.96 2592
3964.55 2645
3965.15 2677
3965.74 2840
3966.34 2886
3966.93 2849
3967.53 2896
3968.12 2854
3968.72 2840
3969.31 2893
3969.91 2797
3970.50 2731
3971.10 2713
3971.69 2665
3972.28 2565
3972.88 2573
3973.47 2571
3974.07 2534
3974.66 2540
3975.26 2582
3975.85 2530
3976.45 2555
3977.05 2639
3977.64 2734
3978.24 2715
3978.83 2688
3979.43 2715
3980.02 2765
3980.62 2618
3981.21 2576
3981.81 2591
3982.40 2665
3983.00 2688
3983.60 2657
3984.19 2626
3984.79 2709
3985.38 2775
3985.98 2770
3986.58 2804
3987.17 2774
3987.77 2713
3988.36 2719
3988.96 2677
3989.56 2764
3990.15 2756
3990.75 2745
3991.34 2864
3991.94 2903
3992.54 2963
3993.13 3028
3993.73 3082
3994.33 3143
3994.92 3163
3995.52 3144
3996.12 3144
3996.71 3058
3997.31 3107
3997.91 3081
3998.50 3070
3999.10 3035
3999.70 2897
4000.29 2921
4000.89 3012
4001.49 3044
4002.09 2988
4002.68 2985
4003.28 2921
4003.88 3051
4004.47 3033
4005.07 3192
4005.67 3148
4006.27 3171
4006.86 3100
4007.46 3026
4008.06 3033
4008.66 3052
4009.25 3011
4009.85 3014
4010.45 3013
4011.05 2923
4011.64 2931
4012.24 2959
4012.84 2944
4013.44 3013
4014.04 3180
4014.63 3372
4015.23 3418
4015.83 3727
4016.43 3722
4017.03 3535
4017.63 3594
4018.22 3587
4018.82 3586
4019.42 3371
4020.02 3283
4020.62 3146
4021.22 2943
4021.81 2884
4022.41 2934
4023.01 2840
4023.61 2795
4024.21 2728
4024.81 2769
4025.41 2755
4026.01 2773
4026.60 2824
4027.20 2754
4027.80 2677
4028.40 2768
4029.00 2707
4029.60 2676
4030.20 2697
4030.80 2674
4031.40 2692
4032.00 2784
4032.60 2736
4033.20 2732
4033.80 2712
4034.39 2702
4034.99 2793
4035.59 2671
4036.19 2762
4036.79 2751
4037.39 2620
4037.99 2617
4038.59 2579
4039.19 2610
4039.79 2646
4040.39 2584
4040.99 2597
4041.59 2619
4042.19 2604
4042.79 2559
4043.39 2566
4043.99 2586
4044.59 2605
4045.19 2531
4045.79 2516
4046.39 2618
4046.99 2564
4047.60 2605
4048.20 2652
4048.80 2780
4049.40 2687
4050.00 2772
4050.60 2815
4051.20 2873
4051.80 2814
4052.40 2899
4053.00 2837
4053.60 2792
4054.20 2770
4054.80 2724
4055.41 2651
4056.01 2580
4056.61 2667
4057.21 2603
4057.81 2636
4058.41 2652
4059.01 2497
4059.61 2469
4060.22 2480
4060.82 2450
4061.42 2400
4062.02 2324
4062.62 2364
4063.22 2325
4063.82 2280
4064.43 2164
4065.03 2198
4065.63 2292
4066.23 2254
4066.83 2209
4067.44 2159
4068.04 2204
4068.64 2237
4069.24 2294
4069.84 2273
4070.45 2262
4071.05 2389
4071.65 2357
4072.25 2328
4072.86 2377
4073.46 2424
4074.06 2482
4074.66 2412
4075.27 2368
4075.87 2372
4076.47 2297
4077.07 2230
4077.68 2279
4078.28 2334
4078.88 2248
4079.48 2259
4080.09 2175
4080.69 2162
4081.29 2206
4081.90 2253
4082.50 2345
4083.10 2251
4083.71 2313
4084.31 2297
4084.91 2384
4085.52 2335
4086.12 2447
4086.72 2496
4087.33 2365
4087.93 2432
4088.53 2394
4089.14 2353
4089.74 2391
4090.34 2399
4090.95 2440
4091.55 2504
4092.15 2585
4092.76 2626
4093.36 2687
4093.97 2719
4094.57 2918
4095.17 2863
4095.78 2844
4096.38 2871
4096.99 2825
4097.59 2709
4098.19 2665
4098.80 2540
4099.40 2577
4100.01 2416
4100.61 2382
4101.22 2291
4101.82 2225
4102.43 2205
4103.03 2184
4103.63 2195
4104.24 2172
4104.84 2129
4105.45 2118
4106.05 2050
4106.66 2109
4107.26 2129
4107.87 2098
4108.47 2154
4109.08 2128
4109.68 2127
4110.29 2119
4110.89 2197
4111.50 2180
4112.10 2126
4112.71 2177
4113.31 2240
4113.92 2228
4114.53 2202
4115.13 2309
4115.74 2402
4116.34 2325
4116.95 2342
4117.55 2329
4118.16 2345
4118.76 2371
4119.37 2340
4119.98 2334
4120.58 2335
4121.19 2336
4121.79 2395
4122.40 2428
4123.01 2505
4123.61 2488
4124.22 2427
4124.82 2363
4125.43 2347
4126.04 2404
4126.64 2488
4127.25 2435
4127.86 2307
4128.46 2373
4129.07 2283
4129.68 2329
4130.28 2322
4130.89 2442
4131.50 2501
4132.10 2396
4132.71 2453
4133.32 2462
4133.92 2521
4134.53 2611
4135.14 2513
4135.74 2586
4136.35 2612
4136.96 2718
4137.56 2739
4138.17 2752
4138.78 2730
4139.39 2677
4139.99 2737
4140.60 2786
4141.21 2755
4141.82 2724
4142.42 2667
4143.03 2743
4143.64 2607
4144.25 2551
4144.85 2636
4145.46 2486
4146.07 2476
4146.68 2394
4147.28 2335
4147.89 2397
4148.50 2365
4149.11 2330
4149.72 2348
4150.32 2313
4150.93 2356
4151.54 2311
4152.15 2300
4152.76 2414
4153.37 2361
4153.97 2393
4154.58 2243
4155.19 2404
4155.80 2343
4156.41 2265
4157.02 2285
4157.62 2152
4158.23 2193
4158.84 2170
4159.45 2264
4160.06 2204
4160.67 2191
4161.28 2220
4161.89 2295
4162.49 2295
4163.10 2452
4163.71 2529
4164.32 2561
4164.93 2697
4165.54 2718
4166.15 2592
4166.76 2656
4167.37 2754
4167.98 2745
4168.59 2739
4169.20 2712
4169.81 2686
4170.42 2699
4171.02 2773
4171.63 2679
4172.24 2645
4172.85 2664
4173.46 2710
4174.07 2674
4174.68 2532
4175.29 2591
4175.90 2611
4176.51 2577
4177.12 2472
4177.73 2477
4178.34 2437
4178.95 2450
4179.56 2292
4180.17 2405
4180.78 2350
4181.39 2265
4182.00 2306
4182.61 2393
4183.23 2296
4183.84 2345
4184.45 2331
4185.06 2383
4185.67 2443
4186.28 2441
4186.89 2372
4187.50 2344
4188.11 2316
4188.72 2405
4189.33 2435
4189.94 2548
4190.55 2632
4191.17 2709
4191.78 2891
4192.39 3059
4193.00 3358
4193.61 3520
4194.22 3765
4194.83 3786
4195.44 3721
4196.06 3923
4196.67 3925
4197.28 3771
4197.89 3658
4198.50 3519
4199.11 3347
4199.72 3281
4200.34 3151
4200.95 3249
4201.56 3110
4202.17 2935
4202.78 2929
4203.40 2883
4204.01 2808
4204.62 2811
4205.23 2833
4205.84 2783
4206.46 2667
4207.07 2680
4207.68 2662
4208.29 2724
4208.90 2618
4209.52 2478
4210.13 2581
4210.74 2662
4211.35 2761
4211.97 2735
4212.58 2829
4213.19 2775
4213.80 2819
4214.42 2871
4215.03 2919
4215.64 3027
4216.26 3051
4216.87 3087
4217.48 3260
4218.09 3293
4218.71 3563
4219.32 3854
4219.93 4134
4220.55 4518
4221.16 4922
4221.77 5162
4222.39 5428
4223.00 5852
4223.61 6041
4224.23 6328
4224.84 6713
4225.45 7340
4226.07 7676
4226.68 8346
4227.30 9116
4227.91 9551
4228.52 9700
4229.14 9371
4229.75 8922
4230.36 8206
4230.98 7236
4231.59 6335
4232.21 5702
4232.82 5062
4233.43 4622
4234.05 4392
4234.66 4160
4235.28 4009
4235.89 3942
4236.51 3887
4237.12 3840
4237.73 3833
4238.35 3753
4238.96 3793
4239.58 3745
4240.19 3586
4240.81 3589
4241.42 3415
4242.04 3435
4242.65 3358
4243.27 3270
4243.88 3084
4244.50 3111
4245.11 3132
4245.73 3133
4246.34 3122
4246.96 3163
4247.57 3153
4248.19 3179
4248.80 3264
4249.42 3230
4250.03 3030
4250.65 2934
4251.26 2927
4251.88 2876
4252.49 2777
4253.11 2753
4253.72 2804
4254.34 2829
4254.96 2899
4255.57 2825
4256.19 2964
4256.80 3112
4257.42 2942
4258.03 2955
4258.65 3064
4259.27 3028
4259.88 3017
4260.50 3004
4261.12 3004
4261.73 3101
4262.35 3041
4262.96 2929
4263.58 2991
4264.20 3057
4264.81 3058
4265.43 3007
4266.05 3104
4266.66 3219
4267.28 3224
4267.90 3175
4268.51 3183
4269.13 3258
4269.75 3255
4270.36 3270
4270.98 3061
4271.60 3025
4272.21 3097
4272.83 2873
4273.45 2819
4274.06 2903
4274.68 2851
4275.30 2903
4275.92 2996
4276.53 2973
4277.15 2826
4277.77 2747
4278.38 2750
4279.00 2752
4279.62 2739
4280.24 2695
4280.85 2725
4281.47 2663
4282.09 2714
4282.71 2730
4283.32 2825
4283.94 2842
4284.56 2958
4285.18 2986
4285.80 3104
4286.41 3083
4287.03 3071
4287.65 3033
4288.27 2957
4288.89 2990
4289.50 2913
4290.12 2833
4290.74 2772
4291.36 2810
4291.98 2710
4292.60 2720
4293.21 2708
4293.83 2731
4294.45 2677
4295.07 2615
4295.69 2665
4296.31 2637
4296.93 2713
4297.54 2681
4298.16 2661
4298.78 2626
4299.40 2565
4300.02 2594
4300.64 2636
4301.26 2607
4301.88 2631
4302.50 2640
4303.12 2625
4303.73 2573
4304.35 2576
4304.97 2586
4305.59 2671
4306.21 2716
4306.83 2704
4307.45 2727
4308.07 2739
4308.69 2810
4309.31 2867
4309.93 2914
4310.55 2769
4311.17 2706
4311.79 2775
4312.41 2809
4313.03 2802
4313.65 2827
4314.27 2962
4314.89 2904
4315.51 2898
4316.13 2842
4316.75 2809
4317.37 2846
4317.99 2811
4318.61 2787
4319.23 2742
4319.85 2727
4320.47 2773
4321.09 2800
4321.71 2863
4322.33 3006
4322.95 3124
4323.57 3108
4324.19 3111
4324.81 3105
4325.43 3117
4326.05 3149
4326.68 3147
4327.30 3047
4327.92 2899
4328.54 2847
4329.16 2830
4329.78 2789
4330.40 2714
4331.02 2736
4331.64 2777
4332.26 2769
4332.89 2869
4333.51 2906
4334.13 2872
4334.75 2806
4335.37 2964
4335.99 3036
4336.61 3098
4337.24 3149
4337.86 3216
4338.48 3070
4339.10 3131
4339.72 3138
4340.34 3128
4340.97 3067
4341.59 3035
4342.21 3168
4342.83 3249
4343.45 3360
4344.08 3669
4344.70 4084
4345.32 4536
4345.94 5009
4346.57 5161
4347.19 5376
4347.81 5370
4348.43 5044
4349.05 4781
4349.68 4357
4350.30 4003
4350.92 3597
4351.54 3416
4352.17 3249
4352.79 3050
4353.41 2965
4354.04 2926
4354.66 2809
4355.28 2806
4355.90 2847
4356.53 2825
4357.15 2915
4357.77 2992
4358.40 2945
4359.02 3070
4359.64 3017
4360.27 3016
4360.89 2964
4361.51 3007
4362.14 3162
4362.76 3071
4363.38 3143
4364.01 3175
4364.63 3290
4365.25 3184
4365.88 3147
4366.50 3174
4367.12 3322
4367.75 3388
4368.37 3341
4369.00 3333
4369.62 3449
4370.24 3395
4370.87 3346
4371.49 3209
4372.12 3259
4372.74 3193
4373.36 3156
4373.99 3196
4374.61 3211
4375.24 3403
4375.86 3552
4376.49 3541
4377.11 3619
4377.73 3853
4378.36 3951
4378.98 4117
4379.61 4179
4380.23 4361
4380.86 4543
4381.48 4579
4382.11 4775
4382.73 5034
4383.36 5058
4383.98 5304
4384.61 5599
4385.23 5621
4385.86 5925
4386.48 6263
4387.11 6775
4387.73 7497
4388.36 8932
4388.98 10876
4389.61 13134
4390.23 15309
4390.86 17726
4391.48 19029
4392.11 19437
4392.74 18596
4393.36 16470
4393.99 14768
4394.61 12903
4395.24 10746
4395.86 9147
4396.49 8158
4397.12 7579
4397.74 7096
4398.37 6917
4398.99 7077
4399.62 7221
4400.25 6961
4400.87 6678
4401.50 6354
4402.12 5942
4402.75 5831
4403.38 5540
4404.00 5546
4404.63 5376
4405.26 5290
4405.88 5270
4406.51 5161
4407.14 5030
4407.76 4864
4408.39 4852
4409.02 4803
4409.64 4590
4410.27 4507
4410.90 4521
4411.52 4392
4412.15 4153
4412.78 4159
4413.40 4049
4414.03 3984
4414.66 3847
4415.29 3795
4415.91 3672
4416.54 3610
4417.17 3691
4417.79 3673
4418.42 3518
4419.05 3427
4419.68 3322
4420.30 3321
4420.93 3215
4421.56 3128
4422.19 3236
4422.81 3227
4423.44 3100
4424.07 2997
4424.70 3044
4425.33 2976
4425.95 2949
4426.58 2901
4427.21 2921
4427.84 2886
4428.47 2912
4429.09 2960
4429.72 2952
4430.35 2858
4430.98 2906
4431.61 3006
4432.23 2961
4432.86 3078
4433.49 2999
4434.12 2914
4434.75 2915
4435.38 2826
4436.01 2820
4436.63 2712
4437.26 2728
4437.89 2730
4438.52 2777
4439.15 2716
4439.78 2703
4440.41 2706
4441.04 2732
4441.67 2683
4442.29 2635
4442.92 2755
4443.55 2749
4444.18 2702
4444.81 2770
4445.44 2785
4446.07 2758
4446.70 2764
4447.33 2840
4447.96 2772
4448.59 2770
4449.22 2813
4449.85 2789
4450.48 2800
4451.11 2649
4451.74 2598
4452.37 2664
4453.00 2612
4453.63 2590
4454.26 2664
4454.89 2630
4455.52 2585
4456.15 2614
4456.78 2629
4457.41 2550
4458.04 2615
4458.67 2511
4459.30 2484
4459.93 2419
4460.56 2480
4461.19 2503
4461.82 2577
4462.45 2591
4463.08 2529
4463.71 2608
4464.34 2632
4464.97 2656
4465.60 2545
4466.23 2487
4466.86 2446
4467.49 2439
4468.12 2430
4468.76 2450
4469.39 2375
4470.02 2291
4470.65 2299
4471.28 2366
4471.91 2363
4472.54 2397
4473.17 2340
4473.80 2346
4474.44 2417
4475.07 2455
4475.70 2421
4476.33 2417
4476.96 2471
4477.59 2478
4478.22 2510
4478.86 2453
4479.49 2407
4480.12 2430
4480.75 2393
4481.38 2530
4482.02 2577
4482.65 2764
4483.28 2637
4483.91 2659
4484.54 2698
4485.18 2773
4485.81 2785
4486.44 2630
4487.07 2710
4487.70 2628
4488.34 2519
4488.97 2467
4489.60 2451
4490.23 2347
4490.87 2357
4491.50 2323
4492.13 2265
4492.76 2241
4493.40 2273
4494.03 2297
4494.66 2269
4495.30 2243
4495.93 2306
4496.56 2210
4497.19 2216
4497.83 2287
4498.46 2266
4499.09 2340
4499.73 2418
4500.36 2372
4500.99 2386
4501.63 2569
4502.26 2726
4502.89 2663
4503.53 2571
4504.16 2557
4504.79 2486
4505.43 2484
4506.06 2422
4506.69 2444
4507.33 2364
4507.96 2311
4508.59 2318
4509.23 2311
4509.86 2258
4510.50 2266
4511.13 2276
4511.76 2262
4512.40 2343
4513.03 2336
4513.67 2492
4514.30 2464
4514.93 2588
4515.57 2522
4516.20 2445
4516.84 2440
4517.47 2443
4518.11 2423
4518.74 2298
4519.37 2344
4520.01 2361
4520.64 2345
4521.28 2355
4521.91 2433
4522.55 2469
4523.18 2449
4523.82 2383
4524.45 2420
4525.09 2445
4525.72 2640
4526.36 2797
4526.99 2849
4527.63 3071
4528.26 3605
4528.90 4307
4529.53 4870
4530.17 5768
4530.80 6280
4531.44 6712
4532.07 6903
4532.71 6823
4533.34 6430
4533.98 6028
4534.62 5561
4535.25 4957
4535.89 4408
4536.52 3995
4537.16 3510
4537.79 3203
4538.43 3002
4539.07 2859
4539.70 2670
4540.34 2578
4540.97 2457
4541.61 2425
4542.25 2364
4542.88 2276
4543.52 2297
4544.15 2278
4544.79 2257
4545.43 2125
4546.06 2062
4546.70 2066
4547.34 2050
4547.97 2045
4548.61 2051
4549.25 2103
4549.88 2212
4550.52 2189
4551.16 2258
4551.79 2278
4552.43 2486
4553.07 2520
4553.70 2474
4554.34 2463
4554.98 2452
4555.61 2343
4556.25 2357
4556.89 2405
4557.53 2419
4558.16 2394
4558.80 2312
4559.44 2311
4560.07 2345
4560.71 2283
4561.35 2321
4561.99 2246
4562.62 2206
4563.26 2211
4563.90 2333
4564.54 2327
4565.18 2315
4565.81 2438
4566.45 2434
4567.09 2392
4567.73 2494
4568.36 2534
4569.00 2556
4569.64 2587
4570.28 2735
4570.92 2635
4571.55 2602
4572.19 2655
4572.83 2709
4573.47 2670
4574.11 2547
4574.75 2381
4575.38 2354
4576.02 2353
4576.66 2289
4577.30 2241
4577.94 2169
4578.58 2052
4579.22 2106
4579.85 2086
4580.49 2110
4581.13 2113
4581.77 2192
4582.41 2244
4583.05 2204
4583.69 2287
4584.33 2297
4584.97 2243
4585.61 2259
4586.24 2241
4586.88 2265
4587.52 2194
4588.16 2210
4588.80 2152
4589.44 2139
4590.08 2191
4590.72 2146
4591.36 2208
4592.00 2171
4592.64 2190
4593.28 2121
4593.92 2107
4594.56 2039
4595.20 2119
4595.84 2065
4596.48 2044
4597.12 2048
4597.76 2141
4598.40 2112
4599.04 2123
4599.68 2083
4600.32 2073
4600.96 2114
4601.60 2152
4602.24 2206
4602.88 2255
4603.52 2262
4604.16 2366
4604.80 2319
4605.44 2371
4606.08 2395
4606.72 2344
4607.36 2429
4608.00 2452
4608.64 2456
4609.28 2450
4609.93 2409
4610.57 2405
4611.21 2370
4611.85 2316
4612.49 2260
4613.13 2261
4613.77 2231
4614.41 2222
4615.05 2164
4615.69 2085
4616.34 2183
4616.98 2144
4617.62 2076
4618.26 2052
4618.90 2072
4619.54 2126
4620.18 2150
4620.83 2173
4621.47 2128
4622.11 2155
4622.75 2145
4623.39 2137
4624.03 2158
4624.68 2219
4625.32 2213
4625.96 2152
4626.60 2146
4627.24 2169
4627.89 2131
4628.53 2212
4629.17 2142
4629.81 2048
4630.45 2101
4631.10 2113
4631.74 2170
4632.38 2114
4633.02 2195
4633.67 2271
4634.31 2244
4634.95 2334
4635.59 2403
4636.24 2522
4636.88 2650
4637.52 2808
4638.17 3005
4638.81 3002
4639.45 2965
4640.09 2919
4640.74 2775
4641.38 2733
4642.02 2671
4642.67 2591
4643.31 2379
4643.95 2249
4644.60 2303
4645.24 2248
4645.88 2223
4646.53 2179
4647.17 2206
4647.81 2235
4648.46 2281
4649.10 2291
4649.74 2346
4650.39 2443
4651.03 2514
4651.67 2614
4652.32 2680
4652.96 2788
4653.61 2808
4654.25 2818
4654.89 2641
4655.54 2503
4656.18 2423
4656.83 2266
4657.47 2185
4658.11 2266
4658.76 2168
4659.40 2135
4660.05 2127
4660.69 2116
4661.33 2165
4661.98 2129
4662.62 2098
4663.27 2108
4663.91 2046
4664.56 2024
4665.20 2111
4665.85 2049
4666.49 1947
4667.14 2000
4667.78 1934
4668.43 1975
4669.07 2048
4669.72 1995
4670.36 2065
4671.01 2015
4671.65 2017
4672.30 2047
4672.94 2026
4673.59 1976
4674.23 1911
4674.88 1972
4675.52 1961
4676.17 1993
4676.81 1987
4677.46 2080
4678.10 2049
4678.75 1976
4679.40 2095
4680.04 2050
4680.69 2142
4681.33 2072
4681.98 2082
4682.62 2023
4683.27 2106
4683.92 2184
4684.56 2181
4685.21 2100
4685.85 2112
4686.50 2085
4687.15 2065
4687.79 2047
4688.44 2117
4689.09 2081
4689.73 2126
4690.38 2079
4691.02 2079
4691.67 2008
4692.32 1980
4692.96 1979
4693.61 2018
4694.26 2079
4694.90 1999
4695.55 2064
4696.20 2169
4696.84 2231
4697.49 2210
4698.14 2243
4698.78 2368
4699.43 2420
4700.08 2385
4700.73 2368
4701.37 2306
4702.02 2255
4702.67 2240
4703.31 2129
4703.96 2155
4704.61 2172
4705.26 2136
4705.90 2074
4706.55 2132
4707.20 2156
4707.85 2085
4708.49 2168
4709.14 2166
4709.79 2146
4710.44 2185
4711.09 2240
4711.73 2182
4712.38 2159
4713.03 2252
4713.68 2116
4714.33 2092
4714.97 2155
4715.62 2130
4716.27 2131
4716.92 2159
4717.57 2186
4718.21 2202
4718.86 2360
4719.51 2363
4720.16 2384
4720.81 2532
4721.46 2571
4722.11 2574
4722.75 2595
4723.40 2712
4724.05 2697
4724.70 2786
4725.35 2911
4726.00 3143
4726.65 3277
4727.30 3352
4727.94 3316
4728.59 3178
4729.24 3158
4729.89 2831
4730.54 2612
4731.19 2453
4731.84 2385
4732.49 2274
4733.14 2326
4733.79 2260
4734.44 2215
4735.09 2238
4735.74 2253
4736.38 2133
4737.03 2281
4737.68 2451
4738.33 2573
4738.98 2605
4739.63 2579
4740.28 2664
4740.93 2674
4741.58 2666
4742.23 2672
4742.88 2655
4743.53 2564
4744.18 2525
4744.83 2441
4745.48 2355
4746.13 2434
4746.78 2397
4747.43 2340
4748.08 2388
4748.73 2590
4749.39 2702
4750.04 2719
4750.69 2791
4751.34 2935
4751.99 2998
4752.64 3004
4753.29 3075
4753.94 3029
4754.59 2857
4755.24 2954
4755.89 2826
4756.54 2790
4757.19 2787
4757.84 2769
4758.50 2739
4759.15 2619
4759.80 2601
4760.45 2496
4761.10 2481
4761.75 2376
4762.40 2332
4763.05 2228
4763.71 2267
4764.36 2299
4765.01 2276
4765.66 2389
4766.31 2512
4766.96 2457
4767.62 2616
4768.27 2591
4768.92 2547
4769.57 2487
4770.22 2412
4770.87 2354
4771.53 2199
4772.18 2117
4772.83 2153
4773.48 2141
4774.13 2038
4774.79 2131
4775.44 2127
4776.09 2112
4776.74 2201
4777.40 2165
4778.05 2177
4778.70 2191
4779.35 2232
4780.01 2308
4780.66 2373
4781.31 2438
4781.96 2380
4782.62 2329
4783.27 2249
4783.92 2138
4784.57 2129
4785.23 2120
4785.88 2079
4786.53 2083
4787.19 2164
4787.84 2145
4788.49 2068
4789.15 2121
4789.80 2181
4790.45 2207
4791.11 2113
4791.76 2096
4792.41 2090
4793.07 2081
4793.72 2082
4794.37 2165
4795.03 2113
4795.68 2051
4796.33 2010
4796.99 2063
4797.64 2030
4798.29 2016
4798.95 2046
4799.60 2064
4800.26 2074
4800.91 2147
4801.56 2125
4802.22 2167
4802.87 2143
4803.53 2181
4804.18 2105
4804.83 2126
4805.49 2037
4806.14 2102
4806.80 2056
4807.45 1937
4808.11 1981
4808.76 2035
4809.42 2018
4810.07 2036
4810.72 1973
4811.38 1997
4812.03 2078
4812.69 2128
4813.34 2085
4814.00 2079
4814.65 2094
4815.31 2081
4815.96 2179
4816.62 2175
4817.27 2189
4817.93 2166
4818.58 2247
4819.24 2340
4819.89 2415
4820.55 2435
4821.20 2412
4821.86 2522
4822.52 2529
4823.17 2600
4823.83 2580
4824.48 2662
4825.14 2668
4825.79 2749
4826.45 2739
4827.10 2713
4827.76 2624
4828.42 2454
4829.07 2526
4829.73 2390
4830.38 2396
4831.04 2416
4831.70 2453
4832.35 2586
4833.01 2683
4833.66 2783
4834.32 2908
4834.98 3129
4835.63 3333
4836.29 3564
4836.95 3694
4837.60 3958
4838.26 4042
4838.92 3954
4839.57 3854
4840.23 3654
4840.89 3551
4841.54 3404
4842.20 3206
4842.86 3091
4843.51 2942
4844.17 2788
4844.83 2657
4845.48 2692
4846.14 2677
4846.80 2736
4847.45 2870
4848.11 2888
4848.77 3015
4849.43 3176
4850.08 3419
4850.74 3442
4851.40 3538
4852.06 3435
4852.71 3244
4853.37 3128
4854.03 3066
4854.69 2901
4855.34 2833
4856.00 2866
4856.66 2851
4857.32 2985
4857.97 3171
4858.63 3227
4859.29 3275
4859.95 3228
4860.61 3254
4861.26 3127
4861.92 3049
4862.58 3021
4863.24 2972
4863.90 2883
4864.55 2992
4865.21 2955
4865.87 2986
4866.53 3118
4867.19 3133
4867.85 3026
4868.51 3006
4869.16 2912
4869.82 2856
4870.48 2772
4871.14 2692
4871.80 2695
4872.46 2665
4873.12 2818
4873.78 2808
4874.43 2670
4875.09 2781
4875.75 2739
4876.41 2684
4877.07 2610
4877.73 2639
4878.39 2598
4879.05 2544
4879.71 2456
4880.37 2405
4881.03 2397
4881.69 2413
4882.34 2430
4883.00 2325
4883.66 2265
4884.32 2273
4884.98 2277
4885.64 2267
4886.30 2250
4886.96 2353
4887.62 2510
4888.28 2410
4888.94 2547
4889.60 2594
4890.26 2802
4890.92 2815
4891.58 2831
4892.24 2854
4892.90 2767
4893.56 2725
4894.22 2667
4894.88 2676
4895.54 2623
4896.20 2493
4896.86 2465
4897.52 2421
4898.19 2460
4898.85 2527
4899.51 2549
4900.17 2578
4900.83 2627
4901.49 2497
4902.15 2507
4902.81 2441
4903.47 2307
4904.13 2283
4904.79 2246
4905.45 2250
4906.12 2211
4906.78 2247
4907.44 2187
4908.10 2207
4908.76 2205
4909.42 2083
4910.08 2135
4910.74 2178
4911.41 2105
4912.07 2142
4912.73 2115
4913.39 1992
4914.05 1977
4914.71 1963
4915.38 1931
4916.04 1983
4916.70 1904
4917.36 1899
4918.02 1953
4918.68 1910
4919.35 1984
4920.01 1896
4920.67 1928
4921.33 1929
4921.99 1962
4922.66 1965
4923.32 1959
4923.98 1983
4924.64 1936
4925.31 1952
4925.97 1977
4926.63 2032
4927.29 1937
4927.96 1893
4928.62 1872
4929.28 1922
4929.94 1998
4930.61 2035
4931.27 2058
4931.93 2079
4932.59 1993
4933.26 1980
4933.92 2053
4934.58 2113
4935.25 1947
4935.91 2033
4936.57 2059
4937.24 2014
4937.90 2068
4938.56 2073
4939.23 2106
4939.89 2087
4940.55 2116
4941.22 2105
4941.88 2163
4942.54 2125
4943.21 2161
4943.87 2174
4944.53 2283
4945.20 2195
4945.86 2175
4946.52 2175
4947.19 2214
4947.85 2163
4948.52 2151
4949.18 2094
4949.84 2025
4950.51 2010
4951.17 1979
4951.84 1916
4952.50 1941
4953.17 1883
4953.83 1915
4954.49 1915
4955.16 1927
4955.82 1920
4956.49 1892
4957.15 1903
4957.82 1904
4958.48 1904
4959.15 1986
4959.81 2010
4960.47 2100
4961.14 2166
4961.80 2253
4962.47 2316
4963.13 2451
4963.80 2572
4964.46 2645
4965.13 2668
4965.79 2674
4966.46 2601
4967.12 2449
4967.79 2343
4968.45 2353
4969.12 2365
4969.79 2350
4970.45 2246
4971.12 2197
4971.78 2270
4972.45 2240
4973.11 2210
4973.78 2179
4974.44 2242
4975.11 2255
4975.78 2244
4976.44 2358
4977.11 2324
4977.77 2298
4978.44 2391
4979.11 2307
4979.77 2242
4980.44 2268
4981.10 2328
4981.77 2364
4982.44 2354
4983.10 2359
4983.77 2503
4984.43 2666
4985.10 2973
4985.77 3334
4986.43 4029
4987.10 4803
4987.77 5578
4988.43 6223
4989.10 6553
4989.77 6650
4990.43 6731
4991.10 6454
4991.77 5831
4992.43 5320
4993.10 4720
4993.77 4130
4994.43 3648
4995.10 3150
4995.77 2843
4996.44 2640
4997.10 2531
4997.77 2359
4998.44 2324
4999.10 2353
4999.77 2203
5000.44 2178
5001.11 2219
5001.77 2142
5002.44 2077
5003.11 2185
5003.78 2255
5004.44 2314
5005.11 2212
5005.78 2249
5006.45 2264
5007.12 2200
5007.78 2184
5008.45 2340
5009.12 2355
5009.79 2314
5010.46 2261
5011.12 2305
5011.79 2309
5012.46 2318
5013.13 2270
5013.80 2326
5014.47 2341
5015.13 2479
5015.80 2573
5016.47 2624
5017.14 2810
5017.81 3008
5018.48 3326
5019.14 3545
5019.81 3953
5020.48 4537
5021.15 5264
5021.82 5764
5022.49 6436
5023.16 6544
5023.83 6523
5024.50 6407
5025.16 6123
5025.83 5554
5026.50 5051
5027.17 4548
5027.84 4084
5028.51 3605
5029.18 3462
5029.85 3249
5030.52 2982
5031.19 2772
5031.86 2570
5032.53 2610
5033.20 2479
5033.87 2409
5034.54 2494
5035.21 2403
5035.88 2419
5036.54 2404
5037.21 2297
5037.88 2320
5038.55 2391
5039.22 2448
5039.89 2540
5040.56 2670
5041.23 2845
5041.90 3140
5042.58 3208
5043.25 3283
5043.92 3376
5044.59 3460
5045.26 3347
5045.93 3143
5046.60 3101
5047.27 3034
5047.94 2805
5048.61 2682
5049.28 2634
5049.95 2337
5050.62 2299
5051.29 2247
5051.96 2280
5052.63 2196
5053.30 2140
5053.98 2183
5054.65 2227
5055.32 2195
5055.99 2208
5056.66 2279
5057.33 2437
5058.00 2453
5058.67 2421
5059.34 2565
5060.02 2544
5060.69 2617
5061.36 2692
5062.03 2554
5062.70 2449
5063.37 2276
5064.04 2296
5064.72 2285
5065.39 2202
5066.06 2206
5066.73 2129
5067.40 2143
5068.08 2166
5068.75 2131
5069.42 2179
5070.09 2105
5070.76 2098
5071.44 1998
5072.11 1977
5072.78 2087
5073.45 1998
5074.12 2025
5074.80 1957
5075.47 1976
5076.14 2068
5076.81 2107
5077.49 2085
5078.16 2020
5078.83 2062
5079.50 2165
5080.18 2173
5080.85 2207
5081.52 2248
5082.20 2333
5082.87 2250
5083.54 2242
5084.21 2227
5084.89 2169
5085.56 2122
5086.23 2081
5086.91 2110
5087.58 2122
5088.25 2206
5088.93 2310
5089.60 2426
5090.27 2413
5090.95 2413
5091.62 2399
5092.29 2415
5092.97 2355
5093.64 2366
5094.31 2313
5094.99 2225
5095.66 2198
5096.34 2186
5097.01 2083
5097.68 2029
5098.36 2051
5099.03 2094
5099.70 2077
5100.38 2055
5101.05 2034
5101.73 2077
5102.40 2166
5103.08 2165
5103.75 2164
5104.42 2135
5105.10 2099
5105.77 2186
5106.45 2212
5107.12 2174
5107.80 2128
5108.47 2053
5109.15 2009
5109.82 2064
5110.49 1994
5111.17 1905
5111.84 1951
5112.52 1972
5113.19 1918
5113.87 1907
5114.54 1949
5115.22 1924
5115.89 1901
5116.57 1899
5117.24 1949
5117.92 1989
5118.59 1985
5119.27 2004
5119.94 1993
5120.62 1991
5121.30 1972
5121.97 2063
5122.65 2030
5123.32 1948
5124.00 1970
5124.67 1895
5125.35 1864
5126.02 1930
5126.70 1909
5127.38 1856
5128.05 1854
5128.73 1811
5129.40 1883
5130.08 1851
5130.76 1952
5131.43 1961
5132.11 1998
5132.78 2011
5133.46 2053
5134.14 2037
5134.81 2025
5135.49 1961
5136.17 1965
5136.84 2061
5137.52 2136
5138.20 2163
5138.87 2245
5139.55 2271
5140.22 2156
5140.90 2102
5141.58 2134
5142.26 2113
5142.93 1958
5143.61 1899
5144.29 1862
5144.96 1862
5145.64 1834
5146.32 1790
5146.99 1771
5147.67 1765
5148.35 1841
5149.03 1837
5149.70 1852
5150.38 1863
5151.06 1891
5151.73 1895
5152.41 1906
5153.09 1826
5153.77 1796
5154.44 1761
5155.12 1695
5155.80 1752
5156.48 1758
5157.16 1718
5157.83 1723
5158.51 1772
5159.19 1706
5159.87 1692
5160.55 1748
5161.22 1714
5161.90 1685
5162.58 1722
5163.26 1681
5163.94 1731
5164.61 1692
5165.29 1687
5165.97 1768
5166.65 1746
5167.33 1782
5168.01 1798
5168.68 1793
5169.36 1755
5170.04 1762
5170.72 1746
5171.40 1837
5172.08 1662
5172.76 1689
5173.44 1681
5174.11 1672
5174.79 1647
5175.47 1646
5176.15 1662
5176.83 1785
5177.51 1811
5178.19 1791
5178.87 1751
5179.55 1839
5180.23 1779
5180.91 1790
5181.58 1786
5182.26 1770
5182.94 1780
5183.62 1826
5184.30 1755
5184.98 1682
5185.66 1732
5186.34 1717
5187.02 1656
5187.70 1660
5188.38 1667
5189.06 1710
5189.74 1694
5190.42 1715
5191.10 1670
5191.78 1716
5192.46 1689
5193.14 1588
5193.82 1681
5194.50 1740
5195.18 1747
5195.86 1764
5196.54 1658
5197.22 1732
5197.90 1646
5198.58 1675
5199.26 1742
5199.94 1806
5200.63 1846
5201.31 1859
5201.99 1780
5202.67 1850
5203.35 1793
5204.03 1741
5204.71 1869
5205.39 1930
5206.07 1878
5206.75 1863
5207.43 1847
5208.11 1883
5208.80 1923
5209.48 1965
5210.16 2007
5210.84 2001
5211.52 2017
5212.20 1970
5212.88 2040
5213.57 1990
5214.25 2125
5214.93 2123
5215.61 1999
5216.29 2015
5216.97 2021
5217.66 1980
5218.34 2008
5219.02 2073
5219.70 1976
5220.38 2074
5221.06 2024
5221.75 1992
5222.43 1935
5223.11 1938
5223.79 1943
5224.47 1917
5225.16 1917
5225.84 1897
5226.52 1784
5227.20 1801
5227.89 1724
5228.57 1804
5229.25 1834
5229.93 1698
5230.62 1830
5231.30 1751
5231.98 1733
5232.66 1801
5233.35 1773
5234.03 1836
5234.71 1886
5235.40 1999
5236.08 2088
5236.76 2117
5237.44 2105
5238.13 2082
5238.81 2143
5239.49 2120
5240.18 2110
5240.86 2090
5241.54 2122
5242.23 1943
5242.91 1908
5243.59 1926
5244.28 1916
5244.96 1939
5245.64 1854
5246.33 1827
5247.01 1915
5247.70 1956
5248.38 1850
5249.06 1895
5249.75 1845
5250.43 1839
5251.11 1805
5251.80 1819
5252.48 1772
5253.17 1747
5253.85 1761
5254.53 1764
5255.22 1730
5255.90 1757
5256.59 1800
5257.27 1897
5257.96 1835
5258.64 1804
5259.32 1820
5260.01 1847
5260.69 1957
5261.38 2004
5262.06 1926
5262.75 2029
5263.43 2080
5264.12 2160
5264.80 2135
5265.49 2134
5266.17 2105
5266.86 2081
5267.54 2041
5268.23 2018
5268.91 1928
5269.60 1898
5270.28 1881
5270.97 1880
5271.65 1934
5272.34 1921
5273.02 1983
5273.71 1905
5274.39 1887
5275.08 1867
5275.76 1946
5276.45 1939
5277.14 2041
5277.82 2112
5278.51 2130
5279.19 2293
5279.88 2427
5280.56 2517
5281.25 2640
5281.94 2683
5282.62 2608
5283.31 2471
5283.99 2423
5284.68 2345
5285.37 2206
5286.05 2129
5286.74 2047
5287.43 2001
5288.11 1957
5288.80 1847
5289.48 1958
5290.17 1964
5290.86 1882
5291.54 1868
5292.23 1974
5292.92 2020
5293.60 1958
5294.29 1900
5294.98 1905
5295.66 1977
5296.35 1950
5297.04 2071
5297.72 2164
5298.41 2224
5299.10 2496
5299.79 2673
5300.47 2830
5301.16 2927
5301.85 2990
5302.53 2907
5303.22 2842
5303.91 2709
5304.60 2631
5305.28 2511
5305.97 2402
5306.66 2254
5307.35 2184
5308.03 2127
5308.72 2132
5309.41 2025
5310.10 2078
5310.78 2110
5311.47 2078
5312.16 1985
5312.85 2005
5313.54 1922
5314.22 1978
5314.91 1928
5315.60 1951
5316.29 1972
5316.98 1965
5317.66 1965
5318.35 1971
5319.04 2016
5319.73 2013
5320.42 2071
5321.11 2158
5321.80 2132
5322.48 2114
5323.17 2068
5323.86 2067
5324.55 1990
5325.24 1902
5325.93 1983
5326.62 1992
5327.30 1916
5327.99 1943
5328.68 2022
5329.37 2073
5330.06 2075
5330.75 2118
5331.44 2144
5332.13 2155
5332.82 2127
5333.51 2081
5334.20 2150
5334.88 2196
5335.57 2141
5336.26 2131
5336.95 2115
5337.64 2056
5338.33 2081
5339.02 2139
5339.71 2097
5340.40 2097
5341.09 2157
5341.78 2170
5342.47 2218
5343.16 2179
5343.85 2327
5344.54 2467
5345.23 2650
5345.92 2770
5346.61 2986
5347.30 3252
5347.99 3631
5348.68 4212
5349.37 4677
5350.06 5191
5350.75 5518
5351.44 5740
5352.13 5553
5352.82 5280
5353.51 4956
5354.20 4421
5354.90 3982
5355.59 3465
5356.28 3161
5356.97 2795
5357.66 2632
5358.35 2453
5359.04 2300
5359.73 2132
5360.42 2109
5361.11 2025
5361.80 2044
5362.49 1970
5363.19 1980
5363.88 1985
5364.57 2014
5365.26 1960
5365.95 1936
5366.64 1994
5367.33 1941
5368.03 1920
5368.72 1898
5369.41 1858
5370.10 1826
5370.79 1812
5371.48 1893
5372.18 1934
5372.87 1982
5373.56 1798
5374.25 1860
5374.94 1921
5375.63 1968
5376.33 2003
5377.02 1966
5377.71 1975
5378.40 1891
5379.10 1949
5379.79 1979
5380.48 1996
5381.17 1929
5381.86 1923
5382.56 1913
5383.25 1925
5383.94 1972
5384.63 1928
5385.33 1952
5386.02 2038
5386.71 2070
5387.40 2142
5388.10 2162
5388.79 2165
5389.48 2270
5390.18 2304
5390.87 2288
5391.56 2210
5392.26 2216
5392.95 2250
5393.64 2166
5394.33 2136
5395.03 2123
5395.72 2033
5396.41 1922
5397.11 1874
5397.80 1857
5398.49 1969
5399.19 1902
5399.88 1920
5400.58 1874
5401.27 1901
5401.96 1890
5402.66 1939
5403.35 1814
5404.04 1863
5404.74 1812
5405.43 1877
5406.13 1923
5406.82 1868
5407.51 1885
5408.21 1923
5408.90 1909
5409.60 1902
5410.29 1908
5410.98 1886
5411.68 1913
5412.37 1866
5413.07 1803
5413.76 1846
5414.46 1884
5415.15 1887
5415.84 1834
5416.54 1818
5417.23 1847
5417.93 1860
5418.62 1973
5419.32 1921
5420.01 1855
5420.71 1923
5421.40 1946
5422.10 1929
5422.79 1877
5423.49 1972
5424.18 2028
5424.88 1986
5425.57 1947
5426.27 2014
5426.96 2004
5427.66 1867
5428.35 1903
5429.05 1894
5429.74 1806
5430.44 1823
5431.14 1832
5431.83 1805
5432.53 1798
5433.22 1824
5433.92 1876
5434.61 1901
5435.31 1903
5436.01 2003
5436.70 2059
5437.40 1993
5438.09 2006
5438.79 1998
5439.49 2082
5440.18 2033
5440.88 1921
5441.57 1890
5442.27 1931
5442.97 1981
5443.66 2020
5444.36 2079
5445.06 2173
5445.75 2315
5446.45 2573
5447.15 2676
5447.84 2766
5448.54 2698
5449.24 2612
5449.93 2599
5450.63 2594
5451.33 2479
5452.02 2339
5452.72 2294
5453.42 2234
5454.11 2107
5454.81 2048
5455.51 2024
5456.20 2013
5456.90 1980
5457.60 1975
5458.30 2010
5458.99 1964
5459.69 1965
5460.39 1981
5461.09 2035
5461.78 2077
5462.48 2198
5463.18 2163
5463.88 2189
5464.57 2226
5465.27 2371
5465.97 2317
5466.67 2265
5467.36 2156
5468.06 2173
5468.76 2174
5469.46 2124
5470.16 2121
5470.85 2204
5471.55 2145
5472.25 2165
5472.95 2329
5473.65 2338
5474.35 2345
5475.04 2510
5475.74 2547
5476.44 2546
5477.14 2517
5477.84 2555
5478.54 2651
5479.23 2747
5479.93 2843
5480.63 2843
5481.33 2985
5482.03 2809
5482.73 2819
5483.43 2752
5484.13 2635
5484.83 2560
5485.52 2381
5486.22 2313
5486.92 2252
5487.62 2246
5488.32 2364
5489.02 2232
5489.72 2391
5490.42 2459
5491.12 2460
5491.82 2335
5492.52 2383
5493.22 2456
5493.92 2520
5494.62 2563
5495.31 2602
5496.01 2603
5496.71 2580
5497.41 2610
5498.11 2834
5498.81 3028
5499.51 3401
5500.21 3877
5500.91 4253
5501.61 4441
5502.31 4568
5503.01 4418
5503.71 4053
5504.41 3903
5505.11 3606
5505.81 3233
5506.51 3210
5507.22 3104
5507.92 2794
5508.62 2701
5509.32 2688
5510.02 2770
5510.72 2677
5511.42 2694
5512.12 2864
5512.82 2980
5513.52 2989
5514.22 3070
5514.92 3200
5515.62 3158
5516.32 3078
5517.03 3021
5517.73 3017
5518.43 3064
5519.13 3132
5519.83 3169
5520.53 3257
5521.23 3299
5521.93 3160
5522.63 3104
5523.34 2969
5524.04 2836
5524.74 2669
5525.44 2543
5526.14 2418
5526.84 2387
5527.55 2277
5528.25 2165
5528.95 2220
5529.65 2260
5530.35 2243
5531.05 2316
5531.76 2482
5532.46 2617
5533.16 2707
5533.86 2760
5534.56 3008
5535.27 3130
5535.97 3009
5536.67 2943
5537.37 2798
5538.08 2640
5538.78 2583
5539.48 2426
5540.18 2348
5540.89 2280
5541.59 2183
5542.29 2248
5542.99 2210
5543.70 2173
5544.40 2287
5545.10 2366
5545.80 2491
5546.51 2675
5547.21 2617
5547.91 2699
5548.62 2590
5549.32 2561
5550.02 2623
5550.73 2548
5551.43 2419
5552.13 2356
5552.84 2276
5553.54 2228
5554.24 2174
5554.95 2004
5555.65 2040
5556.35 2020
5557.06 2044
5557.76 2029
5558.46 2117
5559.17 2162
5559.87 2209
5560.57 2187
5561.28 2197
5561.98 2219
5562.69 2201
5563.39 2199
5564.09 2165
5564.80 2135
5565.50 2119
5566.21 2101
5566.91 2104
5567.61 2058
5568.32 2020
5569.02 2023
5569.73 2003
5570.43 2057
5571.14 2024
5571.84 2030
5572.54 1983
5573.25 2058
5573.95 2071
5574.66 2106
5575.36 2131
5576.07 2218
5576.77 2264
5577.48 2244
5578.18 2141
5578.89 2096
5579.59 2235
5580.30 2127
5581.00 2099
5581.71 2023
5582.41 2052
5583.12 1883
5583.82 1893
5584.53 1999
5585.23 1996
5585.94 1974
5586.64 1972
5587.35 2048
5588.06 1992
5588.76 2016
5589.47 1925
5590.17 1958
5590.88 1943
5591.58 1998
5592.29 1948
5592.99 2012
5593.70 2004
5594.41 1974
5595.11 1938
5595.82 1928
5596.52 1971
5597.23 2033
5597.94 1946
5598.64 1828
5599.35 1892
5600.06 1867
5600.76 1796
5601.47 1782
5602.17 1762
5602.88 1805
5603.59 1834
5604.29 1771
5605.00 1800
5605.71 1796
5606.41 1818
5607.12 1777
5607.83 1779
5608.53 1777
5609.24 1803
5609.95 1786
5610.65 1805
5611.36 1793
5612.07 1777
5612.78 1848
5613.48 1851
5614.19 1845
5614.90 1811
5615.60 1703
5616.31 1792
5617.02 1809
5617.73 1769
5618.43 1745
5619.14 1766
5619.85 1708
5620.56 1693
5621.26 1701
5621.97 1733
5622.68 1677
5623.39 1751
5624.09 1823
5624.80 1809
5625.51 1736
5626.22 1797
5626.93 1767
5627.63 1715
5628.34 1798
5629.05 1692
5629.76 1776
5630.47 1857
5631.17 1890
5631.88 1859
5632.59 1885
5633.30 1925
5634.01 1917
5634.72 1830
5635.42 1877
5636.13 1925
5636.84 1950
5637.55 1918
5638.26 1940
5638.97 1891
5639.68 1877
5640.39 1834
5641.09 1799
5641.80 1817
5642.51 1871
5643.22 1845
5643.93 1900
5644.64 1883
5645.35 1821
5646.06 1900
5646.77 1832
5647.48 1803
5648.19 1853
5648.89 1914
5649.60 1888
5650.31 1829
5651.02 1927
5651.73 1868
5652.44 1886
5653.15 1921
5653.86 1853
5654.57 1941
5655.28 2020
5655.99 2029
5656.70 2189
5657.41 2215
5658.12 2312
5658.83 2329
5659.54 2341
5660.25 2339
5660.96 2232
5661.67 2149
5662.38 2188
5663.09 2142
5663.80 2096
5664.51 2024
5665.22 2095
5665.93 2132
5666.64 1998
5667.35 2036
5668.06 2040
5668.77 2105
5669.48 1982
5670.19 2098
5670.91 2147
5671.62 2087
5672.33 2160
5673.04 2144
5673.75 2088
5674.46 2073
5675.17 2032
5675.88 1936
5676.59 1914
5677.30 1944
5678.01 1919
5678.73 1960
5679.44 1957
5680.15 1954
5680.86 1984
5681.57 1911
5682.28 1971
5682.99 1979
5683.71 1940
5684.42 1921
5685.13 2018
5685.84 1991
5686.55 1991
5687.26 2032
5687.98 2023
5688.69 2001
5689.40 2040
5690.11 2123
5690.82 2110
5691.54 2233
5692.25 2144
5692.96 2133
5693.67 2118
5694.38 2130
5695.10 2052
5695.81 1957
5696.52 2015
5697.23 1961
5697.95 1936
5698.66 1919
5699.37 1863
5700.08 1895
5700.80 1950
5701.51 1937
5702.22 1898
5702.93 1934
5703.65 1931
5704.36 1910
5705.07 1869
5705.78 1965
5706.50 1897
5707.21 1948
5707.92 1882
5708.64 1950
5709.35 1898
5710.06 1909
5710.78 1983
5711.49 2003
5712.20 1854
5712.92 1840
5713.63 1892
5714.34 1933
5715.06 1909
5715.77 1960
5716.48 1977
5717.20 1964
5717.91 1958
5718.62 2011
5719.34 2063
5720.05 2064
5720.77 2063
5721.48 2035
5722.19 2045
5722.91 2098
5723.62 2142
5724.33 2205
5725.05 2392
5725.76 2520
5726.48 2653
5727.19 2864
5727.91 2967
5728.62 3071
5729.33 3075
5730.05 3053
5730.76 2897
5731.48 2762
5732.19 2644
5732.91 2514
5733.62 2461
5734.34 2451
5735.05 2394
5735.77 2355
5736.48 2279
5737.20 2274
5737.91 2274
5738.63 2300
5739.34 2259
5740.06 2272
5740.77 2261
5741.49 2270
5742.20 2357
5742.92 2330
5743.63 2338
5744.35 2341
5745.06 2399
5745.78 2409
5746.49 2444
5747.21 2462
5747.92 2482
5748.64 2479
5749.35 2508
5750.07 2504
5750.79 2579
5751.50 2637
5752.22 2695
5752.93 2852
5753.65 2932
5754.36 2926
5755.08 2904
5755.80 2866
5756.51 2907
5757.23 2966
5757.95 2903
5758.66 2849
5759.38 2832
5760.09 2908
5760.81 2999
5761.53 2982
5762.24 3092
5762.96 3377
5763.68 3640
5764.39 3820
5765.11 3774
5765.83 3798
5766.54 3699
5767.26 3557
5767.98 3510
5768.69 3406
5769.41 3343
5770.13 3213
5770.84 3139
5771.56 3126
5772.28 3133
5772.99 3155
5773.71 3111
5774.43 3224
5775.15 3168
5775.86 3210
5776.58 3221
5777.30 3347
5778.01 3356
5778.73 3614
5779.45 3720
5780.17 3855
5780.88 3814
5781.60 3940
5782.32 3969
5783.04 3856
5783.76 3783
5784.47 3809
5785.19 3821
5785.91 3894
5786.63 3914
5787.34 3992
5788.06 4142
5788.78 4153
5789.50 4336
5790.22 4457
5790.94 4486
5791.65 4604
5792.37 4959
5793.09 5380
5793.81 5771
5794.53 5961
5795.25 6289
5795.96 6600
5796.68 6810
5797.40 7082
5798.12 7850
5798.84 9019
5799.56 11210
5800.28 14488
5800.99 18898
5801.71 24741
5802.43 30032
5803.15 33127
5803.87 33663
5804.59 31381
5805.31 27415
5806.03 22427
5806.75 17988
5807.47 14234
5808.18 11689
5808.90 10060
5809.62 9069
5810.34 8333
5811.06 8041
5811.78 7709
5812.50 7654
5813.22 7565
5813.94 7490
5814.66 7827
5815.38 7972
5816.10 8109
5816.82 8225
5817.54 8247
5818.26 8102
5818.98 8198
5819.70 7982
5820.42 7506
5821.14 7141
5821.86 6846
5822.58 6660
5823.30 6458
5824.02 6196
5824.74 5887
5825.46 5674
5826.18 5413
5826.90 5144
5827.62 4651
5828.34 4551
5829.06 4592
5829.78 4408
5830.50 4383
5831.22 4349
5831.95 4231
5832.67 4102
5833.39 4127
5834.11 4171
5834.83 4161
5835.55 4111
5836.27 4050
5836.99 3946
5837.71 3918
5838.43 3797
5839.15 3643
5839.88 3630
5840.60 3729
5841.32 3788
5842.04 3835
5842.76 3807
5843.48 3606
5844.20 3633
5844.93 3571
5845.65 3404
5846.37 3188
5847.09 3200
5847.81 3117
5848.53 3174
5849.26 3158
5849.98 3100
5850.70 3114
5851.42 3166
5852.14 3178
5852.87 3170
5853.59 3192
5854.31 3160
5855.03 3155
5855.75 3074
5856.48 3070
5857.20 3094
5857.92 3087
5858.64 3038
5859.37 3039
5860.09 3130
5860.81 3085
5861.53 3057
5862.26 3123
5862.98 3119
5863.70 2965
5864.42 2929
5865.15 2965
5865.87 2979
5866.59 3032
5867.31 2991
5868.04 2947
5868.76 2774
5869.48 2881
5870.21 2937
5870.93 2880
5871.65 2829
5872.38 2965
5873.10 2975
5873.82 2973
5874.55 3181
5875.27 3295
5875.99 3275
5876.72 3222
5877.44 3161
5878.16 3149
5878.89 3070
5879.61 3010
5880.33 2932
5881.06 2936
5881.78 2906
5882.51 2877
5883.23 2861
5883.95 2802
5884.68 2873
5885.40 2856
5886.13 2877
5886.85 2802
5887.57 2956
5888.30 2950
5889.02 3072
5889.75 3097
5890.47 3028
5891.20 2831
5891.92 2727
5892.64 2777
5893.37 2723
5894.09 2654
5894.82 2731
5895.54 2724
5896.27 2750
5896.99 2733
5897.72 2709
5898.44 2751
5899.17 2768
5899.89 2660
5900.62 2605
5901.34 2652
5902.07 2579
5902.79 2616
5903.52 2579
5904.24 2576
5904.97 2597
5905.69 2485
5906.42 2623
5907.14 2577
5907.87 2475
5908.59 2502
5909.32 2479
5910.04 2422
5910.77 2480
5911.50 2538
5912.22 2460
5912.95 2371
5913.67 2464
5914.40 2453
5915.12 2448
5915.85 2466
5916.58 2422
5917.30 2386
5918.03 2446
5918.75 2472
5919.48 2393
5920.21 2390
5920.93 2432
5921.66 2440
5922.39 2398
5923.11 2539
5923.84 2596
5924.56 2613
5925.29 2580
5926.02 2683
5926.74 2644
5927.47 2593
5928.20 2612
5928.92 2707
5929.65 2663
5930.38 2607
5931.10 2661
5931.83 2741
5932.56 2831
5933.28 2887
5934.01 3100
5934.74 3155
5935.47 3313
5936.19 3546
5936.92 3799
5937.65 3919
5938.37 3830
5939.10 3781
5939.83 3826
5940.56 3755
5941.28 3649
5942.01 3569
5942.74 3454
5943.47 3499
5944.19 3485
5944.92 3534
5945.65 3490
5946.38 3516
5947.11 3524
5947.83 3490
5948.56 3587
5949.29 3485
5950.02 3535
5950.74 3612
5951.47 3659
5952.20 3644
5952.93 3733
5953.66 3744
5954.39 3810
5955.11 3868
5955.84 3785
5956.57 3757
5957.30 3802
5958.03 3893
5958.76 3903
5959.48 3919
5960.21 3950
5960.94 3938
5961.67 3880
5962.40 3943
5963.13 4053
5963.86 4148
5964.59 4204
5965.31 4319
5966.04 4594
5966.77 4898
5967.50 5087
5968.23 5247
5968.96 5266
5969.69 5459
5970.42 5418
5971.15 5391
5971.88 5349
5972.61 5407
5973.34 5221
5974.06 5291
5974.79 5208
5975.52 5144
5976.25 5160
5976.98 5119
5977.71 5308
5978.44 5373
5979.17 5562
5979.90 5805
5980.63 6073
5981.36 6156
5982.09 6444
5982.82 6526
5983.55 6633
5984.28 6638
5985.01 6603
5985.74 6437
5986.47 6299
5987.20 6334
5987.93 6264
5988.66 6294
5989.39 6383
5990.12 6677
5990.85 6473
5991.58 6562
5992.32 6784
5993.05 6874
5993.78 7107
5994.51 7139
5995.24 7309
5995.97 7589
5996.70 7579
5997.43 7915
5998.16 7947
5998.89 7820
5999.62 7916
6000.35 7852
6001.09 7766
6001.82 7644
6002.55 7349
6003.28 7072
6004.01 7116
6004.74 6953
6005.47 6930
6006.20 6918
6006.94 7251
6007.67 7847
6008.40 8422
6009.13 9504
6009.86 11621
6010.59 14841
6011.33 18238
6012.06 22289
6012.79 26433
6013.52 29974
6014.25 31907
6014.98 32087
6015.72 31361
6016.45 29346
6017.18 26303
6017.91 23011
6018.64 19656
6019.38 16746
6020.11 13905
6020.84 11746
6021.57 9878
6022.31 8487
6023.04 7395
6023.77 6666
6024.50 6189
6025.24 5772
6025.97 5549
6026.70 5322
6027.43 5059
6028.17 4895
6028.90 4793
6029.63 4634
6030.37 4454
6031.10 4174
6031.83 4012
6032.56 3826
6033.30 3708
6034.03 3646
6034.76 3560
6035.50 3479
6036.23 3490
6036.96 3557
6037.70 3620
6038.43 3779
6039.16 3914
6039.90 3986
6040.63 3964
6041.36 4082
6042.10 4282
6042.83 4402
6043.56 4380
6044.30 4423
6045.03 4329
6045.77 4416
6046.50 4432
6047.23 4489
6047.97 4446
6048.70 4457
6049.44 4674
6050.17 4746
6050.90 4998
6051.64 5175
6052.37 5409
6053.11 5468
6053.84 5597
6054.57 5478
6055.31 5454
6056.04 5326
6056.78 5257
6057.51 5194
6058.25 4955
6058.98 5042
6059.72 4974
6060.45 4958
6061.19 4833
6061.92 4694
6062.66 4660
6063.39 4609
6064.13 4636
6064.86 4558
6065.60 4598
6066.33 4552
6067.07 4435
6067.80 4397
6068.54 4413
6069.27 4384
6070.01 4278
6070.74 4231
6071.48 4235
6072.21 4303
6072.95 4242
6073.68 4261
6074.42 4167
6075.15 4034
6075.89 4095
6076.63 4087
6077.36 4042
6078.10 4045
6078.83 3983
6079.57 3901
6080.30 3806
6081.04 3742
6081.78 3621
6082.51 3610
6083.25 3533
6083.98 3440
6084.72 3401
6085.46 3389
6086.19 3368
6086.93 3413
6087.67 3411
6088.40 3394
6089.14 3455
6089.88 3446
6090.61 3454
6091.35 3520
6092.09 3585
6092.82 3505
6093.56 3426
6094.30 3455
6095.03 3445
6095.77 3374
6096.51 3314
6097.24 3312
6097.98 3152
6098.72 3197
6099.45 3097
6100.19 3050
6100.93 3060
6101.67 2963
6102.40 2995
6103.14 3030
6103.88 3064
6104.61 2901
6105.35 2894
6106.09 2885
6106.83 2938
6107.56 2985
6108.30 2992
6109.04 3013
6109.78 3047
6110.51 3028
6111.25 3020
6111.99 3086
6112.73 3123
6113.47 3140
6114.20 3123
6114.94 3075
6115.68 3120
6116.42 3101
6117.16 3112
6117.89 3080
6118.63 3064
6119.37 3101
6120.11 3105
6120.85 3091
6121.59 3085
6122.32 3100
6123.06 3138
6123.80 3198
6124.54 3173
6125.28 3161
6126.02 3111
6126.76 3130
6127.49 3229
6128.23 3212
6128.97 3190
6129.71 3279
6130.45 3206
6131.19 3187
6131.93 3230
6132.67 3198
6133.41 3248
6134.15 3196
6134.88 3304
6135.62 3240
6136.36 3376
6137.10 3349
6137.84 3304
6138.58 3315
6139.32 3450
6140.06 3382
6140.80 3276
6141.54 3295
6142.28 3385
6143.02 3345
6143.76 3298
6144.50 3299
6145.24 3367
6145.98 3411
6146.72 3406
6147.46 3336
6148.20 3524
6148.94 3541
6149.68 3639
6150.42 3615
6151.16 3505
6151.90 3532
6152.64 3695
6153.38 3628
6154.12 3627
6154.86 3627
6155.60 3777
6156.34 3974
6157.08 3989
6157.82 3956
6158.56 4028
6159.30 4090
6160.04 4166
6160.78 4301
6161.52 4321
6162.27 4623
6163.01 4837
6163.75 5090
6164.49 5455
6165.23 5718
6165.97 6019
6166.71 6370
6167.45 6300
6168.19 6444
6168.94 6329
6169.68 6215
6170.42 6194
6171.16 5973
6171.90 5749
6172.64 5661
6173.38 5367
6174.13 5356
6174.87 5343
6175.61 5231
6176.35 5210
6177.09 5240
6177.83 5293
6178.58 5282
6179.32 5373
6180.06 5477
6180.80 5547
6181.54 5709
6182.28 5666
6183.03 5718
6183.77 5804
6184.51 5913
6185.25 5946
6186.00 5909
6186.74 5976
6187.48 6117
6188.22 6049
6188.97 6260
6189.71 6374
6190.45 6641
6191.19 6824
6191.94 6915
6192.68 7285
6193.42 7350
6194.16 7448
6194.91 7546
6195.65 7576
6196.39 7396
6197.13 7273
6197.88 7365
6198.62 7357
6199.36 7354
6200.11 7433
6200.85 7611
6201.59 7764
6202.34 7969
6203.08 8418
6203.82 9508
6204.57 11158
6205.31 13639
6206.05 17828
6206.80 23176
6207.54 29370
6208.28 35090
6209.03 39146
6209.77 41573
6210.52 42432
6211.26 41182
6212.00 38002
6212.75 34015
6213.49 29647
6214.23 24953
6214.98 20673
6215.72 17194
6216.47 14445
6217.21 12121
6217.95 10251
6218.70 9120
6219.44 8167
6220.19 7564
6220.93 7075
6221.68 6733
6222.42 6534
6223.17 6375
6223.91 6376
6224.65 6362
6225.40 6192
6226.14 6008
6226.89 5725
6227.63 5333
6228.38 4940
6229.12 4609
6229.87 4256
6230.61 3971
6231.36 3743
6232.10 3771
6232.85 3770
6233.59 3724
6234.34 3813
6235.08 3828
6235.83 3913
6236.57 4108
6237.32 4111
6238.06 4088
6238.81 4056
6239.56 4133
6240.30 4168
6241.05 4228
6241.79 4259
6242.54 4229
6243.28 4362
6244.03 4485
6244.77 4714
6245.52 4939
6246.27 4966
6247.01 5364
6247.76 5619
6248.50 5740
6249.25 5749
6250.00 5894
6250.74 5937
6251.49 5753
6252.23 5693
6252.98 5592
6253.73 5404
6254.47 5204
6255.22 5115
6255.97 5067
6256.71 5094
6257.46 5100
6258.21 4962
6258.95 4999
6259.70 5053
6260.45 4858
6261.19 4803
6261.94 4785
6262.69 4770
6263.43 4729
6264.18 4727
6264.93 4566
6265.67 4653
6266.42 4685
6267.17 4523
6267.92 4644
6268.66 4738
6269.41 4920
6270.16 5055
6270.90 5183
6271.65 5254
6272.40 5460
6273.15 5643
6273.89 5973
6274.64 6314
6275.39 6561
6276.14 6898
6276.89 7202
6277.63 7511
6278.38 7538
6279.13 7276
6279.88 7084
6280.62 6631
6281.37 6118
6282.12 5719
6282.87 5312
6283.62 5017
6284.36 4821
6285.11 4583
6285.86 4690
6286.61 4580
6287.36 4704
6288.11 5021
6288.85 5330
6289.60 5605
6290.35 5851
6291.10 5899
6291.85 5831
6292.60 5638
6293.35 5331
6294.09 5143
6294.84 4860
6295.59 4566
6296.34 4238
6297.09 4131
6297.84 4025
6298.59 3902
6299.34 3884
6300.09 3836
6300.83 3843
6301.58 3873
6302.33 3951
6303.08 3919
6303.83 3870
6304.58 3848
6305.33 3887
6306.08 3813
6306.83 3752
6307.58 3679
6308.33 3624
6309.08 3671
6309.83 3715
6310.58 3668
6311.33 3688
6312.08 3681
6312.83 3789
6313.58 3902
6314.33 4015
6315.08 4069
6315.83 4237
6316.58 4393
6317.33 4420
6318.08 4525
6318.83 4522
6319.58 4531
6320.33 4279
6321.08 4137
6321.83 3912
6322.58 3743
6323.33 3697
6324.08 3586
6324.83 3423
6325.58 3391
6326.33 3300
6327.08 3186
6327.83 3234
6328.58 3221
6329.33 3179
6330.08 3150
6330.84 3090
6331.59 3068
6332.34 3062
6333.09 3062
6333.84 3071
6334.59 3040
6335.34 2960
6336.09 2956
6336.84 2952
6337.60 2991
6338.35 3009
6339.10 3104
6339.85 3048
6340.60 3011
6341.35 3000
6342.10 2929
6342.86 2972
6343.61 2970
6344.36 2932
6345.11 2826
6345.86 2945
6346.61 2930
6347.37 2903
6348.12 2912
6348.87 2999
6349.62 3068
6350.37 3114
6351.13 3259
6351.88 3492
6352.63 3623
6353.38 3756
6354.14 3792
6354.89 3804
6355.64 3743
6356.39 3797
6357.14 3614
6357.90 3455
6358.65 3251
6359.40 3201
6360.16 3202
6360.91 3183
6361.66 3077
6362.41 3046
6363.17 3039
6363.92 2984
6364.67 2966
6365.42 3081
6366.18 2981
6366.93 3036
6367.68 2946
6368.44 2957
6369.19 3000
6369.94 3050
6370.70 2942
6371.45 2888
6372.20 2898
6372.96 2912
6373.71 2873
6374.46 2824
6375.22 2799
6375.97 2858
6376.72 2835
6377.48 2897
6378.23 3027
6378.99 3018
6379.74 3068
6380.49 3199
6381.25 3274
6382.00 3241
6382.75 3236
6383.51 3226
6384.26 3124
6385.02 3031
6385.77 2932
6386.53 2914
6387.28 2845
6388.03 2767
6388.79 2708
6389.54 2571
6390.30 2615
6391.05 2608
6391.81 2568
6392.56 2651
6393.31 2627
6394.07 2576
6394.82 2645
6395.58 2661
6396.33 2678
6397.09 2667
6397.84 2649
6398.60 2689
6399.35 2612
6400.11 2584
6400.86 2581
6401.62 2507
6402.37 2465
6403.13 2494
6403.88 2490
6404.64 2471
6405.39 2523
6406.15 2536
6406.90 2511
6407.66 2459
6408.42 2510
6409.17 2549
6409.93 2681
6410.68 2679
6411.44 2681
6412.19 2675
6412.95 2702
6413.71 2736
6414.46 2778
6415.22 2795
6415.97 2827
6416.73 2767
6417.48 2739
6418.24 2679
6419.00 2631
6419.75 2666
6420.51 2666
6421.27 2703
6422.02 2697
6422.78 2655
6423.53 2690
6424.29 2630
6425.05 2610
6425.80 2597
6426.56 2677
6427.32 2629
6428.07 2567
6428.83 2627
6429.59 2604
6430.34 2629
6431.10 2604
6431.86 2716
6432.61 2734
6433.37 2797
6434.13 2840
6434.89 2839
6435.64 2956
6436.40 2982
6437.16 3014
6437.91 3166
6438.67 3086
6439.43 3127
6440.19 3211
6440.94 3069
6441.70 3028
6442.46 2841
6443.22 2963
6443.97 2936
6444.73 2847
6445.49 2791
6446.25 2692
6447.00 2694
6447.76 2695
6448.52 2649
6449.28 2665
6450.04 2741
6450.79 2700
6451.55 2717
6452.31 2747
6453.07 2756
6453.83 2778
6454.58 2864
6455.34 2896
6456.10 2912
6456.86 2855
6457.62 2873
6458.38 2918
6459.13 2901
6459.89 2847
6460.65 2866
6461.41 2814
6462.17 2928
6462.93 2856
6463.69 2920
6464.44 2927
6465.20 3023
6465.96 2982
6466.72 2956
6467.48 3046
6468.24 3113
6469.00 3074
6469.76 3196
6470.52 3193
6471.28 3181
6472.03 3175
6472.79 3168
6473.55 3206
6474.31 3217
6475.07 3254
6475.83 3292
6476.59 3383
6477.35 3333
6478.11 3350
6478.87 3353
6479.63 3492
6480.39 3464
6481.15 3539
6481.91 3552
6482.67 3739
6483.43 3854
6484.19 3899
6484.95 4027
6485.71 4067
6486.47 4180
6487.23 4169
6487.99 4209
6488.75 4280
6489.51 4307
6490.27 4343
6491.03 4465
6491.79 4527
6492.55 4690
6493.31 4913
6494.07 4995
6494.83 5146
6495.59 5114
6496.35 5231
6497.11 5240
6497.87 5301
6498.64 5210
6499.40 5099
6500.16 5143
6500.92 5201
6501.68 5082
6502.44 5106
6503.20 5141
6503.96 5193
6504.72 5279
6505.48 5358
6506.25 5593
6507.01 5755
6507.77 6018
6508.53 6463
6509.29 7129
6510.05 7674
6510.81 8485
6511.57 9411
6512.34 9931
6513.10 10223
6513.86 10138
6514.62 10174
6515.38 9675
6516.15 9142
6516.91 8580
6517.67 8217
6518.43 8062
6519.19 7822
6519.95 7779
6520.72 7745
6521.48 7796
6522.24 7849
6523.00 8213
6523.77 8985
6524.53 9896
6525.29 11424
6526.05 13088
6526.81 14819
6527.58 16322
6528.34 17456
6529.10 17664
6529.86 17240
6530.63 16496
6531.39 15713
6532.15 15001
6532.92 14785
6533.68 15320
6534.44 16595
6535.20 18338
6535.97 20559
6536.73 21807
6537.49 21576
6538.26 20963
6539.02 19601
6539.78 17177
6540.55 15196
6541.31 13312
6542.07 11520
6542.84 10086
6543.60 8855
6544.36 7806
6545.13 7097
6545.89 6468
6546.65 6102
6547.42 5785
6548.18 5538
6548.94 5314
6549.71 5321
6550.47 5317
6551.24 5236
6552.00 5312
6552.76 5339
6553.53 5304
6554.29 5307
6555.06 5162
6555.82 5093
6556.58 5106
6557.35 5125
6558.11 5063
6558.88 5124
6559.64 5286
6560.41 5433
6561.17 5445
6561.93 5515
6562.70 5661
6563.46 5798
6564.23 5864
6564.99 6068
6565.76 6164
6566.52 6081
6567.29 6067
6568.05 5972
6568.82 5863
6569.58 5914
6570.35 6010
6571.11 6069
6571.88 6211
6572.64 6487
6573.41 6640
6574.17 6879
6574.94 7106
6575.70 7065
6576.47 7177
6577.23 7196
6578.00 7211
6578.76 7075
6579.53 7010
6580.29 6931
6581.06 6870
6581.83 6848
6582.59 6617
6583.36 6550
6584.12 6413
6584.89 6453
6585.65 6581
6586.42 6675
6587.19 6709
6587.95 6971
6588.72 7000
6589.48 7288
6590.25 7935
6591.02 8969
6591.78 10261
6592.55 11696
6593.32 13523
6594.08 15211
6594.85 16564
6595.61 17611
6596.38 17828
6597.15 17210
6597.91 16369
6598.68 15141
6599.45 13770
6600.21 12581
6600.98 11416
6601.75 10409
6602.51 9571
6603.28 8697
6604.05 8084
6604.82 7620
6605.58 6986
6606.35 6698
6607.12 6664
6607.88 6544
6608.65 6408
6609.42 6355
6610.19 6471
6610.95 6493
6611.72 6354
6612.49 6215
6613.25 6003
6614.02 5818
6614.79 5579
6615.56 5646
6616.32 5679
6617.09 5451
6617.86 5252
6618.63 5440
6619.40 5593
6620.16 5525
6620.93 5473
6621.70 5542
6622.47 5540
6623.24 5472
6624.00 5393
6624.77 5464
6625.54 5341
6626.31 5289
6627.08 5362
6627.84 5468
6628.61 5627
6629.38 5791
6630.15 6240
6630.92 6880
6631.69 7770
6632.46 9186
6633.22 11137
6633.99 12841
6634.76 14128
6635.53 14864
6636.30 14622
6637.07 14073
6637.84 13017
6638.61 11765
6639.37 10394
6640.14 9222
6640.91 8018
6641.68 7234
6642.45 6518
6643.22 5996
6643.99 5640
6644.76 5207
6645.53 4940
6646.30 4853
6647.07 4723
6647.84 4740
6648.61 4615
6649.37 4578
6650.14 4619
6650.91 4536
6651.68 4618
6652.45 4423
6653.22 4370
6653.99 4342
6654.76 4197
6655.53 4116
6656.30 4142
6657.07 4174
6657.84 4167
6658.61 4230
6659.38 4212
6660.15 4204
6660.92 4044
6661.69 4058
6662.46 4034
6663.23 4136
6664.00 4030
6664.77 3996
6665.55 4025
6666.32 4036
6667.09 3993
6667.86 3988
6668.63 3879
6669.40 3982
6670.17 4106
6670.94 4160
6671.71 4328
6672.48 4291
6673.25 4471
6674.02 4528
6674.79 4458
6675.57 4519
6676.34 4477
6677.11 4352
6677.88 4267
6678.65 4276
6679.42 4257
6680.19 4254
6680.96 4200
6681.74 4231
6682.51 4240
6683.28 4488
6684.05 4542
6684.82 4723
6685.59 4808
6686.37 5007
6687.14 5008
6687.91 4973
6688.68 4844
6689.45 4636
6690.22 4406
6691.00 4226
6691.77 4105
6692.54 3984
6693.31 3898
6694.08 3770
6694.86 3673
6695.63 3733
6696.40 3708
6697.17 3631
6697.95 3672
6698.72 3653
6699.49 3637
6700.26 3611
6701.04 3623
6701.81 3619
6702.58 3754
6703.35 3632
6704.13 3571
6704.90 3615
6705.67 3560
6706.44 3558
6707.22 3492
6707.99 3508
6708.76 3450
6709.54 3453
6710.31 3437
6711.08 3345
6711.86 3316
6712.63 3295
6713.40 3371
6714.17 3365
6714.95 3238
6715.72 3158
6716.50 3085
6717.27 3101
6718.04 3011
6718.82 2873
6719.59 2987
6720.36 2939
6721.14 2932
6721.91 2921
6722.68 2921
6723.46 2962
6724.23 2963
6725.01 2995
6725.78 2972
6726.55 2977
6727.33 2923
6728.10 2923
6728.88 2898
6729.65 2818
6730.42 2778
6731.20 2919
6731.97 2869
6732.75 2868
6733.52 2902
6734.30 2897
6735.07 2951
6735.84 2915
6736.62 2992
6737.39 2912
6738.17 3031
6738.94 2980
6739.72 2947
6740.49 2991
6741.27 2937
6742.04 3037
6742.82 3085
6743.59 3003
6744.37 2925
6745.14 2950
6745.92 2958
6746.69 3017
6747.47 3077
6748.24 3139
6749.02 3328
6749.79 3264
6750.57 3419
6751.34 3485
6752.12 3468
6752.90 3632
6753.67 3688
6754.45 3704
6755.22 3628
6756.00 3545
6756.77 3439
6757.55 3317
6758.33 3165
6759.10 3055
6759.88 2963
6760.65 2939
6761.43 2993
6762.20 2910
6762.98 2858
6763.76 2836
6764.53 2851
6765.31 2883
6766.09 2963
6766.86 2905
6767.64 2882
6768.41 2828
6769.19 2850
6769.97 2816
6770.74 2872
6771.52 2835
6772.30 2845
6773.07 2805
6773.85 2808
6774.63 2779
6775.40 2761
6776.18 2817
6776.96 2881
6777.74 2939
6778.51 3033
6779.29 2964
6780.07 2978
6780.84 2950
6781.62 2912
6782.40 2911
6783.17 2973
6783.95 2945
6784.73 2908
6785.51 2919
6786.28 2994
6787.06 2991
6787.84 2882
6788.62 2914
6789.39 2921
6790.17 2788
6790.95 2691
6791.73 2694
6792.51 2679
6793.28 2665
6794.06 2570
6794.84 2533
6795.62 2606
6796.39 2650
6797.17 2649
6797.95 2661
6798.73 2724
6799.51 2734
6800.29 2649
6801.06 2578
6801.84 2666
6802.62 2654
6803.40 2628
6804.18 2770
6804.96 2676
6805.73 2724
6806.51 2734
6807.29 2684
6808.07 2641
6808.85 2671
6809.63 2697
6810.41 2582
6811.18 2545
6811.96 2568
6812.74 2645
6813.52 2665
6814.30 2570
6815.08 2598
6815.86 2722
6816.64 2804
6817.42 2896
6818.20 2964
6818.98 2909
6819.76 2927
6820.53 3020
6821.31 2917
6822.09 2914
6822.87 2912
6823.65 2898
6824.43 2920
6825.21 2828
6825.99 2777
6826.77 2808
6827.55 2841
6828.33 2841
6829.11 2828
6829.89 2902
6830.67 2903
6831.45 2943
6832.23 2929
6833.01 2928
6833.79 2887
6834.57 2850
6835.35 2789
6836.13 2796
6836.91 2862
6837.69 2766
6838.47 2768
6839.25 2701
6840.03 2697
6840.81 2717
6841.59 2713
6842.37 2717
6843.16 2772
6843.94 2802
6844.72 2862
6845.50 2868
6846.28 3194
6847.06 3578
6847.84 4457
6848.62 5473
6849.40 6451
6850.18 7425
6850.96 8083
6851.75 8602
6852.53 8201
6853.31 7947
6854.09 7501
6854.87 6651
6855.65 5932
6856.43 5379
6857.22 5069
6858.00 4660
6858.78 4444
6859.56 4309
6860.34 4073
6861.12 4041
6861.90 3885
6862.69 3612
6863.47 3502
6864.25 3305
6865.03 3246
6865.81 3201
6866.60 3211
6867.38 3156
6868.16 3087
6868.94 3022
6869.72 3001
6870.51 2877
6871.29 2905
6872.07 2914
6872.85 2988
6873.64 2905
6874.42 2902
6875.20 2895
6875.98 2873
6876.77 2880
6877.55 3005
6878.33 2949
6879.11 2922
6879.90 2847
6880.68 2920
6881.46 2885
6882.25 2910
6883.03 2879
6883.81 2875
6884.59 2924
6885.38 3030
6886.16 3128
6886.94 3186
6887.73 3333
6888.51 3338
6889.29 3398
6890.08 3412
6890.86 3413
6891.64 3280
6892.43 3225
6893.21 3152
6893.99 3082
6894.78 3190
6895.56 3006
6896.35 3025
6897.13 3025
6897.91 3092
6898.70 3058
6899.48 3174
6900.26 3202
6901.05 3325
6901.83 3297
6902.62 3200
6903.40 3233
6904.18 3219
6904.97 3168
6905.75 3128
6906.54 3117
6907.32 3086
6908.11 2913
6908.89 2895
6909.67 2869
6910.46 2859
6911.24 2953
6912.03 2881
6912.81 2807
6913.60 2890
6914.38 2966
6915.17 2873
6915.95 2937
6916.74 2988
6917.52 2970
6918.31 3037
6919.09 2960
6919.88 2993
6920.66 2959
6921.45 2953
6922.23 2999
6923.02 2945
6923.80 3004
6924.59 3053
6925.37 2967
6926.16 2945
6926.94 2940
6927.73 2901
6928.51 2949
6929.30 2994
6930.09 3020
6930.87 2996
6931.66 2998
6932.44 3053
6933.23 3041
6934.01 3056
6934.80 3070
6935.59 3039
6936.37 3063
6937.16 3174
6937.94 3189
6938.73 3231
6939.52 3429
6940.30 3557
6941.09 3586
6941.88 3735
6942.66 3796
6943.45 3747
6944.23 3769
6945.02 3879
6945.81 3889
6946.59 3779
6947.38 3754
6948.17 3879
6948.95 3878
6949.74 3907
6950.53 3808
6951.31 3743
6952.10 3732
6952.89 3835
6953.67 3974
6954.46 4070
6955.25 4093
6956.04 4116
6956.82 4268
6957.61 4278
6958.40 4352
6959.18 4375
6959.97 4391
6960.76 4321
6961.55 4298
6962.33 4292
6963.12 4328
6963.91 4296
6964.70 4321
6965.48 4403
6966.27 4559
6967.06 4697
6967.85 4873
6968.63 4938
6969.42 5030
6970.21 5076
6971.00 5115
6971.79 5144
6972.57 5165
6973.36 5221
6974.15 5313
6974.94 5464
6975.73 5454
6976.52 5759
6977.30 6009
6978.09 6434
6978.88 6882
6979.67 7277
6980.46 7809
6981.25 8572
6982.03 9742
6982.82 11466
6983.61 13543
6984.40 15675
6985.19 17548
6985.98 18962
6986.77 19442
6987.55 18909
6988.34 18053
6989.13 16485
6989.92 14656
6990.71 13038
6991.50 11544
6992.29 10190
6993.08 9218
6993.87 8749
6994.66 8477
6995.45 8908
6996.24 9629
6997.02 11143
6997.81 12977
6998.60 14540
6999.39 16196
7000.18 17225
7000.97 17334
7001.76 16835
7002.55 15659
7003.34 14314
7004.13 12650
7004.92 10900
7005.71 9427
7006.50 8067
7007.29 7076
7008.08 6265
7008.87 5768
7009.66 5383
7010.45 5039
7011.24 4800
7012.03 4747
7012.82 4665
7013.61 4744
7014.40 4573
7015.19 4532
7015.98 4442
7016.77 4318
7017.56 4232
7018.35 4025
7019.15 3969
7019.94 3761
7020.73 3763
7021.52 3752
7022.31 3763
7023.10 3830
7023.89 3918
7024.68 3855
7025.47 3956
7026.26 3978
7027.05 4007
7027.85 3956
7028.64 3996
7029.43 3834
7030.22 3728
7031.01 3784
7031.80 3711
7032.59 3524
7033.38 3542
7034.18 3599
7034.97 3580
7035.76 3685
7036.55 3673
7037.34 3768
7038.13 3941
7038.93 3962
7039.72 3982
7040.51 4026
7041.30 3935
7042.09 3920
7042.89 3922
7043.68 3909
7044.47 3877
7045.26 3783
7046.05 3895
7046.85 3892
7047.64 3949
7048.43 4031
7049.22 4291
7050.01 4370
7050.81 4523
7051.60 4604
7052.39 4550
7053.18 4348
7053.98 4173
7054.77 4026
7055.56 4046
7056.36 3742
7057.15 3699
7057.94 3669
7058.73 3612
7059.53 3561
7060.32 3523
7061.11 3550
7061.91 3617
7062.70 3652
7063.49 3546
7064.29 3614
7065.08 3648
7065.87 3563
7066.66 3497
7067.46 3535
7068.25 3530
7069.04 3560
7069.84 3485
7070.63 3438
7071.43 3409
7072.22 3318
7073.01 3254
7073.81 3244
7074.60 3364
7075.39 3317
7076.19 3239
7076.98 3213
7077.78 3183
7078.57 3135
7079.36 3102
7080.16 3139
7080.95 3173
7081.75 3162
7082.54 3181
7083.33 3170
7084.13 3141
7084.92 3107
7085.72 3127
7086.51 3186
7087.31 3137
7088.10 3170
7088.90 3310
7089.69 3488
7090.48 3548
7091.28 3659
7092.07 3769
7092.87 3854
7093.66 3787
7094.46 3773
7095.25 3635
7096.05 3555
7096.84 3447
7097.64 3303
7098.43 3155
7099.23 3135
7100.02 3173
7100.82 3242
7101.61 3370
7102.41 3431
7103.20 3526
7104.00 3564
7104.80 3666
7105.59 3428
7106.39 3322
7107.18 3192
7107.98 3111
7108.77 2917
7109.57 2829
7110.36 2684
7111.16 2597
7111.96 2537
7112.75 2623
7113.55 2542
7114.34 2442
7115.14 2501
7115.94 2616
7116.73 2546
7117.53 2575
7118.32 2656
7119.12 2663
7119.92 2657
7120.71 2675
7121.51 2664
7122.31 2649
7123.10 2502
7123.90 2460
7124.70 2405
7125.49 2427
7126.29 2471
7127.09 2549
7127.88 2543
7128.68 2469
7129.48 2478
7130.27 2620
7131.07 2603
7131.87 2620
7132.66 2573
7133.46 2512
7134.26 2514
7135.06 2565
7135.85 2535
7136.65 2494
7137.45 2649
7138.24 2551
7139.04 2454
7139.84 2417
7140.64 2461
7141.43 2570
7142.23 2528
7143.03 2516
7143.83 2578
7144.62 2575
7145.42 2563
7146.22 2556
7147.02 2547
7147.82 2565
7148.61 2524
7149.41 2562
7150.21 2566
7151.01 2492
7151.81 2477
7152.60 2499
7153.40 2497
7154.20 2557
7155.00 2516
7155.80 2537
7156.59 2541
7157.39 2492
7158.19 2583
7158.99 2542
7159.79 2542
7160.59 2469
7161.39 2424
7162.18 2427
7162.98 2409
7163.78 2445
7164.58 2380
7165.38 2420
7166.18 2404
7166.98 2348
7167.78 2445
7168.57 2391
7169.37 2419
7170.17 2452
7170.97 2453
7171.77 2553
7172.57 2419
7173.37 2425
7174.17 2388
7174.97 2463
7175.77 2387
7176.57 2360
7177.37 2396
7178.17 2385
7178.97 2407
7179.77 2447
7180.56 2434
7181.36 2571
7182.16 2626
7182.96 2712
7183.76 2639
7184.56 2602
7185.36 2639
7186.16 2531
7186.96 2467
7187.76 2431
7188.56 2414
7189.36 2361
7190.16 2259
7190.96 2261
7191.76 2308
7192.57 2259
7193.37 2248
7194.17 2305
7194.97 2213
7195.77 2185
7196.57 2184
7197.37 2216
7198.17 2195
7198.97 2260
7199.77 2288
7200.57 2242
7201.37 2220
7202.17 2238
7202.97 2249
7203.77 2173
7204.58 2198
7205.38 2191
7206.18 2224
7206.98 2175
7207.78 2177
7208.58 2197
7209.38 2187
7210.18 2208
7210.99 2171
7211.79 2222
7212.59 2206
7213.39 2170
7214.19 2086
7214.99 2143
7215.79 2137
7216.60 2147
7217.40 2105
7218.20 2164
7219.00 2098
7219.80 2136
7220.60 2102
7221.41 2141
7222.21 2239
7223.01 2185
7223.81 2212
7224.62 2213
7225.42 2154
7226.22 2152
7227.02 2236
7227.82 2230
7228.63 2173
7229.43 2188
7230.23 2238
7231.03 2186
7231.84 2233
7232.64 2184
7233.44 2272
7234.24 2268
7235.05 2230
7235.85 2246
7236.65 2309
7237.45 2306
7238.26 2284
7239.06 2327
7239.86 2285
7240.67 2318
7241.47 2336
7242.27 2402
7243.08 2430
7243.88 2482
7244.68 2476
7245.49 2403
7246.29 2442
7247.09 2529
7247.90 2547
7248.70 2491
7249.50 2534
7250.31 2512
7251.11 2477
7251.91 2566
7252.72 2582
7253.52 2592
7254.32 2640
7255.13 2716
7255.93 2681
7256.74 2676
7257.54 2758
7258.34 2749
7259.15 2875
7259.95 2971
7260.76 3060
7261.56 3070
7262.36 3192
7263.17 3255
7263.97 3344
7264.78 3324
7265.58 3308
7266.39 3349
7267.19 3250
7268.00 3241
7268.80 3333
7269.60 3308
7270.41 3278
7271.21 3323
7272.02 3307
7272.82 3459
7273.63 3400
7274.43 3530
7275.24 3544
7276.04 3669
7276.85 3723
7277.65 3698
7278.46 3861
7279.26 3978
7280.07 4507
7280.87 4998
7281.68 5931
7282.48 6878
7283.29 7844
7284.09 8803
7284.90 9193
7285.71 9246
7286.51 9057
7287.32 8636
7288.12 7879
7288.93 7187
7289.73 6401
7290.54 5920
7291.35 5573
7292.15 5248
7292.96 4877
7293.76 4638
7294.57 4499
7295.38 4430
7296.18 4305
7296.99 4286
7297.79 4321
7298.60 4306
7299.41 4295
7300.21 4336
7301.02 4393
7301.82 4547
7302.63 4571
7303.44 4651
7304.24 4693
7305.05 4825
7305.86 4910
7306.66 5094
7307.47 5378
7308.28 5817
7309.08 6211
7309.89 6561
7310.70 6906
7311.50 6906
7312.31 6982
7313.12 6899
7313.93 6763
7314.73 6797
7315.54 6857
7316.35 6829
7317.15 7203
7317.96 7809
7318.77 8714
7319.58 9808
7320.38 10657
7321.19 11232
7322.00 11675
7322.81 11658
7323.61 11309
7324.42 10627
7325.23 9810
7326.04 9002
7326.84 8186
7327.65 7372
7328.46 6932
7329.27 6635
7330.08 6325
7330.88 6492
7331.69 6812
7332.50 7295
7333.31 8197
7334.12 9130
7334.92 9948
7335.73 10683
7336.54 10817
7337.35 10674
7338.16 9952
7338.97 9145
7339.78 8350
7340.58 7607
7341.39 6893
7342.20 6148
7343.01 5627
7343.82 5296
7344.63 5071
7345.44 4900
7346.24 4861
7347.05 4822
7347.86 4809
7348.67 4678
7349.48 4582
7350.29 4530
7351.10 4518
7351.91 4531
7352.72 4373
7353.53 4169
7354.34 4087
7355.14 3970
7355.95 3894
7356.76 3936
7357.57 4000
7358.38 4112
7359.19 4216
7360.00 4321
7360.81 4395
7361.62 4487
7362.43 4557
7363.24 4657
7364.05 4757
7364.86 4741
7365.67 4621
7366.48 4579
7367.29 4616
7368.10 4542
7368.91 4415
7369.72 4528
7370.53 4508
7371.34 4644
7372.15 4576
7372.96 4671
7373.77 4662
7374.58 4781
7375.39 4954
7376.20 5140
7377.01 5424
7377.82 5772
7378.63 6247
7379.44 6864
7380.26 7675
7381.07 8245
7381.88 8463
7382.69 8701
7383.50 8576
7384.31 8321
7385.12 7636
7385.93 7165
7386.74 6444
7387.55 5908
7388.36 5569
7389.18 5336
7389.99 4911
7390.80 4662
7391.61 4480
7392.42 4341
7393.23 4333
7394.04 4312
7394.86 4211
7395.67 4207
7396.48 4441
7397.29 4694
7398.10 5069
7398.91 5557
7399.73 6066
7400.54 6422
7401.35 6709
7402.16 6688
7402.97 6550
7403.79 6522
7404.60 6226
7405.41 6055
7406.22 5916
7407.03 5639
7407.85 5559
7408.66 5430
7409.47 5294
7410.28 5101
7411.10 4774
7411.91 4546
7412.72 4349
7413.53 4033
7414.35 3733
7415.16 3656
7415.97 3557
7416.78 3423
7417.60 3367
7418.41 3249
7419.22 3226
7420.03 3142
7420.85 3046
7421.66 3035
7422.47 2997
7423.29 2958
7424.10 2914
7424.91 2830
7425.73 2833
7426.54 2794
7427.35 2847
7428.17 2836
7428.98 2823
7429.79 2851
7430.61 2813
7431.42 2771
7432.23 2695
7433.05 2789
7433.86 2769
7434.67 2776
7435.49 2748
7436.30 2845
7437.12 2841
7437.93 2789
7438.74 2853
7439.56 2826
7440.37 2870
7441.18 2887
7442.00 2926
7442.81 2833
7443.63 2843
7444.44 2912
7445.26 2925
7446.07 2936
7446.88 3040
7447.70 2989
7448.51 2955
7449.33 3035
7450.14 2898
7450.96 2898
7451.77 2888
7452.59 2783
7453.40 2757
7454.22 2738
7455.03 2734
7455.85 2719
7456.66 2737
7457.47 2816
7458.29 2745
7459.10 2794
7459.92 2749
7460.74 2805
7461.55 2823
7462.37 2688
7463.18 2697
7464.00 2802
7464.81 2823
7465.63 2878
7466.44 2868
7467.26 2924
7468.07 3024
7468.89 3041
7469.70 3046
7470.52 2992
7471.34 2933
7472.15 2922
7472.97 2908
7473.78 2831
7474.60 2774
7475.41 2685
7476.23 2595
7477.05 2528
7477.86 2518
7478.68 2511
7479.49 2555
7480.31 2525
7481.13 2532
7481.94 2567
7482.76 2515
7483.58 2541
7484.39 2581
7485.21 2502
7486.03 2516
7486.84 2531
7487.66 2505
7488.48 2517
7489.29 2475
7490.11 2433
7490.93 2399
7491.74 2457
7492.56 2473
7493.38 2420
7494.19 2417
7495.01 2445
7495.83 2414
7496.64 2390
7497.46 2341
7498.28 2376
7499.10 2353
7499.91 2297
7500.73 2298
7501.55 2241
7502.36 2295
7503.18 2228
7504.00 2250
7504.82 2256
7505.63 2223
7506.45 2282
7507.27 2336
7508.09 2212
7508.90 2248
7509.72 2178
7510.54 2204
7511.36 2175
7512.18 2224
7512.99 2216
7513.81 2127
7514.63 2048
7515.45 2068
7516.27 2097
7517.08 2096
7517.90 2050
7518.72 2094
7519.54 2088
7520.36 2037
7521.18 2055
7521.99 2038
7522.81 2047
7523.63 2127
7524.45 2128
7525.27 2126
7526.09 2057
7526.91 2090
7527.72 2131
7528.54 2088
7529.36 2156
7530.18 2062
7531.00 2094
7531.82 2092
7532.64 2057
7533.46 2075
7534.28 2047
7535.10 2047
7535.91 2086
7536.73 2056
7537.55 2219
7538.37 2130
7539.19 2148
7540.01 2166
7540.83 2265
7541.65 2190
7542.47 2236
7543.29 2319
7544.11 2387
7544.93 2416
7545.75 2439
7546.57 2399
7547.39 2338
7548.21 2322
7549.03 2232
7549.85 2231
7550.67 2241
7551.49 2201
7552.31 2158
7553.13 2239
7553.95 2224
7554.77 2235
7555.59 2251
7556.41 2304
7557.23 2357
7558.05 2392
7558.87 2379
7559.69 2380
7560.51 2411
7561.33 2473
7562.15 2368
7562.97 2322
7563.79 2344
7564.61 2278
7565.44 2218
7566.26 2210
7567.08 2217
7567.90 2197
7568.72 2185
7569.54 2181
7570.36 2188
7571.18 2170
7572.00 2131
7572.82 2241
7573.65 2226
7574.47 2197
7575.29 2201
7576.11 2125
7576.93 2084
7577.75 2120
7578.57 2143
7579.40 2199
7580.22 2225
7581.04 2129
7581.86 2175
7582.68 2182
7583.50 2197
7584.33 2245
7585.15 2280
7585.97 2298
7586.79 2347
7587.61 2475
7588.44 2432
7589.26 2381
7590.08 2484
7590.90 2419
7591.72 2347
7592.55 2363
7593.37 2381
7594.19 2337
7595.01 2308
7595.84 2333
7596.66 2381
7597.48 2406
7598.30 2360
7599.13 2470
7599.95 2531
7600.77 2731
7601.59 2815
7602.42 3072
7603.24 3297
7604.06 3542
7604.89 3696
7605.71 3890
7606.53 3745
7607.36 3702
7608.18 3591
7609.00 3429
7609.82 3229
7610.65 3028
7611.47 2874
7612.29 2756
7613.12 2744
7613.94 2741
7614.77 2725
7615.59 2689
7616.41 2741
7617.24 2739
7618.06 2801
7618.88 2807
7619.71 2759
7620.53 2831
7621.35 2814
7622.18 2745
7623.00 2713
7623.83 2665
7624.65 2634
7625.47 2652
7626.30 2726
7627.12 2748
7627.95 2958
7628.77 3224
7629.60 3511
7630.42 3832
7631.24 4174
7632.07 4322
7632.89 4430
7633.72 4386
7634.54 4236
7635.37 3974
7636.19 3617
7637.02 3345
7637.84 3086
7638.67 2858
7639.49 2695
7640.31 2542
7641.14 2488
7641.96 2411
7642.79 2332
7643.61 2214
7644.44 2257
7645.26 2194
7646.09 2189
7646.92 2158
7647.74 2152
7648.57 2171
7649.39 2209
7650.22 2165
7651.04 2125
7651.87 2148
7652.69 2137
7653.52 2137
7654.34 2103
7655.17 2088
7656.00 2007
7656.82 2072
7657.65 2060
7658.47 2100
7659.30 2076
7660.12 2044
7660.95 2109
7661.78 2066
7662.60 2093
7663.43 2056
7664.25 1998
7665.08 2009
7665.91 2001
7666.73 1994
7667.56 2093
7668.39 2045
7669.21 2057
7670.04 2061
7670.87 2039
7671.69 2035
7672.52 2017
7673.35 2011
7674.17 2075
7675.00 2027
7675.83 1971
7676.65 1996
7677.48 2028
7678.31 1993
7679.13 1996
7679.96 1930
7680.79 1929
7681.61 1949
7682.44 2008
7683.27 1992
7684.10 1943
7684.92 1904
7685.75 2011
7686.58 2090
7687.40 2088
7688.23 2020
7689.06 2112
7689.89 2043
7690.71 2120
7691.54 2033
7692.37 2061
7693.20 2075
7694.03 2031
7694.85 2009
7695.68 1986
7696.51 1994
7697.34 2029
7698.16 2000
7698.99 2061
7699.82 2074
7700.65 2161
7701.48 2165
7702.31 2082
7703.13 2056
7703.96 2117
7704.79 2118
7705.62 2135
7706.45 2128
7707.28 2140
7708.10 2126
7708.93 2164
7709.76 2148
7710.59 2199
7711.42 2159
7712.25 2210
7713.08 2209
7713.90 2180
7714.73 2213
7715.56 2191
7716.39 2248
7717.22 2219
7718.05 2190
7718.88 2204
7719.71 2192
7720.54 2164
7721.37 2135
7722.20 2118
7723.02 2112
7723.85 2104
7724.68 2139
7725.51 2136
7726.34 2151
7727.17 2194
7728.00 2215
7728.83 2222
7729.66 2242
7730.49 2217
7731.32 2225
7732.15 2309
7732.98 2267
7733.81 2294
7734.64 2253
7735.47 2256
7736.30 2266
7737.13 2251
7737.96 2243
7738.79 2244
7739.62 2270
7740.45 2323
7741.28 2442
7742.11 2562
7742.94 2732
7743.77 3255
7744.60 3877
7745.43 4622
7746.26 5324
7747.09 5902
7747.92 6328
7748.75 6312
7749.59 6270
7750.42 5946
7751.25 5442
7752.08 4851
7752.91 4387
7753.74 3916
7754.57 3557
7755.40 3291
7756.23 2973
7757.06 2706
7757.90 2540
7758.73 2504
7759.56 2470
7760.39 2430
7761.22 2485
7762.05 2501
7762.88 2486
7763.71 2390
7764.55 2327
7765.38 2275
7766.21 2174
7767.04 2147
7767.87 2016
7768.70 1987
7769.54 1934
7770.37 1866
7771.20 1830
7772.03 1843
7772.86 1921
7773.70 1899
7774.53 1895
7775.36 1847
7776.19 1940
7777.02 1926
7777.86 1922
7778.69 1943
7779.52 1967
7780.35 1894
7781.19 1890
7782.02 1987
7782.85 1987
7783.68 2028
7784.52 1996
7785.35 1997
7786.18 2056
7787.01 2094
7787.85 2098
7788.68 2089
7789.51 2007
7790.35 2100
7791.18 1999
7792.01 2056
7792.84 2057
7793.68 1980
7794.51 1970
7795.34 1951
7796.18 1934
7797.01 1944
7797.84 1993
7798.68 1967
7799.51 1966
7800.34 1922
7801.18 1953
7802.01 1979
7802.84 1981
7803.68 2000
7804.51 1992
7805.35 2007
7806.18 1954
7807.01 2020
7807.85 2037
7808.68 2020
7809.51 2009
7810.35 2067
7811.18 2103
7812.02 2081
7812.85 2142
7813.68 2187
7814.52 2194
7815.35 2263
7816.19 2307
7817.02 2297
7817.86 2350
7818.69 2256
7819.52 2195
7820.36 2221
7821.19 2206
7822.03 2206
7822.86 2198
7823.70 2157
7824.53 2155
7825.37 2144
7826.20 2107
7827.04 2125
7827.87 2135
7828.71 2064
7829.54 2053
7830.38 2087
7831.21 2051
7832.05 1979
7832.88 1990
7833.72 1984
7834.55 1978
7835.39 1983
7836.22 1976
7837.06 1993
7837.89 2012
7838.73 2004
7839.57 2032
7840.40 2004
7841.24 1978
7842.07 1921
7842.91 1970
7843.74 1949
7844.58 1879
7845.42 1828
7846.25 1917
7847.09 1861
7847.92 1858
7848.76 1763
7849.60 1773
7850.43 1771
7851.27 1746
7852.10 1754
7852.94 1744
7853.78 1686
7854.61 1720
7855.45 1725
7856.29 1745
7857.12 1685
7857.96 1758
7858.79 1757
7859.63 1753
7860.47 1840
7861.30 1817
7862.14 1669
7862.98 1677
7863.81 1705
7864.65 1674
7865.49 1685
7866.33 1698
7867.16 1662
7868.00 1698
7868.84 1725
7869.67 1686
7870.51 1675
7871.35 1730
7872.19 1720
7873.02 1765
7873.86 1770
7874.70 1826
7875.54 1828
7876.37 1866
7877.21 1835
7878.05 1872
7878.89 1866
7879.72 1861
7880.56 1913
7881.40 1852
7882.24 1830
7883.07 1809
7883.91 1803
7884.75 1820
7885.59 1826
7886.43 1840
7887.26 1863
7888.10 1819
7888.94 1896
7889.78 1888
7890.62 1928
7891.45 1874
7892.29 1918
7893.13 1915
7893.97 1833
7894.81 1821
7895.65 1844
7896.49 1836
7897.32 1827
7898.16 1817
7899.00 1863
7899.84 1803
7900.68 1775
7901.52 1845
7902.36 1833
7903.20 1827
7904.03 1795
7904.87 1814
7905.71 1748
7906.55 1803
7907.39 1784
7908.23 1784
7909.07 1758
7909.91 1869
7910.75 1861
7911.59 1909
7912.43 1998
7913.27 2118
7914.11 2197
7914.94 2260
7915.78 2388
7916.62 2429
7917.46 2494
7918.30 2498
7919.14 2477
7919.98 2492
7920.82 2409
7921.66 2284
7922.50 2189
7923.34 2139
7924.18 2001
7925.02 1886
7925.86 1888
7926.70 1808
7927.54 1786
7928.38 1807
7929.22 1755
7930.06 1780
7930.90 1776
7931.74 1682
7932.59 1706
7933.43 1627
7934.27 1648
7935.11 1688
7935.95 1673
7936.79 1674
7937.63 1631
7938.47 1649
7939.31 1596
7940.15 1678
7940.99 1733
7941.83 1696
7942.67 1760
7943.52 1820
7944.36 1785
7945.20 1830
7946.04 1861
7946.88 1793
7947.72 1801
7948.56 1764
7949.40 1810
7950.25 1757
7951.09 1701
7951.93 1750
7952.77 1676
7953.61 1643
7954.45 1664
7955.29 1638
7956.14 1660
7956.98 1702
7957.82 1642
7958.66 1614
7959.50 1610
7960.35 1617
7961.19 1622
7962.03 1585
7962.87 1573
7963.71 1578
7964.56 1588
7965.40 1621
7966.24 1675
7967.08 1699
7967.93 1730
7968.77 1716
7969.61 1722
7970.45 1689
7971.29 1721
7972.14 1710
7972.98 1702
7973.82 1662
7974.67 1691
7975.51 1615
7976.35 1611
7977.19 1666
7978.04 1654
7978.88 1670
7979.72 1620
7980.57 1626
7981.41 1628
7982.25 1621
7983.09 1638
7983.94 1599
7984.78 1571
7985.62 1613
7986.47 1613
7987.31 1627
7988.15 1641
7989.00 1616
7989.84 1599
7990.68 1556
7991.53 1567
7992.37 1521
7993.22 1552
7994.06 1533
7994.90 1518
7995.75 1542
7996.59 1518
7997.43 1533
7998.28 1560
7999.12 1520
7999.97 1545
8000.81 1563
8001.65 1553
8002.50 1536
8003.34 1553
8004.19 1535
8005.03 1547
8005.88 1550
8006.72 1567
8007.57 1600
8008.41 1611
8009.25 1578
8010.10 1602
8010.94 1578
8011.79 1608
8012.63 1656
8013.48 1653
8014.32 1580
8015.17 1583
8016.01 1507
8016.86 1467
8017.70 1442
8018.55 1481
8019.39 1477
8020.24 1497
8021.08 1440
8021.93 1455
8022.77 1480
8023.62 1497
8024.46 1486
8025.31 1451
8026.15 1447
8027.00 1488
8027.84 1495
8028.69 1463
8029.54 1506
8030.38 1575
8031.23 1557
8032.07 1560
8032.92 1539
8033.76 1572
8034.61 1596
8035.46 1589
8036.30 1596
8037.15 1618
8037.99 1590
8038.84 1539
8039.69 1517
8040.53 1444
8041.38 1485
8042.22 1465
8043.07 1479
8043.92 1482
8044.76 1515
8045.61 1529
8046.46 1512
8047.30 1524
8048.15 1417
8049.00 1519
8049.84 1535
8050.69 1526
8051.54 1528
8052.38 1553
8053.23 1479
8054.08 1486
8054.92 1452
8055.77 1406
8056.62 1432
8057.46 1485
8058.31 1437
8059.16 1444
8060.01 1442
8060.85 1468
8061.70 1451
8062.55 1458
8063.40 1443
8064.24 1424
8065.09 1484
8065.94 1445
8066.79 1474
8067.63 1423
8068.48 1452
8069.33 1435
8070.18 1456
8071.02 1407
8071.87 1371
8072.72 1443
8073.57 1460
8074.42 1393
8075.26 1394
8076.11 1396
8076.96 1399
8077.81 1428
8078.66 1438
8079.50 1408
8080.35 1426
8081.20 1430
8082.05 1446
8082.90 1413
8083.75 1417
8084.59 1385
8085.44 1400
8086.29 1463
8087.14 1411
8087.99 1450
8088.84 1477
8089.69 1438
8090.53 1425
8091.38 1386
8092.23 1413
8093.08 1391
8093.93 1461
8094.78 1414
8095.63 1396
8096.48 1372
8097.33 1381
8098.18 1440
8099.02 1417
8099.87 1372
8100.72 1444
8101.57 1468
8102.42 1425
8103.27 1427
8104.12 1403
8104.97 1414
8105.82 1466
8106.67 1399
8107.52 1430
8108.37 1422
8109.22 1420
8110.07 1393
8110.92 1389
8111.77 1403
8112.62 1416
8113.47 1477
8114.32 1521
8115.17 1540
8116.02 1543
8116.87 1508
8117.72 1505
8118.57 1588
8119.42 1574
8120.27 1613
8121.12 1613
8121.97 1645
8122.82 1580
8123.67 1533
8124.52 1520
8125.37 1495
8126.22 1466
8127.07 1485
8127.93 1443
8128.78 1433
8129.63 1403
8130.48 1414
8131.33 1398
8132.18 1419
8133.03 1454
8133.88 1390
8134.73 1403
8135.58 1432
8136.44 1414
8137.29 1420
8138.14 1430
8138.99 1444
8139.84 1504
8140.69 1543
8141.54 1568
8142.39 1594
8143.25 1582
8144.10 1535
8144.95 1569
8145.80 1530
8146.65 1473
8147.50 1374
8148.36 1464
8149.21 1440
8150.06 1480
8150.91 1458
8151.76 1473
8152.62 1432
8153.47 1461
8154.32 1429
8155.17 1440
8156.02 1468
8156.88 1499
8157.73 1549
8158.58 1571
8159.43 1452
8160.29 1452
8161.14 1439
8161.99 1425
8162.84 1384
8163.70 1398
8164.55 1379
8165.40 1377
8166.25 1368
8167.11 1379
8167.96 1363
8168.81 1379
8169.67 1363
8170.52 1347
8171.37 1417
8172.23 1367
8173.08 1299
8173.93 1311
8174.78 1322
8175.64 1317
8176.49 1313
8177.34 1289
8178.20 1354
8179.05 1322
8179.90 1360
8180.76 1302
8181.61 1310
8182.47 1352
8183.32 1288
8184.17 1313
8185.03 1316
8185.88 1299
8186.73 1292
8187.59 1319
8188.44 1268
8189.30 1310
8190.15 1297
8191.00 1324
8191.86 1301
8192.71 1272
8193.57 1280
8194.42 1297
8195.27 1262
8196.13 1323
8196.98 1323
8197.84 1326
8198.69 1322
8199.55 1292
8200.40 1298
8201.26 1286
8202.11 1300
8202.96 1276
8203.82 1267
8204.67 1297
8205.53 1312
8206.38 1313
8207.24 1297
8208.09 1281
8208.95 1344
8209.80 1330
8210.66 1303
8211.51 1297
8212.37 1291
8213.22 1315
8214.08 1290
8214.93 1324
8215.79 1335
8216.65 1393
8217.50 1331
8218.36 1351
8219.21 1348
8220.07 1399
8220.92 1369
8221.78 1421
8222.63 1415
8223.49 1446
8224.35 1450
8225.20 1410
8226.06 1376
8226.91 1470
8227.77 1438
8228.63 1347
8229.48 1373
8230.34 1447
8231.19 1373
8232.05 1346
8232.91 1330
8233.76 1374
8234.62 1292
8235.47 1264
8236.33 1327
8237.19 1303
8238.04 1368
8238.90 1395
8239.76 1302
8240.61 1334
8241.47 1264
8242.33 1265
8243.18 1331
8244.04 1331
8244.90 1354
8245.75 1344
8246.61 1357
8247.47 1329
8248.33 1340
8249.18 1360
8250.04 1371
8250.90 1351
8251.75 1339
8252.61 1351
8253.47 1358
8254.33 1367
8255.18 1313
8256.04 1289
8256.90 1325
8257.76 1319
8258.61 1293
8259.47 1315
8260.33 1329
8261.19 1341
8262.04 1358
8262.90 1292
8263.76 1309
8264.62 1323
8265.48 1341
8266.33 1324
8267.19 1366
8268.05 1339
8268.91 1313
8269.77 1364
8270.62 1335
8271.48 1341
8272.34 1334
8273.20 1359
8274.06 1384
8274.92 1327
8275.77 1379
8276.63 1364
8277.49 1383
8278.35 1388
8279.21 1355
8280.07 1420
8280.93 1392
8281.78 1392
8282.64 1397
8283.50 1342
8284.36 1350
8285.22 1355
8286.08 1460
8286.94 1379
8287.80 1405
8288.66 1380
8289.51 1436
8290.37 1389
8291.23 1402
8292.09 1392
8292.95 1393
8293.81 1372
8294.67 1421
8295.53 1409
8296.39 1392
8297.25 1356
8298.11 1380
8298.97 1393
8299.83 1459
8300.69 1442
8301.55 1444
8302.41 1427
8303.27 1426
8304.13 1467
8304.99 1485
8305.85 1420
8306.71 1431
8307.57 1428
8308.43 1495
8309.29 1490
8310.15 1411
8311.01 1439
8311.87 1394
8312.73 1440
8313.59 1427
8314.45 1430
8315.31 1458
8316.17 1444
8317.03 1460
8317.89 1440
8318.75 1417
8319.61 1459
8320.47 1447
8321.33 1484
8322.20 1460
8323.06 1423
8323.92 1401
8324.78 1455
8325.64 1467
8326.50 1493
8327.36 1522
8328.22 1486
8329.08 1528
8329.94 1482
8330.81 1505
8331.67 1457
8332.53 1484
8333.39 1539
8334.25 1499
8335.11 1499
8335.97 1450
8336.84 1457
8337.70 1464
8338.56 1500
8339.42 1467
8340.28 1478
8341.15 1512
8342.01 1513
8342.87 1475
8343.73 1454
8344.59 1490
8345.45 1448
8346.32 1530
8347.18 1467
8348.04 1508
8348.90 1480
8349.77 1560
8350.63 1563
8351.49 1554
8352.35 1555
8353.22 1557
8354.08 1512
8354.94 1571
8355.80 1529
8356.67 1544
8357.53 1621
8358.39 1573
8359.25 1557
8360.12 1551
8360.98 1596
8361.84 1640
8362.71 1652
8363.57 1594
8364.43 1657
8365.29 1621
8366.16 1624
8367.02 1609
8367.88 1642
8368.75 1609
8369.61 1572
8370.47 1621
8371.34 1660
8372.20 1704
8373.06 1699
8373.93 1706
8374.79 1664
8375.65 1701
8376.52 1703
8377.38 1744
8378.25 1796
8379.11 1801
8379.97 1814
8380.84 1781
8381.70 1776
8382.56 1912
8383.43 1931
8384.29 1970
8385.16 2057
8386.02 1999
8386.89 1974
8387.75 2037
8388.61 2054
8389.48 2019
8390.34 2104
8391.21 2097
8392.07 2038
8392.94 2118
8393.80 2130
8394.67 2154
8395.53 2140
8396.39 2146
8397.26 2153
8398.12 2149
8398.99 2169
8399.85 2185
8400.72 2158
8401.58 2230
8402.45 2269
8403.31 2315
8404.18 2343
8405.04 2399
8405.91 2436
8406.77 2480
8407.64 2589
8408.50 2581
8409.37 2625
8410.24 2635
8411.10 2681
8411.97 2793
8412.83 2756
8413.70 2720
8414.56 2799
8415.43 2747
8416.29 2799
8417.16 2778
8418.03 2740
8418.89 2785
8419.76 2800
8420.62 2877
8421.49 2918
8422.36 2940
8423.22 2945
8424.09 3137
8424.95 3128
8425.82 3232
8426.69 3206
8427.55 3212
8428.42 3314
8429.28 3337
8430.15 3384
8431.02 3440
8431.88 3556
8432.75 3630
8433.62 3759
8434.48 3889
8435.35 4073
8436.22 4151
8437.08 4339
8437.95 4436
8438.82 4654
8439.68 4716
8440.55 4750
8441.42 4788
8442.29 4798
8443.15 4880
8444.02 4969
8444.89 5233
8445.75 5397
8446.62 5728
8447.49 6112
8448.36 6506
8449.22 7204
8450.09 8104
8450.96 9351
8451.83 10758
8452.69 12492
8453.56 14261
8454.43 16283
8455.30 17828
8456.16 18691
8457.03 18833
8457.90 18415
8458.77 17138
8459.64 15736
8460.50 14037
8461.37 12316
8462.24 10863
8463.11 9551
8463.98 8309
8464.84 7399
8465.71 6353
8466.58 5791
8467.45 5389
8468.32 4928
8469.19 4416
8470.05 4103
8470.92 3911
8471.79 3670
8472.66 3518
8473.53 3364
8474.40 3213
8475.27 3112
8476.13 3039
8477.00 3003
8477.87 2981
8478.74 2819
8479.61 2800
8480.48 2807
8481.35 2888
8482.22 2902
8483.09 2946
8483.96 2985
8484.82 3028
8485.69 2943
8486.56 2955
8487.43 2922
8488.30 2881
8489.17 2842
8490.04 2887
8490.91 2942
8491.78 3009
8492.65 2978
8493.52 2969
8494.39 3036
8495.26 3083
8496.13 3080
8497.00 3060
8497.87 2945
8498.74 2872
8499.61 2875
8500.48 2718
8501.35 2748
8502.22 2682
8503.09 2616
8503.96 2694
8504.83 2659
8505.70 2659
8506.57 2721
8507.44 2706
8508.31 2688
8509.18 2732
8510.05 2734
8510.92 2762
8511.79 2859
8512.66 2829
8513.53 2833
8514.40 2965
8515.27 2975
8516.15 3054
8517.02 3083
8517.89 3119
8518.76 3155
8519.63 3110
8520.50 3157
8521.37 3155
8522.24 3199
8523.11 3179
8523.98 3232
8524.86 3231
8525.73 3173
8526.60 3227
8527.47 3173
8528.34 3197
8529.21 3117
8530.08 3175
8530.96 3200
8531.83 3269
8532.70 3195
8533.57 3290
8534.44 3280
8535.31 3279
8536.19 3346
8537.06 3458
8537.93 3433
8538.80 3438
8539.67 3411
8540.55 3452
8541.42 3326
8542.29 3229
8543.16 3133
8544.03 3010
8544.91 2947
8545.78 2888
8546.65 2758
8547.52 2720
8548.40 2690
8549.27 2670
8550.14 2661
8551.01 2596
8551.89 2676
8552.76 2647
8553.63 2704
8554.51 2723
8555.38 2743
8556.25 2805
8557.12 2627
8558.00 2599
8558.87 2635
8559.74 2618
8560.62 2539
8561.49 2529
8562.36 2485
8563.24 2441
8564.11 2507
8564.98 2527
8565.86 2452
8566.73 2411
8567.60 2363
8568.48 2395
8569.35 2386
8570.22 2328
8571.10 2269
8571.97 2283
8572.84 2259
8573.72 2158
8574.59 2219
8575.46 2178
8576.34 2149
8577.21 2100
8578.09 2108
8578.96 2165
8579.83 2172
8580.71 2167
8581.58 2091
8582.46 2162
8583.33 2166
8584.21 2128
8585.08 2088
8585.95 2151
8586.83 2095
8587.70 2101
8588.58 2085
8589.45 2064
8590.33 2072
8591.20 2120
8592.08 2090
8592.95 2060
8593.83 2148
8594.70 2150
8595.58 2191
8596.45 2191
8597.33 2198
8598.20 2214
8599.08 2158
8599.95 2264
8600.83 2222
8601.70 2179
8602.58 2233
8603.45 2221
8604.33 2254
8605.20 2280
8606.08 2213
8606.95 2223
8607.83 2225
8608.70 2270
8609.58 2335
8610.45 2317
8611.33 2340
8612.21 2358
8613.08 2286
8613.96 2307
8614.83 2321
8615.71 2277
8616.59 2360
8617.46 2287
8618.34 2249
8619.21 2262
8620.09 2235
8620.97 2279
8621.84 2249
8622.72 2327
8623.59 2382
8624.47 2403
8625.35 2448
8626.22 2504
8627.10 2551
8627.98 2444
8628.85 2504
8629.73 2504
8630.61 2593
8631.48 2553
8632.36 2545
8633.24 2561
8634.11 2503
8634.99 2496
8635.87 2405
8636.74 2471
8637.62 2494
8638.50 2490
8639.37 2413
8640.25 2503
8641.13 2564
8642.01 2564
8642.88 2543
8643.76 2657
8644.64 2668
8645.52 2710
8646.39 2723
8647.27 2753
8648.15 2734
8649.03 2774
8649.90 2793
8650.78 2791
8651.66 2772
8652.54 2873
8653.41 2884
8654.29 2856
8655.17 2834
8656.05 2757
8656.93 2855
8657.80 2795
8658.68 2804
8659.56 2779
8660.44 2747
8661.32 2733
8662.19 2787
8663.07 2818
8663.95 2828
8664.83 2811
8665.71 2912
8666.59 2963
8667.46 3069
8668.34 3143
8669.22 3151
8670.10 3367
8670.98 3497
8671.86 3545
8672.74 3553
8673.62 3766
8674.49 3810
8675.37 3849
8676.25 3885
8677.13 3858
8678.01 3887
8678.89 3771
8679.77 3691
8680.65 3582
8681.53 3625
8682.41 3583
8683.29 3584
8684.16 3693
8685.04 3760
8685.92 3909
8686.80 4179
8687.68 4608
8688.56 4894
8689.44 5482
8690.32 5886
8691.20 6306
8692.08 6619
8692.96 6837
8693.84 6683
8694.72 6600
8695.60 6343
8696.48 5974
8697.36 5631
8698.24 5359
8699.12 5092
8700.00 4669
8700.88 4444
8701.76 4280
8702.64 4092
8703.52 4047
8704.40 3974
8705.28 3992
8706.16 3975
8707.04 3873
8707.92 3850
8708.80 3835
8709.69 3925
8710.57 3839
8711.45 3751
8712.33 3775
8713.21 3803
8714.09 3829
8714.97 3803
8715.85 3796
8716.73 3843
8717.61 3904
8718.49 3935
8719.38 4024
8720.26 4074
8721.14 4048
8722.02 4059
8722.90 4197
8723.78 4155
8724.66 4220
8725.54 4381
8726.43 4440
8727.31 4404
8728.19 4448
8729.07 4514
8729.95 4558
8730.83 4623
8731.72 4735
8732.60 4852
8733.48 4951
8734.36 5199
8735.24 5229
8736.13 5272
8737.01 5310
8737.89 5493
8738.77 5521
8739.65 5581
8740.54 5527
8741.42 5538
8742.30 5621
8743.18 5566
8744.07 5490
8744.95 5526
8745.83 5633
8746.71 5707
8747.60 5778
8748.48 5790
8749.36 5883
8750.24 6048
8751.13 6150
8752.01 6168
8752.89 6323
8753.77 6595
8754.66 6589
8755.54 6708
8756.42 6937
8757.31 7202
8758.19 7511
8759.07 7773
8759.96 8167
8760.84 8559
8761.72 9054
8762.61 9252
8763.49 9592
8764.37 9825
8765.26 10026
8766.14 10251
8767.02 10293
8767.91 10434
8768.79 10447
8769.67 10425
8770.56 10565
8771.44 10741
8772.32 10878
8773.21 11230
8774.09 12054
8774.98 13110
8775.86 14846
8776.74 17372
8777.63 20283
8778.51 23552
8779.40 27315
8780.28 30540
8781.17 32766
8782.05 34609
8782.93 35407
8783.82 34737
8784.70 33312
8785.59 31647
8786.47 28874
8787.36 26039
8788.24 23570
8789.13 20804
8790.01 18397
8790.89 16536
8791.78 14704
8792.66 13416
8793.55 12460
8794.43 11835
8795.32 11408
8796.20 11194
8797.09 10950
8797.97 10668
8798.86 10387
8799.74 10075
8800.63 9528
8801.52 9036
8802.40 8559
8803.29 7959
8804.17 7451
8805.06 7017
8805.94 6630
8806.83 6351
8807.71 6051
8808.60 5965
8809.48 5898
8810.37 5875
8811.26 5796
8812.14 5727
8813.03 5652
8813.91 5644
8814.80 5576
8815.69 5594
8816.57 5557
8817.46 5571
8818.34 5499
8819.23 5432
8820.12 5406
8821.00 5398
8821.89 5296
8822.77 5187
8823.66 5090
8824.55 4977
8825.43 4975
8826.32 4917
8827.21 4814
8828.09 4690
8828.98 4583
8829.87 4574
8830.75 4509
8831.64 4541
8832.53 4546
8833.41 4445
8834.30 4459
8835.19 4401
8836.08 4459
8836.96 4531
8837.85 4558
8838.74 4638
8839.62 4609
8840.51 4774
8841.40 4774
8842.29 4908
8843.17 4947
8844.06 4957
8844.95 4959
8845.84 4987
8846.72 4897
8847.61 4978
8848.50 4996
8849.39 4917
8850.27 5003
8851.16 4924
8852.05 4881
8852.94 4914
8853.82 5003
8854.71 5014
8855.60 4931
8856.49 4897
8857.38 5023
8858.26 4905
8859.15 4898
8860.04 4848
8860.93 4870
8861.82 4838
8862.71 4785
8863.59 4662
8864.48 4622
8865.37 4510
8866.26 4402
8867.15 4287
8868.04 4354
8868.93 4255
8869.81 4083
8870.70 4033
8871.59 4042
8872.48 3990
8873.37 3857
8874.26 3808
8875.15 3752
8876.04 3814
8876.93 3671
8877.81 3668
8878.70 3612
8879.59 3580
8880.48 3567
8881.37 3557
8882.26 3521
8883.15 3451
8884.04 3503
8884.93 3433
8885.82 3410
8886.71 3303
8887.60 3302
8888.49 3292
8889.38 3225
8890.27 3187
8891.16 3118
8892.05 3122
8892.94 3159
8893.83 3096
8894.72 3028
8895.61 2969
8896.50 3003
8897.39 2995
8898.28 2924
8899.17 2905
8900.06 2848
8900.95 2821
8901.84 2858
8902.73 2780
8903.62 2842
8904.51 2813
8905.40 2779
8906.29 2750
8907.18 2733
8908.07 2697
8908.96 2812
8909.85 2717
8910.74 2683
8911.63 2682
8912.52 2673
8913.41 2636
8914.31 2607
8915.20 2567
8916.09 2547
8916.98 2551
8917.87 2525
8918.76 2539
8919.65 2491
8920.54 2501
8921.43 2619
8922.33 2682
8923.22 2656
8924.11 2704
8925.00 2766
8925.89 2814
8926.78 2913
8927.67 2876
8928.57 2933
8929.46 2869
8930.35 2812
8931.24 2778
8932.13 2709
8933.03 2625
8933.92 2596
8934.81 2563
8935.70 2578
8936.59 2477
8937.49 2484
8938.38 2387
8939.27 2358
8940.16 2352
8941.05 2297
8941.95 2314
8942.84 2209
8943.73 2236
8944.62 2240
8945.52 2240
8946.41 2206
8947.30 2245
8948.19 2268
8949.09 2303
8949.98 2269
8950.87 2311
8951.76 2368
8952.66 2398
8953.55 2348
8954.44 2413
8955.34 2338
8956.23 2264
8957.12 2248
8958.02 2172
8958.91 2154
8959.80 2096
8960.69 2079
8961.59 2080
8962.48 2077
8963.37 2098
8964.27 2090
8965.16 2066
8966.05 2132
8966.95 2084
8967.84 2105
8968.74 2120
8969.63 2148
8970.52 2140
8971.42 2094
8972.31 2045
8973.20 2067
8974.10 2018
8974.99 1995
8975.89 1983
8976.78 1900
8977.67 1884
8978.57 1916
8979.46 1828
8980.36 1762
8981.25 1794
8982.15 1675
8983.04 1733
8983.93 1730
8984.83 1663
8985.72 1676
8986.62 1690
8987.51 1653
8988.41 1648
8989.30 1631
8990.20 1689
8991.09 1725
8991.99 1710
8992.88 1634
8993.78 1638
8994.67 1610
8995.57 1578
8996.46 1598
8997.36 1576
8998.25 1602
8999.15 1597
9000.04 1627
9000.94 1558
9001.83 1559
9002.73 1556
9003.62 1556
9004.52 1540
9005.41 1555
9006.31 1511
9007.20 1559
9008.10 1512
9009.00 1475
9009.89 1541
9010.79 1489
9011.68 1484
9012.58 1507
9013.47 1510
9014.37 1510
9015.27 1460
9016.16 1462
9017.06 1472
9017.95 1466
9018.85 1508
9019.75 1470
9020.64 1422
9021.54 1452
9022.43 1515
9023.33 1473
9024.23 1461
9025.12 1430
9026.02 1474
9026.92 1452
9027.81 1443
9028.71 1447
9029.61 1467
9030.50 1422
9031.40 1435
9032.30 1448
9033.19 1352
9034.09 1370
9034.99 1410
9035.88 1406
9036.78 1337
9037.68 1399
9038.58 1403
9039.47 1420
9040.37 1422
9041.27 1433
9042.16 1435
9043.06 1442
9043.96 1469
9044.86 1365
9045.75 1398
9046.65 1406
9047.55 1392
9048.45 1423
9049.34 1421
9050.24 1386
9051.14 1397
9052.04 1408
9052.94 1374
9053.83 1402
9054.73 1425
9055.63 1424
9056.53 1403
9057.43 1450
9058.32 1469
9059.22 1450
9060.12 1489
9061.02 1489
9061.92 1491
9062.81 1528
9063.71 1528
9064.61 1486
9065.51 1566
9066.41 1561
9067.31 1582
9068.21 1576
9069.10 1556
9070.00 1554
9070.90 1521
9071.80 1503
9072.70 1523
9073.60 1483
9074.50 1479
9075.40 1490
9076.29 1426
9077.19 1424
9078.09 1427
9078.99 1465
9079.89 1403
9080.79 1385
9081.69 1405
9082.59 1431
9083.49 1405
9084.39 1384
9085.29 1379
9086.19 1385
9087.09 1403
9087.98 1364
9088.88 1362
9089.78 1452
9090.68 1398
9091.58 1357
9092.48 1380
9093.38 1342
9094.28 1388
9095.18 1385
9096.08 1381
9096.98 1398
9097.88 1410
9098.78 1415
9099.68 1368
9100.58 1373
9101.48 1383
9102.38 1358
9103.28 1384
9104.18 1426
9105.08 1408
9105.99 1314
9106.89 1329
9107.79 1362
9108.69 1358
9109.59 1384
9110.49 1411
9111.39 1348
9112.29 1391
9113.19 1416
9114.09 1341
9114.99 1368
9115.89 1372
9116.79 1358
9117.69 1402
9118.60 1378
9119.50 1399
9120.40 1359
9121.30 1311
9122.20 1355
9123.10 1400
9124.00 1397
9124.90 1359
9125.81 1395
9126.71 1331
9127.61 1328
9128.51 1340
9129.41 1334
9130.31 1322
9131.22 1301
9132.12 1301
9133.02 1340
9133.92 1318
9134.82 1307
9135.72 1294
9136.63 1303
9137.53 1362
9138.43 1359
9139.33 1349
9140.23 1331
9141.14 1321
9142.04 1340
9142.94 1320
9143.84 1317
9144.75 1334
9145.65 1338
9146.55 1360
9147.45 1321
9148.36 1325
9149.26 1325
9150.16 1313
9151.06 1375
9151.97 1327
9152.87 1345
9153.77 1369
9154.67 1354
9155.58 1304
9156.48 1334
9157.38 1355
9158.29 1305
9159.19 1299
9160.09 1322
9161.00 1343
9161.90 1359
9162.80 1382
9163.71 1340
9164.61 1347
9165.51 1315
9166.42 1309
9167.32 1355
9168.22 1340
9169.13 1312
9170.03 1328
9170.93 1335
9171.84 1353
9172.74 1374
9173.64 1424
9174.55 1373
9175.45 1336
9176.36 1332
9177.26 1307
9178.16 1321
9179.07 1346
9179.97 1315
9180.88 1323
9181.78 1326
9182.69 1359
9183.59 1345
9184.49 1336
9185.40 1358
9186.30 1370
9187.21 1361
9188.11 1378
9189.02 1393
9189.92 1389
9190.82 1416
9191.73 1365
9192.63 1437
9193.54 1441
9194.44 1406
9195.35 1435
9196.25 1424
9197.16 1497
9198.06 1448
9198.97 1441
9199.87 1482
9200.78 1456
9201.68 1486
9202.59 1486
9203.49 1484
9204.40 1401
9205.30 1439
9206.21 1433
9207.12 1410
9208.02 1416
9208.93 1418
9209.83 1367
9210.74 1328
9211.64 1362
9212.55 1406
9213.45 1398
9214.36 1379
9215.27 1440
9216.17 1413
9217.08 1425
9217.98 1387
9218.89 1441
9219.80 1429
9220.70 1436
9221.61 1442
9222.51 1416
9223.42 1381
9224.33 1382
9225.23 1390
9226.14 1364
9227.05 1362
9227.95 1401
9228.86 1397
9229.77 1400
9230.67 1427
9231.58 1371
9232.49 1385
9233.39 1350
9234.30 1380
9235.21 1349
9236.11 1402
9237.02 1332
9237.93 1372
9238.83 1347
9239.74 1347
9240.65 1323
9241.55 1381
9242.46 1372
9243.37 1353
9244.28 1393
9245.18 1337
9246.09 1309
9247.00 1283
9247.91 1332
9248.81 1328
9249.72 1316
9250.63 1324
9251.54 1344
9252.44 1324
9253.35 1256
9254.26 1274
9255.17 1294
9256.07 1307
9256.98 1317
9257.89 1314
9258.80 1326
9259.71 1344
9260.61 1320
9261.52 1332
9262.43 1317
9263.34 1288
9264.25 1283
9265.16 1380
9266.06 1343
9266.97 1315
9267.88 1307
9268.79 1352
9269.70 1379
9270.61 1371
9271.51 1386
9272.42 1354
9273.33 1369
9274.24 1388
9275.15 1396
9276.06 1406
9276.97 1464
9277.88 1450
9278.78 1430
9279.69 1394
9280.60 1423
9281.51 1399
9282.42 1431
9283.33 1422
9284.24 1431
9285.15 1412
9286.06 1388
9286.97 1375
9287.88 1365
9288.79 1381
9289.70 1402
9290.60 1396
9291.51 1425
9292.42 1425
9293.33 1381
9294.24 1439
9295.15 1410
9296.06 1455
9296.97 1430
9297.88 1446
9298.79 1448
9299.70 1437
9300.61 1455
9301.52 1406
9302.43 1397
9303.34 1419
9304.25 1425
9305.16 1444
9306.07 1415
9306.98 1411
9307.89 1450
9308.80 1413
9309.71 1426
9310.63 1411
9311.54 1385
9312.45 1387
9313.36 1354
9314.27 1398
9315.18 1390
9316.09 1366
9317.00 1339
9317.91 1336
9318.82 1337
9319.73 1355
9320.64 1385
9321.55 1388
9322.47 1337
9323.38 1364
9324.29 1345
9325.20 1349
9326.11 1304
9327.02 1283
9327.93 1282
9328.84 1311
9329.76 1329
9330.67 1352
9331.58 1355
9332.49 1331
9333.40 1300
9334.31 1287
9335.23 1290
9336.14 1309
9337.05 1328
9337.96 1304
9338.87 1296
9339.78 1308
9340.70 1298
9341.61 1359
9342.52 1335
9343.43 1386
9344.34 1330
9345.26 1369
9346.17 1363
9347.08 1379
9347.99 1348
9348.91 1394
9349.82 1371
9350.73 1370
9351.64 1318
9352.56 1370
9353.47 1332
9354.38 1339
9355.29 1364
9356.21 1358
9357.12 1356
9358.03 1396
9358.94 1372
9359.86 1421
9360.77 1372
9361.68 1358
9362.60 1400
9363.51 1385
9364.42 1365
9365.34 1338
9366.25 1401
9367.16 1400
9368.08 1434
9368.99 1386
9369.90 1413
9370.82 1421
9371.73 1414
9372.64 1423
9373.56 1361
9374.47 1395
9375.38 1385
9376.30 1365
9377.21 1336
9378.12 1401
9379.04 1394
9379.95 1407
9380.87 1355
9381.78 1387
9382.69 1377
9383.61 1356
9384.52 1410
9385.44 1411
9386.35 1440
9387.27 1479
9388.18 1492
9389.09 1490
9390.01 1517
9390.92 1520
9391.84 1560
9392.75 1583
9393.67 1513
9394.58 1541
9395.50 1557
9396.41 1556
9397.32 1568
9398.24 1558
9399.15 1591
9400.07 1582
9400.98 1579
9401.90 1570
9402.81 1522
9403.73 1557
9404.64 1521
9405.56 1533
9406.47 1495
9407.39 1509
9408.30 1531
9409.22 1520
9410.14 1476
9411.05 1495
9411.97 1508
9412.88 1558
9413.80 1521
9414.71 1459
9415.63 1460
9416.54 1517
9417.46 1482
9418.38 1467
9419.29 1514
9420.21 1537
9421.12 1470
9422.04 1485
9422.95 1530
9423.87 1481
9424.79 1561
9425.70 1560
9426.62 1586
9427.54 1566
9428.45 1597
9429.37 1644
9430.28 1625
9431.20 1666
9432.12 1691
9433.03 1773
9433.95 1777
9434.87 1836
9435.78 1808
9436.70 1867
9437.62 1865
9438.53 1908
9439.45 1859
9440.37 1840
9441.28 1844
9442.20 1868
9443.12 1934
9444.03 1958
9444.95 1970
9445.87 2024
9446.79 2110
9447.70 2290
9448.62 2458
9449.54 2577
9450.45 2720
9451.37 2871
9452.29 3097
9453.21 3150
9454.12 3161
9455.04 3165
9455.96 3086
9456.88 2988
9457.79 2747
9458.71 2676
9459.63 2546
9460.55 2412
9461.47 2265
9462.38 2149
9463.30 2071
9464.22 2012
9465.14 1947
9466.06 1861
9466.97 1828
9467.89 1836
9468.81 1749
9469.73 1752
9470.65 1799
9471.56 1818
9472.48 1791
9473.40 1765
9474.32 1787
9475.24 1830
9476.16 1887
9477.08 1947
9477.99 2037
9478.91 2033
9479.83 2045
9480.75 2044
9481.67 2135
9482.59 2076
9483.51 2039
9484.43 1969
9485.34 1924
9486.26 1840
9487.18 1847
9488.10 1795
9489.02 1816
9489.94 1698
9490.86 1676
9491.78 1708
9492.70 1601
9493.62 1605
9494.54 1624
9495.46 1603
9496.38 1565
9497.30 1564
9498.22 1576
9499.13 1539
9500.05 1489
9500.97 1498
9501.89 1527
9502.81 1518
9503.73 1538
9504.65 1571
9505.57 1535
9506.49 1529
9507.41 1536
9508.33 1559
9509.25 1593
9510.17 1599
9511.09 1566
9512.01 1595
9512.93 1564
9513.86 1619
9514.78 1607
9515.70 1684
9516.62 1671
9517.54 1674
9518.46 1675
9519.38 1664
9520.30 1694
9521.22 1680
9522.14 1714
9523.06 1698
9523.98 1714
9524.90 1705
9525.82 1754
9526.75 1827
9527.67 1933
9528.59 2031
9529.51 2099
9530.43 2202
9531.35 2226
9532.27 2190
9533.19 2262
9534.11 2273
9535.04 2224
9535.96 2185
9536.88 2170
9537.80 2051
9538.72 2054
9539.64 1975
9540.57 1968
9541.49 1864
9542.41 1840
9543.33 1766
9544.25 1682
9545.17 1672
9546.10 1727
9547.02 1639
9547.94 1636
9548.86 1584
9549.78 1565
9550.71 1527
9551.63 1561
9552.55 1615
9553.47 1666
9554.40 1672
9555.32 1673
9556.24 1704
9557.16 1710
9558.09 1686
9559.01 1702
9559.93 1771
9560.85 1734
9561.78 1722
9562.70 1683
9563.62 1727
9564.54 1657
9565.47 1615
9566.39 1630
9567.31 1582
9568.24 1524
9569.16 1517
9570.08 1577
9571.00 1537
9571.93 1492
9572.85 1438
9573.77 1453
9574.70 1422
9575.62 1456
9576.54 1413
9577.47 1418
9578.39 1447
9579.31 1443
9580.24 1406
9581.16 1408
9582.09 1445
9583.01 1405
9583.93 1339
9584.86 1340
9585.78 1392
9586.70 1430
9587.63 1390
9588.55 1405
9589.48 1400
9590.40 1404
9591.32 1386
9592.25 1436
9593.17 1486
9594.10 1445
9595.02 1462
9595.95 1447
9596.87 1474
9597.79 1515
9598.72 1545
9599.64 1528
9600.57 1465
9601.49 1516
9602.42 1561
9603.34 1522
9604.27 1546
9605.19 1573
9606.12 1581
9607.04 1588
9607.97 1555
9608.89 1561
9609.82 1598
9610.74 1514
9611.67 1577
9612.59 1587
9613.52 1570
9614.44 1547
9615.37 1579
9616.29 1582
9617.22 1688
9618.14 1677
9619.07 1603
9619.99 1610
9620.92 1692
9621.85 1642
9622.77 1640
9623.70 1689
9624.62 1725
9625.55 1710
9626.47 1677
9627.40 1678
9628.33 1656
9629.25 1764
9630.18 1775
9631.10 1743
9632.03 1787
9632.96 1766
9633.88 1801
9634.81 1831
9635.73 1812
9636.66 1850
9637.59 1924
9638.51 1924
9639.44 1990
9640.37 1958
9641.29 2017
9642.22 2045
9643.15 2141
9644.07 2211
9645.00 2363
9645.93 2367
9646.85 2447
9647.78 2536
9648.71 2672
9649.63 2655
9650.56 2683
9651.49 2654
9652.41 2594
9653.34 2558
9654.27 2401
9655.20 2462
9656.12 2351
9657.05 2291
9657.98 2205
9658.90 2173
9659.83 2178
9660.76 2111
9661.69 2120
9662.61 2139
9663.54 2136
9664.47 2119
9665.40 2138
9666.32 2128
9667.25 2218
9668.18 2157
9669.11 2185
9670.04 2248
9670.96 2210
9671.89 2232
9672.82 2219
9673.75 2251
9674.68 2280
9675.60 2331
9676.53 2281
9677.46 2294
9678.39 2259
9679.32 2285
9680.25 2323
9681.17 2337
9682.10 2315
9683.03 2335
9683.96 2309
9684.89 2252
9685.82 2301
9686.75 2374
9687.67 2355
9688.60 2299
9689.53 2363
9690.46 2420
9691.39 2543
9692.32 2514
9693.25 2589
9694.18 2716
9695.11 2889
9696.03 2926
9696.96 3035
9697.89 3122
9698.82 3108
9699.75 3122
9700.68 3163
9701.61 3110
9702.54 2987
9703.47 2953
9704.40 2908
9705.33 2778
9706.26 2762
9707.19 2661
9708.12 2536
9709.05 2555
9709.98 2540
9710.91 2596
9711.84 2561
9712.77 2609
9713.70 2591
9714.63 2602
9715.56 2642
9716.49 2617
9717.42 2517
9718.35 2451
9719.28 2455
9720.21 2372
9721.14 2306
9722.07 2255
9723.00 2215
9723.93 2205
9724.86 2206
9725.79 2125
9726.72 2099
9727.65 2072
9728.58 2123
9729.51 2146
9730.44 2148
9731.37 2101
9732.31 2092
9733.24 2102
9734.17 2098
9735.10 2087
9736.03 2082
9736.96 2066
9737.89 2017
9738.82 1934
9739.75 1910
9740.69 1965
9741.62 1950
9742.55 1815
9743.48 1849
9744.41 1864
9745.34 1881
9746.27 1827
9747.21 1827
9748.14 1778
9749.07 1784
9750.00 1771
9750.93 1731
9751.86 1728
9752.80 1803
9753.73 1775
9754.66 1744
9755.59 1781
9756.52 1822
9757.46 1755
9758.39 1733
9759.32 1728
9760.25 1822
9761.18 1781
9762.12 1735
9763.05 1773
9763.98 1774
9764.91 1797
9765.85 1807
9766.78 1823
9767.71 1760
9768.64 1809
9769.58 1855
9770.51 1836
9771.44 1860
9772.37 1901
9773.31 1915
9774.24 1999
9775.17 2013
9776.11 2038
9777.04 2068
9777.97 2147
9778.91 2149
9779.84 2197
9780.77 2214
9781.71 2224
9782.64 2255
9783.57 2197
9784.51 2132
9785.44 2112
9786.37 1989
9787.31 2015
9788.24 2059
9789.17 1978
9790.11 1930
9791.04 1932
9791.97 1886
9792.91 1889
9793.84 1881
9794.77 1896
9795.71 1891
9796.64 1881
9797.58 1903
9798.51 1901
9799.44 1866
9800.38 1855
9801.31 1859
9802.25 1771
9803.18 1711
9804.12 1681
9805.05 1680
9805.98 1653
9806.92 1620
9807.85 1540
9808.79 1535
9809.72 1508
9810.66 1521
9811.59 1420
9812.53 1476
9813.46 1486
9814.40 1406
9815.33 1365
9816.27 1409
9817.20 1389
9818.14 1441
9819.07 1422
9820.01 1412
9820.94 1411
9821.88 1374
9822.81 1377
9823.75 1374
9824.68 1389
9825.62 1358
9826.55 1332
9827.49 1335
9828.42 1356
9829.36 1264
9830.29 1334
9831.23 1327
9832.17 1332
9833.10 1376
9834.04 1376
9834.97 1348
9835.91 1348
9836.84 1319
9837.78 1307
9838.72 1338
9839.65 1349
9840.59 1343
9841.52 1341
9842.46 1366
9843.40 1397
9844.33 1398
9845.27 1396
9846.20 1363
9847.14 1366
9848.08 1355
9849.01 1382
9849.95 1386
9850.89 1333
9851.82 1310
9852.76 1361
9853.70 1329
9854.63 1366
9855.57 1380
9856.51 1391
9857.44 1380
9858.38 1366
9859.32 1359
9860.25 1399
9861.19 1357
9862.13 1376
9863.07 1415
9864.00 1376
9864.94 1358
9865.88 1335
9866.81 1315
9867.75 1365
9868.69 1371
9869.63 1346
9870.56 1369
9871.50 1370
9872.44 1343
9873.38 1310
9874.31 1332
9875.25 1333
9876.19 1383
9877.13 1366
9878.07 1344
9879.00 1328
9879.94 1298
9880.88 1322
9881.82 1360
9882.75 1339
9883.69 1300
9884.63 1319
9885.57 1356
9886.51 1315
9887.45 1340
9888.38 1321
9889.32 1302
9890.26 1314
9891.20 1333
9892.14 1301
9893.08 1302
9894.01 1297
9894.95 1343
9895.89 1309
9896.83 1293
9897.77 1295
9898.71 1291
9899.65 1249
9900.59 1269
9901.52 1240
9902.46 1272
9903.40 1271
9904.34 1293
9905.28 1282
9906.22 1317
9907.16 1308
9908.10 1342
9909.04 1363
9909.98 1389
9910.92 1365
9911.86 1343
9912.80 1335
9913.73 1390
9914.67 1392
9915.61 1384
9916.55 1452
9917.49 1541
9918.43 1550
9919.37 1593
9920.31 1705
9921.25 1933
9922.19 2079
9923.13 2115
9924.07 2233
9925.01 2345
9925.95 2387
9926.89 2469
9927.83 2490
9928.77 2388
9929.71 2327
9930.65 2238
9931.59 2150
9932.53 2045
9933.47 1952
9934.41 1847
9935.36 1717
9936.30 1654
9937.24 1556
9938.18 1502
9939.12 1414
9940.06 1401
9941.00 1420
9941.94 1312
9942.88 1245
9943.82 1272
9944.76 1308
9945.70 1274
9946.64 1289
9947.59 1205
9948.53 1225
9949.47 1258
9950.41 1226
9951.35 1199
9952.29 1177
9953.23 1170
9954.17 1214
9955.12 1215
9956.06 1194
9957.00 1152
9957.94 1173
9958.88 1220
9959.82 1132
9960.77 1180
9961.71 1188
9962.65 1154
9963.59 1190
9964.53 1183
9965.48 1181
9966.42 1143
9967.36 1140
9968.30 1117
9969.24 1147
9970.19 1129
9971.13 1141
9972.07 1095
9973.01 1131
9973.95 1145
9974.90 1136
9975.84 1105
9976.78 1087
9977.72 1118
9978.67 1093
9979.61 1040
9980.55 1104
9981.50 1117
9982.44 1077
9983.38 1082
9984.32 1086
9985.27 1092
9986.21 1080
9987.15 1091
9988.10 1079
9989.04 1061
9989.98 1107
9990.92 1054
9991.87 1053
9992.81 1045
9993.75 1076
9994.70 1091
9995.64 1107
9996.58 1133
9997.53 1135
9998.47 1144
9999.41 1129
10000.36 1071
10001.30 1124
10002.25 1113
10003.19 1112
10004.13 1115
10005.08 1103
10006.02 1120
10006.96 1105
10007.91 1152
10008.85 1120
10009.80 1136
10010.74 1150
10011.68 1100
10012.63 1066
10013.57 1071
10014.52 1104
10015.46 1148
10016.41 1080
10017.35 1148
10018.29 1137
10019.24 1122
10020.18 1140
10021.13 1154
10022.07 1154
10023.02 1138
10023.96 1155
10024.91 1147
10025.85 1137
10026.80 1153
10027.74 1139
10028.69 1198
10029.63 1138
10030.58 1181
10031.52 1196
10032.47 1211
10033.41 1205
10034.36 1210
10035.30 1151
10036.25 1156
10037.19 1132
10038.14 1144
10039.08 1102
10040.03 1131
10040.97 1071
10041.92 1069
10042.87 1051
10043.81 1053
10044.76 1067
10045.70 1085
10046.65 1066
10047.59 1046
10048.54 1044
10049.49 1052
10050.43 1070
10051.38 1069
10052.32 1040
10053.27 1016
10054.22 1051
10055.16 1049
10056.11 1034
10057.05 1042
10058.00 1021
10058.95 1009
10059.89 1060
10060.84 1054
10061.79 1069
10062.73 985
10063.68 1053
10064.63 1076
10065.57 1067
10066.52 1010
10067.47 1005
10068.41 1066
10069.36 1047
10070.31 1039
10071.25 990
10072.20 1027
10073.15 993
10074.10 1000
10075.04 989
10075.99 1016
10076.94 1012
10077.88 988
10078.83 986
10079.78 987
10080.73 1006
10081.67 982
10082.62 1044
10083.57 974
10084.52 1001
10085.46 943
10086.41 983
10087.36 986
10088.31 1002
10089.25 981
10090.20 1013
10091.15 1014
10092.10 998
10093.05 980
10093.99 964
10094.94 993
10095.89 946
10096.84 971
10097.79 991
10098.73 940
10099.68 989
10100.63 968
10101.58 959
10102.53 960
10103.48 970
10104.42 1018
10105.37 978
10106.32 980
10107.27 1025
10108.22 1014
10109.17 978
10110.12 975
10111.06 973
10112.01 962
10112.96 998
10113.91 981
10114.86 961
10115.81 955
10116.76 981
10117.71 981
10118.66 984
10119.61 1001
10120.56 1002
10121.50 961
10122.45 936
10123.40 1002
10124.35 972
10125.30 986
10126.25 968
10127.20 981
10128.15 970
10129.10 995
10130.05 1000
10131.00 975
10131.95 929
10132.90 981
10133.85 971
10134.80 987
10135.75 999
10136.70 955
10137.65 964
10138.60 938
10139.55 973
10140.50 981
10141.45 1007
10142.40 1000
10143.35 1002
10144.30 940
10145.25 967
10146.20 994
10147.15 962
10148.10 955
10149.05 988
10150.00 1006
10150.95 991
10151.90 977
10152.86 978
10153.81 1006
10154.76 999
10155.71 1054
10156.66 987
10157.61 1002
10158.56 1002
10159.51 999
10160.46 989
10161.41 946
10162.37 970
10163.32 970
10164.27 1013
10165.22 1017
10166.17 979
10167.12 988
10168.07 1011
10169.03 1062
10169.98 993
10170.93 1025
10171.88 991
10172.83 982
10173.78 1024
10174.74 1047
10175.69 1064
10176.64 1062
10177.59 1046
10178.54 1061
10179.49 1075
10180.45 1046
10181.40 1137
10182.35 1127
10183.30 1124
10184.26 1161
10185.21 1117
10186.16 1120
10187.11 1144
10188.06 1204
10189.02 1237
10189.97 1262
10190.92 1281
10191.87 1282
10192.83 1271
10193.78 1287
10194.73 1334
10195.69 1317
10196.64 1350
10197.59 1298
10198.54 1326
10199.50 1250
10200.45 1252
10201.40 1253
10202.36 1280
10203.31 1238
10204.26 1252
10205.22 1190
10206.17 1187
10207.12 1200
10208.08 1206
10209.03 1165
10209.98 1146
10210.94 1184
10211.89 1145
10212.84 1159
10213.80 1166
10214.75 1164
10215.70 1133
10216.66 1154
10217.61 1132
10218.56 1117
10219.52 1062
10220.47 1077
10221.43 1157
10222.38 1122
10223.33 1069
10224.29 1108
10225.24 1086
10226.20 1106
10227.15 1157
10228.11 1154
10229.06 1165
10230.01 1187
10230.97 1173
10231.92 1200
10232.88 1196
10233.83 1213
10234.79 1253
10235.74 1298
10236.70 1275
10237.65 1269
10238.60 1285
10239.56 1198
10240.51 1189
10241.47 1187
10242.42 1131
10243.38 1069
10244.33 1078
10245.29 1102
10246.24 1138
10247.20 1053
10248.15 1024
10249.11 1005
10250.07 982
10251.02 1006
10251.98 1021
10252.93 1007
10253.89 1014
10254.84 1029
10255.80 994
10256.75 961
10257.71 1008
10258.67 1005
10259.62 1045
10260.58 996
10261.53 963
10262.49 1001
10263.44 1025
10264.40 1019
10265.36 974
10266.31 998
10267.27 1032
10268.22 1012
10269.18 1059
10270.14 1020
10271.09 1066
10272.05 983
10273.01 1001
10273.96 980
10274.92 979
10275.87 974
10276.83 1023
10277.79 1031
10278.74 1001
10279.70 950
10280.66 955
10281.61 939
10282.57 966
10283.53 923
10284.49 934
10285.44 921
10286.40 944
10287.36 926
10288.31 931
10289.27 961
10290.23 946
10291.18 928
10292.14 945
10293.10 927
10294.06 933
10295.01 896
10295.97 924
10296.93 915
10297.89 904
10298.84 914
10299.80 949
10300.76 925
10301.72 937
10302.67 946
10303.63 923
10304.59 925
10305.55 961
10306.51 971
10307.46 945
10308.42 960
10309.38 916
10310.34 920
10311.30 922
10312.25 901
10313.21 904
10314.17 918
10315.13 906
10316.09 942
10317.05 932
10318.00 963
10318.96 928
10319.92 872
10320.88 897
10321.84 892
10322.80 919
10323.76 903
10324.71 915
10325.67 907
10326.63 894
10327.59 899
10328.55 927
10329.51 944
10330.47 923
10331.43 911
10332.39 938
10333.35 874
10334.30 904
10335.26 941
10336.22 918
10337.18 981
10338.14 959
10339.10 930
10340.06 933
10341.02 961
10341.98 941
10342.94 921
10343.90 923
10344.86 982
10345.82 916
10346.78 919
10347.74 976
10348.70 932
10349.66 913
10350.62 957
10351.58 951
10352.54 918
10353.50 958
10354.46 960
10355.42 961
10356.38 921
10357.34 991
10358.30 978
10359.26 973
10360.22 997
10361.18 964
10362.14 925
10363.10 958
10364.06 952
10365.02 961
10365.98 940
10366.94 954
10367.90 947
10368.87 920
10369.83 902
10370.79 920
10371.75 901
10372.71 893
10373.67 934
10374.63 923
10375.59 928
10376.55 916
10377.51 920
10378.48 978
10379.44 896
10380.40 932
10381.36 900
10382.32 889
10383.28 896
10384.24 864
10385.21 886
10386.17 891
10387.13 912
10388.09 916
10389.05 907
10390.01 898
10390.98 882
10391.94 913
10392.90 941
10393.86 933
10394.82 921
10395.79 918
10396.75 876
10397.71 911
10398.67 893
10399.63 932
10400.60 921
10401.56 914
10402.52 951
10403.48 920
10404.45 908
10405.41 950
10406.37 929
10407.33 953
10408.30 945
10409.26 974
10410.22 959
10411.18 925
10412.15 977
10413.11 1004
10414.07 1088
10415.04 1098
10416.00 1077
10416.96 1046
10417.93 1082
10418.89 1155
10419.85 1120
10420.81 1101
10421.78 1142
10422.74 1128
10423.70 1163
10424.67 1177
10425.63 1155
10426.59 1138
10427.56 1146
10428.52 1167
10429.49 1136
10430.45 1154
10431.41 1076
10432.38 1084
10433.34 1069
10434.30 1006
10435.27 1014
10436.23 1021
10437.20 967
10438.16 991
10439.12 970
10440.09 964
10441.05 941
10442.02 935
10442.98 911
10443.94 889
10444.91 895
10445.87 938
10446.84 937
10447.80 933
10448.77 945
10449.73 921
10450.70 899
10451.66 856
10452.63 881
10453.59 898
10454.55 857
10455.52 893
10456.48 919
10457.45 944
10458.41 882
10459.38 873
10460.34 895
10461.31 896
10462.27 866
10463.24 866
10464.20 914
10465.17 883
10466.14 862
10467.10 887
10468.07 845
10469.03 859
10470.00 875
10470.96 897
10471.93 893
10472.89 895
10473.86 882
10474.82 893
10475.79 886
10476.76 882
10477.72 877
10478.69 897
10479.65 930
10480.62 932
10481.59 896
10482.55 905
10483.52 930
10484.48 910
10485.45 919
10486.42 931
10487.38 912
10488.35 898
10489.32 892
10490.28 906
10491.25 875
10492.21 861
10493.18 884
10494.15 923
10495.11 899
10496.08 914
10497.05 897
10498.01 930
10498.98 881
10499.95 873
10500.92 875
10501.88 920
10502.85 912
10503.82 882
10504.78 922
10505.75 900
10506.72 883
10507.68 892
10508.65 842
10509.62 862
10510.59 876
10511.55 890
10512.52 899
10513.49 926
10514.46 936
10515.42 914
10516.39 901
10517.36 923
10518.33 907
10519.29 887
10520.26 893
10521.23 899
10522.20 883
10523.17 872
10524.13 889
10525.10 922
10526.07 914
10527.04 906
10528.01 913
10528.97 907
10529.94 924
10530.91 929
10531.88 922
10532.85 903
10533.82 900
10534.78 924
10535.75 919
10536.72 949
10537.69 949
10538.66 910
10539.63 952
10540.60 940
10541.56 906
10542.53 978
10543.50 948
10544.47 958
10545.44 940
10546.41 932
10547.38 973
10548.35 972
10549.32 970
10550.29 976
10551.25 972
10552.22 967
10553.19 1005
10554.16 1025
10555.13 1062
10556.10 1065
10557.07 1110
10558.04 1093
10559.01 1086
10559.98 1115
10560.95 1139
10561.92 1140
10562.89 1142
10563.86 1122
10564.83 1102
10565.80 1082
10566.77 1062
10567.74 1103
10568.71 1062
10569.68 1034
10570.65 1000
10571.62 1039
10572.59 994
10573.56 1015
10574.53 960
10575.50 979
10576.47 979
10577.44 965
10578.41 959
10579.38 977
10580.35 949
10581.32 976
10582.29 1028
10583.26 998
10584.23 998
10585.21 992
10586.18 972
10587.15 950
10588.12 1007
10589.09 990
10590.06 974
10591.03 976
10592.00 976
10592.97 972
10593.94 986
10594.92 943
10595.89 942
10596.86 953
10597.83 955
10598.80 936
10599.77 934
10600.74 921
10601.71 910
10602.69 905
10603.66 901
10604.63 911
10605.60 899
10606.57 916
10607.54 916
10608.52 924
10609.49 947
10610.46 905
10611.43 907
10612.40 926
10613.38 916
10614.35 916
10615.32 925
10616.29 871
10617.27 934
10618.24 961
10619.21 993
10620.18 1002
10621.15 993
10622.13 909
10623.10 991
10624.07 973
10625.04 952
10626.02 934
10626.99 953
10627.96 1001
10628.94 962
10629.91 1020
10630.88 1039
10631.85 987
10632.83 1024
10633.80 1053
10634.77 1080
10635.75 1045
10636.72 1101
10637.69 1091
10638.67 1162
10639.64 1138
10640.61 1100
10641.59 1125
10642.56 1108
10643.53 1087
10644.51 1062
10645.48 1021
10646.45 1051
10647.43 1006
10648.40 1007
10649.37 969
10650.35 993
10651.32 983
10652.30 957
10653.27 928
10654.24 946
10655.22 980
10656.19 955
10657.16 967
10658.14 941
10659.11 924
10660.09 932
10661.06 958
10662.04 930
10663.01 874
10663.98 904
10664.96 968
10665.93 934
10666.91 981
10667.88 927
10668.86 933
10669.83 902
10670.81 911
10671.78 909
10672.76 921
10673.73 933
10674.71 888
10675.68 908
10676.66 901
10677.63 945
10678.61 920
10679.58 950
10680.56 929
10681.53 950
10682.51 954
10683.48 915
10684.46 906
10685.43 947
10686.41 898
10687.38 937
10688.36 891
10689.33 896
10690.31 893
10691.28 883
10692.26 854
10693.24 866
10694.21 867
10695.19 907
10696.16 863
10697.14 891
10698.12 905
10699.09 892
10700.07 901
10701.04 898
10702.02 879
10703.00 874
10703.97 908
10704.95 900
10705.92 885
10706.90 893
10707.88 878
10708.85 888
10709.83 871
10710.81 920
10711.78 886
10712.76 920
10713.74 880
10714.71 876
10715.69 882
10716.67 887
10717.64 849
10718.62 895
10719.60 873
10720.57 872
10721.55 901
10722.53 897
10723.50 889
10724.48 884
10725.46 884
10726.44 904
10727.41 917
10728.39 864
10729.37 928
10730.35 917
10731.32 888
10732.30 917
10733.28 939
10734.26 961
10735.23 935
10736.21 917
10737.19 898
10738.17 934
10739.14 945
10740.12 972
10741.10 973
10742.08 1002
10743.06 984
10744.03 957
10745.01 936
10745.99 907
10746.97 937
10747.95 972
10748.92 932
10749.90 904
10750.88 915
10751.86 918
10752.84 897
10753.82 894
10754.79 941
10755.77 908
10756.75 930
10757.73 887
10758.71 861
10759.69 890
10760.67 884
10761.65 899
10762.62 959
10763.60 931
10764.58 920
10765.56 959
10766.54 947
10767.52 953
10768.50 953
10769.48 1004
10770.46 962
10771.44 987
10772.42 970
10773.39 995
10774.37 958
10775.35 965
10776.33 980
10777.31 973
10778.29 909
10779.27 929
10780.25 890
10781.23 895
10782.21 929
10783.19 913
10784.17 915
10785.15 895
10786.13 871
10787.11 884
10788.09 865
10789.07 886
10790.05 901
10791.03 891
10792.01 905
10792.99 905
10793.97 865
10794.95 866
10795.93 871
10796.91 889
10797.89 846
10798.87 864
10799.85 881
10800.83 853
10801.82 859
10802.80 872
10803.78 856
10804.76 860
10805.74 868
10806.72 834
10807.70 844
10808.68 859
10809.66 873
10810.64 897
10811.62 869
10812.61 833
10813.59 847
10814.57 844
10815.55 888
10816.53 864
10817.51 862
10818.49 848
10819.47 827
10820.46 838
10821.44 854
10822.42 864
10823.40 854
10824.38 886
10825.36 861
10826.35 891
10827.33 842
10828.31 860
10829.29 871
10830.27 856
10831.25 868
10832.24 894
10833.22 871
10834.20 844
10835.18 831
10836.17 859
10837.15 837
10838.13 844
10839.11 852
10840.09 810
10841.08 869
10842.06 858
10843.04 873
10844.02 857
10845.01 890
10845.99 893
10846.97 907
10847.96 863
10848.94 862
10849.92 870
10850.90 896
10851.89 861
10852.87 868
10853.85 890
10854.84 898
10855.82 887
10856.80 882
10857.78 919
10858.77 917
10859.75 915
10860.73 890
10861.72 894
10862.70 895
10863.68 891
10864.67 921
10865.65 911
10866.64 872
10867.62 916
10868.60 960
10869.59 893
10870.57 869
10871.55 921
10872.54 888
10873.52 887
10874.51 895
10875.49 925
10876.47 930
10877.46 925
10878.44 940
10879.43 980
10880.41 988
10881.39 944
10882.38 929
10883.36 947
10884.35 977
10885.33 992
10886.32 952
10887.30 988
10888.29 1025
10889.27 1004
10890.25 964
10891.24 976
10892.22 996
10893.21 984
10894.19 973
10895.18 1008
10896.16 993
10897.15 1025
10898.13 1031
10899.12 991
10900.10 1019
10901.09 1036
10902.07 1063
10903.06 1076
10904.04 1064
10905.03 1076
10906.01 1101
10907.00 1055
10907.99 1068
10908.97 1080
10909.96 1106
10910.94 1090
10911.93 1095
10912.91 1071
10913.90 1064
10914.88 1092
10915.87 1115
10916.86 1137
10917.84 1109
10918.83 1111
10919.81 1136
10920.80 1191
10921.79 1133
10922.77 1141
10923.76 1185
10924.74 1232
10925.73 1240
10926.72 1204
10927.70 1205
10928.69 1204
10929.68 1261
10930.66 1249
10931.65 1286
10932.64 1264
10933.62 1304
10934.61 1307
10935.60 1316
10936.58 1336
10937.57 1386
10938.56 1391
10939.54 1471
10940.53 1526
10941.52 1568
10942.50 1565
10943.49 1638
10944.48 1698
10945.47 1692
10946.45 1725
10947.44 1737
10948.43 1830
10949.41 1834
10950.40 1867
10951.39 1809
10952.38 1852
10953.36 1829
10954.35 1839
10955.34 1812
10956.33 1789
10957.31 1818
10958.30 1759
10959.29 1746
10960.28 1764
10961.27 1751
10962.25 1710
10963.24 1690
10964.23 1637
10965.22 1587
10966.21 1526
10967.19 1562
10968.18 1550
10969.17 1504
10970.16 1515
10971.15 1494
10972.13 1460
10973.12 1476
10974.11 1485
10975.10 1428
10976.09 1439
10977.08 1469
10978.07 1507
10979.05 1495
10980.04 1531
10981.03 1497
10982.02 1546
10983.01 1518
10984.00 1598
10984.99 1630
10985.98 1635
10986.96 1634
10987.95 1666
10988.94 1762
10989.93 1824
10990.92 1892
10991.91 1904
10992.90 1970
10993.89 2004
10994.88 2129
10995.87 2184
10996.86 2254
10997.85 2238
10998.84 2268
10999.83 2302
11000.82 2287
11001.81 2303
11002.79 2174
11003.78 2088
11004.77 1995
11005.76 1958
11006.75 1924
11007.74 1867
11008.73 1773
11009.72 1669
11010.71 1548
11011.70 1558
11012.69 1495
11013.68 1486
11014.67 1471
11015.67 1416
11016.66 1373
11017.65 1371
11018.64 1379
11019.63 1355
11020.62 1378
11021.61 1333
11022.60 1295
11023.59 1280
11024.58 1272
11025.57 1320
11026.56 1281
11027.55 1241
11028.54 1259
11029.53 1295
11030.52 1283
11031.52 1258
11032.51 1233
11033.50 1225
11034.49 1218
11035.48 1198
11036.47 1220
11037.46 1189
11038.45 1219
11039.45 1188
11040.44 1160
11041.43 1167
11042.42 1135
11043.41 1162
11044.40 1168
11045.39 1195
11046.39 1144
11047.38 1132
11048.37 1121
11049.36 1065
11050.35 1088
11051.35 1061
11052.34 1103
11053.33 1099
11054.32 1121
11055.31 1106
11056.31 1093
11057.30 1094
11058.29 1072
11059.28 1090
11060.27 1103
11061.27 1130
11062.26 1099
11063.25 1137
11064.24 1106
11065.24 1112
11066.23 1107
11067.22 1120
11068.21 1126
11069.21 1114
11070.20 1072
11071.19 1091
11072.19 1113
11073.18 1136
11074.17 1107
11075.16 1093
11076.16 1095
11077.15 1082
11078.14 1141
11079.14 1125
11080.13 1114
11081.12 1106
11082.12 1088
11083.11 1076
11084.10 1061
11085.10 1089
11086.09 1092
11087.08 1114
11088.08 1108
11089.07 1083
11090.06 1065
11091.06 1062
11092.05 1083
11093.04 1114
11094.04 1045
11095.03 1054
11096.03 1095
11097.02 1063
11098.01 1028
11099.01 1063
11100.00 1056
11101.00 1076
11101.99 1043
11102.98 1082
11103.98 1064
11104.97 1063
11105.97 1067
11106.96 1096
11107.96 1065
11108.95 1060
11109.95 1094
11110.94 1103
11111.93 1039
11112.93 1012
11113.92 1057
11114.92 1080
11115.91 1085
11116.91 1067
11117.90 1078
11118.90 1085
11119.89 1121
11120.89 1062
11121.88 1113
11122.88 1128
11123.87 1122
11124.87 1107
11125.86 1081
11126.86 1095
11127.85 1112
11128.85 1141
11129.84 1167
11130.84 1124
11131.84 1093
11132.83 1131
11133.83 1158
11134.82 1121
11135.82 1127
11136.81 1116
11137.81 1100
11138.81 1092
11139.80 1145
11140.80 1114
11141.79 1058
11142.79 1066
11143.79 1091
11144.78 1083
11145.78 1077
11146.77 1053
11147.77 1081
11148.77 1090
11149.76 1030
11150.76 1061
11151.75 1052
11152.75 1039
11153.75 1004
11154.74 1075
11155.74 1028
11156.74 969
11157.73 1008
11158.73 1012
11159.73 1004
11160.72 1041
11161.72 1029
11162.72 977
11163.71 990
11164.71 999
11165.71 1018
11166.71 989
11167.70 1025
11168.70 1013
11169.70 970
11170.69 1013
11171.69 1017
11172.69 1020
11173.69 989
11174.68 993
11175.68 978
11176.68 1000
11177.68 998
11178.67 982
11179.67 980
11180.67 986
11181.67 980
11182.66 968
11183.66 976
11184.66 926
11185.66 963
11186.66 905
11187.65 955
11188.65 954
11189.65 917
11190.65 961
11191.65 936
11192.64 996
11193.64 990
11194.64 965
11195.64 968
11196.64 985
11197.64 963
11198.63 999
11199.63 986
11200.63 980
11201.63 950
11202.63 973
11203.63 971
11204.63 999
11205.63 947
11206.62 910
11207.62 918
11208.62 948
11209.62 996
11210.62 973
11211.62 947
11212.62 954
11213.62 964
11214.62 930
11215.62 925
11216.61 939
11217.61 901
11218.61 904
11219.61 959
11220.61 962
11221.61 954
11222.61 956
11223.61 946
11224.61 959
11225.61 934
11226.61 922
11227.61 962
11228.61 955
11229.61 949
11230.61 981
11231.61 942
11232.61 956
11233.61 942
11234.61 928
11235.61 959
11236.61 965
11237.61 953
11238.61 967
11239.61 959
11240.61 970
11241.61 1009
11242.61 967
11243.61 970
11244.61 970
11245.61 1000
11246.61 967
11247.61 987
11248.62 1000
11249.62 1001
11250.62 1023
11251.62 975
11252.62 976
11253.62 987
11254.62 1014
11255.62 975
11256.62 974
11257.62 1029
11258.62 1010
11259.63 998
11260.63 993
11261.63 1016
11262.63 1004
11263.63 1002
11264.63 996
11265.63 1006
11266.64 993
11267.64 1033
11268.64 1018
11269.64 1042
11270.64 1076
11271.64 1050
11272.65 1066
11273.65 1055
11274.65 1108
11275.65 1110
11276.65 1086
11277.65 1072
11278.66 1065
11279.66 1068
11280.66 1077
11281.66 1110
11282.67 1032
11283.67 1101
11284.67 1095
11285.67 1057
11286.67 1078
11287.68 1059
11288.68 1092
11289.68 1066
11290.68 1066
11291.69 1081
11292.69 1113
11293.69 1115
11294.70 1112
11295.70 1081
11296.70 1136
11297.70 1079
11298.71 1123
11299.71 1182
11300.71 1177
11301.72 1166
11302.72 1224
11303.72 1231
11304.72 1244
11305.73 1263
11306.73 1271
11307.73 1256
11308.74 1249
11309.74 1302
11310.74 1251
11311.75 1272
11312.75 1282
11313.76 1256
11314.76 1282
11315.76 1251
11316.77 1272
11317.77 1239
11318.77 1256
11319.78 1209
11320.78 1208
11321.79 1172
11322.79 1160
11323.79 1174
11324.80 1163
11325.80 1143
11326.81 1154
11327.81 1117
11328.81 1080
11329.82 1048
11330.82 1062
11331.83 1112
11332.83 1088
11333.84 1098
11334.84 1113
11335.85 1117
11336.85 1065
11337.85 1088
11338.86 1077
11339.86 1097
11340.87 1096
11341.87 1075
11342.88 1017
11343.88 1022
11344.89 1053
11345.89 1096
11346.90 1113
11347.90 1133
11348.91 1118
11349.91 1089
11350.92 1078
11351.92 1077
11352.93 1064
11353.94 1121
11354.94 1129
11355.95 1118
11356.95 1108
11357.96 1065
11358.96 1067
11359.97 1083
11360.97 1149
11361.98 1130
11362.99 1168
11363.99 1126
11365.00 1104
11366.00 1135
11367.01 1136
11368.02 1140
11369.02 1092
11370.03 1108
11371.03 1084
11372.04 1089
11373.05 1093
11374.05 1118
11375.06 1161
11376.06 1127
11377.07 1111
11378.08 1148
11379.08 1165
11380.09 1119
11381.10 1102
11382.10 1079
11383.11 1169
11384.12 1187
11385.12 1157
11386.13 1079
11387.14 1158
11388.14 1172
11389.15 1183
11390.16 1185
11391.17 1202
11392.17 1168
11393.18 1198
11394.19 1201
11395.19 1220
11396.20 1192
11397.21 1156
11398.22 1170
11399.22 1195
11400.23 1206
11401.24 1189
11402.25 1242
11403.25 1227
11404.26 1216
11405.27 1252
11406.28 1296
11407.28 1250
11408.29 1267
11409.30 1212
11410.31 1233
11411.31 1270
11412.32 1268
11413.33 1276
11414.34 1255
11415.35 1334
11416.35 1296
11417.36 1296
11418.37 1305
11419.38 1391
11420.39 1326
11421.40 1311
11422.40 1319
11423.41 1307
11424.42 1308
11425.43 1375
11426.44 1387
11427.45 1374
11428.46 1394
11429.46 1415
11430.47 1457
11431.48 1365
11432.49 1400
11433.50 1381
11434.51 1431
11435.52 1420
11436.53 1459
11437.54 1483
11438.54 1493
11439.55 1493
11440.56 1494
11441.57 1472
11442.58 1450
11443.59 1483
11444.60 1480
11445.61 1582
11446.62 1569
11447.63 1555
11448.64 1533
11449.65 1588
11450.66 1534
11451.67 1503
11452.68 1553
11453.69 1534
11454.70 1590
11455.71 1591
11456.72 1625
11457.73 1649
11458.74 1691
11459.75 1680
11460.76 1596
11461.77 1663
11462.78 1733
11463.79 1690
11464.80 1706
11465.81 1674
11466.82 1716
11467.83 1742
11468.84 1746
11469.85 1796
11470.86 1807
11471.87 1777
11472.88 1783
11473.89 1857
11474.90 1787
11475.91 1834
11476.92 1771
11477.93 1872
11478.95 1822
11479.96 1885
11480.97 1803
11481.98 1884
11482.99 1879
11484.00 1853
11485.01 1810
11486.02 1843
11487.03 1862
11488.05 1900
11489.06 1887
11490.07 1924
11491.08 1930
11492.09 1885
11493.10 1964
11494.11 1953
11495.13 1971
11496.14 1975
11497.15 1971
11498.16 1922
11499.17 1962
11500.18 2023
11501.20 2057
11502.21 2005
11503.22 2073
11504.23 2046
11505.24 2023
11506.26 2091
11507.27 2100
11508.28 2067
11509.29 2063
11510.30 2114
11511.32 2104
11512.33 2169
11513.34 2206
11514.35 2225
11515.37 2255
11516.38 2222
11517.39 2291
11518.40 2235
11519.42 2317
11520.43 2344
11521.44 2415
11522.45 2410
11523.47 2399
11524.48 2423
11525.49 2448
11526.51 2449
11527.52 2491
11528.53 2544
11529.55 2555
11530.56 2609
11531.57 2705
11532.59 2703
11533.60 2732
11534.61 2717
11535.63 2768
11536.64 2801
11537.65 2856
11538.67 2840
11539.68 2951
11540.69 3007
11541.71 3006
11542.72 3115
11543.73 3171
11544.75 3169
11545.76 3290
11546.78 3404
11547.79 3354
11548.80 3502
11549.82 3550
11550.83 3678
11551.85 3699
11552.86 3702
11553.87 3800
11554.89 4012
11555.90 4013
11556.92 4083
11557.93 4151
11558.95 4191
11559.96 4279
11560.97 4349
11561.99 4493
11563.00 4596
11564.02 4663
11565.03 4684
11566.05 4904
11567.06 5038
11568.08 5174
11569.09 5304
11570.11 5413
11571.12 5656
11572.14 5836
11573.15 6052
11574.17 6322
11575.18 6556
11576.20 6829
11577.21 7022
11578.23 7283
11579.24 7596
11580.26 7810
11581.27 8125
11582.29 8541
11583.30 9074
11584.32 9484
11585.33 9821
11586.35 10458
11587.37 11126
11588.38 11764
11589.40 12465
11590.41 13232
11591.43 14169
11592.44 15177
11593.46 16314
11594.48 17232
11595.49 18116
11596.51 19304
11597.52 20341
11598.54 21071
11599.56 21727
11600.57 22124
11601.59 22362
11602.61 22714
11603.62 22474
11604.64 22287
11605.66 21780
11606.67 20754
11607.69 20107
11608.70 19069
11609.72 17812
11610.74 16689
11611.75 15595
11612.77 14347
11613.79 12999
11614.81 12054
11615.82 11089
11616.84 10235
11617.86 9362
11618.87 8753
11619.89 8213
11620.91 7568
11621.92 7175
11622.94 6767
11623.96 6475
11624.98 6158
11625.99 5984
11627.01 5828
11628.03 5577
11629.05 5402
11630.06 5270
11631.08 5195
11632.10 5116
11633.12 4985
11634.13 4902
11635.15 4851
11636.17 4774
11637.19 4618
11638.20 4566
11639.22 4532
11640.24 4409
11641.26 4330
11642.28 4275
11643.29 4153
11644.31 4089
11645.33 4013
11646.35 3930
11647.37 3772
11648.39 3772
11649.40 3726
11650.42 3654
11651.44 3592
11652.46 3518
11653.48 3506
11654.50 3354
11655.51 3435
11656.53 3428
11657.55 3358
11658.57 3366
11659.59 3307
11660.61 3323
11661.63 3438
11662.65 3446
11663.67 3476
11664.68 3476
11665.70 3433
11666.72 3504
11667.74 3464
11668.76 3536
11669.78 3556
11670.80 3618
11671.82 3648
11672.84 3634
11673.86 3632
11674.88 3690
11675.90 3656
11676.92 3754
11677.94 3838
11678.96 3799
11679.98 3783
11680.99 3806
11682.01 3887
11683.03 3847
11684.05 3793
11685.07 3834
11686.09 3847
11687.11 3816
11688.13 3824
11689.15 3772
11690.17 3748
11691.19 3757
11692.21 3725
11693.24 3673
11694.26 3616
11695.28 3575
11696.30 3590
11697.32 3568
11698.34 3550
11699.36 3492
11700.38 3511
11701.40 3469
11702.42 3399
11703.44 3411
11704.46 3340
11705.48 3277
11706.50 3241
11707.52 3236
11708.54 3197
11709.57 3144
11710.59 3172
11711.61 3168
11712.63 3046
11713.65 2972
11714.67 3014
11715.69 3046
11716.71 2956
11717.73 2842
11718.76 2880
11719.78 2816
11720.80 2859
11721.82 2796
11722.84 2774
11723.86 2750
11724.89 2687
11725.91 2665
11726.93 2615
11727.95 2665
11728.97 2597
11729.99 2544
11731.02 2538
11732.04 2584
11733.06 2532
11734.08 2523
11735.10 2485
11736.13 2467
11737.15 2457
11738.17 2475
11739.19 2477
11740.22 2528
11741.24 2473
11742.26 2493
11743.28 2457
11744.30 2466
11745.33 2498
11746.35 2484
11747.37 2482
11748.40 2489
11749.42 2403
11750.44 2387
11751.46 2377
11752.49 2326
11753.51 2277
11754.53 2330
11755.56 2338
11756.58 2276
11757.60 2238
11758.62 2250
11759.65 2222
11760.67 2181
11761.69 2110
11762.72 2087
11763.74 2081
11764.76 2103
11765.79 2067
11766.81 2131
11767.83 2036
11768.86 2024
11769.88 1995
11770.91 2022
11771.93 2067
11772.95 2028
11773.98 2010
11775.00 1999
11776.02 1996
11777.05 1948
11778.07 1974
11779.10 1940
11780.12 1923
11781.14 1833
11782.17 1862
11783.19 1857
11784.22 1829
11785.24 1830
11786.26 1779
11787.29 1733
11788.31 1735
11789.34 1752
11790.36 1730
11791.39 1692
11792.41 1636
11793.44 1658
11794.46 1652
11795.49 1648
11796.51 1607
11797.54 1604
11798.56 1566
11799.59 1570
11800.61 1526
11801.63 1500
11802.66 1444
11803.69 1493
11804.71 1424
11805.74 1414
11806.76 1452
11807.79 1447
11808.81 1425
11809.84 1376
11810.86 1378
11811.89 1366
11812.91 1417
11813.94 1378
11814.96 1329
11815.99 1347
11817.01 1366
11818.04 1340
11819.07 1344
11820.09 1298
11821.12 1295
11822.14 1283
11823.17 1315
11824.20 1300
11825.22 1273
11826.25 1301
11827.27 1298
11828.30 1291
11829.33 1281
11830.35 1317
11831.38 1304
11832.40 1297
11833.43 1310
11834.46 1318
11835.48 1273
11836.51 1257
11837.54 1262
11838.56 1261
11839.59 1273
11840.62 1261
11841.64 1277
11842.67 1240
11843.70 1258
11844.72 1211
11845.75 1271
11846.78 1211
11847.80 1224
11848.83 1207
11849.86 1204
11850.89 1207
11851.91 1178
11852.94 1220
11853.97 1200
11854.99 1203
11856.02 1173
11857.05 1195
11858.08 1176
11859.10 1197
11860.13 1163
11861.16 1166
11862.19 1187
11863.21 1196
11864.24 1176
11865.27 1224
11866.30 1220
11867.33 1162
11868.35 1176
11869.38 1215
11870.41 1217
11871.44 1204
11872.47 1131
11873.49 1210
11874.52 1226
11875.55 1133
11876.58 1182
11877.61 1181
11878.63 1200
11879.66 1179
11880.69 1200
11881.72 1177
11882.75 1209
11883.78 1184
11884.81 1180
11885.83 1214
11886.86 1227
11887.89 1237
11888.92 1214
11889.95 1199
11890.98 1200
11892.01 1203
11893.04 1189
11894.06 1182
11895.09 1229
11896.12 1214
11897.15 1198
11898.18 1215
11899.21 1239
11900.24 1266
11901.27 1227
11902.30 1244
11903.33 1249
11904.36 1238
11905.39 1202
11906.42 1209
11907.45 1253
11908.48 1213
11909.50 1226
11910.53 1187
11911.56 1238
11912.59 1216
11913.62 1176
11914.65 1176
11915.68 1182
11916.71 1173
11917.74 1186
11918.77 1225
11919.80 1217
11920.83 1204
11921.86 1257
11922.89 1295
11923.92 1300
11924.95 1316
11925.99 1319
11927.02 1329
11928.05 1335
11929.08 1369
11930.11 1365
11931.14 1393
11932.17 1370
11933.20 1366
11934.23 1325
11935.26 1294
11936.29 1273
11937.32 1281
11938.35 1210
11939.38 1201
11940.41 1203
11941.45 1230
11942.48 1185
11943.51 1144
11944.54 1141
11945.57 1136
11946.60 1156
11947.63 1135
11948.66 1065
11949.70 1075
11950.73 1068
11951.76 1080
11952.79 1050
11953.82 1082
11954.85 1059
11955.88 1057
11956.92 1089
11957.95 1055
11958.98 1013
11960.01 1043
11961.04 1063
11962.08 1057
11963.11 979
11964.14 1026
11965.17 1055
11966.20 1048
11967.24 1038
11968.27 1027
11969.30 1047
11970.33 1028
11971.36 1037
11972.40 1031
11973.43 1003
11974.46 1032
11975.49 1057
11976.53 1079
11977.56 1057
11978.59 1052
11979.62 1031
11980.66 1065
11981.69 1074
11982.72 1058
11983.76 1065
11984.79 1076
11985.82 1088
11986.85 1101
11987.89 1056
11988.92 1070
11989.95 1075
11990.99 1088
11992.02 1064
11993.05 1111
11994.09 1114
11995.12 1151
11996.15 1123
11997.19 1088
11998.22 1049
11999.25 1084
12000.29 1113
12001.32 1138
12002.35 1134
12003.39 1160
12004.42 1137
12005.46 1142
12006.49 1172
12007.52 1174
12008.56 1200
12009.59 1190
12010.63 1218
12011.66 1177
12012.69 1208
12013.73 1221
12014.76 1223
12015.80 1242
12016.83 1245
12017.86 1249
12018.90 1200
12019.93 1248
12020.97 1194
12022.00 1254
12023.04 1257
12024.07 1234
12025.11 1268
12026.14 1243
12027.18 1260
12028.21 1244
12029.25 1228
12030.28 1233
12031.32 1234
12032.35 1211
12033.39 1222
12034.42 1176
12035.46 1221
12036.49 1234
12037.53 1246
12038.56 1191
12039.60 1213
12040.63 1206
12041.67 1213
12042.70 1200
12043.74 1199
12044.77 1206
12045.81 1237
12046.84 1251
12047.88 1237
12048.92 1209
12049.95 1180
12050.99 1223
12052.02 1199
12053.06 1166
12054.09 1235
12055.13 1280
12056.17 1245
12057.20 1226
12058.24 1237
12059.27 1217
12060.31 1240
12061.35 1242
12062.38 1232
12063.42 1213
12064.46 1212
12065.49 1227
12066.53 1232
12067.56 1238
12068.60 1266
12069.64 1247
12070.67 1241
12071.71 1275
12072.75 1283
12073.78 1231
12074.82 1259
12075.86 1243
12076.89 1233
12077.93 1269
12078.97 1281
12080.01 1248
12081.04 1281
12082.08 1270
12083.12 1233
12084.15 1286
12085.19 1247
12086.23 1296
12087.27 1305
12088.30 1329
12089.34 1276
12090.38 1304
12091.41 1325
12092.45 1322
12093.49 1370
12094.53 1347
12095.57 1365
12096.60 1358
12097.64 1372
12098.68 1356
12099.72 1369
12100.75 1372
12101.79 1384
12102.83 1367
12103.87 1395
12104.91 1382
12105.94 1391
12106.98 1371
12108.02 1384
12109.06 1382
12110.10 1340
12111.14 1328
12112.17 1325
12113.21 1284
12114.25 1242
12115.29 1277
12116.33 1249
12117.37 1230
12118.40 1202
12119.44 1193
12120.48 1201
12121.52 1224
12122.56 1241
12123.60 1191
12124.64 1194
12125.68 1208
12126.72 1204
12127.75 1162
12128.79 1202
12129.83 1208
12130.87 1195
12131.91 1138
12132.95 1171
12133.99 1189
12135.03 1137
12136.07 1138
12137.11 1160
12138.15 1152
12139.19 1142
12140.23 1145
12141.27 1185
12142.31 1136
12143.35 1111
12144.38 1122
12145.42 1123
12146.46 1113
12147.50 1107
12148.54 1171
12149.58 1152
12150.62 1126
12151.66 1132
12152.70 1129
12153.74 1132
12154.78 1110
12155.82 1141
12156.87 1139
12157.91 1128
12158.95 1074
12159.99 1104
12161.03 1076
12162.07 1123
12163.11 1101
12164.15 1118
12165.19 1087
12166.23 1076
12167.27 1063
12168.31 1090
12169.35 1115
12170.39 1085
12171.43 1057
12172.47 1107
12173.52 1067
12174.56 1084
12175.60 1103
12176.64 1101
12177.68 1074
12178.72 1138
12179.76 1133
12180.80 1112
12181.85 1097
12182.89 1139
12183.93 1134
12184.97 1100
12186.01 1066
12187.05 1123
12188.09 1092
12189.14 1105
12190.18 1079
12191.22 1112
12192.26 1112
12193.30 1102
12194.34 1057
12195.39 1116
12196.43 1094
12197.47 1136
12198.51 1120
12199.55 1096
12200.60 1116
12201.64 1131
12202.68 1115
12203.72 1129
12204.77 1150
12205.81 1126
12206.85 1145
12207.89 1096
12208.94 1132
12209.98 1140
12211.02 1138
12212.06 1131
12213.11 1162
12214.15 1159
12215.19 1172
12216.23 1194
12217.28 1112
12218.32 1142
12219.36 1149
12220.41 1198
12221.45 1186
12222.49 1166
12223.54 1166
12224.58 1139
12225.62 1144
12226.66 1206
12227.71 1167
12228.75 1155
12229.79 1116
12230.84 1144
12231.88 1134
12232.93 1096
12233.97 1103
12235.01 1095
12236.06 1115
12237.10 1137
12238.14 1086
12239.19 1082
12240.23 1094
12241.28 1126
12242.32 1126
12243.36 1103
12244.41 1056
12245.45 1053
12246.50 1118
12247.54 1112
12248.58 1068
12249.63 1082
12250.67 1073
12251.72 1077
12252.76 1096
12253.80 1118
12254.85 1082
12255.89 1059
12256.94 1088
12257.98 1102
12259.03 1105
12260.07 1056
12261.12 1038
12262.16 1094
12263.21 1099
12264.25 1050
12265.30 1081
12266.34 1041
12267.39 1067
12268.43 1035
12269.48 1092
12270.52 1044
12271.57 1027
12272.61 1015
12273.66 1065
12274.70 1070
12275.75 1001
12276.79 980
12277.84 1017
12278.88 1041
12279.93 984
12280.98 986
12282.02 1047
12283.07 991
12284.11 999
12285.16 986
12286.20 991
12287.25 974
12288.30 975
12289.34 998
12290.39 942
12291.43 978
12292.48 969
12293.53 986
12294.57 975
12295.62 962
12296.66 951
12297.71 936
12298.76 921
12299.80 956
12300.85 924
12301.90 926
12302.94 920
12303.99 946
12305.04 924
12306.08 933
12307.13 924
12308.18 912
12309.22 898
12310.27 897
12311.32 940
12312.36 927
12313.41 925
12314.46 951
12315.50 931
12316.55 943
12317.60 913
12318.65 900
12319.69 952
12320.74 925
12321.79 866
12322.83 891
12323.88 894
12324.93 916
12325.98 917
12327.02 888
12328.07 868
12329.12 882
12330.17 903
12331.21 899
12332.26 924
12333.31 908
12334.36 862
12335.41 851
12336.45 891
12337.50 890
12338.55 897
12339.60 893
12340.65 837
12341.69 844
12342.74 860
12343.79 859
12344.84 856
12345.89 850
12346.94 877
12347.98 894
12349.03 892
12350.08 854
12351.13 871
12352.18 876
12353.23 890
12354.28 847
12355.32 863
12356.37 919
12357.42 913
12358.47 878
12359.52 864
12360.57 910
12361.62 878
12362.67 842
12363.72 878
12364.76 887
12365.81 875
12366.86 863
12367.91 911
12368.96 858
12370.01 887
12371.06 886
12372.11 901
12373.16 898
12374.21 886
12375.26 930
12376.31 915
12377.36 911
12378.41 909
12379.46 900
12380.51 910
12381.56 855
12382.61 887
12383.66 890
12384.71 895
12385.76 870
12386.81 905
12387.86 881
12388.91 888
12389.96 876
12391.01 898
12392.06 864
12393.11 887
12394.16 875
12395.21 865
12396.26 880
12397.31 859
12398.36 897
12399.41 896
12400.46 872
12401.51 864
12402.56 884
12403.61 907
12404.66 856
12405.71 887
12406.77 855
12407.82 843
12408.87 866
12409.92 862
12410.97 837
12412.02 846
12413.07 881
12414.12 871
12415.17 861
12416.23 844
12417.28 813
12418.33 882
12419.38 901
12420.43 849
12421.48 869
12422.53 862
12423.59 849
12424.64 855
12425.69 884
12426.74 852
12427.79 861
12428.84 853
12429.90 848
12430.95 850
12432.00 844
12433.05 855
12434.10 899
12435.16 878
12436.21 841
12437.26 854
12438.31 910
12439.37 875
12440.42 828
12441.47 844
12442.52 847
12443.58 802
12444.63 826
12445.68 843
12446.73 808
12447.79 847
12448.84 863
12449.89 874
12450.94 857
12452.00 825
12453.05 831
12454.10 885
12455.16 865
12456.21 834
12457.26 871
12458.31 849
12459.37 864
12460.42 831
12461.47 826
12462.53 842
12463.58 879
12464.63 891
12465.69 885
12466.74 915
12467.79 882
12468.85 883
12469.90 874
12470.95 901
12472.01 881
12473.06 929
12474.12 906
12475.17 925
12476.22 941
12477.28 918
12478.33 934
12479.39 953
12480.44 982
12481.49 1009
12482.55 1004
12483.60 1008
12484.66 1050
12485.71 1035
12486.76 1047
12487.82 1044
12488.87 1068
12489.93 1079
12490.98 1089
12492.04 1062
12493.09 1090
12494.15 1066
12495.20 1130
12496.25 1103
12497.31 1105
12498.36 1077
12499.42 1044
12500.47 1043
12501.53 1043
12502.58 1019
12503.64 1012
12504.69 1011
12505.75 986
12506.80 1004
12507.86 944
12508.91 913
12509.97 870
12511.03 894
12512.08 938
12513.14 936
12514.19 866
12515.25 903
12516.30 911
12517.36 901
12518.41 890
12519.47 898
12520.52 952
12521.58 941
12522.64 893
12523.69 905
12524.75 930
12525.80 903
12526.86 915
12527.92 874
12528.97 940
12530.03 917
12531.08 913
12532.14 947
12533.20 963
12534.25 961
12535.31 970
12536.37 1000
12537.42 993
12538.48 990
12539.54 980
12540.59 1059
12541.65 1067
12542.70 1038
12543.76 1073
12544.82 1038
12545.88 1048
12546.93 1068
12547.99 1100
12549.05 1114
12550.10 1093
12551.16 1081
12552.22 1113
12553.27 1100
12554.33 1085
12555.39 1075
12556.45 1084
12557.50 1078
12558.56 1100
12559.62 1136
12560.67 1169
12561.73 1154
12562.79 1155
12563.85 1160
12564.90 1156
12565.96 1113
12567.02 1136
12568.08 1161
12569.14 1159
12570.19 1158
12571.25 1166
12572.31 1152
12573.37 1161
12574.42 1132
12575.48 1185
12576.54 1174
12577.60 1163
12578.66 1143
12579.72 1155
12580.77 1108
12581.83 1085
12582.89 1064
12583.95 1054
12585.01 1012
12586.07 1010
12587.12 984
12588.18 1009
12589.24 987
12590.30 970
12591.36 974
12592.42 978
12593.48 973
12594.53 1008
12595.59 957
12596.65 972
12597.71 946
12598.77 930
12599.83 944
12600.89 945
12601.95 946
12603.01 956
12604.07 965
12605.13 935
12606.18 943
12607.24 997
12608.30 973
12609.36 1001
12610.42 1006
12611.48 955
12612.54 961
12613.60 1016
12614.66 988
12615.72 1011
12616.78 995
12617.84 1015
12618.90 1049
12619.96 1056
12621.02 1039
12622.08 1013
12623.14 1073
12624.20 1065
12625.26 1075
12626.32 1101
12627.38 1088
12628.44 1055
12629.50 1073
12630.56 1090
12631.62 1058
12632.68 1053
12633.74 1054
12634.80 1046
12635.86 1070
12636.92 1046
12637.98 1071
12639.04 1091
12640.11 1077
12641.17 1048
12642.23 1017
12643.29 1045
12644.35 1056
12645.41 1045
12646.47 1048
12647.53 1042
12648.59 1036
12649.65 1019
12650.72 1004
12651.78 1035
12652.84 1028
12653.90 1013
12654.96 984
12656.02 1015
12657.08 1022
12658.14 1011
12659.21 1009
12660.27 1017
12661.33 979
12662.39 1013
12663.45 1002
12664.51 966
12665.58 977
12666.64 980
12667.70 1006
12668.76 964
12669.82 973
12670.89 948
12671.95 953
12673.01 976
12674.07 969
12675.13 965
12676.20 985
12677.26 978
12678.32 937
12679.38 979
12680.45 977
12681.51 989
12682.57 996
12683.63 974
12684.70 964
12685.76 1009
12686.82 986
12687.88 1022
12688.95 1041
12690.01 993
12691.07 1030
12692.14 1062
12693.20 1107
12694.26 1085
12695.32 1089
12696.39 1092
12697.45 1090
12698.51 1109
12699.58 1123
12700.64 1144
12701.70 1187
12702.77 1175
12703.83 1196
12704.89 1229
12705.96 1148
12707.02 1103
12708.08 1131
12709.15 1142
12710.21 1151
12711.28 1104
12712.34 1112
12713.40 1071
12714.47 1071
12715.53 1083
12716.59 1056
12717.66 1026
12718.72 1080
12719.79 1079
12720.85 1003
12721.92 1023
12722.98 1012
12724.04 1035
12725.11 1038
12726.17 1027
12727.24 991
12728.30 1021
12729.37 1023
12730.43 1010
12731.49 1014
12732.56 974
12733.62 978
12734.69 980
12735.75 1002
12736.82 963
12737.88 957
12738.95 893
12740.01 943
12741.08 937
12742.14 932
12743.21 940
12744.27 928
12745.34 908
12746.40 908
12747.47 910
12748.53 891
12749.60 899
12750.66 914
12751.73 865
12752.79 843
12753.86 841
12754.93 844
12755.99 881
12757.06 864
12758.12 842
12759.19 845
12760.25 874
12761.32 846
12762.39 825
12763.45 796
12764.52 846
12765.58 870
12766.65 861
12767.72 849
12768.78 824
12769.85 837
12770.91 803
12771.98 866
12773.05 785
12774.11 813
12775.18 805
12776.25 825
12777.31 815
12778.38 802
12779.45 789
12780.51 769
12781.58 843
12782.65 831
12783.71 816
12784.78 802
12785.85 790
12786.91 815
12787.98 799
12789.05 793
12790.11 806
12791.18 822
12792.25 822
12793.31 790
12794.38 767
12795.45 810
12796.52 805
12797.58 802
12798.65 820
12799.72 810
12800.79 791
12801.85 816
12802.92 811
12803.99 781
12805.06 797
12806.12 803
12807.19 823
12808.26 783
12809.33 848
12810.39 840
12811.46 793
12812.53 822
12813.60 802
12814.67 809
12815.73 845
12816.80 790
12817.87 786
12818.94 793
12820.01 827
12821.08 827
12822.14 828
12823.21 822
12824.28 798
12825.35 826
12826.42 807
12827.49 807
12828.55 801
12829.62 825
12830.69 818
12831.76 827
12832.83 831
12833.90 818
12834.97 855
12836.04 831
12837.11 850
12838.17 797
12839.24 835
12840.31 776
12841.38 776
12842.45 840
12843.52 814
12844.59 784
12845.66 801
12846.73 831
12847.80 779
12848.87 760
12849.94 794
12851.01 778
12852.08 795
12853.14 780
12854.21 748
12855.28 749
12856.35 758
12857.42 773
12858.49 755
12859.56 748
12860.63 744
12861.70 762
12862.77 750
12863.84 721
12864.91 732
12865.98 732
12867.05 738
12868.12 719
12869.19 744
12870.26 713
12871.34 753
12872.41 726
12873.48 725
12874.55 699
12875.62 707
12876.69 755
12877.76 749
12878.83 769
12879.90 729
12880.97 744
12882.04 719
12883.11 721
12884.18 681
12885.25 694
12886.33 706
12887.40 714
12888.47 710
12889.54 684
12890.61 708
12891.68 711
12892.75 694
12893.82 677
12894.89 703
12895.97 720
12897.04 680
12898.11 697
12899.18 694
12900.25 666
12901.32 686
12902.40 683
12903.47 707
12904.54 705
12905.61 698
12906.68 713
12907.75 729
12908.83 676
12909.90 676
12910.97 694
12912.04 665
12913.11 701
12914.19 697
12915.26 725
12916.33 700
12917.40 673
12918.48 715
12919.55 689
12920.62 652
12921.69 676
12922.77 678
12923.84 682
12924.91 681
12925.98 677
12927.06 675
12928.13 694
12929.20 652
12930.27 699
12931.35 701
12932.42 700
12933.49 680
12934.57 692
12935.64 705
12936.71 661
12937.79 669
12938.86 683
12939.93 657
12941.01 684
12942.08 664
12943.15 708
12944.23 662
12945.30 631
12946.37 665
12947.45 653
12948.52 662
12949.59 671
12950.67 715
12951.74 688
12952.81 664
12953.89 691
12954.96 688
12956.04 677
12957.11 677
12958.18 677
12959.26 684
12960.33 658
12961.41 656
12962.48 663
12963.55 686
12964.63 687
12965.70 667
12966.78 658
12967.85 676
12968.93 671
12970.00 690
12971.07 669
12972.15 642
12973.22 648
12974.30 706
12975.37 688
12976.45 665
12977.52 678
12978.60 670
12979.67 710
12980.75 704
12981.82 683
12982.90 671
12983.97 662
12985.05 678
12986.12 690
12987.20 704
12988.27 692
12989.35 690
12990.42 712
12991.50 677
12992.57 656
12993.65 716
12994.73 739
12995.80 682
12996.88 716
12997.95 723
12999.03 715
13000.10 721
13001.18 680
13002.25 727
13003.33 692
13004.41 706
13005.48 694
13006.56 709
13007.63 694
13008.71 704
13009.79 704
13010.86 738
13011.94 733
13013.02 708
13014.09 716
13015.17 760
13016.24 730
13017.32 723
13018.40 734
13019.47 708
13020.55 756
13021.63 713
13022.70 694
13023.78 753
13024.86 735
13025.93 740
13027.01 763
13028.09 718
13029.16 755
13030.24 763
13031.32 742
13032.40 753
13033.47 745
13034.55 744
13035.63 722
13036.70 753
13037.78 758
13038.86 747
13039.94 766
13041.01 761
13042.09 781
13043.17 742
13044.25 747
13045.32 759
13046.40 748
13047.48 747
13048.56 748
13049.63 737
13050.71 734
13051.79 767
13052.87 754
13053.95 756
13055.02 736
13056.10 749
13057.18 732
13058.26 723
13059.34 765
13060.41 727
13061.49 728
13062.57 729
13063.65 696
13064.73 744
13065.81 705
13066.88 714
13067.96 735
13069.04 728
13070.12 708
13071.20 731
13072.28 687
13073.36 755
13074.43 732
13075.51 737
13076.59 708
13077.67 696
13078.75 718
13079.83 703
13080.91 728
13081.99 674
13083.07 686
13084.15 713
13085.23 720
13086.30 668
13087.38 668
13088.46 711
13089.54 694
13090.62 708
13091.70 696
13092.78 683
13093.86 742
13094.94 706
13096.02 688
13097.10 738
13098.18 704
13099.26 702
13100.34 715
13101.42 700
13102.50 708
13103.58 723
13104.66 755
13105.74 725
13106.82 726
13107.90 720
13108.98 677
13110.06 714
13111.14 708
13112.22 723
13113.30 717
13114.38 699
13115.46 731
13116.54 721
13117.62 700
13118.70 686
13119.78 726
13120.86 697
13121.95 708
13123.03 688
13124.11 718
13125.19 704
13126.27 710
13127.35 709
13128.43 735
13129.51 688
13130.59 648
13131.67 683
13132.76 697
13133.84 696
13134.92 678
13136.00 699
13137.08 695
13138.16 674
13139.24 686
13140.32 700
13141.41 683
13142.49 689
13143.57 694
13144.65 701
13145.73 682
13146.81 692
13147.90 733
13148.98 676
13150.06 683
13151.14 664
13152.22 706
13153.31 670
13154.39 662
13155.47 672
13156.55 693
13157.63 669
13158.72 647
13159.80 685
13160.88 694
13161.96 685
13163.05 681
13164.13 719
13165.21 671
13166.29 661
13167.38 679
13168.46 707
13169.54 681
13170.62 682
13171.71 683
13172.79 683
13173.87 683
13174.96 732
13176.04 710
13177.12 705
13178.20 719
13179.29 684
13180.37 697
13181.45 704
13182.54 693
13183.62 689
13184.70 716
13185.79 721
13186.87 697
13187.95 720
13189.04 723
13190.12 682
13191.20 676
13192.29 699
13193.37 699
13194.46 687
13195.54 693
13196.62 712
13197.71 695
13198.79 687
13199.88 643
13200.96 697
13202.04 701
13203.13 715
13204.21 687
13205.30 735
13206.38 674
13207.46 655
13208.55 716
13209.63 685
13210.72 675
13211.80 695
13212.89 710
13213.97 686
13215.05 686
13216.14 646
13217.22 672
13218.31 671
13219.39 687
13220.48 692
13221.56 709
13222.65 668
13223.73 687
13224.82 704
13225.90 710
13226.99 694
13228.07 689
13229.16 705
13230.24 666
13231.33 708
13232.41 650
13233.50 691
13234.58 659
13235.67 669
13236.76 691
13237.84 723
13238.93 679
13240.01 678
13241.10 685
13242.18 702
13243.27 660
13244.35 673
13245.44 690
13246.53 729
13247.61 652
13248.70 654
13249.78 695
13250.87 693
13251.96 695
13253.04 675
13254.13 711
13255.21 665
13256.30 692
13257.39 682
13258.47 677
13259.56 691
13260.65 674
13261.73 734
13262.82 707
13263.91 688
13264.99 699
13266.08 696
13267.17 696
13268.25 715
13269.34 707
13270.43 741
13271.51 730
13272.60 732
13273.69 745
13274.77 717
13275.86 695
13276.95 717
13278.04 732
13279.12 732
13280.21 769
13281.30 738
13282.38 725
13283.47 739
13284.56 728
13285.65 734
13286.73 778
13287.82 793
13288.91 757
13290.00 693
13291.08 741
13292.17 761
13293.26 745
13294.35 783
13295.44 777
13296.52 746
13297.61 761
13298.70 785
13299.79 775
13300.88 777
13301.96 782
13303.05 792
13304.14 797
13305.23 799
13306.32 803
13307.41 831
13308.49 801
13309.58 793
13310.67 796
13311.76 801
13312.85 798
13313.94 817
13315.02 799
13316.11 833
13317.20 833
13318.29 797
13319.38 863
13320.47 814
13321.56 779
13322.65 804
13323.74 784
13324.82 755
13325.91 773
13327.00 777
13328.09 787
13329.18 815
13330.27 815
13331.36 809
13332.45 782
13333.54 810
13334.63 819
13335.72 814
13336.81 775
13337.90 781
13338.99 806
13340.08 797
13341.17 831
13342.26 802
13343.35 796
13344.44 848
13345.53 806
13346.61 804
13347.70 840
13348.79 822
13349.89 827
13350.98 829
13352.07 830
13353.16 849
13354.25 861
13355.34 810
13356.43 871
13357.52 865
13358.61 848
13359.70 890
13360.79 881
13361.88 859
13362.97 875
13364.06 868
13365.15 852
13366.24 880
13367.33 861
13368.42 905
13369.51 850
13370.60 899
13371.70 844
13372.79 838
13373.88 846
13374.97 841
13376.06 846
13377.15 823
13378.24 816
13379.33 814
13380.43 817
13381.52 806
13382.61 810
13383.70 801
13384.79 792
13385.88 759
13386.97 771
13388.07 737
13389.16 765
13390.25 770
13391.34 783
13392.43 722
13393.52 758
13394.62 743
13395.71 787
13396.80 788
13397.89 799
13398.98 779
13400.08 747
13401.17 758
13402.26 735
13403.35 707
13404.45 703
13405.54 728
13406.63 725
13407.72 746
13408.82 734
13409.91 738
13411.00 715
13412.09 731
13413.19 733
13414.28 728
13415.37 742
13416.46 753
13417.56 753
13418.65 747
13419.74 737
13420.84 699
13421.93 729
13423.02 732
13424.11 760
13425.21 747
13426.30 742
13427.39 758
13428.49 765
13429.58 773
13430.67 743
13431.77 753
13432.86 753
13433.95 756
13435.05 784
13436.14 755
13437.24 725
13438.33 763
13439.42 812
13440.52 836
13441.61 776
13442.70 800
13443.80 789
13444.89 799
13445.99 794
13447.08 782
13448.17 802
13449.27 814
13450.36 820
13451.46 827
13452.55 833
13453.64 852
13454.74 850
13455.83 847
13456.93 843
13458.02 854
13459.12 841
13460.21 844
13461.31 864
13462.40 857
13463.50 826
13464.59 839
13465.69 887
13466.78 930
13467.87 869
13468.97 834
13470.06 855
13471.16 879
13472.25 883
13473.35 885
13474.44 853
13475.54 876
13476.64 917
13477.73 929
13478.83 866
13479.92 887
13481.02 921
13482.11 910
13483.21 912
13484.30 906
13485.40 913
13486.49 932
13487.59 948
13488.69 970
13489.78 978
13490.88 985
13491.97 987
13493.07 977
13494.17 974
13495.26 987
13496.36 1005
13497.45 1061
13498.55 1044
13499.65 1053
13500.74 1033
13501.84 1017
13502.93 1027
13504.03 1037
13505.13 1005
13506.22 972
13507.32 977
13508.42 924
13509.51 947
13510.61 933
13511.71 934
13512.80 891
13513.90 907
13515.00 905
13516.09 900
13517.19 892
13518.29 849
13519.38 875
13520.48 881
13521.58 859
13522.68 826
13523.77 860
13524.87 860
13525.97 839
13527.06 830
13528.16 789
13529.26 781
13530.36 784
13531.45 787
13532.55 796
13533.65 789
13534.75 780
13535.84 785
13536.94 759
13538.04 778
13539.14 763
13540.23 740
13541.33 781
13542.43 751
13543.53 741
13544.63 741
13545.72 723
13546.82 764
13547.92 788
13549.02 786
13550.12 757
13551.22 741
13552.31 713
13553.41 726
13554.51 695
13555.61 723
13556.71 729
13557.81 735
13558.90 724
13560.00 758
13561.10 735
13562.20 725
13563.30 752
13564.40 760
13565.50 729
13566.60 729
13567.69 703
13568.79 707
13569.89 740
13570.99 687
13572.09 710
13573.19 757
13574.29 720
13575.39 743
13576.49 741
13577.59 710
13578.69 697
13579.79 730
13580.89 727
13581.98 704
13583.08 759
13584.18 742
13585.28 750
13586.38 698
13587.48 732
13588.58 782
13589.68 735
13590.78 713
13591.88 720
13592.98 763
13594.08 746
13595.18 702
13596.28 732
13597.38 780
13598.48 775
13599.58 754
13600.68 727
13601.78 743
13602.88 733
13603.98 742
13605.08 746
13606.18 770
13607.29 752
13608.39 765
13609.49 734
13610.59 726
13611.69 730
13612.79 702
13613.89 721
13614.99 733
13616.09 723
13617.19 748
13618.29 710
13619.39 747
13620.50 721
13621.60 730
13622.70 722
13623.80 702
13624.90 752
13626.00 757
13627.10 751
13628.20 718
13629.31 708
13630.41 740
13631.51 742
13632.61 725
13633.71 706
13634.81 730
13635.91 749
13637.02 719
13638.12 687
13639.22 735
13640.32 685
13641.42 703
13642.53 734
13643.63 706
13644.73 702
13645.83 745
13646.93 702
13648.04 691
13649.14 732
13650.24 724
13651.34 697
13652.45 745
13653.55 724
13654.65 754
13655.75 752
13656.85 720
13657.96 730
13659.06 725
13660.16 730
13661.27 733
13662.37 745
13663.47 724
13664.57 742
13665.68 739
13666.78 689
13667.88 742
13668.99 734
13670.09 721
13671.19 714
13672.29 710
13673.40 738
13674.50 723
13675.60 744
13676.71 793
13677.81 742
13678.91 709
13680.02 767
13681.12 820
13682.23 752
13683.33 746
13684.43 757
13685.54 796
13686.64 817
13687.74 794
13688.85 784
13689.95 809
13691.06 810
13692.16 783
13693.26 783
13694.37 791
13695.47 808
13696.58 838
13697.68 802
13698.78 856
13699.89 851
13700.99 850
13702.10 847
13703.20 912
13704.31 899
13705.41 921
13706.51 881
13707.62 964
13708.72 911
13709.83 942
13710.93 963
13712.04 953
13713.14 947
13714.25 939
13715.35 942
13716.46 915
13717.56 902
13718.67 914
13719.77 899
13720.88 884
13721.98 894
13723.09 840
13724.19 843
13725.30 862
13726.40 842
13727.51 807
13728.61 826
13729.72 820
13730.83 833
13731.93 797
13733.04 781
13734.14 817
13735.25 811
13736.35 780
13737.46 778
13738.57 775
13739.67 761
13740.78 792
13741.88 792
13742.99 790
13744.09 777
13745.20 819
13746.31 766
13747.41 789
13748.52 812
13749.63 802
13750.73 771
13751.84 780
13752.94 832
13754.05 787
13755.16 768
13756.26 776
13757.37 811
13758.48 817
13759.58 806
13760.69 800
13761.80 799
13762.90 789
13764.01 822
13765.12 865
13766.22 871
13767.33 824
13768.44 813
13769.55 802
13770.65 843
13771.76 817
13772.87 790
13773.97 810
13775.08 813
13776.19 824
13777.30 803
13778.40 809
13779.51 766
13780.62 801
13781.73 754
13782.83 704
13783.94 696
13785.05 744
13786.16 762
13787.26 763
13788.37 777
13789.48 742
13790.59 718
13791.70 716
13792.80 762
13793.91 752
13795.02 727
13796.13 726
13797.24 765
13798.35 720
13799.45 736
13800.56 740
13801.67 747
13802.78 769
13803.89 764
13805.00 743
13806.10 750
13807.21 730
13808.32 733
13809.43 710
13810.54 719
13811.65 738
13812.76 721
13813.86 720
13814.97 717
13816.08 710
13817.19 732
13818.30 709
13819.41 717
13820.52 724
13821.63 684
13822.74 687
13823.85 725
13824.96 701
13826.06 706
13827.17 709
13828.28 691
13829.39 723
13830.50 729
13831.61 703
13832.72 715
13833.83 701
13834.94 678
13836.05 716
13837.16 711
13838.27 696
13839.38 728
13840.49 716
13841.60 700
13842.71 703
13843.82 728
13844.93 692
13846.04 698
13847.15 760
13848.26 702
13849.37 720
13850.48 699
13851.59 707
13852.70 689
13853.81 711
13854.92 703
13856.03 698
13857.14 681
13858.25 662
13859.37 708
13860.48 674
13861.59 677
13862.70 691
13863.81 698
13864.92 702
13866.03 686
13867.14 691
13868.25 706
13869.36 715
13870.47 711
13871.59 715
13872.70 705
13873.81 713
13874.92 730
13876.03 716
13877.14 697
13878.25 708
13879.36 714
13880.48 719
13881.59 720
13882.70 727
13883.81 753
13884.92 730
13886.03 743
13887.15 779
13888.26 743
13889.37 743
13890.48 703
13891.59 731
13892.71 754
13893.82 771
13894.93 757
13896.04 748
13897.15 720
13898.27 708
13899.38 732
13900.49 767
13901.60 744
13902.72 734
13903.83 750
13904.94 729
13906.05 673
13907.17 716
13908.28 717
13909.39 717
13910.50 704
13911.62 695
13912.73 690
13913.84 712
13914.95 730
13916.07 707
13917.18 678
13918.29 680
13919.41 670
13920.52 684
13921.63 685
13922.75 695
13923.86 699
13924.97 691
13926.09 676
13927.20 655
13928.31 676
13929.43 712
13930.54 695
13931.65 691
13932.77 697
13933.88 667
13934.99 679
13936.11 661
13937.22 706
13938.34 678
13939.45 670
13940.56 686
13941.68 675
13942.79 674
13943.91 668
13945.02 661
13946.13 673
13947.25 675
13948.36 702
13949.48 644
13950.59 654
13951.70 694
13952.82 681
13953.93 646
13955.05 664
13956.16 698
13957.28 678
13958.39 652
13959.51 663
13960.62 672
13961.74 657
13962.85 637
13963.97 651
13965.08 681
13966.20 671
13967.31 671
13968.43 667
13969.54 664
13970.66 655
13971.77 654
13972.89 665
13974.00 651
13975.12 678
13976.23 729
13977.35 682
13978.46 637
13979.58 640
13980.69 668
13981.81 704
13982.92 683
13984.04 668
13985.16 652
13986.27 659
13987.39 649
13988.50 639
13989.62 653
13990.74 663
13991.85 671
13992.97 638
13994.08 661
13995.20 654
13996.32 656
13997.43 659
13998.55 683
13999.66 698
14000.78 699
14001.90 680
14003.01 649
14004.13 654
14005.25 666
14006.36 637
14007.48 706
14008.60 704
14009.71 640
14010.83 628
14011.95 636
14013.06 662
14014.18 698
14015.30 688
14016.41 668
14017.53 646
14018.65 683
14019.76 664
14020.88 662
14022.00 650
14023.12 653
14024.23 673
14025.35 682
14026.47 688
14027.59 663
14028.70 677
14029.82 707
14030.94 675
14032.06 699
14033.17 715
14034.29 699
14035.41 698
14036.53 696
14037.64 739
14038.76 689
14039.88 726
14041.00 726
14042.11 716
14043.23 659
14044.35 699
14045.47 734
14046.59 742
14047.71 717
14048.82 728
14049.94 755
14051.06 753
14052.18 730
14053.30 750
14054.42 748
14055.53 791
14056.65 802
14057.77 749
14058.89 775
14060.01 764
14061.13 775
14062.25 775
14063.36 781
14064.48 823
14065.60 811
14066.72 821
14067.84 824
14068.96 805
14070.08 823
14071.20 881
14072.32 846
14073.44 840
14074.55 884
14075.67 901
14076.79 902
14077.91 889
14079.03 953
14080.15 936
14081.27 972
14082.39 977
14083.51 994
14084.63 989
14085.75 961
14086.87 997
14087.99 1006
14089.11 1007
14090.23 1017
14091.35 1064
14092.47 965
14093.59 1009
14094.71 1024
14095.83 1019
14096.95 1011
14098.07 987
14099.19 1045
14100.31 992
14101.43 970
14102.55 987
14103.67 975
14104.79 963
14105.91 943
14107.03 910
14108.15 889
14109.27 890
14110.39 820
14111.51 841
14112.64 867
14113.76 858
14114.88 787
14116.00 782
14117.12 771
14118.24 782
14119.36 751
14120.48 736
14121.60 751
14122.72 766
14123.85 742
14124.97 720
14126.09 748
14127.21 716
14128.33 731
14129.45 722
14130.57 712
14131.70 713
14132.82 737
14133.94 720
14135.06 703
14136.18 709
14137.30 712
14138.43 697
14139.55 701
14140.67 699
14141.79 680
14142.91 678
14144.03 711
14145.16 717
14146.28 698
14147.40 703
14148.52 679
14149.65 676
14150.77 700
14151.89 706
14153.01 677
14154.13 708
14155.26 681
14156.38 689
14157.50 709
14158.62 694
14159.75 715
14160.87 697
14161.99 690
14163.12 665
14164.24 645
14165.36 659
14166.48 703
14167.61 688
14168.73 688
14169.85 672
14170.98 664
14172.10 652
14173.22 660
14174.35 650
14175.47 639
14176.59 663
14177.72 681
14178.84 645
14179.96 678
14181.09 676
14182.21 676
14183.33 648
14184.46 652
14185.58 669
14186.70 651
14187.83 664
14188.95 664
14190.07 642
14191.20 616
14192.32 653
14193.45 652
14194.57 654
14195.69 622
14196.82 611
14197.94 645
14199.07 629
14200.19 585
14201.32 627
14202.44 650
14203.56 641
14204.69 634
14205.81 648
14206.94 631
14208.06 618
14209.19 615
14210.31 643
14211.44 616
14212.56 634
14213.69 654
14214.81 623
14215.93 628
14217.06 648
14218.18 622
14219.31 642
14220.43 651
14221.56 629
14222.68 629
14223.81 624
14224.94 618
14226.06 624
14227.19 645
14228.31 647
14229.44 648
14230.56 640
14231.69 634
14232.81 665
14233.94 645
14235.06 638
14236.19 597
14237.32 621
14238.44 643
14239.57 651
14240.69 630
14241.82 608
14242.94 598
14244.07 625
14245.20 609
14246.32 595
14247.45 602
14248.57 628
14249.70 682
14250.83 638
14251.95 620
14253.08 598
14254.21 627
14255.33 628
14256.46 620
14257.59 631
14258.71 629
14259.84 625
14260.97 643
14262.09 597
14263.22 608
14264.35 601
14265.47 624
14266.60 614
14267.73 629
14268.85 589
14269.98 627
14271.11 621
14272.23 608
14273.36 619
14274.49 590
14275.62 582
14276.74 615
14277.87 625
14279.00 613
14280.12 592
14281.25 594
14282.38 609
14283.51 600
14284.63 580
14285.76 611
14286.89 600
14288.02 630
14289.15 602
14290.27 590
14291.40 581
14292.53 625
14293.66 620
14294.78 609
14295.91 587
14297.04 599
14298.17 605
14299.30 607
14300.42 574
14301.55 521
14302.68 565
14303.81 587
14304.94 607
14306.07 564
14307.19 565
14308.32 566
14309.45 590
14310.58 564
14311.71 567
14312.84 588
14313.97 597
14315.10 598
14316.22 585
14317.35 595
14318.48 563
14319.61 558
14320.74 586
14321.87 610
14323.00 612
14324.13 554
14325.26 578
14326.39 576
14327.51 552
14328.64 566
14329.77 582
14330.90 593
14332.03 598
14333.16 563
14334.29 586
14335.42 592
14336.55 560
14337.68 566
14338.81 564
14339.94 587
14341.07 564
14342.20 581
14343.33 586
14344.46 550
14345.59 548
14346.72 560
14347.85 530
14348.98 570
14350.11 572
14351.24 577
14352.37 561
14353.50 559
14354.63 577
14355.76 602
14356.89 621
14358.02 597
14359.15 576
14360.28 599
14361.41 552
14362.54 532
14363.67 573
14364.80 563
14365.94 581
14367.07 581
14368.20 565
14369.33 584
14370.46 566
14371.59 583
14372.72 581
14373.85 576
14374.98 551
14376.11 559
14377.25 592
14378.38 606
14379.51 584
14380.64 578
14381.77 561
14382.90 571
14384.03 591
14385.16 564
14386.30 576
14387.43 593
14388.56 573
14389.69 580
14390.82 558
14391.95 565
14393.09 573
14394.22 591
14395.35 559
14396.48 610
14397.61 557
14398.75 571
14399.88 579
14401.01 599
14402.14 604
14403.27 576
14404.41 552
14405.54 570
14406.67 596
14407.80 560
14408.94 600
14410.07 598
14411.20 573
14412.33 581
14413.47 577
14414.60 570
14415.73 564
14416.87 543
14418.00 565
14419.13 587
14420.26 584
14421.40 563
14422.53 576
14423.66 598
14424.80 571
14425.93 601
14427.06 577
14428.20 587
14429.33 591
14430.46 597
14431.59 622
14432.73 605
14433.86 573
14435.00 608
14436.13 590
14437.26 589
14438.40 594
14439.53 608
14440.66 622
14441.80 599
14442.93 579
14444.06 589
14445.20 574
14446.33 562
14447.47 622
14448.60 632
14449.73 592
14450.87 610
14452.00 615
14453.14 592
14454.27 614
14455.41 595
14456.54 593
14457.67 623
14458.81 606
14459.94 626
14461.08 625
14462.21 620
14463.35 620
14464.48 645
14465.62 634
14466.75 581
14467.89 627
14469.02 633
14470.15 624
14471.29 601
14472.42 616
14473.56 648
14474.69 663
14475.83 615
14476.96 633
14478.10 640
14479.24 620
14480.37 648
14481.51 644
14482.64 652
14483.78 620
14484.91 659
14486.05 655
14487.18 674
14488.32 621
14489.45 640
14490.59 652
14491.73 663
14492.86 693
14494.00 689
14495.13 701
14496.27 698
14497.40 699
14498.54 721
14499.68 702
14500.81 721
14501.95 701
14503.08 722
14504.22 690
14505.36 723
14506.49 746
14507.63 763
14508.77 789
14509.90 769
14511.04 772
14512.18 775
14513.31 770
14514.45 759
14515.58 752
14516.72 753
14517.86 775
14519.00 784
14520.13 789
14521.27 755
14522.41 727
14523.54 761
14524.68 742
14525.82 709
14526.95 706
14528.09 720
14529.23 727
14530.37 681
14531.50 690
14532.64 706
14533.78 691
14534.91 690
14536.05 665
14537.19 681
14538.33 709
14539.46 677
14540.60 683
14541.74 656
14542.88 638
14544.02 646
14545.15 661
14546.29 645
14547.43 654
14548.57 661
14549.70 632
14550.84 622
14551.98 618
14553.12 627
14554.26 631
14555.39 626
14556.53 600
14557.67 641
14558.81 637
14559.95 620
14561.09 615
14562.22 618
14563.36 624
14564.50 648
14565.64 626
14566.78 618
14567.92 585
14569.06 584
14570.20 592
14571.33 591
14572.47 615
14573.61 588
14574.75 622
14575.89 592
14577.03 620
14578.17 609
14579.31 579
14580.45 602
14581.59 620
14582.72 608
14583.86 592
14585.00 588
14586.14 603
14587.28 619
14588.42 612
14589.56 613
14590.70 612
14591.84 599
14592.98 598
14594.12 598
14595.26 614
14596.40 615
14597.54 635
14598.68 598
14599.82 630
14600.96 640
14602.10 632
14603.24 576
14604.38 589
14605.52 610
14606.66 607
14607.80 627
14608.94 663
14610.08 628
14611.22 628
14612.36 652
14613.50 638
14614.64 620
14615.78 634
14616.92 638
14618.06 627
14619.20 614
14620.34 633
14621.49 664
14622.63 664
14623.77 669
14624.91 640
14626.05 671
14627.19 645
14628.33 643
14629.47 638
14630.61 683
14631.75 626
14632.90 634
14634.04 690
14635.18 668
14636.32 664
14637.46 655
14638.60 667
14639.74 648
14640.88 622
14642.03 647
14643.17 658
14644.31 629
14645.45 663
14646.59 616
14647.73 646
14648.88 664
14650.02 651
14651.16 622
14652.30 627
14653.44 639
14654.59 637
14655.73 626
14656.87 632
14658.01 630
14659.16 637
14660.30 611
14661.44 627
14662.58 610
14663.72 624
14664.87 647
14666.01 610
14667.15 616
14668.29 608
14669.44 602
14670.58 615
14671.72 618
14672.87 609
14674.01 610
14675.15 598
14676.29 614
14677.44 650
14678.58 626
14679.72 609
14680.87 589
14682.01 582
14683.15 574
14684.30 571
14685.44 580
14686.58 600
14687.73 587
14688.87 587
14690.01 586
14691.16 602
14692.30 549
14693.44 548
14694.59 591
14695.73 554
14696.87 580
14698.02 603
14699.16 555
14700.30 577
14701.45 582
14702.59 577
14703.74 580
14704.88 579
14706.02 596
14707.17 601
14708.31 567
14709.46 599
14710.60 581
14711.75 600
14712.89 585
14714.03 580
14715.18 583
14716.32 535
14717.47 554
14718.61 557
14719.76 561
14720.90 564
14722.05 559
14723.19 562
14724.34 586
14725.48 573
14726.63 573
14727.77 554
14728.92 552
14730.06 537
14731.21 568
14732.35 600
14733.50 588
14734.64 563
14735.79 580
14736.93 614
14738.08 564
14739.22 559
14740.37 577
14741.51 589
14742.66 596
14743.80 574
14744.95 572
14746.09 585
14747.24 604
14748.39 578
14749.53 547
14750.68 612
14751.82 582
14752.97 578
14754.11 616
14755.26 594
14756.41 576
14757.55 574
14758.70 604
14759.85 585
14760.99 575
14762.14 596
14763.28 572
14764.43 604
14765.58 601
14766.72 580
14767.87 583
14769.02 597
14770.16 607
14771.31 549
14772.46 572
14773.60 615
14774.75 598
14775.90 602
14777.04 593
14778.19 608
14779.34 607
14780.48 563
14781.63 554
14782.78 570
14783.92 589
14785.07 578
14786.22 593
14787.37 604
14788.51 628
14789.66 580
14790.81 586
14791.96 572
14793.10 562
14794.25 572
14795.40 577
14796.54 578
14797.69 570
14798.84 556
14799.99 545
14801.14 576
14802.28 566
14803.43 557
14804.58 547
14805.73 542
14806.88 553
14808.02 587
14809.17 554
14810.32 554
14811.47 541
14812.62 543
14813.76 542
14814.91 568
14816.06 555
14817.21 529
14818.36 556
14819.51 549
14820.65 537
14821.80 567
14822.95 530
14824.10 506
14825.25 544
14826.40 529
14827.55 520
14828.69 486
14829.84 563
14830.99 509
14832.14 514
14833.29 489
14834.44 518
14835.59 522
14836.74 527
14837.89 494
14839.04 510
14840.19 522
14841.33 536
14842.48 522
14843.63 546
14844.78 555
14845.93 516
14847.08 553
14848.23 520
14849.38 543
14850.53 520
14851.68 510
14852.83 492
14853.98 533
14855.13 542
14856.28 539
14857.43 550
14858.58 536
14859.73 544
14860.88 537
14862.03 515
14863.18 526
14864.33 528
14865.48 533
14866.63 518
14867.78 529
14868.93 517
14870.08 525
14871.23 538
14872.38 534
14873.53 516
14874.68 504
14875.83 498
14876.98 519
14878.14 523
14879.29 510
14880.44 529
14881.59 544
14882.74 541
14883.89 517
14885.04 525
14886.19 557
14887.34 556
14888.49 538
14889.64 533
14890.80 571
14891.95 528
14893.10 544
14894.25 544
14895.40 531
14896.55 560
14897.70 561
14898.86 540
14900.01 511
14901.16 527
14902.31 525
14903.46 549
14904.61 562
14905.77 556
14906.92 544
14908.07 573
14909.22 578
14910.37 554
14911.53 547
14912.68 544
14913.83 578
14914.98 566
14916.13 561
14917.29 529
14918.44 558
14919.59 557
14920.74 560
14921.90 559
14923.05 548
14924.20 551
14925.35 562
14926.51 538
14927.66 539
14928.81 563
14929.96 575
14931.12 546
14932.27 571
14933.42 579
14934.57 570
14935.73 576
14936.88 527
14938.03 562
14939.19 568
14940.34 585
14941.49 577
14942.65 591
14943.80 561
14944.95 574
14946.11 601
14947.26 576
14948.41 558
14949.57 566
14950.72 564
14951.87 570
14953.03 595
14954.18 622
14955.33 556
14956.49 550
14957.64 592
14958.80 601
14959.95 601
14961.10 561
14962.26 581
14963.41 614
14964.57 585
14965.72 573
14966.87 579
14968.03 590
14969.18 600
14970.34 597
14971.49 563
14972.65 605
14973.80 609
14974.95 631
14976.11 587
14977.26 597
14978.42 580
14979.57 609
14980.73 599
14981.88 593
14983.04 578
14984.19 576
14985.35 611
14986.50 579
14987.66 575
14988.81 584
14989.97 601
14991.12 581
14992.28 590
14993.43 567
14994.59 578
14995.74 579
14996.90 588
14998.05 580
14999.21 550
15000.36 579
15001.52 574
15002.67 578
15003.83 545
15004.99 511
15006.14 564
15007.30 525
15008.45 530
15009.61 558
15010.76 541
15011.92 566
15013.08 570
15014.23 575
15015.39 543
15016.54 536
15017.70 568
15018.86 572
15020.01 548
15021.17 538
15022.32 543
15023.48 572
15024.64 540
15025.79 526
15026.95 556
15028.11 534
15029.26 552
15030.42 536
15031.58 541
15032.73 537
15033.89 565
15035.05 522
15036.20 529
15037.36 532
15038.52 553
15039.67 537
15040.83 536
15041.99 533
15043.15 527
15044.30 565
15045.46 519
15046.62 528
15047.77 510
15048.93 541
15050.09 545
15051.25 514
15052.40 546
15053.56 540
15054.72 562
15055.88 551
15057.03 528
15058.19 560
15059.35 538
15060.51 516
15061.66 537
15062.82 507
15063.98 531
15065.14 552
15066.30 547
15067.45 539
15068.61 507
15069.77 520
15070.93 525
15072.09 514
15073.24 535
15074.40 528
15075.56 557
15076.72 537
15077.88 551
15079.04 555
15080.20 564
15081.35 549
15082.51 542
15083.67 530
15084.83 538
15085.99 577
15087.15 498
15088.31 530
15089.46 533
15090.62 545
15091.78 519
15092.94 554
15094.10 551
15095.26 523
15096.42 548
15097.58 525
15098.74 534
15099.90 517
15101.06 549
15102.22 516
15103.37 547
15104.53 545
15105.69 529
15106.85 534
15108.01 530
15109.17 523
15110.33 553
15111.49 526
15112.65 529
15113.81 546
15114.97 489
15116.13 515
15117.29 519
15118.45 553
15119.61 501
15120.77 513
15121.93 506
15123.09 514
15124.25 533
15125.41 532
15126.57 514
15127.73 511
15128.89 515
15130.05 511
15131.21 513
15132.37 486
15133.53 494
15134.69 550
15135.86 519
15137.02 499
15138.18 468
15139.34 488
15140.50 511
15141.66 502
15142.82 528
15143.98 476
15145.14 504
15146.30 517
15147.46 531
15148.63 540
15149.79 505
15150.95 498
15152.11 505
15153.27 513
15154.43 517
15155.59 520
15156.75 503
15157.92 505
15159.08 498
15160.24 504
15161.40 493
15162.56 512
15163.72 516
15164.89 530
15166.05 546
15167.21 527
15168.37 519
15169.53 491
15170.69 532
15171.86 512
15173.02 530
15174.18 535
15175.34 524
15176.51 529
15177.67 506
15178.83 494
15179.99 505
15181.15 519
15182.32 520
15183.48 532
15184.64 536
15185.80 489
15186.97 491
15188.13 521
15189.29 519
15190.46 526
15191.62 507
15192.78 528
15193.94 500
15195.11 494
15196.27 506
15197.43 518
15198.60 538
15199.76 520
15200.92 517
15202.08 503
15203.25 523
15204.41 507
15205.57 523
15206.74 503
15207.90 534
15209.06 537
15210.23 537
15211.39 504
15212.56 531
15213.72 505
15214.88 539
15216.05 525
15217.21 533
15218.37 532
15219.54 560
15220.70 524
15221.87 535
15223.03 504
15224.19 519
15225.36 573
15226.52 531
15227.69 539
15228.85 520
15230.01 572
15231.18 529
15232.34 556
15233.51 518
15234.67 528
15235.84 546
15237.00 537
15238.16 569
15239.33 529
15240.49 524
15241.66 516
15242.82 549
15243.99 525
15245.15 524
15246.32 501
15247.48 561
15248.65 530
15249.81 510
15250.98 506
15252.14 530
15253.31 521
15254.47 533
15255.64 495
15256.80 520
15257.97 528
15259.13 516
15260.30 533
15261.46 562
15262.63 527
15263.80 510
15264.96 522
15266.13 506
15267.29 531
15268.46 523
15269.62 540
15270.79 524
15271.96 553
15273.12 543
15274.29 546
15275.45 534
15276.62 531
15277.79 527
15278.95 515
15280.12 550
15281.28 551
15282.45 542
15283.62 531
15284.78 535
15285.95 527
15287.12 531
15288.28 522
15289.45 565
15290.62 535
15291.78 563
15292.95 533
15294.12 536
15295.28 540
15296.45 537
15297.62 530
15298.78 561
15299.95 563
15301.12 527
15302.28 550
15303.45 567
15304.62 534
15305.78 547
15306.95 536
15308.12 524
15309.29 562
15310.45 558
15311.62 560
15312.79 554
15313.96 561
15315.12 562
15316.29 554
15317.46 548
15318.63 506
15319.79 543
15320.96 525
15322.13 533
15323.30 527
15324.46 515
15325.63 524
15326.80 514
15327.97 557
15329.14 538
15330.30 564
15331.47 533
15332.64 533
15333.81 529
15334.98 545
15336.14 542
15337.31 513
15338.48 509
15339.65 524
15340.82 510
15341.99 532
15343.16 514
15344.32 543
15345.49 511
15346.66 533
15347.83 516
15349.00 516
15350.17 521
15351.34 560
15352.51 570
15353.67 496
15354.84 519
15356.01 524
15357.18 560
15358.35 539
15359.52 527
15360.69 533
15361.86 565
15363.03 539
15364.20 525
15365.37 547
15366.54 524
15367.71 531
15368.87 537
15370.04 545
15371.21 518
15372.38 555
15373.55 552
15374.72 567
15375.89 557
15377.06 576
15378.23 542
15379.40 551
15380.57 555
15381.74 546
15382.91 542
15384.08 579
15385.25 565
15386.42 516
15387.59 536
15388.76 512
15389.93 535
15391.10 540
15392.27 561
15393.44 503
15394.62 530
15395.79 540
15396.96 546
15398.13 530
15399.30 519
15400.47 527
15401.64 559
15402.81 550
15403.98 517
15405.15 522
15406.32 545
15407.49 553
15408.66 533
15409.84 536
15411.01 514
15412.18 508
15413.35 539
15414.52 534
15415.69 514
15416.86 537
15418.03 525
15419.21 529
15420.38 518
15421.55 523
15422.72 530
15423.89 512
15425.06 543
15426.24 517
15427.41 511
15428.58 535
15429.75 529
15430.92 518
15432.09 515
15433.27 499
15434.44 519
15435.61 531
15436.78 537
15437.96 539
15439.13 542
15440.30 508
15441.47 519
15442.64 498
15443.82 520
15444.99 552
15446.16 508
15447.33 531
15448.51 511
15449.68 509
15450.85 508
15452.02 538
15453.20 520
15454.37 520
15455.54 511
15456.72 509
15457.89 479
15459.06 505
15460.23 469
15461.41 485
15462.58 484
15463.75 507
15464.93 515
15466.10 526
15467.27 482
15468.45 489
15469.62 499
15470.79 477
15471.97 471
15473.14 482
15474.31 486
15475.49 460
15476.66 466
15477.83 483
15479.01 460
15480.18 478
15481.36 475
15482.53 501
15483.70 472
15484.88 488
15486.05 466
15487.23 498
15488.40 498
15489.57 526
15490.75 480
15491.92 491
15493.10 485
15494.27 469
15495.44 479
15496.62 465
15497.79 484
15498.97 468
15500.14 491
15501.32 478
15502.49 495
15503.67 474
15504.84 488
15506.02 462
15507.19 479
15508.36 499
15509.54 489
15510.71 445
15511.89 456
15513.06 463
15514.24 461
15515.41 463
15516.59 461
15517.77 486
15518.94 461
15520.12 487
15521.29 486
15522.47 454
15523.64 459
15524.82 469
15525.99 472
15527.17 472
15528.34 511
15529.52 513
15530.69 461
15531.87 460
15533.05 489
15534.22 471
15535.40 507
15536.57 445
15537.75 460
15538.93 454
15540.10 490
15541.28 473
15542.45 458
15543.63 496
15544.81 475
15545.98 479
15547.16 472
15548.33 503
15549.51 479
15550.69 496
15551.86 471
15553.04 485
15554.22 473
15555.39 469
15556.57 493
15557.75 470
15558.92 471
15560.10 501
15561.28 514
15562.45 494
15563.63 479
15564.81 467
15565.99 473
15567.16 482
15568.34 478
15569.52 491
15570.69 511
15571.87 506
15573.05 487
15574.23 476
15575.40 488
15576.58 492
15577.76 517
15578.93 506
15580.11 477
15581.29 479
15582.47 478
15583.65 498
15584.82 486
15586.00 505
15587.18 525
15588.36 500
15589.53 517
15590.71 491
15591.89 468
15593.07 499
15594.25 500
15595.42 535
15596.60 498
15597.78 516
15598.96 510
15600.14 504
15601.32 503
15602.49 525
15603.67 521
15604.85 518
15606.03 497
15607.21 529
15608.39 552
15609.56 525
15610.74 537
15611.92 523
15613.10 536
15614.28 531
15615.46 550
15616.64 537
15617.82 560
15619.00 509
15620.17 528
15621.35 525
15622.53 531
15623.71 571
15624.89 545
15626.07 535
15627.25 542
15628.43 560
15629.61 537
15630.79 547
15631.97 548
15633.15 581
15634.33 570
15635.51 555
15636.69 535
15637.87 541
15639.05 577
15640.22 583
15641.40 586
15642.58 568
15643.76 571
15644.94 591
15646.12 581
15647.30 558
15648.48 584
15649.66 594
15650.85 585
15652.03 598
15653.21 587
15654.39 540
15655.57 571
15656.75 575
15657.93 584
15659.11 537
15660.29 539
15661.47 551
15662.65 536
15663.83 554
15665.01 571
15666.19 553
15667.37 576
15668.55 573
15669.73 536
15670.92 556
15672.10 540
15673.28 557
15674.46 529
15675.64 523
15676.82 520
15678.00 497
15679.18 554
15680.36 508
15681.55 512
15682.73 519
15683.91 549
15685.09 549
15686.27 533
15687.45 537
15688.63 534
15689.82 554
15691.00 516
15692.18 519
15693.36 542
15694.54 535
15695.73 500
15696.91 535
15698.09 538
15699.27 543
15700.45 522
15701.64 528
15702.82 540
15704.00 542
15705.18 543
15706.36 555
15707.55 531
15708.73 560
15709.91 552
15711.09 568
15712.28 546
15713.46 542
15714.64 527
15715.82 538
15717.01 564
15718.19 559
15719.37 558
15720.55 549
15721.74 544
15722.92 547
15724.10 570
15725.29 545
15726.47 534
15727.65 559
15728.84 573
15730.02 592
15731.20 559
15732.39 584
15733.57 568
15734.75 558
15735.94 572
15737.12 581
15738.30 576
15739.49 603
15740.67 579
15741.85 593
15743.04 549
15744.22 533
15745.40 587
15746.59 615
15747.77 571
15748.96 569
15750.14 590
15751.32 579
15752.51 609
15753.69 590
15754.88 582
15756.06 546
15757.24 564
15758.43 578
15759.61 575
15760.80 549
15761.98 546
15763.17 569
15764.35 582
15765.53 562
15766.72 572
15767.90 553
15769.09 578
15770.27 571
15771.46 570
15772.64 579
15773.83 558
15775.01 574
15776.20 559
15777.38 565
15778.57 531
15779.75 554
15780.94 542
15782.12 547
15783.31 540
15784.49 556
15785.68 543
15786.86 559
15788.05 526
15789.23 519
15790.42 536
15791.60 545
15792.79 564
15793.98 556
15795.16 521
15796.35 508
15797.53 513
15798.72 550
15799.90 541
15801.09 503
15802.28 521
15803.46 557
15804.65 514
15805.83 501
15807.02 511
15808.21 503
15809.39 482
15810.58 512
15811.76 525
15812.95 552
15814.14 517
15815.32 514
15816.51 510
15817.70 498
15818.88 505
15820.07 511
15821.26 494
15822.44 517
15823.63 495
15824.82 493
15826.00 492
15827.19 499
15828.38 475
15829.56 486
15830.75 481
15831.94 487
15833.12 496
15834.31 494
15835.50 530
15836.69 520
15837.87 512
15839.06 507
15840.25 501
15841.44 516
15842.62 524
15843.81 492
15845.00 467
15846.18 506
15847.37 498
15848.56 484
15849.75 498
15850.94 494
15852.12 520
15853.31 507
15854.50 489
15855.69 516
15856.87 517
15858.06 514
15859.25 517
15860.44 525
15861.63 521
15862.81 493
15864.00 482
15865.19 491
15866.38 507
15867.57 468
15868.76 486
15869.94 520
15871.13 546
15872.32 531
15873.51 522
15874.70 531
15875.89 500
15877.08 514
15878.26 526
15879.45 525
15880.64 523
15881.83 517
15883.02 510
15884.21 510
15885.40 530
15886.59 511
15887.78 545
15888.97 526
15890.15 533
15891.34 512
15892.53 506
15893.72 514
15894.91 531
15896.10 533
15897.29 519
15898.48 504
15899.67 511
15900.86 506
15902.05 502
15903.24 531
15904.43 518
15905.62 513
15906.81 537
15908.00 532
15909.19 547
15910.38 510
15911.57 502
15912.76 532
15913.95 545
15915.14 536
15916.33 520
15917.52 538
15918.71 541
15919.90 512
15921.09 508
15922.28 521
15923.47 538
15924.66 532
15925.85 557
15927.04 537
15928.23 547
15929.42 532
15930.61 528
15931.80 566
15932.99 548
15934.18 529
15935.38 512
15936.57 532
15937.76 503
15938.95 506
15940.14 502
15941.33 527
15942.52 511
15943.71 522
15944.90 512
15946.10 506
15947.29 480
15948.48 514
15949.67 498
15950.86 480
15952.05 502
15953.24 480
15954.44 511
15955.63 480
15956.82 494
15958.01 466
15959.20 475
15960.39 475
15961.59 492
15962.78 504
15963.97 492
15965.16 485
15966.35 490
15967.55 479
15968.74 492
15969.93 480
15971.12 472
15972.31 498
15973.51 471
15974.70 440
15975.89 452
15977.08 479
15978.28 500
15979.47 500
15980.66 500
15981.85 486
15983.05 448
15984.24 499
15985.43 478
15986.62 487
15987.82 479
15989.01 479
15990.20 483
15991.40 433
15992.59 445
15993.78 462
15994.98 444
15996.17 486
15997.36 455
15998.55 472
15999.75 480
16000.94 469
16002.13 473
16003.33 478
16004.52 476
16005.72 474
16006.91 482
16008.10 467
16009.30 464
16010.49 484
16011.68 440
16012.88 484
16014.07 454
16015.26 476
16016.46 467
16017.65 446
16018.85 463
16020.04 469
16021.23 472
16022.43 471
16023.62 483
16024.82 476
16026.01 484
16027.21 474
16028.40 475
16029.59 511
16030.79 472
16031.98 463
16033.18 457
16034.37 472
16035.57 480
16036.76 474
16037.96 460
16039.15 467
16040.35 485
16041.54 468
16042.73 484
16043.93 487
16045.12 453
16046.32 434
16047.51 457
16048.71 456
16049.91 467
16051.10 454
16052.30 473
16053.49 455
16054.69 464
16055.88 493
16057.08 460
16058.27 463
16059.47 489
16060.66 468
16061.86 454
16063.05 481
16064.25 477
16065.45 486
16066.64 482
16067.84 482
16069.03 477
16070.23 494
16071.42 475
16072.62 471
16073.82 482
16075.01 474
16076.21 476
16077.41 489
16078.60 492
16079.80 470
16080.99 453
16082.19 462
16083.39 485
16084.58 494
16085.78 512
16086.98 509
16088.17 496
16089.37 461
16090.57 488
16091.76 480
16092.96 486
16094.16 494
16095.35 500
16096.55 504
16097.75 487
16098.94 494
16100.14 483
16101.34 498
16102.53 492
16103.73 473
16104.93 495
16106.13 528
16107.32 517
16108.52 484
16109.72 467
16110.92 470
16112.11 469
16113.31 475
16114.51 460
16115.71 494
16116.90 496
16118.10 492
16119.30 486
16120.50 455
16121.69 471
16122.89 482
16124.09 472
16125.29 471
16126.49 463
16127.68 475
16128.88 502
16130.08 453
16131.28 456
16132.48 457
16133.67 487
16134.87 468
16136.07 428
16137.27 454
16138.47 479
16139.67 456
16140.86 484
16142.06 473
16143.26 469
16144.46 455
16145.66 441
16146.86 455
16148.06 442
16149.26 442
16150.45 471
16151.65 481
16152.85 466
16154.05 448
16155.25 473
16156.45 457
16157.65 465
16158.85 459
16160.05 446
16161.25 443
16162.45 463
16163.64 478
16164.84 481
16166.04 487
16167.24 438
16168.44 473
16169.64 457
16170.84 452
16172.04 466
16173.24 440
16174.44 449
16175.64 458
16176.84 443
16178.04 469
16179.24 476
16180.44 482
16181.64 493
16182.84 488
16184.04 456
16185.24 467
16186.44 469
16187.64 479
16188.84 474
16190.04 459
16191.24 429
16192.44 484
16193.64 473
16194.84 452
16196.04 481
16197.24 459
16198.44 461
16199.65 434
16200.85 459
16202.05 468
16203.25 448
16204.45 449
16205.65 468
16206.85 490
16208.05 470
16209.25 478
16210.45 444
16211.65 469
16212.86 480
16214.06 497
16215.26 473
16216.46 492
16217.66 460
16218.86 448
16220.06 424
16221.27 485
16222.47 476
16223.67 483
16224.87 453
16226.07 463
16227.27 440
16228.48 454
16229.68 482
16230.88 455
16232.08 471
16233.28 430
16234.48 480
16235.69 479
16236.89 486
16238.09 462
16239.29 477
16240.50 483
16241.70 446
16242.90 469
16244.10 496
16245.30 484
16246.51 470
16247.71 457
16248.91 465
16250.11 480
16251.32 495
16252.52 474
16253.72 479
16254.92 471
16256.13 477
16257.33 481
16258.53 513
16259.74 493
16260.94 476
16262.14 487
16263.35 479
16264.55 505
16265.75 475
16266.95 463
16268.16 483
16269.36 487
16270.56 500
16271.77 484
16272.97 484
16274.17 512
16275.38 510
16276.58 512
16277.79 521
16278.99 503
16280.19 491
16281.40 487
16282.60 510
16283.80 507
16285.01 476
16286.21 510
16287.42 460
16288.62 489
16289.82 504
16291.03 540
16292.23 499
16293.44 493
16294.64 468
16295.84 471
16297.05 473
16298.25 478
16299.46 501
16300.66 472
16301.87 480
16303.07 494
16304.27 495
16305.48 477
16306.68 482
16307.89 490
16309.09 480
16310.30 475
16311.50 473
16312.71 472
16313.91 463
16315.12 465
16316.32 456
16317.53 463
16318.73 465
16319.94 466
16321.14 460
16322.35 460
16323.55 455
16324.76 468
16325.96 468
16327.17 470
16328.38 449
16329.58 469
16330.79 450
16331.99 438
16333.20 436
16334.40 454
16335.61 455
16336.81 449
16338.02 464
16339.23 457
16340.43 425
16341.64 439
16342.84 416
16344.05 455
16345.26 438
16346.46 419
16347.67 452
16348.87 444
16350.08 405
16351.29 423
16352.49 436
16353.70 420
16354.91 420
16356.11 459
16357.32 440
16358.53 442
16359.73 436
16360.94 408
16362.15 401
16363.35 409
16364.56 447
16365.77 465
16366.97 435
16368.18 403
16369.39 413
16370.59 412
16371.80 421
16373.01 450
16374.21 432
16375.42 420
16376.63 387
16377.84 427
16379.04 425
16380.25 422
16381.46 412
16382.67 433
16383.87 427
16385.08 441
16386.29 433
16387.50 439
16388.70 430
16389.91 422
16391.12 415
16392.33 440
16393.53 431
16394.74 427
16395.95 428
16397.16 439
16398.37 427
16399.57 443
16400.78 437
16401.99 428
16403.20 448
16404.41 421
16405.62 424
16406.82 425
16408.03 400
16409.24 416
16410.45 416
16411.66 397
16412.87 432
16414.07 424
16415.28 393
16416.49 411
16417.70 418
16418.91 411
16420.12 409
16421.33 441
16422.54 434
16423.75 434
16424.95 428
16426.16 429
16427.37 422
16428.58 414
16429.79 423
16431.00 423
16432.21 435
16433.42 415
16434.63 404
16435.84 418
16437.05 410
16438.26 442
16439.47 409
16440.68 392
16441.88 414
16443.09 433
16444.30 399
16445.51 428
16446.72 436
16447.93 419
16449.14 411
16450.35 402
16451.56 399
16452.77 436
16453.98 426
16455.19 411
16456.40 406
16457.61 431
16458.82 387
16460.03 406
16461.24 417
16462.45 386
16463.67 386
16464.88 421
16466.09 418
16467.30 416
16468.51 410
16469.72 434
16470.93 398
16472.14 389
16473.35 398
16474.56 387
16475.77 417
16476.98 401
16478.19 407
16479.40 421
16480.62 397
16481.83 408
16483.04 399
16484.25 407
16485.46 404
16486.67 396
16487.88 392
16489.09 404
16490.31 418
16491.52 401
16492.73 388
16493.94 400
16495.15 409
16496.36 399
16497.57 411
16498.79 390
16500.00 403
16501.21 422
16502.42 396
16503.63 398
16504.85 392
16506.06 392
16507.27 417
16508.48 399
16509.69 419
16510.91 388
16512.12 396
16513.33 409
16514.54 420
16515.76 438
16516.97 416
16518.18 403
16519.39 407
16520.60 419
16521.82 396
16523.03 393
16524.24 399
16525.46 402
16526.67 399
16527.88 382
16529.09 403
16530.31 414
16531.52 388
16532.73 407
16533.95 396
16535.16 405
16536.37 417
16537.58 407
16538.80 428
16540.01 422
16541.22 394
16542.44 388
16543.65 406
16544.86 417
16546.08 410
16547.29 417
16548.50 409
16549.72 405
16550.93 399
16552.15 408
16553.36 400
16554.57 410
16555.79 409
16557.00 403
16558.21 379
16559.43 411
16560.64 425
16561.86 407
16563.07 394
16564.28 414
16565.50 386
16566.71 417
16567.93 398
16569.14 395
16570.36 393
16571.57 421
16572.78 423
16574.00 408
16575.21 404
16576.43 405
16577.64 413
16578.86 406
16580.07 402
16581.29 382
16582.50 413
16583.72 417
16584.93 400
16586.15 390
16587.36 392
16588.58 412
16589.79 398
16591.01 412
16592.22 404
16593.44 402
16594.65 393
16595.87 405
16597.08 408
16598.30 380
16599.51 395
16600.73 409
16601.94 396
16603.16 419
16604.37 413
16605.59 410
16606.81 380
16608.02 390
16609.24 413
16610.45 411
16611.67 391
16612.89 388
16614.10 388
16615.32 377
16616.53 395
16617.75 394
16618.97 383
16620.18 426
16621.40 391
16622.61 385
16623.83 392
16625.05 396
16626.26 374
16627.48 358
16628.70 390
16629.91 397
16631.13 407
16632.35 378
16633.56 377
16634.78 379
16636.00 397
16637.21 394
16638.43 385
16639.65 402
16640.86 387
16642.08 405
16643.30 421
16644.51 353
16645.73 372
16646.95 390
16648.17 385
16649.38 382
16650.60 387
16651.82 391
16653.03 401
16654.25 386
16655.47 415
16656.69 401
16657.90 393
16659.12 383
16660.34 387
16661.56 391
16662.77 373
16663.99 390
16665.21 412
16666.43 398
16667.65 377
16668.86 384
16670.08 365
16671.30 366
16672.52 381
16673.74 373
16674.95 395
16676.17 377
16677.39 403
16678.61 376
16679.83 384
16681.05 400
16682.26 380
16683.48 379
16684.70 380
16685.92 411
16687.14 396
16688.36 392
16689.58 386
16690.79 407
16692.01 392
16693.23 406
16694.45 395
16695.67 371
16696.89 396
16698.11 387
16699.33 400
16700.55 404
16701.76 381
16702.98 383
16704.20 389
16705.42 352
16706.64 380
16707.86 383
16709.08 394
16710.30 400
16711.52 382
16712.74 372
16713.96 405
16715.18 394
16716.40 413
16717.62 381
16718.84 385
16720.06 401
16721.28 389
16722.50 366
16723.72 366
16724.94 367
16726.16 378
16727.38 394
16728.60 379
16729.82 389
16731.04 382
16732.26 383
16733.48 369
16734.70 375
16735.92 354
16737.14 365
16738.36 395
16739.58 393
16740.80 385
16742.02 394
16743.24 410
16744.46 382
16745.68 371
16746.90 386
16748.12 400
16749.35 390
16750.57 371
16751.79 350
16753.01 369
16754.23 371
16755.45 395
16756.67 377
16757.89 366
16759.11 366
16760.33 360
16761.56 384
16762.78 388
16764.00 374
16765.22 372
16766.44 365
16767.66 369
16768.88 393
16770.11 374
16771.33 370
16772.55 360
16773.77 336
16774.99 364
16776.22 390
16777.44 390
16778.66 369
16779.88 387
16781.10 397
16782.33 366
16783.55 370
16784.77 356
16785.99 346
16787.21 377
16788.44 386
16789.66 370
16790.88 350
16792.10 379
16793.33 356
16794.55 361
16795.77 364
16796.99 367
16798.22 373
16799.44 365
16800.66 369
16801.88 386
16803.11 403
16804.33 369
16805.55 399
16806.78 381
16808.00 386
16809.22 381
16810.44 372
16811.67 367
16812.89 376
16814.11 372
16815.34 359
16816.56 369
16817.78 394
16819.01 358
16820.23 368
16821.45 355
16822.68 368
16823.90 367
16825.13 375
16826.35 396
16827.57 410
16828.80 411
16830.02 384
16831.24 369
16832.47 394
16833.69 363
16834.92 401
16836.14 381
16837.36 394
16838.59 377
16839.81 380
16841.04 383
16842.26 391
16843.48 404
16844.71 375
16845.93 368
16847.16 410
16848.38 392
16849.61 374
16850.83 379
16852.06 385
16853.28 380
16854.51 389
16855.73 380
16856.95 359
16858.18 403
16859.40 402
16860.63 401
16861.85 378
16863.08 390
16864.30 371
16865.53 381
16866.75 372
16867.98 401
16869.21 392
16870.43 385
16871.66 412
16872.88 428
16874.11 388
16875.33 383
16876.56 395
16877.78 389
16879.01 397
16880.23 402
16881.46 410
16882.69 390
16883.91 411
16885.14 391
16886.36 443
16887.59 415
16888.81 402
16890.04 403
16891.27 389
16892.49 401
16893.72 395
16894.94 405
16896.17 431
16897.40 399
16898.62 415
16899.85 383
16901.08 394
16902.30 387
16903.53 399
16904.76 410
16905.98 397
16907.21 402
16908.44 404
16909.66 383
16910.89 372
16912.12 376
16913.34 400
16914.57 408
16915.80 404
16917.02 385
16918.25 386
16919.48 379
16920.70 397
16921.93 374
16923.16 384
16924.39 380
16925.61 377
16926.84 367
16928.07 372
16929.30 383
16930.52 406
16931.75 393
16932.98 396
16934.21 385
16935.43 397
16936.66 395
16937.89 372
16939.12 399
16940.34 376
16941.57 382
16942.80 384
16944.03 379
16945.26 387
16946.48 377
16947.71 408
16948.94 412
16950.17 390
16951.40 386
16952.62 433
16953.85 397
16955.08 373
16956.31 389
16957.54 379
16958.77 375
16959.99 379
16961.22 394
16962.45 369
16963.68 385
16964.91 381
16966.14 412
16967.37 368
16968.60 358
16969.82 380
16971.05 383
16972.28 373
16973.51 406
16974.74 394
16975.97 389
16977.20 385
16978.43 382
16979.66 411
16980.89 397
16982.11 403
16983.34 350
16984.57 385
16985.80 383
16987.03 402
16988.26 396
16989.49 385
16990.72 390
16991.95 402
16993.18 372
16994.41 368
16995.64 358
16996.87 383
16998.10 380
16999.33 375
17000.56 374
17001.79 395
17003.02 385
17004.25 401
17005.48 388
17006.71 374
17007.94 377
17009.17 391
17010.40 359
17011.63 376
17012.86 378
17014.09 382
17015.32 378
17016.55 395
17017.78 374
17019.01 380
17020.25 367
17021.48 377
17022.71 350
17023.94 373
17025.17 378
17026.40 381
17027.63 350
17028.86 334
17030.09 408
17031.32 383
17032.55 381
17033.79 357
17035.02 364
17036.25 386
17037.48 373
17038.71 373
17039.94 366
17041.17 378
17042.41 374
17043.64 339
17044.87 383
17046.10 362
17047.33 357
17048.56 372
17049.80 383
17051.03 377
17052.26 382
17053.49 365
17054.72 385
17055.95 369
17057.19 370
17058.42 349
17059.65 365
17060.88 397
17062.12 382
17063.35 365
17064.58 372
17065.81 370
17067.04 377
17068.28 376
17069.51 360
17070.74 384
17071.97 357
17073.21 375
17074.44 397
17075.67 383
17076.90 381
17078.14 372
17079.37 384
17080.60 384
17081.84 342
17083.07 349
17084.30 371
17085.54 385
17086.77 397
17088.00 360
17089.23 381
17090.47 379
17091.70 383
17092.93 400
17094.17 384
17095.40 358
17096.63 383
17097.87 402
17099.10 373
17100.34 361
17101.57 349
17102.80 354
17104.04 394
17105.27 374
17106.50 393
17107.74 359
17108.97 367
17110.21 356
17111.44 369
17112.67 366
17113.91 346
17115.14 359
17116.38 402
17117.61 365
17118.84 363
17120.08 365
17121.31 372
17122.55 378
17123.78 373
17125.02 344
17126.25 362
17127.48 383
17128.72 336
17129.95 388
17131.19 376
17132.42 376
17133.66 375
17134.89 382
17136.13 385
17137.36 355
17138.60 394
17139.83 369
17141.07 356
17142.30 386
17143.54 401
17144.77 398
17146.01 371
17147.24 369
17148.48 391
17149.71 386
17150.95 400
17152.19 349
17153.42 378
17154.66 391
17155.89 388
17157.13 385
17158.36 387
17159.60 374
17160.83 373
17162.07 372
17163.31 368
17164.54 362
17165.78 373
17167.01 365
17168.25 394
17169.49 396
17170.72 387
17171.96 403
17173.19 384
17174.43 379
17175.67 400
17176.90 382
17178.14 361
17179.38 390
17180.61 403
17181.85 380
17183.09 383
17184.32 392
17185.56 399
17186.80 382
17188.03 421
17189.27 390
17190.51 408
17191.74 380
17192.98 393
17194.22 397
17195.45 382
17196.69 404
17197.93 415
17199.16 399
17200.40 414
17201.64 379
17202.88 399
17204.11 417
17205.35 418
17206.59 401
17207.83 382
17209.06 395
17210.30 405
17211.54 416
17212.78 403
17214.01 416
17215.25 424
17216.49 416
17217.73 404
17218.96 414
17220.20 398
17221.44 407
17222.68 421
17223.92 397
17225.15 421
17226.39 407
17227.63 410
17228.87 388
17230.11 413
17231.35 427
17232.58 412
17233.82 433
17235.06 451
17236.30 400
17237.54 398
17238.78 431
17240.01 419
17241.25 413
17242.49 415
17243.73 417
17244.97 387
17246.21 387
17247.45 412
17248.69 392
17249.93 425
17251.16 404
17252.40 396
17253.64 406
17254.88 405
17256.12 400
17257.36 387
17258.60 382
17259.84 382
17261.08 414
17262.32 384
17263.56 372
17264.80 376
17266.04 385
17267.28 387
17268.51 370
17269.75 367
17270.99 364
17272.23 386
17273.47 370
17274.71 381
17275.95 380
17277.19 383
17278.43 379
17279.67 401
17280.91 383
17282.15 360
17283.39 367
17284.63 376
17285.87 398
17287.11 369
17288.35 377
17289.60 370
17290.84 415
17292.08 373
17293.32 357
17294.56 383
17295.80 364
17297.04 383
17298.28 400
17299.52 357
17300.76 368
17302.00 354
17303.24 359
17304.48 352
17305.72 337
17306.96 357
17308.21 364
17309.45 368
17310.69 345
17311.93 365
17313.17 346
17314.41 350
17315.65 351
17316.89 358
17318.14 378
17319.38 336
17320.62 351
17321.86 351
17323.10 354
17324.34 340
17325.59 361
17326.83 365
17328.07 392
17329.31 350
17330.55 360
17331.79 380
17333.04 379
17334.28 353
17335.52 355
17336.76 399
17338.00 381
17339.25 366
17340.49 353
17341.73 361
17342.97 366
17344.22 376
17345.46 361
17346.70 377
17347.94 361
17349.19 371
17350.43 370
17351.67 375
17352.91 357
17354.16 361
17355.40 381
17356.64 366
17357.88 354
17359.13 383
17360.37 385
17361.61 378
17362.86 376
17364.10 362
17365.34 379
17366.58 342
17367.83 379
17369.07 385
17370.31 382
17371.56 338
17372.80 352
17374.04 363
17375.29 382
17376.53 387
17377.78 379
17379.02 380
17380.26 356
17381.51 336
17382.75 368
17383.99 377
17385.24 361
17386.48 345
17387.72 353
17388.97 369
17390.21 345
17391.46 379
17392.70 360
17393.94 362
17395.19 378
17396.43 400
17397.68 375
17398.92 387
17400.17 375
17401.41 399
17402.65 385
17403.90 348
17405.14 366
17406.39 397
17407.63 372
17408.88 366
17410.12 376
17411.37 371
17412.61 369
17413.86 365
17415.10 396
17416.35 361
17417.59 379
17418.84 393
17420.08 387
17421.33 391
17422.57 364
17423.82 390
17425.06 350
17426.31 379
17427.55 369
17428.80 374
17430.04 381
17431.29 374
17432.53 339
17433.78 373
17435.03 358
17436.27 380
17437.52 382
17438.76 369
17440.01 363
17441.25 400
17442.50 375
17443.75 386
17444.99 384
17446.24 385
17447.48 404
17448.73 379
17449.98 388
17451.22 351
17452.47 394
17453.71 366
17454.96 377
17456.21 369
17457.45 356
17458.70 366
17459.95 363
17461.19 384
17462.44 380
17463.69 379
17464.93 393
17466.18 401
17467.43 385
17468.67 381
17469.92 386
17471.17 376
17472.41 407
17473.66 434
17474.91 403
17476.15 398
17477.40 393
17478.65 382
17479.90 360
17481.14 356
17482.39 377
17483.64 380
17484.88 394
17486.13 407
17487.38 388
17488.63 386
17489.87 406
17491.12 388
17492.37 425
17493.62 389
17494.86 402
17496.11 401
17497.36 386
17498.61 411
17499.86 405
17501.10 402
17502.35 398
17503.60 406
17504.85 392
17506.10 396
17507.34 375
17508.59 392
17509.84 398
17511.09 392
17512.34 432
17513.59 429
17514.83 409
17516.08 418
17517.33 410
17518.58 403
17519.83 429
17521.08 413
17522.33 402
17523.57 396
17524.82 413
17526.07 402
17527.32 419
17528.57 397
17529.82 459
17531.07 434
17532.32 439
17533.57 425
17534.82 434
17536.06 425
17537.31 448
17538.56 441
17539.81 454
17541.06 456
17542.31 453
17543.56 456
17544.81 445
17546.06 467
17547.31 447
17548.56 442
17549.81 434
17551.06 421
17552.31 386
17553.56 440
17554.81 430
17556.06 437
17557.31 448
17558.56 464
17559.81 445
17561.06 414
17562.31 458
17563.56 444
17564.81 422
17566.06 434
17567.31 467
17568.56 428
17569.81 459
17571.06 431
17572.31 452
17573.56 426
17574.81 467
17576.06 444
17577.31 454
17578.56 449
17579.81 434
17581.06 463
17582.31 457
17583.57 454
17584.82 445
17586.07 447
17587.32 452
17588.57 449
17589.82 434
17591.07 442
17592.32 462
17593.57 460
17594.83 464
17596.08 430
17597.33 432
17598.58 421
17599.83 434
17601.08 441
17602.33 463
17603.59 453
17604.84 464
17606.09 435
17607.34 424
17608.59 427
17609.84 464
17611.10 413
17612.35 435
17613.60 431
17614.85 440
17616.10 426
17617.36 414
17618.61 427
17619.86 414
17621.11 420
17622.36 397
17623.62 425
17624.87 423
17626.12 381
17627.37 412
17628.63 416
17629.88 395
17631.13 411
17632.38 381
17633.64 420
17634.89 399
17636.14 399
17637.39 403
17638.65 405
17639.90 378
17641.15 404
17642.41 410
17643.66 413
17644.91 419
17646.17 393
17647.42 396
17648.67 354
17649.92 355
17651.18 377
17652.43 428
17653.68 370
17654.94 393
17656.19 405
17657.44 402
17658.70 408
17659.95 405
17661.21 403
17662.46 371
17663.71 379
17664.97 382
17666.22 396
17667.47 389
17668.73 385
17669.98 395
17671.24 408
17672.49 381
17673.74 392
17675.00 396
17676.25 415
17677.51 382
17678.76 401
17680.02 399
17681.27 382
17682.52 394
17683.78 392
17685.03 357
17686.29 382
17687.54 376
17688.80 399
17690.05 385
17691.31 377
17692.56 400
17693.82 381
17695.07 345
17696.32 367
17697.58 373
17698.83 378
17700.09 353
17701.34 357
17702.60 377
17703.86 416
17705.11 400
17706.37 401
17707.62 407
17708.88 367
17710.13 370
17711.39 396
17712.64 389
17713.90 332
17715.15 377
17716.41 391
17717.66 394
17718.92 383
17720.18 384
17721.43 376
17722.69 387
17723.94 376
17725.20 390
17726.45 385
17727.71 405
17728.97 380
17730.22 382
17731.48 364
17732.74 338
17733.99 380
17735.25 388
17736.50 390
17737.76 390
17739.02 378
17740.27 385
17741.53 402
17742.79 380
17744.04 405
17745.30 361
17746.56 394
17747.81 391
17749.07 409
17750.33 403
17751.58 419
17752.84 425
17754.10 420
17755.35 382
17756.61 396
17757.87 385
17759.12 382
17760.38 424
17761.64 411
17762.90 434
17764.15 423
17765.41 391
17766.67 420
17767.93 439
17769.18 404
17770.44 380
17771.70 415
17772.96 440
17774.21 420
17775.47 416
17776.73 395
17777.99 438
17779.24 410
17780.50 416
17781.76 432
17783.02 424
17784.28 395
17785.53 408
17786.79 430
17788.05 409
17789.31 382
17790.57 418
17791.82 439
17793.08 440
17794.34 441
17795.60 411
17796.86 459
17798.12 445
17799.37 405
17800.63 426
17801.89 400
17803.15 438
17804.41 425
17805.67 433
17806.93 410
17808.19 424
17809.44 412
17810.70 411
17811.96 387
17813.22 423
17814.48 399
17815.74 401
17817.00 421
17818.26 425
17819.52 437
17820.78 406
17822.04 399
17823.29 399
17824.55 408
17825.81 404
17827.07 374
17828.33 409
17829.59 392
17830.85 384
17832.11 369
17833.37 384
17834.63 387
17835.89 381
17837.15 384
17838.41 395
17839.67 371
17840.93 364
17842.19 389
17843.45 391
17844.71 392
17845.97 368
17847.23 391
17848.49 402
17849.75 366
17851.01 398
17852.27 372
17853.53 382
17854.79 366
17856.05 390
17857.31 374
17858.57 381
17859.84 401
17861.10 393
17862.36 380
17863.62 366
17864.88 357
17866.14 404
17867.40 373
17868.66 365
17869.92 383
17871.18 390
17872.44 369
17873.71 356
17874.97 371
17876.23 381
17877.49 382
17878.75 369
17880.01 387
17881.27 400
17882.53 365
17883.80 384
17885.06 385
17886.32 375
17887.58 384
17888.84 356
17890.10 358
17891.37 364
17892.63 360
17893.89 384
17895.15 359
17896.41 359
17897.67 374
17898.94 386
17900.20 379
17901.46 369
17902.72 380
17903.99 377
17905.25 403
17906.51 381
17907.77 377
17909.03 364
17910.30 354
17911.56 377
17912.82 346
17914.08 368
17915.35 366
17916.61 372
17917.87 382
17919.14 380
17920.40 334
17921.66 385
17922.92 382
17924.19 360
17925.45 382
17926.71 372
17927.98 362
17929.24 360
17930.50 365
17931.76 363
17933.03 358
17934.29 364
17935.55 370
17936.82 359
17938.08 370
17939.34 364
17940.61 355
17941.87 374
17943.14 358
17944.40 362
17945.66 366
17946.93 340
17948.19 315
17949.45 348
17950.72 364
17951.98 363
17953.25 353
17954.51 352
17955.77 358
17957.04 378
17958.30 350
17959.57 366
17960.83 408
17962.09 390
17963.36 365
17964.62 366
17965.89 351
17967.15 348
17968.42 338
17969.68 346
17970.95 334
17972.21 346
17973.47 362
17974.74 372
17976.00 371
17977.27 356
17978.53 368
17979.80 358
17981.06 336
17982.33 368
17983.59 351
17984.86 328
17986.12 358
17987.39 358
17988.65 371
17989.92 355
17991.18 351
17992.45 343
17993.71 370
17994.98 363
17996.25 354
17997.51 357
17998.78 369
18000.04 367
18001.31 375
18002.57 359
18003.84 358
18005.10 347
18006.37 347
18007.64 337
18008.90 350
18010.17 374
18011.43 354
18012.70 388
18013.97 349
18015.23 339
18016.50 371
18017.76 371
18019.03 361
18020.30 384
18021.56 361
18022.83 364
18024.10 335
18025.36 343
18026.63 346
18027.90 353
18029.16 345
18030.43 379
18031.70 369
18032.96 367
18034.23 345
18035.50 358
18036.76 400
18038.03 362
18039.30 334
18040.56 369
18041.83 369
18043.10 360
18044.37 368
18045.63 366
18046.90 369
18048.17 369
18049.43 373
18050.70 368
18051.97 358
18053.24 361
18054.50 368
18055.77 367
18057.04 350
18058.31 356
18059.57 376
18060.84 411
18062.11 363
18063.38 366
18064.65 382
18065.91 372
18067.18 395
18068.45 370
18069.72 385
18070.98 380
18072.25 381
18073.52 394
18074.79 376
18076.06 381
18077.33 410
18078.59 401
18079.86 399
18081.13 422
18082.40 385
18083.67 435
18084.94 423
18086.21 429
18087.47 387
18088.74 401
18090.01 407
18091.28 393
18092.55 383
18093.82 387
18095.09 390
18096.36 408
18097.62 388
18098.89 437
18100.16 394
18101.43 400
18102.70 399
18103.97 408
18105.24 398
18106.51 420
18107.78 422
18109.05 427
18110.32 407
18111.59 409
18112.86 415
18114.13 447
18115.40 430
18116.66 457
18117.93 445
18119.20 422
18120.47 432
18121.74 412
18123.01 406
18124.28 467
18125.55 433
18126.82 445
18128.09 426
18129.36 405
18130.63 426
18131.90 414
18133.17 422
18134.44 449
18135.71 449
18136.99 444
18138.26 435
18139.53 436
18140.80 436
18142.07 432
18143.34 422
18144.61 422
18145.88 437
18147.15 426
18148.42 432
18149.69 419
18150.96 428
18152.23 400
18153.50 416
18154.78 425
18156.05 412
18157.32 422
18158.59 424
18159.86 412
18161.13 399
18162.40 414
18163.67 419
18164.94 428
18166.22 413
18167.49 414
18168.76 416
18170.03 422
18171.30 394
18172.57 411
18173.85 388
18175.12 415
18176.39 430
18177.66 413
18178.93 430
18180.20 411
18181.48 395
18182.75 389
18184.02 420
18185.29 387
18186.56 412
18187.84 420
18189.11 432
18190.38 419
18191.65 407
18192.93 412
18194.20 401
18195.47 434
18196.74 425
18198.02 403
18199.29 406
18200.56 433
18201.83 413
18203.11 424
18204.38 399
18205.65 426
18206.92 431
18208.20 432
18209.47 415
18210.74 414
18212.02 434
18213.29 427
18214.56 432
18215.84 410
18217.11 401
18218.38 413
18219.65 416
18220.93 435
18222.20 401
18223.47 393
18224.75 381
18226.02 422
18227.30 410
18228.57 408
18229.84 415
18231.12 420
18232.39 383
18233.66 401
18234.94 382
18236.21 401
18237.48 395
18238.76 394
18240.03 373
18241.31 407
18242.58 389
18243.86 419
18245.13 408
18246.40 375
18247.68 396
18248.95 402
18250.23 409
18251.50 395
18252.77 386
18254.05 366
18255.32 406
18256.60 402
18257.87 400
18259.15 388
18260.42 398
18261.70 433
18262.97 400
18264.25 403
18265.52 370
18266.80 377
18268.07 406
18269.35 417
18270.62 380
18271.90 369
18273.17 369
18274.45 400
18275.72 378
18277.00 385
18278.27 358
18279.55 373
18280.82 393
18282.10 395
18283.37 370
18284.65 396
18285.93 374
18287.20 375
18288.48 390
18289.75 347
18291.03 378
18292.30 358
18293.58 377
18294.86 375
18296.13 381
18297.41 379
18298.68 390
18299.96 372
18301.24 357
18302.51 359
18303.79 361
18305.06 364
18306.34 413
18307.62 404
18308.89 363
18310.17 376
18311.45 361
18312.72 375
18314.00 360
18315.28 406
18316.55 379
18317.83 375
18319.11 353
18320.38 357
18321.66 385
18322.94 379
18324.21 370
18325.49 357
18326.77 355
18328.04 350
18329.32 365
18330.60 362
18331.88 360
18333.15 348
18334.43 363
18335.71 350
18336.98 348
18338.26 361
18339.54 370
18340.82 383
18342.09 363
18343.37 346
18344.65 355
18345.93 385
18347.20 353
18348.48 372
18349.76 375
18351.04 380
18352.32 380
18353.59 380
18354.87 365
18356.15 366
18357.43 371
18358.71 381
18359.98 369
18361.26 320
18362.54 371
18363.82 348
18365.10 358
18366.38 370
18367.65 362
18368.93 379
18370.21 349
18371.49 380
18372.77 384
18374.05 337
18375.33 358
18376.60 332
18377.88 365
18379.16 332
18380.44 356
18381.72 356
18383.00 345
18384.28 357
18385.56 370
18386.84 372
18388.11 348
18389.39 366
18390.67 358
18391.95 364
18393.23 355
18394.51 354
18395.79 341
18397.07 338
18398.35 345
18399.63 360
18400.91 334
18402.19 376
18403.47 391
18404.75 360
18406.03 368
18407.31 356
18408.59 373
18409.87 367
18411.15 365
18412.43 365
18413.71 350
18414.99 367
18416.27 353
18417.55 370
18418.83 373
18420.11 347
18421.39 378
18422.67 365
18423.95 352
18425.23 360
18426.51 353
18427.79 361
18429.07 343
18430.35 348
18431.63 379
18432.91 352
18434.19 365
18435.47 377
18436.75 349
18438.04 351
18439.32 375
18440.60 374
18441.88 368
18443.16 388
18444.44 375
18445.72 361
18447.00 371
18448.28 368
18449.57 369
18450.85 360
18452.13 376
18453.41 358
18454.69 378
18455.97 365
18457.25 356
18458.54 369
18459.82 388
18461.10 342
18462.38 367
18463.66 367
18464.94 347
18466.23 355
18467.51 364
18468.79 382
18470.07 347
18471.35 356
18472.64 362
18473.92 366
18475.20 347
18476.48 357
18477.76 359
18479.05 379
18480.33 366
18481.61 365
18482.89 341
18484.18 350
18485.46 371
18486.74 372
18488.02 350
18489.31 372
18490.59 361
18491.87 350
18493.15 379
18494.44 343
18495.72 345
18497.00 352
18498.29 361
18499.57 362
18500.85 362
18502.13 372
18503.42 369
18504.70 359
18505.98 363
18507.27 360
18508.55 375
18509.83 352
18511.12 352
18512.40 361
18513.68 347
18514.97 390
18516.25 354
18517.54 365
18518.82 382
18520.10 350
18521.39 360
18522.67 370
18523.95 363
18525.24 350
18526.52 337
18527.81 357
18529.09 342
18530.37 361
18531.66 385
18532.94 383
18534.23 370
18535.51 381
18536.79 388
18538.08 367
18539.36 363
18540.65 360
18541.93 398
18543.22 401
18544.50 417
18545.79 368
18547.07 395
18548.36 362
18549.64 397
18550.92 384
18552.21 386
18553.49 361
18554.78 396
18556.06 427
18557.35 389
18558.63 384
18559.92 380
18561.20 372
18562.49 406
18563.77 407
18565.06 384
18566.35 403
18567.63 403
18568.92 408
18570.20 403
18571.49 403
18572.77 419
18574.06 441
18575.34 425
18576.63 411
18577.92 405
18579.20 392
18580.49 375
18581.77 425
18583.06 422
18584.34 410
18585.63 403
18586.92 397
18588.20 395
18589.49 400
18590.77 404
18592.06 407
18593.35 399
18594.63 423
18595.92 387
18597.21 391
18598.49 377
18599.78 395
18601.07 380
18602.35 417
18603.64 364
18604.93 369
18606.21 373
18607.50 404
18608.79 391
18610.07 372
18611.36 366
18612.65 356
18613.93 386
18615.22 377
18616.51 369
18617.79 357
18619.08 369
18620.37 377
18621.66 405
18622.94 362
18624.23 374
18625.52 369
18626.80 393
18628.09 373
18629.38 346
18630.67 332
18631.95 361
18633.24 379
18634.53 370
18635.82 372
18637.11 359
18638.39 363
18639.68 352
18640.97 328
18642.26 334
18643.54 345
18644.83 369
18646.12 360
18647.41 353
18648.70 331
18649.99 355
18651.27 368
18652.56 374
18653.85 332
18655.14 348
18656.43 350
18657.72 376
18659.00 347
18660.29 327
18661.58 336
18662.87 392
18664.16 363
18665.45 348
18666.74 328
18668.02 347
18669.31 360
18670.60 358
18671.89 358
18673.18 359
18674.47 346
18675.76 344
18677.05 361
18678.34 363
18679.63 365
18680.92 346
18682.20 362
18683.49 362
18684.78 363
18686.07 340
18687.36 361
18688.65 359
18689.94 359
18691.23 365
18692.52 336
18693.81 377
18695.10 391
18696.39 364
18697.68 327
18698.97 358
18700.26 370
18701.55 333
18702.84 340
18704.13 331
18705.42 357
18706.71 344
18708.00 351
18709.29 356
18710.58 358
18711.87 363
18713.16 367
18714.45 330
18715.74 374
18717.03 368
18718.32 348
18719.61 333
18720.90 340
18722.20 362
18723.49 358
18724.78 374
18726.07 354
18727.36 340
18728.65 343
18729.94 355
18731.23 343
18732.52 331
18733.81 333
18735.10 329
18736.40 306
18737.69 356
18738.98 370
18740.27 361
18741.56 350
18742.85 338
18744.14 342
18745.43 341
18746.73 369
18748.02 376
18749.31 360
18750.60 374
18751.89 327
18753.18 326
18754.48 334
18755.77 345
18757.06 354
18758.35 345
18759.64 342
18760.94 329
18762.23 341
18763.52 349
18764.81 370
18766.10 337
18767.40 346
18768.69 352
18769.98 332
18771.27 343
18772.57 345
18773.86 357
18775.15 361
18776.44 339
18777.74 344
18779.03 344
18780.32 333
18781.61 346
18782.91 327
18784.20 357
18785.49 353
18786.79 341
18788.08 362
18789.37 341
18790.66 345
18791.96 328
18793.25 336
18794.54 316
18795.84 326
18797.13 349
18798.42 364
18799.72 340
18801.01 362
18802.30 361
18803.60 342
18804.89 330
18806.18 324
18807.48 345
18808.77 354
18810.07 377
18811.36 365
18812.65 331
18813.95 349
18815.24 363
18816.53 370
18817.83 336
18819.12 338
18820.42 321
18821.71 347
18823.00 377
18824.30 347
18825.59 343
18826.89 365
18828.18 357
18829.48 324
18830.77 356
18832.07 342
18833.36 332
18834.65 330
18835.95 349
18837.24 367
18838.54 355
18839.83 349
18841.13 354
18842.42 365
18843.72 347
18845.01 369
18846.31 369
18847.60 373
18848.90 334
18850.19 341
18851.49 342
18852.78 354
18854.08 356
18855.37 366
18856.67 356
18857.96 349
18859.26 364
18860.55 368
18861.85 379
18863.15 384
18864.44 378
18865.74 360
18867.03 361
18868.33 358
18869.62 361
18870.92 389
18872.22 365
18873.51 357
18874.81 363
18876.10 380
18877.40 383
18878.70 338
18879.99 334
18881.29 351
18882.58 366
18883.88 366
18885.18 367
18886.47 384
18887.77 362
18889.07 374
18890.36 361
18891.66 380
18892.95 395
18894.25 378
18895.55 379
18896.84 359
18898.14 389
18899.44 395
18900.73 380
18902.03 371
18903.33 382
18904.63 421
18905.92 401
18907.22 377
18908.52 362
18909.81 360
18911.11 376
18912.41 365
18913.71 375
18915.00 378
18916.30 381
18917.60 379
18918.89 375
18920.19 383
18921.49 363
18922.79 363
18924.09 363
18925.38 367
18926.68 360
18927.98 413
18929.28 366
18930.57 378
18931.87 351
18933.17 368
18934.47 378
18935.77 368
18937.06 359
18938.36 363
18939.66 322
18940.96 369
18942.26 368
18943.55 360
18944.85 377
18946.15 351
18947.45 365
18948.75 365
18950.05 346
18951.35 349
18952.64 374
18953.94 355
18955.24 347
18956.54 354
18957.84 367
18959.14 371
18960.44 366
18961.74 351
18963.03 338
18964.33 374
18965.63 354
18966.93 357
18968.23 369
18969.53 355
18970.83 344
18972.13 378
18973.43 350
18974.73 338
18976.03 341
18977.33 324
18978.62 351
18979.92 340
18981.22 358
18982.52 358
18983.82 350
18985.12 328
18986.42 360
18987.72 328
18989.02 344
18990.32 335
18991.62 353
18992.92 332
18994.22 316
18995.52 319
18996.82 349
18998.12 366
18999.42 353
19000.72 346
19002.02 345
19003.32 345
19004.62 336
19005.92 321
19007.22 344
19008.53 342
19009.83 311
19011.13 332
19012.43 338
19013.73 334
19015.03 342
19016.33 333
19017.63 327
19018.93 334
19020.23 345
19021.53 334
19022.83 340
19024.13 344
19025.44 347
19026.74 325
19028.04 315
19029.34 316
19030.64 322
19031.94 338
19033.24 322
19034.54 332
19035.85 359
19037.15 341
19038.45 333
19039.75 319
19041.05 334
19042.35 347
19043.66 349
19044.96 330
19046.26 349
19047.56 317
19048.86 315
19050.16 318
19051.47 330
19052.77 321
19054.07 317
19055.37 338
19056.67 309
19057.98 322
19059.28 303
19060.58 314
19061.88 339
19063.19 317
19064.49 313
19065.79 330
19067.09 321
19068.40 305
19069.70 310
19071.00 309
19072.30 321
19073.61 332
19074.91 335
19076.21 339
19077.52 332
19078.82 314
19080.12 318
19081.42 322
19082.73 331
19084.03 375
19085.33 315
19086.64 333
19087.94 314
19089.24 310
19090.55 305
19091.85 314
19093.15 332
19094.46 291
19095.76 312
19097.06 303
19098.37 343
19099.67 324
19100.97 298
19102.28 319
19103.58 327
19104.89 344
19106.19 310
19107.49 357
19108.80 322
19110.10 331
19111.40 338
19112.71 323
19114.01 335
19115.32 299
19116.62 331
19117.93 303
19119.23 320
19120.53 309
19121.84 325
19123.14 344
19124.45 322
19125.75 310
19127.06 293
19128.36 312
19129.67 309
19130.97 308
19132.28 318
19133.58 314
19134.88 288
19136.19 316
19137.49 324
19138.80 321
19140.10 318
19141.41 303
19142.71 292
19144.02 342
19145.32 338
19146.63 337
19147.94 321
19149.24 338
19150.55 320
19151.85 326
19153.16 338
19154.46 309
19155.77 319
19157.07 323
19158.38 316
19159.68 298
19160.99 319
19162.30 318
19163.60 320
19164.91 338
19166.21 329
19167.52 319
19168.83 336
19170.13 314
19171.44 316
19172.74 324
19174.05 296
19175.36 338
19176.66 338
19177.97 328
19179.27 331
19180.58 330
19181.89 322
19183.19 321
19184.50 346
19185.81 318
19187.11 306
19188.42 337
19189.73 308
19191.03 330
19192.34 348
19193.65 344
19194.95 344
19196.26 319
19197.57 320
19198.87 338
19200.18 337
19201.49 314
19202.80 340
19204.10 349
19205.41 309
19206.72 306
19208.03 327
19209.33 309
19210.64 330
19211.95 311
19213.25 312
19214.56 306
19215.87 329
19217.18 333
19218.49 301
19219.79 311
19221.10 310
19222.41 347
19223.72 337
19225.02 327
19226.33 310
19227.64 318
19228.95 337
19230.26 343
19231.56 311
19232.87 306
19234.18 306
19235.49 323
19236.80 343
19238.11 317
19239.41 316
19240.72 294
19242.03 340
19243.34 298
19244.65 332
19245.96 321
19247.26 335
19248.57 340
19249.88 309
19251.19 298
19252.50 317
19253.81 325
19255.12 326
19256.43 326
19257.74 305
19259.04 319
19260.35 305
19261.66 306
19262.97 291
19264.28 323
19265.59 331
19266.90 327
19268.21 324
19269.52 293
19270.83 294
19272.14 322
19273.45 314
19274.76 330
19276.07 296
19277.38 306
19278.69 301
19279.99 340
19281.30 313
19282.61 292
19283.92 305
19285.23 289
19286.54 310
19287.85 303
19289.16 312
19290.47 318
19291.78 285
19293.09 296
19294.40 329
19295.72 322
19297.03 307
19298.34 298
19299.65 293
19300.96 307
19302.27 304
19303.58 336
19304.89 317
19306.20 332
19307.51 322
19308.82 327
19310.13 300
19311.44 306
19312.75 325
19314.06 305
19315.37 320
19316.69 326
19318.00 328
19319.31 319
19320.62 314
19321.93 320
19323.24 325
19324.55 317
19325.86 326
19327.18 321
19328.49 315
19329.80 331
19331.11 313
19332.42 311
19333.73 310
19335.04 328
19336.36 319
19337.67 312
19338.98 317
19340.29 322
19341.60 309
19342.91 314
19344.23 330
19345.54 344
19346.85 315
19348.16 307
19349.47 327
19350.79 319
19352.10 295
19353.41 344
19354.72 304
19356.04 322
19357.35 293
19358.66 282
19359.97 328
19361.29 331
19362.60 313
19363.91 337
19365.22 312
19366.54 316
19367.85 324
19369.16 312
19370.47 340
19371.79 303
19373.10 327
19374.41 345
19375.73 333
19377.04 323
19378.35 321
19379.67 312
19380.98 299
19382.29 311
19383.60 315
19384.92 294
19386.23 324
19387.54 310
19388.86 326
19390.17 299
19391.49 302
19392.80 303
19394.11 309
19395.43 310
19396.74 320
19398.05 304
19399.37 313
19400.68 333
19402.00 303
19403.31 322
19404.62 315
19405.94 324
19407.25 300
19408.57 287
19409.88 283
19411.19 284
19412.51 308
19413.82 328
19415.14 321
19416.45 322
19417.77 304
19419.08 313
19420.39 305
19421.71 292
19423.02 313
19424.34 322
19425.65 291
19426.97 293
19428.28 317
19429.60 276
19430.91 287
19432.23 321
19433.54 296
19434.86 294
19436.17 307
19437.49 325
19438.80 318
19440.12 302
19441.43 315
19442.75 321
19444.06 298
19445.38 293
19446.69 290
19448.01 302
19449.32 305
19450.64 295
19451.96 309
19453.27 291
19454.59 304
19455.90 280
19457.22 292
19458.53 295
19459.85 300
19461.17 301
19462.48 284
19463.80 323
19465.11 280
19466.43 296
19467.75 308
19469.06 302
19470.38 298
19471.69 304
19473.01 287
19474.33 300
19475.64 304
19476.96 308
19478.28 307
19479.59 294
19480.91 290
19482.23 296
19483.54 319
19484.86 305
19486.18 322
19487.49 297
19488.81 306
19490.13 303
19491.44 314
19492.76 305
19494.08 304
19495.39 321
19496.71 299
19498.03 294
19499.35 295
19500.66 297
19501.98 300
19503.30 316
19504.61 311
19505.93 320
19507.25 281
19508.57 292
19509.88 308
19511.20 326
19512.52 291
19513.84 316
19515.15 291
19516.47 305
19517.79 295
19519.11 327
19520.43 303
19521.74 313
19523.06 330
19524.38 300
19525.70 283
19527.02 292
19528.33 283
19529.65 311
19530.97 313
19532.29 286
19533.61 287
19534.93 286
19536.24 306
19537.56 300
19538.88 286
19540.20 287
19541.52 298
19542.84 305
19544.16 286
19545.47 284
19546.79 277
19548.11 306
19549.43 306
19550.75 318
19552.07 315
19553.39 299
19554.71 310
19556.03 307
19557.34 282
19558.66 292
19559.98 283
19561.30 289
19562.62 314
19563.94 275
19565.26 266
19566.58 310
19567.90 309
19569.22 261
19570.54 290
19571.86 294
19573.18 294
19574.50 292
19575.82 286
19577.14 290
19578.46 298
19579.78 308
19581.10 321
19582.42 311
19583.74 300
19585.06 298
19586.38 321
19587.70 297
19589.02 271
19590.34 307
19591.66 307
19592.98 322
19594.30 280
19595.62 289
19596.94 272
19598.26 287
19599.58 292
19600.90 304
19602.22 269
19603.54 294
19604.86 308
19606.18 308
19607.50 269
19608.82 296
19610.15 308
19611.47 311
19612.79 280
19614.11 281
19615.43 299
19616.75 285
19618.07 293
19619.39 300
19620.71 292
19622.04 301
19623.36 300
19624.68 275
19626.00 288
19627.32 289
19628.64 293
19629.96 314
19631.29 272
19632.61 294
19633.93 306
19635.25 304
19636.57 303
19637.89 303
19639.22 300
19640.54 253
19641.86 310
19643.18 293
19644.50 302
19645.83 284
19647.15 277
19648.47 288
19649.79 289
19651.12 267
19652.44 299
19653.76 284
19655.08 316
19656.40 334
19657.73 314
19659.05 288
19660.37 288
19661.70 289
19663.02 313
19664.34 286
19665.66 288
19666.99 286
19668.31 276
19669.63 283
19670.95 317
19672.28 301
19673.60 309
19674.92 280
19676.25 293
19677.57 272
19678.89 263
19680.22 319
19681.54 339
19682.86 298
19684.19 301
19685.51 288
19686.83 301
19688.16 317
19689.48 280
19690.80 297
19692.13 302
19693.45 294
19694.78 310
19696.10 285
19697.42 291
19698.75 294
19700.07 297
19701.39 299
19702.72 304
19704.04 301
19705.37 293
19706.69 279
19708.02 310
19709.34 313
19710.66 315
19711.99 297
19713.31 304
19714.64 320
19715.96 327
19717.29 307
19718.61 294
19719.93 318
19721.26 301
19722.58 295
19723.91 305
19725.23 291
19726.56 283
19727.88 312
19729.21 293
19730.53 292
19731.86 309
19733.18 295
19734.51 334
19735.83 304
19737.16 268
19738.48 295
19739.81 292
19741.13 304
19742.46 302
19743.78 291
19745.11 303
19746.44 296
19747.76 290
19749.09 290
19750.41 310
19751.74 320
19753.06 316
19754.39 311
19755.72 304
19757.04 300
19758.37 295
19759.69 300
19761.02 301
19762.34 280
19763.67 300
19765.00 286
19766.32 295
19767.65 282
19768.98 278
19770.30 281
19771.63 273
19772.95 300
19774.28 288
19775.61 277
19776.93 261
19778.26 282
19779.59 298
19780.91 263
19782.24 288
19783.57 280
19784.89 299
19786.22 300
19787.55 279
19788.87 275
19790.20 304
19791.53 300
19792.86 318
19794.18 283
19795.51 275
19796.84 285
19798.16 271
19799.49 306
19800.82 285
19802.15 288
19803.47 288
19804.80 291
19806.13 295
19807.46 267
19808.78 278
19810.11 312
19811.44 296
19812.77 292
19814.09 285
19815.42 298
19816.75 286
19818.08 295
19819.41 291
19820.73 291
19822.06 304
19823.39 292
19824.72 309
19826.05 290
19827.37 275
19828.70 271
19830.03 294
19831.36 302
19832.69 290
19834.02 298
19835.34 281
19836.67 307
19838.00 290
19839.33 288
19840.66 309
19841.99 320
19843.32 311
19844.64 281
19845.97 280
19847.30 287
19848.63 281
19849.96 309
19851.29 302
19852.62 292
19853.95 300
19855.28 313
19856.60 282
19857.93 308
19859.26 301
19860.59 310
19861.92 291
19863.25 292
19864.58 268
19865.91 302
19867.24 307
19868.57 301
19869.90 300
19871.23 290
19872.56 274
19873.89 282
19875.22 299
19876.55 288
19877.88 307
19879.21 308
19880.54 285
19881.87 297
19883.20 290
19884.53 289
19885.86 319
19887.19 308
19888.52 273
19889.85 288
19891.18 308
19892.51 296
19893.84 297
19895.17 276
19896.50 293
19897.83 311
19899.16 311
19900.49 270
19901.82 289
19903.15 316
19904.48 326
19905.81 281
19907.15 302
19908.48 272
19909.81 301
19911.14 289
19912.47 282
19913.80 294
19915.13 317
19916.46 275
19917.79 281
19919.13 278
19920.46 287
19921.79 284
19923.12 290
19924.45 284
19925.78 286
19927.11 281
19928.45 284
19929.78 293
19931.11 296
19932.44 306
19933.77 283
19935.10 303
19936.44 287
19937.77 287
19939.10 304
19940.43 288
19941.76 293
19943.10 297
19944.43 284
19945.76 279
19947.09 310
19948.42 314
19949.76 304
19951.09 309
19952.42 309
19953.75 295
19955.09 292
19956.42 266
19957.75 286
19959.08 307
19960.42 305
19961.75 319
19963.08 306
19964.41 289
19965.75 293
19967.08 279
19968.41 287
19969.75 309
19971.08 310
19972.41 329
19973.74 288
19975.08 320
19976.41 307
19977.74 306
19979.08 299
19980.41 317
19981.74 321
19983.08 294
19984.41 274
19985.74 303
19987.08 306
19988.41 314
19989.75 309
19991.08 285
19992.41 320
19993.75 320
19995.08 312
19996.41 313
19997.75 305
19999.08 318
20000.42 345
20001.75 337
20003.08 331
20004.42 339
20005.75 335
20007.09 353
20008.42 329
20009.75 301
20011.09 334
20012.42 350
20013.76 351
20015.09 315
20016.43 320
20017.76 338
20019.10 345
20020.43 327
20021.76 340
20023.10 355
20024.43 347
20025.77 367
20027.10 369
20028.44 345
20029.77 364
20031.11 366
20032.44 367
20033.78 347
20035.11 328
20036.45 341
20037.78 335
20039.12 337
20040.46 337
20041.79 359
20043.13 340
20044.46 348
20045.80 359
20047.13 339
20048.47 315
20049.80 330
20051.14 354
20052.47 354
20053.81 350
20055.15 334
20056.48 341
20057.82 344
20059.15 355
20060.49 347
20061.83 326
20063.16 326
20064.50 344
20065.83 340
20067.17 325
20068.51 334
20069.84 338
20071.18 338
20072.52 315
20073.85 335
20075.19 320
20076.52 309
20077.86 316
20079.20 328
20080.53 320
20081.87 338
20083.21 307
20084.54 317
20085.88 333
20087.22 314
20088.56 317
20089.89 310
20091.23 300
20092.57 320
20093.90 313
20095.24 300
20096.58 338
20097.91 286
20099.25 328
20100.59 321
20101.93 312
20103.26 321
20104.60 327
20105.94 313
20107.28 297
20108.61 296
20109.95 285
20111.29 308
20112.63 334
20113.96 330
20115.30 298
20116.64 323
20117.98 305
20119.32 303
20120.65 324
20121.99 309
20123.33 314
20124.67 327
20126.01 331
