# Supplementary material for: MALDI-TOF MS typing enables the classification of brewing yeasts of the genus Saccharomyces to major beer styles
Source: PLoS One. 2017 Aug 9;12(8):e0181694. doi: 10.1371/journal.pone.0181694 (PMC5549903; doi:10.1371/journal.pone.0181694)
Supplement: S17 File — The directory includes 90 raw files and was zipped to “.zip”; the folder has three strains with 30 spectra per strain; S1 Text explains the raw files with an example and Table 1 represents the yeast strains used within the experiment. (ZIP) [file pone.0181694.s020.zip › 49-51/30812-1H7-Dias-Dias-Dias-YPG-18h-E-E_2016-10-04_3_0_B8_1.dat]

1998.43 1911
1998.85 2054
1999.27 2060
1999.69 1930
2000.11 1923
2000.54 1857
2000.96 1888
2001.38 1806
2001.80 1881
2002.23 1840
2002.65 1864
2003.07 1915
2003.49 2007
2003.92 1997
2004.34 1917
2004.76 1952
2005.18 2032
2005.61 2091
2006.03 2200
2006.45 2190
2006.87 2134
2007.30 2124
2007.72 2233
2008.14 2110
2008.57 2114
2008.99 2040
2009.41 2006
2009.84 2039
2010.26 1911
2010.68 1819
2011.11 1789
2011.53 1764
2011.95 1703
2012.38 1755
2012.80 1809
2013.22 1723
2013.65 1822
2014.07 1730
2014.49 1858
2014.92 1907
2015.34 1982
2015.77 1960
2016.19 1984
2016.61 2153
2017.04 2139
2017.46 2316
2017.89 2425
2018.31 2342
2018.73 2385
2019.16 2429
2019.58 2433
2020.01 2395
2020.43 2311
2020.85 2302
2021.28 2175
2021.70 2081
2022.13 2046
2022.55 1989
2022.98 1993
2023.40 1913
2023.83 1956
2024.25 2006
2024.68 1950
2025.10 1885
2025.53 2002
2025.95 2012
2026.38 2014
2026.80 1971
2027.23 1974
2027.65 1998
2028.08 2042
2028.50 1998
2028.93 1976
2029.35 1922
2029.78 1866
2030.20 2006
2030.63 2015
2031.05 1943
2031.48 1860
2031.90 1894
2032.33 1962
2032.75 1904
2033.18 1958
2033.61 2027
2034.03 2007
2034.46 1997
2034.88 1923
2035.31 1920
2035.74 2008
2036.16 2007
2036.59 2154
2037.01 2025
2037.44 2032
2037.87 2131
2038.29 2178
2038.72 2072
2039.14 2065
2039.57 2018
2040.00 1996
2040.42 1987
2040.85 1928
2041.28 1868
2041.70 1997
2042.13 2005
2042.56 1913
2042.98 1856
2043.41 1938
2043.84 1993
2044.26 1931
2044.69 1939
2045.12 1950
2045.54 1867
2045.97 1930
2046.40 1924
2046.82 1857
2047.25 1835
2047.68 1930
2048.11 1885
2048.53 1826
2048.96 1819
2049.39 1828
2049.82 1873
2050.24 1907
2050.67 1731
2051.10 1809
2051.53 1830
2051.95 1748
2052.38 1773
2052.81 1767
2053.24 1717
2053.66 1766
2054.09 1717
2054.52 1707
2054.95 1794
2055.38 1737
2055.80 1790
2056.23 1773
2056.66 1746
2057.09 1796
2057.52 1809
2057.94 1782
2058.37 1708
2058.80 1793
2059.23 1819
2059.66 1811
2060.09 1858
2060.51 1714
2060.94 1744
2061.37 1804
2061.80 1833
2062.23 1814
2062.66 1916
2063.09 2025
2063.52 2068
2063.94 1978
2064.37 2058
2064.80 1986
2065.23 1894
2065.66 1905
2066.09 1951
2066.52 1831
2066.95 1765
2067.38 1797
2067.81 1843
2068.24 1859
2068.66 1744
2069.09 1766
2069.52 1808
2069.95 1821
2070.38 1822
2070.81 1734
2071.24 1825
2071.67 1798
2072.10 1900
2072.53 1883
2072.96 1937
2073.39 2063
2073.82 2156
2074.25 2158
2074.68 2235
2075.11 2210
2075.54 2174
2075.97 2137
2076.40 2161
2076.83 2162
2077.26 2139
2077.69 2173
2078.12 2244
2078.55 2193
2078.98 2212
2079.41 2211
2079.84 2148
2080.27 2091
2080.70 2023
2081.14 2076
2081.57 2088
2082.00 2074
2082.43 2031
2082.86 1969
2083.29 1861
2083.72 1957
2084.15 1928
2084.58 1944
2085.01 1975
2085.44 1825
2085.88 1810
2086.31 1802
2086.74 1807
2087.17 1745
2087.60 1741
2088.03 1827
2088.46 1823
2088.89 1767
2089.33 1834
2089.76 1931
2090.19 1991
2090.62 1986
2091.05 2032
2091.48 2011
2091.92 2073
2092.35 2140
2092.78 2104
2093.21 2114
2093.64 2074
2094.07 2056
2094.51 2205
2094.94 2087
2095.37 1911
2095.80 1896
2096.24 2004
2096.67 1919
2097.10 1873
2097.53 1779
2097.96 1762
2098.40 1704
2098.83 1770
2099.26 1784
2099.69 1769
2100.13 1745
2100.56 1836
2100.99 1830
2101.43 1737
2101.86 1808
2102.29 1828
2102.72 1796
2103.16 1837
2103.59 1827
2104.02 1791
2104.46 1820
2104.89 1815
2105.32 1877
2105.76 1845
2106.19 1810
2106.62 1792
2107.05 1801
2107.49 2058
2107.92 2000
2108.36 1889
2108.79 1959
2109.22 1881
2109.66 1974
2110.09 1918
2110.52 1915
2110.96 1923
2111.39 1839
2111.82 1795
2112.26 1748
2112.69 1827
2113.13 1788
2113.56 1745
2113.99 1653
2114.43 1645
2114.86 1705
2115.30 1727
2115.73 1702
2116.16 1739
2116.60 1767
2117.03 1833
2117.47 1839
2117.90 1888
2118.34 1912
2118.77 1832
2119.21 1873
2119.64 1880
2120.07 1869
2120.51 2007
2120.94 2073
2121.38 2092
2121.81 2079
2122.25 2033
2122.68 2008
2123.12 2130
2123.55 2017
2123.99 2057
2124.42 1979
2124.86 1991
2125.29 2003
2125.73 2007
2126.16 1784
2126.60 1740
2127.04 1716
2127.47 1810
2127.91 1715
2128.34 1730
2128.78 1800
2129.21 1855
2129.65 1813
2130.08 1917
2130.52 2010
2130.96 2114
2131.39 1993
2131.83 2075
2132.26 2149
2132.70 2216
2133.14 2401
2133.57 2567
2134.01 2678
2134.44 2595
2134.88 2792
2135.32 2913
2135.75 2989
2136.19 2918
2136.62 2747
2137.06 2653
2137.50 2588
2137.93 2511
2138.37 2307
2138.81 2185
2139.24 2083
2139.68 1988
2140.12 1861
2140.55 1753
2140.99 1730
2141.43 1691
2141.86 1704
2142.30 1782
2142.74 1720
2143.18 1755
2143.61 1799
2144.05 1818
2144.49 1830
2144.92 1751
2145.36 1872
2145.80 1852
2146.24 1752
2146.67 1783
2147.11 1786
2147.55 1851
2147.99 2034
2148.42 1920
2148.86 1998
2149.30 1953
2149.74 2036
2150.17 2005
2150.61 1900
2151.05 1951
2151.49 1958
2151.92 1943
2152.36 1770
2152.80 1725
2153.24 1774
2153.68 1815
2154.11 1740
2154.55 1849
2154.99 1801
2155.43 1765
2155.87 1753
2156.31 1705
2156.74 1761
2157.18 1761
2157.62 1867
2158.06 1856
2158.50 1921
2158.94 1918
2159.38 1886
2159.81 1781
2160.25 1786
2160.69 1842
2161.13 1907
2161.57 1920
2162.01 1938
2162.45 1841
2162.89 1886
2163.33 1915
2163.76 1986
2164.20 1874
2164.64 1896
2165.08 1881
2165.52 1877
2165.96 1897
2166.40 1871
2166.84 1876
2167.28 1772
2167.72 1824
2168.16 1861
2168.60 1894
2169.04 1869
2169.48 1893
2169.92 1899
2170.36 2044
2170.80 2085
2171.24 2178
2171.68 2164
2172.12 2201
2172.56 2172
2173.00 2174
2173.44 2195
2173.88 2249
2174.32 2268
2174.76 2296
2175.20 2323
2175.64 2260
2176.08 2374
2176.52 2337
2176.96 2357
2177.40 2292
2177.84 2231
2178.28 2164
2178.72 2089
2179.16 2003
2179.60 2031
2180.04 1892
2180.48 1802
2180.92 1750
2181.37 1767
2181.81 1772
2182.25 1737
2182.69 1667
2183.13 1723
2183.57 1694
2184.01 1684
2184.45 1742
2184.89 1808
2185.34 1780
2185.78 1800
2186.22 1760
2186.66 1908
2187.10 1978
2187.54 2022
2187.98 1981
2188.43 2101
2188.87 2181
2189.31 2102
2189.75 2130
2190.19 2121
2190.63 2158
2191.08 2112
2191.52 2092
2191.96 2117
2192.40 2205
2192.84 2222
2193.29 2317
2193.73 2396
2194.17 2368
2194.61 2225
2195.05 2242
2195.50 2285
2195.94 2175
2196.38 2138
2196.82 2123
2197.27 2080
2197.71 1873
2198.15 1872
2198.59 1899
2199.04 1951
2199.48 1918
2199.92 1862
2200.37 1913
2200.81 1883
2201.25 1912
2201.69 1889
2202.14 1918
2202.58 1990
2203.02 1965
2203.47 2040
2203.91 2033
2204.35 2027
2204.80 1970
2205.24 1989
2205.68 2031
2206.13 2004
2206.57 2069
2207.01 2119
2207.46 2119
2207.90 2184
2208.34 2099
2208.79 2045
2209.23 2144
2209.67 2102
2210.12 2163
2210.56 2051
2211.01 2021
2211.45 1944
2211.89 2004
2212.34 2009
2212.78 1979
2213.23 1920
2213.67 1911
2214.11 1978
2214.56 1931
2215.00 1807
2215.45 1832
2215.89 1808
2216.34 1898
2216.78 1806
2217.22 1793
2217.67 1764
2218.11 1815
2218.56 1821
2219.00 1905
2219.45 1936
2219.89 1924
2220.34 2111
2220.78 2225
2221.23 2346
2221.67 2369
2222.12 2476
2222.56 2575
2223.01 2605
2223.45 2700
2223.90 2686
2224.34 2687
2224.79 2593
2225.23 2567
2225.68 2463
2226.12 2330
2226.57 2188
2227.01 2119
2227.46 2153
2227.91 2202
2228.35 2165
2228.80 2144
2229.24 2206
2229.69 2372
2230.13 2465
2230.58 2655
2231.03 2769
2231.47 2891
2231.92 2944
2232.36 3048
2232.81 3054
2233.26 3103
2233.70 3145
2234.15 3073
2234.59 3084
2235.04 3153
2235.49 3132
2235.93 2981
2236.38 3067
2236.83 3146
2237.27 3030
2237.72 2991
2238.17 2974
2238.61 2949
2239.06 2942
2239.51 2700
2239.95 2522
2240.40 2447
2240.85 2279
2241.29 2175
2241.74 2085
2242.19 2009
2242.63 1889
2243.08 1803
2243.53 1962
2243.98 1816
2244.42 1804
2244.87 1753
2245.32 1833
2245.76 1765
2246.21 1863
2246.66 1877
2247.11 1888
2247.55 1805
2248.00 1810
2248.45 1893
2248.90 1900
2249.35 1871
2249.79 1820
2250.24 1822
2250.69 1923
2251.14 1864
2251.58 1886
2252.03 1835
2252.48 1780
2252.93 1820
2253.38 1883
2253.82 1789
2254.27 1770
2254.72 1775
2255.17 1789
2255.62 1840
2256.07 1684
2256.51 1717
2256.96 1715
2257.41 1732
2257.86 1807
2258.31 1896
2258.76 1893
2259.21 1898
2259.65 1944
2260.10 1976
2260.55 1985
2261.00 2064
2261.45 2046
2261.90 2076
2262.35 2082
2262.80 2171
2263.25 2241
2263.69 2093
2264.14 2107
2264.59 2024
2265.04 2035
2265.49 2065
2265.94 2164
2266.39 2175
2266.84 2188
2267.29 2107
2267.74 2136
2268.19 2140
2268.64 2183
2269.09 2082
2269.54 2098
2269.99 2104
2270.44 2026
2270.89 2007
2271.34 2083
2271.79 2028
2272.24 2012
2272.69 1935
2273.14 1938
2273.59 1882
2274.04 1893
2274.49 1877
2274.94 1958
2275.39 1960
2275.84 1934
2276.29 1952
2276.74 2010
2277.19 2097
2277.64 1960
2278.09 1937
2278.54 2082
2278.99 2156
2279.44 2225
2279.89 2148
2280.34 2081
2280.79 2083
2281.25 2050
2281.70 2023
2282.15 2071
2282.60 1948
2283.05 2021
2283.50 1931
2283.95 1948
2284.40 1933
2284.85 2001
2285.31 1950
2285.76 2019
2286.21 2046
2286.66 2192
2287.11 2299
2287.56 2298
2288.01 2405
2288.47 2590
2288.92 2615
2289.37 2824
2289.82 2768
2290.27 2897
2290.72 3058
2291.18 3039
2291.63 2955
2292.08 3256
2292.53 3106
2292.98 3071
2293.44 3184
2293.89 3102
2294.34 3187
2294.79 3036
2295.24 2994
2295.70 2878
2296.15 2595
2296.60 2561
2297.05 2458
2297.51 2303
2297.96 2277
2298.41 2288
2298.86 2249
2299.32 2101
2299.77 2008
2300.22 1995
2300.67 1979
2301.13 2009
2301.58 1883
2302.03 1898
2302.49 1834
2302.94 1882
2303.39 1972
2303.85 1973
2304.30 1980
2304.75 1979
2305.20 1999
2305.66 2086
2306.11 2221
2306.56 2257
2307.02 2330
2307.47 2514
2307.93 2658
2308.38 2694
2308.83 2648
2309.29 2722
2309.74 2765
2310.19 2729
2310.65 2552
2311.10 2563
2311.55 2373
2312.01 2340
2312.46 2111
2312.92 2195
2313.37 2137
2313.82 2166
2314.28 2129
2314.73 2185
2315.19 2202
2315.64 2270
2316.10 2371
2316.55 2386
2317.00 2436
2317.46 2442
2317.91 2438
2318.37 2312
2318.82 2401
2319.28 2367
2319.73 2212
2320.19 2153
2320.64 2126
2321.10 2167
2321.55 2151
2322.01 2149
2322.46 2128
2322.92 2187
2323.37 2168
2323.83 2192
2324.28 2165
2324.74 2261
2325.19 2228
2325.65 2186
2326.10 2252
2326.56 2181
2327.01 2207
2327.47 2175
2327.92 2237
2328.38 2159
2328.83 2133
2329.29 2112
2329.74 2090
2330.20 2161
2330.66 2217
2331.11 2220
2331.57 2085
2332.02 2069
2332.48 2069
2332.94 2070
2333.39 2014
2333.85 2058
2334.30 2086
2334.76 2120
2335.22 2163
2335.67 2258
2336.13 2205
2336.58 2286
2337.04 2349
2337.50 2278
2337.95 2363
2338.41 2365
2338.87 2392
2339.32 2546
2339.78 2398
2340.24 2335
2340.69 2210
2341.15 2304
2341.61 2354
2342.06 2233
2342.52 2148
2342.98 2169
2343.43 2155
2343.89 2222
2344.35 2115
2344.81 2248
2345.26 2241
2345.72 2192
2346.18 2124
2346.63 2037
2347.09 2095
2347.55 2185
2348.01 2289
2348.46 2172
2348.92 2160
2349.38 2184
2349.84 2143
2350.29 2118
2350.75 2137
2351.21 2122
2351.67 2185
2352.13 2100
2352.58 2043
2353.04 2112
2353.50 2080
2353.96 2030
2354.41 2016
2354.87 1958
2355.33 1936
2355.79 1951
2356.25 1979
2356.71 2040
2357.16 2053
2357.62 2139
2358.08 2314
2358.54 2148
2359.00 2317
2359.46 2494
2359.91 2431
2360.37 2355
2360.83 2492
2361.29 2625
2361.75 2416
2362.21 2362
2362.67 2363
2363.13 2375
2363.58 2248
2364.04 2305
2364.50 2383
2364.96 2330
2365.42 2297
2365.88 2329
2366.34 2146
2366.80 2162
2367.26 2096
2367.72 2080
2368.18 2093
2368.64 1948
2369.10 1971
2369.55 1933
2370.01 1863
2370.47 1801
2370.93 1781
2371.39 1865
2371.85 1825
2372.31 1885
2372.77 1838
2373.23 1853
2373.69 1914
2374.15 2025
2374.61 2033
2375.07 1977
2375.53 1935
2375.99 2010
2376.45 2156
2376.91 1980
2377.37 1930
2377.83 2004
2378.29 1917
2378.75 2009
2379.21 1872
2379.68 1862
2380.14 1881
2380.60 1869
2381.06 1967
2381.52 1933
2381.98 1900
2382.44 1941
2382.90 1899
2383.36 1862
2383.82 1869
2384.28 1915
2384.74 1862
2385.20 1845
2385.67 1967
2386.13 1916
2386.59 1876
2387.05 1933
2387.51 1909
2387.97 1884
2388.43 1916
2388.89 2082
2389.36 2107
2389.82 2043
2390.28 2069
2390.74 2029
2391.20 1968
2391.66 1959
2392.13 1943
2392.59 1899
2393.05 1895
2393.51 1830
2393.97 1864
2394.43 1821
2394.90 1747
2395.36 1814
2395.82 1740
2396.28 1849
2396.74 1843
2397.21 1864
2397.67 1763
2398.13 1818
2398.59 1856
2399.06 1825
2399.52 1735
2399.98 1752
2400.44 1803
2400.91 1801
2401.37 1837
2401.83 1855
2402.29 1907
2402.76 1926
2403.22 1991
2403.68 2048
2404.14 2128
2404.61 2255
2405.07 2056
2405.53 2064
2406.00 2047
2406.46 2001
2406.92 1908
2407.39 1933
2407.85 1987
2408.31 1814
2408.78 1722
2409.24 1688
2409.70 1700
2410.17 1760
2410.63 1702
2411.09 1691
2411.56 1770
2412.02 1774
2412.48 1820
2412.95 1799
2413.41 1828
2413.87 1986
2414.34 2035
2414.80 2049
2415.27 2027
2415.73 2113
2416.19 2241
2416.66 2224
2417.12 2280
2417.59 2407
2418.05 2336
2418.51 2378
2418.98 2414
2419.44 2572
2419.91 2574
2420.37 2551
2420.84 2671
2421.30 2719
2421.77 2636
2422.23 2656
2422.69 2816
2423.16 2759
2423.62 2684
2424.09 2686
2424.55 2633
2425.02 2544
2425.48 2424
2425.95 2424
2426.41 2334
2426.88 2168
2427.34 2203
2427.81 2113
2428.27 2029
2428.74 2087
2429.20 1958
2429.67 1860
2430.13 1850
2430.60 1935
2431.07 1929
2431.53 1949
2432.00 1981
2432.46 1873
2432.93 1921
2433.39 2002
2433.86 2025
2434.32 2007
2434.79 2049
2435.26 2159
2435.72 2234
2436.19 2412
2436.65 2432
2437.12 2621
2437.59 2767
2438.05 2774
2438.52 2773
2438.98 2757
2439.45 2798
2439.92 2934
2440.38 2902
2440.85 2909
2441.32 2627
2441.78 2422
2442.25 2300
2442.72 2168
2443.18 2146
2443.65 2083
2444.12 2076
2444.58 2002
2445.05 1950
2445.52 2009
2445.98 1943
2446.45 1862
2446.92 1876
2447.38 1855
2447.85 1891
2448.32 1946
2448.78 1892
2449.25 1931
2449.72 1874
2450.19 1952
2450.65 1984
2451.12 2092
2451.59 2029
2452.06 2024
2452.52 1944
2452.99 1985
2453.46 1912
2453.93 1981
2454.39 1900
2454.86 1876
2455.33 1850
2455.80 1761
2456.26 1825
2456.73 1840
2457.20 1857
2457.67 1819
2458.14 1873
2458.60 1872
2459.07 1834
2459.54 1865
2460.01 1917
2460.48 1991
2460.95 1995
2461.41 1987
2461.88 2031
2462.35 2016
2462.82 1995
2463.29 2183
2463.76 2111
2464.22 2200
2464.69 2166
2465.16 2155
2465.63 2143
2466.10 2216
2466.57 2251
2467.04 2122
2467.51 2134
2467.97 2015
2468.44 1989
2468.91 2016
2469.38 1969
2469.85 2008
2470.32 1876
2470.79 1912
2471.26 1821
2471.73 1823
2472.20 1800
2472.67 1764
2473.14 1797
2473.61 1781
2474.07 1731
2474.54 1784
2475.01 1843
2475.48 1789
2475.95 1938
2476.42 2125
2476.89 2132
2477.36 2211
2477.83 2301
2478.30 2395
2478.77 2468
2479.24 2453
2479.71 2488
2480.18 2470
2480.65 2426
2481.12 2319
2481.59 2173
2482.06 2118
2482.53 2191
2483.00 2079
2483.47 1987
2483.95 1909
2484.42 1975
2484.89 1939
2485.36 1954
2485.83 1904
2486.30 1949
2486.77 1857
2487.24 1885
2487.71 1946
2488.18 1905
2488.65 1889
2489.12 2021
2489.59 2030
2490.07 1883
2490.54 2006
2491.01 2066
2491.48 2148
2491.95 2069
2492.42 2022
2492.89 2085
2493.36 2146
2493.84 2035
2494.31 1989
2494.78 1985
2495.25 2001
2495.72 1934
2496.19 1972
2496.66 1996
2497.14 1927
2497.61 1955
2498.08 1866
2498.55 1857
2499.02 1834
2499.50 1896
2499.97 1948
2500.44 1989
2500.91 1953
2501.38 2050
2501.86 1960
2502.33 1987
2502.80 2078
2503.27 2081
2503.74 2141
2504.22 2101
2504.69 2047
2505.16 2137
2505.63 2299
2506.11 2323
2506.58 2273
2507.05 2239
2507.52 2329
2508.00 2354
2508.47 2336
2508.94 2294
2509.42 2306
2509.89 2275
2510.36 2177
2510.83 2145
2511.31 2147
2511.78 1986
2512.25 1923
2512.73 1982
2513.20 1966
2513.67 1920
2514.15 1893
2514.62 2022
2515.09 2024
2515.57 2028
2516.04 2000
2516.51 1969
2516.99 2047
2517.46 2113
2517.94 2108
2518.41 2113
2518.88 2134
2519.36 2163
2519.83 2197
2520.30 2112
2520.78 2013
2521.25 2113
2521.73 2071
2522.20 2101
2522.67 2008
2523.15 1939
2523.62 1927
2524.10 1982
2524.57 1972
2525.05 1918
2525.52 2066
2525.99 2020
2526.47 1933
2526.94 1946
2527.42 1909
2527.89 1937
2528.37 1864
2528.84 1970
2529.32 1908
2529.79 1894
2530.27 1982
2530.74 1937
2531.22 1886
2531.69 1917
2532.17 2067
2532.64 2031
2533.12 2137
2533.59 2214
2534.07 2236
2534.54 2384
2535.02 2366
2535.49 2388
2535.97 2464
2536.44 2438
2536.92 2372
2537.39 2352
2537.87 2339
2538.34 2250
2538.82 2177
2539.30 2233
2539.77 2217
2540.25 2097
2540.72 2046
2541.20 1921
2541.68 1847
2542.15 1994
2542.63 2066
2543.10 1974
2543.58 2085
2544.06 2163
2544.53 2141
2545.01 2279
2545.48 2376
2545.96 2313
2546.44 2367
2546.91 2397
2547.39 2492
2547.87 2518
2548.34 2400
2548.82 2329
2549.30 2338
2549.77 2323
2550.25 2343
2550.73 2350
2551.20 2259
2551.68 2312
2552.16 2278
2552.63 2347
2553.11 2379
2553.59 2345
2554.06 2493
2554.54 2487
2555.02 2452
2555.50 2420
2555.97 2316
2556.45 2194
2556.93 2223
2557.40 2168
2557.88 2028
2558.36 1984
2558.84 1954
2559.31 1955
2559.79 1997
2560.27 1913
2560.75 1946
2561.23 1957
2561.70 2089
2562.18 2057
2562.66 2008
2563.14 1903
2563.61 2016
2564.09 1907
2564.57 1910
2565.05 1910
2565.53 1860
2566.00 1804
2566.48 1830
2566.96 1751
2567.44 1687
2567.92 1759
2568.40 1749
2568.87 1695
2569.35 1698
2569.83 1730
2570.31 1656
2570.79 1630
2571.27 1701
2571.75 1751
2572.22 1731
2572.70 1734
2573.18 1708
2573.66 1728
2574.14 1771
2574.62 1770
2575.10 1851
2575.58 1875
2576.06 1771
2576.54 1738
2577.01 1744
2577.49 1787
2577.97 1740
2578.45 1765
2578.93 1827
2579.41 1697
2579.89 1697
2580.37 1702
2580.85 1755
2581.33 1740
2581.81 1785
2582.29 1748
2582.77 1700
2583.25 1706
2583.73 1777
2584.21 1758
2584.69 1725
2585.17 1691
2585.65 1772
2586.13 1779
2586.61 1804
2587.09 1928
2587.57 1792
2588.05 1827
2588.53 1784
2589.01 1877
2589.49 1916
2589.97 1910
2590.45 1866
2590.93 1838
2591.41 1971
2591.89 1968
2592.37 1873
2592.85 1859
2593.33 1916
2593.81 1887
2594.30 1875
2594.78 1889
2595.26 1763
2595.74 1932
2596.22 1998
2596.70 1953
2597.18 1976
2597.66 1920
2598.14 1844
2598.62 1775
2599.11 1850
2599.59 1946
2600.07 1934
2600.55 1817
2601.03 1850
2601.51 1902
2601.99 1838
2602.48 1843
2602.96 1895
2603.44 1817
2603.92 1848
2604.40 1894
2604.88 1837
2605.37 1905
2605.85 1963
2606.33 1937
2606.81 2012
2607.29 2062
2607.78 2073
2608.26 2007
2608.74 2099
2609.22 2160
2609.70 2097
2610.19 2120
2610.67 2099
2611.15 2078
2611.63 2026
2612.12 1963
2612.60 1903
2613.08 1861
2613.56 1757
2614.05 1752
2614.53 1773
2615.01 1696
2615.49 1750
2615.98 1764
2616.46 1765
2616.94 1837
2617.43 1853
2617.91 1925
2618.39 1993
2618.87 1974
2619.36 2034
2619.84 2044
2620.32 2075
2620.81 2101
2621.29 2134
2621.77 2140
2622.26 2114
2622.74 2069
2623.22 2010
2623.71 2029
2624.19 1887
2624.67 1884
2625.16 1858
2625.64 1740
2626.13 1756
2626.61 1776
2627.09 1772
2627.58 1719
2628.06 1726
2628.55 1670
2629.03 1664
2629.51 1657
2630.00 1623
2630.48 1670
2630.97 1741
2631.45 1817
2631.93 1725
2632.42 1704
2632.90 1758
2633.39 1771
2633.87 1681
2634.36 1721
2634.84 1882
2635.33 1850
2635.81 1914
2636.29 1909
2636.78 1896
2637.26 1980
2637.75 1990
2638.23 1957
2638.72 1914
2639.20 1855
2639.69 1917
2640.17 1952
2640.66 1896
2641.14 1958
2641.63 1908
2642.11 1913
2642.60 1837
2643.08 1822
2643.57 1735
2644.05 1753
2644.54 1813
2645.03 1752
2645.51 1707
2646.00 1779
2646.48 1779
2646.97 1842
2647.45 1820
2647.94 1820
2648.43 1872
2648.91 1877
2649.40 1832
2649.88 1796
2650.37 1724
2650.85 1706
2651.34 1750
2651.83 1616
2652.31 1591
2652.80 1755
2653.29 1808
2653.77 1808
2654.26 1718
2654.74 1832
2655.23 1781
2655.72 1788
2656.20 1854
2656.69 1912
2657.18 1739
2657.66 1777
2658.15 1746
2658.64 1798
2659.12 1742
2659.61 1760
2660.10 1832
2660.58 1787
2661.07 1853
2661.56 1825
2662.05 1801
2662.53 1843
2663.02 1832
2663.51 1914
2663.99 1926
2664.48 1967
2664.97 1893
2665.46 1978
2665.94 1922
2666.43 1908
2666.92 1897
2667.41 1872
2667.89 1852
2668.38 1878
2668.87 1811
2669.36 1881
2669.84 1875
2670.33 1970
2670.82 1921
2671.31 1989
2671.80 2011
2672.28 2046
2672.77 2080
2673.26 2099
2673.75 2143
2674.24 2178
2674.72 2170
2675.21 2232
2675.70 2197
2676.19 2106
2676.68 2199
2677.17 2106
2677.65 2066
2678.14 2049
2678.63 2096
2679.12 2043
2679.61 2008
2680.10 2075
2680.59 2106
2681.07 2173
2681.56 2165
2682.05 2120
2682.54 2192
2683.03 2216
2683.52 2065
2684.01 2049
2684.50 2004
2684.99 1900
2685.47 1893
2685.96 1898
2686.45 1944
2686.94 1806
2687.43 1751
2687.92 1806
2688.41 1788
2688.90 1831
2689.39 1831
2689.88 1907
2690.37 1863
2690.86 1784
2691.35 1868
2691.84 1920
2692.33 1891
2692.82 1906
2693.31 1927
2693.80 1899
2694.29 1965
2694.78 1959
2695.27 1866
2695.76 1954
2696.25 1964
2696.74 2048
2697.23 2111
2697.72 2107
2698.21 2149
2698.70 2150
2699.19 2182
2699.68 2312
2700.17 2253
2700.66 2224
2701.15 2218
2701.64 2144
2702.13 2176
2702.62 2204
2703.11 2159
2703.61 2097
2704.10 2032
2704.59 2008
2705.08 1949
2705.57 1869
2706.06 1850
2706.55 1838
2707.04 1787
2707.53 1753
2708.02 1733
2708.52 1834
2709.01 1825
2709.50 1777
2709.99 1775
2710.48 1725
2710.97 1782
2711.46 1864
2711.96 1758
2712.45 1750
2712.94 1751
2713.43 1691
2713.92 1684
2714.41 1698
2714.91 1703
2715.40 1686
2715.89 1643
2716.38 1691
2716.87 1648
2717.37 1744
2717.86 1741
2718.35 1800
2718.84 1852
2719.33 1779
2719.83 1781
2720.32 1794
2720.81 1799
2721.30 1829
2721.80 1837
2722.29 1981
2722.78 1929
2723.27 1754
2723.77 1847
2724.26 1758
2724.75 1733
2725.24 1752
2725.74 1677
2726.23 1720
2726.72 1731
2727.22 1819
2727.71 1705
2728.20 1724
2728.70 1721
2729.19 1689
2729.68 1772
2730.18 1807
2730.67 1758
2731.16 1746
2731.65 1827
2732.15 1909
2732.64 1898
2733.14 1887
2733.63 1836
2734.12 1873
2734.62 1899
2735.11 1906
2735.60 1855
2736.10 1834
2736.59 1897
2737.08 1841
2737.58 1916
2738.07 1962
2738.57 1857
2739.06 1776
2739.55 1785
2740.05 1716
2740.54 1673
2741.04 1737
2741.53 1750
2742.03 1668
2742.52 1627
2743.01 1577
2743.51 1611
2744.00 1581
2744.50 1535
2744.99 1660
2745.49 1657
2745.98 1635
2746.48 1675
2746.97 1703
2747.47 1774
2747.96 1813
2748.46 1788
2748.95 1702
2749.45 1729
2749.94 1712
2750.44 1674
2750.93 1756
2751.43 1768
2751.92 1766
2752.42 1812
2752.91 1864
2753.41 1849
2753.90 1894
2754.40 1856
2754.89 1927
2755.39 1901
2755.88 1848
2756.38 1817
2756.87 1819
2757.37 1826
2757.87 1849
2758.36 1856
2758.86 1746
2759.35 1718
2759.85 1696
2760.35 1720
2760.84 1760
2761.34 1716
2761.83 1791
2762.33 1838
2762.83 1768
2763.32 1721
2763.82 1800
2764.31 1758
2764.81 1721
2765.31 1704
2765.80 1659
2766.30 1658
2766.80 1671
2767.29 1698
2767.79 1695
2768.29 1702
2768.78 1791
2769.28 1812
2769.78 1863
2770.27 1867
2770.77 1907
2771.27 1875
2771.76 1858
2772.26 1778
2772.76 1837
2773.26 1907
2773.75 1878
2774.25 1906
2774.75 1821
2775.24 1853
2775.74 1913
2776.24 1865
2776.74 1793
2777.23 1857
2777.73 1889
2778.23 1826
2778.73 1818
2779.22 1947
2779.72 1881
2780.22 1826
2780.72 1880
2781.21 1841
2781.71 1815
2782.21 1821
2782.71 1819
2783.21 1762
2783.70 1843
2784.20 1791
2784.70 1781
2785.20 1759
2785.70 1801
2786.20 1874
2786.69 1726
2787.19 1720
2787.69 1727
2788.19 1732
2788.69 1681
2789.19 1779
2789.68 1850
2790.18 1822
2790.68 1900
2791.18 1949
2791.68 2014
2792.18 2104
2792.68 2103
2793.18 2280
2793.67 2362
2794.17 2276
2794.67 2315
2795.17 2366
2795.67 2397
2796.17 2366
2796.67 2244
2797.17 2287
2797.67 2286
2798.17 2207
2798.67 2069
2799.17 2089
2799.66 2104
2800.16 2040
2800.66 1935
2801.16 1801
2801.66 1876
2802.16 1907
2802.66 1960
2803.16 1960
2803.66 2019
2804.16 2015
2804.66 2150
2805.16 2125
2805.66 2257
2806.16 2375
2806.66 2524
2807.16 2618
2807.66 2763
2808.16 2657
2808.66 2572
2809.16 2547
2809.66 2385
2810.16 2275
2810.66 2262
2811.16 2203
2811.66 2144
2812.17 1993
2812.67 1939
2813.17 1939
2813.67 2004
2814.17 2063
2814.67 2045
2815.17 2127
2815.67 2110
2816.17 2208
2816.67 2147
2817.17 2190
2817.67 2200
2818.18 2309
2818.68 2226
2819.18 2168
2819.68 2244
2820.18 2169
2820.68 2202
2821.18 2192
2821.68 2168
2822.19 2021
2822.69 1976
2823.19 1953
2823.69 1878
2824.19 1857
2824.69 1856
2825.20 1792
2825.70 1817
2826.20 1829
2826.70 1798
2827.20 1707
2827.70 1710
2828.21 1741
2828.71 1855
2829.21 1776
2829.71 1784
2830.22 1968
2830.72 1920
2831.22 1926
2831.72 1979
2832.22 2029
2832.73 2036
2833.23 2089
2833.73 2000
2834.23 1866
2834.74 1910
2835.24 1893
2835.74 1831
2836.24 1857
2836.75 1783
2837.25 1789
2837.75 1794
2838.26 1795
2838.76 1796
2839.26 1824
2839.76 1822
2840.27 1848
2840.77 1809
2841.27 1790
2841.78 1868
2842.28 1861
2842.78 1829
2843.29 1785
2843.79 1883
2844.29 1898
2844.80 1841
2845.30 1912
2845.80 1868
2846.31 1834
2846.81 1876
2847.32 1808
2847.82 1878
2848.32 1857
2848.83 1838
2849.33 1734
2849.83 1765
2850.34 1728
2850.84 1698
2851.35 1648
2851.85 1741
2852.35 1703
2852.86 1717
2853.36 1726
2853.87 1770
2854.37 1776
2854.88 1742
2855.38 1764
2855.88 1840
2856.39 1858
2856.89 1825
2857.40 1871
2857.90 1955
2858.41 1980
2858.91 2034
2859.42 1954
2859.92 2054
2860.43 2101
2860.93 2086
2861.44 2094
2861.94 1919
2862.45 2054
2862.95 1947
2863.46 1846
2863.96 1904
2864.47 1789
2864.97 1727
2865.48 1699
2865.98 1696
2866.49 1704
2866.99 1662
2867.50 1634
2868.00 1614
2868.51 1672
2869.02 1766
2869.52 1697
2870.03 1760
2870.53 1807
2871.04 1789
2871.54 1806
2872.05 1922
2872.56 1901
2873.06 1871
2873.57 1820
2874.07 1768
2874.58 1740
2875.09 1755
2875.59 1671
2876.10 1691
2876.61 1828
2877.11 1821
2877.62 1783
2878.12 1745
2878.63 1789
2879.14 1770
2879.64 1771
2880.15 1828
2880.66 1855
2881.16 1866
2881.67 1831
2882.18 1813
2882.68 2005
2883.19 2096
2883.70 2110
2884.20 2348
2884.71 2502
2885.22 2527
2885.73 2557
2886.23 2610
2886.74 2829
2887.25 2827
2887.75 2795
2888.26 2730
2888.77 2782
2889.28 2601
2889.78 2583
2890.29 2481
2890.80 2394
2891.31 2376
2891.81 2494
2892.32 2464
2892.83 2318
2893.34 2361
2893.84 2234
2894.35 2331
2894.86 2249
2895.37 2166
2895.88 2280
2896.38 2315
2896.89 2398
2897.40 2355
2897.91 2280
2898.42 2215
2898.92 2230
2899.43 2454
2899.94 2543
2900.45 2562
2900.96 2681
2901.47 2829
2901.98 2788
2902.48 2821
2902.99 2849
2903.50 2883
2904.01 2829
2904.52 2873
2905.03 2928
2905.54 2793
2906.04 2806
2906.55 2705
2907.06 2573
2907.57 2562
2908.08 2492
2908.59 2264
2909.10 2175
2909.61 2119
2910.12 1979
2910.63 1978
2911.14 1960
2911.64 1928
2912.15 2072
2912.66 1989
2913.17 1915
2913.68 1938
2914.19 2010
2914.70 1998
2915.21 1944
2915.72 1980
2916.23 1947
2916.74 1925
2917.25 1822
2917.76 1783
2918.27 1840
2918.78 1809
2919.29 1761
2919.80 1818
2920.31 1949
2920.82 1972
2921.33 1987
2921.84 2118
2922.35 2285
2922.86 2361
2923.37 2651
2923.88 2773
2924.39 2869
2924.90 2804
2925.41 2749
2925.92 2720
2926.44 2761
2926.95 2409
2927.46 2340
2927.97 2298
2928.48 2029
2928.99 2007
2929.50 2063
2930.01 2032
2930.52 1971
2931.03 1956
2931.54 1904
2932.05 1915
2932.57 2019
2933.08 1911
2933.59 1957
2934.10 1980
2934.61 2071
2935.12 2020
2935.63 1891
2936.15 1916
2936.66 1945
2937.17 1962
2937.68 1950
2938.19 1914
2938.70 1786
2939.22 1806
2939.73 1808
2940.24 1892
2940.75 1898
2941.26 1875
2941.77 1947
2942.29 2030
2942.80 2086
2943.31 2198
2943.82 2195
2944.34 2228
2944.85 2252
2945.36 2246
2945.87 2298
2946.38 2326
2946.90 2217
2947.41 2192
2947.92 2032
2948.43 2037
2948.95 1982
2949.46 1878
2949.97 1940
2950.48 1911
2951.00 1902
2951.51 1934
2952.02 1789
2952.54 1814
2953.05 1799
2953.56 1784
2954.08 1647
2954.59 1677
2955.10 1696
2955.61 1635
2956.13 1706
2956.64 1668
2957.15 1611
2957.67 1715
2958.18 1744
2958.69 1767
2959.21 1800
2959.72 1755
2960.23 1792
2960.75 1842
2961.26 1889
2961.78 1831
2962.29 1871
2962.80 1854
2963.32 1885
2963.83 1852
2964.35 1900
2964.86 1972
2965.37 2036
2965.89 1845
2966.40 1859
2966.92 1803
2967.43 1906
2967.94 1865
2968.46 1889
2968.97 1918
2969.49 1876
2970.00 1830
2970.52 1750
2971.03 1748
2971.54 1790
2972.06 1833
2972.57 1859
2973.09 1900
2973.60 1873
2974.12 1851
2974.63 1916
2975.15 1900
2975.66 1775
2976.18 1754
2976.69 1833
2977.21 1869
2977.72 1890
2978.24 1946
2978.75 1888
2979.27 1867
2979.78 1839
2980.30 1974
2980.81 1998
2981.33 1949
2981.84 1950
2982.36 2037
2982.88 1975
2983.39 2070
2983.91 2094
2984.42 2117
2984.94 2149
2985.45 2063
2985.97 2061
2986.49 2171
2987.00 2100
2987.52 2123
2988.03 2095
2988.55 2134
2989.07 2167
2989.58 2174
2990.10 2121
2990.61 2127
2991.13 2267
2991.65 2238
2992.16 2250
2992.68 2185
2993.20 2262
2993.71 2407
2994.23 2510
2994.75 2704
2995.26 2948
2995.78 3182
2996.30 3290
2996.81 3427
2997.33 3382
2997.85 3314
2998.36 3462
2998.88 3294
2999.40 3195
2999.91 3101
3000.43 3149
3000.95 3243
3001.46 3447
3001.98 3789
3002.50 4021
3003.02 4367
3003.53 4760
3004.05 4998
3004.57 5260
3005.09 5140
3005.60 4929
3006.12 4679
3006.64 4391
3007.16 4012
3007.67 3694
3008.19 3195
3008.71 2852
3009.23 2582
3009.74 2358
3010.26 2360
3010.78 2254
3011.30 2206
3011.82 2166
3012.33 2080
3012.85 2158
3013.37 2202
3013.89 2186
3014.41 2296
3014.93 2286
3015.44 2317
3015.96 2333
3016.48 2320
3017.00 2332
3017.52 2309
3018.04 2334
3018.55 2400
3019.07 2363
3019.59 2336
3020.11 2333
3020.63 2464
3021.15 2435
3021.67 2414
3022.19 2387
3022.71 2423
3023.22 2467
3023.74 2575
3024.26 2471
3024.78 2408
3025.30 2283
3025.82 2342
3026.34 2307
3026.86 2159
3027.38 2160
3027.90 2003
3028.42 2015
3028.94 2007
3029.46 1953
3029.98 1977
3030.49 2110
3031.01 2198
3031.53 2129
3032.05 2285
3032.57 2482
3033.09 2505
3033.61 2520
3034.13 2629
3034.65 2852
3035.17 2855
3035.69 2872
3036.21 2932
3036.73 2965
3037.25 2855
3037.77 2673
3038.29 2470
3038.81 2426
3039.34 2347
3039.86 2235
3040.38 2099
3040.90 2160
3041.42 2085
3041.94 2073
3042.46 2050
3042.98 2056
3043.50 2051
3044.02 1965
3044.54 1932
3045.06 2020
3045.58 2053
3046.10 1956
3046.63 1955
3047.15 1939
3047.67 1919
3048.19 1875
3048.71 1880
3049.23 1887
3049.75 1859
3050.27 1812
3050.79 1762
3051.32 1753
3051.84 1810
3052.36 1801
3052.88 1843
3053.40 1765
3053.92 1797
3054.45 1782
3054.97 1792
3055.49 1749
3056.01 1765
3056.53 1814
3057.05 1741
3057.58 1763
3058.10 1727
3058.62 1795
3059.14 1909
3059.66 1933
3060.19 1997
3060.71 1925
3061.23 1837
3061.75 1938
3062.28 2015
3062.80 1977
3063.32 1991
3063.84 2061
3064.37 1873
3064.89 1950
3065.41 1877
3065.93 1914
3066.46 1933
3066.98 1919
3067.50 1840
3068.02 1868
3068.55 1865
3069.07 1867
3069.59 1847
3070.12 1874
3070.64 1904
3071.16 1981
3071.69 1991
3072.21 1936
3072.73 1947
3073.26 2117
3073.78 2087
3074.30 2119
3074.83 2151
3075.35 2232
3075.87 2229
3076.40 2226
3076.92 2384
3077.44 2496
3077.97 2546
3078.49 2573
3079.01 2555
3079.54 2737
3080.06 2622
3080.59 2481
3081.11 2427
3081.63 2439
3082.16 2399
3082.68 2432
3083.21 2255
3083.73 2236
3084.25 2224
3084.78 2162
3085.30 2139
3085.83 2128
3086.35 2111
3086.88 2160
3087.40 2152
3087.93 2047
3088.45 2042
3088.97 2049
3089.50 2056
3090.02 2064
3090.55 2150
3091.07 2060
3091.60 2107
3092.12 2244
3092.65 2253
3093.17 2278
3093.70 2296
3094.22 2350
3094.75 2427
3095.27 2554
3095.80 2570
3096.32 2577
3096.85 2621
3097.37 2707
3097.90 2816
3098.43 3172
3098.95 3384
3099.48 3833
3100.00 4353
3100.53 5098
3101.05 5850
3101.58 6709
3102.10 7083
3102.63 7410
3103.16 7487
3103.68 7049
3104.21 6418
3104.73 5957
3105.26 5326
3105.79 4311
3106.31 3754
3106.84 3445
3107.36 3046
3107.89 2773
3108.42 2605
3108.94 2480
3109.47 2486
3110.00 2513
3110.52 2484
3111.05 2361
3111.57 2395
3112.10 2379
3112.63 2206
3113.15 2118
3113.68 2194
3114.21 2153
3114.74 2040
3115.26 2033
3115.79 1911
3116.32 1958
3116.84 1979
3117.37 1998
3117.90 1882
3118.42 1901
3118.95 2060
3119.48 2135
3120.01 2079
3120.53 2234
3121.06 2322
3121.59 2395
3122.11 2267
3122.64 2308
3123.17 2306
3123.70 2284
3124.22 2189
3124.75 2093
3125.28 2130
3125.81 2206
3126.34 2112
3126.86 2061
3127.39 2082
3127.92 1961
3128.45 1973
3128.98 1961
3129.50 1955
3130.03 1939
3130.56 1886
3131.09 1926
3131.62 1913
3132.14 1855
3132.67 1922
3133.20 1911
3133.73 2040
3134.26 2066
3134.79 2100
3135.31 2069
3135.84 2067
3136.37 2058
3136.90 2144
3137.43 2108
3137.96 2121
3138.49 2126
3139.02 2056
3139.54 1993
3140.07 1910
3140.60 2011
3141.13 2060
3141.66 2092
3142.19 2118
3142.72 2205
3143.25 2255
3143.78 2270
3144.31 2244
3144.84 2273
3145.37 2228
3145.89 2195
3146.42 2375
3146.95 2418
3147.48 2414
3148.01 2375
3148.54 2313
3149.07 2370
3149.60 2296
3150.13 2199
3150.66 2144
3151.19 2159
3151.72 2119
3152.25 2139
3152.78 1995
3153.31 2030
3153.84 1969
3154.37 1906
3154.90 1960
3155.43 1973
3155.96 1881
3156.49 2022
3157.02 1998
3157.55 1866
3158.08 1935
3158.61 2076
3159.14 1887
3159.68 1938
3160.21 1819
3160.74 1833
3161.27 1805
3161.80 1996
3162.33 1925
3162.86 1817
3163.39 1988
3163.92 1930
3164.45 1898
3164.98 1858
3165.51 1890
3166.05 1877
3166.58 1971
3167.11 1905
3167.64 1865
3168.17 1906
3168.70 1920
3169.23 1897
3169.76 1797
3170.30 1806
3170.83 1690
3171.36 1758
3171.89 1736
3172.42 1741
3172.95 1743
3173.49 1718
3174.02 1777
3174.55 1823
3175.08 1768
3175.61 1760
3176.15 1800
3176.68 1834
3177.21 1826
3177.74 1911
3178.27 1948
3178.81 1934
3179.34 1801
3179.87 1811
3180.40 1808
3180.93 1760
3181.47 1766
3182.00 1778
3182.53 1745
3183.06 1755
3183.60 1711
3184.13 1684
3184.66 1692
3185.20 1733
3185.73 1737
3186.26 1794
3186.79 1676
3187.33 1746
3187.86 1778
3188.39 1794
3188.93 1747
3189.46 1642
3189.99 1759
3190.52 1790
3191.06 1805
3191.59 1764
3192.12 1812
3192.66 1827
3193.19 1768
3193.72 1842
3194.26 1776
3194.79 1684
3195.33 1771
3195.86 1637
3196.39 1689
3196.93 1774
3197.46 1737
3197.99 1657
3198.53 1731
3199.06 1741
3199.60 1736
3200.13 1837
3200.66 1950
3201.20 1975
3201.73 1839
3202.27 1916
3202.80 1971
3203.33 1875
3203.87 1914
3204.40 1932
3204.94 1911
3205.47 1951
3206.01 1973
3206.54 2003
3207.07 1969
3207.61 2075
3208.14 2051
3208.68 2091
3209.21 2075
3209.75 2061
3210.28 1982
3210.82 1937
3211.35 2014
3211.89 1917
3212.42 1967
3212.96 1767
3213.49 1740
3214.03 1822
3214.56 1802
3215.10 1859
3215.63 1760
3216.17 1797
3216.70 1804
3217.24 1850
3217.78 1895
3218.31 1869
3218.85 1894
3219.38 1885
3219.92 1904
3220.45 1905
3220.99 1924
3221.52 1986
3222.06 1980
3222.60 2051
3223.13 1987
3223.67 2048
3224.20 2009
3224.74 1981
3225.28 2112
3225.81 2098
3226.35 2091
3226.88 2074
3227.42 1933
3227.96 1888
3228.49 1882
3229.03 1877
3229.57 1768
3230.10 1831
3230.64 1776
3231.18 1765
3231.71 1745
3232.25 1790
3232.79 1725
3233.32 1609
3233.86 1628
3234.40 1701
3234.93 1730
3235.47 1783
3236.01 1854
3236.54 1810
3237.08 1864
3237.62 2019
3238.15 1935
3238.69 1930
3239.23 1931
3239.77 1916
3240.30 1938
3240.84 1931
3241.38 1848
3241.92 1810
3242.45 1776
3242.99 1816
3243.53 1756
3244.07 1800
3244.60 1701
3245.14 1692
3245.68 1784
3246.22 1658
3246.75 1683
3247.29 1764
3247.83 1746
3248.37 1774
3248.91 1794
3249.44 1840
3249.98 1871
3250.52 1938
3251.06 2011
3251.60 2016
3252.14 2037
3252.67 2140
3253.21 2140
3253.75 2089
3254.29 2262
3254.83 2232
3255.37 2381
3255.90 2275
3256.44 2292
3256.98 2322
3257.52 2255
3258.06 2229
3258.60 2386
3259.14 2581
3259.68 2722
3260.21 2935
3260.75 3043
3261.29 3232
3261.83 3541
3262.37 3644
3262.91 3881
3263.45 3871
3263.99 4025
3264.53 4083
3265.07 4235
3265.61 4244
3266.15 4162
3266.69 4218
3267.23 4097
3267.76 3916
3268.30 3692
3268.84 3349
3269.38 3087
3269.92 2865
3270.46 2618
3271.00 2323
3271.54 2250
3272.08 2268
3272.62 2275
3273.16 2248
3273.70 2213
3274.24 2205
3274.78 2224
3275.32 2355
3275.86 2420
3276.40 2411
3276.94 2421
3277.48 2559
3278.03 2650
3278.57 2597
3279.11 2462
3279.65 2479
3280.19 2502
3280.73 2383
3281.27 2493
3281.81 2509
3282.35 2527
3282.89 2443
3283.43 2327
3283.97 2349
3284.51 2284
3285.05 2326
3285.60 2329
3286.14 2308
3286.68 2249
3287.22 2362
3287.76 2397
3288.30 2271
3288.84 2282
3289.38 2327
3289.93 2386
3290.47 2433
3291.01 2641
3291.55 2787
3292.09 3188
3292.63 3435
3293.18 3735
3293.72 3985
3294.26 4193
3294.80 4436
3295.34 4735
3295.88 4849
3296.43 4785
3296.97 4572
3297.51 4284
3298.05 3831
3298.59 3603
3299.14 3386
3299.68 3004
3300.22 2847
3300.76 2712
3301.31 2669
3301.85 2460
3302.39 2453
3302.93 2253
3303.48 2351
3304.02 2376
3304.56 2465
3305.10 2373
3305.65 2264
3306.19 2230
3306.73 2335
3307.27 2431
3307.82 2443
3308.36 2488
3308.90 2510
3309.45 2603
3309.99 2562
3310.53 2575
3311.07 2535
3311.62 2535
3312.16 2692
3312.70 2788
3313.25 2878
3313.79 2951
3314.33 3112
3314.88 3306
3315.42 3396
3315.97 3425
3316.51 3480
3317.05 3282
3317.60 3283
3318.14 3087
3318.68 3044
3319.23 2906
3319.77 2901
3320.32 2915
3320.86 2838
3321.40 2822
3321.95 2803
3322.49 2786
3323.04 2548
3323.58 2515
3324.12 2541
3324.67 2543
3325.21 2593
3325.76 2356
3326.30 2359
3326.85 2388
3327.39 2306
3327.93 2244
3328.48 2316
3329.02 2396
3329.57 2595
3330.11 2854
3330.66 3295
3331.20 3952
3331.75 4839
3332.29 5879
3332.84 7140
3333.38 8468
3333.93 10082
3334.47 11237
3335.02 12193
3335.56 12502
3336.11 12634
3336.65 12325
3337.20 11277
3337.74 9984
3338.29 8931
3338.83 7714
3339.38 6666
3339.92 5681
3340.47 4865
3341.02 4202
3341.56 3716
3342.11 3243
3342.65 3027
3343.20 2822
3343.74 2663
3344.29 2573
3344.84 2508
3345.38 2497
3345.93 2425
3346.47 2421
3347.02 2386
3347.57 2439
3348.11 2453
3348.66 2299
3349.21 2173
3349.75 2235
3350.30 2266
3350.84 2396
3351.39 2392
3351.94 2326
3352.48 2351
3353.03 2328
3353.58 2435
3354.12 2425
3354.67 2425
3355.22 2396
3355.76 2413
3356.31 2340
3356.86 2291
3357.40 2254
3357.95 2228
3358.50 2177
3359.05 2089
3359.59 2081
3360.14 2105
3360.69 2002
3361.23 1940
3361.78 2022
3362.33 2059
3362.88 2043
3363.42 2046
3363.97 2040
3364.52 2038
3365.07 2081
3365.61 2026
3366.16 2073
3366.71 2100
3367.26 2016
3367.80 2038
3368.35 2018
3368.90 2089
3369.45 2148
3370.00 2118
3370.54 2186
3371.09 2338
3371.64 2395
3372.19 2466
3372.74 2641
3373.28 2766
3373.83 2699
3374.38 2680
3374.93 2603
3375.48 2606
3376.03 2466
3376.57 2313
3377.12 2145
3377.67 2017
3378.22 2055
3378.77 1948
3379.32 1862
3379.87 1791
3380.42 1828
3380.96 1927
3381.51 1928
3382.06 1833
3382.61 1848
3383.16 1832
3383.71 1849
3384.26 1865
3384.81 1755
3385.36 1836
3385.91 1866
3386.45 1746
3387.00 1763
3387.55 1791
3388.10 1800
3388.65 1855
3389.20 1804
3389.75 1744
3390.30 1793
3390.85 1847
3391.40 1864
3391.95 1924
3392.50 1920
3393.05 1795
3393.60 1772
3394.15 1783
3394.70 1861
3395.25 1915
3395.80 1981
3396.35 1970
3396.90 1969
3397.45 1928
3398.00 2002
3398.55 1871
3399.10 1838
3399.65 1824
3400.20 1808
3400.75 1794
3401.30 1779
3401.85 1743
3402.40 1732
3402.95 1761
3403.50 1770
3404.06 1735
3404.61 1747
3405.16 1770
3405.71 1743
3406.26 1767
3406.81 1785
3407.36 1826
3407.91 1748
3408.46 1770
3409.01 1749
3409.56 1833
3410.12 1853
3410.67 1920
3411.22 2021
3411.77 1999
3412.32 2109
3412.87 2039
3413.42 2089
3413.98 2062
3414.53 2092
3415.08 2085
3415.63 1993
3416.18 2049
3416.73 1969
3417.29 1838
3417.84 1798
3418.39 1809
3418.94 1842
3419.49 1871
3420.05 1828
3420.60 1795
3421.15 1864
3421.70 1972
3422.25 2106
3422.81 2231
3423.36 2289
3423.91 2303
3424.46 2248
3425.01 2186
3425.57 2186
3426.12 2098
3426.67 1987
3427.23 2031
3427.78 1956
3428.33 1807
3428.88 1783
3429.44 1804
3429.99 1825
3430.54 1804
3431.09 1828
3431.65 1887
3432.20 1827
3432.75 1895
3433.31 1808
3433.86 1827
3434.41 1821
3434.97 1857
3435.52 1865
3436.07 1976
3436.63 1933
3437.18 1871
3437.73 1921
3438.29 1894
3438.84 1901
3439.39 1924
3439.95 1883
3440.50 1890
3441.05 1916
3441.61 1888
3442.16 1772
3442.72 1861
3443.27 1848
3443.82 1772
3444.38 1873
3444.93 1904
3445.48 1961
3446.04 1967
3446.59 1823
3447.15 1878
3447.70 1962
3448.26 1916
3448.81 1931
3449.36 1930
3449.92 1863
3450.47 1873
3451.03 1782
3451.58 1708
3452.14 1666
3452.69 1725
3453.25 1619
3453.80 1641
3454.36 1666
3454.91 1617
3455.47 1618
3456.02 1669
3456.58 1588
3457.13 1625
3457.69 1629
3458.24 1617
3458.80 1646
3459.35 1637
3459.91 1680
3460.46 1640
3461.02 1655
3461.57 1689
3462.13 1717
3462.68 1677
3463.24 1700
3463.79 1723
3464.35 1697
3464.90 1725
3465.46 1838
3466.02 1827
3466.57 1882
3467.13 1886
3467.68 1871
3468.24 1900
3468.80 1912
3469.35 1931
3469.91 1960
3470.46 1861
3471.02 1810
3471.58 1851
3472.13 1787
3472.69 1878
3473.24 1873
3473.80 1844
3474.36 1744
3474.91 1759
3475.47 1819
3476.03 1839
3476.58 1962
3477.14 2081
3477.70 2018
3478.25 2109
3478.81 2210
3479.37 2263
3479.92 2353
3480.48 2365
3481.04 2273
3481.59 2302
3482.15 2353
3482.71 2208
3483.26 2280
3483.82 2242
3484.38 2166
3484.94 2222
3485.49 2254
3486.05 2230
3486.61 2288
3487.17 2442
3487.72 2637
3488.28 2780
3488.84 3078
3489.40 3363
3489.95 3662
3490.51 3908
3491.07 4120
3491.63 4111
3492.18 4389
3492.74 4477
3493.30 4346
3493.86 4104
3494.42 3824
3494.97 3823
3495.53 3626
3496.09 3562
3496.65 3712
3497.21 3842
3497.76 4153
3498.32 4383
3498.88 4691
3499.44 4990
3500.00 4958
3500.56 5175
3501.11 5485
3501.67 5822
3502.23 6057
3502.79 6376
3503.35 6724
3503.91 7204
3504.47 7455
3505.03 7475
3505.58 7523
3506.14 7014
3506.70 6520
3507.26 5945
3507.82 5184
3508.38 4685
3508.94 4181
3509.50 3618
3510.06 3222
3510.62 2944
3511.17 2564
3511.73 2414
3512.29 2357
3512.85 2209
3513.41 2090
3513.97 2054
3514.53 2017
3515.09 2015
3515.65 2068
3516.21 2087
3516.77 2073
3517.33 2062
3517.89 1948
3518.45 2018
3519.01 2056
3519.57 2037
3520.13 2085
3520.69 2141
3521.25 2184
3521.81 2357
3522.37 2318
3522.93 2345
3523.49 2404
3524.05 2443
3524.61 2329
3525.17 2179
3525.73 2175
3526.29 2179
3526.85 2011
3527.41 1901
3527.97 1950
3528.54 1920
3529.10 1961
3529.66 1945
3530.22 2009
3530.78 2056
3531.34 2003
3531.90 2051
3532.46 2001
3533.02 2091
3533.58 2157
3534.14 2114
3534.71 2066
3535.27 2135
3535.83 2109
3536.39 2148
3536.95 1971
3537.51 2094
3538.07 2068
3538.64 2095
3539.20 2072
3539.76 2093
3540.32 2205
3540.88 2183
3541.44 2208
3542.00 2240
3542.57 2278
3543.13 2283
3543.69 2320
3544.25 2280
3544.81 2286
3545.38 2188
3545.94 2145
3546.50 2049
3547.06 2021
3547.62 2032
3548.19 1936
3548.75 1934
3549.31 1781
3549.87 1899
3550.44 2003
3551.00 1993
3551.56 2003
3552.12 2014
3552.69 1986
3553.25 2002
3553.81 2053
3554.37 1941
3554.94 2016
3555.50 2010
3556.06 1975
3556.63 1901
3557.19 1881
3557.75 1893
3558.31 1948
3558.88 1965
3559.44 1982
3560.00 1909
3560.57 1984
3561.13 1958
3561.69 2004
3562.26 2024
3562.82 1999
3563.38 1952
3563.95 2001
3564.51 2068
3565.07 2024
3565.64 1866
3566.20 1872
3566.77 1918
3567.33 1809
3567.89 1820
3568.46 1767
3569.02 1717
3569.59 1738
3570.15 1686
3570.71 1719
3571.28 1692
3571.84 1713
3572.41 1748
3572.97 1769
3573.53 1916
3574.10 1904
3574.66 1936
3575.23 1971
3575.79 2043
3576.36 2052
3576.92 2056
3577.48 2186
3578.05 2122
3578.61 2093
3579.18 2047
3579.74 2034
3580.31 1968
3580.87 1838
3581.44 1899
3582.00 1749
3582.57 1787
3583.13 1785
3583.70 1797
3584.26 1687
3584.83 1629
3585.39 1629
3585.96 1656
3586.52 1624
3587.09 1665
3587.65 1630
3588.22 1690
3588.79 1730
3589.35 1713
3589.92 1672
3590.48 1657
3591.05 1722
3591.61 1765
3592.18 1817
3592.74 1794
3593.31 1758
3593.88 1802
3594.44 1863
3595.01 1905
3595.57 1853
3596.14 1870
3596.71 1859
3597.27 1855
3597.84 1832
3598.40 1809
3598.97 1757
3599.54 1786
3600.10 1733
3600.67 1801
3601.24 1773
3601.80 1842
3602.37 1757
3602.94 1705
3603.50 1692
3604.07 1677
3604.64 1594
3605.20 1615
3605.77 1550
3606.34 1525
3606.90 1459
3607.47 1405
3608.04 1516
3608.60 1503
3609.17 1497
3609.74 1468
3610.30 1403
3610.87 1403
3611.44 1516
3612.01 1501
3612.57 1500
3613.14 1574
3613.71 1703
3614.28 1803
3614.84 1837
3615.41 1969
3615.98 2136
3616.55 2318
3617.11 2591
3617.68 2705
3618.25 2741
3618.82 2675
3619.39 2621
3619.95 2446
3620.52 2235
3621.09 2140
3621.66 2055
3622.23 1877
3622.79 1752
3623.36 1744
3623.93 1589
3624.50 1582
3625.07 1582
3625.63 1573
3626.20 1461
3626.77 1494
3627.34 1473
3627.91 1550
3628.48 1577
3629.05 1565
3629.61 1621
3630.18 1677
3630.75 1764
3631.32 1756
3631.89 1600
3632.46 1581
3633.03 1650
3633.60 1644
3634.16 1644
3634.73 1675
3635.30 1697
3635.87 1711
3636.44 1601
3637.01 1630
3637.58 1792
3638.15 1937
3638.72 1981
3639.29 2120
3639.86 2232
3640.43 2296
3641.00 2344
3641.57 2402
3642.14 2509
3642.71 2412
3643.27 2390
3643.84 2253
3644.41 2179
3644.98 2039
3645.55 1928
3646.12 1986
3646.69 1914
3647.26 1854
3647.83 1838
3648.40 1874
3648.97 1933
3649.54 1910
3650.12 1961
3650.69 2096
3651.26 2054
3651.83 2066
3652.40 2116
3652.97 2326
3653.54 2285
3654.11 2282
3654.68 2236
3655.25 2383
3655.82 2432
3656.39 2537
3656.96 2623
3657.53 2811
3658.10 3084
3658.67 3096
3659.25 3129
3659.82 3233
3660.39 3159
3660.96 2931
3661.53 2898
3662.10 2871
3662.67 2700
3663.24 2719
3663.81 2755
3664.39 2649
3664.96 2653
3665.53 2958
3666.10 3034
3666.67 3180
3667.24 3045
3667.81 2879
3668.39 2815
3668.96 2674
3669.53 2523
3670.10 2434
3670.67 2150
3671.25 2124
3671.82 2158
3672.39 2148
3672.96 2166
3673.53 2145
3674.11 2104
3674.68 2083
3675.25 2158
3675.82 2171
3676.39 2082
3676.97 2175
3677.54 2184
3678.11 2199
3678.68 2146
3679.26 2005
3679.83 2096
3680.40 2035
3680.97 2039
3681.55 2096
3682.12 2005
3682.69 1964
3683.27 2082
3683.84 2094
3684.41 2059
3684.98 2060
3685.56 2178
3686.13 2333
3686.70 2501
3687.28 2681
3687.85 2792
3688.42 2935
3689.00 3080
3689.57 3095
3690.14 3079
3690.72 3035
3691.29 2907
3691.86 2722
3692.44 2557
3693.01 2412
3693.58 2329
3694.16 2169
3694.73 2062
3695.31 1991
3695.88 1953
3696.45 1962
3697.03 1928
3697.60 1975
3698.18 2024
3698.75 1975
3699.32 2042
3699.90 2074
3700.47 2155
3701.05 2099
3701.62 2078
3702.19 2092
3702.77 1970
3703.34 1984
3703.92 2025
3704.49 1972
3705.07 1893
3705.64 1931
3706.22 1977
3706.79 1999
3707.37 1960
3707.94 1867
3708.51 1787
3709.09 1855
3709.66 2026
3710.24 1933
3710.81 1873
3711.39 1834
3711.96 1768
3712.54 1789
3713.11 1741
3713.69 1757
3714.27 1821
3714.84 1881
3715.42 1950
3715.99 1978
3716.57 1974
3717.14 2113
3717.72 2152
3718.29 2178
3718.87 2280
3719.44 2171
3720.02 2183
3720.60 2099
3721.17 2100
3721.75 1976
3722.32 1982
3722.90 1934
3723.47 1920
3724.05 1832
3724.63 1791
3725.20 1794
3725.78 1725
3726.36 1775
3726.93 1723
3727.51 1705
3728.08 1763
3728.66 1776
3729.24 1840
3729.81 1970
3730.39 1966
3730.97 1974
3731.54 1992
3732.12 2083
3732.70 2055
3733.27 2021
3733.85 2019
3734.43 2069
3735.00 2072
3735.58 1973
3736.16 1871
3736.73 1708
3737.31 1674
3737.89 1642
3738.47 1759
3739.04 1540
3739.62 1548
3740.20 1577
3740.77 1680
3741.35 1665
3741.93 1677
3742.51 1642
3743.08 1745
3743.66 1824
3744.24 1780
3744.82 1687
3745.39 1708
3745.97 1765
3746.55 1849
3747.13 1901
3747.71 1782
3748.28 1887
3748.86 1929
3749.44 1791
3750.02 1781
3750.59 1712
3751.17 1626
3751.75 1686
3752.33 1680
3752.91 1775
3753.49 1727
3754.06 1786
3754.64 1800
3755.22 1898
3755.80 1987
3756.38 2058
3756.96 2155
3757.53 2208
3758.11 2287
3758.69 2364
3759.27 2388
3759.85 2373
3760.43 2328
3761.01 2377
3761.59 2198
3762.17 2090
3762.74 1974
3763.32 1877
3763.90 1797
3764.48 1663
3765.06 1609
3765.64 1579
3766.22 1557
3766.80 1550
3767.38 1574
3767.96 1536
3768.54 1503
3769.12 1597
3769.70 1552
3770.27 1489
3770.85 1563
3771.43 1603
3772.01 1535
3772.59 1484
3773.17 1513
3773.75 1549
3774.33 1473
3774.91 1500
3775.49 1455
3776.07 1465
3776.65 1511
3777.23 1529
3777.81 1507
3778.39 1558
3778.97 1582
3779.55 1560
3780.13 1468
3780.71 1466
3781.29 1506
3781.88 1554
3782.46 1552
3783.04 1595
3783.62 1588
3784.20 1576
3784.78 1610
3785.36 1579
3785.94 1613
3786.52 1540
3787.10 1509
3787.68 1511
3788.26 1547
3788.84 1569
3789.43 1537
3790.01 1488
3790.59 1479
3791.17 1538
3791.75 1603
3792.33 1586
3792.91 1586
3793.49 1610
3794.08 1593
3794.66 1625
3795.24 1603
3795.82 1617
3796.40 1586
3796.98 1531
3797.56 1597
3798.15 1736
3798.73 1609
3799.31 1792
3799.89 1764
3800.47 1858
3801.06 1859
3801.64 1835
3802.22 1880
3802.80 1939
3803.38 1898
3803.97 1901
3804.55 1850
3805.13 1836
3805.71 1792
3806.29 1779
3806.88 1840
3807.46 1793
3808.04 1819
3808.62 1768
3809.21 1893
3809.79 1967
3810.37 1968
3810.95 1994
3811.54 2016
3812.12 2113
3812.70 2066
3813.29 2118
3813.87 2197
3814.45 2336
3815.03 2379
3815.62 2246
3816.20 2218
3816.78 2217
3817.37 2089
3817.95 2017
3818.53 1817
3819.12 1840
3819.70 1743
3820.28 1713
3820.87 1632
3821.45 1595
3822.03 1625
3822.62 1604
3823.20 1528
3823.78 1508
3824.37 1531
3824.95 1447
3825.54 1474
3826.12 1581
3826.70 1518
3827.29 1488
3827.87 1505
3828.46 1528
3829.04 1551
3829.62 1730
3830.21 1725
3830.79 1768
3831.38 1713
3831.96 1722
3832.54 1726
3833.13 1686
3833.71 1642
3834.30 1663
3834.88 1688
3835.47 1645
3836.05 1614
3836.64 1580
3837.22 1536
3837.81 1560
3838.39 1673
3838.98 1628
3839.56 1638
3840.15 1587
3840.73 1586
3841.31 1503
3841.90 1502
3842.49 1533
3843.07 1546
3843.66 1480
3844.24 1611
3844.83 1563
3845.41 1557
3846.00 1407
3846.58 1406
3847.17 1499
3847.75 1559
3848.34 1513
3848.92 1457
3849.51 1558
3850.10 1551
3850.68 1489
3851.27 1473
3851.85 1491
3852.44 1547
3853.02 1586
3853.61 1673
3854.20 1665
3854.78 1709
3855.37 1702
3855.95 1773
3856.54 1761
3857.13 1861
3857.71 1977
3858.30 2078
3858.89 2320
3859.47 2418
3860.06 2611
3860.64 2746
3861.23 2809
3861.82 2839
3862.40 2737
3862.99 2867
3863.58 3071
3864.16 3121
3864.75 3223
3865.34 3262
3865.92 3563
3866.51 3551
3867.10 3328
3867.69 3372
3868.27 3169
3868.86 3111
3869.45 2982
3870.03 2460
3870.62 2414
3871.21 2365
3871.80 2297
3872.38 2452
3872.97 2426
3873.56 2334
3874.15 2480
3874.73 2469
3875.32 2320
3875.91 2284
3876.50 2184
3877.08 2086
3877.67 2086
3878.26 2046
3878.85 2024
3879.43 1965
3880.02 1965
3880.61 1884
3881.20 1873
3881.79 1782
3882.37 1709
3882.96 1682
3883.55 1744
3884.14 1649
3884.73 1723
3885.32 1706
3885.90 1673
3886.49 1705
3887.08 1775
3887.67 1781
3888.26 1858
3888.85 1831
3889.44 1920
3890.02 1946
3890.61 1916
3891.20 1938
3891.79 1924
3892.38 1894
3892.97 1942
3893.56 1902
3894.15 1918
3894.74 1803
3895.32 1863
3895.91 1831
3896.50 1700
3897.09 1732
3897.68 1744
3898.27 1600
3898.86 1633
3899.45 1706
3900.04 1733
3900.63 1645
3901.22 1570
3901.81 1632
3902.40 1678
3902.99 1612
3903.58 1622
3904.17 1548
3904.76 1564
3905.35 1480
3905.94 1532
3906.53 1498
3907.12 1496
3907.71 1512
3908.30 1557
3908.89 1526
3909.48 1528
3910.07 1544
3910.66 1481
3911.25 1416
3911.84 1420
3912.43 1449
3913.02 1414
3913.61 1385
3914.20 1332
3914.79 1464
3915.38 1430
3915.97 1440
3916.56 1446
3917.15 1424
3917.74 1403
3918.33 1448
3918.92 1471
3919.52 1407
3920.11 1427
3920.70 1439
3921.29 1396
3921.88 1408
3922.47 1373
3923.06 1437
3923.65 1455
3924.24 1399
3924.84 1362
3925.43 1392
3926.02 1406
3926.61 1469
3927.20 1431
3927.79 1397
3928.38 1472
3928.98 1393
3929.57 1350
3930.16 1412
3930.75 1406
3931.34 1412
3931.93 1358
3932.53 1377
3933.12 1399
3933.71 1399
3934.30 1377
3934.89 1385
3935.49 1338
3936.08 1308
3936.67 1401
3937.26 1385
3937.86 1368
3938.45 1387
3939.04 1421
3939.63 1375
3940.23 1394
3940.82 1508
3941.41 1453
3942.00 1423
3942.60 1421
3943.19 1449
3943.78 1498
3944.37 1444
3944.97 1444
3945.56 1478
3946.15 1465
3946.75 1416
3947.34 1362
3947.93 1385
3948.52 1415
3949.12 1380
3949.71 1440
3950.30 1512
3950.90 1549
3951.49 1512
3952.08 1503
3952.68 1485
3953.27 1538
3953.86 1491
3954.46 1530
3955.05 1548
3955.65 1598
3956.24 1518
3956.83 1496
3957.43 1505
3958.02 1518
3958.61 1445
3959.21 1449
3959.80 1339
3960.40 1397
3960.99 1384
3961.58 1402
3962.18 1399
3962.77 1403
3963.37 1350
3963.96 1441
3964.55 1475
3965.15 1486
3965.74 1394
3966.34 1390
3966.93 1460
3967.53 1525
3968.12 1445
3968.72 1535
3969.31 1523
3969.91 1478
3970.50 1460
3971.10 1456
3971.69 1362
3972.28 1388
3972.88 1407
3973.47 1400
3974.07 1443
3974.66 1434
3975.26 1484
3975.85 1461
3976.45 1470
3977.05 1502
3977.64 1478
3978.24 1513
3978.83 1500
3979.43 1421
3980.02 1454
3980.62 1457
3981.21 1466
3981.81 1492
3982.40 1439
3983.00 1524
3983.60 1532
3984.19 1472
3984.79 1459
3985.38 1507
3985.98 1446
3986.58 1544
3987.17 1555
3987.77 1485
3988.36 1498
3988.96 1485
3989.56 1571
3990.15 1544
3990.75 1565
3991.34 1551
3991.94 1579
3992.54 1610
3993.13 1621
3993.73 1579
3994.33 1663
3994.92 1733
3995.52 1683
3996.12 1705
3996.71 1640
3997.31 1644
3997.91 1678
3998.50 1691
3999.10 1612
3999.70 1684
4000.29 1701
4000.89 1653
4001.49 1652
4002.09 1609
4002.68 1681
4003.28 1575
4003.88 1629
4004.47 1639
4005.07 1649
4005.67 1644
4006.27 1672
4006.86 1572
4007.46 1641
4008.06 1664
4008.66 1573
4009.25 1589
4009.85 1592
4010.45 1654
4011.05 1681
4011.64 1594
4012.24 1699
4012.84 1648
4013.44 1632
4014.04 1627
4014.63 1783
4015.23 1810
4015.83 1832
4016.43 1960
4017.03 1896
4017.63 1888
4018.22 1881
4018.82 1828
4019.42 1709
4020.02 1684
4020.62 1587
4021.22 1505
4021.81 1527
4022.41 1511
4023.01 1547
4023.61 1474
4024.21 1550
4024.81 1531
4025.41 1494
4026.01 1357
4026.60 1423
4027.20 1460
4027.80 1460
4028.40 1488
4029.00 1371
4029.60 1390
4030.20 1382
4030.80 1453
4031.40 1486
4032.00 1501
4032.60 1559
4033.20 1476
4033.80 1419
4034.39 1489
4034.99 1433
4035.59 1454
4036.19 1426
4036.79 1456
4037.39 1444
4037.99 1435
4038.59 1448
4039.19 1460
4039.79 1499
4040.39 1478
4040.99 1433
4041.59 1445
4042.19 1442
4042.79 1421
4043.39 1463
4043.99 1406
4044.59 1495
4045.19 1461
4045.79 1424
4046.39 1450
4046.99 1437
4047.60 1448
4048.20 1473
4048.80 1519
4049.40 1482
4050.00 1456
4050.60 1559
4051.20 1507
4051.80 1563
4052.40 1545
4053.00 1539
4053.60 1573
4054.20 1486
4054.80 1516
4055.41 1506
4056.01 1446
4056.61 1352
4057.21 1300
4057.81 1273
4058.41 1409
4059.01 1364
4059.61 1344
4060.22 1325
4060.82 1284
4061.42 1317
4062.02 1306
4062.62 1280
4063.22 1296
4063.82 1231
4064.43 1265
4065.03 1205
4065.63 1250
4066.23 1271
4066.83 1229
4067.44 1266
4068.04 1241
4068.64 1275
4069.24 1308
4069.84 1292
4070.45 1274
4071.05 1253
4071.65 1258
4072.25 1325
4072.86 1392
4073.46 1345
4074.06 1372
4074.66 1352
4075.27 1300
4075.87 1226
4076.47 1243
4077.07 1325
4077.68 1243
4078.28 1287
4078.88 1296
4079.48 1245
4080.09 1259
4080.69 1251
4081.29 1246
4081.90 1238
4082.50 1223
4083.10 1247
4083.71 1291
4084.31 1289
4084.91 1328
4085.52 1371
4086.12 1366
4086.72 1358
4087.33 1341
4087.93 1382
4088.53 1352
4089.14 1285
4089.74 1336
4090.34 1376
4090.95 1367
4091.55 1444
4092.15 1383
4092.76 1508
4093.36 1632
4093.97 1544
4094.57 1559
4095.17 1592
4095.78 1554
4096.38 1463
4096.99 1502
4097.59 1514
4098.19 1400
4098.80 1357
4099.40 1410
4100.01 1380
4100.61 1377
4101.22 1237
4101.82 1262
4102.43 1232
4103.03 1224
4103.63 1217
4104.24 1163
4104.84 1178
4105.45 1211
4106.05 1242
4106.66 1211
4107.26 1208
4107.87 1255
4108.47 1281
4109.08 1312
4109.68 1265
4110.29 1207
4110.89 1315
4111.50 1222
4112.10 1198
4112.71 1153
4113.31 1221
4113.92 1245
4114.53 1263
4115.13 1178
4115.74 1188
4116.34 1216
4116.95 1284
4117.55 1287
4118.16 1292
4118.76 1351
4119.37 1268
4119.98 1351
4120.58 1281
4121.19 1298
4121.79 1350
4122.40 1358
4123.01 1306
4123.61 1352
4124.22 1296
4124.82 1303
4125.43 1306
4126.04 1340
4126.64 1334
4127.25 1299
4127.86 1325
4128.46 1303
4129.07 1289
4129.68 1275
4130.28 1284
4130.89 1282
4131.50 1325
4132.10 1350
4132.71 1395
4133.32 1339
4133.92 1354
4134.53 1336
4135.14 1373
4135.74 1377
4136.35 1356
4136.96 1474
4137.56 1457
4138.17 1423
4138.78 1430
4139.39 1447
4139.99 1461
4140.60 1448
4141.21 1445
4141.82 1443
4142.42 1410
4143.03 1391
4143.64 1431
4144.25 1359
4144.85 1433
4145.46 1381
4146.07 1312
4146.68 1344
4147.28 1310
4147.89 1234
4148.50 1307
4149.11 1307
4149.72 1254
4150.32 1229
4150.93 1250
4151.54 1196
4152.15 1180
4152.76 1301
4153.37 1266
4153.97 1249
4154.58 1275
4155.19 1245
4155.80 1249
4156.41 1161
4157.02 1193
4157.62 1229
4158.23 1241
4158.84 1277
4159.45 1255
4160.06 1246
4160.67 1187
4161.28 1276
4161.89 1262
4162.49 1291
4163.10 1285
4163.71 1359
4164.32 1297
4164.93 1343
4165.54 1429
4166.15 1418
4166.76 1466
4167.37 1394
4167.98 1443
4168.59 1448
4169.20 1453
4169.81 1386
4170.42 1513
4171.02 1498
4171.63 1475
4172.24 1485
4172.85 1418
4173.46 1406
4174.07 1341
4174.68 1375
4175.29 1359
4175.90 1447
4176.51 1349
4177.12 1314
4177.73 1297
4178.34 1268
4178.95 1280
4179.56 1289
4180.17 1292
4180.78 1245
4181.39 1298
4182.00 1297
4182.61 1244
4183.23 1240
4183.84 1245
4184.45 1269
4185.06 1326
4185.67 1275
4186.28 1286
4186.89 1285
4187.50 1297
4188.11 1268
4188.72 1323
4189.33 1388
4189.94 1428
4190.55 1448
4191.17 1495
4191.78 1585
4192.39 1571
4193.00 1641
4193.61 1808
4194.22 1852
4194.83 1869
4195.44 1876
4196.06 1877
4196.67 1782
4197.28 1826
4197.89 1755
4198.50 1796
4199.11 1735
4199.72 1668
4200.34 1583
4200.95 1580
4201.56 1570
4202.17 1572
4202.78 1478
4203.40 1551
4204.01 1514
4204.62 1506
4205.23 1499
4205.84 1556
4206.46 1408
4207.07 1417
4207.68 1481
4208.29 1412
4208.90 1429
4209.52 1447
4210.13 1444
4210.74 1423
4211.35 1441
4211.97 1445
4212.58 1502
4213.19 1479
4213.80 1465
4214.42 1522
4215.03 1596
4215.64 1591
4216.26 1634
4216.87 1602
4217.48 1635
4218.09 1722
4218.71 1807
4219.32 1849
4219.93 1941
4220.55 2211
4221.16 2305
4221.77 2422
4222.39 2522
4223.00 2715
4223.61 2915
4224.23 3208
4224.84 3265
4225.45 3455
4226.07 3728
4226.68 3864
4227.30 4020
4227.91 4060
4228.52 3958
4229.14 3755
4229.75 3546
4230.36 3318
4230.98 2986
4231.59 2776
4232.21 2519
4232.82 2289
4233.43 2212
4234.05 2164
4234.66 2048
4235.28 1975
4235.89 1921
4236.51 1928
4237.12 1956
4237.73 1948
4238.35 1910
4238.96 1935
4239.58 1898
4240.19 1903
4240.81 1788
4241.42 1794
4242.04 1829
4242.65 1767
4243.27 1614
4243.88 1661
4244.50 1693
4245.11 1581
4245.73 1624
4246.34 1661
4246.96 1710
4247.57 1687
4248.19 1680
4248.80 1680
4249.42 1748
4250.03 1569
4250.65 1543
4251.26 1442
4251.88 1511
4252.49 1453
4253.11 1441
4253.72 1447
4254.34 1480
4254.96 1510
4255.57 1563
4256.19 1546
4256.80 1638
4257.42 1591
4258.03 1595
4258.65 1637
4259.27 1633
4259.88 1691
4260.50 1664
4261.12 1607
4261.73 1573
4262.35 1567
4262.96 1631
4263.58 1593
4264.20 1554
4264.81 1580
4265.43 1674
4266.05 1663
4266.66 1632
4267.28 1703
4267.90 1757
4268.51 1794
4269.13 1730
4269.75 1626
4270.36 1676
4270.98 1701
4271.60 1637
4272.21 1544
4272.83 1539
4273.45 1590
4274.06 1674
4274.68 1624
4275.30 1659
4275.92 1664
4276.53 1528
4277.15 1531
4277.77 1527
4278.38 1518
4279.00 1493
4279.62 1512
4280.24 1486
4280.85 1511
4281.47 1540
4282.09 1534
4282.71 1482
4283.32 1518
4283.94 1530
4284.56 1568
4285.18 1620
4285.80 1584
4286.41 1581
4287.03 1625
4287.65 1543
4288.27 1570
4288.89 1550
4289.50 1495
4290.12 1491
4290.74 1438
4291.36 1382
4291.98 1446
4292.60 1384
4293.21 1349
4293.83 1373
4294.45 1402
4295.07 1458
4295.69 1383
4296.31 1427
4296.93 1415
4297.54 1420
4298.16 1435
4298.78 1469
4299.40 1358
4300.02 1459
4300.64 1388
4301.26 1324
4301.88 1338
4302.50 1447
4303.12 1429
4303.73 1333
4304.35 1338
4304.97 1388
4305.59 1386
4306.21 1427
4306.83 1389
4307.45 1526
4308.07 1555
4308.69 1487
4309.31 1496
4309.93 1569
4310.55 1493
4311.17 1500
4311.79 1501
4312.41 1642
4313.03 1555
4313.65 1429
4314.27 1499
4314.89 1431
4315.51 1491
4316.13 1484
4316.75 1483
4317.37 1430
4317.99 1381
4318.61 1389
4319.23 1444
4319.85 1503
4320.47 1456
4321.09 1550
4321.71 1613
4322.33 1580
4322.95 1618
4323.57 1590
4324.19 1607
4324.81 1660
4325.43 1655
4326.05 1630
4326.68 1620
4327.30 1592
4327.92 1516
4328.54 1518
4329.16 1531
4329.78 1557
4330.40 1523
4331.02 1477
4331.64 1472
4332.26 1491
4332.89 1538
4333.51 1537
4334.13 1504
4334.75 1546
4335.37 1555
4335.99 1628
4336.61 1610
4337.24 1646
4337.86 1694
4338.48 1614
4339.10 1635
4339.72 1616
4340.34 1588
4340.97 1566
4341.59 1624
4342.21 1646
4342.83 1718
4343.45 1760
4344.08 2003
4344.70 2141
4345.32 2309
4345.94 2426
4346.57 2382
4347.19 2349
4347.81 2385
4348.43 2258
4349.05 2123
4349.68 2072
4350.30 1763
4350.92 1686
4351.54 1620
4352.17 1554
4352.79 1577
4353.41 1483
4354.04 1537
4354.66 1614
4355.28 1557
4355.90 1510
4356.53 1523
4357.15 1479
4357.77 1543
4358.40 1500
4359.02 1560
4359.64 1557
4360.27 1543
4360.89 1606
4361.51 1604
4362.14 1648
4362.76 1758
4363.38 1663
4364.01 1725
4364.63 1694
4365.25 1675
4365.88 1724
4366.50 1801
4367.12 1827
4367.75 1786
4368.37 1784
4369.00 1772
4369.62 1802
4370.24 1769
4370.87 1791
4371.49 1757
4372.12 1734
4372.74 1681
4373.36 1722
4373.99 1811
4374.61 1869
4375.24 1914
4375.86 1860
4376.49 1959
4377.11 2013
4377.73 2010
4378.36 2155
4378.98 2263
4379.61 2284
4380.23 2299
4380.86 2351
4381.48 2570
4382.11 2679
4382.73 2626
4383.36 2791
4383.98 2916
4384.61 2809
4385.23 3009
4385.86 3241
4386.48 3575
4387.11 3948
4387.73 4594
4388.36 5606
4388.98 6625
4389.61 7711
4390.23 8569
4390.86 9156
4391.48 9646
4392.11 9806
4392.74 9133
4393.36 8099
4393.99 7193
4394.61 6196
4395.24 5247
4395.86 4513
4396.49 4005
4397.12 3768
4397.74 3797
4398.37 3843
4398.99 3819
4399.62 3748
4400.25 3724
4400.87 3589
4401.50 3517
4402.12 3353
4402.75 3175
4403.38 3140
4404.00 2893
4404.63 2895
4405.26 2884
4405.88 2759
4406.51 2708
4407.14 2697
4407.76 2839
4408.39 2849
4409.02 2781
4409.64 2718
4410.27 2850
4410.90 2777
4411.52 2633
4412.15 2560
4412.78 2483
4413.40 2381
4414.03 2311
4414.66 2257
4415.29 2125
4415.91 2177
4416.54 2184
4417.17 2187
4417.79 2048
4418.42 1994
4419.05 1915
4419.68 1978
4420.30 2036
4420.93 1974
4421.56 1957
4422.19 1848
4422.81 1801
4423.44 1879
4424.07 1819
4424.70 1804
4425.33 1701
4425.95 1747
4426.58 1749
4427.21 1720
4427.84 1644
4428.47 1746
4429.09 1789
4429.72 1759
4430.35 1856
4430.98 1749
4431.61 1844
4432.23 1804
4432.86 1800
4433.49 1700
4434.12 1616
4434.75 1657
4435.38 1709
4436.01 1628
4436.63 1676
4437.26 1599
4437.89 1568
4438.52 1612
4439.15 1600
4439.78 1487
4440.41 1525
4441.04 1522
4441.67 1594
4442.29 1582
4442.92 1574
4443.55 1513
4444.18 1529
4444.81 1550
4445.44 1584
4446.07 1567
4446.70 1579
4447.33 1663
4447.96 1620
4448.59 1546
4449.22 1552
4449.85 1557
4450.48 1550
4451.11 1443
4451.74 1486
4452.37 1385
4453.00 1401
4453.63 1473
4454.26 1487
4454.89 1404
4455.52 1466
4456.15 1462
4456.78 1500
4457.41 1464
4458.04 1411
4458.67 1417
4459.30 1329
4459.93 1373
4460.56 1363
4461.19 1345
4461.82 1403
4462.45 1462
4463.08 1417
4463.71 1404
4464.34 1411
4464.97 1383
4465.60 1392
4466.23 1370
4466.86 1316
4467.49 1314
4468.12 1239
4468.76 1316
4469.39 1320
4470.02 1321
4470.65 1327
4471.28 1267
4471.91 1290
4472.54 1329
4473.17 1272
4473.80 1284
4474.44 1296
4475.07 1286
4475.70 1345
4476.33 1297
4476.96 1240
4477.59 1319
4478.22 1334
4478.86 1390
4479.49 1309
4480.12 1397
4480.75 1422
4481.38 1432
4482.02 1430
4482.65 1492
4483.28 1465
4483.91 1467
4484.54 1419
4485.18 1384
4485.81 1447
4486.44 1351
4487.07 1468
4487.70 1479
4488.34 1388
4488.97 1309
4489.60 1259
4490.23 1328
4490.87 1267
4491.50 1296
4492.13 1277
4492.76 1224
4493.40 1244
4494.03 1311
4494.66 1210
4495.30 1258
4495.93 1264
4496.56 1248
4497.19 1215
4497.83 1182
4498.46 1209
4499.09 1243
4499.73 1284
4500.36 1412
4500.99 1357
4501.63 1357
4502.26 1332
4502.89 1382
4503.53 1380
4504.16 1312
4504.79 1353
4505.43 1356
4506.06 1280
4506.69 1217
4507.33 1277
4507.96 1247
4508.59 1212
4509.23 1185
4509.86 1211
4510.50 1210
4511.13 1269
4511.76 1232
4512.40 1298
4513.03 1337
4513.67 1365
4514.30 1336
4514.93 1361
4515.57 1313
4516.20 1290
4516.84 1287
4517.47 1306
4518.11 1308
4518.74 1324
4519.37 1276
4520.01 1282
4520.64 1287
4521.28 1230
4521.91 1317
4522.55 1329
4523.18 1350
4523.82 1349
4524.45 1311
4525.09 1402
4525.72 1416
4526.36 1505
4526.99 1600
4527.63 1782
4528.26 2118
4528.90 2264
4529.53 2494
4530.17 2766
4530.80 2973
4531.44 3148
4532.07 3274
4532.71 3305
4533.34 3072
4533.98 2717
4534.62 2649
4535.25 2339
4535.89 2165
4536.52 1987
4537.16 1757
4537.79 1651
4538.43 1590
4539.07 1404
4539.70 1328
4540.34 1322
4540.97 1266
4541.61 1203
4542.25 1223
4542.88 1151
4543.52 1129
4544.15 1214
4544.79 1225
4545.43 1154
4546.06 1106
4546.70 1153
4547.34 1169
4547.97 1208
4548.61 1146
4549.25 1161
4549.88 1201
4550.52 1171
4551.16 1201
4551.79 1227
4552.43 1214
4553.07 1262
4553.70 1318
4554.34 1300
4554.98 1343
4555.61 1324
4556.25 1254
4556.89 1309
4557.53 1315
4558.16 1259
4558.80 1294
4559.44 1225
4560.07 1253
4560.71 1266
4561.35 1279
4561.99 1280
4562.62 1247
4563.26 1216
4563.90 1235
4564.54 1266
4565.18 1241
4565.81 1316
4566.45 1424
4567.09 1392
4567.73 1352
4568.36 1454
4569.00 1400
4569.64 1490
4570.28 1595
4570.92 1613
4571.55 1513
4572.19 1507
4572.83 1533
4573.47 1465
4574.11 1406
4574.75 1419
4575.38 1270
4576.02 1253
4576.66 1178
4577.30 1219
4577.94 1248
4578.58 1177
4579.22 1209
4579.85 1234
4580.49 1204
4581.13 1198
4581.77 1150
4582.41 1182
4583.05 1256
4583.69 1213
4584.33 1174
4584.97 1182
4585.61 1184
4586.24 1239
4586.88 1183
4587.52 1173
4588.16 1223
4588.80 1222
4589.44 1150
4590.08 1159
4590.72 1228
4591.36 1230
4592.00 1181
4592.64 1187
4593.28 1202
4593.92 1169
4594.56 1168
4595.20 1211
4595.84 1217
4596.48 1162
4597.12 1160
4597.76 1204
4598.40 1211
4599.04 1195
4599.68 1149
4600.32 1121
4600.96 1192
4601.60 1230
4602.24 1232
4602.88 1278
4603.52 1290
4604.16 1281
4604.80 1274
4605.44 1273
4606.08 1306
4606.72 1390
4607.36 1309
4608.00 1296
4608.64 1381
4609.28 1321
4609.93 1324
4610.57 1263
4611.21 1306
4611.85 1219
4612.49 1197
4613.13 1131
4613.77 1135
4614.41 1122
4615.05 1146
4615.69 1171
4616.34 1138
4616.98 1091
4617.62 1123
4618.26 1156
4618.90 1143
4619.54 1096
4620.18 1123
4620.83 1189
4621.47 1211
4622.11 1168
4622.75 1195
4623.39 1295
4624.03 1207
4624.68 1235
4625.32 1241
4625.96 1191
4626.60 1190
4627.24 1255
4627.89 1228
4628.53 1186
4629.17 1194
4629.81 1209
4630.45 1176
4631.10 1103
4631.74 1191
4632.38 1156
4633.02 1202
4633.67 1185
4634.31 1198
4634.95 1233
4635.59 1250
4636.24 1279
4636.88 1370
4637.52 1438
4638.17 1398
4638.81 1429
4639.45 1441
4640.09 1437
4640.74 1396
4641.38 1392
4642.02 1362
4642.67 1290
4643.31 1250
4643.95 1184
4644.60 1225
4645.24 1134
4645.88 1153
4646.53 1176
4647.17 1237
4647.81 1221
4648.46 1244
4649.10 1284
4649.74 1271
4650.39 1292
4651.03 1394
4651.67 1503
4652.32 1542
4652.96 1470
4653.61 1479
4654.25 1493
4654.89 1442
4655.54 1327
4656.18 1304
4656.83 1267
4657.47 1219
4658.11 1173
4658.76 1123
4659.40 1182
4660.05 1233
4660.69 1180
4661.33 1216
4661.98 1242
4662.62 1223
4663.27 1144
4663.91 1072
4664.56 1146
4665.20 1158
4665.85 1115
4666.49 1155
4667.14 1119
4667.78 1073
4668.43 1099
4669.07 1133
4669.72 1116
4670.36 1082
4671.01 1107
4671.65 1037
4672.30 1041
4672.94 1082
4673.59 1095
4674.23 1110
4674.88 1064
4675.52 1154
4676.17 1136
4676.81 1019
4677.46 1137
4678.10 1078
4678.75 1077
4679.40 1135
4680.04 1056
4680.69 1056
4681.33 1104
4681.98 1141
4682.62 1090
4683.27 1098
4683.92 1109
4684.56 1101
4685.21 1098
4685.85 1127
4686.50 1152
4687.15 1138
4687.79 1173
4688.44 1170
4689.09 1171
4689.73 1115
4690.38 1105
4691.02 1116
4691.67 1157
4692.32 1126
4692.96 1081
4693.61 1210
4694.26 1176
4694.90 1115
4695.55 1206
4696.20 1228
4696.84 1191
4697.49 1256
4698.14 1257
4698.78 1270
4699.43 1283
4700.08 1292
4700.73 1250
4701.37 1184
4702.02 1173
4702.67 1158
4703.31 1151
4703.96 1208
4704.61 1183
4705.26 1138
4705.90 1144
4706.55 1222
4707.20 1180
4707.85 1163
4708.49 1188
4709.14 1168
4709.79 1148
4710.44 1189
4711.09 1193
4711.73 1165
4712.38 1157
4713.03 1173
4713.68 1199
4714.33 1173
4714.97 1121
4715.62 1173
4716.27 1156
4716.92 1129
4717.57 1211
4718.21 1299
4718.86 1330
4719.51 1285
4720.16 1361
4720.81 1336
4721.46 1321
4722.11 1296
4722.75 1423
4723.40 1445
4724.05 1497
4724.70 1507
4725.35 1624
4726.00 1785
4726.65 1760
4727.30 1709
4727.94 1694
4728.59 1666
4729.24 1469
4729.89 1411
4730.54 1341
4731.19 1299
4731.84 1285
4732.49 1230
4733.14 1296
4733.79 1224
4734.44 1222
4735.09 1134
4735.74 1264
4736.38 1287
4737.03 1284
4737.68 1231
4738.33 1351
4738.98 1448
4739.63 1477
4740.28 1423
4740.93 1407
4741.58 1378
4742.23 1422
4742.88 1301
4743.53 1325
4744.18 1278
4744.83 1227
4745.48 1260
4746.13 1173
4746.78 1297
4747.43 1266
4748.08 1323
4748.73 1297
4749.39 1340
4750.04 1421
4750.69 1424
4751.34 1429
4751.99 1484
4752.64 1556
4753.29 1506
4753.94 1535
4754.59 1452
4755.24 1493
4755.89 1515
4756.54 1488
4757.19 1443
4757.84 1375
4758.50 1374
4759.15 1378
4759.80 1315
4760.45 1224
4761.10 1218
4761.75 1277
4762.40 1239
4763.05 1213
4763.71 1260
4764.36 1293
4765.01 1358
4765.66 1356
4766.31 1365
4766.96 1384
4767.62 1434
4768.27 1402
4768.92 1332
4769.57 1314
4770.22 1284
4770.87 1263
4771.53 1201
4772.18 1154
4772.83 1192
4773.48 1174
4774.13 1185
4774.79 1140
4775.44 1168
4776.09 1193
4776.74 1218
4777.40 1160
4778.05 1211
4778.70 1218
4779.35 1212
4780.01 1233
4780.66 1225
4781.31 1207
4781.96 1154
4782.62 1214
4783.27 1196
4783.92 1137
4784.57 1132
4785.23 1168
4785.88 1195
4786.53 1170
4787.19 1151
4787.84 1161
4788.49 1176
4789.15 1157
4789.80 1110
4790.45 1163
4791.11 1184
4791.76 1166
4792.41 1118
4793.07 1181
4793.72 1141
4794.37 1080
4795.03 1128
4795.68 1145
4796.33 1113
4796.99 1110
4797.64 1187
4798.29 1093
4798.95 1138
4799.60 1054
4800.26 1180
4800.91 1143
4801.56 1098
4802.22 1107
4802.87 1111
4803.53 1136
4804.18 1197
4804.83 1166
4805.49 1166
4806.14 1185
4806.80 1119
4807.45 1149
4808.11 1103
4808.76 1083
4809.42 1103
4810.07 1057
4810.72 1097
4811.38 1061
4812.03 1098
4812.69 1187
4813.34 1091
4814.00 1114
4814.65 1172
4815.31 1172
4815.96 1174
4816.62 1173
4817.27 1181
4817.93 1274
4818.58 1294
4819.24 1264
4819.89 1291
4820.55 1319
4821.20 1313
4821.86 1278
4822.52 1407
4823.17 1399
4823.83 1396
4824.48 1495
4825.14 1540
4825.79 1483
4826.45 1434
4827.10 1411
4827.76 1436
4828.42 1330
4829.07 1344
4829.73 1391
4830.38 1349
4831.04 1287
4831.70 1304
4832.35 1403
4833.01 1416
4833.66 1500
4834.32 1603
4834.98 1658
4835.63 1730
4836.29 1906
4836.95 1959
4837.60 1980
4838.26 1993
4838.92 1955
4839.57 1941
4840.23 1853
4840.89 1728
4841.54 1702
4842.20 1618
4842.86 1556
4843.51 1527
4844.17 1409
4844.83 1443
4845.48 1462
4846.14 1428
4846.80 1530
4847.45 1546
4848.11 1552
4848.77 1612
4849.43 1640
4850.08 1670
4850.74 1722
4851.40 1697
4852.06 1679
4852.71 1603
4853.37 1584
4854.03 1446
4854.69 1507
4855.34 1501
4856.00 1462
4856.66 1509
4857.32 1613
4857.97 1583
4858.63 1608
4859.29 1612
4859.95 1546
4860.61 1543
4861.26 1572
4861.92 1626
4862.58 1513
4863.24 1471
4863.90 1472
4864.55 1536
4865.21 1517
4865.87 1523
4866.53 1465
4867.19 1466
4867.85 1477
4868.51 1433
4869.16 1415
4869.82 1435
4870.48 1372
4871.14 1394
4871.80 1440
4872.46 1426
4873.12 1446
4873.78 1486
4874.43 1456
4875.09 1430
4875.75 1512
4876.41 1454
4877.07 1422
4877.73 1404
4878.39 1381
4879.05 1390
4879.71 1357
4880.37 1294
4881.03 1315
4881.69 1307
4882.34 1370
4883.00 1287
4883.66 1237
4884.32 1240
4884.98 1229
4885.64 1239
4886.30 1232
4886.96 1204
4887.62 1242
4888.28 1354
4888.94 1411
4889.60 1437
4890.26 1424
4890.92 1561
4891.58 1554
4892.24 1550
4892.90 1424
4893.56 1428
4894.22 1394
4894.88 1397
4895.54 1376
4896.20 1318
4896.86 1298
4897.52 1357
4898.19 1396
4898.85 1364
4899.51 1368
4900.17 1427
4900.83 1440
4901.49 1365
4902.15 1352
4902.81 1330
4903.47 1257
4904.13 1241
4904.79 1198
4905.45 1246
4906.12 1231
4906.78 1148
4907.44 1245
4908.10 1208
4908.76 1160
4909.42 1190
4910.08 1216
4910.74 1262
4911.41 1188
4912.07 1203
4912.73 1176
4913.39 1183
4914.05 1102
4914.71 1163
4915.38 1168
4916.04 1105
4916.70 1098
4917.36 1098
4918.02 1131
4918.68 1133
4919.35 1053
4920.01 1145
4920.67 1121
4921.33 1115
4921.99 1132
4922.66 1105
4923.32 1131
4923.98 1089
4924.64 1106
4925.31 1122
4925.97 1095
4926.63 1057
4927.29 1049
4927.96 1083
4928.62 1084
4929.28 1104
4929.94 1026
4930.61 1125
4931.27 1096
4931.93 1132
4932.59 1194
4933.26 1163
4933.92 1122
4934.58 1129
4935.25 1058
4935.91 1101
4936.57 1117
4937.24 1068
4937.90 1120
4938.56 1095
4939.23 1116
4939.89 1143
4940.55 1139
4941.22 1150
4941.88 1120
4942.54 1201
4943.21 1229
4943.87 1146
4944.53 1185
4945.20 1156
4945.86 1162
4946.52 1102
4947.19 1093
4947.85 1151
4948.52 1062
4949.18 1114
4949.84 1055
4950.51 982
4951.17 1055
4951.84 1081
4952.50 1112
4953.17 1141
4953.83 1104
4954.49 1096
4955.16 1110
4955.82 1034
4956.49 1049
4957.15 1117
4957.82 1112
4958.48 1138
4959.15 1111
4959.81 1187
4960.47 1193
4961.14 1237
4961.80 1298
4962.47 1481
4963.13 1507
4963.80 1509
4964.46 1523
4965.13 1559
4965.79 1555
4966.46 1474
4967.12 1332
4967.79 1284
4968.45 1204
4969.12 1174
4969.79 1181
4970.45 1179
4971.12 1197
4971.78 1226
4972.45 1179
4973.11 1221
4973.78 1195
4974.44 1260
4975.11 1212
4975.78 1267
4976.44 1296
4977.11 1291
4977.77 1292
4978.44 1261
4979.11 1216
4979.77 1220
4980.44 1224
4981.10 1222
4981.77 1269
4982.44 1316
4983.10 1333
4983.77 1496
4984.43 1487
4985.10 1697
4985.77 1854
4986.43 2244
4987.10 2611
4987.77 2815
4988.43 3112
4989.10 3267
4989.77 3296
4990.43 3263
4991.10 2949
4991.77 2745
4992.43 2521
4993.10 2263
4993.77 1975
4994.43 1762
4995.10 1564
4995.77 1450
4996.44 1335
4997.10 1295
4997.77 1238
4998.44 1257
4999.10 1205
4999.77 1178
5000.44 1178
5001.11 1217
5001.77 1197
5002.44 1269
5003.11 1273
5003.78 1197
5004.44 1187
5005.11 1194
5005.78 1207
5006.45 1215
5007.12 1245
5007.78 1227
5008.45 1263
5009.12 1265
5009.79 1243
5010.46 1262
5011.12 1309
5011.79 1326
5012.46 1296
5013.13 1327
5013.80 1263
5014.47 1326
5015.13 1358
5015.80 1349
5016.47 1466
5017.14 1460
5017.81 1592
5018.48 1801
5019.14 1911
5019.81 2132
5020.48 2359
5021.15 2680
5021.82 2955
5022.49 3104
5023.16 3191
5023.83 3195
5024.50 3142
5025.16 2887
5025.83 2714
5026.50 2407
5027.17 2311
5027.84 2056
5028.51 1912
5029.18 1805
5029.85 1633
5030.52 1544
5031.19 1476
5031.86 1445
5032.53 1369
5033.20 1416
5033.87 1314
5034.54 1262
5035.21 1283
5035.88 1207
5036.54 1215
5037.21 1225
5037.88 1291
5038.55 1278
5039.22 1347
5039.89 1372
5040.56 1435
5041.23 1505
5041.90 1626
5042.58 1625
5043.25 1703
5043.92 1782
5044.59 1774
5045.26 1711
5045.93 1629
5046.60 1600
5047.27 1494
5047.94 1484
5048.61 1356
5049.28 1344
5049.95 1368
5050.62 1228
5051.29 1229
5051.96 1299
5052.63 1253
5053.30 1249
5053.98 1207
5054.65 1239
5055.32 1250
5055.99 1274
5056.66 1322
5057.33 1347
5058.00 1389
5058.67 1432
5059.34 1407
5060.02 1482
5060.69 1489
5061.36 1448
5062.03 1459
5062.70 1448
5063.37 1387
5064.04 1314
5064.72 1238
5065.39 1296
5066.06 1295
5066.73 1291
5067.40 1278
5068.08 1178
5068.75 1178
5069.42 1170
5070.09 1178
5070.76 1181
5071.44 1133
5072.11 1186
5072.78 1131
5073.45 1121
5074.12 1121
5074.80 1086
5075.47 1162
5076.14 1191
5076.81 1130
5077.49 1160
5078.16 1194
5078.83 1214
5079.50 1236
5080.18 1252
5080.85 1281
5081.52 1276
5082.20 1284
5082.87 1252
5083.54 1235
5084.21 1216
5084.89 1224
5085.56 1180
5086.23 1094
5086.91 1193
5087.58 1171
5088.25 1211
5088.93 1142
5089.60 1193
5090.27 1240
5090.95 1254
5091.62 1221
5092.29 1228
5092.97 1252
5093.64 1223
5094.31 1221
5094.99 1220
5095.66 1157
5096.34 1165
5097.01 1168
5097.68 1134
5098.36 1097
5099.03 1135
5099.70 1155
5100.38 1170
5101.05 1202
5101.73 1167
5102.40 1197
5103.08 1149
5103.75 1229
5104.42 1251
5105.10 1206
5105.77 1197
5106.45 1183
5107.12 1198
5107.80 1206
5108.47 1176
5109.15 1117
5109.82 1085
5110.49 1042
5111.17 1095
5111.84 1094
5112.52 1044
5113.19 1037
5113.87 1097
5114.54 1067
5115.22 1071
5115.89 1142
5116.57 1208
5117.24 1213
5117.92 1221
5118.59 1203
5119.27 1092
5119.94 1155
5120.62 1195
5121.30 1188
5121.97 1127
5122.65 1122
5123.32 1115
5124.00 1141
5124.67 1054
5125.35 1071
5126.02 1120
5126.70 1060
5127.38 1077
5128.05 1052
5128.73 1025
5129.40 1025
5130.08 1062
5130.76 1105
5131.43 1120
5132.11 1094
5132.78 1064
5133.46 1082
5134.14 1096
5134.81 1162
5135.49 1099
5136.17 1081
5136.84 1088
5137.52 1118
5138.20 1159
5138.87 1162
5139.55 1125
5140.22 1106
5140.90 1151
5141.58 1132
5142.26 1052
5142.93 1121
5143.61 1128
5144.29 1001
5144.96 1023
5145.64 1015
5146.32 981
5146.99 980
5147.67 1048
5148.35 1025
5149.03 956
5149.70 1046
5150.38 989
5151.06 1030
5151.73 1006
5152.41 971
5153.09 984
5153.77 1010
5154.44 983
5155.12 951
5155.80 977
5156.48 983
5157.16 957
5157.83 1008
5158.51 997
5159.19 951
5159.87 984
5160.55 1007
5161.22 1062
5161.90 965
5162.58 1016
5163.26 987
5163.94 978
5164.61 917
5165.29 970
5165.97 968
5166.65 1003
5167.33 986
5168.01 982
5168.68 973
5169.36 982
5170.04 979
5170.72 953
5171.40 946
5172.08 973
5172.76 917
5173.44 967
5174.11 1028
5174.79 980
5175.47 955
5176.15 950
5176.83 962
5177.51 971
5178.19 1056
5178.87 1003
5179.55 984
5180.23 1015
5180.91 1003
5181.58 1021
5182.26 987
5182.94 985
5183.62 986
5184.30 1000
5184.98 928
5185.66 957
5186.34 880
5187.02 887
5187.70 952
5188.38 951
5189.06 966
5189.74 980
5190.42 954
5191.10 953
5191.78 976
5192.46 957
5193.14 914
5193.82 925
5194.50 939
5195.18 990
5195.86 967
5196.54 1009
5197.22 995
5197.90 937
5198.58 949
5199.26 980
5199.94 953
5200.63 988
5201.31 1031
5201.99 1004
5202.67 971
5203.35 1032
5204.03 1044
5204.71 1045
5205.39 1033
5206.07 1018
5206.75 1028
5207.43 991
5208.11 1028
5208.80 1072
5209.48 1095
5210.16 1105
5210.84 1098
5211.52 1081
5212.20 1113
5212.88 1096
5213.57 1125
5214.25 1121
5214.93 1170
5215.61 1142
5216.29 1106
5216.97 1083
5217.66 1137
5218.34 1076
5219.02 1102
5219.70 1098
5220.38 1102
5221.06 1122
5221.75 1126
5222.43 1093
5223.11 1139
5223.79 1143
5224.47 1025
5225.16 1070
5225.84 1014
5226.52 998
5227.20 1006
5227.89 996
5228.57 1070
5229.25 1022
5229.93 1019
5230.62 977
5231.30 969
5231.98 984
5232.66 1033
5233.35 1085
5234.03 1071
5234.71 1115
5235.40 1144
5236.08 1105
5236.76 1095
5237.44 1081
5238.13 1087
5238.81 1189
5239.49 1161
5240.18 1117
5240.86 1111
5241.54 1033
5242.23 1086
5242.91 1043
5243.59 1067
5244.28 1125
5244.96 1014
5245.64 1021
5246.33 989
5247.01 1053
5247.70 1013
5248.38 995
5249.06 1063
5249.75 1025
5250.43 1024
5251.11 996
5251.80 1045
5252.48 996
5253.17 929
5253.85 938
5254.53 965
5255.22 911
5255.90 942
5256.59 963
5257.27 971
5257.96 994
5258.64 964
5259.32 974
5260.01 1068
5260.69 1089
5261.38 1072
5262.06 1147
5262.75 1168
5263.43 1214
5264.12 1166
5264.80 1143
5265.49 1101
5266.17 1159
5266.86 1053
5267.54 1116
5268.23 1106
5268.91 1077
5269.60 1029
5270.28 1043
5270.97 984
5271.65 988
5272.34 974
5273.02 986
5273.71 979
5274.39 1014
5275.08 1054
5275.76 1085
5276.45 1153
5277.14 1090
5277.82 1180
5278.51 1080
5279.19 1184
5279.88 1232
5280.56 1295
5281.25 1297
5281.94 1296
5282.62 1349
5283.31 1267
5283.99 1313
5284.68 1305
5285.37 1173
5286.05 1067
5286.74 1062
5287.43 1039
5288.11 1091
5288.80 1070
5289.48 1059
5290.17 1075
5290.86 1109
5291.54 1007
5292.23 1087
5292.92 1120
5293.60 1113
5294.29 1102
5294.98 1077
5295.66 1099
5296.35 1095
5297.04 1144
5297.72 1223
5298.41 1263
5299.10 1314
5299.79 1408
5300.47 1510
5301.16 1541
5301.85 1565
5302.53 1510
5303.22 1465
5303.91 1372
5304.60 1274
5305.28 1236
5305.97 1256
5306.66 1190
5307.35 1125
5308.03 1132
5308.72 1148
5309.41 1105
5310.10 1139
5310.78 1090
5311.47 1044
5312.16 1058
5312.85 1155
5313.54 1135
5314.22 1106
5314.91 1058
5315.60 1055
5316.29 1106
5316.98 1078
5317.66 1061
5318.35 1068
5319.04 1205
5319.73 1226
5320.42 1102
5321.11 1168
5321.80 1169
5322.48 1142
5323.17 1125
5323.86 1070
5324.55 1043
5325.24 1076
5325.93 1142
5326.62 1116
5327.30 1010
5327.99 1102
5328.68 1102
5329.37 1124
5330.06 1126
5330.75 1165
5331.44 1224
5332.13 1197
5332.82 1129
5333.51 1102
5334.20 1101
5334.88 1146
5335.57 1190
5336.26 1210
5336.95 1163
5337.64 1194
5338.33 1109
5339.02 1170
5339.71 1205
5340.40 1201
5341.09 1213
5341.78 1180
5342.47 1221
5343.16 1242
5343.85 1283
5344.54 1386
5345.23 1428
5345.92 1476
5346.61 1617
5347.30 1758
5347.99 1922
5348.68 2111
5349.37 2288
5350.06 2493
5350.75 2646
5351.44 2643
5352.13 2676
5352.82 2600
5353.51 2360
5354.20 2134
5354.90 1964
5355.59 1744
5356.28 1546
5356.97 1464
5357.66 1339
5358.35 1266
5359.04 1216
5359.73 1153
5360.42 1103
5361.11 1033
5361.80 1111
5362.49 1127
5363.19 1057
5363.88 1052
5364.57 1104
5365.26 1099
5365.95 1090
5366.64 1069
5367.33 1083
5368.03 1038
5368.72 1013
5369.41 1035
5370.10 1079
5370.79 1058
5371.48 1044
5372.18 1056
5372.87 1057
5373.56 1050
5374.25 989
5374.94 1070
5375.63 1086
5376.33 1100
5377.02 1036
5377.71 1083
5378.40 1043
5379.10 1071
5379.79 1080
5380.48 1053
5381.17 1053
5381.86 1053
5382.56 1051
5383.25 1061
5383.94 1062
5384.63 1083
5385.33 1182
5386.02 1096
5386.71 1170
5387.40 1209
5388.10 1237
5388.79 1223
5389.48 1280
5390.18 1313
5390.87 1289
5391.56 1255
5392.26 1141
5392.95 1218
5393.64 1216
5394.33 1163
5395.03 1131
5395.72 1085
5396.41 1163
5397.11 1082
5397.80 1036
5398.49 1055
5399.19 966
5399.88 1013
5400.58 991
5401.27 1000
5401.96 1038
5402.66 1036
5403.35 989
5404.04 977
5404.74 1034
5405.43 1009
5406.13 1066
5406.82 1057
5407.51 1096
5408.21 1044
5408.90 1084
5409.60 1038
5410.29 1084
5410.98 1031
5411.68 1044
5412.37 1040
5413.07 976
5413.76 979
5414.46 1021
5415.15 986
5415.84 958
5416.54 1023
5417.23 1019
5417.93 1058
5418.62 1083
5419.32 1089
5420.01 1069
5420.71 1081
5421.40 1022
5422.10 1042
5422.79 1077
5423.49 1062
5424.18 1100
5424.88 1124
5425.57 1079
5426.27 1079
5426.96 1077
5427.66 1042
5428.35 1089
5429.05 1034
5429.74 1081
5430.44 1025
5431.14 1024
5431.83 970
5432.53 951
5433.22 972
5433.92 1042
5434.61 1023
5435.31 1006
5436.01 1032
5436.70 1066
5437.40 1088
5438.09 1083
5438.79 1107
5439.49 1100
5440.18 1091
5440.88 1083
5441.57 1073
5442.27 1082
5442.97 1063
5443.66 1092
5444.36 1162
5445.06 1229
5445.75 1185
5446.45 1262
5447.15 1390
5447.84 1372
5448.54 1372
5449.24 1356
5449.93 1351
5450.63 1370
5451.33 1336
5452.02 1291
5452.72 1151
5453.42 1206
5454.11 1133
5454.81 1122
5455.51 1091
5456.20 1091
5456.90 1000
5457.60 996
5458.30 1057
5458.99 1033
5459.69 1105
5460.39 1137
5461.09 1079
5461.78 1116
5462.48 1175
5463.18 1142
5463.88 1164
5464.57 1222
5465.27 1214
5465.97 1271
5466.67 1208
5467.36 1142
5468.06 1138
5468.76 1139
5469.46 1123
5470.16 1108
5470.85 1168
5471.55 1215
5472.25 1131
5472.95 1176
5473.65 1221
5474.35 1287
5475.04 1345
5475.74 1328
5476.44 1288
5477.14 1275
5477.84 1346
5478.54 1382
5479.23 1384
5479.93 1496
5480.63 1515
5481.33 1508
5482.03 1507
5482.73 1416
5483.43 1393
5484.13 1377
5484.83 1343
5485.52 1274
5486.22 1272
5486.92 1249
5487.62 1262
5488.32 1235
5489.02 1266
5489.72 1257
5490.42 1233
5491.12 1272
5491.82 1274
5492.52 1308
5493.22 1350
5493.92 1410
5494.62 1418
5495.31 1345
5496.01 1404
5496.71 1486
5497.41 1500
5498.11 1540
5498.81 1727
5499.51 1823
5500.21 2034
5500.91 2156
5501.61 2308
5502.31 2246
5503.01 2133
5503.71 1991
5504.41 1878
5505.11 1659
5505.81 1670
5506.51 1597
5507.22 1578
5507.92 1508
5508.62 1513
5509.32 1525
5510.02 1474
5510.72 1493
5511.42 1440
5512.12 1434
5512.82 1573
5513.52 1617
5514.22 1649
5514.92 1655
5515.62 1681
5516.32 1552
5517.03 1622
5517.73 1639
5518.43 1696
5519.13 1693
5519.83 1637
5520.53 1653
5521.23 1651
5521.93 1672
5522.63 1665
5523.34 1563
5524.04 1513
5524.74 1420
5525.44 1355
5526.14 1337
5526.84 1282
5527.55 1193
5528.25 1210
5528.95 1214
5529.65 1236
5530.35 1236
5531.05 1279
5531.76 1329
5532.46 1368
5533.16 1480
5533.86 1554
5534.56 1615
5535.27 1651
5535.97 1561
5536.67 1520
5537.37 1459
5538.08 1328
5538.78 1307
5539.48 1293
5540.18 1240
5540.89 1232
5541.59 1226
5542.29 1209
5542.99 1242
5543.70 1253
5544.40 1307
5545.10 1312
5545.80 1281
5546.51 1359
5547.21 1371
5547.91 1410
5548.62 1342
5549.32 1415
5550.02 1400
5550.73 1334
5551.43 1310
5552.13 1262
5552.84 1221
5553.54 1212
5554.24 1163
5554.95 1051
5555.65 1079
5556.35 1101
5557.06 1061
5557.76 1095
5558.46 1171
5559.17 1210
5559.87 1283
5560.57 1299
5561.28 1240
5561.98 1266
5562.69 1240
5563.39 1204
5564.09 1128
5564.80 1110
5565.50 1141
5566.21 1133
5566.91 1131
5567.61 1084
5568.32 1104
5569.02 1108
5569.73 1085
5570.43 1100
5571.14 1116
5571.84 1129
5572.54 1090
5573.25 1117
5573.95 1156
5574.66 1154
5575.36 1205
5576.07 1193
5576.77 1216
5577.48 1230
5578.18 1195
5578.89 1196
5579.59 1212
5580.30 1180
5581.00 1143
5581.71 1122
5582.41 1142
5583.12 1099
5583.82 1112
5584.53 1120
5585.23 1101
5585.94 1002
5586.64 1045
5587.35 1068
5588.06 1060
5588.76 1068
5589.47 1095
5590.17 1113
5590.88 1074
5591.58 1109
5592.29 1159
5592.99 1078
5593.70 1133
5594.41 1104
5595.11 1032
5595.82 1038
5596.52 1019
5597.23 1085
5597.94 1025
5598.64 992
5599.35 1043
5600.06 1062
5600.76 1055
5601.47 986
5602.17 990
5602.88 982
5603.59 1005
5604.29 1045
5605.00 994
5605.71 1063
5606.41 988
5607.12 971
5607.83 950
5608.53 932
5609.24 996
5609.95 942
5610.65 965
5611.36 990
5612.07 1047
5612.78 1074
5613.48 999
5614.19 980
5614.90 991
5615.60 1007
5616.31 981
5617.02 943
5617.73 903
5618.43 925
5619.14 925
5619.85 901
5620.56 917
5621.26 958
5621.97 970
5622.68 1020
5623.39 978
5624.09 944
5624.80 958
5625.51 1030
5626.22 965
5626.93 935
5627.63 970
5628.34 939
5629.05 953
5629.76 944
5630.47 946
5631.17 1028
5631.88 1081
5632.59 1082
5633.30 1035
5634.01 1085
5634.72 1013
5635.42 1009
5636.13 1000
5636.84 1030
5637.55 1047
5638.26 1049
5638.97 978
5639.68 950
5640.39 993
5641.09 1018
5641.80 1028
5642.51 1039
5643.22 985
5643.93 1013
5644.64 1044
5645.35 1024
5646.06 966
5646.77 994
5647.48 978
5648.19 1031
5648.89 1063
5649.60 1038
5650.31 1056
5651.02 1041
5651.73 1027
5652.44 1024
5653.15 1042
5653.86 1079
5654.57 1095
5655.28 1104
5655.99 1137
5656.70 1257
5657.41 1275
5658.12 1309
5658.83 1317
5659.54 1313
5660.25 1287
5660.96 1189
5661.67 1137
5662.38 1124
5663.09 1094
5663.80 1088
5664.51 1120
5665.22 1102
5665.93 1111
5666.64 1090
5667.35 1095
5668.06 1125
5668.77 1060
5669.48 1073
5670.19 1146
5670.91 1193
5671.62 1148
5672.33 1088
5673.04 1111
5673.75 1077
5674.46 1080
5675.17 1077
5675.88 1075
5676.59 1092
5677.30 1078
5678.01 1057
5678.73 1056
5679.44 1052
5680.15 1012
5680.86 1072
5681.57 1083
5682.28 1051
5682.99 1045
5683.71 1038
5684.42 1031
5685.13 1070
5685.84 1074
5686.55 1135
5687.26 1186
5687.98 1161
5688.69 1119
5689.40 1065
5690.11 1106
5690.82 1174
5691.54 1088
5692.25 1069
5692.96 1060
5693.67 1090
5694.38 1129
5695.10 1099
5695.81 1036
5696.52 1020
5697.23 1081
5697.95 1062
5698.66 1011
5699.37 1061
5700.08 1046
5700.80 1066
5701.51 1062
5702.22 1039
5702.93 1019
5703.65 1030
5704.36 987
5705.07 1016
5705.78 1044
5706.50 1073
5707.21 1055
5707.92 1091
5708.64 1045
5709.35 1004
5710.06 1075
5710.78 1061
5711.49 1030
5712.20 1072
5712.92 1003
5713.63 1028
5714.34 1055
5715.06 1084
5715.77 1079
5716.48 1031
5717.20 1136
5717.91 1104
5718.62 1119
5719.34 1179
5720.05 1157
5720.77 1190
5721.48 1165
5722.19 1159
5722.91 1177
5723.62 1264
5724.33 1327
5725.05 1418
5725.76 1494
5726.48 1629
5727.19 1869
5727.91 1949
5728.62 1964
5729.33 1940
5730.05 1850
5730.76 1856
5731.48 1809
5732.19 1584
5732.91 1462
5733.62 1397
5734.34 1347
5735.05 1338
5735.77 1318
5736.48 1316
5737.20 1215
5737.91 1251
5738.63 1286
5739.34 1289
5740.06 1237
5740.77 1249
5741.49 1255
5742.20 1278
5742.92 1286
5743.63 1240
5744.35 1236
5745.06 1277
5745.78 1274
5746.49 1322
5747.21 1271
5747.92 1269
5748.64 1339
5749.35 1323
5750.07 1406
5750.79 1466
5751.50 1473
5752.22 1526
5752.93 1472
5753.65 1517
5754.36 1653
5755.08 1648
5755.80 1634
5756.51 1657
5757.23 1634
5757.95 1614
5758.66 1605
5759.38 1584
5760.09 1595
5760.81 1554
5761.53 1611
5762.24 1629
5762.96 1752
5763.68 1905
5764.39 1933
5765.11 1980
5765.83 1981
5766.54 1965
5767.26 1961
5767.98 1828
5768.69 1823
5769.41 1754
5770.13 1682
5770.84 1681
5771.56 1611
5772.28 1567
5772.99 1624
5773.71 1672
5774.43 1636
5775.15 1617
5775.86 1672
5776.58 1660
5777.30 1731
5778.01 1783
5778.73 1909
5779.45 1909
5780.17 1898
5780.88 1958
5781.60 1906
5782.32 2019
5783.04 1901
5783.76 1934
5784.47 1920
5785.19 1902
5785.91 1920
5786.63 1984
5787.34 1977
5788.06 2034
5788.78 2146
5789.50 2120
5790.22 2205
5790.94 2311
5791.65 2310
5792.37 2500
5793.09 2698
5793.81 2749
5794.53 2804
5795.25 3078
5795.96 3097
5796.68 3209
5797.40 3465
5798.12 3886
5798.84 4737
5799.56 6261
5800.28 8210
5800.99 10312
5801.71 12482
5802.43 14285
5803.15 15104
5803.87 14401
5804.59 12998
5805.31 10837
5806.03 8818
5806.75 6975
5807.47 5812
5808.18 4774
5808.90 4263
5809.62 3835
5810.34 3670
5811.06 3658
5811.78 3633
5812.50 3601
5813.22 3690
5813.94 3820
5814.66 3854
5815.38 3761
5816.10 3980
5816.82 4036
5817.54 3997
5818.26 4111
5818.98 4055
5819.70 3991
5820.42 3848
5821.14 3904
5821.86 3943
5822.58 3848
5823.30 3609
5824.02 3470
5824.74 3247
5825.46 3022
5826.18 2856
5826.90 2629
5827.62 2491
5828.34 2495
5829.06 2337
5829.78 2351
5830.50 2292
5831.22 2196
5831.95 2198
5832.67 2185
5833.39 2282
5834.11 2288
5834.83 2280
5835.55 2285
5836.27 2191
5836.99 2184
5837.71 2157
5838.43 2131
5839.15 2103
5839.88 2121
5840.60 2275
5841.32 2166
5842.04 2119
5842.76 2124
5843.48 2084
5844.20 2056
5844.93 1989
5845.65 1847
5846.37 1740
5847.09 1786
5847.81 1763
5848.53 1815
5849.26 1715
5849.98 1712
5850.70 1718
5851.42 1757
5852.14 1769
5852.87 1717
5853.59 1758
5854.31 1706
5855.03 1748
5855.75 1746
5856.48 1744
5857.20 1712
5857.92 1697
5858.64 1680
5859.37 1709
5860.09 1689
5860.81 1750
5861.53 1694
5862.26 1648
5862.98 1626
5863.70 1569
5864.42 1612
5865.15 1577
5865.87 1555
5866.59 1626
5867.31 1560
5868.04 1526
5868.76 1482
5869.48 1456
5870.21 1588
5870.93 1515
5871.65 1524
5872.38 1532
5873.10 1665
5873.82 1655
5874.55 1671
5875.27 1635
5875.99 1651
5876.72 1689
5877.44 1658
5878.16 1637
5878.89 1600
5879.61 1570
5880.33 1510
5881.06 1488
5881.78 1540
5882.51 1554
5883.23 1463
5883.95 1434
5884.68 1458
5885.40 1530
5886.13 1525
5886.85 1518
5887.57 1563
5888.30 1585
5889.02 1502
5889.75 1570
5890.47 1550
5891.20 1493
5891.92 1437
5892.64 1415
5893.37 1439
5894.09 1383
5894.82 1396
5895.54 1433
5896.27 1494
5896.99 1411
5897.72 1374
5898.44 1358
5899.17 1455
5899.89 1430
5900.62 1483
5901.34 1454
5902.07 1360
5902.79 1419
5903.52 1427
5904.24 1387
5904.97 1381
5905.69 1341
5906.42 1360
5907.14 1347
5907.87 1378
5908.59 1331
5909.32 1355
5910.04 1334
5910.77 1355
5911.50 1312
5912.22 1356
5912.95 1328
5913.67 1326
5914.40 1371
5915.12 1310
5915.85 1306
5916.58 1305
5917.30 1333
5918.03 1299
5918.75 1344
5919.48 1331
5920.21 1308
5920.93 1317
5921.66 1350
5922.39 1336
5923.11 1387
5923.84 1334
5924.56 1359
5925.29 1352
5926.02 1380
5926.74 1364
5927.47 1373
5928.20 1398
5928.92 1364
5929.65 1417
5930.38 1383
5931.10 1380
5931.83 1422
5932.56 1491
5933.28 1521
5934.01 1567
5934.74 1674
5935.47 1746
5936.19 1769
5936.92 1859
5937.65 1922
5938.37 1938
5939.10 1951
5939.83 1826
5940.56 1824
5941.28 1732
5942.01 1712
5942.74 1723
5943.47 1694
5944.19 1711
5944.92 1794
5945.65 1774
5946.38 1726
5947.11 1802
5947.83 1721
5948.56 1733
5949.29 1745
5950.02 1738
5950.74 1773
5951.47 1700
5952.20 1740
5952.93 1797
5953.66 1871
5954.39 1887
5955.11 1920
5955.84 1842
5956.57 1889
5957.30 1853
5958.03 2003
5958.76 1991
5959.48 1936
5960.21 1959
5960.94 1974
5961.67 1940
5962.40 1918
5963.13 1942
5963.86 2007
5964.59 2103
5965.31 2240
5966.04 2236
5966.77 2381
5967.50 2403
5968.23 2555
5968.96 2456
5969.69 2404
5970.42 2479
5971.15 2450
5971.88 2454
5972.61 2470
5973.34 2462
5974.06 2359
5974.79 2457
5975.52 2348
5976.25 2400
5976.98 2510
5977.71 2529
5978.44 2566
5979.17 2685
5979.90 2788
5980.63 2845
5981.36 2811
5982.09 2952
5982.82 2904
5983.55 2924
5984.28 2986
5985.01 2954
5985.74 2900
5986.47 2955
5987.20 2988
5987.93 2949
5988.66 3030
5989.39 2999
5990.12 2947
5990.85 3075
5991.58 3087
5992.32 3134
5993.05 3240
5993.78 3348
5994.51 3378
5995.24 3372
5995.97 3378
5996.70 3515
5997.43 3549
5998.16 3543
5998.89 3495
5999.62 3550
6000.35 3558
6001.09 3445
6001.82 3417
6002.55 3368
6003.28 3288
6004.01 3214
6004.74 3066
6005.47 3134
6006.20 3227
6006.94 3329
6007.67 3625
6008.40 4064
6009.13 4694
6009.86 5565
6010.59 6873
6011.33 8373
6012.06 10155
6012.79 11931
6013.52 12975
6014.25 13502
6014.98 13328
6015.72 12803
6016.45 11585
6017.18 10265
6017.91 9064
6018.64 7603
6019.38 6340
6020.11 5259
6020.84 4530
6021.57 3812
6022.31 3406
6023.04 3123
6023.77 2961
6024.50 2834
6025.24 2635
6025.97 2639
6026.70 2503
6027.43 2349
6028.17 2262
6028.90 2294
6029.63 2081
6030.37 2082
6031.10 2113
6031.83 2020
6032.56 1941
6033.30 1878
6034.03 1824
6034.76 1821
6035.50 1881
6036.23 1866
6036.96 1893
6037.70 1938
6038.43 2043
6039.16 2021
6039.90 2043
6040.63 2116
6041.36 2130
6042.10 2108
6042.83 2173
6043.56 2208
6044.30 2243
6045.03 2163
6045.77 2103
6046.50 2195
6047.23 2247
6047.97 2286
6048.70 2417
6049.44 2558
6050.17 2617
6050.90 2727
6051.64 2930
6052.37 2864
6053.11 2927
6053.84 2965
6054.57 2871
6055.31 2780
6056.04 2763
6056.78 2641
6057.51 2572
6058.25 2481
6058.98 2547
6059.72 2508
6060.45 2492
6061.19 2446
6061.92 2385
6062.66 2358
6063.39 2310
6064.13 2357
6064.86 2323
6065.60 2239
6066.33 2127
6067.07 2163
6067.80 2084
6068.54 2189
6069.27 2214
6070.01 2143
6070.74 2076
6071.48 2127
6072.21 2188
6072.95 2078
6073.68 2051
6074.42 2172
6075.15 2137
6075.89 2106
6076.63 2135
6077.36 2112
6078.10 1993
6078.83 2020
6079.57 2000
6080.30 1979
6081.04 1867
6081.78 1875
6082.51 1894
6083.25 1834
6083.98 1859
6084.72 1817
6085.46 1733
6086.19 1736
6086.93 1825
6087.67 1844
6088.40 1808
6089.14 1912
6089.88 1974
6090.61 1952
6091.35 1884
6092.09 1962
6092.82 1927
6093.56 1820
6094.30 1738
6095.03 1706
6095.77 1725
6096.51 1666
6097.24 1643
6097.98 1637
6098.72 1668
6099.45 1658
6100.19 1659
6100.93 1644
6101.67 1623
6102.40 1623
6103.14 1582
6103.88 1651
6104.61 1585
6105.35 1534
6106.09 1532
6106.83 1587
6107.56 1612
6108.30 1590
6109.04 1519
6109.78 1607
6110.51 1638
6111.25 1704
6111.99 1685
6112.73 1773
6113.47 1664
6114.20 1648
6114.94 1717
6115.68 1679
6116.42 1627
6117.16 1566
6117.89 1579
6118.63 1585
6119.37 1590
6120.11 1625
6120.85 1665
6121.59 1663
6122.32 1597
6123.06 1653
6123.80 1704
6124.54 1689
6125.28 1707
6126.02 1716
6126.76 1699
6127.49 1724
6128.23 1686
6128.97 1663
6129.71 1677
6130.45 1657
6131.19 1683
6131.93 1699
6132.67 1774
6133.41 1737
6134.15 1769
6134.88 1724
6135.62 1696
6136.36 1750
6137.10 1717
6137.84 1769
6138.58 1721
6139.32 1775
6140.06 1759
6140.80 1734
6141.54 1708
6142.28 1756
6143.02 1721
6143.76 1729
6144.50 1777
6145.24 1775
6145.98 1825
6146.72 1807
6147.46 1827
6148.20 1868
6148.94 1846
6149.68 1846
6150.42 1826
6151.16 1847
6151.90 1826
6152.64 1907
6153.38 1908
6154.12 1877
6154.86 1892
6155.60 1945
6156.34 1972
6157.08 2035
6157.82 2028
6158.56 1995
6159.30 2010
6160.04 2056
6160.78 2062
6161.52 2151
6162.27 2249
6163.01 2353
6163.75 2481
6164.49 2623
6165.23 2772
6165.97 2896
6166.71 3045
6167.45 3162
6168.19 3056
6168.94 3141
6169.68 3079
6170.42 3046
6171.16 2903
6171.90 2916
6172.64 2792
6173.38 2652
6174.13 2765
6174.87 2736
6175.61 2600
6176.35 2639
6177.09 2572
6177.83 2660
6178.58 2669
6179.32 2700
6180.06 2766
6180.80 2767
6181.54 2778
6182.28 2755
6183.03 2823
6183.77 2877
6184.51 2875
6185.25 2910
6186.00 2874
6186.74 2925
6187.48 2983
6188.22 3045
6188.97 3021
6189.71 3143
6190.45 3219
6191.19 3356
6191.94 3451
6192.68 3490
6193.42 3552
6194.16 3640
6194.91 3624
6195.65 3738
6196.39 3541
6197.13 3602
6197.88 3616
6198.62 3546
6199.36 3621
6200.11 3624
6200.85 3605
6201.59 3645
6202.34 3838
6203.08 4174
6203.82 4763
6204.57 5776
6205.31 6930
6206.05 9249
6206.80 11963
6207.54 14856
6208.28 17897
6209.03 20033
6209.77 20860
6210.52 20779
6211.26 19795
6212.00 17625
6212.75 15541
6213.49 12899
6214.23 10456
6214.98 8674
6215.72 7237
6216.47 5920
6217.21 5056
6217.95 4383
6218.70 3936
6219.44 3615
6220.19 3328
6220.93 3132
6221.68 3179
6222.42 3205
6223.17 3169
6223.91 3203
6224.65 3136
6225.40 3061
6226.14 2995
6226.89 2862
6227.63 2693
6228.38 2470
6229.12 2360
6229.87 2204
6230.61 2100
6231.36 2028
6232.10 2035
6232.85 1999
6233.59 2038
6234.34 2006
6235.08 2094
6235.83 2157
6236.57 2160
6237.32 2111
6238.06 2139
6238.81 2237
6239.56 2242
6240.30 2233
6241.05 2204
6241.79 2238
6242.54 2318
6243.28 2375
6244.03 2582
6244.77 2669
6245.52 2901
6246.27 3145
6247.01 3180
6247.76 3292
6248.50 3505
6249.25 3439
6250.00 3302
6250.74 3249
6251.49 3178
6252.23 3029
6252.98 2994
6253.73 2780
6254.47 2779
6255.22 2762
6255.97 2727
6256.71 2645
6257.46 2624
6258.21 2611
6258.95 2505
6259.70 2539
6260.45 2554
6261.19 2457
6261.94 2533
6262.69 2375
6263.43 2376
6264.18 2426
6264.93 2447
6265.67 2436
6266.42 2448
6267.17 2424
6267.92 2403
6268.66 2499
6269.41 2639
6270.16 2701
6270.90 2783
6271.65 2828
6272.40 2962
6273.15 3006
6273.89 3109
6274.64 3213
6275.39 3306
6276.14 3522
6276.89 3678
6277.63 3807
6278.38 3688
6279.13 3509
6279.88 3364
6280.62 3148
6281.37 2904
6282.12 2768
6282.87 2590
6283.62 2541
6284.36 2475
6285.11 2399
6285.86 2396
6286.61 2519
6287.36 2519
6288.11 2645
6288.85 2753
6289.60 2861
6290.35 2881
6291.10 2842
6291.85 2831
6292.60 2778
6293.35 2659
6294.09 2529
6294.84 2373
6295.59 2336
6296.34 2216
6297.09 2093
6297.84 1919
6298.59 1996
6299.34 2030
6300.09 1965
6300.83 1954
6301.58 1958
6302.33 2036
6303.08 2016
6303.83 1961
6304.58 1942
6305.33 2040
6306.08 1959
6306.83 1990
6307.58 1913
6308.33 1957
6309.08 1957
6309.83 1937
6310.58 1925
6311.33 1899
6312.08 1935
6312.83 1969
6313.58 2045
6314.33 2105
6315.08 2041
6315.83 2070
6316.58 2200
6317.33 2269
6318.08 2310
6318.83 2197
6319.58 2135
6320.33 2095
6321.08 2058
6321.83 1934
6322.58 1847
6323.33 1777
6324.08 1744
6324.83 1736
6325.58 1717
6326.33 1770
6327.08 1818
6327.83 1761
6328.58 1718
6329.33 1714
6330.08 1697
6330.84 1726
6331.59 1636
6332.34 1640
6333.09 1614
6333.84 1584
6334.59 1627
6335.34 1635
6336.09 1603
6336.84 1583
6337.60 1642
6338.35 1677
6339.10 1618
6339.85 1647
6340.60 1618
6341.35 1584
6342.10 1562
6342.86 1565
6343.61 1524
6344.36 1549
6345.11 1583
6345.86 1523
6346.61 1535
6347.37 1555
6348.12 1602
6348.87 1633
6349.62 1693
6350.37 1801
6351.13 1786
6351.88 1782
6352.63 1881
6353.38 1967
6354.14 2012
6354.89 1979
6355.64 1844
6356.39 1833
6357.14 1796
6357.90 1784
6358.65 1725
6359.40 1696
6360.16 1634
6360.91 1625
6361.66 1585
6362.41 1682
6363.17 1555
6363.92 1550
6364.67 1625
6365.42 1623
6366.18 1647
6366.93 1655
6367.68 1586
6368.44 1565
6369.19 1614
6369.94 1503
6370.70 1513
6371.45 1532
6372.20 1602
6372.96 1618
6373.71 1556
6374.46 1525
6375.22 1463
6375.97 1549
6376.72 1520
6377.48 1519
6378.23 1536
6378.99 1575
6379.74 1611
6380.49 1641
6381.25 1601
6382.00 1678
6382.75 1665
6383.51 1620
6384.26 1666
6385.02 1567
6385.77 1530
6386.53 1501
6387.28 1488
6388.03 1451
6388.79 1496
6389.54 1464
6390.30 1439
6391.05 1414
6391.81 1453
6392.56 1411
6393.31 1388
6394.07 1395
6394.82 1406
6395.58 1380
6396.33 1336
6397.09 1425
6397.84 1386
6398.60 1382
6399.35 1375
6400.11 1372
6400.86 1322
6401.62 1255
6402.37 1288
6403.13 1259
6403.88 1354
6404.64 1332
6405.39 1327
6406.15 1337
6406.90 1378
6407.66 1363
6408.42 1361
6409.17 1390
6409.93 1463
6410.68 1369
6411.44 1378
6412.19 1396
6412.95 1389
6413.71 1366
6414.46 1396
6415.22 1406
6415.97 1414
6416.73 1400
6417.48 1405
6418.24 1373
6419.00 1396
6419.75 1373
6420.51 1390
6421.27 1388
6422.02 1336
6422.78 1377
6423.53 1328
6424.29 1359
6425.05 1378
6425.80 1334
6426.56 1293
6427.32 1279
6428.07 1285
6428.83 1319
6429.59 1337
6430.34 1320
6431.10 1373
6431.86 1423
6432.61 1460
6433.37 1419
6434.13 1465
6434.89 1424
6435.64 1468
6436.40 1489
6437.16 1550
6437.91 1515
6438.67 1650
6439.43 1675
6440.19 1616
6440.94 1567
6441.70 1627
6442.46 1540
6443.22 1508
6443.97 1483
6444.73 1480
6445.49 1478
6446.25 1422
6447.00 1425
6447.76 1436
6448.52 1433
6449.28 1388
6450.04 1447
6450.79 1333
6451.55 1370
6452.31 1417
6453.07 1472
6453.83 1441
6454.58 1460
6455.34 1523
6456.10 1516
6456.86 1451
6457.62 1427
6458.38 1456
6459.13 1429
6459.89 1462
6460.65 1421
6461.41 1526
6462.17 1465
6462.93 1494
6463.69 1446
6464.44 1394
6465.20 1483
6465.96 1573
6466.72 1513
6467.48 1584
6468.24 1581
6469.00 1571
6469.76 1585
6470.52 1606
6471.28 1611
6472.03 1636
6472.79 1610
6473.55 1604
6474.31 1599
6475.07 1566
6475.83 1566
6476.59 1630
6477.35 1688
6478.11 1736
6478.87 1660
6479.63 1691
6480.39 1779
6481.15 1752
6481.91 1789
6482.67 1789
6483.43 1817
6484.19 1879
6484.95 1882
6485.71 1982
6486.47 1922
6487.23 1955
6487.99 1972
6488.75 1944
6489.51 1983
6490.27 2021
6491.03 2149
6491.79 2158
6492.55 2213
6493.31 2281
6494.07 2272
6494.83 2360
6495.59 2429
6496.35 2352
6497.11 2437
6497.87 2437
6498.64 2511
6499.40 2484
6500.16 2419
6500.92 2432
6501.68 2460
6502.44 2475
6503.20 2448
6503.96 2477
6504.72 2507
6505.48 2580
6506.25 2589
6507.01 2734
6507.77 2843
6508.53 3016
6509.29 3297
6510.05 3685
6510.81 4065
6511.57 4484
6512.34 4748
6513.10 4846
6513.86 4875
6514.62 4608
6515.38 4395
6516.15 4130
6516.91 3868
6517.67 3738
6518.43 3615
6519.19 3578
6519.95 3454
6520.72 3390
6521.48 3536
6522.24 3510
6523.00 3752
6523.77 3989
6524.53 4373
6525.29 4912
6526.05 5460
6526.81 6048
6527.58 6510
6528.34 6886
6529.10 6814
6529.86 6653
6530.63 6335
6531.39 5977
6532.15 5931
6532.92 6215
6533.68 6766
6534.44 7851
6535.20 9156
6535.97 10089
6536.73 10632
6537.49 10575
6538.26 10113
6539.02 9072
6539.78 8047
6540.55 7049
6541.31 5980
6542.07 5202
6542.84 4445
6543.60 3809
6544.36 3453
6545.13 3168
6545.89 2857
6546.65 2666
6547.42 2665
6548.18 2654
6548.94 2690
6549.71 2659
6550.47 2636
6551.24 2612
6552.00 2662
6552.76 2691
6553.53 2669
6554.29 2549
6555.06 2513
6555.82 2484
6556.58 2445
6557.35 2419
6558.11 2479
6558.88 2448
6559.64 2440
6560.41 2554
6561.17 2598
6561.93 2609
6562.70 2709
6563.46 2816
6564.23 2904
6564.99 2950
6565.76 3011
6566.52 3027
6567.29 3009
6568.05 2962
6568.82 2930
6569.58 2879
6570.35 2940
6571.11 3009
6571.88 3076
6572.64 3240
6573.41 3438
6574.17 3548
6574.94 3689
6575.70 3792
6576.47 3692
6577.23 3599
6578.00 3517
6578.76 3496
6579.53 3475
6580.29 3322
6581.06 3143
6581.83 3106
6582.59 3124
6583.36 3082
6584.12 3061
6584.89 3018
6585.65 3044
6586.42 3087
6587.19 3171
6587.95 3196
6588.72 3351
6589.48 3538
6590.25 3704
6591.02 4155
6591.78 4659
6592.55 5142
6593.32 5688
6594.08 6193
6594.85 6591
6595.61 6828
6596.38 6855
6597.15 6568
6597.91 5973
6598.68 5615
6599.45 5272
6600.21 4855
6600.98 4512
6601.75 4201
6602.51 3915
6603.28 3565
6604.05 3413
6604.82 3247
6605.58 3081
6606.35 2905
6607.12 2913
6607.88 2938
6608.65 2981
6609.42 3030
6610.19 3088
6610.95 3097
6611.72 3163
6612.49 2982
6613.25 2899
6614.02 2923
6614.79 2857
6615.56 2825
6616.32 2720
6617.09 2669
6617.86 2661
6618.63 2649
6619.40 2746
6620.16 2618
6620.93 2701
6621.70 2652
6622.47 2603
6623.24 2602
6624.00 2624
6624.77 2610
6625.54 2600
6626.31 2705
6627.08 2544
6627.84 2650
6628.61 2798
6629.38 2988
6630.15 3149
6630.92 3584
6631.69 3999
6632.46 4760
6633.22 5492
6633.99 6350
6634.76 6857
6635.53 6854
6636.30 6682
6637.07 6069
6637.84 5558
6638.61 5127
6639.37 4558
6640.14 3982
6640.91 3456
6641.68 3110
6642.45 2865
6643.22 2654
6643.99 2531
6644.76 2464
6645.53 2449
6646.30 2364
6647.07 2221
6647.84 2250
6648.61 2291
6649.37 2304
6650.14 2327
6650.91 2323
6651.68 2255
6652.45 2284
6653.22 2178
6653.99 2149
6654.76 2105
6655.53 2099
6656.30 2101
6657.07 2145
6657.84 2159
6658.61 2086
6659.38 2048
6660.15 2078
6660.92 2122
6661.69 2082
6662.46 2062
6663.23 2134
6664.00 2035
6664.77 2042
6665.55 2096
6666.32 2029
6667.09 2119
6667.86 2055
6668.63 2073
6669.40 2152
6670.17 2192
6670.94 2315
6671.71 2386
6672.48 2364
6673.25 2431
6674.02 2501
6674.79 2403
6675.57 2272
6676.34 2350
6677.11 2311
6677.88 2137
6678.65 2145
6679.42 2139
6680.19 2211
6680.96 2182
6681.74 2198
6682.51 2233
6683.28 2295
6684.05 2416
6684.82 2564
6685.59 2652
6686.37 2805
6687.14 2693
6687.91 2650
6688.68 2573
6689.45 2451
6690.22 2360
6691.00 2197
6691.77 2125
6692.54 2031
6693.31 1909
6694.08 1909
6694.86 2007
6695.63 1971
6696.40 2023
6697.17 1975
6697.95 1913
6698.72 1880
6699.49 1856
6700.26 1883
6701.04 1878
6701.81 1872
6702.58 1933
6703.35 1866
6704.13 1891
6704.90 1769
6705.67 1797
6706.44 1806
6707.22 1820
6707.99 1788
6708.76 1834
6709.54 1774
6710.31 1790
6711.08 1841
6711.86 1867
6712.63 1854
6713.40 1822
6714.17 1809
6714.95 1814
6715.72 1784
6716.50 1740
6717.27 1680
6718.04 1605
6718.82 1554
6719.59 1554
6720.36 1507
6721.14 1609
6721.91 1629
6722.68 1565
6723.46 1599
6724.23 1544
6725.01 1552
6725.78 1524
6726.55 1488
6727.33 1465
6728.10 1501
6728.88 1532
6729.65 1489
6730.42 1491
6731.20 1540
6731.97 1520
6732.75 1568
6733.52 1563
6734.30 1522
6735.07 1493
6735.84 1566
6736.62 1507
6737.39 1502
6738.17 1535
6738.94 1576
6739.72 1545
6740.49 1584
6741.27 1496
6742.04 1552
6742.82 1605
6743.59 1568
6744.37 1561
6745.14 1525
6745.92 1523
6746.69 1638
6747.47 1634
6748.24 1631
6749.02 1718
6749.79 1750
6750.57 1768
6751.34 1770
6752.12 1739
6752.90 1723
6753.67 1725
6754.45 1819
6755.22 1732
6756.00 1586
6756.77 1630
6757.55 1647
6758.33 1561
6759.10 1492
6759.88 1446
6760.65 1540
6761.43 1547
6762.20 1451
6762.98 1469
6763.76 1519
6764.53 1521
6765.31 1528
6766.09 1473
6766.86 1500
6767.64 1511
6768.41 1533
6769.19 1482
6769.97 1451
6770.74 1469
6771.52 1462
6772.30 1510
6773.07 1519
6773.85 1558
6774.63 1510
6775.40 1485
6776.18 1533
6776.96 1580
6777.74 1561
6778.51 1559
6779.29 1579
6780.07 1586
6780.84 1533
6781.62 1581
6782.40 1573
6783.17 1557
6783.95 1624
6784.73 1550
6785.51 1577
6786.28 1617
6787.06 1628
6787.84 1562
6788.62 1551
6789.39 1549
6790.17 1556
6790.95 1532
6791.73 1446
6792.51 1371
6793.28 1410
6794.06 1441
6794.84 1365
6795.62 1357
6796.39 1418
6797.17 1422
6797.95 1459
6798.73 1471
6799.51 1506
6800.29 1449
6801.06 1456
6801.84 1493
6802.62 1447
6803.40 1489
6804.18 1422
6804.96 1414
6805.73 1506
6806.51 1463
6807.29 1482
6808.07 1432
6808.85 1443
6809.63 1381
6810.41 1338
6811.18 1351
6811.96 1428
6812.74 1443
6813.52 1423
6814.30 1409
6815.08 1396
6815.86 1505
6816.64 1472
6817.42 1544
6818.20 1547
6818.98 1559
6819.76 1607
6820.53 1533
6821.31 1627
6822.09 1603
6822.87 1560
6823.65 1589
6824.43 1517
6825.21 1573
6825.99 1501
6826.77 1501
6827.55 1470
6828.33 1531
6829.11 1541
6829.89 1532
6830.67 1572
6831.45 1533
6832.23 1530
6833.01 1468
6833.79 1536
6834.57 1495
6835.35 1511
6836.13 1480
6836.91 1492
6837.69 1409
6838.47 1468
6839.25 1427
6840.03 1443
6840.81 1446
6841.59 1451
6842.37 1450
6843.16 1417
6843.94 1437
6844.72 1461
6845.50 1551
6846.28 1730
6847.06 1947
6847.84 2417
6848.62 2884
6849.40 3462
6850.18 3941
6850.96 4176
6851.75 4289
6852.53 4253
6853.31 4013
6854.09 3593
6854.87 3151
6855.65 2848
6856.43 2551
6857.22 2453
6858.00 2431
6858.78 2275
6859.56 2195
6860.34 2141
6861.12 1993
6861.90 1902
6862.69 1871
6863.47 1714
6864.25 1743
6865.03 1697
6865.81 1661
6866.60 1727
6867.38 1689
6868.16 1628
6868.94 1614
6869.72 1600
6870.51 1550
6871.29 1516
6872.07 1532
6872.85 1545
6873.64 1472
6874.42 1537
6875.20 1492
6875.98 1520
6876.77 1565
6877.55 1485
6878.33 1484
6879.11 1584
6879.90 1545
6880.68 1523
6881.46 1508
6882.25 1573
6883.03 1536
6883.81 1539
6884.59 1596
6885.38 1678
6886.16 1726
6886.94 1876
6887.73 1815
6888.51 1887
6889.29 1977
6890.08 1875
6890.86 1850
6891.64 1815
6892.43 1771
6893.21 1691
6893.99 1640
6894.78 1667
6895.56 1603
6896.35 1633
6897.13 1628
6897.91 1639
6898.70 1691
6899.48 1640
6900.26 1704
6901.05 1688
6901.83 1710
6902.62 1699
6903.40 1672
6904.18 1656
6904.97 1610
6905.75 1654
6906.54 1605
6907.32 1596
6908.11 1552
6908.89 1605
6909.67 1565
6910.46 1624
6911.24 1568
6912.03 1535
6912.81 1537
6913.60 1531
6914.38 1628
6915.17 1633
6915.95 1578
6916.74 1517
6917.52 1572
6918.31 1643
6919.09 1618
6919.88 1556
6920.66 1556
6921.45 1561
6922.23 1565
6923.02 1585
6923.80 1569
6924.59 1589
6925.37 1635
6926.16 1702
6926.94 1565
6927.73 1636
6928.51 1655
6929.30 1719
6930.09 1602
6930.87 1563
6931.66 1582
6932.44 1576
6933.23 1581
6934.01 1665
6934.80 1589
6935.59 1570
6936.37 1612
6937.16 1627
6937.94 1618
6938.73 1688
6939.52 1677
6940.30 1767
6941.09 1868
6941.88 1837
6942.66 1857
6943.45 1875
6944.23 1883
6945.02 1918
6945.81 1946
6946.59 1923
6947.38 1863
6948.17 1906
6948.95 1891
6949.74 1925
6950.53 1904
6951.31 1899
6952.10 1893
6952.89 1898
6953.67 1883
6954.46 1880
6955.25 1950
6956.04 2037
6956.82 2114
6957.61 2088
6958.40 2138
6959.18 2136
6959.97 2068
6960.76 2145
6961.55 2144
6962.33 2157
6963.12 2056
6963.91 2131
6964.70 2144
6965.48 2147
6966.27 2134
6967.06 2224
6967.85 2371
6968.63 2363
6969.42 2401
6970.21 2545
6971.00 2515
6971.79 2427
6972.57 2438
6973.36 2572
6974.15 2607
6974.94 2691
6975.73 2670
6976.52 2873
6977.30 3014
6978.09 3148
6978.88 3279
6979.67 3365
6980.46 3587
6981.25 3935
6982.03 4501
6982.82 5145
6983.61 6123
6984.40 7116
6985.19 7917
6985.98 8352
6986.77 8304
6987.55 7983
6988.34 7247
6989.13 6484
6989.92 5913
6990.71 5051
6991.50 4414
6992.29 3970
6993.08 3655
6993.87 3543
6994.66 3472
6995.45 3614
6996.24 4066
6997.02 4752
6997.81 5432
6998.60 6263
6999.39 7135
7000.18 7426
7000.97 7353
7001.76 6936
7002.55 6357
7003.34 5557
7004.13 4947
7004.92 4262
7005.71 3664
7006.50 3112
7007.29 2779
7008.08 2586
7008.87 2347
7009.66 2273
7010.45 2232
7011.24 2177
7012.03 2162
7012.82 2258
7013.61 2220
7014.40 2198
7015.19 2195
7015.98 2178
7016.77 2106
7017.56 2121
7018.35 2035
7019.15 1925
7019.94 1971
7020.73 1960
7021.52 1940
7022.31 2032
7023.10 2088
7023.89 2176
7024.68 2163
7025.47 2192
7026.26 2105
7027.05 2114
7027.85 2043
7028.64 2028
7029.43 2026
7030.22 1982
7031.01 1959
7031.80 1868
7032.59 1880
7033.38 1899
7034.18 1906
7034.97 1938
7035.76 1967
7036.55 1992
7037.34 2098
7038.13 2065
7038.93 2079
7039.72 2060
7040.51 2070
7041.30 2121
7042.09 2127
7042.89 2106
7043.68 1976
7044.47 2000
7045.26 1882
7046.05 1928
7046.85 1926
7047.64 1938
7048.43 2034
7049.22 2151
7050.01 2248
7050.81 2269
7051.60 2200
7052.39 2160
7053.18 2067
7053.98 2013
7054.77 1914
7055.56 1855
7056.36 1800
7057.15 1749
7057.94 1833
7058.73 1848
7059.53 1749
7060.32 1755
7061.11 1858
7061.91 1894
7062.70 1897
7063.49 1839
7064.29 1870
7065.08 1910
7065.87 1895
7066.66 1810
7067.46 1775
7068.25 1816
7069.04 1800
7069.84 1832
7070.63 1759
7071.43 1797
7072.22 1745
7073.01 1747
7073.81 1690
7074.60 1674
7075.39 1673
7076.19 1709
7076.98 1718
7077.78 1702
7078.57 1695
7079.36 1629
7080.16 1658
7080.95 1560
7081.75 1579
7082.54 1609
7083.33 1626
7084.13 1639
7084.92 1635
7085.72 1580
7086.51 1640
7087.31 1654
7088.10 1731
7088.90 1689
7089.69 1757
7090.48 1903
7091.28 1922
7092.07 1922
7092.87 1974
7093.66 1969
7094.46 1812
7095.25 1811
7096.05 1751
7096.84 1737
7097.64 1627
7098.43 1634
7099.23 1585
7100.02 1674
7100.82 1702
7101.61 1730
7102.41 1803
7103.20 1890
7104.00 1789
7104.80 1725
7105.59 1753
7106.39 1677
7107.18 1610
7107.98 1479
7108.77 1421
7109.57 1397
7110.36 1435
7111.16 1394
7111.96 1254
7112.75 1308
7113.55 1354
7114.34 1391
7115.14 1348
7115.94 1366
7116.73 1414
7117.53 1415
7118.32 1354
7119.12 1423
7119.92 1399
7120.71 1374
7121.51 1327
7122.31 1296
7123.10 1301
7123.90 1259
7124.70 1274
7125.49 1290
7126.29 1263
7127.09 1313
7127.88 1323
7128.68 1362
7129.48 1369
7130.27 1392
7131.07 1350
7131.87 1323
7132.66 1353
7133.46 1377
7134.26 1395
7135.06 1348
7135.85 1333
7136.65 1353
7137.45 1356
7138.24 1320
7139.04 1342
7139.84 1364
7140.64 1322
7141.43 1294
7142.23 1357
7143.03 1337
7143.83 1274
7144.62 1371
7145.42 1397
7146.22 1346
7147.02 1278
7147.82 1296
7148.61 1291
7149.41 1354
7150.21 1334
7151.01 1338
7151.81 1328
7152.60 1313
7153.40 1311
7154.20 1375
7155.00 1327
7155.80 1292
7156.59 1288
7157.39 1286
7158.19 1309
7158.99 1274
7159.79 1329
7160.59 1316
7161.39 1260
7162.18 1234
7162.98 1154
7163.78 1261
7164.58 1228
7165.38 1230
7166.18 1163
7166.98 1203
7167.78 1271
7168.57 1262
7169.37 1251
7170.17 1269
7170.97 1244
7171.77 1275
7172.57 1277
7173.37 1304
7174.17 1226
7174.97 1236
7175.77 1196
7176.57 1184
7177.37 1183
7178.17 1231
7178.97 1273
7179.77 1280
7180.56 1301
7181.36 1415
7182.16 1401
7182.96 1383
7183.76 1387
7184.56 1365
7185.36 1399
7186.16 1391
7186.96 1346
7187.76 1301
7188.56 1270
7189.36 1283
7190.16 1263
7190.96 1200
7191.76 1224
7192.57 1248
7193.37 1134
7194.17 1167
7194.97 1197
7195.77 1226
7196.57 1201
7197.37 1206
7198.17 1221
7198.97 1204
7199.77 1210
7200.57 1224
7201.37 1187
7202.17 1184
7202.97 1168
7203.77 1217
7204.58 1255
7205.38 1200
7206.18 1134
7206.98 1188
7207.78 1187
7208.58 1160
7209.38 1192
7210.18 1183
7210.99 1129
7211.79 1156
7212.59 1189
7213.39 1206
7214.19 1211
7214.99 1183
7215.79 1170
7216.60 1209
7217.40 1173
7218.20 1147
7219.00 1129
7219.80 1182
7220.60 1245
7221.41 1193
7222.21 1191
7223.01 1203
7223.81 1185
7224.62 1201
7225.42 1234
7226.22 1228
7227.02 1208
7227.82 1190
7228.63 1204
7229.43 1154
7230.23 1209
7231.03 1182
7231.84 1228
7232.64 1215
7233.44 1203
7234.24 1208
7235.05 1183
7235.85 1210
7236.65 1166
7237.45 1169
7238.26 1230
7239.06 1253
7239.86 1235
7240.67 1287
7241.47 1285
7242.27 1237
7243.08 1308
7243.88 1350
7244.68 1373
7245.49 1345
7246.29 1318
7247.09 1444
7247.90 1416
7248.70 1398
7249.50 1335
7250.31 1348
7251.11 1312
7251.91 1388
7252.72 1397
7253.52 1479
7254.32 1430
7255.13 1426
7255.93 1510
7256.74 1467
7257.54 1422
7258.34 1561
7259.15 1551
7259.95 1601
7260.76 1570
7261.56 1702
7262.36 1743
7263.17 1738
7263.97 1743
7264.78 1689
7265.58 1693
7266.39 1705
7267.19 1636
7268.00 1683
7268.80 1674
7269.60 1777
7270.41 1832
7271.21 1727
7272.02 1703
7272.82 1766
7273.63 1830
7274.43 1928
7275.24 1872
7276.04 1965
7276.85 1956
7277.65 2044
7278.46 2091
7279.26 2199
7280.07 2353
7280.87 2665
7281.68 3096
7282.48 3592
7283.29 4175
7284.09 4632
7284.90 4824
7285.71 4686
7286.51 4582
7287.32 4263
7288.12 3758
7288.93 3496
7289.73 3101
7290.54 2800
7291.35 2634
7292.15 2537
7292.96 2473
7293.76 2308
7294.57 2158
7295.38 2162
7296.18 2115
7296.99 2168
7297.79 2192
7298.60 2202
7299.41 2197
7300.21 2258
7301.02 2320
7301.82 2384
7302.63 2382
7303.44 2421
7304.24 2450
7305.05 2452
7305.86 2582
7306.66 2754
7307.47 2847
7308.28 3020
7309.08 3234
7309.89 3368
7310.70 3617
7311.50 3599
7312.31 3526
7313.12 3421
7313.93 3453
7314.73 3414
7315.54 3463
7316.35 3494
7317.15 3573
7317.96 4072
7318.77 4643
7319.58 5227
7320.38 5658
7321.19 5965
7322.00 5959
7322.81 5912
7323.61 5452
7324.42 5097
7325.23 4674
7326.04 4170
7326.84 3788
7327.65 3430
7328.46 3214
7329.27 3127
7330.08 3028
7330.88 3189
7331.69 3485
7332.50 3842
7333.31 4370
7334.12 4794
7334.92 5229
7335.73 5377
7336.54 5322
7337.35 5112
7338.16 4762
7338.97 4324
7339.78 3880
7340.58 3479
7341.39 3135
7342.20 2756
7343.01 2632
7343.82 2576
7344.63 2433
7345.44 2422
7346.24 2472
7347.05 2598
7347.86 2598
7348.67 2586
7349.48 2525
7350.29 2502
7351.10 2403
7351.91 2378
7352.72 2372
7353.53 2240
7354.34 2181
7355.14 2148
7355.95 2187
7356.76 2214
7357.57 2255
7358.38 2356
7359.19 2430
7360.00 2487
7360.81 2600
7361.62 2590
7362.43 2603
7363.24 2612
7364.05 2577
7364.86 2596
7365.67 2455
7366.48 2492
7367.29 2437
7368.10 2440
7368.91 2492
7369.72 2422
7370.53 2490
7371.34 2510
7372.15 2552
7372.96 2635
7373.77 2661
7374.58 2710
7375.39 2764
7376.20 2761
7377.01 2885
7377.82 3147
7378.63 3472
7379.44 3776
7380.26 4099
7381.07 4353
7381.88 4382
7382.69 4278
7383.50 4143
7384.31 4018
7385.12 3618
7385.93 3305
7386.74 3080
7387.55 2865
7388.36 2664
7389.18 2578
7389.99 2475
7390.80 2331
7391.61 2292
7392.42 2290
7393.23 2242
7394.04 2284
7394.86 2276
7395.67 2275
7396.48 2370
7397.29 2603
7398.10 2764
7398.91 3044
7399.73 3290
7400.54 3292
7401.35 3297
7402.16 3330
7402.97 3232
7403.79 3233
7404.60 3136
7405.41 2993
7406.22 2888
7407.03 2845
7407.85 2869
7408.66 2691
7409.47 2591
7410.28 2505
7411.10 2460
7411.91 2312
7412.72 2155
7413.53 2061
7414.35 1974
7415.16 1900
7415.97 1856
7416.78 1845
7417.60 1795
7418.41 1843
7419.22 1845
7420.03 1822
7420.85 1751
7421.66 1761
7422.47 1726
7423.29 1680
7424.10 1601
7424.91 1591
7425.73 1565
7426.54 1497
7427.35 1571
7428.17 1543
7428.98 1572
7429.79 1542
7430.61 1562
7431.42 1528
7432.23 1538
7433.05 1487
7433.86 1495
7434.67 1505
7435.49 1548
7436.30 1625
7437.12 1587
7437.93 1665
7438.74 1613
7439.56 1678
7440.37 1649
7441.18 1655
7442.00 1691
7442.81 1733
7443.63 1637
7444.44 1678
7445.26 1678
7446.07 1719
7446.88 1722
7447.70 1694
7448.51 1728
7449.33 1689
7450.14 1619
7450.96 1595
7451.77 1586
7452.59 1579
7453.40 1534
7454.22 1505
7455.03 1489
7455.85 1498
7456.66 1552
7457.47 1511
7458.29 1558
7459.10 1525
7459.92 1572
7460.74 1546
7461.55 1509
7462.37 1529
7463.18 1512
7464.00 1513
7464.81 1536
7465.63 1625
7466.44 1611
7467.26 1591
7468.07 1657
7468.89 1705
7469.70 1617
7470.52 1584
7471.34 1580
7472.15 1555
7472.97 1519
7473.78 1447
7474.60 1460
7475.41 1384
7476.23 1453
7477.05 1487
7477.86 1415
7478.68 1449
7479.49 1362
7480.31 1359
7481.13 1409
7481.94 1412
7482.76 1388
7483.58 1410
7484.39 1361
7485.21 1355
7486.03 1389
7486.84 1404
7487.66 1351
7488.48 1375
7489.29 1369
7490.11 1320
7490.93 1383
7491.74 1349
7492.56 1324
7493.38 1354
7494.19 1301
7495.01 1312
7495.83 1368
7496.64 1337
7497.46 1303
7498.28 1319
7499.10 1257
7499.91 1293
7500.73 1238
7501.55 1303
7502.36 1265
7503.18 1194
7504.00 1238
7504.82 1201
7505.63 1255
7506.45 1323
7507.27 1303
7508.09 1239
7508.90 1227
7509.72 1239
7510.54 1242
7511.36 1218
7512.18 1194
7512.99 1211
7513.81 1182
7514.63 1188
7515.45 1117
7516.27 1157
7517.08 1131
7517.90 1163
7518.72 1128
7519.54 1139
7520.36 1165
7521.18 1167
7521.99 1129
7522.81 1141
7523.63 1180
7524.45 1195
7525.27 1196
7526.09 1220
7526.91 1161
7527.72 1190
7528.54 1145
7529.36 1124
7530.18 1139
7531.00 1141
7531.82 1201
7532.64 1153
7533.46 1163
7534.28 1126
7535.10 1152
7535.91 1215
7536.73 1175
7537.55 1160
7538.37 1136
7539.19 1188
7540.01 1188
7540.83 1213
7541.65 1217
7542.47 1181
7543.29 1288
7544.11 1333
7544.93 1321
7545.75 1311
7546.57 1244
7547.39 1313
7548.21 1284
7549.03 1222
7549.85 1238
7550.67 1225
7551.49 1212
7552.31 1229
7553.13 1230
7553.95 1225
7554.77 1200
7555.59 1217
7556.41 1231
7557.23 1274
7558.05 1287
7558.87 1307
7559.69 1316
7560.51 1325
7561.33 1304
7562.15 1295
7562.97 1250
7563.79 1233
7564.61 1267
7565.44 1210
7566.26 1211
7567.08 1200
7567.90 1204
7568.72 1185
7569.54 1194
7570.36 1223
7571.18 1178
7572.00 1219
7572.82 1225
7573.65 1219
7574.47 1179
7575.29 1173
7576.11 1159
7576.93 1130
7577.75 1124
7578.57 1151
7579.40 1162
7580.22 1129
7581.04 1149
7581.86 1179
7582.68 1137
7583.50 1164
7584.33 1187
7585.15 1246
7585.97 1219
7586.79 1290
7587.61 1267
7588.44 1294
7589.26 1255
7590.08 1243
7590.90 1270
7591.72 1256
7592.55 1255
7593.37 1239
7594.19 1270
7595.01 1259
7595.84 1264
7596.66 1256
7597.48 1234
7598.30 1300
7599.13 1321
7599.95 1394
7600.77 1473
7601.59 1555
7602.42 1641
7603.24 1850
7604.06 1933
7604.89 1930
7605.71 1952
7606.53 1894
7607.36 1807
7608.18 1714
7609.00 1632
7609.82 1557
7610.65 1526
7611.47 1544
7612.29 1472
7613.12 1310
7613.94 1281
7614.77 1336
7615.59 1423
7616.41 1419
7617.24 1458
7618.06 1444
7618.88 1465
7619.71 1389
7620.53 1414
7621.35 1440
7622.18 1363
7623.00 1412
7623.83 1401
7624.65 1375
7625.47 1381
7626.30 1462
7627.12 1435
7627.95 1530
7628.77 1663
7629.60 1860
7630.42 2012
7631.24 2103
7632.07 2163
7632.89 2153
7633.72 2094
7634.54 2000
7635.37 1857
7636.19 1702
7637.02 1622
7637.84 1555
7638.67 1386
7639.49 1312
7640.31 1223
7641.14 1202
7641.96 1229
7642.79 1196
7643.61 1169
7644.44 1182
7645.26 1122
7646.09 1187
7646.92 1169
7647.74 1189
7648.57 1211
7649.39 1143
7650.22 1132
7651.04 1169
7651.87 1130
7652.69 1115
7653.52 1113
7654.34 1076
7655.17 1121
7656.00 1144
7656.82 1145
7657.65 1152
7658.47 1097
7659.30 1153
7660.12 1135
7660.95 1077
7661.78 1109
7662.60 1146
7663.43 1102
7664.25 1119
7665.08 1121
7665.91 1144
7666.73 1158
7667.56 1105
7668.39 1118
7669.21 1162
7670.04 1146
7670.87 1132
7671.69 1169
7672.52 1125
7673.35 1141
7674.17 1081
7675.00 1076
7675.83 1078
7676.65 1008
7677.48 1040
7678.31 1042
7679.13 1062
7679.96 1095
7680.79 1059
7681.61 1021
7682.44 1088
7683.27 1045
7684.10 1063
7684.92 1069
7685.75 1089
7686.58 1108
7687.40 1132
7688.23 1113
7689.06 1171
7689.89 1105
7690.71 1064
7691.54 1077
7692.37 1087
7693.20 1036
7694.03 1078
7694.85 1104
7695.68 1087
7696.51 1086
7697.34 1163
7698.16 1114
7698.99 1150
7699.82 1095
7700.65 1153
7701.48 1117
7702.31 1103
7703.13 1097
7703.96 1073
7704.79 1017
7705.62 1121
7706.45 1105
7707.28 1108
7708.10 1139
7708.93 1128
7709.76 1105
7710.59 1140
7711.42 1159
7712.25 1155
7713.08 1103
7713.90 1143
7714.73 1113
7715.56 1163
7716.39 1165
7717.22 1163
7718.05 1098
7718.88 1122
7719.71 1150
7720.54 1164
7721.37 1106
7722.20 1093
7723.02 1050
7723.85 1090
7724.68 1127
7725.51 1084
7726.34 1110
7727.17 1126
7728.00 1150
7728.83 1171
7729.66 1166
7730.49 1113
7731.32 1138
7732.15 1140
7732.98 1110
7733.81 1130
7734.64 1122
7735.47 1102
7736.30 1180
7737.13 1160
7737.96 1090
7738.79 1162
7739.62 1173
7740.45 1191
7741.28 1195
7742.11 1236
7742.94 1287
7743.77 1534
7744.60 1827
7745.43 2087
7746.26 2350
7747.09 2659
7747.92 2818
7748.75 2824
7749.59 2758
7750.42 2471
7751.25 2302
7752.08 2003
7752.91 1735
7753.74 1575
7754.57 1429
7755.40 1336
7756.23 1285
7757.06 1233
7757.90 1229
7758.73 1192
7759.56 1150
7760.39 1219
7761.22 1264
7762.05 1218
7762.88 1190
7763.71 1230
7764.55 1184
7765.38 1113
7766.21 1074
7767.04 1046
7767.87 977
7768.70 1016
7769.54 1052
7770.37 1032
7771.20 960
7772.03 965
7772.86 976
7773.70 1004
7774.53 1011
7775.36 1021
7776.19 1028
7777.02 981
7777.86 1019
7778.69 1050
7779.52 1005
7780.35 995
7781.19 1013
7782.02 1049
7782.85 1101
7783.68 1113
7784.52 1129
7785.35 1144
7786.18 1187
7787.01 1226
7787.85 1198
7788.68 1203
7789.51 1129
7790.35 1107
7791.18 1060
7792.01 1098
7792.84 1105
7793.68 1046
7794.51 1036
7795.34 1024
7796.18 1020
7797.01 1035
7797.84 1027
7798.68 1010
7799.51 1050
7800.34 1054
7801.18 1003
7802.01 1012
7802.84 1035
7803.68 1049
7804.51 1093
7805.35 1064
7806.18 1060
7807.01 1079
7807.85 1092
7808.68 1076
7809.51 1057
7810.35 1144
7811.18 1127
7812.02 1151
7812.85 1152
7813.68 1179
7814.52 1181
7815.35 1193
7816.19 1264
7817.02 1247
7817.86 1205
7818.69 1203
7819.52 1188
7820.36 1135
7821.19 1145
7822.03 1125
7822.86 1139
7823.70 1097
7824.53 1113
7825.37 1111
7826.20 1194
7827.04 1179
7827.87 1136
7828.71 1157
7829.54 1095
7830.38 1093
7831.21 1024
7832.05 1057
7832.88 1025
7833.72 1036
7834.55 1055
7835.39 997
7836.22 1022
7837.06 985
7837.89 988
7838.73 1033
7839.57 969
7840.40 1004
7841.24 1031
7842.07 958
7842.91 980
7843.74 1017
7844.58 1007
7845.42 1027
7846.25 983
7847.09 948
7847.92 883
7848.76 956
7849.60 955
7850.43 964
7851.27 953
7852.10 908
7852.94 908
7853.78 965
7854.61 945
7855.45 949
7856.29 979
7857.12 991
7857.96 997
7858.79 962
7859.63 948
7860.47 937
7861.30 988
7862.14 999
7862.98 942
7863.81 981
7864.65 971
7865.49 903
7866.33 953
7867.16 974
7868.00 901
7868.84 896
7869.67 880
7870.51 943
7871.35 941
7872.19 979
7873.02 965
7873.86 947
7874.70 949
7875.54 985
7876.37 988
7877.21 1008
7878.05 1058
7878.89 1052
7879.72 998
7880.56 981
7881.40 1003
7882.24 991
7883.07 979
7883.91 950
7884.75 929
7885.59 984
7886.43 1011
7887.26 951
7888.10 978
7888.94 991
7889.78 971
7890.62 1010
7891.45 974
7892.29 1038
7893.13 1017
7893.97 999
7894.81 983
7895.65 996
7896.49 1025
7897.32 1003
7898.16 994
7899.00 993
7899.84 984
7900.68 1016
7901.52 977
7902.36 965
7903.20 974
7904.03 982
7904.87 933
7905.71 970
7906.55 950
7907.39 975
7908.23 951
7909.07 943
7909.91 959
7910.75 973
7911.59 1003
7912.43 1003
7913.27 1106
7914.11 1193
7914.94 1200
7915.78 1277
7916.62 1398
7917.46 1352
7918.30 1311
7919.14 1285
7919.98 1324
7920.82 1196
7921.66 1153
7922.50 1099
7923.34 1072
7924.18 1029
7925.02 964
7925.86 995
7926.70 886
7927.54 936
7928.38 952
7929.22 933
7930.06 896
7930.90 898
7931.74 922
7932.59 936
7933.43 892
7934.27 874
7935.11 877
7935.95 880
7936.79 886
7937.63 852
7938.47 903
7939.31 885
7940.15 885
7940.99 900
7941.83 930
7942.67 876
7943.52 902
7944.36 965
7945.20 969
7946.04 969
7946.88 958
7947.72 936
7948.56 934
7949.40 905
7950.25 921
7951.09 937
7951.93 929
7952.77 896
7953.61 913
7954.45 955
7955.29 897
7956.14 889
7956.98 916
7957.82 903
7958.66 918
7959.50 887
7960.35 841
7961.19 869
7962.03 890
7962.87 869
7963.71 844
7964.56 900
7965.40 914
7966.24 925
7967.08 875
7967.93 892
7968.77 924
7969.61 920
7970.45 920
7971.29 899
7972.14 862
7972.98 845
7973.82 845
7974.67 841
7975.51 911
7976.35 897
7977.19 841
7978.04 907
7978.88 848
7979.72 875
7980.57 880
7981.41 894
7982.25 879
7983.09 860
7983.94 869
7984.78 864
7985.62 870
7986.47 826
7987.31 886
7988.15 847
7989.00 928
7989.84 901
7990.68 859
7991.53 885
7992.37 871
7993.22 821
7994.06 845
7994.90 857
7995.75 816
7996.59 826
7997.43 770
7998.28 820
7999.12 835
7999.97 778
8000.81 829
8001.65 810
8002.50 828
8003.34 867
8004.19 844
8005.03 894
8005.88 838
8006.72 803
8007.57 777
8008.41 811
8009.25 835
8010.10 846
8010.94 847
8011.79 811
8012.63 829
8013.48 821
8014.32 792
8015.17 841
8016.01 804
8016.86 820
8017.70 856
8018.55 840
8019.39 826
8020.24 788
8021.08 753
8021.93 773
8022.77 787
8023.62 752
8024.46 782
8025.31 813
8026.15 811
8027.00 802
8027.84 768
8028.69 792
8029.54 837
8030.38 823
8031.23 878
8032.07 848
8032.92 905
8033.76 861
8034.61 850
8035.46 828
8036.30 843
8037.15 861
8037.99 877
8038.84 856
8039.69 827
8040.53 787
8041.38 813
8042.22 776
8043.07 776
8043.92 741
8044.76 853
8045.61 818
8046.46 842
8047.30 867
8048.15 793
8049.00 812
8049.84 776
8050.69 862
8051.54 802
8052.38 803
8053.23 827
8054.08 832
8054.92 797
8055.77 830
8056.62 806
8057.46 836
8058.31 831
8059.16 816
8060.01 832
8060.85 782
8061.70 781
8062.55 797
8063.40 798
8064.24 793
8065.09 831
8065.94 790
8066.79 789
8067.63 766
8068.48 817
8069.33 775
8070.18 777
8071.02 770
8071.87 822
8072.72 815
8073.57 817
8074.42 784
8075.26 752
8076.11 763
8076.96 775
8077.81 756
8078.66 751
8079.50 759
8080.35 763
8081.20 808
8082.05 761
8082.90 752
8083.75 774
8084.59 812
8085.44 754
8086.29 764
8087.14 768
8087.99 789
8088.84 764
8089.69 771
8090.53 774
8091.38 770
8092.23 740
8093.08 736
8093.93 726
8094.78 754
8095.63 756
8096.48 779
8097.33 792
8098.18 778
8099.02 796
8099.87 789
8100.72 804
8101.57 823
8102.42 786
8103.27 747
8104.12 786
8104.97 756
8105.82 762
8106.67 761
8107.52 737
8108.37 750
8109.22 772
8110.07 775
8110.92 766
8111.77 739
8112.62 749
8113.47 757
8114.32 734
8115.17 755
8116.02 835
8116.87 860
8117.72 853
8118.57 886
8119.42 902
8120.27 862
8121.12 852
8121.97 883
8122.82 860
8123.67 746
8124.52 812
8125.37 775
8126.22 789
8127.07 809
8127.93 768
8128.78 743
8129.63 790
8130.48 804
8131.33 735
8132.18 758
8133.03 792
8133.88 767
8134.73 759
8135.58 775
8136.44 770
8137.29 729
8138.14 760
8138.99 763
8139.84 766
8140.69 772
8141.54 796
8142.39 865
8143.25 833
8144.10 774
8144.95 797
8145.80 789
8146.65 777
8147.50 808
8148.36 784
8149.21 759
8150.06 789
8150.91 799
8151.76 770
8152.62 781
8153.47 785
8154.32 804
8155.17 824
8156.02 808
8156.88 828
8157.73 783
8158.58 768
8159.43 750
8160.29 696
8161.14 731
8161.99 700
8162.84 727
8163.70 758
8164.55 738
8165.40 734
8166.25 755
8167.11 719
8167.96 745
8168.81 739
8169.67 725
8170.52 692
8171.37 724
8172.23 720
8173.08 699
8173.93 740
8174.78 729
8175.64 744
8176.49 727
8177.34 722
8178.20 704
8179.05 689
8179.90 703
8180.76 702
8181.61 728
8182.47 722
8183.32 691
8184.17 744
8185.03 701
8185.88 700
8186.73 660
8187.59 658
8188.44 696
8189.30 657
8190.15 691
8191.00 717
8191.86 715
8192.71 712
8193.57 704
8194.42 737
8195.27 742
8196.13 693
8196.98 711
8197.84 691
8198.69 709
8199.55 711
8200.40 662
8201.26 689
8202.11 702
8202.96 701
8203.82 652
8204.67 713
8205.53 715
8206.38 716
8207.24 729
8208.09 767
8208.95 735
8209.80 709
8210.66 670
8211.51 706
8212.37 757
8213.22 730
8214.08 742
8214.93 711
8215.79 741
8216.65 717
8217.50 748
8218.36 750
8219.21 756
8220.07 773
8220.92 772
8221.78 741
8222.63 764
8223.49 811
8224.35 809
8225.20 768
8226.06 779
8226.91 792
8227.77 815
8228.63 787
8229.48 751
8230.34 740
8231.19 694
8232.05 670
8232.91 695
8233.76 708
8234.62 725
8235.47 719
8236.33 700
8237.19 721
8238.04 731
8238.90 747
8239.76 748
8240.61 743
8241.47 707
8242.33 738
8243.18 731
8244.04 727
8244.90 691
8245.75 733
8246.61 758
8247.47 744
8248.33 758
8249.18 738
8250.04 704
8250.90 770
8251.75 765
8252.61 784
8253.47 745
8254.33 695
8255.18 748
8256.04 675
8256.90 741
8257.76 747
8258.61 722
8259.47 711
8260.33 706
8261.19 725
8262.04 705
8262.90 717
8263.76 713
8264.62 684
8265.48 734
8266.33 731
8267.19 732
8268.05 699
8268.91 737
8269.77 706
8270.62 745
8271.48 766
8272.34 755
8273.20 719
8274.06 729
8274.92 699
8275.77 713
8276.63 772
8277.49 703
8278.35 715
8279.21 727
8280.07 748
8280.93 776
8281.78 733
8282.64 730
8283.50 789
8284.36 763
8285.22 746
8286.08 735
8286.94 730
8287.80 736
8288.66 730
8289.51 729
8290.37 708
8291.23 738
8292.09 709
8292.95 726
8293.81 743
8294.67 719
8295.53 738
8296.39 729
8297.25 753
8298.11 741
8298.97 687
8299.83 714
8300.69 762
8301.55 750
8302.41 707
8303.27 755
8304.13 785
8304.99 773
8305.85 758
8306.71 754
8307.57 714
8308.43 722
8309.29 774
8310.15 743
8311.01 741
8311.87 728
8312.73 703
8313.59 745
8314.45 773
8315.31 762
8316.17 752
8317.03 749
8317.89 749
8318.75 768
8319.61 788
8320.47 785
8321.33 718
8322.20 779
8323.06 727
8323.92 758
8324.78 758
8325.64 722
8326.50 741
8327.36 752
8328.22 739
8329.08 773
8329.94 780
8330.81 767
8331.67 808
8332.53 769
8333.39 781
8334.25 787
8335.11 789
8335.97 759
8336.84 722
8337.70 737
8338.56 787
8339.42 781
8340.28 750
8341.15 772
8342.01 785
8342.87 804
8343.73 788
8344.59 810
8345.45 790
8346.32 759
8347.18 751
8348.04 850
8348.90 807
8349.77 830
8350.63 800
8351.49 773
8352.35 791
8353.22 794
8354.08 790
8354.94 761
8355.80 817
8356.67 799
8357.53 779
8358.39 801
8359.25 770
8360.12 774
8360.98 787
8361.84 849
8362.71 822
8363.57 816
8364.43 791
8365.29 825
8366.16 820
8367.02 798
8367.88 817
8368.75 832
8369.61 843
8370.47 847
8371.34 802
8372.20 858
8373.06 844
8373.93 841
8374.79 856
8375.65 831
8376.52 821
8377.38 853
8378.25 884
8379.11 906
8379.97 899
8380.84 923
8381.70 932
8382.56 916
8383.43 953
8384.29 932
8385.16 965
8386.02 967
8386.89 975
8387.75 964
8388.61 1015
8389.48 1015
8390.34 986
8391.21 964
8392.07 972
8392.94 1044
8393.80 1008
8394.67 975
8395.53 1037
8396.39 1036
8397.26 1017
8398.12 996
8398.99 994
8399.85 1042
8400.72 1077
8401.58 1088
8402.45 1085
8403.31 1052
8404.18 1055
8405.04 1081
8405.91 1076
8406.77 1153
8407.64 1113
8408.50 1146
8409.37 1148
8410.24 1187
8411.10 1264
8411.97 1252
8412.83 1264
8413.70 1214
8414.56 1243
8415.43 1209
8416.29 1233
8417.16 1215
8418.03 1193
8418.89 1237
8419.76 1239
8420.62 1242
8421.49 1296
8422.36 1279
8423.22 1273
8424.09 1354
8424.95 1349
8425.82 1341
8426.69 1411
8427.55 1447
8428.42 1422
8429.28 1442
8430.15 1403
8431.02 1529
8431.88 1532
8432.75 1553
8433.62 1576
8434.48 1674
8435.35 1670
8436.22 1790
8437.08 1777
8437.95 1856
8438.82 1864
8439.68 1899
8440.55 1965
8441.42 1989
8442.29 2036
8443.15 2011
8444.02 1975
8444.89 2131
8445.75 2155
8446.62 2247
8447.49 2385
8448.36 2614
8449.22 2776
8450.09 2963
8450.96 3287
8451.83 3845
8452.69 4578
8453.56 5439
8454.43 6113
8455.30 6805
8456.16 7097
8457.03 7126
8457.90 6765
8458.77 6107
8459.64 5314
8460.50 4671
8461.37 4033
8462.24 3514
8463.11 3052
8463.98 2660
8464.84 2441
8465.71 2160
8466.58 2025
8467.45 1904
8468.32 1718
8469.19 1680
8470.05 1673
8470.92 1629
8471.79 1541
8472.66 1472
8473.53 1415
8474.40 1436
8475.27 1408
8476.13 1377
8477.00 1326
8477.87 1326
8478.74 1285
8479.61 1307
8480.48 1337
8481.35 1389
8482.22 1375
8483.09 1419
8483.96 1390
8484.82 1393
8485.69 1408
8486.56 1393
8487.43 1449
8488.30 1379
8489.17 1373
8490.04 1417
8490.91 1502
8491.78 1645
8492.65 1668
8493.52 1630
8494.39 1630
8495.26 1675
8496.13 1707
8497.00 1605
8497.87 1479
8498.74 1403
8499.61 1413
8500.48 1332
8501.35 1260
8502.22 1324
8503.09 1347
8503.96 1324
8504.83 1254
8505.70 1230
8506.57 1226
8507.44 1274
8508.31 1268
8509.18 1363
8510.05 1315
8510.92 1312
8511.79 1331
8512.66 1332
8513.53 1382
8514.40 1399
8515.27 1417
8516.15 1382
8517.02 1380
8517.89 1406
8518.76 1435
8519.63 1446
8520.50 1423
8521.37 1484
8522.24 1523
8523.11 1533
8523.98 1546
8524.86 1512
8525.73 1544
8526.60 1491
8527.47 1489
8528.34 1475
8529.21 1553
8530.08 1462
8530.96 1470
8531.83 1488
8532.70 1527
8533.57 1519
8534.44 1554
8535.31 1546
8536.19 1609
8537.06 1643
8537.93 1649
8538.80 1668
8539.67 1647
8540.55 1654
8541.42 1565
8542.29 1458
8543.16 1431
8544.03 1439
8544.91 1415
8545.78 1294
8546.65 1271
8547.52 1242
8548.40 1264
8549.27 1241
8550.14 1293
8551.01 1348
8551.89 1323
8552.76 1269
8553.63 1298
8554.51 1325
8555.38 1248
8556.25 1304
8557.12 1294
8558.00 1264
8558.87 1243
8559.74 1216
8560.62 1202
8561.49 1197
8562.36 1225
8563.24 1222
8564.11 1196
8564.98 1181
8565.86 1153
8566.73 1141
8567.60 1188
8568.48 1200
8569.35 1157
8570.22 1192
8571.10 1133
8571.97 1089
8572.84 1099
8573.72 1089
8574.59 1104
8575.46 1102
8576.34 1092
8577.21 1091
8578.09 1098
8578.96 1026
8579.83 1068
8580.71 1089
8581.58 1068
8582.46 1057
8583.33 1113
8584.21 1070
8585.08 1076
8585.95 1050
8586.83 1051
8587.70 1099
8588.58 1044
8589.45 1012
8590.33 991
8591.20 1015
8592.08 1027
8592.95 1039
8593.83 1076
8594.70 1101
8595.58 1066
8596.45 1159
8597.33 1126
8598.20 1098
8599.08 1070
8599.95 1089
8600.83 1118
8601.70 1132
8602.58 1192
8603.45 1106
8604.33 1102
8605.20 1168
8606.08 1168
8606.95 1133
8607.83 1163
8608.70 1165
8609.58 1148
8610.45 1163
8611.33 1146
8612.21 1161
8613.08 1170
8613.96 1131
8614.83 1100
8615.71 1172
8616.59 1169
8617.46 1185
8618.34 1104
8619.21 1168
8620.09 1113
8620.97 1090
8621.84 1109
8622.72 1139
8623.59 1169
8624.47 1196
8625.35 1210
8626.22 1193
8627.10 1214
8627.98 1203
8628.85 1287
8629.73 1255
8630.61 1204
8631.48 1277
8632.36 1280
8633.24 1173
8634.11 1222
8634.99 1191
8635.87 1231
8636.74 1244
8637.62 1233
8638.50 1261
8639.37 1232
8640.25 1240
8641.13 1275
8642.01 1280
8642.88 1298
8643.76 1250
8644.64 1270
8645.52 1329
8646.39 1323
8647.27 1292
8648.15 1260
8649.03 1318
8649.90 1282
8650.78 1304
8651.66 1358
8652.54 1392
8653.41 1339
8654.29 1421
8655.17 1398
8656.05 1306
8656.93 1292
8657.80 1378
8658.68 1375
8659.56 1359
8660.44 1336
8661.32 1353
8662.19 1372
8663.07 1345
8663.95 1347
8664.83 1448
8665.71 1415
8666.59 1401
8667.46 1487
8668.34 1475
8669.22 1520
8670.10 1533
8670.98 1600
8671.86 1677
8672.74 1652
8673.62 1693
8674.49 1755
8675.37 1745
8676.25 1803
8677.13 1826
8678.01 1691
8678.89 1650
8679.77 1621
8680.65 1662
8681.53 1631
8682.41 1593
8683.29 1530
8684.16 1675
8685.04 1679
8685.92 1695
8686.80 1774
8687.68 1841
8688.56 1994
8689.44 2320
8690.32 2565
8691.20 2687
8692.08 2903
8692.96 2921
8693.84 2900
8694.72 2810
8695.60 2694
8696.48 2551
8697.36 2369
8698.24 2212
8699.12 2044
8700.00 1995
8700.88 1930
8701.76 1877
8702.64 1832
8703.52 1813
8704.40 1825
8705.28 1801
8706.16 1773
8707.04 1891
8707.92 1884
8708.80 1934
8709.69 1900
8710.57 1826
8711.45 1963
8712.33 1889
8713.21 1861
8714.09 1906
8714.97 1858
8715.85 1904
8716.73 1944
8717.61 1953
8718.49 1905
8719.38 1990
8720.26 2006
8721.14 2055
8722.02 2099
8722.90 2109
8723.78 2075
8724.66 2113
8725.54 2126
8726.43 2210
8727.31 2151
8728.19 2276
8729.07 2307
8729.95 2325
8730.83 2374
8731.72 2444
8732.60 2456
8733.48 2556
8734.36 2577
8735.24 2659
8736.13 2639
8737.01 2667
8737.89 2706
8738.77 2670
8739.65 2739
8740.54 2686
8741.42 2698
8742.30 2642
8743.18 2644
8744.07 2697
8744.95 2740
8745.83 2801
8746.71 2779
8747.60 2888
8748.48 2897
8749.36 2937
8750.24 3005
8751.13 2924
8752.01 3050
8752.89 3124
8753.77 3177
8754.66 3197
8755.54 3275
8756.42 3401
8757.31 3516
8758.19 3591
8759.07 3637
8759.96 3827
8760.84 4063
8761.72 4196
8762.61 4448
8763.49 4699
8764.37 4791
8765.26 4946
8766.14 5032
8767.02 5089
8767.91 5069
8768.79 5106
8769.67 5013
8770.56 4916
8771.44 5025
8772.32 4869
8773.21 4846
8774.09 5115
8774.98 5552
8775.86 6336
8776.74 7568
8777.63 9306
8778.51 11425
8779.40 13940
8780.28 15880
8781.17 17018
8782.05 18007
8782.93 18016
8783.82 17135
8784.70 15591
8785.59 13947
8786.47 12384
8787.36 10620
8788.24 9073
8789.13 7913
8790.01 6799
8790.89 6044
8791.78 5423
8792.66 5170
8793.55 5114
8794.43 4992
8795.32 5123
8796.20 5165
8797.09 5381
8797.97 5265
8798.86 5188
8799.74 5066
8800.63 4709
8801.52 4414
8802.40 4124
8803.29 3744
8804.17 3465
8805.06 3260
8805.94 3125
8806.83 3067
8807.71 3008
8808.60 2968
8809.48 2965
8810.37 2990
8811.26 3072
8812.14 2906
8813.03 2956
8813.91 2864
8814.80 3031
8815.69 3139
8816.57 3136
8817.46 3217
8818.34 3290
8819.23 3302
8820.12 3395
8821.00 3443
8821.89 3323
8822.77 3226
8823.66 3192
8824.55 2931
8825.43 2835
8826.32 2721
8827.21 2670
8828.09 2600
8828.98 2466
8829.87 2474
8830.75 2464
8831.64 2488
8832.53 2400
8833.41 2449
8834.30 2435
8835.19 2493
8836.08 2498
8836.96 2450
8837.85 2544
8838.74 2543
8839.62 2579
8840.51 2600
8841.40 2614
8842.29 2660
8843.17 2736
8844.06 2736
8844.95 2738
8845.84 2710
8846.72 2763
8847.61 2703
8848.50 2693
8849.39 2676
8850.27 2633
8851.16 2669
8852.05 2626
8852.94 2642
8853.82 2695
8854.71 2746
8855.60 2702
8856.49 2759
8857.38 2736
8858.26 2732
8859.15 2715
8860.04 2697
8860.93 2632
8861.82 2703
8862.71 2547
8863.59 2498
8864.48 2458
8865.37 2408
8866.26 2321
8867.15 2291
8868.04 2294
8868.93 2213
8869.81 2087
8870.70 2202
8871.59 2144
8872.48 2044
8873.37 2082
8874.26 2048
8875.15 1989
8876.04 1985
8876.93 1930
8877.81 1920
8878.70 1980
8879.59 2035
8880.48 1897
8881.37 1910
8882.26 1920
8883.15 1857
8884.04 1845
8884.93 1754
8885.82 1780
8886.71 1812
8887.60 1703
8888.49 1705
8889.38 1747
8890.27 1704
8891.16 1679
8892.05 1647
8892.94 1585
8893.83 1625
8894.72 1658
8895.61 1632
8896.50 1605
8897.39 1588
8898.28 1628
8899.17 1636
8900.06 1595
8900.95 1562
8901.84 1575
8902.73 1508
8903.62 1480
8904.51 1523
8905.40 1446
8906.29 1457
8907.18 1454
8908.07 1451
8908.96 1439
8909.85 1440
8910.74 1462
8911.63 1415
8912.52 1386
8913.41 1376
8914.31 1387
8915.20 1396
8916.09 1327
8916.98 1334
8917.87 1331
8918.76 1342
8919.65 1321
8920.54 1347
8921.43 1372
8922.33 1375
8923.22 1439
8924.11 1437
8925.00 1477
8925.89 1469
8926.78 1526
8927.67 1512
8928.57 1477
8929.46 1478
8930.35 1423
8931.24 1400
8932.13 1390
8933.03 1326
8933.92 1349
8934.81 1318
8935.70 1300
8936.59 1255
8937.49 1263
8938.38 1263
8939.27 1240
8940.16 1260
8941.05 1257
8941.95 1209
8942.84 1183
8943.73 1189
8944.62 1155
8945.52 1145
8946.41 1155
8947.30 1161
8948.19 1174
8949.09 1127
8949.98 1156
8950.87 1196
8951.76 1186
8952.66 1163
8953.55 1184
8954.44 1200
8955.34 1169
8956.23 1137
8957.12 1091
8958.02 1069
8958.91 1082
8959.80 1072
8960.69 1109
8961.59 1096
8962.48 1086
8963.37 1066
8964.27 1099
8965.16 1098
8966.05 1068
8966.95 1106
8967.84 1116
8968.74 1117
8969.63 1183
8970.52 1100
8971.42 1084
8972.31 1055
8973.20 1073
8974.10 1052
8974.99 1067
8975.89 1014
8976.78 957
8977.67 962
8978.57 966
8979.46 957
8980.36 935
8981.25 971
8982.15 962
8983.04 887
8983.93 869
8984.83 891
8985.72 871
8986.62 922
8987.51 904
8988.41 879
8989.30 896
8990.20 883
8991.09 924
8991.99 899
8992.88 843
8993.78 914
8994.67 862
8995.57 873
8996.46 845
8997.36 854
8998.25 872
8999.15 906
9000.04 841
9000.94 827
9001.83 832
9002.73 869
9003.62 839
9004.52 834
9005.41 849
9006.31 830
9007.20 800
9008.10 854
9009.00 859
9009.89 829
9010.79 810
9011.68 806
9012.58 825
9013.47 785
9014.37 779
9015.27 748
9016.16 810
9017.06 792
9017.95 783
9018.85 750
9019.75 773
9020.64 826
9021.54 758
9022.43 777
9023.33 828
9024.23 754
9025.12 788
9026.02 742
9026.92 730
9027.81 758
9028.71 784
9029.61 760
9030.50 778
9031.40 759
9032.30 756
9033.19 775
9034.09 775
9034.99 738
9035.88 745
9036.78 738
9037.68 717
9038.58 744
9039.47 748
9040.37 755
9041.27 752
9042.16 741
9043.06 731
9043.96 792
9044.86 743
9045.75 731
9046.65 767
9047.55 754
9048.45 759
9049.34 782
9050.24 781
9051.14 774
9052.04 762
9052.94 701
9053.83 786
9054.73 806
9055.63 792
9056.53 773
9057.43 782
9058.32 790
9059.22 778
9060.12 763
9061.02 770
9061.92 786
9062.81 796
9063.71 787
9064.61 781
9065.51 826
9066.41 786
9067.31 778
9068.21 773
9069.10 835
9070.00 802
9070.90 808
9071.80 777
9072.70 792
9073.60 789
9074.50 777
9075.40 743
9076.29 747
9077.19 759
9078.09 748
9078.99 754
9079.89 751
9080.79 707
9081.69 723
9082.59 755
9083.49 728
9084.39 735
9085.29 753
9086.19 724
9087.09 702
9087.98 723
9088.88 738
9089.78 712
9090.68 738
9091.58 704
9092.48 741
9093.38 733
9094.28 734
9095.18 712
9096.08 686
9096.98 673
9097.88 714
9098.78 764
9099.68 731
9100.58 711
9101.48 721
9102.38 724
9103.28 705
9104.18 670
9105.08 684
9105.99 745
9106.89 727
9107.79 729
9108.69 682
9109.59 710
9110.49 741
9111.39 768
9112.29 682
9113.19 743
9114.09 688
9114.99 735
9115.89 737
9116.79 738
9117.69 731
9118.60 720
9119.50 751
9120.40 733
9121.30 750
9122.20 771
9123.10 744
9124.00 743
9124.90 735
9125.81 731
9126.71 721
9127.61 746
9128.51 735
9129.41 711
9130.31 688
9131.22 717
9132.12 699
9133.02 700
9133.92 682
9134.82 659
9135.72 682
9136.63 713
9137.53 707
9138.43 722
9139.33 728
9140.23 705
9141.14 703
9142.04 687
9142.94 693
9143.84 768
9144.75 734
9145.65 738
9146.55 719
9147.45 690
9148.36 701
9149.26 696
9150.16 696
9151.06 694
9151.97 693
9152.87 694
9153.77 696
9154.67 704
9155.58 726
9156.48 718
9157.38 664
9158.29 705
9159.19 680
9160.09 741
9161.00 700
9161.90 702
9162.80 715
9163.71 702
9164.61 700
9165.51 694
9166.42 702
9167.32 701
9168.22 703
9169.13 683
9170.03 720
9170.93 745
9171.84 724
9172.74 717
9173.64 695
9174.55 715
9175.45 712
9176.36 689
9177.26 708
9178.16 723
9179.07 718
9179.97 724
9180.88 706
9181.78 710
9182.69 684
9183.59 666
9184.49 704
9185.40 752
9186.30 721
9187.21 694
9188.11 734
9189.02 738
9189.92 721
9190.82 768
9191.73 764
9192.63 715
9193.54 707
9194.44 744
9195.35 780
9196.25 775
9197.16 701
9198.06 718
9198.97 780
9199.87 782
9200.78 783
9201.68 771
9202.59 755
9203.49 791
9204.40 748
9205.30 749
9206.21 757
9207.12 753
9208.02 734
9208.93 738
9209.83 721
9210.74 738
9211.64 698
9212.55 713
9213.45 719
9214.36 737
9215.27 753
9216.17 742
9217.08 748
9217.98 753
9218.89 698
9219.80 761
9220.70 750
9221.61 754
9222.51 747
9223.42 744
9224.33 725
9225.23 768
9226.14 740
9227.05 714
9227.95 742
9228.86 708
9229.77 722
9230.67 716
9231.58 735
9232.49 720
9233.39 737
9234.30 706
9235.21 701
9236.11 695
9237.02 710
9237.93 689
9238.83 724
9239.74 710
9240.65 716
9241.55 704
9242.46 715
9243.37 727
9244.28 694
9245.18 666
9246.09 691
9247.00 682
9247.91 702
9248.81 676
9249.72 734
9250.63 685
9251.54 683
9252.44 695
9253.35 691
9254.26 688
9255.17 697
9256.07 719
9256.98 713
9257.89 729
9258.80 697
9259.71 760
9260.61 747
9261.52 715
9262.43 694
9263.34 696
9264.25 718
9265.16 721
9266.06 717
9266.97 684
9267.88 712
9268.79 741
9269.70 706
9270.61 721
9271.51 743
9272.42 792
9273.33 804
9274.24 761
9275.15 780
9276.06 771
9276.97 774
9277.88 737
9278.78 778
9279.69 750
9280.60 745
9281.51 725
9282.42 714
9283.33 761
9284.24 735
9285.15 775
9286.06 736
9286.97 764
9287.88 730
9288.79 761
9289.70 745
9290.60 743
9291.51 770
9292.42 759
9293.33 739
9294.24 781
9295.15 725
9296.06 742
9296.97 757
9297.88 755
9298.79 753
9299.70 694
9300.61 735
9301.52 736
9302.43 762
9303.34 745
9304.25 742
9305.16 728
9306.07 753
9306.98 796
9307.89 743
9308.80 771
9309.71 760
9310.63 688
9311.54 734
9312.45 747
9313.36 738
9314.27 737
9315.18 686
9316.09 702
9317.00 707
9317.91 699
9318.82 723
9319.73 735
9320.64 757
9321.55 755
9322.47 715
9323.38 701
9324.29 691
9325.20 705
9326.11 688
9327.02 718
9327.93 691
9328.84 735
9329.76 690
9330.67 720
9331.58 718
9332.49 686
9333.40 693
9334.31 719
9335.23 685
9336.14 678
9337.05 720
9337.96 716
9338.87 712
9339.78 682
9340.70 674
9341.61 699
9342.52 691
9343.43 670
9344.34 645
9345.26 705
9346.17 695
9347.08 707
9347.99 721
9348.91 688
9349.82 683
9350.73 716
9351.64 700
9352.56 701
9353.47 750
9354.38 771
9355.29 737
9356.21 734
9357.12 740
9358.03 750
9358.94 700
9359.86 708
9360.77 716
9361.68 727
9362.60 710
9363.51 722
9364.42 719
9365.34 728
9366.25 694
9367.16 750
9368.08 763
9368.99 723
9369.90 708
9370.82 735
9371.73 736
9372.64 710
9373.56 703
9374.47 744
9375.38 720
9376.30 673
9377.21 699
9378.12 716
9379.04 737
9379.95 713
9380.87 742
9381.78 722
9382.69 732
9383.61 748
9384.52 788
9385.44 788
9386.35 782
9387.27 750
9388.18 812
9389.09 807
9390.01 790
9390.92 840
9391.84 851
9392.75 875
9393.67 847
9394.58 867
9395.50 861
9396.41 814
9397.32 812
9398.24 811
9399.15 784
9400.07 801
9400.98 826
9401.90 810
9402.81 821
9403.73 840
9404.64 797
9405.56 820
9406.47 812
9407.39 821
9408.30 806
9409.22 817
9410.14 778
9411.05 779
9411.97 808
9412.88 778
9413.80 775
9414.71 783
9415.63 779
9416.54 812
9417.46 811
9418.38 805
9419.29 768
9420.21 770
9421.12 763
9422.04 784
9422.95 807
9423.87 785
9424.79 815
9425.70 823
9426.62 867
9427.54 840
9428.45 826
9429.37 866
9430.28 850
9431.20 861
9432.12 922
9433.03 934
9433.95 905
9434.87 908
9435.78 959
9436.70 964
9437.62 953
9438.53 967
9439.45 958
9440.37 950
9441.28 948
9442.20 950
9443.12 956
9444.03 914
9444.95 952
9445.87 1018
9446.79 1046
9447.70 1153
9448.62 1212
9449.54 1287
9450.45 1386
9451.37 1500
9452.29 1605
9453.21 1679
9454.12 1591
9455.04 1512
9455.96 1427
9456.88 1351
9457.79 1252
9458.71 1185
9459.63 1149
9460.55 1035
9461.47 1033
9462.38 981
9463.30 956
9464.22 983
9465.14 940
9466.06 919
9466.97 918
9467.89 886
9468.81 862
9469.73 913
9470.65 876
9471.56 903
9472.48 928
9473.40 915
9474.32 898
9475.24 954
9476.16 992
9477.08 1003
9477.99 998
9478.91 1039
9479.83 1019
9480.75 1037
9481.67 1012
9482.59 985
9483.51 970
9484.43 923
9485.34 927
9486.26 895
9487.18 889
9488.10 868
9489.02 878
9489.94 885
9490.86 865
9491.78 865
9492.70 871
9493.62 853
9494.54 822
9495.46 853
9496.38 813
9497.30 811
9498.22 784
9499.13 786
9500.05 839
9500.97 836
9501.89 792
9502.81 792
9503.73 799
9504.65 819
9505.57 855
9506.49 810
9507.41 792
9508.33 831
9509.25 851
9510.17 816
9511.09 884
9512.01 866
9512.93 865
9513.86 879
9514.78 896
9515.70 860
9516.62 912
9517.54 895
9518.46 887
9519.38 838
9520.30 903
9521.22 901
9522.14 886
9523.06 844
9523.98 866
9524.90 917
9525.82 944
9526.75 919
9527.67 966
9528.59 1026
9529.51 1069
9530.43 1098
9531.35 1196
9532.27 1189
9533.19 1184
9534.11 1196
9535.04 1143
9535.96 1102
9536.88 1052
9537.80 1007
9538.72 988
9539.64 919
9540.57 928
9541.49 920
9542.41 899
9543.33 852
9544.25 855
9545.17 835
9546.10 847
9547.02 779
9547.94 797
9548.86 810
9549.78 782
9550.71 804
9551.63 785
9552.55 853
9553.47 876
9554.40 873
9555.32 870
9556.24 850
9557.16 869
9558.09 913
9559.01 869
9559.93 887
9560.85 878
9561.78 888
9562.70 848
9563.62 861
9564.54 858
9565.47 845
9566.39 812
9567.31 786
9568.24 839
9569.16 834
9570.08 809
9571.00 798
9571.93 790
9572.85 769
9573.77 815
9574.70 783
9575.62 758
9576.54 782
9577.47 786
9578.39 730
9579.31 746
9580.24 733
9581.16 698
9582.09 748
9583.01 750
9583.93 737
9584.86 717
9585.78 704
9586.70 723
9587.63 730
9588.55 712
9589.48 755
9590.40 719
9591.32 770
9592.25 769
9593.17 783
9594.10 774
9595.02 840
9595.95 817
9596.87 803
9597.79 769
9598.72 749
9599.64 807
9600.57 801
9601.49 798
9602.42 774
9603.34 780
9604.27 801
9605.19 829
9606.12 840
9607.04 810
9607.97 804
9608.89 828
9609.82 857
9610.74 843
9611.67 887
9612.59 800
9613.52 821
9614.44 864
9615.37 838
9616.29 790
9617.22 830
9618.14 865
9619.07 860
9619.99 843
9620.92 871
9621.85 834
9622.77 865
9623.70 874
9624.62 872
9625.55 856
9626.47 909
9627.40 922
9628.33 900
9629.25 916
9630.18 888
9631.10 933
9632.03 952
9632.96 948
9633.88 926
9634.81 954
9635.73 940
9636.66 921
9637.59 974
9638.51 946
9639.44 984
9640.37 1005
9641.29 1022
9642.22 1060
9643.15 1116
9644.07 1145
9645.00 1189
9645.93 1283
9646.85 1359
9647.78 1397
9648.71 1439
9649.63 1481
9650.56 1439
9651.49 1415
9652.41 1319
9653.34 1243
9654.27 1214
9655.20 1236
9656.12 1103
9657.05 1119
9657.98 1068
9658.90 1087
9659.83 1028
9660.76 992
9661.69 994
9662.61 1012
9663.54 1020
9664.47 1121
9665.40 1077
9666.32 1089
9667.25 1101
9668.18 1094
9669.11 1091
9670.04 1074
9670.96 1106
9671.89 1115
9672.82 1063
9673.75 1061
9674.68 1116
9675.60 1084
9676.53 1129
9677.46 1080
9678.39 1069
9679.32 1095
9680.25 1097
9681.17 1116
9682.10 1092
9683.03 1178
9683.96 1108
9684.89 1129
9685.82 1127
9686.75 1135
9687.67 1145
9688.60 1202
9689.53 1200
9690.46 1146
9691.39 1161
9692.32 1226
9693.25 1245
9694.18 1282
9695.11 1353
9696.03 1330
9696.96 1386
9697.89 1440
9698.82 1480
9699.75 1435
9700.68 1371
9701.61 1374
9702.54 1312
9703.47 1268
9704.40 1209
9705.33 1178
9706.26 1155
9707.19 1130
9708.12 1126
9709.05 1197
9709.98 1152
9710.91 1104
9711.84 1156
9712.77 1147
9713.70 1195
9714.63 1219
9715.56 1163
9716.49 1154
9717.42 1141
9718.35 1134
9719.28 1080
9720.21 1041
9721.14 1064
9722.07 1043
9723.00 1018
9723.93 984
9724.86 973
9725.79 975
9726.72 969
9727.65 1001
9728.58 1002
9729.51 1000
9730.44 1040
9731.37 1052
9732.31 1053
9733.24 1044
9734.17 1008
9735.10 1011
9736.03 987
9736.96 1002
9737.89 936
9738.82 865
9739.75 931
9740.69 957
9741.62 923
9742.55 941
9743.48 932
9744.41 933
9745.34 918
9746.27 924
9747.21 920
9748.14 929
9749.07 897
9750.00 900
9750.93 933
9751.86 948
9752.80 921
9753.73 958
9754.66 905
9755.59 853
9756.52 860
9757.46 913
9758.39 856
9759.32 889
9760.25 904
9761.18 866
9762.12 913
9763.05 913
9763.98 878
9764.91 890
9765.85 870
9766.78 879
9767.71 929
9768.64 926
9769.58 903
9770.51 883
9771.44 986
9772.37 1039
9773.31 962
9774.24 980
9775.17 1025
9776.11 1013
9777.04 1082
9777.97 1071
9778.91 1051
9779.84 1118
9780.77 1119
9781.71 1116
9782.64 1111
9783.57 1134
9784.51 1092
9785.44 1054
9786.37 1044
9787.31 1026
9788.24 976
9789.17 899
9790.11 955
9791.04 918
9791.97 882
9792.91 934
9793.84 981
9794.77 979
9795.71 947
9796.64 964
9797.58 989
9798.51 957
9799.44 956
9800.38 930
9801.31 871
9802.25 854
9803.18 880
9804.12 818
9805.05 807
9805.98 800
9806.92 750
9807.85 734
9808.79 757
9809.72 769
9810.66 752
9811.59 781
9812.53 714
9813.46 754
9814.40 715
9815.33 699
9816.27 749
9817.20 724
9818.14 781
9819.07 710
9820.01 767
9820.94 774
9821.88 759
9822.81 746
9823.75 737
9824.68 728
9825.62 728
9826.55 728
9827.49 743
9828.42 712
9829.36 693
9830.29 722
9831.23 719
9832.17 734
9833.10 710
9834.04 739
9834.97 684
9835.91 691
9836.84 709
9837.78 694
9838.72 722
9839.65 720
9840.59 718
9841.52 677
9842.46 704
9843.40 708
9844.33 739
9845.27 742
9846.20 711
9847.14 720
9848.08 703
9849.01 697
9849.95 700
9850.89 675
9851.82 706
9852.76 686
9853.70 739
9854.63 720
9855.57 698
9856.51 732
9857.44 737
9858.38 737
9859.32 741
9860.25 712
9861.19 722
9862.13 709
9863.07 742
9864.00 701
9864.94 705
9865.88 684
9866.81 680
9867.75 747
9868.69 730
9869.63 717
9870.56 730
9871.50 717
9872.44 728
9873.38 749
9874.31 731
9875.25 754
9876.19 744
9877.13 713
9878.07 722
9879.00 719
9879.94 739
9880.88 731
9881.82 730
9882.75 707
9883.69 652
9884.63 696
9885.57 693
9886.51 677
9887.45 682
9888.38 681
9889.32 697
9890.26 688
9891.20 673
9892.14 697
9893.08 683
9894.01 696
9894.95 720
9895.89 634
9896.83 685
9897.77 699
9898.71 718
9899.65 701
9900.59 694
9901.52 692
9902.46 683
9903.40 673
9904.34 719
9905.28 759
9906.22 751
9907.16 777
9908.10 737
9909.04 774
9909.98 746
9910.92 716
9911.86 744
9912.80 753
9913.73 787
9914.67 797
9915.61 745
9916.55 779
9917.49 795
9918.43 901
9919.37 871
9920.31 962
9921.25 1052
9922.19 1231
9923.13 1305
9924.07 1341
9925.01 1481
9925.95 1528
9926.89 1502
9927.83 1426
9928.77 1441
9929.71 1297
9930.65 1199
9931.59 1132
9932.53 1062
9933.47 950
9934.41 868
9935.36 830
9936.30 780
9937.24 775
9938.18 775
9939.12 737
9940.06 706
9941.00 681
9941.94 707
9942.88 701
9943.82 698
9944.76 674
9945.70 696
9946.64 625
9947.59 640
9948.53 662
9949.47 659
9950.41 646
9951.35 636
9952.29 617
9953.23 634
9954.17 654
9955.12 636
9956.06 599
9957.00 631
9957.94 664
9958.88 636
9959.82 668
9960.77 635
9961.71 675
9962.65 679
9963.59 668
9964.53 690
9965.48 684
9966.42 670
9967.36 651
9968.30 638
9969.24 639
9970.19 651
9971.13 604
9972.07 640
9973.01 615
9973.95 576
9974.90 615
9975.84 597
9976.78 605
9977.72 604
9978.67 596
9979.61 589
9980.55 585
9981.50 610
9982.44 587
9983.38 603
9984.32 585
9985.27 598
9986.21 619
9987.15 610
9988.10 607
9989.04 631
9989.98 631
9990.92 590
9991.87 651
9992.81 641
9993.75 623
9994.70 586
9995.64 614
9996.58 634
9997.53 589
9998.47 600
9999.41 579
10000.36 586
10001.30 649
10002.25 606
10003.19 653
10004.13 631
10005.08 666
10006.02 613
10006.96 634
10007.91 618
10008.85 631
10009.80 602
10010.74 618
10011.68 609
10012.63 627
10013.57 636
10014.52 603
10015.46 620
10016.41 630
10017.35 634
10018.29 607
10019.24 604
10020.18 611
10021.13 595
10022.07 604
10023.02 603
10023.96 568
10024.91 595
10025.85 634
10026.80 634
10027.74 636
10028.69 658
10029.63 645
10030.58 653
10031.52 633
10032.47 580
10033.41 594
10034.36 585
10035.30 593
10036.25 597
10037.19 566
10038.14 583
10039.08 548
10040.03 583
10040.97 563
10041.92 560
10042.87 561
10043.81 572
10044.76 553
10045.70 567
10046.65 576
10047.59 585
10048.54 573
10049.49 560
10050.43 568
10051.38 611
10052.32 563
10053.27 580
10054.22 586
10055.16 604
10056.11 581
10057.05 583
10058.00 579
10058.95 568
10059.89 570
10060.84 586
10061.79 546
10062.73 571
10063.68 564
10064.63 537
10065.57 544
10066.52 563
10067.47 584
10068.41 541
10069.36 579
10070.31 593
10071.25 556
10072.20 557
10073.15 522
10074.10 580
10075.04 565
10075.99 561
10076.94 562
10077.88 589
10078.83 557
10079.78 569
10080.73 543
10081.67 547
10082.62 525
10083.57 511
10084.52 510
10085.46 525
10086.41 521
10087.36 501
10088.31 545
10089.25 536
10090.20 526
10091.15 551
10092.10 509
10093.05 532
10093.99 533
10094.94 514
10095.89 531
10096.84 536
10097.79 534
10098.73 515
10099.68 538
10100.63 544
10101.58 512
10102.53 552
10103.48 514
10104.42 505
10105.37 495
10106.32 517
10107.27 557
10108.22 526
10109.17 535
10110.12 565
10111.06 541
10112.01 533
10112.96 543
10113.91 547
10114.86 522
10115.81 485
10116.76 507
10117.71 504
10118.66 494
10119.61 477
10120.56 507
10121.50 512
10122.45 510
10123.40 503
10124.35 534
10125.30 507
10126.25 506
10127.20 548
10128.15 501
10129.10 496
10130.05 516
10131.00 527
10131.95 556
10132.90 520
10133.85 531
10134.80 519
10135.75 488
10136.70 486
10137.65 506
10138.60 530
10139.55 509
10140.50 512
10141.45 534
10142.40 536
10143.35 516
10144.30 487
10145.25 490
10146.20 474
10147.15 535
10148.10 547
10149.05 539
10150.00 579
10150.95 520
10151.90 558
10152.86 550
10153.81 533
10154.76 516
10155.71 526
10156.66 540
10157.61 576
10158.56 540
10159.51 521
10160.46 537
10161.41 522
10162.37 513
10163.32 511
10164.27 483
10165.22 535
10166.17 548
10167.12 521
10168.07 559
10169.03 548
10169.98 541
10170.93 541
10171.88 574
10172.83 568
10173.78 584
10174.74 597
10175.69 568
10176.64 567
10177.59 582
10178.54 567
10179.49 578
10180.45 570
10181.40 614
10182.35 571
10183.30 591
10184.26 610
10185.21 596
10186.16 661
10187.11 610
10188.06 669
10189.02 684
10189.97 709
10190.92 719
10191.87 701
10192.83 712
10193.78 745
10194.73 722
10195.69 688
10196.64 695
10197.59 678
10198.54 648
10199.50 627
10200.45 649
10201.40 617
10202.36 634
10203.31 646
10204.26 635
10205.22 631
10206.17 617
10207.12 643
10208.08 645
10209.03 653
10209.98 692
10210.94 643
10211.89 601
10212.84 601
10213.80 608
10214.75 618
10215.70 617
10216.66 648
10217.61 617
10218.56 578
10219.52 542
10220.47 573
10221.43 584
10222.38 618
10223.33 600
10224.29 610
10225.24 572
10226.20 609
10227.15 618
10228.11 631
10229.06 634
10230.01 626
10230.97 665
10231.92 698
10232.88 693
10233.83 711
10234.79 753
10235.74 730
10236.70 719
10237.65 747
10238.60 725
10239.56 691
10240.51 679
10241.47 641
10242.42 610
10243.38 605
10244.33 608
10245.29 556
10246.24 567
10247.20 553
10248.15 511
10249.11 518
10250.07 534
10251.02 566
10251.98 545
10252.93 548
10253.89 533
10254.84 534
10255.80 572
10256.75 561
10257.71 520
10258.67 526
10259.62 497
10260.58 536
10261.53 517
10262.49 528
10263.44 541
10264.40 499
10265.36 530
10266.31 567
10267.27 557
10268.22 541
10269.18 544
10270.14 549
10271.09 561
10272.05 548
10273.01 532
10273.96 529
10274.92 566
10275.87 533
10276.83 507
10277.79 495
10278.74 537
10279.70 562
10280.66 521
10281.61 512
10282.57 523
10283.53 493
10284.49 477
10285.44 532
10286.40 490
10287.36 543
10288.31 523
10289.27 528
10290.23 522
10291.18 494
10292.14 499
10293.10 519
10294.06 532
10295.01 508
10295.97 473
10296.93 500
10297.89 505
10298.84 508
10299.80 477
10300.76 466
10301.72 480
10302.67 511
10303.63 497
10304.59 509
10305.55 502
10306.51 539
10307.46 506
10308.42 514
10309.38 503
10310.34 484
10311.30 484
10312.25 502
10313.21 530
10314.17 540
10315.13 502
10316.09 475
10317.05 469
10318.00 491
10318.96 473
10319.92 490
10320.88 481
10321.84 520
10322.80 486
10323.76 492
10324.71 511
10325.67 505
10326.63 509
10327.59 478
10328.55 510
10329.51 491
10330.47 493
10331.43 522
10332.39 474
10333.35 485
10334.30 502
10335.26 498
10336.22 526
10337.18 498
10338.14 501
10339.10 493
10340.06 493
10341.02 476
10341.98 457
10342.94 503
10343.90 516
10344.86 516
10345.82 480
10346.78 489
10347.74 475
10348.70 514
10349.66 527
10350.62 529
10351.58 480
10352.54 494
10353.50 496
10354.46 471
10355.42 490
10356.38 497
10357.34 515
10358.30 526
10359.26 528
10360.22 538
10361.18 523
10362.14 511
10363.10 516
10364.06 515
10365.02 494
10365.98 498
10366.94 494
10367.90 500
10368.87 514
10369.83 452
10370.79 479
10371.75 488
10372.71 504
10373.67 503
10374.63 473
10375.59 520
10376.55 495
10377.51 495
10378.48 470
10379.44 484
10380.40 457
10381.36 485
10382.32 476
10383.28 484
10384.24 463
10385.21 502
10386.17 489
10387.13 509
10388.09 458
10389.05 487
10390.01 486
10390.98 473
10391.94 515
10392.90 514
10393.86 476
10394.82 483
10395.79 478
10396.75 496
10397.71 479
10398.67 470
10399.63 518
10400.60 503
10401.56 487
10402.52 495
10403.48 522
10404.45 523
10405.41 529
10406.37 492
10407.33 475
10408.30 519
10409.26 489
10410.22 515
10411.18 522
10412.15 560
10413.11 587
10414.07 583
10415.04 578
10416.00 579
10416.96 598
10417.93 607
10418.89 633
10419.85 617
10420.81 604
10421.78 602
10422.74 600
10423.70 584
10424.67 602
10425.63 608
10426.59 572
10427.56 579
10428.52 578
10429.49 614
10430.45 570
10431.41 560
10432.38 573
10433.34 570
10434.30 539
10435.27 525
10436.23 521
10437.20 513
10438.16 485
10439.12 491
10440.09 502
10441.05 471
10442.02 496
10442.98 465
10443.94 522
10444.91 466
10445.87 497
10446.84 472
10447.80 494
10448.77 522
10449.73 474
10450.70 474
10451.66 485
10452.63 509
10453.59 498
10454.55 476
10455.52 458
10456.48 484
10457.45 478
10458.41 507
10459.38 463
10460.34 459
10461.31 458
10462.27 471
10463.24 485
10464.20 479
10465.17 474
10466.14 493
10467.10 526
10468.07 517
10469.03 501
10470.00 485
10470.96 476
10471.93 489
10472.89 481
10473.86 465
10474.82 513
10475.79 490
10476.76 481
10477.72 471
10478.69 456
10479.65 498
10480.62 493
10481.59 487
10482.55 480
10483.52 497
10484.48 466
10485.45 458
10486.42 460
10487.38 449
10488.35 439
10489.32 492
10490.28 488
10491.25 449
10492.21 459
10493.18 452
10494.15 462
10495.11 483
10496.08 489
10497.05 508
10498.01 473
10498.98 482
10499.95 489
10500.92 493
10501.88 504
10502.85 476
10503.82 490
10504.78 483
10505.75 499
10506.72 479
10507.68 501
10508.65 497
10509.62 517
10510.59 498
10511.55 504
10512.52 535
10513.49 507
10514.46 484
10515.42 496
10516.39 521
10517.36 504
10518.33 500
10519.29 486
10520.26 463
10521.23 464
10522.20 494
10523.17 492
10524.13 482
10525.10 490
10526.07 474
10527.04 501
10528.01 468
10528.97 467
10529.94 473
10530.91 500
10531.88 488
10532.85 492
10533.82 510
10534.78 494
10535.75 473
10536.72 475
10537.69 475
10538.66 502
10539.63 515
10540.60 517
10541.56 507
10542.53 510
10543.50 510
10544.47 506
10545.44 542
10546.41 514
10547.38 532
10548.35 508
10549.32 521
10550.29 510
10551.25 544
10552.22 568
10553.19 575
10554.16 601
10555.13 572
10556.10 610
10557.07 617
10558.04 650
10559.01 615
10559.98 648
10560.95 675
10561.92 677
10562.89 653
10563.86 615
10564.83 596
10565.80 598
10566.77 550
10567.74 560
10568.71 533
10569.68 561
10570.65 559
10571.62 522
10572.59 513
10573.56 491
10574.53 531
10575.50 520
10576.47 509
10577.44 476
10578.41 509
10579.38 510
10580.35 519
10581.32 524
10582.29 525
10583.26 548
10584.23 516
10585.21 550
10586.18 541
10587.15 522
10588.12 530
10589.09 548
10590.06 524
10591.03 546
10592.00 531
10592.97 541
10593.94 526
10594.92 505
10595.89 522
10596.86 503
10597.83 502
10598.80 505
10599.77 501
10600.74 513
10601.71 503
10602.69 524
10603.66 501
10604.63 487
10605.60 515
10606.57 480
10607.54 491
10608.52 480
10609.49 500
10610.46 516
10611.43 484
10612.40 504
10613.38 514
10614.35 510
10615.32 485
10616.29 497
10617.27 469
10618.24 460
10619.21 525
10620.18 533
10621.15 524
10622.13 519
10623.10 520
10624.07 505
10625.04 494
10626.02 509
10626.99 486
10627.96 485
10628.94 542
10629.91 493
10630.88 530
10631.85 526
10632.83 555
10633.80 578
10634.77 601
10635.75 587
10636.72 594
10637.69 596
10638.67 609
10639.64 571
10640.61 562
10641.59 554
10642.56 593
10643.53 587
10644.51 548
10645.48 545
10646.45 551
10647.43 517
10648.40 525
10649.37 513
10650.35 546
10651.32 525
10652.30 519
10653.27 496
10654.24 479
10655.22 504
10656.19 471
10657.16 488
10658.14 527
10659.11 482
10660.09 511
10661.06 485
10662.04 488
10663.01 497
10663.98 508
10664.96 461
10665.93 479
10666.91 483
10667.88 495
10668.86 478
10669.83 484
10670.81 475
10671.78 512
10672.76 497
10673.73 492
10674.71 479
10675.68 498
10676.66 496
10677.63 484
10678.61 505
10679.58 501
10680.56 492
10681.53 470
10682.51 498
10683.48 467
10684.46 483
10685.43 503
10686.41 485
10687.38 478
10688.36 478
10689.33 480
10690.31 467
10691.28 458
10692.26 455
10693.24 476
10694.21 453
10695.19 454
10696.16 441
10697.14 487
10698.12 469
10699.09 473
10700.07 463
10701.04 456
10702.02 460
10703.00 493
10703.97 475
10704.95 513
10705.92 489
10706.90 457
10707.88 496
10708.85 497
10709.83 491
10710.81 467
10711.78 477
10712.76 459
10713.74 474
10714.71 452
10715.69 487
10716.67 471
10717.64 471
10718.62 465
10719.60 476
10720.57 489
10721.55 467
10722.53 492
10723.50 465
10724.48 508
10725.46 443
10726.44 482
10727.41 430
10728.39 477
10729.37 484
10730.35 480
10731.32 481
10732.30 466
10733.28 460
10734.26 485
10735.23 453
10736.21 461
10737.19 462
10738.17 510
10739.14 517
10740.12 489
10741.10 484
10742.08 490
10743.06 526
10744.03 520
10745.01 528
10745.99 476
10746.97 478
10747.95 457
10748.92 495
10749.90 445
10750.88 467
10751.86 478
10752.84 443
10753.82 450
10754.79 454
10755.77 431
10756.75 443
10757.73 467
10758.71 479
10759.69 467
10760.67 493
10761.65 467
10762.62 474
10763.60 486
10764.58 474
10765.56 475
10766.54 468
10767.52 506
10768.50 520
10769.48 525
10770.46 517
10771.44 519
10772.42 538
10773.39 514
10774.37 513
10775.35 495
10776.33 514
10777.31 490
10778.29 507
10779.27 475
10780.25 480
10781.23 526
10782.21 510
10783.19 520
10784.17 499
10785.15 494
10786.13 476
10787.11 484
10788.09 471
10789.07 448
10790.05 434
10791.03 455
10792.01 438
10792.99 437
10793.97 442
10794.95 458
10795.93 464
10796.91 477
10797.89 470
10798.87 444
10799.85 456
10800.83 456
10801.82 426
10802.80 448
10803.78 455
10804.76 455
10805.74 470
10806.72 459
10807.70 480
10808.68 434
10809.66 454
10810.64 453
10811.62 443
10812.61 484
10813.59 457
10814.57 498
10815.55 485
10816.53 450
10817.51 465
10818.49 494
10819.47 442
10820.46 476
10821.44 448
10822.42 452
10823.40 444
10824.38 463
10825.36 448
10826.35 495
10827.33 449
10828.31 461
10829.29 457
10830.27 466
10831.25 432
10832.24 485
10833.22 483
10834.20 475
10835.18 458
10836.17 438
10837.15 466
10838.13 423
10839.11 464
10840.09 476
10841.08 458
10842.06 491
10843.04 484
10844.02 473
10845.01 413
10845.99 475
10846.97 455
10847.96 474
10848.94 472
10849.92 489
10850.90 470
10851.89 530
10852.87 439
10853.85 429
10854.84 482
10855.82 466
10856.80 462
10857.78 486
10858.77 492
10859.75 453
10860.73 462
10861.72 465
10862.70 480
10863.68 502
10864.67 467
10865.65 495
10866.64 479
10867.62 458
10868.60 519
10869.59 517
10870.57 516
10871.55 478
10872.54 517
10873.52 483
10874.51 472
10875.49 486
10876.47 480
10877.46 484
10878.44 522
10879.43 535
10880.41 529
10881.39 470
10882.38 481
10883.36 505
10884.35 502
10885.33 512
10886.32 498
10887.30 518
10888.29 534
10889.27 526
10890.25 492
10891.24 527
10892.22 523
10893.21 543
10894.19 541
10895.18 533
10896.16 524
10897.15 535
10898.13 538
10899.12 565
10900.10 570
10901.09 527
10902.07 515
10903.06 526
10904.04 532
10905.03 556
10906.01 537
10907.00 560
10907.99 558
10908.97 562
10909.96 520
10910.94 562
10911.93 547
10912.91 556
10913.90 566
10914.88 561
10915.87 569
10916.86 588
10917.84 599
10918.83 605
10919.81 573
10920.80 568
10921.79 599
10922.77 586
10923.76 594
10924.74 584
10925.73 611
10926.72 619
10927.70 595
10928.69 613
10929.68 638
10930.66 601
10931.65 638
10932.64 628
10933.62 636
10934.61 674
10935.60 665
10936.58 687
10937.57 683
10938.56 718
10939.54 673
10940.53 678
10941.52 705
10942.50 740
10943.49 731
10944.48 771
10945.47 793
10946.45 834
10947.44 765
10948.43 818
10949.41 784
10950.40 834
10951.39 815
10952.38 842
10953.36 850
10954.35 855
10955.34 852
10956.33 813
10957.31 857
10958.30 875
10959.29 820
10960.28 805
10961.27 799
10962.25 803
10963.24 797
10964.23 775
10965.22 770
10966.21 757
10967.19 762
10968.18 717
10969.17 709
10970.16 696
10971.15 730
10972.13 704
10973.12 694
10974.11 703
10975.10 730
10976.09 747
10977.08 698
10978.07 746
10979.05 736
10980.04 739
10981.03 754
10982.02 770
10983.01 740
10984.00 760
10984.99 771
10985.98 764
10986.96 738
10987.95 810
10988.94 804
10989.93 818
10990.92 821
10991.91 906
10992.90 956
10993.89 984
10994.88 1021
10995.87 1048
10996.86 1127
10997.85 1159
10998.84 1185
10999.83 1172
11000.82 1113
11001.81 1023
11002.79 968
11003.78 958
11004.77 880
11005.76 832
11006.75 833
11007.74 798
11008.73 769
11009.72 722
11010.71 736
11011.70 729
11012.69 667
11013.68 675
11014.67 691
11015.67 696
11016.66 662
11017.65 682
11018.64 656
11019.63 670
11020.62 682
11021.61 673
11022.60 664
11023.59 625
11024.58 656
11025.57 648
11026.56 658
11027.55 601
11028.54 625
11029.53 639
11030.52 635
11031.52 638
11032.51 640
11033.50 651
11034.49 650
11035.48 644
11036.47 622
11037.46 651
11038.45 619
11039.45 655
11040.44 610
11041.43 615
11042.42 599
11043.41 578
11044.40 564
11045.39 585
11046.39 592
11047.38 586
11048.37 610
11049.36 591
11050.35 571
11051.35 556
11052.34 567
11053.33 561
11054.32 579
11055.31 545
11056.31 613
11057.30 599
11058.29 599
11059.28 574
11060.27 601
11061.27 588
11062.26 609
11063.25 580
11064.24 601
11065.24 583
11066.23 595
11067.22 575
11068.21 595
11069.21 589
11070.20 582
11071.19 594
11072.19 591
11073.18 594
11074.17 542
11075.16 594
11076.16 578
11077.15 573
11078.14 552
11079.14 578
11080.13 591
11081.12 594
11082.12 559
11083.11 561
11084.10 545
11085.10 557
11086.09 595
11087.08 567
11088.08 584
11089.07 556
11090.06 597
11091.06 545
11092.05 562
11093.04 566
11094.04 550
11095.03 546
11096.03 539
11097.02 550
11098.01 531
11099.01 539
11100.00 562
11101.00 534
11101.99 511
11102.98 593
11103.98 552
11104.97 541
11105.97 549
11106.96 535
11107.96 534
11108.95 567
11109.95 560
11110.94 557
11111.93 560
11112.93 535
11113.92 536
11114.92 560
11115.91 508
11116.91 496
11117.90 537
11118.90 536
11119.89 585
11120.89 539
11121.88 607
11122.88 611
11123.87 525
11124.87 568
11125.86 600
11126.86 582
11127.85 584
11128.85 586
11129.84 559
11130.84 588
11131.84 583
11132.83 583
11133.83 603
11134.82 619
11135.82 564
11136.81 566
11137.81 577
11138.81 593
11139.80 561
11140.80 582
11141.79 577
11142.79 587
11143.79 575
11144.78 509
11145.78 575
11146.77 564
11147.77 558
11148.77 563
11149.76 547
11150.76 539
11151.75 511
11152.75 566
11153.75 537
11154.74 550
11155.74 546
11156.74 532
11157.73 525
11158.73 536
11159.73 519
11160.72 510
11161.72 524
11162.72 519
11163.71 525
11164.71 543
11165.71 537
11166.71 524
11167.70 516
11168.70 517
11169.70 539
11170.69 525
11171.69 528
11172.69 526
11173.69 493
11174.68 513
11175.68 553
11176.68 513
11177.68 510
11178.67 476
11179.67 518
11180.67 513
11181.67 506
11182.66 527
11183.66 490
11184.66 478
11185.66 489
11186.66 458
11187.65 503
11188.65 513
11189.65 494
11190.65 492
11191.65 483
11192.64 537
11193.64 515
11194.64 527
11195.64 513
11196.64 510
11197.64 488
11198.63 504
11199.63 516
11200.63 498
11201.63 509
11202.63 508
11203.63 528
11204.63 493
11205.63 468
11206.62 471
11207.62 558
11208.62 527
11209.62 488
11210.62 479
11211.62 463
11212.62 490
11213.62 485
11214.62 503
11215.62 471
11216.61 495
11217.61 491
11218.61 484
11219.61 474
11220.61 506
11221.61 482
11222.61 523
11223.61 482
11224.61 481
11225.61 499
11226.61 487
11227.61 476
11228.61 476
11229.61 488
11230.61 490
11231.61 528
11232.61 469
11233.61 505
11234.61 505
11235.61 508
11236.61 479
11237.61 510
11238.61 515
11239.61 507
11240.61 508
11241.61 525
11242.61 510
11243.61 520
11244.61 510
11245.61 527
11246.61 507
11247.61 478
11248.62 537
11249.62 518
11250.62 528
11251.62 491
11252.62 518
11253.62 505
11254.62 502
11255.62 478
11256.62 505
11257.62 501
11258.62 529
11259.63 500
11260.63 512
11261.63 513
11262.63 512
11263.63 495
11264.63 521
11265.63 497
11266.64 500
11267.64 592
11268.64 571
11269.64 536
11270.64 537
11271.64 537
11272.65 552
11273.65 546
11274.65 556
11275.65 542
11276.65 557
11277.65 535
11278.66 584
11279.66 540
11280.66 592
11281.66 559
11282.67 569
11283.67 582
11284.67 572
11285.67 559
11286.67 546
11287.68 541
11288.68 542
11289.68 564
11290.68 558
11291.69 531
11292.69 559
11293.69 594
11294.70 539
11295.70 568
11296.70 589
11297.70 608
11298.71 604
11299.71 573
11300.71 586
11301.72 568
11302.72 559
11303.72 585
11304.72 590
11305.73 618
11306.73 655
11307.73 625
11308.74 669
11309.74 677
11310.74 670
11311.75 660
11312.75 663
11313.76 688
11314.76 668
11315.76 660
11316.77 632
11317.77 627
11318.77 604
11319.78 590
11320.78 586
11321.79 578
11322.79 571
11323.79 553
11324.80 563
11325.80 560
11326.81 516
11327.81 571
11328.81 597
11329.82 573
11330.82 522
11331.83 524
11332.83 539
11333.84 549
11334.84 557
11335.85 546
11336.85 566
11337.85 553
11338.86 568
11339.86 558
11340.87 561
11341.87 550
11342.88 551
11343.88 556
11344.89 555
11345.89 582
11346.90 557
11347.90 547
11348.91 601
11349.91 593
11350.92 582
11351.92 595
11352.93 605
11353.94 597
11354.94 544
11355.95 564
11356.95 564
11357.96 601
11358.96 606
11359.97 572
11360.97 571
11361.98 562
11362.99 552
11363.99 581
11365.00 574
11366.00 593
11367.01 536
11368.02 551
11369.02 563
11370.03 590
11371.03 576
11372.04 601
11373.05 586
11374.05 606
11375.06 574
11376.06 595
11377.07 602
11378.08 584
11379.08 588
11380.09 596
11381.10 547
11382.10 561
11383.11 591
11384.12 604
11385.12 576
11386.13 612
11387.14 612
11388.14 589
11389.15 632
11390.16 598
11391.17 598
11392.17 588
11393.18 622
11394.19 590
11395.19 607
11396.20 619
11397.21 615
11398.22 586
11399.22 597
11400.23 598
11401.24 621
11402.25 643
11403.25 574
11404.26 661
11405.27 630
11406.28 657
11407.28 681
11408.29 678
11409.30 657
11410.31 622
11411.31 621
11412.32 656
11413.33 661
11414.34 661
11415.35 653
11416.35 683
11417.36 671
11418.37 653
11419.38 664
11420.39 678
11421.40 688
11422.40 636
11423.41 668
11424.42 694
11425.43 700
11426.44 697
11427.45 710
11428.46 700
11429.46 697
11430.47 689
11431.48 673
11432.49 663
11433.50 675
11434.51 718
11435.52 701
11436.53 741
11437.54 723
11438.54 736
11439.55 720
11440.56 698
11441.57 757
11442.58 758
11443.59 749
11444.60 784
11445.61 767
11446.62 711
11447.63 803
11448.64 801
11449.65 812
11450.66 746
11451.67 792
11452.68 749
11453.69 795
11454.70 797
11455.71 805
11456.72 806
11457.73 816
11458.74 843
11459.75 836
11460.76 826
11461.77 842
11462.78 809
11463.79 820
11464.80 835
11465.81 831
11466.82 846
11467.83 855
11468.84 872
11469.85 882
11470.86 865
11471.87 827
11472.88 894
11473.89 902
11474.90 865
11475.91 880
11476.92 893
11477.93 895
11478.95 887
11479.96 920
11480.97 868
11481.98 922
11482.99 869
11484.00 919
11485.01 864
11486.02 868
11487.03 906
11488.05 916
11489.06 901
11490.07 880
11491.08 912
11492.09 944
11493.10 940
11494.11 915
11495.13 990
11496.14 983
11497.15 955
11498.16 950
11499.17 950
11500.18 947
11501.20 988
11502.21 1010
11503.22 974
11504.23 997
11505.24 991
11506.26 1017
11507.27 1041
11508.28 1023
11509.29 1055
11510.30 1063
11511.32 1079
11512.33 1123
11513.34 1092
11514.35 1044
11515.37 1056
11516.38 1090
11517.39 1139
11518.40 1116
11519.42 1113
11520.43 1099
11521.44 1134
11522.45 1122
11523.47 1122
11524.48 1102
11525.49 1199
11526.51 1202
11527.52 1170
11528.53 1183
11529.55 1200
11530.56 1223
11531.57 1269
11532.59 1288
11533.60 1303
11534.61 1278
11535.63 1286
11536.64 1294
11537.65 1339
11538.67 1342
11539.68 1338
11540.69 1345
11541.71 1336
11542.72 1442
11543.73 1468
11544.75 1461
11545.76 1467
11546.78 1521
11547.79 1538
11548.80 1594
11549.82 1595
11550.83 1662
11551.85 1686
11552.86 1717
11553.87 1746
11554.89 1810
11555.90 1792
11556.92 1799
11557.93 1851
11558.95 1858
11559.96 1914
11560.97 1924
11561.99 1929
11563.00 1931
11564.02 1976
11565.03 1992
11566.05 2126
11567.06 2193
11568.08 2202
11569.09 2242
11570.11 2287
11571.12 2346
11572.14 2450
11573.15 2554
11574.17 2559
11575.18 2715
11576.20 2824
11577.21 2928
11578.23 2988
11579.24 3114
11580.26 3184
11581.27 3410
11582.29 3538
11583.30 3573
11584.32 3782
11585.33 3811
11586.35 3961
11587.37 4175
11588.38 4367
11589.40 4674
11590.41 5078
11591.43 5347
11592.44 5830
11593.46 6361
11594.48 6906
11595.49 7373
11596.51 8228
11597.52 9033
11598.54 9611
11599.56 10180
11600.57 10562
11601.59 10744
11602.61 10422
11603.62 10130
11604.64 9679
11605.66 9026
11606.67 8080
11607.69 7455
11608.70 6699
11609.72 5994
11610.74 5431
11611.75 4952
11612.77 4484
11613.79 4058
11614.81 3678
11615.82 3500
11616.84 3280
11617.86 3078
11618.87 2973
11619.89 2866
11620.91 2687
11621.92 2664
11622.94 2647
11623.96 2518
11624.98 2498
11625.99 2385
11627.01 2412
11628.03 2348
11629.05 2401
11630.06 2427
11631.08 2349
11632.10 2346
11633.12 2394
11634.13 2375
11635.15 2427
11636.17 2383
11637.19 2401
11638.20 2449
11639.22 2397
11640.24 2392
11641.26 2264
11642.28 2258
11643.29 2193
11644.31 2140
11645.33 2082
11646.35 2005
11647.37 1966
11648.39 1870
11649.40 1804
11650.42 1705
11651.44 1704
11652.46 1669
11653.48 1679
11654.50 1691
11655.51 1707
11656.53 1645
11657.55 1712
11658.57 1672
11659.59 1669
11660.61 1701
11661.63 1737
11662.65 1736
11663.67 1746
11664.68 1763
11665.70 1749
11666.72 1709
11667.74 1706
11668.76 1767
11669.78 1792
11670.80 1755
11671.82 1782
11672.84 1852
11673.86 1875
11674.88 1898
11675.90 1954
11676.92 1987
11677.94 1978
11678.96 1941
11679.98 1951
11680.99 1958
11682.01 1926
11683.03 1920
11684.05 1962
11685.07 1919
11686.09 1871
11687.11 1847
11688.13 1851
11689.15 1772
11690.17 1811
11691.19 1777
11692.21 1729
11693.24 1714
11694.26 1693
11695.28 1705
11696.30 1717
11697.32 1676
11698.34 1646
11699.36 1665
11700.38 1627
11701.40 1637
11702.42 1548
11703.44 1578
11704.46 1568
11705.48 1591
11706.50 1578
11707.52 1552
11708.54 1545
11709.57 1499
11710.59 1503
11711.61 1504
11712.63 1448
11713.65 1461
11714.67 1415
11715.69 1433
11716.71 1383
11717.73 1362
11718.76 1375
11719.78 1372
11720.80 1369
11721.82 1328
11722.84 1301
11723.86 1308
11724.89 1290
11725.91 1291
11726.93 1282
11727.95 1213
11728.97 1218
11729.99 1203
11731.02 1248
11732.04 1217
11733.06 1183
11734.08 1213
11735.10 1214
11736.13 1154
11737.15 1147
11738.17 1187
11739.19 1214
11740.22 1169
11741.24 1176
11742.26 1217
11743.28 1237
11744.30 1208
11745.33 1170
11746.35 1173
11747.37 1182
11748.40 1146
11749.42 1126
11750.44 1148
11751.46 1134
11752.49 1124
11753.51 1081
11754.53 1090
11755.56 1055
11756.58 1064
11757.60 1051
11758.62 1007
11759.65 1016
11760.67 1016
11761.69 985
11762.72 981
11763.74 951
11764.76 983
11765.79 999
11766.81 1034
11767.83 997
11768.86 983
11769.88 1010
11770.91 1011
11771.93 971
11772.95 986
11773.98 950
11775.00 942
11776.02 956
11777.05 948
11778.07 899
11779.10 895
11780.12 921
11781.14 892
11782.17 933
11783.19 914
11784.22 885
11785.24 898
11786.26 927
11787.29 905
11788.31 880
11789.34 859
11790.36 833
11791.39 838
11792.41 850
11793.44 845
11794.46 822
11795.49 814
11796.51 773
11797.54 803
11798.56 734
11799.59 786
11800.61 731
11801.63 763
11802.66 746
11803.69 704
11804.71 724
11805.74 765
11806.76 745
11807.79 753
11808.81 731
11809.84 697
11810.86 716
11811.89 710
11812.91 690
11813.94 702
11814.96 729
11815.99 697
11817.01 696
11818.04 697
11819.07 695
11820.09 699
11821.12 679
11822.14 699
11823.17 739
11824.20 731
11825.22 719
11826.25 706
11827.27 686
11828.30 687
11829.33 680
11830.35 685
11831.38 677
11832.40 660
11833.43 627
11834.46 656
11835.48 641
11836.51 646
11837.54 636
11838.56 614
11839.59 603
11840.62 651
11841.64 627
11842.67 620
11843.70 602
11844.72 631
11845.75 628
11846.78 654
11847.80 645
11848.83 601
11849.86 637
11850.89 623
11851.91 627
11852.94 619
11853.97 626
11854.99 639
11856.02 609
11857.05 609
11858.08 625
11859.10 626
11860.13 628
11861.16 595
11862.19 614
11863.21 624
11864.24 612
11865.27 616
11866.30 589
11867.33 618
11868.35 615
11869.38 635
11870.41 606
11871.44 619
11872.47 625
11873.49 620
11874.52 602
11875.55 598
11876.58 578
11877.61 581
11878.63 579
11879.66 591
11880.69 626
11881.72 619
11882.75 598
11883.78 602
11884.81 606
11885.83 607
11886.86 597
11887.89 602
11888.92 603
11889.95 605
11890.98 603
11892.01 585
11893.04 611
11894.06 602
11895.09 639
11896.12 638
11897.15 623
11898.18 636
11899.21 623
11900.24 620
11901.27 609
11902.30 627
11903.33 636
11904.36 632
11905.39 598
11906.42 639
11907.45 641
11908.48 642
11909.50 594
11910.53 579
11911.56 616
11912.59 617
11913.62 627
11914.65 588
11915.68 597
11916.71 574
11917.74 574
11918.77 575
11919.80 622
11920.83 615
11921.86 638
11922.89 634
11923.92 644
11924.95 651
11925.99 654
11927.02 641
11928.05 634
11929.08 653
11930.11 695
11931.14 708
11932.17 632
11933.20 639
11934.23 650
11935.26 618
11936.29 595
11937.32 581
11938.35 593
11939.38 569
11940.41 588
11941.45 592
11942.48 600
11943.51 570
11944.54 563
11945.57 569
11946.60 555
11947.63 528
11948.66 523
11949.70 501
11950.73 548
11951.76 563
11952.79 514
11953.82 542
11954.85 528
11955.88 550
11956.92 533
11957.95 538
11958.98 544
11960.01 542
11961.04 510
11962.08 561
11963.11 536
11964.14 550
11965.17 556
11966.20 562
11967.24 527
11968.27 573
11969.30 522
11970.33 540
11971.36 543
11972.40 546
11973.43 526
11974.46 531
11975.49 511
11976.53 538
11977.56 566
11978.59 543
11979.62 540
11980.66 541
11981.69 548
11982.72 526
11983.76 558
11984.79 563
11985.82 569
11986.85 556
11987.89 580
11988.92 571
11989.95 569
11990.99 537
11992.02 567
11993.05 560
11994.09 537
11995.12 545
11996.15 531
11997.19 574
11998.22 571
11999.25 597
12000.29 595
12001.32 554
12002.35 570
12003.39 572
12004.42 585
12005.46 596
12006.49 589
12007.52 629
12008.56 615
12009.59 607
12010.63 610
12011.66 608
12012.69 611
12013.73 635
12014.76 617
12015.80 602
12016.83 620
12017.86 609
12018.90 617
12019.93 629
12020.97 645
12022.00 595
12023.04 626
12024.07 652
12025.11 603
12026.14 594
12027.18 629
12028.21 612
12029.25 593
12030.28 614
12031.32 624
12032.35 613
12033.39 603
12034.42 587
12035.46 598
12036.49 627
12037.53 625
12038.56 619
12039.60 605
12040.63 596
12041.67 608
12042.70 641
12043.74 596
12044.77 604
12045.81 636
12046.84 627
12047.88 594
12048.92 587
12049.95 605
12050.99 620
12052.02 620
12053.06 579
12054.09 634
12055.13 658
12056.17 628
12057.20 651
12058.24 606
12059.27 611
12060.31 617
12061.35 616
12062.38 647
12063.42 619
12064.46 606
12065.49 610
12066.53 594
12067.56 585
12068.60 610
12069.64 640
12070.67 618
12071.71 612
12072.75 605
12073.78 629
12074.82 622
12075.86 617
12076.89 603
12077.93 596
12078.97 622
12080.01 624
12081.04 649
12082.08 627
12083.12 614
12084.15 602
12085.19 630
12086.23 618
12087.27 600
12088.30 627
12089.34 671
12090.38 654
12091.41 644
12092.45 658
12093.49 679
12094.53 625
12095.57 660
12096.60 649
12097.64 642
12098.68 664
12099.72 647
12100.75 675
12101.79 662
12102.83 633
12103.87 656
12104.91 677
12105.94 636
12106.98 592
12108.02 633
12109.06 630
12110.10 650
12111.14 656
12112.17 653
12113.21 644
12114.25 610
12115.29 587
12116.33 615
12117.37 612
12118.40 610
12119.44 607
12120.48 585
12121.52 576
12122.56 575
12123.60 590
12124.64 586
12125.68 580
12126.72 558
12127.75 588
12128.79 605
12129.83 588
12130.87 570
12131.91 592
12132.95 639
12133.99 584
12135.03 588
12136.07 606
12137.11 583
12138.15 605
12139.19 619
12140.23 626
12141.27 588
12142.31 573
12143.35 586
12144.38 575
12145.42 562
12146.46 561
12147.50 595
12148.54 574
12149.58 557
12150.62 553
12151.66 577
12152.70 577
12153.74 599
12154.78 560
12155.82 561
12156.87 573
12157.91 554
12158.95 564
12159.99 548
12161.03 558
12162.07 576
12163.11 593
12164.15 549
12165.19 538
12166.23 584
12167.27 560
12168.31 571
12169.35 542
12170.39 549
12171.43 571
12172.47 550
12173.52 524
12174.56 539
12175.60 558
12176.64 565
12177.68 576
12178.72 556
12179.76 552
12180.80 562
12181.85 560
12182.89 569
12183.93 522
12184.97 541
12186.01 545
12187.05 555
12188.09 523
12189.14 544
12190.18 562
12191.22 544
12192.26 543
12193.30 543
12194.34 569
12195.39 534
12196.43 587
12197.47 543
12198.51 568
12199.55 567
12200.60 538
12201.64 544
12202.68 546
12203.72 555
12204.77 557
12205.81 556
12206.85 586
12207.89 571
12208.94 580
12209.98 584
12211.02 556
12212.06 551
12213.11 582
12214.15 588
12215.19 567
12216.23 576
12217.28 588
12218.32 590
12219.36 582
12220.41 558
12221.45 594
12222.49 587
12223.54 604
12224.58 574
12225.62 594
12226.66 560
12227.71 582
12228.75 583
12229.79 575
12230.84 558
12231.88 567
12232.93 530
12233.97 539
12235.01 532
12236.06 551
12237.10 564
12238.14 540
12239.19 570
12240.23 556
12241.28 569
12242.32 536
12243.36 515
12244.41 548
12245.45 544
12246.50 558
12247.54 561
12248.58 559
12249.63 538
12250.67 519
12251.72 529
12252.76 547
12253.80 529
12254.85 527
12255.89 554
12256.94 528
12257.98 548
12259.03 551
12260.07 534
12261.12 534
12262.16 528
12263.21 525
12264.25 559
12265.30 548
12266.34 531
12267.39 527
12268.43 533
12269.48 541
12270.52 520
12271.57 546
12272.61 534
12273.66 508
12274.70 490
12275.75 485
12276.79 514
12277.84 511
12278.88 493
12279.93 514
12280.98 507
12282.02 476
12283.07 498
12284.11 518
12285.16 501
12286.20 487
12287.25 515
12288.30 486
12289.34 498
12290.39 503
12291.43 463
12292.48 508
12293.53 471
12294.57 493
12295.62 476
12296.66 481
12297.71 486
12298.76 502
12299.80 505
12300.85 477
12301.90 497
12302.94 497
12303.99 486
12305.04 492
12306.08 483
12307.13 507
12308.18 519
12309.22 464
12310.27 493
12311.32 507
12312.36 532
12313.41 492
12314.46 474
12315.50 495
12316.55 471
12317.60 462
12318.65 485
12319.69 488
12320.74 469
12321.79 479
12322.83 462
12323.88 475
12324.93 455
12325.98 474
12327.02 462
12328.07 478
12329.12 463
12330.17 458
12331.21 484
12332.26 464
12333.31 459
12334.36 462
12335.41 442
12336.45 440
12337.50 454
12338.55 460
12339.60 472
12340.65 485
12341.69 461
12342.74 452
12343.79 483
12344.84 489
12345.89 477
12346.94 488
12347.98 461
12349.03 468
12350.08 470
12351.13 467
12352.18 463
12353.23 459
12354.28 443
12355.32 451
12356.37 463
12357.42 470
12358.47 463
12359.52 485
12360.57 441
12361.62 494
12362.67 490
12363.72 465
12364.76 471
12365.81 460
12366.86 448
12367.91 436
12368.96 474
12370.01 465
12371.06 476
12372.11 477
12373.16 454
12374.21 434
12375.26 451
12376.31 452
12377.36 464
12378.41 480
12379.46 484
12380.51 455
12381.56 450
12382.61 450
12383.66 466
12384.71 498
12385.76 470
12386.81 464
12387.86 430
12388.91 454
12389.96 469
12391.01 482
12392.06 465
12393.11 475
12394.16 452
12395.21 464
12396.26 467
12397.31 487
12398.36 440
12399.41 447
12400.46 442
12401.51 446
12402.56 427
12403.61 420
12404.66 433
12405.71 423
12406.77 428
12407.82 411
12408.87 446
12409.92 441
12410.97 425
12412.02 437
12413.07 440
12414.12 447
12415.17 431
12416.23 446
12417.28 439
12418.33 417
12419.38 429
12420.43 442
12421.48 453
12422.53 471
12423.59 463
12424.64 466
12425.69 438
12426.74 436
12427.79 428
12428.84 445
12429.90 438
12430.95 434
12432.00 432
12433.05 438
12434.10 454
12435.16 444
12436.21 442
12437.26 463
12438.31 439
12439.37 461
12440.42 438
12441.47 472
12442.52 431
12443.58 428
12444.63 427
12445.68 410
12446.73 415
12447.79 446
12448.84 434
12449.89 443
12450.94 443
12452.00 428
12453.05 439
12454.10 440
12455.16 422
12456.21 441
12457.26 437
12458.31 454
12459.37 438
12460.42 453
12461.47 410
12462.53 406
12463.58 466
12464.63 450
12465.69 475
12466.74 435
12467.79 455
12468.85 441
12469.90 441
12470.95 434
12472.01 432
12473.06 448
12474.12 438
12475.17 445
12476.22 457
12477.28 458
12478.33 461
12479.39 479
12480.44 472
12481.49 496
12482.55 453
12483.60 497
12484.66 483
12485.71 487
12486.76 480
12487.82 502
12488.87 522
12489.93 546
12490.98 547
12492.04 537
12493.09 561
12494.15 561
12495.20 557
12496.25 514
12497.31 512
12498.36 500
12499.42 494
12500.47 496
12501.53 494
12502.58 504
12503.64 479
12504.69 498
12505.75 489
12506.80 477
12507.86 469
12508.91 440
12509.97 464
12511.03 495
12512.08 460
12513.14 455
12514.19 468
12515.25 464
12516.30 465
12517.36 451
12518.41 431
12519.47 446
12520.52 454
12521.58 422
12522.64 468
12523.69 459
12524.75 451
12525.80 435
12526.86 488
12527.92 480
12528.97 494
12530.03 504
12531.08 480
12532.14 450
12533.20 446
12534.25 425
12535.31 474
12536.37 468
12537.42 496
12538.48 481
12539.54 452
12540.59 507
12541.65 489
12542.70 498
12543.76 483
12544.82 499
12545.88 533
12546.93 531
12547.99 503
12549.05 527
12550.10 521
12551.16 524
12552.22 532
12553.27 523
12554.33 537
12555.39 528
12556.45 507
12557.50 520
12558.56 511
12559.62 497
12560.67 510
12561.73 526
12562.79 526
12563.85 522
12564.90 534
12565.96 500
12567.02 513
12568.08 501
12569.14 556
12570.19 557
12571.25 575
12572.31 570
12573.37 573
12574.42 562
12575.48 541
12576.54 538
12577.60 553
12578.66 557
12579.72 565
12580.77 522
12581.83 522
12582.89 474
12583.95 474
12585.01 485
12586.07 492
12587.12 466
12588.18 479
12589.24 488
12590.30 468
12591.36 463
12592.42 475
12593.48 496
12594.53 492
12595.59 504
12596.65 462
12597.71 477
12598.77 464
12599.83 442
12600.89 490
12601.95 492
12603.01 526
12604.07 492
12605.13 481
12606.18 492
12607.24 472
12608.30 531
12609.36 511
12610.42 472
12611.48 453
12612.54 504
12613.60 521
12614.66 497
12615.72 480
12616.78 508
12617.84 544
12618.90 531
12619.96 519
12621.02 476
12622.08 519
12623.14 499
12624.20 523
12625.26 549
12626.32 519
12627.38 527
12628.44 549
12629.50 529
12630.56 549
12631.62 536
12632.68 555
12633.74 530
12634.80 533
12635.86 526
12636.92 543
12637.98 499
12639.04 457
12640.11 492
12641.17 498
12642.23 480
12643.29 485
12644.35 489
12645.41 474
12646.47 499
12647.53 487
12648.59 501
12649.65 496
12650.72 533
12651.78 549
12652.84 519
12653.90 482
12654.96 483
12656.02 480
12657.08 519
12658.14 515
12659.21 481
12660.27 494
12661.33 470
12662.39 487
12663.45 462
12664.51 447
12665.58 452
12666.64 491
12667.70 480
12668.76 488
12669.82 483
12670.89 490
12671.95 493
12673.01 496
12674.07 468
12675.13 458
12676.20 482
12677.26 482
12678.32 456
12679.38 490
12680.45 513
12681.51 498
12682.57 485
12683.63 487
12684.70 488
12685.76 481
12686.82 478
12687.88 514
12688.95 490
12690.01 507
12691.07 505
12692.14 528
12693.20 534
12694.26 517
12695.32 545
12696.39 546
12697.45 563
12698.51 544
12699.58 544
12700.64 527
12701.70 557
12702.77 555
12703.83 567
12704.89 547
12705.96 543
12707.02 539
12708.08 542
12709.15 520
12710.21 510
12711.28 526
12712.34 528
12713.40 536
12714.47 528
12715.53 518
12716.59 538
12717.66 532
12718.72 514
12719.79 485
12720.85 529
12721.92 520
12722.98 517
12724.04 533
12725.11 507
12726.17 497
12727.24 513
12728.30 520
12729.37 484
12730.43 496
12731.49 484
12732.56 533
12733.62 497
12734.69 493
12735.75 500
12736.82 488
12737.88 500
12738.95 508
12740.01 495
12741.08 479
12742.14 461
12743.21 478
12744.27 491
12745.34 474
12746.40 497
12747.47 469
12748.53 476
12749.60 464
12750.66 450
12751.73 461
12752.79 435
12753.86 429
12754.93 468
12755.99 425
12757.06 443
12758.12 435
12759.19 414
12760.25 441
12761.32 416
12762.39 416
12763.45 474
12764.52 435
12765.58 420
12766.65 434
12767.72 442
12768.78 429
12769.85 418
12770.91 420
12771.98 421
12773.05 425
12774.11 399
12775.18 420
12776.25 434
12777.31 421
12778.38 446
12779.45 428
12780.51 441
12781.58 436
12782.65 425
12783.71 439
12784.78 436
12785.85 412
12786.91 409
12787.98 425
12789.05 402
12790.11 417
12791.18 395
12792.25 414
12793.31 416
12794.38 399
12795.45 413
12796.52 444
12797.58 430
12798.65 409
12799.72 416
12800.79 398
12801.85 395
12802.92 420
12803.99 422
12805.06 418
12806.12 416
12807.19 404
12808.26 412
12809.33 427
12810.39 416
12811.46 409
12812.53 402
12813.60 408
12814.67 407
12815.73 397
12816.80 440
12817.87 433
12818.94 450
12820.01 471
12821.08 429
12822.14 413
12823.21 412
12824.28 455
12825.35 439
12826.42 400
12827.49 431
12828.55 438
12829.62 390
12830.69 430
12831.76 412
12832.83 404
12833.90 418
12834.97 408
12836.04 435
12837.11 413
12838.17 418
12839.24 413
12840.31 413
12841.38 376
12842.45 406
12843.52 400
12844.59 414
12845.66 375
12846.73 411
12847.80 406
12848.87 427
12849.94 436
12851.01 403
12852.08 403
12853.14 405
12854.21 398
12855.28 401
12856.35 397
12857.42 390
12858.49 403
12859.56 395
12860.63 393
12861.70 362
12862.77 397
12863.84 354
12864.91 371
12865.98 389
12867.05 406
12868.12 390
12869.19 391
12870.26 387
12871.34 365
12872.41 347
12873.48 404
12874.55 396
12875.62 389
12876.69 359
12877.76 382
12878.83 397
12879.90 356
12880.97 376
12882.04 378
12883.11 392
12884.18 385
12885.25 385
12886.33 379
12887.40 380
12888.47 401
12889.54 349
12890.61 352
12891.68 365
12892.75 383
12893.82 359
12894.89 401
12895.97 389
12897.04 363
12898.11 359
12899.18 380
12900.25 376
12901.32 342
12902.40 376
12903.47 363
12904.54 350
12905.61 344
12906.68 349
12907.75 375
12908.83 360
12909.90 353
12910.97 388
12912.04 359
12913.11 347
12914.19 345
12915.26 353
12916.33 381
12917.40 389
12918.48 339
12919.55 334
12920.62 369
12921.69 395
12922.77 356
12923.84 353
12924.91 323
12925.98 367
12927.06 371
12928.13 354
12929.20 349
12930.27 345
12931.35 353
12932.42 360
12933.49 365
12934.57 369
12935.64 359
12936.71 338
12937.79 354
12938.86 370
12939.93 362
12941.01 357
12942.08 357
12943.15 347
12944.23 359
12945.30 328
12946.37 363
12947.45 357
12948.52 362
12949.59 378
12950.67 382
12951.74 348
12952.81 378
12953.89 371
12954.96 355
12956.04 354
12957.11 346
12958.18 359
12959.26 359
12960.33 338
12961.41 334
12962.48 343
12963.55 372
12964.63 378
12965.70 404
12966.78 374
12967.85 329
12968.93 345
12970.00 342
12971.07 346
12972.15 369
12973.22 383
12974.30 357
12975.37 365
12976.45 347
12977.52 365
12978.60 363
12979.67 380
12980.75 349
12981.82 377
12982.90 354
12983.97 348
12985.05 361
12986.12 366
12987.20 366
12988.27 390
12989.35 388
12990.42 360
12991.50 357
12992.57 344
12993.65 354
12994.73 379
12995.80 375
12996.88 380
12997.95 384
12999.03 381
13000.10 358
13001.18 371
13002.25 372
13003.33 367
13004.41 371
13005.48 360
13006.56 355
13007.63 387
13008.71 371
13009.79 368
13010.86 377
13011.94 368
13013.02 371
13014.09 367
13015.17 357
13016.24 371
13017.32 342
13018.40 367
13019.47 364
13020.55 349
13021.63 352
13022.70 370
13023.78 361
13024.86 352
13025.93 365
13027.01 366
13028.09 387
13029.16 379
13030.24 381
13031.32 380
13032.40 355
13033.47 377
13034.55 375
13035.63 393
13036.70 397
13037.78 373
13038.86 398
13039.94 361
13041.01 370
13042.09 389
13043.17 377
13044.25 396
13045.32 394
13046.40 413
13047.48 361
13048.56 358
13049.63 398
13050.71 396
13051.79 360
13052.87 373
13053.95 385
13055.02 404
13056.10 405
13057.18 372
13058.26 334
13059.34 361
13060.41 360
13061.49 384
13062.57 386
13063.65 382
13064.73 362
13065.81 381
13066.88 323
13067.96 370
13069.04 382
13070.12 382
13071.20 351
13072.28 357
13073.36 374
13074.43 366
13075.51 334
13076.59 369
13077.67 357
13078.75 354
13079.83 351
13080.91 356
13081.99 372
13083.07 372
13084.15 366
13085.23 363
13086.30 349
13087.38 351
13088.46 323
13089.54 363
13090.62 384
13091.70 363
13092.78 357
13093.86 368
13094.94 349
13096.02 349
13097.10 345
13098.18 346
13099.26 383
13100.34 356
13101.42 380
13102.50 381
13103.58 378
13104.66 383
13105.74 352
13106.82 373
13107.90 335
13108.98 368
13110.06 374
13111.14 386
13112.22 379
13113.30 381
13114.38 398
13115.46 367
13116.54 359
13117.62 396
13118.70 386
13119.78 355
13120.86 353
13121.95 365
13123.03 363
13124.11 347
13125.19 364
13126.27 360
13127.35 347
13128.43 379
13129.51 379
13130.59 342
13131.67 336
13132.76 342
13133.84 336
13134.92 355
13136.00 378
13137.08 372
13138.16 355
13139.24 327
13140.32 348
13141.41 361
13142.49 341
13143.57 338
13144.65 315
13145.73 348
13146.81 362
13147.90 374
13148.98 378
13150.06 361
13151.14 376
13152.22 365
13153.31 340
13154.39 344
13155.47 358
13156.55 351
13157.63 346
13158.72 376
13159.80 347
13160.88 363
13161.96 398
13163.05 362
13164.13 383
13165.21 368
13166.29 373
13167.38 369
13168.46 355
13169.54 362
13170.62 380
13171.71 331
13172.79 350
13173.87 361
13174.96 338
13176.04 354
13177.12 341
13178.20 377
13179.29 377
13180.37 365
13181.45 358
13182.54 366
13183.62 330
13184.70 369
13185.79 349
13186.87 344
13187.95 375
13189.04 340
13190.12 363
13191.20 395
13192.29 385
13193.37 374
13194.46 356
13195.54 357
13196.62 353
13197.71 357
13198.79 349
13199.88 371
13200.96 358
13202.04 343
13203.13 358
13204.21 364
13205.30 356
13206.38 369
13207.46 355
13208.55 370
13209.63 352
13210.72 361
13211.80 359
13212.89 342
13213.97 346
13215.05 346
13216.14 363
13217.22 344
13218.31 348
13219.39 330
13220.48 328
13221.56 365
13222.65 371
13223.73 356
13224.82 356
13225.90 365
13226.99 368
13228.07 359
13229.16 347
13230.24 357
13231.33 337
13232.41 346
13233.50 350
13234.58 347
13235.67 338
13236.76 323
13237.84 361
13238.93 358
13240.01 337
13241.10 354
13242.18 343
13243.27 363
13244.35 354
13245.44 368
13246.53 345
13247.61 390
13248.70 372
13249.78 333
13250.87 339
13251.96 362
13253.04 359
13254.13 355
13255.21 344
13256.30 386
13257.39 366
13258.47 351
13259.56 353
13260.65 360
13261.73 350
13262.82 374
13263.91 373
13264.99 384
13266.08 371
13267.17 341
13268.25 371
13269.34 361
13270.43 379
13271.51 371
13272.60 354
13273.69 381
13274.77 374
13275.86 384
13276.95 376
13278.04 360
13279.12 385
13280.21 382
13281.30 372
13282.38 405
13283.47 400
13284.56 370
13285.65 373
13286.73 389
13287.82 401
13288.91 410
13290.00 385
13291.08 378
13292.17 369
13293.26 371
13294.35 392
13295.44 375
13296.52 372
13297.61 390
13298.70 401
13299.79 405
13300.88 406
13301.96 410
13303.05 410
13304.14 364
13305.23 361
13306.32 389
13307.41 394
13308.49 402
13309.58 406
13310.67 417
13311.76 414
13312.85 391
13313.94 382
13315.02 414
13316.11 413
13317.20 411
13318.29 391
13319.38 406
13320.47 389
13321.56 394
13322.65 406
13323.74 428
13324.82 421
13325.91 411
13327.00 381
13328.09 390
13329.18 386
13330.27 408
13331.36 373
13332.45 388
13333.54 380
13334.63 397
13335.72 373
13336.81 384
13337.90 384
13338.99 389
13340.08 387
13341.17 390
13342.26 404
13343.35 387
13344.44 399
13345.53 370
13346.61 396
13347.70 400
13348.79 418
13349.89 409
13350.98 413
13352.07 406
13353.16 428
13354.25 417
13355.34 430
13356.43 403
13357.52 430
13358.61 449
13359.70 466
13360.79 460
13361.88 439
13362.97 468
13364.06 484
13365.15 453
13366.24 458
13367.33 455
13368.42 436
13369.51 452
13370.60 452
13371.70 443
13372.79 422
13373.88 398
13374.97 427
13376.06 416
13377.15 420
13378.24 409
13379.33 409
13380.43 414
13381.52 397
13382.61 383
13383.70 379
13384.79 375
13385.88 379
13386.97 381
13388.07 417
13389.16 402
13390.25 375
13391.34 384
13392.43 409
13393.52 394
13394.62 376
13395.71 353
13396.80 375
13397.89 391
13398.98 424
13400.08 396
13401.17 352
13402.26 372
13403.35 376
13404.45 408
13405.54 375
13406.63 366
13407.72 374
13408.82 358
13409.91 376
13411.00 391
13412.09 378
13413.19 336
13414.28 377
13415.37 374
13416.46 386
13417.56 365
13418.65 377
13419.74 365
13420.84 389
13421.93 377
13423.02 355
13424.11 372
13425.21 381
13426.30 370
13427.39 368
13428.49 379
13429.58 403
13430.67 379
13431.77 328
13432.86 396
13433.95 384
13435.05 392
13436.14 402
13437.24 408
13438.33 359
13439.42 393
13440.52 369
13441.61 370
13442.70 409
13443.80 398
13444.89 400
13445.99 401
13447.08 383
13448.17 392
13449.27 380
13450.36 382
13451.46 404
13452.55 405
13453.64 395
13454.74 382
13455.83 409
13456.93 399
13458.02 368
13459.12 427
13460.21 424
13461.31 430
13462.40 386
13463.50 389
13464.59 396
13465.69 414
13466.78 389
13467.87 407
13468.97 387
13470.06 417
13471.16 406
13472.25 400
13473.35 380
13474.44 404
13475.54 417
13476.64 411
13477.73 425
13478.83 415
13479.92 402
13481.02 435
13482.11 425
13483.21 397
13484.30 396
13485.40 390
13486.49 438
13487.59 430
13488.69 432
13489.78 436
13490.88 437
13491.97 453
13493.07 464
13494.17 473
13495.26 471
13496.36 499
13497.45 469
13498.55 493
13499.65 456
13500.74 476
13501.84 453
13502.93 435
13504.03 422
13505.13 443
13506.22 432
13507.32 452
13508.42 417
13509.51 435
13510.61 444
13511.71 403
13512.80 411
13513.90 429
13515.00 405
13516.09 392
13517.19 414
13518.29 416
13519.38 386
13520.48 406
13521.58 391
13522.68 371
13523.77 371
13524.87 400
13525.97 396
13527.06 398
13528.16 388
13529.26 385
13530.36 384
13531.45 386
13532.55 364
13533.65 396
13534.75 359
13535.84 364
13536.94 352
13538.04 370
13539.14 371
13540.23 406
13541.33 368
13542.43 385
13543.53 370
13544.63 390
13545.72 364
13546.82 366
13547.92 387
13549.02 342
13550.12 377
13551.22 359
13552.31 349
13553.41 378
13554.51 377
13555.61 360
13556.71 391
13557.81 373
13558.90 368
13560.00 370
13561.10 363
13562.20 371
13563.30 387
13564.40 365
13565.50 343
13566.60 368
13567.69 359
13568.79 362
13569.89 369
13570.99 357
13572.09 372
13573.19 377
13574.29 339
13575.39 369
13576.49 390
13577.59 404
13578.69 384
13579.79 372
13580.89 371
13581.98 332
13583.08 361
13584.18 356
13585.28 377
13586.38 344
13587.48 353
13588.58 392
13589.68 344
13590.78 335
13591.88 386
13592.98 374
13594.08 365
13595.18 391
13596.28 351
13597.38 345
13598.48 334
13599.58 375
13600.68 376
13601.78 408
13602.88 390
13603.98 403
13605.08 383
13606.18 373
13607.29 386
13608.39 360
13609.49 362
13610.59 368
13611.69 355
13612.79 362
13613.89 368
13614.99 376
13616.09 357
13617.19 331
13618.29 383
13619.39 366
13620.50 368
13621.60 392
13622.70 374
13623.80 390
13624.90 368
13626.00 372
13627.10 364
13628.20 376
13629.31 379
13630.41 374
13631.51 343
13632.61 391
13633.71 367
13634.81 362
13635.91 346
13637.02 354
13638.12 364
13639.22 392
13640.32 388
13641.42 364
13642.53 365
13643.63 356
13644.73 362
13645.83 399
13646.93 404
13648.04 372
13649.14 360
13650.24 376
13651.34 362
13652.45 385
13653.55 368
13654.65 396
13655.75 380
13656.85 365
13657.96 346
13659.06 364
13660.16 392
13661.27 385
13662.37 363
13663.47 405
13664.57 384
13665.68 401
13666.78 407
13667.88 395
13668.99 367
13670.09 393
13671.19 390
13672.29 376
13673.40 380
13674.50 387
13675.60 377
13676.71 375
13677.81 393
13678.91 394
13680.02 396
13681.12 439
13682.23 415
13683.33 394
13684.43 381
13685.54 405
13686.64 403
13687.74 396
13688.85 406
13689.95 389
13691.06 426
13692.16 422
13693.26 416
13694.37 417
13695.47 410
13696.58 427
13697.68 425
13698.78 435
13699.89 448
13700.99 429
13702.10 468
13703.20 467
13704.31 466
13705.41 481
13706.51 435
13707.62 483
13708.72 497
13709.83 465
13710.93 507
13712.04 509
13713.14 500
13714.25 489
13715.35 494
13716.46 455
13717.56 454
13718.67 459
13719.77 462
13720.88 445
13721.98 444
13723.09 443
13724.19 449
13725.30 420
13726.40 403
13727.51 413
13728.61 440
13729.72 421
13730.83 399
13731.93 374
13733.04 412
13734.14 404
13735.25 395
13736.35 411
13737.46 404
13738.57 405
13739.67 398
13740.78 431
13741.88 412
13742.99 424
13744.09 406
13745.20 414
13746.31 423
13747.41 430
13748.52 406
13749.63 406
13750.73 398
13751.84 406
13752.94 439
13754.05 405
13755.16 438
13756.26 445
13757.37 436
13758.48 417
13759.58 428
13760.69 464
13761.80 441
13762.90 421
13764.01 420
13765.12 452
13766.22 487
13767.33 443
13768.44 432
13769.55 430
13770.65 418
13771.76 424
13772.87 437
13773.97 421
13775.08 410
13776.19 406
13777.30 411
13778.40 404
13779.51 415
13780.62 398
13781.73 373
13782.83 380
13783.94 411
13785.05 392
13786.16 363
13787.26 410
13788.37 398
13789.48 399
13790.59 384
13791.70 386
13792.80 402
13793.91 386
13795.02 386
13796.13 383
13797.24 393
13798.35 371
13799.45 395
13800.56 399
13801.67 425
13802.78 392
13803.89 390
13805.00 406
13806.10 385
13807.21 390
13808.32 370
13809.43 384
13810.54 386
13811.65 371
13812.76 352
13813.86 346
13814.97 397
13816.08 392
13817.19 371
13818.30 396
13819.41 411
13820.52 398
13821.63 386
13822.74 368
13823.85 362
13824.96 389
13826.06 378
13827.17 421
13828.28 382
13829.39 360
13830.50 368
13831.61 389
13832.72 378
13833.83 368
13834.94 364
13836.05 355
13837.16 361
13838.27 395
13839.38 374
13840.49 367
13841.60 388
13842.71 387
13843.82 327
13844.93 378
13846.04 369
13847.15 370
13848.26 353
13849.37 375
13850.48 387
13851.59 378
13852.70 360
13853.81 366
13854.92 371
13856.03 391
13857.14 358
13858.25 373
13859.37 389
13860.48 368
13861.59 371
13862.70 382
13863.81 387
13864.92 368
13866.03 367
13867.14 387
13868.25 376
13869.36 361
13870.47 365
13871.59 366
13872.70 360
13873.81 383
13874.92 386
13876.03 401
13877.14 381
13878.25 368
13879.36 404
13880.48 363
13881.59 369
13882.70 378
13883.81 370
13884.92 348
13886.03 396
13887.15 385
13888.26 398
13889.37 382
13890.48 370
13891.59 396
13892.71 394
13893.82 401
13894.93 401
13896.04 415
13897.15 394
13898.27 407
13899.38 396
13900.49 388
13901.60 368
13902.72 361
13903.83 383
13904.94 385
13906.05 359
13907.17 364
13908.28 381
13909.39 373
13910.50 371
13911.62 399
13912.73 359
13913.84 379
13914.95 367
13916.07 341
13917.18 372
13918.29 379
13919.41 384
13920.52 371
13921.63 382
13922.75 388
13923.86 355
13924.97 394
13926.09 361
13927.20 339
13928.31 347
13929.43 371
13930.54 378
13931.65 353
13932.77 364
13933.88 352
13934.99 369
13936.11 364
13937.22 355
13938.34 361
13939.45 339
13940.56 369
13941.68 339
13942.79 345
13943.91 355
13945.02 364
13946.13 366
13947.25 365
13948.36 363
13949.48 356
13950.59 334
13951.70 356
13952.82 381
13953.93 344
13955.05 348
13956.16 344
13957.28 357
13958.39 346
13959.51 338
13960.62 352
13961.74 348
13962.85 351
13963.97 358
13965.08 368
13966.20 328
13967.31 350
13968.43 322
13969.54 354
13970.66 380
13971.77 373
13972.89 356
13974.00 311
13975.12 334
13976.23 343
13977.35 361
13978.46 357
13979.58 349
13980.69 349
13981.81 325
13982.92 326
13984.04 355
13985.16 342
13986.27 345
13987.39 343
13988.50 343
13989.62 314
13990.74 314
13991.85 346
13992.97 346
13994.08 307
13995.20 314
13996.32 343
13997.43 333
13998.55 348
13999.66 347
14000.78 371
14001.90 344
14003.01 364
14004.13 337
14005.25 340
14006.36 319
14007.48 355
14008.60 332
14009.71 316
14010.83 341
14011.95 356
14013.06 348
14014.18 347
14015.30 341
14016.41 351
14017.53 346
14018.65 329
14019.76 335
14020.88 347
14022.00 347
14023.12 325
14024.23 345
14025.35 341
14026.47 348
14027.59 353
14028.70 336
14029.82 333
14030.94 333
14032.06 344
14033.17 345
14034.29 353
14035.41 326
14036.53 360
14037.64 350
14038.76 354
14039.88 344
14041.00 354
14042.11 356
14043.23 367
14044.35 374
14045.47 375
14046.59 365
14047.71 365
14048.82 353
14049.94 363
14051.06 372
14052.18 358
14053.30 369
14054.42 378
14055.53 374
14056.65 368
14057.77 365
14058.89 388
14060.01 362
14061.13 384
14062.25 379
14063.36 379
14064.48 371
14065.60 408
14066.72 410
14067.84 426
14068.96 369
14070.08 397
14071.20 407
14072.32 429
14073.44 396
14074.55 426
14075.67 430
14076.79 406
14077.91 417
14079.03 443
14080.15 411
14081.27 416
14082.39 393
14083.51 403
14084.63 430
14085.75 441
14086.87 444
14087.99 449
14089.11 454
14090.23 464
14091.35 463
14092.47 479
14093.59 438
14094.71 431
14095.83 463
14096.95 462
14098.07 448
14099.19 430
14100.31 427
14101.43 428
14102.55 423
14103.67 432
14104.79 418
14105.91 388
14107.03 402
14108.15 392
14109.27 378
14110.39 389
14111.51 348
14112.64 368
14113.76 379
14114.88 380
14116.00 380
14117.12 357
14118.24 388
14119.36 343
14120.48 342
14121.60 346
14122.72 342
14123.85 339
14124.97 364
14126.09 357
14127.21 370
14128.33 357
14129.45 332
14130.57 339
14131.70 327
14132.82 364
14133.94 353
14135.06 368
14136.18 366
14137.30 339
14138.43 352
14139.55 343
14140.67 335
14141.79 334
14142.91 349
14144.03 361
14145.16 348
14146.28 347
14147.40 345
14148.52 334
14149.65 336
14150.77 351
14151.89 376
14153.01 343
14154.13 348
14155.26 341
14156.38 333
14157.50 330
14158.62 340
14159.75 326
14160.87 350
14161.99 353
14163.12 337
14164.24 323
14165.36 338
14166.48 340
14167.61 330
14168.73 331
14169.85 338
14170.98 335
14172.10 330
14173.22 339
14174.35 332
14175.47 350
14176.59 342
14177.72 310
14178.84 353
14179.96 328
14181.09 322
14182.21 325
14183.33 320
14184.46 335
14185.58 358
14186.70 358
14187.83 310
14188.95 338
14190.07 334
14191.20 335
14192.32 329
14193.45 311
14194.57 315
14195.69 320
14196.82 309
14197.94 303
14199.07 344
14200.19 361
14201.32 331
14202.44 358
14203.56 323
14204.69 329
14205.81 334
14206.94 340
14208.06 312
14209.19 290
14210.31 303
14211.44 334
14212.56 317
14213.69 312
14214.81 301
14215.93 308
14217.06 333
14218.18 306
14219.31 327
14220.43 327
14221.56 305
14222.68 321
14223.81 282
14224.94 315
14226.06 319
14227.19 317
14228.31 322
14229.44 314
14230.56 292
14231.69 304
14232.81 320
14233.94 321
14235.06 308
14236.19 304
14237.32 282
14238.44 331
14239.57 314
14240.69 326
14241.82 314
14242.94 311
14244.07 301
14245.20 322
14246.32 299
14247.45 310
14248.57 313
14249.70 322
14250.83 331
14251.95 308
14253.08 321
14254.21 326
14255.33 320
14256.46 314
14257.59 306
14258.71 304
14259.84 314
14260.97 302
14262.09 330
14263.22 328
14264.35 302
14265.47 299
14266.60 297
14267.73 330
14268.85 316
14269.98 311
14271.11 302
14272.23 330
14273.36 327
14274.49 331
14275.62 309
14276.74 305
14277.87 301
14279.00 320
14280.12 291
14281.25 313
14282.38 318
14283.51 301
14284.63 326
14285.76 326
14286.89 307
14288.02 302
14289.15 307
14290.27 322
14291.40 317
14292.53 288
14293.66 338
14294.78 354
14295.91 340
14297.04 299
14298.17 305
14299.30 287
14300.42 294
14301.55 296
14302.68 302
14303.81 301
14304.94 286
14306.07 322
14307.19 322
14308.32 310
14309.45 319
14310.58 294
14311.71 295
14312.84 291
14313.97 294
14315.10 312
14316.22 317
14317.35 308
14318.48 299
14319.61 333
14320.74 295
14321.87 304
14323.00 309
14324.13 310
14325.26 307
14326.39 293
14327.51 307
14328.64 284
14329.77 307
14330.90 316
14332.03 333
14333.16 291
14334.29 294
14335.42 288
14336.55 318
14337.68 295
14338.81 276
14339.94 280
14341.07 301
14342.20 317
14343.33 299
14344.46 306
14345.59 282
14346.72 312
14347.85 306
14348.98 313
14350.11 281
14351.24 300
14352.37 314
14353.50 304
14354.63 305
14355.76 299
14356.89 304
14358.02 282
14359.15 285
14360.28 310
14361.41 291
14362.54 294
14363.67 309
14364.80 320
14365.94 301
14367.07 282
14368.20 300
14369.33 289
14370.46 304
14371.59 296
14372.72 283
14373.85 271
14374.98 294
14376.11 302
14377.25 282
14378.38 283
14379.51 305
14380.64 299
14381.77 300
14382.90 319
14384.03 291
14385.16 283
14386.30 279
14387.43 283
14388.56 285
14389.69 295
14390.82 297
14391.95 304
14393.09 272
14394.22 308
14395.35 301
14396.48 286
14397.61 291
14398.75 288
14399.88 303
14401.01 332
14402.14 300
14403.27 309
14404.41 309
14405.54 291
14406.67 315
14407.80 291
14408.94 301
14410.07 308
14411.20 301
14412.33 349
14413.47 297
14414.60 287
14415.73 303
14416.87 300
14418.00 296
14419.13 323
14420.26 286
14421.40 322
14422.53 321
14423.66 317
14424.80 301
14425.93 296
14427.06 304
14428.20 293
14429.33 308
14430.46 288
14431.59 312
14432.73 306
14433.86 292
14435.00 301
14436.13 326
14437.26 311
14438.40 307
14439.53 295
14440.66 312
14441.80 307
14442.93 308
14444.06 289
14445.20 302
14446.33 289
14447.47 301
14448.60 289
14449.73 307
14450.87 319
14452.00 289
14453.14 311
14454.27 319
14455.41 306
14456.54 282
14457.67 312
14458.81 297
14459.94 311
14461.08 304
14462.21 315
14463.35 318
14464.48 286
14465.62 314
14466.75 304
14467.89 332
14469.02 332
14470.15 306
14471.29 319
14472.42 327
14473.56 317
14474.69 293
14475.83 313
14476.96 335
14478.10 325
14479.24 335
14480.37 356
14481.51 317
14482.64 336
14483.78 309
14484.91 333
14486.05 330
14487.18 345
14488.32 316
14489.45 319
14490.59 336
14491.73 342
14492.86 346
14494.00 344
14495.13 354
14496.27 377
14497.40 373
14498.54 337
14499.68 341
14500.81 355
14501.95 363
14503.08 380
14504.22 377
14505.36 385
14506.49 370
14507.63 342
14508.77 377
14509.90 404
14511.04 392
14512.18 381
14513.31 347
14514.45 393
14515.58 396
14516.72 364
14517.86 402
14519.00 373
14520.13 377
14521.27 364
14522.41 350
14523.54 356
14524.68 387
14525.82 363
14526.95 341
14528.09 362
14529.23 346
14530.37 345
14531.50 354
14532.64 314
14533.78 320
14534.91 335
14536.05 311
14537.19 304
14538.33 353
14539.46 314
14540.60 317
14541.74 339
14542.88 290
14544.02 323
14545.15 316
14546.29 345
14547.43 327
14548.57 336
14549.70 335
14550.84 328
14551.98 329
14553.12 323
14554.26 288
14555.39 293
14556.53 298
14557.67 307
14558.81 306
14559.95 315
14561.09 290
14562.22 319
14563.36 307
14564.50 323
14565.64 320
14566.78 311
14567.92 303
14569.06 300
14570.20 286
14571.33 292
14572.47 336
14573.61 309
14574.75 310
14575.89 318
14577.03 323
14578.17 312
14579.31 282
14580.45 315
14581.59 306
14582.72 317
14583.86 318
14585.00 304
14586.14 295
14587.28 312
14588.42 342
14589.56 338
14590.70 317
14591.84 327
14592.98 338
14594.12 308
14595.26 308
14596.40 300
14597.54 302
14598.68 309
14599.82 290
14600.96 301
14602.10 300
14603.24 325
14604.38 289
14605.52 302
14606.66 311
14607.80 295
14608.94 317
14610.08 314
14611.22 310
14612.36 313
14613.50 312
14614.64 308
14615.78 328
14616.92 337
14618.06 315
14619.20 342
14620.34 333
14621.49 320
14622.63 325
14623.77 316
14624.91 320
14626.05 330
14627.19 330
14628.33 317
14629.47 345
14630.61 330
14631.75 346
14632.90 343
14634.04 309
14635.18 319
14636.32 326
14637.46 338
14638.60 314
14639.74 324
14640.88 328
14642.03 317
14643.17 323
14644.31 315
14645.45 334
14646.59 337
14647.73 327
14648.88 322
14650.02 311
14651.16 291
14652.30 305
14653.44 323
14654.59 327
14655.73 304
14656.87 309
14658.01 302
14659.16 315
14660.30 331
14661.44 321
14662.58 299
14663.72 303
14664.87 297
14666.01 300
14667.15 294
14668.29 292
14669.44 286
14670.58 323
14671.72 309
14672.87 284
14674.01 290
14675.15 289
14676.29 286
14677.44 292
14678.58 309
14679.72 295
14680.87 311
14682.01 307
14683.15 305
14684.30 302
14685.44 324
14686.58 291
14687.73 297
14688.87 293
14690.01 313
14691.16 311
14692.30 292
14693.44 313
14694.59 309
14695.73 295
14696.87 277
14698.02 348
14699.16 285
14700.30 293
14701.45 286
14702.59 283
14703.74 300
14704.88 310
14706.02 289
14707.17 283
14708.31 280
14709.46 289
14710.60 316
14711.75 298
14712.89 306
14714.03 299
14715.18 291
14716.32 259
14717.47 292
14718.61 311
14719.76 305
14720.90 302
14722.05 295
14723.19 307
14724.34 291
14725.48 281
14726.63 300
14727.77 306
14728.92 287
14730.06 295
14731.21 307
14732.35 300
14733.50 304
14734.64 294
14735.79 304
14736.93 293
14738.08 320
14739.22 325
14740.37 311
14741.51 292
14742.66 304
14743.80 297
14744.95 290
14746.09 301
14747.24 296
14748.39 309
14749.53 298
14750.68 301
14751.82 282
14752.97 311
14754.11 293
14755.26 308
14756.41 298
14757.55 288
14758.70 292
14759.85 298
14760.99 298
14762.14 308
14763.28 313
14764.43 317
14765.58 280
14766.72 288
14767.87 288
14769.02 282
14770.16 307
14771.31 299
14772.46 302
14773.60 280
14774.75 263
14775.90 296
14777.04 296
14778.19 286
14779.34 294
14780.48 278
14781.63 297
14782.78 273
14783.92 317
14785.07 279
14786.22 290
14787.37 316
14788.51 309
14789.66 279
14790.81 294
14791.96 291
14793.10 291
14794.25 291
14795.40 293
14796.54 281
14797.69 338
14798.84 296
14799.99 313
14801.14 273
14802.28 290
14803.43 288
14804.58 316
14805.73 302
14806.88 295
14808.02 283
14809.17 289
14810.32 280
14811.47 283
14812.62 278
14813.76 304
14814.91 314
14816.06 289
14817.21 265
14818.36 278
14819.51 263
14820.65 271
14821.80 300
14822.95 287
14824.10 307
14825.25 279
14826.40 271
14827.55 269
14828.69 258
14829.84 282
14830.99 294
14832.14 279
14833.29 263
14834.44 263
14835.59 261
14836.74 246
14837.89 251
14839.04 268
14840.19 295
14841.33 305
14842.48 292
14843.63 275
14844.78 279
14845.93 280
14847.08 268
14848.23 274
14849.38 274
14850.53 270
14851.68 278
14852.83 258
14853.98 273
14855.13 288
14856.28 272
14857.43 259
14858.58 276
14859.73 266
14860.88 257
14862.03 247
14863.18 258
14864.33 294
14865.48 293
14866.63 297
14867.78 272
14868.93 283
14870.08 315
14871.23 274
14872.38 262
14873.53 304
14874.68 263
14875.83 268
14876.98 267
14878.14 263
14879.29 251
14880.44 258
14881.59 281
14882.74 313
14883.89 268
14885.04 272
14886.19 293
14887.34 283
14888.49 275
14889.64 282
14890.80 284
14891.95 278
14893.10 272
14894.25 296
14895.40 273
14896.55 289
14897.70 278
14898.86 286
14900.01 288
14901.16 291
14902.31 279
14903.46 285
14904.61 316
14905.77 279
14906.92 278
14908.07 299
14909.22 302
14910.37 293
14911.53 299
14912.68 291
14913.83 277
14914.98 278
14916.13 284
14917.29 301
14918.44 305
14919.59 297
14920.74 273
14921.90 280
14923.05 299
14924.20 273
14925.35 293
14926.51 290
14927.66 307
14928.81 301
14929.96 285
14931.12 309
14932.27 309
14933.42 312
14934.57 300
14935.73 294
14936.88 279
14938.03 298
14939.19 310
14940.34 282
14941.49 293
14942.65 308
14943.80 321
14944.95 293
14946.11 296
14947.26 306
14948.41 289
14949.57 281
14950.72 316
14951.87 297
14953.03 280
14954.18 281
14955.33 284
14956.49 281
14957.64 278
14958.80 284
14959.95 291
14961.10 296
14962.26 287
14963.41 290
14964.57 304
14965.72 321
14966.87 305
14968.03 342
14969.18 319
14970.34 297
14971.49 309
14972.65 297
14973.80 307
14974.95 297
14976.11 280
14977.26 327
14978.42 310
14979.57 326
14980.73 333
14981.88 309
14983.04 295
14984.19 316
14985.35 309
14986.50 296
14987.66 301
14988.81 310
14989.97 333
14991.12 333
14992.28 321
14993.43 304
14994.59 286
14995.74 290
14996.90 279
14998.05 280
14999.21 301
15000.36 302
15001.52 289
15002.67 299
15003.83 292
15004.99 301
15006.14 290
15007.30 292
15008.45 272
15009.61 286
15010.76 301
15011.92 287
15013.08 289
15014.23 271
15015.39 293
15016.54 292
15017.70 272
15018.86 277
15020.01 293
15021.17 306
15022.32 311
15023.48 244
15024.64 275
15025.79 281
15026.95 284
15028.11 275
15029.26 276
15030.42 279
15031.58 276
15032.73 294
15033.89 298
15035.05 272
15036.20 285
15037.36 278
15038.52 267
15039.67 277
15040.83 285
15041.99 281
15043.15 278
15044.30 239
15045.46 287
15046.62 282
15047.77 287
15048.93 289
15050.09 271
15051.25 287
15052.40 279
15053.56 272
15054.72 280
15055.88 284
15057.03 252
15058.19 262
15059.35 233
15060.51 267
15061.66 278
15062.82 285
15063.98 294
15065.14 278
15066.30 295
15067.45 295
15068.61 289
15069.77 296
15070.93 266
15072.09 278
15073.24 245
15074.40 276
15075.56 250
15076.72 294
15077.88 275
15079.04 273
15080.20 280
15081.35 272
15082.51 277
15083.67 278
15084.83 281
15085.99 272
15087.15 270
15088.31 246
15089.46 295
15090.62 267
15091.78 292
15092.94 271
15094.10 259
15095.26 273
15096.42 271
15097.58 258
15098.74 261
15099.90 256
15101.06 269
15102.22 285
15103.37 264
15104.53 256
15105.69 254
15106.85 291
15108.01 275
15109.17 281
15110.33 280
15111.49 302
15112.65 271
15113.81 249
15114.97 246
15116.13 293
15117.29 276
15118.45 261
15119.61 255
15120.77 249
15121.93 273
15123.09 263
15124.25 271
15125.41 269
15126.57 278
15127.73 268
15128.89 262
15130.05 253
15131.21 278
15132.37 247
15133.53 276
15134.69 282
15135.86 272
15137.02 259
15138.18 268
15139.34 237
15140.50 257
15141.66 282
15142.82 273
15143.98 261
15145.14 293
15146.30 262
15147.46 242
15148.63 242
15149.79 249
15150.95 276
15152.11 275
15153.27 258
15154.43 260
15155.59 285
15156.75 254
15157.92 229
15159.08 285
15160.24 280
15161.40 282
15162.56 289
15163.72 246
15164.89 245
15166.05 243
15167.21 274
15168.37 257
15169.53 252
15170.69 257
15171.86 295
15173.02 270
15174.18 258
15175.34 291
15176.51 272
15177.67 277
15178.83 249
15179.99 254
15181.15 257
15182.32 279
15183.48 256
15184.64 263
15185.80 274
15186.97 277
15188.13 276
15189.29 281
15190.46 296
15191.62 266
15192.78 274
15193.94 299
15195.11 276
15196.27 280
15197.43 249
15198.60 281
15199.76 284
15200.92 285
15202.08 251
15203.25 255
15204.41 261
15205.57 261
15206.74 291
15207.90 254
15209.06 283
15210.23 251
15211.39 264
15212.56 256
15213.72 259
15214.88 299
15216.05 276
15217.21 279
15218.37 298
15219.54 272
15220.70 303
15221.87 281
15223.03 302
15224.19 296
15225.36 264
15226.52 260
15227.69 266
15228.85 306
15230.01 289
15231.18 281
15232.34 287
15233.51 279
15234.67 266
15235.84 267
15237.00 287
15238.16 279
15239.33 262
15240.49 272
15241.66 280
15242.82 293
15243.99 270
15245.15 270
15246.32 263
15247.48 242
15248.65 281
15249.81 285
15250.98 263
15252.14 276
15253.31 264
15254.47 267
15255.64 260
15256.80 284
15257.97 273
15259.13 287
15260.30 283
15261.46 271
15262.63 277
15263.80 274
15264.96 250
15266.13 279
15267.29 275
15268.46 274
15269.62 271
15270.79 271
15271.96 275
15273.12 256
15274.29 251
15275.45 293
15276.62 279
15277.79 285
15278.95 269
15280.12 280
15281.28 290
15282.45 278
15283.62 294
15284.78 300
15285.95 278
15287.12 263
15288.28 280
15289.45 294
15290.62 290
15291.78 297
15292.95 280
15294.12 272
15295.28 298
15296.45 238
15297.62 259
15298.78 296
15299.95 324
15301.12 285
15302.28 296
15303.45 298
15304.62 281
15305.78 282
15306.95 288
15308.12 287
15309.29 277
15310.45 313
15311.62 298
15312.79 261
15313.96 269
15315.12 313
15316.29 282
15317.46 279
15318.63 283
15319.79 287
15320.96 288
15322.13 289
15323.30 290
15324.46 273
15325.63 286
15326.80 291
15327.97 280
15329.14 289
15330.30 268
15331.47 262
15332.64 277
15333.81 264
15334.98 277
15336.14 279
15337.31 276
15338.48 272
15339.65 286
15340.82 263
15341.99 294
15343.16 287
15344.32 299
15345.49 302
15346.66 297
15347.83 296
15349.00 281
15350.17 291
15351.34 264
15352.51 267
15353.67 273
15354.84 270
15356.01 319
15357.18 286
15358.35 266
15359.52 272
15360.69 300
15361.86 282
15363.03 267
15364.20 298
15365.37 273
15366.54 277
15367.71 290
15368.87 300
15370.04 277
15371.21 292
15372.38 307
15373.55 284
15374.72 290
15375.89 276
15377.06 283
15378.23 304
15379.40 279
15380.57 284
15381.74 301
15382.91 273
15384.08 285
15385.25 288
15386.42 307
15387.59 282
15388.76 261
15389.93 271
15391.10 282
15392.27 282
15393.44 278
15394.62 296
15395.79 281
15396.96 292
15398.13 289
15399.30 266
15400.47 299
15401.64 285
15402.81 310
15403.98 270
15405.15 287
15406.32 281
15407.49 287
15408.66 292
15409.84 277
15411.01 288
15412.18 305
15413.35 298
15414.52 291
15415.69 261
15416.86 287
15418.03 271
15419.21 276
15420.38 279
15421.55 279
15422.72 276
15423.89 262
15425.06 277
15426.24 293
15427.41 255
15428.58 263
15429.75 272
15430.92 258
15432.09 274
15433.27 278
15434.44 287
15435.61 251
15436.78 287
15437.96 275
15439.13 295
15440.30 299
15441.47 266
15442.64 265
15443.82 267
15444.99 265
15446.16 257
15447.33 268
15448.51 266
15449.68 270
15450.85 273
15452.02 311
15453.20 282
15454.37 272
15455.54 279
15456.72 253
15457.89 256
15459.06 255
15460.23 276
15461.41 262
15462.58 244
15463.75 252
15464.93 271
15466.10 273
15467.27 263
15468.45 257
15469.62 241
15470.79 271
15471.97 252
15473.14 268
15474.31 244
15475.49 259
15476.66 225
15477.83 282
15479.01 244
15480.18 253
15481.36 258
15482.53 263
15483.70 257
15484.88 243
15486.05 243
15487.23 284
15488.40 237
15489.57 260
15490.75 245
15491.92 263
15493.10 249
15494.27 242
15495.44 260
15496.62 262
15497.79 286
15498.97 257
15500.14 271
15501.32 260
15502.49 268
15503.67 270
15504.84 262
15506.02 267
15507.19 263
15508.36 240
15509.54 219
15510.71 256
15511.89 238
15513.06 259
15514.24 262
15515.41 269
15516.59 287
15517.77 265
15518.94 258
15520.12 248
15521.29 246
15522.47 252
15523.64 232
15524.82 249
15525.99 243
15527.17 263
15528.34 289
15529.52 248
15530.69 292
15531.87 267
15533.05 244
15534.22 269
15535.40 265
15536.57 247
15537.75 263
15538.93 264
15540.10 262
15541.28 270
15542.45 249
15543.63 253
15544.81 259
15545.98 269
15547.16 243
15548.33 266
15549.51 265
15550.69 264
15551.86 269
15553.04 259
15554.22 255
15555.39 251
15556.57 264
15557.75 272
15558.92 233
15560.10 272
15561.28 268
15562.45 251
15563.63 248
15564.81 261
15565.99 271
15567.16 255
15568.34 246
15569.52 254
15570.69 252
15571.87 270
15573.05 271
15574.23 266
15575.40 269
15576.58 278
15577.76 278
15578.93 260
15580.11 270
15581.29 269
15582.47 270
15583.65 287
15584.82 281
15586.00 257
15587.18 264
15588.36 264
15589.53 282
15590.71 292
15591.89 283
15593.07 277
15594.25 259
15595.42 258
15596.60 284
15597.78 298
15598.96 273
15600.14 287
15601.32 284
15602.49 268
15603.67 277
15604.85 255
15606.03 271
15607.21 303
15608.39 276
15609.56 291
15610.74 292
15611.92 285
15613.10 282
15614.28 271
15615.46 288
15616.64 283
15617.82 276
15619.00 278
15620.17 280
15621.35 300
15622.53 277
15623.71 288
15624.89 303
15626.07 315
15627.25 287
15628.43 280
15629.61 295
15630.79 269
15631.97 305
15633.15 272
15634.33 287
15635.51 317
15636.69 296
15637.87 299
15639.05 303
15640.22 285
15641.40 275
15642.58 294
15643.76 308
15644.94 301
15646.12 304
15647.30 315
15648.48 302
15649.66 314
15650.85 288
15652.03 289
15653.21 295
15654.39 301
15655.57 286
15656.75 327
15657.93 294
15659.11 298
15660.29 301
15661.47 313
15662.65 288
15663.83 304
15665.01 291
15666.19 312
15667.37 276
15668.55 292
15669.73 271
15670.92 277
15672.10 273
15673.28 280
15674.46 293
15675.64 279
15676.82 286
15678.00 290
15679.18 269
15680.36 290
15681.55 284
15682.73 298
15683.91 277
15685.09 276
15686.27 296
15687.45 288
15688.63 274
15689.82 304
15691.00 288
15692.18 264
15693.36 271
15694.54 267
15695.73 258
15696.91 281
15698.09 286
15699.27 306
15700.45 292
15701.64 276
15702.82 275
15704.00 289
15705.18 282
15706.36 294
15707.55 303
15708.73 260
15709.91 295
15711.09 278
15712.28 294
15713.46 316
15714.64 298
15715.82 298
15717.01 291
15718.19 287
15719.37 298
15720.55 281
15721.74 307
15722.92 318
15724.10 315
15725.29 322
15726.47 302
15727.65 296
15728.84 296
15730.02 296
15731.20 284
15732.39 318
15733.57 299
15734.75 328
15735.94 309
15737.12 322
15738.30 304
15739.49 290
15740.67 291
15741.85 322
15743.04 349
15744.22 329
15745.40 303
15746.59 329
15747.77 313
15748.96 299
15750.14 312
15751.32 342
15752.51 309
15753.69 317
15754.88 323
15756.06 310
15757.24 332
15758.43 317
15759.61 326
15760.80 309
15761.98 279
15763.17 324
15764.35 297
15765.53 311
15766.72 306
15767.90 303
15769.09 285
15770.27 307
15771.46 336
15772.64 276
15773.83 304
15775.01 287
15776.20 281
15777.38 292
15778.57 288
15779.75 300
15780.94 276
15782.12 269
15783.31 255
15784.49 281
15785.68 288
15786.86 287
15788.05 291
15789.23 278
15790.42 290
15791.60 287
15792.79 282
15793.98 270
15795.16 286
15796.35 279
15797.53 263
15798.72 279
15799.90 273
15801.09 256
15802.28 286
15803.46 287
15804.65 255
15805.83 269
15807.02 298
15808.21 291
15809.39 251
15810.58 256
15811.76 256
15812.95 266
15814.14 268
15815.32 266
15816.51 272
15817.70 255
15818.88 271
15820.07 265
15821.26 265
15822.44 263
15823.63 281
15824.82 284
15826.00 258
15827.19 246
15828.38 245
15829.56 254
15830.75 267
15831.94 264
15833.12 278
15834.31 276
15835.50 271
15836.69 276
15837.87 261
15839.06 250
15840.25 278
15841.44 270
15842.62 273
15843.81 248
15845.00 248
15846.18 262
15847.37 275
15848.56 275
15849.75 284
15850.94 287
15852.12 247
15853.31 260
15854.50 287
15855.69 270
15856.87 258
15858.06 249
15859.25 278
15860.44 261
15861.63 269
15862.81 258
15864.00 266
15865.19 270
15866.38 254
15867.57 260
15868.76 256
15869.94 267
15871.13 279
15872.32 262
15873.51 281
15874.70 269
15875.89 292
15877.08 275
15878.26 278
15879.45 269
15880.64 280
15881.83 269
15883.02 261
15884.21 263
15885.40 253
15886.59 285
15887.78 273
15888.97 262
15890.15 281
15891.34 270
15892.53 250
15893.72 270
15894.91 279
15896.10 269
15897.29 291
15898.48 284
15899.67 271
15900.86 300
15902.05 290
15903.24 291
15904.43 274
15905.62 251
15906.81 280
15908.00 280
15909.19 281
15910.38 259
15911.57 279
15912.76 276
15913.95 280
15915.14 287
15916.33 262
15917.52 270
15918.71 275
15919.90 289
15921.09 290
15922.28 295
15923.47 269
15924.66 306
15925.85 267
15927.04 268
15928.23 265
15929.42 280
15930.61 305
15931.80 279
15932.99 267
15934.18 243
15935.38 268
15936.57 281
15937.76 252
15938.95 273
15940.14 263
15941.33 281
15942.52 257
15943.71 257
15944.90 240
15946.10 247
15947.29 284
15948.48 284
15949.67 277
15950.86 261
15952.05 263
15953.24 280
15954.44 265
15955.63 257
15956.82 272
15958.01 281
15959.20 296
15960.39 271
15961.59 245
15962.78 271
15963.97 255
15965.16 258
15966.35 256
15967.55 248
15968.74 238
15969.93 260
15971.12 263
15972.31 250
15973.51 277
15974.70 271
15975.89 260
15977.08 257
15978.28 256
15979.47 275
15980.66 250
15981.85 263
15983.05 246
15984.24 277
15985.43 271
15986.62 232
15987.82 249
15989.01 255
15990.20 259
15991.40 241
15992.59 253
15993.78 249
15994.98 274
15996.17 274
15997.36 253
15998.55 262
15999.75 250
16000.94 238
16002.13 246
16003.33 270
16004.52 261
16005.72 274
16006.91 283
16008.10 249
16009.30 243
16010.49 222
16011.68 231
16012.88 236
16014.07 250
16015.26 235
16016.46 264
16017.65 255
16018.85 241
16020.04 249
16021.23 246
16022.43 246
16023.62 250
16024.82 247
16026.01 262
16027.21 273
16028.40 271
16029.59 259
16030.79 254
16031.98 272
16033.18 260
16034.37 256
16035.57 270
16036.76 277
16037.96 281
16039.15 254
16040.35 252
16041.54 290
16042.73 256
16043.93 247
16045.12 243
16046.32 246
16047.51 254
16048.71 262
16049.91 260
16051.10 246
16052.30 237
16053.49 258
16054.69 267
16055.88 276
16057.08 267
16058.27 240
16059.47 261
16060.66 247
16061.86 240
16063.05 235
16064.25 237
16065.45 289
16066.64 263
16067.84 236
16069.03 237
16070.23 261
16071.42 261
16072.62 281
16073.82 261
16075.01 258
16076.21 268
16077.41 266
16078.60 270
16079.80 232
16080.99 275
16082.19 286
16083.39 266
16084.58 265
16085.78 258
16086.98 254
16088.17 274
16089.37 260
16090.57 266
16091.76 258
16092.96 267
16094.16 262
16095.35 260
16096.55 258
16097.75 270
16098.94 273
16100.14 281
16101.34 282
16102.53 275
16103.73 275
16104.93 275
16106.13 252
16107.32 251
16108.52 283
16109.72 265
16110.92 268
16112.11 258
16113.31 254
16114.51 263
16115.71 235
16116.90 249
16118.10 258
16119.30 266
16120.50 244
16121.69 276
16122.89 257
16124.09 250
16125.29 239
16126.49 243
16127.68 253
16128.88 222
16130.08 236
16131.28 266
16132.48 256
16133.67 242
16134.87 255
16136.07 223
16137.27 255
16138.47 248
16139.67 266
16140.86 264
16142.06 288
16143.26 278
16144.46 272
16145.66 247
16146.86 236
16148.06 233
16149.26 262
16150.45 255
16151.65 261
16152.85 249
16154.05 251
16155.25 236
16156.45 242
16157.65 237
16158.85 264
16160.05 259
16161.25 255
16162.45 263
16163.64 257
16164.84 247
16166.04 263
16167.24 259
16168.44 220
16169.64 245
16170.84 249
16172.04 269
16173.24 268
16174.44 236
16175.64 225
16176.84 238
16178.04 219
16179.24 240
16180.44 255
16181.64 227
16182.84 255
16184.04 270
16185.24 255
16186.44 232
16187.64 244
16188.84 244
16190.04 237
16191.24 228
16192.44 241
16193.64 235
16194.84 244
16196.04 247
16197.24 254
16198.44 221
16199.65 223
16200.85 269
16202.05 255
16203.25 242
16204.45 239
16205.65 246
16206.85 249
16208.05 252
16209.25 256
16210.45 236
16211.65 232
16212.86 233
16214.06 240
16215.26 242
16216.46 253
16217.66 247
16218.86 248
16220.06 264
16221.27 231
16222.47 223
16223.67 235
16224.87 254
16226.07 254
16227.27 254
16228.48 237
16229.68 265
16230.88 239
16232.08 252
16233.28 245
16234.48 254
16235.69 238
16236.89 250
16238.09 245
16239.29 253
16240.50 229
16241.70 233
16242.90 264
16244.10 243
16245.30 240
16246.51 248
16247.71 250
16248.91 231
16250.11 239
16251.32 218
16252.52 250
16253.72 237
16254.92 242
16256.13 242
16257.33 254
16258.53 251
16259.74 244
16260.94 235
16262.14 252
16263.35 242
16264.55 270
16265.75 277
16266.95 260
16268.16 227
16269.36 246
16270.56 286
16271.77 261
16272.97 248
16274.17 246
16275.38 268
16276.58 256
16277.79 243
16278.99 256
16280.19 245
16281.40 245
16282.60 250
16283.80 256
16285.01 240
16286.21 239
16287.42 242
16288.62 247
16289.82 262
16291.03 244
16292.23 249
16293.44 251
16294.64 240
16295.84 266
16297.05 256
16298.25 253
16299.46 253
16300.66 250
16301.87 244
16303.07 239
16304.27 231
16305.48 247
16306.68 246
16307.89 243
16309.09 241
16310.30 230
16311.50 224
16312.71 249
16313.91 251
16315.12 241
16316.32 269
16317.53 250
16318.73 240
16319.94 257
16321.14 239
16322.35 256
16323.55 247
16324.76 233
16325.96 227
16327.17 260
16328.38 242
16329.58 261
16330.79 204
16331.99 257
16333.20 240
16334.40 241
16335.61 214
16336.81 237
16338.02 233
16339.23 226
16340.43 205
16341.64 222
16342.84 216
16344.05 226
16345.26 233
16346.46 257
16347.67 243
16348.87 214
16350.08 229
16351.29 237
16352.49 233
16353.70 241
16354.91 265
16356.11 232
16357.32 212
16358.53 238
16359.73 235
16360.94 215
16362.15 208
16363.35 236
16364.56 232
16365.77 226
16366.97 208
16368.18 249
16369.39 222
16370.59 229
16371.80 245
16373.01 224
16374.21 213
16375.42 236
16376.63 222
16377.84 254
16379.04 238
16380.25 227
16381.46 224
16382.67 228
16383.87 228
16385.08 222
16386.29 231
16387.50 236
16388.70 218
16389.91 216
16391.12 231
16392.33 249
16393.53 238
16394.74 239
16395.95 217
16397.16 240
16398.37 221
16399.57 223
16400.78 241
16401.99 230
16403.20 213
16404.41 232
16405.62 209
16406.82 222
16408.03 223
16409.24 233
16410.45 211
16411.66 210
16412.87 234
16414.07 225
16415.28 215
16416.49 233
16417.70 224
16418.91 221
16420.12 249
16421.33 256
16422.54 229
16423.75 237
16424.95 214
16426.16 222
16427.37 239
16428.58 226
16429.79 228
16431.00 221
16432.21 197
16433.42 209
16434.63 205
16435.84 209
16437.05 211
16438.26 236
16439.47 247
16440.68 223
16441.88 228
16443.09 222
16444.30 218
16445.51 232
16446.72 214
16447.93 245
16449.14 224
16450.35 247
16451.56 206
16452.77 224
16453.98 206
16455.19 196
16456.40 229
16457.61 241
16458.82 233
16460.03 222
16461.24 215
16462.45 244
16463.67 223
16464.88 208
16466.09 218
16467.30 224
16468.51 218
16469.72 238
16470.93 219
16472.14 201
16473.35 208
16474.56 218
16475.77 213
16476.98 218
16478.19 229
16479.40 214
16480.62 220
16481.83 216
16483.04 194
16484.25 220
16485.46 216
16486.67 199
16487.88 244
16489.09 230
16490.31 220
16491.52 211
16492.73 232
16493.94 227
16495.15 214
16496.36 211
16497.57 221
16498.79 230
16500.00 218
16501.21 216
16502.42 204
16503.63 215
16504.85 218
16506.06 212
16507.27 231
16508.48 243
16509.69 244
16510.91 216
16512.12 224
16513.33 201
16514.54 217
16515.76 212
16516.97 235
16518.18 231
16519.39 236
16520.60 227
16521.82 218
16523.03 220
16524.24 233
16525.46 231
16526.67 204
16527.88 215
16529.09 233
16530.31 207
16531.52 224
16532.73 230
16533.95 226
16535.16 238
16536.37 212
16537.58 212
16538.80 186
16540.01 223
16541.22 208
16542.44 212
16543.65 225
16544.86 221
16546.08 235
16547.29 229
16548.50 199
16549.72 219
16550.93 216
16552.15 238
16553.36 205
16554.57 216
16555.79 202
16557.00 220
16558.21 212
16559.43 206
16560.64 213
16561.86 226
16563.07 215
16564.28 210
16565.50 231
16566.71 201
16567.93 238
16569.14 229
16570.36 220
16571.57 217
16572.78 208
16574.00 222
16575.21 217
16576.43 214
16577.64 213
16578.86 212
16580.07 235
16581.29 218
16582.50 219
16583.72 219
16584.93 228
16586.15 231
16587.36 216
16588.58 200
16589.79 213
16591.01 213
16592.22 226
16593.44 230
16594.65 226
16595.87 219
16597.08 229
16598.30 235
16599.51 220
16600.73 225
16601.94 227
16603.16 220
16604.37 217
16605.59 221
16606.81 214
16608.02 230
16609.24 242
16610.45 218
16611.67 203
16612.89 220
16614.10 225
16615.32 214
16616.53 206
16617.75 215
16618.97 199
16620.18 222
16621.40 186
16622.61 187
16623.83 207
16625.05 195
16626.26 196
16627.48 213
16628.70 195
16629.91 205
16631.13 209
16632.35 207
16633.56 212
16634.78 208
16636.00 209
16637.21 207
16638.43 205
16639.65 209
16640.86 203
16642.08 213
16643.30 241
16644.51 205
16645.73 214
16646.95 211
16648.17 202
16649.38 206
16650.60 188
16651.82 228
16653.03 201
16654.25 226
16655.47 216
16656.69 225
16657.90 219
16659.12 218
16660.34 184
16661.56 209
16662.77 219
16663.99 231
16665.21 209
16666.43 218
16667.65 193
16668.86 199
16670.08 206
16671.30 213
16672.52 213
16673.74 216
16674.95 209
16676.17 188
16677.39 198
16678.61 219
16679.83 215
16681.05 192
16682.26 201
16683.48 204
16684.70 212
16685.92 200
16687.14 203
16688.36 214
16689.58 200
16690.79 217
16692.01 209
16693.23 194
16694.45 194
16695.67 213
16696.89 212
16698.11 212
16699.33 203
16700.55 215
16701.76 216
16702.98 212
16704.20 199
16705.42 184
16706.64 188
16707.86 213
16709.08 218
16710.30 204
16711.52 184
16712.74 181
16713.96 206
16715.18 207
16716.40 210
16717.62 185
16718.84 202
16720.06 206
16721.28 206
16722.50 213
16723.72 204
16724.94 225
16726.16 204
16727.38 219
16728.60 202
16729.82 218
16731.04 224
16732.26 221
16733.48 213
16734.70 210
16735.92 205
16737.14 197
16738.36 198
16739.58 216
16740.80 200
16742.02 216
16743.24 228
16744.46 196
16745.68 205
16746.90 212
16748.12 226
16749.35 204
16750.57 206
16751.79 214
16753.01 202
16754.23 232
16755.45 222
16756.67 212
16757.89 220
16759.11 223
16760.33 210
16761.56 215
16762.78 208
16764.00 219
16765.22 187
16766.44 190
16767.66 198
16768.88 205
16770.11 212
16771.33 211
16772.55 187
16773.77 216
16774.99 214
16776.22 196
16777.44 194
16778.66 207
16779.88 226
16781.10 217
16782.33 216
16783.55 208
16784.77 211
16785.99 205
16787.21 195
16788.44 212
16789.66 208
16790.88 218
16792.10 216
16793.33 194
16794.55 201
16795.77 220
16796.99 216
16798.22 208
16799.44 204
16800.66 188
16801.88 197
16803.11 184
16804.33 198
16805.55 202
16806.78 191
16808.00 201
16809.22 203
16810.44 202
16811.67 212
16812.89 200
16814.11 195
16815.34 190
16816.56 212
16817.78 198
16819.01 228
16820.23 230
16821.45 194
16822.68 192
16823.90 208
16825.13 209
16826.35 197
16827.57 211
16828.80 207
16830.02 216
16831.24 203
16832.47 209
16833.69 194
16834.92 227
16836.14 212
16837.36 206
16838.59 212
16839.81 200
16841.04 208
16842.26 203
16843.48 203
16844.71 214
16845.93 217
16847.16 220
16848.38 236
16849.61 222
16850.83 182
16852.06 217
16853.28 223
16854.51 198
16855.73 204
16856.95 218
16858.18 216
16859.40 212
16860.63 190
16861.85 200
16863.08 220
16864.30 247
16865.53 217
16866.75 212
16867.98 195
16869.21 238
16870.43 219
16871.66 225
16872.88 199
16874.11 207
16875.33 221
16876.56 204
16877.78 222
16879.01 214
16880.23 202
16881.46 231
16882.69 223
16883.91 220
16885.14 219
16886.36 218
16887.59 220
16888.81 227
16890.04 225
16891.27 219
16892.49 225
16893.72 218
16894.94 204
16896.17 210
16897.40 217
16898.62 212
16899.85 209
16901.08 199
16902.30 211
16903.53 218
16904.76 209
16905.98 218
16907.21 214
16908.44 206
16909.66 213
16910.89 205
16912.12 210
16913.34 198
16914.57 198
16915.80 218
16917.02 204
16918.25 208
16919.48 202
16920.70 239
16921.93 224
16923.16 227
16924.39 193
16925.61 198
16926.84 224
16928.07 207
16929.30 217
16930.52 220
16931.75 199
16932.98 189
16934.21 201
16935.43 191
16936.66 193
16937.89 210
16939.12 218
16940.34 223
16941.57 207
16942.80 208
16944.03 195
16945.26 210
16946.48 224
16947.71 209
16948.94 210
16950.17 205
16951.40 218
16952.62 211
16953.85 190
16955.08 189
16956.31 213
16957.54 218
16958.77 221
16959.99 205
16961.22 216
16962.45 221
16963.68 194
16964.91 230
16966.14 212
16967.37 215
16968.60 210
16969.82 216
16971.05 203
16972.28 193
16973.51 208
16974.74 208
16975.97 197
16977.20 198
16978.43 192
16979.66 207
16980.89 209
16982.11 207
16983.34 203
16984.57 189
16985.80 217
16987.03 232
16988.26 223
16989.49 181
16990.72 207
16991.95 238
16993.18 222
16994.41 213
16995.64 196
16996.87 194
16998.10 207
16999.33 195
17000.56 199
17001.79 220
17003.02 219
17004.25 228
17005.48 211
17006.71 231
17007.94 216
17009.17 205
17010.40 188
17011.63 209
17012.86 217
17014.09 209
17015.32 207
17016.55 213
17017.78 192
17019.01 207
17020.25 217
17021.48 205
17022.71 205
17023.94 233
17025.17 212
17026.40 233
17027.63 209
17028.86 196
17030.09 206
17031.32 210
17032.55 211
17033.79 197
17035.02 198
17036.25 202
17037.48 211
17038.71 206
17039.94 207
17041.17 189
17042.41 204
17043.64 195
17044.87 187
17046.10 201
17047.33 189
17048.56 198
17049.80 234
17051.03 218
17052.26 216
17053.49 203
17054.72 202
17055.95 223
17057.19 209
17058.42 201
17059.65 213
17060.88 227
17062.12 203
17063.35 202
17064.58 196
17065.81 204
17067.04 224
17068.28 207
17069.51 207
17070.74 174
17071.97 182
17073.21 199
17074.44 218
17075.67 215
17076.90 198
17078.14 203
17079.37 196
17080.60 198
17081.84 212
17083.07 211
17084.30 213
17085.54 210
17086.77 166
17088.00 202
17089.23 201
17090.47 202
17091.70 191
17092.93 222
17094.17 186
17095.40 207
17096.63 214
17097.87 200
17099.10 205
17100.34 199
17101.57 200
17102.80 189
17104.04 199
17105.27 231
17106.50 192
17107.74 188
17108.97 183
17110.21 218
17111.44 211
17112.67 201
17113.91 197
17115.14 176
17116.38 200
17117.61 198
17118.84 200
17120.08 198
17121.31 216
17122.55 204
17123.78 214
17125.02 203
17126.25 212
17127.48 203
17128.72 190
17129.95 222
17131.19 185
17132.42 197
17133.66 203
17134.89 200
17136.13 193
17137.36 205
17138.60 194
17139.83 220
17141.07 192
17142.30 199
17143.54 202
17144.77 181
17146.01 189
17147.24 176
17148.48 212
17149.71 215
17150.95 202
17152.19 207
17153.42 184
17154.66 199
17155.89 214
17157.13 191
17158.36 217
17159.60 213
17160.83 217
17162.07 199
17163.31 193
17164.54 207
17165.78 187
17167.01 209
17168.25 180
17169.49 189
17170.72 191
17171.96 209
17173.19 194
17174.43 221
17175.67 217
17176.90 207
17178.14 195
17179.38 204
17180.61 217
17181.85 205
17183.09 204
17184.32 199
17185.56 223
17186.80 207
17188.03 215
17189.27 215
17190.51 202
17191.74 202
17192.98 208
17194.22 210
17195.45 208
17196.69 195
17197.93 213
17199.16 220
17200.40 220
17201.64 209
17202.88 202
17204.11 229
17205.35 223
17206.59 215
17207.83 230
17209.06 232
17210.30 202
17211.54 200
17212.78 229
17214.01 233
17215.25 230
17216.49 212
17217.73 232
17218.96 240
17220.20 236
17221.44 219
17222.68 222
17223.92 199
17225.15 224
17226.39 232
17227.63 244
17228.87 199
17230.11 216
17231.35 242
17232.58 236
17233.82 219
17235.06 205
17236.30 224
17237.54 224
17238.78 218
17240.01 197
17241.25 214
17242.49 201
17243.73 218
17244.97 225
17246.21 228
17247.45 199
17248.69 203
17249.93 206
17251.16 216
17252.40 184
17253.64 191
17254.88 227
17256.12 221
17257.36 212
17258.60 201
17259.84 199
17261.08 219
17262.32 195
17263.56 189
17264.80 209
17266.04 222
17267.28 225
17268.51 197
17269.75 180
17270.99 186
17272.23 205
17273.47 202
17274.71 207
17275.95 197
17277.19 217
17278.43 209
17279.67 190
17280.91 195
17282.15 177
17283.39 202
17284.63 183
17285.87 210
17287.11 194
17288.35 200
17289.60 187
17290.84 191
17292.08 190
17293.32 204
17294.56 208
17295.80 197
17297.04 239
17298.28 213
17299.52 201
17300.76 203
17302.00 228
17303.24 197
17304.48 184
17305.72 205
17306.96 220
17308.21 198
17309.45 207
17310.69 186
17311.93 210
17313.17 198
17314.41 199
17315.65 213
17316.89 209
17318.14 204
17319.38 188
17320.62 199
17321.86 177
17323.10 208
17324.34 200
17325.59 195
17326.83 187
17328.07 188
17329.31 197
17330.55 213
17331.79 206
17333.04 194
17334.28 198
17335.52 217
17336.76 214
17338.00 202
17339.25 209
17340.49 201
17341.73 192
17342.97 209
17344.22 204
17345.46 199
17346.70 195
17347.94 213
17349.19 229
17350.43 190
17351.67 182
17352.91 229
17354.16 198
17355.40 225
17356.64 211
17357.88 210
17359.13 189
17360.37 215
17361.61 188
17362.86 206
17364.10 203
17365.34 214
17366.58 190
17367.83 190
17369.07 204
17370.31 201
17371.56 207
17372.80 199
17374.04 205
17375.29 199
17376.53 197
17377.78 199
17379.02 188
17380.26 203
17381.51 208
17382.75 190
17383.99 189
17385.24 175
17386.48 205
17387.72 191
17388.97 196
17390.21 206
17391.46 207
17392.70 197
17393.94 181
17395.19 188
17396.43 196
17397.68 213
17398.92 205
17400.17 215
17401.41 185
17402.65 213
17403.90 220
17405.14 208
17406.39 195
17407.63 213
17408.88 202
17410.12 208
17411.37 215
17412.61 208
17413.86 217
17415.10 198
17416.35 211
17417.59 198
17418.84 191
17420.08 192
17421.33 209
17422.57 211
17423.82 191
17425.06 167
17426.31 187
17427.55 202
17428.80 179
17430.04 199
17431.29 207
17432.53 209
17433.78 196
17435.03 233
17436.27 208
17437.52 200
17438.76 199
17440.01 217
17441.25 193
17442.50 208
17443.75 192
17444.99 228
17446.24 207
17447.48 222
17448.73 203
17449.98 216
17451.22 217
17452.47 201
17453.71 196
17454.96 189
17456.21 201
17457.45 203
17458.70 213
17459.95 220
17461.19 193
17462.44 200
17463.69 210
17464.93 184
17466.18 202
17467.43 211
17468.67 220
17469.92 198
17471.17 209
17472.41 215
17473.66 210
17474.91 220
17476.15 199
17477.40 213
17478.65 204
17479.90 231
17481.14 204
17482.39 225
17483.64 200
17484.88 222
17486.13 189
17487.38 212
17488.63 199
17489.87 218
17491.12 232
17492.37 197
17493.62 219
17494.86 222
17496.11 221
17497.36 199
17498.61 212
17499.86 206
17501.10 235
17502.35 224
17503.60 210
17504.85 216
17506.10 229
17507.34 208
17508.59 211
17509.84 205
17511.09 202
17512.34 215
17513.59 216
17514.83 214
17516.08 214
17517.33 215
17518.58 231
17519.83 250
17521.08 207
17522.33 216
17523.57 213
17524.82 233
17526.07 205
17527.32 219
17528.57 203
17529.82 233
17531.07 218
17532.32 229
17533.57 243
17534.82 224
17536.06 220
17537.31 217
17538.56 238
17539.81 218
17541.06 220
17542.31 228
17543.56 248
17544.81 257
17546.06 237
17547.31 250
17548.56 236
17549.81 229
17551.06 205
17552.31 237
17553.56 251
17554.81 242
17556.06 242
17557.31 238
17558.56 219
17559.81 236
17561.06 219
17562.31 241
17563.56 217
17564.81 222
17566.06 226
17567.31 238
17568.56 244
17569.81 236
17571.06 244
17572.31 255
17573.56 249
17574.81 236
17576.06 238
17577.31 227
17578.56 236
17579.81 235
17581.06 243
17582.31 229
17583.57 215
17584.82 226
17586.07 256
17587.32 239
17588.57 216
17589.82 225
17591.07 235
17592.32 250
17593.57 232
17594.83 219
17596.08 210
17597.33 234
17598.58 216
17599.83 226
17601.08 213
17602.33 219
17603.59 232
17604.84 231
17606.09 202
17607.34 221
17608.59 220
17609.84 236
17611.10 221
17612.35 220
17613.60 224
17614.85 228
17616.10 232
17617.36 230
17618.61 218
17619.86 222
17621.11 227
17622.36 230
17623.62 234
17624.87 232
17626.12 216
17627.37 235
17628.63 209
17629.88 195
17631.13 203
17632.38 223
17633.64 206
17634.89 196
17636.14 210
17637.39 214
17638.65 202
17639.90 216
17641.15 202
17642.41 199
17643.66 202
17644.91 204
17646.17 228
17647.42 209
17648.67 208
17649.92 222
17651.18 226
17652.43 191
17653.68 197
17654.94 207
17656.19 220
17657.44 210
17658.70 210
17659.95 186
17661.21 206
17662.46 202
17663.71 206
17664.97 225
17666.22 213
17667.47 200
17668.73 217
17669.98 228
17671.24 213
17672.49 213
17673.74 192
17675.00 203
17676.25 208
17677.51 207
17678.76 199
17680.02 209
17681.27 177
17682.52 168
17683.78 201
17685.03 237
17686.29 209
17687.54 218
17688.80 212
17690.05 220
17691.31 202
17692.56 200
17693.82 211
17695.07 212
17696.32 222
17697.58 204
17698.83 192
17700.09 214
17701.34 211
17702.60 197
17703.86 180
17705.11 214
17706.37 205
17707.62 217
17708.88 220
17710.13 205
17711.39 202
17712.64 228
17713.90 212
17715.15 239
17716.41 201
17717.66 203
17718.92 201
17720.18 210
17721.43 202
17722.69 212
17723.94 198
17725.20 197
17726.45 212
17727.71 207
17728.97 187
17730.22 198
17731.48 198
17732.74 203
17733.99 206
17735.25 209
17736.50 212
17737.76 222
17739.02 201
17740.27 226
17741.53 199
17742.79 173
17744.04 216
17745.30 228
17746.56 208
17747.81 195
17749.07 222
17750.33 231
17751.58 219
17752.84 216
17754.10 205
17755.35 215
17756.61 212
17757.87 209
17759.12 217
17760.38 211
17761.64 215
17762.90 238
17764.15 231
17765.41 223
17766.67 221
17767.93 218
17769.18 225
17770.44 218
17771.70 230
17772.96 224
17774.21 223
17775.47 206
17776.73 227
17777.99 223
17779.24 205
17780.50 221
17781.76 221
17783.02 233
17784.28 236
17785.53 232
17786.79 225
17788.05 250
17789.31 223
17790.57 242
17791.82 254
17793.08 223
17794.34 208
17795.60 224
17796.86 230
17798.12 229
17799.37 205
17800.63 227
17801.89 223
17803.15 231
17804.41 206
17805.67 230
17806.93 240
17808.19 224
17809.44 224
17810.70 204
17811.96 202
17813.22 227
17814.48 211
17815.74 217
17817.00 216
17818.26 209
17819.52 225
17820.78 205
17822.04 222
17823.29 210
17824.55 234
17825.81 215
17827.07 199
17828.33 233
17829.59 235
17830.85 238
17832.11 212
17833.37 234
17834.63 237
17835.89 236
17837.15 206
17838.41 212
17839.67 210
17840.93 226
17842.19 213
17843.45 214
17844.71 199
17845.97 218
17847.23 194
17848.49 194
17849.75 218
17851.01 208
17852.27 200
17853.53 196
17854.79 201
17856.05 198
17857.31 198
17858.57 222
17859.84 195
17861.10 200
17862.36 196
17863.62 221
17864.88 196
17866.14 196
17867.40 218
17868.66 204
17869.92 193
17871.18 212
17872.44 192
17873.71 200
17874.97 215
17876.23 222
17877.49 187
17878.75 217
17880.01 203
17881.27 203
17882.53 198
17883.80 196
17885.06 193
17886.32 197
17887.58 201
17888.84 196
17890.10 197
17891.37 176
17892.63 197
17893.89 181
17895.15 213
17896.41 205
17897.67 204
17898.94 192
17900.20 183
17901.46 202
17902.72 209
17903.99 203
17905.25 213
17906.51 182
17907.77 209
17909.03 198
17910.30 208
17911.56 189
17912.82 203
17914.08 185
17915.35 197
17916.61 202
17917.87 199
17919.14 189
17920.40 211
17921.66 207
17922.92 192
17924.19 189
17925.45 194
17926.71 193
17927.98 197
17929.24 194
17930.50 205
17931.76 205
17933.03 210
17934.29 199
17935.55 232
17936.82 190
17938.08 199
17939.34 217
17940.61 188
17941.87 205
17943.14 192
17944.40 190
17945.66 205
17946.93 186
17948.19 197
17949.45 203
17950.72 179
17951.98 193
17953.25 191
17954.51 196
17955.77 178
17957.04 189
17958.30 206
17959.57 207
17960.83 185
17962.09 184
17963.36 196
17964.62 225
17965.89 194
17967.15 196
17968.42 181
17969.68 189
17970.95 201
17972.21 185
17973.47 172
17974.74 185
17976.00 191
17977.27 206
17978.53 193
17979.80 183
17981.06 180
17982.33 198
17983.59 203
17984.86 197
17986.12 188
17987.39 195
17988.65 199
17989.92 204
17991.18 201
17992.45 186
17993.71 186
17994.98 187
17996.25 195
17997.51 185
17998.78 213
18000.04 199
18001.31 175
18002.57 204
18003.84 208
18005.10 193
18006.37 204
18007.64 175
18008.90 185
18010.17 186
18011.43 193
18012.70 191
18013.97 178
18015.23 190
18016.50 198
18017.76 211
18019.03 190
18020.30 192
18021.56 211
18022.83 206
18024.10 207
18025.36 208
18026.63 178
18027.90 202
18029.16 208
18030.43 200
18031.70 187
18032.96 187
18034.23 198
18035.50 186
18036.76 196
18038.03 201
18039.30 218
18040.56 211
18041.83 198
18043.10 194
18044.37 193
18045.63 201
18046.90 208
18048.17 206
18049.43 203
18050.70 228
18051.97 206
18053.24 201
18054.50 214
18055.77 198
18057.04 181
18058.31 202
18059.57 215
18060.84 187
18062.11 191
18063.38 190
18064.65 198
18065.91 212
18067.18 196
18068.45 224
18069.72 206
18070.98 212
18072.25 199
18073.52 177
18074.79 215
18076.06 194
18077.33 209
18078.59 202
18079.86 187
18081.13 192
18082.40 196
18083.67 217
18084.94 207
18086.21 220
18087.47 209
18088.74 211
18090.01 197
18091.28 204
18092.55 213
18093.82 217
18095.09 208
18096.36 221
18097.62 227
18098.89 221
18100.16 215
18101.43 213
18102.70 204
18103.97 216
18105.24 229
18106.51 220
18107.78 237
18109.05 241
18110.32 209
18111.59 195
18112.86 238
18114.13 246
18115.40 220
18116.66 233
18117.93 220
18119.20 225
18120.47 223
18121.74 236
18123.01 228
18124.28 224
18125.55 216
18126.82 233
18128.09 235
18129.36 217
18130.63 210
18131.90 206
18133.17 213
18134.44 215
18135.71 234
18136.99 226
18138.26 202
18139.53 212
18140.80 217
18142.07 204
18143.34 208
18144.61 216
18145.88 220
18147.15 202
18148.42 222
18149.69 215
18150.96 206
18152.23 202
18153.50 191
18154.78 218
18156.05 230
18157.32 216
18158.59 232
18159.86 214
18161.13 223
18162.40 233
18163.67 213
18164.94 223
18166.22 194
18167.49 227
18168.76 223
18170.03 224
18171.30 217
18172.57 205
18173.85 208
18175.12 202
18176.39 227
18177.66 232
18178.93 230
18180.20 223
18181.48 241
18182.75 201
18184.02 218
18185.29 194
18186.56 232
18187.84 226
18189.11 226
18190.38 203
18191.65 218
18192.93 215
18194.20 217
18195.47 241
18196.74 242
18198.02 201
18199.29 198
18200.56 244
18201.83 220
18203.11 207
18204.38 192
18205.65 207
18206.92 201
18208.20 192
18209.47 212
18210.74 209
18212.02 220
18213.29 227
18214.56 232
18215.84 220
18217.11 221
18218.38 214
18219.65 244
18220.93 203
18222.20 207
18223.47 195
18224.75 225
18226.02 217
18227.30 199
18228.57 202
18229.84 203
18231.12 245
18232.39 210
18233.66 198
18234.94 192
18236.21 197
18237.48 213
18238.76 232
18240.03 222
18241.31 211
18242.58 194
18243.86 202
18245.13 214
18246.40 198
18247.68 207
18248.95 241
18250.23 198
18251.50 210
18252.77 198
18254.05 209
18255.32 197
18256.60 195
18257.87 203
18259.15 209
18260.42 198
18261.70 202
18262.97 223
18264.25 210
18265.52 210
18266.80 219
18268.07 212
18269.35 230
18270.62 226
18271.90 203
18273.17 203
18274.45 208
18275.72 207
18277.00 219
18278.27 199
18279.55 203
18280.82 186
18282.10 199
18283.37 198
18284.65 211
18285.93 221
18287.20 208
18288.48 200
18289.75 194
18291.03 195
18292.30 189
18293.58 202
18294.86 212
18296.13 224
18297.41 192
18298.68 217
18299.96 213
18301.24 212
18302.51 198
18303.79 205
18305.06 213
18306.34 202
18307.62 214
18308.89 206
18310.17 203
18311.45 198
18312.72 213
18314.00 196
18315.28 209
18316.55 202
18317.83 205
18319.11 201
18320.38 196
18321.66 185
18322.94 195
18324.21 206
18325.49 201
18326.77 193
18328.04 201
18329.32 200
18330.60 196
18331.88 201
18333.15 199
18334.43 194
18335.71 197
18336.98 180
18338.26 183
18339.54 188
18340.82 206
18342.09 197
18343.37 184
18344.65 193
18345.93 198
18347.20 186
18348.48 214
18349.76 210
18351.04 198
18352.32 192
18353.59 195
18354.87 183
18356.15 186
18357.43 199
18358.71 210
18359.98 167
18361.26 198
18362.54 197
18363.82 185
18365.10 201
18366.38 214
18367.65 196
18368.93 192
18370.21 198
18371.49 181
18372.77 207
18374.05 215
18375.33 192
18376.60 207
18377.88 195
18379.16 190
18380.44 185
18381.72 211
18383.00 183
18384.28 212
18385.56 218
18386.84 192
18388.11 187
18389.39 218
18390.67 201
18391.95 204
18393.23 184
18394.51 187
18395.79 195
18397.07 200
18398.35 213
18399.63 189
18400.91 186
18402.19 188
18403.47 203
18404.75 194
18406.03 209
18407.31 205
18408.59 207
18409.87 189
18411.15 191
18412.43 188
18413.71 195
18414.99 205
18416.27 203
18417.55 209
18418.83 205
18420.11 231
18421.39 195
18422.67 182
18423.95 186
18425.23 194
18426.51 205
18427.79 203
18429.07 187
18430.35 198
18431.63 204
18432.91 211
18434.19 222
18435.47 228
18436.75 198
18438.04 201
18439.32 217
18440.60 198
18441.88 194
18443.16 218
18444.44 223
18445.72 236
18447.00 205
18448.28 204
18449.57 218
18450.85 200
18452.13 201
18453.41 209
18454.69 211
18455.97 191
18457.25 229
18458.54 211
18459.82 202
18461.10 195
18462.38 188
18463.66 207
18464.94 221
18466.23 205
18467.51 193
18468.79 190
18470.07 195
18471.35 219
18472.64 195
18473.92 207
18475.20 194
18476.48 202
18477.76 203
18479.05 192
18480.33 194
18481.61 212
18482.89 204
18484.18 191
18485.46 188
18486.74 191
18488.02 189
18489.31 185
18490.59 204
18491.87 193
18493.15 200
18494.44 208
18495.72 193
18497.00 208
18498.29 189
18499.57 190
18500.85 197
18502.13 204
18503.42 199
18504.70 219
18505.98 203
18507.27 189
18508.55 203
18509.83 205
18511.12 192
18512.40 192
18513.68 203
18514.97 196
18516.25 200
18517.54 194
18518.82 191
18520.10 210
18521.39 209
18522.67 185
18523.95 172
18525.24 199
18526.52 215
18527.81 205
18529.09 213
18530.37 201
18531.66 221
18532.94 192
18534.23 206
18535.51 200
18536.79 187
18538.08 194
18539.36 210
18540.65 204
18541.93 209
18543.22 186
18544.50 198
18545.79 206
18547.07 207
18548.36 223
18549.64 214
18550.92 186
18552.21 207
18553.49 189
18554.78 200
18556.06 206
18557.35 197
18558.63 206
18559.92 217
18561.20 198
18562.49 217
18563.77 210
18565.06 196
18566.35 193
18567.63 233
18568.92 212
18570.20 207
18571.49 234
18572.77 211
18574.06 196
18575.34 225
18576.63 214
18577.92 232
18579.20 214
18580.49 209
18581.77 211
18583.06 222
18584.34 228
18585.63 225
18586.92 225
18588.20 200
18589.49 212
18590.77 237
18592.06 220
18593.35 212
18594.63 213
18595.92 218
18597.21 216
18598.49 222
18599.78 203
18601.07 201
18602.35 187
18603.64 180
18604.93 203
18606.21 216
18607.50 215
18608.79 210
18610.07 219
18611.36 209
18612.65 204
18613.93 221
18615.22 207
18616.51 190
18617.79 216
18619.08 230
18620.37 219
18621.66 203
18622.94 194
18624.23 189
18625.52 208
18626.80 206
18628.09 208
18629.38 210
18630.67 185
18631.95 213
18633.24 205
18634.53 199
18635.82 204
18637.11 197
18638.39 211
18639.68 202
18640.97 188
18642.26 196
18643.54 201
18644.83 217
18646.12 193
18647.41 196
18648.70 205
18649.99 205
18651.27 197
18652.56 202
18653.85 194
18655.14 206
18656.43 199
18657.72 210
18659.00 204
18660.29 190
18661.58 195
18662.87 193
18664.16 212
18665.45 199
18666.74 201
18668.02 189
18669.31 190
18670.60 178
18671.89 201
18673.18 190
18674.47 195
18675.76 181
18677.05 206
18678.34 187
18679.63 210
18680.92 188
18682.20 196
18683.49 198
18684.78 208
18686.07 197
18687.36 205
18688.65 193
18689.94 188
18691.23 173
18692.52 165
18693.81 182
18695.10 169
18696.39 178
18697.68 191
18698.97 197
18700.26 183
18701.55 201
18702.84 192
18704.13 211
18705.42 179
18706.71 210
18708.00 218
18709.29 202
18710.58 222
18711.87 202
18713.16 205
18714.45 178
18715.74 197
18717.03 183
18718.32 190
18719.61 200
18720.90 218
18722.20 193
18723.49 204
18724.78 198
18726.07 188
18727.36 204
18728.65 187
18729.94 203
18731.23 217
18732.52 222
18733.81 205
18735.10 182
18736.40 198
18737.69 185
18738.98 214
18740.27 199
18741.56 194
18742.85 184
18744.14 207
18745.43 207
18746.73 209
18748.02 186
18749.31 196
18750.60 201
18751.89 210
18753.18 191
18754.48 196
18755.77 179
18757.06 203
18758.35 187
18759.64 187
18760.94 196
18762.23 187
18763.52 180
18764.81 196
18766.10 178
18767.40 194
18768.69 187
18769.98 195
18771.27 194
18772.57 193
18773.86 181
18775.15 204
18776.44 198
18777.74 193
18779.03 177
18780.32 197
18781.61 184
18782.91 204
18784.20 194
18785.49 163
18786.79 182
18788.08 195
18789.37 174
18790.66 209
18791.96 168
18793.25 200
18794.54 181
18795.84 190
18797.13 191
18798.42 191
18799.72 161
18801.01 200
18802.30 199
18803.60 194
18804.89 164
18806.18 195
18807.48 186
18808.77 191
18810.07 218
18811.36 200
18812.65 177
18813.95 186
18815.24 213
18816.53 184
18817.83 212
18819.12 188
18820.42 188
18821.71 203
18823.00 209
18824.30 169
18825.59 174
18826.89 172
18828.18 188
18829.48 208
18830.77 177
18832.07 201
18833.36 197
18834.65 175
18835.95 177
18837.24 197
18838.54 193
18839.83 195
18841.13 204
18842.42 208
18843.72 182
18845.01 198
18846.31 209
18847.60 211
18848.90 191
18850.19 184
18851.49 193
18852.78 182
18854.08 177
18855.37 192
18856.67 192
18857.96 195
18859.26 216
18860.55 189
18861.85 191
18863.15 193
18864.44 215
18865.74 224
18867.03 192
18868.33 199
18869.62 199
18870.92 212
18872.22 195
18873.51 191
18874.81 196
18876.10 217
18877.40 233
18878.70 198
18879.99 203
18881.29 217
18882.58 199
18883.88 186
18885.18 189
18886.47 215
18887.77 214
18889.07 210
18890.36 210
18891.66 200
18892.95 211
18894.25 210
18895.55 207
18896.84 190
18898.14 205
18899.44 217
18900.73 206
18902.03 195
18903.33 193
18904.63 196
18905.92 205
18907.22 208
18908.52 199
18909.81 214
18911.11 210
18912.41 228
18913.71 208
18915.00 208
18916.30 203
18917.60 204
18918.89 195
18920.19 206
18921.49 216
18922.79 193
18924.09 182
18925.38 190
18926.68 193
18927.98 193
18929.28 215
18930.57 192
18931.87 205
18933.17 209
18934.47 231
18935.77 194
18937.06 201
18938.36 221
18939.66 219
18940.96 207
18942.26 214
18943.55 192
18944.85 191
18946.15 197
18947.45 192
18948.75 193
18950.05 199
18951.35 206
18952.64 191
18953.94 208
18955.24 201
18956.54 199
18957.84 192
18959.14 199
18960.44 223
18961.74 208
18963.03 186
18964.33 188
18965.63 193
18966.93 183
18968.23 186
18969.53 198
18970.83 198
18972.13 196
18973.43 211
18974.73 206
18976.03 197
18977.33 185
18978.62 203
18979.92 201
18981.22 184
18982.52 180
18983.82 185
18985.12 189
18986.42 186
18987.72 184
18989.02 192
18990.32 187
18991.62 218
18992.92 203
18994.22 214
18995.52 210
18996.82 203
18998.12 176
18999.42 203
19000.72 189
19002.02 197
19003.32 183
19004.62 191
19005.92 195
19007.22 185
19008.53 189
19009.83 185
19011.13 178
19012.43 197
19013.73 192
19015.03 204
19016.33 188
19017.63 177
19018.93 192
19020.23 198
19021.53 190
19022.83 198
19024.13 180
19025.44 180
19026.74 191
19028.04 198
19029.34 192
19030.64 177
19031.94 205
19033.24 179
19034.54 197
19035.85 178
19037.15 169
19038.45 176
19039.75 186
19041.05 198
19042.35 179
19043.66 168
19044.96 177
19046.26 175
19047.56 168
19048.86 174
19050.16 175
19051.47 168
19052.77 187
19054.07 186
19055.37 201
19056.67 178
19057.98 179
19059.28 188
19060.58 190
19061.88 180
19063.19 182
19064.49 180
19065.79 187
19067.09 182
19068.40 184
19069.70 183
19071.00 178
19072.30 167
19073.61 163
19074.91 161
19076.21 179
19077.52 192
19078.82 208
19080.12 187
19081.42 196
19082.73 174
19084.03 191
19085.33 159
19086.64 188
19087.94 162
19089.24 188
19090.55 171
19091.85 213
19093.15 163
19094.46 166
19095.76 176
19097.06 187
19098.37 178
19099.67 181
19100.97 189
19102.28 197
19103.58 182
19104.89 191
19106.19 180
19107.49 155
19108.80 171
19110.10 179
19111.40 163
19112.71 180
19114.01 172
19115.32 177
19116.62 207
19117.93 192
19119.23 179
19120.53 180
19121.84 203
19123.14 174
19124.45 197
19125.75 184
19127.06 183
19128.36 186
19129.67 162
19130.97 180
19132.28 176
19133.58 201
19134.88 173
19136.19 173
19137.49 194
19138.80 194
19140.10 207
19141.41 186
19142.71 174
19144.02 175
19145.32 183
19146.63 167
19147.94 166
19149.24 185
19150.55 180
19151.85 202
19153.16 189
19154.46 167
19155.77 193
19157.07 165
19158.38 172
19159.68 178
19160.99 175
19162.30 176
19163.60 170
19164.91 178
19166.21 170
19167.52 180
19168.83 166
19170.13 198
19171.44 188
19172.74 181
19174.05 177
19175.36 203
19176.66 167
19177.97 178
19179.27 173
19180.58 188
19181.89 188
19183.19 187
19184.50 179
19185.81 164
19187.11 178
19188.42 209
19189.73 183
19191.03 215
19192.34 194
19193.65 177
19194.95 191
19196.26 179
19197.57 172
19198.87 192
19200.18 176
19201.49 192
19202.80 173
19204.10 176
19205.41 172
19206.72 193
19208.03 188
19209.33 181
19210.64 182
19211.95 181
19213.25 175
19214.56 194
19215.87 174
19217.18 190
19218.49 150
19219.79 188
19221.10 179
19222.41 164
19223.72 187
19225.02 174
19226.33 184
19227.64 181
19228.95 161
19230.26 161
19231.56 186
19232.87 191
19234.18 189
19235.49 170
19236.80 202
19238.11 185
19239.41 187
19240.72 189
19242.03 178
19243.34 190
19244.65 175
19245.96 169
19247.26 186
19248.57 189
19249.88 168
19251.19 195
19252.50 175
19253.81 200
19255.12 171
19256.43 191
19257.74 171
19259.04 193
19260.35 183
19261.66 179
19262.97 190
19264.28 177
19265.59 160
19266.90 162
19268.21 184
19269.52 180
19270.83 183
19272.14 181
19273.45 203
19274.76 157
19276.07 179
19277.38 175
19278.69 176
19279.99 180
19281.30 193
19282.61 196
19283.92 158
19285.23 163
19286.54 190
19287.85 192
19289.16 186
19290.47 172
19291.78 181
19293.09 195
19294.40 158
19295.72 172
19297.03 193
19298.34 189
19299.65 174
19300.96 192
19302.27 160
19303.58 160
19304.89 168
19306.20 186
19307.51 174
19308.82 170
19310.13 165
19311.44 178
19312.75 175
19314.06 169
19315.37 208
19316.69 191
19318.00 174
19319.31 163
19320.62 183
19321.93 177
19323.24 173
19324.55 192
19325.86 170
19327.18 156
19328.49 165
19329.80 181
19331.11 169
19332.42 168
19333.73 149
19335.04 175
19336.36 188
19337.67 186
19338.98 189
19340.29 176
19341.60 183
19342.91 173
19344.23 171
19345.54 183
19346.85 174
19348.16 180
19349.47 180
19350.79 194
19352.10 180
19353.41 151
19354.72 177
19356.04 170
19357.35 187
19358.66 165
19359.97 168
19361.29 168
19362.60 172
19363.91 171
19365.22 165
19366.54 178
19367.85 180
19369.16 172
19370.47 183
19371.79 195
19373.10 158
19374.41 195
19375.73 182
19377.04 173
19378.35 157
19379.67 177
19380.98 166
19382.29 172
19383.60 169
19384.92 176
19386.23 171
19387.54 158
19388.86 170
19390.17 186
19391.49 194
19392.80 179
19394.11 186
19395.43 179
19396.74 184
19398.05 162
19399.37 176
19400.68 182
19402.00 174
19403.31 168
19404.62 164
19405.94 181
19407.25 167
19408.57 172
19409.88 171
19411.19 178
19412.51 173
19413.82 173
19415.14 180
19416.45 178
19417.77 170
19419.08 169
19420.39 160
19421.71 204
19423.02 150
19424.34 179
19425.65 156
19426.97 170
19428.28 171
19429.60 176
19430.91 160
19432.23 167
19433.54 178
19434.86 165
19436.17 182
19437.49 167
19438.80 185
19440.12 161
19441.43 176
19442.75 142
19444.06 158
19445.38 168
19446.69 175
19448.01 176
19449.32 177
19450.64 165
19451.96 146
19453.27 176
19454.59 187
19455.90 163
19457.22 166
19458.53 194
19459.85 161
19461.17 167
19462.48 153
19463.80 152
19465.11 172
19466.43 176
19467.75 152
19469.06 169
19470.38 169
19471.69 145
19473.01 153
19474.33 179
19475.64 160
19476.96 199
19478.28 180
19479.59 170
19480.91 177
19482.23 143
19483.54 181
19484.86 169
19486.18 173
19487.49 178
19488.81 188
19490.13 180
19491.44 164
19492.76 163
19494.08 173
19495.39 161
19496.71 153
19498.03 175
19499.35 155
19500.66 171
19501.98 173
19503.30 171
19504.61 168
19505.93 181
19507.25 166
19508.57 165
19509.88 180
19511.20 162
19512.52 175
19513.84 184
19515.15 167
19516.47 149
19517.79 163
19519.11 187
19520.43 169
19521.74 154
19523.06 188
19524.38 164
19525.70 155
19527.02 176
19528.33 193
19529.65 152
19530.97 153
19532.29 157
19533.61 181
19534.93 167
19536.24 171
19537.56 178
19538.88 163
19540.20 192
19541.52 163
19542.84 180
19544.16 167
19545.47 161
19546.79 163
19548.11 189
19549.43 177
19550.75 168
19552.07 159
19553.39 169
19554.71 164
19556.03 173
19557.34 177
19558.66 153
19559.98 167
19561.30 148
19562.62 194
19563.94 174
19565.26 169
19566.58 172
19567.90 174
19569.22 169
19570.54 171
19571.86 171
19573.18 162
19574.50 158
19575.82 159
19577.14 174
19578.46 147
19579.78 165
19581.10 176
19582.42 175
19583.74 153
19585.06 168
19586.38 165
19587.70 156
19589.02 164
19590.34 174
19591.66 169
19592.98 184
19594.30 156
19595.62 174
19596.94 166
19598.26 169
19599.58 162
19600.90 157
19602.22 185
19603.54 157
19604.86 165
19606.18 168
19607.50 191
19608.82 192
19610.15 163
19611.47 156
19612.79 172
19614.11 169
19615.43 153
19616.75 185
19618.07 172
19619.39 161
19620.71 151
19622.04 163
19623.36 168
19624.68 167
19626.00 153
19627.32 163
19628.64 173
19629.96 165
19631.29 165
19632.61 162
19633.93 171
19635.25 164
19636.57 181
19637.89 136
19639.22 143
19640.54 173
19641.86 168
19643.18 157
19644.50 167
19645.83 172
19647.15 169
19648.47 165
19649.79 164
19651.12 164
19652.44 164
19653.76 163
19655.08 175
19656.40 168
19657.73 152
19659.05 167
19660.37 163
19661.70 171
19663.02 161
19664.34 152
19665.66 150
19666.99 165
19668.31 166
19669.63 162
19670.95 151
19672.28 154
19673.60 137
19674.92 135
19676.25 166
19677.57 170
19678.89 156
19680.22 169
19681.54 184
19682.86 154
19684.19 181
19685.51 162
19686.83 184
19688.16 168
19689.48 164
19690.80 182
19692.13 190
19693.45 157
19694.78 178
19696.10 173
19697.42 156
19698.75 173
19700.07 154
19701.39 176
19702.72 154
19704.04 155
19705.37 171
19706.69 194
19708.02 180
19709.34 172
19710.66 128
19711.99 165
19713.31 177
19714.64 162
19715.96 185
19717.29 169
19718.61 175
19719.93 175
19721.26 149
19722.58 152
19723.91 160
19725.23 171
19726.56 152
19727.88 149
19729.21 150
19730.53 151
19731.86 174
19733.18 176
19734.51 176
19735.83 170
19737.16 162
19738.48 173
19739.81 162
19741.13 176
19742.46 161
19743.78 173
19745.11 191
19746.44 175
19747.76 171
19749.09 167
19750.41 172
19751.74 167
19753.06 144
19754.39 154
19755.72 183
19757.04 180
19758.37 170
19759.69 163
19761.02 163
19762.34 157
19763.67 168
19765.00 176
19766.32 145
19767.65 162
19768.98 181
19770.30 178
19771.63 182
19772.95 136
19774.28 151
19775.61 157
19776.93 159
19778.26 178
19779.59 164
19780.91 175
19782.24 160
19783.57 190
19784.89 165
19786.22 165
19787.55 159
19788.87 179
19790.20 179
19791.53 174
19792.86 157
19794.18 157
19795.51 159
19796.84 162
19798.16 173
19799.49 178
19800.82 177
19802.15 156
19803.47 153
19804.80 158
19806.13 172
19807.46 164
19808.78 164
19810.11 159
19811.44 170
19812.77 148
19814.09 164
19815.42 175
19816.75 180
19818.08 181
19819.41 179
19820.73 165
19822.06 174
19823.39 163
19824.72 165
19826.05 174
19827.37 153
19828.70 161
19830.03 181
19831.36 179
19832.69 163
19834.02 161
19835.34 160
19836.67 148
19838.00 172
19839.33 177
19840.66 156
19841.99 156
19843.32 162
19844.64 163
19845.97 171
19847.30 155
19848.63 170
19849.96 134
19851.29 165
19852.62 157
19853.95 173
19855.28 160
19856.60 171
19857.93 176
19859.26 163
19860.59 144
19861.92 181
19863.25 164
19864.58 156
19865.91 190
19867.24 189
19868.57 173
19869.90 177
19871.23 172
19872.56 157
19873.89 169
19875.22 170
19876.55 161
19877.88 165
19879.21 184
19880.54 160
19881.87 157
19883.20 163
19884.53 165
19885.86 172
19887.19 178
19888.52 174
19889.85 162
19891.18 159
19892.51 160
19893.84 165
19895.17 149
19896.50 157
19897.83 180
19899.16 155
19900.49 157
19901.82 175
19903.15 176
19904.48 145
19905.81 163
19907.15 167
19908.48 154
19909.81 144
19911.14 153
19912.47 152
19913.80 156
19915.13 163
19916.46 171
19917.79 174
19919.13 179
19920.46 163
19921.79 161
19923.12 166
19924.45 174
19925.78 179
19927.11 171
19928.45 180
19929.78 155
19931.11 182
19932.44 165
19933.77 163
19935.10 160
19936.44 160
19937.77 173
19939.10 154
19940.43 183
19941.76 140
19943.10 157
19944.43 179
19945.76 185
19947.09 166
19948.42 163
19949.76 150
19951.09 151
19952.42 166
19953.75 162
19955.09 156
19956.42 165
19957.75 159
19959.08 166
19960.42 178
19961.75 168
19963.08 172
19964.41 176
19965.75 186
19967.08 160
19968.41 182
19969.75 190
19971.08 183
19972.41 180
19973.74 178
19975.08 174
19976.41 173
19977.74 170
19979.08 171
19980.41 173
19981.74 176
19983.08 184
19984.41 164
19985.74 150
19987.08 164
19988.41 174
19989.75 165
19991.08 177
19992.41 166
19993.75 175
19995.08 166
19996.41 188
19997.75 184
19999.08 185
20000.42 174
20001.75 178
20003.08 191
20004.42 161
20005.75 166
20007.09 174
20008.42 178
20009.75 182
20011.09 155
20012.42 190
20013.76 186
20015.09 180
20016.43 180
20017.76 189
20019.10 181
20020.43 201
20021.76 201
20023.10 152
20024.43 167
20025.77 216
20027.10 201
20028.44 176
20029.77 154
20031.11 169
20032.44 182
20033.78 180
20035.11 173
20036.45 204
20037.78 166
20039.12 180
20040.46 182
20041.79 185
20043.13 160
20044.46 189
20045.80 194
20047.13 186
20048.47 175
20049.80 179
20051.14 196
20052.47 179
20053.81 178
20055.15 173
20056.48 177
20057.82 182
20059.15 176
20060.49 181
20061.83 173
20063.16 199
20064.50 191
20065.83 196
20067.17 169
20068.51 165
20069.84 172
20071.18 190
20072.52 172
20073.85 187
20075.19 153
20076.52 184
20077.86 189
20079.20 168
20080.53 171
20081.87 181
20083.21 177
20084.54 177
20085.88 173
20087.22 189
20088.56 175
20089.89 157
20091.23 168
20092.57 161
20093.90 180
20095.24 186
20096.58 181
20097.91 173
20099.25 165
20100.59 152
20101.93 178
20103.26 174
20104.60 177
20105.94 182
20107.28 175
20108.61 176
20109.95 152
20111.29 170
20112.63 173
20113.96 194
20115.30 176
20116.64 176
20117.98 158
20119.32 166
20120.65 189
20121.99 177
20123.33 180
20124.67 187
20126.01 163
