# Supplementary material for: MALDI-TOF MS typing enables the classification of brewing yeasts of the genus Saccharomyces to major beer styles
Source: PLoS One. 2017 Aug 9;12(8):e0181694. doi: 10.1371/journal.pone.0181694 (PMC5549903; doi:10.1371/journal.pone.0181694)
Supplement: S17 File — The directory includes 90 raw files and was zipped to “.zip”; the folder has three strains with 30 spectra per strain; S1 Text explains the raw files with an example and Table 1 represents the yeast strains used within the experiment. (ZIP) [file pone.0181694.s020.zip › 49-51/30812-1H7-Dias-Dias-Dias-YPG-18h-E-E_2016-10-04_3_0_B9_1.dat]

1998.43 2948
1998.85 2860
1999.27 2866
1999.69 2858
2000.11 2734
2000.54 2665
2000.96 2616
2001.38 2538
2001.80 2513
2002.23 2461
2002.65 2524
2003.07 2632
2003.49 2663
2003.92 2715
2004.34 2769
2004.76 2754
2005.18 2859
2005.61 2933
2006.03 3015
2006.45 2931
2006.87 2940
2007.30 3065
2007.72 2915
2008.14 2857
2008.57 2867
2008.99 2830
2009.41 2819
2009.84 2612
2010.26 2514
2010.68 2390
2011.11 2407
2011.53 2474
2011.95 2479
2012.38 2499
2012.80 2536
2013.22 2497
2013.65 2488
2014.07 2437
2014.49 2563
2014.92 2580
2015.34 2625
2015.77 2760
2016.19 2867
2016.61 2971
2017.04 3144
2017.46 3251
2017.89 3411
2018.31 3408
2018.73 3563
2019.16 3693
2019.58 3565
2020.01 3458
2020.43 3383
2020.85 3344
2021.28 3173
2021.70 3003
2022.13 2963
2022.55 2969
2022.98 2764
2023.40 2729
2023.83 2663
2024.25 2607
2024.68 2656
2025.10 2661
2025.53 2669
2025.95 2651
2026.38 2676
2026.80 2639
2027.23 2660
2027.65 2629
2028.08 2672
2028.50 2605
2028.93 2682
2029.35 2692
2029.78 2664
2030.20 2621
2030.63 2644
2031.05 2688
2031.48 2738
2031.90 2654
2032.33 2688
2032.75 2560
2033.18 2669
2033.61 2643
2034.03 2672
2034.46 2531
2034.88 2575
2035.31 2770
2035.74 2835
2036.16 2761
2036.59 2751
2037.01 2799
2037.44 2879
2037.87 2791
2038.29 2783
2038.72 2836
2039.14 2805
2039.57 2755
2040.00 2728
2040.42 2761
2040.85 2704
2041.28 2719
2041.70 2566
2042.13 2610
2042.56 2543
2042.98 2565
2043.41 2597
2043.84 2593
2044.26 2601
2044.69 2524
2045.12 2658
2045.54 2650
2045.97 2595
2046.40 2731
2046.82 2616
2047.25 2598
2047.68 2581
2048.11 2488
2048.53 2434
2048.96 2421
2049.39 2455
2049.82 2391
2050.24 2422
2050.67 2298
2051.10 2380
2051.53 2374
2051.95 2342
2052.38 2382
2052.81 2393
2053.24 2341
2053.66 2380
2054.09 2317
2054.52 2337
2054.95 2435
2055.38 2457
2055.80 2420
2056.23 2424
2056.66 2529
2057.09 2424
2057.52 2450
2057.94 2485
2058.37 2451
2058.80 2438
2059.23 2361
2059.66 2437
2060.09 2449
2060.51 2517
2060.94 2501
2061.37 2457
2061.80 2512
2062.23 2546
2062.66 2605
2063.09 2725
2063.52 2926
2063.94 2944
2064.37 3043
2064.80 2873
2065.23 2845
2065.66 2920
2066.09 2838
2066.52 2585
2066.95 2468
2067.38 2434
2067.81 2471
2068.24 2661
2068.66 2611
2069.09 2596
2069.52 2607
2069.95 2483
2070.38 2559
2070.81 2624
2071.24 2630
2071.67 2615
2072.10 2703
2072.53 2744
2072.96 2822
2073.39 2904
2073.82 2893
2074.25 2900
2074.68 3013
2075.11 2944
2075.54 3048
2075.97 3051
2076.40 2999
2076.83 2890
2077.26 2935
2077.69 3006
2078.12 3001
2078.55 3016
2078.98 3105
2079.41 3133
2079.84 2922
2080.27 2922
2080.70 2818
2081.14 2886
2081.57 2781
2082.00 2736
2082.43 2750
2082.86 2545
2083.29 2666
2083.72 2718
2084.15 2711
2084.58 2593
2085.01 2601
2085.44 2574
2085.88 2437
2086.31 2386
2086.74 2403
2087.17 2338
2087.60 2384
2088.03 2548
2088.46 2447
2088.89 2487
2089.33 2537
2089.76 2598
2090.19 2650
2090.62 2778
2091.05 2785
2091.48 2807
2091.92 2964
2092.35 3081
2092.78 3093
2093.21 3012
2093.64 3079
2094.07 2988
2094.51 2921
2094.94 2888
2095.37 2709
2095.80 2818
2096.24 2605
2096.67 2491
2097.10 2537
2097.53 2523
2097.96 2446
2098.40 2456
2098.83 2324
2099.26 2337
2099.69 2392
2100.13 2423
2100.56 2578
2100.99 2608
2101.43 2578
2101.86 2655
2102.29 2604
2102.72 2594
2103.16 2486
2103.59 2518
2104.02 2488
2104.46 2545
2104.89 2569
2105.32 2534
2105.76 2584
2106.19 2603
2106.62 2649
2107.05 2707
2107.49 2723
2107.92 2621
2108.36 2753
2108.79 2860
2109.22 2733
2109.66 2733
2110.09 2798
2110.52 2662
2110.96 2588
2111.39 2657
2111.82 2681
2112.26 2480
2112.69 2500
2113.13 2417
2113.56 2361
2113.99 2400
2114.43 2325
2114.86 2312
2115.30 2340
2115.73 2348
2116.16 2291
2116.60 2192
2117.03 2248
2117.47 2373
2117.90 2408
2118.34 2633
2118.77 2674
2119.21 2619
2119.64 2619
2120.07 2716
2120.51 2763
2120.94 2763
2121.38 2769
2121.81 2868
2122.25 3035
2122.68 2964
2123.12 2872
2123.55 2795
2123.99 2740
2124.42 2703
2124.86 2635
2125.29 2573
2125.73 2529
2126.16 2514
2126.60 2420
2127.04 2388
2127.47 2346
2127.91 2537
2128.34 2491
2128.78 2455
2129.21 2611
2129.65 2701
2130.08 2633
2130.52 2786
2130.96 2739
2131.39 2795
2131.83 2898
2132.26 2993
2132.70 3115
2133.14 3228
2133.57 3277
2134.01 3550
2134.44 3743
2134.88 3863
2135.32 3875
2135.75 3835
2136.19 3889
2136.62 3805
2137.06 3567
2137.50 3379
2137.93 3229
2138.37 2998
2138.81 2750
2139.24 2657
2139.68 2581
2140.12 2520
2140.55 2444
2140.99 2387
2141.43 2307
2141.86 2333
2142.30 2300
2142.74 2284
2143.18 2305
2143.61 2242
2144.05 2346
2144.49 2392
2144.92 2434
2145.36 2347
2145.80 2455
2146.24 2372
2146.67 2457
2147.11 2437
2147.55 2486
2147.99 2603
2148.42 2559
2148.86 2625
2149.30 2728
2149.74 2712
2150.17 2710
2150.61 2649
2151.05 2562
2151.49 2550
2151.92 2517
2152.36 2506
2152.80 2447
2153.24 2564
2153.68 2411
2154.11 2522
2154.55 2419
2154.99 2356
2155.43 2398
2155.87 2404
2156.31 2487
2156.74 2538
2157.18 2394
2157.62 2416
2158.06 2532
2158.50 2449
2158.94 2474
2159.38 2449
2159.81 2513
2160.25 2667
2160.69 2598
2161.13 2573
2161.57 2567
2162.01 2530
2162.45 2568
2162.89 2603
2163.33 2532
2163.76 2627
2164.20 2582
2164.64 2510
2165.08 2519
2165.52 2385
2165.96 2482
2166.40 2516
2166.84 2477
2167.28 2569
2167.72 2605
2168.16 2713
2168.60 2811
2169.04 2903
2169.48 2861
2169.92 2886
2170.36 2890
2170.80 2955
2171.24 2927
2171.68 3005
2172.12 3179
2172.56 3026
2173.00 3011
2173.44 3028
2173.88 3051
2174.32 3131
2174.76 3249
2175.20 3123
2175.64 3130
2176.08 3204
2176.52 3231
2176.96 3143
2177.40 3102
2177.84 3024
2178.28 2874
2178.72 2848
2179.16 2805
2179.60 2652
2180.04 2640
2180.48 2577
2180.92 2503
2181.37 2420
2181.81 2329
2182.25 2433
2182.69 2326
2183.13 2342
2183.57 2393
2184.01 2366
2184.45 2513
2184.89 2440
2185.34 2501
2185.78 2626
2186.22 2565
2186.66 2659
2187.10 2808
2187.54 2818
2187.98 2846
2188.43 2705
2188.87 2793
2189.31 2801
2189.75 2933
2190.19 2810
2190.63 2899
2191.08 2908
2191.52 3042
2191.96 2949
2192.40 3096
2192.84 3322
2193.29 3248
2193.73 3287
2194.17 3377
2194.61 3399
2195.05 3246
2195.50 3099
2195.94 2934
2196.38 2857
2196.82 2855
2197.27 2827
2197.71 2717
2198.15 2665
2198.59 2707
2199.04 2619
2199.48 2620
2199.92 2728
2200.37 2768
2200.81 2663
2201.25 2708
2201.69 2732
2202.14 2663
2202.58 2676
2203.02 2774
2203.47 2731
2203.91 2721
2204.35 2727
2204.80 2705
2205.24 2725
2205.68 2738
2206.13 2695
2206.57 2839
2207.01 2864
2207.46 2872
2207.90 2859
2208.34 2884
2208.79 2884
2209.23 3011
2209.67 2853
2210.12 2747
2210.56 2748
2211.01 2705
2211.45 2702
2211.89 2666
2212.34 2624
2212.78 2641
2213.23 2757
2213.67 2632
2214.11 2624
2214.56 2573
2215.00 2416
2215.45 2443
2215.89 2488
2216.34 2572
2216.78 2541
2217.22 2456
2217.67 2452
2218.11 2493
2218.56 2579
2219.00 2526
2219.45 2623
2219.89 2681
2220.34 2972
2220.78 3109
2221.23 3109
2221.67 3256
2222.12 3425
2222.56 3623
2223.01 3613
2223.45 3655
2223.90 3609
2224.34 3626
2224.79 3541
2225.23 3313
2225.68 3207
2226.12 3149
2226.57 3013
2227.01 2893
2227.46 2904
2227.91 2938
2228.35 2863
2228.80 2974
2229.24 3087
2229.69 3309
2230.13 3346
2230.58 3515
2231.03 3677
2231.47 3841
2231.92 4056
2232.36 4075
2232.81 4097
2233.26 4282
2233.70 4113
2234.15 4066
2234.59 4230
2235.04 4157
2235.49 4083
2235.93 4347
2236.38 4387
2236.83 4570
2237.27 4416
2237.72 4329
2238.17 4277
2238.61 4098
2239.06 4011
2239.51 3826
2239.95 3644
2240.40 3378
2240.85 3073
2241.29 3007
2241.74 2844
2242.19 2787
2242.63 2652
2243.08 2557
2243.53 2520
2243.98 2501
2244.42 2509
2244.87 2585
2245.32 2513
2245.76 2519
2246.21 2572
2246.66 2512
2247.11 2418
2247.55 2586
2248.00 2697
2248.45 2620
2248.90 2406
2249.35 2383
2249.79 2502
2250.24 2498
2250.69 2411
2251.14 2467
2251.58 2501
2252.03 2494
2252.48 2569
2252.93 2580
2253.38 2485
2253.82 2389
2254.27 2416
2254.72 2318
2255.17 2343
2255.62 2331
2256.07 2410
2256.51 2410
2256.96 2447
2257.41 2405
2257.86 2446
2258.31 2443
2258.76 2603
2259.21 2638
2259.65 2754
2260.10 2783
2260.55 2810
2261.00 2919
2261.45 2953
2261.90 2951
2262.35 2886
2262.80 2887
2263.25 2816
2263.69 2718
2264.14 2800
2264.59 2818
2265.04 2761
2265.49 2749
2265.94 2781
2266.39 2900
2266.84 2843
2267.29 2871
2267.74 2986
2268.19 3023
2268.64 2918
2269.09 2910
2269.54 2991
2269.99 3031
2270.44 2840
2270.89 2856
2271.34 2884
2271.79 2837
2272.24 2820
2272.69 2722
2273.14 2687
2273.59 2622
2274.04 2653
2274.49 2720
2274.94 2564
2275.39 2602
2275.84 2693
2276.29 2635
2276.74 2793
2277.19 2759
2277.64 2753
2278.09 2789
2278.54 2913
2278.99 2917
2279.44 3041
2279.89 3106
2280.34 3082
2280.79 2997
2281.25 2888
2281.70 2814
2282.15 2867
2282.60 2758
2283.05 2646
2283.50 2616
2283.95 2573
2284.40 2689
2284.85 2696
2285.31 2730
2285.76 2736
2286.21 2882
2286.66 3028
2287.11 2968
2287.56 3103
2288.01 3339
2288.47 3433
2288.92 3553
2289.37 3677
2289.82 3885
2290.27 3983
2290.72 4030
2291.18 4169
2291.63 4188
2292.08 4180
2292.53 4310
2292.98 4250
2293.44 4168
2293.89 4298
2294.34 4289
2294.79 4185
2295.24 3934
2295.70 3755
2296.15 3744
2296.60 3563
2297.05 3384
2297.51 3288
2297.96 3127
2298.41 2992
2298.86 2930
2299.32 2897
2299.77 2860
2300.22 2790
2300.67 2715
2301.13 2782
2301.58 2674
2302.03 2605
2302.49 2639
2302.94 2538
2303.39 2691
2303.85 2719
2304.30 2682
2304.75 2739
2305.20 2775
2305.66 2784
2306.11 2860
2306.56 3061
2307.02 3213
2307.47 3422
2307.93 3514
2308.38 3686
2308.83 3719
2309.29 3754
2309.74 3872
2310.19 3753
2310.65 3578
2311.10 3341
2311.55 3176
2312.01 3172
2312.46 3089
2312.92 2973
2313.37 2997
2313.82 2964
2314.28 2977
2314.73 3022
2315.19 3097
2315.64 3167
2316.10 3284
2316.55 3145
2317.00 3251
2317.46 3352
2317.91 3255
2318.37 3168
2318.82 3012
2319.28 3044
2319.73 2959
2320.19 2868
2320.64 2911
2321.10 2951
2321.55 2876
2322.01 2916
2322.46 2925
2322.92 2864
2323.37 3059
2323.83 3070
2324.28 3031
2324.74 3079
2325.19 3046
2325.65 3010
2326.10 2915
2326.56 2928
2327.01 2990
2327.47 3101
2327.92 3167
2328.38 3134
2328.83 3149
2329.29 3074
2329.74 3004
2330.20 2948
2330.66 2925
2331.11 2938
2331.57 2909
2332.02 2849
2332.48 2844
2332.94 2901
2333.39 2797
2333.85 2853
2334.30 2900
2334.76 2879
2335.22 2884
2335.67 2972
2336.13 3079
2336.58 3214
2337.04 3274
2337.50 3383
2337.95 3349
2338.41 3409
2338.87 3509
2339.32 3523
2339.78 3437
2340.24 3378
2340.69 3241
2341.15 3188
2341.61 3074
2342.06 3048
2342.52 2985
2342.98 2966
2343.43 2909
2343.89 2922
2344.35 3087
2344.81 2982
2345.26 3002
2345.72 2988
2346.18 2996
2346.63 3047
2347.09 3000
2347.55 3035
2348.01 3003
2348.46 2877
2348.92 2871
2349.38 2876
2349.84 2877
2350.29 2934
2350.75 3007
2351.21 2889
2351.67 2884
2352.13 2864
2352.58 2969
2353.04 2817
2353.50 2765
2353.96 2805
2354.41 2749
2354.87 2715
2355.33 2710
2355.79 2674
2356.25 2725
2356.71 2870
2357.16 2867
2357.62 2779
2358.08 2913
2358.54 3004
2359.00 3013
2359.46 3134
2359.91 3226
2360.37 3233
2360.83 3327
2361.29 3307
2361.75 3255
2362.21 3266
2362.67 3344
2363.13 3343
2363.58 3173
2364.04 3309
2364.50 3183
2364.96 3172
2365.42 3223
2365.88 3271
2366.34 3074
2366.80 2993
2367.26 2935
2367.72 2844
2368.18 2782
2368.64 2743
2369.10 2647
2369.55 2526
2370.01 2617
2370.47 2558
2370.93 2526
2371.39 2458
2371.85 2524
2372.31 2595
2372.77 2606
2373.23 2613
2373.69 2689
2374.15 2676
2374.61 2668
2375.07 2710
2375.53 2680
2375.99 2720
2376.45 2707
2376.91 2693
2377.37 2713
2377.83 2660
2378.29 2588
2378.75 2612
2379.21 2565
2379.68 2600
2380.14 2609
2380.60 2622
2381.06 2697
2381.52 2698
2381.98 2515
2382.44 2520
2382.90 2532
2383.36 2499
2383.82 2553
2384.28 2489
2384.74 2543
2385.20 2473
2385.67 2497
2386.13 2546
2386.59 2513
2387.05 2482
2387.51 2548
2387.97 2491
2388.43 2726
2388.89 2708
2389.36 2668
2389.82 2690
2390.28 2777
2390.74 2578
2391.20 2628
2391.66 2559
2392.13 2568
2392.59 2619
2393.05 2432
2393.51 2473
2393.97 2412
2394.43 2413
2394.90 2347
2395.36 2363
2395.82 2424
2396.28 2409
2396.74 2434
2397.21 2373
2397.67 2359
2398.13 2320
2398.59 2430
2399.06 2391
2399.52 2321
2399.98 2368
2400.44 2412
2400.91 2409
2401.37 2446
2401.83 2505
2402.29 2526
2402.76 2686
2403.22 2742
2403.68 2745
2404.14 2736
2404.61 2679
2405.07 2759
2405.53 2770
2406.00 2710
2406.46 2605
2406.92 2574
2407.39 2648
2407.85 2597
2408.31 2531
2408.78 2473
2409.24 2435
2409.70 2434
2410.17 2371
2410.63 2302
2411.09 2357
2411.56 2401
2412.02 2304
2412.48 2410
2412.95 2424
2413.41 2498
2413.87 2553
2414.34 2701
2414.80 2846
2415.27 2925
2415.73 3043
2416.19 3210
2416.66 3192
2417.12 3245
2417.59 3265
2418.05 3313
2418.51 3302
2418.98 3247
2419.44 3197
2419.91 3234
2420.37 3449
2420.84 3488
2421.30 3608
2421.77 3721
2422.23 3765
2422.69 3787
2423.16 3890
2423.62 3579
2424.09 3621
2424.55 3564
2425.02 3415
2425.48 3382
2425.95 3237
2426.41 3230
2426.88 3125
2427.34 2974
2427.81 2922
2428.27 2836
2428.74 2729
2429.20 2826
2429.67 2843
2430.13 2771
2430.60 2660
2431.07 2678
2431.53 2647
2432.00 2672
2432.46 2673
2432.93 2712
2433.39 2671
2433.86 2818
2434.32 2872
2434.79 2885
2435.26 2982
2435.72 3034
2436.19 3315
2436.65 3409
2437.12 3603
2437.59 3742
2438.05 3869
2438.52 4201
2438.98 4238
2439.45 4103
2439.92 3981
2440.38 3984
2440.85 3856
2441.32 3689
2441.78 3465
2442.25 3325
2442.72 2987
2443.18 2885
2443.65 2899
2444.12 2874
2444.58 2728
2445.05 2700
2445.52 2639
2445.98 2634
2446.45 2590
2446.92 2633
2447.38 2533
2447.85 2611
2448.32 2662
2448.78 2669
2449.25 2621
2449.72 2683
2450.19 2818
2450.65 2815
2451.12 2797
2451.59 2765
2452.06 2743
2452.52 2771
2452.99 2727
2453.46 2674
2453.93 2694
2454.39 2671
2454.86 2504
2455.33 2490
2455.80 2678
2456.26 2639
2456.73 2695
2457.20 2631
2457.67 2556
2458.14 2589
2458.60 2594
2459.07 2579
2459.54 2507
2460.01 2590
2460.48 2666
2460.95 2727
2461.41 2668
2461.88 2772
2462.35 2908
2462.82 2941
2463.29 2891
2463.76 2878
2464.22 2969
2464.69 2924
2465.16 2920
2465.63 2997
2466.10 2901
2466.57 2895
2467.04 2813
2467.51 2835
2467.97 2813
2468.44 2756
2468.91 2728
2469.38 2642
2469.85 2484
2470.32 2421
2470.79 2345
2471.26 2395
2471.73 2339
2472.20 2365
2472.67 2419
2473.14 2367
2473.61 2378
2474.07 2481
2474.54 2455
2475.01 2454
2475.48 2493
2475.95 2699
2476.42 2856
2476.89 3080
2477.36 3239
2477.83 3378
2478.30 3549
2478.77 3568
2479.24 3679
2479.71 3583
2480.18 3543
2480.65 3552
2481.12 3368
2481.59 3238
2482.06 3136
2482.53 3021
2483.00 2968
2483.47 2753
2483.95 2645
2484.42 2740
2484.89 2745
2485.36 2646
2485.83 2645
2486.30 2683
2486.77 2705
2487.24 2595
2487.71 2577
2488.18 2622
2488.65 2634
2489.12 2687
2489.59 2728
2490.07 2782
2490.54 2773
2491.01 2920
2491.48 2839
2491.95 2780
2492.42 2758
2492.89 2747
2493.36 2690
2493.84 2781
2494.31 2854
2494.78 2724
2495.25 2762
2495.72 2770
2496.19 2600
2496.66 2578
2497.14 2571
2497.61 2508
2498.08 2539
2498.55 2562
2499.02 2616
2499.50 2579
2499.97 2637
2500.44 2735
2500.91 2734
2501.38 2731
2501.86 2727
2502.33 2806
2502.80 2701
2503.27 2710
2503.74 2746
2504.22 2744
2504.69 2831
2505.16 2820
2505.63 2967
2506.11 3064
2506.58 3118
2507.05 3170
2507.52 3108
2508.00 3333
2508.47 3360
2508.94 3245
2509.42 3189
2509.89 3118
2510.36 3074
2510.83 2856
2511.31 2818
2511.78 2799
2512.25 2729
2512.73 2615
2513.20 2642
2513.67 2647
2514.15 2579
2514.62 2666
2515.09 2707
2515.57 2784
2516.04 2799
2516.51 2832
2516.99 2912
2517.46 3051
2517.94 2984
2518.41 2933
2518.88 2987
2519.36 3048
2519.83 3039
2520.30 2917
2520.78 2712
2521.25 2708
2521.73 2709
2522.20 2692
2522.67 2655
2523.15 2763
2523.62 2640
2524.10 2549
2524.57 2498
2525.05 2618
2525.52 2596
2525.99 2600
2526.47 2689
2526.94 2625
2527.42 2563
2527.89 2633
2528.37 2639
2528.84 2618
2529.32 2591
2529.79 2540
2530.27 2572
2530.74 2672
2531.22 2798
2531.69 2872
2532.17 2696
2532.64 2840
2533.12 2912
2533.59 3078
2534.07 3202
2534.54 3219
2535.02 3222
2535.49 3192
2535.97 3242
2536.44 3285
2536.92 3311
2537.39 3225
2537.87 3138
2538.34 3107
2538.82 3115
2539.30 2990
2539.77 2919
2540.25 2808
2540.72 2743
2541.20 2747
2541.68 2671
2542.15 2639
2542.63 2746
2543.10 2766
2543.58 2766
2544.06 2804
2544.53 2888
2545.01 3083
2545.48 3140
2545.96 3123
2546.44 3260
2546.91 3450
2547.39 3280
2547.87 3316
2548.34 3382
2548.82 3204
2549.30 3148
2549.77 3079
2550.25 3132
2550.73 3133
2551.20 3239
2551.68 3064
2552.16 3210
2552.63 3306
2553.11 3320
2553.59 3278
2554.06 3237
2554.54 3371
2555.02 3284
2555.50 3210
2555.97 3190
2556.45 3074
2556.93 3028
2557.40 2955
2557.88 2836
2558.36 2759
2558.84 2721
2559.31 2728
2559.79 2729
2560.27 2735
2560.75 2643
2561.23 2715
2561.70 2747
2562.18 2707
2562.66 2771
2563.14 2633
2563.61 2634
2564.09 2685
2564.57 2591
2565.05 2549
2565.53 2597
2566.00 2513
2566.48 2421
2566.96 2448
2567.44 2360
2567.92 2444
2568.40 2337
2568.87 2280
2569.35 2313
2569.83 2340
2570.31 2318
2570.79 2203
2571.27 2282
2571.75 2316
2572.22 2369
2572.70 2386
2573.18 2362
2573.66 2354
2574.14 2416
2574.62 2369
2575.10 2295
2575.58 2304
2576.06 2343
2576.54 2290
2577.01 2309
2577.49 2364
2577.97 2335
2578.45 2384
2578.93 2338
2579.41 2365
2579.89 2530
2580.37 2389
2580.85 2376
2581.33 2301
2581.81 2260
2582.29 2331
2582.77 2395
2583.25 2289
2583.73 2320
2584.21 2313
2584.69 2300
2585.17 2316
2585.65 2378
2586.13 2364
2586.61 2368
2587.09 2353
2587.57 2381
2588.05 2453
2588.53 2416
2589.01 2433
2589.49 2451
2589.97 2396
2590.45 2554
2590.93 2600
2591.41 2525
2591.89 2482
2592.37 2401
2592.85 2546
2593.33 2640
2593.81 2516
2594.30 2513
2594.78 2619
2595.26 2566
2595.74 2581
2596.22 2611
2596.70 2492
2597.18 2541
2597.66 2546
2598.14 2561
2598.62 2408
2599.11 2524
2599.59 2555
2600.07 2552
2600.55 2498
2601.03 2560
2601.51 2577
2601.99 2462
2602.48 2571
2602.96 2523
2603.44 2440
2603.92 2446
2604.40 2590
2604.88 2605
2605.37 2587
2605.85 2673
2606.33 2780
2606.81 2731
2607.29 2724
2607.78 2784
2608.26 2836
2608.74 2887
2609.22 2978
2609.70 2833
2610.19 2833
2610.67 2777
2611.15 2712
2611.63 2666
2612.12 2723
2612.60 2559
2613.08 2495
2613.56 2574
2614.05 2496
2614.53 2504
2615.01 2437
2615.49 2393
2615.98 2499
2616.46 2448
2616.94 2464
2617.43 2446
2617.91 2641
2618.39 2665
2618.87 2776
2619.36 2859
2619.84 2960
2620.32 2882
2620.81 2914
2621.29 2866
2621.77 2769
2622.26 2796
2622.74 2747
2623.22 2731
2623.71 2584
2624.19 2506
2624.67 2459
2625.16 2543
2625.64 2388
2626.13 2306
2626.61 2319
2627.09 2289
2627.58 2258
2628.06 2307
2628.55 2461
2629.03 2411
2629.51 2354
2630.00 2399
2630.48 2359
2630.97 2299
2631.45 2290
2631.93 2331
2632.42 2350
2632.90 2228
2633.39 2273
2633.87 2318
2634.36 2343
2634.84 2517
2635.33 2487
2635.81 2572
2636.29 2603
2636.78 2649
2637.26 2639
2637.75 2541
2638.23 2549
2638.72 2709
2639.20 2649
2639.69 2664
2640.17 2617
2640.66 2620
2641.14 2450
2641.63 2429
2642.11 2446
2642.60 2398
2643.08 2247
2643.57 2401
2644.05 2452
2644.54 2260
2645.03 2223
2645.51 2300
2646.00 2410
2646.48 2478
2646.97 2427
2647.45 2468
2647.94 2388
2648.43 2505
2648.91 2513
2649.40 2394
2649.88 2429
2650.37 2434
2650.85 2295
2651.34 2357
2651.83 2327
2652.31 2337
2652.80 2348
2653.29 2326
2653.77 2339
2654.26 2411
2654.74 2456
2655.23 2432
2655.72 2377
2656.20 2567
2656.69 2444
2657.18 2485
2657.66 2482
2658.15 2438
2658.64 2475
2659.12 2431
2659.61 2388
2660.10 2350
2660.58 2402
2661.07 2365
2661.56 2323
2662.05 2486
2662.53 2507
2663.02 2492
2663.51 2381
2663.99 2475
2664.48 2557
2664.97 2516
2665.46 2584
2665.94 2743
2666.43 2604
2666.92 2483
2667.41 2512
2667.89 2464
2668.38 2461
2668.87 2477
2669.36 2550
2669.84 2503
2670.33 2574
2670.82 2570
2671.31 2624
2671.80 2722
2672.28 2894
2672.77 2968
2673.26 3077
2673.75 3026
2674.24 3086
2674.72 2982
2675.21 2913
2675.70 2914
2676.19 2855
2676.68 2807
2677.17 2836
2677.65 2867
2678.14 2840
2678.63 2816
2679.12 2857
2679.61 2984
2680.10 2947
2680.59 2947
2681.07 2961
2681.56 2954
2682.05 2882
2682.54 2854
2683.03 2892
2683.52 2943
2684.01 2873
2684.50 2802
2684.99 2725
2685.47 2796
2685.96 2624
2686.45 2488
2686.94 2398
2687.43 2379
2687.92 2423
2688.41 2506
2688.90 2494
2689.39 2506
2689.88 2591
2690.37 2513
2690.86 2428
2691.35 2555
2691.84 2558
2692.33 2628
2692.82 2654
2693.31 2666
2693.80 2732
2694.29 2713
2694.78 2651
2695.27 2814
2695.76 2694
2696.25 2655
2696.74 2679
2697.23 2682
2697.72 2706
2698.21 2787
2698.70 2832
2699.19 2987
2699.68 3037
2700.17 2960
2700.66 3052
2701.15 2971
2701.64 2910
2702.13 2900
2702.62 2831
2703.11 2742
2703.61 2687
2704.10 2641
2704.59 2595
2705.08 2542
2705.57 2513
2706.06 2534
2706.55 2484
2707.04 2408
2707.53 2422
2708.02 2376
2708.52 2403
2709.01 2379
2709.50 2372
2709.99 2351
2710.48 2371
2710.97 2372
2711.46 2387
2711.96 2319
2712.45 2342
2712.94 2449
2713.43 2268
2713.92 2254
2714.41 2349
2714.91 2277
2715.40 2267
2715.89 2301
2716.38 2256
2716.87 2293
2717.37 2253
2717.86 2290
2718.35 2383
2718.84 2394
2719.33 2413
2719.83 2458
2720.32 2443
2720.81 2528
2721.30 2595
2721.80 2642
2722.29 2654
2722.78 2590
2723.27 2604
2723.77 2524
2724.26 2512
2724.75 2393
2725.24 2347
2725.74 2381
2726.23 2362
2726.72 2252
2727.22 2349
2727.71 2266
2728.20 2212
2728.70 2244
2729.19 2272
2729.68 2286
2730.18 2312
2730.67 2374
2731.16 2462
2731.65 2479
2732.15 2566
2732.64 2604
2733.14 2560
2733.63 2573
2734.12 2570
2734.62 2565
2735.11 2502
2735.60 2551
2736.10 2675
2736.59 2555
2737.08 2413
2737.58 2522
2738.07 2471
2738.57 2541
2739.06 2534
2739.55 2427
2740.05 2380
2740.54 2288
2741.04 2306
2741.53 2304
2742.03 2205
2742.52 2206
2743.01 2161
2743.51 2184
2744.00 2180
2744.50 2220
2744.99 2212
2745.49 2308
2745.98 2323
2746.48 2395
2746.97 2411
2747.47 2357
2747.96 2470
2748.46 2398
2748.95 2349
2749.45 2409
2749.94 2426
2750.44 2371
2750.93 2331
2751.43 2345
2751.92 2515
2752.42 2506
2752.91 2471
2753.41 2631
2753.90 2640
2754.40 2715
2754.89 2692
2755.39 2648
2755.88 2653
2756.38 2567
2756.87 2553
2757.37 2603
2757.87 2555
2758.36 2544
2758.86 2358
2759.35 2502
2759.85 2451
2760.35 2422
2760.84 2447
2761.34 2339
2761.83 2395
2762.33 2418
2762.83 2372
2763.32 2422
2763.82 2426
2764.31 2296
2764.81 2312
2765.31 2252
2765.80 2212
2766.30 2303
2766.80 2280
2767.29 2263
2767.79 2271
2768.29 2418
2768.78 2367
2769.28 2363
2769.78 2320
2770.27 2418
2770.77 2529
2771.27 2457
2771.76 2420
2772.26 2565
2772.76 2613
2773.26 2586
2773.75 2541
2774.25 2549
2774.75 2545
2775.24 2468
2775.74 2495
2776.24 2562
2776.74 2664
2777.23 2486
2777.73 2525
2778.23 2543
2778.73 2570
2779.22 2568
2779.72 2602
2780.22 2507
2780.72 2553
2781.21 2562
2781.71 2502
2782.21 2421
2782.71 2477
2783.21 2397
2783.70 2366
2784.20 2467
2784.70 2430
2785.20 2458
2785.70 2356
2786.20 2392
2786.69 2343
2787.19 2338
2787.69 2334
2788.19 2409
2788.69 2359
2789.19 2407
2789.68 2508
2790.18 2392
2790.68 2482
2791.18 2466
2791.68 2623
2792.18 2700
2792.68 2747
2793.18 2900
2793.67 3037
2794.17 3057
2794.67 3120
2795.17 3349
2795.67 3293
2796.17 3254
2796.67 3149
2797.17 3141
2797.67 3020
2798.17 3007
2798.67 2923
2799.17 2861
2799.66 2768
2800.16 2871
2800.66 2698
2801.16 2560
2801.66 2667
2802.16 2614
2802.66 2585
2803.16 2519
2803.66 2698
2804.16 2662
2804.66 2890
2805.16 3008
2805.66 3175
2806.16 3367
2806.66 3470
2807.16 3542
2807.66 3639
2808.16 3675
2808.66 3492
2809.16 3432
2809.66 3312
2810.16 3119
2810.66 3011
2811.16 2937
2811.66 2921
2812.17 2843
2812.67 2824
2813.17 2617
2813.67 2691
2814.17 2919
2814.67 3027
2815.17 3123
2815.67 2963
2816.17 3085
2816.67 3280
2817.17 3163
2817.67 3141
2818.18 3145
2818.68 3171
2819.18 3211
2819.68 3175
2820.18 3058
2820.68 3048
2821.18 2870
2821.68 2753
2822.19 2731
2822.69 2708
2823.19 2614
2823.69 2497
2824.19 2539
2824.69 2491
2825.20 2414
2825.70 2511
2826.20 2477
2826.70 2461
2827.20 2376
2827.70 2375
2828.21 2309
2828.71 2331
2829.21 2340
2829.71 2493
2830.22 2455
2830.72 2393
2831.22 2535
2831.72 2551
2832.22 2517
2832.73 2649
2833.23 2619
2833.73 2630
2834.23 2661
2834.74 2586
2835.24 2490
2835.74 2479
2836.24 2551
2836.75 2452
2837.25 2360
2837.75 2358
2838.26 2394
2838.76 2324
2839.26 2348
2839.76 2425
2840.27 2462
2840.77 2412
2841.27 2368
2841.78 2284
2842.28 2398
2842.78 2463
2843.29 2522
2843.79 2602
2844.29 2540
2844.80 2538
2845.30 2501
2845.80 2628
2846.31 2679
2846.81 2689
2847.32 2706
2847.82 2564
2848.32 2564
2848.83 2412
2849.33 2418
2849.83 2421
2850.34 2474
2850.84 2338
2851.35 2385
2851.85 2336
2852.35 2428
2852.86 2417
2853.36 2275
2853.87 2257
2854.37 2443
2854.88 2482
2855.38 2360
2855.88 2330
2856.39 2443
2856.89 2481
2857.40 2474
2857.90 2604
2858.41 2655
2858.91 2812
2859.42 2795
2859.92 2803
2860.43 2816
2860.93 2863
2861.44 2862
2861.94 2762
2862.45 2653
2862.95 2493
2863.46 2497
2863.96 2427
2864.47 2333
2864.97 2428
2865.48 2295
2865.98 2259
2866.49 2243
2866.99 2153
2867.50 2271
2868.00 2322
2868.51 2296
2869.02 2330
2869.52 2395
2870.03 2382
2870.53 2383
2871.04 2444
2871.54 2410
2872.05 2434
2872.56 2388
2873.06 2435
2873.57 2462
2874.07 2377
2874.58 2424
2875.09 2432
2875.59 2548
2876.10 2415
2876.61 2453
2877.11 2387
2877.62 2468
2878.12 2434
2878.63 2527
2879.14 2535
2879.64 2504
2880.15 2582
2880.66 2637
2881.16 2615
2881.67 2600
2882.18 2645
2882.68 2823
2883.19 2891
2883.70 3074
2884.20 3137
2884.71 3328
2885.22 3447
2885.73 3747
2886.23 3851
2886.74 3820
2887.25 3806
2887.75 3829
2888.26 3815
2888.77 3711
2889.28 3562
2889.78 3452
2890.29 3495
2890.80 3447
2891.31 3326
2891.81 3217
2892.32 3281
2892.83 3230
2893.34 3185
2893.84 3230
2894.35 3094
2894.86 3080
2895.37 3166
2895.88 3158
2896.38 3267
2896.89 3224
2897.40 3308
2897.91 3327
2898.42 3323
2898.92 3548
2899.43 3511
2899.94 3613
2900.45 3688
2900.96 3657
2901.47 3753
2901.98 3870
2902.48 3809
2902.99 3818
2903.50 3786
2904.01 3939
2904.52 3974
2905.03 4003
2905.54 3898
2906.04 3768
2906.55 3642
2907.06 3342
2907.57 3221
2908.08 3245
2908.59 3067
2909.10 2979
2909.61 2845
2910.12 2818
2910.63 2729
2911.14 2739
2911.64 2758
2912.15 2708
2912.66 2765
2913.17 2743
2913.68 2665
2914.19 2653
2914.70 2651
2915.21 2600
2915.72 2591
2916.23 2668
2916.74 2570
2917.25 2535
2917.76 2580
2918.27 2458
2918.78 2495
2919.29 2443
2919.80 2454
2920.31 2581
2920.82 2730
2921.33 2819
2921.84 3128
2922.35 3388
2922.86 3549
2923.37 3838
2923.88 3982
2924.39 4149
2924.90 4103
2925.41 4042
2925.92 3807
2926.44 3533
2926.95 3281
2927.46 3254
2927.97 3154
2928.48 3064
2928.99 2851
2929.50 2663
2930.01 2620
2930.52 2717
2931.03 2700
2931.54 2613
2932.05 2586
2932.57 2582
2933.08 2678
2933.59 2721
2934.10 2721
2934.61 2789
2935.12 2752
2935.63 2712
2936.15 2757
2936.66 2842
2937.17 2741
2937.68 2618
2938.19 2620
2938.70 2747
2939.22 2594
2939.73 2567
2940.24 2638
2940.75 2701
2941.26 2760
2941.77 2707
2942.29 2852
2942.80 3019
2943.31 3082
2943.82 3085
2944.34 3181
2944.85 3117
2945.36 3229
2945.87 3151
2946.38 3000
2946.90 2907
2947.41 2866
2947.92 2798
2948.43 2682
2948.95 2680
2949.46 2690
2949.97 2637
2950.48 2550
2951.00 2541
2951.51 2519
2952.02 2522
2952.54 2410
2953.05 2444
2953.56 2332
2954.08 2338
2954.59 2294
2955.10 2277
2955.61 2155
2956.13 2135
2956.64 2304
2957.15 2246
2957.67 2303
2958.18 2333
2958.69 2411
2959.21 2390
2959.72 2405
2960.23 2472
2960.75 2496
2961.26 2568
2961.78 2524
2962.29 2470
2962.80 2521
2963.32 2584
2963.83 2596
2964.35 2639
2964.86 2619
2965.37 2653
2965.89 2606
2966.40 2579
2966.92 2548
2967.43 2591
2967.94 2573
2968.46 2546
2968.97 2628
2969.49 2623
2970.00 2648
2970.52 2646
2971.03 2550
2971.54 2497
2972.06 2541
2972.57 2581
2973.09 2510
2973.60 2518
2974.12 2544
2974.63 2473
2975.15 2507
2975.66 2396
2976.18 2452
2976.69 2456
2977.21 2410
2977.72 2660
2978.24 2612
2978.75 2569
2979.27 2707
2979.78 2827
2980.30 2762
2980.81 2749
2981.33 2866
2981.84 2888
2982.36 2908
2982.88 2937
2983.39 2928
2983.91 2905
2984.42 2954
2984.94 3026
2985.45 2974
2985.97 3039
2986.49 3051
2987.00 3016
2987.52 2933
2988.03 2991
2988.55 2915
2989.07 3007
2989.58 2909
2990.10 2959
2990.61 3054
2991.13 3086
2991.65 3005
2992.16 3046
2992.68 3291
2993.20 3454
2993.71 3632
2994.23 3829
2994.75 4208
2995.26 4335
2995.78 4680
2996.30 4944
2996.81 5134
2997.33 5293
2997.85 5009
2998.36 4933
2998.88 4727
2999.40 4534
2999.91 4496
3000.43 4467
3000.95 4653
3001.46 5215
3001.98 5536
3002.50 6154
3003.02 6877
3003.53 7464
3004.05 7805
3004.57 8065
3005.09 8442
3005.60 7934
3006.12 7258
3006.64 6519
3007.16 5747
3007.67 5124
3008.19 4534
3008.71 4127
3009.23 3789
3009.74 3349
3010.26 3212
3010.78 3100
3011.30 3113
3011.82 3008
3012.33 3009
3012.85 2961
3013.37 2987
3013.89 3003
3014.41 3176
3014.93 3193
3015.44 3141
3015.96 3239
3016.48 3365
3017.00 3319
3017.52 3268
3018.04 3309
3018.55 3411
3019.07 3302
3019.59 3252
3020.11 3323
3020.63 3234
3021.15 3115
3021.67 3215
3022.19 3348
3022.71 3470
3023.22 3377
3023.74 3390
3024.26 3385
3024.78 3453
3025.30 3261
3025.82 3182
3026.34 3115
3026.86 3029
3027.38 3103
3027.90 2860
3028.42 2778
3028.94 2745
3029.46 2840
3029.98 2738
3030.49 2895
3031.01 3036
3031.53 3019
3032.05 3089
3032.57 3309
3033.09 3498
3033.61 3650
3034.13 3856
3034.65 3885
3035.17 3956
3035.69 4092
3036.21 3916
3036.73 3966
3037.25 3747
3037.77 3589
3038.29 3465
3038.81 3211
3039.34 3120
3039.86 3041
3040.38 2882
3040.90 2849
3041.42 2733
3041.94 2725
3042.46 2797
3042.98 2843
3043.50 2847
3044.02 2791
3044.54 2755
3045.06 2724
3045.58 2635
3046.10 2714
3046.63 2719
3047.15 2614
3047.67 2625
3048.19 2559
3048.71 2552
3049.23 2500
3049.75 2607
3050.27 2576
3050.79 2496
3051.32 2596
3051.84 2567
3052.36 2629
3052.88 2598
3053.40 2452
3053.92 2473
3054.45 2538
3054.97 2574
3055.49 2469
3056.01 2489
3056.53 2498
3057.05 2497
3057.58 2432
3058.10 2473
3058.62 2539
3059.14 2588
3059.66 2598
3060.19 2653
3060.71 2659
3061.23 2729
3061.75 2698
3062.28 2703
3062.80 2700
3063.32 2731
3063.84 2736
3064.37 2881
3064.89 2766
3065.41 2710
3065.93 2684
3066.46 2617
3066.98 2665
3067.50 2532
3068.02 2496
3068.55 2565
3069.07 2502
3069.59 2564
3070.12 2491
3070.64 2518
3071.16 2641
3071.69 2813
3072.21 2870
3072.73 2772
3073.26 2964
3073.78 2966
3074.30 3016
3074.83 3030
3075.35 3077
3075.87 3165
3076.40 3302
3076.92 3460
3077.44 3612
3077.97 3601
3078.49 3800
3079.01 3797
3079.54 3711
3080.06 3770
3080.59 3657
3081.11 3393
3081.63 3461
3082.16 3449
3082.68 3366
3083.21 3242
3083.73 3086
3084.25 3125
3084.78 3047
3085.30 2999
3085.83 2887
3086.35 2857
3086.88 2902
3087.40 2901
3087.93 2878
3088.45 2920
3088.97 2873
3089.50 2978
3090.02 2983
3090.55 2930
3091.07 2826
3091.60 2891
3092.12 3050
3092.65 3062
3093.17 3130
3093.70 3298
3094.22 3416
3094.75 3494
3095.27 3487
3095.80 3617
3096.32 3818
3096.85 3753
3097.37 3908
3097.90 4080
3098.43 4391
3098.95 4880
3099.48 5558
3100.00 6546
3100.53 7780
3101.05 9204
3101.58 10384
3102.10 11271
3102.63 11780
3103.16 11475
3103.68 10894
3104.21 9892
3104.73 8712
3105.26 7727
3105.79 6208
3106.31 5194
3106.84 4543
3107.36 3890
3107.89 3749
3108.42 3752
3108.94 3592
3109.47 3493
3110.00 3666
3110.52 3667
3111.05 3542
3111.57 3517
3112.10 3376
3112.63 3354
3113.15 3130
3113.68 3021
3114.21 2904
3114.74 2924
3115.26 2859
3115.79 2830
3116.32 2698
3116.84 2719
3117.37 2753
3117.90 2753
3118.42 2801
3118.95 2893
3119.48 2941
3120.01 2966
3120.53 2990
3121.06 3106
3121.59 3215
3122.11 3281
3122.64 3187
3123.17 3143
3123.70 3149
3124.22 3095
3124.75 3111
3125.28 3084
3125.81 3137
3126.34 3154
3126.86 3150
3127.39 3062
3127.92 2956
3128.45 2845
3128.98 2743
3129.50 2777
3130.03 2745
3130.56 2731
3131.09 2683
3131.62 2581
3132.14 2749
3132.67 2725
3133.20 2696
3133.73 2643
3134.26 2825
3134.79 2934
3135.31 2948
3135.84 2942
3136.37 3044
3136.90 2993
3137.43 3007
3137.96 3014
3138.49 2967
3139.02 2872
3139.54 2840
3140.07 2764
3140.60 2797
3141.13 2896
3141.66 3044
3142.19 2944
3142.72 2936
3143.25 2987
3143.78 3059
3144.31 3169
3144.84 3255
3145.37 3392
3145.89 3374
3146.42 3305
3146.95 3361
3147.48 3384
3148.01 3350
3148.54 3324
3149.07 3165
3149.60 3151
3150.13 3070
3150.66 2976
3151.19 2958
3151.72 2919
3152.25 2843
3152.78 2852
3153.31 2853
3153.84 2814
3154.37 2879
3154.90 2759
3155.43 2820
3155.96 3012
3156.49 2840
3157.02 2824
3157.55 2934
3158.08 2791
3158.61 2787
3159.14 2690
3159.68 2694
3160.21 2653
3160.74 2579
3161.27 2542
3161.80 2456
3162.33 2650
3162.86 2563
3163.39 2501
3163.92 2567
3164.45 2637
3164.98 2642
3165.51 2645
3166.05 2710
3166.58 2768
3167.11 2719
3167.64 2687
3168.17 2687
3168.70 2674
3169.23 2625
3169.76 2545
3170.30 2461
3170.83 2330
3171.36 2318
3171.89 2410
3172.42 2367
3172.95 2264
3173.49 2394
3174.02 2503
3174.55 2489
3175.08 2486
3175.61 2453
3176.15 2444
3176.68 2537
3177.21 2500
3177.74 2565
3178.27 2533
3178.81 2651
3179.34 2513
3179.87 2471
3180.40 2446
3180.93 2490
3181.47 2493
3182.00 2390
3182.53 2483
3183.06 2324
3183.60 2360
3184.13 2450
3184.66 2376
3185.20 2384
3185.73 2438
3186.26 2474
3186.79 2453
3187.33 2473
3187.86 2507
3188.39 2398
3188.93 2405
3189.46 2496
3189.99 2301
3190.52 2368
3191.06 2370
3191.59 2263
3192.12 2373
3192.66 2384
3193.19 2350
3193.72 2360
3194.26 2458
3194.79 2487
3195.33 2370
3195.86 2196
3196.39 2326
3196.93 2427
3197.46 2398
3197.99 2402
3198.53 2422
3199.06 2430
3199.60 2522
3200.13 2572
3200.66 2604
3201.20 2571
3201.73 2626
3202.27 2650
3202.80 2693
3203.33 2657
3203.87 2546
3204.40 2681
3204.94 2608
3205.47 2675
3206.01 2675
3206.54 2691
3207.07 2788
3207.61 2898
3208.14 2905
3208.68 2827
3209.21 2898
3209.75 2853
3210.28 2813
3210.82 2697
3211.35 2639
3211.89 2607
3212.42 2633
3212.96 2525
3213.49 2456
3214.03 2443
3214.56 2474
3215.10 2502
3215.63 2456
3216.17 2596
3216.70 2555
3217.24 2617
3217.78 2627
3218.31 2593
3218.85 2553
3219.38 2642
3219.92 2692
3220.45 2635
3220.99 2647
3221.52 2642
3222.06 2743
3222.60 2799
3223.13 2836
3223.67 2947
3224.20 2993
3224.74 2969
3225.28 2938
3225.81 3006
3226.35 2994
3226.88 2893
3227.42 2685
3227.96 2674
3228.49 2609
3229.03 2462
3229.57 2565
3230.10 2494
3230.64 2427
3231.18 2382
3231.71 2394
3232.25 2461
3232.79 2346
3233.32 2355
3233.86 2441
3234.40 2462
3234.93 2415
3235.47 2415
3236.01 2558
3236.54 2821
3237.08 2812
3237.62 2901
3238.15 2920
3238.69 2900
3239.23 2981
3239.77 2893
3240.30 2828
3240.84 2713
3241.38 2651
3241.92 2642
3242.45 2616
3242.99 2578
3243.53 2595
3244.07 2574
3244.60 2580
3245.14 2517
3245.68 2586
3246.22 2593
3246.75 2584
3247.29 2526
3247.83 2559
3248.37 2546
3248.91 2622
3249.44 2665
3249.98 2765
3250.52 2784
3251.06 2870
3251.60 2975
3252.14 3096
3252.67 3080
3253.21 3187
3253.75 3277
3254.29 3385
3254.83 3469
3255.37 3415
3255.90 3365
3256.44 3364
3256.98 3370
3257.52 3403
3258.06 3593
3258.60 3762
3259.14 4197
3259.68 4651
3260.21 4872
3260.75 5226
3261.29 5736
3261.83 6189
3262.37 6393
3262.91 6678
3263.45 6549
3263.99 6662
3264.53 6738
3265.07 6713
3265.61 6860
3266.15 6956
3266.69 6818
3267.23 6565
3267.76 5851
3268.30 5480
3268.84 5191
3269.38 4662
3269.92 4287
3270.46 3755
3271.00 3560
3271.54 3578
3272.08 3422
3272.62 3275
3273.16 3262
3273.70 3337
3274.24 3356
3274.78 3410
3275.32 3524
3275.86 3584
3276.40 3540
3276.94 3530
3277.48 3529
3278.03 3501
3278.57 3646
3279.11 3637
3279.65 3681
3280.19 3775
3280.73 3801
3281.27 3691
3281.81 3618
3282.35 3586
3282.89 3397
3283.43 3381
3283.97 3424
3284.51 3377
3285.05 3352
3285.60 3365
3286.14 3346
3286.68 3387
3287.22 3429
3287.76 3423
3288.30 3334
3288.84 3359
3289.38 3500
3289.93 3623
3290.47 3836
3291.01 4049
3291.55 4352
3292.09 4586
3292.63 5319
3293.18 5755
3293.72 6386
3294.26 7057
3294.80 7576
3295.34 7808
3295.88 7950
3296.43 7667
3296.97 7149
3297.51 6738
3298.05 6069
3298.59 5450
3299.14 4792
3299.68 4524
3300.22 4200
3300.76 3905
3301.31 3764
3301.85 3704
3302.39 3748
3302.93 3468
3303.48 3451
3304.02 3417
3304.56 3511
3305.10 3538
3305.65 3618
3306.19 3571
3306.73 3603
3307.27 3550
3307.82 3602
3308.36 3625
3308.90 3529
3309.45 3489
3309.99 3575
3310.53 3612
3311.07 3724
3311.62 3682
3312.16 3843
3312.70 3989
3313.25 4327
3313.79 4642
3314.33 4953
3314.88 5250
3315.42 5454
3315.97 5546
3316.51 5559
3317.05 5392
3317.60 5103
3318.14 5012
3318.68 4815
3319.23 4642
3319.77 4479
3320.32 4370
3320.86 4281
3321.40 4256
3321.95 4271
3322.49 4219
3323.04 4170
3323.58 4075
3324.12 4093
3324.67 3965
3325.21 3900
3325.76 3720
3326.30 3565
3326.85 3636
3327.39 3553
3327.93 3492
3328.48 3594
3329.02 3743
3329.57 3920
3330.11 4450
3330.66 5260
3331.20 6320
3331.75 8025
3332.29 10105
3332.84 12648
3333.38 15569
3333.93 18346
3334.47 20538
3335.02 21943
3335.56 23035
3336.11 22587
3336.65 21493
3337.20 19467
3337.74 17202
3338.29 14883
3338.83 12972
3339.38 10621
3339.92 8746
3340.47 7387
3341.02 6225
3341.56 5535
3342.11 4974
3342.65 4557
3343.20 4280
3343.74 4068
3344.29 3823
3344.84 3743
3345.38 3697
3345.93 3489
3346.47 3467
3347.02 3567
3347.57 3475
3348.11 3333
3348.66 3376
3349.21 3371
3349.75 3368
3350.30 3237
3350.84 3398
3351.39 3572
3351.94 3530
3352.48 3556
3353.03 3572
3353.58 3677
3354.12 3634
3354.67 3606
3355.22 3518
3355.76 3453
3356.31 3299
3356.86 3293
3357.40 3239
3357.95 3126
3358.50 2955
3359.05 2988
3359.59 3004
3360.14 2921
3360.69 2854
3361.23 2932
3361.78 2926
3362.33 3033
3362.88 3022
3363.42 2941
3363.97 3044
3364.52 3085
3365.07 3048
3365.61 3051
3366.16 3055
3366.71 3044
3367.26 2941
3367.80 3043
3368.35 2998
3368.90 2963
3369.45 3004
3370.00 3179
3370.54 3442
3371.09 3591
3371.64 3794
3372.19 3977
3372.74 4039
3373.28 4089
3373.83 4150
3374.38 4094
3374.93 3943
3375.48 3741
3376.03 3538
3376.57 3277
3377.12 3158
3377.67 3015
3378.22 2930
3378.77 2768
3379.32 2716
3379.87 2726
3380.42 2664
3380.96 2607
3381.51 2788
3382.06 2793
3382.61 2674
3383.16 2650
3383.71 2688
3384.26 2712
3384.81 2707
3385.36 2674
3385.91 2637
3386.45 2667
3387.00 2576
3387.55 2514
3388.10 2546
3388.65 2552
3389.20 2632
3389.75 2697
3390.30 2669
3390.85 2616
3391.40 2685
3391.95 2625
3392.50 2623
3393.05 2653
3393.60 2624
3394.15 2699
3394.70 2689
3395.25 2592
3395.80 2617
3396.35 2578
3396.90 2571
3397.45 2677
3398.00 2701
3398.55 2543
3399.10 2564
3399.65 2591
3400.20 2529
3400.75 2593
3401.30 2580
3401.85 2503
3402.40 2497
3402.95 2465
3403.50 2517
3404.06 2422
3404.61 2453
3405.16 2517
3405.71 2460
3406.26 2401
3406.81 2492
3407.36 2496
3407.91 2465
3408.46 2509
3409.01 2699
3409.56 2735
3410.12 2803
3410.67 2872
3411.22 2890
3411.77 2953
3412.32 3011
3412.87 2980
3413.42 3013
3413.98 2987
3414.53 2990
3415.08 3004
3415.63 2853
3416.18 2846
3416.73 2702
3417.29 2588
3417.84 2545
3418.39 2540
3418.94 2540
3419.49 2510
3420.05 2489
3420.60 2574
3421.15 2602
3421.70 2898
3422.25 3005
3422.81 3133
3423.36 3194
3423.91 3159
3424.46 3225
3425.01 3130
3425.57 3030
3426.12 2818
3426.67 2752
3427.23 2663
3427.78 2605
3428.33 2606
3428.88 2539
3429.44 2413
3429.99 2495
3430.54 2488
3431.09 2506
3431.65 2452
3432.20 2527
3432.75 2569
3433.31 2519
3433.86 2497
3434.41 2657
3434.97 2569
3435.52 2627
3436.07 2669
3436.63 2584
3437.18 2530
3437.73 2697
3438.29 2661
3438.84 2691
3439.39 2721
3439.95 2622
3440.50 2619
3441.05 2641
3441.61 2598
3442.16 2567
3442.72 2532
3443.27 2480
3443.82 2658
3444.38 2561
3444.93 2518
3445.48 2648
3446.04 2571
3446.59 2663
3447.15 2784
3447.70 2804
3448.26 2746
3448.81 2711
3449.36 2708
3449.92 2625
3450.47 2576
3451.03 2506
3451.58 2515
3452.14 2406
3452.69 2368
3453.25 2256
3453.80 2359
3454.36 2273
3454.91 2221
3455.47 2248
3456.02 2198
3456.58 2262
3457.13 2315
3457.69 2283
3458.24 2245
3458.80 2244
3459.35 2273
3459.91 2307
3460.46 2274
3461.02 2257
3461.57 2259
3462.13 2212
3462.68 2343
3463.24 2445
3463.79 2419
3464.35 2593
3464.90 2617
3465.46 2624
3466.02 2598
3466.57 2677
3467.13 2681
3467.68 2634
3468.24 2663
3468.80 2658
3469.35 2661
3469.91 2576
3470.46 2597
3471.02 2573
3471.58 2585
3472.13 2597
3472.69 2524
3473.24 2500
3473.80 2560
3474.36 2532
3474.91 2530
3475.47 2609
3476.03 2692
3476.58 2738
3477.14 2793
3477.70 3025
3478.25 3179
3478.81 3286
3479.37 3427
3479.92 3392
3480.48 3256
3481.04 3482
3481.59 3384
3482.15 3222
3482.71 3266
3483.26 3124
3483.82 3150
3484.38 3129
3484.94 3086
3485.49 3246
3486.05 3350
3486.61 3349
3487.17 3600
3487.72 3772
3488.28 4256
3488.84 4609
3489.40 5186
3489.95 5631
3490.51 6103
3491.07 6507
3491.63 7015
3492.18 7257
3492.74 7056
3493.30 6323
3493.86 6008
3494.42 5622
3494.97 5370
3495.53 5297
3496.09 5402
3496.65 5745
3497.21 6071
3497.76 6506
3498.32 6957
3498.88 7333
3499.44 7397
3500.00 7456
3500.56 7760
3501.11 7755
3501.67 8176
3502.23 8488
3502.79 8885
3503.35 9641
3503.91 9915
3504.47 9980
3505.03 9812
3505.58 9758
3506.14 9088
3506.70 8173
3507.26 7630
3507.82 6818
3508.38 6108
3508.94 5375
3509.50 4815
3510.06 4312
3510.62 3823
3511.17 3711
3511.73 3466
3512.29 3200
3512.85 3205
3513.41 2895
3513.97 2871
3514.53 2791
3515.09 2701
3515.65 2765
3516.21 2837
3516.77 2820
3517.33 2910
3517.89 2934
3518.45 2960
3519.01 2887
3519.57 2908
3520.13 2902
3520.69 2959
3521.25 3031
3521.81 3229
3522.37 3203
3522.93 3307
3523.49 3187
3524.05 3239
3524.61 3122
3525.17 3047
3525.73 3029
3526.29 2828
3526.85 2754
3527.41 2759
3527.97 2762
3528.54 2616
3529.10 2633
3529.66 2560
3530.22 2685
3530.78 2719
3531.34 2681
3531.90 2778
3532.46 2795
3533.02 2790
3533.58 2746
3534.14 2734
3534.71 2813
3535.27 2819
3535.83 2896
3536.39 2794
3536.95 2820
3537.51 2840
3538.07 2876
3538.64 2898
3539.20 2872
3539.76 2836
3540.32 2887
3540.88 2927
3541.44 3019
3542.00 3025
3542.57 3103
3543.13 3178
3543.69 3159
3544.25 3017
3544.81 2953
3545.38 2848
3545.94 2910
3546.50 2741
3547.06 2771
3547.62 2656
3548.19 2601
3548.75 2645
3549.31 2686
3549.87 2742
3550.44 2697
3551.00 2576
3551.56 2573
3552.12 2728
3552.69 2717
3553.25 2676
3553.81 2724
3554.37 2703
3554.94 2755
3555.50 2683
3556.06 2668
3556.63 2742
3557.19 2670
3557.75 2707
3558.31 2635
3558.88 2603
3559.44 2622
3560.00 2576
3560.57 2710
3561.13 2716
3561.69 2759
3562.26 2846
3562.82 2808
3563.38 2774
3563.95 2729
3564.51 2738
3565.07 2661
3565.64 2681
3566.20 2613
3566.77 2383
3567.33 2368
3567.89 2346
3568.46 2420
3569.02 2362
3569.59 2351
3570.15 2352
3570.71 2281
3571.28 2323
3571.84 2402
3572.41 2494
3572.97 2439
3573.53 2555
3574.10 2623
3574.66 2708
3575.23 2825
3575.79 2900
3576.36 2968
3576.92 3054
3577.48 3089
3578.05 3012
3578.61 2952
3579.18 2846
3579.74 2875
3580.31 2672
3580.87 2577
3581.44 2682
3582.00 2532
3582.57 2515
3583.13 2492
3583.70 2424
3584.26 2406
3584.83 2366
3585.39 2326
3585.96 2312
3586.52 2232
3587.09 2311
3587.65 2376
3588.22 2386
3588.79 2353
3589.35 2427
3589.92 2453
3590.48 2495
3591.05 2380
3591.61 2406
3592.18 2572
3592.74 2533
3593.31 2549
3593.88 2552
3594.44 2536
3595.01 2548
3595.57 2528
3596.14 2474
3596.71 2565
3597.27 2572
3597.84 2485
3598.40 2475
3598.97 2354
3599.54 2405
3600.10 2488
3600.67 2450
3601.24 2428
3601.80 2363
3602.37 2399
3602.94 2362
3603.50 2343
3604.07 2312
3604.64 2365
3605.20 2277
3605.77 2222
3606.34 2150
3606.90 2103
3607.47 2041
3608.04 1975
3608.60 2005
3609.17 2049
3609.74 2051
3610.30 2034
3610.87 2003
3611.44 2074
3612.01 2089
3612.57 2053
3613.14 2239
3613.71 2316
3614.28 2579
3614.84 2784
3615.41 3007
3615.98 3255
3616.55 3479
3617.11 3577
3617.68 3648
3618.25 3579
3618.82 3565
3619.39 3621
3619.95 3354
3620.52 3065
3621.09 2910
3621.66 2780
3622.23 2608
3622.79 2479
3623.36 2342
3623.93 2259
3624.50 2161
3625.07 2157
3625.63 2164
3626.20 2091
3626.77 2174
3627.34 2198
3627.91 2183
3628.48 2232
3629.05 2241
3629.61 2294
3630.18 2264
3630.75 2263
3631.32 2291
3631.89 2228
3632.46 2279
3633.03 2195
3633.60 2288
3634.16 2391
3634.73 2274
3635.30 2238
3635.87 2332
3636.44 2393
3637.01 2438
3637.58 2409
3638.15 2561
3638.72 2739
3639.29 2902
3639.86 3194
3640.43 3277
3641.00 3488
3641.57 3474
3642.14 3525
3642.71 3357
3643.27 3202
3643.84 3091
3644.41 2998
3644.98 2743
3645.55 2708
3646.12 2752
3646.69 2711
3647.26 2686
3647.83 2672
3648.40 2688
3648.97 2650
3649.54 2692
3650.12 2819
3650.69 2862
3651.26 2975
3651.83 3042
3652.40 3181
3652.97 3230
3653.54 3262
3654.11 3298
3654.68 3541
3655.25 3499
3655.82 3590
3656.39 3601
3656.96 3747
3657.53 4105
3658.10 4344
3658.67 4516
3659.25 4641
3659.82 4918
3660.39 4854
3660.96 4483
3661.53 4170
3662.10 3997
3662.67 3849
3663.24 3855
3663.81 3800
3664.39 4068
3664.96 4269
3665.53 4478
3666.10 4699
3666.67 4873
3667.24 4672
3667.81 4500
3668.39 4214
3668.96 3919
3669.53 3616
3670.10 3354
3670.67 3413
3671.25 3242
3671.82 3153
3672.39 3124
3672.96 3113
3673.53 3166
3674.11 3278
3674.68 3204
3675.25 3217
3675.82 3021
3676.39 2965
3676.97 3010
3677.54 2994
3678.11 3031
3678.68 3041
3679.26 3022
3679.83 2976
3680.40 2922
3680.97 2821
3681.55 2802
3682.12 2916
3682.69 2852
3683.27 2823
3683.84 2710
3684.41 2835
3684.98 3046
3685.56 3275
3686.13 3201
3686.70 3578
3687.28 3842
3687.85 4057
3688.42 4290
3689.00 4330
3689.57 4629
3690.14 4521
3690.72 4492
3691.29 4229
3691.86 3883
3692.44 3653
3693.01 3478
3693.58 3160
3694.16 3110
3694.73 2934
3695.31 2853
3695.88 2861
3696.45 2759
3697.03 2684
3697.60 2700
3698.18 2861
3698.75 2902
3699.32 2969
3699.90 2933
3700.47 3010
3701.05 2998
3701.62 3041
3702.19 3134
3702.77 2982
3703.34 3012
3703.92 2923
3704.49 2822
3705.07 2858
3705.64 2806
3706.22 2715
3706.79 2702
3707.37 2725
3707.94 2727
3708.51 2677
3709.09 2766
3709.66 2807
3710.24 2713
3710.81 2682
3711.39 2649
3711.96 2444
3712.54 2467
3713.11 2471
3713.69 2445
3714.27 2516
3714.84 2544
3715.42 2603
3715.99 2714
3716.57 2773
3717.14 2851
3717.72 3041
3718.29 3050
3718.87 3066
3719.44 3003
3720.02 3022
3720.60 2981
3721.17 2977
3721.75 2756
3722.32 2711
3722.90 2656
3723.47 2548
3724.05 2437
3724.63 2408
3725.20 2352
3725.78 2322
3726.36 2420
3726.93 2365
3727.51 2382
3728.08 2426
3728.66 2511
3729.24 2639
3729.81 2602
3730.39 2797
3730.97 2841
3731.54 2878
3732.12 2974
3732.70 2896
3733.27 2857
3733.85 2881
3734.43 2737
3735.00 2736
3735.58 2660
3736.16 2557
3736.73 2486
3737.31 2448
3737.89 2438
3738.47 2409
3739.04 2324
3739.62 2243
3740.20 2274
3740.77 2322
3741.35 2316
3741.93 2404
3742.51 2426
3743.08 2319
3743.66 2405
3744.24 2460
3744.82 2463
3745.39 2514
3745.97 2628
3746.55 2664
3747.13 2597
3747.71 2658
3748.28 2604
3748.86 2569
3749.44 2501
3750.02 2480
3750.59 2367
3751.17 2356
3751.75 2417
3752.33 2417
3752.91 2293
3753.49 2296
3754.06 2392
3754.64 2424
3755.22 2623
3755.80 2597
3756.38 2718
3756.96 2958
3757.53 3048
3758.11 3131
3758.69 3191
3759.27 3142
3759.85 3089
3760.43 3083
3761.01 3022
3761.59 2770
3762.17 2699
3762.74 2615
3763.32 2497
3763.90 2297
3764.48 2238
3765.06 2289
3765.64 2194
3766.22 2138
3766.80 2138
3767.38 2160
3767.96 2136
3768.54 2176
3769.12 2114
3769.70 2216
3770.27 2167
3770.85 2244
3771.43 2249
3772.01 2188
3772.59 2146
3773.17 2148
3773.75 2150
3774.33 2223
3774.91 2112
3775.49 2076
3776.07 2054
3776.65 2126
3777.23 2145
3777.81 2064
3778.39 2150
3778.97 2157
3779.55 2211
3780.13 2227
3780.71 2196
3781.29 2128
3781.88 2078
3782.46 2173
3783.04 2145
3783.62 2149
3784.20 2150
3784.78 2150
3785.36 2141
3785.94 2133
3786.52 2140
3787.10 2177
3787.68 2119
3788.26 2124
3788.84 2163
3789.43 2135
3790.01 2135
3790.59 2112
3791.17 2161
3791.75 2156
3792.33 2268
3792.91 2296
3793.49 2331
3794.08 2296
3794.66 2363
3795.24 2262
3795.82 2280
3796.40 2379
3796.98 2363
3797.56 2307
3798.15 2367
3798.73 2510
3799.31 2601
3799.89 2609
3800.47 2697
3801.06 2693
3801.64 2828
3802.22 2895
3802.80 2908
3803.38 2781
3803.97 2682
3804.55 2589
3805.13 2497
3805.71 2478
3806.29 2478
3806.88 2427
3807.46 2605
3808.04 2647
3808.62 2635
3809.21 2753
3809.79 2705
3810.37 2914
3810.95 3062
3811.54 2958
3812.12 3025
3812.70 3147
3813.29 3361
3813.87 3490
3814.45 3503
3815.03 3481
3815.62 3562
3816.20 3451
3816.78 3226
3817.37 3169
3817.95 2938
3818.53 2780
3819.12 2615
3819.70 2509
3820.28 2397
3820.87 2286
3821.45 2333
3822.03 2277
3822.62 2312
3823.20 2237
3823.78 2170
3824.37 2150
3824.95 2175
3825.54 2165
3826.12 2151
3826.70 2109
3827.29 2113
3827.87 2236
3828.46 2208
3829.04 2241
3829.62 2291
3830.21 2363
3830.79 2358
3831.38 2381
3831.96 2453
3832.54 2378
3833.13 2442
3833.71 2437
3834.30 2311
3834.88 2237
3835.47 2227
3836.05 2242
3836.64 2243
3837.22 2237
3837.81 2230
3838.39 2159
3838.98 2232
3839.56 2062
3840.15 2128
3840.73 2223
3841.31 2129
3841.90 2109
3842.49 2192
3843.07 2184
3843.66 2163
3844.24 2068
3844.83 2154
3845.41 2029
3846.00 2035
3846.58 2061
3847.17 2158
3847.75 2178
3848.34 2150
3848.92 2112
3849.51 2164
3850.10 2212
3850.68 2175
3851.27 2300
3851.85 2296
3852.44 2252
3853.02 2215
3853.61 2323
3854.20 2262
3854.78 2360
3855.37 2398
3855.95 2443
3856.54 2489
3857.13 2690
3857.71 2830
3858.30 2996
3858.89 3243
3859.47 3545
3860.06 3837
3860.64 4098
3861.23 4282
3861.82 4229
3862.40 4061
3862.99 4163
3863.58 4424
3864.16 4640
3864.75 4900
3865.34 5315
3865.92 5761
3866.51 6149
3867.10 6139
3867.69 6049
3868.27 5428
3868.86 4910
3869.45 4423
3870.03 4068
3870.62 3809
3871.21 3761
3871.80 3712
3872.38 3759
3872.97 3810
3873.56 3917
3874.15 3844
3874.73 3785
3875.32 3609
3875.91 3490
3876.50 3353
3877.08 3294
3877.67 3254
3878.26 3126
3878.85 3042
3879.43 2995
3880.02 2959
3880.61 2809
3881.20 2745
3881.79 2625
3882.37 2530
3882.96 2357
3883.55 2333
3884.14 2474
3884.73 2455
3885.32 2417
3885.90 2361
3886.49 2426
3887.08 2465
3887.67 2660
3888.26 2725
3888.85 2639
3889.44 2698
3890.02 2685
3890.61 2790
3891.20 2735
3891.79 2664
3892.38 2731
3892.97 2696
3893.56 2752
3894.15 2737
3894.74 2738
3895.32 2585
3895.91 2428
3896.50 2452
3897.09 2394
3897.68 2287
3898.27 2378
3898.86 2304
3899.45 2294
3900.04 2293
3900.63 2314
3901.22 2325
3901.81 2278
3902.40 2195
3902.99 2154
3903.58 2187
3904.17 2212
3904.76 2149
3905.35 2175
3905.94 2222
3906.53 2119
3907.12 2176
3907.71 2184
3908.30 2148
3908.89 2095
3909.48 2109
3910.07 2109
3910.66 1985
3911.25 1977
3911.84 1913
3912.43 1980
3913.02 2023
3913.61 2027
3914.20 1993
3914.79 1941
3915.38 1981
3915.97 2018
3916.56 1995
3917.15 2047
3917.74 2070
3918.33 1993
3918.92 2114
3919.52 2131
3920.11 2089
3920.70 1977
3921.29 1978
3921.88 2039
3922.47 1989
3923.06 1993
3923.65 2023
3924.24 2008
3924.84 2037
3925.43 2031
3926.02 1892
3926.61 2003
3927.20 1967
3927.79 1964
3928.38 1877
3928.98 1875
3929.57 1945
3930.16 2017
3930.75 1955
3931.34 1891
3931.93 1915
3932.53 1901
3933.12 1816
3933.71 1889
3934.30 1870
3934.89 1850
3935.49 1894
3936.08 1955
3936.67 1981
3937.26 1964
3937.86 1972
3938.45 1968
3939.04 2009
3939.63 2027
3940.23 2081
3940.82 2032
3941.41 2072
3942.00 2050
3942.60 2020
3943.19 2067
3943.78 2060
3944.37 1986
3944.97 1953
3945.56 2007
3946.15 2034
3946.75 1892
3947.34 1967
3947.93 2054
3948.52 1981
3949.12 1983
3949.71 2059
3950.30 2102
3950.90 2138
3951.49 2181
3952.08 2218
3952.68 2230
3953.27 2318
3953.86 2215
3954.46 2125
3955.05 2171
3955.65 2140
3956.24 2141
3956.83 2172
3957.43 2052
3958.02 2032
3958.61 2003
3959.21 2075
3959.80 2049
3960.40 1897
3960.99 1791
3961.58 1857
3962.18 1872
3962.77 1909
3963.37 1894
3963.96 1941
3964.55 2020
3965.15 2052
3965.74 2146
3966.34 2072
3966.93 2082
3967.53 2132
3968.12 2076
3968.72 2053
3969.31 2104
3969.91 2059
3970.50 2064
3971.10 2024
3971.69 2026
3972.28 1964
3972.88 1924
3973.47 1903
3974.07 1965
3974.66 1989
3975.26 1960
3975.85 2010
3976.45 2067
3977.05 2081
3977.64 2000
3978.24 1953
3978.83 1947
3979.43 1923
3980.02 1979
3980.62 1889
3981.21 1948
3981.81 1915
3982.40 1949
3983.00 1939
3983.60 1997
3984.19 1962
3984.79 1997
3985.38 2055
3985.98 2059
3986.58 2081
3987.17 2006
3987.77 2058
3988.36 2100
3988.96 2073
3989.56 2040
3990.15 2107
3990.75 2080
3991.34 2055
3991.94 2067
3992.54 2146
3993.13 2277
3993.73 2277
3994.33 2224
3994.92 2271
3995.52 2303
3996.12 2257
3996.71 2371
3997.31 2376
3997.91 2310
3998.50 2272
3999.10 2204
3999.70 2207
4000.29 2198
4000.89 2253
4001.49 2293
4002.09 2229
4002.68 2311
4003.28 2291
4003.88 2290
4004.47 2313
4005.07 2290
4005.67 2367
4006.27 2334
4006.86 2225
4007.46 2276
4008.06 2266
4008.66 2251
4009.25 2234
4009.85 2301
4010.45 2208
4011.05 2173
4011.64 2177
4012.24 2088
4012.84 2117
4013.44 2303
4014.04 2434
4014.63 2442
4015.23 2574
4015.83 2604
4016.43 2596
4017.03 2574
4017.63 2614
4018.22 2548
4018.82 2373
4019.42 2328
4020.02 2141
4020.62 2050
4021.22 2004
4021.81 1988
4022.41 2049
4023.01 2009
4023.61 2039
4024.21 2080
4024.81 2085
4025.41 1993
4026.01 2041
4026.60 2055
4027.20 2090
4027.80 2047
4028.40 2080
4029.00 1986
4029.60 1989
4030.20 2007
4030.80 2038
4031.40 2048
4032.00 2063
4032.60 2122
4033.20 2053
4033.80 2059
4034.39 2046
4034.99 2111
4035.59 2123
4036.19 2044
4036.79 1973
4037.39 1923
4037.99 1942
4038.59 1954
4039.19 1953
4039.79 1984
4040.39 1952
4040.99 1954
4041.59 1943
4042.19 1922
4042.79 2026
4043.39 1988
4043.99 1917
4044.59 1948
4045.19 1872
4045.79 2026
4046.39 1977
4046.99 1941
4047.60 1887
4048.20 1856
4048.80 1872
4049.40 1975
4050.00 2107
4050.60 2119
4051.20 2118
4051.80 2161
4052.40 2165
4053.00 1982
4053.60 1984
4054.20 2039
4054.80 1979
4055.41 2007
4056.01 1932
4056.61 1910
4057.21 1891
4057.81 1835
4058.41 1896
4059.01 1900
4059.61 1809
4060.22 1906
4060.82 1826
4061.42 1743
4062.02 1655
4062.62 1756
4063.22 1744
4063.82 1768
4064.43 1767
4065.03 1719
4065.63 1670
4066.23 1663
4066.83 1641
4067.44 1699
4068.04 1726
4068.64 1739
4069.24 1719
4069.84 1732
4070.45 1773
4071.05 1864
4071.65 1811
4072.25 1752
4072.86 1670
4073.46 1728
4074.06 1749
4074.66 1792
4075.27 1773
4075.87 1724
4076.47 1734
4077.07 1683
4077.68 1650
4078.28 1764
4078.88 1707
4079.48 1582
4080.09 1713
4080.69 1757
4081.29 1762
4081.90 1721
4082.50 1710
4083.10 1730
4083.71 1727
4084.31 1692
4084.91 1760
4085.52 1879
4086.12 1828
4086.72 1829
4087.33 1854
4087.93 1882
4088.53 1870
4089.14 1822
4089.74 1850
4090.34 1761
4090.95 1798
4091.55 1862
4092.15 2031
4092.76 2046
4093.36 2029
4093.97 2029
4094.57 2120
4095.17 2084
4095.78 2123
4096.38 2012
4096.99 1961
4097.59 1897
4098.19 1876
4098.80 1768
4099.40 1717
4100.01 1762
4100.61 1753
4101.22 1656
4101.82 1646
4102.43 1665
4103.03 1629
4103.63 1505
4104.24 1585
4104.84 1573
4105.45 1587
4106.05 1655
4106.66 1616
4107.26 1656
4107.87 1626
4108.47 1697
4109.08 1676
4109.68 1724
4110.29 1619
4110.89 1665
4111.50 1676
4112.10 1719
4112.71 1662
4113.31 1657
4113.92 1679
4114.53 1713
4115.13 1748
4115.74 1769
4116.34 1716
4116.95 1689
4117.55 1755
4118.16 1760
4118.76 1800
4119.37 1785
4119.98 1868
4120.58 1821
4121.19 1761
4121.79 1750
4122.40 1806
4123.01 1778
4123.61 1803
4124.22 1857
4124.82 1817
4125.43 1865
4126.04 1876
4126.64 1812
4127.25 1757
4127.86 1853
4128.46 1789
4129.07 1762
4129.68 1843
4130.28 1895
4130.89 1863
4131.50 1878
4132.10 1837
4132.71 1857
4133.32 1866
4133.92 1872
4134.53 1873
4135.14 1962
4135.74 1925
4136.35 1922
4136.96 1956
4137.56 2020
4138.17 2018
4138.78 2069
4139.39 2047
4139.99 2039
4140.60 2041
4141.21 1976
4141.82 2016
4142.42 1965
4143.03 1930
4143.64 1937
4144.25 1868
4144.85 1884
4145.46 1808
4146.07 1760
4146.68 1760
4147.28 1786
4147.89 1734
4148.50 1722
4149.11 1793
4149.72 1775
4150.32 1749
4150.93 1816
4151.54 1760
4152.15 1684
4152.76 1674
4153.37 1778
4153.97 1796
4154.58 1739
4155.19 1727
4155.80 1737
4156.41 1656
4157.02 1659
4157.62 1678
4158.23 1620
4158.84 1655
4159.45 1609
4160.06 1653
4160.67 1678
4161.28 1710
4161.89 1706
4162.49 1765
4163.10 1792
4163.71 1923
4164.32 1874
4164.93 1906
4165.54 2023
4166.15 2007
4166.76 2007
4167.37 2026
4167.98 2033
4168.59 2107
4169.20 2126
4169.81 2040
4170.42 2041
4171.02 1979
4171.63 2015
4172.24 1977
4172.85 2074
4173.46 1978
4174.07 2037
4174.68 2022
4175.29 1936
4175.90 1803
4176.51 1868
4177.12 1854
4177.73 1805
4178.34 1843
4178.95 1789
4179.56 1774
4180.17 1795
4180.78 1856
4181.39 1785
4182.00 1759
4182.61 1757
4183.23 1794
4183.84 1756
4184.45 1829
4185.06 1767
4185.67 1800
4186.28 1775
4186.89 1754
4187.50 1767
4188.11 1830
4188.72 1929
4189.33 1961
4189.94 1964
4190.55 1998
4191.17 2164
4191.78 2217
4192.39 2349
4193.00 2466
4193.61 2605
4194.22 2744
4194.83 2813
4195.44 2767
4196.06 2714
4196.67 2717
4197.28 2568
4197.89 2510
4198.50 2490
4199.11 2369
4199.72 2322
4200.34 2292
4200.95 2170
4201.56 2178
4202.17 2192
4202.78 2125
4203.40 2012
4204.01 1973
4204.62 2020
4205.23 2057
4205.84 2114
4206.46 1971
4207.07 1993
4207.68 2033
4208.29 2087
4208.90 2030
4209.52 1851
4210.13 1920
4210.74 2035
4211.35 2115
4211.97 2105
4212.58 2056
4213.19 2169
4213.80 2200
4214.42 2163
4215.03 2238
4215.64 2236
4216.26 2258
4216.87 2355
4217.48 2370
4218.09 2551
4218.71 2728
4219.32 2808
4219.93 3035
4220.55 3308
4221.16 3559
4221.77 3659
4222.39 3941
4223.00 4243
4223.61 4306
4224.23 4474
4224.84 5158
4225.45 5512
4226.07 5962
4226.68 6557
4227.30 6851
4227.91 6986
4228.52 7095
4229.14 6683
4229.75 6141
4230.36 5523
4230.98 4846
4231.59 4151
4232.21 3735
4232.82 3427
4233.43 3384
4234.05 3182
4234.66 3054
4235.28 2981
4235.89 2891
4236.51 3004
4237.12 2972
4237.73 2872
4238.35 2896
4238.96 2888
4239.58 2887
4240.19 2800
4240.81 2643
4241.42 2703
4242.04 2707
4242.65 2638
4243.27 2614
4243.88 2516
4244.50 2410
4245.11 2473
4245.73 2418
4246.34 2472
4246.96 2656
4247.57 2616
4248.19 2491
4248.80 2464
4249.42 2477
4250.03 2339
4250.65 2221
4251.26 2240
4251.88 2162
4252.49 2169
4253.11 2100
4253.72 2185
4254.34 2179
4254.96 2153
4255.57 2162
4256.19 2189
4256.80 2270
4257.42 2177
4258.03 2354
4258.65 2377
4259.27 2369
4259.88 2298
4260.50 2314
4261.12 2257
4261.73 2376
4262.35 2246
4262.96 2204
4263.58 2308
4264.20 2287
4264.81 2322
4265.43 2436
4266.05 2350
4266.66 2348
4267.28 2440
4267.90 2493
4268.51 2493
4269.13 2480
4269.75 2496
4270.36 2409
4270.98 2411
4271.60 2420
4272.21 2298
4272.83 2288
4273.45 2311
4274.06 2165
4274.68 2192
4275.30 2184
4275.92 2265
4276.53 2208
4277.15 2165
4277.77 2270
4278.38 2214
4279.00 2121
4279.62 2084
4280.24 1989
4280.85 2139
4281.47 2142
4282.09 2120
4282.71 2141
4283.32 2257
4283.94 2273
4284.56 2290
4285.18 2242
4285.80 2219
4286.41 2267
4287.03 2305
4287.65 2349
4288.27 2243
4288.89 2165
4289.50 2165
4290.12 2094
4290.74 1974
4291.36 1944
4291.98 1957
4292.60 2038
4293.21 2009
4293.83 2020
4294.45 2102
4295.07 2139
4295.69 2137
4296.31 2075
4296.93 2057
4297.54 1985
4298.16 1984
4298.78 1876
4299.40 1958
4300.02 1933
4300.64 1988
4301.26 1961
4301.88 2011
4302.50 1973
4303.12 1925
4303.73 1997
4304.35 1918
4304.97 1955
4305.59 2025
4306.21 2036
4306.83 2071
4307.45 2042
4308.07 2057
4308.69 2094
4309.31 2110
4309.93 2125
4310.55 2225
4311.17 2190
4311.79 2188
4312.41 2133
4313.03 2109
4313.65 2124
4314.27 2168
4314.89 2168
4315.51 2138
4316.13 2141
4316.75 2089
4317.37 2049
4317.99 2007
4318.61 2018
4319.23 1983
4319.85 2076
4320.47 2049
4321.09 2090
4321.71 2180
4322.33 2317
4322.95 2322
4323.57 2347
4324.19 2376
4324.81 2314
4325.43 2365
4326.05 2386
4326.68 2323
4327.30 2220
4327.92 2194
4328.54 2173
4329.16 2149
4329.78 2217
4330.40 2163
4331.02 2124
4331.64 2082
4332.26 2057
4332.89 2206
4333.51 2245
4334.13 2306
4334.75 2229
4335.37 2304
4335.99 2310
4336.61 2434
4337.24 2568
4337.86 2586
4338.48 2652
4339.10 2571
4339.72 2593
4340.34 2497
4340.97 2503
4341.59 2361
4342.21 2370
4342.83 2467
4343.45 2807
4344.08 3045
4344.70 3426
4345.32 3753
4345.94 4165
4346.57 4239
4347.19 4076
4347.81 3988
4348.43 3727
4349.05 3451
4349.68 3011
4350.30 2871
4350.92 2631
4351.54 2438
4352.17 2412
4352.79 2362
4353.41 2233
4354.04 2113
4354.66 2183
4355.28 2213
4355.90 2181
4356.53 2273
4357.15 2344
4357.77 2358
4358.40 2414
4359.02 2357
4359.64 2361
4360.27 2313
4360.89 2354
4361.51 2357
4362.14 2426
4362.76 2480
4363.38 2449
4364.01 2528
4364.63 2584
4365.25 2561
4365.88 2518
4366.50 2642
4367.12 2554
4367.75 2738
4368.37 2584
4369.00 2655
4369.62 2653
4370.24 2607
4370.87 2521
4371.49 2515
4372.12 2507
4372.74 2573
4373.36 2570
4373.99 2602
4374.61 2756
4375.24 2694
4375.86 2950
4376.49 2906
4377.11 2925
4377.73 3103
4378.36 3312
4378.98 3433
4379.61 3501
4380.23 3580
4380.86 3780
4381.48 3861
4382.11 4021
4382.73 4183
4383.36 4196
4383.98 4355
4384.61 4459
4385.23 4594
4385.86 4647
4386.48 5080
4387.11 5847
4387.73 6967
4388.36 8289
4388.98 10152
4389.61 12019
4390.23 13743
4390.86 14949
4391.48 15478
4392.11 15077
4392.74 13694
4393.36 12256
4393.99 10564
4394.61 8656
4395.24 7222
4395.86 6538
4396.49 6003
4397.12 5988
4397.74 5895
4398.37 5947
4398.99 5898
4399.62 5948
4400.25 5809
4400.87 5578
4401.50 5221
4402.12 4939
4402.75 4773
4403.38 4667
4404.00 4527
4404.63 4370
4405.26 4243
4405.88 4246
4406.51 4175
4407.14 4056
4407.76 4027
4408.39 3997
4409.02 4122
4409.64 4039
4410.27 4086
4410.90 4109
4411.52 3951
4412.15 3783
4412.78 3506
4413.40 3312
4414.03 3193
4414.66 3152
4415.29 3046
4415.91 3157
4416.54 3093
4417.17 2960
4417.79 2843
4418.42 2856
4419.05 2841
4419.68 2829
4420.30 2744
4420.93 2767
4421.56 2720
4422.19 2582
4422.81 2573
4423.44 2698
4424.07 2573
4424.70 2534
4425.33 2488
4425.95 2382
4426.58 2388
4427.21 2377
4427.84 2418
4428.47 2532
4429.09 2550
4429.72 2465
4430.35 2469
4430.98 2488
4431.61 2477
4432.23 2372
4432.86 2381
4433.49 2418
4434.12 2327
4434.75 2396
4435.38 2331
4436.01 2292
4436.63 2205
4437.26 2260
4437.89 2210
4438.52 2238
4439.15 2253
4439.78 2212
4440.41 2195
4441.04 2221
4441.67 2163
4442.29 2174
4442.92 2182
4443.55 2159
4444.18 2148
4444.81 2125
4445.44 2193
4446.07 2251
4446.70 2251
4447.33 2284
4447.96 2203
4448.59 2238
4449.22 2213
4449.85 2200
4450.48 2098
4451.11 2007
4451.74 2081
4452.37 2089
4453.00 2012
4453.63 2059
4454.26 2038
4454.89 2032
4455.52 2039
4456.15 2023
4456.78 2085
4457.41 2101
4458.04 2020
4458.67 1972
4459.30 1924
4459.93 1928
4460.56 1988
4461.19 2060
4461.82 1939
4462.45 2103
4463.08 2040
4463.71 2046
4464.34 2055
4464.97 2009
4465.60 2074
4466.23 2014
4466.86 1970
4467.49 1880
4468.12 1848
4468.76 1860
4469.39 1929
4470.02 1874
4470.65 1806
4471.28 1859
4471.91 1842
4472.54 1802
4473.17 1679
4473.80 1792
4474.44 1870
4475.07 1874
4475.70 1853
4476.33 1831
4476.96 1786
4477.59 1836
4478.22 1863
4478.86 1905
4479.49 1869
4480.12 1895
4480.75 1919
4481.38 1899
4482.02 1994
4482.65 2047
4483.28 2012
4483.91 2052
4484.54 2096
4485.18 2075
4485.81 2050
4486.44 2039
4487.07 1974
4487.70 1909
4488.34 1888
4488.97 1884
4489.60 1848
4490.23 1882
4490.87 1884
4491.50 1839
4492.13 1778
4492.76 1744
4493.40 1805
4494.03 1853
4494.66 1759
4495.30 1755
4495.93 1805
4496.56 1808
4497.19 1781
4497.83 1818
4498.46 1772
4499.09 1794
4499.73 1896
4500.36 1922
4500.99 2009
4501.63 2065
4502.26 2037
4502.89 2024
4503.53 2014
4504.16 1983
4504.79 1859
4505.43 1863
4506.06 1795
4506.69 1748
4507.33 1738
4507.96 1734
4508.59 1773
4509.23 1769
4509.86 1776
4510.50 1721
4511.13 1796
4511.76 1803
4512.40 1784
4513.03 1766
4513.67 1826
4514.30 1859
4514.93 1928
4515.57 1899
4516.20 1906
4516.84 1887
4517.47 1834
4518.11 1738
4518.74 1736
4519.37 1734
4520.01 1701
4520.64 1711
4521.28 1849
4521.91 1852
4522.55 1795
4523.18 1894
4523.82 1828
4524.45 1833
4525.09 1906
4525.72 1889
4526.36 2118
4526.99 2235
4527.63 2449
4528.26 2764
4528.90 3213
4529.53 3595
4530.17 4020
4530.80 4369
4531.44 4596
4532.07 4643
4532.71 4583
4533.34 4271
4533.98 3833
4534.62 3492
4535.25 3092
4535.89 2737
4536.52 2516
4537.16 2312
4537.79 2138
4538.43 1995
4539.07 1898
4539.70 1847
4540.34 1824
4540.97 1763
4541.61 1758
4542.25 1755
4542.88 1817
4543.52 1732
4544.15 1675
4544.79 1644
4545.43 1640
4546.06 1671
4546.70 1590
4547.34 1571
4547.97 1548
4548.61 1558
4549.25 1609
4549.88 1618
4550.52 1676
4551.16 1775
4551.79 1826
4552.43 1764
4553.07 1784
4553.70 1760
4554.34 1787
4554.98 1831
4555.61 1822
4556.25 1767
4556.89 1725
4557.53 1773
4558.16 1796
4558.80 1840
4559.44 1807
4560.07 1666
4560.71 1640
4561.35 1738
4561.99 1695
4562.62 1733
4563.26 1766
4563.90 1817
4564.54 1781
4565.18 1773
4565.81 1891
4566.45 1934
4567.09 1930
4567.73 1995
4568.36 2067
4569.00 2109
4569.64 2181
4570.28 2115
4570.92 2030
4571.55 2134
4572.19 2225
4572.83 2139
4573.47 2009
4574.11 1897
4574.75 1841
4575.38 1724
4576.02 1685
4576.66 1659
4577.30 1652
4577.94 1682
4578.58 1629
4579.22 1638
4579.85 1648
4580.49 1641
4581.13 1586
4581.77 1669
4582.41 1710
4583.05 1695
4583.69 1670
4584.33 1675
4584.97 1653
4585.61 1659
4586.24 1674
4586.88 1633
4587.52 1602
4588.16 1613
4588.80 1638
4589.44 1678
4590.08 1749
4590.72 1750
4591.36 1740
4592.00 1679
4592.64 1683
4593.28 1654
4593.92 1670
4594.56 1620
4595.20 1603
4595.84 1587
4596.48 1566
4597.12 1539
4597.76 1555
4598.40 1603
4599.04 1595
4599.68 1639
4600.32 1653
4600.96 1682
4601.60 1679
4602.24 1681
4602.88 1672
4603.52 1664
4604.16 1706
4604.80 1764
4605.44 1788
4606.08 1863
4606.72 1850
4607.36 1934
4608.00 1802
4608.64 1816
4609.28 1728
4609.93 1778
4610.57 1722
4611.21 1726
4611.85 1682
4612.49 1652
4613.13 1655
4613.77 1557
4614.41 1625
4615.05 1599
4615.69 1571
4616.34 1579
4616.98 1539
4617.62 1481
4618.26 1510
4618.90 1593
4619.54 1661
4620.18 1648
4620.83 1669
4621.47 1609
4622.11 1634
4622.75 1736
4623.39 1762
4624.03 1665
4624.68 1700
4625.32 1615
4625.96 1656
4626.60 1647
4627.24 1576
4627.89 1732
4628.53 1660
4629.17 1590
4629.81 1594
4630.45 1680
4631.10 1646
4631.74 1657
4632.38 1672
4633.02 1596
4633.67 1633
4634.31 1754
4634.95 1768
4635.59 1752
4636.24 1808
4636.88 1893
4637.52 1949
4638.17 2015
4638.81 1992
4639.45 2053
4640.09 2003
4640.74 1999
4641.38 1928
4642.02 1865
4642.67 1870
4643.31 1768
4643.95 1730
4644.60 1739
4645.24 1734
4645.88 1683
4646.53 1634
4647.17 1640
4647.81 1769
4648.46 1687
4649.10 1754
4649.74 1811
4650.39 1783
4651.03 1952
4651.67 1915
4652.32 2001
4652.96 2071
4653.61 2013
4654.25 1922
4654.89 1830
4655.54 1760
4656.18 1701
4656.83 1689
4657.47 1614
4658.11 1610
4658.76 1628
4659.40 1768
4660.05 1671
4660.69 1571
4661.33 1525
4661.98 1574
4662.62 1608
4663.27 1568
4663.91 1587
4664.56 1525
4665.20 1534
4665.85 1504
4666.49 1520
4667.14 1489
4667.78 1438
4668.43 1509
4669.07 1539
4669.72 1541
4670.36 1522
4671.01 1494
4671.65 1480
4672.30 1524
4672.94 1523
4673.59 1547
4674.23 1523
4674.88 1437
4675.52 1522
4676.17 1487
4676.81 1521
4677.46 1570
4678.10 1558
4678.75 1559
4679.40 1516
4680.04 1562
4680.69 1624
4681.33 1624
4681.98 1563
4682.62 1550
4683.27 1537
4683.92 1563
4684.56 1625
4685.21 1636
4685.85 1675
4686.50 1577
4687.15 1691
4687.79 1680
4688.44 1637
4689.09 1610
4689.73 1584
4690.38 1566
4691.02 1513
4691.67 1572
4692.32 1537
4692.96 1638
4693.61 1585
4694.26 1606
4694.90 1681
4695.55 1714
4696.20 1733
4696.84 1785
4697.49 1814
4698.14 1853
4698.78 1931
4699.43 1987
4700.08 1964
4700.73 1901
4701.37 1820
4702.02 1760
4702.67 1693
4703.31 1713
4703.96 1650
4704.61 1598
4705.26 1702
4705.90 1687
4706.55 1678
4707.20 1677
4707.85 1731
4708.49 1683
4709.14 1654
4709.79 1652
4710.44 1704
4711.09 1732
4711.73 1695
4712.38 1620
4713.03 1686
4713.68 1669
4714.33 1692
4714.97 1657
4715.62 1606
4716.27 1776
4716.92 1725
4717.57 1804
4718.21 1822
4718.86 1808
4719.51 1881
4720.16 1784
4720.81 1871
4721.46 1814
4722.11 1878
4722.75 1951
4723.40 2005
4724.05 2023
4724.70 2175
4725.35 2332
4726.00 2447
4726.65 2489
4727.30 2470
4727.94 2495
4728.59 2468
4729.24 2204
4729.89 2090
4730.54 1950
4731.19 1829
4731.84 1852
4732.49 1830
4733.14 1702
4733.79 1721
4734.44 1761
4735.09 1765
4735.74 1809
4736.38 1809
4737.03 1884
4737.68 1906
4738.33 1902
4738.98 2064
4739.63 2047
4740.28 2077
4740.93 2071
4741.58 2033
4742.23 1985
4742.88 1973
4743.53 1911
4744.18 1881
4744.83 1863
4745.48 1796
4746.13 1869
4746.78 1848
4747.43 1823
4748.08 1881
4748.73 1942
4749.39 2037
4750.04 2067
4750.69 2105
4751.34 2201
4751.99 2278
4752.64 2245
4753.29 2185
4753.94 2178
4754.59 2128
4755.24 2080
4755.89 2103
4756.54 2092
4757.19 2029
4757.84 1970
4758.50 1999
4759.15 1954
4759.80 1898
4760.45 1867
4761.10 1864
4761.75 1821
4762.40 1685
4763.05 1676
4763.71 1727
4764.36 1757
4765.01 1835
4765.66 1876
4766.31 1976
4766.96 2034
4767.62 2026
4768.27 1930
4768.92 1945
4769.57 1863
4770.22 1819
4770.87 1747
4771.53 1684
4772.18 1709
4772.83 1703
4773.48 1582
4774.13 1675
4774.79 1641
4775.44 1635
4776.09 1679
4776.74 1681
4777.40 1647
4778.05 1695
4778.70 1777
4779.35 1752
4780.01 1794
4780.66 1790
4781.31 1773
4781.96 1738
4782.62 1706
4783.27 1664
4783.92 1652
4784.57 1592
4785.23 1618
4785.88 1630
4786.53 1620
4787.19 1566
4787.84 1600
4788.49 1629
4789.15 1573
4789.80 1625
4790.45 1652
4791.11 1561
4791.76 1649
4792.41 1652
4793.07 1648
4793.72 1646
4794.37 1612
4795.03 1635
4795.68 1631
4796.33 1565
4796.99 1603
4797.64 1614
4798.29 1576
4798.95 1611
4799.60 1578
4800.26 1632
4800.91 1571
4801.56 1570
4802.22 1596
4802.87 1582
4803.53 1589
4804.18 1641
4804.83 1567
4805.49 1611
4806.14 1583
4806.80 1474
4807.45 1565
4808.11 1615
4808.76 1523
4809.42 1446
4810.07 1474
4810.72 1564
4811.38 1569
4812.03 1543
4812.69 1596
4813.34 1582
4814.00 1613
4814.65 1629
4815.31 1673
4815.96 1663
4816.62 1573
4817.27 1627
4817.93 1680
4818.58 1736
4819.24 1814
4819.89 1817
4820.55 1824
4821.20 1856
4821.86 1881
4822.52 1961
4823.17 2015
4823.83 2167
4824.48 2102
4825.14 2181
4825.79 2130
4826.45 2087
4827.10 2088
4827.76 2024
4828.42 1951
4829.07 1923
4829.73 1864
4830.38 1817
4831.04 1774
4831.70 1864
4832.35 1906
4833.01 1895
4833.66 2127
4834.32 2289
4834.98 2487
4835.63 2580
4836.29 2706
4836.95 2812
4837.60 2782
4838.26 2859
4838.92 2781
4839.57 2744
4840.23 2563
4840.89 2492
4841.54 2340
4842.20 2220
4842.86 2180
4843.51 2121
4844.17 2136
4844.83 2106
4845.48 2114
4846.14 2082
4846.80 2138
4847.45 2297
4848.11 2385
4848.77 2486
4849.43 2643
4850.08 2655
4850.74 2692
4851.40 2691
4852.06 2529
4852.71 2314
4853.37 2238
4854.03 2213
4854.69 2224
4855.34 2257
4856.00 2343
4856.66 2310
4857.32 2441
4857.97 2595
4858.63 2526
4859.29 2557
4859.95 2593
4860.61 2504
4861.26 2405
4861.92 2371
4862.58 2376
4863.24 2256
4863.90 2292
4864.55 2225
4865.21 2298
4865.87 2304
4866.53 2240
4867.19 2322
4867.85 2207
4868.51 2205
4869.16 2299
4869.82 2222
4870.48 2158
4871.14 2222
4871.80 2162
4872.46 2144
4873.12 2132
4873.78 2152
4874.43 2109
4875.09 2043
4875.75 2093
4876.41 2132
4877.07 2104
4877.73 2030
4878.39 2071
4879.05 2047
4879.71 2042
4880.37 1932
4881.03 1911
4881.69 1849
4882.34 1849
4883.00 1816
4883.66 1781
4884.32 1790
4884.98 1793
4885.64 1821
4886.30 1899
4886.96 1840
4887.62 1910
4888.28 2014
4888.94 2211
4889.60 2175
4890.26 2283
4890.92 2260
4891.58 2261
4892.24 2171
4892.90 2174
4893.56 2082
4894.22 2103
4894.88 1911
4895.54 1864
4896.20 1900
4896.86 1919
4897.52 1991
4898.19 2057
4898.85 2058
4899.51 2052
4900.17 2090
4900.83 2088
4901.49 1985
4902.15 1933
4902.81 1853
4903.47 1792
4904.13 1721
4904.79 1777
4905.45 1702
4906.12 1737
4906.78 1717
4907.44 1802
4908.10 1777
4908.76 1727
4909.42 1664
4910.08 1660
4910.74 1727
4911.41 1721
4912.07 1665
4912.73 1778
4913.39 1649
4914.05 1628
4914.71 1693
4915.38 1642
4916.04 1623
4916.70 1593
4917.36 1555
4918.02 1571
4918.68 1564
4919.35 1429
4920.01 1456
4920.67 1556
4921.33 1642
4921.99 1612
4922.66 1504
4923.32 1509
4923.98 1524
4924.64 1550
4925.31 1558
4925.97 1548
4926.63 1493
4927.29 1616
4927.96 1582
4928.62 1564
4929.28 1498
4929.94 1566
4930.61 1650
4931.27 1584
4931.93 1578
4932.59 1644
4933.26 1555
4933.92 1516
4934.58 1547
4935.25 1577
4935.91 1559
4936.57 1618
4937.24 1578
4937.90 1562
4938.56 1644
4939.23 1622
4939.89 1592
4940.55 1596
4941.22 1547
4941.88 1613
4942.54 1623
4943.21 1665
4943.87 1731
4944.53 1621
4945.20 1606
4945.86 1566
4946.52 1537
4947.19 1556
4947.85 1554
4948.52 1576
4949.18 1536
4949.84 1497
4950.51 1490
4951.17 1483
4951.84 1447
4952.50 1464
4953.17 1506
4953.83 1500
4954.49 1472
4955.16 1516
4955.82 1502
4956.49 1483
4957.15 1494
4957.82 1510
4958.48 1581
4959.15 1617
4959.81 1623
4960.47 1669
4961.14 1780
4961.80 1867
4962.47 1997
4963.13 2078
4963.80 2096
4964.46 2177
4965.13 2150
4965.79 2178
4966.46 2086
4967.12 1937
4967.79 1867
4968.45 1808
4969.12 1814
4969.79 1733
4970.45 1634
4971.12 1672
4971.78 1701
4972.45 1751
4973.11 1702
4973.78 1721
4974.44 1690
4975.11 1695
4975.78 1706
4976.44 1732
4977.11 1762
4977.77 1815
4978.44 1773
4979.11 1801
4979.77 1738
4980.44 1836
4981.10 1846
4981.77 1828
4982.44 1820
4983.10 1844
4983.77 1944
4984.43 2116
4985.10 2310
4985.77 2638
4986.43 3045
4987.10 3540
4987.77 4037
4988.43 4377
4989.10 4589
4989.77 4694
4990.43 4435
4991.10 4032
4991.77 3654
4992.43 3317
4993.10 2950
4993.77 2673
4994.43 2410
4995.10 2216
4995.77 2075
4996.44 1971
4997.10 1790
4997.77 1747
4998.44 1722
4999.10 1630
4999.77 1674
5000.44 1679
5001.11 1656
5001.77 1610
5002.44 1599
5003.11 1581
5003.78 1670
5004.44 1634
5005.11 1653
5005.78 1668
5006.45 1626
5007.12 1676
5007.78 1705
5008.45 1714
5009.12 1741
5009.79 1745
5010.46 1657
5011.12 1697
5011.79 1730
5012.46 1702
5013.13 1715
5013.80 1740
5014.47 1783
5015.13 1815
5015.80 1909
5016.47 2004
5017.14 2048
5017.81 2131
5018.48 2394
5019.14 2671
5019.81 2859
5020.48 3221
5021.15 3791
5021.82 4045
5022.49 4204
5023.16 4436
5023.83 4376
5024.50 4074
5025.16 3792
5025.83 3564
5026.50 3282
5027.17 2933
5027.84 2730
5028.51 2566
5029.18 2308
5029.85 2120
5030.52 2077
5031.19 2038
5031.86 1918
5032.53 1795
5033.20 1756
5033.87 1789
5034.54 1764
5035.21 1777
5035.88 1751
5036.54 1778
5037.21 1720
5037.88 1706
5038.55 1761
5039.22 1776
5039.89 1814
5040.56 1909
5041.23 2047
5041.90 2179
5042.58 2263
5043.25 2413
5043.92 2427
5044.59 2343
5045.26 2239
5045.93 2220
5046.60 2081
5047.27 1979
5047.94 1916
5048.61 1878
5049.28 1826
5049.95 1719
5050.62 1723
5051.29 1711
5051.96 1651
5052.63 1653
5053.30 1575
5053.98 1639
5054.65 1641
5055.32 1635
5055.99 1657
5056.66 1701
5057.33 1824
5058.00 1979
5058.67 2006
5059.34 2006
5060.02 2005
5060.69 1982
5061.36 1978
5062.03 1889
5062.70 1866
5063.37 1843
5064.04 1732
5064.72 1691
5065.39 1693
5066.06 1674
5066.73 1628
5067.40 1536
5068.08 1559
5068.75 1622
5069.42 1518
5070.09 1542
5070.76 1538
5071.44 1590
5072.11 1589
5072.78 1506
5073.45 1552
5074.12 1585
5074.80 1510
5075.47 1503
5076.14 1572
5076.81 1662
5077.49 1585
5078.16 1568
5078.83 1576
5079.50 1667
5080.18 1663
5080.85 1608
5081.52 1736
5082.20 1692
5082.87 1660
5083.54 1619
5084.21 1599
5084.89 1605
5085.56 1521
5086.23 1613
5086.91 1624
5087.58 1609
5088.25 1686
5088.93 1688
5089.60 1665
5090.27 1690
5090.95 1745
5091.62 1668
5092.29 1708
5092.97 1690
5093.64 1627
5094.31 1659
5094.99 1661
5095.66 1658
5096.34 1622
5097.01 1669
5097.68 1643
5098.36 1612
5099.03 1544
5099.70 1591
5100.38 1548
5101.05 1547
5101.73 1597
5102.40 1669
5103.08 1621
5103.75 1693
5104.42 1756
5105.10 1700
5105.77 1626
5106.45 1587
5107.12 1604
5107.80 1581
5108.47 1568
5109.15 1574
5109.82 1550
5110.49 1448
5111.17 1470
5111.84 1452
5112.52 1504
5113.19 1450
5113.87 1482
5114.54 1543
5115.22 1557
5115.89 1473
5116.57 1521
5117.24 1546
5117.92 1581
5118.59 1632
5119.27 1607
5119.94 1526
5120.62 1541
5121.30 1601
5121.97 1595
5122.65 1556
5123.32 1523
5124.00 1533
5124.67 1482
5125.35 1499
5126.02 1547
5126.70 1468
5127.38 1430
5128.05 1430
5128.73 1398
5129.40 1461
5130.08 1415
5130.76 1369
5131.43 1454
5132.11 1432
5132.78 1477
5133.46 1515
5134.14 1531
5134.81 1523
5135.49 1570
5136.17 1569
5136.84 1611
5137.52 1542
5138.20 1600
5138.87 1630
5139.55 1717
5140.22 1685
5140.90 1577
5141.58 1533
5142.26 1460
5142.93 1533
5143.61 1462
5144.29 1367
5144.96 1325
5145.64 1398
5146.32 1401
5146.99 1366
5147.67 1368
5148.35 1356
5149.03 1367
5149.70 1378
5150.38 1374
5151.06 1345
5151.73 1359
5152.41 1388
5153.09 1326
5153.77 1342
5154.44 1374
5155.12 1388
5155.80 1296
5156.48 1306
5157.16 1287
5157.83 1317
5158.51 1346
5159.19 1373
5159.87 1334
5160.55 1370
5161.22 1318
5161.90 1309
5162.58 1300
5163.26 1355
5163.94 1391
5164.61 1409
5165.29 1393
5165.97 1358
5166.65 1340
5167.33 1432
5168.01 1432
5168.68 1295
5169.36 1342
5170.04 1385
5170.72 1366
5171.40 1308
5172.08 1344
5172.76 1393
5173.44 1281
5174.11 1237
5174.79 1317
5175.47 1430
5176.15 1364
5176.83 1347
5177.51 1448
5178.19 1426
5178.87 1322
5179.55 1384
5180.23 1415
5180.91 1373
5181.58 1378
5182.26 1382
5182.94 1440
5183.62 1375
5184.30 1352
5184.98 1333
5185.66 1303
5186.34 1232
5187.02 1286
5187.70 1294
5188.38 1249
5189.06 1311
5189.74 1281
5190.42 1310
5191.10 1337
5191.78 1370
5192.46 1333
5193.14 1304
5193.82 1339
5194.50 1343
5195.18 1319
5195.86 1313
5196.54 1373
5197.22 1303
5197.90 1311
5198.58 1321
5199.26 1398
5199.94 1405
5200.63 1392
5201.31 1333
5201.99 1354
5202.67 1322
5203.35 1357
5204.03 1374
5204.71 1373
5205.39 1364
5206.07 1453
5206.75 1432
5207.43 1427
5208.11 1471
5208.80 1447
5209.48 1532
5210.16 1561
5210.84 1509
5211.52 1473
5212.20 1524
5212.88 1624
5213.57 1553
5214.25 1577
5214.93 1577
5215.61 1598
5216.29 1631
5216.97 1572
5217.66 1536
5218.34 1554
5219.02 1539
5219.70 1540
5220.38 1532
5221.06 1569
5221.75 1601
5222.43 1571
5223.11 1478
5223.79 1433
5224.47 1473
5225.16 1480
5225.84 1478
5226.52 1463
5227.20 1365
5227.89 1367
5228.57 1357
5229.25 1371
5229.93 1350
5230.62 1401
5231.30 1365
5231.98 1362
5232.66 1371
5233.35 1380
5234.03 1421
5234.71 1508
5235.40 1501
5236.08 1573
5236.76 1593
5237.44 1619
5238.13 1526
5238.81 1602
5239.49 1611
5240.18 1615
5240.86 1594
5241.54 1495
5242.23 1496
5242.91 1489
5243.59 1451
5244.28 1441
5244.96 1403
5245.64 1350
5246.33 1300
5247.01 1361
5247.70 1428
5248.38 1385
5249.06 1425
5249.75 1432
5250.43 1427
5251.11 1450
5251.80 1389
5252.48 1368
5253.17 1370
5253.85 1388
5254.53 1321
5255.22 1323
5255.90 1332
5256.59 1376
5257.27 1366
5257.96 1420
5258.64 1366
5259.32 1397
5260.01 1441
5260.69 1501
5261.38 1512
5262.06 1581
5262.75 1579
5263.43 1588
5264.12 1592
5264.80 1617
5265.49 1547
5266.17 1518
5266.86 1510
5267.54 1521
5268.23 1564
5268.91 1487
5269.60 1505
5270.28 1446
5270.97 1472
5271.65 1453
5272.34 1379
5273.02 1427
5273.71 1455
5274.39 1458
5275.08 1445
5275.76 1384
5276.45 1442
5277.14 1465
5277.82 1542
5278.51 1644
5279.19 1739
5279.88 1832
5280.56 1947
5281.25 1938
5281.94 1929
5282.62 1776
5283.31 1689
5283.99 1659
5284.68 1634
5285.37 1531
5286.05 1602
5286.74 1583
5287.43 1507
5288.11 1481
5288.80 1471
5289.48 1510
5290.17 1458
5290.86 1526
5291.54 1423
5292.23 1422
5292.92 1494
5293.60 1571
5294.29 1532
5294.98 1579
5295.66 1559
5296.35 1540
5297.04 1561
5297.72 1610
5298.41 1736
5299.10 1890
5299.79 1973
5300.47 1983
5301.16 1998
5301.85 2055
5302.53 2057
5303.22 1978
5303.91 1932
5304.60 1833
5305.28 1792
5305.97 1692
5306.66 1600
5307.35 1555
5308.03 1492
5308.72 1546
5309.41 1438
5310.10 1560
5310.78 1571
5311.47 1426
5312.16 1460
5312.85 1514
5313.54 1531
5314.22 1550
5314.91 1430
5315.60 1470
5316.29 1491
5316.98 1463
5317.66 1460
5318.35 1596
5319.04 1621
5319.73 1694
5320.42 1663
5321.11 1640
5321.80 1634
5322.48 1587
5323.17 1524
5323.86 1510
5324.55 1426
5325.24 1449
5325.93 1435
5326.62 1432
5327.30 1514
5327.99 1499
5328.68 1513
5329.37 1549
5330.06 1525
5330.75 1466
5331.44 1583
5332.13 1523
5332.82 1535
5333.51 1585
5334.20 1573
5334.88 1535
5335.57 1546
5336.26 1606
5336.95 1593
5337.64 1534
5338.33 1603
5339.02 1658
5339.71 1688
5340.40 1639
5341.09 1681
5341.78 1620
5342.47 1582
5343.16 1714
5343.85 1776
5344.54 1829
5345.23 1955
5345.92 2090
5346.61 2160
5347.30 2286
5347.99 2491
5348.68 2838
5349.37 3175
5350.06 3424
5350.75 3515
5351.44 3598
5352.13 3406
5352.82 3246
5353.51 3040
5354.20 2764
5354.90 2467
5355.59 2205
5356.28 1958
5356.97 1852
5357.66 1673
5358.35 1607
5359.04 1559
5359.73 1472
5360.42 1514
5361.11 1478
5361.80 1484
5362.49 1476
5363.19 1452
5363.88 1397
5364.57 1400
5365.26 1458
5365.95 1431
5366.64 1436
5367.33 1459
5368.03 1501
5368.72 1493
5369.41 1425
5370.10 1359
5370.79 1376
5371.48 1407
5372.18 1442
5372.87 1466
5373.56 1489
5374.25 1437
5374.94 1383
5375.63 1521
5376.33 1565
5377.02 1474
5377.71 1493
5378.40 1480
5379.10 1477
5379.79 1487
5380.48 1431
5381.17 1438
5381.86 1479
5382.56 1496
5383.25 1498
5383.94 1486
5384.63 1426
5385.33 1485
5386.02 1554
5386.71 1589
5387.40 1682
5388.10 1711
5388.79 1745
5389.48 1753
5390.18 1766
5390.87 1646
5391.56 1731
5392.26 1691
5392.95 1606
5393.64 1569
5394.33 1467
5395.03 1507
5395.72 1484
5396.41 1451
5397.11 1434
5397.80 1400
5398.49 1381
5399.19 1371
5399.88 1388
5400.58 1449
5401.27 1387
5401.96 1415
5402.66 1375
5403.35 1455
5404.04 1417
5404.74 1395
5405.43 1434
5406.13 1432
5406.82 1426
5407.51 1391
5408.21 1377
5408.90 1389
5409.60 1400
5410.29 1360
5410.98 1373
5411.68 1403
5412.37 1426
5413.07 1440
5413.76 1452
5414.46 1432
5415.15 1344
5415.84 1409
5416.54 1405
5417.23 1408
5417.93 1425
5418.62 1422
5419.32 1448
5420.01 1483
5420.71 1446
5421.40 1443
5422.10 1428
5422.79 1463
5423.49 1526
5424.18 1478
5424.88 1477
5425.57 1508
5426.27 1420
5426.96 1481
5427.66 1513
5428.35 1478
5429.05 1460
5429.74 1498
5430.44 1459
5431.14 1437
5431.83 1450
5432.53 1359
5433.22 1344
5433.92 1427
5434.61 1443
5435.31 1474
5436.01 1424
5436.70 1501
5437.40 1478
5438.09 1485
5438.79 1490
5439.49 1477
5440.18 1567
5440.88 1517
5441.57 1508
5442.27 1509
5442.97 1503
5443.66 1498
5444.36 1546
5445.06 1740
5445.75 1757
5446.45 1750
5447.15 1960
5447.84 1947
5448.54 1982
5449.24 1975
5449.93 1916
5450.63 1852
5451.33 1820
5452.02 1678
5452.72 1657
5453.42 1637
5454.11 1591
5454.81 1530
5455.51 1539
5456.20 1513
5456.90 1492
5457.60 1526
5458.30 1542
5458.99 1526
5459.69 1467
5460.39 1503
5461.09 1588
5461.78 1618
5462.48 1639
5463.18 1776
5463.88 1769
5464.57 1777
5465.27 1717
5465.97 1779
5466.67 1719
5467.36 1716
5468.06 1723
5468.76 1652
5469.46 1601
5470.16 1622
5470.85 1668
5471.55 1731
5472.25 1709
5472.95 1789
5473.65 1911
5474.35 1883
5475.04 1945
5475.74 1974
5476.44 1908
5477.14 1938
5477.84 1963
5478.54 2038
5479.23 2117
5479.93 2171
5480.63 2225
5481.33 2349
5482.03 2219
5482.73 2169
5483.43 2041
5484.13 1942
5484.83 1893
5485.52 1837
5486.22 1792
5486.92 1865
5487.62 1836
5488.32 1839
5489.02 1831
5489.72 1886
5490.42 1835
5491.12 1850
5491.82 1892
5492.52 1896
5493.22 1949
5493.92 1958
5494.62 2024
5495.31 2010
5496.01 1996
5496.71 1977
5497.41 2120
5498.11 2313
5498.81 2536
5499.51 2937
5500.21 3227
5500.91 3455
5501.61 3636
5502.31 3477
5503.01 3150
5503.71 2960
5504.41 2810
5505.11 2560
5505.81 2407
5506.51 2272
5507.22 2199
5507.92 2169
5508.62 2114
5509.32 2060
5510.02 2073
5510.72 2102
5511.42 2056
5512.12 2203
5512.82 2158
5513.52 2209
5514.22 2255
5514.92 2231
5515.62 2214
5516.32 2161
5517.03 2205
5517.73 2130
5518.43 2239
5519.13 2393
5519.83 2363
5520.53 2333
5521.23 2305
5521.93 2349
5522.63 2209
5523.34 2009
5524.04 1979
5524.74 1933
5525.44 1861
5526.14 1871
5526.84 1813
5527.55 1723
5528.25 1739
5528.95 1754
5529.65 1722
5530.35 1751
5531.05 1753
5531.76 1836
5532.46 1991
5533.16 2064
5533.86 2108
5534.56 2163
5535.27 2158
5535.97 2120
5536.67 2030
5537.37 2018
5538.08 1914
5538.78 1899
5539.48 1826
5540.18 1736
5540.89 1662
5541.59 1674
5542.29 1742
5542.99 1649
5543.70 1655
5544.40 1709
5545.10 1822
5545.80 1897
5546.51 1932
5547.21 2001
5547.91 1959
5548.62 1910
5549.32 1900
5550.02 1772
5550.73 1760
5551.43 1723
5552.13 1610
5552.84 1615
5553.54 1519
5554.24 1507
5554.95 1484
5555.65 1526
5556.35 1502
5557.06 1499
5557.76 1600
5558.46 1628
5559.17 1622
5559.87 1626
5560.57 1598
5561.28 1688
5561.98 1689
5562.69 1689
5563.39 1688
5564.09 1579
5564.80 1673
5565.50 1576
5566.21 1575
5566.91 1533
5567.61 1543
5568.32 1550
5569.02 1508
5569.73 1490
5570.43 1456
5571.14 1484
5571.84 1559
5572.54 1555
5573.25 1596
5573.95 1645
5574.66 1526
5575.36 1664
5576.07 1684
5576.77 1631
5577.48 1684
5578.18 1711
5578.89 1603
5579.59 1554
5580.30 1607
5581.00 1612
5581.71 1536
5582.41 1551
5583.12 1500
5583.82 1530
5584.53 1510
5585.23 1519
5585.94 1520
5586.64 1498
5587.35 1507
5588.06 1470
5588.76 1508
5589.47 1576
5590.17 1568
5590.88 1476
5591.58 1543
5592.29 1483
5592.99 1516
5593.70 1538
5594.41 1494
5595.11 1463
5595.82 1505
5596.52 1465
5597.23 1398
5597.94 1464
5598.64 1450
5599.35 1403
5600.06 1323
5600.76 1411
5601.47 1403
5602.17 1376
5602.88 1415
5603.59 1351
5604.29 1370
5605.00 1377
5605.71 1359
5606.41 1327
5607.12 1419
5607.83 1374
5608.53 1357
5609.24 1332
5609.95 1401
5610.65 1383
5611.36 1403
5612.07 1395
5612.78 1353
5613.48 1292
5614.19 1358
5614.90 1441
5615.60 1366
5616.31 1407
5617.02 1418
5617.73 1320
5618.43 1314
5619.14 1391
5619.85 1422
5620.56 1348
5621.26 1309
5621.97 1345
5622.68 1328
5623.39 1379
5624.09 1330
5624.80 1319
5625.51 1329
5626.22 1312
5626.93 1299
5627.63 1350
5628.34 1321
5629.05 1352
5629.76 1395
5630.47 1418
5631.17 1400
5631.88 1389
5632.59 1385
5633.30 1440
5634.01 1456
5634.72 1498
5635.42 1429
5636.13 1418
5636.84 1360
5637.55 1390
5638.26 1414
5638.97 1374
5639.68 1343
5640.39 1425
5641.09 1401
5641.80 1435
5642.51 1380
5643.22 1373
5643.93 1421
5644.64 1475
5645.35 1417
5646.06 1329
5646.77 1331
5647.48 1441
5648.19 1426
5648.89 1372
5649.60 1419
5650.31 1502
5651.02 1462
5651.73 1461
5652.44 1483
5653.15 1473
5653.86 1450
5654.57 1511
5655.28 1505
5655.99 1640
5656.70 1724
5657.41 1724
5658.12 1797
5658.83 1792
5659.54 1710
5660.25 1692
5660.96 1671
5661.67 1575
5662.38 1631
5663.09 1570
5663.80 1543
5664.51 1565
5665.22 1559
5665.93 1480
5666.64 1469
5667.35 1526
5668.06 1548
5668.77 1554
5669.48 1585
5670.19 1609
5670.91 1570
5671.62 1588
5672.33 1607
5673.04 1604
5673.75 1487
5674.46 1474
5675.17 1453
5675.88 1522
5676.59 1512
5677.30 1512
5678.01 1502
5678.73 1431
5679.44 1481
5680.15 1505
5680.86 1492
5681.57 1534
5682.28 1520
5682.99 1572
5683.71 1601
5684.42 1609
5685.13 1480
5685.84 1521
5686.55 1553
5687.26 1413
5687.98 1516
5688.69 1485
5689.40 1535
5690.11 1590
5690.82 1609
5691.54 1658
5692.25 1657
5692.96 1543
5693.67 1557
5694.38 1531
5695.10 1485
5695.81 1519
5696.52 1532
5697.23 1472
5697.95 1476
5698.66 1431
5699.37 1518
5700.08 1523
5700.80 1484
5701.51 1416
5702.22 1452
5702.93 1539
5703.65 1397
5704.36 1444
5705.07 1479
5705.78 1504
5706.50 1522
5707.21 1455
5707.92 1406
5708.64 1470
5709.35 1528
5710.06 1493
5710.78 1507
5711.49 1515
5712.20 1525
5712.92 1545
5713.63 1504
5714.34 1444
5715.06 1485
5715.77 1552
5716.48 1554
5717.20 1542
5717.91 1573
5718.62 1538
5719.34 1563
5720.05 1567
5720.77 1567
5721.48 1638
5722.19 1655
5722.91 1682
5723.62 1690
5724.33 1761
5725.05 2002
5725.76 2142
5726.48 2279
5727.19 2423
5727.91 2601
5728.62 2683
5729.33 2630
5730.05 2526
5730.76 2451
5731.48 2241
5732.19 2099
5732.91 2039
5733.62 1934
5734.34 1934
5735.05 1787
5735.77 1818
5736.48 1892
5737.20 1810
5737.91 1859
5738.63 1840
5739.34 1791
5740.06 1882
5740.77 1858
5741.49 1837
5742.20 1794
5742.92 1883
5743.63 1912
5744.35 1881
5745.06 1847
5745.78 1853
5746.49 1811
5747.21 1857
5747.92 1858
5748.64 1909
5749.35 1934
5750.07 2013
5750.79 2002
5751.50 2091
5752.22 2280
5752.93 2271
5753.65 2406
5754.36 2339
5755.08 2380
5755.80 2351
5756.51 2343
5757.23 2323
5757.95 2309
5758.66 2324
5759.38 2264
5760.09 2302
5760.81 2392
5761.53 2399
5762.24 2438
5762.96 2504
5763.68 2688
5764.39 2698
5765.11 2726
5765.83 2856
5766.54 2815
5767.26 2725
5767.98 2686
5768.69 2682
5769.41 2519
5770.13 2414
5770.84 2491
5771.56 2449
5772.28 2512
5772.99 2413
5773.71 2522
5774.43 2522
5775.15 2519
5775.86 2633
5776.58 2582
5777.30 2678
5778.01 2731
5778.73 2767
5779.45 2895
5780.17 2910
5780.88 2933
5781.60 3036
5782.32 3049
5783.04 3081
5783.76 2948
5784.47 3050
5785.19 3007
5785.91 3022
5786.63 3163
5787.34 3167
5788.06 3264
5788.78 3372
5789.50 3429
5790.22 3484
5790.94 3662
5791.65 3839
5792.37 4160
5793.09 4466
5793.81 4558
5794.53 4872
5795.25 5168
5795.96 5309
5796.68 5395
5797.40 5742
5798.12 6300
5798.84 7706
5799.56 9699
5800.28 12838
5800.99 17100
5801.71 21525
5802.43 24806
5803.15 26149
5803.87 25007
5804.59 22137
5805.31 18127
5806.03 14608
5806.75 11449
5807.47 9422
5808.18 7840
5808.90 6894
5809.62 6705
5810.34 6360
5811.06 6221
5811.78 5840
5812.50 5918
5813.22 5955
5813.94 6108
5814.66 6196
5815.38 6333
5816.10 6436
5816.82 6725
5817.54 6550
5818.26 6541
5818.98 6556
5819.70 6440
5820.42 6340
5821.14 6347
5821.86 6174
5822.58 5992
5823.30 5703
5824.02 5286
5824.74 5034
5825.46 4655
5826.18 4441
5826.90 4047
5827.62 3884
5828.34 3824
5829.06 3766
5829.78 3536
5830.50 3467
5831.22 3579
5831.95 3595
5832.67 3384
5833.39 3397
5834.11 3450
5834.83 3331
5835.55 3387
5836.27 3372
5836.99 3222
5837.71 3189
5838.43 3066
5839.15 3078
5839.88 3183
5840.60 3249
5841.32 3258
5842.04 3179
5842.76 3160
5843.48 3033
5844.20 2912
5844.93 2839
5845.65 2678
5846.37 2667
5847.09 2630
5847.81 2572
5848.53 2547
5849.26 2481
5849.98 2490
5850.70 2497
5851.42 2498
5852.14 2498
5852.87 2590
5853.59 2601
5854.31 2570
5855.03 2475
5855.75 2459
5856.48 2507
5857.20 2514
5857.92 2431
5858.64 2527
5859.37 2509
5860.09 2463
5860.81 2490
5861.53 2541
5862.26 2529
5862.98 2506
5863.70 2528
5864.42 2393
5865.15 2371
5865.87 2366
5866.59 2421
5867.31 2353
5868.04 2204
5868.76 2246
5869.48 2269
5870.21 2258
5870.93 2284
5871.65 2320
5872.38 2392
5873.10 2312
5873.82 2462
5874.55 2628
5875.27 2534
5875.99 2551
5876.72 2500
5877.44 2507
5878.16 2501
5878.89 2465
5879.61 2348
5880.33 2308
5881.06 2293
5881.78 2265
5882.51 2184
5883.23 2170
5883.95 2297
5884.68 2287
5885.40 2122
5886.13 2163
5886.85 2216
5887.57 2313
5888.30 2354
5889.02 2373
5889.75 2337
5890.47 2213
5891.20 2238
5891.92 2098
5892.64 1977
5893.37 2071
5894.09 2131
5894.82 2045
5895.54 2096
5896.27 2130
5896.99 2072
5897.72 2032
5898.44 2121
5899.17 2153
5899.89 2138
5900.62 2067
5901.34 2035
5902.07 1994
5902.79 1993
5903.52 1968
5904.24 1929
5904.97 1927
5905.69 1937
5906.42 1952
5907.14 1922
5907.87 1972
5908.59 1926
5909.32 1892
5910.04 1918
5910.77 1906
5911.50 1889
5912.22 1801
5912.95 1850
5913.67 1868
5914.40 1882
5915.12 1819
5915.85 1803
5916.58 1806
5917.30 1895
5918.03 1834
5918.75 1837
5919.48 1844
5920.21 1913
5920.93 1953
5921.66 1905
5922.39 1949
5923.11 1920
5923.84 1935
5924.56 1960
5925.29 1929
5926.02 1866
5926.74 1977
5927.47 2065
5928.20 2112
5928.92 2003
5929.65 2003
5930.38 1998
5931.10 2017
5931.83 2034
5932.56 2053
5933.28 2183
5934.01 2290
5934.74 2388
5935.47 2479
5936.19 2579
5936.92 2707
5937.65 2726
5938.37 2674
5939.10 2728
5939.83 2785
5940.56 2608
5941.28 2561
5942.01 2490
5942.74 2518
5943.47 2514
5944.19 2511
5944.92 2560
5945.65 2443
5946.38 2477
5947.11 2501
5947.83 2506
5948.56 2494
5949.29 2497
5950.02 2409
5950.74 2617
5951.47 2679
5952.20 2713
5952.93 2732
5953.66 2706
5954.39 2815
5955.11 2755
5955.84 2783
5956.57 2741
5957.30 2708
5958.03 2666
5958.76 2734
5959.48 2748
5960.21 2748
5960.94 2759
5961.67 2806
5962.40 2895
5963.13 2917
5963.86 3018
5964.59 2950
5965.31 3038
5966.04 3431
5966.77 3471
5967.50 3518
5968.23 3535
5968.96 3571
5969.69 3717
5970.42 3623
5971.15 3537
5971.88 3528
5972.61 3565
5973.34 3563
5974.06 3497
5974.79 3457
5975.52 3502
5976.25 3445
5976.98 3526
5977.71 3636
5978.44 3838
5979.17 3872
5979.90 3961
5980.63 4070
5981.36 4166
5982.09 4315
5982.82 4249
5983.55 4190
5984.28 4219
5985.01 4268
5985.74 4309
5986.47 4354
5987.20 4314
5987.93 4368
5988.66 4236
5989.39 4280
5990.12 4354
5990.85 4421
5991.58 4480
5992.32 4521
5993.05 4574
5993.78 4660
5994.51 4831
5995.24 4911
5995.97 4998
5996.70 5147
5997.43 5275
5998.16 5248
5998.89 5084
5999.62 5079
6000.35 4930
6001.09 4959
6001.82 4977
6002.55 4708
6003.28 4691
6004.01 4548
6004.74 4612
6005.47 4599
6006.20 4647
6006.94 4794
6007.67 5157
6008.40 5768
6009.13 6739
6009.86 8014
6010.59 9738
6011.33 12171
6012.06 14800
6012.79 16507
6013.52 18016
6014.25 18775
6014.98 18566
6015.72 17384
6016.45 15706
6017.18 13951
6017.91 12157
6018.64 10401
6019.38 8754
6020.11 7451
6020.84 6181
6021.57 5462
6022.31 4878
6023.04 4441
6023.77 4037
6024.50 3780
6025.24 3713
6025.97 3640
6026.70 3455
6027.43 3343
6028.17 3216
6028.90 3199
6029.63 3188
6030.37 2989
6031.10 2919
6031.83 2938
6032.56 2804
6033.30 2744
6034.03 2696
6034.76 2626
6035.50 2623
6036.23 2662
6036.96 2646
6037.70 2801
6038.43 2829
6039.16 2822
6039.90 2969
6040.63 3024
6041.36 3034
6042.10 3113
6042.83 3111
6043.56 3057
6044.30 3017
6045.03 3097
6045.77 3165
6046.50 3220
6047.23 3179
6047.97 3329
6048.70 3437
6049.44 3484
6050.17 3710
6050.90 3887
6051.64 4034
6052.37 4261
6053.11 4239
6053.84 4199
6054.57 4053
6055.31 3962
6056.04 3860
6056.78 3660
6057.51 3594
6058.25 3510
6058.98 3472
6059.72 3431
6060.45 3397
6061.19 3448
6061.92 3309
6062.66 3343
6063.39 3236
6064.13 3085
6064.86 3055
6065.60 3167
6066.33 3085
6067.07 3121
6067.80 3029
6068.54 3068
6069.27 3085
6070.01 2996
6070.74 3031
6071.48 2963
6072.21 2946
6072.95 2921
6073.68 2875
6074.42 2762
6075.15 2843
6075.89 2803
6076.63 2753
6077.36 2790
6078.10 2837
6078.83 2912
6079.57 2752
6080.30 2637
6081.04 2634
6081.78 2654
6082.51 2621
6083.25 2560
6083.98 2512
6084.72 2403
6085.46 2461
6086.19 2436
6086.93 2549
6087.67 2496
6088.40 2462
6089.14 2562
6089.88 2613
6090.61 2609
6091.35 2576
6092.09 2618
6092.82 2571
6093.56 2520
6094.30 2468
6095.03 2501
6095.77 2478
6096.51 2371
6097.24 2403
6097.98 2346
6098.72 2299
6099.45 2283
6100.19 2249
6100.93 2256
6101.67 2234
6102.40 2100
6103.14 2199
6103.88 2215
6104.61 2177
6105.35 2264
6106.09 2174
6106.83 2166
6107.56 2225
6108.30 2186
6109.04 2271
6109.78 2318
6110.51 2340
6111.25 2352
6111.99 2405
6112.73 2357
6113.47 2311
6114.20 2245
6114.94 2312
6115.68 2389
6116.42 2322
6117.16 2311
6117.89 2244
6118.63 2276
6119.37 2330
6120.11 2394
6120.85 2294
6121.59 2230
6122.32 2325
6123.06 2345
6123.80 2360
6124.54 2368
6125.28 2348
6126.02 2345
6126.76 2298
6127.49 2352
6128.23 2422
6128.97 2478
6129.71 2481
6130.45 2456
6131.19 2451
6131.93 2355
6132.67 2407
6133.41 2428
6134.15 2472
6134.88 2539
6135.62 2501
6136.36 2484
6137.10 2536
6137.84 2540
6138.58 2535
6139.32 2555
6140.06 2534
6140.80 2493
6141.54 2469
6142.28 2563
6143.02 2509
6143.76 2483
6144.50 2496
6145.24 2489
6145.98 2531
6146.72 2510
6147.46 2561
6148.20 2496
6148.94 2610
6149.68 2638
6150.42 2549
6151.16 2592
6151.90 2609
6152.64 2611
6153.38 2733
6154.12 2759
6154.86 2828
6155.60 2770
6156.34 2706
6157.08 2831
6157.82 2794
6158.56 2899
6159.30 2913
6160.04 3014
6160.78 3016
6161.52 3116
6162.27 3225
6163.01 3374
6163.75 3591
6164.49 3888
6165.23 4000
6165.97 4200
6166.71 4242
6167.45 4400
6168.19 4421
6168.94 4398
6169.68 4346
6170.42 4222
6171.16 4073
6171.90 3981
6172.64 3923
6173.38 3843
6174.13 3852
6174.87 3850
6175.61 3774
6176.35 3741
6177.09 3753
6177.83 3829
6178.58 3788
6179.32 3734
6180.06 3770
6180.80 3966
6181.54 4045
6182.28 4028
6183.03 3977
6183.77 4027
6184.51 4078
6185.25 4029
6186.00 4138
6186.74 4150
6187.48 4182
6188.22 4245
6188.97 4320
6189.71 4431
6190.45 4588
6191.19 4658
6191.94 4917
6192.68 5044
6193.42 5067
6194.16 5249
6194.91 5239
6195.65 5147
6196.39 5122
6197.13 5199
6197.88 5170
6198.62 5221
6199.36 5230
6200.11 5007
6200.85 5130
6201.59 5314
6202.34 5535
6203.08 5926
6203.82 6738
6204.57 7961
6205.31 10053
6206.05 13137
6206.80 17238
6207.54 21511
6208.28 25282
6209.03 27882
6209.77 29031
6210.52 28529
6211.26 26762
6212.00 23935
6212.75 20447
6213.49 17525
6214.23 14482
6214.98 11821
6215.72 9690
6216.47 8062
6217.21 7039
6217.95 6145
6218.70 5493
6219.44 5012
6220.19 4815
6220.93 4574
6221.68 4505
6222.42 4485
6223.17 4401
6223.91 4467
6224.65 4394
6225.40 4226
6226.14 4154
6226.89 3958
6227.63 3732
6228.38 3438
6229.12 3144
6229.87 3070
6230.61 2861
6231.36 2821
6232.10 2815
6232.85 2767
6233.59 2887
6234.34 2857
6235.08 2866
6235.83 2919
6236.57 2902
6237.32 2970
6238.06 3029
6238.81 2925
6239.56 3067
6240.30 3107
6241.05 3124
6241.79 3167
6242.54 3226
6243.28 3391
6244.03 3579
6244.77 3758
6245.52 3975
6246.27 4231
6247.01 4397
6247.76 4561
6248.50 4590
6249.25 4629
6250.00 4558
6250.74 4386
6251.49 4291
6252.23 4118
6252.98 3985
6253.73 3931
6254.47 3824
6255.22 3700
6255.97 3750
6256.71 3684
6257.46 3651
6258.21 3552
6258.95 3537
6259.70 3594
6260.45 3552
6261.19 3355
6261.94 3419
6262.69 3425
6263.43 3374
6264.18 3340
6264.93 3330
6265.67 3281
6266.42 3320
6267.17 3400
6267.92 3407
6268.66 3529
6269.41 3567
6270.16 3684
6270.90 3707
6271.65 3777
6272.40 3989
6273.15 4092
6273.89 4083
6274.64 4395
6275.39 4521
6276.14 4747
6276.89 5042
6277.63 5018
6278.38 4907
6279.13 4891
6279.88 4606
6280.62 4291
6281.37 4059
6282.12 3776
6282.87 3557
6283.62 3437
6284.36 3323
6285.11 3250
6285.86 3288
6286.61 3350
6287.36 3419
6288.11 3698
6288.85 3852
6289.60 3960
6290.35 4152
6291.10 4187
6291.85 4066
6292.60 3785
6293.35 3689
6294.09 3554
6294.84 3324
6295.59 3131
6296.34 2916
6297.09 2908
6297.84 2862
6298.59 2746
6299.34 2690
6300.09 2668
6300.83 2758
6301.58 2793
6302.33 2796
6303.08 2821
6303.83 2873
6304.58 2827
6305.33 2779
6306.08 2706
6306.83 2742
6307.58 2705
6308.33 2742
6309.08 2685
6309.83 2697
6310.58 2768
6311.33 2728
6312.08 2735
6312.83 2780
6313.58 2806
6314.33 2929
6315.08 3084
6315.83 3033
6316.58 3203
6317.33 3294
6318.08 3167
6318.83 3190
6319.58 3102
6320.33 2923
6321.08 2823
6321.83 2737
6322.58 2647
6323.33 2493
6324.08 2465
6324.83 2445
6325.58 2423
6326.33 2431
6327.08 2360
6327.83 2350
6328.58 2359
6329.33 2424
6330.08 2391
6330.84 2415
6331.59 2395
6332.34 2266
6333.09 2239
6333.84 2227
6334.59 2150
6335.34 2186
6336.09 2187
6336.84 2144
6337.60 2225
6338.35 2271
6339.10 2249
6339.85 2212
6340.60 2195
6341.35 2152
6342.10 2123
6342.86 2189
6343.61 2209
6344.36 2136
6345.11 2172
6345.86 2194
6346.61 2139
6347.37 2138
6348.12 2174
6348.87 2180
6349.62 2259
6350.37 2310
6351.13 2398
6351.88 2534
6352.63 2577
6353.38 2613
6354.14 2642
6354.89 2735
6355.64 2632
6356.39 2589
6357.14 2555
6357.90 2466
6358.65 2357
6359.40 2327
6360.16 2341
6360.91 2298
6361.66 2249
6362.41 2209
6363.17 2204
6363.92 2213
6364.67 2270
6365.42 2300
6366.18 2359
6366.93 2281
6367.68 2203
6368.44 2218
6369.19 2245
6369.94 2202
6370.70 2172
6371.45 2163
6372.20 2049
6372.96 2065
6373.71 2096
6374.46 2078
6375.22 2034
6375.97 2059
6376.72 2088
6377.48 2162
6378.23 2088
6378.99 2096
6379.74 2262
6380.49 2282
6381.25 2262
6382.00 2229
6382.75 2216
6383.51 2280
6384.26 2334
6385.02 2145
6385.77 2149
6386.53 2011
6387.28 2006
6388.03 2017
6388.79 2015
6389.54 1933
6390.30 1910
6391.05 1931
6391.81 1845
6392.56 1926
6393.31 1898
6394.07 1929
6394.82 1929
6395.58 1903
6396.33 1922
6397.09 1954
6397.84 1973
6398.60 1901
6399.35 1836
6400.11 1819
6400.86 1839
6401.62 1842
6402.37 1846
6403.13 1917
6403.88 1859
6404.64 1819
6405.39 1830
6406.15 1893
6406.90 1944
6407.66 1898
6408.42 1851
6409.17 1871
6409.93 1948
6410.68 1988
6411.44 1990
6412.19 1960
6412.95 1998
6413.71 2004
6414.46 1955
6415.22 1978
6415.97 1991
6416.73 1949
6417.48 1916
6418.24 1935
6419.00 1948
6419.75 1903
6420.51 1977
6421.27 1998
6422.02 1946
6422.78 1981
6423.53 2018
6424.29 1892
6425.05 1929
6425.80 1935
6426.56 1936
6427.32 1941
6428.07 1989
6428.83 1984
6429.59 1893
6430.34 1935
6431.10 2001
6431.86 1956
6432.61 2048
6433.37 2059
6434.13 2009
6434.89 2063
6435.64 2053
6436.40 2144
6437.16 2157
6437.91 2185
6438.67 2195
6439.43 2297
6440.19 2256
6440.94 2179
6441.70 2173
6442.46 2160
6443.22 2188
6443.97 2129
6444.73 2090
6445.49 2035
6446.25 2019
6447.00 1947
6447.76 2016
6448.52 2017
6449.28 1963
6450.04 1991
6450.79 1980
6451.55 1998
6452.31 1962
6453.07 2056
6453.83 2050
6454.58 2004
6455.34 2111
6456.10 2104
6456.86 2120
6457.62 2195
6458.38 2180
6459.13 2162
6459.89 2100
6460.65 2085
6461.41 2133
6462.17 2176
6462.93 2143
6463.69 2161
6464.44 2226
6465.20 2181
6465.96 2284
6466.72 2267
6467.48 2287
6468.24 2218
6469.00 2254
6469.76 2322
6470.52 2321
6471.28 2256
6472.03 2271
6472.79 2302
6473.55 2386
6474.31 2379
6475.07 2409
6475.83 2424
6476.59 2346
6477.35 2382
6478.11 2463
6478.87 2420
6479.63 2394
6480.39 2482
6481.15 2535
6481.91 2623
6482.67 2662
6483.43 2823
6484.19 2839
6484.95 2775
6485.71 2962
6486.47 2927
6487.23 2895
6487.99 3019
6488.75 3055
6489.51 3053
6490.27 3117
6491.03 3187
6491.79 3318
6492.55 3320
6493.31 3470
6494.07 3519
6494.83 3688
6495.59 3698
6496.35 3663
6497.11 3636
6497.87 3711
6498.64 3666
6499.40 3554
6500.16 3618
6500.92 3582
6501.68 3678
6502.44 3696
6503.20 3674
6503.96 3800
6504.72 3866
6505.48 4062
6506.25 4014
6507.01 4069
6507.77 4339
6508.53 4622
6509.29 5048
6510.05 5549
6510.81 6163
6511.57 6755
6512.34 6961
6513.10 7200
6513.86 7240
6514.62 6972
6515.38 6651
6516.15 6218
6516.91 5794
6517.67 5513
6518.43 5442
6519.19 5270
6519.95 5154
6520.72 5229
6521.48 5240
6522.24 5421
6523.00 5688
6523.77 6192
6524.53 6892
6525.29 7802
6526.05 8865
6526.81 9881
6527.58 10666
6528.34 10929
6529.10 10946
6529.86 10568
6530.63 9902
6531.39 9383
6532.15 9151
6532.92 9237
6533.68 10172
6534.44 11428
6535.20 12944
6535.97 14110
6536.73 14648
6537.49 14657
6538.26 13830
6539.02 12768
6539.78 11180
6540.55 9760
6541.31 8460
6542.07 7202
6542.84 6266
6543.60 5584
6544.36 5009
6545.13 4706
6545.89 4364
6546.65 4155
6547.42 3920
6548.18 3840
6548.94 3851
6549.71 3805
6550.47 3762
6551.24 3829
6552.00 3801
6552.76 3772
6553.53 3805
6554.29 3732
6555.06 3735
6555.82 3668
6556.58 3583
6557.35 3630
6558.11 3563
6558.88 3529
6559.64 3696
6560.41 3810
6561.17 3945
6561.93 4015
6562.70 4158
6563.46 4263
6564.23 4386
6564.99 4403
6565.76 4472
6566.52 4515
6567.29 4505
6568.05 4412
6568.82 4369
6569.58 4402
6570.35 4410
6571.11 4419
6571.88 4602
6572.64 4839
6573.41 5070
6574.17 5364
6574.94 5272
6575.70 5311
6576.47 5382
6577.23 5232
6578.00 5196
6578.76 5149
6579.53 4969
6580.29 4873
6581.06 4790
6581.83 4656
6582.59 4633
6583.36 4654
6584.12 4674
6584.89 4594
6585.65 4547
6586.42 4525
6587.19 4619
6587.95 4785
6588.72 4851
6589.48 5228
6590.25 5591
6591.02 6174
6591.78 7058
6592.55 7999
6593.32 8967
6594.08 10105
6594.85 10792
6595.61 10869
6596.38 10866
6597.15 10369
6597.91 9657
6598.68 8898
6599.45 8103
6600.21 7496
6600.98 6904
6601.75 6459
6602.51 5907
6603.28 5455
6604.05 5220
6604.82 4875
6605.58 4642
6606.35 4532
6607.12 4353
6607.88 4358
6608.65 4385
6609.42 4484
6610.19 4422
6610.95 4385
6611.72 4366
6612.49 4302
6613.25 4196
6614.02 4049
6614.79 3979
6615.56 3965
6616.32 3943
6617.09 3917
6617.86 3965
6618.63 3839
6619.40 3845
6620.16 3795
6620.93 3863
6621.70 3884
6622.47 3791
6623.24 3815
6624.00 3780
6624.77 3766
6625.54 3796
6626.31 3735
6627.08 3777
6627.84 3815
6628.61 3915
6629.38 4081
6630.15 4523
6630.92 5013
6631.69 5677
6632.46 6728
6633.22 7748
6633.99 8740
6634.76 9201
6635.53 9296
6636.30 9136
6637.07 8652
6637.84 7949
6638.61 7084
6639.37 6243
6640.14 5580
6640.91 4883
6641.68 4489
6642.45 4261
6643.22 3942
6643.99 3732
6644.76 3519
6645.53 3548
6646.30 3444
6647.07 3268
6647.84 3338
6648.61 3303
6649.37 3312
6650.14 3330
6650.91 3206
6651.68 3155
6652.45 3204
6653.22 3104
6653.99 2995
6654.76 3065
6655.53 3100
6656.30 3110
6657.07 3025
6657.84 3020
6658.61 3010
6659.38 3088
6660.15 2970
6660.92 2967
6661.69 2966
6662.46 2919
6663.23 2966
6664.00 2990
6664.77 2877
6665.55 2898
6666.32 2903
6667.09 2868
6667.86 2886
6668.63 2978
6669.40 3086
6670.17 3050
6670.94 3126
6671.71 3256
6672.48 3294
6673.25 3418
6674.02 3408
6674.79 3382
6675.57 3239
6676.34 3194
6677.11 3261
6677.88 3194
6678.65 3119
6679.42 3066
6680.19 3038
6680.96 3059
6681.74 3136
6682.51 3199
6683.28 3229
6684.05 3324
6684.82 3594
6685.59 3838
6686.37 3799
6687.14 3810
6687.91 3685
6688.68 3567
6689.45 3368
6690.22 3212
6691.00 3045
6691.77 3021
6692.54 2896
6693.31 2797
6694.08 2771
6694.86 2782
6695.63 2683
6696.40 2559
6697.17 2597
6697.95 2625
6698.72 2626
6699.49 2661
6700.26 2681
6701.04 2638
6701.81 2604
6702.58 2590
6703.35 2637
6704.13 2634
6704.90 2580
6705.67 2591
6706.44 2572
6707.22 2531
6707.99 2523
6708.76 2486
6709.54 2517
6710.31 2523
6711.08 2472
6711.86 2494
6712.63 2520
6713.40 2483
6714.17 2566
6714.95 2423
6715.72 2362
6716.50 2328
6717.27 2259
6718.04 2260
6718.82 2248
6719.59 2226
6720.36 2265
6721.14 2317
6721.91 2282
6722.68 2255
6723.46 2256
6724.23 2224
6725.01 2264
6725.78 2248
6726.55 2198
6727.33 2132
6728.10 2220
6728.88 2158
6729.65 2137
6730.42 2254
6731.20 2189
6731.97 2174
6732.75 2255
6733.52 2288
6734.30 2208
6735.07 2177
6735.84 2168
6736.62 2154
6737.39 2192
6738.17 2174
6738.94 2234
6739.72 2287
6740.49 2211
6741.27 2140
6742.04 2165
6742.82 2204
6743.59 2198
6744.37 2222
6745.14 2264
6745.92 2409
6746.69 2269
6747.47 2310
6748.24 2415
6749.02 2530
6749.79 2443
6750.57 2518
6751.34 2588
6752.12 2642
6752.90 2748
6753.67 2796
6754.45 2719
6755.22 2670
6756.00 2600
6756.77 2417
6757.55 2388
6758.33 2299
6759.10 2281
6759.88 2227
6760.65 2161
6761.43 2069
6762.20 2145
6762.98 2158
6763.76 2184
6764.53 2143
6765.31 2125
6766.09 2175
6766.86 2166
6767.64 2162
6768.41 2138
6769.19 2031
6769.97 2053
6770.74 2078
6771.52 2113
6772.30 2120
6773.07 2114
6773.85 2051
6774.63 2162
6775.40 2101
6776.18 2103
6776.96 2200
6777.74 2178
6778.51 2185
6779.29 2236
6780.07 2191
6780.84 2161
6781.62 2231
6782.40 2153
6783.17 2130
6783.95 2224
6784.73 2246
6785.51 2230
6786.28 2187
6787.06 2208
6787.84 2202
6788.62 2197
6789.39 2151
6790.17 2066
6790.95 2026
6791.73 2033
6792.51 2037
6793.28 1986
6794.06 1985
6794.84 1966
6795.62 1932
6796.39 1950
6797.17 2003
6797.95 2065
6798.73 2000
6799.51 2039
6800.29 2075
6801.06 2074
6801.84 1964
6802.62 2028
6803.40 2065
6804.18 2060
6804.96 2063
6805.73 2043
6806.51 1979
6807.29 1929
6808.07 1924
6808.85 1972
6809.63 1947
6810.41 1893
6811.18 1853
6811.96 1881
6812.74 1955
6813.52 1977
6814.30 1905
6815.08 1950
6815.86 2047
6816.64 2072
6817.42 2124
6818.20 2130
6818.98 2134
6819.76 2159
6820.53 2112
6821.31 2120
6822.09 2090
6822.87 2173
6823.65 2141
6824.43 2104
6825.21 2091
6825.99 2114
6826.77 2196
6827.55 2109
6828.33 2080
6829.11 2144
6829.89 2112
6830.67 2100
6831.45 2104
6832.23 2103
6833.01 1988
6833.79 2070
6834.57 2093
6835.35 2058
6836.13 2009
6836.91 1970
6837.69 2058
6838.47 2003
6839.25 2001
6840.03 2038
6840.81 2027
6841.59 2033
6842.37 2057
6843.16 2021
6843.94 1973
6844.72 2039
6845.50 2165
6846.28 2325
6847.06 2623
6847.84 3143
6848.62 3818
6849.40 4471
6850.18 5022
6850.96 5400
6851.75 5636
6852.53 5323
6853.31 5018
6854.09 4578
6854.87 4089
6855.65 3658
6856.43 3416
6857.22 3175
6858.00 3185
6858.78 3090
6859.56 3015
6860.34 2941
6861.12 2883
6861.90 2652
6862.69 2532
6863.47 2371
6864.25 2307
6865.03 2308
6865.81 2308
6866.60 2201
6867.38 2209
6868.16 2136
6868.94 2131
6869.72 2063
6870.51 2072
6871.29 2086
6872.07 2062
6872.85 2074
6873.64 2015
6874.42 2102
6875.20 2190
6875.98 2068
6876.77 2180
6877.55 2173
6878.33 2137
6879.11 2081
6879.90 2079
6880.68 2124
6881.46 2068
6882.25 2114
6883.03 2137
6883.81 2166
6884.59 2153
6885.38 2296
6886.16 2343
6886.94 2462
6887.73 2545
6888.51 2581
6889.29 2558
6890.08 2467
6890.86 2479
6891.64 2436
6892.43 2322
6893.21 2286
6893.99 2286
6894.78 2278
6895.56 2233
6896.35 2245
6897.13 2222
6897.91 2272
6898.70 2244
6899.48 2252
6900.26 2331
6901.05 2311
6901.83 2372
6902.62 2357
6903.40 2358
6904.18 2311
6904.97 2276
6905.75 2289
6906.54 2196
6907.32 2128
6908.11 2204
6908.89 2247
6909.67 2251
6910.46 2142
6911.24 2118
6912.03 2183
6912.81 2092
6913.60 1997
6914.38 2094
6915.17 2136
6915.95 2150
6916.74 2087
6917.52 2181
6918.31 2226
6919.09 2163
6919.88 2150
6920.66 2173
6921.45 2205
6922.23 2220
6923.02 2225
6923.80 2173
6924.59 2174
6925.37 2224
6926.16 2212
6926.94 2263
6927.73 2218
6928.51 2258
6929.30 2217
6930.09 2203
6930.87 2160
6931.66 2186
6932.44 2156
6933.23 2177
6934.01 2164
6934.80 2194
6935.59 2234
6936.37 2237
6937.16 2310
6937.94 2259
6938.73 2388
6939.52 2428
6940.30 2459
6941.09 2472
6941.88 2613
6942.66 2640
6943.45 2655
6944.23 2810
6945.02 2687
6945.81 2676
6946.59 2668
6947.38 2738
6948.17 2793
6948.95 2846
6949.74 2709
6950.53 2664
6951.31 2653
6952.10 2693
6952.89 2744
6953.67 2752
6954.46 2866
6955.25 2889
6956.04 2961
6956.82 3040
6957.61 3081
6958.40 3059
6959.18 3091
6959.97 3151
6960.76 3080
6961.55 2984
6962.33 2990
6963.12 2990
6963.91 3015
6964.70 3021
6965.48 3143
6966.27 3254
6967.06 3321
6967.85 3358
6968.63 3486
6969.42 3474
6970.21 3534
6971.00 3537
6971.79 3526
6972.57 3557
6973.36 3602
6974.15 3621
6974.94 3766
6975.73 3874
6976.52 4002
6977.30 4306
6978.09 4600
6978.88 4729
6979.67 4992
6980.46 5235
6981.25 5780
6982.03 6599
6982.82 7733
6983.61 9149
6984.40 10678
6985.19 11604
6985.98 12334
6986.77 12296
6987.55 11736
6988.34 10801
6989.13 9749
6989.92 8632
6990.71 7622
6991.50 6683
6992.29 5953
6993.08 5650
6993.87 5265
6994.66 5171
6995.45 5544
6996.24 6193
6997.02 7141
6997.81 8408
6998.60 9669
6999.39 10535
7000.18 10923
7000.97 10792
7001.76 10360
7002.55 9393
7003.34 8403
7004.13 7331
7004.92 6281
7005.71 5563
7006.50 4905
7007.29 4261
7008.08 3808
7008.87 3502
7009.66 3378
7010.45 3142
7011.24 3124
7012.03 3218
7012.82 3220
7013.61 3075
7014.40 3085
7015.19 3107
7015.98 3069
7016.77 2939
7017.56 2895
7018.35 2839
7019.15 2720
7019.94 2708
7020.73 2729
7021.52 2835
7022.31 2816
7023.10 2899
7023.89 3026
7024.68 3059
7025.47 2997
7026.26 2968
7027.05 3028
7027.85 3051
7028.64 2866
7029.43 2748
7030.22 2776
7031.01 2685
7031.80 2693
7032.59 2634
7033.38 2662
7034.18 2596
7034.97 2686
7035.76 2700
7036.55 2782
7037.34 2971
7038.13 2980
7038.93 2907
7039.72 2921
7040.51 2969
7041.30 3010
7042.09 2945
7042.89 2954
7043.68 2889
7044.47 2859
7045.26 2829
7046.05 2869
7046.85 2823
7047.64 2887
7048.43 3072
7049.22 3195
7050.01 3325
7050.81 3365
7051.60 3325
7052.39 3195
7053.18 3226
7053.98 3098
7054.77 2912
7055.56 2783
7056.36 2684
7057.15 2645
7057.94 2633
7058.73 2590
7059.53 2570
7060.32 2466
7061.11 2574
7061.91 2559
7062.70 2616
7063.49 2646
7064.29 2561
7065.08 2638
7065.87 2604
7066.66 2591
7067.46 2513
7068.25 2557
7069.04 2588
7069.84 2510
7070.63 2398
7071.43 2479
7072.22 2425
7073.01 2364
7073.81 2369
7074.60 2314
7075.39 2356
7076.19 2369
7076.98 2335
7077.78 2358
7078.57 2361
7079.36 2315
7080.16 2291
7080.95 2285
7081.75 2253
7082.54 2199
7083.33 2256
7084.13 2237
7084.92 2156
7085.72 2203
7086.51 2285
7087.31 2337
7088.10 2329
7088.90 2372
7089.69 2485
7090.48 2558
7091.28 2602
7092.07 2713
7092.87 2765
7093.66 2601
7094.46 2539
7095.25 2489
7096.05 2386
7096.84 2336
7097.64 2188
7098.43 2215
7099.23 2193
7100.02 2187
7100.82 2214
7101.61 2379
7102.41 2465
7103.20 2492
7104.00 2436
7104.80 2403
7105.59 2404
7106.39 2283
7107.18 2238
7107.98 2106
7108.77 2043
7109.57 1954
7110.36 1973
7111.16 1877
7111.96 1856
7112.75 1813
7113.55 1797
7114.34 1893
7115.14 1900
7115.94 1905
7116.73 1910
7117.53 1965
7118.32 1948
7119.12 1966
7119.92 1904
7120.71 1998
7121.51 1953
7122.31 1886
7123.10 1845
7123.90 1811
7124.70 1748
7125.49 1720
7126.29 1728
7127.09 1788
7127.88 1760
7128.68 1842
7129.48 1902
7130.27 1940
7131.07 1905
7131.87 1896
7132.66 1848
7133.46 1821
7134.26 1879
7135.06 1867
7135.85 1806
7136.65 1825
7137.45 1867
7138.24 1823
7139.04 1786
7139.84 1800
7140.64 1852
7141.43 1894
7142.23 1903
7143.03 1881
7143.83 1856
7144.62 1895
7145.42 1880
7146.22 1919
7147.02 1899
7147.82 1824
7148.61 1708
7149.41 1813
7150.21 1751
7151.01 1768
7151.81 1763
7152.60 1723
7153.40 1844
7154.20 1817
7155.00 1838
7155.80 1886
7156.59 1884
7157.39 1843
7158.19 1829
7158.99 1762
7159.79 1820
7160.59 1744
7161.39 1789
7162.18 1774
7162.98 1709
7163.78 1664
7164.58 1631
7165.38 1677
7166.18 1713
7166.98 1728
7167.78 1695
7168.57 1730
7169.37 1699
7170.17 1711
7170.97 1750
7171.77 1794
7172.57 1736
7173.37 1719
7174.17 1685
7174.97 1657
7175.77 1686
7176.57 1634
7177.37 1636
7178.17 1655
7178.97 1698
7179.77 1696
7180.56 1759
7181.36 1858
7182.16 1940
7182.96 1946
7183.76 1904
7184.56 1865
7185.36 1923
7186.16 1788
7186.96 1794
7187.76 1739
7188.56 1679
7189.36 1704
7190.16 1663
7190.96 1677
7191.76 1625
7192.57 1655
7193.37 1613
7194.17 1614
7194.97 1605
7195.77 1638
7196.57 1654
7197.37 1654
7198.17 1595
7198.97 1630
7199.77 1570
7200.57 1628
7201.37 1656
7202.17 1668
7202.97 1601
7203.77 1596
7204.58 1599
7205.38 1612
7206.18 1578
7206.98 1547
7207.78 1590
7208.58 1621
7209.38 1620
7210.18 1613
7210.99 1572
7211.79 1615
7212.59 1594
7213.39 1565
7214.19 1571
7214.99 1599
7215.79 1594
7216.60 1566
7217.40 1594
7218.20 1566
7219.00 1617
7219.80 1610
7220.60 1582
7221.41 1639
7222.21 1650
7223.01 1625
7223.81 1634
7224.62 1622
7225.42 1618
7226.22 1609
7227.02 1579
7227.82 1651
7228.63 1657
7229.43 1610
7230.23 1646
7231.03 1579
7231.84 1556
7232.64 1616
7233.44 1586
7234.24 1602
7235.05 1629
7235.85 1724
7236.65 1704
7237.45 1701
7238.26 1610
7239.06 1689
7239.86 1703
7240.67 1705
7241.47 1692
7242.27 1723
7243.08 1756
7243.88 1825
7244.68 1793
7245.49 1827
7246.29 1813
7247.09 1860
7247.90 1810
7248.70 1857
7249.50 1858
7250.31 1844
7251.11 1896
7251.91 1871
7252.72 1892
7253.52 1889
7254.32 1868
7255.13 1980
7255.93 2033
7256.74 2053
7257.54 2050
7258.34 2136
7259.15 2239
7259.95 2261
7260.76 2302
7261.56 2324
7262.36 2328
7263.17 2443
7263.97 2524
7264.78 2424
7265.58 2444
7266.39 2479
7267.19 2479
7268.00 2401
7268.80 2401
7269.60 2406
7270.41 2398
7271.21 2379
7272.02 2427
7272.82 2474
7273.63 2496
7274.43 2572
7275.24 2598
7276.04 2688
7276.85 2702
7277.65 2660
7278.46 2836
7279.26 2938
7280.07 3293
7280.87 3648
7281.68 4275
7282.48 4864
7283.29 5499
7284.09 5971
7284.90 6306
7285.71 6339
7286.51 5886
7287.32 5437
7288.12 5085
7288.93 4603
7289.73 4223
7290.54 3916
7291.35 3692
7292.15 3399
7292.96 3262
7293.76 3159
7294.57 3096
7295.38 3107
7296.18 2988
7296.99 2976
7297.79 2999
7298.60 2999
7299.41 3032
7300.21 3065
7301.02 3104
7301.82 3259
7302.63 3312
7303.44 3471
7304.24 3417
7305.05 3440
7305.86 3607
7306.66 3642
7307.47 3784
7308.28 4082
7309.08 4393
7309.89 4620
7310.70 4748
7311.50 4934
7312.31 4832
7313.12 4705
7313.93 4679
7314.73 4605
7315.54 4642
7316.35 4824
7317.15 5056
7317.96 5524
7318.77 6134
7319.58 6881
7320.38 7440
7321.19 7860
7322.00 8072
7322.81 7776
7323.61 7373
7324.42 6842
7325.23 6228
7326.04 5706
7326.84 5158
7327.65 4839
7328.46 4506
7329.27 4337
7330.08 4279
7330.88 4490
7331.69 4882
7332.50 5270
7333.31 5844
7334.12 6499
7334.92 6967
7335.73 7127
7336.54 7078
7337.35 6784
7338.16 6364
7338.97 5828
7339.78 5253
7340.58 4746
7341.39 4428
7342.20 4022
7343.01 3724
7343.82 3495
7344.63 3416
7345.44 3421
7346.24 3370
7347.05 3387
7347.86 3347
7348.67 3403
7349.48 3386
7350.29 3236
7351.10 3181
7351.91 3158
7352.72 2983
7353.53 2965
7354.34 2967
7355.14 2958
7355.95 2947
7356.76 2854
7357.57 3048
7358.38 3159
7359.19 3134
7360.00 3215
7360.81 3378
7361.62 3392
7362.43 3483
7363.24 3397
7364.05 3405
7364.86 3440
7365.67 3425
7366.48 3325
7367.29 3292
7368.10 3288
7368.91 3344
7369.72 3281
7370.53 3288
7371.34 3377
7372.15 3405
7372.96 3440
7373.77 3483
7374.58 3497
7375.39 3641
7376.20 3665
7377.01 3845
7377.82 4174
7378.63 4590
7379.44 5009
7380.26 5403
7381.07 5748
7381.88 5874
7382.69 5711
7383.50 5538
7384.31 5335
7385.12 4920
7385.93 4526
7386.74 4290
7387.55 3937
7388.36 3669
7389.18 3486
7389.99 3309
7390.80 3201
7391.61 3123
7392.42 3032
7393.23 3080
7394.04 2990
7394.86 2965
7395.67 3069
7396.48 3189
7397.29 3389
7398.10 3689
7398.91 3935
7399.73 4133
7400.54 4392
7401.35 4493
7402.16 4576
7402.97 4519
7403.79 4308
7404.60 4183
7405.41 4076
7406.22 3933
7407.03 3886
7407.85 3848
7408.66 3665
7409.47 3484
7410.28 3420
7411.10 3325
7411.91 3066
7412.72 2856
7413.53 2768
7414.35 2659
7415.16 2544
7415.97 2534
7416.78 2485
7417.60 2387
7418.41 2379
7419.22 2364
7420.03 2395
7420.85 2300
7421.66 2243
7422.47 2175
7423.29 2186
7424.10 2070
7424.91 2027
7425.73 2098
7426.54 2081
7427.35 2118
7428.17 2090
7428.98 2027
7429.79 2086
7430.61 2038
7431.42 2026
7432.23 2010
7433.05 2100
7433.86 2042
7434.67 1982
7435.49 2065
7436.30 2126
7437.12 2136
7437.93 2114
7438.74 2160
7439.56 2101
7440.37 2135
7441.18 2135
7442.00 2175
7442.81 2102
7443.63 2077
7444.44 2127
7445.26 2241
7446.07 2158
7446.88 2164
7447.70 2204
7448.51 2240
7449.33 2251
7450.14 2163
7450.96 2181
7451.77 2052
7452.59 2073
7453.40 2025
7454.22 2004
7455.03 1967
7455.85 2030
7456.66 1971
7457.47 1942
7458.29 1979
7459.10 1937
7459.92 2021
7460.74 1951
7461.55 1991
7462.37 1966
7463.18 1982
7464.00 2007
7464.81 2042
7465.63 1998
7466.44 2011
7467.26 2042
7468.07 2090
7468.89 2117
7469.70 2125
7470.52 2108
7471.34 2172
7472.15 2094
7472.97 2039
7473.78 1917
7474.60 1951
7475.41 1970
7476.23 1928
7477.05 1852
7477.86 1822
7478.68 1833
7479.49 1828
7480.31 1804
7481.13 1803
7481.94 1842
7482.76 1837
7483.58 1889
7484.39 1880
7485.21 1866
7486.03 1895
7486.84 1839
7487.66 1802
7488.48 1722
7489.29 1836
7490.11 1818
7490.93 1783
7491.74 1752
7492.56 1716
7493.38 1740
7494.19 1755
7495.01 1765
7495.83 1728
7496.64 1713
7497.46 1678
7498.28 1700
7499.10 1698
7499.91 1690
7500.73 1658
7501.55 1682
7502.36 1669
7503.18 1599
7504.00 1628
7504.82 1679
7505.63 1699
7506.45 1697
7507.27 1625
7508.09 1623
7508.90 1574
7509.72 1606
7510.54 1632
7511.36 1607
7512.18 1618
7512.99 1635
7513.81 1587
7514.63 1532
7515.45 1539
7516.27 1590
7517.08 1582
7517.90 1612
7518.72 1574
7519.54 1525
7520.36 1584
7521.18 1586
7521.99 1649
7522.81 1601
7523.63 1602
7524.45 1594
7525.27 1574
7526.09 1592
7526.91 1556
7527.72 1594
7528.54 1603
7529.36 1590
7530.18 1581
7531.00 1625
7531.82 1562
7532.64 1593
7533.46 1518
7534.28 1539
7535.10 1477
7535.91 1532
7536.73 1525
7537.55 1570
7538.37 1623
7539.19 1566
7540.01 1628
7540.83 1666
7541.65 1704
7542.47 1647
7543.29 1666
7544.11 1697
7544.93 1802
7545.75 1765
7546.57 1778
7547.39 1724
7548.21 1697
7549.03 1683
7549.85 1605
7550.67 1622
7551.49 1632
7552.31 1651
7553.13 1657
7553.95 1635
7554.77 1692
7555.59 1676
7556.41 1757
7557.23 1701
7558.05 1698
7558.87 1751
7559.69 1825
7560.51 1867
7561.33 1795
7562.15 1766
7562.97 1703
7563.79 1719
7564.61 1732
7565.44 1678
7566.26 1637
7567.08 1757
7567.90 1682
7568.72 1672
7569.54 1585
7570.36 1611
7571.18 1685
7572.00 1645
7572.82 1654
7573.65 1653
7574.47 1631
7575.29 1616
7576.11 1587
7576.93 1608
7577.75 1605
7578.57 1573
7579.40 1586
7580.22 1652
7581.04 1649
7581.86 1686
7582.68 1711
7583.50 1737
7584.33 1760
7585.15 1759
7585.97 1781
7586.79 1798
7587.61 1833
7588.44 1855
7589.26 1926
7590.08 1885
7590.90 1867
7591.72 1875
7592.55 1834
7593.37 1821
7594.19 1810
7595.01 1827
7595.84 1779
7596.66 1835
7597.48 1876
7598.30 1895
7599.13 1920
7599.95 1994
7600.77 2067
7601.59 2199
7602.42 2353
7603.24 2543
7604.06 2753
7604.89 2819
7605.71 2846
7606.53 2812
7607.36 2652
7608.18 2620
7609.00 2450
7609.82 2302
7610.65 2169
7611.47 2152
7612.29 2146
7613.12 2010
7613.94 2015
7614.77 2041
7615.59 2047
7616.41 2031
7617.24 2041
7618.06 2049
7618.88 2062
7619.71 2060
7620.53 2046
7621.35 2007
7622.18 2001
7623.00 2031
7623.83 1989
7624.65 2037
7625.47 2030
7626.30 2080
7627.12 2133
7627.95 2359
7628.77 2558
7629.60 2642
7630.42 2858
7631.24 3075
7632.07 3237
7632.89 3273
7633.72 3150
7634.54 2931
7635.37 2731
7636.19 2530
7637.02 2372
7637.84 2169
7638.67 1967
7639.49 1917
7640.31 1873
7641.14 1801
7641.96 1730
7642.79 1626
7643.61 1656
7644.44 1668
7645.26 1605
7646.09 1607
7646.92 1636
7647.74 1636
7648.57 1643
7649.39 1580
7650.22 1577
7651.04 1543
7651.87 1572
7652.69 1565
7653.52 1563
7654.34 1559
7655.17 1545
7656.00 1538
7656.82 1536
7657.65 1543
7658.47 1550
7659.30 1541
7660.12 1537
7660.95 1568
7661.78 1576
7662.60 1589
7663.43 1654
7664.25 1642
7665.08 1567
7665.91 1567
7666.73 1557
7667.56 1576
7668.39 1557
7669.21 1553
7670.04 1539
7670.87 1599
7671.69 1592
7672.52 1549
7673.35 1574
7674.17 1517
7675.00 1479
7675.83 1453
7676.65 1451
7677.48 1502
7678.31 1515
7679.13 1486
7679.96 1505
7680.79 1459
7681.61 1457
7682.44 1457
7683.27 1441
7684.10 1444
7684.92 1451
7685.75 1418
7686.58 1475
7687.40 1561
7688.23 1575
7689.06 1541
7689.89 1515
7690.71 1510
7691.54 1514
7692.37 1536
7693.20 1513
7694.03 1512
7694.85 1531
7695.68 1499
7696.51 1491
7697.34 1539
7698.16 1545
7698.99 1538
7699.82 1552
7700.65 1589
7701.48 1615
7702.31 1570
7703.13 1560
7703.96 1555
7704.79 1530
7705.62 1583
7706.45 1537
7707.28 1545
7708.10 1610
7708.93 1549
7709.76 1541
7710.59 1593
7711.42 1591
7712.25 1630
7713.08 1577
7713.90 1540
7714.73 1563
7715.56 1641
7716.39 1594
7717.22 1495
7718.05 1627
7718.88 1572
7719.71 1556
7720.54 1534
7721.37 1593
7722.20 1548
7723.02 1486
7723.85 1534
7724.68 1570
7725.51 1503
7726.34 1547
7727.17 1540
7728.00 1575
7728.83 1556
7729.66 1560
7730.49 1573
7731.32 1637
7732.15 1673
7732.98 1627
7733.81 1575
7734.64 1628
7735.47 1636
7736.30 1641
7737.13 1688
7737.96 1633
7738.79 1632
7739.62 1651
7740.45 1584
7741.28 1611
7742.11 1749
7742.94 1851
7743.77 2119
7744.60 2597
7745.43 3069
7746.26 3484
7747.09 3802
7747.92 4049
7748.75 3994
7749.59 3774
7750.42 3411
7751.25 3158
7752.08 2830
7752.91 2581
7753.74 2337
7754.57 2150
7755.40 2036
7756.23 1816
7757.06 1752
7757.90 1716
7758.73 1703
7759.56 1733
7760.39 1726
7761.22 1628
7762.05 1646
7762.88 1645
7763.71 1615
7764.55 1544
7765.38 1585
7766.21 1505
7767.04 1495
7767.87 1426
7768.70 1356
7769.54 1336
7770.37 1349
7771.20 1320
7772.03 1309
7772.86 1329
7773.70 1348
7774.53 1377
7775.36 1389
7776.19 1370
7777.02 1418
7777.86 1435
7778.69 1302
7779.52 1345
7780.35 1426
7781.19 1389
7782.02 1448
7782.85 1439
7783.68 1495
7784.52 1509
7785.35 1486
7786.18 1551
7787.01 1601
7787.85 1620
7788.68 1514
7789.51 1502
7790.35 1525
7791.18 1490
7792.01 1412
7792.84 1386
7793.68 1442
7794.51 1403
7795.34 1387
7796.18 1382
7797.01 1409
7797.84 1377
7798.68 1381
7799.51 1399
7800.34 1434
7801.18 1433
7802.01 1429
7802.84 1486
7803.68 1429
7804.51 1400
7805.35 1442
7806.18 1472
7807.01 1510
7807.85 1448
7808.68 1483
7809.51 1465
7810.35 1451
7811.18 1433
7812.02 1517
7812.85 1501
7813.68 1581
7814.52 1585
7815.35 1683
7816.19 1605
7817.02 1646
7817.86 1625
7818.69 1526
7819.52 1568
7820.36 1606
7821.19 1521
7822.03 1538
7822.86 1539
7823.70 1515
7824.53 1542
7825.37 1472
7826.20 1521
7827.04 1579
7827.87 1537
7828.71 1496
7829.54 1459
7830.38 1448
7831.21 1412
7832.05 1368
7832.88 1402
7833.72 1399
7834.55 1444
7835.39 1452
7836.22 1395
7837.06 1436
7837.89 1454
7838.73 1470
7839.57 1426
7840.40 1432
7841.24 1413
7842.07 1418
7842.91 1389
7843.74 1324
7844.58 1319
7845.42 1313
7846.25 1320
7847.09 1282
7847.92 1295
7848.76 1308
7849.60 1292
7850.43 1312
7851.27 1307
7852.10 1259
7852.94 1252
7853.78 1332
7854.61 1303
7855.45 1263
7856.29 1229
7857.12 1323
7857.96 1286
7858.79 1299
7859.63 1350
7860.47 1291
7861.30 1303
7862.14 1250
7862.98 1320
7863.81 1289
7864.65 1249
7865.49 1303
7866.33 1291
7867.16 1244
7868.00 1209
7868.84 1242
7869.67 1282
7870.51 1250
7871.35 1287
7872.19 1293
7873.02 1283
7873.86 1250
7874.70 1314
7875.54 1397
7876.37 1362
7877.21 1375
7878.05 1425
7878.89 1428
7879.72 1338
7880.56 1325
7881.40 1329
7882.24 1315
7883.07 1298
7883.91 1277
7884.75 1322
7885.59 1355
7886.43 1320
7887.26 1378
7888.10 1381
7888.94 1430
7889.78 1375
7890.62 1311
7891.45 1377
7892.29 1382
7893.13 1366
7893.97 1346
7894.81 1278
7895.65 1289
7896.49 1289
7897.32 1326
7898.16 1296
7899.00 1292
7899.84 1318
7900.68 1315
7901.52 1351
7902.36 1304
7903.20 1346
7904.03 1325
7904.87 1277
7905.71 1259
7906.55 1208
7907.39 1254
7908.23 1248
7909.07 1257
7909.91 1262
7910.75 1272
7911.59 1346
7912.43 1404
7913.27 1459
7914.11 1525
7914.94 1601
7915.78 1679
7916.62 1766
7917.46 1736
7918.30 1710
7919.14 1665
7919.98 1646
7920.82 1597
7921.66 1565
7922.50 1503
7923.34 1418
7924.18 1371
7925.02 1298
7925.86 1292
7926.70 1244
7927.54 1218
7928.38 1220
7929.22 1266
7930.06 1182
7930.90 1206
7931.74 1274
7932.59 1258
7933.43 1173
7934.27 1194
7935.11 1201
7935.95 1203
7936.79 1191
7937.63 1161
7938.47 1181
7939.31 1203
7940.15 1178
7940.99 1305
7941.83 1278
7942.67 1226
7943.52 1255
7944.36 1264
7945.20 1277
7946.04 1257
7946.88 1272
7947.72 1306
7948.56 1241
7949.40 1264
7950.25 1206
7951.09 1244
7951.93 1231
7952.77 1187
7953.61 1217
7954.45 1234
7955.29 1205
7956.14 1213
7956.98 1252
7957.82 1216
7958.66 1214
7959.50 1202
7960.35 1199
7961.19 1135
7962.03 1130
7962.87 1192
7963.71 1185
7964.56 1209
7965.40 1247
7966.24 1203
7967.08 1267
7967.93 1314
7968.77 1248
7969.61 1281
7970.45 1258
7971.29 1243
7972.14 1239
7972.98 1170
7973.82 1111
7974.67 1184
7975.51 1197
7976.35 1181
7977.19 1161
7978.04 1146
7978.88 1207
7979.72 1251
7980.57 1197
7981.41 1238
7982.25 1193
7983.09 1186
7983.94 1145
7984.78 1161
7985.62 1181
7986.47 1167
7987.31 1146
7988.15 1183
7989.00 1150
7989.84 1129
7990.68 1140
7991.53 1174
7992.37 1149
7993.22 1130
7994.06 1119
7994.90 1110
7995.75 1112
7996.59 1082
7997.43 1049
7998.28 1108
7999.12 1073
7999.97 1109
8000.81 1120
8001.65 1121
8002.50 1127
8003.34 1089
8004.19 1134
8005.03 1113
8005.88 1150
8006.72 1145
8007.57 1118
8008.41 1163
8009.25 1199
8010.10 1188
8010.94 1174
8011.79 1143
8012.63 1113
8013.48 1116
8014.32 1106
8015.17 1100
8016.01 1084
8016.86 1018
8017.70 1072
8018.55 1136
8019.39 1085
8020.24 1033
8021.08 1005
8021.93 1037
8022.77 1035
8023.62 1019
8024.46 1014
8025.31 1048
8026.15 1066
8027.00 1067
8027.84 1043
8028.69 1087
8029.54 1081
8030.38 1121
8031.23 1105
8032.07 1070
8032.92 1071
8033.76 1105
8034.61 1102
8035.46 1153
8036.30 1080
8037.15 1067
8037.99 1114
8038.84 1061
8039.69 1080
8040.53 1042
8041.38 1021
8042.22 1073
8043.07 1092
8043.92 1031
8044.76 1058
8045.61 1076
8046.46 1050
8047.30 1071
8048.15 1122
8049.00 1120
8049.84 1102
8050.69 1091
8051.54 1095
8052.38 1080
8053.23 1069
8054.08 1063
8054.92 1054
8055.77 1043
8056.62 1059
8057.46 1051
8058.31 1068
8059.16 1066
8060.01 1062
8060.85 1070
8061.70 1062
8062.55 1054
8063.40 1076
8064.24 1044
8065.09 1046
8065.94 1059
8066.79 1043
8067.63 1044
8068.48 980
8069.33 1039
8070.18 1043
8071.02 1015
8071.87 1002
8072.72 1010
8073.57 1030
8074.42 974
8075.26 990
8076.11 991
8076.96 1051
8077.81 1031
8078.66 1012
8079.50 1002
8080.35 953
8081.20 1042
8082.05 1046
8082.90 1040
8083.75 1019
8084.59 981
8085.44 996
8086.29 1034
8087.14 1024
8087.99 985
8088.84 994
8089.69 1027
8090.53 1054
8091.38 1012
8092.23 1044
8093.08 1009
8093.93 994
8094.78 1024
8095.63 984
8096.48 1038
8097.33 1013
8098.18 1024
8099.02 978
8099.87 1038
8100.72 998
8101.57 987
8102.42 1000
8103.27 997
8104.12 1040
8104.97 1013
8105.82 987
8106.67 1016
8107.52 1043
8108.37 1001
8109.22 967
8110.07 958
8110.92 985
8111.77 990
8112.62 1024
8113.47 1020
8114.32 1007
8115.17 1019
8116.02 1085
8116.87 1068
8117.72 1165
8118.57 1114
8119.42 1128
8120.27 1136
8121.12 1131
8121.97 1116
8122.82 1134
8123.67 1147
8124.52 1059
8125.37 1018
8126.22 1008
8127.07 1000
8127.93 1027
8128.78 1019
8129.63 1003
8130.48 1031
8131.33 1034
8132.18 1043
8133.03 1069
8133.88 1031
8134.73 1028
8135.58 1038
8136.44 1037
8137.29 1052
8138.14 992
8138.99 1069
8139.84 1111
8140.69 1162
8141.54 1074
8142.39 1100
8143.25 1091
8144.10 1067
8144.95 1093
8145.80 1080
8146.65 1110
8147.50 1049
8148.36 1081
8149.21 1127
8150.06 1068
8150.91 1066
8151.76 1035
8152.62 1064
8153.47 1072
8154.32 1098
8155.17 1084
8156.02 1069
8156.88 1139
8157.73 1122
8158.58 1082
8159.43 1055
8160.29 1018
8161.14 985
8161.99 1005
8162.84 1008
8163.70 977
8164.55 929
8165.40 953
8166.25 945
8167.11 999
8167.96 995
8168.81 970
8169.67 988
8170.52 1046
8171.37 1024
8172.23 1012
8173.08 1025
8173.93 1028
8174.78 1018
8175.64 990
8176.49 965
8177.34 976
8178.20 919
8179.05 949
8179.90 999
8180.76 991
8181.61 974
8182.47 958
8183.32 950
8184.17 908
8185.03 938
8185.88 927
8186.73 915
8187.59 950
8188.44 952
8189.30 945
8190.15 905
8191.00 921
8191.86 947
8192.71 953
8193.57 950
8194.42 969
8195.27 941
8196.13 946
8196.98 889
8197.84 945
8198.69 935
8199.55 883
8200.40 937
8201.26 945
8202.11 938
8202.96 945
8203.82 914
8204.67 892
8205.53 968
8206.38 911
8207.24 946
8208.09 964
8208.95 958
8209.80 986
8210.66 981
8211.51 994
8212.37 968
8213.22 962
8214.08 959
8214.93 915
8215.79 980
8216.65 1008
8217.50 927
8218.36 974
8219.21 992
8220.07 993
8220.92 1061
8221.78 1075
8222.63 1055
8223.49 1109
8224.35 1028
8225.20 1048
8226.06 1047
8226.91 1051
8227.77 1063
8228.63 1029
8229.48 935
8230.34 939
8231.19 947
8232.05 945
8232.91 915
8233.76 928
8234.62 893
8235.47 886
8236.33 930
8237.19 946
8238.04 944
8238.90 923
8239.76 961
8240.61 958
8241.47 934
8242.33 956
8243.18 983
8244.04 930
8244.90 888
8245.75 920
8246.61 953
8247.47 935
8248.33 945
8249.18 929
8250.04 930
8250.90 984
8251.75 1001
8252.61 967
8253.47 936
8254.33 917
8255.18 956
8256.04 950
8256.90 927
8257.76 990
8258.61 1017
8259.47 966
8260.33 966
8261.19 957
8262.04 971
8262.90 932
8263.76 962
8264.62 1005
8265.48 944
8266.33 910
8267.19 970
8268.05 942
8268.91 940
8269.77 1008
8270.62 933
8271.48 951
8272.34 956
8273.20 965
8274.06 1026
8274.92 1071
8275.77 1032
8276.63 982
8277.49 960
8278.35 986
8279.21 992
8280.07 979
8280.93 955
8281.78 977
8282.64 1013
8283.50 999
8284.36 1003
8285.22 1023
8286.08 1023
8286.94 1005
8287.80 983
8288.66 989
8289.51 971
8290.37 926
8291.23 967
8292.09 923
8292.95 980
8293.81 970
8294.67 975
8295.53 970
8296.39 998
8297.25 1000
8298.11 971
8298.97 939
8299.83 948
8300.69 974
8301.55 1010
8302.41 1018
8303.27 1014
8304.13 1064
8304.99 1026
8305.85 1001
8306.71 1031
8307.57 1024
8308.43 1018
8309.29 997
8310.15 1025
8311.01 994
8311.87 951
8312.73 1012
8313.59 1033
8314.45 995
8315.31 994
8316.17 1061
8317.03 1059
8317.89 1021
8318.75 1080
8319.61 1056
8320.47 1065
8321.33 1027
8322.20 1013
8323.06 1004
8323.92 978
8324.78 1044
8325.64 1091
8326.50 1059
8327.36 1037
8328.22 1009
8329.08 1027
8329.94 1099
8330.81 1077
8331.67 1039
8332.53 1062
8333.39 1128
8334.25 1052
8335.11 1021
8335.97 1018
8336.84 1041
8337.70 1022
8338.56 1048
8339.42 1016
8340.28 1057
8341.15 1038
8342.01 1071
8342.87 1066
8343.73 1050
8344.59 1040
8345.45 1071
8346.32 1078
8347.18 1066
8348.04 1058
8348.90 1041
8349.77 1058
8350.63 1036
8351.49 1044
8352.35 1073
8353.22 1072
8354.08 1044
8354.94 1053
8355.80 1108
8356.67 1103
8357.53 1093
8358.39 1061
8359.25 1082
8360.12 1122
8360.98 1069
8361.84 1086
8362.71 1103
8363.57 1152
8364.43 1204
8365.29 1128
8366.16 1170
8367.02 1184
8367.88 1140
8368.75 1168
8369.61 1169
8370.47 1159
8371.34 1161
8372.20 1239
8373.06 1230
8373.93 1170
8374.79 1192
8375.65 1277
8376.52 1274
8377.38 1239
8378.25 1201
8379.11 1215
8379.97 1252
8380.84 1226
8381.70 1248
8382.56 1306
8383.43 1346
8384.29 1352
8385.16 1374
8386.02 1394
8386.89 1349
8387.75 1415
8388.61 1385
8389.48 1398
8390.34 1387
8391.21 1406
8392.07 1376
8392.94 1361
8393.80 1424
8394.67 1434
8395.53 1447
8396.39 1453
8397.26 1460
8398.12 1443
8398.99 1464
8399.85 1535
8400.72 1568
8401.58 1570
8402.45 1524
8403.31 1566
8404.18 1535
8405.04 1676
8405.91 1648
8406.77 1677
8407.64 1783
8408.50 1743
8409.37 1797
8410.24 1770
8411.10 1752
8411.97 1879
8412.83 1900
8413.70 1868
8414.56 1825
8415.43 1790
8416.29 1871
8417.16 1816
8418.03 1798
8418.89 1902
8419.76 1898
8420.62 1952
8421.49 1968
8422.36 1975
8423.22 1981
8424.09 2021
8424.95 2052
8425.82 2126
8426.69 2082
8427.55 2202
8428.42 2181
8429.28 2213
8430.15 2279
8431.02 2301
8431.88 2371
8432.75 2402
8433.62 2484
8434.48 2530
8435.35 2594
8436.22 2704
8437.08 2790
8437.95 2826
8438.82 2908
8439.68 2998
8440.55 3058
8441.42 3004
8442.29 3085
8443.15 3143
8444.02 3093
8444.89 3129
8445.75 3381
8446.62 3516
8447.49 3773
8448.36 4019
8449.22 4240
8450.09 4727
8450.96 5308
8451.83 6264
8452.69 7232
8453.56 8537
8454.43 9730
8455.30 10639
8456.16 11302
8457.03 11158
8457.90 10558
8458.77 9707
8459.64 8865
8460.50 7902
8461.37 6758
8462.24 5803
8463.11 5043
8463.98 4380
8464.84 3945
8465.71 3567
8466.58 3209
8467.45 2958
8468.32 2829
8469.19 2573
8470.05 2447
8470.92 2261
8471.79 2201
8472.66 2193
8473.53 2132
8474.40 2090
8475.27 1996
8476.13 1963
8477.00 1865
8477.87 1968
8478.74 1882
8479.61 1894
8480.48 1877
8481.35 1872
8482.22 1900
8483.09 2082
8483.96 2026
8484.82 2065
8485.69 1978
8486.56 1988
8487.43 2040
8488.30 2044
8489.17 2100
8490.04 2119
8490.91 2187
8491.78 2260
8492.65 2370
8493.52 2409
8494.39 2483
8495.26 2425
8496.13 2376
8497.00 2368
8497.87 2195
8498.74 2150
8499.61 2141
8500.48 1985
8501.35 1984
8502.22 1945
8503.09 1888
8503.96 1857
8504.83 1853
8505.70 1857
8506.57 1794
8507.44 1826
8508.31 1861
8509.18 1882
8510.05 1896
8510.92 1945
8511.79 1997
8512.66 2006
8513.53 2000
8514.40 2038
8515.27 2044
8516.15 1985
8517.02 2075
8517.89 2130
8518.76 2085
8519.63 2080
8520.50 2127
8521.37 2168
8522.24 2130
8523.11 2140
8523.98 2183
8524.86 2085
8525.73 2173
8526.60 2204
8527.47 2137
8528.34 2194
8529.21 2250
8530.08 2237
8530.96 2198
8531.83 2180
8532.70 2169
8533.57 2214
8534.44 2279
8535.31 2291
8536.19 2307
8537.06 2400
8537.93 2323
8538.80 2227
8539.67 2224
8540.55 2225
8541.42 2166
8542.29 2100
8543.16 2026
8544.03 2033
8544.91 1970
8545.78 1869
8546.65 1810
8547.52 1873
8548.40 1792
8549.27 1776
8550.14 1722
8551.01 1787
8551.89 1809
8552.76 1782
8553.63 1836
8554.51 1840
8555.38 1857
8556.25 1826
8557.12 1805
8558.00 1787
8558.87 1831
8559.74 1768
8560.62 1730
8561.49 1712
8562.36 1644
8563.24 1671
8564.11 1739
8564.98 1743
8565.86 1728
8566.73 1701
8567.60 1621
8568.48 1698
8569.35 1623
8570.22 1581
8571.10 1586
8571.97 1573
8572.84 1622
8573.72 1567
8574.59 1559
8575.46 1532
8576.34 1462
8577.21 1551
8578.09 1520
8578.96 1519
8579.83 1484
8580.71 1528
8581.58 1496
8582.46 1459
8583.33 1511
8584.21 1504
8585.08 1557
8585.95 1449
8586.83 1450
8587.70 1481
8588.58 1499
8589.45 1487
8590.33 1533
8591.20 1465
8592.08 1443
8592.95 1521
8593.83 1541
8594.70 1494
8595.58 1482
8596.45 1562
8597.33 1558
8598.20 1569
8599.08 1605
8599.95 1592
8600.83 1542
8601.70 1551
8602.58 1584
8603.45 1599
8604.33 1616
8605.20 1595
8606.08 1611
8606.95 1578
8607.83 1606
8608.70 1575
8609.58 1576
8610.45 1631
8611.33 1560
8612.21 1611
8613.08 1567
8613.96 1562
8614.83 1550
8615.71 1554
8616.59 1630
8617.46 1627
8618.34 1615
8619.21 1594
8620.09 1638
8620.97 1623
8621.84 1604
8622.72 1552
8623.59 1584
8624.47 1593
8625.35 1625
8626.22 1674
8627.10 1684
8627.98 1676
8628.85 1739
8629.73 1764
8630.61 1731
8631.48 1732
8632.36 1695
8633.24 1691
8634.11 1705
8634.99 1705
8635.87 1687
8636.74 1766
8637.62 1780
8638.50 1742
8639.37 1739
8640.25 1843
8641.13 1844
8642.01 1785
8642.88 1813
8643.76 1823
8644.64 1846
8645.52 1864
8646.39 1894
8647.27 1898
8648.15 1854
8649.03 1856
8649.90 1822
8650.78 1919
8651.66 1990
8652.54 1948
8653.41 2004
8654.29 2046
8655.17 1971
8656.05 1899
8656.93 1986
8657.80 1946
8658.68 1958
8659.56 2028
8660.44 1997
8661.32 1970
8662.19 1986
8663.07 2032
8663.95 2016
8664.83 2050
8665.71 2098
8666.59 2140
8667.46 2090
8668.34 2129
8669.22 2292
8670.10 2377
8670.98 2459
8671.86 2542
8672.74 2552
8673.62 2736
8674.49 2758
8675.37 2839
8676.25 2794
8677.13 2775
8678.01 2679
8678.89 2628
8679.77 2588
8680.65 2564
8681.53 2436
8682.41 2466
8683.29 2444
8684.16 2493
8685.04 2568
8685.92 2615
8686.80 2767
8687.68 3018
8688.56 3315
8689.44 3631
8690.32 3982
8691.20 4218
8692.08 4386
8692.96 4521
8693.84 4513
8694.72 4253
8695.60 4057
8696.48 3819
8697.36 3595
8698.24 3372
8699.12 3191
8700.00 3019
8700.88 2932
8701.76 2801
8702.64 2689
8703.52 2646
8704.40 2657
8705.28 2576
8706.16 2636
8707.04 2620
8707.92 2632
8708.80 2639
8709.69 2693
8710.57 2667
8711.45 2635
8712.33 2645
8713.21 2670
8714.09 2704
8714.97 2653
8715.85 2662
8716.73 2688
8717.61 2783
8718.49 2774
8719.38 2770
8720.26 2815
8721.14 2876
8722.02 2940
8722.90 2865
8723.78 2981
8724.66 2990
8725.54 2933
8726.43 3036
8727.31 3160
8728.19 3080
8729.07 3203
8729.95 3250
8730.83 3368
8731.72 3301
8732.60 3392
8733.48 3478
8734.36 3498
8735.24 3577
8736.13 3599
8737.01 3687
8737.89 3667
8738.77 3775
8739.65 3796
8740.54 3829
8741.42 3795
8742.30 3885
8743.18 3889
8744.07 3809
8744.95 3846
8745.83 3841
8746.71 3863
8747.60 4032
8748.48 3991
8749.36 4081
8750.24 4131
8751.13 4174
8752.01 4309
8752.89 4363
8753.77 4389
8754.66 4487
8755.54 4584
8756.42 4778
8757.31 4843
8758.19 5015
8759.07 5132
8759.96 5386
8760.84 5568
8761.72 5834
8762.61 6089
8763.49 6446
8764.37 6601
8765.26 6855
8766.14 6969
8767.02 6952
8767.91 6849
8768.79 6835
8769.67 6815
8770.56 6725
8771.44 6664
8772.32 6766
8773.21 6893
8774.09 7109
8774.98 7760
8775.86 8762
8776.74 10186
8777.63 12209
8778.51 14455
8779.40 17031
8780.28 19312
8781.17 21019
8782.05 22338
8782.93 22177
8783.82 21808
8784.70 20628
8785.59 18732
8786.47 16572
8787.36 14885
8788.24 12994
8789.13 11293
8790.01 9953
8790.89 8627
8791.78 7924
8792.66 7434
8793.55 7134
8794.43 7068
8795.32 7044
8796.20 6999
8797.09 7064
8797.97 7146
8798.86 6923
8799.74 6616
8800.63 6460
8801.52 6089
8802.40 5674
8803.29 5181
8804.17 4928
8805.06 4679
8805.94 4432
8806.83 4155
8807.71 4081
8808.60 4025
8809.48 4026
8810.37 3954
8811.26 3952
8812.14 4104
8813.03 4003
8813.91 4017
8814.80 3982
8815.69 3987
8816.57 4108
8817.46 4141
8818.34 4185
8819.23 4262
8820.12 4250
8821.00 4204
8821.89 4137
8822.77 3985
8823.66 3947
8824.55 3861
8825.43 3694
8826.32 3536
8827.21 3532
8828.09 3524
8828.98 3401
8829.87 3310
8830.75 3310
8831.64 3281
8832.53 3277
8833.41 3308
8834.30 3353
8835.19 3324
8836.08 3296
8836.96 3366
8837.85 3360
8838.74 3360
8839.62 3331
8840.51 3409
8841.40 3443
8842.29 3492
8843.17 3474
8844.06 3450
8844.95 3467
8845.84 3637
8846.72 3667
8847.61 3501
8848.50 3510
8849.39 3536
8850.27 3443
8851.16 3440
8852.05 3487
8852.94 3467
8853.82 3442
8854.71 3485
8855.60 3553
8856.49 3533
8857.38 3565
8858.26 3572
8859.15 3506
8860.04 3542
8860.93 3406
8861.82 3408
8862.71 3388
8863.59 3324
8864.48 3225
8865.37 3140
8866.26 3083
8867.15 2999
8868.04 2969
8868.93 2968
8869.81 2819
8870.70 2729
8871.59 2761
8872.48 2722
8873.37 2686
8874.26 2637
8875.15 2614
8876.04 2580
8876.93 2600
8877.81 2540
8878.70 2581
8879.59 2593
8880.48 2540
8881.37 2571
8882.26 2524
8883.15 2473
8884.04 2381
8884.93 2427
8885.82 2380
8886.71 2336
8887.60 2248
8888.49 2245
8889.38 2195
8890.27 2201
8891.16 2148
8892.05 2160
8892.94 2193
8893.83 2153
8894.72 2201
8895.61 2204
8896.50 2121
8897.39 2109
8898.28 2033
8899.17 2029
8900.06 2048
8900.95 2009
8901.84 2014
8902.73 2002
8903.62 1982
8904.51 1998
8905.40 1953
8906.29 1889
8907.18 1906
8908.07 1945
8908.96 1976
8909.85 1920
8910.74 1921
8911.63 1912
8912.52 1841
8913.41 1845
8914.31 1771
8915.20 1839
8916.09 1776
8916.98 1706
8917.87 1744
8918.76 1772
8919.65 1727
8920.54 1754
8921.43 1748
8922.33 1814
8923.22 1831
8924.11 1888
8925.00 1856
8925.89 1944
8926.78 1928
8927.67 1948
8928.57 1966
8929.46 1897
8930.35 1916
8931.24 1840
8932.13 1823
8933.03 1773
8933.92 1798
8934.81 1752
8935.70 1740
8936.59 1657
8937.49 1622
8938.38 1637
8939.27 1644
8940.16 1608
8941.05 1627
8941.95 1550
8942.84 1596
8943.73 1556
8944.62 1521
8945.52 1551
8946.41 1554
8947.30 1470
8948.19 1504
8949.09 1532
8949.98 1568
8950.87 1550
8951.76 1599
8952.66 1518
8953.55 1551
8954.44 1553
8955.34 1593
8956.23 1549
8957.12 1483
8958.02 1454
8958.91 1492
8959.80 1425
8960.69 1432
8961.59 1401
8962.48 1419
8963.37 1386
8964.27 1408
8965.16 1377
8966.05 1474
8966.95 1450
8967.84 1483
8968.74 1496
8969.63 1464
8970.52 1445
8971.42 1460
8972.31 1410
8973.20 1382
8974.10 1358
8974.99 1315
8975.89 1279
8976.78 1299
8977.67 1270
8978.57 1251
8979.46 1244
8980.36 1202
8981.25 1222
8982.15 1213
8983.04 1181
8983.93 1214
8984.83 1188
8985.72 1224
8986.62 1228
8987.51 1182
8988.41 1137
8989.30 1113
8990.20 1109
8991.09 1177
8991.99 1158
8992.88 1109
8993.78 1136
8994.67 1166
8995.57 1097
8996.46 1141
8997.36 1116
8998.25 1121
8999.15 1118
9000.04 1029
9000.94 1061
9001.83 1078
9002.73 1057
9003.62 1035
9004.52 1090
9005.41 1067
9006.31 1104
9007.20 1107
9008.10 1104
9009.00 1147
9009.89 1118
9010.79 1081
9011.68 1102
9012.58 1075
9013.47 1003
9014.37 1043
9015.27 1032
9016.16 1005
9017.06 1021
9017.95 1090
9018.85 1052
9019.75 1001
9020.64 1046
9021.54 1060
9022.43 1051
9023.33 1024
9024.23 1010
9025.12 1005
9026.02 1008
9026.92 1019
9027.81 1032
9028.71 1031
9029.61 1004
9030.50 1020
9031.40 1036
9032.30 992
9033.19 971
9034.09 1000
9034.99 1035
9035.88 960
9036.78 961
9037.68 979
9038.58 1010
9039.47 968
9040.37 963
9041.27 990
9042.16 990
9043.06 1016
9043.96 977
9044.86 1000
9045.75 985
9046.65 1002
9047.55 986
9048.45 988
9049.34 999
9050.24 970
9051.14 995
9052.04 1037
9052.94 1026
9053.83 987
9054.73 960
9055.63 1011
9056.53 1037
9057.43 1012
9058.32 1028
9059.22 1007
9060.12 1007
9061.02 1004
9061.92 1030
9062.81 995
9063.71 1051
9064.61 1106
9065.51 1109
9066.41 1073
9067.31 1104
9068.21 1088
9069.10 1089
9070.00 1051
9070.90 1026
9071.80 1034
9072.70 1018
9073.60 1011
9074.50 993
9075.40 1046
9076.29 1022
9077.19 989
9078.09 980
9078.99 1006
9079.89 959
9080.79 954
9081.69 976
9082.59 964
9083.49 967
9084.39 937
9085.29 990
9086.19 1000
9087.09 991
9087.98 975
9088.88 963
9089.78 911
9090.68 959
9091.58 973
9092.48 956
9093.38 951
9094.28 942
9095.18 999
9096.08 968
9096.98 960
9097.88 971
9098.78 1037
9099.68 967
9100.58 1018
9101.48 957
9102.38 953
9103.28 925
9104.18 968
9105.08 959
9105.99 970
9106.89 955
9107.79 936
9108.69 930
9109.59 952
9110.49 930
9111.39 901
9112.29 923
9113.19 936
9114.09 945
9114.99 984
9115.89 969
9116.79 975
9117.69 966
9118.60 1028
9119.50 965
9120.40 932
9121.30 946
9122.20 942
9123.10 945
9124.00 960
9124.90 965
9125.81 974
9126.71 933
9127.61 942
9128.51 928
9129.41 912
9130.31 918
9131.22 931
9132.12 943
9133.02 896
9133.92 866
9134.82 910
9135.72 920
9136.63 913
9137.53 911
9138.43 915
9139.33 956
9140.23 919
9141.14 961
9142.04 911
9142.94 937
9143.84 910
9144.75 993
9145.65 955
9146.55 938
9147.45 908
9148.36 938
9149.26 968
9150.16 978
9151.06 922
9151.97 948
9152.87 926
9153.77 884
9154.67 917
9155.58 941
9156.48 948
9157.38 959
9158.29 948
9159.19 961
9160.09 961
9161.00 939
9161.90 917
9162.80 947
9163.71 930
9164.61 888
9165.51 915
9166.42 943
9167.32 929
9168.22 949
9169.13 948
9170.03 917
9170.93 902
9171.84 967
9172.74 966
9173.64 929
9174.55 888
9175.45 881
9176.36 944
9177.26 932
9178.16 932
9179.07 934
9179.97 944
9180.88 903
9181.78 932
9182.69 939
9183.59 925
9184.49 929
9185.40 929
9186.30 942
9187.21 959
9188.11 935
9189.02 959
9189.92 944
9190.82 974
9191.73 948
9192.63 956
9193.54 974
9194.44 956
9195.35 986
9196.25 1020
9197.16 1009
9198.06 1021
9198.97 1036
9199.87 1019
9200.78 1010
9201.68 1021
9202.59 983
9203.49 1001
9204.40 953
9205.30 944
9206.21 959
9207.12 1005
9208.02 982
9208.93 959
9209.83 989
9210.74 972
9211.64 938
9212.55 946
9213.45 955
9214.36 1008
9215.27 992
9216.17 991
9217.08 1005
9217.98 957
9218.89 995
9219.80 941
9220.70 974
9221.61 948
9222.51 977
9223.42 1000
9224.33 953
9225.23 944
9226.14 979
9227.05 960
9227.95 945
9228.86 963
9229.77 941
9230.67 939
9231.58 952
9232.49 967
9233.39 938
9234.30 985
9235.21 912
9236.11 902
9237.02 924
9237.93 957
9238.83 962
9239.74 918
9240.65 936
9241.55 952
9242.46 919
9243.37 931
9244.28 931
9245.18 911
9246.09 886
9247.00 903
9247.91 897
9248.81 879
9249.72 916
9250.63 932
9251.54 902
9252.44 880
9253.35 905
9254.26 909
9255.17 878
9256.07 911
9256.98 884
9257.89 900
9258.80 907
9259.71 882
9260.61 925
9261.52 904
9262.43 907
9263.34 937
9264.25 912
9265.16 917
9266.06 906
9266.97 918
9267.88 873
9268.79 904
9269.70 962
9270.61 947
9271.51 912
9272.42 933
9273.33 936
9274.24 952
9275.15 942
9276.06 992
9276.97 968
9277.88 986
9278.78 970
9279.69 964
9280.60 934
9281.51 944
9282.42 960
9283.33 967
9284.24 974
9285.15 927
9286.06 946
9286.97 1003
9287.88 948
9288.79 943
9289.70 911
9290.60 990
9291.51 1004
9292.42 1012
9293.33 967
9294.24 975
9295.15 956
9296.06 988
9296.97 974
9297.88 1004
9298.79 1013
9299.70 983
9300.61 978
9301.52 959
9302.43 937
9303.34 998
9304.25 1016
9305.16 999
9306.07 1002
9306.98 1003
9307.89 1016
9308.80 981
9309.71 982
9310.63 993
9311.54 949
9312.45 959
9313.36 949
9314.27 952
9315.18 947
9316.09 938
9317.00 902
9317.91 908
9318.82 932
9319.73 908
9320.64 939
9321.55 938
9322.47 914
9323.38 958
9324.29 990
9325.20 959
9326.11 929
9327.02 922
9327.93 889
9328.84 879
9329.76 882
9330.67 866
9331.58 926
9332.49 914
9333.40 980
9334.31 934
9335.23 921
9336.14 925
9337.05 941
9337.96 936
9338.87 937
9339.78 875
9340.70 925
9341.61 914
9342.52 932
9343.43 918
9344.34 937
9345.26 914
9346.17 930
9347.08 1004
9347.99 966
9348.91 955
9349.82 958
9350.73 962
9351.64 921
9352.56 944
9353.47 953
9354.38 966
9355.29 963
9356.21 972
9357.12 908
9358.03 964
9358.94 1000
9359.86 968
9360.77 973
9361.68 1001
9362.60 961
9363.51 952
9364.42 968
9365.34 987
9366.25 987
9367.16 1002
9368.08 989
9368.99 1005
9369.90 964
9370.82 951
9371.73 962
9372.64 975
9373.56 971
9374.47 952
9375.38 963
9376.30 982
9377.21 966
9378.12 973
9379.04 934
9379.95 939
9380.87 995
9381.78 974
9382.69 966
9383.61 972
9384.52 991
9385.44 1032
9386.35 1067
9387.27 1054
9388.18 1071
9389.09 1057
9390.01 1111
9390.92 1093
9391.84 1109
9392.75 1146
9393.67 1107
9394.58 1132
9395.50 1128
9396.41 1113
9397.32 1131
9398.24 1149
9399.15 1158
9400.07 1055
9400.98 1046
9401.90 1087
9402.81 1058
9403.73 1043
9404.64 1063
9405.56 1070
9406.47 1067
9407.39 1090
9408.30 1090
9409.22 1059
9410.14 992
9411.05 1069
9411.97 1045
9412.88 1026
9413.80 1031
9414.71 1039
9415.63 1064
9416.54 1061
9417.46 1039
9418.38 1052
9419.29 1112
9420.21 1053
9421.12 1053
9422.04 1030
9422.95 1038
9423.87 1073
9424.79 1092
9425.70 1112
9426.62 1095
9427.54 1104
9428.45 1120
9429.37 1131
9430.28 1117
9431.20 1130
9432.12 1143
9433.03 1189
9433.95 1238
9434.87 1245
9435.78 1223
9436.70 1234
9437.62 1260
9438.53 1265
9439.45 1237
9440.37 1224
9441.28 1220
9442.20 1293
9443.12 1233
9444.03 1262
9444.95 1284
9445.87 1383
9446.79 1456
9447.70 1527
9448.62 1606
9449.54 1697
9450.45 1870
9451.37 1964
9452.29 2052
9453.21 2064
9454.12 2097
9455.04 2042
9455.96 1968
9456.88 1862
9457.79 1842
9458.71 1673
9459.63 1511
9460.55 1512
9461.47 1409
9462.38 1384
9463.30 1332
9464.22 1270
9465.14 1239
9466.06 1201
9466.97 1223
9467.89 1207
9468.81 1175
9469.73 1233
9470.65 1183
9471.56 1198
9472.48 1209
9473.40 1176
9474.32 1236
9475.24 1277
9476.16 1293
9477.08 1256
9477.99 1325
9478.91 1329
9479.83 1379
9480.75 1371
9481.67 1382
9482.59 1356
9483.51 1336
9484.43 1308
9485.34 1237
9486.26 1218
9487.18 1190
9488.10 1231
9489.02 1200
9489.94 1236
9490.86 1187
9491.78 1176
9492.70 1156
9493.62 1137
9494.54 1073
9495.46 1101
9496.38 1062
9497.30 1109
9498.22 1036
9499.13 1057
9500.05 1088
9500.97 1051
9501.89 1061
9502.81 1049
9503.73 1083
9504.65 1067
9505.57 1118
9506.49 1080
9507.41 1075
9508.33 1118
9509.25 1094
9510.17 1082
9511.09 1123
9512.01 1114
9512.93 1167
9513.86 1141
9514.78 1170
9515.70 1142
9516.62 1083
9517.54 1170
9518.46 1179
9519.38 1188
9520.30 1206
9521.22 1156
9522.14 1144
9523.06 1118
9523.98 1177
9524.90 1231
9525.82 1237
9526.75 1286
9527.67 1299
9528.59 1333
9529.51 1332
9530.43 1392
9531.35 1436
9532.27 1533
9533.19 1596
9534.11 1560
9535.04 1501
9535.96 1482
9536.88 1450
9537.80 1390
9538.72 1367
9539.64 1266
9540.57 1233
9541.49 1198
9542.41 1165
9543.33 1171
9544.25 1136
9545.17 1094
9546.10 1103
9547.02 1073
9547.94 1082
9548.86 1114
9549.78 1061
9550.71 1064
9551.63 1117
9552.55 1059
9553.47 1109
9554.40 1094
9555.32 1105
9556.24 1157
9557.16 1105
9558.09 1133
9559.01 1196
9559.93 1171
9560.85 1157
9561.78 1159
9562.70 1181
9563.62 1112
9564.54 1130
9565.47 1107
9566.39 1116
9567.31 1083
9568.24 1108
9569.16 1066
9570.08 1062
9571.00 1086
9571.93 1050
9572.85 1085
9573.77 1097
9574.70 1012
9575.62 1013
9576.54 1031
9577.47 1005
9578.39 1022
9579.31 981
9580.24 1010
9581.16 1018
9582.09 997
9583.01 994
9583.93 1028
9584.86 1001
9585.78 1007
9586.70 985
9587.63 980
9588.55 987
9589.48 1009
9590.40 1020
9591.32 1034
9592.25 999
9593.17 1008
9594.10 1049
9595.02 1052
9595.95 1057
9596.87 1028
9597.79 1048
9598.72 1058
9599.64 1082
9600.57 1106
9601.49 1053
9602.42 1082
9603.34 1091
9604.27 1096
9605.19 1071
9606.12 1077
9607.04 1069
9607.97 1067
9608.89 1101
9609.82 1081
9610.74 1071
9611.67 1133
9612.59 1120
9613.52 1125
9614.44 1188
9615.37 1149
9616.29 1146
9617.22 1104
9618.14 1174
9619.07 1165
9619.99 1161
9620.92 1155
9621.85 1223
9622.77 1198
9623.70 1172
9624.62 1201
9625.55 1244
9626.47 1158
9627.40 1135
9628.33 1178
9629.25 1202
9630.18 1219
9631.10 1271
9632.03 1197
9632.96 1292
9633.88 1256
9634.81 1276
9635.73 1290
9636.66 1357
9637.59 1315
9638.51 1291
9639.44 1373
9640.37 1391
9641.29 1385
9642.22 1486
9643.15 1495
9644.07 1526
9645.00 1643
9645.93 1677
9646.85 1734
9647.78 1769
9648.71 1796
9649.63 1813
9650.56 1805
9651.49 1734
9652.41 1695
9653.34 1743
9654.27 1598
9655.20 1570
9656.12 1589
9657.05 1484
9657.98 1490
9658.90 1446
9659.83 1484
9660.76 1390
9661.69 1403
9662.61 1446
9663.54 1435
9664.47 1461
9665.40 1518
9666.32 1507
9667.25 1526
9668.18 1495
9669.11 1482
9670.04 1572
9670.96 1531
9671.89 1503
9672.82 1540
9673.75 1504
9674.68 1459
9675.60 1552
9676.53 1556
9677.46 1522
9678.39 1542
9679.32 1535
9680.25 1523
9681.17 1634
9682.10 1547
9683.03 1565
9683.96 1550
9684.89 1594
9685.82 1596
9686.75 1612
9687.67 1624
9688.60 1637
9689.53 1622
9690.46 1619
9691.39 1613
9692.32 1657
9693.25 1760
9694.18 1857
9695.11 1929
9696.03 1924
9696.96 1986
9697.89 2033
9698.82 2164
9699.75 2132
9700.68 2069
9701.61 1960
9702.54 1916
9703.47 1839
9704.40 1791
9705.33 1736
9706.26 1717
9707.19 1649
9708.12 1618
9709.05 1647
9709.98 1612
9710.91 1648
9711.84 1697
9712.77 1705
9713.70 1675
9714.63 1714
9715.56 1735
9716.49 1752
9717.42 1714
9718.35 1664
9719.28 1619
9720.21 1605
9721.14 1514
9722.07 1443
9723.00 1476
9723.93 1460
9724.86 1496
9725.79 1419
9726.72 1436
9727.65 1434
9728.58 1400
9729.51 1519
9730.44 1458
9731.37 1473
9732.31 1485
9733.24 1465
9734.17 1458
9735.10 1454
9736.03 1419
9736.96 1432
9737.89 1435
9738.82 1370
9739.75 1372
9740.69 1381
9741.62 1275
9742.55 1310
9743.48 1285
9744.41 1252
9745.34 1244
9746.27 1221
9747.21 1259
9748.14 1264
9749.07 1263
9750.00 1247
9750.93 1179
9751.86 1182
9752.80 1208
9753.73 1234
9754.66 1195
9755.59 1188
9756.52 1192
9757.46 1258
9758.39 1233
9759.32 1233
9760.25 1247
9761.18 1254
9762.12 1261
9763.05 1260
9763.98 1293
9764.91 1304
9765.85 1267
9766.78 1289
9767.71 1294
9768.64 1275
9769.58 1280
9770.51 1245
9771.44 1288
9772.37 1336
9773.31 1292
9774.24 1270
9775.17 1339
9776.11 1402
9777.04 1426
9777.97 1392
9778.91 1493
9779.84 1506
9780.77 1558
9781.71 1503
9782.64 1499
9783.57 1527
9784.51 1506
9785.44 1496
9786.37 1456
9787.31 1409
9788.24 1365
9789.17 1366
9790.11 1315
9791.04 1323
9791.97 1258
9792.91 1325
9793.84 1300
9794.77 1318
9795.71 1348
9796.64 1360
9797.58 1338
9798.51 1372
9799.44 1326
9800.38 1298
9801.31 1288
9802.25 1259
9803.18 1236
9804.12 1209
9805.05 1127
9805.98 1105
9806.92 1072
9807.85 1106
9808.79 1058
9809.72 1074
9810.66 1093
9811.59 1012
9812.53 1077
9813.46 1046
9814.40 1009
9815.33 1020
9816.27 1002
9817.20 983
9818.14 945
9819.07 921
9820.01 991
9820.94 1016
9821.88 957
9822.81 943
9823.75 980
9824.68 988
9825.62 990
9826.55 973
9827.49 1000
9828.42 962
9829.36 1017
9830.29 962
9831.23 951
9832.17 957
9833.10 931
9834.04 944
9834.97 994
9835.91 993
9836.84 985
9837.78 1032
9838.72 1020
9839.65 965
9840.59 983
9841.52 992
9842.46 1005
9843.40 1050
9844.33 996
9845.27 984
9846.20 995
9847.14 965
9848.08 951
9849.01 939
9849.95 982
9850.89 971
9851.82 923
9852.76 935
9853.70 986
9854.63 962
9855.57 1031
9856.51 1008
9857.44 1018
9858.38 954
9859.32 963
9860.25 929
9861.19 986
9862.13 972
9863.07 1000
9864.00 966
9864.94 992
9865.88 956
9866.81 934
9867.75 976
9868.69 1006
9869.63 1003
9870.56 950
9871.50 959
9872.44 979
9873.38 970
9874.31 937
9875.25 980
9876.19 948
9877.13 945
9878.07 986
9879.00 961
9879.94 1005
9880.88 959
9881.82 980
9882.75 936
9883.69 978
9884.63 992
9885.57 942
9886.51 952
9887.45 963
9888.38 883
9889.32 921
9890.26 932
9891.20 907
9892.14 916
9893.08 924
9894.01 943
9894.95 929
9895.89 896
9896.83 908
9897.77 914
9898.71 895
9899.65 959
9900.59 946
9901.52 936
9902.46 955
9903.40 971
9904.34 932
9905.28 903
9906.22 961
9907.16 987
9908.10 929
9909.04 948
9909.98 975
9910.92 950
9911.86 968
9912.80 944
9913.73 1012
9914.67 1012
9915.61 986
9916.55 1048
9917.49 1063
9918.43 1059
9919.37 1136
9920.31 1219
9921.25 1354
9922.19 1477
9923.13 1600
9924.07 1693
9925.01 1782
9925.95 1849
9926.89 1898
9927.83 1821
9928.77 1773
9929.71 1689
9930.65 1584
9931.59 1449
9932.53 1395
9933.47 1325
9934.41 1215
9935.36 1138
9936.30 1083
9937.24 1001
9938.18 1001
9939.12 1004
9940.06 979
9941.00 982
9941.94 968
9942.88 897
9943.82 912
9944.76 921
9945.70 870
9946.64 854
9947.59 816
9948.53 880
9949.47 874
9950.41 864
9951.35 872
9952.29 856
9953.23 859
9954.17 866
9955.12 830
9956.06 843
9957.00 829
9957.94 866
9958.88 847
9959.82 857
9960.77 863
9961.71 861
9962.65 885
9963.59 866
9964.53 858
9965.48 839
9966.42 842
9967.36 823
9968.30 858
9969.24 816
9970.19 807
9971.13 803
9972.07 834
9973.01 806
9973.95 797
9974.90 768
9975.84 759
9976.78 762
9977.72 779
9978.67 763
9979.61 768
9980.55 771
9981.50 773
9982.44 772
9983.38 760
9984.32 777
9985.27 788
9986.21 798
9987.15 779
9988.10 766
9989.04 796
9989.98 763
9990.92 790
9991.87 782
9992.81 738
9993.75 781
9994.70 817
9995.64 793
9996.58 803
9997.53 787
9998.47 776
9999.41 812
10000.36 780
10001.30 825
10002.25 807
10003.19 775
10004.13 843
10005.08 830
10006.02 808
10006.96 824
10007.91 797
10008.85 810
10009.80 797
10010.74 815
10011.68 822
10012.63 828
10013.57 804
10014.52 796
10015.46 781
10016.41 767
10017.35 753
10018.29 789
10019.24 799
10020.18 742
10021.13 770
10022.07 760
10023.02 795
10023.96 853
10024.91 810
10025.85 821
10026.80 808
10027.74 799
10028.69 786
10029.63 800
10030.58 817
10031.52 818
10032.47 802
10033.41 828
10034.36 815
10035.30 781
10036.25 824
10037.19 801
10038.14 823
10039.08 772
10040.03 767
10040.97 763
10041.92 727
10042.87 722
10043.81 774
10044.76 783
10045.70 791
10046.65 734
10047.59 736
10048.54 749
10049.49 727
10050.43 731
10051.38 748
10052.32 726
10053.27 722
10054.22 756
10055.16 773
10056.11 738
10057.05 739
10058.00 750
10058.95 737
10059.89 752
10060.84 728
10061.79 731
10062.73 725
10063.68 772
10064.63 726
10065.57 708
10066.52 676
10067.47 711
10068.41 722
10069.36 713
10070.31 722
10071.25 755
10072.20 734
10073.15 741
10074.10 733
10075.04 686
10075.99 693
10076.94 701
10077.88 732
10078.83 686
10079.78 690
10080.73 678
10081.67 742
10082.62 693
10083.57 718
10084.52 673
10085.46 677
10086.41 688
10087.36 712
10088.31 660
10089.25 667
10090.20 658
10091.15 687
10092.10 664
10093.05 648
10093.99 668
10094.94 638
10095.89 692
10096.84 703
10097.79 701
10098.73 697
10099.68 716
10100.63 661
10101.58 674
10102.53 692
10103.48 719
10104.42 681
10105.37 666
10106.32 675
10107.27 679
10108.22 661
10109.17 667
10110.12 655
10111.06 700
10112.01 691
10112.96 694
10113.91 683
10114.86 687
10115.81 667
10116.76 677
10117.71 692
10118.66 680
10119.61 666
10120.56 679
10121.50 687
10122.45 686
10123.40 640
10124.35 671
10125.30 686
10126.25 673
10127.20 669
10128.15 710
10129.10 700
10130.05 697
10131.00 665
10131.95 642
10132.90 679
10133.85 676
10134.80 678
10135.75 702
10136.70 703
10137.65 649
10138.60 712
10139.55 663
10140.50 689
10141.45 696
10142.40 710
10143.35 684
10144.30 686
10145.25 715
10146.20 716
10147.15 691
10148.10 731
10149.05 735
10150.00 730
10150.95 672
10151.90 681
10152.86 674
10153.81 654
10154.76 678
10155.71 694
10156.66 709
10157.61 723
10158.56 697
10159.51 690
10160.46 679
10161.41 661
10162.37 657
10163.32 642
10164.27 674
10165.22 668
10166.17 679
10167.12 697
10168.07 682
10169.03 714
10169.98 703
10170.93 739
10171.88 723
10172.83 676
10173.78 713
10174.74 720
10175.69 773
10176.64 773
10177.59 776
10178.54 736
10179.49 753
10180.45 768
10181.40 773
10182.35 745
10183.30 785
10184.26 775
10185.21 794
10186.16 833
10187.11 836
10188.06 858
10189.02 875
10189.97 851
10190.92 901
10191.87 920
10192.83 949
10193.78 929
10194.73 882
10195.69 910
10196.64 890
10197.59 894
10198.54 860
10199.50 801
10200.45 813
10201.40 840
10202.36 819
10203.31 844
10204.26 829
10205.22 845
10206.17 869
10207.12 857
10208.08 840
10209.03 829
10209.98 822
10210.94 784
10211.89 784
10212.84 779
10213.80 760
10214.75 803
10215.70 796
10216.66 785
10217.61 761
10218.56 725
10219.52 745
10220.47 784
10221.43 751
10222.38 760
10223.33 787
10224.29 798
10225.24 759
10226.20 749
10227.15 730
10228.11 750
10229.06 766
10230.01 750
10230.97 763
10231.92 869
10232.88 860
10233.83 867
10234.79 846
10235.74 875
10236.70 875
10237.65 893
10238.60 881
10239.56 857
10240.51 837
10241.47 814
10242.42 798
10243.38 790
10244.33 740
10245.29 705
10246.24 731
10247.20 725
10248.15 721
10249.11 701
10250.07 719
10251.02 688
10251.98 717
10252.93 721
10253.89 661
10254.84 728
10255.80 706
10256.75 649
10257.71 703
10258.67 685
10259.62 723
10260.58 708
10261.53 696
10262.49 664
10263.44 696
10264.40 690
10265.36 702
10266.31 679
10267.27 678
10268.22 688
10269.18 699
10270.14 683
10271.09 705
10272.05 678
10273.01 698
10273.96 686
10274.92 727
10275.87 712
10276.83 684
10277.79 667
10278.74 698
10279.70 699
10280.66 672
10281.61 671
10282.57 613
10283.53 672
10284.49 636
10285.44 655
10286.40 650
10287.36 644
10288.31 611
10289.27 640
10290.23 628
10291.18 633
10292.14 649
10293.10 653
10294.06 630
10295.01 637
10295.97 671
10296.93 647
10297.89 648
10298.84 649
10299.80 657
10300.76 655
10301.72 656
10302.67 681
10303.63 677
10304.59 652
10305.55 698
10306.51 653
10307.46 642
10308.42 646
10309.38 647
10310.34 643
10311.30 687
10312.25 639
10313.21 629
10314.17 650
10315.13 646
10316.09 643
10317.05 647
10318.00 639
10318.96 583
10319.92 634
10320.88 654
10321.84 634
10322.80 640
10323.76 599
10324.71 612
10325.67 638
10326.63 640
10327.59 599
10328.55 606
10329.51 634
10330.47 623
10331.43 629
10332.39 617
10333.35 618
10334.30 641
10335.26 621
10336.22 626
10337.18 618
10338.14 650
10339.10 624
10340.06 627
10341.02 641
10341.98 667
10342.94 636
10343.90 620
10344.86 629
10345.82 629
10346.78 653
10347.74 622
10348.70 613
10349.66 625
10350.62 666
10351.58 661
10352.54 629
10353.50 650
10354.46 660
10355.42 689
10356.38 679
10357.34 703
10358.30 690
10359.26 648
10360.22 690
10361.18 680
10362.14 628
10363.10 642
10364.06 642
10365.02 666
10365.98 617
10366.94 635
10367.90 628
10368.87 607
10369.83 600
10370.79 636
10371.75 638
10372.71 618
10373.67 660
10374.63 594
10375.59 623
10376.55 626
10377.51 619
10378.48 651
10379.44 650
10380.40 618
10381.36 639
10382.32 652
10383.28 651
10384.24 640
10385.21 647
10386.17 653
10387.13 629
10388.09 670
10389.05 638
10390.01 610
10390.98 612
10391.94 620
10392.90 636
10393.86 647
10394.82 611
10395.79 631
10396.75 650
10397.71 648
10398.67 642
10399.63 674
10400.60 628
10401.56 643
10402.52 645
10403.48 620
10404.45 651
10405.41 653
10406.37 634
10407.33 640
10408.30 648
10409.26 632
10410.22 694
10411.18 687
10412.15 703
10413.11 698
10414.07 727
10415.04 710
10416.00 739
10416.96 787
10417.93 715
10418.89 775
10419.85 806
10420.81 761
10421.78 757
10422.74 796
10423.70 768
10424.67 779
10425.63 729
10426.59 746
10427.56 761
10428.52 790
10429.49 772
10430.45 743
10431.41 727
10432.38 700
10433.34 684
10434.30 675
10435.27 671
10436.23 651
10437.20 638
10438.16 661
10439.12 610
10440.09 623
10441.05 607
10442.02 608
10442.98 606
10443.94 580
10444.91 592
10445.87 609
10446.84 607
10447.80 593
10448.77 647
10449.73 651
10450.70 641
10451.66 629
10452.63 580
10453.59 607
10454.55 624
10455.52 617
10456.48 624
10457.45 618
10458.41 587
10459.38 626
10460.34 593
10461.31 592
10462.27 593
10463.24 580
10464.20 612
10465.17 608
10466.14 621
10467.10 592
10468.07 573
10469.03 600
10470.00 584
10470.96 603
10471.93 633
10472.89 608
10473.86 599
10474.82 600
10475.79 611
10476.76 596
10477.72 637
10478.69 610
10479.65 601
10480.62 619
10481.59 614
10482.55 665
10483.52 629
10484.48 633
10485.45 618
10486.42 661
10487.38 633
10488.35 595
10489.32 632
10490.28 646
10491.25 582
10492.21 610
10493.18 622
10494.15 609
10495.11 616
10496.08 615
10497.05 626
10498.01 600
10498.98 616
10499.95 598
10500.92 636
10501.88 623
10502.85 624
10503.82 607
10504.78 615
10505.75 634
10506.72 646
10507.68 592
10508.65 597
10509.62 623
10510.59 618
10511.55 610
10512.52 607
10513.49 579
10514.46 583
10515.42 657
10516.39 613
10517.36 604
10518.33 631
10519.29 620
10520.26 615
10521.23 637
10522.20 674
10523.17 631
10524.13 624
10525.10 609
10526.07 636
10527.04 605
10528.01 660
10528.97 647
10529.94 647
10530.91 633
10531.88 634
10532.85 623
10533.82 616
10534.78 648
10535.75 685
10536.72 606
10537.69 626
10538.66 650
10539.63 663
10540.60 620
10541.56 613
10542.53 676
10543.50 655
10544.47 638
10545.44 663
10546.41 612
10547.38 622
10548.35 680
10549.32 659
10550.29 676
10551.25 690
10552.22 728
10553.19 708
10554.16 677
10555.13 683
10556.10 733
10557.07 757
10558.04 750
10559.01 825
10559.98 777
10560.95 767
10561.92 775
10562.89 751
10563.86 744
10564.83 756
10565.80 736
10566.77 708
10567.74 699
10568.71 691
10569.68 667
10570.65 664
10571.62 708
10572.59 691
10573.56 636
10574.53 601
10575.50 628
10576.47 612
10577.44 655
10578.41 645
10579.38 645
10580.35 666
10581.32 660
10582.29 674
10583.26 657
10584.23 646
10585.21 654
10586.18 693
10587.15 681
10588.12 703
10589.09 670
10590.06 682
10591.03 685
10592.00 663
10592.97 634
10593.94 638
10594.92 628
10595.89 653
10596.86 642
10597.83 604
10598.80 630
10599.77 653
10600.74 661
10601.71 630
10602.69 626
10603.66 632
10604.63 622
10605.60 626
10606.57 645
10607.54 635
10608.52 606
10609.49 605
10610.46 587
10611.43 613
10612.40 644
10613.38 635
10614.35 616
10615.32 651
10616.29 649
10617.27 621
10618.24 639
10619.21 647
10620.18 659
10621.15 630
10622.13 669
10623.10 663
10624.07 675
10625.04 656
10626.02 650
10626.99 654
10627.96 633
10628.94 655
10629.91 705
10630.88 697
10631.85 669
10632.83 695
10633.80 716
10634.77 697
10635.75 735
10636.72 752
10637.69 750
10638.67 731
10639.64 756
10640.61 743
10641.59 737
10642.56 729
10643.53 677
10644.51 686
10645.48 674
10646.45 699
10647.43 690
10648.40 670
10649.37 637
10650.35 676
10651.32 648
10652.30 652
10653.27 667
10654.24 644
10655.22 653
10656.19 637
10657.16 649
10658.14 659
10659.11 636
10660.09 636
10661.06 621
10662.04 647
10663.01 642
10663.98 640
10664.96 617
10665.93 663
10666.91 630
10667.88 634
10668.86 629
10669.83 648
10670.81 607
10671.78 635
10672.76 642
10673.73 663
10674.71 697
10675.68 684
10676.66 680
10677.63 669
10678.61 642
10679.58 655
10680.56 612
10681.53 626
10682.51 627
10683.48 647
10684.46 631
10685.43 641
10686.41 646
10687.38 637
10688.36 608
10689.33 606
10690.31 603
10691.28 621
10692.26 606
10693.24 613
10694.21 599
10695.19 606
10696.16 623
10697.14 610
10698.12 605
10699.09 623
10700.07 622
10701.04 604
10702.02 590
10703.00 560
10703.97 608
10704.95 610
10705.92 601
10706.90 602
10707.88 634
10708.85 576
10709.83 585
10710.81 575
10711.78 567
10712.76 568
10713.74 583
10714.71 597
10715.69 545
10716.67 595
10717.64 617
10718.62 593
10719.60 603
10720.57 605
10721.55 617
10722.53 619
10723.50 597
10724.48 576
10725.46 594
10726.44 638
10727.41 605
10728.39 580
10729.37 629
10730.35 608
10731.32 635
10732.30 613
10733.28 593
10734.26 599
10735.23 595
10736.21 634
10737.19 615
10738.17 629
10739.14 673
10740.12 643
10741.10 663
10742.08 648
10743.06 588
10744.03 659
10745.01 647
10745.99 649
10746.97 637
10747.95 617
10748.92 655
10749.90 647
10750.88 612
10751.86 627
10752.84 634
10753.82 607
10754.79 588
10755.77 602
10756.75 602
10757.73 594
10758.71 618
10759.69 626
10760.67 625
10761.65 590
10762.62 606
10763.60 630
10764.58 641
10765.56 651
10766.54 636
10767.52 626
10768.50 644
10769.48 653
10770.46 669
10771.44 625
10772.42 622
10773.39 629
10774.37 628
10775.35 619
10776.33 610
10777.31 634
10778.29 624
10779.27 622
10780.25 655
10781.23 616
10782.21 620
10783.19 568
10784.17 576
10785.15 598
10786.13 560
10787.11 625
10788.09 636
10789.07 601
10790.05 594
10791.03 561
10792.01 563
10792.99 578
10793.97 592
10794.95 579
10795.93 600
10796.91 554
10797.89 590
10798.87 600
10799.85 607
10800.83 585
10801.82 599
10802.80 581
10803.78 582
10804.76 569
10805.74 558
10806.72 569
10807.70 542
10808.68 554
10809.66 571
10810.64 590
10811.62 591
10812.61 578
10813.59 608
10814.57 598
10815.55 557
10816.53 601
10817.51 587
10818.49 589
10819.47 570
10820.46 583
10821.44 576
10822.42 574
10823.40 556
10824.38 574
10825.36 561
10826.35 575
10827.33 583
10828.31 567
10829.29 585
10830.27 568
10831.25 620
10832.24 600
10833.22 608
10834.20 595
10835.18 606
10836.17 606
10837.15 596
10838.13 594
10839.11 569
10840.09 567
10841.08 599
10842.06 601
10843.04 604
10844.02 600
10845.01 596
10845.99 579
10846.97 571
10847.96 596
10848.94 643
10849.92 612
10850.90 578
10851.89 598
10852.87 589
10853.85 602
10854.84 598
10855.82 625
10856.80 634
10857.78 618
10858.77 641
10859.75 621
10860.73 613
10861.72 600
10862.70 604
10863.68 631
10864.67 602
10865.65 587
10866.64 619
10867.62 599
10868.60 648
10869.59 628
10870.57 628
10871.55 619
10872.54 636
10873.52 653
10874.51 635
10875.49 652
10876.47 618
10877.46 615
10878.44 642
10879.43 610
10880.41 630
10881.39 639
10882.38 653
10883.36 677
10884.35 689
10885.33 681
10886.32 672
10887.30 673
10888.29 649
10889.27 655
10890.25 669
10891.24 634
10892.22 627
10893.21 671
10894.19 720
10895.18 706
10896.16 681
10897.15 671
10898.13 741
10899.12 712
10900.10 721
10901.09 734
10902.07 725
10903.06 753
10904.04 727
10905.03 723
10906.01 705
10907.00 748
10907.99 769
10908.97 780
10909.96 723
10910.94 749
10911.93 771
10912.91 744
10913.90 718
10914.88 766
10915.87 793
10916.86 763
10917.84 740
10918.83 766
10919.81 755
10920.80 795
10921.79 787
10922.77 774
10923.76 844
10924.74 841
10925.73 864
10926.72 834
10927.70 773
10928.69 797
10929.68 821
10930.66 838
10931.65 843
10932.64 817
10933.62 842
10934.61 902
10935.60 921
10936.58 899
10937.57 924
10938.56 944
10939.54 971
10940.53 966
10941.52 1010
10942.50 1049
10943.49 998
10944.48 1031
10945.47 1097
10946.45 1092
10947.44 1107
10948.43 1134
10949.41 1143
10950.40 1132
10951.39 1131
10952.38 1166
10953.36 1199
10954.35 1193
10955.34 1220
10956.33 1180
10957.31 1160
10958.30 1200
10959.29 1218
10960.28 1163
10961.27 1138
10962.25 1094
10963.24 1130
10964.23 1125
10965.22 1050
10966.21 1051
10967.19 1025
10968.18 1023
10969.17 993
10970.16 978
10971.15 963
10972.13 1004
10973.12 1014
10974.11 980
10975.10 975
10976.09 976
10977.08 971
10978.07 1003
10979.05 1015
10980.04 1005
10981.03 955
10982.02 1015
10983.01 1017
10984.00 1013
10984.99 1006
10985.98 1024
10986.96 1120
10987.95 1061
10988.94 1131
10989.93 1162
10990.92 1159
10991.91 1281
10992.90 1338
10993.89 1377
10994.88 1395
10995.87 1487
10996.86 1469
10997.85 1536
10998.84 1574
10999.83 1505
11000.82 1468
11001.81 1431
11002.79 1357
11003.78 1318
11004.77 1271
11005.76 1213
11006.75 1173
11007.74 1104
11008.73 1071
11009.72 1070
11010.71 1037
11011.70 1023
11012.69 962
11013.68 903
11014.67 910
11015.67 884
11016.66 941
11017.65 905
11018.64 856
11019.63 833
11020.62 882
11021.61 905
11022.60 895
11023.59 901
11024.58 878
11025.57 871
11026.56 914
11027.55 856
11028.54 840
11029.53 890
11030.52 849
11031.52 879
11032.51 842
11033.50 867
11034.49 882
11035.48 853
11036.47 859
11037.46 829
11038.45 801
11039.45 803
11040.44 820
11041.43 817
11042.42 780
11043.41 780
11044.40 799
11045.39 792
11046.39 783
11047.38 762
11048.37 801
11049.36 758
11050.35 776
11051.35 763
11052.34 756
11053.33 756
11054.32 774
11055.31 761
11056.31 739
11057.30 722
11058.29 745
11059.28 743
11060.27 703
11061.27 741
11062.26 763
11063.25 766
11064.24 725
11065.24 745
11066.23 726
11067.22 737
11068.21 765
11069.21 755
11070.20 739
11071.19 757
11072.19 722
11073.18 759
11074.17 761
11075.16 758
11076.16 755
11077.15 740
11078.14 771
11079.14 755
11080.13 767
11081.12 743
11082.12 751
11083.11 701
11084.10 713
11085.10 748
11086.09 803
11087.08 748
11088.08 732
11089.07 752
11090.06 741
11091.06 740
11092.05 740
11093.04 735
11094.04 694
11095.03 755
11096.03 719
11097.02 705
11098.01 730
11099.01 739
11100.00 737
11101.00 737
11101.99 723
11102.98 729
11103.98 720
11104.97 735
11105.97 739
11106.96 710
11107.96 719
11108.95 701
11109.95 744
11110.94 702
11111.93 710
11112.93 732
11113.92 733
11114.92 748
11115.91 730
11116.91 670
11117.90 737
11118.90 750
11119.89 702
11120.89 734
11121.88 722
11122.88 747
11123.87 715
11124.87 721
11125.86 744
11126.86 740
11127.85 751
11128.85 761
11129.84 737
11130.84 766
11131.84 797
11132.83 740
11133.83 727
11134.82 736
11135.82 737
11136.81 760
11137.81 765
11138.81 750
11139.80 710
11140.80 730
11141.79 705
11142.79 755
11143.79 714
11144.78 739
11145.78 782
11146.77 729
11147.77 760
11148.77 742
11149.76 728
11150.76 740
11151.75 742
11152.75 690
11153.75 689
11154.74 705
11155.74 693
11156.74 730
11157.73 707
11158.73 693
11159.73 652
11160.72 715
11161.72 663
11162.72 713
11163.71 700
11164.71 680
11165.71 678
11166.71 710
11167.70 712
11168.70 713
11169.70 668
11170.69 658
11171.69 671
11172.69 656
11173.69 719
11174.68 682
11175.68 707
11176.68 673
11177.68 684
11178.67 684
11179.67 674
11180.67 689
11181.67 696
11182.66 665
11183.66 673
11184.66 661
11185.66 649
11186.66 682
11187.65 670
11188.65 656
11189.65 664
11190.65 680
11191.65 674
11192.64 640
11193.64 624
11194.64 651
11195.64 661
11196.64 691
11197.64 645
11198.63 631
11199.63 692
11200.63 704
11201.63 672
11202.63 680
11203.63 698
11204.63 645
11205.63 640
11206.62 627
11207.62 668
11208.62 686
11209.62 612
11210.62 645
11211.62 616
11212.62 656
11213.62 666
11214.62 627
11215.62 620
11216.61 611
11217.61 605
11218.61 656
11219.61 651
11220.61 637
11221.61 659
11222.61 654
11223.61 668
11224.61 633
11225.61 629
11226.61 654
11227.61 665
11228.61 653
11229.61 662
11230.61 664
11231.61 670
11232.61 648
11233.61 663
11234.61 682
11235.61 640
11236.61 655
11237.61 679
11238.61 664
11239.61 638
11240.61 648
11241.61 664
11242.61 654
11243.61 651
11244.61 640
11245.61 634
11246.61 635
11247.61 645
11248.62 630
11249.62 664
11250.62 687
11251.62 651
11252.62 674
11253.62 667
11254.62 677
11255.62 679
11256.62 668
11257.62 659
11258.62 678
11259.63 676
11260.63 695
11261.63 699
11262.63 671
11263.63 678
11264.63 715
11265.63 695
11266.64 696
11267.64 724
11268.64 711
11269.64 686
11270.64 695
11271.64 737
11272.65 728
11273.65 712
11274.65 748
11275.65 752
11276.65 698
11277.65 742
11278.66 758
11279.66 765
11280.66 748
11281.66 749
11282.67 713
11283.67 723
11284.67 765
11285.67 769
11286.67 724
11287.68 715
11288.68 752
11289.68 749
11290.68 750
11291.69 752
11292.69 744
11293.69 717
11294.70 769
11295.70 777
11296.70 768
11297.70 793
11298.71 785
11299.71 775
11300.71 769
11301.72 782
11302.72 793
11303.72 798
11304.72 802
11305.73 826
11306.73 825
11307.73 854
11308.74 868
11309.74 889
11310.74 905
11311.75 921
11312.75 871
11313.76 869
11314.76 887
11315.76 847
11316.77 867
11317.77 863
11318.77 812
11319.78 829
11320.78 818
11321.79 800
11322.79 782
11323.79 793
11324.80 771
11325.80 750
11326.81 755
11327.81 744
11328.81 755
11329.82 706
11330.82 732
11331.83 725
11332.83 713
11333.84 718
11334.84 726
11335.85 733
11336.85 756
11337.85 723
11338.86 727
11339.86 740
11340.87 761
11341.87 731
11342.88 767
11343.88 735
11344.89 764
11345.89 740
11346.90 701
11347.90 734
11348.91 741
11349.91 768
11350.92 792
11351.92 766
11352.93 749
11353.94 729
11354.94 763
11355.95 777
11356.95 751
11357.96 745
11358.96 759
11359.97 758
11360.97 768
11361.98 793
11362.99 799
11363.99 784
11365.00 746
11366.00 778
11367.01 780
11368.02 786
11369.02 780
11370.03 791
11371.03 736
11372.04 761
11373.05 759
11374.05 755
11375.06 758
11376.06 788
11377.07 776
11378.08 768
11379.08 807
11380.09 829
11381.10 806
11382.10 785
11383.11 801
11384.12 788
11385.12 797
11386.13 755
11387.14 775
11388.14 796
11389.15 803
11390.16 804
11391.17 799
11392.17 835
11393.18 836
11394.19 818
11395.19 830
11396.20 835
11397.21 866
11398.22 853
11399.22 847
11400.23 839
11401.24 859
11402.25 821
11403.25 818
11404.26 850
11405.27 863
11406.28 880
11407.28 873
11408.29 864
11409.30 841
11410.31 857
11411.31 863
11412.32 858
11413.33 892
11414.34 871
11415.35 854
11416.35 894
11417.36 934
11418.37 908
11419.38 919
11420.39 928
11421.40 938
11422.40 905
11423.41 966
11424.42 997
11425.43 977
11426.44 944
11427.45 955
11428.46 974
11429.46 967
11430.47 960
11431.48 934
11432.49 951
11433.50 993
11434.51 986
11435.52 980
11436.53 1015
11437.54 1013
11438.54 1060
11439.55 1013
11440.56 1027
11441.57 1003
11442.58 1024
11443.59 1065
11444.60 1036
11445.61 1067
11446.62 1072
11447.63 1108
11448.64 1084
11449.65 1067
11450.66 1059
11451.67 1110
11452.68 1148
11453.69 1151
11454.70 1118
11455.71 1087
11456.72 1169
11457.73 1159
11458.74 1124
11459.75 1175
11460.76 1177
11461.77 1161
11462.78 1182
11463.79 1143
11464.80 1165
11465.81 1211
11466.82 1164
11467.83 1202
11468.84 1288
11469.85 1277
11470.86 1223
11471.87 1262
11472.88 1277
11473.89 1319
11474.90 1278
11475.91 1278
11476.92 1293
11477.93 1204
11478.95 1238
11479.96 1259
11480.97 1250
11481.98 1239
11482.99 1253
11484.00 1292
11485.01 1327
11486.02 1327
11487.03 1325
11488.05 1339
11489.06 1335
11490.07 1403
11491.08 1339
11492.09 1343
11493.10 1329
11494.11 1335
11495.13 1362
11496.14 1357
11497.15 1415
11498.16 1359
11499.17 1457
11500.18 1415
11501.20 1441
11502.21 1396
11503.22 1447
11504.23 1485
11505.24 1463
11506.26 1444
11507.27 1469
11508.28 1498
11509.29 1504
11510.30 1511
11511.32 1516
11512.33 1526
11513.34 1481
11514.35 1558
11515.37 1510
11516.38 1546
11517.39 1545
11518.40 1601
11519.42 1589
11520.43 1613
11521.44 1589
11522.45 1647
11523.47 1657
11524.48 1630
11525.49 1675
11526.51 1678
11527.52 1688
11528.53 1778
11529.55 1780
11530.56 1745
11531.57 1816
11532.59 1755
11533.60 1819
11534.61 1880
11535.63 1874
11536.64 1869
11537.65 1944
11538.67 1958
11539.68 1956
11540.69 2008
11541.71 2118
11542.72 2064
11543.73 2023
11544.75 2151
11545.76 2148
11546.78 2199
11547.79 2322
11548.80 2351
11549.82 2307
11550.83 2344
11551.85 2471
11552.86 2483
11553.87 2557
11554.89 2581
11555.90 2565
11556.92 2672
11557.93 2726
11558.95 2747
11559.96 2818
11560.97 2829
11561.99 2915
11563.00 2917
11564.02 3035
11565.03 3039
11566.05 3118
11567.06 3211
11568.08 3211
11569.09 3342
11570.11 3439
11571.12 3531
11572.14 3660
11573.15 3690
11574.17 3826
11575.18 4015
11576.20 4181
11577.21 4311
11578.23 4513
11579.24 4729
11580.26 4876
11581.27 5073
11582.29 5212
11583.30 5549
11584.32 5607
11585.33 5848
11586.35 6195
11587.37 6539
11588.38 6737
11589.40 7082
11590.41 7477
11591.43 7917
11592.44 8735
11593.46 9411
11594.48 10179
11595.49 10888
11596.51 11688
11597.52 12353
11598.54 13067
11599.56 13793
11600.57 14207
11601.59 14465
11602.61 14714
11603.62 14439
11604.64 13897
11605.66 13315
11606.67 12563
11607.69 11745
11608.70 10790
11609.72 9877
11610.74 9034
11611.75 8173
11612.77 7333
11613.79 6847
11614.81 6238
11615.82 5746
11616.84 5393
11617.86 4948
11618.87 4776
11619.89 4450
11620.91 4233
11621.92 3966
11622.94 3891
11623.96 3829
11624.98 3695
11625.99 3585
11627.01 3529
11628.03 3448
11629.05 3410
11630.06 3319
11631.08 3339
11632.10 3287
11633.12 3322
11634.13 3272
11635.15 3283
11636.17 3337
11637.19 3323
11638.20 3290
11639.22 3276
11640.24 3195
11641.26 3241
11642.28 3156
11643.29 3044
11644.31 3035
11645.33 2936
11646.35 2780
11647.37 2771
11648.39 2720
11649.40 2653
11650.42 2504
11651.44 2479
11652.46 2439
11653.48 2360
11654.50 2296
11655.51 2396
11656.53 2311
11657.55 2342
11658.57 2345
11659.59 2336
11660.61 2336
11661.63 2263
11662.65 2322
11663.67 2403
11664.68 2339
11665.70 2402
11666.72 2367
11667.74 2342
11668.76 2435
11669.78 2486
11670.80 2576
11671.82 2565
11672.84 2615
11673.86 2615
11674.88 2591
11675.90 2610
11676.92 2696
11677.94 2673
11678.96 2768
11679.98 2781
11680.99 2760
11682.01 2789
11683.03 2781
11684.05 2734
11685.07 2716
11686.09 2615
11687.11 2627
11688.13 2612
11689.15 2563
11690.17 2567
11691.19 2571
11692.21 2476
11693.24 2487
11694.26 2455
11695.28 2405
11696.30 2380
11697.32 2398
11698.34 2360
11699.36 2350
11700.38 2346
11701.40 2327
11702.42 2307
11703.44 2275
11704.46 2224
11705.48 2261
11706.50 2181
11707.52 2169
11708.54 2111
11709.57 2133
11710.59 2120
11711.61 2064
11712.63 2067
11713.65 2046
11714.67 2059
11715.69 1983
11716.71 2017
11717.73 1984
11718.76 2025
11719.78 1997
11720.80 1946
11721.82 1921
11722.84 1889
11723.86 1881
11724.89 1866
11725.91 1841
11726.93 1857
11727.95 1816
11728.97 1784
11729.99 1784
11731.02 1741
11732.04 1679
11733.06 1654
11734.08 1723
11735.10 1701
11736.13 1679
11737.15 1651
11738.17 1697
11739.19 1687
11740.22 1713
11741.24 1637
11742.26 1672
11743.28 1640
11744.30 1705
11745.33 1706
11746.35 1700
11747.37 1635
11748.40 1656
11749.42 1625
11750.44 1610
11751.46 1577
11752.49 1579
11753.51 1571
11754.53 1507
11755.56 1502
11756.58 1536
11757.60 1469
11758.62 1472
11759.65 1442
11760.67 1478
11761.69 1406
11762.72 1397
11763.74 1353
11764.76 1375
11765.79 1357
11766.81 1362
11767.83 1333
11768.86 1354
11769.88 1328
11770.91 1290
11771.93 1318
11772.95 1286
11773.98 1293
11775.00 1299
11776.02 1327
11777.05 1277
11778.07 1267
11779.10 1254
11780.12 1251
11781.14 1209
11782.17 1235
11783.19 1170
11784.22 1216
11785.24 1228
11786.26 1171
11787.29 1149
11788.31 1212
11789.34 1207
11790.36 1191
11791.39 1201
11792.41 1205
11793.44 1130
11794.46 1111
11795.49 1112
11796.51 1093
11797.54 1084
11798.56 1045
11799.59 1072
11800.61 1081
11801.63 1034
11802.66 1037
11803.69 1000
11804.71 982
11805.74 992
11806.76 979
11807.79 946
11808.81 956
11809.84 975
11810.86 1003
11811.89 950
11812.91 936
11813.94 945
11814.96 902
11815.99 946
11817.01 925
11818.04 966
11819.07 940
11820.09 945
11821.12 923
11822.14 935
11823.17 950
11824.20 988
11825.22 937
11826.25 920
11827.27 922
11828.30 936
11829.33 916
11830.35 897
11831.38 917
11832.40 926
11833.43 899
11834.46 891
11835.48 828
11836.51 864
11837.54 868
11838.56 859
11839.59 869
11840.62 907
11841.64 862
11842.67 836
11843.70 861
11844.72 846
11845.75 892
11846.78 827
11847.80 863
11848.83 821
11849.86 837
11850.89 856
11851.91 858
11852.94 848
11853.97 865
11854.99 820
11856.02 828
11857.05 837
11858.08 791
11859.10 829
11860.13 851
11861.16 829
11862.19 823
11863.21 822
11864.24 829
11865.27 824
11866.30 808
11867.33 852
11868.35 805
11869.38 828
11870.41 812
11871.44 829
11872.47 839
11873.49 835
11874.52 823
11875.55 823
11876.58 824
11877.61 804
11878.63 803
11879.66 772
11880.69 784
11881.72 814
11882.75 825
11883.78 801
11884.81 799
11885.83 794
11886.86 823
11887.89 778
11888.92 790
11889.95 816
11890.98 807
11892.01 822
11893.04 810
11894.06 843
11895.09 841
11896.12 799
11897.15 827
11898.18 823
11899.21 821
11900.24 845
11901.27 806
11902.30 795
11903.33 829
11904.36 824
11905.39 846
11906.42 827
11907.45 836
11908.48 766
11909.50 809
11910.53 798
11911.56 833
11912.59 814
11913.62 775
11914.65 825
11915.68 825
11916.71 797
11917.74 783
11918.77 796
11919.80 792
11920.83 831
11921.86 863
11922.89 874
11923.92 869
11924.95 897
11925.99 900
11927.02 911
11928.05 873
11929.08 958
11930.11 931
11931.14 951
11932.17 952
11933.20 894
11934.23 856
11935.26 908
11936.29 909
11937.32 840
11938.35 809
11939.38 811
11940.41 791
11941.45 764
11942.48 804
11943.51 749
11944.54 770
11945.57 733
11946.60 774
11947.63 755
11948.66 743
11949.70 736
11950.73 718
11951.76 729
11952.79 730
11953.82 712
11954.85 699
11955.88 739
11956.92 710
11957.95 696
11958.98 694
11960.01 709
11961.04 734
11962.08 698
11963.11 711
11964.14 728
11965.17 682
11966.20 722
11967.24 720
11968.27 720
11969.30 744
11970.33 755
11971.36 728
11972.40 708
11973.43 721
11974.46 722
11975.49 721
11976.53 728
11977.56 735
11978.59 739
11979.62 744
11980.66 715
11981.69 769
11982.72 722
11983.76 730
11984.79 753
11985.82 711
11986.85 759
11987.89 739
11988.92 759
11989.95 769
11990.99 718
11992.02 729
11993.05 759
11994.09 782
11995.12 772
11996.15 744
11997.19 743
11998.22 762
11999.25 746
12000.29 746
12001.32 778
12002.35 794
12003.39 784
12004.42 801
12005.46 791
12006.49 783
12007.52 790
12008.56 882
12009.59 845
12010.63 808
12011.66 810
12012.69 829
12013.73 852
12014.76 851
12015.80 850
12016.83 846
12017.86 823
12018.90 855
12019.93 908
12020.97 847
12022.00 859
12023.04 863
12024.07 859
12025.11 834
12026.14 828
12027.18 800
12028.21 830
12029.25 851
12030.28 873
12031.32 824
12032.35 777
12033.39 806
12034.42 796
12035.46 800
12036.49 799
12037.53 801
12038.56 804
12039.60 822
12040.63 828
12041.67 815
12042.70 820
12043.74 805
12044.77 787
12045.81 845
12046.84 774
12047.88 802
12048.92 841
12049.95 819
12050.99 778
12052.02 786
12053.06 767
12054.09 809
12055.13 821
12056.17 793
12057.20 810
12058.24 807
12059.27 792
12060.31 796
12061.35 827
12062.38 811
12063.42 810
12064.46 835
12065.49 831
12066.53 829
12067.56 819
12068.60 815
12069.64 794
12070.67 810
12071.71 806
12072.75 813
12073.78 842
12074.82 812
12075.86 848
12076.89 864
12077.93 881
12078.97 824
12080.01 818
12081.04 801
12082.08 838
12083.12 821
12084.15 837
12085.19 865
12086.23 859
12087.27 851
12088.30 873
12089.34 904
12090.38 866
12091.41 912
12092.45 890
12093.49 880
12094.53 878
12095.57 875
12096.60 898
12097.64 925
12098.68 966
12099.72 926
12100.75 927
12101.79 948
12102.83 908
12103.87 927
12104.91 923
12105.94 867
12106.98 923
12108.02 900
12109.06 880
12110.10 865
12111.14 865
12112.17 807
12113.21 842
12114.25 837
12115.29 845
12116.33 822
12117.37 798
12118.40 838
12119.44 813
12120.48 805
12121.52 781
12122.56 776
12123.60 807
12124.64 775
12125.68 781
12126.72 783
12127.75 757
12128.79 742
12129.83 774
12130.87 756
12131.91 767
12132.95 757
12133.99 757
12135.03 729
12136.07 763
12137.11 748
12138.15 727
12139.19 768
12140.23 751
12141.27 755
12142.31 763
12143.35 750
12144.38 777
12145.42 759
12146.46 758
12147.50 759
12148.54 751
12149.58 762
12150.62 757
12151.66 715
12152.70 741
12153.74 745
12154.78 724
12155.82 746
12156.87 735
12157.91 743
12158.95 769
12159.99 755
12161.03 721
12162.07 741
12163.11 745
12164.15 721
12165.19 703
12166.23 726
12167.27 733
12168.31 729
12169.35 722
12170.39 709
12171.43 717
12172.47 738
12173.52 739
12174.56 734
12175.60 728
12176.64 717
12177.68 725
12178.72 746
12179.76 748
12180.80 691
12181.85 702
12182.89 739
12183.93 739
12184.97 747
12186.01 728
12187.05 749
12188.09 711
12189.14 718
12190.18 757
12191.22 740
12192.26 717
12193.30 728
12194.34 755
12195.39 735
12196.43 701
12197.47 725
12198.51 739
12199.55 724
12200.60 732
12201.64 757
12202.68 732
12203.72 725
12204.77 753
12205.81 769
12206.85 735
12207.89 742
12208.94 780
12209.98 780
12211.02 758
12212.06 796
12213.11 812
12214.15 809
12215.19 780
12216.23 795
12217.28 788
12218.32 807
12219.36 820
12220.41 816
12221.45 777
12222.49 779
12223.54 817
12224.58 758
12225.62 759
12226.66 795
12227.71 750
12228.75 742
12229.79 773
12230.84 769
12231.88 742
12232.93 776
12233.97 746
12235.01 739
12236.06 731
12237.10 714
12238.14 731
12239.19 724
12240.23 731
12241.28 753
12242.32 725
12243.36 731
12244.41 757
12245.45 753
12246.50 759
12247.54 726
12248.58 746
12249.63 758
12250.67 718
12251.72 722
12252.76 734
12253.80 717
12254.85 734
12255.89 739
12256.94 719
12257.98 750
12259.03 742
12260.07 728
12261.12 714
12262.16 670
12263.21 681
12264.25 699
12265.30 727
12266.34 710
12267.39 677
12268.43 718
12269.48 709
12270.52 708
12271.57 675
12272.61 695
12273.66 665
12274.70 675
12275.75 691
12276.79 677
12277.84 707
12278.88 649
12279.93 698
12280.98 709
12282.02 679
12283.07 647
12284.11 657
12285.16 655
12286.20 648
12287.25 641
12288.30 661
12289.34 661
12290.39 689
12291.43 642
12292.48 651
12293.53 625
12294.57 617
12295.62 631
12296.66 643
12297.71 623
12298.76 679
12299.80 652
12300.85 644
12301.90 632
12302.94 629
12303.99 649
12305.04 634
12306.08 658
12307.13 623
12308.18 595
12309.22 606
12310.27 626
12311.32 624
12312.36 605
12313.41 653
12314.46 608
12315.50 652
12316.55 612
12317.60 601
12318.65 626
12319.69 610
12320.74 628
12321.79 590
12322.83 592
12323.88 603
12324.93 598
12325.98 610
12327.02 601
12328.07 608
12329.12 613
12330.17 615
12331.21 586
12332.26 595
12333.31 594
12334.36 599
12335.41 588
12336.45 596
12337.50 617
12338.55 611
12339.60 582
12340.65 572
12341.69 579
12342.74 589
12343.79 567
12344.84 598
12345.89 593
12346.94 620
12347.98 613
12349.03 582
12350.08 576
12351.13 598
12352.18 571
12353.23 589
12354.28 582
12355.32 576
12356.37 583
12357.42 593
12358.47 595
12359.52 592
12360.57 596
12361.62 594
12362.67 625
12363.72 598
12364.76 602
12365.81 598
12366.86 585
12367.91 598
12368.96 604
12370.01 609
12371.06 647
12372.11 607
12373.16 601
12374.21 603
12375.26 625
12376.31 631
12377.36 604
12378.41 600
12379.46 577
12380.51 580
12381.56 607
12382.61 606
12383.66 595
12384.71 581
12385.76 605
12386.81 560
12387.86 582
12388.91 590
12389.96 560
12391.01 601
12392.06 583
12393.11 597
12394.16 610
12395.21 577
12396.26 571
12397.31 595
12398.36 609
12399.41 579
12400.46 591
12401.51 594
12402.56 584
12403.61 567
12404.66 545
12405.71 557
12406.77 598
12407.82 569
12408.87 585
12409.92 586
12410.97 557
12412.02 570
12413.07 601
12414.12 579
12415.17 577
12416.23 559
12417.28 587
12418.33 601
12419.38 582
12420.43 565
12421.48 548
12422.53 571
12423.59 606
12424.64 560
12425.69 570
12426.74 566
12427.79 584
12428.84 574
12429.90 582
12430.95 561
12432.00 577
12433.05 595
12434.10 577
12435.16 585
12436.21 575
12437.26 574
12438.31 583
12439.37 593
12440.42 596
12441.47 601
12442.52 549
12443.58 576
12444.63 553
12445.68 593
12446.73 568
12447.79 576
12448.84 530
12449.89 601
12450.94 566
12452.00 552
12453.05 576
12454.10 577
12455.16 566
12456.21 542
12457.26 572
12458.31 570
12459.37 565
12460.42 547
12461.47 585
12462.53 566
12463.58 592
12464.63 573
12465.69 581
12466.74 586
12467.79 573
12468.85 583
12469.90 603
12470.95 591
12472.01 553
12473.06 604
12474.12 592
12475.17 599
12476.22 594
12477.28 581
12478.33 592
12479.39 614
12480.44 604
12481.49 648
12482.55 652
12483.60 639
12484.66 633
12485.71 658
12486.76 680
12487.82 652
12488.87 665
12489.93 691
12490.98 670
12492.04 679
12493.09 685
12494.15 695
12495.20 722
12496.25 705
12497.31 701
12498.36 691
12499.42 661
12500.47 658
12501.53 632
12502.58 612
12503.64 605
12504.69 645
12505.75 603
12506.80 604
12507.86 589
12508.91 607
12509.97 574
12511.03 580
12512.08 597
12513.14 592
12514.19 537
12515.25 588
12516.30 585
12517.36 590
12518.41 612
12519.47 595
12520.52 596
12521.58 550
12522.64 570
12523.69 559
12524.75 581
12525.80 583
12526.86 617
12527.92 604
12528.97 608
12530.03 584
12531.08 610
12532.14 599
12533.20 593
12534.25 606
12535.31 618
12536.37 601
12537.42 597
12538.48 611
12539.54 617
12540.59 634
12541.65 646
12542.70 632
12543.76 603
12544.82 655
12545.88 641
12546.93 715
12547.99 727
12549.05 689
12550.10 715
12551.16 686
12552.22 701
12553.27 691
12554.33 678
12555.39 683
12556.45 691
12557.50 670
12558.56 659
12559.62 698
12560.67 723
12561.73 648
12562.79 688
12563.85 691
12564.90 675
12565.96 692
12567.02 703
12568.08 715
12569.14 695
12570.19 682
12571.25 698
12572.31 757
12573.37 710
12574.42 727
12575.48 720
12576.54 750
12577.60 750
12578.66 698
12579.72 674
12580.77 689
12581.83 638
12582.89 632
12583.95 656
12585.01 635
12586.07 611
12587.12 630
12588.18 638
12589.24 592
12590.30 629
12591.36 588
12592.42 620
12593.48 610
12594.53 603
12595.59 616
12596.65 624
12597.71 627
12598.77 618
12599.83 600
12600.89 597
12601.95 591
12603.01 589
12604.07 610
12605.13 569
12606.18 621
12607.24 639
12608.30 619
12609.36 624
12610.42 662
12611.48 624
12612.54 610
12613.60 630
12614.66 627
12615.72 626
12616.78 647
12617.84 627
12618.90 627
12619.96 641
12621.02 632
12622.08 675
12623.14 641
12624.20 678
12625.26 649
12626.32 670
12627.38 675
12628.44 682
12629.50 657
12630.56 641
12631.62 668
12632.68 694
12633.74 685
12634.80 688
12635.86 701
12636.92 649
12637.98 671
12639.04 655
12640.11 659
12641.17 632
12642.23 675
12643.29 640
12644.35 634
12645.41 634
12646.47 664
12647.53 664
12648.59 650
12649.65 630
12650.72 636
12651.78 628
12652.84 679
12653.90 617
12654.96 618
12656.02 652
12657.08 614
12658.14 626
12659.21 624
12660.27 665
12661.33 635
12662.39 666
12663.45 637
12664.51 615
12665.58 612
12666.64 616
12667.70 599
12668.76 628
12669.82 602
12670.89 597
12671.95 661
12673.01 629
12674.07 648
12675.13 630
12676.20 624
12677.26 606
12678.32 637
12679.38 628
12680.45 613
12681.51 620
12682.57 633
12683.63 644
12684.70 590
12685.76 613
12686.82 620
12687.88 662
12688.95 622
12690.01 671
12691.07 619
12692.14 615
12693.20 644
12694.26 701
12695.32 682
12696.39 680
12697.45 680
12698.51 704
12699.58 679
12700.64 668
12701.70 697
12702.77 689
12703.83 698
12704.89 687
12705.96 748
12707.02 703
12708.08 676
12709.15 697
12710.21 695
12711.28 695
12712.34 697
12713.40 697
12714.47 689
12715.53 642
12716.59 643
12717.66 654
12718.72 631
12719.79 679
12720.85 632
12721.92 626
12722.98 641
12724.04 675
12725.11 684
12726.17 658
12727.24 643
12728.30 660
12729.37 681
12730.43 631
12731.49 629
12732.56 615
12733.62 615
12734.69 620
12735.75 605
12736.82 612
12737.88 636
12738.95 605
12740.01 605
12741.08 592
12742.14 608
12743.21 598
12744.27 588
12745.34 587
12746.40 572
12747.47 572
12748.53 598
12749.60 591
12750.66 571
12751.73 596
12752.79 567
12753.86 590
12754.93 576
12755.99 576
12757.06 540
12758.12 560
12759.19 571
12760.25 556
12761.32 535
12762.39 542
12763.45 586
12764.52 569
12765.58 554
12766.65 528
12767.72 546
12768.78 551
12769.85 574
12770.91 541
12771.98 543
12773.05 525
12774.11 533
12775.18 506
12776.25 509
12777.31 557
12778.38 510
12779.45 521
12780.51 499
12781.58 538
12782.65 540
12783.71 541
12784.78 519
12785.85 521
12786.91 511
12787.98 518
12789.05 517
12790.11 518
12791.18 490
12792.25 531
12793.31 551
12794.38 540
12795.45 523
12796.52 512
12797.58 506
12798.65 511
12799.72 520
12800.79 502
12801.85 529
12802.92 514
12803.99 519
12805.06 512
12806.12 513
12807.19 522
12808.26 513
12809.33 529
12810.39 535
12811.46 511
12812.53 505
12813.60 530
12814.67 541
12815.73 562
12816.80 510
12817.87 511
12818.94 533
12820.01 528
12821.08 520
12822.14 506
12823.21 528
12824.28 542
12825.35 533
12826.42 512
12827.49 516
12828.55 548
12829.62 516
12830.69 527
12831.76 536
12832.83 522
12833.90 515
12834.97 510
12836.04 501
12837.11 505
12838.17 517
12839.24 507
12840.31 475
12841.38 505
12842.45 486
12843.52 535
12844.59 542
12845.66 519
12846.73 512
12847.80 512
12848.87 501
12849.94 513
12851.01 480
12852.08 508
12853.14 506
12854.21 509
12855.28 504
12856.35 514
12857.42 495
12858.49 511
12859.56 495
12860.63 479
12861.70 501
12862.77 516
12863.84 468
12864.91 483
12865.98 467
12867.05 474
12868.12 477
12869.19 484
12870.26 464
12871.34 477
12872.41 494
12873.48 475
12874.55 473
12875.62 445
12876.69 472
12877.76 483
12878.83 485
12879.90 461
12880.97 455
12882.04 485
12883.11 491
12884.18 466
12885.25 485
12886.33 498
12887.40 434
12888.47 455
12889.54 489
12890.61 496
12891.68 478
12892.75 466
12893.82 454
12894.89 455
12895.97 454
12897.04 477
12898.11 468
12899.18 463
12900.25 433
12901.32 429
12902.40 469
12903.47 476
12904.54 449
12905.61 453
12906.68 445
12907.75 453
12908.83 443
12909.90 433
12910.97 454
12912.04 463
12913.11 485
12914.19 491
12915.26 449
12916.33 464
12917.40 451
12918.48 452
12919.55 426
12920.62 459
12921.69 452
12922.77 446
12923.84 460
12924.91 461
12925.98 405
12927.06 450
12928.13 448
12929.20 440
12930.27 482
12931.35 486
12932.42 465
12933.49 456
12934.57 444
12935.64 450
12936.71 418
12937.79 441
12938.86 444
12939.93 445
12941.01 469
12942.08 449
12943.15 436
12944.23 419
12945.30 430
12946.37 435
12947.45 425
12948.52 434
12949.59 441
12950.67 428
12951.74 457
12952.81 468
12953.89 450
12954.96 459
12956.04 448
12957.11 486
12958.18 458
12959.26 433
12960.33 436
12961.41 450
12962.48 421
12963.55 432
12964.63 434
12965.70 454
12966.78 461
12967.85 441
12968.93 420
12970.00 435
12971.07 459
12972.15 452
12973.22 442
12974.30 437
12975.37 446
12976.45 448
12977.52 457
12978.60 458
12979.67 432
12980.75 464
12981.82 463
12982.90 483
12983.97 484
12985.05 486
12986.12 460
12987.20 451
12988.27 470
12989.35 482
12990.42 444
12991.50 428
12992.57 470
12993.65 462
12994.73 480
12995.80 455
12996.88 458
12997.95 468
12999.03 490
13000.10 470
13001.18 481
13002.25 478
13003.33 455
13004.41 434
13005.48 449
13006.56 443
13007.63 469
13008.71 451
13009.79 465
13010.86 458
13011.94 457
13013.02 464
13014.09 481
13015.17 469
13016.24 469
13017.32 501
13018.40 464
13019.47 471
13020.55 487
13021.63 469
13022.70 489
13023.78 462
13024.86 440
13025.93 484
13027.01 468
13028.09 448
13029.16 501
13030.24 474
13031.32 451
13032.40 473
13033.47 483
13034.55 470
13035.63 475
13036.70 495
13037.78 484
13038.86 484
13039.94 481
13041.01 503
13042.09 488
13043.17 474
13044.25 466
13045.32 458
13046.40 509
13047.48 469
13048.56 462
13049.63 489
13050.71 481
13051.79 486
13052.87 495
13053.95 492
13055.02 532
13056.10 495
13057.18 487
13058.26 505
13059.34 508
13060.41 487
13061.49 497
13062.57 471
13063.65 442
13064.73 452
13065.81 459
13066.88 423
13067.96 445
13069.04 449
13070.12 455
13071.20 449
13072.28 459
13073.36 491
13074.43 477
13075.51 464
13076.59 454
13077.67 462
13078.75 455
13079.83 468
13080.91 480
13081.99 479
13083.07 486
13084.15 467
13085.23 450
13086.30 465
13087.38 475
13088.46 476
13089.54 457
13090.62 461
13091.70 477
13092.78 497
13093.86 459
13094.94 470
13096.02 469
13097.10 458
13098.18 455
13099.26 465
13100.34 477
13101.42 467
13102.50 477
13103.58 495
13104.66 475
13105.74 478
13106.82 459
13107.90 458
13108.98 471
13110.06 488
13111.14 446
13112.22 477
13113.30 461
13114.38 468
13115.46 473
13116.54 446
13117.62 476
13118.70 498
13119.78 479
13120.86 469
13121.95 473
13123.03 472
13124.11 466
13125.19 478
13126.27 451
13127.35 476
13128.43 434
13129.51 465
13130.59 432
13131.67 454
13132.76 474
13133.84 445
13134.92 440
13136.00 446
13137.08 460
13138.16 439
13139.24 451
13140.32 447
13141.41 436
13142.49 477
13143.57 442
13144.65 452
13145.73 447
13146.81 465
13147.90 469
13148.98 441
13150.06 442
13151.14 451
13152.22 452
13153.31 438
13154.39 463
13155.47 438
13156.55 452
13157.63 422
13158.72 434
13159.80 455
13160.88 460
13161.96 458
13163.05 453
13164.13 452
13165.21 465
13166.29 461
13167.38 455
13168.46 439
13169.54 445
13170.62 468
13171.71 434
13172.79 466
13173.87 459
13174.96 440
13176.04 446
13177.12 467
13178.20 466
13179.29 440
13180.37 455
13181.45 471
13182.54 493
13183.62 451
13184.70 460
13185.79 452
13186.87 465
13187.95 436
13189.04 454
13190.12 497
13191.20 475
13192.29 429
13193.37 463
13194.46 493
13195.54 476
13196.62 440
13197.71 429
13198.79 484
13199.88 454
13200.96 469
13202.04 459
13203.13 462
13204.21 427
13205.30 459
13206.38 465
13207.46 462
13208.55 451
13209.63 455
13210.72 452
13211.80 467
13212.89 461
13213.97 475
13215.05 448
13216.14 439
13217.22 445
13218.31 464
13219.39 476
13220.48 460
13221.56 466
13222.65 429
13223.73 462
13224.82 459
13225.90 442
13226.99 423
13228.07 455
13229.16 458
13230.24 459
13231.33 431
13232.41 437
13233.50 458
13234.58 455
13235.67 447
13236.76 434
13237.84 426
13238.93 464
13240.01 423
13241.10 446
13242.18 438
13243.27 454
13244.35 466
13245.44 449
13246.53 469
13247.61 464
13248.70 481
13249.78 486
13250.87 447
13251.96 437
13253.04 484
13254.13 459
13255.21 462
13256.30 473
13257.39 469
13258.47 474
13259.56 461
13260.65 471
13261.73 445
13262.82 480
13263.91 494
13264.99 488
13266.08 488
13267.17 462
13268.25 456
13269.34 477
13270.43 463
13271.51 462
13272.60 470
13273.69 478
13274.77 478
13275.86 450
13276.95 454
13278.04 452
13279.12 462
13280.21 449
13281.30 484
13282.38 481
13283.47 483
13284.56 499
13285.65 477
13286.73 493
13287.82 483
13288.91 476
13290.00 477
13291.08 480
13292.17 479
13293.26 499
13294.35 519
13295.44 522
13296.52 492
13297.61 515
13298.70 498
13299.79 505
13300.88 509
13301.96 514
13303.05 506
13304.14 528
13305.23 517
13306.32 519
13307.41 501
13308.49 486
13309.58 488
13310.67 485
13311.76 540
13312.85 527
13313.94 486
13315.02 505
13316.11 507
13317.20 510
13318.29 498
13319.38 508
13320.47 523
13321.56 525
13322.65 517
13323.74 524
13324.82 530
13325.91 519
13327.00 510
13328.09 541
13329.18 499
13330.27 533
13331.36 547
13332.45 526
13333.54 520
13334.63 513
13335.72 493
13336.81 538
13337.90 537
13338.99 522
13340.08 549
13341.17 533
13342.26 533
13343.35 533
13344.44 504
13345.53 508
13346.61 536
13347.70 531
13348.79 536
13349.89 539
13350.98 537
13352.07 501
13353.16 552
13354.25 553
13355.34 500
13356.43 530
13357.52 539
13358.61 592
13359.70 537
13360.79 574
13361.88 580
13362.97 577
13364.06 548
13365.15 565
13366.24 568
13367.33 567
13368.42 550
13369.51 568
13370.60 521
13371.70 544
13372.79 518
13373.88 578
13374.97 543
13376.06 520
13377.15 493
13378.24 517
13379.33 512
13380.43 530
13381.52 524
13382.61 502
13383.70 505
13384.79 515
13385.88 511
13386.97 463
13388.07 466
13389.16 497
13390.25 466
13391.34 503
13392.43 474
13393.52 497
13394.62 440
13395.71 478
13396.80 490
13397.89 521
13398.98 507
13400.08 493
13401.17 456
13402.26 493
13403.35 487
13404.45 496
13405.54 495
13406.63 493
13407.72 490
13408.82 463
13409.91 490
13411.00 469
13412.09 486
13413.19 471
13414.28 490
13415.37 465
13416.46 486
13417.56 461
13418.65 483
13419.74 474
13420.84 469
13421.93 489
13423.02 514
13424.11 486
13425.21 497
13426.30 503
13427.39 501
13428.49 491
13429.58 480
13430.67 512
13431.77 495
13432.86 500
13433.95 491
13435.05 523
13436.14 509
13437.24 493
13438.33 492
13439.42 505
13440.52 501
13441.61 455
13442.70 523
13443.80 493
13444.89 478
13445.99 526
13447.08 522
13448.17 510
13449.27 539
13450.36 547
13451.46 558
13452.55 526
13453.64 525
13454.74 522
13455.83 533
13456.93 542
13458.02 575
13459.12 523
13460.21 561
13461.31 560
13462.40 535
13463.50 545
13464.59 531
13465.69 564
13466.78 559
13467.87 569
13468.97 523
13470.06 560
13471.16 567
13472.25 571
13473.35 597
13474.44 585
13475.54 581
13476.64 568
13477.73 569
13478.83 558
13479.92 565
13481.02 582
13482.11 578
13483.21 568
13484.30 606
13485.40 584
13486.49 622
13487.59 603
13488.69 576
13489.78 628
13490.88 634
13491.97 632
13493.07 668
13494.17 663
13495.26 676
13496.36 652
13497.45 642
13498.55 656
13499.65 645
13500.74 649
13501.84 656
13502.93 625
13504.03 615
13505.13 631
13506.22 627
13507.32 607
13508.42 600
13509.51 608
13510.61 596
13511.71 637
13512.80 608
13513.90 544
13515.00 557
13516.09 548
13517.19 565
13518.29 574
13519.38 526
13520.48 532
13521.58 493
13522.68 517
13523.77 525
13524.87 534
13525.97 530
13527.06 474
13528.16 506
13529.26 531
13530.36 543
13531.45 531
13532.55 519
13533.65 561
13534.75 541
13535.84 492
13536.94 480
13538.04 485
13539.14 460
13540.23 477
13541.33 511
13542.43 485
13543.53 514
13544.63 500
13545.72 486
13546.82 451
13547.92 476
13549.02 483
13550.12 523
13551.22 502
13552.31 445
13553.41 468
13554.51 509
13555.61 464
13556.71 450
13557.81 475
13558.90 475
13560.00 457
13561.10 471
13562.20 475
13563.30 469
13564.40 471
13565.50 480
13566.60 484
13567.69 480
13568.79 471
13569.89 495
13570.99 500
13572.09 467
13573.19 498
13574.29 479
13575.39 471
13576.49 479
13577.59 494
13578.69 481
13579.79 498
13580.89 490
13581.98 481
13583.08 482
13584.18 484
13585.28 463
13586.38 500
13587.48 530
13588.58 488
13589.68 433
13590.78 475
13591.88 473
13592.98 484
13594.08 493
13595.18 472
13596.28 457
13597.38 469
13598.48 492
13599.58 472
13600.68 518
13601.78 491
13602.88 478
13603.98 475
13605.08 468
13606.18 501
13607.29 491
13608.39 466
13609.49 482
13610.59 470
13611.69 476
13612.79 475
13613.89 501
13614.99 483
13616.09 476
13617.19 493
13618.29 485
13619.39 478
13620.50 488
13621.60 490
13622.70 459
13623.80 488
13624.90 461
13626.00 465
13627.10 448
13628.20 464
13629.31 449
13630.41 478
13631.51 496
13632.61 498
13633.71 483
13634.81 447
13635.91 475
13637.02 479
13638.12 482
13639.22 493
13640.32 472
13641.42 478
13642.53 532
13643.63 500
13644.73 490
13645.83 456
13646.93 497
13648.04 491
13649.14 467
13650.24 462
13651.34 460
13652.45 491
13653.55 471
13654.65 449
13655.75 457
13656.85 493
13657.96 475
13659.06 483
13660.16 473
13661.27 490
13662.37 489
13663.47 512
13664.57 475
13665.68 464
13666.78 487
13667.88 508
13668.99 490
13670.09 491
13671.19 539
13672.29 480
13673.40 488
13674.50 498
13675.60 495
13676.71 504
13677.81 500
13678.91 490
13680.02 517
13681.12 507
13682.23 480
13683.33 503
13684.43 515
13685.54 476
13686.64 501
13687.74 513
13688.85 517
13689.95 520
13691.06 488
13692.16 509
13693.26 516
13694.37 536
13695.47 546
13696.58 517
13697.68 514
13698.78 533
13699.89 588
13700.99 581
13702.10 553
13703.20 572
13704.31 566
13705.41 610
13706.51 625
13707.62 613
13708.72 608
13709.83 601
13710.93 612
13712.04 600
13713.14 607
13714.25 616
13715.35 601
13716.46 614
13717.56 568
13718.67 607
13719.77 603
13720.88 574
13721.98 541
13723.09 548
13724.19 538
13725.30 561
13726.40 534
13727.51 541
13728.61 533
13729.72 525
13730.83 538
13731.93 528
13733.04 505
13734.14 480
13735.25 487
13736.35 501
13737.46 511
13738.57 510
13739.67 488
13740.78 507
13741.88 525
13742.99 504
13744.09 521
13745.20 491
13746.31 516
13747.41 530
13748.52 506
13749.63 507
13750.73 525
13751.84 498
13752.94 528
13754.05 502
13755.16 500
13756.26 505
13757.37 543
13758.48 550
13759.58 502
13760.69 523
13761.80 526
13762.90 529
13764.01 526
13765.12 523
13766.22 508
13767.33 550
13768.44 547
13769.55 548
13770.65 553
13771.76 517
13772.87 554
13773.97 536
13775.08 540
13776.19 510
13777.30 538
13778.40 521
13779.51 502
13780.62 514
13781.73 514
13782.83 487
13783.94 483
13785.05 479
13786.16 498
13787.26 453
13788.37 488
13789.48 510
13790.59 493
13791.70 468
13792.80 465
13793.91 472
13795.02 452
13796.13 486
13797.24 492
13798.35 513
13799.45 519
13800.56 501
13801.67 503
13802.78 482
13803.89 485
13805.00 469
13806.10 511
13807.21 507
13808.32 481
13809.43 469
13810.54 466
13811.65 456
13812.76 446
13813.86 454
13814.97 486
13816.08 469
13817.19 490
13818.30 474
13819.41 455
13820.52 454
13821.63 456
13822.74 444
13823.85 461
13824.96 453
13826.06 434
13827.17 453
13828.28 436
13829.39 439
13830.50 460
13831.61 461
13832.72 456
13833.83 454
13834.94 456
13836.05 452
13837.16 448
13838.27 463
13839.38 463
13840.49 471
13841.60 472
13842.71 460
13843.82 451
13844.93 479
13846.04 459
13847.15 449
13848.26 481
13849.37 472
13850.48 444
13851.59 439
13852.70 447
13853.81 419
13854.92 455
13856.03 456
13857.14 448
13858.25 472
13859.37 458
13860.48 428
13861.59 426
13862.70 434
13863.81 461
13864.92 486
13866.03 456
13867.14 455
13868.25 471
13869.36 444
13870.47 437
13871.59 474
13872.70 472
13873.81 469
13874.92 437
13876.03 465
13877.14 466
13878.25 492
13879.36 468
13880.48 466
13881.59 473
13882.70 463
13883.81 459
13884.92 482
13886.03 474
13887.15 500
13888.26 475
13889.37 471
13890.48 462
13891.59 493
13892.71 462
13893.82 440
13894.93 465
13896.04 472
13897.15 441
13898.27 479
13899.38 453
13900.49 451
13901.60 447
13902.72 455
13903.83 448
13904.94 499
13906.05 472
13907.17 482
13908.28 457
13909.39 445
13910.50 463
13911.62 456
13912.73 450
13913.84 436
13914.95 447
13916.07 459
13917.18 447
13918.29 441
13919.41 466
13920.52 433
13921.63 457
13922.75 454
13923.86 460
13924.97 461
13926.09 443
13927.20 485
13928.31 446
13929.43 459
13930.54 431
13931.65 456
13932.77 427
13933.88 418
13934.99 459
13936.11 444
13937.22 453
13938.34 442
13939.45 453
13940.56 434
13941.68 431
13942.79 432
13943.91 454
13945.02 441
13946.13 444
13947.25 452
13948.36 425
13949.48 416
13950.59 439
13951.70 438
13952.82 436
13953.93 427
13955.05 423
13956.16 439
13957.28 419
13958.39 430
13959.51 465
13960.62 436
13961.74 410
13962.85 420
13963.97 410
13965.08 418
13966.20 430
13967.31 425
13968.43 439
13969.54 428
13970.66 442
13971.77 450
13972.89 456
13974.00 415
13975.12 427
13976.23 420
13977.35 424
13978.46 411
13979.58 398
13980.69 424
13981.81 430
13982.92 406
13984.04 417
13985.16 424
13986.27 436
13987.39 462
13988.50 463
13989.62 410
13990.74 425
13991.85 454
13992.97 429
13994.08 431
13995.20 429
13996.32 419
13997.43 431
13998.55 437
13999.66 420
14000.78 440
14001.90 423
14003.01 427
14004.13 453
14005.25 441
14006.36 440
14007.48 445
14008.60 419
14009.71 421
14010.83 410
14011.95 431
14013.06 433
14014.18 432
14015.30 423
14016.41 418
14017.53 426
14018.65 437
14019.76 438
14020.88 437
14022.00 436
14023.12 459
14024.23 442
14025.35 434
14026.47 417
14027.59 425
14028.70 444
14029.82 433
14030.94 442
14032.06 460
14033.17 424
14034.29 455
14035.41 428
14036.53 443
14037.64 470
14038.76 476
14039.88 471
14041.00 485
14042.11 488
14043.23 472
14044.35 465
14045.47 479
14046.59 468
14047.71 456
14048.82 463
14049.94 472
14051.06 499
14052.18 477
14053.30 474
14054.42 465
14055.53 481
14056.65 498
14057.77 495
14058.89 504
14060.01 515
14061.13 509
14062.25 479
14063.36 504
14064.48 508
14065.60 533
14066.72 529
14067.84 525
14068.96 541
14070.08 549
14071.20 546
14072.32 537
14073.44 539
14074.55 586
14075.67 538
14076.79 553
14077.91 586
14079.03 577
14080.15 596
14081.27 588
14082.39 593
14083.51 584
14084.63 608
14085.75 609
14086.87 655
14087.99 664
14089.11 683
14090.23 645
14091.35 681
14092.47 653
14093.59 657
14094.71 633
14095.83 662
14096.95 674
14098.07 632
14099.19 637
14100.31 652
14101.43 619
14102.55 591
14103.67 578
14104.79 578
14105.91 568
14107.03 508
14108.15 565
14109.27 513
14110.39 548
14111.51 564
14112.64 533
14113.76 526
14114.88 492
14116.00 495
14117.12 492
14118.24 516
14119.36 473
14120.48 484
14121.60 476
14122.72 518
14123.85 512
14124.97 525
14126.09 500
14127.21 468
14128.33 466
14129.45 477
14130.57 476
14131.70 476
14132.82 481
14133.94 468
14135.06 477
14136.18 463
14137.30 472
14138.43 450
14139.55 456
14140.67 436
14141.79 464
14142.91 448
14144.03 447
14145.16 429
14146.28 439
14147.40 480
14148.52 449
14149.65 471
14150.77 468
14151.89 465
14153.01 460
14154.13 423
14155.26 451
14156.38 442
14157.50 448
14158.62 441
14159.75 457
14160.87 446
14161.99 446
14163.12 427
14164.24 435
14165.36 409
14166.48 429
14167.61 429
14168.73 454
14169.85 438
14170.98 451
14172.10 433
14173.22 408
14174.35 420
14175.47 424
14176.59 403
14177.72 445
14178.84 457
14179.96 456
14181.09 448
14182.21 393
14183.33 423
14184.46 422
14185.58 403
14186.70 422
14187.83 429
14188.95 438
14190.07 429
14191.20 417
14192.32 408
14193.45 460
14194.57 414
14195.69 441
14196.82 414
14197.94 443
14199.07 371
14200.19 426
14201.32 402
14202.44 429
14203.56 412
14204.69 396
14205.81 412
14206.94 403
14208.06 379
14209.19 420
14210.31 389
14211.44 409
14212.56 403
14213.69 386
14214.81 416
14215.93 398
14217.06 400
14218.18 412
14219.31 402
14220.43 423
14221.56 417
14222.68 399
14223.81 415
14224.94 426
14226.06 445
14227.19 404
14228.31 384
14229.44 395
14230.56 414
14231.69 402
14232.81 384
14233.94 388
14235.06 393
14236.19 365
14237.32 403
14238.44 423
14239.57 407
14240.69 402
14241.82 410
14242.94 407
14244.07 399
14245.20 403
14246.32 391
14247.45 415
14248.57 411
14249.70 375
14250.83 404
14251.95 410
14253.08 387
14254.21 386
14255.33 383
14256.46 387
14257.59 401
14258.71 412
14259.84 399
14260.97 391
14262.09 386
14263.22 418
14264.35 420
14265.47 418
14266.60 401
14267.73 400
14268.85 408
14269.98 394
14271.11 367
14272.23 385
14273.36 389
14274.49 391
14275.62 401
14276.74 395
14277.87 386
14279.00 355
14280.12 370
14281.25 366
14282.38 370
14283.51 380
14284.63 414
14285.76 385
14286.89 363
14288.02 381
14289.15 380
14290.27 373
14291.40 383
14292.53 351
14293.66 376
14294.78 383
14295.91 389
14297.04 411
14298.17 390
14299.30 368
14300.42 358
14301.55 398
14302.68 381
14303.81 363
14304.94 381
14306.07 399
14307.19 354
14308.32 369
14309.45 380
14310.58 365
14311.71 372
14312.84 341
14313.97 381
14315.10 369
14316.22 418
14317.35 389
14318.48 379
14319.61 362
14320.74 373
14321.87 374
14323.00 386
14324.13 392
14325.26 364
14326.39 387
14327.51 389
14328.64 360
14329.77 369
14330.90 382
14332.03 353
14333.16 399
14334.29 360
14335.42 393
14336.55 355
14337.68 367
14338.81 368
14339.94 342
14341.07 378
14342.20 371
14343.33 370
14344.46 363
14345.59 348
14346.72 374
14347.85 399
14348.98 370
14350.11 378
14351.24 377
14352.37 341
14353.50 344
14354.63 370
14355.76 375
14356.89 381
14358.02 356
14359.15 352
14360.28 367
14361.41 380
14362.54 369
14363.67 378
14364.80 366
14365.94 385
14367.07 374
14368.20 393
14369.33 386
14370.46 357
14371.59 354
14372.72 361
14373.85 381
14374.98 352
14376.11 409
14377.25 400
14378.38 390
14379.51 383
14380.64 380
14381.77 377
14382.90 362
14384.03 360
14385.16 340
14386.30 371
14387.43 395
14388.56 401
14389.69 412
14390.82 383
14391.95 350
14393.09 358
14394.22 352
14395.35 353
14396.48 375
14397.61 390
14398.75 365
14399.88 378
14401.01 400
14402.14 375
14403.27 358
14404.41 346
14405.54 376
14406.67 370
14407.80 390
14408.94 370
14410.07 390
14411.20 374
14412.33 367
14413.47 371
14414.60 391
14415.73 385
14416.87 336
14418.00 384
14419.13 376
14420.26 371
14421.40 378
14422.53 370
14423.66 375
14424.80 392
14425.93 392
14427.06 388
14428.20 378
14429.33 373
14430.46 369
14431.59 413
14432.73 414
14433.86 375
14435.00 382
14436.13 383
14437.26 372
14438.40 404
14439.53 385
14440.66 387
14441.80 381
14442.93 373
14444.06 360
14445.20 364
14446.33 383
14447.47 386
14448.60 381
14449.73 398
14450.87 388
14452.00 372
14453.14 388
14454.27 398
14455.41 414
14456.54 406
14457.67 376
14458.81 406
14459.94 390
14461.08 389
14462.21 382
14463.35 384
14464.48 398
14465.62 422
14466.75 391
14467.89 395
14469.02 385
14470.15 390
14471.29 402
14472.42 392
14473.56 377
14474.69 402
14475.83 379
14476.96 377
14478.10 408
14479.24 407
14480.37 404
14481.51 410
14482.64 423
14483.78 425
14484.91 427
14486.05 422
14487.18 424
14488.32 422
14489.45 445
14490.59 423
14491.73 409
14492.86 405
14494.00 435
14495.13 416
14496.27 402
14497.40 424
14498.54 457
14499.68 442
14500.81 459
14501.95 468
14503.08 449
14504.22 462
14505.36 460
14506.49 476
14507.63 467
14508.77 487
14509.90 476
14511.04 469
14512.18 450
14513.31 487
14514.45 523
14515.58 523
14516.72 497
14517.86 458
14519.00 474
14520.13 492
14521.27 483
14522.41 474
14523.54 487
14524.68 451
14525.82 476
14526.95 475
14528.09 458
14529.23 459
14530.37 446
14531.50 415
14532.64 432
14533.78 432
14534.91 417
14536.05 427
14537.19 399
14538.33 430
14539.46 433
14540.60 411
14541.74 411
14542.88 385
14544.02 413
14545.15 378
14546.29 424
14547.43 436
14548.57 382
14549.70 405
14550.84 420
14551.98 399
14553.12 388
14554.26 387
14555.39 398
14556.53 388
14557.67 398
14558.81 386
14559.95 422
14561.09 376
14562.22 401
14563.36 409
14564.50 376
14565.64 390
14566.78 388
14567.92 407
14569.06 403
14570.20 395
14571.33 380
14572.47 397
14573.61 385
14574.75 403
14575.89 383
14577.03 408
14578.17 382
14579.31 375
14580.45 384
14581.59 394
14582.72 377
14583.86 399
14585.00 376
14586.14 399
14587.28 410
14588.42 402
14589.56 417
14590.70 375
14591.84 422
14592.98 389
14594.12 426
14595.26 393
14596.40 402
14597.54 386
14598.68 378
14599.82 383
14600.96 421
14602.10 415
14603.24 412
14604.38 398
14605.52 404
14606.66 422
14607.80 401
14608.94 386
14610.08 395
14611.22 413
14612.36 418
14613.50 393
14614.64 363
14615.78 399
14616.92 387
14618.06 427
14619.20 409
14620.34 422
14621.49 395
14622.63 401
14623.77 408
14624.91 405
14626.05 447
14627.19 420
14628.33 433
14629.47 407
14630.61 393
14631.75 409
14632.90 416
14634.04 413
14635.18 420
14636.32 414
14637.46 428
14638.60 428
14639.74 429
14640.88 427
14642.03 415
14643.17 421
14644.31 409
14645.45 429
14646.59 401
14647.73 399
14648.88 375
14650.02 371
14651.16 390
14652.30 397
14653.44 392
14654.59 405
14655.73 383
14656.87 399
14658.01 379
14659.16 402
14660.30 406
14661.44 339
14662.58 394
14663.72 386
14664.87 384
14666.01 373
14667.15 384
14668.29 361
14669.44 393
14670.58 369
14671.72 384
14672.87 343
14674.01 368
14675.15 379
14676.29 401
14677.44 389
14678.58 376
14679.72 395
14680.87 392
14682.01 369
14683.15 368
14684.30 389
14685.44 354
14686.58 379
14687.73 373
14688.87 383
14690.01 372
14691.16 375
14692.30 394
14693.44 371
14694.59 381
14695.73 376
14696.87 363
14698.02 378
14699.16 363
14700.30 346
14701.45 387
14702.59 383
14703.74 374
14704.88 390
14706.02 381
14707.17 365
14708.31 379
14709.46 377
14710.60 398
14711.75 355
14712.89 336
14714.03 381
14715.18 364
14716.32 341
14717.47 355
14718.61 343
14719.76 344
14720.90 376
14722.05 372
14723.19 378
14724.34 326
14725.48 381
14726.63 372
14727.77 385
14728.92 377
14730.06 336
14731.21 349
14732.35 362
14733.50 384
14734.64 354
14735.79 388
14736.93 338
14738.08 374
14739.22 386
14740.37 361
14741.51 356
14742.66 367
14743.80 366
14744.95 392
14746.09 380
14747.24 345
14748.39 372
14749.53 354
14750.68 354
14751.82 362
14752.97 401
14754.11 366
14755.26 404
14756.41 358
14757.55 345
14758.70 387
14759.85 376
14760.99 374
14762.14 355
14763.28 336
14764.43 344
14765.58 359
14766.72 366
14767.87 373
14769.02 349
14770.16 392
14771.31 341
14772.46 384
14773.60 357
14774.75 377
14775.90 349
14777.04 379
14778.19 368
14779.34 346
14780.48 353
14781.63 368
14782.78 377
14783.92 334
14785.07 335
14786.22 345
14787.37 363
14788.51 364
14789.66 351
14790.81 347
14791.96 376
14793.10 338
14794.25 374
14795.40 382
14796.54 357
14797.69 345
14798.84 353
14799.99 351
14801.14 340
14802.28 351
14803.43 383
14804.58 351
14805.73 344
14806.88 363
14808.02 356
14809.17 354
14810.32 360
14811.47 347
14812.62 323
14813.76 331
14814.91 340
14816.06 351
14817.21 341
14818.36 331
14819.51 334
14820.65 358
14821.80 342
14822.95 319
14824.10 330
14825.25 342
14826.40 308
14827.55 325
14828.69 313
14829.84 353
14830.99 332
14832.14 334
14833.29 343
14834.44 364
14835.59 343
14836.74 340
14837.89 332
14839.04 334
14840.19 310
14841.33 347
14842.48 322
14843.63 312
14844.78 340
14845.93 341
14847.08 326
14848.23 321
14849.38 312
14850.53 330
14851.68 334
14852.83 331
14853.98 352
14855.13 343
14856.28 333
14857.43 338
14858.58 356
14859.73 352
14860.88 328
14862.03 336
14863.18 352
14864.33 326
14865.48 347
14866.63 328
14867.78 321
14868.93 322
14870.08 312
14871.23 346
14872.38 341
14873.53 332
14874.68 336
14875.83 347
14876.98 363
14878.14 340
14879.29 350
14880.44 348
14881.59 345
14882.74 344
14883.89 347
14885.04 371
14886.19 346
14887.34 355
14888.49 346
14889.64 348
14890.80 340
14891.95 364
14893.10 338
14894.25 343
14895.40 338
14896.55 335
14897.70 383
14898.86 335
14900.01 340
14901.16 342
14902.31 369
14903.46 353
14904.61 348
14905.77 346
14906.92 363
14908.07 354
14909.22 336
14910.37 340
14911.53 356
14912.68 347
14913.83 373
14914.98 361
14916.13 324
14917.29 333
14918.44 343
14919.59 365
14920.74 354
14921.90 363
14923.05 378
14924.20 354
14925.35 331
14926.51 371
14927.66 380
14928.81 378
14929.96 371
14931.12 368
14932.27 374
14933.42 370
14934.57 371
14935.73 343
14936.88 348
14938.03 361
14939.19 365
14940.34 376
14941.49 356
14942.65 350
14943.80 359
14944.95 367
14946.11 379
14947.26 364
14948.41 364
14949.57 408
14950.72 346
14951.87 383
14953.03 369
14954.18 385
14955.33 364
14956.49 377
14957.64 334
14958.80 358
14959.95 347
14961.10 385
14962.26 375
14963.41 372
14964.57 362
14965.72 352
14966.87 356
14968.03 345
14969.18 351
14970.34 371
14971.49 371
14972.65 350
14973.80 365
14974.95 369
14976.11 353
14977.26 386
14978.42 390
14979.57 377
14980.73 353
14981.88 396
14983.04 404
14984.19 375
14985.35 320
14986.50 357
14987.66 344
14988.81 355
14989.97 360
14991.12 368
14992.28 360
14993.43 352
14994.59 369
14995.74 344
14996.90 356
14998.05 372
14999.21 369
15000.36 360
15001.52 374
15002.67 343
15003.83 353
15004.99 328
15006.14 336
15007.30 361
15008.45 369
15009.61 343
15010.76 340
15011.92 349
15013.08 343
15014.23 343
15015.39 359
15016.54 366
15017.70 379
15018.86 340
15020.01 334
15021.17 331
15022.32 347
15023.48 338
15024.64 343
15025.79 346
15026.95 332
15028.11 335
15029.26 312
15030.42 312
15031.58 335
15032.73 333
15033.89 351
15035.05 350
15036.20 330
15037.36 330
15038.52 342
15039.67 328
15040.83 344
15041.99 358
15043.15 361
15044.30 347
15045.46 363
15046.62 362
15047.77 372
15048.93 367
15050.09 348
15051.25 320
15052.40 331
15053.56 346
15054.72 343
15055.88 329
15057.03 339
15058.19 336
15059.35 340
15060.51 358
15061.66 336
15062.82 318
15063.98 342
15065.14 339
15066.30 335
15067.45 325
15068.61 336
15069.77 341
15070.93 359
15072.09 352
15073.24 316
15074.40 317
15075.56 328
15076.72 350
15077.88 357
15079.04 327
15080.20 320
15081.35 358
15082.51 343
15083.67 350
15084.83 336
15085.99 346
15087.15 323
15088.31 335
15089.46 313
15090.62 329
15091.78 338
15092.94 320
15094.10 323
15095.26 304
15096.42 338
15097.58 309
15098.74 328
15099.90 315
15101.06 355
15102.22 330
15103.37 366
15104.53 317
15105.69 307
15106.85 340
15108.01 316
15109.17 333
15110.33 321
15111.49 311
15112.65 318
15113.81 323
15114.97 328
15116.13 353
15117.29 307
15118.45 333
15119.61 348
15120.77 349
15121.93 324
15123.09 310
15124.25 325
15125.41 296
15126.57 296
15127.73 324
15128.89 329
15130.05 318
15131.21 339
15132.37 321
15133.53 335
15134.69 329
15135.86 328
15137.02 336
15138.18 363
15139.34 312
15140.50 299
15141.66 335
15142.82 320
15143.98 320
15145.14 315
15146.30 300
15147.46 298
15148.63 311
15149.79 334
15150.95 319
15152.11 278
15153.27 355
15154.43 332
15155.59 356
15156.75 294
15157.92 316
15159.08 314
15160.24 321
15161.40 315
15162.56 335
15163.72 337
15164.89 325
15166.05 359
15167.21 321
15168.37 340
15169.53 317
15170.69 329
15171.86 339
15173.02 323
15174.18 307
15175.34 329
15176.51 342
15177.67 347
15178.83 305
15179.99 311
15181.15 319
15182.32 334
15183.48 326
15184.64 315
15185.80 311
15186.97 327
15188.13 355
15189.29 358
15190.46 336
15191.62 313
15192.78 323
15193.94 318
15195.11 311
15196.27 309
15197.43 336
15198.60 329
15199.76 339
15200.92 347
15202.08 356
15203.25 353
15204.41 333
15205.57 332
15206.74 314
15207.90 338
15209.06 329
15210.23 340
15211.39 338
15212.56 340
15213.72 313
15214.88 333
15216.05 343
15217.21 326
15218.37 314
15219.54 349
15220.70 376
15221.87 330
15223.03 348
15224.19 331
15225.36 330
15226.52 353
15227.69 353
15228.85 362
15230.01 374
15231.18 369
15232.34 368
15233.51 331
15234.67 318
15235.84 360
15237.00 341
15238.16 335
15239.33 322
15240.49 351
15241.66 331
15242.82 334
15243.99 340
15245.15 333
15246.32 343
15247.48 342
15248.65 328
15249.81 314
15250.98 334
15252.14 323
15253.31 360
15254.47 317
15255.64 315
15256.80 330
15257.97 338
15259.13 325
15260.30 314
15261.46 309
15262.63 304
15263.80 307
15264.96 324
15266.13 319
15267.29 323
15268.46 328
15269.62 331
15270.79 344
15271.96 340
15273.12 325
15274.29 319
15275.45 335
15276.62 330
15277.79 343
15278.95 332
15280.12 343
15281.28 329
15282.45 319
15283.62 330
15284.78 346
15285.95 353
15287.12 353
15288.28 338
15289.45 362
15290.62 322
15291.78 323
15292.95 335
15294.12 319
15295.28 331
15296.45 353
15297.62 347
15298.78 346
15299.95 364
15301.12 337
15302.28 328
15303.45 322
15304.62 331
15305.78 366
15306.95 369
15308.12 326
15309.29 341
15310.45 332
15311.62 355
15312.79 333
15313.96 326
15315.12 347
15316.29 348
15317.46 336
15318.63 320
15319.79 353
15320.96 343
15322.13 356
15323.30 340
15324.46 333
15325.63 343
15326.80 338
15327.97 342
15329.14 346
15330.30 351
15331.47 337
15332.64 336
15333.81 330
15334.98 323
15336.14 350
15337.31 338
15338.48 324
15339.65 325
15340.82 330
15341.99 351
15343.16 319
15344.32 349
15345.49 321
15346.66 337
15347.83 349
15349.00 343
15350.17 349
15351.34 349
15352.51 364
15353.67 344
15354.84 348
15356.01 324
15357.18 343
15358.35 328
15359.52 344
15360.69 301
15361.86 336
15363.03 325
15364.20 331
15365.37 345
15366.54 344
15367.71 355
15368.87 350
15370.04 338
15371.21 329
15372.38 311
15373.55 346
15374.72 344
15375.89 341
15377.06 353
15378.23 337
15379.40 329
15380.57 336
15381.74 336
15382.91 342
15384.08 345
15385.25 329
15386.42 339
15387.59 333
15388.76 354
15389.93 360
15391.10 350
15392.27 351
15393.44 343
15394.62 355
15395.79 358
15396.96 333
15398.13 370
15399.30 331
15400.47 353
15401.64 330
15402.81 341
15403.98 351
15405.15 323
15406.32 349
15407.49 321
15408.66 314
15409.84 324
15411.01 329
15412.18 340
15413.35 330
15414.52 311
15415.69 321
15416.86 335
15418.03 358
15419.21 344
15420.38 350
15421.55 353
15422.72 352
15423.89 344
15425.06 319
15426.24 313
15427.41 328
15428.58 319
15429.75 343
15430.92 313
15432.09 348
15433.27 339
15434.44 341
15435.61 333
15436.78 329
15437.96 331
15439.13 326
15440.30 333
15441.47 329
15442.64 314
15443.82 298
15444.99 340
15446.16 304
15447.33 314
15448.51 317
15449.68 346
15450.85 321
15452.02 297
15453.20 328
15454.37 307
15455.54 285
15456.72 335
15457.89 315
15459.06 345
15460.23 316
15461.41 311
15462.58 324
15463.75 343
15464.93 333
15466.10 319
15467.27 299
15468.45 322
15469.62 316
15470.79 306
15471.97 331
15473.14 308
15474.31 334
15475.49 319
15476.66 316
15477.83 299
15479.01 303
15480.18 295
15481.36 309
15482.53 316
15483.70 306
15484.88 329
15486.05 299
15487.23 306
15488.40 308
15489.57 316
15490.75 323
15491.92 331
15493.10 292
15494.27 309
15495.44 309
15496.62 300
15497.79 302
15498.97 301
15500.14 306
15501.32 326
15502.49 317
15503.67 300
15504.84 314
15506.02 325
15507.19 305
15508.36 303
15509.54 343
15510.71 324
15511.89 322
15513.06 294
15514.24 316
15515.41 334
15516.59 300
15517.77 300
15518.94 310
15520.12 323
15521.29 316
15522.47 314
15523.64 291
15524.82 309
15525.99 315
15527.17 319
15528.34 321
15529.52 333
15530.69 310
15531.87 301
15533.05 319
15534.22 314
15535.40 301
15536.57 311
15537.75 328
15538.93 332
15540.10 316
15541.28 322
15542.45 303
15543.63 299
15544.81 316
15545.98 324
15547.16 305
15548.33 283
15549.51 309
15550.69 316
15551.86 306
15553.04 302
15554.22 307
15555.39 319
15556.57 294
15557.75 291
15558.92 315
15560.10 314
15561.28 302
15562.45 320
15563.63 313
15564.81 328
15565.99 311
15567.16 314
15568.34 305
15569.52 322
15570.69 307
15571.87 322
15573.05 304
15574.23 319
15575.40 302
15576.58 341
15577.76 334
15578.93 319
15580.11 318
15581.29 319
15582.47 354
15583.65 321
15584.82 321
15586.00 309
15587.18 336
15588.36 337
15589.53 344
15590.71 333
15591.89 345
15593.07 327
15594.25 323
15595.42 305
15596.60 293
15597.78 331
15598.96 347
15600.14 341
15601.32 341
15602.49 353
15603.67 358
15604.85 348
15606.03 303
15607.21 332
15608.39 310
15609.56 353
15610.74 338
15611.92 339
15613.10 353
15614.28 360
15615.46 318
15616.64 353
15617.82 345
15619.00 324
15620.17 319
15621.35 319
15622.53 336
15623.71 330
15624.89 336
15626.07 332
15627.25 340
15628.43 327
15629.61 369
15630.79 324
15631.97 323
15633.15 349
15634.33 349
15635.51 357
15636.69 366
15637.87 354
15639.05 376
15640.22 393
15641.40 337
15642.58 377
15643.76 382
15644.94 344
15646.12 349
15647.30 386
15648.48 357
15649.66 346
15650.85 344
15652.03 355
15653.21 376
15654.39 336
15655.57 377
15656.75 365
15657.93 324
15659.11 368
15660.29 372
15661.47 363
15662.65 333
15663.83 343
15665.01 362
15666.19 374
15667.37 322
15668.55 320
15669.73 353
15670.92 371
15672.10 337
15673.28 337
15674.46 318
15675.64 350
15676.82 328
15678.00 355
15679.18 345
15680.36 317
15681.55 323
15682.73 360
15683.91 345
15685.09 338
15686.27 334
15687.45 349
15688.63 341
15689.82 327
15691.00 337
15692.18 336
15693.36 360
15694.54 360
15695.73 369
15696.91 328
15698.09 343
15699.27 369
15700.45 380
15701.64 343
15702.82 353
15704.00 359
15705.18 371
15706.36 375
15707.55 340
15708.73 367
15709.91 363
15711.09 382
15712.28 363
15713.46 345
15714.64 340
15715.82 370
15717.01 353
15718.19 371
15719.37 336
15720.55 351
15721.74 343
15722.92 382
15724.10 356
15725.29 353
15726.47 387
15727.65 381
15728.84 360
15730.02 348
15731.20 383
15732.39 369
15733.57 374
15734.75 371
15735.94 368
15737.12 359
15738.30 359
15739.49 376
15740.67 383
15741.85 352
15743.04 367
15744.22 373
15745.40 366
15746.59 372
15747.77 355
15748.96 389
15750.14 385
15751.32 414
15752.51 379
15753.69 367
15754.88 349
15756.06 359
15757.24 400
15758.43 388
15759.61 355
15760.80 368
15761.98 397
15763.17 381
15764.35 371
15765.53 378
15766.72 389
15767.90 348
15769.09 371
15770.27 357
15771.46 381
15772.64 354
15773.83 358
15775.01 345
15776.20 356
15777.38 333
15778.57 345
15779.75 344
15780.94 321
15782.12 338
15783.31 343
15784.49 366
15785.68 332
15786.86 361
15788.05 344
15789.23 365
15790.42 332
15791.60 348
15792.79 335
15793.98 321
15795.16 331
15796.35 332
15797.53 355
15798.72 311
15799.90 314
15801.09 337
15802.28 343
15803.46 300
15804.65 316
15805.83 299
15807.02 342
15808.21 314
15809.39 322
15810.58 322
15811.76 344
15812.95 324
15814.14 339
15815.32 322
15816.51 323
15817.70 322
15818.88 325
15820.07 322
15821.26 307
15822.44 348
15823.63 346
15824.82 327
15826.00 320
15827.19 309
15828.38 316
15829.56 338
15830.75 329
15831.94 347
15833.12 331
15834.31 311
15835.50 338
15836.69 316
15837.87 318
15839.06 318
15840.25 326
15841.44 327
15842.62 338
15843.81 320
15845.00 293
15846.18 321
15847.37 331
15848.56 294
15849.75 346
15850.94 308
15852.12 303
15853.31 343
15854.50 328
15855.69 328
15856.87 289
15858.06 338
15859.25 327
15860.44 308
15861.63 332
15862.81 340
15864.00 329
15865.19 330
15866.38 334
15867.57 315
15868.76 297
15869.94 299
15871.13 317
15872.32 317
15873.51 345
15874.70 323
15875.89 324
15877.08 337
15878.26 326
15879.45 327
15880.64 324
15881.83 346
15883.02 343
15884.21 349
15885.40 328
15886.59 332
15887.78 330
15888.97 322
15890.15 330
15891.34 351
15892.53 332
15893.72 334
15894.91 320
15896.10 341
15897.29 316
15898.48 323
15899.67 363
15900.86 348
15902.05 329
15903.24 349
15904.43 320
15905.62 328
15906.81 324
15908.00 345
15909.19 350
15910.38 319
15911.57 352
15912.76 332
15913.95 318
15915.14 329
15916.33 355
15917.52 364
15918.71 342
15919.90 338
15921.09 361
15922.28 344
15923.47 349
15924.66 351
15925.85 336
15927.04 347
15928.23 339
15929.42 342
15930.61 352
15931.80 360
15932.99 347
15934.18 326
15935.38 314
15936.57 336
15937.76 353
15938.95 360
15940.14 326
15941.33 325
15942.52 327
15943.71 329
15944.90 350
15946.10 319
15947.29 311
15948.48 333
15949.67 329
15950.86 306
15952.05 323
15953.24 324
15954.44 337
15955.63 320
15956.82 316
15958.01 334
15959.20 328
15960.39 302
15961.59 327
15962.78 315
15963.97 289
15965.16 294
15966.35 305
15967.55 321
15968.74 304
15969.93 312
15971.12 302
15972.31 303
15973.51 308
15974.70 289
15975.89 290
15977.08 308
15978.28 328
15979.47 327
15980.66 315
15981.85 292
15983.05 299
15984.24 280
15985.43 294
15986.62 305
15987.82 341
15989.01 349
15990.20 303
15991.40 268
15992.59 315
15993.78 291
15994.98 295
15996.17 295
15997.36 314
15998.55 305
15999.75 294
16000.94 319
16002.13 281
16003.33 294
16004.52 305
16005.72 331
16006.91 295
16008.10 297
16009.30 292
16010.49 335
16011.68 308
16012.88 279
16014.07 303
16015.26 304
16016.46 300
16017.65 290
16018.85 291
16020.04 298
16021.23 322
16022.43 324
16023.62 318
16024.82 293
16026.01 332
16027.21 314
16028.40 320
16029.59 304
16030.79 305
16031.98 287
16033.18 329
16034.37 294
16035.57 295
16036.76 290
16037.96 296
16039.15 285
16040.35 296
16041.54 319
16042.73 313
16043.93 291
16045.12 296
16046.32 332
16047.51 310
16048.71 290
16049.91 298
16051.10 329
16052.30 314
16053.49 287
16054.69 317
16055.88 299
16057.08 307
16058.27 298
16059.47 322
16060.66 304
16061.86 309
16063.05 289
16064.25 313
16065.45 305
16066.64 301
16067.84 312
16069.03 313
16070.23 323
16071.42 304
16072.62 317
16073.82 317
16075.01 336
16076.21 324
16077.41 334
16078.60 303
16079.80 295
16080.99 286
16082.19 348
16083.39 317
16084.58 313
16085.78 298
16086.98 317
16088.17 304
16089.37 326
16090.57 314
16091.76 322
16092.96 311
16094.16 317
16095.35 314
16096.55 301
16097.75 304
16098.94 279
16100.14 293
16101.34 320
16102.53 283
16103.73 307
16104.93 314
16106.13 288
16107.32 315
16108.52 320
16109.72 297
16110.92 307
16112.11 317
16113.31 304
16114.51 295
16115.71 296
16116.90 305
16118.10 303
16119.30 311
16120.50 298
16121.69 284
16122.89 305
16124.09 308
16125.29 295
16126.49 294
16127.68 317
16128.88 306
16130.08 301
16131.28 326
16132.48 313
16133.67 279
16134.87 246
16136.07 302
16137.27 295
16138.47 293
16139.67 297
16140.86 305
16142.06 314
16143.26 322
16144.46 324
16145.66 284
16146.86 300
16148.06 297
16149.26 316
16150.45 308
16151.65 294
16152.85 298
16154.05 305
16155.25 311
16156.45 307
16157.65 270
16158.85 306
16160.05 307
16161.25 304
16162.45 285
16163.64 302
16164.84 303
16166.04 294
16167.24 309
16168.44 274
16169.64 275
16170.84 279
16172.04 318
16173.24 296
16174.44 309
16175.64 277
16176.84 302
16178.04 299
16179.24 267
16180.44 285
16181.64 288
16182.84 299
16184.04 271
16185.24 293
16186.44 304
16187.64 310
16188.84 254
16190.04 296
16191.24 283
16192.44 273
16193.64 285
16194.84 290
16196.04 283
16197.24 296
16198.44 311
16199.65 302
16200.85 305
16202.05 264
16203.25 305
16204.45 293
16205.65 300
16206.85 302
16208.05 303
16209.25 266
16210.45 300
16211.65 274
16212.86 300
16214.06 283
16215.26 287
16216.46 304
16217.66 302
16218.86 287
16220.06 305
16221.27 295
16222.47 289
16223.67 291
16224.87 301
16226.07 293
16227.27 301
16228.48 307
16229.68 306
16230.88 281
16232.08 269
16233.28 274
16234.48 316
16235.69 283
16236.89 294
16238.09 316
16239.29 301
16240.50 300
16241.70 286
16242.90 309
16244.10 327
16245.30 273
16246.51 289
16247.71 291
16248.91 312
16250.11 279
16251.32 287
16252.52 302
16253.72 285
16254.92 286
16256.13 322
16257.33 311
16258.53 268
16259.74 311
16260.94 334
16262.14 329
16263.35 300
16264.55 314
16265.75 330
16266.95 298
16268.16 335
16269.36 311
16270.56 316
16271.77 304
16272.97 323
16274.17 319
16275.38 312
16276.58 319
16277.79 310
16278.99 332
16280.19 353
16281.40 335
16282.60 331
16283.80 328
16285.01 322
16286.21 319
16287.42 323
16288.62 312
16289.82 318
16291.03 297
16292.23 305
16293.44 315
16294.64 295
16295.84 315
16297.05 325
16298.25 286
16299.46 281
16300.66 304
16301.87 302
16303.07 299
16304.27 275
16305.48 287
16306.68 317
16307.89 305
16309.09 290
16310.30 282
16311.50 283
16312.71 301
16313.91 292
16315.12 282
16316.32 304
16317.53 308
16318.73 321
16319.94 291
16321.14 317
16322.35 292
16323.55 288
16324.76 290
16325.96 301
16327.17 279
16328.38 267
16329.58 289
16330.79 297
16331.99 274
16333.20 281
16334.40 299
16335.61 287
16336.81 308
16338.02 276
16339.23 263
16340.43 272
16341.64 293
16342.84 289
16344.05 286
16345.26 264
16346.46 274
16347.67 282
16348.87 285
16350.08 292
16351.29 266
16352.49 277
16353.70 286
16354.91 276
16356.11 281
16357.32 305
16358.53 269
16359.73 257
16360.94 266
16362.15 251
16363.35 282
16364.56 256
16365.77 273
16366.97 283
16368.18 311
16369.39 307
16370.59 305
16371.80 253
16373.01 279
16374.21 262
16375.42 286
16376.63 285
16377.84 280
16379.04 293
16380.25 295
16381.46 271
16382.67 287
16383.87 263
16385.08 301
16386.29 297
16387.50 253
16388.70 280
16389.91 277
16391.12 309
16392.33 254
16393.53 259
16394.74 272
16395.95 268
16397.16 290
16398.37 278
16399.57 269
16400.78 281
16401.99 298
16403.20 284
16404.41 276
16405.62 255
16406.82 258
16408.03 259
16409.24 281
16410.45 260
16411.66 271
16412.87 272
16414.07 300
16415.28 296
16416.49 271
16417.70 283
16418.91 276
16420.12 271
16421.33 286
16422.54 280
16423.75 268
16424.95 283
16426.16 280
16427.37 251
16428.58 253
16429.79 285
16431.00 280
16432.21 262
16433.42 275
16434.63 272
16435.84 268
16437.05 263
16438.26 273
16439.47 253
16440.68 265
16441.88 287
16443.09 285
16444.30 271
16445.51 260
16446.72 280
16447.93 254
16449.14 247
16450.35 262
16451.56 271
16452.77 278
16453.98 267
16455.19 279
16456.40 249
16457.61 251
16458.82 245
16460.03 259
16461.24 260
16462.45 260
16463.67 245
16464.88 266
16466.09 251
16467.30 270
16468.51 254
16469.72 266
16470.93 259
16472.14 247
16473.35 238
16474.56 274
16475.77 273
16476.98 277
16478.19 275
16479.40 263
16480.62 257
16481.83 235
16483.04 253
16484.25 271
16485.46 273
16486.67 264
16487.88 243
16489.09 283
16490.31 276
16491.52 285
16492.73 266
16493.94 280
16495.15 268
16496.36 262
16497.57 286
16498.79 277
16500.00 275
16501.21 255
16502.42 256
16503.63 268
16504.85 274
16506.06 296
16507.27 275
16508.48 255
16509.69 240
16510.91 257
16512.12 277
16513.33 257
16514.54 273
16515.76 276
16516.97 269
16518.18 248
16519.39 241
16520.60 254
16521.82 256
16523.03 242
16524.24 243
16525.46 258
16526.67 263
16527.88 263
16529.09 216
16530.31 258
16531.52 260
16532.73 268
16533.95 265
16535.16 281
16536.37 269
16537.58 272
16538.80 249
16540.01 258
16541.22 229
16542.44 242
16543.65 268
16544.86 225
16546.08 246
16547.29 242
16548.50 258
16549.72 249
16550.93 244
16552.15 226
16553.36 245
16554.57 259
16555.79 277
16557.00 258
16558.21 279
16559.43 255
16560.64 262
16561.86 242
16563.07 242
16564.28 251
16565.50 241
16566.71 272
16567.93 234
16569.14 240
16570.36 244
16571.57 238
16572.78 233
16574.00 256
16575.21 245
16576.43 252
16577.64 258
16578.86 255
16580.07 251
16581.29 227
16582.50 244
16583.72 242
16584.93 253
16586.15 246
16587.36 240
16588.58 238
16589.79 248
16591.01 238
16592.22 249
16593.44 231
16594.65 256
16595.87 250
16597.08 247
16598.30 242
16599.51 250
16600.73 235
16601.94 250
16603.16 252
16604.37 217
16605.59 244
16606.81 235
16608.02 232
16609.24 235
16610.45 275
16611.67 248
16612.89 252
16614.10 273
16615.32 253
16616.53 254
16617.75 238
16618.97 254
16620.18 241
16621.40 218
16622.61 246
16623.83 269
16625.05 251
16626.26 254
16627.48 236
16628.70 278
16629.91 275
16631.13 275
16632.35 243
16633.56 263
16634.78 267
16636.00 259
16637.21 242
16638.43 263
16639.65 263
16640.86 251
16642.08 259
16643.30 250
16644.51 251
16645.73 225
16646.95 261
16648.17 242
16649.38 251
16650.60 245
16651.82 262
16653.03 247
16654.25 222
16655.47 220
16656.69 244
16657.90 241
16659.12 232
16660.34 235
16661.56 263
16662.77 245
16663.99 241
16665.21 243
16666.43 224
16667.65 235
16668.86 232
16670.08 261
16671.30 263
16672.52 223
16673.74 249
16674.95 246
16676.17 241
16677.39 232
16678.61 257
16679.83 232
16681.05 241
16682.26 226
16683.48 255
16684.70 259
16685.92 246
16687.14 250
16688.36 261
16689.58 237
16690.79 233
16692.01 258
16693.23 264
16694.45 217
16695.67 242
16696.89 233
16698.11 243
16699.33 238
16700.55 248
16701.76 248
16702.98 260
16704.20 265
16705.42 263
16706.64 258
16707.86 250
16709.08 231
16710.30 233
16711.52 231
16712.74 241
16713.96 259
16715.18 269
16716.40 247
16717.62 227
16718.84 247
16720.06 262
16721.28 261
16722.50 262
16723.72 243
16724.94 250
16726.16 237
16727.38 249
16728.60 219
16729.82 234
16731.04 244
16732.26 246
16733.48 227
16734.70 231
16735.92 241
16737.14 243
16738.36 262
16739.58 233
16740.80 245
16742.02 249
16743.24 255
16744.46 229
16745.68 239
16746.90 224
16748.12 263
16749.35 256
16750.57 229
16751.79 242
16753.01 237
16754.23 231
16755.45 226
16756.67 246
16757.89 237
16759.11 240
16760.33 263
16761.56 236
16762.78 230
16764.00 251
16765.22 253
16766.44 256
16767.66 238
16768.88 236
16770.11 231
16771.33 263
16772.55 244
16773.77 233
16774.99 224
16776.22 231
16777.44 234
16778.66 222
16779.88 232
16781.10 239
16782.33 239
16783.55 227
16784.77 250
16785.99 252
16787.21 257
16788.44 236
16789.66 222
16790.88 229
16792.10 236
16793.33 251
16794.55 268
16795.77 228
16796.99 253
16798.22 240
16799.44 215
16800.66 235
16801.88 226
16803.11 235
16804.33 251
16805.55 248
16806.78 218
16808.00 245
16809.22 251
16810.44 239
16811.67 268
16812.89 262
16814.11 271
16815.34 275
16816.56 234
16817.78 228
16819.01 260
16820.23 218
16821.45 245
16822.68 250
16823.90 249
16825.13 227
16826.35 235
16827.57 227
16828.80 233
16830.02 247
16831.24 259
16832.47 255
16833.69 225
16834.92 235
16836.14 254
16837.36 246
16838.59 265
16839.81 248
16841.04 239
16842.26 256
16843.48 253
16844.71 244
16845.93 236
16847.16 249
16848.38 258
16849.61 241
16850.83 221
16852.06 249
16853.28 237
16854.51 239
16855.73 255
16856.95 268
16858.18 256
16859.40 253
16860.63 247
16861.85 237
16863.08 241
16864.30 243
16865.53 249
16866.75 250
16867.98 271
16869.21 242
16870.43 244
16871.66 242
16872.88 257
16874.11 268
16875.33 245
16876.56 269
16877.78 263
16879.01 264
16880.23 244
16881.46 259
16882.69 263
16883.91 258
16885.14 262
16886.36 262
16887.59 244
16888.81 258
16890.04 240
16891.27 253
16892.49 261
16893.72 237
16894.94 256
16896.17 244
16897.40 268
16898.62 241
16899.85 268
16901.08 252
16902.30 250
16903.53 275
16904.76 279
16905.98 253
16907.21 241
16908.44 235
16909.66 263
16910.89 267
16912.12 240
16913.34 265
16914.57 276
16915.80 243
16917.02 242
16918.25 237
16919.48 255
16920.70 251
16921.93 255
16923.16 258
16924.39 226
16925.61 240
16926.84 248
16928.07 239
16929.30 254
16930.52 250
16931.75 271
16932.98 249
16934.21 253
16935.43 232
16936.66 239
16937.89 234
16939.12 263
16940.34 226
16941.57 240
16942.80 218
16944.03 237
16945.26 251
16946.48 259
16947.71 246
16948.94 244
16950.17 249
16951.40 243
16952.62 249
16953.85 254
16955.08 242
16956.31 240
16957.54 243
16958.77 225
16959.99 253
16961.22 221
16962.45 246
16963.68 232
16964.91 243
16966.14 237
16967.37 232
16968.60 244
16969.82 226
16971.05 221
16972.28 246
16973.51 260
16974.74 266
16975.97 268
16977.20 264
16978.43 236
16979.66 245
16980.89 262
16982.11 244
16983.34 254
16984.57 242
16985.80 248
16987.03 234
16988.26 217
16989.49 212
16990.72 223
16991.95 242
16993.18 226
16994.41 248
16995.64 234
16996.87 259
16998.10 247
16999.33 253
17000.56 233
17001.79 265
17003.02 245
17004.25 238
17005.48 241
17006.71 227
17007.94 216
17009.17 226
17010.40 252
17011.63 240
17012.86 242
17014.09 263
17015.32 231
17016.55 224
17017.78 232
17019.01 237
17020.25 248
17021.48 226
17022.71 232
17023.94 240
17025.17 247
17026.40 241
17027.63 251
17028.86 253
17030.09 240
17031.32 241
17032.55 239
17033.79 245
17035.02 228
17036.25 251
17037.48 239
17038.71 244
17039.94 232
17041.17 243
17042.41 269
17043.64 255
17044.87 241
17046.10 238
17047.33 225
17048.56 255
17049.80 259
17051.03 261
17052.26 271
17053.49 239
17054.72 246
17055.95 251
17057.19 252
17058.42 234
17059.65 241
17060.88 242
17062.12 225
17063.35 242
17064.58 250
17065.81 233
17067.04 249
17068.28 255
17069.51 236
17070.74 234
17071.97 219
17073.21 263
17074.44 250
17075.67 239
17076.90 236
17078.14 246
17079.37 228
17080.60 236
17081.84 226
17083.07 251
17084.30 218
17085.54 227
17086.77 221
17088.00 236
17089.23 225
17090.47 249
17091.70 242
17092.93 230
17094.17 241
17095.40 234
17096.63 245
17097.87 226
17099.10 233
17100.34 224
17101.57 244
17102.80 238
17104.04 252
17105.27 253
17106.50 229
17107.74 262
17108.97 247
17110.21 250
17111.44 220
17112.67 249
17113.91 221
17115.14 248
17116.38 259
17117.61 245
17118.84 228
17120.08 249
17121.31 241
17122.55 226
17123.78 225
17125.02 255
17126.25 233
17127.48 232
17128.72 235
17129.95 229
17131.19 228
17132.42 242
17133.66 228
17134.89 249
17136.13 256
17137.36 241
17138.60 244
17139.83 224
17141.07 244
17142.30 261
17143.54 236
17144.77 232
17146.01 242
17147.24 253
17148.48 238
17149.71 247
17150.95 243
17152.19 241
17153.42 243
17154.66 236
17155.89 226
17157.13 239
17158.36 236
17159.60 236
17160.83 230
17162.07 230
17163.31 254
17164.54 251
17165.78 257
17167.01 229
17168.25 252
17169.49 251
17170.72 232
17171.96 244
17173.19 265
17174.43 243
17175.67 253
17176.90 212
17178.14 235
17179.38 242
17180.61 223
17181.85 224
17183.09 227
17184.32 257
17185.56 244
17186.80 244
17188.03 234
17189.27 258
17190.51 270
17191.74 247
17192.98 256
17194.22 274
17195.45 233
17196.69 236
17197.93 264
17199.16 240
17200.40 267
17201.64 273
17202.88 241
17204.11 235
17205.35 258
17206.59 258
17207.83 255
17209.06 266
17210.30 267
17211.54 260
17212.78 254
17214.01 257
17215.25 268
17216.49 258
17217.73 273
17218.96 253
17220.20 270
17221.44 255
17222.68 251
17223.92 285
17225.15 246
17226.39 263
17227.63 265
17228.87 281
17230.11 245
17231.35 263
17232.58 240
17233.82 266
17235.06 231
17236.30 249
17237.54 239
17238.78 245
17240.01 271
17241.25 259
17242.49 258
17243.73 245
17244.97 258
17246.21 260
17247.45 254
17248.69 242
17249.93 255
17251.16 261
17252.40 250
17253.64 243
17254.88 241
17256.12 243
17257.36 221
17258.60 253
17259.84 237
17261.08 249
17262.32 240
17263.56 253
17264.80 239
17266.04 222
17267.28 228
17268.51 236
17269.75 224
17270.99 228
17272.23 221
17273.47 219
17274.71 234
17275.95 237
17277.19 226
17278.43 238
17279.67 253
17280.91 234
17282.15 227
17283.39 248
17284.63 248
17285.87 233
17287.11 246
17288.35 218
17289.60 228
17290.84 243
17292.08 230
17293.32 244
17294.56 240
17295.80 228
17297.04 243
17298.28 256
17299.52 224
17300.76 233
17302.00 232
17303.24 245
17304.48 225
17305.72 239
17306.96 208
17308.21 239
17309.45 215
17310.69 263
17311.93 224
17313.17 236
17314.41 215
17315.65 239
17316.89 253
17318.14 257
17319.38 223
17320.62 245
17321.86 232
17323.10 238
17324.34 253
17325.59 242
17326.83 245
17328.07 230
17329.31 229
17330.55 220
17331.79 251
17333.04 245
17334.28 243
17335.52 238
17336.76 206
17338.00 250
17339.25 238
17340.49 220
17341.73 226
17342.97 228
17344.22 230
17345.46 236
17346.70 242
17347.94 225
17349.19 228
17350.43 245
17351.67 257
17352.91 236
17354.16 248
17355.40 228
17356.64 241
17357.88 256
17359.13 219
17360.37 232
17361.61 239
17362.86 231
17364.10 238
17365.34 243
17366.58 227
17367.83 222
17369.07 219
17370.31 226
17371.56 239
17372.80 240
17374.04 228
17375.29 230
17376.53 243
17377.78 258
17379.02 238
17380.26 241
17381.51 256
17382.75 239
17383.99 245
17385.24 240
17386.48 223
17387.72 254
17388.97 222
17390.21 243
17391.46 232
17392.70 222
17393.94 249
17395.19 240
17396.43 217
17397.68 222
17398.92 234
17400.17 227
17401.41 222
17402.65 221
17403.90 232
17405.14 238
17406.39 240
17407.63 207
17408.88 220
17410.12 236
17411.37 233
17412.61 240
17413.86 253
17415.10 233
17416.35 225
17417.59 215
17418.84 236
17420.08 216
17421.33 236
17422.57 245
17423.82 233
17425.06 232
17426.31 232
17427.55 244
17428.80 244
17430.04 209
17431.29 234
17432.53 266
17433.78 238
17435.03 252
17436.27 237
17437.52 226
17438.76 234
17440.01 246
17441.25 241
17442.50 237
17443.75 243
17444.99 243
17446.24 234
17447.48 248
17448.73 233
17449.98 243
17451.22 254
17452.47 229
17453.71 252
17454.96 235
17456.21 244
17457.45 237
17458.70 255
17459.95 254
17461.19 253
17462.44 272
17463.69 258
17464.93 224
17466.18 247
17467.43 254
17468.67 272
17469.92 247
17471.17 240
17472.41 237
17473.66 247
17474.91 243
17476.15 240
17477.40 245
17478.65 255
17479.90 248
17481.14 251
17482.39 246
17483.64 268
17484.88 252
17486.13 257
17487.38 229
17488.63 215
17489.87 232
17491.12 254
17492.37 246
17493.62 232
17494.86 232
17496.11 250
17497.36 235
17498.61 234
17499.86 250
17501.10 243
17502.35 255
17503.60 276
17504.85 246
17506.10 263
17507.34 275
17508.59 247
17509.84 258
17511.09 246
17512.34 277
17513.59 277
17514.83 267
17516.08 244
17517.33 270
17518.58 273
17519.83 278
17521.08 265
17522.33 244
17523.57 259
17524.82 275
17526.07 259
17527.32 253
17528.57 279
17529.82 268
17531.07 290
17532.32 283
17533.57 266
17534.82 266
17536.06 262
17537.31 278
17538.56 283
17539.81 267
17541.06 257
17542.31 260
17543.56 288
17544.81 281
17546.06 267
17547.31 281
17548.56 271
17549.81 294
17551.06 259
17552.31 283
17553.56 282
17554.81 265
17556.06 272
17557.31 261
17558.56 286
17559.81 294
17561.06 284
17562.31 305
17563.56 282
17564.81 295
17566.06 292
17567.31 294
17568.56 289
17569.81 268
17571.06 268
17572.31 294
17573.56 267
17574.81 277
17576.06 278
17577.31 295
17578.56 291
17579.81 278
17581.06 272
17582.31 284
17583.57 272
17584.82 281
17586.07 286
17587.32 280
17588.57 278
17589.82 264
17591.07 248
17592.32 290
17593.57 278
17594.83 267
17596.08 267
17597.33 276
17598.58 260
17599.83 257
17601.08 266
17602.33 266
17603.59 281
17604.84 277
17606.09 290
17607.34 267
17608.59 258
17609.84 282
17611.10 287
17612.35 284
17613.60 285
17614.85 277
17616.10 262
17617.36 253
17618.61 279
17619.86 261
17621.11 259
17622.36 263
17623.62 243
17624.87 257
17626.12 238
17627.37 267
17628.63 256
17629.88 259
17631.13 241
17632.38 265
17633.64 239
17634.89 261
17636.14 260
17637.39 224
17638.65 254
17639.90 259
17641.15 250
17642.41 239
17643.66 249
17644.91 258
17646.17 269
17647.42 259
17648.67 252
17649.92 242
17651.18 255
17652.43 282
17653.68 242
17654.94 240
17656.19 238
17657.44 238
17658.70 266
17659.95 251
17661.21 248
17662.46 238
17663.71 260
17664.97 273
17666.22 252
17667.47 231
17668.73 230
17669.98 250
17671.24 267
17672.49 269
17673.74 239
17675.00 215
17676.25 230
17677.51 223
17678.76 222
17680.02 242
17681.27 247
17682.52 231
17683.78 230
17685.03 248
17686.29 247
17687.54 244
17688.80 256
17690.05 234
17691.31 241
17692.56 261
17693.82 249
17695.07 228
17696.32 239
17697.58 253
17698.83 264
17700.09 247
17701.34 260
17702.60 248
17703.86 253
17705.11 236
17706.37 238
17707.62 227
17708.88 247
17710.13 245
17711.39 240
17712.64 249
17713.90 258
17715.15 243
17716.41 262
17717.66 262
17718.92 235
17720.18 237
17721.43 240
17722.69 251
17723.94 246
17725.20 236
17726.45 243
17727.71 236
17728.97 265
17730.22 280
17731.48 248
17732.74 260
17733.99 263
17735.25 256
17736.50 252
17737.76 234
17739.02 255
17740.27 249
17741.53 241
17742.79 235
17744.04 248
17745.30 272
17746.56 264
17747.81 252
17749.07 267
17750.33 253
17751.58 233
17752.84 244
17754.10 244
17755.35 227
17756.61 236
17757.87 263
17759.12 226
17760.38 234
17761.64 237
17762.90 243
17764.15 252
17765.41 256
17766.67 263
17767.93 265
17769.18 274
17770.44 266
17771.70 272
17772.96 260
17774.21 272
17775.47 259
17776.73 274
17777.99 278
17779.24 267
17780.50 253
17781.76 256
17783.02 251
17784.28 262
17785.53 294
17786.79 261
17788.05 269
17789.31 255
17790.57 268
17791.82 257
17793.08 281
17794.34 266
17795.60 259
17796.86 275
17798.12 258
17799.37 263
17800.63 257
17801.89 248
17803.15 248
17804.41 253
17805.67 249
17806.93 243
17808.19 281
17809.44 270
17810.70 282
17811.96 259
17813.22 283
17814.48 273
17815.74 274
17817.00 250
17818.26 277
17819.52 272
17820.78 250
17822.04 248
17823.29 241
17824.55 261
17825.81 241
17827.07 241
17828.33 259
17829.59 235
17830.85 232
17832.11 250
17833.37 251
17834.63 228
17835.89 250
17837.15 255
17838.41 244
17839.67 255
17840.93 235
17842.19 223
17843.45 240
17844.71 237
17845.97 238
17847.23 242
17848.49 252
17849.75 237
17851.01 213
17852.27 250
17853.53 244
17854.79 240
17856.05 246
17857.31 227
17858.57 250
17859.84 250
17861.10 235
17862.36 242
17863.62 237
17864.88 230
17866.14 268
17867.40 267
17868.66 242
17869.92 240
17871.18 259
17872.44 228
17873.71 243
17874.97 249
17876.23 240
17877.49 245
17878.75 235
17880.01 260
17881.27 220
17882.53 234
17883.80 241
17885.06 227
17886.32 235
17887.58 239
17888.84 244
17890.10 226
17891.37 219
17892.63 222
17893.89 231
17895.15 216
17896.41 233
17897.67 242
17898.94 247
17900.20 258
17901.46 242
17902.72 243
17903.99 232
17905.25 211
17906.51 231
17907.77 244
17909.03 269
17910.30 237
17911.56 247
17912.82 247
17914.08 242
17915.35 246
17916.61 227
17917.87 245
17919.14 239
17920.40 231
17921.66 230
17922.92 204
17924.19 227
17925.45 242
17926.71 232
17927.98 235
17929.24 229
17930.50 232
17931.76 250
17933.03 243
17934.29 231
17935.55 213
17936.82 232
17938.08 251
17939.34 251
17940.61 227
17941.87 220
17943.14 227
17944.40 235
17945.66 218
17946.93 220
17948.19 220
17949.45 220
17950.72 241
17951.98 246
17953.25 228
17954.51 239
17955.77 230
17957.04 257
17958.30 220
17959.57 254
17960.83 241
17962.09 212
17963.36 229
17964.62 245
17965.89 226
17967.15 216
17968.42 225
17969.68 236
17970.95 239
17972.21 243
17973.47 222
17974.74 216
17976.00 220
17977.27 223
17978.53 236
17979.80 231
17981.06 238
17982.33 255
17983.59 235
17984.86 232
17986.12 207
17987.39 235
17988.65 243
17989.92 217
17991.18 214
17992.45 207
17993.71 242
17994.98 226
17996.25 228
17997.51 228
17998.78 228
18000.04 216
18001.31 232
18002.57 249
18003.84 224
18005.10 223
18006.37 246
18007.64 234
18008.90 237
18010.17 225
18011.43 256
18012.70 244
18013.97 235
18015.23 249
18016.50 218
18017.76 236
18019.03 218
18020.30 232
18021.56 236
18022.83 213
18024.10 220
18025.36 237
18026.63 212
18027.90 204
18029.16 193
18030.43 230
18031.70 245
18032.96 221
18034.23 234
18035.50 227
18036.76 234
18038.03 242
18039.30 241
18040.56 246
18041.83 228
18043.10 233
18044.37 218
18045.63 228
18046.90 229
18048.17 226
18049.43 248
18050.70 226
18051.97 238
18053.24 230
18054.50 240
18055.77 238
18057.04 204
18058.31 228
18059.57 236
18060.84 243
18062.11 229
18063.38 231
18064.65 246
18065.91 229
18067.18 235
18068.45 248
18069.72 223
18070.98 238
18072.25 247
18073.52 239
18074.79 239
18076.06 247
18077.33 260
18078.59 254
18079.86 249
18081.13 251
18082.40 267
18083.67 266
18084.94 258
18086.21 239
18087.47 263
18088.74 256
18090.01 226
18091.28 253
18092.55 271
18093.82 251
18095.09 246
18096.36 255
18097.62 241
18098.89 248
18100.16 257
18101.43 276
18102.70 272
18103.97 260
18105.24 261
18106.51 298
18107.78 276
18109.05 246
18110.32 262
18111.59 259
18112.86 264
18114.13 271
18115.40 268
18116.66 267
18117.93 234
18119.20 262
18120.47 270
18121.74 245
18123.01 259
18124.28 265
18125.55 257
18126.82 251
18128.09 262
18129.36 275
18130.63 264
18131.90 272
18133.17 271
18134.44 290
18135.71 276
18136.99 256
18138.26 228
18139.53 251
18140.80 253
18142.07 274
18143.34 265
18144.61 268
18145.88 252
18147.15 260
18148.42 254
18149.69 259
18150.96 254
18152.23 239
18153.50 263
18154.78 249
18156.05 248
18157.32 250
18158.59 279
18159.86 249
18161.13 253
18162.40 253
18163.67 233
18164.94 246
18166.22 248
18167.49 271
18168.76 272
18170.03 245
18171.30 263
18172.57 264
18173.85 266
18175.12 243
18176.39 229
18177.66 263
18178.93 260
18180.20 223
18181.48 239
18182.75 251
18184.02 263
18185.29 250
18186.56 271
18187.84 275
18189.11 272
18190.38 248
18191.65 260
18192.93 261
18194.20 257
18195.47 255
18196.74 255
18198.02 278
18199.29 256
18200.56 256
18201.83 265
18203.11 257
18204.38 257
18205.65 253
18206.92 266
18208.20 256
18209.47 265
18210.74 272
18212.02 244
18213.29 263
18214.56 249
18215.84 254
18217.11 244
18218.38 263
18219.65 246
18220.93 254
18222.20 231
18223.47 232
18224.75 244
18226.02 261
18227.30 240
18228.57 243
18229.84 264
18231.12 259
18232.39 251
18233.66 243
18234.94 262
18236.21 234
18237.48 234
18238.76 246
18240.03 259
18241.31 244
18242.58 247
18243.86 255
18245.13 227
18246.40 231
18247.68 228
18248.95 252
18250.23 233
18251.50 259
18252.77 234
18254.05 240
18255.32 263
18256.60 246
18257.87 242
18259.15 262
18260.42 236
18261.70 227
18262.97 249
18264.25 224
18265.52 231
18266.80 242
18268.07 256
18269.35 247
18270.62 239
18271.90 247
18273.17 255
18274.45 238
18275.72 238
18277.00 257
18278.27 263
18279.55 250
18280.82 222
18282.10 246
18283.37 238
18284.65 231
18285.93 256
18287.20 239
18288.48 244
18289.75 229
18291.03 242
18292.30 218
18293.58 240
18294.86 243
18296.13 246
18297.41 222
18298.68 220
18299.96 237
18301.24 259
18302.51 243
18303.79 239
18305.06 250
18306.34 251
18307.62 238
18308.89 250
18310.17 239
18311.45 231
18312.72 220
18314.00 245
18315.28 254
18316.55 252
18317.83 225
18319.11 227
18320.38 245
18321.66 244
18322.94 237
18324.21 229
18325.49 213
18326.77 255
18328.04 233
18329.32 218
18330.60 232
18331.88 239
18333.15 246
18334.43 238
18335.71 230
18336.98 219
18338.26 219
18339.54 224
18340.82 246
18342.09 221
18343.37 233
18344.65 226
18345.93 217
18347.20 220
18348.48 233
18349.76 233
18351.04 215
18352.32 212
18353.59 215
18354.87 229
18356.15 244
18357.43 241
18358.71 249
18359.98 236
18361.26 225
18362.54 241
18363.82 236
18365.10 247
18366.38 237
18367.65 215
18368.93 236
18370.21 236
18371.49 212
18372.77 250
18374.05 249
18375.33 211
18376.60 235
18377.88 230
18379.16 220
18380.44 215
18381.72 238
18383.00 243
18384.28 221
18385.56 228
18386.84 235
18388.11 243
18389.39 221
18390.67 225
18391.95 224
18393.23 226
18394.51 254
18395.79 247
18397.07 232
18398.35 218
18399.63 232
18400.91 236
18402.19 236
18403.47 236
18404.75 246
18406.03 240
18407.31 238
18408.59 234
18409.87 228
18411.15 228
18412.43 231
18413.71 234
18414.99 236
18416.27 233
18417.55 226
18418.83 232
18420.11 245
18421.39 237
18422.67 239
18423.95 212
18425.23 224
18426.51 259
18427.79 254
18429.07 223
18430.35 216
18431.63 231
18432.91 233
18434.19 218
18435.47 213
18436.75 234
18438.04 239
18439.32 230
18440.60 221
18441.88 242
18443.16 245
18444.44 231
18445.72 256
18447.00 230
18448.28 243
18449.57 248
18450.85 245
18452.13 238
18453.41 242
18454.69 243
18455.97 226
18457.25 231
18458.54 226
18459.82 236
18461.10 255
18462.38 242
18463.66 238
18464.94 246
18466.23 215
18467.51 214
18468.79 232
18470.07 238
18471.35 224
18472.64 237
18473.92 233
18475.20 258
18476.48 238
18477.76 242
18479.05 247
18480.33 229
18481.61 218
18482.89 218
18484.18 233
18485.46 243
18486.74 217
18488.02 227
18489.31 225
18490.59 228
18491.87 227
18493.15 250
18494.44 243
18495.72 236
18497.00 240
18498.29 255
18499.57 241
18500.85 213
18502.13 232
18503.42 243
18504.70 237
18505.98 202
18507.27 235
18508.55 222
18509.83 250
18511.12 232
18512.40 256
18513.68 217
18514.97 250
18516.25 231
18517.54 256
18518.82 238
18520.10 214
18521.39 221
18522.67 244
18523.95 249
18525.24 251
18526.52 259
18527.81 232
18529.09 246
18530.37 246
18531.66 238
18532.94 231
18534.23 229
18535.51 223
18536.79 242
18538.08 241
18539.36 258
18540.65 254
18541.93 229
18543.22 227
18544.50 226
18545.79 262
18547.07 242
18548.36 226
18549.64 241
18550.92 256
18552.21 251
18553.49 256
18554.78 240
18556.06 251
18557.35 233
18558.63 246
18559.92 235
18561.20 249
18562.49 257
18563.77 228
18565.06 242
18566.35 245
18567.63 231
18568.92 217
18570.20 258
18571.49 247
18572.77 254
18574.06 238
18575.34 260
18576.63 251
18577.92 258
18579.20 258
18580.49 252
18581.77 249
18583.06 254
18584.34 278
18585.63 257
18586.92 253
18588.20 234
18589.49 272
18590.77 246
18592.06 234
18593.35 264
18594.63 258
18595.92 237
18597.21 255
18598.49 240
18599.78 250
18601.07 259
18602.35 249
18603.64 248
18604.93 254
18606.21 251
18607.50 236
18608.79 246
18610.07 244
18611.36 265
18612.65 224
18613.93 243
18615.22 241
18616.51 246
18617.79 224
18619.08 241
18620.37 255
18621.66 234
18622.94 213
18624.23 227
18625.52 252
18626.80 212
18628.09 225
18629.38 228
18630.67 226
18631.95 230
18633.24 224
18634.53 216
18635.82 238
18637.11 220
18638.39 234
18639.68 235
18640.97 237
18642.26 244
18643.54 225
18644.83 243
18646.12 237
18647.41 235
18648.70 209
18649.99 212
18651.27 231
18652.56 207
18653.85 239
18655.14 247
18656.43 234
18657.72 240
18659.00 225
18660.29 227
18661.58 221
18662.87 221
18664.16 239
18665.45 243
18666.74 230
18668.02 193
18669.31 219
18670.60 219
18671.89 213
18673.18 220
18674.47 237
18675.76 245
18677.05 238
18678.34 238
18679.63 237
18680.92 249
18682.20 241
18683.49 239
18684.78 225
18686.07 215
18687.36 210
18688.65 233
18689.94 243
18691.23 220
18692.52 208
18693.81 235
18695.10 224
18696.39 243
18697.68 253
18698.97 228
18700.26 238
18701.55 227
18702.84 238
18704.13 197
18705.42 209
18706.71 219
18708.00 221
18709.29 215
18710.58 238
18711.87 229
18713.16 241
18714.45 245
18715.74 209
18717.03 213
18718.32 209
18719.61 229
18720.90 244
18722.20 219
18723.49 213
18724.78 217
18726.07 221
18727.36 251
18728.65 216
18729.94 240
18731.23 208
18732.52 224
18733.81 217
18735.10 215
18736.40 225
18737.69 235
18738.98 215
18740.27 213
18741.56 228
18742.85 213
18744.14 221
18745.43 232
18746.73 224
18748.02 201
18749.31 224
18750.60 203
18751.89 237
18753.18 226
18754.48 227
18755.77 215
18757.06 223
18758.35 231
18759.64 221
18760.94 216
18762.23 206
18763.52 224
18764.81 216
18766.10 232
18767.40 201
18768.69 215
18769.98 197
18771.27 225
18772.57 208
18773.86 220
18775.15 228
18776.44 228
18777.74 229
18779.03 238
18780.32 224
18781.61 224
18782.91 237
18784.20 235
18785.49 231
18786.79 231
18788.08 249
18789.37 218
18790.66 230
18791.96 228
18793.25 232
18794.54 215
18795.84 237
18797.13 229
18798.42 215
18799.72 221
18801.01 240
18802.30 244
18803.60 215
18804.89 237
18806.18 221
18807.48 220
18808.77 217
18810.07 238
18811.36 220
18812.65 237
18813.95 230
18815.24 241
18816.53 238
18817.83 206
18819.12 231
18820.42 230
18821.71 233
18823.00 219
18824.30 218
18825.59 217
18826.89 239
18828.18 238
18829.48 230
18830.77 211
18832.07 246
18833.36 239
18834.65 230
18835.95 224
18837.24 206
18838.54 246
18839.83 223
18841.13 214
18842.42 204
18843.72 244
18845.01 212
18846.31 232
18847.60 245
18848.90 247
18850.19 225
18851.49 237
18852.78 224
18854.08 210
18855.37 219
18856.67 235
18857.96 238
18859.26 229
18860.55 216
18861.85 215
18863.15 228
18864.44 216
18865.74 238
18867.03 220
18868.33 230
18869.62 206
18870.92 220
18872.22 224
18873.51 223
18874.81 219
18876.10 232
18877.40 250
18878.70 218
18879.99 231
18881.29 248
18882.58 276
18883.88 231
18885.18 239
18886.47 252
18887.77 266
18889.07 250
18890.36 273
18891.66 243
18892.95 268
18894.25 254
18895.55 229
18896.84 232
18898.14 232
18899.44 244
18900.73 222
18902.03 238
18903.33 230
18904.63 233
18905.92 225
18907.22 249
18908.52 261
18909.81 236
18911.11 247
18912.41 235
18913.71 229
18915.00 243
18916.30 224
18917.60 229
18918.89 226
18920.19 229
18921.49 232
18922.79 219
18924.09 233
18925.38 245
18926.68 245
18927.98 239
18929.28 242
18930.57 226
18931.87 255
18933.17 238
18934.47 248
18935.77 253
18937.06 234
18938.36 227
18939.66 224
18940.96 228
18942.26 220
18943.55 226
18944.85 228
18946.15 233
18947.45 242
18948.75 238
18950.05 244
18951.35 226
18952.64 228
18953.94 228
18955.24 247
18956.54 239
18957.84 232
18959.14 223
18960.44 227
18961.74 244
18963.03 232
18964.33 227
18965.63 215
18966.93 209
18968.23 245
18969.53 222
18970.83 226
18972.13 205
18973.43 214
18974.73 230
18976.03 224
18977.33 235
18978.62 211
18979.92 235
18981.22 189
18982.52 228
18983.82 201
18985.12 229
18986.42 208
18987.72 238
18989.02 216
18990.32 215
18991.62 225
18992.92 212
18994.22 229
18995.52 238
18996.82 219
18998.12 213
18999.42 247
19000.72 215
19002.02 226
19003.32 187
19004.62 236
19005.92 216
19007.22 239
19008.53 199
19009.83 222
19011.13 213
19012.43 237
19013.73 211
19015.03 230
19016.33 228
19017.63 211
19018.93 221
19020.23 209
19021.53 214
19022.83 184
19024.13 221
19025.44 192
19026.74 211
19028.04 213
19029.34 218
19030.64 224
19031.94 216
19033.24 202
19034.54 202
19035.85 229
19037.15 200
19038.45 225
19039.75 230
19041.05 215
19042.35 189
19043.66 207
19044.96 201
19046.26 205
19047.56 202
19048.86 239
19050.16 200
19051.47 200
19052.77 193
19054.07 203
19055.37 202
19056.67 210
19057.98 215
19059.28 210
19060.58 223
19061.88 197
19063.19 230
19064.49 201
19065.79 208
19067.09 200
19068.40 229
19069.70 201
19071.00 212
19072.30 195
19073.61 195
19074.91 194
19076.21 201
19077.52 233
19078.82 209
19080.12 216
19081.42 202
19082.73 203
19084.03 200
19085.33 231
19086.64 203
19087.94 196
19089.24 204
19090.55 214
19091.85 214
19093.15 211
19094.46 204
19095.76 196
19097.06 200
19098.37 230
19099.67 205
19100.97 184
19102.28 214
19103.58 208
19104.89 225
19106.19 192
19107.49 196
19108.80 192
19110.10 209
19111.40 198
19112.71 191
19114.01 199
19115.32 199
19116.62 228
19117.93 197
19119.23 213
19120.53 204
19121.84 202
19123.14 202
19124.45 202
19125.75 196
19127.06 207
19128.36 210
19129.67 213
19130.97 208
19132.28 218
19133.58 200
19134.88 193
19136.19 225
19137.49 201
19138.80 209
19140.10 182
19141.41 218
19142.71 187
19144.02 214
19145.32 191
19146.63 194
19147.94 194
19149.24 196
19150.55 182
19151.85 186
19153.16 206
19154.46 206
19155.77 198
19157.07 199
19158.38 198
19159.68 205
19160.99 202
19162.30 207
19163.60 222
19164.91 189
19166.21 216
19167.52 210
19168.83 203
19170.13 200
19171.44 193
19172.74 188
19174.05 220
19175.36 204
19176.66 200
19177.97 216
19179.27 195
19180.58 207
19181.89 213
19183.19 236
19184.50 217
19185.81 218
19187.11 203
19188.42 223
19189.73 222
19191.03 214
19192.34 207
19193.65 207
19194.95 205
19196.26 207
19197.57 209
19198.87 207
19200.18 218
19201.49 201
19202.80 206
19204.10 194
19205.41 221
19206.72 193
19208.03 214
19209.33 218
19210.64 210
19211.95 198
19213.25 204
19214.56 218
19215.87 216
19217.18 204
19218.49 194
19219.79 213
19221.10 201
19222.41 227
19223.72 213
19225.02 209
19226.33 203
19227.64 210
19228.95 230
19230.26 214
19231.56 209
19232.87 210
19234.18 190
19235.49 212
19236.80 190
19238.11 207
19239.41 224
19240.72 184
19242.03 235
19243.34 204
19244.65 200
19245.96 197
19247.26 218
19248.57 202
19249.88 202
19251.19 197
19252.50 192
19253.81 202
19255.12 202
19256.43 207
19257.74 185
19259.04 214
19260.35 208
19261.66 223
19262.97 203
19264.28 198
19265.59 219
19266.90 223
19268.21 180
19269.52 214
19270.83 195
19272.14 228
19273.45 203
19274.76 179
19276.07 187
19277.38 202
19278.69 218
19279.99 213
19281.30 219
19282.61 187
19283.92 199
19285.23 171
19286.54 215
19287.85 191
19289.16 190
19290.47 176
19291.78 210
19293.09 215
19294.40 213
19295.72 218
19297.03 199
19298.34 194
19299.65 211
19300.96 199
19302.27 196
19303.58 195
19304.89 189
19306.20 226
19307.51 190
19308.82 200
19310.13 195
19311.44 228
19312.75 195
19314.06 221
19315.37 206
19316.69 222
19318.00 226
19319.31 201
19320.62 205
19321.93 195
19323.24 214
19324.55 205
19325.86 230
19327.18 201
19328.49 210
19329.80 195
19331.11 209
19332.42 226
19333.73 210
19335.04 223
19336.36 210
19337.67 211
19338.98 200
19340.29 215
19341.60 181
19342.91 207
19344.23 192
19345.54 232
19346.85 198
19348.16 207
19349.47 201
19350.79 213
19352.10 190
19353.41 185
19354.72 186
19356.04 203
19357.35 214
19358.66 202
19359.97 223
19361.29 208
19362.60 203
19363.91 193
19365.22 212
19366.54 176
19367.85 204
19369.16 220
19370.47 202
19371.79 196
19373.10 197
19374.41 196
19375.73 204
19377.04 205
19378.35 203
19379.67 214
19380.98 208
19382.29 199
19383.60 192
19384.92 201
19386.23 181
19387.54 200
19388.86 186
19390.17 198
19391.49 162
19392.80 201
19394.11 197
19395.43 205
19396.74 190
19398.05 193
19399.37 196
19400.68 186
19402.00 189
19403.31 195
19404.62 219
19405.94 200
19407.25 208
19408.57 192
19409.88 198
19411.19 187
19412.51 211
19413.82 207
19415.14 198
19416.45 191
19417.77 212
19419.08 186
19420.39 169
19421.71 208
19423.02 196
19424.34 190
19425.65 181
19426.97 172
19428.28 194
19429.60 208
19430.91 218
19432.23 195
19433.54 175
19434.86 191
19436.17 195
19437.49 209
19438.80 220
19440.12 195
19441.43 197
19442.75 199
19444.06 201
19445.38 187
19446.69 208
19448.01 178
19449.32 190
19450.64 178
19451.96 203
19453.27 188
19454.59 199
19455.90 206
19457.22 199
19458.53 232
19459.85 180
19461.17 210
19462.48 200
19463.80 210
19465.11 194
19466.43 202
19467.75 182
19469.06 175
19470.38 192
19471.69 208
19473.01 189
19474.33 198
19475.64 183
19476.96 203
19478.28 208
19479.59 170
19480.91 207
19482.23 211
19483.54 200
19484.86 197
19486.18 182
19487.49 195
19488.81 199
19490.13 193
19491.44 176
19492.76 174
19494.08 208
19495.39 200
19496.71 208
19498.03 205
19499.35 190
19500.66 205
19501.98 204
19503.30 220
19504.61 204
19505.93 210
19507.25 192
19508.57 189
19509.88 202
19511.20 207
19512.52 191
19513.84 202
19515.15 195
19516.47 198
19517.79 209
19519.11 201
19520.43 199
19521.74 201
19523.06 200
19524.38 193
19525.70 199
19527.02 200
19528.33 214
19529.65 191
19530.97 200
19532.29 186
19533.61 203
19534.93 202
19536.24 203
19537.56 201
19538.88 194
19540.20 209
19541.52 194
19542.84 203
19544.16 204
19545.47 205
19546.79 192
19548.11 211
19549.43 186
19550.75 210
19552.07 191
19553.39 189
19554.71 200
19556.03 211
19557.34 211
19558.66 190
19559.98 184
19561.30 185
19562.62 201
19563.94 185
19565.26 187
19566.58 178
19567.90 174
19569.22 179
19570.54 194
19571.86 173
19573.18 189
19574.50 200
19575.82 193
19577.14 196
19578.46 179
19579.78 203
19581.10 189
19582.42 188
19583.74 198
19585.06 192
19586.38 176
19587.70 168
19589.02 181
19590.34 193
19591.66 193
19592.98 208
19594.30 188
19595.62 200
19596.94 183
19598.26 196
19599.58 207
19600.90 180
19602.22 195
19603.54 186
19604.86 192
19606.18 197
19607.50 198
19608.82 187
19610.15 169
19611.47 209
19612.79 187
19614.11 184
19615.43 195
19616.75 176
19618.07 193
19619.39 181
19620.71 183
19622.04 187
19623.36 172
19624.68 191
19626.00 189
19627.32 190
19628.64 185
19629.96 200
19631.29 192
19632.61 172
19633.93 190
19635.25 153
19636.57 176
19637.89 194
19639.22 185
19640.54 175
19641.86 215
19643.18 195
19644.50 181
19645.83 186
19647.15 173
19648.47 188
19649.79 196
19651.12 190
19652.44 191
19653.76 182
19655.08 183
19656.40 174
19657.73 189
19659.05 198
19660.37 180
19661.70 211
19663.02 208
19664.34 200
19665.66 214
19666.99 203
19668.31 177
19669.63 184
19670.95 186
19672.28 189
19673.60 209
19674.92 207
19676.25 205
19677.57 200
19678.89 190
19680.22 194
19681.54 200
19682.86 203
19684.19 190
19685.51 179
19686.83 210
19688.16 194
19689.48 195
19690.80 202
19692.13 192
19693.45 209
19694.78 177
19696.10 179
19697.42 195
19698.75 194
19700.07 189
19701.39 192
19702.72 186
19704.04 188
19705.37 172
19706.69 168
19708.02 181
19709.34 193
19710.66 206
19711.99 197
19713.31 187
19714.64 192
19715.96 190
19717.29 203
19718.61 170
19719.93 210
19721.26 179
19722.58 176
19723.91 187
19725.23 191
19726.56 195
19727.88 187
19729.21 208
19730.53 205
19731.86 178
19733.18 195
19734.51 194
19735.83 209
19737.16 185
19738.48 192
19739.81 184
19741.13 172
19742.46 170
19743.78 184
19745.11 190
19746.44 202
19747.76 189
19749.09 185
19750.41 202
19751.74 193
19753.06 208
19754.39 204
19755.72 199
19757.04 199
19758.37 181
19759.69 197
19761.02 187
19762.34 168
19763.67 184
19765.00 188
19766.32 162
19767.65 182
19768.98 219
19770.30 184
19771.63 207
19772.95 188
19774.28 191
19775.61 211
19776.93 194
19778.26 198
19779.59 191
19780.91 190
19782.24 205
19783.57 203
19784.89 180
19786.22 204
19787.55 198
19788.87 164
19790.20 182
19791.53 190
19792.86 170
19794.18 182
19795.51 191
19796.84 202
19798.16 185
19799.49 181
19800.82 193
19802.15 184
19803.47 188
19804.80 173
19806.13 185
19807.46 195
19808.78 174
19810.11 166
19811.44 185
19812.77 190
19814.09 180
19815.42 187
19816.75 177
19818.08 171
19819.41 188
19820.73 194
19822.06 185
19823.39 199
19824.72 192
19826.05 190
19827.37 174
19828.70 171
19830.03 177
19831.36 184
19832.69 201
19834.02 186
19835.34 186
19836.67 201
19838.00 187
19839.33 195
19840.66 176
19841.99 174
19843.32 194
19844.64 205
19845.97 184
19847.30 184
19848.63 188
19849.96 182
19851.29 196
19852.62 191
19853.95 197
19855.28 217
19856.60 212
19857.93 173
19859.26 194
19860.59 207
19861.92 209
19863.25 187
19864.58 166
19865.91 186
19867.24 189
19868.57 178
19869.90 182
19871.23 185
19872.56 191
19873.89 196
19875.22 199
19876.55 186
19877.88 195
19879.21 210
19880.54 179
19881.87 189
19883.20 203
19884.53 208
19885.86 201
19887.19 187
19888.52 172
19889.85 172
19891.18 195
19892.51 194
19893.84 193
19895.17 183
19896.50 176
19897.83 199
19899.16 199
19900.49 166
19901.82 186
19903.15 185
19904.48 173
19905.81 203
19907.15 197
19908.48 180
19909.81 203
19911.14 203
19912.47 187
19913.80 192
19915.13 187
19916.46 187
19917.79 211
19919.13 184
19920.46 178
19921.79 185
19923.12 179
19924.45 191
19925.78 203
19927.11 195
19928.45 170
19929.78 170
19931.11 182
19932.44 235
19933.77 201
19935.10 174
19936.44 180
19937.77 194
19939.10 215
19940.43 191
19941.76 191
19943.10 194
19944.43 185
19945.76 192
19947.09 178
19948.42 172
19949.76 204
19951.09 211
19952.42 206
19953.75 198
19955.09 187
19956.42 198
19957.75 200
19959.08 189
19960.42 189
19961.75 216
19963.08 191
19964.41 181
19965.75 204
19967.08 224
19968.41 190
19969.75 206
19971.08 194
19972.41 193
19973.74 202
19975.08 211
19976.41 205
19977.74 188
19979.08 182
19980.41 188
19981.74 208
19983.08 220
19984.41 187
19985.74 194
19987.08 202
19988.41 191
19989.75 202
19991.08 199
19992.41 212
19993.75 231
19995.08 213
19996.41 208
19997.75 203
19999.08 191
20000.42 207
20001.75 205
20003.08 203
20004.42 193
20005.75 235
20007.09 216
20008.42 218
20009.75 205
20011.09 204
20012.42 205
20013.76 206
20015.09 202
20016.43 209
20017.76 211
20019.10 224
20020.43 229
20021.76 215
20023.10 217
20024.43 223
20025.77 204
20027.10 215
20028.44 212
20029.77 209
20031.11 207
20032.44 211
20033.78 231
20035.11 208
20036.45 212
20037.78 229
20039.12 234
20040.46 216
20041.79 218
20043.13 234
20044.46 231
20045.80 223
20047.13 207
20048.47 215
20049.80 217
20051.14 225
20052.47 224
20053.81 221
20055.15 219
20056.48 222
20057.82 222
20059.15 233
20060.49 211
20061.83 227
20063.16 196
20064.50 199
20065.83 218
20067.17 215
20068.51 220
20069.84 194
20071.18 217
20072.52 198
20073.85 229
20075.19 206
20076.52 210
20077.86 206
20079.20 196
20080.53 195
20081.87 199
20083.21 221
20084.54 205
20085.88 206
20087.22 207
20088.56 213
20089.89 212
20091.23 209
20092.57 196
20093.90 188
20095.24 219
20096.58 201
20097.91 206
20099.25 180
20100.59 217
20101.93 203
20103.26 213
20104.60 185
20105.94 193
20107.28 215
20108.61 203
20109.95 206
20111.29 202
20112.63 183
20113.96 197
20115.30 202
20116.64 222
20117.98 192
20119.32 184
20120.65 186
20121.99 210
20123.33 183
20124.67 183
20126.01 184
