# Supplementary material for: MALDI-TOF MS typing enables the classification of brewing yeasts of the genus Saccharomyces to major beer styles
Source: PLoS One. 2017 Aug 9;12(8):e0181694. doi: 10.1371/journal.pone.0181694 (PMC5549903; doi:10.1371/journal.pone.0181694)
Supplement: S17 File — The directory includes 90 raw files and was zipped to “.zip”; the folder has three strains with 30 spectra per strain; S1 Text explains the raw files with an example and Table 1 represents the yeast strains used within the experiment. (ZIP) [file pone.0181694.s020.zip › 49-51/30812-1H7-Dias-Dias-Dias-YPG-18h-E-E_2016-10-04_4_0_B10_1.dat]

1998.43 2326
1998.85 2292
1999.27 2307
1999.69 2276
2000.11 2216
2000.54 2151
2000.96 2060
2001.38 1910
2001.80 1907
2002.23 2017
2002.65 1944
2003.07 1924
2003.49 1980
2003.92 1930
2004.34 2069
2004.76 2098
2005.18 2175
2005.61 2167
2006.03 2346
2006.45 2398
2006.87 2330
2007.30 2342
2007.72 2280
2008.14 2174
2008.57 2194
2008.99 2071
2009.41 1945
2009.84 1884
2010.26 1919
2010.68 1871
2011.11 1785
2011.53 1853
2011.95 1877
2012.38 1810
2012.80 1854
2013.22 1859
2013.65 1864
2014.07 1954
2014.49 1970
2014.92 1963
2015.34 2012
2015.77 2075
2016.19 2216
2016.61 2400
2017.04 2372
2017.46 2539
2017.89 2737
2018.31 2915
2018.73 2893
2019.16 2912
2019.58 2794
2020.01 2810
2020.43 2562
2020.85 2489
2021.28 2450
2021.70 2258
2022.13 2281
2022.55 2245
2022.98 2114
2023.40 2040
2023.83 2014
2024.25 2045
2024.68 2069
2025.10 2009
2025.53 1979
2025.95 2012
2026.38 2008
2026.80 2031
2027.23 2062
2027.65 2091
2028.08 2019
2028.50 2080
2028.93 2108
2029.35 2056
2029.78 2019
2030.20 2049
2030.63 2000
2031.05 2091
2031.48 2061
2031.90 1940
2032.33 2015
2032.75 2034
2033.18 2043
2033.61 1982
2034.03 2039
2034.46 1984
2034.88 2061
2035.31 2019
2035.74 2141
2036.16 2245
2036.59 2143
2037.01 2192
2037.44 2092
2037.87 2146
2038.29 2207
2038.72 2180
2039.14 2131
2039.57 2139
2040.00 2042
2040.42 2187
2040.85 2022
2041.28 2023
2041.70 1998
2042.13 2127
2042.56 2101
2042.98 1995
2043.41 2007
2043.84 2063
2044.26 2077
2044.69 2011
2045.12 1990
2045.54 2067
2045.97 2006
2046.40 1979
2046.82 1942
2047.25 1967
2047.68 1997
2048.11 1934
2048.53 1926
2048.96 2000
2049.39 1967
2049.82 1823
2050.24 1777
2050.67 1825
2051.10 1909
2051.53 1830
2051.95 1826
2052.38 1852
2052.81 1793
2053.24 1765
2053.66 1800
2054.09 1939
2054.52 1819
2054.95 1802
2055.38 1804
2055.80 1878
2056.23 1954
2056.66 1863
2057.09 1917
2057.52 1948
2057.94 1933
2058.37 1937
2058.80 1865
2059.23 1954
2059.66 2017
2060.09 1921
2060.51 1871
2060.94 1867
2061.37 1882
2061.80 1890
2062.23 2014
2062.66 2156
2063.09 2234
2063.52 2295
2063.94 2353
2064.37 2333
2064.80 2260
2065.23 2292
2065.66 2287
2066.09 2229
2066.52 2104
2066.95 2049
2067.38 1892
2067.81 1925
2068.24 1927
2068.66 1959
2069.09 2031
2069.52 1985
2069.95 1979
2070.38 2027
2070.81 1982
2071.24 1961
2071.67 2022
2072.10 2067
2072.53 2012
2072.96 2122
2073.39 2238
2073.82 2275
2074.25 2328
2074.68 2277
2075.11 2260
2075.54 2308
2075.97 2264
2076.40 2247
2076.83 2091
2077.26 2142
2077.69 2226
2078.12 2311
2078.55 2324
2078.98 2247
2079.41 2241
2079.84 2230
2080.27 2180
2080.70 2121
2081.14 2128
2081.57 2140
2082.00 2074
2082.43 1997
2082.86 2047
2083.29 2043
2083.72 1997
2084.15 1988
2084.58 1911
2085.01 1903
2085.44 1896
2085.88 1840
2086.31 1886
2086.74 1851
2087.17 1812
2087.60 1834
2088.03 1902
2088.46 1871
2088.89 1941
2089.33 1971
2089.76 2037
2090.19 2051
2090.62 2045
2091.05 2168
2091.48 2178
2091.92 2155
2092.35 2242
2092.78 2198
2093.21 2241
2093.64 2173
2094.07 2209
2094.51 2144
2094.94 2140
2095.37 2118
2095.80 2119
2096.24 2066
2096.67 1961
2097.10 1891
2097.53 1967
2097.96 1884
2098.40 1897
2098.83 1919
2099.26 1812
2099.69 1886
2100.13 1879
2100.56 1861
2100.99 1888
2101.43 1888
2101.86 1913
2102.29 1959
2102.72 1897
2103.16 1880
2103.59 1887
2104.02 1986
2104.46 1955
2104.89 1948
2105.32 1897
2105.76 2017
2106.19 2153
2106.62 2087
2107.05 2000
2107.49 2072
2107.92 2209
2108.36 2309
2108.79 2234
2109.22 2163
2109.66 2108
2110.09 2021
2110.52 2053
2110.96 2075
2111.39 2005
2111.82 1917
2112.26 1920
2112.69 1906
2113.13 1899
2113.56 1792
2113.99 1863
2114.43 1836
2114.86 1837
2115.30 1850
2115.73 1782
2116.16 1812
2116.60 1861
2117.03 1830
2117.47 1842
2117.90 1908
2118.34 1882
2118.77 1819
2119.21 1913
2119.64 1925
2120.07 2102
2120.51 2120
2120.94 2143
2121.38 2229
2121.81 2236
2122.25 2276
2122.68 2218
2123.12 2100
2123.55 2093
2123.99 2000
2124.42 2139
2124.86 1994
2125.29 1840
2125.73 1884
2126.16 1917
2126.60 2000
2127.04 1927
2127.47 1952
2127.91 1927
2128.34 1859
2128.78 1940
2129.21 1940
2129.65 1987
2130.08 2038
2130.52 2112
2130.96 2101
2131.39 2111
2131.83 2146
2132.26 2251
2132.70 2381
2133.14 2609
2133.57 2731
2134.01 2715
2134.44 2849
2134.88 2976
2135.32 2936
2135.75 2890
2136.19 2702
2136.62 2802
2137.06 2607
2137.50 2482
2137.93 2414
2138.37 2259
2138.81 2160
2139.24 2117
2139.68 2004
2140.12 1881
2140.55 1875
2140.99 1822
2141.43 1797
2141.86 1796
2142.30 1724
2142.74 1847
2143.18 1783
2143.61 1769
2144.05 1744
2144.49 1815
2144.92 1850
2145.36 1801
2145.80 1908
2146.24 1801
2146.67 1819
2147.11 1946
2147.55 1865
2147.99 1975
2148.42 1936
2148.86 1982
2149.30 2001
2149.74 2014
2150.17 2000
2150.61 1955
2151.05 1981
2151.49 2016
2151.92 1956
2152.36 1921
2152.80 1849
2153.24 1872
2153.68 1868
2154.11 1859
2154.55 1892
2154.99 1841
2155.43 1884
2155.87 1732
2156.31 1806
2156.74 1923
2157.18 1856
2157.62 1833
2158.06 1916
2158.50 1933
2158.94 1893
2159.38 1975
2159.81 1869
2160.25 1965
2160.69 1933
2161.13 1913
2161.57 1893
2162.01 1911
2162.45 2021
2162.89 1997
2163.33 2009
2163.76 2012
2164.20 1899
2164.64 2011
2165.08 1990
2165.52 1944
2165.96 1924
2166.40 2032
2166.84 2021
2167.28 1949
2167.72 1847
2168.16 2003
2168.60 2156
2169.04 2098
2169.48 2138
2169.92 2174
2170.36 2238
2170.80 2271
2171.24 2355
2171.68 2397
2172.12 2480
2172.56 2414
2173.00 2383
2173.44 2461
2173.88 2548
2174.32 2440
2174.76 2368
2175.20 2438
2175.64 2526
2176.08 2439
2176.52 2446
2176.96 2432
2177.40 2364
2177.84 2300
2178.28 2360
2178.72 2214
2179.16 2127
2179.60 2067
2180.04 2055
2180.48 2040
2180.92 1895
2181.37 1842
2181.81 1845
2182.25 1753
2182.69 1798
2183.13 1885
2183.57 1800
2184.01 1855
2184.45 1811
2184.89 1888
2185.34 1954
2185.78 2010
2186.22 2080
2186.66 2147
2187.10 2133
2187.54 2139
2187.98 2236
2188.43 2218
2188.87 2285
2189.31 2208
2189.75 2251
2190.19 2283
2190.63 2326
2191.08 2350
2191.52 2359
2191.96 2449
2192.40 2467
2192.84 2537
2193.29 2697
2193.73 2667
2194.17 2764
2194.61 2654
2195.05 2543
2195.50 2443
2195.94 2363
2196.38 2258
2196.82 2315
2197.27 2136
2197.71 2062
2198.15 2204
2198.59 2067
2199.04 2064
2199.48 2085
2199.92 2045
2200.37 2084
2200.81 2125
2201.25 2150
2201.69 2066
2202.14 2040
2202.58 2159
2203.02 2217
2203.47 2130
2203.91 2103
2204.35 2116
2204.80 2141
2205.24 2155
2205.68 2184
2206.13 2261
2206.57 2254
2207.01 2258
2207.46 2203
2207.90 2251
2208.34 2334
2208.79 2201
2209.23 2210
2209.67 2195
2210.12 2191
2210.56 2227
2211.01 2182
2211.45 2139
2211.89 2048
2212.34 1997
2212.78 2114
2213.23 2076
2213.67 1999
2214.11 1974
2214.56 1988
2215.00 1959
2215.45 1957
2215.89 1902
2216.34 1969
2216.78 2003
2217.22 1946
2217.67 1834
2218.11 1862
2218.56 1956
2219.00 2119
2219.45 2076
2219.89 2164
2220.34 2237
2220.78 2402
2221.23 2555
2221.67 2550
2222.12 2620
2222.56 2726
2223.01 2934
2223.45 2944
2223.90 2757
2224.34 2747
2224.79 2653
2225.23 2513
2225.68 2524
2226.12 2432
2226.57 2223
2227.01 2166
2227.46 2321
2227.91 2268
2228.35 2344
2228.80 2309
2229.24 2517
2229.69 2603
2230.13 2671
2230.58 2685
2231.03 2904
2231.47 3162
2231.92 3172
2232.36 3121
2232.81 3149
2233.26 3269
2233.70 3192
2234.15 3160
2234.59 3214
2235.04 3222
2235.49 3410
2235.93 3550
2236.38 3566
2236.83 3547
2237.27 3580
2237.72 3537
2238.17 3512
2238.61 3338
2239.06 3152
2239.51 2948
2239.95 2772
2240.40 2629
2240.85 2436
2241.29 2307
2241.74 2189
2242.19 2140
2242.63 2058
2243.08 2058
2243.53 1984
2243.98 1902
2244.42 1886
2244.87 1913
2245.32 1908
2245.76 1993
2246.21 1934
2246.66 1891
2247.11 1889
2247.55 1912
2248.00 1939
2248.45 1921
2248.90 1908
2249.35 1975
2249.79 1995
2250.24 1862
2250.69 1898
2251.14 1872
2251.58 1866
2252.03 1972
2252.48 2072
2252.93 1899
2253.38 1890
2253.82 1854
2254.27 1891
2254.72 1907
2255.17 1871
2255.62 1919
2256.07 1936
2256.51 1857
2256.96 1799
2257.41 1864
2257.86 1976
2258.31 1983
2258.76 1941
2259.21 1959
2259.65 2150
2260.10 2274
2260.55 2190
2261.00 2199
2261.45 2279
2261.90 2218
2262.35 2221
2262.80 2240
2263.25 2139
2263.69 2128
2264.14 2103
2264.59 2174
2265.04 2176
2265.49 2105
2265.94 2190
2266.39 2136
2266.84 2242
2267.29 2231
2267.74 2212
2268.19 2270
2268.64 2300
2269.09 2211
2269.54 2116
2269.99 2236
2270.44 2265
2270.89 2166
2271.34 2106
2271.79 2115
2272.24 2051
2272.69 2042
2273.14 2019
2273.59 2124
2274.04 2063
2274.49 2073
2274.94 2122
2275.39 2022
2275.84 2048
2276.29 2128
2276.74 2147
2277.19 2255
2277.64 2274
2278.09 2197
2278.54 2308
2278.99 2265
2279.44 2333
2279.89 2250
2280.34 2334
2280.79 2203
2281.25 2214
2281.70 2117
2282.15 2169
2282.60 2130
2283.05 2039
2283.50 2137
2283.95 2022
2284.40 2044
2284.85 2126
2285.31 2121
2285.76 2236
2286.21 2329
2286.66 2373
2287.11 2329
2287.56 2564
2288.01 2695
2288.47 2688
2288.92 2896
2289.37 2881
2289.82 2982
2290.27 3125
2290.72 3215
2291.18 3368
2291.63 3384
2292.08 3467
2292.53 3485
2292.98 3450
2293.44 3498
2293.89 3406
2294.34 3266
2294.79 3230
2295.24 3014
2295.70 2921
2296.15 2990
2296.60 2772
2297.05 2561
2297.51 2404
2297.96 2403
2298.41 2394
2298.86 2259
2299.32 2128
2299.77 2078
2300.22 2113
2300.67 2098
2301.13 2067
2301.58 2046
2302.03 2065
2302.49 2011
2302.94 2019
2303.39 2043
2303.85 2075
2304.30 2130
2304.75 2168
2305.20 2130
2305.66 2148
2306.11 2249
2306.56 2431
2307.02 2580
2307.47 2655
2307.93 2705
2308.38 2735
2308.83 2752
2309.29 2710
2309.74 2757
2310.19 2749
2310.65 2632
2311.10 2582
2311.55 2473
2312.01 2354
2312.46 2321
2312.92 2254
2313.37 2304
2313.82 2215
2314.28 2324
2314.73 2343
2315.19 2392
2315.64 2448
2316.10 2472
2316.55 2475
2317.00 2434
2317.46 2531
2317.91 2526
2318.37 2375
2318.82 2289
2319.28 2227
2319.73 2192
2320.19 2180
2320.64 2225
2321.10 2162
2321.55 2229
2322.01 2238
2322.46 2287
2322.92 2281
2323.37 2345
2323.83 2344
2324.28 2470
2324.74 2454
2325.19 2487
2325.65 2491
2326.10 2564
2326.56 2518
2327.01 2440
2327.47 2424
2327.92 2548
2328.38 2479
2328.83 2588
2329.29 2504
2329.74 2334
2330.20 2363
2330.66 2320
2331.11 2385
2331.57 2305
2332.02 2306
2332.48 2335
2332.94 2334
2333.39 2210
2333.85 2202
2334.30 2265
2334.76 2322
2335.22 2443
2335.67 2388
2336.13 2442
2336.58 2511
2337.04 2541
2337.50 2499
2337.95 2481
2338.41 2456
2338.87 2526
2339.32 2601
2339.78 2473
2340.24 2415
2340.69 2480
2341.15 2394
2341.61 2365
2342.06 2244
2342.52 2220
2342.98 2229
2343.43 2147
2343.89 2223
2344.35 2211
2344.81 2199
2345.26 2217
2345.72 2242
2346.18 2275
2346.63 2216
2347.09 2173
2347.55 2221
2348.01 2166
2348.46 2249
2348.92 2188
2349.38 2244
2349.84 2221
2350.29 2208
2350.75 2219
2351.21 2245
2351.67 2134
2352.13 2084
2352.58 2177
2353.04 2319
2353.50 2197
2353.96 2147
2354.41 2068
2354.87 2108
2355.33 2187
2355.79 2155
2356.25 2165
2356.71 2304
2357.16 2246
2357.62 2269
2358.08 2293
2358.54 2372
2359.00 2470
2359.46 2483
2359.91 2524
2360.37 2632
2360.83 2559
2361.29 2584
2361.75 2605
2362.21 2677
2362.67 2659
2363.13 2510
2363.58 2568
2364.04 2555
2364.50 2450
2364.96 2406
2365.42 2472
2365.88 2431
2366.34 2460
2366.80 2291
2367.26 2222
2367.72 2192
2368.18 2044
2368.64 2018
2369.10 1985
2369.55 1889
2370.01 1935
2370.47 2005
2370.93 1994
2371.39 1961
2371.85 2023
2372.31 1962
2372.77 2023
2373.23 2060
2373.69 2158
2374.15 2165
2374.61 2034
2375.07 2104
2375.53 2115
2375.99 2042
2376.45 2015
2376.91 2045
2377.37 2017
2377.83 1971
2378.29 1923
2378.75 1954
2379.21 1965
2379.68 2075
2380.14 1993
2380.60 2023
2381.06 2069
2381.52 2050
2381.98 2020
2382.44 2034
2382.90 1989
2383.36 2067
2383.82 2055
2384.28 1896
2384.74 2006
2385.20 1969
2385.67 1979
2386.13 1989
2386.59 1930
2387.05 1890
2387.51 2002
2387.97 1983
2388.43 2092
2388.89 2056
2389.36 2009
2389.82 2053
2390.28 2064
2390.74 2093
2391.20 2008
2391.66 1989
2392.13 2030
2392.59 2039
2393.05 1904
2393.51 1881
2393.97 1800
2394.43 1875
2394.90 1897
2395.36 1945
2395.82 1932
2396.28 1911
2396.74 1871
2397.21 1890
2397.67 1868
2398.13 1937
2398.59 1824
2399.06 1889
2399.52 1929
2399.98 1798
2400.44 1801
2400.91 1939
2401.37 1932
2401.83 1873
2402.29 1997
2402.76 2041
2403.22 2089
2403.68 2052
2404.14 2162
2404.61 2198
2405.07 2191
2405.53 2102
2406.00 2056
2406.46 2021
2406.92 2037
2407.39 1901
2407.85 1969
2408.31 1880
2408.78 1829
2409.24 1912
2409.70 1893
2410.17 1888
2410.63 1829
2411.09 1867
2411.56 1860
2412.02 1931
2412.48 1869
2412.95 1911
2413.41 1996
2413.87 2115
2414.34 2187
2414.80 2299
2415.27 2362
2415.73 2375
2416.19 2472
2416.66 2595
2417.12 2585
2417.59 2513
2418.05 2518
2418.51 2637
2418.98 2621
2419.44 2597
2419.91 2646
2420.37 2699
2420.84 2786
2421.30 2886
2421.77 2928
2422.23 3089
2422.69 3078
2423.16 2997
2423.62 2881
2424.09 2925
2424.55 2766
2425.02 2709
2425.48 2676
2425.95 2563
2426.41 2383
2426.88 2395
2427.34 2276
2427.81 2150
2428.27 2104
2428.74 2113
2429.20 2038
2429.67 2020
2430.13 2121
2430.60 2133
2431.07 2077
2431.53 2095
2432.00 2078
2432.46 2032
2432.93 2149
2433.39 2076
2433.86 2117
2434.32 2149
2434.79 2369
2435.26 2442
2435.72 2423
2436.19 2648
2436.65 2835
2437.12 2869
2437.59 2901
2438.05 3083
2438.52 3151
2438.98 3149
2439.45 3167
2439.92 3083
2440.38 3102
2440.85 3011
2441.32 2940
2441.78 2651
2442.25 2511
2442.72 2296
2443.18 2168
2443.65 2196
2444.12 2183
2444.58 2117
2445.05 2015
2445.52 2055
2445.98 1934
2446.45 1930
2446.92 1983
2447.38 1938
2447.85 2003
2448.32 2041
2448.78 1996
2449.25 1996
2449.72 2108
2450.19 2161
2450.65 2081
2451.12 2095
2451.59 2021
2452.06 2108
2452.52 2075
2452.99 2110
2453.46 2147
2453.93 2093
2454.39 2065
2454.86 2043
2455.33 2099
2455.80 2010
2456.26 2133
2456.73 2010
2457.20 2058
2457.67 2017
2458.14 2153
2458.60 2018
2459.07 1956
2459.54 1885
2460.01 2038
2460.48 2152
2460.95 2099
2461.41 2212
2461.88 2162
2462.35 2249
2462.82 2219
2463.29 2286
2463.76 2408
2464.22 2232
2464.69 2345
2465.16 2409
2465.63 2372
2466.10 2369
2466.57 2330
2467.04 2346
2467.51 2329
2467.97 2176
2468.44 2009
2468.91 2009
2469.38 1993
2469.85 1922
2470.32 1915
2470.79 1921
2471.26 1870
2471.73 1939
2472.20 1926
2472.67 1868
2473.14 1840
2473.61 1803
2474.07 1961
2474.54 1932
2475.01 1939
2475.48 2035
2475.95 2084
2476.42 2255
2476.89 2335
2477.36 2451
2477.83 2536
2478.30 2660
2478.77 2810
2479.24 2793
2479.71 2766
2480.18 2612
2480.65 2611
2481.12 2502
2481.59 2331
2482.06 2265
2482.53 2244
2483.00 2114
2483.47 2097
2483.95 2099
2484.42 2062
2484.89 1989
2485.36 1988
2485.83 1953
2486.30 1991
2486.77 2119
2487.24 2048
2487.71 2027
2488.18 2058
2488.65 2067
2489.12 2206
2489.59 2287
2490.07 2274
2490.54 2273
2491.01 2230
2491.48 2346
2491.95 2404
2492.42 2289
2492.89 2281
2493.36 2159
2493.84 2093
2494.31 2054
2494.78 2013
2495.25 1966
2495.72 1987
2496.19 2059
2496.66 2031
2497.14 2025
2497.61 2052
2498.08 1942
2498.55 1851
2499.02 2034
2499.50 2034
2499.97 2051
2500.44 2080
2500.91 2147
2501.38 2118
2501.86 2075
2502.33 2088
2502.80 2150
2503.27 2165
2503.74 2171
2504.22 2240
2504.69 2261
2505.16 2337
2505.63 2304
2506.11 2398
2506.58 2483
2507.05 2523
2507.52 2545
2508.00 2640
2508.47 2690
2508.94 2570
2509.42 2476
2509.89 2422
2510.36 2297
2510.83 2270
2511.31 2197
2511.78 2132
2512.25 2080
2512.73 2074
2513.20 2050
2513.67 2015
2514.15 2026
2514.62 1929
2515.09 1993
2515.57 2108
2516.04 2233
2516.51 2211
2516.99 2201
2517.46 2205
2517.94 2174
2518.41 2275
2518.88 2318
2519.36 2263
2519.83 2201
2520.30 2271
2520.78 2155
2521.25 2141
2521.73 2020
2522.20 2138
2522.67 2050
2523.15 2120
2523.62 2143
2524.10 2110
2524.57 2139
2525.05 2115
2525.52 2075
2525.99 2000
2526.47 2019
2526.94 1966
2527.42 2071
2527.89 2105
2528.37 2021
2528.84 2017
2529.32 2165
2529.79 2110
2530.27 2079
2530.74 2058
2531.22 2184
2531.69 2255
2532.17 2227
2532.64 2227
2533.12 2262
2533.59 2319
2534.07 2426
2534.54 2440
2535.02 2486
2535.49 2454
2535.97 2532
2536.44 2593
2536.92 2514
2537.39 2420
2537.87 2425
2538.34 2233
2538.82 2309
2539.30 2332
2539.77 2223
2540.25 2123
2540.72 2121
2541.20 1989
2541.68 2075
2542.15 2064
2542.63 2123
2543.10 2147
2543.58 2218
2544.06 2270
2544.53 2297
2545.01 2376
2545.48 2509
2545.96 2594
2546.44 2643
2546.91 2595
2547.39 2612
2547.87 2579
2548.34 2422
2548.82 2414
2549.30 2506
2549.77 2492
2550.25 2429
2550.73 2392
2551.20 2489
2551.68 2580
2552.16 2500
2552.63 2452
2553.11 2487
2553.59 2554
2554.06 2528
2554.54 2576
2555.02 2553
2555.50 2355
2555.97 2381
2556.45 2354
2556.93 2282
2557.40 2256
2557.88 2120
2558.36 2154
2558.84 2148
2559.31 2197
2559.79 2059
2560.27 2045
2560.75 2077
2561.23 2071
2561.70 2158
2562.18 2119
2562.66 2238
2563.14 2172
2563.61 2113
2564.09 2036
2564.57 2083
2565.05 2022
2565.53 1890
2566.00 1979
2566.48 1865
2566.96 1844
2567.44 1873
2567.92 1842
2568.40 1779
2568.87 1755
2569.35 1829
2569.83 1844
2570.31 1830
2570.79 1781
2571.27 1737
2571.75 1859
2572.22 1812
2572.70 1839
2573.18 1884
2573.66 1837
2574.14 1792
2574.62 1773
2575.10 1746
2575.58 1823
2576.06 1775
2576.54 1815
2577.01 1859
2577.49 1823
2577.97 1878
2578.45 1898
2578.93 1954
2579.41 1833
2579.89 1855
2580.37 1826
2580.85 1774
2581.33 1763
2581.81 1755
2582.29 1835
2582.77 1849
2583.25 1869
2583.73 1839
2584.21 1707
2584.69 1751
2585.17 1800
2585.65 1871
2586.13 1932
2586.61 1914
2587.09 1887
2587.57 1926
2588.05 1974
2588.53 1965
2589.01 1949
2589.49 1997
2589.97 1996
2590.45 2071
2590.93 1985
2591.41 1952
2591.89 2028
2592.37 1968
2592.85 1996
2593.33 1967
2593.81 2045
2594.30 2048
2594.78 2069
2595.26 1991
2595.74 1977
2596.22 2029
2596.70 1917
2597.18 2007
2597.66 2014
2598.14 2000
2598.62 1950
2599.11 2022
2599.59 1997
2600.07 1973
2600.55 1902
2601.03 1915
2601.51 2076
2601.99 2083
2602.48 2072
2602.96 1976
2603.44 2048
2603.92 2068
2604.40 2007
2604.88 1991
2605.37 2001
2605.85 2113
2606.33 2169
2606.81 2204
2607.29 2210
2607.78 2200
2608.26 2199
2608.74 2236
2609.22 2177
2609.70 2129
2610.19 2175
2610.67 2035
2611.15 2098
2611.63 2133
2612.12 2035
2612.60 1974
2613.08 1937
2613.56 1905
2614.05 1943
2614.53 1911
2615.01 1936
2615.49 1836
2615.98 1865
2616.46 1926
2616.94 1993
2617.43 2072
2617.91 2183
2618.39 2096
2618.87 2249
2619.36 2218
2619.84 2241
2620.32 2371
2620.81 2249
2621.29 2309
2621.77 2377
2622.26 2217
2622.74 2119
2623.22 2048
2623.71 2088
2624.19 2057
2624.67 1951
2625.16 1920
2625.64 1967
2626.13 1934
2626.61 1941
2627.09 1847
2627.58 1782
2628.06 1699
2628.55 1838
2629.03 1916
2629.51 1795
2630.00 1801
2630.48 1762
2630.97 1835
2631.45 1788
2631.93 1813
2632.42 1719
2632.90 1832
2633.39 1824
2633.87 1914
2634.36 2096
2634.84 2055
2635.33 2068
2635.81 2097
2636.29 2070
2636.78 2077
2637.26 2036
2637.75 2110
2638.23 2124
2638.72 2162
2639.20 2176
2639.69 2109
2640.17 2037
2640.66 2017
2641.14 1959
2641.63 1968
2642.11 1890
2642.60 1797
2643.08 1697
2643.57 1717
2644.05 1701
2644.54 1731
2645.03 1840
2645.51 1920
2646.00 1823
2646.48 1928
2646.97 1889
2647.45 1834
2647.94 1919
2648.43 1857
2648.91 1902
2649.40 1987
2649.88 1972
2650.37 1874
2650.85 1904
2651.34 1844
2651.83 1833
2652.31 1851
2652.80 1852
2653.29 1865
2653.77 1907
2654.26 1916
2654.74 1899
2655.23 1868
2655.72 1986
2656.20 1961
2656.69 1941
2657.18 1873
2657.66 1870
2658.15 1921
2658.64 1941
2659.12 1888
2659.61 1889
2660.10 1978
2660.58 1898
2661.07 1963
2661.56 1918
2662.05 1958
2662.53 1997
2663.02 1979
2663.51 2016
2663.99 1955
2664.48 2034
2664.97 2114
2665.46 2142
2665.94 2075
2666.43 2051
2666.92 2073
2667.41 2007
2667.89 1973
2668.38 2025
2668.87 2033
2669.36 2035
2669.84 2016
2670.33 2052
2670.82 2073
2671.31 2123
2671.80 2273
2672.28 2485
2672.77 2460
2673.26 2340
2673.75 2422
2674.24 2345
2674.72 2287
2675.21 2309
2675.70 2295
2676.19 2216
2676.68 2213
2677.17 2179
2677.65 2141
2678.14 2169
2678.63 2243
2679.12 2275
2679.61 2170
2680.10 2206
2680.59 2268
2681.07 2347
2681.56 2371
2682.05 2245
2682.54 2188
2683.03 2194
2683.52 2270
2684.01 2263
2684.50 2202
2684.99 2159
2685.47 2027
2685.96 1912
2686.45 2004
2686.94 1994
2687.43 1876
2687.92 1842
2688.41 1824
2688.90 1797
2689.39 1870
2689.88 1932
2690.37 1881
2690.86 1947
2691.35 2087
2691.84 2127
2692.33 2172
2692.82 2075
2693.31 2004
2693.80 2076
2694.29 2001
2694.78 2031
2695.27 2079
2695.76 2154
2696.25 2133
2696.74 2094
2697.23 2088
2697.72 2152
2698.21 2235
2698.70 2256
2699.19 2243
2699.68 2177
2700.17 2234
2700.66 2300
2701.15 2247
2701.64 2252
2702.13 2253
2702.62 2269
2703.11 2127
2703.61 2125
2704.10 2116
2704.59 2033
2705.08 2084
2705.57 1978
2706.06 2039
2706.55 1978
2707.04 1946
2707.53 1885
2708.02 1943
2708.52 1938
2709.01 1879
2709.50 1791
2709.99 1844
2710.48 1897
2710.97 1889
2711.46 1888
2711.96 1869
2712.45 1849
2712.94 1840
2713.43 1912
2713.92 1911
2714.41 1780
2714.91 1775
2715.40 1821
2715.89 1720
2716.38 1791
2716.87 1798
2717.37 1867
2717.86 1816
2718.35 1833
2718.84 1812
2719.33 1916
2719.83 1970
2720.32 1962
2720.81 1940
2721.30 2059
2721.80 2014
2722.29 1979
2722.78 2041
2723.27 1990
2723.77 2004
2724.26 1947
2724.75 1866
2725.24 1874
2725.74 1870
2726.23 1804
2726.72 1765
2727.22 1886
2727.71 1894
2728.20 1849
2728.70 1844
2729.19 1955
2729.68 1923
2730.18 1849
2730.67 1870
2731.16 1882
2731.65 2003
2732.15 1999
2732.64 1940
2733.14 1969
2733.63 2085
2734.12 2066
2734.62 1924
2735.11 2072
2735.60 2061
2736.10 1993
2736.59 1970
2737.08 1976
2737.58 2057
2738.07 1946
2738.57 1994
2739.06 1974
2739.55 1888
2740.05 1810
2740.54 1708
2741.04 1791
2741.53 1763
2742.03 1756
2742.52 1718
2743.01 1691
2743.51 1733
2744.00 1798
2744.50 1808
2744.99 1876
2745.49 1840
2745.98 1828
2746.48 1990
2746.97 1884
2747.47 1873
2747.96 1824
2748.46 1908
2748.95 1886
2749.45 1872
2749.94 1942
2750.44 1900
2750.93 1809
2751.43 1965
2751.92 1945
2752.42 1896
2752.91 2042
2753.41 2099
2753.90 2070
2754.40 2120
2754.89 2051
2755.39 2088
2755.88 2087
2756.38 2026
2756.87 2109
2757.37 2085
2757.87 2074
2758.36 2032
2758.86 1920
2759.35 1934
2759.85 1950
2760.35 1906
2760.84 1866
2761.34 1814
2761.83 1812
2762.33 1912
2762.83 1971
2763.32 1914
2763.82 1801
2764.31 1835
2764.81 1862
2765.31 1934
2765.80 1923
2766.30 1837
2766.80 1923
2767.29 1916
2767.79 1841
2768.29 1940
2768.78 1973
2769.28 1996
2769.78 1989
2770.27 1941
2770.77 1994
2771.27 1961
2771.76 2012
2772.26 2051
2772.76 2108
2773.26 2065
2773.75 2025
2774.25 2020
2774.75 2023
2775.24 2122
2775.74 2015
2776.24 1995
2776.74 2059
2777.23 2023
2777.73 1944
2778.23 1937
2778.73 1976
2779.22 2028
2779.72 2035
2780.22 1969
2780.72 1935
2781.21 1999
2781.71 2007
2782.21 1937
2782.71 1958
2783.21 1869
2783.70 1892
2784.20 1916
2784.70 1951
2785.20 1889
2785.70 1910
2786.20 1827
2786.69 1830
2787.19 1833
2787.69 1767
2788.19 1754
2788.69 1820
2789.19 1946
2789.68 1928
2790.18 1941
2790.68 2003
2791.18 2057
2791.68 2099
2792.18 2126
2792.68 2272
2793.18 2342
2793.67 2329
2794.17 2405
2794.67 2401
2795.17 2517
2795.67 2390
2796.17 2320
2796.67 2348
2797.17 2299
2797.67 2345
2798.17 2248
2798.67 2285
2799.17 2126
2799.66 2092
2800.16 2004
2800.66 1932
2801.16 1955
2801.66 1924
2802.16 2002
2802.66 2029
2803.16 2149
2803.66 2144
2804.16 2231
2804.66 2278
2805.16 2449
2805.66 2493
2806.16 2540
2806.66 2658
2807.16 2676
2807.66 2713
2808.16 2571
2808.66 2645
2809.16 2523
2809.66 2451
2810.16 2348
2810.66 2303
2811.16 2198
2811.66 2184
2812.17 2069
2812.67 2185
2813.17 2244
2813.67 2317
2814.17 2363
2814.67 2440
2815.17 2475
2815.67 2642
2816.17 2487
2816.67 2630
2817.17 2575
2817.67 2468
2818.18 2493
2818.68 2500
2819.18 2397
2819.68 2450
2820.18 2354
2820.68 2275
2821.18 2212
2821.68 2184
2822.19 2198
2822.69 2178
2823.19 2168
2823.69 2074
2824.19 2079
2824.69 2125
2825.20 1970
2825.70 1977
2826.20 1953
2826.70 1952
2827.20 1898
2827.70 1882
2828.21 1950
2828.71 1956
2829.21 1970
2829.71 2090
2830.22 2040
2830.72 1990
2831.22 2117
2831.72 2057
2832.22 2156
2832.73 2168
2833.23 2192
2833.73 2044
2834.23 2067
2834.74 2041
2835.24 1993
2835.74 2008
2836.24 1949
2836.75 1956
2837.25 1947
2837.75 1892
2838.26 1848
2838.76 1881
2839.26 1847
2839.76 1866
2840.27 1942
2840.77 1953
2841.27 1921
2841.78 2028
2842.28 2003
2842.78 2002
2843.29 1905
2843.79 1980
2844.29 1996
2844.80 2049
2845.30 2030
2845.80 2030
2846.31 2112
2846.81 2073
2847.32 2097
2847.82 2043
2848.32 1962
2848.83 1977
2849.33 1880
2849.83 1946
2850.34 1928
2850.84 1914
2851.35 1925
2851.85 1917
2852.35 1970
2852.86 1918
2853.36 1908
2853.87 1921
2854.37 1846
2854.88 1869
2855.38 1926
2855.88 1889
2856.39 1967
2856.89 2076
2857.40 2032
2857.90 2035
2858.41 2080
2858.91 2073
2859.42 2118
2859.92 2255
2860.43 2259
2860.93 2297
2861.44 2187
2861.94 2148
2862.45 2113
2862.95 2057
2863.46 2016
2863.96 1920
2864.47 1892
2864.97 1771
2865.48 1785
2865.98 1767
2866.49 1827
2866.99 1895
2867.50 1920
2868.00 1861
2868.51 1865
2869.02 1910
2869.52 1910
2870.03 1958
2870.53 1921
2871.04 1859
2871.54 1876
2872.05 1988
2872.56 2015
2873.06 1991
2873.57 1894
2874.07 1880
2874.58 1965
2875.09 1953
2875.59 2058
2876.10 1980
2876.61 1940
2877.11 2013
2877.62 1890
2878.12 1931
2878.63 1937
2879.14 1866
2879.64 1917
2880.15 2017
2880.66 2009
2881.16 2050
2881.67 2010
2882.18 2039
2882.68 2231
2883.19 2429
2883.70 2471
2884.20 2483
2884.71 2625
2885.22 2770
2885.73 2882
2886.23 2878
2886.74 2960
2887.25 2973
2887.75 2967
2888.26 2879
2888.77 2842
2889.28 2873
2889.78 2761
2890.29 2673
2890.80 2588
2891.31 2599
2891.81 2650
2892.32 2573
2892.83 2540
2893.34 2518
2893.84 2442
2894.35 2466
2894.86 2521
2895.37 2552
2895.88 2577
2896.38 2691
2896.89 2788
2897.40 2860
2897.91 2836
2898.42 2819
2898.92 2890
2899.43 2883
2899.94 2954
2900.45 3029
2900.96 2964
2901.47 2975
2901.98 3231
2902.48 3257
2902.99 3107
2903.50 2965
2904.01 3105
2904.52 3066
2905.03 2913
2905.54 2786
2906.04 2907
2906.55 2866
2907.06 2661
2907.57 2612
2908.08 2533
2908.59 2480
2909.10 2293
2909.61 2224
2910.12 2260
2910.63 2151
2911.14 2174
2911.64 2176
2912.15 2087
2912.66 2075
2913.17 2080
2913.68 1995
2914.19 2120
2914.70 2159
2915.21 2085
2915.72 2063
2916.23 2065
2916.74 2007
2917.25 2079
2917.76 2045
2918.27 2053
2918.78 2013
2919.29 2026
2919.80 1973
2920.31 2104
2920.82 2297
2921.33 2346
2921.84 2577
2922.35 2792
2922.86 2988
2923.37 3239
2923.88 3347
2924.39 3460
2924.90 3426
2925.41 3116
2925.92 3047
2926.44 3024
2926.95 2753
2927.46 2566
2927.97 2447
2928.48 2322
2928.99 2330
2929.50 2292
2930.01 2218
2930.52 2183
2931.03 2065
2931.54 2142
2932.05 2088
2932.57 2084
2933.08 2119
2933.59 2094
2934.10 2127
2934.61 2264
2935.12 2209
2935.63 2150
2936.15 2270
2936.66 2296
2937.17 2235
2937.68 2229
2938.19 2128
2938.70 2100
2939.22 2160
2939.73 2058
2940.24 2059
2940.75 2158
2941.26 2252
2941.77 2220
2942.29 2320
2942.80 2394
2943.31 2315
2943.82 2339
2944.34 2454
2944.85 2525
2945.36 2470
2945.87 2419
2946.38 2336
2946.90 2386
2947.41 2291
2947.92 2295
2948.43 2136
2948.95 2231
2949.46 2138
2949.97 1970
2950.48 2009
2951.00 2028
2951.51 1985
2952.02 1967
2952.54 1973
2953.05 1883
2953.56 1926
2954.08 1873
2954.59 1864
2955.10 1781
2955.61 1755
2956.13 1773
2956.64 1780
2957.15 1836
2957.67 1952
2958.18 1836
2958.69 1839
2959.21 1860
2959.72 2036
2960.23 2034
2960.75 1949
2961.26 1843
2961.78 1937
2962.29 2009
2962.80 1951
2963.32 2070
2963.83 2015
2964.35 2093
2964.86 2080
2965.37 2068
2965.89 2042
2966.40 2160
2966.92 2181
2967.43 2116
2967.94 2220
2968.46 2073
2968.97 1990
2969.49 1971
2970.00 1993
2970.52 1971
2971.03 1922
2971.54 2001
2972.06 1945
2972.57 1947
2973.09 1927
2973.60 1936
2974.12 1966
2974.63 2023
2975.15 1971
2975.66 2045
2976.18 1984
2976.69 2007
2977.21 1953
2977.72 2061
2978.24 2096
2978.75 2088
2979.27 2133
2979.78 2081
2980.30 2113
2980.81 2165
2981.33 2231
2981.84 2315
2982.36 2359
2982.88 2430
2983.39 2365
2983.91 2337
2984.42 2356
2984.94 2347
2985.45 2414
2985.97 2459
2986.49 2443
2987.00 2337
2987.52 2442
2988.03 2424
2988.55 2409
2989.07 2400
2989.58 2346
2990.10 2371
2990.61 2373
2991.13 2423
2991.65 2527
2992.16 2535
2992.68 2691
2993.20 2831
2993.71 2905
2994.23 3070
2994.75 3328
2995.26 3555
2995.78 3743
2996.30 3897
2996.81 3956
2997.33 4094
2997.85 4095
2998.36 3836
2998.88 3768
2999.40 3775
2999.91 3743
3000.43 3849
3000.95 4057
3001.46 4255
3001.98 4604
3002.50 5184
3003.02 6036
3003.53 6555
3004.05 6917
3004.57 7103
3005.09 7125
3005.60 6669
3006.12 6389
3006.64 5881
3007.16 4991
3007.67 4174
3008.19 3722
3008.71 3273
3009.23 3055
3009.74 2678
3010.26 2635
3010.78 2551
3011.30 2502
3011.82 2487
3012.33 2432
3012.85 2445
3013.37 2433
3013.89 2468
3014.41 2515
3014.93 2562
3015.44 2576
3015.96 2712
3016.48 2836
3017.00 2686
3017.52 2696
3018.04 2648
3018.55 2775
3019.07 2681
3019.59 2641
3020.11 2624
3020.63 2554
3021.15 2573
3021.67 2661
3022.19 2728
3022.71 2695
3023.22 2782
3023.74 2748
3024.26 2693
3024.78 2653
3025.30 2511
3025.82 2563
3026.34 2508
3026.86 2457
3027.38 2370
3027.90 2242
3028.42 2220
3028.94 2233
3029.46 2251
3029.98 2217
3030.49 2276
3031.01 2332
3031.53 2477
3032.05 2569
3032.57 2733
3033.09 2794
3033.61 2896
3034.13 2952
3034.65 3127
3035.17 3173
3035.69 3175
3036.21 3022
3036.73 2886
3037.25 2772
3037.77 2799
3038.29 2819
3038.81 2651
3039.34 2510
3039.86 2458
3040.38 2272
3040.90 2247
3041.42 2172
3041.94 2286
3042.46 2245
3042.98 2231
3043.50 2231
3044.02 2225
3044.54 2158
3045.06 2173
3045.58 2255
3046.10 2196
3046.63 2113
3047.15 2064
3047.67 2023
3048.19 2002
3048.71 1998
3049.23 1975
3049.75 2030
3050.27 2088
3050.79 1993
3051.32 2069
3051.84 1999
3052.36 2055
3052.88 2102
3053.40 2136
3053.92 2059
3054.45 2047
3054.97 2005
3055.49 2000
3056.01 2002
3056.53 1911
3057.05 1921
3057.58 1968
3058.10 2033
3058.62 2016
3059.14 2064
3059.66 2088
3060.19 2217
3060.71 2171
3061.23 2150
3061.75 2210
3062.28 2255
3062.80 2285
3063.32 2173
3063.84 2255
3064.37 2175
3064.89 2126
3065.41 2102
3065.93 2133
3066.46 2125
3066.98 2083
3067.50 2033
3068.02 2029
3068.55 2047
3069.07 1977
3069.59 2022
3070.12 2109
3070.64 2022
3071.16 2023
3071.69 2125
3072.21 2206
3072.73 2244
3073.26 2295
3073.78 2361
3074.30 2457
3074.83 2457
3075.35 2501
3075.87 2592
3076.40 2612
3076.92 2695
3077.44 2848
3077.97 2996
3078.49 3070
3079.01 3148
3079.54 3057
3080.06 3107
3080.59 3099
3081.11 2939
3081.63 2773
3082.16 2681
3082.68 2659
3083.21 2630
3083.73 2541
3084.25 2456
3084.78 2532
3085.30 2504
3085.83 2361
3086.35 2440
3086.88 2301
3087.40 2345
3087.93 2386
3088.45 2405
3088.97 2335
3089.50 2353
3090.02 2391
3090.55 2467
3091.07 2363
3091.60 2444
3092.12 2438
3092.65 2635
3093.17 2650
3093.70 2767
3094.22 2825
3094.75 2802
3095.27 2982
3095.80 3069
3096.32 3095
3096.85 3309
3097.37 3374
3097.90 3457
3098.43 3949
3098.95 4468
3099.48 5110
3100.00 6068
3100.53 7240
3101.05 8272
3101.58 9236
3102.10 9904
3102.63 9993
3103.16 10102
3103.68 9321
3104.21 8238
3104.73 7099
3105.26 6124
3105.79 5428
3106.31 4466
3106.84 3657
3107.36 3287
3107.89 3258
3108.42 3055
3108.94 2935
3109.47 2890
3110.00 2792
3110.52 2784
3111.05 2957
3111.57 2869
3112.10 2810
3112.63 2611
3113.15 2526
3113.68 2394
3114.21 2404
3114.74 2329
3115.26 2198
3115.79 2193
3116.32 2266
3116.84 2210
3117.37 2134
3117.90 2169
3118.42 2323
3118.95 2420
3119.48 2392
3120.01 2458
3120.53 2570
3121.06 2630
3121.59 2511
3122.11 2497
3122.64 2579
3123.17 2684
3123.70 2698
3124.22 2638
3124.75 2677
3125.28 2609
3125.81 2503
3126.34 2386
3126.86 2443
3127.39 2491
3127.92 2458
3128.45 2349
3128.98 2239
3129.50 2209
3130.03 2243
3130.56 2197
3131.09 2216
3131.62 2104
3132.14 2112
3132.67 2189
3133.20 2242
3133.73 2277
3134.26 2263
3134.79 2443
3135.31 2466
3135.84 2481
3136.37 2538
3136.90 2554
3137.43 2516
3137.96 2499
3138.49 2353
3139.02 2399
3139.54 2298
3140.07 2317
3140.60 2295
3141.13 2270
3141.66 2383
3142.19 2414
3142.72 2468
3143.25 2613
3143.78 2705
3144.31 2489
3144.84 2699
3145.37 2848
3145.89 2740
3146.42 2790
3146.95 2745
3147.48 2797
3148.01 2664
3148.54 2646
3149.07 2663
3149.60 2575
3150.13 2511
3150.66 2535
3151.19 2444
3151.72 2426
3152.25 2351
3152.78 2356
3153.31 2315
3153.84 2216
3154.37 2239
3154.90 2338
3155.43 2351
3155.96 2287
3156.49 2305
3157.02 2245
3157.55 2353
3158.08 2313
3158.61 2156
3159.14 2124
3159.68 2125
3160.21 2126
3160.74 2070
3161.27 2078
3161.80 2064
3162.33 2038
3162.86 2075
3163.39 2118
3163.92 2105
3164.45 2107
3164.98 2144
3165.51 2203
3166.05 2176
3166.58 2202
3167.11 2199
3167.64 2216
3168.17 2156
3168.70 2188
3169.23 2176
3169.76 2126
3170.30 1993
3170.83 1960
3171.36 1951
3171.89 1924
3172.42 1933
3172.95 1897
3173.49 1909
3174.02 2052
3174.55 2147
3175.08 2144
3175.61 2159
3176.15 2082
3176.68 2160
3177.21 2043
3177.74 2023
3178.27 2134
3178.81 2134
3179.34 2139
3179.87 2032
3180.40 1960
3180.93 1963
3181.47 1987
3182.00 1980
3182.53 1978
3183.06 1994
3183.60 1925
3184.13 1963
3184.66 1953
3185.20 1905
3185.73 1983
3186.26 1872
3186.79 1928
3187.33 1922
3187.86 1929
3188.39 1990
3188.93 1963
3189.46 1888
3189.99 1953
3190.52 1995
3191.06 1955
3191.59 1942
3192.12 1935
3192.66 1990
3193.19 1975
3193.72 1910
3194.26 1984
3194.79 2020
3195.33 1926
3195.86 1943
3196.39 1869
3196.93 1894
3197.46 1944
3197.99 1913
3198.53 2004
3199.06 1942
3199.60 2053
3200.13 2106
3200.66 2070
3201.20 2082
3201.73 2110
3202.27 2207
3202.80 2193
3203.33 2110
3203.87 2090
3204.40 2030
3204.94 2059
3205.47 2160
3206.01 2177
3206.54 2255
3207.07 2275
3207.61 2352
3208.14 2393
3208.68 2268
3209.21 2292
3209.75 2289
3210.28 2248
3210.82 2320
3211.35 2164
3211.89 2125
3212.42 2128
3212.96 2052
3213.49 2093
3214.03 2111
3214.56 2036
3215.10 2053
3215.63 2016
3216.17 2077
3216.70 2191
3217.24 2160
3217.78 2146
3218.31 2105
3218.85 2144
3219.38 2131
3219.92 1987
3220.45 2046
3220.99 2207
3221.52 2203
3222.06 2136
3222.60 2253
3223.13 2318
3223.67 2349
3224.20 2386
3224.74 2479
3225.28 2434
3225.81 2382
3226.35 2401
3226.88 2253
3227.42 2258
3227.96 2095
3228.49 2093
3229.03 2062
3229.57 2047
3230.10 2022
3230.64 1889
3231.18 1990
3231.71 2073
3232.25 1930
3232.79 1910
3233.32 1999
3233.86 2065
3234.40 2049
3234.93 2072
3235.47 2057
3236.01 2208
3236.54 2287
3237.08 2326
3237.62 2384
3238.15 2455
3238.69 2426
3239.23 2369
3239.77 2353
3240.30 2357
3240.84 2272
3241.38 2251
3241.92 2151
3242.45 2179
3242.99 2128
3243.53 2157
3244.07 2206
3244.60 2162
3245.14 2079
3245.68 2112
3246.22 2219
3246.75 2217
3247.29 2229
3247.83 2231
3248.37 2239
3248.91 2221
3249.44 2197
3249.98 2169
3250.52 2217
3251.06 2320
3251.60 2512
3252.14 2589
3252.67 2670
3253.21 2684
3253.75 2695
3254.29 2834
3254.83 2811
3255.37 2944
3255.90 2918
3256.44 2824
3256.98 3018
3257.52 2886
3258.06 3119
3258.60 3331
3259.14 3687
3259.68 3953
3260.21 4283
3260.75 4637
3261.29 4882
3261.83 5148
3262.37 5498
3262.91 5709
3263.45 5722
3263.99 5576
3264.53 5573
3265.07 5649
3265.61 5884
3266.15 5801
3266.69 5658
3267.23 5552
3267.76 5308
3268.30 4858
3268.84 4298
3269.38 3968
3269.92 3423
3270.46 3046
3271.00 2945
3271.54 2848
3272.08 2759
3272.62 2802
3273.16 2821
3273.70 2741
3274.24 2847
3274.78 2969
3275.32 2949
3275.86 2832
3276.40 2953
3276.94 2993
3277.48 3027
3278.03 2948
3278.57 3037
3279.11 2991
3279.65 3013
3280.19 2983
3280.73 3031
3281.27 3067
3281.81 2891
3282.35 2833
3282.89 2791
3283.43 2844
3283.97 2837
3284.51 2862
3285.05 2838
3285.60 2824
3286.14 2797
3286.68 2864
3287.22 2891
3287.76 2842
3288.30 2753
3288.84 2903
3289.38 2952
3289.93 3032
3290.47 3372
3291.01 3535
3291.55 3771
3292.09 4079
3292.63 4562
3293.18 4923
3293.72 5677
3294.26 5883
3294.80 6537
3295.34 6608
3295.88 6698
3296.43 6550
3296.97 6165
3297.51 5670
3298.05 5143
3298.59 4528
3299.14 4124
3299.68 3811
3300.22 3489
3300.76 3334
3301.31 3041
3301.85 2938
3302.39 2903
3302.93 2844
3303.48 2885
3304.02 2964
3304.56 2904
3305.10 2904
3305.65 2918
3306.19 2880
3306.73 2961
3307.27 2994
3307.82 3074
3308.36 2983
3308.90 2983
3309.45 2881
3309.99 3085
3310.53 3053
3311.07 3073
3311.62 3119
3312.16 3311
3312.70 3485
3313.25 3702
3313.79 3910
3314.33 4137
3314.88 4349
3315.42 4660
3315.97 4641
3316.51 4628
3317.05 4585
3317.60 4407
3318.14 4343
3318.68 4105
3319.23 4118
3319.77 3924
3320.32 3779
3320.86 3623
3321.40 3527
3321.95 3413
3322.49 3340
3323.04 3362
3323.58 3194
3324.12 3190
3324.67 3156
3325.21 3111
3325.76 3005
3326.30 2923
3326.85 2923
3327.39 3042
3327.93 3008
3328.48 3050
3329.02 3235
3329.57 3529
3330.11 4248
3330.66 5290
3331.20 6363
3331.75 8294
3332.29 10165
3332.84 12569
3333.38 14882
3333.93 17035
3334.47 18960
3335.02 20148
3335.56 20323
3336.11 19761
3336.65 18598
3337.20 17129
3337.74 15063
3338.29 12746
3338.83 10824
3339.38 9151
3339.92 7551
3340.47 6343
3341.02 5322
3341.56 4740
3342.11 4278
3342.65 3912
3343.20 3519
3343.74 3400
3344.29 3291
3344.84 3253
3345.38 3112
3345.93 3022
3346.47 2966
3347.02 2861
3347.57 2913
3348.11 2953
3348.66 2818
3349.21 2827
3349.75 2832
3350.30 2871
3350.84 2908
3351.39 2936
3351.94 2886
3352.48 2940
3353.03 2969
3353.58 2882
3354.12 3031
3354.67 3082
3355.22 2904
3355.76 2759
3356.31 2795
3356.86 2637
3357.40 2546
3357.95 2566
3358.50 2414
3359.05 2429
3359.59 2451
3360.14 2353
3360.69 2349
3361.23 2434
3361.78 2462
3362.33 2450
3362.88 2498
3363.42 2619
3363.97 2469
3364.52 2532
3365.07 2463
3365.61 2461
3366.16 2472
3366.71 2408
3367.26 2469
3367.80 2591
3368.35 2574
3368.90 2588
3369.45 2687
3370.00 2762
3370.54 2890
3371.09 3046
3371.64 3126
3372.19 3314
3372.74 3432
3373.28 3370
3373.83 3382
3374.38 3408
3374.93 3273
3375.48 3163
3376.03 3047
3376.57 2848
3377.12 2631
3377.67 2586
3378.22 2474
3378.77 2400
3379.32 2291
3379.87 2341
3380.42 2343
3380.96 2317
3381.51 2255
3382.06 2326
3382.61 2333
3383.16 2356
3383.71 2206
3384.26 2199
3384.81 2249
3385.36 2173
3385.91 2135
3386.45 2226
3387.00 2261
3387.55 2184
3388.10 2163
3388.65 2091
3389.20 2135
3389.75 2103
3390.30 2229
3390.85 2115
3391.40 2164
3391.95 2213
3392.50 2142
3393.05 2088
3393.60 2092
3394.15 2121
3394.70 2095
3395.25 2141
3395.80 2131
3396.35 2094
3396.90 2204
3397.45 2077
3398.00 2054
3398.55 2159
3399.10 2045
3399.65 2057
3400.20 2066
3400.75 2086
3401.30 2102
3401.85 2043
3402.40 1935
3402.95 1946
3403.50 2022
3404.06 2013
3404.61 2006
3405.16 1994
3405.71 1940
3406.26 1992
3406.81 2080
3407.36 2048
3407.91 2042
3408.46 2111
3409.01 2244
3409.56 2292
3410.12 2318
3410.67 2359
3411.22 2369
3411.77 2336
3412.32 2346
3412.87 2431
3413.42 2387
3413.98 2362
3414.53 2418
3415.08 2478
3415.63 2348
3416.18 2224
3416.73 2164
3417.29 2138
3417.84 2070
3418.39 2101
3418.94 2028
3419.49 2165
3420.05 2146
3420.60 2121
3421.15 2295
3421.70 2318
3422.25 2528
3422.81 2626
3423.36 2726
3423.91 2812
3424.46 2789
3425.01 2627
3425.57 2505
3426.12 2390
3426.67 2217
3427.23 2051
3427.78 2016
3428.33 2041
3428.88 2069
3429.44 2043
3429.99 2053
3430.54 2111
3431.09 2062
3431.65 2022
3432.20 2064
3432.75 2089
3433.31 2093
3433.86 2075
3434.41 2101
3434.97 2193
3435.52 2137
3436.07 2030
3436.63 2109
3437.18 2116
3437.73 2238
3438.29 2207
3438.84 2182
3439.39 2129
3439.95 2217
3440.50 2217
3441.05 2213
3441.61 2122
3442.16 2102
3442.72 2180
3443.27 2143
3443.82 2173
3444.38 2115
3444.93 2124
3445.48 2100
3446.04 2161
3446.59 2176
3447.15 2183
3447.70 2259
3448.26 2302
3448.81 2186
3449.36 2221
3449.92 2120
3450.47 2083
3451.03 2055
3451.58 1976
3452.14 1946
3452.69 1954
3453.25 1874
3453.80 1772
3454.36 1834
3454.91 1764
3455.47 1847
3456.02 1846
3456.58 1865
3457.13 1842
3457.69 1896
3458.24 1921
3458.80 1799
3459.35 1888
3459.91 1943
3460.46 1880
3461.02 1935
3461.57 1954
3462.13 1931
3462.68 1963
3463.24 1982
3463.79 1977
3464.35 1906
3464.90 2033
3465.46 2041
3466.02 2060
3466.57 2098
3467.13 2126
3467.68 2106
3468.24 2110
3468.80 2130
3469.35 2198
3469.91 2040
3470.46 2115
3471.02 2176
3471.58 2075
3472.13 2083
3472.69 2019
3473.24 2151
3473.80 2142
3474.36 2097
3474.91 2201
3475.47 2276
3476.03 2250
3476.58 2371
3477.14 2460
3477.70 2528
3478.25 2592
3478.81 2848
3479.37 2867
3479.92 2837
3480.48 2798
3481.04 2818
3481.59 2616
3482.15 2649
3482.71 2716
3483.26 2605
3483.82 2645
3484.38 2717
3484.94 2611
3485.49 2671
3486.05 2800
3486.61 3007
3487.17 3205
3487.72 3494
3488.28 3872
3488.84 4197
3489.40 4503
3489.95 5065
3490.51 5433
3491.07 5712
3491.63 5733
3492.18 5871
3492.74 5836
3493.30 5431
3493.86 5154
3494.42 4964
3494.97 4621
3495.53 4496
3496.09 4727
3496.65 4873
3497.21 5326
3497.76 5729
3498.32 6093
3498.88 6334
3499.44 6686
3500.00 6588
3500.56 6719
3501.11 6936
3501.67 7292
3502.23 7643
3502.79 8143
3503.35 8299
3503.91 8556
3504.47 8828
3505.03 8782
3505.58 8333
3506.14 7823
3506.70 7069
3507.26 6473
3507.82 5521
3508.38 4870
3508.94 4272
3509.50 3872
3510.06 3523
3510.62 3169
3511.17 3028
3511.73 2848
3512.29 2714
3512.85 2569
3513.41 2378
3513.97 2304
3514.53 2318
3515.09 2349
3515.65 2290
3516.21 2250
3516.77 2347
3517.33 2353
3517.89 2365
3518.45 2339
3519.01 2450
3519.57 2531
3520.13 2503
3520.69 2653
3521.25 2654
3521.81 2598
3522.37 2707
3522.93 2650
3523.49 2622
3524.05 2614
3524.61 2547
3525.17 2486
3525.73 2385
3526.29 2352
3526.85 2267
3527.41 2270
3527.97 2227
3528.54 2191
3529.10 2088
3529.66 2100
3530.22 2189
3530.78 2235
3531.34 2309
3531.90 2438
3532.46 2307
3533.02 2388
3533.58 2414
3534.14 2384
3534.71 2333
3535.27 2359
3535.83 2442
3536.39 2340
3536.95 2372
3537.51 2320
3538.07 2319
3538.64 2376
3539.20 2469
3539.76 2462
3540.32 2547
3540.88 2588
3541.44 2598
3542.00 2604
3542.57 2673
3543.13 2680
3543.69 2549
3544.25 2536
3544.81 2584
3545.38 2664
3545.94 2364
3546.50 2320
3547.06 2381
3547.62 2265
3548.19 2232
3548.75 2235
3549.31 2238
3549.87 2245
3550.44 2185
3551.00 2274
3551.56 2342
3552.12 2325
3552.69 2198
3553.25 2168
3553.81 2215
3554.37 2338
3554.94 2299
3555.50 2168
3556.06 2081
3556.63 2174
3557.19 2253
3557.75 2268
3558.31 2269
3558.88 2321
3559.44 2221
3560.00 2268
3560.57 2340
3561.13 2368
3561.69 2298
3562.26 2237
3562.82 2257
3563.38 2315
3563.95 2383
3564.51 2183
3565.07 2185
3565.64 2188
3566.20 2070
3566.77 2040
3567.33 2084
3567.89 2070
3568.46 1943
3569.02 2015
3569.59 1932
3570.15 1878
3570.71 1891
3571.28 2036
3571.84 2008
3572.41 2013
3572.97 2072
3573.53 2134
3574.10 2186
3574.66 2244
3575.23 2346
3575.79 2509
3576.36 2458
3576.92 2516
3577.48 2462
3578.05 2414
3578.61 2261
3579.18 2378
3579.74 2374
3580.31 2296
3580.87 2228
3581.44 2144
3582.00 2033
3582.57 2024
3583.13 2016
3583.70 2010
3584.26 2003
3584.83 1872
3585.39 1851
3585.96 1863
3586.52 1843
3587.09 1892
3587.65 1797
3588.22 1902
3588.79 1906
3589.35 1980
3589.92 2013
3590.48 2050
3591.05 1969
3591.61 2113
3592.18 2129
3592.74 2110
3593.31 2096
3593.88 2081
3594.44 1990
3595.01 2054
3595.57 2112
3596.14 2006
3596.71 2015
3597.27 2100
3597.84 2079
3598.40 2041
3598.97 2089
3599.54 2000
3600.10 2003
3600.67 2057
3601.24 1945
3601.80 1996
3602.37 1980
3602.94 1900
3603.50 1884
3604.07 1828
3604.64 1775
3605.20 1806
3605.77 1895
3606.34 1813
3606.90 1735
3607.47 1654
3608.04 1585
3608.60 1659
3609.17 1624
3609.74 1684
3610.30 1686
3610.87 1691
3611.44 1714
3612.01 1674
3612.57 1803
3613.14 1910
3613.71 1991
3614.28 2118
3614.84 2194
3615.41 2362
3615.98 2534
3616.55 2770
3617.11 2726
3617.68 2819
3618.25 2845
3618.82 2900
3619.39 2691
3619.95 2548
3620.52 2399
3621.09 2315
3621.66 2290
3622.23 2100
3622.79 1964
3623.36 1895
3623.93 1862
3624.50 1802
3625.07 1727
3625.63 1853
3626.20 1817
3626.77 1800
3627.34 1813
3627.91 1789
3628.48 1767
3629.05 1796
3629.61 1792
3630.18 1927
3630.75 2039
3631.32 1916
3631.89 1907
3632.46 1873
3633.03 1892
3633.60 1903
3634.16 1871
3634.73 1910
3635.30 1936
3635.87 1960
3636.44 1951
3637.01 2042
3637.58 2173
3638.15 2294
3638.72 2595
3639.29 2659
3639.86 2680
3640.43 2907
3641.00 2891
3641.57 3043
3642.14 3031
3642.71 2885
3643.27 2746
3643.84 2634
3644.41 2429
3644.98 2356
3645.55 2379
3646.12 2284
3646.69 2153
3647.26 2122
3647.83 2138
3648.40 2184
3648.97 2287
3649.54 2306
3650.12 2332
3650.69 2473
3651.26 2524
3651.83 2582
3652.40 2685
3652.97 2601
3653.54 2604
3654.11 2734
3654.68 2870
3655.25 2829
3655.82 2988
3656.39 3078
3656.96 3266
3657.53 3441
3658.10 3553
3658.67 3871
3659.25 3863
3659.82 3969
3660.39 3796
3660.96 3594
3661.53 3555
3662.10 3422
3662.67 3195
3663.24 3164
3663.81 3394
3664.39 3585
3664.96 3619
3665.53 3854
3666.10 4028
3666.67 3979
3667.24 3806
3667.81 3611
3668.39 3565
3668.96 3312
3669.53 3014
3670.10 2764
3670.67 2686
3671.25 2680
3671.82 2732
3672.39 2514
3672.96 2484
3673.53 2620
3674.11 2572
3674.68 2589
3675.25 2551
3675.82 2553
3676.39 2518
3676.97 2572
3677.54 2508
3678.11 2527
3678.68 2446
3679.26 2455
3679.83 2361
3680.40 2315
3680.97 2319
3681.55 2314
3682.12 2334
3682.69 2302
3683.27 2278
3683.84 2373
3684.41 2449
3684.98 2514
3685.56 2683
3686.13 2861
3686.70 2903
3687.28 3171
3687.85 3540
3688.42 3465
3689.00 3620
3689.57 3763
3690.14 3811
3690.72 3860
3691.29 3543
3691.86 3277
3692.44 3091
3693.01 2795
3693.58 2657
3694.16 2440
3694.73 2322
3695.31 2256
3695.88 2330
3696.45 2394
3697.03 2307
3697.60 2373
3698.18 2439
3698.75 2558
3699.32 2612
3699.90 2583
3700.47 2591
3701.05 2471
3701.62 2555
3702.19 2595
3702.77 2493
3703.34 2501
3703.92 2504
3704.49 2401
3705.07 2267
3705.64 2183
3706.22 2273
3706.79 2317
3707.37 2232
3707.94 2257
3708.51 2260
3709.09 2192
3709.66 2205
3710.24 2161
3710.81 2163
3711.39 2200
3711.96 2137
3712.54 2097
3713.11 1991
3713.69 2011
3714.27 2105
3714.84 2223
3715.42 2272
3715.99 2295
3716.57 2295
3717.14 2306
3717.72 2532
3718.29 2528
3718.87 2500
3719.44 2535
3720.02 2483
3720.60 2405
3721.17 2413
3721.75 2281
3722.32 2212
3722.90 2124
3723.47 1950
3724.05 1950
3724.63 2134
3725.20 1938
3725.78 1954
3726.36 1969
3726.93 1961
3727.51 1993
3728.08 2000
3728.66 2026
3729.24 2152
3729.81 2247
3730.39 2218
3730.97 2339
3731.54 2495
3732.12 2517
3732.70 2379
3733.27 2446
3733.85 2483
3734.43 2431
3735.00 2285
3735.58 2156
3736.16 2117
3736.73 1930
3737.31 2000
3737.89 1928
3738.47 1870
3739.04 1908
3739.62 1896
3740.20 1945
3740.77 1942
3741.35 1944
3741.93 1937
3742.51 1884
3743.08 1999
3743.66 2034
3744.24 2058
3744.82 2106
3745.39 2178
3745.97 2085
3746.55 2121
3747.13 2131
3747.71 2054
3748.28 2051
3748.86 2100
3749.44 2138
3750.02 2088
3750.59 2069
3751.17 1978
3751.75 1881
3752.33 1907
3752.91 1921
3753.49 1931
3754.06 2001
3754.64 2104
3755.22 2208
3755.80 2347
3756.38 2538
3756.96 2570
3757.53 2633
3758.11 2665
3758.69 2741
3759.27 2740
3759.85 2702
3760.43 2619
3761.01 2399
3761.59 2278
3762.17 2272
3762.74 2151
3763.32 2048
3763.90 1958
3764.48 1904
3765.06 1840
3765.64 1786
3766.22 1781
3766.80 1764
3767.38 1667
3767.96 1783
3768.54 1858
3769.12 1829
3769.70 1879
3770.27 1839
3770.85 1875
3771.43 1898
3772.01 1910
3772.59 1842
3773.17 1786
3773.75 1763
3774.33 1745
3774.91 1710
3775.49 1762
3776.07 1687
3776.65 1767
3777.23 1823
3777.81 1776
3778.39 1730
3778.97 1696
3779.55 1753
3780.13 1766
3780.71 1731
3781.29 1764
3781.88 1846
3782.46 1837
3783.04 1761
3783.62 1794
3784.20 1815
3784.78 1780
3785.36 1885
3785.94 1852
3786.52 1821
3787.10 1793
3787.68 1795
3788.26 1756
3788.84 1804
3789.43 1842
3790.01 1796
3790.59 1842
3791.17 1874
3791.75 1826
3792.33 1835
3792.91 1858
3793.49 1802
3794.08 1838
3794.66 1825
3795.24 1884
3795.82 1922
3796.40 1936
3796.98 1956
3797.56 1938
3798.15 2016
3798.73 2094
3799.31 2192
3799.89 2306
3800.47 2297
3801.06 2441
3801.64 2520
3802.22 2472
3802.80 2486
3803.38 2363
3803.97 2180
3804.55 2018
3805.13 2099
3805.71 2155
3806.29 2072
3806.88 2124
3807.46 2178
3808.04 2269
3808.62 2285
3809.21 2335
3809.79 2349
3810.37 2453
3810.95 2405
3811.54 2417
3812.12 2509
3812.70 2627
3813.29 2695
3813.87 2715
3814.45 2909
3815.03 2994
3815.62 2975
3816.20 2966
3816.78 2829
3817.37 2653
3817.95 2477
3818.53 2336
3819.12 2125
3819.70 2059
3820.28 2022
3820.87 1952
3821.45 1914
3822.03 1872
3822.62 1930
3823.20 1930
3823.78 1824
3824.37 1814
3824.95 1795
3825.54 1774
3826.12 1742
3826.70 1683
3827.29 1760
3827.87 1867
3828.46 1839
3829.04 1822
3829.62 1898
3830.21 1895
3830.79 1971
3831.38 1967
3831.96 1934
3832.54 1947
3833.13 1922
3833.71 1927
3834.30 1947
3834.88 1876
3835.47 1834
3836.05 1826
3836.64 1798
3837.22 1799
3837.81 1851
3838.39 1869
3838.98 1876
3839.56 1896
3840.15 1820
3840.73 1857
3841.31 1730
3841.90 1832
3842.49 1769
3843.07 1764
3843.66 1778
3844.24 1741
3844.83 1736
3845.41 1788
3846.00 1649
3846.58 1774
3847.17 1760
3847.75 1727
3848.34 1720
3848.92 1684
3849.51 1788
3850.10 1887
3850.68 1947
3851.27 1930
3851.85 1877
3852.44 1911
3853.02 1937
3853.61 1950
3854.20 2015
3854.78 1962
3855.37 2001
3855.95 2151
3856.54 2168
3857.13 2290
3857.71 2545
3858.30 2792
3858.89 2901
3859.47 2919
3860.06 3264
3860.64 3347
3861.23 3444
3861.82 3531
3862.40 3482
3862.99 3653
3863.58 3951
3864.16 4252
3864.75 4584
3865.34 5023
3865.92 5445
3866.51 5591
3867.10 5684
3867.69 5491
3868.27 5153
3868.86 4614
3869.45 4201
3870.03 3661
3870.62 3299
3871.21 3258
3871.80 3282
3872.38 3334
3872.97 3441
3873.56 3384
3874.15 3286
3874.73 3299
3875.32 3253
3875.91 3049
3876.50 2998
3877.08 2937
3877.67 2861
3878.26 2836
3878.85 2578
3879.43 2567
3880.02 2537
3880.61 2487
3881.20 2426
3881.79 2419
3882.37 2238
3882.96 2072
3883.55 2034
3884.14 2126
3884.73 2136
3885.32 1967
3885.90 1930
3886.49 1972
3887.08 2144
3887.67 2147
3888.26 2194
3888.85 2140
3889.44 2240
3890.02 2268
3890.61 2349
3891.20 2314
3891.79 2248
3892.38 2280
3892.97 2274
3893.56 2176
3894.15 2088
3894.74 2147
3895.32 2071
3895.91 2023
3896.50 2025
3897.09 1976
3897.68 1964
3898.27 1945
3898.86 1834
3899.45 1962
3900.04 1945
3900.63 1932
3901.22 1861
3901.81 1951
3902.40 1875
3902.99 1867
3903.58 1860
3904.17 1841
3904.76 1836
3905.35 1839
3905.94 1870
3906.53 1831
3907.12 1896
3907.71 1839
3908.30 1836
3908.89 1799
3909.48 1731
3910.07 1669
3910.66 1717
3911.25 1635
3911.84 1681
3912.43 1623
3913.02 1598
3913.61 1701
3914.20 1700
3914.79 1637
3915.38 1684
3915.97 1703
3916.56 1734
3917.15 1795
3917.74 1797
3918.33 1758
3918.92 1681
3919.52 1682
3920.11 1751
3920.70 1724
3921.29 1660
3921.88 1664
3922.47 1704
3923.06 1628
3923.65 1645
3924.24 1665
3924.84 1687
3925.43 1625
3926.02 1571
3926.61 1633
3927.20 1552
3927.79 1627
3928.38 1671
3928.98 1603
3929.57 1620
3930.16 1605
3930.75 1562
3931.34 1570
3931.93 1569
3932.53 1511
3933.12 1530
3933.71 1609
3934.30 1565
3934.89 1549
3935.49 1558
3936.08 1550
3936.67 1610
3937.26 1663
3937.86 1698
3938.45 1581
3939.04 1702
3939.63 1718
3940.23 1651
3940.82 1735
3941.41 1763
3942.00 1728
3942.60 1804
3943.19 1783
3943.78 1741
3944.37 1647
3944.97 1694
3945.56 1765
3946.15 1718
3946.75 1708
3947.34 1708
3947.93 1618
3948.52 1692
3949.12 1786
3949.71 1661
3950.30 1821
3950.90 1839
3951.49 1864
3952.08 1804
3952.68 1790
3953.27 1790
3953.86 1782
3954.46 1832
3955.05 1809
3955.65 1817
3956.24 1784
3956.83 1687
3957.43 1702
3958.02 1736
3958.61 1644
3959.21 1577
3959.80 1577
3960.40 1597
3960.99 1628
3961.58 1529
3962.18 1542
3962.77 1617
3963.37 1582
3963.96 1615
3964.55 1616
3965.15 1688
3965.74 1840
3966.34 1827
3966.93 1769
3967.53 1860
3968.12 1786
3968.72 1769
3969.31 1827
3969.91 1736
3970.50 1688
3971.10 1693
3971.69 1719
3972.28 1681
3972.88 1589
3973.47 1675
3974.07 1630
3974.66 1602
3975.26 1654
3975.85 1744
3976.45 1679
3977.05 1690
3977.64 1757
3978.24 1636
3978.83 1670
3979.43 1692
3980.02 1709
3980.62 1715
3981.21 1769
3981.81 1671
3982.40 1807
3983.00 1719
3983.60 1735
3984.19 1742
3984.79 1727
3985.38 1756
3985.98 1817
3986.58 1752
3987.17 1729
3987.77 1737
3988.36 1677
3988.96 1761
3989.56 1771
3990.15 1789
3990.75 1762
3991.34 1758
3991.94 1806
3992.54 1902
3993.13 1929
3993.73 1923
3994.33 1989
3994.92 1973
3995.52 1912
3996.12 1886
3996.71 1868
3997.31 1790
3997.91 1815
3998.50 1743
3999.10 1850
3999.70 1840
4000.29 1740
4000.89 1803
4001.49 1891
4002.09 1848
4002.68 1935
4003.28 1913
4003.88 1914
4004.47 1863
4005.07 1931
4005.67 1975
4006.27 1905
4006.86 1872
4007.46 1874
4008.06 1923
4008.66 1911
4009.25 1822
4009.85 1807
4010.45 1810
4011.05 1840
4011.64 1844
4012.24 1820
4012.84 1895
4013.44 1870
4014.04 1921
4014.63 2013
4015.23 1965
4015.83 1951
4016.43 1974
4017.03 2054
4017.63 2077
4018.22 1919
4018.82 1824
4019.42 1780
4020.02 1794
4020.62 1748
4021.22 1708
4021.81 1732
4022.41 1759
4023.01 1712
4023.61 1663
4024.21 1696
4024.81 1710
4025.41 1679
4026.01 1697
4026.60 1699
4027.20 1714
4027.80 1692
4028.40 1721
4029.00 1702
4029.60 1657
4030.20 1637
4030.80 1660
4031.40 1684
4032.00 1718
4032.60 1693
4033.20 1644
4033.80 1655
4034.39 1713
4034.99 1674
4035.59 1684
4036.19 1767
4036.79 1644
4037.39 1653
4037.99 1547
4038.59 1498
4039.19 1602
4039.79 1693
4040.39 1606
4040.99 1613
4041.59 1535
4042.19 1551
4042.79 1600
4043.39 1574
4043.99 1562
4044.59 1609
4045.19 1605
4045.79 1621
4046.39 1563
4046.99 1545
4047.60 1567
4048.20 1567
4048.80 1595
4049.40 1665
4050.00 1720
4050.60 1686
4051.20 1770
4051.80 1787
4052.40 1791
4053.00 1778
4053.60 1738
4054.20 1660
4054.80 1612
4055.41 1564
4056.01 1595
4056.61 1615
4057.21 1596
4057.81 1529
4058.41 1610
4059.01 1587
4059.61 1491
4060.22 1448
4060.82 1437
4061.42 1441
4062.02 1399
4062.62 1399
4063.22 1350
4063.82 1415
4064.43 1441
4065.03 1410
4065.63 1440
4066.23 1380
4066.83 1370
4067.44 1369
4068.04 1421
4068.64 1440
4069.24 1416
4069.84 1392
4070.45 1437
4071.05 1411
4071.65 1396
4072.25 1391
4072.86 1460
4073.46 1391
4074.06 1398
4074.66 1450
4075.27 1427
4075.87 1397
4076.47 1509
4077.07 1506
4077.68 1414
4078.28 1417
4078.88 1412
4079.48 1414
4080.09 1378
4080.69 1462
4081.29 1415
4081.90 1434
4082.50 1410
4083.10 1437
4083.71 1440
4084.31 1444
4084.91 1470
4085.52 1426
4086.12 1454
4086.72 1459
4087.33 1392
4087.93 1383
4088.53 1451
4089.14 1443
4089.74 1460
4090.34 1459
4090.95 1516
4091.55 1498
4092.15 1561
4092.76 1601
4093.36 1686
4093.97 1605
4094.57 1631
4095.17 1609
4095.78 1582
4096.38 1639
4096.99 1547
4097.59 1585
4098.19 1528
4098.80 1401
4099.40 1447
4100.01 1415
4100.61 1368
4101.22 1276
4101.82 1292
4102.43 1354
4103.03 1286
4103.63 1365
4104.24 1280
4104.84 1274
4105.45 1313
4106.05 1320
4106.66 1347
4107.26 1327
4107.87 1282
4108.47 1328
4109.08 1310
4109.68 1357
4110.29 1382
4110.89 1386
4111.50 1325
4112.10 1340
4112.71 1331
4113.31 1365
4113.92 1416
4114.53 1494
4115.13 1438
4115.74 1443
4116.34 1436
4116.95 1416
4117.55 1478
4118.16 1470
4118.76 1436
4119.37 1407
4119.98 1444
4120.58 1465
4121.19 1511
4121.79 1465
4122.40 1451
4123.01 1501
4123.61 1492
4124.22 1516
4124.82 1460
4125.43 1530
4126.04 1577
4126.64 1526
4127.25 1493
4127.86 1470
4128.46 1389
4129.07 1450
4129.68 1417
4130.28 1450
4130.89 1557
4131.50 1574
4132.10 1500
4132.71 1531
4133.32 1459
4133.92 1526
4134.53 1560
4135.14 1585
4135.74 1555
4136.35 1584
4136.96 1614
4137.56 1621
4138.17 1570
4138.78 1626
4139.39 1645
4139.99 1682
4140.60 1687
4141.21 1636
4141.82 1675
4142.42 1679
4143.03 1608
4143.64 1620
4144.25 1550
4144.85 1611
4145.46 1580
4146.07 1543
4146.68 1561
4147.28 1501
4147.89 1455
4148.50 1457
4149.11 1427
4149.72 1403
4150.32 1407
4150.93 1506
4151.54 1455
4152.15 1463
4152.76 1455
4153.37 1449
4153.97 1452
4154.58 1430
4155.19 1387
4155.80 1427
4156.41 1368
4157.02 1358
4157.62 1361
4158.23 1425
4158.84 1333
4159.45 1372
4160.06 1429
4160.67 1447
4161.28 1423
4161.89 1463
4162.49 1562
4163.10 1564
4163.71 1589
4164.32 1542
4164.93 1574
4165.54 1581
4166.15 1630
4166.76 1636
4167.37 1668
4167.98 1672
4168.59 1704
4169.20 1645
4169.81 1616
4170.42 1637
4171.02 1674
4171.63 1595
4172.24 1571
4172.85 1563
4173.46 1549
4174.07 1552
4174.68 1577
4175.29 1563
4175.90 1504
4176.51 1526
4177.12 1474
4177.73 1425
4178.34 1479
4178.95 1436
4179.56 1484
4180.17 1487
4180.78 1528
4181.39 1489
4182.00 1531
4182.61 1559
4183.23 1424
4183.84 1529
4184.45 1545
4185.06 1546
4185.67 1514
4186.28 1444
4186.89 1480
4187.50 1489
4188.11 1498
4188.72 1510
4189.33 1583
4189.94 1688
4190.55 1608
4191.17 1744
4191.78 1820
4192.39 1962
4193.00 2047
4193.61 2153
4194.22 2293
4194.83 2331
4195.44 2448
4196.06 2388
4196.67 2280
4197.28 2184
4197.89 2086
4198.50 2075
4199.11 1989
4199.72 1979
4200.34 1944
4200.95 1825
4201.56 1836
4202.17 1858
4202.78 1896
4203.40 1865
4204.01 1810
4204.62 1760
4205.23 1765
4205.84 1756
4206.46 1738
4207.07 1671
4207.68 1754
4208.29 1740
4208.90 1700
4209.52 1695
4210.13 1613
4210.74 1718
4211.35 1769
4211.97 1821
4212.58 1796
4213.19 1754
4213.80 1846
4214.42 1836
4215.03 1809
4215.64 1868
4216.26 2028
4216.87 2000
4217.48 2085
4218.09 2195
4218.71 2191
4219.32 2320
4219.93 2469
4220.55 2774
4221.16 2897
4221.77 3123
4222.39 3344
4223.00 3474
4223.61 3766
4224.23 4023
4224.84 4280
4225.45 4674
4226.07 5199
4226.68 5484
4227.30 5755
4227.91 5870
4228.52 5843
4229.14 5583
4229.75 5202
4230.36 4559
4230.98 4141
4231.59 3505
4232.21 3108
4232.82 2986
4233.43 2709
4234.05 2574
4234.66 2592
4235.28 2572
4235.89 2596
4236.51 2484
4237.12 2380
4237.73 2490
4238.35 2394
4238.96 2407
4239.58 2339
4240.19 2309
4240.81 2355
4241.42 2178
4242.04 2136
4242.65 2250
4243.27 2205
4243.88 2069
4244.50 2104
4245.11 2159
4245.73 2165
4246.34 2172
4246.96 2199
4247.57 2278
4248.19 2245
4248.80 2113
4249.42 2029
4250.03 1914
4250.65 1948
4251.26 1858
4251.88 1853
4252.49 1809
4253.11 1749
4253.72 1805
4254.34 1795
4254.96 1875
4255.57 1810
4256.19 1820
4256.80 1940
4257.42 1964
4258.03 1957
4258.65 1914
4259.27 1942
4259.88 1887
4260.50 1913
4261.12 1940
4261.73 1939
4262.35 1874
4262.96 1901
4263.58 1875
4264.20 1935
4264.81 1958
4265.43 1951
4266.05 2004
4266.66 2093
4267.28 2085
4267.90 2084
4268.51 2073
4269.13 2114
4269.75 2031
4270.36 2032
4270.98 1967
4271.60 1874
4272.21 1905
4272.83 1862
4273.45 1891
4274.06 1887
4274.68 1892
4275.30 1856
4275.92 1848
4276.53 1869
4277.15 2011
4277.77 1957
4278.38 1853
4279.00 1758
4279.62 1817
4280.24 1783
4280.85 1777
4281.47 1743
4282.09 1758
4282.71 1882
4283.32 1885
4283.94 1885
4284.56 1941
4285.18 1965
4285.80 1961
4286.41 1925
4287.03 1933
4287.65 1959
4288.27 1944
4288.89 1827
4289.50 1805
4290.12 1788
4290.74 1679
4291.36 1636
4291.98 1640
4292.60 1723
4293.21 1644
4293.83 1685
4294.45 1794
4295.07 1762
4295.69 1765
4296.31 1748
4296.93 1698
4297.54 1701
4298.16 1701
4298.78 1712
4299.40 1731
4300.02 1713
4300.64 1761
4301.26 1740
4301.88 1709
4302.50 1732
4303.12 1653
4303.73 1614
4304.35 1637
4304.97 1768
4305.59 1731
4306.21 1695
4306.83 1646
4307.45 1838
4308.07 1750
4308.69 1742
4309.31 1758
4309.93 1675
4310.55 1788
4311.17 1802
4311.79 1726
4312.41 1779
4313.03 1749
4313.65 1781
4314.27 1805
4314.89 1750
4315.51 1687
4316.13 1657
4316.75 1749
4317.37 1749
4317.99 1684
4318.61 1683
4319.23 1720
4319.85 1691
4320.47 1671
4321.09 1743
4321.71 1831
4322.33 1811
4322.95 1941
4323.57 1929
4324.19 1890
4324.81 1891
4325.43 1856
4326.05 1945
4326.68 1869
4327.30 1796
4327.92 1816
4328.54 1774
4329.16 1696
4329.78 1668
4330.40 1678
4331.02 1674
4331.64 1688
4332.26 1695
4332.89 1694
4333.51 1806
4334.13 1868
4334.75 1929
4335.37 1996
4335.99 2015
4336.61 1954
4337.24 2135
4337.86 2184
4338.48 2159
4339.10 2117
4339.72 2059
4340.34 2040
4340.97 1985
4341.59 2011
4342.21 2104
4342.83 2283
4343.45 2416
4344.08 2649
4344.70 2834
4345.32 3057
4345.94 3225
4346.57 3368
4347.19 3439
4347.81 3353
4348.43 3078
4349.05 2808
4349.68 2540
4350.30 2253
4350.92 2194
4351.54 2056
4352.17 1912
4352.79 1922
4353.41 1825
4354.04 1914
4354.66 1850
4355.28 1782
4355.90 1864
4356.53 1763
4357.15 1787
4357.77 1872
4358.40 1901
4359.02 1992
4359.64 1984
4360.27 1999
4360.89 2034
4361.51 2067
4362.14 1991
4362.76 1930
4363.38 2061
4364.01 2100
4364.63 2200
4365.25 2240
4365.88 2224
4366.50 2168
4367.12 2268
4367.75 2287
4368.37 2223
4369.00 2198
4369.62 2140
4370.24 2235
4370.87 2178
4371.49 2224
4372.12 2160
4372.74 2100
4373.36 2203
4373.99 2260
4374.61 2275
4375.24 2368
4375.86 2497
4376.49 2534
4377.11 2619
4377.73 2721
4378.36 2785
4378.98 2802
4379.61 3030
4380.23 3132
4380.86 3129
4381.48 3289
4382.11 3432
4382.73 3517
4383.36 3765
4383.98 3823
4384.61 3759
4385.23 3969
4385.86 4398
4386.48 4806
4387.11 5681
4387.73 6414
4388.36 7807
4388.98 9453
4389.61 10918
4390.23 12405
4390.86 13522
4391.48 13640
4392.11 13242
4392.74 12235
4393.36 10516
4393.99 9036
4394.61 7574
4395.24 6425
4395.86 5917
4396.49 5417
4397.12 5209
4397.74 5410
4398.37 5458
4398.99 5351
4399.62 5411
4400.25 5251
4400.87 4965
4401.50 4653
4402.12 4515
4402.75 4127
4403.38 3998
4404.00 3953
4404.63 3787
4405.26 3706
4405.88 3668
4406.51 3736
4407.14 3701
4407.76 3627
4408.39 3524
4409.02 3469
4409.64 3405
4410.27 3512
4410.90 3406
4411.52 3161
4412.15 3142
4412.78 3075
4413.40 2928
4414.03 2903
4414.66 2773
4415.29 2574
4415.91 2507
4416.54 2566
4417.17 2512
4417.79 2446
4418.42 2460
4419.05 2404
4419.68 2383
4420.30 2454
4420.93 2374
4421.56 2295
4422.19 2307
4422.81 2223
4423.44 2220
4424.07 2254
4424.70 2203
4425.33 2138
4425.95 2184
4426.58 2029
4427.21 2011
4427.84 2080
4428.47 2109
4429.09 2163
4429.72 2205
4430.35 2172
4430.98 2155
4431.61 2115
4432.23 2100
4432.86 2057
4433.49 2048
4434.12 2061
4434.75 1956
4435.38 1926
4436.01 1887
4436.63 1878
4437.26 1891
4437.89 1925
4438.52 1919
4439.15 1868
4439.78 1884
4440.41 1832
4441.04 1846
4441.67 1731
4442.29 1822
4442.92 1862
4443.55 1788
4444.18 1786
4444.81 1892
4445.44 1798
4446.07 1898
4446.70 1815
4447.33 1825
4447.96 1869
4448.59 1808
4449.22 1826
4449.85 1846
4450.48 1811
4451.11 1751
4451.74 1703
4452.37 1668
4453.00 1687
4453.63 1633
4454.26 1737
4454.89 1859
4455.52 1807
4456.15 1835
4456.78 1761
4457.41 1753
4458.04 1719
4458.67 1714
4459.30 1636
4459.93 1636
4460.56 1675
4461.19 1654
4461.82 1710
4462.45 1700
4463.08 1666
4463.71 1704
4464.34 1767
4464.97 1779
4465.60 1762
4466.23 1714
4466.86 1685
4467.49 1637
4468.12 1637
4468.76 1597
4469.39 1720
4470.02 1576
4470.65 1533
4471.28 1571
4471.91 1581
4472.54 1555
4473.17 1523
4473.80 1563
4474.44 1596
4475.07 1626
4475.70 1546
4476.33 1546
4476.96 1517
4477.59 1578
4478.22 1596
4478.86 1596
4479.49 1628
4480.12 1677
4480.75 1627
4481.38 1574
4482.02 1616
4482.65 1712
4483.28 1622
4483.91 1673
4484.54 1798
4485.18 1830
4485.81 1765
4486.44 1726
4487.07 1684
4487.70 1671
4488.34 1539
4488.97 1516
4489.60 1590
4490.23 1458
4490.87 1533
4491.50 1542
4492.13 1511
4492.76 1425
4493.40 1417
4494.03 1440
4494.66 1434
4495.30 1440
4495.93 1454
4496.56 1510
4497.19 1513
4497.83 1422
4498.46 1427
4499.09 1534
4499.73 1536
4500.36 1609
4500.99 1638
4501.63 1701
4502.26 1706
4502.89 1716
4503.53 1640
4504.16 1539
4504.79 1564
4505.43 1551
4506.06 1399
4506.69 1485
4507.33 1481
4507.96 1461
4508.59 1454
4509.23 1421
4509.86 1403
4510.50 1390
4511.13 1442
4511.76 1499
4512.40 1500
4513.03 1500
4513.67 1479
4514.30 1648
4514.93 1620
4515.57 1500
4516.20 1472
4516.84 1569
4517.47 1522
4518.11 1512
4518.74 1439
4519.37 1464
4520.01 1467
4520.64 1456
4521.28 1504
4521.91 1602
4522.55 1537
4523.18 1506
4523.82 1481
4524.45 1515
4525.09 1575
4525.72 1648
4526.36 1873
4526.99 1971
4527.63 2160
4528.26 2402
4528.90 2757
4529.53 3149
4530.17 3508
4530.80 3644
4531.44 3698
4532.07 3732
4532.71 3703
4533.34 3452
4533.98 3110
4534.62 2822
4535.25 2529
4535.89 2254
4536.52 2010
4537.16 1819
4537.79 1660
4538.43 1628
4539.07 1550
4539.70 1560
4540.34 1503
4540.97 1453
4541.61 1436
4542.25 1438
4542.88 1440
4543.52 1388
4544.15 1409
4544.79 1414
4545.43 1387
4546.06 1362
4546.70 1353
4547.34 1292
4547.97 1285
4548.61 1292
4549.25 1338
4549.88 1399
4550.52 1362
4551.16 1348
4551.79 1371
4552.43 1438
4553.07 1421
4553.70 1522
4554.34 1542
4554.98 1465
4555.61 1485
4556.25 1450
4556.89 1454
4557.53 1441
4558.16 1359
4558.80 1358
4559.44 1403
4560.07 1455
4560.71 1431
4561.35 1388
4561.99 1424
4562.62 1368
4563.26 1332
4563.90 1399
4564.54 1432
4565.18 1490
4565.81 1494
4566.45 1526
4567.09 1557
4567.73 1611
4568.36 1662
4569.00 1715
4569.64 1764
4570.28 1758
4570.92 1763
4571.55 1807
4572.19 1833
4572.83 1771
4573.47 1729
4574.11 1589
4574.75 1586
4575.38 1494
4576.02 1409
4576.66 1367
4577.30 1325
4577.94 1387
4578.58 1382
4579.22 1393
4579.85 1353
4580.49 1339
4581.13 1318
4581.77 1392
4582.41 1408
4583.05 1344
4583.69 1420
4584.33 1389
4584.97 1433
4585.61 1419
4586.24 1397
4586.88 1388
4587.52 1340
4588.16 1383
4588.80 1369
4589.44 1387
4590.08 1401
4590.72 1412
4591.36 1417
4592.00 1376
4592.64 1331
4593.28 1414
4593.92 1347
4594.56 1379
4595.20 1369
4595.84 1267
4596.48 1229
4597.12 1326
4597.76 1348
4598.40 1361
4599.04 1332
4599.68 1329
4600.32 1346
4600.96 1341
4601.60 1358
4602.24 1329
4602.88 1405
4603.52 1329
4604.16 1386
4604.80 1422
4605.44 1484
4606.08 1472
4606.72 1495
4607.36 1467
4608.00 1484
4608.64 1513
4609.28 1525
4609.93 1483
4610.57 1513
4611.21 1470
4611.85 1436
4612.49 1401
4613.13 1418
4613.77 1403
4614.41 1337
4615.05 1314
4615.69 1356
4616.34 1361
4616.98 1437
4617.62 1356
4618.26 1273
4618.90 1333
4619.54 1350
4620.18 1355
4620.83 1393
4621.47 1454
4622.11 1373
4622.75 1325
4623.39 1418
4624.03 1434
4624.68 1447
4625.32 1439
4625.96 1368
4626.60 1377
4627.24 1329
4627.89 1389
4628.53 1413
4629.17 1326
4629.81 1316
4630.45 1305
4631.10 1340
4631.74 1356
4632.38 1346
4633.02 1344
4633.67 1386
4634.31 1419
4634.95 1401
4635.59 1405
4636.24 1465
4636.88 1516
4637.52 1590
4638.17 1613
4638.81 1672
4639.45 1662
4640.09 1591
4640.74 1588
4641.38 1515
4642.02 1466
4642.67 1409
4643.31 1443
4643.95 1352
4644.60 1382
4645.24 1445
4645.88 1384
4646.53 1386
4647.17 1324
4647.81 1294
4648.46 1304
4649.10 1400
4649.74 1517
4650.39 1572
4651.03 1515
4651.67 1589
4652.32 1569
4652.96 1571
4653.61 1573
4654.25 1486
4654.89 1472
4655.54 1416
4656.18 1380
4656.83 1385
4657.47 1353
4658.11 1300
4658.76 1312
4659.40 1347
4660.05 1404
4660.69 1424
4661.33 1439
4661.98 1336
4662.62 1268
4663.27 1272
4663.91 1332
4664.56 1299
4665.20 1292
4665.85 1272
4666.49 1245
4667.14 1230
4667.78 1281
4668.43 1269
4669.07 1298
4669.72 1261
4670.36 1253
4671.01 1222
4671.65 1242
4672.30 1288
4672.94 1289
4673.59 1249
4674.23 1263
4674.88 1312
4675.52 1319
4676.17 1319
4676.81 1252
4677.46 1231
4678.10 1227
4678.75 1298
4679.40 1282
4680.04 1291
4680.69 1361
4681.33 1300
4681.98 1278
4682.62 1316
4683.27 1324
4683.92 1351
4684.56 1313
4685.21 1318
4685.85 1334
4686.50 1332
4687.15 1326
4687.79 1342
4688.44 1314
4689.09 1318
4689.73 1329
4690.38 1340
4691.02 1354
4691.67 1335
4692.32 1390
4692.96 1333
4693.61 1365
4694.26 1376
4694.90 1414
4695.55 1427
4696.20 1364
4696.84 1516
4697.49 1460
4698.14 1512
4698.78 1591
4699.43 1613
4700.08 1639
4700.73 1612
4701.37 1535
4702.02 1522
4702.67 1518
4703.31 1454
4703.96 1495
4704.61 1453
4705.26 1396
4705.90 1360
4706.55 1317
4707.20 1365
4707.85 1313
4708.49 1381
4709.14 1456
4709.79 1441
4710.44 1406
4711.09 1461
4711.73 1407
4712.38 1395
4713.03 1410
4713.68 1359
4714.33 1420
4714.97 1442
4715.62 1455
4716.27 1505
4716.92 1470
4717.57 1476
4718.21 1543
4718.86 1468
4719.51 1550
4720.16 1563
4720.81 1607
4721.46 1590
4722.11 1665
4722.75 1682
4723.40 1781
4724.05 1808
4724.70 1813
4725.35 1902
4726.00 2032
4726.65 2186
4727.30 2167
4727.94 2091
4728.59 1944
4729.24 1944
4729.89 1738
4730.54 1689
4731.19 1630
4731.84 1499
4732.49 1482
4733.14 1440
4733.79 1456
4734.44 1469
4735.09 1505
4735.74 1515
4736.38 1575
4737.03 1551
4737.68 1583
4738.33 1507
4738.98 1659
4739.63 1788
4740.28 1805
4740.93 1749
4741.58 1663
4742.23 1670
4742.88 1618
4743.53 1563
4744.18 1611
4744.83 1516
4745.48 1478
4746.13 1485
4746.78 1539
4747.43 1524
4748.08 1618
4748.73 1634
4749.39 1635
4750.04 1710
4750.69 1736
4751.34 1753
4751.99 1747
4752.64 1776
4753.29 1820
4753.94 1783
4754.59 1790
4755.24 1784
4755.89 1813
4756.54 1774
4757.19 1670
4757.84 1696
4758.50 1668
4759.15 1699
4759.80 1610
4760.45 1517
4761.10 1498
4761.75 1570
4762.40 1497
4763.05 1377
4763.71 1487
4764.36 1541
4765.01 1625
4765.66 1634
4766.31 1694
4766.96 1728
4767.62 1744
4768.27 1646
4768.92 1549
4769.57 1563
4770.22 1428
4770.87 1436
4771.53 1416
4772.18 1388
4772.83 1365
4773.48 1359
4774.13 1379
4774.79 1335
4775.44 1313
4776.09 1337
4776.74 1361
4777.40 1453
4778.05 1481
4778.70 1418
4779.35 1429
4780.01 1524
4780.66 1516
4781.31 1480
4781.96 1455
4782.62 1435
4783.27 1456
4783.92 1394
4784.57 1409
4785.23 1406
4785.88 1392
4786.53 1426
4787.19 1374
4787.84 1369
4788.49 1394
4789.15 1318
4789.80 1325
4790.45 1383
4791.11 1393
4791.76 1290
4792.41 1304
4793.07 1412
4793.72 1415
4794.37 1325
4795.03 1290
4795.68 1277
4796.33 1354
4796.99 1406
4797.64 1354
4798.29 1336
4798.95 1327
4799.60 1338
4800.26 1381
4800.91 1346
4801.56 1325
4802.22 1355
4802.87 1355
4803.53 1327
4804.18 1362
4804.83 1365
4805.49 1358
4806.14 1272
4806.80 1268
4807.45 1231
4808.11 1328
4808.76 1380
4809.42 1358
4810.07 1303
4810.72 1230
4811.38 1284
4812.03 1314
4812.69 1342
4813.34 1354
4814.00 1356
4814.65 1295
4815.31 1368
4815.96 1442
4816.62 1403
4817.27 1449
4817.93 1475
4818.58 1530
4819.24 1559
4819.89 1562
4820.55 1505
4821.20 1545
4821.86 1586
4822.52 1585
4823.17 1665
4823.83 1836
4824.48 1851
4825.14 1850
4825.79 1855
4826.45 1785
4827.10 1781
4827.76 1675
4828.42 1661
4829.07 1591
4829.73 1610
4830.38 1570
4831.04 1666
4831.70 1674
4832.35 1717
4833.01 1776
4833.66 1875
4834.32 1918
4834.98 2038
4835.63 2118
4836.29 2223
4836.95 2259
4837.60 2233
4838.26 2258
4838.92 2226
4839.57 2143
4840.23 2127
4840.89 2035
4841.54 1890
4842.20 1801
4842.86 1851
4843.51 1761
4844.17 1705
4844.83 1750
4845.48 1684
4846.14 1781
4846.80 1864
4847.45 1924
4848.11 1969
4848.77 1961
4849.43 2092
4850.08 2324
4850.74 2334
4851.40 2200
4852.06 2165
4852.71 2007
4853.37 1867
4854.03 1803
4854.69 1859
4855.34 1879
4856.00 1898
4856.66 1970
4857.32 2010
4857.97 2100
4858.63 2149
4859.29 2116
4859.95 2111
4860.61 2029
4861.26 1904
4861.92 1885
4862.58 1978
4863.24 1834
4863.90 1868
4864.55 1919
4865.21 1820
4865.87 1933
4866.53 1970
4867.19 1966
4867.85 1942
4868.51 1899
4869.16 1879
4869.82 1847
4870.48 1721
4871.14 1715
4871.80 1756
4872.46 1692
4873.12 1701
4873.78 1793
4874.43 1760
4875.09 1689
4875.75 1723
4876.41 1662
4877.07 1668
4877.73 1632
4878.39 1624
4879.05 1701
4879.71 1569
4880.37 1578
4881.03 1633
4881.69 1569
4882.34 1501
4883.00 1457
4883.66 1529
4884.32 1571
4884.98 1569
4885.64 1528
4886.30 1573
4886.96 1604
4887.62 1659
4888.28 1656
4888.94 1683
4889.60 1724
4890.26 1774
4890.92 1865
4891.58 1947
4892.24 1915
4892.90 1884
4893.56 1760
4894.22 1733
4894.88 1607
4895.54 1684
4896.20 1625
4896.86 1623
4897.52 1640
4898.19 1669
4898.85 1750
4899.51 1745
4900.17 1761
4900.83 1781
4901.49 1751
4902.15 1644
4902.81 1609
4903.47 1552
4904.13 1512
4904.79 1571
4905.45 1475
4906.12 1520
4906.78 1585
4907.44 1493
4908.10 1514
4908.76 1517
4909.42 1491
4910.08 1399
4910.74 1404
4911.41 1492
4912.07 1451
4912.73 1420
4913.39 1457
4914.05 1390
4914.71 1352
4915.38 1318
4916.04 1297
4916.70 1358
4917.36 1276
4918.02 1234
4918.68 1323
4919.35 1314
4920.01 1248
4920.67 1271
4921.33 1272
4921.99 1278
4922.66 1303
4923.32 1233
4923.98 1248
4924.64 1276
4925.31 1286
4925.97 1302
4926.63 1229
4927.29 1226
4927.96 1229
4928.62 1231
4929.28 1269
4929.94 1215
4930.61 1278
4931.27 1324
4931.93 1340
4932.59 1340
4933.26 1371
4933.92 1335
4934.58 1262
4935.25 1301
4935.91 1366
4936.57 1290
4937.24 1335
4937.90 1330
4938.56 1304
4939.23 1358
4939.89 1318
4940.55 1286
4941.22 1206
4941.88 1213
4942.54 1288
4943.21 1350
4943.87 1333
4944.53 1362
4945.20 1393
4945.86 1382
4946.52 1282
4947.19 1239
4947.85 1243
4948.52 1261
4949.18 1264
4949.84 1298
4950.51 1244
4951.17 1247
4951.84 1289
4952.50 1238
4953.17 1263
4953.83 1285
4954.49 1241
4955.16 1209
4955.82 1235
4956.49 1218
4957.15 1221
4957.82 1308
4958.48 1270
4959.15 1318
4959.81 1314
4960.47 1440
4961.14 1566
4961.80 1667
4962.47 1688
4963.13 1864
4963.80 1871
4964.46 1979
4965.13 1877
4965.79 1791
4966.46 1721
4967.12 1648
4967.79 1575
4968.45 1554
4969.12 1481
4969.79 1451
4970.45 1464
4971.12 1536
4971.78 1507
4972.45 1478
4973.11 1490
4973.78 1351
4974.44 1395
4975.11 1411
4975.78 1442
4976.44 1453
4977.11 1432
4977.77 1519
4978.44 1450
4979.11 1420
4979.77 1525
4980.44 1519
4981.10 1493
4981.77 1490
4982.44 1598
4983.10 1633
4983.77 1683
4984.43 1876
4985.10 2082
4985.77 2428
4986.43 2765
4987.10 3135
4987.77 3435
4988.43 3863
4989.10 4062
4989.77 3987
4990.43 3676
4991.10 3418
4991.77 3059
4992.43 2601
4993.10 2308
4993.77 2091
4994.43 1845
4995.10 1742
4995.77 1594
4996.44 1580
4997.10 1527
4997.77 1487
4998.44 1409
4999.10 1373
4999.77 1337
5000.44 1347
5001.11 1365
5001.77 1259
5002.44 1328
5003.11 1390
5003.78 1403
5004.44 1388
5005.11 1357
5005.78 1434
5006.45 1485
5007.12 1418
5007.78 1385
5008.45 1363
5009.12 1356
5009.79 1436
5010.46 1360
5011.12 1366
5011.79 1384
5012.46 1453
5013.13 1447
5013.80 1489
5014.47 1486
5015.13 1509
5015.80 1595
5016.47 1675
5017.14 1816
5017.81 1890
5018.48 2065
5019.14 2262
5019.81 2507
5020.48 2764
5021.15 2987
5021.82 3267
5022.49 3444
5023.16 3475
5023.83 3466
5024.50 3289
5025.16 3062
5025.83 2775
5026.50 2560
5027.17 2308
5027.84 2233
5028.51 2012
5029.18 1872
5029.85 1771
5030.52 1712
5031.19 1588
5031.86 1569
5032.53 1591
5033.20 1487
5033.87 1454
5034.54 1433
5035.21 1435
5035.88 1486
5036.54 1480
5037.21 1434
5037.88 1487
5038.55 1487
5039.22 1519
5039.89 1608
5040.56 1693
5041.23 1772
5041.90 1869
5042.58 1981
5043.25 2067
5043.92 2032
5044.59 2005
5045.26 1941
5045.93 1835
5046.60 1731
5047.27 1733
5047.94 1635
5048.61 1528
5049.28 1408
5049.95 1416
5050.62 1423
5051.29 1435
5051.96 1428
5052.63 1347
5053.30 1309
5053.98 1291
5054.65 1428
5055.32 1365
5055.99 1427
5056.66 1451
5057.33 1526
5058.00 1528
5058.67 1625
5059.34 1648
5060.02 1643
5060.69 1582
5061.36 1586
5062.03 1576
5062.70 1556
5063.37 1477
5064.04 1438
5064.72 1418
5065.39 1451
5066.06 1363
5066.73 1250
5067.40 1292
5068.08 1330
5068.75 1331
5069.42 1295
5070.09 1329
5070.76 1304
5071.44 1288
5072.11 1270
5072.78 1223
5073.45 1254
5074.12 1282
5074.80 1280
5075.47 1318
5076.14 1332
5076.81 1298
5077.49 1335
5078.16 1340
5078.83 1384
5079.50 1418
5080.18 1435
5080.85 1405
5081.52 1375
5082.20 1368
5082.87 1378
5083.54 1377
5084.21 1332
5084.89 1239
5085.56 1246
5086.23 1310
5086.91 1352
5087.58 1332
5088.25 1449
5088.93 1410
5089.60 1400
5090.27 1438
5090.95 1465
5091.62 1438
5092.29 1412
5092.97 1387
5093.64 1409
5094.31 1370
5094.99 1413
5095.66 1380
5096.34 1426
5097.01 1355
5097.68 1293
5098.36 1284
5099.03 1307
5099.70 1315
5100.38 1273
5101.05 1314
5101.73 1327
5102.40 1422
5103.08 1272
5103.75 1382
5104.42 1377
5105.10 1347
5105.77 1293
5106.45 1343
5107.12 1243
5107.80 1238
5108.47 1211
5109.15 1260
5109.82 1274
5110.49 1187
5111.17 1224
5111.84 1279
5112.52 1283
5113.19 1202
5113.87 1205
5114.54 1237
5115.22 1231
5115.89 1217
5116.57 1284
5117.24 1301
5117.92 1320
5118.59 1301
5119.27 1392
5119.94 1426
5120.62 1336
5121.30 1291
5121.97 1251
5122.65 1303
5123.32 1296
5124.00 1225
5124.67 1254
5125.35 1136
5126.02 1187
5126.70 1186
5127.38 1198
5128.05 1233
5128.73 1191
5129.40 1188
5130.08 1192
5130.76 1195
5131.43 1222
5132.11 1223
5132.78 1248
5133.46 1239
5134.14 1280
5134.81 1332
5135.49 1302
5136.17 1299
5136.84 1285
5137.52 1344
5138.20 1394
5138.87 1386
5139.55 1323
5140.22 1282
5140.90 1340
5141.58 1318
5142.26 1250
5142.93 1164
5143.61 1206
5144.29 1143
5144.96 1090
5145.64 1093
5146.32 1103
5146.99 1130
5147.67 1117
5148.35 1142
5149.03 1148
5149.70 1163
5150.38 1167
5151.06 1170
5151.73 1177
5152.41 1147
5153.09 1090
5153.77 1128
5154.44 1081
5155.12 1040
5155.80 1142
5156.48 1090
5157.16 1115
5157.83 1113
5158.51 1083
5159.19 1070
5159.87 1040
5160.55 1071
5161.22 1139
5161.90 1115
5162.58 1126
5163.26 1162
5163.94 1135
5164.61 1089
5165.29 1035
5165.97 1055
5166.65 1089
5167.33 1175
5168.01 1159
5168.68 1083
5169.36 1094
5170.04 1066
5170.72 1092
5171.40 1047
5172.08 1132
5172.76 1136
5173.44 1110
5174.11 1090
5174.79 1085
5175.47 1084
5176.15 1117
5176.83 1137
5177.51 1108
5178.19 1075
5178.87 1195
5179.55 1189
5180.23 1228
5180.91 1158
5181.58 1095
5182.26 1130
5182.94 1189
5183.62 1135
5184.30 1142
5184.98 1106
5185.66 1087
5186.34 1074
5187.02 1020
5187.70 1076
5188.38 1054
5189.06 1065
5189.74 1097
5190.42 1016
5191.10 1075
5191.78 1014
5192.46 1062
5193.14 1084
5193.82 1053
5194.50 1029
5195.18 1038
5195.86 1038
5196.54 1069
5197.22 1159
5197.90 1151
5198.58 1125
5199.26 1100
5199.94 1045
5200.63 1035
5201.31 1107
5201.99 1132
5202.67 1152
5203.35 1134
5204.03 1119
5204.71 1140
5205.39 1137
5206.07 1169
5206.75 1209
5207.43 1157
5208.11 1271
5208.80 1283
5209.48 1261
5210.16 1295
5210.84 1263
5211.52 1298
5212.20 1254
5212.88 1224
5213.57 1246
5214.25 1247
5214.93 1250
5215.61 1364
5216.29 1286
5216.97 1242
5217.66 1301
5218.34 1243
5219.02 1254
5219.70 1274
5220.38 1237
5221.06 1273
5221.75 1270
5222.43 1248
5223.11 1259
5223.79 1221
5224.47 1165
5225.16 1126
5225.84 1238
5226.52 1166
5227.20 1145
5227.89 1168
5228.57 1166
5229.25 1170
5229.93 1124
5230.62 1156
5231.30 1135
5231.98 1188
5232.66 1229
5233.35 1248
5234.03 1210
5234.71 1234
5235.40 1240
5236.08 1244
5236.76 1234
5237.44 1288
5238.13 1320
5238.81 1299
5239.49 1327
5240.18 1321
5240.86 1311
5241.54 1248
5242.23 1182
5242.91 1170
5243.59 1142
5244.28 1190
5244.96 1171
5245.64 1150
5246.33 1146
5247.01 1187
5247.70 1163
5248.38 1206
5249.06 1239
5249.75 1217
5250.43 1182
5251.11 1195
5251.80 1231
5252.48 1143
5253.17 1135
5253.85 1109
5254.53 1120
5255.22 1131
5255.90 1106
5256.59 1179
5257.27 1210
5257.96 1142
5258.64 1075
5259.32 1122
5260.01 1253
5260.69 1263
5261.38 1248
5262.06 1348
5262.75 1294
5263.43 1337
5264.12 1223
5264.80 1305
5265.49 1246
5266.17 1209
5266.86 1233
5267.54 1218
5268.23 1210
5268.91 1244
5269.60 1227
5270.28 1172
5270.97 1176
5271.65 1203
5272.34 1208
5273.02 1217
5273.71 1226
5274.39 1201
5275.08 1236
5275.76 1213
5276.45 1246
5277.14 1278
5277.82 1315
5278.51 1369
5279.19 1370
5279.88 1495
5280.56 1529
5281.25 1512
5281.94 1580
5282.62 1635
5283.31 1576
5283.99 1426
5284.68 1297
5285.37 1304
5286.05 1348
5286.74 1240
5287.43 1197
5288.11 1209
5288.80 1230
5289.48 1152
5290.17 1157
5290.86 1201
5291.54 1190
5292.23 1227
5292.92 1240
5293.60 1227
5294.29 1212
5294.98 1229
5295.66 1307
5296.35 1325
5297.04 1301
5297.72 1343
5298.41 1455
5299.10 1516
5299.79 1623
5300.47 1613
5301.16 1663
5301.85 1687
5302.53 1629
5303.22 1581
5303.91 1525
5304.60 1417
5305.28 1467
5305.97 1386
5306.66 1309
5307.35 1296
5308.03 1264
5308.72 1256
5309.41 1240
5310.10 1247
5310.78 1196
5311.47 1218
5312.16 1262
5312.85 1270
5313.54 1144
5314.22 1124
5314.91 1184
5315.60 1201
5316.29 1207
5316.98 1210
5317.66 1156
5318.35 1199
5319.04 1259
5319.73 1249
5320.42 1281
5321.11 1303
5321.80 1297
5322.48 1288
5323.17 1288
5323.86 1205
5324.55 1206
5325.24 1222
5325.93 1209
5326.62 1217
5327.30 1156
5327.99 1208
5328.68 1242
5329.37 1248
5330.06 1293
5330.75 1276
5331.44 1297
5332.13 1342
5332.82 1258
5333.51 1297
5334.20 1200
5334.88 1237
5335.57 1295
5336.26 1306
5336.95 1298
5337.64 1303
5338.33 1290
5339.02 1281
5339.71 1311
5340.40 1383
5341.09 1323
5341.78 1376
5342.47 1398
5343.16 1382
5343.85 1433
5344.54 1542
5345.23 1629
5345.92 1695
5346.61 1797
5347.30 1988
5347.99 2073
5348.68 2311
5349.37 2498
5350.06 2712
5350.75 2724
5351.44 2705
5352.13 2648
5352.82 2441
5353.51 2285
5354.20 2128
5354.90 1860
5355.59 1781
5356.28 1607
5356.97 1490
5357.66 1408
5358.35 1302
5359.04 1278
5359.73 1243
5360.42 1243
5361.11 1232
5361.80 1193
5362.49 1173
5363.19 1183
5363.88 1224
5364.57 1194
5365.26 1178
5365.95 1211
5366.64 1203
5367.33 1213
5368.03 1160
5368.72 1158
5369.41 1132
5370.10 1161
5370.79 1183
5371.48 1182
5372.18 1203
5372.87 1180
5373.56 1211
5374.25 1154
5374.94 1189
5375.63 1214
5376.33 1271
5377.02 1203
5377.71 1189
5378.40 1155
5379.10 1155
5379.79 1167
5380.48 1134
5381.17 1135
5381.86 1075
5382.56 1149
5383.25 1137
5383.94 1093
5384.63 1267
5385.33 1334
5386.02 1384
5386.71 1301
5387.40 1318
5388.10 1374
5388.79 1358
5389.48 1384
5390.18 1442
5390.87 1367
5391.56 1438
5392.26 1356
5392.95 1377
5393.64 1299
5394.33 1322
5395.03 1201
5395.72 1165
5396.41 1175
5397.11 1145
5397.80 1132
5398.49 1141
5399.19 1111
5399.88 1131
5400.58 1111
5401.27 1086
5401.96 1065
5402.66 1097
5403.35 1191
5404.04 1173
5404.74 1198
5405.43 1164
5406.13 1099
5406.82 1142
5407.51 1148
5408.21 1202
5408.90 1211
5409.60 1149
5410.29 1122
5410.98 1171
5411.68 1100
5412.37 1129
5413.07 1134
5413.76 1122
5414.46 1210
5415.15 1144
5415.84 1123
5416.54 1132
5417.23 1109
5417.93 1099
5418.62 1122
5419.32 1156
5420.01 1170
5420.71 1176
5421.40 1140
5422.10 1183
5422.79 1200
5423.49 1220
5424.18 1173
5424.88 1144
5425.57 1188
5426.27 1138
5426.96 1208
5427.66 1216
5428.35 1190
5429.05 1185
5429.74 1153
5430.44 1205
5431.14 1170
5431.83 1249
5432.53 1227
5433.22 1246
5433.92 1242
5434.61 1217
5435.31 1234
5436.01 1190
5436.70 1204
5437.40 1237
5438.09 1258
5438.79 1208
5439.49 1166
5440.18 1271
5440.88 1278
5441.57 1269
5442.27 1253
5442.97 1283
5443.66 1296
5444.36 1318
5445.06 1392
5445.75 1422
5446.45 1528
5447.15 1573
5447.84 1642
5448.54 1581
5449.24 1559
5449.93 1570
5450.63 1463
5451.33 1433
5452.02 1379
5452.72 1358
5453.42 1323
5454.11 1235
5454.81 1214
5455.51 1222
5456.20 1186
5456.90 1193
5457.60 1209
5458.30 1254
5458.99 1246
5459.69 1213
5460.39 1284
5461.09 1314
5461.78 1347
5462.48 1387
5463.18 1402
5463.88 1436
5464.57 1390
5465.27 1407
5465.97 1441
5466.67 1451
5467.36 1326
5468.06 1359
5468.76 1416
5469.46 1389
5470.16 1368
5470.85 1377
5471.55 1410
5472.25 1453
5472.95 1550
5473.65 1626
5474.35 1719
5475.04 1739
5475.74 1570
5476.44 1591
5477.14 1641
5477.84 1734
5478.54 1667
5479.23 1683
5479.93 1882
5480.63 1900
5481.33 1924
5482.03 1903
5482.73 1867
5483.43 1718
5484.13 1611
5484.83 1634
5485.52 1582
5486.22 1503
5486.92 1431
5487.62 1488
5488.32 1503
5489.02 1556
5489.72 1584
5490.42 1586
5491.12 1561
5491.82 1569
5492.52 1592
5493.22 1603
5493.92 1655
5494.62 1670
5495.31 1707
5496.01 1627
5496.71 1729
5497.41 1843
5498.11 1967
5498.81 2089
5499.51 2499
5500.21 2742
5500.91 2965
5501.61 3092
5502.31 2886
5503.01 2750
5503.71 2672
5504.41 2354
5505.11 2105
5505.81 1986
5506.51 1887
5507.22 1823
5507.92 1820
5508.62 1788
5509.32 1721
5510.02 1732
5510.72 1711
5511.42 1791
5512.12 1795
5512.82 1875
5513.52 1885
5514.22 1947
5514.92 1968
5515.62 1953
5516.32 1903
5517.03 1904
5517.73 1923
5518.43 2014
5519.13 2031
5519.83 2052
5520.53 2074
5521.23 2089
5521.93 1985
5522.63 1811
5523.34 1760
5524.04 1782
5524.74 1655
5525.44 1646
5526.14 1592
5526.84 1500
5527.55 1362
5528.25 1382
5528.95 1481
5529.65 1434
5530.35 1500
5531.05 1527
5531.76 1585
5532.46 1614
5533.16 1681
5533.86 1812
5534.56 1911
5535.27 1786
5535.97 1803
5536.67 1837
5537.37 1674
5538.08 1607
5538.78 1571
5539.48 1510
5540.18 1435
5540.89 1356
5541.59 1281
5542.29 1311
5542.99 1362
5543.70 1362
5544.40 1491
5545.10 1568
5545.80 1569
5546.51 1561
5547.21 1637
5547.91 1639
5548.62 1610
5549.32 1503
5550.02 1515
5550.73 1400
5551.43 1389
5552.13 1370
5552.84 1329
5553.54 1303
5554.24 1245
5554.95 1267
5555.65 1279
5556.35 1263
5557.06 1245
5557.76 1338
5558.46 1327
5559.17 1357
5559.87 1373
5560.57 1355
5561.28 1394
5561.98 1420
5562.69 1366
5563.39 1318
5564.09 1376
5564.80 1382
5565.50 1307
5566.21 1303
5566.91 1249
5567.61 1278
5568.32 1325
5569.02 1318
5569.73 1325
5570.43 1299
5571.14 1338
5571.84 1293
5572.54 1333
5573.25 1372
5573.95 1353
5574.66 1336
5575.36 1331
5576.07 1286
5576.77 1344
5577.48 1344
5578.18 1350
5578.89 1421
5579.59 1263
5580.30 1262
5581.00 1281
5581.71 1288
5582.41 1260
5583.12 1169
5583.82 1226
5584.53 1224
5585.23 1203
5585.94 1246
5586.64 1224
5587.35 1213
5588.06 1178
5588.76 1230
5589.47 1215
5590.17 1210
5590.88 1224
5591.58 1204
5592.29 1248
5592.99 1228
5593.70 1172
5594.41 1177
5595.11 1200
5595.82 1235
5596.52 1238
5597.23 1189
5597.94 1188
5598.64 1151
5599.35 1161
5600.06 1136
5600.76 1114
5601.47 1130
5602.17 1127
5602.88 1113
5603.59 1125
5604.29 1126
5605.00 1079
5605.71 1095
5606.41 1118
5607.12 1094
5607.83 1149
5608.53 1137
5609.24 1135
5609.95 1066
5610.65 1092
5611.36 1121
5612.07 1138
5612.78 1088
5613.48 1171
5614.19 1147
5614.90 1105
5615.60 1152
5616.31 1094
5617.02 1096
5617.73 1097
5618.43 1084
5619.14 1078
5619.85 1102
5620.56 1143
5621.26 1101
5621.97 1090
5622.68 1110
5623.39 1076
5624.09 1137
5624.80 1072
5625.51 1089
5626.22 1079
5626.93 1118
5627.63 1113
5628.34 1117
5629.05 1161
5629.76 1189
5630.47 1133
5631.17 1126
5631.88 1133
5632.59 1121
5633.30 1186
5634.01 1176
5634.72 1159
5635.42 1163
5636.13 1146
5636.84 1197
5637.55 1170
5638.26 1135
5638.97 1113
5639.68 1115
5640.39 1141
5641.09 1107
5641.80 1127
5642.51 1162
5643.22 1184
5643.93 1153
5644.64 1218
5645.35 1180
5646.06 1144
5646.77 1195
5647.48 1199
5648.19 1177
5648.89 1192
5649.60 1172
5650.31 1232
5651.02 1156
5651.73 1197
5652.44 1219
5653.15 1200
5653.86 1142
5654.57 1255
5655.28 1321
5655.99 1377
5656.70 1480
5657.41 1488
5658.12 1522
5658.83 1539
5659.54 1468
5660.25 1417
5660.96 1322
5661.67 1339
5662.38 1324
5663.09 1267
5663.80 1330
5664.51 1314
5665.22 1256
5665.93 1295
5666.64 1299
5667.35 1304
5668.06 1273
5668.77 1293
5669.48 1253
5670.19 1281
5670.91 1307
5671.62 1285
5672.33 1244
5673.04 1234
5673.75 1247
5674.46 1225
5675.17 1233
5675.88 1223
5676.59 1166
5677.30 1182
5678.01 1214
5678.73 1221
5679.44 1177
5680.15 1199
5680.86 1196
5681.57 1224
5682.28 1225
5682.99 1171
5683.71 1241
5684.42 1328
5685.13 1294
5685.84 1253
5686.55 1293
5687.26 1236
5687.98 1247
5688.69 1277
5689.40 1332
5690.11 1312
5690.82 1299
5691.54 1253
5692.25 1219
5692.96 1259
5693.67 1307
5694.38 1251
5695.10 1195
5695.81 1273
5696.52 1216
5697.23 1206
5697.95 1169
5698.66 1237
5699.37 1256
5700.08 1182
5700.80 1186
5701.51 1243
5702.22 1204
5702.93 1154
5703.65 1201
5704.36 1229
5705.07 1294
5705.78 1229
5706.50 1217
5707.21 1153
5707.92 1162
5708.64 1205
5709.35 1174
5710.06 1206
5710.78 1216
5711.49 1298
5712.20 1257
5712.92 1278
5713.63 1265
5714.34 1239
5715.06 1302
5715.77 1249
5716.48 1306
5717.20 1221
5717.91 1211
5718.62 1292
5719.34 1259
5720.05 1308
5720.77 1329
5721.48 1319
5722.19 1361
5722.91 1436
5723.62 1521
5724.33 1573
5725.05 1746
5725.76 1776
5726.48 1977
5727.19 2157
5727.91 2190
5728.62 2269
5729.33 2267
5730.05 2172
5730.76 2013
5731.48 1877
5732.19 1805
5732.91 1723
5733.62 1655
5734.34 1589
5735.05 1568
5735.77 1563
5736.48 1516
5737.20 1510
5737.91 1571
5738.63 1537
5739.34 1508
5740.06 1539
5740.77 1481
5741.49 1439
5742.20 1560
5742.92 1531
5743.63 1620
5744.35 1579
5745.06 1560
5745.78 1639
5746.49 1589
5747.21 1549
5747.92 1598
5748.64 1606
5749.35 1584
5750.07 1583
5750.79 1671
5751.50 1805
5752.22 1781
5752.93 1904
5753.65 1897
5754.36 1869
5755.08 1965
5755.80 1950
5756.51 2012
5757.23 1946
5757.95 1880
5758.66 1860
5759.38 1969
5760.09 2005
5760.81 2036
5761.53 2083
5762.24 2042
5762.96 2203
5763.68 2298
5764.39 2321
5765.11 2222
5765.83 2239
5766.54 2281
5767.26 2225
5767.98 2146
5768.69 2105
5769.41 2142
5770.13 2087
5770.84 2076
5771.56 1996
5772.28 2073
5772.99 2079
5773.71 2123
5774.43 2128
5775.15 2080
5775.86 2149
5776.58 2164
5777.30 2247
5778.01 2376
5778.73 2389
5779.45 2409
5780.17 2506
5780.88 2678
5781.60 2792
5782.32 2630
5783.04 2515
5783.76 2591
5784.47 2572
5785.19 2627
5785.91 2585
5786.63 2631
5787.34 2752
5788.06 2776
5788.78 2923
5789.50 3026
5790.22 3026
5790.94 3210
5791.65 3434
5792.37 3727
5793.09 4025
5793.81 4178
5794.53 4075
5795.25 4255
5795.96 4477
5796.68 4865
5797.40 5410
5798.12 6208
5798.84 7743
5799.56 9683
5800.28 12821
5800.99 16528
5801.71 19897
5802.43 22226
5803.15 22656
5803.87 21342
5804.59 19269
5805.31 15977
5806.03 12423
5806.75 9976
5807.47 8022
5808.18 6898
5808.90 6198
5809.62 5607
5810.34 5359
5811.06 5248
5811.78 5186
5812.50 5288
5813.22 5170
5813.94 5315
5814.66 5478
5815.38 5634
5816.10 5612
5816.82 5841
5817.54 5868
5818.26 5752
5818.98 5613
5819.70 5549
5820.42 5479
5821.14 5376
5821.86 5360
5822.58 5031
5823.30 4793
5824.02 4646
5824.74 4292
5825.46 3892
5826.18 3649
5826.90 3526
5827.62 3265
5828.34 3145
5829.06 3079
5829.78 3068
5830.50 2969
5831.22 3029
5831.95 2886
5832.67 2731
5833.39 2905
5834.11 2876
5834.83 2773
5835.55 2734
5836.27 2627
5836.99 2610
5837.71 2659
5838.43 2613
5839.15 2653
5839.88 2684
5840.60 2743
5841.32 2622
5842.04 2638
5842.76 2597
5843.48 2525
5844.20 2525
5844.93 2257
5845.65 2273
5846.37 2153
5847.09 2182
5847.81 2144
5848.53 2149
5849.26 2074
5849.98 2247
5850.70 2162
5851.42 2082
5852.14 2089
5852.87 2151
5853.59 2192
5854.31 2092
5855.03 2151
5855.75 2128
5856.48 2066
5857.20 2112
5857.92 2146
5858.64 2072
5859.37 2090
5860.09 2152
5860.81 2049
5861.53 2104
5862.26 2070
5862.98 2034
5863.70 1960
5864.42 1977
5865.15 1954
5865.87 1947
5866.59 1968
5867.31 1967
5868.04 1970
5868.76 1905
5869.48 1839
5870.21 1969
5870.93 1897
5871.65 1872
5872.38 1976
5873.10 2017
5873.82 2153
5874.55 2212
5875.27 2170
5875.99 2160
5876.72 2139
5877.44 2135
5878.16 2041
5878.89 1982
5879.61 1988
5880.33 1968
5881.06 1908
5881.78 1851
5882.51 1847
5883.23 1841
5883.95 1813
5884.68 1831
5885.40 1887
5886.13 1989
5886.85 1948
5887.57 1991
5888.30 2046
5889.02 1964
5889.75 1878
5890.47 1893
5891.20 1857
5891.92 1810
5892.64 1797
5893.37 1718
5894.09 1763
5894.82 1734
5895.54 1806
5896.27 1794
5896.99 1752
5897.72 1793
5898.44 1788
5899.17 1743
5899.89 1724
5900.62 1692
5901.34 1690
5902.07 1669
5902.79 1643
5903.52 1600
5904.24 1656
5904.97 1619
5905.69 1581
5906.42 1560
5907.14 1578
5907.87 1569
5908.59 1566
5909.32 1543
5910.04 1603
5910.77 1510
5911.50 1495
5912.22 1473
5912.95 1544
5913.67 1530
5914.40 1583
5915.12 1503
5915.85 1577
5916.58 1562
5917.30 1541
5918.03 1518
5918.75 1510
5919.48 1513
5920.21 1455
5920.93 1518
5921.66 1437
5922.39 1416
5923.11 1448
5923.84 1560
5924.56 1587
5925.29 1584
5926.02 1489
5926.74 1556
5927.47 1603
5928.20 1506
5928.92 1553
5929.65 1634
5930.38 1643
5931.10 1529
5931.83 1562
5932.56 1698
5933.28 1830
5934.01 1874
5934.74 1921
5935.47 1941
5936.19 2094
5936.92 2183
5937.65 2179
5938.37 2177
5939.10 2190
5939.83 2076
5940.56 2091
5941.28 2002
5942.01 1936
5942.74 2028
5943.47 2084
5944.19 2030
5944.92 1989
5945.65 2044
5946.38 1960
5947.11 2010
5947.83 1951
5948.56 2018
5949.29 2059
5950.02 2070
5950.74 2040
5951.47 2080
5952.20 2134
5952.93 2252
5953.66 2205
5954.39 2263
5955.11 2242
5955.84 2247
5956.57 2248
5957.30 2211
5958.03 2203
5958.76 2230
5959.48 2234
5960.21 2209
5960.94 2318
5961.67 2311
5962.40 2368
5963.13 2277
5963.86 2301
5964.59 2450
5965.31 2557
5966.04 2727
5966.77 2781
5967.50 2825
5968.23 2895
5968.96 2939
5969.69 2972
5970.42 2941
5971.15 2942
5971.88 2935
5972.61 2850
5973.34 2851
5974.06 2765
5974.79 2789
5975.52 2771
5976.25 2803
5976.98 2790
5977.71 2832
5978.44 2949
5979.17 3082
5979.90 3173
5980.63 3177
5981.36 3255
5982.09 3356
5982.82 3414
5983.55 3406
5984.28 3473
5985.01 3442
5985.74 3411
5986.47 3402
5987.20 3355
5987.93 3280
5988.66 3373
5989.39 3471
5990.12 3528
5990.85 3433
5991.58 3498
5992.32 3574
5993.05 3669
5993.78 3734
5994.51 3757
5995.24 3892
5995.97 3919
5996.70 3927
5997.43 4055
5998.16 4103
5998.89 4142
5999.62 3874
6000.35 3819
6001.09 3818
6001.82 3872
6002.55 3788
6003.28 3640
6004.01 3682
6004.74 3731
6005.47 3622
6006.20 3788
6006.94 4055
6007.67 4404
6008.40 4904
6009.13 5811
6009.86 7044
6010.59 8675
6011.33 10166
6012.06 11919
6012.79 13329
6013.52 14532
6014.25 14629
6014.98 14266
6015.72 13461
6016.45 12293
6017.18 10941
6017.91 9248
6018.64 7789
6019.38 6694
6020.11 5560
6020.84 4709
6021.57 4054
6022.31 3605
6023.04 3360
6023.77 3143
6024.50 3051
6025.24 2839
6025.97 2706
6026.70 2658
6027.43 2584
6028.17 2563
6028.90 2505
6029.63 2462
6030.37 2370
6031.10 2241
6031.83 2244
6032.56 2134
6033.30 2072
6034.03 2063
6034.76 2059
6035.50 2069
6036.23 2000
6036.96 2061
6037.70 2133
6038.43 2193
6039.16 2269
6039.90 2301
6040.63 2327
6041.36 2401
6042.10 2441
6042.83 2462
6043.56 2450
6044.30 2437
6045.03 2447
6045.77 2442
6046.50 2429
6047.23 2546
6047.97 2616
6048.70 2592
6049.44 2863
6050.17 2970
6050.90 2996
6051.64 3048
6052.37 3190
6053.11 3210
6053.84 3159
6054.57 3156
6055.31 3030
6056.04 3040
6056.78 2915
6057.51 2812
6058.25 2737
6058.98 2679
6059.72 2708
6060.45 2679
6061.19 2704
6061.92 2560
6062.66 2480
6063.39 2488
6064.13 2483
6064.86 2463
6065.60 2395
6066.33 2413
6067.07 2414
6067.80 2450
6068.54 2428
6069.27 2352
6070.01 2367
6070.74 2293
6071.48 2270
6072.21 2264
6072.95 2254
6073.68 2288
6074.42 2224
6075.15 2244
6075.89 2249
6076.63 2171
6077.36 2202
6078.10 2194
6078.83 2107
6079.57 2099
6080.30 2053
6081.04 2088
6081.78 2062
6082.51 2054
6083.25 1974
6083.98 1902
6084.72 1963
6085.46 1931
6086.19 1957
6086.93 1960
6087.67 1985
6088.40 1973
6089.14 1996
6089.88 2012
6090.61 2028
6091.35 2004
6092.09 2029
6092.82 2032
6093.56 2042
6094.30 1984
6095.03 1927
6095.77 1914
6096.51 1921
6097.24 1857
6097.98 1753
6098.72 1811
6099.45 1739
6100.19 1763
6100.93 1746
6101.67 1743
6102.40 1763
6103.14 1706
6103.88 1624
6104.61 1636
6105.35 1681
6106.09 1768
6106.83 1824
6107.56 1782
6108.30 1758
6109.04 1837
6109.78 1834
6110.51 1825
6111.25 1867
6111.99 1845
6112.73 1876
6113.47 1828
6114.20 1872
6114.94 1841
6115.68 1763
6116.42 1775
6117.16 1823
6117.89 1857
6118.63 1891
6119.37 1818
6120.11 1818
6120.85 1798
6121.59 1836
6122.32 1920
6123.06 1918
6123.80 1863
6124.54 1947
6125.28 1861
6126.02 1890
6126.76 1909
6127.49 1888
6128.23 1869
6128.97 1894
6129.71 1948
6130.45 1966
6131.19 1915
6131.93 1889
6132.67 1894
6133.41 1887
6134.15 1907
6134.88 1848
6135.62 1910
6136.36 1947
6137.10 1902
6137.84 1966
6138.58 2000
6139.32 2017
6140.06 1998
6140.80 1963
6141.54 1936
6142.28 1936
6143.02 1981
6143.76 2049
6144.50 1950
6145.24 1948
6145.98 2071
6146.72 1997
6147.46 1980
6148.20 2053
6148.94 2059
6149.68 2036
6150.42 2128
6151.16 2113
6151.90 2005
6152.64 1987
6153.38 2090
6154.12 2117
6154.86 2162
6155.60 2251
6156.34 2240
6157.08 2217
6157.82 2170
6158.56 2245
6159.30 2236
6160.04 2315
6160.78 2448
6161.52 2471
6162.27 2563
6163.01 2676
6163.75 2799
6164.49 3104
6165.23 3203
6165.97 3257
6166.71 3465
6167.45 3471
6168.19 3494
6168.94 3436
6169.68 3371
6170.42 3241
6171.16 3165
6171.90 3155
6172.64 3042
6173.38 2917
6174.13 2935
6174.87 2851
6175.61 2891
6176.35 2941
6177.09 2924
6177.83 2965
6178.58 2868
6179.32 3011
6180.06 2995
6180.80 3047
6181.54 3084
6182.28 3206
6183.03 3172
6183.77 3332
6184.51 3241
6185.25 3256
6186.00 3304
6186.74 3260
6187.48 3385
6188.22 3449
6188.97 3338
6189.71 3475
6190.45 3600
6191.19 3799
6191.94 3917
6192.68 3895
6193.42 4015
6194.16 3991
6194.91 4075
6195.65 4066
6196.39 3990
6197.13 3953
6197.88 3871
6198.62 3973
6199.36 4047
6200.11 4020
6200.85 4076
6201.59 4209
6202.34 4523
6203.08 5012
6203.82 5784
6204.57 6989
6205.31 8890
6206.05 11565
6206.80 14271
6207.54 17662
6208.28 20493
6209.03 22328
6209.77 22848
6210.52 22362
6211.26 20903
6212.00 18387
6212.75 15520
6213.49 13292
6214.23 11047
6214.98 8925
6215.72 7434
6216.47 6252
6217.21 5379
6217.95 4620
6218.70 4215
6219.44 3883
6220.19 3699
6220.93 3578
6221.68 3527
6222.42 3476
6223.17 3536
6223.91 3540
6224.65 3508
6225.40 3422
6226.14 3209
6226.89 3094
6227.63 2880
6228.38 2727
6229.12 2478
6229.87 2374
6230.61 2223
6231.36 2216
6232.10 2124
6232.85 2145
6233.59 2273
6234.34 2257
6235.08 2351
6235.83 2316
6236.57 2378
6237.32 2461
6238.06 2430
6238.81 2366
6239.56 2499
6240.30 2451
6241.05 2524
6241.79 2552
6242.54 2579
6243.28 2642
6244.03 2683
6244.77 2881
6245.52 3103
6246.27 3286
6247.01 3518
6247.76 3559
6248.50 3662
6249.25 3665
6250.00 3549
6250.74 3625
6251.49 3546
6252.23 3381
6252.98 3227
6253.73 3174
6254.47 3183
6255.22 3042
6255.97 2942
6256.71 2909
6257.46 2868
6258.21 2895
6258.95 2839
6259.70 2811
6260.45 2756
6261.19 2741
6261.94 2838
6262.69 2715
6263.43 2669
6264.18 2617
6264.93 2615
6265.67 2608
6266.42 2662
6267.17 2663
6267.92 2649
6268.66 2745
6269.41 2781
6270.16 2794
6270.90 2919
6271.65 3110
6272.40 3234
6273.15 3264
6273.89 3441
6274.64 3591
6275.39 3704
6276.14 3908
6276.89 3997
6277.63 4044
6278.38 3922
6279.13 3835
6279.88 3713
6280.62 3378
6281.37 3128
6282.12 2923
6282.87 2813
6283.62 2720
6284.36 2620
6285.11 2615
6285.86 2617
6286.61 2652
6287.36 2819
6288.11 2967
6288.85 3086
6289.60 3308
6290.35 3368
6291.10 3283
6291.85 3223
6292.60 3136
6293.35 2956
6294.09 2777
6294.84 2657
6295.59 2579
6296.34 2348
6297.09 2305
6297.84 2203
6298.59 2153
6299.34 2250
6300.09 2298
6300.83 2240
6301.58 2257
6302.33 2268
6303.08 2151
6303.83 2209
6304.58 2217
6305.33 2229
6306.08 2191
6306.83 2142
6307.58 2157
6308.33 2080
6309.08 2087
6309.83 2094
6310.58 2168
6311.33 2282
6312.08 2104
6312.83 2166
6313.58 2239
6314.33 2288
6315.08 2387
6315.83 2445
6316.58 2479
6317.33 2508
6318.08 2508
6318.83 2499
6319.58 2478
6320.33 2377
6321.08 2315
6321.83 2141
6322.58 1996
6323.33 1923
6324.08 1986
6324.83 1963
6325.58 1951
6326.33 1988
6327.08 1963
6327.83 1949
6328.58 1954
6329.33 1877
6330.08 1881
6330.84 1821
6331.59 1848
6332.34 1796
6333.09 1789
6333.84 1830
6334.59 1856
6335.34 1868
6336.09 1729
6336.84 1755
6337.60 1846
6338.35 1806
6339.10 1759
6339.85 1730
6340.60 1811
6341.35 1832
6342.10 1775
6342.86 1783
6343.61 1824
6344.36 1774
6345.11 1713
6345.86 1758
6346.61 1753
6347.37 1771
6348.12 1774
6348.87 1804
6349.62 1797
6350.37 1872
6351.13 2042
6351.88 2156
6352.63 2216
6353.38 2282
6354.14 2263
6354.89 2191
6355.64 2128
6356.39 2118
6357.14 2097
6357.90 1974
6358.65 1916
6359.40 1901
6360.16 1893
6360.91 1760
6361.66 1825
6362.41 1896
6363.17 1803
6363.92 1847
6364.67 1814
6365.42 1880
6366.18 1889
6366.93 1831
6367.68 1873
6368.44 1863
6369.19 1777
6369.94 1777
6370.70 1730
6371.45 1679
6372.20 1722
6372.96 1723
6373.71 1719
6374.46 1733
6375.22 1730
6375.97 1721
6376.72 1741
6377.48 1800
6378.23 1805
6378.99 1743
6379.74 1869
6380.49 1870
6381.25 1847
6382.00 1815
6382.75 1850
6383.51 1916
6384.26 1881
6385.02 1820
6385.77 1784
6386.53 1763
6387.28 1651
6388.03 1643
6388.79 1604
6389.54 1522
6390.30 1507
6391.05 1478
6391.81 1552
6392.56 1526
6393.31 1537
6394.07 1569
6394.82 1582
6395.58 1555
6396.33 1591
6397.09 1591
6397.84 1648
6398.60 1579
6399.35 1514
6400.11 1527
6400.86 1477
6401.62 1460
6402.37 1444
6403.13 1446
6403.88 1464
6404.64 1474
6405.39 1465
6406.15 1524
6406.90 1481
6407.66 1488
6408.42 1517
6409.17 1514
6409.93 1577
6410.68 1596
6411.44 1612
6412.19 1629
6412.95 1567
6413.71 1602
6414.46 1581
6415.22 1573
6415.97 1614
6416.73 1588
6417.48 1571
6418.24 1581
6419.00 1580
6419.75 1565
6420.51 1545
6421.27 1569
6422.02 1552
6422.78 1568
6423.53 1536
6424.29 1469
6425.05 1530
6425.80 1534
6426.56 1484
6427.32 1487
6428.07 1568
6428.83 1582
6429.59 1532
6430.34 1582
6431.10 1607
6431.86 1555
6432.61 1568
6433.37 1596
6434.13 1606
6434.89 1718
6435.64 1697
6436.40 1774
6437.16 1848
6437.91 1799
6438.67 1815
6439.43 1849
6440.19 1833
6440.94 1832
6441.70 1752
6442.46 1743
6443.22 1739
6443.97 1707
6444.73 1673
6445.49 1672
6446.25 1608
6447.00 1595
6447.76 1580
6448.52 1577
6449.28 1575
6450.04 1616
6450.79 1674
6451.55 1661
6452.31 1587
6453.07 1593
6453.83 1566
6454.58 1616
6455.34 1643
6456.10 1599
6456.86 1652
6457.62 1648
6458.38 1671
6459.13 1677
6459.89 1640
6460.65 1702
6461.41 1689
6462.17 1723
6462.93 1740
6463.69 1719
6464.44 1792
6465.20 1715
6465.96 1820
6466.72 1807
6467.48 1783
6468.24 1810
6469.00 1826
6469.76 1805
6470.52 1687
6471.28 1786
6472.03 1906
6472.79 1936
6473.55 1904
6474.31 1840
6475.07 1888
6475.83 1948
6476.59 1864
6477.35 1874
6478.11 1900
6478.87 1893
6479.63 1935
6480.39 1929
6481.15 2018
6481.91 1971
6482.67 2080
6483.43 2025
6484.19 2104
6484.95 2188
6485.71 2305
6486.47 2299
6487.23 2318
6487.99 2314
6488.75 2344
6489.51 2433
6490.27 2421
6491.03 2571
6491.79 2585
6492.55 2635
6493.31 2730
6494.07 2827
6494.83 2865
6495.59 2916
6496.35 2927
6497.11 2983
6497.87 2964
6498.64 2814
6499.40 2796
6500.16 2800
6500.92 2797
6501.68 2819
6502.44 2849
6503.20 2876
6503.96 2904
6504.72 3024
6505.48 3066
6506.25 3136
6507.01 3363
6507.77 3502
6508.53 3708
6509.29 4095
6510.05 4445
6510.81 4976
6511.57 5345
6512.34 5577
6513.10 5727
6513.86 5621
6514.62 5362
6515.38 5011
6516.15 4765
6516.91 4496
6517.67 4309
6518.43 4147
6519.19 4114
6519.95 3984
6520.72 4099
6521.48 4297
6522.24 4294
6523.00 4604
6523.77 5162
6524.53 5618
6525.29 6405
6526.05 7210
6526.81 7907
6527.58 8335
6528.34 8778
6529.10 8501
6529.86 8104
6530.63 7699
6531.39 7392
6532.15 7284
6532.92 7506
6533.68 8037
6534.44 8869
6535.20 9977
6535.97 10730
6536.73 11001
6537.49 10812
6538.26 10294
6539.02 9522
6539.78 8373
6540.55 7046
6541.31 6118
6542.07 5325
6542.84 4746
6543.60 4263
6544.36 3896
6545.13 3497
6545.89 3230
6546.65 3138
6547.42 3029
6548.18 2886
6548.94 2891
6549.71 2943
6550.47 3015
6551.24 2937
6552.00 2963
6552.76 2956
6553.53 2926
6554.29 2889
6555.06 2849
6555.82 2887
6556.58 2821
6557.35 2814
6558.11 2773
6558.88 2820
6559.64 2889
6560.41 2915
6561.17 3007
6561.93 3118
6562.70 3223
6563.46 3377
6564.23 3472
6564.99 3505
6565.76 3533
6566.52 3494
6567.29 3559
6568.05 3499
6568.82 3425
6569.58 3403
6570.35 3469
6571.11 3570
6571.88 3682
6572.64 3782
6573.41 3928
6574.17 3953
6574.94 4044
6575.70 4190
6576.47 4023
6577.23 3981
6578.00 4010
6578.76 3923
6579.53 3862
6580.29 3789
6581.06 3714
6581.83 3644
6582.59 3638
6583.36 3530
6584.12 3680
6584.89 3560
6585.65 3612
6586.42 3635
6587.19 3704
6587.95 3794
6588.72 3999
6589.48 4334
6590.25 4746
6591.02 5153
6591.78 5885
6592.55 6576
6593.32 7369
6594.08 8141
6594.85 8437
6595.61 8568
6596.38 8450
6597.15 7999
6597.91 7503
6598.68 6823
6599.45 6252
6600.21 5688
6600.98 5214
6601.75 4792
6602.51 4549
6603.28 4313
6604.05 3987
6604.82 3696
6605.58 3457
6606.35 3385
6607.12 3414
6607.88 3449
6608.65 3418
6609.42 3401
6610.19 3623
6610.95 3637
6611.72 3425
6612.49 3309
6613.25 3307
6614.02 3237
6614.79 3214
6615.56 3129
6616.32 3127
6617.09 3058
6617.86 3118
6618.63 3083
6619.40 3035
6620.16 3068
6620.93 3062
6621.70 3014
6622.47 3017
6623.24 3045
6624.00 3050
6624.77 2907
6625.54 2910
6626.31 3045
6627.08 3074
6627.84 3093
6628.61 3200
6629.38 3414
6630.15 3564
6630.92 4055
6631.69 4739
6632.46 5581
6633.22 6223
6633.99 7035
6634.76 7341
6635.53 7476
6636.30 7267
6637.07 6721
6637.84 5997
6638.61 5378
6639.37 4887
6640.14 4283
6640.91 3908
6641.68 3495
6642.45 3176
6643.22 2899
6643.99 2805
6644.76 2751
6645.53 2600
6646.30 2651
6647.07 2606
6647.84 2659
6648.61 2586
6649.37 2535
6650.14 2537
6650.91 2555
6651.68 2515
6652.45 2569
6653.22 2529
6653.99 2439
6654.76 2359
6655.53 2439
6656.30 2412
6657.07 2412
6657.84 2399
6658.61 2352
6659.38 2394
6660.15 2351
6660.92 2346
6661.69 2389
6662.46 2335
6663.23 2361
6664.00 2361
6664.77 2275
6665.55 2296
6666.32 2231
6667.09 2282
6667.86 2290
6668.63 2373
6669.40 2415
6670.17 2450
6670.94 2513
6671.71 2556
6672.48 2633
6673.25 2590
6674.02 2627
6674.79 2747
6675.57 2689
6676.34 2513
6677.11 2440
6677.88 2461
6678.65 2366
6679.42 2377
6680.19 2509
6680.96 2379
6681.74 2448
6682.51 2540
6683.28 2586
6684.05 2803
6684.82 2939
6685.59 2943
6686.37 3067
6687.14 3093
6687.91 2982
6688.68 2823
6689.45 2661
6690.22 2544
6691.00 2431
6691.77 2335
6692.54 2236
6693.31 2129
6694.08 2112
6694.86 2118
6695.63 2166
6696.40 2117
6697.17 2057
6697.95 2054
6698.72 2097
6699.49 2145
6700.26 2087
6701.04 2118
6701.81 2110
6702.58 2044
6703.35 2062
6704.13 2094
6704.90 2036
6705.67 2088
6706.44 2029
6707.22 2052
6707.99 2036
6708.76 1970
6709.54 2004
6710.31 1948
6711.08 1978
6711.86 2047
6712.63 2026
6713.40 1977
6714.17 1961
6714.95 1918
6715.72 1924
6716.50 1854
6717.27 1803
6718.04 1725
6718.82 1771
6719.59 1733
6720.36 1792
6721.14 1713
6721.91 1746
6722.68 1741
6723.46 1755
6724.23 1742
6725.01 1696
6725.78 1727
6726.55 1741
6727.33 1725
6728.10 1758
6728.88 1712
6729.65 1659
6730.42 1636
6731.20 1663
6731.97 1604
6732.75 1661
6733.52 1721
6734.30 1761
6735.07 1723
6735.84 1712
6736.62 1751
6737.39 1759
6738.17 1788
6738.94 1794
6739.72 1753
6740.49 1789
6741.27 1832
6742.04 1786
6742.82 1773
6743.59 1785
6744.37 1775
6745.14 1774
6745.92 1760
6746.69 1729
6747.47 1928
6748.24 1916
6749.02 1932
6749.79 1993
6750.57 1976
6751.34 2053
6752.12 2135
6752.90 2218
6753.67 2218
6754.45 2068
6755.22 2092
6756.00 2006
6756.77 1969
6757.55 1846
6758.33 1738
6759.10 1646
6759.88 1655
6760.65 1680
6761.43 1599
6762.20 1627
6762.98 1672
6763.76 1760
6764.53 1647
6765.31 1691
6766.09 1698
6766.86 1671
6767.64 1704
6768.41 1693
6769.19 1661
6769.97 1686
6770.74 1625
6771.52 1655
6772.30 1663
6773.07 1618
6773.85 1684
6774.63 1655
6775.40 1712
6776.18 1709
6776.96 1723
6777.74 1755
6778.51 1777
6779.29 1725
6780.07 1751
6780.84 1709
6781.62 1702
6782.40 1732
6783.17 1688
6783.95 1717
6784.73 1740
6785.51 1814
6786.28 1802
6787.06 1766
6787.84 1625
6788.62 1658
6789.39 1686
6790.17 1621
6790.95 1605
6791.73 1570
6792.51 1553
6793.28 1570
6794.06 1540
6794.84 1551
6795.62 1609
6796.39 1557
6797.17 1603
6797.95 1549
6798.73 1512
6799.51 1500
6800.29 1610
6801.06 1538
6801.84 1593
6802.62 1640
6803.40 1681
6804.18 1563
6804.96 1609
6805.73 1685
6806.51 1631
6807.29 1655
6808.07 1615
6808.85 1519
6809.63 1497
6810.41 1514
6811.18 1549
6811.96 1601
6812.74 1606
6813.52 1551
6814.30 1540
6815.08 1559
6815.86 1580
6816.64 1627
6817.42 1627
6818.20 1695
6818.98 1720
6819.76 1769
6820.53 1736
6821.31 1697
6822.09 1698
6822.87 1728
6823.65 1757
6824.43 1713
6825.21 1664
6825.99 1690
6826.77 1644
6827.55 1647
6828.33 1674
6829.11 1690
6829.89 1674
6830.67 1676
6831.45 1682
6832.23 1651
6833.01 1683
6833.79 1729
6834.57 1711
6835.35 1675
6836.13 1610
6836.91 1702
6837.69 1630
6838.47 1586
6839.25 1588
6840.03 1625
6840.81 1600
6841.59 1571
6842.37 1568
6843.16 1556
6843.94 1678
6844.72 1662
6845.50 1746
6846.28 1944
6847.06 2234
6847.84 2675
6848.62 3109
6849.40 3653
6850.18 4061
6850.96 4156
6851.75 4240
6852.53 4075
6853.31 3824
6854.09 3537
6854.87 3162
6855.65 2909
6856.43 2708
6857.22 2583
6858.00 2605
6858.78 2451
6859.56 2379
6860.34 2367
6861.12 2244
6861.90 2133
6862.69 2032
6863.47 2017
6864.25 1997
6865.03 1925
6865.81 2016
6866.60 1856
6867.38 1860
6868.16 1846
6868.94 1837
6869.72 1770
6870.51 1751
6871.29 1677
6872.07 1687
6872.85 1629
6873.64 1670
6874.42 1626
6875.20 1722
6875.98 1718
6876.77 1736
6877.55 1711
6878.33 1698
6879.11 1696
6879.90 1688
6880.68 1709
6881.46 1687
6882.25 1655
6883.03 1690
6883.81 1763
6884.59 1791
6885.38 1803
6886.16 1876
6886.94 2050
6887.73 2102
6888.51 2128
6889.29 2062
6890.08 2028
6890.86 1969
6891.64 1901
6892.43 1960
6893.21 1864
6893.99 1813
6894.78 1815
6895.56 1858
6896.35 1849
6897.13 1796
6897.91 1805
6898.70 1920
6899.48 1821
6900.26 1878
6901.05 1807
6901.83 1872
6902.62 1893
6903.40 1805
6904.18 1783
6904.97 1733
6905.75 1835
6906.54 1832
6907.32 1780
6908.11 1788
6908.89 1725
6909.67 1729
6910.46 1709
6911.24 1637
6912.03 1633
6912.81 1619
6913.60 1622
6914.38 1628
6915.17 1641
6915.95 1727
6916.74 1680
6917.52 1681
6918.31 1669
6919.09 1681
6919.88 1652
6920.66 1711
6921.45 1714
6922.23 1718
6923.02 1700
6923.80 1712
6924.59 1778
6925.37 1740
6926.16 1723
6926.94 1670
6927.73 1725
6928.51 1719
6929.30 1684
6930.09 1748
6930.87 1742
6931.66 1732
6932.44 1799
6933.23 1814
6934.01 1768
6934.80 1789
6935.59 1746
6936.37 1789
6937.16 1833
6937.94 1809
6938.73 1790
6939.52 1936
6940.30 1928
6941.09 1989
6941.88 1984
6942.66 2077
6943.45 2095
6944.23 2060
6945.02 2064
6945.81 2138
6946.59 2168
6947.38 2171
6948.17 2179
6948.95 2143
6949.74 2120
6950.53 2111
6951.31 2079
6952.10 2109
6952.89 2187
6953.67 2215
6954.46 2275
6955.25 2242
6956.04 2282
6956.82 2335
6957.61 2396
6958.40 2390
6959.18 2329
6959.97 2396
6960.76 2483
6961.55 2356
6962.33 2292
6963.12 2371
6963.91 2361
6964.70 2358
6965.48 2307
6966.27 2501
6967.06 2519
6967.85 2575
6968.63 2677
6969.42 2720
6970.21 2803
6971.00 2830
6971.79 2811
6972.57 2737
6973.36 2838
6974.15 2948
6974.94 3029
6975.73 3098
6976.52 3305
6977.30 3365
6978.09 3632
6978.88 3817
6979.67 3974
6980.46 4355
6981.25 4886
6982.03 5737
6982.82 6492
6983.61 7498
6984.40 8580
6985.19 9395
6985.98 9636
6986.77 9573
6987.55 9147
6988.34 8368
6989.13 7440
6989.92 6509
6990.71 5609
6991.50 5019
6992.29 4641
6993.08 4311
6993.87 4087
6994.66 4212
6995.45 4583
6996.24 5170
6997.02 5972
6997.81 6777
6998.60 7781
6999.39 8359
7000.18 8593
7000.97 8331
7001.76 7982
7002.55 7087
7003.34 6262
7004.13 5483
7004.92 4742
7005.71 4077
7006.50 3537
7007.29 3201
7008.08 2832
7008.87 2687
7009.66 2599
7010.45 2531
7011.24 2439
7012.03 2427
7012.82 2446
7013.61 2468
7014.40 2378
7015.19 2367
7015.98 2364
7016.77 2357
7017.56 2180
7018.35 2204
7019.15 2152
7019.94 2114
7020.73 2117
7021.52 2108
7022.31 2137
7023.10 2263
7023.89 2365
7024.68 2370
7025.47 2349
7026.26 2326
7027.05 2282
7027.85 2276
7028.64 2230
7029.43 2215
7030.22 2123
7031.01 2142
7031.80 2066
7032.59 2041
7033.38 2058
7034.18 2116
7034.97 2095
7035.76 2161
7036.55 2204
7037.34 2246
7038.13 2352
7038.93 2280
7039.72 2289
7040.51 2264
7041.30 2322
7042.09 2344
7042.89 2285
7043.68 2283
7044.47 2142
7045.26 2171
7046.05 2256
7046.85 2279
7047.64 2322
7048.43 2456
7049.22 2622
7050.01 2679
7050.81 2765
7051.60 2705
7052.39 2644
7053.18 2514
7053.98 2362
7054.77 2263
7055.56 2112
7056.36 2069
7057.15 2060
7057.94 1981
7058.73 2049
7059.53 2022
7060.32 2025
7061.11 2041
7061.91 2077
7062.70 2033
7063.49 2039
7064.29 2050
7065.08 2057
7065.87 2039
7066.66 2063
7067.46 1989
7068.25 1942
7069.04 1989
7069.84 2021
7070.63 2035
7071.43 1960
7072.22 1903
7073.01 1935
7073.81 1861
7074.60 1929
7075.39 1911
7076.19 1936
7076.98 1847
7077.78 1878
7078.57 1911
7079.36 1882
7080.16 1816
7080.95 1786
7081.75 1844
7082.54 1807
7083.33 1778
7084.13 1779
7084.92 1797
7085.72 1796
7086.51 1833
7087.31 1918
7088.10 1878
7088.90 1971
7089.69 2030
7090.48 2159
7091.28 2176
7092.07 2168
7092.87 2197
7093.66 2077
7094.46 2079
7095.25 1983
7096.05 1894
7096.84 1883
7097.64 1822
7098.43 1801
7099.23 1867
7100.02 1905
7100.82 1899
7101.61 1976
7102.41 2072
7103.20 2065
7104.00 2055
7104.80 2037
7105.59 1922
7106.39 1921
7107.18 1764
7107.98 1680
7108.77 1628
7109.57 1589
7110.36 1548
7111.16 1521
7111.96 1487
7112.75 1535
7113.55 1529
7114.34 1501
7115.14 1447
7115.94 1520
7116.73 1535
7117.53 1528
7118.32 1609
7119.12 1586
7119.92 1588
7120.71 1520
7121.51 1531
7122.31 1509
7123.10 1460
7123.90 1363
7124.70 1396
7125.49 1432
7126.29 1388
7127.09 1423
7127.88 1438
7128.68 1530
7129.48 1546
7130.27 1532
7131.07 1497
7131.87 1494
7132.66 1585
7133.46 1511
7134.26 1526
7135.06 1486
7135.85 1413
7136.65 1409
7137.45 1366
7138.24 1402
7139.04 1432
7139.84 1445
7140.64 1442
7141.43 1485
7142.23 1451
7143.03 1460
7143.83 1507
7144.62 1489
7145.42 1487
7146.22 1515
7147.02 1457
7147.82 1449
7148.61 1443
7149.41 1497
7150.21 1410
7151.01 1360
7151.81 1413
7152.60 1504
7153.40 1489
7154.20 1411
7155.00 1446
7155.80 1475
7156.59 1392
7157.39 1439
7158.19 1387
7158.99 1462
7159.79 1436
7160.59 1384
7161.39 1368
7162.18 1363
7162.98 1345
7163.78 1402
7164.58 1341
7165.38 1369
7166.18 1353
7166.98 1348
7167.78 1412
7168.57 1386
7169.37 1423
7170.17 1387
7170.97 1422
7171.77 1383
7172.57 1438
7173.37 1371
7174.17 1411
7174.97 1353
7175.77 1352
7176.57 1317
7177.37 1366
7178.17 1383
7178.97 1465
7179.77 1454
7180.56 1436
7181.36 1532
7182.16 1586
7182.96 1609
7183.76 1536
7184.56 1574
7185.36 1551
7186.16 1463
7186.96 1389
7187.76 1427
7188.56 1364
7189.36 1297
7190.16 1235
7190.96 1225
7191.76 1240
7192.57 1305
7193.37 1220
7194.17 1292
7194.97 1275
7195.77 1266
7196.57 1251
7197.37 1237
7198.17 1247
7198.97 1261
7199.77 1290
7200.57 1318
7201.37 1330
7202.17 1290
7202.97 1267
7203.77 1290
7204.58 1299
7205.38 1267
7206.18 1306
7206.98 1272
7207.78 1231
7208.58 1333
7209.38 1277
7210.18 1222
7210.99 1240
7211.79 1239
7212.59 1270
7213.39 1249
7214.19 1293
7214.99 1310
7215.79 1257
7216.60 1251
7217.40 1290
7218.20 1276
7219.00 1300
7219.80 1239
7220.60 1277
7221.41 1301
7222.21 1338
7223.01 1328
7223.81 1274
7224.62 1277
7225.42 1291
7226.22 1250
7227.02 1261
7227.82 1272
7228.63 1250
7229.43 1283
7230.23 1291
7231.03 1309
7231.84 1312
7232.64 1273
7233.44 1257
7234.24 1315
7235.05 1370
7235.85 1272
7236.65 1349
7237.45 1326
7238.26 1330
7239.06 1346
7239.86 1378
7240.67 1401
7241.47 1334
7242.27 1378
7243.08 1447
7243.88 1436
7244.68 1413
7245.49 1465
7246.29 1457
7247.09 1514
7247.90 1463
7248.70 1441
7249.50 1454
7250.31 1478
7251.11 1515
7251.91 1518
7252.72 1560
7253.52 1506
7254.32 1509
7255.13 1565
7255.93 1555
7256.74 1660
7257.54 1653
7258.34 1741
7259.15 1726
7259.95 1753
7260.76 1819
7261.56 1928
7262.36 1957
7263.17 1878
7263.97 1849
7264.78 1905
7265.58 1840
7266.39 1840
7267.19 1888
7268.00 1866
7268.80 1882
7269.60 1893
7270.41 1889
7271.21 1958
7272.02 1931
7272.82 1929
7273.63 1990
7274.43 1959
7275.24 2002
7276.04 2050
7276.85 2060
7277.65 2112
7278.46 2221
7279.26 2382
7280.07 2551
7280.87 2962
7281.68 3387
7282.48 3977
7283.29 4446
7284.09 4867
7284.90 5111
7285.71 5047
7286.51 4771
7287.32 4410
7288.12 4020
7288.93 3558
7289.73 3289
7290.54 3003
7291.35 2799
7292.15 2612
7292.96 2529
7293.76 2452
7294.57 2440
7295.38 2361
7296.18 2383
7296.99 2301
7297.79 2285
7298.60 2291
7299.41 2326
7300.21 2375
7301.02 2461
7301.82 2487
7302.63 2539
7303.44 2578
7304.24 2649
7305.05 2582
7305.86 2696
7306.66 2902
7307.47 3032
7308.28 3214
7309.08 3355
7309.89 3576
7310.70 3774
7311.50 3728
7312.31 3642
7313.12 3631
7313.93 3524
7314.73 3601
7315.54 3553
7316.35 3695
7317.15 4005
7317.96 4349
7318.77 4781
7319.58 5292
7320.38 5700
7321.19 5976
7322.00 6087
7322.81 5832
7323.61 5452
7324.42 4988
7325.23 4660
7326.04 4268
7326.84 3883
7327.65 3606
7328.46 3331
7329.27 3214
7330.08 3272
7330.88 3382
7331.69 3612
7332.50 3984
7333.31 4544
7334.12 4881
7334.92 5149
7335.73 5350
7336.54 5126
7337.35 4854
7338.16 4537
7338.97 4227
7339.78 3802
7340.58 3415
7341.39 3177
7342.20 3023
7343.01 2711
7343.82 2615
7344.63 2514
7345.44 2651
7346.24 2533
7347.05 2560
7347.86 2598
7348.67 2570
7349.48 2532
7350.29 2474
7351.10 2465
7351.91 2361
7352.72 2361
7353.53 2256
7354.34 2225
7355.14 2217
7355.95 2249
7356.76 2204
7357.57 2283
7358.38 2255
7359.19 2379
7360.00 2513
7360.81 2539
7361.62 2564
7362.43 2624
7363.24 2493
7364.05 2563
7364.86 2497
7365.67 2532
7366.48 2582
7367.29 2486
7368.10 2443
7368.91 2373
7369.72 2440
7370.53 2468
7371.34 2506
7372.15 2587
7372.96 2635
7373.77 2672
7374.58 2764
7375.39 2748
7376.20 2843
7377.01 3101
7377.82 3259
7378.63 3569
7379.44 3889
7380.26 4171
7381.07 4437
7381.88 4463
7382.69 4473
7383.50 4218
7384.31 4038
7385.12 3686
7385.93 3419
7386.74 3165
7387.55 2915
7388.36 2815
7389.18 2625
7389.99 2455
7390.80 2353
7391.61 2322
7392.42 2328
7393.23 2255
7394.04 2284
7394.86 2301
7395.67 2395
7396.48 2485
7397.29 2595
7398.10 2719
7398.91 3078
7399.73 3369
7400.54 3538
7401.35 3563
7402.16 3485
7402.97 3478
7403.79 3322
7404.60 3197
7405.41 3019
7406.22 2973
7407.03 3015
7407.85 2887
7408.66 2775
7409.47 2650
7410.28 2579
7411.10 2405
7411.91 2293
7412.72 2152
7413.53 2003
7414.35 1984
7415.16 1973
7415.97 1894
7416.78 1921
7417.60 1844
7418.41 1761
7419.22 1761
7420.03 1784
7420.85 1688
7421.66 1619
7422.47 1616
7423.29 1612
7424.10 1610
7424.91 1644
7425.73 1609
7426.54 1597
7427.35 1565
7428.17 1564
7428.98 1593
7429.79 1567
7430.61 1535
7431.42 1540
7432.23 1557
7433.05 1555
7433.86 1570
7434.67 1563
7435.49 1626
7436.30 1616
7437.12 1677
7437.93 1677
7438.74 1679
7439.56 1659
7440.37 1693
7441.18 1668
7442.00 1744
7442.81 1706
7443.63 1651
7444.44 1673
7445.26 1707
7446.07 1712
7446.88 1711
7447.70 1726
7448.51 1674
7449.33 1650
7450.14 1638
7450.96 1603
7451.77 1571
7452.59 1549
7453.40 1599
7454.22 1577
7455.03 1576
7455.85 1594
7456.66 1580
7457.47 1518
7458.29 1551
7459.10 1532
7459.92 1544
7460.74 1531
7461.55 1498
7462.37 1487
7463.18 1496
7464.00 1584
7464.81 1625
7465.63 1589
7466.44 1628
7467.26 1630
7468.07 1625
7468.89 1662
7469.70 1672
7470.52 1732
7471.34 1717
7472.15 1706
7472.97 1597
7473.78 1583
7474.60 1522
7475.41 1519
7476.23 1532
7477.05 1457
7477.86 1518
7478.68 1418
7479.49 1446
7480.31 1489
7481.13 1384
7481.94 1404
7482.76 1435
7483.58 1424
7484.39 1427
7485.21 1382
7486.03 1452
7486.84 1413
7487.66 1384
7488.48 1414
7489.29 1423
7490.11 1403
7490.93 1429
7491.74 1381
7492.56 1411
7493.38 1366
7494.19 1321
7495.01 1310
7495.83 1381
7496.64 1423
7497.46 1294
7498.28 1334
7499.10 1338
7499.91 1331
7500.73 1249
7501.55 1224
7502.36 1269
7503.18 1286
7504.00 1216
7504.82 1266
7505.63 1333
7506.45 1274
7507.27 1280
7508.09 1294
7508.90 1334
7509.72 1217
7510.54 1211
7511.36 1228
7512.18 1238
7512.99 1268
7513.81 1223
7514.63 1240
7515.45 1227
7516.27 1312
7517.08 1230
7517.90 1224
7518.72 1206
7519.54 1267
7520.36 1272
7521.18 1241
7521.99 1240
7522.81 1224
7523.63 1256
7524.45 1217
7525.27 1227
7526.09 1236
7526.91 1275
7527.72 1296
7528.54 1175
7529.36 1235
7530.18 1240
7531.00 1212
7531.82 1255
7532.64 1196
7533.46 1253
7534.28 1232
7535.10 1209
7535.91 1217
7536.73 1241
7537.55 1232
7538.37 1253
7539.19 1252
7540.01 1286
7540.83 1338
7541.65 1334
7542.47 1391
7543.29 1357
7544.11 1444
7544.93 1481
7545.75 1427
7546.57 1332
7547.39 1375
7548.21 1386
7549.03 1295
7549.85 1327
7550.67 1279
7551.49 1296
7552.31 1307
7553.13 1322
7553.95 1338
7554.77 1369
7555.59 1327
7556.41 1376
7557.23 1403
7558.05 1424
7558.87 1413
7559.69 1405
7560.51 1441
7561.33 1464
7562.15 1445
7562.97 1384
7563.79 1392
7564.61 1313
7565.44 1297
7566.26 1311
7567.08 1304
7567.90 1292
7568.72 1258
7569.54 1284
7570.36 1306
7571.18 1306
7572.00 1278
7572.82 1261
7573.65 1316
7574.47 1310
7575.29 1302
7576.11 1300
7576.93 1312
7577.75 1252
7578.57 1246
7579.40 1258
7580.22 1325
7581.04 1292
7581.86 1309
7582.68 1349
7583.50 1314
7584.33 1344
7585.15 1411
7585.97 1413
7586.79 1413
7587.61 1416
7588.44 1528
7589.26 1555
7590.08 1514
7590.90 1464
7591.72 1476
7592.55 1486
7593.37 1430
7594.19 1394
7595.01 1455
7595.84 1381
7596.66 1410
7597.48 1476
7598.30 1503
7599.13 1538
7599.95 1583
7600.77 1713
7601.59 1860
7602.42 1984
7603.24 2194
7604.06 2284
7604.89 2299
7605.71 2243
7606.53 2235
7607.36 2090
7608.18 2074
7609.00 1971
7609.82 1869
7610.65 1822
7611.47 1756
7612.29 1677
7613.12 1650
7613.94 1607
7614.77 1597
7615.59 1665
7616.41 1642
7617.24 1693
7618.06 1714
7618.88 1713
7619.71 1694
7620.53 1646
7621.35 1659
7622.18 1612
7623.00 1556
7623.83 1574
7624.65 1603
7625.47 1587
7626.30 1686
7627.12 1801
7627.95 1946
7628.77 2091
7629.60 2221
7630.42 2397
7631.24 2523
7632.07 2590
7632.89 2717
7633.72 2555
7634.54 2413
7635.37 2186
7636.19 2030
7637.02 1944
7637.84 1753
7638.67 1578
7639.49 1543
7640.31 1497
7641.14 1361
7641.96 1298
7642.79 1343
7643.61 1334
7644.44 1292
7645.26 1282
7646.09 1276
7646.92 1303
7647.74 1287
7648.57 1275
7649.39 1311
7650.22 1285
7651.04 1259
7651.87 1188
7652.69 1209
7653.52 1233
7654.34 1212
7655.17 1159
7656.00 1182
7656.82 1189
7657.65 1151
7658.47 1189
7659.30 1133
7660.12 1220
7660.95 1241
7661.78 1213
7662.60 1201
7663.43 1172
7664.25 1223
7665.08 1179
7665.91 1212
7666.73 1179
7667.56 1237
7668.39 1207
7669.21 1195
7670.04 1243
7670.87 1232
7671.69 1210
7672.52 1171
7673.35 1254
7674.17 1225
7675.00 1228
7675.83 1161
7676.65 1162
7677.48 1128
7678.31 1154
7679.13 1122
7679.96 1184
7680.79 1118
7681.61 1100
7682.44 1129
7683.27 1127
7684.10 1159
7684.92 1118
7685.75 1210
7686.58 1168
7687.40 1222
7688.23 1226
7689.06 1135
7689.89 1179
7690.71 1235
7691.54 1182
7692.37 1215
7693.20 1133
7694.03 1218
7694.85 1199
7695.68 1230
7696.51 1240
7697.34 1198
7698.16 1256
7698.99 1229
7699.82 1236
7700.65 1257
7701.48 1243
7702.31 1220
7703.13 1264
7703.96 1230
7704.79 1165
7705.62 1173
7706.45 1214
7707.28 1201
7708.10 1222
7708.93 1231
7709.76 1207
7710.59 1240
7711.42 1273
7712.25 1262
7713.08 1253
7713.90 1227
7714.73 1255
7715.56 1242
7716.39 1242
7717.22 1262
7718.05 1254
7718.88 1224
7719.71 1264
7720.54 1174
7721.37 1186
7722.20 1171
7723.02 1198
7723.85 1179
7724.68 1212
7725.51 1184
7726.34 1239
7727.17 1238
7728.00 1246
7728.83 1261
7729.66 1277
7730.49 1220
7731.32 1218
7732.15 1221
7732.98 1231
7733.81 1228
7734.64 1238
7735.47 1230
7736.30 1259
7737.13 1228
7737.96 1259
7738.79 1285
7739.62 1292
7740.45 1319
7741.28 1288
7742.11 1421
7742.94 1637
7743.77 1786
7744.60 2150
7745.43 2389
7746.26 2654
7747.09 2882
7747.92 2954
7748.75 2948
7749.59 2836
7750.42 2623
7751.25 2428
7752.08 2137
7752.91 1889
7753.74 1759
7754.57 1519
7755.40 1426
7756.23 1419
7757.06 1336
7757.90 1289
7758.73 1276
7759.56 1296
7760.39 1337
7761.22 1342
7762.05 1286
7762.88 1283
7763.71 1268
7764.55 1246
7765.38 1209
7766.21 1152
7767.04 1136
7767.87 1093
7768.70 1057
7769.54 990
7770.37 1022
7771.20 988
7772.03 1049
7772.86 1057
7773.70 1086
7774.53 1061
7775.36 1092
7776.19 1102
7777.02 1108
7777.86 1094
7778.69 1096
7779.52 1092
7780.35 1085
7781.19 1067
7782.02 1091
7782.85 1156
7783.68 1151
7784.52 1180
7785.35 1207
7786.18 1224
7787.01 1234
7787.85 1254
7788.68 1146
7789.51 1173
7790.35 1135
7791.18 1199
7792.01 1146
7792.84 1110
7793.68 1096
7794.51 1075
7795.34 1075
7796.18 1048
7797.01 1116
7797.84 1053
7798.68 1057
7799.51 1076
7800.34 1067
7801.18 1121
7802.01 1135
7802.84 1088
7803.68 1145
7804.51 1176
7805.35 1121
7806.18 1080
7807.01 1095
7807.85 1098
7808.68 1113
7809.51 1088
7810.35 1125
7811.18 1199
7812.02 1207
7812.85 1226
7813.68 1255
7814.52 1216
7815.35 1239
7816.19 1261
7817.02 1220
7817.86 1236
7818.69 1239
7819.52 1218
7820.36 1233
7821.19 1163
7822.03 1159
7822.86 1174
7823.70 1242
7824.53 1142
7825.37 1161
7826.20 1205
7827.04 1205
7827.87 1209
7828.71 1188
7829.54 1142
7830.38 1147
7831.21 1147
7832.05 1188
7832.88 1077
7833.72 1130
7834.55 1153
7835.39 1147
7836.22 1132
7837.06 1135
7837.89 1118
7838.73 1131
7839.57 1133
7840.40 1059
7841.24 1069
7842.07 1090
7842.91 1096
7843.74 1054
7844.58 998
7845.42 1066
7846.25 1082
7847.09 1043
7847.92 1057
7848.76 1009
7849.60 1018
7850.43 1037
7851.27 989
7852.10 1001
7852.94 988
7853.78 1001
7854.61 1002
7855.45 1037
7856.29 1030
7857.12 1032
7857.96 1076
7858.79 1080
7859.63 1014
7860.47 984
7861.30 1021
7862.14 1061
7862.98 1018
7863.81 973
7864.65 1017
7865.49 971
7866.33 969
7867.16 966
7868.00 973
7868.84 983
7869.67 1024
7870.51 1033
7871.35 995
7872.19 1002
7873.02 1003
7873.86 1039
7874.70 1038
7875.54 1092
7876.37 1096
7877.21 1106
7878.05 1050
7878.89 1076
7879.72 1096
7880.56 1013
7881.40 982
7882.24 1026
7883.07 1035
7883.91 987
7884.75 1031
7885.59 1044
7886.43 1017
7887.26 1026
7888.10 1072
7888.94 1079
7889.78 1103
7890.62 1037
7891.45 1021
7892.29 1057
7893.13 1101
7893.97 1133
7894.81 1045
7895.65 1060
7896.49 1032
7897.32 1023
7898.16 1014
7899.00 1029
7899.84 1008
7900.68 1065
7901.52 1075
7902.36 1053
7903.20 1011
7904.03 1008
7904.87 1015
7905.71 998
7906.55 967
7907.39 985
7908.23 963
7909.07 956
7909.91 1013
7910.75 1030
7911.59 1077
7912.43 1056
7913.27 1149
7914.11 1213
7914.94 1277
7915.78 1368
7916.62 1381
7917.46 1418
7918.30 1391
7919.14 1369
7919.98 1332
7920.82 1269
7921.66 1198
7922.50 1122
7923.34 1088
7924.18 1092
7925.02 1023
7925.86 1031
7926.70 986
7927.54 1015
7928.38 967
7929.22 1001
7930.06 987
7930.90 938
7931.74 944
7932.59 947
7933.43 943
7934.27 912
7935.11 925
7935.95 863
7936.79 886
7937.63 910
7938.47 906
7939.31 954
7940.15 975
7940.99 951
7941.83 973
7942.67 980
7943.52 999
7944.36 975
7945.20 998
7946.04 978
7946.88 960
7947.72 990
7948.56 993
7949.40 1011
7950.25 951
7951.09 967
7951.93 941
7952.77 952
7953.61 919
7954.45 923
7955.29 953
7956.14 940
7956.98 1003
7957.82 940
7958.66 930
7959.50 926
7960.35 931
7961.19 931
7962.03 912
7962.87 910
7963.71 931
7964.56 952
7965.40 964
7966.24 929
7967.08 974
7967.93 1015
7968.77 1033
7969.61 1008
7970.45 989
7971.29 989
7972.14 984
7972.98 1000
7973.82 934
7974.67 931
7975.51 915
7976.35 911
7977.19 880
7978.04 885
7978.88 909
7979.72 941
7980.57 923
7981.41 916
7982.25 913
7983.09 927
7983.94 919
7984.78 919
7985.62 946
7986.47 943
7987.31 970
7988.15 947
7989.00 940
7989.84 899
7990.68 897
7991.53 867
7992.37 852
7993.22 889
7994.06 856
7994.90 887
7995.75 855
7996.59 896
7997.43 872
7998.28 886
7999.12 840
7999.97 896
8000.81 839
8001.65 849
8002.50 820
8003.34 871
8004.19 877
8005.03 876
8005.88 890
8006.72 931
8007.57 896
8008.41 908
8009.25 956
8010.10 918
8010.94 910
8011.79 911
8012.63 919
8013.48 828
8014.32 885
8015.17 844
8016.01 871
8016.86 828
8017.70 838
8018.55 816
8019.39 810
8020.24 812
8021.08 815
8021.93 803
8022.77 840
8023.62 804
8024.46 817
8025.31 845
8026.15 848
8027.00 820
8027.84 880
8028.69 818
8029.54 842
8030.38 877
8031.23 881
8032.07 854
8032.92 906
8033.76 917
8034.61 906
8035.46 901
8036.30 899
8037.15 856
8037.99 854
8038.84 862
8039.69 874
8040.53 874
8041.38 807
8042.22 834
8043.07 817
8043.92 820
8044.76 861
8045.61 875
8046.46 871
8047.30 897
8048.15 864
8049.00 827
8049.84 840
8050.69 880
8051.54 897
8052.38 863
8053.23 858
8054.08 888
8054.92 872
8055.77 866
8056.62 882
8057.46 808
8058.31 845
8059.16 819
8060.01 770
8060.85 869
8061.70 809
8062.55 775
8063.40 825
8064.24 849
8065.09 868
8065.94 836
8066.79 836
8067.63 802
8068.48 802
8069.33 798
8070.18 814
8071.02 805
8071.87 817
8072.72 752
8073.57 810
8074.42 786
8075.26 811
8076.11 832
8076.96 793
8077.81 818
8078.66 772
8079.50 824
8080.35 848
8081.20 842
8082.05 815
8082.90 821
8083.75 766
8084.59 783
8085.44 805
8086.29 808
8087.14 821
8087.99 781
8088.84 819
8089.69 820
8090.53 842
8091.38 811
8092.23 807
8093.08 801
8093.93 800
8094.78 780
8095.63 817
8096.48 775
8097.33 821
8098.18 844
8099.02 816
8099.87 790
8100.72 866
8101.57 830
8102.42 801
8103.27 807
8104.12 827
8104.97 791
8105.82 785
8106.67 765
8107.52 774
8108.37 787
8109.22 777
8110.07 796
8110.92 764
8111.77 779
8112.62 762
8113.47 771
8114.32 816
8115.17 827
8116.02 860
8116.87 882
8117.72 886
8118.57 882
8119.42 941
8120.27 909
8121.12 921
8121.97 892
8122.82 837
8123.67 832
8124.52 837
8125.37 839
8126.22 843
8127.07 843
8127.93 811
8128.78 812
8129.63 824
8130.48 776
8131.33 763
8132.18 771
8133.03 846
8133.88 843
8134.73 799
8135.58 846
8136.44 803
8137.29 793
8138.14 830
8138.99 854
8139.84 852
8140.69 884
8141.54 871
8142.39 938
8143.25 927
8144.10 895
8144.95 843
8145.80 886
8146.65 890
8147.50 798
8148.36 811
8149.21 809
8150.06 862
8150.91 827
8151.76 828
8152.62 823
8153.47 843
8154.32 865
8155.17 897
8156.02 874
8156.88 846
8157.73 889
8158.58 864
8159.43 828
8160.29 798
8161.14 836
8161.99 858
8162.84 789
8163.70 776
8164.55 775
8165.40 765
8166.25 742
8167.11 769
8167.96 819
8168.81 753
8169.67 756
8170.52 776
8171.37 763
8172.23 755
8173.08 759
8173.93 745
8174.78 714
8175.64 730
8176.49 751
8177.34 773
8178.20 732
8179.05 764
8179.90 721
8180.76 747
8181.61 724
8182.47 723
8183.32 707
8184.17 749
8185.03 749
8185.88 751
8186.73 746
8187.59 748
8188.44 760
8189.30 734
8190.15 722
8191.00 774
8191.86 726
8192.71 704
8193.57 723
8194.42 747
8195.27 769
8196.13 766
8196.98 765
8197.84 690
8198.69 687
8199.55 745
8200.40 732
8201.26 714
8202.11 713
8202.96 767
8203.82 694
8204.67 757
8205.53 738
8206.38 710
8207.24 723
8208.09 746
8208.95 762
8209.80 722
8210.66 713
8211.51 711
8212.37 741
8213.22 762
8214.08 743
8214.93 799
8215.79 741
8216.65 702
8217.50 689
8218.36 752
8219.21 805
8220.07 786
8220.92 819
8221.78 833
8222.63 846
8223.49 848
8224.35 780
8225.20 833
8226.06 837
8226.91 787
8227.77 742
8228.63 772
8229.48 726
8230.34 764
8231.19 737
8232.05 794
8232.91 739
8233.76 758
8234.62 771
8235.47 688
8236.33 731
8237.19 737
8238.04 784
8238.90 744
8239.76 774
8240.61 761
8241.47 768
8242.33 740
8243.18 721
8244.04 761
8244.90 774
8245.75 749
8246.61 740
8247.47 725
8248.33 714
8249.18 721
8250.04 750
8250.90 730
8251.75 714
8252.61 714
8253.47 736
8254.33 723
8255.18 717
8256.04 763
8256.90 759
8257.76 762
8258.61 778
8259.47 735
8260.33 713
8261.19 755
8262.04 750
8262.90 766
8263.76 734
8264.62 741
8265.48 738
8266.33 723
8267.19 753
8268.05 706
8268.91 747
8269.77 762
8270.62 732
8271.48 750
8272.34 736
8273.20 718
8274.06 719
8274.92 685
8275.77 756
8276.63 741
8277.49 763
8278.35 790
8279.21 759
8280.07 732
8280.93 757
8281.78 748
8282.64 730
8283.50 721
8284.36 737
8285.22 751
8286.08 741
8286.94 740
8287.80 735
8288.66 772
8289.51 735
8290.37 753
8291.23 792
8292.09 752
8292.95 770
8293.81 765
8294.67 785
8295.53 755
8296.39 733
8297.25 791
8298.11 772
8298.97 770
8299.83 796
8300.69 755
8301.55 743
8302.41 782
8303.27 755
8304.13 773
8304.99 810
8305.85 782
8306.71 806
8307.57 778
8308.43 743
8309.29 772
8310.15 793
8311.01 775
8311.87 746
8312.73 779
8313.59 759
8314.45 788
8315.31 786
8316.17 783
8317.03 799
8317.89 805
8318.75 797
8319.61 792
8320.47 801
8321.33 766
8322.20 769
8323.06 836
8323.92 823
8324.78 774
8325.64 802
8326.50 775
8327.36 824
8328.22 815
8329.08 848
8329.94 847
8330.81 801
8331.67 850
8332.53 809
8333.39 800
8334.25 809
8335.11 799
8335.97 838
8336.84 808
8337.70 796
8338.56 821
8339.42 786
8340.28 817
8341.15 828
8342.01 816
8342.87 822
8343.73 834
8344.59 851
8345.45 849
8346.32 838
8347.18 844
8348.04 814
8348.90 815
8349.77 816
8350.63 837
8351.49 832
8352.35 831
8353.22 812
8354.08 851
8354.94 826
8355.80 792
8356.67 818
8357.53 868
8358.39 831
8359.25 841
8360.12 833
8360.98 796
8361.84 878
8362.71 892
8363.57 903
8364.43 832
8365.29 838
8366.16 871
8367.02 868
8367.88 899
8368.75 904
8369.61 873
8370.47 920
8371.34 920
8372.20 950
8373.06 906
8373.93 902
8374.79 938
8375.65 905
8376.52 895
8377.38 940
8378.25 951
8379.11 1012
8379.97 1015
8380.84 1014
8381.70 1025
8382.56 1031
8383.43 1065
8384.29 1091
8385.16 1047
8386.02 1080
8386.89 1070
8387.75 1107
8388.61 1107
8389.48 1092
8390.34 1075
8391.21 1076
8392.07 1096
8392.94 1077
8393.80 1092
8394.67 1114
8395.53 1146
8396.39 1153
8397.26 1130
8398.12 1116
8398.99 1174
8399.85 1153
8400.72 1187
8401.58 1167
8402.45 1166
8403.31 1192
8404.18 1195
8405.04 1255
8405.91 1299
8406.77 1279
8407.64 1289
8408.50 1318
8409.37 1339
8410.24 1391
8411.10 1318
8411.97 1364
8412.83 1389
8413.70 1395
8414.56 1358
8415.43 1345
8416.29 1374
8417.16 1357
8418.03 1435
8418.89 1377
8419.76 1448
8420.62 1505
8421.49 1519
8422.36 1547
8423.22 1521
8424.09 1556
8424.95 1575
8425.82 1603
8426.69 1628
8427.55 1615
8428.42 1611
8429.28 1695
8430.15 1778
8431.02 1734
8431.88 1827
8432.75 1839
8433.62 1925
8434.48 1995
8435.35 2040
8436.22 2096
8437.08 2152
8437.95 2240
8438.82 2316
8439.68 2308
8440.55 2375
8441.42 2331
8442.29 2374
8443.15 2336
8444.02 2430
8444.89 2450
8445.75 2603
8446.62 2690
8447.49 2840
8448.36 3153
8449.22 3322
8450.09 3666
8450.96 4226
8451.83 4876
8452.69 5831
8453.56 6800
8454.43 7696
8455.30 8653
8456.16 8850
8457.03 8616
8457.90 8094
8458.77 7382
8459.64 6472
8460.50 5668
8461.37 5013
8462.24 4215
8463.11 3592
8463.98 3153
8464.84 2781
8465.71 2557
8466.58 2292
8467.45 2066
8468.32 1941
8469.19 1890
8470.05 1803
8470.92 1745
8471.79 1706
8472.66 1602
8473.53 1602
8474.40 1509
8475.27 1518
8476.13 1522
8477.00 1464
8477.87 1442
8478.74 1437
8479.61 1410
8480.48 1440
8481.35 1416
8482.22 1475
8483.09 1462
8483.96 1513
8484.82 1575
8485.69 1522
8486.56 1471
8487.43 1512
8488.30 1529
8489.17 1539
8490.04 1587
8490.91 1650
8491.78 1724
8492.65 1818
8493.52 1820
8494.39 1814
8495.26 1809
8496.13 1787
8497.00 1716
8497.87 1641
8498.74 1533
8499.61 1487
8500.48 1466
8501.35 1418
8502.22 1462
8503.09 1438
8503.96 1429
8504.83 1394
8505.70 1429
8506.57 1426
8507.44 1443
8508.31 1477
8509.18 1410
8510.05 1427
8510.92 1479
8511.79 1478
8512.66 1483
8513.53 1481
8514.40 1514
8515.27 1503
8516.15 1574
8517.02 1568
8517.89 1583
8518.76 1622
8519.63 1637
8520.50 1610
8521.37 1669
8522.24 1639
8523.11 1581
8523.98 1615
8524.86 1623
8525.73 1666
8526.60 1711
8527.47 1700
8528.34 1678
8529.21 1703
8530.08 1638
8530.96 1682
8531.83 1699
8532.70 1643
8533.57 1662
8534.44 1731
8535.31 1760
8536.19 1808
8537.06 1777
8537.93 1793
8538.80 1788
8539.67 1717
8540.55 1738
8541.42 1717
8542.29 1653
8543.16 1526
8544.03 1482
8544.91 1429
8545.78 1395
8546.65 1406
8547.52 1395
8548.40 1398
8549.27 1371
8550.14 1385
8551.01 1420
8551.89 1387
8552.76 1450
8553.63 1451
8554.51 1488
8555.38 1467
8556.25 1450
8557.12 1400
8558.00 1388
8558.87 1377
8559.74 1340
8560.62 1325
8561.49 1329
8562.36 1364
8563.24 1269
8564.11 1272
8564.98 1311
8565.86 1307
8566.73 1257
8567.60 1326
8568.48 1307
8569.35 1284
8570.22 1260
8571.10 1240
8571.97 1231
8572.84 1144
8573.72 1171
8574.59 1148
8575.46 1155
8576.34 1144
8577.21 1173
8578.09 1181
8578.96 1150
8579.83 1234
8580.71 1174
8581.58 1133
8582.46 1115
8583.33 1128
8584.21 1107
8585.08 1146
8585.95 1150
8586.83 1132
8587.70 1109
8588.58 1162
8589.45 1161
8590.33 1126
8591.20 1119
8592.08 1152
8592.95 1148
8593.83 1162
8594.70 1171
8595.58 1162
8596.45 1207
8597.33 1224
8598.20 1229
8599.08 1192
8599.95 1205
8600.83 1187
8601.70 1233
8602.58 1272
8603.45 1273
8604.33 1147
8605.20 1226
8606.08 1227
8606.95 1242
8607.83 1238
8608.70 1246
8609.58 1213
8610.45 1273
8611.33 1260
8612.21 1239
8613.08 1222
8613.96 1198
8614.83 1213
8615.71 1220
8616.59 1205
8617.46 1237
8618.34 1222
8619.21 1229
8620.09 1241
8620.97 1227
8621.84 1251
8622.72 1203
8623.59 1240
8624.47 1307
8625.35 1305
8626.22 1308
8627.10 1318
8627.98 1284
8628.85 1297
8629.73 1328
8630.61 1383
8631.48 1289
8632.36 1338
8633.24 1336
8634.11 1326
8634.99 1295
8635.87 1276
8636.74 1311
8637.62 1330
8638.50 1379
8639.37 1398
8640.25 1393
8641.13 1363
8642.01 1390
8642.88 1363
8643.76 1420
8644.64 1413
8645.52 1405
8646.39 1471
8647.27 1394
8648.15 1436
8649.03 1500
8649.90 1454
8650.78 1483
8651.66 1501
8652.54 1485
8653.41 1438
8654.29 1456
8655.17 1480
8656.05 1528
8656.93 1509
8657.80 1528
8658.68 1486
8659.56 1511
8660.44 1509
8661.32 1545
8662.19 1517
8663.07 1480
8663.95 1516
8664.83 1536
8665.71 1555
8666.59 1611
8667.46 1627
8668.34 1633
8669.22 1692
8670.10 1765
8670.98 1857
8671.86 1985
8672.74 1981
8673.62 2023
8674.49 2084
8675.37 2077
8676.25 2076
8677.13 2056
8678.01 1939
8678.89 1953
8679.77 1901
8680.65 1894
8681.53 1892
8682.41 1894
8683.29 1798
8684.16 1867
8685.04 1916
8685.92 1988
8686.80 2092
8687.68 2347
8688.56 2608
8689.44 2879
8690.32 3244
8691.20 3334
8692.08 3377
8692.96 3469
8693.84 3367
8694.72 3171
8695.60 3054
8696.48 2800
8697.36 2629
8698.24 2451
8699.12 2330
8700.00 2233
8700.88 2111
8701.76 2008
8702.64 2011
8703.52 1995
8704.40 1987
8705.28 1969
8706.16 2010
8707.04 2014
8707.92 2019
8708.80 1999
8709.69 2037
8710.57 2042
8711.45 2000
8712.33 2072
8713.21 2082
8714.09 2052
8714.97 2017
8715.85 2127
8716.73 2008
8717.61 2141
8718.49 2163
8719.38 2097
8720.26 2248
8721.14 2243
8722.02 2241
8722.90 2207
8723.78 2326
8724.66 2286
8725.54 2363
8726.43 2466
8727.31 2453
8728.19 2542
8729.07 2560
8729.95 2625
8730.83 2619
8731.72 2599
8732.60 2661
8733.48 2742
8734.36 2730
8735.24 2808
8736.13 2923
8737.01 2967
8737.89 2942
8738.77 2974
8739.65 2936
8740.54 2971
8741.42 2904
8742.30 2977
8743.18 2899
8744.07 2967
8744.95 2939
8745.83 2974
8746.71 3083
8747.60 3144
8748.48 3112
8749.36 3217
8750.24 3223
8751.13 3301
8752.01 3325
8752.89 3471
8753.77 3602
8754.66 3553
8755.54 3637
8756.42 3741
8757.31 3861
8758.19 3879
8759.07 4017
8759.96 4264
8760.84 4559
8761.72 4657
8762.61 4892
8763.49 5162
8764.37 5280
8765.26 5509
8766.14 5523
8767.02 5558
8767.91 5533
8768.79 5455
8769.67 5475
8770.56 5428
8771.44 5193
8772.32 5451
8773.21 5566
8774.09 5752
8774.98 6332
8775.86 7209
8776.74 8629
8777.63 10334
8778.51 12421
8779.40 14695
8780.28 16705
8781.17 18034
8782.05 18566
8782.93 18184
8783.82 17456
8784.70 16153
8785.59 14400
8786.47 12593
8787.36 10996
8788.24 9446
8789.13 8267
8790.01 7164
8790.89 6332
8791.78 5864
8792.66 5566
8793.55 5466
8794.43 5431
8795.32 5552
8796.20 5726
8797.09 5775
8797.97 5751
8798.86 5618
8799.74 5304
8800.63 5017
8801.52 4758
8802.40 4404
8803.29 4017
8804.17 3645
8805.06 3420
8805.94 3289
8806.83 3144
8807.71 3101
8808.60 3136
8809.48 3097
8810.37 3093
8811.26 3172
8812.14 3124
8813.03 3091
8813.91 3050
8814.80 3033
8815.69 3181
8816.57 3184
8817.46 3201
8818.34 3237
8819.23 3207
8820.12 3203
8821.00 3234
8821.89 3177
8822.77 3116
8823.66 3113
8824.55 2913
8825.43 2851
8826.32 2830
8827.21 2793
8828.09 2665
8828.98 2627
8829.87 2549
8830.75 2512
8831.64 2495
8832.53 2480
8833.41 2454
8834.30 2471
8835.19 2520
8836.08 2587
8836.96 2559
8837.85 2609
8838.74 2561
8839.62 2580
8840.51 2682
8841.40 2664
8842.29 2671
8843.17 2748
8844.06 2673
8844.95 2748
8845.84 2750
8846.72 2724
8847.61 2683
8848.50 2698
8849.39 2685
8850.27 2588
8851.16 2609
8852.05 2657
8852.94 2566
8853.82 2660
8854.71 2709
8855.60 2660
8856.49 2725
8857.38 2685
8858.26 2710
8859.15 2712
8860.04 2687
8860.93 2601
8861.82 2557
8862.71 2484
8863.59 2582
8864.48 2536
8865.37 2411
8866.26 2392
8867.15 2271
8868.04 2217
8868.93 2286
8869.81 2224
8870.70 2140
8871.59 2096
8872.48 2110
8873.37 2067
8874.26 1977
8875.15 2020
8876.04 2001
8876.93 1965
8877.81 1998
8878.70 1997
8879.59 1977
8880.48 1972
8881.37 1941
8882.26 1927
8883.15 1893
8884.04 1894
8884.93 1868
8885.82 1842
8886.71 1824
8887.60 1814
8888.49 1809
8889.38 1767
8890.27 1746
8891.16 1684
8892.05 1677
8892.94 1640
8893.83 1656
8894.72 1638
8895.61 1680
8896.50 1672
8897.39 1647
8898.28 1607
8899.17 1596
8900.06 1595
8900.95 1556
8901.84 1543
8902.73 1523
8903.62 1511
8904.51 1496
8905.40 1494
8906.29 1571
8907.18 1522
8908.07 1488
8908.96 1451
8909.85 1466
8910.74 1451
8911.63 1446
8912.52 1428
8913.41 1432
8914.31 1403
8915.20 1437
8916.09 1413
8916.98 1411
8917.87 1422
8918.76 1395
8919.65 1354
8920.54 1373
8921.43 1427
8922.33 1414
8923.22 1426
8924.11 1507
8925.00 1545
8925.89 1561
8926.78 1573
8927.67 1529
8928.57 1554
8929.46 1505
8930.35 1453
8931.24 1462
8932.13 1425
8933.03 1331
8933.92 1349
8934.81 1422
8935.70 1364
8936.59 1351
8937.49 1286
8938.38 1293
8939.27 1270
8940.16 1247
8941.05 1228
8941.95 1234
8942.84 1206
8943.73 1165
8944.62 1155
8945.52 1182
8946.41 1178
8947.30 1135
8948.19 1188
8949.09 1186
8949.98 1248
8950.87 1240
8951.76 1237
8952.66 1267
8953.55 1288
8954.44 1193
8955.34 1243
8956.23 1222
8957.12 1165
8958.02 1116
8958.91 1172
8959.80 1120
8960.69 1071
8961.59 1089
8962.48 1109
8963.37 1128
8964.27 1124
8965.16 1108
8966.05 1130
8966.95 1129
8967.84 1122
8968.74 1128
8969.63 1147
8970.52 1134
8971.42 1082
8972.31 1086
8973.20 1051
8974.10 1067
8974.99 1035
8975.89 1006
8976.78 977
8977.67 994
8978.57 962
8979.46 975
8980.36 966
8981.25 919
8982.15 949
8983.04 944
8983.93 939
8984.83 896
8985.72 906
8986.62 928
8987.51 933
8988.41 916
8989.30 871
8990.20 907
8991.09 884
8991.99 860
8992.88 867
8993.78 864
8994.67 882
8995.57 851
8996.46 907
8997.36 855
8998.25 818
8999.15 838
9000.04 865
9000.94 865
9001.83 882
9002.73 834
9003.62 812
9004.52 828
9005.41 826
9006.31 795
9007.20 849
9008.10 860
9009.00 837
9009.89 833
9010.79 834
9011.68 822
9012.58 861
9013.47 833
9014.37 837
9015.27 792
9016.16 826
9017.06 806
9017.95 816
9018.85 783
9019.75 785
9020.64 823
9021.54 820
9022.43 806
9023.33 822
9024.23 769
9025.12 832
9026.02 787
9026.92 812
9027.81 809
9028.71 818
9029.61 809
9030.50 768
9031.40 765
9032.30 769
9033.19 756
9034.09 778
9034.99 766
9035.88 764
9036.78 751
9037.68 792
9038.58 798
9039.47 806
9040.37 778
9041.27 742
9042.16 766
9043.06 746
9043.96 742
9044.86 711
9045.75 775
9046.65 766
9047.55 826
9048.45 822
9049.34 789
9050.24 755
9051.14 765
9052.04 813
9052.94 762
9053.83 734
9054.73 744
9055.63 756
9056.53 742
9057.43 773
9058.32 770
9059.22 773
9060.12 810
9061.02 765
9061.92 807
9062.81 829
9063.71 830
9064.61 820
9065.51 809
9066.41 835
9067.31 837
9068.21 846
9069.10 806
9070.00 825
9070.90 819
9071.80 835
9072.70 829
9073.60 810
9074.50 795
9075.40 754
9076.29 732
9077.19 806
9078.09 767
9078.99 715
9079.89 762
9080.79 772
9081.69 762
9082.59 764
9083.49 720
9084.39 727
9085.29 724
9086.19 733
9087.09 737
9087.98 758
9088.88 763
9089.78 729
9090.68 738
9091.58 767
9092.48 755
9093.38 735
9094.28 745
9095.18 718
9096.08 700
9096.98 740
9097.88 730
9098.78 784
9099.68 789
9100.58 740
9101.48 788
9102.38 794
9103.28 758
9104.18 712
9105.08 741
9105.99 734
9106.89 683
9107.79 740
9108.69 685
9109.59 721
9110.49 722
9111.39 725
9112.29 709
9113.19 733
9114.09 695
9114.99 708
9115.89 750
9116.79 768
9117.69 775
9118.60 766
9119.50 771
9120.40 746
9121.30 756
9122.20 721
9123.10 701
9124.00 712
9124.90 760
9125.81 753
9126.71 734
9127.61 711
9128.51 688
9129.41 682
9130.31 718
9131.22 747
9132.12 693
9133.02 696
9133.92 674
9134.82 682
9135.72 721
9136.63 738
9137.53 746
9138.43 708
9139.33 726
9140.23 743
9141.14 745
9142.04 691
9142.94 716
9143.84 692
9144.75 729
9145.65 750
9146.55 738
9147.45 704
9148.36 749
9149.26 722
9150.16 702
9151.06 722
9151.97 683
9152.87 749
9153.77 679
9154.67 681
9155.58 742
9156.48 745
9157.38 693
9158.29 714
9159.19 739
9160.09 711
9161.00 700
9161.90 727
9162.80 733
9163.71 701
9164.61 708
9165.51 692
9166.42 711
9167.32 709
9168.22 686
9169.13 718
9170.03 714
9170.93 700
9171.84 731
9172.74 726
9173.64 737
9174.55 723
9175.45 742
9176.36 696
9177.26 718
9178.16 724
9179.07 730
9179.97 723
9180.88 713
9181.78 738
9182.69 737
9183.59 704
9184.49 729
9185.40 744
9186.30 773
9187.21 762
9188.11 731
9189.02 741
9189.92 774
9190.82 747
9191.73 729
9192.63 716
9193.54 760
9194.44 788
9195.35 802
9196.25 781
9197.16 777
9198.06 764
9198.97 713
9199.87 800
9200.78 784
9201.68 743
9202.59 741
9203.49 759
9204.40 795
9205.30 745
9206.21 749
9207.12 722
9208.02 706
9208.93 723
9209.83 745
9210.74 750
9211.64 700
9212.55 688
9213.45 723
9214.36 753
9215.27 739
9216.17 755
9217.08 773
9217.98 754
9218.89 750
9219.80 746
9220.70 742
9221.61 746
9222.51 766
9223.42 735
9224.33 734
9225.23 738
9226.14 742
9227.05 778
9227.95 714
9228.86 702
9229.77 769
9230.67 747
9231.58 756
9232.49 732
9233.39 721
9234.30 739
9235.21 699
9236.11 746
9237.02 724
9237.93 717
9238.83 704
9239.74 749
9240.65 765
9241.55 689
9242.46 680
9243.37 706
9244.28 708
9245.18 718
9246.09 674
9247.00 709
9247.91 725
9248.81 703
9249.72 708
9250.63 751
9251.54 742
9252.44 711
9253.35 770
9254.26 700
9255.17 695
9256.07 719
9256.98 723
9257.89 734
9258.80 740
9259.71 674
9260.61 674
9261.52 695
9262.43 686
9263.34 700
9264.25 706
9265.16 706
9266.06 741
9266.97 692
9267.88 687
9268.79 731
9269.70 723
9270.61 786
9271.51 745
9272.42 707
9273.33 737
9274.24 766
9275.15 790
9276.06 738
9276.97 733
9277.88 711
9278.78 720
9279.69 795
9280.60 774
9281.51 780
9282.42 718
9283.33 708
9284.24 737
9285.15 725
9286.06 710
9286.97 732
9287.88 725
9288.79 771
9289.70 706
9290.60 689
9291.51 752
9292.42 756
9293.33 760
9294.24 710
9295.15 718
9296.06 718
9296.97 741
9297.88 768
9298.79 742
9299.70 753
9300.61 759
9301.52 746
9302.43 746
9303.34 732
9304.25 747
9305.16 718
9306.07 738
9306.98 790
9307.89 747
9308.80 785
9309.71 778
9310.63 722
9311.54 711
9312.45 730
9313.36 758
9314.27 742
9315.18 758
9316.09 685
9317.00 729
9317.91 717
9318.82 680
9319.73 723
9320.64 747
9321.55 711
9322.47 695
9323.38 731
9324.29 730
9325.20 695
9326.11 687
9327.02 708
9327.93 733
9328.84 718
9329.76 700
9330.67 705
9331.58 698
9332.49 710
9333.40 687
9334.31 689
9335.23 700
9336.14 711
9337.05 709
9337.96 671
9338.87 688
9339.78 738
9340.70 727
9341.61 741
9342.52 724
9343.43 724
9344.34 728
9345.26 727
9346.17 740
9347.08 710
9347.99 699
9348.91 753
9349.82 740
9350.73 728
9351.64 712
9352.56 738
9353.47 767
9354.38 761
9355.29 747
9356.21 742
9357.12 719
9358.03 729
9358.94 717
9359.86 746
9360.77 721
9361.68 722
9362.60 734
9363.51 748
9364.42 736
9365.34 733
9366.25 767
9367.16 743
9368.08 741
9368.99 738
9369.90 723
9370.82 746
9371.73 781
9372.64 742
9373.56 722
9374.47 741
9375.38 729
9376.30 732
9377.21 728
9378.12 739
9379.04 721
9379.95 760
9380.87 771
9381.78 783
9382.69 787
9383.61 800
9384.52 784
9385.44 793
9386.35 771
9387.27 838
9388.18 835
9389.09 858
9390.01 885
9390.92 868
9391.84 871
9392.75 856
9393.67 878
9394.58 906
9395.50 934
9396.41 882
9397.32 864
9398.24 856
9399.15 856
9400.07 888
9400.98 807
9401.90 836
9402.81 869
9403.73 843
9404.64 807
9405.56 786
9406.47 830
9407.39 818
9408.30 794
9409.22 774
9410.14 806
9411.05 801
9411.97 791
9412.88 778
9413.80 828
9414.71 810
9415.63 793
9416.54 830
9417.46 798
9418.38 777
9419.29 824
9420.21 800
9421.12 850
9422.04 843
9422.95 817
9423.87 795
9424.79 782
9425.70 819
9426.62 875
9427.54 830
9428.45 828
9429.37 891
9430.28 910
9431.20 951
9432.12 938
9433.03 943
9433.95 969
9434.87 979
9435.78 954
9436.70 1011
9437.62 1012
9438.53 990
9439.45 993
9440.37 1007
9441.28 987
9442.20 939
9443.12 954
9444.03 984
9444.95 1024
9445.87 1004
9446.79 1106
9447.70 1190
9448.62 1275
9449.54 1392
9450.45 1466
9451.37 1510
9452.29 1618
9453.21 1655
9454.12 1639
9455.04 1571
9455.96 1467
9456.88 1468
9457.79 1269
9458.71 1204
9459.63 1171
9460.55 1031
9461.47 1054
9462.38 998
9463.30 953
9464.22 963
9465.14 973
9466.06 941
9466.97 926
9467.89 871
9468.81 891
9469.73 921
9470.65 841
9471.56 883
9472.48 906
9473.40 907
9474.32 927
9475.24 985
9476.16 994
9477.08 1036
9477.99 1037
9478.91 1020
9479.83 1023
9480.75 1032
9481.67 1037
9482.59 1048
9483.51 1022
9484.43 942
9485.34 927
9486.26 961
9487.18 922
9488.10 884
9489.02 881
9489.94 894
9490.86 886
9491.78 842
9492.70 882
9493.62 860
9494.54 841
9495.46 835
9496.38 854
9497.30 793
9498.22 786
9499.13 810
9500.05 847
9500.97 807
9501.89 778
9502.81 817
9503.73 798
9504.65 828
9505.57 788
9506.49 854
9507.41 805
9508.33 804
9509.25 813
9510.17 813
9511.09 852
9512.01 866
9512.93 846
9513.86 873
9514.78 856
9515.70 865
9516.62 871
9517.54 877
9518.46 866
9519.38 882
9520.30 878
9521.22 887
9522.14 881
9523.06 905
9523.98 900
9524.90 897
9525.82 956
9526.75 986
9527.67 1053
9528.59 1056
9529.51 1085
9530.43 1145
9531.35 1221
9532.27 1212
9533.19 1143
9534.11 1186
9535.04 1169
9535.96 1124
9536.88 1078
9537.80 1037
9538.72 998
9539.64 937
9540.57 920
9541.49 944
9542.41 872
9543.33 898
9544.25 859
9545.17 821
9546.10 845
9547.02 825
9547.94 824
9548.86 837
9549.78 820
9550.71 840
9551.63 820
9552.55 824
9553.47 858
9554.40 835
9555.32 884
9556.24 909
9557.16 916
9558.09 936
9559.01 880
9559.93 849
9560.85 907
9561.78 879
9562.70 866
9563.62 882
9564.54 848
9565.47 828
9566.39 798
9567.31 812
9568.24 756
9569.16 738
9570.08 782
9571.00 784
9571.93 803
9572.85 820
9573.77 799
9574.70 804
9575.62 799
9576.54 771
9577.47 740
9578.39 710
9579.31 772
9580.24 757
9581.16 758
9582.09 752
9583.01 740
9583.93 748
9584.86 724
9585.78 780
9586.70 748
9587.63 723
9588.55 757
9589.48 742
9590.40 725
9591.32 731
9592.25 777
9593.17 743
9594.10 768
9595.02 777
9595.95 758
9596.87 750
9597.79 786
9598.72 781
9599.64 829
9600.57 831
9601.49 843
9602.42 822
9603.34 834
9604.27 852
9605.19 840
9606.12 887
9607.04 878
9607.97 854
9608.89 821
9609.82 822
9610.74 877
9611.67 880
9612.59 875
9613.52 846
9614.44 852
9615.37 846
9616.29 844
9617.22 883
9618.14 867
9619.07 869
9619.99 890
9620.92 904
9621.85 871
9622.77 909
9623.70 883
9624.62 915
9625.55 856
9626.47 894
9627.40 936
9628.33 896
9629.25 922
9630.18 891
9631.10 935
9632.03 932
9632.96 976
9633.88 1051
9634.81 999
9635.73 954
9636.66 972
9637.59 1018
9638.51 1027
9639.44 1036
9640.37 1032
9641.29 1022
9642.22 1070
9643.15 1122
9644.07 1154
9645.00 1274
9645.93 1290
9646.85 1386
9647.78 1421
9648.71 1453
9649.63 1466
9650.56 1412
9651.49 1402
9652.41 1415
9653.34 1382
9654.27 1235
9655.20 1189
9656.12 1138
9657.05 1110
9657.98 1139
9658.90 1118
9659.83 1037
9660.76 1049
9661.69 1080
9662.61 1138
9663.54 1076
9664.47 1077
9665.40 1134
9666.32 1098
9667.25 1147
9668.18 1174
9669.11 1190
9670.04 1132
9670.96 1146
9671.89 1163
9672.82 1173
9673.75 1170
9674.68 1197
9675.60 1221
9676.53 1186
9677.46 1161
9678.39 1179
9679.32 1184
9680.25 1260
9681.17 1244
9682.10 1205
9683.03 1207
9683.96 1241
9684.89 1220
9685.82 1178
9686.75 1215
9687.67 1189
9688.60 1240
9689.53 1299
9690.46 1281
9691.39 1285
9692.32 1340
9693.25 1404
9694.18 1433
9695.11 1511
9696.03 1593
9696.96 1578
9697.89 1633
9698.82 1567
9699.75 1574
9700.68 1596
9701.61 1573
9702.54 1446
9703.47 1402
9704.40 1364
9705.33 1299
9706.26 1275
9707.19 1230
9708.12 1269
9709.05 1250
9709.98 1245
9710.91 1232
9711.84 1289
9712.77 1311
9713.70 1294
9714.63 1287
9715.56 1286
9716.49 1233
9717.42 1210
9718.35 1127
9719.28 1152
9720.21 1162
9721.14 1170
9722.07 1147
9723.00 1054
9723.93 1120
9724.86 1077
9725.79 1074
9726.72 1087
9727.65 1132
9728.58 1155
9729.51 1125
9730.44 1086
9731.37 1091
9732.31 1086
9733.24 1139
9734.17 1137
9735.10 1136
9736.03 1095
9736.96 1037
9737.89 1054
9738.82 1054
9739.75 1031
9740.69 1016
9741.62 985
9742.55 995
9743.48 982
9744.41 1026
9745.34 966
9746.27 1026
9747.21 980
9748.14 950
9749.07 980
9750.00 963
9750.93 910
9751.86 953
9752.80 957
9753.73 938
9754.66 955
9755.59 988
9756.52 945
9757.46 917
9758.39 922
9759.32 1020
9760.25 983
9761.18 927
9762.12 938
9763.05 930
9763.98 952
9764.91 900
9765.85 998
9766.78 978
9767.71 983
9768.64 959
9769.58 987
9770.51 993
9771.44 1031
9772.37 997
9773.31 1016
9774.24 1052
9775.17 1085
9776.11 1165
9777.04 1185
9777.97 1183
9778.91 1193
9779.84 1230
9780.77 1267
9781.71 1250
9782.64 1207
9783.57 1163
9784.51 1145
9785.44 1123
9786.37 1098
9787.31 1074
9788.24 1033
9789.17 1029
9790.11 1019
9791.04 1003
9791.97 1019
9792.91 1044
9793.84 1060
9794.77 1029
9795.71 1037
9796.64 1031
9797.58 1095
9798.51 1090
9799.44 1039
9800.38 1025
9801.31 998
9802.25 987
9803.18 939
9804.12 943
9805.05 838
9805.98 851
9806.92 821
9807.85 856
9808.79 816
9809.72 775
9810.66 748
9811.59 760
9812.53 792
9813.46 801
9814.40 799
9815.33 763
9816.27 774
9817.20 810
9818.14 784
9819.07 754
9820.01 757
9820.94 783
9821.88 795
9822.81 728
9823.75 784
9824.68 725
9825.62 734
9826.55 713
9827.49 745
9828.42 765
9829.36 745
9830.29 736
9831.23 744
9832.17 716
9833.10 739
9834.04 770
9834.97 724
9835.91 742
9836.84 710
9837.78 749
9838.72 735
9839.65 751
9840.59 741
9841.52 733
9842.46 746
9843.40 754
9844.33 742
9845.27 719
9846.20 722
9847.14 707
9848.08 748
9849.01 747
9849.95 715
9850.89 736
9851.82 780
9852.76 756
9853.70 751
9854.63 742
9855.57 698
9856.51 749
9857.44 794
9858.38 777
9859.32 753
9860.25 769
9861.19 736
9862.13 735
9863.07 704
9864.00 706
9864.94 701
9865.88 736
9866.81 752
9867.75 745
9868.69 751
9869.63 740
9870.56 769
9871.50 746
9872.44 746
9873.38 758
9874.31 731
9875.25 764
9876.19 695
9877.13 701
9878.07 776
9879.00 745
9879.94 761
9880.88 737
9881.82 731
9882.75 720
9883.69 703
9884.63 716
9885.57 736
9886.51 723
9887.45 735
9888.38 719
9889.32 750
9890.26 735
9891.20 735
9892.14 751
9893.08 754
9894.01 705
9894.95 719
9895.89 716
9896.83 718
9897.77 703
9898.71 721
9899.65 705
9900.59 703
9901.52 696
9902.46 715
9903.40 719
9904.34 757
9905.28 730
9906.22 732
9907.16 745
9908.10 743
9909.04 755
9909.98 695
9910.92 757
9911.86 762
9912.80 757
9913.73 766
9914.67 735
9915.61 746
9916.55 764
9917.49 823
9918.43 839
9919.37 911
9920.31 988
9921.25 1083
9922.19 1160
9923.13 1250
9924.07 1384
9925.01 1445
9925.95 1539
9926.89 1536
9927.83 1573
9928.77 1428
9929.71 1327
9930.65 1190
9931.59 1111
9932.53 1048
9933.47 931
9934.41 894
9935.36 873
9936.30 781
9937.24 799
9938.18 768
9939.12 705
9940.06 713
9941.00 684
9941.94 689
9942.88 676
9943.82 694
9944.76 693
9945.70 665
9946.64 665
9947.59 673
9948.53 656
9949.47 677
9950.41 651
9951.35 663
9952.29 637
9953.23 648
9954.17 662
9955.12 643
9956.06 682
9957.00 676
9957.94 615
9958.88 610
9959.82 654
9960.77 657
9961.71 687
9962.65 658
9963.59 683
9964.53 679
9965.48 643
9966.42 616
9967.36 628
9968.30 652
9969.24 636
9970.19 684
9971.13 635
9972.07 623
9973.01 599
9973.95 588
9974.90 572
9975.84 585
9976.78 577
9977.72 585
9978.67 604
9979.61 588
9980.55 578
9981.50 592
9982.44 613
9983.38 577
9984.32 629
9985.27 568
9986.21 589
9987.15 564
9988.10 614
9989.04 623
9989.98 595
9990.92 599
9991.87 634
9992.81 586
9993.75 575
9994.70 583
9995.64 592
9996.58 550
9997.53 607
9998.47 592
9999.41 620
10000.36 566
10001.30 603
10002.25 610
10003.19 613
10004.13 646
10005.08 609
10006.02 601
10006.96 616
10007.91 613
10008.85 610
10009.80 609
10010.74 586
10011.68 621
10012.63 627
10013.57 611
10014.52 601
10015.46 601
10016.41 627
10017.35 614
10018.29 599
10019.24 589
10020.18 604
10021.13 571
10022.07 567
10023.02 585
10023.96 608
10024.91 664
10025.85 646
10026.80 677
10027.74 641
10028.69 611
10029.63 632
10030.58 626
10031.52 568
10032.47 570
10033.41 594
10034.36 583
10035.30 552
10036.25 589
10037.19 588
10038.14 595
10039.08 589
10040.03 587
10040.97 634
10041.92 569
10042.87 504
10043.81 534
10044.76 526
10045.70 534
10046.65 578
10047.59 572
10048.54 574
10049.49 535
10050.43 556
10051.38 536
10052.32 512
10053.27 597
10054.22 577
10055.16 586
10056.11 563
10057.05 565
10058.00 557
10058.95 527
10059.89 530
10060.84 531
10061.79 510
10062.73 517
10063.68 513
10064.63 525
10065.57 554
10066.52 548
10067.47 552
10068.41 530
10069.36 573
10070.31 555
10071.25 523
10072.20 552
10073.15 554
10074.10 514
10075.04 513
10075.99 563
10076.94 555
10077.88 511
10078.83 547
10079.78 552
10080.73 522
10081.67 524
10082.62 514
10083.57 540
10084.52 548
10085.46 521
10086.41 526
10087.36 521
10088.31 508
10089.25 525
10090.20 547
10091.15 537
10092.10 516
10093.05 512
10093.99 507
10094.94 522
10095.89 535
10096.84 501
10097.79 545
10098.73 520
10099.68 514
10100.63 514
10101.58 528
10102.53 508
10103.48 520
10104.42 498
10105.37 563
10106.32 500
10107.27 504
10108.22 498
10109.17 512
10110.12 504
10111.06 490
10112.01 511
10112.96 484
10113.91 535
10114.86 495
10115.81 486
10116.76 522
10117.71 524
10118.66 511
10119.61 493
10120.56 484
10121.50 512
10122.45 503
10123.40 516
10124.35 515
10125.30 516
10126.25 530
10127.20 497
10128.15 523
10129.10 517
10130.05 498
10131.00 521
10131.95 525
10132.90 510
10133.85 508
10134.80 505
10135.75 525
10136.70 495
10137.65 497
10138.60 515
10139.55 523
10140.50 553
10141.45 518
10142.40 507
10143.35 546
10144.30 509
10145.25 519
10146.20 518
10147.15 504
10148.10 524
10149.05 500
10150.00 510
10150.95 491
10151.90 466
10152.86 496
10153.81 523
10154.76 520
10155.71 492
10156.66 487
10157.61 522
10158.56 524
10159.51 502
10160.46 511
10161.41 490
10162.37 510
10163.32 534
10164.27 533
10165.22 513
10166.17 495
10167.12 531
10168.07 545
10169.03 558
10169.98 556
10170.93 529
10171.88 576
10172.83 555
10173.78 518
10174.74 552
10175.69 569
10176.64 567
10177.59 559
10178.54 566
10179.49 567
10180.45 566
10181.40 602
10182.35 628
10183.30 625
10184.26 642
10185.21 609
10186.16 605
10187.11 575
10188.06 615
10189.02 629
10189.97 672
10190.92 665
10191.87 681
10192.83 665
10193.78 652
10194.73 693
10195.69 667
10196.64 636
10197.59 684
10198.54 639
10199.50 653
10200.45 650
10201.40 612
10202.36 596
10203.31 611
10204.26 633
10205.22 642
10206.17 645
10207.12 643
10208.08 636
10209.03 638
10209.98 620
10210.94 589
10211.89 631
10212.84 597
10213.80 630
10214.75 608
10215.70 613
10216.66 587
10217.61 582
10218.56 538
10219.52 597
10220.47 600
10221.43 561
10222.38 594
10223.33 588
10224.29 559
10225.24 593
10226.20 590
10227.15 614
10228.11 624
10229.06 600
10230.01 615
10230.97 614
10231.92 639
10232.88 670
10233.83 693
10234.79 704
10235.74 692
10236.70 670
10237.65 685
10238.60 709
10239.56 641
10240.51 620
10241.47 614
10242.42 608
10243.38 608
10244.33 593
10245.29 556
10246.24 529
10247.20 562
10248.15 542
10249.11 523
10250.07 484
10251.02 514
10251.98 564
10252.93 541
10253.89 496
10254.84 526
10255.80 524
10256.75 527
10257.71 504
10258.67 522
10259.62 512
10260.58 491
10261.53 506
10262.49 559
10263.44 516
10264.40 531
10265.36 528
10266.31 529
10267.27 518
10268.22 514
10269.18 537
10270.14 559
10271.09 564
10272.05 563
10273.01 535
10273.96 530
10274.92 548
10275.87 562
10276.83 537
10277.79 507
10278.74 491
10279.70 500
10280.66 487
10281.61 493
10282.57 499
10283.53 501
10284.49 475
10285.44 486
10286.40 518
10287.36 516
10288.31 495
10289.27 480
10290.23 513
10291.18 516
10292.14 520
10293.10 500
10294.06 506
10295.01 464
10295.97 479
10296.93 472
10297.89 472
10298.84 485
10299.80 478
10300.76 496
10301.72 481
10302.67 442
10303.63 487
10304.59 499
10305.55 447
10306.51 473
10307.46 502
10308.42 507
10309.38 487
10310.34 490
10311.30 478
10312.25 498
10313.21 467
10314.17 474
10315.13 487
10316.09 515
10317.05 492
10318.00 479
10318.96 480
10319.92 460
10320.88 457
10321.84 489
10322.80 491
10323.76 491
10324.71 508
10325.67 474
10326.63 491
10327.59 481
10328.55 497
10329.51 477
10330.47 472
10331.43 498
10332.39 534
10333.35 484
10334.30 479
10335.26 518
10336.22 503
10337.18 512
10338.14 484
10339.10 451
10340.06 474
10341.02 488
10341.98 508
10342.94 482
10343.90 481
10344.86 496
10345.82 494
10346.78 508
10347.74 514
10348.70 501
10349.66 488
10350.62 502
10351.58 502
10352.54 479
10353.50 464
10354.46 505
10355.42 518
10356.38 531
10357.34 520
10358.30 494
10359.26 489
10360.22 518
10361.18 538
10362.14 464
10363.10 489
10364.06 502
10365.02 479
10365.98 497
10366.94 469
10367.90 475
10368.87 453
10369.83 485
10370.79 475
10371.75 469
10372.71 475
10373.67 491
10374.63 464
10375.59 476
10376.55 491
10377.51 490
10378.48 485
10379.44 494
10380.40 496
10381.36 468
10382.32 485
10383.28 496
10384.24 513
10385.21 459
10386.17 461
10387.13 483
10388.09 502
10389.05 460
10390.01 483
10390.98 516
10391.94 464
10392.90 506
10393.86 491
10394.82 484
10395.79 475
10396.75 494
10397.71 501
10398.67 501
10399.63 486
10400.60 498
10401.56 503
10402.52 498
10403.48 517
10404.45 499
10405.41 462
10406.37 475
10407.33 504
10408.30 480
10409.26 528
10410.22 528
10411.18 546
10412.15 557
10413.11 581
10414.07 601
10415.04 587
10416.00 617
10416.96 592
10417.93 591
10418.89 624
10419.85 631
10420.81 602
10421.78 613
10422.74 591
10423.70 649
10424.67 613
10425.63 615
10426.59 599
10427.56 607
10428.52 585
10429.49 579
10430.45 549
10431.41 540
10432.38 539
10433.34 518
10434.30 525
10435.27 510
10436.23 492
10437.20 488
10438.16 477
10439.12 495
10440.09 467
10441.05 444
10442.02 467
10442.98 467
10443.94 441
10444.91 455
10445.87 492
10446.84 508
10447.80 471
10448.77 476
10449.73 464
10450.70 470
10451.66 448
10452.63 453
10453.59 457
10454.55 457
10455.52 459
10456.48 463
10457.45 484
10458.41 446
10459.38 460
10460.34 430
10461.31 466
10462.27 453
10463.24 435
10464.20 450
10465.17 483
10466.14 461
10467.10 453
10468.07 470
10469.03 426
10470.00 430
10470.96 469
10471.93 462
10472.89 491
10473.86 468
10474.82 470
10475.79 479
10476.76 470
10477.72 465
10478.69 467
10479.65 460
10480.62 459
10481.59 476
10482.55 470
10483.52 487
10484.48 512
10485.45 504
10486.42 470
10487.38 454
10488.35 464
10489.32 477
10490.28 474
10491.25 488
10492.21 453
10493.18 484
10494.15 470
10495.11 453
10496.08 480
10497.05 506
10498.01 465
10498.98 476
10499.95 487
10500.92 458
10501.88 464
10502.85 494
10503.82 496
10504.78 463
10505.75 459
10506.72 456
10507.68 490
10508.65 475
10509.62 484
10510.59 493
10511.55 462
10512.52 476
10513.49 458
10514.46 490
10515.42 442
10516.39 460
10517.36 459
10518.33 498
10519.29 485
10520.26 489
10521.23 447
10522.20 497
10523.17 453
10524.13 445
10525.10 468
10526.07 473
10527.04 483
10528.01 464
10528.97 460
10529.94 459
10530.91 507
10531.88 459
10532.85 503
10533.82 510
10534.78 469
10535.75 463
10536.72 489
10537.69 477
10538.66 513
10539.63 498
10540.60 492
10541.56 456
10542.53 488
10543.50 528
10544.47 478
10545.44 486
10546.41 466
10547.38 481
10548.35 490
10549.32 495
10550.29 518
10551.25 523
10552.22 509
10553.19 537
10554.16 548
10555.13 586
10556.10 580
10557.07 575
10558.04 586
10559.01 610
10559.98 636
10560.95 603
10561.92 581
10562.89 634
10563.86 579
10564.83 564
10565.80 542
10566.77 532
10567.74 547
10568.71 497
10569.68 487
10570.65 491
10571.62 472
10572.59 478
10573.56 465
10574.53 471
10575.50 489
10576.47 492
10577.44 514
10578.41 485
10579.38 499
10580.35 506
10581.32 506
10582.29 537
10583.26 540
10584.23 538
10585.21 479
10586.18 490
10587.15 512
10588.12 494
10589.09 509
10590.06 499
10591.03 485
10592.00 495
10592.97 493
10593.94 498
10594.92 507
10595.89 475
10596.86 453
10597.83 465
10598.80 505
10599.77 475
10600.74 496
10601.71 475
10602.69 475
10603.66 474
10604.63 483
10605.60 472
10606.57 452
10607.54 464
10608.52 455
10609.49 503
10610.46 468
10611.43 492
10612.40 478
10613.38 479
10614.35 484
10615.32 484
10616.29 478
10617.27 490
10618.24 466
10619.21 497
10620.18 501
10621.15 478
10622.13 509
10623.10 515
10624.07 498
10625.04 491
10626.02 491
10626.99 504
10627.96 503
10628.94 531
10629.91 484
10630.88 504
10631.85 516
10632.83 522
10633.80 556
10634.77 580
10635.75 557
10636.72 576
10637.69 574
10638.67 626
10639.64 567
10640.61 563
10641.59 556
10642.56 565
10643.53 501
10644.51 521
10645.48 544
10646.45 511
10647.43 493
10648.40 504
10649.37 486
10650.35 491
10651.32 465
10652.30 481
10653.27 499
10654.24 459
10655.22 477
10656.19 489
10657.16 517
10658.14 505
10659.11 510
10660.09 501
10661.06 485
10662.04 457
10663.01 494
10663.98 462
10664.96 436
10665.93 461
10666.91 453
10667.88 484
10668.86 480
10669.83 476
10670.81 470
10671.78 463
10672.76 433
10673.73 465
10674.71 479
10675.68 495
10676.66 460
10677.63 450
10678.61 465
10679.58 444
10680.56 455
10681.53 446
10682.51 481
10683.48 470
10684.46 477
10685.43 477
10686.41 439
10687.38 464
10688.36 493
10689.33 469
10690.31 450
10691.28 423
10692.26 455
10693.24 445
10694.21 448
10695.19 438
10696.16 469
10697.14 447
10698.12 441
10699.09 416
10700.07 425
10701.04 418
10702.02 409
10703.00 448
10703.97 449
10704.95 433
10705.92 427
10706.90 462
10707.88 453
10708.85 443
10709.83 450
10710.81 458
10711.78 441
10712.76 446
10713.74 456
10714.71 462
10715.69 445
10716.67 462
10717.64 461
10718.62 468
10719.60 462
10720.57 451
10721.55 447
10722.53 428
10723.50 445
10724.48 444
10725.46 464
10726.44 469
10727.41 458
10728.39 424
10729.37 429
10730.35 464
10731.32 421
10732.30 460
10733.28 423
10734.26 470
10735.23 475
10736.21 486
10737.19 467
10738.17 513
10739.14 513
10740.12 506
10741.10 483
10742.08 471
10743.06 483
10744.03 461
10745.01 469
10745.99 466
10746.97 494
10747.95 425
10748.92 464
10749.90 480
10750.88 465
10751.86 412
10752.84 420
10753.82 448
10754.79 457
10755.77 478
10756.75 469
10757.73 472
10758.71 455
10759.69 482
10760.67 454
10761.65 478
10762.62 447
10763.60 446
10764.58 452
10765.56 469
10766.54 479
10767.52 477
10768.50 502
10769.48 477
10770.46 484
10771.44 505
10772.42 532
10773.39 521
10774.37 504
10775.35 481
10776.33 483
10777.31 480
10778.29 494
10779.27 486
10780.25 459
10781.23 432
10782.21 480
10783.19 440
10784.17 437
10785.15 448
10786.13 450
10787.11 450
10788.09 457
10789.07 430
10790.05 434
10791.03 468
10792.01 446
10792.99 428
10793.97 436
10794.95 467
10795.93 417
10796.91 412
10797.89 418
10798.87 457
10799.85 456
10800.83 443
10801.82 444
10802.80 477
10803.78 460
10804.76 454
10805.74 475
10806.72 445
10807.70 436
10808.68 464
10809.66 439
10810.64 445
10811.62 418
10812.61 425
10813.59 446
10814.57 457
10815.55 447
10816.53 459
10817.51 492
10818.49 459
10819.47 437
10820.46 448
10821.44 433
10822.42 440
10823.40 461
10824.38 456
10825.36 424
10826.35 453
10827.33 438
10828.31 446
10829.29 416
10830.27 429
10831.25 409
10832.24 448
10833.22 441
10834.20 416
10835.18 444
10836.17 432
10837.15 456
10838.13 449
10839.11 444
10840.09 441
10841.08 435
10842.06 448
10843.04 435
10844.02 448
10845.01 451
10845.99 467
10846.97 487
10847.96 462
10848.94 438
10849.92 437
10850.90 446
10851.89 481
10852.87 478
10853.85 471
10854.84 473
10855.82 457
10856.80 468
10857.78 462
10858.77 422
10859.75 443
10860.73 472
10861.72 472
10862.70 437
10863.68 482
10864.67 469
10865.65 466
10866.64 484
10867.62 483
10868.60 477
10869.59 470
10870.57 472
10871.55 476
10872.54 484
10873.52 442
10874.51 465
10875.49 495
10876.47 484
10877.46 477
10878.44 486
10879.43 488
10880.41 487
10881.39 495
10882.38 480
10883.36 491
10884.35 464
10885.33 487
10886.32 508
10887.30 520
10888.29 480
10889.27 513
10890.25 506
10891.24 529
10892.22 495
10893.21 500
10894.19 520
10895.18 529
10896.16 517
10897.15 537
10898.13 565
10899.12 521
10900.10 557
10901.09 543
10902.07 561
10903.06 533
10904.04 560
10905.03 552
10906.01 561
10907.00 541
10907.99 562
10908.97 558
10909.96 556
10910.94 558
10911.93 558
10912.91 573
10913.90 579
10914.88 590
10915.87 617
10916.86 583
10917.84 551
10918.83 603
10919.81 615
10920.80 591
10921.79 580
10922.77 581
10923.76 606
10924.74 616
10925.73 617
10926.72 586
10927.70 649
10928.69 636
10929.68 616
10930.66 621
10931.65 634
10932.64 670
10933.62 690
10934.61 719
10935.60 698
10936.58 680
10937.57 722
10938.56 725
10939.54 726
10940.53 762
10941.52 791
10942.50 803
10943.49 830
10944.48 860
10945.47 834
10946.45 881
10947.44 856
10948.43 888
10949.41 865
10950.40 914
10951.39 896
10952.38 874
10953.36 931
10954.35 902
10955.34 909
10956.33 928
10957.31 943
10958.30 918
10959.29 852
10960.28 828
10961.27 852
10962.25 836
10963.24 832
10964.23 777
10965.22 804
10966.21 767
10967.19 765
10968.18 812
10969.17 761
10970.16 716
10971.15 754
10972.13 750
10973.12 731
10974.11 722
10975.10 728
10976.09 732
10977.08 734
10978.07 746
10979.05 757
10980.04 747
10981.03 752
10982.02 813
10983.01 763
10984.00 795
10984.99 768
10985.98 839
10986.96 833
10987.95 844
10988.94 802
10989.93 892
10990.92 983
10991.91 940
10992.90 1018
10993.89 1103
10994.88 1146
10995.87 1131
10996.86 1215
10997.85 1261
10998.84 1213
10999.83 1231
11000.82 1172
11001.81 1145
11002.79 1051
11003.78 1012
11004.77 946
11005.76 893
11006.75 860
11007.74 807
11008.73 806
11009.72 770
11010.71 748
11011.70 732
11012.69 714
11013.68 699
11014.67 675
11015.67 712
11016.66 672
11017.65 674
11018.64 648
11019.63 666
11020.62 658
11021.61 647
11022.60 673
11023.59 617
11024.58 632
11025.57 641
11026.56 596
11027.55 610
11028.54 660
11029.53 663
11030.52 600
11031.52 614
11032.51 630
11033.50 640
11034.49 625
11035.48 617
11036.47 629
11037.46 632
11038.45 608
11039.45 611
11040.44 603
11041.43 590
11042.42 567
11043.41 582
11044.40 589
11045.39 553
11046.39 573
11047.38 578
11048.37 554
11049.36 549
11050.35 567
11051.35 598
11052.34 595
11053.33 574
11054.32 549
11055.31 572
11056.31 533
11057.30 552
11058.29 592
11059.28 567
11060.27 609
11061.27 576
11062.26 542
11063.25 583
11064.24 582
11065.24 589
11066.23 598
11067.22 592
11068.21 587
11069.21 557
11070.20 582
11071.19 563
11072.19 585
11073.18 596
11074.17 566
11075.16 581
11076.16 569
11077.15 580
11078.14 590
11079.14 555
11080.13 559
11081.12 586
11082.12 583
11083.11 556
11084.10 533
11085.10 596
11086.09 537
11087.08 563
11088.08 522
11089.07 548
11090.06 555
11091.06 547
11092.05 552
11093.04 537
11094.04 547
11095.03 553
11096.03 561
11097.02 529
11098.01 530
11099.01 546
11100.00 563
11101.00 568
11101.99 540
11102.98 526
11103.98 546
11104.97 535
11105.97 567
11106.96 565
11107.96 548
11108.95 533
11109.95 541
11110.94 579
11111.93 534
11112.93 553
11113.92 539
11114.92 564
11115.91 538
11116.91 560
11117.90 564
11118.90 566
11119.89 557
11120.89 541
11121.88 544
11122.88 559
11123.87 544
11124.87 580
11125.86 552
11126.86 560
11127.85 562
11128.85 587
11129.84 579
11130.84 581
11131.84 570
11132.83 542
11133.83 559
11134.82 580
11135.82 558
11136.81 572
11137.81 567
11138.81 539
11139.80 552
11140.80 555
11141.79 520
11142.79 501
11143.79 539
11144.78 564
11145.78 554
11146.77 566
11147.77 540
11148.77 535
11149.76 565
11150.76 565
11151.75 513
11152.75 496
11153.75 531
11154.74 536
11155.74 510
11156.74 557
11157.73 530
11158.73 504
11159.73 529
11160.72 519
11161.72 510
11162.72 483
11163.71 501
11164.71 486
11165.71 500
11166.71 502
11167.70 492
11168.70 480
11169.70 518
11170.69 470
11171.69 501
11172.69 505
11173.69 505
11174.68 505
11175.68 507
11176.68 530
11177.68 486
11178.67 521
11179.67 505
11180.67 518
11181.67 475
11182.66 462
11183.66 476
11184.66 506
11185.66 515
11186.66 487
11187.65 489
11188.65 498
11189.65 458
11190.65 496
11191.65 499
11192.64 482
11193.64 480
11194.64 464
11195.64 492
11196.64 498
11197.64 529
11198.63 460
11199.63 502
11200.63 512
11201.63 489
11202.63 493
11203.63 494
11204.63 477
11205.63 471
11206.62 483
11207.62 497
11208.62 474
11209.62 487
11210.62 455
11211.62 488
11212.62 536
11213.62 467
11214.62 473
11215.62 491
11216.61 495
11217.61 486
11218.61 482
11219.61 440
11220.61 484
11221.61 470
11222.61 473
11223.61 476
11224.61 487
11225.61 514
11226.61 463
11227.61 486
11228.61 446
11229.61 466
11230.61 482
11231.61 519
11232.61 501
11233.61 522
11234.61 460
11235.61 506
11236.61 515
11237.61 488
11238.61 518
11239.61 492
11240.61 527
11241.61 507
11242.61 491
11243.61 493
11244.61 495
11245.61 496
11246.61 481
11247.61 474
11248.62 492
11249.62 485
11250.62 528
11251.62 476
11252.62 483
11253.62 478
11254.62 499
11255.62 497
11256.62 479
11257.62 522
11258.62 520
11259.63 486
11260.63 536
11261.63 538
11262.63 511
11263.63 516
11264.63 505
11265.63 530
11266.64 517
11267.64 519
11268.64 540
11269.64 517
11270.64 563
11271.64 532
11272.65 538
11273.65 539
11274.65 561
11275.65 540
11276.65 563
11277.65 557
11278.66 556
11279.66 553
11280.66 558
11281.66 578
11282.67 564
11283.67 551
11284.67 591
11285.67 603
11286.67 555
11287.68 562
11288.68 565
11289.68 556
11290.68 558
11291.69 547
11292.69 547
11293.69 577
11294.70 555
11295.70 574
11296.70 545
11297.70 580
11298.71 586
11299.71 558
11300.71 566
11301.72 591
11302.72 590
11303.72 611
11304.72 635
11305.73 641
11306.73 628
11307.73 671
11308.74 688
11309.74 699
11310.74 690
11311.75 674
11312.75 668
11313.76 682
11314.76 685
11315.76 669
11316.77 629
11317.77 634
11318.77 632
11319.78 601
11320.78 592
11321.79 576
11322.79 576
11323.79 558
11324.80 564
11325.80 561
11326.81 533
11327.81 529
11328.81 560
11329.82 536
11330.82 580
11331.83 525
11332.83 541
11333.84 551
11334.84 597
11335.85 571
11336.85 550
11337.85 530
11338.86 562
11339.86 532
11340.87 583
11341.87 577
11342.88 543
11343.88 580
11344.89 561
11345.89 572
11346.90 601
11347.90 564
11348.91 524
11349.91 532
11350.92 597
11351.92 627
11352.93 584
11353.94 577
11354.94 570
11355.95 568
11356.95 561
11357.96 592
11358.96 584
11359.97 551
11360.97 557
11361.98 578
11362.99 571
11363.99 570
11365.00 578
11366.00 591
11367.01 590
11368.02 567
11369.02 513
11370.03 585
11371.03 571
11372.04 567
11373.05 546
11374.05 527
11375.06 564
11376.06 598
11377.07 593
11378.08 575
11379.08 574
11380.09 609
11381.10 584
11382.10 591
11383.11 578
11384.12 591
11385.12 602
11386.13 607
11387.14 576
11388.14 583
11389.15 595
11390.16 599
11391.17 567
11392.17 608
11393.18 651
11394.19 627
11395.19 627
11396.20 622
11397.21 646
11398.22 586
11399.22 640
11400.23 653
11401.24 612
11402.25 637
11403.25 665
11404.26 654
11405.27 639
11406.28 639
11407.28 613
11408.29 618
11409.30 651
11410.31 633
11411.31 669
11412.32 652
11413.33 671
11414.34 691
11415.35 663
11416.35 680
11417.36 656
11418.37 684
11419.38 631
11420.39 675
11421.40 681
11422.40 667
11423.41 675
11424.42 700
11425.43 657
11426.44 670
11427.45 701
11428.46 696
11429.46 703
11430.47 739
11431.48 760
11432.49 744
11433.50 745
11434.51 752
11435.52 697
11436.53 735
11437.54 809
11438.54 787
11439.55 750
11440.56 739
11441.57 774
11442.58 761
11443.59 803
11444.60 823
11445.61 811
11446.62 811
11447.63 795
11448.64 832
11449.65 819
11450.66 795
11451.67 866
11452.68 849
11453.69 845
11454.70 841
11455.71 820
11456.72 839
11457.73 867
11458.74 845
11459.75 823
11460.76 825
11461.77 824
11462.78 879
11463.79 888
11464.80 891
11465.81 957
11466.82 935
11467.83 911
11468.84 895
11469.85 950
11470.86 941
11471.87 932
11472.88 952
11473.89 924
11474.90 937
11475.91 944
11476.92 957
11477.93 944
11478.95 958
11479.96 965
11480.97 958
11481.98 985
11482.99 948
11484.00 977
11485.01 971
11486.02 1006
11487.03 986
11488.05 981
11489.06 1014
11490.07 973
11491.08 985
11492.09 1020
11493.10 1049
11494.11 1032
11495.13 991
11496.14 1028
11497.15 1083
11498.16 1106
11499.17 1070
11500.18 1096
11501.20 1076
11502.21 1091
11503.22 1085
11504.23 1111
11505.24 1057
11506.26 1087
11507.27 1094
11508.28 1094
11509.29 1108
11510.30 1095
11511.32 1109
11512.33 1121
11513.34 1102
11514.35 1117
11515.37 1190
11516.38 1168
11517.39 1170
11518.40 1187
11519.42 1220
11520.43 1227
11521.44 1229
11522.45 1191
11523.47 1185
11524.48 1292
11525.49 1295
11526.51 1264
11527.52 1282
11528.53 1300
11529.55 1282
11530.56 1382
11531.57 1406
11532.59 1399
11533.60 1413
11534.61 1428
11535.63 1479
11536.64 1423
11537.65 1447
11538.67 1529
11539.68 1535
11540.69 1531
11541.71 1548
11542.72 1626
11543.73 1579
11544.75 1648
11545.76 1721
11546.78 1739
11547.79 1743
11548.80 1767
11549.82 1841
11550.83 1879
11551.85 1893
11552.86 1956
11553.87 2000
11554.89 1962
11555.90 2021
11556.92 2107
11557.93 2158
11558.95 2174
11559.96 2230
11560.97 2194
11561.99 2258
11563.00 2305
11564.02 2331
11565.03 2364
11566.05 2401
11567.06 2456
11568.08 2502
11569.09 2560
11570.11 2606
11571.12 2728
11572.14 2810
11573.15 2967
11574.17 3010
11575.18 3040
11576.20 3256
11577.21 3457
11578.23 3524
11579.24 3682
11580.26 3756
11581.27 4024
11582.29 4233
11583.30 4420
11584.32 4477
11585.33 4583
11586.35 4875
11587.37 5071
11588.38 5233
11589.40 5650
11590.41 5985
11591.43 6385
11592.44 7005
11593.46 7707
11594.48 8460
11595.49 9152
11596.51 10117
11597.52 10789
11598.54 11370
11599.56 11999
11600.57 12415
11601.59 12411
11602.61 12103
11603.62 11777
11604.64 11234
11605.66 10512
11606.67 9660
11607.69 8763
11608.70 7959
11609.72 7113
11610.74 6298
11611.75 5628
11612.77 5175
11613.79 4636
11614.81 4306
11615.82 3995
11616.84 3730
11617.86 3526
11618.87 3369
11619.89 3170
11620.91 3061
11621.92 2920
11622.94 2887
11623.96 2745
11624.98 2693
11625.99 2636
11627.01 2595
11628.03 2533
11629.05 2571
11630.06 2565
11631.08 2498
11632.10 2523
11633.12 2538
11634.13 2483
11635.15 2572
11636.17 2546
11637.19 2524
11638.20 2478
11639.22 2431
11640.24 2522
11641.26 2425
11642.28 2315
11643.29 2312
11644.31 2239
11645.33 2170
11646.35 2085
11647.37 1972
11648.39 1964
11649.40 1892
11650.42 1757
11651.44 1834
11652.46 1878
11653.48 1765
11654.50 1708
11655.51 1732
11656.53 1714
11657.55 1681
11658.57 1743
11659.59 1717
11660.61 1660
11661.63 1684
11662.65 1718
11663.67 1680
11664.68 1708
11665.70 1796
11666.72 1835
11667.74 1815
11668.76 1773
11669.78 1850
11670.80 1880
11671.82 1871
11672.84 1948
11673.86 1916
11674.88 1967
11675.90 1956
11676.92 2009
11677.94 2054
11678.96 2033
11679.98 2049
11680.99 2010
11682.01 2038
11683.03 1994
11684.05 2047
11685.07 2021
11686.09 1996
11687.11 1965
11688.13 1950
11689.15 1954
11690.17 1887
11691.19 1931
11692.21 1878
11693.24 1865
11694.26 1833
11695.28 1852
11696.30 1740
11697.32 1735
11698.34 1773
11699.36 1763
11700.38 1760
11701.40 1735
11702.42 1709
11703.44 1734
11704.46 1710
11705.48 1715
11706.50 1682
11707.52 1668
11708.54 1700
11709.57 1660
11710.59 1549
11711.61 1622
11712.63 1588
11713.65 1523
11714.67 1530
11715.69 1482
11716.71 1512
11717.73 1537
11718.76 1517
11719.78 1514
11720.80 1458
11721.82 1443
11722.84 1423
11723.86 1372
11724.89 1368
11725.91 1394
11726.93 1428
11727.95 1371
11728.97 1352
11729.99 1302
11731.02 1286
11732.04 1317
11733.06 1331
11734.08 1322
11735.10 1258
11736.13 1292
11737.15 1278
11738.17 1276
11739.19 1281
11740.22 1298
11741.24 1252
11742.26 1255
11743.28 1271
11744.30 1257
11745.33 1269
11746.35 1250
11747.37 1273
11748.40 1249
11749.42 1225
11750.44 1281
11751.46 1231
11752.49 1255
11753.51 1170
11754.53 1117
11755.56 1078
11756.58 1117
11757.60 1106
11758.62 1105
11759.65 1081
11760.67 1078
11761.69 1052
11762.72 1045
11763.74 1041
11764.76 1016
11765.79 1029
11766.81 1064
11767.83 1036
11768.86 1016
11769.88 1041
11770.91 1034
11771.93 1041
11772.95 1044
11773.98 1032
11775.00 1046
11776.02 987
11777.05 972
11778.07 960
11779.10 920
11780.12 990
11781.14 983
11782.17 945
11783.19 934
11784.22 960
11785.24 935
11786.26 908
11787.29 940
11788.31 892
11789.34 887
11790.36 881
11791.39 884
11792.41 856
11793.44 867
11794.46 886
11795.49 826
11796.51 812
11797.54 818
11798.56 821
11799.59 797
11800.61 765
11801.63 760
11802.66 780
11803.69 802
11804.71 782
11805.74 785
11806.76 759
11807.79 744
11808.81 723
11809.84 727
11810.86 725
11811.89 781
11812.91 747
11813.94 710
11814.96 732
11815.99 741
11817.01 715
11818.04 739
11819.07 662
11820.09 680
11821.12 718
11822.14 695
11823.17 695
11824.20 688
11825.22 679
11826.25 703
11827.27 710
11828.30 694
11829.33 687
11830.35 673
11831.38 700
11832.40 650
11833.43 644
11834.46 649
11835.48 658
11836.51 661
11837.54 667
11838.56 645
11839.59 620
11840.62 649
11841.64 640
11842.67 625
11843.70 604
11844.72 637
11845.75 686
11846.78 640
11847.80 649
11848.83 671
11849.86 625
11850.89 650
11851.91 625
11852.94 621
11853.97 607
11854.99 621
11856.02 650
11857.05 626
11858.08 629
11859.10 672
11860.13 661
11861.16 624
11862.19 653
11863.21 618
11864.24 631
11865.27 623
11866.30 630
11867.33 617
11868.35 595
11869.38 585
11870.41 601
11871.44 638
11872.47 643
11873.49 611
11874.52 613
11875.55 597
11876.58 594
11877.61 634
11878.63 633
11879.66 596
11880.69 619
11881.72 575
11882.75 582
11883.78 579
11884.81 606
11885.83 617
11886.86 618
11887.89 611
11888.92 615
11889.95 658
11890.98 616
11892.01 606
11893.04 599
11894.06 617
11895.09 632
11896.12 640
11897.15 661
11898.18 621
11899.21 644
11900.24 622
11901.27 629
11902.30 642
11903.33 651
11904.36 643
11905.39 646
11906.42 630
11907.45 609
11908.48 615
11909.50 603
11910.53 646
11911.56 616
11912.59 596
11913.62 620
11914.65 621
11915.68 610
11916.71 607
11917.74 623
11918.77 608
11919.80 640
11920.83 644
11921.86 611
11922.89 668
11923.92 659
11924.95 694
11925.99 703
11927.02 705
11928.05 739
11929.08 731
11930.11 738
11931.14 690
11932.17 701
11933.20 696
11934.23 673
11935.26 649
11936.29 629
11937.32 676
11938.35 633
11939.38 602
11940.41 617
11941.45 591
11942.48 568
11943.51 581
11944.54 584
11945.57 592
11946.60 568
11947.63 555
11948.66 546
11949.70 515
11950.73 546
11951.76 579
11952.79 566
11953.82 568
11954.85 580
11955.88 538
11956.92 569
11957.95 524
11958.98 559
11960.01 581
11961.04 530
11962.08 513
11963.11 535
11964.14 569
11965.17 568
11966.20 531
11967.24 537
11968.27 586
11969.30 537
11970.33 563
11971.36 558
11972.40 570
11973.43 556
11974.46 537
11975.49 539
11976.53 535
11977.56 558
11978.59 544
11979.62 536
11980.66 548
11981.69 549
11982.72 538
11983.76 539
11984.79 572
11985.82 565
11986.85 525
11987.89 558
11988.92 572
11989.95 564
11990.99 574
11992.02 562
11993.05 533
11994.09 541
11995.12 560
11996.15 536
11997.19 586
11998.22 574
11999.25 583
12000.29 580
12001.32 565
12002.35 571
12003.39 607
12004.42 597
12005.46 605
12006.49 628
12007.52 627
12008.56 616
12009.59 648
12010.63 635
12011.66 637
12012.69 657
12013.73 638
12014.76 657
12015.80 653
12016.83 615
12017.86 633
12018.90 664
12019.93 646
12020.97 658
12022.00 641
12023.04 674
12024.07 653
12025.11 606
12026.14 648
12027.18 650
12028.21 653
12029.25 645
12030.28 637
12031.32 629
12032.35 588
12033.39 589
12034.42 603
12035.46 643
12036.49 619
12037.53 608
12038.56 599
12039.60 626
12040.63 664
12041.67 645
12042.70 606
12043.74 599
12044.77 641
12045.81 656
12046.84 616
12047.88 612
12048.92 637
12049.95 630
12050.99 627
12052.02 617
12053.06 625
12054.09 627
12055.13 638
12056.17 623
12057.20 615
12058.24 617
12059.27 576
12060.31 583
12061.35 616
12062.38 593
12063.42 615
12064.46 658
12065.49 621
12066.53 598
12067.56 575
12068.60 621
12069.64 667
12070.67 614
12071.71 602
12072.75 579
12073.78 610
12074.82 605
12075.86 623
12076.89 586
12077.93 595
12078.97 626
12080.01 616
12081.04 624
12082.08 645
12083.12 633
12084.15 641
12085.19 667
12086.23 654
12087.27 619
12088.30 666
12089.34 626
12090.38 636
12091.41 688
12092.45 711
12093.49 670
12094.53 656
12095.57 688
12096.60 666
12097.64 649
12098.68 707
12099.72 731
12100.75 696
12101.79 672
12102.83 661
12103.87 673
12104.91 675
12105.94 650
12106.98 663
12108.02 632
12109.06 623
12110.10 610
12111.14 611
12112.17 649
12113.21 602
12114.25 619
12115.29 619
12116.33 625
12117.37 607
12118.40 584
12119.44 578
12120.48 591
12121.52 602
12122.56 585
12123.60 601
12124.64 586
12125.68 547
12126.72 562
12127.75 529
12128.79 596
12129.83 586
12130.87 596
12131.91 616
12132.95 577
12133.99 575
12135.03 600
12136.07 539
12137.11 565
12138.15 577
12139.19 575
12140.23 572
12141.27 543
12142.31 558
12143.35 583
12144.38 562
12145.42 589
12146.46 578
12147.50 549
12148.54 549
12149.58 563
12150.62 573
12151.66 561
12152.70 544
12153.74 561
12154.78 573
12155.82 534
12156.87 537
12157.91 578
12158.95 545
12159.99 542
12161.03 536
12162.07 601
12163.11 534
12164.15 552
12165.19 533
12166.23 557
12167.27 580
12168.31 527
12169.35 579
12170.39 548
12171.43 534
12172.47 537
12173.52 549
12174.56 530
12175.60 548
12176.64 531
12177.68 549
12178.72 569
12179.76 563
12180.80 563
12181.85 579
12182.89 556
12183.93 571
12184.97 568
12186.01 546
12187.05 531
12188.09 532
12189.14 574
12190.18 537
12191.22 526
12192.26 587
12193.30 561
12194.34 525
12195.39 523
12196.43 555
12197.47 587
12198.51 556
12199.55 552
12200.60 568
12201.64 552
12202.68 542
12203.72 547
12204.77 594
12205.81 611
12206.85 581
12207.89 556
12208.94 609
12209.98 616
12211.02 583
12212.06 575
12213.11 583
12214.15 579
12215.19 575
12216.23 608
12217.28 588
12218.32 570
12219.36 558
12220.41 565
12221.45 607
12222.49 555
12223.54 590
12224.58 562
12225.62 556
12226.66 572
12227.71 590
12228.75 562
12229.79 563
12230.84 541
12231.88 557
12232.93 546
12233.97 535
12235.01 534
12236.06 555
12237.10 535
12238.14 549
12239.19 560
12240.23 554
12241.28 569
12242.32 544
12243.36 562
12244.41 538
12245.45 547
12246.50 549
12247.54 553
12248.58 525
12249.63 511
12250.67 560
12251.72 575
12252.76 543
12253.80 508
12254.85 526
12255.89 530
12256.94 532
12257.98 522
12259.03 543
12260.07 559
12261.12 524
12262.16 528
12263.21 527
12264.25 513
12265.30 514
12266.34 552
12267.39 531
12268.43 495
12269.48 512
12270.52 493
12271.57 512
12272.61 474
12273.66 485
12274.70 532
12275.75 479
12276.79 504
12277.84 487
12278.88 499
12279.93 466
12280.98 495
12282.02 512
12283.07 524
12284.11 509
12285.16 495
12286.20 500
12287.25 508
12288.30 473
12289.34 454
12290.39 473
12291.43 507
12292.48 496
12293.53 485
12294.57 470
12295.62 450
12296.66 462
12297.71 469
12298.76 479
12299.80 473
12300.85 451
12301.90 434
12302.94 469
12303.99 431
12305.04 442
12306.08 460
12307.13 471
12308.18 430
12309.22 419
12310.27 460
12311.32 459
12312.36 452
12313.41 443
12314.46 466
12315.50 482
12316.55 443
12317.60 455
12318.65 446
12319.69 428
12320.74 459
12321.79 455
12322.83 430
12323.88 432
12324.93 442
12325.98 417
12327.02 419
12328.07 473
12329.12 451
12330.17 463
12331.21 425
12332.26 423
12333.31 454
12334.36 457
12335.41 417
12336.45 433
12337.50 425
12338.55 431
12339.60 442
12340.65 441
12341.69 456
12342.74 483
12343.79 393
12344.84 418
12345.89 436
12346.94 466
12347.98 411
12349.03 432
12350.08 407
12351.13 439
12352.18 446
12353.23 451
12354.28 421
12355.32 429
12356.37 448
12357.42 434
12358.47 444
12359.52 449
12360.57 457
12361.62 448
12362.67 421
12363.72 405
12364.76 416
12365.81 419
12366.86 416
12367.91 433
12368.96 435
12370.01 400
12371.06 413
12372.11 455
12373.16 448
12374.21 452
12375.26 413
12376.31 456
12377.36 442
12378.41 452
12379.46 444
12380.51 428
12381.56 434
12382.61 444
12383.66 453
12384.71 431
12385.76 424
12386.81 427
12387.86 455
12388.91 447
12389.96 410
12391.01 425
12392.06 429
12393.11 427
12394.16 445
12395.21 440
12396.26 436
12397.31 414
12398.36 452
12399.41 423
12400.46 448
12401.51 410
12402.56 403
12403.61 423
12404.66 426
12405.71 425
12406.77 395
12407.82 389
12408.87 401
12409.92 421
12410.97 402
12412.02 414
12413.07 426
12414.12 412
12415.17 403
12416.23 437
12417.28 422
12418.33 424
12419.38 413
12420.43 396
12421.48 417
12422.53 402
12423.59 408
12424.64 436
12425.69 386
12426.74 426
12427.79 426
12428.84 414
12429.90 405
12430.95 436
12432.00 435
12433.05 399
12434.10 416
12435.16 414
12436.21 393
12437.26 375
12438.31 389
12439.37 408
12440.42 403
12441.47 414
12442.52 379
12443.58 407
12444.63 400
12445.68 415
12446.73 415
12447.79 444
12448.84 389
12449.89 412
12450.94 412
12452.00 402
12453.05 386
12454.10 417
12455.16 408
12456.21 378
12457.26 420
12458.31 407
12459.37 382
12460.42 383
12461.47 424
12462.53 402
12463.58 407
12464.63 419
12465.69 418
12466.74 434
12467.79 442
12468.85 423
12469.90 423
12470.95 430
12472.01 411
12473.06 431
12474.12 422
12475.17 418
12476.22 417
12477.28 440
12478.33 449
12479.39 463
12480.44 412
12481.49 436
12482.55 461
12483.60 499
12484.66 489
12485.71 489
12486.76 447
12487.82 495
12488.87 485
12489.93 507
12490.98 520
12492.04 500
12493.09 520
12494.15 476
12495.20 516
12496.25 514
12497.31 517
12498.36 469
12499.42 482
12500.47 442
12501.53 452
12502.58 465
12503.64 446
12504.69 445
12505.75 439
12506.80 427
12507.86 435
12508.91 460
12509.97 416
12511.03 406
12512.08 406
12513.14 420
12514.19 431
12515.25 427
12516.30 454
12517.36 400
12518.41 393
12519.47 431
12520.52 403
12521.58 412
12522.64 400
12523.69 432
12524.75 424
12525.80 432
12526.86 446
12527.92 418
12528.97 441
12530.03 427
12531.08 424
12532.14 447
12533.20 438
12534.25 448
12535.31 451
12536.37 459
12537.42 460
12538.48 490
12539.54 464
12540.59 457
12541.65 442
12542.70 460
12543.76 470
12544.82 484
12545.88 480
12546.93 513
12547.99 479
12549.05 501
12550.10 486
12551.16 499
12552.22 497
12553.27 519
12554.33 496
12555.39 479
12556.45 467
12557.50 487
12558.56 474
12559.62 483
12560.67 506
12561.73 490
12562.79 495
12563.85 494
12564.90 502
12565.96 521
12567.02 538
12568.08 554
12569.14 536
12570.19 518
12571.25 508
12572.31 548
12573.37 529
12574.42 532
12575.48 502
12576.54 530
12577.60 528
12578.66 480
12579.72 445
12580.77 466
12581.83 475
12582.89 478
12583.95 483
12585.01 468
12586.07 439
12587.12 464
12588.18 469
12589.24 463
12590.30 438
12591.36 427
12592.42 425
12593.48 438
12594.53 441
12595.59 433
12596.65 439
12597.71 448
12598.77 455
12599.83 457
12600.89 454
12601.95 440
12603.01 458
12604.07 417
12605.13 425
12606.18 456
12607.24 429
12608.30 468
12609.36 461
12610.42 481
12611.48 463
12612.54 472
12613.60 460
12614.66 469
12615.72 469
12616.78 454
12617.84 494
12618.90 481
12619.96 477
12621.02 455
12622.08 459
12623.14 472
12624.20 473
12625.26 497
12626.32 525
12627.38 483
12628.44 505
12629.50 488
12630.56 481
12631.62 473
12632.68 513
12633.74 500
12634.80 493
12635.86 457
12636.92 473
12637.98 469
12639.04 433
12640.11 478
12641.17 451
12642.23 477
12643.29 466
12644.35 461
12645.41 485
12646.47 482
12647.53 463
12648.59 502
12649.65 465
12650.72 477
12651.78 470
12652.84 473
12653.90 487
12654.96 456
12656.02 452
12657.08 459
12658.14 458
12659.21 471
12660.27 479
12661.33 518
12662.39 464
12663.45 418
12664.51 453
12665.58 447
12666.64 457
12667.70 454
12668.76 451
12669.82 453
12670.89 448
12671.95 453
12673.01 470
12674.07 452
12675.13 457
12676.20 431
12677.26 484
12678.32 493
12679.38 463
12680.45 487
12681.51 454
12682.57 481
12683.63 474
12684.70 475
12685.76 481
12686.82 499
12687.88 468
12688.95 489
12690.01 487
12691.07 463
12692.14 476
12693.20 487
12694.26 519
12695.32 543
12696.39 509
12697.45 493
12698.51 533
12699.58 538
12700.64 530
12701.70 532
12702.77 546
12703.83 535
12704.89 510
12705.96 557
12707.02 523
12708.08 521
12709.15 537
12710.21 498
12711.28 504
12712.34 532
12713.40 526
12714.47 503
12715.53 525
12716.59 537
12717.66 504
12718.72 494
12719.79 501
12720.85 475
12721.92 475
12722.98 476
12724.04 488
12725.11 490
12726.17 462
12727.24 480
12728.30 478
12729.37 458
12730.43 502
12731.49 457
12732.56 486
12733.62 481
12734.69 437
12735.75 433
12736.82 456
12737.88 428
12738.95 450
12740.01 442
12741.08 444
12742.14 461
12743.21 426
12744.27 416
12745.34 432
12746.40 429
12747.47 429
12748.53 437
12749.60 435
12750.66 421
12751.73 431
12752.79 425
12753.86 395
12754.93 416
12755.99 418
12757.06 406
12758.12 374
12759.19 390
12760.25 393
12761.32 392
12762.39 406
12763.45 406
12764.52 394
12765.58 371
12766.65 395
12767.72 366
12768.78 417
12769.85 384
12770.91 396
12771.98 384
12773.05 385
12774.11 366
12775.18 364
12776.25 396
12777.31 389
12778.38 391
12779.45 419
12780.51 374
12781.58 377
12782.65 375
12783.71 365
12784.78 381
12785.85 372
12786.91 379
12787.98 405
12789.05 422
12790.11 375
12791.18 387
12792.25 352
12793.31 374
12794.38 380
12795.45 341
12796.52 390
12797.58 367
12798.65 380
12799.72 400
12800.79 376
12801.85 365
12802.92 361
12803.99 391
12805.06 401
12806.12 396
12807.19 373
12808.26 383
12809.33 362
12810.39 368
12811.46 386
12812.53 401
12813.60 373
12814.67 386
12815.73 359
12816.80 410
12817.87 381
12818.94 403
12820.01 399
12821.08 400
12822.14 386
12823.21 374
12824.28 400
12825.35 392
12826.42 404
12827.49 382
12828.55 400
12829.62 380
12830.69 377
12831.76 375
12832.83 377
12833.90 349
12834.97 371
12836.04 383
12837.11 378
12838.17 377
12839.24 369
12840.31 359
12841.38 362
12842.45 374
12843.52 372
12844.59 374
12845.66 360
12846.73 351
12847.80 368
12848.87 384
12849.94 380
12851.01 390
12852.08 353
12853.14 364
12854.21 357
12855.28 363
12856.35 365
12857.42 362
12858.49 332
12859.56 358
12860.63 345
12861.70 356
12862.77 366
12863.84 351
12864.91 368
12865.98 334
12867.05 362
12868.12 361
12869.19 349
12870.26 318
12871.34 325
12872.41 344
12873.48 352
12874.55 357
12875.62 363
12876.69 356
12877.76 365
12878.83 365
12879.90 333
12880.97 329
12882.04 339
12883.11 371
12884.18 331
12885.25 338
12886.33 324
12887.40 334
12888.47 313
12889.54 314
12890.61 338
12891.68 340
12892.75 345
12893.82 329
12894.89 323
12895.97 326
12897.04 350
12898.11 307
12899.18 350
12900.25 321
12901.32 322
12902.40 337
12903.47 339
12904.54 304
12905.61 330
12906.68 342
12907.75 333
12908.83 349
12909.90 340
12910.97 317
12912.04 296
12913.11 348
12914.19 322
12915.26 333
12916.33 335
12917.40 338
12918.48 323
12919.55 331
12920.62 304
12921.69 323
12922.77 317
12923.84 339
12924.91 333
12925.98 321
12927.06 323
12928.13 339
12929.20 313
12930.27 307
12931.35 293
12932.42 321
12933.49 316
12934.57 325
12935.64 324
12936.71 341
12937.79 303
12938.86 327
12939.93 343
12941.01 340
12942.08 305
12943.15 318
12944.23 328
12945.30 318
12946.37 304
12947.45 333
12948.52 294
12949.59 316
12950.67 305
12951.74 336
12952.81 278
12953.89 327
12954.96 315
12956.04 329
12957.11 306
12958.18 327
12959.26 314
12960.33 294
12961.41 319
12962.48 317
12963.55 344
12964.63 326
12965.70 307
12966.78 305
12967.85 330
12968.93 319
12970.00 313
12971.07 331
12972.15 331
12973.22 332
12974.30 330
12975.37 307
12976.45 334
12977.52 347
12978.60 340
12979.67 342
12980.75 327
12981.82 321
12982.90 321
12983.97 327
12985.05 327
12986.12 306
12987.20 300
12988.27 326
12989.35 340
12990.42 339
12991.50 298
12992.57 325
12993.65 323
12994.73 326
12995.80 335
12996.88 331
12997.95 323
12999.03 298
13000.10 351
13001.18 363
13002.25 353
13003.33 320
13004.41 327
13005.48 366
13006.56 345
13007.63 335
13008.71 367
13009.79 346
13010.86 348
13011.94 342
13013.02 343
13014.09 361
13015.17 335
13016.24 363
13017.32 366
13018.40 361
13019.47 331
13020.55 335
13021.63 313
13022.70 361
13023.78 339
13024.86 358
13025.93 360
13027.01 343
13028.09 354
13029.16 374
13030.24 349
13031.32 341
13032.40 369
13033.47 361
13034.55 351
13035.63 379
13036.70 348
13037.78 384
13038.86 360
13039.94 370
13041.01 357
13042.09 365
13043.17 352
13044.25 358
13045.32 355
13046.40 335
13047.48 336
13048.56 384
13049.63 353
13050.71 339
13051.79 319
13052.87 351
13053.95 334
13055.02 348
13056.10 326
13057.18 358
13058.26 363
13059.34 348
13060.41 330
13061.49 337
13062.57 345
13063.65 328
13064.73 358
13065.81 346
13066.88 341
13067.96 336
13069.04 334
13070.12 356
13071.20 330
13072.28 343
13073.36 315
13074.43 364
13075.51 358
13076.59 347
13077.67 371
13078.75 340
13079.83 329
13080.91 350
13081.99 372
13083.07 372
13084.15 360
13085.23 312
13086.30 312
13087.38 356
13088.46 318
13089.54 321
13090.62 356
13091.70 375
13092.78 348
13093.86 341
13094.94 332
13096.02 355
13097.10 367
13098.18 346
13099.26 340
13100.34 336
13101.42 353
13102.50 324
13103.58 331
13104.66 338
13105.74 357
13106.82 343
13107.90 349
13108.98 322
13110.06 346
13111.14 335
13112.22 309
13113.30 334
13114.38 359
13115.46 339
13116.54 347
13117.62 346
13118.70 333
13119.78 330
13120.86 329
13121.95 336
13123.03 341
13124.11 345
13125.19 323
13126.27 320
13127.35 319
13128.43 322
13129.51 333
13130.59 331
13131.67 336
13132.76 311
13133.84 335
13134.92 314
13136.00 340
13137.08 350
13138.16 342
13139.24 330
13140.32 340
13141.41 324
13142.49 331
13143.57 321
13144.65 298
13145.73 311
13146.81 312
13147.90 314
13148.98 336
13150.06 319
13151.14 321
13152.22 335
13153.31 308
13154.39 315
13155.47 334
13156.55 329
13157.63 320
13158.72 305
13159.80 317
13160.88 296
13161.96 327
13163.05 339
13164.13 311
13165.21 305
13166.29 346
13167.38 315
13168.46 316
13169.54 319
13170.62 319
13171.71 331
13172.79 326
13173.87 315
13174.96 347
13176.04 337
13177.12 325
13178.20 304
13179.29 313
13180.37 317
13181.45 324
13182.54 346
13183.62 315
13184.70 314
13185.79 351
13186.87 341
13187.95 312
13189.04 353
13190.12 339
13191.20 337
13192.29 339
13193.37 356
13194.46 309
13195.54 323
13196.62 339
13197.71 328
13198.79 329
13199.88 321
13200.96 314
13202.04 302
13203.13 349
13204.21 314
13205.30 337
13206.38 313
13207.46 322
13208.55 328
13209.63 312
13210.72 323
13211.80 302
13212.89 318
13213.97 308
13215.05 331
13216.14 327
13217.22 339
13218.31 324
13219.39 306
13220.48 291
13221.56 353
13222.65 292
13223.73 346
13224.82 318
13225.90 321
13226.99 310
13228.07 315
13229.16 323
13230.24 313
13231.33 306
13232.41 313
13233.50 325
13234.58 319
13235.67 305
13236.76 324
13237.84 329
13238.93 325
13240.01 365
13241.10 292
13242.18 338
13243.27 355
13244.35 338
13245.44 331
13246.53 320
13247.61 332
13248.70 342
13249.78 323
13250.87 311
13251.96 323
13253.04 318
13254.13 325
13255.21 320
13256.30 322
13257.39 313
13258.47 355
13259.56 357
13260.65 353
13261.73 318
13262.82 328
13263.91 368
13264.99 360
13266.08 348
13267.17 336
13268.25 336
13269.34 351
13270.43 370
13271.51 315
13272.60 349
13273.69 349
13274.77 338
13275.86 329
13276.95 361
13278.04 357
13279.12 354
13280.21 361
13281.30 373
13282.38 363
13283.47 367
13284.56 376
13285.65 356
13286.73 392
13287.82 367
13288.91 371
13290.00 353
13291.08 355
13292.17 349
13293.26 377
13294.35 367
13295.44 379
13296.52 342
13297.61 362
13298.70 378
13299.79 360
13300.88 389
13301.96 378
13303.05 395
13304.14 352
13305.23 381
13306.32 382
13307.41 375
13308.49 372
13309.58 355
13310.67 360
13311.76 380
13312.85 386
13313.94 393
13315.02 386
13316.11 384
13317.20 396
13318.29 378
13319.38 393
13320.47 396
13321.56 358
13322.65 379
13323.74 372
13324.82 363
13325.91 378
13327.00 362
13328.09 394
13329.18 349
13330.27 352
13331.36 377
13332.45 352
13333.54 366
13334.63 356
13335.72 382
13336.81 356
13337.90 346
13338.99 372
13340.08 370
13341.17 397
13342.26 386
13343.35 383
13344.44 382
13345.53 383
13346.61 379
13347.70 412
13348.79 400
13349.89 420
13350.98 373
13352.07 383
13353.16 419
13354.25 407
13355.34 407
13356.43 409
13357.52 408
13358.61 429
13359.70 419
13360.79 412
13361.88 410
13362.97 400
13364.06 403
13365.15 414
13366.24 423
13367.33 420
13368.42 415
13369.51 400
13370.60 408
13371.70 384
13372.79 373
13373.88 395
13374.97 383
13376.06 396
13377.15 400
13378.24 356
13379.33 357
13380.43 373
13381.52 364
13382.61 358
13383.70 346
13384.79 372
13385.88 343
13386.97 366
13388.07 352
13389.16 358
13390.25 351
13391.34 375
13392.43 350
13393.52 336
13394.62 321
13395.71 346
13396.80 353
13397.89 388
13398.98 363
13400.08 327
13401.17 342
13402.26 349
13403.35 360
13404.45 323
13405.54 361
13406.63 343
13407.72 345
13408.82 340
13409.91 344
13411.00 334
13412.09 338
13413.19 356
13414.28 339
13415.37 346
13416.46 341
13417.56 330
13418.65 348
13419.74 337
13420.84 361
13421.93 336
13423.02 338
13424.11 364
13425.21 333
13426.30 369
13427.39 338
13428.49 368
13429.58 351
13430.67 375
13431.77 362
13432.86 355
13433.95 349
13435.05 371
13436.14 333
13437.24 350
13438.33 359
13439.42 370
13440.52 379
13441.61 365
13442.70 373
13443.80 356
13444.89 383
13445.99 393
13447.08 377
13448.17 400
13449.27 376
13450.36 374
13451.46 383
13452.55 373
13453.64 416
13454.74 388
13455.83 387
13456.93 358
13458.02 388
13459.12 392
13460.21 377
13461.31 368
13462.40 364
13463.50 354
13464.59 395
13465.69 378
13466.78 381
13467.87 380
13468.97 396
13470.06 419
13471.16 428
13472.25 405
13473.35 389
13474.44 374
13475.54 401
13476.64 398
13477.73 405
13478.83 415
13479.92 404
13481.02 406
13482.11 387
13483.21 426
13484.30 425
13485.40 432
13486.49 433
13487.59 430
13488.69 416
13489.78 444
13490.88 461
13491.97 424
13493.07 444
13494.17 456
13495.26 463
13496.36 462
13497.45 444
13498.55 478
13499.65 455
13500.74 435
13501.84 448
13502.93 487
13504.03 467
13505.13 435
13506.22 446
13507.32 413
13508.42 445
13509.51 435
13510.61 448
13511.71 398
13512.80 399
13513.90 408
13515.00 371
13516.09 381
13517.19 382
13518.29 359
13519.38 375
13520.48 352
13521.58 350
13522.68 372
13523.77 388
13524.87 373
13525.97 346
13527.06 361
13528.16 366
13529.26 358
13530.36 360
13531.45 361
13532.55 355
13533.65 354
13534.75 355
13535.84 376
13536.94 361
13538.04 342
13539.14 374
13540.23 361
13541.33 333
13542.43 316
13543.53 326
13544.63 355
13545.72 345
13546.82 322
13547.92 354
13549.02 342
13550.12 359
13551.22 344
13552.31 372
13553.41 342
13554.51 363
13555.61 347
13556.71 319
13557.81 341
13558.90 339
13560.00 321
13561.10 357
13562.20 329
13563.30 364
13564.40 356
13565.50 342
13566.60 331
13567.69 316
13568.79 333
13569.89 335
13570.99 345
13572.09 360
13573.19 331
13574.29 332
13575.39 327
13576.49 324
13577.59 330
13578.69 334
13579.79 300
13580.89 340
13581.98 326
13583.08 340
13584.18 349
13585.28 350
13586.38 308
13587.48 326
13588.58 320
13589.68 320
13590.78 338
13591.88 342
13592.98 340
13594.08 337
13595.18 344
13596.28 335
13597.38 342
13598.48 346
13599.58 359
13600.68 327
13601.78 370
13602.88 341
13603.98 308
13605.08 345
13606.18 324
13607.29 322
13608.39 340
13609.49 364
13610.59 332
13611.69 321
13612.79 324
13613.89 345
13614.99 338
13616.09 340
13617.19 332
13618.29 335
13619.39 335
13620.50 322
13621.60 326
13622.70 337
13623.80 368
13624.90 354
13626.00 352
13627.10 359
13628.20 315
13629.31 322
13630.41 377
13631.51 323
13632.61 329
13633.71 339
13634.81 334
13635.91 318
13637.02 299
13638.12 347
13639.22 334
13640.32 335
13641.42 312
13642.53 327
13643.63 347
13644.73 307
13645.83 322
13646.93 342
13648.04 320
13649.14 320
13650.24 336
13651.34 311
13652.45 335
13653.55 353
13654.65 347
13655.75 353
13656.85 357
13657.96 326
13659.06 333
13660.16 362
13661.27 349
13662.37 352
13663.47 345
13664.57 329
13665.68 340
13666.78 329
13667.88 357
13668.99 353
13670.09 351
13671.19 383
13672.29 366
13673.40 350
13674.50 360
13675.60 345
13676.71 363
13677.81 356
13678.91 328
13680.02 346
13681.12 371
13682.23 359
13683.33 374
13684.43 369
13685.54 362
13686.64 367
13687.74 347
13688.85 386
13689.95 376
13691.06 375
13692.16 388
13693.26 399
13694.37 373
13695.47 376
13696.58 376
13697.68 391
13698.78 401
13699.89 460
13700.99 418
13702.10 408
13703.20 421
13704.31 415
13705.41 437
13706.51 469
13707.62 460
13708.72 435
13709.83 459
13710.93 474
13712.04 482
13713.14 425
13714.25 447
13715.35 444
13716.46 445
13717.56 448
13718.67 423
13719.77 440
13720.88 416
13721.98 417
13723.09 393
13724.19 419
13725.30 410
13726.40 402
13727.51 392
13728.61 368
13729.72 386
13730.83 384
13731.93 362
13733.04 374
13734.14 376
13735.25 386
13736.35 392
13737.46 389
13738.57 392
13739.67 342
13740.78 371
13741.88 362
13742.99 392
13744.09 346
13745.20 366
13746.31 336
13747.41 366
13748.52 359
13749.63 395
13750.73 383
13751.84 409
13752.94 386
13754.05 385
13755.16 381
13756.26 391
13757.37 389
13758.48 379
13759.58 386
13760.69 377
13761.80 415
13762.90 414
13764.01 403
13765.12 382
13766.22 395
13767.33 399
13768.44 371
13769.55 433
13770.65 393
13771.76 382
13772.87 357
13773.97 389
13775.08 379
13776.19 386
13777.30 351
13778.40 386
13779.51 366
13780.62 361
13781.73 343
13782.83 334
13783.94 375
13785.05 361
13786.16 344
13787.26 335
13788.37 362
13789.48 334
13790.59 348
13791.70 328
13792.80 348
13793.91 348
13795.02 359
13796.13 334
13797.24 348
13798.35 352
13799.45 333
13800.56 357
13801.67 343
13802.78 337
13803.89 345
13805.00 384
13806.10 335
13807.21 336
13808.32 353
13809.43 364
13810.54 342
13811.65 344
13812.76 348
13813.86 359
13814.97 349
13816.08 358
13817.19 359
13818.30 362
13819.41 353
13820.52 347
13821.63 341
13822.74 349
13823.85 341
13824.96 348
13826.06 325
13827.17 328
13828.28 361
13829.39 342
13830.50 358
13831.61 323
13832.72 334
13833.83 342
13834.94 347
13836.05 337
13837.16 324
13838.27 351
13839.38 325
13840.49 339
13841.60 332
13842.71 336
13843.82 325
13844.93 317
13846.04 331
13847.15 335
13848.26 337
13849.37 328
13850.48 329
13851.59 318
13852.70 325
13853.81 317
13854.92 320
13856.03 331
13857.14 335
13858.25 338
13859.37 342
13860.48 346
13861.59 322
13862.70 315
13863.81 336
13864.92 329
13866.03 352
13867.14 341
13868.25 325
13869.36 342
13870.47 328
13871.59 350
13872.70 302
13873.81 315
13874.92 324
13876.03 357
13877.14 362
13878.25 331
13879.36 333
13880.48 338
13881.59 344
13882.70 346
13883.81 346
13884.92 348
13886.03 348
13887.15 335
13888.26 340
13889.37 366
13890.48 332
13891.59 344
13892.71 338
13893.82 349
13894.93 350
13896.04 335
13897.15 333
13898.27 338
13899.38 364
13900.49 354
13901.60 373
13902.72 330
13903.83 322
13904.94 344
13906.05 346
13907.17 323
13908.28 336
13909.39 315
13910.50 318
13911.62 315
13912.73 328
13913.84 327
13914.95 337
13916.07 324
13917.18 303
13918.29 308
13919.41 333
13920.52 300
13921.63 310
13922.75 338
13923.86 314
13924.97 324
13926.09 334
13927.20 347
13928.31 316
13929.43 313
13930.54 334
13931.65 297
13932.77 314
13933.88 323
13934.99 319
13936.11 310
13937.22 326
13938.34 318
13939.45 313
13940.56 314
13941.68 311
13942.79 306
13943.91 308
13945.02 302
13946.13 309
13947.25 320
13948.36 293
13949.48 303
13950.59 307
13951.70 300
13952.82 302
13953.93 330
13955.05 325
13956.16 348
13957.28 333
13958.39 326
13959.51 324
13960.62 293
13961.74 312
13962.85 327
13963.97 318
13965.08 301
13966.20 322
13967.31 317
13968.43 328
13969.54 290
13970.66 309
13971.77 293
13972.89 299
13974.00 309
13975.12 319
13976.23 306
13977.35 295
13978.46 297
13979.58 301
13980.69 308
13981.81 292
13982.92 306
13984.04 293
13985.16 310
13986.27 281
13987.39 314
13988.50 330
13989.62 289
13990.74 314
13991.85 337
13992.97 316
13994.08 303
13995.20 314
13996.32 306
13997.43 320
13998.55 297
13999.66 294
14000.78 303
14001.90 310
14003.01 288
14004.13 301
14005.25 310
14006.36 307
14007.48 292
14008.60 318
14009.71 330
14010.83 306
14011.95 315
14013.06 312
14014.18 314
14015.30 330
14016.41 318
14017.53 295
14018.65 304
14019.76 316
14020.88 312
14022.00 302
14023.12 311
14024.23 321
14025.35 313
14026.47 310
14027.59 325
14028.70 334
14029.82 304
14030.94 327
14032.06 353
14033.17 353
14034.29 321
14035.41 329
14036.53 319
14037.64 347
14038.76 310
14039.88 336
14041.00 339
14042.11 343
14043.23 354
14044.35 345
14045.47 314
14046.59 325
14047.71 329
14048.82 343
14049.94 387
14051.06 344
14052.18 337
14053.30 314
14054.42 356
14055.53 347
14056.65 354
14057.77 382
14058.89 404
14060.01 400
14061.13 356
14062.25 363
14063.36 343
14064.48 385
14065.60 405
14066.72 405
14067.84 412
14068.96 362
14070.08 390
14071.20 396
14072.32 401
14073.44 393
14074.55 408
14075.67 431
14076.79 434
14077.91 425
14079.03 400
14080.15 404
14081.27 443
14082.39 455
14083.51 458
14084.63 442
14085.75 456
14086.87 482
14087.99 485
14089.11 473
14090.23 484
14091.35 486
14092.47 493
14093.59 490
14094.71 459
14095.83 466
14096.95 469
14098.07 474
14099.19 447
14100.31 464
14101.43 432
14102.55 460
14103.67 436
14104.79 401
14105.91 380
14107.03 377
14108.15 393
14109.27 398
14110.39 385
14111.51 371
14112.64 370
14113.76 379
14114.88 346
14116.00 333
14117.12 342
14118.24 346
14119.36 345
14120.48 353
14121.60 344
14122.72 299
14123.85 332
14124.97 329
14126.09 341
14127.21 358
14128.33 319
14129.45 337
14130.57 341
14131.70 321
14132.82 311
14133.94 339
14135.06 332
14136.18 321
14137.30 308
14138.43 324
14139.55 287
14140.67 325
14141.79 327
14142.91 339
14144.03 320
14145.16 310
14146.28 307
14147.40 334
14148.52 305
14149.65 312
14150.77 326
14151.89 326
14153.01 305
14154.13 299
14155.26 312
14156.38 327
14157.50 321
14158.62 304
14159.75 329
14160.87 294
14161.99 312
14163.12 316
14164.24 307
14165.36 296
14166.48 305
14167.61 333
14168.73 330
14169.85 309
14170.98 304
14172.10 315
14173.22 305
14174.35 318
14175.47 342
14176.59 307
14177.72 300
14178.84 305
14179.96 326
14181.09 309
14182.21 305
14183.33 286
14184.46 299
14185.58 289
14186.70 291
14187.83 306
14188.95 272
14190.07 268
14191.20 288
14192.32 291
14193.45 301
14194.57 305
14195.69 303
14196.82 293
14197.94 284
14199.07 286
14200.19 266
14201.32 275
14202.44 292
14203.56 286
14204.69 271
14205.81 323
14206.94 309
14208.06 277
14209.19 289
14210.31 299
14211.44 305
14212.56 283
14213.69 290
14214.81 254
14215.93 279
14217.06 284
14218.18 307
14219.31 286
14220.43 291
14221.56 294
14222.68 301
14223.81 274
14224.94 271
14226.06 275
14227.19 299
14228.31 268
14229.44 297
14230.56 275
14231.69 279
14232.81 301
14233.94 303
14235.06 266
14236.19 286
14237.32 269
14238.44 305
14239.57 270
14240.69 289
14241.82 285
14242.94 288
14244.07 271
14245.20 265
14246.32 260
14247.45 309
14248.57 272
14249.70 286
14250.83 287
14251.95 320
14253.08 285
14254.21 270
14255.33 288
14256.46 265
14257.59 258
14258.71 270
14259.84 274
14260.97 265
14262.09 265
14263.22 276
14264.35 272
14265.47 275
14266.60 242
14267.73 285
14268.85 305
14269.98 290
14271.11 272
14272.23 278
14273.36 304
14274.49 291
14275.62 270
14276.74 266
14277.87 284
14279.00 275
14280.12 263
14281.25 280
14282.38 255
14283.51 272
14284.63 260
14285.76 279
14286.89 276
14288.02 252
14289.15 260
14290.27 282
14291.40 267
14292.53 265
14293.66 268
14294.78 270
14295.91 271
14297.04 274
14298.17 269
14299.30 252
14300.42 272
14301.55 285
14302.68 251
14303.81 238
14304.94 279
14306.07 262
14307.19 235
14308.32 251
14309.45 252
14310.58 233
14311.71 277
14312.84 265
14313.97 281
14315.10 266
14316.22 250
14317.35 257
14318.48 258
14319.61 248
14320.74 250
14321.87 257
14323.00 261
14324.13 266
14325.26 259
14326.39 273
14327.51 252
14328.64 270
14329.77 259
14330.90 270
14332.03 271
14333.16 226
14334.29 261
14335.42 280
14336.55 256
14337.68 240
14338.81 226
14339.94 248
14341.07 237
14342.20 261
14343.33 251
14344.46 253
14345.59 262
14346.72 246
14347.85 260
14348.98 269
14350.11 256
14351.24 229
14352.37 254
14353.50 262
14354.63 258
14355.76 259
14356.89 247
14358.02 278
14359.15 252
14360.28 251
14361.41 263
14362.54 261
14363.67 250
14364.80 236
14365.94 252
14367.07 245
14368.20 245
14369.33 271
14370.46 255
14371.59 239
14372.72 252
14373.85 253
14374.98 262
14376.11 254
14377.25 248
14378.38 268
14379.51 242
14380.64 267
14381.77 277
14382.90 258
14384.03 284
14385.16 276
14386.30 253
14387.43 237
14388.56 255
14389.69 262
14390.82 258
14391.95 251
14393.09 235
14394.22 257
14395.35 283
14396.48 258
14397.61 234
14398.75 270
14399.88 268
14401.01 275
14402.14 263
14403.27 256
14404.41 234
14405.54 263
14406.67 293
14407.80 262
14408.94 261
14410.07 264
14411.20 267
14412.33 280
14413.47 276
14414.60 277
14415.73 279
14416.87 272
14418.00 247
14419.13 238
14420.26 268
14421.40 266
14422.53 288
14423.66 259
14424.80 228
14425.93 264
14427.06 271
14428.20 248
14429.33 232
14430.46 259
14431.59 267
14432.73 291
14433.86 245
14435.00 267
14436.13 253
14437.26 258
14438.40 273
14439.53 293
14440.66 270
14441.80 298
14442.93 291
14444.06 246
14445.20 250
14446.33 273
14447.47 272
14448.60 254
14449.73 278
14450.87 260
14452.00 265
14453.14 265
14454.27 263
14455.41 293
14456.54 267
14457.67 281
14458.81 298
14459.94 267
14461.08 250
14462.21 239
14463.35 261
14464.48 304
14465.62 277
14466.75 271
14467.89 261
14469.02 279
14470.15 275
14471.29 281
14472.42 274
14473.56 263
14474.69 274
14475.83 281
14476.96 299
14478.10 296
14479.24 279
14480.37 294
14481.51 284
14482.64 282
14483.78 286
14484.91 278
14486.05 292
14487.18 291
14488.32 300
14489.45 313
14490.59 289
14491.73 297
14492.86 317
14494.00 298
14495.13 320
14496.27 304
14497.40 304
14498.54 324
14499.68 310
14500.81 323
14501.95 338
14503.08 357
14504.22 331
14505.36 348
14506.49 336
14507.63 349
14508.77 350
14509.90 390
14511.04 375
14512.18 351
14513.31 352
14514.45 368
14515.58 358
14516.72 344
14517.86 356
14519.00 345
14520.13 362
14521.27 362
14522.41 343
14523.54 325
14524.68 320
14525.82 311
14526.95 301
14528.09 324
14529.23 339
14530.37 326
14531.50 323
14532.64 331
14533.78 317
14534.91 314
14536.05 303
14537.19 286
14538.33 297
14539.46 291
14540.60 288
14541.74 295
14542.88 301
14544.02 318
14545.15 294
14546.29 297
14547.43 309
14548.57 328
14549.70 297
14550.84 290
14551.98 282
14553.12 291
14554.26 280
14555.39 274
14556.53 290
14557.67 264
14558.81 258
14559.95 255
14561.09 272
14562.22 259
14563.36 291
14564.50 319
14565.64 295
14566.78 263
14567.92 260
14569.06 251
14570.20 265
14571.33 270
14572.47 280
14573.61 261
14574.75 267
14575.89 281
14577.03 252
14578.17 256
14579.31 253
14580.45 285
14581.59 272
14582.72 260
14583.86 248
14585.00 265
14586.14 274
14587.28 273
14588.42 279
14589.56 274
14590.70 278
14591.84 284
14592.98 258
14594.12 269
14595.26 273
14596.40 276
14597.54 273
14598.68 258
14599.82 262
14600.96 274
14602.10 271
14603.24 286
14604.38 283
14605.52 267
14606.66 317
14607.80 263
14608.94 271
14610.08 271
14611.22 270
14612.36 284
14613.50 235
14614.64 274
14615.78 293
14616.92 289
14618.06 295
14619.20 282
14620.34 282
14621.49 280
14622.63 291
14623.77 296
14624.91 290
14626.05 291
14627.19 311
14628.33 292
14629.47 316
14630.61 285
14631.75 289
14632.90 333
14634.04 301
14635.18 257
14636.32 276
14637.46 291
14638.60 284
14639.74 262
14640.88 257
14642.03 260
14643.17 286
14644.31 285
14645.45 278
14646.59 276
14647.73 298
14648.88 261
14650.02 263
14651.16 257
14652.30 259
14653.44 270
14654.59 285
14655.73 261
14656.87 283
14658.01 267
14659.16 268
14660.30 287
14661.44 271
14662.58 261
14663.72 253
14664.87 259
14666.01 261
14667.15 261
14668.29 272
14669.44 252
14670.58 241
14671.72 253
14672.87 276
14674.01 235
14675.15 234
14676.29 260
14677.44 244
14678.58 260
14679.72 262
14680.87 266
14682.01 239
14683.15 239
14684.30 253
14685.44 262
14686.58 247
14687.73 264
14688.87 240
14690.01 259
14691.16 250
14692.30 238
14693.44 249
14694.59 257
14695.73 249
14696.87 239
14698.02 240
14699.16 252
14700.30 240
14701.45 264
14702.59 239
14703.74 263
14704.88 246
14706.02 269
14707.17 260
14708.31 246
14709.46 257
14710.60 242
14711.75 259
14712.89 243
14714.03 249
14715.18 220
14716.32 259
14717.47 246
14718.61 249
14719.76 247
14720.90 241
14722.05 260
14723.19 247
14724.34 263
14725.48 260
14726.63 248
14727.77 234
14728.92 253
14730.06 253
14731.21 248
14732.35 253
14733.50 264
14734.64 242
14735.79 258
14736.93 241
14738.08 242
14739.22 254
14740.37 268
14741.51 254
14742.66 248
14743.80 239
14744.95 233
14746.09 250
14747.24 247
14748.39 238
14749.53 243
14750.68 268
14751.82 243
14752.97 220
14754.11 229
14755.26 264
14756.41 242
14757.55 249
14758.70 224
14759.85 240
14760.99 224
14762.14 232
14763.28 263
14764.43 267
14765.58 259
14766.72 250
14767.87 246
14769.02 249
14770.16 246
14771.31 239
14772.46 249
14773.60 261
14774.75 256
14775.90 254
14777.04 253
14778.19 249
14779.34 249
14780.48 252
14781.63 272
14782.78 243
14783.92 245
14785.07 253
14786.22 228
14787.37 251
14788.51 240
14789.66 238
14790.81 255
14791.96 244
14793.10 256
14794.25 244
14795.40 263
14796.54 238
14797.69 250
14798.84 257
14799.99 221
14801.14 226
14802.28 254
14803.43 231
14804.58 242
14805.73 245
14806.88 259
14808.02 220
14809.17 241
14810.32 242
14811.47 236
14812.62 229
14813.76 219
14814.91 228
14816.06 261
14817.21 238
14818.36 229
14819.51 237
14820.65 222
14821.80 246
14822.95 216
14824.10 255
14825.25 264
14826.40 228
14827.55 227
14828.69 239
14829.84 228
14830.99 246
14832.14 237
14833.29 244
14834.44 246
14835.59 211
14836.74 210
14837.89 220
14839.04 226
14840.19 216
14841.33 234
14842.48 234
14843.63 239
14844.78 234
14845.93 212
14847.08 204
14848.23 222
14849.38 230
14850.53 235
14851.68 206
14852.83 200
14853.98 228
14855.13 225
14856.28 235
14857.43 245
14858.58 255
14859.73 211
14860.88 209
14862.03 244
14863.18 239
14864.33 245
14865.48 232
14866.63 247
14867.78 252
14868.93 230
14870.08 240
14871.23 258
14872.38 243
14873.53 223
14874.68 226
14875.83 232
14876.98 245
14878.14 213
14879.29 232
14880.44 253
14881.59 246
14882.74 234
14883.89 239
14885.04 264
14886.19 256
14887.34 247
14888.49 240
14889.64 220
14890.80 213
14891.95 219
14893.10 239
14894.25 229
14895.40 235
14896.55 230
14897.70 233
14898.86 229
14900.01 225
14901.16 262
14902.31 236
14903.46 255
14904.61 223
14905.77 234
14906.92 232
14908.07 224
14909.22 271
14910.37 260
14911.53 253
14912.68 225
14913.83 253
14914.98 234
14916.13 237
14917.29 236
14918.44 260
14919.59 278
14920.74 239
14921.90 245
14923.05 243
14924.20 242
14925.35 244
14926.51 221
14927.66 250
14928.81 249
14929.96 245
14931.12 254
14932.27 242
14933.42 243
14934.57 250
14935.73 241
14936.88 232
14938.03 239
14939.19 250
14940.34 249
14941.49 228
14942.65 263
14943.80 251
14944.95 277
14946.11 266
14947.26 251
14948.41 256
14949.57 226
14950.72 237
14951.87 263
14953.03 262
14954.18 267
14955.33 250
14956.49 240
14957.64 244
14958.80 257
14959.95 240
14961.10 228
14962.26 235
14963.41 252
14964.57 246
14965.72 235
14966.87 231
14968.03 249
14969.18 254
14970.34 264
14971.49 258
14972.65 246
14973.80 278
14974.95 248
14976.11 270
14977.26 250
14978.42 234
14979.57 242
14980.73 230
14981.88 258
14983.04 253
14984.19 259
14985.35 254
14986.50 242
14987.66 275
14988.81 246
14989.97 247
14991.12 264
14992.28 262
14993.43 240
14994.59 232
14995.74 243
14996.90 274
14998.05 256
14999.21 238
15000.36 256
15001.52 232
15002.67 244
15003.83 210
15004.99 222
15006.14 240
15007.30 239
15008.45 247
15009.61 236
15010.76 245
15011.92 233
15013.08 254
15014.23 216
15015.39 250
15016.54 206
15017.70 225
15018.86 243
15020.01 203
15021.17 237
15022.32 238
15023.48 252
15024.64 233
15025.79 222
15026.95 242
15028.11 220
15029.26 199
15030.42 222
15031.58 226
15032.73 238
15033.89 233
15035.05 237
15036.20 222
15037.36 244
15038.52 226
15039.67 232
15040.83 235
15041.99 209
15043.15 247
15044.30 231
15045.46 243
15046.62 224
15047.77 252
15048.93 251
15050.09 247
15051.25 244
15052.40 228
15053.56 221
15054.72 216
15055.88 214
15057.03 229
15058.19 253
15059.35 229
15060.51 238
15061.66 219
15062.82 227
15063.98 248
15065.14 257
15066.30 244
15067.45 241
15068.61 240
15069.77 246
15070.93 228
15072.09 239
15073.24 225
15074.40 222
15075.56 228
15076.72 222
15077.88 241
15079.04 251
15080.20 226
15081.35 255
15082.51 235
15083.67 215
15084.83 225
15085.99 237
15087.15 240
15088.31 246
15089.46 222
15090.62 211
15091.78 212
15092.94 226
15094.10 206
15095.26 203
15096.42 218
15097.58 225
15098.74 241
15099.90 225
15101.06 222
15102.22 220
15103.37 228
15104.53 231
15105.69 225
15106.85 210
15108.01 216
15109.17 228
15110.33 202
15111.49 235
15112.65 225
15113.81 224
15114.97 223
15116.13 219
15117.29 233
15118.45 188
15119.61 227
15120.77 246
15121.93 233
15123.09 214
15124.25 218
15125.41 236
15126.57 243
15127.73 218
15128.89 214
15130.05 225
15131.21 222
15132.37 231
15133.53 234
15134.69 233
15135.86 220
15137.02 200
15138.18 223
15139.34 234
15140.50 190
15141.66 225
15142.82 218
15143.98 231
15145.14 206
15146.30 236
15147.46 213
15148.63 212
15149.79 237
15150.95 214
15152.11 210
15153.27 224
15154.43 218
15155.59 232
15156.75 215
15157.92 219
15159.08 223
15160.24 210
15161.40 221
15162.56 223
15163.72 214
15164.89 242
15166.05 231
15167.21 222
15168.37 239
15169.53 220
15170.69 221
15171.86 224
15173.02 221
15174.18 234
15175.34 226
15176.51 217
15177.67 235
15178.83 239
15179.99 210
15181.15 238
15182.32 198
15183.48 235
15184.64 227
15185.80 220
15186.97 217
15188.13 216
15189.29 215
15190.46 223
15191.62 201
15192.78 207
15193.94 217
15195.11 237
15196.27 235
15197.43 229
15198.60 236
15199.76 251
15200.92 207
15202.08 227
15203.25 241
15204.41 213
15205.57 242
15206.74 240
15207.90 213
15209.06 217
15210.23 211
15211.39 232
15212.56 227
15213.72 239
15214.88 222
15216.05 225
15217.21 222
15218.37 244
15219.54 234
15220.70 225
15221.87 246
15223.03 240
15224.19 245
15225.36 267
15226.52 252
15227.69 238
15228.85 233
15230.01 247
15231.18 245
15232.34 233
15233.51 246
15234.67 229
15235.84 214
15237.00 244
15238.16 230
15239.33 222
15240.49 238
15241.66 219
15242.82 251
15243.99 221
15245.15 228
15246.32 201
15247.48 221
15248.65 219
15249.81 216
15250.98 232
15252.14 204
15253.31 238
15254.47 229
15255.64 213
15256.80 226
15257.97 230
15259.13 225
15260.30 235
15261.46 249
15262.63 212
15263.80 215
15264.96 202
15266.13 221
15267.29 219
15268.46 255
15269.62 233
15270.79 205
15271.96 207
15273.12 224
15274.29 238
15275.45 236
15276.62 242
15277.79 231
15278.95 251
15280.12 220
15281.28 225
15282.45 227
15283.62 228
15284.78 230
15285.95 255
15287.12 250
15288.28 233
15289.45 209
15290.62 229
15291.78 228
15292.95 244
15294.12 263
15295.28 272
15296.45 258
15297.62 229
15298.78 237
15299.95 234
15301.12 246
15302.28 225
15303.45 235
15304.62 230
15305.78 233
15306.95 217
15308.12 235
15309.29 213
15310.45 242
15311.62 247
15312.79 246
15313.96 232
15315.12 219
15316.29 237
15317.46 223
15318.63 233
15319.79 249
15320.96 243
15322.13 242
15323.30 237
15324.46 240
15325.63 218
15326.80 218
15327.97 219
15329.14 217
15330.30 247
15331.47 229
15332.64 231
15333.81 225
15334.98 223
15336.14 212
15337.31 214
15338.48 235
15339.65 207
15340.82 221
15341.99 200
15343.16 222
15344.32 220
15345.49 222
15346.66 240
15347.83 230
15349.00 238
15350.17 235
15351.34 217
15352.51 238
15353.67 245
15354.84 233
15356.01 226
15357.18 226
15358.35 214
15359.52 226
15360.69 229
15361.86 233
15363.03 228
15364.20 227
15365.37 228
15366.54 222
15367.71 233
15368.87 232
15370.04 237
15371.21 237
15372.38 212
15373.55 220
15374.72 229
15375.89 248
15377.06 237
15378.23 219
15379.40 227
15380.57 234
15381.74 209
15382.91 214
15384.08 220
15385.25 250
15386.42 248
15387.59 250
15388.76 232
15389.93 202
15391.10 224
15392.27 215
15393.44 242
15394.62 229
15395.79 218
15396.96 224
15398.13 249
15399.30 247
15400.47 239
15401.64 214
15402.81 205
15403.98 224
15405.15 230
15406.32 203
15407.49 223
15408.66 201
15409.84 235
15411.01 208
15412.18 207
15413.35 243
15414.52 228
15415.69 235
15416.86 225
15418.03 228
15419.21 244
15420.38 234
15421.55 212
15422.72 192
15423.89 222
15425.06 220
15426.24 231
15427.41 212
15428.58 235
15429.75 225
15430.92 209
15432.09 193
15433.27 226
15434.44 240
15435.61 222
15436.78 191
15437.96 213
15439.13 195
15440.30 203
15441.47 215
15442.64 213
15443.82 227
15444.99 212
15446.16 205
15447.33 215
15448.51 229
15449.68 223
15450.85 226
15452.02 225
15453.20 242
15454.37 207
15455.54 212
15456.72 205
15457.89 222
15459.06 213
15460.23 229
15461.41 213
15462.58 188
15463.75 234
15464.93 235
15466.10 227
15467.27 208
15468.45 231
15469.62 201
15470.79 215
15471.97 219
15473.14 214
15474.31 199
15475.49 215
15476.66 218
15477.83 210
15479.01 213
15480.18 227
15481.36 231
15482.53 199
15483.70 227
15484.88 212
15486.05 232
15487.23 207
15488.40 191
15489.57 218
15490.75 231
15491.92 199
15493.10 191
15494.27 196
15495.44 207
15496.62 213
15497.79 227
15498.97 229
15500.14 216
15501.32 201
15502.49 214
15503.67 209
15504.84 207
15506.02 218
15507.19 198
15508.36 180
15509.54 203
15510.71 210
15511.89 196
15513.06 231
15514.24 217
15515.41 208
15516.59 204
15517.77 218
15518.94 210
15520.12 206
15521.29 200
15522.47 206
15523.64 204
15524.82 243
15525.99 214
15527.17 202
15528.34 218
15529.52 199
15530.69 195
15531.87 214
15533.05 205
15534.22 221
15535.40 201
15536.57 222
15537.75 212
15538.93 210
15540.10 210
15541.28 224
15542.45 211
15543.63 208
15544.81 200
15545.98 220
15547.16 212
15548.33 210
15549.51 195
15550.69 189
15551.86 226
15553.04 208
15554.22 213
15555.39 217
15556.57 220
15557.75 225
15558.92 211
15560.10 218
15561.28 212
15562.45 184
15563.63 223
15564.81 211
15565.99 211
15567.16 211
15568.34 194
15569.52 240
15570.69 226
15571.87 214
15573.05 207
15574.23 232
15575.40 215
15576.58 249
15577.76 233
15578.93 208
15580.11 215
15581.29 229
15582.47 212
15583.65 233
15584.82 215
15586.00 225
15587.18 241
15588.36 236
15589.53 226
15590.71 232
15591.89 241
15593.07 219
15594.25 233
15595.42 211
15596.60 231
15597.78 211
15598.96 225
15600.14 210
15601.32 224
15602.49 225
15603.67 249
15604.85 243
15606.03 209
15607.21 193
15608.39 223
15609.56 236
15610.74 229
15611.92 240
15613.10 207
15614.28 241
15615.46 221
15616.64 258
15617.82 236
15619.00 231
15620.17 238
15621.35 245
15622.53 239
15623.71 221
15624.89 232
15626.07 258
15627.25 253
15628.43 244
15629.61 260
15630.79 253
15631.97 249
15633.15 234
15634.33 249
15635.51 241
15636.69 262
15637.87 268
15639.05 241
15640.22 264
15641.40 239
15642.58 250
15643.76 256
15644.94 230
15646.12 241
15647.30 241
15648.48 252
15649.66 262
15650.85 271
15652.03 260
15653.21 247
15654.39 267
15655.57 233
15656.75 241
15657.93 265
15659.11 250
15660.29 251
15661.47 245
15662.65 222
15663.83 250
15665.01 246
15666.19 228
15667.37 234
15668.55 244
15669.73 266
15670.92 239
15672.10 233
15673.28 240
15674.46 237
15675.64 225
15676.82 233
15678.00 226
15679.18 244
15680.36 228
15681.55 220
15682.73 234
15683.91 220
15685.09 242
15686.27 219
15687.45 236
15688.63 227
15689.82 250
15691.00 224
15692.18 240
15693.36 223
15694.54 226
15695.73 257
15696.91 236
15698.09 239
15699.27 252
15700.45 245
15701.64 239
15702.82 235
15704.00 236
15705.18 232
15706.36 233
15707.55 237
15708.73 231
15709.91 221
15711.09 252
15712.28 240
15713.46 240
15714.64 249
15715.82 235
15717.01 237
15718.19 255
15719.37 261
15720.55 257
15721.74 258
15722.92 265
15724.10 256
15725.29 268
15726.47 257
15727.65 272
15728.84 239
15730.02 257
15731.20 238
15732.39 267
15733.57 238
15734.75 237
15735.94 252
15737.12 252
15738.30 276
15739.49 244
15740.67 259
15741.85 252
15743.04 270
15744.22 263
15745.40 253
15746.59 271
15747.77 286
15748.96 263
15750.14 255
15751.32 268
15752.51 279
15753.69 261
15754.88 248
15756.06 249
15757.24 239
15758.43 275
15759.61 240
15760.80 253
15761.98 258
15763.17 265
15764.35 267
15765.53 276
15766.72 249
15767.90 249
15769.09 242
15770.27 252
15771.46 239
15772.64 219
15773.83 248
15775.01 215
15776.20 234
15777.38 237
15778.57 246
15779.75 247
15780.94 257
15782.12 256
15783.31 256
15784.49 243
15785.68 223
15786.86 238
15788.05 229
15789.23 250
15790.42 239
15791.60 213
15792.79 225
15793.98 227
15795.16 246
15796.35 251
15797.53 220
15798.72 223
15799.90 215
15801.09 240
15802.28 218
15803.46 227
15804.65 215
15805.83 229
15807.02 216
15808.21 202
15809.39 230
15810.58 215
15811.76 240
15812.95 203
15814.14 229
15815.32 210
15816.51 247
15817.70 212
15818.88 234
15820.07 234
15821.26 219
15822.44 229
15823.63 220
15824.82 218
15826.00 218
15827.19 231
15828.38 221
15829.56 223
15830.75 225
15831.94 219
15833.12 232
15834.31 228
15835.50 232
15836.69 230
15837.87 215
15839.06 230
15840.25 230
15841.44 230
15842.62 201
15843.81 225
15845.00 238
15846.18 228
15847.37 226
15848.56 202
15849.75 203
15850.94 189
15852.12 202
15853.31 204
15854.50 241
15855.69 214
15856.87 222
15858.06 226
15859.25 229
15860.44 212
15861.63 212
15862.81 220
15864.00 235
15865.19 235
15866.38 221
15867.57 220
15868.76 212
15869.94 231
15871.13 224
15872.32 243
15873.51 223
15874.70 204
15875.89 229
15877.08 243
15878.26 230
15879.45 203
15880.64 211
15881.83 237
15883.02 227
15884.21 244
15885.40 224
15886.59 220
15887.78 227
15888.97 221
15890.15 257
15891.34 228
15892.53 236
15893.72 234
15894.91 218
15896.10 235
15897.29 240
15898.48 249
15899.67 226
15900.86 205
15902.05 221
15903.24 225
15904.43 248
15905.62 250
15906.81 228
15908.00 233
15909.19 215
15910.38 220
15911.57 229
15912.76 253
15913.95 243
15915.14 252
15916.33 234
15917.52 260
15918.71 233
15919.90 211
15921.09 220
15922.28 228
15923.47 223
15924.66 229
15925.85 243
15927.04 216
15928.23 221
15929.42 221
15930.61 211
15931.80 221
15932.99 248
15934.18 234
15935.38 221
15936.57 219
15937.76 209
15938.95 198
15940.14 222
15941.33 214
15942.52 212
15943.71 215
15944.90 198
15946.10 216
15947.29 203
15948.48 197
15949.67 210
15950.86 208
15952.05 212
15953.24 204
15954.44 193
15955.63 213
15956.82 189
15958.01 199
15959.20 226
15960.39 209
15961.59 211
15962.78 211
15963.97 232
15965.16 203
15966.35 221
15967.55 217
15968.74 207
15969.93 187
15971.12 204
15972.31 201
15973.51 202
15974.70 204
15975.89 196
15977.08 191
15978.28 193
15979.47 214
15980.66 203
15981.85 219
15983.05 207
15984.24 204
15985.43 214
15986.62 217
15987.82 190
15989.01 213
15990.20 190
15991.40 208
15992.59 191
15993.78 216
15994.98 193
15996.17 204
15997.36 218
15998.55 205
15999.75 214
16000.94 196
16002.13 210
16003.33 215
16004.52 225
16005.72 206
16006.91 197
16008.10 177
16009.30 199
16010.49 199
16011.68 191
16012.88 206
16014.07 205
16015.26 199
16016.46 204
16017.65 212
16018.85 183
16020.04 201
16021.23 195
16022.43 208
16023.62 187
16024.82 220
16026.01 185
16027.21 203
16028.40 210
16029.59 220
16030.79 206
16031.98 208
16033.18 210
16034.37 203
16035.57 199
16036.76 190
16037.96 191
16039.15 187
16040.35 212
16041.54 194
16042.73 212
16043.93 208
16045.12 199
16046.32 191
16047.51 204
16048.71 221
16049.91 205
16051.10 210
16052.30 198
16053.49 201
16054.69 206
16055.88 217
16057.08 213
16058.27 196
16059.47 194
16060.66 213
16061.86 211
16063.05 219
16064.25 214
16065.45 219
16066.64 209
16067.84 202
16069.03 215
16070.23 213
16071.42 201
16072.62 222
16073.82 237
16075.01 220
16076.21 227
16077.41 185
16078.60 225
16079.80 214
16080.99 219
16082.19 216
16083.39 201
16084.58 211
16085.78 221
16086.98 228
16088.17 206
16089.37 212
16090.57 207
16091.76 213
16092.96 205
16094.16 216
16095.35 210
16096.55 216
16097.75 200
16098.94 200
16100.14 216
16101.34 209
16102.53 206
16103.73 206
16104.93 219
16106.13 217
16107.32 207
16108.52 212
16109.72 195
16110.92 192
16112.11 198
16113.31 207
16114.51 217
16115.71 194
16116.90 184
16118.10 193
16119.30 191
16120.50 202
16121.69 201
16122.89 201
16124.09 196
16125.29 212
16126.49 194
16127.68 191
16128.88 205
16130.08 222
16131.28 202
16132.48 200
16133.67 201
16134.87 202
16136.07 188
16137.27 193
16138.47 192
16139.67 201
16140.86 210
16142.06 195
16143.26 183
16144.46 187
16145.66 183
16146.86 209
16148.06 195
16149.26 168
16150.45 197
16151.65 202
16152.85 197
16154.05 172
16155.25 211
16156.45 210
16157.65 202
16158.85 194
16160.05 177
16161.25 224
16162.45 189
16163.64 169
16164.84 199
16166.04 214
16167.24 184
16168.44 182
16169.64 217
16170.84 181
16172.04 173
16173.24 200
16174.44 223
16175.64 205
16176.84 186
16178.04 207
16179.24 191
16180.44 193
16181.64 192
16182.84 209
16184.04 191
16185.24 198
16186.44 201
16187.64 213
16188.84 204
16190.04 192
16191.24 205
16192.44 206
16193.64 194
16194.84 200
16196.04 215
16197.24 204
16198.44 192
16199.65 198
16200.85 213
16202.05 197
16203.25 166
16204.45 178
16205.65 221
16206.85 207
16208.05 186
16209.25 202
16210.45 211
16211.65 198
16212.86 187
16214.06 188
16215.26 196
16216.46 217
16217.66 192
16218.86 179
16220.06 207
16221.27 202
16222.47 206
16223.67 215
16224.87 194
16226.07 181
16227.27 185
16228.48 186
16229.68 172
16230.88 199
16232.08 199
16233.28 174
16234.48 221
16235.69 203
16236.89 197
16238.09 223
16239.29 221
16240.50 205
16241.70 232
16242.90 207
16244.10 215
16245.30 217
16246.51 208
16247.71 206
16248.91 242
16250.11 248
16251.32 212
16252.52 213
16253.72 207
16254.92 231
16256.13 218
16257.33 235
16258.53 208
16259.74 211
16260.94 216
16262.14 213
16263.35 201
16264.55 213
16265.75 206
16266.95 225
16268.16 226
16269.36 202
16270.56 225
16271.77 213
16272.97 230
16274.17 226
16275.38 227
16276.58 222
16277.79 200
16278.99 196
16280.19 207
16281.40 202
16282.60 205
16283.80 216
16285.01 213
16286.21 206
16287.42 185
16288.62 193
16289.82 219
16291.03 214
16292.23 229
16293.44 207
16294.64 198
16295.84 196
16297.05 214
16298.25 212
16299.46 201
16300.66 235
16301.87 218
16303.07 224
16304.27 215
16305.48 202
16306.68 213
16307.89 190
16309.09 215
16310.30 201
16311.50 215
16312.71 226
16313.91 229
16315.12 171
16316.32 193
16317.53 187
16318.73 195
16319.94 209
16321.14 201
16322.35 220
16323.55 210
16324.76 205
16325.96 177
16327.17 216
16328.38 192
16329.58 189
16330.79 193
16331.99 202
16333.20 169
16334.40 179
16335.61 196
16336.81 188
16338.02 176
16339.23 173
16340.43 204
16341.64 193
16342.84 216
16344.05 198
16345.26 194
16346.46 195
16347.67 209
16348.87 196
16350.08 187
16351.29 175
16352.49 197
16353.70 181
16354.91 186
16356.11 181
16357.32 209
16358.53 214
16359.73 190
16360.94 184
16362.15 204
16363.35 209
16364.56 191
16365.77 181
16366.97 179
16368.18 184
16369.39 185
16370.59 204
16371.80 200
16373.01 194
16374.21 176
16375.42 200
16376.63 201
16377.84 180
16379.04 179
16380.25 177
16381.46 201
16382.67 185
16383.87 178
16385.08 183
16386.29 196
16387.50 193
16388.70 189
16389.91 211
16391.12 206
16392.33 168
16393.53 189
16394.74 194
16395.95 178
16397.16 187
16398.37 180
16399.57 192
16400.78 183
16401.99 196
16403.20 175
16404.41 172
16405.62 188
16406.82 178
16408.03 184
16409.24 206
16410.45 177
16411.66 171
16412.87 172
16414.07 180
16415.28 175
16416.49 187
16417.70 200
16418.91 190
16420.12 194
16421.33 178
16422.54 191
16423.75 160
16424.95 174
16426.16 192
16427.37 179
16428.58 170
16429.79 183
16431.00 186
16432.21 173
16433.42 180
16434.63 191
16435.84 185
16437.05 190
16438.26 168
16439.47 180
16440.68 168
16441.88 185
16443.09 173
16444.30 176
16445.51 194
16446.72 163
16447.93 160
16449.14 193
16450.35 167
16451.56 184
16452.77 181
16453.98 180
16455.19 173
16456.40 178
16457.61 198
16458.82 180
16460.03 170
16461.24 192
16462.45 168
16463.67 186
16464.88 169
16466.09 195
16467.30 201
16468.51 188
16469.72 166
16470.93 171
16472.14 188
16473.35 172
16474.56 188
16475.77 168
16476.98 186
16478.19 196
16479.40 187
16480.62 170
16481.83 164
16483.04 154
16484.25 168
16485.46 204
16486.67 176
16487.88 159
16489.09 160
16490.31 169
16491.52 171
16492.73 169
16493.94 175
16495.15 171
16496.36 182
16497.57 194
16498.79 175
16500.00 174
16501.21 164
16502.42 170
16503.63 167
16504.85 181
16506.06 193
16507.27 166
16508.48 195
16509.69 185
16510.91 178
16512.12 167
16513.33 176
16514.54 183
16515.76 189
16516.97 201
16518.18 174
16519.39 175
16520.60 179
16521.82 189
16523.03 180
16524.24 188
16525.46 178
16526.67 156
16527.88 179
16529.09 188
16530.31 183
16531.52 184
16532.73 182
16533.95 170
16535.16 191
16536.37 176
16537.58 197
16538.80 195
16540.01 190
16541.22 145
16542.44 189
16543.65 174
16544.86 184
16546.08 169
16547.29 159
16548.50 177
16549.72 187
16550.93 188
16552.15 164
16553.36 171
16554.57 179
16555.79 172
16557.00 176
16558.21 172
16559.43 165
16560.64 176
16561.86 158
16563.07 191
16564.28 186
16565.50 166
16566.71 170
16567.93 185
16569.14 158
16570.36 172
16571.57 188
16572.78 191
16574.00 173
16575.21 186
16576.43 168
16577.64 173
16578.86 166
16580.07 172
16581.29 163
16582.50 172
16583.72 190
16584.93 173
16586.15 168
16587.36 154
16588.58 201
16589.79 182
16591.01 188
16592.22 169
16593.44 188
16594.65 189
16595.87 148
16597.08 150
16598.30 176
16599.51 182
16600.73 178
16601.94 163
16603.16 187
16604.37 189
16605.59 178
16606.81 177
16608.02 180
16609.24 178
16610.45 172
16611.67 172
16612.89 168
16614.10 165
16615.32 158
16616.53 173
16617.75 170
16618.97 163
16620.18 172
16621.40 172
16622.61 174
16623.83 153
16625.05 179
16626.26 155
16627.48 149
16628.70 153
16629.91 170
16631.13 185
16632.35 184
16633.56 162
16634.78 163
16636.00 175
16637.21 158
16638.43 165
16639.65 185
16640.86 164
16642.08 163
16643.30 184
16644.51 155
16645.73 159
16646.95 159
16648.17 173
16649.38 168
16650.60 157
16651.82 159
16653.03 200
16654.25 194
16655.47 157
16656.69 174
16657.90 162
16659.12 166
16660.34 164
16661.56 161
16662.77 146
16663.99 175
16665.21 164
16666.43 164
16667.65 169
16668.86 152
16670.08 155
16671.30 167
16672.52 169
16673.74 153
16674.95 201
16676.17 178
16677.39 153
16678.61 148
16679.83 184
16681.05 187
16682.26 161
16683.48 174
16684.70 165
16685.92 171
16687.14 160
16688.36 176
16689.58 162
16690.79 155
16692.01 182
16693.23 192
16694.45 173
16695.67 162
16696.89 142
16698.11 192
16699.33 176
16700.55 164
16701.76 154
16702.98 185
16704.20 173
16705.42 168
16706.64 160
16707.86 179
16709.08 163
16710.30 159
16711.52 170
16712.74 150
16713.96 150
16715.18 151
16716.40 160
16717.62 149
16718.84 155
16720.06 169
16721.28 181
16722.50 161
16723.72 156
16724.94 160
16726.16 153
16727.38 168
16728.60 154
16729.82 173
16731.04 167
16732.26 186
16733.48 147
16734.70 160
16735.92 158
16737.14 163
16738.36 159
16739.58 169
16740.80 148
16742.02 136
16743.24 175
16744.46 136
16745.68 141
16746.90 157
16748.12 159
16749.35 160
16750.57 147
16751.79 144
16753.01 179
16754.23 152
16755.45 161
16756.67 160
16757.89 180
16759.11 173
16760.33 142
16761.56 160
16762.78 147
16764.00 163
16765.22 163
16766.44 165
16767.66 158
16768.88 181
16770.11 157
16771.33 181
16772.55 145
16773.77 165
16774.99 170
16776.22 181
16777.44 160
16778.66 152
16779.88 138
16781.10 148
16782.33 170
16783.55 174
16784.77 154
16785.99 161
16787.21 178
16788.44 155
16789.66 184
16790.88 133
16792.10 161
16793.33 149
16794.55 172
16795.77 171
16796.99 161
16798.22 160
16799.44 174
16800.66 146
16801.88 146
16803.11 173
16804.33 165
16805.55 167
16806.78 175
16808.00 172
16809.22 147
16810.44 154
16811.67 164
16812.89 174
16814.11 172
16815.34 164
16816.56 171
16817.78 169
16819.01 155
16820.23 165
16821.45 175
16822.68 155
16823.90 163
16825.13 155
16826.35 171
16827.57 139
16828.80 140
16830.02 142
16831.24 173
16832.47 160
16833.69 161
16834.92 152
16836.14 155
16837.36 168
16838.59 178
16839.81 168
16841.04 142
16842.26 177
16843.48 154
16844.71 175
16845.93 132
16847.16 165
16848.38 164
16849.61 174
16850.83 180
16852.06 194
16853.28 165
16854.51 172
16855.73 154
16856.95 169
16858.18 170
16859.40 163
16860.63 163
16861.85 150
16863.08 169
16864.30 176
16865.53 167
16866.75 182
16867.98 175
16869.21 173
16870.43 189
16871.66 189
16872.88 183
16874.11 160
16875.33 160
16876.56 204
16877.78 191
16879.01 171
16880.23 171
16881.46 182
16882.69 161
16883.91 170
16885.14 151
16886.36 181
16887.59 178
16888.81 186
16890.04 164
16891.27 171
16892.49 160
16893.72 154
16894.94 171
16896.17 182
16897.40 175
16898.62 164
16899.85 173
16901.08 155
16902.30 163
16903.53 170
16904.76 171
16905.98 163
16907.21 147
16908.44 163
16909.66 166
16910.89 168
16912.12 171
16913.34 190
16914.57 169
16915.80 171
16917.02 174
16918.25 163
16919.48 151
16920.70 167
16921.93 162
16923.16 177
16924.39 184
16925.61 190
16926.84 184
16928.07 190
16929.30 165
16930.52 174
16931.75 185
16932.98 167
16934.21 173
16935.43 194
16936.66 171
16937.89 135
16939.12 177
16940.34 170
16941.57 167
16942.80 148
16944.03 154
16945.26 166
16946.48 163
16947.71 152
16948.94 155
16950.17 169
16951.40 163
16952.62 163
16953.85 174
16955.08 162
16956.31 146
16957.54 168
16958.77 168
16959.99 151
16961.22 159
16962.45 172
16963.68 168
16964.91 168
16966.14 152
16967.37 154
16968.60 171
16969.82 175
16971.05 151
16972.28 157
16973.51 184
16974.74 146
16975.97 156
16977.20 153
16978.43 178
16979.66 162
16980.89 159
16982.11 158
16983.34 153
16984.57 135
16985.80 160
16987.03 160
16988.26 144
16989.49 153
16990.72 177
16991.95 159
16993.18 162
16994.41 171
16995.64 156
16996.87 169
16998.10 159
16999.33 176
17000.56 160
17001.79 175
17003.02 126
17004.25 159
17005.48 200
17006.71 167
17007.94 166
17009.17 159
17010.40 151
17011.63 166
17012.86 174
17014.09 170
17015.32 153
17016.55 136
17017.78 149
17019.01 183
17020.25 160
17021.48 131
17022.71 168
17023.94 163
17025.17 144
17026.40 140
17027.63 153
17028.86 171
17030.09 161
17031.32 158
17032.55 141
17033.79 168
17035.02 159
17036.25 155
17037.48 142
17038.71 143
17039.94 156
17041.17 149
17042.41 172
17043.64 157
17044.87 140
17046.10 158
17047.33 153
17048.56 169
17049.80 143
17051.03 167
17052.26 168
17053.49 162
17054.72 171
17055.95 169
17057.19 158
17058.42 161
17059.65 159
17060.88 174
17062.12 167
17063.35 161
17064.58 174
17065.81 155
17067.04 173
17068.28 164
17069.51 169
17070.74 160
17071.97 139
17073.21 180
17074.44 169
17075.67 147
17076.90 137
17078.14 153
17079.37 157
17080.60 173
17081.84 145
17083.07 156
17084.30 163
17085.54 144
17086.77 144
17088.00 166
17089.23 174
17090.47 166
17091.70 170
17092.93 159
17094.17 154
17095.40 141
17096.63 155
17097.87 170
17099.10 152
17100.34 163
17101.57 161
17102.80 162
17104.04 170
17105.27 156
17106.50 147
17107.74 165
17108.97 153
17110.21 152
17111.44 165
17112.67 157
17113.91 146
17115.14 175
17116.38 152
17117.61 135
17118.84 151
17120.08 157
17121.31 141
17122.55 162
17123.78 157
17125.02 174
17126.25 166
17127.48 156
17128.72 163
17129.95 158
17131.19 152
17132.42 152
17133.66 165
17134.89 166
17136.13 156
17137.36 175
17138.60 171
17139.83 151
17141.07 162
17142.30 151
17143.54 171
17144.77 146
17146.01 147
17147.24 150
17148.48 156
17149.71 158
17150.95 152
17152.19 147
17153.42 160
17154.66 186
17155.89 144
17157.13 170
17158.36 153
17159.60 167
17160.83 151
17162.07 171
17163.31 160
17164.54 168
17165.78 167
17167.01 142
17168.25 135
17169.49 144
17170.72 171
17171.96 163
17173.19 147
17174.43 160
17175.67 160
17176.90 176
17178.14 177
17179.38 157
17180.61 142
17181.85 165
17183.09 184
17184.32 177
17185.56 154
17186.80 146
17188.03 173
17189.27 157
17190.51 142
17191.74 161
17192.98 151
17194.22 162
17195.45 170
17196.69 167
17197.93 159
17199.16 162
17200.40 166
17201.64 172
17202.88 173
17204.11 161
17205.35 180
17206.59 168
17207.83 163
17209.06 175
17210.30 172
17211.54 160
17212.78 164
17214.01 173
17215.25 168
17216.49 179
17217.73 163
17218.96 188
17220.20 191
17221.44 178
17222.68 162
17223.92 175
17225.15 172
17226.39 193
17227.63 163
17228.87 170
17230.11 169
17231.35 182
17232.58 173
17233.82 152
17235.06 173
17236.30 156
17237.54 175
17238.78 162
17240.01 195
17241.25 152
17242.49 136
17243.73 155
17244.97 158
17246.21 159
17247.45 166
17248.69 159
17249.93 163
17251.16 158
17252.40 168
17253.64 149
17254.88 162
17256.12 170
17257.36 160
17258.60 176
17259.84 146
17261.08 150
17262.32 171
17263.56 164
17264.80 160
17266.04 150
17267.28 151
17268.51 145
17269.75 158
17270.99 159
17272.23 133
17273.47 165
17274.71 179
17275.95 166
17277.19 158
17278.43 155
17279.67 157
17280.91 167
17282.15 156
17283.39 160
17284.63 138
17285.87 144
17287.11 147
17288.35 145
17289.60 155
17290.84 168
17292.08 153
17293.32 170
17294.56 137
17295.80 149
17297.04 161
17298.28 166
17299.52 149
17300.76 163
17302.00 162
17303.24 186
17304.48 160
17305.72 149
17306.96 160
17308.21 141
17309.45 164
17310.69 162
17311.93 158
17313.17 148
17314.41 174
17315.65 169
17316.89 182
17318.14 166
17319.38 154
17320.62 148
17321.86 158
17323.10 157
17324.34 151
17325.59 149
17326.83 160
17328.07 173
17329.31 169
17330.55 149
17331.79 138
17333.04 154
17334.28 139
17335.52 133
17336.76 159
17338.00 158
17339.25 164
17340.49 150
17341.73 153
17342.97 160
17344.22 159
17345.46 140
17346.70 162
17347.94 143
17349.19 166
17350.43 144
17351.67 151
17352.91 169
17354.16 167
17355.40 165
17356.64 180
17357.88 152
17359.13 174
17360.37 155
17361.61 149
17362.86 160
17364.10 153
17365.34 164
17366.58 158
17367.83 161
17369.07 153
17370.31 153
17371.56 167
17372.80 144
17374.04 150
17375.29 146
17376.53 161
17377.78 160
17379.02 164
17380.26 164
17381.51 149
17382.75 168
17383.99 163
17385.24 152
17386.48 159
17387.72 156
17388.97 161
17390.21 155
17391.46 156
17392.70 161
17393.94 146
17395.19 165
17396.43 164
17397.68 158
17398.92 158
17400.17 183
17401.41 152
17402.65 167
17403.90 141
17405.14 159
17406.39 137
17407.63 161
17408.88 166
17410.12 148
17411.37 160
17412.61 146
17413.86 177
17415.10 160
17416.35 163
17417.59 156
17418.84 166
17420.08 168
17421.33 156
17422.57 134
17423.82 160
17425.06 142
17426.31 162
17427.55 142
17428.80 154
17430.04 131
17431.29 165
17432.53 154
17433.78 167
17435.03 164
17436.27 154
17437.52 159
17438.76 162
17440.01 154
17441.25 143
17442.50 160
17443.75 156
17444.99 153
17446.24 160
17447.48 160
17448.73 153
17449.98 146
17451.22 153
17452.47 163
17453.71 150
17454.96 156
17456.21 155
17457.45 146
17458.70 158
17459.95 139
17461.19 185
17462.44 170
17463.69 145
17464.93 139
17466.18 178
17467.43 150
17468.67 157
17469.92 148
17471.17 157
17472.41 156
17473.66 138
17474.91 158
17476.15 167
17477.40 149
17478.65 140
17479.90 166
17481.14 159
17482.39 166
17483.64 173
17484.88 167
17486.13 149
17487.38 160
17488.63 157
17489.87 153
17491.12 165
17492.37 157
17493.62 163
17494.86 158
17496.11 168
17497.36 156
17498.61 162
17499.86 152
17501.10 167
17502.35 166
17503.60 163
17504.85 156
17506.10 160
17507.34 157
17508.59 162
17509.84 186
17511.09 169
17512.34 183
17513.59 185
17514.83 166
17516.08 170
17517.33 174
17518.58 157
17519.83 174
17521.08 171
17522.33 178
17523.57 168
17524.82 157
17526.07 171
17527.32 192
17528.57 170
17529.82 180
17531.07 185
17532.32 168
17533.57 166
17534.82 172
17536.06 160
17537.31 175
17538.56 183
17539.81 173
17541.06 164
17542.31 174
17543.56 172
17544.81 189
17546.06 186
17547.31 167
17548.56 185
17549.81 149
17551.06 155
17552.31 190
17553.56 178
17554.81 190
17556.06 171
17557.31 160
17558.56 182
17559.81 182
17561.06 169
17562.31 181
17563.56 172
17564.81 189
17566.06 168
17567.31 169
17568.56 172
17569.81 159
17571.06 181
17572.31 202
17573.56 186
17574.81 140
17576.06 174
17577.31 165
17578.56 174
17579.81 174
17581.06 158
17582.31 180
17583.57 195
17584.82 183
17586.07 179
17587.32 176
17588.57 193
17589.82 166
17591.07 191
17592.32 192
17593.57 175
17594.83 181
17596.08 196
17597.33 174
17598.58 166
17599.83 179
17601.08 191
17602.33 179
17603.59 185
17604.84 169
17606.09 175
17607.34 194
17608.59 186
17609.84 185
17611.10 178
17612.35 162
17613.60 182
17614.85 185
17616.10 169
17617.36 163
17618.61 168
17619.86 164
17621.11 197
17622.36 183
17623.62 181
17624.87 154
17626.12 147
17627.37 158
17628.63 153
17629.88 151
17631.13 154
17632.38 175
17633.64 160
17634.89 165
17636.14 150
17637.39 158
17638.65 167
17639.90 155
17641.15 143
17642.41 164
17643.66 150
17644.91 188
17646.17 156
17647.42 169
17648.67 152
17649.92 147
17651.18 163
17652.43 190
17653.68 147
17654.94 155
17656.19 169
17657.44 177
17658.70 159
17659.95 149
17661.21 161
17662.46 144
17663.71 160
17664.97 168
17666.22 163
17667.47 144
17668.73 143
17669.98 163
17671.24 164
17672.49 144
17673.74 155
17675.00 166
17676.25 152
17677.51 167
17678.76 157
17680.02 177
17681.27 145
17682.52 175
17683.78 179
17685.03 168
17686.29 150
17687.54 147
17688.80 133
17690.05 154
17691.31 128
17692.56 159
17693.82 149
17695.07 154
17696.32 147
17697.58 159
17698.83 173
17700.09 147
17701.34 154
17702.60 182
17703.86 161
17705.11 151
17706.37 153
17707.62 145
17708.88 150
17710.13 143
17711.39 152
17712.64 178
17713.90 158
17715.15 165
17716.41 153
17717.66 158
17718.92 140
17720.18 151
17721.43 155
17722.69 168
17723.94 164
17725.20 162
17726.45 169
17727.71 169
17728.97 151
17730.22 140
17731.48 171
17732.74 153
17733.99 162
17735.25 161
17736.50 175
17737.76 162
17739.02 156
17740.27 188
17741.53 156
17742.79 148
17744.04 148
17745.30 169
17746.56 158
17747.81 151
17749.07 171
17750.33 162
17751.58 173
17752.84 150
17754.10 161
17755.35 171
17756.61 159
17757.87 178
17759.12 168
17760.38 156
17761.64 163
17762.90 172
17764.15 162
17765.41 159
17766.67 184
17767.93 165
17769.18 167
17770.44 162
17771.70 151
17772.96 166
17774.21 154
17775.47 146
17776.73 157
17777.99 203
17779.24 166
17780.50 178
17781.76 192
17783.02 156
17784.28 161
17785.53 152
17786.79 181
17788.05 149
17789.31 166
17790.57 175
17791.82 185
17793.08 169
17794.34 155
17795.60 165
17796.86 187
17798.12 182
17799.37 167
17800.63 169
17801.89 172
17803.15 188
17804.41 168
17805.67 186
17806.93 158
17808.19 183
17809.44 185
17810.70 165
17811.96 158
17813.22 144
17814.48 177
17815.74 172
17817.00 165
17818.26 144
17819.52 163
17820.78 156
17822.04 179
17823.29 165
17824.55 163
17825.81 176
17827.07 187
17828.33 152
17829.59 170
17830.85 154
17832.11 153
17833.37 162
17834.63 164
17835.89 152
17837.15 157
17838.41 162
17839.67 143
17840.93 141
17842.19 130
17843.45 142
17844.71 143
17845.97 159
17847.23 142
17848.49 134
17849.75 173
17851.01 141
17852.27 147
17853.53 147
17854.79 157
17856.05 163
17857.31 161
17858.57 161
17859.84 166
17861.10 180
17862.36 138
17863.62 156
17864.88 168
17866.14 153
17867.40 159
17868.66 158
17869.92 167
17871.18 154
17872.44 146
17873.71 157
17874.97 168
17876.23 155
17877.49 135
17878.75 132
17880.01 169
17881.27 148
17882.53 136
17883.80 165
17885.06 149
17886.32 152
17887.58 138
17888.84 147
17890.10 149
17891.37 155
17892.63 153
17893.89 165
17895.15 159
17896.41 135
17897.67 151
17898.94 146
17900.20 139
17901.46 151
17902.72 161
17903.99 142
17905.25 165
17906.51 158
17907.77 142
17909.03 155
17910.30 177
17911.56 141
17912.82 142
17914.08 173
17915.35 160
17916.61 158
17917.87 152
17919.14 156
17920.40 155
17921.66 158
17922.92 142
17924.19 151
17925.45 144
17926.71 144
17927.98 159
17929.24 161
17930.50 159
17931.76 158
17933.03 152
17934.29 156
17935.55 140
17936.82 180
17938.08 142
17939.34 159
17940.61 149
17941.87 154
17943.14 164
17944.40 142
17945.66 143
17946.93 137
17948.19 146
17949.45 136
17950.72 162
17951.98 180
17953.25 141
17954.51 127
17955.77 157
17957.04 154
17958.30 154
17959.57 131
17960.83 144
17962.09 151
17963.36 132
17964.62 131
17965.89 165
17967.15 148
17968.42 153
17969.68 141
17970.95 142
17972.21 146
17973.47 138
17974.74 138
17976.00 154
17977.27 149
17978.53 155
17979.80 149
17981.06 153
17982.33 151
17983.59 132
17984.86 131
17986.12 160
17987.39 140
17988.65 148
17989.92 133
17991.18 136
17992.45 133
17993.71 168
17994.98 149
17996.25 155
17997.51 146
17998.78 137
18000.04 157
18001.31 151
18002.57 154
18003.84 147
18005.10 162
18006.37 161
18007.64 161
18008.90 157
18010.17 146
18011.43 158
18012.70 158
18013.97 142
18015.23 144
18016.50 142
18017.76 147
18019.03 156
18020.30 151
18021.56 154
18022.83 140
18024.10 164
18025.36 149
18026.63 148
18027.90 141
18029.16 151
18030.43 166
18031.70 165
18032.96 152
18034.23 162
18035.50 153
18036.76 129
18038.03 139
18039.30 145
18040.56 147
18041.83 142
18043.10 165
18044.37 137
18045.63 161
18046.90 158
18048.17 144
18049.43 167
18050.70 161
18051.97 157
18053.24 165
18054.50 168
18055.77 163
18057.04 136
18058.31 173
18059.57 144
18060.84 143
18062.11 147
18063.38 141
18064.65 169
18065.91 156
18067.18 147
18068.45 153
18069.72 133
18070.98 155
18072.25 147
18073.52 145
18074.79 161
18076.06 172
18077.33 164
18078.59 180
18079.86 139
18081.13 176
18082.40 162
18083.67 152
18084.94 168
18086.21 164
18087.47 166
18088.74 156
18090.01 151
18091.28 180
18092.55 157
18093.82 156
18095.09 143
18096.36 147
18097.62 158
18098.89 154
18100.16 173
18101.43 152
18102.70 149
18103.97 164
18105.24 168
18106.51 166
18107.78 170
18109.05 160
18110.32 147
18111.59 167
18112.86 164
18114.13 161
18115.40 164
18116.66 169
18117.93 173
18119.20 164
18120.47 156
18121.74 164
18123.01 182
18124.28 169
18125.55 162
18126.82 186
18128.09 188
18129.36 158
18130.63 168
18131.90 163
18133.17 160
18134.44 199
18135.71 177
18136.99 175
18138.26 143
18139.53 151
18140.80 149
18142.07 165
18143.34 166
18144.61 155
18145.88 153
18147.15 151
18148.42 176
18149.69 157
18150.96 158
18152.23 172
18153.50 189
18154.78 160
18156.05 153
18157.32 151
18158.59 169
18159.86 143
18161.13 171
18162.40 163
18163.67 149
18164.94 176
18166.22 174
18167.49 163
18168.76 156
18170.03 142
18171.30 154
18172.57 167
18173.85 174
18175.12 159
18176.39 173
18177.66 180
18178.93 161
18180.20 161
18181.48 149
18182.75 160
18184.02 159
18185.29 163
18186.56 166
18187.84 168
18189.11 180
18190.38 181
18191.65 163
18192.93 185
18194.20 166
18195.47 161
18196.74 153
18198.02 161
18199.29 168
18200.56 143
18201.83 192
18203.11 188
18204.38 170
18205.65 176
18206.92 164
18208.20 167
18209.47 172
18210.74 157
18212.02 175
18213.29 167
18214.56 178
18215.84 149
18217.11 166
18218.38 170
18219.65 153
18220.93 186
18222.20 171
18223.47 170
18224.75 139
18226.02 176
18227.30 172
18228.57 176
18229.84 168
18231.12 155
18232.39 165
18233.66 160
18234.94 149
18236.21 163
18237.48 158
18238.76 174
18240.03 175
18241.31 143
18242.58 168
18243.86 168
18245.13 166
18246.40 177
18247.68 150
18248.95 166
18250.23 152
18251.50 144
18252.77 152
18254.05 156
18255.32 146
18256.60 171
18257.87 130
18259.15 160
18260.42 144
18261.70 187
18262.97 155
18264.25 162
18265.52 166
18266.80 138
18268.07 136
18269.35 143
18270.62 147
18271.90 153
18273.17 145
18274.45 156
18275.72 165
18277.00 145
18278.27 168
18279.55 133
18280.82 160
18282.10 159
18283.37 154
18284.65 151
18285.93 152
18287.20 135
18288.48 165
18289.75 149
18291.03 148
18292.30 158
18293.58 174
18294.86 148
18296.13 140
18297.41 149
18298.68 159
18299.96 164
18301.24 160
18302.51 150
18303.79 135
18305.06 160
18306.34 155
18307.62 163
18308.89 171
18310.17 156
18311.45 162
18312.72 144
18314.00 165
18315.28 146
18316.55 144
18317.83 133
18319.11 167
18320.38 149
18321.66 155
18322.94 144
18324.21 173
18325.49 153
18326.77 149
18328.04 159
18329.32 139
18330.60 159
18331.88 141
18333.15 164
18334.43 151
18335.71 161
18336.98 153
18338.26 149
18339.54 137
18340.82 131
18342.09 153
18343.37 165
18344.65 151
18345.93 172
18347.20 151
18348.48 163
18349.76 137
18351.04 164
18352.32 147
18353.59 136
18354.87 142
18356.15 155
18357.43 156
18358.71 146
18359.98 157
18361.26 148
18362.54 148
18363.82 142
18365.10 147
18366.38 151
18367.65 156
18368.93 155
18370.21 164
18371.49 161
18372.77 142
18374.05 152
18375.33 140
18376.60 147
18377.88 147
18379.16 166
18380.44 137
18381.72 162
18383.00 155
18384.28 139
18385.56 154
18386.84 154
18388.11 156
18389.39 153
18390.67 128
18391.95 147
18393.23 156
18394.51 138
18395.79 151
18397.07 131
18398.35 155
18399.63 161
18400.91 153
18402.19 138
18403.47 143
18404.75 157
18406.03 155
18407.31 136
18408.59 133
18409.87 149
18411.15 149
18412.43 139
18413.71 146
18414.99 154
18416.27 150
18417.55 153
18418.83 155
18420.11 136
18421.39 115
18422.67 165
18423.95 164
18425.23 143
18426.51 140
18427.79 148
18429.07 145
18430.35 145
18431.63 156
18432.91 152
18434.19 151
18435.47 144
18436.75 152
18438.04 140
18439.32 147
18440.60 149
18441.88 145
18443.16 139
18444.44 145
18445.72 156
18447.00 162
18448.28 142
18449.57 158
18450.85 155
18452.13 137
18453.41 159
18454.69 171
18455.97 151
18457.25 142
18458.54 149
18459.82 135
18461.10 157
18462.38 135
18463.66 147
18464.94 160
18466.23 153
18467.51 162
18468.79 163
18470.07 145
18471.35 156
18472.64 139
18473.92 165
18475.20 158
18476.48 140
18477.76 128
18479.05 149
18480.33 141
18481.61 131
18482.89 148
18484.18 153
18485.46 157
18486.74 142
18488.02 146
18489.31 158
18490.59 135
18491.87 161
18493.15 149
18494.44 136
18495.72 140
18497.00 129
18498.29 167
18499.57 158
18500.85 123
18502.13 160
18503.42 149
18504.70 169
18505.98 125
18507.27 145
18508.55 155
18509.83 152
18511.12 134
18512.40 143
18513.68 162
18514.97 144
18516.25 155
18517.54 146
18518.82 154
18520.10 132
18521.39 141
18522.67 173
18523.95 132
18525.24 135
18526.52 165
18527.81 131
18529.09 152
18530.37 149
18531.66 154
18532.94 162
18534.23 144
18535.51 142
18536.79 155
18538.08 152
18539.36 140
18540.65 170
18541.93 158
18543.22 143
18544.50 144
18545.79 161
18547.07 138
18548.36 172
18549.64 167
18550.92 168
18552.21 144
18553.49 139
18554.78 186
18556.06 159
18557.35 157
18558.63 150
18559.92 155
18561.20 169
18562.49 155
18563.77 161
18565.06 161
18566.35 154
18567.63 157
18568.92 160
18570.20 187
18571.49 161
18572.77 171
18574.06 163
18575.34 181
18576.63 172
18577.92 167
18579.20 173
18580.49 168
18581.77 166
18583.06 150
18584.34 172
18585.63 160
18586.92 152
18588.20 147
18589.49 160
18590.77 162
18592.06 173
18593.35 162
18594.63 170
18595.92 169
18597.21 157
18598.49 144
18599.78 171
18601.07 150
18602.35 148
18603.64 181
18604.93 170
18606.21 158
18607.50 140
18608.79 156
18610.07 152
18611.36 148
18612.65 128
18613.93 161
18615.22 147
18616.51 169
18617.79 164
18619.08 155
18620.37 157
18621.66 144
18622.94 164
18624.23 144
18625.52 166
18626.80 144
18628.09 158
18629.38 133
18630.67 136
18631.95 156
18633.24 153
18634.53 160
18635.82 144
18637.11 143
18638.39 175
18639.68 138
18640.97 154
18642.26 176
18643.54 157
18644.83 157
18646.12 152
18647.41 153
18648.70 139
18649.99 166
18651.27 150
18652.56 157
18653.85 150
18655.14 145
18656.43 138
18657.72 151
18659.00 162
18660.29 154
18661.58 153
18662.87 169
18664.16 154
18665.45 144
18666.74 141
18668.02 143
18669.31 155
18670.60 156
18671.89 168
18673.18 136
18674.47 155
18675.76 149
18677.05 149
18678.34 135
18679.63 140
18680.92 177
18682.20 138
18683.49 169
18684.78 144
18686.07 159
18687.36 138
18688.65 139
18689.94 152
18691.23 148
18692.52 139
18693.81 168
18695.10 159
18696.39 146
18697.68 130
18698.97 158
18700.26 133
18701.55 118
18702.84 151
18704.13 138
18705.42 155
18706.71 131
18708.00 148
18709.29 136
18710.58 165
18711.87 135
18713.16 135
18714.45 134
18715.74 172
18717.03 151
18718.32 148
18719.61 173
18720.90 143
18722.20 131
18723.49 139
18724.78 149
18726.07 133
18727.36 156
18728.65 150
18729.94 182
18731.23 146
18732.52 164
18733.81 149
18735.10 179
18736.40 157
18737.69 159
18738.98 140
18740.27 135
18741.56 157
18742.85 140
18744.14 148
18745.43 147
18746.73 146
18748.02 142
18749.31 152
18750.60 121
18751.89 134
18753.18 118
18754.48 169
18755.77 137
18757.06 143
18758.35 137
18759.64 148
18760.94 137
18762.23 138
18763.52 129
18764.81 134
18766.10 139
18767.40 143
18768.69 137
18769.98 148
18771.27 157
18772.57 159
18773.86 167
18775.15 164
18776.44 146
18777.74 140
18779.03 146
18780.32 147
18781.61 126
18782.91 137
18784.20 150
18785.49 149
18786.79 153
18788.08 166
18789.37 133
18790.66 151
18791.96 138
18793.25 134
18794.54 131
18795.84 152
18797.13 130
18798.42 132
18799.72 149
18801.01 167
18802.30 133
18803.60 140
18804.89 143
18806.18 149
18807.48 131
18808.77 140
18810.07 155
18811.36 143
18812.65 149
18813.95 122
18815.24 134
18816.53 132
18817.83 152
18819.12 141
18820.42 151
18821.71 136
18823.00 125
18824.30 148
18825.59 127
18826.89 148
18828.18 141
18829.48 158
18830.77 163
18832.07 155
18833.36 142
18834.65 153
18835.95 129
18837.24 143
18838.54 154
18839.83 153
18841.13 137
18842.42 148
18843.72 131
18845.01 145
18846.31 137
18847.60 133
18848.90 145
18850.19 140
18851.49 160
18852.78 145
18854.08 167
18855.37 140
18856.67 152
18857.96 137
18859.26 163
18860.55 150
18861.85 143
18863.15 155
18864.44 147
18865.74 154
18867.03 141
18868.33 157
18869.62 147
18870.92 163
18872.22 140
18873.51 177
18874.81 156
18876.10 169
18877.40 156
18878.70 162
18879.99 146
18881.29 172
18882.58 139
18883.88 160
18885.18 139
18886.47 155
18887.77 151
18889.07 153
18890.36 149
18891.66 152
18892.95 167
18894.25 139
18895.55 168
18896.84 152
18898.14 156
18899.44 134
18900.73 142
18902.03 147
18903.33 138
18904.63 181
18905.92 143
18907.22 159
18908.52 147
18909.81 140
18911.11 149
18912.41 142
18913.71 133
18915.00 132
18916.30 151
18917.60 174
18918.89 135
18920.19 165
18921.49 142
18922.79 165
18924.09 151
18925.38 148
18926.68 130
18927.98 165
18929.28 154
18930.57 143
18931.87 142
18933.17 154
18934.47 166
18935.77 157
18937.06 167
18938.36 131
18939.66 133
18940.96 139
18942.26 158
18943.55 157
18944.85 149
18946.15 146
18947.45 141
18948.75 145
18950.05 144
18951.35 123
18952.64 150
18953.94 169
18955.24 151
18956.54 163
18957.84 155
18959.14 145
18960.44 129
18961.74 151
18963.03 127
18964.33 142
18965.63 139
18966.93 158
18968.23 166
18969.53 152
18970.83 144
18972.13 128
18973.43 147
18974.73 136
18976.03 152
18977.33 151
18978.62 150
18979.92 130
18981.22 158
18982.52 157
18983.82 163
18985.12 143
18986.42 149
18987.72 146
18989.02 143
18990.32 145
18991.62 147
18992.92 151
18994.22 133
18995.52 164
18996.82 158
18998.12 152
18999.42 147
19000.72 144
19002.02 141
19003.32 129
19004.62 142
19005.92 160
19007.22 155
19008.53 137
19009.83 126
19011.13 144
19012.43 152
19013.73 140
19015.03 145
19016.33 136
19017.63 146
19018.93 134
19020.23 162
19021.53 156
19022.83 136
19024.13 124
19025.44 147
19026.74 153
19028.04 131
19029.34 136
19030.64 151
19031.94 135
19033.24 144
19034.54 152
19035.85 149
19037.15 145
19038.45 143
19039.75 159
19041.05 147
19042.35 154
19043.66 130
19044.96 157
19046.26 138
19047.56 151
19048.86 144
19050.16 141
19051.47 130
19052.77 147
19054.07 150
19055.37 157
19056.67 139
19057.98 126
19059.28 128
19060.58 125
19061.88 154
19063.19 145
19064.49 147
19065.79 151
19067.09 136
19068.40 139
19069.70 136
19071.00 148
19072.30 141
19073.61 127
19074.91 139
19076.21 134
19077.52 127
19078.82 131
19080.12 132
19081.42 147
19082.73 138
19084.03 149
19085.33 122
19086.64 124
19087.94 118
19089.24 149
19090.55 138
19091.85 142
19093.15 135
19094.46 142
19095.76 136
19097.06 141
19098.37 129
19099.67 143
19100.97 148
19102.28 147
19103.58 157
19104.89 135
19106.19 118
19107.49 131
19108.80 135
19110.10 143
19111.40 134
19112.71 141
19114.01 132
19115.32 124
19116.62 132
19117.93 127
19119.23 130
19120.53 124
19121.84 110
19123.14 144
19124.45 133
19125.75 129
19127.06 139
19128.36 141
19129.67 127
19130.97 123
19132.28 141
19133.58 135
19134.88 131
19136.19 141
19137.49 137
19138.80 136
19140.10 139
19141.41 139
19142.71 154
19144.02 138
19145.32 139
19146.63 116
19147.94 142
19149.24 133
19150.55 138
19151.85 116
19153.16 126
19154.46 120
19155.77 146
19157.07 154
19158.38 131
19159.68 128
19160.99 107
19162.30 124
19163.60 135
19164.91 112
19166.21 114
19167.52 150
19168.83 140
19170.13 131
19171.44 125
19172.74 148
19174.05 130
19175.36 132
19176.66 139
19177.97 146
19179.27 142
19180.58 143
19181.89 157
19183.19 148
19184.50 135
19185.81 135
19187.11 148
19188.42 145
19189.73 153
19191.03 134
19192.34 147
19193.65 130
19194.95 127
19196.26 139
19197.57 134
19198.87 153
19200.18 131
19201.49 130
19202.80 129
19204.10 130
19205.41 132
19206.72 150
19208.03 135
19209.33 148
19210.64 147
19211.95 151
19213.25 116
19214.56 136
19215.87 124
19217.18 126
19218.49 147
19219.79 141
19221.10 140
19222.41 139
19223.72 145
19225.02 121
19226.33 147
19227.64 141
19228.95 133
19230.26 140
19231.56 131
19232.87 119
19234.18 132
19235.49 135
19236.80 132
19238.11 117
19239.41 132
19240.72 130
19242.03 140
19243.34 141
19244.65 135
19245.96 158
19247.26 123
19248.57 132
19249.88 134
19251.19 151
19252.50 107
19253.81 128
19255.12 136
19256.43 131
19257.74 133
19259.04 131
19260.35 140
19261.66 130
19262.97 130
19264.28 125
19265.59 129
19266.90 125
19268.21 132
19269.52 126
19270.83 140
19272.14 114
19273.45 130
19274.76 118
19276.07 141
19277.38 139
19278.69 151
19279.99 140
19281.30 135
19282.61 130
19283.92 138
19285.23 122
19286.54 129
19287.85 123
19289.16 144
19290.47 147
19291.78 141
19293.09 142
19294.40 142
19295.72 116
19297.03 144
19298.34 136
19299.65 135
19300.96 136
19302.27 125
19303.58 135
19304.89 139
19306.20 130
19307.51 154
19308.82 131
19310.13 144
19311.44 121
19312.75 115
19314.06 120
19315.37 131
19316.69 152
19318.00 138
19319.31 128
19320.62 145
19321.93 138
19323.24 148
19324.55 153
19325.86 126
19327.18 124
19328.49 140
19329.80 140
19331.11 135
19332.42 148
19333.73 126
19335.04 128
19336.36 117
19337.67 144
19338.98 112
19340.29 142
19341.60 138
19342.91 145
19344.23 122
19345.54 125
19346.85 127
19348.16 140
19349.47 128
19350.79 127
19352.10 142
19353.41 128
19354.72 141
19356.04 126
19357.35 141
19358.66 127
19359.97 141
19361.29 126
19362.60 127
19363.91 135
19365.22 144
19366.54 131
19367.85 131
19369.16 131
19370.47 124
19371.79 123
19373.10 121
19374.41 129
19375.73 118
19377.04 155
19378.35 131
19379.67 142
19380.98 121
19382.29 139
19383.60 110
19384.92 134
19386.23 127
19387.54 150
19388.86 129
19390.17 120
19391.49 142
19392.80 125
19394.11 126
19395.43 124
19396.74 136
19398.05 131
19399.37 146
19400.68 131
19402.00 132
19403.31 115
19404.62 127
19405.94 128
19407.25 117
19408.57 126
19409.88 123
19411.19 140
19412.51 130
19413.82 132
19415.14 132
19416.45 160
19417.77 118
19419.08 128
19420.39 112
19421.71 131
19423.02 124
19424.34 128
19425.65 115
19426.97 140
19428.28 124
19429.60 132
19430.91 127
19432.23 112
19433.54 112
19434.86 127
19436.17 147
19437.49 105
19438.80 129
19440.12 136
19441.43 129
19442.75 109
19444.06 117
19445.38 129
19446.69 144
19448.01 141
19449.32 134
19450.64 138
19451.96 122
19453.27 136
19454.59 139
19455.90 136
19457.22 101
19458.53 149
19459.85 121
19461.17 130
19462.48 121
19463.80 148
19465.11 134
19466.43 139
19467.75 103
19469.06 121
19470.38 124
19471.69 114
19473.01 139
19474.33 133
19475.64 141
19476.96 111
19478.28 152
19479.59 124
19480.91 131
19482.23 122
19483.54 121
19484.86 127
19486.18 141
19487.49 114
19488.81 128
19490.13 140
19491.44 119
19492.76 127
19494.08 115
19495.39 128
19496.71 129
19498.03 133
19499.35 132
19500.66 146
19501.98 145
19503.30 127
19504.61 124
19505.93 140
19507.25 117
19508.57 133
19509.88 123
19511.20 124
19512.52 107
19513.84 145
19515.15 126
19516.47 110
19517.79 128
19519.11 116
19520.43 125
19521.74 111
19523.06 130
19524.38 114
19525.70 119
19527.02 121
19528.33 135
19529.65 129
19530.97 123
19532.29 141
19533.61 124
19534.93 130
19536.24 116
19537.56 138
19538.88 124
19540.20 142
19541.52 115
19542.84 131
19544.16 119
19545.47 134
19546.79 157
19548.11 144
19549.43 119
19550.75 124
19552.07 130
19553.39 132
19554.71 127
19556.03 136
19557.34 138
19558.66 129
19559.98 132
19561.30 107
19562.62 136
19563.94 117
19565.26 121
19566.58 108
19567.90 132
19569.22 125
19570.54 139
19571.86 134
19573.18 114
19574.50 129
19575.82 128
19577.14 138
19578.46 124
19579.78 117
19581.10 125
19582.42 140
19583.74 123
19585.06 138
19586.38 145
19587.70 141
19589.02 117
19590.34 131
19591.66 126
19592.98 122
19594.30 127
19595.62 109
19596.94 119
19598.26 102
19599.58 133
19600.90 138
19602.22 122
19603.54 111
19604.86 136
19606.18 109
19607.50 118
19608.82 121
19610.15 132
19611.47 123
19612.79 113
19614.11 134
19615.43 124
19616.75 126
19618.07 108
19619.39 128
19620.71 128
19622.04 120
19623.36 115
19624.68 125
19626.00 124
19627.32 116
19628.64 119
19629.96 114
19631.29 126
19632.61 121
19633.93 137
19635.25 118
19636.57 120
19637.89 108
19639.22 123
19640.54 126
19641.86 117
19643.18 114
19644.50 133
19645.83 119
19647.15 114
19648.47 129
19649.79 100
19651.12 117
19652.44 132
19653.76 146
19655.08 146
19656.40 121
19657.73 127
19659.05 110
19660.37 145
19661.70 142
19663.02 112
19664.34 125
19665.66 132
19666.99 125
19668.31 112
19669.63 129
19670.95 96
19672.28 118
19673.60 119
19674.92 126
19676.25 115
19677.57 114
19678.89 117
19680.22 134
19681.54 116
19682.86 125
19684.19 138
19685.51 134
19686.83 113
19688.16 120
19689.48 137
19690.80 115
19692.13 118
19693.45 116
19694.78 114
19696.10 123
19697.42 130
19698.75 129
19700.07 141
19701.39 112
19702.72 128
19704.04 148
19705.37 131
19706.69 132
19708.02 122
19709.34 124
19710.66 123
19711.99 132
19713.31 144
19714.64 129
19715.96 138
19717.29 162
19718.61 135
19719.93 123
19721.26 123
19722.58 129
19723.91 135
19725.23 133
19726.56 141
19727.88 121
19729.21 124
19730.53 121
19731.86 104
19733.18 109
19734.51 120
19735.83 137
19737.16 131
19738.48 126
19739.81 105
19741.13 119
19742.46 133
19743.78 126
19745.11 126
19746.44 119
19747.76 124
19749.09 110
19750.41 129
19751.74 122
19753.06 140
19754.39 122
19755.72 124
19757.04 151
19758.37 117
19759.69 127
19761.02 112
19762.34 117
19763.67 116
19765.00 130
19766.32 114
19767.65 116
19768.98 126
19770.30 115
19771.63 111
19772.95 106
19774.28 126
19775.61 114
19776.93 133
19778.26 108
19779.59 103
19780.91 109
19782.24 120
19783.57 115
19784.89 118
19786.22 114
19787.55 130
19788.87 118
19790.20 128
19791.53 107
19792.86 126
19794.18 99
19795.51 123
19796.84 117
19798.16 124
19799.49 124
19800.82 120
19802.15 132
19803.47 120
19804.80 142
19806.13 127
19807.46 126
19808.78 123
19810.11 130
19811.44 124
19812.77 104
19814.09 119
19815.42 123
19816.75 130
19818.08 125
19819.41 114
19820.73 123
19822.06 126
19823.39 123
19824.72 121
19826.05 119
19827.37 117
19828.70 130
19830.03 121
19831.36 113
19832.69 107
19834.02 116
19835.34 126
19836.67 122
19838.00 126
19839.33 113
19840.66 107
19841.99 134
19843.32 119
19844.64 131
19845.97 117
19847.30 111
19848.63 118
19849.96 124
19851.29 120
19852.62 123
19853.95 128
19855.28 128
19856.60 126
19857.93 108
19859.26 126
19860.59 132
19861.92 114
19863.25 125
19864.58 112
19865.91 123
19867.24 146
19868.57 128
19869.90 124
19871.23 132
19872.56 126
19873.89 127
19875.22 140
19876.55 127
19877.88 120
19879.21 104
19880.54 126
19881.87 131
19883.20 112
19884.53 127
19885.86 127
19887.19 153
19888.52 118
19889.85 132
19891.18 118
19892.51 122
19893.84 140
19895.17 122
19896.50 128
19897.83 125
19899.16 127
19900.49 105
19901.82 130
19903.15 120
19904.48 115
19905.81 123
19907.15 141
19908.48 127
19909.81 104
19911.14 126
19912.47 116
19913.80 127
19915.13 131
19916.46 122
19917.79 125
19919.13 144
19920.46 116
19921.79 104
19923.12 137
19924.45 126
19925.78 123
19927.11 115
19928.45 118
19929.78 129
19931.11 140
19932.44 119
19933.77 127
19935.10 120
19936.44 118
19937.77 129
19939.10 110
19940.43 120
19941.76 124
19943.10 136
19944.43 131
19945.76 134
19947.09 122
19948.42 114
19949.76 131
19951.09 136
19952.42 133
19953.75 132
19955.09 118
19956.42 136
19957.75 151
19959.08 137
19960.42 120
19961.75 127
19963.08 128
19964.41 124
19965.75 125
19967.08 119
19968.41 110
19969.75 116
19971.08 126
19972.41 108
19973.74 120
19975.08 133
19976.41 131
19977.74 135
19979.08 121
19980.41 135
19981.74 124
19983.08 135
19984.41 121
19985.74 139
19987.08 135
19988.41 117
19989.75 127
19991.08 135
19992.41 124
19993.75 137
19995.08 126
19996.41 117
19997.75 115
19999.08 139
20000.42 143
20001.75 142
20003.08 127
20004.42 147
20005.75 131
20007.09 161
20008.42 139
20009.75 127
20011.09 146
20012.42 116
20013.76 140
20015.09 145
20016.43 141
20017.76 116
20019.10 137
20020.43 124
20021.76 139
20023.10 139
20024.43 137
20025.77 129
20027.10 131
20028.44 146
20029.77 138
20031.11 127
20032.44 137
20033.78 140
20035.11 152
20036.45 161
20037.78 154
20039.12 138
20040.46 133
20041.79 129
20043.13 135
20044.46 154
20045.80 140
20047.13 141
20048.47 130
20049.80 126
20051.14 133
20052.47 141
20053.81 139
20055.15 144
20056.48 160
20057.82 144
20059.15 121
20060.49 136
20061.83 121
20063.16 132
20064.50 116
20065.83 132
20067.17 151
20068.51 132
20069.84 136
20071.18 146
20072.52 132
20073.85 146
20075.19 121
20076.52 128
20077.86 134
20079.20 128
20080.53 140
20081.87 113
20083.21 116
20084.54 118
20085.88 134
20087.22 136
20088.56 130
20089.89 130
20091.23 126
20092.57 125
20093.90 144
20095.24 139
20096.58 129
20097.91 133
20099.25 141
20100.59 129
20101.93 122
20103.26 132
20104.60 117
20105.94 130
20107.28 127
20108.61 117
20109.95 135
20111.29 128
20112.63 115
20113.96 124
20115.30 119
20116.64 129
20117.98 142
20119.32 119
20120.65 139
20121.99 124
20123.33 135
20124.67 123
20126.01 130
